# Supplementary material for: A deep learning approach for lower back-pain risk prediction during manual lifting
Source: PLoS One. 2021 Feb 19;16(2):e0247162. doi: 10.1371/journal.pone.0247162 (PMC7894914; doi:10.1371/journal.pone.0247162)
Supplement: S1 Data — (ZIP) [file pone.0247162.s001.zip › source-used/Subject_01_P2_Zone08_T1.csv]

Side_A_x	Side_A_y	Side_A_z	Side_G_x	Side_G_y	Side_G_z	LtWt_A_x	LtWt_A_y	LtWt_A_z	LtWt_G_x	LtWt_G_y	LtWt_G_z	RtWt_A_x	RtWt_A_y	RtWt_A_z	RtWt_G_x	RtWt_G_y	RtWt_G_z	Back_A_x	Back_A_y	Back_A_z	Back_G_x	Back_G_y	Back_G_z	UArm_A_x	UArm_A_y	UArm_A_z	UArm_G_x	UArm_G_y	UArm_G_z	Thig_A_x	Thig_A_y	Thig_A_z	Thig_G_x	Thig_G_y	Thig_G_z	Time_stp
-8.86928714	-2.975170926	-3.1498290740000003	-0.061035156	-0.18310547	-0.061035156	3.1462402160000003	-8.68864766	1.5527832460000002	-0.7324219	0	-0.30517578	2.8962158540000003	9.49375	3.39746106	-0.061035156	0.061035156	0.061035156	-9.75214856	-0.27993163940000004	0.49526367800000004	-0.061035156	0	-0.061035156	1.1340820288	9.6983152	1.605419928	0	0	-0.061035156	1.3793212860000001	9.667211960000001	-0.8732910340000001	-0.061035156	0.061035156	0	1539956569.995
-8.85253894	-3.03020018	-3.1139403960000003	-0.12207031	-0.061035156	-0.061035156	3.2239991	-8.70061052	1.4522949280000002	-0.6713867	0.24414062	-0.36621094	2.819653354	9.482983426	3.4010498200000003	-0.061035156	0.061035156	0.12207031	-9.76889676	-0.3014648462	0.4868896466	-0.12207031	0	-0.061035156	1.13647464	9.723437500000001	1.6269530760000002	0	0.12207031	0	1.3302734620000003	9.64208966	-0.88645018	0	0	-0.061035156	1539956570.035
-8.834594748	-3.0565185700000006	-3.124707068	-0.061035156	-0.18310547	-0.061035156	3.17495108	-8.738891574	1.437939496	-0.5493164	0.30517578	-0.36621094	2.8064941100000005	9.469824280000001	3.41301268	-0.061035156	0.12207031	0.12207031	-9.77966304	-0.30625	0.49765625	-0.12207031	0	-0.061035156	1.106567392	9.70429712	1.6592528960000001	0	0.12207031	0.061035156	1.264477536	9.6552491	-0.9031982428000002	0	0	-0.061035156	1539956570.075
-8.83220198	-3.0613037140000006	-3.0553222840000003	-0.061035156	0	-0.061035156	3.0744628600000006	-8.747265380000002	1.403247104	-0.30517578	0	-0.36621094	2.7933349640000005	9.46743161	3.3962646760000004	-0.061035156	0.12207031	0.18310547	-9.765307608	-0.3002685504	0.477319339	-0.18310547	0	-0.061035156	1.0802490020000002	9.7066893	1.6078125	0	0.24414062	0.061035156	1.2860107820000002	9.645678420000001	-0.90678714	-0.061035156	0	-0.061035156	1539956570.115
-8.84296875	-3.048144568	-3.1079589660000004	-0.061035156	-0.061035156	-0.061035156	3.0206298920000005	-8.749658246000001	1.3924804320000002	0	-0.12207031	-0.30517578	2.789746106	9.491357428	3.352001996	-0.12207031	0.12207031	0.18310547	-9.754540740000001	-0.265576178	0.47851562500000006	-0.18310547	0	0	1.0551269568000001	9.682763580000001	1.599438498	0	0.24414062	0.12207031	1.2668701080000002	9.656445288	-0.898413089	0	0	-0.061035156	1539956570.155
-8.848950180000001	-3.084033246	-3.0959961060000003	-0.12207031	-0.12207031	-0.061035156	3.04455571	-8.737695288000001	1.532446286	0.061035156	0.061035156	-0.30517578	2.76821286	9.44350589	3.323291034	-0.12207031	0.18310547	0.24414062	-9.789233426000001	-0.22968750000000002	0.47971191100000005	-0.12207031	0	-0.061035156	0.9773681610000001	9.666015380000001	1.5970459260000003	0.061035156	0.36621094	0.12207031	1.33386232	9.65883786	-0.876879892	0	0	-0.061035156	1539956570.195
-8.83579074	-3.09121106	-3.0672851440000004	-0.061035156	0	-0.061035156	2.8220459260000004	-8.762817392	1.33984375	0.24414062	-0.061035156	-0.36621094	2.7131836060000003	9.46743161	3.2634764400000003	-0.12207031	0.12207031	0.30517578	-9.758129892000001	-0.2069580072	0.47851562500000006	-0.12207031	0	0	0.9343017572	9.719848740000002	1.553979532	0.061035156	0.36621094	0.12207031	1.297973642	9.683960160000002	-0.900805661	0	0	-0.061035156	1539956570.235
-8.838183606000001	-3.084033246	-3.1007812500000003	-0.061035156	0	-0.061035156	3.3448242800000005	-8.640795926000001	1.4391357820000001	0.36621094	0.12207031	-0.12207031	2.668920926	9.516479532	3.1916992800000004	-0.12207031	0.18310547	0.30517578	-9.73898912	-0.2045654254	0.44143066100000006	-0.12207031	-0.061035156	0	0.9630126800000001	9.765307608	1.5599609620000003	0	0.30517578	0.12207031	1.27524411	9.646875000000001	-0.898413089	-0.061035156	-0.061035156	-0.061035156	1539956570.275
-8.85253894	-3.08881839	-3.0672851440000004	-0.061035156	0.061035156	0	2.860327176	-8.56184056	1.393676718	-0.061035156	0.4272461	0	2.6174804320000002	9.532031250000001	3.15102536	-0.061035156	0.18310547	0.24414062	-9.76411142	-0.230883786	0.4354492212	-0.061035156	-0.061035156	-0.061035156	0.9486572480000001	9.746167032	1.580297824	0	0.24414062	0.12207031	1.353002896	9.650463760000001	-0.900805661	0	0	-0.061035156	1539956570.315
-8.83579074	-3.0744628600000006	-3.1438476440000005	-0.061035156	0.061035156	-0.061035156	2.680883786	-8.62404802	1.1675781250000001	0.061035156	0.061035156	-0.12207031	2.5839844240000005	9.482983426	3.1414550720000003	-0.061035156	0.18310547	0.24414062	-9.78444838	-0.21652832460000004	0.4426269568000001	-0.061035156	-0.061035156	-0.061035156	0.9486572480000001	9.746167032	1.580297824	0.061035156	0.24414062	0.061035156	1.27524411	9.68515625	-0.909179712	-0.061035156	0	0	1539956570.355
-8.86330571	-3.0983885800000004	-3.140258786	-0.061035156	0	0	2.874682608	-8.577392572	0.9594238220000001	0.30517578	-0.36621094	-0.18310547	2.53254393	9.471020468	3.161792032	0	0.18310547	0.18310547	-9.746167032	-0.2033691394	0.4486083966	-0.061035156	0	-0.061035156	0.9594238220000001	9.7485598	1.565942392	0	0.18310547	0.061035156	1.312329074	9.66242662	-0.8924316100000002	0	-0.061035156	0	1539956570.395
-8.81665036	-3.0337889400000004	-3.1558105040000006	-0.12207031	0.061035156	0	3.0804442900000004	-8.5666259	1.0264160340000001	0.48828125	-0.061035156	0.061035156	2.47871106	9.49494658	3.188110324	0	0.12207031	0.061035156	-9.754540740000001	-0.26677246400000004	0.42109375000000004	-0.061035156	-0.061035156	-0.061035156	0.9677978240000001	9.746167032	1.550390576	0	0.12207031	0	1.287207068	9.65883786	-0.925927716	-0.061035156	0	0	1539956570.435
-8.81665036	-3.0541259000000003	-3.161792032	-0.061035156	0.18310547	-0.061035156	2.920141574	-8.497240920000001	1.2692626800000002	0.24414062	-0.061035156	0.12207031	2.5050292540000005	9.47460962	3.2180175720000004	0.061035156	0.061035156	0	-9.786840560000002	-0.2524169928	0.4474121106000001	-0.061035156	-0.061035156	-0.061035156	0.9677978240000001	9.746167032	1.550390576	0	0.061035156	0	1.27763678	9.648071580000002	-0.9307128600000001	0	0	0	1539956570.475
-8.813061600000001	-3.0768554320000003	-3.215625	-0.061035156	0.12207031	-0.061035156	2.9620117800000005	-8.5833741	1.415209964	-0.12207031	-0.061035156	-0.12207031	2.56484375	9.49973143	3.2467285340000003	0.061035156	0.12207031	0	-9.760522660000001	-0.2452392572	0.45578614200000006	-0.061035156	0	-0.061035156	1.0108642572	9.770092752000002	1.61977536	-0.061035156	0	-0.061035156	1.272851538	9.667211960000001	-0.9055908540000002	0	0	-0.061035156	1539956570.515
-8.81066893	-3.0397704680000004	-3.2299804320000005	-0.12207031	-0.061035156	-0.061035156	3.093603534	-8.62404802	1.6114013580000002	-0.24414062	0	-0.061035156	2.6126952880000003	9.517675720000002	3.285009784	0.061035156	0.061035156	-0.061035156	-9.778466754	-0.2619873004	0.42707518000000005	-0.061035156	0	-0.061035156	1.022827176	9.712670926000001	1.5527832460000002	-0.061035156	0	-0.061035156	1.3362548920000001	9.6385009	-0.8876464660000001	0	0	0	1539956570.555
-8.786743210000001	-3.0804442900000004	-3.2228027160000003	-0.061035156	0.12207031	0	3.140258786	-8.61447734	1.5719238220000002	-0.24414062	0	-0.061035156	2.6509764400000004	9.49733876	3.34243161	0	0.12207031	-0.12207031	-9.778466754	-0.2428466754	0.42229003600000004	-0.12207031	0	-0.061035156	1.1041748200000001	9.7401857	1.5731201080000001	-0.061035156	0	-0.12207031	1.32788089	9.648071580000002	-0.9175537140000001	0	0.061035156	0	1539956570.595
-8.81186502	-3.122314496	-3.2838134000000005	-0.061035156	0	0	3.192895468	-8.61926268	1.46665036	-0.30517578	0.061035156	-0.061035156	2.709594748	9.49973143	3.3831054320000007	0	0	-0.18310547	-9.77966304	-0.2392578076	0.416308606	-0.12207031	0	-0.061035156	1.085034146	9.777270468000001	1.617382788	-0.061035156	0	-0.061035156	1.2608886780000002	9.677978240000002	-0.8948242212000002	0	0	0	1539956570.635
-8.80349092	-3.08881839	-3.2251952880000005	-0.061035156	-0.061035156	0	3.1641846040000003	-8.632422120000001	1.4068359620000002	-0.12207031	0	-0.061035156	2.7993163940000003	9.52485324	3.402246106	-0.061035156	0.061035156	-0.12207031	-9.80957068	-0.2607910144	0.4091308606000001	-0.12207031	0	-0.061035156	1.1101562500000002	9.77966304	1.6078125	-0.12207031	0	-0.061035156	1.282421924	9.669604532000001	-0.9020019568000001	0	-0.061035156	0	1539956570.675
-8.77238768	-3.1007812500000003	-3.2251952880000005	-0.061035156	0.061035156	0	3.29816893	-8.6264402	1.484594748	0	0.061035156	0	2.82922374	9.52485324	3.399853534	-0.12207031	0.12207031	-0.12207031	-9.782055710000002	-0.2643798822	0.42587889400000006	-0.12207031	0	-0.061035156	1.1101562500000002	9.77966304	1.6078125	-0.12207031	0	-0.061035156	1.27763678	9.649267572	-0.9295165740000001	-0.061035156	-0.061035156	0	1539956570.715
-8.80109874	-3.0768554320000003	-3.2323730040000007	0	0	0	3.2323730040000007	-8.601318390000001	1.490576178	0.061035156	0.18310547	0.061035156	2.85673822	9.472216754	3.42736821	-0.12207031	0.061035156	-0.12207031	-9.801196580000001	-0.27873535340000005	0.416308606	-0.12207031	0.061035156	-0.061035156	1.091015625	9.69951178	1.637719748	-0.061035156	0.061035156	0	1.2907959260000001	9.65285643	-0.9139648560000001	0	0	0	1539956570.755
-8.774780252000001	-3.085229532	-3.2479248200000006	-0.061035156	0	0	3.31611322	-8.55466304	1.393676718	0.24414062	0.12207031	0.18310547	2.8627197480000004	9.448290740000001	3.4010498200000003	-0.12207031	0.061035156	-0.061035156	-9.765307608	-0.27514648560000005	0.38400878600000005	-0.12207031	0.061035156	-0.061035156	1.0802490020000002	9.667211960000001	1.6353271760000003	-0.12207031	0.12207031	0	1.2895996400000003	9.63969748	-0.898413089	0	-0.061035156	0	1539956570.795
-8.815454074	-3.0325927520000002	-3.262280252	-0.061035156	-0.061035156	0	3.2228027160000003	-8.5833741	1.6245605040000002	0.18310547	0.5493164	0.18310547	2.81486821	9.433935700000001	3.3352538940000005	-0.12207031	0.061035156	0	-9.76291484	-0.287109375	0.3732421924	-0.12207031	0.061035156	-0.061035156	1.0802490020000002	9.667211960000001	1.6353271760000003	-0.12207031	0.061035156	0	1.314721646	9.6636232	-0.8960205072	-0.061035156	-0.061035156	0	1539956570.835
-8.798706070000001	-3.0218260800000003	-3.2539062500000004	-0.061035156	0	-0.061035156	2.86870108	-8.5582518	1.51928714	-0.36621094	0.30517578	0.12207031	2.7765869600000004	9.45307608	3.3077391200000004	-0.12207031	0.061035156	0	-9.780859620000001	-0.285913089	0.401953125	-0.061035156	0.061035156	-0.061035156	1.015649411	9.705493210000002	1.6305420320000001	-0.061035156	0.12207031	0	1.3099365020000002	9.648071580000002	-0.9331054712000001	0	0	0	1539956570.875
-8.7963134	-3.0206298920000005	-3.2658691100000006	0	0.061035156	0	2.899804712	-8.68864766	1.214233426	-0.12207031	0	-0.061035156	2.7418945679999998	9.463842752000001	3.2742432100000003	-0.061035156	0	0.061035156	-9.78444838	-0.3026611322	0.38999023560000007	-0.061035156	0.061035156	-0.061035156	1.013256839	9.69472644	1.676000998	-0.061035156	0.061035156	0	1.3302734620000003	9.66242662	-0.925927716	0	-0.061035156	0	1539956570.915
-8.802294928000002	-3.02661142	-3.2634764400000003	0	0.061035156	0	3.101977536	-8.64558107	1.1903076080000001	0.36621094	-0.24414062	0	2.6904540740000003	9.42077626	3.22160643	-0.061035156	0	0.061035156	-9.756933606	-0.3182128894	0.364868161	-0.12207031	0.061035156	0	1.0443603240000001	9.67558606	1.676000998	-0.061035156	0.061035156	0	1.35180661	9.65405252	-0.9271240020000001	-0.061035156	-0.061035156	0	1539956570.955
-8.795117212000001	-2.9799560700000005	-3.31252446	-0.061035156	0.061035156	0	3.1438476440000005	-8.57380342	1.4068359620000002	0.5493164	0	-0.061035156	2.68327626	9.399243210000002	3.2383545320000002	-0.061035156	0.12207031	0.061035156	-9.749755890000001	-0.32180175720000004	0.34094239200000004	-0.12207031	0	0	1.0946044928	9.67917482	1.6712158540000002	-0.061035156	0	0	1.3924804320000002	9.63969748	-0.9642089660000001	0	-0.061035156	0	1539956570.995
-8.808276260000001	-3.0002929320000002	-3.2706542540000005	-0.061035156	0.061035156	-0.061035156	2.884252896	-8.5666259	1.6185790740000001	0.18310547	-0.18310547	-0.061035156	2.6198730040000004	9.412402160000001	3.2718505400000004	0	0.061035156	0	-9.770092752000002	-0.30505371400000003	0.33615722840000006	-0.12207031	0	0	1.0455566100000002	9.6983152	1.670019568	0	0.061035156	-0.061035156	1.388891574	9.646875000000001	-0.925927716	0	0	0	1539956571.035
-8.80349092	-2.996704074	-3.331665036	0	0.12207031	0	3.051733426	-8.5833741	1.6329346040000001	-0.12207031	0	-0.12207031	2.616284146	9.45307608	3.3197021760000003	0	0	0	-9.76411142	-0.2763427716	0.3289794928	-0.061035156	0	0	0.9785644568000001	9.69592302	1.6437011780000002	0	0.061035156	-0.061035156	1.409228534	9.6636232	-0.9402832068000001	0	0	0	1539956571.075
-8.77836911	-3.0206298920000005	-3.3101317900000002	-0.061035156	0.061035156	0	3.027807608	-8.58696286	1.6245605040000002	-0.24414062	0	-0.12207031	2.6354248200000003	9.469824280000001	3.3531983800000003	-0.061035156	0	0	-9.77128894	-0.269165036	0.309838858	-0.061035156	0	0	0.9869384980000001	9.701904254	1.6544677520000002	0	0	-0.061035156	1.36018071	9.631323380000001	-0.9689941100000001	0	0	0	1539956571.115
-8.766406250000001	-3.04455571	-3.363964856	0	0.12207031	0	3.02421875	-8.61926268	1.4750244600000002	-0.18310547	-0.061035156	-0.12207031	2.64379892	9.47460962	3.3687500000000004	-0.061035156	0	-0.061035156	-9.749755890000001	-0.27993163940000004	0.2823242212	-0.061035156	0	0	1.006079074	9.700707968000001	1.66403804	-0.061035156	0	-0.061035156	1.35419928	9.651660340000001	-0.955834964	0	0	-0.061035156	1539956571.155
-8.737695288000001	-3.0672851440000004	-3.37473143	0	0.12207031	0	3.034985324	-8.62285144	1.491772464	-0.061035156	0	-0.061035156	2.6533691100000003	9.449487320000001	3.363964856	-0.061035156	-0.061035156	-0.061035156	-9.76291484	-0.2835205072	0.2823242212	-0.061035156	-0.061035156	0	1.0347900360000002	9.6983152	1.650878894	0	0	0	1.3649658540000003	9.630126800000001	-0.9570312500000001	0	0	0	1539956571.195
-8.748461960000002	-2.987133786	-3.4261719240000006	0	0	0	3.0792480040000005	-8.5917482	1.547998004	0	-0.061035156	-0.061035156	2.6760987400000005	9.4255616	3.3292724640000007	-0.061035156	-0.061035156	-0.061035156	-9.74736322	-0.27275390380000003	0.3002685504	-0.061035156	-0.061035156	0	1.068286142	9.677978240000002	1.6712158540000002	0	-0.061035156	0	1.32189946	9.62893071	-0.954638678	0	-0.061035156	0	1539956571.235
-8.781957968	-3.0026855040000004	-3.4512939300000003	0	-0.061035156	0	3.03857428	-8.5582518	1.5563721040000003	0	0	-0.061035156	2.702417032	9.402832068	3.34841304	-0.061035156	-0.061035156	-0.061035156	-9.78444838	-0.23327636780000002	0.3373535144	-0.061035156	-0.061035156	0	1.043164038	9.687548920000001	1.644897464	0	0	0	1.3793212860000001	9.631323380000001	-0.9522461060000001	0	-0.061035156	-0.061035156	1539956571.275
-8.761621106	-3.0218260800000003	-3.408227536	0	0	0	2.960815396	-8.621655252000002	1.490576178	0.061035156	-0.12207031	0	2.6641358800000003	9.47341304	3.323291034	0	-0.061035156	-0.12207031	-9.76291484	-0.22011719240000002	0.339746106	0	-0.061035156	0	1.0455566100000002	9.76291484	1.61977536	-0.061035156	0	-0.061035156	1.37214357	9.636108426000002	-0.9869384980000001	-0.061035156	0	0	1539956571.315
-8.752050720000002	-2.987133786	-3.41301268	-0.061035156	0	0	3.14265126	-8.55466304	1.5456054320000001	0.24414062	0.12207031	0.061035156	2.64738768	9.504516574	3.31252446	-0.061035156	-0.12207031	-0.12207031	-9.71625998	-0.22131347840000004	0.2942871106	0	-0.12207031	0	0.9821533540000001	9.701904254	1.6305420320000001	-0.061035156	-0.12207031	0	1.35180661	9.6385009	-0.9797607428000001	0	-0.061035156	-0.061035156	1539956571.355
-8.76521016	-3.02421875	-3.38908696	0.061035156	0	0.061035156	2.82084964	-8.47211911	1.8231445680000002	-0.18310547	0.12207031	0.12207031	2.6760987400000005	9.46264676	3.3400389400000003	-0.061035156	-0.18310547	-0.061035156	-9.687548920000001	-0.192602536	0.26796875000000003	0	-0.12207031	0	0.949853534	9.677978240000002	1.6329346040000001	-0.061035156	-0.061035156	0	1.4522949280000002	9.630126800000001	-0.9797607428000001	0	0	0	1539956571.395
-8.756836060000001	-3.02661142	-3.466845746	-0.061035156	-0.061035156	0	2.8064941100000005	-8.51398912	1.427172824	-0.4272461	-0.18310547	0.061035156	2.682080072	9.455468750000001	3.3077391200000004	0	-0.18310547	-0.12207031	-9.76889676	-0.22490234620000002	0.309838858	0.061035156	-0.12207031	0	1.0563232428000002	9.766503894000001	1.6484863220000001	-0.12207031	-0.12207031	0	1.387695288	9.631323380000001	-0.954638678	-0.061035156	0	-0.061035156	1539956571.435
-8.813061600000001	-3.0469483800000003	-3.4500976440000004	0	-0.061035156	0.061035156	2.8962158540000003	-8.616870108	1.2058593750000002	-0.061035156	-0.24414062	0.061035156	2.6844726440000004	9.504516574	3.2862060700000004	0.061035156	-0.061035156	-0.12207031	-9.782055710000002	-0.211743161	0.3229980432	0.061035156	-0.12207031	0	1.1053711060000002	9.765307608	1.6520751800000002	-0.12207031	-0.12207031	0	1.3458251800000003	9.66242662	-0.9881347840000001	0	0	0	1539956571.475
-8.717358426	-2.958422824	-3.446508786	-0.061035156	-0.18310547	0	2.830419928	-8.680273560000002	1.4044433900000002	0.36621094	-0.18310547	0.12207031	2.682080072	9.481787140000002	3.2969726440000002	0.18310547	-0.061035156	-0.18310547	-9.74736322	-0.23566894960000004	0.364868161	0.061035156	-0.12207031	0	1.0587158540000001	9.718652160000001	1.676000998	-0.061035156	-0.061035156	0	1.296777356	9.645678420000001	-0.9869384980000001	-0.061035156	0	0	1539956571.515
-8.755639480000001	-3.0002929320000002	-3.387890576	-0.061035156	-0.061035156	0	2.830419928	-8.680273560000002	1.4044433900000002	0.5493164	-0.18310547	0.12207031	2.7048096040000003	9.463842752000001	3.24194339	0.30517578	-0.061035156	-0.12207031	-9.782055710000002	-0.22968750000000002	0.40075683900000003	0.061035156	-0.18310547	0	1.0587158540000001	9.718652160000001	1.676000998	-0.061035156	-0.12207031	0	1.335058606	9.624145468	-0.9642089660000001	0	0	0	1539956571.555
-8.761621106	-3.017041034	-3.3735351440000003	0	-0.18310547	0	2.634228534	-8.618066394000001	1.7059082460000001	0.18310547	-0.4272461	0.061035156	2.7526612400000006	9.444701980000001	3.17495108	0.36621094	-0.061035156	-0.061035156	-9.79401857	-0.2237060504	0.4426269568000001	0.061035156	-0.18310547	-0.061035156	1.144848642	9.645678420000001	1.70471196	-0.061035156	-0.18310547	0	1.350610324	9.656445288	-0.9295165740000001	0	0	-0.061035156	1539956571.595
-8.80349092	-3.0134521760000004	-3.3555908540000003	0	-0.12207031	0	2.739501996	-8.621655252000002	1.667626996	-0.18310547	-0.36621094	-0.061035156	2.743090854	9.49973143	3.1821288940000003	0.4272461	0.30517578	-0.12207031	-9.795214660000001	-0.2177246106	0.4605712860000001	0.061035156	-0.18310547	-0.061035156	1.118530252	9.71745607	1.7286376800000003	-0.061035156	-0.061035156	-0.061035156	1.35419928	9.6385009	-0.9390869110000001	-0.061035156	-0.061035156	0	1539956571.635
-8.802294928000002	-2.9464599640000007	-3.38908696	-0.12207031	-0.24414062	-0.061035156	2.7885498200000005	-8.65036592	1.58149411	-0.18310547	-0.12207031	0.061035156	2.5971435700000005	9.536816394	3.0134521760000004	0.48828125	-0.12207031	0	-9.789233426000001	-0.2428466754	0.4342529254	0.12207031	-0.12207031	0	1.0371826080000002	9.71147464	1.7226562500000002	-0.18310547	-0.061035156	-0.061035156	1.35419928	9.666015380000001	-0.961816394	-0.061035156	0	0	1539956571.675
-8.783154254000001	-2.988330072	-3.2682617800000004	-0.061035156	-0.061035156	0	2.62346196	-8.61567392	1.5767089660000002	-0.30517578	-0.30517578	0.24414062	2.6581542540000003	9.644482428000002	2.9990966460000004	0.36621094	0.061035156	0	-9.760522660000001	-0.29069824280000006	0.4438232428	0	-0.12207031	0	1.100585962	9.718652160000001	1.6903564300000002	-0.12207031	-0.12207031	-0.061035156	1.3793212860000001	9.648071580000002	-0.9809570288	-0.061035156	0	0	1539956571.715
-8.80349092	-2.9368896760000003	-3.313720746	-0.061035156	-0.12207031	0	2.8675048920000004	-8.571411240000002	1.5719238220000002	-0.4272461	-0.24414062	0.36621094	2.5540771760000003	9.63491214	2.9129637600000002	0.30517578	-0.061035156	-0.061035156	-9.75214856	-0.2643798822	0.45100097840000003	0	-0.12207031	0	1.0862304712000002	9.69472644	1.7190673920000001	-0.061035156	-0.18310547	-0.061035156	1.358984424	9.631323380000001	-0.9773681610000001	-0.061035156	-0.061035156	0	1539956571.755
-8.814257788	-2.9644042540000006	-3.2885987400000003	-0.061035156	-0.12207031	0	2.9990966460000004	-8.60371106	1.534838858	-0.18310547	-0.24414062	0.36621094	2.62944339	9.648071580000002	2.9321045320000003	0	-0.12207031	0	-9.76411142	-0.270361322	0.45578614200000006	0	-0.12207031	0	1.0862304712000002	9.69472644	1.7190673920000001	-0.061035156	-0.12207031	-0.061035156	1.4068359620000002	9.62653804	-0.954638678	-0.061035156	0	0	1539956571.795
-8.790332068	-2.9129637600000002	-3.2144287140000003	-0.12207031	0	-0.061035156	3.2814209260000005	-8.61447734	1.47263179	0.12207031	-0.12207031	-0.061035156	2.7610351440000005	9.625341754	3.0026855040000004	-0.061035156	-0.12207031	-0.061035156	-9.780859620000001	-0.27873535340000005	0.539526358	-0.061035156	-0.12207031	-0.061035156	1.156811502	9.682763580000001	1.7130859620000003	0	0	0	1.3661621400000001	9.62294928	-0.9606201080000001	0	0.061035156	0	1539956571.923
-8.875268570000001	-2.958422824	-3.2969726440000002	-0.061035156	-0.12207031	-0.061035156	3.2814209260000005	-8.61447734	1.47263179	-0.24414062	-0.12207031	-0.12207031	2.816064496	9.59782698	3.00627446	-0.12207031	-0.061035156	0	-9.7748777	-0.24763183900000002	0.5490966754000001	-0.12207031	-0.061035156	-0.061035156	1.184326178	9.680371106	1.720263678	0	0	0	1.393676718	9.646875000000001	-0.966601538	0	0.061035156	0	1539956571.955
-8.827417032000001	-2.960815396	-3.255102536	-0.12207031	-0.18310547	-0.061035156	3.1486327880000005	-8.633618210000002	1.2154297120000002	-0.18310547	-0.18310547	-0.18310547	2.80051268	9.579882788	2.9321045320000003	-0.12207031	-0.061035156	0.061035156	-9.789233426000001	-0.23208007200000003	0.553881839	-0.12207031	-0.061035156	-0.061035156	1.2082519568	9.668408246	1.69633786	0	0	0	1.408032248	9.646875000000001	-0.9343017572	0	0.061035156	0	1539956571.995
-8.825024460000002	-2.95961911	-3.2634764400000003	-0.12207031	-0.061035156	-0.061035156	3.210839856	-8.6515625	1.1747558900000001	0.18310547	-0.061035156	-0.24414062	2.7993163940000003	9.579882788	2.930908246	-0.18310547	0	0.061035156	-9.759326080000001	-0.23686523560000003	0.5598632788000001	-0.061035156	-0.061035156	-0.061035156	1.2082519568	9.668408246	1.69633786	0	0.12207031	0	1.4044433900000002	9.644482428000002	-0.9390869110000001	-0.061035156	0.061035156	0	1539956572.035
-8.8561277	-2.9620117800000005	-3.2275878600000003	-0.12207031	-0.18310547	-0.061035156	3.101977536	-8.662329074	1.447509784	0.30517578	0	-0.30517578	2.7825683900000002	9.615771760000001	2.93569339	-0.061035156	0.061035156	0.12207031	-9.7748777	-0.2512207068	0.5981445288	-0.061035156	-0.061035156	-0.061035156	1.1053711060000002	9.71625998	1.7023192900000002	0.061035156	0.061035156	0.061035156	1.3362548920000001	9.63491214	-0.9677978240000001	-0.061035156	0	0	1539956572.074
-8.84177266	-2.9667969240000005	-3.160595746	-0.061035156	-0.061035156	-0.061035156	2.8244384000000005	-8.710180710000001	1.58747554	0	-0.18310547	-0.4272461	2.7012207459999997	9.5870607	2.8926269959999997	-0.061035156	0.061035156	0.12207031	-9.770092752000002	-0.2344726538	0.5849853534	-0.12207031	-0.061035156	-0.061035156	1.146044928	9.72224092	1.7274413940000002	0	0.061035156	0	1.374536142	9.63969748	-0.9366943390000001	0	0	0	1539956572.115
-8.85493161	-2.942871106	-3.228784146	-0.061035156	-0.12207031	-0.061035156	2.9727783540000003	-8.686254892000001	1.5384277160000002	-0.12207031	-0.12207031	-0.48828125	2.633032248	9.58347194	2.9093750000000003	-0.061035156	0.061035156	0.12207031	-9.724634080000001	-0.22968750000000002	0.571826178	-0.12207031	0	-0.061035156	1.146044928	9.72224092	1.7274413940000002	0	0.12207031	0	1.3709472839999999	9.62653804	-0.931909146	0	0	0	1539956572.155
-8.87646466	-2.92971196	-3.185717752	-0.061035156	-0.12207031	0	3.037377896	-8.632422120000001	1.46665036	0.061035156	0.24414062	-0.36621094	2.55527356	9.573901260000001	2.9703858800000003	-0.061035156	0	0.12207031	-9.72224092	-0.2081542932	0.5514892572000001	-0.061035156	-0.061035156	-0.061035156	0.9893310700000001	9.6636232	1.6520751800000002	0	0.12207031	0	1.4223876800000002	9.62294928	-0.9462646760000001	0	0	0	1539956572.194
-8.86210962	-2.918945288	-3.185717752	-0.061035156	-0.061035156	0	2.879467752	-8.57978534	1.5145019960000001	-0.061035156	0.30517578	-0.18310547	2.536132788	9.595434800000001	2.95961911	-0.12207031	-0.061035156	0.061035156	-9.743774460000001	-0.23686523560000003	0.5837890576	0	-0.061035156	-0.061035156	1.0192382788	9.713867212	1.66044928	0	0.061035156	0	1.4056396760000003	9.6385009	-0.9785644568000001	-0.061035156	0	0	1539956572.235
-8.880053420000001	-2.9620117800000005	-3.1474366000000003	0	-0.061035156	0	2.81486821	-8.577392572	1.4331542540000002	-0.061035156	0.30517578	-0.18310547	2.5253662140000004	9.615771760000001	2.9225341460000003	-0.12207031	-0.12207031	0	-9.77368161	-0.25480957460000003	0.61848143	0	-0.12207031	-0.061035156	1.0192382788	9.713867212	1.66044928	0	-0.061035156	0.061035156	1.4427246400000002	9.63969748	-0.9570312500000001	0	-0.061035156	0	1539956572.274
-8.86210962	-2.94526358	-3.17495108	0	0	0	2.895019568	-8.6348143	1.3793212860000001	-0.12207031	0.12207031	-0.061035156	2.588769568	9.60620108	2.9620117800000005	-0.061035156	-0.061035156	0	-9.73898912	-0.2260986322	0.5754150360000001	0	-0.061035156	-0.061035156	1.1328857428	9.73898912	1.69633786	0	-0.061035156	0	1.4367432100000002	9.630126800000001	-0.965405252	-0.061035156	0	0	1539956572.315
-8.866894568000001	-2.9249266200000004	-3.172558606	0	0	0.061035156	2.8902344240000004	-8.616870108	1.459472644	-0.12207031	-0.061035156	-0.18310547	2.633032248	9.594238220000001	3.034985324	-0.061035156	0	-0.061035156	-9.734204074	-0.22849121400000003	0.594555661	0	-0.061035156	-0.061035156	1.09819339	9.676782248	1.6664307100000002	0	0	0	1.4415283540000001	9.60739766	-0.9366943390000001	0	-0.061035156	0	1539956572.355
-8.87646466	-2.8962158540000003	-3.1641846040000003	0	0.061035156	0	3.03857428	-8.59414038	1.3948730040000001	-0.12207031	0	0	2.62705072	9.564331070000001	3.0768554320000003	-0.12207031	-0.061035156	-0.12207031	-9.760522660000001	-0.24643554320000002	0.594555661	0	-0.061035156	0	1.09819339	9.676782248	1.6664307100000002	0	0	0	1.427172824	9.630126800000001	-0.9378906250000001	-0.061035156	0	0	1539956572.394
-8.890820288	-2.9273192900000002	-3.2239991	0	-0.12207031	0	3.007470746	-8.62045926	1.41042482	0	0.061035156	0	2.62705072	9.567919928000002	3.063696286	-0.12207031	-0.18310547	-0.061035156	-9.758129892000001	-0.2560058606	0.611303714	0	-0.061035156	-0.061035156	1.1472412140000001	9.713867212	1.6783935700000001	0	-0.12207031	0	1.408032248	9.637304712	-0.9462646760000001	0	0	0	1539956572.435
-8.86330571	-2.9165527160000004	-3.1761474640000005	0	-0.061035156	0	3.02421875	-8.616870108	1.4833984620000003	0.061035156	-0.12207031	-0.061035156	2.7155760800000004	9.57150908	3.0589112400000005	-0.12207031	-0.18310547	-0.061035156	-9.77128894	-0.2835205072	0.6352294928000001	0.061035156	-0.061035156	-0.061035156	1.199877896	9.6983152	1.701123004	0	-0.12207031	0	1.3996582460000002	9.645678420000001	-0.9474609620000001	-0.061035156	0	0	1539956572.474
-8.86809056	-2.89382338	-3.1558105040000006	0	-0.061035156	0	3.2562989200000003	-8.62524411	1.642504892	0.061035156	0.12207031	0	2.7729980040000006	9.53322734	3.0433594240000006	-0.061035156	-0.061035156	-0.061035156	-9.749755890000001	-0.2978759784	0.6041259784	0	-0.061035156	0	1.199877896	9.6983152	1.701123004	-0.061035156	-0.061035156	0	1.4235839660000003	9.62893071	-0.949853534	0	-0.061035156	0	1539956572.514
-8.870483426000002	-2.8926269959999997	-3.1354737400000006	0	0	0	3.12111821	-8.56184056	1.6592528960000001	-0.24414062	0.24414062	0	2.77180162	9.500927520000001	3.00986322	-0.12207031	-0.061035156	-0.061035156	-9.723437500000001	-0.27275390380000003	0.6256591459999999	0	-0.061035156	0	1.1675781250000001	9.61816394	1.6664307100000002	0	0	0	1.4786132200000002	9.610986420000001	-0.9366943390000001	-0.061035156	0	0	1539956572.554
-8.918335160000002	-2.8399902160000003	-3.1797364200000002	0	0	0	2.9943116	-8.606103240000001	1.36018071	-0.30517578	0.12207031	0	2.8112792540000004	9.484179712000001	3.011059604	-0.061035156	-0.12207031	0	-9.71625998	-0.22968750000000002	0.6328369110000001	0	-0.061035156	0	1.1304931610000002	9.640893570000001	1.6437011780000002	0	-0.061035156	0	1.5300537140000001	9.62294928	-0.925927716	-0.061035156	-0.061035156	0	1539956572.595
-8.92910144	-2.830419928	-3.208447284	-0.061035156	-0.061035156	0	3.0864257200000003	-8.61567392	1.168774411	0.12207031	0.12207031	0	2.810082968	9.53083516	2.9931152160000005	-0.061035156	-0.12207031	0	-9.7150634	-0.2380615216	0.6316406250000001	0	-0.061035156	0	1.1400634980000002	9.71147464	1.6114013580000002	0	-0.061035156	0	1.5109130400000002	9.630126800000001	-0.9510498200000002	-0.061035156	-0.061035156	0	1539956572.635
-8.914746106	-2.851953076	-3.1534179320000004	0	0	0	2.9907226440000003	-8.63601088	1.337451178	0.4272461	-0.061035156	0	2.81726088	9.578686600000001	2.98952626	-0.061035156	-0.12207031	0	-9.755737320000001	-0.27155761780000004	0.6711181610000001	0.061035156	-0.061035156	0	1.199877896	9.75214856	1.65805661	0	-0.12207031	0	1.5336425720000002	9.63491214	-0.9737792932	0	0	0	1539956572.674
-8.902783246	-2.82084964	-3.17495108	0	0.061035156	0	2.8758788940000004	-8.612085160000001	1.506127896	0.24414062	-0.18310547	0	2.8064941100000005	9.5703125	3.0469483800000003	0	-0.061035156	0.061035156	-9.74257788	-0.26796875000000003	0.693847644	0	-0.061035156	0	1.2297851440000003	9.73061502	1.681982428	0	-0.12207031	0	1.4953613220000002	9.636108426000002	-0.9594238220000001	-0.061035156	-0.061035156	0	1539956572.714
-8.914746106	-2.8627197480000004	-3.202465854	0	-0.061035156	0	2.9679932100000004	-8.5917482	1.547998004	0.061035156	-0.18310547	-0.12207031	2.7526612400000006	9.54399411	3.0995849640000004	0	-0.061035156	0	-9.76411142	-0.23566894960000004	0.693847644	0	-0.12207031	0	1.2704589660000003	9.686352340000001	1.64011232	0	-0.061035156	0	1.4977538940000001	9.631323380000001	-0.915161142	0	-0.061035156	0	1539956572.754
-8.883642572	-2.8411866	-3.201269568	-0.061035156	-0.061035156	0	3.19768071	-8.585766574	1.58388678	-0.061035156	0.061035156	-0.12207031	2.7347167540000004	9.52485324	3.160595746	-0.061035156	-0.061035156	0	-9.76171875	-0.227294928	0.6842773560000001	0	-0.12207031	0	1.2656738220000001	9.673193390000002	1.6149902160000003	0	-0.061035156	0	1.5109130400000002	9.632519568000001	-0.9510498200000002	-0.061035156	0	-0.061035156	1539956572.794
-8.881250000000001	-2.8495605040000003	-3.18332518	-0.061035156	-0.061035156	-0.061035156	3.037377896	-8.533129892	1.553979532	-0.061035156	0.061035156	-0.12207031	2.7323242800000003	9.53083516	3.1593994600000004	-0.061035156	-0.061035156	0	-9.76291484	-0.2380615216	0.699829074	0	-0.061035156	0	1.2692626800000002	9.69233426	1.6137939300000002	0	-0.061035156	0	1.4546875000000001	9.63491214	-0.955834964	0	-0.061035156	-0.061035156	1539956572.834
-8.892016574000001	-2.874682608	-3.16298822	0	0	-0.061035156	3.0672851440000004	-8.49963408	1.4738280760000002	-0.061035156	-0.18310547	-0.061035156	2.783764676	9.5619384	3.124707068	-0.061035156	-0.12207031	-0.061035156	-9.76889676	-0.23327636780000002	0.7117919928	0	-0.061035156	-0.061035156	1.27524411	9.729418930000001	1.6353271760000003	0	-0.061035156	0	1.4833984620000003	9.631323380000001	-0.9689941100000001	-0.061035156	-0.061035156	-0.061035156	1539956572.874
-8.881250000000001	-2.8555420320000002	-3.1761474640000005	0	0	0	3.1665771760000005	-8.572607428000001	1.4989501800000002	-0.061035156	-0.061035156	-0.12207031	2.86152356	9.535620108000002	3.092407248	-0.061035156	0	0	-9.77368161	-0.22131347840000004	0.71538089	-0.061035156	-0.061035156	0	1.264477536	9.676782248	1.629345746	0	-0.061035156	0	1.5121094240000001	9.616967752	-0.9677978240000001	0	0	-0.061035156	1539956572.914
-8.846557608000001	-2.860327176	-3.17495108	0	0.12207031	-0.061035156	3.1175292540000004	-8.59055162	1.4810058900000003	-0.12207031	-0.12207031	-0.12207031	2.8411866	9.485375900000001	3.04216304	-0.061035156	0	0	-9.749755890000001	-0.23327636780000002	0.6854736419999999	-0.061035156	-0.061035156	0	1.2608886780000002	9.66003444	1.6078125	-0.061035156	0	0	1.4331542540000002	9.645678420000001	-0.953442392	-0.061035156	-0.061035156	-0.061035156	1539956572.954
-8.890820288	-2.874682608	-3.24433606	-0.061035156	0.061035156	-0.061035156	3.0613037140000006	-8.50561502	1.4044433900000002	-0.061035156	-0.061035156	-0.12207031	2.8220459260000004	9.503320288000001	3.0361816100000003	-0.061035156	0	0	-9.7485598	-0.2380615216	0.6759033540000001	-0.061035156	0	-0.061035156	1.2608886780000002	9.66003444	1.6078125	0	0	-0.061035156	1.476220746	9.614575180000001	-0.955834964	0	-0.061035156	-0.061035156	1539956572.994
-8.881250000000001	-2.895019568	-3.201269568	0	0.18310547	-0.061035156	3.101977536	-8.508007788	1.532446286	-0.061035156	0	-0.061035156	2.82922374	9.523657248000001	3.025415036	0	0.061035156	-0.061035156	-9.753344748	-0.19499511780000003	0.67709964	-0.061035156	0	-0.061035156	1.2309814300000002	9.68515625	1.5743163940000002	0	0.061035156	-0.061035156	1.5216797120000003	9.636108426000002	-0.9582275360000001	0	-0.061035156	-0.061035156	1539956573.034
-8.8979982	-2.8447753600000003	-3.3400389400000003	-0.061035156	0.061035156	-0.061035156	3.025415036	-8.57858876	1.494165036	-0.18310547	-0.061035156	0.061035156	2.851953076	9.547582968	3.0337889400000004	0	0	0	-9.74736322	-0.17944336060000002	0.6854736419999999	-0.061035156	0	-0.061035156	1.1879150360000001	9.7150634	1.58747554	0	0	-0.061035156	1.451098642	9.63371556	-0.9989013580000001	-0.061035156	-0.061035156	-0.061035156	1539956573.074
-8.85493161	-2.9010009000000005	-3.2407471040000004	0	0.061035156	-0.061035156	3.0971923920000006	-8.621655252000002	1.4953613220000002	-0.061035156	-0.12207031	-0.061035156	2.8675048920000004	9.5870607	3.051733426	0	0.061035156	0	-9.758129892000001	-0.1878173822	0.6627441100000001	-0.061035156	0	-0.061035156	1.1639892572000001	9.750951980000002	1.604223642	0	0.061035156	-0.061035156	1.503735324	9.610986420000001	-0.974975589	0	-0.061035156	-0.061035156	1539956573.114
-8.823827880000001	-2.872290036	-3.31850589	-0.061035156	0.061035156	-0.061035156	3.1689697480000003	-8.6348143	1.6030273560000001	-0.061035156	0.061035156	0	2.8136719240000003	9.60859375	3.0708741	-0.061035156	0.061035156	0.061035156	-9.74736322	-0.20935058900000003	0.6244628600000001	-0.061035156	0	-0.061035156	1.183129892	9.744970746000002	1.606616214	-0.061035156	0	0	1.41640625	9.650463760000001	-0.9989013580000001	-0.061035156	-0.061035156	-0.061035156	1539956573.154
-8.851342752	-2.928515576	-3.2945800720000005	-0.061035156	0	-0.061035156	3.0325927520000002	-8.612085160000001	1.733422824	-0.12207031	0	-0.061035156	2.783764676	9.58586412	3.1438476440000005	-0.061035156	0	0	-9.759326080000001	-0.22011719240000002	0.6304443390000001	-0.061035156	0	-0.061035156	1.2309814300000002	9.718652160000001	1.620971646	-0.061035156	0	-0.061035156	1.485791034	9.603808606000001	-1.000097644	0	-0.061035156	0	1539956573.195
-8.79990216	-2.9045898560000003	-3.3089355040000004	0	0.12207031	0	3.129492212	-8.612085160000001	1.58388678	-0.12207031	0.061035156	0.12207031	2.79213858	9.547582968	3.1282959260000003	0	0.12207031	0	-9.77607428	-0.20935058900000003	0.6280517572	-0.061035156	0	-0.061035156	1.2082519568	9.69472644	1.6149902160000003	-0.061035156	0	0	1.485791034	9.603808606000001	-1.000097644	0	-0.061035156	0	1539956573.234
-8.828613220000001	-2.9368896760000003	-3.38908696	-0.061035156	-0.061035156	0	3.1187255400000002	-8.647973740000001	1.5013427520000002	0.12207031	0	0	2.7454834260000003	9.56552716	3.0983885800000004	-0.061035156	0.061035156	-0.061035156	-9.756933606	-0.24404297120000001	0.60651857	-0.061035156	0	-0.061035156	1.193896466	9.705493210000002	1.582690396	-0.061035156	0	0	1.43435054	9.66481929	-0.9881347840000001	-0.061035156	0	0	1539956573.274
-8.808276260000001	-2.918945288	-3.3101317900000002	-0.061035156	0	0	3.1641846040000003	-8.653955072	1.6437011780000002	0.061035156	0	-0.12207031	2.7538574280000003	9.57150908	3.0708741	-0.12207031	0.061035156	-0.061035156	-9.76291484	-0.2643798822	0.5837890576	-0.061035156	0	-0.061035156	1.1807373200000002	9.6983152	1.6149902160000003	-0.061035156	0.061035156	-0.061035156	1.4199951080000002	9.636108426000002	-0.991723642	-0.061035156	0	0	1539956573.314
-8.798706070000001	-2.9045898560000003	-3.31850589	-0.061035156	0.12207031	0	3.1534179320000004	-8.62763678	1.565942392	-0.061035156	0.061035156	-0.061035156	2.7454834260000003	9.53322734	3.02661142	-0.061035156	0.061035156	-0.061035156	-9.760522660000001	-0.24045410340000004	0.6029296924	-0.12207031	0	-0.061035156	1.1340820288	9.680371106	1.629345746	-0.061035156	0.061035156	0	1.3709472839999999	9.62294928	-0.9474609620000001	-0.061035156	-0.061035156	0	1539956573.354
-8.83220198	-2.928515576	-3.37233876	0	0	-0.061035156	3.0768554320000003	-8.606103240000001	1.415209964	-0.061035156	0.061035156	-0.061035156	2.795727536	9.536816394	3.0134521760000004	-0.061035156	0	-0.061035156	-9.756933606	-0.22849121400000003	0.5790038940000001	-0.12207031	0	-0.061035156	1.1209228240000002	9.6983152	1.617382788	-0.061035156	0.061035156	0	1.3996582460000002	9.649267572	-0.9773681610000001	-0.061035156	-0.061035156	0	1539956573.394
-8.78076178	-2.9129637600000002	-3.359179712	-0.061035156	-0.061035156	-0.061035156	3.2311766200000003	-8.61926268	1.561157248	0.12207031	0.18310547	-0.12207031	2.7933349640000005	9.559545926	3.0002929320000002	-0.061035156	0.061035156	0	-9.754540740000001	-0.2512207068	0.56823732	-0.061035156	0	-0.061035156	1.1245117212000002	9.72702626	1.6281494600000002	-0.061035156	0	0	1.4774170320000002	9.613378894	-0.9522461060000001	-0.061035156	0	0	1539956573.434
-8.81784694	-2.918945288	-3.343627896	0	0.061035156	0	3.0397704680000004	-8.518774460000001	1.4989501800000002	-0.30517578	0.12207031	0	2.75625	9.56552716	2.9931152160000005	-0.061035156	0	0	-9.758129892000001	-0.2260986322	0.5802001800000001	-0.061035156	0	-0.061035156	1.1245117212000002	9.72702626	1.6281494600000002	-0.061035156	0.061035156	0	1.4415283540000001	9.631323380000001	-0.94506839	-0.061035156	0	0	1539956573.474
-8.793920926	-2.9033935700000004	-3.3831054320000007	0	-0.061035156	0	2.9524413940000005	-8.560644568	1.3793212860000001	-0.30517578	0.061035156	0	2.728735324	9.563134980000001	3.0002929320000002	-0.061035156	0	0	-9.746167032	-0.2344726538	0.553881839	-0.061035156	0.061035156	-0.061035156	1.1304931610000002	9.733007788	1.6520751800000002	-0.061035156	0	0	1.412817392	9.62055661	-0.9689941100000001	-0.061035156	-0.061035156	0	1539956573.514
-8.851342752	-2.92971196	-3.390283246	0	0	0	2.9548339660000003	-8.572607428000001	1.2453369600000002	-0.24414062	0.12207031	0	2.6844726440000004	9.573901260000001	3.05053714	-0.061035156	0.061035156	-0.061035156	-9.72702626	-0.24763183900000002	0.5191894568000001	-0.061035156	0	-0.061035156	1.106567392	9.69233426	1.6460937500000001	-0.061035156	0	-0.061035156	1.4989501800000002	9.636108426000002	-0.9331054712000001	0	0	0	1539956573.554
-8.795117212000001	-2.895019568	-3.37473143	0	-0.12207031	0	2.8818603240000003	-8.59294429	1.1340820288	0.061035156	0	0.061035156	2.66772464	9.52963858	3.075659146	-0.061035156	0	-0.061035156	-9.72702626	-0.24763183900000002	0.5191894568000001	-0.061035156	0	-0.061035156	1.106567392	9.69233426	1.6460937500000001	-0.061035156	0	0	1.4199951080000002	9.62653804	-0.9713867212000001	-0.061035156	-0.061035156	0	1539956573.594
-8.80109874	-2.9416748200000002	-3.3292724640000007	0	0.061035156	0	2.934497104	-8.67788089	1.3577880400000002	0.4272461	-0.24414062	0.061035156	2.7131836060000003	9.57749002	3.0983885800000004	-0.061035156	0	-0.061035156	-9.7485598	-0.30385742800000004	0.5251708966	-0.061035156	0	-0.061035156	1.1556152160000002	9.7318116	1.7094971040000002	-0.061035156	-0.061035156	0	1.4702392180000001	9.6217527	-0.9462646760000001	-0.061035156	0	0	1539956573.634
-8.82263179	-2.872290036	-3.3376464660000003	0	0	0	2.9703858800000003	-8.649169928000001	1.580297824	0.48828125	-0.24414062	0	2.739501996	9.554760880000002	3.12111821	-0.061035156	0	-0.061035156	-9.76411142	-0.2643798822	0.54191893	-0.061035156	0	-0.061035156	1.1986816100000002	9.677978240000002	1.676000998	-0.061035156	-0.061035156	0	1.4798096040000002	9.6385009	-0.9283202880000001	-0.061035156	0	0	1539956573.674
-8.813061600000001	-2.8902344240000004	-3.3496094240000005	0	0.12207031	0	3.0325927520000002	-8.610888580000001	1.8195557100000002	0.36621094	-0.12207031	-0.061035156	2.743090854	9.517675720000002	3.134277356	-0.061035156	0	-0.061035156	-9.76411142	-0.2643798822	0.54191893	-0.061035156	0	-0.061035156	1.1986816100000002	9.677978240000002	1.676000998	-0.061035156	0	0	1.532446286	9.62893071	-0.9187500000000001	-0.061035156	0	0	1539956573.714
-8.859716754	-2.85673822	-3.420190396	0	-0.061035156	0	3.1378662140000007	-8.59294429	1.8458740020000002	0.12207031	-0.061035156	-0.12207031	2.7586425720000003	9.523657248000001	3.111547824	-0.12207031	0	-0.061035156	-9.777270468000001	-0.3026611322	0.5586669928	-0.061035156	0	-0.061035156	1.2202148560000001	9.673193390000002	1.723852536	-0.061035156	-0.061035156	0	1.4989501800000002	9.65405252	-0.9223388580000002	-0.061035156	0	0	1539956573.754
-8.81665036	-2.8555420320000002	-3.4034423920000005	-0.061035156	0	0	3.1940917540000004	-8.539111420000001	1.7501709260000002	-0.061035156	0	0	2.7765869600000004	9.52485324	3.084033246	-0.12207031	0	0	-9.76411142	-0.3194091754	0.5574707068000001	0	0	-0.061035156	1.239355432	9.673193390000002	1.7346191100000001	-0.061035156	0	0	1.4738280760000002	9.62055661	-0.9354980432000001	0	-0.061035156	0	1539956573.794
-8.8214357	-2.85673822	-3.3460204680000003	0	0	0	3.1653808900000002	-8.52595198	1.623364218	-0.061035156	0	-0.061035156	2.78017572	9.485375900000001	3.1486327880000005	-0.061035156	0	-0.061035156	-9.76411142	-0.3194091754	0.5574707068000001	-0.061035156	0	-0.061035156	1.239355432	9.673193390000002	1.7346191100000001	-0.061035156	0.061035156	0	1.5145019960000001	9.624145468	-0.9414794928000001	-0.061035156	-0.061035156	0	1539956573.834
-8.819042932	-2.8244384000000005	-3.39506839	0	-0.061035156	0	3.2144287140000003	-8.50441893	1.485791034	0	-0.061035156	-0.12207031	2.7993163940000003	9.480590560000001	3.129492212	-0.061035156	0	-0.061035156	-9.758129892000001	-0.2942871106	0.576611322	-0.061035156	0	-0.061035156	1.2202148560000001	9.65883786	1.735815396	-0.061035156	0	0	1.542016574	9.60261232	-0.931909146	-0.061035156	0	0	1539956573.874
-8.819042932	-2.8268310700000003	-3.366357428	0	0.061035156	0	3.1187255400000002	-8.492456070000001	1.464257788	0	-0.061035156	-0.12207031	2.789746106	9.491357428	3.129492212	-0.061035156	0	0	-9.744970746000002	-0.2942871106	0.571826178	-0.061035156	0	-0.061035156	1.207055661	9.66242662	1.73701178	-0.061035156	0	0	1.50732428	9.62055661	-0.9474609620000001	-0.061035156	-0.061035156	0	1539956573.914
-8.85732428	-2.8088867800000004	-3.43334964	-0.061035156	-0.18310547	-0.061035156	3.1378662140000007	-8.492456070000001	1.58388678	-0.12207031	-0.061035156	-0.18310547	2.783764676	9.5021241	3.14504393	-0.061035156	0	0	-9.744970746000002	-0.2942871106	0.571826178	-0.061035156	0	-0.061035156	1.207055661	9.66242662	1.73701178	-0.061035156	0.061035156	0	1.5156982820000002	9.615771760000001	-0.923535144	-0.061035156	-0.061035156	0	1539956573.954
-8.795117212000001	-2.81486821	-3.302954074	0	0.061035156	0	3.1199219240000007	-8.531933606	1.5527832460000002	-0.12207031	-0.061035156	-0.12207031	2.73830571	9.491357428	3.161792032	-0.061035156	-0.061035156	0	-9.737792932000001	-0.27395019960000005	0.569433606	-0.061035156	0	0	1.1747558900000001	9.64328624	1.726245108	-0.061035156	-0.061035156	0	1.56354982	9.616967752	-0.9390869110000001	-0.061035156	0	-0.061035156	1539956573.994
-8.819042932	-2.8112792540000004	-3.4154052520000002	0	0	-0.061035156	3.02661142	-8.54628894	1.588671924	0	-0.12207031	-0.061035156	2.7275389400000005	9.460253894000001	3.1390625	-0.061035156	-0.061035156	0	-9.749755890000001	-0.3026611322	0.5634521466	0	-0.061035156	0	1.2106445288	9.62773462	1.7106933900000003	0	-0.061035156	0	1.567138678	9.610986420000001	-0.9283202880000001	0	-0.061035156	-0.061035156	1539956574.034
-8.84057608	-2.807690396	-3.343627896	0	0	0	2.948852536	-8.535522660000002	1.65805661	0.061035156	-0.18310547	-0.12207031	2.709594748	9.471020468	3.0983885800000004	-0.061035156	-0.061035156	0	-9.749755890000001	-0.3026611322	0.5634521466	0	-0.061035156	0	1.211840854	9.61936052	1.735815396	0	0	0	1.542016574	9.616967752	-0.9223388580000002	-0.061035156	-0.061035156	0	1539956574.074
-8.84057608	-2.778979532	-3.4261719240000006	0	0	0	3.0325927520000002	-8.500830072	1.650878894	0.12207031	0	0.061035156	2.709594748	9.521264480000001	3.109155252	0	-0.061035156	0	-9.756933606	-0.2895019568	0.571826178	0	-0.061035156	0	1.2058593750000002	9.7150634	1.7274413940000002	0	-0.061035156	0	1.5360351440000002	9.632519568000001	-0.9366943390000001	-0.061035156	-0.061035156	-0.061035156	1539956574.114
-8.881250000000001	-2.82084964	-3.4297608800000003	0	-0.12207031	-0.061035156	2.956030252	-8.570214660000001	1.9140625000000002	0.061035156	-0.18310547	0	2.692846646	9.55117212	3.1462402160000003	-0.061035156	-0.061035156	-0.061035156	-9.76411142	-0.270361322	0.6077148560000001	0	-0.061035156	0	1.2010742212	9.71027806	1.717871106	0	-0.061035156	0	1.547998004	9.613378894	-0.9127685700000001	-0.061035156	-0.061035156	-0.061035156	1539956574.154
-8.838183606000001	-2.7945312500000004	-3.390283246	0	-0.12207031	-0.061035156	3.0493408540000004	-8.564233426000001	1.7669189300000003	-0.24414062	-0.18310547	0.061035156	2.7000244600000003	9.53442392	3.1534179320000004	-0.061035156	-0.12207031	-0.061035156	-9.76411142	-0.270361322	0.6077148560000001	0	-0.061035156	0	1.2010742212	9.71027806	1.717871106	-0.061035156	-0.12207031	-0.061035156	1.5491942900000002	9.64208966	-0.9175537140000001	-0.061035156	-0.061035156	-0.061035156	1539956574.194
-8.839379892	-2.843579074	-3.37473143	-0.061035156	-0.061035156	-0.061035156	3.0947998200000004	-8.54270018	1.5336425720000002	-0.24414062	-0.12207031	0.12207031	2.7478759000000004	9.52604982	3.1964844240000003	0	-0.061035156	-0.061035156	-9.760522660000001	-0.2524169928	0.5909667932	0.061035156	-0.061035156	-0.061035156	1.2692626800000002	9.697119110000001	1.726245108	-0.061035156	-0.061035156	-0.061035156	1.5683349640000002	9.630126800000001	-0.9187500000000001	-0.061035156	-0.061035156	-0.061035156	1539956574.234
-8.826220746	-2.8471679320000005	-3.38908696	0	-0.18310547	-0.061035156	3.017041034	-8.496044928000002	1.35419928	0.061035156	-0.4272461	0.061035156	2.7323242800000003	9.514086960000002	3.216821286	-0.061035156	-0.12207031	-0.061035156	-9.770092752000002	-0.30744628600000007	0.5778076080000001	0	-0.061035156	-0.061035156	1.259692392	9.681567392	1.7477783540000003	-0.061035156	0	-0.061035156	1.484594748	9.62653804	-0.94506839	-0.061035156	-0.061035156	-0.061035156	1539956574.274
-8.827417032000001	-2.8447753600000003	-3.38908696	-0.061035156	-0.12207031	-0.061035156	3.2503173920000004	-8.508007788	1.4678466460000001	0.30517578	-0.4272461	0.061035156	2.798120108	9.491357428	3.22160643	-0.061035156	-0.12207031	-0.12207031	-9.770092752000002	-0.30744628600000007	0.5778076080000001	0	-0.061035156	-0.061035156	1.258496106	9.666015380000001	1.714282248	-0.061035156	-0.12207031	-0.061035156	1.485791034	9.61936052	-0.9438721040000001	-0.061035156	-0.061035156	-0.061035156	1539956574.314
-8.83579074	-2.85913089	-3.2945800720000005	0	-0.18310547	-0.061035156	3.2048584260000004	-8.521167032000001	1.599438498	0.30517578	-0.24414062	0	2.8316162140000003	9.5104982	3.2060547120000003	-0.061035156	-0.061035156	-0.061035156	-9.76411142	-0.26318359620000004	0.5885742212	-0.061035156	-0.061035156	-0.061035156	1.2919922120000003	9.693530252	1.7226562500000002	-0.061035156	-0.061035156	-0.061035156	1.46665036	9.62773462	-0.9402832068000001	-0.061035156	0	-0.061035156	1539956574.354
-8.83698732	-2.843579074	-3.3460204680000003	-0.061035156	0	-0.061035156	3.2060547120000003	-8.54270018	1.670019568	0.12207031	-0.30517578	-0.12207031	2.8483641200000003	9.512890380000002	3.2180175720000004	-0.061035156	-0.061035156	-0.061035156	-9.76291484	-0.265576178	0.5957519568	0	-0.061035156	-0.061035156	1.2919922120000003	9.693530252	1.7226562500000002	-0.061035156	0	-0.061035156	1.4618652160000003	9.63371556	-0.9211425720000002	-0.061035156	-0.061035156	-0.061035156	1539956574.394
-8.87646466	-2.8734864200000003	-3.3496094240000005	0	-0.24414062	-0.061035156	3.3053466460000003	-8.51040036	1.679589856	0	-0.12207031	-0.12207031	2.8423827880000005	9.517675720000002	3.178540036	-0.061035156	-0.061035156	-0.061035156	-9.76291484	-0.265576178	0.5957519568	0	-0.061035156	-0.061035156	1.234570288	9.682763580000001	1.7059082460000001	0	0	-0.061035156	1.47263179	9.648071580000002	-0.915161142	-0.061035156	-0.061035156	-0.061035156	1539956574.434
-8.84177266	-2.8758788940000004	-3.3292724640000007	-0.061035156	-0.18310547	-0.12207031	3.2144287140000003	-8.541503894	1.70471196	-0.12207031	-0.12207031	-0.12207031	2.818457068	9.46145018	3.1187255400000002	-0.061035156	-0.061035156	0	-9.777270468000001	-0.2835205072	0.5754150360000001	0	0	-0.061035156	1.223803714	9.67558606	1.723852536	0	-0.061035156	0	1.4869873200000001	9.657641574000001	-0.900805661	-0.061035156	-0.061035156	-0.061035156	1539956574.474
-8.819042932	-2.9093750000000003	-3.220410144	0	-0.061035156	-0.061035156	3.15102536	-8.524755890000002	1.620971646	-0.18310547	-0.12207031	-0.18310547	2.7706054320000004	9.482983426	3.06608876	-0.061035156	-0.061035156	0	-9.73540036	-0.29667969240000003	0.54191893	0	0	-0.061035156	1.2453369600000002	9.62294928	1.715478534	-0.061035156	0	-0.061035156	1.43076178	9.6385009	-0.9211425720000002	-0.061035156	0	-0.061035156	1539956574.514
-8.848950180000001	-2.8806639400000003	-3.282617212	-0.061035156	-0.18310547	-0.061035156	3.1964844240000003	-8.531933606	1.5982422120000002	-0.12207031	-0.061035156	-0.12207031	2.7359130400000002	9.485375900000001	3.057714856	0	-0.061035156	0	-9.73540036	-0.29667969240000003	0.54191893	0	0	-0.061035156	1.1723632788	9.671997300000001	1.7298339660000002	0.061035156	0	-0.061035156	1.427172824	9.60739766	-0.9211425720000002	-0.061035156	-0.061035156	-0.061035156	1539956574.554
-8.870483426000002	-2.89741214	-3.2311766200000003	0	-0.061035156	-0.061035156	3.0983885800000004	-8.545092752	1.5910644960000002	-0.12207031	-0.061035156	-0.061035156	2.7478759000000004	9.506909440000001	3.0804442900000004	0	-0.061035156	0	-9.755737320000001	-0.2978759784	0.5239746106000001	0	-0.061035156	-0.061035156	1.153222644	9.689941394000002	1.7035155760000003	-0.061035156	-0.061035156	0	1.459472644	9.644482428000002	-0.916357428	-0.061035156	0	-0.061035156	1539956574.594
-8.838183606000001	-2.9129637600000002	-3.2407471040000004	0	-0.12207031	-0.061035156	3.1821288940000003	-8.61328125	1.5396240020000003	-0.061035156	0	0	2.75983876	9.540405252000001	3.0971923920000006	0	-0.061035156	0	-9.749755890000001	-0.2954833966	0.5502929712000001	0	-0.061035156	0	1.153222644	9.689941394000002	1.7035155760000003	0	0	-0.061035156	1.4391357820000001	9.624145468	-0.9127685700000001	-0.061035156	0	-0.061035156	1539956574.634
-8.83579074	-2.930908246	-3.21203624	0	0	-0.061035156	3.1151367800000003	-8.612085160000001	1.532446286	0.061035156	-0.12207031	-0.12207031	2.7371094240000002	9.528442392	3.1139403960000003	0	-0.061035156	0	-9.749755890000001	-0.2954833966	0.5502929712000001	0	-0.061035156	0	1.1041748200000001	9.707885880000001	1.680786142	0	-0.061035156	0	1.3637695680000002	9.65883786	-0.885253894	-0.061035156	-0.061035156	-0.061035156	1539956574.674
-8.82023912	-2.951245108	-3.2311766200000003	0	-0.061035156	-0.061035156	3.09121106	-8.545092752	1.544409146	0	-0.12207031	-0.061035156	2.728735324	9.500927520000001	3.1199219240000007	0	-0.12207031	0	-9.73898912	-0.2918945288	0.5215820288	0	-0.061035156	0	1.1903076080000001	9.65405252	1.670019568	0	-0.12207031	-0.061035156	1.4223876800000002	9.632519568000001	-0.9031982428000002	-0.061035156	-0.061035156	-0.061035156	1539956574.714
-8.850146760000001	-2.9273192900000002	-3.2407471040000004	0	0	-0.061035156	3.1127441100000004	-8.48647464	1.540820288	-0.061035156	0	0	2.7072021760000005	9.49494658	3.1414550720000003	-0.061035156	-0.061035156	-0.061035156	-9.73898912	-0.2918945288	0.5215820288	0	-0.061035156	0	1.1903076080000001	9.65405252	1.670019568	0	0.061035156	-0.061035156	1.3613769960000002	9.671997300000001	-0.891235324	-0.061035156	0	-0.061035156	1539956574.754
-8.871679712	-2.9727783540000003	-3.2646728240000003	0	-0.18310547	-0.061035156	3.085229532	-8.528344748	1.5156982820000002	-0.061035156	0	0	2.70600589	9.538012680000001	3.109155252	0	-0.061035156	-0.061035156	-9.77607428	-0.265576178	0.5467041034000001	0	-0.061035156	0	1.1735596040000003	9.66242662	1.65805661	0	-0.061035156	0	1.391284146	9.651660340000001	-0.88046875	-0.061035156	-0.061035156	-0.061035156	1539956574.794
-8.83698732	-2.9416748200000002	-3.1761474640000005	0	-0.061035156	-0.061035156	3.093603534	-8.565429712	1.4929687500000002	-0.12207031	0	0	2.76821286	9.560742212000001	3.101977536	0	-0.12207031	-0.061035156	-9.777270468000001	-0.2918945288	0.5431152356000001	0	-0.061035156	0	1.211840854	9.719848740000002	1.670019568	0	-0.061035156	-0.061035156	1.3864990020000003	9.671997300000001	-0.9020019568000001	-0.061035156	0	-0.061035156	1539956574.834
-8.858520468	-2.948852536	-3.228784146	-0.061035156	-0.12207031	-0.061035156	3.16298822	-8.534326080000001	1.437939496	-0.061035156	0.061035156	0.061035156	2.777783246	9.523657248000001	3.09121106	0	-0.061035156	-0.061035156	-9.760522660000001	-0.28471679320000004	0.5335449280000001	0	0	-0.061035156	1.211840854	9.719848740000002	1.670019568	0	-0.061035156	-0.061035156	1.3673584260000002	9.63371556	-0.8876464660000001	-0.061035156	-0.061035156	-0.061035156	1539956574.874
-8.864501800000001	-2.987133786	-3.1641846040000003	0.061035156	-0.12207031	0	3.192895468	-8.55466304	1.5862792540000001	0	0.061035156	0	2.7813721040000003	9.52485324	3.1127441100000004	0	-0.061035156	-0.061035156	-9.760522660000001	-0.28471679320000004	0.5335449280000001	0	0	-0.061035156	1.18671875	9.69113768	1.6736084260000001	0	0	-0.061035156	1.378125	9.6552491	-0.8840576080000001	-0.061035156	-0.061035156	-0.061035156	1539956574.914
-8.83220198	-2.94765625	-3.1737548920000003	-0.061035156	0	-0.061035156	3.1127441100000004	-8.51398912	1.610205072	-0.24414062	-0.061035156	0.061035156	2.7765869600000004	9.55117212	3.101977536	0	-0.061035156	-0.061035156	-9.73898912	-0.2918945288	0.5431152356000001	0	0	-0.061035156	1.168774411	9.71625998	1.6520751800000002	0	-0.061035156	-0.061035156	1.3470214660000002	9.64208966	-0.8840576080000001	-0.061035156	-0.061035156	-0.061035156	1539956574.954
-8.903979532000001	-2.9667969240000005	-3.1761474640000005	0.061035156	-0.12207031	0	3.2311766200000003	-8.58098143	1.542016574	-0.30517578	0	0	2.7813721040000003	9.53920926	3.160595746	0	-0.061035156	-0.061035156	-9.73898912	-0.2918945288	0.5431152356000001	-0.061035156	-0.061035156	0	1.168774411	9.71625998	1.6520751800000002	0	-0.061035156	-0.061035156	1.415209964	9.645678420000001	-0.878076178	-0.061035156	-0.061035156	-0.061035156	1539956574.994
-8.847753894	-2.93569339	-3.178540036	-0.061035156	-0.061035156	-0.061035156	3.210839856	-8.609692392	1.42836911	-0.24414062	0.061035156	0	2.7765869600000004	9.5451902	3.15461412	-0.061035156	-0.061035156	-0.061035156	-9.77607428	-0.265576178	0.5287597644	0	-0.061035156	-0.061035156	1.152026358	9.69592302	1.667626996	0	0	-0.061035156	1.37214357	9.657641574000001	-0.8924316100000002	-0.061035156	-0.061035156	-0.061035156	1539956575.034
-8.880053420000001	-2.96560054	-3.14265126	0	-0.061035156	-0.061035156	3.1175292540000004	-8.576196580000001	1.337451178	-0.12207031	0	0	2.76821286	9.54399411	3.1330810700000002	-0.061035156	-0.061035156	0	-9.746167032	-0.288305661	0.5359375000000001	0	-0.061035156	0	1.118530252	9.67917482	1.64011232	0	-0.061035156	0	1.37214357	9.645678420000001	-0.8840576080000001	-0.061035156	0	-0.061035156	1539956575.074
-8.847753894	-2.9524413940000005	-3.1378662140000007	0	-0.061035156	0	3.0900146760000005	-8.59294429	1.391284146	0.12207031	-0.061035156	0	2.79213858	9.527246106	3.0792480040000005	-0.061035156	-0.061035156	0	-9.746167032	-0.288305661	0.5359375000000001	0	-0.061035156	0	1.118530252	9.67917482	1.64011232	0	-0.061035156	0	1.375732428	9.63969748	-0.8876464660000001	-0.061035156	-0.061035156	-0.061035156	1539956575.114
-8.883642572	-2.9620117800000005	-3.1390625	0	-0.061035156	-0.061035156	3.20366214	-8.585766574	1.488183606	0.30517578	-0.18310547	0	2.8017089660000005	9.538012680000001	3.064892572	-0.061035156	-0.061035156	0	-9.760522660000001	-0.30385742800000004	0.534741214	0	-0.061035156	0	1.1424560700000002	9.693530252	1.629345746	0	-0.12207031	0	1.373339856	9.651660340000001	-0.8744873200000001	0	-0.061035156	-0.061035156	1539956575.154
-8.8728759	-2.95961911	-3.1330810700000002	0	0	0	3.0589112400000005	-8.606103240000001	1.6365234620000002	0.36621094	-0.12207031	-0.061035156	2.769409146	9.535620108000002	3.051733426	-0.061035156	-0.061035156	0	-9.749755890000001	-0.28471679320000004	0.5502929712000001	0	-0.061035156	0	1.1651855432	9.700707968000001	1.62575679	0	-0.061035156	0	1.3637695680000002	9.66003444	-0.8661132788	-0.061035156	0	-0.061035156	1539956575.194
-8.886035340000001	-2.94765625	-3.172558606	0	-0.12207031	-0.061035156	3.1366699280000003	-8.609692392	1.695141574	0.061035156	-0.12207031	-0.12207031	2.75983876	9.508105432	3.0541259000000003	0	-0.061035156	0	-9.749755890000001	-0.28471679320000004	0.5502929712000001	0	-0.061035156	0	1.1651855432	9.700707968000001	1.62575679	0	-0.061035156	0	1.375732428	9.651660340000001	-0.84816893	0	-0.061035156	-0.061035156	1539956575.234
-8.870483426000002	-2.9464599640000007	-3.1187255400000002	0	0	-0.061035156	3.208447284	-8.53073732	1.5551757200000003	-0.061035156	0	-0.12207031	2.7610351440000005	9.49853534	3.0720702880000004	0	-0.061035156	-0.061035156	-9.754540740000001	-0.2763427716	0.5646484424	0	-0.061035156	0	1.1771484620000001	9.680371106	1.6125976440000003	0	-0.061035156	0	1.349414038	9.669604532000001	-0.900805661	0	-0.061035156	-0.061035156	1539956575.274
-8.882446580000002	-2.940478534	-3.1964844240000003	0	-0.061035156	-0.061035156	3.1940917540000004	-8.500830072	1.476220746	-0.061035156	-0.061035156	-0.12207031	2.749072284	9.515283246000001	3.07805162	0	-0.061035156	-0.061035156	-9.765307608	-0.2823242212	0.5754150360000001	0	-0.061035156	0	1.1735596040000003	9.693530252	1.6090087860000002	0	-0.061035156	-0.061035156	1.3649658540000003	9.650463760000001	-0.9020019568000001	0	-0.061035156	-0.061035156	1539956575.314
-8.87646466	-2.9703858800000003	-3.15700679	0	-0.12207031	-0.061035156	3.170166034	-8.51159694	1.3924804320000002	-0.12207031	-0.061035156	-0.061035156	2.7969239200000002	9.53322734	3.07805162	0	0	-0.061035156	-9.786840560000002	-0.27873535340000005	0.6077148560000001	0	-0.061035156	0	1.2082519568	9.707885880000001	1.6030273560000001	0	-0.061035156	-0.061035156	1.378125	9.65405252	-0.891235324	-0.061035156	-0.061035156	-0.061035156	1539956575.354
-8.86091304	-2.95363768	-3.1354737400000006	0	-0.061035156	-0.061035156	3.14504393	-8.503222840000001	1.4056396760000003	-0.12207031	-0.061035156	-0.12207031	2.7933349640000005	9.535620108000002	3.10676268	0	-0.061035156	-0.061035156	-9.759326080000001	-0.270361322	0.5849853534	0	0	0	1.2106445288	9.723437500000001	1.6317382200000001	0	0	-0.061035156	1.3996582460000002	9.63969748	-0.9031982428000002	0	-0.061035156	-0.061035156	1539956575.394
-8.895605432000002	-2.9392822480000005	-3.122314496	0	-0.061035156	-0.061035156	3.158203076	-8.467334260000001	1.415209964	-0.18310547	0	-0.061035156	2.8232422120000003	9.52006839	3.1414550720000003	0	-0.061035156	-0.061035156	-9.760522660000001	-0.308642572	0.570629892	-0.061035156	0	-0.061035156	1.193896466	9.69951178	1.61977536	0	0	-0.061035156	1.373339856	9.650463760000001	-0.898413089	0	-0.061035156	-0.061035156	1539956575.434
-8.870483426000002	-2.9500489200000004	-3.12351088	-0.061035156	0	-0.061035156	3.092407248	-8.524755890000002	1.449902356	-0.12207031	0	-0.061035156	2.8411866	9.5451902	3.125903354	-0.061035156	-0.061035156	-0.061035156	-9.73540036	-0.2536132788	0.5479003894	0	-0.061035156	-0.061035156	1.168774411	9.687548920000001	1.5934570680000002	0	0	-0.061035156	1.3864990020000003	9.651660340000001	-0.8960205072	0	-0.061035156	-0.061035156	1539956575.474
-8.86091304	-2.9823487400000004	-3.0959961060000003	0	0.061035156	0	3.1378662140000007	-8.564233426000001	1.4606689300000002	-0.12207031	-0.061035156	0	2.8675048920000004	9.563134980000001	3.104370108	-0.061035156	-0.061035156	-0.061035156	-9.74257788	-0.24643554320000002	0.5658447284000001	0	-0.061035156	-0.061035156	1.191503894	9.72822284	1.561157248	0	-0.061035156	0	1.3661621400000001	9.6552491	-0.885253894	-0.061035156	0	-0.061035156	1539956575.514
-8.84057608	-2.9392822480000005	-3.122314496	-0.061035156	0.061035156	0	3.16298822	-8.557055710000002	1.53125	-0.061035156	-0.061035156	-0.061035156	2.874682608	9.522461060000001	3.075659146	0	0	0	-9.74257788	-0.288305661	0.5562744110000001	-0.061035156	-0.061035156	-0.061035156	1.27763678	9.719848740000002	1.6305420320000001	-0.061035156	-0.061035156	0	1.302758786	9.62773462	-0.900805661	0	0	-0.061035156	1539956575.554
-8.866894568000001	-2.91535643	-3.125903354	-0.061035156	0	-0.061035156	3.1306884000000004	-8.53671875	1.524072284	-0.12207031	0	0	2.866308606	9.512890380000002	3.12111821	0	0.12207031	0	-9.73061502	-0.29667969240000003	0.5885742212	-0.061035156	-0.061035156	-0.061035156	1.27763678	9.719848740000002	1.6305420320000001	-0.061035156	0.061035156	-0.061035156	1.33386232	9.62653804	-0.8900390380000001	0	0.061035156	-0.061035156	1539956575.594
-8.69223642	-2.895019568	-3.0038817900000003	-0.061035156	0.30517578	-0.061035156	3.12709964	-8.570214660000001	1.5575683900000001	0	-0.061035156	0	2.8352050720000004	9.477001800000002	3.1306884000000004	0	0.061035156	0	-9.734204074	-0.265576178	0.6089111420000001	-0.061035156	-0.061035156	-0.061035156	1.238159146	9.686352340000001	1.6161865020000004	-0.061035156	0.061035156	-0.061035156	1.403247104	9.54638678	-0.876879892	-0.061035156	0	-0.061035156	1539956575.634
-8.646777160000001	-2.7131836060000003	-3.1653808900000002	-0.061035156	0.91552734	0	3.1845214660000005	-8.512792932	1.56354982	0	-0.061035156	0	2.8758788940000004	9.4171875	3.12111821	0	0.061035156	0	-9.68515625	-0.26796875000000003	0.6400146760000001	-0.061035156	0	-0.061035156	1.2632812500000001	9.640893570000001	1.5982422120000002	-0.061035156	0	-0.061035156	1.5336425720000002	9.500927520000001	-0.9893310700000001	-0.061035156	0	-0.061035156	1539956575.674
-8.81784694	-2.72036142	-3.5769042540000004	0	0.79345703	-0.12207031	3.1438476440000005	-8.45896016	1.606616214	0	-0.12207031	-0.061035156	2.9261230040000004	9.34780252	3.1079589660000004	0	0.18310547	-0.061035156	-9.701904254	-0.2918945288	0.7141846040000002	-0.12207031	-0.061035156	0	1.36018071	9.572705072	1.5910644960000002	-0.12207031	0.061035156	-0.061035156	1.427172824	9.612182608000001	-1.1651855432	-0.061035156	0.18310547	-0.12207031	1539956575.714
-8.846557608000001	-2.8041014400000006	-3.858032248	0	0.36621094	-0.12207031	3.1474366000000003	-8.461352340000001	1.5384277160000002	0	-0.12207031	-0.061035156	2.918945288	9.433935700000001	3.084033246	0.061035156	0.18310547	-0.12207031	-9.81555162	-0.20576172120000003	0.83022464	-0.24414062	0	0	1.4750244600000002	9.589452880000001	1.588671924	-0.12207031	0.061035156	-0.12207031	1.453491214	9.66003444	-1.102978534	-0.12207031	0.18310547	-0.18310547	1539956575.754
-8.783154254000001	-2.668920926	-3.8257324280000002	0.061035156	0.24414062	-0.18310547	2.9823487400000004	-8.528344748	1.605419928	0.061035156	0.12207031	0	2.956030252	9.472216754	3.0864257200000003	0.061035156	0.18310547	-0.12207031	-9.865796220000002	-0.03349609424	0.9187500000000001	-0.24414062	0.061035156	0	1.564746106	9.683960160000002	1.4953613220000002	-0.12207031	0.12207031	-0.18310547	1.3709472839999999	9.72224092	-1.030004892	-0.12207031	0.18310547	-0.18310547	1539956575.794
-8.61447734	-2.560058606	-4.070971646	-0.061035156	0.36621094	-0.36621094	2.8124755400000003	-8.38957518	1.745385782	-0.30517578	0.061035156	0.061035156	2.9847412140000005	9.413598740000001	3.0313964660000003	0.12207031	0.24414062	-0.36621094	-9.8418705	0.0454589856	0.9139648560000001	-0.24414062	0.18310547	-0.061035156	1.642504892	9.68515625	1.373339856	-0.061035156	0.18310547	-0.30517578	1.282421924	9.644482428000002	-1.1328857428	-0.18310547	-0.061035156	-0.24414062	1539956575.834
-8.58098143	-2.9392822480000005	-4.2240966460000005	-0.12207031	0	-0.5493164	2.710791034	-8.26755342	1.7645263580000001	-0.7324219	0.061035156	0.18310547	3.0313964660000003	9.4171875	2.9859375000000004	0.18310547	0.36621094	-0.4272461	-9.79880342	0.09450683900000001	0.931909146	-0.36621094	0.24414062	-0.12207031	1.71667482	9.671997300000001	1.331469748	-0.12207031	0.24414062	-0.36621094	1.4989501800000002	9.668408246	-1.0455566100000002	-0.18310547	0.24414062	-0.18310547	1539956575.874
-8.844164840000001	-2.975170926	-4.336547824	-0.061035156	-0.5493164	-0.36621094	2.6354248200000003	-8.21013179	1.4367432100000002	-0.6713867	0.24414062	0.24414062	3.0134521760000004	9.53083516	2.9632079680000003	0.18310547	0.30517578	-0.5493164	-9.884936600000001	0.23208007200000003	0.869702176	-0.4272461	0.36621094	-0.18310547	1.6472900360000002	9.838280760000002	1.123315396	-0.12207031	0.36621094	-0.48828125	1.720263678	9.737792932000001	-0.9630126800000001	-0.30517578	0.12207031	-0.12207031	1539956575.914
-8.652759080000001	-2.749072284	-4.19538588	-0.24414062	-0.79345703	-0.4272461	2.56484375	-8.35129393	1.3171142180000002	-0.48828125	0.061035156	0.30517578	3.0337889400000004	9.790429712	2.9368896760000003	0.18310547	0.30517578	-0.6713867	-9.95192842	0.32539062500000004	0.860131839	-0.4272461	0.48828125	-0.24414062	1.6472900360000002	9.838280760000002	1.123315396	-0.061035156	0.36621094	-0.5493164	2.05522464	9.631323380000001	-1.0479492212000001	-0.4272461	-0.12207031	0	1539956575.954
-8.4900634	-2.8734864200000003	-4.124804712	-0.24414062	-0.61035156	-0.36621094	2.3937744600000004	-8.44819339	1.4750244600000002	-0.30517578	-0.24414062	0.30517578	2.9081787140000004	9.847851440000001	2.910571286	0.12207031	0.12207031	-0.61035156	-9.90407698	0.309838858	0.7775878600000001	-0.4272461	0.5493164	-0.36621094	1.3254882200000002	10.003369600000001	1.153222644	-0.18310547	0.30517578	-0.61035156	3.1474366000000003	9.408813400000001	-0.648388678	-0.4272461	-0.12207031	0	1539956575.994
-8.31899411	-3.1893066100000005	-3.8364991	-0.18310547	-1.8310547	-0.30517578	2.3495117800000003	-8.357275360000001	1.6305420320000001	-0.36621094	-0.5493164	0.30517578	2.6796875	9.687548920000001	2.8830566100000006	0.061035156	0.061035156	-0.61035156	-9.835888579999999	0.26677246400000004	0.659155252	-0.36621094	0.61035156	-0.4272461	0.953442392	9.661230432000002	1.391284146	-0.30517578	0.12207031	-0.7324219	4.4059326080000005	8.89321286	-0.07895508180000001	-0.79345703	0.61035156	1.3427734	1539956576.034
-8.11203624	-3.0050780759999998	-2.536132788	-0.18310547	-2.380371	-0.061035156	2.5971435700000005	-8.266357428000001	1.7118896760000002	-0.5493164	-0.7324219	0.36621094	2.3626709260000003	9.346606430000001	2.85075679	0.061035156	0.061035156	-0.6713867	-9.610986420000001	0.1124511682	0.5144042932	-0.18310547	0.7324219	-0.48828125	0.953442392	9.661230432000002	1.391284146	-0.30517578	0.12207031	-0.7324219	4.809082068	8.714965560000001	0.13757324280000002	-0.91552734	1.7089844	2.5024414	1539956576.074
-8.610888580000001	-2.8555420320000002	-1.9726807100000001	-0.7324219	0.18310547	-0.24414062	2.8555420320000002	-8.115625000000001	1.6520751800000002	-0.5493164	-0.4272461	0.5493164	2.11982428	8.85493161	2.83640126	0.12207031	-0.061035156	-0.61035156	-9.130077880000002	-0.4342529254	0.2811279254	0.12207031	0.79345703	-0.61035156	0.92473143	9.23535144	1.7346191100000001	-0.061035156	0.18310547	-0.79345703	3.2539062500000004	10.26894568	-0.4474121106000001	-0.91552734	1.7089844	2.5024414	1539956576.114
-10.44001448	-3.0086670320000004	-2.4643554320000005	0.7324219	-0.30517578	-0.36621094	3.0397704680000004	-7.985229532000001	1.490576178	-0.5493164	-0.36621094	0.8544922	1.9284179320000001	9.16357428	2.878271466	0.30517578	-0.12207031	-0.36621094	-9.862207460000002	-1.264477536	0.2045654254	0.12207031	0.6713867	-0.61035156	0.3505126800000001	9.82871106	2.743090854	0.061035156	0.18310547	-0.8544922	2.9177491	10.925708360000002	-1.349414038	-0.36621094	1.7700195	2.6245117	1539956576.154
-10.13615764	-2.7323242800000003	-2.344726538	0.4272461	0	-0.4272461	3.3771241	-8.85253894	0.8948242212000002	-0.36621094	-0.48828125	0.9765625	1.667626996	10.24980432	3.1127441100000004	0.5493164	0	-0.4272461	-10.317992720000001	-1.393676718	0.49406739200000005	-0.30517578	0.91552734	-0.4272461	0.3505126800000001	9.82871106	2.743090854	0.12207031	0.12207031	-0.91552734	2.5588623200000002	10.6589357	-0.4605712860000001	0	1.4648438	2.6245117	1539956576.194
-9.9100589	-2.7765869600000004	-2.4930663940000004	0.61035156	0.18310547	-0.36621094	3.6750000000000003	-9.80957068	0.4486083966	-0.18310547	-0.61035156	0.9765625	1.4738280760000002	10.3012455	3.452490216	0.6713867	0.12207031	-0.5493164	-10.04284694	-1.2919922120000003	0.47373047120000006	-0.12207031	0.6713867	-0.36621094	0.4474121106000001	10.630224640000002	2.6222655759999998	0.12207031	-0.18310547	-0.8544922	3.3675537140000005	10.1481205	0.10048827880000001	-0.24414062	1.8920898	2.0141602	1539956576.234
-9.283202880000001	-2.719165036	-2.5409179320000006	0.4272461	-0.7324219	-0.48828125	4.015942392	-9.6385009	0.227294928	-0.36621094	-0.61035156	0.8544922	1.35180661	9.77128894	3.721655252	0.6713867	0.12207031	-0.5493164	-10.03686502	-1.280029254	0.38879393000000007	0	0.5493164	-0.30517578	0.26677246400000004	10.222289840000002	2.751464856	0.061035156	-0.18310547	-0.79345703	2.6725097840000003	9.11691893	0.0095703125	-0.24414062	1.8920898	2.0141602	1539956576.274
-8.43981929	-2.951245108	-2.027709964	0.30517578	-0.30517578	-0.36621094	4.240844748000001	-8.92551268	0.23208007200000003	-0.61035156	-0.12207031	0.61035156	1.2034667932	9.27004393	3.7599366	0.36621094	-0.18310547	-0.48828125	-9.63969748	-1.222607428	0.3182128894	0.30517578	0.61035156	-0.24414062	0.20576172120000003	9.559545926	2.652172824	-0.061035156	-0.4272461	-0.79345703	2.0564209260000004	8.47929712	-0.10766601440000001	0.7324219	0.36621094	0.6713867	1539956576.314
-8.47929712	-2.6904540740000003	-1.8040038940000003	0.5493164	-0.61035156	-0.30517578	4.136767572	-8.3453125	0.517993161	-0.7324219	0.4272461	0.48828125	1.1639892572000001	8.846557608000001	3.6068116	0.30517578	-0.48828125	-0.61035156	-9.338232428000001	-1.4606689300000002	0.1997802716	0.48828125	0.5493164	-0.12207031	0.28471679320000004	9.07146016	2.5839844240000005	-0.18310547	-0.7324219	-0.7324219	2.958422824	8.3536866	-0.11005859620000001	0.79345703	0.12207031	0.4272461	1539956576.354
-8.61926268	-2.2071533540000003	-1.623364218	0.5493164	0	-0.36621094	3.9345947480000003	-8.0139402	0.6926513580000001	-0.7324219	0.61035156	0.48828125	1.38410643	8.662329074	3.31850589	0.36621094	-0.5493164	-0.6713867	-9.340625000000001	-1.7071045320000002	0.21054687500000002	0.4272461	0.6713867	-0.061035156	0.6459961060000001	8.81784694	2.7538574280000003	-0.061035156	-0.7324219	-0.7324219	3.323291034	7.867993210000001	-0.2524169928	1.2817383	-0.061035156	0.4272461	1539956576.394
-8.845361420000001	-1.88774411	-1.9200439300000003	0.61035156	0.12207031	-0.4272461	3.7324219240000005	-8.06657698	0.8158691100000001	-0.61035156	0.48828125	0.36621094	1.55158696	8.80947284	3.0672851440000004	0.48828125	-0.48828125	-0.6713867	-9.433935700000001	-1.7489746400000001	0.33017577880000004	0.36621094	0.79345703	0	0.6459961060000001	8.81784694	2.7538574280000003	0.061035156	-0.5493164	-0.79345703	4.03986821	7.995996106000001	0.4342529254	1.3427734	-0.12207031	0.30517578	1539956576.434
-8.802294928000002	-2.03488768	-2.11743161	0.24414062	0.12207031	-0.6713867	3.7156739200000004	-8.508007788	0.8074951080000001	-0.48828125	0.4272461	0.24414062	1.738207968	9.000878894000001	2.9703858800000003	0.79345703	-0.36621094	-0.6713867	-9.398047120000001	-1.8422851440000003	0.45339357	0.18310547	0.8544922	0.12207031	0.6507812500000001	9.089404254	2.83640126	0.24414062	-0.4272461	-0.91552734	3.8484619600000003	8.225683606	0.5909667932	1.2207031	-0.18310547	0.30517578	1539956576.474
-9.21860324	-2.2609863220000004	-2.098291034	-0.18310547	-0.061035156	-0.79345703	3.744384784	-8.943457068	0.8242431610000001	-0.4272461	0.8544922	0.24414062	1.8434814300000002	8.978149460000001	3.02421875	0.79345703	-0.36621094	-0.6713867	-9.346606430000001	-1.8243408540000001	0.45339357	0.12207031	0.7324219	0.30517578	0.4713378894	9.170751800000001	2.805297824	0.30517578	-0.61035156	-0.91552734	4.341332968000001	7.81655252	0.49167482	1.2207031	-0.18310547	0.30517578	1539956576.513
-9.640893570000001	-2.2346679320000002	-1.9966064300000002	-0.24414062	-1.159668	-0.61035156	3.2658691100000006	-9.058300720000002	0.9737792932	-0.61035156	0.8544922	0.30517578	1.9487548920000002	8.864501800000001	3.111547824	0.91552734	-0.79345703	-0.4272461	-9.42077626	-1.8004150360000002	0.2930908246	0.12207031	0.6713867	0.48828125	0.42587889400000006	8.97097194	2.62346196	0.5493164	-0.7324219	-0.91552734	6.3235842600000005	7.834497300000001	0.04426269568	1.0986328	-0.36621094	-0.30517578	1539956576.554
-9.57150908	-2.2250976440000003	-1.3613769960000002	0	-0.18310547	-0.36621094	2.9943116	-9.036767572	0.8960205072	-0.5493164	0.4272461	0.18310547	2.2203125000000004	8.847753894	3.2048584260000004	0.9765625	-0.6713867	-0.30517578	-9.209033246	-1.7465820680000002	0.053833007200000005	0.12207031	0.61035156	0.5493164	0.4761230432	8.85732428	2.560058606	0.79345703	-0.7324219	-0.79345703	7.104760880000001	8.432641574	0.3828125	1.0986328	-0.36621094	-0.30517578	1539956576.593
-10.071558	-2.91535643	-1.8542480040000002	-0.4272461	-0.30517578	-0.48828125	2.9632079680000003	-9.08342302	0.92473143	0.061035156	0.30517578	0.24414062	2.446411142	9.335839660000001	3.4417237400000005	0.9765625	-0.36621094	0.061035156	-9.065478240000001	-1.720263678	-0.2823242212	0	0.48828125	0.7324219	-0.1112548822	9.49016124	2.4667480040000003	0.9765625	-0.48828125	-0.61035156	5.18710962	8.683862320000001	-0.1435546875	-0.30517578	-2.1362305	-1.0375977	1539956576.634
-10.16726088	-4.0960937500000005	-2.2430420320000004	-0.5493164	-1.3427734	-0.18310547	2.7646241	-9.472216754	1.1484375	0.7324219	-0.061035156	0.4272461	2.3483153960000003	10.229467360000001	3.5972412140000003	0.6713867	-0.36621094	0.4272461	-9.651660340000001	-1.5336425720000002	-0.5144042932	-0.061035156	0.18310547	1.0375977	-0.1112548822	9.49016124	2.4667480040000003	0.7324219	-0.4272461	-0.36621094	7.1119384000000005	9.077441394000001	0.1124511682	-0.36621094	-0.9765625	-0.61035156	1539956576.673
-10.387377700000002	-5.276831070000001	-1.464257788	0.18310547	-0.48828125	0.36621094	2.7167724640000004	-10.19477536	1.1580077880000001	0.9765625	0	0.4272461	2.277734424	11.216405760000002	3.487182608	0.36621094	-0.30517578	0.61035156	-10.35747104	-1.0443603240000001	-0.98334964	0.30517578	-0.24414062	0.9765625	-0.458178714	10.3790036	2.0576172120000003	0.61035156	-0.79345703	0	6.626245108000001	10.28210414	-1.425976538	-0.48828125	1.0986328	-0.18310547	1539956576.714
-9.508105432	-4.5901612400000005	-1.859033246	0.12207031	1.4648438	0.36621094	2.595947284	-10.620653960000002	0.8565429712000001	1.0986328	-0.36621094	0.36621094	2.3112304320000003	12.447387680000002	3.158203076	0.24414062	0.061035156	0.61035156	-11.42336412	-0.60651857	-1.2919922120000003	-0.061035156	0	0.91552734	-0.2942871106	11.528637680000001	1.7406005400000002	0.5493164	-0.5493164	0.36621094	1.9547363220000002	10.09907248	-1.197485324	-0.30517578	0.5493164	-0.48828125	1539956576.754
-8.954223740000002	-4.111645468	-2.7323242800000003	0.48828125	1.4038086	0	2.6713134000000003	-10.64697284	0.36367187500000003	1.0986328	-0.7324219	0.12207031	2.47033696	13.148413040000001	2.8244384000000005	-0.061035156	0.30517578	0.61035156	-11.613574280000002	-0.29667969240000003	-1.6927490020000002	0	-0.18310547	0.91552734	-0.1806396466	12.708178420000001	1.393676718	0.48828125	0.12207031	0.48828125	-0.5646484424	9.993798920000001	-1.2549072479999999	-0.36621094	-1.953125	-1.7700195	1539956576.793
-8.194580072	-5.16557608	-3.255102536	0.24414062	3.0517578	-0.18310547	2.719165036	-10.44838858	0.38999023560000007	1.0986328	0.061035156	-0.4272461	2.62944339	11.962890380000001	2.527758786	-0.24414062	0.79345703	0.8544922	-10.40053714	-0.03947753894	-2.0911132200000004	-0.5493164	-0.18310547	0.7324219	-0.539526358	12.64357878	1.035986322	0.24414062	0.5493164	0.6713867	1.465454074	10.3275634	-1.610205072	-0.18310547	-2.0141602	-2.2583008	1539956576.834
-7.994799820000001	-5.038769568	-3.4512939300000003	0	-0.5493164	0.30517578	2.300463858	-9.414794928000001	0.540722644	0.8544922	0.18310547	-1.2207031	2.44401857	10.8120607	2.060009784	-0.61035156	0.8544922	1.0375977	-10.010547120000002	0.832617212	-2.3614746400000004	-0.6713867	-0.5493164	0.48828125	-0.6017333966	10.13615764	-0.1447509784	-0.30517578	0.7324219	0.79345703	2.16767572	9.52604982	-2.0169433900000002	-0.30517578	-1.2207031	-2.319336	1539956576.874
-8.202954074	-3.8448730040000005	-3.50393071	-0.8544922	0.79345703	0.61035156	1.7597412140000002	-8.78076178	0.6244628600000001	0.6713867	-0.4272461	-1.7089844	2.3925780760000004	10.4304438	1.5934570680000002	-1.159668	0.6713867	0.9765625	-9.58347194	1.2907959260000001	-1.95234375	-0.24414062	-0.61035156	0.36621094	-0.6017333966	10.13615764	-0.1447509784	-0.6713867	0.9765625	0.9765625	1.943969748	8.984130890000001	-2.1712646760000003	-0.061035156	-1.953125	-2.380371	1539956576.913
-8.647973740000001	-2.7861572480000003	-3.5769042540000004	-0.61035156	-0.36621094	0.6713867	1.3853027160000002	-8.584570288	0.9462646760000001	0.61035156	-0.5493164	-1.8920898	2.3626709260000003	10.005761780000002	1.1245117212000002	-1.159668	0.6713867	0.9765625	-9.130077880000002	1.159204074	-1.50493161	-0.061035156	-0.79345703	0.24414062	-0.794335962	9.797607428000001	-0.27873535340000005	-0.5493164	0.8544922	1.0986328	2.7765869600000004	8.89680162	-1.872192392	-0.061035156	-1.953125	-2.380371	1539956576.953
-7.765112320000001	-2.427270468	-2.593554712	-0.61035156	1.4648438	0.4272461	1.129296875	-8.023510880000002	1.41640625	0.6713867	-0.18310547	-1.5258789	2.47871106	9.18869658	1.0515380890000001	-1.159668	-0.4272461	0.9765625	-8.62763678	0.832617212	-1.13647464	-0.30517578	-0.6713867	-0.061035156	-0.7213623200000001	9.43513179	0.095703125	-0.4272461	0.24414062	1.0986328	2.9440673920000004	8.789135880000002	-1.294384784	0.36621094	0.18310547	-2.6245117	1539956576.993
-8.1072509	-2.75625	-3.2921875000000003	-0.48828125	1.0986328	-0.12207031	0.9510498200000002	-7.066479532000001	1.911669928	0.4272461	0.061035156	-0.8544922	2.6665283540000004	8.661132788000002	1.0946044928	-0.91552734	-0.4272461	0.9765625	-8.39077176	0.9570312500000001	-0.763232428	-0.24414062	-0.91552734	-0.24414062	-0.2560058606	8.87407248	0.49406739200000005	-0.36621094	-0.12207031	0.9765625	1.8578369600000002	9.478198380000002	-0.8421875000000001	-0.18310547	0.36621094	-2.6245117	1539956577.033
-7.930200180000001	-2.910571286	-3.7156739200000004	-0.24414062	-0.4272461	-0.24414062	0.8122802520000001	-6.872680710000001	1.851855432	0.4272461	-0.24414062	-0.30517578	2.78496106	8.72333966	1.222607428	-0.7324219	-0.12207031	0.7324219	-8.766406250000001	0.9725830072	-0.24404297120000001	-0.24414062	-0.8544922	-0.30517578	0.37802735600000004	8.70898462	0.5873779254	-0.48828125	-0.12207031	0.8544922	1.720263678	9.125292932	-0.876879892	-0.18310547	0.36621094	-2.6245117	1539956577.073
-7.50910643	-2.98952626	-3.753955072	-0.6713867	0.24414062	-0.30517578	0.9713867212000001	-7.207641574	1.637719748	0.48828125	-0.8544922	-0.12207031	2.769409146	8.797509980000001	1.3195067900000002	-0.48828125	0	0.4272461	-9.185107428000002	0.8242431610000001	0.1818359424	-0.30517578	-0.5493164	-0.48828125	1.00129393	9.016430710000002	0.642407248	-0.4272461	0.061035156	0.48828125	1.5910644960000002	9.029589660000001	-1.3458251800000003	0.18310547	-0.18310547	-2.0751953	1539956577.113
-8.155102340000001	-3.172558606	-3.992016574	-0.24414062	0.061035156	-0.30517578	1.27763678	-7.46364766	1.3817138580000001	0.36621094	-1.3427734	0	2.7933349640000005	8.679076980000001	1.4810058900000003	-0.061035156	0.18310547	0.061035156	-9.45786142	0.8673096040000001	0.439038089	-0.61035156	-0.24414062	-0.5493164	1.4810058900000003	9.185107428000002	0.832617212	-0.30517578	0.18310547	0	1.223803714	9.382495108	-1.332666034	-0.12207031	-0.5493164	-1.7700195	1539956577.153
-8.839379892	-2.886645468	-3.58049321	0.36621094	-1.2207031	0.061035156	1.8422851440000003	-7.40622554	1.178344748	-0.061035156	-1.0375977	0.18310547	2.7933349640000005	8.679076980000001	1.4810058900000003	-0.061035156	0.18310547	0.061035156	-9.057104532	1.15441893	0.4354492212	-0.91552734	0	-0.5493164	1.6532714660000003	9.213818390000002	0.9426757788	-0.36621094	0.61035156	-0.30517578	1.223803714	9.382495108	-1.332666034	-0.12207031	-0.5493164	-1.7700195	1539956577.194
-8.761621106	-2.0887207460000004	-3.773095746	-0.36621094	-1.3427734	0.12207031	2.2215087860000002	-7.273437500000001	1.3051513580000003	-0.61035156	-0.5493164	0.5493164	3.1055663940000002	9.4686277	2.400952176	0.18310547	1.159668	-0.8544922	-8.96259784	1.5587646760000002	0.38879393000000007	-0.36621094	-0.30517578	-0.6713867	1.32189946	9.404028060000002	0.7034179712000002	-0.36621094	0.91552734	-0.36621094	1.1711669928000001	9.57150908	-0.8529540740000001	-0.4272461	-0.8544922	-1.7089844	1539956577.233
-9.01044928	-1.9774658540000003	-3.3771241	0.12207031	-0.5493164	0.30517578	2.2430420320000004	-7.285400360000001	1.5013427520000002	-1.2207031	-0.7324219	0.91552734	2.9273192900000002	10.16127896	2.636621106	-0.12207031	1.159668	-0.8544922	-9.34780252	0.9283202880000001	0.37683107	0.24414062	-0.36621094	-0.9765625	0.5622558606000001	9.852636780000001	0.57421875	-0.61035156	0.48828125	-0.24414062	1.6783935700000001	9.317895468000001	-1.05991214	-0.4272461	0.36621094	-1.7700195	1539956577.273
-8.81186502	-2.516992212	-4.8150634000000005	-1.159668	-0.36621094	0.24414062	2.5253662140000004	-7.7459719400000004	1.6137939300000002	-1.4648438	-0.91552734	1.0986328	2.5720214660000003	10.89101538	2.9368896760000003	-0.18310547	0.18310547	-0.8544922	-9.73540036	0.6292480432	0.477319339	-0.18310547	-0.7324219	-1.2817383	0.113647464	10.44838858	0.955834964	-0.6713867	-0.6713867	-0.30517578	2.3985596040000003	10.04404254	-1.7621337860000001	-0.4272461	0.36621094	-1.7700195	1539956577.313
-10.44240764	-4.84975589	-5.461059800000001	-3.2958984	0.48828125	0	3.08881839	-9.097778060000001	1.35180661	-1.3427734	-1.0986328	1.2817383	2.4870849640000006	11.64467752	3.170166034	-0.18310547	0.18310547	-0.8544922	-11.082422120000002	0.416308606	0.25480957460000003	0.24414062	-0.8544922	-1.0986328	0.458178714	11.33723192	1.5599609620000003	-0.9765625	-1.2817383	-0.30517578	3.696533246	11.12907698	-0.2344726538	-1.0375977	0.061035156	-1.2207031	1539956577.353
-11.6638179	-5.98981929	-4.2958741	0.48828125	-3.0517578	0.91552734	3.8484619600000003	-11.47839308	1.1484375	-1.0375977	-0.91552734	1.3427734	2.3746337860000004	12.519164840000002	2.9045898560000003	0	-0.12207031	-1.2817383	-14.283691100000002	-1.1424560700000002	-0.22968750000000002	1.159668	-0.79345703	-0.9765625	1.0969971040000002	12.222485520000001	1.8458740020000002	-0.9765625	-1.0375977	-0.5493164	5.073461960000001	12.595727340000002	2.0289062500000004	-3.112793	0.61035156	3.540039	1539956577.393
-8.58217752	-5.861816394000001	-1.494165036	1.5869141	-1.7089844	0.91552734	4.5088134	-13.84584964	1.1173339660000001	-0.7324219	-0.5493164	1.159668	2.418896466	11.875561600000001	2.743090854	-0.061035156	0.24414062	-1.0375977	-12.62802716	-1.9415771760000002	-0.9630126800000001	-0.61035156	1.4038086	-1.4038086	0.6519775360000001	12.529932100000002	2.5421141200000004	0	-0.24414062	-0.9765625	5.402441394	12.0801268	0.531152356	-3.112793	0.61035156	3.540039	1539956577.433
-9.175537140000001	-4.329370108	-1.7083007200000002	-0.91552734	3.2958984	0.30517578	5.063891574	-12.460547120000001	1.567138678	-0.4272461	0.8544922	-0.12207031	2.256201178	9.911254500000002	2.47871106	-0.061035156	0.24414062	-1.0375977	-10.06677266	-0.7464843750000001	-2.141357428	-0.48828125	-0.12207031	-0.36621094	-0.9354980432000001	10.765404860000002	2.87707518	0.12207031	1.6479492	-0.8544922	1.7406005400000002	13.22497554	-3.3065429320000006	-2.380371	0.8544922	4.333496	1539956577.473
-10.560839660000001	-2.624658246	-4.62963858	-0.9765625	-2.8076172	0.12207031	4.62963858	-10.304834260000002	1.8195557100000002	-0.30517578	2.2583008	-1.5869141	1.3769287140000002	9.31191394	1.9786621400000002	-0.9765625	0	0.91552734	-9.441113220000002	-0.9510498200000002	-2.098291034	0.5493164	-0.18310547	0.12207031	-3.1689697480000003	8.467334260000001	2.4296630400000003	-0.6713867	1.2207031	0.30517578	-1.032397464	11.452075180000001	-1.4176025360000002	0.18310547	1.0986328	6.164551	1539956577.513
-8.226879892	-3.446508786	-1.6341308900000002	0.4272461	-1.7700195	0.4272461	3.3292724640000007	-9.97226538	1.294384784	0.8544922	1.4648438	-2.1362305	0.5813964856000001	9.676782248	1.7250488220000002	-1.3427734	-1.4648438	1.0986328	-9.36455072	-1.64011232	-1.5156982820000002	0.061035156	-0.6713867	0.24414062	-3.3101317900000002	8.502026260000001	1.9391846040000003	-0.6713867	-1.0375977	0.9765625	1.409228534	10.582373200000001	-1.2656738220000001	0.18310547	1.0986328	6.164551	1539956577.553
-6.54011232	-3.2909912140000004	-1.4451172120000002	-0.79345703	0.61035156	0.12207031	2.1341797120000003	-9.82392572	0.7058105432	1.8310547	-0.9765625	-2.4414062	0.898413089	8.76042482	1.8817626800000002	-0.91552734	-1.953125	0.5493164	-8.67788089	-1.606616214	-0.9462646760000001	0.061035156	-0.30517578	0.061035156	-1.052734375	9.157592752000001	2.0755615020000002	0.061035156	-1.4038086	0.79345703	-0.3002685504	9.395654254	-0.5191894568000001	0.24414062	2.1362305	5.004883	1539956577.593
-6.993505890000001	-3.21203624	-1.4965576080000003	-0.30517578	-1.2207031	0.24414062	2.24663089	-8.3967527	0.669921875	1.8310547	-1.8310547	-2.6855469	1.7214599640000001	7.54379892	2.0468505400000003	-0.30517578	-0.6713867	0.24414062	-8.181420926000001	-1.4989501800000002	-0.5778076080000001	-0.18310547	-0.48828125	0.24414062	0.26677246400000004	8.45776358	2.50622554	0.30517578	-0.48828125	0.61035156	0.05502929712000001	8.274731430000001	0.0346923822	1.3427734	1.2817383	3.112793	1539956577.633
-7.576098740000001	-2.9261230040000004	-1.3230957460000001	-0.5493164	0.061035156	0.36621094	2.5636474640000007	-7.16816394	0.4844970746000001	1.4648438	-0.9765625	-2.5024414	1.9044922120000003	7.2925778800000005	2.192797824	-0.30517578	-0.6713867	0.24414062	-8.28430162	-1.2884033540000002	-0.3600830072	-0.24414062	-0.4272461	0.4272461	0.5825927716	7.561743210000001	2.59116214	0.24414062	-0.12207031	0.5493164	-0.416308606	7.638305710000001	-0.381616214	1.3427734	1.2817383	3.112793	1539956577.673
-7.67419429	-2.548095746	-1.2549072479999999	0	-0.30517578	0.30517578	2.5612548920000004	-6.78176268	0.30505371400000003	1.2817383	0.24414062	-1.8310547	1.899707068	7.982836960000001	2.332763678	0.061035156	0.18310547	0.12207031	-8.694628894000001	-1.47263179	0.06699218750000001	-0.36621094	-0.30517578	0.36621094	0.5885742212	7.690942392	2.5433105040000004	0.24414062	0.30517578	0.36621094	-2.728735324	7.216015380000001	-1.211840854	2.319336	-0.5493164	0.4272461	1539956577.713
-7.141845746	-2.0301025360000002	-0.8900390380000001	0.12207031	0.48828125	0.061035156	1.96430661	-7.090405252000001	0.0227294928	1.0986328	-0.061035156	-0.9765625	1.9260253600000001	8.589355432000001	2.44401857	0.18310547	0.18310547	0.12207031	-8.748461960000002	-1.4678466460000001	0.3995605432	-0.4272461	-0.061035156	0.24414062	0.477319339	8.52595198	2.47033696	0.48828125	0.4272461	0.18310547	-2.9416748200000002	6.6609375	0.1686767572	2.5634766	-3.2958984	-0.48828125	1539956577.753
-7.711279254	-1.56953125	-1.437939496	-0.79345703	2.2583008	0	2.1066650360000003	-7.31291484	-0.0657958966	0.91552734	-0.4272461	-0.18310547	2.1258057100000003	8.5068116	2.75625	0.18310547	0.18310547	0.12207031	-8.628832968000001	-1.362573282	0.48090820680000007	-0.4272461	-0.061035156	0.36621094	0.3732421924	8.839379892	2.483496106	0.6713867	0.18310547	0.12207031	0.966601538	8.405126800000001	0.8278320288	2.5634766	-3.2958984	-0.48828125	1539956577.793
-9.377710160000001	-2.144946286	-2.7131836060000003	-0.6713867	1.8920898	0	2.4344482820000004	-7.36555162	-0.0490478534	0.61035156	-0.24414062	0.36621094	2.2382567900000003	8.25678714	2.98952626	0.61035156	0	0.48828125	-8.500830072	-1.5156982820000002	0.454589856	-0.18310547	-0.24414062	0.4272461	0.21413574280000003	8.596533246000002	2.686865216	0.7324219	-0.061035156	0.18310547	7.923022660000001	8.65036592	-1.2441405760000002	1.5869141	-2.6855469	0.18310547	1539956577.833
-10.50700728	-1.9918212860000002	-1.240551718	2.4414062	-0.24414062	1.5869141	2.751464856	-7.4791992800000004	0.1674804712	0.36621094	0.061035156	0.79345703	2.3806152160000003	8.08930661	3.1773437500000004	0.61035156	0.061035156	0.6713867	-8.864501800000001	-1.488183606	0.03947753894	-0.4272461	-0.12207031	0.61035156	0.3373535144	8.2436277	2.65576178	0.6713867	-0.24414062	0.24414062	14.391357820000001	9.2556884	-0.83022464	0.4272461	-0.7324219	1.7700195	1539956577.873
-10.339526260000001	-1.905688498	-3.4237792540000007	-0.91552734	-0.9765625	0.61035156	2.810082968	-7.7328125000000005	0.2380615216	0.061035156	0.12207031	1.159668	2.6485839660000003	8.85253894	3.2646728240000003	0.5493164	0.4272461	0.7324219	-8.72932158	-0.802709964	0.15073241820000002	-0.48828125	-0.36621094	1.0375977	0.4689453076	8.1838134	2.4488037140000003	0.8544922	0	0.4272461	4.82702626	9.228173920000001	-1.532446286	0.4272461	-0.7324219	1.7700195	1539956577.913
-12.135155760000002	-4.40234375	-5.571118210000001	-2.380371	2.8076172	-1.5258789	3.10317392	-8.980542032	0.3349609424	-0.12207031	0.36621094	1.7089844	2.8447753600000003	10.9998777	3.24194339	0.48828125	0.8544922	0.61035156	-10.34311502	-0.5431152356000001	0.2177246106	-0.061035156	-1.0375977	1.5869141	0.36367187500000003	9.5703125	2.0468505400000003	0.6713867	0	0.9765625	4.634423920000001	11.42216754	2.406933606	0.12207031	3.90625	-0.6713867	1539956577.953
-10.698413040000002	-7.428955072	-2.5265625000000003	3.112793	-1.8310547	0.5493164	3.4812010800000004	-10.453173920000001	0.9031982428000002	-0.48828125	0.9765625	2.0141602	2.8411866	12.756029860000002	3.0325927520000002	0.48828125	0.8544922	0.61035156	-13.43073732	-0.3002685504	0.1244140625	-0.7324219	-0.12207031	1.0375977	1.38410643	11.8073732	1.153222644	0.4272461	-0.061035156	0.8544922	3.39506839	12.66032698	0.2775390576	-2.319336	2.8686523	0.12207031	1539956577.993
-8.09169928	-4.285107428	-3.007470746	-0.18310547	0.5493164	-0.18310547	3.47163089	-10.97236322	1.2549072479999999	-0.79345703	1.2207031	1.4648438	3.0768554320000003	13.058691100000003	2.61867662	0.18310547	1.0986328	-0.18310547	-12.625634980000001	1.375732428	-0.576611322	-0.91552734	0.9765625	0.5493164	1.967895468	13.27522014	0.49526367800000004	0.61035156	1.2817383	0	-1.408032248	9.253295926000002	-2.3351562500000003	-2.319336	2.8686523	0.12207031	1539956578.033
-9.705493210000002	-3.99919429	-5.152417032000001	-0.48828125	0.36621094	-0.79345703	3.3687500000000004	-10.02011682	1.8602295320000002	-1.2817383	1.3427734	0.6713867	3.4955566100000004	13.014428420000002	2.350707968	0	1.8310547	-0.12207031	-11.58845198	1.96430661	-1.1651855432	-0.24414062	0.30517578	0.61035156	1.225	13.26445288	0.1112548822	0.4272461	2.1972656	-0.18310547	1.580297824	10.489062500000001	-2.5492920320000003	-0.5493164	-0.9765625	-2.0141602	1539956578.073
-9.283202880000001	-3.447705072	-4.572216754	-0.91552734	-1.3427734	-0.30517578	3.302954074	-9.89809604	2.5803954680000003	-1.0375977	2.1362305	-0.061035156	3.234765576	12.58376448	1.9032959260000002	0	1.8310547	-0.12207031	-11.659033540000001	1.2082519568	-0.9953125	-0.061035156	0.5493164	-0.18310547	-0.1674804712	12.78952626	-0.0418701178	-0.30517578	2.5634766	0	2.3973632200000004	9.713867212	-2.528955072	-0.12207031	0.18310547	-2.8686523	1539956578.113
-8.058202880000001	-2.7909423920000003	-2.807690396	-0.7324219	0.24414062	-0.36621094	2.299267572	-9.645678420000001	2.410522464	-0.18310547	1.4038086	-0.61035156	2.5301512600000002	11.19965854	1.4427246400000002	-0.5493164	0.4272461	0.8544922	-10.319189300000001	0.6806884980000001	-0.723754892	-0.48828125	0.5493164	-0.24414062	-1.2297851440000003	11.929394960000002	-0.007177734620000001	-0.7324219	1.0375977	-0.061035156	2.326782248	8.845361420000001	-2.3303711060000003	-0.12207031	0.18310547	-2.8686523	1539956578.153
-7.829711960000001	-2.5433105040000004	-2.363867212	0.30517578	1.2817383	-0.30517578	1.409228534	-8.89440944	2.038476538	0.4272461	-1.2207031	-1.0375977	2.2346679320000002	9.170751800000001	1.5300537140000001	-0.18310547	-0.79345703	0.9765625	-9.19467752	0.6232665740000001	-0.838598642	-0.61035156	0.30517578	-0.30517578	-0.6041259784	10.386182100000001	0.401953125	-0.8544922	-0.30517578	-0.12207031	2.4153076080000004	8.79990216	-1.7286376800000003	0.48828125	-0.18310547	-2.8686523	1539956578.193
-8.0905027	-2.62346196	-3.4572753600000006	0.4272461	1.7089844	-0.36621094	1.870996106	-7.7495607	1.771704074	0.24414062	-2.0141602	-1.159668	2.573217752	7.992407248	1.7406005400000002	-0.18310547	-0.79345703	0.9765625	-8.68745108	0.7010253600000002	-0.686669928	-0.79345703	0.24414062	-0.5493164	0.45937500000000003	8.81665036	0.8194580072000001	-0.48828125	-0.061035156	-0.18310547	2.928515576	9.4004393	-0.8744873200000001	0.24414062	0.24414062	-2.746582	1539956578.233
-7.729223740000001	-2.49426268	-4.01953125	0.061035156	-0.48828125	-0.6713867	2.460766574	-7.108349640000001	1.5563721040000003	-0.061035156	-0.6713867	-1.0986328	2.85673822	7.940966754000001	1.8267334260000003	-0.24414062	0.79345703	0.061035156	-8.54270018	0.991723642	-0.47014160340000005	-0.5493164	0.24414062	-0.4272461	0.8565429712000001	8.00795926	0.75366214	-0.36621094	0.91552734	-0.18310547	2.6581542540000003	8.83100589	-0.8290283540000001	0.24414062	0.24414062	-2.746582	1539956578.273
-7.694531250000001	-2.7251464660000004	-3.6785887600000002	-0.48828125	0.18310547	-0.6713867	2.0731689300000005	-7.03896466	1.166381839	0	-0.12207031	-0.8544922	2.6126952880000003	8.134765380000001	1.8052001800000002	-0.36621094	0.91552734	-0.30517578	-8.400341754000001	1.1017822480000001	-0.37802735600000004	-0.4272461	0.4272461	-0.36621094	0.6447998200000001	8.004370108000002	0.5526855432	-0.24414062	0.8544922	-0.12207031	2.442822284	8.9410643	-0.778784146	0.24414062	0.4272461	-2.1362305	1539956578.313
-8.41708966	-3.0230224640000003	-3.31252446	0.061035156	-1.8310547	-0.12207031	1.637719748	-6.80688498	0.9043945288	-0.12207031	-0.79345703	-0.48828125	2.501440396	8.552270468000001	1.8099853240000001	-0.36621094	0.91552734	-0.30517578	-8.2520018	1.3362548920000001	-0.31342773560000003	-0.30517578	0.36621094	-0.4272461	0.4139160144	8.290283246000001	0.5526855432	-0.30517578	0.5493164	-0.12207031	3.0038817900000003	8.752050720000002	-0.3158203076	0.18310547	0.48828125	-1.7700195	1539956578.353
-8.060595746	-2.288500998	-3.3831054320000007	-0.30517578	-1.0986328	-0.12207031	2.003784146	-6.586767572	1.1209228240000002	-0.48828125	-0.6713867	0.061035156	2.49426268	9.253295926000002	1.7884521760000003	-0.30517578	0.30517578	-0.4272461	-8.444604532000001	1.387695288	-0.025122070680000004	0.30517578	0.061035156	-0.61035156	0.19499511780000003	8.848950180000001	0.6280517572	-0.48828125	0.36621094	-0.18310547	2.7179687500000003	8.552270468000001	-0.500048822	0.18310547	0.48828125	-1.7700195	1539956578.393
-7.830908246000001	-2.227490216	-3.0026855040000004	0.12207031	-0.36621094	0.18310547	2.180834964	-6.842773560000001	1.547998004	-0.8544922	-0.12207031	0.48828125	2.4727295320000002	9.61816394	1.723852536	-0.24414062	-0.36621094	-0.7324219	-9.24611821	0.4521972644	-0.05144042932000001	0.24414062	0.30517578	-0.91552734	0.2081542932	9.52604982	0.811083966	-0.4272461	-0.18310547	-0.4272461	3.5362304320000004	8.20773912	-1.0969971040000002	-0.5493164	-0.061035156	-0.6713867	1539956578.433
-7.493554712000001	-2.958422824	-3.293383786	0.12207031	0.79345703	0.5493164	2.25859375	-7.3858885800000005	1.51928714	-1.159668	-0.12207031	0.9765625	2.5253662140000004	9.8083741	1.9427734620000003	-0.24414062	-0.36621094	-0.7324219	-9.52604982	0.24165038940000003	-0.25959472840000003	-0.18310547	0.24414062	-1.159668	0.5562744110000001	10.039258180000001	1.3996582460000002	-0.5493164	-0.7324219	-0.79345703	3.899902356	8.482885880000001	-1.222607428	-1.2817383	-0.7324219	0.30517578	1539956578.473
-8.65874002	-4.46933606	-4.3162110600000005	-1.953125	-0.61035156	-0.061035156	2.604321286	-8.45776358	1.238159146	-1.159668	-0.12207031	0.9765625	2.49426268	10.02490216	2.34113768	0.4272461	0.6713867	-1.159668	-9.7150634	0.1040771466	-0.7141846040000002	0.36621094	0.12207031	-1.0375977	0.46655273560000005	10.26057158	1.8410888580000002	-0.5493164	-0.061035156	-0.91552734	5.225390380000001	8.97575679	-0.32539062500000004	-1.2817383	-0.7324219	0.30517578	1539956578.513
-10.558447480000002	-5.85703125	-3.22160643	0.79345703	-1.7089844	0.36621094	2.9177491	-9.6385009	0.9474609620000001	-1.2207031	0.061035156	1.3427734	1.988232428	10.75104982	2.19997554	0.12207031	0.24414062	-0.9765625	-12.156689300000002	-0.9223388580000002	-1.393676718	1.2817383	0.18310547	-0.91552734	-0.052636719240000004	10.127783540000001	1.7071045320000002	-0.36621094	0.061035156	-0.91552734	7.157397660000001	12.781152160000001	1.8973144960000001	-1.3427734	0.6713867	5.004883	1539956578.553
-9.9794429	-4.8150634000000005	-1.9367920320000003	1.953125	-0.4272461	0.12207031	3.1438476440000005	-11.300146760000002	0.324194339	-0.8544922	-0.24414062	1.2817383	1.580297824	11.26665036	2.026513678	0.12207031	0.24414062	-0.9765625	-12.302636780000002	-1.94636232	-1.8542480040000002	-0.18310547	1.3427734	-0.8544922	-0.8948242212000002	10.68884236	2.289697284	0.24414062	-0.12207031	-1.2207031	4.38439946	15.01342752	1.3039550720000002	-2.5634766	1.3427734	5.554199	1539956578.593
-9.52604982	-3.9010987400000006	-2.3016601440000004	0.4272461	-0.18310547	-0.79345703	3.7659179320000007	-12.18898912	-0.1447509784	-0.48828125	0.061035156	0.91552734	1.580297824	11.26665036	2.026513678	0	-0.61035156	-0.61035156	-10.44479982	-1.152026358	-2.24663089	-0.12207031	1.159668	-0.12207031	-1.5300537140000001	10.985522659999999	2.85673822	0.48828125	0.4272461	-1.0986328	-0.9905273560000001	14.08391124	-2.219116214	-2.5634766	1.3427734	5.554199	1539956578.633
-10.65773912	-4.104467752000001	-3.12709964	-0.61035156	0.79345703	-0.61035156	3.8269287140000006	-11.221191100000002	-0.06459961060000001	-0.6713867	1.3427734	-0.061035156	1.580297824	11.26665036	2.026513678	0	-0.61035156	-0.61035156	-9.82033696	-1.5575683900000001	-2.6605469240000006	0.48828125	0.61035156	0.18310547	-2.263378894	9.89091754	2.46794429	0	0.4272461	-0.5493164	0.4605712860000001	11.324072480000002	-1.770507788	-1.0986328	0.79345703	4.8828125	1539956578.673
-10.323974640000001	-4.414306610000001	-2.3255859620000003	0.6713867	-2.6245117	-0.24414062	3.1438476440000005	-10.566821580000001	-0.0909179712	-0.4272461	1.4038086	-0.79345703	1.580297824	11.26665036	2.026513678	0	-0.61035156	-0.61035156	-10.328759980000001	-1.7776855040000001	-2.3255859620000003	0.12207031	0.7324219	0.24414062	-2.3626709260000003	9.57150908	2.191601538	-0.12207031	-0.36621094	-0.4272461	1.3817138580000001	9.68515625	-0.3672607428	-0.61035156	0	2.6245117	1539956578.713
-7.645483426000001	-3.7072998200000002	-1.3458251800000003	0.30517578	-0.79345703	-0.48828125	2.227490216	-10.126586960000001	-0.230883786	0.12207031	0.24414062	-0.9765625	1.580297824	11.26665036	2.026513678	0	-0.61035156	-0.61035156	-9.62294928	-1.567138678	-2.1473388580000004	0.18310547	0.61035156	0.30517578	-1.4630615020000002	9.97465854	2.039672824	0.36621094	-0.61035156	-0.4272461	0.31701660340000004	7.976855432000001	-0.014355469240000002	-0.61035156	0	2.6245117	1539956578.753
-7.54738768	-3.5206787140000007	-0.7464843750000001	-0.48828125	1.2207031	-0.6713867	1.945166034	-9.2556884	-0.3672607428	0.24414062	-0.7324219	-0.7324219	1.580297824	11.26665036	2.026513678	0	-0.61035156	-0.61035156	-9.036767572	-1.650878894	-2.04924321	0	0.4272461	0.36621094	-1.0718750000000001	9.8263179	2.29089357	0.5493164	-0.36621094	-0.24414062	0.7034179712000002	6.945654254	-0.21054687500000002	2.0141602	1.0986328	-0.9765625	1539956578.793
-8.259179712	-3.371142572	-0.9642089660000001	0.7324219	-0.9765625	0.18310547	2.201171924	-8.290283246000001	-0.24404297120000001	0.12207031	-0.4272461	-0.36621094	1.580297824	11.26665036	2.026513678	0	-0.61035156	-0.61035156	-8.892016574000001	-1.5958496400000002	-2.039672824	0	0.30517578	0.36621094	-1.0371826080000002	9.058300720000002	2.356689496	0.5493164	0	-0.24414062	-1.1771484620000001	6.75544429	-0.8708984620000001	1.4648438	-1.0375977	-1.7089844	1539956578.833
-7.48278804	-2.8734864200000003	-1.032397464	0	1.0375977	0.12207031	2.201171924	-7.753149460000001	-0.15910644960000003	0.18310547	0.18310547	-0.061035156	1.580297824	11.26665036	2.026513678	0	-0.61035156	-0.61035156	-8.62404802	-1.776489218	-2.0528320680000003	-0.12207031	0.30517578	0.30517578	-1.15441893	8.67189946	2.3399413940000002	0.48828125	-0.12207031	-0.30517578	-0.07895508180000001	7.73161592	0.269165036	1.4648438	-1.0375977	-1.7089844	1539956578.873
-7.859619110000001	-3.0409667540000003	-1.494165036	-0.24414062	1.2817383	0.061035156	1.9559326080000001	-7.73759784	-0.34931639400000003	0.18310547	0.18310547	-0.061035156	1.61977536	10.681664840000002	2.277734424	0.24414062	-0.36621094	-0.24414062	-8.38598642	-2.027709964	-2.2035644960000003	-0.4272461	0.18310547	0.36621094	-1.221411142	8.69702176	2.5181884000000005	0.5493164	0.12207031	-0.18310547	3.4931639400000005	8.901586960000001	-0.056225586060000006	1.3427734	-4.0283203	-1.0375977	1539956578.913
-8.30822734	-2.94526358	-1.96669928	-0.48828125	1.7089844	-0.061035156	2.0480469240000003	-8.32976088	-0.45578614200000006	0.36621094	0	0.7324219	1.75495607	8.972167932000001	2.4583741	0.24414062	-0.36621094	-0.24414062	-8.55107428	-1.9726807100000001	-2.038476538	-0.4272461	-0.18310547	0.48828125	-1.1352783540000002	8.95183107	2.47033696	0.5493164	0.18310547	0.061035156	6.034082068	8.906372300000001	-1.100585962	0.8544922	-1.2817383	-1.159668	1539956578.953
-9.374121106	-3.6486816100000006	-2.751464856	-0.4272461	1.3427734	-0.061035156	2.0707763580000003	-9.132470746000001	-0.538330072	0.36621094	0	0.7324219	1.79921875	9.301147660000002	2.600732428	0.6713867	0.5493164	0.5493164	-8.79990216	-1.832714856	-2.036083966	-0.5493164	-0.24414062	0.6713867	-1.053930661	9.048730432000001	2.4021484620000004	0.4272461	0.30517578	0.24414062	6.034082068	8.906372300000001	-1.100585962	0.8544922	-1.2817383	-1.159668	1539956578.993
-9.13725589	-4.14035643	-3.104370108	-0.18310547	-0.061035156	-0.5493164	2.1473388580000004	-9.439917032	-0.531152356	0.5493164	-0.30517578	0.8544922	1.79921875	9.301147660000002	2.600732428	0.5493164	0.61035156	0.6713867	-9.786840560000002	-1.3015625000000002	-1.8542480040000002	-0.8544922	-0.18310547	1.0986328	-0.90678714	9.08342302	2.173657248	0.5493164	0.30517578	0.4272461	6.034082068	8.906372300000001	-1.100585962	0.8544922	-1.2817383	-1.159668	1539956579.033
-9.303539840000001	-4.527954074	-2.024121106	0.30517578	-0.61035156	-0.48828125	2.3674560700000002	-9.5451902	-0.33017577880000004	0.5493164	-0.6713867	0.48828125	2.06120607	9.861010880000002	2.2609863220000004	0.4272461	0.48828125	0.6713867	-9.63491214	-0.45100097840000003	-1.9379882200000003	-0.5493164	-0.12207031	1.2207031	-0.764428714	9.42197284	1.641308606	0.5493164	0.30517578	0.5493164	4.134375	9.4686277	-0.49885253600000007	-0.5493164	1.7700195	-0.61035156	1539956579.073
-8.021118210000001	-3.552978534	-2.67370607	-0.79345703	0.9765625	-0.8544922	2.287304712	-9.211425720000001	0.1459472644	0.4272461	-0.30517578	0.36621094	2.06120607	9.861010880000002	2.2609863220000004	0.24414062	0.18310547	0.6713867	-9.76770018	0.22011719240000002	-2.1114501800000003	-0.7324219	0.24414062	1.0986328	-0.5287597644	9.701904254	0.970190396	0.36621094	0.5493164	0.4272461	1.64011232	8.990112320000001	-0.8900390380000001	-0.5493164	1.7700195	-0.61035156	1539956579.113
-9.02241214	-4.628442392	-4.486083966000001	-0.24414062	0.7324219	-1.2817383	2.1796386780000003	-8.356079074	0.7213623200000001	0.18310547	0.061035156	0.30517578	2.2801269960000004	9.911254500000002	1.7083007200000002	0	0.18310547	0.6713867	-10.10983876	0.571826178	-2.30883786	-0.8544922	0.36621094	0.79345703	-0.4139160144	9.9698732	0.4868896466	0.30517578	0.79345703	0.12207031	3.064892572	10.02729532	-0.5036376800000001	1.0986328	0	-0.79345703	1539956579.153
-8.03547374	-5.28759784	-4.683471646	-0.48828125	-0.5493164	-1.0986328	2.097094748	-8.508007788	1.043164038	0.4272461	0.48828125	0.18310547	2.8112792540000004	11.06088858	0.7907471040000001	0.12207031	-0.061035156	0.36621094	-10.35986322	1.5587646760000002	-2.211938498	-1.0375977	0.61035156	0.61035156	-0.31103514400000004	10.72951628	0.00837402356	0.12207031	1.0375977	0	2.204760782	9.919628600000001	-1.168774411	0.36621094	1.5869141	-1.0375977	1539956579.193
-8.126391574000001	-4.94785144	-4.19538588	-1.0986328	-0.5493164	-1.0986328	1.752563498	-9.07146016	1.046752896	0.5493164	-0.061035156	0.12207031	2.8112792540000004	11.06088858	0.7907471040000001	0.30517578	0.18310547	0.061035156	-10.763012680000001	2.1844238220000003	-2.097094748	-0.5493164	0.61035156	0.4272461	-0.34572753600000006	11.35278354	-0.534741214	0.061035156	1.0986328	-0.24414062	0.678295926	9.686352340000001	-2.168872104	0.36621094	1.5869141	-1.0375977	1539956579.233
-8.388378894	-4.7887451080000005	-4.23725589	-0.12207031	0.18310547	-1.0986328	1.6329346040000001	-9.527246106	1.2656738220000001	0.36621094	-0.7324219	-0.12207031	3.1474366000000003	11.448486420000002	0.4330566394	0.30517578	0.61035156	-0.30517578	-10.846752700000001	1.738207968	-1.886547824	-0.61035156	0.9765625	0.18310547	-0.47851562500000006	11.39824182	-0.6376221040000001	0.061035156	0.6713867	-0.48828125	0.678295926	9.686352340000001	-2.168872104	0.5493164	0.4272461	-0.9765625	1539956579.273
-7.55097644	-4.80310054	-4.196582068	-0.12207031	-0.48828125	-1.5258789	1.8075927520000004	-9.301147660000002	1.6161865020000004	-0.12207031	-0.5493164	-0.12207031	3.1665771760000005	9.98901358	0.2512207068	0.4272461	0.36621094	-0.36621094	-10.322778060000001	1.885351538	-1.738207968	-0.6713867	1.2817383	0.061035156	-0.5060302716	10.72951628	-0.10048827880000001	0.18310547	0.61035156	-0.91552734	1.252514676	10.146923920000003	-1.8793701080000003	0.79345703	-0.061035156	-1.3427734	1539956579.313
-6.875073380000001	-5.14165036	-3.6104003600000003	-0.061035156	-0.18310547	-1.7700195	1.9810547120000002	-8.3967527	1.7130859620000003	-0.12207031	0.18310547	-0.12207031	3.1665771760000005	9.98901358	0.2512207068	0.61035156	-0.18310547	-0.18310547	-9.419580072	2.215527356	-1.868603534	-0.30517578	1.4648438	0.12207031	-0.5359375000000001	9.760522660000001	0.07895508180000001	0.36621094	0.79345703	-1.159668	1.5958496400000002	10.04523912	-1.0993896760000001	0.79345703	-0.061035156	-1.3427734	1539956579.353
-7.184912140000001	-6.189599640000001	-3.4453125000000004	0.61035156	0	-1.5258789	1.90808107	-7.211230432000001	1.644897464	0.12207031	0.12207031	-0.30517578	2.9679932100000004	8.30583516	0.8362060700000001	0.61035156	-0.061035156	-0.061035156	-8.69103984	2.384204074	-2.1569091460000003	-0.24414062	2.0141602	0.061035156	-0.7476806610000001	8.612085160000001	-0.248828125	0.24414062	0.7324219	-1.2207031	1.5958496400000002	10.04523912	-1.0993896760000001	0.24414062	0.30517578	-1.5258789	1539956579.393
-7.05690944	-6.544897660000001	-3.0613037140000006	1.7700195	-1.953125	-0.79345703	1.89013678	-6.21950679	1.6137939300000002	0.061035156	-0.18310547	-0.48828125	2.8627197480000004	8.1670652	1.002490216	0.24414062	-0.48828125	0.18310547	-8.23645018	2.85673822	-2.318408246	0.36621094	2.319336	0.18310547	-0.9977050720000001	7.7902346200000006	-0.553881839	0.24414062	0.61035156	-1.2817383	2.293286142	9.134863220000002	-0.833813498	0.061035156	-0.30517578	-0.5493164	1539956579.433
-6.792529254000001	-5.886938400000001	-2.0301025360000002	1.953125	-2.380371	-0.6713867	2.205957068	-5.60461412	1.683178714	-0.18310547	-0.061035156	-0.6713867	2.8627197480000004	8.1670652	1.002490216	-0.30517578	-1.4038086	0.48828125	-8.630029254	2.6174804320000002	-2.6126952880000003	1.159668	2.746582	0.12207031	-1.1352783540000002	7.7878417540000004	-0.6244628600000001	0.18310547	0.48828125	-1.3427734	2.293286142	9.134863220000002	-0.833813498	0.061035156	-0.30517578	-0.5493164	1539956579.473
-7.39785144	-4.463354532	-2.0911132200000004	1.8310547	-0.79345703	-1.7089844	2.588769568	-5.851049820000001	1.5563721040000003	-0.24414062	0.30517578	-0.7324219	3.3531983800000003	9.548779254000001	1.320703076	-0.9765625	-2.6855469	1.0375977	-9.624145468	0.6675292932	-2.902197284	1.4648438	3.6621094	-0.24414062	-1.3853027160000002	8.503222840000001	-0.14833984620000001	0.30517578	0	-1.7089844	0.29667969240000003	10.199560700000001	-0.49765625	-0.5493164	-1.2207031	1.2207031	1539956579.513
-7.649072480000001	-4.66433107	-2.3794189300000004	1.4038086	-0.061035156	-2.8076172	3.267065396	-7.0030760800000005	2.003784146	-0.18310547	0.30517578	-0.4272461	3.859228534	9.559545926	1.9559326080000001	-1.6479492	-4.638672	1.4648438	-9.07026358	-0.6041259784	-3.660644568	0.36621094	4.8217773	-0.48828125	-1.565942392	9.67558606	0.9055908540000002	0.61035156	-0.4272461	-1.8920898	-0.248828125	10.06796924	-1.33984375	-1.0375977	-3.1738281	0.18310547	1539956579.553
-7.722045926000001	-6.70998552	-1.5587646760000002	1.5258789	-0.8544922	-2.2583008	3.9322021760000005	-7.912255890000001	1.9607177520000003	0.061035156	0.79345703	-0.24414062	3.859228534	9.559545926	1.9559326080000001	-1.4648438	-4.760742	1.5869141	-8.630029254	-0.4868896466	-4.618872104	-0.24414062	4.211426	-0.18310547	-1.3948730040000001	9.737792932000001	1.7489746400000001	1.0375977	0.91552734	-2.0141602	2.097094748	9.73061502	-1.2537109620000002	-1.0375977	-3.1738281	0.18310547	1539956579.593
-7.62873552	-6.233862320000001	-1.0096679712	1.5869141	-1.0986328	-1.7700195	4.3162110600000005	-8.596533246000002	1.8243408540000001	0.8544922	0.8544922	-0.48828125	4.2109375	9.125292932	2.174853534	-1.2817383	-4.638672	1.6479492	-7.968481430000001	0.026318359620000002	-5.12849092	0.18310547	4.272461	0.061035156	-1.7274413940000002	9.49973143	1.223803714	0.48828125	1.4648438	-1.2207031	3.430957068	9.31669928	-1.216625998	0.18310547	-0.9765625	0.061035156	1539956579.633
-7.013842752000001	-5.3139157400000006	-0.9893310700000001	1.3427734	0.12207031	-2.2583008	3.9154540740000003	-8.8728759	1.3793212860000001	1.3427734	-0.48828125	-1.0986328	4.584179712	8.125195288	2.75983876	-1.2207031	-3.2348633	1.7700195	-6.888232428000001	0.026318359620000002	-5.695532248	0.061035156	4.0283203	0.24414062	-2.3806152160000003	8.83698732	0.5993408246	0.061035156	1.0986328	-0.7324219	3.237158246	9.10734874	-0.7895507788	0.24414062	0.36621094	-0.30517578	1539956579.673
-6.951635880000001	-6.304443390000001	-1.0742675720000001	0.7324219	-0.30517578	-2.0141602	3.5422119600000004	-8.43383786	0.909179712	1.3427734	-2.1972656	-1.5869141	4.584179712	8.125195288	2.75983876	-1.4038086	-3.7841797	1.5258789	-6.263769568	0.11484375000000001	-6.815259080000001	0	3.6010742	0.18310547	-2.5839844240000005	8.55466304	0.37683107	0.12207031	0.48828125	-0.061035156	3.237158246	9.10734874	-0.7895507788	0.24414062	0.36621094	-0.30517578	1539956579.713
-7.0521241	-6.7291259000000005	-0.7369140380000001	0.5493164	-1.5258789	-2.1972656	3.4321533540000004	-8.42666034	0.7883544928000001	0.8544922	-1.7700195	-1.6479492	4.371240216	8.214917032	2.158105432	-1.4648438	-4.272461	1.2817383	-6.345117212	-0.34931639400000003	-6.7674072480000005	-0.061035156	3.1738281	0.061035156	-2.6485839660000003	8.698217752000001	0.19020996400000004	0.24414062	1.0375977	0.24414062	3.237158246	9.10734874	-0.7895507788	0.24414062	0.36621094	-0.30517578	1539956579.753
-6.78535144	-6.416894568	-0.40075683900000003	0.6713867	-2.0141602	-2.4414062	3.2539062500000004	-8.882446580000002	0.3732421924	0.79345703	0.12207031	-1.2207031	4.6069091460000005	8.97336412	1.2309814300000002	-1.5869141	-3.90625	1.0986328	-6.125	-0.3373535144	-6.881054712	-0.61035156	3.3569336	0.18310547	-2.67370607	9.061889480000001	0.03828125	0.24414062	0.9765625	0.36621094	3.237158246	9.10734874	-0.7895507788	0.24414062	0.36621094	-0.30517578	1539956579.793
-6.188403060000001	-7.422973740000001	-0.42587889400000006	-0.24414062	-0.6713867	-2.2583008	2.403344748	-8.738891574	0.339746106	0.48828125	0.12207031	-0.9765625	4.6069091460000005	8.97336412	1.2309814300000002	-1.0986328	-2.6245117	1.0375977	-5.796020468	0.250024411	-7.668212860000001	-0.91552734	3.3569336	0.12207031	-3.0230224640000003	9.0858152	0.0095703125	0.61035156	0.91552734	0.24414062	3.237158246	9.10734874	-0.7895507788	0.24414062	0.36621094	-0.30517578	1539956579.833
-6.75544429	-7.864404254	-0.02153320288	0.24414062	-1.4648438	-1.8920898	2.00856929	-8.963793930000001	0.11484375000000001	0.12207031	-0.30517578	-0.61035156	4.153515576	9.9710688	1.0096679712	-1.3427734	-1.5258789	0.91552734	-5.385693390000001	0.8015136780000001	-7.805786240000001	-0.48828125	2.8076172	0.061035156	-3.3005616	9.448290740000001	-0.44143066100000006	0.5493164	1.159668	0.12207031	3.237158246	9.10734874	-0.7895507788	0.24414062	0.36621094	-0.30517578	1539956579.873
-6.245825180000001	-7.344018570000001	0.19140625	1.0375977	-1.7089844	-2.0141602	1.9583251800000003	-9.314306610000001	0.19499511780000003	-0.12207031	0.4272461	-0.061035156	4.3640625	10.322778060000001	0.7010253600000002	-0.7324219	-1.5869141	0.5493164	-5.343823380000001	0.7464843750000001	-8.223290740000001	-0.30517578	2.746582	0.18310547	-3.8101807100000005	9.689941394000002	-0.6627441100000001	0.24414062	0.9765625	-0.12207031	3.237158246	9.10734874	-0.7895507788	0.24414062	0.36621094	-0.30517578	1539956579.913
-5.51130342	-8.307031250000001	-0.09211425720000001	0	0.061035156	-2.0141602	1.95234375	-9.637304712	0.35649413939999997	-0.18310547	0.8544922	0	4.3640625	10.322778060000001	0.7010253600000002	-0.24414062	-1.2817383	0.8544922	-5.038769568	0.687866214	-8.82023912	-0.5493164	2.6855469	0.12207031	-3.9070800720000003	9.75214856	-0.3337646466	0.12207031	0.61035156	-0.5493164	3.237158246	9.10734874	-0.7895507788	0.24414062	0.36621094	-0.30517578	1539956579.953
-5.973071580000001	-8.370434800000002	0.2524169928	0.18310547	-0.48828125	-1.6479492	2.144946286	-9.894507280000001	0.974975589	-0.61035156	1.0375977	-0.061035156	4.97177716	10.34670378	1.0898193390000002	0.24414062	0.061035156	0.91552734	-4.60930162	0.976171875	-8.999682608	-0.4272461	2.380371	0.12207031	-3.59484874	10.18879442	-0.48330077880000005	0.12207031	0.7324219	-0.9765625	2.5313476440000002	8.97575679	-0.42109375000000004	0.061035156	-0.18310547	0	1539956579.993
-5.685961960000001	-8.43981929	0.17824707460000003	0.4272461	-1.2207031	-1.4648438	2.605517572	-9.858617720000002	1.100585962	-0.5493164	1.0986328	-0.5493164	5.4431150200000005	9.844262680000002	1.102978534	0.48828125	-0.061035156	0.9765625	-4.2109375	1.053930661	-9.22578125	-0.30517578	2.1362305	0.18310547	-3.77788089	10.009350540000002	-0.6854736419999999	0.24414062	0.5493164	-1.0375977	2.8926269959999997	9.469824280000001	-1.0347900360000002	0.36621094	0.12207031	-0.18310547	1539956580.033
-5.17395018	-8.58815944	0.27514648560000005	0.24414062	-0.48828125	-1.2207031	3.1103514400000005	-9.63371556	1.526464856	-0.24414062	0.6713867	-1.2817383	5.4431150200000005	9.844262680000002	1.102978534	0.5493164	-0.91552734	0.91552734	-3.84367662	1.195092752	-9.54399411	-0.24414062	1.953125	0.18310547	-3.7659179320000007	9.687548920000001	-0.8433837860000001	0.61035156	0.24414062	-1.0986328	3.05053714	9.144433606	-0.9354980432000001	0.36621094	0.12207031	-0.18310547	1539956580.073
-4.716967752	-8.53671875	0.37683107	0.30517578	-0.48828125	-1.0986328	3.7037110600000003	-9.884936600000001	1.9391846040000003	0.24414062	-0.30517578	-2.319336	6.116625900000001	9.756933606	1.161596646	0.6713867	-0.6713867	0.9765625	-3.5541748200000005	1.2285888580000002	-9.70429712	-0.061035156	1.6479492	0.12207031	-3.6785887600000002	10.030884080000002	-0.876879892	0.36621094	0	-1.0375977	2.528955072	9.213818390000002	-1.040771466	0.61035156	0.12207031	-0.18310547	1539956580.113
-5.0603025200000005	-8.815454074	0.44980469240000004	0.24414062	-0.5493164	-0.91552734	5.035180710000001	-9.96867662	1.717871106	0.4272461	-0.18310547	-2.6245117	6.920532248	9.192285340000002	0.9606201080000001	0.61035156	-0.61035156	1.159668	-3.3005616	1.0455566100000002	-9.858617720000002	-0.18310547	1.4038086	0.12207031	-3.6785887600000002	10.144530760000002	-0.7895507788	0.5493164	0.18310547	-1.0375977	2.834008786	9.395654254	-1.0371826080000002	-0.061035156	0	0.18310547	1539956580.153
-4.809082068	-8.83698732	0.46416014400000005	0.12207031	-0.061035156	-0.7324219	4.9370851600000005	-9.340625000000001	2.45598143	1.4648438	-0.24414062	-2.0141602	6.920532248	9.192285340000002	0.9606201080000001	0.61035156	-0.7324219	0.79345703	-3.1151367800000003	1.199877896	-10.149316100000002	-0.24414062	1.2207031	0.12207031	-3.40942392	10.19597194	-0.758447284	0.36621094	0.18310547	-0.8544922	2.834008786	9.395654254	-1.0371826080000002	-0.061035156	0	0.18310547	1539956580.193
-4.653564496	-8.762817392	0.45937500000000003	-0.061035156	0	-0.5493164	4.50163588	-8.604907248	3.025415036	1.0986328	0.12207031	-1.2817383	7.35478534	9.262865920000001	1.7406005400000002	-0.4272461	-0.5493164	0.9765625	-2.9979003600000005	1.35180661	-10.082324280000002	-0.18310547	0.9765625	0.12207031	-3.6821777160000004	10.223486420000002	-1.043164038	0.5493164	0.30517578	-0.6713867	2.851953076	9.326269568	-1.2501221040000001	0	0.061035156	0	1539956580.233
-4.5518798920000005	-8.774780252000001	0.5861816394	-0.061035156	-0.18310547	-0.4272461	5.532836960000001	-8.083325180000001	2.9644042540000006	1.5258789	0.7324219	-0.8544922	8.16108426	8.907568390000002	1.350610324	-0.4272461	-0.48828125	1.0375977	-2.70361322	1.4247802520000001	-9.935181200000002	-0.061035156	0.6713867	0.061035156	-3.9477538940000003	10.21391574	-0.8445800720000001	0.24414062	-0.061035156	-0.48828125	2.682080072	9.343017572	-1.1735596040000003	-0.18310547	0.30517578	0.061035156	1539956580.273
-4.614086960000001	-9.05231929	0.47492675720000005	-0.061035156	-0.48828125	-0.30517578	6.17763678	-7.327270468000001	2.56723642	0.61035156	0.30517578	-1.0986328	8.16108426	8.907568390000002	1.350610324	-1.5258789	1.8310547	1.5258789	-2.6378173920000005	1.408032248	-10.11701628	-0.12207031	0.5493164	0.061035156	-3.8843505400000002	9.858617720000002	-0.6017333966	-0.18310547	-0.18310547	-0.5493164	2.50622554	9.28200679	-1.053930661	-0.18310547	0.30517578	0.061035156	1539956580.313
-4.362866214	-9.01044928	0.833813498	0.061035156	0.061035156	-0.12207031	5.2720459260000005	-7.04375	2.6904540740000003	0.6713867	0.7324219	-0.79345703	7.793823380000001	8.266357428000001	1.4738280760000002	-0.12207031	0.91552734	0.8544922	-2.662939496	1.3793212860000001	-10.3012455	-0.12207031	0.30517578	0.061035156	-3.568530252	9.89689946	-1.181933606	0.12207031	0.18310547	-0.36621094	2.404541034	9.32746556	-1.29558107	0	0	0	1539956580.353
-4.413110324	-9.12648912	0.5981445288	-0.061035156	0.79345703	-0.061035156	5.083032248	-7.24472644	2.9261230040000004	0.5493164	0.5493164	-0.061035156	7.684961060000001	8.366845746000001	1.43076178	-0.5493164	1.7700195	0.4272461	-2.6605469240000006	1.409228534	-10.52495108	-0.12207031	0.12207031	0	-3.7742920320000004	10.16127896	-1.1855224640000002	0.061035156	0.18310547	-0.18310547	2.5397216460000003	9.394457968000001	-1.21901857	0	-0.36621094	0	1539956580.393
-4.76242662	-9.10974092	0.49526367800000004	0.061035156	0.48828125	0.24414062	5.679980432000001	-7.4660398400000005	2.692846646	-0.30517578	-0.5493164	-0.18310547	7.684961060000001	8.366845746000001	1.43076178	-0.061035156	0.061035156	0.24414062	-2.55288089	1.5109130400000002	-10.635009980000001	-0.061035156	-0.18310547	0	-3.8747802520000003	10.4388179	-1.214233426	0.18310547	0.30517578	0	2.674902356	9.40163588	-1.1604003600000001	0	-0.36621094	0	1539956580.433
-4.727734424	-9.07504892	0.34094239200000004	-0.061035156	0.4272461	0.5493164	5.986230432000001	-7.832104532000001	2.996704074	0	0.30517578	0.18310547	7.78903804	8.113232428000002	1.8506591460000001	0.12207031	0.12207031	0	-2.3495117800000003	1.55158696	-10.773778960000001	0.12207031	-0.5493164	-0.061035156	-3.8018066100000003	10.52136232	-1.3290771760000002	0.12207031	0.18310547	0.4272461	2.674902356	9.40163588	-1.1604003600000001	-0.061035156	-0.12207031	0	1539956580.473
-4.9311032400000006	-9.020019568	0.33615722840000006	-0.061035156	0.6713867	0.8544922	6.01972644	-8.24003894	2.8698974640000006	-0.61035156	-0.061035156	0.30517578	9.30952176	9.644482428000002	2.0372802520000004	0.4272461	-0.61035156	0	-2.49426268	1.4989501800000002	-10.72592752	0	-0.9765625	-0.12207031	-3.9932128600000003	10.627832460000002	-1.2704589660000003	-0.30517578	0.61035156	0.48828125	2.6641358800000003	9.27602536	-1.4223876800000002	-0.12207031	-0.79345703	-0.061035156	1539956580.513
-5.18591304	-8.99609375	0.16030273560000002	-0.24414062	0.9765625	1.0986328	6.391772660000001	-9.258081070000001	3.33645018	-0.36621094	-1.5869141	0.30517578	9.30952176	9.644482428000002	2.0372802520000004	0.18310547	0.18310547	0.36621094	-2.7418945679999998	1.65805661	-10.7522464	0	-1.3427734	-0.12207031	-4.90358876	10.5991214	-1.580297824	-0.36621094	0.18310547	0.36621094	2.6641358800000003	9.27602536	-1.4223876800000002	-0.12207031	-0.79345703	-0.061035156	1539956580.553
-5.25170926	-8.85253894	0.18303222840000002	-0.30517578	1.4038086	1.4648438	6.64060054	-9.656445288	3.4883788940000002	0.061035156	-1.5869141	-0.18310547	9.21501448	9.869384980000001	1.830322284	0.4272461	-0.061035156	0.6713867	-2.728735324	1.8195557100000002	-10.691235520000001	0.24414062	-1.8920898	-0.18310547	-4.78515625	10.92690396	-1.579101538	-0.7324219	-0.6713867	0.48828125	3.0014891200000005	9.1623777	-1.7597412140000002	-0.061035156	-1.0375977	-0.12207031	1539956580.593
-5.47661142	-8.66711412	-0.20217285340000002	-0.30517578	1.2207031	1.7700195	6.67290036	-9.5451902	3.0493408540000004	0	-1.4038086	-0.5493164	9.061889480000001	9.73540036	1.6329346040000001	0.36621094	-0.5493164	0.5493164	-2.8627197480000004	1.66044928	-10.44001448	0.30517578	-2.4414062	-0.24414062	-4.64399411	10.949634080000001	-1.2058593750000002	-0.9765625	-0.91552734	0.48828125	2.996704074	9.13725589	-1.5743163940000002	-0.12207031	-1.159668	-0.12207031	1539956580.633
-5.763720746000001	-8.47810054	-0.1626953076	-0.5493164	1.6479492	2.0751953	6.414501800000001	-9.102563400000001	2.6210692900000003	-0.5493164	-2.1362305	-0.6713867	9.061889480000001	9.73540036	1.6329346040000001	0.5493164	-0.61035156	0.6713867	-3.226391574	1.60183107	-10.10983876	0.36621094	-2.9296875	-0.30517578	-4.66672374	10.849145860000002	-1.0874267572	-0.91552734	-1.4038086	0.6713867	2.996704074	9.13725589	-1.5743163940000002	-0.12207031	-1.159668	-0.12207031	1539956580.673
-6.050830072	-8.16108426	-0.5778076080000001	-0.5493164	1.4648438	2.2583008	6.43842752	-8.77358426	2.6402099640000003	-0.30517578	-1.2207031	-0.79345703	8.53671875	8.783154254000001	1.09819339	0.4272461	-0.7324219	0.61035156	-3.649877896	1.5719238220000002	-9.579882788	0.61035156	-3.479004	-0.30517578	-4.39995108	10.63859874	-0.974975589	-1.0375977	-2.1362305	0.8544922	2.8316162140000003	9.298754892	-1.6281494600000002	-0.18310547	-1.159668	0.061035156	1539956580.713
-6.272143570000001	-8.042651260000001	-0.7273437500000001	-0.79345703	1.5869141	2.5634766	6.797314300000001	-8.201757788	2.4165038940000003	-0.4272461	-1.6479492	-1.0375977	8.53671875	8.783154254000001	1.09819339	0.6713867	-0.4272461	0.5493164	-4.248022464000001	1.4331542540000002	-9.027197480000002	0.7324219	-3.90625	-0.36621094	-4.059008786	10.44479982	-0.75964357	-1.0986328	-2.5634766	0.9765625	2.6079101440000003	9.274829074000001	-1.5599609620000003	-0.4272461	-0.9765625	-0.18310547	1539956580.753
-6.5760009	-7.68854982	-0.7572509980000001	-0.7324219	1.4648438	2.746582	6.884643570000001	-7.650268570000001	2.27653804	-0.4272461	-1.4648438	-1.2207031	8.41828624	8.45896016	0.9115722840000001	0.30517578	-0.61035156	0.79345703	-4.760034146000001	1.1245117212000002	-8.492456070000001	0.91552734	-4.211426	-0.36621094	-3.6666259000000005	10.1660643	-0.6328369110000001	-1.0375977	-2.9296875	1.2207031	2.6079101440000003	9.274829074000001	-1.5599609620000003	-0.4272461	-0.9765625	-0.18310547	1539956580.793
-6.726733426000001	-7.369140380000001	-1.0802490020000002	-0.6713867	1.5258789	2.8076172	7.16457518	-7.11672374	2.43205571	-0.61035156	-1.4648438	-1.5258789	8.42307158	7.51867662	0.23208007200000003	0	-0.8544922	0.9765625	-5.33544928	1.0503417932	-7.86560054	0.9765625	-4.4555664	-0.36621094	-3.3077391200000004	9.852636780000001	-0.42587889400000006	-0.91552734	-3.2348633	1.4648438	2.3746337860000004	9.52485324	-1.5121094240000001	-0.36621094	-0.91552734	-0.4272461	1539956580.833
-6.837988220000001	-7.062890380000001	-1.1986816100000002	-0.6713867	1.4648438	2.8686523	7.09997554	-6.9133545320000005	2.245434604	-0.18310547	-0.79345703	-1.7700195	8.42307158	7.51867662	0.23208007200000003	0.24414062	-1.0375977	1.0375977	-5.666821580000001	0.9199462860000001	-7.187304712	1.159668	-4.8217773	-0.30517578	-2.988330072	9.616967752	-0.04067382788	-0.9765625	-3.6010742	1.6479492	2.217919928	9.485375900000001	-1.362573282	-0.36621094	-0.48828125	-0.91552734	1539956580.873
-6.7889402	-6.6011232	-1.3458251800000003	-0.7324219	1.2207031	2.8686523	7.12749002	-6.47192392	2.0289062500000004	-0.18310547	-0.79345703	-1.7700195	8.557055710000002	7.139452880000001	0.19738769960000002	0.12207031	-0.5493164	1.4038086	-6.14294429	0.6376221040000001	-6.396557608000001	1.2207031	-4.9438477	-0.18310547	-2.55527356	9.375317392	0.3002685504	-1.0375977	-3.7841797	2.1362305	1.96669928	9.52604982	-1.258496106	-0.36621094	-0.48828125	-0.91552734	1539956580.913
-6.84995108	-6.225488220000001	-1.4427246400000002	-0.61035156	0.9765625	2.6245117	7.0497314300000005	-5.90847194	1.6748047120000003	0	-0.79345703	-2.0141602	8.234057608	5.93359375	0.364868161	0.061035156	-0.8544922	1.7700195	-6.631030252000001	0.308642572	-5.6739991000000005	1.159668	-5.004883	-0.061035156	-1.899707068	8.813061600000001	0.4868896466	-1.0375977	-3.7841797	2.319336	1.599438498	9.572705072	-1.068286142	-0.30517578	-0.36621094	-1.0986328	1539956580.953
-7.097582968	-5.842675720000001	-1.776489218	-0.6713867	1.0986328	2.5634766	6.63461911	-5.4443116	1.3063476440000001	0.30517578	-0.9765625	-2.2583008	8.234057608	5.93359375	0.364868161	0.061035156	-0.48828125	1.8920898	-7.134667932000001	0.3158203076	-4.83540036	1.2207031	-5.004883	0	-1.3386474640000001	8.27233876	0.7393066100000001	-1.0375977	-3.479004	2.4414062	1.8231445680000002	9.648071580000002	-0.9953125	-0.24414062	-0.12207031	-1.159668	1539956580.993
-7.284204074000001	-5.614184800000001	-1.7812744600000001	-0.5493164	1.0375977	2.5024414	6.804492212	-5.158398560000001	0.8374023560000001	0.30517578	-0.4272461	-2.380371	8.21132788	5.688354532000001	0.37683107	-0.18310547	-0.48828125	2.1972656	-7.61557608	0.09211425720000001	-4.244433606	1.0986328	-4.760742	0.12207031	-0.8314209260000001	8.0905027	0.899609375	-0.91552734	-3.2348633	2.5024414	1.6305420320000001	9.651660340000001	-0.832617212	-0.24414062	-0.12207031	-1.159668	1539956581.033
-7.30573732	-5.05791034	-2.04086911	-0.6713867	1.2207031	2.319336	6.4826902	-5.02082518	0.54191893	0.61035156	-0.4272461	-2.4414062	7.93378894	4.932299820000001	0.309838858	-0.24414062	-0.61035156	2.1972656	-7.919433606	0.019140625	-3.6151855040000007	1.0986328	-4.699707	0.18310547	-0.37084961060000005	7.97446286	1.19270018	-0.91552734	-2.9907227	2.6245117	1.0503417932	9.503320288000001	-0.6854736419999999	-0.4272461	0.24414062	-1.0375977	1539956581.073
-7.7076902	-4.781567392	-2.269360324	-0.8544922	0.7324219	2.0141602	6.18122554	-4.4489991	0.4844970746000001	0.61035156	-0.61035156	-2.5634766	7.93378894	4.932299820000001	0.309838858	-0.30517578	0	2.1362305	-8.330957068	-0.096899411	-3.1079589660000004	1.0986328	-4.5166016	0.18310547	0.20217285340000002	8.005566394	1.4869873200000001	-0.7324219	-2.746582	2.746582	1.108959964	9.528442392	-0.793139676	-0.12207031	0.36621094	-0.9765625	1539956581.113
-8.00197734	-4.91315944	-2.593554712	-0.8544922	0.79345703	1.8310547	6.567626800000001	-4.32817392	0.3600830072	0.4272461	-0.61035156	-2.4414062	8.19936502	4.90478534	0.387597644	-0.48828125	0.7324219	2.1362305	-8.786743210000001	-0.1806396466	-2.4643554320000005	0.91552734	-4.3945312	0.30517578	0.6148925720000001	8.21132788	1.547998004	-0.79345703	-2.1972656	2.746582	0.724951178	9.754540740000001	-0.8732910340000001	-0.12207031	0.36621094	-0.9765625	1539956581.153
-7.830908246000001	-4.90358876	-2.783764676	-0.9765625	-0.061035156	1.6479492	6.835595746000001	-4.1499266200000005	0.8015136780000001	0.5493164	-0.18310547	-2.2583008	8.126391574000001	4.5171875	0.27275390380000003	-0.5493164	0	2.0141602	-9.410009980000002	-0.26677246400000004	-1.8793701080000003	0.61035156	-3.9672852	0.4272461	1.05991214	8.24003894	1.6317382200000001	-0.61035156	-2.1362305	2.5024414	0.5024413940000001	9.681567392	-0.6268554712000001	-0.18310547	0.8544922	-1.0986328	1539956581.193
-7.647875900000001	-4.8533447480000005	-2.22629393	-0.6713867	0.24414062	1.4038086	6.759033246	-3.79223642	0.659155252	0.4272461	-1.0986328	-2.1972656	8.126391574000001	4.5171875	0.27275390380000003	-0.36621094	-0.7324219	1.7700195	-10.010547120000002	-0.5849853534	-1.3362548920000001	0.30517578	-3.0517578	0.24414062	1.8949219240000001	8.3201902	1.9954101440000003	-0.4272461	-1.953125	2.0141602	0.2189208966	9.81196286	-0.6543701080000001	-0.12207031	0	-0.5493164	1539956581.233
-7.78305661	-4.614086960000001	-2.4978514400000003	-0.4272461	0.5493164	0.9765625	7.1406494600000014	-3.512304712	0.663940396	0.36621094	-0.4272461	-1.953125	8.412304712000001	4.238452176	0.15192871400000002	-0.4272461	0.061035156	1.6479492	-10.1828125	-0.34812010800000004	-1.0192382788	0	-2.5024414	0.18310547	2.43205571	8.39077176	2.021728534	-0.48828125	-1.2817383	1.5869141	0.440234375	9.636108426000002	-0.6627441100000001	-0.12207031	0	-0.5493164	1539956581.273
-8.20534694	-4.530346646	-2.795727536	-0.36621094	-0.061035156	0.61035156	7.012646760000001	-3.051733426	0.9199462860000001	0.36621094	0	-1.5258789	8.596533246000002	3.69892572	0.03588867212	-0.30517578	-0.12207031	1.3427734	-10.344311600000001	-0.1435546875	-0.73332518	0.061035156	-1.8920898	0.12207031	2.527758786	8.53073732	1.947558606	-0.30517578	-0.79345703	1.2207031	0.0765625	9.82392572	-0.6268554712000001	-0.061035156	0.18310547	-0.30517578	1539956581.313
-8.145532248	-4.5339355040000004	-2.8399902160000003	-0.4272461	-0.24414062	0.48828125	6.875073380000001	-2.702417032	1.0491455072	0.30517578	-0.48828125	-1.0375977	8.596533246000002	3.69892572	0.03588867212	-0.24414062	-0.24414062	0.91552734	-10.386182100000001	-0.1878173822	-0.5084228534	-0.30517578	-1.0375977	0.12207031	2.6713134000000003	8.675488220000002	1.95234375	-0.061035156	-0.48828125	0.9765625	0.005981445288000001	9.705493210000002	-0.6842773560000001	-0.061035156	0.061035156	-0.061035156	1539956581.353
-8.380004892	-4.238452176	-2.751464856	-0.30517578	-0.24414062	0.30517578	7.4433107000000005	-2.86152356	0.8517577880000001	0.30517578	-0.48828125	-1.0375977	8.749658246000001	3.5781005400000003	-0.026318359620000002	-0.24414062	-0.30517578	0.5493164	-10.178027160000001	-0.053833007200000005	-0.44621582460000003	-0.36621094	-0.7324219	0.061035156	2.948852536	8.87407248	1.9104736420000001	0.30517578	0	0.61035156	0.005981445288000001	9.705493210000002	-0.6842773560000001	-0.12207031	-0.061035156	0	1539956581.392
-8.364452880000002	-3.9549316100000005	-2.769409146	-0.24414062	-0.12207031	0.061035156	7.820141574000001	-3.0002929320000002	0.7799804712000001	0	0.18310547	-0.30517578	9.097778060000001	3.66303714	0.09211425720000001	-0.24414062	-0.12207031	0.30517578	-10.242626800000002	0.00837402356	-0.40554199280000003	-0.18310547	-0.36621094	-0.061035156	2.89382338	9.04633786	2.01096196	0.4272461	0.48828125	0.36621094	0.10048827880000001	9.7318116	-0.686669928	-0.061035156	-0.18310547	0.061035156	1539956581.433
-8.596533246000002	-3.9298096040000003	-2.8136719240000003	-0.12207031	-0.48828125	0.12207031	8.16467302	-3.42497554	0.899609375	0.18310547	-0.30517578	-0.24414062	9.540405252000001	3.94895018	0.27395019960000005	-0.061035156	-0.12207031	0.30517578	-10.251000900000001	-0.15192871400000002	-0.3732421924	-0.30517578	-0.061035156	-0.061035156	2.6126952880000003	9.229370108000001	2.0671875	0.24414062	0.6713867	0.30517578	0.5909667932	9.71625998	-0.6292480432	-0.18310547	-0.24414062	0.12207031	1539956581.473
-8.761621106	-3.6977295320000003	-2.76223143	-0.24414062	-0.36621094	0.12207031	8.575000000000001	-3.7156739200000004	0.6926513580000001	0.24414062	-0.18310547	-0.30517578	10.03686502	4.15231929	0.3529052716	0	-0.18310547	0.24414062	-10.0380616	-0.095703125	-0.4713378894	-0.24414062	-0.061035156	-0.061035156	2.331567392	9.31191394	2.051635782	0.24414062	0.48828125	0.24414062	0.90678714	9.7318116	-0.7046142572	-0.061035156	-0.18310547	0.24414062	1539956581.512
-8.78435054	-3.466845746	-2.719165036	-0.48828125	-0.24414062	0	8.604907248	-3.6833741	0.515600589	0.12207031	-0.18310547	-0.30517578	10.236645860000001	4.2420410340000005	0.250024411	0.061035156	-0.30517578	0.30517578	-9.939965560000001	-0.1268066394	-0.5670410144	-0.12207031	0	0	2.318408246	9.39086911	2.0564209260000004	0.12207031	0.48828125	0.24414062	0.86850589	9.756933606	-0.687866214	-0.061035156	0.12207031	0.30517578	1539956581.552
-8.814257788	-3.6008300720000004	-2.5875733800000003	-0.48828125	-0.12207031	-0.061035156	8.54748552	-3.77788089	0.716577176	0.30517578	-0.12207031	-0.18310547	10.157690200000001	4.121215854000001	0.2572021466	0.12207031	-0.12207031	0.30517578	-10.088306200000002	-0.5335449280000001	-0.6328369110000001	-0.30517578	0.12207031	0	2.451196286	9.34541034	2.1880126800000004	0.18310547	0.48828125	0.18310547	0.9965087860000001	9.81435504	-0.5897705072	-0.061035156	0.18310547	0.24414062	1539956581.592
-8.682665740000001	-3.3376464660000003	-2.377026358	-0.5493164	-0.61035156	-0.061035156	8.39555661	-4.048242212	0.6723144568000001	0.30517578	-0.12207031	-0.18310547	9.956713760000001	3.92023912	-0.019140625	0.48828125	0.24414062	0.30517578	-10.0560054	-0.885253894	-0.660351538	-0.61035156	0.30517578	0.061035156	2.72395018	9.192285340000002	2.369848642	0.061035156	0.61035156	0.061035156	0.9965087860000001	9.81435504	-0.5897705072	-0.12207031	-0.12207031	0.4272461	1539956581.632
-8.65874002	-2.7538574280000003	-2.39138179	-0.79345703	-0.36621094	-0.24414062	8.31779802	-4.4166992800000004	0.8218505890000001	0.6713867	-0.4272461	-0.12207031	9.766503894000001	3.466845746	-0.4354492212	0.79345703	0.30517578	0.061035156	-9.89570288	-1.214233426	-0.734521466	-1.0986328	0.48828125	0.12207031	2.9165527160000004	8.98652356	2.4165038940000003	0.24414062	0.9765625	-0.12207031	0.9199462860000001	9.505712860000001	-0.6447998200000001	0	0.12207031	0.48828125	1539956581.672
-8.31660144	-2.3937744600000004	-2.828027356	-1.8310547	-0.24414062	-0.8544922	7.945751800000001	-4.621264676	0.7046142572	1.0986328	-0.36621094	0	9.766503894000001	3.466845746	-0.4354492212	1.0375977	0.12207031	0	-9.7318116	-1.58149411	-0.740502896	-1.6479492	0.5493164	0.18310547	2.93569339	8.5833741	2.3889892180000003	0.4272461	1.3427734	-0.18310547	0.30625	9.406420926000001	-0.7381103240000001	0.24414062	0.9765625	0.061035156	1539956581.713
-8.38598642	-2.9045898560000003	-2.884252896	-2.1362305	-0.36621094	-1.2817383	7.802197480000001	-4.776782248000001	0.8062988220000001	1.4038086	-0.61035156	0.18310547	9.743774460000001	3.1474366000000003	-0.570629892	1.5258789	0.36621094	0.061035156	-9.7318116	-1.656860324	-0.660351538	-2.319336	0.6713867	0.24414062	3.1366699280000003	8.38598642	2.356689496	0.61035156	1.6479492	-0.30517578	0.30625	9.406420926000001	-0.7381103240000001	0.24414062	0.9765625	0.061035156	1539956581.752
-8.24841304	-2.8399902160000003	-3.052929712	-2.6245117	-0.12207031	-1.7700195	7.774682608000001	-4.959814300000001	1.053930661	2.0141602	-0.7324219	0.30517578	10.010547120000002	2.75983876	-1.0168457068	2.0751953	0.18310547	-0.061035156	-9.76411142	-1.39606929	-0.6280517572	-2.9296875	0.79345703	0.36621094	3.31611322	8.254394568	2.068383786	0.8544922	1.953125	-0.4272461	0.440234375	9.6552491	-0.734521466	0.30517578	1.2817383	-0.24414062	1539956581.792
-8.292675720000002	-2.674902356	-3.512304712	-3.0517578	0	-2.0751953	7.78903804	-4.95622554	1.053930661	2.380371	-0.9765625	0.48828125	10.010547120000002	2.75983876	-1.0168457068	2.5634766	0.18310547	-0.12207031	-9.66242662	-1.12211911	-0.5490966754000001	-3.7841797	1.159668	0.4272461	3.4620605040000005	8.408715560000001	1.681982428	1.0375977	2.5024414	-0.48828125	1.3230957460000001	9.484179712000001	-0.7991211060000001	0.4272461	1.8920898	-0.5493164	1539956581.832
-8.53073732	-3.1689697480000003	-4.194189496	-3.479004	0.061035156	-2.319336	7.863207968	-4.897607428000001	0.9570312500000001	2.746582	-0.9765625	0.6713867	10.328759980000001	2.665332068	-1.3075439300000002	2.9296875	0.61035156	-0.12207031	-9.444701980000001	-0.2225097644	-0.6400146760000001	-4.272461	1.0375977	0.30517578	3.4620605040000005	8.74367662	1.108959964	1.0986328	2.9907227	-0.4272461	1.3230957460000001	9.484179712000001	-0.7991211060000001	0.4272461	1.8920898	-0.5493164	1539956581.872
-8.91354982	-3.6570557100000003	-4.838989120000001	-3.479004	-0.8544922	-2.1972656	8.029492212000001	-4.713378894000001	1.1627929712000002	2.9907227	-1.3427734	0.7324219	10.624242720000002	2.807690396	-1.526464856	3.2958984	1.0986328	-0.061035156	-9.680371106	1.0587158540000001	-0.669921875	-4.211426	0.8544922	0.24414062	3.201269568	9.24372554	0.5802001800000001	0.9765625	3.6010742	-0.12207031	1.783667032	9.69233426	-1.4415283540000001	0.4272461	2.8686523	-0.6713867	1539956581.912
-8.64558107	-3.8018066100000003	-4.856933606	-3.0517578	-0.61035156	-1.8920898	8.49484874	-4.623657248000001	1.3015625000000002	3.2958984	-1.5869141	0.6713867	10.82282698	2.988330072	-1.6185790740000001	3.540039	1.3427734	-0.24414062	-9.91364766	1.6520751800000002	-0.5335449280000001	-3.9672852	0.6713867	0.061035156	2.9225341460000003	10.150512680000002	0.05981445288	0.79345703	3.9672852	0.18310547	0.5790038940000001	10.069164840000001	-1.7980224640000002	0.18310547	2.6855469	-0.79345703	1539956581.952
-8.51159694	-3.7001221040000005	-5.0626952880000005	-3.112793	-0.6713867	-1.4038086	8.87766124	-4.440625000000001	1.1101562500000002	3.479004	-1.7089844	0.7324219	11.19248004	3.3005616	-1.818359424	3.6010742	1.2207031	-0.30517578	-10.157690200000001	1.7824707460000002	-0.44980469240000004	-4.0893555	0.48828125	-0.18310547	2.878271466	10.7450679	-0.17944336060000002	1.0986328	3.8452148	0.24414062	2.031298822	9.644482428000002	-1.75495607	0.18310547	2.6855469	-0.79345703	1539956581.992
-8.756836060000001	-3.1187255400000002	-5.261279254	-2.8686523	-1.4648438	-1.159668	9.213818390000002	-4.309033246	1.002490216	3.4179688	-2.0141602	0.6713867	11.64946286	3.79582518	-2.050439496	3.7231445	1.2817383	-0.18310547	-9.85742212	1.79323732	-0.41271972840000004	-4.0283203	0.30517578	-0.36621094	2.7275389400000005	10.8551268	0.027514648560000004	1.2207031	3.90625	0.24414062	2.031298822	9.644482428000002	-1.75495607	0.4272461	2.8076172	-0.6713867	1539956582.032
-8.26276857	-2.31481929	-4.8617187500000005	-3.2348633	-0.91552734	-1.3427734	9.35258786	-4.088916034	1.3446288940000002	3.6621094	-1.8310547	0.36621094	11.74277356	3.9621094240000003	-2.032495108	3.7231445	1.5869141	-0.061035156	-9.325073380000001	1.561157248	-0.41511232	-4.0893555	0.12207031	-0.48828125	2.4583741	10.40771466	0.2942871106	1.0375977	3.7841797	0.4272461	2.213134784	9.43273912	-1.655664038	0.24414062	2.1972656	-0.7324219	1539956582.072
-8.07495108	-2.5313476440000002	-5.7421875	-3.540039	0.12207031	-1.6479492	9.04633786	-3.672607428	1.13647464	3.7231445	-2.0751953	0.061035156	11.2630616	3.6821777160000004	-1.7597412140000002	3.7841797	1.8920898	0.12207031	-9.011645468000001	1.4199951080000002	-0.3828125	-4.1503906	-0.36621094	-0.6713867	2.4990478240000003	9.88134784	0.4342529254	0.79345703	3.90625	0.7324219	2.586376996	9.594238220000001	-1.6078125	0.24414062	2.1972656	-0.7324219	1539956582.112
-8.394360520000001	-3.15700679	-6.15729982	-3.1738281	-2.4414062	-1.5258789	9.045141574	-3.499145468	1.0144531250000002	3.7231445	-1.953125	-0.18310547	10.960400360000001	3.5493896760000005	-1.5551757200000003	4.0893555	1.953125	0.18310547	-9.47341304	1.5743163940000002	-0.0227294928	-4.1503906	-0.5493164	-0.61035156	2.7012207459999997	9.82392572	0.3289794928	0.4272461	3.9672852	1.0375977	2.586376996	9.594238220000001	-1.6078125	0	3.3569336	-1.0986328	1539956582.152
-8.033081070000001	-3.1007812500000003	-5.67878444	-3.7841797	-2.8076172	-1.6479492	8.81066893	-3.609204074	0.900805661	3.8452148	-1.8310547	-0.4272461	10.67209514	3.39746106	-1.41640625	3.7841797	2.1362305	0.12207031	-9.91245108	1.258496106	0.09331054320000001	-4.333496	-0.30517578	-0.6713867	3.081640576	9.852636780000001	0.0980957068	0.36621094	3.90625	1.0986328	2.312426718	9.4686277	-1.3637695680000002	-0.30517578	2.9296875	-0.7324219	1539956582.192
-7.852441394	-3.4225829680000004	-5.239746106	-4.0283203	-2.4414062	-1.3427734	8.713769568	-3.563745108	0.2990722644	3.8452148	-2.0751953	-0.5493164	10.63620558	3.32089856	-1.58388678	3.7231445	1.8920898	0.12207031	-9.729418930000001	1.2513183900000002	-0.2775390576	-4.4555664	-0.24414062	-1.0375977	3.081640576	9.54160144	0.025122070680000004	0.6713867	4.0283203	0.8544922	2.312426718	9.4686277	-1.3637695680000002	-0.30517578	2.9296875	-0.7324219	1539956582.232
-7.958911240000001	-3.24433606	-5.17395018	-3.90625	-2.8076172	-0.61035156	8.675488220000002	-3.4166014400000004	0.30625	3.540039	-1.8920898	-0.5493164	10.63620558	3.32089856	-1.58388678	3.7231445	1.8920898	0.12207031	-9.792822480000002	1.3709472839999999	-0.3002685504	-3.8452148	-0.36621094	-1.159668	2.5851807100000004	9.542798020000001	0.050244139400000006	0.48828125	4.211426	1.0375977	5.96708966	9.04753444	-0.5562744110000001	-0.5493164	2.380371	-0.36621094	1539956582.272
-7.503125000000001	-2.186816394	-5.194287140000001	-4.272461	-4.0283203	-0.4272461	8.56901857	-3.7479737400000004	0.855346646	3.9672852	-1.8920898	-0.6713867	10.560839660000001	3.4692382200000003	-1.4798096040000002	3.7841797	2.0141602	0.24414062	-8.83220198	0.46535643000000004	-0.17824707460000003	-4.638672	-0.4272461	-1.159668	2.2203125000000004	9.85502896	0.4605712860000001	0.61035156	4.333496	1.2207031	3.7563476440000003	8.76760234	-1.3685547120000001	-1.2817383	4.8828125	2.2583008	1539956582.312
-7.322485520000001	-2.94526358	-5.09379892	-5.7373047	-0.18310547	-1.7700195	8.72333966	-3.785058606	0.24404297120000001	4.0283203	-2.0751953	-0.91552734	10.23903804	4.076953076	-1.4833984620000003	3.90625	2.1972656	0.24414062	-8.6515625	0.1435546875	-0.5060302716	-4.699707	-1.3427734	-0.9765625	2.054028354	9.343017572	1.046752896	0.6713867	3.9672852	1.3427734	3.7563476440000003	8.76760234	-1.3685547120000001	-1.2817383	4.8828125	2.2583008	1539956582.352
-9.45427266	-4.203759784	-5.457470746	-4.0893555	-2.1972656	-1.8310547	8.609692392	-3.78984375	-0.1770507788	3.9672852	-1.7700195	-1.0986328	9.96389128	3.9453614200000002	-1.3242920320000002	4.211426	2.6855469	0.4272461	-11.26665036	-0.27275390380000003	0.1303955072	-5.004883	-0.79345703	-0.6713867	2.528955072	9.03317842	1.2453369600000002	0.36621094	4.5166016	1.5258789	6.28530252	10.200757280000001	-2.769409146	-0.6713867	3.9672852	1.5869141	1539956582.392
-8.80349092	-3.6977295320000003	-5.35458966	-4.3945312	-7.873535	-1.4648438	8.24482428	-4.23486322	-0.132788089	4.5776367	-2.0751953	-1.0375977	9.902880399999999	4.072167932	-0.7488769568000001	4.0893555	2.2583008	0.4272461	-10.63261682	0.20576172120000003	0.571826178	-5.1879883	-0.24414062	-0.9765625	3.029003894	9.97226538	0.923535144	0.6713867	4.8828125	1.2207031	6.63461911	10.83239766	-2.899804712	0.91552734	10.437012	2.9907227	1539956582.432
-8.14792482	-3.2527099640000006	-3.66303714	-5.6152344	-0.24414062	-1.5258789	8.43383786	-4.14035643	-1.022827176	4.3945312	-2.2583008	-0.5493164	10.294067000000002	4.248022464000001	-1.191503894	4.333496	2.2583008	0.18310547	-10.687646760000002	-0.16030273560000002	0.6818847840000001	-4.8828125	-0.36621094	-0.8544922	3.10317392	10.16726088	1.332666034	1.0375977	4.699707	0.8544922	6.63461911	10.83239766	-2.899804712	0.91552734	10.437012	2.9907227	1539956582.472
-10.03207968	-3.6283447480000004	-4.59973143	-3.9672852	-3.6621094	-2.0751953	8.517577880000001	-3.543408246	-0.9295165740000001	4.272461	-2.0141602	-0.18310547	10.18999002	4.417895468	-0.9582275360000001	4.638672	1.953125	0	-11.27741664	-0.869702176	0.869702176	-5.432129	0.24414062	-0.7324219	3.03020018	9.517675720000002	1.7800780760000001	0.91552734	5.065918	0.6713867	0.5251708966	7.300951980000001	-7.3248777	0.5493164	11.413574	2.319336	1539956582.512
-9.02241214	-2.2645751800000005	-3.4369384000000003	-3.7841797	-6.286621	-1.3427734	8.38478984	-3.3268798920000004	-0.6651367212000001	4.5776367	-2.5024414	0.12207031	9.721044928000001	4.2970702880000005	-0.2990722644	4.5776367	2.2583008	-0.061035156	-10.605102340000002	-0.5490966754000001	0.9127685700000001	-5.3100586	0.48828125	-0.9765625	3.06848143	9.5870607	1.6736084260000001	0.91552734	4.8828125	0.4272461	1.637719748	8.81784694	-6.13098143	4.760742	7.080078	1.2207031	1539956582.552
-7.9242187500000005	-1.3637695680000002	-3.208447284	-5.3100586	-2.2583008	-1.6479492	8.78076178	-3.027807608	-1.3422363220000002	4.638672	-2.4414062	0.12207031	9.69472644	4.31381839	-0.693847644	4.699707	2.380371	-0.48828125	-9.90647014	-0.925927716	0.7608398560000001	-5.3100586	0.36621094	-0.9765625	3.048144568	9.405224640000002	1.9176513580000003	0.91552734	5.004883	0.36621094	1.58388678	9.18630342	-3.5769042540000004	3.7231445	8.361816	-1.0986328	1539956582.592
-7.5114991	-1.4630615020000002	-4.048242212	-4.8828125	-3.112793	-2.0751953	8.77358426	-2.7993163940000003	-1.610205072	4.5166016	-2.380371	0.24414062	9.512890380000002	4.330566394000001	-0.5646484424	5.004883	2.5024414	-0.61035156	-9.33942842	-1.274047824	0.7285400360000001	-5.6762695	0.36621094	-0.8544922	2.77180162	8.797509980000001	1.9595214660000002	0.7324219	5.2490234	0.4272461	-1.0575195288	9.25090306	-2.34711911	4.760742	10.070801	-1.5869141	1539956582.632
-7.065283246000001	-2.94765625	-4.544702176	-6.713867	-0.18310547	-3.2348633	8.509204074000001	-2.9261230040000004	-1.2333740020000001	4.8217773	-2.5024414	0.12207031	9.16357428	4.358081070000001	0.0897216754	4.8217773	2.5024414	-0.36621094	-9.195874100000001	-1.2094482428000002	0.6962402160000001	-5.859375	0.24414062	-0.61035156	2.4200927520000004	8.189794928000001	1.641308606	0.7324219	5.432129	0.36621094	-0.0490478534	11.456860520000001	1.930810504	1.953125	7.507324	-1.6479492	1539956582.672
-9.076245108	-4.872485324	-4.11044928	-5.3710938	-5.554199	-2.6855469	8.657543930000001	-3.092407248	-1.43435054	5.004883	-2.1362305	0.12207031	8.97695288	4.1511230040000004	0.02153320288	4.699707	2.2583008	-0.12207031	-9.850244600000002	-0.8122802520000001	0.745288089	-5.79834	0.48828125	-0.30517578	2.031298822	7.987622300000001	1.4020507200000003	0.79345703	5.1879883	0.4272461	-0.0490478534	11.456860520000001	1.930810504	1.953125	7.507324	-1.6479492	1539956582.712
-8.04025908	-3.7037110600000003	-2.020532248	-5.432129	-5.126953	-1.5869141	8.747265380000002	-3.0995849640000004	-1.8243408540000001	4.699707	-2.4414062	0.30517578	9.28200679	4.2970702880000005	-0.4605712860000001	4.8217773	2.2583008	-0.061035156	-9.701904254	-0.08732910340000001	0.6316406250000001	-5.3710938	0.7324219	-0.24414062	1.8159667540000002	8.359667932	1.153222644	0.8544922	4.8217773	0.5493164	2.7131836060000003	8.19936502	-1.524072284	1.7700195	4.211426	-0.061035156	1539956582.752
-7.51508786	-2.255004892	-1.6592528960000001	-5.554199	-0.24414062	-0.9765625	8.73291034	-3.0158447480000006	-1.599438498	4.5776367	-2.2583008	0.5493164	9.36455072	4.6427978240000005	-0.5084228534	4.638672	1.8310547	0.12207031	-9.38488768	-0.324194339	0.265576178	-4.8828125	0.4272461	-0.24414062	1.641308606	8.72333966	1.453491214	1.4038086	4.699707	0.48828125	2.2203125000000004	7.064086960000001	-3.708496106	2.9907227	5.432129	-0.6713867	1539956582.792
-7.99838858	-2.721557608	-2.390185504	-4.5776367	-0.7324219	-0.8544922	9.08342302	-3.0565185700000006	-1.015649411	4.638672	-1.6479492	0.79345703	9.375317392	4.894018570000001	-0.5502929712000001	4.5776367	1.5258789	0.18310547	-8.927905252	-0.9977050720000001	0.0837402356	-4.9438477	0.061035156	-0.36621094	1.5779052520000003	8.963793930000001	2.144946286	1.8920898	4.9438477	0.5493164	2.2203125000000004	7.064086960000001	-3.708496106	2.9907227	5.432129	-0.6713867	1539956582.832
-7.747167932000001	-1.44870607	-2.9847412140000005	-4.4555664	-1.5258789	-0.61035156	9.41599092	-3.3531983800000003	-0.8720947480000001	4.760742	-1.7700195	0.79345703	9.535620108000002	5.11652806	-0.6723144568000001	5.004883	1.8310547	0.12207031	-8.14433606	-1.3015625000000002	0.14714355040000002	-5.2490234	-0.5493164	-0.061035156	1.5109130400000002	9.098974640000002	2.65576178	1.8920898	4.8828125	0.8544922	0.8421875000000001	7.364355432000001	-1.5456054320000001	1.953125	3.2958984	-1.159668	1539956582.872
-7.30454074	-2.9739746400000002	-5.41560054	-6.958008	5.859375	-2.746582	9.62893071	-3.6187744600000005	-0.9642089660000001	5.065918	-1.7700195	0.4272461	9.755737320000001	5.273242212	-0.5897705072	5.432129	2.0751953	0.30517578	-6.991113220000001	-1.4367432100000002	0.22490234620000002	-6.0424805	-1.2207031	0.36621094	1.464257788	8.56782248	2.74428714	1.7700195	4.3945312	1.3427734	1.1556152160000002	13.55874002	1.24294429	0.79345703	4.211426	-3.8452148	1539956582.912
-11.29296924	-10.3275634	-6.3307617800000004	-1.159668	-2.8076172	-2.8686523	9.479394568	-3.9345947480000003	-1.2297851440000003	5.3100586	-1.5258789	-0.24414062	9.713867212	5.06867662	0.0095703125	5.554199	2.1362305	0.9765625	-9.39086911	0.800317392	-0.8589355432	-6.652832	-1.5258789	1.5258789	1.4199951080000002	7.720849640000001	1.60183107	1.159668	4.272461	1.7700195	5.992211960000001	12.496435700000001	1.565942392	0.79345703	4.211426	-3.8452148	1539956582.952
-8.46015625	-4.427465854	-4.4968505400000005	-5.3710938	-8.605957	-1.2207031	9.00686052	-3.71328125	-1.3709472839999999	4.638672	-2.0141602	-0.79345703	9.953125	5.3557862400000005	0.19738769960000002	4.760742	2.0141602	1.3427734	-13.3637455	5.21940944	0.40793457460000004	-3.0517578	2.0751953	1.0375977	1.3111327879999999	10.05002446	-0.80988768	0.12207031	5.126953	2.319336	0.593359375	9.82272914	-2.8411866	-1.7700195	4.5776367	-0.9765625	1539956582.992
-8.828613220000001	-3.6642334260000005	-4.79113768	-4.9438477	2.9907227	-0.91552734	9.197070288	-3.9250244600000004	-0.907983426	3.8452148	-1.7700195	-0.24414062	10.724731920000002	5.9886232	-1.159204074	3.7841797	1.2207031	0.5493164	-11.760717360000001	3.216821286	0.2990722644	-2.0751953	0.18310547	-0.30517578	1.9571288940000002	13.25009784	-0.9869384980000001	0.061035156	4.5166016	1.8920898	0.49406739200000005	9.29636232	-3.0002929320000002	0.91552734	1.7089844	-0.8544922	1539956583.032
-9.837085159999999	-3.6833741	-6.042456070000001	-3.6010742	-5.6762695	-1.0375977	9.39086911	-4.0506347840000005	-0.25959472840000003	3.112793	-1.5869141	0.7324219	11.484375	6.99470198	-2.5899658540000003	3.3569336	1.4038086	-0.18310547	-11.34440944	1.31352536	0.4438232428	-3.7231445	0.4272461	-0.48828125	1.8231445680000002	13.666405760000002	0.8756836060000002	2.1362305	3.6621094	0.61035156	2.5851807100000004	9.82392572	-2.06120607	1.4038086	1.2207031	-1.7700195	1539956583.072
-5.971875000000001	-2.8328125	-2.8112792540000004	-3.6621094	-1.6479492	-1.2207031	9.34421376	-3.858032248	1.031201178	3.1738281	-1.4038086	0.7324219	10.73190944	6.544897660000001	-2.1437500000000003	3.540039	0.5493164	-0.18310547	-10.173241820000001	0.1579101538	0.6340332068000001	-4.272461	0.30517578	-0.7324219	2.4153076080000004	11.90546924	2.229882788	2.746582	3.7231445	-0.5493164	0.5251708966	8.955419928000001	-1.8841552520000002	1.0375977	4.638672	-2.6855469	1539956583.112
-6.00417482	-2.7969239200000002	-3.1952880400000003	-4.211426	3.90625	-2.1362305	9.174340560000001	-3.69533696	1.262084964	3.1738281	-1.4038086	0.7324219	9.920825180000001	4.854541034	-1.0168457068	3.6621094	1.6479492	-0.4272461	-8.679076980000001	0.38879393000000007	0.34213867800000003	-4.760742	-0.24414062	-0.8544922	2.613891574	9.788037140000002	1.5180908540000002	1.0986328	3.7841797	-0.18310547	0.1674804712	9.155200180000001	-1.0503417932	1.2207031	3.7231445	-2.5634766	1539956583.152
-8.512792932	-3.917846646	-5.004076980000001	-2.1972656	-0.91552734	-1.2817383	8.718554712000001	-3.289794928	0.39836425720000007	4.0283203	-2.0141602	-0.79345703	9.581079074	3.5924560700000003	-0.31701660340000004	4.0893555	2.2583008	-0.4272461	-8.30822734	1.9607177520000003	0.01674804712	-4.333496	-0.30517578	-0.6713867	2.3423339660000004	8.118017572	1.0168457068	0.24414062	3.7231445	0.48828125	1.1472412140000001	9.19946286	-1.128100589	0.8544922	2.0141602	-2.380371	1539956583.192
-8.004370108000002	-3.8269287140000006	-4.5243652160000005	-1.953125	-2.8686523	-0.91552734	7.795019568000001	-2.633032248	-0.30744628600000007	3.7231445	-2.0141602	-1.2817383	9.514086960000002	3.32807608	-0.05144042932000001	3.6010742	1.8920898	0	-8.649169928000001	2.8399902160000003	-0.08732910340000001	-3.1738281	-0.24414062	-0.18310547	1.685571286	7.5198732	0.23566894960000004	0	4.211426	1.0986328	1.9415771760000002	9.337036240000002	-1.43076178	0.5493164	1.159668	-2.0751953	1539956583.232
-7.9158447480000005	-3.3173096040000005	-4.011157248000001	-2.1972656	1.0375977	-0.91552734	7.15978984	-1.7609375	-0.21054687500000002	3.479004	-1.953125	-1.3427734	9.52006839	3.60441893	-0.17944336060000002	2.8076172	1.5869141	0.36621094	-9.45427266	2.3112304320000003	0.38879393000000007	-2.6245117	0.061035156	-0.36621094	1.4367432100000002	8.44938948	-0.096899411	0	3.7231445	1.4648438	1.39008786	9.81196286	-1.1747558900000001	0.24414062	1.0375977	-1.5258789	1539956583.272
-8.848950180000001	-3.12351088	-5.236157248	-1.4038086	-1.5869141	-0.79345703	7.852441394	-1.4558837860000002	0.002392578076	3.112793	-1.5258789	-0.5493164	9.91245108	4.23486322	-0.647192392	2.1362305	1.4038086	0.30517578	-9.707885880000001	1.8075927520000004	0.7907471040000001	-2.5024414	-0.12207031	-0.79345703	1.836303714	9.94714308	0.34094239200000004	0.79345703	3.3569336	0.9765625	0.855346646	9.938769960000002	-1.2082519568	0.24414062	1.0375977	-1.5258789	1539956583.312
-8.311816394000001	-3.04216304	-4.623657248000001	-1.5869141	-2.0141602	-0.4272461	8.63601088	-1.41640625	0.4868896466	2.380371	-1.6479492	-0.061035156	10.375414840000001	5.1177246400000005	-0.8170653959999999	1.953125	0.91552734	0.12207031	-9.631323380000001	1.9415771760000002	0.8194580072000001	-2.2583008	-0.061035156	-0.8544922	1.8446777160000003	10.605102340000002	1.0958007788	0.9765625	2.8686523	0.4272461	1.19270018	9.45307608	-2.032495108	-0.30517578	0.36621094	-1.7700195	1539956583.352
-8.14433606	-3.1282959260000003	-4.041064496	-1.8920898	-0.79345703	-0.24414062	9.216211060000001	-1.429565396	1.0898193390000002	2.380371	-1.6479492	-0.061035156	10.158886780000001	5.1715576080000005	0.057421875000000004	1.7700195	1.2207031	0.18310547	-9.661230432000002	1.5336425720000002	0.4821044928	-1.8310547	-0.061035156	-1.0986328	1.6460937500000001	10.26057158	1.6114013580000002	0.24414062	2.380371	0.30517578	1.695141574	9.5619384	-1.1903076080000001	-0.5493164	1.4648438	-1.5869141	1539956583.392
-8.391967752000001	-3.034985324	-4.2875000000000005	-1.0986328	-1.4648438	0.18310547	9.801196580000001	-1.238159146	0.9737792932	1.7700195	-1.6479492	-0.48828125	9.869384980000001	4.660742212000001	0.48569336060000007	1.4648438	1.5869141	-0.061035156	-9.578686600000001	1.3793212860000001	0.34812010800000004	-1.7700195	-0.4272461	-1.2207031	2.0145507200000004	10.077538940000002	1.75495607	-0.4272461	2.0141602	0.36621094	1.695141574	9.5619384	-1.1903076080000001	-0.5493164	1.4648438	-1.5869141	1539956583.432
-8.528344748	-2.652172824	-4.44421376	-1.7700195	-0.6713867	0.061035156	10.52016574	-1.2716552520000002	0.34453125	1.0375977	-1.5258789	-0.7324219	10.174438400000001	4.565038940000001	0.4844970746000001	1.2817383	1.5869141	-0.30517578	-10.51298822	0.593359375	0.16030273560000002	-1.0986328	-0.30517578	-1.0986328	2.3112304320000003	10.097875900000002	2.045654254	-0.7324219	1.953125	0.36621094	1.69633786	9.920825180000001	-1.9954101440000003	-0.6713867	1.5869141	-1.3427734	1539956583.472
-9.997387680000001	-3.2945800720000005	-5.531640380000001	-3.8452148	2.1972656	-0.18310547	11.17573282	-2.068383786	-0.031103515380000002	0.91552734	-1.159668	-1.0375977	10.41010782	4.7062010800000005	0.8457763580000002	0.8544922	1.2817383	-0.30517578	-11.96408696	-0.6340332068000001	-0.19020996400000004	-0.36621094	-0.5493164	-1.2207031	2.003784146	10.219897659999999	2.4081298920000003	-0.4272461	1.2817383	0.061035156	2.350707968	11.18051718	-1.562353534	-0.30517578	2.0751953	-0.5493164	1539956583.512
-11.289379500000003	-4.9933107	-6.12619658	-1.4038086	-1.7700195	-0.30517578	11.769091460000002	-2.920141574	-0.3517089856000001	0.79345703	-0.91552734	-0.79345703	10.82641574	5.346215560000001	0.9642089660000001	0.4272461	0.12207031	-0.30517578	-12.638794420000002	-1.091015625	-0.22490234620000002	-1.0986328	-0.30517578	-0.9765625	1.4977538940000001	10.95561502	2.6713134000000003	0.18310547	0.48828125	-0.18310547	3.9250244600000004	12.11960414	-0.6328369110000001	-1.0375977	2.5024414	0.30517578	1539956583.552
-10.000976440000002	-5.514892572	-3.85683606	0.8544922	-5.9814453	-0.12207031	12.175829680000001	-3.9429687500000004	-0.8637207068000001	0.5493164	-0.36621094	-0.12207031	11.49514128	5.90847194	0.849365216	0.30517578	-0.12207031	-0.18310547	-11.525048920000001	-0.8972167932	-0.8565429712000001	-1.2817383	0.12207031	-0.5493164	1.300366214	10.941259980000002	3.408227536	0.7324219	-0.061035156	-0.36621094	4.571020468	12.05859424	0.8266357428000001	-0.91552734	3.2348633	1.5258789	1539956583.592
-6.988720746000001	-4.39038089	-1.96669928	-1.0375977	-0.9765625	0	11.773876800000002	-4.330566394000001	-0.9127685700000001	0.5493164	-0.36621094	-0.12207031	11.20922824	5.924023560000001	0.876879892	0.30517578	-0.061035156	0.30517578	-9.999779860000002	-0.611303714	-1.4833984620000003	-0.8544922	-0.24414062	-0.061035156	0.7476806610000001	9.91484424	3.575707968	0.6713867	0.18310547	-0.18310547	4.492065396	10.103857820000002	-0.8972167932	-1.8920898	2.2583008	2.9296875	1539956583.632
-7.80458966	-3.5266601440000005	-1.562353534	-2.6245117	2.2583008	-0.12207031	10.49265126	-3.544604532	-0.33615722840000006	0.5493164	0.9765625	-0.36621094	10.271337860000001	5.63930661	1.073071286	0.36621094	0.061035156	0.8544922	-8.761621106	-1.3984619600000001	-1.990625	-0.4272461	-0.4272461	0.12207031	0.001196289038	8.606103240000001	3.5924560700000003	0.18310547	0.36621094	0.36621094	4.492065396	10.103857820000002	-0.8972167932	0.18310547	3.9672852	4.3945312	1539956583.672
-9.55117212	-4.043457068	-3.0026855040000004	-1.2817383	-1.5869141	-0.24414062	9.262865920000001	-2.613891574	-0.2895019568	0.6713867	1.4038086	-0.36621094	9.228173920000001	5.17873552	0.8720947480000001	0.5493164	0.36621094	1.2817383	-8.32497554	-1.9607177520000003	-1.733422824	-0.7324219	-0.7324219	0.4272461	-0.03349609424	8.07614766	3.9022949280000003	0.30517578	0.18310547	0.7324219	-0.42827148560000006	10.992700180000002	-2.445214856	-0.7324219	3.6621094	4.333496	1539956583.712
-8.2173098	-3.714477536	-2.4129150360000002	-0.18310547	-3.1738281	0.061035156	8.7448732	-2.43205571	-0.619677716	0.61035156	1.0375977	-0.61035156	8.5582518	4.795922824	0.6651367212000001	0.7324219	0.12207031	1.0375977	-9.132470746000001	-1.6472900360000002	-0.8254394568000001	-0.91552734	-0.7324219	0.61035156	0.8314209260000001	8.69223642	3.652270468	0.4272461	0.18310547	0.91552734	0.22849121400000003	9.686352340000001	-1.415209964	-0.30517578	1.953125	5.1879883	1539956583.752
-6.893017572	-3.5565673920000003	-1.5731201080000001	-1.0986328	0.9765625	0.18310547	8.33933107	-2.5205810700000004	-0.8756836060000002	0.8544922	0.4272461	-0.6713867	8.682665740000001	4.739697284	0.8972167932	0.6713867	-0.30517578	0.6713867	-8.972167932000001	-1.378125	-0.40793457460000004	-0.79345703	-0.5493164	0.24414062	1.4798096040000002	8.943457068	3.2527099640000006	0.5493164	0.12207031	0.5493164	0.22849121400000003	9.686352340000001	-1.415209964	0.36621094	0.7324219	4.8828125	1539956583.792
-7.792626800000001	-3.371142572	-1.738207968	-1.159668	-0.36621094	0	7.9780516200000005	-2.4930663940000004	-1.0288086060000001	0.91552734	-0.36621094	-0.6713867	8.88842752	4.421484424000001	1.156811502	0.5493164	-0.18310547	0.61035156	-8.789135880000002	-1.2010742212	-0.050244139400000006	-0.7324219	-0.48828125	0.30517578	1.6281494600000002	8.528344748	3.261083966	0.5493164	0.061035156	0.24414062	1.3195067900000002	8.484082068000001	0.27873535340000005	0.8544922	1.2817383	3.9672852	1539956583.832
-8.126391574000001	-2.9225341460000003	-1.5013427520000002	-0.061035156	-1.3427734	0.4272461	7.645483426000001	-2.051635782	-0.6830810700000001	0.8544922	-0.36621094	-0.5493164	8.920727340000001	3.9250244600000004	1.5180908540000002	0.5493164	-0.30517578	0.5493164	-8.66711412	-0.970190396	0.227294928	-0.5493164	-0.4272461	0.5493164	1.6353271760000003	7.990014480000001	3.15102536	0.36621094	-0.061035156	0.30517578	-0.17944336060000002	7.77228984	-0.65676268	1.7700195	2.1362305	1.2207031	1539956583.872
-7.36794429	-2.2753417540000003	-1.4546875000000001	-0.24414062	0	0.12207031	7.48398462	-1.4199951080000002	-0.3541015576	0.7324219	-0.24414062	-0.30517578	9.04753444	3.535034146	1.550390576	0.5493164	-0.4272461	0.5493164	-8.73291034	-0.9821533540000001	0.4426269568000001	-0.4272461	-0.4272461	0.48828125	1.967895468	8.025903060000001	3.0230224640000003	0.18310547	-0.30517578	0.30517578	-2.6079101440000003	7.284204074000001	-0.7141846040000002	1.7700195	2.1362305	1.2207031	1539956583.912
-7.275830072	-2.01096196	-1.23696286	-0.61035156	1.0986328	0.061035156	7.565332068	-0.7859619110000001	-0.3995605432	0.61035156	-0.24414062	-0.061035156	9.247314300000001	3.2874023560000003	1.227392572	0.5493164	-0.36621094	0.48828125	-8.8561277	-1.3446288940000002	0.7010253600000002	-0.30517578	-0.24414062	0.30517578	2.48828125	8.09648462	3.0744628600000006	0.18310547	-0.24414062	0.18310547	-1.4977538940000001	7.16457518	-0.173461911	2.319336	-0.4272461	0.4272461	1539956583.952
-9.087011780000001	-2.081542932	-2.04326178	-1.2207031	2.0751953	0.24414062	8.059399460000002	-0.6125	-0.324194339	0.4272461	-0.18310547	0.061035156	9.57749002	2.969189496	1.0826415740000002	0.5493164	-0.30517578	0.4272461	-8.62524411	-1.5372314300000003	0.679492212	-0.48828125	-0.36621094	0.18310547	2.8914307100000003	8.23286142	3.1306884000000004	0.24414062	-0.18310547	0.061035156	4.639208966000001	8.44938948	-0.1268066394	2.2583008	-2.8686523	-0.7324219	1539956583.992
-10.2928714	-2.7167724640000004	-2.628247104	1.3427734	-0.8544922	0.79345703	8.85373552	-0.7309326080000002	0.001196289038	0.4272461	-0.24414062	0.12207031	10.04404254	2.613891574	1.39008786	0.4272461	-0.30517578	0.4272461	-8.915942392	-1.1340820288	0.48808594240000003	-0.4272461	-0.4272461	0.36621094	2.89741214	8.10844748	3.03857428	0.4272461	-0.12207031	0.18310547	14.25498004	9.955517180000001	0.34812010800000004	1.159668	-3.3569336	-0.4272461	1539956584.032
-9.945947480000001	-1.388891574	-1.5085204680000002	1.2207031	-0.91552734	1.2207031	9.788037140000002	-1.1017822480000001	0.03947753894	0.61035156	-0.4272461	-0.18310547	10.50820288	2.5157959260000005	1.184326178	0.36621094	-0.4272461	0.6713867	-8.9326902	-0.69504393	0.6711181610000001	-0.4272461	-0.5493164	0.79345703	2.680883786	7.956518570000001	2.8878417540000005	0.48828125	-0.24414062	0.61035156	8.978149460000001	8.421875	-1.836303714	1.2207031	0.8544922	2.4414062	1539956584.072
-10.97116664	-2.183227536	-3.371142572	-1.2207031	-0.6713867	-0.061035156	10.530933	-1.3829101440000002	-0.07775878600000001	0.5493164	-0.061035156	-0.48828125	11.06208516	2.73830571	0.5873779254	0.36621094	-0.36621094	1.0986328	-9.34541034	-0.3014648462	0.6352294928000001	0.12207031	-1.2817383	1.2207031	2.68566893	8.39316394	2.85314946	0.5493164	-0.12207031	0.9765625	-1.3099365020000002	9.656445288	-0.915161142	-0.9765625	0.061035156	1.0986328	1539956584.112
-12.255981920000002	-5.07106929	-4.262377896	-2.5634766	2.746582	-1.5258789	11.080028960000002	-1.81118161	0.5263671924000001	0.4272461	0.36621094	-0.4272461	11.51667482	3.1306884000000004	0.46535643000000004	0.36621094	0.061035156	1.159668	-12.131567000000002	-0.41271972840000004	0.5084228534	0.79345703	-1.4038086	1.0986328	3.1187255400000002	9.86699182	2.4870849640000006	0.24414062	-0.4272461	1.2817383	7.8907228400000005	13.53959964	-0.153125	-0.79345703	-0.061035156	-2.9907227	1539956584.152
-10.81564946	-6.14294429	-2.5074219240000004	2.8076172	-4.272461	0.7324219	11.41379442	-2.5433105040000004	1.0192382788	0.5493164	0.61035156	-0.18310547	11.88991664	3.6295410340000003	0.005981445288000001	0.4272461	-0.5493164	0.6713867	-14.378198380000002	-1.2417480040000002	0.9594238220000001	-0.6713867	0.36621094	0.30517578	4.377221646000001	12.0454348	2.313623004	0.4272461	-0.24414062	0.61035156	-1.1962890380000002	10.676879500000002	-0.764428714	1.7089844	1.5869141	0.4272461	1539956584.192
-7.046142572	-3.0086670320000004	-2.586376996	-1.953125	3.8452148	-0.79345703	11.301342360000001	-3.3687500000000004	0.45698242800000005	0.4272461	-0.061035156	-0.061035156	12.35647014	4.059008786	-1.0347900360000002	0.36621094	-0.36621094	0.12207031	-11.90427266	0.01794433606	-0.31223143000000003	-1.2207031	0.8544922	-0.12207031	4.80310054	12.9139402	1.9367920320000003	0.79345703	0.36621094	-0.48828125	-0.0825439496	9.94714308	-2.390185504	-0.5493164	0.48828125	-1.0375977	1539956584.232
-9.58227536	-4.9933107	-4.843774460000001	-0.12207031	0.7324219	-0.4272461	10.603905760000002	-4.184619110000001	0.515600589	0.48828125	-0.061035156	-0.48828125	12.222485520000001	4.093701080000001	-1.3230957460000001	0.79345703	0.12207031	-0.061035156	-10.960400360000001	1.079052716	-0.784765625	-0.9765625	0.24414062	-0.061035156	3.39267572	11.7391848	2.2657714660000003	0.48828125	1.8920898	-0.48828125	1.987036142	10.35866664	-1.9044922120000003	1.5258789	-2.8076172	-2.2583008	1539956584.272
-9.12648912	-3.541015576	-4.46933606	-1.4648438	-2.5634766	0.24414062	9.00805661	-4.23486322	1.1245117212000002	0.91552734	-0.4272461	-0.79345703	11.97246106	4.157104532	-0.678295926	0.7324219	0.7324219	0.061035156	-10.236645860000001	0.876879892	-0.4844970746000001	-0.30517578	-0.24414062	-0.36621094	1.7633300720000002	10.87666034	1.464257788	-0.4272461	1.8920898	0.4272461	1.547998004	9.503320288000001	-2.548095746	-0.18310547	0	-2.6855469	1539956584.312
-7.78186052	-2.277734424	-2.6378173920000005	-0.61035156	1.5869141	0.30517578	8.266357428000001	-3.69533696	0.709399411	1.159668	-0.36621094	-0.48828125	11.470019960000002	3.9501464660000005	-0.9402832068000001	0.6713867	0.7324219	0.18310547	-9.444701980000001	0.22490234620000002	-0.06699218750000001	-0.91552734	-0.18310547	-0.36621094	1.5204834260000002	10.51298822	1.378125	-0.24414062	0.7324219	0.61035156	1.6078125	8.5151857	-2.54689946	0.18310547	-0.79345703	-3.2958984	1539956584.352
-7.27941893	-2.0157471040000003	-2.400952176	0	1.4038086	0.061035156	8.16826178	-2.86152356	0.24165038940000003	0.91552734	-0.30517578	-0.36621094	10.5488768	3.4512939300000003	-1.353002896	0.91552734	0.61035156	0.24414062	-8.644384980000002	0.2177246106	-0.08493652160000001	-1.0986328	-0.18310547	-0.4272461	2.217919928	9.10734874	1.66044928	0	0.18310547	0.18310547	3.4835937500000003	8.85373552	-0.9881347840000001	0.5493164	-1.2817383	-3.2348633	1539956584.392
-7.360766574	-2.491870108	-3.1486327880000005	-0.4272461	2.1972656	-0.48828125	7.71247554	-1.9702880400000002	0.6902587860000001	0.9765625	-0.8544922	-0.5493164	9.363354532	2.5839844240000005	-0.5825927716	0.9765625	0.8544922	0.36621094	-8.08811052	0.4904785144	-0.173461911	-1.159668	-0.18310547	-0.48828125	2.3435302520000003	7.63591304	1.720263678	-0.12207031	1.0986328	0.18310547	2.0743652160000003	9.2556884	-0.46774902160000004	0.36621094	0.4272461	-3.2348633	1539956584.432
-7.702905252000001	-2.404541034	-3.94895018	0.24414062	-0.18310547	-0.48828125	7.743579074	-1.3817138580000001	0.985742212	1.0375977	-0.6713867	-0.6713867	8.585766574	2.027709964	0.0035888672120000004	0.91552734	0.7324219	0.30517578	-8.029492212000001	0.699829074	0.05502929712000001	-0.79345703	-0.24414062	-0.18310547	2.097094748	7.062890380000001	1.443920926	-0.4272461	1.2207031	0.61035156	1.2788329680000001	8.705395468	-1.1041748200000001	0	0.6713867	-2.8076172	1539956584.472
-7.0317871400000005	-2.19399411	-3.917846646	-0.48828125	0	-0.79345703	7.878759980000001	-0.9630126800000001	0.8206542932	0.9765625	-0.4272461	-0.7324219	8.481689300000001	1.9403808900000001	-0.20217285340000002	0.79345703	0.61035156	0.12207031	-8.4135009	0.5431152356000001	0.4378417932	-0.91552734	0	-0.24414062	2.45	7.476806610000001	1.2907959260000001	-0.4272461	1.3427734	0.61035156	1.69633786	8.612085160000001	-1.3769287140000002	0.30517578	-0.24414062	-2.5024414	1539956584.512
-7.93139676	-2.5397216460000003	-3.8532471040000003	-0.18310547	1.5258789	-0.48828125	7.9625	-0.7141846040000002	0.61848143	0.79345703	-0.61035156	-0.5493164	8.73410643	2.068383786	-0.38999023560000007	0.7324219	0.5493164	0.12207031	-8.680273560000002	0.6005371106	0.6926513580000001	-1.2207031	0.12207031	-0.30517578	2.662939496	7.793823380000001	1.353002896	0	1.3427734	0.18310547	2.3208007200000003	8.8728759	-0.9965087860000001	0.24414062	-0.4272461	-2.380371	1539956584.552
-9.113330072	-2.489477536	-4.093701080000001	0.48828125	-1.4648438	0	8.271142572	-0.678295926	0.8756836060000002	0.79345703	-0.61035156	-0.5493164	9.209033246	2.219116214	-0.1315917932	0.48828125	0	0.061035156	-8.521167032000001	1.204663089	0.7309326080000002	-0.7324219	-0.12207031	-0.18310547	2.32319339	8.031884980000001	1.24294429	0.24414062	1.159668	0.061035156	2.300463858	9.427954074	-0.4450195288	0	0.061035156	-2.0141602	1539956584.592
-8.595336960000001	-1.453491214	-3.9609130400000003	-0.30517578	-1.7700195	0.12207031	8.643188400000001	-0.36965332460000005	0.899609375	0.4272461	-0.79345703	-0.24414062	9.97585414	2.519384784	-0.11723633180000001	0.24414062	0.18310547	-0.061035156	-8.845361420000001	1.0240234620000002	0.57421875	-0.7324219	-0.12207031	-0.18310547	2.201171924	8.890820288	1.4367432100000002	-0.18310547	0.79345703	0.36621094	2.300463858	9.427954074	-0.4450195288	-0.5493164	-0.36621094	-1.6479492	1539956584.632
-8.5582518	-1.540820288	-3.9381836060000004	-1.0375977	0.8544922	0.30517578	9.34541034	-0.2452392572	0.832617212	0.061035156	-0.4272461	-0.24414062	10.676879500000002	3.0672851440000004	-0.007177734620000001	0.061035156	0.4272461	0	-9.656445288	-0.00478515625	0.6914550720000001	0.24414062	-0.48828125	-0.9765625	2.548095746	9.591845746	2.080346646	-0.24414062	0.5493164	0.24414062	3.1964844240000003	9.34421376	-1.58388678	-0.8544922	0.36621094	-1.2817383	1539956584.672
-10.028490920000001	-3.323291034	-6.20036592	-4.1503906	0.6713867	-0.30517578	10.039258180000001	-0.4761230432	0.5096191394	-0.061035156	-0.48828125	-0.48828125	11.26425818	3.3268798920000004	0.3014648462	-0.061035156	0.36621094	-0.061035156	-12.33972194	-0.8649169928000001	0.5778076080000001	0.5493164	-0.7324219	-0.91552734	3.1414550720000003	10.63261682	2.828027356	-0.24414062	0.30517578	-0.061035156	4.4155028960000005	10.88144568	-0.9989013580000001	-0.61035156	0.9765625	-0.91552734	1539956584.712
-11.81215854	-5.647680710000001	-5.7385987400000005	-0.5493164	-2.6245117	0.48828125	11.103954680000001	-1.2788329680000001	-0.23208007200000003	-0.061035156	-0.61035156	-0.24414062	11.9521241	3.7001221040000005	0.4892822284000001	-0.061035156	0.24414062	-0.5493164	-14.146117720000001	-2.414111322	0.5371337860000001	0.5493164	-0.7324219	-0.91552734	3.8640135800000004	12.05739766	3.46086412	-0.24414062	-0.24414062	-0.30517578	4.4155028960000005	10.88144568	-0.9989013580000001	-1.4038086	1.2207031	0.61035156	1539956584.752
-10.085913040000001	-5.86660144	-2.77419429	1.4648438	-2.1972656	0.8544922	12.25119658	-2.7550537140000007	-1.489379892	-0.061035156	-0.6713867	0.4272461	12.529932100000002	4.282714856	0.7512695288	-0.061035156	0.36621094	-0.8544922	-14.146117720000001	-2.414111322	0.5371337860000001	-0.18310547	0.7324219	-1.0375977	3.402246106	11.793017180000001	3.899902356	0.30517578	-0.4272461	-0.91552734	5.59624002	12.683057100000003	1.451098642	-1.8920898	0.9765625	3.6621094	1539956584.792
-8.787939300000001	-4.48488768	-2.0743652160000003	0.061035156	0.61035156	0.24414062	12.40671376	-3.830517572	-1.776489218	-0.061035156	-0.6713867	0.4272461	12.27153354	4.653564496	1.32189946	-0.24414062	0.30517578	-0.4272461	-14.146117720000001	-2.414111322	0.5371337860000001	-0.18310547	0.7324219	-1.0375977	1.77290036	10.02250998	3.867602536	0.12207031	0.4272461	-0.48828125	1.374536142	12.931884980000001	-2.19399411	-2.5024414	0.91552734	4.760742	1539956584.832
-9.559545926	-2.8041014400000006	-3.2957762600000002	-0.18310547	0.48828125	-0.24414062	11.230761780000002	-3.277832068	-1.0120605432	-0.24414062	1.4038086	0.48828125	11.05371106	4.874877896	1.3302734620000003	-0.30517578	-0.12207031	0.12207031	-9.419580072	-1.38410643	-1.195092752	0.48828125	0.18310547	0.48828125	0.2189208966	8.8214357	3.8089844240000006	-0.24414062	0.18310547	0.36621094	0.6232665740000001	12.564624100000001	-1.41042482	-0.7324219	0.9765625	5.126953	1539956584.872
-9.56911592	-3.6833741	-3.0959961060000003	0.36621094	-0.91552734	-0.12207031	9.82033696	-2.00258786	-0.6806884980000001	-0.30517578	1.159668	0.5493164	9.953125	4.771997104	0.784765625	-0.12207031	-0.18310547	0.24414062	-9.62893071	-1.5910644960000002	-0.723754892	0.061035156	-0.061035156	0.61035156	0.5455078076000001	9.036767572	3.734814496	0.061035156	-0.7324219	0.36621094	-0.52995607	10.984326079999999	-1.5982422120000002	-1.0986328	2.0141602	5.432129	1539956584.912
-7.416992212	-3.4680420320000005	-1.64011232	0.9765625	-1.8920898	0.36621094	9.433935700000001	-1.5731201080000001	-0.6256591459999999	-0.30517578	0.36621094	0.30517578	9.38847644	4.2970702880000005	0.5993408246	-0.061035156	-0.36621094	0	-8.999682608	-1.1771484620000001	-0.42827148560000006	0.12207031	0.24414062	0.36621094	1.5731201080000001	8.96977536	3.216821286	0.12207031	-0.7324219	0.061035156	-0.2392578076	9.383691394000001	-0.053833007200000005	-0.5493164	-0.5493164	5.6152344	1539956584.952
-6.171655252000001	-2.767016574	-1.6030273560000001	-0.4272461	1.4648438	-0.12207031	9.343017572	-1.4558837860000002	-0.642407248	-0.30517578	0.36621094	0.30517578	9.24013678	3.6773925720000005	0.73332518	-0.30517578	-0.5493164	0.12207031	-8.999682608	-1.1771484620000001	-0.42827148560000006	0.12207031	0.24414062	0.36621094	1.9858398560000001	8.23286142	3.1773437500000004	0.48828125	-0.18310547	-0.24414062	-0.2392578076	9.383691394000001	-0.053833007200000005	-0.30517578	0.4272461	4.0893555	1539956584.992
-7.517480432000001	-2.6306396760000004	-1.665234424	0.24414062	0.12207031	-0.18310547	9.11213408	-1.274047824	-0.39238280760000005	-0.24414062	0.61035156	-0.48828125	9.376513580000001	3.116332968	0.949853534	-0.24414062	-0.36621094	0.24414062	-8.18620607	-1.4786132200000002	-0.0885253894	-0.12207031	0.12207031	0.48828125	2.0145507200000004	7.567724640000001	3.2539062500000004	0.18310547	-0.18310547	0	-0.8433837860000001	7.236352340000001	-1.27763678	1.4648438	1.0986328	2.1362305	1539956585.032
-7.260278060000001	-2.195190396	-1.3793212860000001	1.0986328	-0.9765625	0.061035156	8.257983426000001	-1.119726538	0.06699218750000001	-0.18310547	0.6713867	-0.7324219	9.29516574	2.6784912140000006	1.296777356	-0.18310547	-0.12207031	0.48828125	-8.43503444	-1.4451172120000002	0.0837402356	0.12207031	0.30517578	0.4272461	2.229882788	7.1502197480000005	3.09121106	-0.24414062	-0.5493164	0.12207031	-3.10317392	6.354687500000001	-0.9725830072	1.6479492	0.5493164	0.79345703	1539956585.072
-6.67290036	-1.812377896	-1.52526857	-0.61035156	1.5258789	-0.24414062	7.61796875	-0.994116214	-0.19020996400000004	-0.061035156	0.61035156	-0.79345703	9.088207968	2.2849121400000003	0.9689941100000001	-0.12207031	-0.24414062	0.5493164	-8.5068116	-1.8410888580000002	0.30385742800000004	0	0.48828125	0.18310547	2.845971646	7.27702626	3.1438476440000005	0	-0.18310547	-0.12207031	-3.10317392	6.354687500000001	-0.9725830072	2.1972656	-0.79345703	0	1539956585.112
-8.534326080000001	-1.8028076080000002	-2.32319339	-0.24414062	2.380371	-0.061035156	7.5055175720000005	-0.8457763580000002	-0.23327636780000002	0.061035156	0.48828125	-0.5493164	9.216211060000001	1.927221646	0.7680175720000001	0.12207031	-0.48828125	0.4272461	-8.521167032000001	-2.0301025360000002	0.32060547120000005	-0.30517578	0.24414062	0.24414062	3.2503173920000004	7.62993161	3.2180175720000004	0.24414062	0.24414062	-0.24414062	2.93330072	8.565429712	-0.9809570288	2.9907227	-2.8686523	-1.0375977	1539956585.152
-10.19597194	-1.629345746	-3.4500976440000004	0.30517578	0.30517578	0.36621094	7.767504892	-0.778784146	-0.10766601440000001	0.4272461	-0.36621094	-0.30517578	9.6552491	1.8099853240000001	0.808691394	0.24414062	-0.48828125	0.30517578	-8.70898462	-2.0145507200000004	-0.052636719240000004	-0.7324219	0.24414062	0.4272461	3.210839856	7.692138580000001	3.3843016200000005	0.5493164	0.4272461	-0.12207031	13.242920320000001	9.76770018	0.11604003600000001	0.7324219	-4.8217773	-1.159668	1539956585.192
-9.9016848	-1.362573282	-2.192797824	0.5493164	-0.7324219	0.79345703	8.774780252000001	-1.006079074	-0.2452392572	0.6713867	0	0.061035156	10.398144960000002	1.9032959260000002	0.9809570288	0.30517578	-0.12207031	0.5493164	-8.572607428000001	-1.2692626800000002	-0.1363769568	-0.79345703	-0.24414062	0.91552734	2.726342752	7.791430710000001	3.3053466460000003	0.9765625	0.24414062	0.24414062	9.9794429	8.616870108	-2.127001996	0.8544922	-0.8544922	1.3427734	1539956585.232
-10.495044420000001	-2.332763678	-4.542309604000001	-1.8920898	0.061035156	-0.4272461	9.72702626	-1.443920926	-0.11484375000000001	0.5493164	0.7324219	0.18310547	10.912548920000003	2.318408246	0.910375998	0.18310547	-0.24414062	0.8544922	-9.266455072	-0.6316406250000001	-0.3194091754	0.061035156	-0.9765625	1.3427734	2.287304712	8.28190944	3.129492212	0.79345703	0.30517578	0.91552734	0.5610595746000001	9.418384080000001	0.10886230040000001	-0.6713867	-0.91552734	0.5493164	1539956585.272
-11.9772464	-6.385790740000001	-4.618872104	-1.8310547	2.9907227	-2.0751953	10.81445288	-2.020532248	0.3911865216	0.30517578	0.8544922	0.24414062	11.4245607	3.0983885800000004	0.6376221040000001	0.5493164	-0.48828125	0.79345703	-12.57060504	-0.793139676	-0.26796875000000003	-0.12207031	-0.6713867	1.2817383	2.74428714	9.920825180000001	2.85913089	0.4272461	-0.061035156	1.0986328	8.357275360000001	14.10305162	0.02153320288	-3.2348633	3.479004	-3.6010742	1539956585.312
-10.297655760000001	-7.211230432000001	-3.4955566100000004	4.5166016	-5.432129	1.0375977	11.13266574	-2.421289038	0.9522461060000001	0.5493164	0.5493164	0.061035156	11.688940200000001	3.6773925720000005	0.1674804712	0.36621094	-0.4272461	0.61035156	-14.091088760000002	0.6962402160000001	-0.43664550720000006	-1.2207031	1.2207031	0.48828125	3.3807128600000005	11.676977340000002	2.229882788	0.61035156	0	0.12207031	8.357275360000001	14.10305162	0.02153320288	-2.9907227	-0.061035156	-0.12207031	1539956585.352
-6.82124002	-3.28022464	-3.5745117800000004	-2.0751953	1.7089844	-0.9765625	10.94245558	-2.49426268	0.45937500000000003	0.36621094	0.12207031	0.061035156	11.895898560000001	4.0494384000000005	-1.002490216	0	-0.24414062	0.061035156	-11.449683	2.219116214	-1.129296875	0.061035156	0.91552734	0.24414062	3.31611322	13.04672824	1.335058606	0.5493164	0.36621094	-0.61035156	-1.7286376800000003	9.666015380000001	-3.2706542540000005	-1.6479492	2.8686523	0	1539956585.392
-9.431542932000001	-4.850952176000001	-5.85703125	-0.4272461	0.36621094	-0.8544922	10.380200180000001	-2.85913089	0.9139648560000001	-0.30517578	0.4272461	0.24414062	11.86359874	4.368847644000001	-1.3254882200000002	0.061035156	-0.30517578	-0.48828125	-10.82641574	1.262084964	-1.2489257200000001	0.061035156	0.91552734	0.24414062	2.3399413940000002	12.34929164	1.83151857	0.30517578	1.159668	-0.7324219	1.409228534	10.228271760000002	-2.6031250000000004	0.30517578	-3.1738281	-1.4648438	1539956585.432
-8.575000000000001	-3.8987060700000002	-4.19897464	-0.24414062	-2.4414062	-0.24414062	9.449487320000001	-3.1845214660000005	1.9954101440000003	0.061035156	0.30517578	0.18310547	11.458057100000001	4.47292482	-0.7261474640000001	0.12207031	-0.061035156	-0.4272461	-10.5835688	0.6627441100000001	-1.1627929712000002	-0.18310547	0.79345703	-0.18310547	1.1209228240000002	10.987914840000002	1.8638183900000003	-0.18310547	0.61035156	-0.48828125	1.409228534	10.228271760000002	-2.6031250000000004	-0.12207031	-0.91552734	-1.8310547	1539956585.472
-7.619164840000001	-3.277832068	-2.757446286	0.18310547	2.0141602	-0.5493164	8.86210962	-2.7311278960000003	1.300366214	0.30517578	-0.18310547	0.24414062	10.6673098	3.708496106	-1.1257080072	0.24414062	0	-0.48828125	-9.266455072	0.8565429712000001	-1.2537109620000002	-0.6713867	0.4272461	0.061035156	1.2608886780000002	10.20554164	1.5982422120000002	-0.30517578	-0.48828125	-0.5493164	1.2453369600000002	9.460253894000001	-1.735815396	0	0.4272461	-2.5634766	1539956585.512
-7.955322480000001	-3.393872104	-3.7934326080000003	0.48828125	0.4272461	-0.4272461	8.823827880000001	-2.409326178	0.4486083966	0	-0.30517578	0.36621094	10.27373004	3.04455571	-1.2202148560000001	0.30517578	-0.18310547	-0.5493164	-8.85732428	1.3577880400000002	-1.418798822	-0.061035156	0.24414062	0	1.8530517180000001	9.201855432	1.488183606	0.061035156	-0.061035156	-0.5493164	2.8017089660000005	9.197070288	-1.235766574	-0.061035156	-1.3427734	-2.1362305	1539956585.552
-7.626342752000001	-3.3567871400000002	-3.9405760800000005	0.36621094	0.36621094	-0.18310547	8.01274411	-1.8422851440000003	1.3446288940000002	0.061035156	0.12207031	0.12207031	9.65883786	2.8639160340000003	-0.8158691100000001	-0.30517578	-0.24414062	-0.30517578	-8.60251448	1.108959964	-1.2082519568	0.061035156	0.24414062	0	1.2309814300000002	8.637207068	1.3470214660000002	-0.12207031	-0.12207031	-0.12207031	2.749072284	8.82023912	-1.287207068	-0.48828125	-0.7324219	-1.2207031	1539956585.642
-7.82731929	-3.4692382200000003	-3.749169928	0.8544922	-0.061035156	0.12207031	7.973266574	-1.33984375	1.1639892572000001	-0.12207031	-0.30517578	0.30517578	9.65883786	2.8639160340000003	-0.8158691100000001	-0.18310547	-0.24414062	-0.4272461	-8.720947480000001	1.532446286	-1.0587158540000001	0.18310547	0.061035156	0	1.650878894	8.89440944	1.44870607	-0.18310547	0	-0.12207031	3.064892572	8.72214357	-1.299169928	-0.48828125	-0.7324219	-1.2207031	1539956585.672
-8.09169928	-3.1103514400000005	-3.552978534	0.8544922	0.36621094	0.4272461	8.60251448	-1.4427246400000002	1.015649411	-0.48828125	-0.5493164	0.24414062	9.89091754	3.0601074280000002	-0.808691394	-0.24414062	-0.12207031	-0.30517578	-8.52714856	1.6161865020000004	-1.102978534	0.12207031	0.061035156	-0.061035156	1.6520751800000002	9.016430710000002	1.3195067900000002	-0.24414062	0.18310547	-0.18310547	2.8555420320000002	8.8046875	-1.3661621400000001	-0.5493164	-0.6713867	-0.9765625	1539956585.712
-8.301049820000001	-2.802905252	-4.159497104000001	0.61035156	-0.7324219	0.48828125	8.980542032	-1.5025390379999999	1.335058606	-0.5493164	0	0	10.225878600000001	3.226391574	-0.37443847840000005	-0.6713867	-0.061035156	-0.12207031	-8.718554712000001	1.4367432100000002	-0.976171875	0.79345703	-0.18310547	-0.24414062	1.314721646	9.18869658	1.239355432	-0.30517578	-0.061035156	-0.12207031	2.8555420320000002	8.8046875	-1.3661621400000001	-0.5493164	-0.061035156	-0.6713867	1539956585.751
-8.61328125	-2.93569339	-4.2193116	0.18310547	-0.36621094	0.30517578	9.145629892	-1.464257788	1.378125	-0.7324219	-0.12207031	-0.24414062	10.52614766	3.3986572480000006	-0.6077148560000001	-0.79345703	0.12207031	-0.061035156	-9.477001800000002	0.75366214	-0.8948242212000002	0.79345703	-0.18310547	-0.24414062	1.4056396760000003	9.591845746	1.4044433900000002	-0.7324219	-0.5493164	0.061035156	2.86870108	9.53083516	-0.6459961060000001	-0.36621094	-0.12207031	-0.79345703	1539956585.791
-8.255590560000002	-3.484790036	-4.1140380400000005	0.36621094	-1.6479492	0.48828125	9.41599092	-1.7621337860000001	1.15441893	-0.91552734	-0.18310547	-0.36621094	10.533325180000002	3.267065396	-0.735717752	-0.8544922	0.30517578	-0.12207031	-9.80598192	1.081445288	-0.745288089	0.36621094	-0.30517578	-0.61035156	1.9810547120000002	9.96030252	1.70471196	-0.7324219	-0.9765625	-0.12207031	2.93569339	9.3322509	-0.25959472840000003	-0.5493164	0.91552734	-0.4272461	1539956585.832
-7.718457068	-3.976464856	-3.402246106	0.18310547	-2.0141602	0.7324219	9.445898560000002	-2.07915036	0.8948242212000002	-0.9765625	-0.48828125	-0.48828125	10.639795320000001	3.0613037140000006	-0.5371337860000001	-0.9765625	0.12207031	-0.36621094	-9.60859375	1.252514676	-0.7393066100000001	1.0986328	-0.24414062	-0.7324219	2.40573732	10.03207968	1.5934570680000002	-0.7324219	-0.7324219	-0.24414062	4.3162110600000005	8.82263179	0.37683107	-0.9765625	0.061035156	0.12207031	1539956585.871
-8.942260880000001	-5.077050720000001	-3.0206298920000005	-0.30517578	-2.1362305	0.4272461	9.346606430000001	-2.0731689300000005	0.7895507788	-1.0986328	-0.30517578	-0.4272461	10.916137680000002	3.24194339	-0.34213867800000003	-1.159668	0.18310547	-0.18310547	-11.2881839	0.699829074	-1.2022705072	2.380371	-0.4272461	-0.61035156	1.833911142	9.3489991	1.73701178	-0.7324219	-0.91552734	-0.18310547	3.77189946	11.002270860000001	-0.01315917932	-1.0986328	0.061035156	1.4648438	1539956585.911
-10.03686502	-5.159594748	-1.8781738220000002	1.5869141	-1.5869141	0.36621094	9.298754892	-1.965502896	0.7129882787999999	-0.91552734	-0.36621094	-0.30517578	10.67927266	3.5517822480000003	-0.40793457460000004	-1.3427734	0	0.061035156	-11.74636232	-1.27524411	-1.2919922120000003	1.2817383	0.7324219	-0.6713867	1.961914038	9.766503894000001	2.54689946	-0.5493164	-0.8544922	-0.36621094	3.77189946	11.002270860000001	-0.01315917932	-1.2207031	-0.061035156	2.8076172	1539956585.952
-9.299951080000001	-4.0326903960000005	-1.3171142180000002	1.4038086	-0.12207031	-0.061035156	9.839477340000002	-2.2609863220000004	0.10886230040000001	-0.8544922	-0.5493164	0.30517578	10.55126996	3.8652099640000004	-0.49885253600000007	-0.91552734	-0.24414062	-0.48828125	-10.912548920000003	-1.300366214	-1.3422363220000002	0.48828125	0.7324219	-0.7324219	2.604321286	10.66970198	3.58647464	0.12207031	-0.48828125	-0.9765625	0.42587889400000006	11.706884980000002	-1.2285888580000002	-1.7089844	0.48828125	3.479004	1539956585.991
-9.2389402	-3.4823974640000004	-1.592260782	0.061035156	0.8544922	-0.7324219	10.20195288	-2.9799560700000005	-0.10288086060000001	-0.8544922	-0.18310547	0.6713867	10.700806200000002	4.171459964	0.27275390380000003	-0.5493164	-0.061035156	-0.79345703	-10.12180162	-1.5145019960000001	-1.7417969240000002	0.48828125	0.7324219	-0.7324219	2.22629393	10.21152356	4.19060054	-0.061035156	0.30517578	-1.0986328	-0.10886230040000001	10.120605040000001	-1.4810058900000003	-1.159668	-0.48828125	3.1738281	1539956586.031
-10.05720198	-4.0506347840000005	-1.600634784	0.6713867	-0.4272461	-0.61035156	10.01772464	-3.2945800720000005	-0.2607910144	-0.48828125	-0.12207031	0.24414062	10.49982878	4.035082968	0.9187500000000001	-0.36621094	0.36621094	-0.6713867	-10.018921220000001	-1.758544928	-1.8757812500000002	0.5493164	0.7324219	-0.24414062	1.2106445288	9.3322509	3.9345947480000003	-0.61035156	0.12207031	-0.61035156	0.94506839	9.4004393	-0.811083966	0.4272461	-0.061035156	2.2583008	1539956586.071
-8.54389676	-3.91066893	-1.0922119110000001	0.36621094	0.18310547	-0.61035156	9.58227536	-2.942871106	-0.849365216	-0.36621094	-0.36621094	0.12207031	10.35507788	3.8341064300000003	0.5622558606000001	-0.18310547	0.18310547	-0.6713867	-9.656445288	-1.644897464	-1.829125998	0.48828125	0.61035156	-0.24414062	1.2417480040000002	9.157592752000001	3.5792969240000003	-0.61035156	-0.24414062	-0.4272461	0.500048822	8.46972644	-0.2619873004	0.48828125	0.18310547	0.8544922	1539956586.111
-7.991211060000001	-3.6295410340000003	-0.88645018	0.18310547	0.4272461	-0.61035156	9.19946286	-2.77419429	-1.0670898560000002	-0.36621094	-0.36621094	0.30517578	10.218701079999999	3.8424804320000003	0.3541015576	-0.18310547	-0.061035156	-0.61035156	-9.283202880000001	-1.714282248	-1.756152356	0.4272461	0.48828125	-0.24414062	1.4630615020000002	9.04753444	3.4393310700000006	-0.12207031	0.12207031	-0.61035156	0.2045654254	8.387182608000002	-0.33854982	1.2207031	0.24414062	-0.24414062	1539956586.151
-8.498437500000001	-3.402246106	-0.876879892	0.79345703	0.18310547	-0.4272461	8.94465306	-2.728735324	-0.5598632788000001	-0.18310547	-0.18310547	0.36621094	9.852636780000001	3.7814697480000006	0.4868896466	-0.061035156	-0.18310547	-0.5493164	-8.991308606	-1.9140625000000002	-1.8985107820000002	0.12207031	0.5493164	-0.12207031	1.149633786	8.6515625	3.5386230040000006	0	0.061035156	-0.61035156	0.08493652160000001	9.21501448	-0.057421875000000004	1.7089844	0.061035156	-0.9765625	1539956586.191
-8.118017572	-3.0804442900000004	-1.451098642	0.36621094	1.0375977	-0.30517578	8.56184056	-2.536132788	-0.09331054320000001	0.061035156	-0.36621094	0.36621094	9.4423098	3.58288588	0.6101074280000001	0.24414062	-0.12207031	-0.48828125	-8.907568390000002	-2.2645751800000005	-1.9930175720000003	-0.30517578	0.5493164	0	1.166381839	8.24243161	3.7515625000000004	-0.061035156	0	-0.5493164	0.8589355432	8.53073732	0.2344726538	0.79345703	-1.2817383	-1.4038086	1539956586.231
-7.6789795320000005	-3.0983885800000004	-1.6114013580000002	-1.4038086	1.3427734	-0.61035156	8.76879892	-2.536132788	-0.24045410340000004	0.30517578	-0.12207031	0.4272461	9.39086911	3.505126996	0.4474121106000001	0.4272461	0	-0.48828125	-8.80588408	-2.313623004	-2.021728534	-0.4272461	0.30517578	0.12207031	1.299169928	8.2938723	3.7659179320000007	0.18310547	0.30517578	-0.48828125	3.1905028960000004	8.792724640000001	-0.0992919928	1.0375977	-3.540039	-1.4648438	1539956586.271
-8.77836911	-4.209741214	-1.95234375	-0.4272461	1.8920898	-0.79345703	9.132470746000001	-2.830419928	-0.6208740020000001	0.4272461	0.061035156	0.61035156	9.528442392	3.494360324	0.3672607428	0.6713867	-0.24414062	-0.5493164	-9.25927716	-2.233471646	-2.0480469240000003	-0.79345703	0.24414062	0.30517578	1.2692626800000002	8.399145468	3.4979492800000003	0.36621094	0.48828125	-0.36621094	2.7765869600000004	11.239135880000001	-0.21533202880000002	1.5258789	0.48828125	-1.6479492	1539956586.311
-10.072753600000002	-4.760034146000001	-3.369946286	0.30517578	0.12207031	-1.159668	9.412402160000001	-3.202465854	-0.5455078076000001	0.4272461	0.061035156	0.61035156	9.9016848	3.5111084260000003	0.324194339	0.6713867	-0.61035156	-0.4272461	-10.489062500000001	-1.3661621400000001	-1.9260253600000001	-0.79345703	0.24414062	0.30517578	1.3087402160000001	8.665917932000001	3.3197021760000003	0.8544922	0.61035156	-0.36621094	2.7765869600000004	11.239135880000001	-0.21533202880000002	0.48828125	-0.4272461	-2.1362305	1539956586.351
-7.670605432000001	-3.6618408540000003	-1.833911142	-0.24414062	0.5493164	-0.6713867	9.594238220000001	-3.1797364200000002	-0.2428466754	0.9765625	-0.12207031	0.7324219	10.64816942	3.96569838	0.1112548822	0.61035156	-0.48828125	-0.4272461	-9.66003444	-0.2643798822	-1.9104736420000001	-0.9765625	0.48828125	0.6713867	1.184326178	9.73898912	2.77419429	0.91552734	0.48828125	-0.30517578	2.229882788	8.621655252000002	-1.28122554	-1.2207031	-1.159668	-1.5869141	1539956586.392
-7.9373777	-3.2467285340000003	-2.9572264400000003	-0.8544922	2.8686523	-0.5493164	9.76770018	-2.851953076	-0.037084961060000005	0.6713867	-0.18310547	0.8544922	10.983129500000002	4.3150146760000005	-0.2045654254	0.79345703	-0.5493164	-0.24414062	-8.957812500000001	-0.053833007200000005	-2.277734424	-0.9765625	0.48828125	0.6713867	0.9522461060000001	9.79880342	2.4655516200000003	0.79345703	0.4272461	-0.30517578	2.709594748	8.915942392	-2.06120607	0.36621094	0.30517578	-0.7324219	1539956586.431
-9.39086911	-4.740893570000001	-4.635620108	-0.36621094	2.1362305	-0.91552734	9.89929164	-2.4165038940000003	0.6663330072	0.48828125	0.30517578	0.48828125	10.95322284	4.48488768	-0.22490234620000002	0.6713867	-0.18310547	-0.061035156	-9.08222644	0.9570312500000001	-2.3578857820000003	-0.79345703	0.24414062	0.48828125	0.4486083966	9.770092752000002	2.2071533540000003	0.30517578	0.61035156	0.061035156	2.709594748	8.915942392	-2.06120607	1.2817383	-1.2207031	-1.4038086	1539956586.471
-8.97336412	-5.60102536	-4.78276358	0.36621094	-2.2583008	0.24414062	9.718652160000001	-2.1341797120000003	0.83022464	0.4272461	0.4272461	0.12207031	10.705590560000001	4.529150360000001	-0.40434570680000004	0.4272461	0.18310547	0.12207031	-9.7318116	2.058813498	-2.001391574	-0.12207031	-0.30517578	0.48828125	0.250024411	10.34909694	1.4415283540000001	0	-0.12207031	0.36621094	2.4595702880000005	9.666015380000001	-0.8816650360000001	-0.12207031	1.953125	-1.2817383	1539956586.511
-8.20534694	-4.69663089	-3.122314496	-0.36621094	0	0.36621094	9.49375	-2.1437500000000003	0.4761230432	0.061035156	-0.12207031	0	10.576391280000001	4.632031250000001	-0.8362060700000001	0	-0.18310547	-0.12207031	-10.015332460000002	1.6891601440000001	-1.6843750000000002	0.4272461	-0.12207031	0.18310547	0.6914550720000001	11.033374100000001	1.153222644	0	-0.4272461	0.24414062	2.27055661	9.77966304	-0.8230468750000001	0	-0.18310547	-0.61035156	1539956586.551
-8.4900634	-4.024316394	-3.3508057100000004	0.5493164	-0.5493164	0.18310547	9.20544429	-2.159301718	0.419897464	-0.24414062	-0.061035156	0	10.35507788	4.639208966000001	-0.885253894	-0.30517578	-0.24414062	-0.18310547	-9.884936600000001	0.876879892	-1.870996106	0.4272461	-0.061035156	0	1.0072753600000002	10.418481920000001	1.5396240020000003	0.12207031	-0.4272461	-0.24414062	1.2513183900000002	9.612182608000001	-0.9402832068000001	-0.061035156	0	0.061035156	1539956586.591
-7.556957968000001	-3.8975097840000004	-3.37233876	0.12207031	0.061035156	-0.30517578	8.533129892	-2.031298822	0.775195288	-0.24414062	0.061035156	0.12207031	9.66003444	4.2599853240000005	-0.49645996400000003	-0.30517578	-0.12207031	-0.12207031	-9.744970746000002	0.08493652160000001	-1.8733886780000002	0.30517578	0.18310547	-0.18310547	0.94506839	9.661230432000002	2.1329834260000005	0.12207031	-0.24414062	-0.4272461	0.6519775360000001	9.423168930000001	-1.3924804320000002	-0.061035156	0.30517578	-0.4272461	1539956586.631
-7.799804712	-4.367651260000001	-3.4034423920000005	0.18310547	-0.061035156	-0.24414062	8.177832068	-2.1341797120000003	0.9020019568000001	-0.24414062	0.30517578	0.36621094	8.957812500000001	3.794628894	-0.2260986322	-0.18310547	0.18310547	-0.4272461	-9.515283246000001	-0.1363769568	-1.9296142180000002	0.30517578	0.18310547	-0.18310547	1.1245117212000002	9.444701980000001	2.3243896760000005	-0.24414062	-0.48828125	-0.4272461	0.6519775360000001	9.423168930000001	-1.3924804320000002	0.30517578	-0.18310547	-0.4272461	1539956586.671
-7.832104532000001	-4.542309604000001	-3.3914795320000004	-0.061035156	-0.36621094	-0.30517578	7.9936032400000006	-2.5397216460000003	0.42707518000000005	-0.18310547	0.91552734	0.48828125	8.714965560000001	3.561352536	-0.25839844240000004	0.061035156	-0.12207031	-0.8544922	-9.515283246000001	-0.046655271600000006	-2.0097655760000004	-0.061035156	0.36621094	-0.12207031	1.6353271760000003	9.157592752000001	2.288500998	-0.061035156	0.061035156	-0.6713867	1.349414038	9.469824280000001	-1.141259784	0	0	-0.30517578	1539956586.711
-8.05700679	-4.771997104	-3.093603534	0.18310547	-0.24414062	-0.36621094	7.633520468	-2.8854492800000004	0.011962890380000002	-0.36621094	0.24414062	0.8544922	8.95661592	3.575707968	-0.49167482	0	-0.061035156	-1.0375977	-9.705493210000002	0.26677246400000004	-1.9164550720000002	-0.12207031	0.48828125	-0.061035156	1.494165036	9.102563400000001	2.08513179	0.12207031	0.61035156	-0.79345703	0.458178714	9.6983152	-1.146044928	-0.12207031	0.48828125	-0.18310547	1539956586.751
-8.388378894	-4.62006839	-3.104370108	0.6713867	-0.6713867	-0.48828125	8.049829074	-3.25151358	0.269165036	-0.30517578	0.48828125	0.91552734	9.28798822	3.9250244600000004	-0.42109375000000004	-0.061035156	-0.061035156	-1.0375977	-9.8514402	0.31342773560000003	-2.0336913940000003	-0.12207031	0.48828125	-0.061035156	1.0587158540000001	9.29277356	1.905688498	0.24414062	0.61035156	-0.91552734	0.458178714	9.6983152	-1.146044928	0.061035156	-0.30517578	-0.24414062	1539956586.791
-8.16826178	-4.31142572	-3.1306884000000004	0.30517578	-0.24414062	-0.36621094	8.036669928	-3.1486327880000005	0.8062988220000001	0.061035156	1.5869141	1.3427734	9.3489991	3.9884277160000003	-0.17944336060000002	-0.36621094	0.9765625	-1.159668	-9.67080072	0.2942871106	-2.287304712	-0.18310547	0.6713867	0	0.98334964	9.630126800000001	1.874584964	0.5493164	0.7324219	-0.91552734	1.431957968	9.54399411	-1.18671875	-0.18310547	-0.79345703	-0.30517578	1539956586.831
-8.39316394	-4.529150360000001	-3.029003894	0.30517578	-0.30517578	-0.18310547	7.4265625	-2.57680661	0.84816893	-0.12207031	1.7089844	1.8920898	8.83220198	3.8843505400000002	-0.250024411	-0.12207031	0.5493164	-1.4038086	-9.377710160000001	0.16508788940000002	-2.491870108	-0.12207031	0.5493164	-0.12207031	1.1316894568000002	9.71625998	2.1030761780000002	0.79345703	1.0986328	-0.6713867	1.7106933900000003	9.542798020000001	-1.1699707068	-0.061035156	-0.4272461	-0.30517578	1539956586.871
-8.335742212000001	-4.663134784	-2.87109375	0.4272461	-0.30517578	-0.12207031	7.182519568	-2.5385253600000004	1.1962890380000002	-0.5493164	1.2817383	2.4414062	8.609692392	4.00756839	-0.0825439496	0.30517578	0.36621094	-1.8310547	-9.35258786	0.1411621106	-2.5899658540000003	-0.12207031	0.5493164	-0.12207031	1.193896466	9.688745108	2.1880126800000004	0.79345703	1.7700195	-0.36621094	1.7106933900000003	9.542798020000001	-1.1699707068	0.12207031	-0.12207031	-0.30517578	1539956586.911
-8.12160643	-4.465747104	-2.802905252	0.30517578	-0.30517578	-0.18310547	7.078442392	-3.00627446	1.489379892	-0.48828125	2.0141602	2.746582	8.576196580000001	4.359277356000001	0.14714355040000002	0.061035156	0.79345703	-2.319336	-9.53083516	0.052636719240000004	-2.5050292540000005	0	0.36621094	-0.061035156	1.3805175720000002	9.838280760000002	2.026513678	0.48828125	2.6245117	0	1.29558107	9.613378894	-0.9486572480000001	0.061035156	0.061035156	-0.24414062	1539956586.951
-8.24841304	-4.518383786	-2.595947284	0.4272461	-0.061035156	-0.12207031	7.97446286	-4.01953125	1.197485324	-0.5493164	2.1362305	3.2348633	9.49375	5.087817392	0.1399658246	-0.061035156	1.4648438	-2.4414062	-9.60859375	-0.1112548822	-2.6150878600000005	-0.061035156	0.5493164	-0.18310547	1.3793212860000001	9.61936052	1.7346191100000001	0.79345703	3.2348633	0.061035156	1.2919922120000003	9.6217527	-1.129296875	-0.12207031	-0.36621094	-0.061035156	1539956586.991
-8.322582968	-4.502832068	-2.8483641200000003	0.30517578	-0.12207031	-0.18310547	7.762719748	-4.6882567900000005	1.21303714	-0.79345703	1.953125	2.9907227	9.478198380000002	5.683569289999999	0.06699218750000001	0	0.79345703	-2.6245117	-9.58586412	-0.1878173822	-2.55288089	-0.18310547	0.5493164	-0.12207031	0.9271240020000001	9.564331070000001	1.642504892	0.8544922	3.112793	0.12207031	1.138867212	9.581079074	-1.1699707068	-0.18310547	-0.18310547	0	1539956587.031
-8.303442392000001	-4.600927716	-2.751464856	0.30517578	-0.24414062	-0.24414062	8.302246106	-5.712280252000001	1.5910644960000002	-0.8544922	1.0375977	2.4414062	9.853833360000001	6.303247300000001	0.984545926	0	1.4648438	-2.5024414	-9.536816394	-0.08015136780000001	-2.642602536	-0.18310547	0.5493164	-0.12207031	0.31701660340000004	9.657641574000001	1.485791034	0.79345703	3.0517578	0.12207031	1.3637695680000002	9.651660340000001	-1.0072753600000002	-0.061035156	-0.36621094	-0.061035156	1539956587.071
-8.299853240000001	-4.600927716	-2.6306396760000004	0.30517578	-0.48828125	-0.18310547	8.7963134	-6.303247300000001	1.7681152160000002	-0.30517578	2.8076172	2.9907227	9.640893570000001	6.811669928000001	1.294384784	-0.5493164	1.953125	-2.0141602	-9.651660340000001	-0.14235839660000002	-2.6581542540000003	0	0.6713867	0	-0.01315917932	9.680371106	1.3793212860000001	1.0986328	2.5024414	0.12207031	1.43076178	9.630126800000001	-1.0515380890000001	-0.12207031	-0.24414062	0	1539956587.111
-8.09169928	-4.559057608	-2.350707968	0.18310547	-0.30517578	-0.24414062	7.912255890000001	-6.419287140000001	1.412817392	-0.48828125	2.319336	2.4414062	9.469824280000001	7.190893570000001	0.643603534	-0.24414062	0.79345703	-2.1972656	-9.74257788	-0.19020996400000004	-2.6258545320000004	-0.18310547	1.0375977	0.061035156	-0.037084961060000005	9.677978240000002	1.599438498	0.6713867	1.953125	0.061035156	1.1472412140000001	9.548779254000001	-1.038378894	-0.061035156	0.12207031	0	1539956587.151
-8.05102536	-4.556665036	-2.250219748	0.36621094	0.5493164	-0.36621094	7.308129892	-6.581982428000001	2.2944824280000002	-0.6713867	2.319336	2.1362305	9.0858152	7.2315673920000005	1.3637695680000002	-0.4272461	1.5258789	-1.7089844	-9.74257788	-0.19020996400000004	-2.6258545320000004	-0.18310547	1.0375977	0.061035156	-0.0454589856	9.651660340000001	1.644897464	0.79345703	2.1362305	-0.24414062	0.9354980432000001	9.616967752	-0.9977050720000001	-0.061035156	0	0.061035156	1539956587.191
-8.261572480000002	-4.732519568	-2.6581542540000003	0.30517578	-0.5493164	-0.5493164	6.610693390000001	-6.879858426	3.1139403960000003	-0.36621094	1.4038086	1.8310547	8.537914840000001	7.387085160000001	1.3099365020000002	-0.36621094	0.9765625	-1.5258789	-9.414794928000001	-0.1770507788	-2.9990966460000004	-0.18310547	1.0986328	0.061035156	0.17944336060000002	9.48896466	1.39606929	1.0986328	2.2583008	-0.48828125	1.0742675720000001	9.644482428000002	-1.0240234620000002	-0.12207031	-0.18310547	0	1539956587.231
-8.229272660000001	-4.777978534	-2.3028564300000003	0.30517578	-0.4272461	-0.5493164	6.768603240000001	-6.924121106	2.674902356	-0.18310547	1.3427734	1.7089844	8.9326902	7.6526612400000005	0.8074951080000001	0.12207031	1.4038086	-1.3427734	-9.413598740000001	-0.1244140625	-3.093603534	-0.36621094	1.159668	0.061035156	-0.47971191100000005	9.88254442	1.4522949280000002	0.6713867	1.159668	-0.36621094	1.2154297120000002	9.70310054	-0.9594238220000001	-0.061035156	-0.24414062	0	1539956587.271
-8.39316394	-4.8796630400000005	-2.229882788	0.5493164	-0.12207031	-0.61035156	6.4755126800000005	-6.96599092	3.1665771760000005	-0.36621094	1.3427734	1.5258789	8.290283246000001	7.696923920000001	1.629345746	-0.18310547	0.9765625	-1.0375977	-9.366943390000001	0.00837402356	-3.452490216	-0.36621094	1.159668	0.061035156	-0.5897705072	9.8	0.98334964	0.9765625	1.2207031	-0.61035156	1.1651855432	9.7485598	-1.09819339	0	-0.12207031	0	1539956587.311
-8.149121106	-4.9442626800000005	-2.2573974640000003	0.48828125	-0.24414062	-0.61035156	5.9012939300000005	-7.333251800000001	3.5158935700000002	-0.18310547	0.79345703	1.0986328	7.956518570000001	7.655053420000001	1.8530517180000001	-0.24414062	-0.12207031	-0.9765625	-9.00327176	0.18422851440000002	-3.7671141200000005	-0.18310547	1.0375977	0.12207031	-0.2954833966	9.89809604	0.8541503600000001	1.0375977	0.79345703	-0.48828125	1.2860107820000002	9.59782698	-0.9881347840000001	-0.061035156	-0.18310547	-0.061035156	1539956587.351
-8.17304712	-4.98972194	-2.299267572	0.24414062	-0.4272461	-0.5493164	5.79123552	-7.395459260000001	2.98952626	-0.18310547	0.6713867	0.9765625	8.359667932	7.668212860000001	1.8075927520000004	0.061035156	0.79345703	-0.5493164	-8.91235324	0.10886230040000001	-4.018334964	-0.061035156	0.9765625	0.061035156	-0.6053222644	9.931591460000002	0.9821533540000001	0.61035156	0.7324219	-0.48828125	1.2860107820000002	9.59782698	-0.9881347840000001	0	-0.061035156	-0.061035156	1539956587.391
-8.24482428	-5.073461960000001	-2.00258786	0.36621094	-0.061035156	-0.30517578	5.494555710000001	-7.342822480000001	3.2180175720000004	0	0.8544922	0.8544922	7.982836960000001	7.723242212000001	2.0911132200000004	-0.061035156	0.8544922	-0.4272461	-8.85732428	0.07416992212000001	-4.225292932	-0.061035156	0.9765625	0.061035156	-0.47851562500000006	10.008153960000001	0.7369140380000001	0.48828125	0.6713867	-0.48828125	1.431957968	9.63491214	-1.0575195288	0.061035156	-0.061035156	-0.061035156	1539956587.431
-8.16467302	-5.0447509	-2.1700683900000004	0.30517578	-0.061035156	-0.36621094	5.343823380000001	-7.481591754	3.37233876	-0.12207031	0.5493164	0.6713867	7.65146466	7.78544928	2.0707763580000003	-0.12207031	0.36621094	-0.5493164	-8.748461960000002	0.14235839660000002	-4.37961412	-0.061035156	0.6713867	0	-0.37683107	10.112231920000001	0.7010253600000002	0.5493164	0.18310547	-0.24414062	1.284814496	9.64328624	-1.043164038	0	-0.061035156	0	1539956587.471
-8.22089856	-5.12490216	-2.142553714	0.18310547	-0.36621094	-0.36621094	5.2337644800000005	-7.676586960000001	3.1641846040000003	-0.12207031	0.36621094	0.61035156	7.658642572	8.03547374	1.9511474640000002	-0.061035156	0.9765625	-0.61035156	-8.8561277	0.096899411	-4.48847644	0.061035156	0.5493164	0	-0.6125	10.223486420000002	0.6077148560000001	0.36621094	0.24414062	-0.18310547	1.284814496	9.64328624	-1.043164038	-0.061035156	-0.12207031	-0.12207031	1539956587.511
-8.162280252	-5.215820288000001	-2.020532248	0.12207031	0.18310547	-0.24414062	5.206250000000001	-7.59165036	3.216821286	-0.30517578	0.36621094	0.61035156	7.184912140000001	8.09768071	1.9571288940000002	0.12207031	1.0986328	-0.79345703	-8.82023912	0.0813476538	-4.5339355040000004	0.061035156	0.5493164	0	-0.401953125	10.18879442	0.461767572	0.18310547	0.4272461	-0.30517578	1.471435504	9.631323380000001	-1.0898193390000002	0.061035156	-0.12207031	-0.061035156	1539956587.551
-8.053417932	-5.20983876	-2.0253173920000003	0.061035156	-0.30517578	-0.24414062	5.252905252000001	-7.603613220000001	3.4955566100000004	-0.18310547	0.79345703	0.5493164	7.078442392	8.085717752	2.2573974640000003	0.18310547	0.4272461	-0.7324219	-8.716162140000002	0.17465820680000002	-4.596142572000001	-0.12207031	0.4272461	0	-0.5443115216000001	9.97585414	0.387597644	0.48828125	0.6713867	-0.4272461	1.447509784	9.514086960000002	-1.063500998	-0.061035156	0	-0.061035156	1539956587.591
-8.033081070000001	-5.300756789999999	-2.003784146	-0.061035156	-0.18310547	-0.18310547	4.94904802	-7.42775908	3.393872104	-0.061035156	0.30517578	0.61035156	7.284204074000001	7.976855432000001	2.2621826080000003	0.12207031	0.36621094	-0.61035156	-8.66352536	0.17106933900000001	-4.683471646	-0.12207031	0.4272461	0	-0.94506839	9.80239218	0.2572021466	0.36621094	0.12207031	-0.36621094	1.447509784	9.514086960000002	-1.063500998	0	0.061035156	-0.061035156	1539956587.631
-8.00795926	-5.40483426	-1.930810504	0	-0.12207031	-0.18310547	4.98015126	-7.284204074000001	3.4213867800000006	-0.24414062	0.24414062	0.61035156	7.265063400000001	7.881152160000001	2.293286142	0.24414062	0.24414062	-0.6713867	-8.786743210000001	0.12202148560000001	-4.653564496	-0.061035156	0.36621094	-0.061035156	-0.4450195288	9.95073282	0.381616214	0.24414062	0.061035156	-0.24414062	1.337451178	9.596630890000002	-0.994116214	0	0.061035156	-0.061035156	1539956587.671
-7.952929712	-5.388086060000001	-1.961914038	0	-0.24414062	-0.24414062	5.01364766	-7.451684800000001	3.410620108	-0.061035156	0.5493164	0.5493164	7.219604532000001	7.9242187500000005	2.5253662140000004	0	0.061035156	-0.61035156	-8.797509980000001	0.12321777160000001	-4.695434604000001	-0.061035156	0.30517578	-0.061035156	-0.52995607	9.861010880000002	0.31103514400000004	0.4272461	0.30517578	-0.30517578	0.9881347840000001	9.656445288	-1.063500998	0	0.061035156	0	1539956587.711
-7.818945288000001	-5.505322480000001	-1.7776855040000001	0.061035156	0.18310547	-0.18310547	4.7612304320000005	-7.480395468	3.505126996	-0.24414062	0.24414062	0.36621094	7.1478269800000005	7.830908246000001	2.6174804320000002	0	0.12207031	-0.5493164	-8.698217752000001	0.1614990216	-4.722949280000001	-0.12207031	0.30517578	-0.061035156	-0.38640135800000003	9.89809604	0.2835205072	0.24414062	0	-0.18310547	0.9881347840000001	9.656445288	-1.063500998	-0.061035156	0	-0.061035156	1539956587.751
-8.041455072	-5.516088760000001	-2.000195288	0.061035156	-0.5493164	-0.18310547	4.54111322	-7.55935054	3.40703125	-0.061035156	0	0.30517578	7.04255342	7.911059800000001	2.47392572	0.061035156	0.12207031	-0.61035156	-8.652759080000001	0.20576172120000003	-4.78515625	-0.12207031	0.30517578	-0.061035156	-0.30385742800000004	9.96389128	0.3732421924	0.18310547	0.30517578	-0.12207031	1.369750998	9.609789840000001	-1.111352536	0	-0.18310547	-0.061035156	1539956587.791
-7.80458966	-5.433544928000001	-1.7884521760000003	0.061035156	0.30517578	-0.12207031	4.407128894	-7.481591754	3.47163089	-0.24414062	0.061035156	0.24414062	7.0186277	7.9792482	2.469140576	0	0	-0.4272461	-8.69223642	0.154321286	-4.833007788000001	-0.061035156	0.30517578	-0.061035156	-0.534741214	9.853833360000001	0.22490234620000002	0.061035156	0.36621094	-0.12207031	1.369750998	9.609789840000001	-1.111352536	0.061035156	0	0	1539956587.831
-7.954125900000001	-5.47541484	-1.9942138580000002	0.061035156	-0.18310547	-0.18310547	4.294677716000001	-7.603613220000001	3.6080077880000005	0	0	0.36621094	6.8870362400000005	8.00676268	2.363867212	0.12207031	-0.061035156	-0.48828125	-8.606103240000001	0.1208251996	-4.883251996	-0.061035156	0.30517578	-0.061035156	-0.5048339856	9.91245108	0.1686767572	0.12207031	0.061035156	0	1.1340820288	9.573901260000001	-1.1580077880000001	-0.061035156	0.061035156	0	1539956587.871
-7.932592752000001	-5.492163039999999	-1.8817626800000002	0	-0.061035156	-0.18310547	4.376025360000001	-7.608398560000001	3.6750000000000003	-0.12207031	0.18310547	0.4272461	6.928906250000001	8.17185054	2.1604980040000004	0.36621094	-0.12207031	-0.61035156	-8.59055162	0.1674804712	-4.91555162	-0.12207031	0.24414062	-0.061035156	-0.46416014400000005	9.98422824	0.2189208966	0	0.24414062	0	1.1855224640000002	9.572705072	-1.118530252	0	-0.12207031	-0.061035156	1539956587.911
-8.059399460000002	-5.504125900000001	-1.8985107820000002	0	-0.18310547	-0.12207031	3.9716797120000003	-7.682568390000001	3.3783202880000003	-0.24414062	0.30517578	0.48828125	6.581982428000001	8.31779802	1.9966064300000002	0.12207031	0.5493164	-0.48828125	-8.662329074	0.25480957460000003	-4.9311032400000006	-0.12207031	0.18310547	-0.061035156	-0.5024413940000001	9.883740020000001	0.11843261780000001	0	0.36621094	-0.061035156	1.3302734620000003	9.6217527	-1.128100589	0	-0.061035156	0	1539956587.951
-8.00676268	-5.492163039999999	-1.90808107	0	-0.12207031	-0.12207031	4.109252896	-7.932592752000001	3.390283246	0.061035156	0.61035156	0.18310547	6.41809056	8.553466754	2.109057608	-0.18310547	0.18310547	-0.30517578	-8.65634784	0.2823242212	-4.94067392	0	0.12207031	-0.061035156	-0.794335962	9.90647014	-0.056225586060000006	0.48828125	0.30517578	-0.12207031	1.358984424	9.67917482	-1.1304931610000002	0.061035156	0.061035156	0	1539956587.991
-7.992407248	-5.48857428	-1.8757812500000002	-0.061035156	-0.12207031	-0.12207031	4.203759784	-7.801000900000001	3.1593994600000004	-0.24414062	0.48828125	0.18310547	5.98742662	8.560644568	2.00856929	0.061035156	0.18310547	-0.4272461	-8.612085160000001	0.2129394568	-4.98254393	0	0.12207031	-0.061035156	-0.775195288	9.89929164	0.03229980432	0	-0.12207031	0	1.362573282	9.63491214	-1.1245117212000002	0	-0.061035156	-0.061035156	1539956588.031
-7.9158447480000005	-5.52805162	-1.8243408540000001	-0.061035156	0	-0.061035156	3.9393798920000007	-7.85722644	3.293383786	-0.18310547	0.18310547	0.18310547	6.2111327880000005	8.5666259	2.277734424	-0.12207031	-0.061035156	-0.24414062	-8.604907248	0.17585449280000004	-5.02680661	-0.12207031	0.12207031	-0.12207031	-0.6316406250000001	9.8514402	0.0227294928	0.18310547	0.24414062	-0.24414062	1.362573282	9.63491214	-1.1245117212000002	0.061035156	0.061035156	-0.061035156	1539956588.071
-7.887134080000001	-5.514892572	-1.7980224640000002	0.061035156	0	-0.061035156	4.1415527160000005	-7.814160340000001	3.3328614200000004	-0.12207031	0	0.061035156	6.759033246	8.35249002	2.4595702880000005	-0.061035156	-0.12207031	-0.12207031	-8.466137680000001	0.19738769960000002	-5.086621106	-0.12207031	0.12207031	-0.12207031	-0.7225586060000001	9.97465854	0.015551758180000002	-0.061035156	0.12207031	-0.18310547	1.2860107820000002	9.61816394	-1.143652356	-0.061035156	0.061035156	-0.061035156	1539956588.111
-7.881152160000001	-5.590259080000001	-1.8614257200000002	-0.061035156	0.061035156	-0.061035156	4.176245108	-7.767504892	3.4297608800000003	-0.18310547	-0.18310547	0	6.992309800000001	8.259179712	2.5265625000000003	0.061035156	-0.12207031	0	-8.496044928000002	0.16508788940000002	-5.12849092	-0.061035156	0	-0.12207031	-0.6148925720000001	9.991405760000001	0.08732910340000001	-0.061035156	0.061035156	0	1.27524411	9.5870607	-1.1651855432	-0.061035156	0	-0.061035156	1539956588.151
-7.90388179	-5.50771466	-1.89013678	-0.061035156	0	-0.061035156	4.1236084260000005	-7.895507788000001	3.552978534	0	-0.061035156	0	6.695629892	8.37761232	2.421289038	0	-0.061035156	-0.061035156	-8.53671875	0.15671386780000002	-5.077050720000001	0	-0.12207031	-0.12207031	-0.47373047120000006	10.004565200000002	0.0897216754	-0.18310547	0.12207031	0	1.312329074	9.599023560000001	-1.1675781250000001	0	0	-0.061035156	1539956588.193
-7.8967040740000005	-5.5806884000000005	-1.945166034	-0.12207031	0.12207031	-0.061035156	4.1260009	-7.9242187500000005	3.6702148560000003	0.061035156	-0.12207031	-0.061035156	6.305639480000001	8.51398912	2.2239013580000004	0	-0.061035156	-0.18310547	-8.528344748	0.13757324280000002	-5.0818360600000005	-0.061035156	-0.18310547	-0.12207031	-0.6818847840000001	9.99021016	0.0681884784	-0.12207031	0	0.061035156	1.2106445288	9.656445288	-1.1556152160000002	-0.061035156	0.12207031	-0.061035156	1539956588.231
-7.952929712	-5.650073380000001	-1.905688498	-0.12207031	0	0	3.9369873200000005	-7.98044429	3.430957068	0	-0.18310547	-0.061035156	6.22907698	8.55466304	1.9918212860000002	0.061035156	0	-0.12207031	-8.61926268	0.1459472644	-5.063891574	-0.061035156	-0.18310547	-0.12207031	-0.6304443390000001	9.97465854	0.05144042932000001	-0.061035156	0.12207031	0.061035156	1.3972655760000001	9.62055661	-1.1986816100000002	-0.12207031	-0.12207031	-0.12207031	1539956588.271
-7.945751800000001	-5.610595746	-1.9140625000000002	-0.061035156	0.12207031	0.12207031	3.899902356	-7.944555710000001	3.4548827880000004	0.061035156	0.18310547	0.061035156	6.437231430000001	8.60371106	1.982250998	0.18310547	-0.12207031	-0.12207031	-8.576196580000001	0.2129394568	-5.072265380000001	-0.061035156	-0.24414062	-0.12207031	-0.7261474640000001	10.0380616	0.07177734424	-0.18310547	0.12207031	0	1.3972655760000001	9.62055661	-1.1986816100000002	-0.061035156	-0.061035156	-0.061035156	1539956588.311
-7.900292932000001	-5.56154802	-1.9200439300000003	-0.061035156	0.18310547	0.12207031	3.762329074	-7.9936032400000006	3.4560790740000003	0.12207031	-0.12207031	0.12207031	6.5843750000000005	8.66950679	2.177246106	0.30517578	0	-0.18310547	-8.47211911	0.2129394568	-5.04714357	-0.061035156	-0.30517578	-0.12207031	-0.764428714	10.112231920000001	0.0478515625	-0.24414062	0.061035156	0.12207031	1.2489257200000001	9.632519568000001	-1.152026358	-0.061035156	0	-0.061035156	1539956588.351
-7.976855432000001	-5.555566394	-2.0061767180000003	0	0	0.12207031	3.7180663940000005	-8.17304712	3.6474853240000003	0.24414062	-0.6713867	0.24414062	6.5042237400000005	8.766406250000001	2.44401857	-0.061035156	0.12207031	-0.061035156	-8.576196580000001	0.1459472644	-4.961010880000001	0.061035156	-0.48828125	-0.12207031	-0.9199462860000001	10.0631839	0.1363769568	-0.36621094	-0.061035156	0.12207031	1.240551718	9.651660340000001	-1.2178222840000001	-0.061035156	-0.12207031	-0.061035156	1539956588.391
-7.911059800000001	-5.496948380000001	-1.9224365020000003	0.061035156	0.24414062	0.24414062	3.9417724640000005	-8.2771241	3.6080077880000005	0.24414062	-0.6713867	0.24414062	6.48388678	8.753247300000002	2.3889892180000003	-0.30517578	-0.061035156	0.12207031	-8.560644568	0.0490478534	-4.90358876	0.061035156	-0.5493164	-0.061035156	-0.9390869110000001	9.9949955	0.24045410340000004	-0.5493164	-0.4272461	0.12207031	1.240551718	9.651660340000001	-1.2178222840000001	-0.12207031	-0.061035156	-0.061035156	1539956588.431
-8.05461412	-5.36296376	-1.9487548920000002	-0.061035156	0.18310547	0.30517578	4.3975586060000005	-8.279516574	3.5876709260000004	0.6713867	-0.30517578	-0.30517578	6.7482665740000005	8.82263179	2.4165038940000003	-0.6713867	0.24414062	0.18310547	-8.49963408	0.05502929712000001	-4.81147464	0.061035156	-0.6713867	-0.061035156	-0.811083966	10.04523912	0.34453125	-0.5493164	-0.36621094	0.12207031	1.1675781250000001	9.631323380000001	-1.1352783540000002	-0.12207031	-0.24414062	-0.061035156	1539956588.471
-8.12878444	-5.096191394000001	-2.0839355040000003	-0.18310547	0.4272461	0.30517578	4.34851088	-8.405126800000001	3.7611327880000003	1.0375977	-0.4272461	-0.5493164	7.11672374	9.512890380000002	2.3423339660000004	-1.2817383	0.5493164	0.4272461	-8.49484874	0.07775878600000001	-4.743286240000001	0.12207031	-0.91552734	-0.061035156	-1.3195067900000002	10.2163089	0.45339357	-0.8544922	-0.79345703	0.12207031	1.2907959260000001	9.62055661	-1.143652356	-0.12207031	-0.30517578	-0.12207031	1539956588.511
-8.412304712000001	-5.06508786	-2.4200927520000004	-0.48828125	0.24414062	0.36621094	4.47292482	-8.66711412	4.1415527160000005	1.0375977	-0.4272461	-0.5493164	6.811669928000001	9.795214660000001	3.158203076	-2.0141602	0.12207031	1.0986328	-8.54628894	0.1579101538	-4.639208966000001	0.36621094	-1.5258789	-0.12207031	-2.107861322	10.55126996	0.4605712860000001	-1.2817383	-1.5258789	0.061035156	1.2907959260000001	9.62055661	-1.143652356	-0.061035156	-0.30517578	-0.18310547	1539956588.551
-8.3536866	-5.239746106	-2.2382567900000003	-0.5493164	0.24414062	0.61035156	4.844970746	-8.75922824	4.42866214	1.7700195	-1.5869141	-2.1972656	6.881054712	9.56672374	3.399853534	-1.5258789	-1.4648438	1.3427734	-8.54628894	0.1579101538	-4.639208966000001	0.36621094	-1.5258789	-0.12207031	-2.0923096040000004	10.705590560000001	0.3229980432	-1.3427734	-2.5634766	0.30517578	1.542016574	9.63969748	-1.181933606	-0.12207031	-0.24414062	-0.30517578	1539956588.591
-8.387182608000002	-5.18710962	-2.34711911	-0.61035156	0.30517578	0.8544922	5.261279254	-8.383593750000001	4.15830072	1.4038086	-0.79345703	-2.6245117	7.0317871400000005	8.9494384	3.4500976440000004	-0.91552734	-1.7700195	1.7700195	-8.740087860000001	0.2811279254	-4.4155028960000005	0.5493164	-1.8310547	-0.18310547	-1.490576178	10.699609620000002	0.492871106	-1.5869141	-3.6010742	0.48828125	1.8052001800000002	9.60620108	-1.1508300720000002	-0.061035156	0.18310547	-0.30517578	1539956588.631
-8.310620108	-5.14763179	-2.44401857	-0.7324219	0.24414062	1.0375977	5.14284694	-7.48278804	3.7611327880000003	1.4038086	-0.79345703	-2.6245117	7.15978984	8.405126800000001	3.1390625	-0.061035156	-1.7700195	2.0141602	-8.880053420000001	-0.07416992212000001	-3.92023912	0.7324219	-2.0751953	-0.18310547	-0.855346646	10.49384784	0.805102536	-1.7700195	-3.540039	0.5493164	1.6341308900000002	9.68515625	-1.119726538	-0.12207031	0.30517578	-0.24414062	1539956588.671
-8.296264480000001	-5.043554712000001	-2.551684604	-0.8544922	0.36621094	1.159668	5.394067392	-6.859521760000001	3.58288588	0.12207031	-0.61035156	-2.9907227	7.35478534	8.085717752	2.5397216460000003	0.36621094	-1.7089844	2.380371	-8.880053420000001	-0.07416992212000001	-3.92023912	0.6713867	-2.319336	-0.18310547	-0.5024413940000001	10.294067000000002	0.849365216	-1.7700195	-3.6010742	0.6713867	1.287207068	9.65883786	-1.052734375	-0.061035156	0.12207031	-0.18310547	1539956588.711
-8.17185054	-5.048339660000001	-2.6031250000000004	-0.6713867	0.30517578	1.159668	6.27692842	-6.626245108000001	2.9213378600000004	-0.8544922	-0.4272461	-3.6621094	7.934985520000001	7.92541484	1.9930175720000003	0.91552734	-1.4648438	2.6245117	-9.216211060000001	0.24045410340000004	-2.9823487400000004	0.91552734	-2.5024414	-0.30517578	-0.5120117212	10.084716460000001	1.0551269568000001	-1.8310547	-4.0283203	0.8544922	1.227392572	9.749755890000001	-0.991723642	-0.12207031	0.061035156	-0.18310547	1539956588.751
-8.101269568000001	-5.10217302	-2.5791992800000005	-0.4272461	0.36621094	1.159668	6.70998552	-6.075951980000001	2.7945312500000004	-0.24414062	-0.7324219	-2.8076172	8.104858426	7.55097644	1.733422824	1.0986328	-0.24414062	2.6245117	-9.43632788	-0.028710937500000002	-2.5803954680000003	1.2207031	-2.5634766	-0.18310547	-0.32060547120000005	9.95192842	1.28122554	-2.1972656	-4.1503906	1.0986328	1.227392572	9.749755890000001	-0.991723642	-0.12207031	0.12207031	-0.12207031	1539956588.791
-8.067773560000001	-5.16079074	-2.7323242800000003	-0.30517578	0.30517578	1.2207031	6.9839357	-5.25410144	3.0014891200000005	-0.48828125	-0.8544922	-2.9296875	7.55935054	7.000683606000001	1.3446288940000002	1.0986328	-0.18310547	2.5634766	-9.43632788	-0.028710937500000002	-2.5803954680000003	1.2207031	-2.5634766	-0.18310547	0.1579101538	9.540405252000001	1.262084964	-2.1362305	-3.90625	1.0986328	1.138867212	9.74138179	-1.035986322	-0.30517578	0.5493164	0.061035156	1539956588.831
-7.973266574	-5.152417032000001	-2.7048096040000003	0.24414062	0.4272461	1.3427734	7.155004892	-4.657153354	2.593554712	-0.7324219	-0.4272461	-2.9907227	7.495947480000001	6.41091304	1.204663089	1.159668	-0.61035156	2.380371	-9.46623552	0.385205072	-1.8530517180000001	1.3427734	-2.6245117	-0.30517578	0.6316406250000001	9.286792032000001	1.50493161	-1.8920898	-3.4179688	1.0375977	0.10527343750000001	9.68515625	-0.954638678	-0.18310547	0.4272461	0.12207031	1539956588.871
-7.8261232000000005	-5.018432608	-2.86152356	0.24414062	0.61035156	1.3427734	7.445702880000001	-4.148730432000001	2.483496106	-1.0375977	0.4272461	-2.9296875	7.63591304	5.843872300000001	1.102978534	1.2207031	-0.12207031	1.7700195	-9.69592302	0.15910644960000003	-1.388891574	1.5869141	-2.2583008	-0.36621094	0.9175537140000001	9.07863768	1.650878894	-1.5258789	-2.8686523	0.91552734	0.10527343750000001	9.68515625	-0.954638678	-0.24414062	0.061035156	0.24414062	1539956588.911
-7.954125900000001	-4.922729532	-2.8268310700000003	0.7324219	0.24414062	1.3427734	7.16098642	-3.5649413940000003	2.5026367800000004	-1.8310547	1.0375977	-2.746582	7.522265380000001	5.62853984	0.6854736419999999	0.7324219	-0.18310547	1.0375977	-9.90407698	0.0227294928	-0.907983426	1.5869141	-2.2583008	-0.36621094	1.3386474640000001	8.931494110000001	1.8386962860000002	-1.2207031	-2.6245117	0.8544922	0.057421875000000004	9.56672374	-1.035986322	-0.12207031	-0.4272461	0.4272461	1539956588.951
-8.058202880000001	-4.70859375	-2.7119873200000004	1.159668	-0.30517578	1.3427734	6.8224366000000005	-3.3412353240000003	2.825634784	-2.2583008	1.6479492	-2.1362305	7.54379892	5.297167932000001	0.6902587860000001	0.4272461	0.12207031	0.4272461	-9.98063948	-0.08493652160000001	-0.5837890576	1.7089844	-1.953125	-0.36621094	1.7884521760000003	8.76401358	2.277734424	-0.91552734	-2.0751953	0.7324219	0.2775390576	9.553564300000001	-1.100585962	-0.12207031	-0.24414062	0.5493164	1539956588.991
-7.61796875	-4.15231929	-2.483496106	1.3427734	0.12207031	1.159668	6.300854532000001	-3.27663588	3.0792480040000005	-2.4414062	1.5869141	-1.3427734	7.303344748	5.014843750000001	0.846972644	0.61035156	0.4272461	-0.30517578	-9.87177716	-0.3804199280000001	-0.33256836060000006	1.8310547	-1.3427734	-0.30517578	2.1114501800000003	8.68745108	2.4404297120000003	-0.7324219	-1.3427734	0.61035156	0.32180175720000004	9.575097840000002	-0.976171875	-0.12207031	-0.18310547	0.48828125	1539956589.031
-7.988818390000001	-3.9441650360000002	-2.798120108	0.36621094	1.5258789	0.5493164	5.660839660000001	-3.2790283540000003	3.1306884000000004	-2.746582	1.2207031	-0.30517578	7.310522660000001	5.260082968000001	1.225	0.48828125	0.5493164	-0.61035156	-9.87177716	-0.3804199280000001	-0.33256836060000006	2.0141602	-1.0375977	-0.30517578	2.1616942900000002	8.60251448	2.7813721040000003	-0.48828125	-0.6713867	0.4272461	0.14833984620000001	9.25090306	-0.994116214	-0.18310547	-0.48828125	0.48828125	1539956589.071
-9.21979982	-4.672705072	-3.17495108	1.6479492	-0.48828125	0.61035156	5.26965306	-3.6462889400000003	2.65935054	-3.0517578	1.3427734	0.79345703	7.448095746000001	5.7421875	1.391284146	0	0.12207031	-0.91552734	-10.64338408	-1.102978534	0.07177734424	1.7089844	-0.6713867	-0.30517578	1.783667032	8.612085160000001	2.9225341460000003	0	-0.6713867	0.12207031	0.5861816394	10.31201178	-0.84816893	0.18310547	-1.0375977	0.5493164	1539956589.111
-8.323779254	-4.23725589	-2.512207068	1.8310547	-0.9765625	0.6713867	5.9766603400000005	-4.909570288	2.698828076	-3.0517578	1.3427734	0.79345703	7.539013580000001	6.310424820000001	1.3458251800000003	-0.61035156	-1.5258789	-1.4648438	-10.29526358	-0.8900390380000001	0.26677246400000004	1.5258789	-0.18310547	-0.18310547	2.018139676	9.264062500000001	2.9464599640000007	0.12207031	-0.79345703	-0.12207031	0.5861816394	10.31201178	-0.84816893	-0.18310547	-0.8544922	0.61035156	1539956589.151
-7.875170926000001	-3.48957518	-2.032495108	1.5869141	1.2207031	0.48828125	6.78535144	-6.189599640000001	3.06608876	-2.4414062	1.5869141	1.4038086	8.28789038	6.580786240000001	1.415209964	-0.8544922	-0.48828125	-1.5869141	-10.29526358	-0.8900390380000001	0.26677246400000004	1.4648438	0.4272461	-0.24414062	2.192797824	9.331054712	3.213232428	0	-0.4272461	-0.30517578	0.40793457460000004	9.795214660000001	-0.8074951080000001	-0.48828125	-0.9765625	0.7324219	1539956589.191
-8.93388678	-3.6080077880000005	-2.5899658540000003	1.6479492	0.4272461	0.36621094	6.9097653800000005	-6.40732428	2.958422824	-2.0141602	0	0.8544922	8.56184056	6.747070288000001	1.5898682100000001	-0.8544922	-0.24414062	-1.4648438	-9.780859620000001	-1.035986322	-0.132788089	1.8310547	0.48828125	-0.36621094	1.7824707460000002	9.1193116	3.1354737400000006	-0.36621094	-0.24414062	-0.4272461	1.522875998	9.637304712	-1.2907959260000001	-0.24414062	-2.0141602	0.7324219	1539956589.231
-9.07026358	-3.0361816100000003	-2.7526612400000006	2.2583008	0.061035156	0.6713867	7.722045926000001	-6.278125	2.9955077880000003	-1.6479492	0.48828125	0.12207031	8.808276260000001	6.94086911	1.4415283540000001	-0.8544922	-0.9765625	-1.0375977	-9.839477340000002	-1.5001464660000001	0.01076660144	2.0751953	0.36621094	-0.18310547	1.3302734620000003	9.159985520000001	3.0493408540000004	-0.5493164	-0.7324219	-0.4272461	1.522875998	9.637304712	-1.2907959260000001	-0.061035156	-2.1362305	0.6713867	1539956589.271
-9.03317842	-2.605517572	-2.96560054	1.3427734	0.5493164	0.36621094	7.47082518	-6.2147219400000004	2.8914307100000003	-1.0986328	0.5493164	-0.24414062	8.83579074	7.040161240000001	1.4199951080000002	-0.9765625	-1.0986328	-0.8544922	-9.839477340000002	-1.5001464660000001	0.01076660144	1.6479492	0.36621094	-0.12207031	1.490576178	9.475805710000001	3.243139676	-0.4272461	-1.2207031	-0.48828125	2.55288089	9.527246106	-1.030004892	-0.12207031	-0.9765625	0.61035156	1539956589.311
-9.21979982	-2.6844726440000004	-2.958422824	0.6713867	0.12207031	-0.12207031	7.260278060000001	-6.09628894	2.7550537140000007	-0.91552734	-0.30517578	-0.18310547	8.51638179	6.999487320000001	1.55158696	-1.0986328	-1.0986328	-0.8544922	-10.004565200000002	-1.1209228240000002	-0.011962890380000002	1.5258789	0.24414062	-0.12207031	1.792041034	9.447094748	2.978759784	-0.30517578	-1.5258789	-0.61035156	2.3542969240000002	9.77128894	-0.8541503600000001	0	-0.61035156	0.5493164	1539956589.351
-9.709082068	-3.5589599640000005	-2.874682608	0.6713867	-0.61035156	-0.4272461	7.875170926000001	-5.96828624	2.442822284	-0.91552734	-0.4272461	-0.30517578	8.18620607	6.92292482	1.4415283540000001	-1.4038086	-1.0986328	-0.91552734	-10.223486420000002	-0.4713378894	0.056225586060000006	1.953125	0.12207031	-0.18310547	1.409228534	9.286792032000001	2.7131836060000003	-0.30517578	-1.8920898	-0.5493164	2.3542969240000002	9.77128894	-0.8541503600000001	0.18310547	-0.9765625	0.7324219	1539956589.391
-9.092993210000001	-4.06977536	-2.24663089	0.9765625	-1.5869141	-0.61035156	8.067773560000001	-5.535229532000001	2.0253173920000003	-0.91552734	-0.4272461	-0.30517578	7.8883300720000005	7.034179712	1.5013427520000002	-1.7700195	-1.3427734	-0.8544922	-10.223486420000002	-0.4713378894	0.056225586060000006	2.1362305	0.061035156	-0.18310547	1.207055661	9.00805661	2.43803714	-0.24414062	-2.2583008	-0.6713867	2.3028564300000003	10.27851538	-0.3349609424	-0.30517578	0	0.8544922	1539956589.431
-8.1670652	-4.474121106	-1.8243408540000001	0.48828125	-0.061035156	-0.6713867	7.793823380000001	-5.085424820000001	1.9738769960000002	-2.2583008	1.5869141	-0.30517578	7.16577176	6.94685054	1.119726538	-2.2583008	-2.2583008	-0.61035156	-9.82153354	-0.949853534	-0.2045654254	2.380371	0.61035156	0	1.195092752	8.72333966	2.62944339	0.18310547	-2.380371	-1.0375977	0.45698242800000005	9.8	-0.885253894	-0.4272461	-0.30517578	0.30517578	1539956589.471
-8.72932158	-5.096191394000001	-1.4427246400000002	2.0751953	-0.7324219	-0.18310547	7.643090560000001	-4.897607428000001	2.213134784	-2.9907227	2.319336	-0.18310547	7.065283246000001	7.230371106000001	0.7895507788	-2.319336	-2.4414062	-0.7324219	-9.88015126	-0.8565429712000001	-0.2990722644	2.4414062	0.36621094	-0.18310547	1.09819339	8.96140126	2.757446286	0.24414062	-2.319336	-1.0986328	0.45698242800000005	9.8	-0.885253894	-0.30517578	-1.5869141	0.6713867	1539956589.511
-8.482885880000001	-4.460961960000001	-1.418798822	3.112793	-0.5493164	0.18310547	7.54379892	-5.11054712	2.3542969240000002	-2.9907227	2.4414062	-0.36621094	7.16577176	7.626342752000001	0.6651367212000001	-2.1362305	-1.6479492	-0.91552734	-9.536816394	-1.0108642572	-0.3828125	2.746582	1.0986328	-0.061035156	0.7500732428000001	9.32028804	2.87109375	0.061035156	-2.4414062	-1.0986328	2.09948732	9.505712860000001	-0.7046142572	-0.36621094	-2.4414062	1.5258789	1539956589.551
-8.14433606	-4.002783246	-1.6616454680000001	2.9907227	1.8310547	-0.061035156	7.62873552	-5.48378894	2.11982428	-2.9907227	2.4414062	-0.36621094	6.857128894000001	8.126391574000001	0.44621582460000003	-1.953125	-2.1362305	-0.9765625	-9.60261232	-1.4044433900000002	-0.387597644	2.9296875	0.79345703	0.30517578	0.37443847840000005	9.667211960000001	3.15461412	0.18310547	-2.6245117	-1.159668	0.7572509980000001	10.31320836	-0.250024411	-0.61035156	-2.9907227	1.953125	1539956589.591
-7.7076902	-4.1152344240000005	-1.7812744600000001	2.5024414	1.6479492	-0.12207031	7.841674820000001	-5.81276857	2.020532248	-2.319336	1.8920898	-0.12207031	6.86311052	8.336938400000001	0.5227783246000001	-1.7089844	-2.9296875	-1.0375977	-9.377710160000001	-1.387695288	-0.5036376800000001	2.8686523	0.7324219	0.5493164	-0.03947753894	9.80478534	3.0601074280000002	0.061035156	-3.2348633	-1.0375977	0.7572509980000001	10.31320836	-0.250024411	-1.5258789	-3.112793	1.7089844	1539956589.631
-8.100073380000001	-4.003979532000001	-1.6616454680000001	2.2583008	1.6479492	0.30517578	8.19936502	-6.16208516	1.9690917540000001	-2.380371	2.4414062	0.12207031	7.12390126	8.085717752	0.8589355432	-1.7700195	-2.5024414	-0.9765625	-9.377710160000001	-1.387695288	-0.5036376800000001	2.9907227	0.5493164	0.9765625	-0.379223642	9.506909440000001	2.5564697480000005	0.061035156	-4.1503906	-0.8544922	-0.3732421924	10.200757280000001	0.8254394568000001	-2.746582	-4.8828125	1.6479492	1539956589.671
-8.612085160000001	-4.026708966	-1.6520751800000002	2.1362305	2.0751953	0.48828125	8.19936502	-6.16208516	1.9690917540000001	-2.380371	2.4414062	0.12207031	6.954028060000001	7.988818390000001	0.805102536	-2.0751953	-2.8686523	-0.9765625	-9.286792032000001	-0.7500732428000001	-0.5072265576	3.2958984	-0.12207031	1.2817383	-0.27275390380000003	9.38847644	2.0839355040000003	0.061035156	-4.8217773	-0.5493164	0.539526358	9.95910692	-1.02761232	-4.3945312	-7.446289	1.4648438	1539956589.711
-8.994897660000001	-4.55307608	-1.43435054	2.6855469	2.8686523	0.7324219	8.301049820000001	-6.267358426	1.7896484620000002	-2.746582	3.112793	0.18310547	7.012646760000001	7.982836960000001	0.699829074	-2.4414062	-3.9672852	-0.8544922	-9.286792032000001	-0.7500732428000001	-0.5072265576	3.6621094	-0.48828125	1.4648438	0.052636719240000004	9.351391574	1.9044922120000003	0.061035156	-5.3710938	-0.4272461	0.539526358	9.95910692	-1.02761232	-3.6621094	-7.1411133	1.4038086	1539956589.751
-8.76760234	-4.84975589	-1.320703076	3.7841797	2.6855469	1.2207031	7.39785144	-5.60700679	2.118627896	-2.9296875	3.7841797	0.12207031	7.260278060000001	8.048632788	0.7716064300000001	-2.5024414	-3.8452148	-0.7324219	-10.01772464	-0.1244140625	-0.04306640576	4.0283203	-0.18310547	1.4038086	0.5323486420000001	9.725830072	1.594653354	0.24414062	-5.554199	-0.48828125	2.42607428	9.58347194	-2.363867212	-3.0517578	-5.126953	0.7324219	1539956589.791
-7.9158447480000005	-4.262377896	-1.494165036	3.8452148	4.211426	1.3427734	7.1585937500000005	-5.239746106	2.097094748	-2.8076172	3.7841797	0.24414062	7.364355432000001	8.39794928	0.63881839	-2.6855469	-3.479004	-0.91552734	-9.686352340000001	-0.22490234620000002	0.288305661	4.5166016	-0.24414062	1.4038086	1.0347900360000002	10.069164840000001	1.4235839660000003	0.061035156	-5.432129	-0.4272461	1.3075439300000002	8.394360520000001	-1.8793701080000003	-2.5024414	-3.7841797	-0.24414062	1539956589.831
-8.07734375	-4.306640576	-1.681982428	4.272461	4.0893555	1.6479492	7.190893570000001	-5.00886232	2.000195288	-2.6855469	3.7231445	0.7324219	7.3500000000000005	8.589355432000001	0.454589856	-2.8686523	-2.9296875	-0.8544922	-9.686352340000001	-0.22490234620000002	0.288305661	4.8828125	-0.48828125	1.3427734	1.137670926	10.09548372	1.58149411	-0.4272461	-5.493164	-0.4272461	1.3075439300000002	8.394360520000001	-1.8793701080000003	-1.6479492	-5.004883	-0.48828125	1539956589.871
-8.65874002	-3.926220746	-1.84946286	5.3710938	3.540039	2.4414062	7.351196580000001	-4.9263183900000005	2.1258057100000003	-2.6855469	3.7231445	0.7324219	6.93010234	8.13117662	0.56823732	-2.746582	-2.9907227	-0.6713867	-9.724634080000001	-0.5897705072	0.458178714	5.004883	-0.30517578	1.0375977	1.38410643	9.756933606	1.5025390379999999	-0.6713867	-5.79834	-0.5493164	2.447607428	7.836889480000001	-2.3028564300000003	-0.91552734	-6.591797	0.18310547	1539956589.911
-8.80349092	-3.5972412140000003	-2.860327176	5.7373047	4.760742	2.2583008	6.878662140000001	-5.078247300000001	1.9260253600000001	-2.2583008	3.9672852	0.7324219	6.6489746400000005	7.847656250000001	0.6292480432	-2.6855469	-4.0283203	-0.9765625	-9.89689946	-0.32658691100000004	0.33615722840000006	4.699707	-0.24414062	0.8544922	1.9009033540000002	9.603808606000001	1.211840854	-0.6713867	-5.432129	-0.6713867	5.1631836060000005	9.778466754	-0.900805661	0.91552734	-6.713867	-0.061035156	1539956589.951
-9.19467752	-3.734814496	-3.59484874	5.432129	5.126953	1.5869141	6.473120108000001	-5.642895468000001	1.56953125	-1.6479492	3.6010742	0.9765625	7.00666484	7.9373777	0.8206542932	-2.8076172	-3.6010742	-1.4038086	-9.89689946	-0.32658691100000004	0.33615722840000006	4.4555664	-0.18310547	0.8544922	2.068383786	9.850244600000002	1.0144531250000002	-0.6713867	-5.2490234	-0.48828125	5.1631836060000005	9.778466754	-0.900805661	0.12207031	-3.112793	-0.6713867	1539956589.991
-9.07504892	-2.63183606	-3.8353027160000006	4.1503906	3.6621094	2.0751953	6.034082068	-6.651367212	1.143652356	-1.6479492	3.6010742	0.9765625	7.2590820680000006	8.484082068000001	0.9881347840000001	-2.8076172	-2.6855469	-1.953125	-10.503417540000001	0.1459472644	0.531152356	4.333496	0.30517578	0.91552734	2.0707763580000003	10.173241820000001	0.500048822	-0.5493164	-5.065918	-0.48828125	7.909863220000001	9.482983426	-0.03229980432	1.0375977	-0.12207031	-0.061035156	1539956590.031
-8.69702176	-2.1114501800000003	-5.90727536	1.3427734	3.0517578	0.6713867	5.98981929	-7.594042932000001	1.062304712	-2.380371	3.6621094	1.5869141	7.064086960000001	8.7795652	0.3959716754	-3.2348633	-2.8076172	-2.0141602	-9.82272914	0.01076660144	0.046655271600000006	4.0893555	-0.5493164	0.79345703	1.9774658540000003	10.19238318	0.7416992212000001	-0.4272461	-5.126953	-0.48828125	1.6161865020000004	9.7318116	-0.7955322480000001	0.48828125	-2.5024414	-0.36621094	1539956590.071
-10.03686502	-4.043457068	-6.663330072	-1.5869141	-9.277344	0.30517578	5.785253894	-8.129980432	1.567138678	-2.380371	3.6621094	1.5869141	6.90378444	8.844164840000001	0.062207030760000004	-3.6010742	-3.90625	-1.953125	-9.82272914	0.01076660144	0.046655271600000006	3.6621094	-0.61035156	0.6713867	2.020532248	10.06198732	0.477319339	-0.7324219	-5.004883	-0.48828125	1.6161865020000004	9.7318116	-0.7955322480000001	0.8544922	-3.9672852	-0.79345703	1539956590.111
-5.59265126	-5.261279254	-1.7298339660000002	4.333496	2.5634766	1.4038086	4.910766574	-8.23764676	1.9978027160000003	-2.319336	5.493164	0.79345703	6.686059800000001	8.97575679	-0.36367187500000003	-3.7231445	-3.6621094	-1.953125	-9.350195288	2.595947284	-0.6974365020000001	3.3569336	-0.18310547	0.61035156	1.41640625	9.87536592	-0.14235839660000002	-0.8544922	-4.638672	-0.61035156	3.3448242800000005	9.094189300000002	-1.0048827880000002	0.79345703	-3.0517578	-0.4272461	1539956590.151
-7.893115020000001	-5.6967282400000006	-3.86879892	4.333496	5.3100586	1.8310547	3.649877896	-7.78903804	1.6724121400000003	-2.0751953	3.6621094	0	6.306836060000001	9.325073380000001	-0.9821533540000001	-3.3569336	-3.112793	-2.1362305	-9.77966304	3.0397704680000004	-0.5371337860000001	3.7231445	-0.79345703	0.36621094	0.24165038940000003	10.223486420000002	-0.7440917932000001	-1.159668	-4.333496	-0.18310547	1.2333740020000001	9.843066100000001	-1.641308606	0.91552734	-2.4414062	-0.12207031	1539956590.191
-8.407519568	-4.968188400000001	-5.81276857	3.7231445	-1.8310547	1.4648438	3.01464856	-7.908667032	1.195092752	-2.1362305	2.746582	-0.5493164	6.09748552	10.325171220000001	-2.122216754	-3.7231445	-3.8452148	-2.4414062	-9.77966304	3.0397704680000004	-0.5371337860000001	4.4555664	-0.7324219	0.18310547	-0.11604003600000001	10.71755342	-0.9785644568000001	-1.4038086	-4.699707	-0.12207031	1.2333740020000001	9.843066100000001	-1.641308606	0.5493164	-2.6245117	0.24414062	1539956590.231
-7.33085962	-5.0626952880000005	-4.10566394	4.5166016	2.746582	1.5258789	3.0337889400000004	-8.13117662	1.4367432100000002	-2.1362305	2.746582	-0.5493164	6.129785340000001	10.56442842	-2.5253662140000004	-3.90625	-4.760742	-1.8310547	-10.1241938	2.586376996	-0.3911865216	4.638672	-0.36621094	-0.061035156	-0.49645996400000003	10.8981929	-0.6089111420000001	-0.9765625	-5.6152344	-0.6713867	0.723754892	9.843066100000001	-2.15571286	0.30517578	-4.0893555	0.30517578	1539956590.271
-7.806982428000001	-4.99211412	-4.337744110000001	4.9438477	2.6855469	1.953125	3.15461412	-7.9995851600000005	1.225	-3.1738281	4.5166016	0.18310547	5.89411592	10.09309056	-2.55527356	-3.479004	-6.1035156	-1.2817383	-9.614575180000001	2.400952176	-0.27993163940000004	5.004883	-0.30517578	-0.18310547	-0.423486322	10.600317000000002	-0.802709964	-1.2207031	-6.0424805	-0.91552734	0.1363769568	9.786840560000002	-2.48588858	0.12207031	-3.6010742	0.6713867	1539956590.311
-7.811767572	-5.413207968	-4.3640625	5.3100586	4.211426	2.2583008	3.0014891200000005	-8.12758786	0.966601538	-3.2348633	5.3710938	0.4272461	6.042456070000001	9.43034694	-2.282519568	-3.1738281	-6.0424805	-1.2817383	-9.614575180000001	2.400952176	-0.27993163940000004	5.3710938	-0.36621094	-0.24414062	-0.01794433606	10.1241938	-0.9905273560000001	-1.3427734	-6.164551	-0.7324219	0.1363769568	9.786840560000002	-2.48588858	-0.24414062	-4.8217773	0.48828125	1539956590.351
-8.424267572	-5.611792032	-5.304345746000001	5.79834	2.5024414	2.8686523	2.536132788	-8.64558107	0.794335962	-3.2348633	5.3710938	0.4272461	6.2565917540000004	8.99848642	-2.0061767180000003	-3.112793	-5.3710938	-1.4038086	-9.863403060000001	1.9044922120000003	0.10527343750000001	5.493164	-0.48828125	-0.18310547	0.86850589	9.90048822	-0.8876464660000001	-1.0375977	-5.79834	-0.8544922	-0.265576178	9.79401857	-2.55048822	-0.24414062	-6.5307617	1.0375977	1539956590.391
-7.867993210000001	-4.854541034	-4.591357428	6.958008	2.0141602	3.1738281	2.204760782	-8.98173822	0.7440917932000001	-2.5634766	4.272461	0.48828125	6.57839357	8.931494110000001	-1.5121094240000001	-2.746582	-4.760742	-1.5258789	-9.816748200000001	1.29558107	0.46774902160000004	5.92041	-0.48828125	-0.24414062	1.282421924	9.945947480000001	-0.5778076080000001	-0.91552734	-5.2490234	-0.8544922	1.7896484620000002	8.96259784	-3.363964856	-0.8544922	-6.7749023	1.2207031	1539956590.431
-7.58447284	-3.063696286	-4.500439496	6.713867	2.4414062	2.5024414	2.332763678	-9.113330072	0.6232665740000001	-2.380371	3.4179688	0.5493164	6.805688400000001	8.924316394	-1.0575195288	-2.380371	-4.5166016	-1.4648438	-9.816748200000001	1.29558107	0.46774902160000004	5.9814453	-0.4272461	-0.061035156	1.4989501800000002	10.02490216	-0.00837402356	-0.6713867	-5.126953	-0.91552734	1.7896484620000002	8.96259784	-3.363964856	-0.61035156	-5.859375	1.5258789	1539956590.471
-7.558154254000001	-2.560058606	-4.196582068	6.4697266	3.3569336	2.5634766	2.8734864200000003	-8.63959964	0.6400146760000001	-2.380371	3.4179688	0.5493164	7.09160144	8.892016574000001	-0.3182128894	-2.0751953	-4.0283203	-1.2207031	-8.850146760000001	0.80988768	0.37802735600000004	5.432129	0.18310547	-0.12207031	1.4702392180000001	10.012939300000001	0.416308606	-0.5493164	-5.004883	-0.79345703	1.179541034	9.329858426000001	-2.7251464660000004	-1.0375977	-6.5307617	1.2817383	1539956590.511
-8.145532248	-1.8386962860000002	-4.5327391200000005	5.3100586	3.3569336	2.8076172	3.23356929	-8.359667932	0.907983426	-2.1972656	5.004883	0.61035156	7.255493210000001	8.807080072	0.46774902160000004	-1.8310547	-2.8686523	-0.9765625	-8.53073732	0.3014648462	0.30385742800000004	5.79834	-0.061035156	-0.18310547	1.238159146	9.78444838	0.4438232428	-1.0375977	-4.272461	-0.48828125	2.071972644	8.27353534	-2.592358426	-1.159668	-6.5307617	1.5258789	1539956590.55
-9.066674820000001	-1.6245605040000002	-4.393969748000001	5.493164	2.1362305	2.746582	3.1187255400000002	-8.1838134	0.835009784	-1.8310547	5.126953	0.48828125	6.74467752	8.65634784	1.0670898560000002	-1.8920898	-2.0751953	-0.7324219	-8.53073732	0.3014648462	0.30385742800000004	5.6762695	-0.9765625	-0.36621094	1.0515380890000001	9.52963858	0.4378417932	-1.5869141	-4.4555664	-0.18310547	3.8101807100000005	8.61328125	-2.1796386780000003	-1.0375977	-4.9438477	1.5869141	1539956590.591
-8.5666259	-2.136572284	-3.8628173920000006	4.272461	0.5493164	1.7700195	2.8232422120000003	-8.1072509	0.5873779254	-1.2817383	4.0893555	0.12207031	5.964697480000001	8.63122554	1.506127896	-2.1362305	-2.1972656	-0.8544922	-8.89321286	0.1878173822	0.56823732	5.004883	-0.79345703	-0.61035156	1.331469748	9.43273912	0.12800292540000002	-1.8310547	-4.8217773	-0.061035156	3.3496094240000005	9.097778060000001	-0.573022464	-1.5258789	-4.3945312	1.2817383	1539956590.63
-8.66472194	-2.8064941100000005	-3.958520468	2.746582	0.79345703	1.4648438	2.9261230040000004	-8.302246106	0.42827148560000006	-1.0375977	2.9907227	-0.30517578	5.349804712	8.8896241	1.58747554	-2.5634766	-2.5024414	-1.4038086	-10.74267572	-1.2321777160000003	0.5586669928	5.6152344	-1.5869141	-0.8544922	1.9224365020000003	9.657641574000001	0.1985839856	-1.953125	-4.638672	-0.061035156	2.719165036	9.00207518	-0.88046875	-1.159668	-5.065918	1.5258789	1539956590.671
-8.48527806	-3.9405760800000005	-3.430957068	3.0517578	2.5634766	1.3427734	3.180932608	-9.15161142	0.3959716754	-1.0375977	2.9907227	-0.30517578	4.9263183900000005	9.210229532000001	1.4702392180000001	-2.6245117	-2.5634766	-2.0751953	-10.74267572	-1.2321777160000003	0.5586669928	5.493164	-0.6713867	-1.3427734	2.600732428	9.96628444	1.544409146	-0.9765625	-4.5166016	-0.7324219	2.719165036	9.00207518	-0.88046875	-1.3427734	-5.432129	2.380371	1539956590.711
-8.557055710000002	-4.727734424	-2.751464856	4.760742	0	1.2207031	3.7037110600000003	-10.178027160000001	0.03828125	-0.48828125	2.8686523	-0.5493164	4.608105432	9.52485324	1.5001464660000001	-2.319336	-2.1972656	-2.4414062	-10.225878600000001	-1.606616214	-0.43664550720000006	4.333496	0.18310547	-1.6479492	2.2573974640000003	10.05959514	2.82084964	-0.48828125	-4.0283203	-1.2817383	4.73132338	10.868286240000002	0.12321777160000001	-1.8310547	-5.79834	4.5166016	1539956590.75
-9.34541034	-4.3150146760000005	-3.5135009000000004	4.0893555	2.746582	1.3427734	3.9884277160000003	-10.538110520000002	-0.88046875	-0.48828125	2.8686523	-0.5493164	4.425073380000001	9.426757788000002	1.641308606	-1.5258789	-1.4648438	-2.319336	-10.2761232	-1.4403320680000002	-0.38879393000000007	3.90625	0.12207031	-0.91552734	0.6663330072	9.449487320000001	2.975170926	-1.2207031	-3.112793	-0.6713867	1.885351538	12.248803420000002	2.007373004	-2.6855469	-5.9814453	5.493164	1539956590.791
-9.98422824	-2.8232422120000003	-3.584082068	3.9672852	0.5493164	0.6713867	3.4907714660000004	-11.2810054	-1.4546875000000001	-0.061035156	3.0517578	-1.5869141	4.062597644	10.023705580000001	1.915258786	-1.2817383	-0.61035156	-2.0141602	-10.2761232	-1.4403320680000002	-0.38879393000000007	4.211426	-0.5493164	-0.061035156	-0.35529785340000003	9.6983152	3.3065429320000006	-1.159668	-3.540039	-0.36621094	-0.8565429712000001	13.288378600000001	0.8278320288	-3.2958984	-7.2631836	5.2490234	1539956590.831
-9.25688498	-3.953735324	-2.49426268	4.272461	2.380371	0.6713867	3.4907714660000004	-11.2810054	-1.4546875000000001	-0.061035156	3.0517578	-1.5869141	3.064892572	9.95192842	1.923632788	-1.4648438	-1.4648438	-1.7700195	-10.003369600000001	-0.8254394568000001	0.26318359620000004	3.9672852	0.12207031	-0.061035156	-0.5431152356000001	9.410009980000002	2.557666034	-0.9765625	-4.4555664	-0.7324219	1.259692392	11.93178714	-1.429565396	-4.1503906	-5.432129	4.760742	1539956590.87
-8.643188400000001	-3.3651612400000004	-2.519384784	5.432129	-1.5258789	1.0375977	3.37473143	-9.837085159999999	-0.9773681610000001	-0.36621094	2.8076172	-1.953125	2.190405252	9.1193116	1.53125	-1.8310547	-4.211426	-1.7089844	-8.948242212	-1.09819339	0.39836425720000007	4.4555664	0.24414062	0.4272461	-0.4103271466	8.681469748	2.136572284	-0.61035156	-4.699707	-0.79345703	3.84367662	10.849145860000002	-0.5909667932	-4.272461	-2.319336	3.6010742	1539956590.91
-7.454076980000001	-2.0659912140000003	-1.2106445288	3.7231445	0.4272461	0.8544922	3.4417237400000005	-8.250805710000002	-0.2344726538	-1.2817383	4.272461	-1.4648438	2.233471646	8.310620108	1.418798822	-2.1362305	-5.92041	-1.7700195	-8.948242212	-1.09819339	0.39836425720000007	4.760742	0.24414062	0.5493164	0.04426269568	7.96130342	2.0121582460000003	-0.24414062	-5.126953	-0.8544922	3.660644568	8.30583516	-0.492871106	-3.112793	0.061035156	2.1362305	1539956590.951
-7.9792482	-2.068383786	-1.0455566100000002	2.9296875	1.4038086	0.4272461	3.41301268	-6.9492432100000014	0.2823242212	-1.4038086	5.3710938	-0.79345703	2.566040036	7.9134519800000005	1.37214357	-1.953125	-5.859375	-1.8310547	-8.914746106	-2.2239013580000004	0.8960205072	4.699707	0.30517578	0.5493164	0.7309326080000002	7.757934800000001	2.04924321	-0.12207031	-5.1879883	-0.91552734	2.8854492800000004	6.6358152	-0.38640135800000003	-2.0751953	0.91552734	0.7324219	1539956590.99
-8.783154254000001	-2.031298822	-0.893627896	3.7231445	-0.18310547	0.48828125	3.0959961060000003	-6.877465560000001	0.36965332460000005	-0.91552734	5.004883	-0.18310547	2.866308606	8.12758786	1.3171142180000002	-1.4648438	-5.554199	-2.2583008	-9.56552716	-2.940478534	1.41042482	4.272461	0.12207031	0.61035156	2.109057608	8.531933606	2.5074219240000004	0	-5.432129	-1.0986328	1.4678466460000001	6.312817392	-0.531152356	-0.61035156	0.5493164	-0.30517578	1539956591.03
-8.155102340000001	-0.734521466	-0.57421875	2.0141602	1.8920898	0.24414062	2.7813721040000003	-7.644287140000001	-0.07536621106000001	0	3.2348633	0.061035156	3.38908696	8.604907248	1.6915527160000003	-0.61035156	-4.5776367	-2.9296875	-9.56552716	-2.940478534	1.41042482	3.479004	0.5493164	0.18310547	3.4393310700000006	9.45786142	3.01464856	0.36621094	-4.8828125	-1.7089844	-0.5861816394	6.297265380000001	-0.0227294928	0	-3.3569336	-0.5493164	1539956591.071
-9.869384980000001	-1.1771484620000001	-1.41042482	0.79345703	1.4038086	-0.061035156	2.9033935700000004	-8.177832068	-0.269165036	0.6713867	1.2207031	0	3.9788574280000004	8.564233426000001	2.269360324	0.4272461	-2.9907227	-3.479004	-9.00686052	-3.111547824	0.991723642	2.5634766	0.7324219	0.12207031	3.9022949280000003	9.4004393	3.188110324	0.18310547	-4.272461	-2.0751953	-0.5754150360000001	5.736206070000001	0.2045654254	0.9765625	-5.065918	-0.91552734	1539956591.11
-10.150512680000002	-2.172460962	-0.211743161	2.746582	1.159668	0.48828125	3.2718505400000004	-8.55585962	-0.454589856	0.8544922	0.30517578	-0.30517578	4.5889648560000005	8.20415036	2.976367212	1.0986328	-1.2817383	-3.479004	-8.665917932000001	-2.7454834260000003	0.22968750000000002	1.7089844	0.79345703	0.36621094	3.5182862400000006	8.606103240000001	3.1474366000000003	0.061035156	-3.479004	-1.953125	7.255493210000001	8.69582518	0.3541015576	0.36621094	-6.4086914	1.0986328	1539956591.15
-11.4760009	-1.667626996	-1.0455566100000002	1.2817383	-1.3427734	0.91552734	3.379516574	-8.647973740000001	-0.576611322	0.8544922	0.30517578	-0.30517578	4.9992920320000005	8.141943390000002	3.7204589660000003	1.4038086	-0.18310547	-3.0517578	-8.665917932000001	-2.7454834260000003	0.22968750000000002	1.159668	0.4272461	0.48828125	2.4906739200000003	8.080932608000001	3.0613037140000006	0	-2.319336	-1.6479492	15.27182608	8.512792932	1.451098642	0.061035156	-0.36621094	1.6479492	1539956591.191
-10.920923020000002	-2.7131836060000003	-2.7179687500000003	0.30517578	1.0986328	0.30517578	3.257495108	-9.14204074	-0.40314941100000007	0.7324219	0	-0.8544922	5.273242212	9.503320288000001	4.360473740000001	1.3427734	0.36621094	-2.5024414	-11.00466304	-1.0934082068000002	-0.379223642	1.0986328	-0.6713867	1.0986328	1.5180908540000002	9.297558606	2.5421141200000004	0.061035156	-2.5024414	-0.6713867	7.0317871400000005	7.342822480000001	-2.026513678	-1.8310547	1.6479492	-2.6245117	1539956591.23
-11.014233720000002	-6.805688400000001	-2.2657714660000003	1.2817383	2.5024414	-0.12207031	2.5851807100000004	-10.05839856	-0.49167482	-0.30517578	-0.18310547	-1.5258789	5.13088408	11.49633786	4.4513915740000005	1.4038086	-0.30517578	-2.0141602	-11.00466304	-1.0934082068000002	-0.379223642	1.159668	-0.5493164	1.0375977	1.476220746	11.246313400000002	1.8805663940000001	-0.12207031	-1.953125	-0.30517578	1.353002896	9.671997300000001	2.159301718	-2.4414062	1.5869141	0.061035156	1539956591.27
-10.3526857	-6.529345746000001	-2.7167724640000004	2.5024414	-0.30517578	0.36621094	2.3219971040000003	-11.157788040000002	0.1303955072	-1.0375977	0.061035156	-1.159668	5.337841754	14.30642122	4.136767572	1.2207031	-0.91552734	-1.7089844	-14.1293705	-0.729736322	-0.32060547120000005	0.4272461	0	0.30517578	2.48229982	14.1293705	1.5707275360000001	0.36621094	-1.7089844	-0.36621094	2.4356445680000003	11.82651358	2.229882788	-0.24414062	-4.272461	-0.12207031	1539956591.311
-8.027099640000001	-3.953735324	-3.7407959260000005	0.4272461	3.3569336	-0.4272461	1.4953613220000002	-11.86240216	0.955834964	-1.3427734	0.61035156	-0.4272461	5.700317392	14.305224640000002	3.9022949280000003	0.5493164	0.18310547	-0.91552734	-10.339526260000001	1.006079074	-2.6784912140000006	-0.5493164	1.4038086	0.61035156	2.14973143	14.1903804	1.6305420320000001	0.36621094	0.6713867	-0.61035156	0.553881839	11.79182158	-0.6364257788	-1.6479492	-2.319336	-1.2207031	1539956591.35
-7.686157248	-5.317504892	-4.31142572	0.8544922	1.0375977	-0.061035156	1.4331542540000002	-10.35029254	1.9188476440000002	-1.5869141	1.159668	0.18310547	5.59624002	11.78583966	3.3496094240000005	0	1.8920898	0.6713867	-10.339526260000001	1.006079074	-2.6784912140000006	-0.6713867	0.7324219	0.5493164	0.2512207068	11.635107820000002	1.414013678	-0.061035156	1.7700195	0.061035156	1.1209228240000002	9.96867662	-2.3303711060000003	0.30517578	-4.0893555	-2.0141602	1539956591.39
-8.3967527	-4.29348143	-3.7695067900000003	-0.7324219	0.30517578	0.48828125	2.077954074	-9.00327176	2.830419928	-1.5869141	1.159668	0.18310547	4.732519568	10.48786592	2.326782248	-0.9765625	2.1972656	1.8920898	-9.404028060000002	1.8159667540000002	-2.721557608	-0.18310547	-0.5493164	0.061035156	-1.2907959260000001	9.637304712	0.48090820680000007	-1.4648438	2.8076172	1.3427734	2.40573732	9.38608426	-2.5253662140000004	-0.061035156	-3.112793	-2.2583008	1539956591.431
-7.436132788000001	-2.895019568	-3.0947998200000004	-0.7324219	0.8544922	0.061035156	-0.5550781250000001	-8.79990216	2.8986084260000005	-0.91552734	1.4648438	0.5493164	2.686865216	9.371728240000001	1.119726538	-2.4414062	-1.7700195	2.746582	-8.517577880000001	1.1627929712000002	-1.040771466	0	-0.79345703	0.30517578	-1.3482177520000003	8.55466304	0.18303222840000002	0.18310547	0.24414062	1.8310547	2.49426268	8.9829348	-1.211840854	-0.12207031	-1.7089844	-2.8686523	1539956591.522
-7.62753894	-3.170166034	-3.1593994600000004	-0.4272461	0.24414062	0.24414062	0.26796875000000003	-7.66940944	2.69523912	-0.6713867	0.36621094	1.159668	2.656957968	8.577392572	0.84816893	-2.1972656	-3.8452148	2.8686523	-8.517577880000001	1.1627929712000002	-1.040771466	-0.24414062	-0.6713867	-0.061035156	-0.025122070680000004	8.19099092	0.4378417932	1.0375977	-0.61035156	1.2817383	2.49426268	8.9829348	-1.211840854	-0.12207031	-1.7089844	-2.8686523	1539956591.551
-8.048632788	-2.75983876	-3.5194824280000003	-0.36621094	-0.79345703	0.18310547	1.070678714	-6.998290740000001	2.6605469240000006	0	0.91552734	1.5869141	3.215625	8.092895468	0.7668212860000001	-1.7089844	-3.6010742	2.5634766	-8.43383786	1.156811502	-0.657958966	-0.30517578	-0.48828125	-0.30517578	1.314721646	8.2089357	0.5335449280000001	0.8544922	0.061035156	1.159668	3.40942392	8.65515126	-1.079052716	0.24414062	-0.61035156	-2.5634766	1539956591.59
-7.52106929	-2.2621826080000003	-3.476416034	-0.30517578	-0.18310547	0	1.3864990020000003	-6.572412140000001	2.274145468	0.4272461	-0.48828125	1.3427734	3.9573242800000004	8.1754393	1.030004892	-1.0986328	-1.0375977	1.8310547	-8.539111420000001	1.2788329680000001	-0.37204589660000004	-0.4272461	-0.12207031	-0.48828125	2.191601538	8.7030027	0.7967285340000001	0.79345703	1.2207031	0.91552734	3.741992212	8.720947480000001	-0.8433837860000001	0.48828125	1.2817383	-2.4414062	1539956591.63
-8.28430162	-2.489477536	-4.383203076	-0.9765625	0.4272461	-0.36621094	1.6592528960000001	-6.603515380000001	1.81357428	0.4272461	-0.48828125	1.3427734	4.106860324	8.608496106	1.1879150360000001	-0.4272461	1.7700195	0.8544922	-8.73410643	1.509716754	0.05981445288	-0.48828125	-0.36621094	-0.7324219	2.63183606	9.478198380000002	0.8242431610000001	0.36621094	2.2583008	0.61035156	2.5253662140000004	8.931494110000001	-0.5885742212	0.79345703	2.0141602	-2.380371	1539956591.671
-8.39794928	-2.381811502	-3.7336182100000004	0	-1.953125	0.24414062	2.4392334260000004	-7.257885880000001	1.29558107	0.12207031	-2.4414062	1.0375977	3.92861322	9.07983426	1.412817392	0.18310547	3.4179688	0.061035156	-8.845361420000001	1.4546875000000001	0.6125	-0.7324219	-0.061035156	-0.7324219	2.5026367800000004	10.1146241	0.8170653959999999	-0.18310547	2.2583008	0.30517578	1.1723632788	9.447094748	-0.9283202880000001	-0.12207031	-0.4272461	-1.953125	1539956591.71
-8.1670652	-1.7812744600000001	-3.487182608	-1.2207031	0.24414062	0	3.0672851440000004	-7.639501800000001	1.604223642	-0.12207031	-1.953125	0.8544922	3.6666259000000005	8.94465306	1.83151857	0.61035156	3.90625	-0.36621094	-8.845361420000001	1.4546875000000001	0.6125	-1.0986328	-0.12207031	-0.8544922	2.021728534	9.85502896	0.7883544928000001	-0.5493164	1.7700195	0	2.4906739200000003	8.641992212	-1.5216797120000003	0.12207031	0.061035156	-1.5869141	1539956591.75
-9.092993210000001	-1.4044433900000002	-4.693042032	-1.4648438	-1.4648438	-0.30517578	3.25151358	-7.425365920000001	1.836303714	-0.12207031	-1.953125	0.8544922	3.289794928	8.752050720000002	2.104272464	0.91552734	3.112793	-0.6713867	-9.18869658	1.156811502	0.5072265576	-0.7324219	-0.24414062	-0.9765625	1.65805661	9.451879892000001	0.9630126800000001	-0.79345703	1.4038086	-0.30517578	2.109057608	9.121704074	-0.8565429712000001	0.061035156	1.5869141	-1.5869141	1539956591.791
-8.49484874	-2.306445288	-4.19060054	-1.6479492	-2.319336	-0.36621094	3.25151358	-7.425365920000001	1.836303714	-0.7324219	-1.4648438	0.24414062	3.0732665740000003	8.987719748	2.4523925720000004	0.9765625	2.0141602	-0.8544922	-10.857519960000001	-0.14833984620000001	0.3756347644	-0.9765625	-0.061035156	-1.0986328	1.7298339660000002	9.522461060000001	1.184326178	-0.7324219	0.7324219	-0.48828125	1.471435504	9.402832068	-0.984545926	-0.48828125	1.3427734	-1.8920898	1539956591.83
-8.81066893	-3.6738037140000004	-4.9263183900000005	-3.90625	2.0751953	-0.9765625	3.4656494600000003	-8.029492212000001	2.021728534	-1.0986328	-1.2817383	-0.18310547	3.1593994600000004	9.850244600000002	2.6940429320000003	1.0986328	1.3427734	-1.5258789	-10.857519960000001	-0.14833984620000001	0.3756347644	-1.4038086	-0.24414062	-1.2207031	2.3495117800000003	10.394556200000002	1.33386232	-0.4272461	0.5493164	-0.79345703	1.546801718	9.928002700000002	-1.003686502	-1.159668	1.159668	-1.0375977	1539956591.87
-11.107544420000002	-5.32228984	-5.74936502	-1.2207031	-1.7089844	0.18310547	3.3412353240000003	-11.550171220000001	1.3015625000000002	-1.2207031	-1.4038086	-0.7324219	3.6008300720000004	11.038159440000001	3.2048584260000004	1.0986328	1.3427734	-1.5258789	-12.698608720000001	-0.14235839660000002	-0.15671386780000002	-1.159668	0	-0.9765625	2.4799072480000004	11.40661592	1.6353271760000003	-0.48828125	1.0986328	-0.79345703	4.273144568	10.924511780000001	-0.534741214	-2.1972656	1.159668	0.6713867	1539956591.911
-9.636108426000002	-6.918139480000001	-2.1521240020000003	0.48828125	-3.9672852	0.61035156	3.1869139400000006	-12.978539840000002	1.2513183900000002	-0.36621094	-1.7700195	-1.0375977	3.8508545320000005	11.40422374	3.417797824	1.159668	2.2583008	-2.2583008	-10.919726440000002	0.3804199280000001	-2.29089357	-1.953125	1.159668	-0.79345703	1.02761232	11.28459514	2.045654254	0.61035156	1.0375977	-1.0375977	5.9036866	11.55375998	1.947558606	-2.4414062	1.0986328	3.3569336	1539956591.95
-8.1838134	-5.90847194	-1.5527832460000002	0.061035156	0.91552734	0.48828125	3.5314452880000005	-11.90546924	1.8398925720000001	-0.30517578	-0.30517578	-1.159668	3.8376952880000004	11.44370108	3.134277356	0.48828125	2.0141602	-1.0986328	-10.919726440000002	0.3804199280000001	-2.29089357	-1.953125	0.30517578	-0.24414062	-1.443920926	10.59553264	2.296875	0.4272461	2.5634766	-0.5493164	4.91315944	12.233251800000001	-0.5562744110000001	-1.953125	3.112793	3.9672852	1539956591.99
-10.609887680000002	-3.9501464660000005	-3.7599366	-2.1362305	0.18310547	-0.4272461	3.5314452880000005	-11.90546924	1.8398925720000001	-0.30517578	-0.30517578	-1.159668	3.1773437500000004	11.417383180000002	2.0743652160000003	-0.7324219	1.3427734	0.91552734	-10.218701079999999	0.29069824280000006	-2.87109375	0.12207031	0.5493164	-0.12207031	-3.66303714	9.91245108	2.5217773560000003	-0.24414062	2.8686523	0.61035156	1.2441405760000002	12.58017572	-2.1604980040000004	-0.91552734	2.4414062	4.4555664	1539956592.031
-9.852636780000001	-5.0698732	-3.048144568	1.4038086	-3.540039	0	2.3435302520000003	-10.096679320000002	1.4738280760000002	0.79345703	0.36621094	-1.2207031	1.758544928	11.46164586	1.3661621400000001	-1.6479492	-0.61035156	2.6855469	-10.174438400000001	-0.876879892	-2.56484375	-0.5493164	0.061035156	-0.061035156	-3.37473143	10.29646016	2.7610351440000005	0.12207031	0.48828125	0.6713867	-0.023925780760000005	12.89958516	-2.63183606	-0.24414062	3.2958984	5.554199	1539956592.07
-6.75305162	-4.821044928	-1.9427734620000003	-0.8544922	-0.18310547	-0.18310547	1.7944336060000001	-10.395751800000001	0.4844970746000001	1.5869141	-1.2817383	-0.9765625	0.686669928	10.681664840000002	1.4582763580000002	-1.7089844	-2.746582	3.0517578	-10.174438400000001	-0.876879892	-2.56484375	-0.8544922	0.4272461	0.061035156	-1.0969971040000002	10.223486420000002	2.122216754	0.36621094	0.061035156	0.4272461	-0.2954833966	12.040649460000001	-2.396167032	0	0.79345703	5.7373047	1539956592.11
-7.411010880000001	-4.026708966	-1.9320067900000002	-1.0986328	0.7324219	0.30517578	2.0887207460000004	-9.682763580000001	0.18303222840000002	1.5869141	-1.2817383	-0.9765625	1.3242920320000002	9.21860324	1.8434814300000002	-1.7089844	-2.746582	3.0517578	-9.228173920000001	-0.5897705072	-2.2203125000000004	-0.36621094	-0.061035156	0.061035156	-0.08732910340000001	9.278417932000002	2.0839355040000003	0.7324219	0.9765625	0.4272461	-0.33615722840000006	10.422070680000001	-1.02761232	0.4272461	0.8544922	5.065918	1539956592.151
-8.226879892	-3.3292724640000007	-1.943969748	0.18310547	-2.319336	0.30517578	2.463159146	-8.38239766	0.30385742800000004	0.9765625	-0.8544922	-1.159668	2.027709964	8.292675720000002	1.7860596040000003	-0.4272461	0.24414062	0.8544922	-8.347705072	-0.7309326080000002	-1.5767089660000002	-0.4272461	0	0.12207031	-0.1124511682	8.411108426	2.2083496400000002	0.48828125	1.0375977	0.7324219	0.3289794928	8.955419928000001	0.324194339	2.319336	2.5024414	2.8686523	1539956592.19
-6.531738220000001	-2.512207068	-1.35180661	-0.24414062	-1.0986328	0.061035156	2.327978534	-7.56652806	0.0454589856	0.6713867	-0.18310547	-0.9765625	1.771704074	8.12758786	1.604223642	-0.30517578	1.6479492	0.5493164	-8.347705072	-0.7309326080000002	-1.5767089660000002	-0.4272461	-0.24414062	0.4272461	-0.1387695288	8.202954074	2.146142572	0.061035156	0.7324219	0.79345703	-2.020532248	7.873974640000001	-1.757348642	1.7089844	-0.061035156	1.8920898	1539956592.23
-6.134570288000001	-2.288500998	-1.318310504	-1.0375977	1.3427734	-0.061035156	2.098291034	-7.097582968	-0.37204589660000004	1.159668	-0.36621094	-0.61035156	1.282421924	7.893115020000001	1.5025390379999999	0	0.79345703	0.30517578	-8.3620607	-1.1041748200000001	-1.44870607	-0.5493164	-0.061035156	0.30517578	-0.014355469240000002	8.0390625	2.25859375	0.12207031	0.5493164	0.36621094	-2.7502685700000002	6.58796376	-0.8290283540000001	2.0751953	-0.91552734	0.5493164	1539956592.27
