# Supplementary material for: A deep learning approach for lower back-pain risk prediction during manual lifting
Source: PLoS One. 2021 Feb 19;16(2):e0247162. doi: 10.1371/journal.pone.0247162 (PMC7894914; doi:10.1371/journal.pone.0247162)
Supplement: S1 Data — (ZIP) [file pone.0247162.s001.zip › source-used/Subject_01_P2_Zone08_T2.csv]

Side_A_x	Side_A_y	Side_A_z	Side_G_x	Side_G_y	Side_G_z	LtWt_A_x	LtWt_A_y	LtWt_A_z	LtWt_G_x	LtWt_G_y	LtWt_G_z	RtWt_A_x	RtWt_A_y	RtWt_A_z	RtWt_G_x	RtWt_G_y	RtWt_G_z	Back_A_x	Back_A_y	Back_A_z	Back_G_x	Back_G_y	Back_G_z	UArm_A_x	UArm_A_y	UArm_A_z	UArm_G_x	UArm_G_y	UArm_G_z	Thig_A_x	Thig_A_y	Thig_A_z	Thig_G_x	Thig_G_y	Thig_G_z	Time_stp
-7.656250000000001	-5.43234874	-2.6760987400000005	-0.12207031	-0.061035156	0.6713867	1.638916034	-9.486572480000001	0.1244140625	-0.30517578	-0.30517578	0.24414062	2.628247104	10.32995558	0.8457763580000002	-0.5493164	0.9765625	0.48828125	-8.84057608	0.419897464	-3.9836425720000004	0.6713867	-1.0986328	-0.4272461	-2.895019568	9.755737320000001	1.8028076080000002	-0.7324219	-0.9765625	0.6713867	2.3997558900000002	9.48896466	-0.46655273560000005	0.061035156	0.18310547	-0.4272461	1539960600.413
-7.684961060000001	-5.228979532	-2.586376996	0	0.36621094	0.7324219	1.93439946	-9.341821580000001	-0.05144042932000001	-0.30517578	-0.36621094	0.36621094	2.628247104	10.32995558	0.8457763580000002	-0.6713867	0.48828125	0.8544922	-8.89919429	0.20097655760000002	-3.7360108800000003	0.7324219	-1.2817383	-0.36621094	-2.5815917540000006	9.441113220000002	1.818359424	-0.5493164	-1.0986328	0.8544922	2.3997558900000002	9.48896466	-0.46655273560000005	0.12207031	0.48828125	-0.36621094	1539960600.454
-7.8261232000000005	-5.16557608	-2.7311278960000003	0.061035156	0.24414062	0.7324219	2.08752446	-9.207836960000002	-0.031103515380000002	0.36621094	-0.061035156	0.18310547	2.350707968	9.97705072	0.8565429712000001	-0.79345703	-0.48828125	1.0375977	-9.101367212000001	-0.050244139400000006	-3.4632567900000004	0.7324219	-1.3427734	-0.30517578	-2.2203125000000004	9.325073380000001	2.007373004	-0.36621094	-1.0986328	0.91552734	1.599438498	9.645678420000001	-0.2560058606	-0.061035156	0.4272461	-0.36621094	1539960600.493
-7.8512451080000005	-5.04714357	-2.670117212	0.061035156	0.24414062	0.7324219	2.1114501800000003	-9.07026358	-0.0813476538	0.36621094	-0.061035156	0.18310547	2.5229737400000003	9.755737320000001	0.840991214	-0.79345703	-0.5493164	1.0986328	-9.24372554	-0.1997802716	-3.1964844240000003	0.61035156	-1.2817383	-0.24414062	-1.8913329680000002	9.30832518	2.135375998	-0.18310547	-1.0375977	0.91552734	1.66044928	9.721044928000001	-0.1315917932	-0.061035156	-0.18310547	-0.36621094	1539960600.533
-7.833300720000001	-4.95742212	-2.7347167540000004	-0.061035156	0.24414062	0.6713867	2.1892089660000003	-9.076245108	-0.011962890380000002	0.36621094	-0.4272461	-0.12207031	2.5229737400000003	9.755737320000001	0.840991214	-0.6713867	-0.30517578	1.0986328	-9.27961412	-0.287109375	-2.98952626	0.48828125	-1.2817383	-0.18310547	-1.6365234620000002	9.34421376	2.282519568	-0.061035156	-0.79345703	0.8544922	1.774096646	9.62773462	0.005981445288000001	-0.12207031	-0.061035156	-0.24414062	1539960600.573
-7.914648560000001	-4.860522464000001	-2.743090854	-0.061035156	0.24414062	0.61035156	2.183227536	-8.939868210000002	-0.03229980432	0.18310547	-0.24414062	-0.18310547	2.636621106	9.71745607	0.8529540740000001	-0.48828125	-0.061035156	1.0986328	-9.444701980000001	-0.3600830072	-2.7418945679999998	0.48828125	-1.2207031	-0.12207031	-1.51330571	9.30234375	2.3674560700000002	0	-0.61035156	0.79345703	1.738207968	9.74257788	-0.05861816394	-0.12207031	-0.12207031	-0.18310547	1539960600.613
-7.973266574	-4.7612304320000005	-2.8734864200000003	-0.12207031	0.24414062	0.48828125	2.1664795320000003	-8.82023912	-0.11604003600000001	0	-0.061035156	-0.18310547	2.77180162	9.77607428	0.955834964	-0.30517578	0.12207031	1.159668	-9.57150908	-0.4342529254	-2.5385253600000004	0.4272461	-1.0986328	-0.061035156	-1.4929687500000002	9.42077626	2.326782248	-0.061035156	-0.61035156	0.6713867	1.5551757200000003	9.651660340000001	-0.08493652160000001	-0.18310547	0.12207031	-0.12207031	1539960600.654
-8.067773560000001	-4.6703125000000005	-2.83879393	-0.061035156	0.12207031	0.4272461	2.109057608	-8.8561277	-0.1866210962	0	0.18310547	-0.18310547	2.77180162	9.77607428	0.955834964	-0.30517578	0.30517578	1.159668	-9.567919928000002	-0.43664550720000006	-2.3758300720000003	0.30517578	-1.0375977	0	-1.412817392	9.46145018	2.259790036	-0.061035156	-0.79345703	0.61035156	1.5360351440000002	9.76171875	-0.30744628600000007	-0.061035156	-0.24414062	-0.18310547	1539960600.693
-8.120410340000001	-4.6021241	-2.9273192900000002	-0.18310547	0.4272461	0.36621094	2.122216754	-8.76401358	-0.28471679320000004	-0.061035156	0.36621094	-0.12207031	2.6904540740000003	9.723437500000001	0.9642089660000001	-0.24414062	0.18310547	1.0375977	-9.555957068	-0.3517089856000001	-2.2657714660000003	0.24414062	-1.0375977	-0.061035156	-1.256103534	9.506909440000001	2.2215087860000002	-0.061035156	-0.8544922	0.5493164	1.443920926	9.71625998	-0.09331054320000001	-0.12207031	-0.24414062	-0.12207031	1539960600.733
-8.238842752000002	-4.6416014400000005	-3.0900146760000005	-0.12207031	0.12207031	0.4272461	2.173657248	-8.72692842	-0.30505371400000003	-0.12207031	0.48828125	-0.12207031	2.7454834260000003	9.677978240000002	1.15441893	-0.12207031	0.061035156	0.48828125	-9.590649460000002	-0.26677246400000004	-2.1437500000000003	0.18310547	-1.0375977	0	-1.102978534	9.5703125	2.190405252	0	-0.79345703	0.5493164	1.599438498	9.71147464	-0.16987304320000002	-0.18310547	-0.24414062	-0.18310547	1539960600.78
-8.224487320000001	-4.618872104	-3.027807608	-0.24414062	0.12207031	0.4272461	2.306445288	-8.752050720000002	-0.18303222840000002	-0.24414062	0.7324219	-0.061035156	2.7454834260000003	9.677978240000002	1.15441893	-0.12207031	0.061035156	0.48828125	-9.656445288	-0.2775390576	-1.990625	0.18310547	-1.0375977	0	-1.0455566100000002	9.637304712	2.195190396	-0.061035156	-0.7324219	0.48828125	1.6520751800000002	9.734204074	-0.2069580072	-0.12207031	-0.18310547	-0.18310547	1539960600.813
-8.226879892	-4.46694339	-3.101977536	-0.30517578	0.18310547	0.4272461	2.3028564300000003	-8.802294928000002	-0.03947753894	-0.24414062	0.7324219	-0.18310547	2.78496106	9.744970746000002	1.2441405760000002	-0.12207031	0.12207031	0.18310547	-9.673193390000002	-0.20217285340000002	-1.8159667540000002	0.12207031	-1.0375977	0	-0.9594238220000001	9.683960160000002	2.2490234620000003	-0.061035156	-0.79345703	0.4272461	1.4810058900000003	9.759326080000001	-0.1435546875	-0.061035156	-0.12207031	-0.18310547	1539960600.853
-8.24243161	-4.380810504	-3.140258786	-0.4272461	0	0.36621094	2.345922824	-8.756836060000001	0.06459961060000001	-0.18310547	0.4272461	-0.30517578	2.9847412140000005	9.78444838	1.464257788	-0.12207031	0.18310547	0	-9.70310054	-0.1818359424	-1.650878894	0.18310547	-1.0375977	-0.061035156	-0.8445800720000001	9.709082068	2.300463858	-0.18310547	-0.7324219	0.4272461	1.4810058900000003	9.759326080000001	-0.1435546875	-0.12207031	-0.12207031	-0.18310547	1539960600.893
-8.27233876	-4.3329589660000005	-3.14504393	-0.4272461	-0.061035156	0.30517578	2.4308594240000003	-8.67189946	0.387597644	-0.18310547	0.24414062	-0.5493164	2.9847412140000005	9.78444838	1.464257788	-0.061035156	0.30517578	-0.18310547	-9.778466754	-0.2081542932	-1.4678466460000001	0.12207031	-0.9765625	-0.18310547	-0.6328369110000001	9.777270468000001	2.332763678	-0.30517578	-0.7324219	0.36621094	1.464257788	9.76291484	-0.1411621106	-0.12207031	-0.24414062	-0.18310547	1539960600.933
-8.271142572	-4.303051620000001	-3.2323730040000007	-0.36621094	-0.12207031	0.18310547	2.31481929	-8.717358426	0.6507812500000001	-0.061035156	-0.24414062	-0.79345703	3.0768554320000003	9.8083741	1.5563721040000003	-0.061035156	0.4272461	-0.36621094	-9.80598192	-0.25959472840000003	-1.2919922120000003	0.061035156	-0.8544922	-0.18310547	-0.417504892	9.789233426000001	2.404541034	-0.36621094	-0.61035156	0.30517578	1.4427246400000002	9.73659694	-0.19499511780000003	-0.061035156	-0.18310547	-0.24414062	1539960600.973
-8.16467302	-4.303051620000001	-3.237158246	-0.36621094	-0.30517578	0.12207031	2.396167032	-8.753247300000002	0.6268554712000001	0.061035156	-0.6713867	-0.8544922	3.16298822	9.7401857	1.7250488220000002	-0.061035156	0.5493164	-0.5493164	-9.868188400000001	-0.3672607428	-1.1424560700000002	0	-0.79345703	-0.18310547	-0.250024411	9.729418930000001	2.460766574	-0.4272461	-0.48828125	0.24414062	1.4427246400000002	9.73659694	-0.19499511780000003	0	-0.061035156	-0.24414062	1539960601.013
-8.114428420000001	-4.28391124	-3.2323730040000007	-0.4272461	-0.18310547	0.061035156	2.70839856	-8.8896241	0.5598632788000001	0.36621094	-0.7324219	-0.7324219	3.16298822	9.7401857	1.7250488220000002	-0.061035156	0.5493164	-0.61035156	-9.862207460000002	-0.46655273560000005	-1.0479492212000001	-0.12207031	-0.6713867	-0.18310547	-0.1806396466	9.7150634	2.4930663940000004	-0.4272461	-0.36621094	0.18310547	1.3422363220000002	9.72224092	-0.1878173822	0.061035156	0	-0.24414062	1539960601.053
-8.21970198	-4.268359424000001	-3.2479248200000006	-0.36621094	0	0	2.8017089660000005	-9.03317842	0.42229003600000004	0.6713867	-0.48828125	-0.61035156	3.1534179320000004	9.758129892000001	1.7035155760000003	-0.12207031	0.24414062	-0.6713867	-9.96389128	-0.4689453076	-0.8960205072	-0.24414062	-0.5493164	-0.12207031	-0.12321777160000001	9.615771760000001	2.5433105040000004	-0.36621094	-0.24414062	0.12207031	1.299169928	9.82153354	-0.10048827880000001	0.12207031	0.12207031	-0.24414062	1539960601.093
-8.34650908	-4.1415527160000005	-3.3567871400000002	-0.30517578	-0.30517578	-0.061035156	2.64140625	-9.15041484	0.1614990216	1.159668	-0.79345703	-0.6713867	3.4142089660000003	9.594238220000001	1.7214599640000001	-0.12207031	0.061035156	-0.6713867	-9.935181200000002	-0.424682608	-0.86850589	-0.30517578	-0.48828125	-0.12207031	-0.13398437500000002	9.496142572	2.5540771760000003	-0.30517578	-0.12207031	0.18310547	1.299169928	9.82153354	-0.10048827880000001	0	0.061035156	-0.18310547	1539960601.133
-8.3536866	-4.1511230040000004	-3.2299804320000005	-0.4272461	-0.30517578	0	2.6198730040000004	-8.86210962	0.15073241820000002	1.0986328	-1.3427734	-0.7324219	3.4142089660000003	9.594238220000001	1.7214599640000001	-0.18310547	0.12207031	-0.61035156	-9.80598192	-0.36606445680000005	-0.9199462860000001	-0.24414062	-0.4272461	-0.12207031	-0.1411621106	9.471020468	2.527758786	-0.18310547	0.061035156	0.24414062	1.297973642	9.782055710000002	-0.21413574280000003	-0.061035156	-0.12207031	-0.18310547	1539960601.173
-8.41828624	-4.134375	-3.33046875	-0.36621094	-0.30517578	0.061035156	2.866308606	-8.76042482	0.34213867800000003	1.0986328	-1.3427734	-0.7324219	3.512304712	9.591845746	1.717871106	-0.24414062	0.30517578	-0.5493164	-9.74138179	-0.308642572	-0.9414794928000001	-0.24414062	-0.4272461	-0.061035156	-0.19738769960000002	9.469824280000001	2.5229737400000003	-0.12207031	0.30517578	0.36621094	1.580297824	9.756933606	-0.2428466754	0	-0.12207031	-0.18310547	1539960601.213
-8.38120108	-4.109252896	-3.249121106	-0.36621094	-0.36621094	0.12207031	3.03857428	-8.66352536	0.14235839660000002	0.18310547	-0.18310547	-0.4272461	3.593652356	9.79401857	1.7669189300000003	-0.36621094	0.4272461	-0.4272461	-9.755737320000001	-0.324194339	-0.8828613220000001	-0.18310547	-0.4272461	-0.061035156	-0.34572753600000006	9.5104982	2.5421141200000004	0.061035156	0.30517578	0.48828125	1.580297824	9.756933606	-0.2428466754	0	0	-0.18310547	1539960601.253
-8.246020468000001	-4.111645468	-3.2180175720000004	-0.36621094	-0.061035156	0.12207031	3.03857428	-8.66352536	0.14235839660000002	0.18310547	-0.18310547	-0.4272461	3.593652356	9.79401857	1.7669189300000003	-0.5493164	0.48828125	-0.18310547	-9.750951980000002	-0.3541015576	-0.7572509980000001	-0.061035156	-0.48828125	-0.061035156	-0.4450195288	9.595434800000001	2.588769568	0.18310547	0.18310547	0.5493164	1.650878894	9.72702626	-0.227294928	-0.061035156	0.36621094	-0.061035156	1539960601.293
-8.2938723	-4.11044928	-3.1845214660000005	-0.24414062	-0.12207031	0.18310547	2.9177491	-8.815454074	-0.0909179712	0.12207031	0.30517578	-0.24414062	3.5386230040000006	9.888525360000001	1.75495607	-0.61035156	0.24414062	0.24414062	-9.759326080000001	-0.36606445680000005	-0.6256591459999999	-0.12207031	-0.48828125	0	-0.3935791034	9.6636232	2.65935054	0.18310547	0	0.5493164	1.193896466	9.7485598	-0.2990722644	-0.061035156	0.12207031	-0.061035156	1539960601.333
-8.247216754	-4.048242212	-3.23356929	-0.24414062	0	0.12207031	2.749072284	-8.76521016	-0.0454589856	0.12207031	0.36621094	-0.4272461	3.4680420320000005	9.89211412	1.6999267180000002	-0.61035156	-0.18310547	0.61035156	-9.77248552	-0.3349609424	-0.5514892572000001	-0.061035156	-0.48828125	0	-0.23686523560000003	9.6385009	2.6760987400000005	0.18310547	0	0.5493164	1.193896466	9.7485598	-0.2990722644	-0.061035156	0.18310547	-0.061035156	1539960601.373
-8.3201902	-4.013549820000001	-3.1534179320000004	-0.18310547	0	0.18310547	2.6114991	-8.64558107	0.025122070680000004	0.061035156	0.12207031	-0.6713867	3.4919677520000003	9.795214660000001	1.665234424	-0.48828125	-0.12207031	0.91552734	-9.79401857	-0.35888672120000004	-0.5215820288	-0.061035156	-0.4272461	0.061035156	-0.07895508180000001	9.594238220000001	2.592358426	0.18310547	0	0.5493164	1.0575195288	9.707885880000001	-0.27873535340000005	-0.061035156	0	-0.061035156	1539960601.413
-8.42307158	-3.9704834260000004	-3.2275878600000003	-0.24414062	0	0.18310547	2.70600589	-8.475707968	0.0861328125	-0.24414062	0	-0.48828125	3.4166014400000004	9.69113768	1.5779052520000003	-0.4272461	0.061035156	1.0375977	-9.765307608	-0.31701660340000004	-0.46416014400000005	-0.061035156	-0.48828125	0	0.0813476538	9.62773462	2.5217773560000003	0.18310547	0.18310547	0.5493164	1.195092752	9.705493210000002	-0.21413574280000003	-0.061035156	-0.061035156	-0.061035156	1539960601.454
-8.461352340000001	-3.9034912140000007	-3.3101317900000002	-0.18310547	-0.12207031	0.18310547	2.7526612400000006	-8.412304712000001	0.21652832460000004	-0.24414062	0	-0.48828125	3.188110324	9.650463760000001	1.58747554	-0.30517578	0.24414062	1.0375977	-9.8	-0.2835205072	-0.36845702880000003	-0.061035156	-0.4272461	0	0.0980957068	9.650463760000001	2.47392572	0.18310547	0.30517578	0.48828125	1.195092752	9.705493210000002	-0.21413574280000003	0	0	-0.061035156	1539960601.493
-8.42666034	-3.8831542540000004	-3.3053466460000003	-0.18310547	-0.12207031	0.12207031	2.828027356	-8.464941394	0.19738769960000002	-0.61035156	0.6713867	0.30517578	3.188110324	9.650463760000001	1.58747554	-0.18310547	0.36621094	0.91552734	-9.852636780000001	-0.31223143000000003	-0.230883786	-0.061035156	-0.36621094	0	0.0992919928	9.680371106	2.446411142	0.24414062	0.18310547	0.36621094	1.23696286	9.750951980000002	-0.113647464	0	0.061035156	-0.061035156	1539960601.533
-8.432641574	-3.923828076	-3.2144287140000003	-0.12207031	-0.18310547	0.061035156	2.828027356	-8.5917482	0.16030273560000002	-0.4272461	0.6713867	0.4272461	3.0864257200000003	9.671997300000001	1.650878894	-0.061035156	0.36621094	0.79345703	-9.87297374	-0.324194339	-0.11484375000000001	0	-0.30517578	0	0.12800292540000002	9.729418930000001	2.471533246	0.24414062	0.18310547	0.24414062	1.235766574	9.75214856	-0.1411621106	0	0.12207031	0	1539960601.573
-8.415893570000001	-3.841284146	-3.2407471040000004	-0.061035156	0	0.061035156	2.9273192900000002	-8.719750900000001	0.3971679712	-0.36621094	0.7324219	0.4272461	2.960815396	9.721044928000001	1.7298339660000002	0.061035156	0.30517578	0.61035156	-9.94953624	-0.38400878600000005	-0.037084961060000005	0	-0.24414062	0.061035156	0.135180661	9.80358876	2.491870108	0.061035156	0.18310547	0	1.235766574	9.75214856	-0.1411621106	0.061035156	0.061035156	0	1539960601.613
-8.52236322	-3.8281250000000004	-3.3149170320000003	-0.12207031	-0.12207031	-0.061035156	2.9990966460000004	-8.728125	0.3529052716	-0.30517578	0.8544922	0.36621094	2.746679712	9.81914038	1.9212402160000002	0	0.30517578	0.30517578	-9.9710688	-0.424682608	0.03349609424	-0.12207031	-0.12207031	0.061035156	0.16628417539999998	9.79401857	2.51459964	0.061035156	0.18310547	0	1.1257080072	9.782055710000002	-0.2069580072	-0.061035156	0	0	1539960601.653
-8.46015625	-3.7587402160000005	-3.2239991	-0.061035156	-0.18310547	-0.061035156	3.158203076	-8.705395468	0.45578614200000006	-0.30517578	1.0986328	0.48828125	2.300463858	9.73898912	2.0169433900000002	-0.061035156	-0.24414062	-0.061035156	-9.931591460000002	-0.343334964	0.0035888672120000004	-0.12207031	-0.061035156	0	0.2428466754	9.723437500000001	2.441625998	0.12207031	-0.061035156	-0.36621094	1.15441893	9.791625900000001	-0.22011719240000002	0	-0.061035156	-0.061035156	1539960601.693
-8.415893570000001	-3.7790771760000004	-3.21203624	-0.061035156	0.061035156	-0.12207031	2.956030252	-8.657543930000001	0.7369140380000001	-0.30517578	1.0986328	0.48828125	2.0169433900000002	9.579882788	2.104272464	0	-0.91552734	-0.5493164	-9.9100589	-0.3002685504	-0.037084961060000005	-0.12207031	0.061035156	0	0.27993163940000004	9.63969748	2.406933606	0.12207031	-0.24414062	-0.36621094	1.15441893	9.791625900000001	-0.22011719240000002	0	-0.061035156	-0.061035156	1539960601.733
-8.464941394	-3.8209472840000003	-3.2479248200000006	-0.061035156	-0.12207031	-0.18310547	3.0086670320000004	-8.616870108	0.69504393	-0.79345703	0.7324219	0.6713867	2.2239013580000004	9.60141574	2.2035644960000003	0	-0.9765625	-0.9765625	-9.863403060000001	-0.27993163940000004	-0.07775878600000001	-0.061035156	0.061035156	0	0.24045410340000004	9.681567392	2.501440396	0.12207031	-0.24414062	-0.36621094	1.33386232	9.73659694	-0.16508788940000002	0	-0.061035156	-0.061035156	1539960601.773
-8.46972644	-3.8221435700000006	-3.2479248200000006	0	-0.061035156	-0.18310547	3.1486327880000005	-8.69223642	0.492871106	-0.79345703	0.7324219	0.6713867	2.6222655759999998	9.77966304	2.25261232	0	-0.48828125	-1.2817383	-9.85742212	-0.26318359620000004	-0.095703125	0	0.12207031	0	0.135180661	9.755737320000001	2.5421141200000004	-0.24414062	-0.18310547	-0.36621094	1.314721646	9.77128894	-0.22968750000000002	0.12207031	-0.061035156	-0.061035156	1539960601.813
-8.475707968	-3.87238768	-3.24194339	0	0	-0.18310547	3.1330810700000002	-8.808276260000001	0.3373535144	-0.7324219	0.6713867	0.7324219	2.874682608	9.919628600000001	2.185620108	-0.061035156	-0.30517578	-1.3427734	-9.8263179	-0.24045410340000004	-0.13398437500000002	0	0.12207031	0	-0.014355469240000002	9.80717752	2.5098144959999997	-0.30517578	-0.36621094	-0.36621094	1.314721646	9.77128894	-0.22968750000000002	0	0	-0.061035156	1539960601.853
-8.503222840000001	-3.9010987400000006	-3.2048584260000004	0.061035156	-0.12207031	-0.12207031	3.007470746	-8.8561277	0.5084228534	0.12207031	0.24414062	0.24414062	3.101977536	9.98422824	2.10546875	-0.061035156	-0.36621094	-1.2817383	-9.795214660000001	-0.25839844240000004	-0.17824707460000003	0	0.12207031	0	-0.13398437500000002	9.792822480000002	2.471533246	-0.30517578	-0.36621094	-0.36621094	1.225	9.77607428	-0.21533202880000002	0	0	-0.061035156	1539960601.893
-8.50561502	-3.9322021760000005	-3.1893066100000005	0.061035156	-0.061035156	-0.061035156	2.854345746	-8.83579074	0.6842773560000001	0.12207031	0.24414062	0.24414062	3.267065396	9.953125	2.04326178	-0.12207031	-0.48828125	-1.0986328	-9.80239218	-0.2607910144	-0.22849121400000003	0.061035156	0.12207031	0	-0.1256103534	9.766503894000001	2.4404297120000003	-0.30517578	-0.61035156	-0.36621094	1.31352536	9.77966304	-0.21413574280000003	0.061035156	-0.12207031	-0.061035156	1539960601.933
-8.488867212	-3.935791034	-3.14265126	0.12207031	0	-0.061035156	2.9093750000000003	-8.846557608000001	0.6531738220000001	0	-0.4272461	-0.12207031	3.3448242800000005	9.89570288	2.0097655760000004	-0.18310547	-0.6713867	-0.9765625	-9.7748777	-0.27395019960000005	-0.27993163940000004	0.061035156	0.061035156	0	-0.02033691394	9.697119110000001	2.410522464	-0.12207031	-0.48828125	-0.36621094	1.31352536	9.77966304	-0.21413574280000003	0	-0.061035156	0	1539960601.973
-8.54389676	-3.9190429320000004	-3.1916992800000004	0.061035156	-0.12207031	0	3.0206298920000005	-8.792724640000001	0.49167482	-0.061035156	-0.061035156	0	3.3460204680000003	9.76770018	1.9774658540000003	-0.24414062	-0.79345703	-0.7324219	-9.754540740000001	-0.2536132788	-0.364868161	0.12207031	0	-0.061035156	0.03947753894	9.589452880000001	2.4153076080000004	-0.12207031	-0.48828125	-0.36621094	1.264477536	9.782055710000002	-0.19499511780000003	-0.061035156	-0.061035156	0	1539960602.013
-8.45776358	-3.9381836060000004	-3.1474366000000003	0.12207031	0	0	2.8471679320000005	-8.81784694	0.37204589660000004	0.12207031	-0.24414062	-0.12207031	3.447705072	9.666015380000001	1.9942138580000002	-0.12207031	-0.79345703	-0.5493164	-9.754540740000001	-0.2536132788	-0.364868161	0.12207031	0	-0.061035156	0.04426269568	9.60261232	2.4488037140000003	0.061035156	-0.24414062	-0.061035156	1.27763678	9.746167032	-0.21413574280000003	0	-0.061035156	0	1539960602.053
-8.41828624	-3.94895018	-3.14504393	0.12207031	0.061035156	0.061035156	2.83640126	-8.838183606000001	0.31103514400000004	0.24414062	-0.5493164	-0.24414062	3.5135009000000004	9.725830072	2.026513678	-0.061035156	-0.5493164	-0.36621094	-9.754540740000001	-0.2536132788	-0.364868161	0.12207031	0	-0.061035156	0.015551758180000002	9.67438948	2.5026367800000004	0.061035156	-0.12207031	-0.061035156	1.27763678	9.746167032	-0.21413574280000003	0	-0.12207031	0	1539960602.093
-8.43503444	-3.905883786	-3.198876996	0.12207031	0.061035156	0.061035156	3.0086670320000004	-8.81066893	0.34931639400000003	0.18310547	-0.4272461	-0.36621094	3.4321533540000004	9.795214660000001	1.9894287140000002	-0.061035156	-0.30517578	-0.061035156	-9.7485598	-0.35529785340000003	-0.33854982	0.12207031	-0.061035156	-0.061035156	-0.00837402356	9.686352340000001	2.5540771760000003	0.061035156	-0.12207031	-0.061035156	1.193896466	9.7485598	-0.25839844240000004	0	-0.061035156	0	1539960602.133
-8.43742662	-3.8891358800000004	-3.220410144	0.12207031	0	0.061035156	2.978759784	-8.758032248000001	0.2428466754	0.12207031	-0.12207031	-0.36621094	3.2527099640000006	9.746167032	1.971484424	0	-0.30517578	0.18310547	-9.770092752000002	-0.346923822	-0.33256836060000006	0.12207031	-0.061035156	0	0.011962890380000002	9.671997300000001	2.5134033540000003	0.061035156	-0.061035156	0	1.256103534	9.733007788	-0.230883786	-0.061035156	-0.12207031	0	1539960602.173
-8.425463760000001	-3.8783691100000004	-3.18332518	0.12207031	0.18310547	0	2.805297824	-8.795117212000001	0.172265625	0.12207031	-0.12207031	-0.36621094	3.1199219240000007	9.7832518	2.0528320680000003	0.061035156	-0.18310547	0.36621094	-9.801196580000001	-0.324194339	-0.2895019568	0.12207031	-0.061035156	0	0.015551758180000002	9.63969748	2.4619628600000003	0.061035156	-0.061035156	0.061035156	1.256103534	9.733007788	-0.230883786	0	-0.18310547	0	1539960602.213
-8.49365216	-3.8532471040000003	-3.2718505400000004	0.12207031	0.061035156	0	2.6760987400000005	-8.80109874	0.227294928	0.12207031	-0.18310547	-0.4272461	2.906982428	9.759326080000001	2.021728534	0.061035156	-0.18310547	0.4272461	-9.80957068	-0.3182128894	-0.2643798822	0.12207031	-0.061035156	0	0.04426269568	9.632519568000001	2.422485324	0.061035156	-0.061035156	0.061035156	1.3195067900000002	9.744970746000002	-0.2560058606	-0.061035156	-0.12207031	0	1539960602.253
-8.4733152	-3.8652099640000004	-3.2814209260000005	0.061035156	0	0	2.527758786	-8.742480432	0.08493652160000001	0.12207031	-0.18310547	-0.4272461	2.7550537140000007	9.77248552	2.007373004	0.061035156	-0.18310547	0.36621094	-9.81914038	-0.30385742800000004	-0.27873535340000005	0.061035156	-0.061035156	0	0.046655271600000006	9.71027806	2.396167032	0.12207031	0.061035156	0.061035156	1.28361821	9.76171875	-0.2392578076	0	-0.12207031	0	1539960602.293
-8.47211911	-3.841284146	-3.301757788	0	-0.061035156	-0.061035156	2.78496106	-8.748461960000002	0.24763183900000002	0.12207031	-0.4272461	-0.4272461	2.67370607	9.8418705	2.0097655760000004	0.061035156	-0.061035156	0.30517578	-9.81435504	-0.2835205072	-0.2572021466	0.061035156	0	0	0.011962890380000002	9.7485598	2.3889892180000003	0.12207031	0.061035156	0	1.28361821	9.76171875	-0.2392578076	0	-0.12207031	0	1539960602.333
-8.455371106000001	-3.8245362400000005	-3.23955072	0	0	-0.061035156	2.5564697480000005	-8.693432608	0.401953125	-0.061035156	-0.18310547	-0.24414062	2.5636474640000007	9.837085159999999	1.987036142	0	-0.12207031	0.18310547	-9.8083741	-0.3182128894	-0.2619873004	0	0	0	-0.00837402356	9.725830072	2.372241214	0.12207031	0.061035156	0	1.32788089	9.75214856	-0.285913089	0	-0.12207031	0	1539960602.373
-8.482885880000001	-3.8520507200000003	-3.2467285340000003	0	-0.061035156	-0.061035156	2.600732428	-8.69582518	0.26318359620000004	-0.061035156	-0.18310547	-0.24414062	2.5720214660000003	9.82272914	1.95234375	0	-0.12207031	0.061035156	-9.79880342	-0.2942871106	-0.2811279254	0	0	0	-0.0346923822	9.74257788	2.3889892180000003	0.061035156	0	0	1.318310504	9.758129892000001	-0.29069824280000006	-0.061035156	-0.061035156	-0.061035156	1539960602.413
-8.475707968	-3.858032248	-3.282617212	-0.061035156	0	-0.061035156	2.624658246	-8.728125	0.1579101538	-0.24414062	0.061035156	0.12207031	2.60910643	9.840673920000002	1.949951178	0.061035156	0	0	-9.790429712	-0.2536132788	-0.2990722644	0	0	0	-0.01794433606	9.786840560000002	2.350707968	0	0.061035156	-0.061035156	1.318310504	9.758129892000001	-0.29069824280000006	0	-0.061035156	-0.061035156	1539960602.453
-8.4900634	-3.8747802520000003	-3.31611322	-0.12207031	-0.12207031	-0.061035156	2.624658246	-8.728125	0.1579101538	-0.24414062	0.061035156	0.12207031	2.636621106	9.883740020000001	1.924829074	0	-0.061035156	-0.061035156	-9.80598192	-0.2775390576	-0.3349609424	-0.061035156	0	0	-0.0837402356	9.7832518	2.3255859620000003	0	0.061035156	-0.061035156	1.341040036	9.754540740000001	-0.308642572	0	0	-0.061035156	1539960602.493
-8.4900634	-3.92023912	-3.2455322480000004	-0.061035156	-0.12207031	-0.061035156	2.524169928	-8.771191394	0.3828125	0.12207031	-0.12207031	0.18310547	2.680883786	9.87058058	1.9020996400000003	0.061035156	-0.12207031	-0.12207031	-9.791625900000001	-0.29069824280000006	-0.34931639400000003	-0.061035156	0	0	-0.09211425720000001	9.8083741	2.35549321	-0.12207031	-0.061035156	-0.12207031	1.349414038	9.756933606	-0.27993163940000004	0	0.061035156	-0.061035156	1539960602.533
-8.43383786	-3.9010987400000006	-3.25151358	-0.12207031	-0.061035156	-0.061035156	2.7167724640000004	-8.789135880000002	0.5227783246000001	0.24414062	-0.4272461	0.061035156	2.7478759000000004	9.869384980000001	1.89611821	0.061035156	-0.12207031	-0.18310547	-9.785644568	-0.2763427716	-0.3517089856000001	-0.12207031	-0.061035156	0	-0.0418701178	9.77368161	2.313623004	-0.061035156	-0.061035156	-0.12207031	1.349414038	9.756933606	-0.27993163940000004	0	0.061035156	-0.061035156	1539960602.573
-8.49484874	-3.9716797120000003	-3.2383545320000002	-0.12207031	-0.12207031	-0.061035156	2.8627197480000004	-8.815454074	0.5251708966	0.061035156	-0.4272461	0.18310547	2.8423827880000005	9.839477340000002	1.9224365020000003	0.061035156	-0.061035156	-0.24414062	-9.77248552	-0.24763183900000002	-0.37084961060000005	-0.12207031	-0.061035156	-0.061035156	-0.0227294928	9.7401857	2.331567392	-0.061035156	-0.061035156	-0.12207031	1.282421924	9.743774460000001	-0.28471679320000004	-0.061035156	0	-0.061035156	1539960602.613
-8.40153804	-3.966894568	-3.213232428	-0.12207031	-0.18310547	-0.061035156	2.86152356	-8.80349092	0.38640135800000003	-0.18310547	-0.30517578	0.12207031	2.902197284	9.82392572	1.9260253600000001	0.12207031	0	-0.24414062	-9.7748777	-0.230883786	-0.38400878600000005	-0.061035156	-0.061035156	0	-0.07775878600000001	9.697119110000001	2.336352536	-0.12207031	0.061035156	0	1.3422363220000002	9.754540740000001	-0.27993163940000004	0	0	-0.061035156	1539960602.653
-8.405126800000001	-3.946557608	-3.1845214660000005	-0.12207031	-0.061035156	-0.061035156	2.884252896	-8.761621106	0.31103514400000004	-0.18310547	-0.30517578	0.12207031	2.951245108	9.82990764	1.9104736420000001	0.061035156	0	-0.24414062	-9.77607428	-0.2619873004	-0.387597644	-0.12207031	-0.061035156	0	-0.113647464	9.689941394000002	2.3255859620000003	0	0.061035156	0	1.3422363220000002	9.754540740000001	-0.27993163940000004	0	0.061035156	-0.061035156	1539960602.693
-8.4386232	-3.9453614200000002	-3.226391574	-0.12207031	-0.12207031	-0.061035156	2.86870108	-8.786743210000001	0.32658691100000004	-0.18310547	-0.36621094	0.061035156	2.9081787140000004	9.87058058	1.9176513580000003	-0.061035156	-0.12207031	-0.12207031	-9.80358876	-0.2380615216	-0.38640135800000003	-0.12207031	-0.061035156	-0.061035156	-0.19020996400000004	9.668408246	2.313623004	0	0.061035156	0	1.21303714	9.76291484	-0.2930908246	0	0	-0.061035156	1539960602.733
-8.39794928	-3.982446286	-3.216821286	-0.12207031	-0.061035156	-0.061035156	2.9057862400000003	-8.750854532	0.11723633180000001	-0.061035156	-0.5493164	0	2.895019568	9.834692000000002	1.8733886780000002	-0.061035156	-0.36621094	0	-9.792822480000002	-0.25480957460000003	-0.38999023560000007	-0.061035156	-0.061035156	-0.061035156	-0.1495361322	9.693530252	2.31481929	0	-0.061035156	0	1.211840854	9.75214856	-0.309838858	0	0	-0.061035156	1539960602.773
-8.436230432	-3.9752685700000003	-3.2251952880000005	-0.061035156	-0.12207031	-0.061035156	2.9931152160000005	-8.72692842	0.0885253894	-0.061035156	-0.5493164	0	2.942871106	9.81914038	1.833911142	-0.12207031	-0.24414062	0.061035156	-9.777270468000001	-0.23566894960000004	-0.387597644	-0.061035156	-0.061035156	0	-0.0454589856	9.67080072	2.3160155760000003	0.061035156	0.061035156	0.061035156	1.211840854	9.75214856	-0.309838858	-0.061035156	0	-0.061035156	1539960602.813
-8.4135009	-3.9836425720000004	-3.2239991	-0.12207031	0	0	3.01464856	-8.755639480000001	0.2572021466	0.24414062	-0.12207031	-0.18310547	2.951245108	9.791625900000001	1.8040038940000003	-0.061035156	-0.18310547	0.061035156	-9.80598192	-0.265576178	-0.38400878600000005	-0.061035156	-0.061035156	0	-0.046655271600000006	9.72702626	2.3483153960000003	0.061035156	0.061035156	0.061035156	1.2178222840000001	9.766503894000001	-0.3337646466	0	0.061035156	-0.061035156	1539960602.853
-8.442211960000002	-3.9752685700000003	-3.188110324	-0.061035156	-0.12207031	0	2.9859375000000004	-8.76879892	0.21413574280000003	0.24414062	-0.12207031	-0.18310547	2.9368896760000003	9.840673920000002	1.7346191100000001	-0.061035156	-0.061035156	0.12207031	-9.80239218	-0.2560058606	-0.33137207460000007	-0.061035156	-0.061035156	0	-0.1040771466	9.76291484	2.345922824	0.061035156	0.12207031	0.061035156	1.252514676	9.760522660000001	-0.2942871106	-0.061035156	0	-0.061035156	1539960602.893
-8.38957518	-3.953735324	-3.1438476440000005	-0.061035156	0.061035156	0	3.0469483800000003	-8.792724640000001	0.33854982	0.18310547	0	-0.18310547	2.8986084260000005	9.85502896	1.7190673920000001	-0.061035156	0	0.12207031	-9.777270468000001	-0.22131347840000004	-0.32658691100000004	-0.061035156	-0.061035156	0	-0.113647464	9.725830072	2.333959964	0.061035156	0.12207031	0.061035156	1.252514676	9.760522660000001	-0.2942871106	0	0.061035156	0	1539960602.933
-8.441015380000001	-3.9441650360000002	-3.23356929	-0.061035156	0.061035156	0	2.98952626	-8.714965560000001	0.4904785144	0.30517578	-0.061035156	-0.24414062	2.8088867800000004	9.82871106	1.7274413940000002	0	-0.061035156	0.12207031	-9.80598192	-0.227294928	-0.32778320680000006	-0.061035156	-0.061035156	0	-0.12321777160000001	9.713867212	2.296875	0.061035156	0.12207031	0.061035156	1.23696286	9.760522660000001	-0.29667969240000003	0	0	0	1539960602.973
-8.455371106000001	-3.9561278960000004	-3.24433606	-0.061035156	-0.061035156	-0.061035156	3.0625	-8.716162140000002	0.34931639400000003	0.12207031	-0.30517578	-0.36621094	2.76821286	9.82751448	1.66044928	0	-0.061035156	0.12207031	-9.83229982	-0.23208007200000003	-0.32180175720000004	-0.061035156	-0.061035156	0	-0.14235839660000002	9.7318116	2.345922824	0	0	0	1.2333740020000001	9.754540740000001	-0.287109375	-0.061035156	0	0	1539960603.013
-8.3967527	-3.9573242800000004	-3.18332518	-0.061035156	0.061035156	-0.061035156	2.92971196	-8.7030027	0.346923822	0	0.061035156	-0.18310547	2.7418945679999998	9.82751448	1.6520751800000002	0	-0.061035156	0.12207031	-9.82751448	-0.23686523560000003	-0.31342773560000003	0	0	-0.061035156	-0.0729736322	9.75214856	2.3160155760000003	0	0.061035156	0	1.2333740020000001	9.754540740000001	-0.287109375	0	0	0	1539960603.053
-8.445800720000001	-3.9298096040000003	-3.255102536	-0.061035156	0.12207031	-0.061035156	2.87707518	-8.6599366	0.2954833966	0.061035156	0	-0.12207031	2.6892577880000004	9.839477340000002	1.677197284	0.061035156	0	0.061035156	-9.816748200000001	-0.22011719240000002	-0.2930908246	0	0	-0.061035156	-0.0729736322	9.743774460000001	2.282519568	0	0.061035156	0	1.211840854	9.77607428	-0.3026611322	0	0	0	1539960603.093
-8.441015380000001	-3.9453614200000002	-3.3053466460000003	-0.061035156	0	-0.061035156	2.928515576	-8.657543930000001	0.3541015576	0	0	0	2.67370607	9.837085159999999	1.677197284	0.12207031	0	-0.061035156	-9.82033696	-0.230883786	-0.2978759784	0	0	0	-0.1268066394	9.759326080000001	2.2837158540000004	0	-0.061035156	-0.061035156	1.268066394	9.75214856	-0.2942871106	0	-0.061035156	0	1539960603.133
-8.42067842	-3.94895018	-3.22160643	0	0	-0.061035156	2.928515576	-8.657543930000001	0.3541015576	0	0	0	2.6784912140000006	9.88134784	1.6927490020000002	0.12207031	-0.061035156	-0.12207031	-9.80239218	-0.24643554320000002	-0.31103514400000004	0	0	0	-0.113647464	9.756933606	2.2980712860000003	0	-0.061035156	-0.061035156	1.268066394	9.75214856	-0.2942871106	0	-0.061035156	0	1539960603.173
-8.407519568	-3.935791034	-3.255102536	0	0.061035156	0	2.884252896	-8.704199280000001	0.2619873004	-0.061035156	0	0.061035156	2.7000244600000003	9.874170320000001	1.7776855040000001	0.18310547	-0.12207031	-0.12207031	-9.796411240000001	-0.23208007200000003	-0.30505371400000003	0	0	0	-0.09450683900000001	9.74138179	2.3076415740000003	0	-0.061035156	-0.12207031	1.23696286	9.744970746000002	-0.3014648462	-0.061035156	0	0	1539960603.213
-8.43503444	-3.9441650360000002	-3.2885987400000003	0.061035156	0	0	2.878271466	-8.686254892000001	0.324194339	-0.061035156	0	0.061035156	2.751464856	9.88254442	1.7752929320000002	0.24414062	-0.12207031	-0.12207031	-9.795214660000001	-0.21533202880000002	-0.32539062500000004	0.061035156	-0.061035156	0	-0.11005859620000001	9.777270468000001	2.3016601440000004	-0.12207031	-0.061035156	-0.12207031	1.3099365020000002	9.729418930000001	-0.28471679320000004	-0.061035156	-0.061035156	-0.061035156	1539960603.253
-8.42905252	-3.9130616000000003	-3.2814209260000005	0	0.061035156	0	2.9524413940000005	-8.682665740000001	0.38400878600000005	-0.12207031	-0.061035156	0	2.8088867800000004	9.932788040000002	1.7501709260000002	0.18310547	-0.12207031	-0.12207031	-9.797607428000001	-0.23208007200000003	-0.3349609424	0.061035156	-0.061035156	0	-0.1399658246	9.76770018	2.2944824280000002	-0.061035156	-0.18310547	-0.061035156	1.3099365020000002	9.729418930000001	-0.28471679320000004	0	-0.12207031	0	1539960603.293
-8.432641574	-3.92023912	-3.25988768	0.061035156	0.061035156	0	2.9500489200000004	-8.674292032	0.3182128894	-0.18310547	0	0.061035156	2.81486821	9.918433	1.6999267180000002	0.18310547	-0.18310547	-0.12207031	-9.81435504	-0.230883786	-0.32060547120000005	0.061035156	-0.061035156	-0.061035156	-0.09211425720000001	9.74257788	2.295678714	-0.061035156	-0.18310547	-0.061035156	1.264477536	9.754540740000001	-0.2990722644	-0.061035156	0	0	1539960603.333
-8.436230432	-3.92861322	-3.267065396	0.061035156	0.061035156	0	2.9500489200000004	-8.674292032	0.3182128894	-0.24414062	0.061035156	0.12207031	2.830419928	9.90766574	1.65805661	0.12207031	-0.18310547	-0.12207031	-9.795214660000001	-0.2428466754	-0.3337646466	0.061035156	-0.061035156	-0.061035156	-0.0693847644	9.743774460000001	2.2801269960000004	-0.061035156	-0.12207031	-0.061035156	1.3230957460000001	9.755737320000001	-0.2811279254	-0.061035156	-0.12207031	0	1539960603.373
-8.42666034	-3.8915283540000005	-3.334057608	0	0	0	2.860327176	-8.70061052	0.12800292540000002	-0.24414062	0.12207031	0.12207031	2.8579346040000004	9.8933107	1.585082968	0.061035156	-0.24414062	-0.12207031	-9.79401857	-0.25839844240000004	-0.3289794928	0.061035156	-0.061035156	-0.061035156	-0.053833007200000005	9.73898912	2.313623004	-0.061035156	-0.12207031	-0.061035156	1.3230957460000001	9.755737320000001	-0.2811279254	-0.061035156	-0.061035156	0	1539960603.413
-8.443408246	-3.9034912140000007	-3.31611322	0.061035156	-0.061035156	0	2.860327176	-8.70061052	0.12800292540000002	-0.12207031	0.061035156	0.061035156	2.9261230040000004	9.888525360000001	1.547998004	0	-0.18310547	-0.12207031	-9.801196580000001	-0.2763427716	-0.32060547120000005	0.061035156	-0.061035156	-0.061035156	-0.0478515625	9.7485598	2.3219971040000003	-0.061035156	-0.12207031	-0.061035156	1.3446288940000002	9.7401857	-0.2954833966	-0.061035156	-0.12207031	0	1539960603.453
-8.45417482	-3.9130616000000003	-3.2682617800000004	0.061035156	-0.061035156	0	2.93569339	-8.783154254000001	0.4354492212	0	-0.18310547	-0.061035156	2.930908246	9.902880399999999	1.5025390379999999	-0.061035156	-0.18310547	-0.12207031	-9.816748200000001	-0.324194339	-0.2918945288	0.061035156	-0.061035156	-0.061035156	-0.046655271600000006	9.74736322	2.3303711060000003	-0.061035156	-0.18310547	-0.061035156	1.350610324	9.76171875	-0.269165036	0	-0.061035156	0	1539960603.493
-8.461352340000001	-3.89272464	-3.2862060700000004	0	0	0	3.05053714	-8.798706070000001	0.3576904254	0	-0.18310547	-0.061035156	2.9273192900000002	9.859814300000002	1.546801718	-0.12207031	-0.12207031	-0.12207031	-9.82153354	-0.288305661	-0.31103514400000004	0.061035156	-0.061035156	-0.061035156	0.002392578076	9.69951178	2.3519042540000004	-0.061035156	-0.061035156	-0.061035156	1.350610324	9.76171875	-0.269165036	-0.061035156	-0.061035156	0	1539960603.533
-8.40273462	-3.93339856	-3.2969726440000002	0	-0.12207031	0	2.9045898560000003	-8.797509980000001	0.27514648560000005	-0.12207031	0	0	2.819653354	9.853833360000001	1.58747554	-0.061035156	-0.18310547	-0.12207031	-9.79880342	-0.28471679320000004	-0.309838858	0.061035156	-0.061035156	-0.061035156	0.002392578076	9.69951178	2.3519042540000004	-0.061035156	-0.061035156	-0.061035156	1.32189946	9.76411142	-0.26796875000000003	-0.061035156	-0.12207031	-0.061035156	1539960603.573
-8.45297824	-3.9118652160000003	-3.293383786	0	-0.12207031	-0.061035156	2.81486821	-8.76401358	0.3337646466	0.061035156	-0.061035156	-0.12207031	2.8495605040000003	9.868188400000001	1.629345746	-0.12207031	-0.12207031	-0.12207031	-9.80358876	-0.31342773560000003	-0.33017577880000004	0.061035156	0	-0.061035156	-0.0657958966	9.667211960000001	2.3387451080000004	-0.061035156	-0.061035156	0	1.349414038	9.737792932000001	-0.2607910144	0	-0.061035156	-0.061035156	1539960603.613
-8.424267572	-3.9298096040000003	-3.24433606	0	-0.061035156	-0.061035156	2.81486821	-8.76401358	0.3337646466	0.061035156	-0.061035156	-0.12207031	2.81726088	9.8251223	1.599438498	-0.18310547	-0.12207031	-0.18310547	-9.7832518	-0.3182128894	-0.339746106	0.061035156	-0.061035156	-0.061035156	-0.07058105432	9.69113768	2.333959964	0	-0.061035156	0	1.349414038	9.737792932000001	-0.2607910144	-0.061035156	0	0	1539960603.653
-8.415893570000001	-3.935791034	-3.2299804320000005	0	0	-0.061035156	2.8734864200000003	-8.819042932	0.27873535340000005	0.061035156	-0.12207031	-0.061035156	2.77180162	9.87536592	1.622167932	-0.18310547	-0.12207031	-0.18310547	-9.788037140000002	-0.33615722840000006	-0.33137207460000007	0	-0.061035156	0	-0.0454589856	9.7485598	2.3949707460000003	0	-0.061035156	0	1.31352536	9.746167032	-0.3014648462	0	-0.061035156	-0.061035156	1539960603.693
-8.446997300000001	-3.9417724640000005	-3.2586913940000004	0	0	0	2.8734864200000003	-8.819042932	0.27873535340000005	0.061035156	-0.18310547	-0.061035156	2.8411866	9.90647014	1.588671924	-0.12207031	-0.12207031	-0.12207031	-9.80358876	-0.32778320680000006	-0.34812010800000004	0	-0.061035156	0	-0.0681884784	9.76411142	2.4595702880000005	-0.061035156	0	0	1.31352536	9.75214856	-0.26796875000000003	-0.061035156	-0.061035156	-0.061035156	1539960603.733
-8.412304712000001	-3.946557608	-3.2323730040000007	0	-0.061035156	-0.061035156	2.8220459260000004	-8.77597644	0.27155761780000004	0	-0.24414062	-0.12207031	2.7969239200000002	9.92441394	1.623364218	-0.061035156	-0.061035156	-0.061035156	-9.80598192	-0.32180175720000004	-0.33017577880000004	0	0	0	-0.1040771466	9.73540036	2.3925780760000004	-0.061035156	0	-0.061035156	1.31352536	9.75214856	-0.26796875000000003	-0.061035156	-0.061035156	-0.061035156	1539960603.773
-8.39794928	-3.9322021760000005	-3.1821288940000003	0	0	-0.061035156	2.757446286	-8.82023912	0.33137207460000007	0	-0.24414062	-0.12207031	2.7131836060000003	9.88254442	1.6616454680000001	-0.12207031	-0.061035156	-0.061035156	-9.80478534	-0.30744628600000007	-0.362475589	0	0	-0.061035156	-0.0980957068	9.671997300000001	2.3399413940000002	-0.061035156	0	-0.061035156	1.3458251800000003	9.7485598	-0.25959472840000003	-0.061035156	-0.061035156	-0.061035156	1539960603.813
-8.405126800000001	-3.96330571	-3.2383545320000002	-0.061035156	0	-0.061035156	2.757446286	-8.82023912	0.33137207460000007	0.061035156	-0.6713867	-0.18310547	2.6306396760000004	9.846654860000001	1.650878894	-0.18310547	-0.12207031	-0.12207031	-9.81435504	-0.32658691100000004	-0.36606445680000005	0	0	-0.061035156	-0.07416992212000001	9.651660340000001	2.3399413940000002	0	0	0	1.2919922120000003	9.737792932000001	-0.230883786	-0.12207031	-0.061035156	0	1539960603.853
-8.39794928	-4.018334964	-3.23955072	-0.061035156	0	-0.061035156	2.8555420320000002	-8.777173020000001	0.13757324280000002	0.9765625	-0.30517578	-0.24414062	2.634228534	9.840673920000002	1.66044928	-0.18310547	-0.12207031	-0.12207031	-9.80358876	-0.33017577880000004	-0.40554199280000003	0	0.061035156	-0.061035156	-0.05981445288	9.705493210000002	2.3674560700000002	0	0.061035156	0	1.2919922120000003	9.737792932000001	-0.230883786	-0.061035156	-0.061035156	0	1539960603.893
-8.445800720000001	-4.023120108	-3.2539062500000004	0	-0.18310547	-0.061035156	2.8555420320000002	-8.777173020000001	0.13757324280000002	0.9765625	-0.30517578	-0.24414062	2.62944339	9.91364766	1.62575679	-0.18310547	-0.061035156	-0.18310547	-9.788037140000002	-0.30744628600000007	-0.42587889400000006	-0.061035156	0.061035156	0	-0.1256103534	9.816748200000001	2.3578857820000003	0	0.061035156	0	1.287207068	9.7485598	-0.21533202880000002	-0.061035156	-0.061035156	0	1539960603.933
-8.408715560000001	-4.018334964	-3.178540036	0	-0.12207031	-0.061035156	2.6031250000000004	-8.82023912	0.9677978240000001	0.9765625	-0.7324219	-0.061035156	2.447607428	10.018921220000001	1.562353534	-0.30517578	-0.24414062	-0.18310547	-9.801196580000001	-0.33017577880000004	-0.4354492212	-0.061035156	0.061035156	0	-0.1303955072	9.792822480000002	2.332763678	0	0.061035156	-0.061035156	1.2513183900000002	9.765307608	-0.1985839856	-0.061035156	-0.061035156	0	1539960603.973
-8.44938948	-3.96330571	-3.192895468	0	0	0	2.6031250000000004	-8.82023912	0.9677978240000001	0.9765625	-0.7324219	-0.061035156	2.4200927520000004	9.88613318	1.6748047120000003	-0.24414062	-0.5493164	-0.24414062	-9.770092752000002	-0.285913089	-0.45937500000000003	-0.061035156	0	0	-0.172265625	9.683960160000002	2.3495117800000003	0.12207031	0.061035156	-0.061035156	1.2513183900000002	9.765307608	-0.1985839856	-0.061035156	-0.061035156	0	1539960604.013
-8.446997300000001	-3.976464856	-3.2503173920000004	0	-0.12207031	0	2.5445067900000002	-8.63601088	1.168774411	0.61035156	-0.48828125	0.24414062	2.5720214660000003	9.874170320000001	1.7597412140000002	-0.24414062	-0.30517578	-0.30517578	-9.73061502	-0.20097655760000002	-0.5048339856	0	0	0	-0.27275390380000003	9.712670926000001	2.296875	0.12207031	0.061035156	-0.061035156	1.3362548920000001	9.73540036	-0.2380615216	-0.061035156	-0.18310547	0	1539960604.053
-8.40273462	-3.98723143	-3.202465854	0	-0.12207031	0	2.586376996	-8.653955072	0.8445800720000001	-0.4272461	-0.48828125	0.5493164	2.4117187500000004	9.94714308	1.698730432	-0.36621094	-0.4272461	-0.18310547	-9.753344748	-0.24045410340000004	-0.46774902160000004	0	0	0	-0.2942871106	9.749755890000001	2.3052490020000005	0.12207031	-0.12207031	-0.061035156	1.3637695680000002	9.72822284	-0.230883786	-0.061035156	-0.061035156	0	1539960604.093
-8.38957518	-4.0147461060000005	-3.1175292540000004	0.12207031	0.12207031	0.061035156	2.586376996	-8.653955072	0.8445800720000001	-0.4272461	-0.48828125	0.5493164	2.421289038	9.956713760000001	1.79323732	-0.4272461	-0.6713867	-0.18310547	-9.788037140000002	-0.250024411	-0.47971191100000005	0.061035156	0	0	-0.3373535144	9.795214660000001	2.251416034	0.12207031	-0.12207031	-0.061035156	1.3637695680000002	9.72822284	-0.230883786	-0.061035156	-0.061035156	0	1539960604.133
-8.43383786	-4.006372104	-3.226391574	0.12207031	0.061035156	0.12207031	2.668920926	-8.9494384	0.34572753600000006	-0.24414062	-0.36621094	0.48828125	2.319604532	10.0560054	1.735815396	-0.5493164	-0.9765625	-0.18310547	-9.79401857	-0.2572021466	-0.4330566394	0	0.061035156	0	-0.32060547120000005	9.838280760000002	2.1293945680000004	0.30517578	-0.30517578	-0.12207031	1.427172824	9.744970746000002	-0.2237060504	-0.061035156	-0.12207031	0	1539960604.173
-8.456567392	-3.92861322	-3.215625	0.12207031	0.061035156	0.061035156	2.60910643	-8.902783246	0.2954833966	0.061035156	-0.6713867	0.18310547	2.217919928	10.06677266	1.726245108	-0.9765625	-1.3427734	-0.12207031	-9.765307608	-0.30625	-0.417504892	0	0.061035156	0	-0.36367187500000003	9.759326080000001	2.14973143	0.61035156	-0.5493164	-0.18310547	1.35180661	9.7485598	-0.23208007200000003	-0.18310547	-0.12207031	0	1539960604.213
-8.487670926	-3.86879892	-3.2562989200000003	0.061035156	0.061035156	0.061035156	2.451196286	-8.769995108000002	0.270361322	0.061035156	-0.6713867	0.18310547	2.231079074	9.92441394	1.923632788	-1.0375977	-1.4038086	-0.24414062	-9.705493210000002	-0.27275390380000003	-0.501245108	0	-0.061035156	0.061035156	-0.462963858	9.72702626	1.9044922120000003	0.4272461	-0.5493164	-0.18310547	1.35180661	9.7485598	-0.23208007200000003	-0.061035156	-0.12207031	0.061035156	1539960604.253
-8.524755890000002	-3.899902356	-3.24433606	0.061035156	0.061035156	0.12207031	2.551684604	-8.83100589	0.38999023560000007	-0.18310547	-0.5493164	0.12207031	2.058813498	9.87895468	2.2215087860000002	-0.79345703	-1.7700195	-0.4272461	-9.709082068	-0.2177246106	-0.5048339856	0.12207031	-0.30517578	0.061035156	-0.49645996400000003	9.77607428	1.9798584260000003	0.18310547	-0.79345703	-0.061035156	1.2788329680000001	9.750951980000002	-0.24404297120000001	-0.061035156	-0.18310547	0	1539960604.293
-8.5151857	-3.869995108	-3.213232428	0	0.061035156	0.12207031	2.5181884000000005	-8.86330571	0.4103271466	-0.18310547	-0.5493164	0.12207031	2.0671875	9.939965560000001	2.195190396	-0.6713867	-1.953125	-0.4272461	-9.72224092	-0.19499511780000003	-0.47492675720000005	0.12207031	-0.30517578	0.061035156	-0.40793457460000004	9.91245108	2.0935058900000003	0.24414062	-1.0986328	0	1.443920926	9.76411142	-0.22849121400000003	-0.061035156	-0.18310547	-0.061035156	1539960604.333
-8.419482428	-3.8735839660000004	-3.23955072	-0.061035156	0.18310547	0.18310547	2.512207068	-8.87766124	0.42827148560000006	-0.061035156	-0.24414062	0.18310547	2.1569091460000003	10.09428714	2.192797824	-0.79345703	-1.8920898	-0.48828125	-9.683960160000002	-0.2560058606	-0.4103271466	0.12207031	-0.36621094	0.061035156	-0.44980469240000004	10.05959514	2.104272464	0	-1.2817383	-0.061035156	1.443920926	9.76411142	-0.22849121400000003	-0.061035156	-0.12207031	-0.061035156	1539960604.373
-8.52714856	-3.8424804320000003	-3.2945800720000005	-0.061035156	0.18310547	0.12207031	2.47392572	-8.978149460000001	0.52995607	-0.18310547	-0.24414062	0.061035156	2.1162353240000003	10.1146241	2.1796386780000003	-0.8544922	-1.953125	-0.4272461	-9.687548920000001	-0.193798822	-0.364868161	0.12207031	-0.5493164	0.061035156	-0.4342529254	9.933984620000002	2.183227536	0	-1.2817383	-0.061035156	1.3948730040000001	9.7401857	-0.20935058900000003	-0.061035156	-0.061035156	-0.061035156	1539960604.413
-8.565429712	-3.8221435700000006	-3.343627896	-0.061035156	0.12207031	0.18310547	2.3889892180000003	-8.92670926	0.56823732	-0.18310547	-0.24414062	0.061035156	2.5301512600000002	9.931591460000002	2.344726538	-0.5493164	-1.5258789	-0.4272461	-9.71745607	-0.16987304320000002	-0.2978759784	0.12207031	-0.5493164	0.061035156	-0.3576904254	9.858617720000002	2.1604980040000004	-0.12207031	-1.4038086	-0.061035156	1.293188498	9.785644568	-0.2177246106	-0.061035156	-0.061035156	-0.061035156	1539960604.453
-8.488867212	-3.8353027160000006	-3.3220947480000005	-0.12207031	0.24414062	0.24414062	2.489477536	-8.89440944	0.4761230432	-0.18310547	-0.5493164	0.061035156	2.749072284	9.81315944	2.319604532	-0.36621094	-0.91552734	-0.48828125	-9.7485598	-0.16389160340000003	-0.21533202880000002	0.30517578	-0.6713867	0.061035156	-0.1686767572	9.82153354	2.04326178	-0.30517578	-1.4648438	0.12207031	1.293188498	9.785644568	-0.2177246106	-0.061035156	-0.061035156	-0.12207031	1539960604.493
-8.466137680000001	-3.8652099640000004	-3.352001996	-0.12207031	0.18310547	0.24414062	2.7000244600000003	-8.827417032000001	0.29667969240000003	-0.12207031	-0.61035156	-0.061035156	2.8112792540000004	9.840673920000002	2.271752896	-0.4272461	-0.9765625	-0.36621094	-9.746167032	-0.19619140380000002	-0.1268066394	0.18310547	-0.6713867	0	0.0980957068	9.88134784	1.9164550720000002	-0.30517578	-1.4648438	0.12207031	1.302758786	9.7485598	-0.1997802716	0	-0.061035156	-0.12207031	1539960604.533
-8.462548920000001	-3.8556396760000005	-3.3400389400000003	-0.061035156	0.18310547	0.30517578	2.7000244600000003	-8.827417032000001	0.29667969240000003	-0.12207031	-0.61035156	-0.061035156	3.04216304	9.79880342	2.21433107	-0.30517578	-0.91552734	-0.30517578	-9.80598192	-0.1878173822	-0.015551758180000002	0.18310547	-0.6713867	0	0.3014648462	9.81555162	1.8985107820000002	-0.18310547	-1.4648438	0.12207031	1.252514676	9.77607428	-0.1303955072	-0.061035156	0	-0.12207031	1539960604.573
-8.49484874	-3.7886474640000007	-3.447705072	-0.061035156	0.24414062	0.30517578	2.8041014400000006	-8.65515126	0.29667969240000003	-0.061035156	-0.48828125	-0.18310547	3.2957762600000002	9.631323380000001	2.3351562500000003	-0.24414062	-0.61035156	-0.24414062	-9.79401857	-0.1806396466	0.05981445288	0.12207031	-0.6713867	-0.061035156	0.22968750000000002	9.649267572	1.8458740020000002	-0.061035156	-1.0375977	0.12207031	1.252514676	9.77607428	-0.1303955072	0	-0.061035156	-0.12207031	1539960604.613
-8.450586060000001	-3.7563476440000003	-3.512304712	-0.12207031	-0.061035156	0.30517578	2.8041014400000006	-8.65515126	0.29667969240000003	-0.061035156	-0.61035156	-0.18310547	3.2527099640000006	9.58586412	2.390185504	-0.36621094	-0.7324219	-0.061035156	-9.76770018	-0.17944336060000002	0.16030273560000002	0.12207031	-0.6713867	0	0.11005859620000001	9.536816394	1.81716304	-0.061035156	-1.0375977	0.12207031	1.27763678	9.792822480000002	-0.11484375000000001	-0.061035156	-0.061035156	-0.061035156	1539960604.652
-8.436230432	-3.65944838	-3.446508786	-0.12207031	0.12207031	0.30517578	2.902197284	-8.682665740000001	-0.1363769568	0.24414062	-1.2817383	-0.24414062	3.2646728240000003	9.49853534	2.3710449280000003	-0.4272461	-1.0986328	0.18310547	-9.76770018	-0.17944336060000002	0.16030273560000002	0.12207031	-0.6713867	0	0.3732421924	9.596630890000002	1.8650146760000001	0.12207031	-0.9765625	0.18310547	1.2082519568	9.760522660000001	-0.1674804712	-0.061035156	-0.12207031	-0.061035156	1539960604.693
-8.512792932	-3.5625489200000002	-3.53981929	-0.12207031	0.061035156	0.24414062	3.2407471040000004	-8.597729532	-0.41870117800000006	0.24414062	-1.2817383	-0.24414062	3.3962646760000004	9.460253894000001	2.4846923920000004	-0.36621094	-0.79345703	0.30517578	-9.81555162	-0.270361322	0.31701660340000004	0	-0.61035156	0	0.718969748	9.644482428000002	1.961914038	0.12207031	-0.48828125	0.30517578	1.2082519568	9.760522660000001	-0.1674804712	-0.061035156	-0.061035156	-0.061035156	1539960604.733
-8.47810054	-3.50393071	-3.5517822480000003	-0.24414062	0	0.24414062	4.14035643	-8.42905252	-0.3289794928	0.30517578	-1.3427734	-0.61035156	3.6666259000000005	9.406420926000001	2.548095746	-0.18310547	-0.061035156	0.30517578	-9.81315944	-0.17944336060000002	0.454589856	0	-0.5493164	0	0.7488769568000001	9.657641574000001	1.9978027160000003	0.12207031	-0.48828125	0.30517578	1.113745108	9.82153354	-0.211743161	-0.061035156	-0.061035156	-0.061035156	1539960604.772
-8.442211960000002	-3.507519568	-3.4225829680000004	-0.18310547	0.30517578	0.18310547	4.268359424000001	-8.519970746	0.153125	0.30517578	-1.3427734	-0.61035156	3.6785887600000002	9.444701980000001	2.5301512600000002	-0.061035156	0.48828125	0.4272461	-9.8251223	-0.1363769568	0.5598632788000001	0	-0.5493164	0	0.5849853534	9.72702626	1.868603534	0.061035156	-0.12207031	0.36621094	1.159204074	9.765307608	-0.230883786	0	0	-0.12207031	1539960604.813
-8.51159694	-3.5003417540000004	-3.5290527160000003	-0.12207031	0.36621094	0.18310547	4.097290036	-8.70898462	0.401953125	-0.24414062	-0.18310547	-1.2207031	3.4620605040000005	9.559545926	2.578002896	0	0.5493164	0.61035156	-9.862207460000002	-0.17824707460000003	0.668725589	0.061035156	-0.4272461	-0.061035156	0.5825927716	9.700707968000001	1.8434814300000002	0.061035156	-0.061035156	0.4272461	1.159204074	9.765307608	-0.230883786	0	0.061035156	-0.12207031	1539960604.853
-8.52954074	-3.5302491000000003	-3.6486816100000006	-0.12207031	0.061035156	0.18310547	3.7659179320000007	-8.8561277	0.61848143	-0.79345703	0.4272461	-1.5258789	3.3962646760000004	9.552368210000001	2.634228534	0.061035156	0.4272461	0.7324219	-9.858617720000002	-0.20217285340000002	0.7692138580000001	0	-0.30517578	-0.061035156	0.6615478240000001	9.7748777	1.8028076080000002	0.061035156	0	0.4272461	1.05991214	9.81435504	-0.22490234620000002	0	0.12207031	-0.12207031	1539960604.892
-8.446997300000001	-3.48598642	-3.6690185700000004	-0.18310547	0	0.12207031	3.3053466460000003	-8.85373552	0.5550781250000001	-0.7324219	0.6713867	-1.6479492	3.32807608	9.62294928	2.5253662140000004	0	0.36621094	0.8544922	-9.82990764	-0.1985839856	0.832617212	0	-0.30517578	-0.061035156	0.7871582068	9.80478534	1.8614257200000002	0.12207031	0.061035156	0.4272461	1.0240234620000002	9.79880342	-0.16030273560000002	0.061035156	0.061035156	-0.18310547	1539960604.933
-8.432641574	-3.4919677520000003	-3.6355224640000006	-0.12207031	-0.061035156	0.061035156	3.3053466460000003	-8.85373552	0.5550781250000001	-0.7324219	0.6713867	-1.6479492	3.5469971040000003	9.581079074	2.53254393	0.061035156	0.5493164	0.79345703	-9.8765625	-0.16508788940000002	0.88645018	-0.061035156	-0.30517578	-0.12207031	0.7907471040000001	9.683960160000002	1.8410888580000002	0.061035156	0.24414062	0.36621094	1.0240234620000002	9.79880342	-0.16030273560000002	0.061035156	-0.061035156	-0.12207031	1539960604.973
-8.409912140000001	-3.476416034	-3.563745108	0.061035156	0.061035156	0.061035156	2.7945312500000004	-8.67070288	0.7416992212000001	-0.48828125	0.6713867	-1.5258789	3.6127929320000005	9.43752446	2.516992212	0.12207031	0.79345703	0.9765625	-9.868188400000001	-0.1256103534	0.8948242212000002	0	-0.18310547	-0.12207031	0.7907471040000001	9.683960160000002	1.8410888580000002	0	0.24414062	0.36621094	1.1257080072	9.77128894	-0.1770507788	0.061035156	-0.061035156	-0.12207031	1539960605.013
-8.38598642	-3.428564496	-3.6068116	0.18310547	0.061035156	0.061035156	2.5612548920000004	-8.537914840000001	0.63881839	0.18310547	0.36621094	-0.91552734	3.53981929	9.366943390000001	2.381811502	0.12207031	0.79345703	1.159668	-9.8418705	-0.2643798822	0.909179712	0.061035156	-0.061035156	-0.12207031	0.840991214	9.62773462	1.963110324	0.061035156	0.4272461	0.30517578	1.227392572	9.77966304	-0.11723633180000001	0	-0.061035156	-0.061035156	1539960605.052
-8.508007788	-3.325683606	-3.6486816100000006	0.12207031	0	0	2.7813721040000003	-8.35009784	0.6806884980000001	0.18310547	0.36621094	-0.91552734	3.387890576	9.463842752000001	2.5540771760000003	0.24414062	0.91552734	1.159668	-9.81435504	-0.25480957460000003	0.8972167932	0	0.061035156	-0.061035156	0.754858426	9.69472644	1.915258786	0	0.36621094	0.12207031	1.227392572	9.77966304	-0.11723633180000001	-0.061035156	-0.18310547	0	1539960605.093
-8.58217752	-3.289794928	-3.676196286	0.18310547	0.061035156	0	2.6665283540000004	-8.421875	0.5969482428	0.18310547	0.24414062	0.36621094	3.15700679	9.51169429	2.5313476440000002	0.36621094	0.5493164	1.0986328	-9.82990764	-0.211743161	0.88046875	0	0.061035156	-0.061035156	0.6986327880000001	9.780859620000001	1.8626221040000002	0	0.36621094	0.12207031	1.197485324	9.744970746000002	-0.1770507788	-0.061035156	-0.24414062	0.061035156	1539960605.133
-8.565429712	-3.277832068	-3.7551512600000003	0.12207031	-0.12207031	0	2.7167724640000004	-8.56303714	0.230883786	0.18310547	0.24414062	0.36621094	3.188110324	9.58586412	2.5995362400000004	0.30517578	0.48828125	0.8544922	-9.76889676	-0.2428466754	0.8457763580000002	0	0.18310547	-0.12207031	0.73332518	9.719848740000002	1.886547824	0	0.24414062	0.061035156	1.1699707068	9.76171875	-0.1997802716	-0.061035156	-0.18310547	0.061035156	1539960605.173
-8.560644568	-3.293383786	-3.7204589660000003	0.18310547	-0.12207031	0	2.74428714	-8.65874002	0.037084961060000005	0.8544922	-0.4272461	0.91552734	3.09121106	9.521264480000001	2.81726088	0.18310547	0.48828125	0.6713867	-9.734204074	-0.30385742800000004	0.7560547120000001	0.061035156	0.12207031	-0.061035156	0.643603534	9.631323380000001	1.81716304	0.061035156	0.12207031	-0.061035156	1.1699707068	9.76171875	-0.1997802716	-0.061035156	-0.18310547	0	1539960605.213
-8.4900634	-3.302954074	-3.645092752	0.061035156	-0.061035156	-0.061035156	2.93808606	-8.679076980000001	0.11005859620000001	0.91552734	-0.7324219	0.91552734	3.02661142	9.51169429	2.805297824	0	0.18310547	0.36621094	-9.72224092	-0.31342773560000003	0.723754892	0.061035156	0.12207031	-0.061035156	0.67709964	9.713867212	1.8949219240000001	0.061035156	0.12207031	-0.061035156	1.1352783540000002	9.797607428000001	-0.2129394568	-0.061035156	-0.18310547	0	1539960605.252
-8.5151857	-3.249121106	-3.6642334260000005	0.061035156	-0.12207031	-0.061035156	2.93808606	-8.679076980000001	0.11005859620000001	0.91552734	-0.7324219	0.91552734	3.1474366000000003	9.523657248000001	2.8758788940000004	-0.18310547	0.061035156	0.12207031	-9.7066893	-0.34094239200000004	0.6663330072	0.061035156	0.12207031	-0.061035156	0.784765625	9.76171875	1.96430661	0.061035156	0	-0.061035156	1.28361821	9.733007788	-0.22011719240000002	-0.061035156	-0.18310547	0	1539960605.292
-8.541503894	-3.2503173920000004	-3.68098143	0	-0.12207031	-0.061035156	3.4297608800000003	-8.609692392	0.0693847644	0.4272461	-0.61035156	1.0375977	3.34841304	9.518872300000002	2.8962158540000003	-0.12207031	0	-0.061035156	-9.69951178	-0.37084961060000005	0.617285144	0	0.12207031	0	0.808691394	9.788037140000002	1.9535400360000001	-0.18310547	0	-0.12207031	1.28361821	9.733007788	-0.22011719240000002	-0.061035156	-0.12207031	0	1539960605.333
-8.597729532	-3.2527099640000006	-3.672607428	-0.061035156	-0.30517578	-0.12207031	3.568530252	-8.576196580000001	-0.1040771466	0.4272461	-0.61035156	1.0375977	3.4704346040000003	9.48896466	2.8986084260000005	-0.24414062	0.12207031	-0.24414062	-9.76889676	-0.39238280760000005	0.5873779254	-0.061035156	0.12207031	0	0.8146728240000001	9.766503894000001	1.870996106	-0.18310547	0	-0.12207031	1.315917932	9.707885880000001	-0.227294928	0	-0.061035156	0	1539960605.372
-8.541503894	-3.25988768	-3.5745117800000004	-0.12207031	-0.061035156	-0.12207031	3.9405760800000005	-8.512792932	-0.07416992212000001	0.18310547	-0.61035156	0.91552734	3.5577635800000005	9.43273912	2.9943116	-0.24414062	-0.061035156	-0.36621094	-9.76171875	-0.3229980432	0.5885742212	-0.18310547	0.12207031	0	0.7907471040000001	9.744970746000002	1.9200439300000003	-0.24414062	-0.061035156	-0.12207031	1.284814496	9.77128894	-0.23208007200000003	-0.061035156	-0.061035156	0	1539960605.412
-8.56303714	-3.31611322	-3.5745117800000004	-0.12207031	-0.061035156	-0.12207031	4.05422374	-8.334545926	-0.011962890380000002	-0.12207031	-0.36621094	0.4272461	3.803002896	9.341821580000001	2.9165527160000004	-0.18310547	-0.061035156	-0.5493164	-9.73061502	-0.2895019568	0.5502929712000001	-0.18310547	0.12207031	-0.061035156	0.8074951080000001	9.68515625	1.923632788	-0.30517578	0	-0.061035156	1.2907959260000001	9.7401857	-0.22849121400000003	0	-0.061035156	0	1539960605.453
-8.5498777	-3.3352538940000005	-3.5984375	-0.18310547	-0.18310547	-0.18310547	4.16308606	-8.30583516	0.10288086060000001	-0.12207031	-0.36621094	0.4272461	3.9345947480000003	9.32148462	2.8411866	-0.18310547	0.061035156	-0.5493164	-9.76411142	-0.324194339	0.5371337860000001	-0.18310547	0.12207031	-0.061035156	0.7572509980000001	9.712670926000001	1.90808107	-0.30517578	0	-0.061035156	1.2716552520000002	9.76411142	-0.2033691394	-0.061035156	0.12207031	0	1539960605.492
-8.56303714	-3.4046385800000003	-3.535034146	-0.12207031	-0.18310547	-0.12207031	4.038671924000001	-8.403930710000001	0.0729736322	-0.36621094	-0.18310547	0.12207031	3.9704834260000004	9.3657473	2.7323242800000003	-0.12207031	-0.061035156	-0.4272461	-9.77966304	-0.30385742800000004	0.5239746106000001	-0.18310547	0.12207031	-0.061035156	0.735717752	9.734204074	1.9511474640000002	-0.24414062	0.061035156	-0.061035156	1.197485324	9.75214856	-0.19619140380000002	-0.061035156	0.12207031	-0.061035156	1539960605.532
-8.56184056	-3.447705072	-3.5517822480000003	-0.18310547	-0.061035156	-0.18310547	3.8448730040000005	-8.528344748	0.18901367800000002	-0.36621094	0.061035156	-0.12207031	4.072167932	9.34541034	2.6150878600000005	-0.061035156	0.061035156	-0.30517578	-9.785644568	-0.25480957460000003	0.47971191100000005	-0.24414062	0.12207031	-0.061035156	0.770410144	9.69472644	2.0145507200000004	-0.24414062	0.18310547	-0.061035156	1.149633786	9.766503894000001	-0.2237060504	0	0.061035156	0	1539960605.572
-8.59892572	-3.48957518	-3.5888672120000003	-0.18310547	-0.30517578	-0.12207031	3.665429712	-8.62763678	0.43186035340000006	-0.18310547	0.12207031	-0.5493164	4.027905252	9.33464357	2.595947284	0	0.12207031	-0.24414062	-9.77607428	-0.22490234620000002	0.42707518000000005	-0.24414062	0.12207031	-0.061035156	0.770410144	9.69472644	2.0145507200000004	-0.24414062	0.18310547	-0.061035156	1.1855224640000002	9.77128894	-0.19499511780000003	0	0	-0.061035156	1539960605.612
-8.570214660000001	-3.4656494600000003	-3.475219748	-0.12207031	-0.24414062	-0.061035156	3.4931639400000005	-8.662329074	0.5048339856	-0.18310547	0.12207031	-0.5493164	3.946557608	9.351391574	2.59116214	0.061035156	0.12207031	-0.12207031	-9.73659694	-0.22849121400000003	0.424682608	-0.18310547	0.12207031	-0.061035156	0.770410144	9.69472644	2.0145507200000004	-0.24414062	0.18310547	-0.061035156	1.259692392	9.80358876	-0.1818359424	0	0.061035156	0	1539960605.652
-8.560644568	-3.46086412	-3.4500976440000004	-0.061035156	0	0	3.4034423920000005	-8.70180661	0.5849853534	-0.18310547	0.18310547	-0.48828125	3.90827626	9.38488768	2.5971435700000005	0.061035156	0.12207031	0	-9.73898912	-0.27155761780000004	0.3947753894	-0.18310547	0.12207031	-0.12207031	0.570629892	9.7066893	2.1305908540000003	-0.24414062	0.18310547	-0.061035156	1.2549072479999999	9.74736322	-0.172265625	0	0	0	1539960605.692
-8.61447734	-3.440527356	-3.5481933900000002	0	-0.12207031	0	3.2885987400000003	-8.70778804	0.6328369110000001	-0.061035156	0.24414062	-0.48828125	3.84367662	9.412402160000001	2.6258545320000004	0.12207031	0.18310547	0.061035156	-9.77128894	-0.29069824280000006	0.42229003600000004	-0.12207031	0.061035156	-0.061035156	0.617285144	9.72822284	2.14973143	-0.061035156	0.18310547	0	1.2106445288	9.77248552	-0.2189208966	0	0	0	1539960605.732
-8.541503894	-3.4823974640000004	-3.4596679320000003	0	-0.24414062	0	3.215625	-8.693432608	0.5550781250000001	-0.061035156	0.24414062	-0.48828125	3.7120849640000007	9.477001800000002	2.75625	0.061035156	0.18310547	0.12207031	-9.7748777	-0.2918945288	0.387597644	-0.12207031	0.061035156	-0.061035156	0.5622558606000001	9.70429712	2.165283246	-0.061035156	0.12207031	0	1.2202148560000001	9.791625900000001	-0.23566894960000004	0	0	0	1539960605.772
-8.51638179	-3.3986572480000006	-3.3914795320000004	0	0	0	3.09121106	-8.728125	0.44980469240000004	0	0.061035156	-0.24414062	3.5984375	9.479394568	2.7550537140000007	0	0	0.12207031	-9.753344748	-0.3146240216	0.3756347644	-0.061035156	0.061035156	-0.061035156	0.5550781250000001	9.657641574000001	2.178442392	0	0.12207031	0	1.1986816100000002	9.77607428	-0.21054687500000002	0	-0.061035156	0	1539960605.812
-8.49963408	-3.3496094240000005	-3.4596679320000003	0.061035156	-0.061035156	-0.061035156	3.051733426	-8.60251448	0.269165036	0	0.061035156	-0.24414062	3.5781005400000003	9.4171875	2.8268310700000003	-0.12207031	0.12207031	0.12207031	-9.74138179	-0.2918945288	0.35888672120000004	-0.061035156	0	-0.061035156	0.5670410144	9.58227536	2.16767572	0	0.12207031	0	1.2082519568	9.77966304	-0.21413574280000003	0	-0.061035156	0	1539960605.852
-8.53073732	-3.399853534	-3.4596679320000003	0	0	-0.12207031	3.1378662140000007	-8.462548920000001	0.21413574280000003	0.12207031	-0.12207031	-0.061035156	3.408227536	9.368139480000002	2.802905252	-0.061035156	0	0.12207031	-9.74736322	-0.31342773560000003	0.35529785340000003	0	0	0	0.5622558606000001	9.613378894	2.1844238220000003	-0.061035156	0.061035156	0.061035156	1.2309814300000002	9.754540740000001	-0.22849121400000003	0	-0.061035156	0	1539960605.892
-8.570214660000001	-3.42497554	-3.4142089660000003	0.061035156	-0.061035156	-0.061035156	3.161792032	-8.43981929	0.2129394568	0.061035156	0.061035156	0.061035156	3.39506839	9.387280252000002	2.726342752	-0.061035156	0	0	-9.750951980000002	-0.385205072	0.3373535144	0.061035156	0	0	0.592163089	9.66003444	2.1616942900000002	0	0	0	1.274047824	9.76291484	-0.227294928	0	-0.061035156	0	1539960605.932
-8.59414038	-3.3962646760000004	-3.42497554	0.061035156	0.061035156	-0.061035156	3.1593994600000004	-8.49365216	0.12919922120000002	0	0	0.18310547	3.3531983800000003	9.439917032	2.6976317900000004	-0.061035156	0	-0.061035156	-9.754540740000001	-0.34213867800000003	0.3349609424	0.061035156	0	0	0.5861816394	9.6983152	2.1485351440000002	0	0	0	1.2692626800000002	9.7748777	-0.248828125	-0.061035156	-0.12207031	0	1539960605.972
-8.595336960000001	-3.3843016200000005	-3.447705072	0.061035156	0	-0.061035156	3.215625	-8.57978534	0.10766601440000001	0	0	0.18310547	3.387890576	9.460253894000001	2.6533691100000003	-0.061035156	-0.12207031	-0.18310547	-9.765307608	-0.324194339	0.3612792932	0.061035156	0	0	0.570629892	9.744970746000002	2.153320288	0	0	-0.061035156	1.296777356	9.74257788	-0.227294928	0	-0.061035156	0	1539960606.012
-8.61567392	-3.4034423920000005	-3.4692382200000003	0	0.061035156	-0.12207031	3.215625	-8.57978534	0.10766601440000001	0	-0.061035156	0.18310547	3.4596679320000003	9.496142572	2.66174321	0.061035156	-0.061035156	-0.18310547	-9.765307608	-0.324194339	0.3612792932	0.061035156	-0.061035156	0	0.570629892	9.744970746000002	2.153320288	0	-0.061035156	-0.12207031	1.32788089	9.754540740000001	-0.21054687500000002	-0.061035156	-0.061035156	-0.061035156	1539960606.052
-8.652759080000001	-3.417797824	-3.512304712	0	-0.12207031	-0.12207031	3.2945800720000005	-8.50561502	0.37204589660000004	-0.18310547	0	0.24414062	3.464453076	9.517675720000002	2.65935054	0.061035156	-0.18310547	-0.18310547	-9.77607428	-0.33615722840000006	0.343334964	0.061035156	0	0	0.5586669928	9.76411142	2.141357428	0	-0.12207031	-0.12207031	1.3230957460000001	9.743774460000001	-0.1985839856	0	0	-0.061035156	1539960606.092
-8.577392572	-3.4166014400000004	-3.4297608800000003	0	-0.12207031	-0.12207031	3.3771241	-8.58696286	0.423486322	-0.18310547	0	0.24414062	3.5266601440000005	9.479394568	2.7179687500000003	0.061035156	-0.061035156	-0.24414062	-9.76411142	-0.339746106	0.33017577880000004	0.061035156	-0.061035156	0	0.6675292932	9.74736322	2.138964856	-0.061035156	-0.18310547	-0.18310547	1.2704589660000003	9.76770018	-0.20217285340000002	-0.061035156	0	-0.061035156	1539960606.132
-8.53671875	-3.464453076	-3.3807128600000005	0	0.061035156	-0.12207031	3.46086412	-8.5582518	0.3349609424	-0.12207031	0.30517578	0.48828125	3.535034146	9.45666484	2.743090854	0.061035156	0	-0.36621094	-9.765307608	-0.36845702880000003	0.34094239200000004	0	-0.061035156	-0.061035156	0.7105957068000001	9.743774460000001	2.1880126800000004	-0.061035156	-0.18310547	-0.18310547	1.300366214	9.753344748	-0.19020996400000004	0	0	-0.061035156	1539960606.172
-8.601318390000001	-3.4800048920000006	-3.4907714660000004	0	-0.061035156	-0.12207031	3.4560790740000003	-8.54748552	0.454589856	0.12207031	0.24414062	0.36621094	3.5769042540000004	9.449487320000001	2.74428714	0.12207031	0.12207031	-0.30517578	-9.786840560000002	-0.3373535144	0.33256836060000006	0	-0.061035156	-0.061035156	0.63881839	9.709082068	2.127001996	-0.061035156	-0.061035156	-0.18310547	1.27763678	9.758129892000001	-0.1997802716	-0.061035156	0	-0.061035156	1539960606.212
-8.570214660000001	-3.5027344240000007	-3.4692382200000003	-0.061035156	-0.24414062	-0.12207031	3.420190396	-8.58098143	0.573022464	0.12207031	0.24414062	0.36621094	3.5362304320000004	9.477001800000002	2.757446286	0.061035156	0.061035156	-0.30517578	-9.795214660000001	-0.32778320680000006	0.32180175720000004	0	-0.061035156	-0.061035156	0.6077148560000001	9.707885880000001	2.11743161	-0.061035156	-0.061035156	-0.18310547	1.264477536	9.76171875	-0.1985839856	0	0	-0.061035156	1539960606.252
-8.54270018	-3.521875	-3.3759277160000005	-0.061035156	0	-0.12207031	3.4823974640000004	-8.646777160000001	0.4330566394	0	-0.061035156	0.061035156	3.5326415740000003	9.505712860000001	2.7275389400000005	0.061035156	0	-0.24414062	-9.790429712	-0.3289794928	0.33256836060000006	0	0	-0.061035156	0.5981445288	9.71625998	2.1485351440000002	-0.061035156	-0.12207031	-0.12207031	1.2501221040000001	9.755737320000001	-0.1997802716	0	-0.061035156	-0.061035156	1539960606.292
-8.5666259	-3.5386230040000006	-3.4189941100000003	0	-0.061035156	-0.12207031	3.379516574	-8.661132788000002	0.30744628600000007	-0.12207031	-0.061035156	0	3.5972412140000003	9.472216754	2.6964355040000005	0.061035156	-0.061035156	-0.18310547	-9.777270468000001	-0.32778320680000006	0.31342773560000003	0	0	-0.061035156	0.5909667932	9.661230432000002	2.168872104	-0.061035156	-0.061035156	-0.18310547	1.2453369600000002	9.77966304	-0.25480957460000003	-0.061035156	0	-0.061035156	1539960606.332
-8.545092752	-3.543408246	-3.446508786	0	-0.12207031	-0.12207031	3.3603759000000006	-8.62285144	0.25480957460000003	-0.061035156	-0.061035156	-0.24414062	3.59484874	9.450683606	2.733520468	0.061035156	0.061035156	-0.18310547	-9.76291484	-0.34812010800000004	0.3002685504	0	0	-0.061035156	0.570629892	9.67917482	2.1521240020000003	-0.061035156	-0.061035156	-0.12207031	1.216625998	9.77966304	-0.2392578076	0	-0.061035156	-0.061035156	1539960606.372
-8.53671875	-3.5326415740000003	-3.4034423920000005	0	-0.18310547	-0.12207031	3.3460204680000003	-8.61926268	0.2536132788	-0.12207031	0.24414062	-0.12207031	3.5469971040000003	9.51169429	2.7179687500000003	0	0.061035156	-0.12207031	-9.780859620000001	-0.34213867800000003	0.29667969240000003	0	0	-0.061035156	0.5215820288	9.69472644	2.1712646760000003	-0.061035156	0	-0.12207031	1.21901857	9.77966304	-0.2260986322	0	-0.061035156	-0.061035156	1539960606.412
-8.533129892	-3.5577635800000005	-3.34243161	0	0	-0.12207031	3.269457968	-8.596533246000002	0.31103514400000004	-0.18310547	0.24414062	0	3.514697284	9.50930162	2.66174321	0	0.061035156	-0.061035156	-9.770092752000002	-0.324194339	0.27275390380000003	0	0	-0.061035156	0.4844970746000001	9.657641574000001	2.172460962	0	0	-0.061035156	1.2537109620000002	9.750951980000002	-0.23686523560000003	0	-0.061035156	-0.061035156	1539960606.452
-8.541503894	-3.5960449280000004	-3.363964856	0.061035156	-0.061035156	-0.061035156	3.269457968	-8.596533246000002	0.31103514400000004	-0.18310547	0.24414062	0	3.5003417540000004	9.48776857	2.65576178	-0.061035156	0.061035156	0	-9.76291484	-0.31103514400000004	0.2524169928	0	0	-0.061035156	0.43066405760000004	9.669604532000001	2.158105432	-0.061035156	0.061035156	-0.061035156	1.238159146	9.777270468000001	-0.22490234620000002	-0.061035156	-0.061035156	-0.061035156	1539960606.492
-8.51398912	-3.5900634000000005	-3.4034423920000005	0	0	-0.061035156	3.1964844240000003	-8.628832968000001	0.3337646466	-0.12207031	0.18310547	-0.12207031	3.4225829680000004	9.532031250000001	2.6605469240000006	-0.12207031	0.061035156	0	-9.76291484	-0.31103514400000004	0.2524169928	0.061035156	0	-0.061035156	0.40075683900000003	9.69113768	2.138964856	0	0.061035156	0	1.2513183900000002	9.746167032	-0.2045654254	-0.061035156	-0.061035156	-0.061035156	1539960606.532
-8.597729532	-3.6391114200000003	-3.411816394	0.061035156	-0.061035156	-0.061035156	3.1414550720000003	-8.668310700000001	0.32060547120000005	-0.12207031	0.18310547	-0.12207031	3.3220947480000005	9.558349640000001	2.6126952880000003	-0.061035156	-0.12207031	0.061035156	-9.76171875	-0.29069824280000006	0.2524169928	0.061035156	-0.061035156	0	0.40075683900000003	9.69113768	2.138964856	0	0	0	1.2034667932	9.758129892000001	-0.23566894960000004	-0.061035156	0	-0.061035156	1539960606.572
-8.552270468000001	-3.6080077880000005	-3.37473143	0.061035156	-0.18310547	-0.061035156	3.0995849640000004	-8.674292032	0.309838858	-0.12207031	-0.061035156	-0.18310547	3.3400389400000003	9.590649460000002	2.578002896	-0.061035156	-0.12207031	0	-9.796411240000001	-0.3026611322	0.285913089	0.061035156	-0.061035156	0	0.41870117800000006	9.7748777	2.1616942900000002	0	-0.061035156	0	1.2333740020000001	9.791625900000001	-0.22849121400000003	-0.061035156	-0.061035156	-0.061035156	1539960606.612
-8.49484874	-3.6187744600000005	-3.331665036	0	0.061035156	-0.12207031	3.0720702880000004	-8.69103984	0.3373535144	-0.12207031	0.061035156	-0.18310547	3.2562989200000003	9.56911592	2.545703076	-0.061035156	-0.12207031	0	-9.796411240000001	-0.3026611322	0.285913089	0.061035156	0	0	0.48090820680000007	9.754540740000001	2.1616942900000002	0	-0.061035156	-0.061035156	1.1807373200000002	9.791625900000001	-0.1985839856	-0.061035156	-0.061035156	-0.061035156	1539960606.652
-8.553466754	-3.68098143	-3.3843016200000005	0.12207031	-0.12207031	-0.061035156	2.983544928	-8.607299820000001	0.3600830072	-0.12207031	0.061035156	-0.18310547	3.2383545320000002	9.52006839	2.592358426	0	-0.12207031	0	-9.795214660000001	-0.3026611322	0.24643554320000002	0.061035156	0	-0.061035156	0.48090820680000007	9.754540740000001	2.1616942900000002	0	-0.061035156	-0.12207031	1.1879150360000001	9.76411142	-0.20935058900000003	-0.061035156	-0.061035156	-0.061035156	1539960606.692
-8.52236322	-3.643896466	-3.3352538940000005	0	-0.18310547	-0.061035156	2.978759784	-8.6001223	0.364868161	-0.18310547	0.061035156	0	3.21203624	9.53083516	2.595947284	0.061035156	0	-0.12207031	-9.75214856	-0.3373535144	0.2129394568	0	0.061035156	-0.061035156	0.439038089	9.71027806	2.1521240020000003	0	0	-0.12207031	1.197485324	9.796411240000001	-0.20576172120000003	-0.061035156	-0.061035156	-0.061035156	1539960606.732
-8.541503894	-3.6295410340000003	-3.2718505400000004	0.061035156	0	-0.061035156	2.978759784	-8.6001223	0.364868161	-0.18310547	0.061035156	0	3.21921376	9.53920926	2.588769568	0.061035156	0	-0.18310547	-9.75214856	-0.3373535144	0.2129394568	0	0	0	0.439038089	9.71027806	2.1521240020000003	-0.061035156	0	-0.12207031	1.2022705072	9.74257788	-0.19499511780000003	-0.061035156	-0.061035156	-0.061035156	1539960606.772
-8.564233426000001	-3.63432608	-3.3041503600000004	0	0	-0.061035156	3.0313964660000003	-8.69103984	0.265576178	-0.061035156	0.18310547	0.18310547	3.24433606	9.58586412	2.604321286	0.061035156	-0.061035156	-0.12207031	-9.777270468000001	-0.3505126800000001	0.2129394568	0.061035156	0	-0.061035156	0.34453125	9.6983152	2.1341797120000003	0	0	-0.12207031	1.223803714	9.766503894000001	-0.193798822	-0.061035156	-0.061035156	-0.061035156	1539960606.812
-8.54748552	-3.6558594240000004	-3.3041503600000004	0	-0.12207031	-0.061035156	3.0708741	-8.712573380000002	0.248828125	-0.061035156	0.061035156	0.12207031	3.2838134000000005	9.63371556	2.60671376	0.061035156	-0.18310547	-0.12207031	-9.778466754	-0.34812010800000004	0.21413574280000003	0.061035156	0	0	0.3541015576	9.77966304	2.186816394	0	-0.12207031	-0.12207031	1.2202148560000001	9.782055710000002	-0.173461911	-0.061035156	0	-0.061035156	1539960606.852
-8.521167032000001	-3.6618408540000003	-3.2814209260000005	0	0	-0.061035156	3.1761474640000005	-8.682665740000001	0.26796875000000003	-0.061035156	-0.18310547	0.12207031	3.311328076	9.567919928000002	2.62705072	0.061035156	-0.061035156	-0.12207031	-9.77966304	-0.401953125	0.19738769960000002	0.061035156	0	-0.061035156	0.4521972644	9.7150634	2.136572284	-0.061035156	-0.18310547	-0.12207031	1.1986816100000002	9.759326080000001	-0.17824707460000003	-0.061035156	0	-0.061035156	1539960606.893
-8.552270468000001	-3.6905516200000004	-3.3197021760000003	-0.061035156	-0.12207031	-0.12207031	3.085229532	-8.675488220000002	0.24045410340000004	-0.061035156	-0.12207031	0.061035156	3.29816893	9.54399411	2.6174804320000002	0	-0.061035156	-0.18310547	-9.801196580000001	-0.387597644	0.21533202880000002	0	0	0	0.46416014400000005	9.733007788	2.112646466	-0.061035156	-0.061035156	-0.12207031	1.166381839	9.76889676	-0.15073241820000002	-0.061035156	0	-0.061035156	1539960606.932
-8.552270468000001	-3.714477536	-3.243139676	-0.061035156	-0.18310547	-0.061035156	3.085229532	-8.675488220000002	0.24045410340000004	-0.061035156	-0.12207031	0.061035156	3.3448242800000005	9.54997554	2.64738768	0	-0.061035156	-0.18310547	-9.792822480000002	-0.36845702880000003	0.1806396466	-0.061035156	0	0	0.4438232428	9.73061502	2.140161142	0	0	-0.12207031	1.137670926	9.780859620000001	-0.173461911	-0.061035156	-0.061035156	-0.061035156	1539960606.972
-8.487670926	-3.6797851440000002	-3.20007338	-0.061035156	0	-0.061035156	3.16298822	-8.689843750000001	0.23686523560000003	-0.061035156	-0.24414062	0.061035156	3.408227536	9.555957068	2.62705072	0.061035156	-0.061035156	-0.12207031	-9.792822480000002	-0.36845702880000003	0.1806396466	-0.061035156	0	0	0.46416014400000005	9.743774460000001	2.18203125	0	0	-0.12207031	1.1699707068	9.77248552	-0.153125	-0.061035156	0	-0.061035156	1539960607.012
-8.533129892	-3.6666259000000005	-3.220410144	0	-0.12207031	-0.061035156	3.0792480040000005	-8.64558107	0.2225097644	-0.061035156	-0.061035156	0.061035156	3.4500976440000004	9.56672374	2.6402099640000003	0.061035156	0	-0.12207031	-9.780859620000001	-0.38879393000000007	0.18422851440000002	-0.061035156	0	0	0.44621582460000003	9.724634080000001	2.153320288	0	0.061035156	-0.12207031	1.149633786	9.75214856	-0.1256103534	-0.061035156	0	-0.061035156	1539960607.052
-8.512792932	-3.5972412140000003	-3.172558606	-0.061035156	-0.30517578	-0.12207031	3.0469483800000003	-8.60371106	0.227294928	-0.12207031	0.061035156	0.061035156	3.4907714660000004	9.548779254000001	2.636621106	0.061035156	0.061035156	-0.061035156	-9.77966304	-0.38400878600000005	0.19020996400000004	-0.061035156	0	-0.061035156	0.4342529254	9.707885880000001	2.09948732	0	0.12207031	-0.061035156	1.0946044928	9.756933606	-0.19140625	-0.061035156	0	-0.12207031	1539960607.092
-8.3967527	-3.323291034	-3.202465854	-0.18310547	0.061035156	-0.12207031	3.0732665740000003	-8.564233426000001	0.1806396466	-0.061035156	-0.061035156	0.061035156	3.5111084260000003	9.53442392	2.598339856	0.061035156	0.061035156	0	-9.77966304	-0.38400878600000005	0.19020996400000004	-0.061035156	0	-0.061035156	0.4342529254	9.707885880000001	2.09948732	-0.061035156	0.12207031	0	1.0958007788	9.725830072	-0.16389160340000003	-0.061035156	-0.061035156	-0.12207031	1539960607.132
-8.387182608000002	-3.213232428	-3.3089355040000004	-0.18310547	0.18310547	-0.24414062	3.0230224640000003	-8.475707968	0.12800292540000002	-0.061035156	0.061035156	0.061035156	3.487182608	9.46264676	2.566040036	0.061035156	0.18310547	0	-9.681567392	-0.4330566394	0.27873535340000005	-0.18310547	0	-0.061035156	0.48808594240000003	9.7150634	2.0899170320000002	-0.061035156	0.18310547	0	1.0742675720000001	9.650463760000001	-0.1866210962	-0.061035156	0.061035156	-0.18310547	1539960607.172
-8.332153060000001	-3.1773437500000004	-3.5697264400000006	-0.30517578	0.24414062	-0.30517578	2.9703858800000003	-8.296264480000001	0.10288086060000001	-0.24414062	0.061035156	-0.12207031	3.3508057100000004	9.382495108	2.524169928	0.12207031	0.30517578	-0.061035156	-9.709082068	-0.29069824280000006	0.458178714	-0.36621094	0	-0.061035156	0.668725589	9.65405252	1.8805663940000001	-0.12207031	0.18310547	-0.061035156	0.9486572480000001	9.590649460000002	-0.2823242212	0.061035156	0.12207031	-0.24414062	1539960607.212
-8.539111420000001	-3.4788086060000003	-4.026708966	-0.48828125	0.4272461	-0.48828125	2.94526358	-8.311816394000001	0.05981445288	-0.24414062	0.061035156	-0.12207031	3.188110324	9.479394568	2.5217773560000003	0.12207031	0.36621094	-0.24414062	-9.709082068	-0.29069824280000006	0.458178714	-0.36621094	0.061035156	-0.12207031	0.7895507788	9.861010880000002	1.735815396	-0.24414062	0.18310547	-0.12207031	1.4522949280000002	9.560742212000001	-0.3014648462	0.061035156	0.12207031	-0.30517578	1539960607.252
-9.00686052	-3.61638179	-4.318603534	-0.30517578	-0.91552734	-0.30517578	2.80051268	-8.559448380000001	-0.001196289038	-0.4272461	0.18310547	-0.18310547	3.0601074280000002	9.7485598	2.495458966	0.12207031	0.4272461	-0.5493164	-10.04045378	0.1196289038	0.659155252	-0.5493164	0.12207031	-0.061035156	0.7010253600000002	10.18520468	1.69633786	-0.4272461	0.30517578	-0.30517578	2.424877896	9.87177716	-0.11604003600000001	-0.061035156	0.30517578	-0.18310547	1539960607.292
-8.62763678	-3.2909912140000004	-4.003979532000001	-0.79345703	-1.159668	-0.30517578	2.783764676	-8.740087860000001	-0.0454589856	-0.48828125	0.5493164	-0.12207031	3.034985324	10.075146760000003	2.5409179320000006	0.12207031	0.36621094	-0.91552734	-9.83229982	0.132788089	0.613696286	-0.61035156	0.24414062	-0.061035156	0.44980469240000004	10.316797120000002	1.7669189300000003	-0.48828125	0.30517578	-0.48828125	2.8914307100000003	9.791625900000001	0.023925780760000005	-0.18310547	0.7324219	0.12207031	1539960607.332
-8.228076080000001	-3.39267572	-3.249121106	-0.61035156	-1.0986328	-0.24414062	2.65576178	-8.6599366	0.15671386780000002	-1.159668	0.36621094	0.30517578	3.019433606	10.11940944	2.62944339	-0.061035156	0.36621094	-1.0375977	-9.83229982	0.132788089	0.613696286	-0.5493164	0.30517578	-0.18310547	0.0837402356	9.8933107	2.0097655760000004	-0.61035156	0.24414062	-0.61035156	3.5781005400000003	9.47460962	0.44980469240000004	-0.18310547	0.24414062	0.4272461	1539960607.372
-8.18500998	-3.5266601440000005	-2.6892577880000004	-0.7324219	-1.6479492	-0.30517578	2.73830571	-8.151513580000001	0.15073241820000002	-1.159668	0.12207031	0.48828125	2.8268310700000003	9.609789840000001	2.6402099640000003	-0.18310547	0.18310547	-1.0375977	-9.540405252000001	-0.2392578076	0.4294677716	-0.30517578	0.24414062	-0.36621094	0.0490478534	9.29277356	2.4081298920000003	-0.6713867	0.061035156	-0.61035156	4.7253417540000004	9.283202880000001	0.954638678	-0.79345703	0.79345703	1.4038086	1539960607.412
-8.653955072	-4.026708966	-2.127001996	-0.4272461	-0.48828125	-0.36621094	2.73830571	-8.151513580000001	0.15073241820000002	-1.159668	0.12207031	0.48828125	2.44401857	9.136059800000002	2.527758786	-0.18310547	-0.12207031	-0.8544922	-10.217504500000002	-0.8015136780000001	0.6842773560000001	0.061035156	0.30517578	-0.48828125	0.39238280760000005	9.19946286	2.9548339660000003	-0.8544922	-0.12207031	-0.61035156	4.669116214000001	9.57749002	0.594555661	-1.4038086	1.7700195	2.2583008	1539960607.452
-9.700707968000001	-3.6056152160000003	-2.231079074	0.48828125	0.48828125	-0.24414062	2.94526358	-8.12878444	0.07177734424	-0.48828125	-0.91552734	0.5493164	2.229882788	9.518872300000002	2.3519042540000004	0.12207031	-0.24414062	-0.91552734	-10.217504500000002	-0.8015136780000001	0.6842773560000001	0.12207031	0.4272461	-0.48828125	0.6340332068000001	10.10983876	3.2539062500000004	-0.6713867	0.061035156	-0.7324219	4.147534146	10.839575180000002	-0.11604003600000001	-1.0375977	2.0751953	2.6855469	1539960607.492
-10.16845746	-3.011059604	-2.710791034	0.36621094	-0.4272461	-0.48828125	2.94526358	-8.12878444	0.07177734424	-0.48828125	-0.91552734	0.5493164	2.183227536	10.170849640000002	2.57082518	0.5493164	0.24414062	-1.159668	-10.382592360000002	-1.0288086060000001	0.9582275360000001	-0.12207031	0.79345703	-0.61035156	0.6340332068000001	10.10983876	3.2539062500000004	-0.6713867	-0.12207031	-1.0375977	3.052929712	11.136254500000001	0.26677246400000004	-0.48828125	1.159668	3.90625	1539960607.532
-9.758129892000001	-3.0804442900000004	-2.575610324	0.79345703	-0.6713867	-0.79345703	4.030297824	-9.229370108000001	-0.8565429712000001	-0.24414062	-1.8310547	0.79345703	2.159301718	10.004565200000002	2.860327176	0.91552734	0.61035156	-1.3427734	-10.070361420000001	-1.1352783540000002	1.0802490020000002	0	0.8544922	-0.5493164	0.381616214	9.7318116	3.5206787140000007	-0.48828125	0	-1.2817383	2.0659912140000003	10.989111420000002	0.52995607	-0.48828125	0.4272461	3.8452148	1539960607.572
-8.394360520000001	-2.9775634	-2.124609424	0.48828125	-0.79345703	-0.79345703	4.7349121400000005	-8.963793930000001	-0.9869384980000001	0	-2.0751953	1.159668	1.9978027160000003	9.522461060000001	3.1151367800000003	0.91552734	0.36621094	-1.2817383	-10.070361420000001	-1.1352783540000002	1.0802490020000002	0.12207031	0.9765625	-0.4272461	0.1854248004	8.96259784	3.39267572	-0.5493164	-0.18310547	-1.3427734	2.0659912140000003	9.81196286	-0.24404297120000001	0.061035156	0.36621094	2.9296875	1539960607.612
-7.871582068	-2.85314946	-1.70471196	0.24414062	-0.24414062	-0.61035156	5.067480432000001	-8.333349640000002	-0.860131839	-0.61035156	0	1.159668	1.662841754	8.884838760000001	3.1354737400000006	0.6713867	-0.30517578	-1.0986328	-9.05351538	-1.469042932	0.5754150360000001	0.4272461	1.0986328	-0.36621094	0.3026611322	8.261572480000002	3.40942392	-0.6713867	-0.61035156	-1.4038086	2.153320288	8.394360520000001	-0.36845702880000003	0.48828125	0.8544922	2.2583008	1539960607.652
-8.12758786	-2.4081298920000003	-1.6592528960000001	0.36621094	0.061035156	-0.5493164	5.067480432000001	-8.333349640000002	-0.860131839	-0.61035156	0	1.159668	1.670019568	8.411108426	3.1330810700000002	0.6713867	-0.7324219	-1.159668	-8.97336412	-1.8075927520000004	0.4139160144	0.61035156	1.0986328	-0.24414062	0.40434570680000004	8.0306884	3.4692382200000003	-0.48828125	-0.6713867	-1.4648438	2.8399902160000003	7.495947480000001	-0.649584964	1.159668	1.8310547	0.79345703	1539960607.692
-8.552270468000001	-1.9918212860000002	-2.004980432	0.24414062	0.4272461	-0.5493164	4.55307608	-7.921826080000001	-0.440234375	-0.7324219	0.9765625	1.0375977	1.990625	8.45417482	3.0601074280000002	0.79345703	-0.5493164	-1.2207031	-8.97336412	-1.8075927520000004	0.4139160144	0.48828125	1.0986328	0	0.40434570680000004	8.0306884	3.4692382200000003	-0.36621094	-0.61035156	-1.4038086	2.7012207459999997	7.1502197480000005	-0.7608398560000001	1.2817383	1.953125	0.36621094	1539960607.732
-8.57380342	-2.3614746400000004	-2.3423339660000004	-0.24414062	1.4038086	-0.79345703	4.354492212	-8.47451178	-0.37084961060000005	-0.24414062	0.9765625	0.79345703	2.27653804	8.86809056	2.99191893	0.8544922	-0.4272461	-1.0986328	-9.354980432000001	-2.001391574	0.4474121106000001	0.36621094	0.79345703	0.18310547	0.2344726538	8.80947284	3.6235596040000004	-0.18310547	-0.5493164	-1.3427734	2.654565396	7.556957968000001	0.3947753894	2.0141602	0.8544922	0.30517578	1539960607.772
-9.25209964	-2.9943116	-2.271752896	0.18310547	1.0375977	-0.61035156	4.30783696	-9.222192392	-0.46535643000000004	-0.24414062	0.9765625	0.79345703	2.5229737400000003	9.230566394	3.0409667540000003	0.91552734	-0.61035156	-0.91552734	-9.331054712	-1.723852536	0.48330077880000005	0.12207031	0.61035156	0.48828125	0.12202148560000001	8.98652356	3.4776123200000004	0.12207031	-0.6713867	-1.2817383	2.948852536	7.217211960000001	1.89611821	2.746582	-0.8544922	0.18310547	1539960607.812
-9.414794928000001	-3.0672851440000004	-2.154516574	0.36621094	-0.61035156	-0.36621094	4.018334964	-9.67558606	-0.39238280760000005	0.061035156	0.79345703	0.48828125	2.636621106	9.19467752	3.0708741	0.79345703	-0.91552734	-0.61035156	-9.331054712	-1.723852536	0.48330077880000005	0	0.48828125	0.6713867	0.12202148560000001	8.98652356	3.4776123200000004	0.4272461	-0.8544922	-1.159668	6.008960160000001	8.07016574	2.4727295320000002	2.746582	-1.2817383	1.4038086	1539960607.852
-9.9866214	-2.95363768	-2.1796386780000003	-0.36621094	0.4272461	-0.18310547	3.7360108800000003	-9.413598740000001	-0.23208007200000003	0.12207031	0.8544922	-0.12207031	2.82922374	8.791528060000001	3.025415036	0.79345703	-1.159668	-0.24414062	-9.283202880000001	-1.60183107	-0.3828125	0.24414062	0.48828125	0.8544922	-0.06699218750000001	8.51638179	3.464453076	0.61035156	-0.79345703	-1.0375977	9.933984620000002	8.795117212000001	1.3266846040000002	0.5493164	-2.746582	0.61035156	1539960607.892
-11.069262680000001	-4.11643071	-3.131884784	0.18310547	-1.7089844	0.18310547	3.275439496	-9.485375900000001	-0.3014648462	0.12207031	0.8544922	-0.12207031	3.007470746	9.171948380000002	3.04455571	0.79345703	-0.9765625	0.18310547	-10.21152356	-1.102978534	-0.5084228534	0.061035156	0.12207031	1.0986328	-0.6316406250000001	9.426757788000002	3.21921376	0.8544922	-0.4272461	-0.8544922	7.36196286	8.383593750000001	0.24165038940000003	-0.48828125	-2.0141602	-0.6713867	1539960607.932
-9.331054712	-5.991015380000001	-2.9955077880000003	-0.91552734	0.8544922	-0.36621094	2.665332068	-10.10983876	-0.793139676	1.0375977	0.30517578	-0.24414062	3.04216304	10.56801718	2.8854492800000004	0.61035156	-0.8544922	0.48828125	-10.21152356	-1.102978534	-0.5084228534	0.18310547	0.18310547	1.159668	-0.6316406250000001	9.426757788000002	3.21921376	0.9765625	-0.5493164	-0.36621094	4.251611420000001	8.674292032	-0.9737792932	-0.91552734	-1.4648438	-1.7089844	1539960607.972
-10.2844973	-6.799707068	-2.2801269960000004	1.4038086	-0.4272461	0.24414062	1.7669189300000003	-10.95202626	-1.540820288	1.7089844	-0.7324219	-0.5493164	3.2874023560000003	12.322973740000002	2.4523925720000004	0.48828125	-0.36621094	0.61035156	-12.81345198	-0.2990722644	-1.528857428	0	-0.7324219	1.2817383	-0.9426757788	12.744067000000001	3.0134521760000004	1.159668	-0.18310547	0	8.04025908	10.923315200000001	0.172265625	-0.12207031	1.4648438	-1.0986328	1539960608.012
-8.1239991	-4.79113768	-2.65576178	-0.18310547	1.8310547	0.12207031	1.7669189300000003	-10.95202626	-1.540820288	1.7089844	-0.7324219	-0.5493164	3.4656494600000003	13.55036592	2.0564209260000004	0.4272461	0.61035156	0.91552734	-12.81345198	-0.2990722644	-1.528857428	0	0.79345703	0.8544922	-1.387695288	12.980933	3.215625	1.0986328	0.7324219	0.24414062	5.0614991	11.54897464	-0.5526855432	-2.319336	0.91552734	-1.3427734	1539960608.052
-7.489965560000001	-4.9370851600000005	-3.3472167540000006	0.36621094	4.1503906	-0.12207031	1.469042932	-10.461548020000002	-1.0443603240000001	1.7089844	-1.953125	-0.8544922	3.660644568	12.41030252	1.8219482820000001	0.5493164	1.953125	1.4648438	-10.9484375	-0.2607910144	-2.0695800720000004	-0.5493164	0.48828125	0.6713867	-1.387695288	12.980933	3.215625	0.79345703	1.7089844	0.4272461	-1.732226538	9.1623777	-0.7213623200000001	-0.9765625	-1.4648438	-1.8920898	1539960608.092
-7.594042932000001	-5.6058107	-4.104467752000001	0.48828125	0.18310547	0.61035156	1.4331542540000002	-8.596533246000002	-0.26318359620000004	0.91552734	-0.9765625	-0.4272461	3.2467285340000003	10.73310504	1.7406005400000002	0.30517578	2.8686523	2.0141602	-9.2724366	0.42109375000000004	-2.910571286	-0.9765625	-0.12207031	0.5493164	-1.9607177520000003	11.02021466	2.76223143	0.30517578	1.6479492	1.0375977	2.377026358	9.39326178	-2.0468505400000003	0.91552734	-1.5869141	-2.1362305	1539960608.132
-7.50910643	-4.334155252	-4.15231929	-1.0375977	0.61035156	0.48828125	0.42109375000000004	-7.74836412	-0.2978759784	-0.061035156	0.9765625	0.12207031	2.387792932	10.18879442	1.2895996400000003	-0.5493164	2.1972656	2.1362305	-8.77238768	1.387695288	-2.6031250000000004	-0.36621094	-0.6713867	0.36621094	-2.489477536	9.171948380000002	0.9869384980000001	-0.18310547	2.0751953	1.7089844	3.6367187500000004	9.412402160000001	-1.46665036	-0.12207031	0	-2.6245117	1539960608.172
-7.8620117800000004	-3.499145468	-4.519580072	-0.91552734	0.7324219	0.18310547	-0.173461911	-7.932592752000001	-0.0454589856	-0.4272461	1.159668	-0.061035156	2.2250976440000003	10.387377700000002	0.8421875000000001	-1.0986328	1.0986328	2.0751953	-8.70061052	1.258496106	-2.168872104	-0.18310547	-1.0375977	0.24414062	-2.489477536	9.171948380000002	0.9869384980000001	0	1.953125	2.1362305	2.4930663940000004	9.036767572	-1.1352783540000002	0.30517578	0	-2.6855469	1539960608.212
-7.5880616000000005	-3.8245362400000005	-4.181030252	-0.61035156	0.30517578	0.18310547	0.3002685504	-8.44938948	0.36606445680000005	0.061035156	-0.24414062	0.7324219	2.446411142	10.563232820000001	0.5550781250000001	-1.159668	0.36621094	2.1362305	-9.096582068	0.754858426	-0.8625244110000001	-0.24414062	-1.0375977	-0.12207031	-1.4965576080000003	9.933984620000002	1.28361821	0.4272461	1.0986328	2.1972656	1.400854532	9.593042032000001	-0.9378906250000001	0	-1.0375977	-2.8076172	1539960608.252
-7.224389480000001	-3.9429687500000004	-3.785058606	-0.7324219	-0.061035156	0.061035156	1.0192382788	-8.158691394	0.7285400360000001	0.061035156	-0.24414062	0.7324219	2.818457068	10.04882788	0.5526855432	-0.91552734	0	2.319336	-9.096582068	0.754858426	-0.8625244110000001	-0.61035156	-0.7324219	-0.18310547	-0.4892822284000001	9.567919928000002	1.623364218	0.24414062	0.5493164	1.7700195	2.0911132200000004	9.56911592	-0.6711181610000001	0.12207031	-0.91552734	-2.8686523	1539960608.292
-7.267456070000001	-3.435742212	-3.7659179320000007	-0.36621094	-0.4272461	-0.061035156	1.0192382788	-8.158691394	0.7285400360000001	0.18310547	0.4272461	1.0375977	2.95363768	9.354980432000001	0.7428955072	-0.7324219	0.24414062	2.319336	-8.813061600000001	0.9965087860000001	-0.5622558606000001	-0.6713867	-0.7324219	-0.24414062	-0.4892822284000001	9.567919928000002	1.623364218	-0.4272461	0.48828125	1.3427734	2.231079074	9.376513580000001	-0.754858426	-0.061035156	-0.36621094	-2.8686523	1539960608.332
-7.000683606000001	-3.2790283540000003	-4.06379393	-0.18310547	-0.061035156	-0.12207031	1.297973642	-7.7041014400000005	1.040771466	0.18310547	0.4272461	1.0375977	2.886645468	9.043945288000002	0.8756836060000002	-0.6713867	0.5493164	1.8920898	-8.789135880000002	1.1041748200000001	-0.02153320288	-0.6713867	-0.5493164	-0.48828125	0.154321286	9.076245108	1.276440396	-0.61035156	0.8544922	1.0375977	2.12341304	9.08222644	-0.7895507788	0.18310547	-0.061035156	-2.746582	1539960608.372
-7.219604532000001	-3.4225829680000004	-4.15830072	-0.24414062	0.18310547	-0.12207031	1.138867212	-7.430151260000001	0.9354980432000001	0.061035156	0.6713867	0.91552734	2.775390576	8.86210962	0.9271240020000001	-0.61035156	0.79345703	1.2207031	-8.789135880000002	1.1041748200000001	-0.02153320288	-0.79345703	-0.4272461	-0.5493164	-0.07058105432	9.118115020000001	1.18671875	-0.61035156	0.9765625	0.91552734	1.876977536	9.13725589	-0.732128894	0.4272461	0.5493164	-2.5024414	1539960608.412
-8.041455072	-3.3819091460000004	-4.475317392000001	-0.24414062	-0.9765625	0	1.6520751800000002	-7.416992212	0.4486083966	0.18310547	-1.5869141	0.12207031	2.749072284	8.8728759	1.0180419928000002	-0.48828125	0.79345703	0.48828125	-8.74367662	1.3577880400000002	0.1878173822	-0.7324219	-0.30517578	-0.5493164	-0.07058105432	9.118115020000001	1.18671875	-0.5493164	0.79345703	0.6713867	1.4869873200000001	9.16716304	-0.44143066100000006	0.30517578	-0.36621094	-2.1972656	1539960608.452
-8.374023560000001	-3.354394568	-4.330566394000001	-0.4272461	-2.4414062	0.12207031	2.421289038	-7.419384980000001	0.37802735600000004	0.18310547	-1.5869141	0.12207031	2.7825683900000002	9.247314300000001	1.1400634980000002	-0.61035156	0.6713867	-0.18310547	-8.882446580000002	1.5145019960000001	0.19140625	-0.48828125	-0.48828125	-0.6713867	-0.416308606	9.697119110000001	1.1855224640000002	-0.7324219	0.4272461	0.48828125	1.1879150360000001	9.413598740000001	-0.14714355040000002	0.18310547	-0.79345703	-2.0141602	1539960608.492
-8.58217752	-3.2539062500000004	-3.7120849640000007	-0.18310547	-1.4648438	0.79345703	2.879467752	-7.50910643	0.5275634784000001	-0.061035156	-1.5258789	0.12207031	2.8471679320000005	9.87536592	1.189111322	-0.79345703	0.30517578	-0.6713867	-8.882446580000002	1.5145019960000001	0.19140625	0.18310547	-0.6713867	-1.0375977	-0.6675292932	10.412500000000001	1.693945288	-0.9765625	0.12207031	0.30517578	1.451098642	9.52485324	0.0909179712	0	-0.4272461	-1.8920898	1539960608.532
-8.755639480000001	-3.27663588	-3.9070800720000003	0.48828125	-0.6713867	1.159668	3.03857428	-7.7902346200000006	0.26677246400000004	-0.30517578	-1.0375977	0.18310547	2.8352050720000004	10.71875	1.2441405760000002	-0.7324219	-0.12207031	-1.0986328	-9.515283246000001	0.994116214	0.324194339	0.24414062	-0.79345703	-1.3427734	-0.6675292932	10.412500000000001	1.693945288	-0.9765625	-0.5493164	0	2.038476538	9.5870607	0.011962890380000002	-0.30517578	0.061035156	-1.6479492	1539960608.572
-9.609789840000001	-4.12839357	-5.642895468000001	-2.380371	1.0375977	0.24414062	3.03857428	-7.7902346200000006	0.26677246400000004	-0.48828125	-1.2207031	0.18310547	2.874682608	11.875561600000001	1.199877896	-0.30517578	-0.5493164	-1.5869141	-11.18530252	0.48569336060000007	0.2930908246	0.79345703	-1.5258789	-1.5258789	-0.4354492212	11.453271760000002	2.3997558900000002	-0.9765625	-1.2817383	-0.36621094	3.603222644	9.90048822	-0.778784146	-0.91552734	-0.18310547	-0.8544922	1539960608.612
-11.05490764	-5.916845746000001	-5.45388179	-0.24414062	0.79345703	1.2207031	3.667822284	-12.186596940000001	-0.668725589	-0.6713867	-1.2817383	0.30517578	3.0589112400000005	13.27522014	1.369750998	0.24414062	-0.24414062	-2.319336	-14.304028060000002	-1.7776855040000001	0.2619873004	0.6713867	-1.0375977	-1.4648438	0.401953125	13.062279860000002	4.05183107	-0.5493164	-1.4648438	-0.7324219	4.97775908	11.85761682	0.308642572	-3.2348633	0.061035156	0.4272461	1539960608.652
-9.49853534	-6.63461911	-3.80778804	0.6713867	-6.8359375	0.36621094	4.398754892	-13.977441100000002	-1.1101562500000002	-0.4272461	-1.3427734	0.4272461	3.275439496	11.90546924	1.808789038	0.7324219	0.5493164	-2.5634766	-13.059887680000001	-2.48588858	-0.5084228534	-0.79345703	0.6713867	-1.7089844	0.401953125	13.062279860000002	4.05183107	-0.18310547	-0.8544922	-1.4648438	5.878564300000001	12.34450728	3.3400389400000003	-3.1738281	-0.7324219	3.6621094	1539960608.692
-7.067675720000001	-5.459863220000001	-0.9606201080000001	0.48828125	-0.18310547	0.061035156	4.337744110000001	-12.0035643	-0.5431152356000001	0.18310547	-1.0375977	-0.12207031	3.24194339	9.447094748	2.13776857	0.9765625	1.5869141	-1.7700195	-9.90647014	-1.5001464660000001	-1.927221646	-0.4272461	-0.30517578	-0.7324219	-2.0289062500000004	7.561743210000001	3.951342752	-0.7324219	0.30517578	-1.4038086	4.9849366	11.6626223	0.6041259784	-2.2583008	0.7324219	5.1879883	1539960608.732
-8.310620108	-3.14504393	-2.61867662	-1.5869141	5.065918	-0.12207031	3.667822284	-10.64577626	0.153125	-0.30517578	0.18310547	-1.8310547	2.1604980040000004	8.541503894	1.758544928	0.36621094	0.7324219	-0.61035156	-9.90647014	-1.5001464660000001	-1.927221646	0.12207031	-0.061035156	0	-2.9679932100000004	7.339233426000001	3.6785887600000002	-1.3427734	0.36621094	-0.5493164	1.00129393	14.367432100000002	-2.7550537140000007	-2.2583008	1.6479492	5.126953	1539960608.772
-10.01772464	-3.881957968	-4.55307608	-0.5493164	-1.2207031	-0.18310547	3.029003894	-10.90178264	0.04426269568	-1.0375977	1.6479492	-3.6621094	1.4211913940000003	9.098974640000002	1.51928714	-0.48828125	-1.5869141	-0.12207031	-9.283202880000001	-1.7693115020000003	-1.3948730040000001	-0.061035156	-0.36621094	0.30517578	-2.9679932100000004	7.339233426000001	3.6785887600000002	-0.36621094	-0.7324219	-0.18310547	-0.2990722644	12.1052491	-1.429565396	-0.12207031	1.6479492	5.9814453	1539960608.812
-7.729223740000001	-4.024316394	-2.178442392	0.6713867	-6.3476562	0.18310547	2.1437500000000003	-10.394556200000002	-0.381616214	0.5493164	1.2817383	-4.211426	1.5958496400000002	9.103759980000001	1.698730432	-0.7324219	-2.8686523	-0.12207031	-8.13117662	-1.5599609620000003	-0.649584964	0	-0.18310547	0.36621094	-0.8840576080000001	8.13117662	3.4800048920000006	0.5493164	-1.8920898	-0.24414062	-0.27514648560000005	11.151807100000001	-1.21901857	0.30517578	0.18310547	5.432129	1539960608.852
-4.492065396	-3.293383786	-0.686669928	-1.4648438	1.7089844	0.061035156	1.629345746	-8.70061052	-0.095703125	0.5493164	1.2817383	-4.211426	2.3016601440000004	8.222094748	1.73701178	-0.30517578	-2.319336	-0.061035156	-8.13117662	-1.5599609620000003	-0.649584964	0.18310547	-0.4272461	0.30517578	-0.02153320288	7.70649411	3.7982177520000002	0.7324219	-1.4648438	-0.18310547	-0.492871106	9.648071580000002	0.0681884784	0.79345703	0.18310547	4.638672	1539960608.892
-7.00666484	-3.420190396	-1.343432608	-0.79345703	4.272461	0.18310547	1.58388678	-7.498339660000001	0.0681884784	0.9765625	-0.30517578	-3.4179688	2.7885498200000005	7.86560054	2.0157471040000003	0.12207031	-0.36621094	0.18310547	-8.170654254	-1.6161865020000004	-0.30625	0.18310547	-0.48828125	0.4272461	-0.02153320288	7.70649411	3.7982177520000002	0.5493164	-0.7324219	-0.12207031	-0.3014648462	7.747167932000001	1.2010742212	1.6479492	2.2583008	3.6621094	1539960608.932
-8.467334260000001	-3.06848143	-2.64140625	0.7324219	-3.1738281	0.18310547	1.58388678	-7.498339660000001	0.0681884784	0.9765625	-0.30517578	-3.4179688	2.4523925720000004	7.985229532000001	2.1844238220000003	0.30517578	0.36621094	0.24414062	-8.322582968	-1.5587646760000002	0.1363769568	0.12207031	-0.36621094	0.61035156	0.1303955072	7.638305710000001	3.62475589	0.18310547	-0.5493164	-0.061035156	-0.03947753894	7.796215560000001	0.1411621106	2.746582	2.746582	2.1362305	1539960608.971
-6.857128894000001	-2.483496106	-0.9809570288	0.36621094	0	0.30517578	1.7035155760000003	-7.08083516	-0.5024413940000001	1.0986328	-0.4272461	-2.4414062	2.16767572	8.060595746	2.209545926	0.30517578	0	0.12207031	-8.45896016	-1.53125	0.36965332460000005	-0.061035156	-0.24414062	0.6713867	0.39238280760000005	7.952929712	3.277832068	0.24414062	-0.4272461	-0.061035156	-2.34711911	7.464843750000001	-0.86850589	1.6479492	0.8544922	1.0375977	1539960609.012
-7.174145468000001	-1.752563498	-1.774096646	-0.8544922	3.7231445	0.48828125	1.7035155760000003	-7.08083516	-0.5024413940000001	1.3427734	-0.24414062	-1.4648438	2.4165038940000003	8.1754393	2.404541034	0.4272461	-0.30517578	0.12207031	-8.63601088	-1.580297824	0.5873779254	-0.061035156	0	0.6713867	0.39238280760000005	7.952929712	3.277832068	0.61035156	-0.30517578	-0.18310547	-4.067382788000001	6.586767572	-0.515600589	2.0751953	-2.9296875	0.24414062	1539960609.052
-9.32866214	-2.51101088	-3.3759277160000005	-0.9765625	3.2958984	0	1.9212402160000002	-7.48278804	-0.8840576080000001	1.4038086	-0.30517578	-0.48828125	2.981152356	8.35009784	2.63183606	0.48828125	0.18310547	0.24414062	-8.28430162	-1.6783935700000001	0.573022464	0	-0.18310547	0.7324219	0.462963858	8.061792032000001	3.4453125000000004	0.79345703	-0.18310547	-0.12207031	-0.401953125	8.2173098	0.8445800720000001	1.8920898	-3.2958984	-1.2207031	1539960609.092
-11.493945680000001	-2.89382338	-3.10317392	1.0375977	-2.5024414	0.6713867	2.2645751800000005	-7.963696580000001	-0.899609375	1.2817383	-0.30517578	1.5258789	3.2921875000000003	8.6348143	2.8136719240000003	0.4272461	0.61035156	0.5493164	-8.559448380000001	-1.4833984620000003	0.48569336060000007	-0.061035156	-0.4272461	0.9765625	-0.0992919928	8.33933107	3.045751996	0.91552734	-0.30517578	0.12207031	9.83110324	9.1791259	3.0014891200000005	1.6479492	-2.380371	0.6713867	1539960609.132
-11.0429438	-4.380810504	-4.094897464000001	-0.6713867	0	0.12207031	2.477514676	-8.247216754	-0.994116214	1.2817383	-0.30517578	1.5258789	3.075659146	9.097778060000001	2.551684604	0.12207031	-0.061035156	0.8544922	-9.31191394	-0.8170653959999999	0.659155252	0	-0.8544922	1.3427734	-0.0992919928	8.33933107	3.045751996	0.79345703	-0.6713867	0.48828125	14.170044420000002	10.096679320000002	0.8158691100000001	-0.18310547	0.5493164	-0.36621094	1539960609.171
-11.50471196	-6.74467752	-5.45388179	0.79345703	-0.91552734	-0.12207031	2.477514676	-8.247216754	-0.994116214	1.0986328	-0.18310547	2.2583008	3.1378662140000007	11.203247300000001	1.9930175720000003	0.18310547	-1.0986328	0.61035156	-12.12797824	-0.339746106	0.3576904254	0.061035156	-1.7700195	1.4038086	0.1806396466	9.548779254000001	2.7275389400000005	1.2207031	-0.36621094	0.48828125	4.201367212	10.88264128	-2.3949707460000003	-2.380371	-0.061035156	-2.319336	1539960609.212
-8.621655252000002	-5.188305710000001	-3.0469483800000003	0.9765625	-2.0751953	0.4272461	2.8411866	-11.764307100000002	-1.3482177520000003	0.5493164	-0.4272461	2.8076172	3.7395996400000002	14.130566100000001	1.9511474640000002	-0.18310547	-0.5493164	-0.12207031	-14.024096940000002	-0.001196289038	0.835009784	-0.24414062	1.8920898	0.79345703	0.3828125	14.25617662	1.90808107	1.6479492	0.61035156	0.30517578	8.21970198	11.562134080000002	3.2323730040000007	-0.9765625	0.12207031	0.79345703	1539960609.251
-7.517480432000001	-3.658251996	-3.8963134000000004	-1.159668	3.112793	-1.0986328	3.6355224640000006	-11.025	-0.026318359620000002	0.18310547	-0.12207031	3.540039	4.236059604	13.240527160000001	1.81716304	0.12207031	0.91552734	-0.12207031	-11.651855040000001	0.6543701080000001	-0.48808594240000003	-0.30517578	1.0986328	0.5493164	0.3828125	14.25617662	1.90808107	1.4038086	1.8920898	-0.24414062	-2.16408696	10.2844973	-0.31223143000000003	-1.8310547	-0.48828125	-0.91552734	1539960609.291
-8.524755890000002	-5.030395468	-5.688354532000001	0.61035156	-0.5493164	-0.24414062	3.9417724640000005	-9.157592752000001	0.8840576080000001	-0.61035156	1.2817383	3.6621094	4.245629892	11.608788940000002	1.5372314300000003	0.36621094	2.5024414	0.6713867	-11.01542932	0.9115722840000001	-1.300366214	-1.2207031	0.4272461	0.5493164	-0.668725589	12.594530760000001	2.3734375	0.30517578	2.4414062	0.12207031	0.765625	10.12897914	-2.7131836060000003	0.8544922	-2.8076172	-1.7700195	1539960609.331
-8.35249002	-3.841284146	-4.526757788	-1.6479492	-1.159668	-0.48828125	3.9417724640000005	-9.157592752000001	0.8840576080000001	-1.6479492	2.6855469	2.5634766	3.6558594240000004	11.472412140000001	1.1580077880000001	0	3.1738281	1.0986328	-10.66970198	1.3996582460000002	-1.0575195288	-0.4272461	0.48828125	-0.18310547	-1.8063964660000003	11.001074280000001	0.9869384980000001	-0.91552734	2.1972656	0.9765625	3.0206298920000005	9.72822284	-2.013354532	-0.061035156	0.9765625	-2.319336	1539960609.372
-8.10246556	-3.379516574	-3.83171376	-0.48828125	0.6713867	-0.36621094	3.2299804320000005	-8.947045926000001	1.129296875	-1.7700195	2.4414062	0.91552734	2.7155760800000004	11.2379393	0.6268554712000001	0	3.1738281	1.0986328	-9.7832518	1.12211911	-0.7500732428000001	-0.7324219	0.18310547	0.18310547	-1.8063964660000003	11.001074280000001	0.9869384980000001	-1.0375977	1.8310547	1.0986328	1.4247802520000001	9.479394568	-2.0911132200000004	0.48828125	0.061035156	-2.9907227	1539960609.415
-7.537817392	-3.2814209260000005	-3.6127929320000005	0.061035156	0.30517578	-0.4272461	1.9702880400000002	-9.53920926	0.8972167932	-1.0375977	0.48828125	-0.5493164	2.489477536	9.81555162	0.48330077880000005	-0.61035156	-0.061035156	0.9765625	-9.35976538	0.9689941100000001	-0.5993408246	-1.0375977	0.12207031	-0.12207031	-1.0646972840000002	9.31191394	1.069482428	-0.30517578	0.91552734	0.61035156	1.987036142	9.55117212	-1.3422363220000002	0.36621094	0.24414062	-3.0517578	1539960609.451
-7.04255342	-3.3412353240000003	-3.830517572	-0.4272461	-0.061035156	-0.7324219	2.1880126800000004	-7.638305710000001	1.503735324	-0.30517578	-1.2207031	-0.91552734	2.783764676	8.787939300000001	0.5658447284000001	-0.4272461	-0.6713867	0.91552734	-9.011645468000001	1.282421924	-0.43186035340000006	-0.8544922	0.12207031	-0.36621094	-0.6292480432	8.6264402	1.0946044928	-0.18310547	0.48828125	0.30517578	2.654565396	9.668408246	-0.38879393000000007	0.18310547	0.12207031	-3.0517578	1539960609.491
-6.650170926	-3.202465854	-3.9979980040000007	-0.36621094	-0.4272461	-1.0375977	2.1880126800000004	-7.638305710000001	1.503735324	-0.4272461	-1.2817383	-0.5493164	2.99191893	8.58696286	0.5096191394	-0.48828125	-0.36621094	0.79345703	-8.70061052	1.3422363220000002	-0.4438232428	-0.61035156	0.30517578	-0.30517578	-0.6292480432	8.6264402	1.0946044928	-0.48828125	0.48828125	0.36621094	2.445214856	9.22338858	-0.0657958966	0.12207031	0.5493164	-2.6245117	1539960609.531
-6.799707068	-3.5290527160000003	-3.716870108	-0.12207031	0.48828125	-0.8544922	2.19638678	-6.93608426	1.3458251800000003	-0.61035156	-0.24414062	-0.061035156	2.837597644	8.50441893	0.32778320680000006	-0.5493164	0.12207031	0.5493164	-8.58217752	1.1962890380000002	-0.32060547120000005	-0.6713867	0.5493164	-0.48828125	-0.693847644	8.533129892	1.2656738220000001	-0.61035156	0.91552734	0.12207031	2.624658246	8.80109874	-0.27993163940000004	0.30517578	0.30517578	-2.1362305	1539960609.572
-8.119213760000001	-3.7862548920000005	-3.811376996	0.36621094	-0.36621094	-0.12207031	2.19638678	-6.93608426	1.3458251800000003	-0.5493164	0.18310547	0.24414062	2.6892577880000004	8.48049321	0.4103271466	-0.24414062	0.061035156	0.18310547	-8.335742212000001	1.6245605040000002	-0.43664550720000006	-0.7324219	0.6713867	-0.36621094	-1.0886230432000001	8.833398560000001	1.143652356	-0.4272461	0.8544922	-0.12207031	3.0182373200000003	8.78435054	-0.324194339	0.24414062	0.24414062	-1.5869141	1539960609.611
-8.679076980000001	-3.4010498200000003	-4.425073380000001	0.36621094	-1.7700195	0.24414062	2.195190396	-7.458862320000001	0.763232428	-0.5493164	-0.061035156	0.36621094	2.746679712	9.31669928	0.6208740020000001	-0.24414062	0.18310547	-0.18310547	-7.9708741000000005	2.2083496400000002	-0.5849853534	-0.061035156	0.24414062	-0.48828125	-1.0886230432000001	8.833398560000001	1.143652356	-0.61035156	0.7324219	-0.061035156	2.3889892180000003	8.825024460000002	0.38640135800000003	-0.12207031	0.30517578	-1.2207031	1539960609.651
-8.062988220000001	-3.158203076	-3.829321286	-0.12207031	-2.380371	0.30517578	2.195190396	-7.458862320000001	0.763232428	-0.7324219	-0.24414062	0.24414062	2.7275389400000005	10.079932100000002	0.754858426	-0.61035156	0.24414062	-0.4272461	-8.403930710000001	1.8530517180000001	-0.5371337860000001	0.5493164	-0.30517578	-0.6713867	-1.7274413940000002	9.45427266	1.1855224640000002	-0.91552734	0.24414062	0.061035156	2.5540771760000003	9.212622300000001	0.22968750000000002	-0.5493164	0	-1.2207031	1539960609.691
-8.18022464	-3.813769568	-3.5063233800000004	-0.30517578	-0.18310547	0.61035156	2.598339856	-8.137158246	0.6830810700000001	-0.91552734	0.12207031	0.30517578	2.50622554	10.63620558	0.7763915740000001	-0.6713867	-0.36621094	-0.6713867	-9.54160144	1.184326178	-0.570629892	0.61035156	-0.4272461	-1.0986328	-1.1639892572000001	10.96997104	2.140161142	-0.61035156	-0.5493164	0	2.3758300720000003	8.990112320000001	-0.385205072	-0.61035156	0.24414062	-1.0375977	1539960609.731
-9.07983426	-4.779174820000001	-4.453784146	-0.9765625	-0.5493164	-0.24414062	2.2980712860000003	-9.404028060000002	-0.050244139400000006	-0.91552734	0.36621094	0.30517578	2.3949707460000003	11.50471196	0.8230468750000001	-0.4272461	-0.9765625	-1.0375977	-11.04533696	0.47014160340000005	-0.36845702880000003	1.0986328	-0.5493164	-1.2207031	-1.1639892572000001	10.96997104	2.140161142	-0.6713867	-1.2817383	-0.36621094	3.9477538940000003	9.284399460000001	0.22849121400000003	-0.5493164	-0.30517578	-0.36621094	1539960609.771
-9.894507280000001	-6.390576080000001	-3.8329101440000004	0.9765625	-0.79345703	0.48828125	2.2980712860000003	-9.404028060000002	-0.050244139400000006	-0.6713867	-0.30517578	0.30517578	2.62944339	11.999975540000001	1.2022705072	0.18310547	-0.61035156	-1.5258789	-12.66870108	-1.114941394	-0.37443847840000005	0.61035156	0.24414062	-1.2817383	-0.24165038940000003	11.97604982	3.1462402160000003	-0.4272461	-0.8544922	-0.9765625	4.70859375	11.106347840000002	0.9630126800000001	-1.4038086	0	0.8544922	1539960609.811
-8.517577880000001	-6.17404802	-2.251416034	1.6479492	-2.2583008	0.48828125	2.471533246	-12.07534146	-1.471435504	-0.30517578	-1.5258789	0.18310547	2.9644042540000006	11.025	1.915258786	0.6713867	0.6713867	-1.6479492	-11.825317000000002	-1.038378894	-0.7201660340000001	0.061035156	1.2207031	-1.159668	0.04067382788	11.865990920000002	3.7982177520000002	-0.24414062	-0.4272461	-1.5258789	5.284009080000001	13.070653960000001	2.217919928	-2.4414062	-0.061035156	2.8686523	1539960609.851
-7.963696580000001	-4.512402356	-1.546801718	-0.12207031	0	-0.12207031	2.471533246	-12.07534146	-1.471435504	0.061035156	-1.6479492	0	2.7454834260000003	9.61936052	2.229882788	0.61035156	1.2817383	-1.2207031	-10.222289840000002	-0.4689453076	-1.55158696	0.7324219	0.36621094	-0.48828125	-0.7261474640000001	9.90647014	3.85444339	-0.5493164	0.18310547	-1.3427734	3.3220947480000005	11.947338760000001	1.53125	-2.1972656	0.18310547	3.7841797	1539960609.891
-9.755737320000001	-4.377221646000001	-2.4990478240000003	0.18310547	1.953125	-0.4272461	2.51459964	-9.63969748	-0.846972644	-0.8544922	1.0375977	-0.91552734	2.020532248	9.136059800000002	2.064794928	0.061035156	0.18310547	-0.5493164	-9.96389128	-1.874584964	-1.975073282	0.6713867	0.79345703	-0.30517578	-2.296875	8.18620607	3.8616211060000003	-0.91552734	0.24414062	-0.7324219	0.056225586060000006	12.215308	-1.3458251800000003	-1.0375977	0.9765625	4.3945312	1539960609.931
-9.220996106000001	-4.933496106000001	-2.295678714	1.2817383	-1.7089844	-0.36621094	1.9367920320000003	-9.5619384	-1.3864990020000003	-0.8544922	1.0375977	-0.91552734	1.564746106	9.53920926	1.90808107	-0.30517578	-1.4038086	-0.24414062	-10.1481205	-1.8733886780000002	-1.79921875	0.30517578	0.8544922	-0.18310547	-1.8614257200000002	8.91953125	3.517089856	-0.30517578	-0.30517578	-0.6713867	-0.8673096040000001	11.153002700000002	-1.4798096040000002	0	0.36621094	4.272461	1539960609.971
-6.76979982	-4.59375	-1.349414038	0.61035156	0.12207031	-0.36621094	1.9367920320000003	-9.5619384	-1.3864990020000003	-0.48828125	1.159668	-0.8544922	1.7693115020000003	9.758129892000001	1.818359424	-0.24414062	-1.7700195	-0.36621094	-9.575097840000002	-1.524072284	-1.8231445680000002	0.4272461	0.7324219	0.18310547	-1.8614257200000002	8.91953125	3.517089856	0.30517578	-0.7324219	-0.5493164	-0.500048822	9.920825180000001	-0.88046875	0.061035156	-1.0375977	2.5634766	1539960610.011
-7.076049820000001	-4.130786240000001	-1.4199951080000002	-0.30517578	2.2583008	-0.7324219	1.3362548920000001	-9.04155252	-1.623364218	0.061035156	-0.24414062	-0.48828125	2.2813232820000002	9.145629892	1.665234424	0.12207031	-0.91552734	-0.18310547	-9.145629892	-1.867407248	-1.783667032	0.36621094	0.7324219	0.12207031	-1.3063476440000001	8.35249002	3.9214355040000006	0.4272461	-0.061035156	-0.61035156	-0.5203857428	8.151513580000001	0.193798822	1.4038086	-0.24414062	1.8310547	1539960610.051
-8.62045926	-4.304248004000001	-1.62575679	1.159668	-0.7324219	-0.18310547	1.3362548920000001	-9.04155252	-1.623364218	0.061035156	-0.24414062	-0.48828125	2.365063498	8.630029254	1.6496826080000002	0.36621094	-0.12207031	0.18310547	-8.8896241	-1.7621337860000001	-1.8566405760000002	0.24414062	0.7324219	0.36621094	-1.3661621400000001	7.990014480000001	3.6618408540000003	0.24414062	0	-0.48828125	-0.095703125	8.407519568	0.0885253894	2.1972656	1.7700195	0.30517578	1539960610.091
-7.041357428000001	-3.80778804	-1.6341308900000002	0.30517578	0.61035156	-0.24414062	1.600634784	-8.3967527	-1.476220746	-0.18310547	0.061035156	-0.18310547	2.101879892	8.643188400000001	1.617382788	0.36621094	-0.18310547	0.30517578	-8.84296875	-1.7693115020000003	-1.95234375	0.24414062	0.61035156	0.48828125	-1.3661621400000001	7.990014480000001	3.6618408540000003	0.061035156	0.12207031	-0.36621094	-2.3483153960000003	8.01274411	-1.1484375	0.7324219	-1.953125	-0.5493164	1539960610.131
-7.43852536	-3.958520468	-1.378125	-0.061035156	2.1362305	-0.36621094	1.600634784	-8.3967527	-1.476220746	-0.12207031	0.6713867	0	2.0336913940000003	8.918335160000002	1.526464856	0.4272461	-0.4272461	0.30517578	-8.850146760000001	-2.003784146	-1.9738769960000002	0.061035156	0.61035156	0.5493164	-1.429565396	8.214917032	3.619970746	0.4272461	0.24414062	-0.30517578	0.27155761780000004	8.23166484	1.079052716	2.6855469	-2.1362305	-0.24414062	1539960610.171
-8.38598642	-3.4979492800000003	-2.3578857820000003	0.18310547	1.2207031	-0.12207031	1.39008786	-8.52236322	-1.600634784	-0.12207031	0.6713867	0	2.2250976440000003	9.015234620000001	1.51330571	0.7324219	-0.24414062	0.4272461	-8.84177266	-2.235864218	-2.097094748	-0.18310547	0.36621094	0.7324219	-1.320703076	8.577392572	3.7072998200000002	0.8544922	0.36621094	-0.30517578	3.390283246	9.477001800000002	1.143652356	1.3427734	-1.0375977	-0.61035156	1539960610.211
-7.668212860000001	-3.33046875	-3.06608876	-1.5258789	2.5024414	-0.5493164	1.3422363220000002	-8.96977536	-1.5001464660000001	0.30517578	0.48828125	0.36621094	2.57680661	9.069067392000001	1.5719238220000002	1.0375977	0.36621094	0.5493164	-8.838183606000001	-2.11743161	-2.082739218	-0.61035156	0.18310547	0.91552734	-1.320703076	8.577392572	3.7072998200000002	0.9765625	0.48828125	-0.18310547	2.9632079680000003	9.515283246000001	-0.885253894	0.4272461	-1.5258789	-1.2817383	1539960610.251
-9.447094748	-5.542407248	-3.782666034	-0.6713867	2.4414062	-1.0986328	1.604223642	-9.74736322	-1.280029254	0.7324219	0.12207031	0.4272461	2.728735324	9.45427266	1.4833984620000003	1.0986328	0.79345703	0.6713867	-9.063086060000002	-1.808789038	-2.124609424	-0.8544922	-0.5493164	1.2207031	-1.312329074	9.10974092	2.996704074	1.0375977	0.61035156	0	4.854541034	10.1313723	-0.09211425720000001	0.6713867	0.36621094	-1.6479492	1539960610.291
-8.612085160000001	-5.208642572	-3.1378662140000007	-0.4272461	-1.2207031	-0.8544922	1.610205072	-9.89689946	-1.144848642	0.7324219	0.12207031	0.4272461	2.739501996	9.640893570000001	1.350610324	1.0986328	0.7324219	0.7324219	-10.02250998	-1.1580077880000001	-1.770507788	-1.2817383	0.48828125	1.3427734	-1.1017822480000001	9.27004393	2.231079074	0.9765625	0.48828125	0.12207031	5.40363768	10.27014128	2.1700683900000004	-0.8544922	0	-1.3427734	1539960610.331
-7.10117212	-4.848559604	-3.3496094240000005	-0.6713867	1.7089844	-0.8544922	1.6353271760000003	-8.99728984	-0.839794928	1.0375977	0	0.18310547	2.987133786	9.60620108	1.1604003600000001	0.9765625	0.79345703	0.61035156	-9.350195288	0.1256103534	-2.2215087860000002	-1.2817383	0.30517578	1.2207031	-1.1017822480000001	9.27004393	2.231079074	0.9765625	0.79345703	0	4.2791259	9.671997300000001	-0.49885253600000007	-1.0986328	0.9765625	-1.5258789	1539960610.371
-7.6646241	-5.95153804	-4.97177716	-0.30517578	1.8920898	-1.3427734	1.7645263580000001	-8.391967752000001	-0.49406739200000005	0.9765625	-0.18310547	-0.12207031	3.2646728240000003	10.2163089	0.808691394	0.7324219	0.91552734	0.36621094	-9.96628444	1.0670898560000002	-2.300463858	-1.3427734	0.5493164	1.0986328	-1.7094971040000002	10.44001448	0.8673096040000001	0.8544922	1.8920898	0.061035156	3.50991214	9.48776857	0.5144042932	0.5493164	0.79345703	-0.7324219	1539960610.411
-7.6107907400000006	-6.17045926	-5.729028060000001	-0.5493164	-2.0751953	-0.79345703	1.770507788	-8.795117212000001	-0.343334964	0.48828125	-0.061035156	-0.24414062	3.5493896760000005	11.233153960000001	0.461767572	0.48828125	1.2817383	0.12207031	-10.398144960000002	2.04086911	-2.095898462	-1.0375977	0.8544922	0.8544922	-2.026513678	11.26784694	0.501245108	0.79345703	2.2583008	0.30517578	2.6103027160000005	10.28688948	0.500048822	-0.12207031	1.0375977	-0.61035156	1539960610.451
-7.342822480000001	-5.243335160000001	-4.519580072	-0.6713867	0.61035156	-0.7324219	1.770507788	-8.795117212000001	-0.343334964	0.4272461	0.30517578	-0.30517578	3.71926268	11.490356920000002	0.20576172120000003	0.36621094	1.3427734	0	-10.456762680000002	2.204760782	-1.9738769960000002	-0.5493164	0.8544922	0.6713867	-2.026513678	11.26784694	0.501245108	0.61035156	1.953125	0.36621094	1.2656738220000001	9.785644568	-1.031201178	0.12207031	-0.24414062	-0.24414062	1539960610.491
-7.029394568	-5.16796875	-4.4489991	0.5493164	0.8544922	-0.8544922	2.40573732	-8.80588408	0.3804199280000001	0.48828125	0.24414062	-0.5493164	3.77788089	10.9735598	0.1770507788	0.4272461	0.9765625	0.24414062	-10.317992720000001	1.899707068	-1.885351538	-0.4272461	1.0375977	0.48828125	-1.9176513580000003	10.63261682	1.0288086060000001	0.5493164	1.6479492	0.12207031	0.891235324	9.911254500000002	-2.05522464	0.18310547	-0.7324219	-0.79345703	1539960610.531
-6.43483876	-5.43952626	-4.3233885800000005	0.7324219	0.18310547	-1.2207031	2.40573732	-8.80588408	0.3804199280000001	0.12207031	-0.4272461	-0.36621094	3.79223642	10.19477536	0.3529052716	0.30517578	0.4272461	0.79345703	-9.72702626	1.81118161	-1.9260253600000001	-0.4272461	1.2817383	0.24414062	-1.7441894960000002	9.71147464	0.954638678	0.48828125	1.3427734	-0.12207031	2.0707763580000003	9.81435504	-1.119726538	0.4272461	0.4272461	-0.9765625	1539960610.571
-6.30205072	-5.83669429	-4.0877197480000005	1.159668	0.61035156	-1.0375977	3.3173096040000005	-7.32368161	0.778784146	-0.061035156	-0.061035156	-0.36621094	3.676196286	9.463842752000001	0.5371337860000001	0.061035156	0.12207031	1.159668	-9.113330072	2.1293945680000004	-2.054028354	-0.30517578	1.2817383	0.24414062	-1.7441894960000002	9.71147464	0.954638678	0.30517578	1.4038086	-0.4272461	1.9930175720000003	9.5451902	-0.71538089	0.36621094	0.61035156	-0.8544922	1539960610.611
-6.69802266	-6.619067392	-4.502832068	1.7700195	-0.79345703	-0.8544922	3.3173096040000005	-7.32368161	0.778784146	-0.12207031	0.24414062	-0.61035156	3.507519568	9.0176268	0.5562744110000001	-0.36621094	-0.4272461	1.4038086	-8.9410643	2.4667480040000003	-2.3495117800000003	-0.18310547	1.7089844	0.18310547	-1.4391357820000001	8.74367662	0.2895019568	0.061035156	1.0986328	-0.36621094	2.0121582460000003	9.484179712000001	-0.678295926	0	-0.24414062	-0.61035156	1539960610.651
-6.5760009	-6.32597644	-4.1499266200000005	1.5258789	-2.1362305	-0.91552734	3.5015380400000002	-6.568823380000001	1.11613768	-0.24414062	0.4272461	-0.91552734	3.8353027160000006	8.948242212	0.9474609620000001	-0.8544922	-0.91552734	1.6479492	-9.289184800000001	2.50622554	-2.289697284	0.48828125	2.1972656	0.12207031	-1.1173339660000001	8.859716754	0.42707518000000005	-0.30517578	1.2207031	-0.24414062	2.477514676	9.72224092	-0.2572021466	-0.061035156	-0.18310547	-0.18310547	1539960610.691
-6.020923020000001	-5.5639402	-3.3531983800000003	1.5258789	-1.2207031	-1.7089844	3.6666259000000005	-6.298461960000001	1.053930661	-0.18310547	0.30517578	-1.3427734	3.829321286	8.920727340000001	0.8194580072000001	-1.5258789	-2.9907227	2.0141602	-9.64208966	1.792041034	-2.447607428	0.5493164	2.9907227	0.061035156	-1.1173339660000001	8.859716754	0.42707518000000005	-0.6713867	1.8310547	-0.61035156	1.8829589660000003	9.705493210000002	-0.0837402356	-0.4272461	-0.24414062	0.12207031	1539960610.731
-6.608300720000001	-5.2170165740000005	-3.6080077880000005	1.3427734	-1.5258789	-2.5634766	4.11882338	-6.30205072	1.31352536	-0.18310547	0.24414062	-1.3427734	4.584179712	8.541503894	1.0503417932	-1.5258789	-2.9907227	2.0141602	-9.615771760000001	0.9295165740000001	-2.424877896	0.6713867	3.9672852	-0.24414062	-1.1304931610000002	9.14204074	0.7608398560000001	-0.24414062	1.6479492	-0.91552734	1.4833984620000003	9.558349640000001	-0.7608398560000001	0.061035156	-0.12207031	0.5493164	1539960610.771
-6.231469748	-6.40493161	-3.1438476440000005	1.4648438	-2.319336	-2.9296875	5.045947480000001	-6.150122300000001	0.8362060700000001	0.30517578	0.79345703	-1.8310547	5.2050534200000005	7.88952626	1.341040036	-1.5869141	-4.638672	2.1362305	-8.97575679	0.5335449280000001	-3.0864257200000003	-0.36621094	4.4555664	-0.48828125	-0.7381103240000001	8.96259784	1.39606929	-0.061035156	1.4648438	-1.4038086	0.5227783246000001	9.874170320000001	-0.7572509980000001	-0.061035156	-0.6713867	0	1539960610.811
-6.5975344400000004	-7.013842752000001	-2.70361322	1.3427734	-2.5634766	-2.6855469	5.045947480000001	-6.150122300000001	0.8362060700000001	0.30517578	0.79345703	-1.8310547	5.53044429	7.469628894	1.284814496	-1.4648438	-4.1503906	1.8310547	-8.068969748	0.8457763580000002	-3.829321286	-0.4272461	4.699707	-0.24414062	-0.8972167932	8.44938948	1.4678466460000001	0.36621094	2.319336	-1.4038086	1.8410888580000002	9.651660340000001	-0.458178714	0.4272461	-0.061035156	0.12207031	1539960610.851
-6.80688498	-6.51140126	-2.001391574	1.5258789	-3.2958984	-2.319336	4.91196286	-6.12619658	0.7141846040000002	0.30517578	0.79345703	-1.8310547	5.502929712	7.403832968000001	0.9989013580000001	-1.6479492	-3.2958984	1.7089844	-7.328466754	0.9426757788	-4.494457968	-0.30517578	4.3945312	0	-1.274047824	8.301049820000001	0.876879892	-0.18310547	2.1972656	-0.8544922	2.3531005400000002	9.475805710000001	-0.687866214	0.24414062	-0.061035156	0.36621094	1539960610.891
-6.235058606	-6.32717302	-1.720263678	0.7324219	-1.3427734	-3.0517578	4.55546875	-6.3116211060000005	0.1866210962	0.18310547	0.8544922	-1.953125	5.0614991	7.625146760000001	0.4521972644	-1.8920898	-3.6621094	1.4038086	-7.169360520000001	0.8589355432	-5.3844973000000005	-0.24414062	4.5166016	0.061035156	-2.789746106	8.25678714	0.52995607	0	1.5258789	-0.48828125	3.170166034	9.481787140000002	-0.5096191394	0.18310547	-0.18310547	0.30517578	1539960610.931
-6.345117212	-6.824829074	-1.489379892	0.5493164	-1.5869141	-2.8076172	4.11044928	-7.263867212	-0.36845702880000003	0.18310547	0.5493164	-1.8310547	4.877270468000001	8.15988768	0.47253417540000003	-1.5869141	-3.2348633	0.8544922	-6.751855432000001	0.6005371106	-5.837890380000001	-0.24414062	4.211426	0.061035156	-2.789746106	8.25678714	0.52995607	0.48828125	1.0375977	0.061035156	2.78017572	9.35856929	-0.5897705072	0.4272461	-0.24414062	0.24414062	1539960610.971
-5.88215306	-7.8512451080000005	-0.954638678	0.79345703	-2.2583008	-2.5024414	3.8891358800000004	-8.299853240000001	-0.955834964	0.24414062	-0.061035156	-1.4038086	4.886840854000001	8.762817392	0.1878173822	-1.4648438	-2.8686523	0.48828125	-6.34870607	0.539526358	-6.50302716	-0.36621094	4.211426	0.061035156	-2.9237304320000006	9.383691394000001	0.8194580072000001	0.79345703	0.91552734	0.12207031	3.0804442900000004	9.30952176	-0.793139676	0.61035156	0.12207031	0.12207031	1539960611.011
-5.86779802	-8.1754393	-0.5825927716	0.61035156	-0.9765625	-2.380371	3.8891358800000004	-9.27961412	-1.4869873200000001	0.4272461	-0.9765625	-1.159668	5.1081542540000004	9.482983426	0.172265625	-0.91552734	-2.1972656	0.061035156	-6.073559800000001	0.71538089	-7.25429712	-0.36621094	3.9672852	0.12207031	-2.9237304320000006	9.383691394000001	0.8194580072000001	0.9765625	0.9765625	-0.12207031	3.0469483800000003	9.448290740000001	-0.611303714	0.4272461	0.4272461	0.061035156	1539960611.051
-6.01972644	-8.20534694	-0.6316406250000001	0.61035156	-1.8920898	-2.1362305	3.6833741	-10.03207968	-1.561157248	0.48828125	-1.6479492	-0.9765625	4.93828125	10.235449280000001	0.07895508180000001	-0.24414062	-0.91552734	0.061035156	-5.6405027	0.891235324	-7.667016574000001	-0.30517578	3.7231445	0.24414062	-3.5697264400000006	9.85622554	0.80988768	0.79345703	1.4038086	-0.4272461	2.8962158540000003	9.30234375	-1.0240234620000002	0.48828125	-0.30517578	0.18310547	1539960611.091
-4.92871106	-8.630029254	0.02033691394	0.61035156	-0.9765625	-1.953125	3.4620605040000005	-10.107446580000001	-1.4582763580000002	0.12207031	-1.2817383	-0.7324219	5.045947480000001	10.72592752	0.16508788940000002	0.061035156	-1.0375977	0.48828125	-5.17993161	1.1101562500000002	-8.31301268	-0.18310547	3.6621094	0.30517578	-4.248022464000001	9.89809604	0.5120117212	0.4272461	1.4038086	-0.61035156	3.4010498200000003	9.4004393	-0.8278320288	0.30517578	0.12207031	0.061035156	1539960611.131
-5.0626952880000005	-8.63601088	0.061010742800000003	0.4272461	-0.30517578	-1.8310547	2.9129637600000002	-10.28928264	-0.8170653959999999	-0.48828125	-0.30517578	-0.48828125	5.188305710000001	11.011840560000001	0.3612792932	0.061035156	-0.5493164	0.9765625	-4.52077626	1.0443603240000001	-8.78554712	-0.12207031	3.2348633	0.36621094	-4.88803714	9.743774460000001	0.362475589	0.12207031	0.6713867	-1.0375977	3.5302491000000003	9.448290740000001	-0.5981445288	0	0.30517578	0.061035156	1539960611.171
-4.7803711060000005	-8.496044928000002	0.062207030760000004	0.36621094	-0.91552734	-1.8310547	3.275439496	-10.69003894	-0.6292480432	-0.79345703	0.8544922	-1.0375977	5.688354532000001	11.167358720000001	0.11843261780000001	-0.18310547	-0.9765625	1.5869141	-4.067382788000001	1.063500998	-9.097778060000001	-0.12207031	2.9907227	0.36621094	-4.98374002	9.939965560000001	0.22011719240000002	-0.6713867	0.18310547	-1.5258789	3.198876996	9.15878894	-0.879272464	0.18310547	0.18310547	0.12207031	1539960611.211
-4.020727536	-8.72333966	0.04306640576	0.12207031	0.18310547	-1.8310547	3.484790036	-10.380200180000001	0.56823732	0.79345703	-0.061035156	-1.8310547	6.1106445680000006	10.5153804	1.0443603240000001	-0.79345703	-0.36621094	1.5258789	-3.818554712	0.976171875	-9.374121106	-0.18310547	2.8076172	0.30517578	-4.9167482	9.8251223	0.648388678	-0.36621094	-0.36621094	-1.8310547	3.1139403960000003	9.171948380000002	-0.9821533540000001	0.4272461	0.4272461	-0.061035156	1539960611.251
-3.89272464	-9.423168930000001	0.1208251996	0.24414062	-0.5493164	-1.5869141	5.349804712	-9.8514402	0.5813964856000001	0.79345703	-0.061035156	-1.8310547	6.25061052	9.595434800000001	1.373339856	-1.159668	1.2817383	1.0986328	-3.188110324	1.1101562500000002	-9.69592302	-0.18310547	2.5024414	0.24414062	-4.49326178	9.9961911	0.5562744110000001	-0.4272461	0	-1.953125	2.3531005400000002	9.293969748	-0.839794928	0.24414062	0.30517578	-0.12207031	1539960611.291
-3.7120849640000007	-9.455468750000001	0.48330077880000005	0.36621094	-0.4272461	-1.4038086	5.33305661	-8.24003894	1.0264160340000001	1.5869141	1.4038086	-2.0141602	6.7004148400000005	8.947045926000001	1.8375000000000001	-0.6713867	0.36621094	0.9765625	-2.64379892	1.272851538	-9.932788040000002	-0.12207031	2.1972656	0.24414062	-3.9956054320000005	10.033276260000001	0.5754150360000001	-0.8544922	0.30517578	-1.5258789	2.6904540740000003	9.38129892	-1.0096679712	0.4272461	-0.30517578	0	1539960611.331
-3.63432608	-9.290380890000002	0.2081542932	0.30517578	0.12207031	-1.2817383	6.06159694	-7.808178420000001	1.2477295320000001	-0.4272461	-0.48828125	-1.4038086	7.24711911	8.92670926	1.5910644960000002	-1.2207031	0.18310547	0.6713867	-2.3208007200000003	1.4199951080000002	-10.225878600000001	-0.18310547	2.0141602	0.24414062	-4.603320288000001	9.884936600000001	0.649584964	-0.36621094	-0.061035156	-1.5258789	2.9129637600000002	9.35617662	-1.02761232	0.36621094	0.24414062	-0.061035156	1539960611.371
-3.466845746	-9.624145468	0.45339357	0.30517578	-0.12207031	-0.91552734	7.23515625	-7.4409179320000005	1.46665036	-0.18310547	-0.4272461	-1.2817383	8.41828624	8.719750900000001	1.5563721040000003	-0.4272461	0.79345703	1.0375977	-1.8817626800000002	1.592260782	-10.556054320000001	-0.061035156	1.6479492	0.18310547	-4.771997104	10.09309056	0.6041259784	-0.18310547	-0.24414062	-1.2207031	2.5971435700000005	9.21501448	-1.013256839	0.30517578	0	-0.24414062	1539960611.411
-3.24433606	-9.95073282	0.265576178	0.24414062	0.30517578	-0.48828125	7.23515625	-7.4409179320000005	1.46665036	0.30517578	-1.0375977	-1.7700195	8.19936502	9.043945288000002	0.702221646	-0.4272461	0.79345703	1.0375977	-1.565942392	1.594653354	-11.007056200000001	-0.061035156	1.2817383	0.061035156	-5.083032248	10.457959260000003	0.57421875	-0.4272461	0	-0.91552734	2.8483641200000003	9.120507788000001	-1.225	0.5493164	-0.30517578	-0.061035156	1539960611.451
-3.417797824	-9.999779860000002	0.3194091754	0	0.24414062	-0.12207031	7.207641574	-7.151415740000001	0.663940396	0.8544922	2.5634766	-1.3427734	7.74477536	8.234057608	2.00856929	0.24414062	-0.36621094	0.5493164	-1.11613768	1.6712158540000002	-11.484375	0	0.6713867	0	-5.316308606000001	10.699609620000002	0.965405252	-0.4272461	-0.30517578	-0.7324219	2.930908246	9.29277356	-1.1962890380000002	0.24414062	-0.061035156	-0.24414062	1539960611.491
-3.3555908540000003	-10.06796924	0.3337646466	0.061035156	0.7324219	0.36621094	6.756640380000001	-6.918139480000001	1.091015625	0	0.79345703	-0.30517578	7.885937500000001	8.04504393	2.107861322	-0.061035156	-0.5493164	-0.4272461	-1.038378894	1.717871106	-11.8241214	0.061035156	0	-0.061035156	-5.041162140000001	10.844360520000002	0.5431152356000001	0.48828125	0.18310547	-0.24414062	2.656957968	9.28798822	-1.369750998	0.24414062	-0.36621094	-0.18310547	1539960611.531
-3.5182862400000006	-10.008153960000001	0.25839844240000004	-0.12207031	0.61035156	0.79345703	7.57849092	-7.375122300000001	0.80390625	-0.36621094	0.061035156	0.30517578	8.408715560000001	8.54389676	0.893627896	-0.061035156	-0.5493164	-0.4272461	-0.925927716	1.693945288	-12.034667540000001	0	-0.6713867	-0.18310547	-4.883251996	11.227173020000002	0.65676268	0.18310547	0	0.24414062	2.6174804320000002	9.230566394	-1.469042932	0.24414062	-0.61035156	-0.18310547	1539960611.571
-3.7324219240000005	-9.71147464	0.050244139400000006	-0.24414062	0.79345703	1.3427734	7.620361420000001	-8.16826178	-0.09450683900000001	-0.5493164	-0.79345703	0.48828125	8.269946580000001	9.888525360000001	0.6005371106	0.6713867	-0.30517578	-1.3427734	-0.8720947480000001	1.6496826080000002	-11.940161240000002	0.061035156	-1.4038086	-0.24414062	-5.050732428000001	11.302538940000002	1.0551269568000001	0.48828125	0.18310547	0.7324219	2.8902344240000004	9.317895468000001	-1.5216797120000003	0.061035156	-0.7324219	-0.18310547	1539960611.611
-3.9214355040000006	-9.701904254	0.09331054320000001	-0.6713867	1.0375977	1.8310547	7.620361420000001	-8.16826178	-0.09450683900000001	-1.3427734	-2.746582	0.61035156	8.718554712000001	11.254687500000001	1.193896466	0.24414062	0.36621094	-0.79345703	-1.063500998	1.579101538	-11.672192000000003	0.12207031	-2.1362305	-0.36621094	-5.94316394	11.17453624	0.702221646	1.159668	0.5493164	0.7324219	2.8579346040000004	9.120507788000001	-1.565942392	-0.061035156	-0.91552734	-0.12207031	1539960611.651
-4.24323732	-9.67917482	-0.00478515625	-0.6713867	1.2207031	2.319336	7.97565944	-9.863403060000001	0.0765625	-0.6713867	-1.7700195	0.91552734	8.72692842	11.151807100000001	0.8972167932	0.7324219	0.18310547	-0.12207031	-1.435546924	1.5599609620000003	-11.41259784	0.12207031	-2.746582	-0.48828125	-6.78535144	10.82761232	-0.0693847644	0.61035156	-0.12207031	0.6713867	2.920141574	9.00805661	-1.66044928	-0.12207031	-0.7324219	-0.12207031	1539960611.691
-4.24682608	-9.39326178	-0.0897216754	-0.61035156	1.0375977	2.746582	8.571411240000002	-9.8179438	-0.44980469240000004	-0.48828125	-0.48828125	0.18310547	8.080932608000001	10.64338408	0.553881839	1.0375977	-0.9765625	-0.18310547	-1.8781738220000002	1.56953125	-10.87666034	0.24414062	-3.3569336	-0.4272461	-6.843969748	10.618261780000001	0.250024411	0.36621094	-1.4648438	0.7324219	3.1940917540000004	9.27602536	-1.6245605040000002	-0.36621094	-0.6713867	-0.18310547	1539960611.731
-4.454980432	-8.845361420000001	-0.381616214	-0.8544922	1.7700195	2.9907227	8.571411240000002	-9.8179438	-0.44980469240000004	-0.48828125	-0.48828125	0.18310547	7.992407248	10.008153960000001	0.910375998	0.9765625	-0.79345703	-0.061035156	-2.292089856	1.5180908540000002	-10.325171220000001	0.30517578	-3.9672852	-0.48828125	-6.0484375	10.450780760000002	0.49167482	1.8310547	-2.0141602	0.9765625	3.2275878600000003	9.340625000000001	-1.629345746	-0.79345703	-0.61035156	-0.24414062	1539960611.771
-5.172753894	-8.647973740000001	-0.73332518	-0.91552734	1.4038086	3.1738281	7.85842302	-9.0858152	-0.4605712860000001	-0.48828125	-0.24414062	-0.24414062	8.021118210000001	9.505712860000001	0.41271972840000004	0.9765625	-0.79345703	-0.061035156	-2.819653354	1.3661621400000001	-9.65285643	0.4272461	-4.5776367	-0.5493164	-5.297167932000001	10.577587860000001	0.4761230432	-0.24414062	-2.0751953	1.2817383	2.7861572480000003	9.185107428000002	-1.5121094240000001	-0.8544922	-0.48828125	-0.30517578	1539960611.811
-5.540014480000001	-8.28430162	-0.7572509980000001	-0.91552734	1.4648438	3.4179688	7.372729532	-7.887134080000001	-0.7117919928	-0.48828125	-0.79345703	-0.48828125	8.16347644	9.0176268	0.07058105432	1.5258789	-0.48828125	0.36621094	-3.6510742800000004	1.35419928	-8.82263179	0.5493164	-4.9438477	-0.61035156	-4.923925720000001	10.225878600000001	0.6292480432	-0.61035156	-2.9296875	1.5258789	2.7765869600000004	9.438720746000001	-1.5731201080000001	-0.9765625	-0.24414062	-0.30517578	1539960611.851
-5.5208741	-7.786645468000001	-1.2489257200000001	-1.2817383	2.0141602	3.3569336	7.0521241	-7.303344748	-0.7225586060000001	-0.36621094	-0.18310547	-0.79345703	8.328564300000002	8.644384980000002	0.45937500000000003	1.159668	-0.30517578	0.9765625	-4.33176268	1.3254882200000002	-7.93618161	0.91552734	-5.3100586	-0.5493164	-4.489672824	9.791625900000001	0.764428714	-1.2817383	-3.1738281	1.953125	2.4799072480000004	9.35378444	-1.4678466460000001	-0.9765625	0.061035156	-0.61035156	1539960611.891
-6.146533246000001	-7.35358876	-1.431957968	-1.4038086	2.1362305	3.3569336	6.9839357	-6.586767572	-0.47492675720000005	-0.36621094	-0.18310547	-1.0375977	7.864404254	7.908667032	0.1387695288	0.8544922	-0.6713867	1.4038086	-5.01603984	0.925927716	-7.0581054320000005	1.0375977	-5.6762695	-0.5493164	-4.298266574	9.07026358	0.5646484424	-1.0375977	-3.4179688	2.1362305	1.720263678	9.326269568	-1.331469748	-0.7324219	-0.061035156	-0.91552734	1539960611.931
-6.389379892	-6.93967302	-1.6891601440000001	-1.4038086	1.5869141	3.2958984	6.92172824	-5.9467527	-0.30505371400000003	-0.30517578	-0.18310547	-1.4648438	7.570117212	7.30573732	-0.32180175720000004	1.0375977	-0.24414062	1.7700195	-5.804394568	0.699829074	-6.18242212	0.9765625	-5.6762695	-0.48828125	-3.543408246	8.496044928000002	0.8182617212000002	-1.159668	-4.0283203	2.6245117	2.2478271760000004	9.77248552	-1.0264160340000001	-0.5493164	0.12207031	-0.91552734	1539960611.971
-6.06638179	-6.47910144	-1.9547363220000002	-1.4648438	1.5258789	2.9296875	6.66811502	-5.40363768	-0.20097655760000002	-0.24414062	0.36621094	-1.953125	7.580884080000001	6.9492432100000014	-0.0490478534	1.159668	-0.24414062	2.1362305	-6.159692392	0.6304443390000001	-5.22180162	1.159668	-5.7373047	-0.4272461	-2.6880616	8.2005616	1.362573282	-1.5258789	-4.0283203	2.9907227	2.0169433900000002	9.480590560000001	-0.7393066100000001	-0.6713867	0.18310547	-1.0375977	1539960612.011
-6.4479982	-6.235058606	-2.0731689300000005	-1.2207031	1.7089844	2.6855469	6.154907248	-4.968188400000001	0.07177734424	0.061035156	0.9765625	-2.2583008	6.96120607	6.379809800000001	-0.45100097840000003	1.159668	-0.24414062	2.1362305	-6.721948380000001	0.42229003600000004	-4.476513580000001	1.2207031	-5.859375	-0.30517578	-2.1473388580000004	7.814160340000001	1.4199951080000002	-0.9765625	-3.9672852	2.9907227	1.4929687500000002	9.3155027	-0.925927716	-0.36621094	0.061035156	-1.0986328	1539960612.051
-6.914550720000001	-5.89650908	-2.359082068	-0.91552734	0.6713867	2.5024414	6.044848740000001	-4.7157714660000005	-0.33854982	0.30517578	0.79345703	-2.5024414	7.265063400000001	5.924023560000001	-0.7381103240000001	0.8544922	0.12207031	2.8686523	-7.696923920000001	0.1411621106	-3.7515625000000004	1.2207031	-5.3710938	-0.24414062	-1.168774411	7.619164840000001	1.5085204680000002	-1.0986328	-3.7231445	3.2958984	2.0755615020000002	9.77128894	-0.5873779254	-0.24414062	0.061035156	-0.91552734	1539960612.091
-6.77697734	-5.608202880000001	-2.837597644	-1.0986328	0.79345703	2.2583008	6.044848740000001	-4.7157714660000005	-0.33854982	0.30517578	0.79345703	-2.5024414	7.811767572	5.83669429	-0.43066405760000004	0.30517578	0.4272461	2.8076172	-7.932592752000001	0.19499511780000003	-3.109155252	0.9765625	-5.004883	-0.30517578	-0.30505371400000003	7.562939300000001	1.870996106	-1.0375977	-3.0517578	3.4179688	1.408032248	9.66481929	-0.3672607428	-0.4272461	0.18310547	-0.91552734	1539960612.131
-7.287792932	-5.7613278800000005	-3.0720702880000004	-0.91552734	1.0986328	2.0751953	6.17404802	-4.3975586060000005	-0.33137207460000007	0.30517578	0.7324219	-2.6245117	7.3787110600000005	5.676391574	-0.9821533540000001	0.30517578	0.4272461	2.8076172	-8.421875	0.2990722644	-2.6114991	1.3427734	-5.126953	-0.12207031	-0.0825439496	7.684961060000001	1.6161865020000004	-0.12207031	-2.6855469	3.112793	0.5622558606000001	9.459057608	-0.517993161	-0.18310547	-0.24414062	-0.91552734	1539960612.171
-7.699316394	-5.352197480000001	-3.4142089660000003	-0.6713867	0.24414062	2.0751953	6.243432608000001	-4.1511230040000004	-0.7201660340000001	0.12207031	-0.9765625	-2.380371	7.54858426	5.553173920000001	-1.4774170320000002	0.061035156	0.6713867	3.0517578	-9.439917032	-0.0825439496	-1.7669189300000003	1.2207031	-4.5776367	0	0.4904785144	7.93378894	1.7417969240000002	-0.061035156	-2.9296875	3.112793	1.6783935700000001	10.003369600000001	-0.2990722644	-0.12207031	-0.061035156	-0.6713867	1539960612.211
-7.455273560000001	-4.800707968	-3.4931639400000005	-0.79345703	-0.12207031	1.8920898	6.243432608000001	-4.1511230040000004	-0.7201660340000001	0.12207031	-0.9765625	-2.380371	7.747167932000001	5.40842302	-1.6999267180000002	-0.061035156	0.4272461	2.380371	-9.725830072	-0.540722644	-1.168774411	0.6713867	-3.90625	-0.12207031	1.453491214	8.432641574	2.094702176	0.061035156	-2.9296875	2.8076172	0.8948242212000002	9.792822480000002	-0.41511232	-0.36621094	0.30517578	-0.5493164	1539960612.251
-7.448095746000001	-4.632031250000001	-3.50991214	-0.9765625	0.91552734	1.7089844	7.028198380000001	-3.98483876	-0.7763915740000001	0.12207031	-0.9765625	-2.380371	7.6107907400000006	5.04953624	-1.3984619600000001	0.061035156	-0.5493164	1.8310547	-9.79401857	-0.48569336060000007	-0.79194339	0.30517578	-3.6010742	-0.061035156	2.3208007200000003	8.80947284	2.098291034	0.24414062	-2.319336	2.1362305	0.0	9.668408246	-0.7369140380000001	0.061035156	-0.4272461	-0.61035156	1539960612.291
-7.859619110000001	-4.4513915740000005	-3.8125733800000003	-0.61035156	0.7324219	1.6479492	7.371533246000001	-3.69892572	-0.8457763580000002	0.36621094	-1.2817383	-2.1972656	7.7687010800000005	4.659545926000001	-1.296777356	0.061035156	-0.5493164	1.8310547	-9.932788040000002	-0.346923822	-0.42229003600000004	0.12207031	-3.2348633	-0.12207031	2.5421141200000004	8.766406250000001	1.85544429	0.24414062	-2.0141602	1.6479492	1.0240234620000002	9.75214856	-0.461767572	0	-0.24414062	-0.48828125	1539960612.331
-8.067773560000001	-3.96330571	-4.00517572	-0.6713867	-0.5493164	1.4648438	7.66342752	-3.4931639400000005	-0.5574707068000001	0.61035156	-1.5869141	-2.319336	8.265161240000001	4.4430175720000005	-1.5934570680000002	-0.24414062	-0.7324219	1.5869141	-10.076342360000002	-0.2189208966	-0.0681884784	-0.061035156	-2.6245117	-0.12207031	2.4799072480000004	8.524755890000002	1.770507788	0.24414062	-1.6479492	1.4038086	1.2297851440000003	9.797607428000001	-0.3756347644	-0.12207031	0.18310547	-0.30517578	1539960612.371
-7.863207968	-3.6905516200000004	-3.708496106	-0.7324219	-0.4272461	1.159668	7.9936032400000006	-2.652172824	-0.7464843750000001	0.91552734	-0.36621094	-2.1972656	8.681469748	4.396362320000001	-1.872192392	-0.30517578	-0.7324219	1.3427734	-10.005761780000002	-0.22490234620000002	0.2560058606	0.061035156	-2.2583008	-0.12207031	2.5086182100000003	8.455371106000001	1.6030273560000001	0.30517578	-1.4038086	1.0986328	0.7046142572	9.646875000000001	-0.6053222644	0	-0.12207031	-0.24414062	1539960612.411
-7.900292932000001	-3.6068116	-3.8209472840000003	-0.9765625	0.5493164	0.91552734	7.958911240000001	-2.5301512600000002	-0.6077148560000001	1.0375977	-0.18310547	-1.7700195	8.75922824	4.330566394000001	-1.738207968	-0.61035156	-0.6713867	1.0375977	-9.88134784	-0.324194339	0.5263671924000001	0	-2.0751953	-0.12207031	2.60671376	8.52595198	1.6137939300000002	0.4272461	-1.4038086	0.7324219	0.7309326080000002	9.687548920000001	-0.4091308606000001	-0.12207031	-0.30517578	-0.12207031	1539960612.451
-8.49125998	-3.4166014400000004	-4.2336670320000005	-0.79345703	0.061035156	0.79345703	8.6348143	-2.6725097840000003	-0.29069824280000006	0.5493164	-1.3427734	-1.4648438	8.78554712	4.257592752	-1.5216797120000003	-0.6713867	-1.0986328	0.6713867	-10.05720198	-0.34094239200000004	0.8840576080000001	-0.12207031	-1.8310547	-0.12207031	2.8483641200000003	8.69103984	1.64011232	0.48828125	-1.4038086	0.4272461	1.06589357	9.756933606	-0.3995605432	0	0.061035156	0	1539960612.491
-8.482885880000001	-3.402246106	-3.926220746	-0.36621094	-1.0986328	0.7324219	8.76521016	-2.8555420320000002	-0.16508788940000002	0.061035156	-0.24414062	-1.2207031	9.27004393	4.19060054	-1.524072284	-0.48828125	-0.8544922	0.4272461	-9.98542482	-0.346923822	1.294384784	0	-1.5869141	-0.061035156	3.0876221040000003	8.880053420000001	1.5551757200000003	0.30517578	-1.4648438	0.30517578	0.5335449280000001	9.837085159999999	-0.5251708966	-0.061035156	0	-0.061035156	1539960612.531
-8.1072509	-3.1151367800000003	-3.7288329680000003	-0.5493164	-0.12207031	0.48828125	8.67070288	-2.82084964	-0.023925780760000005	-0.12207031	0	-1.0986328	9.918433	3.9525389400000006	-1.963110324	-0.48828125	-0.36621094	0.24414062	-9.90048822	-0.3026611322	1.484594748	0.12207031	-1.4038086	-0.061035156	3.27663588	8.99728984	1.542016574	0.24414062	-1.5258789	0.12207031	0.793139676	9.707885880000001	-0.47971191100000005	0	0.061035156	-0.061035156	1539960612.571
-8.222094748	-3.081640576	-3.6510742800000004	-0.30517578	0.18310547	0.30517578	8.67070288	-2.82084964	-0.023925780760000005	0.24414062	0	-0.91552734	9.94833966	3.4835937500000003	-2.001391574	-0.48828125	-0.36621094	0.24414062	-9.874170320000001	-0.1997802716	1.676000998	0.24414062	-1.4038086	-0.061035156	3.4572753600000006	8.712573380000002	1.4223876800000002	0	-1.2207031	0.24414062	0.5526855432	9.82751448	-0.47971191100000005	-0.061035156	0.18310547	-0.12207031	1539960612.611
-8.425463760000001	-3.2658691100000006	-3.8963134000000004	-0.48828125	0.061035156	0.24414062	8.557055710000002	-2.387792932	-0.44143066100000006	0.5493164	-0.061035156	-0.8544922	9.94833966	3.4835937500000003	-2.001391574	-0.24414062	0.061035156	0.24414062	-9.90766574	-0.2823242212	1.89611821	0.30517578	-1.2207031	-0.18310547	3.7970214660000003	8.685058606	1.118530252	0.061035156	-0.91552734	0.30517578	0.2942871106	9.71745607	-0.5754150360000001	0	0	-0.18310547	1539960612.651
-8.48527806	-3.2228027160000003	-3.951342752	-0.18310547	-0.24414062	0.12207031	8.400341754000001	-1.7250488220000002	-0.9893310700000001	0.36621094	0.12207031	-0.5493164	10.375414840000001	3.2323730040000007	-1.2788329680000001	-0.30517578	0.12207031	0.061035156	-10.16845746	-0.501245108	2.2239013580000004	0	-0.7324219	-0.18310547	4.257592752	8.89680162	0.8625244110000001	0.30517578	-0.5493164	0.061035156	0.38999023560000007	9.81914038	-0.492871106	0	-0.061035156	-0.12207031	1539960612.691
-8.38957518	-3.0325927520000002	-3.849658246	-0.061035156	-0.12207031	0	8.640795926000001	-1.6484863220000001	-0.9271240020000001	0.24414062	-0.12207031	-0.18310547	10.174438400000001	3.331665036	-1.23696286	-0.30517578	0.12207031	0.061035156	-10.005761780000002	-0.37802735600000004	2.256201178	-0.18310547	-0.18310547	-0.12207031	4.568627896000001	8.8979982	0.9426757788	0.4272461	0.12207031	0	0.4761230432	9.83229982	-0.517993161	-0.12207031	-0.18310547	-0.061035156	1539960612.731
-8.47451178	-3.0313964660000003	-4.02192392	-0.24414062	-0.061035156	-0.18310547	8.640795926000001	-1.6484863220000001	-0.9271240020000001	0.18310547	-0.30517578	0.061035156	10.174438400000001	3.331665036	-1.23696286	-0.12207031	0.30517578	-0.061035156	-9.865796220000002	-0.26318359620000004	2.080346646	0.061035156	-0.061035156	-0.12207031	4.318603534	8.939868210000002	1.0455566100000002	0.24414062	0.6713867	0.12207031	0.5586669928	9.80598192	-0.4868896466	-0.061035156	-0.061035156	-0.061035156	1539960612.771
-8.49125998	-3.2993652160000004	-4.16308606	-0.18310547	-0.48828125	-0.24414062	9.363354532	-1.945166034	-0.7512695288	0.061035156	-0.36621094	0	10.018921220000001	4.322192392000001	-1.50493161	-0.061035156	0.61035156	-0.061035156	-9.834692000000002	-0.24763183900000002	2.071972644	-0.061035156	0.061035156	-0.061035156	3.6690185700000004	9.1193116	1.111352536	0.12207031	0.8544922	0.24414062	0.5586669928	9.82751448	-0.3732421924	-0.12207031	-0.061035156	0	1539960612.811
-8.31660144	-3.33645018	-4.05183107	0.24414062	-0.30517578	-0.18310547	9.51169429	-2.0899170320000002	-0.899609375	0.061035156	-0.36621094	0	9.707885880000001	4.7073974640000005	-1.5731201080000001	-0.061035156	0.61035156	-0.061035156	-10.05122104	-0.2069580072	1.9260253600000001	0.12207031	0.30517578	-0.061035156	3.025415036	9.27124002	1.13647464	0.061035156	0.61035156	0.061035156	1.0646972840000002	9.862207460000002	-0.38879393000000007	-0.24414062	0	0.18310547	1539960612.851
-8.016332968	-3.7037110600000003	-3.9776612400000007	0.48828125	0.6713867	-0.061035156	9.51169429	-2.0899170320000002	-0.899609375	0	-0.18310547	-0.061035156	9.707885880000001	4.7073974640000005	-1.5731201080000001	-0.18310547	0.30517578	0.061035156	-9.89929164	0.096899411	1.738207968	0.12207031	0.4272461	-0.12207031	2.5899658540000003	9.39326178	1.128100589	0	0.24414062	-0.18310547	0.5778076080000001	9.85622554	-0.56823732	-0.30517578	-0.061035156	0.30517578	1539960612.891
-8.16347644	-3.98483876	-4.344921924	0.7324219	0.18310547	-0.061035156	9.08222644	-2.082739218	-1.100585962	-0.18310547	0.12207031	-0.061035156	9.096582068	5.161987320000001	-1.0718750000000001	-0.6713867	-0.12207031	-0.12207031	-9.81435504	0.6340332068000001	1.524072284	0.36621094	0.4272461	-0.12207031	2.299267572	9.46264676	1.153222644	-0.12207031	0.12207031	-0.30517578	1.4953613220000002	9.650463760000001	-0.5526855432	-0.18310547	-0.12207031	0.6713867	1539960612.931
-8.157495108	-4.093701080000001	-4.200170926	1.4038086	-0.6713867	-0.061035156	9.08222644	-2.082739218	-1.100585962	-0.5493164	0.30517578	0.061035156	8.979345746000002	5.469433606	-1.046752896	-0.6713867	-0.12207031	-0.12207031	-9.750951980000002	1.1735596040000003	1.3685547120000001	0.9765625	0.48828125	-0.18310547	1.738207968	9.4686277	1.0443603240000001	-0.30517578	-0.18310547	-0.30517578	1.4606689300000002	9.759326080000001	-0.42109375000000004	-0.12207031	0.7324219	1.0375977	1539960612.971
-7.65983876	-4.3784179320000005	-3.8843505400000002	1.4038086	-0.12207031	-0.061035156	8.644384980000002	-1.50732428	-1.4176025360000002	-0.79345703	0.12207031	0.18310547	8.851342752	5.72304712	-1.0754638580000002	-1.5258789	-0.7324219	-0.12207031	-9.80598192	1.137670926	1.36018071	1.5869141	0.7324219	-0.36621094	1.431957968	9.71147464	1.100585962	-0.4272461	-0.61035156	-0.4272461	0.49765625	9.8418705	-0.5359375000000001	-0.18310547	0.30517578	0.91552734	1539960613.019
-7.760326980000001	-4.77319339	-3.782666034	1.7089844	0.24414062	0	8.69582518	-1.2704589660000003	-1.4415283540000001	-1.2817383	0.4272461	0.4272461	8.78076178	5.9012939300000005	-0.8900390380000001	-2.0141602	-0.7324219	-0.24414062	-9.916039840000002	0.8720947480000001	1.3051513580000003	1.8920898	1.0986328	-0.61035156	1.5599609620000003	9.85502896	1.239355432	-0.61035156	-1.0375977	-0.6713867	0.288305661	9.55117212	-0.49406739200000005	-0.18310547	-0.18310547	1.4038086	1539960613.054
-7.833300720000001	-4.9957028800000005	-3.3627685700000005	2.746582	-1.5258789	0.061035156	8.640795926000001	-1.149633786	-1.62575679	-1.7700195	0.79345703	0.6713867	8.5582518	5.97546376	-0.775195288	-2.0141602	-0.7324219	-0.24414062	-9.865796220000002	0.763232428	1.2022705072	2.4414062	1.4648438	-0.7324219	1.5599609620000003	9.85502896	1.239355432	-0.91552734	-1.2817383	-0.9765625	0.7500732428000001	9.67558606	-0.057421875000000004	-0.48828125	-0.48828125	1.7089844	1539960613.091
-7.580884080000001	-4.737304712	-2.524169928	3.2348633	0.18310547	0.36621094	8.8561277	-1.1627929712000002	-1.868603534	-2.2583008	0.79345703	0.61035156	8.612085160000001	6.008960160000001	-0.5778076080000001	-2.4414062	-1.0986328	-0.4272461	-9.522461060000001	0.33256836060000006	0.9773681610000001	2.9907227	1.8310547	-0.9765625	1.6341308900000002	9.6983152	1.476220746	-1.159668	-1.5258789	-1.159668	1.119726538	9.709082068	0.80988768	-0.8544922	-0.91552734	2.319336	1539960613.131
-8.30583516	-4.026708966	-2.728735324	3.7231445	0.79345703	0.5493164	8.8561277	-1.1627929712000002	-1.868603534	-2.746582	0.6713867	0.5493164	8.878857428000002	6.13098143	-0.5514892572000001	-2.8076172	-1.4038086	-0.48828125	-9.30832518	-0.287109375	0.8266357428000001	3.3569336	1.7700195	-1.159668	1.617382788	9.49853534	1.9379882200000003	-1.2207031	-1.5258789	-1.4038086	0.54191893	10.49384784	0.6352294928000001	-1.159668	-2.0751953	2.5634766	1539960613.171
-9.22578125	-3.58288588	-3.29816893	3.479004	1.8310547	0.30517578	9.015234620000001	-1.1257080072	-2.195190396	-3.0517578	0.6713867	0.48828125	9.3657473	6.44680162	-0.5263671924000001	-3.112793	-1.4648438	-0.48828125	-9.5451902	-1.111352536	0.80988768	3.540039	1.3427734	-1.0375977	1.695141574	9.73659694	2.4129150360000002	-1.2817383	-1.8920898	-1.3427734	-0.30505371400000003	10.601513579999999	-0.18901367800000002	-1.4038086	-3.479004	2.1362305	1539960613.211
-9.273632788	-3.609204074	-3.7204589660000003	2.9296875	2.380371	0.24414062	9.29157698	-1.246533246	-2.56484375	-3.479004	1.0986328	0.48828125	9.837085159999999	6.57839357	-0.4450195288	-3.2348633	-1.6479492	-0.61035156	-9.94714308	-1.774096646	0.8445800720000001	3.4179688	1.159668	-0.79345703	1.7669189300000003	10.144530760000002	2.6378173920000005	-1.5258789	-2.746582	-1.2817383	-1.6149902160000003	11.009448380000002	-0.8948242212000002	-1.8920898	-5.554199	1.4038086	1539960613.251
-8.67070288	-3.8628173920000006	-3.2455322480000004	3.3569336	1.2207031	0.7324219	9.650463760000001	-1.641308606	-2.9464599640000007	-3.8452148	1.5869141	0.7324219	9.889721940000001	6.2661621400000005	-0.5514892572000001	-3.540039	-1.7089844	-0.61035156	-9.834692000000002	-1.676000998	0.693847644	3.4179688	1.0375977	-0.48828125	1.567138678	10.006958360000002	2.5050292540000005	-1.4038086	-3.6010742	-1.2817383	-1.9989990020000004	10.837183	-0.5215820288	-2.380371	-7.5683594	0.9765625	1539960613.291
-7.723242212000001	-3.773095746	-2.7275389400000005	3.112793	1.953125	0.91552734	10.536913940000002	-3.0325927520000002	-3.694140576	-4.211426	1.3427734	1.2207031	9.646875000000001	5.9551268	-0.707006839	-3.7231445	-2.2583008	-0.30517578	-9.130077880000002	-1.0503417932	0.5084228534	3.8452148	0.79345703	-0.061035156	1.111352536	9.21979982	2.2035644960000003	-1.2817383	-4.333496	-1.0986328	-0.5778076080000001	9.957910340000002	-0.01794433606	-2.5634766	-8.911133	0.91552734	1539960613.331
-7.647875900000001	-3.917846646	-2.6940429320000003	3.0517578	3.2958984	1.159668	10.3526857	-2.8734864200000003	-3.084033246	-4.211426	1.3427734	1.2207031	9.1193116	5.8737792540000004	-0.6352294928000001	-3.9672852	-2.5024414	0.24414062	-8.808276260000001	-1.0288086060000001	0.29069824280000006	4.5166016	0.24414062	0.30517578	0.762036142	8.463745108000001	1.9942138580000002	-1.0375977	-4.699707	-0.7324219	1.331469748	9.7832518	-0.462963858	-3.540039	-9.70459	0.79345703	1539960613.371
-8.047436600000001	-3.8388915740000003	-3.2503173920000004	3.1738281	2.5634766	1.5258789	10.3526857	-2.8734864200000003	-3.084033246	-4.5166016	2.4414062	0.91552734	8.7795652	6.01613768	-1.043164038	-4.211426	-2.6855469	0.7324219	-9.1791259	-1.4403320680000002	0.440234375	4.8828125	0.12207031	0.4272461	0.9175537140000001	8.52236322	1.8626221040000002	-0.79345703	-4.9438477	-0.5493164	2.652172824	9.575097840000002	-1.0718750000000001	-3.6010742	-8.422852	1.0375977	1539960613.411
-7.97446286	-3.9130616000000003	-3.129492212	3.4179688	2.6855469	1.8310547	9.888525360000001	-2.3806152160000003	-2.251416034	-4.760742	3.112793	0.8544922	8.774780252000001	6.102270468	-1.79921875	-4.333496	-2.9296875	0.9765625	-9.3573732	-1.720263678	0.5861816394	4.760742	0.061035156	0.48828125	1.374536142	9.06069339	1.8422851440000003	-0.6713867	-5.1879883	-0.5493164	2.369848642	8.86330571	-1.8662109620000003	-3.479004	-7.507324	0.91552734	1539960613.451
-7.869189300000001	-4.11643071	-3.1641846040000003	3.4179688	3.112793	1.953125	9.8418705	-2.3172119600000003	-2.396167032	-4.8828125	3.112793	0.61035156	8.943457068	5.956323380000001	-2.0372802520000004	-4.0893555	-3.0517578	0.9765625	-9.439917032	-1.564746106	0.6759033540000001	4.760742	0.061035156	0.61035156	1.6616454680000001	9.371728240000001	1.820751996	-0.6713867	-5.3710938	-0.5493164	2.383007788	8.321386780000001	-2.422485324	-2.6245117	-7.9345703	0.48828125	1539960613.49
-8.182617212	-4.2875000000000005	-3.029003894	3.9672852	2.9296875	2.2583008	9.8418705	-2.3172119600000003	-2.396167032	-4.8217773	2.9907227	0.36621094	8.98173822	5.724243210000001	-1.7597412140000002	-3.9672852	-3.112793	1.159668	-9.689941394000002	-1.393676718	0.6842773560000001	4.9438477	0.12207031	0.6713867	1.5862792540000001	9.18630342	1.6365234620000002	-0.61035156	-5.3710938	-0.5493164	4.306640576	7.540210160000001	-2.8675048920000004	-1.0375977	-7.2021484	0.7324219	1539960613.531
-8.740087860000001	-3.8400878600000006	-3.1893066100000005	5.004883	3.6621094	2.4414062	9.213818390000002	-2.5433105040000004	-2.5301512600000002	-4.699707	2.8076172	0.12207031	9.072656250000001	5.70510234	-1.7513672120000003	-4.0283203	-3.1738281	1.4038086	-9.796411240000001	-1.293188498	0.540722644	5.065918	0.36621094	0.79345703	1.56354982	9.043945288000002	1.4810058900000003	-0.4272461	-5.3710938	-0.5493164	6.40732428	6.664526260000001	-3.7096923920000004	0.61035156	-4.5776367	0.24414062	1539960613.571
-8.601318390000001	-3.034985324	-4.70859375	3.7231445	2.8076172	2.0141602	9.213818390000002	-2.5433105040000004	-2.5301512600000002	-4.5776367	2.5634766	-0.061035156	9.072656250000001	5.70510234	-1.7513672120000003	-4.0893555	-3.3569336	1.6479492	-9.450683606	-0.9989013580000001	0.7046142572	5.126953	0.12207031	1.0375977	1.44870607	9.247314300000001	1.3470214660000002	-0.24414062	-5.2490234	-0.48828125	6.9073732	8.628832968000001	-1.967895468	1.159668	-1.4648438	-0.36621094	1539960613.61
-9.023608426000001	-4.614086960000001	-4.2791259	4.1503906	3.0517578	1.953125	8.9494384	-2.92971196	-2.769409146	-4.699707	2.6245117	0.12207031	9.575097840000002	5.986230432000001	-2.01096196	-4.211426	-2.8686523	1.7089844	-9.9794429	-0.7309326080000002	0.63881839	4.8828125	-0.61035156	0.9765625	1.4056396760000003	9.7832518	1.053930661	-0.48828125	-5.6762695	-0.12207031	5.14165036	10.25578624	1.156811502	0.48828125	1.0375977	-1.0375977	1539960613.651
-7.3787110600000005	-5.1440429320000005	-4.354492212	4.211426	2.1972656	2.4414062	8.9494384	-2.92971196	-2.769409146	-5.004883	3.4179688	0.30517578	9.486572480000001	5.74816893	-2.47033696	-4.211426	-2.8686523	1.7089844	-9.843066100000001	-0.011962890380000002	0.7440917932000001	5.3100586	0.061035156	0.6713867	1.5862792540000001	10.325171220000001	0.35529785340000003	-0.91552734	-6.1035156	0.12207031	1.6365234620000002	10.4304438	1.7298339660000002	-0.61035156	-2.8686523	-0.6713867	1539960613.691
-6.64179712	-5.33066394	-4.320996106	5.065918	3.90625	2.9907227	8.604907248	-3.4261719240000006	-2.327978534	-4.9438477	2.8076172	0.12207031	9.564331070000001	5.725439300000001	-3.0708741	-4.3945312	-2.8076172	1.6479492	-9.540405252000001	0.617285144	0.5586669928	5.126953	-0.18310547	0.4272461	1.7824707460000002	10.2091304	-0.0837402356	-1.2207031	-5.432129	0.12207031	-0.571826178	9.591845746	-0.0681884784	-0.18310547	-6.1035156	-0.5493164	1539960613.73
-6.397753894000001	-5.10336911	-5.647680710000001	6.286621	3.6010742	3.90625	8.226879892	-3.4189941100000003	-1.859033246	-5.1879883	2.4414062	-0.24414062	9.322680710000002	5.731420926	-3.3854980040000004	-4.5776367	-2.6245117	1.8310547	-9.925610520000001	1.592260782	0.41511232	5.3710938	-0.24414062	0.4272461	1.2489257200000001	10.028490920000001	-0.5849853534	-1.4038086	-5.2490234	0.12207031	3.210839856	9.29636232	-1.3864990020000003	-0.48828125	-4.760742	-0.36621094	1539960613.771
-6.968384080000001	-3.8484619600000003	-6.5915525200000005	5.126953	3.2958984	3.3569336	8.226879892	-3.4189941100000003	-1.859033246	-5.3100586	2.4414062	-0.6713867	9.29516574	6.000586060000001	-4.059008786	-4.9438477	-2.4414062	2.0751953	-10.2079348	1.5360351440000002	0.732128894	5.92041	-0.30517578	0.18310547	0.954638678	10.44958516	-1.0491455072	-1.3427734	-5.1879883	0.24414062	3.877172824	8.716162140000002	-3.1952880400000003	0.8544922	-3.112793	0.5493164	1539960613.811
-7.883544928000001	-3.8628173920000006	-7.68854982	4.3945312	3.2348633	2.5024414	7.932592752000001	-3.6056152160000003	-1.37214357	-5.2490234	2.1972656	-0.61035156	9.207836960000002	6.0484375	-4.477709964000001	-5.2490234	-2.2583008	1.8310547	-10.64816942	1.221411142	0.8374023560000001	5.6152344	-0.36621094	0.12207031	1.287207068	10.97714856	-0.8708984620000001	-1.3427734	-5.3100586	0.24414062	3.7288329680000003	9.447094748	-2.605517572	0.8544922	-2.5024414	0.061035156	1539960613.85
-7.9625	-3.8735839660000004	-7.30454074	4.0283203	0.6713867	2.2583008	8.61567392	-4.492065396	-1.2895996400000003	-5.2490234	1.953125	-0.24414062	9.120507788000001	5.730224640000001	-4.362866214	-5.1879883	-2.0141602	1.5258789	-10.764209260000001	1.1639892572000001	1.0922119110000001	5.7373047	0.061035156	0	1.693945288	11.12309604	-0.9055908540000002	-1.7700195	-5.554199	0.061035156	1.5910644960000002	10.81564946	-1.312329074	-0.061035156	-2.1972656	-0.24414062	1539960613.891
-7.306933606	-4.131982428000001	-5.5292482	4.0283203	1.7089844	2.5634766	9.136059800000002	-4.877270468000001	-1.0419677520000001	-5.493164	1.5258789	0.18310547	8.907568390000002	5.139257788	-4.127197284	-5.1879883	-1.7700195	1.2207031	-10.11582068	1.107763678	0.9689941100000001	5.79834	0.061035156	-0.12207031	1.89611821	10.6756839	-1.12211911	-2.0141602	-5.432129	-0.18310547	0.48569336060000007	9.9782473	-1.739404254	0.24414062	-3.4179688	-0.4272461	1539960613.93
-7.358374100000001	-4.21691893	-5.2050534200000005	5.065918	2.6855469	3.112793	9.136059800000002	-4.877270468000001	-1.0419677520000001	-5.6762695	1.8920898	0.30517578	8.907568390000002	5.139257788	-4.127197284	-5.2490234	-2.2583008	1.0986328	-9.62653804	0.770410144	0.9725830072	5.6762695	-0.061035156	-0.18310547	1.820751996	9.80717752	-1.062304712	-1.7700195	-5.3100586	-0.48828125	1.503735324	9.522461060000001	-2.5349366	0.48828125	-3.6010742	-0.48828125	1539960613.97
-7.537817392	-3.734814496	-5.25649411	5.6152344	1.4038086	3.2958984	8.229272660000001	-4.056616214000001	-0.5526855432	-5.6152344	2.1972656	-0.061035156	8.924316394	4.194189496	-4.1152344240000005	-5.1879883	-2.319336	1.0986328	-9.382495108	0.6220702880000001	1.118530252	5.493164	-0.12207031	-0.18310547	1.945166034	9.3155027	-0.8924316100000002	-1.6479492	-5.1879883	-0.4272461	1.94636232	9.44350589	-2.4081298920000003	0.36621094	-3.8452148	-0.6713867	1539960614.01
-7.105957068	-2.6964355040000005	-5.035180710000001	5.554199	1.2817383	2.6245117	7.726831070000001	-3.6690185700000004	-0.88046875	-5.3710938	1.8920898	-0.4272461	9.191088760000001	4.002783246	-3.829321286	-5.004883	-2.0751953	1.0375977	-9.377710160000001	0.4868896466	1.2022705072	5.493164	-0.18310547	-0.24414062	2.414111322	9.22458516	-0.7907471040000001	-1.5258789	-5.1879883	-0.4272461	2.288500998	9.3155027	-1.4738280760000002	0.12207031	-4.333496	-0.48828125	1539960614.051
-7.293774460000001	-2.1569091460000003	-4.8318116	5.004883	3.4179688	2.1362305	7.726831070000001	-3.6690185700000004	-0.88046875	-5.065918	1.4648438	-0.36621094	9.191088760000001	4.002783246	-3.829321286	-4.8217773	-1.8310547	0.91552734	-9.707885880000001	0.1244140625	1.465454074	5.432129	0	-0.30517578	2.96560054	9.22458516	-0.5096191394	-1.4648438	-4.699707	-0.48828125	3.4225829680000004	9.07385234	-1.7633300720000002	-0.061035156	-4.4555664	-0.18310547	1539960614.09
-8.20415036	-2.168872104	-5.37133786	4.3945312	2.380371	2.0751953	7.634716754	-3.552978534	-1.013256839	-4.9438477	1.2207031	-0.18310547	9.5021241	3.71088858	-2.7167724640000004	-4.760742	-1.953125	0.6713867	-9.840673920000002	-0.500048822	1.567138678	5.065918	0.36621094	-0.36621094	3.343627896	9.212622300000001	-0.2392578076	-1.5258789	-4.3945312	-0.61035156	4.05183107	9.058300720000002	-1.695141574	-0.36621094	-4.272461	0.24414062	1539960614.131
-8.332153060000001	-2.018139676	-5.20266124	4.1503906	0.61035156	1.7089844	7.667016574000001	-3.4632567900000004	-0.8577392572	-4.5776367	1.0375977	0.24414062	9.481787140000002	3.4967528960000003	-2.53254393	-4.638672	-1.5869141	0.5493164	-9.522461060000001	-0.9737792932	1.403247104	4.5166016	0.4272461	-0.4272461	3.6869628600000004	9.0858152	0.13398437500000002	-1.6479492	-4.272461	-0.79345703	3.0014891200000005	9.092993210000001	-1.31352536	-0.36621094	-3.6621094	0.36621094	1539960614.171
-7.939770468000001	-1.96430661	-4.691845746	3.1738281	1.3427734	1.0986328	7.667016574000001	-3.4632567900000004	-0.8577392572	-4.5776367	1.0375977	0.24414062	9.481787140000002	3.4967528960000003	-2.53254393	-4.333496	-1.5258789	0.24414062	-9.164770468	-0.8900390380000001	1.1245117212000002	3.90625	0.36621094	-0.48828125	3.8640135800000004	8.87646466	0.32658691100000004	-1.8920898	-4.1503906	-0.7324219	1.9511474640000002	9.25090306	-1.293188498	-0.30517578	-3.4179688	0.061035156	1539960614.21
-8.738891574	-2.418896466	-4.2420410340000005	2.746582	1.4038086	1.2817383	8.192187500000001	-3.69892572	-0.7369140380000001	-4.3945312	0.5493164	0.30517578	9.94833966	3.2885987400000003	-2.5744139400000003	-4.0283203	-1.4648438	0	-9.035571580000001	-0.517993161	0.9187500000000001	3.7231445	0.12207031	-0.61035156	3.667822284	8.774780252000001	0.1686767572	-2.0141602	-3.6010742	-0.6713867	1.73701178	9.22458516	-1.0144531250000002	-0.36621094	-4.1503906	-0.061035156	1539960614.25
-9.64208966	-2.327978534	-3.8341064300000003	2.8076172	-0.12207031	1.6479492	8.192187500000001	-3.69892572	-0.7369140380000001	-4.1503906	0.36621094	0.12207031	10.416088760000001	3.7204589660000003	-2.721557608	-4.0893555	-1.3427734	-0.061035156	-9.15878894	-0.6148925720000001	0.7608398560000001	3.4179688	0.24414062	-0.91552734	3.47163089	9.0594973	0.0897216754	-1.7700195	-3.2958984	-0.6713867	2.23227536	9.27602536	-0.617285144	-1.0375977	-3.7841797	0.061035156	1539960614.29
-9.18271466	-2.787353534	-4.494457968	1.5869141	1.0986328	1.0375977	8.27592752	-3.5601562500000004	-0.423486322	-3.8452148	0.24414062	-0.12207031	10.88264128	4.4155028960000005	-2.7610351440000005	-3.9672852	-1.2207031	0	-9.518872300000002	-0.9020019568000001	0.40075683900000003	3.3569336	-0.24414062	-1.2817383	3.47402356	9.707885880000001	0.6304443390000001	-1.5258789	-2.9296875	-0.7324219	2.51101088	9.35378444	-0.5622558606000001	-0.8544922	-3.479004	-0.12207031	1539960614.33
-10.1325679	-4.59973143	-5.083032248	1.0986328	2.380371	0.61035156	9.572705072	-3.37233876	-0.346923822	-3.479004	-0.12207031	-0.12207031	10.88264128	4.4155028960000005	-2.7610351440000005	-3.6010742	-1.0986328	-0.24414062	-12.04304164	-1.7489746400000001	0.35649413939999997	3.112793	-0.4272461	-1.4648438	3.7970214660000003	10.767798020000003	1.451098642	-1.5869141	-2.8076172	-0.7324219	3.672607428	10.528539840000002	-0.41870117800000006	-0.9765625	-3.3569336	0.061035156	1539960614.37
-10.006958360000002	-5.3198976600000005	-5.243335160000001	2.8686523	-2.0751953	1.4648438	10.460351440000002	-4.024316394	-1.2668701080000002	-3.2348633	-0.18310547	0	11.17573282	5.279223740000001	-2.545703076	-3.1738281	-0.9765625	-0.7324219	-12.6244384	-2.519384784	-0.21652832460000004	2.6245117	0.79345703	-1.8310547	3.794628894	11.8241214	2.003784146	-1.7700195	-2.8686523	-0.91552734	5.0531250000000005	11.71286592	1.437939496	-1.5258789	-3.6621094	1.7089844	1539960614.41
-7.847656250000001	-5.51369658	-2.173657248	3.8452148	-6.4086914	1.0986328	10.460351440000002	-4.024316394	-1.2668701080000002	-2.8686523	0.4272461	0.30517578	11.229565200000001	5.816357428000001	-2.0097655760000004	-3.0517578	0.12207031	-0.8544922	-10.160083360000002	-1.89611821	-1.252514676	1.7089844	0.7324219	-1.5258789	2.739501996	10.959203780000001	2.710791034	-1.5258789	-2.6245117	-1.2207031	6.796118210000001	12.683057100000003	3.9310058900000002	-3.1738281	-4.9438477	4.272461	1539960614.45
-5.992211960000001	-4.95742212	-2.3351562500000003	1.953125	5.493164	0.9765625	10.94245558	-4.468139676000001	-2.144946286	-2.8076172	0.24414062	0.5493164	10.510596040000001	5.79123552	-1.3111327879999999	-2.9296875	0.061035156	-0.30517578	-8.357275360000001	-0.784765625	-2.299267572	3.112793	-0.30517578	-0.48828125	0.454589856	8.165869110000001	3.23596196	-1.2817383	-1.7089844	-0.48828125	1.867407248	11.78464308	3.440527356	-3.2348633	-3.7841797	4.9438477	1539960614.49
-9.504516574	-3.800610324	-3.6881591460000003	0.48828125	5.1879883	0.6713867	10.94245558	-4.468139676000001	-2.144946286	-2.8076172	0.7324219	-0.061035156	9.058300720000002	6.9803469400000004	-0.5550781250000001	-2.8686523	-0.91552734	0.6713867	-9.094189300000002	-1.429565396	-1.7800780760000001	3.7841797	-0.7324219	0.36621094	-1.114941394	7.59284694	3.7001221040000005	-0.7324219	-1.5258789	0.61035156	-2.04924321	14.54328624	-0.0885253894	-2.8686523	-5.493164	5.432129	1539960614.53
-10.47709964	-5.379711960000001	-3.716870108	4.5166016	-3.2958984	1.7700195	10.1229982	-3.5876709260000004	-2.2239013580000004	-2.380371	1.0986328	-0.18310547	8.716162140000002	7.239941394000001	-1.053930661	-2.6855469	-1.2207031	1.2207031	-10.32636682	-2.11982428	-0.846972644	3.0517578	-0.36621094	0.4272461	-0.839794928	9.22338858	3.4189941100000003	0.12207031	-3.7841797	0.48828125	-1.3039550720000002	12.171045320000001	-0.387597644	-3.6621094	-5.1879883	5.432129	1539960614.57
-6.853539840000001	-4.074560504000001	-1.9188476440000002	4.0283203	-3.2348633	1.5258789	10.1229982	-3.5876709260000004	-2.2239013580000004	-2.746582	1.2817383	0.18310547	8.716162140000002	7.239941394000001	-1.053930661	-2.6855469	-1.8920898	1.0375977	-9.32028804	-1.848266574	-0.32539062500000004	3.479004	-0.24414062	0.30517578	0.735717752	10.00217302	3.10676268	-0.12207031	-3.9672852	0.12207031	0.6352294928000001	11.460449280000002	0.6830810700000001	-3.540039	-4.211426	4.699707	1539960614.61
-5.538818390000001	-2.978759784	-1.05991214	1.6479492	5.432129	1.2207031	9.155200180000001	-2.446411142	-2.222705072	-2.9907227	1.5869141	0.12207031	8.1754393	5.1751467600000005	0.02990722644	-2.4414062	-1.5869141	0.9765625	-8.665917932000001	-2.018139676	-0.24045410340000004	3.1738281	-0.36621094	0.61035156	1.425976538	8.917138580000001	3.2634764400000003	-0.48828125	-3.479004	-0.061035156	0.2835205072	8.534326080000001	0.9343017572	-2.9296875	-1.8920898	3.6010742	1539960614.65
-8.000781250000001	-3.04216304	-2.026513678	2.380371	1.8310547	1.0986328	8.406323380000002	-1.7848632200000003	-1.606616214	-2.9907227	1.5869141	0.12207031	7.84047824	4.374829074	0.3947753894	-2.380371	-1.0375977	1.0375977	-8.523559800000001	-2.3160155760000003	-0.053833007200000005	3.4179688	-0.30517578	0.7324219	1.19270018	7.50671376	2.8112792540000004	-0.6713867	-3.8452148	0.12207031	1.193896466	7.661035340000001	-0.17106933900000001	-2.5024414	-0.61035156	2.0141602	1539960614.69
-7.796215560000001	-3.007470746	-1.2884033540000002	2.9296875	-1.4038086	0.9765625	8.406323380000002	-1.7848632200000003	-1.606616214	-2.9296875	1.7700195	0	7.84047824	4.374829074	0.3947753894	-2.5024414	-2.1362305	1.2207031	-8.41828624	-2.7418945679999998	0.0813476538	3.2958984	-0.24414062	0.7324219	1.5575683900000001	7.07485324	2.4153076080000004	-0.30517578	-3.9672852	0.061035156	0.686669928	6.492260880000001	-0.7201660340000001	-1.3427734	-0.061035156	1.2207031	1539960614.73
-6.811669928000001	-2.2609863220000004	-0.849365216	1.4038086	3.1738281	0.8544922	7.7842527	-1.6712158540000002	-2.4117187500000004	-2.9296875	1.8920898	-0.12207031	8.640795926000001	3.541015576	-0.38400878600000005	-2.4414062	-2.1972656	1.2817383	-8.59055162	-2.8495605040000003	0.49765625	2.8686523	-0.24414062	0.61035156	2.636621106	7.455273560000001	2.414111322	0.061035156	-3.6621094	-0.12207031	-1.3817138580000001	6.12021466	-0.6268554712000001	0.4272461	-2.6855469	0.8544922	1539960614.77
-8.698217752000001	-2.0372802520000004	-1.70471196	0.79345703	3.1738281	0.9765625	7.812963760000001	-2.039672824	-2.27893071	-2.8076172	1.8310547	-0.12207031	9.229370108000001	3.2969726440000002	-0.11723633180000001	-2.319336	-1.8310547	1.0986328	-8.69702176	-2.8328125	0.7285400360000001	2.6245117	-0.24414062	0.61035156	3.5541748200000005	7.900292932000001	2.4846923920000004	0.061035156	-2.9296875	-0.30517578	-0.9295165740000001	5.7589357	-0.6663330072	1.7700195	-5.6762695	0.36621094	1539960614.81
-9.6385009	-2.7275389400000005	-2.3423339660000004	1.5869141	0.79345703	0.79345703	8.027099640000001	-2.34113768	-1.9320067900000002	-2.4414062	1.2817383	-0.18310547	9.942358720000001	3.03857428	0.10288086060000001	-2.0751953	-1.8920898	0.9765625	-8.92551268	-2.9129637600000002	0.7058105432	2.319336	-0.24414062	0.61035156	3.8460692900000004	8.01872554	2.6713134000000003	0.061035156	-2.6245117	-0.36621094	3.1737548920000003	6.986327880000001	-0.991723642	1.953125	-5.92041	0.61035156	1539960614.85
-10.35148912	-2.654565396	-1.1604003600000001	2.5634766	1.0986328	1.0986328	8.3201902	-2.5421141200000004	-1.71667482	-2.0751953	0.9765625	-0.18310547	10.603905760000002	2.9703858800000003	-0.17465820680000002	-1.8920898	-1.7700195	0.9765625	-9.207836960000002	-2.5564697480000005	0.793139676	1.8310547	-0.24414062	0.8544922	3.8520507200000003	8.152710160000002	2.6210692900000003	0.18310547	-2.5634766	-0.12207031	13.87575728	8.906372300000001	2.9261230040000004	0.4272461	-0.061035156	1.6479492	1539960614.89
-11.30971646	-2.775390576	-3.2682617800000004	0.79345703	-0.061035156	0.9765625	8.63122554	-2.668920926	-1.3709472839999999	-1.7700195	1.2817383	-0.061035156	11.20563948	3.323291034	-0.6400146760000001	-1.6479492	-1.6479492	1.0375977	-9.317895468000001	-1.9942138580000002	0.994116214	1.8310547	-0.7324219	1.0986328	3.8388915740000003	8.388378894	2.557666034	0.30517578	-2.0751953	0.18310547	11.986816100000002	8.519970746	1.388891574	-0.7324219	0.12207031	-0.7324219	1539960614.93
-11.04772914	-4.712182608	-3.8149658540000004	-0.8544922	1.5258789	-0.12207031	9.28200679	-2.8830566100000006	-0.8374023560000001	-1.4648438	1.0375977	0.061035156	11.20563948	3.323291034	-0.6400146760000001	-1.3427734	-0.91552734	0.9765625	-10.97834514	-1.7752929320000002	1.2608886780000002	1.4038086	-0.061035156	0.9765625	4.182226440000001	9.63969748	2.2071533540000003	0.061035156	-2.0141602	0.4272461	0.5610595746000001	9.22338858	-1.66403804	-1.2207031	-1.2207031	-4.760742	1539960614.97
-11.50351538	-8.10844748	-3.1952880400000003	4.272461	-0.12207031	1.0986328	9.28200679	-2.8830566100000006	-0.8374023560000001	-1.159668	0.7324219	0.30517578	11.755933	4.4513915740000005	-1.947558606	-1.0375977	-0.7324219	0.48828125	-13.541991820000002	-0.953442392	0.966601538	1.159668	-0.24414062	0.61035156	4.605712860000001	11.068066100000001	1.7681152160000002	0	-1.7089844	0.24414062	4.6703125000000005	8.335742212000001	8.400341754000001	-1.2817383	-2.319336	1.0986328	1539960615.01
-8.86091304	-4.185815396000001	-2.816064496	2.1972656	-0.5493164	1.2817383	9.96867662	-2.9727783540000003	-0.3576904254	-0.9765625	0.4272461	0.4272461	12.28588858	5.4646485600000005	-2.9237304320000006	-1.0986328	-1.0375977	-0.12207031	-12.72373004	-0.06340332068	0.2129394568	0.61035156	1.4648438	0.30517578	4.623657248000001	12.96059604	1.061108426	0.12207031	-0.7324219	-0.30517578	7.4433107000000005	12.297851440000002	-0.37443847840000005	-4.3945312	-3.4179688	-1.7089844	1539960615.05
-7.166967752000001	-3.0050780759999998	-3.9310058900000002	0.36621094	5.6762695	-0.061035156	10.33115216	-3.2862060700000004	-0.5359375000000001	-0.9765625	0.4272461	0.4272461	12.28588858	5.4646485600000005	-2.9237304320000006	-1.2207031	-0.79345703	-0.6713867	-10.71516124	0.3804199280000001	-0.8362060700000001	0.6713867	0.79345703	-0.12207031	3.6534667540000005	13.17353534	1.2537109620000002	-0.061035156	0.24414062	-0.6713867	0.37443847840000005	8.89321286	-1.3051513580000003	-1.5258789	-1.0986328	-1.7700195	1539960615.09
-7.5545652	-4.860522464000001	-5.63332518	1.5258789	0.6713867	0.5493164	10.996288940000001	-3.6127929320000005	-0.001196289038	-1.4648438	0.30517578	0.6713867	10.966382280000001	5.230175720000001	-2.288500998	-0.8544922	0.12207031	-0.48828125	-9.9698732	0.5108154254	-1.437939496	0.6713867	0.24414062	-0.48828125	1.7274413940000002	11.417383180000002	1.51330571	-0.8544922	0	-0.061035156	2.136572284	8.987719748	-2.213134784	0.91552734	-1.8310547	-2.2583008	1539960615.13
-7.8943116	-3.9393798920000007	-4.850952176000001	-0.30517578	-0.9765625	0.36621094	9.42436502	-3.964501996	0.6316406250000001	-1.159668	0.4272461	-0.24414062	10.16726088	4.5518798920000005	-2.7143798920000006	-0.7324219	0.61035156	0.12207031	-9.399243210000002	0.48569336060000007	-1.33386232	0.7324219	-0.36621094	-0.48828125	0.718969748	9.89570288	0.9438721040000001	-1.4038086	-0.12207031	0.6713867	2.76821286	9.680371106	-1.83151857	0.36621094	-0.48828125	-2.380371	1539960615.17
-7.939770468000001	-2.5349366	-4.8258300720000005	0.48828125	1.0986328	0.36621094	9.42436502	-3.964501996	0.6316406250000001	-0.7324219	0.24414062	-1.0986328	10.16726088	4.5518798920000005	-2.7143798920000006	-0.6713867	-0.061035156	0.4272461	-9.176733426	0.594555661	-0.7440917932000001	0.7324219	-0.5493164	-0.061035156	0.9881347840000001	9.469824280000001	0.4354492212	-1.0375977	-0.48828125	0.7324219	1.924829074	9.8083741	-1.159204074	0	-1.0375977	-2.8076172	1539960615.21
-7.646679712	-2.9632079680000003	-4.06977536	0.48828125	-0.24414062	0.24414062	8.77358426	-4.292285144	0.028710937500000002	-0.61035156	0.24414062	-0.91552734	10.16726088	4.5518798920000005	-2.7143798920000006	-0.6713867	-0.061035156	0.4272461	-9.030786240000001	0.20097655760000002	-0.34453125	0.36621094	-0.48828125	-0.18310547	1.5563721040000003	8.936279254	0.36965332460000005	-0.30517578	-1.0986328	0.36621094	1.93439946	9.463842752000001	-1.1962890380000002	0.24414062	-1.3427734	-2.9907227	1539960615.25
-6.9384764400000005	-3.3400389400000003	-3.73122554	0.36621094	0.061035156	0.12207031	7.4780027	-3.5338378600000007	0.5969482428	-0.48828125	0	-0.61035156	8.519970746	2.825634784	-2.11743161	-0.6713867	-0.061035156	0.4272461	-8.833398560000001	0.439038089	-0.11843261780000001	0.4272461	-0.5493164	-0.36621094	2.0576172120000003	8.05102536	0.641210962	-0.061035156	-0.79345703	0.061035156	2.0743652160000003	9.45427266	-0.907983426	-0.061035156	-1.953125	-2.8686523	1539960615.29
-7.379907248	-2.895019568	-3.6151855040000007	0.48828125	0.18310547	0.061035156	7.4780027	-3.5338378600000007	0.5969482428	-0.36621094	-0.30517578	-0.48828125	8.519970746	2.825634784	-2.11743161	-0.48828125	0	0.6713867	-8.662329074	0.5526855432	-0.027514648560000004	0.4272461	-0.12207031	-0.18310547	2.3997558900000002	7.71247554	0.6627441100000001	-0.24414062	-0.36621094	0.12207031	3.2742432100000003	9.18271466	-0.37683107	-0.061035156	-1.5258789	-2.5024414	1539960615.33
-7.436132788000001	-2.142553714	-3.71088858	0.61035156	-0.36621094	-0.061035156	7.155004892	-2.654565396	1.2154297120000002	-0.30517578	-0.061035156	-0.30517578	8.445800720000001	2.646191394	-1.9547363220000002	-0.30517578	0	0.36621094	-8.46015625	0.3182128894	0.25839844240000004	0.24414062	-0.12207031	-0.36621094	2.783764676	7.9373777	0.8134765380000001	-0.18310547	0.061035156	0.061035156	3.2503173920000004	8.564233426000001	-0.48808594240000003	0.24414062	-0.36621094	-1.953125	1539960615.37
-7.7041014400000005	-2.10546875	-4.10805661	0.30517578	1.5869141	-0.061035156	7.567724640000001	-1.547998004	0.38879393000000007	0	-0.24414062	-0.24414062	8.70778804	2.62705072	-2.101879892	-0.061035156	0.18310547	0.061035156	-8.565429712	0.25480957460000003	0.49885253600000007	-0.12207031	-0.18310547	-0.48828125	3.057714856	8.212524460000001	0.9139648560000001	-0.24414062	0.36621094	-0.061035156	3.1103514400000005	8.58815944	-0.75964357	0.61035156	0	-1.8920898	1539960615.41
-8.665917932000001	-2.5050292540000005	-4.86411142	0.18310547	-0.48828125	0	7.567724640000001	-1.547998004	0.38879393000000007	0	-0.6713867	-0.24414062	9.24611821	2.7299316100000004	-1.949951178	0.061035156	0.4272461	-0.18310547	-8.54270018	0.5658447284000001	0.773999002	-0.12207031	-0.18310547	-0.48828125	3.0313964660000003	8.564233426000001	0.8840576080000001	-0.36621094	0.61035156	0	1.7681152160000002	9.2556884	-0.6077148560000001	0.30517578	0	-1.953125	1539960615.45
-8.61926268	-2.81486821	-4.17026358	-0.18310547	-2.8076172	0	8.32497554	-1.3458251800000003	0.10288086060000001	0.12207031	-0.6713867	-0.36621094	9.97705072	2.85314946	-1.5898682100000001	-0.061035156	0.30517578	-0.30517578	-8.828613220000001	0.8290283540000001	0.762036142	0	-0.6713867	-0.61035156	2.89382338	8.968579074	0.687866214	-0.4272461	0.24414062	0.18310547	1.847070288	9.34780252	-0.23566894960000004	-0.061035156	-0.61035156	-1.8920898	1539960615.49
-8.375219748000001	-2.5050292540000005	-3.0876221040000003	-0.18310547	-0.91552734	0.6713867	8.92910144	-1.227392572	0.0490478534	0.061035156	-1.0986328	-0.4272461	10.865893080000001	3.075659146	-1.1771484620000001	-0.4272461	0.48828125	-0.12207031	-9.346606430000001	0.2930908246	0.7369140380000001	0.24414062	-0.36621094	-1.0375977	2.996704074	9.24611821	0.663940396	-0.5493164	0.30517578	0.24414062	2.4488037140000003	9.258081070000001	0.11723633180000001	-0.5493164	-0.7324219	-1.4038086	1539960615.53
-8.749658246000001	-2.45358876	-3.7635253600000005	0.061035156	0.6713867	0.91552734	10.154101440000002	-0.716577176	-0.230883786	-0.12207031	-1.2207031	-0.79345703	11.33483876	3.269457968	-1.079052716	-0.6713867	0.4272461	0.24414062	-9.63969748	-0.18303222840000002	0.8158691100000001	-0.061035156	-0.61035156	-1.4038086	3.23596196	9.5451902	1.178344748	-0.4272461	0.30517578	0.12207031	2.05522464	9.14204074	-0.1985839856	-0.91552734	-0.18310547	-0.8544922	1539960615.57
-9.58227536	-3.180932608	-5.730224640000001	-1.7700195	0.30517578	0.24414062	10.639795320000001	-0.75964357	-0.45937500000000003	-0.30517578	-0.91552734	-1.2817383	12.26196286	4.294677716000001	-1.06589357	-0.61035156	0.79345703	0.18310547	-9.63969748	-0.18303222840000002	0.8158691100000001	-0.061035156	-0.61035156	-1.4038086	3.7503662140000005	10.52136232	1.965502896	-0.7324219	0.36621094	0.4272461	2.4308594240000003	10.156494600000002	-1.0371826080000002	-1.0375977	-0.6713867	-1.0375977	1539960615.61
-10.846752700000001	-4.76481929	-5.7098876800000005	-0.48828125	0.61035156	0.9765625	10.639795320000001	-0.75964357	-0.45937500000000003	-0.36621094	-0.6713867	-1.3427734	12.26196286	4.294677716000001	-1.06589357	-0.4272461	1.0375977	0	-9.63969748	-0.18303222840000002	0.8158691100000001	-0.061035156	-0.61035156	-1.4038086	3.737207068	11.399438400000001	2.204760782	-1.0375977	-0.30517578	0.5493164	4.83540036	11.103954680000001	0.40793457460000004	-2.0141602	-0.12207031	-0.12207031	1539960615.65
-10.0631839	-5.961108426000001	-4.8162597840000005	0.12207031	-3.1738281	0.4272461	11.328857820000001	-1.332666034	-1.0443603240000001	-0.12207031	-0.61035156	-0.8544922	12.04423822	5.094995108000001	-1.23696286	-0.5493164	0.91552734	-0.12207031	-12.625634980000001	-2.118627896	0.387597644	-0.4272461	0.30517578	-1.2817383	3.14504393	11.709277160000001	2.4344482820000004	-0.79345703	-0.91552734	0.12207031	5.711084260000001	12.36484424	2.5205810700000004	-2.6855469	0.12207031	2.5634766	1539960615.69
-8.323779254	-6.034082068	-2.1138427520000005	1.5869141	-4.0893555	0.36621094	12.218896760000002	-3.499145468	-2.14973143	-0.30517578	-0.61035156	-0.061035156	10.2844973	5.184716754	-0.4821044928	-0.61035156	0.79345703	-0.061035156	-10.83359424	-0.54191893	-0.5670410144	-0.12207031	0	-0.36621094	2.192797824	10.236645860000001	2.9093750000000003	-0.48828125	-0.7324219	-0.12207031	4.091308606	12.64357878	1.1269042932	-3.7231445	0.30517578	4.272461	1539960615.73
-7.869189300000001	-3.33645018	-2.43205571	-1.0375977	3.7231445	-0.18310547	10.946045320000001	-3.0014891200000005	-1.32189946	-0.48828125	-0.18310547	-0.12207031	10.2844973	5.184716754	-0.4821044928	-0.48828125	0.36621094	0.61035156	-9.98422824	-0.9414794928000001	-0.9366943390000001	0.8544922	-0.12207031	0.12207031	0.878076178	8.4900634	3.12111821	-0.18310547	0.48828125	0.30517578	1.7657226440000002	12.80388228	-1.4044433900000002	-1.953125	0.6713867	4.5166016	1539960615.77
-9.54399411	-3.440527356	-4.0661866	-0.12207031	2.746582	-0.18310547	9.853833360000001	-2.256201178	-1.1328857428	-0.5493164	0.91552734	-0.24414062	8.646777160000001	5.4443116	-0.770410144	-0.5493164	0.24414062	0.91552734	-9.66003444	-1.547998004	-0.36606445680000005	0.4272461	-0.24414062	0.4272461	0.4713378894	8.67788089	3.3735351440000003	0.24414062	-0.24414062	0.36621094	0.6830810700000001	12.26914038	-1.1556152160000002	-0.79345703	1.0375977	5.3710938	1539960615.81
-8.957812500000001	-3.7970214660000003	-3.220410144	1.3427734	-4.9438477	0.30517578	9.32028804	-1.9260253600000001	-1.3386474640000001	-0.79345703	1.2207031	-0.061035156	8.528344748	4.750463760000001	-0.669921875	-0.30517578	-0.48828125	0.61035156	-9.072656250000001	-1.4750244600000002	-0.0729736322	0.12207031	0.061035156	0.4272461	1.128100589	9.3657473	2.879467752	0.24414062	-1.5258789	0.061035156	0.028710937500000002	11.09917032	-1.3829101440000002	0.061035156	-0.4272461	5.126953	1539960615.85
-5.90847194	-2.9416748200000002	-1.437939496	-0.30517578	-1.3427734	0.12207031	9.32028804	-1.9260253600000001	-1.3386474640000001	-0.79345703	1.159668	0.12207031	8.528344748	4.750463760000001	-0.669921875	-0.24414062	-0.61035156	0.24414062	-8.3967527	-1.297973642	0.02153320288	0.36621094	-0.24414062	0.24414062	1.8052001800000002	8.54389676	2.7299316100000004	-0.061035156	-1.4648438	-0.24414062	0.42109375000000004	9.66242662	-0.49406739200000005	0.24414062	0.18310547	4.211426	1539960615.89
-6.232665740000001	-2.424877896	-1.485791034	-1.0375977	3.7841797	-0.061035156	7.97565944	-1.025219748	-1.235766574	-0.6713867	0.5493164	0	8.5917482	3.228784146	0.0681884784	-0.30517578	-0.5493164	0.24414062	-8.40153804	-1.5013427520000002	0.2990722644	0.5493164	-0.18310547	0.36621094	2.2250976440000003	7.7687010800000005	2.63183606	0	-1.0375977	-0.30517578	0.023925780760000005	7.765112320000001	0.7309326080000002	1.159668	2.1362305	3.2348633	1539960615.93
-8.336938400000001	-2.749072284	-2.4344482820000004	0.4272461	-0.12207031	-0.061035156	7.97565944	-1.025219748	-1.235766574	-0.48828125	0.5493164	-0.18310547	9.08461911	2.843579074	0.2260986322	-0.24414062	-0.7324219	0.18310547	-8.47092302	-1.7094971040000002	0.5335449280000001	0.24414062	-0.061035156	0.4272461	2.551684604	7.589257788	2.3351562500000003	-0.061035156	-1.0986328	-0.36621094	0.028710937500000002	7.38947734	-0.07536621106000001	2.5024414	2.9907227	1.8920898	1539960615.97
-7.649072480000001	-2.442822284	-1.8219482820000001	0.61035156	-1.953125	0.061035156	7.62753894	-0.925927716	-1.1472412140000001	-0.48828125	0.48828125	-0.18310547	9.08461911	2.843579074	0.2260986322	-0.30517578	-0.8544922	0.30517578	-8.612085160000001	-1.830322284	0.707006839	0.30517578	0	0.30517578	2.9907226440000003	7.55097644	2.191601538	0.061035156	-1.159668	-0.48828125	-1.795629892	7.55097644	-0.953442392	1.5258789	1.953125	0.91552734	1539960616.01
-7.0951902	-1.7250488220000002	-1.6305420320000001	-0.79345703	2.4414062	0.24414062	7.62753894	-0.925927716	-1.1472412140000001	-0.36621094	0.18310547	-0.18310547	9.92321736	1.9942138580000002	-0.2189208966	-0.24414062	-0.7324219	0.24414062	-8.585766574	-2.136572284	0.923535144	-0.12207031	0.12207031	0.18310547	3.7240478240000003	7.8237304320000005	2.2573974640000003	0.12207031	-0.6713867	-0.5493164	-4.298266574	6.451586960000001	-1.3805175720000002	2.0141602	-3.2958984	0	1539960616.05
-8.31301268	-1.9762695680000002	-3.359179712	-1.5869141	4.5166016	-0.30517578	7.8967040740000005	-1.108959964	-1.0802490020000002	-0.24414062	0.18310547	-0.18310547	10.386182100000001	1.859033246	-0.37683107	0.061035156	-0.4272461	0.061035156	-8.38957518	-2.1569091460000003	0.9809570288	-0.4272461	-0.18310547	0.30517578	4.176245108	7.900292932000001	2.45	0.24414062	-0.18310547	-0.36621094	-0.718969748	8.31420926	0.40075683900000003	3.2348633	-3.9672852	-0.7324219	1539960616.09
-10.64697284	-2.3925780760000004	-2.8423827880000005	1.5869141	-1.8310547	0.5493164	8.680273560000002	-1.3087402160000001	-0.3026611322	0.061035156	0.18310547	0.061035156	10.386182100000001	1.859033246	-0.37683107	0.4272461	-0.24414062	0.061035156	-8.766406250000001	-1.9296142180000002	0.5275634784000001	-0.8544922	0.12207031	0.61035156	3.85444339	7.650268570000001	2.255004892	0.24414062	-0.24414062	0	8.86928714	8.86210962	2.9273192900000002	2.0751953	-2.8076172	0.91552734	1539960616.13
-9.701904254	-1.7250488220000002	-3.8460692900000004	-1.0375977	-0.18310547	0.4272461	8.680273560000002	-1.3087402160000001	-0.3026611322	0.48828125	0.12207031	0.18310547	10.56442842	1.732226538	-0.754858426	0.7324219	-0.30517578	0.4272461	-8.69582518	-1.183129892	0.740502896	-0.5493164	-0.61035156	1.2207031	3.3819091460000004	7.334448380000001	2.080346646	0.7324219	0.061035156	0.36621094	15.11152356	9.85742212	0.44143066100000006	0.48828125	1.4038086	0.30517578	1539960616.17
-11.16855432	-3.24433606	-6.4755126800000005	-2.6245117	4.638672	-1.7700195	10.13735324	-1.814770468	-0.11723633180000001	0.91552734	0.18310547	0.061035156	11.05490764	3.0002929320000002	-1.644897464	1.0375977	-0.18310547	0.61035156	-10.89460414	-1.3051513580000003	0.955834964	-0.6713867	-0.6713867	1.5258789	3.60202626	8.62404802	1.8506591460000001	1.159668	0.7324219	0.61035156	3.9166503600000007	9.36455072	-2.851953076	-2.6855469	1.7700195	-3.0517578	1539960616.21
-11.392260880000002	-7.6789795320000005	-6.1417482	0.79345703	-2.746582	-0.8544922	10.13735324	-1.814770468	-0.11723633180000001	1.0375977	0.30517578	0.30517578	11.05490764	3.0002929320000002	-1.644897464	1.2207031	-0.061035156	0.12207031	-13.406811600000001	-0.734521466	0.8122802520000001	-1.4038086	0.4272461	1.0986328	4.19897464	10.910155760000002	1.189111322	1.0375977	0.61035156	0.4272461	4.65476088	11.21042482	4.507617212	-1.3427734	4.5166016	0.30517578	1539960616.25
-8.14672824	-4.953832968	-3.31850589	-0.48828125	-4.1503906	0.12207031	11.00466304	-2.60910643	0.2129394568	1.159668	0.12207031	0.7324219	11.615966460000001	3.8520507200000003	-2.2215087860000002	1.0375977	-0.48828125	-0.36621094	-12.86967752	0.023925780760000005	0.16030273560000002	-1.4038086	1.2207031	0.48828125	4.06379393	12.224877700000002	0.5431152356000001	1.2207031	1.4648438	-0.36621094	3.68098143	11.97485324	0.8972167932	-4.3945312	0.48828125	-1.4038086	1539960616.29
-6.945654254	-3.140258786	-4.635620108	-1.2817383	3.2348633	-1.3427734	10.707983720000001	-3.302954074	-0.056225586060000006	1.2207031	0.36621094	0.7324219	11.852832460000002	4.959814300000001	-2.843579074	1.0375977	-0.18310547	-0.6713867	-10.871875000000001	0.7428955072	-0.5251708966	-2.0141602	0.91552734	0.4272461	3.27663588	12.321777160000002	0.88645018	1.0986328	2.6245117	-0.6713867	-1.1855224640000002	9.2556884	-2.018139676	0	-1.0375977	-1.5258789	1539960616.33
-7.646679712	-4.34611821	-6.747070288000001	-0.7324219	-0.9765625	-0.8544922	9.687548920000001	-3.5589599640000005	0.7811767572	1.0375977	0.4272461	0.4272461	11.852832460000002	4.959814300000001	-2.843579074	1.3427734	0.61035156	-0.79345703	-10.26176718	1.33386232	-0.6125	-1.2207031	0.36621094	0.12207031	1.990625	11.64946286	0.994116214	0.30517578	2.5634766	-0.061035156	1.9104736420000001	10.224683	-2.0253173920000003	0	-0.24414062	-2.319336	1539960616.37
-8.021118210000001	-4.038671924000001	-4.94785144	-1.7089844	-0.7324219	-0.6713867	9.687548920000001	-3.5589599640000005	0.7811767572	1.0986328	-0.18310547	0.12207031	11.4329348	5.1045652	-2.1569091460000003	1.2207031	0.48828125	-0.4272461	-10.219897659999999	0.740502896	-0.3229980432	-1.4038086	0.24414062	-0.12207031	1.1173339660000001	10.98073732	0.6017333966	-0.061035156	1.8920898	0.18310547	2.381811502	9.89809604	-1.0240234620000002	0.061035156	0.9765625	-2.319336	1539960616.41
-7.723242212000001	-3.625952176	-4.264770468	-0.18310547	-1.0375977	-0.48828125	8.955419928000001	-3.5984375	0.5048339856	1.4648438	-0.30517578	-0.12207031	10.16127896	3.8604248200000004	-2.62346196	1.0986328	0.5493164	-0.18310547	-9.538012680000001	0.8613281250000001	-0.19140625	-1.7089844	0.24414062	0	1.2501221040000001	10.29646016	0.5024413940000001	0.24414062	0.7324219	0	1.296777356	9.759326080000001	-1.36018071	0.48828125	0.30517578	-2.5024414	1539960616.45
-6.8224366000000005	-3.4907714660000004	-3.749169928	0.18310547	-0.30517578	-0.36621094	8.793920926	-3.19768071	-0.531152356	1.4038086	-0.61035156	-0.12207031	10.16127896	3.8604248200000004	-2.62346196	1.2817383	0.6713867	-0.12207031	-9.094189300000002	1.3302734620000003	-0.21054687500000002	-1.2207031	0.12207031	-0.12207031	1.723852536	9.20544429	0.65676268	0.12207031	0.79345703	0	1.8243408540000001	9.46623552	-1.1209228240000002	0.24414062	-0.5493164	-2.5634766	1539960616.49
-6.62504892	-3.27663588	-4.419091754000001	-0.6713867	0.91552734	-0.79345703	8.59055162	-2.560058606	-0.37204589660000004	1.2207031	-0.7324219	-0.12207031	10.16127896	3.8604248200000004	-2.62346196	1.2817383	0.6713867	-0.12207031	-8.674292032	1.3458251800000003	-0.4067382788	-0.91552734	0.24414062	0	1.6090087860000002	8.34052716	0.6531738220000001	0.12207031	1.2817383	0.12207031	3.452490216	9.197070288	-0.6101074280000001	0.4272461	0.12207031	-2.1972656	1539960616.53
-7.0772461060000005	-3.3962646760000004	-4.66672374	-0.36621094	-0.79345703	-0.91552734	7.8943116	-1.2441405760000002	0.6125	1.2817383	-0.36621094	-0.18310547	10.16127896	3.8604248200000004	-2.62346196	1.2817383	0.6713867	-0.12207031	-8.66950679	1.175952176	-0.31223143000000003	-0.6713867	0.36621094	-0.061035156	1.4056396760000003	8.193384080000001	0.7440917932000001	-0.12207031	1.159668	0.24414062	2.4727295320000002	9.051123200000001	-0.3373535144	-0.12207031	0.48828125	-2.1362305	1539960616.571
-7.0604982000000005	-3.313720746	-4.38200679	-0.61035156	-0.12207031	-0.7324219	8.25319838	-1.030004892	0.21533202880000002	1.0375977	-0.61035156	-0.12207031	10.16127896	3.8604248200000004	-2.62346196	1.2817383	0.6713867	-0.12207031	-8.7795652	1.18671875	-0.1579101538	-0.79345703	0.36621094	-0.18310547	1.4415283540000001	8.59294429	0.709399411	-0.30517578	1.0375977	0.12207031	2.081542932	8.80947284	-0.6340332068000001	0.36621094	0.7324219	-1.7089844	1539960616.61
-8.073754892	-3.7204589660000003	-4.647582968	-0.12207031	0.91552734	-0.36621094	8.25319838	-1.030004892	0.21533202880000002	0.61035156	-0.36621094	0	10.16127896	3.8604248200000004	-2.62346196	1.2817383	0.6713867	-0.12207031	-8.826220746	1.532446286	-0.15073241820000002	-0.61035156	0.30517578	-0.24414062	1.418798822	8.96259784	0.5909667932	-0.18310547	0.91552734	-0.18310547	2.0707763580000003	9.030786240000001	-0.47253417540000003	0.36621094	-0.12207031	-1.5258789	1539960616.65
-8.444604532000001	-3.61638179	-5.458667032	0.24414062	-2.4414062	0	8.60371106	-1.189111322	0.1614990216	0.4272461	-0.61035156	-0.061035156	10.16127896	3.8604248200000004	-2.62346196	1.2817383	0.6713867	-0.12207031	-9.023608426000001	1.8255371400000002	-0.04426269568	-0.12207031	0	-0.30517578	1.2513183900000002	9.431542932000001	0.5622558606000001	-0.061035156	0.7324219	-0.30517578	2.613891574	9.512890380000002	0.04067382788	-0.24414062	0.24414062	-1.2817383	1539960616.69
-7.9134519800000005	-3.66303714	-3.9956054320000005	-0.36621094	-2.1972656	0	8.878857428000002	-1.128100589	0.1196289038	0.18310547	-0.6713867	-0.061035156	10.16127896	3.8604248200000004	-2.62346196	1.2817383	0.6713867	-0.12207031	-9.447094748	1.268066394	-0.1878173822	0.12207031	0.12207031	-0.61035156	1.373339856	9.82153354	0.641210962	-0.24414062	0.061035156	-0.18310547	2.7909423920000003	9.120507788000001	-0.0837402356	-0.18310547	0.7324219	-1.0375977	1539960616.73
-7.839282248	-3.951342752	-4.3245849640000005	-0.061035156	0.36621094	0.18310547	9.23654802	-1.166381839	-0.10048827880000001	-0.18310547	-0.5493164	-0.061035156	9.317895468000001	3.430957068	-1.6532714660000003	1.0986328	0.8544922	0	-10.05241664	0.849365216	-0.2069580072	0.36621094	0	-0.91552734	2.0707763580000003	9.87058058	1.1245117212000002	-0.4272461	0	-0.30517578	2.310034146	9.370532248	-0.03588867212	-0.24414062	0.9765625	-0.79345703	1539960616.77
-7.950537140000001	-4.639208966000001	-5.32228984	-0.061035156	-2.6855469	0	9.23654802	-1.166381839	-0.10048827880000001	-0.36621094	-0.7324219	-0.18310547	10.626635880000002	3.9501464660000005	-1.2178222840000001	1.0986328	0.8544922	0	-11.04772914	0.02153320288	-0.24643554320000002	0.4272461	0.24414062	-0.91552734	2.746679712	10.297655760000001	1.542016574	-0.61035156	0.36621094	-0.36621094	2.19638678	9.9782473	-0.40075683900000003	-0.79345703	0.24414062	-0.8544922	1539960616.81
-7.381103240000001	-5.64648462	-3.2682617800000004	0	-1.4038086	-0.18310547	9.80598192	-2.1473388580000004	-0.6160888580000001	-0.4272461	-0.48828125	-0.12207031	10.626635880000002	3.9501464660000005	-1.2178222840000001	-0.48828125	0.30517578	-0.5493164	-11.4329348	-0.855346646	-0.6735107428000001	0	0.8544922	-0.8544922	2.8986084260000005	10.309619600000001	1.7477783540000003	-0.61035156	0.061035156	-0.5493164	4.135571286	9.646875000000001	1.5527832460000002	-1.4648438	-0.36621094	0.79345703	1539960616.85
-8.34052716	-6.19558107	-2.00258786	1.0375977	1.2817383	-0.061035156	9.80598192	-2.1473388580000004	-0.6160888580000001	-0.30517578	-0.5493164	0.12207031	10.80249002	4.00158696	-1.070678714	-0.5493164	0.24414062	-0.79345703	-10.849145860000002	-0.5957519568	-1.4235839660000003	0.061035156	1.2207031	-0.5493164	2.3219971040000003	9.426757788000002	2.097094748	-0.30517578	0.30517578	-0.8544922	4.49086911	11.51188948	2.2071533540000003	-1.0986328	-0.18310547	2.6245117	1539960616.89
-9.5451902	-4.987329074000001	-3.338842752	0.5493164	-2.0751953	-0.48828125	9.96628444	-2.851953076	-1.3266846040000002	-0.18310547	-0.4272461	0.24414062	10.700806200000002	4.012353534	-1.12211911	-0.48828125	0.061035156	-0.5493164	-10.27851538	-0.385205072	-1.75495607	1.159668	0.8544922	-0.061035156	1.2656738220000001	9.0092527	2.47631839	-0.061035156	0.8544922	-0.61035156	2.7945312500000004	12.35766574	1.7669189300000003	-2.0141602	0.30517578	3.3569336	1539960616.93
-9.122900360000001	-4.423876996	-2.6497802520000002	0.18310547	-0.061035156	-0.79345703	9.70429712	-3.4776123200000004	-1.0180419928000002	-0.12207031	0.24414062	0.36621094	9.749755890000001	5.2911866000000005	-0.8756836060000002	-0.4272461	0.30517578	-0.18310547	-10.387377700000002	-1.818359424	-1.8434814300000002	0.61035156	1.0986328	-0.12207031	0.709399411	9.504516574	2.94765625	-0.18310547	0.91552734	-0.36621094	-0.153125	12.10046376	-0.8194580072000001	-1.5869141	1.0986328	3.3569336	1539960616.97
-8.84177266	-5.2828125	-2.446411142	0.61035156	0.9765625	-1.159668	9.70429712	-3.4776123200000004	-1.0180419928000002	0	0.061035156	0.48828125	9.749755890000001	5.2911866000000005	-0.8756836060000002	-0.30517578	0.36621094	-0.24414062	-10.4459964	-2.1712646760000003	-1.9559326080000001	-0.30517578	1.2817383	-0.061035156	0.6400146760000001	10.12539038	3.6391114200000003	0.24414062	0.48828125	-0.91552734	-1.95234375	11.07883336	-1.7633300720000002	-0.7324219	-0.12207031	3.112793	1539960617.01
-8.073754892	-5.304345746000001	-2.403344748	0.24414062	-0.91552734	-1.0375977	9.43632788	-3.420190396	-1.2907959260000001	0.061035156	-0.24414062	0.6713867	8.792724640000001	6.08432608	-0.8744873200000001	-0.12207031	-0.18310547	-0.48828125	-9.796411240000001	-1.4833984620000003	-2.186816394	-0.24414062	1.159668	0.061035156	0.9331054712000001	10.394556200000002	3.4835937500000003	0.061035156	0.12207031	-1.2207031	-0.5239746106000001	10.17204622	-1.02761232	0.12207031	-1.4648438	2.1972656	1539960617.05
-7.705298020000001	-5.02680661	-2.08752446	0.12207031	0.24414062	-0.7324219	8.927905252	-3.599633786	-2.04924321	-0.18310547	0.12207031	0.8544922	9.08342302	5.9347898400000005	-0.663940396	0.061035156	-0.4272461	-1.0986328	-9.171948380000002	-1.3111327879999999	-2.41770018	-0.061035156	0.9765625	0	0.5263671924000001	9.77607428	3.12709964	-0.061035156	0.4272461	-1.2817383	0.288305661	8.82023912	-0.0825439496	1.0375977	-0.18310547	0.91552734	1539960617.09
-8.193384080000001	-4.66672374	-1.494165036	0.6713867	-0.5493164	-0.24414062	8.927905252	-3.599633786	-2.04924321	-0.24414062	-0.061035156	0.91552734	9.08342302	5.9347898400000005	-0.663940396	0.12207031	-0.48828125	-1.3427734	-8.59414038	-1.227392572	-2.59116214	0.061035156	0.7324219	0.18310547	-0.2033691394	9.061889480000001	2.9823487400000004	0.061035156	0	-1.159668	-0.0478515625	8.509204074000001	0.025122070680000004	1.8920898	2.2583008	-0.24414062	1539960617.13
-7.395459260000001	-3.6881591460000003	-1.592260782	0.61035156	-0.48828125	0.30517578	8.706591754	-3.4800048920000006	-1.8841552520000002	-0.12207031	-0.36621094	0.7324219	9.350195288	5.775683606	-0.4103271466	0.061035156	-0.61035156	-1.0986328	-8.327368210000001	-1.449902356	-2.8124755400000003	0.24414062	0.30517578	0.18310547	-0.40434570680000004	8.86809056	2.9010009000000005	0.30517578	-0.48828125	-0.8544922	-1.7274413940000002	8.25678714	-0.6902587860000001	1.159668	0.48828125	-1.159668	1539960617.17
-6.60231929	-3.3866942900000003	-1.9415771760000002	-0.79345703	1.0986328	0	9.048730432000001	-3.210839856	-1.7812744600000001	-0.061035156	-0.30517578	0.5493164	9.955517180000001	5.611792032	-0.6962402160000001	0	-0.7324219	-0.7324219	-8.229272660000001	-2.154516574	-2.7933349640000005	-0.12207031	-0.12207031	0	0.096899411	9.262865920000001	3.2527099640000006	0.24414062	-0.61035156	-0.61035156	-0.88046875	8.302246106	0.04306640576	1.5869141	-1.3427734	-1.3427734	1539960617.21
-7.012646760000001	-4.164282248	-2.62346196	-2.380371	3.1738281	-0.79345703	9.048730432000001	-3.210839856	-1.7812744600000001	0.061035156	-0.36621094	0.24414062	9.955517180000001	5.611792032	-0.6962402160000001	0.12207031	-0.8544922	-0.36621094	-8.52714856	-2.60671376	-2.6390135800000003	-0.36621094	-0.79345703	0.061035156	0.7967285340000001	9.557153060000001	3.354394568	0.18310547	-0.61035156	-0.36621094	1.70471196	9.10495607	1.642504892	2.0751953	1.0986328	-1.7089844	1539960617.25
-10.145727340000002	-6.115429712	-4.635620108	0.36621094	4.638672	-0.5493164	9.451879892000001	-3.2993652160000004	-1.550390576	0.24414062	-0.12207031	0.061035156	10.11103534	5.3844973000000005	-0.7141846040000002	0.36621094	-0.5493164	-0.24414062	-10.59672824	-2.12341304	-2.403344748	-1.5869141	-0.5493164	0.48828125	1.000097644	9.54160144	3.275439496	-0.18310547	-0.8544922	-0.18310547	3.2862060700000004	11.176928420000001	0.38999023560000007	0.91552734	-0.36621094	-1.2817383	1539960617.29
-9.021215560000002	-5.6405027	-4.563842752	0.61035156	-5.79834	-0.12207031	9.38129892	-4.143945288	-1.7190673920000001	0.5493164	-0.24414062	-0.24414062	10.325171220000001	5.22180162	-1.3661621400000001	0.6713867	-0.7324219	-0.24414062	-10.36464856	0.2069580072	-1.8410888580000002	-1.4038086	0	0.79345703	0.7476806610000001	10.19477536	2.306445288	-0.18310547	-1.2817383	-0.061035156	2.6940429320000003	11.897095140000001	1.0264160340000001	-2.9907227	-2.380371	-2.380371	1539960617.33
-6.1106445680000006	-4.336547824	-2.575610324	-0.6713867	1.8310547	0.24414062	9.38129892	-4.143945288	-1.7190673920000001	0.79345703	-0.79345703	0	10.325171220000001	5.22180162	-1.3661621400000001	0.91552734	-0.4272461	-0.12207031	-9.181518570000001	1.138867212	-2.044457968	-0.36621094	-0.36621094	0.48828125	0.6017333966	10.25578624	1.35419928	0	-1.0375977	-0.12207031	3.6331298920000004	9.755737320000001	-0.29667969240000003	0.48828125	0.061035156	-1.7089844	1539960617.37
-7.2339601600000005	-4.633227536	-4.08173822	-1.0986328	4.5776367	-0.4272461	9.220996106000001	-3.9525389400000006	-1.427172824	0.5493164	-0.36621094	0.12207031	10.02011682	5.188305710000001	-1.923632788	0.61035156	-0.12207031	-0.12207031	-8.790332068	0.8290283540000001	-2.0911132200000004	-0.18310547	-0.48828125	0.61035156	-0.02990722644	9.2389402	1.550390576	-0.12207031	-0.18310547	0	2.251416034	9.505712860000001	-0.32778320680000006	0.36621094	-1.6479492	-1.6479492	1539960617.41
-8.93747554	-5.468237320000001	-5.50771466	0.36621094	-3.6621094	0.061035156	8.76042482	-2.9644042540000006	-0.47851562500000006	0.36621094	0.24414062	0.061035156	10.02011682	5.188305710000001	-1.923632788	0.4272461	-0.18310547	0.36621094	-9.405224640000002	0.7381103240000001	-1.9200439300000003	0	-0.48828125	0.48828125	-0.52995607	8.88842752	1.38410643	0.061035156	-0.8544922	0.18310547	3.54580072	9.766503894000001	0.5790038940000001	-0.18310547	0.24414062	-1.4648438	1539960617.45
-7.078442392	-4.794726440000001	-3.5063233800000004	-0.36621094	-1.2817383	0.12207031	8.387182608000002	-2.2035644960000003	0.4330566394	0.6713867	0.4272461	-0.12207031	9.29516574	4.920336960000001	-1.9966064300000002	0.30517578	0.4272461	0.79345703	-9.89809604	0.42109375000000004	-1.6484863220000001	-0.18310547	-0.061035156	0.18310547	0.287109375	9.651660340000001	1.1257080072	0.5493164	-0.91552734	-0.18310547	3.05053714	9.62653804	0.08015136780000001	0.061035156	0.91552734	-0.61035156	1539960617.49
-7.113134980000001	-4.657153354	-3.48598642	0	2.0141602	0.12207031	8.357275360000001	-1.9989990020000004	-0.20097655760000002	0.6713867	-0.5493164	-0.30517578	9.514086960000002	4.5435058900000005	-2.310034146	0.12207031	-0.061035156	0.61035156	-9.843066100000001	0.36845702880000003	-1.415209964	-0.36621094	-0.061035156	-0.061035156	1.293188498	10.455566100000002	1.1340820288	0.6713867	-0.24414062	-0.7324219	1.296777356	9.43513179	-0.5849853534	0.30517578	-0.18310547	-0.5493164	1539960617.53
-8.03547374	-4.660742212000001	-4.623657248000001	-0.061035156	-0.6713867	-0.30517578	8.72692842	-2.21433107	-0.9821533540000001	0.24414062	-0.30517578	0.12207031	9.514086960000002	4.5435058900000005	-2.310034146	0	-0.12207031	0.48828125	-9.858617720000002	0.592163089	-1.5216797120000003	-0.30517578	0	-0.061035156	1.4223876800000002	10.100268080000001	1.4403320680000002	0.4272461	0.36621094	-0.79345703	1.867407248	9.536816394	-0.49526367800000004	0.4272461	0.6713867	-0.4272461	1539960617.57
-7.534228240000001	-4.748071286	-4.25520018	-0.18310547	-1.0375977	-0.36621094	8.72692842	-2.21433107	-0.9821533540000001	0.061035156	0	0.18310547	9.79880342	4.365258786	-1.299169928	-0.36621094	0.61035156	0.30517578	-9.77607428	0.42587889400000006	-1.4929687500000002	-0.24414062	0.12207031	-0.061035156	1.031201178	9.6636232	1.6137939300000002	0	0.18310547	-0.36621094	0.9582275360000001	9.937573380000002	-0.3194091754	0	0.91552734	-0.36621094	1539960617.61
-7.446899460000001	-4.756445288	-3.643896466	-0.36621094	-0.061035156	-0.36621094	8.89680162	-2.6079101440000003	-0.984545926	-0.061035156	-0.30517578	-0.12207031	9.195874100000001	4.091308606	-0.811083966	-0.24414062	0	0.061035156	-9.737792932000001	0.230883786	-1.50493161	-0.30517578	0.12207031	-0.12207031	0.9893310700000001	9.79401857	1.465454074	-0.18310547	0.24414062	-0.12207031	0.08015136780000001	9.734204074	-0.734521466	0.18310547	-0.18310547	-0.30517578	1539960617.65
-7.917040740000001	-4.85573732	-3.63432608	0.18310547	-0.4272461	-0.30517578	9.031982428000001	-2.805297824	-0.9797607428000001	-0.24414062	-0.30517578	-0.12207031	9.144433606	4.074560504000001	-1.211840854	-0.12207031	-0.30517578	-0.30517578	-9.89929164	0.288305661	-1.50493161	-0.24414062	0.30517578	-0.18310547	0.855346646	9.69113768	1.412817392	-0.12207031	0.61035156	-0.18310547	1.0192382788	9.69233426	-0.699829074	0.061035156	-0.18310547	-0.24414062	1539960617.69
-7.948144568	-4.591357428	-3.905883786	0.061035156	-0.48828125	-0.24414062	8.8561277	-2.807690396	-0.8708984620000001	-0.24414062	-0.24414062	-0.061035156	9.480590560000001	4.21452626	-1.848266574	-0.24414062	-0.18310547	-0.48828125	-9.82751448	0.24643554320000002	-1.5779052520000003	-0.12207031	0.30517578	-0.12207031	0.569433606	9.518872300000002	1.4798096040000002	0	0.79345703	-0.30517578	1.4965576080000003	9.77368161	-0.3959716754	0	0.36621094	-0.12207031	1539960617.73
-7.835693390000001	-4.6990235600000005	-3.776684604	-0.18310547	-0.4272461	-0.36621094	8.5582518	-2.7526612400000006	-0.44143066100000006	-0.12207031	0.18310547	0.12207031	9.326269568	4.22648912	-1.62575679	-0.24414062	0.24414062	-0.36621094	-9.77966304	0.19738769960000002	-1.6281494600000002	-0.061035156	0.36621094	-0.18310547	0.569433606	9.518872300000002	1.4798096040000002	0	0.79345703	-0.30517578	0.8972167932	9.80239218	-0.4103271466	0.12207031	0.061035156	-0.18310547	1539960617.77
-7.829711960000001	-4.856933606	-3.4620605040000005	0	-0.36621094	-0.30517578	7.589257788	-2.0157471040000003	-0.0861328125	0.24414062	0.6713867	0.36621094	9.326269568	4.22648912	-1.62575679	-0.30517578	0.79345703	-0.36621094	-9.701904254	0.00837402356	-1.733422824	0.061035156	0.30517578	-0.18310547	0.569433606	9.518872300000002	1.4798096040000002	0	0.79345703	-0.30517578	0.7871582068	9.76411142	-0.49885253600000007	0.061035156	-0.12207031	-0.12207031	1539960617.81
-7.63710962	-4.88444838	-3.3149170320000003	0.24414062	-0.061035156	-0.18310547	7.589257788	-2.0157471040000003	-0.0861328125	0.36621094	2.1362305	1.0375977	8.391967752000001	3.7072998200000002	-1.415209964	-0.18310547	1.2817383	-0.8544922	-9.697119110000001	-0.1459472644	-1.7597412140000002	0	0.30517578	-0.18310547	1.8817626800000002	9.34780252	1.5563721040000003	0.4272461	2.0751953	0.4272461	1.022827176	9.759326080000001	-0.6292480432	0	0	-0.061035156	1539960617.85
-7.734009080000001	-4.8617187500000005	-3.40942392	0.24414062	0.061035156	-0.18310547	6.500634980000001	-1.6783935700000001	0.0729736322	0.12207031	1.6479492	1.8310547	7.456469748	3.2383545320000002	-0.98334964	0.24414062	0.79345703	-1.8920898	-9.746167032	-0.1363769568	-1.70471196	0	0.48828125	-0.18310547	2.424877896	9.130077880000002	1.29558107	0.7324219	3.7231445	0.7324219	1.035986322	9.70429712	-0.5215820288	0	-0.12207031	-0.061035156	1539960617.89
-7.950537140000001	-4.768408246	-3.4680420320000005	0.24414062	-0.12207031	-0.24414062	6.738696580000001	-2.5385253600000004	0.0837402356	-0.12207031	-0.24414062	2.319336	7.62993161	3.5182862400000006	-0.808691394	-0.061035156	0.8544922	-2.9296875	-9.82392572	-0.2392578076	-1.7693115020000003	0	0.48828125	-0.18310547	2.000195288	9.314306610000001	1.0958007788	0.61035156	4.699707	0.7324219	1.02761232	9.737792932000001	-0.439038089	-0.061035156	-0.12207031	0	1539960617.929
-7.839282248	-4.651171924000001	-3.5087158540000005	0.18310547	-0.18310547	-0.30517578	8.027099640000001	-3.261083966	-0.4426269568000001	0.24414062	2.8686523	2.6855469	7.8775634000000005	4.559057608	-0.668725589	-0.18310547	1.2207031	-3.1738281	-9.82392572	-0.40793457460000004	-1.7059082460000001	-0.18310547	0.6713867	-0.12207031	1.5587646760000002	9.687548920000001	0.9713867212000001	0.8544922	4.8828125	0.9765625	1.0587158540000001	9.796411240000001	-0.47492675720000005	-0.061035156	-0.24414062	0.061035156	1539960617.969
-7.90388179	-4.69064946	-3.379516574	0.12207031	0	-0.4272461	7.872778060000001	-3.9417724640000005	-0.7488769568000001	-0.24414062	2.2583008	3.0517578	8.053417932	5.638110520000001	-0.7967285340000001	-0.24414062	1.3427734	-3.6010742	-9.790429712	-0.4139160144	-1.771704074	-0.30517578	0.7324219	-0.061035156	1.293188498	9.840673920000002	1.0288086060000001	0.6713867	5.3710938	0.5493164	1.0240234620000002	9.724634080000001	-0.47971191100000005	-0.061035156	-0.24414062	0.061035156	1539960618.009
-7.940966754000001	-4.66433107	-3.2539062500000004	0.18310547	0.061035156	-0.4272461	8.674292032	-4.82702626	-0.28471679320000004	-0.5493164	1.3427734	3.7841797	9.27722194	7.278222840000001	-0.45339357	-0.36621094	1.0986328	-4.0893555	-9.81196286	-0.454589856	-1.9032959260000002	-0.30517578	0.7324219	-0.061035156	0.34572753600000006	9.852636780000001	1.178344748	1.0375977	4.8217773	0.12207031	1.2321777160000003	9.75214856	-0.4713378894	0	-0.061035156	0.061035156	1539960618.049
-7.722045926000001	-4.713378894000001	-3.22160643	0.24414062	0.79345703	-0.4272461	8.77836911	-5.36655252	0.08493652160000001	-0.4272461	1.7089844	3.90625	10.1325679	8.149121106	0.026318359620000002	-0.79345703	2.6855469	-3.6010742	-9.7066893	-0.2775390576	-2.044457968	-0.61035156	0.9765625	0.061035156	-0.17465820680000002	9.810766280000001	1.178344748	0.9765625	3.9672852	-0.12207031	1.1855224640000002	9.76171875	-0.46774902160000004	-0.061035156	-0.061035156	0	1539960618.089
-7.81655252	-4.91315944	-3.475219748	0.18310547	0.36621094	-0.5493164	8.57380342	-6.10107428	0.12321777160000001	-0.30517578	1.0986328	3.7231445	9.42915036	8.310620108	-0.04306640576	-0.9765625	2.4414062	-3.0517578	-9.595434800000001	-0.20097655760000002	-2.177246106	-0.4272461	1.0375977	0.12207031	-0.343334964	9.90527356	1.5683349640000002	0.6713867	2.5634766	0.061035156	1.1627929712000002	9.71027806	-0.477319339	-0.061035156	-0.061035156	0	1539960618.13
-7.799804712	-4.98374002	-3.4154052520000002	0.24414062	0.24414062	-0.5493164	7.558154254000001	-6.986327880000001	1.038378894	-0.36621094	0.36621094	3.2348633	8.959009080000001	8.40153804	0.24165038940000003	-0.4272461	2.0751953	-2.746582	-9.60261232	-0.21413574280000003	-2.368652356	-0.36621094	1.0375977	0.12207031	-0.6447998200000001	9.701904254	1.431957968	0.61035156	2.319336	-0.4272461	1.24294429	9.72224092	-0.42707518000000005	0	0	0	1539960618.17
-7.66342752	-5.1631836060000005	-3.3555908540000003	0.36621094	0.36621094	-0.48828125	7.558154254000001	-6.986327880000001	1.038378894	0.12207031	0.5493164	2.5024414	8.145532248	8.740087860000001	0.8134765380000001	-0.36621094	1.5869141	-1.7089844	-9.532031250000001	-0.05502929712000001	-2.5899658540000003	-0.30517578	1.0986328	0.12207031	-0.501245108	9.746167032	1.2537109620000002	1.0986328	1.4038086	-0.5493164	1.240551718	9.743774460000001	-0.461767572	-0.061035156	0	0	1539960618.209
-7.638305710000001	-5.25170926	-3.47163089	0.48828125	0.30517578	-0.4272461	7.24472644	-7.12629393	0.931909146	-0.24414062	-0.61035156	2.0751953	7.299755890000001	8.38239766	1.09819339	-0.48828125	1.2207031	-1.0375977	-9.376513580000001	-0.002392578076	-2.82922374	-0.061035156	0.9765625	0.12207031	-0.1854248004	9.92321736	1.582690396	0.48828125	0.91552734	-0.4272461	1.2106445288	9.744970746000002	-0.37443847840000005	0	0.061035156	0	1539960618.25
-7.589257788	-5.261279254	-3.5015380400000002	0.4272461	-0.12207031	-0.4272461	7.265063400000001	-7.24592302	0.9127685700000001	-0.36621094	-0.24414062	1.4648438	7.299755890000001	8.38239766	1.09819339	0.12207031	0.36621094	-0.8544922	-9.368139480000002	-0.1208251996	-3.0732665740000003	-0.061035156	0.9765625	0.12207031	0.1997802716	9.835888579999999	1.3661621400000001	0.4272461	1.159668	-0.48828125	1.19270018	9.759326080000001	-0.37683107	0	0	0	1539960618.29
-7.445702880000001	-5.32109375	-3.3914795320000004	0.36621094	0.24414062	-0.4272461	6.63461911	-7.29138179	0.9474609620000001	-0.18310547	0.30517578	1.2817383	7.2339601600000005	8.37641574	1.547998004	0.061035156	0.061035156	-0.48828125	-9.24372554	-0.132788089	-3.3053466460000003	-0.12207031	0.8544922	0.12207031	0.3194091754	9.911254500000002	1.1209228240000002	0.48828125	0.5493164	-0.4272461	1.1209228240000002	9.69472644	-0.5287597644	-0.061035156	-0.18310547	0	1539960618.329
-7.562939300000001	-5.358178420000001	-3.475219748	0.48828125	0.061035156	-0.36621094	6.209936600000001	-7.275830072	0.7716064300000001	-0.24414062	0.4272461	1.3427734	6.993505890000001	8.328564300000002	1.302758786	-0.18310547	0.79345703	-0.5493164	-9.175537140000001	-0.04306640576	-3.4297608800000003	-0.12207031	0.79345703	0.18310547	0.13398437500000002	9.942358720000001	1.259692392	0.24414062	0.48828125	-0.36621094	1.3817138580000001	9.71027806	-0.49167482	0	-0.061035156	0	1539960618.37
-7.50671376	-5.353393570000001	-3.4034423920000005	0.30517578	-0.12207031	-0.36621094	6.125	-7.4409179320000005	0.5431152356000001	-0.12207031	0	1.159668	6.993505890000001	8.328564300000002	1.302758786	0.061035156	0.30517578	-0.61035156	-9.10615216	-0.037084961060000005	-3.591259784	-0.12207031	0.79345703	0.18310547	-0.03828125	9.957910340000002	1.0934082068000002	0.18310547	0.36621094	-0.36621094	1.449902356	9.689941394000002	-0.4378417932	-0.061035156	0.061035156	0.061035156	1539960618.409
-7.46364766	-5.47421875	-3.48598642	0.24414062	0	-0.36621094	6.122607428000001	-7.5114991	0.6232665740000001	0	0.12207031	0.79345703	7.109545926000001	8.436230432	1.143652356	0.24414062	0.4272461	-0.48828125	-9.120507788000001	-0.028710937500000002	-3.7049072480000005	-0.061035156	0.5493164	0.12207031	0.03349609424	10.05122104	0.9175537140000001	0.12207031	0.30517578	-0.30517578	1.3482177520000003	9.743774460000001	-0.47492675720000005	0	0.061035156	0	1539960618.449
-7.539013580000001	-5.630932608000001	-3.371142572	0.12207031	-0.18310547	-0.30517578	5.96828624	-7.6143798920000005	0.80988768	-0.061035156	0.30517578	0.48828125	6.4061277	8.718554712000001	1.274047824	0.061035156	0.48828125	-0.48828125	-9.1276857	-0.01315917932	-3.8329101440000004	-0.061035156	0.48828125	0.061035156	-0.05144042932000001	10.035669420000001	0.9331054712000001	0.24414062	0.36621094	-0.36621094	1.27763678	9.683960160000002	-0.45339357	0	0.061035156	0	1539960618.489
-7.456469748	-5.632128894	-3.3149170320000003	0.12207031	-0.18310547	-0.24414062	5.841479532	-7.70649411	0.773999002	-0.061035156	-0.18310547	0.36621094	6.4061277	8.718554712000001	1.274047824	0.12207031	0.30517578	-0.36621094	-9.064282248	0.0657958966	-3.951342752	-0.061035156	0.48828125	0.061035156	-0.32778320680000006	9.9949955	0.833813498	0.24414062	0.12207031	-0.36621094	1.332666034	9.777270468000001	-0.40075683900000003	0	0	0	1539960618.529
-7.370336960000001	-5.6967282400000006	-3.301757788	0.061035156	-0.18310547	-0.18310547	5.86660144	-7.676586960000001	0.80988768	-0.061035156	-0.18310547	0.24414062	6.501831070000001	8.753247300000002	1.4391357820000001	0.061035156	-0.12207031	-0.24414062	-8.923120108	0.1256103534	-4.0685790740000005	-0.061035156	0.30517578	0	-0.1208251996	10.04404254	0.8266357428000001	0.12207031	0	-0.30517578	1.28122554	9.721044928000001	-0.37802735600000004	0	0	0	1539960618.569
-7.369140380000001	-5.74338408	-3.23955072	0.061035156	-0.30517578	-0.18310547	5.956323380000001	-7.655053420000001	0.8134765380000001	-0.12207031	0.061035156	0.061035156	6.66811502	8.717358426	1.7035155760000003	0	0.24414062	-0.36621094	-8.939868210000002	0.1196289038	-4.121215854000001	-0.061035156	0.18310547	0	-0.10048827880000001	10.084716460000001	0.9043945288	0	0.12207031	-0.24414062	1.378125	9.6983152	-0.40314941100000007	0	0.061035156	0	1539960618.609
-7.35358876	-5.770898560000001	-3.2048584260000004	0.061035156	-0.18310547	-0.061035156	5.861816394000001	-7.692138580000001	0.9630126800000001	-0.24414062	0	-0.061035156	6.66811502	8.717358426	1.7035155760000003	-0.061035156	0.61035156	-0.48828125	-8.984130890000001	0.1112548822	-4.183422824	-0.12207031	0.061035156	0	-0.192602536	10.11582068	0.83022464	-0.061035156	0	-0.18310547	1.314721646	9.74138179	-0.48330077880000005	0.061035156	0.061035156	0	1539960618.649
-7.322485520000001	-5.732617212	-3.1797364200000002	-0.061035156	0	0	5.861816394000001	-7.692138580000001	0.9630126800000001	-0.12207031	0.18310547	-0.12207031	6.52575679	8.83100589	1.738207968	-0.24414062	0.30517578	-0.24414062	-8.91235324	0.1447509784	-4.2336670320000005	-0.12207031	-0.061035156	-0.061035156	-0.1208251996	10.16845746	0.855346646	-0.18310547	0	-0.061035156	1.3075439300000002	9.705493210000002	-0.5060302716	0	-0.12207031	0	1539960618.689
-7.47561052	-5.788842752000001	-3.267065396	-0.061035156	-0.061035156	0.12207031	5.544799820000001	-7.692138580000001	0.9821533540000001	-0.18310547	0.30517578	0.24414062	6.956420926000001	8.883642572	1.679589856	-0.12207031	0.4272461	-0.36621094	-8.883642572	0.2380615216	-4.33535144	-0.12207031	-0.18310547	-0.12207031	-0.2260986322	10.17683058	0.8661132788	-0.24414062	0.12207031	-0.061035156	1.4391357820000001	9.733007788	-0.42587889400000006	0.061035156	-0.061035156	0	1539960618.729
-7.6239501800000005	-5.63930661	-3.289794928	-0.24414062	-0.24414062	0.30517578	5.470629892	-8.080932608000001	1.1328857428	-0.061035156	0.48828125	0.30517578	6.956420926000001	8.883642572	1.679589856	-0.18310547	0.9765625	-0.24414062	-8.755639480000001	0.2643798822	-4.40234375	-0.12207031	-0.4272461	-0.18310547	-0.6316406250000001	10.317992720000001	0.765625	-0.36621094	-0.12207031	0	1.606616214	9.753344748	-0.29667969240000003	-0.12207031	-0.36621094	0.061035156	1539960618.769
-7.958911240000001	-5.45148912	-3.3567871400000002	-0.30517578	-0.30517578	0.5493164	5.470629892	-8.080932608000001	1.1328857428	0	1.2207031	0.30517578	6.955224640000001	9.31191394	1.604223642	-0.8544922	2.380371	-0.36621094	-8.73410643	0.2380615216	-4.476513580000001	-0.061035156	-0.79345703	-0.24414062	-1.0288086060000001	10.41489218	0.83022464	-0.5493164	-0.36621094	0.061035156	2.3076415740000003	9.721044928000001	-0.2811279254	0	-0.30517578	0.24414062	1539960618.809
-8.03786592	-5.267260880000001	-3.4812010800000004	-0.7324219	-0.18310547	0.79345703	4.5243652160000005	-8.62045926	1.191503894	0.24414062	-0.061035156	0.12207031	5.55078125	9.90647014	2.82084964	-1.5258789	2.6855469	-0.061035156	-8.69941394	0.15910644960000003	-4.393969748000001	0	-1.159668	-0.30517578	-1.3637695680000002	10.639795320000001	0.8816650360000001	-0.6713867	-1.159668	0.061035156	2.6390135800000003	9.65883786	-0.27395019960000005	0.061035156	-0.48828125	0.30517578	1539960618.849
-8.11682158	-5.039965560000001	-3.7276367800000005	-1.2207031	-0.5493164	0.91552734	4.439428714000001	-9.077441394000001	1.4176025360000002	0.8544922	-0.18310547	-0.36621094	5.55078125	9.90647014	2.82084964	-1.7700195	1.8920898	0.12207031	-8.585766574	-0.057421875000000004	-4.218115216	-0.061035156	-1.5869141	-0.4272461	-1.3302734620000003	10.841967360000002	1.052734375	-0.91552734	-2.1362305	0.18310547	2.92971196	9.62773462	-0.172265625	-0.18310547	0.12207031	0.36621094	1539960618.889
-8.041455072	-4.88444838	-3.6785887600000002	-1.7700195	-0.9765625	0.8544922	4.350903354000001	-9.12648912	1.7896484620000002	1.0375977	0.91552734	-0.24414062	4.996899460000001	9.81914038	3.371142572	-1.2817383	1.4038086	0.48828125	-8.54270018	-0.38879393000000007	-3.92023912	-0.18310547	-2.0141602	-0.48828125	-1.1173339660000001	10.71516124	1.2441405760000002	-1.2207031	-3.0517578	0.24414062	2.783764676	9.60261232	-0.1256103534	-0.36621094	0.48828125	0.48828125	1539960618.929
-8.125195288	-5.0662844400000004	-3.1893066100000005	-1.953125	-1.2207031	0.79345703	3.8281250000000004	-9.02241214	2.04924321	1.0375977	1.3427734	-0.12207031	5.243335160000001	9.567919928000002	3.3531983800000003	-0.8544922	1.7089844	0.8544922	-8.62404802	-0.5825927716	-3.52785643	-0.18310547	-2.0141602	-0.48828125	-0.702221646	10.32995558	1.36018071	-1.4648438	-3.6621094	0.48828125	3.093603534	9.594238220000001	0.16628417539999998	-0.5493164	0.8544922	0.7324219	1539960618.969
-8.328564300000002	-4.9442626800000005	-3.1079589660000004	-2.1972656	-1.4038086	0.91552734	3.6391114200000003	-8.99728984	2.172460962	1.0375977	0.8544922	0.30517578	5.329467752000001	9.01403804	3.3460204680000003	-0.48828125	2.380371	0.8544922	-8.81066893	-0.879272464	-3.0589112400000005	-0.36621094	-2.5634766	-0.36621094	-0.12202148560000001	9.87536592	1.5013427520000002	-1.4648438	-3.8452148	0.7324219	3.3220947480000005	9.756933606	0.3337646466	-0.36621094	1.3427734	0.9765625	1539960619.009
-8.711376800000002	-4.712182608	-2.777783246	-2.2583008	-2.8076172	0.9765625	3.458471646	-8.98173822	1.5300537140000001	1.159668	-0.4272461	0.91552734	5.28161592	8.403930710000001	2.9931152160000005	0.061035156	1.953125	0.6713867	-9.228173920000001	-1.4068359620000002	-2.5086182100000003	-0.5493164	-2.6855469	-0.24414062	0.3158203076	9.43513179	1.8937255400000002	-1.4648438	-3.7231445	0.7324219	2.5385253600000004	9.889721940000001	-0.0909179712	-0.7324219	1.5869141	0.8544922	1539960619.049
-8.886035340000001	-4.0877197480000005	-2.4117187500000004	-2.319336	-2.9296875	0.9765625	3.476416034	-8.717358426	1.0874267572	1.4038086	-1.159668	1.2207031	5.74936502	7.536621106	2.66772464	0.36621094	1.2207031	0.48828125	-9.564331070000001	-1.776489218	-1.9284179320000001	-0.91552734	-2.5634766	-0.24414062	0.8374023560000001	9.122900360000001	2.2573974640000003	-1.0375977	-2.8686523	0.4272461	2.575610324	9.518872300000002	-0.3911865216	-0.36621094	2.6855469	0.4272461	1539960619.09
-8.311816394000001	-3.5733153960000004	-2.2035644960000003	-2.380371	-2.4414062	0.6713867	3.50991214	-8.621655252000002	0.5802001800000001	1.5869141	-1.2817383	1.3427734	5.74936502	7.536621106	2.66772464	0.5493164	1.7700195	0.6713867	-9.843066100000001	-2.027709964	-1.32189946	-1.3427734	-2.4414062	-0.061035156	1.3254882200000002	8.91235324	2.5397216460000003	-0.48828125	-2.6245117	0.24414062	2.2203125000000004	9.5104982	-1.412817392	0.79345703	5.2490234	-0.61035156	1539960619.129
-7.035375900000001	-2.87109375	-2.235864218	-3.479004	-0.4272461	-0.12207031	3.338842752	-8.38478984	0.153125	1.6479492	-1.8920898	1.4648438	5.559155252000001	7.217211960000001	2.6772949280000002	1.0375977	2.4414062	1.4038086	-9.682763580000001	-2.239453076	-0.6806884980000001	-2.0141602	-2.1972656	-0.12207031	1.9224365020000003	8.914746106	2.76821286	-0.30517578	-2.319336	0.12207031	-0.27155761780000004	9.67080072	-1.3829101440000002	0.061035156	9.765625	-2.0141602	1539960619.169
-6.750659440000001	-4.19060054	-2.495458966	-4.3945312	1.7700195	-1.5869141	3.1151367800000003	-8.177832068	0.014355469240000002	1.5258789	-2.1362305	1.4038086	6.756640380000001	6.85473642	2.7933349640000005	1.8920898	2.8686523	1.8310547	-10.178027160000001	-2.0372802520000004	-0.31223143000000003	-2.4414062	-2.380371	-0.18310547	2.828027356	8.95661592	2.74069838	-0.30517578	-1.159668	-0.12207031	-5.523266574	8.713769568	-1.534838858	1.4038086	6.286621	-2.5634766	1539960619.209
-7.9625	-5.315112320000001	-2.698828076	-2.6245117	0.12207031	-1.0986328	2.85913089	-8.07614766	-0.173461911	1.6479492	-2.6245117	1.8310547	6.756640380000001	6.85473642	2.7933349640000005	2.6245117	3.9672852	1.5869141	-10.55007338	-1.4989501800000002	0.001196289038	-2.6245117	-1.5869141	-0.061035156	3.4979492800000003	8.902783246	2.600732428	-0.7324219	0.61035156	-0.24414062	-5.608202880000001	9.681567392	-1.0419677520000001	1.5258789	0.061035156	-1.7700195	1539960619.249
-9.01044928	-5.62016574	-4.4059326080000005	-1.5258789	1.5258789	-0.4272461	2.7502685700000002	-7.9517334260000005	-0.833813498	1.8310547	-4.4555664	2.380371	6.74467752	6.817651260000001	3.257495108	3.112793	3.90625	1.7089844	-10.79172374	-0.2763427716	0.6208740020000001	-3.6010742	-1.0986328	0.24414062	3.0601074280000002	9.036767572	2.136572284	-0.8544922	1.953125	-0.24414062	-1.25729982	12.921117720000002	-3.0182373200000003	3.2958984	-6.958008	-0.48828125	1539960619.289
-8.80947284	-4.318603534	-4.695434604000001	-0.8544922	-4.8217773	0.30517578	2.743090854	-8.182617212	-1.143652356	1.8920898	-5.859375	2.5024414	6.522167932	7.01623552	3.5888672120000003	3.7231445	3.7841797	1.6479492	-9.911254500000002	1.60183107	0.46535643000000004	-2.6855469	-0.5493164	0.7324219	2.036083966	9.41599092	1.4869873200000001	-0.24414062	2.0141602	0.18310547	7.932592752000001	10.294067000000002	3.5111084260000003	-0.91552734	3.2958984	-1.7089844	1539960619.329
-6.883447480000001	-3.192895468	-2.4308594240000003	-1.5258789	-0.9765625	-0.18310547	3.895117212	-8.202954074	-1.6472900360000002	1.5869141	-6.958008	2.8686523	6.535326980000001	7.582080072	3.88674321	3.8452148	4.4555664	1.4648438	-9.625341754	1.3171142180000002	0.2392578076	-1.159668	-0.6713867	0.36621094	0.9725830072	9.16357428	1.449902356	0.18310547	3.0517578	0.36621094	5.397656250000001	8.135961960000001	-0.04426269568	1.7700195	6.286621	-0.36621094	1539960619.369
-7.572509980000001	-3.16777356	-3.02421875	-2.1972656	4.9438477	-0.8544922	3.895117212	-8.202954074	-1.6472900360000002	1.0986328	-6.3476562	3.479004	6.628637680000001	7.702905252000001	4.330566394000001	3.4179688	5.2490234	1.4038086	-9.938769960000002	0.49645996400000003	0.4521972644	-1.5258789	-0.30517578	0.30517578	-0.08015136780000001	8.633618210000002	1.7226562500000002	0.61035156	2.8686523	0.61035156	-0.2823242212	10.13017572	-1.178344748	0.5493164	1.3427734	0	1539960619.409
-9.069067392000001	-4.1415527160000005	-5.203857428000001	-0.91552734	-1.2207031	-0.24414062	4.93588858	-7.66940944	-1.0479492212000001	0.48828125	-3.90625	3.8452148	5.7027101600000005	7.9517334260000005	3.9896241	2.2583008	4.0283203	1.6479492	-9.89809604	0.461767572	0.61848143	-1.159668	-0.12207031	0.30517578	-0.49885253600000007	8.815454074	1.8602295320000002	1.159668	1.7089844	0.7324219	0.38400878600000005	10.064379500000001	-0.39836425720000007	-0.18310547	-0.6713867	-0.12207031	1539960619.449
-8.181420926000001	-4.023120108	-4.094897464000001	-0.4272461	-2.8686523	-0.36621094	6.5305420320000005	-8.540307608	0.2895019568	-0.30517578	-0.79345703	4.211426	5.7027101600000005	7.9517334260000005	3.9896241	1.0986328	1.8920898	1.5258789	-10.01174272	0.2619873004	0.7512695288	-1.4648438	0.12207031	0.36621094	0.20097655760000002	9.555957068	1.832714856	1.4648438	0.8544922	0.36621094	1.833911142	9.615771760000001	-0.569433606	0.30517578	1.0375977	0	1539960619.489
-7.806982428000001	-3.20007338	-3.7096923920000004	-1.4038086	1.5258789	-0.4272461	6.5305420320000005	-8.540307608	0.2895019568	-1.0375977	1.7700195	4.333496	5.784057608	8.43742662	4.003979532000001	0.36621094	0.8544922	1.5869141	-9.94355432	0.3959716754	0.8266357428000001	-1.3427734	0.30517578	0.36621094	1.272851538	10.06557608	1.885351538	1.0375977	0.9765625	0.061035156	1.1508300720000002	9.688745108	-0.7141846040000002	0.30517578	1.0375977	-0.061035156	1539960619.529
-8.106054712	-2.6844726440000004	-4.76481929	-1.2207031	-1.0986328	-0.9765625	7.010253894000001	-8.84177266	0.925927716	-1.5258789	2.6855469	3.2958984	5.9012939300000005	8.62045926	3.89272464	0.12207031	1.0986328	1.5258789	-9.94355432	0.3959716754	0.8266357428000001	-1.3427734	0.30517578	0.36621094	1.98464357	10.0560054	2.038476538	0.30517578	1.4038086	0.18310547	0.1399658246	9.25090306	-1.6353271760000003	0.36621094	-0.12207031	0	1539960619.569
-7.35598143	-2.70839856	-4.1140380400000005	-1.6479492	-0.36621094	-1.8310547	5.085424820000001	-8.777173020000001	1.9989990020000004	-1.7089844	1.4648438	0.9765625	5.992211960000001	8.35249002	3.585278354	0.5493164	1.2207031	1.4648438	-10.461548020000002	-0.8756836060000002	0.7488769568000001	-2.2583008	1.2207031	0.61035156	2.23227536	9.750951980000002	1.943969748	-0.36621094	1.6479492	0.12207031	0.5502929712000001	9.54160144	-1.3290771760000002	0.24414062	-0.7324219	-0.061035156	1539960619.609
-7.75075679	-2.8579346040000004	-4.25520018	-2.0751953	1.6479492	-2.2583008	5.085424820000001	-8.777173020000001	1.9989990020000004	-1.3427734	0.061035156	-1.0986328	6.07714856	7.8620117800000004	3.34841304	1.4038086	1.3427734	1.4648438	-10.169653060000002	-0.47373047120000006	0.6328369110000001	-3.3569336	1.7700195	0.7324219	2.404541034	9.13725589	1.56354982	-0.61035156	1.6479492	-0.36621094	1.89013678	10.082324280000002	-0.03828125	-0.061035156	0.8544922	-0.061035156	1539960619.649
-8.545092752	-2.866308606	-5.324682608000001	-2.746582	-1.2207031	-2.2583008	4.550683606000001	-8.9326902	2.204760782	-0.91552734	-0.79345703	-2.1972656	5.904882788000001	7.166967752000001	2.8890380400000004	1.953125	1.7089844	1.4038086	-9.80358876	0.2763427716	0.2033691394	-3.3569336	1.7700195	0.7324219	2.4392334260000004	9.176733426	0.9175537140000001	-0.5493164	2.1972656	-0.5493164	1.9284179320000001	9.63969748	-0.531152356	-0.061035156	1.5258789	0.061035156	1539960619.689
-8.67788089	-3.3627685700000005	-5.22180162	-2.8076172	-0.36621094	-2.1362305	4.191796924	-9.57629393	2.045654254	-0.30517578	-0.6713867	-2.746582	5.819946580000001	6.5664307100000014	2.7646241	3.112793	1.3427734	0.61035156	-9.87297374	0.5514892572000001	0.1614990216	-3.4179688	1.6479492	0.61035156	2.11982428	9.38010234	0.5598632788000001	-0.24414062	3.2958984	-0.48828125	1.65805661	9.71147464	-1.076660144	0.12207031	1.0986328	0.061035156	1539960619.729
-8.406323380000002	-3.3854980040000004	-5.273242212	-2.746582	-1.953125	-2.1362305	3.302954074	-10.556054320000001	1.9810547120000002	0.4272461	-0.36621094	-3.6621094	6.4575683900000005	6.58796376	2.436840854	4.1503906	2.2583008	-0.061035156	-9.79401857	0.8374023560000001	0.1495361322	-3.7231445	1.4648438	0.48828125	1.6245605040000002	9.7318116	0.5323486420000001	0.061035156	3.90625	-0.30517578	2.020532248	9.888525360000001	-0.6890625	0	1.8920898	-0.18310547	1539960619.769
-7.835693390000001	-3.5135009000000004	-4.769604532000001	-2.8686523	-1.0375977	-2.1362305	2.3243896760000005	-10.82402356	1.888940396	0.91552734	-0.7324219	-4.3945312	7.175341754000001	7.180126800000001	1.8530517180000001	3.9672852	3.6010742	-0.4272461	-9.789233426000001	1.085034146	-0.025122070680000004	-3.7231445	1.2817383	0.24414062	0.8661132788	10.18161592	0.538330072	0.48828125	4.1503906	-0.48828125	1.7752929320000002	9.81315944	-0.6328369110000001	-0.12207031	2.319336	-0.36621094	1539960619.809
-7.875170926000001	-3.47163089	-5.09379892	-2.746582	-0.8544922	-2.0751953	1.33386232	-10.398144960000002	1.7788817900000002	1.159668	-1.5258789	-4.638672	7.54858426	7.881152160000001	1.8841552520000002	3.7231445	3.2958984	-0.48828125	-9.54399411	1.2309814300000002	-0.23686523560000003	-3.9672852	1.2207031	-0.061035156	0.38999023560000007	10.453173920000001	0.702221646	0.8544922	3.90625	-0.61035156	1.506127896	9.709082068	-0.955834964	0	2.0751953	-0.48828125	1539960619.849
-7.801000900000001	-3.6391114200000003	-5.459863220000001	-2.6245117	-1.5869141	-2.0141602	0.41870117800000006	-9.460253894000001	1.4618652160000003	1.2207031	-2.8076172	-4.5776367	7.6646241	8.46015625	2.004980432	3.479004	2.6855469	-0.5493164	-9.419580072	1.585082968	-0.439038089	-3.9672852	1.2207031	-0.061035156	0.3576904254	10.49145468	0.7811767572	0.8544922	3.9672852	-0.48828125	1.4235839660000003	9.63491214	-1.0096679712	0	1.953125	-0.61035156	1539960619.889
-7.556957968000001	-3.6833741	-5.663232428000001	-2.8076172	-1.4648438	-2.0141602	0.2081542932	-8.444604532000001	0.8230468750000001	1.0375977	-4.211426	-3.6010742	7.54379892	8.72932158	2.0911132200000004	3.2958984	2.4414062	-0.4272461	-9.387280252000002	1.96430661	-0.5969482428	-4.0893555	0.91552734	-0.36621094	0.4103271466	10.541699280000001	0.6663330072	0.5493164	4.211426	-0.12207031	1.745385782	9.56672374	-1.0096679712	0	2.2583008	-0.5493164	1539960619.929
-7.626342752000001	-3.8341064300000003	-5.9886232	-2.8686523	-1.6479492	-2.0751953	0.5191894568000001	-8.00676268	0.36367187500000003	1.2817383	-4.4555664	-2.1362305	7.351196580000001	8.963793930000001	2.245434604	3.0517578	3.2958984	-0.36621094	-9.41120607	2.032495108	-0.7129882787999999	-4.0893555	0.5493164	-0.6713867	0.1399658246	10.59672824	0.5120117212	0.12207031	4.333496	0.24414062	1.677197284	9.64208966	-0.931909146	0.18310547	2.5024414	-0.61035156	1539960619.969
-7.503125000000001	-3.818554712	-6.16447734	-2.9296875	-2.5024414	-2.0141602	0.8266357428000001	-7.9134519800000005	-0.04067382788	1.5258789	-3.7841797	-0.36621094	6.97077626	9.24013678	2.31481929	2.8686523	4.211426	-0.36621094	-9.515283246000001	2.1030761780000002	-0.6962402160000001	-4.0893555	0.5493164	-0.6713867	-0.20935058900000003	10.6756839	0.4426269568000001	-0.36621094	4.211426	0.4272461	1.5934570680000002	9.76411142	-0.9965087860000001	0.12207031	2.6855469	-0.6713867	1539960620.009
-7.122705072	-3.8795653960000003	-5.998193390000001	-3.0517578	-2.1362305	-2.0141602	1.020434604	-8.053417932	-0.48330077880000005	2.1362305	-3.1738281	1.2207031	6.615478240000001	9.45786142	2.215527356	2.5024414	3.9672852	-0.30517578	-9.471020468	2.2346679320000002	-0.7680175720000001	-4.1503906	0.48828125	-0.79345703	-0.46416014400000005	10.5907473	0.32539062500000004	-0.7324219	4.0283203	0.6713867	1.6736084260000001	9.79880342	-1.1723632788	-0.061035156	2.746582	-0.6713867	1539960620.049
-7.25429712	-3.8532471040000003	-6.268554712	-2.9907227	-2.0751953	-1.953125	1.256103534	-8.238842752000002	0.028710937500000002	2.4414062	-3.540039	2.1972656	6.426464660000001	9.479394568	2.031298822	1.8310547	3.7231445	-0.18310547	-9.517675720000002	2.219116214	-0.7476806610000001	-4.1503906	0.24414062	-1.0986328	-0.576611322	10.4723143	0.11005859620000001	-0.8544922	3.7841797	0.79345703	1.6520751800000002	9.759326080000001	-1.378125	-0.36621094	2.8076172	-0.7324219	1539960620.089
-7.108349640000001	-3.9393798920000007	-6.379809800000001	-3.0517578	-2.8076172	-1.8920898	1.4463134979999999	-8.537914840000001	0.3576904254	2.1362305	-4.0893555	3.0517578	6.272143570000001	9.27722194	1.851855432	1.2817383	3.6621094	-0.4272461	-9.603808606000001	2.14973143	-0.660351538	-4.1503906	0.24414062	-1.0986328	-0.47253417540000003	10.34670378	0.031103515380000002	-0.8544922	3.7231445	1.0375977	1.27763678	9.792822480000002	-1.547998004	-0.48828125	2.9907227	-0.6713867	1539960620.129
-6.954028060000001	-4.027905252	-6.06040036	-2.8686523	-2.380371	-1.8310547	1.7406005400000002	-8.97097194	0.10048827880000001	2.0751953	-5.004883	3.7841797	6.17524411	9.051123200000001	1.6149902160000003	0.91552734	3.6010742	-0.6713867	-9.43752446	2.204760782	-0.6232665740000001	-4.211426	0.18310547	-1.2817383	-0.3756347644	10.317992720000001	0.1124511682	-0.91552734	3.7231445	1.0375977	1.403247104	9.8	-1.3470214660000002	-0.5493164	3.0517578	-0.8544922	1539960620.169
-7.054516574	-3.8664062500000003	-6.1214112400000005	-2.9907227	-2.746582	-1.7700195	2.024121106	-9.39685054	-0.0729736322	2.1362305	-5.3100586	3.9672852	6.385790740000001	8.98652356	1.362573282	0.5493164	3.479004	-0.91552734	-9.418384080000001	2.2944824280000002	-0.5969482428	-4.0283203	0.061035156	-1.3427734	-0.385205072	10.20554164	0.1866210962	-0.91552734	3.6621094	1.0986328	1.24294429	9.71147464	-1.3171142180000002	-0.8544922	3.112793	-0.7324219	1539960620.209
-7.1250978400000005	-4.072167932	-5.986230432000001	-2.8686523	-3.0517578	-1.5258789	2.40573732	-9.53920926	-0.4103271466	2.1362305	-5.6762695	3.8452148	6.62504892	8.864501800000001	1.2285888580000002	0.4272461	3.6621094	-0.9765625	-9.54399411	2.3710449280000003	-0.686669928	-4.0283203	0.061035156	-1.3427734	-0.462963858	10.126586960000001	0.154321286	-1.0375977	3.7231445	1.2817383	1.3290771760000002	9.76770018	-1.3171142180000002	-1.0986328	3.112793	-0.79345703	1539960620.249
-7.2901857	-3.59484874	-5.992211960000001	-3.112793	-2.9907227	-1.2817383	2.710791034	-9.284399460000001	-0.879272464	1.953125	-5.92041	3.2958984	6.686059800000001	8.834594748	1.0874267572	0.30517578	3.7231445	-0.91552734	-9.616967752	1.987036142	-0.540722644	-3.90625	-0.18310547	-1.4648438	-0.5574707068000001	10.179223740000001	0.19020996400000004	-0.91552734	3.7841797	1.4038086	1.4774170320000002	9.60859375	-1.184326178	-1.2207031	3.112793	-0.6713867	1539960620.289
-7.21242662	-3.69533696	-6.15729982	-3.3569336	-3.2958984	-1.0986328	3.1689697480000003	-9.11213408	-1.015649411	1.6479492	-5.92041	2.5024414	6.645385880000001	8.942260880000001	0.9905273560000001	0.061035156	3.6621094	-0.9765625	-9.997387680000001	1.6030273560000001	-0.6447998200000001	-3.479004	-0.5493164	-1.7089844	-0.5203857428	10.3526857	0.424682608	-0.48828125	3.7841797	1.2817383	1.1807373200000002	9.645678420000001	-1.293188498	-1.3427734	2.5634766	-0.48828125	1539960620.329
-7.293774460000001	-3.7970214660000003	-5.6548584260000005	-3.7231445	-3.8452148	-0.91552734	3.5290527160000003	-9.18869658	-1.1484375	1.2207031	-5.92041	1.6479492	6.451586960000001	9.15878894	0.878076178	-0.12207031	3.4179688	-1.0986328	-10.05241664	0.663940396	-0.8649169928000001	-3.479004	-0.5493164	-1.7089844	-0.47014160340000005	10.23903804	0.850561502	-0.18310547	3.479004	1.0986328	1.8662109620000003	9.630126800000001	-0.6842773560000001	-1.4648438	2.5634766	-0.12207031	1539960620.369
-7.450488220000001	-3.8353027160000006	-4.934692392	-4.4555664	-2.9296875	-0.91552734	3.77788089	-9.455468750000001	-1.3075439300000002	0.6713867	-5.554199	0.9765625	6.17763678	9.290380890000002	0.7991211060000001	-0.18310547	2.8076172	-0.9765625	-9.961499100000001	-0.387597644	-1.24294429	-3.6010742	-0.8544922	-1.3427734	-0.3158203076	9.846654860000001	1.56354982	0.30517578	3.479004	0.9765625	3.1414550720000003	9.749755890000001	0.6232665740000001	-2.1362305	2.9907227	0.6713867	1539960620.409
-8.565429712	-4.306640576	-4.632031250000001	-4.8217773	0.061035156	-1.0986328	4.0326903960000005	-9.94833966	-1.2919922120000003	0.4272461	-5.126953	0.4272461	5.805590560000001	9.14204074	0.8457763580000002	-0.12207031	1.8310547	-0.8544922	-10.28928264	-1.118530252	-1.2501221040000001	-3.6010742	-0.8544922	-1.3427734	-0.47851562500000006	9.51169429	2.3578857820000003	0.61035156	3.6621094	0.8544922	3.85444339	10.51777356	0.9175537140000001	-2.1362305	3.2958984	1.5869141	1539960620.449
