# Supplementary material for: A deep learning approach for lower back-pain risk prediction during manual lifting
Source: PLoS One. 2021 Feb 19;16(2):e0247162. doi: 10.1371/journal.pone.0247162 (PMC7894914; doi:10.1371/journal.pone.0247162)
Supplement: S1 Data — (ZIP) [file pone.0247162.s001.zip › source-used/Subject_01_P2_Zone08_T3.csv]

Side_A_x	Side_A_y	Side_A_z	Side_G_x	Side_G_y	Side_G_z	LtWt_A_x	LtWt_A_y	LtWt_A_z	LtWt_G_x	LtWt_G_y	LtWt_G_z	RtWt_A_x	RtWt_A_y	RtWt_A_z	RtWt_G_x	RtWt_G_y	RtWt_G_z	Back_A_x	Back_A_y	Back_A_z	Back_G_x	Back_G_y	Back_G_z	UArm_A_x	UArm_A_y	UArm_A_z	UArm_G_x	UArm_G_y	UArm_G_z	Thig_A_x	Thig_A_y	Thig_A_z	Thig_G_x	Thig_G_y	Thig_G_z	Time_stp
-8.576196580000001	-3.6415038940000004	-3.124707068	0	-0.061035156	-0.061035156	2.6258545320000004	-8.80588408	0.46535643000000004	-0.061035156	-0.061035156	0	1.8949219240000001	9.759326080000001	2.6258545320000004	-0.18310547	-0.061035156	-0.061035156	-9.760522660000001	-0.17944336060000002	0.6447998200000001	0	-0.061035156	-0.061035156	0.18303222840000002	9.71625998	2.241845746	0	-0.061035156	-0.061035156	1.4020507200000003	9.686352340000001	-0.5455078076000001	0	-0.061035156	-0.061035156	1539959755.245
-8.596533246000002	-3.6773925720000005	-3.12351088	0	-0.12207031	-0.061035156	2.5791992800000005	-8.827417032000001	0.49406739200000005	-0.061035156	-0.061035156	0.061035156	1.8626221040000002	9.746167032	2.624658246	-0.12207031	-0.061035156	-0.061035156	-9.7748777	-0.1878173822	0.647192392	0	0	-0.061035156	0.17465820680000002	9.70429712	2.239453076	0	-0.061035156	-0.061035156	1.4223876800000002	9.709082068	-0.5359375000000001	-0.061035156	0	-0.061035156	1539959755.285
-8.597729532	-3.6415038940000004	-3.0768554320000003	-0.061035156	-0.061035156	-0.061035156	2.654565396	-8.815454074	0.5120117212	-0.12207031	0	0.061035156	1.9140625000000002	9.749755890000001	2.624658246	-0.12207031	-0.061035156	-0.061035156	-9.746167032	-0.20217285340000002	0.643603534	0	-0.061035156	0	0.18422851440000002	9.73540036	2.2490234620000003	0	-0.061035156	-0.061035156	1.409228534	9.69472644	-0.5227783246000001	-0.061035156	0	-0.061035156	1539959755.325
-8.60251448	-3.660644568	-3.1414550720000003	-0.061035156	0	-0.061035156	2.5815917540000006	-8.834594748	0.47971191100000005	0	-0.061035156	0	1.8757812500000002	9.73659694	2.6533691100000003	-0.12207031	0	-0.061035156	-9.78444838	-0.1806396466	0.6507812500000001	0	0	0	0.20217285340000002	9.71625998	2.237060504	0	-0.061035156	-0.061035156	1.3793212860000001	9.712670926000001	-0.5227783246000001	-0.061035156	-0.061035156	-0.061035156	1539959755.365
-8.6001223	-3.6977295320000003	-3.09121106	-0.061035156	-0.18310547	-0.061035156	2.604321286	-8.834594748	0.5574707068000001	0.12207031	-0.18310547	0.061035156	1.8602295320000002	9.76770018	2.6904540740000003	-0.12207031	-0.061035156	-0.061035156	-9.76171875	-0.1818359424	0.641210962	0	0	-0.061035156	0.2177246106	9.74257788	2.229882788	0	0	-0.061035156	1.39008786	9.69592302	-0.5263671924000001	-0.061035156	-0.061035156	-0.061035156	1539959755.405
-8.610888580000001	-3.6642334260000005	-3.1007812500000003	-0.061035156	0	-0.061035156	2.604321286	-8.826220746	0.5993408246	0.061035156	-0.18310547	0.061035156	1.899707068	9.754540740000001	2.743090854	-0.12207031	-0.061035156	-0.061035156	-9.7485598	-0.193798822	0.6232665740000001	0	0	0	0.16628417539999998	9.737792932000001	2.253808606	0	-0.061035156	-0.061035156	1.4056396760000003	9.700707968000001	-0.5024413940000001	0	0	-0.061035156	1539959755.445
-8.621655252000002	-3.70131839	-3.104370108	0	-0.12207031	-0.061035156	2.67370607	-8.84296875	0.5873779254	0	-0.12207031	0.061035156	1.89611821	9.73540036	2.75625	-0.061035156	-0.061035156	-0.061035156	-9.743774460000001	-0.16389160340000003	0.61848143	0	-0.061035156	0	0.1614990216	9.7150634	2.2167236420000003	-0.061035156	-0.061035156	-0.061035156	1.3661621400000001	9.71625998	-0.5227783246000001	0	-0.061035156	-0.061035156	1539959755.485
-8.585766574	-3.6905516200000004	-3.045751996	0	-0.061035156	-0.061035156	2.710791034	-8.834594748	0.5526855432	-0.061035156	-0.061035156	0.061035156	1.8937255400000002	9.7748777	2.74069838	-0.061035156	-0.061035156	-0.061035156	-9.749755890000001	-0.172265625	0.611303714	0	0	0	0.15073241820000002	9.750951980000002	2.227490216	0	-0.061035156	-0.061035156	1.4020507200000003	9.721044928000001	-0.5263671924000001	-0.061035156	0	-0.061035156	1539959755.525
-8.58696286	-3.6917480040000004	-3.07805162	-0.061035156	0	-0.061035156	2.7072021760000005	-8.787939300000001	0.5813964856000001	-0.061035156	0	0	1.8805663940000001	9.7485598	2.7119873200000004	-0.12207031	-0.061035156	-0.061035156	-9.72822284	-0.173461911	0.5981445288	0	0	0	0.1256103534	9.750951980000002	2.2478271760000004	0	-0.061035156	-0.061035156	1.378125	9.707885880000001	-0.5060302716	-0.061035156	0	-0.061035156	1539959755.565
-8.62285144	-3.6929442900000002	-3.0983885800000004	0	-0.061035156	-0.061035156	2.70839856	-8.783154254000001	0.5574707068000001	-0.18310547	0.061035156	0	1.927221646	9.73540036	2.769409146	-0.061035156	0	-0.061035156	-9.74257788	-0.16508788940000002	0.5993408246	-0.061035156	-0.061035156	0	0.13757324280000002	9.723437500000001	2.256201178	0	-0.061035156	-0.061035156	1.3637695680000002	9.68515625	-0.5275634784000001	-0.061035156	0	-0.061035156	1539959755.605
-8.59294429	-3.716870108	-3.08881839	-0.061035156	-0.061035156	-0.061035156	2.628247104	-8.833398560000001	0.5096191394	-0.12207031	0.061035156	0	1.8458740020000002	9.74736322	2.751464856	-0.061035156	0	-0.061035156	-9.76770018	-0.14235839660000002	0.6304443390000001	0	-0.061035156	0	0.1387695288	9.73540036	2.2215087860000002	-0.061035156	-0.061035156	0	1.3613769960000002	9.712670926000001	-0.5227783246000001	0	0	-0.061035156	1539959755.645
-8.604907248	-3.7204589660000003	-3.06848143	0	-0.061035156	-0.061035156	2.633032248	-8.83220198	0.49526367800000004	-0.12207031	-0.061035156	-0.061035156	1.833911142	9.77248552	2.733520468	-0.061035156	-0.061035156	-0.061035156	-9.76171875	-0.1579101538	0.617285144	0	-0.061035156	0	0.15192871400000002	9.744970746000002	2.219116214	0	-0.061035156	-0.061035156	1.3482177520000003	9.719848740000002	-0.5287597644	-0.061035156	0	-0.061035156	1539959755.685
-8.601318390000001	-3.7037110600000003	-3.0971923920000006	0	-0.061035156	-0.061035156	2.7131836060000003	-8.783154254000001	0.5335449280000001	-0.12207031	0	0	1.905688498	9.7485598	2.746679712	-0.061035156	-0.061035156	-0.061035156	-9.7485598	-0.1626953076	0.6041259784	0	-0.061035156	0	0.15192871400000002	9.744970746000002	2.219116214	0	-0.061035156	-0.061035156	1.33984375	9.71625998	-0.5275634784000001	-0.061035156	0	-0.061035156	1539959755.725
-8.59414038	-3.7276367800000005	-3.0409667540000003	0	-0.061035156	-0.061035156	2.634228534	-8.81186502	0.4689453076	-0.12207031	0	0	1.885351538	9.74257788	2.746679712	-0.061035156	0	-0.061035156	-9.758129892000001	-0.16987304320000002	0.6041259784	0	-0.061035156	0	0.15192871400000002	9.744970746000002	2.219116214	0	-0.061035156	-0.061035156	1.358984424	9.709082068	-0.5072265576	0	-0.061035156	-0.061035156	1539959755.765
-8.59892572	-3.70131839	-3.063696286	0	0	0	2.6390135800000003	-8.823827880000001	0.40434570680000004	-0.061035156	-0.061035156	-0.061035156	1.85544429	9.723437500000001	2.74428714	-0.061035156	-0.061035156	-0.061035156	-9.743774460000001	-0.15192871400000002	0.6017333966	0	0	0	0.1579101538	9.71625998	2.2167236420000003	0	0	-0.061035156	1.3458251800000003	9.719848740000002	-0.4892822284000001	-0.061035156	-0.061035156	0	1539959755.805
-8.630029254	-3.7025146760000003	-3.0828369600000003	0	-0.12207031	0	2.6150878600000005	-8.819042932	0.4139160144	0.061035156	0	-0.061035156	1.8793701080000003	9.749755890000001	2.7610351440000005	-0.061035156	-0.061035156	-0.061035156	-9.74736322	-0.15073241820000002	0.5969482428	0	-0.061035156	0	0.11723633180000001	9.72822284	2.217919928	0	-0.061035156	-0.061035156	1.3613769960000002	9.70310054	-0.5072265576	0	-0.061035156	0	1539959755.845
-8.595336960000001	-3.694140576	-3.0409667540000003	0	-0.061035156	0	2.5564697480000005	-8.84057608	0.45698242800000005	0.12207031	-0.061035156	-0.061035156	1.909277356	9.754540740000001	2.7658202880000005	-0.061035156	-0.061035156	0	-9.753344748	-0.15192871400000002	0.5993408246	0	-0.061035156	-0.061035156	0.10527343750000001	9.76171875	2.22629393	0	-0.061035156	0	1.37214357	9.718652160000001	-0.5239746106000001	-0.061035156	-0.061035156	0	1539959755.885
-8.61926268	-3.7384033540000003	-3.0086670320000004	0	-0.061035156	0	2.519384784	-8.84177266	0.48569336060000007	0.12207031	-0.12207031	-0.12207031	1.8626221040000002	9.755737320000001	2.7550537140000007	-0.061035156	-0.061035156	-0.061035156	-9.753344748	-0.1614990216	0.6125	0	-0.061035156	-0.061035156	0.12202148560000001	9.734204074	2.211938498	0	-0.061035156	0	1.3446288940000002	9.700707968000001	-0.5132080072	-0.061035156	-0.061035156	0	1539959755.925
-8.59294429	-3.714477536	-3.0541259000000003	0	0	0	2.62346196	-8.83220198	0.5873779254	0	-0.12207031	-0.12207031	1.885351538	9.759326080000001	2.757446286	-0.12207031	0	-0.12207031	-9.753344748	-0.1674804712	0.6053222644	0	-0.061035156	-0.061035156	0.15073241820000002	9.7318116	2.2286865020000004	0	-0.061035156	-0.061035156	1.362573282	9.707885880000001	-0.5287597644	0	-0.061035156	0	1539959755.965
-8.61926268	-3.716870108	-3.0625	0	-0.061035156	0	2.6210692900000003	-8.85493161	0.5586669928	-0.061035156	0.061035156	-0.061035156	1.868603534	9.797607428000001	2.7933349640000005	-0.30517578	0.24414062	-0.12207031	-9.7485598	-0.154321286	0.6101074280000001	0	-0.061035156	-0.061035156	0.1411621106	9.733007788	2.2203125000000004	0	0	-0.061035156	1.3685547120000001	9.700707968000001	-0.5191894568000001	-0.061035156	-0.061035156	0	1539959756.005
-8.61926268	-3.7025146760000003	-3.06848143	0	-0.061035156	0	2.5349366	-8.807080072	0.47373047120000006	-0.18310547	0	0	1.74299321	9.734204074	2.8734864200000003	-0.24414062	-0.12207031	-0.061035156	-9.754540740000001	-0.15671386780000002	0.613696286	0	-0.061035156	-0.061035156	0.11723633180000001	9.750951980000002	2.211938498	0	-0.061035156	-0.061035156	1.375732428	9.707885880000001	-0.515600589	0	-0.061035156	0	1539959756.045
-8.6001223	-3.7252441100000007	-3.048144568	0	-0.061035156	0	2.5612548920000004	-8.766406250000001	0.3935791034	-0.24414062	0	-0.061035156	1.7752929320000002	9.682763580000001	2.9081787140000004	-0.12207031	-0.12207031	-0.061035156	-9.7485598	-0.15192871400000002	0.6029296924	0.061035156	-0.061035156	-0.061035156	0.11604003600000001	9.72702626	2.2215087860000002	0	-0.061035156	0	1.35180661	9.71745607	-0.5239746106000001	-0.061035156	0	0	1539959756.085
-8.610888580000001	-3.694140576	-3.02661142	0	0	0	2.6174804320000002	-8.81186502	0.2918945288	-0.30517578	0.061035156	0	1.8028076080000002	9.718652160000001	2.8639160340000003	-0.061035156	-0.061035156	-0.061035156	-9.75214856	-0.17944336060000002	0.6244628600000001	0	-0.061035156	0	0.16389160340000003	9.753344748	2.233471646	-0.061035156	-0.061035156	0	1.3577880400000002	9.69592302	-0.5215820288	0	-0.061035156	0	1539959756.125
-8.621655252000002	-3.6929442900000002	-3.045751996	0	0	-0.061035156	2.5803954680000003	-8.823827880000001	0.21652832460000004	-0.12207031	0	0	1.7848632200000003	9.697119110000001	2.837597644	0	-0.061035156	0	-9.76770018	-0.17585449280000004	0.6316406250000001	0	-0.061035156	-0.061035156	0.19020996400000004	9.744970746000002	2.2167236420000003	-0.061035156	0	-0.061035156	1.320703076	9.7150634	-0.5335449280000001	-0.061035156	-0.061035156	0	1539959756.165
-8.6001223	-3.7061035340000004	-2.996704074	0	0	0	2.5337402160000004	-8.795117212000001	0.29069824280000006	0.061035156	-0.18310547	0	1.808789038	9.697119110000001	2.825634784	0	-0.061035156	-0.061035156	-9.76411142	-0.18422851440000002	0.6340332068000001	0	0	-0.061035156	0.1614990216	9.73659694	2.2239013580000004	-0.061035156	-0.061035156	-0.061035156	1.373339856	9.713867212	-0.5108154254	-0.061035156	-0.061035156	0	1539959756.205
-8.612085160000001	-3.6797851440000002	-3.05053714	-0.061035156	0.061035156	0	2.560058606	-8.76879892	0.42587889400000006	0.061035156	-0.18310547	0	1.8506591460000001	9.69113768	2.83640126	0	0	-0.061035156	-9.73659694	-0.1997802716	0.5969482428	-0.061035156	0	-0.061035156	0.14833984620000001	9.718652160000001	2.215527356	-0.061035156	-0.061035156	-0.061035156	1.353002896	9.6983152	-0.48569336060000007	0	-0.061035156	0	1539959756.245
-8.633618210000002	-3.7096923920000004	-3.03020018	-0.061035156	0	0	2.59116214	-8.83698732	0.36965332460000005	0	0	0.12207031	1.8638183900000003	9.71147464	2.8411866	-0.061035156	0	-0.061035156	-9.73898912	-0.20217285340000002	0.6005371106	-0.061035156	-0.061035156	-0.061035156	0.1495361322	9.709082068	2.229882788	0	0	-0.061035156	1.356591754	9.70310054	-0.5263671924000001	-0.061035156	-0.061035156	0	1539959756.285
-8.6264402	-3.694140576	-3.0792480040000005	-0.061035156	0	0	2.6378173920000005	-8.902783246	0.4294677716	0.12207031	-0.12207031	0	1.851855432	9.73061502	2.860327176	0	0.061035156	0	-9.756933606	-0.17944336060000002	0.6328369110000001	-0.061035156	-0.061035156	-0.061035156	0.13757324280000002	9.743774460000001	2.237060504	0	-0.061035156	-0.061035156	1.39008786	9.709082068	-0.5024413940000001	0	0	0	1539959756.325
-8.585766574	-3.70131839	-3.0720702880000004	-0.061035156	0	0	2.70839856	-8.880053420000001	0.531152356	0.061035156	-0.061035156	-0.061035156	1.812377896	9.72224092	2.899804712	0	0	0	-9.7485598	-0.1806396466	0.6364257788	-0.061035156	-0.061035156	-0.061035156	0.14833984620000001	9.744970746000002	2.217919928	0	0	-0.061035156	1.331469748	9.72224092	-0.515600589	-0.061035156	-0.061035156	0	1539959756.365
-8.610888580000001	-3.6821777160000004	-3.111547824	-0.061035156	0	0	2.6796875	-8.823827880000001	0.5144042932	-0.061035156	0.061035156	0	1.808789038	9.700707968000001	2.928515576	-0.061035156	0	-0.061035156	-9.75214856	-0.18422851440000002	0.643603534	-0.061035156	0	0	0.193798822	9.723437500000001	2.229882788	0	-0.061035156	-0.061035156	1.32788089	9.69472644	-0.5144042932	0	-0.061035156	0	1539959756.405
-8.59414038	-3.696533246	-3.1079589660000004	0	0	0	2.670117212	-8.83220198	0.4904785144	-0.12207031	-0.061035156	-0.061035156	1.8386962860000002	9.69233426	2.9679932100000004	-0.061035156	0.061035156	-0.061035156	-9.758129892000001	-0.15192871400000002	0.6280517572	-0.061035156	0	0	0.227294928	9.70429712	2.24064946	-0.061035156	0	0	1.374536142	9.7150634	-0.5203857428	0	-0.061035156	0	1539959756.445
-8.61447734	-3.68098143	-3.116332968	-0.061035156	0	0	2.686865216	-8.858520468	0.52995607	-0.061035156	-0.061035156	0	1.8279297120000002	9.754540740000001	2.9823487400000004	-0.12207031	0.12207031	-0.12207031	-9.765307608	-0.1614990216	0.6352294928000001	-0.061035156	0	0	0.2045654254	9.755737320000001	2.22629393	-0.061035156	0.061035156	0	1.459472644	9.681567392	-0.49526367800000004	0	-0.061035156	0	1539959756.485
-8.6348143	-3.667822284	-3.1187255400000002	-0.061035156	0	0	2.55048822	-8.886035340000001	0.5251708966	0.061035156	-0.5493164	-0.12207031	1.7824707460000002	9.743774460000001	2.9703858800000003	-0.18310547	0.12207031	-0.12207031	-9.758129892000001	-0.15910644960000003	0.643603534	-0.061035156	0	0	0.2129394568	9.76171875	2.209545926	0	0.061035156	0	1.4522949280000002	9.713867212	-0.4868896466	-0.061035156	-0.061035156	0	1539959756.525
-8.60371106	-3.6773925720000005	-3.0971923920000006	-0.061035156	0	-0.061035156	2.749072284	-8.880053420000001	0.6041259784	0.24414062	-0.7324219	-0.18310547	1.7501709260000002	9.725830072	3.00627446	-0.18310547	0.061035156	-0.12207031	-9.750951980000002	-0.18901367800000002	0.6268554712000001	-0.061035156	0	-0.061035156	0.211743161	9.75214856	2.2250976440000003	0	0.061035156	0	1.4044433900000002	9.701904254	-0.5024413940000001	-0.061035156	0	0	1539959756.565
-8.609692392	-3.694140576	-3.1055663940000002	-0.061035156	-0.061035156	0	2.9129637600000002	-8.844164840000001	0.65676268	0.18310547	-0.36621094	-0.30517578	1.7477783540000003	9.700707968000001	3.0086670320000004	-0.12207031	0	-0.12207031	-9.76411142	-0.19499511780000003	0.6328369110000001	-0.061035156	0	0	0.1614990216	9.75214856	2.2215087860000002	0	0.061035156	0.061035156	1.3709472839999999	9.71027806	-0.49526367800000004	0	-0.061035156	0	1539959756.604
-8.606103240000001	-3.6833741	-3.0720702880000004	-0.061035156	-0.061035156	0	2.9859375000000004	-8.791528060000001	0.6256591459999999	0.12207031	0	-0.18310547	1.756152356	9.700707968000001	2.942871106	-0.12207031	-0.061035156	-0.061035156	-9.76770018	-0.2081542932	0.6304443390000001	-0.12207031	0	-0.061035156	0.1985839856	9.744970746000002	2.241845746	-0.061035156	0.061035156	0.061035156	1.3984619600000001	9.700707968000001	-0.5036376800000001	-0.061035156	0	0	1539959756.645
-8.597729532	-3.6474853240000003	-3.0672851440000004	-0.061035156	-0.061035156	0	2.9416748200000002	-8.752050720000002	0.5778076080000001	-0.061035156	0.12207031	-0.12207031	1.8040038940000003	9.719848740000002	2.9093750000000003	-0.12207031	0.12207031	0	-9.777270468000001	-0.20935058900000003	0.6208740020000001	-0.12207031	0	-0.061035156	0.20576172120000003	9.76889676	2.2801269960000004	-0.12207031	0.061035156	0	1.391284146	9.69113768	-0.48330077880000005	-0.061035156	0	0	1539959756.685
-8.607299820000001	-3.6618408540000003	-3.0828369600000003	-0.061035156	0	0	2.7299316100000004	-8.75922824	0.36367187500000003	-0.12207031	0.18310547	-0.061035156	1.7513672120000003	9.71745607	2.9464599640000007	-0.061035156	0	0	-9.758129892000001	-0.1770507788	0.6160888580000001	-0.12207031	0	-0.061035156	0.1997802716	9.76171875	2.245434604	-0.061035156	0.12207031	0	1.4056396760000003	9.688745108	-0.47492675720000005	0	-0.061035156	0	1539959756.724
-8.62404802	-3.6833741	-3.1330810700000002	-0.061035156	-0.061035156	0	2.719165036	-8.769995108000002	0.2392578076	0.061035156	0.24414062	-0.12207031	1.680786142	9.69233426	2.978759784	0.061035156	-0.18310547	0	-9.77128894	-0.1674804712	0.6041259784	-0.061035156	0	-0.061035156	0.16508788940000002	9.77966304	2.2286865020000004	-0.061035156	0.061035156	0	1.412817392	9.73540036	-0.5036376800000001	-0.061035156	0	0	1539959756.764
-8.595336960000001	-3.6929442900000002	-3.06608876	0	-0.061035156	0	2.5612548920000004	-8.78076178	0.2069580072	0.30517578	-0.061035156	-0.12207031	1.73701178	9.705493210000002	2.9524413940000005	0.061035156	-0.4272461	0	-9.778466754	-0.192602536	0.6101074280000001	-0.061035156	0.061035156	-0.061035156	0.15551757200000002	9.743774460000001	2.25261232	-0.061035156	0	0	1.35419928	9.712670926000001	-0.5048339856	-0.061035156	0	0	1539959756.804
-8.5833741	-3.6773925720000005	-3.075659146	0	0.061035156	0	2.605517572	-8.748461960000002	0.43664550720000006	0.36621094	-0.24414062	-0.12207031	1.8040038940000003	9.67558606	2.928515576	-0.061035156	0.12207031	0	-9.76770018	-0.192602536	0.592163089	-0.061035156	0.061035156	-0.061035156	0.18303222840000002	9.71027806	2.253808606	-0.061035156	0	0	1.4223876800000002	9.697119110000001	-0.48090820680000007	0	-0.061035156	0	1539959756.844
-8.63601088	-3.68098143	-3.051733426	0.061035156	0	0	2.698828076	-8.756836060000001	0.611303714	0.061035156	0	-0.061035156	1.6843750000000002	9.668408246	2.9237304320000006	0	0.061035156	-0.061035156	-9.73898912	-0.193798822	0.5574707068000001	-0.061035156	0.061035156	-0.061035156	0.21533202880000002	9.712670926000001	2.25859375	-0.061035156	0.061035156	0	1.41042482	9.71027806	-0.5215820288	-0.061035156	0	0	1539959756.884
-8.59892572	-3.660644568	-3.0469483800000003	0	0.12207031	0	2.62346196	-8.7963134	0.5502929712000001	0.061035156	0	-0.061035156	1.6353271760000003	9.76171875	2.948852536	0	0	-0.061035156	-9.758129892000001	-0.192602536	0.570629892	-0.061035156	0	-0.061035156	0.16508788940000002	9.756933606	2.289697284	-0.061035156	0	0	1.388891574	9.69951178	-0.492871106	0	-0.061035156	0	1539959756.924
-8.62524411	-3.649877896	-3.1187255400000002	0.061035156	0.061035156	0	2.6103027160000005	-8.846557608000001	0.4689453076	0.061035156	-0.18310547	-0.061035156	1.62575679	9.73540036	2.9237304320000006	-0.061035156	-0.061035156	0	-9.8	-0.132788089	0.5861816394	0	0.061035156	-0.061035156	0.1303955072	9.750951980000002	2.2837158540000004	-0.12207031	-0.061035156	0	1.42836911	9.7066893	-0.515600589	-0.061035156	-0.061035156	0	1539959756.964
-8.62045926	-3.6367187500000004	-3.14504393	0	-0.061035156	0	2.568432608	-8.747265380000002	0.57421875	0.061035156	-0.18310547	-0.061035156	1.5779052520000003	9.69592302	2.8926269959999997	-0.061035156	-0.061035156	-0.061035156	-9.746167032	-0.23327636780000002	0.539526358	0	0.061035156	-0.061035156	0.192602536	9.73061502	2.2944824280000002	-0.12207031	-0.12207031	-0.061035156	1.435546924	9.709082068	-0.492871106	-0.061035156	-0.061035156	0	1539959757.004
-8.63601088	-3.6139891200000003	-3.1007812500000003	0	0	0	2.7311278960000003	-8.756836060000001	0.61848143	-0.24414062	0.12207031	0.18310547	1.64011232	9.63969748	2.8914307100000003	0	0	-0.12207031	-9.737792932000001	-0.2918945288	0.5036376800000001	-0.061035156	0	-0.061035156	0.2536132788	9.667211960000001	2.287304712	-0.061035156	0	-0.061035156	1.427172824	9.71027806	-0.477319339	0	-0.12207031	0	1539959757.044
-8.621655252000002	-3.5984375	-3.092407248	0	0	0	2.634228534	-8.8046875	0.5658447284000001	-0.12207031	0.12207031	0.18310547	1.638916034	9.667211960000001	2.9033935700000004	-0.061035156	0	-0.12207031	-9.729418930000001	-0.2428466754	0.5060302716	-0.061035156	0	0	0.1985839856	9.649267572	2.2849121400000003	-0.061035156	0	-0.061035156	1.4774170320000002	9.69233426	-0.515600589	0	-0.061035156	0	1539959757.084
-8.616870108	-3.6139891200000003	-3.0959961060000003	0	0.061035156	0	2.569628894	-8.83698732	0.569433606	0	-0.18310547	0.18310547	1.697534146	9.73540036	2.8818603240000003	-0.061035156	-0.12207031	-0.12207031	-9.746167032	-0.24165038940000003	0.49885253600000007	0	0	0	0.1124511682	9.712670926000001	2.3172119600000003	-0.061035156	-0.061035156	-0.061035156	1.5025390379999999	9.712670926000001	-0.49406739200000005	-0.061035156	-0.061035156	0	1539959757.124
-8.638403060000002	-3.6235596040000004	-3.122314496	0	0	0	2.70600589	-8.78554712	0.613696286	-0.12207031	-0.061035156	0.18310547	1.7513672120000003	9.71625998	2.9177491	-0.061035156	-0.12207031	-0.12207031	-9.7150634	-0.24404297120000001	0.47971191100000005	0	-0.061035156	-0.061035156	0.1363769568	9.719848740000002	2.333959964	-0.061035156	-0.18310547	-0.061035156	1.4582763580000002	9.6983152	-0.5084228534	0	-0.061035156	0	1539959757.164
-8.59892572	-3.5924560700000003	-3.1151367800000003	0	0	0	2.6581542540000003	-8.84057608	0.47014160340000005	0	-0.061035156	0.18310547	1.7645263580000001	9.648071580000002	2.9225341460000003	-0.061035156	-0.061035156	-0.061035156	-9.755737320000001	-0.22849121400000003	0.49406739200000005	0	-0.061035156	-0.061035156	0.1626953076	9.67558606	2.333959964	-0.061035156	-0.12207031	0	1.476220746	9.683960160000002	-0.49406739200000005	0	-0.061035156	0	1539959757.204
-8.601318390000001	-3.603222644	-3.1330810700000002	0	0	-0.061035156	2.837597644	-8.753247300000002	0.5802001800000001	0.18310547	0.24414062	0.12207031	1.71667482	9.61936052	2.874682608	-0.061035156	-0.12207031	-0.061035156	-9.750951980000002	-0.2189208966	0.534741214	0	-0.061035156	0	0.2237060504	9.625341754	2.299267572	-0.061035156	-0.12207031	-0.061035156	1.465454074	9.69592302	-0.48090820680000007	0	0	0	1539959757.244
-8.61447734	-3.6187744600000005	-3.1641846040000003	-0.061035156	-0.12207031	-0.061035156	2.67370607	-8.719750900000001	0.7201660340000001	0.18310547	0.24414062	0.12207031	1.7465820680000002	9.612182608000001	2.8627197480000004	-0.061035156	-0.12207031	-0.061035156	-9.77966304	-0.2835205072	0.5251708966	0	-0.061035156	0	0.2619873004	9.62773462	2.277734424	-0.061035156	-0.12207031	-0.061035156	1.41042482	9.680371106	-0.49765625	0	-0.061035156	0	1539959757.284
-8.61328125	-3.62236322	-3.12111821	-0.061035156	0.061035156	-0.061035156	2.7048096040000003	-8.73291034	0.227294928	-0.5493164	0.12207031	0.061035156	1.7860596040000003	9.644482428000002	2.83879393	0	0	-0.061035156	-9.76889676	-0.265576178	0.5275634784000001	-0.061035156	-0.061035156	0	0.309838858	9.67080072	2.326782248	-0.061035156	-0.061035156	-0.12207031	1.4331542540000002	9.700707968000001	-0.5060302716	-0.061035156	-0.061035156	0	1539959757.324
-8.62763678	-3.631933606	-3.1593994600000004	-0.061035156	-0.061035156	-0.061035156	2.471533246	-8.80349092	0.14714355040000002	-0.12207031	0	0.061035156	1.81716304	9.69113768	2.8902344240000004	0.061035156	0	0	-9.77368161	-0.2189208966	0.49645996400000003	0	0	0	0.22131347840000004	9.72224092	2.310034146	0.061035156	0	-0.12207031	1.4810058900000003	9.69592302	-0.5108154254	0	-0.061035156	0	1539959757.364
-8.585766574	-3.62714856	-3.1462402160000003	-0.061035156	0	-0.061035156	2.460766574	-8.789135880000002	0.17465820680000002	-0.12207031	0	0.061035156	1.771704074	9.709082068	2.93808606	0	-0.061035156	0	-9.760522660000001	-0.20935058900000003	0.5024413940000001	0	-0.061035156	0	0.16030273560000002	9.707885880000001	2.295678714	0	-0.061035156	-0.061035156	1.4522949280000002	9.7066893	-0.515600589	0	0	0	1539959757.404
-8.56303714	-3.6283447480000004	-3.1534179320000004	-0.061035156	-0.061035156	-0.061035156	2.6031250000000004	-8.790332068	0.5251708966	0.36621094	-0.30517578	-0.061035156	1.715478534	9.709082068	2.960815396	0	-0.061035156	0	-9.75214856	-0.22968750000000002	0.5239746106000001	0	-0.061035156	0	0.17944336060000002	9.705493210000002	2.3076415740000003	0.061035156	-0.061035156	-0.061035156	1.4056396760000003	9.69472644	-0.531152356	0	0	0	1539959757.444
-8.604907248	-3.6546630400000004	-3.158203076	-0.061035156	0	-0.061035156	2.69523912	-8.795117212000001	0.6830810700000001	0.36621094	-0.30517578	-0.061035156	1.701123004	9.7066893	2.981152356	0	0	0	-9.770092752000002	-0.25959472840000003	0.5191894568000001	-0.061035156	-0.061035156	0	0.2344726538	9.73540036	2.3351562500000003	0	-0.061035156	-0.061035156	1.4211913940000003	9.71625998	-0.5287597644	-0.061035156	0	-0.061035156	1539959757.484
-8.61567392	-3.643896466	-3.15461412	-0.061035156	-0.061035156	-0.061035156	2.7299316100000004	-8.87766124	0.57421875	0.061035156	-0.30517578	-0.12207031	1.6317382200000001	9.724634080000001	2.996704074	-0.061035156	0	0	-9.780859620000001	-0.230883786	0.5275634784000001	-0.061035156	0	0	0.26318359620000004	9.73659694	2.318408246	0	0	-0.061035156	1.451098642	9.6983152	-0.5227783246000001	0	-0.061035156	-0.061035156	1539959757.524
-8.604907248	-3.6355224640000006	-3.1665771760000005	0	0	-0.061035156	2.536132788	-8.884838760000001	0.5861816394	-0.061035156	0.061035156	0	1.6484863220000001	9.7150634	3.03020018	-0.12207031	0	0	-9.753344748	-0.17824707460000003	0.500048822	-0.061035156	0	0	0.20097655760000002	9.73898912	2.29089357	0	0	-0.061035156	1.4199951080000002	9.724634080000001	-0.49645996400000003	0	0	0	1539959757.564
-8.597729532	-3.6510742800000004	-3.18332518	-0.061035156	-0.12207031	-0.061035156	2.613891574	-8.848950180000001	0.611303714	0	-0.24414062	-0.12207031	1.665234424	9.7401857	3.0002929320000002	-0.12207031	-0.061035156	-0.061035156	-9.7401857	-0.18422851440000002	0.5024413940000001	0	-0.061035156	0	0.135180661	9.733007788	2.27653804	-0.061035156	-0.061035156	0	1.4546875000000001	9.689941394000002	-0.517993161	0	-0.061035156	-0.061035156	1539959757.604
-8.575000000000001	-3.645092752	-3.140258786	-0.061035156	0	-0.061035156	2.537329074	-8.802294928000002	0.5861816394	-0.18310547	-0.12207031	-0.061035156	1.655664038	9.707885880000001	2.9273192900000002	-0.18310547	-0.12207031	-0.061035156	-9.760522660000001	-0.1878173822	0.49645996400000003	0	-0.061035156	0	0.1303955072	9.723437500000001	2.292089856	-0.061035156	-0.061035156	0	1.4702392180000001	9.689941394000002	-0.5120117212	-0.061035156	0	-0.061035156	1539959757.644
-8.60371106	-3.6821777160000004	-3.14504393	0	-0.061035156	-0.061035156	2.536132788	-8.81066893	0.49406739200000005	-0.18310547	-0.12207031	-0.061035156	1.66044928	9.69113768	2.85314946	-0.12207031	-0.12207031	-0.061035156	-9.7485598	-0.18901367800000002	0.5132080072	0	-0.061035156	0	0.1614990216	9.71147464	2.268164038	0	-0.061035156	-0.061035156	1.412817392	9.688745108	-0.5120117212	-0.061035156	-0.061035156	-0.061035156	1539959757.684
-8.589355432000001	-3.660644568	-3.131884784	0	-0.061035156	-0.061035156	2.551684604	-8.83220198	0.4474121106000001	-0.061035156	-0.061035156	-0.061035156	1.7083007200000002	9.680371106	2.818457068	-0.061035156	0	-0.061035156	-9.7748777	-0.18422851440000002	0.5371337860000001	0	-0.061035156	0	0.1614990216	9.737792932000001	2.2837158540000004	-0.061035156	-0.061035156	-0.061035156	1.418798822	9.705493210000002	-0.5239746106000001	0	-0.061035156	0	1539959757.724
-8.572607428000001	-3.6666259000000005	-3.1474366000000003	-0.061035156	0	-0.061035156	2.53254393	-8.83100589	0.47851562500000006	-0.061035156	-0.061035156	-0.061035156	1.644897464	9.67917482	2.851953076	-0.061035156	-0.061035156	-0.061035156	-9.78444838	-0.173461911	0.5335449280000001	0	0	0	0.1399658246	9.693530252	2.2669677520000002	0	-0.061035156	-0.061035156	1.4020507200000003	9.70310054	-0.5084228534	0	-0.061035156	-0.061035156	1539959757.764
-8.607299820000001	-3.6977295320000003	-3.1593994600000004	-0.061035156	-0.18310547	-0.061035156	2.536132788	-8.813061600000001	0.516796875	-0.12207031	-0.12207031	0	1.679589856	9.683960160000002	2.8914307100000003	-0.061035156	-0.061035156	-0.061035156	-9.753344748	-0.20935058900000003	0.48569336060000007	0	-0.061035156	-0.061035156	0.1196289038	9.713867212	2.245434604	0	-0.061035156	-0.12207031	1.39606929	9.709082068	-0.5251708966	-0.061035156	0	-0.061035156	1539959757.804
-8.607299820000001	-3.6905516200000004	-3.1139403960000003	-0.061035156	-0.061035156	-0.061035156	2.501440396	-8.82023912	0.45578614200000006	-0.12207031	-0.12207031	0	1.7130859620000003	9.67558606	2.910571286	-0.061035156	-0.061035156	-0.061035156	-9.76171875	-0.19738769960000002	0.47851562500000006	0	-0.061035156	0	0.1459472644	9.712670926000001	2.2657714660000003	0	-0.061035156	-0.12207031	1.350610324	9.701904254	-0.49765625	0	-0.061035156	-0.061035156	1539959757.844
-8.59892572	-3.6977295320000003	-3.12351088	0	-0.12207031	-0.061035156	2.6114991	-8.89919429	0.4438232428	0	0	0.061035156	1.7298339660000002	9.6983152	2.9644042540000006	-0.061035156	0	-0.061035156	-9.77966304	-0.1770507788	0.5036376800000001	0	-0.061035156	0	0.13398437500000002	9.723437500000001	2.2813232820000002	0	-0.061035156	-0.12207031	1.415209964	9.721044928000001	-0.5239746106000001	0	-0.061035156	-0.061035156	1539959757.884
-8.565429712	-3.714477536	-3.07805162	0	-0.061035156	-0.061035156	2.668920926	-8.865698380000001	0.5263671924000001	-0.061035156	0	-0.061035156	1.7118896760000002	9.7066893	3.007470746	-0.061035156	-0.061035156	-0.061035156	-9.76411142	-0.2045654254	0.5120117212	0	-0.061035156	0	0.1268066394	9.7401857	2.293286142	0	-0.061035156	-0.061035156	1.39008786	9.70429712	-0.516796875	0	0	-0.061035156	1539959757.924
-8.58217752	-3.6738037140000004	-3.1187255400000002	0	0	-0.061035156	2.6390135800000003	-8.814257788	0.5574707068000001	-0.061035156	0	-0.061035156	1.7298339660000002	9.686352340000001	3.0409667540000003	0	-0.061035156	0	-9.7401857	-0.211743161	0.4844970746000001	0	-0.061035156	0	0.1411621106	9.733007788	2.296875	0	-0.061035156	-0.061035156	1.3709472839999999	9.697119110000001	-0.5215820288	-0.061035156	0	-0.061035156	1539959757.964
-8.58217752	-3.6833741	-3.084033246	0	-0.061035156	-0.061035156	2.524169928	-8.80349092	0.3505126800000001	-0.48828125	0.12207031	0.061035156	1.7106933900000003	9.64328624	3.045751996	-0.061035156	0	0	-9.756933606	-0.19140625	0.5072265576	0	-0.061035156	0	0.1674804712	9.697119110000001	2.306445288	0	-0.061035156	-0.061035156	1.362573282	9.67438948	-0.52995607	0	-0.061035156	-0.061035156	1539959758.004
-8.5917482	-3.708496106	-3.101977536	0	0	-0.061035156	2.460766574	-8.85732428	0.18901367800000002	-0.18310547	0.061035156	0	1.650878894	9.67080072	3.048144568	-0.18310547	-0.061035156	-0.061035156	-9.76411142	-0.17944336060000002	0.5048339856	0	-0.061035156	0	0.15192871400000002	9.69113768	2.2490234620000003	0	0	-0.061035156	1.403247104	9.71027806	-0.540722644	-0.061035156	-0.061035156	-0.061035156	1539959758.044
-8.633618210000002	-3.69892572	-3.1378662140000007	0	-0.061035156	-0.061035156	2.4930663940000004	-8.86809056	0.21652832460000004	0.18310547	-0.24414062	0	1.693945288	9.67438948	3.051733426	-0.061035156	-0.061035156	-0.061035156	-9.7748777	-0.20097655760000002	0.5263671924000001	0	-0.061035156	0	0.154321286	9.73898912	2.2645751800000005	0	-0.061035156	-0.061035156	1.37214357	9.701904254	-0.5215820288	-0.061035156	-0.061035156	-0.061035156	1539959758.084
-8.589355432000001	-3.6738037140000004	-3.084033246	0	-0.061035156	-0.061035156	2.5397216460000003	-8.86809056	0.47253417540000003	0.24414062	-0.24414062	-0.061035156	1.7406005400000002	9.69472644	3.048144568	-0.061035156	0	-0.061035156	-9.749755890000001	-0.19619140380000002	0.5203857428	-0.061035156	-0.061035156	0	0.19140625	9.77128894	2.27055661	-0.061035156	0	-0.061035156	1.3805175720000002	9.69472644	-0.5359375000000001	0	-0.061035156	0	1539959758.124
-8.61926268	-3.6773925720000005	-3.07805162	0	0	-0.061035156	2.5899658540000003	-8.85732428	0.45578614200000006	0	-0.12207031	-0.061035156	1.7274413940000002	9.688745108	3.0158447480000006	-0.12207031	-0.061035156	-0.061035156	-9.76171875	-0.19619140380000002	0.5263671924000001	-0.061035156	-0.061035156	0	0.1399658246	9.74138179	2.2382567900000003	0	0	-0.061035156	1.4223876800000002	9.709082068	-0.516796875	0	-0.061035156	-0.061035156	1539959758.164
-8.644384980000002	-3.6773925720000005	-3.085229532	0	-0.12207031	-0.061035156	2.6103027160000005	-8.870483426000002	0.38879393000000007	0.12207031	0.061035156	0.061035156	1.7597412140000002	9.66003444	3.01225589	-0.12207031	-0.061035156	0	-9.770092752000002	-0.1459472644	0.515600589	0	-0.061035156	0	0.0885253894	9.72702626	2.241845746	0	-0.061035156	0	1.451098642	9.707885880000001	-0.5215820288	-0.061035156	0	-0.061035156	1539959758.204
-8.560644568	-3.7037110600000003	-3.0732665740000003	-0.061035156	0	-0.061035156	2.5385253600000004	-8.838183606000001	0.531152356	0.12207031	0.061035156	0.061035156	1.7489746400000001	9.67438948	2.988330072	-0.061035156	-0.061035156	0	-9.749755890000001	-0.12202148560000001	0.515600589	0	-0.061035156	-0.061035156	0.0909179712	9.724634080000001	2.231079074	0	-0.061035156	0	1.435546924	9.701904254	-0.4713378894	-0.061035156	0	-0.061035156	1539959758.244
-8.62045926	-3.7228514400000003	-3.084033246	-0.061035156	-0.12207031	-0.061035156	2.5313476440000002	-8.829809800000001	0.517993161	-0.061035156	0.061035156	0	1.6891601440000001	9.681567392	2.9775634	-0.061035156	-0.061035156	0	-9.766503894000001	-0.1674804712	0.538330072	0	-0.061035156	-0.061035156	0.1244140625	9.759326080000001	2.2215087860000002	0	-0.061035156	-0.061035156	1.400854532	9.69113768	-0.516796875	0	0	-0.061035156	1539959758.284
-8.571411240000002	-3.708496106	-3.0553222840000003	0	-0.061035156	-0.061035156	2.5313476440000002	-8.829809800000001	0.517993161	-0.061035156	0.061035156	0	1.670019568	9.649267572	3.0589112400000005	-0.061035156	0	0	-9.77248552	-0.16987304320000002	0.5479003894	0	-0.061035156	-0.061035156	0.1411621106	9.755737320000001	2.241845746	0.061035156	0	-0.061035156	1.3709472839999999	9.72702626	-0.52995607	-0.061035156	-0.061035156	-0.061035156	1539959758.324
-8.597729532	-3.73122554	-3.03020018	0	-0.061035156	-0.061035156	2.51101088	-8.847753894	0.46655273560000005	0	-0.061035156	-0.061035156	1.6544677520000002	9.668408246	3.092407248	0	0	-0.061035156	-9.765307608	-0.1614990216	0.5455078076000001	0	-0.061035156	0	0.1614990216	9.74257788	2.23227536	0	0	-0.061035156	1.341040036	9.689941394000002	-0.5215820288	0	-0.061035156	-0.061035156	1539959758.364
-8.606103240000001	-3.716870108	-3.0792480040000005	0	-0.061035156	-0.061035156	2.4583741	-8.84057608	0.3804199280000001	0.061035156	-0.12207031	0	1.623364218	9.69592302	3.1055663940000002	0	0	-0.061035156	-9.766503894000001	-0.1626953076	0.54191893	-0.061035156	0	0	0.14235839660000002	9.76171875	2.24423822	0	0	-0.061035156	1.3649658540000003	9.69592302	-0.5263671924000001	0	-0.061035156	0	1539959758.404
-8.628832968000001	-3.70131839	-3.0672851440000004	0	-0.061035156	-0.061035156	2.4595702880000005	-8.829809800000001	0.38400878600000005	0	-0.12207031	0	1.6353271760000003	9.700707968000001	3.122314496	-0.061035156	0	-0.061035156	-9.77966304	-0.1459472644	0.5502929712000001	-0.061035156	0	0	0.12800292540000002	9.777270468000001	2.25261232	-0.061035156	0	-0.061035156	1.39008786	9.70429712	-0.5215820288	-0.061035156	-0.061035156	-0.061035156	1539959758.444
-8.596533246000002	-3.6917480040000004	-3.051733426	0	0	-0.061035156	2.48828125	-8.838183606000001	0.401953125	-0.061035156	0.061035156	0.12207031	1.622167932	9.676782248	3.1079589660000004	-0.061035156	0	-0.061035156	-9.76889676	-0.14833984620000001	0.5371337860000001	0	0	-0.061035156	0.1112548822	9.76411142	2.235864218	-0.061035156	0	-0.061035156	1.3948730040000001	9.7066893	-0.5227783246000001	0	-0.061035156	-0.061035156	1539959758.484
-8.62045926	-3.7156739200000004	-3.0601074280000002	0	-0.061035156	-0.061035156	2.387792932	-8.864501800000001	0.416308606	-0.061035156	0.061035156	0.12207031	1.655664038	9.666015380000001	3.057714856	-0.061035156	0	-0.061035156	-9.76770018	-0.1686767572	0.5455078076000001	0	0	-0.061035156	0.10048827880000001	9.74736322	2.2286865020000004	-0.061035156	0	0	1.369750998	9.721044928000001	-0.5024413940000001	-0.061035156	0	-0.061035156	1539959758.524
-8.575000000000001	-3.7025146760000003	-3.04455571	0	-0.061035156	-0.061035156	2.274145468	-8.907568390000002	0.362475589	0	-0.12207031	0.061035156	1.650878894	9.648071580000002	3.0134521760000004	-0.061035156	-0.061035156	-0.061035156	-9.782055710000002	-0.14714355040000002	0.5431152356000001	0	0	-0.061035156	0.1124511682	9.713867212	2.2083496400000002	-0.061035156	0	-0.061035156	1.3769287140000002	9.71027806	-0.5215820288	0	-0.061035156	-0.061035156	1539959758.564
-8.61328125	-3.7300292540000006	-3.0325927520000002	0	-0.061035156	-0.061035156	2.5720214660000003	-8.88723143	0.49765625	0.24414062	0.12207031	0	1.7190673920000001	9.661230432000002	2.9500489200000004	0	-0.061035156	-0.061035156	-9.760522660000001	-0.18422851440000002	0.5227783246000001	0	0	-0.061035156	0.11843261780000001	9.73659694	2.231079074	-0.061035156	-0.061035156	-0.061035156	1.353002896	9.705493210000002	-0.5275634784000001	0	-0.061035156	-0.061035156	1539959758.604
-8.61567392	-3.69533696	-3.0409667540000003	0	-0.061035156	-0.061035156	2.3614746400000004	-8.771191394	0.6256591459999999	-0.18310547	-0.061035156	0.061035156	1.7298339660000002	9.644482428000002	2.934497104	0	0	-0.061035156	-9.7485598	-0.1997802716	0.5036376800000001	-0.061035156	0	0	0.09450683900000001	9.73061502	2.2167236420000003	0	0	-0.061035156	1.3637695680000002	9.71745607	-0.5455078076000001	0	0	-0.061035156	1539959758.644
-8.62285144	-3.7288329680000003	-3.048144568	-0.061035156	-0.061035156	-0.061035156	2.446411142	-8.882446580000002	0.41511232	-0.36621094	0.18310547	0.18310547	1.7657226440000002	9.661230432000002	2.958422824	0	0	-0.061035156	-9.7485598	-0.1674804712	0.492871106	0	-0.061035156	-0.061035156	0.0657958966	9.705493210000002	2.19638678	0	0	-0.061035156	1.374536142	9.69472644	-0.515600589	0	-0.061035156	-0.061035156	1539959758.684
-8.616870108	-3.7479737400000004	-3.0206298920000005	0	-0.061035156	-0.061035156	2.356689496	-8.92551268	0.1866210962	-0.18310547	0.061035156	0.061035156	1.74299321	9.677978240000002	2.9943116	0.061035156	-0.061035156	0	-9.760522660000001	-0.1363769568	0.5132080072	0	0	0	0.03349609424	9.725830072	2.217919928	0	-0.061035156	-0.061035156	1.409228534	9.71745607	-0.5036376800000001	0	0	-0.061035156	1539959758.724
-8.5666259	-3.741992212	-3.04455571	0	-0.061035156	-0.061035156	2.2609863220000004	-8.89680162	0.19499511780000003	0.18310547	-0.18310547	0	1.7417969240000002	9.68515625	2.9943116	0	-0.061035156	0	-9.753344748	-0.16628417539999998	0.49885253600000007	0	-0.061035156	-0.061035156	0.05502929712000001	9.74138179	2.2215087860000002	0	-0.061035156	-0.061035156	1.3577880400000002	9.723437500000001	-0.5251708966	-0.061035156	0	-0.061035156	1539959758.764
-8.553466754	-3.7455810700000005	-3.0325927520000002	0	0	-0.061035156	2.41770018	-8.8896241	0.5526855432	0.18310547	-0.24414062	-0.061035156	1.6712158540000002	9.650463760000001	3.029003894	0	0	0	-9.753344748	-0.19140625	0.4844970746000001	0	-0.061035156	0	0.10168457460000001	9.72224092	2.222705072	0.061035156	-0.061035156	-0.061035156	1.3254882200000002	9.70310054	-0.5562744110000001	-0.061035156	-0.061035156	-0.061035156	1539959758.804
-8.61328125	-3.7611327880000003	-3.034985324	0	-0.061035156	-0.061035156	2.4200927520000004	-8.88842752	0.5622558606000001	0	-0.12207031	0	1.6748047120000003	9.656445288	3.057714856	0	-0.061035156	0	-9.766503894000001	-0.192602536	0.4868896466	-0.061035156	-0.061035156	0	0.10288086060000001	9.70310054	2.222705072	0	0	-0.061035156	1.33386232	9.713867212	-0.5191894568000001	-0.061035156	0	0	1539959758.844
-8.60371106	-3.7467773560000004	-3.011059604	0	-0.061035156	-0.061035156	2.4667480040000003	-8.972167932000001	0.4521972644	0.12207031	0	0	1.6748047120000003	9.69233426	3.09121106	0	0	0	-9.7748777	-0.16628417539999998	0.500048822	-0.061035156	-0.061035156	0	0.09450683900000001	9.76171875	2.227490216	0	-0.061035156	-0.061035156	1.3613769960000002	9.70429712	-0.5120117212	0	-0.061035156	0	1539959758.884
-8.589355432000001	-3.7647216460000004	-3.011059604	-0.061035156	0	-0.061035156	2.350707968	-8.92551268	0.569433606	0.12207031	-0.12207031	0	1.6520751800000002	9.72702626	3.0720702880000004	-0.061035156	-0.061035156	-0.061035156	-9.77248552	-0.16628417539999998	0.47971191100000005	-0.061035156	0	0	0.07895508180000001	9.7748777	2.2167236420000003	0	0	-0.061035156	1.3386474640000001	9.721044928000001	-0.5251708966	0	0	0	1539959758.924
-8.597729532	-3.7994139400000004	-3.0337889400000004	-0.061035156	-0.12207031	-0.061035156	2.365063498	-8.87646466	0.5610595746000001	-0.061035156	0	-0.061035156	1.697534146	9.71147464	3.0014891200000005	-0.061035156	-0.061035156	0	-9.756933606	-0.16030273560000002	0.4713378894	0	-0.061035156	0	-0.001196289038	9.76411142	2.2167236420000003	-0.061035156	-0.061035156	0	1.3039550720000002	9.73061502	-0.5287597644	-0.061035156	0	-0.061035156	1539959758.964
-8.584570288	-3.803002896	-2.996704074	0	0	-0.061035156	2.463159146	-8.920727340000001	0.47253417540000003	-0.061035156	-0.061035156	0	1.66403804	9.686352340000001	2.9667969240000005	-0.061035156	0	0	-9.76411142	-0.15073241820000002	0.45937500000000003	0	-0.061035156	0	0.02990722644	9.74257788	2.195190396	0	0	0	1.3242920320000002	9.705493210000002	-0.5191894568000001	-0.061035156	0	0	1539959759.004
-8.589355432000001	-3.811376996	-3.0230224640000003	-0.061035156	-0.12207031	-0.061035156	2.327978534	-8.884838760000001	0.41870117800000006	0	0.061035156	0	1.667626996	9.687548920000001	2.940478534	-0.061035156	-0.061035156	0	-9.76411142	-0.153125	0.45698242800000005	0	-0.061035156	-0.061035156	0.04306640576	9.754540740000001	2.195190396	0	0	0	1.282421924	9.72702626	-0.48330077880000005	0	0	0	1539959759.044
-8.553466754	-3.817358426	-2.969189496	0	0	0	2.34113768	-8.87766124	0.362475589	-0.061035156	-0.12207031	0	1.695141574	9.680371106	2.9548339660000003	0	0	0	-9.758129892000001	-0.16628417539999998	0.45578614200000006	-0.061035156	-0.061035156	0	0.027514648560000004	9.76411142	2.2071533540000003	0	0	0	1.268066394	9.72822284	-0.5120117212	0	-0.061035156	0	1539959759.084
-8.60371106	-3.803002896	-3.0218260800000003	0	-0.061035156	0	2.3112304320000003	-8.895605432000002	0.4139160144	0	-0.12207031	-0.12207031	1.6783935700000001	9.7066893	2.9644042540000006	-0.061035156	-0.061035156	0	-9.765307608	-0.153125	0.4438232428	0	-0.061035156	-0.061035156	0.0	9.753344748	2.1892089660000003	0	0	0	1.2860107820000002	9.709082068	-0.500048822	0	-0.061035156	0	1539959759.124
-8.58815944	-3.7982177520000002	-2.988330072	0	-0.061035156	0	2.359082068	-8.90876448	0.4354492212	-0.061035156	-0.061035156	-0.061035156	1.644897464	9.719848740000002	2.9644042540000006	-0.061035156	-0.061035156	0	-9.76770018	-0.1674804712	0.43664550720000006	0	-0.061035156	0	-0.01794433606	9.76889676	2.18203125	0	-0.061035156	0	1.3111327879999999	9.718652160000001	-0.5203857428	0	0	0	1539959759.164
-8.56901857	-3.79223642	-2.9703858800000003	0	0	0	2.300463858	-8.903979532000001	0.35888672120000004	-0.061035156	-0.12207031	-0.12207031	1.66403804	9.6983152	2.9775634	-0.061035156	0	0	-9.755737320000001	-0.1674804712	0.44143066100000006	0	-0.061035156	-0.061035156	0.005981445288000001	9.76171875	2.20236821	0	-0.061035156	0	1.268066394	9.71625998	-0.5036376800000001	0	-0.061035156	0	1539959759.204
-8.557055710000002	-3.8065917540000007	-3.0002929320000002	0	0.061035156	0	2.491870108	-8.92670926	0.4438232428	0.24414062	0.30517578	-0.12207031	1.66044928	9.689941394000002	3.0086670320000004	-0.061035156	0	0	-9.754540740000001	-0.16508788940000002	0.45100097840000003	0	-0.061035156	-0.061035156	0.023925780760000005	9.755737320000001	2.1975829680000003	0	0	0	1.2692626800000002	9.705493210000002	-0.5108154254	0	-0.061035156	0	1539959759.244
-8.59294429	-3.791040036	-3.069677716	-0.061035156	0	0	2.299267572	-8.792724640000001	0.540722644	-0.18310547	0.18310547	-0.061035156	1.66044928	9.668408246	3.0026855040000004	-0.061035156	-0.061035156	-0.061035156	-9.750951980000002	-0.1866210962	0.42109375000000004	0	-0.061035156	-0.061035156	0.0227294928	9.71625998	2.192797824	-0.061035156	0	0	1.2716552520000002	9.712670926000001	-0.5239746106000001	-0.061035156	-0.061035156	0	1539959759.284
-8.58098143	-3.770703076	-2.9955077880000003	-0.061035156	0	0	2.288500998	-8.883642572	0.381616214	-0.24414062	0.30517578	0.061035156	1.6783935700000001	9.683960160000002	2.9990966460000004	-0.061035156	0	-0.061035156	-9.743774460000001	-0.17465820680000002	0.4521972644	-0.061035156	-0.061035156	-0.061035156	0.0478515625	9.7401857	2.191601538	-0.061035156	-0.061035156	0	1.2884033540000002	9.700707968000001	-0.516796875	0	-0.061035156	0	1539959759.324
-8.61567392	-3.7395996400000002	-3.0325927520000002	-0.061035156	0.12207031	0	2.288500998	-8.883642572	0.381616214	-0.24414062	0.30517578	0.061035156	1.6544677520000002	9.666015380000001	2.996704074	-0.061035156	-0.061035156	0	-9.790429712	-0.1315917932	0.49645996400000003	0	-0.061035156	-0.061035156	0.056225586060000006	9.733007788	2.174853534	-0.061035156	0	0	1.3290771760000002	9.71027806	-0.534741214	-0.061035156	0	0	1539959759.364
-8.59414038	-3.7503662140000005	-3.0720702880000004	-0.061035156	0	0	2.2203125000000004	-8.91235324	0.39238280760000005	0.36621094	-0.18310547	-0.061035156	1.6437011780000002	9.680371106	2.95961911	-0.061035156	-0.061035156	-0.061035156	-9.759326080000001	-0.1579101538	0.5036376800000001	0	0	-0.061035156	0.0418701178	9.75214856	2.174853534	-0.061035156	-0.061035156	0	1.312329074	9.71027806	-0.5108154254	0	-0.061035156	0	1539959759.404
-8.59294429	-3.721655252	-3.063696286	-0.061035156	0	0	2.2203125000000004	-8.91235324	0.39238280760000005	0.36621094	-0.18310547	-0.061035156	1.6437011780000002	9.680371106	2.95961911	-0.061035156	-0.061035156	-0.061035156	-9.759326080000001	-0.1579101538	0.5036376800000001	0	0	-0.061035156	0.11604003600000001	9.77248552	2.183227536	-0.061035156	-0.061035156	-0.061035156	1.312329074	9.71027806	-0.5108154254	0	-0.061035156	0	1539959759.449
-8.630029254	-3.75754393	-3.052929712	0	0.061035156	0	2.344726538	-8.97336412	0.686669928	0.061035156	-0.12207031	0	1.7513672120000003	9.669604532000001	3.034985324	0	0.061035156	-0.061035156	-9.759326080000001	-0.19140625	0.5024413940000001	-0.061035156	-0.061035156	0	0.14833984620000001	9.743774460000001	2.205957068	-0.061035156	0	-0.061035156	1.3769287140000002	9.705493210000002	-0.531152356	0	-0.061035156	0	1539959759.485
-8.618066394000001	-3.7276367800000005	-3.0732665740000003	-0.061035156	0	0	2.3399413940000002	-8.97575679	0.643603534	0	-0.061035156	0	1.753759784	9.70429712	3.0625	-0.061035156	0	0	-9.770092752000002	-0.14714355040000002	0.5215820288	-0.061035156	0	0	0.10168457460000001	9.76889676	2.213134784	-0.061035156	0	-0.061035156	1.4116211060000001	9.719848740000002	-0.5203857428	-0.061035156	-0.061035156	0	1539959759.524
-8.57380342	-3.7180663940000005	-3.0971923920000006	-0.061035156	0.061035156	0	2.2215087860000002	-8.917138580000001	0.6077148560000001	0	-0.061035156	0	1.71667482	9.67438948	3.104370108	-0.061035156	0	-0.061035156	-9.76291484	-0.154321286	0.5132080072	-0.061035156	-0.061035156	-0.061035156	0.10048827880000001	9.77368161	2.172460962	-0.061035156	-0.061035156	0	1.38410643	9.71147464	-0.516796875	0	-0.061035156	0	1539959759.564
-8.577392572	-3.7395996400000002	-3.1151367800000003	-0.061035156	0	0	2.333959964	-8.864501800000001	0.7046142572	-0.18310547	-0.24414062	-0.12207031	1.7106933900000003	9.650463760000001	3.101977536	-0.061035156	0	-0.061035156	-9.766503894000001	-0.16389160340000003	0.5024413940000001	-0.061035156	0	0	0.132788089	9.737792932000001	2.186816394	-0.061035156	0	0	1.33984375	9.701904254	-0.539526358	0	0	0	1539959759.604
-8.572607428000001	-3.726440396	-3.084033246	-0.061035156	0.061035156	0	2.491870108	-8.851342752	0.48090820680000007	-0.24414062	-0.061035156	-0.061035156	1.7406005400000002	9.649267572	3.085229532	-0.061035156	0.061035156	-0.061035156	-9.782055710000002	-0.192602536	0.5323486420000001	-0.12207031	0	0	0.1770507788	9.74138179	2.204760782	-0.061035156	0	0	1.358984424	9.7066893	-0.5443115216000001	0	0	0	1539959759.644
-8.6001223	-3.7049072480000005	-3.14265126	-0.061035156	0.061035156	0	2.477514676	-8.88723143	0.3959716754	0	-0.061035156	0.061035156	1.7465820680000002	9.65405252	3.084033246	-0.061035156	0.061035156	0	-9.77966304	-0.16030273560000002	0.531152356	-0.12207031	0	0	0.17106933900000001	9.73659694	2.21433107	-0.061035156	0.061035156	0	1.3709472839999999	9.712670926000001	-0.5479003894	-0.061035156	-0.061035156	0	1539959759.684
-8.576196580000001	-3.6869628600000004	-3.1653808900000002	-0.061035156	0	0	2.44401857	-8.866894568000001	0.5024413940000001	0	-0.12207031	-0.061035156	1.73701178	9.681567392	3.0553222840000003	-0.061035156	0.061035156	0	-9.76411142	-0.18422851440000002	0.501245108	-0.12207031	0	0	0.1256103534	9.744970746000002	2.213134784	-0.061035156	0	0	1.3864990020000003	9.70429712	-0.5251708966	0	-0.061035156	0	1539959759.724
-8.585766574	-3.696533246	-3.12351088	-0.061035156	0.061035156	0	2.4619628600000003	-8.875268570000001	0.5431152356000001	0	0.061035156	0.061035156	1.7250488220000002	9.668408246	3.051733426	-0.061035156	0	0	-9.755737320000001	-0.16628417539999998	0.4904785144	-0.12207031	0	0	0.09450683900000001	9.74138179	2.1975829680000003	-0.061035156	0	0	1.39008786	9.69472644	-0.5431152356000001	0	0	0	1539959759.764
-8.59414038	-3.6929442900000002	-3.15700679	0	0	0	2.3219971040000003	-8.87766124	0.48569336060000007	0.061035156	-0.061035156	0.061035156	1.7059082460000001	9.67438948	3.037377896	-0.061035156	0	0	-9.753344748	-0.132788089	0.501245108	-0.061035156	0	0	0.0885253894	9.72822284	2.2167236420000003	-0.061035156	0	0	1.387695288	9.7066893	-0.5502929712000001	-0.061035156	0	0	1539959759.804
-8.560644568	-3.7180663940000005	-3.1641846040000003	-0.061035156	0.12207031	0	2.47392572	-8.948242212	0.570629892	0.061035156	-0.061035156	0.061035156	1.6748047120000003	9.682763580000001	3.03857428	-0.061035156	0	0	-9.77368161	-0.1495361322	0.5215820288	-0.061035156	0	-0.061035156	0.113647464	9.759326080000001	2.23227536	-0.061035156	0	0	1.415209964	9.697119110000001	-0.5502929712000001	0	0	0	1539959759.844
-8.597729532	-3.7049072480000005	-3.1869139400000006	0	0.061035156	0	2.537329074	-8.8979982	0.660351538	0.061035156	0.5493164	0.18310547	1.6520751800000002	9.688745108	3.0409667540000003	-0.061035156	0	0	-9.760522660000001	-0.1579101538	0.5096191394	-0.061035156	0	-0.061035156	0.113647464	9.766503894000001	2.219116214	-0.061035156	0	0	1.3924804320000002	9.700707968000001	-0.553881839	0	0	0	1539959759.884
-8.560644568	-3.6929442900000002	-3.202465854	-0.061035156	0.061035156	0	2.204760782	-8.847753894	0.6005371106	-0.24414062	0.36621094	0.30517578	1.6281494600000002	9.682763580000001	3.0720702880000004	-0.061035156	0.061035156	-0.061035156	-9.76770018	-0.15671386780000002	0.492871106	-0.061035156	0	-0.061035156	0.1064697284	9.759326080000001	2.227490216	-0.061035156	0	0	1.3793212860000001	9.701904254	-0.538330072	0	-0.061035156	0	1539959759.924
-8.552270468000001	-3.6869628600000004	-3.2299804320000005	0	0.12207031	0	2.021728534	-8.881250000000001	0.3600830072	-0.061035156	-0.18310547	0.061035156	1.6137939300000002	9.676782248	3.0983885800000004	-0.061035156	0	-0.061035156	-9.790429712	-0.1399658246	0.49765625	-0.061035156	0	-0.061035156	0.12202148560000001	9.750951980000002	2.22629393	-0.061035156	-0.061035156	0	1.3637695680000002	9.69951178	-0.5371337860000001	0	0	0	1539959759.964
-8.552270468000001	-3.71088858	-3.1905028960000004	0	0.061035156	0	2.331567392	-8.953027160000001	0.47492675720000005	0.4272461	-0.061035156	0	1.62575679	9.673193390000002	3.1055663940000002	-0.061035156	0	-0.061035156	-9.791625900000001	-0.14714355040000002	0.48808594240000003	-0.061035156	0	-0.061035156	0.10527343750000001	9.756933606	2.251416034	-0.061035156	-0.061035156	0	1.39606929	9.697119110000001	-0.5263671924000001	0	-0.061035156	0	1539959760.004
-8.54748552	-3.6785887600000002	-3.25151358	0.061035156	0.061035156	0	2.2286865020000004	-8.859716754	0.770410144	0.24414062	-0.24414062	-0.061035156	1.620971646	9.67080072	3.09121106	-0.061035156	0	-0.061035156	-9.75214856	-0.17824707460000003	0.48808594240000003	-0.061035156	0	-0.061035156	0.12202148560000001	9.74736322	2.241845746	-0.12207031	-0.061035156	0	1.4044433900000002	9.701904254	-0.5191894568000001	-0.061035156	-0.061035156	0	1539959760.044
-8.58815944	-3.672607428	-3.313720746	0	0	0	2.327978534	-8.886035340000001	0.6723144568000001	0	-0.12207031	0.061035156	1.6329346040000001	9.65285643	3.075659146	-0.061035156	-0.061035156	-0.12207031	-9.780859620000001	-0.1866210962	0.48808594240000003	-0.061035156	0	-0.061035156	0.14235839660000002	9.723437500000001	2.256201178	-0.061035156	-0.061035156	-0.061035156	1.3984619600000001	9.697119110000001	-0.5335449280000001	0	-0.061035156	0	1539959760.084
-8.54389676	-3.6881591460000003	-3.237158246	0	0	0	2.3076415740000003	-8.88723143	0.60651857	0.061035156	0	0	1.6915527160000003	9.6552491	3.0744628600000006	-0.061035156	0	-0.061035156	-9.77607428	-0.15910644960000003	0.47851562500000006	-0.061035156	0	-0.061035156	0.14235839660000002	9.73898912	2.27893071	-0.061035156	-0.061035156	-0.061035156	1.484594748	9.71147464	-0.515600589	0	-0.061035156	0	1539959760.124
-8.519970746	-3.6666259000000005	-3.24194339	0	0.061035156	0	2.259790036	-8.865698380000001	0.6507812500000001	0	0	-0.061035156	1.655664038	9.625341754	3.0613037140000006	-0.061035156	0	-0.061035156	-9.77248552	-0.1399658246	0.47971191100000005	0	0	-0.061035156	0.1363769568	9.69951178	2.2490234620000003	-0.061035156	0	-0.061035156	1.43076178	9.71147464	-0.5526855432	-0.061035156	-0.061035156	0	1539959760.164
-8.575000000000001	-3.6738037140000004	-3.3268798920000004	0	-0.061035156	-0.061035156	2.319604532	-8.851342752	0.65676268	-0.12207031	-0.061035156	0	1.65805661	9.63371556	3.069677716	-0.061035156	0	-0.061035156	-9.755737320000001	-0.2069580072	0.458178714	0	0	-0.061035156	0.1064697284	9.719848740000002	2.2657714660000003	-0.12207031	-0.061035156	-0.061035156	1.42836911	9.69592302	-0.54191893	-0.061035156	-0.061035156	0	1539959760.204
-8.540307608	-3.6558594240000004	-3.2718505400000004	0	-0.061035156	0	2.286108426	-8.850146760000001	0.649584964	-0.12207031	-0.061035156	0	1.697534146	9.632519568000001	3.092407248	0	0	-0.061035156	-9.749755890000001	-0.2069580072	0.4378417932	-0.061035156	0	-0.061035156	0.12202148560000001	9.721044928000001	2.3076415740000003	-0.061035156	-0.061035156	-0.061035156	1.429565396	9.712670926000001	-0.52995607	0	-0.061035156	0	1539959760.244
-8.54270018	-3.6714112400000003	-3.2299804320000005	0	-0.12207031	-0.061035156	2.32319339	-8.911157248	0.5670410144	-0.12207031	0.18310547	0.061035156	1.6867675720000002	9.595434800000001	3.0995849640000004	-0.061035156	-0.061035156	-0.061035156	-9.72822284	-0.19738769960000002	0.47014160340000005	0	0	0	0.1064697284	9.67558606	2.310034146	-0.12207031	-0.061035156	-0.061035156	1.3924804320000002	9.71027806	-0.553881839	-0.061035156	-0.061035156	0	1539959760.284
-8.52236322	-3.6785887600000002	-3.213232428	0	0	0	2.29089357	-8.91953125	0.592163089	-0.12207031	0.18310547	0.061035156	1.623364218	9.615771760000001	3.0864257200000003	0	-0.12207031	-0.061035156	-9.749755890000001	-0.211743161	0.4486083966	0	-0.061035156	0	0.09211425720000001	9.67080072	2.2669677520000002	0	-0.12207031	-0.061035156	1.44870607	9.693530252	-0.5634521466	-0.061035156	-0.061035156	0	1539959760.324
-8.560644568	-3.6714112400000003	-3.243139676	-0.061035156	0	-0.061035156	2.268164038	-8.90517572	0.619677716	-0.18310547	0.12207031	0	1.6783935700000001	9.644482428000002	3.0876221040000003	-0.061035156	-0.061035156	0	-9.755737320000001	-0.192602536	0.439038089	0	0	0	0.1315917932	9.718652160000001	2.3016601440000004	0	-0.061035156	-0.061035156	1.489379892	9.689941394000002	-0.52995607	0	0	0	1539959760.364
-8.570214660000001	-3.6666259000000005	-3.2586913940000004	-0.061035156	-0.061035156	-0.061035156	2.1700683900000004	-8.923120108	0.6089111420000001	-0.12207031	0.061035156	0	1.6616454680000001	9.614575180000001	3.0792480040000005	-0.061035156	-0.061035156	0	-9.755737320000001	-0.15910644960000003	0.4426269568000001	0	-0.061035156	0	0.12321777160000001	9.697119110000001	2.312426718	-0.061035156	-0.061035156	-0.061035156	1.42836911	9.673193390000002	-0.553881839	-0.061035156	-0.061035156	0	1539959760.404
-8.52595198	-3.69533696	-3.2455322480000004	-0.061035156	0	-0.061035156	2.1258057100000003	-8.92670926	0.6328369110000001	-0.061035156	-0.061035156	-0.061035156	1.585082968	9.62773462	3.063696286	-0.061035156	-0.061035156	0	-9.77128894	-0.19140625	0.4354492212	0	-0.061035156	0	0.062207030760000004	9.689941394000002	2.287304712	0	-0.061035156	-0.061035156	1.425976538	9.69592302	-0.534741214	-0.061035156	-0.061035156	0	1539959760.444
-8.559448380000001	-3.6845702880000006	-3.2503173920000004	0	-0.061035156	-0.061035156	2.180834964	-8.954223740000002	0.6340332068000001	0	-0.061035156	-0.12207031	1.637719748	9.64208966	3.0409667540000003	0	-0.12207031	0	-9.76889676	-0.2033691394	0.45100097840000003	0	-0.061035156	0	0.0825439496	9.723437500000001	2.3016601440000004	0	-0.12207031	-0.061035156	1.4570800720000001	9.682763580000001	-0.5060302716	0	0	0	1539959760.484
-8.53671875	-3.68098143	-3.2838134000000005	-0.061035156	-0.061035156	-0.061035156	2.1712646760000003	-8.957812500000001	0.647192392	0.18310547	0.061035156	-0.12207031	1.6245605040000002	9.632519568000001	3.048144568	0.061035156	0	-0.061035156	-9.77248552	-0.1878173822	0.4426269568000001	0	-0.061035156	0	0.17106933900000001	9.72822284	2.331567392	0	-0.061035156	-0.061035156	1.358984424	9.7066893	-0.5479003894	-0.061035156	-0.061035156	-0.061035156	1539959760.524
-8.548681610000001	-3.69892572	-3.243139676	-0.061035156	-0.12207031	-0.061035156	2.122216754	-8.882446580000002	0.7201660340000001	-0.061035156	0.18310547	0.061035156	1.588671924	9.657641574000001	3.093603534	0	-0.061035156	-0.061035156	-9.778466754	-0.20576172120000003	0.44143066100000006	0	-0.061035156	0	0.11005859620000001	9.725830072	2.288500998	0	-0.061035156	-0.061035156	1.427172824	9.69592302	-0.5335449280000001	0	-0.061035156	-0.061035156	1539959760.564
-8.534326080000001	-3.7001221040000005	-3.198876996	0	-0.061035156	-0.061035156	2.122216754	-8.882446580000002	0.7201660340000001	-0.061035156	0.18310547	0.061035156	1.6341308900000002	9.66481929	3.1055663940000002	0	-0.061035156	-0.061035156	-9.77248552	-0.14833984620000001	0.44621582460000003	0	-0.061035156	0	0.0729736322	9.725830072	2.2980712860000003	0	-0.12207031	-0.061035156	1.4367432100000002	9.709082068	-0.49526367800000004	0	-0.061035156	-0.061035156	1539959760.604
-8.557055710000002	-3.71328125	-3.2407471040000004	0	-0.061035156	-0.061035156	2.04326178	-8.892016574000001	0.5526855432	-0.24414062	0.12207031	0.12207031	1.6437011780000002	9.681567392	3.0983885800000004	0	-0.061035156	-0.061035156	-9.778466754	-0.1399658246	0.462963858	0	-0.061035156	0	0.07895508180000001	9.733007788	2.286108426	0	-0.061035156	-0.061035156	1.3924804320000002	9.688745108	-0.5490966754000001	0	-0.061035156	0	1539959760.644
-8.545092752	-3.7204589660000003	-3.277832068	0	-0.061035156	-0.061035156	2.15571286	-8.95661592	0.60651857	0.18310547	-0.24414062	0	1.61977536	9.681567392	3.081640576	-0.061035156	-0.061035156	-0.061035156	-9.780859620000001	-0.16628417539999998	0.45698242800000005	0	-0.061035156	0	0.1040771466	9.74138179	2.2621826080000003	-0.061035156	-0.061035156	-0.061035156	1.4068359620000002	9.71745607	-0.5490966754000001	-0.061035156	0	-0.061035156	1539959760.684
-8.534326080000001	-3.7324219240000005	-3.22160643	0	-0.24414062	-0.061035156	2.16767572	-8.89680162	0.6962402160000001	0	-0.061035156	0.061035156	1.638916034	9.656445288	3.063696286	0	-0.061035156	-0.061035156	-9.77368161	-0.2045654254	0.4426269568000001	0	-0.061035156	0	0.0992919928	9.7318116	2.253808606	0	-0.061035156	-0.061035156	1.387695288	9.697119110000001	-0.538330072	-0.061035156	-0.061035156	-0.061035156	1539959760.724
-8.545092752	-3.7025146760000003	-3.1593994600000004	0	-0.061035156	-0.061035156	2.195190396	-8.921923920000001	0.6364257788	0	-0.18310547	0	1.6724121400000003	9.650463760000001	3.0625	0	-0.061035156	-0.061035156	-9.77368161	-0.16389160340000003	0.4426269568000001	0	0	0	0.1256103534	9.73540036	2.274145468	-0.061035156	-0.061035156	-0.061035156	1.3924804320000002	9.712670926000001	-0.5323486420000001	0	-0.061035156	0	1539959760.764
-8.565429712	-3.726440396	-3.1845214660000005	0	-0.12207031	-0.061035156	2.24423822	-8.939868210000002	0.643603534	0.061035156	0	0	1.670019568	9.680371106	3.0469483800000003	0	-0.061035156	-0.061035156	-9.77607428	-0.1579101538	0.44621582460000003	0	0	-0.061035156	0.10527343750000001	9.74138179	2.27055661	-0.061035156	-0.061035156	-0.061035156	1.4176025360000002	9.697119110000001	-0.5359375000000001	-0.061035156	-0.061035156	0	1539959760.804
-8.56184056	-3.716870108	-3.228784146	0	-0.12207031	-0.061035156	2.2035644960000003	-8.9410643	0.693847644	-0.061035156	-0.061035156	0	1.676000998	9.67438948	3.045751996	0.061035156	-0.061035156	-0.061035156	-9.766503894000001	-0.1806396466	0.4139160144	0	-0.061035156	-0.061035156	0.061010742800000003	9.74736322	2.2478271760000004	0	-0.061035156	-0.061035156	1.435546924	9.713867212	-0.5479003894	0	0	0	1539959760.844
-8.571411240000002	-3.7407959260000005	-3.1964844240000003	-0.061035156	-0.18310547	-0.061035156	2.2035644960000003	-8.9410643	0.693847644	-0.061035156	-0.061035156	0	1.6712158540000002	9.688745108	3.02661142	0	-0.061035156	-0.061035156	-9.770092752000002	-0.16389160340000003	0.419897464	0	-0.061035156	-0.061035156	0.052636719240000004	9.72702626	2.2621826080000003	0	-0.061035156	-0.061035156	1.3422363220000002	9.7066893	-0.5514892572000001	-0.061035156	-0.061035156	-0.061035156	1539959760.884
-8.54748552	-3.737207068	-3.1282959260000003	0	-0.12207031	-0.061035156	2.204760782	-8.9410643	0.6519775360000001	-0.061035156	-0.12207031	0	1.6712158540000002	9.69951178	3.0230224640000003	0	-0.061035156	0	-9.76291484	-0.18901367800000002	0.424682608	0	-0.061035156	0	0.05861816394	9.733007788	2.271752896	0	-0.061035156	-0.061035156	1.388891574	9.71147464	-0.5120117212	-0.061035156	0	-0.061035156	1539959760.924
-8.52595198	-3.726440396	-3.1175292540000004	-0.061035156	-0.061035156	-0.061035156	2.177246106	-8.959009080000001	0.6447998200000001	-0.12207031	-0.061035156	-0.061035156	1.6114013580000002	9.65883786	3.0086670320000004	0	-0.061035156	0	-9.789233426000001	-0.19140625	0.4450195288	0	-0.061035156	0	0.052636719240000004	9.733007788	2.2645751800000005	0	-0.061035156	-0.061035156	1.362573282	9.69592302	-0.5610595746000001	-0.061035156	0	-0.061035156	1539959760.964
-8.52236322	-3.7455810700000005	-3.10317392	0	0	-0.061035156	2.11982428	-8.947045926000001	0.617285144	-0.061035156	-0.061035156	-0.061035156	1.617382788	9.646875000000001	3.011059604	0	-0.061035156	0	-9.76171875	-0.1770507788	0.42587889400000006	0	0	0	0.08015136780000001	9.7066893	2.259790036	0	-0.061035156	-0.061035156	1.350610324	9.69233426	-0.5502929712000001	0	0	-0.061035156	1539959761.004
-8.576196580000001	-3.7288329680000003	-3.1869139400000006	0	-0.12207031	-0.061035156	2.097094748	-8.927905252	0.6447998200000001	-0.12207031	-0.061035156	-0.061035156	1.60183107	9.669604532000001	3.027807608	-0.061035156	0	-0.061035156	-9.756933606	-0.1854248004	0.4067382788	0	-0.061035156	0	0.07775878600000001	9.733007788	2.282519568	0	0	-0.061035156	1.356591754	9.697119110000001	-0.531152356	-0.061035156	-0.061035156	-0.061035156	1539959761.043
-8.59055162	-3.7467773560000004	-3.158203076	-0.061035156	-0.12207031	-0.061035156	2.097094748	-8.927905252	0.6447998200000001	-0.12207031	-0.061035156	-0.061035156	1.5898682100000001	9.673193390000002	3.017041034	-0.061035156	-0.061035156	0	-9.77607428	-0.15551757200000002	0.38879393000000007	0	-0.061035156	0	-0.00837402356	9.700707968000001	2.2609863220000004	0	0	-0.061035156	1.41042482	9.713867212	-0.515600589	0	0	-0.061035156	1539959761.083
-8.57380342	-3.77189946	-3.1127441100000004	-0.061035156	-0.061035156	-0.061035156	2.097094748	-8.96140126	0.6053222644	-0.061035156	0	0	1.6365234620000002	9.69592302	2.960815396	-0.061035156	-0.12207031	0	-9.76889676	-0.153125	0.40793457460000004	0	-0.061035156	0	-0.027514648560000004	9.725830072	2.2286865020000004	0	-0.061035156	0	1.393676718	9.719848740000002	-0.516796875	-0.061035156	0	-0.061035156	1539959761.123
-8.56184056	-3.7683105040000004	-3.051733426	0	-0.061035156	0	2.09948732	-8.95183107	0.593359375	0	-0.061035156	-0.061035156	1.6520751800000002	9.697119110000001	2.9237304320000006	0	-0.061035156	0	-9.765307608	-0.1614990216	0.424682608	0	-0.061035156	0	0.02033691394	9.758129892000001	2.271752896	0	-0.061035156	-0.061035156	1.3996582460000002	9.69951178	-0.5227783246000001	-0.061035156	-0.061035156	-0.061035156	1539959761.163
-8.548681610000001	-3.737207068	-3.109155252	-0.061035156	-0.061035156	0	2.0743652160000003	-8.927905252	0.6292480432	-0.061035156	-0.061035156	-0.061035156	1.6329346040000001	9.67558606	2.92971196	0	0	0	-9.755737320000001	-0.19140625	0.41152344240000005	0	-0.061035156	-0.061035156	0.03828125	9.74736322	2.2621826080000003	0	-0.061035156	-0.061035156	1.3673584260000002	9.697119110000001	-0.4904785144	-0.061035156	0	0	1539959761.203
-8.57858876	-3.753955072	-3.057714856	-0.061035156	-0.061035156	0	2.14973143	-8.97695288	0.6507812500000001	0	-0.12207031	-0.061035156	1.5982422120000002	9.693530252	2.9667969240000005	0	0	0	-9.770092752000002	-0.1818359424	0.43186035340000006	0	-0.061035156	-0.061035156	0.00837402356	9.72224092	2.25261232	0	-0.061035156	-0.061035156	1.353002896	9.6983152	-0.5120117212	-0.061035156	0	-0.061035156	1539959761.243
-8.584570288	-3.7431884000000006	-3.101977536	0	-0.061035156	0	2.211938498	-8.96259784	0.6328369110000001	0.061035156	0.061035156	0	1.60183107	9.680371106	3.0158447480000006	0	-0.061035156	0	-9.770092752000002	-0.17585449280000004	0.4354492212	0	-0.061035156	0	0.03947753894	9.73898912	2.2573974640000003	0	-0.12207031	-0.061035156	1.374536142	9.713867212	-0.500048822	-0.061035156	0	0	1539959761.284
-8.57978534	-3.75754393	-3.069677716	-0.061035156	-0.061035156	0	2.198779254	-8.92910144	0.6854736419999999	-0.061035156	0.061035156	0	1.620971646	9.69951178	3.064892572	0	0	-0.061035156	-9.74736322	-0.17824707460000003	0.4438232428	0	-0.061035156	0	0.08015136780000001	9.754540740000001	2.271752896	0	-0.061035156	-0.061035156	1.350610324	9.705493210000002	-0.48808594240000003	-0.061035156	-0.061035156	0	1539959761.323
-8.58696286	-3.7455810700000005	-3.08881839	-0.061035156	0	0	2.198779254	-8.92910144	0.6854736419999999	-0.061035156	0.061035156	0	1.606616214	9.693530252	3.084033246	0	0	-0.061035156	-9.778466754	-0.1806396466	0.45339357	0	-0.061035156	0	0.0478515625	9.749755890000001	2.25261232	0	-0.061035156	-0.061035156	1.369750998	9.719848740000002	-0.49645996400000003	-0.061035156	0	-0.061035156	1539959761.363
-8.59892572	-3.7683105040000004	-3.08881839	0	-0.12207031	0	2.231079074	-8.920727340000001	0.5634521466	-0.30517578	0.12207031	0.061035156	1.64011232	9.69592302	3.06608876	-0.061035156	-0.061035156	-0.061035156	-9.7748777	-0.16987304320000002	0.45339357	0	-0.061035156	0	0.027514648560000004	9.73659694	2.2669677520000002	0	-0.061035156	0	1.3817138580000001	9.718652160000001	-0.492871106	-0.061035156	0	0	1539959761.404
-8.5666259	-3.737207068	-3.0541259000000003	0	0	0	2.231079074	-8.920727340000001	0.5634521466	-0.30517578	0.12207031	0.061035156	1.6724121400000003	9.687548920000001	3.017041034	-0.061035156	-0.061035156	0	-9.77248552	-0.1686767572	0.4605712860000001	0	-0.061035156	0	0.05144042932000001	9.743774460000001	2.250219748	-0.061035156	-0.061035156	0	1.3685547120000001	9.71625998	-0.48330077880000005	0	0	0	1539959761.443
-8.59055162	-3.7599366	-3.064892572	0	-0.061035156	0	2.100683606	-8.921923920000001	0.385205072	-0.12207031	-0.061035156	-0.061035156	1.6867675720000002	9.688745108	2.9847412140000005	-0.061035156	-0.061035156	0	-9.759326080000001	-0.1770507788	0.458178714	0	-0.061035156	0	0.056225586060000006	9.759326080000001	2.2346679320000002	-0.061035156	-0.061035156	0	1.3817138580000001	9.71147464	-0.501245108	0	0	0	1539959761.484
-8.56782248	-3.7300292540000006	-3.0553222840000003	0	-0.061035156	0	2.04924321	-8.96499002	0.461767572	0.12207031	-0.12207031	-0.061035156	1.685571286	9.680371106	2.981152356	-0.061035156	-0.061035156	0	-9.76411142	-0.1770507788	0.46774902160000004	0	-0.061035156	-0.061035156	0.0346923822	9.73061502	2.2286865020000004	0	-0.061035156	0	1.36018071	9.7066893	-0.49526367800000004	-0.061035156	0	0	1539959761.523
-8.59055162	-3.744384784	-3.0493408540000004	0	-0.061035156	0	2.09948732	-8.97575679	0.5634521466	0.30517578	-0.18310547	-0.061035156	1.667626996	9.686352340000001	2.976367212	-0.061035156	-0.061035156	0	-9.76411142	-0.18422851440000002	0.47851562500000006	0	-0.061035156	-0.061035156	0.0490478534	9.750951980000002	2.23227536	0	-0.061035156	0	1.356591754	9.697119110000001	-0.47851562500000006	0	0	0	1539959761.563
-8.59294429	-3.7276367800000005	-3.0565185700000006	-0.061035156	-0.061035156	0	2.118627896	-8.954223740000002	0.6675292932	0.18310547	-0.12207031	-0.061035156	1.655664038	9.67558606	2.987133786	-0.061035156	-0.061035156	0	-9.76770018	-0.172265625	0.4689453076	0	-0.061035156	-0.061035156	0.07058105432	9.75214856	2.24064946	0	-0.061035156	0	1.3864990020000003	9.709082068	-0.47851562500000006	-0.061035156	0	0	1539959761.603
-8.58098143	-3.7276367800000005	-3.0433594240000006	0	0	0	2.1102538940000004	-8.9326902	0.6890625	0.18310547	-0.12207031	-0.061035156	1.6341308900000002	9.67917482	2.9990966460000004	-0.061035156	0	0	-9.759326080000001	-0.17944336060000002	0.48090820680000007	0	-0.061035156	-0.061035156	0.0729736322	9.749755890000001	2.229882788	0	-0.061035156	0	1.375732428	9.697119110000001	-0.47851562500000006	0	0	0	1539959761.643
-8.60371106	-3.7180663940000005	-3.10676268	-0.061035156	-0.12207031	0	2.1664795320000003	-8.93388678	0.641210962	0	0	-0.061035156	1.617382788	9.666015380000001	3.025415036	-0.061035156	-0.061035156	0	-9.76171875	-0.16030273560000002	0.4868896466	0	-0.061035156	-0.061035156	0.062207030760000004	9.73061502	2.19997554	0	0	0	1.387695288	9.718652160000001	-0.5060302716	-0.061035156	0	0	1539959761.683
-8.575000000000001	-3.6869628600000004	-3.027807608	0	-0.061035156	0	2.1664795320000003	-8.93388678	0.641210962	0	0	-0.061035156	1.637719748	9.650463760000001	3.0230224640000003	-0.061035156	-0.061035156	0	-9.749755890000001	-0.14833984620000001	0.5108154254	0	-0.061035156	-0.061035156	0.05144042932000001	9.700707968000001	2.209545926	0	-0.061035156	-0.061035156	1.39606929	9.68515625	-0.492871106	0	0	0	1539959761.723
-8.56782248	-3.5960449280000004	-3.00627446	-0.061035156	-0.12207031	-0.061035156	2.146142572	-8.89919429	0.5790038940000001	-0.061035156	-0.061035156	-0.061035156	1.7130859620000003	9.649267572	3.05053714	0	0	-0.061035156	-9.69233426	-0.1435546875	0.5467041034000001	0	-0.061035156	-0.061035156	0.08015136780000001	9.744970746000002	2.215527356	-0.061035156	-0.061035156	0	1.393676718	9.661230432000002	-0.5072265576	0	0	0	1539959761.763
-8.503222840000001	-3.4680420320000005	-2.9464599640000007	-0.061035156	-0.18310547	-0.061035156	2.098291034	-8.85493161	0.5825927716	-0.12207031	0	0	1.7310302520000003	9.596630890000002	3.0708741	-0.061035156	-0.061035156	-0.061035156	-9.671997300000001	-0.052636719240000004	0.5849853534	0.061035156	-0.12207031	-0.061035156	0.1124511682	9.69472644	2.192797824	-0.061035156	-0.061035156	0	1.415209964	9.593042032000001	-0.5586669928	0	0.061035156	-0.061035156	1539959761.803
-8.45896016	-3.21203624	-2.942871106	0	0.4272461	-0.12207031	2.098291034	-8.85493161	0.5825927716	-0.12207031	0	0	1.7621337860000001	9.564331070000001	3.0971923920000006	-0.061035156	-0.061035156	-0.061035156	-9.69472644	-0.0861328125	0.6926513580000001	0.061035156	-0.061035156	-0.061035156	0.1985839856	9.64208966	2.0839355040000003	-0.061035156	-0.12207031	0	1.388891574	9.535620108000002	-0.6208740020000001	0	0.30517578	-0.12207031	1539959761.843
-8.62763678	-3.2096435700000003	-3.5541748200000005	0.061035156	0.6713867	-0.30517578	2.01096196	-8.72692842	0.648388678	-0.12207031	-0.061035156	-0.061035156	1.9200439300000003	9.57629393	3.069677716	0	0.12207031	-0.18310547	-9.797607428000001	-0.10886230040000001	0.8565429712000001	-0.061035156	0	-0.12207031	0.3935791034	9.69951178	2.0576172120000003	-0.12207031	-0.061035156	0	1.4223876800000002	9.632519568000001	-0.811083966	0.061035156	0.48828125	-0.30517578	1539959761.883
-8.72214357	-3.4788086060000003	-3.935791034	-0.061035156	-0.061035156	-0.4272461	2.01096196	-8.72692842	0.648388678	-0.12207031	-0.061035156	-0.061035156	1.982250998	9.630126800000001	3.0828369600000003	0.12207031	0.36621094	-0.24414062	-9.9949955	0.037084961060000005	1.032397464	-0.30517578	0.18310547	-0.061035156	0.643603534	9.83110324	1.9894287140000002	-0.24414062	0	-0.061035156	1.3805175720000002	9.788037140000002	-0.8816650360000001	0	0.7324219	-0.5493164	1539959761.923
-8.5833741	-3.4213867800000006	-3.9369873200000005	-0.24414062	0.061035156	-0.5493164	1.771704074	-8.781957968	0.6089111420000001	-0.18310547	-0.18310547	0	2.004980432	9.76171875	3.017041034	0.12207031	0.36621094	-0.24414062	-10.069164840000001	0.24643554320000002	1.2010742212	-0.36621094	0.36621094	-0.061035156	0.8828613220000001	9.96389128	1.7872558900000002	-0.30517578	0.18310547	-0.24414062	1.4522949280000002	9.861010880000002	-0.794335962	-0.061035156	0.79345703	-0.61035156	1539959761.963
-8.476904254	-3.352001996	-4.131982428000001	-0.4272461	-0.5493164	-0.7324219	1.606616214	-8.86210962	0.663940396	-0.48828125	-0.61035156	-0.18310547	2.095898462	9.80957068	2.9177491	0.30517578	0.48828125	-0.6713867	-10.06557608	0.30505371400000003	1.184326178	-0.61035156	0.61035156	-0.18310547	1.0108642572	10.145727340000002	1.606616214	-0.4272461	0.18310547	-0.48828125	1.4176025360000002	9.845459260000002	-0.7476806610000001	-0.30517578	0.30517578	-0.5493164	1539959762.003
-8.456567392	-3.4632567900000004	-3.9561278960000004	-0.4272461	-0.61035156	-0.79345703	1.7633300720000002	-8.64558107	0.893627896	-0.8544922	-0.61035156	-0.12207031	2.2239013580000004	9.788037140000002	2.920141574	0.48828125	0.7324219	-0.91552734	-9.97226538	0.37802735600000004	1.0993896760000001	-0.79345703	0.6713867	-0.30517578	1.1017822480000001	10.1229982	1.4786132200000002	-0.4272461	0.48828125	-0.7324219	1.65805661	9.724634080000001	-0.663940396	-0.24414062	0.18310547	-0.36621094	1539959762.043
-8.65634784	-3.48598642	-3.9345947480000003	-0.5493164	-1.0375977	-0.79345703	1.7633300720000002	-8.64558107	0.893627896	-0.8544922	-0.61035156	-0.12207031	2.233471646	9.88732878	2.92971196	0.48828125	0.7324219	-0.91552734	-9.862207460000002	0.3971679712	0.9115722840000001	-0.91552734	0.8544922	-0.30517578	0.84816893	10.112231920000001	1.4810058900000003	-0.48828125	0.79345703	-0.91552734	2.097094748	9.632519568000001	-0.6352294928000001	-0.36621094	0.12207031	-0.24414062	1539959762.083
-8.553466754	-3.640307608	-3.7970214660000003	-0.48828125	-1.4038086	-0.6713867	1.847070288	-8.609692392	0.5144042932	-1.2207031	-0.5493164	0.18310547	2.08513179	9.938769960000002	3.0409667540000003	0.4272461	0.6713867	-0.9765625	-9.8418705	0.42707518000000005	0.6747070288	-0.79345703	0.79345703	-0.48828125	0.45578614200000006	10.05122104	1.620971646	-0.5493164	0.7324219	-0.91552734	2.56723642	9.612182608000001	-0.5203857428	-0.48828125	0.30517578	-0.061035156	1539959762.123
-8.34411592	-3.9142577880000005	-3.3328614200000004	-0.48828125	-1.5258789	-0.5493164	2.0576172120000003	-8.679076980000001	0.339746106	-0.5493164	-1.4648438	-0.061035156	1.88774411	10.012939300000001	2.98952626	0.30517578	0.61035156	-0.8544922	-9.888525360000001	0.2763427716	0.5203857428	-0.61035156	0.8544922	-0.6713867	0.07058105432	9.97226538	1.812377896	-0.61035156	0.6713867	-0.91552734	3.773095746	9.29516574	-0.04067382788	-0.5493164	0	0.30517578	1539959762.163
-8.22089856	-3.7742920320000004	-2.613891574	-0.5493164	-2.380371	-0.30517578	2.0576172120000003	-8.679076980000001	0.339746106	-0.5493164	-1.4648438	-0.061035156	1.3948730040000001	9.957910340000002	2.9081787140000004	0.30517578	0.61035156	-0.8544922	-9.52485324	-0.153125	0.33137207460000007	-0.61035156	0.8544922	-0.6713867	-0.3158203076	9.94355432	2.082739218	-0.61035156	0.7324219	-0.8544922	5.312719748	8.99609375	0.657958966	-0.79345703	0.6713867	1.5869141	1539959762.203
-8.261572480000002	-3.7874510800000003	-1.4810058900000003	-1.159668	-1.3427734	-0.61035156	2.42368161	-8.76042482	0.5323486420000001	-0.36621094	-1.7089844	0.061035156	0.8122802520000001	9.261669928000002	2.73830571	0.061035156	-0.4272461	-0.48828125	-9.491357428	-0.9582275360000001	0.12919922120000002	-0.24414062	0.79345703	-0.7324219	-0.6148925720000001	9.445898560000002	2.65935054	-0.7324219	0.48828125	-0.8544922	5.20026857	9.197070288	0.18422851440000002	-1.2207031	1.8920898	2.4414062	1539959762.243
-9.788037140000002	-4.01953125	-1.000097644	0.18310547	0.91552734	-0.7324219	2.9907226440000003	-8.41708966	0.031103515380000002	-0.4272461	-1.159668	0.24414062	0.31103514400000004	9.07146016	2.7861572480000003	0.48828125	-0.4272461	-0.48828125	-10.413696580000002	-1.5456054320000001	0.309838858	-0.6713867	1.3427734	-0.7324219	-0.381616214	8.93029802	3.4835937500000003	-0.4272461	0.36621094	-0.91552734	4.396362320000001	11.176928420000001	-0.5084228534	-0.5493164	2.6855469	2.8686523	1539959762.283
-10.224683	-3.968090854	-1.9989990020000004	0.30517578	-0.18310547	-0.61035156	3.1127441100000004	-9.43034694	-0.5646484424	-0.24414062	-1.2207031	0.5493164	0.30505371400000003	9.77368161	3.0601074280000002	0.48828125	-0.4272461	-0.48828125	-10.01772464	-1.2022705072	0.3026611322	-0.4272461	0.9765625	-0.61035156	-0.1435546875	9.44350589	3.89272464	-0.30517578	0.7324219	-1.0375977	3.7384033540000003	11.916235520000003	-0.04067382788	-0.18310547	2.6245117	3.7841797	1539959762.323
-9.538012680000001	-3.8018066100000003	-2.1114501800000003	0.12207031	-0.91552734	-0.6713867	3.4512939300000003	-9.95432158	-0.86850589	-0.24414062	-0.9765625	0.7324219	-0.062207030760000004	9.98542482	3.1689697480000003	0.79345703	1.159668	-0.61035156	-9.77966304	-1.3099365020000002	0.1818359424	-0.12207031	0.91552734	-0.36621094	-0.6854736419999999	9.837085159999999	3.9728759000000005	-0.30517578	0.79345703	-1.0986328	2.04326178	10.50700728	0.69504393	-0.36621094	1.6479492	3.3569336	1539959762.363
-8.571411240000002	-3.8209472840000003	-1.4451172120000002	0.061035156	-0.12207031	-0.7324219	3.6714112400000003	-9.48896466	-0.9929199280000001	-0.5493164	-0.48828125	0.79345703	-0.364868161	9.46264676	3.21203624	0.6713867	0.12207031	-0.5493164	-9.48776857	-1.3709472839999999	-0.01674804712	0.12207031	0.8544922	-0.30517578	-1.284814496	9.39326178	3.8747802520000003	-0.30517578	0.12207031	-0.9765625	1.252514676	9.59782698	0.12321777160000001	0.18310547	1.0375977	2.6245117	1539959762.403
-8.11083966	-3.9561278960000004	-1.2513183900000002	0.24414062	-0.4272461	-0.30517578	3.841284146	-8.793920926	-0.840991214	-0.6713867	0	0.6713867	-0.2978759784	8.957812500000001	3.15700679	0.6713867	0.12207031	-0.5493164	-9.00805661	-1.443920926	-0.1674804712	0.48828125	0.5493164	-0.18310547	-1.349414038	8.725732428	3.71328125	-0.12207031	-0.36621094	-0.8544922	1.4822021760000001	8.322582968	-0.33256836060000006	0.12207031	0.36621094	1.8310547	1539959762.443
-8.016332968	-3.43334964	-1.02163089	0.5493164	-0.12207031	-0.18310547	3.7814697480000006	-8.356079074	-0.5203857428	-0.5493164	0.4272461	0.5493164	-0.023925780760000005	8.718554712000001	2.9943116	0.48828125	-0.4272461	-0.5493164	-9.01882338	-1.814770468	-0.2811279254	0.48828125	0.5493164	0.061035156	-1.144848642	8.409912140000001	3.7156739200000004	-0.061035156	-0.5493164	-0.79345703	3.192895468	7.93618161	-0.3373535144	1.0375977	0.91552734	0.8544922	1539959762.483
-8.450586060000001	-2.7861572480000003	-1.0551269568000001	0.7324219	0.6713867	-0.18310547	3.599633786	-8.24841304	-0.4521972644	-0.30517578	0.4272461	0.5493164	0.16628417539999998	8.61926268	2.8902344240000004	0.5493164	-0.5493164	-0.4272461	-9.015234620000001	-1.965502896	-0.308642572	0.4272461	0.5493164	0.18310547	-0.8840576080000001	8.327368210000001	3.8388915740000003	0.061035156	-0.6713867	-0.79345703	3.0601074280000002	7.489965560000001	-0.5227783246000001	1.159668	1.2817383	0.4272461	1539959762.523
-8.54628894	-2.6976317900000004	-1.403247104	0.4272461	0.91552734	-0.18310547	3.696533246	-8.595336960000001	-0.49645996400000003	0.061035156	0.48828125	0.48828125	0.43066405760000004	8.73410643	2.9703858800000003	0.5493164	-0.5493164	-0.4272461	-8.999682608	-2.1341797120000003	-0.3002685504	0.36621094	0.36621094	0.4272461	-0.7476806610000001	8.375219748000001	3.8652099640000004	0.30517578	-0.48828125	-0.7324219	3.4225829680000004	7.36196286	0.17824707460000003	1.4648438	0.61035156	0.36621094	1539959762.565
-8.380004892	-3.188110324	-1.8614257200000002	-0.18310547	1.2817383	-0.30517578	3.9405760800000005	-9.213818390000002	-0.4474121106000001	0.30517578	0.8544922	0.24414062	0.6160888580000001	9.069067392000001	3.1534179320000004	0.6713867	-0.6713867	-0.12207031	-9.209033246	-2.204760782	-0.14833984620000001	0.18310547	0.18310547	0.6713867	-0.8374023560000001	8.62524411	3.8843505400000002	0.4272461	-0.6713867	-0.61035156	3.660644568	7.74477536	1.9020996400000003	2.319336	-0.18310547	0.48828125	1539959762.603
-9.011645468000001	-3.7096923920000004	-1.943969748	-0.18310547	0.6713867	-0.24414062	3.6080077880000005	-9.646875000000001	-0.38640135800000003	0.18310547	1.0375977	0	0.7309326080000002	9.087011780000001	3.285009784	0.6713867	-0.6713867	-0.12207031	-9.24611821	-1.8542480040000002	-0.03828125	0.18310547	0.18310547	0.6713867	-0.8290283540000001	8.833398560000001	3.6355224640000006	0.5493164	-1.0375977	-0.48828125	3.8915283540000005	7.076049820000001	2.49426268	3.4179688	-0.79345703	0.48828125	1539959762.643
-9.52604982	-4.01953125	-1.516894568	0.24414062	-0.30517578	-0.061035156	3.0900146760000005	-9.419580072	-0.5610595746000001	-0.061035156	0.36621094	-0.4272461	0.98334964	8.8728759	3.31850589	0.5493164	-0.9765625	0	-9.16118161	-1.4331542540000002	-0.20576172120000003	0.18310547	0.061035156	0.91552734	-0.5084228534	8.74606929	3.3687500000000004	0.7324219	-1.0986328	-0.36621094	6.98513179	9.077441394000001	1.732226538	1.5258789	-3.112793	1.2817383	1539959762.683
-10.029687500000001	-2.9548339660000003	-1.1580077880000001	0.4272461	-0.24414062	0.8544922	2.918945288	-8.92670926	-0.6340332068000001	-0.061035156	0.36621094	-0.4272461	1.252514676	9.058300720000002	3.3053466460000003	0.4272461	-1.159668	0.061035156	-9.197070288	-1.4415283540000001	-0.32778320680000006	0.36621094	0.12207031	1.0986328	-0.33854982	8.693432608	3.2862060700000004	0.91552734	-0.6713867	-0.30517578	8.649169928000001	8.747265380000002	-0.31223143000000003	0.36621094	-3.7841797	1.0375977	1539959762.723
-10.483080580000001	-3.3472167540000006	-1.96669928	-0.36621094	-0.4272461	0.7324219	2.674902356	-9.155200180000001	-0.669921875	0.79345703	0.24414062	-0.48828125	1.5025390379999999	9.956713760000001	3.46086412	0.36621094	-1.4038086	0.30517578	-10.087109620000001	-1.488183606	-0.5897705072	0.36621094	0.12207031	1.0986328	-0.724951178	9.20065944	3.4632567900000004	1.0375977	-0.6713867	-0.061035156	6.073559800000001	7.437329074000001	-1.046752896	-1.0375977	-1.8310547	-0.6713867	1539959762.763
-9.00805661	-4.4513915740000005	-3.104370108	-2.0751953	2.1362305	-0.48828125	2.674902356	-9.155200180000001	-0.669921875	0.79345703	0.24414062	-0.48828125	1.5085204680000002	11.35278354	3.667822284	0.36621094	-1.159668	0.6713867	-11.02739218	-1.409228534	-0.770410144	0.36621094	-0.7324219	1.2207031	-0.8948242212000002	10.50820288	3.4321533540000004	1.0375977	-0.9765625	0.30517578	2.709594748	8.388378894	-0.5431152356000001	-2.8686523	-1.2207031	-2.8076172	1539959762.803
-10.770190200000002	-7.939770468000001	-3.0182373200000003	1.2207031	-1.2207031	-0.12207031	2.55527356	-10.28808606	-0.6890625	1.5869141	0	-0.18310547	1.490576178	12.35647014	3.535034146	0.30517578	-0.5493164	0.8544922	-13.12448732	-0.846972644	-1.020434604	-0.7324219	0.48828125	1.0986328	-0.4091308606000001	11.88273912	3.161792032	1.0375977	-0.61035156	0.36621094	8.21970198	13.209423920000003	-1.9571288940000002	-1.4038086	2.1972656	-1.4648438	1539959762.843
-7.202856430000001	-6.123803420000001	-1.9942138580000002	0.12207031	1.4648438	0.36621094	1.315917932	-10.7366938	-1.8662109620000003	1.7089844	-2.319336	-1.2207031	1.851855432	12.331347840000001	3.2048584260000004	0.18310547	-0.12207031	0.8544922	-11.319287140000002	0.45937500000000003	-2.038476538	-0.7324219	0.48828125	1.0986328	-0.250024411	12.3528804	2.48828125	0.91552734	0.61035156	0.24414062	2.024121106	11.080028960000002	-0.7572509980000001	-2.6245117	0.79345703	-1.4648438	1539959762.883
-8.46015625	-5.87497554	-3.487182608	0.30517578	1.7089844	0.12207031	0.8278320288	-9.80957068	-1.0180419928000002	0.91552734	-1.7700195	-1.2207031	2.4727295320000002	11.79182158	2.7275389400000005	-0.061035156	0.79345703	0.7324219	-9.795214660000001	1.293188498	-2.8088867800000004	-0.6713867	0.36621094	0.8544922	-1.0969971040000002	11.850439300000001	2.227490216	0.6713867	2.2583008	0.61035156	0.3804199280000001	9.171948380000002	-1.5779052520000003	0.18310547	-2.9296875	-1.8310547	1539959762.923
-7.966088760000001	-5.626147660000001	-4.127197284	0.48828125	-0.18310547	0.7324219	0.61848143	-8.58217752	0.13398437500000002	-0.48828125	0.6713867	-0.30517578	2.1796386780000003	11.39824182	2.003784146	-0.4272461	2.2583008	1.2207031	-9.816748200000001	1.8446777160000003	-2.404541034	-0.8544922	-0.30517578	0.79345703	-2.5803954680000003	10.8216304	1.6867675720000002	-0.061035156	2.6855469	1.3427734	2.045654254	9.859814300000002	-2.787353534	0	-1.3427734	-2.1362305	1539959762.963
-7.948144568	-4.304248004000001	-3.6104003600000003	-0.6713867	1.0986328	0.61035156	-0.011962890380000002	-8.497240920000001	0.2607910144	-0.9765625	1.3427734	0.48828125	1.526464856	11.468823380000002	1.314721646	-1.0986328	2.5634766	1.953125	-9.491357428	1.7130859620000003	-1.739404254	-0.061035156	-0.79345703	0.30517578	-3.285009784	10.411303420000001	0.9821533540000001	-0.48828125	1.7089844	1.953125	2.6114991	9.515283246000001	-1.9391846040000003	0.061035156	-0.5493164	-2.6855469	1539959763.003
-7.944555710000001	-3.3854980040000004	-3.277832068	0	0.6713867	0.4272461	-0.011962890380000002	-8.497240920000001	0.2607910144	-0.9765625	1.3427734	0.48828125	1.08383786	10.94724092	0.9438721040000001	-1.5258789	1.2817383	2.1362305	-9.09179712	1.043164038	-0.9486572480000001	0.18310547	-0.91552734	0.061035156	-3.03857428	10.467528960000001	0.67709964	-0.24414062	0.36621094	2.0751953	1.2106445288	9.423168930000001	-2.11743161	-0.061035156	-1.0375977	-2.9907227	1539959763.043
-7.187304712	-3.37233876	-2.8399902160000003	0.12207031	1.159668	0.48828125	0.0897216754	-8.86210962	0.2607910144	-0.30517578	1.0375977	0.91552734	1.1962890380000002	9.479394568	0.8900390380000001	-1.5869141	-0.61035156	2.0141602	-8.528344748	0.7201660340000001	-0.5574707068000001	0.061035156	-0.79345703	-0.30517578	-2.140161142	9.645678420000001	1.0575195288	-0.061035156	-0.61035156	1.5869141	1.5910644960000002	8.924316394	-1.96430661	0.061035156	-1.6479492	-3.2348633	1539959763.083
-6.93010234	-3.215625	-2.9943116	0.12207031	0.061035156	0.24414062	1.0048827880000002	-7.1191159200000005	0.75964357	0.24414062	0.36621094	0.79345703	1.5575683900000001	8.23166484	1.0670898560000002	-1.4038086	-1.8920898	2.0751953	-8.115625000000001	0.6531738220000001	-0.40554199280000003	0.061035156	-0.79345703	-0.30517578	-0.9020019568000001	8.496044928000002	1.349414038	-0.24414062	-0.6713867	1.0986328	3.399853534	8.585766574	-1.2860107820000002	0.30517578	-0.061035156	-3.2348633	1539959763.123
-7.345214660000001	-2.9632079680000003	-3.46086412	0.061035156	0.6713867	-0.24414062	1.238159146	-6.670507788000001	0.6400146760000001	0.24414062	-0.5493164	0.30517578	1.8566405760000002	7.8775634000000005	1.2860107820000002	-1.0375977	-1.4038086	2.0141602	-8.518774460000001	0.784765625	-0.0897216754	-0.061035156	-0.7324219	-0.30517578	-0.0095703125	7.85842302	1.484594748	-0.48828125	-0.061035156	0.7324219	3.25988768	8.86928714	-0.693847644	0.4272461	1.0375977	-2.9296875	1539959763.163
-7.955322480000001	-3.0971923920000006	-4.1511230040000004	0.12207031	-0.18310547	-0.30517578	1.469042932	-6.997094748	0.3517089856000001	0	-0.79345703	0.24414062	1.605419928	8.34650908	1.4176025360000002	-0.6713867	0	1.5869141	-9.097778060000001	0.9737792932	0.31103514400000004	-0.18310547	-0.61035156	-0.36621094	0.6352294928000001	8.29506839	1.437939496	-0.6713867	0.5493164	0.5493164	2.0564209260000004	9.387280252000002	-0.46416014400000005	0.12207031	0.79345703	-2.5634766	1539959763.203
-8.368042032	-3.00627446	-4.078149460000001	-0.5493164	-0.36621094	-0.18310547	1.6783935700000001	-7.9134519800000005	-0.1208251996	0	-0.79345703	0.24414062	1.605419928	8.34650908	1.4176025360000002	-0.36621094	1.0375977	0.6713867	-9.027197480000002	1.0754638580000002	0.6340332068000001	-0.24414062	-0.36621094	-0.36621094	0.7369140380000001	9.305932608	1.0718750000000001	-0.36621094	0.8544922	0.30517578	1.464257788	9.29516574	-0.9390869110000001	0.12207031	0.79345703	-2.5634766	1539959763.243
-8.749658246000001	-3.019433606	-3.982446286	-0.4272461	-0.8544922	0	1.6783935700000001	-7.9134519800000005	-0.1208251996	-0.36621094	-0.61035156	0.24414062	1.94636232	9.631323380000001	2.042065396	0.061035156	1.2817383	-0.48828125	-8.83579074	1.276440396	0.5957519568	-0.30517578	-0.18310547	-0.5493164	0.33137207460000007	9.9961911	1.108959964	-0.18310547	0.5493164	-0.12207031	1.369750998	9.45427266	-0.984545926	0.061035156	-0.8544922	-2.0141602	1539959763.283
-8.657543930000001	-2.976367212	-3.895117212	-0.6713867	-2.380371	0.12207031	1.8410888580000002	-8.259179712	-0.1674804712	-0.36621094	-0.61035156	0.24414062	2.2167236420000003	9.729418930000001	2.387792932	0.24414062	1.2207031	-1.0986328	-9.368139480000002	0.8828613220000001	0.5287597644	-0.12207031	-0.7324219	-0.91552734	-0.015551758180000002	10.035669420000001	1.33386232	-0.48828125	-0.061035156	-0.30517578	1.915258786	9.261669928000002	-0.802709964	0.12207031	0	-2.1362305	1539959763.323
-8.369238220000002	-3.1055663940000002	-2.59116214	-0.18310547	-1.4648438	0.48828125	2.441625998	-7.96130342	0.73332518	-0.6713867	-0.61035156	0.061035156	2.4356445680000003	10.145727340000002	2.719165036	0.24414062	0.48828125	-1.2817383	-9.780859620000001	0.16389160340000003	0.7141846040000002	-0.12207031	-0.7324219	-0.91552734	0.0346923822	10.085913040000001	1.5432128600000001	-0.79345703	-0.5493164	-0.4272461	1.945166034	9.11572284	-0.808691394	0.061035156	0.4272461	-1.7700195	1539959763.363
-8.375219748000001	-3.1306884000000004	-3.895117212	-0.6713867	1.0986328	0	2.42368161	-8.545092752	0.6519775360000001	-0.6713867	-1.2207031	-0.36621094	2.5098144959999997	11.17453624	3.0983885800000004	0.18310547	0.12207031	-1.4038086	-10.6756839	0.38999023560000007	0.6627441100000001	-0.30517578	-0.48828125	-1.2817383	0.1495361322	10.83359424	2.068383786	-0.7324219	-0.91552734	-0.5493164	1.6879638580000003	9.883740020000001	-1.39008786	-0.48828125	-0.061035156	-1.159668	1539959763.403
-10.49624002	-5.196679712	-5.5208741	-2.6855469	2.0141602	0.061035156	2.860327176	-10.22109424	0.14714355040000002	-0.4272461	-1.159668	-0.18310547	2.45	12.59333516	3.484790036	0.36621094	0.18310547	-1.5258789	-13.12209514	-0.17465820680000002	0.46535643000000004	0.061035156	-1.4038086	-0.9765625	0.1040771466	12.063378600000002	2.600732428	-0.6713867	-1.0986328	-0.61035156	3.42736821	10.9747554	-1.0479492212000001	-1.6479492	-0.7324219	-0.24414062	1539959763.443
-11.46164586	-6.32717302	-5.401245108	0.9765625	-2.6245117	1.5258789	3.226391574	-12.74167482	-0.1040771466	0	-1.0375977	0.30517578	2.3016601440000004	12.988110520000001	3.58647464	0.48828125	0.18310547	-1.7089844	-13.067065200000002	-1.443920926	-0.08493652160000001	0.061035156	-1.4038086	-0.9765625	-0.1112548822	13.008447480000001	2.775390576	-0.79345703	-1.2207031	-0.48828125	6.06638179	11.88632788	0.764428714	-2.380371	-0.24414062	2.319336	1539959763.483
-8.502026260000001	-6.4934570680000006	-2.144946286	1.5258789	-6.164551	0.8544922	3.226391574	-12.74167482	-0.1040771466	0	-1.0375977	0.30517578	2.0695800720000004	10.7618161	3.2383545320000002	0.18310547	0.4272461	-1.7700195	-10.51298822	-0.4761230432	-1.23696286	-0.61035156	0.6713867	-1.2817383	-0.46655273560000005	11.73559604	3.3328614200000004	-0.36621094	-0.24414062	-0.79345703	7.30454074	12.171045320000001	2.49426268	-3.112793	0.4272461	5.126953	1539959763.523
-6.32717302	-5.32109375	-0.970190396	-0.6713867	3.1738281	0.18310547	3.762329074	-13.03955072	0.0729736322	0.4272461	-0.7324219	0.36621094	1.7417969240000002	8.798706070000001	2.7646241	-0.30517578	0.12207031	-1.159668	-9.74257788	-0.4474121106000001	-1.667626996	0.7324219	-0.48828125	-0.12207031	-1.561157248	8.789135880000002	3.40703125	-0.61035156	0.7324219	-0.30517578	2.9416748200000002	12.19257788	-2.5074219240000004	-0.30517578	2.5634766	5.126953	1539959763.563
-10.151709260000002	-3.591259784	-3.447705072	-1.8310547	5.92041	-0.061035156	4.109252896	-9.852636780000001	0.885253894	0	1.4038086	-2.2583008	1.073071286	8.844164840000001	2.16408696	-0.9765625	-0.5493164	-0.12207031	-10.179223740000001	-1.4774170320000002	-0.984545926	0.7324219	-0.48828125	-0.12207031	-2.93330072	7.2136232	3.4728271760000005	-0.9765625	0.061035156	0.79345703	-0.6627441100000001	13.617358720000002	-3.2527099640000006	-1.5258789	0.9765625	6.1035156	1539959763.603
-11.19008786	-4.684667932000001	-5.193090560000001	1.4038086	-5.432129	0.79345703	3.2383545320000002	-10.83120108	0.2643798822	1.0375977	1.4038086	-2.746582	0.4605712860000001	9.961499100000001	1.6915527160000003	-1.4038086	-1.5258789	0.61035156	-9.8334964	-1.41640625	-0.41870117800000006	0.36621094	-0.61035156	0.24414062	-2.527758786	8.585766574	3.2718505400000004	0.18310547	-1.5869141	0.79345703	-0.265576178	11.96647914	-2.86870108	-0.12207031	0.5493164	5.92041	1539959763.643
-6.491064300000001	-3.98483876	-1.146044928	0.91552734	-5.7373047	0.30517578	2.3219971040000003	-10.083520860000002	-0.13398437500000002	1.5869141	-0.061035156	-2.9907227	0.8433837860000001	8.991308606	1.7800780760000001	-1.4648438	-2.8686523	0.5493164	-8.53671875	-1.1472412140000001	-0.1411621106	0.30517578	-0.18310547	0.12207031	-0.9175537140000001	9.448290740000001	2.942871106	0.4272461	-1.4038086	0.36621094	-0.47971191100000005	10.66252446	-1.453491214	0.18310547	0.12207031	5.065918	1539959763.683
-4.117626996	-2.9141601440000002	-0.573022464	-1.159668	4.5166016	0.12207031	2.27653804	-8.189794928000001	-0.028710937500000002	1.5869141	-0.061035156	-2.9907227	0.8433837860000001	8.991308606	1.7800780760000001	-0.6713867	-2.746582	0.12207031	-8.53671875	-1.1472412140000001	-0.1411621106	0.30517578	-0.18310547	0.12207031	0.11604003600000001	8.444604532000001	3.3400389400000003	0.48828125	-0.30517578	0.12207031	-0.47971191100000005	10.66252446	-1.453491214	0.18310547	0.12207031	5.065918	1539959763.723
-7.7974121400000005	-2.4846923920000004	-1.5767089660000002	-0.18310547	1.4038086	0	2.2478271760000004	-7.110742212000001	-0.05502929712000001	0.91552734	0	-2.8686523	1.2333740020000001	7.162182608000001	2.32319339	-0.061035156	-0.61035156	0.12207031	-8.029492212000001	-1.282421924	0.1770507788	0.36621094	0	0.24414062	0.1806396466	7.437329074000001	3.19768071	-0.12207031	-0.12207031	0.12207031	-0.42707518000000005	7.065283246000001	-0.2129394568	2.5024414	3.2348633	1.5869141	1539959763.763
-7.5079103400000005	-2.333959964	-1.7286376800000003	0.18310547	-3.540039	-0.061035156	2.159301718	-6.779370108000001	-0.095703125	0.91552734	0	-2.8686523	0.9414794928000001	7.36196286	2.3925780760000004	0.061035156	0.4272461	0.18310547	-8.14433606	-1.79921875	0.3732421924	0.18310547	0	0.30517578	0.06699218750000001	7.11433107	3.017041034	-0.12207031	-0.061035156	0	-2.7646241	6.461157248	-1.547998004	1.7089844	1.4038086	0.79345703	1539959763.803
-6.18242212	-1.945166034	-0.7811767572	-0.9765625	2.0141602	0.12207031	1.8817626800000002	-6.889428420000001	-0.423486322	0.91552734	0.30517578	-1.7700195	1.227392572	7.806982428000001	2.5205810700000004	0.061035156	-0.061035156	0.061035156	-8.152710160000002	-2.177246106	0.5778076080000001	0.18310547	0	0.30517578	0.14714355040000002	7.594042932000001	3.1593994600000004	0.30517578	-0.12207031	-0.18310547	-5.239746106	5.86660144	-0.966601538	1.4648438	-2.4414062	0.061035156	1539959763.843
-7.893115020000001	-2.528955072	-1.9942138580000002	-1.6479492	4.5776367	-0.30517578	1.8817626800000002	-6.889428420000001	-0.423486322	0.91552734	0.30517578	-1.7700195	1.81357428	8.328564300000002	2.940478534	0.48828125	-0.18310547	-0.12207031	-8.347705072	-1.8219482820000001	0.707006839	-0.30517578	0.12207031	0.12207031	0.43664550720000006	8.26755342	3.3986572480000006	0.6713867	-0.12207031	-0.36621094	-0.4689453076	7.692138580000001	0.593359375	3.1738281	-4.760742	-0.061035156	1539959763.883
-10.95082968	-3.04216304	-2.9249266200000004	1.2207031	-0.30517578	0.6713867	1.7980224640000002	-7.33085962	-0.8074951080000001	0.8544922	-0.12207031	-1.0375977	2.287304712	8.55466304	3.4800048920000006	0.91552734	0.61035156	-0.12207031	-9.02241214	-1.238159146	0.5778076080000001	-0.6713867	-0.12207031	0.6713867	0.5203857428	8.60371106	3.40703125	0.7324219	-0.18310547	-0.24414062	11.103954680000001	8.750854532	-0.7309326080000002	1.6479492	-3.2348633	1.6479492	1539959763.923
-10.71276808	-2.255004892	-2.89382338	-0.30517578	-2.6245117	1.0375977	1.923632788	-8.45297824	-1.544409146	1.0375977	-0.6713867	-0.48828125	2.312426718	8.955419928000001	3.665429712	1.0375977	1.5258789	0.061035156	-9.35976538	-0.5108154254	0.60651857	-0.6713867	-0.12207031	0.6713867	0.3014648462	8.54748552	3.208447284	0.8544922	-0.061035156	-0.061035156	14.391357820000001	8.838183606000001	-2.0923096040000004	0	0.4272461	-0.12207031	1539959763.963
-11.51667482	-3.570922824	-5.301952880000001	-1.8310547	1.5869141	-1.0375977	2.198779254	-9.310717752	-1.622167932	0.36621094	-1.2817383	0.7324219	2.277734424	10.87546376	3.6714112400000003	0.7324219	1.2817383	0.4272461	-12.02749002	-0.5120117212	0.811083966	-0.30517578	-0.8544922	1.0986328	-0.22490234620000002	9.427954074	2.9081787140000004	0.8544922	-0.30517578	0.4272461	2.79213858	9.47460962	-2.6713134000000003	-1.0375977	2.380371	-3.2348633	1539959764.003
-10.85991214	-7.431347840000001	-3.8245362400000005	-0.18310547	-1.4648438	-0.36621094	2.5026367800000004	-10.862304320000002	-1.3087402160000001	-0.18310547	-0.48828125	2.0751953	2.277734424	10.87546376	3.6714112400000003	0.48828125	0.12207031	0.79345703	-13.39365216	-0.569433606	0.7728027160000001	0	-1.159668	1.159668	-0.14235839660000002	12.011938400000002	2.20236821	0.91552734	-0.7324219	0.36621094	6.877465560000001	12.065771760000002	2.451196286	2.6855469	5.1879883	0.30517578	1539959764.043
-8.021118210000001	-5.84626448	-1.641308606	1.7700195	-0.8544922	0.79345703	2.7586425720000003	-10.789330580000001	-0.309838858	-0.7324219	0.18310547	2.9907227	2.5947509	12.72133786	3.0589112400000005	0.24414062	-0.61035156	0.6713867	-11.793017180000001	0.24643554320000002	-0.5084228534	-0.36621094	1.2817383	0.18310547	0.8900390380000001	13.57070288	1.89013678	1.159668	0.30517578	-0.36621094	-0.729736322	10.144530760000002	-1.1328857428	-3.8452148	-1.0986328	-1.5869141	1539959764.083
-7.94934056	-4.347314496	-4.88444838	-0.7324219	2.2583008	-1.2817383	3.2885987400000003	-9.387280252000002	0.6531738220000001	-1.159668	1.4648438	2.8076172	3.33046875	11.615966460000001	2.9057862400000003	0.30517578	-0.12207031	0.30517578	-11.217602340000001	1.35180661	-1.3195067900000002	-1.159668	0.9765625	0.5493164	0.5802001800000001	12.41030252	2.1341797120000003	0.79345703	2.319336	-0.36621094	-0.1878173822	10.34191942	-2.805297824	0.24414062	-2.8686523	-1.5258789	1539959764.123
-8.23046875	-5.312719748	-5.348608426	-0.5493164	-0.79345703	-0.4272461	3.172558606	-9.53322734	1.297973642	-1.0986328	2.5634766	1.7700195	3.33046875	11.615966460000001	2.9057862400000003	0.4272461	2.0751953	0.61035156	-11.016625900000001	1.02163089	-1.02163089	-1.2207031	0.4272461	0.5493164	-0.8541503600000001	11.48557158	1.51330571	-0.48828125	2.9296875	0.48828125	1.814770468	10.17204622	-1.6879638580000003	-0.61035156	0.30517578	-2.5024414	1539959764.163
-8.46972644	-4.10566394	-4.09011232	-1.5258789	0.24414062	-0.48828125	2.142553714	-10.219897659999999	1.7597412140000002	-0.4272461	1.159668	0.4272461	1.695141574	11.6638179	1.681982428	-0.24414062	3.7231445	1.0986328	-9.87297374	0.7201660340000001	-0.7225586060000001	-0.30517578	0.48828125	-0.30517578	-2.0707763580000003	11.34082068	1.0969971040000002	-0.91552734	2.5024414	0.7324219	0.5275634784000001	9.933984620000002	-2.1114501800000003	0.18310547	-0.61035156	-2.6245117	1539959764.203
-7.775878894000001	-4.276733426000001	-2.906982428	0.8544922	0	-0.24414062	1.4702392180000001	-9.419580072	1.6161865020000004	-0.4272461	1.159668	0.4272461	1.318310504	9.925610520000001	1.204663089	-0.8544922	1.7089844	1.3427734	-9.18869658	0.8756836060000002	-0.6902587860000001	-0.91552734	0.4272461	0.061035156	-2.2621826080000003	10.42685504	1.0826415740000002	-0.5493164	1.0375977	0.48828125	0.966601538	9.95432158	-2.235864218	0	-1.0375977	-2.746582	1539959764.243
-6.860717752000001	-3.1952880400000003	-2.8758788940000004	0.79345703	-0.24414062	-0.4272461	2.0193359620000004	-7.923022660000001	1.5372314300000003	0.18310547	-2.1972656	-0.061035156	1.318310504	9.925610520000001	1.204663089	-0.79345703	-0.7324219	1.2207031	-8.46972644	1.081445288	-0.6926513580000001	-0.79345703	0.24414062	-0.061035156	-1.5360351440000002	9.00327176	1.111352536	-0.061035156	0.5493164	0.30517578	2.2621826080000003	8.968579074	-1.6688232820000002	0	-0.5493164	-2.8686523	1539959764.283
-6.680077880000001	-2.8926269959999997	-3.34841304	-0.36621094	0.91552734	-0.7324219	2.633032248	-6.916943390000001	1.550390576	-0.24414062	-0.8544922	0.18310547	2.004980432	8.20415036	1.1173339660000001	-0.48828125	-1.0375977	0.91552734	-8.25319838	0.9031982428000002	-0.668725589	-0.6713867	0.24414062	-0.18310547	-1.03359375	8.10366214	1.0742675720000001	-0.30517578	0.7324219	0.36621094	2.75625	8.793920926	-1.1723632788	0	-0.5493164	-2.8686523	1539959764.323
-6.931298920000001	-3.4381347840000003	-3.7324219240000005	0.36621094	1.5258789	-0.7324219	2.767016574	-6.60231929	1.216625998	-0.4272461	0.7324219	0.5493164	1.6915527160000003	8.279516574	0.8948242212000002	-0.61035156	0.12207031	0.6713867	-8.26276857	1.0802490020000002	-0.4378417932	-0.4272461	0.30517578	-0.24414062	-0.835009784	8.017529254000001	1.216625998	-0.48828125	0.91552734	0.36621094	2.5253662140000004	8.728125	-0.7728027160000001	0.061035156	0.30517578	-2.380371	1539959764.363
-7.5198732	-3.917846646	-3.8759764400000005	0.12207031	0.48828125	-0.48828125	2.41770018	-6.69802266	0.80988768	-0.6713867	0.7324219	0.79345703	1.6915527160000003	8.279516574	0.8948242212000002	-0.61035156	0.24414062	0.48828125	-8.18500998	1.6472900360000002	-0.47971191100000005	-0.4272461	0.4272461	-0.24414062	-0.9713867212000001	8.338134980000001	1.21303714	-0.30517578	0.91552734	-0.061035156	2.8244384000000005	8.61926268	-0.802709964	0.30517578	0.48828125	-1.7700195	1539959764.403
-8.8896241	-4.0506347840000005	-4.386792032000001	0.36621094	-1.3427734	0.12207031	2.2753417540000003	-7.08801268	0.5132080072	-0.8544922	-0.12207031	0.7324219	1.592260782	9.563134980000001	1.118530252	-0.4272461	-0.24414062	0.061035156	-8.406323380000002	1.971484424	-0.32539062500000004	-0.4272461	0.36621094	-0.12207031	-1.3254882200000002	8.94584964	1.008471646	-0.36621094	0.30517578	-0.061035156	2.7993163940000003	9.08342302	-0.25839844240000004	-0.12207031	0.6713867	-1.4648438	1539959764.443
-8.31899411	-3.359179712	-4.417895468	0	-3.1738281	0.24414062	2.6892577880000004	-7.5964357	0.570629892	-1.0986328	-0.061035156	0.6713867	1.567138678	10.35029254	1.3972655760000001	-0.24414062	-0.061035156	-0.48828125	-8.406323380000002	1.971484424	-0.32539062500000004	0.4272461	-0.061035156	-0.4272461	-1.6664307100000002	9.80717752	0.991723642	-0.6713867	-0.24414062	-0.061035156	2.201171924	9.07385234	-0.05861816394	-0.5493164	0.30517578	-1.2817383	1539959764.483
-7.500732428000001	-4.01713858	-2.9548339660000003	-0.12207031	-0.8544922	0.7324219	3.1498290740000003	-8.047436600000001	0.6400146760000001	-1.0986328	-0.061035156	0.6713867	1.567138678	10.35029254	1.3972655760000001	-0.4272461	-0.4272461	-0.79345703	-8.406323380000002	1.971484424	-0.32539062500000004	0.4272461	-0.061035156	-0.4272461	-1.5456054320000001	10.370629500000001	1.491772464	-0.6713867	-1.0375977	-0.36621094	2.9955077880000003	8.693432608	-0.5778076080000001	-0.79345703	-0.36621094	-0.48828125	1539959764.523
-8.24243161	-4.823437500000001	-3.737207068	-0.30517578	1.0375977	0.12207031	3.1498290740000003	-8.047436600000001	0.6400146760000001	-1.3427734	0.61035156	0.6713867	1.6843750000000002	11.217602340000001	1.81357428	-0.36621094	-0.91552734	-1.0986328	-11.464038040000002	-0.22968750000000002	-0.7117919928	0.4272461	-0.061035156	-0.4272461	-0.9642089660000001	10.97714856	2.344726538	-0.48828125	-1.159668	-0.79345703	4.854541034	9.33942842	0.07177734424	-0.79345703	-0.36621094	-0.48828125	1539959764.563
-9.412402160000001	-5.806787140000001	-4.117626996	1.0986328	-2.746582	0.36621094	3.048144568	-10.67807608	-0.285913089	-0.7324219	0.6713867	0.061035156	1.6125976440000003	11.48557158	2.097094748	0.12207031	-0.6713867	-1.3427734	-11.89948732	-1.2333740020000001	-0.8074951080000001	0.8544922	-0.18310547	-1.0986328	-0.6220702880000001	11.49514128	2.981152356	-0.5493164	-0.91552734	-0.9765625	6.774585160000001	11.007056200000001	1.2884033540000002	-1.4648438	-0.9765625	3.2348633	1539959764.603
-8.407519568	-5.918042032000001	-1.152026358	0.9765625	-0.61035156	0.6713867	2.85673822	-11.405420320000001	-0.7608398560000001	-0.18310547	-0.12207031	-0.5493164	1.6125976440000003	11.48557158	2.097094748	0.4272461	-0.24414062	-1.4648438	-10.778564300000001	-1.5396240020000003	-1.5970459260000003	0.5493164	0.9765625	-1.0986328	-0.8613281250000001	10.88742662	3.5625489200000002	-0.4272461	-0.7324219	-1.4038086	6.721948380000001	13.19626448	2.7634277160000003	-1.7700195	0.36621094	5.6152344	1539959764.643
-9.092993210000001	-4.97775908	-1.159204074	0.5493164	2.1362305	-0.061035156	2.9033935700000004	-10.87666034	-0.8900390380000001	-0.24414062	-0.12207031	-0.9765625	1.5396240020000003	10.35747104	2.289697284	0.5493164	-0.36621094	-1.2817383	-10.345508180000001	-1.868603534	-1.906884784	0.48828125	0.79345703	-0.8544922	-1.235766574	9.399243210000002	4.047045926	0	-0.12207031	-1.2817383	0.9905273560000001	15.362744600000003	-2.068383786	-1.7700195	0.36621094	5.6152344	1539959764.683
-10.937671220000002	-4.440625000000001	-4.0326903960000005	-0.18310547	0.91552734	-0.61035156	2.95363768	-10.96398912	-0.9474609620000001	-0.061035156	1.0375977	-1.0986328	1.393676718	10.1146241	2.9117675720000005	0.6713867	0.12207031	-0.8544922	-10.922119600000002	-2.162890576	-1.7441894960000002	0.5493164	0.48828125	-0.18310547	-1.947558606	8.97575679	4.044653354	-0.30517578	-0.24414062	-0.6713867	-1.6353271760000003	12.180615020000001	-3.052929712	-0.7324219	0.12207031	5.7373047	1539959764.723
-9.575097840000002	-5.02082518	-2.295678714	1.0375977	-2.4414062	0	2.227490216	-11.1278804	-1.409228534	0.4272461	1.159668	-1.2207031	1.393676718	10.1146241	2.9117675720000005	0.4272461	0.18310547	-0.4272461	-10.014135880000001	-1.562353534	-1.5360351440000002	0.18310547	0.6713867	0.12207031	-2.01096196	9.6636232	3.6570557100000003	-0.061035156	-0.79345703	-0.6713867	0.14714355040000002	10.62185054	-1.7190673920000001	-0.61035156	-1.2207031	3.7841797	1539959764.763
-6.77697734	-4.40473642	-1.1400634980000002	0.18310547	0.061035156	-0.48828125	1.5910644960000002	-10.06796924	-1.447509784	0.36621094	0.18310547	-1.4038086	1.41640625	9.43273912	2.70361322	0.18310547	-0.61035156	-0.30517578	-9.32866214	-1.814770468	-1.5599609620000003	0.30517578	0.61035156	0.24414062	-1.41640625	9.540405252000001	3.561352536	0.30517578	-0.61035156	-0.6713867	-0.2990722644	8.45417482	-0.48330077880000005	-0.61035156	-1.2207031	3.7841797	1539959764.803
-7.336840560000001	-4.04584964	-1.223803714	-0.48828125	1.4648438	-0.61035156	1.6114013580000002	-8.77597644	-1.0886230432000001	0.061035156	0	-1.3427734	1.8542480040000002	8.595336960000001	2.6126952880000003	0.36621094	-0.8544922	-0.24414062	-8.705395468	-1.924829074	-1.6317382200000001	0.30517578	0.5493164	0.30517578	-1.156811502	8.66711412	3.5924560700000003	0.30517578	-0.24414062	-0.48828125	0.0980957068	7.21481929	-0.6759033540000001	2.2583008	1.4648438	-0.30517578	1539959764.843
-8.03786592	-3.3089355040000004	-1.1556152160000002	0.8544922	-1.6479492	0.18310547	1.58149411	-7.918237320000001	-0.9893310700000001	0.061035156	0	-1.3427734	1.8542480040000002	8.595336960000001	2.6126952880000003	0.48828125	-0.061035156	0.12207031	-8.431445288	-2.1293945680000004	-1.617382788	0.18310547	0.4272461	0.36621094	-0.9953125	8.042651260000001	3.39506839	0.18310547	0.061035156	-0.36621094	-2.6306396760000004	6.64777806	-1.5934570680000002	0.8544922	-0.5493164	-1.5869141	1539959764.883
-6.541308606	-3.0134521760000004	-1.2309814300000002	-0.061035156	1.5869141	0	1.592260782	-7.7148682100000014	-1.102978534	0.12207031	0.061035156	-1.0375977	1.7693115020000003	8.125195288	2.5636474640000007	0.36621094	-0.12207031	0.4272461	-8.35129393	-2.5002441100000006	-1.6724121400000003	0	0.4272461	0.48828125	-0.9594238220000001	7.759130890000001	3.487182608	0.5493164	0.24414062	-0.36621094	-1.683178714	7.072461060000001	-0.0837402356	0.8544922	-0.5493164	-1.5869141	1539959764.923
-7.489965560000001	-3.6080077880000005	-1.6664307100000002	-0.79345703	2.4414062	-0.24414062	1.70471196	-8.26276857	-1.15441893	0.4272461	0.061035156	-0.61035156	2.1162353240000003	8.336938400000001	2.6210692900000003	0.4272461	-0.12207031	0.6713867	-8.45417482	-2.674902356	-1.61977536	-0.36621094	0.18310547	0.61035156	-0.94506839	7.8620117800000004	3.5625489200000002	0.91552734	0.36621094	-0.061035156	3.803002896	9.709082068	1.3195067900000002	1.7700195	-0.79345703	-1.8310547	1539959764.963
-8.19816893	-3.9369873200000005	-3.210839856	-2.4414062	1.0986328	-1.159668	1.70471196	-8.26276857	-1.15441893	0.91552734	-0.24414062	-0.30517578	2.1162353240000003	8.336938400000001	2.6210692900000003	0.6713867	0.4272461	0.8544922	-8.99728984	-2.229882788	-1.509716754	-0.79345703	-0.061035156	0.8544922	-0.6531738220000001	8.18022464	3.591259784	0.9765625	0.5493164	0.24414062	4.8617187500000005	9.63371556	-1.6520751800000002	0.48828125	-0.7324219	-1.8920898	1539959765.003
-9.80717752	-6.278125	-3.1199219240000007	1.4038086	0.61035156	-0.9765625	2.256201178	-9.14802266	-1.159204074	1.3427734	-0.48828125	-0.36621094	2.652172824	9.03317842	2.5265625000000003	0.8544922	1.0375977	1.2207031	-10.199560700000001	-0.717773462	-1.331469748	-1.0986328	-0.12207031	1.0986328	-0.439038089	8.559448380000001	3.2539062500000004	0.91552734	1.159668	0.30517578	4.5518798920000005	12.28110324	-0.49526367800000004	0.48828125	-0.7324219	-1.8920898	1539959765.043
-7.011450180000001	-5.53642572	-3.011059604	0.30517578	-0.36621094	-1.0375977	2.8675048920000004	-8.597729532	-1.2106445288	1.6479492	-1.0986328	-0.8544922	2.751464856	9.58825679	2.192797824	0.91552734	1.2817383	1.5869141	-10.170849640000002	1.6748047120000003	-1.739404254	-1.8310547	1.4038086	1.3427734	-0.49645996400000003	8.96499002	2.082739218	0.7324219	1.7089844	0.24414062	8.67788089	10.554858720000002	1.4247802520000001	-1.8920898	3.7231445	-1.4038086	1539959765.083
-7.0892092600000005	-5.7613278800000005	-4.10805661	-0.9765625	0.61035156	-2.0751953	3.435742212	-7.82133786	-0.2081542932	1.4648438	-2.0141602	-1.159668	2.751464856	9.58825679	2.192797824	0.61035156	0.91552734	1.5869141	-10.984326079999999	1.592260782	-1.7214599640000001	-0.79345703	0.6713867	1.3427734	-0.67709964	9.858617720000002	0.893627896	0.30517578	2.746582	0.4272461	1.6903564300000002	9.14682608	0.477319339	0.30517578	1.7700195	-0.61035156	1539959765.123
-8.62045926	-6.701611420000001	-5.20266124	0	0.061035156	-1.4648438	3.7742920320000004	-7.590454074	0.7955322480000001	-0.48828125	0.79345703	-0.12207031	3.28022464	11.247509980000002	1.258496106	0.24414062	0.12207031	1.4038086	-11.45566394	1.7214599640000001	-1.629345746	-0.7324219	1.7700195	0.8544922	-1.414013678	10.8551268	0.41271972840000004	0.24414062	3.2348633	0.30517578	-0.25480957460000003	10.16127896	-1.8458740020000002	0.30517578	1.7700195	-0.61035156	1539959765.163
-7.680175720000001	-5.780468750000001	-4.757641574	-0.12207031	-2.1362305	-1.5258789	3.7742920320000004	-7.590454074	0.7955322480000001	-0.48828125	0.79345703	-0.12207031	3.4955566100000004	11.0417482	1.1508300720000002	-0.24414062	0.061035156	1.2817383	-10.73908696	1.4235839660000003	-1.622167932	-0.4272461	2.0751953	0.48828125	-1.5707275360000001	11.29296924	0.2536132788	0.5493164	2.2583008	0.18310547	2.4296630400000003	10.556054320000001	-1.5599609620000003	0.18310547	-0.061035156	-0.6713867	1539959765.203
-6.532934800000001	-5.423974640000001	-3.1845214660000005	0.48828125	0.30517578	-2.1362305	4.407128894	-7.5414062500000005	1.81716304	-0.79345703	1.159668	0.4272461	3.4955566100000004	11.0417482	1.1508300720000002	-0.30517578	-0.24414062	1.2207031	-9.681567392	1.544409146	-1.796826178	-0.9765625	2.746582	0.61035156	-1.2704589660000003	11.00466304	0.6041259784	0.8544922	1.159668	-0.061035156	1.9176513580000003	9.686352340000001	-2.062402356	0.79345703	0.7324219	-1.0986328	1539959765.243
-6.220702880000001	-5.7278320680000006	-3.3041503600000004	1.2817383	0.48828125	-2.1362305	4.3233885800000005	-6.71835962	1.9978027160000003	-0.4272461	1.4648438	0.24414062	4.0338867800000004	8.5582518	1.5898682100000001	-0.061035156	-1.0986328	1.2817383	-8.49125998	1.943969748	-2.2239013580000004	-0.91552734	3.2348633	0.4272461	-0.900805661	9.75214856	0.9307128600000001	0.61035156	1.5869141	-0.36621094	2.2286865020000004	9.3155027	-1.431957968	0.79345703	0.7324219	-1.0986328	1539959765.283
-6.1417482	-6.915747300000001	-3.5888672120000003	0.79345703	-0.91552734	-2.380371	4.17265625	-5.5543701080000005	2.0157471040000003	-0.30517578	0.5493164	-0.48828125	4.053027356	7.6646241	1.783667032	0.12207031	-1.4038086	1.5258789	-8.399145468	2.5217773560000003	-2.8232422120000003	-1.0375977	3.2958984	0.30517578	-0.7763915740000001	8.2938723	0.80390625	0.36621094	2.5024414	-0.5493164	2.3052490020000005	9.41120607	-0.8517577880000001	-0.061035156	0	-0.61035156	1539959765.323
-6.89182158	-6.8989991	-2.7275389400000005	1.2207031	-3.112793	-2.4414062	4.182226440000001	-5.05910643	1.7346191100000001	0	-0.061035156	-0.9765625	4.053027356	7.6646241	1.783667032	-0.36621094	-1.2817383	1.953125	-8.681469748	1.8255371400000002	-2.805297824	-0.12207031	3.540039	0.5493164	-1.0479492212000001	7.55336911	0.18303222840000002	0	2.8076172	-0.48828125	2.0899170320000002	9.59782698	-0.4605712860000001	0.12207031	0.30517578	-0.12207031	1539959765.363
-6.510205072	-5.44191893	-1.924829074	1.8920898	-1.5869141	-2.8686523	3.90827626	-5.280419928000001	1.0718750000000001	0.4272461	-0.36621094	-1.159668	3.60202626	7.504321580000001	1.069482428	-1.0375977	-2.0751953	1.6479492	-8.34890126	0.69504393	-3.4692382200000003	0.61035156	4.0893555	0.30517578	-1.2202148560000001	7.78903804	-0.0813476538	0.12207031	2.0141602	-0.30517578	1.0048827880000002	9.744970746000002	-0.7488769568000001	0.12207031	0.30517578	-0.12207031	1539959765.403
-5.70510234	-5.70629892	-2.5636474640000007	1.0375977	0	-4.0283203	3.7395996400000002	-5.7649170320000005	0.6543701080000001	0.4272461	-0.36621094	-1.159668	3.60202626	7.504321580000001	1.069482428	-1.2817383	-4.272461	1.2817383	-7.546191394000001	0.40554199280000003	-4.1152344240000005	0.061035156	5.004883	0.061035156	-1.211840854	8.041455072	0.454589856	0.61035156	1.4648438	-0.61035156	1.2716552520000002	9.57150908	-1.0455566100000002	0.48828125	-0.6713867	0.18310547	1539959765.443
-6.474316394000001	-6.786548020000001	-2.0528320680000003	1.3427734	-2.0751953	-3.4179688	3.323291034	-6.391772660000001	0.1614990216	0.91552734	-0.91552734	-0.9765625	3.7324219240000005	7.725634980000001	0.758447284	-0.9765625	-5.92041	1.0375977	-6.54728984	0.8158691100000001	-4.99450679	-0.8544922	5.2490234	0.061035156	-1.490576178	8.301049820000001	0.8744873200000001	1.0375977	1.953125	-0.9765625	2.85673822	9.383691394000001	-1.2297851440000003	1.0986328	-0.6713867	-0.30517578	1539959765.483
-6.32597644	-7.20405252	-1.4989501800000002	1.0375977	-2.1972656	-2.9296875	3.0983885800000004	-7.250707968	-0.07775878600000001	0.91552734	-0.91552734	-0.9765625	4.54589856	8.878857428000002	0.39836425720000007	-0.79345703	-5.79834	1.0986328	-5.930004892	1.2453369600000002	-5.86779802	-0.79345703	5.004883	0.061035156	-2.1760498200000002	8.4135009	0.5084228534	0.91552734	2.5024414	-0.9765625	3.9310058900000002	8.902783246	-1.272851538	1.0986328	-0.6713867	-0.30517578	1539959765.523
-6.19558107	-7.121509080000001	-1.6114013580000002	0.61035156	-2.1972656	-3.1738281	2.775390576	-8.42905252	-0.4426269568000001	1.5869141	-1.8920898	-0.8544922	4.54589856	8.878857428000002	0.39836425720000007	-1.159668	-4.760742	1.2817383	-5.930004892	1.2453369600000002	-5.86779802	-0.5493164	4.8217773	0.24414062	-3.361572284	8.675488220000002	-0.052636719240000004	0.61035156	1.6479492	-0.8544922	4.05183107	9.02241214	-1.770507788	0.48828125	0.30517578	-0.48828125	1539959765.563
-5.762524460000001	-8.194580072	-1.153222644	0.7324219	-1.2817383	-2.8686523	2.4021484620000004	-9.8251223	-0.3026611322	1.5869141	-2.746582	-0.7324219	4.354492212	9.6552491	0.22011719240000002	-1.0986328	-4.211426	1.159668	-5.851049820000001	1.35180661	-7.335644568	-0.24414062	4.4555664	0.12207031	-3.858032248	9.542798020000001	0.001196289038	0.48828125	1.2817383	-0.7324219	3.213232428	8.88842752	-1.6149902160000003	0.7324219	-0.061035156	-0.4272461	1539959765.603
-5.542407248	-8.5917482	-0.7440917932000001	0.6713867	-2.1972656	-2.4414062	2.4727295320000002	-10.764209260000001	-0.387597644	1.159668	-3.3569336	-1.2207031	4.48129892	11.247509980000002	0.33137207460000007	-0.4272461	-3.112793	1.159668	-5.2911866000000005	1.299169928	-8.18022464	0	4.5166016	0.12207031	-4.282714856	10.245019960000002	0.2918945288	0.12207031	0.9765625	-1.159668	3.093603534	9.209033246	-1.94636232	0.7324219	-0.061035156	-0.4272461	1539959765.642
-4.914355432000001	-8.93747554	-0.34572753600000006	0.79345703	-0.79345703	-2.319336	3.3149170320000003	-10.944848740000001	0.0490478534	0.061035156	-1.2817383	-1.5258789	4.48129892	11.247509980000002	0.33137207460000007	0.12207031	-3.2348633	1.7089844	-5.2911866000000005	1.299169928	-8.18022464	-0.12207031	4.211426	0.18310547	-4.462158246	10.235449280000001	0.250024411	0.18310547	0.6713867	-1.5258789	2.3973632200000004	9.12648912	-1.795629892	0.4272461	0.24414062	-0.48828125	1539959765.682
-4.953832968	-9.057104532	-0.18303222840000002	0.9765625	-0.9765625	-2.0141602	3.5206787140000007	-10.759423920000001	0.46655273560000005	-0.91552734	0.9765625	-1.953125	5.28161592	11.176928420000001	0.40554199280000003	0.91552734	-1.7700195	2.0751953	-4.097290036	1.4822021760000001	-9.29516574	-0.061035156	3.7841797	0.18310547	-4.94067392	10.21032698	0.19020996400000004	0.18310547	0	-1.6479492	3.03020018	9.30832518	-2.013354532	0.36621094	-0.30517578	-0.061035156	1539959765.722
-4.28391124	-8.88723143	-0.08732910340000001	0.7324219	-0.5493164	-1.8920898	3.73122554	-10.649365020000001	0.3576904254	-0.91552734	0.48828125	-2.5634766	6.093896760000001	10.624242720000002	0.14714355040000002	0.9765625	-0.61035156	2.5634766	-3.410620108	1.431957968	-9.795214660000001	0.4272461	4.1503906	0.24414062	-4.843774460000001	10.314403960000002	0.10886230040000001	-0.36621094	-0.4272461	-1.7089844	3.7228514400000003	9.16835962	-1.9427734620000003	0.36621094	-0.30517578	-0.061035156	1539959765.762
-4.4334472840000005	-9.23654802	-0.2607910144	0.61035156	0.061035156	-1.7089844	4.403540036	-9.515283246000001	1.191503894	0.18310547	0.18310547	-2.380371	6.093896760000001	10.624242720000002	0.14714355040000002	0	-0.30517578	2.0751953	-3.410620108	1.431957968	-9.795214660000001	0.12207031	3.112793	0.30517578	-4.12839357	10.687646760000002	-0.095703125	-0.36621094	0.5493164	-1.5258789	2.53254393	9.00805661	-1.81118161	0.4272461	0	0.061035156	1539959765.802
-4.145141574	-9.911254500000002	0.0909179712	0.8544922	-1.0986328	-1.159668	6.528149460000001	-8.694628894000001	0.9115722840000001	-0.36621094	1.4648438	-1.2207031	6.25419928	10.156494600000002	0.63881839	-0.9765625	-0.5493164	1.5258789	-2.27653804	1.485791034	-11.24392122	0.24414062	2.5024414	0.18310547	-4.1511230040000004	10.992700180000002	0.10886230040000001	-0.061035156	0.48828125	-1.5869141	2.536132788	8.953027160000001	-2.1030761780000002	0.36621094	-0.30517578	0.061035156	1539959765.842
-3.9836425720000004	-10.054809800000001	0.343334964	0.4272461	0.61035156	-0.5493164	7.1478269800000005	-8.73291034	0.531152356	-0.36621094	1.4648438	-1.2207031	7.454076980000001	9.590649460000002	1.0646972840000002	-1.4038086	-0.24414062	0.91552734	-1.695141574	1.4702392180000001	-11.97485324	0.18310547	1.8920898	0.061035156	-4.5901612400000005	11.393457460000002	-0.015551758180000002	0.36621094	0.12207031	-1.0986328	2.259790036	8.97695288	-2.306445288	0.36621094	-0.30517578	0.061035156	1539959765.882
-4.09011232	-10.1241938	0.40793457460000004	0.36621094	0	0.12207031	9.058300720000002	-8.829809800000001	0.2763427716	-0.79345703	-0.061035156	-0.79345703	8.357275360000001	9.517675720000002	0.04306640576	-0.18310547	0.48828125	0.61035156	-1.695141574	1.4702392180000001	-11.97485324	0.061035156	1.0375977	0.12207031	-4.681079074	12.295459260000001	0.1363769568	-0.061035156	0.061035156	-0.5493164	2.421289038	8.80947284	-2.3925780760000004	0.48828125	-1.159668	-0.18310547	1539959765.923
-3.9453614200000002	-9.888525360000001	0.27395019960000005	-0.12207031	0.8544922	0.7324219	8.866894568000001	-9.16118161	-0.1878173822	0.18310547	2.0751953	-0.12207031	9.371728240000001	10.006958360000002	-0.718969748	0	0.48828125	0.24414062	-0.9642089660000001	1.41042482	-12.64716754	0.12207031	0.12207031	0	-4.986132788000001	12.442602340000002	-0.05502929712000001	0.24414062	0.5493164	-0.24414062	2.976367212	8.81066893	-2.628247104	0.7324219	-1.2207031	0	1539959765.962
-4.26118161	-9.953125	0.531152356	-0.48828125	1.0986328	1.5258789	8.05461412	-10.06677266	0.7440917932000001	0.18310547	0.79345703	-0.12207031	9.991405760000001	10.601513579999999	0.41870117800000006	-0.24414062	0.12207031	0.48828125	-1.0240234620000002	1.3996582460000002	-12.43303264	0.18310547	-1.0375977	-0.18310547	-6.159692392	12.17463408	-0.5132080072	0.24414062	0.24414062	0.061035156	2.9847412140000005	8.76760234	-2.5947509	0.7324219	-1.2207031	0	1539959766.002
-4.46933606	-10.090698380000001	0.42587889400000006	-0.61035156	1.0986328	2.1972656	8.05461412	-10.06677266	0.7440917932000001	0.18310547	0.79345703	-0.12207031	9.697119110000001	11.04772914	0.8421875000000001	0.30517578	-0.5493164	0.12207031	-1.0240234620000002	1.3996582460000002	-12.43303264	0.30517578	-2.0751953	-0.4272461	-6.609497300000001	12.062183	-0.36606445680000005	-0.12207031	-0.9765625	0.48828125	2.9249266200000004	8.858520468	-2.43803714	0.061035156	-0.9765625	-0.12207031	1539959766.042
-4.59973143	-9.66242662	0.6041259784	-0.6713867	1.4038086	2.746582	7.603613220000001	-10.70917932	0.970190396	-0.18310547	-1.4038086	-0.12207031	9.7150634	10.89580072	0.9031982428000002	0.6713867	-0.4272461	0.48828125	-1.9978027160000003	1.0371826080000002	-11.369530760000002	0.30517578	-2.9296875	-0.5493164	-6.615478240000001	11.7391848	0.193798822	-0.36621094	-2.0751953	0.7324219	3.029003894	9.132470746000001	-2.256201178	-0.36621094	-0.8544922	-0.061035156	1539959766.082
-4.892822284	-9.145629892	0.16030273560000002	-0.91552734	1.0986328	3.2958984	7.48398462	-10.11103534	0.4868896466	-0.30517578	-1.0986328	-0.24414062	9.840673920000002	10.37182608	0.2033691394	1.0986328	-0.061035156	0.61035156	-2.447607428	0.8194580072000001	-10.5919429	0.36621094	-3.7231445	-0.6713867	-5.4108152	11.564526260000001	0.33854982	-0.79345703	-1.8310547	0.9765625	3.063696286	9.098974640000002	-2.387792932	-0.36621094	-0.8544922	-0.061035156	1539959766.122
-5.126098740000001	-8.59294429	-0.02990722644	-1.159668	1.3427734	3.6010742	6.7482665740000005	-9.4255616	0.154321286	0.12207031	-0.4272461	-0.24414062	9.232959260000001	9.528442392	-0.36367187500000003	1.2207031	-0.4272461	0.36621094	-2.447607428	0.8194580072000001	-10.5919429	0.4272461	-4.5166016	-0.7324219	-4.648779254000001	11.1697509	0.668725589	-0.9765625	-1.953125	1.7089844	3.14265126	9.155200180000001	-2.333959964	-0.8544922	0.061035156	0.18310547	1539959766.162
-5.776879892	-7.9792482	-0.26318359620000004	-1.2817383	1.0986328	4.0893555	6.357080072	-8.67070288	0.10168457460000001	0.30517578	-0.91552734	-0.36621094	8.737695288000001	8.76521016	-0.3672607428	1.4648438	0.36621094	0.5493164	-2.92971196	0.56823732	-9.640893570000001	0.48828125	-5.2490234	-0.8544922	-4.38798822	10.300048920000002	0.9438721040000001	-1.4038086	-2.0141602	2.1972656	2.396167032	8.99609375	-2.3052490020000005	-0.8544922	0.061035156	0.18310547	1539959766.202
-5.995800720000001	-7.200463760000001	-0.6974365020000001	-1.7700195	1.3427734	4.272461	6.29367662	-7.99838858	0.002392578076	0.30517578	-0.91552734	-0.36621094	8.70180661	8.347705072	-0.2775390576	1.7089844	1.0986328	0.91552734	-4.368847644000001	-0.288305661	-7.180126800000001	0.5493164	-5.859375	-0.8544922	-4.28151857	9.36455072	1.008471646	-1.4038086	-2.6245117	2.5634766	2.2430420320000004	8.797509980000001	-2.38540036	-1.2207031	0.24414062	-0.18310547	1539959766.242
-6.50900908	-7.02341304	-1.221411142	-1.8920898	1.8310547	4.0283203	6.59633786	-7.5138915740000005	-0.11843261780000001	0.36621094	-1.5258789	-1.0986328	8.181420926000001	7.820141574000001	-0.3373535144	1.6479492	0.61035156	1.159668	-4.368847644000001	-0.288305661	-7.180126800000001	0.30517578	-6.4086914	-0.79345703	-3.53981929	8.864501800000001	1.2034667932	-1.6479492	-3.3569336	3.2958984	2.077954074	9.414794928000001	-2.1066650360000003	-1.3427734	1.0375977	-0.48828125	1539959766.282
-6.860717752000001	-6.299658246000001	-1.4929687500000002	-1.8920898	0.48828125	3.6621094	6.4683351600000005	-6.73391124	0.001196289038	0.36621094	-1.5258789	-1.0986328	7.795019568000001	7.068872300000001	-0.48569336060000007	1.5869141	0.36621094	1.2207031	-5.67041034	-0.364868161	-5.842675720000001	0.061035156	-6.591797	-0.6713867	-2.2083496400000002	8.35249002	1.53125	-1.7700195	-3.2958984	3.6010742	1.90808107	9.671997300000001	-1.9176513580000003	-0.9765625	0.79345703	-0.79345703	1539959766.322
-6.5042237400000005	-5.433544928000001	-1.812377896	-2.4414062	1.159668	3.2958984	5.89411592	-6.058007788	0.48090820680000007	0.79345703	-1.3427734	-2.1972656	7.516284440000001	6.306836060000001	-0.2942871106	1.6479492	0.8544922	1.4038086	-7.097582968	-0.6926513580000001	-3.5517822480000003	0	-6.286621	-0.5493164	-0.954638678	7.84047824	1.7489746400000001	-1.6479492	-2.6855469	3.6010742	1.3171142180000002	9.253295926000002	-1.7346191100000001	-1.159668	0.8544922	-1.0375977	1539959766.362
-6.918139480000001	-4.901196580000001	-2.140161142	-2.746582	2.0141602	2.8076172	5.385693390000001	-5.809179712000001	0.2835205072	1.2207031	-1.4648438	-2.6855469	7.43852536	5.64648462	-0.38400878600000005	1.5869141	1.4038086	1.6479492	-7.097582968	-0.6926513580000001	-3.5517822480000003	-0.4272461	-6.1035156	-0.5493164	-0.14235839660000002	7.420581070000001	1.911669928	-1.4038086	-1.8920898	3.3569336	1.2285888580000002	9.478198380000002	-1.6090087860000002	-0.18310547	0.48828125	-1.3427734	1539959766.402
-7.311718750000001	-4.659545926000001	-3.052929712	-2.9907227	0.12207031	1.8310547	5.0626952880000005	-5.13447284	-0.33017577880000004	1.4038086	-2.0141602	-2.9907227	7.376318390000001	5.0614991	-0.8254394568000001	1.6479492	1.0375977	1.8310547	-7.59165036	-0.740502896	-2.600732428	-0.9765625	-5.6762695	-0.48828125	0.36606445680000005	6.9073732	1.9009033540000002	-1.159668	-1.4648438	3.0517578	1.449902356	9.33344748	-1.053930661	-0.18310547	0.48828125	-1.3427734	1539959766.442
-7.285400360000001	-4.074560504000001	-3.6235596040000004	-3.2348633	-1.5258789	1.0375977	5.0626952880000005	-5.13447284	-0.33017577880000004	1.4038086	-2.0141602	-2.9907227	7.285400360000001	4.513598740000001	-1.1316894568000002	1.8920898	1.0375977	1.953125	-9.177929712000001	-1.0826415740000002	-1.4463134979999999	-1.2207031	-5.3710938	-0.30517578	0.9426757788	6.6489746400000005	1.6748047120000003	-0.9765625	-1.4038086	2.9296875	2.4930663940000004	9.232959260000001	-1.449902356	-0.061035156	0.36621094	-0.9765625	1539959766.482
-6.98513179	-3.6056152160000003	-3.849658246	-4.0893555	-0.12207031	0.12207031	4.836596646	-3.8616211060000003	-0.16987304320000002	1.7089844	-1.6479492	-3.0517578	6.895410340000001	3.9932128600000003	-1.2608886780000002	1.953125	0.79345703	1.8310547	-9.177929712000001	-1.0826415740000002	-1.4463134979999999	-1.5869141	-4.760742	-0.30517578	1.81118161	6.657348740000001	1.542016574	-0.61035156	-1.2817383	2.5024414	1.8386962860000002	9.572705072	-1.2261962860000002	-0.48828125	2.8686523	-0.79345703	1539959766.522
-6.701611420000001	-4.3233885800000005	-4.665527356	-4.5166016	0.4272461	-0.7324219	4.987329074000001	-3.637915036	-0.5263671924000001	2.746582	-3.540039	-3.2958984	6.85473642	3.5541748200000005	-1.644897464	1.8920898	0.12207031	1.5869141	-10.084716460000001	-1.503735324	-0.9343017572	-2.9296875	-3.1738281	-0.30517578	2.82084964	7.05571286	1.546801718	0.30517578	-0.79345703	1.4648438	1.006079074	9.527246106	-1.4570800720000001	-0.48828125	2.8686523	-0.79345703	1539959766.562
-7.339233426000001	-5.49934056	-4.99450679	-4.0893555	-0.6713867	-1.0375977	6.59633786	-3.6127929320000005	-0.285913089	2.8686523	-2.6855469	-2.8076172	7.35598143	3.289794928	-2.135375998	2.0751953	0.18310547	1.2817383	-10.35388228	-0.02990722644	-0.47373047120000006	-3.9672852	-2.319336	-0.4272461	3.6127929320000005	7.799804712	1.284814496	0.9765625	0.30517578	0.48828125	1.2489257200000001	9.64328624	-1.297973642	-0.48828125	2.8686523	-0.79345703	1539959766.602
-8.165869110000001	-5.3198976600000005	-4.81984874	-3.7231445	-2.2583008	-0.9765625	7.120312500000001	-4.053027356	-0.173461911	2.8686523	-2.6855469	-2.8076172	7.963696580000001	3.1940917540000004	-2.295678714	2.1362305	0.18310547	0.7324219	-10.35388228	-0.02990722644	-0.47373047120000006	-4.3945312	-1.6479492	-0.18310547	3.5493896760000005	8.66950679	1.05991214	1.2207031	1.5869141	0.30517578	1.181933606	9.721044928000001	-1.0646972840000002	-0.12207031	2.5024414	-0.061035156	1539959766.642
-8.254394568	-4.411913940000001	-4.5159912140000005	-3.2348633	-2.6245117	-0.79345703	7.344018570000001	-4.560253894000001	0.13398437500000002	3.3569336	-2.0751953	-1.6479492	8.6001223	3.3854980040000004	-2.6019287140000005	2.2583008	1.159668	0	-10.19597194	0.7799804712000001	-0.44980469240000004	-3.90625	-1.4038086	-0.12207031	3.2885987400000003	9.616967752	1.1735596040000003	1.0986328	2.6245117	1.159668	0.7967285340000001	9.637304712	-1.2477295320000001	-0.12207031	2.5024414	-0.061035156	1539959766.682
-7.535424820000001	-4.1786376800000005	-4.441821286	-2.746582	-2.1362305	-0.8544922	7.88234874	-4.760034146000001	0.611303714	3.3569336	-2.0751953	-1.6479492	9.31669928	4.06379393	-2.6904540740000003	2.6245117	2.4414062	-0.5493164	-10.015332460000002	1.128100589	0.03229980432	-3.7231445	-1.4038086	-0.24414062	3.0026855040000004	9.935181200000002	1.701123004	0.9765625	3.479004	1.8920898	0.965405252	9.500927520000001	-1.5025390379999999	0.12207031	1.953125	0.061035156	1539959766.722
-7.3631594400000004	-4.03986821	-4.837792932	-3.0517578	-0.9765625	-0.91552734	7.445702880000001	-4.44660643	0.6244628600000001	3.3569336	-1.2817383	-1.3427734	9.9698732	5.120117212	-2.9141601440000002	3.1738281	2.1362305	-0.48828125	-10.015332460000002	1.128100589	0.03229980432	-3.4179688	-1.5869141	-0.4272461	2.6114991	10.16726088	1.7657226440000002	0.6713867	3.9672852	1.8310547	1.5862792540000001	9.765307608	-1.605419928	0.30517578	2.1972656	-0.30517578	1539959766.762
-7.680175720000001	-4.10207518	-5.0890135800000005	-2.9296875	-1.953125	-0.79345703	7.027001800000001	-4.212133786	-0.005981445288000001	3.3569336	-1.2817383	-1.3427734	10.24980432	5.64169928	-2.9165527160000004	3.3569336	2.319336	-0.24414062	-10.39934056	0.5084228534	0.24165038940000003	-3.7231445	-0.8544922	-0.4272461	2.40573732	10.24980432	1.490576178	0.5493164	4.0283203	1.7089844	1.6592528960000001	9.578686600000001	-1.65805661	0.30517578	2.1972656	-0.30517578	1539959766.802
-7.680175720000001	-3.6355224640000006	-5.190698380000001	-3.0517578	-2.1362305	-0.9765625	7.027001800000001	-4.212133786	-0.005981445288000001	3.540039	-1.5258789	-1.159668	10.11701628	5.426367212000001	-2.866308606	3.479004	2.8686523	0	-9.864599640000002	0.974975589	0.19619140380000002	-4.333496	-0.61035156	-0.48828125	2.269360324	9.88015126	1.1316894568000002	0.5493164	3.7841797	1.7089844	0.9055908540000002	9.683960160000002	-1.8638183900000003	-0.061035156	2.5024414	-0.18310547	1539959766.842
-7.5055175720000005	-3.584082068	-5.406030252000001	-3.1738281	-1.8310547	-1.0986328	7.310522660000001	-3.8831542540000004	-0.9689941100000001	3.6621094	-1.8310547	-0.6713867	9.753344748	5.1081542540000004	-2.7526612400000006	3.4179688	2.6855469	0.061035156	-9.864599640000002	0.974975589	0.19619140380000002	-4.272461	-0.6713867	-0.48828125	2.0707763580000003	9.414794928000001	0.80988768	0.4272461	3.9672852	1.8310547	1.540820288	9.7066893	-2.04924321	-0.18310547	1.6479492	-0.12207031	1539959766.882
-7.391870108000001	-3.48957518	-5.7098876800000005	-3.479004	-2.2583008	-1.4038086	7.44450679	-3.8711913940000002	-0.9582275360000001	3.6010742	-2.1972656	-0.5493164	9.419580072	4.7253417540000004	-2.73830571	3.2958984	2.9296875	0.18310547	-9.850244600000002	1.118530252	0.20097655760000002	-4.1503906	-0.48828125	-0.36621094	1.9320067900000002	9.149218750000001	0.5837890576	0.5493164	3.9672852	1.8310547	2.310034146	9.5619384	-1.39606929	-0.48828125	1.8920898	-0.30517578	1539959766.922
-7.16816394	-3.2634764400000003	-5.888134980000001	-3.7231445	-2.380371	-1.8920898	7.957714660000001	-3.98483876	-0.5479003894	3.6010742	-2.1972656	-0.5493164	8.954223740000002	4.605712860000001	-3.04216304	3.2348633	2.8076172	0.18310547	-10.04284694	0.7046142572	0.401953125	-4.211426	-0.30517578	-0.30517578	2.080346646	9.286792032000001	0.5203857428	0.6713867	4.0283203	1.7089844	1.655664038	9.630126800000001	-1.588671924	-0.6713867	2.8076172	0	1539959766.962
-6.42407248	-3.5194824280000003	-6.203955072	-4.272461	-2.1972656	-2.380371	8.18500998	-4.274340854	-0.385205072	3.540039	-2.1362305	-0.48828125	8.713769568	4.672705072	-3.2228027160000003	3.2958984	2.746582	0	-10.04284694	0.7046142572	0.401953125	-4.333496	-0.18310547	-0.24414062	2.227490216	9.387280252000002	0.501245108	0.7324219	4.0283203	1.4038086	1.238159146	9.57749002	-2.112646466	-0.79345703	3.8452148	0	1539959767.002
-6.22907698	-4.380810504	-5.77927266	-4.699707	-2.0141602	-2.4414062	8.541503894	-4.660742212000001	-0.19140625	3.6621094	-2.1362305	-0.4272461	8.335742212000001	4.60930162	-3.4213867800000006	3.479004	2.319336	-0.24414062	-10.252197480000001	0.29667969240000003	0.45578614200000006	-5.004883	0.48828125	-0.18310547	2.3531005400000002	9.23654802	0.501245108	0.8544922	3.90625	0.9765625	0.6459961060000001	9.76411142	-1.8279297120000002	-0.79345703	3.8452148	0	1539959767.042
-7.198071580000001	-4.669116214000001	-5.132080072	-4.760742	-1.3427734	-2.4414062	8.675488220000002	-4.953832968	-0.308642572	3.9672852	-2.0751953	-0.61035156	8.238842752000002	4.502832068	-3.54580072	3.6621094	2.1362305	-0.48828125	-9.92919928	0.647192392	0.515600589	-5.493164	0.5493164	-0.12207031	2.268164038	9.25090306	0.362475589	0.9765625	4.4555664	0.61035156	0.8948242212000002	9.743774460000001	-1.189111322	-1.0986328	4.0283203	0.12207031	1539959767.082
-8.65874002	-4.361669928	-5.437134080000001	-4.699707	-3.479004	-2.0751953	8.850146760000001	-4.90598143	-0.6818847840000001	3.9672852	-2.0141602	-0.5493164	8.595336960000001	4.603320288000001	-3.5182862400000006	3.7231445	2.380371	-0.61035156	-9.38010234	1.42836911	0.44143066100000006	-5.1879883	0.24414062	0	1.5145019960000001	9.262865920000001	0.41511232	1.2207031	4.8828125	0.6713867	2.327978534	9.73659694	-0.6543701080000001	-1.0375977	3.90625	0.30517578	1539959767.122
-9.412402160000001	-3.0182373200000003	-4.76242662	-4.3945312	-5.004883	-1.5258789	9.16716304	-4.600927716	-1.07785643	3.9672852	-2.0141602	-0.5493164	8.96977536	4.981347840000001	-3.1893066100000005	3.7231445	2.1362305	-0.36621094	-10.054809800000001	1.107763678	0.37802735600000004	-3.9672852	-0.18310547	0.061035156	1.138867212	9.579882788	1.02761232	1.8310547	4.5166016	0.6713867	3.6977295320000003	9.8083741	-0.25959472840000003	-1.0375977	4.3945312	0.24414062	1539959767.162
-8.571411240000002	-2.593554712	-4.359277356000001	-5.493164	-2.1972656	-1.7700195	9.90527356	-4.079345746	-1.829125998	4.3945312	-1.159668	-0.12207031	9.60739766	5.581884980000001	-2.588769568	3.7231445	2.6855469	-0.18310547	-10.553662140000002	-0.8314209260000001	0.86850589	-4.0893555	0.12207031	-0.18310547	2.026513678	10.091894960000001	2.47392572	2.746582	3.8452148	0.061035156	5.437134080000001	9.753344748	-0.1435546875	-1.2207031	4.8828125	0.5493164	1539959767.202
-8.917138580000001	-4.49086911	-3.2299804320000005	-6.286621	-2.1972656	-2.0751953	9.90527356	-4.079345746	-1.829125998	4.3945312	-1.159668	-0.12207031	10.11103534	6.122607428000001	-1.7501709260000002	3.8452148	1.8920898	-0.12207031	-10.091894960000001	-1.51330571	1.24294429	-4.8828125	-0.7324219	-0.24414062	2.8483641200000003	9.999779860000002	3.15461412	2.8076172	3.479004	-0.30517578	6.255395468000001	9.267651260000001	-0.324194339	-1.159668	5.126953	0.9765625	1539959767.242
-10.40292932	-5.3091308900000005	-2.409326178	-4.4555664	-3.2348633	-2.2583008	10.34909694	-3.5326415740000003	-2.557666034	4.699707	-1.0375977	-0.24414062	10.36704074	5.9551268	-0.724951178	4.0893555	1.4038086	-0.12207031	-9.957910340000002	-1.50732428	1.1580077880000001	-5.065918	-0.24414062	0.061035156	3.3986572480000006	9.55117212	3.4776123200000004	2.0141602	3.9672852	0.061035156	5.693139480000001	8.6001223	-2.02292482	2.0141602	7.446289	0.9765625	1539959767.282
-9.60620108	-3.9704834260000004	-2.4751221040000004	-2.8076172	-4.699707	-1.3427734	9.427954074	-2.2645751800000005	-2.82084964	4.760742	-1.4648438	-0.79345703	10.539307100000002	5.819946580000001	0.1806396466	4.333496	2.0141602	-0.12207031	-10.37182608	-1.091015625	1.0120605432	-5.2490234	-0.4272461	0.36621094	3.4835937500000003	9.77248552	3.313720746	1.4038086	4.8217773	0.6713867	5.671606430000001	8.712573380000002	-3.8257324280000002	2.0141602	7.446289	0.9765625	1539959767.322
-7.839282248	-3.603222644	-1.43076178	-4.211426	-0.5493164	-0.8544922	8.86809056	-1.7346191100000001	-3.129492212	4.5166016	-1.8310547	-1.0375977	10.54409146	6.125	0.461767572	4.211426	2.380371	-0.061035156	-10.05122104	-0.6675292932	0.9199462860000001	-4.760742	0	0.24414062	2.636621106	9.961499100000001	2.976367212	1.2207031	4.760742	0.91552734	8.441015380000001	7.972070288000001	-3.32807608	3.7231445	12.268066	0	1539959767.362
-8.730517572	-3.7455810700000005	-2.14973143	-4.211426	-0.061035156	-1.0986328	8.76879892	-1.4869873200000001	-3.2646728240000003	4.0893555	-1.6479492	-0.7324219	10.2844973	6.35109874	0.19619140380000002	3.90625	2.1972656	0.061035156	-9.869384980000001	-0.9737792932	0.5825927716	-4.5166016	0	0	1.9798584260000003	9.770092752000002	3.037377896	1.159668	4.699707	1.0986328	5.93359375	9.791625900000001	-4.727734424	3.479004	15.930176	0.48828125	1539959767.402
-9.477001800000002	-3.3866942900000003	-3.170166034	-3.540039	-3.2958984	-0.7324219	8.76760234	-1.564746106	-2.8316162140000003	4.0893555	-1.6479492	-0.7324219	9.786840560000002	6.3295652	0.16030273560000002	3.6010742	2.2583008	0.18310547	-9.66003444	-1.3039550720000002	0.7524658540000001	-4.333496	-0.12207031	-0.12207031	1.6783935700000001	9.449487320000001	3.0230224640000003	1.0986328	4.333496	1.159668	-0.172265625	10.091894960000001	-4.9765625	3.479004	15.930176	0.48828125	1539959767.442
-7.834497300000001	-3.0720702880000004	-3.15700679	-3.90625	-1.8920898	-1.2207031	8.76760234	-1.564746106	-2.8316162140000003	3.9672852	-1.7089844	-0.6713867	9.18630342	6.13098143	0.2978759784	3.479004	2.1972656	0.18310547	-9.31191394	-1.2716552520000002	0.8840576080000001	-4.272461	-0.30517578	-0.18310547	1.71667482	9.201855432	2.91535643	1.0375977	3.6621094	1.0375977	-3.917846646	10.2163089	-1.943969748	2.8076172	6.591797	3.4179688	1539959767.482
-7.17653804	-3.161792032	-2.6198730040000004	-3.9672852	-1.0986328	-1.5258789	8.86928714	-1.909277356	-2.23227536	3.8452148	-1.8920898	-0.79345703	8.77358426	5.79482428	0.1866210962	3.3569336	1.8920898	0.12207031	-9.154003894	-1.2022705072	1.031201178	-4.272461	-0.4272461	-0.12207031	1.8566405760000002	8.84177266	2.6402099640000003	0.6713867	2.9907227	0.9765625	-2.942871106	8.85373552	0.2045654254	6.4697266	-0.36621094	3.9672852	1539959767.522
-7.686157248	-3.0995849640000004	-2.6497802520000002	-3.6010742	-1.7700195	-1.159668	8.500830072	-1.927221646	-2.1880126800000004	3.6010742	-2.2583008	-1.0986328	8.534326080000001	5.12490216	-0.001196289038	3.1738281	1.7089844	0.12207031	-9.164770468	-1.1173339660000001	1.1304931610000002	-4.333496	-0.36621094	-0.061035156	2.124609424	8.34411592	2.3399413940000002	0.5493164	2.5024414	0.8544922	0.046655271600000006	9.733007788	-1.66403804	6.4697266	-0.36621094	3.9672852	1539959767.562
-7.812963760000001	-2.9392822480000005	-3.22160643	-3.90625	-1.0375977	-1.2207031	8.357275360000001	-1.796826178	-1.982250998	3.479004	-2.0141602	-0.9765625	8.45776358	4.526757788	-0.19140625	3.112793	1.5869141	0.12207031	-9.11572284	-0.925927716	1.2453369600000002	-4.211426	-0.24414062	0	2.5313476440000002	8.016332968	2.27294928	0.61035156	2.8076172	0.48828125	3.00986322	9.475805710000001	-0.765625	6.0424805	-3.9672852	2.9907227	1539959767.602
-8.269946580000001	-3.3783202880000003	-3.226391574	-3.479004	-1.2817383	-1.6479492	8.357275360000001	-1.796826178	-1.982250998	3.479004	-2.0141602	-0.9765625	8.51159694	4.17026358	-0.38879393000000007	3.112793	1.5258789	0	-9.267651260000001	-0.86850589	1.3446288940000002	-4.1503906	-0.12207031	0.18310547	2.5851807100000004	8.07614766	2.08513179	0.79345703	2.8686523	0.24414062	3.741992212	9.6385009	-0.2428466754	2.1972656	8.056641	-1.3427734	1539959767.642
-8.170654254	-2.971582068	-2.8926269959999997	-2.9907227	-2.380371	-1.2207031	8.298657248	-1.745385782	-1.414013678	3.4179688	-1.7089844	-0.61035156	8.689843750000001	4.1511230040000004	-0.5227783246000001	3.1738281	1.3427734	-0.12207031	-9.303539840000001	-0.34812010800000004	1.31352536	-3.7841797	0.061035156	0.30517578	2.3746337860000004	8.269946580000001	1.9607177520000003	0.8544922	2.9296875	0.24414062	2.7454834260000003	8.644384980000002	-1.851855432	2.1972656	8.056641	-1.3427734	1539959767.682
-8.07495108	-3.16298822	-3.0493408540000004	-2.5024414	0.91552734	-0.79345703	8.298657248	-1.745385782	-1.414013678	3.2958984	-1.7089844	-0.12207031	9.122900360000001	4.222900360000001	-0.7608398560000001	3.1738281	1.0986328	-0.12207031	-9.145629892	-0.0478515625	1.1699707068	-3.3569336	0.061035156	0.30517578	2.127001996	8.34172374	2.174853534	1.2207031	2.8686523	0.24414062	3.3986572480000006	9.687548920000001	0.023925780760000005	3.0517578	4.8828125	-1.2207031	1539959767.722
-8.540307608	-3.0959961060000003	-3.53981929	-3.0517578	-2.5024414	-1.159668	8.850146760000001	-1.6879638580000003	-1.341040036	3.2958984	-1.7089844	-0.12207031	9.512890380000002	4.386792032000001	-1.0240234620000002	3.1738281	1.0375977	0.061035156	-9.164770468	-0.014355469240000002	1.1316894568000002	-3.2958984	0.061035156	0.6713867	1.899707068	8.38478984	2.2239013580000004	1.3427734	2.4414062	0.4272461	5.992211960000001	9.486572480000001	1.3075439300000002	0.24414062	1.0986328	-0.8544922	1539959767.762
-9.46743161	-4.721752896	-4.012353534	-2.746582	-0.18310547	-1.4038086	8.850146760000001	-1.6879638580000003	-1.341040036	3.2958984	-1.0986328	0.24414062	9.894507280000001	4.44421376	-0.909179712	3.1738281	0.8544922	0.30517578	-8.936279254	0.07416992212000001	1.0646972840000002	-2.6245117	-0.5493164	0.8544922	2.104272464	8.839379892	2.162890576	1.5869141	2.1972656	0.5493164	-2.1616942900000002	9.087011780000001	-2.460766574	0.24414062	1.0986328	-0.8544922	1539959767.802
-10.225878600000001	-5.86899411	-3.4500976440000004	-2.2583008	-0.36621094	-1.3427734	9.38967302	-1.6030273560000001	-1.335058606	3.112793	-0.79345703	0.48828125	10.170849640000002	4.5889648560000005	-0.8673096040000001	3.0517578	0.5493164	0.24414062	-10.47829622	0.41152344240000005	1.3039550720000002	-2.2583008	-0.61035156	0.9765625	2.81486821	9.862207460000002	1.983447284	1.5869141	2.0141602	0.61035156	6.235058606	9.77248552	1.540820288	0.7324219	3.112793	-1.0986328	1539959767.842
-9.441113220000002	-5.5806884000000005	-2.6126952880000003	0.30517578	-2.1972656	-0.30517578	10.75583516	-2.138964856	-1.0874267572	3.0517578	-0.9765625	0.5493164	10.62304712	5.045947480000001	-1.1604003600000001	2.8686523	0.4272461	0.12207031	-11.845653960000002	0.5778076080000001	0.915161142	-2.2583008	0.061035156	0.91552734	3.302954074	11.12070288	2.050439496	1.8310547	2.8076172	0.24414062	4.8342040740000005	11.751147659999999	-0.38879393000000007	0.7324219	3.112793	-1.0986328	1539959767.882
-8.75922824	-3.4058349640000003	-3.4883788940000002	-1.159668	1.4038086	-0.61035156	10.375414840000001	-2.5815917540000006	-1.6879638580000003	2.746582	-2.319336	-0.061035156	11.254687500000001	5.695532248	-1.7071045320000002	2.746582	0.48828125	-0.36621094	-11.917432100000003	0.5981445288	0.35649413939999997	-2.5634766	0.7324219	0.91552734	3.1438476440000005	12.1483152	1.9320067900000002	1.7700195	3.6621094	0.061035156	2.245434604	11.010644960000002	-1.5934570680000002	-3.8452148	0.91552734	-2.319336	1539959767.922
-8.332153060000001	-4.337744110000001	-5.261279254	-2.5024414	-0.4272461	-1.2207031	10.1229982	-3.7467773560000004	-0.909179712	2.5024414	0.61035156	0.12207031	11.43054164	6.18242212	-2.0659912140000003	2.746582	1.0986328	-0.6713867	-10.340722840000002	0.5060302716	-0.6101074280000001	-3.1738281	1.159668	0.6713867	2.3495117800000003	11.52026358	1.8506591460000001	0.91552734	3.4179688	0.48828125	1.655664038	8.79990216	-0.648388678	0.36621094	0.6713867	-2.2583008	1539959767.962
-8.00197734	-4.556665036	-4.746875	-2.6245117	-1.2817383	-0.8544922	9.08342302	-4.513598740000001	-0.8517577880000001	2.5024414	0.61035156	0.12207031	10.922119600000002	6.0376709260000005	-1.752563498	2.746582	1.5258789	-0.30517578	-9.74257788	1.225	-1.374536142	-2.9296875	0.12207031	-0.061035156	1.3266846040000002	10.911352340000002	1.400854532	-0.12207031	3.9672852	1.159668	1.6353271760000003	9.790429712	-1.178344748	-0.061035156	0.61035156	-2.319336	1539959768.002
-8.572607428000001	-3.599633786	-4.7073974640000005	-2.9907227	-1.4038086	-0.7324219	8.85493161	-5.1081542540000004	-1.119726538	2.5634766	-1.953125	-1.4648438	10.625439300000002	5.865405252	-1.9032959260000002	2.5634766	1.4038086	-0.18310547	-9.75214856	1.4391357820000001	-0.6519775360000001	-1.8310547	-0.79345703	-0.24414062	0.7895507788	10.868286240000002	0.7464843750000001	-0.18310547	3.112793	1.5869141	1.000097644	9.60620108	-1.9355957460000002	-0.061035156	0.61035156	-2.319336	1539959768.042
-7.86679712	-3.466845746	-3.964501996	-2.0141602	-0.4272461	-0.7324219	8.539111420000001	-4.8533447480000005	-1.000097644	2.380371	-0.8544922	-1.3427734	10.267749100000001	5.574707068	-2.312426718	2.1362305	1.2207031	-0.12207031	-10.0380616	0.52995607	-0.14833984620000001	-2.5634766	-0.4272461	-0.18310547	1.204663089	10.5058107	0.90678714	0.5493164	1.8920898	0.91552734	1.2895996400000003	9.76291484	-1.64011232	0.12207031	-0.18310547	-2.5024414	1539959768.082
-6.78535144	-3.7072998200000002	-3.6056152160000003	-2.1362305	-0.061035156	-0.8544922	7.5055175720000005	-3.80778804	-0.6531738220000001	2.5024414	-1.2207031	-1.2817383	9.707885880000001	4.7612304320000005	-2.27055661	2.1362305	1.2207031	0.061035156	-9.517675720000002	0.416308606	0.3337646466	-3.2958984	-0.30517578	-0.48828125	2.173657248	9.32148462	1.2082519568	0.79345703	1.7700195	0.18310547	1.374536142	9.60859375	-1.0587158540000001	0.061035156	0.48828125	-2.9907227	1539959768.122
-6.7135742800000004	-3.575707968	-3.7384033540000003	-1.8920898	-0.061035156	-1.0375977	7.04494658	-2.698828076	-0.20935058900000003	2.5024414	-1.2207031	-1.2817383	9.029589660000001	3.737207068	-1.9930175720000003	2.319336	1.3427734	0.12207031	-8.77836911	1.0575195288	0.2607910144	-3.2348633	-0.24414062	-0.6713867	2.3973632200000004	8.20415036	0.9175537140000001	0.24414062	2.5634766	0.4272461	2.1066650360000003	9.15161142	-0.833813498	0.061035156	0.48828125	-2.9907227	1539959768.162
-6.89780252	-3.234765576	-4.26118161	-1.159668	-0.7324219	-1.2817383	7.19567842	-2.0887207460000004	-0.19020996400000004	2.4414062	-1.2817383	-1.0986328	8.7364991	3.2180175720000004	-1.81357428	2.5634766	1.7089844	-0.061035156	-8.34411592	1.6281494600000002	0.16508788940000002	-2.9907227	-0.061035156	-0.48828125	2.054028354	7.70051268	0.784765625	-0.061035156	2.9907227	1.0375977	1.8159667540000002	8.94584964	-0.686669928	0.24414062	1.3427734	-2.746582	1539959768.202
-7.224389480000001	-3.2682617800000004	-4.709790036	-1.2207031	-0.7324219	-1.159668	7.271044928000001	-1.8159667540000002	-0.4378417932	2.4414062	-1.2817383	-1.0986328	8.62524411	3.261083966	-1.7872558900000002	2.380371	1.3427734	-0.061035156	-8.407519568	1.8458740020000002	0.4103271466	-2.4414062	-0.12207031	-0.36621094	1.7465820680000002	8.07734375	0.5287597644	0.12207031	3.1738281	1.0986328	1.7214599640000001	8.918335160000002	-0.8732910340000001	0.30517578	1.4648438	-2.1972656	1539959768.242
-7.661035340000001	-3.257495108	-5.184716754	-1.5258789	-0.6713867	-1.0375977	7.82492662	-1.6472900360000002	-0.60651857	2.1972656	-1.4648438	-0.7324219	8.890820288	3.60202626	-1.8985107820000002	2.0141602	1.4038086	-0.061035156	-8.903979532000001	1.7669189300000003	0.6902587860000001	-2.1362305	-0.061035156	-0.4272461	1.6484863220000001	8.753247300000002	0.5120117212	0.36621094	2.9296875	0.8544922	0.949853534	9.10615216	-1.3063476440000001	0.30517578	1.4648438	-2.1972656	1539959768.282
-8.28789038	-3.3866942900000003	-4.771997104	-1.0986328	-2.1972656	-0.6713867	8.8214357	-1.3948730040000001	-0.5431152356000001	2.1972656	-1.4648438	-0.7324219	9.268847840000001	3.992016574	-1.732226538	1.5869141	1.5258789	-0.061035156	-9.04155252	1.5587646760000002	1.038378894	-2.0141602	0	-0.5493164	1.677197284	9.28200679	0.7560547120000001	0.6713867	2.380371	0.48828125	0.83022464	9.262865920000001	-1.128100589	0.24414062	1.2817383	-2.0141602	1539959768.322
-8.798706070000001	-2.9907226440000003	-4.556665036	-1.3427734	-2.319336	-0.36621094	9.45307608	-1.079052716	-0.419897464	1.5258789	-1.5869141	-0.79345703	9.631323380000001	4.17504892	-1.437939496	1.2207031	0.9765625	0	-9.0092527	1.988232428	1.085034146	-1.7089844	-0.48828125	-0.6713867	1.961914038	9.521264480000001	1.0754638580000002	0.5493164	1.953125	0.36621094	1.4116211060000001	9.56672374	-0.849365216	0	1.2207031	-1.953125	1539959768.362
-8.65515126	-2.38540036	-4.42028804	-1.159668	-3.0517578	-0.24414062	9.45307608	-1.079052716	-0.419897464	1.5258789	-1.5869141	-0.79345703	10.054809800000001	4.248022464000001	-1.2034667932	1.0375977	0.79345703	-0.061035156	-9.486572480000001	1.4427246400000002	1.0503417932	-0.8544922	-0.36621094	-0.91552734	2.66772464	9.858617720000002	1.6891601440000001	0.18310547	1.8310547	0.30517578	1.676000998	9.613378894	-0.6447998200000001	0	1.2207031	-1.953125	1539959768.402
-8.16826178	-2.976367212	-4.31142572	-1.5258789	-0.36621094	-0.24414062	10.076342360000002	-0.8637207068000001	-0.3289794928	1.5258789	-1.5869141	-0.79345703	10.4459964	4.322192392000001	-0.909179712	0.79345703	1.0375977	-0.24414062	-10.556054320000001	0.1363769568	1.415209964	-1.0375977	-0.61035156	-1.159668	3.62714856	10.625439300000002	2.2035644960000003	-0.18310547	1.5258789	0	1.9260253600000001	9.88134784	-1.5862792540000001	-0.4272461	1.5258789	-2.0141602	1539959768.442
-9.346606430000001	-4.301855432000001	-5.94436052	-2.6245117	2.2583008	-0.36621094	10.490259080000001	-1.0934082068000002	-0.686669928	1.0375977	-0.9765625	-1.0375977	10.83359424	4.3640625	-0.6818847840000001	0.7324219	0.6713867	-0.6713867	-12.801489120000001	-0.642407248	1.0443603240000001	-2.1362305	-0.18310547	-1.0375977	4.038671924000001	10.920923020000002	2.3423339660000004	-0.5493164	0.6713867	-0.12207031	2.0480469240000003	10.630224640000002	-1.911669928	-0.79345703	1.7089844	-1.0375977	1539959768.487
-10.936474640000002	-5.489770468000001	-6.3295652	-1.5258789	-1.953125	-0.30517578	10.9747554	-1.8697998200000001	-1.465454074	0.91552734	-0.91552734	-0.79345703	11.296558	4.355688400000001	-0.5969482428	0.6713867	0.061035156	-1.159668	-12.801489120000001	-0.642407248	1.0443603240000001	-1.5258789	-0.30517578	-0.7324219	3.9046875	11.080028960000002	2.63183606	-0.5493164	0.9765625	-0.18310547	3.5469971040000003	11.544189300000001	-0.49167482	-0.79345703	1.7089844	-1.0375977	1539959768.522
-9.24372554	-5.5579592600000005	-4.0877197480000005	-0.30517578	-4.272461	-0.061035156	11.828905760000001	-3.7156739200000004	-2.7048096040000003	0.7324219	-0.6713867	0.18310547	11.63989218	4.919140380000001	-0.75964357	0.61035156	0.36621094	-1.2817383	-12.72492662	-0.8828613220000001	0.3732421924	-1.6479492	0.7324219	-0.7324219	2.7538574280000003	10.71635782	2.87707518	-0.24414062	0.79345703	-0.30517578	4.768408246	12.004760880000001	0.9642089660000001	-1.5258789	2.1972656	0.4272461	1539959768.562
-6.71716304	-5.542407248	-1.6664307100000002	-1.0986328	-0.8544922	-0.30517578	11.828905760000001	-3.7156739200000004	-2.7048096040000003	0.7324219	-0.6713867	0.18310547	11.25707968	5.6919433900000005	-0.8074951080000001	0.61035156	1.159668	-0.6713867	-10.54409146	-0.19738769960000002	-0.5455078076000001	-1.4038086	-0.18310547	-0.36621094	0.73332518	9.149218750000001	3.37473143	-0.12207031	1.0986328	0.12207031	4.78276358	10.80727536	0.11604003600000001	-2.746582	1.5869141	2.6245117	1539959768.602
-7.537817392	-4.171459964	-1.7513672120000003	-2.1362305	2.4414062	-0.5493164	11.2630616	-3.78027356	-2.1844238220000003	0.36621094	-0.061035156	0.12207031	10.1241938	6.01613768	-0.6507812500000001	0.61035156	0.8544922	0.30517578	-9.41120607	0.001196289038	-1.4582763580000002	-0.48828125	-0.061035156	0.24414062	-0.44621582460000003	7.995996106000001	3.7515625000000004	0.24414062	1.2817383	0.61035156	2.85314946	11.26186502	-2.79213858	-3.0517578	2.4414062	3.9672852	1539959768.642
-9.491357428	-3.859228534	-3.5745117800000004	-1.5869141	1.159668	-0.24414062	9.157592752000001	-2.662939496	-1.297973642	0.18310547	1.159668	-0.24414062	9.08222644	6.071167032000001	-0.6543701080000001	0.48828125	0.48828125	1.0986328	-9.10974092	-1.2010742212	-1.2895996400000003	-0.30517578	-0.30517578	0.36621094	-0.0897216754	8.310620108	4.053027356	0.9765625	0.48828125	0.36621094	0.9989013580000001	11.42695288	-3.0182373200000003	-0.7324219	3.1738281	4.0283203	1539959768.682
-9.590649460000002	-4.14035643	-3.8269287140000006	-0.24414062	-3.479004	0.18310547	8.741284440000001	-2.496655252	-2.077954074	0.18310547	1.159668	-0.24414062	8.652759080000001	6.0400634	-0.9713867212000001	0.5493164	-0.12207031	1.0986328	-9.427954074	-1.6269530760000002	-0.8015136780000001	-0.8544922	-0.36621094	0.48828125	0.9115722840000001	9.22338858	3.77548822	0.9765625	-0.061035156	0.12207031	0.18901367800000002	10.693627700000002	-3.7838623200000003	0.9765625	2.6855469	5.065918	1539959768.722
-6.997094748	-3.5027344240000007	-2.377026358	-1.2207031	-2.5634766	0.061035156	8.414697480000001	-2.512207068	-2.3710449280000003	0.36621094	1.0986328	-0.18310547	8.689843750000001	5.457470746	-0.7883544928000001	0.6713867	-0.4272461	0.5493164	-9.04753444	-1.451098642	-0.33615722840000006	-0.9765625	-0.18310547	0.30517578	1.8662109620000003	9.11452626	3.40942392	0.7324219	-0.4272461	0	0.9929199280000001	9.80239218	-2.686865216	0.9765625	2.6855469	5.065918	1539959768.762
-6.305639480000001	-3.255102536	-1.961914038	-2.2583008	1.4648438	-0.30517578	7.923022660000001	-2.3160155760000003	-1.870996106	0.91552734	-0.12207031	-0.61035156	8.685058606	4.544702176	-0.2835205072	0.91552734	-0.61035156	0.24414062	-8.601318390000001	-1.36018071	-0.1208251996	-1.159668	-0.24414062	0.12207031	2.4870849640000006	8.37163089	3.2562989200000003	0.4272461	-0.12207031	0	-0.11723633180000001	8.993701080000001	-1.9487548920000002	1.953125	3.2958984	4.3945312	1539959768.802
-8.100073380000001	-3.3603759000000006	-2.4870849640000006	-0.91552734	-0.7324219	-0.12207031	7.613183606000001	-1.911669928	-1.5396240020000003	0.9765625	-0.061035156	-0.5493164	8.838183606000001	3.9130616000000003	-0.037084961060000005	0.79345703	-0.30517578	0.12207031	-8.694628894000001	-1.07785643	0.08015136780000001	-0.9765625	-0.30517578	0.30517578	2.55288089	7.86679712	2.8734864200000003	0.061035156	-0.061035156	0.18310547	-0.08493652160000001	8.865698380000001	-1.0168457068	3.112793	6.286621	2.5024414	1539959768.842
-7.3858885800000005	-3.048144568	-2.4990478240000003	-1.0375977	-1.953125	-0.24414062	7.573706070000001	-1.6341308900000002	-1.3482177520000003	0.91552734	0.18310547	-0.4272461	9.08222644	3.6008300720000004	0.00837402356	0.8544922	-0.061035156	0.12207031	-8.646777160000001	-1.0264160340000001	0.3337646466	-0.79345703	-0.36621094	0.36621094	2.64379892	7.828515380000001	2.68327626	0.18310547	0.18310547	0.18310547	-2.4200927520000004	8.19697284	-1.0575195288	3.112793	6.286621	2.5024414	1539959768.882
-6.342724640000001	-2.79213858	-1.89611821	-1.4038086	0.18310547	-0.61035156	7.735205072	-1.447509784	-1.062304712	0.9765625	0.24414062	-0.30517578	9.19467752	3.48957518	-0.16508788940000002	0.79345703	-0.24414062	0.12207031	-8.65036592	-1.222607428	0.763232428	-0.8544922	-0.30517578	0.18310547	2.8124755400000003	7.992407248	2.54689946	0.30517578	0.18310547	0	-3.58288588	7.59165036	-0.002392578076	2.0751953	2.9907227	1.7700195	1539959768.922
-6.937280252000001	-2.2837158540000004	-2.186816394	-1.7089844	1.6479492	-0.4272461	8.09648462	-1.179541034	-1.031201178	1.0375977	0.30517578	-0.061035156	9.46264676	3.3149170320000003	-0.417504892	0.79345703	-0.24414062	0.18310547	-8.675488220000002	-1.21901857	0.949853534	-1.0986328	-0.12207031	0.24414062	2.98952626	7.809375	2.5157959260000005	0.30517578	0.18310547	-0.061035156	-2.2203125000000004	7.539013580000001	0.48090820680000007	2.6245117	-3.6621094	0.48828125	1539959768.962
-8.902783246	-2.628247104	-3.0206298920000005	-1.5258789	1.2817383	-0.4272461	8.519970746	-1.000097644	-0.7393066100000001	0.9765625	0.18310547	0	9.512890380000002	2.9667969240000005	-0.4521972644	0.91552734	0.061035156	0.24414062	-8.129980432	-0.949853534	1.081445288	-0.8544922	-0.36621094	0.36621094	2.9775634	7.437329074000001	2.489477536	0.36621094	0.24414062	0	0.7560547120000001	7.01743161	-2.172460962	2.6245117	-3.6621094	0.48828125	1539959769.002
-9.48896466	-2.5397216460000003	-2.9667969240000005	0.30517578	-0.24414062	0.91552734	8.948242212	-0.9977050720000001	-0.416308606	1.0986328	0.48828125	-0.061035156	9.408813400000001	2.751464856	-0.3182128894	1.0375977	0	0.4272461	-8.484082068000001	-0.855346646	0.6663330072	-0.7324219	-0.36621094	0.48828125	2.79213858	7.2590820680000006	2.48588858	0.61035156	0.18310547	0.24414062	12.325365920000001	9.07504892	-1.52526857	2.1362305	-7.080078	-0.30517578	1539959769.042
-10.222289840000002	-1.776489218	-4.367651260000001	-1.8310547	-0.30517578	0.36621094	9.35378444	-1.2513183900000002	-0.642407248	1.2817383	0.48828125	0.18310547	9.444701980000001	2.7933349640000005	-0.49765625	0.91552734	-0.30517578	0.5493164	-9.195874100000001	-0.73332518	0.7464843750000001	-0.91552734	-0.18310547	1.0375977	2.751464856	7.820141574000001	2.5409179320000006	1.3427734	0.48828125	0.30517578	13.26804164	10.11940944	-1.353002896	-1.2207031	2.5634766	0	1539959769.082
-11.657836960000001	-5.49934056	-7.878759980000001	-3.2348633	3.2348633	-2.319336	10.611084260000002	-2.4583741	-1.06589357	1.2817383	0.48828125	0.18310547	10.083520860000002	3.4393310700000006	-0.8673096040000001	0.7324219	-0.061035156	0.36621094	-9.883740020000001	-0.10766601440000001	0.8062988220000001	-0.7324219	-1.6479492	1.8310547	2.70839856	9.688745108	1.9978027160000003	1.5258789	-0.18310547	0.5493164	-1.2022705072	12.185400360000001	-0.6627441100000001	-1.2207031	2.5634766	0	1539959769.122
-11.803784440000001	-9.26047374	-3.8807617800000003	0.5493164	-7.5683594	0.12207031	10.611084260000002	-2.4583741	-1.06589357	0.9765625	0.061035156	0.9765625	10.847949280000002	4.550683606000001	-1.5743163940000002	0.7324219	-0.79345703	-0.24414062	-13.458251800000001	-0.0693847644	0.6974365020000001	-0.6713867	-0.48828125	1.7089844	3.512304712	11.96767572	1.592260782	1.5258789	0.12207031	0.061035156	7.236352340000001	13.683153960000002	-0.4103271466	-2.0751953	1.0986328	-2.4414062	1539959769.162
-6.855932608000001	-5.11054712	-0.835009784	0	-0.24414062	1.0375977	10.998682100000002	-3.9884277160000003	-0.34213867800000003	0.79345703	0.79345703	1.159668	11.63989218	5.54360324	-2.3303711060000003	0.5493164	-0.36621094	-0.7324219	-12.989307100000001	0.10886230040000001	-0.0837402356	-1.0986328	0.79345703	0.48828125	3.4154052520000002	12.96777356	1.95234375	1.6479492	1.8920898	-0.6713867	-0.8720947480000001	8.443408246	-1.469042932	-0.18310547	-0.8544922	-0.061035156	1539959769.202
-8.67189946	-3.800610324	-4.965795926	-0.9765625	3.3569336	-0.8544922	10.450780760000002	-4.189404254	-0.023925780760000005	0.6713867	0.6713867	0.4272461	11.88034694	6.16447734	-2.76223143	0.48828125	0.36621094	-0.7324219	-10.893408540000001	1.567138678	-0.9271240020000001	-1.2817383	0.24414062	0.7324219	2.295678714	12.672289840000001	2.38540036	1.2817383	3.0517578	-0.24414062	1.314721646	10.778564300000001	-3.255102536	-0.18310547	-0.8544922	-0.061035156	1539959769.242
-9.423168930000001	-4.63801268	-5.724243210000001	-0.6713867	-2.6245117	0.12207031	10.450780760000002	-4.189404254	-0.023925780760000005	0.6713867	0.6713867	0.4272461	11.95571286	6.78774411	-2.7251464660000004	0.6713867	0.48828125	-0.7324219	-11.11591754	1.178344748	-0.63881839	-0.4272461	-0.24414062	0	1.3649658540000003	12.544287140000002	2.3076415740000003	0.5493164	2.0141602	0.48828125	1.5204834260000002	10.228271760000002	-2.3542969240000002	-0.30517578	-0.24414062	-2.319336	1539959769.282
-7.54260234	-3.968090854	-3.0828369600000003	-1.4038086	0.61035156	0.18310547	8.66950679	-3.9022949280000003	-0.38400878600000005	0.91552734	0.4272461	0.061035156	11.5693116	6.71716304	-2.190405252	0.79345703	0	-0.61035156	-10.687646760000002	0.050244139400000006	-0.1806396466	-1.159668	-0.12207031	-0.61035156	1.246533246	11.66501448	2.0169433900000002	0.18310547	0.6713867	0.4272461	0.3612792932	9.81315944	-2.5205810700000004	0.12207031	-0.30517578	-2.9296875	1539959769.322
-7.38828125	-4.2193116	-2.595947284	0.48828125	1.2817383	0.30517578	8.521167032000001	-3.338842752	-0.7464843750000001	1.2207031	-0.4272461	-0.18310547	10.626635880000002	5.632128894	-1.7310302520000003	0.7324219	0.7324219	-0.48828125	-9.45666484	0.5526855432	-0.09450683900000001	-1.4648438	-0.36621094	-0.18310547	1.851855432	9.862207460000002	1.832714856	-0.30517578	0.48828125	0.48828125	1.8458740020000002	9.754540740000001	-1.6365234620000002	0.12207031	-0.30517578	-2.9296875	1539959769.362
-7.4014402	-3.6917480040000004	-3.6235596040000004	0.7324219	-0.24414062	0.30517578	7.957714660000001	-2.62944339	-0.5072265576	1.0375977	-0.4272461	-0.36621094	9.441113220000002	4.5159912140000005	-1.2656738220000001	0.7324219	1.0986328	-0.36621094	-8.972167932000001	1.030004892	0.046655271600000006	-1.0986328	-0.30517578	-0.4272461	1.8375000000000001	8.31899411	1.546801718	-0.4272461	1.4038086	0.61035156	2.1892089660000003	9.266455072	-0.7476806610000001	0.36621094	-0.5493164	-2.9296875	1539959769.402
-6.6752929320000005	-3.5338378600000007	-3.2838134000000005	0.7324219	-0.9765625	0.24414062	7.43972194	-2.024121106	0.00837402356	0.7324219	-0.61035156	-0.5493164	8.528344748	3.841284146	-0.802709964	0.5493164	0.91552734	-0.24414062	-8.39077176	1.2417480040000002	0.01794433606	-0.6713867	-0.18310547	-0.36621094	1.35180661	7.510302520000001	1.118530252	-0.12207031	1.5869141	0.6713867	2.318408246	8.673095746000001	-0.80988768	-0.12207031	-0.5493164	-2.1362305	1539959769.442
-6.445605432000001	-3.210839856	-2.8758788940000004	0.7324219	1.2817383	-0.061035156	7.175341754000001	-1.562353534	0.18901367800000002	0.7324219	-0.61035156	-0.5493164	8.0905027	3.6917480040000004	-0.8756836060000002	0.24414062	0.4272461	-0.12207031	-8.10844748	1.3171142180000002	0.10766601440000001	-0.18310547	0.061035156	-0.30517578	1.1639892572000001	7.163378894000001	1.070678714	-0.12207031	1.5258789	0.7324219	2.205957068	8.70778804	-0.49526367800000004	-0.12207031	-0.5493164	-2.1362305	1539959769.482
-7.38947734	-3.101977536	-3.39267572	1.4648438	0.9765625	0.18310547	7.070068390000001	-1.300366214	0.2081542932	0.48828125	-0.12207031	-0.48828125	8.20415036	3.741992212	-1.0742675720000001	0	0.91552734	0.12207031	-8.12160643	1.5001464660000001	0.48808594240000003	0.061035156	0	-0.24414062	1.240551718	7.458862320000001	1.1352783540000002	-0.061035156	1.6479492	0.79345703	1.9044922120000003	8.50441893	-0.7811767572	-0.24414062	-0.8544922	-1.7089844	1539959769.522
-8.031884980000001	-3.1845214660000005	-3.7156739200000004	1.5258789	-0.061035156	0.30517578	7.634716754	-1.3793212860000001	0.308642572	0.12207031	-0.36621094	-0.18310547	8.271142572	3.8963134000000004	-1.1604003600000001	-0.18310547	0.8544922	0.18310547	-8.28430162	1.65805661	0.7728027160000001	0.79345703	0.061035156	-0.24414062	1.8267334260000003	8.145532248	1.1639892572000001	-0.12207031	1.6479492	0.6713867	2.2645751800000005	8.36086412	-0.9390869110000001	-0.48828125	-0.9765625	-1.4648438	1539959769.562
-8.682665740000001	-3.03020018	-4.4155028960000005	1.8920898	-0.4272461	0.36621094	8.257983426000001	-1.314721646	0.3517089856000001	0.061035156	-0.61035156	0	8.864501800000001	4.09011232	-1.227392572	-0.4272461	0.48828125	-0.12207031	-8.81066893	1.418798822	1.2154297120000002	1.2817383	-0.061035156	-0.30517578	2.557666034	8.87766124	1.3362548920000001	-0.18310547	1.5869141	0.4272461	1.56354982	9.341821580000001	-0.6268554712000001	0	-0.30517578	-1.2207031	1539959769.602
-8.44938948	-2.222705072	-3.90827626	1.6479492	-1.6479492	0.24414062	8.96259784	-1.3793212860000001	0.2452392572	0.061035156	-0.61035156	0	9.38967302	4.398754892	-0.966601538	-0.61035156	0.30517578	-0.18310547	-9.80717752	0.642407248	1.373339856	1.3427734	0.24414062	-0.36621094	2.9667969240000005	9.449487320000001	1.57551268	-0.24414062	1.0986328	0	0.9175537140000001	9.667211960000001	-0.7034179712000002	-0.4272461	-0.24414062	-1.3427734	1539959769.642
-8.24960962	-1.5575683900000001	-3.4058349640000003	0.91552734	1.159668	0.4272461	9.645678420000001	-1.71667482	0.11604003600000001	-0.48828125	-0.24414062	0.24414062	9.5870607	4.500439496	-0.762036142	-0.91552734	0.36621094	-0.36621094	-10.12897914	-0.26796875000000003	1.3924804320000002	1.0375977	0.61035156	-0.7324219	3.325683606	9.76171875	1.961914038	-0.12207031	0.5493164	-0.48828125	1.1855224640000002	9.54399411	-1.447509784	-1.0375977	-1.0986328	-1.2817383	1539959769.681
-9.883740020000001	-2.2801269960000004	-5.196679712	0.061035156	0.48828125	0.30517578	9.74257788	-2.140161142	-0.0681884784	-0.7324219	0.061035156	0.30517578	9.71625998	4.579394568	-0.6041259784	-0.91552734	0.36621094	-0.8544922	-9.92441394	0.05502929712000001	1.204663089	0.48828125	-0.24414062	-0.79345703	3.5063233800000004	9.95432158	2.4165038940000003	-0.30517578	0.061035156	-0.48828125	2.10546875	10.012939300000001	-1.8973144960000001	-1.0986328	-1.6479492	-1.0986328	1539959769.721
-10.700806200000002	-3.734814496	-5.04714357	-0.48828125	-3.7231445	-0.30517578	9.89929164	-2.60910643	-0.423486322	-0.7324219	-0.061035156	0.48828125	9.97705072	4.8617187500000005	-0.35649413939999997	-0.91552734	0.48828125	-1.2817383	-10.80249002	0.03828125	0.9570312500000001	1.0986328	-0.30517578	-0.48828125	3.4500976440000004	10.05241664	2.4751221040000004	-0.7324219	-0.30517578	-0.4272461	3.3220947480000005	10.27971196	-1.0646972840000002	-0.8544922	-1.8310547	-1.2207031	1539959769.761
-9.485375900000001	-4.783959964000001	-3.32807608	-1.0986328	0.5493164	-0.91552734	10.078735520000002	-3.4776123200000004	-0.8134765380000001	-0.6713867	0.61035156	1.2207031	10.21272014	5.26247554	-0.21652832460000004	-0.91552734	0.4272461	-1.5258789	-13.391259980000001	-1.4546875000000001	0.793139676	1.7089844	0.5493164	-0.6713867	3.782666034	10.57041034	2.7454834260000003	-0.24414062	-0.12207031	-1.0375977	4.67390126	10.780957460000002	0.33854982	-0.8544922	-0.061035156	0.61035156	1539959769.802
-9.210229532000001	-6.686059800000001	-1.693945288	1.0375977	1.8310547	-0.36621094	10.05720198	-4.586572284	-1.2656738220000001	-0.7324219	1.159668	1.953125	9.95910692	5.958715560000001	-0.379223642	-1.0375977	0.24414062	-1.8920898	-13.004858720000001	-2.7347167540000004	0.3289794928	-0.24414062	2.0751953	-1.0986328	3.6080077880000005	10.47709964	3.363964856	0.91552734	0	-2.0751953	6.305639480000001	12.34091754	1.9798584260000003	-0.8544922	-0.061035156	0.61035156	1539959769.841
-8.56901857	-6.945654254	-1.7788817900000002	1.4648438	-3.0517578	-0.12207031	9.264062500000001	-4.732519568	-1.2608886780000002	-0.91552734	0.9765625	1.8310547	9.60141574	6.036474640000001	-0.1674804712	-0.7324219	0.061035156	-1.953125	-10.98671924	-1.09819339	-1.076660144	-0.4272461	2.0141602	-0.48828125	2.0097655760000004	9.50930162	3.563745108	0.91552734	0.5493164	-1.8310547	2.4727295320000002	12.072949280000001	0.8182617212000002	-1.6479492	1.0986328	3.3569336	1539959769.881
-9.133667032	-4.917944289999999	-0.9343017572	0.12207031	0.061035156	-0.6713867	8.368042032	-4.57819838	-0.8565429712000001	-0.91552734	0.9765625	1.8310547	9.07026358	5.97905252	0.5634521466	-0.8544922	0.5493164	-1.7089844	-9.350195288	-0.516796875	-2.253808606	1.2207031	1.6479492	0	0.5622558606000001	8.54748552	3.3531983800000003	0.7324219	2.1972656	-0.7324219	-1.431957968	12.48447284	-1.1639892572000001	-2.6855469	0.7324219	4.272461	1539959769.922
-10.2163089	-5.073461960000001	-2.192797824	1.4648438	2.5634766	-0.7324219	7.686157248	-4.72653804	-0.9630126800000001	-0.8544922	1.159668	1.8310547	8.524755890000002	6.5245607	0.9989013580000001	-0.79345703	-0.24414062	-1.8920898	-10.25578624	-2.1305908540000003	-2.1485351440000002	0.7324219	1.159668	0.18310547	0.1196289038	9.124096940000001	3.5577635800000005	0.9765625	2.380371	0.061035156	-1.431957968	12.48447284	-1.1639892572000001	-0.6713867	-0.8544922	4.1503906	1539959769.961
-8.28789038	-5.380908246000001	-1.8542480040000002	1.6479492	-1.7700195	-0.6713867	7.456469748	-5.284009080000001	-1.3805175720000002	-0.5493164	1.159668	2.0751953	8.31420926	7.529443390000001	0.9809570288	-0.36621094	0.12207031	-2.0751953	-10.390966460000001	-2.138964856	-1.7083007200000002	-0.12207031	1.8920898	0.18310547	0.7500732428000001	10.5991214	3.4788086060000003	1.2207031	1.8920898	-0.36621094	-1.8099853240000001	10.70917932	-0.916357428	-0.61035156	-1.8920898	4.3945312	1539959770.001
-5.85942392	-4.563842752	-0.916357428	0.36621094	0.18310547	-1.0375977	7.18969748	-5.261279254	-1.3924804320000002	-0.4272461	0.12207031	2.746582	8.405126800000001	7.905077880000001	0.6663330072	-0.12207031	0.8544922	-2.319336	-9.177929712000001	-1.7286376800000003	-1.909277356	0.061035156	2.4414062	0.12207031	1.464257788	9.89929164	3.4297608800000003	0.8544922	1.8920898	-0.91552734	-0.594555661	8.07973642	0.991723642	2.1972656	-0.7324219	2.319336	1539959770.042
-7.221997300000001	-4.554272464	-0.49645996400000003	0.61035156	1.7700195	-1.0375977	7.18969748	-5.261279254	-1.3924804320000002	-0.4272461	0.12207031	2.746582	8.005566394	7.21003444	0.619677716	0.061035156	0.8544922	-2.2583008	-8.299853240000001	-1.77290036	-2.48229982	-0.36621094	1.5869141	0.061035156	0.5263671924000001	8.69103984	3.12351088	0.18310547	2.8076172	-0.79345703	-0.1686767572	7.952929712	0.17465820680000002	2.1972656	-0.7324219	2.319336	1539959770.081
-7.930200180000001	-4.10805661	-1.4989501800000002	1.2207031	-1.4648438	-0.61035156	6.86191394	-5.28999002	-1.1651855432	-0.061035156	0.061035156	1.953125	7.35478534	6.70520018	0.8074951080000001	-0.061035156	0.8544922	-1.7700195	-7.939770468000001	-1.638916034	-2.600732428	0	1.5258789	0.18310547	-0.659155252	7.77228984	2.6126952880000003	0.12207031	2.5634766	-0.36621094	-3.43334964	8.224487320000001	-0.778784146	2.6855469	3.4179688	0.7324219	1539959770.121
-6.650170926	-4.157104532	-0.9869384980000001	0.36621094	1.0375977	-0.6713867	6.79372554	-5.79243161	-0.9582275360000001	0	0.30517578	1.7700195	7.08083516	6.80090306	0.9043945288	-0.061035156	1.159668	-1.2817383	-8.235253894000001	-2.071972644	-2.93808606	0	1.4648438	0.061035156	-0.9414794928000001	8.009155252000001	2.2944824280000002	0.36621094	1.4038086	-0.18310547	-0.5323486420000001	8.072558606000001	0.6555663939999999	3.1738281	-2.2583008	-0.18310547	1539959770.161
-7.2315673920000005	-4.592553714000001	-1.945166034	-0.24414062	1.6479492	-1.0986328	6.616674820000001	-6.52575679	-0.619677716	0.12207031	-0.30517578	1.7700195	6.78295926	7.32368161	0.9474609620000001	-0.061035156	1.0375977	-1.4648438	-8.524755890000002	-2.5265625000000003	-2.8830566100000006	-0.48828125	1.5869141	0.12207031	-0.16389160340000003	8.78076178	2.795727536	0.91552734	1.3427734	-0.18310547	2.428466754	9.98063948	0.8529540740000001	3.1738281	-2.2583008	-0.18310547	1539959770.201
-8.30583516	-5.50771466	-2.5744139400000003	-0.6713867	1.2207031	-1.7089844	6.73391124	-7.1370607	-0.8314209260000001	0.4272461	-0.7324219	1.8920898	6.506615920000001	7.78305661	0.8948242212000002	0.12207031	0.48828125	-1.4648438	-9.230566394	-2.3973632200000004	-3.0804442900000004	-1.0986328	1.2817383	0.30517578	0.387597644	9.157592752000001	3.081640576	1.159668	1.8310547	-0.5493164	4.100878894	10.285692899999999	-0.9055908540000002	1.159668	-0.7324219	-0.6713867	1539959770.241
-9.371728240000001	-7.149023560000001	-3.1103514400000005	0.61035156	-0.6713867	-1.7700195	6.86430661	-7.5414062500000005	-0.663940396	0.61035156	-0.5493164	1.7089844	6.9133545320000005	8.16108426	0.65676268	0.5493164	0.18310547	-1.4038086	-10.10864218	-1.4606689300000002	-3.1486327880000005	-1.4038086	1.6479492	0.48828125	0.08732910340000001	9.636108426000002	2.566040036	0.8544922	1.8310547	-0.8544922	0.5072265576	12.001172120000001	0.43186035340000006	-2.0751953	-1.0375977	-2.4414062	1539959770.281
-7.152612320000001	-6.41091304	-1.5121094240000001	0.5493164	-1.0375977	-1.0986328	6.71716304	-7.449292032000001	-0.67709964	0.61035156	-0.5493164	1.7089844	6.98273912	8.595336960000001	0.5024413940000001	0.7324219	0.5493164	-1.4648438	-9.939965560000001	0.08732910340000001	-3.161792032	-1.159668	2.0751953	0.5493164	-0.2954833966	10.151709260000002	1.7501709260000002	0.79345703	1.7089844	-0.9765625	0.5072265576	12.001172120000001	0.43186035340000006	-2.0751953	-1.0375977	-2.4414062	1539959770.321
-7.113134980000001	-5.385693390000001	-2.076757788	0.36621094	0.9765625	-1.2207031	6.638207968000001	-6.809277160000001	-0.07536621106000001	0.30517578	0.061035156	1.4038086	6.8511476600000005	8.85493161	0.4844970746000001	0.79345703	0.5493164	-1.2207031	-8.895605432000002	0.27873535340000005	-3.645092752	-0.36621094	1.953125	0.36621094	-0.869702176	9.8933107	1.2058593750000002	0.61035156	0.9765625	-1.0986328	0.339746106	8.94465306	-1.4953613220000002	1.2207031	0.91552734	-1.2207031	1539959770.361
-7.77228984	-5.744580072	-2.72036142	0.24414062	-0.061035156	-1.4648438	6.154907248	-6.5161866	0.31701660340000004	0	0.36621094	1.2207031	6.631030252000001	8.85253894	0.5825927716	0.36621094	0.24414062	-0.8544922	-8.524755890000002	0.007177734620000001	-4.11882338	-0.48828125	1.7700195	0.4272461	-1.4822021760000001	9.567919928000002	1.0443603240000001	0.61035156	0.6713867	-0.9765625	3.4034423920000005	9.614575180000001	0.03588867212	0.30517578	-0.36621094	-1.159668	1539959770.401
-7.200463760000001	-6.114233426	-2.5636474640000007	0.30517578	-0.48828125	-1.159668	6.1106445680000006	-6.94326178	0.26796875000000003	-0.18310547	0.061035156	0.9765625	6.226684800000001	8.939868210000002	0.5981445288	0.30517578	-0.4272461	-0.7324219	-8.456567392	0.0454589856	-4.359277356000001	-0.4272461	1.5869141	0.18310547	-1.451098642	9.91364766	1.183129892	0.7324219	0.30517578	-0.9765625	2.6114991	9.4171875	-1.149633786	0.30517578	-0.36621094	-1.159668	1539959770.442
-7.344018570000001	-6.243432608000001	-2.172460962	0.48828125	0.36621094	-0.79345703	6.197973740000001	-7.40622554	-0.05502929712000001	-0.12207031	-0.36621094	0.61035156	6.2530027	9.171948380000002	0.5132080072	0.24414062	-0.48828125	-0.7324219	-8.421875	0.24643554320000002	-4.566235324	-0.36621094	1.4038086	0.18310547	-1.11613768	10.3610598	1.274047824	0.5493164	-0.12207031	-0.9765625	2.934497104	9.27602536	-0.9869384980000001	-0.061035156	-0.5493164	-0.9765625	1539959770.481
-7.25310054	-6.183618210000001	-2.7275389400000005	0.4272461	-0.48828125	-0.91552734	6.74108876	-7.7878417540000004	-0.42109375000000004	0.12207031	0.48828125	0.12207031	6.4061277	9.231762680000001	0.47492675720000005	0.24414062	-0.30517578	-0.79345703	-8.503222840000001	0.30505371400000003	-4.804296924000001	-0.30517578	1.159668	0.24414062	-0.7309326080000002	10.44479982	1.268066394	0.4272461	0.36621094	-0.9765625	2.537329074	9.38129892	-1.223803714	-0.061035156	-0.30517578	-0.6713867	1539959770.521
-7.21481929	-6.581982428000001	-2.406933606	0.4272461	-0.12207031	-0.7324219	6.212329074	-7.537817392	-0.2045654254	0.12207031	0.48828125	0.12207031	6.82722194	9.097778060000001	0.35529785340000003	0.36621094	-0.061035156	-0.48828125	-8.585766574	0.3146240216	-5.000488220000001	-0.18310547	1.0375977	0.12207031	-1.123315396	10.19597194	1.2417480040000002	0.30517578	0.36621094	-1.0986328	2.537329074	9.38129892	-1.223803714	-0.061035156	-0.30517578	-0.6713867	1539959770.561
-7.202856430000001	-6.340332068	-2.447607428	0.18310547	-0.36621094	-0.5493164	6.002978240000001	-7.3667482	0.3672607428	-0.18310547	-0.24414062	0.061035156	6.951635880000001	9.027197480000002	0.4091308606000001	0.30517578	-0.24414062	-0.061035156	-8.411108426	0.27155761780000004	-5.17873552	-0.12207031	0.8544922	0.12207031	-1.429565396	10.01174272	1.03359375	0.24414062	-0.12207031	-0.9765625	2.177246106	9.447094748	-1.19270018	0.18310547	-0.061035156	-0.4272461	1539959770.601
-7.04255342	-6.3714357	-2.3423339660000004	0	-0.18310547	-0.5493164	7.02460962	-7.338037140000001	0.539526358	-0.18310547	-0.24414062	0.061035156	7.66342752	9.24013678	0.60651857	0.061035156	-0.5493164	0.4272461	-8.23046875	0.31342773560000003	-5.278027160000001	0	0.7324219	0.12207031	-1.8075927520000004	10.225878600000001	1.0898193390000002	0.061035156	-0.6713867	-0.91552734	2.1509277160000004	9.38608426	-1.13647464	-0.061035156	0.061035156	-0.24414062	1539959770.641
-7.18371556	-6.58916034	-2.3028564300000003	0	-0.48828125	-0.4272461	6.550878894	-7.311718750000001	0.27275390380000003	-0.24414062	-0.18310547	-0.18310547	6.92292482	9.08342302	0.49406739200000005	0.24414062	0.061035156	0.24414062	-8.150317392	0.2775390576	-5.3342526999999995	0	0.4272461	0.061035156	-1.412817392	10.41010782	1.207055661	-0.18310547	-0.8544922	-0.61035156	2.1509277160000004	9.38608426	-1.13647464	-0.061035156	0.061035156	-0.24414062	1539959770.681
-7.122705072	-6.724340560000001	-2.107861322	-0.061035156	-0.24414062	-0.24414062	6.59992662	-7.237548920000001	0.1674804712	-0.18310547	0.24414062	-0.12207031	7.169360520000001	8.682665740000001	0.6304443390000001	-0.061035156	0.5493164	0.36621094	-8.297461060000002	0.2177246106	-5.480200180000001	-0.12207031	0.30517578	0.061035156	-0.9642089660000001	10.18999002	1.259692392	-0.24414062	-0.4272461	-0.6713867	1.8195557100000002	9.49733876	-1.3984619600000001	0	0.061035156	-0.24414062	1539959770.721
-7.070068390000001	-6.64060054	-2.1329834260000005	-0.061035156	-0.12207031	0	6.810473740000001	-7.07485324	0.2344726538	-0.18310547	0.24414062	-0.12207031	7.12749002	8.57380342	0.49167482	-0.061035156	0.18310547	0.24414062	-8.31301268	0.21652832460000004	-5.5208741	-0.12207031	0.18310547	0	-0.9809570288	10.17204622	1.0347900360000002	-0.12207031	-0.12207031	-0.5493164	1.872192392	9.42077626	-1.234570288	0.12207031	0.12207031	-0.18310547	1539959770.761
-7.0772461060000005	-6.64179712	-2.18203125	-0.12207031	-0.24414062	0	6.5975344400000004	-6.9420652	0.173461911	-0.24414062	0.6713867	-0.061035156	7.364355432000001	8.42307158	0.40314941100000007	-0.18310547	-0.18310547	0.18310547	-8.26276857	0.2189208966	-5.56035144	-0.12207031	0	0	-1.3948730040000001	10.19477536	1.0802490020000002	-0.18310547	-0.4272461	-0.30517578	1.872192392	9.42077626	-1.234570288	0.12207031	0.12207031	-0.18310547	1539959770.801
-7.036572480000001	-6.6130860600000005	-2.0336913940000003	-0.18310547	-0.061035156	0.18310547	6.5975344400000004	-6.9420652	0.173461911	-0.24414062	0.79345703	0.061035156	7.3631594400000004	8.41708966	0.5371337860000001	-0.30517578	-0.24414062	0.12207031	-8.25678714	0.2512207068	-5.55078125	-0.12207031	-0.18310547	-0.061035156	-1.429565396	10.18879442	1.0443603240000001	0.061035156	-0.5493164	0	1.774096646	9.518872300000002	-1.161596646	-0.12207031	0.18310547	-0.18310547	1539959770.841
-7.144238220000001	-6.615478240000001	-2.13776857	-0.061035156	0.12207031	0.36621094	6.464746106000001	-7.146630890000001	0.24404297120000001	-0.24414062	0.30517578	0.12207031	7.486376800000001	8.47092302	0.501245108	-0.48828125	0	0.12207031	-8.274731430000001	0.33137207460000007	-5.494555710000001	-0.061035156	-0.36621094	-0.061035156	-1.3051513580000003	10.222289840000002	1.0646972840000002	0.061035156	-0.48828125	0.18310547	1.8410888580000002	9.477001800000002	-1.2860107820000002	-0.12207031	-0.061035156	0	1539959770.881
-7.1119384000000005	-6.604711960000001	-2.313623004	-0.061035156	0	0.48828125	6.388183606	-7.315307608000001	0.1196289038	-0.12207031	0.4272461	0.12207031	7.200463760000001	8.51159694	0.5885742212	-0.30517578	0.061035156	0	-8.28669429	0.36606445680000005	-5.4718260800000005	0.061035156	-0.61035156	-0.12207031	-1.4056396760000003	10.252197480000001	1.1903076080000001	0	-0.30517578	0.30517578	1.8410888580000002	9.477001800000002	-1.2860107820000002	-0.12207031	-0.061035156	0	1539959770.921
-7.072461060000001	-6.568823380000001	-2.519384784	-0.24414062	0	0.61035156	6.55207518	-7.565332068	0.27993163940000004	0	0.79345703	0.12207031	7.36794429	9.09060054	0.724951178	-0.48828125	1.3427734	0	-8.32976088	0.41511232	-5.401245108	0.36621094	-0.91552734	-0.12207031	-1.8028076080000002	10.35029254	1.18671875	-0.36621094	-0.4272461	0.36621094	2.018139676	9.484179712000001	-1.3254882200000002	-0.24414062	0	0	1539959770.961
-7.1370607	-6.7291259000000005	-2.4990478240000003	-0.18310547	-0.12207031	0.7324219	7.011450180000001	-7.8153564300000005	-0.0729736322	0.6713867	1.7700195	-0.24414062	7.322485520000001	9.463842752000001	1.222607428	-1.3427734	3.540039	0.061035156	-8.35129393	0.617285144	-5.2576902	0.6713867	-1.2207031	-0.12207031	-2.477514676	10.466333360000002	1.168774411	-0.24414062	-1.2207031	0.30517578	2.213134784	9.4255616	-1.3087402160000001	-0.36621094	0.12207031	0.061035156	1539959771.001
-7.1310790740000005	-6.931298920000001	-2.4990478240000003	0.061035156	0	0.91552734	7.011450180000001	-7.8153564300000005	-0.0729736322	0.6713867	1.7700195	-0.24414062	5.96589357	9.87536592	1.5731201080000001	-1.5869141	3.8452148	0.12207031	-8.49125998	0.98334964	-4.98852536	1.0375977	-1.5869141	-0.18310547	-2.9907226440000003	10.52495108	0.9737792932	-0.6713867	-2.4414062	0.4272461	2.30883786	9.567919928000002	-1.341040036	-0.30517578	0.18310547	0.24414062	1539959771.041
-6.9767577880000005	-7.00666484	-2.7072021760000005	0.12207031	-0.061035156	0.91552734	8.2938723	-7.71367212	0.885253894	2.1972656	7.446289	-3.4179688	5.00766574	10.17204622	1.9762695680000002	-1.5258789	2.6245117	0.061035156	-8.74367662	1.2860107820000002	-4.685864120000001	1.6479492	-1.6479492	-0.18310547	-3.2239991	10.64099092	1.11613768	-1.0375977	-3.4179688	0.18310547	1.8004150360000002	9.705493210000002	-1.36018071	-0.18310547	0.36621094	0.4272461	1539959771.081
-7.181323380000001	-7.70051268	-2.3710449280000003	0.5493164	-0.4272461	0.8544922	8.2938723	-7.71367212	0.885253894	2.1972656	7.446289	-3.4179688	4.856933606	10.49624002	2.13178714	-1.4038086	2.0141602	0.36621094	-9.07385234	1.4223876800000002	-4.3162110600000005	2.1972656	-1.5869141	-0.24414062	-3.3496094240000005	10.7438723	1.2608886780000002	-1.3427734	-4.211426	-0.30517578	1.6867675720000002	9.847851440000001	-1.262084964	-0.18310547	0.30517578	0.8544922	1539959771.121
-7.255493210000001	-8.1239991	-1.8231445680000002	1.7089844	0	1.159668	8.38957518	-6.34990216	2.46794429	1.159668	10.009766	-5.92041	4.648779254000001	10.28210414	2.020532248	-1.0375977	1.4648438	0.36621094	-9.29157698	1.6903564300000002	-4.057812500000001	2.9296875	-1.5258789	-0.24414062	-3.2730469240000004	10.59313948	1.27524411	-1.6479492	-5.1879883	-0.5493164	0.8661132788	10.50222194	-1.07785643	-0.18310547	0.30517578	0.8544922	1539959771.161
-6.964794928000001	-7.49953624	-1.2501221040000001	3.0517578	0.4272461	1.6479492	7.957714660000001	-3.3328614200000004	1.6712158540000002	-1.6479492	5.3100586	-5.92041	4.32578125	9.92441394	1.756152356	-0.36621094	-0.12207031	-0.24414062	-9.36933606	1.5216797120000003	-3.7276367800000005	3.8452148	-1.2207031	-0.24414062	-2.83640126	10.44360324	1.2106445288	-1.953125	-5.493164	-0.6713867	0.00837402356	10.49982878	-0.6447998200000001	-0.5493164	0.6713867	0.91552734	1539959771.201
-6.3630616	-5.90727536	-1.204663089	2.9296875	1.2817383	1.7700195	7.957714660000001	-3.3328614200000004	1.6712158540000002	-3.4179688	2.746582	-5.432129	4.510009784	9.73898912	1.2704589660000003	-0.24414062	-1.4648438	-0.9765625	-9.035571580000001	0.702221646	-3.325683606	4.699707	-1.2207031	-0.30517578	-2.229882788	10.120605040000001	1.4869873200000001	-2.0751953	-5.6152344	-0.8544922	-0.1315917932	9.290380890000002	-0.5514892572000001	-0.4272461	-0.48828125	0.6713867	1539959771.241
-7.338037140000001	-6.05561502	-1.225	2.5024414	2.5024414	1.159668	6.567626800000001	-2.5588623200000002	0.8900390380000001	-6.958008	2.380371	-2.5634766	5.0662844400000004	9.2042482	1.000097644	-0.9765625	-1.5258789	-1.5258789	-8.78554712	-0.9223388580000002	-3.1306884000000004	5.126953	-1.7700195	-0.24414062	-1.7406005400000002	9.362158246000002	2.11743161	-1.7700195	-5.493164	-1.159668	-0.031103515380000002	10.0464357	-0.4294677716	-0.18310547	-3.1738281	0.8544922	1539959771.281
-7.638305710000001	-6.58916034	-1.623364218	3.4179688	1.6479492	1.159668	7.15978984	-3.458471646	1.6030273560000001	-7.6293945	3.7841797	-1.2207031	5.21821286	8.576196580000001	1.274047824	-1.4038086	-1.4648438	-1.8310547	-9.67917482	-2.219116214	-2.67370607	4.638672	-1.4648438	0	-1.5216797120000003	9.094189300000002	2.409326178	-1.2817383	-5.554199	-1.2817383	-0.41511232	10.691235520000001	-0.893627896	-0.6713867	-3.6621094	0.79345703	1539959771.321
-6.453979532000001	-6.062792932000001	-1.4810058900000003	3.1738281	1.6479492	1.3427734	7.655053420000001	-4.55546875	1.9978027160000003	-7.873535	4.699707	-0.30517578	5.208642572	8.399145468	1.6281494600000002	-1.4648438	-1.7089844	-2.2583008	-9.479394568	-2.237060504	-2.255004892	4.5166016	-0.9765625	0.18310547	-1.484594748	9.03796376	2.40573732	-0.79345703	-6.3476562	-1.2817383	-1.9379882200000003	10.437622300000001	-0.08732910340000001	-2.319336	-5.2490234	0.6713867	1539959771.361
-5.981445288000001	-5.62973642	-1.3290771760000002	2.8686523	2.9907227	1.4038086	8.031884980000001	-5.48857428	1.685571286	-7.873535	4.699707	-0.30517578	5.28759784	8.169457968	1.7944336060000001	-1.4648438	-1.7700195	-2.4414062	-8.83100589	-1.93439946	-2.004980432	4.760742	-1.0375977	0.5493164	-1.32189946	8.42785643	2.600732428	-0.6713867	-6.4086914	-1.2207031	-1.1986816100000002	10.13376448	1.020434604	-3.2348633	-5.6762695	0.12207031	1539959771.401
-6.86191394	-5.608202880000001	-1.5336425720000002	2.746582	3.0517578	1.5869141	8.031884980000001	-5.48857428	1.685571286	-7.2021484	6.0424805	-0.18310547	5.2337644800000005	7.847656250000001	1.79323732	-1.8920898	-2.0141602	-2.2583008	-8.5666259	-1.8279297120000002	-1.8530517180000001	5.065918	-1.4038086	1.0375977	-1.191503894	7.8261232000000005	2.702417032	-0.61035156	-6.3476562	-0.8544922	-0.7225586060000001	10.35388228	0.1495361322	-3.9672852	-7.6293945	0.061035156	1539959771.441
-7.681372300000001	-5.695532248	-1.516894568	3.540039	2.2583008	1.8920898	6.881054712	-6.2661621400000005	2.159301718	-6.1035156	7.5683594	-0.30517578	4.99450679	7.8883300720000005	1.924829074	-2.4414062	-2.4414062	-2.1972656	-9.011645468000001	-2.045654254	-1.374536142	5.2490234	-1.159668	1.159668	-1.296777356	7.8153564300000005	2.6150878600000005	-0.24414062	-6.164551	-0.79345703	-0.5993408246	10.52136232	-0.765625	-4.211426	-8.605957	0.061035156	1539959771.481
-7.77109375	-5.6058107	-1.41042482	3.9672852	3.4179688	1.8920898	6.704003894	-6.30205072	2.971582068	-5.126953	4.8828125	0.30517578	4.591357428	8.24960962	1.983447284	-2.8076172	-3.479004	-2.380371	-9.49494658	-2.1329834260000005	-0.9713867212000001	5.432129	-1.0986328	1.2207031	-1.25729982	8.40153804	2.5815917540000006	0.48828125	-6.652832	-0.79345703	-0.346923822	10.44240764	-1.259692392	-4.0893555	-8.483887	0.24414062	1539959771.521
-7.59165036	-5.62853984	-1.534838858	4.3945312	3.2348633	1.8920898	6.297265380000001	-6.20515126	2.9955077880000003	-5.126953	4.8828125	0.30517578	4.350903354000001	8.924316394	1.720263678	-3.2958984	-5.1879883	-2.6245117	-9.816748200000001	-2.018139676	-0.5227783246000001	5.7373047	-0.79345703	1.2207031	-0.794335962	9.045141574	2.55048822	0.79345703	-7.1411133	-0.91552734	1.553979532	9.552368210000001	-2.422485324	-4.211426	-8.056641	0.7324219	1539959771.561
-7.456469748	-5.67758786	-1.5587646760000002	4.5776367	3.540039	2.0141602	6.0400634	-5.95153804	3.2060547120000003	-3.7841797	3.9672852	1.4648438	4.49924321	9.278417932000002	1.606616214	-3.6010742	-6.4697266	-2.746582	-9.837085159999999	-1.9212402160000002	-0.22968750000000002	5.859375	-0.61035156	1.159668	-0.458178714	9.322680710000002	2.5744139400000003	0.7324219	-7.2021484	-0.91552734	1.9738769960000002	8.246020468000001	-2.719165036	-3.479004	-7.6293945	0.79345703	1539959771.601
-7.728027160000001	-5.48618161	-1.592260782	4.8217773	3.479004	2.1972656	5.69433606	-5.772094748	3.2742432100000003	-3.7841797	3.9672852	1.4648438	4.683471646	9.35976538	1.58149411	-3.4179688	-6.591797	-2.5024414	-9.941162140000001	-1.8159667540000002	0.062207030760000004	6.0424805	-0.36621094	0.9765625	-0.08493652160000001	9.505712860000001	2.55527356	0.4272461	-7.019043	-0.9765625	1.9738769960000002	8.246020468000001	-2.719165036	-2.4414062	-7.507324	0.36621094	1539959771.641
-8.235253894000001	-4.824633786	-1.5683349640000002	5.6152344	4.3945312	2.4414062	5.389282248	-5.924023560000001	2.8268310700000003	-4.0283203	4.3945312	3.540039	4.82702626	9.405224640000002	1.4582763580000002	-3.0517578	-6.0424805	-2.380371	-9.87895468	-1.7884521760000003	0.2990722644	6.286621	-0.30517578	0.8544922	0.15073241820000002	9.709082068	2.5074219240000004	0	-6.7749023	-0.9765625	4.547094748	7.163378894000001	-2.154516574	-1.0375977	-7.8125	0.91552734	1539959771.681
-8.577392572	-3.3328614200000004	-2.446411142	5.3710938	5.3100586	2.1972656	4.8342040740000005	-6.4396241000000005	2.296875	-4.272461	4.9438477	4.699707	4.758837860000001	9.444701980000001	1.355395468	-2.5634766	-5.3100586	-2.319336	-9.59782698	-1.8829589660000003	0.6304443390000001	6.0424805	-0.12207031	0.8544922	0.20097655760000002	9.8765625	2.368652356	-0.18310547	-6.8359375	-1.0375977	2.9644042540000006	8.5666259	-1.7669189300000003	0.36621094	-6.591797	0.5493164	1539959771.721
-8.942260880000001	-4.458569290000001	-3.744384784	4.4555664	5.9814453	1.2207031	4.2240966460000005	-7.4074221200000006	2.0695800720000004	-4.5776367	4.699707	5.6152344	4.618872104	9.4004393	1.235766574	-2.1972656	-5.7373047	-2.380371	-9.94833966	-1.8530517180000001	0.7728027160000001	5.79834	-0.36621094	0.7324219	0.27275390380000003	10.028490920000001	1.9379882200000003	-0.4272461	-7.507324	-1.0375977	5.644091754	11.16855432	0.907983426	1.2207031	-6.0424805	-0.7324219	1539959771.761
-5.89411592	-4.1511230040000004	-3.6750000000000003	4.5166016	4.5166016	2.5634766	3.535034146	-9.41599092	1.4463134979999999	-2.8076172	2.1362305	4.8217773	5.133276260000001	9.816748200000001	1.1017822480000001	-2.2583008	-5.79834	-3.1738281	-9.069067392000001	-0.33256836060000006	0.7500732428000001	5.79834	0	0.30517578	0.60651857	10.490259080000001	0.27873535340000005	-1.2207031	-6.958008	-1.3427734	0.8649169928000001	8.646777160000001	-1.7812744600000001	1.2817383	-4.4555664	0.4272461	1539959771.852
-6.768603240000001	-5.425170926000001	-4.76481929	6.5307617	6.5307617	2.8076172	3.7515625000000004	-9.406420926000001	1.318310504	-1.2817383	1.2817383	2.6855469	5.32348642	9.368139480000002	0.784765625	-2.6245117	-5.3710938	-3.4179688	-9.46264676	0.763232428	0.35529785340000003	5.432129	0	0.48828125	0.1435546875	9.888525360000001	-0.025122070680000004	-1.3427734	-6.5307617	-1.2817383	1.3984619600000001	9.212622300000001	-2.6210692900000003	1.2817383	-4.4555664	0.4272461	1539959771.881
-7.945751800000001	-6.12021466	-7.4720217600000005	5.2490234	2.0141602	3.2958984	3.523071286	-9.77368161	0.3995605432	-1.2817383	1.2817383	2.6855469	5.2576902	9.723437500000001	0.702221646	-2.746582	-5.7373047	-3.7841797	-10.103857820000002	1.5300537140000001	0.659155252	6.0424805	-0.24414062	0.48828125	-0.49645996400000003	10.20314946	-0.955834964	-1.5258789	-6.591797	-0.79345703	1.3984619600000001	9.212622300000001	-2.6210692900000003	0.8544922	-6.225586	-0.061035156	1539959771.921
-7.57849092	-4.844970746	-6.37263179	5.3710938	0.4272461	3.112793	2.8411866	-10.1313723	-0.1985839856	0.91552734	-2.6245117	-3.0517578	5.099780252	10.74028354	0.23686523560000003	-2.5634766	-6.286621	-4.5776367	-10.376611420000001	1.528857428	0.879272464	6.225586	0.30517578	0.30517578	-0.02153320288	10.924511780000001	-1.199877896	-0.6713867	-6.713867	-0.91552734	1.6592528960000001	10.103857820000002	-1.193896466	0.6713867	-4.272461	0.61035156	1539959771.961
-7.1310790740000005	-4.376025360000001	-5.353393570000001	6.164551	4.699707	2.8686523	3.2239991	-9.6385009	0.4605712860000001	0.36621094	-3.7841797	-4.272461	5.502929712	11.43054164	-0.5598632788000001	-3.3569336	-6.652832	-4.9438477	-10.390966460000001	1.2716552520000002	0.8194580072000001	6.3476562	0	0.30517578	0.6519775360000001	11.05729982	-0.5646484424	-0.36621094	-6.5307617	-0.91552734	-0.1303955072	10.05720198	-3.42497554	-0.061035156	-4.0283203	0.5493164	1539959772.001
-8.368042032	-4.000390576	-6.18122554	5.859375	3.479004	2.9296875	4.000390576	-9.20065944	0.7811767572	-0.91552734	-0.8544922	-3.7231445	5.922826980000001	11.374316100000001	-0.773999002	-3.8452148	-7.6293945	-4.4555664	-10.528539840000002	0.8661132788	0.9689941100000001	6.3476562	-0.061035156	0.12207031	0.659155252	10.966382280000001	-0.211743161	-0.6713867	-6.286621	-0.7324219	1.8913329680000002	9.759326080000001	-3.7563476440000003	0	-5.859375	0.5493164	1539959772.041
-8.548681610000001	-3.5649413940000003	-6.343920926000001	5.6762695	2.0141602	2.9907227	4.000390576	-9.20065944	0.7811767572	-0.91552734	-0.8544922	-3.7231445	6.255395468000001	11.2881839	-0.49167482	-3.6010742	-7.507324	-3.90625	-10.40771466	0.5813964856000001	1.1125488220000002	6.3476562	-0.18310547	-0.061035156	0.8015136780000001	11.06208516	-0.062207030760000004	-0.79345703	-6.5307617	-0.4272461	1.9966064300000002	9.80358876	-3.220410144	0	-5.004883	0	1539959772.081
-8.072558606000001	-3.42736821	-5.39885234	5.554199	1.8310547	2.6245117	3.4931639400000005	-9.485375900000001	-0.462963858	-2.380371	7.080078	-1.3427734	6.2841064300000005	10.8802491	-0.2225097644	-3.2348633	-6.8359375	-3.2348633	-10.223486420000002	0.2954833966	1.25729982	6.4086914	-0.24414062	-0.12207031	1.175952176	10.7869384	0.1985839856	-1.0986328	-6.5307617	-0.48828125	1.6305420320000001	9.636108426000002	-3.1952880400000003	0.36621094	-4.333496	-0.4272461	1539959772.121
-7.643090560000001	-3.3962646760000004	-4.61169429	5.6152344	1.7089844	2.5024414	2.337548822	-9.508105432	-1.51330571	-2.380371	7.080078	-1.3427734	5.8474610600000005	10.04523912	0.061010742800000003	-2.746582	-6.8359375	-2.2583008	-10.0213134	0.03588867212	1.50732428	6.4697266	-0.24414062	-0.30517578	1.4427246400000002	10.09309056	0.2954833966	-1.3427734	-6.4086914	-0.6713867	1.6305420320000001	9.636108426000002	-3.1952880400000003	0.30517578	-4.699707	-0.48828125	1539959772.161
-7.452880890000001	-2.70839856	-4.197778354	5.432129	2.380371	1.953125	1.451098642	-8.9494384	-1.9571288940000002	-1.953125	5.3710938	-1.5258789	5.7673098000000005	9.051123200000001	0.18901367800000002	-2.2583008	-6.4086914	-1.8310547	-9.76411142	-0.052636719240000004	1.7884521760000003	6.5307617	0	-0.30517578	1.752563498	9.341821580000001	0.227294928	-1.5258789	-6.164551	-0.9765625	3.585278354	8.8561277	-1.7980224640000002	0.061035156	-4.9438477	-0.24414062	1539959772.201
