# Supplementary material for: A deep learning approach for lower back-pain risk prediction during manual lifting
Source: PLoS One. 2021 Feb 19;16(2):e0247162. doi: 10.1371/journal.pone.0247162 (PMC7894914; doi:10.1371/journal.pone.0247162)
Supplement: S1 Data — (ZIP) [file pone.0247162.s001.zip › source-used/Subject_01_P2_Zone09_T1.csv]

Side_A_x	Side_A_y	Side_A_z	Side_G_x	Side_G_y	Side_G_z	LtWt_A_x	LtWt_A_y	LtWt_A_z	LtWt_G_x	LtWt_G_y	LtWt_G_z	RtWt_A_x	RtWt_A_y	RtWt_A_z	RtWt_G_x	RtWt_G_y	RtWt_G_z	Back_A_x	Back_A_y	Back_A_z	Back_G_x	Back_G_y	Back_G_z	UArm_A_x	UArm_A_y	UArm_A_z	UArm_G_x	UArm_G_y	UArm_G_z	Thig_A_x	Thig_A_y	Thig_A_z	Thig_G_x	Thig_G_y	Thig_G_z	Time_stp
-8.47092302	-4.011157248000001	-3.06608876	0.12207031	-0.061035156	0	2.8878417540000005	-8.607299820000001	0.4294677716	-0.061035156	-0.24414062	0.30517578	2.168872104	9.894507280000001	2.5301512600000002	-0.061035156	-0.18310547	-0.18310547	-9.8251223	-0.0885253894	-0.3672607428	0.12207031	0	-0.061035156	0.26677246400000004	9.8	2.1509277160000004	-0.12207031	-0.24414062	-0.12207031	1.262084964	9.786840560000002	-0.19499511780000003	-0.061035156	-0.18310547	0.061035156	1539960290.523
-8.481689300000001	-4.00756839	-3.0613037140000006	0.12207031	0	0	3.0134521760000004	-8.59294429	0.5227783246000001	-0.18310547	-0.12207031	0.36621094	2.2107422120000004	9.81555162	2.551684604	-0.061035156	-0.24414062	-0.18310547	-9.8179438	-0.1268066394	-0.3732421924	0.12207031	0	-0.061035156	0.2895019568	9.756933606	2.1305908540000003	-0.12207031	-0.24414062	-0.12207031	1.2632812500000001	9.780859620000001	-0.211743161	0	-0.061035156	0	1539960290.563
-8.43742662	-4.013549820000001	-3.00627446	0.18310547	0	0	3.025415036	-8.61926268	0.5443115216000001	-0.24414062	-0.12207031	0.36621094	2.3112304320000003	9.792822480000002	2.4523925720000004	-0.061035156	-0.24414062	-0.18310547	-9.801196580000001	-0.15192871400000002	-0.38879393000000007	0.18310547	0	-0.061035156	0.3014648462	9.733007788	2.16408696	-0.12207031	-0.24414062	-0.12207031	1.300366214	9.760522660000001	-0.1854248004	0	-0.18310547	0.061035156	1539960290.603
-8.5068116	-3.976464856	-3.0313964660000003	0.18310547	0	0	3.0361816100000003	-8.63959964	0.5981445288	-0.18310547	-0.24414062	0.30517578	2.381811502	9.76770018	2.4021484620000004	-0.061035156	-0.24414062	-0.18310547	-9.8083741	-0.18303222840000002	-0.42229003600000004	0.18310547	0	-0.061035156	0.3194091754	9.71147464	2.1437500000000003	-0.12207031	-0.24414062	-0.12207031	1.3637695680000002	9.73659694	-0.17944336060000002	0	-0.18310547	0.061035156	1539960290.643
-8.47211911	-3.9573242800000004	-3.0038817900000003	0.12207031	0	0.061035156	3.12709964	-8.65634784	0.6818847840000001	-0.12207031	-0.24414062	0.24414062	2.4200927520000004	9.7485598	2.41770018	-0.12207031	-0.24414062	-0.18310547	-9.786840560000002	-0.22968750000000002	-0.45937500000000003	0.18310547	0	-0.061035156	0.3194091754	9.71147464	2.1437500000000003	-0.061035156	-0.30517578	-0.12207031	1.409228534	9.760522660000001	-0.1686767572	-0.061035156	-0.12207031	0.061035156	1539960290.683
-8.49365216	-3.9190429320000004	-3.0218260800000003	0.12207031	0.061035156	0.061035156	3.2144287140000003	-8.67788089	0.7261474640000001	-0.12207031	0	0.18310547	2.3746337860000004	9.7485598	2.4751221040000004	-0.061035156	-0.24414062	-0.12207031	-9.755737320000001	-0.25839844240000004	-0.48090820680000007	0.12207031	0	-0.061035156	0.27514648560000005	9.72224092	2.1892089660000003	-0.061035156	-0.18310547	-0.12207031	1.400854532	9.718652160000001	-0.14833984620000001	-0.061035156	-0.18310547	0.061035156	1539960290.723
-8.539111420000001	-3.94895018	-3.081640576	0.061035156	0	0	3.1940917540000004	-8.741284440000001	0.732128894	-0.12207031	0	0.18310547	2.45	9.765307608	2.424877896	-0.061035156	-0.30517578	-0.061035156	-9.76770018	-0.2572021466	-0.46416014400000005	0.12207031	-0.061035156	-0.061035156	0.3002685504	9.709082068	2.1844238220000003	0	-0.24414062	-0.12207031	1.425976538	9.755737320000001	-0.2033691394	-0.061035156	-0.18310547	0.061035156	1539960290.763
-8.49963408	-3.9393798920000007	-3.048144568	0	-0.061035156	0	3.3328614200000004	-8.774780252000001	0.7117919928	0.061035156	0.12207031	0	2.3997558900000002	9.73540036	2.4667480040000003	-0.061035156	-0.18310547	-0.061035156	-9.8	-0.23686523560000003	-0.4354492212	0.12207031	-0.061035156	-0.061035156	0.3002685504	9.709082068	2.1844238220000003	0	-0.18310547	-0.061035156	1.4558837860000002	9.7318116	-0.1985839856	-0.061035156	-0.18310547	0.061035156	1539960290.803
-8.47810054	-3.9573242800000004	-3.0014891200000005	0	0	0	3.1952880400000003	-8.78076178	0.808691394	0	0.061035156	-0.12207031	2.356689496	9.734204074	2.5002441100000006	-0.061035156	-0.12207031	-0.061035156	-9.77248552	-0.269165036	-0.44621582460000003	0.061035156	-0.061035156	-0.061035156	0.34094239200000004	9.73061502	2.158105432	0	-0.18310547	-0.061035156	1.4415283540000001	9.737792932000001	-0.20935058900000003	0	-0.061035156	0.061035156	1539960290.843
-8.535522660000002	-3.9441650360000002	-3.081640576	0	-0.12207031	0	3.15102536	-8.747265380000002	0.7261474640000001	-0.18310547	0	-0.18310547	2.3483153960000003	9.77966304	2.524169928	-0.061035156	-0.12207031	-0.061035156	-9.77966304	-0.26318359620000004	-0.45339357	0.061035156	-0.061035156	-0.061035156	0.287109375	9.713867212	2.1437500000000003	0	-0.061035156	-0.061035156	1.400854532	9.765307608	-0.19738769960000002	0	-0.061035156	0.061035156	1539960290.883
-8.446997300000001	-3.976464856	-3.03020018	-0.061035156	-0.061035156	0	3.116332968	-8.75922824	0.5849853534	-0.061035156	0.18310547	-0.18310547	2.3531005400000002	9.7485598	2.5253662140000004	-0.12207031	-0.12207031	-0.061035156	-9.77607428	-0.24165038940000003	-0.47851562500000006	0.061035156	-0.061035156	-0.061035156	0.287109375	9.713867212	2.1437500000000003	0	-0.061035156	-0.061035156	1.4056396760000003	9.749755890000001	-0.19020996400000004	0	-0.061035156	0	1539960290.923
-8.49125998	-4.008764676	-3.01464856	0	-0.061035156	0	3.02421875	-8.718554712000001	0.516796875	0.061035156	0.18310547	-0.24414062	2.289697284	9.760522660000001	2.5421141200000004	-0.12207031	-0.12207031	0	-9.782055710000002	-0.2189208966	-0.45937500000000003	0	-0.061035156	0	0.24643554320000002	9.753344748	2.1329834260000005	0	-0.12207031	0	1.469042932	9.7150634	-0.1878173822	0	-0.061035156	0	1539960290.963
-8.498437500000001	-3.9884277160000003	-2.996704074	0	-0.061035156	0	2.89741214	-8.72453624	0.45339357	0.12207031	-0.061035156	-0.24414062	2.3255859620000003	9.81315944	2.5217773560000003	-0.12207031	-0.18310547	0	-9.792822480000002	-0.192602536	-0.4438232428	0	-0.061035156	0	0.24643554320000002	9.753344748	2.1329834260000005	0	-0.061035156	0	1.4953613220000002	9.74257788	-0.18422851440000002	0	-0.061035156	0	1539960291.003
-8.462548920000001	-3.9836425720000004	-3.0050780759999998	0	0	0	2.82922374	-8.73410643	0.516796875	0.12207031	-0.061035156	-0.24414062	2.2980712860000003	9.80358876	2.5050292540000005	-0.18310547	-0.18310547	0	-9.797607428000001	-0.2129394568	-0.423486322	0	-0.061035156	0	0.24045410340000004	9.76889676	2.1485351440000002	0	-0.061035156	0	1.3685547120000001	9.7485598	-0.2129394568	-0.061035156	0	0	1539960291.043
-8.484082068000001	-4.013549820000001	-3.00627446	0	-0.061035156	0	2.94526358	-8.72333966	0.6926513580000001	0.061035156	-0.12207031	-0.36621094	2.24423822	9.766503894000001	2.51101088	-0.12207031	-0.24414062	0	-9.81914038	-0.20576172120000003	-0.4067382788	0	-0.061035156	0	0.26318359620000004	9.7066893	2.138964856	-0.061035156	-0.12207031	0	1.362573282	9.7318116	-0.17465820680000002	0	-0.12207031	0	1539960291.083
-8.484082068000001	-3.9908202880000005	-3.034985324	-0.061035156	0	0	2.8890380400000004	-8.72692842	0.6507812500000001	0.061035156	-0.061035156	-0.24414062	2.2490234620000003	9.723437500000001	2.471533246	-0.12207031	-0.12207031	-0.061035156	-9.790429712	-0.172265625	-0.416308606	0	-0.061035156	-0.061035156	0.26318359620000004	9.7066893	2.138964856	0	-0.12207031	0	1.41042482	9.754540740000001	-0.17465820680000002	0	-0.12207031	0	1539960291.123
-8.512792932	-3.98125	-3.0325927520000002	0	-0.12207031	0	2.9117675720000005	-8.698217752000001	0.5993408246	0.30517578	0.061035156	-0.18310547	2.2573974640000003	9.75214856	2.49426268	-0.12207031	-0.061035156	-0.12207031	-9.8	-0.172265625	-0.4139160144	0	-0.061035156	-0.061035156	0.3158203076	9.72702626	2.095898462	0	-0.061035156	0	1.4211913940000003	9.74138179	-0.193798822	-0.061035156	-0.061035156	0.061035156	1539960291.163
-8.467334260000001	-3.9561278960000004	-2.9727783540000003	0	0	0	2.8830566100000006	-8.640795926000001	0.716577176	0.4272461	0	-0.18310547	2.2645751800000005	9.777270468000001	2.471533246	-0.12207031	-0.061035156	-0.12207031	-9.7832518	-0.1854248004	-0.3959716754	0	-0.061035156	-0.061035156	0.25480957460000003	9.7748777	2.0923096040000004	0	0	0	1.4582763580000002	9.72822284	-0.2033691394	-0.061035156	-0.061035156	0.061035156	1539960291.203
-8.49125998	-3.9549316100000005	-2.978759784	0	0.061035156	0	2.837597644	-8.638403060000002	0.9331054712000001	0.4272461	0	-0.18310547	2.269360324	9.78444838	2.4930663940000004	-0.12207031	-0.18310547	-0.061035156	-9.795214660000001	-0.193798822	-0.39836425720000007	0	-0.061035156	-0.061035156	0.25480957460000003	9.7748777	2.0923096040000004	0	-0.061035156	0	1.4738280760000002	9.71745607	-0.20935058900000003	-0.061035156	-0.061035156	0.061035156	1539960291.243
-8.535522660000002	-3.9369873200000005	-3.025415036	0	0.061035156	0	2.9931152160000005	-8.70061052	0.8122802520000001	0.061035156	-0.24414062	-0.061035156	2.3351562500000003	9.76889676	2.551684604	-0.061035156	-0.12207031	-0.061035156	-9.801196580000001	-0.17824707460000003	-0.3935791034	0	-0.061035156	-0.061035156	0.23686523560000003	9.7401857	2.1341797120000003	-0.061035156	-0.061035156	0	1.4965576080000003	9.743774460000001	-0.21054687500000002	0	-0.12207031	0.061035156	1539960291.283
-8.52595198	-3.9417724640000005	-3.0601074280000002	0	0.061035156	0	3.2180175720000004	-8.70898462	0.7775878600000001	0.061035156	-0.24414062	-0.061035156	2.3016601440000004	9.765307608	2.56484375	-0.12207031	-0.12207031	-0.061035156	-9.80598192	-0.1818359424	-0.401953125	0.061035156	-0.061035156	-0.061035156	0.2536132788	9.7401857	2.1102538940000004	0	-0.061035156	0	1.46665036	9.749755890000001	-0.21533202880000002	0	-0.12207031	0.061035156	1539960291.323
-8.48647464	-3.9298096040000003	-3.03857428	-0.061035156	0	0	3.2180175720000004	-8.70898462	0.7775878600000001	0.61035156	0.24414062	-0.18310547	2.3016601440000004	9.77368161	2.57082518	-0.18310547	-0.18310547	-0.061035156	-9.82392572	-0.24045410340000004	-0.381616214	0	-0.061035156	-0.061035156	0.2536132788	9.7401857	2.1102538940000004	0	-0.061035156	0	1.4223876800000002	9.733007788	-0.2069580072	-0.061035156	-0.061035156	0	1539960291.363
-8.51398912	-3.93339856	-3.0744628600000006	0	0.12207031	0	3.1689697480000003	-8.60251448	1.03359375	0.18310547	-0.061035156	-0.061035156	2.3208007200000003	9.75214856	2.575610324	-0.12207031	-0.18310547	-0.061035156	-9.82751448	-0.22131347840000004	-0.37683107	0	-0.061035156	-0.061035156	0.30505371400000003	9.77248552	2.11743161	0	-0.061035156	0	1.464257788	9.758129892000001	-0.20217285340000002	0	-0.061035156	0	1539960291.403
-8.46972644	-3.96330571	-3.0804442900000004	-0.061035156	0	-0.061035156	3.2945800720000005	-8.63122554	0.9737792932	0.48828125	0.12207031	-0.18310547	2.293286142	9.701904254	2.6019287140000005	-0.12207031	-0.061035156	-0.061035156	-9.834692000000002	-0.230883786	-0.3612792932	0	0	-0.061035156	0.37683107	9.723437500000001	2.077954074	-0.061035156	0	0	1.4582763580000002	9.743774460000001	-0.2177246106	0	-0.061035156	0	1539960291.443
-8.475707968	-3.9393798920000007	-3.0493408540000004	0	0	-0.061035156	3.3292724640000007	-8.55585962	1.0922119110000001	0.48828125	0.12207031	-0.18310547	2.296875	9.721044928000001	2.6079101440000003	-0.12207031	-0.061035156	-0.061035156	-9.835888579999999	-0.2452392572	-0.35529785340000003	0	0	-0.061035156	0.37683107	9.723437500000001	2.077954074	0	0.061035156	0	1.42836911	9.743774460000001	-0.21652832460000004	-0.061035156	0	0	1539960291.483
-8.482885880000001	-3.9046875	-3.1175292540000004	-0.061035156	-0.061035156	-0.12207031	3.366357428	-8.606103240000001	1.118530252	0.4272461	-0.12207031	-0.18310547	2.31481929	9.687548920000001	2.61867662	-0.12207031	-0.061035156	-0.061035156	-9.835888579999999	-0.2452392572	-0.35529785340000003	-0.061035156	0	-0.061035156	0.35649413939999997	9.701904254	2.086328076	-0.061035156	0.061035156	-0.061035156	1.42836911	9.743774460000001	-0.21652832460000004	0	0	0	1539960291.523
-8.476904254	-3.9836425720000004	-3.0720702880000004	0	-0.061035156	-0.061035156	3.4919677520000003	-8.5666259	1.235766574	0.4272461	0.12207031	-0.24414062	2.345922824	9.688745108	2.5803954680000003	-0.12207031	-0.061035156	-0.061035156	-9.82272914	-0.2344726538	-0.39836425720000007	-0.12207031	0.061035156	0	0.3612792932	9.71027806	2.095898462	0	0.061035156	-0.061035156	1.42836911	9.743774460000001	-0.21652832460000004	0	0	0	1539960291.563
-8.46972644	-3.9728759000000005	-3.0876221040000003	-0.061035156	-0.061035156	-0.12207031	3.4919677520000003	-8.5666259	1.235766574	0.4272461	-0.061035156	-0.36621094	2.390185504	9.67438948	2.652172824	-0.12207031	0.12207031	0	-9.82272914	-0.2344726538	-0.39836425720000007	-0.12207031	0.061035156	0	0.3612792932	9.71027806	2.095898462	-0.061035156	0.061035156	0	1.42836911	9.743774460000001	-0.21652832460000004	0	0	0	1539960291.603
-8.47929712	-3.9716797120000003	-3.081640576	-0.061035156	0	-0.12207031	3.3472167540000006	-8.455371106000001	1.3924804320000002	0.061035156	0.061035156	-0.36621094	2.369848642	9.69592302	2.636621106	-0.061035156	0.061035156	-0.061035156	-9.80598192	-0.2225097644	-0.4521972644	-0.12207031	0.061035156	0	0.37683107	9.709082068	2.138964856	-0.061035156	0.18310547	-0.061035156	1.42836911	9.743774460000001	-0.21652832460000004	0	0	0	1539960291.643
-8.52595198	-3.98483876	-3.12709964	-0.061035156	-0.12207031	-0.12207031	3.2299804320000005	-8.430249100000001	1.4367432100000002	-0.061035156	-0.18310547	-0.36621094	2.3614746400000004	9.788037140000002	2.65576178	-0.061035156	0.12207031	0	-9.80957068	-0.2260986322	-0.48090820680000007	-0.12207031	0.061035156	0	0.22968750000000002	9.782055710000002	2.122216754	-0.061035156	0.18310547	-0.061035156	1.42836911	9.743774460000001	-0.21652832460000004	0	0	0	1539960291.683
-8.46972644	-4.006372104	-3.0313964660000003	-0.061035156	-0.061035156	-0.12207031	3.3472167540000006	-8.421875	1.58388678	-0.061035156	-0.18310547	-0.36621094	2.318408246	9.765307608	2.67370607	-0.061035156	0.061035156	0	-9.80358876	-0.1878173822	-0.5132080072	-0.12207031	0.061035156	0	0.22968750000000002	9.782055710000002	2.122216754	0	0.18310547	0	1.42836911	9.743774460000001	-0.21652832460000004	0	0	0	1539960291.723
-8.444604532000001	-4.080542032	-3.064892572	0	0.061035156	-0.061035156	3.33046875	-8.488867212	1.264477536	-0.5493164	-0.24414062	0.12207031	2.289697284	9.788037140000002	2.65935054	-0.061035156	0	0.061035156	-9.80358876	-0.1878173822	-0.5132080072	-0.12207031	0.061035156	0	0.193798822	9.770092752000002	2.11743161	0	0.12207031	0	1.42836911	9.743774460000001	-0.21652832460000004	0	0	0	1539960291.763
-8.455371106000001	-4.104467752000001	-3.045751996	0	-0.061035156	-0.061035156	3.234765576	-8.59414038	1.0455566100000002	-0.30517578	0.12207031	0.36621094	2.250219748	9.76889676	2.654565396	-0.061035156	0.061035156	0.061035156	-9.796411240000001	-0.13398437500000002	-0.5586669928	-0.12207031	0.061035156	0	0.24763183900000002	9.756933606	2.0935058900000003	-0.061035156	0.12207031	0	1.427172824	9.73540036	-0.21413574280000003	0	-0.061035156	0	1539960291.803
-8.4135009	-4.0685790740000005	-3.0409667540000003	0	0.12207031	-0.061035156	3.25151358	-8.548681610000001	1.0886230432000001	-0.24414062	0	0.24414062	2.16767572	9.765307608	2.6976317900000004	-0.12207031	0.12207031	0.061035156	-9.78444838	-0.16389160340000003	-0.5885742212	-0.12207031	0.061035156	0	0.24763183900000002	9.756933606	2.0935058900000003	-0.061035156	0.18310547	0	1.4929687500000002	9.74138179	-0.18901367800000002	0	-0.061035156	0	1539960291.843
-8.432641574	-4.0602050720000005	-3.06608876	0	0	-0.061035156	3.452490216	-8.607299820000001	1.062304712	-0.36621094	0.24414062	0.24414062	2.112646466	9.755737320000001	2.6916503600000006	-0.061035156	-0.061035156	0	-9.789233426000001	-0.19020996400000004	-0.6125	-0.12207031	0.061035156	0	0.19140625	9.753344748	2.100683606	-0.061035156	0.18310547	0	1.47263179	9.724634080000001	-0.17106933900000001	-0.061035156	-0.12207031	0	1539960291.883
-8.431445288	-4.0661866	-3.051733426	0	0.18310547	0	3.302954074	-8.61447734	0.923535144	-0.36621094	0.36621094	0.30517578	2.1341797120000003	9.73540036	2.652172824	0	-0.061035156	0	-9.766503894000001	-0.19499511780000003	-0.63881839	-0.12207031	0.061035156	-0.061035156	0.21533202880000002	9.76770018	2.144946286	-0.061035156	0.12207031	0	1.4774170320000002	9.737792932000001	-0.2452392572	-0.061035156	-0.12207031	0	1539960291.923
-8.42905252	-4.036279254000001	-3.0983885800000004	0.061035156	0.12207031	0	3.302954074	-8.61447734	0.923535144	-0.36621094	0.36621094	0.30517578	2.1030761780000002	9.758129892000001	2.6509764400000004	0	-0.061035156	0	-9.766503894000001	-0.19499511780000003	-0.63881839	-0.12207031	0.061035156	-0.061035156	0.21533202880000002	9.76770018	2.144946286	-0.12207031	0.12207031	0	1.4774170320000002	9.737792932000001	-0.2452392572	-0.061035156	-0.061035156	0	1539960291.965
-8.42905252	-4.03986821	-3.0708741	0.061035156	0.18310547	0	3.0744628600000006	-8.576196580000001	0.9965087860000001	-0.36621094	0.12207031	0.18310547	2.04326178	9.77607428	2.686865216	0.061035156	0	-0.18310547	-9.81315944	-0.19619140380000002	-0.6507812500000001	-0.12207031	0.061035156	-0.061035156	0.2428466754	9.750951980000002	2.11982428	-0.061035156	0.24414062	0	1.526464856	9.73540036	-0.2392578076	-0.061035156	0	0	1539960292.003
-8.43503444	-4.024316394	-3.1282959260000003	0.12207031	0.24414062	0	3.122314496	-8.683862320000001	0.9474609620000001	-0.061035156	0.12207031	0.18310547	2.077954074	9.8251223	2.64140625	0	-0.12207031	-0.18310547	-9.778466754	-0.15910644960000003	-0.6555663939999999	-0.061035156	0.061035156	-0.061035156	0.1112548822	9.79401857	2.185620108	-0.061035156	0.18310547	0	1.4929687500000002	9.713867212	-0.230883786	-0.061035156	0	0	1539960292.043
-8.409912140000001	-4.044653354	-3.1905028960000004	0.061035156	0.12207031	0	3.0672851440000004	-8.66950679	0.970190396	0.18310547	-0.061035156	-0.061035156	2.0935058900000003	9.810766280000001	2.628247104	0	-0.061035156	-0.18310547	-9.77248552	-0.1770507788	-0.6890625	-0.061035156	0.061035156	-0.061035156	0.1112548822	9.79401857	2.185620108	-0.12207031	0.061035156	0	1.506127896	9.734204074	-0.2033691394	0	-0.061035156	0	1539960292.083
-8.42785643	-4.056616214000001	-3.2048584260000004	0.061035156	0.12207031	0	3.152221646	-8.6599366	1.123315396	0.24414062	-0.061035156	-0.18310547	2.0743652160000003	9.76770018	2.62944339	0.12207031	-0.12207031	-0.18310547	-9.7832518	-0.19738769960000002	-0.708203125	-0.061035156	0.061035156	-0.061035156	0.17465820680000002	9.77607428	2.2071533540000003	-0.18310547	0.061035156	0	1.532446286	9.73898912	-0.227294928	-0.061035156	0	0	1539960292.123
-8.405126800000001	-4.0338867800000004	-3.22160643	0.061035156	0.12207031	0.061035156	3.1330810700000002	-8.6264402	1.1604003600000001	0.061035156	0.061035156	-0.061035156	2.050439496	9.796411240000001	2.654565396	0.61035156	-0.30517578	-0.48828125	-9.76411142	-0.18422851440000002	-0.708203125	-0.061035156	0.061035156	-0.061035156	0.16628417539999998	9.719848740000002	2.21433107	-0.18310547	0.061035156	0	1.509716754	9.73898912	-0.23686523560000003	-0.061035156	0	0	1539960292.163
-8.405126800000001	-4.026708966	-3.2467285340000003	0.061035156	0	0	3.1175292540000004	-8.657543930000001	1.069482428	0	0.061035156	0	1.9762695680000002	9.713867212	2.9261230040000004	2.1362305	-1.0375977	-1.2817383	-9.76411142	-0.17106933900000001	-0.6986327880000001	0	0	-0.061035156	0.16628417539999998	9.719848740000002	2.21433107	-0.24414062	0.061035156	0	1.53125	9.74138179	-0.211743161	-0.061035156	-0.061035156	0	1539960292.203
-8.40273462	-4.047045926	-3.277832068	0.061035156	0	0.061035156	3.075659146	-8.7364991	0.9785644568000001	0.24414062	0.12207031	-0.061035156	1.9774658540000003	9.759326080000001	2.082739218	2.6245117	-0.8544922	-1.5869141	-9.777270468000001	-0.2260986322	-0.707006839	0	0	-0.061035156	0.31342773560000003	9.7150634	2.1880126800000004	-0.24414062	-0.061035156	0.18310547	1.5372314300000003	9.743774460000001	-0.24404297120000001	-0.061035156	-0.061035156	0	1539960292.243
-8.378808606	-3.9932128600000003	-3.2323730040000007	0	-0.18310547	0.061035156	3.0876221040000003	-8.673095746000001	1.02761232	0.48828125	0.30517578	-0.12207031	1.676000998	10.008153960000001	1.449902356	1.5258789	0.30517578	-1.5258789	-9.77966304	-0.2763427716	-0.678295926	-0.061035156	0	-0.061035156	0.269165036	9.681567392	2.183227536	-0.18310547	0.18310547	0.12207031	1.534838858	9.686352340000001	-0.23566894960000004	-0.061035156	-0.061035156	0	1539960292.283
-8.378808606	-3.9405760800000005	-3.20366214	0	0	0	3.170166034	-8.509204074000001	1.5707275360000001	-0.061035156	0.48828125	-0.061035156	0.994116214	10.101464660000001	1.294384784	1.0986328	-0.24414062	-1.5258789	-9.75214856	-0.2775390576	-0.6962402160000001	-0.061035156	0	-0.061035156	0.269165036	9.681567392	2.183227536	-0.30517578	0.18310547	-0.12207031	1.58747554	9.7318116	-0.21054687500000002	0	-0.12207031	0	1539960292.323
-8.4135009	-3.9896241	-3.2383545320000002	-0.061035156	-0.12207031	0	3.402246106	-8.612085160000001	1.4546875000000001	-0.061035156	0.48828125	-0.061035156	0.6615478240000001	10.06796924	0.893627896	0.79345703	0.061035156	-1.7700195	-9.76889676	-0.285913089	-0.6854736419999999	-0.12207031	0	0	0.16030273560000002	9.754540740000001	2.299267572	-0.18310547	0	-0.061035156	1.637719748	9.709082068	-0.20097655760000002	-0.061035156	-0.12207031	0	1539960292.363
-8.44938948	-3.953735324	-3.2096435700000003	-0.061035156	-0.061035156	-0.061035156	3.213232428	-8.77358426	1.4558837860000002	0.12207031	7.873535	1.4648438	0.22131347840000004	10.06079074	0.94506839	0.36621094	0.18310547	-1.8920898	-9.82272914	-0.23327636780000002	-0.6986327880000001	-0.24414062	-0.061035156	0	0.1435546875	9.756933606	2.5337402160000004	0	-0.4272461	-0.18310547	1.5958496400000002	9.74257788	-0.23566894960000004	-0.061035156	0	0	1539960292.403
-8.37761232	-3.9884277160000003	-3.2096435700000003	-0.12207031	-0.061035156	-0.061035156	1.129296875	-8.431445288	1.5180908540000002	-0.5493164	8.178711	2.8076172	0.09450683900000001	10.1828125	0.6627441100000001	0.12207031	0.48828125	-1.953125	-9.77607428	-0.15910644960000003	-0.6818847840000001	-0.18310547	-0.061035156	-0.061035156	0.1435546875	9.756933606	2.5337402160000004	-0.061035156	-0.18310547	-0.36621094	1.5396240020000003	9.69472644	-0.20217285340000002	0	0	0	1539960292.443
-8.38598642	-4.07336412	-3.1199219240000007	0	0	-0.061035156	0.36606445680000005	-8.56901857	1.28361821	-2.0141602	6.652832	3.2958984	0.06340332068	10.16726088	0.3002685504	-0.18310547	1.7089844	-2.0141602	-9.792822480000002	-0.0765625	-0.6507812500000001	-0.24414062	0	-0.061035156	-0.00837402356	9.997387680000001	2.670117212	-0.4272461	-0.30517578	-0.4272461	1.5360351440000002	9.7318116	-0.2237060504	0	0	0	1539960292.483
-8.412304712000001	-4.129589856	-3.1282959260000003	0.18310547	0	0	0.7261474640000001	-9.169555710000001	0.6268554712000001	-2.0141602	6.652832	3.2958984	-0.20935058900000003	9.933984620000002	0.056225586060000006	-0.4272461	2.9296875	-2.0141602	-9.8765625	-0.153125	-0.5825927716	-0.061035156	0	-0.061035156	-0.1866210962	9.80239218	2.605517572	-0.4272461	-0.4272461	-0.61035156	1.4702392180000001	9.7485598	-0.24404297120000001	-0.061035156	0	0	1539960292.523
-8.37761232	-4.104467752000001	-3.243139676	0.18310547	-0.061035156	0	-0.5287597644	-9.19946286	0.16508788940000002	-2.1972656	7.080078	2.8686523	-0.1040771466	9.945947480000001	-0.24045410340000004	-0.6713867	5.065918	-2.1362305	-9.80598192	-0.31701660340000004	-0.6292480432	-0.061035156	0	-0.061035156	-0.1866210962	9.80239218	2.605517572	-0.30517578	-0.24414062	-0.91552734	1.353002896	9.750951980000002	-0.250024411	-0.061035156	0	0	1539960292.563
-8.4135009	-4.030297824	-3.262280252	0.12207031	-0.18310547	0	-1.4403320680000002	-9.211425720000001	-0.20935058900000003	-2.380371	4.760742	2.5634766	-0.6902587860000001	9.8418705	-0.8960205072	-1.5869141	7.3242188	-2.0141602	-9.80957068	-0.25959472840000003	-0.6220702880000001	-0.12207031	0	0	-0.25959472840000003	9.87775908	2.6306396760000004	-0.30517578	-0.30517578	-1.0986328	1.4427246400000002	9.743774460000001	-0.24404297120000001	-0.061035156	-0.24414062	-0.061035156	1539960292.603
-8.46972644	-3.917846646	-3.14504393	0.12207031	-0.12207031	-0.061035156	-1.146044928	-9.29516574	-0.34094239200000004	-2.1972656	3.90625	2.4414062	-1.3111327879999999	9.625341754	-0.48808594240000003	-1.8310547	6.3476562	-1.0986328	-9.86699182	-0.24045410340000004	-0.69504393	-0.12207031	0	0.061035156	-0.8122802520000001	9.5703125	2.710791034	-0.18310547	0.12207031	-1.6479492	1.6161865020000004	9.71027806	-0.19499511780000003	-0.061035156	-0.24414062	-0.061035156	1539960292.643
-8.407519568	-3.9250244600000004	-3.1175292540000004	0.061035156	-0.061035156	-0.061035156	-1.178344748	-9.2724366	-0.33137207460000007	-2.1362305	2.5634766	2.0751953	-1.332666034	10.103857820000002	0.3995605432	-1.6479492	4.8828125	-0.18310547	-9.719848740000002	-0.1626953076	-0.784765625	-0.061035156	0.12207031	0.061035156	-0.8122802520000001	9.5703125	2.710791034	-0.4272461	-0.12207031	-2.0141602	1.6341308900000002	9.709082068	-0.19619140380000002	-0.061035156	-0.18310547	-0.061035156	1539960292.683
-8.462548920000001	-3.9716797120000003	-3.15102536	-0.061035156	-0.12207031	-0.12207031	-0.7823730432	-9.407617212	-0.2918945288	-2.1362305	2.5634766	2.0751953	-0.9606201080000001	10.18640126	1.008471646	-0.9765625	4.760742	0.12207031	-9.82751448	-0.21413574280000003	-0.8278320288	0.061035156	0.061035156	0.061035156	-1.211840854	9.7832518	2.726342752	-0.24414062	-0.7324219	-1.8310547	1.61977536	9.737792932000001	-0.20097655760000002	0	0	-0.061035156	1539960292.723
-8.446997300000001	-4.067382788000001	-3.1905028960000004	-0.061035156	-0.18310547	-0.12207031	-0.9737792932	-9.49733876	-0.30505371400000003	-2.380371	2.319336	1.7700195	-1.3661621400000001	10.05122104	1.141259784	0.4272461	4.8828125	0.061035156	-9.79880342	-0.34213867800000003	-0.9474609620000001	0.061035156	0.061035156	0	-0.45937500000000003	9.718652160000001	2.6772949280000002	-0.18310547	-0.61035156	-1.8920898	1.5683349640000002	9.725830072	-0.2081542932	0	0	-0.061035156	1539960292.763
-8.374023560000001	-4.1415527160000005	-3.045751996	-0.24414062	-0.36621094	-0.12207031	-0.9737792932	-9.49733876	-0.30505371400000003	-2.380371	2.319336	1.7700195	-1.71667482	9.77128894	1.214233426	0.9765625	5.3710938	0.061035156	-9.79880342	-0.34213867800000003	-0.9474609620000001	0	0.18310547	-0.061035156	-0.45937500000000003	9.718652160000001	2.6772949280000002	-0.5493164	0.24414062	-1.8310547	1.5587646760000002	9.69113768	-0.1579101538	0	0.061035156	-0.061035156	1539960292.803
-8.407519568	-4.15471196	-2.9093750000000003	0	0.18310547	-0.18310547	-1.5707275360000001	-10.01174272	-1.168774411	-2.5024414	0.61035156	1.0375977	-2.7359130400000002	9.631323380000001	1.195092752	1.5258789	3.479004	0	-9.94714308	0.0681884784	-0.7763915740000001	-0.12207031	0.18310547	-0.061035156	-1.0646972840000002	9.605004892	2.8854492800000004	-0.7324219	0.36621094	-1.6479492	1.451098642	9.80239218	-0.1268066394	0	0.18310547	-0.061035156	1539960292.843
-8.44819339	-4.212133786	-3.2969726440000002	0	-0.24414062	-0.18310547	-2.097094748	-9.54997554	-0.2918945288	-2.746582	1.159668	0.8544922	-2.874682608	9.712670926000001	0.9785644568000001	1.159668	1.953125	-0.12207031	-9.88613318	-0.113647464	-0.846972644	0.061035156	0.18310547	-0.12207031	-1.930810504	9.25209964	3.0995849640000004	-0.91552734	0.061035156	-1.4038086	1.2441405760000002	9.788037140000002	-0.16389160340000003	0	0.18310547	-0.061035156	1539960292.883
-8.30942392	-4.185815396000001	-3.2072509000000005	-0.24414062	-0.7324219	-0.24414062	-2.9620117800000005	-8.959009080000001	0.324194339	-2.746582	1.159668	0.8544922	-2.441625998	9.683960160000002	0.6759033540000001	1.0986328	1.3427734	-0.36621094	-9.697119110000001	-0.593359375	-1.0670898560000002	0.30517578	0.24414062	0	-1.930810504	9.25209964	3.0995849640000004	-0.9765625	-0.12207031	-1.159668	1.235766574	9.705493210000002	-0.230883786	-0.061035156	0.061035156	-0.061035156	1539960292.923
-8.31301268	-4.148730432000001	-2.8316162140000003	-0.18310547	-0.12207031	-0.24414062	-2.604321286	-8.82263179	0.135180661	-1.6479492	0.7324219	1.0375977	-1.8375000000000001	9.82153354	0.2823242212	1.0375977	1.4648438	-0.36621094	-9.88134784	-0.41511232	-1.0551269568000001	-0.12207031	0.18310547	-0.061035156	-1.81716304	9.39326178	3.23596196	-0.8544922	0	-1.0375977	1.43435054	9.71147464	-0.27275390380000003	0	-0.061035156	-0.061035156	1539960292.963
-8.475707968	-4.236059604	-2.85913089	0.12207031	0.12207031	-0.12207031	-2.097094748	-8.967382788	-0.5526855432	-1.0986328	-0.18310547	0.9765625	-1.55158696	9.71745607	0.02153320288	0.91552734	0.91552734	-0.24414062	-9.88134784	-0.41511232	-1.0551269568000001	-0.30517578	0.30517578	-0.061035156	-2.422485324	9.121704074	3.390283246	-0.8544922	0.18310547	-0.91552734	1.5587646760000002	9.766503894000001	-0.1878173822	0	-0.061035156	-0.061035156	1539960293.003
-8.400341754000001	-4.147534146	-3.01464856	-0.061035156	-0.18310547	-0.12207031	-1.7465820680000002	-8.80349092	-1.1986816100000002	-0.30517578	0.30517578	0.48828125	-1.2549072479999999	9.67558606	-0.1124511682	0.8544922	1.159668	-0.12207031	-9.573901260000001	-0.10048827880000001	-1.1986816100000002	-0.30517578	0.36621094	0	-2.422485324	9.121704074	3.390283246	-0.61035156	0.18310547	-0.79345703	1.5085204680000002	9.71027806	-0.21533202880000002	0	0.061035156	-0.061035156	1539960293.043
-8.463745108000001	-4.17026358	-3.0768554320000003	-0.18310547	-0.061035156	-0.18310547	-1.302758786	-8.787939300000001	-1.58388678	-0.30517578	0.30517578	0.48828125	-1.4582763580000002	9.646875000000001	-0.43186035340000006	0.18310547	0.9765625	0.18310547	-9.64328624	-0.0227294928	-1.2178222840000001	-0.24414062	0.24414062	0	-2.7526612400000006	9.048730432000001	3.46086412	-0.5493164	0.061035156	-0.5493164	1.4953613220000002	9.746167032	-0.211743161	0	0	-0.061035156	1539960293.083
-8.430249100000001	-4.264770468	-3.029003894	-0.18310547	-0.36621094	-0.12207031	-1.0491455072	-8.610888580000001	-1.81118161	-0.24414062	-0.6713867	-0.36621094	-1.6724121400000003	9.480590560000001	-0.5191894568000001	0.12207031	-0.18310547	-0.12207031	-9.64328624	-0.0227294928	-1.2178222840000001	-0.061035156	0.12207031	0	-3.04455571	8.77358426	3.568530252	-0.4272461	-0.061035156	-0.30517578	1.485791034	9.7401857	-0.18901367800000002	0	0	-0.061035156	1539960293.123
-8.36325679	-4.254003894	-2.810082968	-0.12207031	-0.12207031	-0.061035156	-0.8062988220000001	-8.548681610000001	-1.720263678	-0.24414062	-0.6713867	-0.36621094	-1.6712158540000002	9.45666484	-0.1985839856	-0.30517578	-1.2207031	0.061035156	-9.590649460000002	-0.10288086060000001	-1.274047824	0	0	0	-3.04455571	8.77358426	3.568530252	-0.18310547	-0.30517578	-0.061035156	1.3817138580000001	9.758129892000001	-0.21413574280000003	0	0.061035156	-0.061035156	1539960293.163
-8.31660144	-4.2875000000000005	-2.777783246	0.061035156	0.30517578	-0.12207031	-0.9893310700000001	-8.564233426000001	-1.0742675720000001	0.24414062	-1.2817383	-1.7700195	-2.231079074	9.27124002	0.42109375000000004	-1.0986328	-4.5166016	0.12207031	-9.73659694	-0.1459472644	-1.2417480040000002	0.061035156	-0.061035156	0	-3.3220947480000005	8.6264402	3.4812010800000004	0.061035156	-0.7324219	0.24414062	1.343432608	9.76411142	-0.2428466754	0	0	-0.12207031	1539960293.203
-8.39316394	-4.344921924	-2.969189496	0.061035156	0.061035156	-0.061035156	-2.8926269959999997	-8.35249002	-0.21054687500000002	0.79345703	-7.446289	-3.0517578	-2.746679712	8.802294928000002	1.812377896	-1.7089844	-11.047363	-0.061035156	-9.73659694	-0.1459472644	-1.2417480040000002	0.18310547	-0.061035156	0	-4.06379393	7.97565944	3.1306884000000004	0.61035156	-2.1972656	0.8544922	1.3171142180000002	9.724634080000001	-0.19140625	0	0	-0.12207031	1539960293.243
-8.224487320000001	-4.2875000000000005	-3.063696286	-0.18310547	-0.48828125	-0.12207031	-2.8926269959999997	-8.35249002	-0.21054687500000002	0.79345703	-7.446289	-3.0517578	-3.04216304	9.928002700000002	1.0563232428000002	-2.5024414	-20.019531	-0.30517578	-9.599023560000001	-0.3182128894	-1.36018071	0.18310547	-0.18310547	0	-4.06379393	7.97565944	3.1306884000000004	0.61035156	-2.1972656	0.8544922	1.3171142180000002	9.724634080000001	-0.19140625	0.061035156	0	-0.12207031	1539960293.283
-8.330957068	-4.413110324	-2.789746106	-0.18310547	-0.12207031	-0.18310547	0.9307128600000001	-9.210229532000001	1.223803714	1.4648438	-12.329102	-4.3945312	-1.179541034	9.46743161	0.5873779254	-1.6479492	-26.428223	0.6713867	-9.917236420000002	0.005981445288000001	-1.3422363220000002	0	-0.48828125	0.18310547	-4.06379393	7.97565944	3.1306884000000004	0.61035156	-2.1972656	0.8544922	1.37214357	9.76171875	-0.1244140625	0.061035156	0	-0.061035156	1539960293.323
-8.38598642	-4.562646466	-2.7610351440000005	0.18310547	0	0.061035156	2.097094748	-10.11821286	1.3685547120000001	1.5869141	-10.925293	-5.6152344	3.4213867800000006	9.66003444	1.459472644	0.4272461	-18.615723	2.8686523	-9.917236420000002	0.005981445288000001	-1.3422363220000002	0.24414062	-0.24414062	0.061035156	-0.1997802716	9.522461060000001	2.87109375	3.3569336	-3.1738281	2.0141602	1.37214357	9.76171875	-0.1244140625	0.061035156	0	-0.061035156	1539960293.363
-8.23286142	-4.574609424	-2.8423827880000005	-0.061035156	0.061035156	0.18310547	1.9367920320000003	-11.20085414	0.6280517572	2.5634766	-3.7841797	-5.9814453	4.68227536	10.893408540000001	2.3483153960000003	1.0986328	-5.004883	4.0283203	-9.564331070000001	-0.1818359424	-1.21303714	0.5493164	-0.4272461	-0.18310547	2.604321286	11.369530760000002	3.6307373200000006	1.5258789	1.0986328	1.6479492	1.415209964	9.719848740000002	-0.2237060504	0	-0.061035156	0	1539960293.403
-8.548681610000001	-4.3233885800000005	-2.7454834260000003	0.061035156	0.12207031	0.24414062	1.276440396	-11.4329348	-0.3182128894	2.6855469	-3.2348633	-5.6762695	2.951245108	10.6589357	2.70839856	0.4272461	2.5634766	3.4179688	-9.83110324	-0.19140625	-1.0491455072	-0.12207031	-0.4272461	0.12207031	1.9415771760000002	11.163769960000002	3.1773437500000004	-0.12207031	3.112793	1.6479492	1.437939496	9.753344748	-0.22131347840000004	-0.061035156	-0.061035156	0.061035156	1539960293.443
-8.539111420000001	-4.1152344240000005	-3.0050780759999998	0.061035156	0.24414062	0.24414062	0.9510498200000002	-11.09917032	-0.2954833966	2.6855469	-3.2348633	-5.6762695	1.0646972840000002	10.37302266	2.4906739200000003	0.36621094	1.953125	2.9296875	-9.83110324	-0.19140625	-1.0491455072	-0.12207031	-0.4272461	-0.18310547	-0.053833007200000005	10.03686502	2.7012207459999997	0.48828125	3.2958984	1.5258789	1.437939496	9.753344748	-0.22131347840000004	-0.061035156	-0.061035156	0.061035156	1539960293.483
-8.424267572	-4.145141574	-3.0732665740000003	-0.061035156	-0.36621094	0.12207031	1.07785643	-10.169653060000002	0.33137207460000007	1.0375977	-1.159668	-4.760742	0.9929199280000001	10.35388228	2.0899170320000002	0.30517578	0.9765625	2.8076172	-9.719848740000002	0.06340332068	-0.7991211060000001	0.061035156	-0.4272461	-0.24414062	-1.3829101440000002	9.82990764	2.4296630400000003	0.36621094	2.0751953	1.8310547	1.43076178	9.71625998	-0.17465820680000002	0	-0.061035156	0	1539960293.523
-8.34172374	-4.17265625	-2.75625	0	0	0.18310547	1.2094482428000002	-9.791625900000001	0.387597644	1.0375977	-1.159668	-4.760742	1.409228534	10.22109424	2.109057608	0.24414062	2.1362305	2.380371	-9.790429712	-0.12800292540000002	-0.7393066100000001	0.30517578	-0.48828125	-0.061035156	-1.3649658540000003	9.656445288	2.5134033540000003	0.18310547	1.2817383	1.953125	1.4929687500000002	9.697119110000001	-0.2428466754	0	-0.061035156	0	1539960293.563
-8.32617212	-4.1690673920000005	-2.8579346040000004	0.12207031	0.4272461	0.24414062	0.3947753894	-9.66481929	-0.26677246400000004	0.7324219	1.159668	-2.9296875	1.1639892572000001	10.030884080000002	1.8817626800000002	0.12207031	2.9907227	2.0141602	-9.790429712	-0.12800292540000002	-0.7393066100000001	0.36621094	-0.4272461	-0.12207031	-0.846972644	9.632519568000001	2.22629393	0.30517578	1.0375977	1.5258789	1.4929687500000002	9.697119110000001	-0.2428466754	-0.061035156	-0.12207031	0	1539960293.603
-8.419482428	-4.148730432000001	-3.034985324	0.18310547	0.061035156	0.18310547	0.27993163940000004	-9.231762680000001	-0.3146240216	0.7324219	1.159668	-2.9296875	1.085034146	9.96867662	1.8267334260000003	0.30517578	2.6245117	1.4038086	-9.82990764	-0.269165036	-0.538330072	0.4272461	-0.30517578	-0.12207031	-0.42707518000000005	9.718652160000001	2.219116214	0.48828125	1.0986328	1.0375977	1.3637695680000002	9.746167032	-0.27514648560000005	0	-0.12207031	0.061035156	1539960293.643
-8.456567392	-4.013549820000001	-3.0971923920000006	0.12207031	0.061035156	0.12207031	0.10886230040000001	-8.81784694	-0.31342773560000003	0.5493164	-0.30517578	-1.159668	0.9725830072	10.06079074	1.7944336060000001	0.4272461	2.0141602	1.159668	-9.85742212	-0.34572753600000006	-0.4761230432	0.30517578	-0.24414062	0	-0.4091308606000001	9.933984620000002	2.054028354	0.48828125	0.91552734	0.7324219	1.3864990020000003	9.734204074	-0.2978759784	-0.061035156	-0.18310547	0.061035156	1539960293.683
-8.46015625	-3.9298096040000003	-3.0325927520000002	0.061035156	0.061035156	0.061035156	0.5778076080000001	-8.52236322	-0.3229980432	0.5493164	-0.30517578	-1.159668	0.7859619110000001	9.862207460000002	1.7860596040000003	0.36621094	0.91552734	0.61035156	-9.85742212	-0.34572753600000006	-0.4761230432	0.12207031	-0.18310547	0.061035156	-0.44621582460000003	9.908862319999999	2.12341304	0.36621094	0.12207031	0.36621094	1.3864990020000003	9.734204074	-0.2978759784	-0.061035156	-0.18310547	0.061035156	1539960293.723
-8.47451178	-3.9118652160000003	-3.027807608	0	0.12207031	0	1.0946044928	-8.28669429	-0.32060547120000005	0.36621094	-0.5493164	-0.061035156	1.107763678	9.737792932000001	2.003784146	0.5493164	0.5493164	0.061035156	-9.902880399999999	-0.2225097644	-0.423486322	0.061035156	-0.12207031	0.061035156	-0.230883786	9.8179438	2.118627896	0.4272461	0	0.061035156	1.4977538940000001	9.733007788	-0.27993163940000004	-0.061035156	-0.18310547	0	1539960293.763
-8.4733152	-3.899902356	-3.0565185700000006	0	0	-0.061035156	1.5551757200000003	-8.3201902	-0.22968750000000002	-0.48828125	-0.36621094	1.5258789	1.31352536	9.77966304	2.09948732	0.61035156	0.9765625	-0.30517578	-9.861010880000002	-0.193798822	-0.46655273560000005	0.061035156	-0.061035156	0.061035156	-0.09450683900000001	9.88254442	2.1293945680000004	0.061035156	-0.12207031	-0.24414062	1.5527832460000002	9.707885880000001	-0.29667969240000003	0	-0.12207031	0	1539960293.803
-8.4733152	-3.9477538940000003	-3.027807608	-0.061035156	0.061035156	-0.12207031	1.9702880400000002	-8.484082068000001	-0.027514648560000004	-0.8544922	-0.24414062	2.1362305	1.4391357820000001	9.76889676	2.1975829680000003	0.8544922	1.3427734	-0.8544922	-9.861010880000002	-0.193798822	-0.46655273560000005	0.061035156	0	0.061035156	0.10288086060000001	9.917236420000002	2.1162353240000003	-0.12207031	-0.30517578	-0.4272461	1.5527832460000002	9.707885880000001	-0.29667969240000003	0	-0.061035156	-0.061035156	1539960293.843
-8.503222840000001	-4.024316394	-3.081640576	-0.12207031	-0.061035156	-0.12207031	1.9702880400000002	-8.484082068000001	-0.027514648560000004	-0.8544922	-0.24414062	2.1362305	1.6843750000000002	9.8514402	2.259790036	0.8544922	1.7089844	-1.2817383	-9.861010880000002	-0.1854248004	-0.538330072	0	0	0.061035156	0.1614990216	9.88134784	2.0480469240000003	-0.24414062	-0.18310547	-0.6713867	1.4833984620000003	9.733007788	-0.227294928	0	0	-0.061035156	1539960293.883
-8.48049321	-4.020727536	-3.0541259000000003	-0.18310547	-0.12207031	-0.18310547	2.6904540740000003	-8.83579074	0.22490234620000002	-1.0986328	0.48828125	2.9296875	1.833911142	9.928002700000002	2.271752896	0.9765625	1.5869141	-1.4648438	-9.82033696	-0.1614990216	-0.5981445288	-0.061035156	0.061035156	0	0.0885253894	9.850244600000002	2.001391574	-0.24414062	-0.30517578	-0.79345703	1.4403320680000002	9.721044928000001	-0.2452392572	0	0.061035156	-0.061035156	1539960293.923
-8.497240920000001	-4.057812500000001	-3.00627446	-0.18310547	-0.12207031	-0.18310547	2.899804712	-9.096582068	0.37683107	-1.0986328	0.48828125	2.9296875	2.0528320680000003	10.05959514	2.2645751800000005	0.9765625	0.9765625	-1.4038086	-9.82033696	-0.1614990216	-0.5981445288	-0.061035156	0.061035156	0	-0.10168457460000001	9.90407698	1.945166034	-0.24414062	-0.48828125	-0.8544922	1.4810058900000003	9.7318116	-0.23686523560000003	0	0.061035156	-0.061035156	1539960293.963
-8.444604532000001	-4.100878894	-2.988330072	-0.12207031	-0.061035156	-0.18310547	2.94765625	-9.248510880000001	0.619677716	-0.91552734	0.7324219	2.8076172	2.332763678	10.107446580000001	2.3997558900000002	0.8544922	0.5493164	-1.2817383	-9.80598192	-0.10886230040000001	-0.686669928	-0.061035156	0.061035156	-0.061035156	-0.10168457460000001	9.90407698	1.945166034	-0.36621094	-0.7324219	-0.79345703	1.443920926	9.754540740000001	-0.2643798822	0	0.061035156	-0.12207031	1539960294.003
-8.415893570000001	-4.171459964	-3.029003894	-0.18310547	-0.061035156	-0.18310547	3.05053714	-9.286792032000001	0.8888427520000001	-0.79345703	0.36621094	2.319336	2.43803714	10.1146241	2.4799072480000004	0.6713867	0.18310547	-1.0375977	-9.756933606	-0.17944336060000002	-0.7763915740000001	-0.061035156	0.061035156	-0.061035156	-0.095703125	9.8418705	1.9260253600000001	-0.30517578	-0.7324219	-0.79345703	1.414013678	9.758129892000001	-0.27275390380000003	0	0.12207031	-0.12207031	1539960294.043
-8.42307158	-4.19060054	-3.0613037140000006	-0.18310547	-0.18310547	-0.12207031	3.2969726440000002	-9.19467752	1.091015625	-0.79345703	-0.30517578	1.6479492	2.566040036	10.1241938	2.6031250000000004	0.5493164	-0.18310547	-0.79345703	-9.756933606	-0.17944336060000002	-0.7763915740000001	-0.12207031	0.061035156	-0.061035156	-0.03349609424	9.850244600000002	1.915258786	-0.24414062	-0.7324219	-0.6713867	1.414013678	9.758129892000001	-0.27275390380000003	0	0.12207031	-0.12207031	1539960294.082
-8.369238220000002	-4.209741214	-3.0541259000000003	-0.24414062	-0.12207031	-0.061035156	3.338842752	-9.134863220000002	1.003686502	-0.4272461	-0.36621094	0.61035156	2.6892577880000004	10.04284694	2.5839844240000005	0.36621094	-0.30517578	-0.61035156	-9.712670926000001	-0.15073241820000002	-0.8314209260000001	-0.18310547	0	-0.061035156	-0.06459961060000001	9.777270468000001	1.9989990020000004	-0.24414062	-0.61035156	-0.48828125	1.491772464	9.71745607	-0.2811279254	0	0	-0.061035156	1539960294.123
-8.36086412	-4.2061523560000005	-3.0086670320000004	-0.24414062	-0.061035156	-0.061035156	3.25151358	-9.0858152	0.9211425720000002	-0.061035156	-0.36621094	0.12207031	2.76223143	10.01772464	2.58278804	0.061035156	-0.061035156	-0.36621094	-9.712670926000001	-0.10288086060000001	-0.846972644	-0.24414062	0	-0.061035156	0.028710937500000002	9.721044928000001	2.122216754	-0.12207031	-0.4272461	-0.30517578	1.4247802520000001	9.73540036	-0.2823242212	0	0.12207031	-0.061035156	1539960294.162
-8.35249002	-4.196582068	-3.0553222840000003	-0.24414062	0.061035156	-0.061035156	3.2096435700000003	-9.05351538	0.8828613220000001	0.18310547	-0.4272461	-0.30517578	2.751464856	10.033276260000001	2.60910643	-0.24414062	0.18310547	-0.12207031	-9.712670926000001	-0.10288086060000001	-0.846972644	-0.24414062	-0.061035156	-0.061035156	0.0885253894	9.69951178	2.159301718	-0.12207031	0	-0.061035156	1.374536142	9.72224092	-0.3337646466	0	0.061035156	0	1539960294.202
-8.38120108	-4.225292932	-3.04455571	-0.18310547	0.061035156	0	3.21203624	-9.05351538	0.805102536	0.18310547	-0.4272461	-0.30517578	2.588769568	10.075146760000003	2.4655516200000003	-0.36621094	0.24414062	0.12207031	-9.755737320000001	-0.0693847644	-0.794335962	-0.18310547	-0.12207031	-0.12207031	-0.0035888672120000004	9.737792932000001	2.1485351440000002	-0.12207031	0.24414062	0.18310547	1.3829101440000002	9.734204074	-0.32778320680000006	0	0.061035156	0	1539960294.243
-8.36325679	-4.19897464	-3.0541259000000003	-0.12207031	0	0	3.0864257200000003	-9.101367212000001	0.707006839	0.18310547	-0.24414062	-0.61035156	2.300463858	10.071558	2.19997554	-0.5493164	-0.061035156	0.4272461	-9.76171875	-0.10288086060000001	-0.7369140380000001	-0.12207031	-0.061035156	-0.12207031	-0.1854248004	9.782055710000002	2.1293945680000004	-0.061035156	0.30517578	0.36621094	1.356591754	9.7485598	-0.3026611322	0	0.061035156	0	1539960294.282
-8.368042032	-4.188207968	-3.1462402160000003	-0.12207031	0	0	2.8495605040000003	-9.069067392000001	0.5275634784000001	0.24414062	0	-0.91552734	2.1258057100000003	10.01174272	2.020532248	-0.61035156	-0.24414062	0.61035156	-9.76171875	-0.10288086060000001	-0.7369140380000001	-0.12207031	-0.12207031	-0.12207031	-0.27873535340000005	9.75214856	2.1760498200000002	-0.061035156	0.24414062	0.4272461	1.3254882200000002	9.765307608	-0.2835205072	-0.061035156	0.061035156	0	1539960294.323
-8.41828624	-4.17265625	-3.129492212	-0.061035156	-0.061035156	0	2.642602536	-9.067871106	0.41152344240000005	0.36621094	-0.12207031	-1.2207031	1.886547824	9.938769960000002	1.7800780760000001	-0.48828125	-0.36621094	0.6713867	-9.83229982	-0.1256103534	-0.6244628600000001	-0.12207031	-0.12207031	-0.12207031	-0.2811279254	9.744970746000002	2.185620108	-0.12207031	0.30517578	0.4272461	1.3649658540000003	9.777270468000001	-0.2990722644	-0.061035156	-0.061035156	0	1539960294.363
-8.407519568	-4.1236084260000005	-3.0959961060000003	-0.061035156	-0.061035156	0	2.5588623200000002	-9.087011780000001	0.3529052716	0.5493164	-0.12207031	-1.5869141	1.7071045320000002	9.89689946	1.62575679	-0.4272461	-0.24414062	0.61035156	-9.8251223	-0.16030273560000002	-0.6005371106	-0.061035156	-0.12207031	-0.12207031	-0.23327636780000002	9.76171875	2.19638678	-0.061035156	0.30517578	0.4272461	1.3709472839999999	9.7485598	-0.3002685504	-0.061035156	0	0	1539960294.403
-8.399145468	-4.130786240000001	-3.0541259000000003	0	0.061035156	0	2.403344748	-8.994897660000001	0.2775390576	0.5493164	-0.12207031	-1.5869141	1.57551268	9.8765625	1.617382788	-0.36621094	0	0.48828125	-9.8251223	-0.16030273560000002	-0.6005371106	-0.061035156	-0.061035156	-0.12207031	-0.2643798822	9.73540036	2.237060504	0	0.36621094	0.30517578	1.3709472839999999	9.7485598	-0.3002685504	-0.061035156	-0.061035156	0	1539960294.443
-8.403930710000001	-4.112841754000001	-3.085229532	0.061035156	-0.061035156	0	2.300463858	-8.902783246	0.24643554320000002	0.5493164	-0.18310547	-1.5869141	1.3924804320000002	9.80957068	1.638916034	-0.061035156	0.061035156	0.36621094	-9.840673920000002	-0.2081542932	-0.5885742212	-0.061035156	-0.061035156	-0.12207031	-0.3194091754	9.737792932000001	2.271752896	0.061035156	0.24414062	0.18310547	1.43076178	9.750951980000002	-0.2572021466	-0.061035156	0	0	1539960294.482
-8.406323380000002	-4.11882338	-3.1007812500000003	0	0	0	2.1138427520000005	-8.823827880000001	0.15671386780000002	0.4272461	0	-1.4648438	1.3805175720000002	9.846654860000001	1.6341308900000002	0.061035156	0.18310547	0.12207031	-9.840673920000002	-0.2081542932	-0.5885742212	-0.061035156	0	-0.12207031	-0.25480957460000003	9.74257788	2.31481929	0	0.18310547	0.12207031	1.4451172120000002	9.73061502	-0.2344726538	-0.061035156	-0.061035156	0	1539960294.523
-8.414697480000001	-4.11882338	-3.0995849640000004	0	-0.061035156	0	2.051635782	-8.74367662	0.15910644960000003	0.18310547	0	-0.7324219	1.3805175720000002	9.846654860000001	1.6341308900000002	0.061035156	0.18310547	0.12207031	-9.83110324	-0.2225097644	-0.6005371106	-0.061035156	0	-0.12207031	-0.269165036	9.743774460000001	2.30883786	0	0.18310547	0	1.412817392	9.73540036	-0.2619873004	-0.061035156	-0.061035156	0	1539960294.562
-8.387182608000002	-4.117626996	-3.081640576	0	-0.061035156	-0.061035156	1.9044922120000003	-8.740087860000001	0.1495361322	0.061035156	0	-0.30517578	1.3805175720000002	9.846654860000001	1.6341308900000002	0.061035156	0.18310547	0.12207031	-9.81315944	-0.2189208966	-0.6352294928000001	-0.061035156	0.061035156	-0.12207031	-0.2942871106	9.7485598	2.3208007200000003	0	0.18310547	-0.12207031	1.43435054	9.719848740000002	-0.2560058606	-0.061035156	-0.061035156	0	1539960294.602
-8.38957518	-4.129589856	-3.029003894	0.061035156	0	-0.061035156	1.7083007200000002	-8.797509980000001	0.2260986322	0.061035156	0	-0.30517578	1.5109130400000002	9.9710688	1.9942138580000002	0.18310547	0.4272461	-0.30517578	-9.81315944	-0.2189208966	-0.6352294928000001	0	0.061035156	-0.12207031	-0.30385742800000004	9.795214660000001	2.3578857820000003	-0.12207031	0.061035156	-0.12207031	1.4199951080000002	9.753344748	-0.21533202880000002	-0.061035156	-0.061035156	0	1539960294.642
-8.342919928	-4.15231929	-3.0720702880000004	0.12207031	0.061035156	-0.061035156	1.6305420320000001	-8.618066394000001	0.37802735600000004	0.12207031	-0.79345703	0.61035156	1.5085204680000002	9.935181200000002	2.094702176	0.12207031	0.18310547	-0.36621094	-9.8083741	-0.24404297120000001	-0.6519775360000001	0.061035156	0.061035156	-0.12207031	-0.2942871106	9.7401857	2.3052490020000005	-0.12207031	-0.061035156	-0.18310547	1.408032248	9.734204074	-0.2560058606	-0.061035156	-0.12207031	0	1539960294.682
-8.37163089	-4.157104532	-3.07805162	0.12207031	0	0	2.1485351440000002	-8.633618210000002	0.538330072	0.12207031	-0.79345703	0.61035156	1.5743163940000002	9.916039840000002	2.144946286	0.061035156	0	-0.36621094	-9.778466754	-0.309838858	-0.71538089	0.061035156	0.12207031	-0.12207031	-0.269165036	9.683960160000002	2.268164038	-0.12207031	-0.061035156	-0.18310547	1.451098642	9.749755890000001	-0.24763183900000002	-0.061035156	-0.12207031	0	1539960294.722
-8.378808606	-4.157104532	-3.02661142	0.18310547	0.061035156	-0.061035156	2.5050292540000005	-8.87646466	0.5479003894	0.12207031	0.061035156	1.159668	1.681982428	9.9794429	2.1975829680000003	0	-0.12207031	-0.36621094	-9.778466754	-0.309838858	-0.71538089	0.061035156	0.061035156	-0.061035156	-0.27155761780000004	9.7150634	2.296875	-0.12207031	-0.18310547	-0.18310547	1.412817392	9.74257788	-0.19619140380000002	-0.061035156	-0.12207031	0	1539960294.762
-8.42905252	-4.145141574	-3.081640576	0.24414062	0.061035156	-0.061035156	2.47392572	-9.000878894000001	0.49885253600000007	0.12207031	-0.061035156	0.79345703	1.8052001800000002	9.97226538	2.1664795320000003	0	-0.18310547	-0.30517578	-9.81555162	-0.3505126800000001	-0.718969748	0.061035156	0.12207031	-0.061035156	-0.24165038940000003	9.7318116	2.32917482	-0.12207031	-0.24414062	-0.18310547	1.3972655760000001	9.746167032	-0.18303222840000002	-0.061035156	-0.12207031	0	1539960294.803
-8.403930710000001	-4.1427491000000005	-3.111547824	0.12207031	-0.061035156	-0.061035156	2.5409179320000006	-9.097778060000001	0.48090820680000007	0	-0.24414062	0.5493164	1.81118161	9.993798920000001	2.174853534	-0.061035156	-0.18310547	-0.24414062	-9.755737320000001	-0.38640135800000003	-0.846972644	0.061035156	0.12207031	-0.061035156	-0.1363769568	9.79880342	2.3387451080000004	-0.18310547	-0.18310547	-0.18310547	1.469042932	9.753344748	-0.18901367800000002	-0.061035156	-0.24414062	0	1539960294.842
-8.498437500000001	-4.09848642	-3.057714856	0.12207031	-0.061035156	0	2.62705072	-9.00686052	0.47492675720000005	0.12207031	-0.061035156	0.6713867	1.8099853240000001	9.90527356	2.158105432	-0.12207031	-0.30517578	-0.24414062	-9.755737320000001	-0.38640135800000003	-0.846972644	0.061035156	0.061035156	-0.061035156	-0.16508788940000002	9.724634080000001	2.2837158540000004	-0.18310547	-0.12207031	-0.12207031	1.550390576	9.73540036	-0.17944336060000002	-0.061035156	-0.18310547	0	1539960294.882
-8.47451178	-4.0602050720000005	-3.051733426	0.061035156	-0.12207031	0	2.62705072	-9.00686052	0.47492675720000005	0.12207031	-0.061035156	0.6713867	1.859033246	9.89809604	2.1293945680000004	-0.18310547	-0.24414062	-0.24414062	-9.76770018	-0.41152344240000005	-0.84816893	0.061035156	0.061035156	-0.061035156	-0.19020996400000004	9.66003444	2.274145468	-0.12207031	-0.12207031	-0.061035156	1.6137939300000002	9.71625998	-0.17465820680000002	-0.061035156	-0.18310547	-0.061035156	1539960294.922
-8.387182608000002	-4.055419928	-2.9943116	0.061035156	-0.061035156	-0.061035156	2.43205571	-8.808276260000001	0.517993161	0	-0.061035156	0.6713867	1.8985107820000002	9.94833966	2.0731689300000005	-0.18310547	-0.18310547	-0.18310547	-9.750951980000002	-0.43066405760000004	-0.8673096040000001	0	0	-0.061035156	-0.1626953076	9.73540036	2.32319339	-0.061035156	-0.12207031	-0.061035156	1.5683349640000002	9.73659694	-0.19020996400000004	-0.061035156	0	-0.061035156	1539960294.962
-8.436230432	-4.059008786	-3.0158447480000006	0	-0.061035156	-0.061035156	2.4906739200000003	-8.89919429	0.44621582460000003	0	-0.061035156	0.6713867	1.9726807100000001	9.89211412	2.06120607	-0.12207031	-0.12207031	-0.061035156	-9.7485598	-0.44980469240000004	-0.878076178	0	0	-0.061035156	-0.20576172120000003	9.754540740000001	2.422485324	-0.061035156	-0.061035156	0	1.5216797120000003	9.7150634	-0.1579101538	-0.061035156	-0.061035156	-0.061035156	1539960295.002
-8.436230432	-4.12241214	-3.0565185700000006	-0.061035156	-0.12207031	-0.061035156	2.5839844240000005	-8.9661866	0.45100097840000003	0.061035156	-0.18310547	0.18310547	1.833911142	9.869384980000001	2.018139676	-0.12207031	-0.12207031	0	-9.73540036	-0.4761230432	-0.8744873200000001	-0.061035156	-0.061035156	-0.061035156	-0.21652832460000004	9.686352340000001	2.414111322	-0.061035156	-0.061035156	0	1.5360351440000002	9.73898912	-0.15073241820000002	-0.061035156	-0.061035156	-0.061035156	1539960295.042
-8.42785643	-4.13796376	-3.00986322	-0.12207031	-0.18310547	-0.061035156	2.4583741	-8.948242212	0.4904785144	0.061035156	-0.18310547	0.18310547	1.7250488220000002	9.82990764	2.0468505400000003	-0.061035156	-0.18310547	0.061035156	-9.760522660000001	-0.492871106	-0.88046875	-0.061035156	-0.061035156	-0.061035156	-0.2237060504	9.651660340000001	2.3710449280000003	0	-0.061035156	0	1.509716754	9.7318116	-0.1315917932	0	0	-0.061035156	1539960295.082
-8.42905252	-4.148730432000001	-2.9679932100000004	-0.12207031	-0.18310547	-0.061035156	2.3925780760000004	-8.963793930000001	0.43186035340000006	0.061035156	-0.24414062	-0.12207031	1.783667032	9.81914038	2.0695800720000004	0	0	0	-9.760522660000001	-0.492871106	-0.88046875	-0.12207031	-0.061035156	-0.061035156	-0.14714355040000002	9.657641574000001	2.3519042540000004	0	0	0	1.447509784	9.74257788	-0.13398437500000002	-0.061035156	0.061035156	-0.061035156	1539960295.122
-8.409912140000001	-4.173852536	-2.958422824	-0.12207031	-0.18310547	-0.12207031	2.27055661	-8.920727340000001	0.47014160340000005	0.12207031	-0.24414062	-0.18310547	1.776489218	9.859814300000002	2.0695800720000004	0	0.18310547	0	-9.7485598	-0.4354492212	-0.8756836060000002	-0.12207031	-0.061035156	-0.061035156	-0.10168457460000001	9.673193390000002	2.3925780760000004	0	0.18310547	0	1.4750244600000002	9.749755890000001	-0.1363769568	-0.061035156	0	-0.061035156	1539960295.162
-8.442211960000002	-4.221704074	-2.906982428	-0.12207031	-0.12207031	-0.061035156	2.020532248	-8.903979532000001	0.6280517572	0.30517578	0.061035156	0	1.681982428	9.932788040000002	2.0480469240000003	0	0.061035156	0.061035156	-9.80239218	-0.4294677716	-0.8589355432	-0.12207031	-0.061035156	-0.061035156	-0.23327636780000002	9.6983152	2.3985596040000003	0.061035156	0.18310547	0	1.44870607	9.777270468000001	-0.1208251996	0	0.061035156	-0.061035156	1539960295.202
-8.380004892	-4.250415036	-2.93330072	-0.12207031	-0.18310547	-0.061035156	1.93439946	-8.91953125	0.6627441100000001	0.061035156	0	0.061035156	1.580297824	9.957910340000002	2.0480469240000003	0	0	0.12207031	-9.80239218	-0.4294677716	-0.8589355432	-0.12207031	-0.061035156	-0.061035156	-0.32658691100000004	9.758129892000001	2.3794189300000004	0	0.12207031	0	1.353002896	9.73898912	-0.12202148560000001	-0.061035156	0.12207031	-0.061035156	1539960295.242
-8.403930710000001	-4.273144568	-2.8734864200000003	-0.061035156	-0.12207031	-0.061035156	1.89611821	-8.94584964	0.6818847840000001	-0.061035156	0.061035156	0	1.5910644960000002	9.91245108	2.071972644	0	0	0.12207031	-9.786840560000002	-0.4139160144	-0.885253894	-0.061035156	-0.061035156	-0.061035156	-0.339746106	9.73540036	2.403344748	0.061035156	0.061035156	0	1.315917932	9.755737320000001	-0.1363769568	-0.061035156	0.061035156	-0.061035156	1539960295.282
-8.372826980000001	-4.262377896	-2.8818603240000003	-0.061035156	-0.18310547	-0.061035156	1.89611821	-8.94584964	0.6818847840000001	-0.061035156	0.061035156	0	1.546801718	9.918433	2.0695800720000004	0	0.18310547	0.061035156	-9.76411142	-0.423486322	-0.9020019568000001	-0.061035156	-0.061035156	-0.061035156	-0.308642572	9.7150634	2.4200927520000004	0	0.12207031	0	1.3075439300000002	9.749755890000001	-0.1447509784	0	0	-0.061035156	1539960295.322
-8.3620607	-4.256396466	-2.851953076	-0.061035156	-0.061035156	-0.061035156	1.81716304	-8.99728984	0.5622558606000001	-0.061035156	-0.12207031	0	1.449902356	9.920825180000001	2.06120607	0	0.12207031	0	-9.76411142	-0.423486322	-0.9020019568000001	-0.061035156	-0.061035156	-0.061035156	-0.324194339	9.72224092	2.418896466	0	0.12207031	-0.061035156	1.315917932	9.759326080000001	-0.1447509784	0	0	-0.061035156	1539960295.362
-8.391967752000001	-4.249218750000001	-2.8806639400000003	0	-0.061035156	-0.061035156	1.8386962860000002	-8.960205072	0.5622558606000001	-0.061035156	-0.12207031	0.061035156	1.425976538	9.94953624	2.063598642	0	0.061035156	0	-9.76291484	-0.419897464	-0.900805661	-0.061035156	-0.061035156	0	-0.3732421924	9.718652160000001	2.3997558900000002	0	0.12207031	-0.061035156	1.35180661	9.756933606	-0.16628417539999998	0	0	-0.061035156	1539960295.402
-8.399145468	-4.251611420000001	-2.8830566100000006	0	-0.061035156	-0.061035156	1.9260253600000001	-8.957812500000001	0.61848143	-0.061035156	-0.12207031	0.061035156	1.4176025360000002	9.96508786	2.063598642	0	0	0	-9.7748777	-0.40075683900000003	-0.8828613220000001	-0.061035156	-0.061035156	0	-0.43066405760000004	9.750951980000002	2.3937744600000004	-0.061035156	0	0	1.3577880400000002	9.7401857	-0.1614990216	0	0	-0.061035156	1539960295.442
-8.40273462	-4.249218750000001	-2.899804712	0	-0.061035156	-0.061035156	1.9260253600000001	-8.957812500000001	0.61848143	-0.12207031	0	0.12207031	1.358984424	9.97346196	2.039672824	-0.061035156	-0.18310547	0	-9.7748777	-0.40075683900000003	-0.8828613220000001	-0.061035156	-0.061035156	0	-0.4342529254	9.721044928000001	2.3710449280000003	0	0	-0.061035156	1.297973642	9.76889676	-0.153125	0	0	-0.061035156	1539960295.488
-8.388378894	-4.262377896	-2.872290036	-0.061035156	-0.061035156	-0.061035156	1.9260253600000001	-8.9745607	0.65676268	-0.061035156	0.061035156	0.12207031	1.4403320680000002	9.920825180000001	2.0157471040000003	-0.061035156	-0.18310547	-0.061035156	-9.7748777	-0.40075683900000003	-0.8828613220000001	-0.061035156	-0.061035156	0	-0.4474121106000001	9.718652160000001	2.3578857820000003	-0.061035156	-0.12207031	-0.061035156	1.3171142180000002	9.76770018	-0.1399658246	0	0	-0.061035156	1539960295.522
-8.40273462	-4.269555710000001	-2.85673822	0	0	-0.061035156	1.9320067900000002	-9.05351538	0.6747070288	-0.18310547	0.061035156	0.12207031	1.5180908540000002	9.88732878	1.9726807100000001	-0.061035156	-0.18310547	-0.061035156	-9.7748777	-0.40075683900000003	-0.8828613220000001	-0.061035156	-0.061035156	0	-0.34812010800000004	9.712670926000001	2.3542969240000002	-0.061035156	-0.12207031	-0.061035156	1.3171142180000002	9.76770018	-0.1399658246	0	0	-0.061035156	1539960295.566
-8.414697480000001	-4.294677716000001	-2.89741214	0	-0.061035156	-0.061035156	1.9320067900000002	-9.05351538	0.6747070288	-0.12207031	0.24414062	0.18310547	1.5180908540000002	9.88732878	1.9726807100000001	0	-0.061035156	-0.12207031	-9.7748777	-0.40075683900000003	-0.8828613220000001	-0.061035156	-0.061035156	0	-0.2918945288	9.72822284	2.344726538	-0.061035156	-0.061035156	-0.12207031	1.3422363220000002	9.780859620000001	-0.12800292540000002	0	0	-0.061035156	1539960295.605
-8.43742662	-4.270751996	-2.8447753600000003	0	-0.12207031	-0.061035156	1.9379882200000003	-9.021215560000002	0.6854736419999999	-0.061035156	0.061035156	0.12207031	1.6329346040000001	9.89929164	1.9786621400000002	0.061035156	-0.061035156	-0.12207031	-9.765307608	-0.3756347644	-0.910375998	0	0	0	-0.3959716754	9.705493210000002	2.319604532	0	-0.061035156	-0.12207031	1.315917932	9.76889676	-0.132788089	0	0	-0.061035156	1539960295.675
-8.39077176	-4.303051620000001	-2.7933349640000005	0	0	-0.061035156	1.7860596040000003	-9.012841754	0.6723144568000001	-0.061035156	0	0.12207031	1.644897464	9.94953624	1.9738769960000002	0	-0.24414062	-0.061035156	-9.758129892000001	-0.3600830072	-0.9055908540000002	0.061035156	0	0	-0.423486322	9.744970746000002	2.3303711060000003	0	-0.12207031	-0.061035156	1.39008786	9.7485598	-0.1363769568	0	-0.061035156	-0.061035156	1539960295.742
-8.430249100000001	-4.256396466	-2.85314946	0	0	0	1.792041034	-9.0092527	0.6400146760000001	-0.061035156	0	0.12207031	1.7489746400000001	9.9782473	1.9690917540000001	0	-0.24414062	-0.061035156	-9.758129892000001	-0.3600830072	-0.9055908540000002	0.061035156	0	0	-0.423486322	9.744970746000002	2.3303711060000003	0	-0.12207031	-0.061035156	1.39008786	9.7485598	-0.1363769568	0	-0.061035156	-0.061035156	1539960295.762
-8.41708966	-4.2587889400000005	-2.8232422120000003	0	0	0	1.923632788	-9.05231929	0.5802001800000001	-0.061035156	0.12207031	0.061035156	1.7118896760000002	9.96389128	2.02292482	0.061035156	-0.061035156	0	-9.758129892000001	-0.3672607428	-0.9199462860000001	0.061035156	-0.061035156	0	-0.3672607428	9.785644568	2.344726538	0.061035156	-0.12207031	-0.061035156	1.2788329680000001	9.756933606	-0.173461911	0	-0.061035156	-0.061035156	1539960295.802
-8.38239766	-4.249218750000001	-2.8268310700000003	0	0	0	1.8398925720000001	-9.004467752000002	0.5526855432	-0.18310547	0.18310547	0.061035156	1.662841754	9.95192842	2.050439496	0	-0.12207031	0	-9.758129892000001	-0.38999023560000007	-0.9175537140000001	0.061035156	-0.061035156	0	-0.36367187500000003	9.743774460000001	2.3219971040000003	0	-0.061035156	-0.061035156	1.3195067900000002	9.744970746000002	-0.15910644960000003	0	-0.061035156	-0.061035156	1539960295.842
-8.387182608000002	-4.2875000000000005	-2.830419928	0	0	0	1.8398925720000001	-9.004467752000002	0.5526855432	-0.18310547	0.18310547	0.061035156	1.637719748	9.925610520000001	2.071972644	0	-0.12207031	0	-9.789233426000001	-0.38640135800000003	-0.910375998	0.061035156	-0.061035156	0	-0.37204589660000004	9.724634080000001	2.2849121400000003	0.061035156	-0.12207031	0	1.3685547120000001	9.76770018	-0.1626953076	0	-0.061035156	-0.061035156	1539960295.882
-8.412304712000001	-4.26118161	-2.8495605040000003	0.061035156	0	0	1.8243408540000001	-9.02241214	0.45937500000000003	-0.24414062	0	0.061035156	1.6592528960000001	9.92919928	2.0695800720000004	0	-0.061035156	0.061035156	-9.7832518	-0.37683107	-0.916357428	0	-0.061035156	0	-0.31342773560000003	9.71625998	2.3076415740000003	0	-0.061035156	0	1.3063476440000001	9.766503894000001	-0.17585449280000004	0	-0.061035156	-0.061035156	1539960295.922
-8.365649460000002	-4.244433606	-2.886645468	-0.061035156	0	-0.061035156	1.8243408540000001	-9.02241214	0.45937500000000003	-0.24414062	0	0.061035156	1.679589856	9.92919928	2.0157471040000003	-0.061035156	-0.061035156	0	-9.76411142	-0.37204589660000004	-0.9366943390000001	0	-0.061035156	0	-0.32180175720000004	9.725830072	2.2813232820000002	0	0	0	1.297973642	9.749755890000001	-0.19619140380000002	-0.061035156	-0.061035156	-0.061035156	1539960295.962
-8.43383786	-4.265966754000001	-2.85673822	0	-0.061035156	0	1.7645263580000001	-9.026000900000001	0.46416014400000005	0.18310547	-0.18310547	-0.12207031	1.6748047120000003	9.953125	1.9810547120000002	-0.061035156	-0.061035156	0	-9.792822480000002	-0.3529052716	-0.9271240020000001	0	-0.061035156	0	-0.37443847840000005	9.743774460000001	2.253808606	0	0	0	1.297973642	9.749755890000001	-0.19619140380000002	0	-0.061035156	-0.061035156	1539960296.002
-8.372826980000001	-4.254003894	-2.86870108	-0.061035156	0	-0.061035156	1.7980224640000002	-9.08461911	0.6005371106	0.18310547	-0.18310547	-0.12207031	1.6664307100000002	9.96389128	1.94636232	-0.061035156	-0.061035156	0	-9.770092752000002	-0.33017577880000004	-0.92473143	-0.061035156	-0.061035156	0	-0.3756347644	9.755737320000001	2.245434604	0.061035156	0	0	1.2656738220000001	9.750951980000002	-0.1878173822	0	0	-0.061035156	1539960296.042
-8.415893570000001	-4.2875000000000005	-2.8734864200000003	-0.061035156	0	-0.061035156	1.7776855040000001	-9.063086060000002	0.669921875	0.12207031	-0.061035156	-0.18310547	1.6927490020000002	9.941162140000001	1.905688498	-0.061035156	-0.061035156	0	-9.778466754	-0.34572753600000006	-0.931909146	-0.061035156	-0.061035156	0	-0.3804199280000001	9.755737320000001	2.233471646	0	0	0	1.2704589660000003	9.77128894	-0.19020996400000004	0	0	-0.061035156	1539960296.082
-8.38957518	-4.30783696	-2.8878417540000005	-0.12207031	-0.061035156	-0.061035156	1.69633786	-9.088207968	0.6651367212000001	0.061035156	-0.061035156	-0.18310547	1.697534146	9.95910692	1.906884784	0	-0.061035156	0	-9.78444838	-0.32539062500000004	-0.931909146	-0.061035156	-0.061035156	0	-0.37084961060000005	9.755737320000001	2.2250976440000003	0	0	0	1.3075439300000002	9.76291484	-0.19020996400000004	0	0	-0.061035156	1539960296.122
-8.369238220000002	-4.2958741	-2.8651123200000006	-0.12207031	-0.061035156	-0.061035156	1.70471196	-9.063086060000002	0.642407248	0.061035156	-0.061035156	-0.18310547	1.715478534	9.931591460000002	1.9020996400000003	0	-0.061035156	0.061035156	-9.765307608	-0.30744628600000007	-0.9271240020000001	-0.061035156	-0.061035156	0	-0.401953125	9.770092752000002	2.23227536	0	0.061035156	0	1.2608886780000002	9.756933606	-0.19499511780000003	0	0	-0.061035156	1539960296.162
-8.358471940000001	-4.3162110600000005	-2.8579346040000004	-0.12207031	0	-0.061035156	1.642504892	-9.011645468000001	0.5849853534	0	0.061035156	-0.12207031	1.7250488220000002	9.926807100000001	1.923632788	0	0	0.061035156	-9.7485598	-0.269165036	-0.9366943390000001	-0.061035156	-0.061035156	0	-0.41271972840000004	9.72822284	2.2167236420000003	0.061035156	0	0	1.27524411	9.74138179	-0.211743161	0	0	-0.061035156	1539960296.202
-8.39077176	-4.318603534	-2.9177491	-0.061035156	-0.061035156	-0.061035156	1.642504892	-9.011645468000001	0.5849853534	0	0.061035156	-0.12207031	1.6688232820000002	9.98901358	1.9032959260000002	0	0	0.061035156	-9.7832518	-0.2560058606	-0.9426757788	-0.061035156	-0.061035156	0	-0.4378417932	9.760522660000001	2.201171924	0	0.061035156	0	1.2704589660000003	9.76770018	-0.2189208966	0	0	-0.061035156	1539960296.242
-8.357275360000001	-4.329370108	-2.8962158540000003	-0.12207031	-0.061035156	-0.061035156	1.5707275360000001	-9.0176268	0.5754150360000001	0	-0.061035156	-0.061035156	1.681982428	9.99021016	1.9128662140000001	0	-0.061035156	0.061035156	-9.7748777	-0.248828125	-0.92473143	-0.061035156	-0.061035156	0	-0.4294677716	9.789233426000001	2.174853534	0	0	0	1.2094482428000002	9.7748777	-0.22968750000000002	0	0.061035156	-0.061035156	1539960296.282
-8.365649460000002	-4.32578125	-2.9093750000000003	-0.061035156	0	-0.061035156	1.58388678	-9.02241214	0.5323486420000001	0	-0.12207031	0	1.7071045320000002	9.98063948	1.8973144960000001	0	0	0.061035156	-9.78444838	-0.24763183900000002	-0.916357428	-0.061035156	-0.061035156	0	-0.42587889400000006	9.79880342	2.19997554	0	-0.061035156	0	1.2477295320000001	9.76411142	-0.2392578076	0	0	-0.061035156	1539960296.322
-8.36325679	-4.320996106	-2.9273192900000002	-0.061035156	0	-0.061035156	1.644897464	-9.00566394	0.5550781250000001	0	-0.061035156	0	1.679589856	9.945947480000001	1.906884784	-0.061035156	0	0.061035156	-9.7832518	-0.23208007200000003	-0.92473143	-0.061035156	-0.061035156	0	-0.3959716754	9.758129892000001	2.18203125	0	0	0	1.280029254	9.76171875	-0.2380615216	0	-0.061035156	0	1539960296.362
-8.365649460000002	-4.309033246	-2.899804712	-0.061035156	-0.061035156	-0.061035156	1.65805661	-9.00805661	0.5790038940000001	0	0	0.061035156	1.6437011780000002	9.96748004	1.8913329680000002	-0.061035156	-0.061035156	0	-9.785644568	-0.19140625	-0.9175537140000001	-0.061035156	-0.061035156	0	-0.4354492212	9.737792932000001	2.144946286	-0.061035156	0	0	1.2333740020000001	9.76411142	-0.25480957460000003	0	0	0	1539960296.402
-8.370434800000002	-4.29348143	-2.9321045320000003	-0.061035156	-0.061035156	-0.061035156	1.6891601440000001	-8.99609375	0.6017333966	0	0	0.061035156	1.698730432	9.955517180000001	1.8375000000000001	-0.061035156	-0.061035156	0	-9.7748777	-0.2260986322	-0.9175537140000001	0	-0.061035156	0	-0.44621582460000003	9.766503894000001	2.141357428	0	0	0	1.227392572	9.74736322	-0.2560058606	0	0	0	1539960296.442
-8.38478984	-4.3329589660000005	-2.9368896760000003	0	-0.061035156	0	1.745385782	-8.97097194	0.641210962	0	-0.061035156	0	1.723852536	9.96867662	1.8458740020000002	0	0	0	-9.778466754	-0.2344726538	-0.9331054712000001	-0.061035156	-0.061035156	0	-0.4438232428	9.77248552	2.1509277160000004	0	0	0	1.2632812500000001	9.759326080000001	-0.2560058606	0	0	0	1539960296.482
-8.356079074	-4.309033246	-2.9368896760000003	-0.061035156	-0.061035156	0	1.776489218	-9.016430710000002	0.5981445288	-0.061035156	0	0.061035156	1.7071045320000002	9.98901358	1.829125998	0	0	0	-9.778466754	-0.21533202880000002	-0.9199462860000001	-0.061035156	-0.061035156	0	-0.424682608	9.79401857	2.11982428	0	0	0	1.280029254	9.75214856	-0.2524169928	0	0	0	1539960296.522
-8.368042032	-4.3150146760000005	-2.8675048920000004	-0.061035156	0	0	1.8231445680000002	-9.00805661	0.571826178	-0.061035156	0.061035156	0.061035156	1.7250488220000002	9.96748004	1.8614257200000002	0	-0.061035156	-0.061035156	-9.7748777	-0.21413574280000003	-0.9187500000000001	-0.061035156	-0.061035156	0	-0.4330566394	9.8	2.138964856	0	0	0	1.2704589660000003	9.76171875	-0.2619873004	0	0	0	1539960296.562
-8.34650908	-4.2791259	-2.9273192900000002	-0.061035156	0.061035156	0	1.8973144960000001	-8.990112320000001	0.570629892	-0.061035156	0.061035156	0.061035156	1.7406005400000002	9.9698732	1.924829074	0	0	0	-9.766503894000001	-0.19619140380000002	-0.923535144	0	-0.061035156	0	-0.439038089	9.765307608	2.144946286	0	-0.061035156	0	1.256103534	9.74257788	-0.26677246400000004	0	0	0	1539960296.602
-8.37641574	-4.3150146760000005	-2.934497104	-0.061035156	0.061035156	0	1.848266574	-8.994897660000001	0.6627441100000001	-0.12207031	0.30517578	-0.061035156	1.735815396	9.97705072	1.9140625000000002	-0.061035156	-0.061035156	0	-9.759326080000001	-0.2033691394	-0.9295165740000001	0	-0.061035156	-0.061035156	-0.4450195288	9.77248552	2.1329834260000005	0	0	0	1.280029254	9.760522660000001	-0.27395019960000005	0	0	0	1539960296.642
-8.35129393	-4.2875000000000005	-2.93808606	-0.061035156	0	0	1.7681152160000002	-8.963793930000001	0.5981445288	-0.24414062	0.12207031	-0.061035156	1.7417969240000002	9.95432158	1.9164550720000002	-0.061035156	-0.061035156	-0.061035156	-9.77368161	-0.193798822	-0.915161142	0	-0.061035156	-0.061035156	-0.419897464	9.76889676	2.13178714	-0.061035156	-0.061035156	0	1.274047824	9.73898912	-0.24404297120000001	0	0	0	1539960296.682
-8.366845746000001	-4.298266574	-2.948852536	-0.061035156	0.12207031	0	1.7872558900000002	-8.97575679	0.570629892	-0.24414062	0.12207031	-0.061035156	1.7226562500000002	9.98183606	1.933203076	-0.061035156	0	-0.061035156	-9.790429712	-0.2033691394	-0.90678714	0	-0.061035156	-0.061035156	-0.3337646466	9.77248552	2.153320288	-0.061035156	-0.061035156	0	1.264477536	9.76889676	-0.24763183900000002	0	0	0	1539960296.722
-8.394360520000001	-4.252807608	-3.0134521760000004	-0.061035156	0	0	1.7884521760000003	-9.00566394	0.5562744110000001	-0.12207031	0.18310547	-0.061035156	1.71667482	10.015332460000002	1.9355957460000002	-0.061035156	-0.061035156	-0.061035156	-9.791625900000001	-0.22131347840000004	-0.8649169928000001	0	-0.061035156	-0.061035156	-0.35649413939999997	9.80598192	2.140161142	-0.061035156	0	0	1.32788089	9.743774460000001	-0.25839844240000004	0	0	0	1539960296.762
-8.364452880000002	-4.252807608	-2.94765625	-0.061035156	0.061035156	0	1.6688232820000002	-9.029589660000001	0.516796875	0	-0.061035156	-0.061035156	1.7286376800000003	9.9710688	1.9535400360000001	-0.061035156	-0.061035156	-0.061035156	-9.786840560000002	-0.20935058900000003	-0.8565429712000001	0	-0.061035156	-0.061035156	-0.41152344240000005	9.80478534	2.159301718	-0.061035156	-0.061035156	0	1.33386232	9.7748777	-0.248828125	0	-0.061035156	0	1539960296.802
-8.38598642	-4.232470746	-2.9979003600000005	0	0	0	1.752563498	-9.05231929	0.6447998200000001	0.18310547	-0.12207031	-0.12207031	1.735815396	9.957910340000002	1.9559326080000001	-0.061035156	0	-0.061035156	-9.79880342	-0.23686523560000003	-0.8613281250000001	0	-0.061035156	-0.061035156	-0.3517089856000001	9.766503894000001	2.1664795320000003	-0.061035156	-0.12207031	0	1.284814496	9.73898912	-0.2775390576	-0.061035156	0	0	1539960296.842
-8.36325679	-4.248022464000001	-2.9990966460000004	0	0	0	1.792041034	-9.057104532	0.7201660340000001	0.061035156	0	-0.12207031	1.735815396	9.9698732	2.004980432	-0.061035156	0.061035156	-0.061035156	-9.788037140000002	-0.270361322	-0.849365216	-0.061035156	-0.061035156	-0.061035156	-0.285913089	9.80358876	2.1604980040000004	-0.061035156	0	0	1.33386232	9.75214856	-0.288305661	0	-0.061035156	0	1539960296.882
-8.38120108	-4.231274460000001	-2.9990966460000004	0	0.061035156	0	1.757348642	-9.097778060000001	0.763232428	0.061035156	-0.061035156	-0.12207031	1.7286376800000003	9.95910692	2.0061767180000003	-0.061035156	0	-0.12207031	-9.77966304	-0.248828125	-0.8254394568000001	-0.061035156	-0.061035156	-0.061035156	-0.2775390576	9.789233426000001	2.190405252	-0.061035156	0	0	1.374536142	9.755737320000001	-0.22849121400000003	-0.061035156	-0.061035156	0	1539960296.922
-8.400341754000001	-4.204956070000001	-3.04455571	0	0	0	1.752563498	-9.04753444	0.8122802520000001	0	-0.061035156	-0.061035156	1.7884521760000003	9.98063948	2.0289062500000004	-0.061035156	0	-0.061035156	-9.80598192	-0.24404297120000001	-0.8218505890000001	-0.061035156	0	-0.061035156	-0.27514648560000005	9.795214660000001	2.1760498200000002	-0.12207031	-0.061035156	0	1.356591754	9.753344748	-0.25839844240000004	-0.061035156	-0.061035156	0	1539960296.962
-8.338134980000001	-4.16308606	-3.0050780759999998	0	0.12207031	0	1.74299321	-9.02241214	0.6735107428000001	0	0	-0.061035156	1.771704074	9.9961911	2.0097655760000004	-0.12207031	-0.061035156	-0.061035156	-9.785644568	-0.24643554320000002	-0.8146728240000001	-0.061035156	0	-0.061035156	-0.32539062500000004	9.7832518	2.158105432	-0.12207031	0	0	1.3302734620000003	9.746167032	-0.269165036	-0.061035156	0	0.061035156	1539960297.002
-8.442211960000002	-4.215722644	-3.1438476440000005	0.061035156	-0.061035156	0	1.7645263580000001	-9.00686052	0.63881839	0.12207031	-0.061035156	-0.061035156	1.7776855040000001	9.937573380000002	2.020532248	-0.12207031	-0.061035156	-0.061035156	-9.753344748	-0.2380615216	-0.8314209260000001	-0.061035156	-0.061035156	-0.061035156	-0.37443847840000005	9.7748777	2.159301718	-0.12207031	-0.061035156	0	1.4558837860000002	9.759326080000001	-0.2607910144	-0.061035156	-0.12207031	0	1539960297.042
-8.44819339	-4.213330072000001	-3.04216304	0	-0.24414062	0	1.7645263580000001	-9.00686052	0.63881839	0.12207031	-0.061035156	-0.061035156	1.752563498	9.962695680000001	1.9858398560000001	-0.12207031	-0.061035156	-0.061035156	-9.839477340000002	-0.21533202880000002	-0.835009784	0	-0.061035156	-0.061035156	-0.34453125	9.743774460000001	2.1569091460000003	-0.12207031	-0.061035156	0.061035156	1.4427246400000002	9.777270468000001	-0.27275390380000003	0	-0.061035156	0	1539960297.082
-8.34890126	-4.15231929	-2.9703858800000003	0	0.12207031	0.061035156	1.84946286	-9.015234620000001	0.5658447284000001	0.061035156	-0.12207031	-0.12207031	1.757348642	9.94355432	1.949951178	-0.12207031	-0.061035156	-0.061035156	-9.80717752	-0.285913089	-0.832617212	0	0	-0.061035156	-0.30625	9.786840560000002	2.165283246	-0.12207031	-0.061035156	0	1.4427246400000002	9.777270468000001	-0.27275390380000003	-0.061035156	0	0.061035156	1539960297.122
-8.391967752000001	-4.143945288	-3.0218260800000003	0.061035156	0.061035156	0	1.859033246	-9.00207518	0.5335449280000001	0	0	-0.061035156	1.752563498	9.861010880000002	1.93439946	-0.12207031	-0.061035156	-0.061035156	-9.788037140000002	-0.31223143000000003	-0.811083966	0	-0.061035156	-0.061035156	-0.27395019960000005	9.750951980000002	2.24064946	-0.12207031	0	0	1.415209964	9.74138179	-0.27993163940000004	-0.061035156	-0.12207031	0	1539960297.162
-8.38957518	-4.189404254	-3.0804442900000004	0.061035156	-0.061035156	-0.061035156	1.8697998200000001	-8.9829348	0.57421875	0	0	-0.061035156	1.6688232820000002	9.87775908	1.9762695680000002	-0.061035156	0	-0.061035156	-9.7748777	-0.31103514400000004	-0.8314209260000001	-0.061035156	0	-0.061035156	-0.27275390380000003	9.718652160000001	2.2286865020000004	-0.12207031	0	0	1.4403320680000002	9.74257788	-0.22490234620000002	-0.061035156	-0.061035156	0	1539960297.202
-8.42307158	-4.218115216	-2.9931152160000005	0	-0.18310547	0	1.814770468	-8.9410643	0.613696286	0	0	-0.061035156	1.7083007200000002	9.902880399999999	2.00856929	-0.061035156	0	-0.061035156	-9.780859620000001	-0.324194339	-0.869702176	-0.061035156	0	-0.061035156	-0.2823242212	9.701904254	2.2239013580000004	-0.061035156	0	0	1.4211913940000003	9.74257788	-0.2045654254	-0.061035156	0	0	1539960297.242
-8.39077176	-4.212133786	-2.9572264400000003	0	0.12207031	0.061035156	1.836303714	-8.990112320000001	0.619677716	0	0	-0.061035156	1.7621337860000001	9.91364766	2.0253173920000003	-0.061035156	0	-0.061035156	-9.788037140000002	-0.3612792932	-0.893627896	-0.061035156	0	-0.061035156	-0.2930908246	9.724634080000001	2.259790036	-0.061035156	0	0	1.388891574	9.7318116	-0.25959472840000003	-0.061035156	-0.061035156	0	1539960297.282
-8.425463760000001	-4.19897464	-3.03857428	0.061035156	-0.061035156	0.061035156	1.8458740020000002	-9.0427491	0.6328369110000001	0	0	-0.061035156	1.735815396	9.961499100000001	2.05522464	-0.061035156	0.061035156	-0.061035156	-9.76889676	-0.339746106	-0.8708984620000001	-0.061035156	0	-0.061035156	-0.26318359620000004	9.765307608	2.300463858	-0.061035156	0.061035156	0	1.4463134979999999	9.7318116	-0.20935058900000003	-0.061035156	-0.12207031	0	1539960297.322
-8.372826980000001	-4.19299321	-3.0337889400000004	0	-0.061035156	0	1.833911142	-9.021215560000002	0.6615478240000001	0	0	-0.061035156	1.677197284	9.9447509	2.1030761780000002	-0.061035156	0.061035156	-0.061035156	-9.788037140000002	-0.3146240216	-0.8876464660000001	-0.061035156	0	-0.061035156	-0.2607910144	9.76411142	2.300463858	-0.12207031	0.061035156	0	1.4463134979999999	9.7318116	-0.20935058900000003	-0.061035156	0	0	1539960297.362
-8.42785643	-4.131982428000001	-2.9775634	0	-0.12207031	0	1.8028076080000002	-9.00327176	0.6830810700000001	0	0	-0.061035156	1.6245605040000002	9.96030252	2.09948732	-0.061035156	0.061035156	-0.061035156	-9.797607428000001	-0.3146240216	-0.8900390380000001	-0.061035156	0	-0.061035156	-0.33017577880000004	9.73540036	2.2621826080000003	-0.061035156	0.061035156	0	1.4020507200000003	9.73061502	-0.1985839856	-0.061035156	0	0	1539960297.402
-8.368042032	-4.129589856	-2.940478534	0	0	-0.061035156	1.8231445680000002	-8.99609375	0.6400146760000001	0.061035156	0	0	1.6544677520000002	9.918433	2.058813498	-0.12207031	0	-0.061035156	-9.791625900000001	-0.35529785340000003	-0.88645018	0	0	-0.061035156	-0.343334964	9.733007788	2.306445288	-0.12207031	-0.061035156	0	1.4020507200000003	9.73061502	-0.1985839856	-0.061035156	-0.061035156	0	1539960297.442
-8.38957518	-4.1786376800000005	-3.0026855040000004	0	0	-0.061035156	1.868603534	-8.953027160000001	0.6340332068000001	0.061035156	0	0	1.6496826080000002	9.89091754	2.05522464	-0.12207031	-0.061035156	-0.061035156	-9.77966304	-0.41271972840000004	-0.8924316100000002	-0.061035156	0	-0.061035156	-0.2763427716	9.724634080000001	2.3531005400000002	-0.12207031	0	0	1.41042482	9.72822284	-0.2045654254	-0.061035156	0	0	1539960297.482
-8.43742662	-4.183422824	-2.9931152160000005	-0.061035156	-0.24414062	-0.061035156	1.9188476440000002	-9.00327176	0.6005371106	0	0	0	1.6365234620000002	9.88732878	2.0659912140000003	-0.061035156	0.061035156	-0.061035156	-9.778466754	-0.3995605432	-0.9055908540000002	-0.061035156	0	-0.061035156	-0.2536132788	9.700707968000001	2.345922824	-0.061035156	0.061035156	0	1.464257788	9.7318116	-0.2129394568	-0.061035156	0	0	1539960297.522
-8.378808606	-4.13796376	-2.89741214	-0.061035156	-0.061035156	-0.061035156	1.9188476440000002	-9.00327176	0.6005371106	0	0	0	1.6185790740000001	9.87177716	2.050439496	-0.061035156	-0.061035156	-0.061035156	-9.759326080000001	-0.401953125	-0.8816650360000001	-0.061035156	0	-0.061035156	-0.33854982	9.671997300000001	2.34113768	-0.061035156	0.061035156	0	1.4451172120000002	9.72822284	-0.20217285340000002	0	-0.061035156	0	1539960297.562
-8.430249100000001	-4.1690673920000005	-2.9273192900000002	-0.061035156	-0.061035156	-0.061035156	1.9009033540000002	-8.978149460000001	0.5490966754000001	0	-0.061035156	-0.061035156	1.676000998	9.884936600000001	2.0145507200000004	-0.061035156	-0.061035156	-0.061035156	-9.755737320000001	-0.3911865216	-0.893627896	-0.061035156	0	-0.061035156	-0.3505126800000001	9.673193390000002	2.3243896760000005	-0.061035156	0	0	1.465454074	9.73540036	-0.21533202880000002	-0.061035156	0	0	1539960297.602
-8.4386232	-4.176245108	-2.96560054	-0.061035156	-0.12207031	-0.061035156	1.8793701080000003	-8.980542032	0.5371337860000001	0	-0.12207031	-0.061035156	1.695141574	9.888525360000001	1.967895468	-0.061035156	-0.061035156	-0.061035156	-9.76411142	-0.36367187500000003	-0.8888427520000001	-0.061035156	-0.061035156	-0.061035156	-0.34931639400000003	9.688745108	2.3208007200000003	0	0	0	1.4630615020000002	9.759326080000001	-0.1878173822	0	0	-0.061035156	1539960297.642
-8.40273462	-4.194189496	-2.920141574	-0.061035156	0	-0.061035156	1.8458740020000002	-8.963793930000001	0.576611322	0	-0.061035156	-0.061035156	1.6843750000000002	9.883740020000001	1.967895468	0	-0.061035156	0	-9.782055710000002	-0.37683107	-0.9031982428000002	-0.061035156	0	-0.061035156	-0.3373535144	9.70310054	2.3578857820000003	0	0	-0.061035156	1.4630615020000002	9.759326080000001	-0.1878173822	-0.061035156	0	-0.061035156	1539960297.682
-8.430249100000001	-4.185815396000001	-2.918945288	-0.061035156	-0.12207031	-0.061035156	1.820751996	-8.96140126	0.5885742212	-0.061035156	-0.12207031	0	1.679589856	9.88613318	1.9858398560000001	0	-0.061035156	0	-9.756933606	-0.37204589660000004	-0.899609375	-0.061035156	-0.061035156	0	-0.34931639400000003	9.71147464	2.313623004	0	0	-0.061035156	1.4415283540000001	9.733007788	-0.1866210962	0	-0.061035156	-0.061035156	1539960297.722
-8.411108426	-4.222900360000001	-2.9416748200000002	-0.061035156	-0.061035156	-0.061035156	1.8434814300000002	-8.987719748	0.617285144	-0.061035156	-0.12207031	0	1.641308606	9.89570288	1.9930175720000003	0	0	0	-9.785644568	-0.3612792932	-0.915161142	0	-0.061035156	-0.061035156	-0.36606445680000005	9.69233426	2.326782248	0	0	-0.061035156	1.447509784	9.749755890000001	-0.173461911	0	0	-0.061035156	1539960297.762
-8.43742662	-4.240844748000001	-2.9440673920000004	-0.061035156	-0.18310547	-0.061035156	1.8578369600000002	-9.00566394	0.6220702880000001	-0.061035156	-0.061035156	0	1.6149902160000003	9.932788040000002	2.032495108	0	-0.061035156	0	-9.77368161	-0.36606445680000005	-0.931909146	-0.061035156	-0.061035156	0	-0.3600830072	9.72224092	2.3519042540000004	0.061035156	0	-0.061035156	1.447509784	9.749755890000001	-0.173461911	-0.061035156	0	-0.061035156	1539960297.802
-8.378808606	-4.212133786	-2.8818603240000003	-0.061035156	-0.12207031	-0.061035156	1.81716304	-8.99609375	0.6244628600000001	-0.061035156	-0.061035156	0	1.579101538	9.96508786	2.081542932	0	-0.061035156	0	-9.780859620000001	-0.362475589	-0.954638678	0	-0.061035156	0	-0.33017577880000004	9.750951980000002	2.3399413940000002	0	0	-0.061035156	1.3685547120000001	9.7401857	-0.1806396466	0	-0.061035156	0	1539960297.842
-8.415893570000001	-4.230078076	-2.910571286	-0.061035156	-0.061035156	-0.061035156	1.8386962860000002	-8.99848642	0.643603534	-0.061035156	-0.12207031	0	1.542016574	9.961499100000001	2.076757788	0	0	-0.061035156	-9.7832518	-0.3541015576	-0.949853534	0	0	-0.061035156	-0.35888672120000004	9.749755890000001	2.337548822	0	0.061035156	-0.061035156	1.4044433900000002	9.750951980000002	-0.1626953076	0	-0.061035156	-0.061035156	1539960297.882
-8.403930710000001	-4.24682608	-2.89382338	-0.061035156	-0.24414062	-0.061035156	1.876977536	-8.99609375	0.6292480432	-0.061035156	-0.061035156	0	1.56953125	9.945947480000001	2.0839355040000003	0	-0.061035156	-0.061035156	-9.78444838	-0.3732421924	-0.9582275360000001	0	-0.061035156	0	-0.4067382788	9.756933606	2.365063498	0	-0.061035156	-0.061035156	1.4044433900000002	9.750951980000002	-0.1626953076	-0.061035156	0	-0.061035156	1539960297.922
-8.394360520000001	-4.23964856	-2.845971646	0	0	-0.061035156	1.8566405760000002	-9.01044928	0.6005371106	-0.061035156	-0.061035156	0	1.5145019960000001	9.9447509	2.04924321	-0.061035156	-0.12207031	-0.061035156	-9.801196580000001	-0.3541015576	-0.9462646760000001	0	0	0	-0.364868161	9.73659694	2.3387451080000004	-0.061035156	-0.061035156	-0.061035156	1.356591754	9.746167032	-0.18422851440000002	0	0	-0.061035156	1539960297.962
-8.414697480000001	-4.28151857	-2.8854492800000004	-0.061035156	-0.18310547	-0.061035156	1.8793701080000003	-8.967382788	0.5957519568	-0.061035156	-0.061035156	0	1.5731201080000001	9.95432158	2.039672824	-0.061035156	-0.12207031	-0.061035156	-9.77248552	-0.37683107	-0.9713867212000001	0	0	-0.061035156	-0.36367187500000003	9.770092752000002	2.3351562500000003	-0.061035156	0	-0.12207031	1.403247104	9.750951980000002	-0.17106933900000001	-0.061035156	-0.061035156	-0.061035156	1539960298.002
-8.3967527	-4.23486322	-2.7933349640000005	-0.061035156	-0.12207031	-0.061035156	1.8781738220000002	-8.955419928000001	0.5861816394	-0.061035156	-0.061035156	0	1.594653354	9.92321736	2.020532248	-0.061035156	-0.061035156	-0.061035156	-9.75214856	-0.3828125	-1.0048827880000002	0	0	-0.061035156	-0.42827148560000006	9.73898912	2.344726538	-0.061035156	0	-0.061035156	1.403247104	9.750951980000002	-0.17106933900000001	-0.061035156	0	-0.061035156	1539960298.042
-8.38478984	-4.204956070000001	-2.7825683900000002	-0.061035156	0	-0.061035156	1.847070288	-8.993701080000001	0.5658447284000001	0	-0.061035156	0	1.604223642	9.925610520000001	1.967895468	-0.061035156	-0.12207031	-0.061035156	-9.743774460000001	-0.37802735600000004	-1.0108642572	0	-0.061035156	0	-0.4761230432	9.69113768	2.3076415740000003	-0.061035156	-0.061035156	-0.061035156	1.3242920320000002	9.737792932000001	-0.21413574280000003	-0.061035156	0	-0.061035156	1539960298.082
-8.394360520000001	-4.17504892	-2.76223143	0	-0.061035156	0	1.88774411	-9.012841754	0.5479003894	0	-0.061035156	0	1.676000998	9.925610520000001	1.9427734620000003	-0.061035156	-0.12207031	-0.061035156	-9.750951980000002	-0.3947753894	-0.9725830072	0	-0.061035156	0	-0.462963858	9.724634080000001	2.313623004	0	-0.061035156	-0.061035156	1.3290771760000002	9.69233426	-0.20576172120000003	0	-0.061035156	-0.061035156	1539960298.122
-8.30822734	-3.9130616000000003	-2.74428714	0	0.24414062	-0.061035156	1.876977536	-9.015234620000001	0.539526358	-0.061035156	-0.061035156	-0.12207031	1.6891601440000001	9.89809604	1.9583251800000003	0.061035156	0	-0.061035156	-9.72822284	-0.4139160144	-0.925927716	0	-0.061035156	0	-0.37084961060000005	9.744970746000002	2.34113768	-0.061035156	-0.061035156	-0.061035156	1.3290771760000002	9.69233426	-0.20576172120000003	0.061035156	0	-0.061035156	1539960298.162
-8.23166484	-3.6462889400000003	-2.9273192900000002	-0.12207031	0.4272461	-0.18310547	1.79323732	-8.99609375	0.5861816394	-0.061035156	-0.061035156	-0.12207031	1.676000998	9.76770018	2.051635782	0.061035156	0	-0.061035156	-9.60620108	-0.42587889400000006	-0.8218505890000001	-0.061035156	-0.12207031	0	-0.31342773560000003	9.67438948	2.30883786	-0.061035156	-0.061035156	-0.061035156	1.079052716	9.600219748	-0.33615722840000006	0.24414062	0.061035156	-0.12207031	1539960298.202
-8.301049820000001	-3.8341064300000003	-3.2730469240000004	-0.24414062	0.6713867	-0.36621094	1.7106933900000003	-8.86210962	0.613696286	-0.061035156	-0.061035156	-0.12207031	1.6736084260000001	9.67080072	2.118627896	0.061035156	0.061035156	-0.061035156	-9.600219748	-0.3505126800000001	-0.7967285340000001	-0.12207031	-0.12207031	0	-0.19020996400000004	9.53442392	2.1604980040000004	-0.061035156	-0.12207031	-0.061035156	1.6472900360000002	9.82272914	-0.381616214	0.30517578	0.12207031	-0.30517578	1539960298.242
-8.5917482	-4.177441394000001	-3.7395996400000002	-0.18310547	0.30517578	-0.36621094	1.6688232820000002	-8.705395468	0.6053222644	0	-0.061035156	-0.12207031	1.795629892	9.956713760000001	2.0923096040000004	0	0.061035156	-0.36621094	-9.883740020000001	-0.20935058900000003	-0.6675292932	-0.24414062	-0.061035156	0	-0.00478515625	9.62055661	1.9894287140000002	-0.12207031	-0.061035156	-0.12207031	1.6472900360000002	9.82272914	-0.381616214	0	0.30517578	-0.36621094	1539960298.282
-8.63122554	-4.264770468	-3.905883786	-0.4272461	-0.8544922	-0.30517578	1.6688232820000002	-8.705395468	0.6053222644	-0.12207031	-0.061035156	-0.18310547	1.795629892	9.956713760000001	2.0923096040000004	0	0.061035156	-0.36621094	-9.993798920000001	0.0681884784	-0.5060302716	-0.36621094	0.061035156	-0.061035156	0.096899411	9.997387680000001	1.8626221040000002	-0.24414062	0	-0.24414062	1.96669928	9.7832518	-0.41511232	-0.061035156	0.36621094	-0.24414062	1539960298.322
-8.43981929	-4.088916034	-3.584082068	-0.36621094	-0.79345703	-0.24414062	1.5862792540000001	-8.802294928000002	0.5598632788000001	-0.48828125	-0.18310547	-0.4272461	1.888940396	10.27014128	1.9104736420000001	0	0.12207031	-0.48828125	-10.0380616	0.230883786	-0.41870117800000006	-0.36621094	0.18310547	-0.18310547	0.153125	10.23784146	1.7489746400000001	-0.36621094	0.18310547	-0.36621094	2.4751221040000004	9.72822284	-0.24165038940000003	-0.061035156	0.24414062	-0.061035156	1539960298.362
-8.49963408	-3.9034912140000007	-3.611596646	-0.36621094	-0.61035156	-0.24414062	1.715478534	-8.616870108	0.4868896466	-0.48828125	-0.18310547	-0.4272461	1.905688498	10.266552520000001	1.899707068	0.12207031	0.12207031	-0.7324219	-10.0213134	0.16628417539999998	-0.43664550720000006	-0.4272461	0.30517578	-0.30517578	0.12202148560000001	10.28090854	1.7633300720000002	-0.4272461	0.12207031	-0.48828125	2.4751221040000004	9.72822284	-0.24165038940000003	-0.18310547	0.30517578	0.061035156	1539960298.402
-8.278320288000002	-4.056616214000001	-3.561352536	-0.30517578	-1.3427734	-0.18310547	1.801611322	-8.45896016	0.46535643000000004	-1.159668	-0.18310547	-0.5493164	1.81118161	10.21272014	1.9738769960000002	0.12207031	0.12207031	-0.7324219	-9.962695680000001	0.16508788940000002	-0.43066405760000004	-0.36621094	0.4272461	-0.48828125	0.002392578076	10.2091304	1.885351538	-0.48828125	0.18310547	-0.61035156	5.00886232	9.051123200000001	0.5897705072	-0.30517578	-0.061035156	0.24414062	1539960298.442
-7.74836412	-4.100878894	-2.604321286	-0.12207031	-2.0751953	0	1.885351538	-8.2938723	0.339746106	-1.159668	-0.18310547	-0.5493164	1.4965576080000003	9.82751448	2.0923096040000004	0.12207031	0.30517578	-0.79345703	-9.759326080000001	0.12202148560000001	-0.42587889400000006	-0.36621094	0.5493164	-0.6713867	-0.1770507788	9.98063948	2.007373004	-0.61035156	0.18310547	-0.6713867	5.612988220000001	8.947045926000001	0.740502896	-0.30517578	0.12207031	1.0986328	1539960298.481
-7.699316394	-3.8520507200000003	-1.592260782	-0.91552734	-1.159668	-0.30517578	1.983447284	-8.0905027	0.1686767572	-1.0375977	-0.61035156	-0.30517578	1.06589357	9.180322480000001	2.080346646	0	-0.24414062	-0.79345703	-9.303539840000001	-0.18422851440000002	-0.4342529254	0.061035156	0.61035156	-0.6713867	-0.2990722644	9.346606430000001	2.2430420320000004	-0.79345703	0.18310547	-0.7324219	5.612988220000001	8.947045926000001	0.740502896	-0.79345703	1.5258789	2.2583008	1539960298.522
-9.770092752000002	-4.104467752000001	-1.5001464660000001	0.24414062	1.0986328	-0.4272461	2.146142572	-7.968481430000001	0.062207030760000004	-1.0375977	-0.61035156	-0.30517578	0.8613281250000001	9.310717752	2.0336913940000003	0	-0.24414062	-0.79345703	-9.88134784	-1.052734375	-0.7117919928	0.18310547	0.30517578	-0.61035156	-0.265576178	8.828613220000001	2.93569339	-0.6713867	0.30517578	-0.8544922	3.1055663940000002	11.385083360000001	-1.32189946	-0.7324219	2.5634766	2.319336	1539960298.562
-10.64099092	-3.7001221040000005	-2.7729980040000006	0.4272461	-0.4272461	-0.36621094	2.4356445680000003	-8.61567392	0.07058105432	-0.6713867	-0.91552734	0.061035156	1.0048827880000002	10.619458360000001	2.2107422120000004	0.36621094	-0.36621094	-0.8544922	-10.63859874	-1.353002896	-0.3517089856000001	-0.24414062	0.9765625	-0.6713867	-0.2452392572	9.624145468	3.619970746	-0.24414062	0.36621094	-0.91552734	2.000195288	10.843163940000002	0.265576178	0.12207031	2.4414062	3.4179688	1539960298.602
-9.96628444	-3.8759764400000005	-2.1712646760000003	0.6713867	-0.8544922	-0.30517578	2.739501996	-9.908862319999999	-0.379223642	-0.48828125	-1.6479492	1.2207031	0.764428714	10.685253600000001	2.55288089	0.8544922	0.6713867	-0.79345703	-10.34909694	-1.227392572	-0.45578614200000006	0	0.6713867	-0.48828125	-0.5024413940000001	10.608691100000001	3.8149658540000004	-0.24414062	0.061035156	-0.9765625	2.000195288	10.843163940000002	0.265576178	-0.4272461	1.2207031	2.9907227	1539960298.641
-8.60371106	-3.4776123200000004	-1.9762695680000002	0.12207031	0.061035156	-0.61035156	2.739501996	-9.908862319999999	-0.379223642	-0.48828125	-1.6479492	1.2207031	0.3995605432	9.9698732	2.8411866	0.8544922	0.6713867	-0.79345703	-10.170849640000002	-1.2860107820000002	-0.41511232	0.18310547	0.6713867	-0.4272461	-0.687866214	10.090698380000001	3.7695067900000003	-0.24414062	-0.18310547	-0.91552734	1.5432128600000001	8.66472194	-0.5084228534	-0.24414062	2.2583008	2.0141602	1539960298.682
-8.19816893	-3.6570557100000003	-1.8398925720000001	0.12207031	-0.4272461	-0.4272461	4.048242212	-9.73898912	-0.2942871106	-0.5493164	-0.30517578	1.2817383	0.1435546875	9.11452626	2.866308606	0.6713867	0.36621094	-0.6713867	-9.455468750000001	-1.388891574	-0.5275634784000001	0.48828125	0.61035156	-0.30517578	-0.7129882787999999	9.1193116	3.5290527160000003	-0.24414062	-0.48828125	-0.8544922	3.1737548920000003	8.212524460000001	-0.18303222840000002	0.6713867	0.91552734	1.8310547	1539960298.721
-7.932592752000001	-3.1665771760000005	-1.4774170320000002	0.18310547	-0.9765625	-0.30517578	4.112841754000001	-9.00805661	-0.07895508180000001	-0.79345703	0.4272461	0.8544922	0.27993163940000004	8.48647464	2.7131836060000003	0.36621094	-0.6713867	-0.7324219	-8.96499002	-1.693945288	-0.7524658540000001	0.5493164	0.48828125	-0.061035156	-0.5586669928	8.310620108	3.42497554	-0.12207031	-0.61035156	-0.8544922	3.1737548920000003	8.212524460000001	-0.18303222840000002	0.7324219	1.4648438	0.79345703	1539960298.761
-8.00676268	-2.593554712	-1.175952176	0.18310547	0.8544922	-0.12207031	3.9417724640000005	-8.408715560000001	0.14833984620000001	-0.79345703	0.4272461	0.8544922	0.27993163940000004	8.48647464	2.7131836060000003	0.36621094	-0.6713867	-0.7324219	-8.846557608000001	-1.9810547120000002	-0.840991214	0.36621094	0.48828125	0.12207031	-0.385205072	7.9601074280000015	3.4572753600000006	-0.061035156	-0.61035156	-0.79345703	2.874682608	7.5689209260000005	-0.3373535144	1.2817383	1.8920898	0.61035156	1539960298.802
-8.47451178	-2.87109375	-1.8446777160000003	-0.12207031	0.79345703	-0.18310547	3.6187744600000005	-8.291479532	0.2237060504	-0.61035156	0.6713867	0.48828125	1.0886230432000001	8.923120108	2.427270468	0.4272461	-0.6713867	-0.6713867	-8.823827880000001	-2.1114501800000003	-0.7883544928000001	0.18310547	0.36621094	0.30517578	-0.24763183900000002	8.259179712	3.617578076	0.18310547	-0.4272461	-0.79345703	4.023120108	8.1754393	1.8243408540000001	1.4648438	0.79345703	0.6713867	1539960298.841
-8.657543930000001	-3.37233876	-1.8626221040000002	-0.061035156	0.36621094	-0.12207031	3.5015380400000002	-8.793920926	0.11484375000000001	-0.24414062	0.61035156	0.24414062	1.2704589660000003	9.375317392	2.503832968	0.6713867	-0.18310547	-0.24414062	-9.212622300000001	-2.060009784	-0.6818847840000001	0	0.18310547	0.48828125	-0.40793457460000004	8.752050720000002	3.6427001800000003	0.30517578	-0.48828125	-0.6713867	4.023120108	8.1754393	1.8243408540000001	1.7089844	-0.91552734	1.2207031	1539960298.881
-9.266455072	-3.32807608	-1.7441894960000002	0.12207031	0.6713867	-0.12207031	3.447705072	-9.433935700000001	-0.12202148560000001	0.18310547	0.36621094	0.18310547	1.195092752	9.42915036	2.551684604	0.6713867	-0.18310547	-0.24414062	-9.49016124	-1.818359424	-0.576611322	0	0.12207031	0.6713867	-0.5191894568000001	9.051123200000001	3.4536866	0.48828125	-0.7324219	-0.5493164	6.537719748	7.675390380000001	1.2656738220000001	0.61035156	-1.4038086	1.4038086	1539960298.921
-9.589452880000001	-2.918945288	-1.9954101440000003	-0.18310547	-0.18310547	-0.061035156	3.302954074	-9.624145468	-0.3158203076	0.61035156	0.12207031	-0.24414062	1.4068359620000002	9.285595746	2.6126952880000003	0.61035156	-0.7324219	0	-9.35976538	-1.431957968	-0.5861816394	0.061035156	0.061035156	0.91552734	-0.4713378894	8.972167932000001	3.237158246	0.79345703	-0.8544922	-0.48828125	6.81884784	7.37751448	0.909179712	0.91552734	-0.48828125	1.2207031	1539960298.961
-9.42436502	-2.8112792540000004	-1.94636232	-0.7324219	0.061035156	-0.12207031	3.1821288940000003	-9.42077626	-0.2895019568	0.48828125	0.36621094	-0.36621094	1.534838858	9.265259080000002	2.686865216	0.48828125	-0.9765625	0.18310547	-9.065478240000001	-1.3685547120000001	-0.643603534	0.30517578	-0.18310547	0.91552734	-0.3804199280000001	8.880053420000001	3.16777356	0.91552734	-0.6713867	-0.24414062	6.81884784	7.37751448	0.909179712	0.6713867	-0.30517578	-0.061035156	1539960299.001
-9.481787140000002	-4.072167932	-2.063598642	-1.7089844	0.36621094	-0.79345703	2.971582068	-9.065478240000001	-0.015551758180000002	0.48828125	0.36621094	-0.36621094	1.400854532	9.557153060000001	2.72036142	0.48828125	-0.91552734	0.4272461	-9.07385234	-1.562353534	-0.6675292932	0.24414062	-0.24414062	0.8544922	-0.3014648462	9.023608426000001	3.158203076	0.91552734	-0.61035156	-0.12207031	3.4417237400000005	9.557153060000001	0.15910644960000003	0.7324219	-0.4272461	-1.2207031	1539960299.042
-10.483080580000001	-6.06159694	-2.345922824	0.30517578	-2.0751953	0.30517578	2.7634277160000003	-9.00207518	0.1387695288	0.4272461	0.61035156	-0.30517578	1.3482177520000003	10.627832460000002	2.743090854	0.4272461	-0.8544922	0.61035156	-10.49863318	-1.431957968	-0.974975589	-0.18310547	-0.12207031	0.9765625	-0.1411621106	9.60620108	3.017041034	0.91552734	-0.61035156	0	9.37890625	10.461548020000002	-0.16389160340000003	1.2817383	-2.1362305	-2.380371	1539960299.081
-9.759326080000001	-6.811669928000001	-2.05522464	0.91552734	0.5493164	0.61035156	2.24663089	-9.625341754	-0.23566894960000004	1.0375977	0.24414062	-0.061035156	1.5587646760000002	12.46533246	2.6258545320000004	0.4272461	0.48828125	0.24414062	-11.564526260000001	-0.708203125	-1.414013678	-0.24414062	-0.36621094	0.8544922	-0.03828125	11.05729982	2.8914307100000003	0.8544922	0.18310547	0.061035156	9.37890625	10.461548020000002	-0.16389160340000003	0.8544922	-0.4272461	-0.36621094	1539960299.121
-8.64558107	-4.978955072	-1.96669928	0.8544922	1.4648438	0.61035156	1.6305420320000001	-10.547681200000001	-1.1340820288	1.0375977	0.24414062	-0.061035156	1.84946286	13.65205072	2.39138179	0.4272461	0.48828125	0.24414062	-12.19616664	0.0693847644	-2.0911132200000004	-0.36621094	0.36621094	0.91552734	-0.8924316100000002	12.71655252	2.8411866	0.7324219	1.159668	0.24414062	0.001196289038	9.532031250000001	-1.166381839	-1.8920898	1.0986328	-0.61035156	1539960299.161
-7.62753894	-4.560253894000001	-3.4835937500000003	-0.4272461	4.272461	-0.12207031	0.984545926	-11.02858876	-1.833911142	1.2817383	-2.1972656	-0.24414062	1.8219482820000001	12.55625	2.09948732	0	1.4038086	0.6713867	-10.51657698	0.16987304320000002	-2.6725097840000003	-0.30517578	-0.061035156	0.36621094	-2.1975829680000003	12.79072284	2.854345746	0.30517578	1.2817383	0.7324219	1.9355957460000002	9.04155252	-1.547998004	-1.7089844	-1.0375977	-1.2817383	1539960299.201
-8.058202880000001	-6.178832968	-3.505126996	1.2207031	0.30517578	0.8544922	0.984545926	-11.02858876	-1.833911142	1.2817383	-2.1972656	-0.24414062	1.562353534	11.19367662	1.683178714	-0.48828125	1.7700195	1.4648438	-9.471020468	0.9031982428000002	-3.4656494600000003	-0.5493164	-0.61035156	0.36621094	-2.7765869600000004	10.998682100000002	2.2573974640000003	-0.061035156	1.0375977	1.3427734	1.9355957460000002	9.04155252	-1.547998004	0.6713867	-1.4648438	-1.6479492	1539960299.241
-7.693335160000001	-5.23735324	-4.091308606	-0.6713867	1.4648438	0.9765625	1.043164038	-8.333349640000002	-0.1626953076	-0.18310547	1.7089844	0.36621094	1.268066394	11.203247300000001	0.9031982428000002	-1.0375977	1.7700195	1.953125	-9.532031250000001	1.387695288	-2.902197284	0.12207031	-1.0986328	0.18310547	-2.5851807100000004	9.94833966	1.39008786	-0.4272461	1.0986328	1.953125	2.107861322	9.514086960000002	-1.4044433900000002	0.12207031	-0.5493164	-1.8310547	1539960299.281
-8.967382788	-4.015942392	-4.812670926	-0.36621094	-0.12207031	0.5493164	0.01315917932	-8.661132788000002	0.03588867212	-0.18310547	1.7089844	0.36621094	1.091015625	11.63630342	0.2978759784	-1.5258789	0.91552734	2.0751953	-9.8418705	1.040771466	-2.183227536	0.061035156	-1.159668	0.061035156	-2.428466754	10.42565944	0.9438721040000001	-0.12207031	0.91552734	2.0141602	1.3386474640000001	10.102661240000002	-1.183129892	0.36621094	-0.7324219	-2.380371	1539960299.321
-8.332153060000001	-3.575707968	-3.7790771760000004	-0.18310547	-0.061035156	0.48828125	-0.2512207068	-9.52604982	0.3517089856000001	-0.061035156	-0.30517578	-0.24414062	1.08383786	10.71994658	0.21413574280000003	-1.7089844	-0.12207031	1.8920898	-9.90048822	0.531152356	-1.4833984620000003	-0.061035156	-0.79345703	-0.24414062	-1.90808107	10.892211960000001	0.8840576080000001	0	0.12207031	1.7089844	1.3386474640000001	10.102661240000002	-1.183129892	0.18310547	-0.5493164	-2.8686523	1539960299.361
-7.041357428000001	-3.3065429320000006	-3.14265126	-0.48828125	-0.30517578	0.061035156	-0.2512207068	-9.52604982	0.3517089856000001	-0.061035156	-0.30517578	-0.24414062	1.08383786	10.71994658	0.21413574280000003	-1.4038086	-0.9765625	1.6479492	-9.241332968	0.3947753894	-1.035986322	-0.30517578	-0.79345703	-0.4272461	-0.8589355432	10.02490216	1.1855224640000002	-0.18310547	-0.30517578	1.2817383	1.5300537140000001	9.81555162	-0.8541503600000001	0.12207031	-0.7324219	-3.112793	1539960299.404
-6.9743650200000005	-2.9177491	-2.8914307100000003	-0.36621094	0.12207031	-0.18310547	0.8134765380000001	-8.05461412	1.166381839	0	-0.12207031	-0.30517578	1.9128662140000001	8.30942392	0.773999002	-0.9765625	-0.8544922	1.2817383	-8.728125	0.26318359620000004	-0.762036142	-0.48828125	-0.6713867	-0.48828125	-0.0657958966	8.875268570000001	1.528857428	-0.48828125	-0.061035156	0.91552734	2.217919928	9.066674820000001	-0.7201660340000001	0.12207031	-0.48828125	-3.112793	1539960299.441
-7.29138179	-2.82084964	-3.39267572	-0.061035156	0.24414062	-0.24414062	0.8278320288	-7.13825679	1.05991214	0	-0.12207031	-0.30517578	2.00856929	8.004370108000002	0.9462646760000001	-0.61035156	0.30517578	1.0375977	-8.387182608000002	0.26318359620000004	-0.49406739200000005	-0.79345703	-0.4272461	-0.61035156	0.288305661	8.23046875	1.7130859620000003	-0.7324219	0.48828125	0.61035156	2.217919928	9.066674820000001	-0.7201660340000001	0.12207031	0	-3.0517578	1539960299.481
-7.13586412	-2.9500489200000004	-3.7683105040000004	-0.30517578	-0.36621094	-0.30517578	0.7608398560000001	-6.681274460000001	0.6986327880000001	0.12207031	-0.30517578	-0.4272461	1.7980224640000002	8.0558107	1.2489257200000001	-0.36621094	1.2207031	0.79345703	-8.246020468000001	0.67709964	-0.24643554320000002	-0.8544922	-0.4272461	-0.61035156	0.6555663939999999	8.201757788	1.5743163940000002	-0.79345703	0.6713867	0.4272461	2.3710449280000003	8.978149460000001	-0.401953125	0.4272461	0.24414062	-2.8686523	1539960299.521
-7.564135880000001	-3.1462402160000003	-4.11044928	-0.4272461	0.48828125	-0.5493164	1.1304931610000002	-6.78176268	0.32778320680000006	0.36621094	-1.2207031	-0.48828125	1.7980224640000002	8.0558107	1.2489257200000001	-0.12207031	1.5258789	0.061035156	-8.55107428	0.9390869110000001	0.07058105432	-0.7324219	-0.30517578	-0.5493164	0.500048822	8.335742212000001	1.175952176	-0.79345703	0.9765625	0.24414062	2.3710449280000003	8.978149460000001	-0.401953125	0.4272461	0.48828125	-2.4414062	1539960299.561
-8.517577880000001	-3.285009784	-4.320996106	-0.5493164	-1.953125	-0.4272461	1.4798096040000002	-7.236352340000001	0.1411621106	0.12207031	-1.2817383	-0.24414062	1.752563498	9.317895468000001	1.4522949280000002	-0.18310547	1.5869141	-0.6713867	-9.087011780000001	0.966601538	0.0825439496	-0.61035156	-0.30517578	-0.61035156	0.056225586060000006	8.86928714	1.069482428	-0.79345703	0.4272461	0.061035156	1.61977536	9.299951080000001	-0.062207030760000004	0.18310547	-0.30517578	-2.1972656	1539960299.601
-8.643188400000001	-2.834008786	-4.306640576	-1.0375977	-1.953125	-0.36621094	1.7274413940000002	-7.717260880000001	0.15192871400000002	0.12207031	-1.2817383	-0.24414062	1.8733886780000002	10.04404254	1.3709472839999999	-0.30517578	0.6713867	-0.9765625	-9.60141574	0.4904785144	0.2033691394	-0.36621094	-0.24414062	-0.8544922	0.1196289038	9.651660340000001	1.3829101440000002	-0.7324219	0	-0.24414062	1.189111322	9.687548920000001	-0.6902587860000001	-0.12207031	-0.36621094	-2.0751953	1539960299.641
-8.680273560000002	-3.599633786	-3.609204074	-0.6713867	-0.91552734	-0.12207031	2.186816394	-8.213720746000002	0.24404297120000001	-0.7324219	-1.2817383	0.30517578	2.2753417540000003	10.65175818	1.35419928	-0.18310547	-0.48828125	-1.159668	-10.169653060000002	-0.07416992212000001	0.1315917932	-0.61035156	-0.061035156	-1.0986328	0.2237060504	10.340722840000002	1.9762695680000002	-0.6713867	-0.30517578	-0.61035156	1.9702880400000002	10.44838858	-1.3996582460000002	-0.61035156	-0.061035156	-1.953125	1539960299.681
-9.39086911	-4.69064946	-4.91315944	-1.7089844	0.4272461	-0.4272461	2.186816394	-8.213720746000002	0.24404297120000001	-0.7324219	-1.2817383	0.30517578	2.2753417540000003	10.65175818	1.35419928	0.30517578	-0.24414062	-1.4038086	-11.58486322	-0.17585449280000004	-0.1112548822	-0.5493164	-0.48828125	-1.159668	0.46774902160000004	11.41020468	2.5744139400000003	-0.61035156	-0.30517578	-0.91552734	1.9702880400000002	10.44838858	-1.3996582460000002	-0.4272461	0.061035156	-1.4648438	1539960299.721
-11.298950180000002	-6.3714357	-5.44072284	-1.3427734	0.79345703	0.30517578	2.9117675720000005	-10.5919429	-0.04067382788	-1.0986328	-0.79345703	0.48828125	2.04086911	13.355371400000001	1.5384277160000002	0.8544922	0.5493164	-1.6479492	-13.478588760000001	-0.9905273560000001	-0.5754150360000001	-0.24414062	-0.48828125	-1.0375977	0.17824707460000003	12.718945680000001	2.9943116	-0.61035156	-0.18310547	-1.0986328	5.514892572	12.905566100000001	1.7346191100000001	-2.2583008	0.061035156	-0.5493164	1539960299.762
-10.4543705	-6.82124002	-4.1606933900000005	1.4038086	-4.8217773	0.61035156	2.9117675720000005	-10.5919429	-0.04067382788	-1.0986328	-0.79345703	0.48828125	1.485791034	12.1231929	1.874584964	1.0375977	1.0375977	-1.7700195	-12.87207068	-1.268066394	-1.3805175720000002	-0.9765625	1.2207031	-1.0375977	-0.7201660340000001	12.765600540000001	3.517089856	-0.79345703	-0.061035156	-1.3427734	6.55327176	11.684154860000001	2.403344748	-3.0517578	-0.18310547	1.953125	1539960299.801
-6.681274460000001	-6.824829074	-1.667626996	0.24414062	-4.0893555	0.18310547	3.343627896	-13.25249002	-0.8888427520000001	-0.79345703	-0.91552734	0.5493164	1.485791034	12.1231929	1.874584964	0.91552734	0.9765625	-1.5869141	-10.36823732	0.19140625	-2.7131836060000003	-0.36621094	0.36621094	-0.48828125	-2.165283246	10.3790036	3.6917480040000004	-0.36621094	0.61035156	-0.91552734	6.55327176	11.684154860000001	2.403344748	-3.6010742	0.6713867	4.272461	1539960299.841
-7.01623552	-5.000488220000001	-0.8266357428000001	-1.4038086	5.3710938	0.30517578	3.343627896	-13.25249002	-0.8888427520000001	-0.4272461	-0.61035156	0.12207031	-0.25959472840000003	9.2042482	1.3661621400000001	0.12207031	0.7324219	-0.7324219	-9.165966754000001	-0.41511232	-3.2323730040000007	1.0986328	-0.18310547	-0.18310547	-3.8364991	7.88952626	3.70131839	-0.6713867	0.4272461	0	-1.0144531250000002	12.675878600000003	-1.3302734620000003	-1.3427734	2.5024414	4.5776367	1539960299.881
-10.184009080000001	-5.16557608	-3.2658691100000006	0.18310547	2.5634766	0.61035156	3.25151358	-9.535620108000002	0.8673096040000001	-0.7324219	1.0375977	-0.79345703	-0.84816893	9.843066100000001	0.961816394	-0.9765625	-1.4038086	0.4272461	-9.370532248	-1.534838858	-2.83879393	0.6713867	-0.36621094	0.12207031	-4.2587889400000005	7.640698380000001	4.041064496	0.30517578	-0.91552734	0.24414062	-0.7823730432	12.25119658	-1.29558107	-1.2207031	0.9765625	5.859375	1539960299.921
-9.261669928000002	-4.990917932	-3.39746106	2.0141602	-6.286621	0.8544922	2.09948732	-9.76171875	0.5802001800000001	0.61035156	2.6855469	-1.0986328	-0.84816893	9.843066100000001	0.961816394	-1.0986328	-3.540039	0.8544922	-9.448290740000001	-1.4630615020000002	-2.174853534	0.5493164	-0.24414062	0.30517578	-3.0768554320000003	9.10495607	3.744384784	0.6713867	-1.8310547	0.30517578	-0.7823730432	12.25119658	-1.29558107	-0.30517578	-0.9765625	5.554199	1539960299.961
-4.824633786	-3.8245362400000005	-1.1017822480000001	-0.061035156	-1.8310547	0.30517578	1.408032248	-9.810766280000001	0.0657958966	0.61035156	2.6855469	-1.0986328	-0.44143066100000006	10.18879442	1.184326178	-0.7324219	-3.112793	0.4272461	-8.56901857	-1.5743163940000002	-1.7872558900000002	0.61035156	-0.36621094	0.18310547	-1.638916034	9.20065944	3.7431884000000006	0.48828125	-1.3427734	0.30517578	-0.729736322	10.779760880000001	-0.381616214	-0.24414062	-1.4648438	5.2490234	1539960300.001
-5.055517572	-3.5362304320000004	-0.762036142	-1.0375977	5.9814453	0.24414062	1.679589856	-8.560644568	-0.20935058900000003	1.4648438	0.91552734	-0.9765625	0.3026611322	8.865698380000001	1.412817392	-0.36621094	-1.0375977	0.12207031	-8.24841304	-1.437939496	-1.3948730040000001	0.7324219	-0.4272461	0.30517578	-0.9677978240000001	8.00676268	3.7467773560000004	0.36621094	-0.8544922	0.24414062	-0.9797607428000001	8.741284440000001	0.961816394	0.4272461	0.79345703	4.272461	1539960300.041
-8.247216754	-3.6893554320000006	-2.3243896760000005	0.4272461	-0.4272461	0.18310547	2.058813498	-7.62993161	-0.2835205072	1.3427734	-0.061035156	-1.159668	0.23686523560000003	7.779467752000001	1.697534146	-0.24414062	-0.24414062	0.12207031	-8.094091754	-1.447509784	-1.0934082068000002	0.6713867	-0.36621094	0.61035156	-0.8206542932	7.0772461060000005	3.2945800720000005	0.12207031	-0.79345703	0.18310547	-0.2536132788	7.6239501800000005	0.9426757788	2.4414062	2.9296875	2.9296875	1539960300.081
-7.200463760000001	-3.063696286	-1.27524411	0.7324219	-2.746582	0.30517578	2.058813498	-7.62993161	-0.2835205072	0.9765625	0.30517578	-1.3427734	0.08732910340000001	7.473217752000001	1.6999267180000002	-0.30517578	-0.91552734	0	-8.30463858	-1.7094971040000002	-0.7680175720000001	0.61035156	-0.24414062	0.6713867	-0.6220702880000001	7.09160144	3.0206298920000005	0.24414062	-0.8544922	0	-2.3243896760000005	7.2925778800000005	-1.1556152160000002	1.0375977	1.0986328	1.2817383	1539960300.121
-6.12021466	-2.16767572	-0.764428714	-0.48828125	1.953125	0.24414062	1.7800780760000001	-7.408618210000001	-0.84816893	0.91552734	0.36621094	-1.4038086	1.3613769960000002	8.04504393	1.4810058900000003	-0.18310547	-1.7089844	-0.12207031	-8.311816394000001	-2.124609424	-0.5144042932	0.18310547	0	0.48828125	-0.19738769960000002	7.726831070000001	3.1653808900000002	0.61035156	-0.9765625	-0.24414062	-2.5791992800000005	7.025805710000001	-0.2536132788	1.5869141	-2.1972656	0.48828125	1539960300.161
-7.430151260000001	-2.026513678	-2.1114501800000003	-1.2817383	3.540039	0.061035156	1.665234424	-7.583276260000001	-1.0826415740000002	0.9765625	-0.12207031	-1.159668	1.3613769960000002	8.04504393	1.4810058900000003	0.36621094	-0.9765625	-0.24414062	-8.06538089	-2.097094748	-0.39836425720000007	0	-0.24414062	0.61035156	0.2835205072	8.125195288	3.4321533540000004	0.7324219	-0.6713867	-0.30517578	-2.5791992800000005	7.025805710000001	-0.2536132788	3.0517578	-5.1879883	-0.36621094	1539960300.201
-9.70310054	-3.21203624	-2.94526358	-0.36621094	1.8310547	0.30517578	1.7130859620000003	-7.791430710000001	-1.119726538	0.9765625	-0.12207031	-1.159668	2.0923096040000004	8.19936502	1.85544429	0.91552734	0.61035156	-0.12207031	-8.512792932	-2.045654254	-0.416308606	-0.18310547	-0.30517578	0.6713867	0.34094239200000004	8.212524460000001	3.399853534	0.6713867	-0.4272461	-0.24414062	5.231372300000001	8.12280252	-0.5754150360000001	2.1362305	-5.92041	0.4272461	1539960300.241
-10.94724092	-4.047045926	-3.1893066100000005	0	-0.5493164	0.7324219	1.7059082460000001	-8.13356929	-1.2453369600000002	0.8544922	-0.24414062	-0.7324219	2.0935058900000003	9.124096940000001	2.483496106	0.9765625	1.7089844	0.061035156	-9.14682608	-1.356591754	-0.45100097840000003	-0.30517578	-0.24414062	0.8544922	0.04306640576	8.255590560000002	3.129492212	1.0375977	-0.5493164	-0.18310547	9.00207518	10.52614766	-1.7298339660000002	1.4038086	2.0751953	1.159668	1539960300.281
-12.77517122	-5.63691394	-5.784057608	0.8544922	-0.4272461	-0.18310547	1.6616454680000001	-8.55585962	-1.4929687500000002	0.8544922	-0.4272461	-0.36621094	2.0935058900000003	9.124096940000001	2.483496106	0.7324219	1.0986328	0.4272461	-10.886230040000001	-0.1315917932	-0.343334964	-0.30517578	-1.2207031	1.5258789	-0.31701660340000004	9.22338858	2.86870108	1.3427734	-0.36621094	0.12207031	9.00207518	10.52614766	-1.7298339660000002	-2.0751953	0.8544922	-2.2583008	1539960300.321
-9.791625900000001	-6.150122300000001	-3.7324219240000005	0.6713867	-2.0751953	-0.18310547	1.6616454680000001	-8.55585962	-1.4929687500000002	0.7324219	-0.7324219	0	2.0336913940000003	11.40302716	2.477514676	0.61035156	-0.24414062	0.79345703	-13.34938948	0.693847644	-0.0980957068	0.18310547	0.18310547	1.4038086	-0.8218505890000001	11.79541034	1.9284179320000001	1.0986328	-0.91552734	0.30517578	5.2720459260000005	12.34809604	3.80778804	-1.5869141	3.3569336	0.18310547	1539960300.361
-7.206445288	-5.0447509	-1.8195557100000002	0	1.0986328	0.12207031	1.909277356	-11.365942000000002	-1.5779052520000003	-0.4272461	-1.0986328	1.7089844	2.0289062500000004	12.543090560000001	1.3015625000000002	0.061035156	-1.3427734	0.8544922	-11.81215854	0.439038089	-1.2608886780000002	0.5493164	0.79345703	0.5493164	-0.4330566394	13.25249002	1.449902356	0.9765625	-0.24414062	-0.18310547	-0.9582275360000001	7.836889480000001	-3.2239991	-6.286621	3.2348633	-1.4648438	1539960300.401
-8.77836911	-5.037573380000001	-5.127294928000001	-0.4272461	2.1972656	-0.79345703	2.496655252	-10.097875900000002	0.13757324280000002	-0.4272461	-1.0986328	1.7089844	2.0289062500000004	12.543090560000001	1.3015625000000002	0.12207031	-1.6479492	0.7324219	-11.09558058	0.24643554320000002	-2.1521240020000003	-0.7324219	0.8544922	0.36621094	-0.12919922120000002	12.24641124	1.9726807100000001	1.0375977	1.6479492	-0.48828125	-0.9582275360000001	7.836889480000001	-3.2239991	2.0141602	-2.9296875	-0.79345703	1539960300.441
-8.188598740000002	-5.036376800000001	-5.744580072	-0.24414062	-3.479004	-0.24414062	2.496655252	-10.097875900000002	0.13757324280000002	-1.3427734	0.79345703	2.1362305	2.5564697480000005	12.00236772	0.9977050720000001	0.5493164	0.8544922	0.6713867	-10.844360520000002	1.107763678	-2.282519568	-0.5493164	0.48828125	0.18310547	-1.144848642	11.45446736	1.6532714660000003	0.061035156	1.953125	0.12207031	2.191601538	9.496142572	-1.81118161	-0.18310547	0.36621094	-1.8310547	1539960300.481
-7.5796875	-3.9046875	-3.5158935700000002	-1.6479492	1.2817383	-0.48828125	1.867407248	-9.87058058	1.753759784	-1.7089844	2.6245117	1.7089844	1.2453369600000002	12.0466304	0.41152344240000005	0.30517578	3.3569336	0.7324219	-10.35627446	0.8206542932	-2.162890576	-0.61035156	0.18310547	0.12207031	-2.00258786	11.51547824	1.0886230432000001	-0.4272461	1.8310547	0.48828125	1.0563232428000002	10.0464357	-1.6891601440000001	0.48828125	1.8920898	-2.2583008	1539960300.521
-8.43981929	-4.309033246	-3.93339856	-0.24414062	0.24414062	-0.48828125	0.5443115216000001	-10.66132788	1.6544677520000002	0.24414062	-0.12207031	-0.48828125	1.2453369600000002	12.0466304	0.41152344240000005	-0.30517578	2.0141602	0.79345703	-9.89929164	0.6854736419999999	-1.8817626800000002	-1.0986328	0.30517578	0	-2.31481929	11.176928420000001	0.909179712	-0.061035156	1.159668	0.24414062	1.0563232428000002	10.0464357	-1.6891601440000001	0.5493164	0.061035156	-2.319336	1539960300.561
-7.646679712	-4.2061523560000005	-3.71088858	-0.4272461	-1.0375977	-0.4272461	0.5443115216000001	-10.66132788	1.6544677520000002	0.24414062	-0.12207031	-0.48828125	1.3422363220000002	9.60141574	0.41271972840000004	-0.18310547	-0.061035156	0.61035156	-9.19946286	1.3470214660000002	-1.676000998	-0.91552734	0.12207031	-0.24414062	-1.9595214660000002	9.942358720000001	0.907983426	0.061035156	0.6713867	0.12207031	2.1305908540000003	9.37890625	-0.61848143	-0.12207031	-0.061035156	-2.380371	1539960300.601
-7.01982428	-3.794628894	-3.3914795320000004	-0.7324219	-0.5493164	-0.6713867	1.464257788	-8.332153060000001	1.757348642	0.24414062	-1.953125	-0.7324219	1.5563721040000003	9.261669928000002	0.37204589660000004	0	-0.061035156	0.36621094	-8.7364991	1.4331542540000002	-1.6903564300000002	-0.7324219	0.061035156	-0.18310547	-1.6281494600000002	9.1109375	0.8134765380000001	-0.30517578	0.61035156	0.24414062	2.2382567900000003	9.19946286	-0.641210962	-0.061035156	-0.18310547	-2.319336	1539960300.641
-6.889428420000001	-3.7395996400000002	-3.494360324	-0.24414062	0.12207031	-0.91552734	1.680786142	-7.24951178	1.5396240020000003	0	-0.9765625	-0.48828125	1.5563721040000003	9.261669928000002	0.37204589660000004	-0.36621094	0.7324219	0.12207031	-8.774780252000001	1.2788329680000001	-1.522875998	-0.7324219	0.30517578	-0.48828125	-1.427172824	8.795117212000001	0.850561502	-0.48828125	0.8544922	0.061035156	2.2382567900000003	9.19946286	-0.641210962	0	0.30517578	-2.1972656	1539960300.681
-6.918139480000001	-4.14035643	-3.8329101440000004	-0.24414062	0	-0.9765625	1.204663089	-6.93010234	0.8661132788	-0.12207031	0.48828125	-0.18310547	1.437939496	9.273632788	0.062207030760000004	-0.30517578	0.61035156	-0.061035156	-8.680273560000002	1.5551757200000003	-1.2919922120000003	-0.61035156	0.30517578	-0.6713867	-1.391284146	8.95063498	0.9020019568000001	-0.48828125	0.91552734	-0.18310547	1.9810547120000002	9.140844748000001	-0.7213623200000001	-0.061035156	0.79345703	-2.0751953	1539960300.721
-7.613183606000001	-4.79113768	-3.841284146	0.12207031	-0.18310547	-0.6713867	1.143652356	-7.105957068	0.33256836060000006	0.12207031	-0.79345703	0.18310547	1.4463134979999999	9.555957068	0.15671386780000002	-0.12207031	0.5493164	-0.36621094	-8.827417032000001	1.7657226440000002	-1.302758786	-0.48828125	0.48828125	-0.5493164	-1.65805661	9.120507788000001	0.855346646	-0.7324219	0.61035156	-0.24414062	1.847070288	9.34780252	-0.11005859620000001	-0.061035156	0.5493164	-1.7700195	1539960300.761
-8.21013179	-4.895214856	-3.9979980040000007	0.79345703	-1.4038086	0	1.476220746	-7.383496106000001	0.05861816394	0.12207031	-0.79345703	0.18310547	1.4463134979999999	9.555957068	0.15671386780000002	-0.12207031	0.48828125	-0.61035156	-8.88723143	2.0923096040000004	-1.453491214	-0.24414062	0.36621094	-0.6713867	-1.885351538	9.35976538	0.7979248200000001	-0.7324219	0.36621094	-0.24414062	1.847070288	9.34780252	-0.11005859620000001	-0.18310547	0.12207031	-1.2817383	1539960300.801
-7.99838858	-4.336547824	-3.721655252	0.48828125	-1.4648438	0.5493164	1.8602295320000002	-7.68735324	-0.02033691394	-0.18310547	-0.9765625	0.12207031	1.6149902160000003	10.759423920000001	0.5993408246	-0.36621094	0.36621094	-0.8544922	-8.705395468	2.168872104	-1.5982422120000002	0.36621094	0.12207031	-0.79345703	-2.25859375	9.8765625	0.775195288	-0.8544922	0.18310547	-0.18310547	1.983447284	9.383691394000001	-0.45100097840000003	-0.36621094	-0.30517578	-0.9765625	1539960300.841
-7.7076902	-4.4430175720000005	-3.8125733800000003	0.7324219	-0.6713867	0.91552734	2.0659912140000003	-8.2005616	0.05861816394	-1.0986328	0.12207031	0.48828125	1.297973642	10.869482820000002	0.63881839	-0.7324219	0.12207031	-0.91552734	-9.020019568	1.698730432	-1.8279297120000002	1.0375977	-0.61035156	-1.0375977	-2.64140625	10.064379500000001	1.18671875	-0.91552734	-0.48828125	0.061035156	4.1331787140000005	8.748461960000002	-0.14235839660000002	-0.24414062	0	-0.79345703	1539960300.881
-7.422973740000001	-5.08063948	-3.4369384000000003	-0.24414062	-2.4414062	-0.061035156	2.3746337860000004	-8.638403060000002	0.37683107	-1.5258789	0.5493164	0.6713867	1.297973642	10.869482820000002	0.63881839	-0.91552734	-0.79345703	-0.6713867	-10.000976440000002	0.34572753600000006	-1.774096646	1.0986328	-0.18310547	-1.159668	-2.387792932	10.245019960000002	1.7214599640000001	-1.0375977	-1.159668	0.061035156	4.1331787140000005	8.748461960000002	-0.14235839660000002	-0.5493164	-0.061035156	-0.12207031	1539960300.921
-8.04504393	-6.81884784	-1.5587646760000002	0.5493164	-0.24414062	0.48828125	2.3746337860000004	-8.638403060000002	0.37683107	-1.5258789	0.5493164	0.6713867	0.9522461060000001	10.73789038	0.7010253600000002	-0.9765625	-1.8920898	-0.5493164	-10.906567000000003	-0.8194580072000001	-2.2107422120000004	1.3427734	0.12207031	-1.0986328	-1.610205072	10.035669420000001	2.3973632200000004	-0.79345703	-1.2207031	-0.18310547	3.9525389400000006	10.096679320000002	1.5001464660000001	-0.91552734	-0.8544922	1.7700195	1539960300.961
-9.590649460000002	-6.391772660000001	-1.312329074	1.3427734	1.2207031	0.48828125	2.190405252	-10.266552520000001	-0.23208007200000003	-0.61035156	0	0.061035156	1.4822021760000001	10.66970198	0.8673096040000001	-0.61035156	-1.8310547	-0.7324219	-11.609985520000002	-1.8757812500000002	-2.3028564300000003	0.9765625	0.6713867	-0.9765625	-0.8182617212000002	10.18161592	3.4919677520000003	-0.18310547	-0.18310547	-0.5493164	1.081445288	13.360155760000001	0.8074951080000001	-1.6479492	-0.9765625	2.9296875	1539960301.001
-10.034472840000001	-4.848559604	-2.2621826080000003	1.4648438	-0.6713867	-0.18310547	2.3614746400000004	-11.374316100000001	-0.8888427520000001	-0.12207031	-0.061035156	0	1.4822021760000001	10.66970198	0.8673096040000001	0	-0.36621094	-0.6713867	-10.997485520000001	-2.138964856	-2.396167032	0.6713867	0.7324219	-0.6713867	-1.1604003600000001	10.5225589	4.3150146760000005	-0.061035156	0.61035156	-0.6713867	1.081445288	13.360155760000001	0.8074951080000001	-1.6479492	-0.79345703	3.2348633	1539960301.041
-9.38129892	-4.628442392	-2.19399411	0.7324219	0.36621094	-0.6713867	2.3614746400000004	-11.374316100000001	-0.8888427520000001	-0.12207031	-0.061035156	0	1.3793212860000001	10.602710159999999	1.4522949280000002	0.48828125	1.0375977	-0.18310547	-10.088306200000002	-2.0695800720000004	-2.4583741	0.48828125	0.5493164	-0.18310547	-1.987036142	9.778466754	4.1427491000000005	-0.36621094	0.18310547	-0.48828125	-2.0923096040000004	12.41508786	-0.94506839	-1.6479492	-1.953125	2.9907227	1539960301.081
-8.125195288	-4.7995117800000004	-1.443920926	0.24414062	-1.2817383	-0.5493164	2.5098144959999997	-11.483178420000002	-1.3948730040000001	0.12207031	0.30517578	-0.24414062	0.5598632788000001	9.868188400000001	1.8267334260000003	0.30517578	0.9765625	0.18310547	-9.536816394	-1.8375000000000001	-2.372241214	0.5493164	0.6713867	-0.12207031	-2.173657248	8.86928714	3.5266601440000005	-0.36621094	-0.36621094	-0.36621094	0.793139676	8.19697284	0.30505371400000003	-1.159668	-2.380371	2.1362305	1539960301.121
-7.360766574	-4.859326080000001	-0.6962402160000001	-0.061035156	0	-0.48828125	1.7094971040000002	-9.325073380000001	-1.7800780760000001	-0.12207031	0.7324219	-0.79345703	-0.1626953076	9.3489991	1.859033246	0	-0.61035156	0.12207031	-9.0092527	-1.9176513580000003	-2.337548822	0.6713867	0.48828125	-0.12207031	-1.84946286	8.53671875	3.228784146	0	-0.36621094	-0.4272461	0.793139676	8.19697284	0.30505371400000003	0.30517578	-0.36621094	1.159668	1539960301.161
-7.885937500000001	-4.559057608	-0.83022464	0.36621094	-0.48828125	-0.61035156	1.3829101440000002	-8.6348143	-1.58149411	-0.36621094	0.36621094	-1.159668	0.6759033540000001	8.96140126	1.5970459260000003	0	-1.0375977	-0.061035156	-8.9745607	-2.327978534	-2.2944824280000002	0.4272461	0.48828125	-0.061035156	-1.528857428	8.528344748	3.4417237400000005	0.18310547	-0.18310547	-0.48828125	1.2919922120000003	8.189794928000001	0.25839844240000004	1.2207031	2.8076172	0.18310547	1539960301.201
-7.71367212	-4.2109375	-0.7141846040000002	0.30517578	-0.12207031	-0.6713867	1.2106445288	-8.2173098	-1.447509784	-0.36621094	0	-1.0986328	0.6759033540000001	8.96140126	1.5970459260000003	0.24414062	-0.4272461	-0.061035156	-9.034375	-2.477514676	-2.3255859620000003	0.12207031	0.6713867	-0.061035156	-1.111352536	8.595336960000001	3.6881591460000003	0.24414062	0	-0.61035156	0.1256103534	8.518774460000001	-0.5502929712000001	0.79345703	2.0141602	-0.36621094	1539960301.241
-7.658642572	-4.201367212	-0.7225586060000001	-0.12207031	0.5493164	-0.7324219	1.0347900360000002	-8.036669928	-1.6365234620000002	-0.24414062	-0.18310547	-0.61035156	0.7979248200000001	8.917138580000001	1.606616214	0.61035156	0.18310547	-0.061035156	-8.94465306	-2.6306396760000004	-2.414111322	-0.24414062	0.8544922	-0.061035156	-0.9893310700000001	8.59294429	3.7838623200000003	0.24414062	0.61035156	-0.7324219	-0.573022464	8.234057608	-0.5036376800000001	0.9765625	-0.7324219	-0.5493164	1539960301.281
-7.847656250000001	-4.502832068	-1.0886230432000001	-0.12207031	1.0986328	-0.6713867	1.0120605432	-8.2938723	-1.8985107820000002	0.061035156	-0.4272461	-0.18310547	0.9953125	9.405224640000002	1.8697998200000001	0.79345703	0.7324219	0	-8.936279254	-2.851953076	-2.64379892	-0.6713867	0.6713867	0.061035156	-1.2489257200000001	8.685058606	3.7120849640000007	0.36621094	0.91552734	-0.6713867	1.9583251800000003	9.30952176	1.3063476440000001	1.7089844	0.18310547	-0.36621094	1539960301.321
-7.968481430000001	-4.672705072	-1.650878894	-0.8544922	0.61035156	-0.91552734	1.0120605432	-8.2938723	-1.8985107820000002	0.12207031	-0.6713867	0.12207031	0.9953125	9.405224640000002	1.8697998200000001	0.91552734	1.0986328	0.061035156	-8.84296875	-2.674902356	-2.6222655759999998	-0.91552734	0.48828125	0.30517578	-1.600634784	8.84177266	3.62475589	0.36621094	0.91552734	-0.5493164	2.5899658540000003	9.438720746000001	0.885253894	1.0375977	-0.6713867	-0.48828125	1539960301.361
-8.335742212000001	-5.14284694	-1.683178714	-0.48828125	0.24414062	-0.6713867	1.3242920320000002	-9.87536592	-2.0336913940000003	0.12207031	-0.36621094	0.48828125	1.0898193390000002	9.559545926	1.9164550720000002	0.8544922	1.2207031	0.24414062	-9.18630342	-2.45	-2.7119873200000004	-1.159668	0.5493164	0.5493164	-1.6999267180000002	8.851342752	3.446508786	0.4272461	0.91552734	-0.30517578	3.338842752	9.410009980000002	0.5502929712000001	0.4272461	-0.5493164	-0.8544922	1539960301.401
-7.90148912	-5.611792032	-2.118627896	-1.2817383	0.9765625	-1.2207031	1.3242920320000002	-9.87536592	-2.0336913940000003	0.24414062	-0.48828125	0.48828125	1.1604003600000001	9.514086960000002	1.8195557100000002	0.79345703	1.0375977	0.36621094	-9.24013678	-1.9738769960000002	-2.749072284	-1.2207031	0.24414062	0.79345703	-1.6879638580000003	8.886035340000001	3.2455322480000004	0.61035156	1.159668	-0.24414062	0.6962402160000001	10.000976440000002	-0.1196289038	0	0.48828125	-2.380371	1539960301.441
-8.129980432	-5.40722644	-1.915258786	-0.61035156	0.36621094	-1.0375977	1.4774170320000002	-9.82033696	-1.5121094240000001	0.24414062	-1.0375977	0.18310547	1.4546875000000001	9.718652160000001	1.58747554	0.7324219	1.0986328	0.5493164	-9.83229982	-1.6472900360000002	-2.548095746	-1.3427734	0.61035156	0.91552734	-1.7633300720000002	9.121704074	2.9572264400000003	0.6713867	1.2817383	-0.12207031	3.249121106	10.52614766	0.84816893	1.159668	1.2207031	-1.159668	1539960301.481
-6.893017572	-4.350903354000001	-1.9224365020000003	-0.5493164	1.7089844	-1.3427734	1.620971646	-9.52485324	-1.166381839	0.24414062	-0.8544922	0.48828125	1.604223642	9.92919928	1.1711669928000001	0.6713867	0.9765625	0.8544922	-9.284399460000001	-1.168774411	-2.400952176	-1.4648438	0.91552734	0.8544922	-1.848266574	9.2808107	2.5899658540000003	0.61035156	1.2817383	-0.18310547	2.851953076	10.466333360000002	-0.381616214	0.061035156	1.0986328	-1.2207031	1539960301.521
-6.377417032	-4.854541034	-3.1845214660000005	-0.7324219	3.2958984	-2.2583008	1.899707068	-8.612085160000001	-0.8146728240000001	0.24414062	-0.8544922	0.48828125	1.7059082460000001	9.482983426	0.71538089	0.79345703	0.7324219	1.2207031	-8.7448732	-0.22011719240000002	-2.49426268	-1.7089844	0.9765625	0.91552734	-1.9104736420000001	8.761621106	2.1880126800000004	0.36621094	1.4038086	-0.36621094	1.1711669928000001	9.55117212	-0.21533202880000002	0.12207031	0.24414062	-1.5258789	1539960301.561
-6.89780252	-7.589257788	-3.905883786	0.36621094	1.8920898	-1.8920898	2.7825683900000002	-7.43374002	-0.0980957068	0.18310547	-0.79345703	0.4272461	1.9224365020000003	9.066674820000001	0.3971679712	0.91552734	0.7324219	1.4648438	-9.753344748	1.5156982820000002	-2.68327626	-1.5258789	1.4038086	0.91552734	-1.990625	8.468530252	1.3685547120000001	0.18310547	1.5258789	-0.4272461	2.76821286	9.796411240000001	0.11723633180000001	0.061035156	0.79345703	-0.9765625	1539960301.601
-7.293774460000001	-8.38957518	-5.21223143	0.12207031	-0.79345703	-1.159668	3.4596679320000003	-6.94685054	0.4139160144	-0.4272461	0.5493164	0.061035156	2.1066650360000003	9.73540036	0.132788089	0.6713867	0.6713867	1.2817383	-10.535717360000001	2.41770018	-2.47392572	-0.7324219	2.0141602	0.61035156	-1.945166034	9.578686600000001	0.2619873004	-0.061035156	1.3427734	-0.12207031	2.76821286	9.796411240000001	0.11723633180000001	0.36621094	1.8920898	-0.12207031	1539960301.641
-7.05571286	-7.110742212000001	-4.129589856	1.0375977	-1.5869141	-0.7324219	3.4596679320000003	-6.94685054	0.4139160144	-0.4272461	0.5493164	0.061035156	2.313623004	11.04892572	0.30385742800000004	0.12207031	0.24414062	0.79345703	-10.392163040000002	2.2753417540000003	-2.414111322	-0.30517578	2.5634766	0.6713867	-1.7872558900000002	11.051317899999999	0.03349609424	0.12207031	1.8310547	-0.30517578	0.4761230432	10.308423020000001	-0.6507812500000001	0	-0.36621094	0.061035156	1539960301.681
-6.163281250000001	-6.25180661	-3.192895468	1.7700195	0.18310547	-1.4648438	4.44660643	-8.194580072	1.302758786	-0.48828125	0.12207031	-0.61035156	3.1797364200000002	11.1015625	1.39008786	-0.61035156	-0.61035156	0.91552734	-9.53322734	1.9487548920000002	-2.6892577880000004	0.24414062	3.0517578	0.4272461	-2.042065396	10.576391280000001	0.642407248	0.4272461	1.8310547	-0.9765625	2.0145507200000004	9.67438948	-0.23208007200000003	-0.12207031	-1.7700195	0.24414062	1539960301.721
-5.90847194	-5.9635009000000005	-2.958422824	1.8920898	-0.6713867	-2.319336	4.44660643	-8.194580072	1.302758786	-0.48828125	0.12207031	-0.61035156	3.7431884000000006	10.0213134	2.003784146	-1.5258789	-2.8686523	1.8310547	-8.67788089	1.469042932	-3.3149170320000003	0.12207031	3.3569336	0.30517578	-2.1700683900000004	9.15041484	1.106567392	-0.061035156	0.7324219	-0.79345703	2.0145507200000004	9.67438948	-0.23208007200000003	0.48828125	-0.5493164	0.36621094	1539960301.761
-5.994604532	-6.2087400200000005	-2.3255859620000003	1.4648438	-0.79345703	-2.8686523	5.462255890000001	-5.97546376	2.22629393	-0.30517578	0.79345703	-1.5258789	4.8533447480000005	7.702905252000001	3.323291034	-1.8920898	-3.90625	2.6855469	-8.266357428000001	0.660351538	-3.86879892	0.061035156	3.9672852	0.12207031	-1.870996106	7.7902346200000006	1.409228534	-0.6713867	0.4272461	-0.061035156	1.6736084260000001	9.95432158	-0.21054687500000002	0.4272461	0.6713867	0.36621094	1539960301.801
-6.220702880000001	-6.841576980000001	-2.8579346040000004	1.7089844	-1.2207031	-2.5024414	5.055517572	-5.62853984	2.0336913940000003	-0.12207031	1.6479492	-2.0141602	4.8533447480000005	7.702905252000001	3.323291034	-2.319336	-4.1503906	3.0517578	-7.71367212	0.19619140380000002	-4.550683606000001	-0.12207031	4.211426	-0.061035156	-0.723754892	7.534228240000001	1.272851538	-0.8544922	1.159668	0.4272461	0.65676268	9.575097840000002	-0.4103271466	0.61035156	-0.12207031	0.30517578	1539960301.841
-6.23984375	-7.322485520000001	-2.65935054	1.4038086	-2.5634766	-2.1972656	4.758837860000001	-5.97905252	1.47263179	0.5493164	1.8920898	-2.746582	4.95622554	7.723242212000001	3.198876996	-2.6855469	-3.9672852	3.1738281	-7.36555162	0.0897216754	-5.0626952880000005	-0.4272461	4.272461	0.12207031	-0.8266357428000001	8.357275360000001	1.272851538	-0.30517578	1.8310547	0.6713867	1.6269530760000002	9.37890625	-0.723754892	0.61035156	-1.0375977	0.48828125	1539960301.881
-5.829516574	-7.211230432000001	-1.6891601440000001	1.4038086	-2.6855469	-2.380371	4.806689496	-6.83200679	0.9570312500000001	1.7700195	0.12207031	-2.8076172	5.537622300000001	8.28908696	2.04086911	-2.9296875	-4.5776367	3.0517578	-7.121509080000001	0.01794433606	-5.573510880000001	-0.4272461	4.9438477	0.4272461	-1.0587158540000001	8.84177266	1.534838858	-0.30517578	2.1972656	1.159668	2.9823487400000004	9.651660340000001	-1.0240234620000002	0.61035156	-0.36621094	0.7324219	1539960301.921
-5.49934056	-7.190893570000001	-1.2668701080000002	0.6713867	-1.7089844	-2.9296875	4.806689496	-6.83200679	0.9570312500000001	1.7700195	0.12207031	-2.8076172	5.537622300000001	8.28908696	2.04086911	-2.6855469	-5.065918	2.8686523	-6.74348143	0.17944336060000002	-6.5592527	-0.79345703	4.4555664	0.24414062	-1.7106933900000003	9.103759980000001	1.600634784	0.24414062	1.953125	1.2817383	2.55048822	9.785644568	-0.9510498200000002	0.4272461	0.6713867	0.30517578	1539960301.961
-5.736206070000001	-7.918237320000001	-1.1328857428	0.4272461	-0.7324219	-2.6855469	4.91315944	-8.488867212	-0.32060547120000005	2.9296875	-2.5634766	-2.9296875	5.735009980000001	8.881250000000001	1.46665036	-2.319336	-4.272461	2.746582	-6.202759080000001	0.5754150360000001	-6.904980432	-0.79345703	4.333496	0.18310547	-2.25261232	9.697119110000001	1.43076178	0.12207031	1.5258789	1.7089844	1.4798096040000002	9.35976538	-1.069482428	0.7324219	0.24414062	-0.12207031	1539960302.001
-5.77329074	-8.3536866	-1.0898193390000002	0.5493164	-2.6855469	-2.2583008	4.86770018	-8.74606929	-0.619677716	2.9296875	-2.5634766	-2.9296875	5.76013179	9.145629892	0.6304443390000001	-2.0141602	-3.6010742	2.380371	-5.577099640000001	0.79194339	-7.418188400000001	-0.7324219	4.272461	0.30517578	-2.427270468	9.997387680000001	1.562353534	0	1.2207031	1.8920898	2.3160155760000003	9.131274460000002	-1.1472412140000001	1.0375977	-0.30517578	0	1539960302.041
-4.77319339	-9.066674820000001	-0.6663330072	0.24414062	-1.4648438	-2.0751953	4.86770018	-8.74606929	-0.619677716	2.5024414	-3.90625	-2.6245117	5.76013179	9.145629892	0.6304443390000001	-1.5869141	-1.953125	2.0141602	-5.01603984	0.9486572480000001	-8.141943390000002	-0.8544922	4.272461	0.36621094	-2.460766574	9.65883786	1.701123004	-0.30517578	1.2207031	1.7089844	2.9572264400000003	9.438720746000001	-0.9354980432000001	0.79345703	0.6713867	-0.30517578	1539960302.081
-4.781567392	-8.927905252	-0.03349609424	0.6713867	-1.0375977	-1.8310547	4.841381790000001	-8.762817392	-0.8242431610000001	1.5258789	-3.3569336	-2.5634766	5.40842302	9.32746556	0.49406739200000005	-1.159668	-0.6713867	1.4038086	-4.514794928000001	1.0922119110000001	-8.28430162	-0.7324219	4.1503906	0.48828125	-2.239453076	9.89091754	1.6353271760000003	-0.5493164	1.4648438	1.4648438	2.0839355040000003	9.418384080000001	-1.234570288	0.6713867	0.18310547	-0.12207031	1539960302.121
-4.594946286	-8.47451178	0.23208007200000003	0.6713867	-0.8544922	-2.2583008	4.23486322	-8.8214357	-0.47971191100000005	1.159668	-1.0986328	-2.1362305	5.1177246400000005	9.322680710000002	0.893627896	-0.7324219	-0.48828125	1.0375977	-3.9776612400000007	1.2297851440000003	-8.80588408	-0.6713867	4.0283203	0.5493164	-2.445214856	10.163672120000001	1.6281494600000002	-0.8544922	1.7700195	1.159668	2.56723642	9.557153060000001	-1.1257080072	0.61035156	-0.4272461	0.12207031	1539960302.161
-4.015942392	-9.0858152	-0.22968750000000002	0.61035156	0.36621094	-2.319336	3.6462889400000003	-8.87766124	-0.6089111420000001	0.5493164	0.061035156	-1.5869141	5.1177246400000005	9.322680710000002	0.893627896	0	0	0.9765625	-3.3220947480000005	1.259692392	-9.366943390000001	-0.5493164	3.7841797	0.48828125	-2.42607428	9.865796220000002	1.830322284	-0.61035156	1.4038086	0.7324219	2.6665283540000004	9.45307608	-1.1651855432	0.36621094	-0.061035156	-0.061035156	1539960302.201
-4.03986821	-9.210229532000001	0.440234375	0.79345703	-0.18310547	-1.8310547	3.393872104	-9.418384080000001	-0.6232665740000001	0.061035156	0.061035156	-1.3427734	5.59265126	9.81196286	0.850561502	0.30517578	0.6713867	0.91552734	-2.45598143	1.341040036	-9.613378894	-0.36621094	3.4179688	0.4272461	-2.42368161	10.418481920000001	1.5563721040000003	-0.30517578	1.6479492	0.30517578	2.878271466	9.1193116	-1.7059082460000001	0.61035156	-0.24414062	0.12207031	1539960302.241
-3.476416034	-9.034375	0.25959472840000003	0.7324219	0.91552734	-1.8310547	3.249121106	-9.338232428000001	-0.4342529254	-0.24414062	0.8544922	-0.79345703	6.64179712	10.006958360000002	1.331469748	0.36621094	0.30517578	1.3427734	-1.8255371400000002	1.485791034	-10.039258180000001	-0.30517578	2.9296875	0.48828125	-3.0206298920000005	10.29047824	1.490576178	-0.4272461	0.91552734	-0.061035156	2.7299316100000004	9.231762680000001	-1.52526857	0.4272461	-0.061035156	0	1539960302.281
-3.676196286	-9.343017572	0.019140625	0.5493164	0.24414062	-1.5869141	4.366455072	-9.589452880000001	-0.41271972840000004	-0.61035156	0.4272461	-2.0141602	6.64179712	10.006958360000002	1.331469748	0.6713867	-0.5493164	2.0141602	-1.5396240020000003	1.66044928	-10.339526260000001	-0.24414062	2.4414062	0.36621094	-3.025415036	10.459154860000002	1.5563721040000003	-0.30517578	0.48828125	-0.18310547	2.344726538	8.881250000000001	-1.5300537140000001	0.48828125	-0.30517578	-0.18310547	1539960302.321
-2.9548339660000003	-9.527246106	0.4330566394	0.48828125	0.061035156	-1.2817383	5.325878894000001	-9.22578125	-0.28471679320000004	-0.79345703	0.8544922	-2.0751953	7.144238220000001	9.578686600000001	1.350610324	0.91552734	0.12207031	2.1362305	-1.276440396	1.629345746	-10.503417540000001	-0.18310547	2.1972656	0.30517578	-2.115039038	10.639795320000001	1.81716304	-0.7324219	0.5493164	-0.5493164	2.344726538	8.881250000000001	-1.5300537140000001	0.7324219	-0.48828125	-0.061035156	1539960302.361
-2.854345746	-9.77368161	0.1579101538	0.4272461	0.18310547	-1.0986328	5.325878894000001	-9.22578125	-0.28471679320000004	-0.79345703	0.8544922	-2.0751953	7.187304712	8.792724640000001	2.9249266200000004	-0.5493164	2.0141602	1.4038086	-0.6627441100000001	1.6748047120000003	-10.757030760000001	-0.24414062	1.8310547	0.24414062	-1.5216797120000003	10.938866820000001	2.1473388580000004	-0.36621094	0.7324219	-0.48828125	3.00986322	9.60859375	-1.679589856	0.36621094	-0.18310547	0.12207031	1539960302.401
-2.879467752	-9.926807100000001	0.30505371400000003	0.12207031	-0.061035156	-0.61035156	7.549780252000001	-8.49484874	2.45598143	1.0986328	1.8920898	-2.0751953	7.187304712	8.792724640000001	2.9249266200000004	-1.8310547	0.61035156	1.0986328	-0.250024411	1.8351074280000002	-11.068066100000001	-0.30517578	1.4038086	0.18310547	-1.8626221040000002	11.155395860000002	2.235864218	-0.061035156	0.48828125	-0.48828125	2.32917482	9.28798822	-1.6592528960000001	0.061035156	0	-0.061035156	1539960302.441
-2.5181884000000005	-10.0380616	0.5490966754000001	0.061035156	0.18310547	-0.18310547	8.497240920000001	-7.419384980000001	1.7501709260000002	0.9765625	1.2207031	-1.8310547	9.49973143	9.1193116	2.739501996	-0.91552734	0.9765625	2.0751953	0.2033691394	2.213134784	-11.3575679	-0.18310547	0.8544922	0	-2.3925780760000004	11.72841754	2.13178714	-0.48828125	0.12207031	-0.48828125	2.00258786	9.065478240000001	-2.07915036	0.30517578	-0.18310547	-0.061035156	1539960302.481
-2.575610324	-10.14213858	0.2607910144	-0.12207031	0.6713867	0.24414062	8.565429712	-6.59992662	2.063598642	-0.18310547	0.12207031	-1.0986328	9.410009980000002	8.463745108000001	2.153320288	-0.36621094	0.8544922	0.9765625	0.593359375	2.312426718	-11.66740764	0	0.12207031	-0.061035156	-1.7872558900000002	12.21171924	2.4571777160000003	-0.4272461	0.18310547	-0.12207031	2.48588858	9.247314300000001	-1.885351538	0.24414062	-0.18310547	0	1539960302.521
-2.64140625	-9.95073282	0.2895019568	-0.4272461	0.24414062	0.61035156	8.291479532	-6.050830072	1.7896484620000002	0.36621094	0.91552734	0.12207031	8.6348143	7.2411376800000005	3.0625	-0.30517578	1.5258789	-0.30517578	0.6507812500000001	2.183227536	-11.828905760000001	0.061035156	-0.48828125	-0.18310547	-0.6711181610000001	12.255981920000002	2.326782248	0.30517578	0.5493164	0.30517578	2.04924321	8.903979532000001	-2.039672824	0.061035156	-0.061035156	0	1539960302.561
-2.7299316100000004	-10.029687500000001	0.30625	-0.4272461	0.6713867	1.159668	8.1072509	-6.01733426	1.2058593750000002	-0.79345703	-1.159668	0.79345703	9.47460962	7.40024411	3.0589112400000005	0.12207031	1.3427734	-0.8544922	0.6711181610000001	2.100683606	-11.8324955	-0.061035156	-1.0986328	-0.36621094	-1.002490216	12.31938498	2.158105432	0.48828125	0.30517578	0.7324219	2.04924321	8.903979532000001	-2.039672824	0.061035156	-0.4272461	0.061035156	1539960302.601
-3.0947998200000004	-9.956713760000001	0.04067382788	-0.61035156	0.4272461	1.6479492	8.315405252000001	-7.5772949280000015	1.239355432	-0.79345703	-1.159668	0.79345703	9.134863220000002	8.647973740000001	2.7969239200000002	0.5493164	0.36621094	-1.0375977	0.49885253600000007	2.109057608	-11.9006839	0	-1.7700195	-0.48828125	-2.23227536	12.235644960000002	2.180834964	0.18310547	-0.18310547	0.8544922	2.144946286	9.098974640000002	-2.22629393	0	-0.7324219	0.18310547	1539960302.641
-3.2874023560000003	-10.26176718	-0.2619873004	-0.61035156	1.0375977	2.380371	8.441015380000001	-9.29277356	1.2094482428000002	-0.91552734	-0.4272461	1.0375977	9.305932608	10.2163089	2.78017572	0.48828125	-1.0986328	-0.8544922	0.324194339	2.16767572	-11.816942899999999	0.061035156	-2.5634766	-0.61035156	-2.899804712	12.301440200000002	1.8052001800000002	0.30517578	0.18310547	0.4272461	1.8279297120000002	8.878857428000002	-2.241845746	-0.24414062	-1.0986328	0	1539960302.681
-3.9860351440000006	-9.87536592	-0.3289794928	-0.8544922	0.48828125	2.9296875	8.54270018	-10.32995558	0.33017577880000004	-0.061035156	-1.953125	0.36621094	9.765307608	11.017822480000001	2.098291034	0.6713867	-1.2207031	0.36621094	-0.08732910340000001	2.186816394	-11.49753444	0.24414062	-3.2958984	-0.5493164	-3.791040036	11.991601440000002	1.585082968	0.36621094	-0.6713867	0	2.70839856	9.229370108000001	-2.5134033540000003	-0.36621094	-1.0986328	0.12207031	1539960302.721
-4.013549820000001	-9.267651260000001	-0.362475589	-1.2817383	1.8920898	3.112793	8.00197734	-10.150512680000002	0.3529052716	-0.061035156	-1.953125	0.36621094	9.113330072	11.07883336	2.6892577880000004	0.61035156	-1.4648438	0.7324219	-0.686669928	2.183227536	-11.0584964	0.36621094	-4.0283203	-0.6713867	-3.926220746	11.929394960000002	1.284814496	0.24414062	-1.4038086	-0.061035156	3.1905028960000004	9.30832518	-2.454785144	-0.6713867	-0.61035156	-0.18310547	1539960302.761
-4.5339355040000004	-9.144433606	-0.7225586060000001	-1.4038086	1.953125	3.4179688	7.5772949280000015	-9.567919928000002	0.6148925720000001	0	-1.953125	-0.18310547	8.283105432000001	10.553662140000002	2.47871106	0.61035156	-2.319336	0.6713867	-1.0862304712000002	2.007373004	-10.453173920000001	0.61035156	-4.9438477	-0.79345703	-3.6391114200000003	11.803784440000001	1.44870607	0	-2.8686523	-0.18310547	2.4643554320000005	9.05471196	-2.2167236420000003	-0.9765625	-0.36621094	-0.24414062	1539960302.801
-4.93947734	-8.481689300000001	-0.9020019568000001	-1.159668	0.7324219	3.7231445	7.336840560000001	-8.883642572	-0.4486083966	-0.36621094	-2.319336	-0.5493164	8.182617212	9.683960160000002	1.4176025360000002	1.0986328	-2.1972656	0.61035156	-1.7657226440000002	1.7788817900000002	-9.485375900000001	0.79345703	-5.6762695	-0.8544922	-3.02421875	11.218798920000001	1.923632788	0.30517578	-3.6010742	-0.24414062	2.8818603240000003	9.481787140000002	-2.1712646760000003	-1.3427734	-0.5493164	-0.30517578	1539960302.841
-5.25170926	-7.725634980000001	-1.356591754	-1.4038086	1.7700195	3.7231445	7.336840560000001	-8.883642572	-0.4486083966	-0.36621094	-2.319336	-0.5493164	8.22089856	8.72453624	1.4558837860000002	1.0986328	-0.7324219	0.48828125	-2.682080072	1.714282248	-8.32497554	1.0375977	-6.3476562	-0.8544922	-2.400952176	10.88144568	1.967895468	0.61035156	-3.0517578	0	2.9117675720000005	9.095385880000002	-2.109057608	-1.0986328	0	-0.48828125	1539960302.881
-5.974267572	-7.796215560000001	-1.605419928	-1.7089844	1.6479492	3.6621094	7.09160144	-7.968481430000001	-0.8565429712000001	-0.61035156	-2.380371	-0.61035156	8.12878444	7.948144568	1.388891574	0.7324219	-1.8310547	0.7324219	-3.5565673920000003	1.50493161	-7.16457518	1.4038086	-6.8359375	-0.79345703	-1.924829074	10.033276260000001	1.53125	0.4272461	-3.8452148	0.12207031	2.360278354	9.09060054	-1.6125976440000003	-1.2207031	0.48828125	-0.6713867	1539960302.921
-6.308032248	-7.346411240000001	-1.6496826080000002	-1.2817383	0.8544922	3.6010742	7.01743161	-5.87617212	-0.9809570288	-0.24414062	-1.8310547	-0.7324219	8.44819339	6.809277160000001	0.7105957068000001	0.8544922	-1.8920898	0.79345703	-5.041162140000001	0.9905273560000001	-6.058007788	1.6479492	-7.1411133	-0.7324219	-1.9212402160000002	9.08222644	1.5156982820000002	0	-4.638672	0.48828125	2.1162353240000003	9.41120607	-1.4235839660000003	-0.91552734	0.48828125	-0.6713867	1539960302.961
-6.3463134000000005	-6.839184800000001	-2.02292482	-1.4038086	1.0986328	3.1738281	7.5079103400000005	-4.8318116	-0.6854736419999999	-0.48828125	-2.5024414	-1.0375977	8.368042032	5.770898560000001	1.15441893	0.48828125	-1.0375977	0.8544922	-6.55327176	0.49645996400000003	-5.14523912	1.4648438	-6.713867	-0.5493164	-1.1101562500000002	8.534326080000001	1.332666034	0.4272461	-5.2490234	0.79345703	1.830322284	9.681567392	-1.5731201080000001	-0.5493164	0.36621094	-0.8544922	1539960303.001
-6.1417482	-6.654956070000001	-1.949951178	-1.2817383	1.4038086	2.9296875	7.265063400000001	-4.100878894	-0.5263671924000001	-0.61035156	-1.159668	-1.0986328	8.07136232	5.199072480000001	1.0575195288	0.18310547	-1.6479492	0.9765625	-6.883447480000001	0.33137207460000007	-4.361669928	1.4038086	-6.4086914	-0.4272461	-0.45339357	8.3453125	0.893627896	-0.36621094	-6.286621	1.159668	1.4223876800000002	9.5870607	-1.1340820288	-0.8544922	0.5493164	-0.9765625	1539960303.041
-6.3307617800000004	-6.3176023400000005	-2.5134033540000003	-1.2207031	1.3427734	2.746582	7.265063400000001	-4.100878894	-0.5263671924000001	-0.8544922	-1.4648438	-1.2207031	8.29506839	4.59733876	0.8924316100000002	0.18310547	-1.7089844	1.2207031	-6.883447480000001	0.33137207460000007	-4.361669928	1.4038086	-6.4086914	-0.4272461	0.3541015576	8.170654254	0.953442392	-0.5493164	-6.713867	1.0986328	1.2907959260000001	9.75214856	-0.9055908540000002	-0.61035156	-0.12207031	-0.79345703	1539960303.081
-6.9097653800000005	-6.160888580000001	-2.63183606	-0.91552734	0.36621094	2.5634766	7.524658246	-3.5673339660000005	-0.7261474640000001	-1.0375977	-0.91552734	-1.3427734	8.0905027	3.8664062500000003	0.6902587860000001	0.30517578	-1.5258789	1.2207031	-6.883447480000001	0.33137207460000007	-4.361669928	1.4038086	-6.4086914	-0.4272461	1.503735324	7.779467752000001	0.9223388580000002	-1.0986328	-5.859375	1.2817383	1.2656738220000001	9.657641574000001	-0.9020019568000001	-0.6713867	-0.12207031	-0.5493164	1539960303.12
-7.00786142	-5.64169928	-3.019433606	-0.91552734	0.48828125	2.319336	7.38828125	-2.7155760800000004	-0.6041259784	-1.0986328	-0.7324219	-1.5258789	8.32497554	3.5601562500000004	0.2942871106	0.36621094	-0.9765625	1.159668	-8.6348143	0.21413574280000003	-2.613891574	1.2817383	-5.3100586	-0.24414062	1.770507788	7.458862320000001	1.0419677520000001	-1.159668	-3.90625	1.7089844	0.613696286	9.671997300000001	-1.0120605432	-0.4272461	-0.48828125	-0.48828125	1539960303.16
-7.364355432000001	-5.4490969400000004	-3.1653808900000002	-0.8544922	0.9765625	2.0141602	7.38828125	-2.7155760800000004	-0.6041259784	-1.0375977	-0.48828125	-1.5869141	8.25319838	3.5553711060000004	-0.15551757200000002	0.30517578	-0.4272461	1.2207031	-9.155200180000001	0.2189208966	-2.112646466	1.5258789	-4.8217773	-0.12207031	1.7752929320000002	7.529443390000001	1.053930661	-1.0986328	-3.0517578	2.1362305	0.5431152356000001	9.72822284	-0.90678714	-0.36621094	-0.91552734	-0.6713867	1539960303.201
-7.446899460000001	-5.356982428000001	-3.2311766200000003	-0.5493164	-0.12207031	2.0751953	6.93488768	-2.568432608	-0.9055908540000002	-0.79345703	-0.61035156	-1.6479492	8.4135009	3.7001221040000005	-0.230883786	-0.12207031	0.12207031	1.0986328	-9.4686277	-0.1579101538	-1.32189946	1.2817383	-4.3945312	0	1.7059082460000001	7.763915740000001	0.966601538	-0.48828125	-2.8076172	2.0751953	1.2297851440000003	9.80358876	-0.860131839	-0.36621094	-0.12207031	-0.5493164	1539960303.24
-7.1478269800000005	-4.917944289999999	-2.9500489200000004	-0.5493164	0.061035156	1.953125	7.021020468000001	-2.710791034	-1.0288086060000001	-0.79345703	-0.61035156	-1.6479492	8.247216754	3.70131839	-0.5550781250000001	-0.6713867	-0.18310547	1.0375977	-9.725830072	-0.44621582460000003	-0.9055908540000002	0.9765625	-3.8452148	-0.12207031	2.1509277160000004	7.8153564300000005	0.9510498200000002	0.061035156	-2.4414062	1.7700195	0.6292480432	9.53442392	-0.57421875	-0.24414062	-0.061035156	-0.4272461	1539960303.28
-7.534228240000001	-4.409521466	-3.0720702880000004	-0.8544922	1.3427734	1.6479492	7.178930710000001	-2.8483641200000003	-1.0455566100000002	-0.36621094	0.24414062	-1.6479492	8.021118210000001	3.5063233800000004	-0.7883544928000001	-0.4272461	-0.8544922	0.79345703	-9.77128894	-0.5263671924000001	-0.48330077880000005	0.79345703	-3.2958984	-0.12207031	2.82922374	8.01035144	1.166381839	0.36621094	-2.1362305	1.7089844	0.6292480432	9.53442392	-0.57421875	-0.12207031	-0.36621094	-0.30517578	1539960303.321
-8.135961960000001	-4.53513179	-3.749169928	-0.4272461	0.7324219	1.6479492	7.25429712	-2.879467752	-1.437939496	-0.36621094	0.24414062	-1.6479492	8.533129892	3.7120849640000007	-0.687866214	-0.5493164	0	0.36621094	-10.030884080000002	-0.669921875	0.053833007200000005	0.4272461	-2.9907227	-0.061035156	3.3555908540000003	8.330957068	1.223803714	0.61035156	-1.2817383	1.4648438	0.594555661	9.71027806	-0.647192392	0	-0.4272461	-0.18310547	1539960303.36
-8.27233876	-4.27553714	-4.00996106	-0.6713867	-0.7324219	1.4648438	7.777075180000001	-2.698828076	-1.6078125	0.061035156	-0.4272461	-1.4038086	8.8561277	3.9477538940000003	-0.5239746106000001	-0.6713867	-0.4272461	0.061035156	-10.24980432	-0.7105957068000001	0.48569336060000007	0.12207031	-2.4414062	0	3.5158935700000002	8.572607428000001	1.068286142	1.0986328	-0.91552734	0.9765625	0.885253894	9.631323380000001	-0.5203857428	0.061035156	-0.061035156	-0.18310547	1539960303.4
-8.027099640000001	-3.658251996	-3.43334964	-0.30517578	-0.79345703	1.2817383	8.192187500000001	-2.879467752	-1.6329346040000001	0	-0.061035156	-0.79345703	9.40163588	4.289892572	-0.1495361322	-0.79345703	-0.8544922	0	-10.19716754	-0.5036376800000001	0.7883544928000001	-0.12207031	-2.0751953	0.061035156	3.359179712	8.618066394000001	1.0718750000000001	1.2207031	-0.48828125	0.61035156	0.885253894	9.631323380000001	-0.5203857428	0.12207031	-0.061035156	-0.061035156	1539960303.441
-7.754345746000001	-3.2885987400000003	-3.2814209260000005	-0.48828125	0.7324219	0.8544922	8.34172374	-2.960815396	-1.490576178	-0.18310547	0.30517578	-0.36621094	9.73540036	4.510009784	-0.25959472840000003	-0.61035156	-0.5493164	0	-10.01772464	-0.20576172120000003	0.9713867212000001	0.36621094	-1.7089844	-0.061035156	3.15700679	8.55107428	1.1041748200000001	0.9765625	-0.5493164	0.79345703	0.5526855432	9.838280760000002	-0.6447998200000001	-0.061035156	-0.4272461	0.061035156	1539960303.48
-8.1323732	-3.2646728240000003	-3.749169928	-0.48828125	0.8544922	0.61035156	8.3620607	-2.988330072	-1.453491214	-0.12207031	0.30517578	-0.36621094	10.023705580000001	5.023217752000001	-0.5359375000000001	-0.4272461	-0.48828125	0.24414062	-9.992602340000001	-0.0657958966	1.223803714	0.8544922	-1.6479492	-0.061035156	2.8268310700000003	8.753247300000002	1.1041748200000001	0.4272461	-0.6713867	0.79345703	1.152026358	9.680371106	-0.6256591459999999	0.061035156	-0.24414062	0.18310547	1539960303.52
-8.521167032000001	-3.161792032	-3.753955072	0	-0.4272461	0.48828125	8.46015625	-3.334057608	-1.6137939300000002	-0.061035156	0.30517578	-0.6713867	9.936376800000001	5.379711960000001	-0.876879892	-0.24414062	-0.24414062	0.7324219	-9.97585414	-0.27993163940000004	1.5599609620000003	0.30517578	-1.4038086	0.061035156	2.5253662140000004	8.906372300000001	0.9773681610000001	0.18310547	-1.0986328	0.61035156	1.152026358	9.680371106	-0.6256591459999999	0.061035156	0.36621094	0.12207031	1539960303.561
-8.45417482	-3.262280252	-3.94895018	-0.30517578	0.061035156	0.48828125	8.024707068	-3.5206787140000007	-1.874584964	-0.061035156	0.30517578	-0.6713867	9.419580072	5.45148912	-1.035986322	-0.12207031	-0.48828125	0.8544922	-9.72822284	-0.2081542932	1.8267334260000003	0.061035156	-1.2207031	0.061035156	2.9261230040000004	9.19348143	0.954638678	-0.24414062	-1.5869141	0.4272461	0.6328369110000001	9.70429712	-0.7692138580000001	0.061035156	0	0	1539960303.6
-8.62763678	-3.198876996	-3.899902356	0	-0.12207031	0.5493164	7.8177491	-3.6690185700000004	-1.868603534	0.7324219	0.12207031	-1.3427734	9.301147660000002	5.276831070000001	-0.723754892	-0.12207031	-0.24414062	0.6713867	-9.922021760000002	-0.3756347644	2.173657248	0.061035156	-0.91552734	0.061035156	3.5876709260000004	9.340625000000001	0.71538089	-0.4272461	-1.4038086	0.12207031	0.6400146760000001	9.758129892000001	-0.7512695288	-0.061035156	-0.36621094	0.12207031	1539960303.64
-8.56184056	-3.0672851440000004	-3.811376996	0.061035156	-0.12207031	0.24414062	7.911059800000001	-3.52546376	-1.8650146760000001	0.061035156	-0.36621094	-0.18310547	9.30832518	4.8342040740000005	-0.7201660340000001	-0.061035156	-0.30517578	0.30517578	-9.98901358	-0.3002685504	2.2071533540000003	-0.12207031	-0.5493164	0.061035156	4.01713858	9.27961412	0.5957519568	-0.48828125	-1.159668	-0.12207031	0.9031982428000002	9.76171875	-0.735717752	-0.061035156	-0.18310547	0.061035156	1539960303.681
-8.32617212	-2.93808606	-3.9417724640000005	0.061035156	-0.061035156	0.061035156	8.156298920000001	-3.2299804320000005	-1.547998004	0.061035156	-0.36621094	-0.18310547	9.32866214	4.28391124	-0.6316406250000001	-0.12207031	-0.30517578	-0.12207031	-9.724634080000001	-0.0693847644	2.1844238220000003	0.061035156	-0.24414062	0.061035156	3.96330571	8.83579074	0.5359375000000001	-0.36621094	-0.61035156	-0.24414062	0.539526358	9.852636780000001	-0.8278320288	0	-0.12207031	-0.061035156	1539960303.72
-8.296264480000001	-3.04216304	-3.9369873200000005	-0.061035156	0.061035156	-0.061035156	8.425463760000001	-2.5744139400000003	-1.6496826080000002	0.18310547	-0.30517578	0.12207031	9.840673920000002	3.8855469240000007	-0.723754892	-0.061035156	-0.061035156	-0.061035156	-9.797607428000001	-0.20935058900000003	2.094702176	0.061035156	-0.12207031	0.061035156	3.716870108	8.553466754	0.3911865216	-0.061035156	-0.4272461	-0.24414062	0.860131839	9.631323380000001	-0.8445800720000001	-0.061035156	-0.36621094	-0.061035156	1539960303.761
-8.425463760000001	-3.0086670320000004	-3.7467773560000004	0.12207031	-0.18310547	-0.18310547	9.03317842	-2.0899170320000002	-1.71667482	0.30517578	-0.6713867	0.24414062	10.3275634	3.877172824	-0.86850589	-0.061035156	-0.24414062	0	-9.862207460000002	-0.23566894960000004	2.076757788	0.061035156	0.12207031	0	3.7360108800000003	8.6599366	0.3541015576	0.18310547	-0.18310547	-0.18310547	0.860131839	9.631323380000001	-0.8445800720000001	-0.061035156	-0.30517578	0	1539960303.801
-8.42905252	-2.9644042540000006	-3.8843505400000002	0.061035156	0.48828125	-0.24414062	9.423168930000001	-2.0935058900000003	-1.9930175720000003	0.18310547	-0.5493164	0.36621094	10.67329074	4.0494384000000005	-0.8242431610000001	-0.061035156	-0.061035156	0.12207031	-9.73659694	-0.15073241820000002	1.9595214660000002	0	0.12207031	0	3.8484619600000003	8.959009080000001	0.35529785340000003	0.4272461	0.30517578	-0.061035156	0.8529540740000001	9.656445288	-0.8816650360000001	-0.061035156	-0.061035156	0	1539960303.84
-8.646777160000001	-3.1366699280000003	-4.044653354	0.18310547	0.36621094	-0.24414062	9.53920926	-2.451196286	-2.30883786	0.061035156	-0.48828125	0.18310547	10.6074955	4.3245849640000005	-0.7261474640000001	-0.12207031	0.24414062	0.30517578	-9.66003444	0.005981445288000001	1.9595214660000002	0	0.18310547	0	3.8508545320000005	9.20065944	0.534741214	0.36621094	0.79345703	0.061035156	0.802709964	9.75214856	-0.850561502	-0.061035156	-0.18310547	-0.061035156	1539960303.88
-8.78435054	-3.12709964	-4.130786240000001	0.18310547	-0.6713867	-0.24414062	9.374121106	-2.9165527160000004	-2.304052716	-0.061035156	-0.36621094	-0.12207031	10.285692899999999	4.675097644	-0.611303714	-0.12207031	0.24414062	0.30517578	-9.719848740000002	0.019140625	1.9032959260000002	0.24414062	0.24414062	-0.061035156	3.4453125000000004	9.395654254	0.553881839	0.12207031	0.7324219	0.18310547	1.1269042932	9.77128894	-0.6723144568000001	-0.061035156	0	-0.061035156	1539960303.921
-8.6264402	-3.1330810700000002	-3.817358426	0.12207031	-0.7324219	-0.30517578	9.374121106	-2.9165527160000004	-2.304052716	-0.18310547	0.12207031	-0.30517578	9.80717752	4.91196286	-0.5239746106000001	-0.24414062	0.061035156	0.18310547	-9.76889676	-0.0693847644	1.829125998	0.18310547	0.36621094	-0.12207031	3.12709964	9.382495108	0.5981445288	0	0.4272461	0.12207031	1.239355432	9.725830072	-0.6328369110000001	-0.061035156	0.18310547	0	1539960303.96
-8.54748552	-3.0182373200000003	-3.5087158540000005	0.12207031	-0.5493164	-0.24414062	8.36325679	-3.5541748200000005	-2.0372802520000004	-0.30517578	0.18310547	-0.24414062	9.38129892	4.953832968	-0.7799804712000001	-0.12207031	0	0.061035156	-9.630126800000001	-0.23686523560000003	1.6927490020000002	0.12207031	0.48828125	-0.12207031	3.0469483800000003	9.24492212	0.7692138580000001	-0.18310547	0.24414062	-0.061035156	1.4977538940000001	9.60141574	-0.6519775360000001	-0.12207031	0.12207031	0.12207031	1539960304.0
-8.60251448	-3.0026855040000004	-3.5003417540000004	-0.12207031	-0.48828125	-0.4272461	7.945751800000001	-3.5469971040000003	-2.1162353240000003	-0.36621094	-0.36621094	-0.18310547	9.14802266	4.88205571	-1.022827176	0	0.18310547	0	-9.721044928000001	-0.4892822284000001	1.605419928	0.061035156	0.48828125	-0.12207031	3.0720702880000004	9.081030252000001	0.891235324	-0.24414062	0.24414062	-0.24414062	1.4977538940000001	9.60141574	-0.6519775360000001	-0.061035156	0.24414062	0.18310547	1539960304.041
-8.5833741	-3.05053714	-3.3472167540000006	-0.061035156	-0.7324219	-0.48828125	7.7148682100000014	-3.652270468	-2.08752446	-0.18310547	0.12207031	0	9.1193116	4.67390126	-1.0754638580000002	0.061035156	0.061035156	-0.24414062	-9.937573380000002	-0.9582275360000001	1.544409146	-0.18310547	0.7324219	-0.061035156	3.4321533540000004	9.0594973	0.8290283540000001	-0.24414062	0.30517578	-0.4272461	1.623364218	9.573901260000001	-0.6459961060000001	0.061035156	0.7324219	0.24414062	1539960304.08
-8.16347644	-2.798120108	-3.3412353240000003	-0.7324219	-0.61035156	-0.9765625	7.645483426000001	-3.9800537140000007	-2.038476538	0	0	0.12207031	9.346606430000001	4.254003894	-1.0288086060000001	0.36621094	-0.12207031	-0.5493164	-10.0464357	-1.5001464660000001	1.431957968	-0.79345703	0.91552734	0.061035156	4.062597644	8.84057608	0.9426757788	-0.18310547	0.7324219	-0.6713867	1.0347900360000002	9.60141574	-0.7680175720000001	-0.12207031	0.6713867	0.18310547	1539960304.12
-7.944555710000001	-2.9990966460000004	-3.4010498200000003	-1.0375977	-0.18310547	-1.4648438	7.574902160000001	-4.17265625	-2.00258786	0.12207031	-0.36621094	0.24414062	9.644482428000002	3.881957968	-1.0587158540000001	0.7324219	0.24414062	-0.6713867	-10.010547120000002	-1.565942392	1.211840854	-1.4648438	1.3427734	0.18310547	4.289892572	8.519970746	0.9199462860000001	-0.18310547	1.159668	-0.91552734	0.462963858	9.538012680000001	-0.7225586060000001	-0.061035156	0.61035156	0.12207031	1539960304.161
-7.8967040740000005	-3.0900146760000005	-3.50991214	-1.0986328	-0.36621094	-1.953125	7.454076980000001	-4.460961960000001	-1.98464357	0.5493164	-0.4272461	0.24414062	9.6983152	3.53742662	-1.262084964	1.2207031	0.7324219	-0.61035156	-9.777270468000001	-1.5456054320000001	0.9797607428000001	-2.1362305	1.8920898	0.5493164	4.220507788000001	8.115625000000001	0.80390625	-0.18310547	1.7089844	-0.9765625	0.2260986322	9.7748777	-0.4844970746000001	0	0.61035156	0	1539960304.2
-7.726831070000001	-2.981152356	-3.575707968	-1.4648438	-0.30517578	-2.5024414	7.39785144	-4.7887451080000005	-1.8063964660000003	1.0375977	-0.7324219	0.24414062	9.500927520000001	3.255102536	-1.5013427520000002	1.7089844	0.61035156	-0.6713867	-9.087011780000001	-1.1986816100000002	0.754858426	-2.9907227	2.2583008	0.6713867	3.887939496	7.767504892	0.594555661	0	2.319336	-1.0375977	0.49765625	9.72224092	-0.2643798822	-0.18310547	0.48828125	-0.061035156	1539960304.24
-8.12878444	-3.1952880400000003	-4.230078076	-2.0141602	-0.36621094	-2.6855469	7.275830072	-5.010058606	-1.683178714	1.8920898	-0.91552734	-0.061035156	9.6983152	3.2993652160000004	-1.8243408540000001	2.1362305	1.0986328	-0.48828125	-9.15041484	-0.49885253600000007	0.32658691100000004	-3.4179688	1.8920898	0.9765625	3.31611322	7.808178420000001	0.29069824280000006	0.061035156	2.9296875	-0.9765625	1.193896466	9.548779254000001	-0.29069824280000006	-0.24414062	1.0375977	-0.061035156	1539960304.281
-9.0858152	-3.54580072	-5.304345746000001	-2.9296875	-0.36621094	-2.6245117	7.275830072	-5.010058606	-1.683178714	1.8920898	-0.91552734	-0.061035156	9.780859620000001	3.5135009000000004	-2.2346679320000002	2.6245117	1.159668	-0.5493164	-10.004565200000002	0.0909179712	0.287109375	-3.1738281	1.953125	0.91552734	2.85673822	8.67189946	-0.1686767572	0.24414062	3.479004	-0.61035156	1.776489218	9.527246106	-0.794335962	0	1.8310547	-0.12207031	1539960304.32
-9.346606430000001	-3.9501464660000005	-5.25649411	-2.746582	-2.5024414	-2.1362305	7.415795926	-5.47541484	-1.362573282	1.8920898	-0.91552734	-0.061035156	10.26535692	3.9836425720000004	-3.048144568	2.9907227	1.2817383	-0.6713867	-10.36584514	0.36965332460000005	0.324194339	-3.6010742	1.7700195	0.61035156	2.67370607	9.780859620000001	-0.48569336060000007	0.6713867	3.8452148	-0.61035156	1.8793701080000003	9.908862319999999	-0.8756836060000002	0.12207031	1.7700195	-0.18310547	1539960304.36
-8.58815944	-3.667822284	-4.529150360000001	-2.9296875	-1.5258789	-1.8310547	8.56901857	-6.4683351600000005	-1.6879638580000003	2.8076172	-1.4648438	0	10.721142180000001	4.556665036	-3.818554712	3.2348633	1.3427734	-0.79345703	-10.18520468	0.5479003894	0.1985839856	-4.0283203	1.4648438	0.36621094	2.662939496	10.7522464	-0.5586669928	1.2207031	3.8452148	-0.8544922	1.66044928	10.112231920000001	-1.0946044928	0.061035156	2.0751953	-0.36621094	1539960304.401
-8.0558107	-3.369946286	-4.6798827880000005	-2.9907227	-0.4272461	-1.8310547	8.987719748	-6.268554712	-1.7286376800000003	3.0517578	-1.7089844	0.12207031	10.892211960000001	5.02680661	-4.143945288	3.7231445	1.4648438	-0.91552734	-9.62055661	0.7524658540000001	-0.1626953076	-4.4555664	1.159668	0.061035156	2.7418945679999998	11.032177520000001	-0.362475589	1.2817383	4.333496	-0.8544922	1.5432128600000001	9.916039840000002	-1.39606929	-0.061035156	1.8310547	-0.79345703	1539960304.44
-7.78903804	-3.4596679320000003	-5.32348642	-3.0517578	-1.2817383	-1.8920898	8.987719748	-6.268554712	-1.7286376800000003	3.4179688	-1.953125	-0.18310547	10.938866820000001	5.190698380000001	-3.7563476440000003	4.333496	2.0751953	-0.91552734	-9.11452626	0.970190396	-0.4450195288	-4.8217773	0.6713867	-0.18310547	2.45358876	10.58596196	-0.2560058606	0.91552734	4.5776367	-0.36621094	2.436840854	9.478198380000002	-1.0802490020000002	-0.061035156	2.2583008	-0.9765625	1539960304.48
-7.6143798920000005	-3.7120849640000007	-5.632128894	-3.4179688	-1.6479492	-1.953125	8.254394568	-5.18232428	-1.6460937500000001	3.8452148	-2.1972656	-0.79345703	10.78215306	5.099780252	-3.185717752	4.638672	2.6245117	-0.61035156	-9.016430710000002	1.4774170320000002	-0.5897705072	-4.760742	0.30517578	-0.4272461	1.9583251800000003	10.088306200000002	-0.517993161	0.6713867	4.8217773	0.30517578	1.9571288940000002	9.5619384	-1.1245117212000002	0	2.8686523	-0.8544922	1539960304.527
-7.50910643	-4.106860324	-6.08432608	-3.540039	-2.1972656	-1.8920898	8.254394568	-5.18232428	-1.6460937500000001	4.1503906	-2.4414062	-1.3427734	10.54528804	4.969384980000001	-2.902197284	4.5776367	3.0517578	-0.36621094	-9.307128894	1.874584964	-0.5251708966	-4.5776367	0.18310547	-0.61035156	1.6269530760000002	9.98183606	-0.9462646760000001	0.61035156	5.065918	0.8544922	1.9571288940000002	9.5619384	-1.1245117212000002	-0.18310547	2.746582	-0.8544922	1539960304.56
-7.3416259	-4.286303714000001	-6.2111327880000005	-3.479004	-2.8076172	-1.8310547	7.15978984	-4.530346646	-2.491870108	4.211426	-2.6245117	-1.7700195	10.27851538	4.998095746000001	-2.9739746400000002	4.3945312	3.1738281	-0.24414062	-9.58586412	1.757348642	-0.362475589	-4.9438477	0.12207031	-0.7324219	1.5575683900000001	10.152904860000001	-1.2261962860000002	0.5493164	5.2490234	1.0986328	1.758544928	9.73659694	-0.9965087860000001	-0.30517578	2.8686523	-0.7324219	1539960304.6
-7.013842752000001	-4.1786376800000005	-6.318798920000001	-3.479004	-3.0517578	-1.7089844	7.15978984	-4.530346646	-2.491870108	4.211426	-2.5634766	-1.8310547	10.004565200000002	5.09738768	-3.019433606	4.1503906	3.2348633	-0.18310547	-9.6636232	1.965502896	-0.16987304320000002	-5.1879883	0.061035156	-0.8544922	1.32788089	10.297655760000001	-1.32788089	0.6713867	5.3710938	1.0375977	1.9212402160000002	9.7150634	-1.2788329680000001	-0.4272461	2.9907227	-0.5493164	1539960304.641
-6.820043930000001	-3.847265576	-6.4575683900000005	-3.6010742	-2.8076172	-1.7700195	7.15978984	-4.256396466	-2.5229737400000003	4.1503906	-2.6245117	-1.7700195	9.579882788	5.09379892	-3.0625	3.8452148	3.112793	-0.12207031	-9.613378894	2.027709964	-0.1256103534	-5.1879883	0.12207031	-0.9765625	1.030004892	10.228271760000002	-1.356591754	0.6713867	5.1879883	0.9765625	1.4546875000000001	9.71745607	-1.526464856	-0.5493164	3.2348633	-0.30517578	1539960304.68
-6.715966754	-3.6187744600000005	-6.7004148400000005	-3.7841797	-2.8076172	-1.8310547	7.15978984	-4.256396466	-2.5229737400000003	3.9672852	-2.6855469	-1.7089844	9.268847840000001	5.041162140000001	-3.301757788	3.6621094	2.9296875	-0.24414062	-9.46503894	1.949951178	-0.07177734424	-5.3100586	0.12207031	-1.0986328	0.9402832068000001	10.14333516	-1.144848642	0.61035156	4.9438477	0.9765625	1.5432128600000001	9.668408246	-1.9140625000000002	-0.91552734	3.0517578	-0.30517578	1539960304.72
-6.724340560000001	-3.4776123200000004	-6.779370108000001	-3.8452148	-3.1738281	-1.7700195	7.956518570000001	-4.360473740000001	-2.25859375	3.6010742	-2.9907227	-1.7089844	9.095385880000002	4.961010880000001	-3.5673339660000005	3.6621094	2.9296875	-0.30517578	-9.087011780000001	1.915258786	0.0	-5.6152344	0.061035156	-1.0375977	0.9283202880000001	9.9447509	-1.0479492212000001	0.5493164	4.638672	0.9765625	2.4655516200000003	9.60739766	-1.753759784	-1.159668	3.90625	-0.061035156	1539960304.76
-6.74108876	-3.8939209260000003	-6.610693390000001	-5.2490234	-4.9438477	-1.6479492	8.269946580000001	-4.2587889400000005	-2.192797824	3.540039	-2.6245117	-1.8310547	9.20544429	4.848559604	-3.714477536	3.8452148	3.2348633	-0.18310547	-9.01403804	2.23227536	-0.3529052716	-5.1879883	-0.48828125	-1.0375977	0.775195288	9.610986420000001	-1.03957518	0.24414062	4.3945312	1.0986328	2.956030252	9.21979982	-1.414013678	-1.2207031	4.4555664	0.24414062	1539960304.8
-7.51867662	-3.6929442900000002	-5.969482428000001	-6.1035156	-2.9907227	-1.8310547	8.269946580000001	-4.2587889400000005	-2.192797824	3.540039	-2.5024414	-1.953125	9.134863220000002	4.750463760000001	-3.5876709260000004	3.6621094	3.112793	-0.061035156	-10.272534440000001	0.5897705072	-0.33137207460000007	-3.90625	-0.36621094	-1.2207031	0.846972644	9.590649460000002	-0.9989013580000001	0.36621094	4.5776367	1.2207031	2.8220459260000004	9.32028804	-1.39008786	-1.0375977	4.9438477	0.5493164	1539960304.84
-7.661035340000001	-4.194189496	-6.299658246000001	-5.6762695	-3.6621094	-1.6479492	8.503222840000001	-4.288696286	-1.9224365020000003	3.4179688	-2.6855469	-2.2583008	9.14682608	4.843774460000001	-3.6773925720000005	3.7841797	2.1972656	-0.061035156	-10.34909694	-0.974975589	0.025122070680000004	-6.3476562	-0.24414062	-1.159668	1.387695288	9.868188400000001	-0.08015136780000001	1.3427734	4.211426	0.48828125	2.795727536	10.2928714	-1.4199951080000002	-1.3427734	4.760742	0.7324219	1539960304.88
-8.03547374	-5.880957068	-5.544799820000001	-6.4697266	-4.1503906	-1.8920898	8.9494384	-4.67629393	-2.0372802520000004	3.8452148	-2.2583008	-2.380371	9.847851440000001	5.208642572	-3.27663588	4.1503906	2.1362305	0	-10.73310504	-0.40554199280000003	-0.07775878600000001	-5.6152344	-0.9765625	-0.6713867	1.9140625000000002	10.16845746	0.46655273560000005	1.7089844	4.0893555	0.061035156	4.870092752000001	10.5153804	-0.33615722840000006	-1.4038086	5.6152344	1.8310547	1539960304.92
-9.398047120000001	-5.778076080000001	-3.50991214	-5.1879883	-5.065918	-1.8920898	9.061889480000001	-5.1177246400000005	-3.1306884000000004	4.211426	-2.0141602	-2.2583008	10.069164840000001	5.41560054	-2.4117187500000004	4.272461	2.1972656	0.18310547	-10.789330580000001	-0.770410144	-0.3289794928	-5.493164	-0.30517578	-0.61035156	1.9104736420000001	9.85742212	0.899609375	1.8920898	5.065918	0.18310547	6.1931884	11.50351538	-1.5001464660000001	-0.61035156	7.6293945	2.2583008	1539960304.96
-8.49484874	-4.739697284	-3.3759277160000005	-5.065918	-4.0893555	-1.8310547	8.40273462	-5.425170926000001	-4.024316394	4.5166016	-1.5258789	-2.1362305	10.096679320000002	5.719457968	-2.013354532	4.5166016	3.112793	0.30517578	-10.50820288	-0.794335962	-0.3289794928	-5.493164	-0.6713867	-0.61035156	1.8351074280000002	10.05839856	1.4738280760000002	2.380371	6.0424805	0.48828125	4.476513580000001	10.3359375	-3.581689496	0.12207031	8.544922	1.2817383	1539960305.0
-7.8943116	-5.083032248	-3.0565185700000006	-5.065918	-2.9907227	-2.0751953	8.40273462	-5.425170926000001	-4.024316394	4.760742	-1.5258789	-2.2583008	9.92321736	6.6130860600000005	-2.138964856	4.9438477	2.746582	0.30517578	-10.62185054	-1.0754638580000002	-0.43186035340000006	-5.859375	-0.12207031	-0.5493164	1.8650146760000001	10.536913940000002	1.714282248	1.7700195	6.4697266	0.91552734	1.923632788	8.5917482	-4.739697284	1.2207031	8.972168	0.79345703	1539960305.04
-7.381103240000001	-4.161889676	-3.0589112400000005	-4.0283203	-3.4179688	-1.159668	6.872680710000001	-4.184619110000001	-4.929907248	4.9438477	-1.953125	-2.4414062	9.64328624	7.0772461060000005	-1.851855432	5.1879883	3.2958984	0.18310547	-9.955517180000001	-1.3099365020000002	-0.2260986322	-5.9814453	-0.061035156	-0.8544922	1.56354982	10.63620558	1.503735324	1.0986328	6.4697266	1.0375977	2.8986084260000005	7.156201080000001	-6.542504892	4.4555664	10.925293	1.7700195	1539960305.08
-7.2339601600000005	-3.708496106	-3.3472167540000006	-5.3710938	-1.6479492	-1.2817383	6.5042237400000005	-3.9405760800000005	-5.1356689300000005	5.1879883	-2.319336	-2.5024414	8.787939300000001	6.881054712	-1.299169928	5.2490234	3.479004	0	-9.10974092	-1.4116211060000001	-0.265576178	-6.286621	-0.18310547	-0.91552734	1.199877896	9.992602340000001	1.343432608	0.8544922	6.225586	1.159668	2.1485351440000002	9.402832068	-6.270947480000001	4.272461	13.671875	1.6479492	1539960305.121
-7.431347840000001	-3.55058606	-4.055419928	-4.8217773	-4.1503906	-1.4648438	6.44440944	-3.773095746	-5.02561052	5.1879883	-2.5634766	-2.5024414	8.048632788	6.451586960000001	-1.0443603240000001	5.065918	3.2958984	-0.061035156	-8.839379892	-1.156811502	-0.1303955072	-6.225586	-0.36621094	-0.6713867	0.8015136780000001	9.09179712	1.2106445288	0.61035156	5.9814453	1.2817383	-0.0035888672120000004	10.12539038	-4.94904802	4.4555664	11.474609	1.953125	1539960305.16
-6.445605432000001	-3.2874023560000003	-3.91066893	-5.6762695	-2.5634766	-1.8920898	6.355884080000001	-3.507519568	-4.8617187500000005	5.004883	-2.319336	-2.4414062	7.796215560000001	6.08671875	-1.191503894	4.9438477	3.1738281	0	-9.181518570000001	-1.141259784	0.11005859620000001	-6.1035156	-0.36621094	-0.5493164	0.500048822	8.735302520000001	0.9462646760000001	0.61035156	5.432129	1.3427734	-1.5456054320000001	10.13017572	-4.649975540000001	5.004883	8.361816	2.1972656	1539960305.2
-7.598827880000001	-3.982446286	-4.292285144	-5.92041	-0.48828125	-1.953125	6.355884080000001	-3.507519568	-4.8617187500000005	4.8828125	-2.319336	-2.380371	7.760326980000001	5.9012939300000005	-1.5372314300000003	4.8217773	3.2348633	-0.12207031	-9.724634080000001	-1.085034146	0.48808594240000003	-6.1035156	-0.36621094	-0.5493164	0.9343017572	9.16118161	0.805102536	0.79345703	5.126953	1.0986328	-2.403344748	10.5835688	-2.9057862400000003	4.333496	7.9956055	1.5869141	1539960305.24
-8.37163089	-5.310326980000001	-5.468237320000001	-5.3100586	-3.540039	-2.380371	6.629834260000001	-3.32089856	-4.691845746	4.760742	-2.319336	-2.2583008	7.82731929	5.861816394000001	-1.814770468	4.760742	2.5634766	-0.4272461	-10.083520860000002	-0.643603534	0.71538089	-6.1035156	-0.36621094	-0.5493164	1.3948730040000001	9.426757788000002	0.80988768	0.9765625	4.9438477	0.61035156	0.1866210962	11.260669420000001	-1.159204074	3.90625	9.643555	0.9765625	1539960305.28
-7.1502197480000005	-5.183520468	-3.7647216460000004	-5.126953	-4.0283203	-2.1972656	7.481591754	-3.2586913940000004	-4.043457068	4.8217773	-2.1362305	-2.0141602	8.1754393	5.87138678	-1.868603534	4.760742	2.4414062	-0.6713867	-10.21152356	0.056225586060000006	0.6830810700000001	-5.859375	-0.061035156	-0.30517578	1.4044433900000002	9.52006839	0.745288089	1.0375977	5.3710938	0.30517578	-0.5251708966	10.989111420000002	-0.2189208966	2.6855469	8.239746	0.18310547	1539960305.32
-7.237548920000001	-4.396362320000001	-2.918945288	-4.8217773	-0.8544922	-1.5258789	7.481591754	-3.2586913940000004	-4.043457068	4.9438477	-2.1362305	-1.5869141	8.419482428	5.930004892	-1.906884784	4.699707	2.5024414	-0.7324219	-9.8263179	0.08015136780000001	0.37683107	-5.859375	-0.061035156	-0.30517578	0.94506839	9.30952176	0.773999002	1.159668	5.1879883	0.18310547	-1.3362548920000001	9.98063948	-1.5396240020000003	3.112793	7.446289	0.30517578	1539960305.36
-7.40024411	-3.994409146	-4.029101440000001	-4.272461	-2.0751953	-1.4648438	8.189794928000001	-2.9057862400000003	-3.9070800720000003	5.004883	-2.1972656	-1.159668	8.415893570000001	5.904882788000001	-1.801611322	4.699707	2.0141602	-0.61035156	-9.145629892	-0.1363769568	0.03229980432	-5.3100586	-0.061035156	0	0.7261474640000001	8.901586960000001	1.2034667932	1.5869141	4.9438477	0.12207031	0.0657958966	9.506909440000001	-0.7105957068000001	2.1972656	1.8310547	0.061035156	1539960305.4
-7.163378894000001	-3.5242675720000003	-3.4297608800000003	-3.9672852	-0.7324219	-0.91552734	8.576196580000001	-2.8495605040000003	-3.65944838	5.004883	-1.8920898	-0.79345703	8.534326080000001	5.9371826080000005	-1.3805175720000002	4.5166016	1.953125	-0.36621094	-8.18500998	0.12321777160000001	-0.18422851440000002	-4.9438477	-0.48828125	0.24414062	0.46535643000000004	8.508007788	1.4223876800000002	1.8920898	4.8217773	0.30517578	2.16408696	8.374023560000001	-1.8099853240000001	2.319336	1.8310547	-0.24414062	1539960305.44
-7.2052491000000005	-3.7360108800000003	-4.57580571	-5.859375	0.30517578	-1.8920898	9.063086060000002	-2.9081787140000004	-3.4393310700000006	4.8217773	-1.5869141	-0.6713867	8.73410643	6.08671875	-1.2716552520000002	4.5166016	1.6479492	0.061035156	-7.878759980000001	0.3995605432	-0.2918945288	-4.5166016	-1.159668	0.6713867	0.05502929712000001	8.23645018	1.58388678	2.0141602	4.333496	0.6713867	4.298266574	8.675488220000002	-2.3542969240000002	0.61035156	2.8686523	-1.7089844	1539960305.48
-8.637207068	-6.682470746000001	-5.70151358	-4.5776367	0.48828125	-3.4179688	8.9829348	-2.843579074	-3.561352536	4.699707	-1.0375977	-0.8544922	9.092993210000001	6.369042932000001	-1.2919922120000003	4.333496	1.7089844	0.48828125	-11.094384980000001	0.43664550720000006	-0.45578614200000006	-4.0893555	-2.0751953	1.4038086	0.23686523560000003	8.91953125	1.43435054	2.0141602	3.7841797	1.0375977	-3.1438476440000005	9.625341754	-0.5227783246000001	0.8544922	3.7841797	-3.6010742	1539960305.52
-10.1241938	-7.638305710000001	-4.489672824	0	-5.1879883	-1.159668	8.957812500000001	-3.3555908540000003	-3.585278354	4.5166016	-1.2207031	-1.3427734	9.44350589	6.855932608000001	-1.2895996400000003	4.0283203	1.5869141	0.36621094	-12.5311277	0.802709964	0.30625	-4.638672	1.2817383	0.79345703	1.2297851440000003	10.916137680000002	0.709399411	2.1362305	3.540039	0.79345703	4.5243652160000005	14.214307100000003	0.9785644568000001	-1.2817383	0.30517578	-1.8920898	1539960305.56
-6.263769568	-4.215722644	-3.9979980040000007	-3.6010742	-1.7700195	-1.4038086	8.957812500000001	-3.3555908540000003	-3.585278354	4.272461	-1.4648438	-1.5258789	9.936376800000001	7.54858426	-1.7250488220000002	3.540039	1.159668	0.061035156	-10.184009080000001	2.43803714	-0.6962402160000001	-4.638672	1.2817383	0.79345703	1.41042482	12.279907640000001	0.1196289038	1.7700195	4.272461	-0.061035156	3.1893066100000005	9.283202880000001	0.05502929712000001	0.79345703	3.3569336	-0.91552734	1539960305.6
-8.092895468	-5.26367212	-5.1631836060000005	-3.4179688	2.5634766	-1.159668	8.8728759	-4.194189496	-3.543408246	4.211426	-1.0375977	-1.2817383	10.229467360000001	7.43852536	-2.1712646760000003	3.3569336	1.8310547	-0.061035156	-10.416088760000001	2.8698974640000006	-0.7524658540000001	-2.9907227	0.12207031	0	0.7871582068	11.96528354	0.5467041034000001	1.159668	5.2490234	0	1.1400634980000002	9.81914038	-1.6137939300000002	0.4272461	2.2583008	-2.0141602	1539960305.64
-9.118115020000001	-4.188207968	-6.714770468	-2.1972656	-4.211426	-0.5493164	8.31301268	-3.77189946	-2.604321286	3.6621094	-1.4038086	-1.0375977	10.09309056	7.47082518	-1.6125976440000003	2.9907227	1.7700195	-0.24414062	-10.17204622	1.617382788	-0.3576904254	-2.6245117	-0.18310547	-0.4272461	-0.050244139400000006	11.849242720000001	0.3971679712	1.0986328	4.5166016	0.79345703	1.000097644	9.676782248	-1.7489746400000001	0.79345703	0.36621094	-1.8310547	1539960305.68
-6.792529254000001	-3.6474853240000003	-3.9979980040000007	-2.2583008	-2.9907227	-0.8544922	8.407519568	-3.5015380400000002	-1.6305420320000001	3.0517578	-1.2817383	-0.91552734	10.004565200000002	7.28659694	-1.6365234620000002	2.6245117	1.2207031	-0.30517578	-9.908862319999999	0.6459961060000001	-0.0909179712	-3.3569336	-0.36621094	-0.36621094	0.22968750000000002	11.62434056	0.6280517572	1.0986328	2.6245117	0.36621094	1.3266846040000002	9.92919928	-1.8458740020000002	0.30517578	0.79345703	-2.0751953	1539960305.72
-5.79960962	-3.9034912140000007	-3.6905516200000004	-2.4414062	2.6855469	-1.0986328	8.58098143	-3.1558105040000006	-2.235864218	2.9296875	-1.0375977	-0.61035156	9.62653804	6.189599640000001	-1.6915527160000003	2.8686523	1.4038086	-0.24414062	-9.297558606	1.1508300720000002	-0.002392578076	-3.2958984	-0.36621094	-0.5493164	1.28361821	10.31320836	0.735717752	0.24414062	1.7089844	0.12207031	0.802709964	9.49733876	-1.670019568	0.61035156	0.6713867	-2.319336	1539960305.76
-7.6107907400000006	-4.245629892	-4.824633786	-1.953125	0.30517578	-0.91552734	8.58098143	-3.1558105040000006	-2.235864218	2.8686523	-1.6479492	-0.8544922	9.064282248	4.945459260000001	-1.0826415740000002	2.746582	1.7700195	-0.24414062	-8.632422120000001	1.8267334260000003	-0.0837402356	-2.9296875	-0.48828125	-0.5493164	1.47263179	8.825024460000002	0.3229980432	-0.12207031	2.380371	0.4272461	1.296777356	9.455468750000001	-1.1053711060000002	0.48828125	0.5493164	-2.4414062	1539960305.8
-7.67419429	-4.1140380400000005	-5.10336911	-0.61035156	-3.6010742	-0.7324219	8.528344748	-2.7909423920000003	-2.777783246	2.8076172	-1.8920898	-1.2817383	8.83100589	4.361669928	-0.33615722840000006	2.0751953	1.5258789	-0.12207031	-8.5666259	2.27893071	-0.1387695288	-2.380371	-0.48828125	-0.30517578	0.9199462860000001	8.13117662	0.10527343750000001	0.061035156	2.5634766	0.7324219	1.6329346040000001	9.372924820000001	-0.687866214	0.12207031	0.7324219	-2.1972656	1539960305.84
-6.699218750000001	-3.7814697480000006	-4.2193116	-1.2207031	-0.36621094	-0.7324219	8.0905027	-2.286108426	-2.217919928	2.1972656	-1.4648438	-1.5258789	8.957812500000001	4.33176268	-0.43664550720000006	1.5258789	1.159668	0.24414062	-9.15878894	2.32917482	0.211743161	-1.5258789	-0.36621094	-0.36621094	0.6005371106	8.30822734	-0.0729736322	0.30517578	2.380371	0.8544922	1.4582763580000002	9.39086911	-0.7440917932000001	0.061035156	0.5493164	-2.0141602	1539960305.88
-7.424169928000001	-3.5493896760000005	-4.660742212000001	-0.9765625	0	-0.5493164	7.57849092	-1.859033246	-1.7645263580000001	1.7700195	-1.3427734	-1.4648438	9.157592752000001	4.623657248000001	-1.2333740020000001	1.159668	1.4648438	0.30517578	-9.45427266	1.8817626800000002	0.6507812500000001	-1.0375977	-0.061035156	-0.61035156	1.108959964	9.21979982	0.06340332068	0.24414062	2.1362305	0.8544922	1.2010742212	9.181518570000001	-1.0048827880000002	0.18310547	0.48828125	-1.8920898	1539960305.92
-8.00795926	-3.561352536	-4.7073974640000005	-0.30517578	-1.5258789	-0.48828125	7.493554712000001	-1.4570800720000001	-1.732226538	1.4648438	-1.4038086	-1.159668	9.33344748	4.920336960000001	-1.3685547120000001	1.0375977	1.2207031	0.18310547	-9.451879892000001	1.459472644	0.9055908540000002	-1.2817383	-0.061035156	-0.79345703	1.8063964660000003	9.889721940000001	0.2560058606	0.12207031	1.8920898	0.36621094	1.6437011780000002	9.303539840000001	-1.2034667932	0.4272461	1.0375977	-1.7089844	1539960305.96
-8.375219748000001	-3.23356929	-5.0447509	-0.8544922	-1.3427734	-0.5493164	8.213720746000002	-1.4211913940000003	-1.7130859620000003	1.2207031	-1.159668	-0.8544922	9.45427266	4.865307608	-0.9271240020000001	0.8544922	0.9765625	0.061035156	-9.69113768	1.4451172120000002	0.839794928	-0.8544922	-0.12207031	-0.8544922	2.021728534	9.83229982	0.42229003600000004	-0.30517578	1.5869141	0.12207031	0.9642089660000001	9.67558606	-0.7728027160000001	0.061035156	0.91552734	-1.7700195	1539960306.0
-8.39077176	-3.10676268	-4.9263183900000005	-0.91552734	-2.5634766	-0.4272461	9.341821580000001	-1.13647464	-1.362573282	1.0986328	-1.3427734	-0.8544922	9.862207460000002	4.6416014400000005	-0.5861816394	0.5493164	1.159668	-0.061035156	-10.0213134	0.6962402160000001	0.6627441100000001	-0.7324219	0.061035156	-1.0986328	2.205957068	9.90407698	0.5108154254	-0.61035156	1.2817383	0.18310547	0.9869384980000001	9.90527356	-0.6089111420000001	-0.18310547	0.79345703	-1.8310547	1539960306.04
-8.01513678	-3.5481933900000002	-4.23725589	-1.0986328	-1.5869141	-0.24414062	9.341821580000001	-1.13647464	-1.362573282	0.79345703	-1.3427734	-0.91552734	10.31320836	4.5243652160000005	-0.4342529254	0.36621094	1.0375977	-0.18310547	-10.66611322	0.387597644	0.5981445288	-0.91552734	0.18310547	-1.2207031	2.6772949280000002	10.241431200000001	0.6735107428000001	-0.8544922	0.79345703	0.12207031	1.580297824	9.70429712	-0.6220702880000001	-0.36621094	1.2207031	-1.5258789	1539960306.08
-9.232959260000001	-4.1331787140000005	-5.084228240000001	-2.5634766	1.5258789	0	9.89211412	-1.2261962860000002	-1.720263678	0.48828125	-0.79345703	-0.91552734	10.81804164	4.657153354	-0.39836425720000007	0.12207031	0.79345703	-0.30517578	-11.49753444	0.14235839660000002	-0.0454589856	0.36621094	-0.6713867	-1.2817383	2.872290036	10.723535340000002	1.0993896760000001	-0.8544922	0.79345703	0	1.899707068	10.09309056	-1.3661621400000001	-0.36621094	1.5869141	-0.9765625	1539960306.12
-10.94724092	-5.34023462	-6.13696286	-1.8310547	-0.18310547	0.12207031	10.11582068	-1.7609375	-2.288500998	0.12207031	-0.91552734	-0.9765625	11.16496556	5.359375	-0.5909667932	0	0.5493164	-0.4272461	-12.801489120000001	-1.1580077880000001	-0.10527343750000001	0.061035156	-0.6713867	-1.0986328	2.41770018	11.371923920000002	1.723852536	-0.61035156	0.30517578	0.061035156	2.902197284	11.07883336	-0.783569339	-0.9765625	1.4648438	0	1539960306.16
-9.992602340000001	-5.981445288000001	-4.92871106	0.30517578	-5.79834	-0.30517578	10.43642572	-2.460766574	-2.7167724640000004	0.061035156	-0.5493164	-0.61035156	11.31689496	6.373827880000001	-0.6292480432	0.061035156	0.30517578	-0.4272461	-12.19497104	-1.542016574	-0.4892822284000001	-0.61035156	0.36621094	-0.8544922	1.876977536	11.456860520000001	2.646191394	-0.24414062	-0.061035156	-0.12207031	4.746875	11.97246106	-0.27873535340000005	-2.6245117	2.5024414	1.2817383	1539960306.2
-7.0963867800000004	-6.3463134000000005	-1.4738280760000002	0.30517578	-2.6855469	-0.24414062	11.35397914	-4.653564496	-3.869995108	0.30517578	-0.18310547	0	10.63261682	6.5760009	-0.6256591459999999	0.36621094	0.30517578	-0.061035156	-10.36704074	-0.9905273560000001	-1.415209964	-0.5493164	0.24414062	-0.4272461	1.1903076080000001	10.09309056	3.2790283540000003	-0.12207031	0	-0.4272461	5.00766574	11.95930162	0.6651367212000001	-2.6245117	2.4414062	2.9296875	1539960306.24
-6.40493161	-4.454980432	-1.32189946	-1.2207031	2.5634766	-0.12207031	11.35397914	-4.653564496	-3.869995108	0.48828125	-0.61035156	0.18310547	9.38847644	6.180029254	-0.05502929712000001	0.4272461	0.36621094	0.48828125	-8.70778804	-1.0993896760000001	-1.96669928	0.061035156	-0.061035156	0.061035156	0.379223642	8.450586060000001	3.6139891200000003	0.061035156	0.6713867	-0.061035156	4.329370108	10.528539840000002	-0.49167482	-0.6713867	3.1738281	3.90625	1539960306.28
-8.488867212	-3.4261719240000006	-2.3495117800000003	-1.5869141	0.79345703	-0.061035156	10.603905760000002	-4.40473642	-3.7096923920000004	0.30517578	0.12207031	-0.18310547	8.411108426	5.884545926	0.37443847840000005	0.4272461	-0.18310547	0.8544922	-8.031884980000001	-1.8386962860000002	-1.8626221040000002	-0.12207031	-0.5493164	0.4272461	0.06699218750000001	7.7902346200000006	3.7407959260000005	0.4272461	0.4272461	0.12207031	-0.096899411	11.95930162	-2.154516574	-0.9765625	3.6621094	4.3945312	1539960306.32
-9.231762680000001	-4.157104532	-3.085229532	-0.24414062	-2.380371	0	8.137158246	-2.751464856	-3.0900146760000005	0.12207031	0.91552734	-0.48828125	8.14433606	5.72185054	0.21413574280000003	0.6713867	-0.4272461	0.91552734	-8.712573380000002	-2.16408696	-1.2788329680000001	-0.12207031	-0.5493164	0.4272461	0.6077148560000001	8.302246106	3.58049321	0.5493164	-0.30517578	0.18310547	-0.949853534	10.566821580000001	-1.594653354	0.24414062	2.5634766	4.8828125	1539960306.36
-7.109545926000001	-3.9621094240000003	-1.7657226440000002	-0.8544922	-2.1362305	0.18310547	8.137158246	-2.751464856	-3.0900146760000005	0.18310547	0.9765625	-0.61035156	8.34650908	5.48498552	0.19140625	0.8544922	-0.36621094	0.5493164	-8.6599366	-2.1569091460000003	-0.7309326080000002	-0.61035156	-0.4272461	0.48828125	1.6269530760000002	8.988915740000001	3.129492212	0.24414062	-0.61035156	0.12207031	0.2607910144	9.97465854	-1.7465820680000002	0.6713867	1.4038086	4.638672	1539960306.4
-6.1728514400000005	-3.81616214	-1.5025390379999999	-1.8920898	1.4648438	0.061035156	7.82253444	-2.5720214660000003	-3.685766574	0.18310547	0.9765625	-0.61035156	8.66472194	4.98972194	0.4354492212	0.79345703	-0.48828125	0.30517578	-8.531933606	-2.0695800720000004	-0.440234375	-0.79345703	-0.24414062	0.18310547	2.288500998	8.74367662	2.976367212	-0.061035156	-0.24414062	-0.061035156	0.07536621106000001	8.924316394	-0.8278320288	1.0375977	1.7700195	4.0283203	1539960306.44
-7.986425720000001	-3.7324219240000005	-2.144946286	-0.79345703	0.48828125	0.18310547	7.4780027	-2.537329074	-3.98483876	0.4272461	0.36621094	-0.79345703	8.987719748	4.301855432000001	0.9809570288	0.61035156	-0.061035156	0.30517578	-8.63122554	-1.5599609620000003	-0.20097655760000002	-1.0986328	-0.30517578	0.18310547	2.141357428	8.09169928	2.7131836060000003	-0.061035156	-0.30517578	0.061035156	0.40075683900000003	8.3201902	-0.5323486420000001	2.6245117	2.4414062	3.7231445	1539960306.48
-7.929003894000001	-3.7072998200000002	-2.282519568	-0.36621094	-1.3427734	0.24414062	7.180126800000001	-2.1521240020000003	-3.084033246	0.30517578	-0.061035156	-0.91552734	9.20544429	3.8245362400000005	1.11613768	0.48828125	-0.24414062	0.4272461	-8.502026260000001	-1.138867212	-0.1112548822	-1.0986328	-0.36621094	0.48828125	2.0301025360000002	7.786645468000001	2.42607428	0.24414062	-0.48828125	0.24414062	0.5586669928	8.607299820000001	-0.3002685504	1.6479492	2.746582	2.746582	1539960306.52
-7.09160144	-3.476416034	-1.6317382200000001	-0.7324219	0.9765625	0.30517578	7.180126800000001	-2.1521240020000003	-3.084033246	0.61035156	0.061035156	-0.91552734	9.553564300000001	3.6283447480000004	0.6101074280000001	0.4272461	-0.4272461	0.61035156	-8.798706070000001	-1.0455566100000002	0.1447509784	-0.61035156	-0.5493164	0.6713867	2.282519568	7.875170926000001	2.286108426	0.5493164	-0.18310547	0.30517578	-1.11613768	8.027099640000001	-0.34453125	2.0751953	0.7324219	1.8920898	1539960306.56
-7.875170926000001	-2.6904540740000003	-1.715478534	-0.8544922	1.5258789	0.6713867	7.229174820000001	-1.6353271760000003	-2.934497104	0.7324219	0	-0.7324219	9.845459260000002	3.71926268	0.11005859620000001	0.36621094	-0.30517578	0.7324219	-8.798706070000001	-1.0455566100000002	0.1447509784	-0.61035156	-0.5493164	0.6713867	2.634228534	8.38239766	2.205957068	0.79345703	0.24414062	0.30517578	-1.8375000000000001	7.686157248	0.38999023560000007	2.1362305	-1.5869141	1.0375977	1539960306.6
-8.90876448	-2.082739218	-2.64379892	-0.79345703	0.91552734	0.36621094	8.59294429	-0.808691394	-2.414111322	0.7324219	-0.18310547	-0.5493164	9.87536592	3.8664062500000003	-0.1268066394	0.4272461	-0.4272461	0.79345703	-8.858520468	-1.41042482	0.8134765380000001	-0.18310547	-0.8544922	0.48828125	2.7359130400000002	8.621655252000002	2.289697284	0.7324219	-0.061035156	0.18310547	-0.6352294928000001	8.176635880000001	-0.1435546875	1.6479492	-3.6621094	0	1539960306.64
-9.253295926000002	-2.548095746	-3.4010498200000003	-0.12207031	0.6713867	0.12207031	8.59294429	-0.808691394	-2.414111322	0.6713867	-0.12207031	-0.30517578	9.9698732	3.7407959260000005	-0.07895508180000001	0.6713867	-0.4272461	0.91552734	-9.155200180000001	-1.3230957460000001	0.613696286	-0.36621094	-0.5493164	0.5493164	2.698828076	8.400341754000001	2.3172119600000003	0.5493164	-0.5493164	0.36621094	4.00517572	8.0139402	-2.1664795320000003	1.7089844	-7.446289	0.061035156	1539960306.68
-9.713867212	-2.31481929	-2.204760782	0.48828125	0.48828125	1.2817383	9.61936052	-0.7572509980000001	-1.829125998	0.61035156	0.36621094	-0.30517578	9.97465854	3.37233876	-0.1196289038	0.8544922	-0.12207031	1.2207031	-9.000878894000001	-0.7859619110000001	0.6723144568000001	-0.36621094	-0.5493164	0.5493164	2.78017572	8.053417932	2.138964856	0.6713867	-0.7324219	0.48828125	14.209521760000001	9.56672374	0.1818359424	2.319336	0.5493164	2.1972656	1539960306.72
-10.4459964	-2.8806639400000003	-4.830615216000001	-2.1362305	-0.4272461	0.12207031	9.69472644	-0.8374023560000001	-2.41770018	0.79345703	0.12207031	-0.6713867	10.19597194	3.1761474640000005	-0.5490966754000001	0.79345703	-0.36621094	1.4038086	-9.697119110000001	-0.45100097840000003	0.6160888580000001	-0.12207031	-1.7089844	1.5869141	2.9237304320000006	8.534326080000001	1.899707068	1.159668	-0.12207031	0.5493164	9.18869658	9.09179712	-1.1879150360000001	-1.953125	2.1362305	-1.0986328	1539960306.76
-12.00834964	-5.82233876	-6.550878894	-2.8686523	1.5258789	-1.6479492	9.69472644	-0.8374023560000001	-2.41770018	0.7324219	0.18310547	-0.7324219	10.96757788	3.6068116	-0.6459961060000001	0.61035156	-0.48828125	1.0375977	-12.80986322	-0.5825927716	0.9115722840000001	-0.12207031	-1.7089844	1.5869141	3.2658691100000006	10.35986322	1.166381839	1.2207031	-0.36621094	0.6713867	-0.3349609424	10.780957460000002	0.8649169928000001	-4.211426	1.0986328	-3.112793	1539960306.8
-10.42685504	-8.328564300000002	-2.996704074	2.5024414	-4.4555664	0.7324219	10.252197480000001	-1.50493161	-2.557666034	0.4272461	1.2207031	-0.30517578	11.8324955	4.3425292540000004	-1.0096679712	0.48828125	-0.6713867	0.61035156	-12.80986322	-0.5825927716	0.9115722840000001	-0.12207031	-1.2207031	1.4648438	3.7862548920000005	12.397143080000001	0.5275634784000001	1.159668	-0.24414062	-0.061035156	6.189599640000001	14.32436502	-0.01674804712	-2.5024414	0.6713867	-0.5493164	1539960306.84
-6.900195288000001	-4.350903354000001	-2.300463858	-0.6713867	0.9765625	-0.18310547	10.685253600000001	-2.6402099640000003	-2.390185504	0.5493164	1.159668	0.12207031	12.24521466	4.858129892000001	-2.101879892	0.4272461	-0.5493164	0.24414062	-11.621948380000001	1.2261962860000002	-0.5562744110000001	-0.9765625	0.61035156	0.4272461	3.4321533540000004	12.8194339	0.7716064300000001	1.0375977	0.9765625	-0.6713867	-0.5359375000000001	9.24611821	-1.6437011780000002	-0.91552734	-1.3427734	-0.8544922	1539960306.88
-8.70898462	-4.5171875	-4.777978534	-0.8544922	2.380371	-0.61035156	10.728320680000001	-3.5266601440000005	-2.816064496	0.7324219	0.18310547	0.061035156	12.394750900000002	5.31152356	-2.344726538	0.48828125	0.18310547	0.061035156	-11.05251448	1.4522949280000002	-0.723754892	-0.18310547	-0.18310547	-0.061035156	2.3076415740000003	12.332544420000001	1.418798822	0.79345703	2.4414062	-0.24414062	1.6185790740000001	10.8036866	-2.64738768	-0.12207031	-0.91552734	-2.2583008	1539960306.92
-9.341821580000001	-3.9979980040000007	-5.473022660000001	-0.5493164	-2.0141602	0.12207031	10.170849640000002	-3.591259784	-2.569628894	0.30517578	0.061035156	-0.48828125	12.093286240000001	5.67758786	-1.7346191100000001	0.5493164	0.79345703	0.24414062	-11.05251448	1.4522949280000002	-0.723754892	-0.18310547	-0.18310547	-0.061035156	1.1017822480000001	11.834887680000001	1.3984619600000001	0.24414062	1.953125	0.5493164	1.600634784	10.3694339	-1.7130859620000003	-0.12207031	0.7324219	-2.6855469	1539960306.96
-7.39904802	-3.6331298920000004	-3.122314496	-0.24414062	-0.91552734	0.18310547	9.35617662	-3.6690185700000004	-1.5575683900000001	0.61035156	0.12207031	-0.8544922	11.36354982	5.386889480000001	-1.697534146	0.7324219	0.6713867	0.48828125	-9.475805710000001	0.13757324280000002	0.02153320288	-0.91552734	-0.12207031	-0.4272461	0.9426757788	11.068066100000001	1.2608886780000002	-0.061035156	0.12207031	0.48828125	0.4474121106000001	9.547582968	-2.30883786	0.24414062	-0.61035156	-3.112793	1539960307.0
-6.245825180000001	-3.440527356	-2.07915036	0.91552734	1.5258789	0.24414062	8.45417482	-3.39506839	-1.4331542540000002	0.7324219	-0.7324219	-0.9765625	10.05241664	4.273144568	-1.5731201080000001	0.91552734	0.5493164	0.48828125	-8.72214357	0.4904785144	-0.04306640576	-0.7324219	-0.12207031	-0.61035156	0.9426757788	11.068066100000001	1.2608886780000002	-0.061035156	0.12207031	0.48828125	2.10546875	8.790332068	-1.832714856	0.5493164	-0.61035156	-2.9296875	1539960307.04
-6.9384764400000005	-3.10317392	-3.3352538940000005	0.30517578	2.1362305	-0.061035156	7.909863220000001	-1.89611821	-2.217919928	0.6713867	-0.79345703	-0.91552734	9.031982428000001	3.15102536	-0.916357428	0.79345703	0.7324219	0.5493164	-8.24123552	0.839794928	0.04426269568	-0.7324219	-0.12207031	-0.61035156	0.9426757788	11.068066100000001	1.2608886780000002	-0.061035156	0.12207031	0.48828125	2.460766574	9.07385234	-1.020434604	0.061035156	-0.5493164	-2.746582	1539960307.08
-7.48278804	-2.8890380400000004	-4.148730432000001	0.7324219	-0.30517578	-0.24414062	7.601220746000001	-1.1041748200000001	-1.6329346040000001	0.36621094	-0.9765625	-1.2207031	8.5917482	2.7299316100000004	-0.5455078076000001	0.4272461	0.5493164	0.6713867	-8.24123552	0.80988768	0.16030273560000002	-0.18310547	-0.061035156	-0.36621094	1.464257788	7.31889676	0.7955322480000001	-0.48828125	0.48828125	0.5493164	2.327978534	8.798706070000001	-0.669921875	0.30517578	-0.12207031	-2.4414062	1539960307.12
-7.2052491000000005	-2.8316162140000003	-3.8735839660000004	0.5493164	0.36621094	-0.30517578	7.430151260000001	-0.46535643000000004	-1.42836911	0.30517578	-0.7324219	-1.2817383	8.52595198	2.5720214660000003	-0.8720947480000001	0.36621094	0.12207031	0.61035156	-8.508007788	0.7512695288	0.617285144	-0.12207031	0.18310547	-0.36621094	1.6460937500000001	7.677783246000001	0.6759033540000001	-0.4272461	0.4272461	0.48828125	1.776489218	9.00566394	-0.8074951080000001	0.30517578	-0.5493164	-2.1362305	1539960307.16
-7.54858426	-2.61867662	-3.9896241	0.48828125	0.61035156	-0.12207031	7.5414062500000005	-0.06459961060000001	-1.738207968	0.30517578	-0.61035156	-1.2207031	8.742480432	2.6210692900000003	-1.181933606	0.061035156	0.30517578	0.48828125	-8.451782248	0.8158691100000001	0.784765625	-0.12207031	0.18310547	-0.36621094	2.080346646	8.115625000000001	0.5574707068000001	-0.61035156	0.5493164	0	2.08752446	8.55107428	-0.7716064300000001	0.24414062	-0.36621094	-2.0141602	1539960307.2
-8.482885880000001	-3.140258786	-4.10207518	0.48828125	0	-0.12207031	7.5414062500000005	-0.06459961060000001	-1.738207968	-0.061035156	-0.91552734	-0.79345703	9.03796376	2.5851807100000004	-0.8732910340000001	-0.24414062	-0.12207031	0.30517578	-8.84057608	0.910375998	0.8194580072000001	-0.061035156	0.18310547	-0.36621094	2.062402356	8.596533246000002	0.6340332068000001	-0.36621094	0.061035156	0.061035156	2.6641358800000003	9.134863220000002	-0.15551757200000002	0.12207031	-0.24414062	-1.5869141	1539960307.24
-8.9745607	-2.54689946	-4.5339355040000004	0.6713867	-2.319336	0.4272461	8.17902806	-0.0418701178	-1.5910644960000002	-0.36621094	-0.5493164	-0.61035156	9.73540036	2.58278804	-0.6854736419999999	-0.48828125	-0.12207031	0.12207031	-9.31311052	0.5861816394	0.7285400360000001	0.79345703	-0.12207031	-0.6713867	2.128198282	9.1109375	0.6615478240000001	-0.48828125	0.061035156	0.12207031	2.55288089	9.338232428000001	0.056225586060000006	-0.6713867	-0.4272461	-1.4038086	1539960307.28
-8.405126800000001	-2.235864218	-3.6391114200000003	-0.12207031	-1.0375977	0.6713867	8.640795926000001	0.1112548822	-1.51330571	-0.4272461	-0.61035156	-0.61035156	10.34670378	2.778979532	-1.002490216	-0.79345703	-0.12207031	0	-9.46264676	-0.4103271466	0.7141846040000002	0.79345703	-0.12207031	-0.6713867	2.6509764400000004	9.852636780000001	1.0072753600000002	-0.61035156	-0.30517578	0.061035156	1.870996106	9.149218750000001	-0.517993161	-0.7324219	-0.061035156	-0.79345703	1539960307.32
-8.81665036	-3.5888672120000003	-4.90478534	-0.9765625	2.2583008	0.36621094	8.97695288	0.25839844240000004	-1.683178714	-0.7324219	-0.61035156	-0.30517578	10.80607878	2.819653354	-1.1340820288	-0.8544922	0.061035156	-0.18310547	-11.21401358	-0.339746106	0.4486083966	0.48828125	-0.18310547	-1.159668	3.2634764400000003	10.308423020000001	1.4989501800000002	-0.8544922	-0.48828125	0	2.00856929	9.838280760000002	-1.5336425720000002	-0.48828125	-0.7324219	-0.7324219	1539960307.36
-10.73789038	-5.683569289999999	-6.10585962	-0.9765625	-0.48828125	0.61035156	9.3573732	0.062207030760000004	-2.192797824	-0.91552734	-0.30517578	-0.36621094	11.5094973	3.1462402160000003	-0.783569339	-0.91552734	0.5493164	-0.7324219	-13.58984424	-1.5109130400000002	0.80390625	1.2817383	0.24414062	-0.9765625	3.65944838	11.50710414	1.6999267180000002	-0.79345703	-0.6713867	0.18310547	4.317407248	11.111133180000001	0.416308606	-1.6479492	-0.4272461	0.12207031	1539960307.4
-10.1828125	-6.321191394	-3.4261719240000006	2.0141602	-4.8828125	1.2817383	9.689941394000002	-0.4474121106000001	-2.692846646	-0.91552734	-0.61035156	-0.18310547	12.20573732	4.182226440000001	-1.052734375	-0.79345703	-0.48828125	-1.0986328	-12.1231929	-2.081542932	0.052636719240000004	1.2817383	0.24414062	-0.9765625	3.6008300720000004	11.8241214	2.237060504	-0.6713867	-0.7324219	-0.61035156	5.780468750000001	11.78703624	2.2621826080000003	-3.112793	-0.30517578	2.6855469	1539960307.439
-7.503125000000001	-6.026904254	-1.15441893	2.1362305	-1.5869141	0.79345703	10.558447480000002	-1.35419928	-3.544604532	-0.48828125	-1.2207031	0.18310547	12.03347194	4.580590854	-0.8541503600000001	-0.61035156	-0.12207031	-0.36621094	-10.242626800000002	-0.500048822	-0.961816394	-0.061035156	1.0986328	-1.4038086	2.15571286	9.713867212	3.420190396	-0.48828125	0	-0.6713867	4.00158696	12.41628444	1.7860596040000003	-3.2348633	0	4.0893555	1539960307.48
-7.995996106000001	-3.5338378600000007	-1.7872558900000002	0.24414062	2.8686523	-0.061035156	10.96997104	-2.245434604	-4.925122300000001	-0.48828125	-1.4038086	0.48828125	10.893408540000001	4.824633786	0.0909179712	-0.7324219	0.24414062	0.30517578	-10.242626800000002	-0.500048822	-0.961816394	0.5493164	0.91552734	-0.24414062	0.839794928	8.375219748000001	3.7551512600000003	-0.12207031	0.61035156	0.30517578	0.22131347840000004	12.5131839	-1.102978534	-2.2583008	-0.36621094	3.8452148	1539960307.52
-9.515283246000001	-3.6510742800000004	-3.16298822	0.061035156	2.319336	-0.24414062	10.7450679	-2.3052490020000005	-4.3162110600000005	-0.7324219	0.12207031	0.4272461	9.76889676	5.005273560000001	-0.15192871400000002	-0.6713867	-0.30517578	0.5493164	-10.242626800000002	-0.500048822	-0.961816394	0.5493164	0.91552734	-0.24414062	0.8242431610000001	8.81186502	3.7336182100000004	0.12207031	-0.18310547	0.30517578	-1.183129892	11.57648912	-0.9211425720000002	-1.4648438	-0.8544922	4.272461	1539960307.559
-9.486572480000001	-4.720556610000001	-2.75625	1.6479492	-0.79345703	0.061035156	9.00686052	-1.119726538	-4.3700439300000005	-0.48828125	0.91552734	0.30517578	9.2556884	4.890429712	-0.6986327880000001	-0.5493164	-0.36621094	0.12207031	-10.096679320000002	-2.2071533540000003	-0.5897705072	0.61035156	0.6713867	0.18310547	1.7298339660000002	9.650463760000001	3.237158246	0	-0.79345703	-0.061035156	-0.13398437500000002	11.148217360000002	-0.5825927716	-0.36621094	-1.7700195	4.333496	1539960307.599
-7.70051268	-4.28391124	-2.0253173920000003	1.0986328	-0.8544922	0	9.00686052	-1.119726538	-4.3700439300000005	-0.79345703	0.36621094	0.30517578	9.144433606	4.574609424	-0.3947753894	-0.7324219	-0.79345703	-0.18310547	-9.412402160000001	-2.183227536	-0.5861816394	0.5493164	0.5493164	0.12207031	1.7298339660000002	9.650463760000001	3.237158246	0	-0.79345703	-0.061035156	0.5514892572000001	10.320385880000002	-0.193798822	-0.24414062	-0.79345703	3.479004	1539960307.64
-7.109545926000001	-3.4632567900000004	-1.820751996	0.30517578	2.0141602	-0.12207031	8.519970746	-1.369750998	-4.303051620000001	-0.9765625	-0.12207031	0.30517578	9.164770468	4.0326903960000005	0.1686767572	-0.9765625	-0.8544922	-0.24414062	-8.948242212	-1.8004150360000002	-0.49645996400000003	0.5493164	0.5493164	0.12207031	1.7298339660000002	9.650463760000001	3.237158246	0	-0.79345703	-0.061035156	0.19020996400000004	8.162280252	0.641210962	1.953125	0.48828125	3.0517578	1539960307.679
-7.9971923920000005	-3.4154052520000002	-2.0372802520000004	1.0375977	0.8544922	-0.061035156	8.04504393	-1.294384784	-3.7982177520000002	-0.8544922	0.061035156	0.30517578	9.363354532	3.570922824	0.230883786	-0.8544922	-0.9765625	-0.18310547	-8.685058606	-1.656860324	-0.49765625	0.79345703	0.48828125	0.48828125	1.949951178	8.027099640000001	2.825634784	-0.18310547	-0.8544922	-0.4272461	0.5203857428	8.357275360000001	0.7058105432	2.319336	2.9907227	1.7700195	1539960307.719
-7.908667032	-2.9703858800000003	-1.7824707460000002	1.4648438	-0.48828125	0.061035156	8.04504393	-1.294384784	-3.7982177520000002	-0.8544922	0.36621094	0.30517578	9.46145018	3.21921376	-0.15910644960000003	-0.61035156	-0.7324219	0	-8.737695288000001	-1.9942138580000002	-0.46416014400000005	0.79345703	0.48828125	0.48828125	2.27294928	7.8703858800000015	2.6976317900000004	-0.12207031	-0.61035156	-0.48828125	-1.8075927520000004	8.23764676	-1.02163089	1.2817383	-0.061035156	0.5493164	1539960307.76
-7.5772949280000015	-2.43205571	-1.885351538	0.48828125	1.0986328	0.18310547	7.174145468000001	-0.9223388580000002	-3.325683606	-0.79345703	0.5493164	0.4272461	9.377710160000001	3.0218260800000003	-0.440234375	-0.5493164	-0.61035156	0	-8.77238768	-2.49426268	-0.4139160144	0.8544922	0.5493164	0.4272461	2.536132788	8.05461412	2.613891574	0.061035156	-0.5493164	-0.5493164	-3.2634764400000003	7.133471940000001	-0.30505371400000003	1.4038086	-4.272461	0.12207031	1539960307.799
-8.19697284	-2.56723642	-2.6150878600000005	-0.12207031	2.0751953	0.18310547	7.174145468000001	-0.9223388580000002	-3.325683606	-0.7324219	0.48828125	0.5493164	9.517675720000002	2.8268310700000003	-0.5646484424	-0.4272461	-0.6713867	-0.061035156	-8.366845746000001	-2.537329074	-0.6914550720000001	0	0.18310547	0.48828125	2.72036142	8.1670652	2.7251464660000004	0.30517578	-0.48828125	-0.6713867	0.849365216	8.24482428	1.2154297120000002	2.0751953	-5.065918	0.12207031	1539960307.839
-9.034375	-2.4846923920000004	-3.1952880400000003	0.18310547	0.061035156	0.48828125	7.425365920000001	-0.9773681610000001	-3.093603534	-0.4272461	0.48828125	0.61035156	9.939965560000001	2.751464856	-0.6890625	-0.18310547	-0.36621094	-0.12207031	-8.482885880000001	-2.11743161	-0.8230468750000001	0	0.18310547	0.48828125	2.6258545320000004	8.13117662	2.728735324	0.4272461	-0.4272461	-0.30517578	6.2147219400000004	8.82023912	-0.8613281250000001	1.0986328	-4.5776367	-0.48828125	1539960307.88
-8.23645018	-2.4571777160000003	-3.5362304320000004	-2.0141602	1.2817383	0	8.86928714	-1.9702880400000002	-3.5242675720000003	-0.12207031	0.30517578	0.6713867	10.3275634	2.8328125	-0.7608398560000001	0.061035156	-0.48828125	0	-8.689843750000001	-1.867407248	-0.745288089	-0.061035156	-0.24414062	0.7324219	2.4404297120000003	8.28430162	2.6306396760000004	0.6713867	-0.48828125	0	8.303442392000001	8.601318390000001	-1.235766574	0.18310547	-0.8544922	-1.2207031	1539960307.919
-9.593042032000001	-4.866503894	-3.994409146	-0.5493164	4.4555664	-1.4038086	9.60620108	-2.3806152160000003	-3.3460204680000003	0.12207031	0.24414062	0.61035156	10.611084260000002	3.048144568	-1.022827176	0.4272461	-0.7324219	0.12207031	-10.995092360000001	-1.3063476440000001	-0.5586669928	-0.61035156	-0.4272461	1.5258789	2.524169928	8.85493161	2.327978534	0.7324219	-0.5493164	0.24414062	5.042358426000001	11.216405760000002	-0.33017577880000004	-1.4648438	2.6855469	-3.479004	1539960307.959
-10.63261682	-5.239746106	-4.376025360000001	1.3427734	-3.1738281	0	9.60620108	-2.3806152160000003	-3.3460204680000003	0.30517578	0.6713867	0.4272461	10.871875000000001	3.446508786	-1.4403320680000002	0.48828125	-0.36621094	0.24414062	-11.27382788	-0.21533202880000002	-0.7680175720000001	-0.61035156	-0.4272461	1.5258789	2.51459964	9.845459260000002	1.600634784	0.8544922	-0.24414062	0	10.25817842	10.93408246	1.3649658540000003	1.4648438	3.2958984	-0.12207031	1539960308.0
-7.194482428000001	-3.7683105040000004	-3.9094726440000005	-1.0986328	-1.2817383	-0.91552734	9.266455072	-2.09948732	-2.65935054	0.61035156	0.9765625	0.48828125	10.64697284	3.9142577880000005	-2.177246106	0.48828125	-0.6713867	0.12207031	-10.495044420000001	0.0909179712	-1.21901857	-0.30517578	0.24414062	1.2207031	2.25261232	10.58596196	1.184326178	0.8544922	0.4272461	-0.4272461	0.45698242800000005	9.03317842	0.42587889400000006	-0.12207031	1.953125	-0.4272461	1539960308.039
-7.504321580000001	-4.93947734	-4.925122300000001	-1.159668	3.479004	-1.3427734	9.261669928000002	-1.9547363220000002	-2.491870108	0.6713867	0.61035156	0.6713867	10.485473740000002	4.356884784	-2.3937744600000004	0.4272461	-0.4272461	-0.12207031	-10.43403354	0.898413089	-1.4415283540000001	-0.61035156	0.24414062	0.5493164	1.594653354	11.04892572	1.1340820288	0.48828125	0.6713867	-0.4272461	0.8134765380000001	10.13496106	-0.9378906250000001	-0.24414062	-0.61035156	-1.3427734	1539960308.079
-9.040356430000001	-5.816357428000001	-6.145336960000001	-0.5493164	-2.6855469	-0.5493164	9.261669928000002	-1.9547363220000002	-2.491870108	0.30517578	0.61035156	0.7324219	10.43522914	4.647582968	-2.3626709260000003	0.12207031	-0.24414062	-0.4272461	-10.893408540000001	1.07785643	-1.27524411	-0.61035156	0.24414062	0.5493164	1.020434604	11.24272464	0.846972644	0.24414062	0.48828125	-0.24414062	2.414111322	9.8334964	-1.4331542540000002	0.61035156	0.48828125	-0.91552734	1539960308.12
-7.820141574000001	-4.776782248000001	-4.39277356	-0.79345703	-1.8920898	-0.61035156	9.3573732	-2.3674560700000002	-1.933203076	0.24414062	0.5493164	0.48828125	10.655346940000001	4.84736322	-2.9620117800000005	0.061035156	-0.4272461	-0.5493164	-10.62185054	0.784765625	-0.9809570288	-0.30517578	0.18310547	0.18310547	1.1257080072	11.532226440000002	0.846972644	0.30517578	0.12207031	-0.7324219	1.562353534	10.26535692	-0.9869384980000001	0.061035156	1.4648438	-1.2817383	1539960308.159
-6.98513179	-4.410717752	-3.6977295320000003	0.12207031	1.7089844	-0.61035156	9.25688498	-2.872290036	-2.0564209260000004	0.30517578	0.061035156	0.18310547	10.668505399999999	4.675097644	-3.0230224640000003	0.18310547	-0.18310547	-0.61035156	-10.06079074	1.0455566100000002	-1.076660144	-0.7324219	0.48828125	0.12207031	1.2513183900000002	11.06208516	1.022827176	-0.061035156	0.12207031	-0.91552734	0.4354492212	9.92441394	-1.57551268	0.4272461	-0.24414062	-1.4648438	1539960308.199
-7.35358876	-4.61169429	-4.787548920000001	-0.061035156	0.30517578	-0.79345703	9.118115020000001	-3.23356929	-2.51459964	0.24414062	-0.4272461	0.061035156	10.3622554	4.286303714000001	-2.1975829680000003	0.24414062	0.24414062	-0.5493164	-9.616967752	1.0742675720000001	-1.2608886780000002	-0.48828125	0.36621094	-0.12207031	0.8948242212000002	9.998584260000001	1.1173339660000001	-0.30517578	-0.061035156	-0.7324219	1.369750998	9.737792932000001	-1.437939496	0.5493164	-0.24414062	-1.5258789	1539960308.24
-7.090405252000001	-4.9442626800000005	-4.594946286	0.18310547	-0.8544922	-0.5493164	8.847753894	-3.198876996	-2.19997554	0.24414062	-0.36621094	0.061035156	9.889721940000001	4.02551268	-1.9583251800000003	0.12207031	-0.061035156	-0.4272461	-9.14323732	1.284814496	-1.5300537140000001	-0.36621094	0.48828125	-0.18310547	0.6268554712000001	9.329858426000001	1.0898193390000002	-0.48828125	-0.4272461	-0.48828125	2.10546875	9.57749002	-1.189111322	0.24414062	0.48828125	-1.4648438	1539960308.279
-7.347607428000001	-5.09738768	-4.106860324	0.12207031	0.79345703	-0.5493164	8.315405252000001	-2.733520468	-1.73701178	0.30517578	-0.18310547	0.061035156	9.73659694	3.96569838	-2.25859375	0.061035156	0	-0.30517578	-8.85253894	1.73701178	-1.5982422120000002	-0.061035156	0.4272461	0.061035156	0.40434570680000004	9.07983426	1.030004892	-0.36621094	-0.24414062	-0.30517578	1.52526857	9.603808606000001	-0.9594238220000001	0.24414062	-0.4272461	-1.0986328	1539960308.319
-8.0306884	-5.09738768	-4.4166992800000004	0.9765625	-0.7324219	0	7.867993210000001	-2.204760782	-1.9989990020000004	0.18310547	-0.24414062	0.24414062	9.7066893	4.244433606	-2.1975829680000003	-0.24414062	0	-0.18310547	-8.917138580000001	2.178442392	-1.7310302520000003	-0.061035156	0.4272461	0.061035156	-0.04426269568	9.449487320000001	0.9187500000000001	-0.18310547	-0.061035156	-0.24414062	2.0743652160000003	9.671997300000001	-0.48569336060000007	-0.12207031	-0.8544922	-1.0986328	1539960308.36
-7.77109375	-5.4526857	-4.262377896	1.0375977	-1.0986328	0.30517578	7.89790036	-2.045654254	-2.2801269960000004	-0.061035156	-0.5493164	0.30517578	9.701904254	4.742089856000001	-2.045654254	-0.61035156	-0.061035156	-0.061035156	-9.624145468	1.9284179320000001	-1.6030273560000001	0.61035156	0.12207031	-0.061035156	-0.26318359620000004	10.028490920000001	1.02761232	-0.12207031	-0.12207031	0	3.0206298920000005	9.475805710000001	-0.49885253600000007	-0.24414062	-0.36621094	-0.6713867	1539960308.399
-7.711279254	-5.035180710000001	-4.030297824	1.159668	-0.30517578	0.48828125	8.34890126	-1.9571288940000002	-2.1975829680000003	-0.18310547	-0.48828125	0.36621094	9.792822480000002	5.083032248	-2.144946286	-0.79345703	-0.18310547	-0.24414062	-10.416088760000001	0.49885253600000007	-1.3661621400000001	1.2817383	0.12207031	-0.24414062	0.4605712860000001	10.88503444	1.3709472839999999	-0.24414062	-0.30517578	-0.24414062	2.3495117800000003	9.613378894	-0.5981445288	-0.30517578	0.18310547	-0.24414062	1539960308.439
-7.958911240000001	-4.1786376800000005	-4.00517572	0.91552734	-0.6713867	0.12207031	8.762817392	-1.8985107820000002	-2.219116214	-0.48828125	-0.4272461	0.36621094	9.9710688	4.987329074000001	-2.1305908540000003	-0.7324219	-0.12207031	-0.6713867	-10.17204622	-0.4474121106000001	-1.3266846040000002	1.2207031	0.18310547	-0.48828125	1.5575683900000001	11.1864991	1.7884521760000003	-0.61035156	-0.4272461	-0.61035156	0.69504393	10.1660643	-1.2692626800000002	-0.4272461	-0.7324219	-0.24414062	1539960308.48
-7.59763179	-4.3975586060000005	-3.261083966	0.91552734	0.36621094	0.18310547	9.35976538	-2.1712646760000003	-3.064892572	-0.6713867	-0.61035156	0.48828125	10.1397464	4.39277356	-1.698730432	-0.61035156	0.12207031	-0.9765625	-9.34541034	0.014355469240000002	-1.6281494600000002	0.4272461	0.48828125	-0.7324219	1.620971646	10.2773188	1.8949219240000001	-0.9765625	-0.4272461	-0.48828125	0.34094239200000004	9.8179438	-0.910375998	-0.4272461	-1.2817383	-0.36621094	1539960308.519
-7.921826080000001	-4.560253894000001	-3.2874023560000003	0.9765625	0.18310547	0.6713867	9.38847644	-2.45598143	-3.487182608	-0.7324219	-0.8544922	0.4272461	10.309619600000001	3.9393798920000007	-1.062304712	-0.79345703	0.24414062	-0.6713867	-8.689843750000001	0.1579101538	-1.771704074	1.0375977	-0.36621094	-0.61035156	0.869702176	9.10734874	1.776489218	-0.8544922	-0.36621094	0.061035156	1.3948730040000001	9.31191394	-1.069482428	-0.12207031	-0.9765625	-0.5493164	1539960308.559
-8.114428420000001	-4.222900360000001	-3.6558594240000004	0.6713867	-0.6713867	0.5493164	9.38847644	-2.45598143	-3.487182608	-0.8544922	-0.8544922	0.12207031	10.489062500000001	3.9979980040000007	-1.069482428	-1.0375977	-0.061035156	-0.12207031	-9.051123200000001	-0.3373535144	-1.7106933900000003	1.0375977	-0.36621094	-0.61035156	0.531152356	8.738891574	1.790844748	-0.24414062	-0.4272461	0.4272461	1.876977536	9.267651260000001	-1.0108642572	0	-0.61035156	-0.61035156	1539960308.6
-8.31779802	-4.139160144000001	-3.1055663940000002	0.61035156	-0.12207031	0.5493164	8.83100589	-2.1066650360000003	-3.50991214	-0.8544922	-0.12207031	-0.18310547	10.528539840000002	4.2420410340000005	-1.4582763580000002	-0.91552734	0.36621094	0.18310547	-9.737792932000001	-0.7381103240000001	-1.331469748	1.159668	-0.61035156	-0.36621094	1.0443603240000001	9.307128894	1.9954101440000003	-0.12207031	-0.6713867	0.61035156	1.90808107	9.542798020000001	-0.6077148560000001	-0.18310547	-0.30517578	-0.61035156	1539960308.639
-8.101269568000001	-4.257592752	-2.899804712	0.6713867	0.30517578	0.48828125	8.93388678	-2.168872104	-3.361572284	-0.8544922	-0.12207031	-0.30517578	10.16845746	4.422680710000001	-1.300366214	-0.91552734	0.61035156	0.12207031	-9.81315944	-0.9426757788	-1.106567392	0.7324219	-0.5493164	-0.48828125	1.7071045320000002	9.73061502	2.101879892	-0.061035156	-0.5493164	0.48828125	1.1723632788	9.76411142	-0.4103271466	-0.12207031	-0.24414062	-0.48828125	1539960308.679
-8.042651260000001	-4.215722644	-2.9739746400000002	0.61035156	0.36621094	0.48828125	8.93388678	-2.168872104	-3.361572284	-0.79345703	-0.061035156	-0.18310547	9.953125	4.5435058900000005	-1.2549072479999999	-0.7324219	0.24414062	0	-9.81315944	-0.9426757788	-1.106567392	0.7324219	-0.5493164	-0.48828125	1.7980224640000002	9.650463760000001	2.2083496400000002	-0.30517578	-0.36621094	0.30517578	0.8708984620000001	9.686352340000001	-0.735717752	-0.18310547	-1.159668	-0.48828125	1539960308.72
-8.265161240000001	-4.202563400000001	-3.23596196	0.48828125	0.36621094	0.48828125	9.01882338	-2.331567392	-3.3555908540000003	-0.7324219	-0.12207031	-0.18310547	9.941162140000001	4.447802716000001	-1.2321777160000003	-0.5493164	0.24414062	0.061035156	-9.725830072	-0.9307128600000001	-0.8876464660000001	0.61035156	-0.5493164	-0.36621094	1.546801718	9.18869658	2.2239013580000004	-0.4272461	-0.61035156	0.4272461	1.3984619600000001	9.61816394	-0.65676268	-0.18310547	-0.9765625	-0.30517578	1539960308.759
-8.35009784	-4.167871106000001	-3.109155252	0.6713867	-0.5493164	0.36621094	9.01882338	-2.331567392	-3.3555908540000003	-0.7324219	-0.061035156	-0.24414062	9.743774460000001	4.181030252	-1.08383786	-0.61035156	0.30517578	0.18310547	-9.88254442	-0.8924316100000002	-0.7440917932000001	0.5493164	-0.30517578	0	1.5025390379999999	8.886035340000001	1.98464357	-0.24414062	-0.7324219	0.30517578	1.792041034	9.62893071	-0.37802735600000004	-0.18310547	-0.6713867	-0.24414062	1539960308.799
-8.06538089	-3.8520507200000003	-2.709594748	0.4272461	-0.061035156	0.18310547	8.7963134	-2.35549321	-3.237158246	-0.61035156	0.12207031	-0.24414062	9.516479532	4.018334964	-1.197485324	-0.48828125	-0.12207031	0.24414062	-9.88254442	-0.8924316100000002	-0.7440917932000001	0.5493164	-0.30517578	0	1.8375000000000001	8.87766124	1.9296142180000002	-0.061035156	-0.5493164	0.12207031	1.6712158540000002	9.656445288	-0.343334964	-0.18310547	-0.36621094	-0.061035156	1539960308.839
-8.229272660000001	-3.7025146760000003	-2.8244384000000005	0.24414062	0.7324219	0	8.053417932	-2.0289062500000004	-3.124707068	-0.48828125	0.12207031	-0.24414062	9.335839660000001	3.887939496	-1.1639892572000001	-0.36621094	0	0.061035156	-9.9698732	-1.214233426	-0.4330566394	0.48828125	-0.061035156	0.061035156	2.2478271760000004	9.12648912	1.961914038	-0.061035156	-0.30517578	-0.18310547	1.1699707068	9.625341754	-0.440234375	-0.18310547	-0.4272461	0	1539960308.879
-8.565429712	-3.935791034	-3.1761474640000005	0.18310547	0.061035156	-0.18310547	7.957714660000001	-1.9786621400000002	-2.8328125	-0.36621094	0.061035156	0	9.31311052	3.8065917540000007	-0.8649169928000001	-0.18310547	0.061035156	-0.24414062	-9.97585414	-1.238159146	-0.4426269568000001	-0.061035156	0.24414062	0.061035156	2.55288089	9.230566394	2.0336913940000003	-0.12207031	-0.18310547	-0.30517578	1.0934082068000002	9.70429712	-0.45339357	-0.12207031	-0.4272461	-0.061035156	1539960308.919
-8.484082068000001	-3.8759764400000005	-3.1103514400000005	0.12207031	-0.30517578	-0.24414062	7.957714660000001	-1.9786621400000002	-2.8328125	-0.18310547	0.18310547	0.30517578	9.39086911	3.665429712	-0.7500732428000001	-0.061035156	-0.061035156	-0.5493164	-9.850244600000002	-1.0264160340000001	-0.538330072	-0.061035156	0.24414062	0.061035156	2.483496106	9.181518570000001	1.9260253600000001	-0.061035156	-0.061035156	-0.36621094	1.222607428	9.746167032	-0.4139160144	-0.061035156	-0.24414062	-0.061035156	1539960308.959
-8.444604532000001	-3.92861322	-2.85913089	-0.12207031	0.18310547	-0.30517578	7.940966754000001	-1.98464357	-2.783764676	0.061035156	0.061035156	0.61035156	9.477001800000002	3.4967528960000003	-0.7512695288	-0.12207031	0.24414062	-0.79345703	-9.810766280000001	-0.907983426	-0.6304443390000001	-0.12207031	0.24414062	0.12207031	2.383007788	9.152807608000002	1.7633300720000002	0.18310547	0.24414062	-0.36621094	1.2501221040000001	9.69951178	-0.37204589660000004	-0.061035156	-0.12207031	-0.061035156	1539960308.999
-8.496044928000002	-3.9609130400000003	-2.996704074	-0.061035156	0.061035156	-0.30517578	8.028295926	-1.983447284	-2.971582068	0.24414062	0.12207031	0.79345703	9.15161142	3.2838134000000005	-0.31223143000000003	-0.4272461	1.5869141	-1.0986328	-9.71745607	-0.8254394568000001	-0.79194339	-0.12207031	0.18310547	0.12207031	2.6031250000000004	9.159985520000001	1.6329346040000001	0.48828125	0.8544922	-0.30517578	1.2513183900000002	9.671997300000001	-0.37683107	-0.061035156	0	-0.12207031	1539960309.039
-8.461352340000001	-4.15471196	-3.124707068	-0.18310547	-0.12207031	-0.30517578	7.7328125000000005	-1.503735324	-1.5587646760000002	0.30517578	1.6479492	1.0986328	8.28430162	3.02421875	-0.1614990216	-0.5493164	3.4179688	-1.6479492	-9.754540740000001	-0.7560547120000001	-0.8948242212000002	-0.12207031	0.18310547	0.12207031	2.9237304320000006	8.927905252	1.567138678	0.9765625	1.7089844	-0.12207031	1.12211911	9.718652160000001	-0.41870117800000006	-0.061035156	0	-0.12207031	1539960309.083
-8.250805710000002	-4.244433606	-2.85913089	-0.12207031	-0.24414062	-0.24414062	7.21242662	-1.4116211060000001	-1.3230957460000001	1.159668	4.8217773	1.8920898	8.374023560000001	3.399853534	-0.095703125	0.6713867	4.0283203	-2.8076172	-9.81435504	-0.687866214	-0.773999002	-0.061035156	0.18310547	0.061035156	3.243139676	9.192285340000002	1.4965576080000003	0.79345703	2.5634766	0.48828125	1.2608886780000002	9.65405252	-0.4450195288	0	-0.061035156	-0.061035156	1539960309.119
-8.30942392	-4.189404254	-2.9464599640000007	-0.12207031	0.12207031	-0.30517578	7.21242662	-1.4116211060000001	-1.3230957460000001	1.3427734	5.126953	2.8686523	8.924316394	4.5435058900000005	0.3146240216	0.48828125	5.004883	-3.3569336	-9.81435504	-0.687866214	-0.773999002	-0.24414062	0.30517578	0.061035156	3.293383786	9.284399460000001	1.4403320680000002	0.91552734	3.90625	0.36621094	1.12211911	9.723437500000001	-0.4139160144	0	0	0	1539960309.159
-8.405126800000001	-4.1499266200000005	-3.23596196	-0.18310547	-0.18310547	-0.48828125	8.01513678	-2.446411142	-0.6447998200000001	0.6713867	4.5166016	3.3569336	9.1276857	5.687158246000001	0.5191894568000001	0.61035156	0.61035156	-3.6010742	-9.89091754	-0.8661132788	-0.6101074280000001	-0.5493164	0.36621094	0.12207031	2.332763678	9.64328624	1.1269042932	0.9765625	3.90625	-0.12207031	1.1472412140000001	9.707885880000001	-0.40314941100000007	0.12207031	0.061035156	-0.061035156	1539960309.199
-8.2771241	-4.230078076	-3.03857428	-0.12207031	-0.30517578	-0.61035156	7.90388179	-2.7000244600000003	-0.56823732	0.61035156	5.92041	3.8452148	9.73659694	6.10466304	0.7883544928000001	0.61035156	1.5869141	-3.2958984	-9.98303264	-0.40314941100000007	-0.7393066100000001	-0.7324219	0.5493164	0.061035156	1.7130859620000003	9.52963858	1.3063476440000001	1.159668	3.6621094	-0.24414062	1.1484375	9.756933606	-0.38999023560000007	0.061035156	0.18310547	0	1539960309.239
-8.15390625	-4.330566394000001	-3.0050780759999998	0	0	-0.61035156	7.89790036	-3.5063233800000004	-1.1269042932	0.61035156	5.92041	3.8452148	9.144433606	6.735107428000001	1.373339856	0.30517578	1.7089844	-3.1738281	-9.98303264	-0.40314941100000007	-0.7393066100000001	-0.4272461	0.6713867	0	1.79323732	9.3657473	1.3075439300000002	0.9765625	3.7231445	-0.061035156	1.0120605432	9.79401857	-0.5072265576	0.061035156	0	0	1539960309.279
-8.14792482	-4.51120607	-3.08881839	0.061035156	-0.061035156	-0.61035156	7.89790036	-3.5063233800000004	-1.1269042932	-0.5493164	1.6479492	3.7231445	8.68745108	7.076049820000001	1.906884784	0.48828125	1.8310547	-2.9296875	-9.89929164	-0.5550781250000001	-1.1173339660000001	-0.5493164	0.91552734	0.061035156	1.5527832460000002	9.503320288000001	1.337451178	0.9765625	3.4179688	-0.24414062	0.9462646760000001	9.756933606	-0.594555661	0.12207031	0	0	1539960309.319
-8.005566394	-4.48129892	-2.9548339660000003	0.12207031	0.30517578	-0.61035156	9.52963858	-4.68227536	-0.23208007200000003	-0.4272461	3.6621094	3.6621094	8.488867212	7.4660398400000005	1.7298339660000002	1.0375977	1.7700195	-2.9296875	-9.76411142	-0.2895019568	-1.23696286	-0.6713867	0.9765625	0.061035156	1.4211913940000003	9.657641574000001	1.3075439300000002	0.91552734	3.4179688	-0.4272461	1.274047824	9.67558606	-0.61848143	0.061035156	0.18310547	0.12207031	1539960309.359
-8.05700679	-4.64399411	-2.988330072	0.30517578	0.79345703	-0.61035156	7.396655252000001	-5.544799820000001	0.838598642	-0.12207031	3.7231445	3.3569336	8.484082068000001	7.99838858	1.5683349640000002	0.8544922	2.319336	-2.6245117	-9.76411142	-0.2895019568	-1.23696286	-0.79345703	1.0986328	0.061035156	1.1316894568000002	9.73898912	1.3242920320000002	0.7324219	3.2348633	-0.30517578	1.03359375	9.632519568000001	-0.7955322480000001	0.12207031	0.18310547	0.061035156	1539960309.399
-8.00317392	-4.691845746	-3.4010498200000003	0.24414062	0.48828125	-0.5493164	7.856030252000001	-6.44919429	1.599438498	-0.4272461	-0.30517578	3.6010742	7.670605432000001	8.25678714	1.61977536	0.8544922	1.7089844	-2.2583008	-9.65405252	-0.22011719240000002	-1.7621337860000001	-0.6713867	1.0986328	0.061035156	0.6962402160000001	9.560742212000001	1.246533246	0.61035156	2.9907227	-0.5493164	1.4044433900000002	9.66481929	-0.6962402160000001	0.24414062	0.30517578	0.12207031	1539960309.439
-7.945751800000001	-4.809082068	-3.552978534	-0.061035156	0.061035156	-0.7324219	7.294970746000001	-7.149023560000001	1.795629892	0	0.6713867	3.1738281	7.297363220000001	8.43503444	1.5121094240000001	0.91552734	0.9765625	-1.7700195	-9.595434800000001	-0.20576172120000003	-1.8697998200000001	-0.5493164	1.159668	0.061035156	0.25839844240000004	9.625341754	1.161596646	0.6713867	2.319336	-0.5493164	1.195092752	9.753344748	-0.571826178	0.12207031	0.24414062	0.12207031	1539960309.479
-7.952929712	-4.94785144	-3.387890576	0.061035156	-0.12207031	-0.6713867	6.96120607	-7.293774460000001	1.9296142180000002	0.061035156	0	2.6245117	6.879858426	8.585766574	1.8949219240000001	0.61035156	0.79345703	-1.4648438	-9.61936052	-0.14833984620000001	-2.13178714	-0.6713867	1.159668	0.12207031	0.41870117800000006	9.681567392	1.2082519568	0.6713867	2.1972656	-0.61035156	1.1041748200000001	9.7401857	-0.6280517572	0.12207031	0.12207031	0.12207031	1539960309.519
-7.950537140000001	-4.943066394000001	-3.4166014400000004	0	0.061035156	-0.6713867	6.96120607	-7.293774460000001	1.9296142180000002	0	-0.4272461	2.0751953	6.58796376	8.89680162	1.9044922120000003	0.4272461	-0.30517578	-0.8544922	-9.469824280000001	-0.061010742800000003	-2.404541034	-0.6713867	1.159668	0.12207031	0.32658691100000004	9.839477340000002	1.1340820288	0.6713867	1.5258789	-0.7324219	0.9606201080000001	9.801196580000001	-0.7500732428000001	0.061035156	0.061035156	0.061035156	1539960309.559
-7.791430710000001	-5.05192842	-3.3807128600000005	0.061035156	0.061035156	-0.61035156	6.67648912	-7.409814300000001	2.004980432	0	-0.30517578	1.7089844	6.7291259000000005	8.828613220000001	2.172460962	0.36621094	-0.24414062	-0.5493164	-9.38129892	0.06699218750000001	-2.592358426	-0.61035156	1.0986328	0.061035156	0.20935058900000003	9.96030252	1.1711669928000001	0.4272461	1.4038086	-0.6713867	1.1304931610000002	9.72224092	-0.75964357	0.061035156	-0.061035156	0	1539960309.599
-7.639501800000001	-5.04953624	-3.325683606	0.12207031	0.12207031	-0.48828125	6.150122300000001	-7.476806610000001	1.69633786	0.12207031	0.36621094	1.0986328	6.459961060000001	8.682665740000001	2.1569091460000003	0.6713867	-0.4272461	-0.6713867	-9.29277356	0.037084961060000005	-2.767016574	-0.48828125	0.9765625	0.061035156	0.477319339	9.87895468	1.107763678	0.4272461	1.2207031	-0.4272461	1.3793212860000001	9.62893071	-0.8661132788	0.061035156	0.12207031	0	1539960309.639
-7.638305710000001	-5.127294928000001	-3.3531983800000003	0.12207031	0.12207031	-0.48828125	6.150122300000001	-7.476806610000001	1.69633786	0.24414062	-0.061035156	0.8544922	6.113037140000001	8.64558107	2.050439496	0.61035156	-0.36621094	-0.91552734	-9.33464357	0.005981445288000001	-2.9033935700000004	-0.4272461	0.8544922	0.061035156	0.6148925720000001	9.796411240000001	1.046752896	0.36621094	1.0986328	-0.36621094	1.3769287140000002	9.605004892	-0.8828613220000001	0.061035156	0.18310547	-0.061035156	1539960309.679
-7.649072480000001	-5.16677266	-3.55058606	0	0.18310547	-0.48828125	5.83669429	-7.373925720000001	1.8446777160000003	0	-0.18310547	0.7324219	6.0400634	8.884838760000001	1.7346191100000001	0.4272461	-0.061035156	-0.9765625	-9.351391574	0.027514648560000004	-3.0313964660000003	-0.48828125	0.79345703	0.061035156	0.49406739200000005	9.91364766	0.9881347840000001	0.36621094	1.0375977	-0.36621094	1.3793212860000001	9.61936052	-0.838598642	0.061035156	0.12207031	0	1539960309.719
-7.760326980000001	-5.325878894000001	-3.643896466	0	-0.24414062	-0.4272461	5.37492662	-7.43972194	1.55158696	-0.12207031	0.18310547	0.8544922	6.152514480000001	9.16716304	1.356591754	0.12207031	0.36621094	-0.7324219	-9.351391574	0.027514648560000004	-3.0313964660000003	-0.5493164	0.79345703	0	0.24763183900000002	10.076342360000002	0.9893310700000001	0.30517578	0.8544922	-0.36621094	1.4953613220000002	9.71625998	-0.794335962	0.061035156	0.12207031	0	1539960309.759
-7.63232428	-5.400048920000001	-3.4166014400000004	0.061035156	-0.18310547	-0.36621094	5.37492662	-7.43972194	1.55158696	-0.4272461	0.30517578	1.0375977	5.991015380000001	9.297558606	1.3063476440000001	0.18310547	0.30517578	-0.61035156	-9.310717752	0.309838858	-3.2562989200000003	-0.48828125	0.6713867	0	-0.0729736322	10.163672120000001	0.9677978240000001	0.12207031	0.6713867	-0.36621094	1.4403320680000002	9.686352340000001	-0.8577392572	0	0.18310547	0	1539960309.799
-7.5964357	-5.469433606	-3.4189941100000003	0	0	-0.30517578	5.11054712	-7.7148682100000014	1.3637695680000002	-0.30517578	-0.061035156	0.79345703	5.693139480000001	9.286792032000001	1.412817392	0.18310547	0.061035156	-0.5493164	-9.283202880000001	0.269165036	-3.371142572	-0.30517578	0.61035156	-0.061035156	-0.052636719240000004	10.120605040000001	0.899609375	0	0.5493164	-0.36621094	1.349414038	9.688745108	-0.8661132788	0	0.12207031	0	1539960309.839
-7.580884080000001	-5.506518570000001	-3.4321533540000004	0.061035156	-0.18310547	-0.18310547	5.2995607	-7.852441394	1.5121094240000001	-0.12207031	0	0.36621094	5.522070288000001	9.3657473	1.412817392	-0.12207031	0	-0.36621094	-9.283202880000001	0.269165036	-3.371142572	-0.24414062	0.5493164	-0.061035156	0.023925780760000005	10.073950180000002	0.832617212	0.12207031	0.30517578	-0.30517578	1.3972655760000001	9.697119110000001	-0.8230468750000001	0	0.12207031	-0.061035156	1539960309.879
-7.455273560000001	-5.421582068	-3.434545926	0	-0.24414062	-0.18310547	5.6058107	-7.845263580000001	1.75495607	-0.061035156	-0.12207031	0	5.5723143	9.230566394	1.374536142	0	-0.4272461	-0.36621094	-9.087011780000001	0.1268066394	-3.581689496	-0.18310547	0.4272461	0	-0.03349609424	10.003369600000001	0.9642089660000001	0.12207031	0.18310547	-0.30517578	1.27763678	9.671997300000001	-0.893627896	-0.061035156	0	-0.061035156	1539960309.919
-7.5019284200000005	-5.4275634	-3.363964856	0	-0.18310547	-0.12207031	5.62136232	-7.8177491	1.949951178	-0.18310547	-0.061035156	-0.061035156	5.906079074	9.310717752	1.522875998	-0.18310547	-0.61035156	-0.061035156	-9.125292932	0.1459472644	-3.6355224640000006	-0.18310547	0.30517578	0	-0.02153320288	10.06796924	1.0515380890000001	-0.061035156	0.061035156	-0.24414062	1.32788089	9.609789840000001	-0.8649169928000001	0	0	0	1539960309.959
-7.55336911	-5.479003894000001	-3.33645018	0	-0.12207031	-0.12207031	5.306738220000001	-7.92541484	1.88774411	-0.061035156	0.30517578	-0.12207031	5.87617212	9.213818390000002	1.5683349640000002	0	-0.5493164	-0.061035156	-9.125292932	0.1459472644	-3.6355224640000006	-0.12207031	0.18310547	0	-0.019140625	10.05959514	1.0048827880000002	-0.061035156	0.061035156	-0.12207031	1.4522949280000002	9.668408246	-0.8362060700000001	0	0	-0.061035156	1539960309.999
-7.546191394000001	-5.473022660000001	-3.29816893	-0.061035156	-0.18310547	-0.061035156	5.2229982	-7.885937500000001	1.756152356	-0.061035156	0.36621094	0	5.77329074	9.07385234	1.3470214660000002	0.061035156	-0.36621094	-0.12207031	-9.138451980000001	0.14714355040000002	-3.676196286	-0.12207031	0.061035156	0	0.211743161	9.95432158	0.8625244110000001	0	0	0	1.50493161	9.688745108	-0.876879892	-0.12207031	0	0	1539960310.039
-7.46245108	-5.45388179	-3.185717752	-0.061035156	0	0	5.010058606	-7.863207968	1.6879638580000003	-0.18310547	0.61035156	0.12207031	5.8103759	9.14682608	1.238159146	-0.12207031	0.061035156	-0.18310547	-9.14682608	0.1124511682	-3.6666259000000005	-0.061035156	0	0	0.19140625	9.922021760000002	0.839794928	0.061035156	0	0	1.353002896	9.646875000000001	-0.8565429712000001	-0.12207031	0	-0.061035156	1539960310.079
-7.5330322480000005	-5.469433606	-3.2407471040000004	-0.061035156	-0.061035156	0.061035156	4.751660144000001	-7.876367212000001	1.606616214	-0.24414062	0.79345703	0.24414062	5.62853984	9.16835962	1.2154297120000002	-0.18310547	-0.12207031	-0.18310547	-9.14682608	0.1124511682	-3.6666259000000005	-0.061035156	-0.061035156	0	-0.015551758180000002	9.936376800000001	0.8948242212000002	0	0	0	1.3446288940000002	9.668408246	-0.765625	-0.061035156	-0.061035156	-0.061035156	1539960310.119
-7.576098740000001	-5.4490969400000004	-3.21921376	0	-0.061035156	0.12207031	4.751660144000001	-7.876367212000001	1.606616214	-0.12207031	0.7324219	0.12207031	5.719457968	9.33464357	1.1424560700000002	-0.30517578	0.18310547	-0.24414062	-9.170751800000001	0.17106933900000001	-3.6295410340000003	0	-0.18310547	0	-0.10766601440000001	10.0213134	0.9426757788	0	-0.24414062	0.061035156	1.3685547120000001	9.701904254	-0.775195288	-0.12207031	-0.12207031	-0.061035156	1539960310.159
-7.722045926000001	-5.337841754	-3.361572284	-0.12207031	0.061035156	0.18310547	4.781567392	-8.028295926	1.6437011780000002	-0.061035156	0.12207031	0	6.20036592	9.7485598	1.1771484620000001	-1.0986328	1.7089844	-0.30517578	-9.00805661	0.230883786	-3.649877896	0	-0.24414062	-0.061035156	-0.19020996400000004	10.184009080000001	1.025219748	-0.061035156	-0.30517578	0	1.2716552520000002	9.721044928000001	-0.7763915740000001	-0.18310547	-0.24414062	-0.061035156	1539960310.199
-7.867993210000001	-5.1895018	-3.523071286	-0.18310547	-0.061035156	0.30517578	4.7995117800000004	-8.194580072	2.0145507200000004	0.18310547	-0.12207031	-0.18310547	5.26247554	9.89211412	1.872192392	-1.4038086	2.0751953	-0.18310547	-9.00805661	0.230883786	-3.649877896	0.061035156	-0.48828125	-0.061035156	-0.41870117800000006	10.36823732	0.994116214	-0.24414062	-0.5493164	0.061035156	1.43435054	9.686352340000001	-0.833813498	-0.18310547	-0.4272461	-0.12207031	1539960310.239
-7.992407248	-5.1978759000000005	-3.5888672120000003	-0.4272461	0	0.4272461	4.7995117800000004	-8.194580072	2.0145507200000004	0	0.61035156	0.061035156	5.304345746000001	10.26176718	2.219116214	-1.6479492	2.8686523	0.24414062	-9.05231929	0.38640135800000003	-3.4417237400000005	0.36621094	-0.91552734	-0.12207031	-1.129296875	10.495044420000001	1.1125488220000002	-0.61035156	-1.5258789	0	1.81716304	9.62653804	-0.840991214	-0.24414062	-0.30517578	-0.12207031	1539960310.279
-8.06538089	-5.21342752	-3.62714856	-0.36621094	-0.4272461	0.5493164	4.177441394000001	-8.48049321	2.3076415740000003	0.061035156	0.061035156	-0.18310547	4.48488768	9.99021016	2.680883786	-0.8544922	2.2583008	0.8544922	-9.103759980000001	0.39238280760000005	-3.202465854	0.61035156	-1.159668	-0.18310547	-1.3195067900000002	10.66132788	1.27763678	-1.0986328	-2.746582	0.12207031	2.045654254	9.72822284	-0.775195288	-0.24414062	0.12207031	-0.18310547	1539960310.319
-7.957714660000001	-5.13447284	-3.2909912140000004	-0.4272461	-0.36621094	0.79345703	3.6355224640000006	-8.53073732	2.3112304320000003	0.4272461	-0.24414062	-0.61035156	4.31979982	9.935181200000002	2.7251464660000004	-0.30517578	1.4038086	0.79345703	-9.103759980000001	0.39238280760000005	-3.202465854	0.7324219	-1.4648438	-0.18310547	-0.8362060700000001	10.776172120000002	1.2106445288	-1.4038086	-3.6010742	0.30517578	1.6460937500000001	9.67080072	-0.6842773560000001	-0.24414062	0.12207031	-0.24414062	1539960310.359
-7.940966754000001	-5.00766574	-3.2658691100000006	-0.48828125	-0.30517578	0.8544922	3.6355224640000006	-8.53073732	2.3112304320000003	0.48828125	-0.61035156	-0.4272461	4.23964856	9.482983426	2.743090854	-0.12207031	0.8544922	0.4272461	-9.20544429	0.011962890380000002	-2.6916503600000006	0.8544922	-1.8310547	-0.18310547	-0.2045654254	10.58117662	1.149633786	-1.5869141	-3.9672852	0.36621094	1.256103534	9.718652160000001	-0.6830810700000001	-0.18310547	0	-0.30517578	1539960310.399
-7.8847409200000005	-5.004076980000001	-3.0708741	-0.30517578	0.061035156	0.91552734	3.69533696	-8.126391574000001	2.211938498	0.061035156	-0.48828125	0.061035156	4.318603534	9.03796376	2.7155760800000004	0.24414062	0.5493164	0.24414062	-9.351391574	0.1064697284	-2.3674560700000002	0.9765625	-2.1362305	-0.30517578	0.025122070680000004	10.29526358	1.18671875	-1.5869141	-4.211426	0.36621094	1.42836911	9.718652160000001	-0.5993408246	-0.24414062	-0.12207031	-0.36621094	1539960310.439
-7.92661142	-5.036376800000001	-3.2144287140000003	-0.24414062	0.18310547	1.0986328	3.4189941100000003	-7.8608152	1.642504892	-0.5493164	0.18310547	0.7324219	4.681079074	8.77238768	2.65576178	0.61035156	0.5493164	0.12207031	-9.351391574	0.1064697284	-2.3674560700000002	1.0986328	-2.2583008	-0.30517578	0.07536621106000001	9.8765625	1.2321777160000003	-1.7089844	-4.333496	0.4272461	1.622167932	9.721044928000001	-0.47851562500000006	-0.18310547	0.061035156	-0.24414062	1539960310.479
-7.8847409200000005	-4.910766574	-3.2658691100000006	-0.18310547	0.12207031	1.2207031	3.4189941100000003	-7.8608152	1.642504892	-0.7324219	0.61035156	1.7089844	4.8150634000000005	8.55585962	2.536132788	1.0375977	0.36621094	-0.061035156	-9.512890380000002	-0.2177246106	-1.73701178	1.3427734	-2.380371	-0.24414062	0.40554199280000003	9.599023560000001	1.41640625	-1.4038086	-4.8217773	0.6713867	1.025219748	9.7401857	-0.57421875	-0.30517578	0.061035156	-0.24414062	1539960310.519
-7.838086060000001	-4.87368161	-3.32089856	-0.18310547	0.30517578	1.2207031	3.75754393	-7.718457068	1.1484375	-0.5493164	0.4272461	2.6245117	4.92751448	8.47451178	2.378222644	1.2207031	-0.12207031	-0.18310547	-9.60859375	-0.2260986322	-1.3422363220000002	1.2207031	-2.380371	-0.30517578	0.663940396	9.42197284	1.358984424	-1.0986328	-4.0283203	0.4272461	0.8230468750000001	9.72822284	-0.5490966754000001	-0.18310547	-0.24414062	-0.24414062	1539960310.559
-7.893115020000001	-4.84736322	-3.3376464660000003	0.12207031	0.36621094	1.2817383	4.189404254	-8.07973642	1.02163089	-0.5493164	-0.12207031	2.9907227	5.26247554	8.6001223	2.177246106	0.9765625	-0.48828125	-0.36621094	-9.60859375	-0.2260986322	-1.3422363220000002	1.2207031	-2.380371	-0.30517578	0.9821533540000001	9.30952176	1.388891574	-1.0986328	-3.7841797	0.4272461	0.7991211060000001	9.786840560000002	-0.570629892	-0.30517578	-0.24414062	-0.12207031	1539960310.599
-7.9134519800000005	-4.73132338	-3.4261719240000006	0.18310547	0.24414062	1.2817383	4.189404254	-8.07973642	1.02163089	-0.79345703	-0.79345703	2.9907227	5.77927266	8.541503894	2.158105432	0.4272461	0.24414062	-0.4272461	-9.770092752000002	-0.27395019960000005	-0.9737792932	1.159668	-2.1362305	-0.24414062	1.193896466	9.14204074	1.52526857	-0.8544922	-3.479004	0.30517578	0.659155252	9.777270468000001	-0.4761230432	-0.18310547	-0.4272461	-0.061035156	1539960310.639
-7.944555710000001	-4.554272464	-3.5422119600000004	0.24414062	-0.24414062	1.2817383	4.565038940000001	-8.302246106	1.0048827880000002	-1.0986328	-0.5493164	2.6855469	5.9036866	8.43503444	2.24663089	-0.12207031	0.6713867	-0.48828125	-9.82272914	-0.2069580072	-0.5598632788000001	1.0986328	-1.953125	-0.24414062	1.540820288	8.97695288	1.553979532	-0.61035156	-2.9296875	0.24414062	0.6962402160000001	9.673193390000002	-0.42109375000000004	-0.18310547	-0.24414062	0	1539960310.679
-7.809375	-4.177441394000001	-3.4572753600000006	0.12207031	-0.5493164	1.0375977	4.623657248000001	-8.359667932	0.9390869110000001	-1.2817383	-0.18310547	1.8310547	5.660839660000001	8.307031250000001	2.3160155760000003	-0.4272461	-0.24414062	-0.48828125	-9.87536592	-0.2428466754	-0.2428466754	1.0986328	-1.7089844	-0.24414062	1.81357428	8.90876448	1.6496826080000002	-0.5493164	-2.2583008	0.24414062	0.7034179712000002	9.630126800000001	-0.26318359620000004	-0.24414062	-0.18310547	0.061035156	1539960310.719
-7.94216304	-4.182226440000001	-3.39746106	-0.12207031	0.24414062	0.5493164	4.568627896000001	-8.08691394	0.6675292932	-1.2817383	-0.12207031	0.9765625	5.589062500000001	8.3453125	2.3542969240000002	-0.6713867	-1.0375977	-0.48828125	-10.072753600000002	-0.540722644	0.0227294928	1.0986328	-1.5869141	-0.30517578	1.9128662140000001	8.99609375	1.6353271760000003	-0.48828125	-2.0141602	0.30517578	0.4868896466	9.743774460000001	-0.49526367800000004	-0.12207031	-0.12207031	0.18310547	1539960310.759
-8.156298920000001	-4.48847644	-3.7934326080000003	0.18310547	0.18310547	0.24414062	4.380810504	-7.958911240000001	0.4904785144	-1.2207031	-0.36621094	0.18310547	5.62853984	8.5833741	2.32319339	-0.91552734	-0.8544922	-0.5493164	-10.43642572	-0.611303714	0.2560058606	1.0986328	-1.159668	-0.48828125	1.9415771760000002	9.216211060000001	1.6090087860000002	-0.30517578	-1.8310547	0.30517578	0.4892822284000001	10.054809800000001	-0.38879393000000007	-0.18310547	-0.24414062	0.24414062	1539960310.799
-8.011548020000001	-4.90358876	-3.6080077880000005	0.36621094	-1.2207031	0.061035156	4.49086911	-7.982836960000001	0.31342773560000003	-0.91552734	0.12207031	-0.24414062	5.480200180000001	8.823827880000001	2.2286865020000004	-1.0986328	-0.5493164	-0.61035156	-10.49863318	-0.4091308606000001	0.477319339	0.8544922	-0.8544922	-0.4272461	1.9786621400000002	9.427954074	1.665234424	-0.18310547	-1.5258789	0.061035156	0.9582275360000001	9.82751448	-0.1626953076	-0.061035156	0.18310547	0.48828125	1539960310.839
-7.67180162	-5.14763179	-2.9632079680000003	0.79345703	-0.61035156	-0.12207031	4.702612320000001	-8.145532248	0.417504892	-1.0986328	1.3427734	-0.4272461	5.083032248	8.917138580000001	2.0289062500000004	-1.0986328	-0.5493164	-0.61035156	-10.59672824	0.1303955072	0.9510498200000002	1.0986328	-0.48828125	-0.5493164	1.7106933900000003	9.41599092	1.783667032	-0.12207031	-1.0986328	-0.24414062	0.94506839	9.874170320000001	-0.16987304320000002	0.061035156	0.6713867	0.91552734	1539960310.879
-7.820141574000001	-5.33066394	-2.6772949280000002	1.4648438	-0.24414062	-0.36621094	4.4489991	-8.271142572	0.3373535144	-1.5258789	2.1972656	-0.36621094	4.519580072	8.99609375	1.7274413940000002	-1.0986328	-0.79345703	-0.61035156	-10.59672824	0.1303955072	0.9510498200000002	1.5258789	0.48828125	-0.61035156	1.2907959260000001	9.406420926000001	1.9379882200000003	-0.18310547	-0.8544922	-0.5493164	-0.10766601440000001	9.9866214	-0.40314941100000007	-0.30517578	0.18310547	1.159668	1539960310.919
-8.03547374	-5.736206070000001	-2.70600589	2.380371	-0.6713867	-0.61035156	4.112841754000001	-8.228076080000001	0.3014648462	-1.7700195	2.0751953	-0.4272461	3.8843505400000002	9.10974092	1.4678466460000001	-1.0375977	-1.2817383	-0.6713867	-10.552465560000002	0.11604003600000001	0.9642089660000001	2.0751953	1.0986328	-0.7324219	0.965405252	9.4686277	2.1341797120000003	-0.24414062	-0.79345703	-0.9765625	-1.062304712	10.16127896	-0.5861816394	-0.30517578	-0.79345703	1.2207031	1539960310.959
-7.867993210000001	-5.553173920000001	-2.3531005400000002	3.1738281	-1.159668	-0.36621094	3.8209472840000003	-8.0139402	0.07416992212000001	-2.746582	2.8686523	-0.5493164	3.2790283540000003	9.181518570000001	1.258496106	-0.79345703	-2.0751953	-0.7324219	-10.317992720000001	0.011962890380000002	0.9486572480000001	2.5634766	1.7089844	-0.79345703	0.6926513580000001	9.447094748	2.3255859620000003	-0.30517578	-1.0986328	-1.3427734	-0.7512695288	10.10983876	-0.379223642	-0.30517578	-1.8310547	1.2817383	1539960310.999
-7.47561052	-4.657153354	-1.808789038	3.2348633	0.18310547	-0.24414062	3.7862548920000005	-8.009155252000001	-0.571826178	-3.479004	3.8452148	-0.24414062	3.0313964660000003	9.213818390000002	1.3302734620000003	-0.48828125	-2.1972656	-0.8544922	-9.74138179	-0.3756347644	0.6830810700000001	3.2348633	2.1972656	-0.91552734	0.46416014400000005	9.36933606	2.78017572	-0.48828125	-1.2817383	-1.7089844	0.8122802520000001	9.548779254000001	0.343334964	-0.24414062	-2.319336	1.7700195	1539960311.039
-8.137158246	-4.5064209260000005	-2.05522464	3.4179688	1.5869141	-0.4272461	3.04216304	-7.6646241	-2.44401857	-4.272461	4.8828125	0.4272461	2.902197284	9.314306610000001	1.485791034	-0.18310547	-1.6479492	-1.0375977	-9.35976538	-1.149633786	0.31103514400000004	3.6010742	2.0751953	-0.79345703	0.2344726538	9.232959260000001	3.2718505400000004	-0.48828125	-1.6479492	-1.8310547	0.324194339	10.300048920000002	-0.16030273560000002	-0.79345703	-3.2348633	1.7700195	1539960311.079
-8.628832968000001	-4.8162597840000005	-2.728735324	3.7231445	2.1362305	-0.30517578	3.04216304	-7.6646241	-2.44401857	-4.760742	5.126953	1.159668	2.63183606	9.849048020000001	1.6927490020000002	0.12207031	-1.3427734	-1.3427734	-9.661230432000002	-1.94636232	-0.03229980432	3.540039	1.8920898	-0.4272461	-0.0992919928	9.709082068	3.275439496	-0.61035156	-2.5024414	-1.7700195	-1.259692392	10.838378600000002	-0.8577392572	-1.8920898	-5.79834	1.7089844	1539960311.119
-8.261572480000002	-4.677490216000001	-2.54689946	3.479004	1.2817383	0	2.82922374	-7.94335962	-2.9081787140000004	-4.638672	5.3100586	1.8920898	2.3973632200000004	10.44838858	1.909277356	0.18310547	-1.6479492	-1.8920898	-9.661230432000002	-1.94636232	-0.03229980432	3.3569336	1.7700195	0	-0.5215820288	10.233057100000002	2.8734864200000003	-0.6713867	-3.7231445	-1.7089844	-1.58388678	10.50700728	-0.1268066394	-2.6245117	-7.751465	0.9765625	1539960311.159
-7.6646241	-4.559057608	-1.9535400360000001	3.112793	2.380371	0.36621094	3.5386230040000006	-9.547582968	-3.10317392	-3.8452148	5.2490234	2.6855469	2.49426268	10.2928714	1.9595214660000002	0	-2.5024414	-2.380371	-9.1875	-1.9403808900000001	-0.43186035340000006	3.6010742	1.2817383	0.18310547	-0.7608398560000001	9.8765625	2.85314946	-0.6713867	-4.333496	-1.4648438	-0.1315917932	10.145727340000002	0.22131347840000004	-3.2348633	-9.277344	0.91552734	1539960311.199
-7.994799820000001	-4.750463760000001	-2.076757788	2.8686523	3.2958984	0.7324219	3.5386230040000006	-9.547582968	-3.10317392	-3.0517578	5.3100586	2.746582	2.845971646	10.02490216	1.943969748	-0.36621094	-3.7231445	-2.380371	-8.931494110000001	-1.6472900360000002	-0.8194580072000001	3.9672852	0.79345703	0.48828125	-1.0479492212000001	9.362158246000002	2.7418945679999998	-0.6713867	-5.065918	-1.0986328	0.6041259784	9.862207460000002	-0.26677246400000004	-3.6010742	-9.765625	0.8544922	1539960311.239
-8.27353534	-4.978955072	-2.154516574	3.479004	2.319336	1.2817383	3.895117212	-9.624145468	-3.00627446	-2.6245117	5.004883	1.8310547	3.12709964	10.0895018	1.7083007200000002	-0.8544922	-4.8828125	-2.1972656	-8.931494110000001	-1.6472900360000002	-0.8194580072000001	4.333496	0.30517578	0.7324219	-1.0993896760000001	9.33464357	2.428466754	-0.48828125	-5.554199	-0.8544922	0.8708984620000001	9.60859375	-1.50493161	-3.3569336	-8.544922	0.8544922	1539960311.279
-7.803393570000001	-5.18591304	-1.8231445680000002	3.7841797	3.112793	1.5258789	3.66303714	-9.648071580000002	-2.5875733800000003	-2.0141602	4.638672	0.5493164	3.4620605040000005	10.163672120000001	1.447509784	-1.3427734	-5.493164	-2.0141602	-9.363354532	-1.885351538	-0.708203125	4.699707	0.18310547	0.79345703	-0.7369140380000001	9.593042032000001	2.3028564300000003	-0.061035156	-5.9814453	-0.9765625	1.3386474640000001	9.24013678	-2.7347167540000004	-3.112793	-7.6904297	0.48828125	1539960311.319
-7.503125000000001	-4.922729532	-2.0911132200000004	3.6621094	3.6621094	1.7089844	3.905883786	-9.791625900000001	-1.5898682100000001	-1.2817383	4.8217773	0.30517578	3.6845702880000006	10.04165036	1.1269042932	-1.5258789	-5.9814453	-1.7700195	-9.35378444	-1.8841552520000002	-0.46416014400000005	4.8828125	0.061035156	0.8544922	-0.3995605432	9.5870607	2.1880126800000004	0	-6.1035156	-0.79345703	2.00856929	8.646777160000001	-3.0553222840000003	-2.4414062	-7.5683594	0.061035156	1539960311.359
-7.94335962	-5.26247554	-2.1700683900000004	3.4179688	3.8452148	1.7700195	3.3866942900000003	-9.15878894	-1.546801718	-0.8544922	4.5166016	0.6713867	3.89272464	9.66242662	0.900805661	-1.5258789	-6.0424805	-1.3427734	-9.35378444	-1.8841552520000002	-0.46416014400000005	5.126953	-0.12207031	0.9765625	-0.265576178	9.329858426000001	2.159301718	0.061035156	-6.286621	-0.5493164	2.978759784	7.921826080000001	-2.3016601440000004	-1.6479492	-7.6904297	0.4272461	1539960311.399
-8.559448380000001	-4.9765625	-2.0253173920000003	5.065918	2.8686523	2.380371	3.8101807100000005	-7.726831070000001	-2.54689946	-0.5493164	3.90625	1.159668	3.9573242800000004	9.471020468	0.686669928	-1.4648438	-5.92041	-0.8544922	-9.843066100000001	-1.7980224640000002	-0.40434570680000004	5.3100586	-0.061035156	1.0375977	-0.09450683900000001	9.247314300000001	1.9595214660000002	0.12207031	-5.9814453	-0.5493164	5.851049820000001	7.11433107	-3.753955072	0.61035156	-6.4697266	0.48828125	1539960311.439
-8.322582968	-3.5625489200000002	-2.3973632200000004	4.5166016	4.5166016	2.2583008	3.8101807100000005	-7.726831070000001	-2.54689946	-0.4272461	3.2348633	1.4648438	3.9298096040000003	9.581079074	0.5036376800000001	-1.4038086	-5.7373047	-0.5493164	-9.284399460000001	-1.715478534	-0.15073241820000002	5.3710938	0.12207031	1.0375977	0.01674804712	9.53322734	1.89013678	0.36621094	-5.6762695	-0.6713867	4.86411142	8.27353534	-2.14973143	1.0375977	-3.8452148	-0.061035156	1539960311.479
-8.58815944	-3.8987060700000002	-3.7479737400000004	3.2348633	4.638672	1.4648438	4.5339355040000004	-7.237548920000001	-3.2180175720000004	-0.30517578	3.7231445	1.8310547	3.887939496	9.69951178	0.5036376800000001	-1.159668	-5.79834	-0.4272461	-9.284399460000001	-1.715478534	-0.15073241820000002	5.126953	-0.24414062	1.2207031	-0.10048827880000001	9.80957068	1.553979532	0.061035156	-6.286621	-0.5493164	3.877172824	10.193578780000001	0.6053222644	0.48828125	-2.380371	-1.0375977	1539960311.519
-8.55107428	-5.98981929	-3.9310058900000002	4.8828125	1.4648438	2.1972656	5.0890135800000005	-7.492358426000001	-3.216821286	-0.061035156	4.5166016	2.2583008	3.8364991	9.7150634	0.67709964	-1.0375977	-5.859375	-0.36621094	-9.64208966	-1.3051513580000003	0.05861816394	5.004883	-0.36621094	1.0375977	-0.2572021466	9.935181200000002	0.69504393	-0.36621094	-7.2021484	-0.36621094	3.85444339	11.28459514	1.9164550720000002	-0.6713867	-2.6855469	-1.3427734	1539960311.559
-6.910961960000001	-5.93120108	-2.644995108	4.4555664	2.1972656	2.5024414	5.0890135800000005	-7.492358426000001	-3.216821286	0.24414062	5.2490234	2.319336	3.7635253600000005	9.707885880000001	0.5443115216000001	-1.4038086	-6.4697266	-0.6713867	-9.49016124	0.8529540740000001	-0.09450683900000001	5.126953	0.061035156	0.7324219	-0.20576172120000003	9.9100589	-0.07775878600000001	-0.36621094	-6.713867	-0.5493164	3.0541259000000003	9.040356430000001	0.25839844240000004	0.91552734	-3.112793	0.61035156	1539960311.599
-6.94086911	-4.870092752000001	-3.6056152160000003	5.6762695	4.638672	3.1738281	4.751660144000001	-7.424169928000001	-3.257495108	0.36621094	5.3710938	1.8310547	3.8855469240000007	9.918433	0.01076660144	-2.0751953	-6.8359375	-0.9765625	-9.49016124	0.8529540740000001	-0.09450683900000001	5.554199	-0.24414062	0.61035156	-0.4605712860000001	10.05122104	-0.385205072	-0.24414062	-5.92041	-0.6713867	1.620971646	8.72214357	-1.792041034	0.12207031	-5.3710938	-0.061035156	1539960311.639
-7.620361420000001	-4.795922824	-5.925219748	5.1879883	4.1503906	3.0517578	3.6570557100000003	-7.4780027	-2.5002441100000006	0.6713867	5.1879883	0.8544922	4.22648912	10.394556200000002	-0.265576178	-2.380371	-7.019043	-1.159668	-9.374121106	1.0718750000000001	-0.019140625	5.6762695	-0.4272461	0.61035156	-0.9773681610000001	10.47111772	-0.6352294928000001	-0.36621094	-6.4697266	-0.30517578	4.05183107	9.180322480000001	-0.8828613220000001	0.36621094	-2.5634766	0.24414062	1539960311.679
-7.320092752000001	-4.527954074	-6.282910340000001	4.333496	0.5493164	2.8076172	3.6570557100000003	-7.4780027	-2.5002441100000006	1.7089844	4.760742	0	4.453784146	10.88742662	-0.3935791034	-2.5634766	-6.8359375	-1.2817383	-10.509399460000001	0.8266357428000001	0.3959716754	5.92041	-0.48828125	0.24414062	-0.9283202880000001	10.93408246	-0.8972167932	-0.7324219	-7.019043	0	2.9727783540000003	9.387280252000002	-1.276440396	0.61035156	-1.8310547	0.4272461	1539960311.719
-7.025805710000001	-4.5243652160000005	-5.312719748	4.333496	3.7841797	2.0751953	3.2993652160000004	-8.254394568	-1.8817626800000002	2.380371	4.0283203	-0.36621094	4.377221646000001	11.09558058	-0.717773462	-2.9296875	-7.019043	-1.4038086	-10.509399460000001	0.8266357428000001	0.3959716754	6.164551	-0.8544922	0.18310547	-0.20935058900000003	11.20563948	-1.076660144	-0.91552734	-7.1411133	-0.12207031	0.7440917932000001	9.939965560000001	-2.04086911	0.5493164	-2.8076172	0.61035156	1539960311.759
-8.321386780000001	-4.225292932	-6.274536240000001	4.5166016	3.2348633	2.1972656	2.98952626	-10.31201178	-1.2285888580000002	2.6855469	3.0517578	-0.36621094	4.161889676	10.764209260000001	-1.204663089	-3.0517578	-7.6904297	-1.6479492	-11.224779860000002	0.3289794928	0.569433606	5.6762695	-0.4272461	0.24414062	0.3971679712	10.97954074	-1.106567392	-1.0986328	-6.958008	-0.48828125	0.8266357428000001	10.37421924	-2.866308606	0.24414062	-3.1738281	0.30517578	1539960311.799
-8.23764676	-4.435839856	-5.71347644	3.9672852	1.5258789	1.953125	2.98952626	-10.31201178	-1.2285888580000002	2.2583008	2.746582	-0.4272461	4.220507788000001	10.259375	-1.412817392	-2.9296875	-7.9956055	-1.953125	-10.309619600000001	0.7572509980000001	0.47492675720000005	5.3100586	-0.12207031	0.30517578	0.5323486420000001	10.541699280000001	-1.035986322	-1.159668	-6.713867	-0.7324219	1.1304931610000002	10.13496106	-2.5229737400000003	0.48828125	-2.6855469	-0.061035156	1539960311.839
-7.67419429	-4.4513915740000005	-4.776782248000001	4.0283203	2.9296875	2.0751953	2.9524413940000005	-10.42446286	-1.3709472839999999	1.0986328	3.2348633	-0.7324219	4.6427978240000005	9.9794429	-1.3242920320000002	-2.6855469	-7.2021484	-2.319336	-10.309619600000001	0.7572509980000001	0.47492675720000005	5.3710938	-0.061035156	0.24414062	0.44143066100000006	10.11940944	-0.8948242212000002	-1.0375977	-6.225586	-0.7324219	0.7488769568000001	9.92321736	-2.20236821	0.36621094	-2.5024414	-0.30517578	1539960311.879
-7.68854982	-4.44660643	-4.521972644000001	4.5776367	2.746582	2.2583008	2.471533246	-8.967382788	-1.8841552520000002	-0.12207031	4.638672	-1.3427734	4.8796630400000005	9.845459260000002	-1.2656738220000001	-2.5024414	-6.3476562	-2.4414062	-9.85742212	0.762036142	0.6017333966	5.3710938	-0.061035156	0.12207031	0.5120117212	9.868188400000001	-0.7381103240000001	-0.91552734	-5.92041	-0.7324219	0.5885742212	9.718652160000001	-2.04924321	0.36621094	-3.540039	-0.30517578	1539960311.919
-7.68735324	-4.212133786	-4.59375	5.2490234	2.8686523	2.2583008	2.471533246	-8.967382788	-1.8841552520000002	-0.9765625	5.7373047	-1.953125	5.023217752000001	9.72224092	-1.0515380890000001	-2.1972656	-6.286621	-2.380371	-9.755737320000001	0.6364257788	1.0096679712	5.2490234	0.12207031	0.061035156	0.783569339	9.87895468	-0.5371337860000001	-0.79345703	-5.79834	-0.79345703	1.235766574	9.66481929	-1.7812744600000001	0	-4.638672	-0.12207031	1539960311.959
-7.9792482	-3.6821777160000004	-4.97177716	5.493164	2.4414062	2.0751953	1.656860324	-8.32976088	-1.9786621400000002	-1.0986328	5.7373047	-2.6245117	5.356982428000001	9.725830072	-0.642407248	-1.8310547	-5.92041	-2.1972656	-9.755737320000001	0.6364257788	1.0096679712	5.1879883	0.18310547	0	1.0862304712000002	9.939965560000001	-0.4330566394	-0.79345703	-5.3710938	-0.79345703	2.271752896	9.689941394000002	-1.412817392	-0.36621094	-4.638672	0.12207031	1539960311.999
-8.181420926000001	-3.1713623200000005	-4.925122300000001	5.2490234	1.159668	2.1972656	1.0551269568000001	-7.517480432000001	-1.752563498	-1.3427734	4.3945312	-2.319336	5.59504393	9.723437500000001	-0.2069580072	-1.5869141	-5.065918	-2.0751953	-9.908862319999999	0.3600830072	1.197485324	5.1879883	0.36621094	-0.12207031	1.42836911	10.02011682	-0.308642572	-0.7324219	-4.9438477	-0.91552734	2.70839856	9.18271466	-2.082739218	-0.5493164	-4.638672	0.30517578	1539960312.038
-7.867993210000001	-2.557666034	-4.27553714	4.699707	1.4038086	1.6479492	1.0551269568000001	-7.517480432000001	-1.752563498	-1.8310547	2.9296875	-1.2207031	5.603417932000001	9.45666484	0.1614990216	-1.2207031	-4.211426	-1.953125	-9.91484424	-0.32060547120000005	1.2058593750000002	5.065918	0.5493164	-0.18310547	1.924829074	9.96389128	0.0346923822	-0.61035156	-4.4555664	-1.159668	2.4595702880000005	9.021215560000002	-1.987036142	-0.24414062	-4.272461	0.4272461	1539960312.079
-7.8907228400000005	-2.259790036	-4.070971646	4.333496	2.6245117	1.4648438	1.05991214	-7.408618210000001	-1.6341308900000002	-2.4414062	2.6855469	0.12207031	5.624951080000001	9.21979982	0.7428955072	-0.6713867	-3.2958984	-1.8920898	-9.64208966	-0.8744873200000001	1.068286142	4.4555664	0.79345703	-0.30517578	2.287304712	9.90407698	0.3373535144	-0.8544922	-4.1503906	-1.2817383	1.9415771760000002	9.23774411	-1.8243408540000001	-0.4272461	-3.90625	0.12207031	1539960312.119
-8.156298920000001	-2.0731689300000005	-3.890332068	3.7841797	1.4038086	1.3427734	2.042065396	-7.66223143	-1.0264160340000001	-2.9907227	3.1738281	1.159668	5.726635880000001	9.081030252000001	1.5300537140000001	-0.12207031	-1.6479492	-1.8310547	-8.95063498	-0.754858426	0.8015136780000001	4.0893555	0.6713867	-0.48828125	2.0755615020000002	9.6217527	0.45100097840000003	-1.0986328	-3.6621094	-1.0375977	2.100683606	8.72932158	-1.4965576080000003	-0.36621094	-3.90625	0.18310547	1539960312.159
