# Supplementary material for: A deep learning approach for lower back-pain risk prediction during manual lifting
Source: PLoS One. 2021 Feb 19;16(2):e0247162. doi: 10.1371/journal.pone.0247162 (PMC7894914; doi:10.1371/journal.pone.0247162)
Supplement: S1 Data — (ZIP) [file pone.0247162.s001.zip › source-used/Subject_01_P2_Zone09_T2.csv]

Side_A_x	Side_A_y	Side_A_z	Side_G_x	Side_G_y	Side_G_z	LtWt_A_x	LtWt_A_y	LtWt_A_z	LtWt_G_x	LtWt_G_y	LtWt_G_z	RtWt_A_x	RtWt_A_y	RtWt_A_z	RtWt_G_x	RtWt_G_y	RtWt_G_z	Back_A_x	Back_A_y	Back_A_z	Back_G_x	Back_G_y	Back_G_z	UArm_A_x	UArm_A_y	UArm_A_z	UArm_G_x	UArm_G_y	UArm_G_z	Thig_A_x	Thig_A_y	Thig_A_z	Thig_G_x	Thig_G_y	Thig_G_z	Time_stp
-8.56901857	-3.6797851440000002	-3.2144287140000003	0	-0.12207031	-0.061035156	3.5015380400000002	-8.57380342	0.1985839856	-0.79345703	-0.24414062	0.48828125	2.5253662140000004	9.810766280000001	2.318408246	0.12207031	0.061035156	0	-9.753344748	-0.2930908246	0.43664550720000006	-0.061035156	0.061035156	-0.061035156	0.84816893	9.671997300000001	2.337548822	-0.061035156	0.12207031	-0.12207031	1.25729982	9.74138179	-0.3529052716	0	-0.061035156	-0.061035156	1539960088.849
-8.5151857	-3.68098143	-3.201269568	-0.061035156	-0.12207031	-0.12207031	3.5015380400000002	-8.57380342	0.1985839856	-0.61035156	0.18310547	0.48828125	2.551684604	9.8334964	2.3243896760000005	0.061035156	0	-0.12207031	-9.753344748	-0.27993163940000004	0.40075683900000003	-0.061035156	0.061035156	-0.061035156	0.7871582068	9.667211960000001	2.3519042540000004	0	0.061035156	-0.12207031	1.2202148560000001	9.743774460000001	-0.3959716754	0	0	-0.061035156	1539960088.889
-8.533129892	-3.7252441100000007	-3.1593994600000004	-0.061035156	-0.061035156	-0.12207031	3.237158246	-8.61926268	0.062207030760000004	-0.18310547	0.12207031	0.36621094	2.6210692900000003	9.80478534	2.319604532	0	-0.061035156	-0.061035156	-9.76411142	-0.30744628600000007	0.3947753894	-0.061035156	0.061035156	-0.061035156	0.7381103240000001	9.63491214	2.387792932	0	0.061035156	-0.061035156	1.2261962860000002	9.73898912	-0.39836425720000007	-0.061035156	0	-0.061035156	1539960088.929
-8.528344748	-3.71328125	-3.170166034	-0.061035156	-0.12207031	-0.061035156	3.237158246	-8.61926268	0.062207030760000004	0.36621094	-0.30517578	0.24414062	2.668920926	9.79401857	2.3387451080000004	0.061035156	-0.061035156	-0.061035156	-9.72224092	-0.29069824280000006	0.36845702880000003	-0.061035156	0	-0.061035156	0.7871582068	9.649267572	2.35549321	-0.061035156	0	-0.061035156	1.18671875	9.749755890000001	-0.40314941100000007	0	0	-0.061035156	1539960088.969
-8.52954074	-3.7599366	-3.15102536	-0.061035156	0	-0.061035156	3.4979492800000003	-8.643188400000001	0.37443847840000005	0.61035156	-0.30517578	0	2.61867662	9.797607428000001	2.289697284	0.12207031	0	-0.12207031	-9.7485598	-0.2895019568	0.35529785340000003	-0.061035156	0	0	0.832617212	9.657641574000001	2.350707968	-0.061035156	0.061035156	-0.061035156	1.166381839	9.723437500000001	-0.385205072	0	-0.061035156	-0.061035156	1539960089.009
-8.59055162	-3.791040036	-3.172558606	0	-0.061035156	-0.061035156	3.435742212	-8.72692842	0.7464843750000001	0.30517578	-0.12207031	-0.12207031	2.6103027160000005	9.8263179	2.204760782	0.061035156	0	-0.061035156	-9.788037140000002	-0.26677246400000004	0.38400878600000005	-0.12207031	0	0	0.775195288	9.6552491	2.331567392	0	0.061035156	-0.061035156	1.15441893	9.74736322	-0.416308606	0	0	-0.061035156	1539960089.049
-8.540307608	-3.77788089	-3.20366214	-0.061035156	-0.12207031	-0.061035156	3.435742212	-8.72692842	0.7464843750000001	-0.18310547	-0.30517578	-0.12207031	2.58278804	9.796411240000001	2.1604980040000004	0	-0.12207031	0	-9.785644568	-0.19738769960000002	0.3612792932	-0.061035156	0	-0.061035156	0.707006839	9.610986420000001	2.312426718	0.061035156	0.061035156	-0.061035156	1.2106445288	9.77128894	-0.41511232	0	0.061035156	-0.061035156	1539960089.089
-8.484082068000001	-3.8018066100000003	-3.1821288940000003	-0.061035156	-0.061035156	-0.061035156	3.3268798920000004	-8.60251448	0.3182128894	-0.30517578	0.061035156	-0.12207031	2.5803954680000003	9.83110324	2.13178714	0	-0.12207031	0.061035156	-9.74138179	-0.2177246106	0.35529785340000003	0	0	0	0.7273437500000001	9.669604532000001	2.3208007200000003	0	0	-0.061035156	1.181933606	9.758129892000001	-0.3947753894	0	0	-0.061035156	1539960089.129
-8.52595198	-3.8018066100000003	-3.129492212	0	-0.12207031	-0.061035156	3.3268798920000004	-8.60251448	0.3182128894	-0.24414062	-0.061035156	-0.18310547	2.593554712	9.785644568	2.097094748	0.061035156	-0.061035156	0	-9.754540740000001	-0.248828125	0.3158203076	0	0	0	0.73332518	9.6217527	2.345922824	0	0.061035156	0	1.107763678	9.76291484	-0.3804199280000001	-0.061035156	-0.061035156	-0.061035156	1539960089.169
-8.508007788	-3.803002896	-3.1378662140000007	0	0	0	3.2299804320000005	-8.528344748	0.19619140380000002	-0.061035156	-0.061035156	-0.18310547	2.575610324	9.77607428	2.063598642	0	-0.12207031	0.061035156	-9.765307608	-0.24763183900000002	0.3229980432	0	0	0	0.7464843750000001	9.600219748	2.3219971040000003	0.061035156	0.061035156	0	1.1556152160000002	9.73659694	-0.4486083966	0	-0.061035156	-0.061035156	1539960089.209
-8.524755890000002	-3.7982177520000002	-3.158203076	0	-0.061035156	0	3.1821288940000003	-8.56303714	0.23686523560000003	-0.061035156	-0.061035156	-0.18310547	2.5791992800000005	9.8418705	2.11743161	0.061035156	-0.18310547	0.061035156	-9.76411142	-0.2512207068	0.343334964	0	0	0	0.6890625	9.666015380000001	2.292089856	0.061035156	0	-0.061035156	1.1580077880000001	9.760522660000001	-0.4342529254	0	-0.061035156	-0.061035156	1539960089.249
-8.53073732	-3.7874510800000003	-3.1462402160000003	0	0.061035156	0	3.69533696	-8.621655252000002	0.33256836060000006	0.18310547	-0.12207031	-0.24414062	2.60671376	9.838280760000002	2.0839355040000003	0.12207031	-0.18310547	0.061035156	-9.76411142	-0.24643554320000002	0.3529052716	0	0	0	0.717773462	9.689941394000002	2.359082068	0.061035156	0	0	1.1699707068	9.71027806	-0.4474121106000001	0	-0.061035156	0	1539960089.289
-8.54748552	-3.7874510800000003	-3.1689697480000003	0	0	0	3.1869139400000006	-8.53073732	0.5371337860000001	0.30517578	0.48828125	-0.12207031	2.5791992800000005	9.853833360000001	2.086328076	0.18310547	-0.12207031	0.061035156	-9.76171875	-0.23566894960000004	0.33137207460000007	0	0	0	0.770410144	9.713867212	2.3219971040000003	0	-0.061035156	0	1.1424560700000002	9.765307608	-0.41271972840000004	0	-0.061035156	0	1539960089.329
-8.55466304	-3.7874510800000003	-3.14504393	0	0	0	3.1869139400000006	-8.53073732	0.5371337860000001	-0.18310547	0.30517578	0.18310547	2.5397216460000003	9.852636780000001	2.064794928	0.12207031	-0.061035156	0	-9.778466754	-0.21054687500000002	0.35888672120000004	0	0	0	0.773999002	9.69233426	2.3016601440000004	0	0.061035156	0	1.144848642	9.743774460000001	-0.461767572	0	-0.12207031	0	1539960089.369
-8.5833741	-3.749169928	-3.2060547120000003	0.061035156	0	0	2.9273192900000002	-8.628832968000001	0.4067382788	-0.48828125	-0.061035156	0.061035156	2.50622554	9.8418705	2.0169433900000002	0	-0.061035156	-0.061035156	-9.77607428	-0.2380615216	0.36367187500000003	0	0	0	0.7488769568000001	9.67438948	2.2849121400000003	0	-0.061035156	-0.061035156	1.2082519568	9.734204074	-0.4330566394	0	-0.061035156	0	1539960089.409
-8.557055710000002	-3.7503662140000005	-3.18332518	-0.061035156	-0.12207031	0	3.0768554320000003	-8.62045926	0.1040771466	-0.061035156	-0.061035156	0.061035156	2.524169928	9.87297374	2.080346646	0	-0.12207031	-0.12207031	-9.76411142	-0.2452392572	0.34572753600000006	0	0	0	0.773999002	9.682763580000001	2.250219748	-0.061035156	-0.061035156	-0.061035156	1.2034667932	9.77128894	-0.43066405760000004	-0.061035156	-0.061035156	0	1539960089.449
-8.545092752	-3.7563476440000003	-3.16298822	-0.061035156	0	0	3.172558606	-8.705395468	0.38640135800000003	0.4272461	-0.24414062	0	2.575610324	9.858617720000002	2.004980432	0	-0.061035156	-0.12207031	-9.77607428	-0.2918945288	0.3529052716	-0.061035156	-0.061035156	0	0.833813498	9.6983152	2.312426718	-0.061035156	-0.061035156	-0.061035156	1.1556152160000002	9.71625998	-0.47492675720000005	0	-0.061035156	0	1539960089.489
-8.54628894	-3.75754393	-3.1438476440000005	0	-0.12207031	0	3.16777356	-8.60371106	0.5550781250000001	0.30517578	-0.12207031	0	2.6079101440000003	9.847851440000001	2.044457968	-0.12207031	-0.12207031	-0.12207031	-9.778466754	-0.26796875000000003	0.3828125	-0.12207031	0	0	0.8649169928000001	9.673193390000002	2.306445288	0	0	-0.061035156	1.1807373200000002	9.737792932000001	-0.45578614200000006	0	-0.061035156	0	1539960089.529
-8.535522660000002	-3.741992212	-3.1330810700000002	-0.061035156	0.061035156	0	3.2586913940000004	-8.657543930000001	0.6328369110000001	0.18310547	-0.18310547	-0.061035156	2.7000244600000003	9.8334964	2.10546875	-0.061035156	-0.061035156	-0.18310547	-9.765307608	-0.22131347840000004	0.3576904254	-0.061035156	0	0	0.839794928	9.65883786	2.27893071	0	0.061035156	-0.061035156	1.211840854	9.733007788	-0.47373047120000006	0	0	0	1539960089.569
-8.557055710000002	-3.7384033540000003	-3.2275878600000003	-0.12207031	0	-0.061035156	3.34841304	-8.6348143	0.5993408246	0.12207031	-0.12207031	-0.061035156	2.74069838	9.837085159999999	2.094702176	-0.12207031	-0.061035156	-0.061035156	-9.786840560000002	-0.2392578076	0.3517089856000001	-0.061035156	0	-0.061035156	0.770410144	9.649267572	2.2645751800000005	0	0.061035156	0	1.2058593750000002	9.725830072	-0.45937500000000003	0	0	0	1539960089.609
-8.537914840000001	-3.791040036	-3.202465854	-0.12207031	0	-0.061035156	3.34841304	-8.6348143	0.5993408246	0	-0.061035156	-0.061035156	2.7048096040000003	9.8251223	2.018139676	-0.12207031	-0.12207031	0	-9.780859620000001	-0.250024411	0.34931639400000003	-0.061035156	0	-0.061035156	0.765625	9.65883786	2.271752896	-0.061035156	-0.061035156	0	1.1879150360000001	9.76411142	-0.462963858	-0.061035156	0	0	1539960089.649
-8.50561502	-3.744384784	-3.198876996	-0.12207031	0	-0.061035156	3.31850589	-8.576196580000001	0.285913089	-0.12207031	0	-0.061035156	2.6904540740000003	9.81555162	1.9762695680000002	-0.18310547	-0.061035156	0	-9.777270468000001	-0.2344726538	0.36367187500000003	-0.061035156	0	-0.061035156	0.8314209260000001	9.650463760000001	2.2490234620000003	0	0.061035156	-0.061035156	1.1903076080000001	9.73898912	-0.49526367800000004	0	0	0	1539960089.689
-8.52595198	-3.7742920320000004	-3.2048584260000004	-0.061035156	0.12207031	-0.061035156	3.31850589	-8.576196580000001	0.285913089	0.061035156	0	0	2.6844726440000004	9.786840560000002	2.027709964	-0.18310547	-0.12207031	0	-9.77607428	-0.2344726538	0.37443847840000005	-0.061035156	0	0	0.8074951080000001	9.630126800000001	2.2286865020000004	0	0.061035156	-0.061035156	1.156811502	9.74138179	-0.5096191394	0	0	0	1539960089.729
-8.52236322	-3.7360108800000003	-3.2838134000000005	-0.12207031	0	-0.061035156	3.2180175720000004	-8.55585962	0.40554199280000003	0.061035156	0	0	2.6725097840000003	9.80957068	2.032495108	-0.30517578	-0.12207031	0	-9.76889676	-0.22849121400000003	0.34453125	-0.061035156	0	0	0.800317392	9.649267572	2.2669677520000002	0	0.061035156	0	1.175952176	9.7318116	-0.49765625	0	-0.061035156	0	1539960089.769
-8.534326080000001	-3.7551512600000003	-3.2383545320000002	-0.12207031	0.061035156	-0.061035156	3.3412353240000003	-8.62404802	0.4904785144	0.061035156	0	0	2.6760987400000005	9.834692000000002	2.1138427520000005	-0.36621094	-0.12207031	0	-9.77607428	-0.21652832460000004	0.34572753600000006	-0.061035156	0	0	0.778784146	9.67558606	2.2657714660000003	0.061035156	0	0	1.2022705072	9.7150634	-0.49526367800000004	0	-0.061035156	0	1539960089.809
-8.51638179	-3.7431884000000006	-3.2706542540000005	-0.061035156	0.061035156	-0.061035156	3.3962646760000004	-8.576196580000001	0.6830810700000001	-0.18310547	0.48828125	0.18310547	2.6796875	9.797607428000001	2.259790036	-0.36621094	-0.061035156	-0.061035156	-9.78444838	-0.2069580072	0.381616214	-0.12207031	0	0	0.8194580072000001	9.69113768	2.255004892	0.061035156	0	0	1.2178222840000001	9.753344748	-0.48090820680000007	0	0	0	1539960089.849
-8.496044928000002	-3.7790771760000004	-3.2814209260000005	-0.061035156	0.12207031	-0.061035156	3.262280252	-8.66711412	0.693847644	-0.5493164	0.36621094	0.30517578	2.595947284	9.80478534	2.32319339	-0.12207031	-0.061035156	0	-9.834692000000002	-0.17585449280000004	0.38640135800000003	-0.061035156	0.061035156	0	0.8840576080000001	9.6983152	2.277734424	-0.061035156	0.061035156	0	1.2202148560000001	9.73540036	-0.516796875	0	-0.061035156	0	1539960089.889
-8.518774460000001	-3.753955072	-3.3412353240000003	-0.061035156	-0.061035156	-0.061035156	3.124707068	-8.683862320000001	0.45100097840000003	-0.5493164	0.24414062	0.18310547	2.5971435700000005	9.8418705	2.287304712	-0.18310547	0.18310547	-0.12207031	-9.77966304	-0.1866210962	0.3517089856000001	-0.061035156	0.061035156	0	0.898413089	9.729418930000001	2.2657714660000003	-0.061035156	0.061035156	0	1.2106445288	9.733007788	-0.515600589	0	-0.061035156	0	1539960089.929
-8.5068116	-3.7611327880000003	-3.249121106	-0.061035156	-0.061035156	-0.061035156	2.9955077880000003	-8.668310700000001	0.3349609424	0.061035156	0	0.061035156	2.501440396	9.816748200000001	2.344726538	-0.30517578	0.061035156	-0.18310547	-9.782055710000002	-0.24643554320000002	0.34213867800000003	-0.12207031	0.061035156	0	0.8242431610000001	9.6636232	2.21433107	-0.061035156	0.12207031	-0.061035156	1.191503894	9.74736322	-0.5132080072	0	-0.061035156	0	1539960089.969
-8.47451178	-3.7647216460000004	-3.24194339	0.061035156	0.12207031	-0.061035156	3.12709964	-8.649169928000001	0.592163089	0.4272461	-0.061035156	0	2.557666034	9.81914038	2.359082068	-0.4272461	0	-0.24414062	-9.791625900000001	-0.22011719240000002	0.32060547120000005	-0.12207031	0.061035156	0	0.7692138580000001	9.68515625	2.23227536	-0.061035156	0	0	1.1604003600000001	9.71625998	-0.5634521466	0	-0.12207031	0	1539960090.009
-8.508007788	-3.75754393	-3.2921875000000003	0.061035156	0	0	3.1330810700000002	-8.719750900000001	0.838598642	0.18310547	-0.18310547	-0.12207031	2.586376996	9.8083741	2.390185504	-0.5493164	0	-0.24414062	-9.795214660000001	-0.173461911	0.33256836060000006	-0.061035156	0.061035156	0	0.7716064300000001	9.69592302	2.2669677520000002	-0.061035156	0	0	1.240551718	9.73898912	-0.534741214	0	-0.061035156	0	1539960090.049
-8.519970746	-3.716870108	-3.3220947480000005	0.061035156	0.061035156	0	3.4261719240000006	-8.69941394	0.8134765380000001	-0.061035156	-0.18310547	-0.12207031	2.5433105040000004	9.746167032	2.469140576	-0.48828125	0.12207031	-0.30517578	-9.77248552	-0.16389160340000003	0.3026611322	-0.061035156	0.061035156	0	0.8314209260000001	9.656445288	2.256201178	-0.061035156	0	0	1.341040036	9.72224092	-0.5132080072	0	-0.061035156	0	1539960090.089
-8.488867212	-3.721655252	-3.4058349640000003	-0.061035156	0	-0.061035156	3.3472167540000006	-8.7030027	0.6926513580000001	-0.12207031	0.18310547	-0.12207031	2.42607428	9.701904254	2.48229982	-0.4272461	0.24414062	-0.30517578	-9.77368161	-0.19738769960000002	0.27275390380000003	-0.061035156	0.061035156	-0.061035156	0.8278320288	9.6385009	2.2382567900000003	-0.061035156	0.061035156	0	1.27763678	9.7401857	-0.5215820288	-0.061035156	-0.061035156	0	1539960090.129
-8.4900634	-3.7467773560000004	-3.3077391200000004	0	0	0	3.282617212	-8.5833741	0.48330077880000005	-0.18310547	0	-0.061035156	2.3806152160000003	9.705493210000002	2.548095746	-0.30517578	0.061035156	-0.24414062	-9.80717752	-0.23566894960000004	0.287109375	-0.061035156	0.12207031	0	0.758447284	9.669604532000001	2.277734424	-0.061035156	0	-0.061035156	1.2477295320000001	9.709082068	-0.5431152356000001	0	-0.12207031	0	1539960090.169
-8.49125998	-3.6977295320000003	-3.3472167540000006	0	0.061035156	-0.061035156	3.2658691100000006	-8.575000000000001	0.36367187500000003	0	0.061035156	0	2.44401857	9.721044928000001	2.61867662	-0.24414062	0	-0.30517578	-9.77368161	-0.22131347840000004	0.2607910144	-0.061035156	0.061035156	0	0.7775878600000001	9.673193390000002	2.269360324	-0.061035156	-0.061035156	-0.061035156	1.302758786	9.721044928000001	-0.5455078076000001	0	-0.061035156	0	1539960090.209
-8.47810054	-3.7180663940000005	-3.3807128600000005	0	0.061035156	-0.061035156	3.3244873200000002	-8.643188400000001	0.461767572	0.18310547	0.36621094	-0.061035156	2.313623004	9.66481929	2.5636474640000007	-0.12207031	0.48828125	-0.24414062	-9.7748777	-0.2344726538	0.22490234620000002	-0.061035156	0.061035156	0	0.8661132788	9.65285643	2.282519568	-0.061035156	0	-0.061035156	1.274047824	9.729418930000001	-0.5479003894	-0.061035156	0	0	1539960090.249
-8.48647464	-3.7360108800000003	-3.3783202880000003	0	0.061035156	-0.061035156	3.081640576	-8.482885880000001	0.538330072	-0.24414062	0.30517578	0.12207031	2.27294928	9.723437500000001	2.5947509	-0.061035156	-0.18310547	-0.12207031	-9.780859620000001	-0.22011719240000002	0.24165038940000003	-0.061035156	0.061035156	0	0.7716064300000001	9.671997300000001	2.286108426	0	0	-0.12207031	1.240551718	9.71027806	-0.5610595746000001	-0.061035156	-0.061035156	0	1539960090.289
-8.48647464	-3.782666034	-3.361572284	0	0.061035156	-0.061035156	3.08881839	-8.66472194	0.31342773560000003	-0.36621094	0	0.12207031	2.424877896	9.724634080000001	2.6904540740000003	-0.12207031	0	-0.12207031	-9.8083741	-0.2129394568	0.1997802716	-0.061035156	0.12207031	0	0.7668212860000001	9.649267572	2.256201178	0	-0.12207031	-0.061035156	1.31352536	9.71625998	-0.5467041034000001	-0.061035156	0	-0.061035156	1539960090.329
-8.455371106000001	-3.7838623200000003	-3.3675537140000005	0	0.061035156	-0.061035156	3.08881839	-8.66472194	0.31342773560000003	-0.18310547	0.18310547	0.12207031	2.4990478240000003	9.681567392	2.7012207459999997	-0.18310547	0.30517578	-0.24414062	-9.77607428	-0.173461911	0.1854248004	-0.061035156	0.061035156	0	0.8649169928000001	9.62773462	2.2490234620000003	0	0	-0.061035156	1.27763678	9.71625998	-0.540722644	-0.061035156	0	-0.061035156	1539960090.369
-8.45297824	-3.7886474640000007	-3.363964856	0	-0.061035156	-0.061035156	3.0361816100000003	-8.706591754	0.4091308606000001	0.24414062	-0.18310547	0	2.050439496	9.67080072	2.7299316100000004	-0.061035156	0.36621094	-0.12207031	-9.797607428000001	-0.19738769960000002	0.17465820680000002	-0.061035156	0.12207031	0	0.8972167932	9.5870607	2.253808606	0	0.061035156	-0.061035156	1.21303714	9.71147464	-0.517993161	0	-0.061035156	-0.061035156	1539960090.409
-8.44938948	-3.785058606	-3.334057608	0.061035156	0.061035156	-0.061035156	3.075659146	-8.69702176	0.7716064300000001	0.24414062	0	0.061035156	2.369848642	9.894507280000001	2.7299316100000004	-0.36621094	0.18310547	0.061035156	-9.8263179	-0.24045410340000004	0.1614990216	-0.061035156	0.12207031	0	0.762036142	9.62773462	2.277734424	0	0.18310547	-0.18310547	1.2094482428000002	9.73061502	-0.5479003894	-0.061035156	-0.061035156	-0.061035156	1539960090.449
-8.47451178	-3.7683105040000004	-3.369946286	0	0	-0.061035156	3.075659146	-8.69702176	0.7716064300000001	0	0.061035156	-0.24414062	2.3937744600000004	10.03686502	2.646191394	-1.4648438	1.159668	-0.12207031	-9.80717752	-0.2129394568	0.1435546875	-0.061035156	0.18310547	0	0.7369140380000001	9.636108426000002	2.295678714	0	0.12207031	-0.24414062	1.2704589660000003	9.7150634	-0.5191894568000001	-0.061035156	-0.061035156	0	1539960090.488
-8.461352340000001	-3.8089844240000006	-3.3866942900000003	0.061035156	-0.061035156	-0.061035156	3.3735351440000003	-8.814257788	0.7763915740000001	0.12207031	0.061035156	-0.12207031	1.9535400360000001	9.52963858	3.9130616000000003	-0.8544922	-1.0986328	0.061035156	-9.76171875	-0.1303955072	0.0227294928	0.061035156	0.061035156	0	0.5024413940000001	9.709082068	2.30883786	-0.12207031	0.18310547	-0.24414062	1.2106445288	9.737792932000001	-0.5203857428	0	-0.061035156	-0.061035156	1539960090.528
-8.4135009	-3.8484619600000003	-3.334057608	0.061035156	0.061035156	0	3.3735351440000003	-8.814257788	0.7763915740000001	0.30517578	0.8544922	0.18310547	2.180834964	9.297558606	3.269457968	0.36621094	0.12207031	-0.48828125	-9.719848740000002	-0.10168457460000001	-0.01076660144	0.12207031	0	-0.061035156	1.063500998	9.733007788	2.421289038	-0.30517578	0.18310547	0.36621094	1.234570288	9.734204074	-0.531152356	0	-0.061035156	-0.061035156	1539960090.569
-8.421875	-3.8257324280000002	-3.3400389400000003	0.12207031	0	0	3.3005616	-8.60371106	0.34453125	0.5493164	0.24414062	0.24414062	1.9918212860000002	9.496142572	2.9524413940000005	-0.48828125	1.2817383	-0.24414062	-9.780859620000001	-0.29069824280000006	0.01794433606	0.061035156	0	0	0.9020019568000001	9.579882788	2.3435302520000003	-0.18310547	0.30517578	0.061035156	1.27524411	9.712670926000001	-0.540722644	-0.061035156	-0.061035156	-0.061035156	1539960090.608
-8.444604532000001	-3.7467773560000004	-3.3555908540000003	0	0	-0.061035156	2.548095746	-8.54270018	1.1304931610000002	1.4038086	0.6713867	0.48828125	1.561157248	9.67080072	2.7131836060000003	-1.2207031	0.18310547	-0.12207031	-9.7832518	-0.288305661	0.026318359620000002	0	0.061035156	0	0.6352294928000001	9.651660340000001	2.336352536	0	0.5493164	-0.12207031	1.2919922120000003	9.707885880000001	-0.5227783246000001	-0.061035156	-0.061035156	-0.061035156	1539960090.648
-8.45297824	-3.7982177520000002	-3.3268798920000004	0.061035156	0.061035156	-0.061035156	2.548095746	-8.54270018	1.1304931610000002	0.91552734	0	0.4272461	1.585082968	9.266455072	3.3962646760000004	-0.24414062	-0.7324219	-0.061035156	-9.77128894	-0.16508788940000002	0.0035888672120000004	0.061035156	0	-0.061035156	0.29069824280000006	9.640893570000001	2.318408246	0	0.5493164	-0.12207031	1.2513183900000002	9.6983152	-0.5514892572000001	-0.061035156	-0.061035156	-0.061035156	1539960090.688
-8.487670926	-3.8484619600000003	-3.3759277160000005	0	0	-0.061035156	3.0038817900000003	-8.711376800000002	0.891235324	0.61035156	0.91552734	0.48828125	1.836303714	9.366943390000001	3.369946286	0.61035156	-0.61035156	-0.12207031	-9.785644568	-0.1818359424	-0.0227294928	0.12207031	0	-0.061035156	0.6077148560000001	9.688745108	2.363867212	-0.12207031	-0.18310547	0.12207031	1.235766574	9.71625998	-0.49406739200000005	-0.061035156	-0.12207031	-0.061035156	1539960090.728
-8.467334260000001	-3.8376952880000004	-3.3866942900000003	0.061035156	-0.12207031	0	2.598339856	-8.668310700000001	1.315917932	1.0986328	3.7841797	0.48828125	1.606616214	9.469824280000001	2.7610351440000005	1.8920898	-0.79345703	-0.5493164	-9.782055710000002	-0.2536132788	-0.01315917932	0	-0.061035156	-0.061035156	0.9187500000000001	9.755737320000001	2.42607428	-0.24414062	0	0.061035156	1.2860107820000002	9.73540036	-0.49645996400000003	-0.061035156	-0.061035156	-0.061035156	1539960090.768
-8.443408246	-3.8149658540000004	-3.3759277160000005	-0.061035156	-0.061035156	-0.061035156	2.598339856	-8.668310700000001	1.315917932	0.30517578	4.8217773	0.61035156	2.0372802520000004	9.73659694	2.396167032	1.159668	0.36621094	-0.24414062	-9.81196286	-0.25839844240000004	0.01076660144	-0.061035156	0	0	0.6854736419999999	9.72224092	2.5157959260000005	-0.12207031	0.30517578	-0.30517578	1.2788329680000001	9.705493210000002	-0.5203857428	-0.061035156	-0.061035156	-0.061035156	1539960090.808
-8.405126800000001	-3.8388915740000003	-3.3220947480000005	-0.061035156	-0.061035156	-0.061035156	1.9320067900000002	-8.644384980000002	1.655664038	-0.6713867	3.2348633	0.61035156	1.745385782	9.64208966	2.35549321	0.8544922	0.24414062	-0.12207031	-9.77607428	-0.1997802716	-0.01076660144	-0.061035156	0	-0.061035156	0.47253417540000003	9.615771760000001	2.299267572	0	0	-0.30517578	1.19270018	9.7318116	-0.5239746106000001	-0.061035156	-0.061035156	0	1539960090.848
-8.400341754000001	-3.859228534	-3.3914795320000004	-0.061035156	-0.18310547	-0.12207031	1.5384277160000002	-8.508007788	1.88774411	-0.5493164	0.79345703	0.18310547	1.567138678	9.677978240000002	2.55527356	1.0375977	-0.24414062	-0.18310547	-9.782055710000002	-0.248828125	-0.03588867212	-0.061035156	0	0	0.38999023560000007	9.554760880000002	2.2837158540000004	0	-0.30517578	-0.24414062	1.166381839	9.7150634	-0.54191893	0	-0.061035156	-0.061035156	1539960090.888
-8.40273462	-3.9022949280000003	-3.3101317900000002	-0.061035156	-0.12207031	-0.061035156	1.5384277160000002	-8.508007788	1.88774411	-0.5493164	-0.4272461	-0.061035156	1.567138678	9.677978240000002	2.55527356	1.0375977	-0.24414062	-0.18310547	-9.788037140000002	-0.27155761780000004	-0.07416992212000001	-0.061035156	0	0	0.6651367212000001	9.649267572	2.404541034	0	-0.30517578	-0.24414062	1.1855224640000002	9.7401857	-0.5120117212	-0.061035156	0	-0.061035156	1539960090.928
-8.394360520000001	-3.9298096040000003	-3.261083966	0	0	-0.061035156	1.9954101440000003	-8.83100589	1.6867675720000002	0.18310547	-0.061035156	0.061035156	1.567138678	9.677978240000002	2.55527356	1.0375977	-0.24414062	-0.18310547	-9.78444838	-0.20097655760000002	-0.053833007200000005	-0.12207031	0	0	0.83022464	9.713867212	2.48828125	0	-0.12207031	-0.18310547	1.2058593750000002	9.71027806	-0.515600589	0	0.061035156	-0.061035156	1539960090.968
-8.42666034	-3.9381836060000004	-3.379516574	-0.061035156	0	-0.061035156	2.10546875	-8.923120108	1.75495607	0.7324219	0.30517578	-0.12207031	1.9918212860000002	9.88134784	2.1844238220000003	1.6479492	-0.12207031	-0.4272461	-9.786840560000002	-0.17465820680000002	-0.07058105432	-0.061035156	0	-0.061035156	0.693847644	9.646875000000001	2.445214856	0.061035156	0	-0.18310547	1.1711669928000001	9.719848740000002	-0.539526358	0	0	-0.061035156	1539960091.008
-8.45417482	-3.9070800720000003	-3.4166014400000004	-0.061035156	-0.24414062	-0.061035156	2.2430420320000004	-8.923120108	2.30883786	0.61035156	-0.24414062	-0.36621094	1.812377896	10.1397464	1.7094971040000002	1.3427734	0	-0.5493164	-9.777270468000001	-0.2177246106	-0.07416992212000001	-0.12207031	-0.061035156	0	0.5455078076000001	9.71147464	2.4655516200000003	-0.12207031	0.061035156	-0.18310547	1.1711669928000001	9.72702626	-0.5443115216000001	0	0	-0.061035156	1539960091.048
-8.432641574	-3.8939209260000003	-3.32089856	-0.12207031	-0.18310547	-0.061035156	2.215527356	-8.865698380000001	2.2980712860000003	-0.24414062	-1.2817383	0	1.5360351440000002	10.151709260000002	1.6724121400000003	1.0375977	-0.48828125	-0.4272461	-9.77607428	-0.154321286	-0.07416992212000001	-0.061035156	-0.061035156	0	0.41870117800000006	9.63969748	2.35549321	0.061035156	0	-0.18310547	1.166381839	9.7150634	-0.5227783246000001	0	0	-0.061035156	1539960091.088
-8.421875	-3.9070800720000003	-3.293383786	-0.061035156	-0.12207031	-0.061035156	2.3734375	-8.786743210000001	1.561157248	-0.6713867	-2.319336	0	1.58747554	10.154101440000002	1.4965576080000003	0.9765625	-0.5493164	-0.48828125	-9.7748777	-0.1244140625	-0.0909179712	0	-0.061035156	0	0.4713378894	9.65883786	2.3542969240000002	-0.061035156	-0.18310547	0	1.153222644	9.724634080000001	-0.5239746106000001	0	-0.061035156	-0.061035156	1539960091.128
-8.414697480000001	-3.9345947480000003	-3.289794928	-0.061035156	-0.12207031	0	2.3734375	-8.786743210000001	1.561157248	-0.24414062	-1.5869141	-0.061035156	1.677197284	10.180420320000001	1.1699707068	0.7324219	-0.36621094	-0.48828125	-9.777270468000001	-0.1411621106	-0.06699218750000001	0	-0.061035156	0	0.5957519568	9.709082068	2.42368161	0	-0.061035156	0	1.207055661	9.73540036	-0.5359375000000001	0	0	-0.061035156	1539960091.168
-8.403930710000001	-3.93339856	-3.2658691100000006	-0.061035156	-0.12207031	0	2.4296630400000003	-8.70778804	1.489379892	0.5493164	-0.6713867	-0.12207031	1.5551757200000003	10.1828125	1.062304712	0.6713867	-0.36621094	-0.61035156	-9.795214660000001	-0.1878173822	-0.06459961060000001	-0.061035156	-0.061035156	0	0.6089111420000001	9.689941394000002	2.359082068	-0.061035156	0.061035156	0	1.2178222840000001	9.70310054	-0.56823732	-0.061035156	0.061035156	0	1539960091.208
-8.43981929	-3.9549316100000005	-3.2467285340000003	-0.061035156	-0.061035156	0	2.287304712	-8.638403060000002	2.060009784	0.5493164	-0.61035156	-0.18310547	1.46665036	10.18879442	0.839794928	0.4272461	-0.48828125	-0.48828125	-9.76770018	-0.14714355040000002	-0.025122070680000004	-0.061035156	-0.12207031	0	0.5431152356000001	9.725830072	2.3794189300000004	-0.061035156	0.061035156	0.061035156	1.1903076080000001	9.719848740000002	-0.5646484424	0	0	0	1539960091.248
-8.482885880000001	-3.9441650360000002	-3.249121106	0	-0.18310547	0	2.287304712	-8.638403060000002	2.060009784	-0.30517578	-1.0986328	0.061035156	1.46665036	10.18879442	0.839794928	0.4272461	-0.48828125	-0.48828125	-9.81914038	-0.12919922120000002	0.007177734620000001	-0.061035156	-0.12207031	0	0.49167482	9.681567392	2.3937744600000004	-0.061035156	0.061035156	0.061035156	1.149633786	9.71745607	-0.5359375000000001	0	0.061035156	0	1539960091.288
-8.4386232	-3.9477538940000003	-3.237158246	-0.061035156	-0.061035156	0	2.528955072	-8.797509980000001	1.89013678	-0.6713867	-1.0375977	0.24414062	1.46665036	10.18879442	0.839794928	0.4272461	-0.48828125	-0.48828125	-9.8083741	-0.11723633180000001	0.001196289038	0	-0.061035156	-0.061035156	0.60651857	9.66481929	2.3746337860000004	-0.061035156	0.12207031	0.061035156	1.1699707068	9.734204074	-0.5132080072	0	-0.061035156	0	1539960091.328
-8.45417482	-3.9154540740000003	-3.25988768	-0.061035156	-0.12207031	0	2.749072284	-8.968579074	1.650878894	-0.36621094	-0.30517578	0	1.46665036	10.18879442	0.839794928	0.4272461	-0.48828125	-0.48828125	-9.750951980000002	-0.1614990216	-0.01076660144	0	-0.061035156	-0.061035156	0.611303714	9.71027806	2.42607428	-0.061035156	0.12207031	0.061035156	1.168774411	9.754540740000001	-0.5120117212	-0.061035156	0	0	1539960091.368
-8.476904254	-3.85683606	-3.2658691100000006	-0.061035156	-0.18310547	0	2.56245108	-8.792724640000001	1.585082968	-0.12207031	-0.30517578	-0.12207031	1.46665036	10.18879442	0.839794928	0.4272461	-0.48828125	-0.48828125	-9.76411142	-0.1878173822	-0.01315917932	-0.061035156	-0.12207031	-0.061035156	0.553881839	9.67917482	2.39138179	0	0.12207031	0.061035156	1.1627929712000002	9.71745607	-0.5526855432	-0.061035156	-0.061035156	0	1539960091.408
-8.476904254	-3.8532471040000003	-3.208447284	-0.061035156	-0.061035156	0	2.5205810700000004	-8.706591754	1.6185790740000001	0.12207031	-0.24414062	-0.18310547	1.46665036	10.18879442	0.839794928	0.4272461	-0.48828125	-0.48828125	-9.78444838	-0.1387695288	0.01315917932	-0.061035156	-0.12207031	-0.061035156	0.5108154254	9.615771760000001	2.3387451080000004	0	0.061035156	0.061035156	1.1735596040000003	9.71745607	-0.5263671924000001	0	-0.061035156	0	1539960091.448
-8.464941394	-3.7982177520000002	-3.158203076	-0.061035156	0	0.061035156	2.503832968	-8.76521016	1.50493161	0.12207031	-0.48828125	-0.18310547	1.431957968	10.178027160000001	0.775195288	0.12207031	-0.30517578	-0.36621094	-9.756933606	-0.15551757200000002	0.10527343750000001	0	-0.12207031	-0.061035156	0.5873779254	9.73898912	2.471533246	0	0	0.061035156	1.268066394	9.67558606	-0.5634521466	0	0	0	1539960091.532
-8.5068116	-3.7742920320000004	-3.2706542540000005	-0.061035156	0.061035156	0.061035156	2.7012207459999997	-8.80349092	1.4953613220000002	0.30517578	-0.18310547	-0.24414062	1.431957968	10.178027160000001	0.775195288	0.12207031	-0.30517578	-0.36621094	-9.78444838	-0.1579101538	0.1459472644	0	-0.18310547	-0.061035156	0.5873779254	9.605004892	2.409326178	0	-0.061035156	0	1.268066394	9.67558606	-0.5634521466	-0.061035156	-0.061035156	0.061035156	1539960091.568
-8.52954074	-3.8257324280000002	-3.2562989200000003	-0.061035156	-0.18310547	0	2.58278804	-8.683862320000001	1.70471196	0.18310547	-0.18310547	-0.36621094	0.9199462860000001	10.05839856	0.6962402160000001	0.12207031	-0.30517578	-0.36621094	-9.801196580000001	-0.1614990216	0.192602536	0	-0.12207031	0	0.6507812500000001	9.644482428000002	2.3937744600000004	-0.061035156	-0.12207031	0.061035156	1.235766574	9.680371106	-0.5514892572000001	0	-0.061035156	0.061035156	1539960091.608
-8.53671875	-3.8041992800000006	-3.14265126	-0.061035156	-0.061035156	0	2.58278804	-8.683862320000001	1.70471196	-0.12207031	-0.061035156	-0.36621094	0.88645018	10.149316100000002	0.5144042932	-0.12207031	-0.18310547	0	-9.835888579999999	-0.211743161	0.227294928	-0.061035156	-0.12207031	-0.061035156	0.69504393	9.71027806	2.4727295320000002	0	-0.18310547	-0.061035156	1.3171142180000002	9.7401857	-0.5502929712000001	0	0	0	1539960091.648
-8.54389676	-3.7874510800000003	-3.192895468	-0.061035156	-0.061035156	0	2.616284146	-8.706591754	1.79921875	-0.24414062	-0.24414062	-0.18310547	0.9175537140000001	9.859814300000002	0.32778320680000006	-0.5493164	0.18310547	0.30517578	-9.810766280000001	-0.2225097644	0.2560058606	-0.12207031	-0.061035156	-0.061035156	0.7129882787999999	9.697119110000001	2.409326178	0.061035156	-0.18310547	-0.12207031	1.296777356	9.73061502	-0.5036376800000001	0	0.061035156	0	1539960091.688
-8.560644568	-3.80778804	-3.192895468	0	-0.12207031	0	2.613891574	-8.65634784	1.6927490020000002	-0.61035156	-0.30517578	0	0.900805661	9.266455072	0.5646484424	-1.6479492	1.0986328	1.2207031	-9.810766280000001	-0.1770507788	0.265576178	-0.12207031	-0.061035156	-0.061035156	0.6268554712000001	9.560742212000001	2.3495117800000003	0.18310547	-0.30517578	-0.18310547	1.272851538	9.733007788	-0.5490966754000001	-0.061035156	-0.12207031	0	1539960091.728
-8.559448380000001	-3.77189946	-3.1869139400000006	-0.061035156	-0.24414062	0	2.698828076	-8.720947480000001	1.373339856	-0.5493164	-0.18310547	0.12207031	1.2022705072	9.942358720000001	1.240551718	-2.0751953	1.4038086	1.2817383	-9.8083741	-0.173461911	0.2572021466	-0.061035156	0	-0.061035156	0.5335449280000001	9.57150908	2.292089856	0.12207031	-0.24414062	-0.30517578	1.3482177520000003	9.73540036	-0.538330072	0	-0.061035156	0	1539960091.768
-8.523559800000001	-3.7671141200000005	-3.1079589660000004	0	-0.061035156	0	2.698828076	-8.720947480000001	1.373339856	-0.18310547	0.7324219	0	1.5719238220000002	10.480688400000002	2.2801269960000004	-2.5024414	0.6713867	0.8544922	-9.79401857	-0.1806396466	0.25480957460000003	0	-0.061035156	0	0.5251708966	9.63371556	2.326782248	0.24414062	-0.48828125	-0.30517578	1.4068359620000002	9.729418930000001	-0.5144042932	-0.12207031	0.061035156	0	1539960091.808
-8.55466304	-3.770703076	-3.122314496	0	0	0	2.64140625	-8.80947284	1.3302734620000003	-0.61035156	0.24414062	0.061035156	1.9212402160000002	10.3275634	3.084033246	-3.2348633	0.061035156	0.61035156	-9.777270468000001	-0.16628417539999998	0.24165038940000003	0.061035156	-0.061035156	-0.061035156	0.729736322	9.785644568	2.451196286	0.061035156	-0.48828125	-0.061035156	1.3422363220000002	9.68515625	-0.49645996400000003	-0.061035156	0	0	1539960091.848
-8.564233426000001	-3.8197509000000003	-3.1175292540000004	0.061035156	-0.061035156	0	2.64140625	-8.80947284	1.3302734620000003	-0.91552734	-0.18310547	0.24414062	2.06120607	9.911254500000002	3.4142089660000003	-2.746582	-0.18310547	0.6713867	-9.796411240000001	-0.173461911	0.24045410340000004	0.061035156	-0.061035156	-0.061035156	1.0371826080000002	9.791625900000001	2.512207068	-0.18310547	-0.24414062	0.061035156	1.2453369600000002	9.72224092	-0.5287597644	-0.061035156	-0.061035156	0	1539960091.888
-8.4900634	-3.79223642	-3.093603534	0.061035156	-0.061035156	0	2.59116214	-8.777173020000001	0.9510498200000002	-0.61035156	0.061035156	0.30517578	2.13776857	9.6552491	3.447705072	-1.6479492	-0.18310547	0.36621094	-9.81914038	-0.27275390380000003	0.248828125	0.061035156	0	-0.061035156	1.0958007788	9.69592302	2.377026358	-0.18310547	0.12207031	0.061035156	1.296777356	9.73061502	-0.5215820288	-0.061035156	-0.061035156	-0.061035156	1539960091.928
-8.523559800000001	-3.7886474640000007	-3.0720702880000004	0.061035156	0	0	2.816064496	-8.80588408	1.0946044928	-0.12207031	0.061035156	0.30517578	1.949951178	9.523657248000001	3.2383545320000002	-0.9765625	0.061035156	0.12207031	-9.80358876	-0.3026611322	0.2536132788	0	0	-0.061035156	0.931909146	9.630126800000001	2.286108426	-0.18310547	0.18310547	0.12207031	1.300366214	9.70310054	-0.5359375000000001	-0.061035156	-0.061035156	0	1539960091.968
-8.570214660000001	-3.7671141200000005	-3.104370108	0.061035156	-0.061035156	-0.061035156	2.7454834260000003	-8.82023912	1.2884033540000002	0.12207031	0.48828125	0	1.9020996400000003	9.500927520000001	3.15102536	-0.6713867	0.061035156	0	-9.797607428000001	-0.2918945288	0.2536132788	-0.061035156	0	-0.061035156	0.740502896	9.56672374	2.2813232820000002	-0.061035156	0.12207031	0.061035156	1.262084964	9.70310054	-0.4904785144	-0.061035156	-0.12207031	0	1539960092.008
-8.61926268	-3.7683105040000004	-3.1354737400000006	0	-0.061035156	-0.061035156	2.68566893	-8.882446580000002	1.3864990020000003	-0.061035156	0.36621094	0.18310547	2.018139676	9.575097840000002	2.95363768	-0.48828125	-0.18310547	-0.061035156	-9.82392572	-0.248828125	0.2344726538	0	0	-0.061035156	0.648388678	9.650463760000001	2.310034146	-0.12207031	0.061035156	0.061035156	1.280029254	9.721044928000001	-0.47971191100000005	-0.061035156	-0.12207031	-0.061035156	1539960092.048
-8.584570288	-3.8018066100000003	-3.1187255400000002	0	-0.061035156	-0.061035156	2.783764676	-8.8046875	1.312329074	-0.24414062	0.12207031	0.18310547	2.2346679320000002	9.58586412	3.06848143	-0.61035156	-0.30517578	0.061035156	-9.83110324	-0.24763183900000002	0.23686523560000003	0	0.061035156	-0.061035156	0.6077148560000001	9.630126800000001	2.3483153960000003	0	0.12207031	-0.061035156	1.318310504	9.73659694	-0.47253417540000003	-0.061035156	-0.061035156	-0.061035156	1539960092.088
-8.52595198	-3.8460692900000004	-3.0768554320000003	0	-0.12207031	-0.12207031	2.5947509	-8.86210962	1.2537109620000002	-0.30517578	-0.061035156	-0.061035156	2.026513678	9.42197284	3.3197021760000003	-0.79345703	0.18310547	0.12207031	-9.82990764	-0.2129394568	0.1997802716	0	0.061035156	-0.061035156	0.6244628600000001	9.612182608000001	2.3519042540000004	0	0.12207031	-0.061035156	1.262084964	9.750951980000002	-0.47014160340000005	-0.061035156	-0.061035156	-0.061035156	1539960092.128
-8.49125998	-3.8783691100000004	-3.00986322	0	0	-0.061035156	2.4583741	-8.86330571	0.94506839	-0.061035156	-0.061035156	0.12207031	1.94636232	9.46503894	3.261083966	-0.5493164	-0.18310547	0.12207031	-9.792822480000002	-0.2344726538	0.1411621106	0.061035156	0.12207031	-0.061035156	0.669921875	9.65285643	2.327978534	0	0.061035156	-0.061035156	1.3290771760000002	9.737792932000001	-0.47373047120000006	-0.061035156	-0.061035156	-0.061035156	1539960092.168
-8.500830072	-3.85683606	-3.0589112400000005	0.061035156	-0.061035156	-0.061035156	2.319604532	-8.851342752	0.9175537140000001	0.48828125	0	-0.12207031	1.8757812500000002	9.449487320000001	3.4776123200000004	-0.4272461	0.18310547	0.061035156	-9.782055710000002	-0.3002685504	0.1040771466	0	0.12207031	0	0.641210962	9.613378894	2.337548822	0.12207031	0.12207031	-0.12207031	1.2704589660000003	9.718652160000001	-0.4904785144	-0.061035156	0	-0.061035156	1539960092.208
-8.5068116	-3.8843505400000002	-3.0337889400000004	0.061035156	0	-0.061035156	2.682080072	-8.713769568	1.2333740020000001	0.5493164	-0.12207031	-0.061035156	1.9284179320000001	9.450683606	3.6738037140000004	-0.61035156	0.12207031	0.12207031	-9.74138179	-0.25480957460000003	0.0454589856	0	0.061035156	0	0.5359375000000001	9.66003444	2.345922824	0.061035156	0.12207031	-0.12207031	1.264477536	9.7066893	-0.4868896466	0	-0.061035156	-0.061035156	1539960092.248
-8.553466754	-3.887939496	-3.052929712	0	0	-0.061035156	2.345922824	-8.70898462	1.3853027160000002	-0.18310547	-0.061035156	0.061035156	1.9284179320000001	9.450683606	3.6738037140000004	-0.61035156	0.12207031	0.061035156	-9.766503894000001	-0.20097655760000002	0.03588867212	0	0.061035156	0	0.5371337860000001	9.67558606	2.3614746400000004	0.061035156	0	-0.061035156	1.302758786	9.7066893	-0.4868896466	-0.061035156	-0.12207031	-0.061035156	1539960092.288
-8.52236322	-3.8807617800000003	-3.0601074280000002	0.061035156	0.061035156	0	2.40573732	-8.892016574000001	0.5586669928	-0.6713867	-0.36621094	0.18310547	1.771704074	9.478198380000002	3.8747802520000003	-0.5493164	0.36621094	0	-9.744970746000002	-0.1866210962	0.025122070680000004	0.061035156	0	0	0.5479003894	9.680371106	2.3495117800000003	0.061035156	0.12207031	-0.061035156	1.31352536	9.72702626	-0.5036376800000001	-0.061035156	-0.061035156	0	1539960092.328
-8.497240920000001	-3.867602536	-3.0983885800000004	0	-0.061035156	0	2.40573732	-8.892016574000001	0.5586669928	-0.24414062	-0.12207031	-0.061035156	1.771704074	9.478198380000002	3.8747802520000003	-0.79345703	0.30517578	0.061035156	-9.744970746000002	-0.1866210962	0.025122070680000004	0.061035156	0	0	0.5479003894	9.680371106	2.3495117800000003	0.061035156	0.12207031	-0.061035156	1.216625998	9.723437500000001	-0.4761230432	-0.061035156	-0.12207031	-0.061035156	1539960092.368
-8.47092302	-3.867602536	-3.019433606	0	0.12207031	0	2.4117187500000004	-8.882446580000002	0.8015136780000001	0.30517578	-0.24414062	-0.12207031	1.6927490020000002	9.30952176	4.289892572	-0.91552734	0.061035156	-0.061035156	-9.753344748	-0.2524169928	-0.007177734620000001	0.061035156	-0.061035156	0	0.540722644	9.657641574000001	2.293286142	-0.061035156	0	0	1.2513183900000002	9.72224092	-0.5084228534	-0.061035156	-0.061035156	-0.061035156	1539960092.408
-8.517577880000001	-3.91066893	-3.0313964660000003	0	0.18310547	0	2.441625998	-8.735302520000001	1.0826415740000002	0.24414062	-0.061035156	-0.061035156	1.6927490020000002	9.30952176	4.289892572	-0.9765625	0.061035156	-0.12207031	-9.792822480000002	-0.23208007200000003	0.002392578076	0	0	0	0.6220702880000001	9.8251223	2.4129150360000002	-0.12207031	0	0.061035156	1.276440396	9.7150634	-0.500048822	-0.061035156	-0.061035156	0	1539960092.448
-8.5498777	-3.9226317900000005	-3.111547824	0	0.12207031	0	2.460766574	-8.7795652	1.227392572	-0.12207031	-0.061035156	-0.30517578	2.095898462	8.947045926000001	4.059008786	0.61035156	0.18310547	-0.48828125	-9.77368161	-0.17106933900000001	-0.007177734620000001	0	0	0	0.8278320288	9.840673920000002	2.495458966	-0.36621094	0.12207031	0.18310547	1.2489257200000001	9.718652160000001	-0.48569336060000007	-0.061035156	0	0	1539960092.488
-8.531933606	-3.9250244600000004	-3.160595746	0	0.061035156	0	2.5205810700000004	-8.875268570000001	1.32788089	-0.18310547	0	-0.24414062	2.14973143	9.37890625	3.81616214	2.1362305	1.0986328	-0.36621094	-9.80957068	-0.23566894960000004	0.025122070680000004	0	0	-0.061035156	0.83022464	9.671997300000001	2.378222644	-0.24414062	0.48828125	0.061035156	1.227392572	9.743774460000001	-0.462963858	0	-0.061035156	0	1539960092.528
-8.539111420000001	-3.8963134000000004	-3.18332518	-0.061035156	-0.12207031	0	2.428466754	-8.86091304	1.4869873200000001	-0.30517578	0.12207031	-0.36621094	1.36018071	9.427954074	3.178540036	1.8310547	3.0517578	-0.4272461	-9.81914038	-0.23566894960000004	0.03349609424	-0.061035156	0	-0.061035156	0.773999002	9.669604532000001	2.292089856	-0.24414062	0.6713867	0	1.222607428	9.74736322	-0.4378417932	-0.061035156	-0.061035156	0	1539960092.568
-8.52954074	-3.8783691100000004	-3.116332968	-0.061035156	-0.12207031	0	2.3531005400000002	-8.828613220000001	1.061108426	-0.061035156	0.24414062	-0.12207031	1.494165036	9.725830072	2.854345746	0.91552734	1.3427734	-0.061035156	-9.81196286	-0.22968750000000002	0.04426269568	-0.061035156	0	-0.061035156	0.2811279254	9.603808606000001	2.24423822	0	0.061035156	-0.061035156	1.240551718	9.73659694	-0.4091308606000001	0	-0.061035156	0	1539960092.613
-8.49365216	-3.8341064300000003	-3.0900146760000005	-0.061035156	-0.061035156	0	2.652172824	-8.865698380000001	1.2489257200000001	-0.061035156	0.24414062	-0.12207031	1.494165036	9.725830072	2.854345746	0.91552734	1.3427734	-0.061035156	-9.80598192	-0.21413574280000003	0.03828125	-0.061035156	0	-0.061035156	0.41271972840000004	9.615771760000001	2.326782248	-0.061035156	0	-0.061035156	1.240551718	9.73659694	-0.4091308606000001	0	-0.061035156	0	1539960092.648
-8.51159694	-3.8855469240000007	-3.1139403960000003	-0.061035156	0.061035156	0	2.350707968	-8.82023912	1.3075439300000002	-0.12207031	0.24414062	0.18310547	1.2501221040000001	9.6983152	3.057714856	0.30517578	0.79345703	0.061035156	-9.790429712	-0.20097655760000002	0.031103515380000002	0	0	-0.061035156	0.5132080072	9.64328624	2.49426268	0	-0.061035156	0	1.2489257200000001	9.723437500000001	-0.4521972644	-0.061035156	-0.061035156	0	1539960092.688
-8.524755890000002	-3.887939496	-3.1761474640000005	0	0	0	2.192797824	-8.8979982	0.9594238220000001	-0.12207031	-0.18310547	0.12207031	1.183129892	9.680371106	3.0947998200000004	0.48828125	0.36621094	0.12207031	-9.78444838	-0.2380615216	0.0346923822	0	0	-0.061035156	0.6890625	9.68515625	2.5229737400000003	0	0.061035156	0	1.3195067900000002	9.7150634	-0.462963858	0	-0.061035156	0	1539960092.728
-8.4733152	-3.895117212	-3.1593994600000004	-0.061035156	-0.061035156	0	2.192797824	-8.8979982	0.9594238220000001	0.18310547	-0.24414062	0	1.183129892	9.680371106	3.0947998200000004	0.7324219	0.4272461	0	-9.76291484	-0.27873535340000005	0.01674804712	-0.12207031	0	-0.061035156	0.7117919928	9.71027806	2.489477536	-0.061035156	0.18310547	0	1.264477536	9.73659694	-0.47492675720000005	-0.061035156	0.061035156	0	1539960092.768
-8.492456070000001	-3.8484619600000003	-3.1306884000000004	-0.061035156	0.061035156	0	2.245434604	-8.871679712	1.1400634980000002	0.30517578	-0.30517578	-0.061035156	0.754858426	9.782055710000002	2.7454834260000003	0.48828125	0.7324219	-0.36621094	-9.80358876	-0.287109375	0.02153320288	-0.12207031	0	-0.061035156	0.6256591459999999	9.64208966	2.471533246	0	0.061035156	0	1.2202148560000001	9.71147464	-0.49526367800000004	0	-0.061035156	0	1539960092.808
-8.534326080000001	-3.841284146	-3.14504393	0	-0.061035156	0	2.245434604	-8.77238768	1.108959964	0	-0.061035156	0	1.0419677520000001	9.89809604	3.045751996	0.12207031	-0.24414062	-0.7324219	-9.79401857	-0.21652832460000004	0.028710937500000002	-0.12207031	0	-0.061035156	0.5251708966	9.631323380000001	2.4655516200000003	0	0	0	1.276440396	9.72702626	-0.4892822284000001	-0.061035156	-0.061035156	0	1539960092.848
-8.503222840000001	-3.800610324	-3.1414550720000003	-0.061035156	0	0	2.424877896	-8.88723143	1.0898193390000002	-0.061035156	-0.30517578	-0.061035156	1.0419677520000001	9.89809604	3.045751996	-0.18310547	-0.5493164	-0.5493164	-9.77607428	-0.2069580072	0.001196289038	-0.061035156	0	-0.061035156	0.6914550720000001	9.614575180000001	2.4404297120000003	-0.061035156	-0.12207031	0.18310547	1.343432608	9.71625998	-0.4844970746000001	-0.061035156	-0.061035156	0	1539960092.888
-8.541503894	-3.8221435700000006	-3.1462402160000003	-0.061035156	0.061035156	0	2.668920926	-8.84296875	1.1352783540000002	-0.061035156	-0.30517578	-0.061035156	0.8972167932	9.82871106	2.477514676	0.6713867	-0.6713867	-0.6713867	-9.796411240000001	-0.24763183900000002	0.019140625	-0.061035156	0	-0.061035156	0.707006839	9.718652160000001	2.47631839	-0.12207031	0	0.18310547	1.3685547120000001	9.729418930000001	-0.454589856	-0.061035156	0	0.061035156	1539960092.928
-8.55466304	-3.7994139400000004	-3.1653808900000002	-0.061035156	-0.061035156	0	2.418896466	-8.942260880000001	1.0802490020000002	0.79345703	1.6479492	-0.24414062	0.44143066100000006	9.759326080000001	2.3973632200000004	0.061035156	-0.18310547	-0.18310547	-9.80358876	-0.32778320680000006	0.037084961060000005	-0.12207031	0	-0.061035156	0.6663330072	9.65883786	2.454785144	0	-0.061035156	0	1.3386474640000001	9.733007788	-0.46416014400000005	-0.061035156	-0.061035156	0.061035156	1539960092.968
-8.53073732	-3.7527587860000002	-3.140258786	-0.12207031	-0.061035156	0	2.5540771760000003	-8.858520468	1.369750998	0	-0.8544922	-0.12207031	0.44143066100000006	9.759326080000001	2.3973632200000004	0.36621094	-1.4648438	0.30517578	-9.766503894000001	-0.2823242212	0.0346923822	-0.18310547	0	0	0.5239746106000001	9.584667932	2.359082068	0.061035156	-0.12207031	0	1.3302734620000003	9.72224092	-0.45578614200000006	-0.061035156	-0.061035156	0.061035156	1539960093.008
-8.5151857	-3.7635253600000005	-3.0828369600000003	0	0.061035156	0	2.7909423920000003	-8.815454074	1.156811502	0	-0.8544922	-0.12207031	1.2884033540000002	9.81315944	2.34711911	0.18310547	-2.5634766	0.30517578	-9.777270468000001	-0.2572021466	0.0227294928	-0.18310547	0	0	0.5048339856	9.60141574	2.4200927520000004	0.061035156	-0.36621094	-0.061035156	1.349414038	9.712670926000001	-0.477319339	-0.061035156	-0.061035156	0.061035156	1539960093.048
-8.535522660000002	-3.762329074	-3.152221646	-0.061035156	0	0	2.668920926	-8.825024460000002	1.33386232	0.61035156	-0.12207031	0.061035156	1.6867675720000002	9.82871106	2.6019287140000005	-0.24414062	-2.380371	0.5493164	-9.77966304	-0.26677246400000004	0.01076660144	-0.12207031	0	0	0.7201660340000001	9.65285643	2.483496106	0.061035156	-0.36621094	-0.061035156	1.4427246400000002	9.709082068	-0.419897464	-0.061035156	-0.061035156	0.061035156	1539960093.088
-8.560644568	-3.7515625000000004	-3.1773437500000004	-0.061035156	0.061035156	0	2.427270468	-8.683862320000001	1.585082968	0.12207031	-0.4272461	-0.18310547	1.6867675720000002	9.82871106	2.6019287140000005	-0.4272461	-1.5258789	0.7324219	-9.76889676	-0.2512207068	0.00478515625	-0.061035156	-0.061035156	0	0.793139676	9.646875000000001	2.5217773560000003	0	-0.18310547	0	1.4786132200000002	9.71027806	-0.42229003600000004	-0.061035156	-0.061035156	0.061035156	1539960093.128
-8.57380342	-3.744384784	-3.2275878600000003	-0.061035156	-0.061035156	0	2.7299316100000004	-8.748461960000002	1.3984619600000001	-0.24414062	-0.18310547	-0.061035156	1.830322284	9.76770018	2.726342752	-0.4272461	-1.2817383	0.7324219	-9.795214660000001	-0.265576178	0.023925780760000005	-0.061035156	-0.061035156	0	0.8433837860000001	9.624145468	2.51459964	0	-0.12207031	0.061035156	1.4463134979999999	9.69951178	-0.4450195288	-0.061035156	-0.061035156	0.061035156	1539960093.168
-8.52595198	-3.7527587860000002	-3.1845214660000005	-0.061035156	0	0	2.8962158540000003	-8.76401358	1.287207068	0	0.18310547	0.12207031	2.0336913940000003	9.76889676	2.906982428	-0.36621094	-0.79345703	0.5493164	-9.79401857	-0.287109375	0.04067382788	-0.061035156	-0.061035156	-0.061035156	0.910375998	9.625341754	2.45598143	0	-0.12207031	0.061035156	1.3805175720000002	9.724634080000001	-0.49167482	-0.061035156	-0.061035156	0	1539960093.208
-8.545092752	-3.737207068	-3.210839856	-0.061035156	0.061035156	0	2.605517572	-8.675488220000002	1.21901857	-0.18310547	-0.061035156	-0.061035156	2.0336913940000003	9.76889676	2.906982428	-0.24414062	-0.30517578	0.30517578	-9.8	-0.3158203076	0.05502929712000001	-0.061035156	-0.061035156	0	0.9295165740000001	9.645678420000001	2.436840854	-0.12207031	0.061035156	0.061035156	1.388891574	9.721044928000001	-0.47014160340000005	0	0	0	1539960093.248
-8.54748552	-3.71926268	-3.2048584260000004	-0.061035156	0.061035156	0	2.78017572	-8.740087860000001	1.21901857	0	0	0	1.876977536	9.68515625	2.749072284	-0.24414062	0	0.18310547	-9.80598192	-0.2990722644	0.061010742800000003	-0.061035156	-0.061035156	0	0.793139676	9.612182608000001	2.403344748	-0.061035156	-0.061035156	0	1.4116211060000001	9.743774460000001	-0.4605712860000001	-0.061035156	-0.061035156	0	1539960093.288
-8.498437500000001	-3.7252441100000007	-3.2072509000000005	-0.061035156	0.12207031	0	2.5815917540000006	-8.73171376	1.2513183900000002	0	0	0	1.8697998200000001	9.667211960000001	2.7119873200000004	-0.18310547	-0.12207031	0	-9.79880342	-0.23566894960000004	0.07775878600000001	-0.12207031	0	0	0.7716064300000001	9.61816394	2.422485324	-0.061035156	-0.061035156	0	1.408032248	9.71745607	-0.462963858	-0.061035156	-0.061035156	-0.061035156	1539960093.328
-8.54270018	-3.7300292540000006	-3.2646728240000003	0	0	0	2.5409179320000006	-8.728125	1.246533246	0.30517578	-0.061035156	-0.061035156	1.8697998200000001	9.667211960000001	2.7119873200000004	-0.12207031	-0.12207031	0	-9.791625900000001	-0.2344726538	0.09450683900000001	-0.061035156	0	0	0.7775878600000001	9.637304712	2.445214856	-0.061035156	0	0	1.4522949280000002	9.69113768	-0.4605712860000001	0	0	-0.061035156	1539960093.368
-8.55466304	-3.7587402160000005	-3.2921875000000003	0	-0.061035156	-0.061035156	2.642602536	-8.728125	1.5707275360000001	0.18310547	0	-0.12207031	1.9200439300000003	9.7318116	2.698828076	-0.12207031	0	0	-9.8251223	-0.248828125	0.08493652160000001	-0.061035156	0	0	0.802709964	9.650463760000001	2.381811502	-0.061035156	0	-0.061035156	1.4582763580000002	9.70310054	-0.4521972644	-0.061035156	0	-0.061035156	1539960093.408
-8.54389676	-3.7647216460000004	-3.289794928	-0.061035156	-0.061035156	0	2.605517572	-8.682665740000001	1.7645263580000001	-0.48828125	0	0	1.93439946	9.687548920000001	2.733520468	0	-0.061035156	-0.061035156	-9.81315944	-0.19499511780000003	0.07177734424	-0.061035156	0	0	0.805102536	9.63371556	2.41770018	0	-0.061035156	-0.061035156	1.409228534	9.70429712	-0.4342529254	0	0	-0.061035156	1539960093.448
-8.49484874	-3.734814496	-3.237158246	0	-0.061035156	-0.061035156	2.6485839660000003	-8.8046875	1.409228534	-0.6713867	0.36621094	0.18310547	1.93439946	9.687548920000001	2.733520468	0	0	-0.12207031	-9.788037140000002	-0.1854248004	0.046655271600000006	0	0	0	0.7692138580000001	9.58586412	2.4081298920000003	-0.061035156	-0.061035156	-0.12207031	1.3996582460000002	9.737792932000001	-0.43664550720000006	-0.061035156	0	-0.061035156	1539960093.488
-8.462548920000001	-3.7228514400000003	-3.23596196	-0.061035156	0	-0.061035156	2.3076415740000003	-8.75922824	1.28361821	-0.36621094	0	0.061035156	1.8973144960000001	9.669604532000001	2.757446286	0	0.061035156	-0.18310547	-9.777270468000001	-0.22131347840000004	0.03828125	0	0	0	0.763232428	9.58227536	2.384204074	0	-0.061035156	-0.061035156	1.39008786	9.705493210000002	-0.458178714	-0.061035156	-0.061035156	-0.061035156	1539960093.528
-8.49963408	-3.7695067900000003	-3.213232428	0	0	-0.061035156	2.441625998	-8.673095746000001	1.156811502	-0.18310547	0	0	1.924829074	9.69113768	2.6844726440000004	0	-0.061035156	-0.12207031	-9.792822480000002	-0.23208007200000003	0.052636719240000004	0	0	0	0.773999002	9.630126800000001	2.39138179	0	-0.12207031	-0.12207031	1.4367432100000002	9.707885880000001	-0.4378417932	-0.061035156	-0.061035156	-0.061035156	1539960093.568
-8.533129892	-3.770703076	-3.261083966	0	-0.061035156	-0.061035156	2.3531005400000002	-8.686254892000001	1.0180419928000002	-0.061035156	-0.12207031	0	1.924829074	9.69113768	2.6844726440000004	0.061035156	-0.061035156	-0.12207031	-9.790429712	-0.22131347840000004	0.03828125	0	0	0	0.794335962	9.648071580000002	2.428466754	0.061035156	-0.061035156	-0.12207031	1.427172824	9.709082068	-0.46655273560000005	0	0	-0.061035156	1539960093.608
-8.52954074	-3.7288329680000003	-3.301757788	0	0	-0.061035156	2.44401857	-8.77238768	1.0898193390000002	0.12207031	-0.30517578	-0.18310547	1.9176513580000003	9.723437500000001	2.6916503600000006	0.061035156	0	-0.061035156	-9.785644568	-0.25839844240000004	0.03229980432	0	0	0	0.7369140380000001	9.65883786	2.4200927520000004	0	-0.061035156	-0.12207031	1.4235839660000003	9.7066893	-0.44980469240000004	-0.061035156	-0.061035156	-0.061035156	1539960093.648
-8.53073732	-3.773095746	-3.262280252	-0.061035156	-0.061035156	-0.061035156	2.57680661	-8.78554712	1.2441405760000002	0.061035156	-0.24414062	-0.24414062	1.905688498	9.755737320000001	2.7359130400000002	0.061035156	0.061035156	-0.061035156	-9.785644568	-0.25839844240000004	0.03229980432	0	-0.061035156	0	0.7369140380000001	9.65883786	2.4200927520000004	0	-0.061035156	-0.12207031	1.4044433900000002	9.701904254	-0.45937500000000003	-0.061035156	-0.061035156	-0.061035156	1539960093.688
-8.52595198	-3.7886474640000007	-3.2539062500000004	0	-0.061035156	-0.061035156	2.7634277160000003	-8.828613220000001	1.296777356	-0.061035156	-0.061035156	-0.12207031	1.867407248	9.770092752000002	2.74428714	0.061035156	-0.061035156	0	-9.795214660000001	-0.2380615216	0.011962890380000002	0	0	-0.061035156	0.7979248200000001	9.67917482	2.400952176	0	-0.061035156	-0.18310547	1.4211913940000003	9.721044928000001	-0.44621582460000003	0	-0.061035156	-0.061035156	1539960093.728
-8.52236322	-3.7994139400000004	-3.25151358	-0.061035156	-0.12207031	-0.061035156	2.7072021760000005	-8.77358426	1.2608886780000002	-0.18310547	-0.30517578	-0.18310547	1.9320067900000002	9.76171875	2.8878417540000005	0	0	-0.12207031	-9.760522660000001	-0.27993163940000004	-0.0418701178	0	0	-0.061035156	0.7775878600000001	9.65285643	2.406933606	-0.061035156	0	-0.12207031	1.4068359620000002	9.74736322	-0.423486322	-0.061035156	0	-0.061035156	1539960093.768
-8.50561502	-3.7934326080000003	-3.228784146	-0.061035156	-0.12207031	-0.061035156	2.6258545320000004	-8.737695288000001	1.268066394	-0.061035156	0.061035156	-0.12207031	1.8542480040000002	9.766503894000001	2.854345746	0	0.061035156	-0.18310547	-9.77966304	-0.24404297120000001	-0.02990722644	0	0	-0.061035156	0.7225586060000001	9.637304712	2.421289038	-0.061035156	-0.061035156	-0.061035156	1.369750998	9.71625998	-0.454589856	0	-0.061035156	-0.061035156	1539960093.808
-8.518774460000001	-3.80778804	-3.185717752	0	-0.18310547	-0.061035156	2.6174804320000002	-8.76401358	1.375732428	0	0.061035156	0	1.8542480040000002	9.766503894000001	2.854345746	0	-0.061035156	-0.12207031	-9.80358876	-0.25480957460000003	-0.011962890380000002	0	0	-0.061035156	0.707006839	9.687548920000001	2.4021484620000004	0	-0.061035156	-0.061035156	1.429565396	9.707885880000001	-0.458178714	-0.061035156	-0.061035156	-0.061035156	1539960093.848
-8.50441893	-3.8257324280000002	-3.19768071	0	0	-0.061035156	2.5612548920000004	-8.77836911	1.341040036	-0.12207031	-0.12207031	0	1.899707068	9.81914038	2.81726088	-0.12207031	0	-0.12207031	-9.792822480000002	-0.2452392572	-0.001196289038	0	0	-0.061035156	0.7369140380000001	9.71147464	2.4200927520000004	-0.061035156	-0.061035156	0	1.4176025360000002	9.71027806	-0.4486083966	0	0	-0.061035156	1539960093.888
-8.519970746	-3.8149658540000004	-3.2407471040000004	-0.061035156	-0.18310547	-0.061035156	2.710791034	-8.84296875	1.21303714	-0.061035156	-0.12207031	0	1.8566405760000002	9.765307608	2.818457068	-0.12207031	-0.061035156	-0.12207031	-9.791625900000001	-0.2536132788	0.002392578076	0	0	-0.061035156	0.708203125	9.66481929	2.4308594240000003	-0.061035156	-0.061035156	0	1.353002896	9.73061502	-0.4426269568000001	-0.061035156	0	-0.061035156	1539960093.928
-8.487670926	-3.803002896	-3.1761474640000005	-0.061035156	-0.061035156	-0.061035156	2.66772464	-8.802294928000002	1.23696286	-0.061035156	-0.12207031	0	1.8566405760000002	9.765307608	2.818457068	-0.12207031	-0.061035156	0	-9.80478534	-0.2763427716	-0.00837402356	0	0	-0.061035156	0.716577176	9.596630890000002	2.38540036	-0.061035156	0	0	1.356591754	9.72224092	-0.4354492212	-0.061035156	-0.061035156	-0.061035156	1539960093.968
-8.51398912	-3.817358426	-3.1665771760000005	0	-0.061035156	-0.061035156	2.6174804320000002	-8.77238768	1.199877896	-0.12207031	-0.061035156	0	1.8650146760000001	9.70310054	2.686865216	-0.12207031	-0.061035156	0	-9.791625900000001	-0.2895019568	-0.01674804712	0	0	-0.061035156	0.7201660340000001	9.614575180000001	2.390185504	0	0	-0.061035156	1.3805175720000002	9.729418930000001	-0.439038089	-0.061035156	0	-0.061035156	1539960094.008
-8.53671875	-3.8065917540000007	-3.170166034	-0.061035156	-0.18310547	-0.061035156	2.65935054	-8.777173020000001	1.152026358	0	-0.061035156	0	1.84946286	9.701904254	2.698828076	-0.12207031	-0.061035156	0	-9.785644568	-0.270361322	-0.0095703125	-0.061035156	0	0	0.7201660340000001	9.625341754	2.3997558900000002	0	0	-0.061035156	1.3769287140000002	9.71027806	-0.4354492212	0	-0.061035156	-0.061035156	1539960094.048
-8.51638179	-3.813769568	-3.1187255400000002	-0.061035156	-0.061035156	-0.061035156	2.6198730040000004	-8.76760234	1.153222644	0.061035156	-0.12207031	-0.061035156	1.84946286	9.701904254	2.698828076	-0.12207031	-0.061035156	0	-9.79880342	-0.27275390380000003	0.0035888672120000004	-0.061035156	0	0	0.6818847840000001	9.62893071	2.3997558900000002	0	0.061035156	-0.061035156	1.374536142	9.719848740000002	-0.42109375000000004	0	-0.061035156	-0.061035156	1539960094.088
-8.540307608	-3.823339856	-3.14504393	-0.061035156	-0.12207031	-0.061035156	2.6210692900000003	-8.766406250000001	1.0993896760000001	0.12207031	-0.12207031	-0.061035156	1.8506591460000001	9.7401857	2.70839856	-0.061035156	-0.061035156	0	-9.789233426000001	-0.248828125	-0.01674804712	-0.061035156	0	0	0.663940396	9.661230432000002	2.3746337860000004	0	0.061035156	-0.061035156	1.403247104	9.719848740000002	-0.4354492212	-0.061035156	0	-0.061035156	1539960094.128
-8.52595198	-3.8532471040000003	-3.1641846040000003	-0.061035156	-0.24414062	-0.061035156	2.604321286	-8.792724640000001	1.1962890380000002	0.12207031	-0.12207031	-0.061035156	1.8506591460000001	9.7401857	2.70839856	0	-0.061035156	0	-9.789233426000001	-0.248828125	-0.01674804712	-0.061035156	0	0	0.663940396	9.661230432000002	2.3746337860000004	0	0	-0.061035156	1.3290771760000002	9.718652160000001	-0.4486083966	-0.061035156	0	-0.061035156	1539960094.168
-8.5151857	-3.8532471040000003	-3.092407248	-0.061035156	-0.12207031	-0.061035156	2.56723642	-8.72333966	1.408032248	-0.12207031	-0.061035156	0	1.8231445680000002	9.737792932000001	2.69523912	0	-0.061035156	0	-9.77128894	-0.24404297120000001	-0.01076660144	-0.061035156	-0.061035156	0	0.6675292932	9.649267572	2.3794189300000004	0.061035156	0	-0.061035156	1.343432608	9.71027806	-0.424682608	-0.061035156	0	-0.061035156	1539960094.208
-8.53671875	-3.8664062500000003	-3.08881839	0	-0.12207031	-0.061035156	2.604321286	-8.790332068	1.137670926	-0.12207031	-0.061035156	0	1.752563498	9.755737320000001	2.7299316100000004	0	-0.061035156	0	-9.795214660000001	-0.21533202880000002	-0.0227294928	-0.061035156	0	0	0.6651367212000001	9.671997300000001	2.365063498	0.061035156	0	-0.061035156	1.332666034	9.725830072	-0.41870117800000006	-0.061035156	0	-0.061035156	1539960094.248
-8.53671875	-3.8664062500000003	-3.081640576	-0.061035156	-0.12207031	-0.061035156	2.496655252	-8.814257788	1.1340820288	-0.061035156	0	0	1.752563498	9.755737320000001	2.7299316100000004	-0.061035156	-0.061035156	0	-9.795214660000001	-0.21533202880000002	-0.0227294928	0	0	0	0.6651367212000001	9.671997300000001	2.365063498	0	0	-0.061035156	1.33984375	9.709082068	-0.416308606	-0.061035156	-0.061035156	-0.061035156	1539960094.288
-8.52595198	-3.869995108	-3.0947998200000004	-0.061035156	-0.18310547	-0.061035156	2.5313476440000002	-8.740087860000001	1.063500998	-0.061035156	-0.12207031	0	1.7465820680000002	9.76411142	2.7538574280000003	-0.061035156	-0.12207031	0	-9.7832518	-0.24165038940000003	-0.046655271600000006	0	0	0	0.641210962	9.72702626	2.3937744600000004	-0.061035156	-0.061035156	-0.061035156	1.320703076	9.743774460000001	-0.44621582460000003	0	0	-0.061035156	1539960094.328
-8.534326080000001	-3.849658246	-3.0589112400000005	-0.061035156	-0.12207031	-0.061035156	2.491870108	-8.769995108000002	1.073071286	-0.061035156	-0.12207031	0	1.7489746400000001	9.778466754	2.81726088	-0.061035156	0	-0.061035156	-9.77248552	-0.2392578076	-0.05502929712000001	0	0	0	0.6531738220000001	9.682763580000001	2.3578857820000003	-0.061035156	-0.061035156	-0.061035156	1.332666034	9.709082068	-0.43066405760000004	0	0	-0.061035156	1539960094.368
-8.548681610000001	-3.8711913940000002	-3.025415036	0	-0.061035156	-0.061035156	2.575610324	-8.78076178	1.222607428	0.12207031	-0.24414062	0.061035156	1.812377896	9.76411142	2.783764676	0	-0.061035156	-0.061035156	-9.77368161	-0.248828125	-0.050244139400000006	0	-0.061035156	0	0.60651857	9.66003444	2.356689496	0	-0.061035156	-0.061035156	1.2919922120000003	9.725830072	-0.439038089	-0.061035156	0	0	1539960094.408
-8.541503894	-3.86879892	-3.011059604	-0.061035156	-0.12207031	0	2.605517572	-8.786743210000001	1.39606929	0.18310547	-0.18310547	0	1.812377896	9.76411142	2.783764676	-0.061035156	-0.061035156	-0.061035156	-9.801196580000001	-0.25839844240000004	-0.046655271600000006	0	-0.061035156	0	0.6531738220000001	9.667211960000001	2.3734375	0	-0.061035156	-0.061035156	1.3099365020000002	9.713867212	-0.454589856	0	0	-0.061035156	1539960094.448
-8.531933606	-3.8628173920000006	-2.971582068	0	0	0	2.674902356	-8.78554712	1.335058606	0	-0.18310547	0	1.8757812500000002	9.74736322	2.7706054320000004	-0.061035156	-0.061035156	-0.061035156	-9.754540740000001	-0.22131347840000004	-0.02990722644	-0.061035156	-0.061035156	0	0.6651367212000001	9.667211960000001	2.3531005400000002	0	-0.061035156	-0.061035156	1.3649658540000003	9.729418930000001	-0.416308606	0	0	0	1539960094.488
-8.577392572	-3.8269287140000006	-3.0469483800000003	-0.061035156	-0.12207031	0	2.6760987400000005	-8.7963134	1.240551718	0	-0.18310547	0	1.8757812500000002	9.74736322	2.7706054320000004	-0.061035156	0	-0.061035156	-9.754540740000001	-0.22131347840000004	-0.02990722644	0	-0.061035156	0	0.6651367212000001	9.667211960000001	2.3531005400000002	-0.061035156	-0.061035156	-0.061035156	1.3446288940000002	9.71745607	-0.4103271466	-0.061035156	0	0	1539960094.528
-8.534326080000001	-3.8532471040000003	-2.9931152160000005	-0.061035156	-0.061035156	0	2.60910643	-8.735302520000001	1.2441405760000002	0	-0.061035156	-0.061035156	1.8422851440000003	9.74257788	2.7526612400000006	-0.061035156	-0.061035156	-0.061035156	-9.80598192	-0.2380615216	-0.007177734620000001	0	-0.061035156	0	0.6101074280000001	9.65405252	2.34113768	0	-0.12207031	0	1.33386232	9.69951178	-0.4450195288	-0.061035156	-0.061035156	0	1539960094.568
-8.572607428000001	-3.858032248	-3.011059604	0	-0.061035156	0	2.5947509	-8.750854532	1.223803714	-0.061035156	-0.061035156	0	1.83151857	9.753344748	2.757446286	-0.12207031	-0.061035156	0	-9.8	-0.23327636780000002	0.02033691394	0	-0.061035156	0	0.699829074	9.69233426	2.345922824	0	-0.12207031	0	1.3864990020000003	9.72822284	-0.41511232	-0.061035156	0	0	1539960094.608
-8.56901857	-3.8448730040000005	-3.0002929320000002	0	-0.061035156	0	2.6198730040000004	-8.758032248000001	1.24294429	-0.061035156	-0.12207031	-0.061035156	1.79921875	9.7748777	2.777783246	-0.061035156	-0.061035156	0	-9.80598192	-0.227294928	0.019140625	0	-0.061035156	0	0.7105957068000001	9.707885880000001	2.3399413940000002	0	-0.061035156	0	1.3685547120000001	9.723437500000001	-0.419897464	-0.061035156	0	0	1539960094.648
-8.54628894	-3.859228534	-3.0086670320000004	0	0	0	2.616284146	-8.741284440000001	1.2477295320000001	-0.061035156	0	-0.061035156	1.79921875	9.7748777	2.777783246	-0.061035156	-0.061035156	0	-9.801196580000001	-0.23686523560000003	0.02990722644	0	-0.061035156	0	0.6651367212000001	9.69472644	2.34711911	0	-0.061035156	0	1.299169928	9.7318116	-0.4342529254	-0.061035156	0	0	1539960094.688
-8.570214660000001	-3.841284146	-3.034985324	0	-0.061035156	0	2.5971435700000005	-8.77836911	1.222607428	-0.061035156	-0.12207031	0	1.818359424	9.734204074	2.8328125	-0.061035156	-0.12207031	0	-9.790429712	-0.2189208966	0.03229980432	0	-0.061035156	0	0.716577176	9.669604532000001	2.3531005400000002	0	-0.061035156	0	1.300366214	9.725830072	-0.42587889400000006	-0.061035156	0	0	1539960094.728
-8.552270468000001	-3.84367662	-3.0325927520000002	0	-0.061035156	0	2.692846646	-8.76042482	1.2285888580000002	-0.061035156	-0.061035156	-0.061035156	1.818359424	9.734204074	2.8328125	-0.061035156	-0.061035156	0	-9.790429712	-0.2189208966	0.03229980432	0	-0.061035156	0	0.716577176	9.669604532000001	2.3531005400000002	-0.061035156	-0.061035156	0	1.331469748	9.713867212	-0.40314941100000007	-0.061035156	-0.061035156	0	1539960094.768
-8.565429712	-3.8281250000000004	-3.01225589	0	-0.061035156	0	2.62944339	-8.738891574	1.2106445288	-0.061035156	-0.061035156	-0.12207031	1.8398925720000001	9.73061502	2.8124755400000003	-0.061035156	-0.061035156	0	-9.786840560000002	-0.2380615216	0.027514648560000004	0	-0.061035156	-0.061035156	0.67709964	9.6636232	2.326782248	-0.061035156	-0.061035156	0	1.33386232	9.73898912	-0.43186035340000006	-0.061035156	-0.061035156	0	1539960094.808
-8.5666259	-3.8269287140000006	-3.02661142	0	0	0	2.569628894	-8.7448732	1.21901857	-0.061035156	-0.061035156	-0.12207031	1.8255371400000002	9.734204074	2.767016574	-0.061035156	-0.12207031	0	-9.792822480000002	-0.24165038940000003	0.053833007200000005	0	-0.061035156	-0.061035156	0.7129882787999999	9.67080072	2.3255859620000003	-0.061035156	-0.061035156	0	1.375732428	9.724634080000001	-0.41152344240000005	-0.061035156	0	0	1539960094.848
-8.55585962	-3.8197509000000003	-3.007470746	0	-0.061035156	0	2.6222655759999998	-8.77238768	1.2704589660000003	-0.12207031	-0.12207031	-0.18310547	1.808789038	9.71625998	2.7538574280000003	-0.061035156	-0.061035156	0	-9.786840560000002	-0.25480957460000003	0.06340332068	0	-0.061035156	-0.061035156	0.7201660340000001	9.66481929	2.3303711060000003	0	-0.061035156	0	1.373339856	9.713867212	-0.416308606	-0.061035156	0	0	1539960094.888
-8.607299820000001	-3.78984375	-3.01225589	0	-0.061035156	0	2.845971646	-8.77358426	1.2788329680000001	0	0.18310547	-0.061035156	1.808789038	9.71625998	2.7538574280000003	-0.061035156	-0.061035156	0	-9.7748777	-0.2380615216	0.07058105432	0	-0.061035156	-0.061035156	0.7046142572	9.65883786	2.345922824	0	0	0	1.3673584260000002	9.73061502	-0.3959716754	-0.061035156	0	0	1539960094.928
-8.58217752	-3.7563476440000003	-2.9931152160000005	0	0	0	2.6390135800000003	-8.75444339	1.2704589660000003	-0.18310547	0.30517578	0	1.83151857	9.746167032	2.7969239200000002	-0.061035156	0	0	-9.790429712	-0.230883786	0.0885253894	-0.061035156	-0.061035156	-0.061035156	0.6986327880000001	9.682763580000001	2.3387451080000004	0	0	0	1.3996582460000002	9.723437500000001	-0.41152344240000005	-0.061035156	-0.061035156	0	1539960094.967
-8.621655252000002	-3.7862548920000005	-3.0026855040000004	-0.061035156	0	0	2.548095746	-8.783154254000001	1.113745108	-0.24414062	0	-0.061035156	1.8255371400000002	9.72822284	2.818457068	-0.061035156	-0.061035156	0	-9.791625900000001	-0.2524169928	0.10168457460000001	0	-0.061035156	-0.061035156	0.6926513580000001	9.6636232	2.3243896760000005	-0.061035156	-0.061035156	0	1.451098642	9.707885880000001	-0.387597644	-0.061035156	-0.061035156	0	1539960095.007
-8.608496106	-3.753955072	-3.01225589	-0.061035156	-0.061035156	0	2.5265625000000003	-8.75922824	1.0180419928000002	0	-0.12207031	-0.12207031	1.8255371400000002	9.72822284	2.818457068	-0.061035156	-0.12207031	0	-9.78444838	-0.27155761780000004	0.11604003600000001	0	-0.061035156	-0.061035156	0.758447284	9.676782248	2.3351562500000003	0	-0.061035156	0	1.4678466460000001	9.721044928000001	-0.3828125	-0.061035156	0	0.061035156	1539960095.048
-8.59892572	-3.7455810700000005	-2.9739746400000002	-0.061035156	0	0	2.6222655759999998	-8.793920926	1.222607428	0.30517578	-0.24414062	-0.12207031	1.8410888580000002	9.713867212	2.85075679	-0.061035156	-0.061035156	-0.061035156	-9.780859620000001	-0.2990722644	0.1268066394	0	-0.061035156	-0.061035156	0.784765625	9.673193390000002	2.35549321	0	-0.061035156	0	1.43076178	9.71625998	-0.39238280760000005	-0.061035156	0	0	1539960095.087
-8.612085160000001	-3.773095746	-3.0026855040000004	-0.061035156	-0.061035156	0	2.6150878600000005	-8.747265380000002	1.39606929	0.061035156	-0.18310547	-0.061035156	1.870996106	9.7150634	2.872290036	-0.061035156	-0.061035156	-0.061035156	-9.79401857	-0.270361322	0.1399658246	-0.061035156	-0.061035156	-0.061035156	0.793139676	9.66003444	2.3578857820000003	0	-0.061035156	-0.061035156	1.41640625	9.70429712	-0.4091308606000001	-0.061035156	0	0	1539960095.127
-8.6001223	-3.762329074	-2.9955077880000003	-0.061035156	-0.061035156	0	2.7323242800000003	-8.7795652	1.32788089	-0.12207031	-0.18310547	-0.061035156	1.870996106	9.7150634	2.872290036	-0.061035156	-0.061035156	0	-9.785644568	-0.27993163940000004	0.1447509784	-0.061035156	-0.061035156	-0.061035156	0.7991211060000001	9.6552491	2.350707968	0	0	-0.061035156	1.431957968	9.69951178	-0.37802735600000004	-0.061035156	0	0	1539960095.168
-8.62404802	-3.7407959260000005	-3.01225589	-0.12207031	-0.061035156	-0.061035156	2.8112792540000004	-8.7963134	1.258496106	0.061035156	0	0	1.8578369600000002	9.67438948	2.942871106	-0.061035156	0	-0.061035156	-9.816748200000001	-0.27993163940000004	0.1495361322	-0.061035156	-0.061035156	0	0.8015136780000001	9.599023560000001	2.3172119600000003	0	0	-0.061035156	1.4463134979999999	9.71745607	-0.3828125	-0.061035156	-0.061035156	0	1539960095.208
-8.60371106	-3.773095746	-2.9632079680000003	-0.061035156	-0.061035156	-0.061035156	2.64140625	-8.73291034	1.2537109620000002	0	-0.24414062	-0.061035156	1.870996106	9.721044928000001	2.884252896	-0.061035156	0	-0.061035156	-9.796411240000001	-0.2823242212	0.15192871400000002	-0.061035156	-0.061035156	-0.061035156	0.800317392	9.6636232	2.3387451080000004	-0.061035156	0	-0.061035156	1.414013678	9.734204074	-0.42587889400000006	0	-0.061035156	0	1539960095.247
-8.604907248	-3.734814496	-2.9847412140000005	-0.061035156	-0.12207031	-0.061035156	2.6796875	-8.718554712000001	1.1699707068	0	-0.061035156	-0.061035156	1.870996106	9.721044928000001	2.884252896	-0.061035156	0	-0.061035156	-9.79880342	-0.28471679320000004	0.1495361322	-0.061035156	0	-0.061035156	0.7859619110000001	9.65405252	2.3399413940000002	0	0.061035156	-0.061035156	1.418798822	9.707885880000001	-0.41152344240000005	0	0	-0.061035156	1539960095.288
-8.606103240000001	-3.776684604	-2.934497104	0	-0.061035156	-0.061035156	2.72036142	-8.717358426	1.175952176	0	-0.18310547	-0.061035156	1.9020996400000003	9.693530252	2.860327176	-0.061035156	0	0	-9.795214660000001	-0.2452392572	0.13757324280000002	-0.061035156	0	0	0.7560547120000001	9.645678420000001	2.3016601440000004	0	0.061035156	-0.061035156	1.43435054	9.707885880000001	-0.40554199280000003	0	0	-0.061035156	1539960095.328
-8.61926268	-3.7479737400000004	-2.9739746400000002	-0.061035156	-0.061035156	-0.061035156	2.7167724640000004	-8.72932158	1.1580077880000001	0	-0.12207031	0	1.9020996400000003	9.687548920000001	2.81486821	-0.061035156	0	0	-9.797607428000001	-0.24763183900000002	0.1435546875	-0.061035156	0	0	0.724951178	9.648071580000002	2.2980712860000003	0	0	0	1.47263179	9.707885880000001	-0.4067382788	-0.061035156	0	-0.061035156	1539960095.367
-8.59892572	-3.791040036	-2.9368896760000003	0	0	-0.061035156	2.728735324	-8.73291034	1.0969971040000002	0	-0.12207031	0.061035156	1.9020996400000003	9.687548920000001	2.81486821	-0.061035156	-0.061035156	0	-9.801196580000001	-0.24404297120000001	0.13757324280000002	-0.061035156	0	0	0.7440917932000001	9.67080072	2.3160155760000003	0	0	0	1.4391357820000001	9.71745607	-0.40434570680000004	0	0	-0.061035156	1539960095.408
-8.58815944	-3.7874510800000003	-2.9679932100000004	-0.061035156	0	-0.061035156	2.7359130400000002	-8.712573380000002	1.1269042932	-0.061035156	-0.061035156	0	1.8949219240000001	9.723437500000001	2.80051268	0	-0.061035156	0	-9.78444838	-0.2225097644	0.1435546875	-0.061035156	0	0	0.758447284	9.67917482	2.299267572	0	0	0	1.459472644	9.729418930000001	-0.41271972840000004	0	-0.061035156	-0.061035156	1539960095.447
-8.595336960000001	-3.7455810700000005	-2.9727783540000003	-0.061035156	0	-0.061035156	2.6844726440000004	-8.705395468	1.1986816100000002	-0.061035156	0	0.061035156	1.8949219240000001	9.723437500000001	2.80051268	0	0	0.061035156	-9.80717752	-0.22849121400000003	0.15551757200000002	0	0	0	0.7381103240000001	9.66242662	2.2813232820000002	0	0	0	1.451098642	9.71745607	-0.40793457460000004	0	0	-0.061035156	1539960095.487
-8.57380342	-3.734814496	-2.9548339660000003	-0.061035156	0	-0.061035156	2.70839856	-8.748461960000002	1.240551718	-0.061035156	0	0.061035156	1.8506591460000001	9.709082068	2.830419928	0	0	0	-9.795214660000001	-0.2512207068	0.1459472644	0	0	0	0.778784146	9.681567392	2.2837158540000004	0	-0.061035156	-0.061035156	1.3829101440000002	9.71745607	-0.419897464	0	-0.061035156	-0.061035156	1539960095.527
-8.595336960000001	-3.7025146760000003	-2.976367212	-0.061035156	-0.18310547	-0.12207031	2.7072021760000005	-8.741284440000001	1.2608886780000002	0	-0.061035156	0	1.859033246	9.737792932000001	2.8411866	0	0	0	-9.797607428000001	-0.2380615216	0.17465820680000002	0	0	-0.061035156	0.8266357428000001	9.71027806	2.3028564300000003	0	-0.061035156	-0.061035156	1.378125	9.70310054	-0.43066405760000004	0	-0.061035156	-0.061035156	1539960095.567
-8.548681610000001	-3.5733153960000004	-2.969189496	-0.12207031	-0.061035156	-0.12207031	2.6964355040000005	-8.717358426	1.297973642	0.061035156	0	-0.061035156	1.872192392	9.76171875	2.85673822	0.061035156	0.061035156	0	-9.780859620000001	-0.24643554320000002	0.2033691394	0	0	-0.061035156	0.8182617212000002	9.724634080000001	2.2609863220000004	0	0	-0.061035156	1.337451178	9.673193390000002	-0.44980469240000004	0	-0.061035156	-0.12207031	1539960095.607
-8.51638179	-3.4979492800000003	-3.03857428	-0.12207031	0.18310547	-0.18310547	2.8316162140000003	-8.717358426	1.4056396760000003	0.061035156	0.12207031	0	1.872192392	9.76171875	2.85673822	0	0.061035156	0	-9.74257788	-0.192602536	0.26796875000000003	-0.061035156	0	-0.061035156	0.8720947480000001	9.686352340000001	2.185620108	-0.061035156	-0.061035156	-0.061035156	1.293188498	9.651660340000001	-0.49406739200000005	0.061035156	-0.061035156	-0.18310547	1539960095.647
-8.610888580000001	-3.59484874	-3.25988768	-0.12207031	0.24414062	-0.24414062	2.6892577880000004	-8.644384980000002	1.3302734620000003	-0.30517578	0.12207031	0.061035156	1.8626221040000002	9.72822284	2.8758788940000004	0	0.061035156	-0.061035156	-9.74257788	-0.192602536	0.26796875000000003	-0.12207031	-0.061035156	-0.061035156	0.8720947480000001	9.686352340000001	2.185620108	-0.061035156	-0.061035156	-0.061035156	1.1747558900000001	9.6217527	-0.6101074280000001	0.12207031	0.12207031	-0.30517578	1539960095.687
-8.673095746000001	-3.708496106	-3.428564496	-0.061035156	0.061035156	-0.24414062	2.5815917540000006	-8.612085160000001	1.1245117212000002	-0.24414062	0.061035156	-0.061035156	1.9009033540000002	9.69113768	2.8926269959999997	0	0.061035156	-0.18310547	-9.8251223	-0.10886230040000001	0.346923822	-0.12207031	0	-0.12207031	1.1173339660000001	9.77368161	2.003784146	-0.12207031	-0.061035156	-0.12207031	1.081445288	9.683960160000002	-0.7213623200000001	0.18310547	0.24414062	-0.4272461	1539960095.727
-8.54270018	-3.6714112400000003	-3.694140576	-0.24414062	-0.24414062	-0.36621094	2.446411142	-8.51159694	1.0515380890000001	-0.24414062	0.061035156	-0.061035156	1.947558606	9.755737320000001	2.878271466	0.061035156	0.12207031	-0.30517578	-9.916039840000002	-0.01076660144	0.4091308606000001	-0.24414062	0.061035156	-0.12207031	1.2058593750000002	9.93039586	1.9296142180000002	-0.24414062	0.12207031	-0.30517578	1.107763678	9.80717752	-0.686669928	0.18310547	0.30517578	-0.5493164	1539960095.767
-8.548681610000001	-3.7288329680000003	-3.54580072	-0.24414062	-0.36621094	-0.30517578	2.386596646	-8.487670926	1.1675781250000001	0	-0.5493164	-0.18310547	1.982250998	9.889721940000001	2.845971646	0.061035156	0.24414062	-0.4272461	-10.015332460000002	0.12202148560000001	0.462963858	-0.36621094	0.18310547	-0.18310547	1.0969971040000002	9.97346196	1.8626221040000002	-0.24414062	0.12207031	-0.30517578	1.331469748	9.8083741	-0.659155252	0	0	-0.48828125	1539960095.807
-8.56901857	-3.58647464	-3.4704346040000003	-0.24414062	-0.18310547	-0.30517578	2.47033696	-8.50441893	1.39606929	-0.18310547	-0.61035156	-0.24414062	1.8626221040000002	9.792822480000002	2.7993163940000003	0.061035156	0	-0.5493164	-10.015332460000002	0.12202148560000001	0.462963858	-0.48828125	0.36621094	-0.24414062	1.03957518	9.82033696	1.90808107	-0.36621094	0.12207031	-0.4272461	2.064794928	9.7066893	-0.5024413940000001	-0.061035156	-0.061035156	-0.30517578	1539960095.847
-8.533129892	-3.5326415740000003	-3.4919677520000003	-0.24414062	-0.48828125	-0.30517578	2.4344482820000004	-8.44819339	1.297973642	-0.48828125	-0.61035156	-0.24414062	1.8626221040000002	9.792822480000002	2.7993163940000003	0.061035156	-0.061035156	-0.61035156	-9.71027806	0.18901367800000002	0.3002685504	-0.48828125	0.48828125	-0.36621094	0.9426757788	9.67558606	1.9978027160000003	-0.5493164	0.18310547	-0.6713867	2.7502685700000002	9.62653804	-0.339746106	-0.18310547	0.18310547	0	1539960095.887
-8.254394568	-3.6977295320000003	-3.3077391200000004	-0.24414062	-0.91552734	-0.18310547	2.55527356	-8.28669429	1.1627929712000002	-0.48828125	-0.4272461	-0.18310547	1.5384277160000002	9.80717752	2.7861572480000003	0.061035156	0.12207031	-0.79345703	-9.54638678	0.07177734424	0.192602536	-0.48828125	0.5493164	-0.4272461	0.6256591459999999	9.7485598	2.013354532	-0.5493164	0.18310547	-0.6713867	3.2479248200000006	9.564331070000001	-0.07536621106000001	-0.36621094	0.061035156	0.24414062	1539960095.927
-8.158691394	-3.458471646	-2.6605469240000006	-0.61035156	-1.7700195	-0.061035156	2.4811035340000003	-8.162280252	1.0288086060000001	-0.79345703	-0.5493164	-0.12207031	1.296777356	9.61936052	2.7502685700000002	0	0	-0.79345703	-9.54638678	0.07177734424	0.192602536	-0.12207031	0.5493164	-0.5493164	0.285913089	9.447094748	2.333959964	-0.7324219	0.24414062	-0.7324219	4.26357428	9.24372554	0.4844970746000001	-0.48828125	-0.061035156	0.9765625	1539960095.967
-8.61926268	-3.645092752	-2.0659912140000003	-1.2207031	-0.30517578	-0.30517578	2.62705072	-8.269946580000001	0.9953125	-0.9765625	-0.5493164	0	1.296777356	9.61936052	2.7502685700000002	-0.061035156	-0.4272461	-0.8544922	-9.840673920000002	-0.9115722840000001	0.0980957068	0	0.4272461	-0.6713867	0.29667969240000003	9.144433606	2.95363768	-0.48828125	-0.24414062	-0.6713867	4.874877896	9.0594973	0.6507812500000001	-1.2817383	0.6713867	2.1362305	1539960096.007
-10.087109620000001	-3.9142577880000005	-2.004980432	0.30517578	0	-0.24414062	2.8579346040000004	-8.15988768	0.9271240020000001	-1.0986328	-1.2817383	0.12207031	1.227392572	9.7401857	2.751464856	0	-0.5493164	-0.79345703	-10.540502700000001	-1.2489257200000001	0.538330072	0.18310547	0.12207031	-0.5493164	0.643603534	9.646875000000001	3.5314452880000005	-0.48828125	-0.24414062	-0.6713867	4.121215854000001	10.154101440000002	-0.025122070680000004	-1.6479492	1.8310547	2.380371	1539960096.047
-9.9782473	-3.63432608	-2.213134784	0.61035156	-0.12207031	-0.24414062	3.2562989200000003	-8.369238220000002	0.5574707068000001	-0.8544922	-1.159668	0.18310547	1.227392572	9.7401857	2.751464856	0.36621094	-0.24414062	-0.6713867	-10.540502700000001	-1.2489257200000001	0.538330072	-0.18310547	0.6713867	-0.61035156	0.643603534	9.646875000000001	3.5314452880000005	-0.48828125	-0.24414062	-0.79345703	3.5517822480000003	11.11352536	-0.9020019568000001	-0.61035156	2.319336	2.8686523	1539960096.087
-9.590649460000002	-3.3496094240000005	-2.233471646	0.61035156	-0.24414062	-0.24414062	3.4512939300000003	-9.23535144	0.05861816394	-0.30517578	-0.9765625	0.5493164	0.9965087860000001	10.3012455	3.0433594240000006	0.61035156	0.24414062	-0.6713867	-10.241431200000001	-1.1053711060000002	0.6268554712000001	0	0.5493164	-0.5493164	0.5084228534	9.91245108	3.70131839	-0.30517578	-0.24414062	-0.9765625	2.9667969240000005	11.24392122	-0.3756347644	-0.30517578	1.7700195	3.2958984	1539960096.127
-8.89321286	-3.1821288940000003	-2.162890576	0.48828125	-0.24414062	-0.48828125	3.5577635800000005	-9.445898560000002	-0.2033691394	-0.36621094	-1.4648438	0.8544922	0.709399411	9.96628444	3.411816394	0.7324219	0.30517578	-0.79345703	-9.66481929	-1.199877896	0.538330072	0.24414062	0.5493164	-0.4272461	0.29667969240000003	9.155200180000001	3.5517822480000003	-0.30517578	-0.24414062	-0.9765625	2.344726538	10.076342360000002	0.4713378894	-0.30517578	1.0986328	2.9907227	1539960096.167
-8.25319838	-3.0876221040000003	-1.9798584260000003	0.36621094	-0.36621094	-0.4272461	4.10207518	-9.065478240000001	-0.27873535340000005	-0.61035156	-1.2817383	1.0375977	0.3612792932	8.935082968000001	3.42736821	0.61035156	-0.061035156	-0.8544922	-9.66481929	-1.199877896	0.538330072	0.48828125	0.5493164	-0.4272461	0.37084961060000005	8.66950679	3.5111084260000003	-0.30517578	-0.61035156	-0.91552734	2.29089357	9.15639676	-0.21054687500000002	0.12207031	1.5258789	2.319336	1539960096.207
-8.120410340000001	-2.8902344240000004	-1.58747554	0.4272461	-0.24414062	-0.36621094	4.737304712	-8.56782248	-0.113647464	-0.8544922	0.18310547	1.0986328	0.3612792932	8.935082968000001	3.42736821	0.4272461	-0.6713867	-0.8544922	-9.2556884	-1.4463134979999999	0.5024413940000001	0.6713867	0.48828125	-0.24414062	0.5849853534	8.391967752000001	3.52785643	-0.18310547	-0.9765625	-0.9765625	1.5013427520000002	8.24003894	-0.3505126800000001	0.36621094	0.6713867	1.7089844	1539960096.247
-8.421875	-2.44401857	-1.4702392180000001	0.36621094	0.7324219	-0.4272461	4.727734424	-8.177832068	0.0681884784	-0.8544922	1.0986328	0.91552734	0.531152356	8.604907248	3.285009784	0.36621094	-0.91552734	-0.8544922	-9.21860324	-1.745385782	0.4294677716	0.61035156	0.61035156	-0.12207031	0.5849853534	8.391967752000001	3.52785643	-0.18310547	-0.9765625	-0.9765625	2.68327626	7.9780516200000005	-0.516796875	0.6713867	0.91552734	0.48828125	1539960096.287
-8.833398560000001	-2.229882788	-1.876977536	0.4272461	0.79345703	-0.24414062	4.426269568	-8.049829074	0.1674804712	-0.79345703	1.159668	0.79345703	0.8661132788	8.647973740000001	3.185717752	0.48828125	-0.7324219	-0.8544922	-9.10615216	-1.872192392	0.461767572	0.48828125	0.61035156	0	0.7476806610000001	8.421875	3.593652356	-0.061035156	-0.8544922	-0.9765625	2.6725097840000003	7.43972194	-0.5060302716	1.0375977	1.2817383	-0.061035156	1539960096.327
-8.468530252	-2.5134033540000003	-2.3016601440000004	0	1.2207031	-0.48828125	4.267163040000001	-8.24841304	0.135180661	-0.7324219	1.0986328	0.6713867	1.0958007788	8.85253894	3.124707068	0.61035156	-0.61035156	-0.7324219	-9.08342302	-1.8817626800000002	0.6029296924	0.4272461	0.48828125	0.24414062	0.6651367212000001	8.738891574	3.5697264400000006	0.24414062	-1.2207031	-0.91552734	3.585278354	7.729223740000001	0.57421875	1.7089844	0.91552734	0	1539960096.367
-9.000878894000001	-3.2311766200000003	-2.04924321	0.24414062	0.79345703	-0.48828125	4.29108876	-8.73410643	0.07058105432	-0.48828125	0.79345703	0.36621094	1.197485324	8.94584964	3.16777356	0.7324219	-0.79345703	-0.5493164	-9.267651260000001	-1.58149411	0.6125	0.24414062	0.36621094	0.48828125	0.6711181610000001	8.673095746000001	3.2814209260000005	0.24414062	-1.2207031	-0.91552734	3.6068116	7.9601074280000015	2.018139676	1.953125	-0.61035156	0.061035156	1539960096.407
-9.518872300000002	-3.24433606	-1.81357428	0.8544922	-0.30517578	-0.18310547	4.26357428	-9.175537140000001	-0.0454589856	-0.061035156	0.6713867	0.12207031	1.6161865020000004	8.797509980000001	3.2658691100000006	0.7324219	-1.0375977	-0.48828125	-9.267651260000001	-1.58149411	0.6125	0.30517578	0.36621094	0.7324219	0.7991211060000001	8.570214660000001	3.188110324	0.48828125	-1.5258789	-0.79345703	5.17395018	7.16816394	2.319604532	2.5024414	-1.5869141	0.7324219	1539960096.447
-10.16845746	-2.5791992800000005	-2.0935058900000003	-0.18310547	0.24414062	0	4.104467752000001	-9.22578125	0.1303955072	0.4272461	0.5493164	0	1.6161865020000004	8.797509980000001	3.2658691100000006	0.6713867	-1.4038086	-0.24414062	-9.18630342	-1.5587646760000002	0.3505126800000001	0.4272461	0.36621094	0.91552734	0.7907471040000001	8.694628894000001	3.3496094240000005	0.91552734	-0.91552734	-0.61035156	8.51638179	9.22458516	1.55158696	1.2817383	-3.0517578	1.3427734	1539960096.487
-10.58835414	-3.4692382200000003	-2.76223143	0.18310547	-1.4648438	0.24414062	3.9130616000000003	-9.00686052	0.642407248	0.48828125	0.8544922	-0.12207031	1.949951178	8.984130890000001	3.3412353240000003	0.6713867	-1.3427734	0.12207031	-9.753344748	-1.4403320680000002	-0.23327636780000002	0.30517578	0.18310547	0.9765625	0.385205072	9.4171875	3.213232428	0.91552734	-0.91552734	-0.61035156	7.1370607	8.290283246000001	-0.027514648560000004	-0.36621094	-3.2958984	0.061035156	1539960096.527
-9.058300720000002	-5.329467752000001	-2.64379892	-1.2207031	1.2817383	-0.12207031	3.6127929320000005	-9.261669928000002	0.6101074280000001	0.5493164	1.0986328	0.061035156	2.142553714	9.85742212	3.399853534	0.6713867	-1.3427734	0.12207031	-9.753344748	-1.4403320680000002	-0.23327636780000002	0.24414062	0.24414062	1.0375977	0.40434570680000004	10.451977340000001	3.14265126	0.9765625	-1.0986328	-0.24414062	3.8520507200000003	8.70061052	-2.19997554	-1.4038086	-2.9907227	-2.4414062	1539960096.567
-10.565625	-7.01982428	-2.3028564300000003	1.6479492	-0.61035156	0.6713867	3.210839856	-9.85742212	0.2918945288	0.79345703	1.159668	0.061035156	2.142553714	9.85742212	3.399853534	0.61035156	-0.9765625	0.48828125	-11.420971940000001	-0.8708984620000001	-0.9630126800000001	0.12207031	-0.9765625	0.9765625	0.6017333966	12.367236420000001	2.78496106	0.79345703	0.36621094	0.30517578	8.994897660000001	8.9326902	0.793139676	0.9765625	1.7700195	-0.7324219	1539960096.607
-8.299853240000001	-4.8916259	-2.665332068	0.36621094	1.953125	0.4272461	2.569628894	-10.0895018	-0.4103271466	0.8544922	0.48828125	-0.24414062	2.372241214	12.88283696	3.0206298920000005	0.48828125	0.5493164	0.8544922	-11.420971940000001	-0.8708984620000001	-0.9630126800000001	0.12207031	-0.9765625	0.9765625	0.154321286	13.41040036	2.6485839660000003	0.79345703	0.36621094	0.30517578	6.134570288000001	11.79421376	-0.8170653959999999	-1.5869141	2.5634766	-0.7324219	1539960096.647
-8.170654254	-4.4980469240000005	-3.6056152160000003	0.18310547	2.746582	-0.24414062	1.818359424	-10.940063400000001	-1.0886230432000001	0.79345703	-0.36621094	-0.6713867	2.47631839	13.739379500000002	2.767016574	0.18310547	1.5869141	1.159668	-11.420971940000001	-0.8708984620000001	-0.9630126800000001	0.12207031	-0.9765625	0.9765625	-0.7393066100000001	11.855224640000001	2.3255859620000003	0.6713867	1.5258789	0.36621094	-2.201171924	9.911254500000002	-0.740502896	-1.4038086	-1.5258789	-1.2207031	1539960096.687
-7.795019568000001	-5.35458966	-3.9190429320000004	0.6713867	0.9765625	0.61035156	1.8410888580000002	-10.58955072	-0.833813498	0.48828125	-0.24414062	-0.4272461	2.231079074	12.010741820000002	2.6533691100000003	-0.061035156	2.0751953	1.6479492	-9.8179438	0.27514648560000005	-2.390185504	-0.91552734	-0.30517578	0.48828125	-0.955834964	10.178027160000001	1.3685547120000001	-0.18310547	1.5258789	1.5258789	1.1556152160000002	9.394457968000001	-2.2083496400000002	1.2207031	-2.5024414	-2.0141602	1539960096.727
-7.9780516200000005	-3.9010987400000006	-4.536328076	-1.159668	0.12207031	0.30517578	1.415209964	-8.91235324	-0.1112548822	0.12207031	0.5493164	-0.4272461	1.7788817900000002	10.847949280000002	2.57680661	-0.61035156	1.953125	1.8310547	-9.13725589	0.985742212	-1.5156982820000002	-0.30517578	-0.6713867	0.12207031	-1.0144531250000002	9.9698732	0.9522461060000001	-0.18310547	1.5258789	1.5258789	3.2874023560000003	9.86699182	-2.153320288	-0.24414062	0.18310547	-2.746582	1539960096.767
-8.053417932	-2.975170926	-4.3150146760000005	-0.9765625	-0.36621094	0.18310547	0.47492675720000005	-8.201757788	0.269165036	0.061035156	0.061035156	-0.61035156	1.5085204680000002	10.89580072	2.1162353240000003	-1.3427734	1.3427734	1.7089844	-9.13725589	0.985742212	-1.5156982820000002	-0.18310547	-0.91552734	0.12207031	-1.0144531250000002	9.9698732	0.9522461060000001	-0.61035156	1.5869141	1.8920898	2.491870108	9.189892572	-1.714282248	0.24414062	0.18310547	-2.9296875	1539960096.807
-7.4600586060000005	-3.261083966	-3.39506839	-0.79345703	1.0375977	0.24414062	0.5550781250000001	-8.565429712	0.931909146	0.36621094	0	-0.30517578	1.3075439300000002	10.608691100000001	1.6245605040000002	-1.7089844	0	1.8920898	-8.999682608	0.362475589	-0.7692138580000001	-0.4272461	-0.79345703	-0.12207031	-0.28471679320000004	9.304736420000001	1.418798822	-0.24414062	0.12207031	1.3427734	1.522875998	9.40163588	-1.409228534	0.12207031	-0.5493164	-2.9296875	1539960096.847
-7.4684326080000005	-3.3292724640000007	-3.62475589	-0.6713867	-0.5493164	0.061035156	0.647192392	-8.4733152	1.50493161	0.30517578	-0.061035156	0	1.4331542540000002	9.42197284	1.32189946	-1.4648438	-1.159668	1.953125	-8.424267572	0.7105957068000001	-0.14235839660000002	-0.8544922	-0.7324219	-0.24414062	0.5550781250000001	8.53671875	1.4798096040000002	-0.24414062	0.12207031	1.3427734	2.02292482	9.254492212	-0.9606201080000001	0.18310547	-0.6713867	-3.0517578	1539960096.887
-7.309326080000001	-2.8447753600000003	-3.6391114200000003	-0.4272461	-1.0375977	-0.24414062	0.9295165740000001	-7.5952391200000005	1.605419928	0.18310547	-0.18310547	-0.061035156	2.312426718	8.21013179	1.1316894568000002	-1.0986328	-1.0375977	1.7089844	-8.424267572	0.7105957068000001	-0.14235839660000002	-0.8544922	-0.61035156	-0.30517578	1.1699707068	8.315405252000001	1.4403320680000002	-0.7324219	0.30517578	1.0375977	2.3172119600000003	9.020019568	-0.8158691100000001	0.12207031	0	-3.0517578	1539960096.927
-7.009057608000001	-2.9500489200000004	-3.6797851440000002	-0.4272461	0.061035156	-0.24414062	1.1508300720000002	-7.04375	1.4965576080000003	0.48828125	-0.24414062	-0.12207031	2.312426718	8.21013179	1.1316894568000002	-0.79345703	0.24414062	1.159668	-8.528344748	0.762036142	0.172265625	-0.91552734	-0.48828125	-0.48828125	1.268066394	8.595336960000001	1.3482177520000003	-0.6713867	1.2817383	0.6713867	2.41770018	9.00805661	-0.461767572	0.36621094	0.5493164	-2.8686523	1539960096.967
-7.6107907400000006	-3.052929712	-4.03986821	-0.5493164	0	-0.12207031	1.312329074	-6.884643570000001	1.469042932	0.7324219	-0.7324219	-0.18310547	2.471533246	8.37641574	1.0898193390000002	-0.61035156	1.5869141	0.48828125	-8.51638179	1.299169928	0.5897705072	-0.9765625	-0.4272461	-0.61035156	1.0192382788	9.11572284	1.25729982	-0.6713867	1.2817383	0.6713867	1.8626221040000002	8.991308606	-0.52995607	0.5493164	0.7324219	-2.5024414	1539960097.007
-8.63601088	-3.39506839	-4.425073380000001	-0.61035156	-1.3427734	0.18310547	1.5862792540000001	-6.879858426	1.00129393	0.4272461	-1.6479492	-0.061035156	2.383007788	8.870483426000002	1.246533246	-0.30517578	1.7700195	-0.18310547	-8.51638179	1.299169928	0.5897705072	-1.0375977	-0.4272461	-0.61035156	1.0192382788	9.11572284	1.25729982	-0.5493164	1.2207031	0.4272461	1.287207068	9.125292932	-1.0993896760000001	0.8544922	-0.36621094	-2.2583008	1539960097.047
-8.833398560000001	-3.0983885800000004	-3.9369873200000005	-0.12207031	-2.9907227	0.6713867	2.180834964	-7.04255342	0.7213623200000001	0.18310547	-1.953125	0	2.292089856	9.469824280000001	1.57551268	-0.30517578	1.5258789	-0.5493164	-8.814257788	1.65805661	0.687866214	-0.4272461	-0.79345703	-0.79345703	0.2823242212	9.788037140000002	1.46665036	-0.7324219	-0.12207031	0.061035156	1.5731201080000001	9.41120607	-0.3756347644	0.30517578	-0.5493164	-2.0141602	1539960097.087
-8.604907248	-2.878271466	-3.0876221040000003	-0.24414062	-1.7089844	0.6713867	2.7454834260000003	-7.166967752000001	0.7512695288	-0.18310547	-1.8310547	0.24414062	2.050439496	9.8083741	1.836303714	-0.36621094	0.48828125	-0.7324219	-11.1960688	0.34094239200000004	0.5096191394	0.12207031	-0.91552734	-1.2207031	0.4689453076	10.44479982	2.04326178	-0.7324219	-0.12207031	0.061035156	1.927221646	9.268847840000001	-0.025122070680000004	0	0	-1.6479492	1539960097.127
-9.485375900000001	-3.0409667540000003	-5.195483426000001	-2.0751953	1.0986328	-0.061035156	3.15102536	-7.202856430000001	0.7309326080000002	-0.5493164	-1.6479492	0.61035156	1.924829074	10.49265126	1.9044922120000003	-0.30517578	-0.36621094	-0.91552734	-11.1960688	0.34094239200000004	0.5096191394	0.61035156	-1.4038086	-1.4648438	1.193896466	12.252392180000001	3.3101317900000002	-0.6713867	-0.5493164	-0.24414062	2.1114501800000003	9.399243210000002	-0.9043945288	-0.4272461	0	-1.0986328	1539960097.167
-11.36115764	-5.54838858	-5.671606430000001	-1.8920898	2.9296875	0.48828125	3.631933606	-8.535522660000002	0.6902587860000001	-0.8544922	-1.5869141	0.9765625	1.9403808900000001	12.288280760000001	1.9427734620000003	0.30517578	-0.36621094	-1.2207031	-13.608984620000001	-2.0289062500000004	0.67709964	0.061035156	-0.8544922	-1.2817383	1.585082968	13.330249100000001	4.0506347840000005	-0.18310547	-0.8544922	-0.79345703	2.5588623200000002	11.076440200000002	-2.0145507200000004	-0.91552734	0.24414062	-0.9765625	1539960097.207
-10.56921376	-7.473217752000001	-5.7936277	0.61035156	-4.699707	0.30517578	4.486083966000001	-12.16984874	0.45937500000000003	-0.61035156	-1.2207031	1.3427734	2.217919928	12.978539840000002	2.5217773560000003	0.9765625	0.79345703	-1.5258789	-13.27641574	-2.524169928	0.40554199280000003	-1.2207031	0.4272461	-1.5258789	0.594555661	11.537011780000002	3.7838623200000003	0.12207031	-0.6713867	-1.3427734	3.62714856	12.4796875	-0.40793457460000004	-2.6245117	0.61035156	0.4272461	1539960097.247
-7.78186052	-6.695629892	-1.33386232	0.9765625	-6.7749023	0.12207031	5.46345198	-14.323169420000001	-0.193798822	-0.61035156	-1.2207031	1.3427734	2.19997554	11.611182100000002	3.185717752	1.0375977	2.1972656	-1.5258789	-12.063378600000002	-0.248828125	-0.42229003600000004	-0.8544922	-0.30517578	-0.36621094	0.594555661	11.537011780000002	3.7838623200000003	-0.9765625	-0.18310547	-0.91552734	5.523266574	12.57778354	1.197485324	-3.4179688	-0.61035156	3.6010742	1539960097.287
-7.156201080000001	-4.31142572	0.2619873004	-1.159668	6.8969727	0.061035156	4.836596646	-12.93427716	-0.00837402356	0	-0.79345703	-1.8310547	0.9725830072	9.700707968000001	2.662939496	0.061035156	0.91552734	-0.9765625	-10.71875	-0.4689453076	-1.506127896	0.61035156	0.6713867	0	-2.4583741	7.78544928	3.7120849640000007	-1.0986328	0.79345703	-0.4272461	5.112939300000001	10.65773912	0.2033691394	-2.0141602	1.8310547	5.3100586	1539960097.327
-9.862207460000002	-3.5876709260000004	-3.2634764400000003	0.061035156	2.746582	0.12207031	4.836596646	-12.93427716	-0.00837402356	0	-0.79345703	-1.8310547	0.20217285340000002	9.016430710000002	1.74299321	-0.6713867	-1.5869141	-0.12207031	-9.54399411	-1.4965576080000003	-1.58149411	0.61035156	0.12207031	0.061035156	-2.4583741	7.78544928	3.7120849640000007	0.18310547	0.48828125	-0.24414062	1.0718750000000001	14.296850540000001	-1.3817138580000001	-1.2817383	1.8310547	5.065918	1539960097.367
-9.4423098	-3.8376952880000004	-4.121215854000001	0.7324219	-5.493164	0.18310547	4.836596646	-12.93427716	-0.00837402356	0	-0.79345703	-1.8310547	0.21413574280000003	9.54160144	1.6030273560000001	-0.7324219	-3.2348633	0.61035156	-9.03317842	-1.459472644	-1.238159146	0.30517578	-0.061035156	0.48828125	-1.195092752	8.939868210000002	3.714477536	0.61035156	-1.0986328	0.12207031	-1.1400634980000002	13.01682158	-1.5336425720000002	-0.91552734	0.79345703	5.859375	1539960097.407
-5.56274411	-3.3472167540000006	-1.076660144	-0.48828125	-2.380371	0	4.836596646	-12.93427716	-0.00837402356	0	-0.79345703	-1.8310547	0.6842773560000001	9.42436502	1.9176513580000003	-0.48828125	-2.6245117	0.6713867	-8.394360520000001	-1.7310302520000003	-0.7572509980000001	0.4272461	-0.12207031	0.36621094	0.0909179712	8.30463858	3.78984375	0.4272461	-0.7324219	0	-1.302758786	10.75583516	-1.24294429	-0.30517578	-1.159668	5.859375	1539960097.447
-5.242138580000001	-3.261083966	-0.42229003600000004	-1.2207031	4.333496	0.061035156	4.836596646	-12.93427716	-0.00837402356	0	-0.79345703	-1.8310547	1.0898193390000002	8.30822734	1.9942138580000002	-0.061035156	-0.6713867	0.36621094	-8.024707068	-1.924829074	-0.4450195288	0.4272461	-0.24414062	0.061035156	0.46774902160000004	7.561743210000001	3.5422119600000004	0.4272461	-0.7324219	0	-0.5036376800000001	9.102563400000001	0.07536621106000001	0.7324219	0.061035156	4.760742	1539960097.487
-7.920629892	-3.3962646760000004	-1.885351538	0.24414062	0.061035156	0.12207031	4.836596646	-12.93427716	-0.00837402356	0	-0.79345703	-1.8310547	1.0144531250000002	7.633520468	2.3016601440000004	0.24414062	0.30517578	0.18310547	-7.952929712	-1.771704074	-0.1399658246	0.24414062	-0.30517578	0.36621094	0.387597644	7.3248777	3.1952880400000003	0.36621094	-0.48828125	0	-0.3529052716	7.335644568	0.7369140380000001	1.8920898	2.4414062	3.90625	1539960097.527
-7.6060058900000005	-2.818457068	-1.5121094240000001	0.79345703	-2.1972656	0.4272461	4.836596646	-12.93427716	-0.00837402356	0	-0.79345703	-1.8310547	0.9271240020000001	7.62993161	2.5803954680000003	0.24414062	0.24414062	0	-8.109643570000001	-1.599438498	0.192602536	0.18310547	-0.36621094	0.5493164	0.492871106	7.725634980000001	3.1940917540000004	0.4272461	-0.48828125	-0.12207031	-0.4521972644	7.4265625	-0.724951178	2.1362305	2.9296875	1.6479492	1539960097.567
-6.97915036	-2.0061767180000003	-0.9821533540000001	-0.30517578	1.6479492	0.4272461	4.836596646	-12.93427716	-0.00837402356	0	-0.79345703	-1.8310547	1.05991214	8.084521760000001	2.662939496	0.18310547	-0.061035156	-0.061035156	-8.354882788000001	-1.7669189300000003	0.5036376800000001	0.18310547	-0.24414062	0.48828125	0.7105957068000001	8.08930661	3.4046385800000003	0.4272461	-0.48828125	-0.12207031	-3.7407959260000005	6.135766574000001	-1.8697998200000001	1.8310547	-0.061035156	0.6713867	1539960097.607
-7.87995607	-1.9858398560000001	-2.027709964	-1.3427734	3.2958984	0.18310547	2.136572284	-7.512695288000001	-0.7141846040000002	-0.79345703	0.30517578	-3.1738281	1.453491214	8.290283246000001	2.75983876	0.30517578	-0.18310547	0	-8.18500998	-2.018139676	0.723754892	0.12207031	-0.24414062	0.4272461	0.9378906250000001	8.21611322	3.6211670320000002	0.6713867	-0.61035156	-0.18310547	-4.672705072	5.998193390000001	-0.2536132788	3.1738281	-3.0517578	-0.24414062	1539960097.647
-9.98183606	-2.9703858800000003	-2.495458966	0.7324219	1.4648438	0.4272461	2.136572284	-7.512695288000001	-0.7141846040000002	1.159668	-0.9765625	-0.9765625	1.808789038	8.368042032	3.01225589	0.61035156	0.12207031	0.18310547	-8.39794928	-1.9930175720000003	0.7440917932000001	0.061035156	-0.36621094	0.48828125	0.8206542932	8.18022464	3.3831054320000007	0.7324219	-0.61035156	-0.12207031	-0.10886230040000001	7.907470746	-0.3337646466	2.2583008	-6.8359375	-0.79345703	1539960097.687
-10.96279254	-2.441625998	-2.728735324	0.6713867	-1.5258789	1.3427734	2.231079074	-7.59165036	-0.775195288	1.159668	-0.9765625	-0.9765625	2.097094748	8.53671875	3.3555908540000003	0.48828125	0.6713867	0.36621094	-8.9745607	-1.443920926	0.5550781250000001	-0.18310547	-0.18310547	0.8544922	0.4904785144	8.42307158	3.158203076	0.7324219	-0.79345703	0.061035156	12.57060504	9.88613318	1.0587158540000001	1.8920898	-1.4648438	2.380371	1539960097.727
-11.59084514	-3.5182862400000006	-5.897705072	-1.0986328	0.5493164	-0.61035156	2.250219748	-7.585668930000001	-0.7967285340000001	0.7324219	-0.30517578	0.5493164	1.971484424	9.076245108	3.25151358	0.18310547	0.18310547	0.5493164	-9.405224640000002	-0.6663330072	0.687866214	-0.061035156	-1.3427734	1.4038086	0.2775390576	10.13735324	2.57680661	0.8544922	-0.61035156	0.36621094	12.467724640000002	9.503320288000001	-2.071972644	-1.0986328	0.24414062	-0.5493164	1539960097.767
-11.11472194	-7.7495607	-4.350903354000001	0.36621094	-0.9765625	-0.5493164	2.336352536	-8.3967527	-0.8421875000000001	0.18310547	-0.24414062	1.4648438	1.911669928	10.90178264	2.9943116	0	-0.6713867	0.79345703	-12.08132338	-0.5060302716	0.4486083966	-0.12207031	-1.3427734	1.5258789	1.258496106	12.470116820000001	1.642504892	0.7324219	-0.91552734	0.30517578	0.49167482	10.285692899999999	-0.5526855432	-0.5493164	0.061035156	-2.5024414	1539960097.807
-7.35478534	-6.226684800000001	-1.8219482820000001	1.2817383	-2.0141602	0.79345703	2.654565396	-10.01772464	-0.6890625	-0.30517578	-0.18310547	2.1972656	1.9762695680000002	12.7943116	2.5026367800000004	-0.18310547	-1.2817383	0.5493164	-13.833886780000002	-0.34812010800000004	0.6316406250000001	0	1.953125	0.36621094	1.8614257200000002	13.43671924	1.64011232	0.7324219	-0.91552734	0.30517578	8.49963408	13.470214660000002	1.400854532	2.319336	2.380371	0.9765625	1539960097.847
-8.20534694	-4.556665036	-4.300659146	-0.8544922	2.8076172	-0.6713867	3.0971923920000006	-11.002270860000001	0.001196289038	-0.79345703	0.24414062	2.6245117	2.75983876	13.17114218	1.947558606	-0.061035156	-0.36621094	-0.061035156	-11.998778960000001	0.2823242212	-0.592163089	-0.6713867	1.4038086	0.30517578	1.8614257200000002	13.43671924	1.64011232	0.8544922	1.7700195	-0.48828125	-0.765625	9.67438948	-1.7094971040000002	-1.3427734	-1.2207031	-0.061035156	1539960097.887
-9.242529254	-5.037573380000001	-6.52575679	0	-1.953125	-0.36621094	3.70131839	-10.13615764	1.128100589	-1.4038086	1.6479492	2.319336	3.6474853240000003	12.632812500000002	1.70471196	0.30517578	2.5024414	0.12207031	-11.289379500000003	1.0108642572	-1.2895996400000003	-0.8544922	0.4272461	0.5493164	-1.030004892	12.071752700000001	1.6879638580000003	0.48828125	3.112793	-0.30517578	-0.45100097840000003	9.9961911	-3.645092752	0.91552734	-2.1362305	-1.0375977	1539960097.927
-8.20773912	-4.15830072	-3.8915283540000005	-1.4038086	0.30517578	-0.36621094	3.794628894	-9.80957068	2.255004892	-1.4038086	3.1738281	1.2817383	3.057714856	12.309814300000001	1.4977538940000001	0.30517578	3.6010742	0.8544922	-11.303735520000002	0.49526367800000004	-0.9893310700000001	-0.6713867	0.61035156	-0.12207031	-1.60183107	11.30971646	1.264477536	-0.79345703	2.4414062	0.48828125	2.2083496400000002	10.40053714	-2.496655252	-0.061035156	0.30517578	-1.8920898	1539960097.967
-7.946948380000001	-4.252807608	-2.85075679	0.30517578	0.6713867	-0.4272461	2.74428714	-10.18520468	2.55048822	-1.4038086	3.1738281	1.2817383	1.622167932	11.643481920000001	1.189111322	-0.30517578	1.8310547	1.0986328	-10.10505342	0.6400146760000001	-0.7608398560000001	-0.9765625	0.4272461	0.12207031	-1.1747558900000001	9.96867662	1.0802490020000002	-0.7324219	1.2207031	0.5493164	1.153222644	10.04523912	-2.190405252	0.18310547	0.4272461	-2.6245117	1539960098.007
-7.55935054	-3.8520507200000003	-3.2862060700000004	0.79345703	0.6713867	-0.30517578	1.6305420320000001	-10.04165036	2.3208007200000003	0.12207031	-1.2817383	-0.91552734	1.091015625	10.015332460000002	1.156811502	-0.48828125	-0.61035156	0.91552734	-9.38488768	1.1580077880000001	-0.717773462	-0.6713867	0.30517578	0	-0.7201660340000001	8.80947284	1.119726538	0.12207031	0.5493164	0.12207031	1.393676718	9.9710688	-1.756152356	0.12207031	-0.4272461	-2.5634766	1539960098.047
-7.10117212	-3.4632567900000004	-3.849658246	0.18310547	-0.061035156	-0.4272461	1.9284179320000001	-8.528344748	2.319604532	-0.061035156	-2.5634766	-0.7324219	1.5958496400000002	8.87407248	1.2321777160000003	-0.30517578	-1.159668	0.6713867	-8.827417032000001	1.193896466	-0.8134765380000001	-0.36621094	0.4272461	-0.18310547	-0.48330077880000005	8.278320288000002	1.21303714	0.12207031	0.6713867	0.12207031	1.859033246	9.43632788	-1.374536142	-0.18310547	-1.4648438	-2.5634766	1539960098.087
-6.608300720000001	-3.726440396	-3.637915036	0.12207031	0.18310547	-0.79345703	2.743090854	-7.21003444	2.38540036	-0.4272461	-1.0375977	-0.12207031	2.045654254	8.52236322	1.138867212	-0.48828125	-0.061035156	0.48828125	-8.48527806	1.18671875	-0.8254394568000001	-0.24414062	0.5493164	-0.12207031	-0.41271972840000004	8.30583516	1.2537109620000002	-0.18310547	0.79345703	0.36621094	2.85075679	9.03317842	-0.9378906250000001	-0.36621094	-1.0375977	-2.1972656	1539960098.127
-7.188500900000001	-3.887939496	-3.71088858	0.48828125	0.5493164	-0.6713867	2.9321045320000003	-6.60231929	2.063598642	-0.36621094	0.7324219	0.30517578	1.7788817900000002	8.545092752	0.90678714	-0.61035156	0.24414062	0.36621094	-8.62524411	1.3051513580000003	-0.7129882787999999	-0.12207031	0.7324219	-0.12207031	-0.5263671924000001	8.69223642	1.1723632788	-0.4272461	1.0375977	0.24414062	3.3472167540000006	8.75922824	-0.7608398560000001	-0.18310547	-0.18310547	-1.7089844	1539960098.167
-8.134765380000001	-4.304248004000001	-3.8424804320000003	0.91552734	-0.36621094	-0.18310547	2.5791992800000005	-6.715966754	1.471435504	-0.24414062	0.6713867	0.61035156	1.6245605040000002	8.882446580000002	0.9031982428000002	-0.5493164	-0.12207031	0.061035156	-8.584570288	1.528857428	-0.647192392	-0.061035156	0.8544922	-0.12207031	-0.7369140380000001	9.230566394	1.0874267572	-0.48828125	0.9765625	0.061035156	2.830419928	8.597729532	-0.92473143	-0.18310547	0.12207031	-1.3427734	1539960098.207
-8.509204074000001	-4.100878894	-4.10207518	1.159668	-0.9765625	-0.061035156	2.436840854	-7.226782248	1.1807373200000002	-0.30517578	0.061035156	0.61035156	1.732226538	9.45786142	1.079052716	-0.4272461	-0.24414062	-0.30517578	-8.807080072	1.8841552520000002	-0.6459961060000001	0.36621094	0.5493164	-0.24414062	-0.7692138580000001	9.8765625	1.161596646	-0.48828125	0.48828125	-0.061035156	2.682080072	8.878857428000002	-0.734521466	-0.24414062	-0.061035156	-0.8544922	1539960098.247
-8.31899411	-3.6056152160000003	-3.8448730040000005	0.8544922	-1.0986328	-0.061035156	2.680883786	-7.649072480000001	0.953442392	-0.6713867	-0.061035156	0.48828125	1.81118161	10.173241820000001	1.146044928	-0.5493164	-0.24414062	-0.61035156	-9.399243210000002	1.4546875000000001	-0.5550781250000001	0.8544922	0.4272461	-0.4272461	-0.6543701080000001	10.41489218	1.4116211060000001	-0.5493164	0.12207031	-0.12207031	1.9511474640000002	9.382495108	-0.8074951080000001	-0.36621094	0	-0.8544922	1539960098.287
-8.407519568	-3.78984375	-3.637915036	0.7324219	-0.79345703	0	3.092407248	-8.08930661	1.0096679712	-0.91552734	0.79345703	0.4272461	1.7597412140000002	10.530933	1.19270018	-0.48828125	-0.91552734	-0.79345703	-9.73061502	1.030004892	-0.5455078076000001	0.9765625	0.91552734	-0.7324219	-0.19619140380000002	10.83359424	1.7441894960000002	-0.48828125	-0.6713867	-0.36621094	1.5001464660000001	9.516479532	-0.9881347840000001	-0.6713867	-0.6713867	-0.91552734	1539960098.327
-8.56901857	-3.9549316100000005	-3.7061035340000004	0.30517578	-0.6713867	-0.061035156	3.04216304	-8.28908696	1.0802490020000002	-1.0986328	1.0986328	0.24414062	1.8446777160000003	10.80607878	1.3685547120000001	-0.24414062	-1.2817383	-1.0375977	-9.911254500000002	0.8374023560000001	-0.763232428	1.159668	0.12207031	-0.9765625	-0.113647464	10.97714856	2.08513179	-0.61035156	-0.91552734	-0.6713867	1.971484424	9.508105432	-0.916357428	-0.7324219	-0.30517578	-0.7324219	1539960098.367
-8.783154254000001	-4.754052716	-3.9142577880000005	0.48828125	-1.0986328	0.061035156	2.879467752	-8.771191394	1.0108642572	-1.0986328	0.61035156	0.061035156	2.02292482	10.97116664	1.650878894	-0.061035156	-0.7324219	-1.3427734	-10.27971196	0.2942871106	-1.03359375	1.159668	0	-1.0986328	-0.18901367800000002	10.78813498	2.38540036	-0.6713867	-1.0375977	-0.91552734	2.1844238220000003	9.49973143	-1.002490216	-0.5493164	0	-0.48828125	1539960098.407
-8.27233876	-5.231372300000001	-3.05053714	0.36621094	-2.1972656	0.12207031	2.956030252	-9.30234375	0.9223388580000002	-0.91552734	0.30517578	-0.18310547	1.975073282	10.88742662	1.8757812500000002	0.12207031	-0.4272461	-1.4648438	-10.936474640000002	-0.1985839856	-1.09819339	1.2207031	0.12207031	-1.0986328	-0.2452392572	10.370629500000001	2.65935054	-0.7324219	-1.159668	-0.91552734	2.834008786	10.087109620000001	-0.7512695288	-0.8544922	-0.36621094	-0.30517578	1539960098.447
-7.549780252000001	-6.32597644	-0.734521466	1.2207031	-0.79345703	0.4272461	3.069677716	-9.908862319999999	0.648388678	-0.79345703	0.24414062	-0.4272461	1.7621337860000001	10.52016574	2.04326178	0	-0.6713867	-1.4038086	-10.34311502	-0.6914550720000001	-1.5384277160000002	1.2207031	0.5493164	-1.159668	-0.2452392572	10.370629500000001	2.65935054	-0.79345703	-1.2207031	-1.159668	5.019628894	9.693530252	1.2788329680000001	-1.2207031	-0.79345703	1.2817383	1539960098.487
-8.3201902	-5.4443116	-0.8445800720000001	1.4038086	0.12207031	0.18310547	3.027807608	-9.919628600000001	0.33137207460000007	-0.6713867	0.30517578	-0.6713867	1.8004150360000002	9.686352340000001	2.19997554	0.061035156	-1.0375977	-1.159668	-9.902880399999999	-1.239355432	-2.007373004	1.3427734	0.6713867	-0.8544922	-0.8577392572	8.967382788	3.7563476440000003	-0.30517578	-0.61035156	-1.0986328	5.3270751800000005	11.477197480000001	2.396167032	-1.159668	-0.18310547	3.1738281	1539960098.527
-9.65405252	-4.15471196	-1.5551757200000003	0.6713867	0.30517578	-0.36621094	2.96560054	-9.43632788	0.0454589856	-0.7324219	0.5493164	-0.8544922	1.9595214660000002	9.5619384	2.410522464	0	-0.61035156	-0.6713867	-9.80957068	-2.054028354	-2.1700683900000004	1.2207031	0.4272461	-0.61035156	-1.239355432	9.15041484	4.12241214	-0.30517578	-0.18310547	-0.79345703	1.676000998	12.12797824	0.7524658540000001	-1.953125	0.30517578	3.0517578	1539960098.567
-9.70310054	-4.653564496	-1.5563721040000003	0.6713867	0.7324219	-0.36621094	2.9081787140000004	-9.676782248	-0.21652832460000004	-0.48828125	1.3427734	-0.7324219	1.6891601440000001	9.8263179	2.501440396	0	-0.30517578	-0.061035156	-9.88613318	-2.560058606	-2.08752446	0.79345703	0.48828125	-0.48828125	-0.991723642	9.3920652	4.1511230040000004	-0.36621094	-0.4272461	-0.48828125	-1.1053711060000002	11.28459514	-1.3685547120000001	-0.8544922	-0.8544922	3.2348633	1539960098.607
-8.299853240000001	-4.841381790000001	-1.276440396	0.36621094	-0.48828125	-0.5493164	2.296875	-9.9949955	-0.9414794928000001	0.061035156	0.8544922	-0.6713867	1.262084964	9.82392572	2.512207068	0.12207031	-0.30517578	0.24414062	-9.82153354	-2.62944339	-1.9128662140000001	0.48828125	0.6713867	-0.30517578	-0.4868896466	9.222192392	4.013549820000001	-0.18310547	-0.5493164	-0.5493164	-1.2034667932	10.764209260000001	-1.469042932	-0.9765625	-1.2207031	2.6245117	1539960098.647
-7.62873552	-4.608105432	-0.900805661	-0.12207031	0.36621094	-0.79345703	2.296875	-9.9949955	-0.9414794928000001	0.061035156	0.8544922	-0.6713867	1.178344748	9.4686277	2.6150878600000005	0.30517578	0	0.12207031	-9.504516574	-2.598339856	-1.830322284	0.36621094	0.48828125	-0.18310547	-0.27155761780000004	8.791528060000001	3.9561278960000004	-0.12207031	-0.30517578	-0.48828125	0.6759033540000001	9.278417932000002	-0.2895019568	-0.48828125	-1.4038086	1.0375977	1539960098.687
-8.053417932	-4.454980432	-0.98334964	0	-0.18310547	-0.8544922	2.1102538940000004	-9.38488768	-1.6365234620000002	0.12207031	-0.4272461	-0.79345703	1.3924804320000002	9.012841754	2.5564697480000005	0.48828125	0.48828125	0.18310547	-9.285595746	-2.692846646	-1.7812744600000001	0.12207031	0.6713867	-0.061035156	-0.3349609424	8.38957518	3.8604248200000004	0.061035156	0.24414062	-0.4272461	0.910375998	8.049829074	0.023925780760000005	0.9765625	1.2207031	0.4272461	1539960098.727
-7.775878894000001	-4.344921924	-0.553881839	0.36621094	-0.18310547	-0.7324219	2.3542969240000002	-8.94584964	-1.553979532	-0.18310547	-0.7324219	-0.8544922	1.695141574	8.735302520000001	2.3519042540000004	0.48828125	0.7324219	0.61035156	-9.040356430000001	-2.74428714	-1.7860596040000003	-0.12207031	0.7324219	0.12207031	-0.22490234620000002	8.189794928000001	3.8508545320000005	0.12207031	0.48828125	-0.4272461	0.84816893	8.32617212	0.25480957460000003	1.4038086	3.6621094	-0.61035156	1539960098.767
-7.143042032	-4.155908246	-0.8170653959999999	-0.12207031	0.36621094	-0.8544922	2.288500998	-8.4733152	-1.41640625	-0.5493164	0.6713867	-0.6713867	1.987036142	8.488867212	2.3303711060000003	0.61035156	0.5493164	1.0375977	-9.10615216	-2.910571286	-1.720263678	-0.5493164	1.2207031	0.24414062	0.2643798822	8.16467302	3.8245362400000005	0.12207031	0.61035156	-0.4272461	-0.49645996400000003	8.5833741	-0.5837890576	0.6713867	1.3427734	-1.2207031	1539960098.807
-6.654956070000001	-3.9070800720000003	-1.184326178	-0.48828125	0.24414062	-1.2817383	2.16767572	-8.25319838	-1.3793212860000001	-0.5493164	0.12207031	-0.7324219	2.4583741	8.463745108000001	2.633032248	0.8544922	0.79345703	1.4038086	-8.943457068	-3.007470746	-1.7071045320000002	-1.0986328	1.2817383	0.36621094	0.8744873200000001	8.009155252000001	3.721655252	0.18310547	1.2207031	-0.30517578	-0.5275634784000001	8.415893570000001	-0.0729736322	1.5258789	-1.953125	-0.8544922	1539960098.847
-6.549682608000001	-4.633227536	-1.1675781250000001	-1.7089844	2.0141602	-2.0141602	3.890332068	-7.809375	-0.0909179712	-0.5493164	-0.7324219	-0.8544922	3.5589599640000005	7.517480432000001	4.2061523560000005	0.24414062	-0.79345703	2.8076172	-10.16726088	-3.2180175720000004	-1.770507788	-2.4414062	2.6855469	0.48828125	1.32189946	7.39904802	3.6367187500000004	0.30517578	3.2958984	-0.6713867	2.8483641200000003	9.789233426000001	0.770410144	1.8920898	0.36621094	-0.7324219	1539960098.91
-8.04384784	-6.97915036	-1.6915527160000003	0.4272461	3.479004	-2.380371	3.890332068	-7.809375	-0.0909179712	-0.5493164	-0.7324219	-0.8544922	3.5589599640000005	7.517480432000001	4.2061523560000005	0.24414062	-0.79345703	2.8076172	-10.16726088	-3.2180175720000004	-1.770507788	-2.4414062	2.6855469	0.48828125	1.32189946	7.39904802	3.6367187500000004	0.30517578	3.2958984	-0.6713867	2.8483641200000003	9.789233426000001	0.770410144	1.4038086	0.061035156	-0.18310547	1539960098.927
-7.556957968000001	-6.577197480000001	-3.31252446	1.0986328	-1.2817383	-3.6010742	4.94067392	-7.093994110000001	0.6328369110000001	0.18310547	0.36621094	-2.0751953	4.148730432000001	7.260278060000001	4.748071286	-0.48828125	-1.3427734	3.112793	-10.34909694	-1.61977536	-1.335058606	-3.6010742	3.7841797	0.8544922	1.15441893	7.58686502	1.8662109620000003	0.48828125	4.5166016	-0.48828125	3.6666259000000005	12.48207968	0.364868161	-0.4272461	0	-1.159668	1539960098.967
-5.437134080000001	-6.811669928000001	-2.4990478240000003	0.12207031	-1.953125	-4.0283203	5.477807608000001	-6.6944336060000005	1.0551269568000001	0.7324219	-0.7324219	-1.7089844	4.64399411	7.370336960000001	4.85214856	-1.3427734	-2.1362305	3.112793	-9.485375900000001	0.33854982	-1.6999267180000002	-2.6245117	4.5166016	1.0375977	1.15441893	7.58686502	1.8662109620000003	0.48828125	4.8217773	-0.18310547	1.6078125	10.702001800000001	0.4330566394	-0.6713867	1.8310547	-0.61035156	1539960099.007
-6.324780252000001	-7.192089660000001	-2.097094748	0.24414062	-0.79345703	-4.0893555	5.93239766	-5.898901260000001	1.296777356	1.159668	0.24414062	-1.6479492	5.1715576080000005	7.221997300000001	4.46933606	-2.1362305	-3.112793	3.2348633	-8.73410643	0.754858426	-2.710791034	-2.2583008	5.432129	0.91552734	-0.324194339	8.182617212	0.461767572	0.24414062	4.0893555	0.18310547	2.306445288	9.25090306	0.571826178	1.953125	1.3427734	-0.4272461	1539960099.047
-6.681274460000001	-7.31889676	-2.586376996	0.79345703	-2.5024414	-3.7841797	5.77448732	-5.039965560000001	1.35180661	1.0986328	0	-1.6479492	5.4455077880000005	7.49714357	3.593652356	-2.746582	-4.272461	3.3569336	-7.735205072	1.106567392	-3.371142572	-1.953125	5.79834	0.9765625	-1.9930175720000003	8.846557608000001	0.29069824280000006	0.18310547	4.0893555	0.48828125	0.37683107	9.97705072	-0.1411621106	0.8544922	-0.48828125	-0.48828125	1539960099.087
-6.89421376	-7.193286240000001	-1.062304712	1.8310547	-4.4555664	-2.6855469	5.63691394	-4.79113768	1.484594748	0.79345703	0	-1.7089844	5.688354532000001	8.176635880000001	2.460766574	-2.8686523	-4.8828125	3.2348633	-6.817651260000001	1.5276611420000001	-4.075756790000001	-1.7089844	5.554199	0.8544922	-1.9930175720000003	8.846557608000001	0.29069824280000006	0	2.8076172	1.4038086	2.586376996	9.737792932000001	0.4892822284000001	0.6713867	-0.61035156	-0.12207031	1539960099.127
-5.617773560000001	-7.11433107	-1.1041748200000001	0.6713867	-1.8920898	-3.0517578	5.624951080000001	-4.836596646	1.1041748200000001	1.2207031	0.4272461	-1.953125	5.482592752	8.6264402	1.7800780760000001	-2.5634766	-4.5776367	3.2958984	-6.51977536	1.3015625000000002	-5.66921376	-1.4648438	5.79834	0.79345703	-2.918945288	8.76521016	0.9331054712000001	-0.48828125	1.6479492	1.8920898	4.268359424000001	9.341821580000001	-0.00478515625	0.6713867	0.12207031	0.4272461	1539960099.167
-6.18242212	-7.535424820000001	-1.4570800720000001	1.0986328	-0.18310547	-3.112793	5.154809800000001	-5.5005371400000005	0.86850589	1.2207031	-0.48828125	-1.953125	5.383300720000001	9.667211960000001	1.644897464	-2.0141602	-4.4555664	2.6245117	-6.2111327880000005	1.11613768	-6.16447734	-1.4648438	5.3710938	0.79345703	-2.45598143	10.0464357	1.280029254	0.36621094	-0.30517578	2.380371	3.1486327880000005	8.815454074	-1.2860107820000002	0.48828125	-0.79345703	0.12207031	1539960099.207
-6.343920926000001	-8.226879892	-1.3685547120000001	0.4272461	-4.0283203	-2.9907227	4.877270468000001	-7.151415740000001	0.32180175720000004	1.5869141	-1.6479492	-1.6479492	5.5005371400000005	10.157690200000001	1.225	-1.953125	-3.9672852	1.953125	-6.020923020000001	1.4606689300000002	-7.02341304	-1.2207031	5.126953	0.61035156	-1.5276611420000001	11.19367662	1.7190673920000001	-0.061035156	0.7324219	2.0751953	4.196582068	9.25688498	-1.3171142180000002	0.6713867	0.30517578	0.18310547	1539960099.247
-5.00766574	-8.850146760000001	-0.5885742212	0.48828125	-0.30517578	-2.6855469	5.078247300000001	-7.820141574000001	-0.1268066394	1.8920898	-2.9907227	-1.6479492	5.83071286	10.19716754	1.259692392	-1.2207031	-2.1362305	1.5258789	-5.566332968	1.7214599640000001	-7.792626800000001	-0.9765625	5.004883	0.48828125	-2.2669677520000002	10.88742662	2.177246106	-0.061035156	1.953125	1.4648438	3.7407959260000005	9.477001800000002	-0.6280517572	0.36621094	1.3427734	-0.18310547	1539960099.289
-5.566332968	-8.886035340000001	-0.1268066394	0.6713867	-1.159668	-2.319336	5.29597194	-8.31420926	-0.12919922120000002	1.3427734	-3.6621094	-1.8310547	5.480200180000001	10.13017572	1.2489257200000001	-0.4272461	0.061035156	1.0375977	-4.566235324	2.165283246	-8.24960962	-0.6713867	4.5166016	0.61035156	-2.172460962	10.723535340000002	2.18203125	-0.18310547	1.7089844	1.0986328	2.5564697480000005	9.220996106000001	-1.4798096040000002	0.48828125	-0.30517578	-0.30517578	1539960099.327
-4.53513179	-8.883642572	-0.20935058900000003	0.36621094	-0.30517578	-2.6245117	5.735009980000001	-8.7448732	0.339746106	0.9765625	-1.5258789	-1.7089844	5.480200180000001	9.82153354	1.33386232	0.30517578	0.4272461	0.36621094	-3.708496106	2.251416034	-8.80588408	-0.24414062	3.9672852	0.48828125	-2.172460962	10.723535340000002	2.18203125	-0.6713867	0.8544922	0.48828125	3.1474366000000003	9.26047374	-1.3853027160000002	0.7324219	0.12207031	0.061035156	1539960099.366
-4.5159912140000005	-9.24611821	-0.12202148560000001	0.6713867	0.30517578	-2.380371	5.172753894	-8.492456070000001	0.4330566394	0.6713867	-1.0375977	-1.4038086	5.353393570000001	9.785644568	1.7633300720000002	0.7324219	0.24414062	0.30517578	-3.192895468	2.121020468	-9.395654254	-0.12207031	3.540039	0.4272461	-2.112646466	10.49624002	1.580297824	-0.36621094	1.6479492	-0.12207031	3.0625	9.354980432000001	-1.2034667932	0.5493164	-0.12207031	-0.30517578	1539960099.407
-3.9166503600000007	-9.40163588	0.14235839660000002	0.7324219	-1.0375977	-2.0751953	5.288793930000001	-8.441015380000001	0.60651857	0.061035156	0.4272461	-0.7324219	6.02929712	9.65285643	1.599438498	0.5493164	-0.4272461	0.61035156	-2.7610351440000005	2.144946286	-9.49973143	0	3.1738281	0.36621094	-2.112646466	10.49624002	1.580297824	-0.36621094	1.159668	-0.48828125	2.7311278960000003	9.228173920000001	-1.65805661	0.61035156	-0.12207031	-0.30517578	1539960099.446
-3.2323730040000007	-9.234155252	0.38640135800000003	0.5493164	0.79345703	-1.8920898	5.1715576080000005	-8.541503894	0.33256836060000006	0.18310547	1.159668	-0.6713867	6.688451980000001	9.133667032	1.5731201080000001	0.4272461	-0.5493164	0.91552734	-2.153320288	1.9535400360000001	-9.88015126	0.12207031	2.9907227	0.36621094	-2.144946286	10.231860520000001	1.745385782	-0.36621094	0	-0.8544922	3.185717752	9.41120607	-1.312329074	0.5493164	0.061035156	-0.18310547	1539960099.486
-3.61638179	-9.479394568	-0.21533202880000002	0.48828125	-0.24414062	-1.7089844	5.431152160000001	-8.23645018	0.288305661	-0.061035156	0.7324219	-1.0375977	7.257885880000001	8.99848642	1.565942392	0.61035156	-0.5493164	1.2207031	-1.604223642	1.870996106	-10.103857820000002	0.061035156	2.5024414	0.30517578	-1.735815396	10.62185054	2.05522464	0	0.4272461	-1.159668	3.034985324	9.12648912	-1.415209964	0.30517578	-0.5493164	-0.12207031	1539960099.526
-3.0014891200000005	-9.6385009	0.33017577880000004	0.30517578	-0.6713867	-1.4648438	6.2565917540000004	-8.34411592	0.4844970746000001	-0.8544922	0.6713867	-1.4038086	7.8548342600000005	8.679076980000001	1.6090087860000002	0.91552734	-0.30517578	1.4648438	-1.4391357820000001	1.9212402160000002	-10.2773188	0.12207031	2.2583008	0.30517578	-1.735815396	10.62185054	2.05522464	-0.79345703	0.24414062	-1.3427734	3.5888672120000003	9.242529254	-1.4953613220000002	0.061035156	0	-0.061035156	1539960099.566
-2.5253662140000004	-9.46623552	0.2990722644	0.36621094	0.36621094	-1.2207031	6.2565917540000004	-8.34411592	0.4844970746000001	-0.8544922	0.6713867	-1.4038086	8.4386232	8.265161240000001	1.7059082460000001	0.8544922	0.36621094	1.6479492	-1.0886230432000001	1.8733886780000002	-10.457959260000003	0.12207031	2.1362305	0.18310547	-1.5013427520000002	10.48786592	2.07915036	-0.8544922	0.48828125	-1.3427734	3.387890576	9.2389402	-1.546801718	-0.061035156	0.91552734	-0.12207031	1539960099.606
-2.3997558900000002	-9.709082068	0.4689453076	0.24414062	-0.61035156	-1.0986328	8.084521760000001	-7.98044429	-0.0992919928	-0.5493164	2.2583008	-2.0751953	8.357275360000001	8.064184800000001	1.644897464	0.6713867	-0.8544922	1.7089844	-0.592163089	1.7752929320000002	-10.59792482	-0.061035156	1.7700195	0.18310547	-1.7860596040000003	10.67927266	2.3076415740000003	-0.7324219	0	-1.159668	2.56484375	9.04633786	-1.6185790740000001	0	0.4272461	-0.18310547	1539960099.647
-2.0755615020000002	-9.87895468	0.42827148560000006	0.12207031	0.12207031	-0.91552734	8.26276857	-7.725634980000001	1.0802490020000002	0.061035156	0.9765625	-2.4414062	9.34780252	8.07136232	1.9918212860000002	-0.7324219	-0.061035156	2.0751953	-0.29069824280000006	1.8231445680000002	-10.74626448	-0.12207031	1.4648438	0.061035156	-2.045654254	10.753442000000001	2.83640126	-0.9765625	0.061035156	-0.9765625	2.5971435700000005	9.1276857	-1.594653354	0.18310547	0.30517578	0	1539960099.686
-2.201171924	-10.10983876	0.5646484424	0.24414062	-0.24414062	-0.4272461	8.76042482	-7.500732428000001	0.6663330072	1.2817383	1.6479492	-2.5024414	10.7522464	8.12878444	1.31352536	-2.4414062	0.6713867	1.953125	0.07536621106000001	1.9224365020000003	-10.97954074	-0.18310547	1.0986328	0.061035156	-2.045654254	10.753442000000001	2.83640126	-0.5493164	-0.61035156	-0.79345703	2.46794429	9.181518570000001	-1.6125976440000003	0	0.4272461	-0.18310547	1539960099.726
-1.847070288	-9.928002700000002	0.5191894568000001	0.12207031	0.4272461	-0.18310547	10.936474640000002	-6.76979982	1.2082519568	1.7089844	4.5166016	-2.0141602	11.09558058	7.1502197480000005	1.207055661	-0.48828125	-0.061035156	1.4648438	0.24643554320000002	2.1521240020000003	-11.074048020000001	-0.12207031	0.7324219	0.061035156	-1.905688498	11.30971646	3.0230224640000003	-0.24414062	0.12207031	-0.4272461	2.180834964	9.07385234	-1.7609375	0.24414062	0	-0.18310547	1539960099.767
-2.1604980040000004	-10.028490920000001	0.3505126800000001	-0.18310547	0.4272461	0.061035156	7.2052491000000005	-5.252905252000001	1.282421924	-0.6713867	-0.79345703	-0.79345703	9.90407698	6.39895018	1.90808107	0.24414062	0.36621094	0.6713867	0.46535643000000004	2.205957068	-11.26545378	0	0.24414062	0	-1.431957968	11.255884080000001	3.16298822	-0.4272461	-0.5493164	-0.24414062	2.7143798920000006	9.28200679	-1.6999267180000002	0.18310547	-0.061035156	-0.061035156	1539960099.806
-2.21433107	-10.081127700000001	0.41152344240000005	0	-0.18310547	0.36621094	8.14313948	-5.172753894	1.4570800720000001	0.36621094	1.6479492	0	8.399145468	5.865405252	3.052929712	-0.061035156	-0.79345703	0.061035156	0.3672607428	2.168872104	-11.25349092	-0.061035156	-0.12207031	-0.061035156	-1.431957968	11.255884080000001	3.16298822	0.061035156	-0.61035156	0.061035156	2.38540036	9.132470746000001	-1.4618652160000003	0.061035156	-0.24414062	-0.12207031	1539960099.846
-2.109057608	-10.102661240000002	0.5837890576	-0.18310547	0.6713867	0.7324219	7.70888678	-4.634423920000001	1.36018071	-0.12207031	-0.24414062	0.12207031	8.42785643	5.79003894	1.963110324	-0.061035156	-0.4272461	-0.61035156	0.4103271466	2.253808606	-11.33842752	0	-0.48828125	-0.18310547	-1.4367432100000002	11.472412140000001	3.6068116	0.18310547	-0.8544922	0.24414062	2.66174321	9.254492212	-1.8195557100000002	0.12207031	-0.24414062	0	1539960099.886
-2.4129150360000002	-10.150512680000002	0.5335449280000001	-0.12207031	0.5493164	1.159668	8.26276857	-4.65476088	1.374536142	-0.061035156	0.24414062	0.5493164	9.5870607	6.747070288000001	0.9785644568000001	-0.36621094	1.3427734	-0.8544922	0.423486322	2.25261232	-11.40661592	0.12207031	-1.0375977	-0.24414062	-1.8040038940000003	11.619556200000002	3.3149170320000003	0.48828125	-0.18310547	0.4272461	2.50622554	9.1109375	-1.7071045320000002	0.061035156	-0.48828125	0	1539960099.926
-2.7526612400000006	-10.174438400000001	0.41271972840000004	-0.30517578	0.8544922	1.5258789	8.4135009	-5.679980432000001	1.522875998	-0.48828125	-0.5493164	0.8544922	10.127783540000001	7.954125900000001	2.495458966	-0.30517578	0	-0.79345703	0.22849121400000003	2.0923096040000004	-11.519067000000001	0.18310547	-1.5258789	-0.24414062	-1.8040038940000003	11.619556200000002	3.3149170320000003	0.61035156	1.2817383	0.18310547	2.68327626	9.12888179	-1.814770468	-0.061035156	-0.79345703	0.12207031	1539960099.966
-3.1869139400000006	-10.009350540000002	0.379223642	-0.36621094	0.6713867	1.8920898	8.870483426000002	-7.220800720000001	1.695141574	-0.5493164	-1.159668	0.91552734	10.30722644	8.921923920000001	2.665332068	-0.12207031	-0.36621094	-0.24414062	-0.0992919928	2.071972644	-11.50830072	0.30517578	-2.0751953	-0.30517578	-3.6905516200000004	11.379101440000001	2.668920926	0.5493164	-0.5493164	0.12207031	2.656957968	9.131274460000002	-1.867407248	0	-0.9765625	0.061035156	1539960100.006
-3.3053466460000003	-9.850244600000002	0.1985839856	-0.61035156	1.0375977	2.1972656	9.040356430000001	-7.9708741000000005	1.965502896	-0.18310547	-1.953125	0.12207031	10.266552520000001	9.43752446	2.0336913940000003	0.24414062	-0.61035156	0.12207031	-0.362475589	1.8829589660000003	-11.296558	0.36621094	-2.6245117	-0.36621094	-3.5625489200000002	11.40183058	2.728735324	0.48828125	-1.7700195	-0.18310547	2.59116214	9.131274460000002	-1.899707068	-0.061035156	-1.2817383	-0.061035156	1539960100.046
-3.79582518	-9.721044928000001	0.30505371400000003	-0.6713867	1.0375977	2.4414062	9.480590560000001	-8.266357428000001	1.2549072479999999	-0.24414062	-1.6479492	-0.24414062	9.405224640000002	9.217407248	1.85544429	0.4272461	-1.4038086	0.12207031	-0.7010253600000002	1.8458740020000002	-11.147021760000001	0.4272461	-3.1738281	-0.4272461	-3.5625489200000002	11.40183058	2.728735324	0.6713867	-1.2817383	-0.61035156	2.682080072	8.987719748	-2.013354532	-0.12207031	-1.2207031	-0.12207031	1539960100.086
-3.9154540740000003	-9.375317392	0.2607910144	-0.79345703	0.6713867	2.746582	9.1791259	-8.017529254000001	0.898413089	-0.30517578	-2.0751953	-0.24414062	9.04753444	8.48527806	1.39606929	0.6713867	-1.7700195	-0.18310547	-0.9953125	1.662841754	-10.81923822	0.6713867	-3.7841797	-0.48828125	-2.9177491	11.080028960000002	2.436840854	1.0986328	-2.1972656	-0.61035156	3.0002929320000002	9.297558606	-2.026513678	-0.30517578	-1.2817383	-0.18310547	1539960100.126
-4.145141574	-8.814257788	-0.05981445288	-1.0986328	1.8310547	3.1738281	8.704199280000001	-7.38947734	0.32778320680000006	-0.30517578	-2.380371	-0.061035156	9.3573732	8.031884980000001	1.156811502	0.7324219	-1.953125	-0.48828125	-1.4522949280000002	1.4678466460000001	-10.26057158	0.7324219	-4.3945312	-0.5493164	-2.616284146	10.80249002	2.551684604	1.2207031	-2.6245117	-0.7324219	3.343627896	9.42915036	-1.8566405760000002	-0.61035156	-0.91552734	-0.30517578	1539960100.166
-4.877270468000001	-8.589355432000001	-0.49406739200000005	-1.3427734	1.4038086	3.2958984	8.761621106	-6.810473740000001	0.01076660144	-0.36621094	-2.0141602	0.18310547	9.343017572	7.546191394000001	0.840991214	0.91552734	-2.6245117	-0.4272461	-1.8386962860000002	1.3063476440000001	-9.625341754	0.8544922	-5.065918	-0.5493164	-2.616284146	10.80249002	2.551684604	1.2207031	-2.319336	-0.61035156	3.1330810700000002	9.12648912	-1.697534146	-0.8544922	-0.7324219	-0.36621094	1539960100.206
-4.990917932	-8.451782248	-0.5574707068000001	-1.4038086	1.4648438	3.4179688	8.783154254000001	-6.203955072	-0.1447509784	-0.61035156	-1.3427734	0.24414062	9.686352340000001	7.05930162	0.8816650360000001	0.79345703	-1.7700195	-0.30517578	-2.5971435700000005	1.091015625	-8.81784694	1.0375977	-5.6152344	-0.61035156	-2.436840854	10.523754500000003	2.2944824280000002	1.0986328	-2.8076172	-0.24414062	2.8734864200000003	8.955419928000001	-1.7346191100000001	-0.79345703	-0.30517578	-0.48828125	1539960100.246
-5.39646016	-8.206542932000001	-0.7907471040000001	-1.4038086	1.8920898	3.1738281	8.6001223	-5.555566394	-0.12800292540000002	-0.6713867	-1.7700195	0.24414062	9.564331070000001	6.4479982	0.7309326080000002	0.7324219	-2.5634766	-0.061035156	-3.811376996	0.860131839	-7.9026857	1.0986328	-5.9814453	-0.5493164	-2.436840854	10.523754500000003	2.2944824280000002	1.0986328	-2.8076172	-0.24414062	2.67370607	9.329858426000001	-1.6520751800000002	-0.8544922	0.12207031	-0.61035156	1539960100.286
-5.62136232	-7.467236420000001	-0.900805661	-1.2817383	1.8310547	3.1738281	8.66472194	-4.758837860000001	-0.248828125	-0.8544922	-1.159668	0.18310547	9.52485324	5.689550720000001	0.6005371106	0.5493164	-2.0751953	0.30517578	-5.122509980000001	0.6364257788	-7.01982428	1.0986328	-5.92041	-0.36621094	-2.436840854	10.523754500000003	2.2944824280000002	1.0986328	-2.8076172	-0.24414062	2.386596646	9.681567392	-1.3422363220000002	-0.79345703	0.24414062	-0.79345703	1539960100.326
-5.772094748	-7.04494658	-1.5575683900000001	-1.2817383	1.8920898	2.9907227	8.647973740000001	-4.269555710000001	-0.417504892	-0.61035156	-0.36621094	-0.24414062	9.55117212	5.157201980000001	0.13757324280000002	0.61035156	-1.8920898	0.5493164	-5.751757788000001	0.47851562500000006	-6.171655252000001	1.159668	-5.859375	-0.24414062	-2.436840854	10.523754500000003	2.2944824280000002	1.0986328	-2.8076172	-0.24414062	1.3984619600000001	9.382495108	-1.369750998	-0.9765625	0.061035156	-1.159668	1539960100.366
-6.24223642	-6.924121106	-1.81357428	-1.3427734	1.159668	2.6855469	8.665917932000001	-3.818554712	-0.576611322	-0.79345703	-0.36621094	-0.61035156	9.404028060000002	4.544702176	-0.02153320288	0.36621094	-1.2207031	0.91552734	-6.3929687500000005	0.288305661	-5.517285340000001	0.9765625	-5.7373047	-0.24414062	-2.436840854	10.523754500000003	2.2944824280000002	1.0986328	-2.8076172	-0.24414062	1.1651855432	9.49255342	-1.0922119110000001	-0.4272461	-0.18310547	-1.159668	1539960100.406
-6.48747554	-6.725537140000001	-1.888940396	-1.0375977	0.48828125	2.6855469	8.451782248	-3.4297608800000003	-0.43664550720000006	-0.7324219	-0.5493164	-0.9765625	9.192285340000002	4.08652356	-0.2033691394	0.18310547	-0.6713867	1.159668	-7.032983426	0.27275390380000003	-4.953832968	1.0986328	-5.432129	-0.18310547	-0.0657958966	8.28071286	1.235766574	0.48828125	-4.8828125	1.3427734	1.796826178	9.80717752	-0.9031982428000002	-0.5493164	-0.36621094	-1.0375977	1539960100.446
-6.413305710000001	-6.18122554	-2.107861322	-1.159668	1.0986328	2.5634766	8.11682158	-3.14504393	-0.5108154254	-0.7324219	-0.5493164	-0.9765625	8.963793930000001	3.8747802520000003	-0.5048339856	0.12207031	-0.79345703	1.3427734	-7.3571775200000005	0.06459961060000001	-4.3150146760000005	1.2817383	-5.126953	-0.18310547	0.5479003894	7.7974121400000005	1.137670926	0.18310547	-4.0893555	1.8310547	1.8937255400000002	9.60739766	-0.7883544928000001	-0.6713867	0	-0.9765625	1539960100.486
-6.86191394	-6.183618210000001	-2.5720214660000003	-1.159668	0.9765625	2.319336	8.049829074	-2.851953076	-0.5873779254	-0.5493164	-0.7324219	-1.4648438	8.97336412	3.8424804320000003	-0.6986327880000001	0.12207031	-0.5493164	1.4038086	-7.656250000000001	0.04426269568	-3.8125733800000003	1.0986328	-5.004883	-0.12207031	0.984545926	7.864404254	1.2022705072	0.061035156	-3.479004	2.319336	1.1699707068	9.496142572	-0.7261474640000001	-0.4272461	0.12207031	-0.9765625	1539960100.526
-7.218408246000001	-6.006567392	-2.9045898560000003	-0.8544922	-0.061035156	2.2583008	7.565332068	-2.810082968	-0.83022464	-0.5493164	-0.79345703	-1.7700195	8.947045926000001	4.08413089	-0.718969748	0.061035156	-0.24414062	1.7089844	-8.21970198	0.1818359424	-3.1534179320000004	1.2817383	-4.9438477	0	0.984545926	7.864404254	1.2022705072	0.061035156	-2.8686523	2.5024414	1.221411142	9.66481929	-0.5335449280000001	-0.18310547	-0.061035156	-0.79345703	1539960100.566
-7.18371556	-5.33066394	-2.9117675720000005	-1.159668	0.061035156	2.0141602	7.373925720000001	-2.86870108	-0.9223388580000002	-0.5493164	-0.79345703	-1.7700195	8.920727340000001	4.222900360000001	-1.013256839	0	-0.061035156	1.7089844	-8.829809800000001	-0.25959472840000003	-2.4595702880000005	1.2817383	-4.5166016	0	1.199877896	8.12280252	1.2178222840000001	0	-2.380371	2.5634766	1.141259784	9.76171875	-0.5132080072	-0.4272461	0	-0.8544922	1539960100.606
-7.157397660000001	-5.120117212	-2.77180162	-1.2817383	0.6713867	1.8310547	7.5414062500000005	-2.8914307100000003	-0.9307128600000001	-0.30517578	0	-1.7089844	8.80349092	4.360473740000001	-1.350610324	0.061035156	-0.18310547	1.6479492	-9.20065944	-0.7213623200000001	-1.933203076	0.79345703	-4.0283203	-0.061035156	1.96430661	8.560644568	1.414013678	0.061035156	-2.1362305	2.4414062	0.8708984620000001	9.87536592	-0.5359375000000001	-0.30517578	0.5493164	-0.9765625	1539960100.646
-7.358374100000001	-5.457470746	-3.08881839	-0.9765625	0.8544922	1.8920898	7.47441394	-2.757446286	-1.0503417932	-0.18310547	-0.12207031	-1.5869141	9.034375	4.3975586060000005	-1.335058606	0.18310547	0	1.6479492	-9.471020468	-0.569433606	-1.373339856	0.30517578	-3.540039	0	1.96430661	8.560644568	1.414013678	0	-1.7700195	2.0751953	0.6675292932	9.72224092	-0.6615478240000001	-0.5493164	0.6713867	-0.9765625	1539960100.686
-7.7615235600000005	-4.878466754000001	-3.411816394	-0.8544922	0.061035156	1.6479492	7.811767572	-2.7550537140000007	-1.0754638580000002	-0.18310547	-0.12207031	-1.4038086	9.0176268	4.134375	-1.153222644	0.18310547	0.18310547	1.5869141	-9.864599640000002	-0.54191893	-0.9390869110000001	0.24414062	-3.2958984	0.061035156	2.6103027160000005	8.706591754	1.175952176	-0.18310547	-1.7700195	1.953125	0.7225586060000001	9.5619384	-0.3229980432	-0.061035156	0.61035156	-0.5493164	1539960100.726
-7.702905252000001	-4.721752896	-3.4656494600000003	-0.8544922	0.18310547	1.4038086	8.2520018	-2.978759784	-1.000097644	-0.061035156	0.061035156	-1.4648438	8.906372300000001	3.7874510800000003	-1.3769287140000002	0	-0.24414062	1.2817383	-9.987817000000001	-0.5239746106000001	-0.57421875	-0.061035156	-2.746582	0	2.93330072	8.7030027	1.0575195288	-0.24414062	-1.5258789	1.8310547	0.061010742800000003	9.671997300000001	-0.553881839	0.12207031	0.061035156	-0.36621094	1539960100.766
-7.7878417540000004	-4.786352536	-3.50393071	-0.48828125	0.24414062	1.3427734	8.45297824	-3.10676268	-1.412817392	-0.061035156	0	-1.5869141	9.0858152	3.6510742800000004	-1.3984619600000001	0.12207031	0.12207031	0.9765625	-9.89091754	-0.22131347840000004	-0.19499511780000003	-0.12207031	-2.4414062	0	2.93330072	8.7030027	1.0575195288	-0.24414062	-1.159668	1.6479492	-0.1495361322	9.81914038	-0.4521972644	0.061035156	-0.30517578	-0.24414062	1539960100.806
-8.09169928	-4.269555710000001	-3.6618408540000003	-0.48828125	-0.24414062	1.159668	8.14433606	-2.978759784	-1.403247104	-0.18310547	-0.12207031	-1.5258789	9.04633786	3.584082068	-1.259692392	0	-0.24414062	0.91552734	-9.92919928	-0.16628417539999998	0.11723633180000001	0.061035156	-2.319336	0.061035156	2.783764676	8.6264402	1.002490216	-0.18310547	-0.9765625	1.4038086	0.2524169928	9.780859620000001	-0.45100097840000003	0.061035156	-0.24414062	-0.18310547	1539960100.846
-8.150317392	-3.9070800720000003	-3.6893554320000006	-0.5493164	-0.4272461	0.91552734	7.9062744600000014	-2.9117675720000005	-1.141259784	-0.18310547	-0.12207031	-1.5258789	9.122900360000001	3.5960449280000004	-1.490576178	0.18310547	-0.24414062	0.79345703	-10.10983876	-0.30625	0.41271972840000004	0	-1.953125	0	2.783764676	8.6264402	1.002490216	0	-0.91552734	1.159668	0.15073241820000002	9.80239218	-0.41870117800000006	0.12207031	-0.12207031	-0.061035156	1539960100.886
-8.03547374	-3.9022949280000003	-3.4297608800000003	-0.30517578	-0.061035156	0.8544922	7.62993161	-2.9057862400000003	-1.2501221040000001	0	0.061035156	-1.0375977	9.210229532000001	3.6510742800000004	-1.7597412140000002	0.30517578	0	0.61035156	-10.003369600000001	-0.31223143000000003	0.75366214	0.12207031	-1.7700195	-0.061035156	2.99191893	8.70778804	1.1508300720000002	0.061035156	-0.9765625	0.91552734	-0.03828125	9.76889676	-0.5849853534	0.061035156	-0.30517578	-0.12207031	1539960100.926
-8.100073380000001	-3.53742662	-3.466845746	-0.12207031	0.12207031	0.6713867	7.8177491	-2.85314946	-0.965405252	0.4272461	1.7089844	-0.79345703	9.5870607	3.66303714	-1.6843750000000002	0.24414062	-0.18310547	0.48828125	-10.000976440000002	-0.4342529254	1.053930661	0.12207031	-1.5869141	-0.18310547	3.2072509000000005	8.903979532000001	1.0886230432000001	0.061035156	-0.79345703	0.5493164	0.3337646466	9.7150634	-0.5909667932	0.18310547	-0.061035156	0	1539960100.966
-8.10844748	-3.4154052520000002	-3.708496106	-0.61035156	0.061035156	0.36621094	7.549780252000001	-2.6222655759999998	-1.006079074	0.48828125	0.91552734	-0.7324219	9.9698732	3.5362304320000004	-1.592260782	0.30517578	0	0.48828125	-10.064379500000001	-0.40554199280000003	1.168774411	0.18310547	-1.3427734	-0.24414062	3.1498290740000003	8.6766848	0.92473143	0.12207031	-0.8544922	0.30517578	0.07536621106000001	9.734204074	-0.534741214	0	-0.18310547	-0.061035156	1539960101.006
-8.47929712	-3.4369384000000003	-3.61638179	-0.48828125	0.30517578	0.30517578	7.649072480000001	-2.3949707460000003	-1.1711669928000001	0.48828125	-0.48828125	-0.5493164	9.89809604	3.4596679320000003	-1.451098642	0.36621094	0.12207031	0.4272461	-10.0560054	-0.30744628600000007	1.23696286	0.61035156	-1.2817383	-0.30517578	3.3675537140000005	8.740087860000001	0.915161142	0.061035156	-0.9765625	0.18310547	0.3182128894	9.677978240000002	-0.54191893	-0.061035156	-0.36621094	0	1539960101.046
-8.66711412	-3.369946286	-4.00996106	-0.36621094	-0.30517578	0.24414062	8.113232428000002	-2.05522464	-0.9989013580000001	0.61035156	-0.6713867	-0.4272461	9.7066893	3.3101317900000002	-1.4463134979999999	0.24414062	0.24414062	0.24414062	-10.078735520000002	-0.35888672120000004	1.66403804	0.061035156	-0.7324219	-0.18310547	4.257592752	9.267651260000001	0.6806884980000001	-0.061035156	-1.2207031	0	0.6519775360000001	9.82033696	-0.6077148560000001	0	0.18310547	0	1539960101.086
-8.39316394	-3.4907714660000004	-4.015942392	-0.5493164	-0.79345703	0.18310547	8.576196580000001	-1.56354982	-1.015649411	0.6713867	-0.91552734	-0.24414062	9.74138179	3.007470746	-1.199877896	0.30517578	-0.061035156	-0.18310547	-9.987817000000001	-0.5550781250000001	1.8243408540000001	-0.24414062	-0.5493164	-0.24414062	4.257592752	9.267651260000001	0.6806884980000001	-0.18310547	-0.79345703	-0.36621094	0.193798822	9.852636780000001	-0.5490966754000001	0	0.24414062	-0.061035156	1539960101.126
-8.32617212	-3.4656494600000003	-3.593652356	-0.18310547	-0.48828125	0.061035156	9.1875	-1.091015625	-1.0192382788	0.48828125	-1.2207031	0.061035156	10.252197480000001	2.516992212	-0.7129882787999999	0.12207031	-0.061035156	-0.36621094	-9.936376800000001	-0.534741214	1.7417969240000002	-0.4272461	-0.30517578	-0.24414062	4.326977536	8.97336412	0.57421875	-0.18310547	-0.36621094	-0.4272461	0.1997802716	9.718652160000001	-0.708203125	0	0.18310547	0.061035156	1539960101.166
-8.21611322	-3.2790283540000003	-3.7276367800000005	-0.36621094	-0.30517578	-0.12207031	9.786840560000002	-0.7440917932000001	-0.966601538	0.61035156	-0.8544922	0	10.59672824	2.146142572	-1.052734375	0.12207031	0.12207031	-0.30517578	-9.78444838	-0.3026611322	1.6712158540000002	-0.4272461	0	-0.12207031	4.309033246	8.498437500000001	0.461767572	-0.18310547	-0.061035156	0.061035156	0.0729736322	9.80717752	-0.6447998200000001	-0.061035156	0.12207031	0.061035156	1539960101.206
-8.432641574	-3.3089355040000004	-3.609204074	-0.061035156	-0.24414062	-0.12207031	10.25817842	-0.576611322	-1.620971646	0.30517578	-0.30517578	-0.18310547	10.82522014	2.463159146	-1.5216797120000003	0.061035156	0.4272461	-0.18310547	-9.66003444	-0.16508788940000002	1.565942392	-0.24414062	0.061035156	-0.061035156	4.37961412	8.50441893	0.4689453076	0.061035156	0.7324219	0.18310547	0.10288086060000001	9.76291484	-0.7034179712000002	-0.12207031	0.061035156	0.061035156	1539960101.246
-8.53073732	-3.2909912140000004	-3.890332068	-0.12207031	-0.36621094	-0.18310547	10.225878600000001	-0.8290283540000001	-1.75495607	-0.061035156	-0.12207031	-0.36621094	10.778564300000001	3.2144287140000003	-1.3829101440000002	0	0.36621094	0	-9.73659694	-0.2619873004	1.677197284	-0.24414062	0.12207031	-0.12207031	3.7431884000000006	8.761621106	0.501245108	0.24414062	1.2817383	0.18310547	0.31342773560000003	9.7485598	-0.7680175720000001	-0.061035156	0.061035156	0.12207031	1539960101.286
-8.425463760000001	-3.3603759000000006	-3.964501996	0	-0.48828125	-0.12207031	9.8083741	-1.320703076	-1.4044433900000002	-0.061035156	-0.30517578	-0.4272461	10.47709964	3.9130616000000003	-1.350610324	-0.061035156	0.12207031	0.18310547	-9.797607428000001	-0.1614990216	1.70471196	-0.12207031	0.18310547	-0.12207031	3.011059604	9.154003894	0.7428955072	0.18310547	0.79345703	0.061035156	0.3517089856000001	9.750951980000002	-0.7416992212000001	-0.12207031	0.12207031	0.12207031	1539960101.326
-8.328564300000002	-3.6104003600000003	-3.7886474640000007	0.18310547	-0.061035156	-0.12207031	9.482983426	-1.723852536	-1.1209228240000002	0.061035156	-0.18310547	-0.36621094	9.926807100000001	4.1331787140000005	-1.443920926	-0.12207031	0.36621094	0.18310547	-9.8334964	-0.037084961060000005	1.6783935700000001	-0.061035156	0.24414062	-0.12207031	2.86870108	9.45786142	1.0419677520000001	-0.12207031	0.18310547	0.12207031	0.42109375000000004	9.765307608	-0.8158691100000001	-0.24414062	-0.24414062	0.18310547	1539960101.366
-8.126391574000001	-3.7240478240000003	-4.0338867800000004	0.30517578	0.18310547	-0.12207031	9.095385880000002	-1.814770468	-1.4606689300000002	-0.12207031	0.061035156	-0.30517578	9.506909440000001	4.143945288	-1.35419928	-0.24414062	0	0	-9.90407698	0.22849121400000003	1.506127896	0.061035156	0.4272461	-0.18310547	2.828027356	9.481787140000002	0.8888427520000001	-0.4272461	0	-0.12207031	1.0826415740000002	9.850244600000002	-0.7141846040000002	-0.4272461	-0.12207031	0.4272461	1539960101.407
-8.09528804	-4.257592752	-3.7611327880000003	0.7324219	-0.48828125	-0.24414062	8.748461960000002	-1.6472900360000002	-1.739404254	-0.4272461	0	0	9.19946286	4.179833966	-1.053930661	-0.6713867	-0.12207031	-0.24414062	-9.911254500000002	0.592163089	1.3948730040000001	0.36621094	0.5493164	-0.24414062	2.4978514400000003	9.35258786	0.7692138580000001	-0.5493164	-0.18310547	-0.30517578	1.1017822480000001	9.70310054	-0.7129882787999999	-0.36621094	0.18310547	0.5493164	1539960101.446
-7.8883300720000005	-4.317407248	-3.8281250000000004	1.0375977	0.12207031	-0.24414062	8.62285144	-1.449902356	-1.8052001800000002	-0.6713867	0.24414062	0.24414062	9.0427491	4.38200679	-0.855346646	-1.0986328	-0.24414062	-0.36621094	-9.92919928	0.9331054712000001	1.276440396	0.91552734	0.79345703	-0.24414062	1.924829074	9.431542932000001	0.9295165740000001	-0.6713867	-0.48828125	-0.48828125	1.262084964	9.669604532000001	-0.5191894568000001	-0.061035156	0.5493164	0.8544922	1539960101.486
-7.929003894000001	-4.659545926000001	-3.881957968	1.0986328	0.4272461	-0.4272461	8.49125998	-1.2010742212	-1.8566405760000002	-1.0375977	0.18310547	0.4272461	9.0092527	4.71816394	-0.8170653959999999	-1.5258789	-0.61035156	-0.48828125	-9.96508786	0.8278320288	1.3111327879999999	1.4648438	0.91552734	-0.4272461	1.924829074	9.431542932000001	0.9295165740000001	-0.7324219	-0.7324219	-0.7324219	-0.2536132788	10.03207968	-0.643603534	-0.61035156	0.061035156	0.91552734	1539960101.526
-8.152710160000002	-5.267260880000001	-3.5362304320000004	1.953125	-0.79345703	-0.61035156	8.575000000000001	-0.9020019568000001	-2.0911132200000004	-1.0375977	0.18310547	0.4272461	9.09179712	5.042358426000001	-0.5479003894	-1.8920898	-0.61035156	-0.61035156	-10.251000900000001	0.5873779254	1.373339856	1.8920898	1.3427734	-0.61035156	2.0253173920000003	9.785644568	1.070678714	-0.9765625	-1.159668	-1.0986328	-0.44980469240000004	9.66003444	-0.846972644	-0.7324219	-0.79345703	1.4038086	1539960101.566
-8.101269568000001	-5.389282248	-2.733520468	3.0517578	-1.2817383	-0.30517578	8.756836060000001	-0.7967285340000001	-2.0743652160000003	-1.953125	0.4272461	1.0375977	9.121704074	5.240942392	-0.5598632788000001	-2.4414062	-0.61035156	-0.5493164	-10.120605040000001	0.5586669928	1.184326178	2.4414062	1.8920898	-0.79345703	1.832714856	9.43034694	1.546801718	-1.2817383	-1.5258789	-1.4038086	0.15910644960000003	9.737792932000001	-0.458178714	-0.36621094	-0.48828125	1.5869141	1539960101.606
-7.718457068	-4.565038940000001	-1.9595214660000002	3.4179688	0	0	8.89680162	-0.7728027160000001	-2.3219971040000003	-2.2583008	0.61035156	1.0375977	9.261669928000002	5.343823380000001	-0.5861816394	-2.746582	-1.0375977	-0.7324219	-9.480590560000001	0.1459472644	0.8756836060000002	3.2348633	2.2583008	-0.9765625	1.832714856	9.43034694	1.546801718	-1.4648438	-1.6479492	-1.5869141	0.6089111420000001	9.65883786	0.0693847644	0.18310547	-0.48828125	1.8310547	1539960101.646
-8.332153060000001	-3.927417032	-2.215527356	3.479004	1.8920898	-0.24414062	8.901586960000001	-0.6818847840000001	-2.7729980040000006	-2.9296875	0.79345703	0.9765625	9.43273912	5.49934056	-0.27993163940000004	-3.0517578	-1.0375977	-0.6713867	-9.290380890000002	-0.88645018	0.539526358	3.540039	1.8920898	-0.9765625	1.90808107	9.32746556	2.173657248	-1.4648438	-1.6479492	-1.7089844	1.156811502	9.859814300000002	0.33615722840000006	0.18310547	-1.5869141	2.0141602	1539960101.686
-9.087011780000001	-4.002783246	-3.27663588	3.112793	2.380371	-0.36621094	8.7364991	-0.6447998200000001	-2.89741214	-3.2958984	0.79345703	1.0375977	9.725830072	5.707495108000001	-0.1244140625	-3.1738281	-1.2207031	-0.6713867	-9.682763580000001	-1.8063964660000003	0.49406739200000005	3.3569336	1.6479492	-0.6713867	1.924829074	9.96508786	2.686865216	-1.5258789	-2.1972656	-1.6479492	-0.732128894	11.009448380000002	-0.5586669928	-0.7324219	-3.112793	1.953125	1539960101.726
-8.93867212	-4.62246106	-3.027807608	3.2348633	1.159668	0.12207031	9.19348143	-0.893627896	-3.2383545320000002	-3.540039	1.4648438	1.159668	10.222289840000002	5.82353534	-0.2823242212	-3.4179688	-1.3427734	-0.79345703	-9.917236420000002	-2.05522464	0.32060547120000005	3.0517578	1.6479492	-0.4272461	1.924829074	9.96508786	2.686865216	-1.8310547	-3.2958984	-1.4648438	-1.6903564300000002	10.886230040000001	-0.5455078076000001	-1.6479492	-5.065918	1.7700195	1539960101.766
-8.009155252000001	-4.409521466	-2.4930663940000004	2.9296875	1.5258789	0.36621094	9.77966304	-1.524072284	-3.92023912	-3.6621094	1.8310547	1.5258789	10.393359620000002	5.624951080000001	-0.4139160144	-3.7231445	-2.0141602	-0.61035156	-9.32866214	-1.594653354	0.026318359620000002	3.3569336	1.2817383	0	1.6185790740000001	9.589452880000001	2.45	-1.6479492	-3.90625	-1.4038086	-1.3673584260000002	10.485473740000002	-0.52995607	-2.2583008	-7.1411133	1.0986328	1539960101.806
-7.900292932000001	-4.3425292540000004	-2.377026358	2.6855469	2.380371	0.6713867	10.107446580000001	-2.356689496	-4.438232428	-4.0283203	1.4038086	1.5869141	10.302441100000001	5.52565944	-0.3971679712	-4.0283203	-2.380371	0.061035156	-8.802294928000002	-1.355395468	-0.34931639400000003	3.9672852	0.6713867	0.48828125	0.745288089	8.57978534	2.174853534	-1.159668	-4.1503906	-1.2207031	0.1303955072	10.321582460000002	-0.12800292540000002	-3.1738281	-7.385254	0.8544922	1539960101.846
-8.1239991	-4.76242662	-2.3746337860000004	2.9907227	2.0751953	0.91552734	10.231860520000001	-2.8244384000000005	-3.8963134000000004	-4.0283203	1.4038086	1.5869141	9.81914038	5.540014480000001	-0.708203125	-4.211426	-2.4414062	0.61035156	-9.030786240000001	-1.506127896	-0.309838858	4.4555664	0.18310547	0.6713867	0.745288089	8.57978534	2.174853534	-0.6713867	-4.5776367	-0.91552734	1.5551757200000003	10.25339308	-0.061010742800000003	-4.8828125	-6.713867	0.30517578	1539960101.886
-7.8237304320000005	-4.966992212	-2.138964856	3.3569336	2.1972656	1.0986328	9.9949955	-2.613891574	-3.069677716	-4.211426	2.5634766	1.0986328	9.53083516	5.700317392	-1.268066394	-4.0283203	-2.6245117	0.6713867	-9.49733876	-1.8159667540000002	-0.07895508180000001	4.5776367	0.36621094	0.6713867	1.302758786	9.13725589	2.158105432	-0.61035156	-4.8217773	-0.7324219	1.35419928	9.8514402	0.05144042932000001	-5.432129	-6.7749023	-0.12207031	1539960101.926
-7.939770468000001	-5.132080072	-2.173657248	3.2958984	3.3569336	1.0986328	9.605004892	-2.34113768	-2.6641358800000003	-4.3945312	2.380371	0.91552734	9.439917032	5.71586911	-1.579101538	-3.9672852	-2.5024414	0.79345703	-9.67917482	-1.9942138580000002	-0.002392578076	4.5166016	0.30517578	0.6713867	1.610205072	9.53442392	2.0659912140000003	-0.6713867	-4.760742	-0.79345703	1.4606689300000002	9.32148462	-0.7680175720000001	-2.9907227	-6.8969727	0.4272461	1539960101.966
-8.23764676	-4.909570288	-2.5050292540000005	3.9672852	2.1972656	1.4038086	9.366943390000001	-2.292089856	-2.6150878600000005	-4.4555664	2.2583008	0.7324219	9.41599092	5.5806884000000005	-1.5300537140000001	-3.9672852	-2.5024414	0.8544922	-9.82153354	-1.70471196	0.00478515625	4.638672	0.48828125	0.7324219	1.610205072	9.53442392	2.0659912140000003	-0.6713867	-4.8217773	-0.79345703	1.008471646	9.120507788000001	-1.5934570680000002	-2.1362305	-7.385254	0	1539960102.006
-7.834497300000001	-4.5901612400000005	-2.1616942900000002	3.6621094	2.4414062	1.5258789	9.213818390000002	-2.27893071	-2.9847412140000005	-4.3945312	2.2583008	0.6713867	9.521264480000001	5.522070288000001	-1.2704589660000003	-4.0283203	-2.5024414	0.9765625	-9.630126800000001	-1.6903564300000002	-0.01076660144	4.9438477	0.4272461	0.6713867	1.50493161	9.45307608	1.8937255400000002	-0.5493164	-4.8217773	-0.79345703	1.276440396	8.301049820000001	-2.013354532	-0.79345703	-8.117676	0	1539960102.046
-7.93618161	-4.171459964	-1.906884784	3.7841797	3.2958984	1.8310547	8.84296875	-2.209545926	-3.334057608	-4.4555664	2.0751953	0.61035156	9.49494658	5.468237320000001	-1.0443603240000001	-4.0893555	-2.5024414	1.0986328	-9.407617212	-2.0253173920000003	-0.1124511682	5.004883	0.4272461	0.6713867	1.6736084260000001	9.266455072	2.12341304	-0.48828125	-4.760742	-0.79345703	3.5326415740000003	7.54738768	-2.04326178	0.5493164	-7.507324	0.4272461	1539960102.086
-9.04155252	-3.9429687500000004	-2.454785144	3.8452148	3.479004	1.8920898	8.74367662	-2.3016601440000004	-3.5469971040000003	-4.5166016	2.2583008	0.61035156	9.433935700000001	5.2995607	-0.965405252	-4.0893555	-2.5634766	1.0986328	-9.34541034	-2.253808606	-0.3182128894	4.638672	0.061035156	0.79345703	1.6736084260000001	9.266455072	2.12341304	-0.4272461	-4.760742	-0.6713867	6.3534909200000005	7.393066394000001	-2.2107422120000004	0.91552734	-6.4697266	0.5493164	1539960102.126
-9.23654802	-4.334155252	-3.6127929320000005	3.540039	2.8076172	1.4648438	8.72453624	-2.463159146	-3.5888672120000003	-4.5166016	2.4414062	0.5493164	9.689941394000002	5.248120108000001	-1.138867212	-4.0283203	-2.5024414	1.0986328	-9.273632788	-1.8973144960000001	-0.2237060504	4.4555664	-0.12207031	0.9765625	1.622167932	9.413598740000001	1.990625	-0.48828125	-5.1879883	-0.30517578	7.912255890000001	8.653955072	-1.100585962	1.5869141	-2.319336	-0.48828125	1539960102.166
-8.59055162	-4.966992212	-2.6760987400000005	3.9672852	1.953125	2.319336	8.826220746	-2.80051268	-3.59484874	-4.4555664	2.1362305	0.48828125	10.158886780000001	5.2828125	-1.4558837860000002	-4.1503906	-2.319336	1.159668	-9.85502896	-0.9785644568000001	0.02153320288	4.5776367	-0.18310547	0.91552734	1.5384277160000002	9.67080072	1.5085204680000002	-0.5493164	-5.3710938	0	5.351000900000001	10.49624002	1.222607428	0.061035156	-0.12207031	-1.0375977	1539960102.206
-8.00676268	-5.14763179	-2.3208007200000003	3.479004	2.2583008	2.5634766	8.960205072	-3.1713623200000005	-3.5733153960000004	-4.4555664	2.1362305	0.48828125	10.389770860000002	5.4108152	-1.8231445680000002	-4.333496	-2.380371	1.5258789	-9.36455072	-0.3959716754	-0.15073241820000002	4.8828125	-0.5493164	0.7324219	1.2907959260000001	9.883740020000001	0.840991214	-0.61035156	-5.3100586	0.18310547	5.685961960000001	9.210229532000001	1.3685547120000001	0.24414062	-0.24414062	-0.061035156	1539960102.246
-8.098876800000001	-4.672705072	-3.420190396	4.5776367	3.2348633	2.4414062	8.960205072	-3.1713623200000005	-3.5733153960000004	-4.3945312	1.8310547	0.4272461	10.2761232	5.28999002	-2.211938498	-4.3945312	-2.0141602	1.7089844	-9.637304712	-0.16389160340000003	0.01315917932	4.760742	-0.61035156	0.7324219	1.3793212860000001	9.96628444	0.60651857	-0.5493164	-5.126953	0.24414062	1.216625998	9.354980432000001	-0.6926513580000001	0.30517578	-3.9672852	0.24414062	1539960102.286
-7.358374100000001	-5.042358426000001	-4.349707068	4.5776367	3.540039	2.746582	8.808276260000001	-3.20366214	-2.1305908540000003	-4.4555664	2.1362305	0	10.16127896	5.121313400000001	-2.668920926	-4.211426	-1.4038086	1.7089844	-9.603808606000001	0.3014648462	0.03349609424	4.699707	-0.8544922	0.48828125	1.5731201080000001	10.1313723	0.33137207460000007	-0.9765625	-5.1879883	0.6713867	1.5384277160000002	9.945947480000001	-0.15910644960000003	0.24414062	-3.7841797	-0.48828125	1539960102.326
-6.619067392	-4.98852536	-4.4980469240000005	4.5776367	3.540039	2.9296875	8.68745108	-3.0613037140000006	-1.52526857	-4.4555664	1.6479492	-0.12207031	10.064379500000001	5.005273560000001	-3.1306884000000004	-4.272461	-1.4648438	1.7089844	-9.85742212	1.0144531250000002	0.1614990216	4.8217773	-0.79345703	0.18310547	1.491772464	10.19716754	-0.2428466754	-1.3427734	-5.1879883	0.91552734	2.879467752	9.24492212	-0.2524169928	1.0986328	-2.0141602	0	1539960102.366
-7.1585937500000005	-4.7983153960000005	-5.63452176	4.333496	4.1503906	2.4414062	8.786743210000001	-3.2048584260000004	-1.415209964	-4.5776367	1.6479492	-0.30517578	9.941162140000001	4.93588858	-3.570922824	-4.5776367	-1.4038086	1.7700195	-10.4304438	1.2022705072	0.39238280760000005	5.126953	-1.0986328	0.12207031	1.39008786	10.233057100000002	-0.7608398560000001	-1.2817383	-4.699707	0.8544922	1.7035155760000003	9.447094748	-1.5731201080000001	0.48828125	-2.5024414	0.12207031	1539960102.406
-8.126391574000001	-4.492065396	-6.62385234	4.333496	2.4414062	2.1972656	8.789135880000002	-3.4046385800000003	-1.5085204680000002	-4.699707	1.7700195	-0.30517578	9.64328624	4.846167032	-3.77548822	-4.638672	-1.4038086	1.5869141	-11.1015625	1.003686502	0.702221646	5.004883	-0.36621094	0.12207031	1.676000998	10.40292932	-1.063500998	-1.2207031	-4.760742	0.61035156	0.8290283540000001	9.8514402	-2.410522464	0.61035156	-3.479004	0.18310547	1539960102.446
-8.005566394	-4.304248004000001	-6.0376709260000005	3.7231445	1.6479492	2.0751953	8.95063498	-3.762329074	-1.3051513580000003	-4.760742	1.4038086	0.061035156	9.25090306	4.689453076	-3.7072998200000002	-4.760742	-1.7089844	1.2817383	-10.73430162	1.0826415740000002	0.7141846040000002	4.9438477	0	0.12207031	1.676000998	10.40292932	-1.063500998	-1.2817383	-4.8217773	0.24414062	1.19270018	10.344311600000001	-2.7179687500000003	0.48828125	-2.746582	-0.18310547	1539960102.486
-7.303344748	-4.0685790740000005	-5.243335160000001	3.7231445	2.0751953	2.1362305	9.220996106000001	-4.06379393	-0.9343017572	-4.760742	1.4648438	0.30517578	8.93029802	4.309033246	-3.7551512600000003	-4.638672	-1.8310547	1.0986328	-10.02250998	1.1101562500000002	0.6101074280000001	5.065918	0	0	1.818359424	10.085913040000001	-1.022827176	-1.2817383	-4.699707	-0.061035156	0.949853534	10.04284694	-2.274145468	0.4272461	-2.8076172	-0.5493164	1539960102.526
-7.342822480000001	-4.209741214	-4.7995117800000004	4.0893555	2.746582	2.319336	9.211425720000001	-4.041064496	-0.8720947480000001	-4.9438477	1.7700195	0.36621094	8.84057608	3.9393798920000007	-3.753955072	-4.638672	-1.6479492	0.9765625	-9.481787140000002	0.8613281250000001	0.6459961060000001	4.8217773	0	0.061035156	1.9894287140000002	9.04992662	-0.770410144	-1.3427734	-4.272461	-0.12207031	0.840991214	9.505712860000001	-2.5445067900000002	0.36621094	-3.479004	-0.61035156	1539960102.566
-7.640698380000001	-4.2240966460000005	-4.7253417540000004	4.699707	2.1972656	2.5634766	8.742480432	-3.782666034	-0.6507812500000001	-4.8828125	1.8920898	0.12207031	8.91953125	3.609204074	-3.7240478240000003	-4.4555664	-1.7089844	0.91552734	-9.35617662	0.7572509980000001	0.793139676	4.638672	0	0.061035156	1.9894287140000002	9.04992662	-0.770410144	-1.2817383	-4.0893555	-0.24414062	1.9128662140000001	9.335839660000001	-2.3255859620000003	0.48828125	-3.7841797	-0.30517578	1539960102.606
-7.647875900000001	-3.643896466	-4.652368210000001	5.126953	2.1972656	2.380371	8.07734375	-3.3567871400000002	-0.8170653959999999	-4.8828125	1.8920898	0.12207031	9.249707068000001	3.379516574	-3.4788086060000003	-4.333496	-1.5869141	0.8544922	-9.500927520000001	0.793139676	0.9785644568000001	4.5776367	-0.061035156	0.061035156	2.185620108	8.993701080000001	-0.778784146	-1.159668	-4.0283203	-0.30517578	2.1437500000000003	9.372924820000001	-1.8434814300000002	0.18310547	-4.1503906	0	1539960102.646
-8.2005616	-2.8017089660000005	-4.8796630400000005	5.065918	1.953125	2.319336	7.665820288000001	-3.06608876	-1.1173339660000001	-4.5166016	1.4038086	0.18310547	9.614575180000001	3.3197021760000003	-2.969189496	-4.3945312	-1.4648438	0.6713867	-9.756933606	0.800317392	1.2919922120000003	4.699707	0.061035156	-0.061035156	3.0206298920000005	9.609789840000001	-0.5275634784000001	-1.0986328	-3.7841797	-0.36621094	2.3674560700000002	9.567919928000002	-1.4774170320000002	-0.12207031	-4.4555664	0.4272461	1539960102.686
-8.187402160000001	-2.3351562500000003	-4.577001996	4.760742	1.4038086	2.0141602	7.567724640000001	-2.9249266200000004	-1.24294429	-4.333496	1.0986328	0.30517578	9.87895468	3.3843016200000005	-2.6390135800000003	-4.3945312	-1.3427734	0.4272461	-9.656445288	0.309838858	1.4546875000000001	4.9438477	0.061035156	-0.36621094	3.0206298920000005	9.609789840000001	-0.5275634784000001	-1.159668	-3.540039	-0.48828125	2.5636474640000007	9.10734874	-1.927221646	-0.36621094	-4.272461	0.36621094	1539960102.726
-7.814160340000001	-2.4811035340000003	-4.44421376	4.272461	1.7700195	1.4648438	7.730419928000001	-2.7550537140000007	-1.2178222840000001	-4.211426	1.0375977	0.48828125	10.09548372	3.302954074	-2.39138179	-4.211426	-0.8544922	0.24414062	-9.46743161	-0.34453125	1.355395468	4.272461	0.30517578	-0.48828125	3.4034423920000005	9.666015380000001	-0.1459472644	-1.5258789	-3.6010742	-0.5493164	2.70361322	9.152807608000002	-1.9427734620000003	-0.18310547	-3.6621094	0.30517578	1539960102.766
-8.374023560000001	-2.726342752	-4.2061523560000005	3.6010742	1.7089844	1.4648438	7.914648560000001	-2.512207068	-1.227392572	-4.211426	0.91552734	0.61035156	10.200757280000001	3.05053714	-2.11743161	-4.0893555	-0.8544922	0.061035156	-9.207836960000002	-0.2811279254	1.119726538	4.0893555	0.12207031	-0.61035156	3.39746106	9.08342302	-0.17585449280000004	-1.8310547	-3.7841797	-0.4272461	2.03488768	9.21860324	-1.4044433900000002	-0.6713867	-3.540039	0.18310547	1539960102.806
-9.169555710000001	-2.5074219240000004	-4.17265625	3.479004	0.5493164	1.7089844	8.222094748	-2.3531005400000002	-1.204663089	-4.211426	0.91552734	0.61035156	10.383788940000002	2.9368896760000003	-1.990625	-3.9672852	-0.6713867	-0.061035156	-9.016430710000002	-0.2835205072	0.9199462860000001	3.8452148	0.12207031	-0.8544922	3.39746106	9.08342302	-0.17585449280000004	-2.0751953	-3.540039	-0.24414062	1.4211913940000003	9.253295926000002	-1.315917932	-0.5493164	-4.0283203	0.4272461	1539960102.846
-8.97097194	-2.018139676	-3.7683105040000004	3.3569336	-0.24414062	1.7089844	8.56303714	-2.3794189300000004	-1.24294429	-4.1503906	0.61035156	0.48828125	10.72951628	3.131884784	-2.0671875	-4.0283203	-0.48828125	-0.061035156	-8.608496106	-0.24643554320000002	0.879272464	3.540039	-0.061035156	-1.159668	3.4154052520000002	9.33464357	-0.095703125	-2.0751953	-3.3569336	-0.12207031	1.4738280760000002	9.20544429	-1.102978534	-0.48828125	-3.7231445	0.18310547	1539960102.886
-8.738891574	-2.446411142	-4.440625000000001	1.7700195	1.5258789	0.7324219	8.83220198	-2.442822284	-1.2501221040000001	-4.0893555	0.061035156	0	11.038159440000001	3.53742662	-2.1485351440000002	-3.90625	-0.6713867	-0.061035156	-9.788037140000002	-0.6400146760000001	0.7440917932000001	4.0893555	-1.0375977	-1.5258789	3.7683105040000004	10.33713408	0.6627441100000001	-2.2583008	-3.1738281	0.061035156	2.5229737400000003	8.6766848	-0.840991214	0.061035156	-3.1738281	0.24414062	1539960102.926
-10.21391574	-4.783959964000001	-4.39277356	1.2207031	2.1972656	0.8544922	9.31669928	-2.6079101440000003	-1.193896466	-3.9672852	-0.12207031	-0.30517578	11.0931884	3.9716797120000003	-2.06120607	-3.540039	-0.61035156	-0.24414062	-12.0466304	-2.0121582460000003	0.8708984620000001	3.7231445	-0.061035156	-1.7700195	3.7683105040000004	10.33713408	0.6627441100000001	-2.5024414	-3.6621094	-0.061035156	3.42497554	9.770092752000002	-1.000097644	-0.18310547	-2.9296875	0.5493164	1539960102.966
-10.09907248	-5.806787140000001	-4.62246106	3.0517578	-1.5258789	1.3427734	9.87895468	-3.0325927520000002	-1.5025390379999999	-3.6010742	-0.48828125	-0.18310547	11.33603534	4.356884784	-1.9391846040000003	-3.4179688	-0.18310547	-0.48828125	-12.288280760000001	-2.816064496	0.36367187500000003	2.8686523	0.5493164	-1.953125	3.9369873200000005	10.985522659999999	1.1807373200000002	-2.5634766	-4.211426	-0.48828125	3.9214355040000006	11.41379442	0.516796875	-1.5869141	-3.6010742	1.6479492	1539960103.006
-7.777075180000001	-5.324682608000001	-1.771704074	4.1503906	-6.7749023	1.0375977	10.57160692	-3.6893554320000006	-2.421289038	-3.3569336	-0.12207031	0.30517578	11.05371106	4.453784146	-1.47263179	-3.3569336	-0.12207031	-0.4272461	-10.36584514	-2.077954074	-0.5658447284000001	1.953125	0.8544922	-1.2817383	2.1102538940000004	8.00676268	2.9799560700000005	-1.953125	-3.6621094	-0.8544922	5.886938400000001	13.36972644	2.746679712	-3.6621094	-4.5776367	3.9672852	1539960103.046
-6.32238768	-4.1260009	-1.106567392	1.5258789	6.3476562	0.48828125	10.918529860000001	-4.23964856	-2.7993163940000003	-3.1738281	0.5493164	0.36621094	10.316797120000002	4.652368210000001	-0.838598642	-3.0517578	-0.36621094	0.30517578	-9.004467752000002	-1.56953125	-1.5958496400000002	2.9907227	0.061035156	-0.4272461	2.1102538940000004	8.00676268	2.9799560700000005	-1.3427734	-2.0141602	-0.48828125	1.8410888580000002	11.81455072	3.15102536	-3.6010742	-4.5776367	5.3710938	1539960103.086
-10.1325679	-3.338842752	-3.20366214	1.2207031	4.9438477	0.4272461	10.4041259	-3.926220746	-2.4619628600000003	-2.8686523	0.7324219	0.061035156	9.666015380000001	5.2337644800000005	-0.71538089	-2.6855469	-0.5493164	0.61035156	-9.554760880000002	-2.25859375	-0.9331054712000001	3.112793	-0.24414062	0.18310547	1.2513183900000002	7.923022660000001	3.53742662	-0.7324219	-1.5258789	0.18310547	-3.4823974640000004	13.77526808	0.015551758180000002	-2.4414062	-6.652832	5.432129	1539960103.126
-9.884936600000001	-4.300659146	-3.4237792540000007	3.2958984	-3.8452148	0.79345703	9.97585414	-3.4417237400000005	-2.293286142	-2.5634766	1.0986328	0.18310547	9.38847644	5.675195288	-0.7500732428000001	-2.5024414	-1.2817383	0.4272461	-9.861010880000002	-2.527758786	-0.26318359620000004	2.5634766	0.12207031	0.12207031	1.8028076080000002	9.30234375	3.029003894	-0.4272461	-2.8686523	0	-1.9547363220000002	11.570508180000001	-1.610205072	-3.4179688	-6.652832	5.432129	1539960103.166
-6.902587860000001	-3.8532471040000003	-1.070678714	2.9907227	-0.61035156	0.7324219	9.651660340000001	-3.109155252	-2.4906739200000003	-2.5634766	1.0986328	0.18310547	9.081030252000001	5.10217302	-0.6316406250000001	-2.319336	-1.5258789	0.4272461	-9.210229532000001	-2.1616942900000002	0.011962890380000002	2.6855469	0.18310547	0.24414062	1.8028076080000002	9.30234375	3.029003894	-0.5493164	-3.2958984	-0.4272461	1.4822021760000001	10.396948380000001	-0.27993163940000004	-3.112793	-4.0283203	4.4555664	1539960103.206
-6.3654540740000005	-3.1330810700000002	-1.0479492212000001	1.5258789	5.065918	0.5493164	9.230566394	-2.60910643	-2.6354248200000003	-2.6245117	0.91552734	0.5493164	8.865698380000001	4.2336670320000005	-0.10288086060000001	-2.2583008	-1.2817383	0.5493164	-8.570214660000001	-1.98464357	0.07058105432	2.8076172	0.12207031	0.6713867	1.9415771760000002	8.082128894	2.8986084260000005	-0.61035156	-3.2348633	-0.36621094	2.66772464	8.839379892	0.33854982	-2.8076172	-0.79345703	2.8686523	1539960103.246
-8.528344748	-3.313720746	-1.7083007200000002	1.8920898	1.4648438	0.61035156	8.62524411	-1.8231445680000002	-2.4571777160000003	-2.5634766	1.159668	0.48828125	8.62404802	3.6486816100000006	0.45100097840000003	-2.319336	-1.6479492	0.7324219	-8.508007788	-2.115039038	0.08015136780000001	3.0517578	0.18310547	0.7324219	2.442822284	7.293774460000001	2.282519568	-0.5493164	-3.2958984	-0.30517578	2.8399902160000003	7.645483426000001	0.1124511682	-2.746582	1.5869141	1.7700195	1539960103.286
-8.523559800000001	-3.5517822480000003	-1.6245605040000002	2.6245117	-0.48828125	0.5493164	8.10246556	-1.2477295320000001	-2.3028564300000003	-2.6245117	1.159668	0.4272461	8.67070288	3.34243161	0.36965332460000005	-2.5024414	-1.7700195	0.7324219	-8.797509980000001	-2.288500998	0.35888672120000004	2.9296875	0.36621094	0.7324219	2.442822284	7.293774460000001	2.282519568	-0.36621094	-3.1738281	-0.4272461	2.360278354	7.39904802	-0.1411621106	-1.4648438	2.6245117	0.91552734	1539960103.326
-7.802197480000001	-3.2586913940000004	-0.7560547120000001	1.953125	1.5869141	0.6713867	7.948144568	-0.9737792932	-2.48588858	-2.6855469	1.5869141	0.36621094	9.1109375	3.3460204680000003	0.172265625	-2.5024414	-1.7700195	0.5493164	-9.16835962	-2.6079101440000003	0.699829074	2.5634766	0.36621094	0.61035156	3.202465854	8.049829074	2.2837158540000004	-0.061035156	-2.8686523	-0.61035156	-0.096899411	7.425365920000001	0.15671386780000002	-0.8544922	0.5493164	0.4272461	1539960103.366
-8.42666034	-2.345922824	-1.19270018	1.4648438	2.5634766	1.0375977	7.995996106000001	-0.966601538	-2.58278804	-2.6245117	1.5258789	0.4272461	9.8	3.3412353240000003	0.173461911	-2.319336	-1.8310547	0.24414062	-9.138451980000001	-2.662939496	0.9402832068000001	2.380371	0.24414062	0.36621094	4.131982428000001	9.11452626	2.6605469240000006	-0.12207031	-2.5024414	-0.79345703	-1.5563721040000003	6.473120108000001	0.057421875000000004	0.4272461	-3.90625	0.061035156	1539960103.406
-9.211425720000001	-2.098291034	-2.1102538940000004	1.2817383	2.4414062	0.8544922	8.214917032	-1.195092752	-2.5588623200000002	-2.380371	0.9765625	0.5493164	10.633813400000001	3.1952880400000003	0.25959472840000003	-2.0751953	-1.5869141	0.12207031	-8.813061600000001	-2.8232422120000003	0.878076178	2.0141602	0.061035156	0.36621094	4.131982428000001	9.11452626	2.6605469240000006	-0.30517578	-2.5024414	-0.6713867	-0.3804199280000001	6.163281250000001	-0.83022464	1.4038086	-7.3242188	-0.30517578	1539960103.446
-9.132470746000001	-2.9823487400000004	-1.429565396	2.319336	0.5493164	0.61035156	8.610888580000001	-1.5001464660000001	-2.5636474640000007	-2.2583008	0.7324219	0.48828125	11.09199182	2.777783246	0.4067382788	-1.8310547	-1.2817383	0.48828125	-8.73171376	-2.6079101440000003	0.5060302716	1.6479492	0.061035156	0.48828125	3.9154540740000003	8.36086412	2.64379892	-0.61035156	-2.6855469	-0.30517578	3.6738037140000004	6.47192392	-0.5957519568	3.90625	-9.399414	1.0986328	1539960103.486
-9.816748200000001	-1.9989990020000004	-1.5180908540000002	1.5869141	2.4414062	1.159668	8.80349092	-1.6329346040000001	-2.32917482	-2.0141602	0.79345703	0.24414062	11.02021466	2.410522464	0.1854248004	-1.7700195	-1.0375977	1.0375977	-8.65634784	-1.9176513580000003	0.4139160144	1.6479492	-0.24414062	0.91552734	3.4429199280000002	7.47441394	2.409326178	-0.48828125	-2.746582	0.24414062	13.975048920000003	9.874170320000001	2.8483641200000003	1.6479492	-3.1738281	3.2348633	1539960103.526
-12.710571580000002	-3.6056152160000003	-4.840185504000001	0.79345703	-2.1362305	0.61035156	8.80349092	-1.6329346040000001	-2.32917482	-2.0141602	0.79345703	0.24414062	10.919726440000002	2.64738768	-0.6615478240000001	-1.5258789	-0.5493164	1.0986328	-10.02490216	-1.606616214	0.538330072	2.0141602	-0.8544922	1.2817383	3.544604532	7.895507788000001	2.2239013580000004	0.12207031	-1.8920898	0.5493164	11.653051620000001	8.70180661	-0.538330072	-1.2817383	-1.2817383	-0.18310547	1539960103.566
-11.73559604	-6.61188948	-2.934497104	0.79345703	-1.0986328	-0.18310547	9.41599092	-1.677197284	-1.7310302520000003	-1.6479492	0.8544922	0	11.2116214	3.301757788	-1.2034667932	-1.2817383	-0.4272461	0.5493164	-12.18898912	-1.431957968	0.538330072	1.8310547	-0.5493164	0.7324219	4.177441394000001	9.83110324	1.732226538	-0.12207031	-2.0751953	0.7324219	1.183129892	9.027197480000002	-2.0743652160000003	-2.6855469	-2.1972656	-4.211426	1539960103.606
-9.82272914	-6.202759080000001	-2.1066650360000003	3.2958984	0.18310547	1.4038086	10.009350540000002	-2.4153076080000004	-1.183129892	-1.4648438	0.79345703	0.4272461	11.80617662	4.204956070000001	-1.528857428	-1.4038086	-0.48828125	-0.061035156	-13.69511682	-0.6101074280000001	0.60651857	1.4648438	0.5493164	0.12207031	4.645190396	11.927001800000001	1.4463134979999999	0.061035156	-1.159668	0.12207031	8.814257788	11.997583360000002	1.3051513580000003	5.859375	1.159668	1.4648438	1539960103.646
-8.01992212	-3.75754393	-2.951245108	1.159668	2.0751953	0.30517578	10.479491820000002	-3.037377896	-0.778784146	-1.2817383	-0.12207031	0.5493164	12.31340306	4.969384980000001	-2.4870849640000006	-1.4038086	-0.24414062	-0.6713867	-11.779858720000002	-0.617285144	-0.26677246400000004	1.0986328	0.8544922	-0.18310547	4.579394568	13.527636780000002	1.1735596040000003	0	-0.6713867	-0.48828125	1.801611322	10.707983720000001	1.9140625000000002	-2.0141602	0.30517578	-1.0375977	1539960103.686
-7.418188400000001	-5.304345746000001	-3.770703076	1.6479492	3.1738281	0.12207031	11.155395860000002	-3.2503173920000004	-0.9689941100000001	-1.4038086	0.7324219	0.7324219	12.40551718	4.822241214000001	-2.2107422120000004	-0.8544922	0.5493164	-0.5493164	-10.35388228	-0.5144042932	-1.4116211060000001	-0.24414062	0.36621094	-0.12207031	3.6977295320000003	12.48925818	1.6329346040000001	-0.7324219	-0.36621094	-0.61035156	-2.733520468	9.20065944	-2.3758300720000003	0.5493164	-4.699707	-1.6479492	1539960103.726
-7.0317871400000005	-5.266064300000001	-4.7073974640000005	1.0986328	0.30517578	0.9765625	10.89101538	-3.69533696	-0.7285400360000001	-1.4038086	0.061035156	0.18310547	11.59921924	4.1786376800000005	-1.547998004	-1.0375977	0.79345703	0.18310547	-9.782055710000002	0.46416014400000005	-1.6736084260000001	0.5493164	-0.18310547	-0.5493164	1.9810547120000002	10.243823380000002	1.3099365020000002	-1.2207031	-0.30517578	0.18310547	2.8579346040000004	10.246215560000001	-2.4643554320000005	-0.18310547	-2.1972656	-2.1362305	1539960103.766
-8.430249100000001	-3.410620108	-4.59973143	-0.061035156	0.36621094	0.5493164	9.614575180000001	-3.770703076	-0.515600589	-1.4038086	0.061035156	0.18310547	10.96877446	3.803002896	-1.9810547120000002	-1.2207031	0.30517578	0.48828125	-9.228173920000001	1.0048827880000002	-1.41042482	0.91552734	-0.6713867	-0.18310547	1.1257080072	9.278417932000002	0.707006839	-0.8544922	0	0.79345703	2.47392572	9.47460962	-2.27055661	-0.24414062	-1.3427734	-2.380371	1539960103.805
-8.380004892	-2.528955072	-4.3162110600000005	1.0375977	-0.18310547	0.61035156	8.8728759	-3.817358426	-0.9043945288	-0.8544922	0.061035156	-1.0375977	10.422070680000001	3.785058606	-2.3889892180000003	-0.9765625	0.061035156	0.61035156	-9.18391124	0.440234375	-0.75366214	0.91552734	-0.4272461	0	1.318310504	9.3489991	0.45698242800000005	-0.36621094	-0.61035156	0.91552734	1.8985107820000002	9.402832068	-2.3806152160000003	0.061035156	-1.5869141	-2.6855469	1539960103.845
-7.107153060000001	-3.02661142	-3.1797364200000002	0.36621094	-0.48828125	0.48828125	8.564233426000001	-3.9728759000000005	-0.8158691100000001	-0.79345703	-0.061035156	-0.6713867	9.521264480000001	3.4166014400000004	-2.0372802520000004	-0.79345703	0.12207031	0.8544922	-8.902783246	-0.0346923822	-0.24643554320000002	0.7324219	-0.5493164	-0.30517578	1.7477783540000003	8.73410643	0.7261474640000001	-0.30517578	-0.9765625	0.5493164	2.1760498200000002	9.01882338	-2.076757788	0.12207031	-1.0986328	-2.8686523	1539960103.885
-7.16816394	-3.3508057100000004	-2.9667969240000005	0.12207031	1.4648438	0.24414062	8.400341754000001	-3.507519568	0.07416992212000001	-0.5493164	-0.061035156	-0.61035156	8.70180661	2.6940429320000003	-1.792041034	-0.5493164	-0.12207031	0.79345703	-8.565429712	0.07775878600000001	-0.1244140625	0.5493164	-0.61035156	-0.30517578	2.222705072	7.8943116	0.8756836060000002	-0.24414062	-0.6713867	0.24414062	2.65935054	8.957812500000001	-1.4558837860000002	0.4272461	-1.2817383	-2.6855469	1539960103.925
-7.984033246000001	-2.9368896760000003	-3.570922824	0.8544922	-0.4272461	0.12207031	8.149121106	-2.60671376	0.678295926	-0.36621094	0	-0.6713867	8.445800720000001	2.1162353240000003	-1.868603534	-0.24414062	-0.30517578	0.4272461	-8.65874002	0.2177246106	0.1124511682	0.4272461	-0.36621094	-0.18310547	2.6760987400000005	7.562939300000001	0.7907471040000001	-0.18310547	-0.4272461	0.30517578	2.6031250000000004	9.21501448	-0.6256591459999999	0.061035156	-0.8544922	-2.380371	1539960103.965
-7.567724640000001	-2.421289038	-3.4225829680000004	0.6713867	-0.36621094	0.061035156	7.8907228400000005	-1.923632788	0.641210962	-0.36621094	-0.48828125	-0.6713867	8.83100589	1.9607177520000003	-1.876977536	-0.12207031	-0.12207031	0.24414062	-8.814257788	0.10766601440000001	0.5215820288	0.061035156	-0.18310547	-0.36621094	3.2646728240000003	7.769897660000001	0.6627441100000001	-0.12207031	-0.061035156	0.12207031	2.9620117800000005	8.991308606	-0.6830810700000001	0.24414062	-0.8544922	-2.0141602	1539960104.005
-7.920629892	-2.50622554	-3.61638179	0.24414062	2.1972656	0.061035156	7.836889480000001	-1.5204834260000002	0.29069824280000006	-0.24414062	-0.7324219	-0.6713867	9.508105432	1.9284179320000001	-1.6078125	-0.18310547	-0.061035156	0.18310547	-8.808276260000001	0.2081542932	0.8661132788	-0.24414062	-0.18310547	-0.4272461	3.4297608800000003	8.067773560000001	0.569433606	0	0.24414062	-0.24414062	2.4081298920000003	8.901586960000001	-1.0144531250000002	0.18310547	-0.4272461	-1.8310547	1539960104.045
-8.985326980000002	-2.751464856	-4.038671924000001	0.5493164	-1.3427734	0.24414062	8.07136232	-1.252514676	0.011962890380000002	0	-0.6713867	-0.61035156	10.20434604	1.9260253600000001	-1.159204074	-0.12207031	0.061035156	0.12207031	-8.43981929	0.61848143	0.7273437500000001	-0.4272461	-0.30517578	-0.36621094	3.352001996	8.43383786	0.4474121106000001	0	0.18310547	-0.18310547	1.8841552520000002	9.25927716	-0.8720947480000001	0.12207031	-0.6713867	-1.5258789	1539960104.085
-8.61447734	-2.383007788	-3.417797824	-0.061035156	-2.4414062	0.4272461	8.38120108	-0.94506839	-0.2930908246	0	-0.91552734	-0.5493164	10.87426718	2.16767572	-0.898413089	-0.24414062	0.30517578	0.30517578	-8.450586060000001	0.876879892	0.619677716	0.36621094	-0.61035156	-0.6713867	3.124707068	8.523559800000001	0.5670410144	-0.12207031	0.18310547	0.24414062	1.924829074	9.122900360000001	-0.379223642	-0.36621094	-0.8544922	-1.5258789	1539960104.125
-8.57380342	-2.5026367800000004	-2.67370607	-0.12207031	-0.18310547	0.91552734	8.819042932	-0.458178714	-0.40554199280000003	0	-0.8544922	-0.7324219	11.307324280000001	2.47392572	-0.9031982428000002	-0.24414062	0.6713867	0.48828125	-8.84057608	0.17585449280000004	0.7500732428000001	0.48828125	-0.5493164	-1.0375977	3.3328614200000004	9.021215560000002	0.7440917932000001	-0.5493164	0.4272461	0.6713867	2.115039038	9.034375	-0.22849121400000003	-0.61035156	-0.6713867	-1.2207031	1539960104.165
-9.36933606	-3.160595746	-4.512402356	-1.0986328	0.18310547	0.4272461	9.242529254	0.07058105432	-0.570629892	-0.24414062	-0.8544922	-0.9765625	11.6626223	2.7227538940000002	-0.7369140380000001	-0.36621094	0.8544922	0.4272461	-10.552465560000002	-0.153125	0.770410144	0.4272461	-1.159668	-1.2817383	3.7384033540000003	9.700707968000001	1.1340820288	-0.7324219	0.24414062	0.6713867	2.7000244600000003	9.11691893	-0.4892822284000001	-0.48828125	-0.36621094	-0.8544922	1539960104.205
-11.089599640000001	-5.489770468000001	-5.2337644800000005	-1.953125	1.2207031	0.61035156	9.65285643	0.25959472840000003	-0.783569339	-0.48828125	-1.2207031	-1.3427734	12.171045320000001	3.2503173920000004	-0.6962402160000001	-0.61035156	0.8544922	-0.061035156	-13.951123200000001	-1.41042482	0.8170653959999999	1.5258789	-0.79345703	-1.2817383	4.5171875	11.069262680000001	1.56953125	-0.8544922	0.30517578	0.6713867	3.052929712	10.28688948	-1.1316894568000002	-0.79345703	-0.30517578	-0.48828125	1539960104.245
-10.95322284	-6.422875900000001	-3.9728759000000005	2.0751953	-3.3569336	1.159668	10.461548020000002	-0.05981445288	-1.2692626800000002	-0.30517578	-0.91552734	-0.9765625	12.467724640000002	4.002783246	-0.9713867212000001	-0.5493164	0.4272461	-0.5493164	-13.684350540000002	-3.269457968	0.47253417540000003	-0.7324219	1.3427734	-1.953125	4.914355432000001	12.417480040000001	1.8219482820000001	-0.6713867	-0.4272461	0	5.36057158	11.93059056	0.83022464	-2.8076172	-0.24414062	1.2817383	1539960104.285
-8.0390625	-6.59633786	-2.390185504	1.953125	-6.5307617	0.36621094	11.79421376	-1.5719238220000002	-2.899804712	0	-1.6479492	0	12.185400360000001	4.414306610000001	-0.686669928	-0.24414062	0.8544922	-0.061035156	-11.19367662	-0.8314209260000001	-0.4689453076	-1.159668	0.7324219	-0.79345703	3.7025146760000003	11.038159440000001	2.6964355040000005	-0.30517578	-0.12207031	-0.6713867	6.102270468	13.24890126	2.231079074	-4.0283203	0.18310547	4.0283203	1539960104.325
-6.97915036	-3.47402356	-1.038378894	-0.24414062	3.9672852	0.12207031	12.480884080000001	-3.1378662140000007	-3.9393798920000007	-0.24414062	-0.7324219	0	10.81086412	4.703808606	0.44621582460000003	-0.48828125	0.79345703	0.9765625	-9.62294928	-0.37084961060000005	-1.5025390379999999	1.2207031	0.18310547	0.12207031	1.447509784	8.455371106000001	3.262280252	-0.24414062	1.0986328	0.18310547	2.819653354	12.674683	-1.0120605432	-2.319336	0.61035156	4.5776367	1539960104.365
-9.7066893	-2.81726088	-2.72395018	-1.0375977	6.225586	-0.30517578	11.69252896	-3.134277356	-2.789746106	-0.24414062	0.9765625	-0.4272461	9.486572480000001	4.7803711060000005	-0.095703125	-0.36621094	-0.8544922	1.0986328	-9.24492212	-1.5109130400000002	-1.207055661	0.9765625	-0.12207031	0.6713867	0.25480957460000003	7.909863220000001	3.3771241	0.18310547	0.91552734	0.8544922	0.6328369110000001	13.140038940000002	-2.1844238220000003	-1.5258789	0.8544922	5.493164	1539960104.405
-10.81445288	-3.96928714	-3.9968016200000003	1.2207031	-3.8452148	0.4272461	10.51298822	-2.229882788	-2.296875	-0.24414062	0.9765625	-0.4272461	9.133667032	4.774389676	-0.718969748	-0.18310547	-0.6713867	0.5493164	-9.8514402	-2.0528320680000003	-0.4892822284000001	0.4272461	-0.12207031	0.6713867	1.0371826080000002	9.22458516	3.22160643	0.61035156	-0.36621094	0.7324219	-0.2811279254	11.88273912	-1.8506591460000001	-0.36621094	1.0986328	5.2490234	1539960104.445
-7.1406494600000014	-3.15700679	-1.6317382200000001	0.24414062	-4.5166016	0.061035156	10.51298822	-2.229882788	-2.296875	-0.24414062	1.0986328	-0.30517578	8.795117212000001	4.12241214	-0.37802735600000004	-0.30517578	-0.48828125	0.30517578	-9.096582068	-2.18203125	-0.1495361322	0.061035156	-0.061035156	0.24414062	2.396167032	9.721044928000001	2.6641358800000003	0.30517578	-0.8544922	0	-0.5981445288	10.3790036	-1.7035155760000003	-0.12207031	-0.36621094	4.699707	1539960104.485
-5.65246556	-2.454785144	-0.6974365020000001	-1.2817383	4.4555664	-0.24414062	9.920825180000001	-1.745385782	-2.7909423920000003	-0.61035156	0.30517578	-0.061035156	8.826220746	3.02421875	0.248828125	-0.24414062	-0.7324219	0.24414062	-8.698217752000001	-1.9224365020000003	-0.0095703125	-0.18310547	-0.12207031	0.36621094	2.8423827880000005	8.519970746	2.628247104	0.18310547	-0.36621094	-0.5493164	-0.35529785340000003	8.57978534	-0.3732421924	0.48828125	0.7324219	3.0517578	1539960104.525
-8.16467302	-2.733520468	-1.851855432	0	1.4038086	-0.24414062	8.523559800000001	-1.1711669928000001	-2.13776857	-0.48828125	0.61035156	-0.4272461	9.066674820000001	2.1569091460000003	0.3002685504	-0.18310547	-1.0375977	0.24414062	-8.321386780000001	-1.665234424	0.031103515380000002	-0.061035156	-0.12207031	0.61035156	2.6581542540000003	7.322485520000001	2.3243896760000005	0.12207031	-0.7324219	-0.30517578	0.1387695288	7.12749002	-0.2895019568	2.5024414	2.5634766	1.7089844	1539960104.565
-8.094091754	-2.27294928	-1.9140625000000002	-0.18310547	-3.0517578	0	7.59284694	-0.8649169928000001	-2.0659912140000003	-0.36621094	0.36621094	-0.4272461	9.40163588	1.667626996	0.05144042932000001	0	-0.91552734	0.36621094	-8.29506839	-1.7621337860000001	0.20217285340000002	0.061035156	0	0.61035156	3.093603534	6.9133545320000005	2.027709964	0.18310547	-0.7324219	-0.18310547	-1.4451172120000002	7.207641574	-1.166381839	1.6479492	2.5024414	0.30517578	1539960104.605
-6.89660643	-2.0097655760000004	-1.3015625000000002	-1.5258789	1.8310547	-0.061035156	7.105957068	-0.6507812500000001	-2.020532248	-0.18310547	0.48828125	-0.30517578	9.640893570000001	1.3948730040000001	-0.20935058900000003	0.24414062	-0.8544922	0.30517578	-8.333349640000002	-2.2071533540000003	0.32060547120000005	-0.4272461	0.12207031	0.48828125	3.7742920320000004	7.2231933900000005	2.00856929	0.36621094	-0.4272461	-0.30517578	-4.2061523560000005	6.347509980000001	-0.9378906250000001	1.7700195	-0.24414062	-0.48828125	1539960104.645
-8.28908696	-2.43803714	-2.575610324	-1.8310547	4.1503906	-0.5493164	7.10117212	-0.5467041034000001	-1.6317382200000001	0.061035156	0.5493164	-0.18310547	10.034472840000001	1.3075439300000002	-0.45100097840000003	0.48828125	-0.48828125	0.18310547	-8.42666034	-2.09948732	0.5610595746000001	-0.6713867	-0.30517578	0.5493164	4.15830072	7.67180162	2.158105432	0.61035156	0	-0.30517578	-1.3422363220000002	8.0306884	1.3829101440000002	3.4179688	-1.7700195	-1.159668	1539960104.685
-10.74147914	-2.902197284	-2.027709964	0.91552734	-1.8310547	0.79345703	7.576098740000001	-0.5036376800000001	-1.2297851440000003	0.48828125	0.5493164	0.12207031	10.413696580000002	1.425976538	-0.770410144	0.79345703	-0.30517578	0.24414062	-8.844164840000001	-1.64011232	0.288305661	-1.2207031	-0.061035156	0.6713867	4.02551268	7.9517334260000005	2.02292482	0.61035156	0	0.061035156	7.0186277	9.29157698	1.698730432	1.2207031	-3.7841797	0.6713867	1539960104.725
-9.314306610000001	-1.982250998	-3.1653808900000002	-1.4648438	-0.5493164	0.5493164	8.369238220000002	-0.8146728240000001	-1.2321777160000003	0.8544922	0.36621094	0.24414062	10.65175818	1.7274413940000002	-1.1627929712000002	1.0986328	-0.30517578	0.36621094	-8.445800720000001	-0.7895507788	0.6292480432	-0.61035156	-0.7324219	0.8544922	3.6570557100000003	7.97565944	1.9571288940000002	0.8544922	0.24414062	0.24414062	14.057592360000001	9.46503894	-0.3935791034	0.79345703	-1.2817383	0.5493164	1539960104.765
-10.5739991	-3.122314496	-4.38798822	-2.0751953	1.8920898	-0.79345703	9.1791259	-1.020434604	-1.3254882200000002	1.0986328	0.36621094	0	10.89101538	2.27653804	-1.166381839	1.2817383	0.30517578	0.4272461	-9.693530252	-0.8625244110000001	0.57421875	-0.79345703	-0.8544922	1.159668	3.5242675720000003	8.52714856	1.9762695680000002	0.91552734	0.7324219	0.5493164	6.391772660000001	8.213720746000002	-2.138964856	-0.48828125	1.159668	-1.3427734	1539960104.805
-10.98073732	-6.56403804	-4.97177716	-0.18310547	-0.5493164	-1.0986328	9.719848740000002	-0.8170653959999999	-1.068286142	1.159668	0.5493164	-0.061035156	11.036962860000001	2.560058606	-1.091015625	1.2207031	-0.12207031	0.24414062	-12.834985520000002	-0.734521466	0.8230468750000001	-1.2207031	-0.18310547	1.159668	3.7360108800000003	9.542798020000001	1.451098642	0.6713867	0.061035156	0.5493164	4.910766574	10.44001448	3.53742662	-1.4648438	5.9814453	-1.159668	1539960104.845
-8.47929712	-4.79113768	-2.6916503600000006	0.7324219	-2.5634766	0.18310547	9.997387680000001	-0.83022464	-0.8756836060000002	1.159668	0	0.061035156	11.27382788	2.8447753600000003	-1.738207968	0.79345703	-0.12207031	-0.24414062	-13.008447480000001	0.0035888672120000004	0.1878173822	-1.5258789	1.0986328	0.48828125	4.171459964	11.02978534	0.5084228534	0.79345703	0.30517578	-0.24414062	5.60102536	13.857812500000001	0.6830810700000001	-5.859375	3.6621094	-2.0751953	1539960104.885
-7.649072480000001	-3.4154052520000002	-4.85214856	-2.1362305	1.8310547	-1.7700195	10.34191942	-1.204663089	-1.412817392	0.9765625	0.30517578	0.30517578	11.41379442	3.16777356	-2.1975829680000003	0.79345703	0.30517578	-0.8544922	-11.230761780000002	0.7010253600000002	-0.3947753894	-1.953125	1.2207031	0.24414062	4.3054442900000005	11.876758180000001	0.385205072	0.7324219	1.5869141	-1.0986328	-1.43076178	9.258081070000001	-2.038476538	0.8544922	0	0.061035156	1539960104.925
-8.75922824	-5.395263580000001	-6.43125	-0.24414062	-0.8544922	-0.8544922	10.36704074	-1.990625	-1.3805175720000002	0.79345703	0.48828125	0.6713867	11.50590854	3.5206787140000007	-2.0528320680000003	0.79345703	0.24414062	-1.0375977	-10.74865764	1.5767089660000002	-0.6447998200000001	-1.5869141	0.6713867	0.24414062	3.1199219240000007	11.416186600000001	0.534741214	0.24414062	1.953125	-0.8544922	-0.037084961060000005	10.10864218	-2.9524413940000005	1.6479492	-1.4038086	-1.3427734	1539960104.965
-8.56303714	-4.249218750000001	-4.605712860000001	-2.319336	-2.319336	-1.0986328	9.9710688	-2.6904540740000003	-0.44621582460000003	0.79345703	0	0.61035156	11.48198282	3.6367187500000004	-2.6079101440000003	0.6713867	-0.30517578	-0.8544922	-10.94724092	1.1962890380000002	-0.6723144568000001	-1.159668	0.61035156	-0.061035156	1.8040038940000003	10.86110872	0.20935058900000003	-0.18310547	1.5869141	-0.24414062	2.920141574	10.69482428	-0.9199462860000001	0.4272461	2.5024414	-1.8920898	1539960105.005
-7.838086060000001	-3.7276367800000005	-3.0864257200000003	-0.5493164	0.5493164	-0.91552734	9.62055661	-2.854345746	0.04067382788	1.0375977	-0.061035156	0.6713867	11.12070288	3.2909912140000004	-3.4560790740000003	0.8544922	-0.061035156	-0.8544922	-10.272534440000001	0.910375998	-0.461767572	-1.7089844	0.8544922	0	1.774096646	10.794115920000001	-0.03828125	0.18310547	0.8544922	-0.5493164	0.461767572	9.69113768	-1.8075927520000004	0.8544922	0.91552734	-2.2583008	1539960105.054
-7.262670926	-3.514697284	-3.7659179320000007	-0.24414062	0.30517578	-1.0375977	9.548779254000001	-2.6258545320000004	-0.2081542932	1.159668	-0.48828125	0.8544922	10.40532248	2.8328125	-2.9141601440000002	1.0375977	0.30517578	-0.6713867	-9.445898560000002	1.1340820288	-0.6101074280000001	-1.4648438	0.79345703	-0.18310547	2.205957068	9.80957068	0.1686767572	0.30517578	0.79345703	-0.8544922	0.840991214	9.82871106	-2.082739218	0.61035156	-0.30517578	-2.380371	1539960105.085
-7.193286240000001	-3.60441893	-4.08173822	-1.0986328	-0.5493164	-1.0986328	9.480590560000001	-2.287304712	0.037084961060000005	1.2207031	-0.6713867	0.6713867	9.648071580000002	2.5421141200000004	-2.060009784	0.9765625	0.18310547	-0.5493164	-8.69223642	1.061108426	-0.9271240020000001	-1.3427734	0.79345703	-0.36621094	2.100683606	8.718554712000001	0.42229003600000004	0.30517578	1.6479492	-0.7324219	2.860327176	9.213818390000002	-1.15441893	0.8544922	0.8544922	-2.4414062	1539960105.125
-6.695629892	-3.881957968	-4.29348143	-1.0986328	-0.24414062	-1.4038086	9.210229532000001	-1.774096646	0.47851562500000006	1.2817383	-0.30517578	0.24414062	9.413598740000001	2.6222655759999998	-1.9547363220000002	0.9765625	0.18310547	-0.4272461	-8.34890126	1.28122554	-1.0886230432000001	-1.0375977	0.6713867	-0.30517578	1.7023192900000002	8.266357428000001	0.42827148560000006	0.061035156	1.7089844	-0.36621094	2.384204074	9.065478240000001	-0.6459961060000001	0.4272461	1.4648438	-2.380371	1539960105.165
-7.30573732	-4.5435058900000005	-3.8735839660000004	-0.8544922	0.6713867	-1.3427734	8.762817392	-1.3171142180000002	0.00478515625	1.0375977	-0.61035156	-0.061035156	9.42197284	2.9129637600000002	-1.927221646	0.8544922	0.48828125	-0.30517578	-8.987719748	1.464257788	-0.838598642	-0.91552734	0.7324219	-0.24414062	1.4774170320000002	8.374023560000001	0.42229003600000004	0	1.5258789	-0.18310547	2.211938498	9.045141574	-0.6615478240000001	0.48828125	1.0375977	-1.8310547	1539960105.205
-8.49484874	-4.441821286	-4.05422374	0.12207031	-0.5493164	-0.4272461	8.698217752000001	-1.2704589660000003	-0.4103271466	1.0375977	-0.61035156	-0.061035156	9.689941394000002	3.40942392	-1.6616454680000001	0.4272461	0.24414062	-0.18310547	-9.101367212000001	1.695141574	-0.80390625	-0.91552734	0.79345703	-0.24414062	1.252514676	8.955419928000001	0.22490234620000002	0.061035156	1.5258789	-0.24414062	1.971484424	9.472216754	-0.9582275360000001	0	-0.061035156	-1.2817383	1539960105.245
-8.265161240000001	-4.182226440000001	-4.519580072	0.36621094	-1.5258789	-0.061035156	8.698217752000001	-1.2704589660000003	-0.4103271466	0.79345703	-0.5493164	-0.30517578	10.1911866	3.8783691100000004	-1.7501709260000002	0.061035156	0.061035156	-0.36621094	-8.652759080000001	2.2239013580000004	-0.931909146	-0.48828125	0.5493164	-0.36621094	0.8876464660000001	9.640893570000001	0.308642572	0.24414062	1.0375977	-0.4272461	3.2251952880000005	9.399243210000002	-0.050244139400000006	-0.30517578	0.18310547	-0.9765625	1539960105.285
-7.23515625	-4.65834964	-4.423876996	0.18310547	-1.5258789	0.4272461	8.753247300000002	-1.355395468	-0.9139648560000001	0.30517578	-0.6713867	-0.18310547	10.625439300000002	4.306640576	-1.41042482	-0.18310547	0.36621094	-0.12207031	-8.48049321	2.2035644960000003	-1.318310504	0.4272461	0	-0.61035156	0.754858426	10.04523912	0.6651367212000001	-0.12207031	0.8544922	-0.12207031	3.3268798920000004	8.890820288	-0.29667969240000003	-0.061035156	0.48828125	-0.48828125	1539960105.325
-7.327270468000001	-5.514892572	-3.8915283540000005	-0.8544922	-2.6855469	-0.36621094	8.967382788	-1.1053711060000002	-0.7823730432	-0.12207031	-0.48828125	-0.18310547	10.456762680000002	4.411913940000001	-1.3649658540000003	-0.48828125	0.30517578	0	-10.456762680000002	0.9725830072	-1.745385782	1.2817383	-0.12207031	-0.79345703	0.6926513580000001	10.0631839	1.0587158540000001	-0.61035156	0.30517578	0.24414062	4.65476088	8.698217752000001	0.7285400360000001	-0.5493164	-0.12207031	0.18310547	1539960105.365
-7.78305661	-5.878564300000001	-1.39008786	0.061035156	-0.6713867	0.061035156	9.1875	-0.953442392	-0.838598642	-0.36621094	-0.6713867	-0.30517578	10.11940944	4.21452626	-1.485791034	-0.61035156	0.24414062	-0.18310547	-11.034570680000002	-1.4606689300000002	-1.89013678	0.30517578	0.8544922	-1.0375977	0.6926513580000001	10.0631839	1.0587158540000001	-0.61035156	0.30517578	0.24414062	4.978955072	9.953125	1.561157248	-1.8920898	-0.061035156	2.0141602	1539960105.405
-8.87646466	-5.417993210000001	-2.3710449280000003	1.2207031	2.1362305	0.12207031	9.64208966	-1.282421924	-1.5360351440000002	-0.4272461	-0.48828125	-0.12207031	10.231860520000001	4.177441394000001	-1.0240234620000002	-0.5493164	0.48828125	-0.4272461	-10.460351440000002	-1.239355432	-1.930810504	-0.24414062	0.8544922	-0.8544922	0.6926513580000001	10.0631839	1.0587158540000001	-0.61035156	0.30517578	0.24414062	2.350707968	12.710571580000002	2.0480469240000003	-0.36621094	-0.9765625	3.7231445	1539960105.445
-9.319091754	-5.268457068	-3.0565185700000006	0.7324219	-1.8310547	-0.4272461	10.075146760000003	-2.122216754	-2.0935058900000003	-0.4272461	-0.30517578	0.061035156	10.5488768	4.538720746	-0.42109375000000004	-0.4272461	0.18310547	-0.48828125	-10.13376448	-0.7763915740000001	-2.2346679320000002	0.36621094	0.48828125	-0.30517578	1.7693115020000003	10.100268080000001	2.902197284	-0.24414062	0.48828125	-0.8544922	0.0	12.45935054	-0.6615478240000001	-2.1972656	-1.7089844	3.1738281	1539960105.485
-9.25090306	-5.096191394000001	-2.32917482	0.4272461	0.8544922	-0.4272461	10.242626800000002	-2.9775634	-2.5301512600000002	-0.24414062	-0.61035156	0	10.631421220000002	4.737304712	-0.2237060504	-0.36621094	0.061035156	-0.30517578	-10.52614766	-1.435546924	-2.32319339	0.4272461	0.6713867	-0.12207031	0.9773681610000001	9.777270468000001	3.0230224640000003	-0.48828125	0.12207031	-0.4272461	-0.898413089	10.55126996	-2.49426268	-1.2207031	-0.7324219	2.5634766	1539960105.525
-8.844164840000001	-4.840185504000001	-2.1604980040000004	0.61035156	-0.48828125	-0.5493164	9.8	-2.8878417540000005	-2.9667969240000005	-0.30517578	-0.36621094	-0.061035156	10.40532248	4.805493210000001	-0.42229003600000004	-0.4272461	-0.12207031	-0.48828125	-10.256982820000001	-1.58747554	-2.1485351440000002	0.061035156	0.79345703	-0.24414062	1.07785643	10.16726088	2.9237304320000006	-0.30517578	-0.4272461	-0.5493164	0.8242431610000001	10.178027160000001	-2.086328076	-0.36621094	1.2207031	1.159668	1539960105.565
-7.5330322480000005	-4.702612320000001	-1.5958496400000002	0.5493164	-0.5493164	-0.24414062	9.254492212	-2.5349366	-2.987133786	-0.36621094	-0.24414062	0.30517578	10.09907248	4.634423920000001	-0.515600589	-0.30517578	-0.18310547	-0.61035156	-9.350195288	-1.332666034	-2.251416034	0.18310547	0.6713867	-0.24414062	1.252514676	10.1828125	2.8579346040000004	-0.30517578	-0.5493164	-0.79345703	0.1854248004	8.674292032	-0.966601538	0.48828125	0.79345703	0.061035156	1539960105.605
-7.4409179320000005	-4.179833966	-1.6843750000000002	0.18310547	0.4272461	0	9.01882338	-2.2753417540000003	-2.710791034	-0.48828125	-0.30517578	0.48828125	9.80598192	4.26357428	-0.3995605432	-0.24414062	0	-0.5493164	-8.753247300000002	-1.5767089660000002	-2.4165038940000003	0.18310547	0.30517578	-0.18310547	1.020434604	9.472216754	2.94526358	-0.61035156	-0.48828125	-0.79345703	0.19140625	8.297461060000002	-0.762036142	1.159668	1.4038086	-0.79345703	1539960105.645
-7.85363768	-4.19897464	-1.7094971040000002	0.24414062	0.12207031	-0.061035156	8.943457068	-2.1329834260000005	-2.2944824280000002	-0.4272461	-0.4272461	0.4272461	9.666015380000001	3.895117212	-0.47851562500000006	-0.18310547	-0.24414062	-0.4272461	-8.59892572	-1.9164550720000002	-2.524169928	0.061035156	0.18310547	-0.061035156	0.8146728240000001	8.716162140000002	2.8818603240000003	-0.61035156	-0.8544922	-0.61035156	0.2069580072	8.23764676	-0.60651857	0.91552734	1.2207031	-1.2207031	1539960105.685
-7.650268570000001	-4.15830072	-1.81357428	0.24414062	0.79345703	0	8.844164840000001	-1.96669928	-2.211938498	-0.30517578	-0.24414062	0.24414062	9.88254442	3.6127929320000005	-0.619677716	-0.061035156	-0.12207031	-0.36621094	-8.839379892	-2.0731689300000005	-2.384204074	-0.12207031	-0.061035156	0.061035156	1.21901857	8.606103240000001	2.8423827880000005	-0.24414062	-0.79345703	-0.48828125	1.207055661	8.819042932	0.0346923822	1.3427734	-0.12207031	-0.91552734	1539960105.725
-7.7687010800000005	-4.14035643	-2.27055661	-0.48828125	1.4648438	0	8.87407248	-1.9966064300000002	-2.34113768	-0.12207031	-0.18310547	0.24414062	10.03207968	3.4453125000000004	-0.6089111420000001	0.12207031	-0.24414062	-0.4272461	-9.108544928	-2.097094748	-2.237060504	-0.36621094	-0.12207031	0.18310547	1.6903564300000002	8.85373552	2.8675048920000004	0	-0.4272461	-0.4272461	1.4176025360000002	9.368139480000002	0.1770507788	1.2817383	-1.2817383	-0.91552734	1539960105.765
-8.890820288	-5.242138580000001	-2.910571286	-0.18310547	2.319336	-0.24414062	9.11213408	-2.24423822	-2.3806152160000003	0.12207031	-0.18310547	0.24414062	10.26535692	3.352001996	-0.576611322	0.30517578	-0.18310547	-0.36621094	-9.527246106	-1.644897464	-2.185620108	-0.61035156	-0.30517578	0.48828125	1.8028076080000002	9.021215560000002	2.83640126	0.12207031	-0.4272461	-0.30517578	3.3496094240000005	9.648071580000002	0.007177734620000001	0.91552734	-1.3427734	-0.36621094	1539960105.805
-9.23535144	-4.902392572	-3.53981929	0.30517578	-1.159668	-0.18310547	9.32746556	-2.436840854	-2.295678714	0.36621094	-0.061035156	0.30517578	10.485473740000002	3.563745108	-0.6830810700000001	0.4272461	-0.36621094	-0.24414062	-9.98901358	-0.5969482428	-1.8757812500000002	-0.30517578	-0.18310547	0.7324219	1.6161865020000004	9.077441394000001	2.501440396	0.18310547	-0.24414062	0	3.1055663940000002	11.34082068	-0.3505126800000001	-0.30517578	-0.79345703	-1.7700195	1539960105.845
-7.988818390000001	-4.244433606	-2.5229737400000003	-0.5493164	0.4272461	0.061035156	9.35856929	-2.387792932	-2.2382567900000003	0.4272461	0.061035156	0.4272461	10.418481920000001	3.86879892	-1.0862304712000002	0.24414062	-0.6713867	-0.18310547	-9.56672374	-0.34453125	-1.9164550720000002	0.061035156	-0.24414062	0.5493164	1.19270018	9.516479532	1.9320067900000002	0.36621094	-0.18310547	0	3.5338378600000007	10.303637680000001	1.0934082068000002	-0.91552734	1.2817383	-1.8920898	1539960105.885
-8.115625000000001	-4.24323732	-2.8962158540000003	-0.48828125	1.4038086	-0.061035156	9.4004393	-2.08752446	-2.0468505400000003	0.30517578	0.24414062	0.5493164	10.23903804	4.085327176000001	-1.449902356	0.30517578	-0.30517578	-0.12207031	-9.2724366	-0.553881839	-1.9535400360000001	-0.061035156	-0.36621094	0.4272461	1.3254882200000002	9.649267572	1.943969748	0.48828125	-0.061035156	0	1.9284179320000001	9.43632788	0.02033691394	0.4272461	0.18310547	-1.4648438	1539960105.925
-8.223290740000001	-4.54589856	-3.7288329680000003	-0.24414062	-0.24414062	-0.30517578	9.485375900000001	-1.6712158540000002	-1.6329346040000001	0.24414062	0.5493164	0.61035156	9.90407698	3.994409146	-1.3685547120000001	0.36621094	0	-0.12207031	-9.297558606	-0.4103271466	-1.726245108	-0.061035156	-0.5493164	0.4272461	1.24294429	9.599023560000001	2.00856929	0.36621094	-0.12207031	0.061035156	1.118530252	9.637304712	-1.12211911	0.30517578	-2.380371	-1.2207031	1539960105.965
-7.990014480000001	-4.630834964000001	-3.2814209260000005	-0.18310547	-0.24414062	-0.18310547	9.49494658	-1.550390576	-1.199877896	0.18310547	0.36621094	0.36621094	9.888525360000001	3.877172824	-1.27524411	0.30517578	-0.24414062	-0.30517578	-9.71625998	-0.2895019568	-1.4403320680000002	-0.18310547	-0.48828125	0.36621094	1.31352536	9.573901260000001	1.830322284	0.30517578	-0.4272461	0.12207031	3.0469483800000003	9.888525360000001	0.2069580072	-0.061035156	-1.0375977	-1.159668	1539960106.005
-8.12160643	-4.29108876	-3.3472167540000006	-0.6713867	0.79345703	-0.061035156	9.329858426000001	-1.7752929320000002	-1.240551718	0.18310547	0	0.061035156	10.322778060000001	3.7814697480000006	-1.4403320680000002	0.18310547	-0.24414062	-0.4272461	-9.56672374	-0.07536621106000001	-1.5491942900000002	-0.12207031	-0.6713867	0.18310547	1.65805661	9.91245108	1.484594748	0.24414062	-0.5493164	-0.061035156	3.4189941100000003	9.484179712000001	-0.16389160340000003	0	0.5493164	-0.91552734	1539960106.045
-8.596533246000002	-4.567431610000001	-3.7228514400000003	-0.12207031	0.061035156	0.12207031	9.094189300000002	-2.0480469240000003	-1.770507788	0.12207031	-0.12207031	0.061035156	10.66372104	3.9142577880000005	-1.41042482	0.12207031	-0.30517578	-0.30517578	-9.46264676	0.2536132788	-1.5013427520000002	0.061035156	-0.91552734	0.12207031	1.562353534	9.961499100000001	1.437939496	0.24414062	-0.30517578	0.061035156	2.104272464	9.405224640000002	-0.7823730432	0.36621094	0.12207031	-0.6713867	1539960106.085
-8.25678714	-4.54111322	-3.61638179	-0.12207031	-0.24414062	0.24414062	9.05471196	-2.219116214	-1.6999267180000002	0.12207031	0.18310547	0.18310547	10.78215306	4.1427491000000005	-1.2417480040000002	0.12207031	0.061035156	-0.18310547	-9.447094748	0.37683107	-1.4618652160000003	0.36621094	-1.2817383	0.061035156	1.29558107	9.920825180000001	1.5432128600000001	0.24414062	-0.30517578	0.4272461	1.8650146760000001	9.75214856	-0.5108154254	0.061035156	0.061035156	-0.6713867	1539960106.125
-8.07136232	-4.483691394	-3.5553711060000004	-0.48828125	0.48828125	0.36621094	9.173144568	-2.3531005400000002	-1.451098642	0.18310547	0.12207031	0.12207031	10.759423920000001	4.39038089	-1.350610324	0.061035156	-0.18310547	-0.12207031	-9.52006839	0.22968750000000002	-1.335058606	0.48828125	-1.5258789	-0.061035156	1.1735596040000003	10.00217302	1.5563721040000003	0.12207031	-0.61035156	0.7324219	1.7417969240000002	9.69592302	-0.4521972644	0.18310547	0.24414062	-0.6713867	1539960106.165
-8.24123552	-4.65834964	-3.5721191100000005	-0.24414062	0.18310547	0.6713867	9.28798822	-2.616284146	-1.723852536	0	-0.24414062	0.061035156	10.57160692	4.5064209260000005	-1.5204834260000002	0.061035156	-0.18310547	-0.061035156	-9.58347194	0.056225586060000006	-1.0503417932	0.5493164	-1.5869141	-0.18310547	1.2537109620000002	10.015332460000002	1.506127896	0.18310547	-0.79345703	0.79345703	1.3242920320000002	9.683960160000002	-0.8577392572	0	0.24414062	-0.61035156	1539960106.205
-8.058202880000001	-4.462158246	-3.6427001800000003	0	0.12207031	0.7324219	9.35856929	-2.586376996	-1.7597412140000002	-0.12207031	0.12207031	-0.061035156	10.35866664	4.4789062500000005	-1.5145019960000001	0.061035156	0.30517578	0	-9.60261232	0.02153320288	-0.6244628600000001	0.5493164	-1.6479492	-0.12207031	1.51330571	9.96508786	1.6149902160000003	0.061035156	-0.91552734	0.8544922	1.274047824	9.624145468	-0.63881839	0.24414062	0.12207031	-0.48828125	1539960106.245
-7.9995851600000005	-4.33535144	-3.61638179	0	0.30517578	0.6713867	9.2556884	-2.4619628600000003	-1.670019568	0	-0.061035156	-0.24414062	10.088306200000002	4.3425292540000004	-1.6137939300000002	0.18310547	0	-0.12207031	-9.77607428	-0.0837402356	-0.44980469240000004	0.5493164	-1.7089844	-0.12207031	1.7513672120000003	9.749755890000001	1.5456054320000001	-0.12207031	-1.0986328	0.91552734	0.9055908540000002	9.766503894000001	-0.678295926	0	0	-0.48828125	1539960106.285
-7.967285340000001	-4.27194838	-3.6462889400000003	-0.061035156	0.24414062	0.6713867	9.097778060000001	-2.406933606	-1.7633300720000002	-0.12207031	-0.18310547	-0.24414062	10.152904860000001	4.28151857	-1.189111322	0	0.12207031	-0.061035156	-9.96867662	-0.2823242212	-0.10048827880000001	0.36621094	-1.4038086	-0.18310547	2.0480469240000003	9.610986420000001	1.494165036	-0.36621094	-1.2207031	0.9765625	0.6818847840000001	9.724634080000001	-0.7416992212000001	0.18310547	0	-0.4272461	1539960106.325
-7.954125900000001	-4.286303714000001	-3.6618408540000003	-0.061035156	0.12207031	0.5493164	8.95661592	-2.3495117800000003	-1.594653354	-0.061035156	-0.061035156	-0.24414062	10.072753600000002	4.064990216	-1.256103534	0	0.18310547	0.18310547	-10.06796924	-0.3947753894	0.15192871400000002	0.24414062	-1.0375977	-0.12207031	2.205957068	9.331054712	1.2860107820000002	-0.24414062	-1.159668	0.61035156	0.571826178	9.677978240000002	-0.8421875000000001	0.12207031	-0.30517578	-0.4272461	1539960106.365
-8.00197734	-4.213330072000001	-3.652270468	0.18310547	-0.061035156	0.4272461	8.80109874	-2.1066650360000003	-1.770507788	0	-0.12207031	-0.30517578	9.945947480000001	3.79582518	-1.189111322	-0.061035156	0.24414062	0.12207031	-10.079932100000002	-0.31701660340000004	0.2643798822	0.12207031	-0.7324219	-0.12207031	2.600732428	9.15161142	1.31352536	-0.24414062	-1.0375977	0.48828125	0.69504393	9.671997300000001	-0.7979248200000001	0.061035156	-0.18310547	-0.30517578	1539960106.405
-7.955322480000001	-4.03986821	-3.643896466	0	-0.061035156	0.30517578	8.752050720000002	-1.98464357	-1.859033246	-0.18310547	-0.061035156	-0.18310547	9.852636780000001	3.6415038940000004	-0.9570312500000001	-0.18310547	-0.18310547	0	-10.02250998	-0.35529785340000003	0.42587889400000006	0	-0.48828125	-0.12207031	2.8411866	9.072656250000001	1.240551718	-0.24414062	-0.6713867	0.4272461	0.663940396	9.721044928000001	-0.8457763580000002	0.061035156	-0.12207031	-0.24414062	1539960106.445
-8.078539840000001	-3.869995108	-3.791040036	-0.061035156	0.061035156	0	8.675488220000002	-1.867407248	-1.3673584260000002	-0.12207031	-0.12207031	-0.061035156	9.937573380000002	3.672607428	-1.3984619600000001	-0.061035156	0.061035156	0	-10.05839856	-0.38999023560000007	0.4605712860000001	0.24414062	-0.30517578	-0.12207031	2.960815396	9.055908246000001	1.2704589660000003	-0.18310547	-0.36621094	0.30517578	0.48330077880000005	9.693530252	-0.7476806610000001	0.061035156	-0.18310547	-0.18310547	1539960106.485
-8.114428420000001	-3.92023912	-3.800610324	-0.18310547	-0.4272461	-0.12207031	8.864501800000001	-1.814770468	-1.425976538	-0.061035156	-0.12207031	0	9.71147464	3.7096923920000004	-1.60183107	0	0.24414062	-0.061035156	-10.0380616	-0.5072265576	0.6244628600000001	0.061035156	-0.12207031	-0.12207031	2.942871106	9.035571580000001	1.3230957460000001	-0.24414062	-0.18310547	0.30517578	0.2978759784	9.76889676	-0.8661132788	0	-0.061035156	-0.18310547	1539960106.525
-8.073754892	-3.9453614200000002	-3.53981929	-0.061035156	-0.12207031	-0.18310547	9.031982428000001	-1.9511474640000002	-1.4367432100000002	-0.061035156	-0.061035156	0.061035156	9.49733876	3.68098143	-1.375732428	0	0.24414062	-0.18310547	-10.02609874	-0.5502929712000001	0.6292480432	-0.061035156	0.18310547	-0.061035156	2.988330072	9.0858152	1.297973642	-0.18310547	0	0.061035156	0.5263671924000001	9.681567392	-0.805102536	0.061035156	-0.061035156	-0.12207031	1539960106.565
-8.09648462	-3.7982177520000002	-3.726440396	-0.18310547	0.061035156	-0.36621094	8.96499002	-2.08513179	-1.3302734620000003	0	-0.24414062	0	9.43273912	3.652270468	-1.2632812500000001	0	0.12207031	-0.30517578	-9.96867662	-0.6352294928000001	0.6806884980000001	-0.30517578	0.30517578	0	3.011059604	9.02241214	1.312329074	-0.061035156	0.18310547	-0.18310547	0.416308606	9.7150634	-0.900805661	0	0.061035156	-0.12207031	1539960106.605
-8.174243210000002	-3.8640135800000004	-3.7431884000000006	-0.12207031	-0.36621094	-0.4272461	8.761621106	-2.1521240020000003	-1.43076178	0.12207031	-0.061035156	0.18310547	9.25927716	3.5063233800000004	-1.302758786	-0.061035156	0.24414062	-0.48828125	-9.89809604	-0.5144042932	0.5778076080000001	-0.48828125	0.48828125	0.061035156	3.06608876	8.99848642	1.27763678	0	0.30517578	-0.36621094	0.34094239200000004	9.71625998	-0.90678714	0	-0.12207031	-0.12207031	1539960106.645
-8.115625000000001	-3.881957968	-3.631933606	-0.12207031	0	-0.5493164	8.55466304	-2.1293945680000004	-1.435546924	0.18310547	0.6713867	0.36621094	8.88842752	3.3220947480000005	-1.0934082068000002	-0.18310547	0.24414062	-0.7324219	-9.86699182	-0.4330566394	0.5227783246000001	-0.48828125	0.5493164	0.12207031	3.104370108	8.921923920000001	1.294384784	0.12207031	0.61035156	-0.48828125	0.5335449280000001	9.682763580000001	-0.9378906250000001	0.061035156	-0.061035156	-0.061035156	1539960106.685
-8.16108426	-3.9501464660000005	-3.8041992800000006	-0.18310547	-0.061035156	-0.5493164	8.174243210000002	-1.9774658540000003	-0.8565429712000001	0.36621094	1.8310547	0.61035156	8.274731430000001	3.0002929320000002	-0.8888427520000001	-0.12207031	0.7324219	-1.0986328	-9.928002700000002	-0.4103271466	0.45100097840000003	-0.5493164	0.61035156	0.18310547	3.2060547120000003	8.95183107	1.175952176	0.4272461	1.0375977	-0.48828125	0.5096191394	9.76770018	-0.966601538	0	0.061035156	-0.061035156	1539960106.725
-8.14313948	-4.103271466000001	-3.62475589	-0.12207031	-0.4272461	-0.61035156	7.2411376800000005	-1.418798822	-0.173461911	0.36621094	1.8310547	0.61035156	7.78066394	2.6390135800000003	-0.6543701080000001	-0.12207031	0.7324219	-1.0986328	-9.99021016	-0.3014648462	0.36606445680000005	-0.5493164	0.61035156	0.18310547	3.6833741	9.04992662	1.00129393	0.7324219	1.7700195	-0.4272461	0.5802001800000001	9.65405252	-0.9522461060000001	0	0	-0.061035156	1539960106.765
-8.028295926	-4.204956070000001	-3.47163089	0.12207031	0.12207031	-0.6713867	7.2818116	-1.6879638580000003	-0.2237060504	0.4272461	2.9907227	2.4414062	7.986425720000001	3.261083966	-0.5275634784000001	0.12207031	1.7089844	-3.1738281	-10.000976440000002	-0.03828125	0.3373535144	-0.5493164	0.91552734	0	4.292285144	8.718554712000001	0.7907471040000001	1.0986328	3.2348633	-0.24414062	0.642407248	9.689941394000002	-0.9474609620000001	0	0.061035156	0	1539960106.805
-8.1754393	-4.236059604	-3.8018066100000003	0.12207031	-0.12207031	-0.79345703	7.8943116	-2.2382567900000003	0.17824707460000003	0.4272461	3.2958984	2.9907227	8.32497554	3.964501996	-0.27275390380000003	0.061035156	1.8310547	-3.7841797	-10.169653060000002	-0.3612792932	0.20217285340000002	-0.48828125	1.3427734	0.12207031	3.935791034	8.55466304	0.48330077880000005	1.3427734	4.5166016	-0.5493164	0.5849853534	9.71027806	-0.9594238220000001	0	0.12207031	0	1539960106.845
-8.07973642	-4.33535144	-3.7551512600000003	0.061035156	-0.8544922	-0.79345703	7.271044928000001	-2.165283246	0.24165038940000003	0	2.746582	3.540039	9.18271466	5.1631836060000005	-0.15551757200000002	0.30517578	1.8920898	-4.4555664	-10.09309056	-0.39238280760000005	0.20217285340000002	-0.48828125	1.3427734	0.12207031	3.543408246	8.630029254	0.3182128894	1.7089844	4.9438477	-0.5493164	0.41870117800000006	9.75214856	-0.8972167932	0	0.061035156	0	1539960106.885
-8.062988220000001	-4.188207968	-3.487182608	0.12207031	-0.18310547	-0.91552734	7.384692392	-3.161792032	0.440234375	-0.4272461	-0.48828125	3.90625	9.49494658	6.414501800000001	0.0765625	-0.18310547	1.4648438	-4.5776367	-9.92919928	-0.34931639400000003	-0.10886230040000001	-0.9765625	1.6479492	0.18310547	2.96560054	8.827417032000001	0.5502929712000001	1.6479492	5.3100586	-0.7324219	0.458178714	9.6983152	-0.9223388580000002	0	0	0.061035156	1539960106.925
-8.155102340000001	-4.30783696	-3.8281250000000004	0	-0.36621094	-0.91552734	8.628832968000001	-4.15231929	0.617285144	-0.48828125	0.48828125	4.0893555	9.750951980000002	7.347607428000001	0.192602536	-0.18310547	1.6479492	-4.333496	-10.05241664	-0.230883786	-0.40554199280000003	-1.0375977	1.7700195	0.18310547	2.3985596040000003	9.195874100000001	0.5479003894	1.953125	4.760742	-0.48828125	0.571826178	9.723437500000001	-0.961816394	0.061035156	0	0.061035156	1539960106.965
-8.13955072	-4.566235324	-3.44890126	-0.12207031	-0.8544922	-0.8544922	8.298657248	-5.02919928	0.0490478534	-0.48828125	0.48828125	4.0893555	9.49973143	8.165869110000001	0.27395019960000005	0.12207031	2.2583008	-3.7841797	-9.928002700000002	0.16389160340000003	-0.5754150360000001	-0.8544922	2.0751953	0.12207031	1.776489218	9.49375	0.708203125	1.3427734	4.9438477	-0.79345703	0.907983426	9.681567392	-1.006079074	-0.061035156	0.061035156	0.061035156	1539960107.005
-7.875170926000001	-4.337744110000001	-2.9129637600000002	0.24414062	0.48828125	-0.79345703	9.1109375	-6.059204074	-0.1208251996	-0.24414062	-0.18310547	4.4555664	8.66352536	8.89919429	0.454589856	-0.30517578	0.79345703	-2.9296875	-9.68515625	0.0980957068	-0.9199462860000001	-0.6713867	2.0751953	0.18310547	1.062304712	9.8418705	1.0898193390000002	1.159668	4.333496	-0.7324219	1.315917932	9.57629393	-1.053930661	0.12207031	0.61035156	0.061035156	1539960107.045
-7.681372300000001	-4.667919928	-3.180932608	0.30517578	0.9765625	-1.0375977	8.552270468000001	-6.51140126	0.3229980432	-0.061035156	1.0375977	3.7231445	8.247216754	8.963793930000001	0.7464843750000001	-0.4272461	-0.36621094	-1.7700195	-9.584667932	-0.0346923822	-1.358984424	-0.7324219	2.0141602	0.12207031	0.3026611322	9.816748200000001	1.119726538	0.91552734	3.540039	-1.0986328	0.8637207068000001	9.705493210000002	-1.00129393	0	0.6713867	0.061035156	1539960107.085
-7.8261232000000005	-5.359375	-3.4441162140000006	0.4272461	-0.12207031	-0.9765625	7.633520468	-6.954028060000001	0.05144042932000001	-0.061035156	1.0375977	3.7231445	7.777075180000001	8.53073732	0.7440917932000001	-0.30517578	0.12207031	-1.5258789	-9.559545926	0.1411621106	-1.71667482	-0.5493164	1.953125	0.12207031	0.01674804712	9.671997300000001	0.931909146	1.159668	2.319336	-0.9765625	0.3959716754	9.657641574000001	-1.006079074	0.12207031	0.24414062	0	1539960107.125
-7.8153564300000005	-5.359375	-2.9775634	0.8544922	0.30517578	-0.61035156	6.9097653800000005	-7.35358876	0.24404297120000001	-0.18310547	0.6713867	3.2958984	6.873876800000001	8.43503444	0.838598642	0.061035156	-0.18310547	-1.4648438	-9.38129892	0.227294928	-2.24423822	-0.24414062	1.8920898	0.12207031	0.5837890576	9.596630890000002	1.1651855432	0.6713867	1.4038086	-0.6713867	0.642407248	9.705493210000002	-0.953442392	0	0.12207031	0.061035156	1539960107.165
-7.777075180000001	-5.16796875	-3.2921875000000003	0.91552734	0.5493164	-0.5493164	6.621460160000001	-7.602417032000001	0.364868161	0.30517578	0.12207031	1.7089844	6.721948380000001	8.681469748	0.647192392	0.12207031	0.4272461	-1.2207031	-9.262865920000001	0.1854248004	-2.560058606	-0.24414062	1.6479492	0.18310547	1.123315396	9.87536592	1.0969971040000002	0.4272461	1.7089844	-0.7324219	0.5550781250000001	9.77128894	-1.022827176	-0.061035156	0	0.12207031	1539960107.205
-7.694531250000001	-5.22419429	-3.7635253600000005	0.7324219	-0.12207031	-0.5493164	5.938378894	-7.802197480000001	0.3828125	0.18310547	-0.6713867	1.4648438	6.56523462	8.88842752	0.7775878600000001	0.12207031	-0.18310547	-1.0375977	-9.22458516	0.0825439496	-2.89382338	-0.12207031	1.4648438	0.18310547	0.8122802520000001	9.88732878	0.961816394	0.48828125	1.953125	-0.9765625	0.8362060700000001	9.671997300000001	-0.9354980432000001	0.061035156	-0.12207031	0.061035156	1539960107.245
-7.738793930000001	-5.267260880000001	-3.352001996	0.4272461	-0.48828125	-0.61035156	5.829516574	-7.8847409200000005	0.6101074280000001	0.18310547	0.061035156	1.0375977	6.036474640000001	9.181518570000001	0.8888427520000001	0.4272461	-0.30517578	-0.8544922	-9.139648560000001	0.00478515625	-3.2060547120000003	-0.12207031	1.3427734	0.12207031	-0.1112548822	9.801196580000001	0.793139676	0.36621094	1.4038086	-0.91552734	1.061108426	9.71745607	-0.925927716	-0.061035156	-0.061035156	0.061035156	1539960107.285
-7.728027160000001	-5.39646016	-3.237158246	0.48828125	0.12207031	-0.5493164	5.614184800000001	-8.05102536	0.6089111420000001	0.18310547	-0.24414062	0.91552734	6.18122554	9.326269568	0.80390625	0.12207031	0.48828125	-0.91552734	-9.15041484	0.0980957068	-3.3962646760000004	-0.18310547	1.0986328	0.12207031	-0.09331054320000001	10.219897659999999	0.69504393	0.30517578	0.4272461	-0.6713867	1.000097644	9.686352340000001	-0.961816394	0	-0.061035156	0.12207031	1539960107.325
-7.684961060000001	-5.506518570000001	-3.408227536	0.36621094	-0.4272461	-0.4272461	5.422778060000001	-8.101269568000001	0.8888427520000001	0.18310547	-0.24414062	0.91552734	6.046044928000001	9.3238768	0.8924316100000002	0.12207031	0.18310547	-0.6713867	-9.07026358	0.08493652160000001	-3.6666259000000005	-0.18310547	0.9765625	0.12207031	0.37683107	10.19597194	0.860131839	0.48828125	0.36621094	-0.79345703	1.069482428	9.73898912	-0.8840576080000001	0	-0.18310547	0.061035156	1539960107.365
-7.576098740000001	-5.457470746	-2.9847412140000005	0.12207031	-0.12207031	-0.30517578	5.537622300000001	-8.083325180000001	0.5191894568000001	-0.18310547	0.18310547	0.6713867	6.57839357	9.27004393	1.43076178	0	-0.36621094	-0.12207031	-8.881250000000001	0.15073241820000002	-3.946557608	-0.12207031	0.7324219	0.061035156	-0.057421875000000004	10.1828125	0.931909146	0.30517578	0.36621094	-0.91552734	1.3829101440000002	9.625341754	-0.9713867212000001	0	-0.061035156	0.061035156	1539960107.405
-7.625146760000001	-5.517285340000001	-3.1187255400000002	0	0.061035156	-0.30517578	6.55805661	-7.982836960000001	0.21533202880000002	-0.12207031	0.48828125	0.18310547	6.3463134000000005	9.516479532	1.4116211060000001	0.061035156	-0.30517578	-0.061035156	-8.69103984	0.192602536	-4.117626996	0	0.4272461	0.061035156	-0.4713378894	10.184009080000001	0.7440917932000001	0.12207031	-0.18310547	-0.6713867	1.259692392	9.67438948	-0.899609375	-0.12207031	0	0	1539960107.445
-7.598827880000001	-5.79960962	-2.9847412140000005	0	-0.24414062	-0.18310547	5.695532248	-7.94335962	0.83022464	-0.30517578	0.6713867	0.061035156	6.93608426	9.38608426	1.47263179	-0.36621094	0	0.24414062	-8.90876448	0.154321286	-4.22648912	0.061035156	0.18310547	-0.061035156	-0.1268066394	10.495044420000001	0.708203125	-0.12207031	-0.36621094	-0.36621094	1.031201178	9.631323380000001	-0.9354980432000001	-0.061035156	-0.12207031	0	1539960107.485
-7.63591304	-5.957519568	-2.86152356	0.18310547	-0.061035156	0.12207031	5.86899411	-8.188598740000002	0.994116214	-0.12207031	0.30517578	-0.4272461	7.187304712	9.22458516	1.2333740020000001	-0.4272461	0.61035156	0.061035156	-9.023608426000001	0.11843261780000001	-4.31142572	-0.061035156	0.061035156	-0.061035156	0.2177246106	10.49265126	0.6759033540000001	-0.18310547	-0.061035156	-0.36621094	1.264477536	9.67917482	-0.869702176	0	-0.12207031	0	1539960107.525
-7.626342752000001	-5.77448732	-3.0325927520000002	-0.061035156	0	0.24414062	6.002978240000001	-8.24841304	0.6232665740000001	-0.18310547	0.61035156	-0.36621094	7.303344748	9.201855432	1.4977538940000001	-0.61035156	1.159668	0.24414062	-8.8214357	0.1447509784	-4.3975586060000005	-0.061035156	-0.24414062	-0.12207031	0.381616214	10.50820288	0.723754892	-0.36621094	0	-0.061035156	1.183129892	9.7401857	-0.9331054712000001	-0.12207031	-0.18310547	0	1539960107.565
-7.694531250000001	-5.642895468000001	-3.0469483800000003	-0.18310547	-0.24414062	0.4272461	5.496948380000001	-8.299853240000001	0.8900390380000001	0.061035156	0.30517578	-0.30517578	7.040161240000001	9.650463760000001	1.21303714	-1.2207031	1.6479492	0.12207031	-8.673095746000001	0.15671386780000002	-4.385595746	-0.061035156	-0.5493164	-0.18310547	-0.10766601440000001	10.4459964	0.7309326080000002	-0.24414062	-0.061035156	0.061035156	1.3099365020000002	9.689941394000002	-0.8230468750000001	-0.18310547	-0.36621094	0.061035156	1539960107.605
-7.833300720000001	-5.56035144	-3.10676268	-0.4272461	-0.12207031	0.4272461	5.1978759000000005	-8.425463760000001	1.240551718	0.24414062	1.4648438	-0.30517578	6.759033246	9.9794429	1.8398925720000001	-2.380371	2.380371	0.36621094	-8.755639480000001	0.17824707460000003	-4.282714856	0	-0.8544922	-0.24414062	-0.5514892572000001	10.5058107	0.855346646	-0.48828125	-0.5493164	0.24414062	1.851855432	9.646875000000001	-0.6615478240000001	-0.24414062	-0.30517578	0.061035156	1539960107.645
-8.03427716	-5.504125900000001	-3.02421875	-0.48828125	-0.36621094	0.61035156	4.787548920000001	-8.6264402	1.561157248	0.61035156	0.36621094	-0.30517578	5.7098876800000005	9.651660340000001	2.8447753600000003	-1.2817383	2.4414062	0.8544922	-8.878857428000002	0.2033691394	-4.1499266200000005	0.18310547	-1.0986328	-0.36621094	-0.8254394568000001	10.615869600000002	0.9905273560000001	-0.8544922	-0.8544922	0.12207031	2.1760498200000002	9.63371556	-0.48330077880000005	0.12207031	-0.24414062	0.12207031	1539960107.685
-7.905077880000001	-5.35458966	-3.0553222840000003	-0.7324219	-0.36621094	0.7324219	4.684667932000001	-8.682665740000001	2.018139676	1.159668	0.4272461	-0.61035156	5.31870108	9.56672374	2.61867662	-1.2817383	2.4414062	0.8544922	-8.900390380000001	-0.0035888672120000004	-3.9046875	0.18310547	-1.0986328	-0.36621094	-0.9271240020000001	10.691235520000001	1.1604003600000001	-1.2817383	-1.8310547	0.18310547	2.04924321	9.73540036	-0.5323486420000001	0.061035156	-0.48828125	0.30517578	1539960107.725
-7.765112320000001	-5.188305710000001	-3.1593994600000004	-1.0375977	-0.7324219	0.7324219	4.376025360000001	-8.637207068	1.982250998	1.2817383	0.12207031	-0.30517578	5.01603984	9.23774411	2.4930663940000004	-0.24414062	1.0986328	0.9765625	-8.825024460000002	-0.34094239200000004	-3.7228514400000003	-0.12207031	-1.5869141	-0.48828125	-0.7763915740000001	10.52136232	1.3458251800000003	-1.6479492	-2.8076172	0.30517578	1.9786621400000002	9.66003444	-0.60651857	-0.12207031	0.061035156	0.48828125	1539960107.765
-7.734009080000001	-5.1751467600000005	-2.8232422120000003	-1.2817383	-0.79345703	0.7324219	3.99919429	-8.4386232	1.971484424	1.5258789	0.48828125	0	5.249316394	8.665917932000001	2.04924321	0.48828125	0.7324219	0.91552734	-8.76042482	-0.5191894568000001	-3.5182862400000006	-0.12207031	-1.5869141	-0.48828125	-0.385205072	10.21511232	1.373339856	-1.7700195	-3.2348633	0.24414062	2.377026358	9.484179712000001	-0.385205072	-0.24414062	0.36621094	0.79345703	1539960107.805
-8.03547374	-5.194287140000001	-2.6103027160000005	-1.159668	-0.8544922	0.91552734	3.923828076	-8.058202880000001	2.038476538	0.9765625	0.48828125	0.24414062	5.75534694	8.28190944	1.6149902160000003	0.91552734	1.2207031	1.0986328	-8.828613220000001	-0.6352294928000001	-3.158203076	-0.18310547	-1.953125	-0.48828125	-0.1399658246	9.845459260000002	1.4176025360000002	-1.8310547	-3.540039	0.36621094	2.940478534	9.733007788	0.062207030760000004	-0.4272461	0.6713867	1.3427734	1539960107.845
-8.375219748000001	-4.8258300720000005	-2.4643554320000005	-1.2817383	-1.7700195	0.9765625	3.60202626	-8.022314300000001	1.8626221040000002	0.36621094	0.36621094	0.61035156	6.148925720000001	7.9995851600000005	1.1903076080000001	1.159668	1.159668	1.0986328	-9.092993210000001	-1.1400634980000002	-2.8758788940000004	-0.18310547	-1.953125	-0.36621094	-0.011962890380000002	9.477001800000002	1.6867675720000002	-1.6479492	-3.540039	0.36621094	3.0038817900000003	9.8514402	-0.14714355040000002	-0.61035156	0.6713867	1.6479492	1539960107.885
-8.689843750000001	-4.277929712	-1.9320067900000002	-1.3427734	-1.5869141	1.159668	3.53981929	-8.188598740000002	1.032397464	0.36621094	-0.18310547	0.8544922	6.615478240000001	7.5234619600000014	1.3075439300000002	1.3427734	1.8920898	1.4038086	-9.340625000000001	-1.757348642	-2.47033696	-0.18310547	-1.953125	-0.36621094	0.4450195288	9.10495607	1.9989990020000004	-1.3427734	-3.1738281	0.36621094	2.777783246	9.845459260000002	-0.47373047120000006	-0.6713867	1.2207031	1.6479492	1539960107.925
-8.95661592	-3.665429712	-2.3243896760000005	-1.8920898	-2.0141602	0.5493164	3.9022949280000003	-8.336938400000001	0.54191893	0.7324219	-0.24414062	1.159668	6.738696580000001	7.129882788000001	1.437939496	1.3427734	1.8920898	1.4038086	-9.759326080000001	-2.2215087860000002	-1.949951178	-0.8544922	-1.8920898	-0.12207031	1.053930661	8.84296875	2.4870849640000006	-0.7324219	-2.746582	0.12207031	2.545703076	9.362158246000002	-0.86850589	0.061035156	2.5634766	1.0375977	1539960107.965
-8.257983426000001	-3.393872104	-2.1892089660000003	-2.319336	-2.0751953	0.30517578	3.734814496	-8.6348143	0.47851562500000006	0.9765625	-0.7324219	1.2207031	6.784155252000001	6.860717752000001	1.5360351440000002	3.0517578	1.2817383	1.7089844	-10.0213134	-2.6103027160000005	-1.373339856	-1.5869141	-1.6479492	0.061035156	1.8985107820000002	8.76521016	2.8675048920000004	-0.18310547	-2.2583008	-0.12207031	1.36018071	9.931591460000002	-2.027709964	0.4272461	5.6152344	-0.6713867	1539960108.005
-6.8655027	-3.15461412	-2.5409179320000006	-3.6621094	-0.9765625	-0.6713867	3.561352536	-8.783154254000001	0.153125	1.2207031	-1.8920898	1.5258789	7.122705072	6.529345746000001	1.5862792540000001	3.0517578	1.2817383	1.7089844	-9.92441394	-3.081640576	-0.9307128600000001	-2.4414062	-1.2817383	0.12207031	3.210839856	8.747265380000002	2.9440673920000004	-0.24414062	-1.159668	-0.48828125	-0.5455078076000001	9.14682608	-1.604223642	-0.061035156	8.300781	-2.380371	1539960108.045
-6.47192392	-4.111645468	-2.3208007200000003	-4.699707	0.18310547	-2.1362305	3.619970746	-8.680273560000002	0.03947753894	1.2207031	-2.9296875	1.5869141	7.13586412	6.087914840000001	1.6484863220000001	4.760742	2.5024414	1.5258789	-10.1911866	-3.3041503600000004	-0.643603534	-3.479004	-0.91552734	0.24414062	4.02192392	8.323779254	2.7646241	-0.36621094	0.8544922	-0.91552734	-4.00158696	8.571411240000002	-1.0563232428000002	0.9765625	6.591797	-2.9907227	1539960108.085
-6.925317392	-4.90717752	-2.56245108	-3.7841797	0.61035156	-2.319336	3.6415038940000004	-8.589355432000001	0.1626953076	1.0986328	-3.2958984	1.6479492	6.89780252	5.59504393	1.714282248	5.554199	3.6010742	1.2207031	-10.546484620000001	-2.51101088	-0.10766601440000001	-4.699707	0.18310547	0.48828125	4.15830072	7.728027160000001	2.310034146	-0.6713867	2.6855469	-1.0375977	-4.572216754	9.267651260000001	-1.1651855432	2.1362305	2.319336	-1.8310547	1539960108.125
-7.576098740000001	-5.720654254	-4.221704074	-3.0517578	3.479004	-2.8686523	3.3687500000000004	-8.406323380000002	-0.056225586060000006	1.159668	-3.3569336	1.4648438	6.80090306	5.612988220000001	1.6532714660000003	5.554199	3.6010742	1.2207031	-10.757030760000001	-0.40075683900000003	0.0095703125	-5.493164	0.6713867	0.91552734	3.62714856	7.537817392	1.6137939300000002	-0.5493164	3.8452148	-0.8544922	-4.459765576	9.3155027	-3.6187744600000005	1.8310547	-4.5166016	-0.6713867	1539960108.165
-9.303539840000001	-4.987329074000001	-6.4479982	-2.0141602	-3.0517578	-2.1972656	3.1007812500000003	-8.27592752	-0.49645996400000003	1.159668	-3.8452148	1.2207031	7.342822480000001	6.615478240000001	1.408032248	6.7749023	5.2490234	-0.12207031	-10.003369600000001	2.282519568	0.0729736322	-5.3710938	1.4648438	1.3427734	2.616284146	8.411108426	0.8015136780000001	-0.24414062	4.760742	-0.24414062	7.56652806	13.7046875	1.3637695680000002	-0.48828125	-1.4648438	-0.91552734	1539960108.205
-7.9517334260000005	-3.5063233800000004	-4.771997104	-4.211426	-2.0141602	-2.319336	2.7227538940000002	-8.680273560000002	-1.08383786	0.8544922	-4.333496	1.3427734	8.30463858	7.734009080000001	0.7955322480000001	6.286621	6.225586	-0.6713867	-9.942358720000001	3.1175292540000004	-0.4103271466	-3.112793	1.0375977	0.9765625	1.3446288940000002	9.961499100000001	-0.0227294928	-0.18310547	5.3710938	0.5493164	5.8737792540000004	9.649267572	1.8434814300000002	-1.5869141	8.605957	-0.91552734	1539960108.244
-8.04504393	-4.097290036	-5.10576178	-3.2958984	0.6713867	-2.2583008	2.8447753600000003	-8.756836060000001	-0.7034179712000002	0	-3.6621094	2.319336	8.96499002	8.519970746	0.2811279254	6.286621	6.225586	-0.6713867	-10.58117662	1.599438498	-0.1399658246	-3.1738281	1.0986328	0.36621094	0.339746106	10.67807608	-0.05861816394	0.061035156	5.3100586	0.61035156	1.159204074	9.322680710000002	-2.378222644	0.9765625	2.5024414	-0.61035156	1539960108.285
-8.13117662	-3.8831542540000004	-5.603417932000001	-2.8686523	-2.8686523	-1.7089844	3.122314496	-8.58217752	0.40793457460000004	-0.8544922	-2.1362305	3.479004	9.124096940000001	9.045141574	0.0346923822	5.126953	6.591797	-0.4272461	-10.1241938	1.246533246	0.04067382788	-3.1738281	1.0986328	0.36621094	-0.540722644	11.20803264	0.4139160144	0.8544922	4.760742	0.36621094	-0.5586669928	10.054809800000001	-2.74428714	0.061035156	-0.5493164	-0.91552734	1539960108.325
-6.964794928000001	-4.020727536	-4.5255616000000005	-3.1738281	-1.5869141	-1.8920898	3.734814496	-8.77597644	1.0754638580000002	-0.7324219	-0.48828125	4.3945312	8.54270018	8.802294928000002	0.1626953076	3.112793	3.112793	0.18310547	-9.262865920000001	1.667626996	-0.43664550720000006	-4.272461	0.8544922	0.061035156	-0.5646484424	11.2379393	0.984545926	1.6479492	3.3569336	-0.24414062	1.98464357	9.707885880000001	-1.2453369600000002	0.30517578	0.6713867	-1.159668	1539960108.364
-7.299755890000001	-3.619970746	-4.48129892	-3.1738281	-0.24414062	-1.8920898	3.8353027160000006	-9.081030252000001	1.6125976440000003	-0.12207031	-0.24414062	4.5776367	7.967285340000001	8.05461412	0.5622558606000001	3.112793	3.112793	0.18310547	-8.694628894000001	1.8506591460000001	-0.9366943390000001	-4.272461	0.8544922	0.061035156	0.12919922120000002	10.624242720000002	1.0934082068000002	1.4648438	2.8686523	-0.48828125	3.20007338	8.96259784	-0.92473143	0.36621094	3.3569336	-1.3427734	1539960108.405
-7.963696580000001	-3.881957968	-5.25649411	-2.8076172	-1.7089844	-1.6479492	3.00986322	-8.76521016	1.6999267180000002	0.4272461	-2.6855469	3.6621094	7.799804712	7.68854982	0.7225586060000001	2.9296875	3.0517578	0.18310547	-8.69582518	2.165283246	-0.9977050720000001	-4.0283203	0.18310547	-0.5493164	0.49167482	9.919628600000001	0.79194339	0.7324219	3.6010742	0.061035156	2.86152356	9.231762680000001	-1.100585962	0.48828125	3.479004	-0.9765625	1539960108.445
-8.206542932000001	-3.8556396760000005	-6.090307608000001	-3.2348633	-2.4414062	-1.5869141	2.7311278960000003	-8.38478984	1.3063476440000001	0.79345703	-5.6152344	2.319336	7.73759784	8.06657698	0.6400146760000001	2.6245117	4.638672	-0.36621094	-9.247314300000001	2.3028564300000003	-1.0503417932	-3.8452148	-0.061035156	-0.61035156	0.4342529254	10.02011682	0.47492675720000005	0.12207031	4.211426	0.9765625	3.03020018	9.228173920000001	-0.5778076080000001	0.24414062	3.2348633	-0.61035156	1539960108.484
-7.893115020000001	-3.6486816100000006	-6.15729982	-3.90625	-2.9296875	-1.8310547	3.161792032	-8.451782248	0.949853534	1.2207031	-6.5307617	0.7324219	7.35598143	8.606103240000001	0.3971679712	2.6245117	4.638672	-0.36621094	-9.942358720000001	1.7776855040000001	-0.7309326080000002	-4.0893555	0	-0.9765625	0.23327636780000002	10.697216460000002	0.308642572	-0.12207031	4.211426	1.2817383	2.646191394	9.81315944	-1.035986322	0.12207031	3.540039	-0.48828125	1539960108.525
-7.552173020000001	-3.77788089	-6.103466754	-3.90625	-2.5024414	-1.8920898	3.3376464660000003	-8.827417032000001	0.7225586060000001	1.4648438	-6.652832	-0.24414062	7.2231933900000005	8.83100589	0.1806396466	2.319336	4.4555664	-0.79345703	-10.084716460000001	1.4630615020000002	-0.38879393000000007	-4.0893555	0	-0.9765625	0.3529052716	11.367138579999999	0.2069580072	-0.12207031	3.90625	0.91552734	1.425976538	9.76291484	-1.3996582460000002	0.061035156	3.479004	-0.61035156	1539960108.564
-7.287792932	-3.794628894	-6.339135880000001	-3.90625	-3.1738281	-2.0141602	3.262280252	-8.968579074	0.54191893	1.5869141	-6.7749023	-0.91552734	7.686157248	8.451782248	0.27395019960000005	2.0751953	3.0517578	-1.4648438	-9.911254500000002	1.6664307100000002	-0.19140625	-5.126953	0.12207031	-1.3427734	0.6806884980000001	11.347998200000001	0.285913089	-0.30517578	3.7841797	0.48828125	1.062304712	9.82153354	-1.629345746	0.18310547	3.7231445	-0.9765625	1539960108.604
-6.87148462	-3.8831542540000004	-6.202759080000001	-3.7841797	-2.9296875	-2.0141602	3.325683606	-8.548681610000001	0.539526358	1.4648438	-6.5307617	-1.2817383	7.830908246000001	7.957714660000001	0.1997802716	2.0751953	3.0517578	-1.4648438	-9.77128894	1.808789038	-0.211743161	-5.432129	0.36621094	-1.3427734	0.7716064300000001	10.74626448	0.1268066394	-0.79345703	3.90625	0.61035156	1.0969971040000002	9.69113768	-1.8638183900000003	0	3.9672852	-1.2207031	1539960108.644
-6.805688400000001	-3.9501464660000005	-6.197973740000001	-3.7231445	-2.380371	-1.8920898	3.1558105040000006	-8.12280252	0.5610595746000001	1.159668	-5.9814453	-1.7089844	7.929003894000001	7.725634980000001	0.2237060504	1.8920898	4.8217773	-1.8920898	-9.491357428	2.146142572	-0.2954833966	-5.493164	0.30517578	-1.4038086	0.8649169928000001	10.200757280000001	-0.0825439496	-1.3427734	4.5166016	0.9765625	1.106567392	9.721044928000001	-2.173657248	-0.30517578	3.6621094	-1.159668	1539960108.684
-7.011450180000001	-3.9022949280000003	-6.364257788000001	-3.6010742	-2.8686523	-1.8920898	2.8651123200000006	-7.9971923920000005	0.4294677716	0.91552734	-5.554199	-1.8310547	7.921826080000001	7.68854982	0.30744628600000007	1.5869141	5.3710938	-1.953125	-9.20544429	2.45358876	-0.33615722840000006	-5.3710938	0.18310547	-1.3427734	0.6160888580000001	9.96748004	-0.1770507788	-1.5869141	5.3710938	1.159668	1.1855224640000002	9.62653804	-2.060009784	-0.48828125	3.4179688	-0.91552734	1539960108.724
-7.108349640000001	-3.8783691100000004	-6.340332068	-3.6010742	-2.8686523	-1.7089844	2.7167724640000004	-8.10844748	0.4713378894	0.7324219	-5.1879883	-1.5869141	7.950537140000001	7.867993210000001	0.2344726538	1.5869141	5.3710938	-1.953125	-9.089404254	2.55288089	-0.2930908246	-5.004883	-0.12207031	-1.2817383	-0.1866210962	9.858617720000002	-0.36367187500000003	-1.4648438	5.554199	1.4648438	1.2154297120000002	9.54399411	-1.9296142180000002	-0.61035156	3.3569336	-1.0375977	1539960108.764
-7.104760880000001	-3.994409146	-6.375024460000001	-3.7231445	-3.2348633	-1.5869141	2.7347167540000004	-8.16108426	0.793139676	0.36621094	-4.5166016	-1.159668	7.85363768	8.061792032000001	0.265576178	0.48828125	5.859375	-1.8310547	-9.22338858	2.6402099640000003	-0.2990722644	-4.760742	-0.30517578	-1.3427734	-0.954638678	9.77128894	-0.3529052716	-1.2207031	4.8828125	1.8310547	1.1424560700000002	9.48776857	-2.146142572	-0.8544922	3.6010742	-0.9765625	1539960108.804
-7.1478269800000005	-4.317407248	-6.2374510800000005	-3.6621094	-3.6010742	-1.4038086	2.751464856	-8.03786592	1.168774411	0	-3.7841797	-0.61035156	7.339233426000001	8.387182608000002	0.24165038940000003	-0.12207031	4.9438477	-1.8920898	-9.902880399999999	2.366259784	-0.2177246106	-3.90625	-0.30517578	-1.4038086	-1.259692392	9.789233426000001	-0.19140625	-0.79345703	4.1503906	2.0141602	1.5276611420000001	9.46264676	-1.982250998	-1.0986328	3.8452148	-1.0986328	1539960108.844
