# Supplementary material for: A deep learning approach for lower back-pain risk prediction during manual lifting
Source: PLoS One. 2021 Feb 19;16(2):e0247162. doi: 10.1371/journal.pone.0247162 (PMC7894914; doi:10.1371/journal.pone.0247162)
Supplement: S1 Data — (ZIP) [file pone.0247162.s001.zip › source-used/Subject_01_P2_Zone09_T3.csv]

Side_A_x	Side_A_y	Side_A_z	Side_G_x	Side_G_y	Side_G_z	LtWt_A_x	LtWt_A_y	LtWt_A_z	LtWt_G_x	LtWt_G_y	LtWt_G_z	RtWt_A_x	RtWt_A_y	RtWt_A_z	RtWt_G_x	RtWt_G_y	RtWt_G_z	Back_A_x	Back_A_y	Back_A_z	Back_G_x	Back_G_y	Back_G_z	UArm_A_x	UArm_A_y	UArm_A_z	UArm_G_x	UArm_G_y	UArm_G_z	Thig_A_x	Thig_A_y	Thig_A_z	Thig_G_x	Thig_G_y	Thig_G_z	Time_stp
-8.75444339	-3.359179712	-3.06848143	0	-0.061035156	-0.061035156	2.70361322	-8.58696286	1.5491942900000002	0.18310547	-0.12207031	0	2.87109375	9.52604982	2.9057862400000003	-0.061035156	-0.12207031	-0.12207031	-9.80358876	-0.2452392572	0.096899411	0	-0.061035156	-0.061035156	0.5490966754000001	9.72822284	1.83151857	-0.061035156	-0.061035156	0	1.443920926	9.649267572	-0.8278320288	0	-0.061035156	-0.061035156	1539957267.241
-8.76879892	-3.3759277160000005	-3.019433606	0	-0.061035156	0	2.72036142	-8.668310700000001	1.65805661	-0.12207031	0	-0.061035156	2.8914307100000003	9.573901260000001	2.9213378600000004	-0.061035156	-0.12207031	-0.12207031	-9.82153354	-0.2237060504	0.1112548822	0	-0.061035156	0	0.5275634784000001	9.77368161	1.8446777160000003	0	-0.12207031	-0.061035156	1.418798822	9.66003444	-0.83022464	0	-0.061035156	-0.061035156	1539957267.281
-8.783154254000001	-3.3555908540000003	-3.0493408540000004	0	-0.061035156	0	2.77419429	-8.737695288000001	1.485791034	-0.12207031	-0.12207031	0	2.860327176	9.56672374	2.93330072	0	-0.12207031	-0.061035156	-9.810766280000001	-0.1770507788	0.0980957068	0	0	-0.061035156	0.5215820288	9.795214660000001	1.8410888580000002	-0.061035156	-0.12207031	-0.061035156	1.488183606	9.63969748	-0.8278320288	0	-0.061035156	-0.061035156	1539957267.321
-8.755639480000001	-3.352001996	-3.0553222840000003	-0.061035156	-0.12207031	-0.061035156	2.77419429	-8.737695288000001	1.485791034	-0.12207031	-0.12207031	0	2.8136719240000003	9.547582968	2.93330072	-0.061035156	-0.12207031	-0.061035156	-9.780859620000001	-0.19020996400000004	0.08015136780000001	0	0	-0.061035156	0.49765625	9.750951980000002	1.7824707460000002	-0.061035156	-0.12207031	-0.061035156	1.484594748	9.6636232	-0.83022464	-0.061035156	0	-0.061035156	1539957267.361
-8.7448732	-3.379516574	-3.0002929320000002	0	-0.061035156	-0.061035156	2.6964355040000005	-8.69702176	1.600634784	-0.061035156	0.061035156	0.12207031	2.76821286	9.521264480000001	2.9177491	-0.061035156	-0.18310547	-0.061035156	-9.788037140000002	-0.2189208966	0.10766601440000001	0.061035156	-0.061035156	0	0.45339357	9.72224092	1.776489218	0	-0.18310547	-0.061035156	1.4247802520000001	9.630126800000001	-0.833813498	0	0	-0.061035156	1539957267.401
-8.716162140000002	-3.3986572480000006	-3.00627446	0	0	-0.061035156	2.5564697480000005	-8.74606929	1.6460937500000001	-0.061035156	0.061035156	0.12207031	2.7646241	9.518872300000002	2.9033935700000004	0	-0.18310547	-0.061035156	-9.81315944	-0.19619140380000002	0.1447509784	0.061035156	0	0	0.501245108	9.743774460000001	1.812377896	0	-0.18310547	-0.061035156	1.3948730040000001	9.651660340000001	-0.8421875000000001	0	-0.12207031	-0.061035156	1539957267.441
-8.77358426	-3.3843016200000005	-2.93808606	0.12207031	0	-0.061035156	2.372241214	-8.848950180000001	1.5372314300000003	-0.061035156	-0.36621094	0.12207031	2.7155760800000004	9.478198380000002	2.8758788940000004	0	-0.18310547	-0.061035156	-9.780859620000001	-0.2560058606	0.1244140625	0.061035156	0	0	0.5251708966	9.680371106	1.8578369600000002	0.061035156	-0.12207031	-0.061035156	1.4750244600000002	9.63371556	-0.835009784	0	-0.061035156	-0.061035156	1539957267.481
-8.789135880000002	-3.289794928	-3.069677716	0	0.061035156	-0.061035156	2.4990478240000003	-8.78554712	1.5396240020000003	0.061035156	-0.30517578	0.18310547	2.7323242800000003	9.55117212	2.8890380400000004	0.061035156	-0.18310547	-0.061035156	-9.750951980000002	-0.24763183900000002	0.05861816394	0.061035156	-0.061035156	0.061035156	0.47373047120000006	9.705493210000002	1.8267334260000003	0.061035156	-0.12207031	-0.061035156	1.4630615020000002	9.650463760000001	-0.84816893	0	-0.061035156	-0.061035156	1539957267.521
-8.80947284	-3.366357428	-3.0218260800000003	0	-0.061035156	-0.061035156	2.5134033540000003	-8.65036592	1.4953613220000002	-0.061035156	-0.24414062	0.18310547	2.7454834260000003	9.657641574000001	2.9141601440000002	0.061035156	-0.12207031	-0.061035156	-9.76291484	-0.15551757200000002	0.0729736322	0.061035156	-0.061035156	0	0.454589856	9.80957068	1.7489746400000001	0	-0.18310547	-0.061035156	1.4367432100000002	9.62893071	-0.846972644	0	-0.12207031	-0.061035156	1539957267.561
-8.802294928000002	-3.3555908540000003	-3.03857428	0	-0.061035156	0	2.55527356	-8.66711412	1.33984375	-0.061035156	-0.24414062	0.18310547	2.7227538940000002	9.701904254	2.9620117800000005	0	-0.18310547	-0.061035156	-9.76171875	-0.1626953076	0.05502929712000001	0.061035156	-0.061035156	0	0.42229003600000004	9.89211412	1.7621337860000001	0	-0.24414062	-0.12207031	1.5145019960000001	9.6552491	-0.839794928	0	-0.061035156	-0.061035156	1539957267.601
-8.781957968	-3.3460204680000003	-3.045751996	-0.061035156	-0.12207031	0	2.7538574280000003	-8.652759080000001	1.2632812500000001	0	-0.36621094	0.18310547	2.656957968	9.630126800000001	2.9679932100000004	-0.061035156	-0.24414062	-0.12207031	-9.7401857	-0.173461911	0.03947753894	0.061035156	-0.12207031	0	0.43664550720000006	9.845459260000002	1.717871106	0	-0.30517578	-0.061035156	1.5300537140000001	9.651660340000001	-0.839794928	0	0	-0.061035156	1539957267.642
-8.76760234	-3.3603759000000006	-3.011059604	-0.061035156	-0.061035156	0	2.7969239200000002	-8.62285144	1.238159146	0.061035156	-0.36621094	0.18310547	2.6940429320000003	9.595434800000001	2.951245108	0	-0.18310547	-0.18310547	-9.76411142	-0.2069580072	0.0813476538	0	-0.12207031	0	0.461767572	9.77607428	1.7250488220000002	-0.061035156	-0.30517578	-0.061035156	1.4977538940000001	9.637304712	-0.84816893	0	0	-0.061035156	1539957267.681
-8.749658246000001	-3.3555908540000003	-3.0050780759999998	-0.061035156	-0.12207031	0	2.825634784	-8.641992212	1.2297851440000003	-0.061035156	-0.36621094	0.061035156	2.75983876	9.60620108	2.910571286	0	-0.12207031	-0.18310547	-9.7832518	-0.2225097644	0.10886230040000001	0	-0.12207031	0	0.5455078076000001	9.80478534	1.758544928	-0.061035156	-0.30517578	-0.061035156	1.4822021760000001	9.632519568000001	-0.8900390380000001	0	0	-0.061035156	1539957267.721
-8.720947480000001	-3.371142572	-2.9679932100000004	-0.12207031	0.061035156	0	2.9237304320000006	-8.67070288	1.299169928	-0.12207031	-0.4272461	0	2.8316162140000003	9.591845746	2.9632079680000003	0.061035156	-0.061035156	-0.18310547	-9.79880342	-0.2129394568	0.1363769568	-0.12207031	-0.12207031	0	0.5993408246	9.82392572	1.7980224640000002	-0.061035156	-0.18310547	-0.12207031	1.4415283540000001	9.640893570000001	-0.8637207068000001	0	0.061035156	-0.061035156	1539957267.761
-8.74606929	-3.393872104	-2.94765625	-0.061035156	0.18310547	0	3.051733426	-8.662329074	1.3829101440000002	-0.24414062	-0.24414062	-0.12207031	2.872290036	9.59782698	2.9727783540000003	0	-0.061035156	-0.18310547	-9.8179438	-0.15910644960000003	0.1626953076	-0.061035156	-0.061035156	0	0.539526358	9.80598192	1.7513672120000003	-0.061035156	-0.12207031	-0.12207031	1.41042482	9.656445288	-0.8661132788	0	0.061035156	-0.061035156	1539957267.801
-8.73410643	-3.4225829680000004	-3.052929712	-0.12207031	0.061035156	-0.061035156	3.1079589660000004	-8.712573380000002	1.435546924	-0.30517578	0	-0.12207031	2.930908246	9.563134980000001	3.0206298920000005	0	-0.061035156	-0.12207031	-9.8251223	-0.17106933900000001	0.16389160340000003	-0.061035156	-0.061035156	0	0.5455078076000001	9.76411142	1.680786142	-0.061035156	-0.18310547	-0.061035156	1.3577880400000002	9.668408246	-0.855346646	0	0	-0.061035156	1539957267.841
-8.725732428	-3.4441162140000006	-3.0050780759999998	-0.061035156	0.12207031	-0.061035156	3.0050780759999998	-8.67070288	1.4582763580000002	-0.30517578	0	-0.12207031	3.01464856	9.553564300000001	2.9392822480000005	0.061035156	0	-0.12207031	-9.796411240000001	-0.1818359424	0.15551757200000002	-0.12207031	0	-0.061035156	0.6364257788	9.756933606	1.7441894960000002	-0.061035156	-0.061035156	-0.061035156	1.3577880400000002	9.661230432000002	-0.8146728240000001	0	0	-0.061035156	1539957267.881
-8.75444339	-3.41301268	-3.0959961060000003	-0.061035156	0.061035156	-0.061035156	2.920141574	-8.6515625	1.3817138580000001	-0.4272461	0.061035156	-0.18310547	3.0397704680000004	9.579882788	2.92971196	0.061035156	0.18310547	-0.061035156	-9.786840560000002	-0.15073241820000002	0.1495361322	-0.12207031	-0.061035156	-0.061035156	0.6447998200000001	9.77966304	1.7776855040000001	-0.061035156	0.12207031	-0.061035156	1.3422363220000002	9.671997300000001	-0.8194580072000001	0	-0.061035156	-0.061035156	1539957267.921
-8.753247300000002	-3.408227536	-3.084033246	-0.061035156	0	-0.061035156	2.91535643	-8.711376800000002	1.2668701080000002	-0.48828125	0.18310547	-0.12207031	2.96560054	9.636108426000002	2.942871106	-0.061035156	0.12207031	0	-9.81196286	-0.14714355040000002	0.1614990216	-0.12207031	-0.061035156	-0.061035156	0.539526358	9.77248552	1.69633786	0	0.12207031	0	1.374536142	9.656445288	-0.8541503600000001	-0.061035156	-0.061035156	-0.061035156	1539957267.961
-8.7364991	-3.3831054320000007	-3.0541259000000003	-0.061035156	0	-0.061035156	2.702417032	-8.793920926	1.0969971040000002	-0.061035156	0.061035156	-0.18310547	2.9703858800000003	9.650463760000001	2.9440673920000004	-0.061035156	0	0.12207031	-9.786840560000002	-0.1399658246	0.15073241820000002	-0.061035156	0	-0.061035156	0.4294677716	9.796411240000001	1.7106933900000003	0	0.061035156	0.061035156	1.435546924	9.646875000000001	-0.8517577880000001	0	-0.061035156	-0.061035156	1539957268.001
-8.741284440000001	-3.39506839	-3.0672851440000004	0	0.061035156	-0.061035156	2.6844726440000004	-8.844164840000001	1.114941394	-0.061035156	0.061035156	-0.18310547	2.8926269959999997	9.625341754	2.910571286	-0.12207031	0.061035156	0.18310547	-9.77607428	-0.14714355040000002	0.1244140625	-0.061035156	0	-0.061035156	0.4486083966	9.79401857	1.7621337860000001	0	0.061035156	0.061035156	1.4570800720000001	9.6385009	-0.855346646	0	-0.061035156	-0.061035156	1539957268.041
-8.737695288000001	-3.3962646760000004	-3.158203076	-0.061035156	-0.12207031	-0.061035156	2.7418945679999998	-8.774780252000001	1.374536142	0.24414062	-0.18310547	-0.24414062	2.7993163940000003	9.636108426000002	2.8854492800000004	-0.12207031	0.12207031	0.18310547	-9.80717752	-0.19499511780000003	0.10527343750000001	-0.061035156	0	-0.061035156	0.47851562500000006	9.791625900000001	1.7752929320000002	0	0.12207031	0.061035156	1.431957968	9.66003444	-0.850561502	0	0	-0.061035156	1539957268.081
-8.711376800000002	-3.452490216	-3.0469483800000003	0	0	0	2.67370607	-8.762817392	1.4403320680000002	0.12207031	0.18310547	-0.24414062	2.6796875	9.630126800000001	2.8627197480000004	-0.12207031	0.18310547	0.12207031	-9.80478534	-0.2189208966	0.12321777160000001	-0.061035156	0	-0.061035156	0.4426269568000001	9.79401857	1.7597412140000002	-0.061035156	0.12207031	0.061035156	1.362573282	9.632519568000001	-0.8649169928000001	0	-0.061035156	-0.061035156	1539957268.121
-8.69223642	-3.420190396	-3.12709964	-0.061035156	0.061035156	0	2.7813721040000003	-8.77597644	1.349414038	0.12207031	0.18310547	-0.24414062	2.593554712	9.60141574	2.83879393	-0.061035156	0.12207031	0.12207031	-9.80358876	-0.2189208966	0.1196289038	-0.061035156	0	-0.061035156	0.48090820680000007	9.7748777	1.77290036	-0.061035156	0.12207031	0.061035156	1.32788089	9.666015380000001	-0.8673096040000001	0	-0.061035156	-0.061035156	1539957268.161
-8.70061052	-3.4237792540000007	-3.1354737400000006	-0.061035156	-0.061035156	0	2.7048096040000003	-8.752050720000002	1.38410643	0.061035156	0.36621094	-0.12207031	2.5815917540000006	9.60141574	2.83879393	-0.061035156	0.12207031	0.12207031	-9.80358876	-0.2189208966	0.1196289038	-0.12207031	0	-0.061035156	0.5108154254	9.789233426000001	1.81118161	-0.061035156	0.12207031	0	1.3613769960000002	9.636108426000002	-0.84816893	0	-0.061035156	-0.061035156	1539957268.201
-8.674292032	-3.3675537140000005	-3.12111821	-0.061035156	0.12207031	-0.061035156	2.5217773560000003	-8.755639480000001	1.280029254	0	-0.061035156	-0.12207031	2.5492920320000003	9.591845746	2.830419928	-0.061035156	0.18310547	0	-9.80957068	-0.2129394568	0.1112548822	-0.12207031	0.061035156	-0.061035156	0.46655273560000005	9.758129892000001	1.7896484620000002	-0.061035156	0.18310547	0	1.37214357	9.644482428000002	-0.8732910340000001	0	-0.061035156	-0.061035156	1539957268.241
-8.728125	-3.393872104	-3.158203076	0	0.061035156	-0.061035156	2.6916503600000006	-8.735302520000001	1.2537109620000002	0	-0.061035156	-0.12207031	2.55527356	9.600219748	2.8495605040000003	-0.061035156	0.12207031	-0.061035156	-9.791625900000001	-0.1878173822	0.10288086060000001	-0.12207031	0.061035156	-0.061035156	0.41511232	9.76411142	1.7609375	-0.061035156	0.061035156	0	1.387695288	9.6385009	-0.8828613220000001	0	-0.061035156	-0.061035156	1539957268.281
-8.7030027	-3.366357428	-3.1713623200000005	-0.061035156	0.061035156	-0.061035156	2.624658246	-8.69702176	1.3075439300000002	0.061035156	0.061035156	0	2.600732428	9.62294928	2.828027356	0	0.061035156	-0.12207031	-9.7832518	-0.18422851440000002	0.09450683900000001	-0.12207031	0.061035156	-0.061035156	0.419897464	9.789233426000001	1.7800780760000001	-0.061035156	0.061035156	0	1.418798822	9.661230432000002	-0.860131839	0	0	-0.061035156	1539957268.321
-8.719750900000001	-3.359179712	-3.1773437500000004	-0.061035156	0.061035156	-0.061035156	2.652172824	-8.716162140000002	1.318310504	0.061035156	0.061035156	0	2.6713134000000003	9.62773462	2.8423827880000005	0	0.061035156	-0.12207031	-9.82871106	-0.17944336060000002	0.10048827880000001	-0.12207031	0.061035156	0	0.42229003600000004	9.80478534	1.79921875	-0.061035156	0.061035156	-0.061035156	1.414013678	9.646875000000001	-0.8948242212000002	0	-0.061035156	-0.061035156	1539957268.361
-8.685058606	-3.4010498200000003	-3.178540036	0	0.061035156	-0.061035156	2.6916503600000006	-8.70061052	1.331469748	0	0	0	2.728735324	9.62893071	2.85673822	0	0.061035156	-0.061035156	-9.77128894	-0.16508788940000002	0.0454589856	-0.12207031	0.061035156	0	0.416308606	9.79401857	1.795629892	-0.12207031	0	-0.061035156	1.425976538	9.67558606	-0.876879892	0	0	-0.061035156	1539957268.401
-8.710180710000001	-3.430957068	-3.202465854	-0.061035156	0	0	2.702417032	-8.686254892000001	1.378125	0	0.061035156	0.061035156	2.7550537140000007	9.62773462	2.8878417540000005	-0.061035156	0.12207031	-0.12207031	-9.758129892000001	-0.19020996400000004	0.02033691394	-0.12207031	0.061035156	-0.061035156	0.44621582460000003	9.801196580000001	1.79323732	-0.061035156	0	-0.061035156	1.38410643	9.63371556	-0.8517577880000001	0	0	-0.061035156	1539957268.441
-8.685058606	-3.4225829680000004	-3.1905028960000004	0	0	0	2.751464856	-8.685058606	1.3984619600000001	0	0.061035156	0.061035156	2.7418945679999998	9.559545926	2.9177491	-0.061035156	0.061035156	-0.12207031	-9.77368161	-0.16030273560000002	0.005981445288000001	-0.061035156	0	-0.061035156	0.439038089	9.723437500000001	1.7298339660000002	-0.061035156	0	-0.061035156	1.4056396760000003	9.646875000000001	-0.8756836060000002	0	-0.061035156	0	1539957268.481
-8.698217752000001	-3.435742212	-3.1893066100000005	0	0	0	2.837597644	-8.712573380000002	1.4331542540000002	0.061035156	-0.061035156	0.061035156	2.807690396	9.645678420000001	2.9117675720000005	-0.061035156	0	-0.12207031	-9.785644568	-0.1674804712	-0.001196289038	-0.061035156	0	-0.061035156	0.4294677716	9.744970746000002	1.7693115020000003	-0.061035156	0	0	1.418798822	9.63371556	-0.86850589	-0.061035156	0	0	1539957268.521
-8.674292032	-3.38908696	-3.198876996	0	0	0	2.8902344240000004	-8.72214357	1.388891574	0	-0.061035156	0	2.83640126	9.67080072	2.89382338	-0.061035156	0.061035156	0	-9.77248552	-0.15910644960000003	0.00478515625	-0.061035156	0	-0.061035156	0.439038089	9.82871106	1.796826178	-0.061035156	0	0	1.3829101440000002	9.677978240000002	-0.8708984620000001	-0.061035156	0	0	1539957268.561
-8.665917932000001	-3.4010498200000003	-3.2072509000000005	0	0.061035156	0	2.9033935700000004	-8.69702176	1.4415283540000001	0.061035156	0	-0.061035156	2.7765869600000004	9.63371556	2.9464599640000007	-0.061035156	0.061035156	0	-9.786840560000002	-0.1806396466	0.011962890380000002	-0.061035156	0	-0.061035156	0.458178714	9.810766280000001	1.81357428	-0.061035156	0.061035156	0	1.356591754	9.65883786	-0.850561502	-0.061035156	-0.061035156	0	1539957268.601
-8.657543930000001	-3.3962646760000004	-3.213232428	0	0.061035156	0	2.9033935700000004	-8.69702176	1.4415283540000001	0.061035156	0	-0.061035156	2.7048096040000003	9.589452880000001	2.93330072	-0.12207031	0	0	-9.795214660000001	-0.20097655760000002	0.04426269568	-0.061035156	-0.061035156	-0.061035156	0.45578614200000006	9.759326080000001	1.7872558900000002	-0.061035156	0	0.061035156	1.403247104	9.6385009	-0.8744873200000001	0	0	0	1539957268.641
-8.683862320000001	-3.363964856	-3.2407471040000004	0	0.12207031	0	2.9703858800000003	-8.66711412	1.465454074	0.061035156	0.061035156	-0.12207031	2.66174321	9.54399411	2.9225341460000003	-0.061035156	-0.061035156	0	-9.7485598	-0.2225097644	0.023925780760000005	-0.061035156	0	-0.061035156	0.5036376800000001	9.724634080000001	1.829125998	-0.061035156	-0.061035156	0.061035156	1.388891574	9.62893071	-0.8421875000000001	0	0	0	1539957268.681
-8.70778804	-3.3244873200000002	-3.2957762600000002	0	-0.061035156	0	2.975170926	-8.633618210000002	1.4558837860000002	0	0.18310547	-0.061035156	2.6844726440000004	9.542798020000001	2.92971196	-0.12207031	0.061035156	0	-9.766503894000001	-0.20576172120000003	0.037084961060000005	-0.061035156	-0.061035156	-0.061035156	0.5287597644	9.71625998	1.8662109620000003	-0.061035156	0.061035156	0.061035156	1.435546924	9.6385009	-0.8673096040000001	-0.061035156	-0.061035156	0	1539957268.721
-8.716162140000002	-3.2993652160000004	-3.24433606	0	-0.061035156	0	2.598339856	-8.62045926	1.4044433900000002	0	0.18310547	-0.061035156	2.62346196	9.578686600000001	2.9165527160000004	-0.12207031	0	0	-9.766503894000001	-0.20576172120000003	0.037084961060000005	-0.061035156	-0.061035156	-0.061035156	0.48090820680000007	9.713867212	1.8243408540000001	-0.061035156	0.061035156	0.061035156	1.503735324	9.636108426000002	-0.8720947480000001	-0.061035156	-0.061035156	0	1539957268.761
-8.725732428	-3.31252446	-3.25151358	0	0	0	2.9416748200000002	-8.72932158	1.287207068	-0.12207031	0.061035156	-0.36621094	2.60910643	9.62653804	2.9010009000000005	-0.12207031	-0.18310547	0	-9.785644568	-0.193798822	0.095703125	0	-0.061035156	-0.061035156	0.41271972840000004	9.77607428	1.8219482820000001	-0.061035156	-0.061035156	0.061035156	1.4618652160000003	9.66481929	-0.891235324	-0.061035156	0	0	1539957268.801
-8.683862320000001	-3.3328614200000004	-3.19768071	0	-0.061035156	0	2.9823487400000004	-8.67189946	1.341040036	0.24414062	0	-0.061035156	2.64140625	9.552368210000001	2.8986084260000005	-0.12207031	-0.12207031	0	-9.77128894	-0.23327636780000002	0.0657958966	0	-0.061035156	0	0.4521972644	9.76770018	1.848266574	-0.061035156	-0.12207031	0	1.415209964	9.67080072	-0.8708984620000001	-0.061035156	-0.061035156	-0.061035156	1539957268.841
-8.674292032	-3.33046875	-3.2180175720000004	0	0	0	2.6892577880000004	-8.548681610000001	1.57551268	0.24414062	0	-0.061035156	2.6354248200000003	9.49255342	2.8854492800000004	-0.061035156	-0.061035156	-0.061035156	-9.77128894	-0.23327636780000002	0.0657958966	0	-0.061035156	-0.061035156	0.5909667932	9.71147464	1.8602295320000002	-0.061035156	-0.061035156	0	1.4558837860000002	9.648071580000002	-0.8613281250000001	-0.061035156	-0.061035156	-0.061035156	1539957268.881
-8.718554712000001	-3.3508057100000004	-3.249121106	0	-0.061035156	0	2.78496106	-8.584570288	1.484594748	0.061035156	-0.061035156	-0.061035156	2.6354248200000003	9.52963858	2.9045898560000003	-0.061035156	-0.061035156	-0.061035156	-9.77128894	-0.20935058900000003	0.07536621106000001	0	-0.061035156	-0.061035156	0.5502929712000001	9.701904254	1.8626221040000002	0	0	-0.061035156	1.4570800720000001	9.62893071	-0.8613281250000001	-0.061035156	-0.061035156	-0.061035156	1539957268.921
-8.717358426	-3.34841304	-3.261083966	0	-0.061035156	-0.061035156	2.7347167540000004	-8.6515625	1.335058606	-0.12207031	0	0	2.63183606	9.578686600000001	2.928515576	-0.061035156	-0.12207031	-0.061035156	-9.80957068	-0.1818359424	0.0729736322	0.061035156	-0.061035156	0	0.46655273560000005	9.73061502	1.832714856	0	-0.061035156	-0.061035156	1.4522949280000002	9.66003444	-0.8457763580000002	-0.061035156	-0.061035156	-0.061035156	1539957268.961
-8.686254892000001	-3.3854980040000004	-3.22160643	0	-0.12207031	-0.061035156	2.789746106	-8.69103984	1.414013678	-0.12207031	0	0	2.670117212	9.60859375	2.93569339	-0.061035156	-0.12207031	-0.061035156	-9.810766280000001	-0.21413574280000003	0.0861328125	0.061035156	-0.061035156	0	0.4605712860000001	9.77128894	1.812377896	0	-0.12207031	-0.061035156	1.3984619600000001	9.67558606	-0.846972644	-0.061035156	-0.061035156	-0.061035156	1539957269.001
-8.679076980000001	-3.39746106	-3.2144287140000003	0.061035156	-0.061035156	-0.061035156	2.7502685700000002	-8.65874002	1.4020507200000003	0.061035156	0	0	2.7048096040000003	9.57749002	2.9500489200000004	0	-0.12207031	-0.061035156	-9.80239218	-0.24165038940000003	0.05502929712000001	0.061035156	-0.061035156	0	0.516796875	9.785644568	1.8578369600000002	0	-0.12207031	-0.061035156	1.3864990020000003	9.650463760000001	-0.8625244110000001	-0.061035156	-0.061035156	-0.061035156	1539957269.041
-8.682665740000001	-3.4142089660000003	-3.18332518	0	-0.18310547	-0.061035156	2.802905252	-8.621655252000002	1.3673584260000002	-0.12207031	0	0	2.70361322	9.547582968	2.9548339660000003	0	-0.061035156	-0.061035156	-9.796411240000001	-0.21533202880000002	0.05502929712000001	0.061035156	-0.061035156	0	0.5490966754000001	9.7401857	1.8530517180000001	0	-0.061035156	-0.061035156	1.38410643	9.651660340000001	-0.8242431610000001	-0.061035156	0	-0.061035156	1539957269.081
-8.675488220000002	-3.4046385800000003	-3.152221646	0	-0.061035156	-0.061035156	2.802905252	-8.647973740000001	1.356591754	-0.12207031	0	0.061035156	2.68327626	9.548779254000001	2.9440673920000004	0	-0.061035156	-0.061035156	-9.786840560000002	-0.24165038940000003	0.0657958966	0.061035156	-0.061035156	0	0.5371337860000001	9.71625998	1.818359424	0	-0.061035156	-0.061035156	1.3446288940000002	9.657641574000001	-0.8457763580000002	-0.061035156	-0.061035156	-0.061035156	1539957269.121
-8.720947480000001	-3.4058349640000003	-3.1689697480000003	0	-0.12207031	-0.061035156	2.77419429	-8.675488220000002	1.429565396	-0.061035156	0.12207031	0.061035156	2.7155760800000004	9.579882788	2.951245108	0	-0.12207031	-0.061035156	-9.82153354	-0.22968750000000002	0.0454589856	0	-0.061035156	0	0.4892822284000001	9.750951980000002	1.830322284	0	-0.12207031	-0.061035156	1.4223876800000002	9.6385009	-0.8146728240000001	-0.061035156	-0.061035156	-0.061035156	1539957269.161
-8.68864766	-3.4034423920000005	-3.1199219240000007	-0.061035156	-0.12207031	-0.061035156	2.8411866	-8.713769568	1.4451172120000002	-0.12207031	0	0.061035156	2.719165036	9.59782698	2.9416748200000002	0	-0.12207031	-0.061035156	-9.77128894	-0.23208007200000003	0.050244139400000006	0	-0.061035156	0	0.501245108	9.77368161	1.833911142	-0.061035156	-0.12207031	-0.061035156	1.3864990020000003	9.683960160000002	-0.8242431610000001	-0.061035156	0	-0.061035156	1539957269.201
-8.72453624	-3.4321533540000004	-3.1534179320000004	-0.061035156	-0.18310547	-0.061035156	2.8088867800000004	-8.689843750000001	1.435546924	-0.12207031	-0.061035156	0.061035156	2.72395018	9.6217527	2.96560054	0	-0.12207031	-0.061035156	-9.765307608	-0.27993163940000004	0.00837402356	0.061035156	0	0	0.501245108	9.801196580000001	1.8243408540000001	0	-0.061035156	-0.061035156	1.3685547120000001	9.6217527	-0.8242431610000001	0	-0.061035156	-0.061035156	1539957269.241
-8.714965560000001	-3.4046385800000003	-3.1055663940000002	-0.061035156	-0.18310547	0	2.8088867800000004	-8.689843750000001	1.435546924	-0.061035156	-0.061035156	0	2.7634277160000003	9.58586412	3.019433606	0	-0.061035156	-0.061035156	-9.76770018	-0.24763183900000002	-0.0095703125	0	-0.061035156	0	0.5048339856	9.785644568	1.8219482820000001	0	-0.061035156	-0.061035156	1.3948730040000001	9.657641574000001	-0.8218505890000001	-0.061035156	0	-0.061035156	1539957269.281
-8.720947480000001	-3.38908696	-3.0744628600000006	0	-0.061035156	0	2.8136719240000003	-8.73291034	1.4582763580000002	-0.061035156	-0.061035156	0.061035156	2.75983876	9.61816394	3.027807608	-0.061035156	-0.061035156	0	-9.76291484	-0.2129394568	0.0227294928	0	-0.061035156	0	0.4474121106000001	9.754540740000001	1.8195557100000002	0	0	0	1.437939496	9.64208966	-0.8182617212000002	0	0	0	1539957269.321
-8.725732428	-3.4189941100000003	-3.0708741	0	0	0	2.8136719240000003	-8.73291034	1.4582763580000002	-0.061035156	-0.061035156	0.061035156	2.77180162	9.63969748	3.02421875	-0.061035156	-0.061035156	0	-9.73659694	-0.20576172120000003	0.0454589856	0	-0.061035156	0	0.40314941100000007	9.786840560000002	1.7944336060000001	0	-0.061035156	0	1.4116211060000001	9.66003444	-0.8290283540000001	0	0	0	1539957269.361
-8.720947480000001	-3.399853534	-3.0959961060000003	0	0	0	2.93808606	-8.706591754	1.4774170320000002	0.061035156	-0.12207031	-0.061035156	2.7634277160000003	9.615771760000001	3.0230224640000003	-0.12207031	-0.061035156	0.061035156	-9.77128894	-0.20935058900000003	0.0478515625	0	-0.12207031	0	0.45578614200000006	9.795214660000001	1.808789038	0	-0.061035156	0.061035156	1.4068359620000002	9.651660340000001	-0.8158691100000001	-0.061035156	-0.061035156	0	1539957269.401
-8.749658246000001	-3.408227536	-3.1199219240000007	0	-0.18310547	0	2.85075679	-8.67788089	1.465454074	0	-0.061035156	-0.12207031	2.72036142	9.560742212000001	3.01464856	-0.12207031	-0.061035156	0	-9.790429712	-0.19619140380000002	0.08015136780000001	0	-0.12207031	0	0.49645996400000003	9.754540740000001	1.7944336060000001	0	-0.061035156	0.061035156	1.451098642	9.64328624	-0.832617212	0	0	0	1539957269.441
-8.717358426	-3.3914795320000004	-3.04455571	0	0.061035156	0	2.83879393	-8.652759080000001	1.4451172120000002	0	-0.061035156	-0.12207031	2.7048096040000003	9.62055661	3.0026855040000004	-0.12207031	-0.061035156	0	-9.791625900000001	-0.19619140380000002	0.12800292540000002	0	-0.12207031	0	0.5251708966	9.7748777	1.796826178	0	-0.061035156	0.061035156	1.4176025360000002	9.689941394000002	-0.8290283540000001	0	0	0	1539957269.481
-8.750854532	-3.359179712	-3.1079589660000004	-0.061035156	-0.18310547	0	2.8495605040000003	-8.685058606	1.4211913940000003	0.061035156	-0.12207031	-0.12207031	2.721557608	9.612182608000001	3.007470746	-0.12207031	-0.12207031	0	-9.80598192	-0.1997802716	0.1411621106	0	-0.12207031	0	0.5132080072	9.82153354	1.83151857	0	-0.061035156	0.061035156	1.38410643	9.645678420000001	-0.8290283540000001	0	0	0	1539957269.521
-8.713769568	-3.343627896	-3.0433594240000006	-0.061035156	0	0	2.8017089660000005	-8.681469748	1.400854532	0	0	-0.12207031	2.692846646	9.54997554	2.9799560700000005	-0.12207031	-0.12207031	0	-9.80598192	-0.1997802716	0.1411621106	0	-0.12207031	0	0.5227783246000001	9.760522660000001	1.792041034	0	-0.061035156	0.061035156	1.3805175720000002	9.65405252	-0.8290283540000001	0	0	0	1539957269.561
-8.73171376	-3.408227536	-3.084033246	0	-0.061035156	0	2.8088867800000004	-8.608496106	1.415209964	0	-0.061035156	-0.061035156	2.7143798920000006	9.54997554	2.969189496	-0.12207031	-0.12207031	0	-9.785644568	-0.21413574280000003	0.1626953076	0	-0.12207031	-0.061035156	0.5323486420000001	9.744970746000002	1.7872558900000002	-0.061035156	-0.061035156	0.061035156	1.435546924	9.648071580000002	-0.8182617212000002	0	-0.061035156	0	1539957269.601
-8.710180710000001	-3.359179712	-3.00986322	0	-0.061035156	0	2.8088867800000004	-8.608496106	1.415209964	0	-0.12207031	-0.061035156	2.7610351440000005	9.527246106	2.960815396	-0.061035156	-0.12207031	0	-9.785644568	-0.19020996400000004	0.17465820680000002	0	-0.061035156	0	0.5658447284000001	9.746167032	1.8040038940000003	0	-0.061035156	0	1.459472644	9.646875000000001	-0.8230468750000001	-0.061035156	-0.061035156	0	1539957269.641
-8.76521016	-3.3352538940000005	-3.08881839	0	0.061035156	0	2.828027356	-8.644384980000002	1.4176025360000002	0	0.061035156	0	2.7933349640000005	9.559545926	2.956030252	-0.061035156	-0.12207031	0	-9.785644568	-0.19020996400000004	0.17465820680000002	0	-0.061035156	0	0.5562744110000001	9.74257788	1.801611322	0	0	0	1.4391357820000001	9.650463760000001	-0.8194580072000001	-0.061035156	-0.061035156	0	1539957269.686
-8.792724640000001	-3.3173096040000005	-3.10317392	0	-0.18310547	0	2.7909423920000003	-8.67070288	1.459472644	0	0.061035156	0	2.7825683900000002	9.58347194	2.996704074	-0.061035156	-0.12207031	0	-9.792822480000002	-0.1854248004	0.19020996400000004	0	-0.061035156	0	0.49885253600000007	9.782055710000002	1.757348642	0	-0.061035156	0	1.4833984620000003	9.648071580000002	-0.8589355432	-0.061035156	-0.061035156	0	1539957269.721
-8.74367662	-3.3089355040000004	-3.02421875	0	0.061035156	0	2.7909423920000003	-8.67070288	1.459472644	0	-0.061035156	-0.061035156	2.7909423920000003	9.54997554	3.01464856	-0.061035156	-0.18310547	-0.061035156	-9.80358876	-0.19140625	0.2045654254	0	-0.061035156	0	0.553881839	9.77248552	1.7417969240000002	0	-0.12207031	0	1.4247802520000001	9.666015380000001	-0.832617212	-0.061035156	0	0	1539957269.761
-8.787939300000001	-3.338842752	-3.084033246	0	-0.12207031	0	2.8878417540000005	-8.662329074	1.4929687500000002	0	-0.061035156	0	2.8399902160000003	9.542798020000001	3.03020018	-0.061035156	-0.12207031	0	-9.80358876	-0.19140625	0.2045654254	0	-0.061035156	0	0.6244628600000001	9.788037140000002	1.7896484620000002	0	-0.12207031	0	1.443920926	9.64208966	-0.838598642	0	-0.061035156	0	1539957269.801
-8.74606929	-3.3268798920000004	-3.0409667540000003	0	-0.061035156	0	2.8878417540000005	-8.662329074	1.4929687500000002	0	-0.061035156	0	2.830419928	9.52485324	3.04216304	-0.061035156	-0.12207031	0	-9.796411240000001	-0.18303222840000002	0.21054687500000002	0	-0.061035156	-0.061035156	0.6220702880000001	9.77248552	1.792041034	0	-0.061035156	0	1.4678466460000001	9.656445288	-0.80988768	-0.061035156	0	0	1539957269.841
-8.771191394	-3.31850589	-3.03857428	0	-0.061035156	0	2.918945288	-8.64558107	1.5145019960000001	-0.061035156	-0.061035156	0	2.7993163940000003	9.50930162	3.0565185700000006	-0.061035156	-0.12207031	-0.061035156	-9.80598192	-0.20097655760000002	0.20935058900000003	0	-0.061035156	0	0.641210962	9.7401857	1.7417969240000002	0	-0.061035156	-0.061035156	1.43435054	9.645678420000001	-0.8218505890000001	-0.061035156	-0.061035156	0	1539957269.881
-8.752050720000002	-3.3173096040000005	-3.0230224640000003	0	0	-0.061035156	2.9321045320000003	-8.662329074	1.50493161	-0.061035156	0	0	2.845971646	9.515283246000001	3.0541259000000003	-0.061035156	-0.12207031	-0.061035156	-9.80598192	-0.20097655760000002	0.20935058900000003	0	0	-0.061035156	0.6316406250000001	9.723437500000001	1.7477783540000003	0	-0.061035156	-0.061035156	1.414013678	9.656445288	-0.8242431610000001	0	-0.061035156	0	1539957269.921
-8.808276260000001	-3.3041503600000004	-3.0864257200000003	0	-0.12207031	-0.061035156	2.9321045320000003	-8.662329074	1.50493161	-0.061035156	0	0	2.8878417540000005	9.53442392	3.0325927520000002	-0.061035156	-0.12207031	-0.061035156	-9.80478534	-0.19499511780000003	0.22490234620000002	0	0	0	0.5957519568	9.76889676	1.7788817900000002	0	-0.061035156	0	1.4678466460000001	9.650463760000001	-0.8230468750000001	-0.061035156	-0.061035156	-0.061035156	1539957269.961
-8.758032248000001	-3.3053466460000003	-3.0086670320000004	0	0	-0.061035156	2.9261230040000004	-8.681469748	1.5109130400000002	-0.061035156	-0.061035156	-0.061035156	2.8471679320000005	9.52006839	3.0086670320000004	0	-0.061035156	0	-9.80598192	-0.17465820680000002	0.2081542932	0	-0.061035156	0	0.611303714	9.744970746000002	1.770507788	0	-0.061035156	-0.061035156	1.4869873200000001	9.656445288	-0.839794928	0	0	-0.061035156	1539957270.001
-8.78435054	-3.3460204680000003	-3.037377896	0	-0.061035156	-0.061035156	2.9261230040000004	-8.681469748	1.5109130400000002	-0.061035156	0	-0.061035156	2.8579346040000004	9.515283246000001	2.987133786	0	-0.061035156	0	-9.80598192	-0.17465820680000002	0.2081542932	0	0	0	0.6543701080000001	9.760522660000001	1.732226538	0	0	-0.061035156	1.459472644	9.648071580000002	-0.8314209260000001	0	-0.061035156	-0.061035156	1539957270.041
-8.807080072	-3.334057608	-3.02661142	0	-0.12207031	-0.061035156	2.819653354	-8.63959964	1.4618652160000003	0	0	-0.061035156	2.8818603240000003	9.506909440000001	2.971582068	0	-0.061035156	0	-9.76770018	-0.19619140380000002	0.17824707460000003	-0.061035156	0	0	0.6017333966	9.750951980000002	1.75495607	0	0	-0.061035156	1.476220746	9.651660340000001	-0.811083966	0	0	-0.061035156	1539957270.081
-8.77836911	-3.3376464660000003	-3.0038817900000003	-0.061035156	-0.061035156	-0.061035156	2.819653354	-8.63959964	1.4618652160000003	0	-0.061035156	-0.061035156	2.9081787140000004	9.54638678	2.9620117800000005	0	-0.061035156	0	-9.77248552	-0.17824707460000003	0.1447509784	-0.061035156	0	0	0.5455078076000001	9.73540036	1.738207968	0	0	-0.061035156	1.465454074	9.6385009	-0.8146728240000001	0	-0.061035156	-0.061035156	1539957270.121
-8.749658246000001	-3.352001996	-2.976367212	0	0	0	2.816064496	-8.713769568	1.391284146	-0.061035156	0	0	2.9392822480000005	9.559545926	2.9632079680000003	0.061035156	-0.061035156	0.061035156	-9.77248552	-0.17824707460000003	0.1447509784	0	0	0	0.52995607	9.780859620000001	1.7274413940000002	0	-0.061035156	-0.061035156	1.4630615020000002	9.650463760000001	-0.8254394568000001	0	-0.061035156	-0.061035156	1539957270.161
-8.755639480000001	-3.3675537140000005	-2.9775634	0	0.12207031	0	2.8220459260000004	-8.66950679	1.39008786	-0.061035156	-0.061035156	-0.061035156	2.95961911	9.554760880000002	2.94526358	0.061035156	-0.061035156	0.061035156	-9.766503894000001	-0.172265625	0.1256103534	-0.061035156	0	0	0.5335449280000001	9.79401857	1.7657226440000002	0	-0.061035156	-0.061035156	1.503735324	9.63969748	-0.840991214	0	-0.061035156	-0.061035156	1539957270.201
-8.762817392	-3.3567871400000002	-3.0218260800000003	0	0.061035156	0	2.8220459260000004	-8.66950679	1.39008786	-0.061035156	-0.061035156	-0.061035156	2.9739746400000002	9.552368210000001	2.987133786	0.061035156	0.061035156	0.12207031	-9.782055710000002	-0.17465820680000002	0.1495361322	-0.061035156	-0.061035156	0	0.570629892	9.791625900000001	1.7633300720000002	-0.061035156	-0.061035156	0	1.4750244600000002	9.646875000000001	-0.8182617212000002	0	0	-0.061035156	1539957270.241
-8.74606929	-3.3579834260000005	-3.019433606	0	0.18310547	-0.061035156	2.7634277160000003	-8.6599366	1.4247802520000001	-0.061035156	-0.061035156	0	2.92971196	9.553564300000001	3.0158447480000006	0	0.061035156	0.12207031	-9.782055710000002	-0.17465820680000002	0.1495361322	-0.061035156	-0.061035156	0	0.5837890576	9.780859620000001	1.739404254	-0.061035156	-0.061035156	0	1.4403320680000002	9.651660340000001	-0.8230468750000001	0	-0.061035156	-0.061035156	1539957270.281
-8.747265380000002	-3.37473143	-3.0720702880000004	-0.061035156	0.12207031	-0.061035156	2.7634277160000003	-8.6599366	1.4247802520000001	-0.061035156	-0.061035156	0	2.87109375	9.552368210000001	3.0230224640000003	0	0.061035156	0.12207031	-9.797607428000001	-0.18422851440000002	0.1626953076	-0.061035156	0	-0.061035156	0.5670410144	9.77607428	1.7346191100000001	-0.061035156	-0.061035156	-0.061035156	1.38410643	9.67080072	-0.8230468750000001	-0.061035156	-0.061035156	-0.061035156	1539957270.321
-8.748461960000002	-3.366357428	-3.1103514400000005	0	0	-0.061035156	2.9165527160000004	-8.6766848	1.451098642	-0.061035156	-0.061035156	0	2.872290036	9.53920926	3.02661142	0	0	0.061035156	-9.790429712	-0.2033691394	0.1411621106	-0.061035156	0	-0.061035156	0.5658447284000001	9.770092752000002	1.71667482	0.061035156	0	-0.061035156	1.42836911	9.656445288	-0.811083966	0	0	-0.061035156	1539957270.361
-8.735302520000001	-3.3508057100000004	-3.08881839	-0.061035156	0.12207031	-0.061035156	2.86870108	-8.66950679	1.4702392180000001	-0.12207031	0.061035156	0	2.874682608	9.54997554	3.00627446	0	0	0	-9.790429712	-0.2033691394	0.1411621106	-0.061035156	0	-0.061035156	0.6244628600000001	9.77607428	1.733422824	0	0	0	1.4223876800000002	9.648071580000002	-0.8182617212000002	-0.061035156	-0.061035156	-0.061035156	1539957270.401
-8.74606929	-3.352001996	-3.12709964	0	0	-0.061035156	2.86870108	-8.66950679	1.4702392180000001	-0.061035156	0	0	2.9033935700000004	9.573901260000001	3.01225589	0	0	0	-9.801196580000001	-0.20935058900000003	0.1435546875	-0.061035156	0	-0.061035156	0.6125	9.79401857	1.7645263580000001	0	0.061035156	0	1.4546875000000001	9.646875000000001	-0.8230468750000001	-0.061035156	-0.061035156	-0.061035156	1539957270.441
-8.720947480000001	-3.3508057100000004	-3.1438476440000005	-0.061035156	0.061035156	-0.061035156	2.8555420320000002	-8.68864766	1.542016574	0	-0.061035156	-0.061035156	2.9033935700000004	9.58825679	3.0182373200000003	-0.061035156	0.12207031	0	-9.79401857	-0.193798822	0.1435546875	-0.061035156	0	-0.061035156	0.5443115216000001	9.801196580000001	1.74299321	-0.061035156	0.061035156	-0.061035156	1.46665036	9.651660340000001	-0.8134765380000001	-0.061035156	0	-0.061035156	1539957270.481
-8.756836060000001	-3.359179712	-3.1641846040000003	-0.061035156	-0.061035156	-0.061035156	2.8555420320000002	-8.68864766	1.542016574	0	0	0	2.8758788940000004	9.58347194	2.98952626	-0.061035156	0.12207031	0	-9.79401857	-0.193798822	0.1435546875	-0.061035156	0	-0.061035156	0.5144042932	9.79880342	1.7406005400000002	-0.12207031	0	0	1.4582763580000002	9.644482428000002	-0.8218505890000001	-0.061035156	0	-0.061035156	1539957270.521
-8.69582518	-3.371142572	-3.14265126	-0.061035156	0.061035156	-0.061035156	2.8041014400000006	-8.661132788000002	1.4833984620000003	0	-0.061035156	-0.061035156	2.845971646	9.57749002	2.95961911	-0.061035156	0.061035156	0	-9.80478534	-0.19619140380000002	0.1303955072	-0.061035156	0	-0.061035156	0.52995607	9.8083741	1.7417969240000002	-0.061035156	0	-0.061035156	1.425976538	9.676782248	-0.80988768	0	0	-0.061035156	1539957270.561
-8.730517572	-3.393872104	-3.125903354	-0.061035156	0	-0.061035156	2.8041014400000006	-8.661132788000002	1.4833984620000003	0	0	-0.061035156	2.874682608	9.557153060000001	2.94526358	-0.061035156	0.061035156	-0.061035156	-9.8083741	-0.20097655760000002	0.1268066394	-0.061035156	0	-0.061035156	0.534741214	9.796411240000001	1.738207968	-0.061035156	0	-0.061035156	1.414013678	9.66242662	-0.8122802520000001	0	-0.061035156	-0.061035156	1539957270.601
-8.683862320000001	-3.390283246	-3.15461412	0	0.12207031	-0.061035156	2.7885498200000005	-8.694628894000001	1.427172824	0	-0.061035156	0	2.878271466	9.54638678	2.934497104	-0.061035156	0.061035156	-0.061035156	-9.8083741	-0.20097655760000002	0.1268066394	-0.12207031	0	-0.061035156	0.5323486420000001	9.76411142	1.7597412140000002	-0.061035156	0	-0.061035156	1.3972655760000001	9.671997300000001	-0.832617212	0	0	-0.061035156	1539957270.64
-8.713769568	-3.40942392	-3.1916992800000004	0	-0.061035156	-0.061035156	2.818457068	-8.70061052	1.387695288	0	-0.061035156	0	2.9045898560000003	9.54997554	2.94765625	-0.061035156	0.061035156	-0.12207031	-9.80478534	-0.2045654254	0.0909179712	-0.061035156	0	-0.061035156	0.52995607	9.77607428	1.7609375	-0.061035156	0	-0.061035156	1.400854532	9.6385009	-0.8290283540000001	0	-0.061035156	-0.061035156	1539957270.681
-8.679076980000001	-3.3866942900000003	-3.1653808900000002	0	0.061035156	-0.061035156	2.818457068	-8.70061052	1.387695288	0	0	0	2.92971196	9.54997554	2.9368896760000003	-0.061035156	0.061035156	-0.061035156	-9.80239218	-0.192602536	0.0813476538	-0.12207031	0	-0.061035156	0.49167482	9.76770018	1.7633300720000002	-0.12207031	0	-0.061035156	1.369750998	9.688745108	-0.83022464	-0.061035156	0	-0.061035156	1539957270.72
-8.694628894000001	-3.3962646760000004	-3.19768071	0	0.061035156	-0.061035156	2.7861572480000003	-8.679076980000001	1.4247802520000001	-0.061035156	-0.061035156	0	2.9321045320000003	9.552368210000001	2.92971196	-0.061035156	0.061035156	-0.061035156	-9.80239218	-0.192602536	0.0813476538	-0.061035156	0	-0.061035156	0.49167482	9.759326080000001	1.7645263580000001	-0.12207031	0	-0.061035156	1.3948730040000001	9.644482428000002	-0.8314209260000001	0	-0.061035156	-0.061035156	1539957270.76
-8.66472194	-3.4154052520000002	-3.19768071	0	0.12207031	-0.061035156	2.7861572480000003	-8.679076980000001	1.4247802520000001	-0.061035156	-0.061035156	0	2.9057862400000003	9.51169429	2.9213378600000004	-0.061035156	0	-0.061035156	-9.810766280000001	-0.1614990216	0.062207030760000004	-0.061035156	0	-0.061035156	0.4761230432	9.734204074	1.776489218	-0.061035156	0	-0.061035156	1.4223876800000002	9.65405252	-0.840991214	0	-0.061035156	-0.061035156	1539957270.8
-8.673095746000001	-3.4321533540000004	-3.2467285340000003	0	0.061035156	-0.061035156	2.807690396	-8.67189946	1.429565396	0	0	0	2.91535643	9.589452880000001	2.9273192900000002	-0.061035156	0	-0.061035156	-9.77966304	-0.20935058900000003	0.0227294928	-0.061035156	0.061035156	-0.061035156	0.48090820680000007	9.770092752000002	1.7693115020000003	-0.061035156	-0.061035156	-0.061035156	1.400854532	9.657641574000001	-0.8314209260000001	-0.061035156	-0.061035156	-0.061035156	1539957270.84
-8.694628894000001	-3.4297608800000003	-3.2455322480000004	0	0	-0.061035156	2.787353534	-8.668310700000001	1.459472644	-0.061035156	0	0	2.910571286	9.567919928000002	2.934497104	-0.061035156	0	-0.061035156	-9.77966304	-0.20935058900000003	0.0227294928	-0.061035156	0.061035156	-0.061035156	0.49885253600000007	9.782055710000002	1.790844748	0	0	-0.061035156	1.3685547120000001	9.66003444	-0.8589355432	0	0	-0.061035156	1539957270.88
-8.64558107	-3.4381347840000003	-3.1964844240000003	0	0.061035156	-0.061035156	2.8017089660000005	-8.698217752000001	1.469042932	-0.061035156	0	0	2.9010009000000005	9.548779254000001	2.9368896760000003	-0.061035156	0.061035156	-0.061035156	-9.78444838	-0.192602536	0.0035888672120000004	-0.061035156	0	0	0.454589856	9.734204074	1.77290036	-0.061035156	0	0	1.35419928	9.661230432000002	-0.835009784	-0.061035156	-0.061035156	-0.061035156	1539957270.92
-8.65874002	-3.440527356	-3.201269568	0	0.12207031	0	2.8675048920000004	-8.73171376	1.447509784	0	0	0.061035156	2.9010009000000005	9.573901260000001	2.9177491	-0.061035156	0	0	-9.792822480000002	-0.2069580072	0.01794433606	-0.061035156	0	-0.061035156	0.4486083966	9.7748777	1.7884521760000003	-0.061035156	0	0	1.431957968	9.61816394	-0.8242431610000001	0	0	0	1539957270.96
-8.686254892000001	-3.411816394	-3.3077391200000004	0	0	-0.061035156	2.8818603240000003	-8.70778804	1.4570800720000001	0	0	-0.061035156	2.8651123200000006	9.555957068	2.930908246	-0.061035156	0	0	-9.792822480000002	-0.2069580072	0.01794433606	-0.061035156	0	-0.061035156	0.49765625	9.786840560000002	1.79921875	-0.061035156	0	0	1.4044433900000002	9.649267572	-0.8218505890000001	-0.061035156	-0.061035156	-0.061035156	1539957271.001
-8.657543930000001	-3.402246106	-3.275439496	0	0	0	2.825634784	-8.689843750000001	1.506127896	0	0	-0.061035156	2.8651123200000006	9.564331070000001	2.951245108	-0.061035156	0	0	-9.80358876	-0.20097655760000002	0.00478515625	-0.061035156	0	-0.061035156	0.49885253600000007	9.7832518	1.801611322	-0.061035156	0	0	1.3864990020000003	9.6636232	-0.835009784	0	0	-0.061035156	1539957271.041
-8.64558107	-3.3866942900000003	-3.2706542540000005	0	0	-0.061035156	2.7861572480000003	-8.680273560000002	1.52526857	0	0.061035156	-0.061035156	2.8639160340000003	9.5703125	2.958422824	-0.061035156	0	-0.061035156	-9.80358876	-0.20097655760000002	0.00478515625	-0.061035156	0	-0.061035156	0.45339357	9.77248552	1.7980224640000002	-0.061035156	0	0	1.3864990020000003	9.656445288	-0.835009784	-0.061035156	-0.061035156	-0.061035156	1539957271.081
-8.661132788000002	-3.402246106	-3.2862060700000004	0	-0.12207031	-0.061035156	2.805297824	-8.67788089	1.4786132200000002	0	0	-0.061035156	2.85075679	9.52604982	2.95363768	-0.061035156	-0.061035156	0	-9.79880342	-0.22011719240000002	0.01794433606	-0.061035156	0	-0.061035156	0.47014160340000005	9.765307608	1.801611322	-0.061035156	-0.061035156	0	1.412817392	9.64208966	-0.8254394568000001	0	0	-0.061035156	1539957271.121
-8.646777160000001	-3.3986572480000006	-3.234765576	0	-0.061035156	-0.061035156	2.80051268	-8.66472194	1.4869873200000001	0	0	-0.061035156	2.83879393	9.49375	2.9392822480000005	-0.061035156	-0.061035156	-0.061035156	-9.795214660000001	-0.22011719240000002	0.019140625	-0.061035156	0	-0.061035156	0.5191894568000001	9.712670926000001	1.795629892	-0.061035156	0	0	1.4056396760000003	9.65883786	-0.839794928	0	-0.061035156	-0.061035156	1539957271.16
-8.686254892000001	-3.4058349640000003	-3.2562989200000003	0	-0.12207031	-0.061035156	2.739501996	-8.661132788000002	1.4606689300000002	0	0	-0.061035156	2.879467752	9.53083516	2.9081787140000004	-0.061035156	-0.061035156	-0.061035156	-9.795214660000001	-0.22011719240000002	0.019140625	-0.061035156	0	0	0.4868896466	9.709082068	1.7884521760000003	0	0	0	1.3853027160000002	9.65285643	-0.838598642	0	-0.061035156	-0.061035156	1539957271.2
-8.641992212	-3.4154052520000002	-3.23955072	0	-0.061035156	-0.061035156	2.739501996	-8.63959964	1.4223876800000002	0	-0.061035156	-0.061035156	2.9177491	9.540405252000001	2.8627197480000004	-0.061035156	-0.061035156	-0.061035156	-9.777270468000001	-0.21054687500000002	-0.00837402356	0	0	0	0.44143066100000006	9.74138179	1.79323732	0	-0.061035156	0	1.4056396760000003	9.65285643	-0.8625244110000001	0	-0.061035156	-0.061035156	1539957271.24
-8.6766848	-3.420190396	-3.2455322480000004	0	-0.061035156	-0.061035156	2.726342752	-8.67189946	1.388891574	0	-0.061035156	-0.061035156	2.9033935700000004	9.542798020000001	2.8675048920000004	-0.061035156	-0.061035156	0	-9.77368161	-0.17824707460000003	-0.026318359620000002	0	-0.061035156	0	0.44621582460000003	9.756933606	1.7980224640000002	0	0	0	1.425976538	9.64328624	-0.8577392572	0	-0.061035156	-0.061035156	1539957271.28
-8.643188400000001	-3.39506839	-3.2790283540000003	0	-0.061035156	-0.061035156	2.719165036	-8.63959964	1.37214357	0	-0.061035156	-0.061035156	2.854345746	9.557153060000001	2.8627197480000004	-0.061035156	-0.12207031	0	-9.77368161	-0.17824707460000003	-0.026318359620000002	0	-0.061035156	0	0.419897464	9.756933606	1.774096646	0	-0.061035156	-0.061035156	1.4116211060000001	9.656445288	-0.8720947480000001	-0.061035156	-0.061035156	-0.061035156	1539957271.32
-8.686254892000001	-3.43334964	-3.25151358	0	-0.18310547	-0.061035156	2.6904540740000003	-8.63959964	1.408032248	-0.061035156	0	0	2.830419928	9.54997554	2.902197284	-0.061035156	-0.12207031	0	-9.7832518	-0.173461911	-0.037084961060000005	0	-0.061035156	0	0.4330566394	9.758129892000001	1.7681152160000002	0	-0.12207031	-0.061035156	1.4116211060000001	9.631323380000001	-0.8756836060000002	0	-0.061035156	-0.061035156	1539957271.36
-8.65515126	-3.408227536	-3.2048584260000004	0	-0.061035156	-0.061035156	2.7131836060000003	-8.680273560000002	1.4415283540000001	-0.061035156	0	0	2.8316162140000003	9.560742212000001	2.9057862400000003	0	-0.12207031	-0.061035156	-9.788037140000002	-0.18901367800000002	-0.026318359620000002	0	-0.061035156	0	0.47373047120000006	9.7748777	1.7800780760000001	0	-0.061035156	-0.061035156	1.415209964	9.66242662	-0.8744873200000001	0	0	-0.061035156	1539957271.4
-8.679076980000001	-3.4429199280000002	-3.261083966	0	-0.12207031	-0.061035156	2.757446286	-8.679076980000001	1.471435504	-0.061035156	-0.061035156	0	2.845971646	9.56672374	2.940478534	0	-0.061035156	-0.061035156	-9.788037140000002	-0.18901367800000002	-0.026318359620000002	0	-0.061035156	0	0.48808594240000003	9.79401857	1.7884521760000003	0	-0.061035156	-0.061035156	1.3422363220000002	9.6552491	-0.8589355432	0	0	-0.061035156	1539957271.44
-8.652759080000001	-3.4393310700000006	-3.1964844240000003	-0.061035156	-0.18310547	-0.061035156	2.76223143	-8.689843750000001	1.503735324	-0.061035156	0	0	2.8639160340000003	9.542798020000001	2.958422824	0	-0.061035156	-0.061035156	-9.788037140000002	-0.18901367800000002	-0.026318359620000002	0	-0.061035156	0	0.48090820680000007	9.778466754	1.7812744600000001	0	-0.061035156	-0.061035156	1.378125	9.65285643	-0.8577392572	0	-0.061035156	-0.061035156	1539957271.48
-8.67189946	-3.430957068	-3.20366214	-0.061035156	-0.061035156	-0.061035156	2.757446286	-8.681469748	1.524072284	-0.061035156	0	0	2.9129637600000002	9.57150908	2.960815396	0	-0.061035156	-0.061035156	-9.789233426000001	-0.1866210962	-0.019140625	0	-0.061035156	0	0.47492675720000005	9.760522660000001	1.758544928	0	-0.061035156	-0.061035156	1.378125	9.644482428000002	-0.8756836060000002	-0.061035156	0	-0.061035156	1539957271.52
-8.679076980000001	-3.4393310700000006	-3.160595746	0	-0.18310547	-0.061035156	2.7909423920000003	-8.712573380000002	1.544409146	-0.061035156	-0.061035156	0	2.9644042540000006	9.584667932	2.9679932100000004	0	-0.061035156	-0.061035156	-9.789233426000001	-0.1866210962	-0.019140625	0	-0.061035156	0	0.49406739200000005	9.80358876	1.7824707460000002	0	-0.12207031	-0.061035156	1.374536142	9.65405252	-0.8661132788	0	-0.061035156	-0.061035156	1539957271.56
-8.68864766	-3.4321533540000004	-3.160595746	-0.061035156	-0.061035156	-0.061035156	2.7765869600000004	-8.7364991	1.5432128600000001	-0.061035156	0	0	2.9524413940000005	9.54160144	2.958422824	0	-0.061035156	-0.061035156	-9.81435504	-0.18901367800000002	0.023925780760000005	0	-0.061035156	0	0.5096191394	9.778466754	1.7441894960000002	-0.061035156	-0.061035156	-0.061035156	1.3673584260000002	9.651660340000001	-0.8673096040000001	0	0	-0.061035156	1539957271.6
-8.65515126	-3.4728271760000005	-3.129492212	-0.061035156	-0.12207031	-0.061035156	2.83879393	-8.70898462	1.546801718	-0.061035156	-0.061035156	0	2.969189496	9.557153060000001	2.9620117800000005	0	-0.061035156	-0.061035156	-9.790429712	-0.1997802716	-0.011962890380000002	0	0	0	0.5060302716	9.765307608	1.7501709260000002	0	-0.061035156	-0.061035156	1.3362548920000001	9.648071580000002	-0.8732910340000001	0	0	-0.061035156	1539957271.64
-8.714965560000001	-3.44890126	-3.1378662140000007	-0.061035156	-0.18310547	-0.061035156	2.7861572480000003	-8.653955072	1.51928714	-0.061035156	-0.061035156	0	3.007470746	9.5451902	2.9799560700000005	-0.061035156	-0.12207031	-0.061035156	-9.790429712	-0.1997802716	-0.011962890380000002	0	-0.061035156	0	0.47851562500000006	9.7748777	1.7681152160000002	0	-0.061035156	-0.061035156	1.3817138580000001	9.648071580000002	-0.8637207068000001	0	0	-0.061035156	1539957271.68
-8.70180661	-3.466845746	-3.092407248	-0.061035156	-0.12207031	-0.061035156	2.78017572	-8.67788089	1.476220746	-0.061035156	0	0.061035156	3.00627446	9.557153060000001	2.93808606	-0.061035156	-0.061035156	0	-9.78444838	-0.1818359424	-0.015551758180000002	0	-0.061035156	0	0.461767572	9.74257788	1.7465820680000002	-0.061035156	0	0	1.3853027160000002	9.6552491	-0.8565429712000001	0	0	-0.061035156	1539957271.72
-8.69702176	-3.4728271760000005	-3.1103514400000005	0	-0.12207031	0	2.9033935700000004	-8.710180710000001	1.429565396	0	-0.061035156	0.061035156	2.9703858800000003	9.5870607	2.9129637600000002	-0.061035156	-0.061035156	0	-9.791625900000001	-0.17824707460000003	-0.0035888672120000004	0	-0.061035156	0	0.44143066100000006	9.782055710000002	1.7310302520000003	0.061035156	0	0	1.343432608	9.669604532000001	-0.88645018	0	0	-0.061035156	1539957271.76
-8.680273560000002	-3.4656494600000003	-3.081640576	-0.061035156	-0.12207031	-0.061035156	2.878271466	-8.713769568	1.429565396	0	-0.061035156	0	2.9943116	9.553564300000001	2.9010009000000005	-0.061035156	-0.12207031	0	-9.791625900000001	-0.17824707460000003	-0.0035888672120000004	0	-0.061035156	0	0.454589856	9.810766280000001	1.7621337860000001	0	-0.061035156	0	1.353002896	9.656445288	-0.869702176	0	0	-0.061035156	1539957271.8
-8.70778804	-3.4596679320000003	-3.0732665740000003	0	-0.12207031	0	2.7765869600000004	-8.674292032	1.418798822	0	-0.12207031	-0.061035156	2.958422824	9.52963858	2.906982428	-0.061035156	-0.061035156	0.061035156	-9.77607428	-0.17824707460000003	-0.001196289038	0	-0.061035156	0	0.4868896466	9.778466754	1.770507788	0	0	0	1.318310504	9.66003444	-0.8673096040000001	0	-0.061035156	-0.061035156	1539957271.84
-8.72333966	-3.4800048920000006	-3.0337889400000004	-0.061035156	-0.061035156	-0.061035156	2.78017572	-8.6599366	1.447509784	0	-0.12207031	-0.061035156	2.91535643	9.555957068	2.918945288	-0.061035156	-0.061035156	0.061035156	-9.80478534	-0.16389160340000003	0.0	0	-0.061035156	0	0.458178714	9.758129892000001	1.7130859620000003	0.061035156	0.061035156	0	1.387695288	9.63491214	-0.849365216	0	-0.061035156	-0.061035156	1539957271.88
-8.698217752000001	-3.446508786	-3.03020018	0	0	-0.061035156	2.77180162	-8.70180661	1.469042932	0	-0.061035156	-0.061035156	2.9033935700000004	9.590649460000002	2.8926269959999997	-0.061035156	-0.061035156	0.061035156	-9.80478534	-0.16389160340000003	0.0	0	-0.061035156	0	0.41152344240000005	9.792822480000002	1.714282248	0	-0.061035156	0	1.35180661	9.666015380000001	-0.8433837860000001	-0.061035156	0.061035156	-0.061035156	1539957271.921
-8.725732428	-3.4812010800000004	-3.0959961060000003	0	-0.061035156	-0.061035156	2.6892577880000004	-8.704199280000001	1.5145019960000001	0	0	-0.061035156	2.8914307100000003	9.578686600000001	2.8830566100000006	-0.061035156	-0.12207031	0.061035156	-9.801196580000001	-0.16628417539999998	0.02153320288	0	-0.061035156	-0.061035156	0.4474121106000001	9.8083741	1.74299321	0	-0.061035156	0	1.2919922120000003	9.657641574000001	-0.8565429712000001	0	-0.061035156	-0.061035156	1539957271.96
-8.69103984	-3.464453076	-3.0601074280000002	0	-0.061035156	-0.061035156	2.6892577880000004	-8.704199280000001	1.5145019960000001	0	0	-0.061035156	2.8423827880000005	9.547582968	2.8854492800000004	-0.061035156	-0.061035156	0	-9.80478534	-0.1674804712	0.01794433606	0	-0.061035156	0	0.49526367800000004	9.78444838	1.7310302520000003	0	0	0	1.3254882200000002	9.66242662	-0.8649169928000001	0	0	-0.061035156	1539957272.0
-8.705395468	-3.475219748	-3.0337889400000004	0	-0.061035156	-0.061035156	2.670117212	-8.675488220000002	1.44870607	0	-0.061035156	-0.061035156	2.854345746	9.532031250000001	2.8914307100000003	0	-0.061035156	0	-9.80478534	-0.1674804712	0.01794433606	0	-0.061035156	0	0.49406739200000005	9.766503894000001	1.7298339660000002	0	-0.061035156	0	1.2895996400000003	9.649267572	-0.8625244110000001	0	0	-0.061035156	1539957272.041
-8.705395468	-3.4632567900000004	-3.0589112400000005	0	-0.061035156	-0.061035156	2.670117212	-8.675488220000002	1.44870607	0	-0.061035156	-0.061035156	2.9057862400000003	9.53920926	2.9225341460000003	0	-0.061035156	-0.061035156	-9.81435504	-0.17944336060000002	0.0346923822	-0.061035156	0	0	0.4868896466	9.765307608	1.73701178	0	0	-0.061035156	1.343432608	9.651660340000001	-0.8541503600000001	0	-0.061035156	-0.061035156	1539957272.08
-8.716162140000002	-3.4704346040000003	-3.0206298920000005	0	0	-0.061035156	2.7371094240000002	-8.69582518	1.414013678	-0.061035156	0	0	2.95363768	9.54399411	2.8878417540000005	0	-0.061035156	-0.061035156	-9.796411240000001	-0.172265625	0.027514648560000004	-0.061035156	0	0	0.45578614200000006	9.770092752000002	1.7298339660000002	-0.061035156	-0.061035156	-0.061035156	1.349414038	9.65285643	-0.8625244110000001	0	-0.061035156	-0.061035156	1539957272.12
-8.72453624	-3.4441162140000006	-3.064892572	0	-0.12207031	-0.061035156	2.70600589	-8.70778804	1.3972655760000001	-0.061035156	0	0	2.948852536	9.542798020000001	2.872290036	0	-0.061035156	-0.061035156	-9.796411240000001	-0.172265625	0.027514648560000004	-0.061035156	0	0	0.4761230432	9.76411142	1.732226538	0	-0.061035156	-0.061035156	1.3242920320000002	9.66003444	-0.876879892	0	0	-0.061035156	1539957272.16
-8.694628894000001	-3.464453076	-3.027807608	-0.061035156	0	-0.061035156	2.7012207459999997	-8.68864766	1.453491214	-0.061035156	-0.061035156	0	2.981152356	9.56552716	2.8627197480000004	0	-0.12207031	-0.061035156	-9.8	-0.1674804712	0.01315917932	0	0	0	0.45578614200000006	9.77607428	1.7094971040000002	0	-0.061035156	-0.061035156	1.320703076	9.666015380000001	-0.8720947480000001	0	-0.061035156	-0.061035156	1539957272.2
-8.730517572	-3.5111084260000003	-3.0325927520000002	0	-0.061035156	-0.061035156	2.7012207459999997	-8.68864766	1.453491214	-0.061035156	-0.061035156	0	2.981152356	9.56552716	2.8627197480000004	0	-0.12207031	-0.061035156	-9.80239218	-0.17824707460000003	0.026318359620000002	-0.061035156	0	0	0.4821044928	9.796411240000001	1.715478534	0	-0.061035156	-0.061035156	1.32788089	9.66481929	-0.8720947480000001	0	-0.061035156	-0.061035156	1539957272.24
-8.689843750000001	-3.4823974640000004	-3.0206298920000005	0	0	-0.061035156	2.7478759000000004	-8.69582518	1.435546924	-0.061035156	-0.061035156	0.061035156	3.0397704680000004	9.553564300000001	2.8627197480000004	0	-0.061035156	-0.061035156	-9.8083741	-0.16389160340000003	0.00837402356	-0.061035156	0	0	0.48330077880000005	9.79401857	1.7298339660000002	0	0	-0.061035156	1.331469748	9.67438948	-0.86850589	-0.061035156	0	-0.061035156	1539957272.28
-8.72214357	-3.52546376	-3.0361816100000003	0	-0.061035156	-0.061035156	2.757446286	-8.712573380000002	1.459472644	-0.061035156	-0.061035156	0	3.0134521760000004	9.567919928000002	2.8698974640000006	0	-0.061035156	0	-9.790429712	-0.13757324280000002	-0.011962890380000002	0	0	0	0.45100097840000003	9.780859620000001	1.6915527160000003	0	0	-0.061035156	1.296777356	9.640893570000001	-0.8828613220000001	0	0	-0.061035156	1539957272.32
-8.681469748	-3.507519568	-3.017041034	-0.061035156	-0.061035156	-0.061035156	2.757446286	-8.712573380000002	1.459472644	-0.061035156	-0.061035156	0	2.9739746400000002	9.567919928000002	2.85075679	0	0	0	-9.795214660000001	-0.16508788940000002	-0.026318359620000002	0	0	0	0.42229003600000004	9.7748777	1.683178714	0	-0.061035156	-0.061035156	1.256103534	9.668408246	-0.8565429712000001	0	0	-0.061035156	1539957272.361
-8.710180710000001	-3.517089856	-3.03857428	0	-0.12207031	-0.061035156	2.7658202880000005	-8.711376800000002	1.451098642	-0.061035156	-0.061035156	0.061035156	2.9739746400000002	9.567919928000002	2.85075679	0	-0.12207031	0	-9.795214660000001	-0.16508788940000002	-0.026318359620000002	-0.061035156	0	0	0.4294677716	9.790429712	1.7094971040000002	0	-0.061035156	-0.061035156	1.258496106	9.646875000000001	-0.8649169928000001	0	0	-0.061035156	1539957272.4
-8.69103984	-3.54580072	-3.037377896	-0.061035156	-0.061035156	-0.12207031	2.7909423920000003	-8.716162140000002	1.4427246400000002	-0.061035156	0	0	2.9500489200000004	9.567919928000002	2.8328125	0	-0.061035156	0	-9.81196286	-0.153125	-0.03588867212	-0.061035156	0	0	0.47253417540000003	9.77248552	1.7130859620000003	0	0	-0.061035156	1.221411142	9.666015380000001	-0.8900390380000001	0	0	-0.061035156	1539957272.44
-8.704199280000001	-3.5541748200000005	-3.034985324	0	-0.24414062	-0.12207031	2.7909423920000003	-8.716162140000002	1.4427246400000002	0	0	0	2.9177491	9.564331070000001	2.851953076	0	0	0	-9.782055710000002	-0.1112548822	-0.037084961060000005	-0.061035156	0	0	0.42707518000000005	9.791625900000001	1.6867675720000002	0.061035156	0.061035156	-0.061035156	1.38410643	9.596630890000002	-0.849365216	0	0.061035156	-0.061035156	1539957272.48
-8.790332068	-3.7874510800000003	-3.109155252	-0.061035156	-0.48828125	-0.24414062	2.8136719240000003	-8.6264402	1.427172824	0	-0.061035156	0	2.9177491	9.564331070000001	2.851953076	0	0	-0.061035156	-9.77128894	-0.1112548822	0.001196289038	0	0	0	0.3182128894	9.71625998	1.638916034	0	-0.061035156	-0.061035156	1.7884521760000003	9.484179712000001	-0.8362060700000001	0.061035156	0.48828125	0	1539957272.52
-8.53073732	-3.7395996400000002	-2.524169928	0.30517578	-0.91552734	0	2.8136719240000003	-8.6264402	1.427172824	-0.061035156	0.061035156	0	2.7765869600000004	9.451879892000001	2.7371094240000002	-0.061035156	-0.18310547	0	-9.863403060000001	0.052636719240000004	0.13398437500000002	0.061035156	0.061035156	0	0.29069824280000006	9.657641574000001	1.592260782	0.061035156	-0.12207031	-0.061035156	2.5301512600000002	9.28798822	-0.7728027160000001	0.30517578	1.2207031	0.18310547	1539957272.56
-8.56901857	-3.643896466	-2.327978534	0.12207031	0.061035156	-0.18310547	2.7311278960000003	-8.323779254	1.3051513580000003	-0.061035156	0.061035156	0	2.728735324	9.299951080000001	2.56245108	-0.12207031	-0.36621094	-0.061035156	-9.785644568	0.0227294928	0.173461911	0.36621094	0.18310547	-0.061035156	0.362475589	9.59782698	1.6783935700000001	0.061035156	-0.36621094	-0.18310547	2.118627896	9.514086960000002	-0.362475589	-0.061035156	1.5258789	0.4272461	1539957272.6
-8.927905252	-3.7096923920000004	-2.1329834260000005	0.5493164	-0.9765625	-0.18310547	2.7311278960000003	-8.323779254	1.3051513580000003	-0.18310547	0	0.061035156	2.674902356	9.399243210000002	2.4906739200000003	0.061035156	-0.4272461	-0.061035156	-9.956713760000001	-0.2643798822	0.3026611322	0.36621094	0.36621094	-0.061035156	0.5371337860000001	9.6636232	1.96430661	0.061035156	-0.30517578	-0.36621094	1.8231445680000002	9.47460962	-0.5108154254	0.061035156	1.0375977	0.61035156	1539957272.64
-8.864501800000001	-2.9045898560000003	-2.018139676	0.5493164	0.91552734	-0.12207031	2.8017089660000005	-8.330957068	1.159204074	-0.24414062	0.24414062	0.30517578	2.634228534	9.36455072	2.5421141200000004	0.30517578	-0.36621094	-0.061035156	-9.911254500000002	-0.49645996400000003	0.30385742800000004	0.4272461	0.5493164	-0.18310547	0.5263671924000001	9.746167032	2.1712646760000003	0.18310547	-0.18310547	-0.5493164	1.300366214	9.77128894	-0.7464843750000001	0.061035156	0.48828125	0.5493164	1539957272.68
-9.1623777	-3.0469483800000003	-2.3997558900000002	0.12207031	0.061035156	-0.4272461	2.89382338	-8.49484874	1.079052716	-0.30517578	0.18310547	0.6713867	2.5301512600000002	9.460253894000001	2.665332068	0.5493164	-0.18310547	-0.061035156	-9.89929164	-0.7955322480000001	0.27873535340000005	0.36621094	0.61035156	-0.12207031	0.2775390576	9.67558606	2.384204074	0.18310547	-0.30517578	-0.6713867	0.2978759784	9.96748004	-0.8637207068000001	-0.24414062	-0.30517578	0.12207031	1539957272.72
-8.993701080000001	-3.140258786	-1.965502896	0.48828125	0.18310547	-0.12207031	2.89382338	-8.49484874	1.079052716	-0.30517578	0.18310547	0.6713867	2.4846923920000004	9.41120607	2.8639160340000003	0.7324219	-0.18310547	0	-9.869384980000001	-0.9797607428000001	0.2177246106	0.30517578	0.6713867	0	0.23566894960000004	9.69592302	2.383007788	0.061035156	-0.5493164	-0.7324219	0.805102536	9.77607428	-1.0240234620000002	0.24414062	-0.7324219	-0.24414062	1539957272.76
-8.78554712	-2.751464856	-2.0839355040000003	0.30517578	1.3427734	-0.12207031	3.201269568	-9.228173920000001	1.1879150360000001	-0.24414062	-0.061035156	0.6713867	2.6354248200000003	9.164770468	2.9990966460000004	0.8544922	-0.18310547	0.061035156	-9.56672374	-1.0144531250000002	0.00478515625	0.18310547	0.61035156	0.061035156	0.36367187500000003	9.49375	2.3483153960000003	0.12207031	-0.61035156	-0.7324219	1.443920926	9.68515625	-0.686669928	0.18310547	-0.5493164	-0.6713867	1539957272.8
-8.606103240000001	-2.6222655759999998	-2.9979003600000005	0	1.5869141	-0.48828125	3.2455322480000004	-9.138451980000001	1.375732428	-0.12207031	-0.12207031	0.4272461	2.918945288	8.81784694	3.101977536	0.91552734	-0.12207031	0	-9.157592752000001	-0.9977050720000001	-0.1614990216	0	0.4272461	0.24414062	0.38640135800000003	9.18271466	2.29089357	0.12207031	-0.30517578	-0.61035156	1.2788329680000001	9.594238220000001	-0.915161142	0.24414062	-0.48828125	-1.0986328	1539957272.84
-8.174243210000002	-3.6845702880000006	-2.83640126	0.4272461	0.9765625	-0.79345703	2.906982428	-8.69941394	1.783667032	0.18310547	0.12207031	0.18310547	2.918945288	8.81784694	3.101977536	0.91552734	0.30517578	0	-8.900390380000001	-0.6089111420000001	-0.32778320680000006	-0.4272461	0.30517578	0.5493164	0.30505371400000003	8.66950679	1.89013678	-0.061035156	-0.30517578	-0.48828125	2.436840854	9.360961960000001	-0.7512695288	0.24414062	0.061035156	-1.2817383	1539957272.88
-8.57380342	-3.5326415740000003	-3.591259784	0.30517578	0.79345703	-0.5493164	2.3806152160000003	-8.432641574	1.818359424	0.4272461	0.36621094	-0.12207031	3.0026855040000004	9.31311052	2.7933349640000005	0.7324219	0.36621094	0	-9.9698732	0.18422851440000002	-0.20935058900000003	-0.061035156	0.24414062	0.6713867	0.659155252	8.91953125	1.143652356	-0.4272461	-0.24414062	-0.30517578	2.9679932100000004	9.444701980000001	-0.6651367212000001	0.18310547	1.2207031	-0.8544922	1539957272.92
-9.152807608000002	-3.160595746	-4.681079074	-0.24414062	0.5493164	-0.48828125	2.2645751800000005	-9.05351538	1.9427734620000003	0.5493164	-0.18310547	-0.48828125	3.410620108	10.33234874	2.48229982	0.61035156	-0.36621094	-0.36621094	-10.33713408	0.250024411	0.08732910340000001	-0.061035156	0.79345703	0.5493164	1.1675781250000001	10.145727340000002	0.8015136780000001	-0.061035156	-0.061035156	-0.5493164	1.447509784	9.67080072	-1.43076178	-0.12207031	-0.30517578	-0.61035156	1539957272.96
-9.065478240000001	-2.948852536	-4.659545926000001	-0.48828125	0	-0.5493164	2.1329834260000005	-9.496142572	2.159301718	0.4272461	-0.18310547	-0.4272461	3.410620108	10.33234874	2.48229982	0.61035156	-0.5493164	-1.0375977	-10.380200180000001	0.5754150360000001	0.3337646466	-0.24414062	0.5493164	0.48828125	1.2202148560000001	11.038159440000001	0.9522461060000001	0.48828125	0.18310547	-0.7324219	1.814770468	9.67080072	-1.867407248	-0.24414062	-0.5493164	-0.61035156	1539957273.0
-8.717358426	-2.6880616	-4.147534146	-0.6713867	0.5493164	-0.6713867	1.8566405760000002	-9.206640380000001	2.56245108	0.30517578	0.30517578	-0.061035156	4.26118161	10.4304438	2.2657714660000003	0.61035156	-0.18310547	-1.3427734	-10.468725540000001	0.6304443390000001	0.5024413940000001	-0.24414062	0.36621094	0.4272461	1.063500998	11.083617720000001	1.070678714	0.4272461	-0.061035156	-0.79345703	1.723852536	9.666015380000001	-1.795629892	-0.061035156	0.30517578	-1.0375977	1539957273.04
-8.115625000000001	-2.7933349640000005	-3.9800537140000007	-0.24414062	0.6713867	-0.79345703	1.8566405760000002	-9.206640380000001	2.56245108	0	0.30517578	0.4272461	4.26118161	10.4304438	2.2657714660000003	0.8544922	-0.061035156	-1.159668	-10.06557608	0.3971679712	0.5144042932	-0.61035156	0.5493164	0.24414062	1.020434604	10.606298920000002	1.2417480040000002	0.18310547	-0.30517578	-0.91552734	0.734521466	9.680371106	-1.81357428	-0.061035156	0.30517578	-1.0375977	1539957273.08
-7.7878417540000004	-3.220410144	-3.6702148560000003	-0.12207031	0.9765625	-0.7324219	1.924829074	-7.885937500000001	2.5313476440000002	-0.12207031	-0.12207031	0.91552734	4.426269568	9.840673920000002	2.400952176	0.9765625	0.24414062	-0.79345703	-9.522461060000001	0.669921875	0.3529052716	-0.91552734	0.48828125	0.18310547	1.079052716	9.894507280000001	1.23696286	0	-0.24414062	-1.0375977	1.3230957460000001	9.253295926000002	-1.580297824	0.12207031	-0.18310547	-1.4648438	1539957273.12
-8.27353534	-3.31611322	-3.9716797120000003	0.18310547	0.79345703	-0.4272461	1.9894287140000002	-7.36794429	2.299267572	-0.12207031	-0.36621094	1.0375977	4.25520018	8.954223740000002	2.7550537140000007	0.9765625	0.5493164	-0.48828125	-9.192285340000002	1.0503417932	0.1196289038	-0.8544922	0.6713867	0.061035156	1.1711669928000001	9.25090306	1.0240234620000002	-0.18310547	0.4272461	-0.91552734	2.235864218	9.14802266	-1.2285888580000002	0.061035156	0.061035156	-1.2817383	1539957273.16
-8.54748552	-3.0002929320000002	-4.322192392000001	0.18310547	-0.18310547	-0.24414062	1.9894287140000002	-7.36794429	2.299267572	-0.30517578	-0.79345703	0.9765625	4.25520018	8.954223740000002	2.7550537140000007	0.8544922	0.9765625	-0.4272461	-8.96977536	1.4953613220000002	-0.026318359620000002	-0.7324219	0.61035156	-0.061035156	0.92473143	9.130077880000002	0.660351538	-0.30517578	0.91552734	-0.61035156	2.021728534	9.39326178	-1.0515380890000001	0.061035156	0.061035156	-1.2817383	1539957273.2
-8.665917932000001	-2.85913089	-4.426269568	-0.36621094	-0.5493164	-0.30517578	2.104272464	-7.200463760000001	1.7657226440000002	-0.4272461	-0.9765625	0.9765625	4.131982428000001	9.322680710000002	2.8698974640000006	0.4272461	1.2207031	-0.4272461	-8.999682608	1.8052001800000002	0.02033691394	-0.30517578	0.4272461	-0.24414062	0.4844970746000001	9.53920926	0.3756347644	-0.36621094	0.9765625	-0.30517578	1.70471196	9.3657473	-0.985742212	-0.12207031	0	-1.0986328	1539957273.24
-8.77238768	-2.82084964	-4.165478534	-0.18310547	-1.2207031	-0.061035156	2.5205810700000004	-7.680175720000001	1.7226562500000002	-0.6713867	-0.61035156	0.9765625	3.9752685700000003	9.94355432	2.854345746	0	1.0986328	-0.36621094	-9.27722194	1.564746106	0.18303222840000002	0.12207031	0.30517578	-0.61035156	0.1495361322	10.146923920000003	0.4761230432	-0.4272461	0.5493164	-0.12207031	1.312329074	9.449487320000001	-0.9905273560000001	0	0	-1.4038086	1539957273.28
-8.2520018	-2.4930663940000004	-3.93339856	0.12207031	-0.6713867	0	2.5205810700000004	-7.680175720000001	1.7226562500000002	-0.91552734	-0.61035156	1.159668	3.9752685700000003	9.94355432	2.854345746	0	1.0986328	-0.36621094	-9.264062500000001	1.18671875	0.26796875000000003	0.061035156	0.061035156	-0.9765625	0.1256103534	10.582373200000001	0.9510498200000002	-0.36621094	-0.061035156	-0.12207031	1.2058593750000002	9.39685054	-0.9630126800000001	0	0	-1.4038086	1539957273.32
-8.120410340000001	-2.414111322	-4.157104532	0.12207031	-0.24414062	-0.12207031	2.818457068	-7.67419429	2.000195288	-1.0375977	-0.7324219	1.2207031	3.9752685700000003	9.94355432	2.854345746	0	1.0986328	-0.36621094	-9.61936052	0.6507812500000001	0.2978759784	-0.18310547	0	-1.159668	0.5885742212	10.80847194	1.447509784	-0.79345703	-0.24414062	-0.24414062	0.9522461060000001	9.406420926000001	-1.353002896	-0.18310547	0.24414062	-1.8310547	1539957273.36
-8.752050720000002	-3.037377896	-5.343823380000001	-0.48828125	0.24414062	-0.36621094	2.9679932100000004	-8.37163089	2.0564209260000004	-1.0375977	-0.79345703	1.0986328	3.32807608	10.844360520000002	2.702417032	-0.12207031	0.48828125	0.12207031	-10.144530760000002	0.385205072	0.2129394568	-0.5493164	-0.48828125	-1.2207031	1.0192382788	11.001074280000001	1.75495607	-1.2817383	0.18310547	-0.48828125	1.2453369600000002	9.648071580000002	-1.909277356	0.061035156	0.5493164	-1.8310547	1539957273.4
-10.18759784	-3.9130616000000003	-5.695532248	-1.0986328	-0.61035156	-0.18310547	2.9679932100000004	-8.37163089	2.0564209260000004	-0.91552734	-1.159668	0.79345703	3.32807608	10.844360520000002	2.702417032	0	1.2207031	-0.061035156	-10.910155760000002	-0.10048827880000001	0.1064697284	-0.7324219	0.24414062	-1.2817383	0.966601538	11.35158696	1.8650146760000001	-1.3427734	0.48828125	-0.6713867	0.876879892	10.771386780000002	-1.4630615020000002	0.061035156	0.5493164	-1.8310547	1539957273.44
-10.73310504	-4.67390126	-6.16208516	-2.0141602	-1.159668	-0.36621094	3.17495108	-9.729418930000001	1.8410888580000002	-0.8544922	-1.5869141	0.4272461	2.7179687500000003	11.376709260000002	2.665332068	0	1.2817383	-0.5493164	-11.79541034	-0.15192871400000002	-0.5048339856	-0.48828125	-0.91552734	-1.3427734	-0.001196289038	11.8324955	1.6999267180000002	-1.6479492	0.48828125	-0.5493164	2.1473388580000004	11.471215560000001	-0.5622558606000001	-1.2817383	0.30517578	-0.48828125	1539957273.48
-10.51897014	-5.851049820000001	-4.419091754000001	-0.24414062	-2.0751953	0.30517578	3.5422119600000004	-11.038159440000001	1.484594748	-0.9765625	-1.3427734	0.061035156	1.5575683900000001	11.87436502	1.7621337860000001	-0.24414062	0.5493164	-1.0986328	-12.442602340000002	-0.80988768	-0.9307128600000001	-0.61035156	0.24414062	-0.9765625	-1.4630615020000002	11.82651358	2.0061767180000003	-0.8544922	0.61035156	-0.4272461	3.8484619600000003	12.258374100000001	-0.031103515380000002	-2.1362305	0.61035156	1.2817383	1539957273.52
-8.11083966	-5.766113220000001	-3.07805162	0	-4.760742	0.30517578	3.7934326080000003	-12.66391574	1.39606929	-0.9765625	-0.7324219	-0.061035156	1.5575683900000001	11.87436502	1.7621337860000001	-0.6713867	-0.48828125	-1.2207031	-10.90178264	-0.32658691100000004	-1.77290036	-0.7324219	0.24414062	-0.8544922	-2.5588623200000002	10.582373200000001	2.14973143	0.48828125	0.5493164	-0.36621094	5.43474092	11.62553714	1.629345746	-2.1362305	0.61035156	1.2817383	1539957273.56
-6.884643570000001	-5.0447509	-1.31352536	-1.4648438	0.91552734	0.7324219	3.90827626	-10.615869600000002	1.717871106	-0.61035156	0.12207031	-0.5493164	1.264477536	10.536913940000002	1.414013678	-1.0375977	-1.3427734	-0.79345703	-9.60141574	-0.056225586060000006	-2.82084964	0.4272461	-0.61035156	-0.4272461	-3.552978534	8.679076980000001	2.40573732	-0.12207031	0.30517578	0.4272461	4.719360324	10.19836412	0.308642572	-1.6479492	1.0375977	4.5776367	1539957273.6
-8.653955072	-4.91196286	-1.9104736420000001	-0.6713867	1.6479492	0.7324219	3.90827626	-10.615869600000002	1.717871106	-0.4272461	1.0375977	-1.6479492	0.724951178	9.395654254	0.9725830072	-1.4038086	-1.3427734	-0.12207031	-9.286792032000001	-1.356591754	-2.74069838	0.48828125	-0.61035156	-0.36621094	-3.917846646	8.08811052	3.109155252	-0.061035156	0	0.79345703	1.085034146	12.33852536	-1.7130859620000003	-0.6713867	2.1972656	5.065918	1539957273.64
-9.38488768	-5.17395018	-3.17495108	1.159668	-2.8686523	0.48828125	2.6258545320000004	-9.8	1.4199951080000002	0.061035156	0.91552734	-2.319336	0.724951178	9.395654254	0.9725830072	-1.5258789	-1.159668	0.4272461	-9.226977340000001	-1.665234424	-2.3925780760000004	0.18310547	-0.7324219	-0.061035156	-3.0792480040000005	8.649169928000001	3.2455322480000004	0.18310547	-0.6713867	0.8544922	0.1866210962	12.12917482	-1.58149411	-0.91552734	0.91552734	5.92041	1539957273.68
-6.8870362400000005	-4.267163040000001	-2.0755615020000002	1.0375977	-1.8310547	0.7324219	2.6258545320000004	-9.8	1.4199951080000002	1.0375977	0.18310547	-2.4414062	0.4342529254	9.687548920000001	1.141259784	-1.159668	-1.3427734	0.5493164	-9.20544429	-1.294384784	-1.476220746	0.24414062	-0.7324219	0.24414062	-2.127001996	9.14204074	3.063696286	0	-0.91552734	0.91552734	0.2607910144	10.989111420000002	-1.3470214660000002	-0.91552734	0.91552734	5.92041	1539957273.72
-6.146533246000001	-3.672607428	-1.3290771760000002	-0.61035156	1.7089844	0.61035156	2.441625998	-9.97585414	0.6005371106	1.8920898	-0.061035156	-2.5024414	0.8565429712000001	8.315405252000001	1.8255371400000002	-0.8544922	-0.8544922	0.36621094	-8.607299820000001	-1.238159146	-1.081445288	0.5493164	-0.6713867	0.18310547	-1.435546924	8.54270018	3.0014891200000005	0	-1.0375977	0.79345703	0.440234375	10.16726088	-0.0885253894	0	0.61035156	5.493164	1539957273.76
-7.841674820000001	-3.4931639400000005	-1.642504892	0.7324219	-0.8544922	0.7324219	2.2239013580000004	-8.126391574000001	-0.0909179712	1.8920898	-0.36621094	-2.746582	0.8565429712000001	8.315405252000001	1.8255371400000002	-0.7324219	-0.61035156	0.36621094	-8.34052716	-1.100585962	-0.762036142	0.7324219	-0.61035156	0.36621094	-1.102978534	7.619164840000001	2.85314946	0	-0.8544922	0.7324219	0.784765625	8.475707968	0.8182617212000002	0.8544922	2.5634766	3.9672852	1539957273.8
-7.308129892	-2.77180162	-1.39008786	0.61035156	-1.2817383	0.61035156	2.2239013580000004	-8.126391574000001	-0.0909179712	1.2207031	-0.30517578	-2.746582	0.9223388580000002	7.730419928000001	2.05522464	-0.8544922	-0.9765625	0.48828125	-8.266357428000001	-1.1400634980000002	-0.43066405760000004	0.8544922	-0.61035156	0.61035156	-1.0096679712	7.260278060000001	2.633032248	0	-1.2207031	0.7324219	-0.461767572	7.5880616000000005	-0.4474121106000001	1.3427734	1.5258789	2.1972656	1539957273.84
-6.872680710000001	-2.0193359620000004	-0.764428714	0.5493164	0.79345703	0.4272461	2.0887207460000004	-6.992309800000001	-0.30505371400000003	0.79345703	0.30517578	-2.319336	1.35180661	8.042651260000001	2.05522464	-0.79345703	-1.6479492	0.36621094	-8.644384980000002	-1.58388678	-0.05861816394	0.8544922	-0.5493164	0.5493164	-0.49885253600000007	7.7041014400000005	2.65935054	0.30517578	-1.2817383	0.5493164	-2.6019287140000005	6.7482665740000005	-1.100585962	2.319336	-0.4272461	1.0986328	1539957273.88
-7.32607428	-1.4953613220000002	-1.318310504	-0.6713867	1.2207031	0.4272461	2.0887207460000004	-6.992309800000001	-0.30505371400000003	0.5493164	0.8544922	-1.5258789	1.35180661	8.042651260000001	2.05522464	-0.5493164	-1.8920898	0.18310547	-8.607299820000001	-1.9762695680000002	0.26796875000000003	0.61035156	-0.24414062	0.4272461	0.2237060504	8.380004892	2.9117675720000005	0.61035156	-1.3427734	0.30517578	-3.926220746	5.9766603400000005	-0.18422851440000002	2.319336	-0.4272461	1.0986328	1539957273.92
-9.03916034	-2.295678714	-2.4906739200000003	-1.159668	1.7089844	-0.12207031	1.9032959260000002	-7.28659694	-0.42827148560000006	0.61035156	0.7324219	-0.61035156	1.9044922120000003	8.235253894000001	2.101879892	0	-1.3427734	0	-8.265161240000001	-2.168872104	0.43066405760000004	0.4272461	-0.61035156	0.48828125	0.709399411	8.74367662	3.3220947480000005	0.7324219	-1.0986328	0.061035156	1.239355432	7.3500000000000005	-0.4330566394	1.5869141	-5.004883	-0.9765625	1539957273.96
-10.847949280000002	-3.3149170320000003	-0.9642089660000001	2.0751953	-0.4272461	0.79345703	1.9032959260000002	-7.28659694	-0.42827148560000006	0.61035156	0.12207031	0.12207031	2.471533246	8.193384080000001	2.4811035340000003	0.6713867	-0.24414062	0	-8.88842752	-2.1066650360000003	0.46655273560000005	-0.061035156	-0.4272461	0.61035156	0.8182617212000002	8.63959964	3.28022464	0.61035156	-1.0375977	-0.061035156	12.980933	9.999779860000002	1.52526857	0.61035156	0.9765625	1.8310547	1539957274.0
-11.464038040000002	-2.3614746400000004	-2.72395018	-0.30517578	-1.6479492	1.0375977	2.27653804	-7.786645468000001	-0.22490234620000002	0.7324219	-0.18310547	0.61035156	2.7646241	8.1838134	2.910571286	0.9765625	0.6713867	0.12207031	-9.589452880000001	-1.318310504	0.569433606	-0.4272461	-0.30517578	0.79345703	0.775195288	8.575000000000001	2.830419928	0.5493164	-0.61035156	-0.12207031	12.45935054	9.10615216	-1.592260782	-0.79345703	0.8544922	0.6713867	1539957274.04
-12.096875	-4.134375	-4.6882567900000005	-1.7089844	-0.61035156	-0.36621094	2.4117187500000004	-8.823827880000001	-0.4689453076	0.61035156	-0.48828125	0.7324219	2.7502685700000002	9.067871106	3.2562989200000003	0.9765625	0.79345703	0.18310547	-10.83359424	-0.5646484424	0.5861816394	0	-0.79345703	1.2817383	0.4605712860000001	10.097875900000002	2.586376996	0.91552734	-0.30517578	0.061035156	-0.23686523560000003	9.406420926000001	-1.068286142	0.48828125	-1.7700195	-1.953125	1539957274.08
-11.216405760000002	-6.910961960000001	-2.6772949280000002	1.0986328	-1.0986328	0.12207031	2.4117187500000004	-8.823827880000001	-0.4689453076	0.12207031	-0.5493164	1.2207031	2.9416748200000002	13.84584964	3.6570557100000003	0.79345703	0.36621094	0.12207031	-13.15678714	-0.5072265576	0.3026611322	0	-0.7324219	0.8544922	0.6352294928000001	12.637597840000002	1.5958496400000002	0.7324219	-0.6713867	0.24414062	7.920629892	12.989307100000001	1.2106445288	0.9765625	0.4272461	0.79345703	1539957274.12
-8.72214357	-4.529150360000001	-1.8219482820000001	0.30517578	0	0.18310547	2.656957968	-10.923315200000001	-0.38879393000000007	-0.48828125	-0.061035156	2.0751953	2.9416748200000002	13.84584964	3.6570557100000003	0.5493164	-0.4272461	-0.30517578	-12.94504442	0.10766601440000001	-0.227294928	-0.061035156	0.9765625	0.18310547	0.9283202880000001	14.3435054	1.437939496	0.8544922	0.061035156	-0.18310547	-0.6986327880000001	10.236645860000001	-0.40075683900000003	0.9765625	0.4272461	0.79345703	1539957274.16
-8.61926268	-4.334155252	-3.7180663940000005	0.5493164	2.8076172	-0.5493164	2.8914307100000003	-12.08132338	0.6854736419999999	-1.2207031	0.8544922	2.8686523	3.7970214660000003	13.6795652	3.5362304320000004	0.30517578	0.36621094	-0.36621094	-11.391064300000002	0.775195288	-1.36018071	-0.7324219	0.24414062	0.6713867	0.3373535144	13.155590560000002	1.6484863220000001	0.24414062	1.2207031	-0.12207031	0.7464843750000001	9.673193390000002	-3.261083966	-3.479004	0.61035156	-2.0141602	1539957274.2
-7.720849640000001	-4.425073380000001	-4.608105432	-0.6713867	-0.6713867	-0.18310547	3.3807128600000005	-10.615869600000002	1.9284179320000001	-1.7089844	1.8920898	2.8076172	3.9932128600000003	11.67458516	2.7646241	0.12207031	2.0751953	0.30517578	-11.24392122	0.9606201080000001	-1.7286376800000003	-0.7324219	0.24414062	0	-0.6005371106	11.59682608	1.13647464	-0.6713867	2.1972656	0.48828125	2.536132788	10.100268080000001	-2.095898462	0	0.8544922	-2.9296875	1539957274.24
-8.540307608	-3.649877896	-3.81616214	-1.7089844	0.36621094	0.061035156	3.104370108	-8.942260880000001	2.4870849640000006	-1.7089844	1.8920898	1.5869141	3.9932128600000003	11.67458516	2.7646241	-0.36621094	3.112793	0.8544922	-9.941162140000001	1.0563232428000002	-1.3864990020000003	-0.5493164	-0.18310547	-0.30517578	-1.312329074	11.1948732	0.534741214	-1.5869141	2.1972656	1.0375977	0.6459961060000001	9.749755890000001	-1.801611322	0	0.8544922	-2.9296875	1539957274.28
-8.16467302	-3.257495108	-3.0589112400000005	0.30517578	0.4272461	0.36621094	2.256201178	-9.16716304	2.2573974640000003	-0.9765625	0.61035156	-0.24414062	3.1593994600000004	11.386278960000002	2.186816394	-0.9765625	2.5024414	1.0986328	-9.12888179	0.839794928	-1.013256839	-0.5493164	-0.30517578	0.061035156	-1.4798096040000002	10.29047824	0.46774902160000004	-1.4648438	0.79345703	1.0986328	1.9176513580000003	9.30952176	-1.9415771760000002	-0.24414062	-1.0986328	-3.1738281	1539957274.32
-7.076049820000001	-3.03020018	-2.4811035340000003	-0.12207031	1.5258789	-0.18310547	1.905688498	-8.502026260000001	2.30883786	0.30517578	-0.6713867	-1.2207031	2.3889892180000003	9.62893071	1.6748047120000003	-1.2817383	0.24414062	1.3427734	-8.61328125	0.6340332068000001	-0.649584964	-0.79345703	-0.18310547	-0.24414062	-0.9989013580000001	8.595336960000001	0.9043945288	-0.61035156	-0.24414062	0.8544922	2.975170926	9.3322509	-1.223803714	-0.061035156	-1.159668	-3.0517578	1539957274.36
-7.437329074000001	-2.895019568	-3.228784146	0.18310547	-0.061035156	-0.36621094	1.905688498	-8.502026260000001	2.30883786	0.7324219	-0.9765625	-1.4648438	2.3734375	7.981640380000001	1.387695288	-1.2207031	-1.4648438	1.5869141	-8.336938400000001	1.21303714	-0.48808594240000003	-0.7324219	-0.18310547	-0.24414062	-0.2129394568	7.531836060000001	0.9594238220000001	-0.5493164	-0.061035156	0.79345703	2.874682608	9.092993210000001	-0.33017577880000004	-0.061035156	-1.159668	-3.0517578	1539957274.4
-6.916943390000001	-2.45598143	-3.39746106	-0.061035156	-0.30517578	-0.6713867	1.987036142	-6.160888580000001	2.0121582460000003	0.36621094	-1.0375977	-1.4038086	2.7323242800000003	7.4947509000000005	1.239355432	-1.159668	-1.4038086	1.4648438	-8.28908696	1.2417480040000002	-0.41152344240000005	-0.24414062	0.061035156	-0.36621094	0.387597644	7.572509980000001	0.6663330072	-0.7324219	0.5493164	0.8544922	2.41770018	8.6001223	-0.539526358	0.061035156	0.36621094	-2.4414062	1539957274.44
-7.028198380000001	-2.807690396	-3.512304712	0	1.159668	-0.5493164	2.04924321	-6.2111327880000005	1.7884521760000003	0.061035156	-0.7324219	-1.0375977	2.9129637600000002	8.10246556	1.0096679712	-1.159668	0.061035156	0.8544922	-8.23286142	0.9797607428000001	-0.1256103534	-0.4272461	0.36621094	-0.61035156	0.5897705072	8.129980432	0.75366214	-0.4272461	0.9765625	0.61035156	1.6664307100000002	8.40153804	-1.0120605432	0.18310547	0.4272461	-2.2583008	1539957274.48
-8.2520018	-2.9416748200000002	-3.6307373200000006	0.24414062	-1.4038086	-0.12207031	2.04924321	-6.2111327880000005	1.7884521760000003	0.061035156	-0.18310547	-0.5493164	2.9129637600000002	8.10246556	1.0096679712	-1.0375977	0.79345703	0.24414062	-8.04384784	1.28122554	-0.061010742800000003	-0.36621094	0.24414062	-0.5493164	0.3911865216	8.61926268	1.063500998	-0.12207031	1.0375977	0.24414062	1.6317382200000001	8.572607428000001	-1.0455566100000002	0.18310547	0.4272461	-2.2583008	1539957274.52
-8.78076178	-2.5851807100000004	-3.5781005400000003	0.061035156	-1.3427734	0.30517578	2.1485351440000002	-6.74946286	1.369750998	-0.061035156	-0.30517578	-0.061035156	2.7251464660000004	8.58217752	1.0347900360000002	-0.79345703	0.48828125	-0.12207031	-8.07973642	1.715478534	-0.052636719240000004	-0.12207031	-0.18310547	-0.5493164	-0.03588867212	9.189892572	1.1627929712000002	-0.36621094	0.7324219	0.061035156	2.2944824280000002	8.865698380000001	-0.38640135800000003	0	0.18310547	-1.7089844	1539957274.56
-8.662329074	-2.3734375	-3.220410144	0	-1.7089844	0.4272461	2.4296630400000003	-7.261474640000001	1.4678466460000001	-0.36621094	-0.4272461	0.18310547	2.702417032	9.20065944	1.2034667932	-0.48828125	-0.12207031	-0.30517578	-8.815454074	1.3470214660000002	0.0729736322	0.36621094	-0.24414062	-0.8544922	-0.5885742212	9.7066893	1.114941394	-0.7324219	0.061035156	0	2.902197284	9.11691893	0.04426269568	-0.4272461	0.79345703	-1.5258789	1539957274.6
-8.987719748	-2.9321045320000003	-3.927417032	-1.5869141	0.18310547	0.18310547	2.7658202880000005	-7.8703858800000015	1.33386232	-0.79345703	-0.4272461	0.36621094	2.7993163940000003	9.96867662	1.4367432100000002	-0.30517578	-0.061035156	-0.48828125	-10.18640126	0.765625	-0.0765625	0.7324219	-0.6713867	-1.159668	-0.613696286	10.649365020000001	1.489379892	-0.6713867	-0.91552734	-0.36621094	3.6642334260000005	9.278417932000002	-0.29667969240000003	-1.0375977	0.24414062	-0.6713867	1539957274.64
-10.558447480000002	-5.10576178	-5.0890135800000005	-2.5024414	-0.8544922	-0.18310547	3.2048584260000004	-9.9949955	0.9522461060000001	-1.0375977	-0.18310547	0.48828125	2.5803954680000003	11.26545378	1.5372314300000003	-0.12207031	-0.061035156	-0.91552734	-12.89479982	-0.5060302716	-0.1435546875	0.79345703	-0.61035156	-1.2817383	0.16628417539999998	12.259570680000001	2.48588858	0.18310547	-1.0986328	-0.91552734	5.6967282400000006	10.28808606	0.07536621106000001	-1.8310547	-0.30517578	1.3427734	1539957274.68
-10.43522914	-6.549682608000001	-2.68327626	1.8920898	-1.7700195	1.0375977	3.2048584260000004	-9.9949955	0.9522461060000001	-1.3427734	0.4272461	0.7324219	2.2801269960000004	12.49523912	1.620971646	0.48828125	-0.6713867	-1.5869141	-13.524048020000002	-2.2286865020000004	-0.1112548822	0	1.4648438	-1.3427734	0.9869384980000001	12.980933	3.3819091460000004	0.4272461	-0.79345703	-1.6479492	7.1406494600000014	12.564624100000001	2.001391574	-2.0141602	0.79345703	4.760742	1539957274.72
-8.36086412	-6.43483876	-0.9426757788	1.159668	-0.24414062	0.79345703	3.6702148560000003	-13.289575180000002	0.7416992212000001	-0.8544922	1.2817383	1.0375977	2.8017089660000005	11.35397914	2.289697284	0.9765625	0.24414062	-1.7089844	-11.2116214	-1.60183107	-1.540820288	-0.7324219	0.7324219	-0.9765625	0.38999023560000007	10.778564300000001	4.127197284	0.6713867	0.48828125	-2.0141602	4.4322509000000005	13.044336060000001	-0.5622558606000001	-2.0141602	0.79345703	4.760742	1539957274.76
-10.383788940000002	-3.966894568	-2.83640126	-0.061035156	-0.7324219	-0.061035156	2.8830566100000006	-11.21401358	0.462963858	-0.18310547	1.2207031	0.18310547	3.1366699280000003	9.38488768	3.3101317900000002	0.9765625	1.8920898	-1.0375977	-10.35388228	-0.9773681610000001	-2.306445288	0.18310547	0.7324219	0	-1.4199951080000002	8.54389676	3.3783202880000003	-0.061035156	1.953125	-0.9765625	0.570629892	13.96188948	-3.052929712	-1.0986328	0.9765625	5.92041	1539957274.8
-10.856323380000001	-3.92861322	-2.98952626	0.24414062	-1.2207031	-0.061035156	2.746679712	-10.766601440000002	0.49167482	-0.30517578	0.91552734	-1.4038086	2.628247104	9.535620108000002	4.03747554	0.48828125	2.319336	-0.12207031	-10.39934056	-1.7190673920000001	-2.177246106	0.18310547	0.36621094	0.24414062	-3.2455322480000004	8.76042482	2.7729980040000006	-0.61035156	0.7324219	0.061035156	-0.34094239200000004	12.351684800000001	-2.4165038940000003	0.30517578	0.8544922	6.286621	1539957274.84
-8.201757788	-4.08173822	-1.21303714	0.61035156	-0.18310547	0.061035156	2.746679712	-10.766601440000002	0.49167482	0.12207031	1.159668	-1.953125	1.4738280760000002	10.81445288	3.7049072480000005	-0.48828125	0.5493164	0.48828125	-10.13496106	-1.3446288940000002	-1.81716304	0.30517578	0.5493164	0.36621094	-2.7454834260000003	10.070361420000001	2.537329074	0.36621094	-1.2817383	0.18310547	-0.3804199280000001	11.36115764	-1.0180419928000002	0.30517578	0.8544922	6.286621	1539957274.88
-6.902587860000001	-3.53742662	-1.28122554	-0.36621094	0.8544922	-0.36621094	2.10546875	-10.758227340000001	-0.1614990216	0.79345703	0.79345703	-1.7700195	1.000097644	10.50222194	3.0900146760000005	-0.6713867	-2.6245117	0.61035156	-9.307128894	-1.5456054320000001	-1.526464856	0.30517578	0.36621094	0.30517578	-1.3039550720000002	9.73540036	2.9057862400000003	0.5493164	-1.2817383	0.12207031	-0.6902587860000001	9.07146016	-0.2978759784	1.159668	0.24414062	2.6855469	1539957274.92
-7.839282248	-3.3986572480000006	-1.211840854	-0.18310547	-0.12207031	-0.48828125	1.5970459260000003	-9.765307608	-0.22011719240000002	1.0375977	-0.18310547	-1.4038086	1.8829589660000003	8.931494110000001	2.636621106	-0.12207031	-2.9907227	0.6713867	-8.686254892000001	-1.667626996	-1.43435054	0.061035156	0.30517578	0.4272461	-0.3373535144	8.5666259	3.03020018	0.36621094	-0.18310547	0.12207031	-0.5873779254	7.920629892	0.2428466754	2.6855469	2.5024414	-0.24414062	1539957274.96
-6.774585160000001	-2.588769568	-0.909179712	0.30517578	-0.5493164	0.061035156	1.7489746400000001	-8.257983426000001	-0.0478515625	0.5493164	-0.6713867	-0.9765625	2.702417032	7.895507788000001	2.3483153960000003	0	-0.7324219	0.7324219	-8.27233876	-1.4929687500000002	-1.332666034	-0.061035156	0.30517578	0.5493164	-0.0825439496	7.734009080000001	2.6402099640000003	0.30517578	0.24414062	0.061035156	-4.148730432000001	7.00786142	-1.9894287140000002	2.6855469	2.5024414	-0.24414062	1539957275.0
-6.31401358	-2.9548339660000003	-0.8445800720000001	-0.48828125	3.3569336	-0.24414062	2.180834964	-7.4433107000000005	0.113647464	0.24414062	0.061035156	-0.5493164	2.5971435700000005	7.5079103400000005	2.1341797120000003	0.12207031	0.5493164	0.7324219	-7.93378894	-1.756152356	-1.32189946	-0.18310547	0.061035156	0.48828125	-0.211743161	7.6239501800000005	2.57082518	0.36621094	0.48828125	0.061035156	-0.19738769960000002	7.16457518	1.8578369600000002	1.4038086	-2.0141602	-0.61035156	1539957275.039
-8.791528060000001	-2.9524413940000005	-2.11743161	0.12207031	1.3427734	-0.24414062	2.250219748	-7.120312500000001	0.14714355040000002	0.4272461	0.79345703	-0.36621094	2.39138179	7.649072480000001	1.9762695680000002	0.36621094	0.36621094	0.7324219	-8.30822734	-1.9535400360000001	-1.107763678	-0.4272461	0.061035156	0.61035156	-0.27873535340000005	7.9792482	2.682080072	0.6713867	0.61035156	0.12207031	2.3303711060000003	9.031982428000001	-0.26677246400000004	1.8310547	-2.9296875	-1.0986328	1539957275.08
-8.644384980000002	-2.3806152160000003	-2.326782248	0.24414062	0.4272461	0.36621094	2.0097655760000004	-7.381103240000001	0.07775878600000001	0.5493164	0.30517578	-0.18310547	2.489477536	8.023510880000002	1.8829589660000003	0.79345703	-0.12207031	0.6713867	-8.6599366	-1.9571288940000002	-1.32189946	-1.0375977	0.30517578	0.79345703	-0.20576172120000003	8.431445288	2.75983876	1.0986328	0.5493164	0.18310547	6.67648912	8.464941394	-2.100683606	0.6713867	-4.1503906	-0.6713867	1539957275.12
-9.564331070000001	-4.0147461060000005	-2.9464599640000007	-0.91552734	3.9672852	-0.4272461	2.21433107	-8.21132788	-0.031103515380000002	0.79345703	-0.36621094	0	2.9847412140000005	8.430249100000001	2.141357428	1.159668	-0.061035156	0.7324219	-8.70180661	-1.318310504	-1.259692392	-1.2817383	-0.24414062	1.2207031	-0.2978759784	8.693432608	2.6402099640000003	1.2817383	0.91552734	0.4272461	8.92551268	9.46503894	-1.56354982	-0.79345703	1.8310547	-0.91552734	1539957275.16
-9.610986420000001	-4.280322284	-3.926220746	-0.9765625	-0.9765625	-1.4038086	3.0900146760000005	-9.71625998	-0.12202148560000001	0.8544922	-0.61035156	0.061035156	3.46086412	8.985326980000002	2.3794189300000004	1.3427734	-0.061035156	0.8544922	-9.395654254	-0.5514892572000001	-1.0587158540000001	-1.5258789	0.12207031	1.5869141	-0.36606445680000005	8.994897660000001	1.95234375	0.9765625	1.3427734	0.6713867	5.769701980000001	9.27124002	1.13647464	-2.6855469	4.272461	-1.8310547	1539957275.199
-8.609692392	-5.8259275200000005	-2.6772949280000002	0.18310547	0	-1.6479492	3.0900146760000005	-9.71625998	-0.12202148560000001	0.79345703	-0.5493164	-0.12207031	3.9704834260000004	9.34780252	2.38540036	1.0986328	0.061035156	1.2817383	-10.554858720000002	0.3576904254	-1.5085204680000002	-1.0986328	0.12207031	1.4648438	0.16508788940000002	9.41599092	1.043164038	0.6713867	1.6479492	0.48828125	4.8162597840000005	10.626635880000002	0.9713867212000001	-0.79345703	3.2348633	-0.61035156	1539957275.24
-7.7615235600000005	-5.993408246	-3.5733153960000004	0.12207031	-0.12207031	-1.7700195	3.5194824280000003	-7.747167932000001	1.2417480040000002	0.48828125	-0.36621094	-0.48828125	4.320996106	9.869384980000001	2.141357428	0.7324219	0.5493164	1.4038086	-11.425757280000001	0.9438721040000001	-1.585082968	-1.4038086	1.5258789	0.91552734	0.994116214	10.51777356	0.41870117800000006	0.30517578	2.5024414	0.18310547	0.723754892	9.42436502	-0.9510498200000002	0.4272461	0.6713867	-0.12207031	1539957275.279
-7.80458966	-6.842773560000001	-5.663232428000001	0.061035156	-0.8544922	-1.953125	3.5194824280000003	-7.747167932000001	1.2417480040000002	0.061035156	0.4272461	-0.79345703	4.751660144000001	10.66132788	2.4129150360000002	0.24414062	1.2817383	1.2207031	-11.901879500000001	2.001391574	-1.7035155760000003	-1.4038086	2.0141602	0.61035156	0.83022464	11.533423020000003	0.10288086060000001	0.6713867	3.7231445	-0.36621094	0.031103515380000002	11.12429164	-1.8985107820000002	-0.4272461	-0.061035156	-0.8544922	1539957275.319
-7.699316394	-5.7027101600000005	-4.51120607	-0.79345703	-0.61035156	-2.319336	3.7994139400000004	-7.62873552	1.963110324	0.30517578	0.48828125	-1.0986328	4.71457518	11.56332968	2.326782248	-0.61035156	0.4272461	1.0375977	-12.180615020000001	2.201171924	-1.528857428	-0.79345703	2.9296875	0.5493164	0.265576178	12.238037140000001	-0.39238280760000005	0.6713867	3.3569336	-0.36621094	0.724951178	10.856323380000001	-2.027709964	-0.4272461	-0.061035156	-0.8544922	1539957275.359
-6.8511476600000005	-5.397656250000001	-3.2742432100000003	0.6713867	0.7324219	-2.6855469	4.292285144	-7.86679712	2.384204074	0.30517578	0.48828125	-1.0986328	5.02680661	11.20085414	2.6198730040000004	-1.2207031	-1.0986328	1.0986328	-11.07883336	1.6736084260000001	-1.5001464660000001	-0.91552734	3.6010742	0.36621094	-0.6555663939999999	11.21401358	-0.0478515625	0.36621094	1.6479492	-0.48828125	0.33854982	10.411303420000001	-1.9427734620000003	0.30517578	0	-1.2817383	1539957275.399
-6.24223642	-5.740990920000001	-3.152221646	1.4648438	0	-2.8076172	4.417895468	-7.986425720000001	2.9273192900000002	0.30517578	-0.18310547	-0.7324219	5.2050534200000005	9.482983426	2.83879393	-1.2207031	-2.6245117	1.6479492	-9.30832518	1.733422824	-1.830322284	-1.2207031	3.8452148	0.30517578	-0.709399411	9.346606430000001	0.46535643000000004	0.12207031	1.3427734	-0.6713867	1.599438498	9.723437500000001	-1.052734375	0.18310547	-0.36621094	-1.159668	1539957275.439
-5.906079074	-6.080737320000001	-3.1127441100000004	1.7700195	-0.4272461	-2.6855469	4.38439946	-7.182519568	3.2311766200000003	-0.12207031	0.36621094	-0.4272461	5.3844973000000005	7.71247554	2.7765869600000004	-1.2207031	-3.2348633	2.319336	-7.878759980000001	2.21433107	-2.40573732	-1.159668	4.5776367	0.36621094	-0.37443847840000005	7.786645468000001	0.5897705072	-0.18310547	1.3427734	-0.4272461	2.5636474640000007	9.065478240000001	-0.758447284	0.18310547	-0.36621094	-1.159668	1539957275.479
-6.63222644	-7.144238220000001	-3.521875	1.8920898	-2.0751953	-2.6245117	3.8963134000000004	-4.26118161	3.47402356	0.061035156	1.4648438	-1.159668	5.63930661	6.644189300000001	2.5540771760000003	-1.7089844	-3.1738281	2.9296875	-7.021020468000001	2.86152356	-3.029003894	-0.4272461	4.8828125	0.4272461	-0.34094239200000004	7.04375	0.0657958966	-0.48828125	1.953125	-0.061035156	3.6845702880000006	8.92910144	-0.6818847840000001	-0.061035156	-0.30517578	-0.18310547	1539957275.519
-6.581982428000001	-6.664526260000001	-2.6497802520000002	2.0141602	-3.7841797	-2.4414062	3.5721191100000005	-3.7395996400000002	3.084033246	0.18310547	1.4038086	-1.7089844	5.617773560000001	6.397753894000001	2.378222644	-1.953125	-2.9296875	2.8686523	-6.432446580000001	3.1952880400000003	-3.3352538940000005	0.12207031	4.9438477	0.61035156	-0.734521466	7.294970746000001	-0.5778076080000001	-0.79345703	1.5258789	0.24414062	3.714477536	8.82263179	-0.23686523560000003	-0.18310547	-0.30517578	0.4272461	1539957275.559
-6.645385880000001	-6.108251800000001	-1.7226562500000002	1.6479492	-3.2348633	-3.479004	3.302954074	-3.78027356	2.5313476440000002	0.8544922	0.79345703	-2.0751953	5.33903804	6.85473642	1.4618652160000003	-2.1972656	-3.0517578	2.6245117	-7.071264480000001	2.99191893	-3.905883786	1.2817383	4.4555664	0.4272461	-0.9343017572	8.380004892	-0.6077148560000001	-1.0375977	0.61035156	0.61035156	3.3854980040000004	9.661230432000002	-0.36367187500000003	-0.18310547	0.79345703	0.61035156	1539957275.6
-7.27941893	-4.9992920320000005	-2.0480469240000003	0.9765625	-1.7089844	-4.4555664	3.5972412140000003	-4.87128894	2.000195288	1.0986328	-1.0375977	-1.8920898	5.353393570000001	7.4720217600000005	1.0515380890000001	-1.953125	-3.2348633	2.0751953	-8.347705072	0.38400878600000005	-4.6164795320000005	0.61035156	5.6762695	-0.061035156	-0.46535643000000004	9.15639676	0.41511232	-0.6713867	-0.5493164	0.30517578	1.5085204680000002	9.862207460000002	-1.294384784	0.61035156	-0.061035156	-0.30517578	1539957275.639
-5.7098876800000005	-7.17653804	-1.211840854	1.0986328	-1.2817383	-4.333496	4.076953076	-6.425268570000001	1.175952176	1.3427734	-2.1362305	-1.5258789	5.25649411	8.1323732	0.8158691100000001	-1.6479492	-2.6245117	1.4648438	-7.565332068	-0.1985839856	-5.44790036	-0.8544922	6.4086914	-0.5493164	0.2428466754	9.43513179	1.620971646	1.0375977	1.6479492	-0.48828125	2.3016601440000004	9.61936052	-1.123315396	1.2207031	-0.24414062	-0.7324219	1539957275.679
-6.4623532400000006	-8.15988768	-0.27993163940000004	1.2207031	-2.6855469	-3.3569336	4.076953076	-6.425268570000001	1.175952176	1.5869141	-2.319336	-0.7324219	5.005273560000001	8.07614766	0.5335449280000001	-1.5869141	-2.380371	0.6713867	-5.60461412	0.869702176	-6.37263179	-0.7324219	5.7373047	-0.30517578	-0.9510498200000002	9.477001800000002	1.5432128600000001	1.3427734	3.112793	-0.5493164	2.8316162140000003	9.371728240000001	-1.715478534	1.2207031	-0.24414062	-0.7324219	1539957275.719
-6.494653060000001	-8.466137680000001	-0.5239746106000001	0.79345703	-2.6245117	-3.112793	4.439428714000001	-7.690942392	1.015649411	1.4648438	-2.6245117	-0.12207031	5.566332968	7.803393570000001	0.7823730432	-0.79345703	-0.7324219	0	-4.395166034	1.374536142	-7.986425720000001	-0.18310547	5.2490234	0.18310547	-2.4667480040000003	9.284399460000001	0.9785644568000001	0	1.6479492	0.30517578	3.8484619600000003	8.681469748	-0.9737792932	0.7324219	-0.61035156	-0.5493164	1539957275.759
-5.93120108	-8.49125998	-0.06340332068	0.61035156	-1.4038086	-2.746582	5.0662844400000004	-9.49973143	0.860131839	1.0375977	-2.6245117	-0.12207031	5.800805710000001	8.94465306	1.4020507200000003	-0.061035156	1.0986328	-0.36621094	-4.45258786	1.28361821	-8.441015380000001	0.061035156	4.760742	0.18310547	-2.644995108	10.09548372	0.2954833966	-0.12207031	1.159668	0.24414062	4.3784179320000005	9.47460962	-1.374536142	0.5493164	0.5493164	-0.5493164	1539957275.799
-4.64399411	-8.394360520000001	0.60651857	0.4272461	-1.6479492	-2.6245117	5.0662844400000004	-9.49973143	0.860131839	0.48828125	-1.7700195	0	5.37731929	10.308423020000001	1.4176025360000002	-0.24414062	0	0.061035156	-3.9298096040000003	0.9127685700000001	-8.882446580000002	-0.061035156	4.9438477	0.18310547	-2.854345746	10.180420320000001	0.7273437500000001	0.12207031	2.4414062	-0.6713867	3.393872104	9.232959260000001	-1.108959964	0.5493164	0.5493164	-0.5493164	1539957275.839
-4.471728534	-8.604907248	0.642407248	0.24414062	-0.30517578	-2.319336	4.340136780000001	-10.252197480000001	0.9953125	0.48828125	-0.8544922	-0.24414062	5.659643570000001	9.94833966	1.582690396	-0.24414062	-0.91552734	0.48828125	-2.3889892180000003	0.8900390380000001	-9.616967752	-0.12207031	4.272461	0.18310547	-3.2742432100000003	10.103857820000002	0.6400146760000001	0.061035156	1.7089844	-0.79345703	3.2634764400000003	8.77238768	-1.2907959260000001	0.36621094	0.30517578	-0.5493164	1539957275.879
-4.079345746	-9.459057608	0.4892822284000001	0.24414062	-1.159668	-1.8920898	4.080542032	-10.630224640000002	1.5575683900000001	0.30517578	-0.61035156	-0.6713867	6.002978240000001	10.33474092	2.165283246	0.061035156	-1.4648438	0.79345703	-1.490576178	1.022827176	-10.26416034	-0.12207031	3.4179688	0.12207031	-3.611596646	10.68046924	0.25959472840000003	0.30517578	0.48828125	-0.9765625	3.3627685700000005	9.00805661	-1.3063476440000001	0.061035156	0.61035156	-0.36621094	1539957275.919
-3.6235596040000004	-9.459057608	0.976171875	-0.24414062	-1.0986328	-1.4648438	4.227685504000001	-10.4459964	1.8458740020000002	0	0.061035156	-0.79345703	6.877465560000001	10.217504500000002	2.287304712	0.18310547	-1.5869141	1.4038086	-1.302758786	1.191503894	-10.59553264	-0.12207031	2.9296875	0.12207031	-3.25988768	10.98073732	0.37204589660000004	-0.4272461	-0.24414062	-1.0375977	2.8830566100000006	9.31191394	-1.3805175720000002	0	0.5493164	-0.36621094	1539957275.959
-3.0026855040000004	-9.027197480000002	0.838598642	0	0.12207031	-1.2817383	4.736108426	-10.1229982	1.7417969240000002	-0.30517578	0.12207031	-1.4648438	7.4014402	9.669604532000001	2.00258786	0.5493164	-1.3427734	1.7089844	-1.0754638580000002	1.258496106	-10.7869384	-0.24414062	2.5024414	0.18310547	-2.654565396	11.2798098	0.7668212860000001	-0.61035156	0.30517578	-1.159668	2.787353534	9.14323732	-1.032397464	0.12207031	0.5493164	-0.4272461	1539957275.999
-3.172558606	-9.38967302	0.5670410144	0.12207031	-0.12207031	-0.9765625	5.647680710000001	-9.73540036	1.449902356	-1.0375977	-0.48828125	-2.0141602	7.6060058900000005	9.505712860000001	2.13776857	-0.18310547	0.18310547	1.4038086	-0.539526358	1.35419928	-10.774975540000002	-0.18310547	1.8920898	0.061035156	-2.4799072480000004	11.229565200000001	0.7488769568000001	-0.61035156	0.7324219	-1.2207031	2.2609863220000004	8.69582518	-1.100585962	0.24414062	0.18310547	-0.24414062	1539957276.039
-3.0553222840000003	-9.82272914	0.9630126800000001	0.24414062	-0.9765625	-0.61035156	7.777075180000001	-9.198266574	1.252514676	-0.9765625	-1.2817383	-2.6855469	8.62045926	8.992504892	1.409228534	-0.24414062	0	1.7700195	-0.23208007200000003	1.453491214	-10.938866820000001	-0.18310547	1.4038086	0.061035156	-2.8926269959999997	11.014233720000002	0.7871582068	-0.48828125	0.18310547	-0.9765625	2.7119873200000004	9.231762680000001	-1.2501221040000001	0.30517578	-0.061035156	0	1539957276.08
-2.8962158540000003	-9.789233426000001	1.211840854	0.30517578	0.8544922	-0.36621094	7.777075180000001	-9.198266574	1.252514676	0.7324219	1.159668	-2.8076172	9.705493210000002	8.52236322	1.5121094240000001	-0.79345703	1.7089844	1.0375977	-0.2823242212	1.698730432	-11.06208516	-0.061035156	0.9765625	0.061035156	-2.5313476440000002	11.26784694	0.5670410144	-0.061035156	-0.12207031	-0.61035156	2.81726088	9.343017572	-1.3302734620000003	0.30517578	-0.061035156	0	1539957276.119
-3.0959961060000003	-9.57150908	0.592163089	0.12207031	-0.061035156	-0.061035156	7.216015380000001	-7.267456070000001	2.7610351440000005	0.6713867	3.4179688	-2.4414062	8.86809056	7.613183606000001	2.229882788	-0.4272461	-0.6713867	0.9765625	-0.27155761780000004	1.641308606	-11.320483720000002	0.061035156	0.5493164	0	-2.109057608	11.473608720000001	1.068286142	0.24414062	-0.36621094	-0.18310547	2.8268310700000003	9.31191394	-1.2632812500000001	-0.061035156	0.30517578	0	1539957276.159
-3.361572284	-10.16486772	0.98334964	0.24414062	0.48828125	0.36621094	6.054418930000001	-6.32836911	2.9165527160000004	1.2817383	3.6010742	-1.2207031	9.54399411	7.694531250000001	2.536132788	-1.2817383	1.0375977	0.7324219	-0.10288086060000001	1.562353534	-11.6638179	0	0.12207031	-0.12207031	-2.186816394	12.00236772	1.287207068	0.30517578	-0.061035156	0.061035156	2.20236821	9.25090306	-1.1053711060000002	-0.12207031	-0.5493164	0.061035156	1539957276.2
-3.5541748200000005	-10.029687500000001	0.974975589	0.061035156	0.30517578	0.7324219	6.054418930000001	-6.32836911	2.9165527160000004	-1.0986328	-1.8310547	-0.7324219	9.08222644	7.699316394	2.798120108	-1.0375977	0.7324219	0.30517578	-0.17944336060000002	1.605419928	-12.00834964	0	-0.48828125	-0.18310547	-2.578002896	12.4880616	1.4965576080000003	0.18310547	0.061035156	0.12207031	2.78017572	9.35378444	-1.544409146	-0.12207031	-0.5493164	0.061035156	1539957276.239
-3.6977295320000003	-9.92321736	0.7895507788	-0.18310547	1.4648438	1.4038086	7.905077880000001	-8.411108426	1.7130859620000003	0	-0.18310547	-0.24414062	9.849048020000001	8.712573380000002	2.81726088	0.61035156	0.12207031	-0.24414062	-0.1256103534	1.7406005400000002	-12.24760782	0.18310547	-1.159668	-0.18310547	-3.402246106	12.74646016	1.234570288	0.061035156	-0.12207031	-0.061035156	2.7634277160000003	9.248510880000001	-1.4546875000000001	-0.061035156	-1.0986328	0.061035156	1539957276.279
-4.26357428	-9.97346196	0.8457763580000002	-0.061035156	1.0986328	2.1362305	7.905077880000001	-8.411108426	1.7130859620000003	0.48828125	1.3427734	0.24414062	10.396948380000001	9.956713760000001	3.0397704680000004	0.6713867	0.061035156	-0.12207031	-0.05861816394	1.6915527160000003	-12.278711060000001	0.30517578	-1.8920898	-0.24414062	-3.9597167540000004	12.47849092	0.8421875000000001	-0.061035156	-0.30517578	-0.30517578	2.7945312500000004	9.027197480000002	-1.7609375	-0.061035156	-1.0986328	0.061035156	1539957276.319
-4.221704074	-9.477001800000002	0.5754150360000001	-0.36621094	1.8920898	2.5024414	8.05461412	-9.700707968000001	1.7597412140000002	0.061035156	-2.1362305	0	9.916039840000002	10.11582068	2.7526612400000006	0.30517578	-0.18310547	0.30517578	-0.25959472840000003	1.509716754	-12.03825728	0.36621094	-2.746582	-0.30517578	-4.309033246	12.26435504	0.7967285340000001	0.18310547	-1.2817383	-0.24414062	3.514697284	8.948242212	-2.018139676	-0.24414062	-1.7089844	0.12207031	1539957276.359
-4.968188400000001	-9.29277356	0.379223642	-0.61035156	2.380371	2.9907227	8.517577880000001	-9.90407698	1.33984375	-0.5493164	-2.1972656	0.36621094	9.557153060000001	10.02490216	2.22629393	0.61035156	-0.6713867	0.18310547	-0.7201660340000001	1.3470214660000002	-11.6542482	0.48828125	-3.6010742	-0.36621094	-4.2791259	12.278711060000001	0.7117919928	-0.061035156	-1.953125	-0.30517578	3.5745117800000004	9.07983426	-1.9690917540000001	-0.48828125	-1.6479492	0.12207031	1539957276.399
-5.56872554	-8.900390380000001	0.0478515625	-0.79345703	1.0986328	3.4179688	8.517577880000001	-9.90407698	1.33984375	-0.5493164	-0.79345703	0.24414062	9.49255342	9.449487320000001	2.27893071	0.61035156	-0.061035156	0.18310547	-1.3230957460000001	1.297973642	-10.996288940000001	0.61035156	-4.3945312	-0.4272461	-4.056616214000001	11.855224640000001	0.7273437500000001	-0.24414062	-2.4414062	-0.061035156	3.6235596040000004	9.051123200000001	-1.947558606	-0.48828125	-1.6479492	0.12207031	1539957276.439
-5.56035144	-8.49963408	0.10288086060000001	-0.9765625	1.5258789	3.7231445	8.32497554	-8.467334260000001	1.5432128600000001	-0.36621094	-2.380371	-0.12207031	9.154003894	8.883642572	2.077954074	0.48828125	-1.0375977	0.18310547	-1.8255371400000002	1.284814496	-10.16247554	0.79345703	-5.065918	-0.48828125	-3.7228514400000003	11.051317899999999	1.1604003600000001	-0.36621094	-3.4179688	-0.061035156	3.435742212	8.991308606	-1.923632788	-0.61035156	-1.0375977	-0.061035156	1539957276.479
-5.98981929	-8.118017572	-0.23327636780000002	-1.2207031	1.159668	3.8452148	8.66950679	-7.690942392	1.5527832460000002	-0.4272461	-1.8920898	-0.24414062	9.171948380000002	7.952929712	1.6915527160000003	0.79345703	-1.0375977	0.18310547	-2.48828125	0.9414794928000001	-9.268847840000001	0.79345703	-5.7373047	-0.48828125	-3.40942392	10.618261780000001	1.427172824	-0.24414062	-3.8452148	0.12207031	2.8399902160000003	9.314306610000001	-1.6748047120000003	-0.79345703	-0.7324219	-0.4272461	1539957276.519
-6.532934800000001	-7.633520468	-0.2512207068	-1.0986328	0.7324219	3.90625	8.66950679	-7.690942392	1.5527832460000002	0	-2.0141602	-0.36621094	9.20305162	7.3787110600000005	1.3984619600000001	0.8544922	-0.79345703	0.30517578	-3.505126996	0.6352294928000001	-8.12878444	0.91552734	-6.164551	-0.4272461	-2.8579346040000004	10.19477536	1.297973642	-0.18310547	-4.272461	0.30517578	2.682080072	9.439917032	-1.375732428	-0.79345703	-0.7324219	-0.4272461	1539957276.559
-6.4396241000000005	-6.841576980000001	-0.1997802716	-1.2817383	1.2817383	3.9672852	7.972070288000001	-5.56035144	1.605419928	-0.4272461	-2.1362305	-0.36621094	8.918335160000002	6.561645468	1.6891601440000001	0.48828125	-0.91552734	0.30517578	-4.6248535340000005	0.3505126800000001	-7.169360520000001	0.8544922	-6.225586	-0.30517578	-2.4571777160000003	9.481787140000002	1.1699707068	-0.061035156	-4.638672	0.61035156	2.866308606	9.55117212	-1.252514676	-0.6713867	0.061035156	-0.91552734	1539957276.599
-6.421679712	-5.888134980000001	-0.379223642	-1.4648438	1.6479492	3.540039	7.528247300000001	-4.733715854000001	1.801611322	-0.79345703	-1.0986328	-0.4272461	8.749658246000001	5.537622300000001	1.7465820680000002	0.36621094	-0.48828125	0.5493164	-5.183520468	0.0813476538	-6.17763678	0.91552734	-6.3476562	-0.30517578	-2.0097655760000004	8.70180661	1.1556152160000002	-0.12207031	-5.3100586	0.9765625	1.9762695680000002	9.305932608	-0.98334964	-0.5493164	0.36621094	-1.2817383	1539957276.639
-6.762622300000001	-5.7170651999999995	-0.850561502	-1.7089844	1.4648438	2.9907227	7.528247300000001	-4.733715854000001	1.801611322	-0.8544922	-0.5493164	-0.48828125	8.76879892	4.615283246	1.43076178	0.6713867	-0.24414062	0.91552734	-5.516088760000001	-0.2775390576	-5.23854982	0.6713867	-6.652832	-0.36621094	-1.0515380890000001	8.04624002	1.51330571	-0.48828125	-5.6152344	1.4648438	1.4116211060000001	9.31191394	-0.6220702880000001	-0.5493164	0.36621094	-1.2817383	1539957276.679
-7.394262680000001	-5.41201178	-1.118530252	-1.5258789	1.2207031	2.9907227	6.9588134	-4.147534146	1.1101562500000002	-0.79345703	-0.12207031	-0.7324219	8.886035340000001	3.9226317900000005	1.2417480040000002	0.79345703	0.4272461	1.2817383	-6.236254892	-0.5287597644	-4.463354532	0.4272461	-6.652832	-0.36621094	0.16389160340000003	7.580884080000001	1.6305420320000001	-0.7324219	-4.699707	1.953125	2.191601538	9.61816394	-0.8960205072	-0.18310547	0.7324219	-1.4038086	1539957276.719
-7.316503894	-5.02441394	-1.8279297120000002	-1.8920898	1.5869141	2.746582	6.255395468000001	-3.7527587860000002	1.0922119110000001	-0.4272461	0.12207031	-1.0986328	8.70180661	3.4393310700000006	1.2106445288	0.79345703	0.79345703	1.6479492	-6.89660643	-0.6017333966	-3.625952176	0.36621094	-6.652832	-0.30517578	1.0802490020000002	7.2315673920000005	1.7083007200000002	-1.0986328	-3.0517578	2.4414062	1.1807373200000002	9.410009980000002	-0.7811767572	-0.18310547	1.6479492	-1.5869141	1539957276.759
-7.611987320000001	-4.97775908	-2.3614746400000004	-2.2583008	1.7700195	2.319336	6.255395468000001	-3.7527587860000002	1.0922119110000001	0	-0.61035156	-1.3427734	8.512792932	3.007470746	1.335058606	1.0986328	0.91552734	1.8310547	-7.73640126	-0.7692138580000001	-2.682080072	0.061035156	-6.4697266	-0.12207031	1.7406005400000002	7.184912140000001	1.7250488220000002	-1.0986328	-1.5869141	2.6855469	1.046752896	9.67917482	-0.648388678	-0.18310547	1.6479492	-1.5869141	1539957276.799
-7.984033246000001	-5.2110353400000005	-3.025415036	-2.0751953	0.36621094	2.0751953	6.24941394	-3.18332518	0.6208740020000001	1.2817383	0	-1.6479492	8.632422120000001	2.702417032	1.296777356	1.2817383	0.48828125	1.953125	-8.882446580000002	-0.6711181610000001	-1.8697998200000001	-0.79345703	-5.3710938	0	2.30883786	7.181323380000001	1.4702392180000001	-0.5493164	-0.8544922	2.6245117	1.44870607	9.82392572	-0.6543701080000001	0.24414062	0.7324219	-1.0375977	1539957276.839
-7.876367212000001	-4.5889648560000005	-3.124707068	-2.380371	-0.24414062	1.7700195	6.5161866	-2.9632079680000003	0.053833007200000005	2.2583008	-1.4648438	-2.1362305	8.850146760000001	2.360278354	0.8732910340000001	1.159668	0.12207031	1.953125	-9.6983152	-0.7393066100000001	-1.293188498	-0.9765625	-4.760742	-0.061035156	2.978759784	7.21481929	1.41042482	-0.061035156	-0.24414062	2.4414062	1.302758786	9.72702626	-0.6651367212000001	0.24414062	0.91552734	-0.61035156	1539957276.879
-7.517480432000001	-3.325683606	-3.3448242800000005	-3.112793	-0.4272461	0.8544922	7.1119384000000005	-3.369946286	0.65676268	2.0141602	-2.6245117	-2.319336	8.880053420000001	2.201171924	0.923535144	0.91552734	0.61035156	1.8310547	-10.3359375	-1.234570288	-0.5897705072	-1.5869141	-3.6621094	-0.12207031	3.7563476440000003	7.51508786	1.582690396	0.30517578	0.24414062	2.1972656	0.7393066100000001	9.174340560000001	-1.362573282	0.24414062	0.30517578	-0.30517578	1539957276.919
-6.8451657400000006	-2.7861572480000003	-3.447705072	-3.0517578	0.18310547	-0.4272461	6.4575683900000005	-3.992016574	0.8900390380000001	2.0751953	-0.8544922	-2.319336	8.77358426	2.021728534	1.129296875	1.4038086	-0.061035156	1.6479492	-10.54528804	-1.7477783540000003	0.037084961060000005	-2.6855469	-2.319336	-0.18310547	4.53513179	7.734009080000001	1.6903564300000002	0.30517578	1.2817383	1.7089844	0.8158691100000001	9.31311052	-1.4869873200000001	0.30517578	1.0375977	-0.18310547	1539957276.959
-7.198071580000001	-3.23955072	-4.586572284	-3.8452148	1.5869141	-1.5869141	6.419287140000001	-4.49924321	0.9677978240000001	2.5024414	-1.2207031	-2.2583008	9.301147660000002	2.00856929	0.37204589660000004	2.0141602	0.4272461	1.7700195	-10.693627700000002	-1.3458251800000003	0.5275634784000001	-3.7841797	-1.4648438	-0.12207031	4.677490216000001	7.73640126	1.6532714660000003	0.24414062	2.319336	1.4038086	0.763232428	9.87058058	-1.2549072479999999	-0.18310547	1.5869141	-0.4272461	1539957276.999
-8.24243161	-3.24194339	-5.5878659200000005	-3.90625	-1.4038086	-2.0751953	6.419287140000001	-4.49924321	0.9677978240000001	2.6855469	-1.6479492	-2.0141602	9.73540036	1.924829074	-0.2942871106	2.5634766	0.61035156	1.5258789	-10.790527160000002	-0.6926513580000001	0.6531738220000001	-4.0893555	-0.79345703	0.24414062	4.376025360000001	8.23286142	1.1304931610000002	0.36621094	3.2348633	1.2207031	1.3817138580000001	9.62294928	-1.2417480040000002	-0.24414062	2.8686523	-0.36621094	1539957277.039
-7.683764480000001	-3.585278354	-5.04953624	-3.7841797	-2.746582	-2.2583008	6.8762695680000006	-5.34023462	1.0180419928000002	2.9296875	-1.2817383	-1.6479492	10.097875900000002	2.18203125	-1.1017822480000001	3.0517578	0.30517578	1.2207031	-10.71276808	-0.4868896466	0.5514892572000001	-4.638672	0.12207031	0.24414062	3.6833741	8.706591754	0.6328369110000001	0.36621094	3.6010742	1.159668	0.832617212	9.68515625	-1.320703076	-0.12207031	3.2958984	-0.36621094	1539957277.079
-7.803393570000001	-3.7384033540000003	-4.5159912140000005	-3.9672852	0.91552734	-2.0141602	7.3595702880000005	-5.37133786	0.9642089660000001	3.112793	-1.0986328	-1.0986328	10.184009080000001	2.5636474640000007	-1.8410888580000002	3.6621094	0.30517578	1.2207031	-10.23784146	0.41152344240000005	0.6447998200000001	-4.760742	0.36621094	0.18310547	2.942871106	9.195874100000001	0.5790038940000001	0.5493164	3.7841797	1.159668	0.8158691100000001	9.677978240000002	-1.4618652160000003	-0.061035156	2.6855469	-0.30517578	1539957277.119
-9.01044928	-3.652270468	-5.665625	-3.6621094	-1.5869141	-1.7089844	7.3595702880000005	-5.37133786	0.9642089660000001	3.7231445	-1.4038086	-0.79345703	10.4543705	2.981152356	-2.42607428	4.333496	0.5493164	1.0375977	-9.76770018	1.156811502	0.5455078076000001	-4.4555664	0.12207031	0.12207031	2.483496106	9.835888579999999	0.6041259784	0.8544922	4.211426	1.3427734	1.5683349640000002	9.54638678	-1.2895996400000003	-0.12207031	2.5024414	-0.36621094	1539957277.159
-8.633618210000002	-3.0876221040000003	-5.4526857	-3.3569336	-3.6010742	-1.5258789	7.609594748	-4.998095746000001	0.9020019568000001	3.90625	-1.8920898	-0.5493164	10.563232820000001	3.4166014400000004	-2.6784912140000006	4.333496	1.5258789	0.79345703	-9.6983152	1.2034667932	0.501245108	-4.5776367	0.12207031	0	2.34113768	10.21391574	0.5490966754000001	1.3427734	4.5166016	1.2817383	2.100683606	9.590649460000002	-1.1771484620000001	-0.12207031	2.5024414	-0.36621094	1539957277.199
-7.5880616000000005	-2.728735324	-5.159594748	-3.90625	-0.48828125	-1.7700195	7.80458966	-4.450195288000001	1.1041748200000001	4.0283203	-2.0141602	-0.30517578	10.28330072	3.741992212	-2.843579074	4.5166016	1.5869141	0.48828125	-9.625341754	1.2919922120000003	0.5909667932	-4.5776367	-0.12207031	-0.30517578	2.446411142	10.28090854	0.71538089	1.5258789	4.5166016	1.0375977	1.8841552520000002	9.71027806	-1.544409146	-0.18310547	2.746582	-0.36621094	1539957277.239
-7.818945288000001	-3.0995849640000004	-5.9826415740000005	-3.6621094	-0.79345703	-1.8920898	7.948144568	-3.99919429	0.6400146760000001	4.4555664	-2.0141602	-0.4272461	9.992602340000001	3.867602536	-2.775390576	5.004883	1.4038086	0.12207031	-9.77607428	1.081445288	0.592163089	-4.8217773	0	-0.5493164	2.65935054	10.27014128	0.6615478240000001	1.2817383	4.699707	0.91552734	1.7824707460000002	9.56552716	-1.6783935700000001	-0.061035156	2.9296875	-0.4272461	1539957277.279
-7.88952626	-3.185717752	-6.532934800000001	-3.6621094	-3.479004	-1.953125	7.99838858	-3.428564496	0.05502929712000001	4.760742	-2.8076172	-0.6713867	10.076342360000002	3.86879892	-2.3937744600000004	5.065918	2.0141602	-0.18310547	-9.862207460000002	1.1747558900000001	0.6519775360000001	-5.1879883	0.061035156	-0.6713867	2.8124755400000003	10.256982820000001	0.46416014400000005	0.9765625	4.9438477	0.9765625	1.415209964	9.71147464	-1.7752929320000002	-0.30517578	3.3569336	-0.61035156	1539957277.32
-7.351196580000001	-3.21203624	-6.21950679	-3.7841797	-2.746582	-1.8310547	8.444604532000001	-3.10676268	-0.3289794928	5.1879883	-2.319336	-0.7324219	10.19597194	3.7994139400000004	-1.9032959260000002	5.004883	2.0751953	-0.48828125	-9.89809604	1.3458251800000003	0.6125	-5.3100586	0.12207031	-0.79345703	2.69523912	10.11103534	0.21533202880000002	0.79345703	5.3100586	0.9765625	1.5180908540000002	9.62653804	-1.7609375	-0.48828125	3.7231445	-0.5493164	1539957277.359
-7.2925778800000005	-2.795727536	-6.4934570680000006	-3.9672852	-2.2583008	-2.0141602	8.444604532000001	-3.10676268	-0.3289794928	5.2490234	-2.5634766	-0.7324219	10.40532248	3.776684604	-1.650878894	4.760742	2.0141602	-0.4272461	-9.87058058	1.41640625	0.687866214	-5.3100586	0.061035156	-0.8544922	2.319604532	10.01652806	0.03349609424	0.6713867	5.3100586	1.0375977	1.3661621400000001	9.573901260000001	-1.605419928	-0.48828125	3.7231445	-0.5493164	1539957277.399
-7.027001800000001	-2.70600589	-6.8762695680000006	-4.211426	-2.9907227	-2.4414062	8.47211911	-3.12351088	-0.26796875000000003	5.2490234	-2.5634766	-0.7324219	10.728320680000001	3.7072998200000002	-1.542016574	4.5776367	2.0751953	-0.30517578	-9.888525360000001	1.3673584260000002	0.6986327880000001	-5.3100586	0.18310547	-0.79345703	2.013354532	9.79401857	-0.02990722644	0.61035156	5.004883	1.159668	1.378125	9.72702626	-1.9032959260000002	-0.48828125	3.7231445	-0.61035156	1539957277.439
-6.595141574	-3.06608876	-6.570019568	-4.4555664	-2.9296875	-2.5634766	8.512792932	-3.210839856	-0.11843261780000001	4.638672	-2.380371	-0.5493164	10.615869600000002	3.5027344240000007	-1.771704074	4.4555664	2.1972656	-0.061035156	-9.758129892000001	1.2178222840000001	0.648388678	-5.554199	0.36621094	-0.7324219	2.03488768	9.50930162	-0.0729736322	0.36621094	4.760742	1.2207031	1.43076178	9.791625900000001	-2.127001996	-0.7324219	4.638672	-0.5493164	1539957277.479
-6.836792032000001	-3.476416034	-6.3594728400000005	-5.004883	-2.319336	-2.6245117	8.512792932	-3.210839856	-0.11843261780000001	4.4555664	-2.5634766	-0.5493164	10.285692899999999	3.1893066100000005	-2.0564209260000004	4.3945312	2.5634766	0.24414062	-9.71745607	1.38410643	0.515600589	-5.3100586	0.12207031	-0.6713867	2.158105432	9.376513580000001	-0.1495361322	0.30517578	5.065918	1.3427734	0.7512695288	9.472216754	-2.1030761780000002	-0.7324219	4.638672	-0.5493164	1539957277.519
-7.585668930000001	-3.6367187500000004	-6.232665740000001	-4.760742	-3.3569336	-2.4414062	8.747265380000002	-3.2323730040000007	-0.2081542932	4.3945312	-2.8076172	-0.61035156	10.076342360000002	3.21203624	-2.3542969240000002	4.3945312	2.6855469	0.18310547	-10.103857820000002	0.8708984620000001	0.4868896466	-5.065918	0.30517578	-0.6713867	2.101879892	9.69113768	0.056225586060000006	0.24414062	5.432129	1.5258789	0.172265625	9.72822284	-1.594653354	-0.79345703	5.1879883	-0.5493164	1539957277.559
-7.38828125	-3.9788574280000004	-5.6165769800000005	-4.5166016	-4.211426	-1.8310547	9.45307608	-3.408227536	-0.6089111420000001	4.4555664	-2.0751953	-0.61035156	9.96030252	3.58049321	-2.4619628600000003	4.699707	2.746582	0.12207031	-9.6636232	0.42707518000000005	0.5359375000000001	-5.3100586	0.12207031	-0.7324219	2.018139676	9.80957068	0.9510498200000002	0.36621094	5.065918	1.5869141	0.9977050720000001	9.505712860000001	-0.9606201080000001	-1.2207031	3.9672852	-0.18310547	1539957277.599
-7.498339660000001	-4.84975589	-4.23964856	-4.5166016	-2.0141602	-1.5258789	9.45307608	-3.408227536	-0.6089111420000001	4.5166016	-2.0751953	-0.48828125	10.180420320000001	4.1236084260000005	-2.000195288	5.065918	2.8686523	0.12207031	-9.264062500000001	0.5754150360000001	0.2081542932	-5.3710938	-0.36621094	-0.4272461	1.693945288	9.61936052	1.8446777160000003	0.6713867	5.2490234	1.6479492	3.5924560700000003	9.581079074	-0.339746106	-1.5258789	3.6621094	0.8544922	1539957277.639
-9.303539840000001	-3.830517572	-3.2646728240000003	-4.8828125	-4.4555664	-1.7089844	9.589452880000001	-2.969189496	-0.9606201080000001	4.760742	-1.7700195	-0.4272461	10.291674819999999	4.7349121400000005	-1.24294429	4.8828125	2.5634766	0.48828125	-9.942358720000001	0.5359375000000001	-0.379223642	-4.211426	-0.4272461	-0.24414062	0.9115722840000001	9.343017572	2.1604980040000004	1.0986328	5.1879883	1.7700195	6.86430661	9.121704074	-0.2607910144	-1.7089844	5.1879883	1.8310547	1539957277.679
-9.521264480000001	-3.5577635800000005	-2.2382567900000003	-4.5776367	-1.8310547	-1.7700195	9.589452880000001	-2.969189496	-0.9606201080000001	4.760742	-1.7700195	-0.4272461	10.11821286	5.230175720000001	-0.7692138580000001	4.638672	1.8920898	0.79345703	-9.9710688	-0.9893310700000001	-0.949853534	-3.9672852	-0.4272461	-0.36621094	0.47492675720000005	8.895605432000002	2.9979003600000005	1.7089844	4.9438477	1.8920898	5.886938400000001	9.56672374	-1.836303714	-1.7089844	5.1879883	1.8310547	1539957277.719
-9.176733426	-3.5553711060000004	-3.749169928	-4.760742	-1.4648438	-2.0751953	9.591845746	-2.5899658540000003	-1.7310302520000003	4.8217773	-1.6479492	-0.48828125	10.023705580000001	5.863012680000001	-0.3002685504	4.4555664	1.4648438	0.9765625	-10.50820288	-2.1114501800000003	-0.764428714	-4.5776367	-0.48828125	-0.4272461	0.8529540740000001	9.444701980000001	3.93339856	2.6245117	5.2490234	1.5258789	6.497045926	8.50441893	-4.736108426	0.12207031	7.6293945	1.2207031	1539957277.759
-9.04155252	-3.9728759000000005	-4.371240216	-4.9438477	-2.5634766	-1.7700195	9.610986420000001	-2.9464599640000007	-2.9416748200000002	4.9438477	-1.3427734	-0.4272461	9.844262680000002	6.548486420000001	0.0992919928	4.272461	1.159668	0.8544922	-10.843163940000002	-2.2645751800000005	-0.40793457460000004	-5.065918	-0.48828125	-0.30517578	1.42836911	10.40292932	4.187011780000001	2.6245117	4.699707	1.2207031	5.230175720000001	9.8179438	-5.736206070000001	3.6010742	13.000488	0.36621094	1539957277.799
-8.742480432	-3.881957968	-4.46933606	-5.065918	-3.0517578	-1.7089844	9.610986420000001	-2.9464599640000007	-2.9416748200000002	5.065918	-1.2207031	-0.4272461	9.77607428	6.62265625	0.6842773560000001	4.3945312	0.8544922	0.4272461	-10.627832460000002	-2.098291034	-0.154321286	-5.6152344	-0.18310547	-0.12207031	1.9511474640000002	10.626635880000002	4.023120108	1.8920898	4.211426	0.8544922	2.8112792540000004	10.58117662	-5.236157248	3.479004	13.85498	1.6479492	1539957277.839
-8.42785643	-3.694140576	-4.494457968	-5.432129	-3.0517578	-1.7089844	9.7150634	-3.8053954680000004	-3.0397704680000004	5.126953	-1.4038086	-0.4272461	9.729418930000001	5.922826980000001	0.923535144	4.5166016	0.9765625	0.061035156	-9.955517180000001	-1.622167932	0.014355469240000002	-5.92041	-0.24414062	-0.061035156	1.888940396	10.010547120000002	3.4704346040000003	1.2817383	4.1503906	0.8544922	0.687866214	10.985522659999999	-5.1296875	3.479004	13.85498	1.6479492	1539957277.879
-7.4875733800000015	-3.958520468	-4.14035643	-5.1879883	-3.2348633	-1.7700195	9.426757788000002	-4.076953076	-2.8890380400000004	4.8828125	-1.5869141	-0.48828125	9.69951178	5.14523912	0.6543701080000001	4.5166016	0.8544922	-0.061035156	-9.394457968000001	-0.9630126800000001	-0.005981445288000001	-5.79834	-0.36621094	0.061035156	1.488183606	9.19467752	2.7275389400000005	1.0375977	4.0283203	1.0986328	-1.5216797120000003	10.96997104	-4.196582068	4.1503906	11.779785	2.319336	1539957277.919
-6.837988220000001	-3.9094726440000005	-3.660644568	-5.1879883	-2.9296875	-1.7700195	9.07146016	-3.7407959260000005	-2.642602536	4.5776367	-1.2207031	-0.30517578	9.76171875	4.651171924000001	0.0813476538	4.4555664	1.159668	0.12207031	-9.394457968000001	-0.9630126800000001	-0.005981445288000001	-5.79834	-0.36621094	0.061035156	1.1771484620000001	8.756836060000001	2.18203125	0.91552734	3.90625	1.2207031	-1.6245605040000002	10.503417540000001	-2.767016574	4.272461	8.178711	2.8076172	1539957277.959
-6.955224640000001	-3.905883786	-3.6845702880000006	-5.1879883	-2.2583008	-1.4038086	8.560644568	-3.0995849640000004	-2.293286142	4.211426	-1.0986328	-0.18310547	9.54638678	4.419091754000001	-0.41271972840000004	4.211426	1.6479492	0.36621094	-9.394457968000001	-0.9630126800000001	-0.005981445288000001	-5.79834	-0.36621094	0.061035156	1.1400634980000002	8.56901857	2.00856929	0.9765625	3.90625	1.2817383	-0.9175537140000001	9.6636232	-2.331567392	4.0893555	5.6762695	2.5634766	1539957277.999
-7.17773462	-4.14035643	-3.33046875	-4.760742	-2.4414062	-1.6479492	8.177832068	-2.5636474640000007	-1.96669928	4.211426	-0.91552734	-0.18310547	9.23654802	4.38439946	-0.6400146760000001	4.0283203	1.4038086	0.48828125	-8.987719748	-0.0693847644	0.531152356	-4.8217773	-0.5493164	0.061035156	1.2489257200000001	8.56303714	2.10546875	1.2817383	3.8452148	1.0986328	0.34931639400000003	9.29516574	-1.415209964	3.1738281	5.3710938	1.7089844	1539957278.039
-7.0856201080000005	-3.7228514400000003	-2.918945288	-3.9672852	-1.8310547	-1.5258789	8.129980432	-1.7693115020000003	-1.393676718	4.211426	-0.91552734	-0.24414062	9.177929712000001	4.347314496	-0.500048822	3.8452148	1.0375977	0.48828125	-9.157592752000001	0.2536132788	0.850561502	-4.5166016	-0.5493164	0.061035156	1.337451178	8.787939300000001	2.080346646	1.4038086	3.540039	0.8544922	-0.2763427716	8.91235324	-1.5372314300000003	2.6245117	5.004883	0.18310547	1539957278.079
-7.7041014400000005	-3.4548827880000004	-2.928515576	-3.540039	-1.7089844	-1.0986328	8.129980432	-1.7693115020000003	-1.393676718	4.211426	-1.4038086	-0.36621094	9.284399460000001	4.274340854	-0.2954833966	3.7231445	0.8544922	0.36621094	-9.04753444	0.5024413940000001	0.8278320288	-4.1503906	-0.36621094	0.061035156	1.4750244600000002	8.793920926	2.2837158540000004	1.4648438	3.2958984	0.7324219	-1.102978534	8.40273462	-1.6030273560000001	2.6245117	5.004883	0.18310547	1539957278.119
-7.653857428000001	-3.58049321	-3.109155252	-3.3569336	-0.48828125	-0.8544922	8.24841304	-1.449902356	-1.2106445288	4.272461	-1.8920898	-0.48828125	9.414794928000001	4.111645468	-0.1112548822	3.479004	0.79345703	0.4272461	-9.048730432000001	0.56823732	0.8218505890000001	-3.6010742	-0.48828125	0.12207031	1.526464856	8.65874002	2.45	1.4648438	3.112793	0.79345703	0.976171875	7.881152160000001	-2.026513678	2.746582	3.3569336	-0.5493164	1539957278.159
-9.03916034	-3.293383786	-2.654565396	-1.7700195	0.7324219	-0.061035156	8.993701080000001	-1.05991214	-0.7907471040000001	4.0283203	-2.0141602	-0.4272461	9.581079074	4.027905252	0.007177734620000001	3.2348633	0.5493164	0.4272461	-9.1791259	0.45698242800000005	0.8158691100000001	-3.2348633	-0.30517578	0.24414062	1.637719748	8.679076980000001	2.613891574	1.5869141	2.8686523	0.8544922	8.366845746000001	9.170751800000001	-0.44621582460000003	1.7700195	1.4038086	0.6713867	1539957278.199
-9.89809604	-2.6150878600000005	-4.17504892	-3.2348633	-3.6621094	-0.18310547	8.993701080000001	-1.05991214	-0.7907471040000001	3.7231445	-1.5258789	-0.30517578	9.957910340000002	3.8915283540000005	-0.0095703125	3.112793	0.6713867	0.48828125	-8.808276260000001	0.6232665740000001	0.9881347840000001	-2.8686523	-0.61035156	0.61035156	1.77290036	8.719750900000001	2.7072021760000005	1.5258789	2.5634766	0.9765625	4.5171875	8.292675720000002	-1.8458740020000002	1.7700195	1.4038086	0.6713867	1539957278.239
-9.10495607	-3.399853534	-4.48488768	-3.0517578	0.7324219	-0.79345703	10.02490216	-1.18671875	-0.33137207460000007	3.4179688	-1.0375977	-0.061035156	10.4208741	3.9046875	-0.01794433606	3.112793	0.8544922	0.61035156	-9.9949955	0.8625244110000001	0.878076178	-2.1362305	-1.4648438	1.0375977	1.9224365020000003	9.15639676	2.5337402160000004	1.2817383	2.1362305	1.3427734	0.60651857	9.70310054	-2.633032248	-0.18310547	2.0141602	-3.4179688	1539957278.279
-11.04772914	-6.419287140000001	-4.1152344240000005	-0.5493164	-0.24414062	-0.91552734	10.59433606	-1.812377896	-0.16508788940000002	3.112793	-0.79345703	0.12207031	10.936474640000002	3.9561278960000004	-0.33017577880000004	2.9296875	0.5493164	0.48828125	-11.772681200000001	0.34931639400000003	0.611303714	-2.0751953	-0.7324219	1.159668	2.78496106	10.3275634	2.1796386780000003	1.3427734	1.953125	1.2817383	7.40263678	14.04084514	0.2452392572	-0.30517578	5.1879883	-1.7700195	1539957278.319
-8.2089357	-4.923925720000001	-2.560058606	-0.8544922	-3.540039	-0.24414062	10.856323380000001	-2.8232422120000003	-0.39238280760000005	2.9296875	-0.61035156	0.30517578	11.72961412	4.17026358	-0.734521466	2.6245117	0.8544922	0.36621094	-11.33483876	0.802709964	-0.19499511780000003	-3.0517578	0.36621094	0.8544922	3.0469483800000003	11.09917032	1.57551268	1.2207031	2.4414062	0.7324219	2.0528320680000003	8.942260880000001	-0.6041259784	-0.30517578	5.1879883	-1.7700195	1539957278.359
-8.51398912	-4.439428714000001	-4.52316893	-3.6621094	1.8920898	-0.79345703	10.856323380000001	-2.8232422120000003	-0.39238280760000005	2.319336	-0.61035156	0.4272461	11.7655027	4.29348143	-0.9630126800000001	2.5024414	0.8544922	0.36621094	-11.43891574	2.0061767180000003	-0.955834964	-2.6245117	0.18310547	0.30517578	2.8017089660000005	11.86120558	1.4044433900000002	1.0986328	4.1503906	0.61035156	0.41152344240000005	10.16486772	-1.503735324	0.061035156	0.30517578	-1.7089844	1539957278.399
-10.179223740000001	-3.91066893	-6.318798920000001	-2.0141602	-4.5166016	-0.61035156	9.82153354	-4.358081070000001	0.385205072	2.1362305	-0.061035156	-0.061035156	12.07653804	4.6786866	-1.4618652160000003	2.1362305	1.7700195	-0.061035156	-11.13147014	1.6843750000000002	-0.364868161	-1.7700195	0	-0.18310547	2.178442392	12.7177491	1.3171142180000002	0.6713867	4.0283203	1.0375977	0.3289794928	10.302441100000001	-1.123315396	0.4272461	0.61035156	-2.0751953	1539957278.439
-7.967285340000001	-2.805297824	-3.1187255400000002	-3.112793	-0.30517578	-0.4272461	9.82153354	-4.358081070000001	0.385205072	2.5634766	-0.7324219	-0.5493164	12.233251800000001	5.072265380000001	-1.8267334260000003	2.319336	1.0375977	-0.061035156	-10.52016574	0.4450195288	-0.12800292540000002	-2.8076172	-0.18310547	-0.30517578	1.532446286	12.19616664	1.400854532	0.7324219	2.5024414	0.6713867	1.1101562500000002	9.62294928	-2.0731689300000005	0.4272461	0.61035156	-2.0751953	1539957278.479
-7.44211412	-2.5002441100000006	-2.8447753600000003	-2.6855469	2.0751953	-0.91552734	9.680371106	-5.079443390000001	0.1315917932	2.746582	-1.0375977	-0.79345703	11.34082068	4.322192392000001	-1.5587646760000002	2.6245117	0.30517578	0.18310547	-9.53920926	0.17944336060000002	0.1770507788	-3.3569336	-0.24414062	-0.36621094	1.8841552520000002	10.259375	1.6269530760000002	0.9765625	1.7089844	0.24414062	1.2010742212	9.41599092	-1.886547824	0.7324219	0.36621094	-3.1738281	1539957278.519
-8.06538089	-2.8818603240000003	-4.366455072	-2.5024414	0.061035156	-1.0375977	7.86679712	-3.5792969240000003	0.424682608	2.746582	-1.159668	-0.8544922	10.11342752	3.0876221040000003	-1.061108426	2.6855469	1.0375977	0.24414062	-8.847753894	0.7871582068	0.30505371400000003	-3.479004	-0.48828125	-0.6713867	2.42607428	8.693432608	1.2417480040000002	0.4272461	2.1972656	0.48828125	2.0887207460000004	9.81315944	-0.6280517572	0.4272461	1.3427734	-3.4179688	1539957278.559
-7.4780027	-3.0433594240000006	-4.330566394000001	-2.1972656	-2.319336	-1.159668	7.86679712	-3.5792969240000003	0.424682608	2.8686523	-1.3427734	-0.9765625	9.230566394	2.310034146	-0.8673096040000001	2.9296875	1.2817383	0.18310547	-8.523559800000001	1.427172824	0.20576172120000003	-3.112793	-0.4272461	-0.6713867	2.47033696	7.8153564300000005	0.9343017572	-0.061035156	2.8076172	0.9765625	1.58388678	9.20544429	-0.5036376800000001	0.4272461	1.3427734	-3.4179688	1539957278.599
-6.347509980000001	-3.3328614200000004	-3.4883788940000002	-2.319336	-0.9765625	-1.3427734	7.47441394	-2.60910643	0.4067382788	2.8076172	-1.2207031	-1.0375977	8.89919429	2.027709964	-0.8708984620000001	2.9296875	1.2207031	0.12207031	-8.528344748	1.5360351440000002	0.45339357	-2.6855469	-0.061035156	-0.5493164	2.21433107	7.48278804	0.5993408246	0	3.112793	1.0375977	0.754858426	9.04155252	-0.8170653959999999	0.79345703	1.8310547	-3.112793	1539957278.639
-7.16098642	-3.0947998200000004	-3.575707968	-1.4648438	0.6713867	-1.0375977	7.21003444	-1.9798584260000003	0.2978759784	2.746582	-1.4038086	-1.0375977	8.845361420000001	2.109057608	-1.191503894	2.6245117	1.2817383	0.12207031	-8.76401358	1.52526857	0.898413089	-2.5634766	0.061035156	-0.61035156	2.128198282	7.919433606	0.4892822284000001	0.24414062	3.2958984	0.91552734	0.8170653959999999	8.987719748	-1.2632812500000001	0.5493164	0.61035156	-2.5634766	1539957278.679
-7.762719748	-2.536132788	-5.04953624	-1.2207031	-0.5493164	-1.0986328	7.74836412	-1.063500998	0.12800292540000002	2.746582	-1.5869141	-1.0986328	9.026000900000001	2.48588858	-1.204663089	2.319336	1.3427734	0	-8.8728759	1.459472644	1.197485324	-2.380371	0.18310547	-0.61035156	2.0911132200000004	8.5582518	0.7117919928	0.48828125	3.1738281	0.5493164	1.7106933900000003	8.93747554	-1.335058606	0.5493164	0.61035156	-2.5634766	1539957278.719
-8.30822734	-2.884252896	-4.58178714	-1.0986328	-1.5258789	-0.91552734	8.322582968	-0.832617212	0.324194339	2.6855469	-1.5869141	-0.91552734	9.479394568	2.942871106	-0.9223388580000002	2.0751953	0.9765625	-0.12207031	-8.953027160000001	1.409228534	1.1316894568000002	-2.6855469	0.24414062	-0.5493164	1.9487548920000002	9.04155252	1.0479492212000001	0.61035156	2.5634766	0.18310547	1.60183107	9.290380890000002	-1.3793212860000001	-0.12207031	1.0986328	-2.1362305	1539957278.759
-8.845361420000001	-2.282519568	-4.202563400000001	-1.8920898	-2.0751953	-0.61035156	8.322582968	-0.832617212	0.324194339	2.6245117	-1.5869141	-0.7324219	10.005761780000002	3.084033246	-0.4426269568000001	1.7700195	0.6713867	-0.12207031	-9.284399460000001	1.6281494600000002	1.069482428	-1.7700195	0	-0.5493164	1.906884784	9.229370108000001	1.29558107	0.4272461	2.1972656	0.18310547	1.4630615020000002	9.326269568	-1.03359375	-0.12207031	1.0986328	-2.1362305	1539957278.799
-8.892016574000001	-2.233471646	-3.951342752	-1.7700195	-0.24414062	-0.30517578	8.979345746000002	-0.534741214	0.36845702880000003	2.2583008	-1.7089844	-0.48828125	10.563232820000001	3.2479248200000006	-0.1459472644	1.5258789	0.61035156	-0.12207031	-9.67917482	0.9881347840000001	0.9283202880000001	-1.159668	-0.061035156	-0.91552734	2.144946286	9.82033696	1.7669189300000003	0.18310547	2.0751953	0.24414062	1.52526857	9.591845746	-0.98334964	-0.24414062	1.4038086	-1.8920898	1539957278.839
-9.394457968000001	-3.0971923920000006	-5.33186052	-2.319336	0.79345703	-0.48828125	9.874170320000001	-0.37084961060000005	0.40793457460000004	1.7700195	-1.3427734	-0.4272461	11.16496556	3.58049321	0.06340332068	1.2207031	0.91552734	-0.30517578	-10.6170652	0.49406739200000005	1.0048827880000002	-1.0986328	-0.12207031	-0.8544922	2.616284146	10.80727536	2.396167032	0	1.6479492	0.12207031	2.3219971040000003	10.20195288	-2.1066650360000003	-0.36621094	2.319336	-1.2817383	1539957278.879
-10.959203780000001	-4.9442626800000005	-6.3929687500000005	-2.9907227	-0.4272461	-0.24414062	10.576391280000001	-0.5215820288	0.172265625	1.3427734	-1.159668	-0.48828125	11.81215854	3.9776612400000007	0.25959472840000003	0.9765625	0.8544922	-0.5493164	-12.39116214	0.052636719240000004	0.44143066100000006	-0.5493164	-1.5258789	-0.79345703	2.7610351440000005	11.6542482	2.851953076	-0.24414062	0.7324219	0.12207031	2.83879393	11.29296924	-1.469042932	-0.36621094	2.319336	-1.2817383	1539957278.919
-11.136254500000001	-5.635717752000001	-5.406030252000001	0.30517578	-3.0517578	0.5493164	11.36115764	-0.879272464	-0.2823242212	1.3427734	-1.159668	-0.48828125	12.3433107	4.6427978240000005	0.5084228534	0.7324219	0.91552734	-0.8544922	-13.66401358	-0.974975589	0.4904785144	-0.4272461	-0.12207031	-0.9765625	2.586376996	12.19616664	3.39746106	-0.12207031	0.6713867	-0.12207031	4.01953125	12.398339660000001	-0.308642572	-1.3427734	2.2583008	-0.24414062	1539957278.959
-8.535522660000002	-5.700317392	-3.0361816100000003	0.4272461	-4.211426	0.24414062	12.011938400000002	-1.5145019960000001	-1.138867212	0.8544922	-0.6713867	0.12207031	12.309814300000001	5.461059800000001	0.7129882787999999	0.48828125	0.36621094	-0.7324219	-11.45446736	-0.8529540740000001	-0.2763427716	-1.0986328	0.30517578	-0.7324219	1.522875998	11.1350589	3.8747802520000003	0.061035156	0.30517578	-0.48828125	5.514892572	11.89948732	1.2608886780000002	-2.319336	1.7089844	2.1972656	1539957278.999
-6.693237320000001	-4.64399411	-1.2608886780000002	-0.9765625	1.2207031	0.18310547	12.79670378	-2.8064941100000005	-1.975073282	0.7324219	-0.5493164	0.5493164	11.400634980000001	5.48139676	1.1053711060000002	0.48828125	0.061035156	0.12207031	-9.7485598	-0.364868161	-1.29558107	-0.4272461	0	-0.061035156	-0.22131347840000004	8.76760234	3.89272464	-0.18310547	0.48828125	0	3.7683105040000004	10.576391280000001	-1.623364218	-3.479004	0.61035156	4.211426	1539957279.039
-8.720947480000001	-3.505126996	-2.387792932	-1.7089844	2.8076172	-0.18310547	12.089697480000002	-3.215625	-1.8793701080000003	0.12207031	0.12207031	0.12207031	10.107446580000001	5.0531250000000005	1.343432608	0.061035156	0.24414062	1.0375977	-8.845361420000001	-1.1041748200000001	-1.5743163940000002	0.061035156	-0.18310547	0.36621094	-0.686669928	7.665820288000001	4.10207518	0.30517578	0.12207031	0.5493164	0.44621582460000003	12.56223192	-2.702417032	-0.79345703	3.3569336	4.8828125	1539957279.079
-10.58117662	-4.029101440000001	-4.041064496	-0.36621094	-2.6245117	0.18310547	10.465136780000002	-2.566040036	-1.1771484620000001	-0.24414062	1.2207031	-0.30517578	9.423168930000001	4.8533447480000005	0.9773681610000001	-0.18310547	0.12207031	1.2817383	-9.398047120000001	-1.3948730040000001	-0.9426757788	-0.30517578	-0.48828125	0.6713867	0.26677246400000004	8.644384980000002	3.890332068	0.79345703	-0.4272461	0.5493164	0.21413574280000003	11.41140126	-2.969189496	0.4272461	1.8310547	5.6762695	1539957279.119
-7.763915740000001	-3.7395996400000002	-2.007373004	0.061035156	-4.3945312	0.6713867	9.656445288	-1.965502896	-1.216625998	-0.24414062	1.2207031	-0.30517578	9.35856929	4.720556610000001	0.4605712860000001	-0.18310547	-0.30517578	0.8544922	-8.89321286	-1.409228534	-0.3935791034	-0.36621094	-0.12207031	0.30517578	1.56354982	9.459057608	3.521875	0.4272461	-0.61035156	0.24414062	0.5574707068000001	10.32995558	-2.00258786	0.4272461	1.8310547	5.6762695	1539957279.159
-5.79841304	-2.9847412140000005	-1.222607428	-1.7089844	2.2583008	0.061035156	9.25927716	-1.847070288	-1.6245605040000002	-0.24414062	1.159668	-0.48828125	9.2556884	4.1152344240000005	0.48569336060000007	0.061035156	-0.7324219	0.48828125	-8.6001223	-1.6125976440000003	-0.01076660144	-0.48828125	-0.30517578	0.061035156	2.0695800720000004	8.8728759	3.6738037140000004	0.24414062	-0.36621094	-0.061035156	-0.735717752	9.07983426	-0.7668212860000001	0.6713867	1.8310547	5.065918	1539957279.199
-7.911059800000001	-2.874682608	-1.8410888580000002	-0.48828125	0.36621094	0	9.25927716	-1.847070288	-1.6245605040000002	0	0.6713867	-0.9765625	9.197070288	3.379516574	1.0096679712	0.12207031	-0.4272461	0.48828125	-8.717358426	-1.38410643	0.2380615216	-0.5493164	-0.30517578	0.30517578	1.98464357	8.078539840000001	3.33046875	-0.18310547	-0.6713867	0.12207031	-0.06699218750000001	8.42905252	-0.30505371400000003	3.1738281	3.4179688	2.319336	1539957279.239
-7.38947734	-2.64140625	-1.971484424	-0.18310547	-1.3427734	0.18310547	8.55466304	-1.5982422120000002	-0.9725830072	0.48828125	0.18310547	-1.3427734	9.362158246000002	2.8352050720000004	1.2549072479999999	0.12207031	-0.18310547	0.61035156	-8.408715560000001	-1.331469748	0.36965332460000005	-0.30517578	-0.4272461	0.24414062	2.094702176	7.55336911	3.131884784	-0.30517578	-0.8544922	0.12207031	-2.11982428	7.7878417540000004	-1.3470214660000002	3.1738281	3.4179688	2.319336	1539957279.279
-6.536523560000001	-2.4751221040000004	-1.272851538	-0.7324219	1.5869141	0.18310547	8.047436600000001	-1.184326178	-0.734521466	0.5493164	0.12207031	-1.3427734	9.38488768	2.422485324	1.12211911	0	-0.24414062	0.8544922	-8.38120108	-1.425976538	0.5263671924000001	-0.18310547	-0.30517578	0.18310547	2.365063498	7.345214660000001	3.0325927520000002	-0.18310547	-0.8544922	0.12207031	-3.817358426	7.00546875	-0.900805661	1.8920898	1.5258789	1.5258789	1539957279.319
-7.711279254	-2.104272464	-1.4367432100000002	-0.79345703	2.1362305	0.24414062	8.04504393	-0.86850589	-0.8421875000000001	0.5493164	0.12207031	-1.3427734	9.34780252	2.1616942900000002	0.9821533540000001	-0.12207031	-0.48828125	0.8544922	-8.42307158	-1.4415283540000001	0.898413089	-0.18310547	-0.24414062	0.30517578	2.7454834260000003	7.373925720000001	3.00986322	0	-0.6713867	0	-2.25859375	7.609594748	0.385205072	2.6245117	-1.159668	0.18310547	1539957279.359
-9.045141574	-2.146142572	-3.12351088	-0.48828125	2.380371	-0.061035156	7.839282248	-0.5574707068000001	-0.699829074	0	0.61035156	-0.91552734	9.31311052	1.8817626800000002	0.8637207068000001	-0.12207031	-0.4272461	0.79345703	-8.399145468	-1.6544677520000002	0.9893310700000001	-0.30517578	-0.30517578	0.4272461	3.06848143	7.488769568	3.12351088	0.24414062	-0.6713867	-0.12207031	2.802905252	8.23286142	-0.534741214	3.0517578	-3.7841797	-0.79345703	1539957279.399
-9.874170320000001	-1.792041034	-2.1329834260000005	2.6245117	-0.7324219	1.0986328	8.14792482	-0.27993163940000004	-0.34812010800000004	-0.061035156	0.79345703	-0.61035156	9.512890380000002	1.58388678	0.7608398560000001	0.12207031	-0.36621094	0.79345703	-9.185107428000002	-1.553979532	0.69504393	-0.7324219	0.18310547	0.7324219	3.03020018	7.375122300000001	3.064892572	0.30517578	-0.91552734	-0.061035156	13.677173020000001	9.407617212	-2.1030761780000002	1.3427734	-7.2631836	-0.6713867	1539957279.439
-9.69233426	-1.667626996	-3.890332068	-1.2207031	0.36621094	0.48828125	8.612085160000001	-0.19020996400000004	0.011962890380000002	0.12207031	1.0375977	-0.36621094	9.79401857	1.4391357820000001	0.6651367212000001	0.24414062	-0.61035156	0.91552734	-8.901586960000001	-0.6842773560000001	0.7680175720000001	-0.6713867	-0.48828125	1.4648438	2.68327626	7.62753894	3.025415036	0.91552734	-0.30517578	0.18310547	9.645678420000001	8.90876448	-2.77419429	3.112793	-2.319336	2.8686523	1539957279.479
-12.667504500000001	-3.7061035340000004	-7.134667932000001	-3.9672852	2.0141602	-2.2583008	9.70310054	-0.687866214	0.05502929712000001	0.36621094	0.8544922	-0.12207031	10.47829622	1.6520751800000002	0.26796875000000003	0.18310547	-0.6713867	0.6713867	-10.727124100000001	-0.40434570680000004	0.4904785144	0.18310547	-1.8920898	1.8310547	2.94526358	9.366943390000001	2.557666034	1.159668	-0.48828125	0.6713867	1.6317382200000001	10.9819339	1.052734375	-1.7700195	1.0986328	0	1539957279.519
-11.48557158	-8.570214660000001	-3.726440396	1.953125	-4.5166016	0.061035156	9.70310054	-0.687866214	0.05502929712000001	0.24414062	0.48828125	0.4272461	11.63989218	2.491870108	-0.192602536	0.061035156	-0.7324219	0.18310547	-13.605395860000002	-0.40314941100000007	0.754858426	-0.4272461	0.8544922	1.0986328	3.6893554320000006	11.538208360000002	2.107861322	1.159668	0	0.12207031	5.879760880000001	14.524145860000003	0.39836425720000007	-3.7231445	5.004883	-3.112793	1539957279.559
-6.6752929320000005	-4.883251996	-1.4247802520000001	0.12207031	0.36621094	0.61035156	11.025	-1.60183107	0.4450195288	-0.12207031	0.91552734	0.9765625	12.675878600000003	3.50393071	-0.80390625	-0.061035156	-1.0986328	-0.18310547	-12.1483152	0.893627896	-0.1495361322	-0.6713867	0.9765625	0.4272461	3.1139403960000003	12.70698282	2.05522464	1.2817383	0.9765625	-0.6713867	-1.5970459260000003	8.56303714	-1.606616214	-0.36621094	-2.746582	-0.5493164	1539957279.599
-9.14204074	-3.487182608	-4.4968505400000005	-0.36621094	2.1972656	-0.4272461	10.78813498	-2.628247104	0.974975589	0	0.8544922	0.79345703	13.213012680000002	4.121215854000001	-1.50493161	0	-0.30517578	-0.24414062	-11.2379393	1.8578369600000002	-0.707006839	-0.24414062	0.18310547	0.5493164	2.180834964	12.941454680000001	2.56245108	0.7324219	1.5869141	-0.30517578	1.50493161	10.613476440000001	-3.371142572	-0.36621094	-2.746582	-0.5493164	1539957279.638
-9.845459260000002	-4.031494110000001	-6.3654540740000005	0	-1.6479492	0.18310547	10.78813498	-2.628247104	0.974975589	-0.18310547	0.48828125	0.48828125	13.002465560000001	4.40473642	-1.2010742212	0.24414062	0.48828125	-0.36621094	-11.081225540000002	0.835009784	-0.4354492212	-0.12207031	0.24414062	-0.061035156	1.579101538	12.547875900000001	2.49426268	0.061035156	0.91552734	0.30517578	2.9667969240000005	10.160083360000002	-2.141357428	-1.0375977	-2.0141602	-1.5258789	1539957279.678
-7.786645468000001	-3.243139676	-2.9859375000000004	-0.6713867	0.18310547	0.18310547	10.241431200000001	-3.0864257200000003	1.4702392180000001	0.061035156	0.91552734	0.18310547	12.165063400000001	4.120019568	-0.808691394	0.4272461	0.12207031	-0.24414062	-10.096679320000002	0.1818359424	-0.05981445288	-0.4272461	0.061035156	-0.48828125	1.3685547120000001	11.087207460000002	2.13178714	-0.18310547	-0.18310547	0.061035156	1.214233426	9.451879892000001	-2.384204074	-0.4272461	0.7324219	-2.380371	1539957279.719
-7.054516574	-3.2311766200000003	-2.098291034	0.61035156	2.4414062	-0.061035156	9.431542932000001	-2.8902344240000004	1.13647464	0.4272461	0	0	10.71875	3.1175292540000004	-0.6747070288	0.36621094	0.061035156	-0.12207031	-9.066674820000001	0.594555661	-0.21413574280000003	-0.61035156	-0.12207031	-0.061035156	1.7059082460000001	9.232959260000001	1.7884521760000003	-0.4272461	-0.4272461	0.061035156	1.358984424	9.173144568	-1.8757812500000002	-0.12207031	0.4272461	-2.6855469	1539957279.758
-8.017529254000001	-3.09121106	-3.7551512600000003	1.0986328	0.36621094	-0.061035156	9.077441394000001	-2.1616942900000002	0.531152356	0.48828125	-0.48828125	-0.18310547	9.548779254000001	2.219116214	-0.33854982	0.18310547	0.30517578	-0.12207031	-8.88842752	1.022827176	-0.10048827880000001	-0.061035156	-0.061035156	-0.30517578	1.851855432	8.016332968	1.6161865020000004	-0.4272461	0.30517578	0.18310547	2.560058606	9.445898560000002	-0.9402832068000001	0.24414062	-0.8544922	-2.5634766	1539957279.798
-7.556957968000001	-2.6880616	-4.209741214	0.48828125	-1.0375977	-0.30517578	8.58815944	-1.4606689300000002	0.34213867800000003	0.30517578	-0.18310547	-0.30517578	9.130077880000002	2.1258057100000003	-0.154321286	-0.18310547	0.36621094	-0.12207031	-8.64558107	0.9785644568000001	0.0909179712	0.30517578	0.12207031	-0.36621094	1.6783935700000001	7.844067392	1.3996582460000002	-0.36621094	0.48828125	0.18310547	2.185620108	8.705395468	-0.9785644568000001	-0.12207031	-0.48828125	-2.5024414	1539957279.839
-7.181323380000001	-2.860327176	-3.63432608	0.12207031	1.0375977	-0.6713867	7.856030252000001	-0.9438721040000001	0.7141846040000002	0.061035156	-0.061035156	-0.4272461	9.092993210000001	2.403344748	-0.27155761780000004	-0.4272461	0.36621094	-0.12207031	-8.694628894000001	0.8840576080000001	0.40793457460000004	0.24414062	0.36621094	-0.48828125	1.6460937500000001	8.283105432000001	1.427172824	-0.4272461	0.24414062	-0.12207031	2.185620108	8.705395468	-0.9785644568000001	0.48828125	-0.061035156	-2.380371	1539957279.878
-8.39316394	-3.5481933900000002	-3.3555908540000003	1.4648438	-0.79345703	0	7.5019284200000005	-0.5215820288	0.9797607428000001	-0.18310547	-0.12207031	-0.36621094	9.27004393	2.60910643	-0.40314941100000007	-0.5493164	0.18310547	-0.18310547	-8.576196580000001	1.2692626800000002	0.31103514400000004	0.12207031	0.5493164	-0.5493164	1.491772464	8.576196580000001	1.39606929	-0.5493164	-0.18310547	-0.30517578	3.21921376	9.118115020000001	-0.2930908246	0.5493164	0.061035156	-2.0751953	1539957279.918
-8.085717752	-2.7646241	-3.4620605040000005	1.5258789	-1.159668	0.48828125	7.677783246000001	-0.38879393000000007	0.9486572480000001	-0.4272461	0.061035156	-0.18310547	9.559545926	2.7143798920000006	-0.3804199280000001	-0.79345703	0.12207031	-0.30517578	-8.508007788	1.66044928	0.3289794928	1.0375977	0.30517578	-0.7324219	1.5336425720000002	9.01044928	1.567138678	-0.6713867	0	-0.24414062	3.33645018	8.689843750000001	0.2189208966	0.12207031	0.18310547	-1.5258789	1539957279.958
-7.918237320000001	-2.306445288	-3.512304712	0.36621094	-0.24414062	0.48828125	8.405126800000001	-0.308642572	0.80988768	-0.48828125	-0.36621094	-0.4272461	9.992602340000001	3.02421875	-0.31342773560000003	-1.0375977	0.36621094	-0.36621094	-8.798706070000001	0.5849853534	0.1064697284	1.2207031	0.24414062	-0.9765625	1.656860324	9.375317392	1.9224365020000003	-0.79345703	-0.24414062	-0.30517578	2.2645751800000005	8.649169928000001	-0.7117919928	-0.61035156	0.12207031	-0.6713867	1539957279.998
-8.34890126	-3.24194339	-3.7156739200000004	0.24414062	0.061035156	0.5493164	8.405126800000001	-0.308642572	0.80988768	-0.79345703	-0.79345703	-0.36621094	10.200757280000001	3.19768071	-0.025122070680000004	-1.2207031	0.4272461	-0.48828125	-9.933984620000002	-0.32060547120000005	0.03588867212	1.2817383	-0.061035156	-1.2817383	2.06120607	9.797607428000001	2.4990478240000003	-0.91552734	-0.48828125	-0.48828125	2.245434604	8.61567392	-0.9881347840000001	-1.2817383	-0.7324219	-0.36621094	1539957280.038
-9.91364766	-4.471728534	-4.877270468000001	-1.2817383	0.12207031	-0.4272461	9.25209964	-0.5909667932	0.7273437500000001	-0.91552734	-0.061035156	-0.48828125	10.558447480000002	3.28022464	0.172265625	-1.3427734	0.4272461	-0.8544922	-11.761913940000001	-0.9989013580000001	-0.14833984620000001	1.6479492	-0.4272461	-1.159668	2.5803954680000003	10.474707460000001	3.084033246	-0.91552734	-0.5493164	-0.6713867	2.6019287140000005	10.146923920000003	-1.0886230432000001	-1.2817383	-1.5869141	0.30517578	1539957280.078
-10.7869384	-5.571118210000001	-3.7647216460000004	2.6245117	-2.0751953	0.5493164	9.69113768	-1.073071286	0.4713378894	-0.91552734	-0.061035156	-0.48828125	11.013037140000002	3.643896466	0.401953125	-1.159668	0.48828125	-1.3427734	-12.55266124	-1.983447284	-0.057421875000000004	0.8544922	1.2817383	-1.2817383	2.8878417540000005	11.02141124	3.4393310700000006	-0.7324219	-0.8544922	-1.0986328	2.6019287140000005	10.146923920000003	-1.0886230432000001	-1.3427734	-1.5258789	0.7324219	1539957280.119
-8.74606929	-5.700317392	-1.9403808900000001	2.1972656	-1.2817383	0.4272461	10.56921376	-1.8028076080000002	-0.1196289038	-0.8544922	-0.5493164	0.18310547	11.04533696	3.9034912140000007	0.702221646	-1.2817383	0.8544922	-1.4038086	-11.240332460000001	-1.00129393	-0.745288089	0.48828125	0.9765625	-0.79345703	2.32319339	10.004565200000002	3.8041992800000006	-0.24414062	-0.18310547	-1.5258789	5.79243161	12.800292540000001	2.654565396	-1.0986328	-1.2817383	2.6855469	1539957280.158
-8.85732428	-3.917846646	-1.5456054320000001	1.5258789	-0.36621094	0	11.11591754	-2.6796875	-0.5467041034000001	-0.7324219	0.30517578	0.6713867	10.5739991	3.958520468	1.000097644	-1.2817383	0.12207031	-1.2817383	-9.937573380000002	-0.9785644568000001	-1.2704589660000003	1.5258789	0.9765625	-0.12207031	1.076660144	8.67189946	4.070971646	-0.061035156	0.48828125	-0.9765625	1.8255371400000002	13.077832460000002	0.288305661	-1.4038086	0.4272461	4.699707	1539957280.198
-9.6636232	-3.025415036	-2.1892089660000003	0.4272461	1.4648438	-0.5493164	10.529736420000003	-2.682080072	-0.6555663939999999	-1.0986328	0.24414062	0.9765625	10.088306200000002	4.187011780000001	1.4427246400000002	-1.159668	-0.18310547	-0.91552734	-9.42077626	-2.327978534	-1.6664307100000002	1.3427734	0.6713867	0	0.36606445680000005	8.307031250000001	4.374829074	0.36621094	0.36621094	-0.6713867	-2.10546875	11.999975540000001	-0.9378906250000001	-1.4038086	0.4272461	4.699707	1539957280.238
-9.8179438	-3.9573242800000004	-2.071972644	1.0986328	-0.79345703	-0.5493164	9.844262680000002	-2.0372802520000004	0.19499511780000003	-1.4038086	0.6713867	1.159668	9.992602340000001	4.591357428	1.4391357820000001	-0.9765625	-0.48828125	-0.8544922	-9.788037140000002	-2.4117187500000004	-1.2022705072	0.91552734	0.7324219	0.24414062	0.5490966754000001	9.228173920000001	4.197778354	0.48828125	-0.24414062	-0.5493164	-0.6890625	9.67438948	-1.4391357820000001	-1.7700195	-1.2207031	3.9672852	1539957280.278
-8.01274411	-4.17504892	-1.063500998	1.5258789	-0.79345703	-0.12207031	9.844262680000002	-2.0372802520000004	0.19499511780000003	-1.159668	1.0375977	1.159668	10.09548372	4.6427978240000005	0.8972167932	-0.7324219	-0.7324219	-0.9765625	-9.51169429	-2.46794429	-1.068286142	0.61035156	0.8544922	0.12207031	1.3242920320000002	9.540405252000001	3.9549316100000005	0.24414062	-0.61035156	-0.6713867	0.9929199280000001	8.6766848	-0.687866214	-0.6713867	-2.9296875	1.6479492	1539957280.318
-7.287792932	-3.25151358	-0.909179712	-0.061035156	1.6479492	-0.48828125	9.712670926000001	-2.2837158540000004	-0.4067382788	-1.0375977	0.36621094	1.2207031	10.04763228	4.25520018	0.79194339	-0.61035156	-0.36621094	-1.0375977	-9.004467752000002	-2.3997558900000002	-1.1699707068	0.48828125	0.79345703	0.12207031	1.732226538	8.9494384	3.9573242800000004	0.12207031	-0.12207031	-0.8544922	1.9164550720000002	7.229174820000001	-0.3182128894	-0.6713867	-2.9296875	1.6479492	1539957280.358
-8.45297824	-3.5362304320000004	-0.8170653959999999	1.159668	0	0	9.712670926000001	-2.2837158540000004	-0.4067382788	-0.8544922	0.7324219	1.0986328	9.637304712	3.77548822	1.184326178	-0.36621094	-0.5493164	-0.8544922	-8.705395468	-2.299267572	-1.3829101440000002	0.36621094	0.8544922	0.18310547	1.3051513580000003	8.053417932	3.7072998200000002	0.12207031	0.24414062	-0.8544922	2.1066650360000003	7.376318390000001	-0.2942871106	0.9765625	-0.79345703	0.30517578	1539957280.398
-7.535424820000001	-3.064892572	-0.9809570288	0.7324219	0.12207031	0.061035156	9.144433606	-2.409326178	-0.1196289038	-0.5493164	0.9765625	0.8544922	9.264062500000001	3.440527356	1.37214357	-0.24414062	-0.4272461	-0.61035156	-8.51398912	-2.5720214660000003	-1.532446286	0.36621094	0.6713867	0.24414062	0.9893310700000001	7.70888678	3.6797851440000002	0.4272461	0.18310547	-0.61035156	-0.34213867800000003	7.4265625	-1.0264160340000001	1.6479492	3.1738281	-1.159668	1539957280.438
-7.923022660000001	-3.131884784	-1.2632812500000001	-0.061035156	1.5258789	-0.18310547	8.225683606	-2.414111322	0.1997802716	-0.36621094	0.48828125	0.79345703	9.480590560000001	3.5135009000000004	1.138867212	-0.061035156	-0.4272461	-0.4272461	-8.58815944	-2.976367212	-1.5121094240000001	0	0.5493164	0.36621094	1.234570288	7.991211060000001	3.7934326080000003	0.61035156	0.4272461	-0.4272461	-0.34213867800000003	7.4265625	-1.0264160340000001	1.0986328	-0.7324219	-1.4038086	1539957280.478
-8.858520468	-3.093603534	-1.7501709260000002	0.30517578	0.79345703	-0.12207031	8.604907248	-3.10317392	0.230883786	-0.12207031	0.61035156	0.8544922	9.66481929	3.6929442900000002	0.9570312500000001	0.24414062	-0.30517578	-0.30517578	-8.847753894	-2.86152356	-1.488183606	-0.48828125	0.4272461	0.61035156	1.3099365020000002	8.403930710000001	3.79223642	0.7324219	0.48828125	-0.36621094	3.5135009000000004	9.2389402	-0.096899411	1.8920898	-1.8310547	-1.4038086	1539957280.518
-9.10615216	-2.94765625	-2.233471646	-1.2817383	1.7089844	-0.4272461	8.604907248	-3.10317392	0.230883786	0.24414062	0.79345703	0.9765625	9.791625900000001	3.77189946	0.849365216	0.5493164	-0.48828125	-0.24414062	-9.118115020000001	-2.483496106	-1.476220746	-0.61035156	0.12207031	0.8544922	1.387695288	8.72453624	3.65944838	0.91552734	0.61035156	-0.24414062	6.114233426	9.38608426	0.1770507788	-0.30517578	-2.6245117	-0.61035156	1539957280.558
-9.864599640000002	-4.371240216	-3.18332518	0.12207031	-0.061035156	-0.8544922	9.06069339	-3.8616211060000003	0.6160888580000001	0.61035156	0.18310547	1.0986328	9.9961911	3.9800537140000007	0.5897705072	0.8544922	-0.30517578	-0.24414062	-9.8179438	-2.04924321	-1.39008786	-0.8544922	0.36621094	1.0375977	1.268066394	9.00207518	3.32089856	0.8544922	0.6713867	-0.061035156	4.818652356	11.48078624	-0.096899411	-0.30517578	-2.6245117	-0.61035156	1539957280.598
-8.375219748000001	-4.538720746	-1.6437011780000002	0.30517578	-0.24414062	-0.8544922	9.06069339	-3.8616211060000003	0.6160888580000001	0.79345703	0.24414062	1.2207031	9.797607428000001	4.276733426000001	0.31103514400000004	1.0986328	-0.061035156	-0.24414062	-9.60620108	-0.6663330072	-1.7441894960000002	-1.0375977	0.6713867	1.0986328	0.9522461060000001	9.19467752	2.5265625000000003	0.5493164	0.48828125	-0.061035156	8.182617212	9.304736420000001	-0.014355469240000002	-2.4414062	-0.48828125	-2.6855469	1539957280.638
-7.71247554	-4.465747104	-2.9368896760000003	-0.5493164	1.159668	-0.8544922	8.5917482	-3.63432608	1.100585962	0.8544922	0.9765625	1.4038086	9.552368210000001	4.417895468	0.1459472644	1.0375977	0.061035156	-0.18310547	-10.04404254	0.401953125	-2.050439496	-0.6713867	0.6713867	0.8544922	0.784765625	9.53442392	1.7226562500000002	0.30517578	1.2817383	-0.24414062	1.93439946	8.911157248	-0.5431152356000001	0.48828125	2.4414062	-0.7324219	1539957280.678
-9.10615216	-5.077050720000001	-5.133276260000001	-0.6713867	0.30517578	-1.6479492	7.777075180000001	-3.19768071	1.874584964	0.79345703	0.8544922	1.4038086	9.616967752	4.813867212	-0.3182128894	0.79345703	0.4272461	-0.5493164	-10.67807608	0.5550781250000001	-1.9032959260000002	-1.0375977	0.9765625	0.4272461	0.7883544928000001	10.67329074	1.3266846040000002	0.36621094	1.8920898	-0.30517578	0.7393066100000001	10.28928264	-0.5634521466	0.48828125	2.5634766	-0.7324219	1539957280.718
-8.34890126	-5.784057608	-4.577001996	-0.18310547	-1.8310547	-1.2207031	7.777075180000001	-3.19768071	1.874584964	0.4272461	0.7324219	1.5258789	9.87775908	5.4431150200000005	-0.86850589	0.48828125	0.4272461	-1.2207031	-11.03576628	1.5719238220000002	-1.905688498	-0.91552734	1.159668	0.36621094	0.570629892	11.64946286	0.8254394568000001	0.4272461	1.5869141	-0.61035156	1.8398925720000001	10.34909694	-1.21303714	0.18310547	-0.5493164	-0.91552734	1539957280.758
-7.716064300000001	-4.78515625	-3.5745117800000004	-1.0375977	-0.12207031	-1.3427734	8.20534694	-3.7635253600000005	2.050439496	0.24414062	1.0986328	1.8310547	9.987817000000001	5.690747300000001	-0.949853534	0.30517578	0.18310547	-1.5258789	-10.764209260000001	1.2106445288	-1.89013678	-0.48828125	1.3427734	0.12207031	0.3947753894	11.465234620000002	0.8529540740000001	0.5493164	1.4038086	-1.2207031	0.8649169928000001	9.67080072	-2.442822284	0.12207031	0.5493164	-0.79345703	1539957280.798
-7.987622300000001	-4.60930162	-3.77548822	0	0.61035156	-1.3427734	7.972070288000001	-4.407128894	2.6079101440000003	0	0.8544922	2.0141602	9.5703125	5.537622300000001	-0.811083966	0	0.18310547	-1.6479492	-9.98422824	0.9785644568000001	-2.05522464	-0.8544922	1.6479492	-0.12207031	0.06340332068	10.50700728	0.9606201080000001	0.91552734	1.2207031	-1.6479492	1.300366214	9.844262680000002	-1.820751996	0.61035156	0.36621094	-1.159668	1539957280.838
-7.285400360000001	-5.055517572	-3.8460692900000004	0.36621094	-0.061035156	-1.2817383	7.972070288000001	-4.407128894	2.6079101440000003	-0.24414062	1.0375977	2.1972656	9.07385234	5.11652806	-0.5873779254	0.061035156	0.30517578	-1.7700195	-8.87407248	1.57551268	-2.365063498	-0.79345703	1.5869141	-0.061035156	-0.22849121400000003	9.548779254000001	1.030004892	0.79345703	0.91552734	-1.4648438	2.3028564300000003	9.5451902	-1.032397464	0.6713867	0	-1.5869141	1539957280.878
-7.658642572	-6.202759080000001	-3.4058349640000003	0.36621094	-0.61035156	-0.9765625	7.82133786	-4.306640576	2.46794429	-0.36621094	0.4272461	2.1362305	8.813061600000001	4.866503894	-0.16987304320000002	0	0.91552734	-1.7089844	-8.024707068	2.209545926	-3.037377896	-0.6713867	1.5869141	0.18310547	-0.5634521466	8.675488220000002	0.8182617212000002	0.4272461	1.159668	-1.0986328	2.68327626	9.191088760000001	-1.0551269568000001	0.18310547	-0.12207031	-0.7324219	1539957280.918
-8.082128894	-7.12749002	-2.9907226440000003	1.0986328	-3.7231445	-0.061035156	6.97077626	-3.847265576	2.4571777160000003	-0.48828125	1.2207031	1.7089844	8.59414038	5.043554712000001	0.2512207068	-0.4272461	0.79345703	-1.7089844	-8.826220746	2.8962158540000003	-3.29816893	1.0986328	0.7324219	0.12207031	-1.015649411	8.646777160000001	0.308642572	0.12207031	1.8310547	-0.6713867	3.2503173920000004	9.527246106	-0.687866214	0.18310547	-0.12207031	-0.7324219	1539957280.958
-7.684961060000001	-4.097290036	-2.1569091460000003	0.7324219	-0.36621094	-0.36621094	6.97077626	-3.847265576	2.4571777160000003	-0.5493164	0.7324219	1.2817383	8.674292032	5.72185054	0.36965332460000005	-0.61035156	1.159668	-1.7700195	-10.04763228	0.0729736322	-3.140258786	1.0375977	1.8920898	-0.30517578	-0.61848143	9.69113768	0.6352294928000001	-0.061035156	2.2583008	-0.36621094	3.2503173920000004	9.527246106	-0.687866214	0	-0.4272461	-0.061035156	1539957280.998
-6.846362320000001	-4.181030252	-2.7418945679999998	0.48828125	0.7324219	-1.4648438	7.046142572	-4.5339355040000004	2.15571286	-0.8544922	-0.24414062	1.2207031	9.0594973	6.6202635800000005	0.6101074280000001	-0.79345703	1.5258789	-2.0141602	-9.459057608	-0.9773681610000001	-3.1366699280000003	-0.48828125	2.1972656	-0.48828125	-0.5215820288	10.721142180000001	1.945166034	1.4038086	1.7700195	-1.4038086	1.662841754	9.19348143	-1.3302734620000003	-0.24414062	-0.9765625	0.12207031	1539957281.038
-7.364355432000001	-5.75534694	-2.19997554	0.5493164	-0.30517578	-1.2207031	7.62753894	-5.843872300000001	2.47871106	-0.91552734	1.4648438	1.4648438	9.528442392	6.883447480000001	0.9630126800000001	-0.4272461	0.24414062	-2.0141602	-8.783154254000001	-0.515600589	-3.8388915740000003	-0.30517578	1.8920898	-0.061035156	-0.668725589	9.792822480000002	2.3746337860000004	1.3427734	1.6479492	-1.7700195	1.644897464	9.34780252	-1.553979532	-0.24414062	-0.9765625	0.12207031	1539957281.078
-8.30822734	-5.9036866	-1.9762695680000002	0.5493164	-1.2207031	-0.79345703	7.62753894	-5.843872300000001	2.47871106	-0.9765625	2.0141602	1.7089844	9.25209964	6.459961060000001	1.3984619600000001	-0.24414062	0.12207031	-1.4038086	-8.64558107	-0.21652832460000004	-4.157104532	0.061035156	1.4648438	0.12207031	-1.8052001800000002	9.072656250000001	1.745385782	0.24414062	1.7089844	-1.2207031	1.774096646	9.65405252	-0.7285400360000001	0.18310547	-0.061035156	0.24414062	1539957281.118
-7.55336911	-4.90717752	-1.8602295320000002	0.18310547	0.24414062	-1.159668	7.4265625	-6.00417482	2.2645751800000005	-0.7324219	1.8310547	1.3427734	8.8214357	6.5269528800000005	1.7023192900000002	-0.18310547	1.159668	-1.159668	-8.813061600000001	-0.0454589856	-4.238452176	0	1.5869141	0.12207031	-2.18203125	9.32028804	1.1041748200000001	0.12207031	0.9765625	-0.48828125	1.8542480040000002	9.60620108	-0.9977050720000001	0.12207031	-0.12207031	-0.061035156	1539957281.159
-7.20166034	-5.733813400000001	-1.65805661	0.24414062	-0.18310547	-1.2817383	6.9803469400000004	-6.567626800000001	2.35549321	-0.36621094	1.0375977	1.0986328	8.56782248	7.196875	1.592260782	-0.24414062	0.48828125	-1.2207031	-8.601318390000001	-0.2260986322	-4.46933606	0	1.5869141	0.061035156	-1.7776855040000001	9.758129892000001	1.287207068	0.48828125	0.48828125	-0.8544922	1.8004150360000002	9.265259080000002	-0.9354980432000001	0.12207031	-0.12207031	-0.061035156	1539957281.198
-7.728027160000001	-6.303247300000001	-1.6125976440000003	0.48828125	-0.30517578	-1.0375977	6.9803469400000004	-6.567626800000001	2.35549321	-0.5493164	0.48828125	1.0986328	8.461352340000001	7.422973740000001	1.60183107	-0.36621094	0.061035156	-0.91552734	-8.601318390000001	-0.36845702880000003	-4.756445288	-0.30517578	1.5869141	0	-1.9403808900000001	9.834692000000002	1.553979532	0.4272461	0.8544922	-1.2817383	2.136572284	9.567919928000002	-0.724951178	0.24414062	-0.6713867	-0.12207031	1539957281.238
-7.65146466	-5.924023560000001	-1.6437011780000002	0.7324219	0	-0.91552734	6.96599092	-6.535326980000001	2.43803714	-0.6713867	0.7324219	0.7324219	8.29506839	7.338037140000001	1.582690396	-0.24414062	0.061035156	-0.91552734	-8.442211960000002	-0.0346923822	-4.961010880000001	-0.24414062	1.4648438	0.12207031	-2.144946286	9.816748200000001	1.239355432	0.4272461	0.7324219	-1.159668	2.3052490020000005	9.53442392	-0.961816394	0	-0.18310547	-0.24414062	1539957281.278
-7.35598143	-6.125	-1.5719238220000002	0.7324219	-0.12207031	-1.0375977	6.631030252000001	-6.59035643	2.6031250000000004	-0.48828125	0.48828125	0.5493164	8.2005616	7.4684326080000005	1.435546924	-0.061035156	-0.12207031	-0.9765625	-8.321386780000001	0.046655271600000006	-5.2170165740000005	-0.18310547	1.4038086	0.061035156	-2.501440396	9.81914038	0.9965087860000001	0.24414062	0.24414062	-0.9765625	2.3052490020000005	9.53442392	-0.961816394	0.061035156	-0.18310547	-0.12207031	1539957281.318
-7.285400360000001	-6.275732428000001	-1.5934570680000002	0.5493164	0.30517578	-0.91552734	6.36665036	-6.670507788000001	2.62346196	-0.48828125	-0.12207031	0.6713867	8.150317392	7.510302520000001	1.494165036	0	0.061035156	-0.8544922	-8.18620607	0.0227294928	-5.467040740000001	-0.18310547	1.2817383	0.12207031	-2.460766574	9.849048020000001	0.9020019568000001	0.30517578	0	-0.9765625	2.4643554320000005	9.38847644	-0.879272464	-0.061035156	-0.30517578	-0.061035156	1539957281.358
-7.42177716	-6.5975344400000004	-1.8195557100000002	0.5493164	0.12207031	-0.7324219	6.24702176	-6.7458741	2.4799072480000004	-0.61035156	-0.24414062	0.7324219	7.9936032400000006	7.387085160000001	1.4618652160000003	0.061035156	-0.18310547	-0.8544922	-8.11203624	0.095703125	-5.733813400000001	-0.30517578	1.2207031	0.12207031	-2.253808606	9.780859620000001	0.9331054712000001	0.36621094	0.30517578	-0.9765625	2.5875733800000003	9.45786142	-1.214233426	-0.12207031	-0.4272461	0	1539957281.398
-7.1861084260000005	-6.671704074	-1.695141574	0.48828125	0.36621094	-0.61035156	6.134570288000001	-6.920532248	2.56245108	-0.48828125	0.12207031	0.79345703	8.69702176	7.55336911	1.5145019960000001	0.12207031	-0.061035156	-0.4272461	-8.025903060000001	0.35649413939999997	-5.897705072	-0.18310547	1.0375977	0.12207031	-2.4667480040000003	9.894507280000001	0.8146728240000001	0.18310547	0.5493164	-0.8544922	2.127001996	9.38608426	-1.1352783540000002	-0.061035156	-0.061035156	0	1539957281.438
-7.20883786	-6.73151857	-1.892529254	0.36621094	-0.12207031	-0.5493164	6.39536142	-7.309326080000001	2.686865216	-0.36621094	-0.061035156	0.4272461	8.686254892000001	7.620361420000001	1.6185790740000001	0.12207031	0.6713867	-0.24414062	-7.93857428	0.34812010800000004	-6.071167032000001	-0.061035156	0.91552734	0.18310547	-3.0038817900000003	10.06557608	0.668725589	0.061035156	0.18310547	-0.6713867	2.15571286	9.43752446	-1.085034146	0.061035156	-0.12207031	-0.061035156	1539957281.478
-7.20166034	-6.571215560000001	-1.77290036	0.30517578	-0.18310547	-0.4272461	7.415795926	-7.3595702880000005	3.293383786	-0.4272461	0.4272461	0.12207031	8.540307608	7.830908246000001	1.726245108	-0.12207031	-0.18310547	-0.061035156	-7.760326980000001	0.40793457460000004	-6.324780252000001	-0.061035156	0.6713867	0.12207031	-3.007470746	9.9949955	0.6017333966	0	-0.061035156	-0.48828125	2.3219971040000003	9.540405252000001	-1.0264160340000001	0	-0.36621094	0	1539957281.518
-7.187304712	-6.86191394	-1.9200439300000003	0.12207031	0.061035156	-0.30517578	6.269750900000001	-7.25310054	3.3819091460000004	-0.24414062	0.061035156	-0.12207031	8.6001223	8.098876800000001	1.7298339660000002	-0.061035156	-0.18310547	0.30517578	-7.6526612400000005	0.515600589	-6.546093750000001	-0.061035156	0.36621094	0.12207031	-3.393872104	10.1325679	0.516796875	0	-0.36621094	-0.48828125	2.3219971040000003	9.540405252000001	-1.0264160340000001	0.12207031	-0.30517578	0	1539957281.558
-7.156201080000001	-6.9384764400000005	-1.8578369600000002	0.12207031	0	0	6.6776857000000005	-7.409814300000001	3.192895468	-0.4272461	0.4272461	-0.24414062	8.218505890000001	8.053417932	1.847070288	-0.061035156	-0.4272461	0.24414062	-7.622753894000001	0.65676268	-6.6776857000000005	-0.061035156	0.061035156	0.12207031	-3.4453125000000004	10.28090854	0.4761230432	-0.18310547	-0.4272461	-0.36621094	2.24663089	9.43273912	-1.412817392	-0.12207031	-0.30517578	-0.12207031	1539957281.598
-7.086816394	-7.054516574	-2.001391574	0.18310547	0.18310547	0.18310547	6.379809800000001	-7.20166034	2.93808606	-0.5493164	0.5493164	-0.18310547	7.9792482	7.84646016	1.677197284	0.061035156	-0.4272461	-0.061035156	-7.600024460000001	0.7201660340000001	-6.828417932000001	-0.061035156	0.061035156	0.12207031	-3.1438476440000005	10.398144960000002	0.45339357	-0.30517578	-0.6713867	0	2.633032248	9.478198380000002	-1.3793212860000001	-0.061035156	-0.24414062	-0.061035156	1539957281.638
-6.97316893	-7.21242662	-2.0372802520000004	-0.12207031	0	0.48828125	6.608300720000001	-7.2411376800000005	2.6079101440000003	-0.24414062	-0.5493164	0.12207031	8.254394568	7.92541484	1.9032959260000002	-0.061035156	-0.36621094	-0.48828125	-7.5138915740000005	0.878076178	-6.867895468	0.24414062	-0.6713867	0.12207031	-3.2718505400000004	10.4974366	0.14714355040000002	-0.4272461	-0.36621094	0.12207031	2.5050292540000005	9.41599092	-1.567138678	-0.18310547	-0.12207031	0	1539957281.678
-6.927710160000001	-7.352392572	-2.013354532	-0.061035156	0	0.79345703	6.608300720000001	-7.2411376800000005	2.6079101440000003	-0.18310547	-0.30517578	0.24414062	8.713769568	8.517577880000001	1.9176513580000003	-0.6713867	0.4272461	-0.30517578	-7.5019284200000005	1.2692626800000002	-6.7578369600000014	0.79345703	-1.0986328	0.061035156	-4.012353534	10.39934056	0.1112548822	-0.48828125	-0.91552734	0.4272461	2.277734424	9.350195288	-1.547998004	-0.30517578	-0.12207031	0.061035156	1539957281.718
-6.93967302	-7.5138915740000005	-1.9607177520000003	0.24414062	0.061035156	1.0375977	6.975561600000001	-7.5234619600000014	2.57680661	0.061035156	0.30517578	0.24414062	8.11203624	9.19946286	2.233471646	-1.5258789	0.79345703	-0.48828125	-7.602417032000001	1.5396240020000003	-6.55327176	1.2817383	-1.4038086	0.061035156	-5.0016848000000005	10.375414840000001	0.17824707460000003	-0.48828125	-1.8310547	0.7324219	2.287304712	9.60859375	-1.38410643	-0.24414062	-0.12207031	0.18310547	1539957281.758
-6.8487548920000005	-7.656250000000001	-1.9367920320000003	0.48828125	0.24414062	1.159668	6.690844748	-7.645483426000001	2.8268310700000003	0.30517578	0.18310547	-0.5493164	6.820043930000001	9.599023560000001	2.4811035340000003	-1.953125	-0.30517578	-0.7324219	-7.814160340000001	1.7776855040000001	-6.267358426	1.8920898	-1.7700195	0.061035156	-5.13088408	10.4041259	0.49526367800000004	-0.36621094	-3.2348633	0.79345703	2.287304712	9.60859375	-1.38410643	-0.36621094	-0.12207031	0.36621094	1539957281.798
-6.9743650200000005	-7.8608152	-1.5683349640000002	1.0375977	0.36621094	1.4038086	6.7028076080000005	-7.294970746000001	3.215625	0.6713867	0.7324219	-0.91552734	5.9993894800000005	9.993798920000001	2.55048822	-2.5024414	-0.18310547	-0.8544922	-8.07136232	1.795629892	-5.918042032000001	2.5024414	-1.8920898	0.12207031	-4.805493210000001	10.422070680000001	0.6663330072	-0.48828125	-3.8452148	0.6713867	1.698730432	9.864599640000002	-1.15441893	-0.48828125	-0.061035156	0.48828125	1539957281.838
-6.895410340000001	-7.68735324	-1.27524411	1.7089844	0.8544922	1.6479492	7.702905252000001	-6.0568116000000005	3.1462402160000003	0.6713867	1.0375977	-1.7700195	5.459863220000001	10.008153960000001	2.47871106	-2.380371	0	-1.0986328	-8.226879892	1.629345746	-5.5292482	3.112793	-1.8920898	0.061035156	-4.373632788	10.340722840000002	0.88046875	-0.7324219	-4.211426	0.36621094	1.5491942900000002	10.030884080000002	-1.025219748	-0.36621094	-0.5493164	0.8544922	1539957281.885
-6.8511476600000005	-7.21242662	-0.885253894	2.319336	1.4648438	1.8920898	7.702905252000001	-6.0568116000000005	3.1462402160000003	0.24414062	1.159668	-2.5634766	5.148827880000001	9.8	2.1293945680000004	-2.0141602	-0.36621094	-1.3427734	-8.328564300000002	1.199877896	-5.005273560000001	3.7841797	-2.0751953	0.061035156	-3.966894568	10.200757280000001	1.1711669928000001	-1.0375977	-4.4555664	0.24414062	1.191503894	9.916039840000002	-0.6447998200000001	-0.36621094	-0.5493164	0.8544922	1539957281.919
-6.92172824	-6.255395468000001	-0.8374023560000001	2.5024414	2.0141602	2.0141602	8.000781250000001	-5.29597194	2.9943116	-0.91552734	1.4038086	-3.4179688	5.312719748	9.503320288000001	1.756152356	-1.4648438	-0.12207031	-1.7700195	-8.46972644	0.324194339	-4.3784179320000005	4.5166016	-2.2583008	0	-3.464453076	10.05361322	1.37214357	-1.4038086	-4.8217773	0.30517578	0.6842773560000001	9.600219748	-0.3158203076	-0.48828125	-1.0986328	0.8544922	1539957281.958
-7.469628894	-5.695532248	-1.073071286	2.319336	1.8920898	1.6479492	8.524755890000002	-4.84736322	2.6509764400000004	-1.8920898	2.0141602	-4.0283203	5.6919433900000005	9.10495607	1.620971646	-1.0986328	0.6713867	-2.1972656	-8.68864766	-1.3015625000000002	-3.9010987400000006	4.4555664	-2.4414062	0.061035156	-2.775390576	9.614575180000001	1.8351074280000002	-1.4648438	-5.126953	0.12207031	1.1651855432	9.57629393	-0.324194339	-0.8544922	-2.0751953	0.7324219	1539957281.998
-7.8847409200000005	-6.12021466	-1.193896466	2.4414062	2.1362305	1.3427734	8.621655252000002	-4.549487320000001	2.0755615020000002	-1.8920898	2.0141602	-4.0283203	5.578295926000001	8.354882788000001	1.599438498	-0.5493164	0.5493164	-2.4414062	-9.2724366	-2.121020468	-3.359179712	4.0283203	-2.1362305	0.24414062	-2.251416034	9.03916034	2.274145468	-1.0986328	-5.493164	-0.12207031	1.053930661	10.26535692	-0.4904785144	-0.8544922	-3.2348633	0.7324219	1539957282.038
-7.647875900000001	-6.01254892	-1.0754638580000002	2.9296875	1.8310547	1.5869141	8.621655252000002	-4.549487320000001	2.0755615020000002	-2.6855469	2.4414062	-4.0893555	5.598632788000001	7.893115020000001	1.6137939300000002	-0.24414062	0.18310547	-2.5634766	-9.14802266	-2.107861322	-2.969189496	3.9672852	-1.8310547	0.4272461	-1.745385782	8.737695288000001	2.2980712860000003	-1.0375977	-5.493164	0.061035156	0.784765625	10.42446286	-0.49167482	-1.4648438	-4.0893555	0.61035156	1539957282.078
-6.889428420000001	-5.586669928000001	-1.223803714	2.319336	1.7700195	1.5258789	8.425463760000001	-4.22648912	1.546801718	-3.1738281	3.1738281	-3.9672852	5.780468750000001	7.5772949280000015	1.930810504	-0.061035156	0.48828125	-2.746582	-8.742480432	-1.876977536	-2.642602536	4.1503906	-1.8310547	0.79345703	-1.449902356	8.2173098	2.460766574	-0.7324219	-5.2490234	0	0.11723633180000001	10.10983876	0.3911865216	-1.953125	-4.1503906	0.30517578	1539957282.118
-6.817651260000001	-5.39646016	-0.8565429712000001	2.1972656	2.4414062	1.5869141	8.23046875	-3.98483876	0.90678714	-3.479004	2.319336	-3.0517578	5.414404254	7.236352340000001	2.1473388580000004	0.061035156	-0.18310547	-2.6855469	-8.704199280000001	-2.054028354	-2.3710449280000003	4.272461	-2.0141602	0.9765625	-1.58747554	7.5414062500000005	2.48588858	-0.061035156	-4.9438477	-0.12207031	0.5670410144	10.24023462	0.745288089	-2.8686523	-4.0283203	-0.24414062	1539957282.158
-7.267456070000001	-5.2445312500000005	-0.9797607428000001	2.319336	2.4414062	1.5258789	8.23046875	-3.98483876	0.90678714	-3.3569336	2.5634766	-2.6245117	5.127294928000001	7.40622554	1.8446777160000003	-0.79345703	-1.2817383	-2.2583008	-9.108544928	-2.27893071	-1.8937255400000002	4.272461	-1.8310547	1.159668	-1.476220746	7.381103240000001	2.613891574	0.30517578	-4.8217773	0.061035156	0.22490234620000002	10.43164038	1.211840854	-4.0283203	-4.8217773	-0.36621094	1539957282.198
-7.52106929	-5.303149460000001	-0.92473143	2.6855469	2.0141602	1.5258789	7.658642572	-3.568530252	1.07785643	-3.7841797	2.6245117	-2.2583008	5.004076980000001	7.70051268	2.124609424	-1.2817383	-2.319336	-2.1972656	-9.387280252000002	-2.403344748	-1.4223876800000002	4.272461	-1.4648438	1.2817383	-1.137670926	7.96130342	2.8244384000000005	0.8544922	-5.1879883	-0.12207031	-0.46416014400000005	10.26057158	0.5108154254	-4.333496	-4.760742	-0.24414062	1539957282.239
-7.7041014400000005	-5.316308606000001	-0.8900390380000001	2.746582	3.0517578	1.3427734	7.2315673920000005	-3.3567871400000002	1.2082519568	-4.4555664	2.5024414	-1.5258789	4.660742212000001	8.03547374	2.5134033540000003	-0.79345703	-3.540039	-2.1362305	-9.693530252	-2.418896466	-1.07785643	4.1503906	-1.0986328	1.2207031	-0.693847644	8.518774460000001	2.9500489200000004	1.2207031	-5.2490234	-0.4272461	0.250024411	9.8179438	-0.965405252	-4.0893555	-6.4086914	0	1539957282.278
-8.07734375	-5.52565944	-1.102978534	3.3569336	2.5634766	1.2817383	7.141845746	-3.5158935700000002	1.28122554	-4.4555664	2.5024414	-1.5258789	4.749267572000001	8.462548920000001	2.46794429	-0.79345703	-4.211426	-1.7089844	-9.91245108	-2.063598642	-0.75366214	4.272461	-0.5493164	1.2817383	-0.15671386780000002	8.92551268	3.064892572	1.0375977	-5.065918	-0.4272461	0.4713378894	9.38488768	-1.207055661	-3.1738281	-6.652832	0.24414062	1539957282.318
-7.93857428	-5.414404254	-0.9594238220000001	3.7841797	2.1972656	1.3427734	7.141845746	-3.5158935700000002	1.28122554	-4.5776367	2.6245117	-0.91552734	4.996899460000001	8.710180710000001	2.7538574280000003	-0.8544922	-3.6621094	-1.3427734	-9.926807100000001	-2.0253173920000003	-0.573022464	4.5166016	-0.12207031	1.159668	0.07536621106000001	9.267651260000001	3.131884784	0.7324219	-4.5166016	-0.61035156	1.6329346040000001	8.03547374	-1.4750244600000002	-2.6855469	-7.446289	0.18310547	1539957282.358
-7.73161592	-4.69423822	-0.8541503600000001	3.8452148	2.9296875	1.5258789	7.503125000000001	-3.6893554320000006	1.9858398560000001	-4.5166016	3.3569336	-0.61035156	4.795922824	8.8896241	3.1486327880000005	-0.4272461	-3.0517578	-1.159668	-9.624145468	-2.27055661	-0.5526855432	4.5776367	0.061035156	0.9765625	-0.18303222840000002	9.408813400000001	3.1773437500000004	0.5493164	-4.211426	-0.7324219	1.6329346040000001	8.03547374	-1.4750244600000002	-1.4648438	-7.080078	0.12207031	1539957282.398
-8.681469748	-3.858032248	-1.179541034	3.8452148	3.90625	1.5258789	7.503125000000001	-3.6893554320000006	1.9858398560000001	-4.5776367	2.9907227	-0.24414062	4.157104532	9.121704074	2.76821286	-0.4272461	-3.3569336	-0.8544922	-9.42436502	-2.3483153960000003	-0.613696286	4.272461	0	0.9765625	-0.32658691100000004	9.471020468	3.16298822	0.36621094	-4.3945312	-0.5493164	5.770898560000001	7.4409179320000005	-0.7369140380000001	0.18310547	-6.4697266	0.24414062	1539957282.438
-10.23903804	-4.19060054	-2.463159146	4.699707	2.2583008	1.2817383	7.498339660000001	-3.6917480040000004	2.3028564300000003	-4.5166016	3.2958984	0.12207031	4.146337860000001	9.39326178	2.5540771760000003	-0.91552734	-3.90625	-0.6713867	-10.40292932	-1.9009033540000002	-0.43186035340000006	3.90625	-0.12207031	1.0986328	-0.4438232428	9.80957068	2.969189496	0.061035156	-4.5776367	-0.48828125	7.698120108000001	9.8765625	-0.25959472840000003	1.3427734	-6.713867	0.36621094	1539957282.478
-9.326269568	-4.106860324	-2.165283246	4.5166016	1.0375977	1.5258789	7.498339660000001	-3.6917480040000004	2.3028564300000003	-4.1503906	3.90625	0.30517578	4.26357428	9.936376800000001	2.80051268	-1.0986328	-3.90625	-0.9765625	-9.894507280000001	-1.2656738220000001	-0.416308606	4.211426	-0.18310547	0.9765625	-0.5778076080000001	10.396948380000001	2.250219748	0.12207031	-5.065918	-0.4272461	7.698120108000001	9.8765625	-0.25959472840000003	2.1972656	-3.7231445	-0.91552734	1539957282.518
-8.86210962	-3.4381347840000003	-2.471533246	3.0517578	2.319336	1.7700195	7.339233426000001	-4.5327391200000005	2.7478759000000004	-3.6621094	3.7231445	1.4038086	4.28391124	10.034472840000001	2.5157959260000005	-1.2207031	-4.1503906	-1.5869141	-9.754540740000001	-0.991723642	-0.517993161	4.333496	-0.48828125	0.9765625	-0.659155252	10.485473740000002	1.868603534	0.24414062	-5.1879883	-0.4272461	3.71088858	9.91245108	0.362475589	0.61035156	0.061035156	0.36621094	1539957282.558
-8.847753894	-3.60202626	-3.2383545320000002	2.5634766	2.9296875	1.5258789	6.688451980000001	-5.28161592	2.51459964	-3.2958984	2.5024414	2.1972656	4.413110324	9.98901358	1.8697998200000001	-1.5258789	-4.9438477	-1.7700195	-9.57749002	-0.7117919928	-0.34572753600000006	4.0893555	-0.91552734	0.9765625	-0.5467041034000001	10.49265126	1.4247802520000001	0.18310547	-5.92041	-0.18310547	0.5526855432	9.64208966	-0.7261474640000001	1.0375977	0.30517578	0.061035156	1539957282.598
-8.135961960000001	-4.95622554	-3.8245362400000005	4.211426	3.2958984	1.8310547	6.05561502	-6.095092752000001	2.8041014400000006	-3.3569336	2.0141602	3.2348633	5.045947480000001	9.838280760000002	1.5025390379999999	-1.8920898	-5.1879883	-1.7700195	-9.58586412	0.381616214	-0.2643798822	3.9672852	-0.91552734	0.8544922	-0.3804199280000001	10.340722840000002	0.6376221040000001	-0.30517578	-6.164551	-0.30517578	0.5526855432	9.64208966	-0.7261474640000001	1.2207031	-3.90625	-0.4272461	1539957282.638
-7.18969748	-5.841479532	-3.617578076	4.0283203	2.0751953	1.953125	5.813964660000001	-7.011450180000001	3.543408246	-3.7841797	3.2958984	4.0893555	5.270849640000001	9.689941394000002	0.8924316100000002	-2.4414062	-4.9438477	-1.6479492	-10.028490920000001	2.35549321	-0.27395019960000005	4.4555664	-1.4038086	0.7324219	-0.9953125	10.04404254	-0.2572021466	-0.8544922	-5.6762695	-0.30517578	2.268164038	9.505712860000001	-1.1903076080000001	0.5493164	-2.6245117	-0.7324219	1539957282.678
-7.220800720000001	-5.6273437500000005	-4.013549820000001	4.211426	3.1738281	2.0751953	5.1380616	-7.796215560000001	3.84367662	-4.211426	2.9296875	4.272461	4.9622070680000006	9.98183606	-0.153125	-3.2958984	-5.7373047	-1.7089844	-10.392163040000002	2.5839844240000005	0.37443847840000005	5.554199	-0.7324219	0.48828125	-1.4223876800000002	10.29047824	-1.0264160340000001	-0.61035156	-6.0424805	-0.30517578	0.45339357	9.640893570000001	-1.892529254	0.61035156	-1.5258789	-0.30517578	1539957282.719
-7.716064300000001	-4.866503894	-5.15361322	4.5776367	2.746582	2.1362305	4.60930162	-8.62524411	3.523071286	-4.3945312	1.8310547	3.6621094	5.030395468	10.319189300000001	-0.9402832068000001	-3.8452148	-7.1411133	-2.1362305	-10.4292482	1.732226538	0.5586669928	5.7373047	-0.36621094	0.30517578	-1.1651855432	10.650561600000001	-0.974975589	0.12207031	-6.8969727	-0.61035156	0.45339357	9.640893570000001	-1.892529254	0.5493164	-2.9296875	0.12207031	1539957282.758
-7.811767572	-4.598535144	-4.9729737400000005	5.004883	1.8310547	2.0751953	4.440625000000001	-9.522461060000001	2.91535643	-4.1503906	2.319336	2.8686523	5.4490969400000004	10.06079074	-1.280029254	-3.90625	-7.9956055	-2.0751953	-9.999779860000002	1.698730432	0.569433606	5.92041	-0.24414062	0.18310547	-0.6053222644	10.47111772	-0.7560547120000001	-0.061035156	-7.3242188	-0.8544922	1.7872558900000002	9.303539840000001	-2.798120108	0.061035156	-5.2490234	0.12207031	1539957282.798
-7.77348642	-4.526757788	-4.526757788	5.3100586	3.479004	2.2583008	4.294677716000001	-9.410009980000002	2.54689946	-3.2348633	5.004883	2.0141602	5.6548584260000005	9.500927520000001	-1.107763678	-3.3569336	-7.5683594	-1.6479492	-9.67080072	1.6078125	0.729736322	6.0424805	-0.12207031	0.18310547	-0.1459472644	10.09548372	-0.7572509980000001	-0.61035156	-7.019043	-0.79345703	1.848266574	9.514086960000002	-2.4296630400000003	0.4272461	-4.760742	0.061035156	1539957282.838
-8.40153804	-4.67629393	-4.90478534	5.859375	2.380371	2.6245117	2.8878417540000005	-7.956518570000001	1.453491214	-2.2583008	6.652832	1.159668	5.776879892	9.29277356	-0.855346646	-2.6855469	-6.5307617	-1.8310547	-9.548779254000001	1.62575679	0.8732910340000001	6.225586	-0.24414062	0.12207031	0.36367187500000003	10.12539038	-0.7799804712000001	-0.79345703	-6.4697266	-0.7324219	1.3853027160000002	9.630126800000001	-2.16767572	0.24414062	-4.1503906	0.12207031	1539957282.878
-8.1323732	-4.1260009	-4.015942392	6.4697266	2.4414062	2.6855469	2.8878417540000005	-7.956518570000001	1.453491214	-1.7089844	5.7373047	0.8544922	5.91923822	9.343017572	-0.5897705072	-2.5024414	-5.6762695	-2.0751953	-9.801196580000001	1.2860107820000002	1.1484375	6.4697266	-0.18310547	-0.12207031	0.6077148560000001	10.236645860000001	-0.643603534	-0.7324219	-5.859375	-0.7324219	1.610205072	9.65883786	-2.1305908540000003	0	-5.004883	0.30517578	1539957282.918
-8.125195288	-2.8220459260000004	-4.635620108	5.9814453	3.0517578	2.1972656	2.51459964	-8.10246556	0.9020019568000001	-1.3427734	4.0283203	0.5493164	6.1477295320000005	9.49255342	-0.0454589856	-2.319336	-5.432129	-2.0751953	-10.02609874	0.5622558606000001	1.4427246400000002	6.4086914	-0.061035156	-0.30517578	0.8732910340000001	10.390966460000001	-0.36606445680000005	-0.61035156	-5.554199	-0.8544922	2.7418945679999998	9.39086911	-2.31481929	-0.36621094	-6.4086914	0.79345703	1539957282.958
-8.728125	-2.360278354	-5.017236420000001	5.554199	1.8920898	2.0751953	2.422485324	-8.537914840000001	0.716577176	-1.159668	2.6855469	0.061035156	6.1477295320000005	9.49255342	-0.0454589856	-2.319336	-5.432129	-2.0751953	-10.173241820000001	-0.2930908246	1.582690396	6.0424805	0.061035156	-0.36621094	1.2608886780000002	10.457959260000003	0.08493652160000001	-0.48828125	-5.6152344	-0.9765625	3.17495108	9.08222644	-2.7167724640000004	-0.6713867	-5.92041	0.91552734	1539957282.998
-8.39555661	-2.31481929	-4.367651260000001	5.1879883	2.0141602	1.5869141	2.5636474640000007	-8.89919429	0.36606445680000005	-1.159668	2.6855469	0.061035156	6.1477295320000005	9.49255342	-0.0454589856	-2.319336	-5.432129	-2.0751953	-10.05361322	-0.994116214	1.4810058900000003	6.0424805	0.061035156	-0.36621094	1.71667482	10.200757280000001	0.35529785340000003	-0.48828125	-5.6152344	-0.9765625	1.9978027160000003	9.130077880000002	-2.74428714	-0.4272461	-4.5166016	0.61035156	1539957283.038
-8.2173098	-2.0336913940000003	-3.6642334260000005	4.5166016	2.1362305	1.4038086	2.767016574	-9.004467752000002	-0.015551758180000002	-1.2207031	2.746582	-0.36621094	6.1477295320000005	9.49255342	-0.0454589856	-2.319336	-5.432129	-2.0751953	-9.41599092	-1.0922119110000001	1.076660144	5.004883	0.30517578	-0.24414062	2.1796386780000003	9.81435504	0.43186035340000006	-1.0986328	-5.3710938	-0.9765625	1.667626996	9.01044928	-2.000195288	-0.48828125	-4.3945312	0.6713867	1539957283.078
-8.595336960000001	-1.8733886780000002	-3.2455322480000004	4.211426	2.5024414	1.7089844	2.8878417540000005	-8.78076178	-0.10048827880000001	-1.4038086	3.6010742	-0.4272461	6.1477295320000005	9.49255342	-0.0454589856	-2.319336	-5.432129	-2.0751953	-8.738891574	-0.8888427520000001	0.7381103240000001	4.5776367	0.12207031	-0.4272461	2.263378894	9.387280252000002	0.5622558606000001	-1.0375977	-4.760742	-1.0375977	1.667626996	9.01044928	-2.000195288	-0.48828125	-4.8217773	0.5493164	1539957283.118
-9.299951080000001	-1.27524411	-2.958422824	3.90625	1.8920898	1.4038086	2.74069838	-8.26875	-0.1495361322	-1.4038086	4.0283203	-0.6713867	6.1477295320000005	9.49255342	-0.0454589856	-2.319336	-5.432129	-2.0751953	-8.58217752	-0.7572509980000001	0.687866214	4.5776367	0.12207031	-0.4272461	2.01096196	9.154003894	0.7129882787999999	-1.0375977	-4.0893555	-0.8544922	2.239453076	8.915942392	-0.9725830072	0.061035156	-4.1503906	0.61035156	1539957283.158
-9.62055661	-1.911669928	-3.371142572	2.6855469	1.159668	0.4272461	2.5851807100000004	-7.576098740000001	-0.05861816394	-1.5258789	3.8452148	-1.0375977	6.1477295320000005	9.49255342	-0.0454589856	-2.319336	-5.432129	-2.0751953	-9.189892572	-0.7524658540000001	0.6220702880000001	3.8452148	-0.79345703	-0.91552734	1.6927490020000002	9.408813400000001	0.8242431610000001	-1.2817383	-3.9672852	-0.5493164	2.48828125	10.00217302	-0.3002685504	-0.24414062	-4.1503906	0.30517578	1539957283.198
-9.578686600000001	-3.584082068	-3.5111084260000003	1.0986328	0.30517578	0.4272461	2.471533246	-7.2698487400000005	0.0861328125	-1.4038086	3.540039	-1.4038086	6.3845947480000005	9.471020468	0.573022464	-2.1362305	-5.1879883	-2.0141602	-10.795312500000001	-1.2919922120000003	0.7895507788	3.540039	-0.4272461	-1.4038086	2.1760498200000002	10.603905760000002	1.2692626800000002	-1.0375977	-3.3569336	-0.6713867	2.1293945680000004	9.7318116	-0.14833984620000001	-0.48828125	-3.0517578	-0.061035156	1539957283.238
-9.23654802	-4.843774460000001	-3.494360324	1.159668	1.2207031	0.48828125	2.287304712	-7.828515380000001	-0.1399658246	-1.3427734	2.9296875	-1.4038086	6.3845947480000005	9.471020468	0.573022464	-2.1362305	-5.1879883	-2.0141602	-11.696117720000002	-2.70839856	0.5048339856	3.540039	-0.4272461	-1.4038086	2.7634277160000003	11.8241214	2.288500998	-0.7324219	-3.0517578	-1.3427734	3.71088858	9.858617720000002	-0.7428955072	-0.91552734	-3.7841797	0.4272461	1539957283.278
-9.11572284	-5.712280252000001	-2.5181884000000005	3.7231445	-0.48828125	1.159668	2.198779254	-9.394457968000001	-0.33256836060000006	-1.0986328	2.0141602	-0.9765625	5.261279254	11.05610324	2.6079101440000003	-2.1362305	-5.1879883	-2.0141602	-10.654150360000001	-2.70839856	-0.1878173822	2.380371	1.159668	-1.7700195	2.1521240020000003	11.1183107	3.643896466	-0.6713867	-2.0751953	-1.7700195	4.684667932000001	10.960400360000001	0.3935791034	-1.4038086	-4.8217773	2.0141602	1539957283.318
-8.1754393	-5.305542032000001	-1.9966064300000002	4.0893555	0.30517578	1.0986328	2.6126952880000003	-10.67209514	-0.4486083966	-0.8544922	1.4038086	-0.4272461	4.720556610000001	9.478198380000002	3.0158447480000006	-0.061035156	-1.6479492	-2.8076172	-9.937573380000002	-1.71667482	-1.032397464	2.380371	0.36621094	-0.91552734	0.2524169928	9.140844748000001	4.457373004000001	-1.2207031	-1.0986328	-1.0986328	2.1162353240000003	12.162671220000002	1.9009033540000002	-1.6479492	-4.638672	4.333496	1539957283.358
-9.04155252	-3.5984375	-2.82084964	3.0517578	2.9907227	0.8544922	3.2251952880000005	-10.609887680000002	-0.6531738220000001	-0.6713867	1.7700195	-0.61035156	4.720556610000001	9.478198380000002	3.0158447480000006	0.61035156	-0.48828125	-1.5869141	-9.62893071	-1.31352536	-0.8756836060000002	2.380371	0.36621094	-0.91552734	-1.638916034	8.2005616	4.17504892	-1.2817383	-1.159668	-0.061035156	-1.4702392180000001	12.753637680000002	0.8732910340000001	-2.0141602	-4.8217773	5.004883	1539957283.398
-9.599023560000001	-3.4692382200000003	-2.9237304320000006	3.2958984	-0.061035156	0.6713867	3.334057608	-10.418481920000001	-0.7440917932000001	-0.79345703	2.8076172	-1.159668	3.4560790740000003	9.24013678	3.18332518	0.5493164	0	-0.061035156	-9.41120607	-1.637719748	-0.34453125	3.6010742	-0.18310547	0.18310547	-2.3052490020000005	8.224487320000001	3.1964844240000003	-0.061035156	-2.746582	-0.061035156	-0.2177246106	11.2881839	-1.03957518	-2.319336	-7.5683594	4.760742	1539957283.438
-8.5068116	-3.762329074	-2.0839355040000003	3.8452148	-0.12207031	0.7324219	3.0086670320000004	-10.997485520000001	-1.0946044928	-0.7324219	3.2348633	-1.4038086	0.42229003600000004	9.305932608	1.683178714	-0.61035156	-1.7089844	0.48828125	-9.48896466	-2.27055661	0.0418701178	3.6621094	0.24414062	0.12207031	-1.3817138580000001	8.25319838	3.0828369600000003	0.9765625	-3.6621094	-0.36621094	3.585278354	10.562036240000001	-0.6675292932	-2.9296875	-7.385254	4.699707	1539957283.478
-7.87995607	-3.275439496	-1.7465820680000002	2.9907227	1.2207031	0.7324219	2.70361322	-10.43164038	-0.83022464	-0.8544922	2.9296875	-1.159668	0.42229003600000004	9.305932608	1.683178714	-1.8920898	-5.2490234	0.12207031	-9.48896466	-2.27055661	0.0418701178	3.6621094	0.24414062	0.12207031	-1.3817138580000001	8.25319838	3.0828369600000003	0.9765625	-3.6621094	-0.36621094	3.585278354	10.562036240000001	-0.6675292932	-2.9296875	-3.1738281	4.3945312	1539957283.518
-8.26755342	-3.085229532	-1.2477295320000001	3.0517578	0.12207031	0.6713867	2.7299316100000004	-9.18391124	-0.33854982	-1.159668	3.1738281	-0.7324219	0.8565429712000001	8.53671875	1.4702392180000001	-2.319336	-6.8969727	-0.18310547	-8.61926268	-1.990625	0.2607910144	3.8452148	0.18310547	0.7324219	0.417504892	7.867993210000001	3.051733426	0.6713867	-3.7231445	-0.4272461	3.057714856	8.19099092	0.15073241820000002	-2.9907227	0.48828125	3.2348633	1539957283.558
-8.119213760000001	-2.910571286	-0.7105957068000001	3.0517578	0	0.79345703	2.956030252	-8.283105432000001	0.0681884784	-1.159668	4.0893555	-0.18310547	2.24423822	7.93857428	2.454785144	-1.5869141	-5.3710938	-0.36621094	-8.8046875	-2.557666034	0.6531738220000001	3.6621094	0.18310547	0.7324219	1.123315396	8.13117662	3.0983885800000004	0.36621094	-3.4179688	-0.36621094	1.6460937500000001	7.576098740000001	0.27155761780000004	-2.5024414	1.8920898	2.1362305	1539957283.598
-7.6646241	-2.43803714	-0.573022464	2.1972656	1.3427734	0.36621094	2.928515576	-7.722045926000001	0.2954833966	-1.159668	4.0893555	-0.18310547	2.24423822	7.93857428	2.454785144	-0.8544922	-2.8686523	-0.8544922	-8.8046875	-2.557666034	0.6531738220000001	3.6621094	0.18310547	0.7324219	1.123315396	8.13117662	3.0983885800000004	0.36621094	-3.4179688	-0.36621094	1.6460937500000001	7.576098740000001	0.27155761780000004	-1.7700195	1.2207031	1.159668	1539957283.638
-7.885937500000001	-2.1892089660000003	-0.31701660340000004	1.953125	2.0751953	0.18310547	2.7371094240000002	-7.71247554	0.3158203076	-0.48828125	4.4555664	0.5493164	2.180834964	8.375219748000001	2.5134033540000003	-0.5493164	-2.1972656	-1.4038086	-9.113330072	-3.311328076	0.9989013580000001	3.112793	0.4272461	0.5493164	1.8375000000000001	8.808276260000001	3.1952880400000003	0.48828125	-3.0517578	-0.7324219	0.02033691394	7.113134980000001	0.16030273560000002	-0.61035156	-1.159668	0.6713867	1539957283.678
-8.630029254	-1.540820288	-0.765625	0.91552734	2.8686523	0.18310547	2.527758786	-8.12878444	0.21533202880000002	0.061035156	3.2958984	0.79345703	2.3674560700000002	8.653955072	2.795727536	-0.12207031	-2.4414062	-1.7700195	-8.791528060000001	-3.1007812500000003	1.108959964	2.4414062	0.48828125	0.61035156	2.02292482	9.07385234	3.243139676	0.4272461	-3.0517578	-1.0375977	-0.5837890576	6.725537140000001	0.192602536	0.30517578	-4.1503906	0.30517578	1539957283.718
-10.0464357	-2.204760782	-1.6281494600000002	0.5493164	1.7089844	0.36621094	2.6784912140000006	-8.357275360000001	-0.014355469240000002	0.5493164	1.7700195	0.6713867	3.04455571	8.6001223	3.1689697480000003	0.36621094	-2.2583008	-1.8920898	-8.791528060000001	-3.1007812500000003	1.108959964	1.953125	0.30517578	0.6713867	2.02292482	9.07385234	3.243139676	0.30517578	-3.1738281	-1.0375977	-0.1411621106	6.37263179	-0.5502929712000001	1.159668	-5.6762695	-0.36621094	1539957283.758
-10.02250998	-3.4213867800000006	0.050244139400000006	2.380371	0.61035156	0.30517578	3.0325927520000002	-8.403930710000001	-0.17465820680000002	0.79345703	1.0375977	0.36621094	3.6415038940000004	8.52714856	3.6785887600000002	0.79345703	-1.5258789	-1.8310547	-8.80109874	-3.0732665740000003	0.976171875	1.7700195	0.12207031	0.5493164	2.1604980040000004	8.960205072	3.2096435700000003	0.18310547	-2.9907227	-0.9765625	2.8890380400000004	6.592749100000001	-1.676000998	2.2583008	-9.155273	0.18310547	1539957283.798
-12.18898912	-2.406933606	-1.068286142	3.112793	0.24414062	1.8920898	3.2096435700000003	-8.182617212	-0.250024411	0.7324219	0.79345703	0	4.238452176	8.609692392	3.926220746	0.9765625	-0.91552734	-1.4648438	-9.85502896	-1.7406005400000002	0.49885253600000007	0.9765625	-0.061035156	1.0986328	1.971484424	8.957812500000001	3.0900146760000005	0.48828125	-1.4648438	-0.5493164	13.067065200000002	9.310717752	-1.60183107	-0.24414062	-1.3427734	2.319336	1539957283.838
-11.614770860000002	-3.3986572480000006	-3.6690185700000004	-0.061035156	0.18310547	-0.12207031	3.1127441100000004	-8.047436600000001	-0.4103271466	0.36621094	0.48828125	-0.24414062	4.238452176	8.609692392	3.926220746	0.91552734	-0.91552734	-0.9765625	-11.20922824	-1.343432608	0.38640135800000003	0.9765625	-0.061035156	1.0986328	1.4211913940000003	10.87067842	2.54689946	0.48828125	-1.6479492	0	1.0072753600000002	9.19946286	-0.8230468750000001	-0.36621094	1.6479492	0.24414062	1539957283.878
-11.2116214	-7.981640380000001	-2.6509764400000004	2.0141602	3.6010742	-0.18310547	2.9907226440000003	-9.07504892	-0.7763915740000001	0	0.12207031	0.12207031	4.71816394	10.5919429	4.043457068	0.8544922	-0.6713867	-0.6713867	-13.836278960000001	-0.758447284	0.04067382788	0.7324219	0.36621094	0.36621094	1.3709472839999999	12.77397464	1.8446777160000003	0.61035156	-1.2207031	0.061035156	4.480102536	13.1771241	1.1484375	-2.2583008	0.79345703	-2.8076172	1539957283.918
-9.175537140000001	-5.87617212	-2.3243896760000005	2.5634766	-2.2583008	2.0141602	3.0050780759999998	-10.4459964	-0.6316406250000001	-0.48828125	-0.18310547	0.36621094	4.712182608	13.6544429	3.38908696	0.61035156	-0.61035156	-0.24414062	-12.20932608	-0.1256103534	-0.54191893	0.4272461	1.2817383	0.24414062	1.567138678	13.72382788	1.544409146	0.8544922	0.12207031	-0.30517578	1.6736084260000001	10.151709260000002	-0.45100097840000003	0.48828125	-1.2207031	0.48828125	1539957283.958
-6.954028060000001	-3.47402356	-2.920141574	0.7324219	5.92041	0.30517578	3.00627446	-11.260669420000001	-0.31701660340000004	-1.0375977	-0.91552734	0.18310547	4.712182608	13.6544429	3.38908696	0.18310547	-0.91552734	0.061035156	-10.076342360000002	0.1686767572	-2.22629393	-0.18310547	0.5493164	0.36621094	0.576611322	12.59333516	2.021728534	0.61035156	1.0375977	-0.18310547	-0.48090820680000007	8.921923920000001	-2.593554712	-2.2583008	-1.5869141	-0.9765625	1539957284.0
-7.6167726600000005	-5.11652806	-4.93828125	2.1362305	0.91552734	0.36621094	3.00627446	-11.260669420000001	-0.31701660340000004	-1.0375977	-0.91552734	0.18310547	4.990917932	12.63400908	3.0038817900000003	-0.061035156	-0.061035156	0.61035156	-9.590649460000002	1.1340820288	-2.201171924	-0.18310547	0.5493164	0.36621094	-0.985742212	10.66491664	1.4822021760000001	0.61035156	1.0375977	-0.18310547	-0.48090820680000007	8.921923920000001	-2.593554712	0.9765625	-3.7841797	-1.953125	1539957284.041
-7.571313400000001	-4.39277356	-4.475317392000001	-0.9765625	0.48828125	0.5493164	3.237158246	-8.8214357	2.3387451080000004	-1.3427734	3.90625	-1.8920898	4.099682608	10.63261682	2.282519568	-0.79345703	1.7089844	2.319336	-9.164770468	1.1304931610000002	-1.967895468	0.5493164	-0.36621094	-0.12207031	-1.6736084260000001	9.754540740000001	0.6615478240000001	-1.2817383	1.3427734	1.953125	1.8530517180000001	9.38967302	-1.3864990020000003	-0.061035156	-1.5258789	-2.319336	1539957284.101
-8.5151857	-3.39746106	-4.282714856	-0.24414062	0.5493164	0.5493164	3.237158246	-8.8214357	2.3387451080000004	-1.3427734	3.90625	-1.8920898	4.099682608	10.63261682	2.282519568	-0.79345703	1.7089844	2.319336	-9.07983426	0.778784146	-1.4068359620000002	0.24414062	-0.4272461	0.12207031	-1.36018071	9.62773462	0.29069824280000006	-0.61035156	0.6713867	1.8920898	1.9140625000000002	9.394457968000001	-1.9020996400000003	-0.061035156	-1.5258789	-2.319336	1539957284.121
-8.04624002	-3.20366214	-3.637915036	0.5493164	0.9765625	0.5493164	1.94636232	-9.30832518	2.34711911	-0.5493164	2.8686523	-2.5024414	3.0218260800000003	10.51179164	1.57551268	-1.8310547	0.18310547	2.1972656	-9.07983426	0.778784146	-1.4068359620000002	0.24414062	-0.4272461	0.12207031	-1.36018071	9.62773462	0.29069824280000006	-0.61035156	0.6713867	1.8920898	1.9140625000000002	9.394457968000001	-1.9020996400000003	-0.4272461	-1.6479492	-2.2583008	1539957284.158
-7.449292032000001	-3.1905028960000004	-3.3352538940000005	-0.061035156	0.61035156	0.30517578	0.9642089660000001	-9.175537140000001	2.4344482820000004	0.12207031	1.0375977	-2.5024414	2.9261230040000004	8.689843750000001	1.03359375	-2.319336	-1.8310547	1.8920898	-9.05471196	0.5227783246000001	-0.5275634784000001	0.18310547	-0.12207031	-0.4272461	0.5550781250000001	8.84177266	0.7728027160000001	0.5493164	-0.061035156	0.8544922	2.5098144959999997	9.32028804	-1.70471196	-0.12207031	-1.2817383	-2.4414062	1539957284.199
