# Supplementary material for: A deep learning approach for lower back-pain risk prediction during manual lifting
Source: PLoS One. 2021 Feb 19;16(2):e0247162. doi: 10.1371/journal.pone.0247162 (PMC7894914; doi:10.1371/journal.pone.0247162)
Supplement: S1 Data — (ZIP) [file pone.0247162.s001.zip › source-used/Subject_01_P2_Zone10_T1.csv]

Side_A_x	Side_A_y	Side_A_z	Side_G_x	Side_G_y	Side_G_z	LtWt_A_x	LtWt_A_y	LtWt_A_z	LtWt_G_x	LtWt_G_y	LtWt_G_z	RtWt_A_x	RtWt_A_y	RtWt_A_z	RtWt_G_x	RtWt_G_y	RtWt_G_z	Back_A_x	Back_A_y	Back_A_z	Back_G_x	Back_G_y	Back_G_z	UArm_A_x	UArm_A_y	UArm_A_z	UArm_G_x	UArm_G_y	UArm_G_z	Thig_A_x	Thig_A_y	Thig_A_z	Thig_G_x	Thig_G_y	Thig_G_z	Time_stp
-8.618066394000001	-3.7683105040000004	-3.057714856	0	-0.18310547	-0.061035156	2.77180162	-8.63959964	1.58388678	0	-0.061035156	-0.12207031	2.8806639400000003	9.521264480000001	3.034985324	-0.061035156	-0.061035156	0	-9.789233426000001	-0.12202148560000001	-0.6974365020000001	0	-0.061035156	0	0.6854736419999999	9.746167032	1.717871106	0	0	0	1.5527832460000002	9.700707968000001	-0.5574707068000001	0	0	-0.061035156	1539957389.254
-8.57380342	-3.753955072	-2.956030252	0	-0.061035156	-0.061035156	2.777783246	-8.661132788000002	1.606616214	-0.061035156	-0.061035156	0	2.860327176	9.514086960000002	3.037377896	-0.061035156	-0.12207031	0	-9.79880342	-0.1459472644	-0.6926513580000001	-0.061035156	-0.061035156	0	0.707006839	9.750951980000002	1.720263678	0	0	0	1.6185790740000001	9.67080072	-0.5514892572000001	0	0	-0.061035156	1539957389.294
-8.607299820000001	-3.7551512600000003	-3.025415036	-0.061035156	0	-0.061035156	2.7167724640000004	-8.681469748	1.56354982	-0.12207031	-0.061035156	0	2.878271466	9.49494658	3.0218260800000003	-0.061035156	-0.061035156	0	-9.80598192	-0.12919922120000002	-0.687866214	-0.061035156	0	0	0.717773462	9.73061502	1.698730432	0	0	0	1.60183107	9.682763580000001	-0.56823732	0	0	-0.061035156	1539957389.334
-8.612085160000001	-3.7683105040000004	-3.0397704680000004	-0.061035156	-0.18310547	-0.061035156	2.72395018	-8.668310700000001	1.5862792540000001	-0.061035156	-0.061035156	0	2.8471679320000005	9.53920926	3.01464856	-0.061035156	-0.061035156	0	-9.788037140000002	-0.1399658246	-0.716577176	0	0	0	0.69504393	9.76171875	1.698730432	0	0	-0.061035156	1.524072284	9.686352340000001	-0.5885742212	0	-0.061035156	-0.061035156	1539957389.374
-8.570214660000001	-3.762329074	-2.9931152160000005	-0.061035156	0	-0.061035156	2.7119873200000004	-8.69103984	1.565942392	-0.061035156	-0.061035156	0	2.828027356	9.53083516	3.02421875	-0.061035156	-0.061035156	-0.061035156	-9.760522660000001	-0.135180661	-0.7393066100000001	-0.061035156	0	0	0.6759033540000001	9.76889676	1.650878894	0	0	-0.061035156	1.582690396	9.671997300000001	-0.570629892	0	-0.061035156	-0.061035156	1539957389.414
-8.630029254	-3.7862548920000005	-2.9859375000000004	0	-0.12207031	-0.061035156	2.7347167540000004	-8.706591754	1.5551757200000003	-0.061035156	-0.12207031	0	2.8423827880000005	9.5021241	3.029003894	-0.061035156	-0.061035156	-0.061035156	-9.76171875	-0.12202148560000001	-0.7440917932000001	-0.061035156	-0.061035156	0	0.643603534	9.74257788	1.641308606	0	0	0	1.580297824	9.669604532000001	-0.5754150360000001	0	-0.061035156	-0.061035156	1539957389.454
-8.58217752	-3.7527587860000002	-2.976367212	0	0	0	2.746679712	-8.681469748	1.567138678	0	-0.061035156	-0.061035156	2.8675048920000004	9.521264480000001	3.03020018	-0.061035156	-0.12207031	-0.12207031	-9.76889676	-0.0980957068	-0.7273437500000001	0	-0.061035156	0	0.6711181610000001	9.750951980000002	1.6329346040000001	0.061035156	-0.061035156	0	1.600634784	9.671997300000001	-0.57421875	0	0	-0.061035156	1539957389.494
-8.59414038	-3.77548822	-2.9955077880000003	-0.061035156	0	0	2.7371094240000002	-8.679076980000001	1.582690396	0	-0.061035156	0	2.91535643	9.575097840000002	3.051733426	-0.061035156	-0.12207031	-0.061035156	-9.7748777	-0.11723633180000001	-0.7225586060000001	0	-0.061035156	0	0.6519775360000001	9.79401857	1.680786142	0	-0.061035156	0	1.5719238220000002	9.671997300000001	-0.5610595746000001	-0.061035156	0	-0.061035156	1539957389.534
-8.644384980000002	-3.7455810700000005	-3.00986322	0	-0.12207031	0	2.7550537140000007	-8.705395468	1.6185790740000001	0	-0.061035156	0	2.93569339	9.58586412	3.084033246	-0.061035156	-0.061035156	0	-9.77128894	-0.1040771466	-0.7201660340000001	-0.061035156	-0.061035156	0	0.67709964	9.82153354	1.6843750000000002	0	-0.061035156	0	1.585082968	9.650463760000001	-0.5885742212	0	0	-0.061035156	1539957389.574
-8.557055710000002	-3.7384033540000003	-2.976367212	-0.061035156	0.061035156	0	2.769409146	-8.705395468	1.655664038	0.061035156	-0.12207031	0	2.874682608	9.51169429	3.10317392	-0.061035156	-0.12207031	0	-9.789233426000001	-0.0885253894	-0.699829074	0	-0.061035156	0	0.6914550720000001	9.77368161	1.662841754	-0.061035156	-0.061035156	0	1.5779052520000003	9.693530252	-0.5825927716	0	0	0	1539957389.614
-8.638403060000002	-3.7288329680000003	-3.0134521760000004	0	0	0	2.778979532	-8.65036592	1.7023192900000002	0	-0.18310547	-0.061035156	2.8914307100000003	9.5021241	3.101977536	-0.061035156	-0.12207031	-0.061035156	-9.790429712	-0.10886230040000001	-0.6830810700000001	-0.061035156	-0.061035156	-0.061035156	0.718969748	9.749755890000001	1.6544677520000002	0	-0.061035156	0	1.582690396	9.645678420000001	-0.6041259784	0	0	0	1539957389.654
-8.632422120000001	-3.741992212	-3.0182373200000003	-0.061035156	-0.061035156	0	2.8411866	-8.65515126	1.656860324	-0.061035156	-0.061035156	-0.061035156	2.89382338	9.512890380000002	3.0947998200000004	-0.061035156	-0.061035156	-0.061035156	-9.801196580000001	-0.1208251996	-0.663940396	0	-0.061035156	-0.061035156	0.7560547120000001	9.76411142	1.6496826080000002	-0.061035156	0	0	1.5599609620000003	9.687548920000001	-0.5778076080000001	0	-0.061035156	0	1539957389.694
-8.628832968000001	-3.7324219240000005	-2.9632079680000003	0	-0.061035156	0	2.77419429	-8.68745108	1.5575683900000001	0	-0.061035156	-0.061035156	2.8890380400000004	9.527246106	3.104370108	-0.12207031	-0.12207031	-0.061035156	-9.81315944	-0.1208251996	-0.649584964	-0.061035156	-0.061035156	0	0.7524658540000001	9.782055710000002	1.6484863220000001	0	0	0	1.5767089660000002	9.686352340000001	-0.5526855432	0	0	-0.061035156	1539957389.734
-8.5917482	-3.7072998200000002	-2.9907226440000003	-0.061035156	0	-0.061035156	2.775390576	-8.646777160000001	1.540820288	0	-0.061035156	-0.061035156	2.9045898560000003	9.479394568	3.09121106	-0.061035156	-0.18310547	-0.061035156	-9.8083741	-0.11005859620000001	-0.6531738220000001	-0.061035156	-0.061035156	0	0.73332518	9.75214856	1.637719748	0	-0.061035156	0	1.5731201080000001	9.693530252	-0.5861816394	0	0	-0.061035156	1539957389.774
-8.61926268	-3.753955072	-2.9739746400000002	0	-0.061035156	0	2.787353534	-8.6348143	1.5731201080000001	-0.061035156	0	0	2.9739746400000002	9.46743161	3.064892572	-0.061035156	-0.061035156	-0.061035156	-9.786840560000002	-0.1064697284	-0.648388678	0	-0.061035156	-0.061035156	0.7464843750000001	9.72702626	1.6281494600000002	0	-0.061035156	0	1.582690396	9.669604532000001	-0.5957519568	-0.061035156	-0.061035156	-0.061035156	1539957389.814
-8.616870108	-3.7180663940000005	-2.9847412140000005	0	0	0	2.75625	-8.62045926	1.58747554	-0.061035156	-0.061035156	-0.061035156	2.934497104	9.463842752000001	3.0469483800000003	-0.061035156	0	-0.061035156	-9.785644568	-0.1064697284	-0.6328369110000001	0	-0.061035156	-0.061035156	0.770410144	9.73659694	1.642504892	0	-0.061035156	0	1.622167932	9.657641574000001	-0.5790038940000001	0	0	0	1539957389.854
-8.638403060000002	-3.726440396	-3.0002929320000002	0	0	-0.061035156	2.7359130400000002	-8.640795926000001	1.5779052520000003	-0.061035156	0	-0.061035156	2.9081787140000004	9.49733876	3.0433594240000006	-0.061035156	-0.12207031	-0.061035156	-9.801196580000001	-0.1040771466	-0.6232665740000001	0	0	-0.061035156	0.758447284	9.746167032	1.6317382200000001	0	0	-0.061035156	1.56953125	9.673193390000002	-0.6017333966	-0.061035156	-0.061035156	0	1539957389.894
-8.61328125	-3.7276367800000005	-2.9572264400000003	0	0	0	2.7275389400000005	-8.668310700000001	1.580297824	-0.061035156	0	0	2.951245108	9.504516574	3.05053714	0	-0.061035156	-0.061035156	-9.810766280000001	-0.113647464	-0.6268554712000001	0	0	-0.061035156	0.7440917932000001	9.770092752000002	1.6329346040000001	0	-0.061035156	-0.061035156	1.5958496400000002	9.683960160000002	-0.573022464	-0.061035156	-0.061035156	-0.061035156	1539957389.934
-8.604907248	-3.7204589660000003	-2.9620117800000005	0	0.061035156	0	2.743090854	-8.653955072	1.582690396	-0.061035156	0	0	2.9165527160000004	9.506909440000001	3.0768554320000003	0	-0.061035156	-0.061035156	-9.80358876	-0.11843261780000001	-0.6364257788	0	0	-0.061035156	0.7369140380000001	9.77128894	1.655664038	0	-0.061035156	-0.061035156	1.5970459260000003	9.681567392	-0.5837890576	-0.061035156	0	0	1539957389.974
-8.61567392	-3.7324219240000005	-2.9859375000000004	0	0	-0.061035156	2.75983876	-8.61447734	1.604223642	-0.061035156	0	0	2.899804712	9.496142572	3.1127441100000004	0	-0.061035156	-0.061035156	-9.788037140000002	-0.1315917932	-0.6759033540000001	0	0	-0.061035156	0.75964357	9.753344748	1.650878894	0	-0.061035156	-0.061035156	1.565942392	9.67438948	-0.5646484424	-0.061035156	-0.061035156	-0.061035156	1539957390.014
-8.63601088	-3.71926268	-2.9990966460000004	0	0.061035156	0	2.807690396	-8.640795926000001	1.58388678	-0.061035156	0	0	2.878271466	9.49255342	3.140258786	0	0	-0.061035156	-9.801196580000001	-0.13757324280000002	-0.6543701080000001	0	0	-0.061035156	0.745288089	9.74257788	1.6353271760000003	0	0	-0.061035156	1.594653354	9.677978240000002	-0.5586669928	-0.061035156	0	0	1539957390.054
-8.6348143	-3.685766574	-3.027807608	0	0	-0.061035156	2.830419928	-8.683862320000001	1.58388678	-0.061035156	0	0	2.872290036	9.516479532	3.1486327880000005	0	-0.061035156	-0.061035156	-9.791625900000001	-0.15551757200000002	-0.647192392	-0.061035156	0	-0.061035156	0.773999002	9.77607428	1.644897464	0	-0.061035156	-0.061035156	1.585082968	9.69113768	-0.5634521466	-0.061035156	-0.061035156	-0.061035156	1539957390.094
-8.647973740000001	-3.714477536	-3.0313964660000003	0	-0.12207031	-0.061035156	2.795727536	-8.70898462	1.57551268	-0.061035156	-0.061035156	-0.061035156	2.9010009000000005	9.491357428	3.158203076	0	0	-0.061035156	-9.82751448	-0.1674804712	-0.6316406250000001	-0.061035156	0	-0.061035156	0.775195288	9.760522660000001	1.6999267180000002	-0.061035156	0	-0.061035156	1.57551268	9.650463760000001	-0.5634521466	-0.061035156	-0.12207031	-0.061035156	1539957390.134
-8.58098143	-3.6977295320000003	-3.00986322	0	0	-0.061035156	2.73830571	-8.65515126	1.617382788	-0.061035156	-0.061035156	-0.061035156	2.86152356	9.504516574	3.152221646	-0.061035156	0.061035156	-0.061035156	-9.80358876	-0.1579101538	-0.6615478240000001	-0.061035156	0	-0.061035156	0.7871582068	9.76291484	1.66044928	-0.061035156	0	-0.061035156	1.667626996	9.681567392	-0.5514892572000001	-0.061035156	0	-0.061035156	1539957390.174
-8.652759080000001	-3.714477536	-3.027807608	-0.061035156	-0.18310547	-0.061035156	2.6976317900000004	-8.66472194	1.638916034	-0.12207031	0.061035156	0	2.845971646	9.51169429	3.1641846040000003	0	0	-0.12207031	-9.756933606	-0.1579101538	-0.693847644	-0.061035156	0	-0.061035156	0.7560547120000001	9.756933606	1.6496826080000002	-0.061035156	0	-0.061035156	1.6329346040000001	9.640893570000001	-0.5323486420000001	-0.061035156	0	-0.061035156	1539957390.214
-8.618066394000001	-3.744384784	-2.9548339660000003	-0.061035156	0	-0.061035156	2.721557608	-8.720947480000001	1.6030273560000001	-0.061035156	0	0.061035156	2.8890380400000004	9.55117212	3.160595746	-0.061035156	0	-0.12207031	-9.77966304	-0.17465820680000002	-0.6854736419999999	-0.061035156	0	-0.061035156	0.6723144568000001	9.77128894	1.6724121400000003	-0.061035156	0	-0.061035156	1.6137939300000002	9.636108426000002	-0.5562744110000001	0	-0.061035156	-0.061035156	1539957390.254
-8.608496106	-3.7862548920000005	-2.95961911	0	-0.061035156	-0.061035156	2.767016574	-8.748461960000002	1.6030273560000001	0	-0.061035156	0	2.8926269959999997	9.579882788	3.14504393	-0.061035156	0	-0.061035156	-9.81196286	-0.16987304320000002	-0.6735107428000001	-0.061035156	0	-0.061035156	0.6962402160000001	9.81315944	1.681982428	-0.061035156	-0.061035156	-0.061035156	1.6114013580000002	9.70429712	-0.5562744110000001	-0.061035156	0	-0.061035156	1539957390.294
-8.584570288	-3.7515625000000004	-2.9847412140000005	-0.061035156	-0.061035156	-0.061035156	2.7658202880000005	-8.713769568	1.594653354	0	0	-0.061035156	2.878271466	9.527246106	3.129492212	-0.061035156	0	-0.061035156	-9.790429712	-0.1674804712	-0.693847644	-0.061035156	0	-0.061035156	0.7129882787999999	9.82033696	1.715478534	-0.061035156	0	-0.061035156	1.562353534	9.666015380000001	-0.52995607	-0.061035156	-0.061035156	-0.061035156	1539957390.334
-8.60251448	-3.782666034	-2.960815396	0	0	-0.061035156	2.7227538940000002	-8.689843750000001	1.56354982	0	-0.061035156	0	2.8483641200000003	9.500927520000001	3.131884784	-0.061035156	0.061035156	-0.061035156	-9.78444838	-0.173461911	-0.708203125	-0.061035156	0	-0.061035156	0.7225586060000001	9.759326080000001	1.6843750000000002	-0.12207031	0	0	1.5384277160000002	9.67438948	-0.5335449280000001	-0.061035156	-0.061035156	-0.061035156	1539957390.374
-8.60251448	-3.7659179320000007	-2.969189496	-0.061035156	-0.061035156	-0.061035156	2.751464856	-8.662329074	1.550390576	-0.061035156	-0.061035156	0	2.8088867800000004	9.506909440000001	3.1282959260000003	-0.061035156	0.061035156	-0.12207031	-9.796411240000001	-0.154321286	-0.732128894	-0.061035156	0	-0.061035156	0.6914550720000001	9.74138179	1.6664307100000002	-0.061035156	0	0	1.6161865020000004	9.66481929	-0.5263671924000001	0	0	-0.061035156	1539957390.414
-8.630029254	-3.7683105040000004	-3.0014891200000005	-0.061035156	-0.061035156	-0.061035156	2.757446286	-8.714965560000001	1.503735324	0	-0.061035156	-0.061035156	2.78017572	9.542798020000001	3.092407248	-0.12207031	-0.12207031	-0.18310547	-9.79880342	-0.1866210962	-0.7141846040000002	-0.061035156	0.061035156	-0.061035156	0.6615478240000001	9.72702626	1.697534146	-0.061035156	0	-0.061035156	1.547998004	9.68515625	-0.54191893	-0.061035156	0	-0.061035156	1539957390.454
-8.601318390000001	-3.78027356	-2.9572264400000003	0	-0.12207031	-0.061035156	2.783764676	-8.719750900000001	1.5156982820000002	0	-0.061035156	-0.061035156	2.8124755400000003	9.48896466	3.0720702880000004	-0.12207031	-0.061035156	-0.12207031	-9.788037140000002	-0.1997802716	-0.7309326080000002	-0.061035156	0.061035156	-0.061035156	0.642407248	9.72822284	1.70471196	-0.061035156	0	-0.061035156	1.567138678	9.686352340000001	-0.539526358	-0.061035156	-0.061035156	-0.061035156	1539957390.494
-8.58098143	-3.7814697480000006	-2.987133786	-0.061035156	0.061035156	-0.061035156	2.777783246	-8.662329074	1.5958496400000002	0.061035156	0.18310547	0	2.7729980040000006	9.491357428	3.0720702880000004	-0.061035156	0	-0.061035156	-9.778466754	-0.21413574280000003	-0.740502896	-0.061035156	0	-0.061035156	0.659155252	9.76411142	1.732226538	-0.061035156	-0.061035156	0	1.5683349640000002	9.69113768	-0.5263671924000001	-0.061035156	0	-0.061035156	1539957390.534
-8.618066394000001	-3.8065917540000007	-2.942871106	0.061035156	-0.061035156	-0.061035156	2.6354248200000003	-8.665917932000001	1.680786142	-0.18310547	-0.18310547	0	2.7706054320000004	9.463842752000001	3.0768554320000003	0	0.061035156	0	-9.79401857	-0.2225097644	-0.7225586060000001	-0.061035156	0	0	0.6759033540000001	9.75214856	1.757348642	-0.061035156	0	-0.061035156	1.5300537140000001	9.677978240000002	-0.5646484424	-0.061035156	-0.061035156	-0.061035156	1539957390.574
-8.584570288	-3.785058606	-2.948852536	0	0.12207031	-0.061035156	2.7179687500000003	-8.694628894000001	1.488183606	-0.30517578	0	0.061035156	2.743090854	9.491357428	3.063696286	0	0	0	-9.79880342	-0.19738769960000002	-0.75366214	-0.12207031	0	0	0.6328369110000001	9.7318116	1.756152356	-0.061035156	0	-0.061035156	1.5910644960000002	9.69472644	-0.517993161	-0.061035156	0	-0.061035156	1539957390.614
-8.577392572	-3.7431884000000006	-2.95363768	0	-0.12207031	-0.12207031	2.60671376	-8.66352536	1.3242920320000002	-0.12207031	0	0.12207031	2.7167724640000004	9.43513179	3.05053714	-0.061035156	0.061035156	0.061035156	-9.834692000000002	-0.15192871400000002	-0.678295926	0	0	0	0.594555661	9.705493210000002	1.7214599640000001	-0.061035156	0	-0.061035156	1.565942392	9.686352340000001	-0.5096191394	-0.061035156	-0.061035156	-0.061035156	1539957390.654
-8.51638179	-3.6151855040000007	-2.878271466	0.061035156	0.24414062	-0.24414062	2.42368161	-8.58696286	1.33984375	0.12207031	-0.24414062	0.12207031	2.5875733800000003	9.262865920000001	2.85913089	0.061035156	-0.18310547	0.12207031	-9.902880399999999	-0.2380615216	-0.4761230432	0	0.12207031	0.061035156	0.5778076080000001	9.512890380000002	1.7776855040000001	-0.061035156	-0.24414062	-0.18310547	1.491772464	9.680371106	-0.49885253600000007	-0.061035156	-0.061035156	-0.061035156	1539957390.694
-8.781957968	-3.7300292540000006	-3.12111821	0.061035156	0.061035156	-0.18310547	2.4344482820000004	-8.57380342	1.388891574	-0.061035156	-0.18310547	0.24414062	2.616284146	9.573901260000001	2.830419928	0.24414062	-0.18310547	-0.061035156	-9.782055710000002	-0.2643798822	-0.6830810700000001	-0.061035156	0.12207031	0	0.8158691100000001	9.81435504	1.7872558900000002	0	-0.30517578	-0.30517578	1.5025390379999999	9.673193390000002	-0.46416014400000005	-0.061035156	-0.061035156	-0.12207031	1539957390.734
-8.758032248000001	-3.85444339	-3.0744628600000006	-0.061035156	0	0	2.56723642	-8.756836060000001	1.56354982	-0.18310547	0	0.48828125	2.7825683900000002	9.838280760000002	3.06848143	0.30517578	0.18310547	-0.30517578	-9.6636232	-0.0885253894	-0.915161142	-0.061035156	-0.061035156	-0.061035156	0.75366214	10.11103534	1.6592528960000001	0.061035156	0.061035156	-0.24414062	1.546801718	9.719848740000002	-0.5467041034000001	0	-0.061035156	-0.18310547	1539957390.774
-8.69223642	-3.8640135800000004	-3.048144568	-0.061035156	-0.12207031	0.12207031	2.8555420320000002	-8.864501800000001	1.567138678	-0.24414062	0	0.48828125	2.8854492800000004	9.92321736	3.2862060700000004	0.12207031	0.18310547	-0.18310547	-9.6385009	-0.02990722644	-1.02761232	0	-0.18310547	-0.061035156	0.2572021466	10.012939300000001	1.594653354	-0.061035156	-0.12207031	-0.061035156	1.6532714660000003	9.700707968000001	-0.5849853534	0	0	-0.18310547	1539957390.814
-8.450586060000001	-3.8807617800000003	-2.948852536	-0.061035156	-0.061035156	0.18310547	3.03020018	-8.92910144	1.56354982	-0.18310547	0	0	2.83640126	9.864599640000002	3.2909912140000004	-0.12207031	-0.12207031	0	-9.614575180000001	-0.05861816394	-1.043164038	0.061035156	-0.24414062	-0.12207031	0.0095703125	9.908862319999999	1.685571286	-0.18310547	-0.4272461	0	1.81716304	9.67917482	-0.5132080072	0	0.12207031	-0.18310547	1539957390.854
-8.47451178	-3.8711913940000002	-2.9907226440000003	-0.061035156	0.12207031	0.18310547	2.9141601440000002	-8.943457068	1.5491942900000002	-0.061035156	0	-0.36621094	2.7550537140000007	9.686352340000001	3.2921875000000003	-0.24414062	-0.061035156	0.061035156	-9.636108426000002	-0.13757324280000002	-0.9414794928000001	0.12207031	-0.36621094	-0.12207031	0.3612792932	9.859814300000002	1.726245108	-0.30517578	-0.4272461	0.061035156	1.714282248	9.614575180000001	-0.454589856	-0.061035156	0	-0.061035156	1539957390.894
-8.58815944	-3.85444339	-3.12111821	-0.061035156	0	0.12207031	2.7119873200000004	-8.82023912	1.4977538940000001	0.12207031	-0.061035156	-0.4272461	2.7012207459999997	9.450683606	3.213232428	-0.24414062	0	-0.061035156	-9.77966304	-0.21413574280000003	-0.784765625	0.061035156	-0.36621094	-0.061035156	0.663940396	9.6983152	1.7752929320000002	-0.24414062	-0.30517578	0.12207031	1.5085204680000002	9.676782248	-0.52995607	-0.061035156	0	-0.061035156	1539957390.934
-8.55107428	-3.8101807100000005	-3.06848143	-0.12207031	-0.061035156	0.061035156	2.566040036	-8.73410643	1.4702392180000001	0.12207031	-0.12207031	-0.30517578	2.7119873200000004	9.482983426	3.1761474640000005	-0.24414062	-0.061035156	-0.12207031	-9.816748200000001	-0.2619873004	-0.687866214	0.061035156	-0.30517578	-0.061035156	0.778784146	9.70429712	1.8075927520000004	-0.24414062	-0.18310547	0.18310547	1.37214357	9.7150634	-0.539526358	-0.061035156	-0.061035156	-0.061035156	1539957390.974
-8.521167032000001	-3.7611327880000003	-2.976367212	-0.061035156	0	0.061035156	2.501440396	-8.61926268	1.429565396	0.12207031	-0.061035156	-0.18310547	2.751464856	9.505712860000001	3.1534179320000004	-0.30517578	-0.061035156	-0.12207031	-9.82272914	-0.248828125	-0.6232665740000001	0.061035156	-0.30517578	-0.061035156	0.7213623200000001	9.69951178	1.783667032	-0.18310547	-0.18310547	0.12207031	1.3087402160000001	9.7318116	-0.54191893	-0.061035156	0	-0.12207031	1539957391.014
-8.54748552	-3.7874510800000003	-3.0134521760000004	0	0.12207031	0.061035156	2.501440396	-8.61926268	1.429565396	0.12207031	-0.061035156	-0.18310547	2.7658202880000005	9.504516574	3.0864257200000003	-0.30517578	-0.24414062	-0.061035156	-9.80358876	-0.1854248004	-0.576611322	0.061035156	-0.30517578	-0.061035156	0.5993408246	9.681567392	1.7884521760000003	-0.12207031	-0.24414062	0.12207031	1.374536142	9.701904254	-0.492871106	0	-0.061035156	-0.12207031	1539957391.054
-8.606103240000001	-3.791040036	-3.092407248	0	-0.18310547	0.061035156	2.471533246	-8.680273560000002	1.3063476440000001	0.061035156	-0.061035156	-0.12207031	2.79213858	9.54399411	3.0050780759999998	-0.24414062	-0.24414062	-0.061035156	-9.8251223	-0.1579101538	-0.5490966754000001	0.12207031	-0.24414062	-0.061035156	0.6005371106	9.723437500000001	1.8075927520000004	-0.18310547	-0.30517578	0.12207031	1.516894568	9.70310054	-0.5024413940000001	-0.061035156	-0.061035156	-0.061035156	1539957391.094
-8.56184056	-3.71328125	-3.051733426	-0.061035156	0	0.061035156	2.644995108	-8.65874002	1.353002896	0.061035156	0.12207031	-0.12207031	2.72036142	9.48896466	2.93330072	-0.18310547	-0.24414062	-0.061035156	-9.79401857	-0.2081542932	-0.5120117212	0.12207031	-0.24414062	-0.061035156	0.7488769568000001	9.755737320000001	1.7812744600000001	-0.18310547	-0.30517578	0.12207031	1.43435054	9.69113768	-0.5048339856	0	0.061035156	-0.061035156	1539957391.134
-8.608496106	-3.73122554	-3.0744628600000006	0	-0.12207031	0	2.5433105040000004	-8.69223642	1.43076178	-0.18310547	-0.061035156	0	2.7143798920000006	9.404028060000002	2.902197284	-0.12207031	-0.24414062	-0.18310547	-9.810766280000001	-0.288305661	-0.47492675720000005	0.061035156	-0.24414062	-0.061035156	0.7967285340000001	9.689941394000002	1.8506591460000001	-0.061035156	-0.18310547	0	1.25729982	9.6983152	-0.5132080072	-0.061035156	-0.12207031	-0.061035156	1539957391.174
-8.59055162	-3.6929442900000002	-3.011059604	0	-0.061035156	0	2.55527356	-8.698217752000001	1.409228534	-0.30517578	-0.24414062	0	2.7729980040000006	9.413598740000001	2.8986084260000005	-0.061035156	-0.12207031	-0.12207031	-9.80717752	-0.2895019568	-0.4486083966	0.061035156	-0.18310547	-0.061035156	0.7907471040000001	9.669604532000001	1.8530517180000001	-0.061035156	-0.18310547	0	1.3637695680000002	9.7150634	-0.517993161	0	-0.12207031	-0.061035156	1539957391.214
-8.616870108	-3.6642334260000005	-3.092407248	-0.061035156	-0.061035156	0	2.70361322	-8.72333966	1.18671875	-0.18310547	-0.24414062	0.061035156	2.79213858	9.43632788	2.9775634	0	-0.061035156	-0.061035156	-9.79401857	-0.288305661	-0.42229003600000004	0	-0.18310547	0	0.80390625	9.701904254	1.906884784	-0.061035156	-0.18310547	-0.061035156	1.4331542540000002	9.687548920000001	-0.48090820680000007	-0.061035156	-0.061035156	-0.061035156	1539957391.254
-8.6599366	-3.6618408540000003	-3.0744628600000006	-0.061035156	-0.12207031	0	2.6485839660000003	-8.77238768	1.258496106	0.18310547	-0.30517578	0	2.7825683900000002	9.463842752000001	3.0804442900000004	0	-0.061035156	-0.061035156	-9.81196286	-0.288305661	-0.41870117800000006	0	-0.18310547	0	0.7883544928000001	9.705493210000002	1.8985107820000002	-0.061035156	-0.18310547	-0.061035156	1.4427246400000002	9.71147464	-0.5096191394	0	0	-0.061035156	1539957391.294
-8.585766574	-3.625952176	-2.9990966460000004	-0.12207031	0	-0.061035156	2.5947509	-8.76760234	1.4247802520000001	0.18310547	-0.36621094	0	2.77419429	9.46743161	3.1390625	0.061035156	-0.12207031	-0.061035156	-9.82272914	-0.2930908246	-0.39238280760000005	0	-0.12207031	0	0.784765625	9.688745108	1.8410888580000002	0	-0.18310547	-0.061035156	1.437939496	9.69592302	-0.5120117212	0	0	-0.061035156	1539957391.334
-8.61328125	-3.66303714	-3.07805162	-0.12207031	-0.061035156	-0.061035156	2.73830571	-8.747265380000002	1.605419928	-0.061035156	-0.30517578	-0.061035156	2.8041014400000006	9.46145018	3.1916992800000004	0.061035156	-0.12207031	-0.061035156	-9.80598192	-0.3194091754	-0.38999023560000007	-0.061035156	-0.12207031	0	0.8194580072000001	9.673193390000002	1.8793701080000003	0	-0.24414062	-0.061035156	1.393676718	9.7066893	-0.5191894568000001	0	0	-0.12207031	1539957391.374
-8.616870108	-3.71328125	-3.0182373200000003	-0.12207031	-0.12207031	-0.061035156	2.830419928	-8.748461960000002	1.546801718	-0.061035156	-0.30517578	-0.061035156	2.8328125	9.45666484	3.21203624	0.061035156	-0.12207031	-0.061035156	-9.81315944	-0.3002685504	-0.3732421924	-0.12207031	-0.12207031	0	0.84816893	9.661230432000002	1.9009033540000002	0	-0.18310547	-0.061035156	1.3685547120000001	9.697119110000001	-0.531152356	0	0	-0.12207031	1539957391.414
-8.604907248	-3.696533246	-3.017041034	-0.12207031	-0.061035156	-0.061035156	2.7945312500000004	-8.74367662	1.3864990020000003	-0.12207031	-0.061035156	-0.061035156	2.8914307100000003	9.480590560000001	3.2503173920000004	0	0	-0.061035156	-9.789233426000001	-0.23327636780000002	-0.3995605432	-0.12207031	-0.12207031	0	0.8744873200000001	9.688745108	1.8530517180000001	0	-0.12207031	-0.061035156	1.4451172120000002	9.677978240000002	-0.5215820288	0	0.061035156	-0.061035156	1539957391.454
-8.630029254	-3.73122554	-3.0469483800000003	-0.18310547	-0.12207031	-0.061035156	2.775390576	-8.725732428	1.387695288	0.061035156	-0.18310547	-0.12207031	2.884252896	9.506909440000001	3.2634764400000003	-0.061035156	-0.061035156	0	-9.7832518	-0.2189208966	-0.37204589660000004	-0.12207031	-0.12207031	0	0.8374023560000001	9.693530252	1.83151857	0	-0.061035156	0	1.331469748	9.734204074	-0.5072265576	0	0.061035156	-0.12207031	1539957391.494
-8.61328125	-3.7336182100000004	-3.007470746	-0.061035156	-0.18310547	-0.061035156	2.7299316100000004	-8.728125	1.449902356	0.12207031	-0.24414062	-0.12207031	2.9261230040000004	9.536816394	3.249121106	-0.12207031	-0.061035156	0.061035156	-9.80717752	-0.20935058900000003	-0.3505126800000001	-0.061035156	-0.12207031	0	0.7883544928000001	9.724634080000001	1.830322284	0.061035156	0	0.061035156	1.3422363220000002	9.7066893	-0.515600589	0	0	-0.12207031	1539957391.534
-8.5833741	-3.7384033540000003	-2.9799560700000005	-0.12207031	0.061035156	-0.061035156	2.7478759000000004	-8.730517572	1.47263179	0.061035156	-0.18310547	-0.18310547	2.89741214	9.522461060000001	3.220410144	-0.12207031	-0.061035156	0.12207031	-9.8	-0.2177246106	-0.308642572	-0.061035156	-0.12207031	0	0.7799804712000001	9.71147464	1.832714856	0	-0.061035156	0.061035156	1.337451178	9.733007788	-0.5203857428	0	0.061035156	-0.061035156	1539957391.574
-8.62404802	-3.7527587860000002	-3.0182373200000003	-0.061035156	-0.12207031	-0.061035156	2.7275389400000005	-8.716162140000002	1.391284146	0.061035156	-0.061035156	-0.061035156	2.854345746	9.514086960000002	3.1905028960000004	-0.12207031	-0.061035156	0.12207031	-9.79880342	-0.2177246106	-0.29667969240000003	-0.061035156	-0.12207031	0	0.8134765380000001	9.71027806	1.830322284	0.061035156	0	0.061035156	1.2704589660000003	9.723437500000001	-0.5048339856	0	0	-0.12207031	1539957391.614
-8.59892572	-3.7240478240000003	-3.0182373200000003	-0.061035156	0	-0.061035156	2.6665283540000004	-8.69103984	1.362573282	0.061035156	-0.061035156	-0.061035156	2.77419429	9.49255342	3.1330810700000002	-0.12207031	0	0.061035156	-9.81914038	-0.1854248004	-0.2823242212	-0.061035156	-0.12207031	0	0.833813498	9.709082068	1.790844748	0.061035156	0	0.061035156	1.2788329680000001	9.721044928000001	-0.5431152356000001	0	0	-0.12207031	1539957391.654
-8.61567392	-3.7096923920000004	-3.04455571	-0.061035156	0	-0.061035156	2.6916503600000006	-8.681469748	1.375732428	0	-0.061035156	0	2.7454834260000003	9.496142572	3.081640576	-0.061035156	-0.061035156	0.061035156	-9.85742212	-0.1997802716	-0.2524169928	-0.061035156	-0.061035156	0	0.850561502	9.7318116	1.796826178	0.061035156	0	0.061035156	1.258496106	9.743774460000001	-0.5359375000000001	0	0	-0.12207031	1539957391.694
-8.589355432000001	-3.7228514400000003	-3.057714856	-0.061035156	-0.061035156	-0.12207031	2.6772949280000002	-8.70061052	1.35419928	-0.061035156	-0.12207031	0	2.7526612400000006	9.522461060000001	3.057714856	-0.061035156	-0.061035156	0.061035156	-9.82871106	-0.17944336060000002	-0.24643554320000002	-0.061035156	-0.061035156	0	0.80988768	9.76770018	1.81716304	0	0	0	1.23696286	9.718652160000001	-0.5455078076000001	0	-0.061035156	-0.12207031	1539957391.734
-8.58217752	-3.7563476440000003	-3.0625	-0.061035156	0	-0.061035156	2.68566893	-8.66950679	1.3673584260000002	-0.061035156	-0.12207031	0	2.7155760800000004	9.49853534	3.0601074280000002	-0.061035156	0	0	-9.82871106	-0.16987304320000002	-0.2643798822	-0.061035156	0	0	0.838598642	9.770092752000002	1.7812744600000001	0	0	0	1.207055661	9.724634080000001	-0.5670410144	0.061035156	-0.061035156	-0.12207031	1539957391.773
-8.571411240000002	-3.7455810700000005	-3.0768554320000003	-0.061035156	-0.18310547	-0.061035156	2.670117212	-8.665917932000001	1.3984619600000001	-0.061035156	-0.12207031	0	2.6880616	9.480590560000001	3.064892572	-0.061035156	-0.061035156	-0.061035156	-9.82272914	-0.154321286	-0.288305661	-0.12207031	0	0	0.8254394568000001	9.71745607	1.7274413940000002	0	0.061035156	0	1.2788329680000001	9.713867212	-0.5778076080000001	0	-0.061035156	-0.12207031	1539957391.813
-8.545092752	-3.7240478240000003	-3.02421875	-0.061035156	0	-0.061035156	2.7143798920000006	-8.718554712000001	1.4056396760000003	-0.12207031	-0.061035156	0	2.739501996	9.477001800000002	3.0876221040000003	-0.061035156	-0.061035156	-0.061035156	-9.778466754	-0.11604003600000001	-0.32060547120000005	-0.061035156	0	0	0.7500732428000001	9.683960160000002	1.70471196	0	0	-0.061035156	1.3446288940000002	9.67558606	-0.5467041034000001	0	0	-0.061035156	1539957391.853
-8.63601088	-3.7599366	-3.0708741	0	-0.061035156	-0.061035156	2.6904540740000003	-8.698217752000001	1.3924804320000002	-0.12207031	-0.061035156	0	2.77419429	9.500927520000001	3.069677716	-0.061035156	-0.061035156	-0.12207031	-9.8083741	-0.1303955072	-0.2942871106	-0.061035156	0	0	0.724951178	9.69592302	1.698730432	0.061035156	0	-0.061035156	1.2668701080000002	9.689941394000002	-0.5885742212	0	0	-0.061035156	1539957391.893
-8.584570288	-3.77548822	-3.0672851440000004	-0.061035156	-0.061035156	-0.061035156	2.652172824	-8.771191394	1.4403320680000002	-0.12207031	-0.061035156	0	2.8064941100000005	9.555957068	3.0720702880000004	0	-0.24414062	-0.061035156	-9.801196580000001	-0.095703125	-0.31342773560000003	-0.061035156	0	0	0.7608398560000001	9.786840560000002	1.7106933900000003	0.061035156	0	-0.061035156	1.24294429	9.73061502	-0.5861816394	0	0	-0.061035156	1539957391.933
-8.610888580000001	-3.7611327880000003	-3.0672851440000004	0	-0.061035156	-0.061035156	2.6497802520000002	-8.76401358	1.4582763580000002	-0.12207031	-0.061035156	0	2.895019568	9.54997554	3.081640576	0	-0.12207031	-0.061035156	-9.81315944	-0.08732910340000001	-0.324194339	-0.061035156	0	0	0.7416992212000001	9.8083741	1.6891601440000001	0	-0.061035156	-0.061035156	1.2668701080000002	9.712670926000001	-0.5813964856000001	0	0	-0.061035156	1539957391.973
-8.55107428	-3.7647216460000004	-3.00627446	0	0	-0.061035156	2.72395018	-8.718554712000001	1.4822021760000001	-0.061035156	0	0.061035156	2.8830566100000006	9.505712860000001	3.093603534	0	-0.12207031	-0.061035156	-9.795214660000001	-0.1112548822	-0.3337646466	-0.061035156	0	0	0.7871582068	9.759326080000001	1.6736084260000001	0	-0.061035156	-0.061035156	1.19270018	9.73540036	-0.5993408246	0	0	-0.061035156	1539957392.013
-8.589355432000001	-3.7683105040000004	-3.069677716	0	-0.061035156	0	2.7502685700000002	-8.704199280000001	1.4869873200000001	-0.061035156	0	0	2.9237304320000006	9.506909440000001	3.1103514400000005	0	-0.12207031	-0.061035156	-9.792822480000002	-0.10168457460000001	-0.34572753600000006	0	0	0	0.805102536	9.7401857	1.6592528960000001	0	0	-0.061035156	1.193896466	9.72224092	-0.6208740020000001	0	-0.061035156	-0.061035156	1539957392.053
-8.595336960000001	-3.7503662140000005	-3.0732665740000003	0	-0.061035156	-0.061035156	2.709594748	-8.72692842	1.429565396	0.061035156	-0.12207031	-0.061035156	2.95363768	9.5104982	3.129492212	-0.061035156	-0.061035156	0	-9.80598192	-0.0693847644	-0.34812010800000004	0	0	0	0.775195288	9.724634080000001	1.6520751800000002	0	-0.061035156	-0.061035156	1.2632812500000001	9.719848740000002	-0.573022464	0	-0.061035156	0	1539957392.093
-8.60251448	-3.7695067900000003	-2.9799560700000005	0.061035156	0	0	2.76821286	-8.730517572	1.374536142	0.061035156	-0.12207031	-0.061035156	2.9033935700000004	9.52963858	3.116332968	-0.061035156	-0.18310547	0	-9.801196580000001	-0.0980957068	-0.3337646466	0	0	0	0.7775878600000001	9.725830072	1.6317382200000001	0	-0.061035156	0	1.2297851440000003	9.7318116	-0.6017333966	-0.061035156	-0.12207031	0	1539957392.133
-8.596533246000002	-3.7180663940000005	-3.052929712	0	0	-0.061035156	2.8268310700000003	-8.683862320000001	1.388891574	0.061035156	-0.12207031	-0.061035156	2.9225341460000003	9.52006839	3.1151367800000003	-0.061035156	-0.18310547	0	-9.8083741	-0.09450683900000001	-0.324194339	0	0	0	0.8194580072000001	9.778466754	1.6532714660000003	0.061035156	-0.061035156	-0.061035156	1.280029254	9.73061502	-0.5873779254	-0.061035156	0	0	1539957392.173
-8.612085160000001	-3.7551512600000003	-3.0337889400000004	0	-0.12207031	-0.061035156	2.7167724640000004	-8.640795926000001	1.4199951080000002	-0.061035156	0	-0.061035156	2.94526358	9.521264480000001	3.109155252	0	-0.061035156	0	-9.796411240000001	-0.0861328125	-0.33017577880000004	0	0	-0.061035156	0.8314209260000001	9.790429712	1.6544677520000002	0	0	-0.061035156	1.2417480040000002	9.70310054	-0.5981445288	-0.061035156	-0.061035156	0	1539957392.213
-8.596533246000002	-3.7276367800000005	-3.01464856	0	0	-0.061035156	2.7072021760000005	-8.67189946	1.369750998	-0.061035156	0	-0.061035156	2.8926269959999997	9.48776857	3.1103514400000005	-0.061035156	-0.061035156	0	-9.80717752	-0.0885253894	-0.3541015576	0	0	-0.061035156	0.8074951080000001	9.73540036	1.6329346040000001	0	0	-0.061035156	1.2704589660000003	9.719848740000002	-0.5802001800000001	-0.061035156	-0.061035156	0	1539957392.253
-8.6264402	-3.7515625000000004	-3.04455571	0	-0.061035156	-0.061035156	2.76223143	-8.694628894000001	1.403247104	0	0.061035156	-0.061035156	2.8555420320000002	9.505712860000001	3.1079589660000004	-0.061035156	-0.12207031	-0.061035156	-9.792822480000002	-0.1256103534	-0.35649413939999997	0	0	-0.061035156	0.7823730432	9.7318116	1.6281494600000002	0	0	-0.061035156	1.223803714	9.7150634	-0.60651857	-0.061035156	-0.061035156	0	1539957392.293
-8.62763678	-3.7455810700000005	-3.017041034	0	-0.061035156	-0.061035156	2.6904540740000003	-8.72692842	1.43076178	0	0.061035156	-0.061035156	2.8986084260000005	9.527246106	3.093603534	0	-0.12207031	-0.061035156	-9.797607428000001	-0.12202148560000001	-0.37084961060000005	0	0	-0.061035156	0.794335962	9.7832518	1.644897464	0	-0.061035156	-0.061035156	1.259692392	9.71147464	-0.593359375	-0.061035156	-0.061035156	0	1539957392.334
-8.633618210000002	-3.7467773560000004	-3.0134521760000004	0	-0.12207031	-0.061035156	2.7323242800000003	-8.72333966	1.4463134979999999	-0.061035156	-0.061035156	-0.12207031	2.934497104	9.542798020000001	3.125903354	-0.061035156	0	-0.061035156	-9.795214660000001	-0.11005859620000001	-0.381616214	0	0	-0.061035156	0.7967285340000001	9.8	1.6712158540000002	0	-0.061035156	-0.061035156	1.282421924	9.734204074	-0.6077148560000001	-0.061035156	0	0	1539957392.374
-8.571411240000002	-3.762329074	-2.9859375000000004	0	0.061035156	-0.061035156	2.709594748	-8.73291034	1.4606689300000002	-0.061035156	0.12207031	-0.12207031	2.906982428	9.52963858	3.1486327880000005	-0.061035156	-0.061035156	0	-9.786840560000002	-0.10168457460000001	-0.40554199280000003	0	0	-0.061035156	0.770410144	9.788037140000002	1.6496826080000002	-0.061035156	0	-0.061035156	1.282421924	9.70429712	-0.5861816394	0	-0.061035156	0	1539957392.413
-8.5917482	-3.818554712	-3.025415036	0	0	0	2.6210692900000003	-8.72932158	1.41640625	0	0	-0.12207031	2.9273192900000002	9.523657248000001	3.15102536	-0.061035156	-0.061035156	-0.061035156	-9.77966304	-0.113647464	-0.424682608	0	0	-0.061035156	0.75366214	9.7485598	1.605419928	-0.061035156	-0.061035156	0	1.2489257200000001	9.721044928000001	-0.6029296924	-0.061035156	0	-0.061035156	1539957392.453
-8.60251448	-3.8018066100000003	-3.0050780759999998	0	0.061035156	0	2.634228534	-8.69582518	1.447509784	0	-0.061035156	-0.061035156	2.9057862400000003	9.496142572	3.14265126	-0.061035156	-0.12207031	-0.061035156	-9.791625900000001	-0.12321777160000001	-0.4378417932	0	0	-0.061035156	0.8254394568000001	9.76171875	1.6460937500000001	-0.061035156	0	0	1.2895996400000003	9.70429712	-0.5443115216000001	-0.061035156	-0.061035156	0	1539957392.493
-8.641992212	-3.7838623200000003	-3.0206298920000005	0	-0.061035156	0	2.6940429320000003	-8.711376800000002	1.4223876800000002	0	-0.061035156	-0.061035156	2.95961911	9.523657248000001	3.158203076	-0.061035156	-0.061035156	-0.061035156	-9.81315944	-0.1303955072	-0.4330566394	-0.061035156	0	-0.061035156	0.79194339	9.77128894	1.6437011780000002	-0.061035156	0	-0.061035156	1.280029254	9.74736322	-0.5526855432	-0.061035156	-0.061035156	0	1539957392.533
-8.58098143	-3.773095746	-2.9979003600000005	0	-0.061035156	0	2.6964355040000005	-8.738891574	1.393676718	0	0.061035156	-0.061035156	2.9524413940000005	9.540405252000001	3.1689697480000003	-0.061035156	0	-0.061035156	-9.795214660000001	-0.1208251996	-0.439038089	0	0	-0.061035156	0.7692138580000001	9.80239218	1.6245605040000002	-0.061035156	0	0	1.240551718	9.725830072	-0.5658447284000001	-0.061035156	-0.061035156	0	1539957392.573
-8.58217752	-3.7874510800000003	-3.0026855040000004	-0.061035156	0	-0.061035156	2.72036142	-8.716162140000002	1.4403320680000002	-0.061035156	0	-0.061035156	2.9237304320000006	9.503320288000001	3.1737548920000003	-0.12207031	-0.061035156	0	-9.788037140000002	-0.1818359424	-0.4426269568000001	-0.061035156	0	-0.061035156	0.7871582068	9.778466754	1.670019568	-0.061035156	0	0	1.1962890380000002	9.74138179	-0.57421875	-0.061035156	0	0	1539957392.613
-8.59892572	-3.78984375	-2.9703858800000003	0.061035156	-0.061035156	0	2.78017572	-8.73410643	1.485791034	-0.061035156	0	-0.061035156	2.9632079680000003	9.475805710000001	3.1845214660000005	-0.12207031	0	0	-9.81196286	-0.18303222840000002	-0.44980469240000004	-0.061035156	0	-0.061035156	0.80988768	9.755737320000001	1.697534146	-0.061035156	0.061035156	0	1.25729982	9.69592302	-0.5514892572000001	-0.061035156	-0.061035156	0	1539957392.653
-8.553466754	-3.7647216460000004	-2.956030252	-0.061035156	0.061035156	-0.061035156	2.757446286	-8.73291034	1.5156982820000002	0	0.12207031	-0.061035156	2.92971196	9.478198380000002	3.17495108	-0.12207031	0.061035156	0	-9.78444838	-0.18303222840000002	-0.4689453076	-0.061035156	0	-0.061035156	0.8230468750000001	9.744970746000002	1.680786142	-0.061035156	0.061035156	0	1.252514676	9.725830072	-0.5455078076000001	-0.061035156	0	0	1539957392.693
-8.640795926000001	-3.7671141200000005	-3.0002929320000002	0.061035156	-0.061035156	-0.061035156	2.698828076	-8.705395468	1.516894568	0	0	-0.061035156	2.866308606	9.479394568	3.16777356	-0.12207031	-0.061035156	0	-9.80239218	-0.17944336060000002	-0.4605712860000001	-0.061035156	0	-0.061035156	0.762036142	9.734204074	1.693945288	-0.061035156	0.061035156	0	1.272851538	9.682763580000001	-0.534741214	-0.061035156	-0.061035156	0	1539957392.733
-8.5666259	-3.7671141200000005	-2.9990966460000004	-0.061035156	0	-0.061035156	2.7538574280000003	-8.680273560000002	1.4989501800000002	0	0.061035156	-0.061035156	2.85913089	9.471020468	3.14504393	-0.12207031	-0.061035156	0	-9.8179438	-0.2189208966	-0.458178714	-0.061035156	0.061035156	-0.061035156	0.7213623200000001	9.725830072	1.656860324	-0.061035156	0	0	1.28361821	9.743774460000001	-0.5191894568000001	-0.061035156	0	0	1539957392.773
-8.657543930000001	-3.8018066100000003	-2.983544928	0	-0.12207031	-0.061035156	2.76223143	-8.69582518	1.4391357820000001	0	0.061035156	-0.061035156	2.8447753600000003	9.480590560000001	3.0959961060000003	-0.12207031	-0.061035156	-0.061035156	-9.81315944	-0.227294928	-0.48330077880000005	-0.061035156	0.061035156	-0.061035156	0.73332518	9.7401857	1.7106933900000003	-0.061035156	0	0	1.3099365020000002	9.712670926000001	-0.5275634784000001	-0.061035156	-0.061035156	0	1539957392.813
-8.552270468000001	-3.7479737400000004	-2.9464599640000007	-0.061035156	0.061035156	-0.061035156	2.743090854	-8.70180661	1.3984619600000001	0	0.12207031	-0.061035156	2.8447753600000003	9.48896466	3.0828369600000003	-0.061035156	0	0	-9.79880342	-0.2237060504	-0.5060302716	-0.061035156	0.061035156	-0.061035156	0.7285400360000001	9.76291484	1.7406005400000002	-0.061035156	0	0	1.320703076	9.74257788	-0.5191894568000001	-0.061035156	0	0	1539957392.853
-8.606103240000001	-3.78027356	-2.9955077880000003	-0.061035156	0	-0.061035156	2.73830571	-8.70061052	1.3793212860000001	0	0	-0.061035156	2.83640126	9.472216754	3.0732665740000003	-0.061035156	0	0	-9.780859620000001	-0.2524169928	-0.5132080072	-0.061035156	0.061035156	-0.061035156	0.73332518	9.756933606	1.7417969240000002	-0.061035156	0	-0.061035156	1.284814496	9.71027806	-0.540722644	-0.061035156	-0.061035156	0	1539957392.893
-8.597729532	-3.8125733800000003	-2.9273192900000002	0	0	0	2.7478759000000004	-8.69941394	1.378125	0	0.12207031	-0.061035156	2.802905252	9.46743161	3.0828369600000003	0	0	-0.061035156	-9.778466754	-0.27873535340000005	-0.538330072	-0.061035156	0	-0.061035156	0.6986327880000001	9.744970746000002	1.7501709260000002	-0.061035156	0	-0.061035156	1.3039550720000002	9.713867212	-0.534741214	-0.061035156	-0.061035156	0	1539957392.933
-8.570214660000001	-3.791040036	-2.9775634	0	0.18310547	0	2.698828076	-8.716162140000002	1.403247104	0	0.061035156	-0.061035156	2.8220459260000004	9.46264676	3.104370108	0	0.061035156	-0.061035156	-9.77607428	-0.2619873004	-0.538330072	-0.061035156	0	-0.061035156	0.7273437500000001	9.73659694	1.7441894960000002	-0.061035156	0	-0.061035156	1.2895996400000003	9.725830072	-0.5490966754000001	-0.061035156	0	0	1539957392.973
-8.584570288	-3.7683105040000004	-3.011059604	0	0.12207031	0	2.69523912	-8.72692842	1.418798822	0	0	-0.061035156	2.8220459260000004	9.46264676	3.104370108	0	0.061035156	-0.061035156	-9.7832518	-0.2260986322	-0.539526358	-0.061035156	0	-0.061035156	0.7416992212000001	9.756933606	1.7310302520000003	-0.061035156	0	-0.061035156	1.3099365020000002	9.712670926000001	-0.5455078076000001	-0.061035156	-0.061035156	0	1539957393.013
-8.492456070000001	-3.7671141200000005	-2.9739746400000002	0	0.48828125	0	2.6784912140000006	-8.73291034	1.4965576080000003	0	0.061035156	0	2.8220459260000004	9.46264676	3.104370108	0	0.061035156	-0.061035156	-9.795214660000001	-0.27155761780000004	-0.538330072	-0.061035156	0	0	0.716577176	9.7485598	1.7190673920000001	-0.061035156	0	-0.061035156	1.337451178	9.69592302	-0.5203857428	-0.061035156	-0.061035156	0	1539957393.053
-8.632422120000001	-3.78027356	-3.2096435700000003	0.061035156	0.12207031	-0.061035156	2.6258545320000004	-8.68745108	1.4822021760000001	0	0.061035156	0	2.8806639400000003	9.480590560000001	3.213232428	0	0.061035156	-0.12207031	-9.791625900000001	-0.2607910144	-0.5622558606000001	-0.12207031	0.061035156	-0.061035156	0.75964357	9.7318116	1.75495607	-0.12207031	-0.061035156	-0.061035156	1.29558107	9.718652160000001	-0.5048339856	-0.061035156	-0.061035156	0	1539957393.093
-8.57380342	-3.7671141200000005	-3.14504393	-0.061035156	-0.061035156	0	2.6378173920000005	-8.68864766	1.465454074	0	0	0	2.884252896	9.532031250000001	3.289794928	0	0.12207031	-0.12207031	-9.77248552	-0.22849121400000003	-0.5885742212	-0.12207031	0	0	0.7883544928000001	9.795214660000001	1.7633300720000002	-0.061035156	0	-0.061035156	1.3111327879999999	9.72702626	-0.5323486420000001	-0.061035156	-0.12207031	0	1539957393.133
-8.5666259	-3.7695067900000003	-3.0409667540000003	0.061035156	0.30517578	0	2.66174321	-8.698217752000001	1.4391357820000001	0	0	0.061035156	2.8926269959999997	9.49375	3.293383786	-0.12207031	-0.061035156	-0.061035156	-9.7832518	-0.1878173822	-0.592163089	-0.061035156	0	-0.061035156	0.6830810700000001	9.721044928000001	1.6915527160000003	-0.12207031	0	0	1.43076178	9.68515625	-0.5239746106000001	0	-0.061035156	0	1539957393.173
-8.55466304	-3.776684604	-3.1653808900000002	0.061035156	0.12207031	0	2.7371094240000002	-8.68745108	1.408032248	0	0	0.061035156	2.91535643	9.52604982	3.2383545320000002	-0.12207031	-0.061035156	-0.061035156	-9.792822480000002	-0.1806396466	-0.569433606	0	0	-0.061035156	0.65676268	9.744970746000002	1.7023192900000002	-0.061035156	-0.061035156	0	1.418798822	9.718652160000001	-0.531152356	0	0	0	1539957393.213
-8.559448380000001	-3.7599366	-3.2311766200000003	0	0.061035156	0	2.7825683900000002	-8.681469748	1.4570800720000001	-0.061035156	0.061035156	0	2.91535643	9.50930162	3.1641846040000003	-0.12207031	0	0	-9.77128894	-0.2081542932	-0.576611322	-0.061035156	0	-0.061035156	0.7775878600000001	9.7832518	1.7489746400000001	-0.061035156	-0.061035156	0	1.4056396760000003	9.697119110000001	-0.48808594240000003	0	0	0	1539957393.253
-8.518774460000001	-3.7599366	-3.19768071	0	0	0	2.7658202880000005	-8.67070288	1.51928714	-0.061035156	0.12207031	0.061035156	2.895019568	9.46743161	3.1366699280000003	-0.061035156	0	0	-9.77607428	-0.25959472840000003	-0.5598632788000001	-0.061035156	0	-0.061035156	0.7775878600000001	9.7832518	1.7489746400000001	-0.061035156	-0.061035156	0	1.3171142180000002	9.73061502	-0.534741214	-0.061035156	0	0	1539957393.293
-8.5151857	-3.7407959260000005	-3.2144287140000003	0.061035156	0.061035156	0	2.76821286	-8.712573380000002	1.5587646760000002	-0.061035156	0.12207031	0.061035156	2.860327176	9.408813400000001	3.1306884000000004	-0.061035156	0	-0.061035156	-9.81315944	-0.287109375	-0.5514892572000001	-0.12207031	0	-0.061035156	0.7775878600000001	9.7832518	1.7489746400000001	-0.061035156	-0.061035156	0	1.33984375	9.700707968000001	-0.5323486420000001	0	-0.061035156	0	1539957393.333
-8.5498777	-3.69892572	-3.2742432100000003	0	-0.18310547	0	2.7969239200000002	-8.69941394	1.5527832460000002	0	-0.12207031	-0.12207031	2.86152356	9.395654254	3.1282959260000003	0	0	0	-9.782055710000002	-0.26318359620000004	-0.5526855432	-0.12207031	0	0	0.7799804712000001	9.67080072	1.7633300720000002	0	0	0	1.3709472839999999	9.73061502	-0.5084228534	0	-0.061035156	0	1539957393.373
-8.53671875	-3.6534667540000005	-3.1905028960000004	-0.061035156	-0.12207031	-0.061035156	2.757446286	-8.714965560000001	1.5587646760000002	0	-0.061035156	-0.12207031	2.8890380400000004	9.43034694	3.1498290740000003	0	0	0	-9.766503894000001	-0.2380615216	-0.5431152356000001	-0.12207031	0	0	0.765625	9.68515625	1.7752929320000002	0	0.061035156	0	1.4176025360000002	9.69472644	-0.5275634784000001	-0.061035156	-0.061035156	0	1539957393.413
-8.56184056	-3.6534667540000005	-3.2383545320000002	-0.061035156	-0.061035156	-0.061035156	2.6354248200000003	-8.67070288	1.5491942900000002	0	-0.061035156	0	2.8651123200000006	9.445898560000002	3.1498290740000003	-0.061035156	0	0	-9.80478534	-0.2069580072	-0.5215820288	-0.061035156	-0.061035156	0	0.717773462	9.682763580000001	1.7441894960000002	0	0.061035156	0	1.4391357820000001	9.71147464	-0.5467041034000001	0	0	0	1539957393.453
-8.5498777	-3.726440396	-3.16777356	-0.061035156	-0.12207031	-0.061035156	2.6378173920000005	-8.63959964	1.5300537140000001	0	-0.12207031	0	2.85673822	9.4686277	3.131884784	0	-0.12207031	0.061035156	-9.801196580000001	-0.21533202880000002	-0.5287597644	-0.061035156	0	0	0.6986327880000001	9.7150634	1.7477783540000003	0	-0.061035156	0	1.4415283540000001	9.71745607	-0.5203857428	-0.061035156	0	-0.061035156	1539957393.493
-8.523559800000001	-3.734814496	-3.152221646	0	-0.061035156	-0.061035156	2.698828076	-8.66472194	1.5013427520000002	0	0	0	2.8818603240000003	9.447094748	3.1199219240000007	0	0	0.061035156	-9.788037140000002	-0.20097655760000002	-0.5443115216000001	-0.061035156	0	0	0.7716064300000001	9.729418930000001	1.783667032	0	-0.061035156	-0.061035156	1.47263179	9.697119110000001	-0.5323486420000001	-0.061035156	0.061035156	0	1539957393.533
-8.559448380000001	-3.744384784	-3.2239991	-0.061035156	-0.061035156	-0.061035156	2.652172824	-8.6766848	1.4929687500000002	-0.061035156	-0.12207031	0	2.8244384000000005	9.43752446	3.12709964	0.061035156	0	0	-9.785644568	-0.22131347840000004	-0.5502929712000001	-0.061035156	0	0	0.794335962	9.707885880000001	1.770507788	0	0.061035156	-0.061035156	1.3948730040000001	9.697119110000001	-0.5275634784000001	-0.061035156	0	0	1539957393.573
-8.560644568	-3.7360108800000003	-3.1952880400000003	0	-0.24414062	-0.061035156	2.6641358800000003	-8.68745108	1.4798096040000002	0	-0.18310547	0	2.7969239200000002	9.463842752000001	3.1558105040000006	0.061035156	0	0	-9.792822480000002	-0.22968750000000002	-0.5634521466	-0.061035156	0	0	0.763232428	9.71147464	1.7417969240000002	0	0.061035156	-0.061035156	1.3793212860000001	9.707885880000001	-0.5335449280000001	-0.061035156	-0.061035156	0	1539957393.613
-8.54270018	-3.7204589660000003	-3.15700679	0	-0.061035156	-0.061035156	2.682080072	-8.705395468	1.4678466460000001	0	-0.12207031	0	2.7993163940000003	9.45427266	3.1940917540000004	0.061035156	0	-0.061035156	-9.79880342	-0.21652832460000004	-0.5467041034000001	-0.061035156	0	0	0.754858426	9.718652160000001	1.7286376800000003	0	0	-0.061035156	1.409228534	9.6983152	-0.5120117212	-0.061035156	0	0	1539957393.653
-8.575000000000001	-3.7228514400000003	-3.172558606	-0.061035156	-0.12207031	-0.12207031	2.646191394	-8.665917932000001	1.471435504	-0.061035156	-0.061035156	0.061035156	2.837597644	9.482983426	3.2048584260000004	0.061035156	-0.061035156	-0.061035156	-9.792822480000002	-0.2033691394	-0.553881839	-0.061035156	0	0	0.7692138580000001	9.734204074	1.74299321	0.061035156	0	-0.061035156	1.39008786	9.712670926000001	-0.5203857428	-0.061035156	0	-0.061035156	1539957393.693
-8.5582518	-3.7252441100000007	-3.101977536	0	-0.18310547	-0.061035156	2.62346196	-8.657543930000001	1.5025390379999999	-0.12207031	-0.061035156	0.061035156	2.879467752	9.514086960000002	3.234765576	0	0	-0.061035156	-9.790429712	-0.15192871400000002	-0.5622558606000001	-0.061035156	0	0	0.734521466	9.766503894000001	1.732226538	0	0	-0.061035156	1.443920926	9.68515625	-0.5120117212	-0.061035156	0	-0.061035156	1539957393.733
-8.55107428	-3.726440396	-3.1366699280000003	0	0	-0.12207031	2.6772949280000002	-8.644384980000002	1.526464856	-0.12207031	-0.061035156	0.12207031	2.895019568	9.532031250000001	3.208447284	0	-0.061035156	-0.061035156	-9.7748777	-0.15671386780000002	-0.5562744110000001	0	0	0	0.7117919928	9.77368161	1.7023192900000002	0	0	-0.061035156	1.4331542540000002	9.687548920000001	-0.540722644	-0.061035156	0.061035156	-0.061035156	1539957393.773
-8.67070288	-3.794628894	-3.208447284	0.061035156	-0.24414062	-0.061035156	2.7275389400000005	-8.680273560000002	1.53125	-0.12207031	-0.12207031	0.061035156	2.902197284	9.496142572	3.2060547120000003	0	-0.061035156	-0.061035156	-9.80478534	-0.1387695288	-0.569433606	-0.061035156	0	0	0.724951178	9.777270468000001	1.7083007200000002	0	0	-0.061035156	1.387695288	9.709082068	-0.5227783246000001	-0.061035156	-0.061035156	-0.061035156	1539957393.813
-8.6001223	-3.79223642	-3.12709964	-0.061035156	-0.24414062	-0.061035156	2.7909423920000003	-8.714965560000001	1.546801718	-0.12207031	-0.061035156	0	2.8734864200000003	9.48776857	3.160595746	0	-0.061035156	-0.061035156	-9.838280760000002	-0.10886230040000001	-0.5897705072	0	0	0	0.7476806610000001	9.74736322	1.677197284	0	0	-0.061035156	1.437939496	9.7318116	-0.5335449280000001	-0.061035156	-0.061035156	-0.061035156	1539957393.853
-8.632422120000001	-3.78027356	-3.064892572	-0.061035156	-0.18310547	-0.061035156	2.77180162	-8.753247300000002	1.5527832460000002	-0.12207031	-0.061035156	0	2.9081787140000004	9.58586412	3.140258786	-0.061035156	-0.061035156	-0.061035156	-9.81315944	-0.1208251996	-0.5849853534	0	0	0	0.7225586060000001	9.810766280000001	1.6688232820000002	0	0	-0.061035156	1.5156982820000002	9.729418930000001	-0.4904785144	-0.061035156	0	0	1539957393.893
-8.59055162	-3.7635253600000005	-3.0086670320000004	-0.12207031	-0.30517578	-0.061035156	2.746679712	-8.75444339	1.6114013580000002	-0.061035156	-0.061035156	0	2.8902344240000004	9.5619384	3.12111821	-0.061035156	-0.061035156	-0.061035156	-9.790429712	-0.20217285340000002	-0.6089111420000001	0	0	-0.061035156	0.67709964	9.846654860000001	1.7083007200000002	0	0	-0.061035156	1.3661621400000001	9.74257788	-0.49765625	-0.061035156	0	-0.061035156	1539957393.933
-8.565429712	-3.8245362400000005	-2.9392822480000005	-0.061035156	-0.24414062	-0.061035156	2.807690396	-8.752050720000002	1.6305420320000001	-0.061035156	-0.061035156	0	2.920141574	9.485375900000001	3.1378662140000007	0	-0.061035156	-0.061035156	-9.77128894	-0.22131347840000004	-0.6627441100000001	0	0	-0.061035156	0.6926513580000001	9.786840560000002	1.71667482	0	0	-0.061035156	1.3637695680000002	9.705493210000002	-0.477319339	-0.061035156	-0.061035156	-0.061035156	1539957393.973
-8.57858876	-3.829321286	-2.902197284	0	-0.18310547	0	2.83879393	-8.766406250000001	1.592260782	0	-0.061035156	-0.061035156	2.9141601440000002	9.514086960000002	3.1641846040000003	0	0	0	-9.76411142	-0.227294928	-0.659155252	0	0	-0.061035156	0.6711181610000001	9.743774460000001	1.717871106	0	0	-0.061035156	1.4522949280000002	9.701904254	-0.46774902160000004	-0.061035156	0	-0.061035156	1539957394.013
-8.537914840000001	-3.8065917540000007	-2.86870108	-0.061035156	-0.061035156	-0.061035156	2.82922374	-8.740087860000001	1.528857428	0.061035156	-0.12207031	-0.12207031	2.9045898560000003	9.514086960000002	3.1821288940000003	0	0	0	-9.74736322	-0.24165038940000003	-0.6830810700000001	0	-0.061035156	-0.061035156	0.6352294928000001	9.755737320000001	1.71667482	0	0	0	1.409228534	9.693530252	-0.47014160340000005	-0.061035156	0.061035156	0	1539957394.053
-8.56901857	-3.8508545320000005	-2.9033935700000004	0	0	0	2.8017089660000005	-8.689843750000001	1.4463134979999999	0.061035156	-0.061035156	-0.18310547	2.89382338	9.50930162	3.19768071	-0.061035156	0	0.061035156	-9.750951980000002	-0.230883786	-0.6806884980000001	0	-0.061035156	-0.061035156	0.61848143	9.733007788	1.7226562500000002	0	0	0	1.3386474640000001	9.689941394000002	-0.477319339	0	-0.061035156	-0.061035156	1539957394.093
-8.610888580000001	-3.85683606	-2.94765625	0	0	0	2.7550537140000007	-8.72932158	1.3948730040000001	0	0	-0.18310547	2.8232422120000003	9.5451902	3.1761474640000005	-0.12207031	-0.061035156	0.061035156	-9.782055710000002	-0.21413574280000003	-0.641210962	0	-0.061035156	-0.061035156	0.6089111420000001	9.73898912	1.717871106	0	0	0.061035156	1.3613769960000002	9.712670926000001	-0.47971191100000005	-0.061035156	-0.061035156	-0.061035156	1539957394.133
-8.61567392	-3.8376952880000004	-2.9225341460000003	0	-0.18310547	0	2.6772949280000002	-8.755639480000001	1.353002896	0	0	-0.18310547	2.8112792540000004	9.555957068	3.1593994600000004	-0.12207031	-0.061035156	0.061035156	-9.80957068	-0.20576172120000003	-0.6364257788	0	-0.061035156	-0.061035156	0.643603534	9.80239218	1.70471196	0	-0.061035156	0.061035156	1.414013678	9.723437500000001	-0.45698242800000005	-0.061035156	-0.061035156	0	1539957394.173
-8.570214660000001	-3.8101807100000005	-2.8986084260000005	-0.061035156	0	-0.061035156	2.6976317900000004	-8.69103984	1.3817138580000001	-0.061035156	-0.061035156	-0.18310547	2.8232422120000003	9.51169429	3.15102536	-0.061035156	0	0	-9.80478534	-0.22011719240000002	-0.61848143	0	-0.061035156	-0.061035156	0.6818847840000001	9.81315944	1.7417969240000002	-0.061035156	-0.061035156	0.061035156	1.32788089	9.73061502	-0.4713378894	-0.061035156	-0.061035156	-0.061035156	1539957394.213
-8.59414038	-3.8065917540000007	-2.8758788940000004	0.061035156	0	0	2.6784912140000006	-8.67189946	1.4630615020000002	-0.061035156	0.061035156	-0.12207031	2.7861572480000003	9.48896466	3.1306884000000004	-0.12207031	-0.061035156	0	-9.77128894	-0.21652832460000004	-0.6220702880000001	0	-0.061035156	-0.061035156	0.6663330072	9.750951980000002	1.7286376800000003	-0.061035156	0.061035156	0.061035156	1.32788089	9.71027806	-0.4761230432	-0.061035156	-0.061035156	-0.061035156	1539957394.253
-8.616870108	-3.78027356	-2.9392822480000005	0	0	0	2.6880616	-8.728125	1.3817138580000001	0.12207031	0.18310547	-0.12207031	2.7885498200000005	9.496142572	3.1103514400000005	-0.061035156	-0.12207031	0	-9.785644568	-0.2344726538	-0.611303714	0	-0.061035156	-0.061035156	0.6352294928000001	9.734204074	1.6915527160000003	-0.061035156	-0.061035156	0.061035156	1.403247104	9.71027806	-0.4426269568000001	-0.061035156	-0.061035156	-0.061035156	1539957394.293
-8.62524411	-3.773095746	-2.899804712	0	-0.061035156	0	2.7610351440000005	-8.628832968000001	1.4020507200000003	0	0	-0.18310547	2.828027356	9.49973143	3.0995849640000004	-0.061035156	-0.12207031	-0.061035156	-9.79401857	-0.23566894960000004	-0.5849853534	0	-0.061035156	-0.061035156	0.6519775360000001	9.754540740000001	1.714282248	-0.061035156	-0.061035156	0	1.39606929	9.68515625	-0.45339357	-0.061035156	-0.061035156	-0.061035156	1539957394.333
-8.63601088	-3.7611327880000003	-2.9117675720000005	0	0	0	2.7478759000000004	-8.62045926	1.375732428	0	0	-0.12207031	2.86870108	9.480590560000001	3.093603534	-0.061035156	-0.061035156	-0.061035156	-9.780859620000001	-0.2177246106	-0.576611322	0	-0.061035156	-0.061035156	0.693847644	9.76291484	1.7083007200000002	-0.061035156	-0.061035156	0	1.4176025360000002	9.72224092	-0.46535643000000004	-0.061035156	0	-0.061035156	1539957394.373
-8.647973740000001	-3.7611327880000003	-2.9249266200000004	0	-0.061035156	0	2.7323242800000003	-8.637207068	1.431957968	0	0.061035156	0	2.8651123200000006	9.477001800000002	3.109155252	-0.061035156	-0.061035156	-0.061035156	-9.797607428000001	-0.20935058900000003	-0.5837890576	0.061035156	-0.061035156	-0.061035156	0.7058105432	9.76171875	1.7059082460000001	-0.061035156	-0.061035156	0	1.47263179	9.70310054	-0.43186035340000006	0	0	-0.061035156	1539957394.413
-8.61328125	-3.77548822	-2.8890380400000004	0	-0.061035156	0	2.6916503600000006	-8.65036592	1.5001464660000001	-0.061035156	0.061035156	0	2.8675048920000004	9.459057608	3.1187255400000002	-0.061035156	-0.12207031	-0.061035156	-9.80239218	-0.2392578076	-0.5562744110000001	0	-0.061035156	-0.061035156	0.699829074	9.746167032	1.6867675720000002	-0.061035156	-0.12207031	-0.061035156	1.414013678	9.721044928000001	-0.4521972644	0	-0.061035156	0	1539957394.453
-8.621655252000002	-3.7587402160000005	-2.8962158540000003	0.061035156	0	0	2.719165036	-8.668310700000001	1.429565396	-0.12207031	-0.061035156	0.061035156	2.918945288	9.4423098	3.134277356	0	-0.061035156	-0.061035156	-9.79880342	-0.24404297120000001	-0.5431152356000001	0	-0.061035156	-0.061035156	0.762036142	9.734204074	1.7023192900000002	0	-0.12207031	-0.061035156	1.400854532	9.73659694	-0.45937500000000003	-0.061035156	-0.061035156	-0.061035156	1539957394.493
-8.65036592	-3.770703076	-2.94526358	0	-0.12207031	-0.061035156	2.7227538940000002	-8.67189946	1.429565396	-0.061035156	-0.12207031	0.061035156	2.9213378600000004	9.459057608	3.1534179320000004	0	-0.061035156	-0.061035156	-9.81315944	-0.24165038940000003	-0.5227783246000001	0	-0.061035156	-0.061035156	0.783569339	9.73898912	1.71667482	-0.061035156	-0.061035156	-0.061035156	1.43076178	9.721044928000001	-0.45100097840000003	0	-0.061035156	-0.061035156	1539957394.533
-8.61567392	-3.7479737400000004	-2.8818603240000003	0	-0.12207031	0	2.7586425720000003	-8.66352536	1.47263179	-0.12207031	-0.061035156	0.061035156	2.94765625	9.469824280000001	3.17495108	0	-0.061035156	-0.061035156	-9.80598192	-0.24165038940000003	-0.538330072	0	0	-0.061035156	0.7775878600000001	9.750951980000002	1.6927490020000002	0	-0.061035156	-0.061035156	1.412817392	9.725830072	-0.45937500000000003	-0.061035156	-0.061035156	-0.061035156	1539957394.573
-8.643188400000001	-3.7659179320000007	-2.8890380400000004	0	-0.12207031	-0.061035156	2.8124755400000003	-8.662329074	1.4558837860000002	-0.18310547	0	0.061035156	2.9823487400000004	9.463842752000001	3.20007338	0	-0.061035156	-0.061035156	-9.80478534	-0.2512207068	-0.534741214	0	0	-0.061035156	0.773999002	9.73061502	1.697534146	0	-0.12207031	-0.061035156	1.3422363220000002	9.729418930000001	-0.4450195288	-0.061035156	-0.12207031	-0.061035156	1539957394.613
-8.646777160000001	-3.7527587860000002	-2.8471679320000005	-0.061035156	-0.12207031	-0.061035156	2.789746106	-8.73410643	1.4822021760000001	-0.12207031	-0.061035156	0	2.9775634	9.455468750000001	3.198876996	0	-0.061035156	-0.061035156	-9.788037140000002	-0.25839844240000004	-0.5586669928	0	0	-0.061035156	0.794335962	9.73898912	1.7094971040000002	0	-0.061035156	-0.061035156	1.4056396760000003	9.693530252	-0.49765625	-0.061035156	-0.12207031	-0.061035156	1539957394.653
-8.607299820000001	-3.7001221040000005	-2.77419429	-0.061035156	-0.24414062	0	2.8064941100000005	-8.75444339	1.4869873200000001	-0.061035156	-0.061035156	-0.061035156	2.9955077880000003	9.478198380000002	3.2048584260000004	0	0	-0.061035156	-9.790429712	-0.26677246400000004	-0.5622558606000001	0	0	-0.061035156	0.8182617212000002	9.737792932000001	1.6891601440000001	-0.061035156	0	-0.061035156	1.4116211060000001	9.719848740000002	-0.47971191100000005	-0.061035156	-0.061035156	-0.061035156	1539957394.693
-8.59414038	-3.5027344240000007	-2.7143798920000006	-0.061035156	-0.061035156	0	2.7658202880000005	-8.69223642	1.5599609620000003	-0.061035156	0	-0.061035156	3.027807608	9.49853534	3.237158246	0	0.12207031	-0.061035156	-9.69113768	-0.288305661	-0.570629892	-0.061035156	-0.061035156	-0.061035156	0.8673096040000001	9.79880342	1.6843750000000002	0	0.061035156	0	1.362573282	9.67917482	-0.48330077880000005	-0.061035156	-0.061035156	-0.12207031	1539957394.733
-8.52595198	-3.1641846040000003	-2.9368896760000003	-0.30517578	0.61035156	-0.12207031	2.7311278960000003	-8.698217752000001	1.5767089660000002	0	0	-0.061035156	3.0433594240000006	9.518872300000002	3.285009784	0	0.12207031	-0.061035156	-9.631323380000001	-0.288305661	-0.5048339856	-0.12207031	-0.18310547	-0.061035156	0.83022464	9.796411240000001	1.676000998	-0.061035156	0.18310547	0	1.153222644	9.595434800000001	-0.45937500000000003	0.061035156	-0.061035156	-0.18310547	1539957394.773
-8.576196580000001	-3.302954074	-3.1438476440000005	-0.36621094	0.30517578	-0.24414062	2.6904540740000003	-8.618066394000001	1.5551757200000003	0	0	-0.061035156	3.025415036	9.374121106	3.25988768	0	0.18310547	0	-9.649267572	-0.35529785340000003	-0.49645996400000003	-0.24414062	-0.061035156	-0.12207031	0.849365216	9.719848740000002	1.6114013580000002	-0.12207031	0.061035156	0	1.153222644	9.49853534	-0.7273437500000001	0.30517578	0.12207031	-0.36621094	1539957394.813
-8.405126800000001	-3.40703125	-3.4213867800000006	-0.61035156	0.91552734	-0.24414062	2.686865216	-8.38957518	1.42836911	0	-0.36621094	-0.4272461	3.0014891200000005	9.261669928000002	3.2682617800000004	0	0.4272461	-0.18310547	-9.637304712	-0.22011719240000002	-0.3373535144	-0.4272461	-0.12207031	-0.24414062	1.1041748200000001	9.668408246	1.5970459260000003	-0.18310547	0.061035156	-0.061035156	1.1879150360000001	9.535620108000002	-0.8457763580000002	0.30517578	0.30517578	-0.48828125	1539957394.853
-8.903979532000001	-3.946557608	-3.8065917540000007	-0.36621094	0.36621094	-0.30517578	2.560058606	-8.354882788000001	1.272851538	-0.12207031	-0.30517578	-0.5493164	2.9093750000000003	9.35258786	3.3460204680000003	0	0.7324219	-0.4272461	-10.028490920000001	0.04306640576	-0.1411621106	-0.6713867	-0.12207031	-0.18310547	1.437939496	9.7066893	1.5085204680000002	-0.30517578	0.4272461	-0.18310547	1.776489218	9.73540036	-0.754858426	0.12207031	0.12207031	-0.48828125	1539957394.893
-8.96259784	-3.514697284	-4.082934604	-0.48828125	-1.2207031	-0.24414062	2.3255859620000003	-8.463745108000001	1.1352783540000002	-0.24414062	-0.30517578	-0.5493164	2.7371094240000002	9.613378894	3.352001996	0	0.61035156	-0.7324219	-10.26176718	0.29069824280000006	0.1268066394	-0.61035156	0.18310547	-0.18310547	1.4546875000000001	9.88613318	1.3075439300000002	-0.30517578	0.48828125	-0.36621094	2.69523912	9.861010880000002	-0.52995607	-0.12207031	0.24414062	-0.061035156	1539957394.933
-8.59414038	-3.3555908540000003	-3.6235596040000004	-0.7324219	-1.0986328	-0.36621094	2.1569091460000003	-8.52595198	1.1556152160000002	-0.5493164	-0.36621094	-0.36621094	2.5815917540000006	9.645678420000001	3.3268798920000004	0.061035156	0.30517578	-0.91552734	-10.03207968	0.22490234620000002	0.11005859620000001	-0.61035156	0.4272461	-0.4272461	1.2058593750000002	10.088306200000002	1.3242920320000002	-0.24414062	0.18310547	-0.61035156	3.0947998200000004	9.6552491	-0.48330077880000005	-0.36621094	0.48828125	0.24414062	1539957394.973
-8.302246106	-3.4967528960000003	-2.983544928	-0.48828125	-1.3427734	-0.36621094	2.1305908540000003	-8.06538089	1.3302734620000003	-0.8544922	-0.18310547	0	2.48588858	9.340625000000001	3.2539062500000004	0.061035156	0.30517578	-0.91552734	-9.68515625	0.21413574280000003	-0.02153320288	-0.48828125	0.5493164	-0.5493164	1.069482428	9.88732878	1.4678466460000001	-0.30517578	0.061035156	-0.7324219	4.136767572	9.11213408	0.037084961060000005	-0.30517578	0.61035156	0.91552734	1539957395.013
-8.54628894	-3.6211670320000002	-2.6114991	-0.6713867	-1.5869141	-0.30517578	2.1305908540000003	-8.06538089	1.3302734620000003	-0.8544922	-0.18310547	0	2.4165038940000003	9.181518570000001	3.2862060700000004	0.061035156	0.12207031	-0.9765625	-9.540405252000001	-0.0681884784	-0.172265625	-0.24414062	0.5493164	-0.61035156	0.923535144	9.504516574	1.7094971040000002	-0.5493164	0.18310547	-0.79345703	4.76242662	9.264062500000001	0.027514648560000004	-0.6713867	1.7089844	1.7089844	1539957395.053
-9.2042482	-3.9609130400000003	-2.45358876	-0.12207031	-1.159668	-0.36621094	2.310034146	-7.86560054	1.5779052520000003	-1.0986328	-0.12207031	0.48828125	2.168872104	9.335839660000001	3.269457968	0.061035156	0.18310547	-0.9765625	-9.9866214	-0.5574707068000001	-0.1459472644	-0.12207031	0.61035156	-0.61035156	0.7285400360000001	9.45786142	2.0731689300000005	-0.7324219	0.24414062	-0.8544922	4.19299321	9.96628444	-0.477319339	-0.91552734	3.1738281	2.1972656	1539957395.093
-9.49733876	-3.5182862400000006	-1.75495607	0.7324219	-0.5493164	-0.12207031	2.775390576	-8.509204074000001	1.204663089	-0.7324219	-2.319336	1.0375977	1.945166034	9.705493210000002	3.3089355040000004	0.24414062	0	-1.0375977	-10.35148912	-0.8230468750000001	-0.05981445288	-0.18310547	0.9765625	-0.6713867	0.6519775360000001	9.770092752000002	2.48588858	-0.30517578	0.18310547	-0.91552734	4.427465854	10.6756839	-0.5084228534	-0.30517578	2.9907227	3.0517578	1539957395.133
-9.80239218	-2.942871106	-2.0743652160000003	0.61035156	0.061035156	-0.18310547	3.869995108	-9.07863768	0.898413089	-0.4272461	-2.0751953	1.2817383	1.8530517180000001	9.852636780000001	3.4620605040000005	0.48828125	0.061035156	-0.9765625	-10.070361420000001	-0.9630126800000001	-0.05861816394	0	0.79345703	-0.61035156	0.5849853534	10.14213858	2.783764676	-0.18310547	0.061035156	-0.9765625	3.5266601440000005	10.862304320000002	-0.1399658246	0.36621094	2.9296875	3.8452148	1539957395.173
-9.50930162	-2.9416748200000002	-2.3387451080000004	0.4272461	-0.36621094	-0.5493164	4.614086960000001	-9.24013678	0.850561502	-0.7324219	-0.7324219	1.3427734	1.7752929320000002	9.71147464	3.6917480040000004	0.61035156	0.12207031	-0.7324219	-10.0631839	-1.259692392	-0.113647464	0.061035156	0.7324219	-0.48828125	0.34812010800000004	10.029687500000001	3.0995849640000004	-0.24414062	0	-0.9765625	2.1030761780000002	10.546484620000001	-0.40075683900000003	-0.48828125	1.6479492	3.112793	1539957395.213
-8.771191394	-3.111547824	-2.04086911	0.18310547	-0.18310547	-0.48828125	4.96459964	-9.23535144	0.611303714	-1.0375977	-0.061035156	1.0375977	1.605419928	9.31669928	3.8664062500000003	0.5493164	0.061035156	-0.6713867	-9.724634080000001	-1.3685547120000001	-0.135180661	0.18310547	0.61035156	-0.36621094	0.14235839660000002	9.6385009	3.0158447480000006	-0.24414062	-0.48828125	-0.91552734	1.50493161	9.3155027	-0.6280517572	0.36621094	0.4272461	2.1362305	1539957395.253
-8.455371106000001	-2.98952626	-1.6783935700000001	0.18310547	-0.4272461	-0.30517578	4.94904802	-8.92551268	0.4486083966	-0.7324219	0.12207031	0.48828125	1.4331542540000002	8.70061052	3.8939209260000003	0.5493164	-0.24414062	-0.7324219	-9.31311052	-1.4786132200000002	-0.33256836060000006	0.30517578	0.5493164	-0.24414062	0.3026611322	9.07504892	2.82922374	-0.12207031	-0.6713867	-0.8544922	2.369848642	8.32497554	-0.8577392572	0.61035156	0.061035156	1.2817383	1539957395.293
-8.28789038	-2.56723642	-1.3984619600000001	0.30517578	0.061035156	-0.24414062	4.663134784	-8.44819339	0.7608398560000001	-0.24414062	-0.12207031	0.12207031	1.5360351440000002	8.38478984	3.8053954680000004	0.5493164	-0.24414062	-0.7324219	-9.101367212000001	-1.656860324	-0.46416014400000005	0.36621094	0.48828125	-0.061035156	0.5239746106000001	8.58217752	2.8555420320000002	0.061035156	-0.61035156	-0.79345703	3.5326415740000003	7.699316394	-0.6053222644	1.159668	0.8544922	0.30517578	1539957395.333
-8.455371106000001	-2.239453076	-1.516894568	0.30517578	0.4272461	-0.24414062	4.380810504	-8.162280252	1.118530252	-0.18310547	0.12207031	-0.12207031	1.8004150360000002	8.431445288	3.7049072480000005	0.48828125	-0.4272461	-0.7324219	-8.979345746000002	-1.832714856	-0.4904785144	0.30517578	0.4272461	0.061035156	0.46655273560000005	8.443408246	2.976367212	0.061035156	-0.5493164	-0.6713867	3.18332518	7.275830072	-0.6986327880000001	1.4648438	0.9765625	-0.061035156	1539957395.373
-8.65036592	-2.454785144	-1.8913329680000002	-0.061035156	0.91552734	-0.36621094	4.12241214	-8.370434800000002	1.0503417932	-0.061035156	0.36621094	-0.061035156	2.007373004	8.685058606	3.667822284	0.48828125	-0.48828125	-0.5493164	-9.15161142	-1.9786621400000002	-0.42827148560000006	0.12207031	0.36621094	0.24414062	0.39836425720000007	8.67788089	3.0947998200000004	0.18310547	-0.5493164	-0.5493164	3.5553711060000004	7.493554712000001	-0.01315917932	1.8920898	0.24414062	0	1539957395.413
-9.07863768	-2.92971196	-1.9355957460000002	-0.18310547	0.7324219	-0.36621094	3.8759764400000005	-8.90876448	0.923535144	0.12207031	0.24414062	-0.12207031	1.975073282	8.9326902	3.70131839	0.5493164	-0.30517578	-0.30517578	-9.503320288000001	-1.923632788	-0.30744628600000007	-0.061035156	0.30517578	0.4272461	0.45937500000000003	8.95661592	3.093603534	0.30517578	-0.61035156	-0.48828125	3.9310058900000002	8.1838134	0.7500732428000001	1.6479492	-0.8544922	0.18310547	1539957395.453
-9.52485324	-2.9045898560000003	-1.9989990020000004	0.12207031	-0.30517578	-0.24414062	3.7120849640000007	-9.419580072	0.8218505890000001	0.24414062	0.4272461	-0.18310547	2.0468505400000003	9.07146016	3.7659179320000007	0.61035156	-0.61035156	0.061035156	-9.410009980000002	-1.62575679	-0.26677246400000004	0	0.24414062	0.61035156	0.571826178	9.173144568	2.928515576	0.5493164	-0.6713867	-0.4272461	4.8796630400000005	7.537817392	1.3111327879999999	1.4648438	-1.2817383	-0.12207031	1539957395.493
-9.459057608	-2.8124755400000003	-1.5707275360000001	0.24414062	-0.061035156	-0.061035156	3.7120849640000007	-9.419580072	0.8218505890000001	0.24414062	0.4272461	-0.18310547	2.2239013580000004	8.83579074	3.841284146	0.61035156	-0.61035156	0.061035156	-9.157592752000001	-1.5109130400000002	-0.40075683900000003	0.12207031	0.061035156	0.79345703	0.49167482	9.048730432000001	2.80051268	0.7324219	-0.6713867	-0.30517578	8.042651260000001	8.405126800000001	0.7524658540000001	1.159668	-1.7700195	0.5493164	1539957395.533
-9.795214660000001	-2.899804712	-2.04924321	-0.61035156	0.18310547	-0.18310547	3.2885987400000003	-8.75922824	1.161596646	0.36621094	0.8544922	-0.061035156	2.295678714	8.864501800000001	3.8329101440000004	0.5493164	-0.61035156	0.24414062	-9.191088760000001	-1.526464856	-0.5586669928	0.18310547	-0.061035156	0.79345703	0.4139160144	8.787939300000001	2.7418945679999998	0.79345703	-0.61035156	-0.12207031	7.710082968000001	8.357275360000001	-0.6352294928000001	0.36621094	-1.159668	0.5493164	1539957395.573
-9.852636780000001	-3.4967528960000003	-2.312426718	0	-0.5493164	0.18310547	3.2885987400000003	-8.75922824	1.161596646	0.36621094	0.8544922	-0.061035156	2.369848642	9.766503894000001	3.829321286	0.48828125	-0.61035156	0.48828125	-10.039258180000001	-1.5085204680000002	-0.7213623200000001	-0.061035156	0	0.91552734	0.515600589	9.35617662	2.72036142	0.91552734	-0.48828125	0.061035156	4.71816394	8.30463858	-1.6078125	-0.79345703	-1.3427734	-1.0375977	1539957395.613
-10.070361420000001	-5.70629892	-2.5002441100000006	-0.36621094	1.7089844	-0.4272461	2.710791034	-9.766503894000001	0.885253894	0.8544922	-0.12207031	0.6713867	2.634228534	11.187695680000001	3.7384033540000003	0.61035156	0	0.79345703	-11.13745108	-1.2537109620000002	-1.0048827880000002	0	-0.4272461	0.91552734	0.5443115216000001	10.702001800000001	2.6114991	0.91552734	-0.5493164	0.24414062	5.806787140000001	8.424267572	-0.27514648560000005	-0.8544922	0	-0.7324219	1539957395.653
-9.733007788	-5.608202880000001	-2.327978534	1.2207031	-0.61035156	0.30517578	2.66772464	-10.846752700000001	0.33854982	1.0375977	-0.5493164	0.7324219	2.7825683900000002	12.4449955	3.59484874	0.61035156	0	0.79345703	-12.393554320000002	-0.38999023560000007	-1.4116211060000001	-0.30517578	0.24414062	0.9765625	0.4330566394	12.10166034	2.27294928	0.5493164	-0.24414062	0.48828125	6.0484375	11.686548020000002	-1.60183107	-1.4648438	1.5258789	-0.79345703	1539957395.693
-8.391967752000001	-4.840185504000001	-2.9644042540000006	-0.18310547	2.8686523	-0.30517578	2.81486821	-11.07883336	0.00478515625	1.0375977	-0.5493164	0.7324219	2.83879393	12.522753600000001	3.311328076	0.24414062	1.0986328	0.91552734	-11.18530252	-0.06699218750000001	-2.0899170320000002	-0.36621094	0.24414062	0.7324219	0.23566894960000004	12.67109424	1.6484863220000001	0.30517578	0.48828125	0.4272461	0.324194339	10.451977340000001	-0.6304443390000001	-2.1362305	0	-1.5869141	1539957395.733
-8.46015625	-5.386889480000001	-3.5362304320000004	0.4272461	0.4272461	0	2.8220459260000004	-10.033276260000001	0.49885253600000007	0.5493164	0.7324219	-0.24414062	2.81486821	11.233153960000001	2.884252896	-0.18310547	1.4648438	1.159668	-9.844262680000002	0.553881839	-2.8555420320000002	-0.5493164	-0.061035156	0.6713867	-0.32060547120000005	11.72004442	1.3063476440000001	0.18310547	1.4648438	0.48828125	1.0479492212000001	9.594238220000001	-1.8075927520000004	-0.79345703	-2.746582	-2.4414062	1539957395.773
-7.7495607	-4.700219748	-3.6666259000000005	-0.48828125	0.7324219	0.36621094	2.1305908540000003	-8.609692392	0.663940396	0.36621094	1.0986328	-0.8544922	2.5492920320000003	10.57041034	2.344726538	-0.18310547	1.4648438	1.159668	-9.478198380000002	1.1328857428	-2.62346196	0	-0.5493164	0.4272461	-1.073071286	10.33713408	0.570629892	-0.36621094	1.6479492	0.91552734	2.9392822480000005	9.766503894000001	-2.0145507200000004	-0.18310547	-0.61035156	-2.5634766	1539957395.813
-8.42785643	-3.62236322	-4.0661866	-1.0986328	0.18310547	0.18310547	1.1400634980000002	-8.3536866	0.5813964856000001	0.6713867	0	-1.159668	2.19997554	10.8120607	1.9690917540000001	-0.7324219	1.3427734	1.2817383	-9.30234375	0.9642089660000001	-2.08513179	0	-0.79345703	0.24414062	-1.3817138580000001	10.219897659999999	-0.01674804712	-0.61035156	0.91552734	1.4038086	2.5265625000000003	9.30234375	-1.6879638580000003	0.061035156	-0.4272461	-2.8686523	1539957395.853
-8.04384784	-3.257495108	-3.3555908540000003	-0.61035156	0.61035156	0.36621094	0.923535144	-8.47211911	1.015649411	0.6713867	0	-1.159668	2.11982428	10.27492662	1.7023192900000002	-0.9765625	-0.6713867	0.7324219	-9.18869658	0.538330072	-1.5121094240000001	-0.36621094	-0.61035156	0	-0.876879892	10.447192000000001	0.31342773560000003	-0.12207031	-0.12207031	1.2207031	1.6149902160000003	9.45427266	-1.6927490020000002	0	-1.4038086	-2.9296875	1539957395.899
-7.336840560000001	-3.1689697480000003	-2.92971196	-0.8544922	1.159668	0.24414062	1.022827176	-7.74836412	1.4176025360000002	0.7324219	-0.6713867	-0.8544922	2.528955072	9.07504892	1.605419928	-0.9765625	-0.6713867	0.7324219	-8.640795926000001	0.5837890576	-1.189111322	-0.5493164	-0.6713867	-0.24414062	-0.04306640576	9.72224092	1.070678714	0.30517578	-0.36621094	0.7324219	2.5385253600000004	9.2556884	-1.146044928	-0.061035156	-0.8544922	-3.0517578	1539957395.933
-7.546191394000001	-3.109155252	-3.3735351440000003	-0.5493164	0.91552734	-0.061035156	1.276440396	-7.0317871400000005	1.561157248	0.061035156	-0.30517578	-0.30517578	2.9117675720000005	8.246020468000001	1.7872558900000002	-0.79345703	-0.9765625	0.8544922	-8.45896016	0.7273437500000001	-0.9343017572	-0.5493164	-0.6713867	-0.36621094	0.6148925720000001	8.8046875	1.199877896	-0.12207031	0.061035156	0.5493164	2.9990966460000004	8.753247300000002	-1.146044928	0.61035156	0	-2.8686523	1539957395.973
-7.583276260000001	-3.1773437500000004	-4.166674820000001	-0.12207031	-0.061035156	-0.24414062	1.318310504	-6.902587860000001	1.353002896	0.30517578	-0.18310547	-0.24414062	2.749072284	8.140747300000001	1.975073282	-0.4272461	1.159668	0.48828125	-8.62045926	0.8673096040000001	-0.5060302716	-0.5493164	-0.61035156	-0.36621094	0.9474609620000001	8.407519568	1.0826415740000002	-0.61035156	0.6713867	0.5493164	2.378222644	9.258081070000001	-0.6447998200000001	0.24414062	0.5493164	-2.6855469	1539957396.013
-7.37751448	-3.08881839	-4.041064496	-0.36621094	-0.61035156	-0.18310547	1.252514676	-7.1717527	1.2788329680000001	0.6713867	-0.8544922	-0.24414062	2.3949707460000003	8.323779254	2.095898462	-0.4272461	1.159668	0.48828125	-8.87407248	0.907983426	-0.2524169928	-0.61035156	-0.36621094	-0.36621094	0.991723642	8.564233426000001	0.909179712	-0.61035156	0.7324219	0.36621094	1.8578369600000002	9.118115020000001	-0.669921875	0.30517578	0.24414062	-2.380371	1539957396.053
-7.8943116	-3.21203624	-3.9226317900000005	-0.61035156	0.12207031	-0.18310547	1.3793212860000001	-7.342822480000001	1.1508300720000002	0.30517578	-1.5869141	-0.24414062	2.433251996	8.496044928000002	2.287304712	-0.36621094	0.7324219	0.061035156	-8.609692392	1.003686502	-0.061010742800000003	-0.7324219	-0.24414062	-0.48828125	1.020434604	8.823827880000001	0.7775878600000001	-0.4272461	0.4272461	0.12207031	0.9438721040000001	9.043945288000002	-1.022827176	0.30517578	-0.48828125	-2.0751953	1539957396.093
-8.69223642	-2.9392822480000005	-4.080542032	-0.36621094	-2.319336	0.18310547	1.990625	-7.255493210000001	1.0969971040000002	-0.30517578	-1.2207031	0.12207031	2.6916503600000006	8.8046875	2.5421141200000004	-0.36621094	0.24414062	-0.79345703	-8.68745108	1.387695288	-0.046655271600000006	-0.48828125	-0.61035156	-0.48828125	0.9402832068000001	8.979345746000002	0.764428714	-0.36621094	0.30517578	0.061035156	1.030004892	9.34780252	-0.7680175720000001	0	-0.7324219	-2.1362305	1539957396.132
-8.467334260000001	-2.390185504	-3.0768554320000003	-0.30517578	-1.4648438	0.48828125	2.268164038	-7.26865216	1.33386232	-0.30517578	-1.2207031	0.12207031	2.83640126	9.444701980000001	2.746679712	-0.36621094	0.24414062	-0.79345703	-9.265259080000002	0.8756836060000002	0.07775878600000001	0.30517578	-0.6713867	-0.8544922	0.7261474640000001	9.374121106	0.846972644	-0.5493164	0.12207031	0	1.693945288	9.0176268	-0.699829074	-0.12207031	0.12207031	-2.0141602	1539957396.172
-8.616870108	-2.121020468	-3.96569838	-0.5493164	0.8544922	0.36621094	2.45598143	-7.680175720000001	1.4810058900000003	-0.7324219	-0.79345703	0.30517578	2.860327176	10.29646016	2.8986084260000005	-0.24414062	0.12207031	-0.91552734	-9.86699182	0.2536132788	0.31701660340000004	0	-0.9765625	-1.0986328	0.6842773560000001	10.160083360000002	1.489379892	-0.5493164	-0.48828125	-0.18310547	1.909277356	9.262865920000001	-1.0491455072	-0.30517578	0.61035156	-1.8310547	1539957396.213
-9.87895468	-3.7647216460000004	-5.8354982	-2.8076172	0.91552734	-0.12207031	2.7012207459999997	-8.895605432000002	1.3386474640000001	-1.0375977	-1.159668	1.0375977	2.7502685700000002	11.64707068	3.255102536	0.18310547	0.061035156	-1.0986328	-11.78583966	-0.4091308606000001	0.20935058900000003	-0.061035156	-1.159668	-0.8544922	1.052734375	11.5106929	2.14973143	-0.61035156	-1.0986328	-0.36621094	2.1485351440000002	10.145727340000002	-1.6592528960000001	-0.7324219	0.30517578	-1.6479492	1539957396.253
-11.392260880000002	-5.6273437500000005	-6.33554712	-1.0986328	-0.30517578	0.61035156	3.1390625	-11.631518080000001	1.123315396	-1.0375977	-1.159668	1.0375977	2.60671376	12.73330072	3.6546630400000004	0.18310547	0.061035156	-1.0986328	-14.351879500000003	-1.70471196	0.0813476538	-0.18310547	-0.30517578	-0.8544922	1.745385782	12.919922120000003	2.47392572	-0.9765625	-1.2817383	-0.6713867	3.458471646	11.254687500000001	-0.7117919928	-1.7089844	-0.30517578	0.18310547	1539957396.292
-10.19716754	-6.152514480000001	-3.33046875	1.7700195	-5.493164	0.79345703	4.03986821	-14.028882280000001	0.891235324	-0.4272461	-1.159668	1.7700195	2.38540036	11.751147659999999	3.47402356	0.30517578	0.48828125	-1.4648438	-12.00715306	-1.318310504	-0.8816650360000001	-1.0986328	1.0375977	-1.159668	1.341040036	12.71655252	2.69523912	-0.7324219	-0.5493164	-1.0986328	5.752954074000001	12.418676620000001	1.5683349640000002	-2.6245117	-0.12207031	3.4179688	1539957396.332
-7.107153060000001	-5.833105432000001	-1.6472900360000002	-0.36621094	0.48828125	0.4272461	4.833007788000001	-12.3349366	1.297973642	-0.24414062	0.24414062	0.4272461	2.231079074	9.98542482	3.185717752	-0.24414062	0.48828125	-0.6713867	-10.35747104	0.4091308606000001	-2.198779254	-0.36621094	-0.4272461	-0.12207031	-0.52995607	10.393359620000002	2.656957968	-0.30517578	0.24414062	-0.91552734	6.13696286	11.41020468	1.003686502	-2.8686523	1.2207031	4.638672	1539957396.372
-9.567919928000002	-3.8963134000000004	-2.6378173920000005	-1.5258789	3.6010742	0.061035156	4.40473642	-10.20554164	1.9284179320000001	-0.24414062	0.24414062	0.4272461	1.35419928	9.49255342	2.4356445680000003	-0.24414062	0.48828125	-0.6713867	-10.054809800000001	-0.362475589	-2.174853534	1.2817383	-0.4272461	0.24414062	-2.83640126	8.151513580000001	2.7502685700000002	-0.79345703	1.2207031	0.18310547	2.9464599640000007	13.17592752	-1.9966064300000002	-1.0375977	2.6245117	5.3100586	1539957396.412
-11.3563723	-4.872485324	-4.848559604	1.3427734	-3.479004	0.4272461	3.5182862400000006	-9.96389128	1.693945288	-0.48828125	1.7089844	-1.2817383	0.37204589660000004	10.530933	1.933203076	-1.159668	-0.79345703	0.30517578	-10.59553264	-1.3254882200000002	-1.41042482	0.36621094	-0.4272461	0.36621094	-3.4321533540000004	8.838183606000001	2.75625	0.061035156	-0.91552734	0.6713867	0.501245108	13.63410692	-1.181933606	-0.4272461	3.112793	6.3476562	1539957396.452
-7.199267572	-3.78984375	-2.000195288	1.3427734	-4.8217773	0.12207031	2.536132788	-10.154101440000002	1.1400634980000002	1.4038086	0.12207031	-0.9765625	0.37084961060000005	10.12897914	1.9355957460000002	-0.9765625	-3.3569336	0.18310547	-9.303539840000001	-1.2321777160000003	-0.9199462860000001	0.36621094	0	0.12207031	-1.362573282	10.3622554	2.496655252	0.79345703	-2.1972656	0.36621094	-0.553881839	13.045532640000001	-1.8781738220000002	-0.5493164	0.30517578	6.652832	1539957396.492
-4.8318116	-2.878271466	-1.293188498	-1.159668	3.3569336	-0.12207031	2.5564697480000005	-8.55466304	0.838598642	1.6479492	-1.0986328	-1.0375977	1.1257080072	8.09768071	2.1975829680000003	-0.9765625	-3.3569336	0.18310547	-8.265161240000001	-1.0371826080000002	-0.707006839	0.4272461	-0.18310547	0.061035156	0.31223143000000003	9.4171875	2.82084964	0.5493164	-1.3427734	0.061035156	-1.341040036	10.558447480000002	-0.3935791034	-0.36621094	-0.24414062	5.92041	1539957396.532
-7.640698380000001	-2.8124755400000003	-1.771704074	0.061035156	-0.61035156	0.30517578	2.94765625	-6.9097653800000005	0.8362060700000001	1.6479492	-1.0986328	-1.0375977	1.3577880400000002	6.78176268	2.569628894	0	0	-0.12207031	-7.613183606000001	-0.794335962	-0.5239746106000001	0.48828125	-0.12207031	0.24414062	0.6316406250000001	7.6239501800000005	2.8639160340000003	0.24414062	-0.61035156	-0.061035156	-0.3911865216	7.835693390000001	0.663940396	0.61035156	0.79345703	4.1503906	1539957396.572
-6.79492212	-2.337548822	-1.008471646	0.61035156	-2.6245117	0.36621094	3.1187255400000002	-6.272143570000001	0.724951178	0.91552734	0.8544922	-1.4648438	1.3075439300000002	6.63222644	2.8136719240000003	0	0	-0.12207031	-7.4349366	-0.923535144	-0.3612792932	0.5493164	-0.36621094	0.4272461	0.20576172120000003	6.626245108000001	2.50622554	-0.24414062	-0.6713867	0.12207031	-0.192602536	6.59992662	-0.5371337860000001	1.7089844	1.7089844	1.7700195	1539957396.612
-5.8474610600000005	-1.3254882200000002	-0.5514892572000001	-0.18310547	0.7324219	0.24414062	2.6126952880000003	-6.2302735600000005	0.46416014400000005	0.9765625	1.0375977	-1.2817383	1.429565396	7.20405252	2.9129637600000002	0.061035156	-0.18310547	-0.18310547	-7.844067392	-1.679589856	-0.00837402356	0.36621094	-0.24414062	0.36621094	0.23686523560000003	6.9073732	2.5301512600000002	-0.12207031	-0.91552734	0.12207031	-2.9081787140000004	5.7649170320000005	-1.5683349640000002	2.1362305	-0.12207031	0.4272461	1539957396.652
-7.6526612400000005	-1.274047824	-1.662841754	-1.4648438	2.0141602	0.061035156	2.165283246	-6.80688498	0.25480957460000003	1.0375977	0.18310547	-1.0375977	1.90808107	7.876367212000001	3.0158447480000006	-0.061035156	-0.8544922	-0.18310547	-7.932592752000001	-2.1569091460000003	0.33854982	-0.12207031	-0.24414062	0.30517578	0.709399411	7.80458966	2.6509764400000004	0.12207031	-1.159668	-0.12207031	-3.6187744600000005	5.6739991000000005	0.539526358	2.5024414	-1.953125	-0.91552734	1539957396.692
-9.79880342	-2.1604980040000004	-2.24064946	-0.4272461	1.953125	0.30517578	2.192797824	-7.805786240000001	-0.019140625	1.2207031	-0.61035156	-0.61035156	2.512207068	8.145532248	3.3292724640000007	0.18310547	-0.8544922	-0.30517578	-8.358471940000001	-2.0839355040000003	0.3373535144	-0.36621094	-0.4272461	0.4272461	1.280029254	8.47810054	2.8639160340000003	0.48828125	-1.0986328	-0.061035156	1.216625998	7.872778060000001	0.21413574280000003	1.8920898	-4.8828125	-0.79345703	1539957396.732
-10.892211960000001	-2.6784912140000006	-1.8159667540000002	0.061035156	-0.18310547	0.91552734	2.4021484620000004	-8.369238220000002	-0.24165038940000003	1.2207031	-0.9765625	-0.5493164	2.960815396	8.08811052	3.7120849640000007	0.5493164	-0.30517578	-0.24414062	-8.80947284	-1.464257788	0.3146240216	-0.7324219	-0.48828125	0.6713867	1.3972655760000001	8.43981929	2.9572264400000003	0.6713867	-1.0986328	0.061035156	13.42236322	10.023705580000001	0.71538089	1.7700195	1.8310547	2.380371	1539957396.772
-12.807471040000001	-4.795922824	-4.671508786	0.6713867	-1.8920898	0.12207031	2.5265625000000003	-8.572607428000001	-0.45578614200000006	0.6713867	-0.8544922	-0.61035156	3.21203624	9.5104982	4.029101440000001	0.61035156	0.48828125	0.36621094	-11.158984620000002	-0.38400878600000005	0.20576172120000003	-0.48828125	-1.4038086	1.2207031	1.1580077880000001	8.65634784	2.783764676	0.61035156	-0.36621094	0.30517578	10.228271760000002	8.761621106	-1.8422851440000003	-1.5869141	-0.61035156	-0.24414062	1539957396.812
-10.68884236	-6.937280252000001	-3.8448730040000005	0.79345703	0	-0.18310547	2.350707968	-10.16127896	-0.49526367800000004	-0.18310547	-0.5493164	-0.12207031	3.03020018	12.93547374	4.093701080000001	0.61035156	0.48828125	0.36621094	-13.7979982	0.45698242800000005	0.2823242212	-0.30517578	-0.18310547	0.8544922	1.1041748200000001	11.2810054	1.7669189300000003	0.48828125	-0.12207031	0.61035156	1.7896484620000002	11.602808	0.23327636780000002	-3.540039	1.8920898	-1.4038086	1539957396.852
-8.81186502	-5.64169928	-2.471533246	1.5258789	-0.30517578	0.5493164	2.082739218	-11.374316100000001	0.07177734424	-0.6713867	0.30517578	0.6713867	2.9572264400000003	13.77167932	3.5182862400000006	0.24414062	0.4272461	0.24414062	-12.7512455	1.102978534	-0.7823730432	-0.061035156	0.91552734	0.30517578	1.0993896760000001	13.920019960000001	0.707006839	0.5493164	0.30517578	0.18310547	3.7288329680000003	13.644873200000001	1.374536142	-4.1503906	1.4648438	-0.36621094	1539957396.893
-8.69103984	-4.445410144	-4.435839856	-0.24414062	1.953125	-0.8544922	1.656860324	-9.780859620000001	1.031201178	-1.4648438	0.6713867	1.2207031	3.3149170320000003	12.709375000000001	2.7167724640000004	-0.061035156	0	0.36621094	-11.97126448	1.679589856	-1.7106933900000003	-0.91552734	0.7324219	0.4272461	0.6268554712000001	13.509692000000001	1.06589357	0.6713867	1.0375977	-0.30517578	-0.740502896	9.242529254	-2.48828125	-0.061035156	-3.112793	-1.2817383	1539957396.932
-9.07863768	-4.51120607	-5.635717752000001	-0.36621094	-1.2817383	-0.5493164	1.676000998	-9.395654254	1.9212402160000002	-1.8920898	1.159668	1.3427734	3.7049072480000005	12.461742720000002	2.441625998	-0.061035156	0	0.36621094	-11.58007788	1.790844748	-1.5360351440000002	0.12207031	0.61035156	-0.30517578	-0.0490478534	12.635204680000001	0.8433837860000001	-0.30517578	2.4414062	0.24414062	1.4630615020000002	11.203247300000001	-2.387792932	-0.61035156	-0.36621094	-2.2583008	1539957396.972
-8.65515126	-3.5900634000000005	-3.6056152160000003	-1.0375977	0.061035156	-0.24414062	1.6269530760000002	-10.71276808	2.665332068	-1.8920898	1.159668	1.3427734	3.1151367800000003	11.840869600000001	1.81716304	-0.12207031	1.8920898	0.6713867	-10.377808	1.08383786	-1.0443603240000001	-0.12207031	0.36621094	-0.30517578	-0.976171875	12.00715306	0.32060547120000005	-0.9765625	2.319336	0.6713867	1.6748047120000003	9.861010880000002	-2.094702176	0.12207031	0.48828125	-2.8076172	1539957397.012
-8.005566394	-3.04455571	-2.8818603240000003	0.48828125	1.5869141	0.061035156	0.75366214	-10.25817842	2.6210692900000003	-0.24414062	0	0.30517578	2.245434604	9.953125	1.415209964	-0.5493164	2.2583008	0.9765625	-9.23535144	0.6711181610000001	-0.9989013580000001	-0.4272461	0.30517578	-0.18310547	-1.081445288	10.841967360000002	0.7046142572	-0.6713867	0.61035156	0.24414062	1.96669928	9.485375900000001	-2.310034146	0.48828125	-0.24414062	-3.112793	1539957397.053
-7.73759784	-2.4344482820000004	-3.505126996	-0.24414062	0.61035156	-0.7324219	0.9737792932	-8.508007788	2.7143798920000006	-0.36621094	-1.159668	0.36621094	2.263378894	8.357275360000001	1.490576178	-0.4272461	0.36621094	1.159668	-8.643188400000001	0.6292480432	-0.900805661	-0.61035156	0.12207031	-0.4272461	-0.23327636780000002	9.228173920000001	1.0551269568000001	-0.18310547	-0.18310547	-0.061035156	2.834008786	9.433935700000001	-0.961816394	0.12207031	-0.18310547	-3.2958984	1539957397.092
-6.963598740000001	-2.5265625000000003	-3.6211670320000002	-0.061035156	0.061035156	-0.7324219	1.676000998	-7.371533246000001	2.6641358800000003	-0.5493164	-0.30517578	0.61035156	2.6354248200000003	7.77228984	1.6472900360000002	0	-0.6713867	1.0375977	-8.170654254	0.8457763580000002	-0.891235324	-0.5493164	0.18310547	-0.48828125	0.29667969240000003	8.138354532000001	0.8015136780000001	-0.30517578	0.30517578	0	2.956030252	9.228173920000001	-0.25959472840000003	-0.30517578	0.061035156	-3.1738281	1539957397.132
-6.518579074000001	-3.14265126	-3.484790036	-0.5493164	1.7089844	-0.91552734	1.676000998	-7.371533246000001	2.6641358800000003	-0.5493164	-0.30517578	0.61035156	2.557666034	7.5079103400000005	1.66044928	-0.061035156	0.18310547	0.61035156	-8.092895468	0.9402832068000001	-0.832617212	-0.6713867	0.36621094	-0.48828125	0.5287597644	7.7076902	0.538330072	-0.48828125	0.79345703	0	2.8399902160000003	8.59294429	-0.5479003894	0.12207031	0.18310547	-2.6245117	1539957397.172
-7.899096940000001	-3.61638179	-3.974072284	0.30517578	-0.91552734	-0.12207031	1.637719748	-6.73271466	1.6305420320000001	-0.12207031	-0.48828125	0.61035156	2.331567392	7.830908246000001	1.7083007200000002	-0.24414062	1.0375977	0.24414062	-7.680175720000001	1.443920926	-0.8433837860000001	-0.91552734	0.4272461	-0.30517578	0.423486322	7.7615235600000005	0.718969748	-0.18310547	0.9765625	-0.12207031	2.5875733800000003	8.902783246	-0.5191894568000001	-0.061035156	-0.18310547	-2.1972656	1539957397.212
-8.19577626	-3.1486327880000005	-3.649877896	-0.18310547	-2.5634766	0.30517578	2.039672824	-6.816455072	1.4869873200000001	-0.30517578	-0.91552734	0.6713867	2.4153076080000004	8.871679712	1.9415771760000002	-0.18310547	0.7324219	-0.12207031	-7.657446580000001	2.185620108	-0.773999002	0.12207031	-0.4272461	-0.36621094	-0.05502929712000001	8.431445288	0.49645996400000003	-0.36621094	1.0375977	0.061035156	2.5947509	8.322582968	0.16030273560000002	-0.24414062	-0.18310547	-1.7700195	1539957397.252
-7.71247554	-2.0097655760000004	-3.33645018	-0.061035156	-0.8544922	0.61035156	2.5588623200000002	-7.120312500000001	1.5360351440000002	-0.5493164	-0.5493164	0.6713867	2.55288089	9.744970746000002	2.0468505400000003	-0.30517578	0.4272461	-0.48828125	-8.482885880000001	1.33984375	-0.6627441100000001	0.24414062	-0.24414062	-0.6713867	-0.6830810700000001	9.27004393	0.39238280760000005	-0.6713867	0.61035156	0.30517578	2.9775634	8.69582518	0.1387695288	-0.4272461	0.79345703	-1.4038086	1539957397.292
-7.93857428	-2.512207068	-3.6068116	-0.79345703	0.4272461	0.6713867	2.6760987400000005	-7.338037140000001	1.4929687500000002	-0.7324219	-0.61035156	0.4272461	2.469140576	10.42446286	2.1305908540000003	-0.5493164	0.36621094	-0.61035156	-9.136059800000002	0.7883544928000001	-0.642407248	0.061035156	-0.8544922	-1.2207031	-0.724951178	10.11103534	1.025219748	-0.5493164	-0.5493164	0.12207031	2.0289062500000004	8.533129892	-0.75366214	-0.30517578	0.61035156	-1.5258789	1539957397.332
-8.37163089	-4.120019568	-5.264868210000001	-3.112793	-1.2817383	-0.4272461	2.6760987400000005	-7.338037140000001	1.4929687500000002	-0.7324219	-0.61035156	0.4272461	2.2944824280000002	11.19726538	2.295678714	-0.48828125	0.18310547	-0.6713867	-11.07285144	0.01794433606	-0.6902587860000001	0.79345703	-1.2817383	-1.2207031	-0.04426269568	11.17453624	1.9427734620000003	-0.61035156	-0.6713867	-0.24414062	3.1893066100000005	8.51398912	-1.425976538	-0.30517578	0.12207031	-1.4038086	1539957397.372
-10.0213134	-7.07485324	-3.4823974640000004	-0.48828125	-1.7089844	0.12207031	3.301757788	-10.71635782	0.7799804712000001	-0.8544922	-0.7324219	0.24414062	2.0743652160000003	11.45566394	2.241845746	-0.18310547	0.061035156	-0.6713867	-14.17961412	-2.2286865020000004	-0.6747070288	0	0.6713867	-1.2207031	0.611303714	11.6973143	2.312426718	-0.91552734	-0.9765625	-0.5493164	6.463549820000001	9.31669928	-0.027514648560000004	-0.24414062	0.61035156	1.4038086	1539957397.412
-9.743774460000001	-6.316406250000001	-1.459472644	1.7089844	0.48828125	0.6713867	3.2072509000000005	-12.32417032	-0.1303955072	-0.48828125	-0.7324219	-0.12207031	1.9810547120000002	10.639795320000001	2.2621826080000003	0.24414062	0	-0.8544922	-12.131567000000002	-1.8781738220000002	-1.490576178	-1.0375977	1.5869141	-1.2817383	1.222607428	11.5525634	3.369946286	0	0.12207031	-1.5869141	7.46245108	12.757226440000002	2.60910643	-0.79345703	1.8310547	4.760742	1539957397.452
-9.56672374	-4.66433107	-2.5995362400000004	0.61035156	-1.8310547	-0.61035156	3.3292724640000007	-11.856421220000001	-0.3959716754	0	-0.8544922	-1.5258789	2.063598642	9.81555162	2.5995362400000004	0.6713867	0.36621094	-0.8544922	-10.44240764	-0.84816893	-2.378222644	-1.0375977	1.5869141	-1.2817383	0.1208251996	10.228271760000002	3.8197509000000003	0.061035156	1.8310547	-1.5258789	4.1236084260000005	14.146117720000001	0.9486572480000001	-1.4648438	1.0986328	5.493164	1539957397.492
-9.472216754	-3.5111084260000003	-2.942871106	-1.5258789	0.48828125	-0.8544922	3.2862060700000004	-10.95561502	0.16987304320000002	0	-0.8544922	-1.5258789	1.4606689300000002	9.637304712	2.76223143	0.91552734	1.4648438	-0.4272461	-9.874170320000001	-1.8638183900000003	-2.6497802520000002	-0.18310547	0.79345703	-0.12207031	0.1208251996	10.228271760000002	3.8197509000000003	0.061035156	1.8310547	-1.5258789	-1.1903076080000001	13.829101440000002	-1.94636232	-1.2817383	0.12207031	5.432129	1539957397.532
-10.003369600000001	-4.804296924000001	-2.2286865020000004	0.061035156	-0.30517578	-0.48828125	2.5385253600000004	-10.57041034	0.0227294928	-0.4272461	0.9765625	-2.0141602	0.5024413940000001	10.30602986	2.4344482820000004	0.48828125	1.5258789	0.24414062	-10.1146241	-1.9044922120000003	-2.2478271760000004	-0.36621094	0.79345703	-0.061035156	0.1208251996	10.228271760000002	3.8197509000000003	0.061035156	1.8310547	-1.5258789	-0.8182617212000002	11.535815200000002	-1.2919922120000003	0.18310547	-0.7324219	5.3100586	1539957397.572
-8.120410340000001	-4.396362320000001	-2.07915036	-0.24414062	-1.5869141	-0.6713867	1.64011232	-10.241431200000001	-0.25959472840000003	0.61035156	0.6713867	-1.953125	0.6244628600000001	10.05839856	2.235864218	-0.24414062	0	0.30517578	-9.613378894	-1.9176513580000003	-2.154516574	-0.48828125	0.6713867	0.12207031	0.1208251996	10.228271760000002	3.8197509000000003	0.061035156	1.8310547	-1.5258789	1.503735324	10.563232820000001	-0.4713378894	0	-0.36621094	3.2958984	1539957397.612
-7.2411376800000005	-3.9728759000000005	-1.580297824	-0.7324219	1.2817383	-0.91552734	1.297973642	-9.338232428000001	-0.3576904254	0.79345703	-0.5493164	-1.6479492	1.349414038	9.198266574	2.229882788	0	-0.9765625	0	-9.248510880000001	-1.8267334260000003	-2.0695800720000004	-0.61035156	0.7324219	0.18310547	0.1208251996	10.228271760000002	3.8197509000000003	0.061035156	1.8310547	-1.5258789	0.7572509980000001	8.39316394	-0.22849121400000003	1.4038086	0.8544922	2.1362305	1539957397.652
-8.34052716	-4.12241214	-1.665234424	0.12207031	-0.7324219	-0.6713867	1.4630615020000002	-8.51638179	-0.458178714	0.5493164	-0.79345703	-1.159668	1.4403320680000002	8.717358426	2.217919928	0.6713867	-0.061035156	0.061035156	-8.834594748	-1.4582763580000002	-1.949951178	-0.5493164	0.61035156	0.36621094	-0.9402832068000001	8.825024460000002	3.1534179320000004	0.18310547	0.6713867	-0.4272461	1.35180661	8.10246556	-0.40793457460000004	2.746582	2.5634766	0.4272461	1539957397.692
-7.504321580000001	-3.9429687500000004	-1.100585962	0.36621094	-0.48828125	-0.24414062	1.620971646	-8.047436600000001	-0.5658447284000001	0.30517578	-0.36621094	-0.61035156	1.102978534	8.51040036	2.177246106	0.7324219	0.9765625	0.30517578	-8.716162140000002	-1.362573282	-2.021728534	-0.4272461	0.6713867	0.48828125	-1.175952176	8.222094748	2.78017572	0.18310547	0.6713867	-0.4272461	-0.3828125	7.94335962	-0.7464843750000001	2.0751953	1.8920898	-0.61035156	1539957397.732
-7.4947509000000005	-3.3472167540000006	-1.427172824	0.12207031	1.7700195	0.061035156	1.677197284	-7.803393570000001	-0.5646484424	0.061035156	0.18310547	0.061035156	1.0575195288	8.97097194	2.142553714	0.61035156	0.48828125	0.30517578	-8.790332068	-1.4606689300000002	-1.735815396	-0.36621094	0.48828125	0.48828125	-1.32788089	8.30942392	2.644995108	0.48828125	0.61035156	-0.4272461	-1.3446288940000002	7.68735324	0.014355469240000002	2.0751953	-0.5493164	-1.0375977	1539957397.772
-8.08691394	-3.3783202880000003	-2.6019287140000005	-0.30517578	0.30517578	-0.8544922	1.5970459260000003	-8.16467302	-0.45578614200000006	0.061035156	0.18310547	0.061035156	1.3290771760000002	9.30832518	2.2107422120000004	0.6713867	-0.12207031	0.18310547	-8.827417032000001	-1.656860324	-1.7035155760000003	-0.4272461	0.4272461	0.6713867	-1.39606929	8.95183107	2.8352050720000004	0.79345703	0.30517578	-0.30517578	1.403247104	8.633618210000002	0.7046142572	1.5258789	-3.112793	-1.159668	1539957397.812
-7.845263580000001	-3.8221435700000006	-2.10546875	0	0.9765625	-0.6713867	1.739404254	-8.364452880000002	-0.362475589	-0.061035156	-0.30517578	1.7089844	1.4331542540000002	8.85493161	2.23227536	0.8544922	-0.061035156	0.24414062	-9.217407248	-1.5180908540000002	-1.6341308900000002	-0.5493164	0.61035156	0.8544922	-1.0946044928	8.92910144	2.8926269959999997	0.7324219	-0.061035156	-0.4272461	5.157201980000001	9.189892572	-0.5323486420000001	0.91552734	-1.953125	-0.9765625	1539957397.852
-9.578686600000001	-4.860522464000001	-2.65576178	-0.36621094	2.5024414	-0.6713867	2.0743652160000003	-8.37761232	-0.4521972644	-0.061035156	-0.79345703	2.0141602	1.53125	8.73291034	2.209545926	0.9765625	-0.12207031	0.4272461	-9.62893071	-1.234570288	-1.774096646	-0.4272461	0.4272461	1.159668	-0.778784146	8.455371106000001	2.73830571	0.8544922	-0.12207031	-0.5493164	7.27941893	9.157592752000001	-0.4868896466	1.0986328	-1.953125	0.061035156	1539957397.892
-9.795214660000001	-4.100878894	-3.430957068	0.8544922	-2.6855469	-0.48828125	2.5409179320000006	-9.14323732	-0.5443115216000001	-0.30517578	-0.61035156	2.319336	1.6927490020000002	9.8334964	2.173657248	1.0375977	-0.18310547	0.4272461	-10.0213134	-0.617285144	-1.620971646	-0.4272461	1.0375977	1.3427734	-0.6890625	8.959009080000001	2.42607428	1.0986328	0.48828125	-0.4272461	5.006469748	10.71396466	-0.6986327880000001	-1.953125	0.91552734	-2.8686523	1539957397.932
-7.839282248	-4.273144568	-2.118627896	-0.24414062	1.7089844	-1.159668	2.9249266200000004	-9.737792932000001	-0.32060547120000005	-0.30517578	-0.61035156	2.319336	1.7681152160000002	10.394556200000002	1.9726807100000001	1.0986328	-0.24414062	0.30517578	-9.687548920000001	-0.25839844240000004	-1.8949219240000001	-0.18310547	1.0375977	1.2817383	-1.189111322	9.9961911	1.906884784	1.0986328	0.061035156	-0.5493164	4.720556610000001	8.83100589	0.5502929712000001	-0.24414062	-0.48828125	-1.2817383	1539957397.972
-8.399145468	-4.34372554	-2.2035644960000003	0.61035156	-1.0375977	-0.9765625	2.8112792540000004	-9.125292932	0.42707518000000005	-0.8544922	0.8544922	2.5024414	1.9427734620000003	9.681567392	1.582690396	0.91552734	-0.6713867	0.18310547	-9.067871106	-0.1256103534	-2.6378173920000005	-0.36621094	1.159668	1.0986328	-1.62575679	9.88254442	1.774096646	1.0986328	-0.12207031	-0.6713867	4.23486322	8.881250000000001	-0.492871106	0.18310547	-0.18310547	-1.2207031	1539957398.012
-7.8177491	-5.315112320000001	-2.680883786	0	1.159668	-0.91552734	2.3626709260000003	-7.844067392	0.5323486420000001	-0.8544922	0.8544922	2.5024414	1.9391846040000003	9.609789840000001	1.069482428	0.91552734	-0.61035156	0.4272461	-9.88134784	0.45698242800000005	-3.081640576	-0.4272461	1.2207031	0.91552734	-1.3613769960000002	9.232959260000001	1.391284146	0.6713867	0.061035156	-0.7324219	4.9957028800000005	9.482983426	0.1196289038	-0.061035156	0.36621094	-1.0375977	1539957398.052
-8.113232428000002	-4.8988037140000005	-4.230078076	0.12207031	-1.2817383	-1.0375977	2.274145468	-8.12280252	0.3337646466	-0.30517578	-0.36621094	1.4038086	2.036083966	11.084814300000001	0.668725589	1.0986328	-0.24414062	0.36621094	-9.4171875	0.7225586060000001	-3.2239991	-0.61035156	1.5258789	0.48828125	-1.294384784	10.14333516	0.8206542932	0.30517578	0.9765625	-0.6713867	3.6331298920000004	9.045141574	-0.13757324280000002	-0.24414062	0.91552734	-0.79345703	1539957398.092
-7.30573732	-5.190698380000001	-3.6510742800000004	-1.0375977	1.0375977	-1.4038086	2.159301718	-9.01882338	0.40434570680000004	-0.061035156	0.12207031	0.9765625	2.036083966	11.084814300000001	0.668725589	1.0375977	0.4272461	-0.061035156	-9.169555710000001	1.31352536	-3.58288588	-0.8544922	1.4038086	0.36621094	-1.714282248	11.11711412	0.5490966754000001	0.48828125	1.0375977	-0.9765625	2.8854492800000004	8.84177266	-0.9570312500000001	0.061035156	-0.36621094	-0.4272461	1539957398.132
-8.62285144	-6.572412140000001	-4.265966754000001	-0.12207031	-0.9765625	-1.2207031	1.8566405760000002	-9.100170926	0.2225097644	-0.18310547	-0.24414062	0.4272461	2.3399413940000002	10.74147914	0.2392578076	1.159668	0.6713867	-0.48828125	-9.725830072	2.1293945680000004	-3.6714112400000003	-0.6713867	1.4038086	0.36621094	-2.076757788	10.67089856	0.18422851440000002	0.24414062	0.79345703	-1.0986328	2.6772949280000002	10.11821286	-0.34812010800000004	0.18310547	0.6713867	-0.5493164	1539957398.172
-7.61557608	-5.712280252000001	-3.2275878600000003	-0.48828125	-1.3427734	-0.9765625	1.7776855040000001	-9.122900360000001	0.346923822	-0.61035156	0.24414062	0	2.3746337860000004	10.8036866	0.09211425720000001	1.159668	0.5493164	-0.5493164	-9.57150908	1.832714856	-3.9788574280000004	-0.61035156	1.7700195	0.12207031	-2.128198282	10.35388228	-0.3026611322	-0.18310547	0.79345703	-0.9765625	1.8375000000000001	9.668408246	-1.195092752	0.12207031	0.24414062	-0.7324219	1539957398.212
-7.199267572	-5.32109375	-3.58049321	-0.4272461	0.24414062	-1.5258789	1.7776855040000001	-9.122900360000001	0.346923822	-0.61035156	0.24414062	0	2.3746337860000004	10.8036866	0.09211425720000001	0.91552734	0.5493164	-0.7324219	-8.9829348	1.7645263580000001	-4.29348143	-0.61035156	1.7700195	0.12207031	-2.403344748	10.184009080000001	-0.270361322	0.061035156	1.0986328	-1.2817383	1.677197284	9.7748777	-1.580297824	0.18310547	0.24414062	-0.8544922	1539957398.252
-7.4349366	-5.90727536	-3.4237792540000007	-0.30517578	-0.6713867	-1.159668	1.11613768	-8.72333966	0.39238280760000005	-0.9765625	1.2207031	-0.5493164	2.47033696	10.36345198	-0.39836425720000007	0.6713867	0.24414062	-0.79345703	-8.521167032000001	1.8422851440000003	-4.744482428	-0.79345703	1.7089844	-0.24414062	-2.837597644	9.926807100000001	-0.026318359620000002	0.30517578	1.2207031	-1.4038086	1.83151857	9.62055661	-1.1340820288	0.24414062	-0.12207031	-1.0375977	1539957398.292
-7.278222840000001	-6.135766574000001	-3.452490216	-0.18310547	-0.7324219	-0.4272461	0.7907471040000001	-8.53073732	0.07775878600000001	-0.91552734	1.0986328	-0.7324219	2.501440396	10.4974366	-0.3995605432	0.79345703	0.18310547	-0.6713867	-7.905077880000001	2.1305908540000003	-4.941870108000001	-0.61035156	1.3427734	-0.24414062	-3.2957762600000002	9.71745607	-0.17585449280000004	-0.061035156	0.9765625	-1.159668	2.656957968	9.39685054	-0.9893310700000001	-0.061035156	-0.061035156	-0.7324219	1539957398.332
-7.23276358	-5.86660144	-3.420190396	0.18310547	-1.0375977	-0.30517578	0.6352294928000001	-8.705395468	-0.1614990216	-0.91552734	1.0986328	-0.7324219	2.501440396	10.4974366	-0.3995605432	0.61035156	0.4272461	-0.4272461	-8.059399460000002	2.098291034	-4.90358876	-0.61035156	1.3427734	-0.24414062	-3.7742920320000004	9.61936052	-0.20576172120000003	-0.18310547	0.8544922	-0.8544922	2.8017089660000005	9.12888179	-1.4558837860000002	0	-0.12207031	-0.48828125	1539957398.372
-6.680077880000001	-6.01613768	-3.3328614200000004	-0.12207031	-0.36621094	-0.6713867	0.416308606	-8.9326902	-0.42827148560000006	-0.79345703	0.6713867	-0.7324219	2.068383786	10.412500000000001	-0.211743161	0.4272461	0.36621094	-0.30517578	-7.895507788000001	2.141357428	-4.953832968	-0.061035156	1.159668	-0.36621094	-3.9405760800000005	9.70429712	0.03349609424	-0.24414062	0.48828125	-0.7324219	2.958422824	8.97097194	-1.1651855432	-0.061035156	0.24414062	-0.30517578	1539957398.412
-7.01982428	-6.90856929	-2.7227538940000002	1.0375977	-1.2817383	0.061035156	0.43186035340000006	-8.45896016	-0.4892822284000001	-0.79345703	0.6713867	-0.7324219	1.745385782	9.801196580000001	-0.04306640576	0.18310547	0.061035156	-0.061035156	-7.413403060000001	2.536132788	-4.961010880000001	0.6713867	1.0375977	-0.36621094	-3.9214355040000006	9.209033246	-0.096899411	-0.24414062	0	-0.7324219	3.458471646	8.935082968000001	-0.9020019568000001	-0.12207031	0.48828125	0.12207031	1539957398.452
-5.851049820000001	-5.884545926	-2.060009784	1.0375977	-2.0141602	0.30517578	0.43186035340000006	-8.45896016	-0.4892822284000001	-0.8544922	0.30517578	-0.79345703	1.745385782	9.801196580000001	-0.04306640576	-0.18310547	-0.4272461	0.12207031	-7.793823380000001	1.888940396	-4.870092752000001	0.6713867	1.0375977	-0.36621094	-3.813769568	8.512792932	-0.04426269568	-0.4272461	-0.061035156	-0.4272461	4.245629892	8.7030027	0.05981445288	0.8544922	0.4272461	1.4038086	1539957398.492
-6.178832968	-5.358178420000001	-1.8757812500000002	-0.18310547	0.9765625	-1.0986328	0.7225586060000001	-7.717260880000001	-0.6400146760000001	-0.9765625	0.36621094	-0.7324219	1.56953125	8.7030027	0.24165038940000003	-0.61035156	-0.8544922	0.24414062	-8.36086412	-0.2763427716	-4.981347840000001	1.0986328	1.3427734	-0.4272461	-3.3005616	8.062988220000001	0.44980469240000004	-0.36621094	-0.48828125	-0.24414062	4.727734424	9.786840560000002	-0.0693847644	-0.18310547	0.4272461	2.6245117	1539957398.532
-8.51159694	-6.877465560000001	-1.9320067900000002	0.7324219	-0.36621094	-0.7324219	1.0503417932	-8.534326080000001	-0.7105957068000001	-1.159668	0.36621094	-0.30517578	1.5958496400000002	8.70061052	0.538330072	-0.79345703	-1.0375977	0.12207031	-9.32866214	-1.294384784	-4.866503894	0.36621094	2.0751953	-0.30517578	-2.12341304	8.21970198	1.6437011780000002	0.36621094	-0.24414062	-0.48828125	1.96669928	11.04414038	0.18901367800000002	-0.36621094	-0.79345703	2.9296875	1539957398.572
-7.4050292540000004	-6.13815944	-1.5216797120000003	0.7324219	-0.7324219	-0.91552734	1.4331542540000002	-9.33344748	-1.0144531250000002	-0.48828125	0.5493164	0.7324219	1.5958496400000002	8.70061052	0.538330072	-0.36621094	-0.8544922	0	-8.924316394	-1.189111322	-4.749267572000001	-0.12207031	2.9296875	0.061035156	-1.37214357	8.747265380000002	2.41770018	0.61035156	0.91552734	-0.91552734	2.8232422120000003	10.35866664	-2.662939496	-0.91552734	3.1738281	1.8310547	1539957398.612
-6.7028076080000005	-4.974169928000001	-1.030004892	1.159668	-0.91552734	-1.2817383	1.745385782	-9.154003894	-0.9510498200000002	-0.48828125	0.5493164	0.7324219	1.7071045320000002	8.85373552	0.7010253600000002	0.18310547	-0.7324219	-0.061035156	-8.359667932	-1.0515380890000001	-4.806689496	-0.12207031	3.112793	0.48828125	-1.662841754	8.633618210000002	2.365063498	0.7324219	1.7700195	-1.0375977	-1.337451178	8.388378894	-3.03857428	0.61035156	1.3427734	-0.18310547	1539957398.652
-5.94555661	-4.547094748	-1.296777356	-0.24414062	0.48828125	-2.2583008	1.8075927520000004	-8.29506839	-0.419897464	-0.4272461	0.61035156	1.0375977	1.7669189300000003	7.8943116	0.3804199280000001	0.5493164	0.12207031	0.12207031	-7.31291484	-1.50493161	-4.923925720000001	-0.7324219	3.3569336	0.5493164	-2.3208007200000003	7.80458966	2.068383786	0.4272461	1.8920898	-1.0375977	-1.062304712	8.0390625	-2.044457968	1.4038086	-0.9765625	-1.4038086	1539957398.692
-7.2136232	-7.310522660000001	-1.2692626800000002	0.79345703	-0.7324219	-2.9907227	1.9571288940000002	-7.467236420000001	-0.2978759784	-0.18310547	0.6713867	0.8544922	1.7669189300000003	7.8943116	0.3804199280000001	0.7324219	0.4272461	0.48828125	-6.82722194	-0.44980469240000004	-5.6058107	-1.4648438	3.7841797	0.6713867	-2.6497802520000002	6.931298920000001	1.4977538940000001	0.61035156	1.953125	-1.3427734	5.656054712	9.284399460000001	0.9199462860000001	-0.061035156	-0.5493164	-0.061035156	1539957398.732
-5.459863220000001	-7.71367212	-0.6459961060000001	1.3427734	-1.4648438	-2.5634766	2.10546875	-6.836792032000001	-0.7608398560000001	0.30517578	0.7324219	0.48828125	1.4044433900000002	8.05102536	-0.27155761780000004	0.79345703	0.24414062	0.7324219	-6.542504892	1.3793212860000001	-6.0484375	-0.8544922	3.9672852	0.9765625	-2.8806639400000003	6.817651260000001	0.45100097840000003	0.61035156	2.5024414	-1.5258789	2.104272464	10.40292932	1.031201178	-1.2817383	-2.5024414	0.36621094	1539957398.772
-6.9492432100000014	-7.411010880000001	-0.7967285340000001	1.7089844	0.48828125	-2.380371	1.8398925720000001	-6.784155252000001	-0.7763915740000001	0.18310547	0.24414062	0.18310547	1.8614257200000002	9.00805661	-0.1244140625	0.6713867	0.061035156	0.5493164	-6.191992212000001	1.3709472839999999	-6.48867212	-0.6713867	4.272461	0.8544922	-2.940478534	7.805786240000001	-0.8613281250000001	0.5493164	2.2583008	-1.4038086	4.27553714	9.53920926	0.2380615216	-0.9765625	-0.30517578	0	1539957398.812
-7.084423920000001	-6.605908246000001	-1.680786142	1.5258789	-1.4648438	-2.9296875	1.7441894960000002	-7.13586412	-0.805102536	0.18310547	0.24414062	0.18310547	1.8614257200000002	9.00805661	-0.1244140625	0.61035156	-0.79345703	0.061035156	-5.632128894	1.5575683900000001	-7.287792932	-0.6713867	4.272461	0.8544922	-3.77189946	8.512792932	-1.0180419928000002	0.6713867	2.1362305	-1.2207031	4.594946286	9.125292932	-1.053930661	-0.48828125	0.30517578	0.24414062	1539957398.852
-6.01254892	-7.549780252000001	-1.100585962	1.2207031	0.24414062	-2.8076172	1.9224365020000003	-7.62753894	-0.9953125	-0.30517578	0	0.061035156	2.9943116	10.510596040000001	0.3026611322	0.4272461	-1.5869141	-0.061035156	-4.695434604000001	1.79323732	-7.94216304	-0.18310547	4.0283203	0.61035156	-4.8150634000000005	9.154003894	-0.7309326080000002	1.0986328	2.1972656	-0.8544922	4.813867212	8.118017572	-1.58747554	0.79345703	-0.061035156	0.12207031	1539957398.892
-6.02451178	-8.299853240000001	-0.8924316100000002	0.8544922	0.30517578	-2.8686523	2.026513678	-8.017529254000001	-0.729736322	-0.061035156	0.24414062	0.36621094	3.0553222840000003	10.796509080000002	0.15192871400000002	-0.18310547	-1.8310547	0.24414062	-4.5088134	1.6317382200000001	-8.540307608	-0.061035156	3.7231445	0.61035156	-5.16079074	9.340625000000001	-1.238159146	1.5258789	1.0375977	-0.48828125	5.10217302	8.85493161	-1.0180419928000002	0.61035156	1.0986328	0.18310547	1539957398.932
-6.48149411	-8.607299820000001	-0.9223388580000002	1.2817383	-0.4272461	-2.8076172	1.8219482820000001	-8.752050720000002	-1.0479492212000001	0.12207031	-0.24414062	0.48828125	3.0553222840000003	10.796509080000002	0.15192871400000002	-0.6713867	-2.4414062	0.4272461	-4.393969748000001	1.745385782	-8.886035340000001	-0.12207031	3.8452148	0.7324219	-4.966992212	9.33942842	-1.6484863220000001	0.7324219	0.36621094	-0.30517578	3.9573242800000004	9.118115020000001	-1.2261962860000002	0.36621094	0.61035156	-0.18310547	1539957398.972
-5.421582068	-8.609692392	-0.659155252	1.2207031	-0.7324219	-2.6855469	1.5719238220000002	-9.733007788	-1.6496826080000002	0.48828125	-1.7089844	0.24414062	2.6581542540000003	10.6589357	0.11723633180000001	-0.8544922	-3.9672852	0.5493164	-3.6785887600000002	1.7274413940000002	-9.231762680000001	0	3.6621094	0.7324219	-4.06977536	9.31311052	-0.8445800720000001	0.4272461	0	-0.24414062	3.7814697480000006	8.87407248	-1.4235839660000003	0.79345703	0.61035156	-0.36621094	1539957399.012
-4.69423822	-8.37641574	-0.33137207460000007	0.7324219	0.12207031	-2.5024414	1.2178222840000001	-9.87058058	-1.341040036	0.48828125	-1.7089844	0.24414062	2.6581542540000003	10.6589357	0.11723633180000001	-0.8544922	-3.9672852	0.5493164	-2.8651123200000006	1.5121094240000001	-9.38129892	-0.061035156	3.3569336	0.7324219	-4.222900360000001	9.33464357	-1.58388678	0.8544922	1.0375977	-0.061035156	3.7695067900000003	9.139648560000001	-0.8457763580000002	0.7324219	-0.30517578	-0.36621094	1539957399.052
-5.0614991	-8.533129892	-0.1997802716	1.0375977	-0.30517578	-2.4414062	0.740502896	-9.95073282	-1.2549072479999999	-0.061035156	-1.0986328	0.061035156	2.6581542540000003	10.6589357	0.11723633180000001	-0.8544922	-3.9672852	0.5493164	-2.21433107	1.3817138580000001	-9.64328624	-0.24414062	3.0517578	0.7324219	-4.480102536	9.14204074	-1.620971646	0.5493164	1.0986328	0.12207031	4.254003894	8.86330571	-0.898413089	0.24414062	-0.18310547	-0.36621094	1539957399.092
-4.6416014400000005	-9.0092527	-0.01794433606	0.9765625	-0.79345703	-2.319336	0.2129394568	-10.102661240000002	-1.299169928	0.061035156	-1.2817383	0.36621094	2.6581542540000003	10.6589357	0.11723633180000001	-0.8544922	-3.9672852	0.5493164	-1.915258786	1.3422363220000002	-9.96628444	-0.30517578	2.746582	0.61035156	-5.132080072	8.7963134	-1.8410888580000002	0.4272461	1.0986328	0.061035156	4.048242212	8.76521016	-0.878076178	0.48828125	-0.48828125	-0.36621094	1539957399.132
-4.031494110000001	-8.86928714	0.38400878600000005	0.36621094	0	-1.8920898	-0.4821044928	-10.16247554	-1.2501221040000001	0	-2.1362305	0.5493164	2.6581542540000003	10.6589357	0.11723633180000001	-0.8544922	-3.9672852	0.5493164	-1.431957968	1.5085204680000002	-10.174438400000001	-0.36621094	2.6855469	0.61035156	-5.4443116	8.95661592	-1.829125998	0.48828125	0.24414062	0	4.02192392	8.865698380000001	-0.7608398560000001	0.48828125	-0.8544922	-0.24414062	1539957399.172
-3.7061035340000004	-9.19946286	0.3158203076	0.24414062	0.7324219	-1.7089844	-0.716577176	-10.3012455	-1.4546875000000001	-0.061035156	-2.6855469	0.61035156	2.6581542540000003	10.6589357	0.11723633180000001	-0.8544922	-3.9672852	0.5493164	-0.6842773560000001	1.81118161	-10.3610598	-0.24414062	2.2583008	0.48828125	-5.34741214	9.395654254	-2.0707763580000003	0.61035156	0.4272461	-0.12207031	4.724145468000001	8.66711412	-0.7811767572	0.12207031	-0.48828125	0.061035156	1539957399.212
-3.593652356	-9.299951080000001	0.5754150360000001	-0.24414062	1.2207031	-1.5258789	-0.4330566394	-10.63740216	-1.4833984620000003	-0.061035156	-2.6855469	0.61035156	2.6581542540000003	10.6589357	0.11723633180000001	-0.8544922	-3.9672852	0.5493164	-0.33615722840000006	1.66403804	-10.523754500000003	-0.12207031	1.8920898	0.48828125	-5.437134080000001	9.34421376	-2.365063498	0.24414062	0.79345703	-0.4272461	4.712182608	8.807080072	-1.0587158540000001	-0.6713867	0.12207031	0.12207031	1539957399.252
-3.4369384000000003	-9.394457968000001	0.0909179712	0.061035156	-0.24414062	-1.7089844	-0.3529052716	-11.11591754	-1.400854532	0.5493164	-2.1362305	0.24414062	2.062402356	10.3012455	0.24763183900000002	-0.79345703	-3.9672852	0.18310547	-0.2392578076	1.562353534	-10.698413040000002	-0.30517578	1.6479492	0.4272461	-5.662036240000001	9.125292932	-2.3160155760000003	0.36621094	0.61035156	-0.4272461	4.482495108	8.442211960000002	-1.774096646	-0.12207031	0.061035156	-0.18310547	1539957399.292
-3.01464856	-9.87177716	0.346923822	-0.18310547	0.30517578	-1.4038086	-0.5813964856000001	-10.7606205	-1.2907959260000001	0.4272461	-2.4414062	-0.12207031	2.062402356	10.3012455	0.24763183900000002	-0.79345703	-3.9672852	0.18310547	-0.132788089	1.8219482820000001	-10.503417540000001	-0.36621094	1.4648438	0.4272461	-5.514892572	8.967382788	-2.27294928	0.7324219	-0.4272461	-0.36621094	3.665429712	8.750854532	-1.294384784	0.24414062	0.24414062	-0.30517578	1539957399.332
-2.6713134000000003	-9.853833360000001	0.40793457460000004	0.30517578	-0.061035156	-1.0986328	-0.5335449280000001	-10.38498552	-1.1699707068	0.4272461	-2.4414062	-0.12207031	2.48828125	11.090796220000001	-0.793139676	0.79345703	-4.5776367	0.8544922	0.3194091754	2.060009784	-10.32995558	-0.36621094	1.2817383	0.48828125	-4.62604982	9.01882338	-2.59116214	0.6713867	-0.061035156	-0.4272461	3.5242675720000003	9.248510880000001	-0.953442392	0.12207031	0	-0.4272461	1539957399.372
-2.1796386780000003	-9.09060054	0.2260986322	-0.18310547	0.79345703	-0.9765625	-0.10288086060000001	-9.71625998	-0.5825927716	0.5493164	-2.319336	-0.30517578	2.48828125	11.090796220000001	-0.793139676	-0.12207031	-2.6245117	0.61035156	0.6890625	2.135375998	-10.151709260000002	-0.24414062	1.0375977	0.4272461	-4.82702626	8.902783246	-2.6940429320000003	0.36621094	0.4272461	-0.5493164	3.8281250000000004	9.139648560000001	-0.7692138580000001	0	-0.18310547	-0.36621094	1539957399.412
-2.219116214	-9.331054712	0.154321286	-0.12207031	0.5493164	-0.9765625	-0.2990722644	-9.631323380000001	-0.855346646	0.30517578	-1.6479492	0.061035156	2.978759784	10.624242720000002	-0.3756347644	-0.8544922	-2.9296875	0.8544922	0.7680175720000001	2.12341304	-10.107446580000001	-0.18310547	0.8544922	0.30517578	-5.06508786	8.80349092	-2.50622554	0.4272461	-0.12207031	-0.48828125	4.185815396000001	8.65515126	-1.1316894568000002	-0.18310547	0.061035156	-0.18310547	1539957399.452
-1.9762695680000002	-9.77607428	0.14714355040000002	-0.12207031	0.12207031	-0.91552734	0.538330072	-9.36455072	-0.833813498	0.36621094	-1.2817383	-0.79345703	2.7526612400000006	10.51657698	0.7488769568000001	0.36621094	-2.4414062	0.30517578	0.7261474640000001	2.09948732	-10.233057100000002	-0.18310547	0.91552734	0.24414062	-4.361669928	9.00566394	-2.422485324	0.61035156	-0.061035156	-0.36621094	3.83171376	8.93747554	-1.020434604	-0.36621094	0.061035156	-0.061035156	1539957399.492
-2.064794928	-10.003369600000001	-0.0346923822	0	0.12207031	-0.7324219	0.6364257788	-9.42077626	-0.4868896466	0.36621094	-1.2817383	-0.79345703	2.7526612400000006	10.51657698	0.7488769568000001	-0.30517578	-0.36621094	0.30517578	1.0479492212000001	2.3806152160000003	-10.43642572	-0.18310547	0.91552734	0.24414062	-4.366455072	9.07863768	-2.573217752	0.5493164	0.24414062	-0.4272461	3.4967528960000003	9.02839357	-1.2333740020000001	-0.30517578	0.24414062	-0.12207031	1539957399.532
-1.665234424	-10.193578780000001	0.1770507788	0	0.36621094	-0.61035156	0.35649413939999997	-9.87536592	-0.594555661	0	-1.3427734	-0.61035156	3.1689697480000003	10.611084260000002	-0.135180661	-0.12207031	0.12207031	0	1.141259784	2.5157959260000005	-10.601513579999999	-0.061035156	0.6713867	0.24414062	-4.961010880000001	9.234155252	-2.83879393	0.24414062	0.061035156	-0.18310547	3.2646728240000003	8.97695288	-1.4750244600000002	0.061035156	-0.30517578	-0.18310547	1539957399.572
-1.814770468	-9.920825180000001	-0.1579101538	0.12207031	0.18310547	-0.30517578	1.2082519568	-9.933984620000002	-1.02163089	0	-1.3427734	-0.61035156	3.7360108800000003	10.77736772	-1.4774170320000002	1.6479492	0.4272461	0.061035156	1.453491214	2.363867212	-10.73310504	-0.061035156	0.48828125	0.24414062	-4.9263183900000005	9.216211060000001	-2.9392822480000005	0.12207031	-0.061035156	-0.061035156	3.25988768	9.254492212	-1.293188498	0	-0.24414062	-0.24414062	1539957399.612
-1.66044928	-9.843066100000001	-0.0035888672120000004	-0.12207031	0.24414062	0.12207031	1.1328857428	-10.480688400000002	-1.061108426	-0.91552734	-0.24414062	-0.4272461	3.7360108800000003	10.77736772	-1.4774170320000002	1.7700195	0.7324219	0.36621094	1.756152356	2.293286142	-11.07285144	-0.061035156	0.48828125	0.24414062	-4.4968505400000005	9.372924820000001	-3.2586913940000004	0.12207031	0.5493164	0.18310547	3.5386230040000006	9.07146016	-1.350610324	-0.061035156	-0.36621094	-0.30517578	1539957399.652
-1.79323732	-9.91364766	-0.0992919928	0	0.061035156	0.36621094	0.9115722840000001	-10.853931200000002	-0.1459472644	-0.9765625	-1.2817383	-0.5493164	3.1558105040000006	11.40302716	-0.501245108	0.30517578	-1.159668	0	1.88774411	2.537329074	-11.02021466	-0.18310547	-0.24414062	0.18310547	-5.184716754	9.43273912	-3.619970746	0.30517578	0	0.48828125	3.6558594240000004	8.850146760000001	-1.19270018	-0.061035156	-0.7324219	-0.061035156	1539957399.692
-1.987036142	-10.12539038	-0.03828125	-0.061035156	0.48828125	0.91552734	2.0911132200000004	-11.02619658	-1.774096646	-0.5493164	1.0986328	-0.48828125	3.1438476440000005	12.21171924	-1.0958007788	-0.61035156	0.6713867	0.6713867	1.9379882200000003	2.654565396	-11.2379393	-0.18310547	-0.24414062	0.18310547	-5.227783246	9.935181200000002	-3.3065429320000006	0	0	0.30517578	4.076953076	8.8728759	-1.4056396760000003	-0.24414062	-0.36621094	0.24414062	1539957399.732
-2.4392334260000004	-10.26057158	0.002392578076	0.061035156	0.12207031	1.3427734	1.025219748	-11.458057100000001	-0.8924316100000002	-0.5493164	1.0986328	-0.48828125	3.1438476440000005	12.21171924	-1.0958007788	0.061035156	0.9765625	0.91552734	1.8973144960000001	2.7861572480000003	-11.489160340000002	-0.12207031	-0.5493164	0.061035156	-5.602221940000001	10.14333516	-3.434545926	-0.4272461	0.30517578	0	3.5589599640000005	8.901586960000001	-1.2261962860000002	-0.12207031	-0.6713867	0.30517578	1539957399.772
-2.575610324	-10.259375	-0.095703125	-0.24414062	0.7324219	1.6479492	0.516796875	-11.840869600000001	-0.5191894568000001	0.18310547	0.48828125	-0.4272461	2.6402099640000003	12.771582460000001	-1.0670898560000002	0.24414062	0.18310547	0.6713867	1.8075927520000004	2.9416748200000002	-11.788232820000001	0.061035156	-1.4648438	-0.18310547	-5.89052716	10.383788940000002	-3.6929442900000002	-0.24414062	-0.061035156	-0.061035156	3.8532471040000003	9.03317842	-1.375732428	0.061035156	-1.2817383	0.30517578	1539957399.812
-2.8986084260000005	-10.582373200000001	0.03349609424	-0.36621094	1.5258789	2.0751953	0.5443115216000001	-11.948535340000001	-1.337451178	-0.12207031	0.91552734	-0.24414062	3.3819091460000004	13.159179320000002	-1.528857428	0.36621094	0.48828125	0.61035156	1.723852536	2.9931152160000005	-11.919824280000002	0.18310547	-1.953125	-0.36621094	-6.1106445680000006	10.67089856	-3.8281250000000004	-0.36621094	0	-0.30517578	3.7061035340000004	8.880053420000001	-1.5204834260000002	0	-1.2207031	0.061035156	1539957399.852
-3.3053466460000003	-10.394556200000002	-0.30505371400000003	-0.36621094	1.5869141	2.5634766	0.3804199280000001	-12.216503600000001	-1.7824707460000002	-0.61035156	1.4038086	-0.61035156	3.3819091460000004	13.159179320000002	-1.528857428	0.48828125	-0.4272461	0.5493164	1.6317382200000001	2.948852536	-11.88513228	0.18310547	-1.953125	-0.36621094	-6.310424820000001	10.554858720000002	-3.77189946	-0.7324219	-0.61035156	-0.36621094	3.5721191100000005	8.808276260000001	-1.90808107	0.36621094	-1.5258789	-0.18310547	1539957399.892
-3.5769042540000004	-9.997387680000001	-0.3672607428	-0.7324219	1.2207031	2.746582	0.6818847840000001	-12.259570680000001	-1.886547824	-0.5493164	1.5258789	-0.6713867	3.435742212	12.905566100000001	-1.418798822	0.4272461	0.36621094	0.61035156	1.3470214660000002	2.6306396760000004	-11.52026358	0.36621094	-3.1738281	-0.5493164	-6.153711060000001	10.523754500000003	-3.818554712	-0.6713867	-0.7324219	-0.061035156	3.116332968	8.679076980000001	-2.05522464	0.7324219	-2.319336	-0.48828125	1539957399.932
-3.721655252	-9.538012680000001	-0.805102536	-1.3427734	1.5258789	3.1738281	1.03359375	-11.86479532	-1.8052001800000002	-0.79345703	1.7700195	-0.91552734	4.189404254	12.0370607	-1.08383786	0.061035156	0.24414062	0.8544922	0.949853534	2.299267572	-11.19248004	0.30517578	-3.7231445	-0.7324219	-6.451586960000001	10.091894960000001	-3.352001996	-0.9765625	-1.2207031	0	3.58288588	8.93747554	-2.3626709260000003	0.48828125	-1.953125	-0.61035156	1539957399.972
-4.358081070000001	-9.4255616	-1.197485324	-1.7089844	1.4038086	3.540039	1.335058606	-11.49753444	-1.58747554	-0.6713867	0.79345703	-1.2817383	4.189404254	12.0370607	-1.08383786	0	0.61035156	1.2817383	0.643603534	2.1102538940000004	-10.747461060000001	0.30517578	-3.7231445	-0.7324219	-6.352294928000001	9.801196580000001	-3.17495108	-0.79345703	-2.4414062	0.61035156	3.1486327880000005	8.86330571	-2.177246106	0.36621094	-2.0751953	-0.6713867	1539957400.012
-4.87368161	-8.85493161	-1.0419677520000001	-1.7700195	0.12207031	3.9672852	2.0743652160000003	-10.9735598	-1.81716304	-0.4272461	0.36621094	-1.6479492	4.7803711060000005	11.462841460000002	-0.80988768	-0.24414062	1.6479492	1.953125	0.01674804712	1.876977536	-9.92919928	0.30517578	-5.126953	-0.91552734	-6.145336960000001	9.43632788	-3.0086670320000004	-1.2207031	-3.1738281	1.2207031	3.3173096040000005	9.138451980000001	-2.198779254	-0.12207031	-1.7089844	-0.91552734	1539957400.052
-4.587768570000001	-8.082128894	-0.9642089660000001	-2.1972656	0.79345703	3.9672852	3.1845214660000005	-10.101464660000001	-1.4977538940000001	-0.4272461	0.36621094	-1.6479492	5.260082968000001	9.71625998	-0.6041259784	-0.18310547	0.91552734	2.2583008	-0.745288089	1.5683349640000002	-9.201855432	0.30517578	-5.7373047	-0.9765625	-5.751757788000001	8.957812500000001	-2.427270468	-1.4648438	-3.8452148	1.8310547	4.2599853240000005	9.024804712	-2.2837158540000004	-0.5493164	-0.6713867	-0.7324219	1539957400.092
-5.36296376	-7.50910643	-1.524072284	-2.319336	-0.061035156	3.7841797	3.1845214660000005	-10.101464660000001	-1.4977538940000001	0	1.4038086	-2.2583008	5.260082968000001	9.71625998	-0.6041259784	-0.36621094	0.79345703	2.5634766	-1.5779052520000003	1.4415283540000001	-8.512792932	0.30517578	-5.7373047	-0.9765625	-5.14284694	8.612085160000001	-1.945166034	-1.6479492	-4.1503906	2.4414062	4.012353534	9.234155252	-2.080346646	-0.9765625	0.7324219	-0.79345703	1539957400.132
-6.01254892	-6.93967302	-1.9176513580000003	-2.319336	-1.8310547	3.3569336	3.9728759000000005	-8.342919928	-0.1818359424	0.8544922	1.953125	-3.479004	5.5579592600000005	9.337036240000002	-0.34931639400000003	-0.79345703	1.8920898	2.8686523	-2.48588858	1.35419928	-7.46245108	0.61035156	-7.019043	-1.2207031	-4.603320288000001	8.589355432000001	-1.5575683900000001	-1.7089844	-4.0893555	2.8686523	2.93808606	8.91953125	-1.622167932	-0.9765625	0.61035156	-1.0375977	1539957400.172
-6.233862320000001	-7.107153060000001	-1.0455566100000002	-1.4038086	-0.91552734	3.2348633	4.526757788	-7.639501800000001	-0.052636719240000004	0.8544922	1.953125	-3.479004	5.93957518	8.310620108	-0.6735107428000001	-0.61035156	-0.12207031	2.5024414	-3.5553711060000004	1.409228534	-6.282910340000001	0.91552734	-7.446289	-1.2207031	-4.136767572	8.1754393	-0.86850589	-2.0141602	-3.90625	3.3569336	2.633032248	9.406420926000001	-1.66403804	-0.7324219	0.91552734	-1.0986328	1539957400.212
-6.66811502	-6.815259080000001	-1.4211913940000003	-1.3427734	1.159668	3.2958984	4.317407248	-7.218408246000001	-0.5778076080000001	0.91552734	2.2583008	-4.272461	5.93957518	8.310620108	-0.6735107428000001	-0.4272461	-0.30517578	2.5024414	-4.856933606	1.400854532	-5.292382788	0.91552734	-7.446289	-1.2207031	-3.6008300720000004	7.760326980000001	-0.0681884784	-1.5869141	-4.0283203	3.7231445	2.0899170320000002	9.560742212000001	-1.2501221040000001	-0.5493164	1.0375977	-1.3427734	1539957400.252
-6.873876800000001	-6.187207068	-1.7597412140000002	-1.159668	1.6479492	3.0517578	4.6416014400000005	-6.458764480000001	-0.269165036	1.5258789	1.0986328	-4.8217773	6.116625900000001	7.694531250000001	-0.6447998200000001	-0.5493164	-0.24414062	2.6245117	-6.189599640000001	0.7201660340000001	-4.17026358	1.8920898	-7.873535	-0.8544922	-2.48828125	7.3858885800000005	0.4354492212	-1.4038086	-4.272461	4.0283203	1.3924804320000002	9.615771760000001	-1.0934082068000002	-0.24414062	0.30517578	-1.5869141	1539957400.292
-6.5592527	-5.729028060000001	-2.274145468	-1.0986328	1.2817383	2.6855469	4.8318116	-6.078344748	-0.031103515380000002	1.7089844	1.3427734	-4.8217773	6.352294928000001	6.8140625	0.1626953076	-0.79345703	-0.48828125	2.8686523	-7.284204074000001	0.007177734620000001	-3.430957068	1.2817383	-7.080078	-0.7324219	-1.320703076	7.358374100000001	0.7572509980000001	-1.0986328	-3.2958984	3.9672852	1.3709472839999999	9.405224640000002	-1.2022705072	-0.12207031	-0.18310547	-1.4038086	1539957400.332
-6.65615216	-5.67280252	-2.4356445680000003	-1.3427734	0.91552734	2.380371	4.8318116	-6.078344748	-0.031103515380000002	1.7089844	1.3427734	-4.8217773	6.352294928000001	6.8140625	0.1626953076	-0.7324219	0	2.9907227	-7.7842527	-0.015551758180000002	-2.767016574	1.2817383	-7.080078	-0.7324219	-0.569433606	7.21481929	0.9905273560000001	-1.0375977	-2.9296875	4.0893555	1.5862792540000001	9.46264676	-1.137670926	-0.24414062	-0.061035156	-1.159668	1539957400.372
-7.182519568	-5.395263580000001	-2.662939496	-0.6713867	1.3427734	2.380371	4.7528564300000005	-5.735009980000001	-0.04067382788	1.8920898	0.9765625	-4.5776367	6.54011232	6.5305420320000005	0.1626953076	-0.48828125	0.061035156	2.8076172	-8.492456070000001	-0.08015136780000001	-2.07915036	1.0986328	-6.591797	-0.48828125	0.1064697284	7.174145468000001	1.2608886780000002	-1.159668	-2.380371	4.0283203	1.1316894568000002	9.506909440000001	-1.175952176	0	0	-1.0375977	1539957400.412
-7.278222840000001	-5.242138580000001	-3.161792032	-0.4272461	1.2817383	2.1972656	4.84975589	-5.342626800000001	0.023925780760000005	2.0141602	0.5493164	-3.90625	6.2302735600000005	6.55207518	-0.193798822	-0.18310547	-0.24414062	2.8076172	-8.91235324	-0.0035888672120000004	-1.726245108	0.79345703	-5.3100586	-0.18310547	0.33615722840000006	7.27463408	1.388891574	-1.3427734	-2.1362305	4.0893555	0.718969748	9.5451902	-1.3924804320000002	-0.30517578	-0.61035156	-1.0986328	1539957400.452
-7.4780027	-5.148827880000001	-3.289794928	-0.24414062	0.6713867	2.1362305	4.8916259	-5.249316394	-0.21413574280000003	1.7089844	-0.7324219	-2.8686523	6.629834260000001	6.51977536	0.05144042932000001	-0.4272461	1.4648438	2.746582	-9.600219748	0.20217285340000002	-1.09819339	0.79345703	-5.3100586	-0.18310547	0.8924316100000002	7.52106929	1.5360351440000002	-0.91552734	-1.8310547	3.8452148	1.025219748	9.62055661	-1.299169928	-0.18310547	-0.5493164	-0.79345703	1539957400.492
-7.529443390000001	-4.675097644	-3.4297608800000003	-0.30517578	-0.48828125	1.953125	4.914355432000001	-5.12849092	0.0861328125	1.7089844	-0.7324219	-2.8686523	6.262573380000001	6.585571580000001	0.16987304320000002	-0.48828125	0.30517578	2.380371	-9.650463760000001	0.154321286	-0.5574707068000001	0.6713867	-4.699707	-0.12207031	1.312329074	7.920629892	1.387695288	-0.6713867	-1.5869141	3.479004	1.221411142	9.450683606	-1.4427246400000002	0	-0.12207031	-0.61035156	1539957400.532
-7.698120108000001	-4.29108876	-3.0828369600000003	0	0.61035156	2.0141602	5.73740216	-4.8796630400000005	0.37084961060000005	1.2817383	-0.36621094	-2.5634766	5.94436052	6.52575679	-0.25959472840000003	-0.6713867	0.5493164	2.0141602	-9.847851440000001	-0.1614990216	-0.27275390380000003	1.0986328	-3.90625	-0.24414062	1.7693115020000003	8.17185054	1.685571286	-0.6713867	-1.4038086	3.2348633	1.4810058900000003	9.371728240000001	-1.2656738220000001	0.061035156	0.61035156	-0.4272461	1539957400.572
-7.9517334260000005	-4.044653354	-3.721655252	-0.30517578	1.159668	1.7700195	5.73740216	-4.8796630400000005	0.37084961060000005	1.2817383	-0.36621094	-2.5634766	6.41210962	6.51499002	-0.3026611322	-0.8544922	0.91552734	1.8310547	-10.247412140000002	-0.37084961060000005	0.3289794928	0.79345703	-3.540039	-0.12207031	2.289697284	8.408715560000001	1.9511474640000002	-0.24414062	-0.9765625	2.4414062	0.8613281250000001	9.552368210000001	-1.235766574	0.061035156	0.30517578	-0.30517578	1539957400.612
-8.303442392000001	-3.5553711060000004	-3.8807617800000003	-0.18310547	-0.48828125	1.4038086	6.875073380000001	-4.46933606	0.879272464	0.79345703	-0.4272461	-2.319336	6.29128444	6.388183606	-0.2428466754	-0.30517578	-0.5493164	1.0986328	-10.375414840000001	-0.5096191394	0.668725589	0.36621094	-2.8076172	-0.12207031	2.7969239200000002	8.643188400000001	1.8650146760000001	-0.12207031	-1.0375977	1.8920898	0.423486322	9.630126800000001	-1.3171142180000002	-0.061035156	0	-0.18310547	1539957400.652
-8.04025908	-3.2682617800000004	-3.42497554	-0.18310547	-0.7324219	0.91552734	6.875073380000001	-4.46933606	0.879272464	0.4272461	-0.79345703	-1.7089844	6.199169928000001	6.129785340000001	-0.43664550720000006	-0.30517578	-0.6713867	0.79345703	-10.16726088	-0.5837890576	1.0048827880000002	0.12207031	-1.5869141	-0.18310547	3.104370108	8.517577880000001	2.020532248	-0.36621094	-0.7324219	1.3427734	0.515600589	9.667211960000001	-1.2489257200000001	-0.061035156	0	-0.18310547	1539957400.692
-7.89191893	-3.3687500000000004	-3.58647464	-0.6713867	0.8544922	0.61035156	6.644189300000001	-4.28391124	0.9378906250000001	0.4272461	-1.0375977	-1.6479492	6.766211060000001	5.9551268	-0.5837890576	-0.36621094	0.12207031	0.8544922	-10.218701079999999	-0.4426269568000001	1.25729982	0.12207031	-1.5869141	-0.18310547	2.930908246	8.247216754	1.961914038	-0.30517578	-0.6713867	0.6713867	0.10168457460000001	9.56552716	-1.21303714	0	-0.18310547	-0.12207031	1539957400.732
-8.482885880000001	-3.619970746	-3.9716797120000003	-0.48828125	-0.12207031	0.4272461	7.335644568	-3.9597167540000004	0.9343017572	0.30517578	-0.18310547	-1.4648438	6.901391574000001	5.880957068	-0.5873779254	-0.061035156	-1.0375977	0.6713867	-10.26894568	-0.3194091754	1.490576178	-0.061035156	-1.2817383	-0.12207031	3.069677716	8.475707968	1.830322284	-0.12207031	-0.79345703	0.061035156	0.4486083966	9.56552716	-1.2919922120000003	0	-0.48828125	-0.061035156	1539957400.772
-8.451782248	-3.27663588	-3.7659179320000007	0.18310547	-1.4038086	0.30517578	7.335644568	-3.9597167540000004	0.9343017572	0	-0.61035156	-0.9765625	7.202856430000001	5.720654254	-0.4354492212	0.061035156	-1.953125	0	-10.387377700000002	-0.41870117800000006	1.561157248	-0.5493164	-0.12207031	0.061035156	3.7683105040000004	8.81066893	1.830322284	-0.061035156	-0.91552734	-0.4272461	0.79194339	9.578686600000001	-1.2895996400000003	0	-0.061035156	0	1539957400.811
-8.00795926	-3.0409667540000003	-3.47402356	-0.24414062	0.4272461	-0.18310547	7.07963858	-3.8963134000000004	1.1723632788	0.18310547	-0.6713867	-0.5493164	8.05102536	5.48139676	-0.308642572	0.12207031	-1.0375977	-0.30517578	-10.302441100000001	-0.5754150360000001	1.5025390379999999	-0.5493164	-0.12207031	0.061035156	4.220507788000001	8.74367662	1.905688498	0.12207031	-0.4272461	-0.9765625	-0.046655271600000006	9.71745607	-1.540820288	-0.061035156	-0.12207031	0	1539957400.852
-8.104858426	-3.447705072	-3.9214355040000006	-0.5493164	0.36621094	-0.4272461	7.85722644	-3.40703125	0.5502929712000001	0.18310547	-0.4272461	-0.061035156	8.892016574000001	5.15361322	-0.309838858	0.36621094	-1.0375977	-0.36621094	-10.247412140000002	-0.4450195288	1.225	-0.79345703	0.36621094	0	4.230078076	8.62285144	1.71667482	0.18310547	0.18310547	-0.91552734	-0.135180661	9.506909440000001	-1.564746106	-0.061035156	-0.61035156	0	1539957400.892
-8.4386232	-3.5792969240000003	-3.753955072	0.061035156	-1.0375977	-0.36621094	7.85722644	-3.40703125	0.5502929712000001	0.18310547	-0.12207031	0.48828125	9.624145468	4.9622070680000006	-0.2177246106	0.48828125	-0.79345703	-0.4272461	-10.0464357	-0.18422851440000002	0.7871582068	-0.7324219	0.79345703	0.12207031	3.9932128600000003	8.358471940000001	1.677197284	0.18310547	0.6713867	-0.5493164	0.7512695288	9.45786142	-1.484594748	-0.061035156	-0.18310547	0.18310547	1539957400.931
-8.354882788000001	-3.04216304	-3.5111084260000003	-0.12207031	-0.24414062	-0.61035156	8.2173098	-4.06140126	0.708203125	0.36621094	0.061035156	0.61035156	10.1146241	5.10217302	-0.230883786	0.4272461	0.12207031	-0.36621094	-9.753344748	-0.1614990216	0.47373047120000006	-0.7324219	0.79345703	0.12207031	3.5960449280000004	8.394360520000001	1.7035155760000003	0.36621094	1.2207031	-0.36621094	0.73332518	9.426757788000002	-1.503735324	0.061035156	0.12207031	0.30517578	1539957400.971
-8.64558107	-2.920141574	-3.3603759000000006	-0.12207031	-0.30517578	-0.5493164	8.30822734	-4.628442392	1.197485324	0.36621094	0.061035156	0.61035156	9.94714308	5.492163039999999	-0.538330072	0.48828125	0.24414062	-0.12207031	-9.919628600000001	-0.269165036	0.5981445288	-0.5493164	0.79345703	0.18310547	3.063696286	8.774780252000001	1.6867675720000002	0.36621094	1.4648438	-0.12207031	1.15441893	9.450683606	-1.447509784	0.061035156	0	0.4272461	1539957401.012
-8.58098143	-2.5098144959999997	-3.4500976440000004	-0.4272461	-0.61035156	-0.8544922	8.025903060000001	-4.93947734	1.471435504	0.4272461	-0.12207031	0.4272461	9.4255616	5.969482428000001	-0.9271240020000001	0.5493164	0	0.061035156	-10.04404254	-1.100585962	0.5754150360000001	-0.36621094	0.7324219	0.18310547	2.9931152160000005	9.08342302	1.73701178	0.24414062	1.5869141	-0.18310547	1.252514676	9.43034694	-1.39008786	0.12207031	0.61035156	0.5493164	1539957401.051
-8.21970198	-2.4667480040000003	-3.66303714	-1.3427734	-0.18310547	-1.3427734	8.025903060000001	-4.93947734	1.471435504	0.8544922	-0.7324219	0.061035156	9.12648912	6.0651857	-1.4211913940000003	0.79345703	0.36621094	0.24414062	-9.81435504	-1.418798822	0.33615722840000006	-0.91552734	1.159668	0.18310547	3.1593994600000004	9.101367212000001	1.9260253600000001	0.4272461	1.4648438	-0.61035156	0.8637207068000001	9.372924820000001	-1.4020507200000003	0.061035156	0.5493164	0.4272461	1539957401.091
-8.315405252000001	-3.007470746	-4.11643071	-1.7700195	-0.4272461	-1.7700195	7.968481430000001	-5.1631836060000005	1.1604003600000001	0.8544922	-0.7324219	0.061035156	8.99728984	5.79841304	-1.771704074	1.2817383	0.6713867	0.24414062	-9.835888579999999	-1.0862304712000002	0.0861328125	-2.0141602	1.3427734	0.061035156	3.2634764400000003	8.67788089	1.870996106	0.5493164	1.6479492	-0.91552734	0.5754150360000001	9.39685054	-1.3446288940000002	0.12207031	0.7324219	0.12207031	1539957401.131
-8.512792932	-3.092407248	-4.19060054	-2.0141602	-1.2817383	-2.1362305	7.093994110000001	-5.72185054	0.9893310700000001	1.4038086	-0.7324219	0.061035156	8.718554712000001	5.25410144	-1.534838858	1.7089844	0.61035156	0.12207031	-9.552368210000001	-0.802709964	-0.02033691394	-2.319336	1.5258789	0.18310547	3.0672851440000004	8.42905252	1.5862792540000001	0.4272461	2.1972656	-0.8544922	0.6459961060000001	9.80358876	-1.2022705072	0.061035156	0.91552734	-0.18310547	1539957401.172
-7.954125900000001	-2.9943116	-3.6690185700000004	-1.953125	-1.2207031	-2.1972656	6.927710160000001	-5.82233876	1.0048827880000002	1.8310547	-1.2817383	0	8.67788089	5.04953624	-1.429565396	2.0751953	0.24414062	0.24414062	-9.290380890000002	-0.34931639400000003	-0.37084961060000005	-2.9296875	1.7700195	0.36621094	2.680883786	8.424267572	1.2537109620000002	0.61035156	2.319336	-0.91552734	0.90678714	9.701904254	-1.1627929712000002	-0.12207031	1.0375977	-0.18310547	1539957401.211
-8.04025908	-3.3328614200000004	-4.099682608	-2.746582	0.061035156	-2.5024414	7.109545926000001	-5.8354982	0.6651367212000001	2.5024414	-1.7700195	0.061035156	9.191088760000001	5.184716754	-1.9726807100000001	2.4414062	0.91552734	0.4272461	-9.705493210000002	0.0837402356	-0.517993161	-3.2348633	1.6479492	0.36621094	2.4811035340000003	9.108544928	1.0072753600000002	0.48828125	2.6855469	-0.7324219	1.234570288	9.38488768	-1.459472644	-0.061035156	1.7089844	-0.30517578	1539957401.252
-9.4171875	-4.044653354	-5.1380616	-2.6855469	-1.2817383	-1.8920898	7.5952391200000005	-6.134570288000001	0.6747070288	2.5024414	-1.7700195	0.061035156	9.686352340000001	5.433544928000001	-2.446411142	2.746582	1.0375977	0.061035156	-9.941162140000001	0.5036376800000001	-0.69504393	-3.2348633	1.4648438	0.30517578	2.4117187500000004	10.11940944	0.811083966	0.48828125	3.0517578	-0.36621094	1.211840854	9.563134980000001	-1.870996106	0	1.3427734	-0.48828125	1539957401.291
-9.10734874	-3.643896466	-4.457373004000001	-2.4414062	-2.9907227	-1.5258789	7.7399900200000005	-6.491064300000001	0.5981445288	2.380371	-2.0751953	0.30517578	10.457959260000003	5.83430162	-2.58278804	3.1738281	1.3427734	0	-9.919628600000001	0.5479003894	-0.838598642	-3.540039	1.159668	0.061035156	2.237060504	10.92690396	0.6615478240000001	0.79345703	2.8686523	-0.30517578	2.233471646	9.7485598	-1.488183606	0.061035156	2.0141602	-0.24414062	1539957401.331
-7.85842302	-3.051733426	-4.2061523560000005	-3.1738281	-0.5493164	-1.6479492	8.247216754	-6.44680162	0.3576904254	2.6245117	-3.112793	0.12207031	10.230663940000001	5.87497554	-3.2455322480000004	3.3569336	1.2207031	0.18310547	-9.590649460000002	0.35888672120000004	-1.0240234620000002	-3.6621094	0.91552734	-0.18310547	2.5074219240000004	11.09917032	0.9965087860000001	0.7324219	3.1738281	-0.061035156	2.3219971040000003	9.62294928	-1.886547824	0	2.380371	-0.4272461	1539957401.371
-8.28430162	-3.1175292540000004	-5.01603984	-3.3569336	-0.061035156	-1.7089844	8.604907248	-6.113037140000001	0.132788089	3.6010742	-2.6855469	-0.24414062	10.798901260000001	5.807983426000001	-3.7072998200000002	3.6010742	2.9907227	0.12207031	-9.262865920000001	0.339746106	-1.1962890380000002	-4.0283203	0.5493164	-0.36621094	2.4296630400000003	10.51298822	1.020434604	0.48828125	3.6010742	0.36621094	2.263378894	9.4686277	-1.967895468	0	2.8076172	-0.6713867	1539957401.411
-8.347705072	-3.2539062500000004	-5.687158246000001	-3.6010742	-2.5024414	-1.7089844	8.52954074	-5.53044429	-0.3541015576	3.6010742	-2.6855469	-0.24414062	10.34909694	5.284009080000001	-3.676196286	3.8452148	3.90625	-0.061035156	-9.185107428000002	0.6447998200000001	-1.207055661	-4.211426	0.061035156	-0.61035156	2.19399411	9.89929164	0.6747070288	0.18310547	3.8452148	1.0375977	2.427270468	9.395654254	-1.829125998	-0.061035156	2.9296875	-0.5493164	1539957401.451
-7.7687010800000005	-3.5745117800000004	-5.63691394	-4.0283203	-1.7089844	-1.7700195	8.455371106000001	-5.133276260000001	-0.40075683900000003	3.9672852	-2.9907227	-0.61035156	9.707885880000001	4.895214856	-3.2275878600000003	4.0283203	3.6010742	0.12207031	-9.305932608	0.885253894	-1.0288086060000001	-4.4555664	-0.18310547	-0.61035156	2.0480469240000003	9.624145468	0.0980957068	0.24414062	4.1503906	1.4648438	2.4488037140000003	9.482983426	-1.905688498	-0.18310547	3.3569336	-0.6713867	1539957401.491
-7.480395468	-3.6068116	-6.337939300000001	-4.272461	-1.953125	-2.0141602	8.47929712	-5.02441394	-0.35649413939999997	4.211426	-2.8686523	-0.8544922	9.615771760000001	4.914355432000001	-3.1713623200000005	3.8452148	3.479004	0.061035156	-9.797607428000001	0.923535144	-0.707006839	-4.760742	-0.48828125	-0.5493164	2.071972644	9.82153354	-0.16508788940000002	0.61035156	4.5776367	1.5258789	1.8398925720000001	9.508105432	-1.9762695680000002	-0.30517578	3.6010742	-0.6713867	1539957401.531
-6.9588134	-4.03747554	-6.500634980000001	-4.638672	-3.1738281	-2.380371	8.47929712	-5.02441394	-0.35649413939999997	4.211426	-2.380371	-1.0986328	9.45307608	4.9729737400000005	-3.37473143	3.90625	3.3569336	0.061035156	-10.1325679	0.8840576080000001	-0.47014160340000005	-4.9438477	-0.5493164	-0.61035156	2.0121582460000003	10.004565200000002	-0.3732421924	0.61035156	4.5166016	1.4648438	1.7752929320000002	9.475805710000001	-2.293286142	-0.18310547	4.1503906	-0.7324219	1539957401.571
-6.4396241000000005	-4.157104532	-6.2530027	-4.4555664	-2.319336	-2.380371	8.235253894000001	-4.95024411	-0.113647464	4.272461	-2.380371	-1.0986328	9.192285340000002	4.998095746000001	-3.54580072	4.0893555	3.2348633	0	-9.91364766	1.2082519568	-0.36845702880000003	-5.432129	-0.18310547	-0.7324219	2.136572284	9.9100589	-0.46655273560000005	0.6713867	4.9438477	1.2817383	1.3685547120000001	9.61816394	-2.337548822	-0.36621094	4.8828125	-0.6713867	1539957401.611
-6.3235842600000005	-4.227685504000001	-6.71118161	-4.8217773	-2.1972656	-2.6245117	7.957714660000001	-4.787548920000001	0.011962890380000002	4.5166016	-2.380371	-1.2207031	9.016430710000002	4.953832968	-3.7072998200000002	4.0893555	3.112793	-0.12207031	-9.729418930000001	1.5551757200000003	-0.33017577880000004	-5.7373047	0	-0.6713867	1.7944336060000001	9.721044928000001	-0.61848143	0.91552734	5.3100586	1.0986328	0.8637207068000001	9.52485324	-2.56484375	-0.61035156	4.8217773	-0.7324219	1539957401.651
-6.40493161	-4.563842752	-6.683667032000001	-4.760742	-2.9296875	-2.6855469	7.911059800000001	-4.732519568	-0.05861816394	4.638672	-2.1362305	-1.2207031	8.850146760000001	4.98972194	-3.98723143	4.1503906	3.0517578	-0.061035156	-9.646875000000001	1.905688498	-0.22131347840000004	-5.859375	0	-0.61035156	1.3446288940000002	9.681567392	-0.7416992212000001	0.7324219	5.3100586	1.2207031	0.37204589660000004	9.69233426	-2.463159146	-0.7324219	5.004883	-0.61035156	1539957401.691
-6.534130890000001	-4.890429712	-6.220702880000001	-4.8217773	-3.4179688	-2.380371	7.911059800000001	-4.732519568	-0.05861816394	4.760742	-2.0751953	-1.0375977	8.8561277	5.18232428	-4.04584964	4.3945312	3.112793	0.061035156	-9.671997300000001	2.447607428	-0.1447509784	-5.79834	0.12207031	-0.5493164	0.9570312500000001	9.8179438	-0.7512695288	0.79345703	5.1879883	1.2207031	0.1770507788	9.60141574	-2.2250976440000003	-1.0375977	4.0893555	-0.6713867	1539957401.731
-6.992309800000001	-4.746875	-5.4718260800000005	-4.760742	-3.112793	-2.1362305	7.875170926000001	-4.59375	-0.08732910340000001	4.8217773	-2.0141602	-0.79345703	8.8896241	5.437134080000001	-3.8041992800000006	4.3945312	2.8076172	0.12207031	-9.862207460000002	1.9702880400000002	-0.0980957068	-5.3710938	-0.061035156	-0.5493164	0.7799804712000001	9.97226538	-0.6256591459999999	1.0375977	5.004883	1.159668	0.462963858	9.640893570000001	-1.790844748	-1.159668	4.1503906	-0.5493164	1539957401.771
-7.431347840000001	-4.26357428	-5.24692392	-4.5166016	-2.9907227	-1.8310547	8.222094748	-3.9154540740000003	-0.1626953076	4.5776367	-2.2583008	-0.36621094	8.83579074	5.65246556	-3.4656494600000003	4.0283203	2.4414062	0	-9.917236420000002	1.085034146	-0.227294928	-5.004883	0.061035156	-0.48828125	0.9737792932	10.0380616	0.001196289038	1.5869141	4.8828125	0.79345703	0.5981445288	9.589452880000001	-1.58747554	-1.2207031	3.2958984	-0.4272461	1539957401.811
-7.425365920000001	-4.031494110000001	-5.106957968000001	-4.1503906	-2.2583008	-1.6479492	8.883642572	-3.8053954680000004	-0.5813964856000001	4.5776367	-2.2583008	-0.36621094	8.698217752000001	5.663232428000001	-3.00986322	3.90625	2.4414062	-0.12207031	-9.70429712	0.6304443390000001	-0.47014160340000005	-4.9438477	0.18310547	-0.61035156	1.38410643	9.97226538	0.793139676	2.0751953	4.9438477	0.4272461	1.234570288	9.86699182	-0.9187500000000001	-1.4038086	3.540039	-0.61035156	1539957401.851
-8.05222194	-4.848559604	-4.9765625	-4.1503906	-2.0141602	-1.6479492	9.15878894	-3.6785887600000002	-0.8577392572	4.699707	-2.2583008	-0.4272461	8.748461960000002	5.81276857	-2.1844238220000003	3.9672852	2.2583008	-0.30517578	-9.521264480000001	0.891235324	-0.8218505890000001	-5.3100586	0.24414062	-0.7324219	1.3613769960000002	9.945947480000001	1.179541034	2.0751953	5.065918	0.36621094	3.10317392	9.844262680000002	-0.343334964	-1.5258789	4.211426	-0.4272461	1539957401.891
-10.29646016	-4.7803711060000005	-4.245629892	-5.004883	-5.79834	-1.2817383	9.173144568	-3.637915036	-1.414013678	4.5776367	-2.2583008	-0.5493164	9.234155252	6.17045926	-1.2441405760000002	3.7841797	2.4414062	-0.36621094	-10.231860520000001	0.4091308606000001	-0.9821533540000001	-5.3710938	-0.24414062	-0.36621094	1.0264160340000001	10.140942000000003	1.447509784	1.7089844	5.065918	0.8544922	5.4443116	9.77607428	0.5993408246	-1.7700195	5.065918	0.36621094	1539957401.931
-9.785644568	-3.301757788	-2.7813721040000003	-4.5776367	-5.3100586	-1.0986328	9.6983152	-3.6558594240000004	-2.045654254	4.272461	-1.5869141	-0.4272461	9.721044928000001	6.7135742800000004	-0.88645018	3.6621094	2.6245117	-0.24414062	-10.4304438	-1.61977536	-0.8613281250000001	-3.8452148	-0.5493164	-0.24414062	1.03359375	10.468725540000001	2.27653804	1.7089844	5.3100586	1.159668	6.766211060000001	9.646875000000001	0.758447284	-0.6713867	6.5307617	1.4038086	1539957401.971
-8.412304712000001	-3.255102536	-2.878271466	-4.760742	-0.48828125	-1.5869141	9.5104982	-3.5422119600000004	-2.168872104	4.272461	-1.5869141	-0.4272461	9.8251223	7.35478534	-0.839794928	3.7841797	2.319336	-0.18310547	-10.55007338	-1.8973144960000001	-0.57421875	-4.211426	-0.48828125	-0.8544922	1.449902356	10.89460414	3.0038817900000003	1.953125	4.9438477	0.7324219	6.233862320000001	9.567919928000002	-1.8255371400000002	1.2207031	5.79834	0.5493164	1539957402.011
-8.92670926	-4.19538588	-3.4261719240000006	-4.8828125	-3.540039	-1.7700195	9.0427491	-3.60202626	-2.0671875	4.272461	-1.4648438	-0.48828125	9.66481929	7.58447284	-0.3732421924	3.9672852	2.0751953	-0.24414062	-10.3359375	-1.534838858	-0.516796875	-5.3100586	-0.4272461	-0.8544922	1.8195557100000002	10.764209260000001	2.8734864200000003	1.159668	4.638672	0.6713867	7.525854532	8.094091754	-4.569824280000001	2.8076172	8.056641	0.7324219	1539957402.051
-8.330957068	-4.030297824	-3.34243161	-4.699707	-4.3945312	-1.2207031	8.43742662	-3.541015576	-2.4595702880000005	4.638672	-2.4414062	-0.91552734	9.553564300000001	7.0317871400000005	-0.014355469240000002	4.0283203	2.380371	-0.12207031	-9.788037140000002	-1.5360351440000002	-0.250024411	-5.493164	-0.24414062	-0.91552734	2.026513678	10.236645860000001	2.5492920320000003	0.61035156	4.699707	0.7324219	4.182226440000001	9.382495108	-6.0233152	2.1972656	13.916016	1.4038086	1539957402.091
-7.948144568	-2.746679712	-3.334057608	-5.432129	-0.8544922	-0.91552734	8.30463858	-3.46086412	-2.5612548920000004	4.3945312	-2.319336	-0.79345703	9.504516574	6.389379892	-0.12202148560000001	4.0893555	2.6855469	-0.24414062	-9.49494658	-1.43076178	0.172265625	-5.3710938	-0.30517578	-1.159668	2.045654254	9.567919928000002	2.3172119600000003	0.24414062	5.004883	0.9765625	0.31223143000000003	9.29636232	-3.8795653960000003	3.2348633	13.061523	2.319336	1539957402.131
-8.19697284	-2.9799560700000005	-3.858032248	-5.126953	-2.9296875	-1.6479492	8.19697284	-3.33645018	-2.4165038940000003	4.3945312	-2.319336	-0.79345703	9.16716304	5.9802491	-0.3600830072	4.333496	2.6855469	-0.24414062	-9.346606430000001	-1.4199951080000002	0.33017577880000004	-5.432129	-0.4272461	-1.0375977	1.8614257200000002	9.152807608000002	2.0145507200000004	0.061035156	4.5166016	1.159668	0.717773462	9.79880342	-4.1499266200000005	4.211426	11.352539	3.0517578	1539957402.171
-7.35598143	-2.9632079680000003	-3.4189941100000003	-4.3945312	-3.6621094	-1.4038086	8.298657248	-2.8627197480000004	-2.104272464	4.699707	-2.2583008	-0.91552734	9.00566394	5.532836960000001	-0.7512695288	4.272461	3.2958984	0	-9.346606430000001	-1.4199951080000002	0.33017577880000004	-5.554199	-0.36621094	-0.8544922	1.9128662140000001	8.601318390000001	1.7621337860000001	0	4.211426	1.2207031	-1.427172824	10.085913040000001	-3.3854980040000004	6.4086914	5.3710938	2.9296875	1539957402.211
-7.180126800000001	-3.0134521760000004	-3.726440396	-5.3100586	-0.9765625	-1.5869141	8.523559800000001	-2.560058606	-1.77290036	4.638672	-1.8310547	-0.9765625	8.675488220000002	5.083032248	-0.802709964	4.272461	2.9296875	0.12207031	-9.346606430000001	-1.4199951080000002	0.33017577880000004	-5.554199	-0.36621094	-0.8544922	1.9583251800000003	8.24123552	1.489379892	0.18310547	4.5166016	1.0986328	-1.274047824	10.467528960000001	-4.4322509000000005	4.272461	3.9672852	1.5869141	1539957402.251
-8.222094748	-4.1152344240000005	-4.527954074	-5.432129	-2.8686523	-1.7089844	8.405126800000001	-2.3519042540000004	-1.6125976440000003	4.638672	-1.8310547	-0.9765625	8.462548920000001	4.95742212	-0.88645018	4.1503906	2.6855469	0.24414062	-9.49255342	-0.7608398560000001	0.7428955072	-5.554199	-0.36621094	-0.8544922	1.89013678	8.28190944	1.488183606	0.48828125	4.638672	1.0375977	1.1484375	10.535717360000001	-1.320703076	3.0517578	8.7890625	0.18310547	1539957402.291
-7.589257788	-4.5255616000000005	-3.2945800720000005	-4.8828125	-3.2958984	-2.0141602	8.62285144	-2.222705072	-1.4833984620000003	4.8217773	-1.6479492	-0.7324219	8.407519568	4.94904802	-1.076660144	4.0283203	2.6245117	0.36621094	-9.770092752000002	-0.36845702880000003	0.90678714	-5.1879883	-0.48828125	-0.36621094	1.7286376800000003	8.496044928000002	1.600634784	0.91552734	4.5166016	0.9765625	0.26677246400000004	10.11821286	-0.06699218750000001	2.9907227	8.972168	0.30517578	1539957402.331
-7.238745108000001	-4.0661866	-2.2286865020000004	-3.90625	-0.8544922	-1.8310547	8.86091304	-2.044457968	-1.403247104	4.638672	-1.4648438	-0.36621094	8.45297824	5.075854532	-1.013256839	3.8452148	2.319336	0.24414062	-9.52485324	0.14833984620000001	0.8541503600000001	-4.8828125	-0.4272461	-0.18310547	1.532446286	8.740087860000001	1.579101538	1.3427734	4.1503906	0.8544922	-1.2919922120000003	9.71745607	-0.7129882787999999	2.2583008	3.9672852	0.18310547	1539957402.371
-7.756738220000001	-3.9776612400000007	-2.6904540740000003	-3.2348633	-1.6479492	-0.91552734	8.86091304	-2.044457968	-1.403247104	4.638672	-1.4648438	-0.36621094	8.51398912	5.397656250000001	-0.8230468750000001	3.7231445	1.6479492	0.12207031	-9.097778060000001	0.24643554320000002	0.687866214	-4.5166016	-0.18310547	-0.12207031	1.459472644	8.693432608	1.9403808900000001	1.7089844	4.272461	0.61035156	-1.629345746	8.628832968000001	-1.650878894	2.1362305	0.79345703	-0.5493164	1539957402.411
-7.956518570000001	-4.002783246	-2.4643554320000005	-2.5024414	-0.30517578	-0.5493164	9.206640380000001	-1.5384277160000002	-0.90678714	4.272461	-1.4648438	-0.12207031	8.497240920000001	5.659643570000001	-0.5586669928	3.6010742	1.4038086	0.24414062	-9.103759980000001	0.21054687500000002	0.39836425720000007	-3.90625	-0.12207031	0	1.178344748	8.62045926	2.345922824	1.7089844	4.0893555	0.48828125	1.350610324	8.021118210000001	-2.282519568	2.6855469	-1.2817383	0.061035156	1539957402.451
-8.95183107	-2.85673822	-2.469140576	-0.7324219	0	0.061035156	9.2724366	-1.0742675720000001	-0.764428714	3.6621094	-0.7324219	-0.12207031	8.535522660000002	5.833105432000001	-0.287109375	3.4179688	1.2817383	0.4272461	-8.850146760000001	0.2452392572	0.2572021466	-3.540039	-0.12207031	0.18310547	0.8517577880000001	8.713769568	2.6258545320000004	1.6479492	3.540039	0.6713867	7.153808606	9.026000900000001	-0.5790038940000001	1.8310547	0.36621094	0.5493164	1539957402.491
-9.444701980000001	-2.4978514400000003	-4.100878894	-2.2583008	-0.8544922	-0.4272461	9.573901260000001	-0.9821533540000001	-0.8421875000000001	3.6621094	-0.7324219	-0.12207031	8.9745607	6.06638179	-0.1411621106	3.1738281	0.8544922	0.36621094	-9.939965560000001	0.1112548822	0.1208251996	-2.9296875	-0.30517578	0.4272461	0.79194339	9.012841754	2.7909423920000003	1.8310547	2.8076172	0.91552734	4.963403060000001	8.66472194	-1.971484424	0.48828125	0.061035156	-0.61035156	1539957402.531
-9.213818390000002	-4.713378894000001	-5.401245108	-3.90625	3.90625	-2.5024414	10.227075180000002	-1.5934570680000002	-1.0108642572	3.2958984	-0.7324219	0.12207031	9.591845746	6.24702176	-0.07775878600000001	2.9296875	0.79345703	0.30517578	-9.939965560000001	0.1112548822	0.1208251996	-2.8076172	-0.8544922	1.0986328	1.375732428	9.962695680000001	2.633032248	1.4648438	2.1362305	1.159668	0.9689941100000001	10.611084260000002	-2.180834964	-0.61035156	2.380371	-3.540039	1539957402.571
-11.43532698	-7.336840560000001	-4.203759784	0.18310547	-4.8828125	-0.4272461	11.20563948	-3.017041034	-1.3063476440000001	2.9907227	-1.0375977	0.36621094	10.02609874	6.4575683900000005	-0.15551757200000002	2.6245117	1.0375977	0.12207031	-11.93059056	0.8146728240000001	-0.34572753600000006	-2.5024414	-0.4272461	1.4038086	2.259790036	11.27741664	1.93439946	1.159668	1.5869141	0.79345703	4.823437500000001	13.597021760000002	-0.20935058900000003	-1.5258789	2.2583008	-1.5869141	1539957402.611
-7.9971923920000005	-4.28391124	-2.5181884000000005	-2.0751953	-0.61035156	-0.48828125	11.20563948	-3.017041034	-1.3063476440000001	2.5024414	-0.48828125	0.7324219	10.34909694	6.459961060000001	-0.5897705072	2.4414062	0.61035156	-0.4272461	-10.542895860000002	1.3087402160000001	-1.1580077880000001	-2.6855469	0.4272461	0.91552734	2.749072284	11.770288040000002	1.532446286	0.79345703	2.380371	0.4272461	0.9354980432000001	9.33942842	-0.619677716	0.30517578	0.061035156	-1.5258789	1539957402.651
-8.137158246	-4.34851088	-4.27553714	-1.5869141	1.4038086	-0.79345703	10.16845746	-3.78984375	0.11723633180000001	1.8920898	0.61035156	0.6713867	10.779760880000001	6.427661240000001	-0.832617212	2.2583008	0.48828125	-0.48828125	-10.542895860000002	1.3087402160000001	-1.1580077880000001	-2.2583008	0.30517578	0.4272461	1.8817626800000002	11.5776857	1.378125	0.7324219	3.479004	0.36621094	2.19399411	10.28928264	-1.2417480040000002	-0.48828125	0.4272461	-2.6245117	1539957402.691
-8.330957068	-3.7838623200000003	-4.872485324	-1.953125	-2.0141602	-0.30517578	9.46503894	-3.800610324	0.45339357	1.6479492	0	0.24414062	11.09677716	6.55686052	-1.3709472839999999	1.953125	0.9765625	-0.061035156	-9.90527356	0.54191893	-0.9474609620000001	-1.8310547	-0.30517578	0.061035156	1.0443603240000001	11.324072480000002	1.100585962	0.4272461	2.6855469	0.7324219	1.4786132200000002	9.669604532000001	-1.655664038	-0.061035156	0.8544922	-2.5024414	1539957402.731
-7.2818116	-3.198876996	-4.0685790740000005	-2.8076172	0	-0.61035156	9.46503894	-3.800610324	0.45339357	1.7700195	-0.4272461	-0.36621094	10.919726440000002	6.26496556	-1.6999267180000002	1.7700195	0.79345703	0.24414062	-9.62773462	0.3517089856000001	-0.5586669928	-2.0141602	-0.18310547	-0.36621094	1.2154297120000002	10.95322284	1.3422363220000002	0.61035156	1.5258789	0.61035156	1.043164038	9.30832518	-1.8063964660000003	0	-0.061035156	-2.5024414	1539957402.771
-7.416992212	-3.366357428	-3.6056152160000003	-1.7089844	1.0375977	-0.5493164	8.290283246000001	-3.5960449280000004	0.26796875000000003	2.319336	-1.0375977	-0.9765625	10.36345198	5.517285340000001	-1.489379892	1.8920898	0.8544922	0.4272461	-9.62773462	0.3517089856000001	-0.5586669928	-2.319336	-0.48828125	-0.4272461	2.1341797120000003	9.932788040000002	1.5491942900000002	0.36621094	1.2207031	0.48828125	1.035986322	9.226977340000001	-2.191601538	0.061035156	-0.4272461	-2.380371	1539957402.811
-7.5952391200000005	-3.3268798920000004	-4.165478534	-1.4648438	0.36621094	-0.5493164	7.818945288000001	-3.2503173920000004	0.01674804712	2.319336	-1.0375977	-0.9765625	9.7748777	4.559057608	-1.0240234620000002	2.0141602	1.159668	0.5493164	-8.87407248	1.0934082068000002	-0.096899411	-2.6245117	-0.36621094	-0.5493164	2.3710449280000003	8.69582518	1.459472644	0.061035156	1.8310547	0.61035156	1.7465820680000002	9.15878894	-1.9894287140000002	0.48828125	0.6713867	-2.6245117	1539957402.851
-7.26865216	-3.4812010800000004	-4.5901612400000005	-1.2207031	-0.36621094	-0.7324219	7.818945288000001	-3.2503173920000004	0.01674804712	2.380371	-1.6479492	-1.0986328	9.229370108000001	3.9046875	-0.763232428	1.8310547	1.2207031	0.4272461	-8.758032248000001	1.476220746	0.0478515625	-2.4414062	-0.48828125	-0.48828125	2.19399411	8.10246556	1.153222644	-0.30517578	2.0751953	0.91552734	1.516894568	9.2808107	-1.0563232428000002	0.4272461	1.5869141	-2.8076172	1539957402.891
-7.21242662	-3.458471646	-4.322192392000001	-1.0986328	-0.6713867	-0.91552734	7.503125000000001	-2.1258057100000003	0.6663330072	1.5869141	-0.9765625	-0.91552734	8.923120108	3.741992212	-0.5550781250000001	1.7089844	0.91552734	0.4272461	-8.758032248000001	1.476220746	0.0478515625	-1.953125	-0.36621094	-0.24414062	1.8040038940000003	8.06538089	0.8744873200000001	-0.18310547	1.8920898	0.8544922	1.0670898560000002	9.29277356	-0.8708984620000001	0.24414062	1.2817383	-2.380371	1539957402.931
-7.36794429	-3.051733426	-4.3329589660000005	-0.7324219	0.24414062	-0.7324219	7.67180162	-1.5456054320000001	0.668725589	1.5869141	-0.9765625	-0.91552734	8.781957968	3.7204589660000003	-0.970190396	1.5258789	1.0375977	0.48828125	-9.048730432000001	1.594653354	0.6447998200000001	-1.5869141	-0.18310547	-0.30517578	1.753759784	8.45896016	0.7895507788	-0.061035156	1.5869141	0.79345703	0.9115722840000001	9.125292932	-1.39606929	0.36621094	0.24414062	-2.0141602	1539957402.971
-7.878759980000001	-3.0828369600000003	-4.719360324	-0.36621094	-0.4272461	-0.5493164	7.67180162	-1.5456054320000001	0.668725589	1.4648438	-1.4038086	-0.79345703	8.8046875	3.87238768	-1.4020507200000003	1.2817383	0.8544922	0.30517578	-8.798706070000001	1.6185790740000001	0.754858426	-1.2817383	-0.18310547	-0.36621094	1.9798584260000003	8.70778804	0.976171875	0.18310547	1.5869141	0.4272461	0.9785644568000001	9.285595746	-1.3769287140000002	-0.12207031	0.24414062	-1.8920898	1539957403.011
-8.21013179	-2.828027356	-4.221704074	-0.61035156	-2.6855469	-0.36621094	8.749658246000001	-0.5861816394	0.5586669928	1.159668	-0.9765625	-1.0375977	8.90876448	4.01713858	-1.2477295320000001	0.9765625	0.6713867	0.30517578	-8.798706070000001	1.6185790740000001	0.754858426	-1.2817383	0	-0.4272461	2.054028354	8.91235324	1.062304712	0.24414062	1.2817383	0.18310547	1.0491455072	8.921923920000001	-1.449902356	-0.12207031	0.36621094	-1.8310547	1539957403.051
-8.5068116	-1.943969748	-4.047045926	-0.91552734	-0.6713867	-0.18310547	9.34780252	-0.14714355040000002	0.5526855432	1.159668	-0.9765625	-1.0375977	9.370532248	4.047045926	-0.869702176	0.7324219	0.91552734	0.48828125	-9.484179712000001	0.5443115216000001	0.7680175720000001	-0.61035156	-0.30517578	-0.6713867	2.054028354	8.91235324	1.062304712	0.24414062	1.2817383	0.18310547	1.6891601440000001	8.878857428000002	-1.1711669928000001	0.30517578	0.9765625	-1.7700195	1539957403.091
-8.730517572	-1.847070288	-4.689453076	-0.8544922	-0.9765625	-0.12207031	9.9961911	0.03588867212	0.3576904254	1.159668	-0.7324219	-1.2207031	9.884936600000001	4.038671924000001	-0.708203125	0.5493164	1.0375977	0.48828125	-10.54528804	-0.5813964856000001	1.1472412140000001	0.12207031	-0.18310547	-1.0375977	2.054028354	8.91235324	1.062304712	0.24414062	1.2817383	0.18310547	1.314721646	9.705493210000002	-0.808691394	-0.79345703	1.7089844	-1.953125	1539957403.131
-9.231762680000001	-2.778979532	-5.624951080000001	-2.5634766	0.7324219	-0.12207031	10.36464856	-0.32180175720000004	0.42587889400000006	-0.12207031	-1.7089844	-1.4038086	10.58955072	3.9118652160000003	-0.1997802716	1.0375977	2.1362305	0.7324219	-10.54528804	-0.5813964856000001	1.1472412140000001	-0.91552734	-0.24414062	-1.0986328	3.976464856	10.849145860000002	2.483496106	-0.36621094	0.12207031	-0.48828125	1.7884521760000003	9.919628600000001	-2.378222644	-0.24414062	2.4414062	-1.6479492	1539957403.171
-10.509399460000001	-4.338940396	-6.837988220000001	-2.9907227	0.30517578	-0.36621094	11.385083360000001	-1.2860107820000002	0.27395019960000005	-0.12207031	-1.7089844	-1.4038086	11.158984620000002	3.92861322	0.03349609424	0.9765625	1.6479492	0.5493164	-11.529834260000001	-0.835009784	0.839794928	-1.4038086	-0.6713867	-1.0986328	4.10566394	11.167358720000001	2.7610351440000005	-0.9765625	-0.061035156	-0.48828125	2.5181884000000005	10.563232820000001	-1.867407248	-0.24414062	2.4414062	-1.6479492	1539957403.211
-11.296558	-5.22180162	-5.538818390000001	0.18310547	-3.540039	0.30517578	12.456958360000002	-2.19638678	-0.2607910144	0.6713867	-1.7089844	-0.79345703	11.991601440000002	3.96330571	0.2177246106	0.61035156	2.0751953	0.18310547	-11.834887680000001	-0.6974365020000001	0.057421875000000004	-0.061035156	-0.5493164	-0.91552734	3.00627446	11.162573380000001	2.592358426	-0.79345703	-0.4272461	-0.18310547	4.038671924000001	12.05022014	-0.9893310700000001	-1.159668	2.8076172	1.3427734	1539957403.251
-8.307031250000001	-5.608202880000001	-3.3448242800000005	0.4272461	-4.760742	-0.061035156	12.680663940000002	-2.9057862400000003	-1.4068359620000002	0.6713867	-0.61035156	0.18310547	12.26196286	4.454980432	0.1674804712	0.5493164	3.0517578	0.79345703	-11.834887680000001	-0.6974365020000001	0.057421875000000004	-1.2207031	0.5493164	-0.8544922	1.9403808900000001	10.107446580000001	3.134277356	0.24414062	-0.36621094	-0.4272461	4.77080072	12.449779860000001	0.9630126800000001	-3.0517578	1.0986328	3.2348633	1539957403.291
-6.541308606	-4.732519568	-1.670019568	-1.7089844	1.4648438	-0.061035156	11.7655027	-2.45598143	-1.1424560700000002	0.6713867	-0.61035156	0.18310547	11.82053264	4.934692392	-0.343334964	-0.061035156	1.3427734	0.9765625	-10.231860520000001	0.23208007200000003	-1.046752896	-0.36621094	-0.5493164	-0.061035156	0.7141846040000002	8.560644568	3.4321533540000004	0.18310547	0.61035156	0.30517578	4.530346646	10.34311502	-0.21413574280000003	-3.0517578	1.0986328	3.2348633	1539957403.331
-9.07385234	-4.341332968000001	-2.1975829680000003	-1.8920898	2.9296875	-0.24414062	11.7655027	-2.45598143	-1.1424560700000002	0	-0.36621094	-0.061035156	10.27373004	4.69064946	0.538330072	-0.18310547	-0.4272461	1.6479492	-9.77368161	-1.685571286	-1.32788089	0.4272461	-0.061035156	0.30517578	0.43066405760000004	8.1239991	3.776684604	0.79345703	0.48828125	0.18310547	1.8195557100000002	12.001172120000001	-2.360278354	-0.6713867	2.5634766	4.760742	1539957403.371
-10.6074955	-4.6248535340000005	-4.1427491000000005	1.5258789	-2.746582	0.18310547	10.44360324	-1.604223642	-0.7716064300000001	0.12207031	1.0986328	-0.4272461	9.609789840000001	4.7062010800000005	0.7416992212000001	-0.24414062	-0.061035156	1.4038086	-9.77368161	-1.685571286	-1.32788089	-0.18310547	-0.36621094	0.4272461	1.08383786	9.19467752	3.8711913940000002	1.159668	0.061035156	0.12207031	0.501245108	12.66989766	-2.8758788940000004	-0.6713867	2.5634766	4.760742	1539957403.411
-7.55935054	-3.293383786	-2.6031250000000004	0.6713867	-4.0893555	0.24414062	9.22458516	-1.1352783540000002	-1.3972655760000001	0.5493164	0.91552734	-0.48828125	9.575097840000002	4.6882567900000005	0.19020996400000004	-0.061035156	-1.0986328	0.36621094	-9.705493210000002	-1.2441405760000002	-0.49645996400000003	-0.36621094	0.061035156	0.5493164	2.00856929	9.993798920000001	3.4823974640000004	0.48828125	-0.12207031	0.18310547	-1.07785643	10.851538040000001	-2.501440396	-0.18310547	3.479004	5.6762695	1539957403.451
-5.220605432000001	-2.9057862400000003	-1.276440396	-1.0986328	2.1972656	-0.24414062	8.665917932000001	-1.293188498	-2.003784146	0	-0.061035156	-0.30517578	9.668408246	4.19299321	0.6818847840000001	0.061035156	-1.7089844	-0.061035156	-8.17185054	-1.1245117212000002	-0.192602536	-0.4272461	0.061035156	0.12207031	2.0193359620000004	8.705395468	3.262280252	0.12207031	0.061035156	-0.12207031	-1.0192382788	9.683960160000002	-1.1556152160000002	0.4272461	0.061035156	4.5166016	1539957403.491
-7.143042032	-2.9907226440000003	-1.4989501800000002	-0.12207031	0.8544922	0	7.852441394	-0.9905273560000001	-1.3446288940000002	0	0	-0.5493164	9.241332968	3.269457968	1.8004150360000002	-0.18310547	-0.7324219	0.24414062	-8.17185054	-1.1245117212000002	-0.192602536	-0.61035156	0.12207031	0.18310547	1.435546924	7.0832273400000005	2.8579346040000004	0.061035156	-0.18310547	0	0.11723633180000001	7.556957968000001	0.03349609424	1.8920898	1.5869141	3.1738281	1539957403.531
-7.61557608	-2.5564697480000005	-1.927221646	0.48828125	-2.1972656	0.4272461	7.266259980000001	-0.48569336060000007	-1.0886230432000001	0	0	-0.5493164	8.738891574	2.66174321	1.9535400360000001	-0.30517578	-0.8544922	0.5493164	-7.7842527	-0.88046875	-0.25839844240000004	-0.12207031	-0.18310547	0.48828125	1.449902356	6.6011232	2.74069838	0.061035156	-0.36621094	0.30517578	-0.2225097644	7.1310790740000005	-0.966601538	1.8920898	1.5869141	3.1738281	1539957403.571
-6.80688498	-1.796826178	-1.4044433900000002	-0.61035156	0.061035156	0.36621094	7.200463760000001	-0.193798822	-1.2321777160000003	0.061035156	0.24414062	-0.48828125	8.750854532	2.3495117800000003	1.356591754	-0.061035156	-1.5258789	0.61035156	-8.169457968	-1.7621337860000001	0.39836425720000007	0.12207031	-0.30517578	0.48828125	2.292089856	7.4325439300000005	2.8220459260000004	0.18310547	-0.24414062	0.36621094	-3.435742212	6.5269528800000005	-1.3099365020000002	2.4414062	0.36621094	0.30517578	1539957403.611
-7.633520468	-1.693945288	-1.971484424	-1.4038086	3.0517578	0.061035156	7.85363768	-0.20097655760000002	-0.9785644568000001	-0.18310547	-0.12207031	-0.36621094	9.52963858	2.3734375	1.0575195288	0.061035156	-0.4272461	0.5493164	-8.169457968	-1.7621337860000001	0.39836425720000007	-0.12207031	-0.48828125	0.30517578	3.01225589	8.016332968	2.93330072	0.36621094	-0.24414062	0.061035156	-2.843579074	7.364355432000001	1.0144531250000002	2.4414062	-1.7700195	-0.7324219	1539957403.651
-9.874170320000001	-2.7586425720000003	-2.906982428	-0.48828125	1.5869141	-0.24414062	8.358471940000001	-0.16508788940000002	-0.7811767572	0.061035156	0.12207031	-0.30517578	9.96389128	2.158105432	0.916357428	0.18310547	-0.30517578	0.5493164	-8.920727340000001	-1.3470214660000002	0.42587889400000006	-0.4272461	-0.48828125	0.18310547	3.2921875000000003	8.22089856	2.942871106	0.12207031	-0.48828125	0.18310547	2.9010009000000005	8.399145468	-0.06340332068	0.5493164	-5.6152344	-0.24414062	1539957403.691
-10.691235520000001	-2.135375998	-2.039672824	1.5258789	-2.6245117	1.4648438	8.9410643	-0.309838858	-0.7859619110000001	0.24414062	0.12207031	-0.18310547	10.40532248	1.7681152160000002	0.8637207068000001	0.36621094	-0.18310547	0.5493164	-9.07146016	-0.6830810700000001	0.6005371106	-0.5493164	-0.36621094	0.30517578	3.198876996	7.741186600000001	2.884252896	0.18310547	-0.5493164	0.5493164	14.375806200000001	9.79401857	-0.657958966	1.8920898	-0.5493164	2.319336	1539957403.731
-11.64707068	-3.2407471040000004	-4.7349121400000005	-1.953125	0.36621094	0.18310547	9.555957068	-0.27993163940000004	-0.716577176	0.5493164	0.061035156	-0.061035156	10.87666034	1.7286376800000003	0.6125	0.4272461	0	0.7324219	-9.07146016	-0.6830810700000001	0.6005371106	-0.18310547	-0.79345703	0.7324219	3.293383786	8.488867212	2.93569339	0.6713867	0.24414062	0.8544922	7.982836960000001	8.25678714	-2.8471679320000005	-1.2207031	0	-0.36621094	1539957403.771
-12.43183606	-6.324780252000001	-5.736206070000001	-0.30517578	0.8544922	-0.91552734	10.563232820000001	-0.7034179712000002	-0.43186035340000006	0.5493164	0.061035156	-0.061035156	11.3731205	2.253808606	0.2177246106	0.4272461	0.12207031	0.30517578	-11.852832460000002	-0.570629892	0.648388678	0	-1.4648438	1.3427734	4.200170926	11.04772914	2.259790036	0.36621094	-0.061035156	1.0375977	2.9620117800000005	11.8241214	0.73332518	-1.2207031	0	-0.36621094	1539957403.811
-8.75444339	-4.702612320000001	-2.442822284	1.5869141	-2.6855469	0.5493164	11.78703624	-2.104272464	-0.6280517572	0.4272461	-0.061035156	0.6713867	12.16865216	3.0876221040000003	-0.24404297120000001	0.24414062	-0.48828125	-0.48828125	-11.8935054	0.0478515625	-0.03828125	-0.7324219	0.48828125	0.8544922	4.69423822	13.146020860000002	1.7250488220000002	0.8544922	0.61035156	-0.12207031	4.1260009	14.231054320000002	0.7716064300000001	-6.0424805	3.4179688	-1.0375977	1539957403.851
-7.3631594400000004	-3.0768554320000003	-3.563745108	-3.112793	2.5024414	-1.2817383	12.18898912	-3.2874023560000003	-0.5837890576	0.36621094	0	1.4038086	12.748852340000003	3.964501996	-1.21901857	0.24414062	-0.4272461	-0.6713867	-11.8935054	0.0478515625	-0.03828125	-1.159668	1.3427734	0.12207031	3.27663588	12.212914840000002	1.8375000000000001	0.6713867	0.9765625	-0.79345703	-3.8065917540000007	6.860717752000001	-2.293286142	0.18310547	-5.6152344	-1.8310547	1539957403.891
-9.80957068	-5.17873552	-6.10107428	0.5493164	-0.6713867	-0.24414062	11.27382788	-3.8484619600000003	0.3911865216	0.18310547	0.61035156	1.2207031	12.24401808	3.92023912	-1.528857428	0.61035156	0.30517578	-0.30517578	-10.81325728	0.6735107428000001	-0.9881347840000001	-1.2207031	0.12207031	0.48828125	1.5707275360000001	10.838378600000002	1.84946286	-0.12207031	1.159668	0.12207031	3.052929712	11.383886780000001	-3.2562989200000003	0.18310547	-5.6152344	-1.8310547	1539957403.931
-9.19946286	-3.464453076	-4.7157714660000005	-2.319336	-3.1738281	-0.30517578	9.961499100000001	-3.8616211060000003	0.735717752	0.24414062	0.36621094	0	11.5944339	3.649877896	-1.66044928	0.61035156	0.18310547	0	-10.55964308	1.1723632788	-0.8900390380000001	-0.5493164	-0.36621094	0	1.2537109620000002	10.78574182	1.23696286	-0.12207031	0.8544922	0.8544922	2.560058606	10.44958516	-1.774096646	-0.48828125	1.3427734	-3.1738281	1539957403.971
-7.219604532000001	-2.9464599640000007	-2.256201178	-1.0375977	1.8920898	0.061035156	9.15878894	-3.2909912140000004	0.08015136780000001	0.91552734	0.12207031	-0.7324219	11.566919420000001	3.5673339660000005	-2.332763678	0.61035156	0.18310547	-0.061035156	-10.25817842	0.723754892	-0.227294928	-0.8544922	-0.30517578	-0.12207031	2.383007788	10.95561502	1.1101562500000002	0.24414062	-0.061035156	0.12207031	0.8529540740000001	9.241332968	-2.6581542540000003	0.12207031	0	-3.2348633	1539957404.011
-7.293774460000001	-2.978759784	-3.2323730040000007	-0.6713867	1.7089844	-0.61035156	9.15878894	-3.2909912140000004	0.08015136780000001	1.0375977	-0.48828125	-0.4272461	10.93288588	3.0804442900000004	-1.945166034	1.0986328	0.48828125	0.061035156	-9.5104982	0.3828125	-0.1387695288	-1.4038086	-0.12207031	-0.30517578	2.8902344240000004	9.266455072	1.6149902160000003	0.24414062	0.79345703	-0.4272461	2.460766574	9.451879892000001	-1.650878894	0.12207031	0	-3.2348633	1539957404.051
-7.7495607	-3.07805162	-4.270751996	-0.6713867	-0.79345703	-0.48828125	8.518774460000001	-2.5815917540000006	0.2177246106	1.0375977	-0.48828125	-0.4272461	9.7318116	2.304052716	-0.7225586060000001	1.159668	1.0375977	0.12207031	-8.943457068	0.702221646	-0.03947753894	-1.4648438	0	-0.61035156	2.192797824	7.8620117800000004	1.4929687500000002	-0.18310547	1.2817383	0.24414062	2.4655516200000003	9.329858426000001	-0.60651857	-0.061035156	0.7324219	-3.1738281	1539957404.091
-6.695629892	-2.8268310700000003	-3.575707968	-0.24414062	-1.953125	-0.61035156	7.717260880000001	-1.6185790740000001	0.8541503600000001	1.0375977	-0.48828125	-0.4272461	9.133667032	1.96669928	-0.42229003600000004	1.159668	0.61035156	0.061035156	-8.072558606000001	1.179541034	-0.2428466754	-1.159668	0.061035156	-0.4272461	1.8638183900000003	7.347607428000001	1.102978534	-0.5493164	1.0986328	0.7324219	1.528857428	8.719750900000001	-0.5981445288	0.24414062	0.9765625	-2.746582	1539957404.131
-6.108251800000001	-2.778979532	-3.4010498200000003	-0.30517578	2.319336	-0.7324219	7.809375	-0.416308606	-0.0813476538	1.0986328	-0.79345703	-0.6713867	9.04633786	1.8985107820000002	-0.6926513580000001	1.0375977	0.18310547	0.12207031	-7.82492662	1.19270018	0.002392578076	-0.7324219	0	-0.4272461	1.9738769960000002	7.396655252000001	0.9211425720000002	-0.24414062	1.2817383	0.61035156	1.032397464	8.541503894	-1.2477295320000001	0.5493164	0.4272461	-2.6245117	1539957404.171
-7.802197480000001	-3.1151367800000003	-3.9752685700000003	0.30517578	-0.4272461	-0.36621094	8.106054712	-0.2619873004	0.07775878600000001	0.79345703	-0.6713867	-0.7324219	9.21860324	2.0887207460000004	-0.44980469240000004	0.6713867	0.7324219	0.48828125	-8.07016574	1.2321777160000003	0.33017577880000004	-1.0375977	0.12207031	-0.24414062	1.6161865020000004	7.573706070000001	0.8362060700000001	0.061035156	1.0986328	0.4272461	1.1627929712000002	8.8979982	-1.0108642572	0.24414062	0.4272461	-2.5024414	1539957404.211
-8.44938948	-2.6760987400000005	-3.7276367800000005	0.4272461	-1.6479492	0.4272461	8.607299820000001	0.0681884784	0.10288086060000001	0.8544922	-0.61035156	-0.9765625	9.538012680000001	2.350707968	-0.1686767572	0.24414062	0.61035156	0.6713867	-8.15390625	1.6616454680000001	0.2607910144	-0.7324219	0.12207031	-0.24414062	1.5013427520000002	8.40153804	0.9989013580000001	0.18310547	0.8544922	0.5493164	2.40573732	8.539111420000001	-0.3576904254	0.24414062	0.4272461	-2.5024414	1539957404.251
-8.225683606	-1.738207968	-4.1236084260000005	-0.12207031	-0.8544922	0.30517578	9.455468750000001	0.34094239200000004	0.05144042932000001	0.61035156	-0.7324219	-1.0375977	10.079932100000002	2.698828076	-0.0657958966	-0.12207031	0.4272461	0.5493164	-8.31899411	1.792041034	0.49645996400000003	0.30517578	-0.4272461	-0.36621094	1.9702880400000002	9.254492212	1.5013427520000002	-0.12207031	0.6713867	0.7324219	2.21433107	9.021215560000002	-0.4892822284000001	-0.4272461	0.7324219	-1.6479492	1539957404.291
-8.55585962	-2.6019287140000005	-4.5889648560000005	-1.2817383	-0.48828125	-0.24414062	9.957910340000002	0.439038089	-0.05861816394	0.061035156	-0.36621094	-0.9765625	10.536913940000002	3.0361816100000003	-0.05981445288	-0.24414062	0.48828125	0.5493164	-9.53920926	0.642407248	0.6316406250000001	0.48828125	-0.5493164	-0.5493164	2.810082968	9.8933107	2.115039038	-0.4272461	0.061035156	0.30517578	2.331567392	9.209033246	-1.1962890380000002	-0.5493164	1.2207031	-1.5869141	1539957404.331
-9.933984620000002	-5.018432608	-5.3342526999999995	-3.4179688	-0.6713867	-0.91552734	10.377808	0.1399658246	-0.3529052716	-0.36621094	-0.18310547	-1.159668	10.88503444	3.019433606	-0.01674804712	-0.30517578	0.5493164	0.18310547	-11.59084514	-0.15551757200000002	0.6208740020000001	0.61035156	-0.36621094	-0.79345703	3.9477538940000003	11.16855432	2.56245108	-0.61035156	-0.24414062	-0.30517578	3.0026855040000004	9.8933107	-1.081445288	-0.91552734	0.24414062	-0.61035156	1539957404.371
-11.2044429	-6.223095746000001	-4.3245849640000005	0.61035156	-0.6713867	0.36621094	11.083617720000001	-0.8242431610000001	-0.9307128600000001	-0.61035156	-0.24414062	-0.7324219	11.383886780000001	3.0433594240000006	0.1064697284	-0.5493164	0.18310547	-0.7324219	-14.526538040000002	-1.542016574	0.8134765380000001	0.8544922	-0.18310547	-0.91552734	4.301855432000001	11.968872300000001	2.8627197480000004	-0.36621094	-0.48828125	-1.2817383	4.33176268	11.608788940000002	0.8015136780000001	-1.159668	0.79345703	1.953125	1539957404.411
-9.62294928	-6.58916034	-2.54689946	1.6479492	-0.12207031	0.4272461	11.42216754	-2.13178714	-2.0899170320000002	-0.4272461	-0.061035156	0.24414062	11.763110520000001	3.6104003600000003	0.26318359620000004	-0.36621094	-0.30517578	-0.9765625	-10.867089660000001	0.2895019568	-0.8948242212000002	-0.6713867	2.0141602	-1.2817383	2.9572264400000003	10.81804164	3.8556396760000005	0.30517578	-0.061035156	-1.8920898	4.652368210000001	13.42595198	0.7716064300000001	-2.5634766	0.30517578	3.6010742	1539957404.458
-8.72692842	-4.88205571	-1.7406005400000002	0.91552734	-2.4414062	-0.12207031	11.2630616	-2.4751221040000004	-2.0839355040000003	-0.36621094	-0.6713867	0.8544922	11.602808	4.240844748000001	0.69504393	-0.18310547	0.061035156	-0.61035156	-10.867089660000001	0.2895019568	-0.8948242212000002	-0.4272461	0.4272461	0.061035156	0.724951178	9.149218750000001	3.8089844240000006	-0.30517578	0.5493164	-0.5493164	2.6402099640000003	11.715259080000001	-0.7141846040000002	-1.7700195	0.61035156	4.8217773	1539957404.497
-9.09060054	-3.6570557100000003	-1.961914038	-0.6713867	2.8686523	-0.4272461	11.2630616	-2.4751221040000004	-2.0839355040000003	-0.30517578	0.30517578	0.8544922	10.560839660000001	4.760034146000001	0.846972644	-0.30517578	-0.30517578	-0.061035156	-9.838280760000002	-0.708203125	-1.9200439300000003	1.4648438	1.159668	0.30517578	0.2452392572	8.84296875	4.4166992800000004	0.061035156	0.061035156	-0.48828125	0.269165036	12.480884080000001	-0.90678714	-1.7700195	0.61035156	4.8217773	1539957404.536
-9.778466754	-4.652368210000001	-2.795727536	1.8310547	-0.61035156	-0.4272461	9.518872300000002	-1.0718750000000001	-1.758544928	-0.4272461	0.30517578	0.5493164	9.780859620000001	4.840185504000001	0.4330566394	-0.18310547	-0.48828125	-0.24414062	-9.7150634	-2.3806152160000003	-1.7597412140000002	0.48828125	0.24414062	0.18310547	0.9426757788	9.853833360000001	4.396362320000001	0.18310547	-0.4272461	-0.79345703	-0.9773681610000001	11.83847644	-1.3051513580000003	0.36621094	-0.24414062	5.1879883	1539957404.575
-7.458862320000001	-4.4489991	-1.790844748	1.4648438	-0.6713867	-0.061035156	9.29277356	-1.1269042932	-2.2083496400000002	-0.48828125	-0.18310547	0.6713867	9.563134980000001	4.582983426	0.592163089	-0.061035156	0	-0.79345703	-9.82990764	-1.8267334260000003	-1.4199951080000002	-0.061035156	1.2207031	0.30517578	1.418798822	9.71745607	3.7934326080000003	-0.30517578	-0.61035156	-0.91552734	-0.2895019568	10.66132788	-1.6616454680000001	0.12207031	-1.4648438	4.5776367	1539957404.613
-6.580786240000001	-3.811376996	-1.693945288	-0.30517578	2.0751953	-0.18310547	8.828613220000001	-1.41640625	-2.3435302520000003	-0.48828125	-0.18310547	0.6713867	9.49494658	3.9884277160000003	1.2513183900000002	-0.24414062	-0.12207031	-0.8544922	-8.99609375	-1.542016574	-1.494165036	0.24414062	0.6713867	0.061035156	1.2608886780000002	8.67189946	3.6211670320000002	-0.12207031	-0.24414062	-1.0375977	0.1256103534	8.673095746000001	0.2978759784	1.2207031	-0.061035156	3.6621094	1539957404.651
-8.202954074	-3.7300292540000006	-2.0157471040000003	0.5493164	0.6713867	-0.061035156	8.464941394	-1.3470214660000002	-2.04924321	-0.61035156	-0.12207031	0.5493164	9.589452880000001	3.4788086060000003	1.5551757200000003	-0.48828125	-0.61035156	-0.7324219	-8.51398912	-1.388891574	-1.506127896	0.24414062	0.79345703	0.18310547	0.9522461060000001	7.98044429	3.3627685700000005	-0.12207031	-0.48828125	-0.61035156	0.659155252	8.368042032	0.985742212	2.2583008	2.746582	1.5258789	1539957404.691
-7.803393570000001	-3.293383786	-1.66044928	1.5258789	-0.5493164	0.48828125	8.222094748	-1.0946044928	-1.7071045320000002	-0.61035156	0.4272461	0.5493164	9.792822480000002	3.201269568	1.39606929	-0.48828125	-0.7324219	-0.4272461	-8.228076080000001	-1.191503894	-1.437939496	0.36621094	0.36621094	0.48828125	1.1879150360000001	7.856030252000001	3.2503173920000004	0.061035156	-0.61035156	-0.4272461	-2.00856929	7.908667032	-1.4235839660000003	1.7089844	-0.8544922	0.79345703	1539957404.731
-7.02460962	-2.92971196	-1.714282248	0.4272461	1.8310547	0.24414062	8.222094748	-1.0946044928	-1.7071045320000002	-0.5493164	0.24414062	0.61035156	9.862207460000002	2.9931152160000005	0.840991214	-0.36621094	-0.8544922	-0.24414062	-8.49365216	-1.526464856	-1.39008786	0.36621094	0.24414062	0.48828125	1.7130859620000003	8.11682158	3.2885987400000003	0.12207031	-0.4272461	-0.36621094	-1.868603534	6.96599092	0.0837402356	2.1972656	-2.380371	-0.061035156	1539957404.771
-8.189794928000001	-3.0744628600000006	-2.6402099640000003	-0.18310547	2.0141602	0.18310547	8.92910144	-1.1879150360000001	-1.1639892572000001	-0.48828125	0	0.5493164	10.009350540000002	2.87109375	0.5455078076000001	-0.24414062	-0.48828125	-0.18310547	-8.649169928000001	-1.8913329680000002	-1.268066394	0.12207031	0.18310547	0.30517578	2.04086911	8.39555661	3.42736821	0.36621094	-0.30517578	-0.30517578	1.1855224640000002	9.24492212	0.6077148560000001	1.0375977	-2.9907227	-1.0375977	1539957404.811
-9.069067392000001	-2.83640126	-3.125903354	-0.24414062	0.30517578	0.30517578	9.613378894	-1.6329346040000001	-1.0479492212000001	-0.30517578	0.18310547	0.48828125	10.27851538	2.83640126	0.42109375000000004	0.061035156	-0.4272461	-0.061035156	-8.61567392	-2.04326178	-1.2154297120000002	-0.18310547	-0.24414062	0.4272461	1.9978027160000003	8.41708966	3.37473143	0.48828125	-0.30517578	-0.061035156	2.7550537140000007	8.939868210000002	-0.9462646760000001	0.24414062	-4.638672	-0.8544922	1539957404.851
-7.791430710000001	-2.789746106	-2.5229737400000003	-0.48828125	0.5493164	0.4272461	9.613378894	-1.6329346040000001	-1.0479492212000001	0	0.12207031	0.4272461	10.4974366	2.8447753600000003	0.3517089856000001	0.24414062	-0.5493164	0.24414062	-8.83698732	-1.7106933900000003	-1.0922119110000001	-0.36621094	-0.4272461	0.6713867	1.8040038940000003	8.25319838	3.1558105040000006	0.5493164	-0.36621094	0.18310547	5.879760880000001	8.91354982	-1.7250488220000002	0.24414062	-4.638672	-0.8544922	1539957404.891
-9.41599092	-4.86411142	-3.992016574	-1.8920898	3.7841797	-1.2817383	10.084716460000001	-2.050439496	-0.8637207068000001	0.24414062	0.36621094	0.24414062	10.5153804	3.0050780759999998	0.12202148560000001	0.30517578	-0.5493164	0.4272461	-8.84296875	-1.465454074	-0.9893310700000001	0.061035156	-0.91552734	0.79345703	1.753759784	8.5666259	3.052929712	0.6713867	-0.36621094	0.30517578	5.8546385800000005	9.58825679	-1.21303714	-0.6713867	0.36621094	-2.1362305	1539957404.931
-10.48188498	-5.3198976600000005	-4.159497104000001	1.8920898	-3.479004	-0.36621094	9.661230432000002	-1.9511474640000002	-0.678295926	0.36621094	0.79345703	0	10.686450180000001	3.3735351440000003	-0.11843261780000001	0.48828125	-0.5493164	0.4272461	-10.90058606	-1.144848642	-1.25729982	-0.8544922	-0.4272461	1.2207031	1.870996106	9.60141574	2.3794189300000004	0.5493164	-0.61035156	0.18310547	10.437622300000001	10.798901260000001	0.8613281250000001	-0.6713867	0.36621094	-2.1362305	1539957404.971
-6.805688400000001	-4.181030252	-3.361572284	-0.30517578	1.2817383	-0.6713867	9.24013678	-1.8757812500000002	-0.765625	0.30517578	0.24414062	0.18310547	10.65175818	3.8329101440000004	-0.48808594240000003	0.24414062	-0.6713867	0.36621094	-10.96997104	0.5861816394	-1.35180661	-0.5493164	0.48828125	0.91552734	1.641308606	10.691235520000001	1.9128662140000001	0.61035156	0.30517578	-0.24414062	2.5540771760000003	9.648071580000002	0.2811279254	-1.3427734	3.9672852	-0.61035156	1539957405.011
-7.893115020000001	-5.40483426	-5.2576902	-1.5869141	2.319336	-1.5258789	9.532031250000001	-2.237060504	-0.5909667932	0.30517578	0.24414062	0.18310547	10.82282698	4.54589856	-1.0503417932	0	-0.12207031	0.18310547	-10.33115216	1.1257080072	-1.9260253600000001	-0.36621094	0.24414062	0.30517578	0.659155252	11.302538940000002	1.812377896	0.30517578	0.5493164	-0.24414062	0.4892822284000001	10.084716460000001	-0.891235324	-0.30517578	-1.3427734	-0.6713867	1539957405.051
-9.37890625	-6.3534909200000005	-6.297265380000001	-0.12207031	-3.1738281	-0.5493164	9.548779254000001	-2.845971646	-0.0980957068	-0.061035156	0.61035156	0.18310547	10.852734620000001	5.063891574	-1.2106445288	-0.24414062	0	-0.18310547	-10.9747554	1.46665036	-1.8231445680000002	0.061035156	0.18310547	0.36621094	0.38879393000000007	11.9700679	1.670019568	-0.061035156	-0.061035156	-0.36621094	0.5263671924000001	10.229467360000001	-2.060009784	-0.30517578	-0.9765625	-0.7324219	1539957405.091
-7.656250000000001	-5.13447284	-4.0494384000000005	0	-0.18310547	-0.61035156	9.600219748	-3.23356929	-0.095703125	-0.30517578	0.4272461	0.061035156	11.00466304	5.096191394000001	-1.620971646	-0.30517578	-0.48828125	-0.61035156	-11.617163040000001	0.7608398560000001	-1.522875998	-0.24414062	0.7324219	-0.18310547	1.000097644	12.181811600000001	1.988232428	0	-0.61035156	-1.2207031	1.3458251800000003	10.5991214	-2.3160155760000003	-0.30517578	-0.9765625	-0.7324219	1539957405.131
-6.857128894000001	-5.111743210000001	-3.829321286	0.6713867	1.8920898	-0.61035156	9.53442392	-3.2909912140000004	-0.576611322	-0.24414062	-0.24414062	0.12207031	11.2810054	4.727734424	-1.739404254	-0.12207031	-0.18310547	-0.79345703	-10.74147914	1.0742675720000001	-1.5145019960000001	-0.48828125	0.7324219	-0.18310547	0.758447284	11.19726538	1.93439946	-0.61035156	-0.61035156	-1.2207031	0.15073241820000002	10.10505342	-2.269360324	0.12207031	-0.30517578	-1.7089844	1539957405.17
-7.243530252000001	-4.9442626800000005	-4.716967752	0.4272461	0.24414062	-0.30517578	9.53442392	-3.2909912140000004	-0.576611322	-0.36621094	-0.48828125	0.24414062	10.853931200000002	4.329370108	-1.129296875	-0.061035156	0.061035156	-0.5493164	-9.935181200000002	1.3829101440000002	-1.9224365020000003	-0.061035156	0.79345703	-0.24414062	0.05144042932000001	9.82392572	1.9702880400000002	-0.79345703	-0.6713867	-0.8544922	0.9582275360000001	9.77248552	-1.9224365020000003	0.12207031	-0.30517578	-1.7089844	1539957405.21
-7.03896466	-5.087817392	-4.286303714000001	0.79345703	-0.6713867	-0.12207031	8.298657248	-2.359082068	0.007177734620000001	-0.36621094	-0.061035156	0.24414062	10.1828125	4.097290036	-0.7524658540000001	-0.18310547	-0.30517578	-0.18310547	-8.83579074	1.37214357	-2.2609863220000004	0.18310547	0.79345703	-0.18310547	-0.5239746106000001	8.777173020000001	1.8697998200000001	-0.79345703	-0.9765625	-0.61035156	2.095898462	9.185107428000002	-1.8697998200000001	-0.061035156	-0.6713867	-1.4038086	1539957405.251
-7.236352340000001	-4.7887451080000005	-3.696533246	0.8544922	0	0.12207031	8.09528804	-1.757348642	-0.5096191394	-0.36621094	-0.24414062	0.12207031	9.749755890000001	3.895117212	-1.0826415740000002	-0.30517578	-0.061035156	0.18310547	-7.952929712	1.812377896	-2.6796875	0.5493164	0.48828125	0.061035156	-0.9462646760000001	8.34890126	1.7118896760000002	-0.6713867	-0.91552734	-0.061035156	2.728735324	9.034375	-1.008471646	-0.18310547	-0.12207031	-0.9765625	1539957405.29
-8.07614766	-5.62853984	-3.8795653960000003	1.2817383	0.4272461	0.8544922	8.424267572	-1.6783935700000001	-0.6747070288	-0.5493164	-0.30517578	0.12207031	9.572705072	3.98125	-0.9139648560000001	-0.61035156	0.061035156	0.30517578	-7.619164840000001	2.229882788	-2.82084964	1.2207031	0	0.061035156	-1.063500998	8.98173822	1.650878894	-0.36621094	-0.6713867	0.24414062	2.4583741	8.921923920000001	-0.765625	-0.36621094	-0.5493164	-0.79345703	1539957405.33
-8.1838134	-5.816357428000001	-4.366455072	2.0141602	-1.8310547	1.2817383	8.865698380000001	-1.8063964660000003	-0.45339357	-0.9765625	-0.48828125	0	9.64208966	4.322192392000001	-0.4821044928	-1.2207031	-0.061035156	0.12207031	-8.58696286	2.282519568	-2.4523925720000004	2.0751953	-0.5493164	-0.12207031	-0.3947753894	10.36584514	1.927221646	-0.24414062	-0.8544922	0.30517578	2.77419429	9.5451902	-0.879272464	-0.36621094	-0.5493164	-0.79345703	1539957405.37
-7.47561052	-4.157104532	-3.285009784	0.91552734	-1.5869141	0.6713867	9.371728240000001	-1.8063964660000003	-1.0515380890000001	-0.9765625	-0.30517578	-0.24414062	10.09428714	4.4705322480000005	-0.6627441100000001	-1.3427734	-0.12207031	-0.24414062	-10.422070680000001	0.8708984620000001	-1.9583251800000003	2.1972656	-0.36621094	-0.30517578	1.3087402160000001	11.25707968	2.633032248	-0.4272461	-0.91552734	-0.30517578	2.0121582460000003	9.87058058	-0.8529540740000001	-0.6713867	0.061035156	0	1539957405.41
-7.78544928	-3.716870108	-3.1330810700000002	0.18310547	2.0751953	0.061035156	9.85742212	-2.07915036	-1.665234424	-1.0375977	-0.6713867	-0.24414062	10.600317000000002	4.256396466	-0.6675292932	-1.0986328	0.061035156	-0.7324219	-10.6589357	-1.5001464660000001	-1.6269530760000002	1.2207031	0.18310547	-0.79345703	2.256201178	10.9053714	3.331665036	-0.79345703	-0.7324219	-0.8544922	-0.193798822	9.6636232	-1.0934082068000002	-0.36621094	-0.5493164	-0.18310547	1539957405.451
-8.3453125	-4.824633786	-3.37233876	1.2207031	-0.061035156	0.18310547	9.89689946	-2.6844726440000004	-1.4786132200000002	-1.2817383	-0.79345703	0.12207031	10.52614766	3.60441893	0.211743161	-0.79345703	0.4272461	-0.8544922	-10.6589357	-1.5001464660000001	-1.6269530760000002	1.2207031	0.18310547	-0.79345703	1.567138678	9.418384080000001	3.3352538940000005	-1.159668	-0.8544922	-0.4272461	0.8134765380000001	10.2079348	-0.9271240020000001	-0.36621094	-0.5493164	-0.18310547	1539957405.49
-7.608398560000001	-4.45258786	-2.4667480040000003	1.159668	-0.8544922	0.61035156	9.31311052	-2.749072284	-1.561157248	-1.0375977	-0.61035156	0	10.43642572	3.15700679	0.6077148560000001	-0.7324219	0.18310547	-0.4272461	-10.6589357	-1.5001464660000001	-1.6269530760000002	1.2207031	0.18310547	-0.79345703	0.75964357	8.2005616	2.8088867800000004	-1.0375977	-1.0375977	0.18310547	1.168774411	9.60141574	-0.7955322480000001	-0.61035156	-0.9765625	-0.24414062	1539957405.53
-8.05222194	-3.8221435700000006	-2.6880616	0.48828125	1.0986328	0.24414062	8.68864766	-2.1066650360000003	-1.60183107	-0.7324219	-0.30517578	-0.24414062	10.13376448	2.9392822480000005	0.05981445288	-0.79345703	-0.061035156	-0.061035156	-8.850146760000001	-0.193798822	-2.003784146	1.159668	-0.24414062	-0.061035156	1.1328857428	8.189794928000001	2.749072284	-0.4272461	-0.4272461	0.36621094	1.414013678	9.11572284	-0.891235324	-0.61035156	-0.9765625	-0.24414062	1539957405.571
-8.694628894000001	-4.273144568	-3.064892572	0.79345703	-0.4272461	0.061035156	8.653955072	-1.637719748	-1.0503417932	-0.48828125	-0.12207031	0.18310547	9.9794429	3.2467285340000003	-0.2775390576	-0.6713867	-0.18310547	-0.12207031	-9.59782698	-1.0455566100000002	-1.859033246	0.9765625	-0.24414062	-0.061035156	1.491772464	8.813061600000001	2.93569339	0	-0.12207031	0.061035156	2.0731689300000005	9.61816394	-0.6555663939999999	-0.24414062	-0.6713867	-0.12207031	1539957405.611
-8.140747300000001	-4.1690673920000005	-2.6258545320000004	0.7324219	0.061035156	0.12207031	8.89321286	-1.599438498	-0.900805661	-0.48828125	-0.12207031	0.18310547	9.801196580000001	3.6415038940000004	-0.42109375000000004	-0.5493164	0.12207031	-0.18310547	-9.98303264	-1.2417480040000002	-1.488183606	0.5493164	0.061035156	-0.18310547	1.65805661	9.39326178	3.24433606	0.12207031	-0.12207031	-0.30517578	1.7477783540000003	9.656445288	-0.663940396	-0.30517578	-0.48828125	-0.061035156	1539957405.65
-8.278320288000002	-3.8018066100000003	-2.674902356	0.12207031	0.061035156	-0.061035156	9.38488768	-1.81118161	-1.2082519568	-0.30517578	-0.36621094	0.4272461	9.49255342	3.6427001800000003	-0.06459961060000001	-0.30517578	0.4272461	-0.48828125	-9.723437500000001	-1.1962890380000002	-1.484594748	0.30517578	0.12207031	-0.12207031	1.732226538	9.335839660000001	3.338842752	0.061035156	0.061035156	-0.36621094	1.102978534	9.52963858	-0.6280517572	-0.30517578	-0.48828125	-0.061035156	1539957405.69
-8.463745108000001	-4.117626996	-2.6916503600000006	0.30517578	0.24414062	-0.18310547	9.242529254	-1.9607177520000003	-1.3290771760000002	-0.30517578	0.30517578	0.5493164	9.22578125	3.434545926	0.4689453076	-0.18310547	-0.12207031	-0.6713867	-9.479394568	-1.159204074	-1.5145019960000001	0.18310547	0.061035156	-0.12207031	1.655664038	8.89680162	3.2586913940000004	0.061035156	0.36621094	-0.30517578	1.35180661	9.4686277	-0.6723144568000001	-0.12207031	-0.8544922	-0.24414062	1539957405.73
-8.517577880000001	-4.173852536	-2.7885498200000005	0.30517578	-0.4272461	-0.24414062	8.49365216	-1.8075927520000004	-1.355395468	-0.30517578	0.30517578	0.5493164	9.30952176	3.2706542540000005	0.7213623200000001	-0.48828125	0.6713867	-0.91552734	-9.76411142	-1.144848642	-1.4211913940000003	0.12207031	0.12207031	0.061035156	1.6867675720000002	8.762817392	3.0230224640000003	0.36621094	0.48828125	-0.30517578	1.9954101440000003	9.60261232	-0.5335449280000001	-0.12207031	-0.30517578	-0.30517578	1539957405.77
-8.303442392000001	-4.221704074	-2.536132788	0.12207031	0.18310547	-0.12207031	8.49365216	-1.8075927520000004	-1.355395468	0	0.9765625	0.6713867	9.164770468	3.116332968	0.42109375000000004	-0.36621094	0.8544922	-1.0986328	-9.723437500000001	-1.0491455072	-1.51330571	-0.061035156	0.18310547	0.061035156	1.9009033540000002	9.02839357	2.8818603240000003	0.7324219	0.8544922	-0.36621094	1.8255371400000002	9.648071580000002	-0.4378417932	-0.12207031	-0.30517578	-0.30517578	1539957405.81
-8.47929712	-4.269555710000001	-2.7502685700000002	0.061035156	0.24414062	-0.061035156	7.711279254	-1.6724121400000003	-0.9307128600000001	0.24414062	1.5869141	1.3427734	8.89680162	3.0589112400000005	0.5634521466	0.12207031	0.7324219	-1.159668	-9.53442392	-0.965405252	-1.7489746400000001	-0.12207031	0	0.061035156	1.812377896	9.38608426	2.851953076	1.0375977	1.4038086	-0.18310547	1.28361821	9.614575180000001	-0.5323486420000001	-0.12207031	-0.12207031	-0.18310547	1539957405.85
-8.464941394	-4.445410144	-2.7610351440000005	0.12207031	-0.12207031	-0.061035156	7.711279254	-1.6724121400000003	-0.9307128600000001	0.61035156	2.746582	2.0141602	8.783154254000001	3.5673339660000005	0.4713378894	-0.30517578	1.6479492	-1.7700195	-9.5451902	-0.7129882787999999	-1.8231445680000002	-0.12207031	-0.18310547	0.061035156	1.8195557100000002	9.18869658	2.778979532	1.159668	2.0141602	0.4272461	1.38410643	9.697119110000001	-0.729736322	-0.061035156	-0.4272461	-0.18310547	1539957405.89
-8.229272660000001	-4.531542932000001	-2.66174321	0.061035156	0.061035156	0	7.711279254	-1.6724121400000003	-0.9307128600000001	0.61035156	2.746582	2.0141602	8.960205072	4.06379393	0.32180175720000004	-0.061035156	0.8544922	-2.6855469	-9.82033696	-0.5825927716	-1.6245605040000002	0	-0.061035156	0	2.1341797120000003	9.317895468000001	2.4583741	0.8544922	2.9296875	0.6713867	1.4211913940000003	9.66003444	-0.649584964	-0.061035156	-0.4272461	-0.18310547	1539957405.93
-8.24482428	-4.46455072	-2.783764676	0.18310547	-0.12207031	-0.12207031	7.8488523400000005	-2.3435302520000003	-0.15910644960000003	0.36621094	2.6245117	2.4414062	8.73171376	4.526757788	1.0192382788	0.24414062	1.0986328	-2.5634766	-9.85502896	-0.716577176	-1.4451172120000002	-0.18310547	0.18310547	0	2.04326178	9.713867212	2.436840854	0.91552734	3.540039	0.36621094	1.258496106	9.669604532000001	-0.5036376800000001	0	0	-0.18310547	1539957405.97
-8.26276857	-4.34851088	-2.7813721040000003	0.18310547	-0.18310547	-0.24414062	8.011548020000001	-2.7825683900000002	0.5658447284000001	0.36621094	2.6245117	2.4414062	8.985326980000002	5.1811277	1.0646972840000002	0.18310547	0.36621094	-2.8076172	-9.916039840000002	-0.7213623200000001	-1.280029254	-0.48828125	0.30517578	0	1.9762695680000002	9.418384080000001	2.115039038	0.9765625	3.90625	0.18310547	1.189111322	9.646875000000001	-0.6101074280000001	-0.061035156	-0.36621094	0	1539957406.01
-8.338134980000001	-4.373632788	-2.8830566100000006	0.18310547	-0.061035156	-0.36621094	7.467236420000001	-3.325683606	1.5013427520000002	0.24414062	2.8076172	3.4179688	10.085913040000001	5.7649170320000005	0.308642572	0.36621094	0.91552734	-3.1738281	-10.064379500000001	-0.4904785144	-1.3829101440000002	-0.30517578	0.61035156	-0.061035156	1.5300537140000001	9.38847644	1.892529254	1.0986328	3.9672852	0.24414062	1.2202148560000001	9.750951980000002	-0.724951178	-0.061035156	-0.36621094	0	1539957406.05
-8.247216754	-4.4789062500000005	-2.837597644	0.30517578	-0.48828125	-0.4272461	8.920727340000001	-4.136767572	1.594653354	-0.4272461	1.953125	3.90625	9.88134784	6.2087400200000005	0.9127685700000001	0.4272461	0.91552734	-2.9296875	-9.96867662	-0.6029296924	-1.4044433900000002	-0.30517578	0.91552734	-0.061035156	1.013256839	9.42436502	1.867407248	1.2817383	3.90625	0	1.2549072479999999	9.709082068	-0.7046142572	0	-0.12207031	-0.061035156	1539957406.091
-8.10246556	-4.4705322480000005	-2.6402099640000003	0.24414062	-0.061035156	-0.48828125	8.226879892	-5.559155252000001	2.250219748	-0.61035156	0.7324219	4.0893555	9.540405252000001	6.6130860600000005	1.3709472839999999	0.4272461	1.0375977	-2.6855469	-10.04882788	-0.702221646	-1.41042482	-0.48828125	1.2207031	0	0.745288089	9.368139480000002	1.8410888580000002	1.2817383	3.2348633	0.18310547	1.239355432	9.640893570000001	-0.6842773560000001	0.061035156	-0.24414062	0	1539957406.13
-8.28908696	-4.409521466	-2.8220459260000004	0.36621094	-0.48828125	-0.61035156	8.403930710000001	-6.342724640000001	2.41770018	-0.48828125	-0.91552734	3.9672852	9.2389402	7.238745108000001	1.299169928	0.7324219	0.18310547	-2.9907227	-9.839477340000002	-0.4486083966	-1.57551268	-0.36621094	1.5869141	0.061035156	0.5634521466	9.792822480000002	2.020532248	1.0375977	2.746582	-0.30517578	1.427172824	9.671997300000001	-0.732128894	0.061035156	-0.24414062	0	1539957406.17
-8.4900634	-4.565038940000001	-2.6844726440000004	0.4272461	-0.12207031	-0.6713867	8.05102536	-6.6752929320000005	2.186816394	-0.48828125	-1.4038086	3.479004	9.180322480000001	7.529443390000001	1.812377896	0.6713867	1.3427734	-2.319336	-9.73898912	-0.35529785340000003	-1.8040038940000003	-0.6713867	1.3427734	0	0.29069824280000006	9.753344748	1.943969748	0.8544922	3.0517578	-0.5493164	1.343432608	9.686352340000001	-0.802709964	0.061035156	-0.30517578	0.12207031	1539957406.211
-8.266357428000001	-4.565038940000001	-2.76821286	0.4272461	-0.24414062	-0.6713867	7.5306394800000005	-6.715966754	2.0372802520000004	0.18310547	0	2.6855469	8.56782248	7.310522660000001	1.8243408540000001	0.6713867	1.159668	-2.1972656	-9.719848740000002	-0.23208007200000003	-2.14973143	-0.4272461	1.4648438	0	0.4139160144	9.56911592	1.3948730040000001	1.0375977	2.4414062	-0.48828125	1.4750244600000002	9.7485598	-0.855346646	0.12207031	-0.061035156	0	1539957406.25
-8.11083966	-4.69064946	-2.5349366	0.36621094	-0.24414062	-0.7324219	7.583276260000001	-6.828417932000001	1.8279297120000002	-0.061035156	-1.4648438	2.1362305	7.995996106000001	7.582080072	1.225	0.6713867	-0.36621094	-1.8920898	-9.548779254000001	-0.287109375	-2.3710449280000003	-0.36621094	1.5258789	0.061035156	0.17106933900000001	9.52006839	1.7118896760000002	0.48828125	1.6479492	-0.36621094	1.4989501800000002	9.624145468	-0.8218505890000001	0.12207031	-0.061035156	0	1539957406.29
-8.21970198	-4.667919928	-2.698828076	0.24414062	-0.4272461	-0.79345703	7.583276260000001	-6.828417932000001	1.8279297120000002	-0.061035156	-0.5493164	1.6479492	8.22089856	7.832104532000001	1.4977538940000001	0.5493164	-0.30517578	-1.4648438	-9.362158246000002	-0.38999023560000007	-2.6497802520000002	-0.4272461	1.4648438	0.061035156	-0.095703125	9.560742212000001	1.585082968	0.61035156	1.8310547	-0.5493164	1.425976538	9.63371556	-0.8577392572	0	0.061035156	0	1539957406.331
-8.34411592	-4.85573732	-2.686865216	0	-0.7324219	-0.79345703	7.048535340000001	-6.8032959260000005	1.3649658540000003	0.18310547	-0.30517578	1.4038086	7.549780252000001	8.115625000000001	1.1328857428	0	-0.18310547	-1.0986328	-9.226977340000001	-0.3995605432	-3.0014891200000005	-0.4272461	1.4038086	0.061035156	0.096899411	9.782055710000002	1.256103534	0.79345703	1.2817383	-0.36621094	1.391284146	9.62294928	-0.8577392572	0.12207031	-0.18310547	-0.061035156	1539957406.37
-8.17304712	-4.93947734	-2.271752896	0.18310547	-0.30517578	-0.7324219	6.671704074	-6.8308107	1.544409146	-0.24414062	-1.159668	1.2817383	7.107153060000001	8.19577626	1.528857428	-0.18310547	-0.79345703	-1.2207031	-9.27124002	-0.2344726538	-3.2407471040000004	-0.4272461	1.2817383	0.12207031	0.046655271600000006	9.87058058	1.335058606	0.8544922	1.0986328	-0.36621094	1.65805661	9.689941394000002	-0.8756836060000002	0.12207031	-0.18310547	-0.061035156	1539957406.41
-8.165869110000001	-4.9622070680000006	-2.3542969240000002	0.061035156	-0.30517578	-0.6713867	6.15610324	-7.522265380000001	0.994116214	-0.36621094	-0.30517578	1.0375977	7.032983426	8.508007788	1.6365234620000002	0.18310547	-0.4272461	-1.2207031	-9.130077880000002	-0.17944336060000002	-3.507519568	-0.4272461	1.159668	0.061035156	-0.27993163940000004	10.1828125	1.3063476440000001	0.61035156	0.91552734	-0.30517578	1.5121094240000001	9.64208966	-0.9438721040000001	0.18310547	0.061035156	-0.061035156	1539957406.45
-8.15988768	-5.24692392	-2.3519042540000004	0.061035156	-0.12207031	-0.5493164	5.941967752000001	-7.63591304	1.234570288	-0.12207031	0.18310547	1.0375977	6.94804712	8.9326902	1.1986816100000002	0.12207031	0.6713867	-1.0375977	-8.984130890000001	-0.16030273560000002	-3.773095746	-0.36621094	1.0375977	0	-0.3576904254	10.34311502	1.33984375	0.30517578	0.6713867	-0.18310547	1.5360351440000002	9.631323380000001	-0.9522461060000001	0.061035156	-0.061035156	-0.18310547	1539957406.49
-8.05461412	-5.220605432000001	-2.3973632200000004	-0.12207031	-0.4272461	-0.5493164	5.941967752000001	-7.63591304	1.234570288	-0.18310547	0.18310547	0.8544922	6.627441394000001	8.97695288	1.030004892	0.061035156	0.24414062	-1.0375977	-8.990112320000001	-0.16508788940000002	-3.9477538940000003	-0.36621094	0.8544922	0.061035156	-0.41511232	10.21272014	1.1580077880000001	0.36621094	0.79345703	-0.4272461	1.695141574	9.63491214	-1.002490216	0.061035156	-0.061035156	-0.18310547	1539957406.53
-7.986425720000001	-5.270849640000001	-2.19997554	-0.12207031	-0.12207031	-0.48828125	5.7098876800000005	-7.9936032400000006	1.1747558900000001	-0.24414062	0.91552734	0.18310547	6.455175720000001	9.198266574	1.070678714	-0.12207031	0.36621094	-0.4272461	-8.900390380000001	-0.1435546875	-4.10805661	-0.4272461	0.7324219	0	-0.80988768	10.05959514	0.991723642	0.24414062	0.4272461	-0.48828125	1.7310302520000003	9.54399411	-1.002490216	0.12207031	0.12207031	-0.12207031	1539957406.571
-7.966088760000001	-5.522070288000001	-2.251416034	-0.18310547	-0.061035156	-0.36621094	5.7098876800000005	-7.9936032400000006	1.1747558900000001	-0.24414062	0.91552734	0.18310547	6.86311052	9.00207518	1.33984375	-0.18310547	0.48828125	-0.12207031	-8.789135880000002	-0.08493652160000001	-4.310229532	-0.36621094	0.5493164	0	-0.8876464660000001	10.06557608	0.838598642	0.18310547	0.18310547	-0.48828125	1.5551757200000003	9.613378894	-0.9510498200000002	0.12207031	0.12207031	-0.12207031	1539957406.61
-7.883544928000001	-5.632128894	-2.2250976440000003	-0.061035156	-0.36621094	-0.24414062	5.170361420000001	-7.799804712	1.429565396	-0.24414062	0.24414062	0.30517578	6.53891574	8.8979982	1.161596646	0.061035156	-0.061035156	-0.12207031	-8.750854532	0.0681884784	-4.435839856	-0.24414062	0.36621094	0.061035156	-0.4821044928	10.20554164	0.9223388580000002	0.061035156	-0.061035156	-0.24414062	1.5599609620000003	9.58227536	-1.0264160340000001	0.061035156	0.18310547	-0.18310547	1539957406.65
-7.7423827880000005	-5.612988220000001	-2.062402356	0	0	-0.18310547	5.52565944	-7.803393570000001	1.299169928	-0.18310547	0.4272461	0.061035156	7.256689300000001	8.911157248	1.02163089	-0.4272461	0.6713867	0.30517578	-8.795117212000001	0.027514648560000004	-4.5171875	-0.18310547	0.24414062	0	-0.48330077880000005	10.107446580000001	0.9594238220000001	0.061035156	0.18310547	-0.36621094	1.3661621400000001	9.669604532000001	-1.0503417932	0	0.24414062	-0.12207031	1539957406.691
-7.803393570000001	-5.724243210000001	-2.1509277160000004	0	0.12207031	-0.12207031	5.52565944	-7.803393570000001	1.299169928	0	1.0375977	0.12207031	6.89421376	8.618066394000001	1.4678466460000001	-0.30517578	0.8544922	0.061035156	-8.7795652	0.00837402356	-4.604516574	-0.24414062	0.18310547	0	-0.21413574280000003	10.13376448	0.7201660340000001	-0.061035156	0.24414062	-0.24414062	1.1723632788	9.668408246	-0.9689941100000001	0	0.24414062	-0.12207031	1539957406.73
-7.791430710000001	-5.70510234	-2.2753417540000003	0	-0.12207031	0	5.45148912	-7.747167932000001	1.453491214	0	0.12207031	0.061035156	6.8140625	8.63959964	1.656860324	-0.4272461	1.7089844	-0.18310547	-8.68864766	0.113647464	-4.675097644	-0.18310547	0	0	-0.24643554320000002	10.02490216	0.6651367212000001	0.061035156	0.18310547	0	1.3171142180000002	9.605004892	-1.070678714	0	0	-0.12207031	1539957406.77
-7.919433606	-5.567529254	-2.359082068	-0.12207031	-0.061035156	0.061035156	5.45148912	-7.747167932000001	1.453491214	0.18310547	0.30517578	0	7.1370607	8.844164840000001	1.5300537140000001	-1.4038086	4.699707	-0.061035156	-8.714965560000001	0.12321777160000001	-4.681079074	-0.18310547	-0.12207031	-0.061035156	-0.619677716	10.11103534	0.699829074	0	0.12207031	0	1.4558837860000002	9.681567392	-0.9881347840000001	-0.061035156	0.12207031	-0.061035156	1539957406.81
-7.8943116	-5.5268554320000005	-2.331567392	-0.24414062	0.18310547	0.061035156	5.64648462	-7.67180162	1.5779052520000003	0.36621094	1.0986328	0	6.39895018	9.03916034	2.064794928	-1.0986328	4.8828125	-0.30517578	-8.704199280000001	0.20935058900000003	-4.6798827880000005	-0.061035156	-0.30517578	-0.061035156	-0.7811767572	10.39934056	0.8074951080000001	-0.12207031	0.12207031	0.12207031	1.3242920320000002	9.712670926000001	-1.00129393	-0.061035156	0.12207031	-0.061035156	1539957406.85
-7.9708741000000005	-5.5878659200000005	-2.4356445680000003	-0.18310547	0.24414062	0.30517578	5.273242212	-7.722045926000001	1.7621337860000001	0	0.36621094	0.061035156	5.51369658	9.136059800000002	2.969189496	-0.7324219	1.6479492	-0.8544922	-8.694628894000001	0.20935058900000003	-4.6978271760000005	0	-0.5493164	-0.061035156	-1.1352783540000002	10.533325180000002	0.8541503600000001	-0.30517578	-0.4272461	0.12207031	1.5156982820000002	9.72224092	-1.0946044928	-0.12207031	-0.061035156	-0.12207031	1539957406.89
-8.016332968	-5.547192392	-2.5540771760000003	-0.18310547	0.12207031	0.4272461	5.02680661	-7.952929712	2.0923096040000004	-0.30517578	0.30517578	0.36621094	5.3091308900000005	9.35856929	3.4680420320000005	-0.36621094	-0.7324219	-0.4272461	-8.69941394	0.2775390576	-4.663134784	0	-0.79345703	-0.12207031	-1.2082519568	10.540502700000001	0.7991211060000001	-0.61035156	-0.8544922	0.18310547	1.7083007200000002	9.6552491	-1.1316894568000002	-0.18310547	-0.061035156	-0.061035156	1539957406.93
-7.939770468000001	-5.431152160000001	-2.6114991	-0.36621094	0.30517578	0.61035156	4.612890576	-8.42307158	2.3172119600000003	0.24414062	1.0986328	0.4272461	5.5292482	9.527246106	3.4213867800000006	-1.159668	1.0375977	-0.061035156	-8.66472194	0.34572753600000006	-4.59375	0.24414062	-1.159668	-0.12207031	-1.2692626800000002	10.4974366	0.7488769568000001	-0.79345703	-1.4038086	0.24414062	1.56953125	9.600219748	-1.178344748	-0.30517578	0	0	1539957406.979
-8.061792032000001	-5.43474092	-2.733520468	-0.4272461	0.18310547	0.7324219	4.612890576	-8.42307158	2.3172119600000003	0.24414062	1.0986328	0.4272461	5.10576178	9.35856929	3.4788086060000003	-0.79345703	1.0375977	0.061035156	-8.674292032	0.3600830072	-4.417895468	0.48828125	-1.4648438	-0.18310547	-1.29558107	10.52734424	0.8230468750000001	-0.79345703	-1.4038086	0.24414062	1.56953125	9.600219748	-1.178344748	-0.30517578	0	0	1539957407.013
-8.01274411	-5.3785153800000005	-2.7418945679999998	-0.4272461	0.24414062	0.79345703	3.946557608	-8.263964660000001	2.190405252	-0.061035156	1.2207031	0.6713867	4.716967752	9.31669928	3.3651612400000004	-0.36621094	0.9765625	0	-8.747265380000002	0.44143066100000006	-4.1236084260000005	0.5493164	-1.7089844	-0.18310547	-1.178344748	10.558447480000002	0.954638678	-1.5869141	-2.5024414	0.36621094	1.5683349640000002	9.656445288	-1.0862304712000002	-0.24414062	0.24414062	0	1539957407.05
-7.9026857	-5.349804712	-2.6976317900000004	-0.4272461	0.30517578	0.9765625	3.946557608	-8.263964660000001	2.190405252	-0.061035156	2.0141602	0.91552734	4.4705322480000005	9.140844748000001	3.228784146	0.061035156	1.0375977	-0.061035156	-8.813061600000001	0.4521972644	-3.785058606	0.7324219	-2.0141602	-0.18310547	-0.860131839	10.393359620000002	1.113745108	-1.5869141	-2.6245117	0.36621094	1.4582763580000002	9.5870607	-0.931909146	-0.30517578	0.30517578	0.061035156	1539957407.09
-8.017529254000001	-5.368945288000001	-2.9321045320000003	-0.5493164	0	0.9765625	3.946557608	-8.263964660000001	2.190405252	-0.061035156	2.0141602	0.91552734	4.5339355040000004	9.170751800000001	3.0744628600000006	0.18310547	1.2207031	-0.30517578	-8.993701080000001	0.35649413939999997	-3.4692382200000003	1.0375977	-2.1972656	-0.24414062	-0.8015136780000001	10.297655760000001	1.0563232428000002	-1.7700195	-2.9296875	0.18310547	1.356591754	9.612182608000001	-0.965405252	-0.30517578	0.30517578	0.061035156	1539957407.13
-7.8488523400000005	-5.359375	-2.70600589	-0.18310547	0.4272461	1.0375977	3.946557608	-8.263964660000001	2.190405252	-0.061035156	2.0141602	0.91552734	4.209741214	9.0092527	3.0230224640000003	0.18310547	0.79345703	-0.5493164	-9.262865920000001	0.339746106	-3.02661142	0.9765625	-2.1972656	-0.30517578	-0.900805661	9.97226538	1.0180419928000002	-1.2817383	-3.540039	0.18310547	1.0886230432000001	9.749755890000001	-0.869702176	-0.18310547	0.48828125	0	1539957407.17
-7.718457068	-5.26247554	-2.76821286	0	0.48828125	1.0986328	3.946557608	-8.263964660000001	2.190405252	-0.061035156	2.0141602	0.91552734	4.124804712	8.62404802	3.045751996	0.5493164	0.30517578	-0.5493164	-9.284399460000001	0.42587889400000006	-2.624658246	1.2817383	-2.1972656	-0.24414062	-0.7572509980000001	9.59782698	1.143652356	-0.6713867	-4.0893555	0.12207031	0.6256591459999999	9.77368161	-0.775195288	-0.18310547	0.48828125	0	1539957407.21
-7.63591304	-4.8916259	-2.588769568	0.12207031	0.18310547	1.159668	3.946557608	-8.263964660000001	2.190405252	-0.061035156	2.0141602	0.91552734	4.4789062500000005	8.528344748	2.810082968	0.79345703	-0.061035156	-0.8544922	-9.340625000000001	0.17944336060000002	-2.2478271760000004	1.3427734	-2.1972656	-0.30517578	-0.2392578076	9.407617212	1.23696286	-0.7324219	-4.4555664	0.18310547	0.6160888580000001	9.463842752000001	-0.7225586060000001	-0.36621094	0.18310547	0.061035156	1539957407.25
-8.016332968	-4.730126996	-2.805297824	0.24414062	0.5493164	0.9765625	3.946557608	-8.263964660000001	2.190405252	-0.061035156	2.0141602	0.91552734	5.10097644	8.577392572	2.569628894	0.6713867	0.61035156	-1.2817383	-9.383691394000001	0.01076660144	-1.872192392	1.5869141	-2.1362305	-0.36621094	0.3732421924	9.30952176	1.5121094240000001	-0.9765625	-4.0283203	0.30517578	0.765625	9.5021241	-0.8194580072000001	-0.061035156	-0.18310547	0	1539957407.29
-8.17902806	-4.5171875	-2.8639160340000003	0.4272461	0	1.0986328	3.946557608	-8.263964660000001	2.190405252	-0.061035156	2.0141602	0.91552734	5.26247554	8.50561502	2.6378173920000005	0.8544922	1.4648438	-1.6479492	-9.567919928000002	-0.27275390380000003	-1.50732428	1.5869141	-2.1362305	-0.24414062	0.915161142	9.35856929	1.8578369600000002	-0.7324219	-3.7231445	0.12207031	1.1580077880000001	9.67558606	-0.6962402160000001	-0.18310547	0	0	1539957407.33
-7.921826080000001	-3.7982177520000002	-2.337548822	0.18310547	0.36621094	1.3427734	3.8388915740000003	-8.016332968	2.168872104	-0.12207031	2.1362305	0.9765625	5.14165036	8.52236322	2.67370607	1.0375977	1.4648438	-1.7089844	-9.73898912	-0.6747070288	-1.00129393	1.5869141	-1.953125	-0.36621094	1.375732428	9.406420926000001	2.051635782	-0.79345703	-3.3569336	0	1.4427246400000002	9.16118161	-0.38879393000000007	-0.18310547	0	0	1539957407.37
-8.66352536	-3.649877896	-2.642602536	-0.061035156	1.4648438	0.9765625	3.8388915740000003	-8.016332968	2.168872104	-0.12207031	2.1362305	0.9765625	5.17753894	8.531933606	2.6258545320000004	0.79345703	1.159668	-1.3427734	-9.8179438	-1.272851538	-0.6328369110000001	1.4648438	-1.7089844	-0.4272461	1.546801718	9.469824280000001	2.519384784	-1.5258789	-4.5776367	0.7324219	1.414013678	9.581079074	-0.5849853534	-0.18310547	-0.18310547	0.30517578	1539957407.41
-9.3657473	-4.055419928	-3.5924560700000003	0.48828125	-0.12207031	0.6713867	3.8388915740000003	-8.016332968	2.168872104	-0.12207031	2.1362305	0.9765625	5.494555710000001	8.49125998	2.951245108	0.61035156	1.4648438	-0.91552734	-10.21391574	-1.4331542540000002	-0.27395019960000005	1.0375977	-1.6479492	-0.18310547	1.9009033540000002	9.11691893	2.5074219240000004	-1.0986328	-2.5634766	-0.12207031	1.717871106	10.322778060000001	-0.6364257788	-0.18310547	-0.18310547	0.30517578	1539957407.45
-8.604907248	-4.215722644	-3.2646728240000003	0.061035156	-0.36621094	0.7324219	4.221704074	-9.07504892	0.5885742212	-1.7700195	2.4414062	1.6479492	5.20146466	8.57858876	3.4955566100000004	0.79345703	1.2817383	-0.7324219	-10.303637680000001	-1.1304931610000002	0.0478515625	0.8544922	-1.2817383	-0.12207031	1.949951178	9.165966754000001	2.304052716	-0.79345703	-2.0141602	-0.18310547	1.211840854	10.256982820000001	-0.3194091754	0	0	-0.061035156	1539957407.49
-7.934985520000001	-4.277929712	-2.6713134000000003	-0.18310547	-0.18310547	0.48828125	4.212133786	-9.0176268	0.6854736419999999	-1.5258789	2.1972656	0.79345703	4.691845746	8.436230432	3.5135009000000004	0.79345703	0.12207031	-0.4272461	-10.120605040000001	-0.9821533540000001	0.22131347840000004	1.0375977	-0.91552734	-0.061035156	1.83151857	8.901586960000001	2.2609863220000004	-0.61035156	-1.8310547	-0.24414062	0.6818847840000001	9.746167032	-0.193798822	-0.12207031	0.6713867	-0.12207031	1539957407.53
-8.04504393	-4.366455072	-2.56723642	0.36621094	-0.12207031	0.36621094	4.212133786	-9.0176268	0.6854736419999999	-1.2207031	1.8310547	0.061035156	4.8258300720000005	8.23286142	3.5158935700000002	0.24414062	-0.5493164	-0.061035156	-10.012939300000001	-0.8278320288	0.2069580072	0.9765625	-0.61035156	-0.061035156	1.64011232	8.541503894	2.288500998	-0.30517578	-1.4038086	-0.18310547	0.9977050720000001	9.69592302	-0.1579101538	-0.12207031	-0.24414062	0	1539957407.57
-8.25319838	-4.25520018	-2.604321286	0.79345703	-0.36621094	0.30517578	3.8089844240000006	-8.194580072	0.9977050720000001	-1.159668	1.0986328	-0.8544922	4.7552491	8.370434800000002	3.817358426	-0.12207031	-0.5493164	0	-9.9782473	-0.5443115216000001	0.16508788940000002	1.0375977	-0.7324219	-0.12207031	1.503735324	8.686254892000001	2.215527356	0.061035156	-0.9765625	-0.061035156	1.2919922120000003	9.54160144	-0.3804199280000001	-0.061035156	-0.79345703	0.24414062	1539957407.61
-8.263964660000001	-4.148730432000001	-2.7526612400000006	1.0375977	-0.061035156	0.061035156	3.8281250000000004	-8.13955072	0.88046875	-1.3427734	1.3427734	-1.159668	4.474121106	8.85373552	3.8460692900000004	-0.4272461	-0.7324219	0	-10.300048920000002	-0.60651857	0.3947753894	1.3427734	0.12207031	-0.061035156	1.4953613220000002	9.2042482	2.306445288	0.4272461	-0.7324219	-0.12207031	0.984545926	9.754540740000001	-0.5443115216000001	-0.061035156	-0.24414062	0.4272461	1539957407.65
-8.269946580000001	-4.31979982	-2.7993163940000003	1.0986328	0.24414062	-0.18310547	3.7515625000000004	-8.25678714	0.43066405760000004	-1.4648438	1.8920898	-0.9765625	4.15471196	9.35378444	3.521875	-0.8544922	-1.2207031	0.24414062	-10.3012455	-0.687866214	0.5287597644	1.4038086	0.48828125	-0.18310547	1.355395468	9.614575180000001	2.566040036	0.4272461	-0.61035156	-0.24414062	0.6292480432	9.72224092	-0.5048339856	0	-0.91552734	0.5493164	1539957407.69
-8.431445288	-4.8162597840000005	-2.9141601440000002	1.4038086	-0.30517578	-0.48828125	3.552978534	-8.311816394000001	-0.06340332068	-1.4648438	2.746582	-0.48828125	3.7742920320000004	9.56911592	3.3687500000000004	-0.9765625	-1.5869141	0.4272461	-10.2079348	-0.462963858	0.613696286	1.6479492	0.7324219	-0.24414062	0.899609375	9.755737320000001	2.6641358800000003	0	-0.79345703	-0.36621094	1.032397464	9.81435504	-0.41271972840000004	0	-0.91552734	0.5493164	1539957407.73
-8.531933606	-4.90358876	-2.32917482	2.0751953	-1.2817383	-0.4272461	3.4548827880000004	-8.255590560000002	-0.401953125	-1.5869141	3.2348633	-0.12207031	3.2527099640000006	9.445898560000002	2.802905252	-0.9765625	-2.0751953	0.5493164	-10.18520468	-0.21533202880000002	0.5574707068000001	2.1362305	1.0986328	-0.18310547	0.4426269568000001	9.4423098	2.4799072480000004	-0.18310547	-1.159668	-0.4272461	1.6365234620000002	9.92441394	-0.1770507788	0.12207031	-0.9765625	1.2207031	1539957407.77
-8.32617212	-4.742089856000001	-1.911669928	2.8686523	0.4272461	-0.18310547	3.466845746	-8.150317392	-1.006079074	-1.953125	3.479004	-0.061035156	2.7227538940000002	9.20305162	2.1796386780000003	-0.9765625	-2.8686523	0.48828125	-10.01772464	-0.34213867800000003	0.3804199280000001	2.6855469	1.2207031	-0.24414062	0.227294928	9.26047374	2.5540771760000003	-0.12207031	-1.3427734	-0.7324219	1.2860107820000002	10.20195288	-0.096899411	-0.30517578	-1.2207031	1.2817383	1539957407.81
-8.747265380000002	-4.567431610000001	-2.1102538940000004	3.2958984	-0.12207031	-0.30517578	3.625952176	-8.278320288000002	-1.7477783540000003	-2.5024414	3.2348633	-0.24414062	2.53254393	9.3657473	1.7788817900000002	-0.7324219	-3.2348633	0.12207031	-10.01772464	-0.34213867800000003	0.3804199280000001	2.6855469	1.2207031	-0.24414062	0.08493652160000001	9.54399411	2.728735324	0.12207031	-1.7700195	-1.0986328	0.693847644	10.09548372	-0.539526358	-0.30517578	-1.2207031	1.2817383	1539957407.85
-8.3201902	-4.610498004000001	-2.138964856	3.2348633	0.79345703	-0.24414062	3.643896466	-8.38598642	-2.0169433900000002	-2.6855469	3.7841797	-0.18310547	2.528955072	9.590649460000002	1.5743163940000002	-0.48828125	-3.0517578	-0.4272461	-10.01772464	-0.34213867800000003	0.3804199280000001	2.6855469	1.2207031	-0.24414062	-0.2189208966	9.77607428	2.82922374	0.18310547	-2.2583008	-1.2817383	0.1040771466	10.43642572	-0.6077148560000001	-0.24414062	-2.319336	1.4648438	1539957407.89
-7.743579074	-4.53752446	-2.222705072	2.746582	1.7089844	-0.18310547	3.61638179	-8.59892572	-2.020532248	-2.6855469	4.211426	0.36621094	2.5744139400000003	9.76291484	1.506127896	-0.24414062	-2.8686523	-0.8544922	-9.59782698	-1.0934082068000002	-0.364868161	3.112793	1.4038086	0.30517578	-0.2189208966	9.77607428	2.82922374	0.18310547	-2.2583008	-1.2817383	-1.312329074	10.48786592	-0.4330566394	-2.0751953	-5.6152344	1.2207031	1539957407.93
-7.917040740000001	-4.62246106	-2.007373004	2.319336	1.7089844	-0.12207031	3.953735324	-8.86809056	-1.89013678	-2.8076172	4.3945312	0.9765625	2.64379892	9.83110324	1.5587646760000002	-0.24414062	-3.2348633	-1.2207031	-9.120507788000001	-1.015649411	-0.5969482428	3.540039	0.8544922	0.6713867	-0.2189208966	9.77607428	2.82922374	0.18310547	-2.2583008	-1.2817383	-0.976171875	10.317992720000001	0.16389160340000003	-2.0751953	-5.6152344	1.2207031	1539957407.97
-7.968481430000001	-4.953832968	-1.5599609620000003	2.380371	2.5634766	0.061035156	4.12241214	-9.132470746000001	-1.5551757200000003	-2.8076172	4.5166016	1.159668	2.7765869600000004	9.755737320000001	1.5551757200000003	-0.48828125	-3.90625	-1.5258789	-9.26047374	-1.225	-0.800317392	3.7841797	0.6713867	0.79345703	-1.1245117212000002	9.58586412	2.29089357	0.061035156	-4.3945312	-1.159668	-0.062207030760000004	10.51179164	0.12321777160000001	-3.479004	-7.6904297	0.91552734	1539957408.01
-8.18620607	-5.3342526999999995	-1.5862792540000001	2.9907227	2.8076172	0.5493164	3.7551512600000003	-9.145629892	-1.412817392	-2.4414062	4.8828125	0.79345703	3.0601074280000002	9.844262680000002	1.582690396	-0.61035156	-4.5776367	-1.8310547	-9.44350589	-1.3111327879999999	-0.9366943390000001	4.0283203	0.48828125	0.8544922	-0.8158691100000001	9.801196580000001	2.20236821	0.24414062	-4.8217773	-1.0986328	0.423486322	10.40532248	-0.966601538	-4.272461	-7.446289	0.6713867	1539957408.05
-8.0306884	-5.21342752	-1.644897464	3.4179688	2.8686523	0.9765625	3.611596646	-8.89321286	-0.9785644568000001	-1.953125	4.4555664	0.48828125	3.464453076	10.04763228	1.665234424	-0.7324219	-4.638672	-2.0751953	-9.612182608000001	-1.437939496	-1.0551269568000001	4.272461	0.36621094	0.91552734	-0.6364257788	9.98542482	2.158105432	0.24414062	-4.9438477	-1.0375977	1.8650146760000001	9.765307608	-1.8614257200000002	-4.272461	-7.446289	0.6713867	1539957408.09
-7.777075180000001	-5.1380616	-1.5743163940000002	3.540039	3.6010742	1.2817383	3.9393798920000007	-8.461352340000001	-1.1484375	-1.4648438	3.90625	0.5493164	3.8628173920000006	10.243823380000002	1.7788817900000002	-0.9765625	-4.5776367	-1.953125	-9.46264676	-1.4427246400000002	-1.1125488220000002	4.4555664	0.30517578	0.91552734	-0.8314209260000001	10.010547120000002	2.192797824	0.12207031	-5.065918	-0.91552734	2.27893071	8.86330571	-1.89013678	-2.8686523	-6.286621	0.4272461	1539957408.13
-7.74477536	-4.896411240000001	-1.790844748	3.6010742	3.3569336	1.5869141	4.4334472840000005	-7.9517334260000005	-1.5156982820000002	-1.2817383	3.7231445	0.91552734	3.992016574	10.223486420000002	1.7681152160000002	-1.2207031	-4.760742	-1.5869141	-9.343017572	-1.3853027160000002	-1.02761232	4.699707	0	0.9765625	-1.020434604	9.89091754	2.1712646760000003	-0.12207031	-5.432129	-0.6713867	1.9858398560000001	8.43981929	-1.3637695680000002	-2.1362305	-5.79834	0.24414062	1539957408.17
-7.919433606	-4.955029254	-1.735815396	3.3569336	3.540039	1.8310547	4.621264676	-7.718457068	-1.714282248	-0.9765625	4.333496	1.4038086	3.9441650360000002	9.97585414	1.6281494600000002	-1.2817383	-5.3710938	-1.2207031	-9.335839660000001	-1.6365234620000002	-0.9354980432000001	4.8217773	-0.12207031	0.91552734	-0.7871582068	9.73898912	2.0576172120000003	-0.24414062	-5.79834	-0.5493164	2.2645751800000005	7.436132788000001	-1.5001464660000001	-2.1362305	-5.79834	0.24414062	1539957408.21
-9.439917032	-5.3844973000000005	-1.963110324	4.760742	3.2958984	2.1972656	4.635620108	-7.6107907400000006	-1.9367920320000003	-0.79345703	4.699707	1.7700195	3.99919429	9.71147464	1.431957968	-1.3427734	-5.6152344	-0.91552734	-9.560742212000001	-1.5970459260000003	-1.0048827880000002	4.8217773	-0.24414062	0.91552734	-0.3947753894	9.65285643	1.8841552520000002	-0.18310547	-5.6762695	-0.4272461	5.729028060000001	7.072461060000001	-1.792041034	-1.4038086	-7.2021484	0.48828125	1539957408.25
-9.216211060000001	-4.148730432000001	-3.0218260800000003	4.699707	2.0751953	1.953125	4.49086911	-7.78544928	-2.501440396	-0.48828125	4.211426	1.8920898	4.2073487400000005	10.06557608	1.258496106	-1.4038086	-5.493164	-0.8544922	-10.06198732	-1.332666034	-0.571826178	4.699707	-0.061035156	0.9765625	-0.12321777160000001	10.246215560000001	1.6114013580000002	0	-5.493164	-0.36621094	6.739892572	8.73291034	-1.6724121400000003	2.0141602	-3.479004	-0.91552734	1539957408.29
-8.92670926	-5.37253444	-3.10676268	4.5166016	3.1738281	1.4648438	4.633227536	-8.08691394	-2.7311278960000003	0.18310547	3.3569336	1.8310547	4.398754892	10.377808	1.1651855432	-1.4648438	-5.432129	-0.79345703	-10.169653060000002	-1.138867212	-0.462963858	4.638672	-0.4272461	0.79345703	-0.001196289038	10.69003894	1.3063476440000001	-0.24414062	-5.859375	-0.36621094	4.02192392	11.566919420000001	2.13776857	2.0141602	-3.479004	-0.91552734	1539957408.33
-7.792626800000001	-5.3785153800000005	-2.802905252	4.333496	1.0986328	2.0751953	4.361669928	-7.9971923920000005	-3.027807608	0.8544922	2.8076172	1.5258789	4.4155028960000005	10.069164840000001	1.062304712	-1.5258789	-5.493164	-0.6713867	-9.780859620000001	-0.42229003600000004	-0.42707518000000005	4.760742	0.12207031	0.6713867	0.0	10.35986322	0.6459961060000001	-0.7324219	-6.1035156	-0.30517578	3.0876221040000003	9.744970746000002	1.3015625000000002	0.61035156	-3.1738281	-0.36621094	1539957408.37
-7.25429712	-5.2720459260000005	-2.4655516200000003	5.493164	2.9296875	2.6245117	4.361669928	-7.9971923920000005	-3.027807608	1.7700195	2.380371	1.0986328	4.49924321	9.640893570000001	0.8649169928000001	-1.6479492	-5.126953	-0.7324219	-9.414794928000001	0.461767572	-0.8074951080000001	4.9438477	-0.24414062	0.4272461	-0.0897216754	9.90048822	0.3505126800000001	-0.7324219	-5.1879883	-0.24414062	1.465454074	8.577392572	-1.75495607	0.61035156	-3.1738281	-0.36621094	1539957408.41
-7.839282248	-4.71457518	-4.326977536	5.126953	3.112793	2.380371	4.0602050720000005	-7.869189300000001	-1.3924804320000002	2.319336	2.6855469	0.5493164	4.550683606000001	9.816748200000001	0.6304443390000001	-2.0141602	-4.4555664	-1.0375977	-9.159985520000001	0.9031982428000002	-0.7488769568000001	5.126953	-0.61035156	0.5493164	-0.5790038940000001	10.078735520000002	-0.00837402356	-0.79345703	-5.065918	0.061035156	2.8902344240000004	9.39326178	-1.114941394	0.6713867	-7.2631836	0.12207031	1539957408.45
-7.23515625	-4.823437500000001	-4.766015576	5.126953	2.5634766	2.6245117	3.19768071	-8.476904254	-0.3373535144	2.380371	4.272461	0.30517578	4.40234375	10.2844973	0.4761230432	-2.319336	-4.699707	-1.2207031	-9.371728240000001	1.053930661	-0.592163089	5.3100586	-0.61035156	0.18310547	-0.9773681610000001	10.47590306	-0.454589856	-0.9765625	-5.92041	0.24414062	3.6642334260000005	9.39326178	-0.4378417932	0.6713867	-2.4414062	0	1539957408.49
-6.518579074000001	-5.01364766	-4.458569290000001	5.065918	4.5166016	2.2583008	3.19768071	-8.476904254	-0.3373535144	2.380371	3.6010742	-0.48828125	4.395166034	10.5835688	0.02033691394	-2.746582	-5.859375	-1.2207031	-9.49973143	1.51330571	-0.5251708966	5.6762695	-1.0986328	-0.061035156	-0.80988768	10.56921376	-0.7117919928	-1.2817383	-6.1035156	0.24414062	1.429565396	9.3920652	-1.7645263580000001	0.6713867	-2.4414062	0	1539957408.53
-7.315307608000001	-5.2050534200000005	-5.84626448	5.065918	3.8452148	2.1362305	3.80778804	-9.2808107	-0.8182617212000002	1.0986328	2.319336	-1.2207031	4.50163588	10.44838858	-0.5215820288	-3.2348633	-6.958008	-1.0986328	-10.5907473	1.320703076	-0.21652832460000004	5.6152344	-0.79345703	0	-0.4426269568000001	10.490259080000001	-0.840991214	-1.4038086	-6.3476562	0.12207031	0.27993163940000004	9.8083741	-2.7945312500000004	0.30517578	-3.2348633	0.48828125	1539957408.57
-8.307031250000001	-4.806689496	-6.37263179	4.638672	1.4648438	2.2583008	3.6534667540000005	-10.05122104	-1.3362548920000001	-0.12207031	2.9296875	-1.5258789	4.695434604000001	10.41967752	-1.022827176	-3.4179688	-7.385254	-1.159668	-11.032177520000001	0.9725830072	-0.09331054320000001	5.6762695	-0.24414062	0.061035156	0.0980957068	10.64099092	-0.953442392	-1.159668	-6.3476562	-0.12207031	0.687866214	10.05720198	-3.34243161	0.12207031	-4.272461	0.5493164	1539957408.61
-8.01872554	-4.4489991	-5.644091754	4.211426	2.1972656	2.1362305	3.6534667540000005	-10.05122104	-1.3362548920000001	-0.8544922	4.638672	-1.4038086	5.06867662	10.10864218	-1.296777356	-3.3569336	-7.080078	-1.4038086	-10.33354532	1.146044928	-0.2392578076	5.6152344	-0.30517578	0.12207031	0.48090820680000007	10.42805162	-0.6842773560000001	-0.9765625	-6.1035156	-0.30517578	1.0718750000000001	9.90407698	-2.82922374	0.12207031	-4.3945312	0.36621094	1539957408.65
-7.895507788000001	-4.26357428	-4.757641574	4.4555664	2.380371	2.319336	3.0469483800000003	-9.62773462	-1.39606929	-0.9765625	5.554199	-1.5869141	5.303149460000001	9.553564300000001	-1.197485324	-3.0517578	-6.3476562	-1.3427734	-9.939965560000001	1.0754638580000002	-0.11723633180000001	5.79834	-0.36621094	0.12207031	0.42587889400000006	9.862207460000002	-0.642407248	-1.0986328	-5.6152344	-0.24414062	0.63881839	9.6552491	-2.9249266200000004	0.12207031	-3.7841797	0	1539957408.69
-7.720849640000001	-4.111645468	-4.26118161	4.8828125	2.2583008	2.4414062	2.158105432	-9.07026358	-1.07785643	-0.9765625	6.164551	-1.7700195	5.305542032000001	9.267651260000001	-1.1400634980000002	-2.8686523	-6.225586	-1.2817383	-9.724634080000001	0.6890625	0.1854248004	5.6762695	-0.4272461	0.061035156	0.6543701080000001	9.701904254	-0.37683107	-0.91552734	-5.554199	-0.36621094	1.2285888580000002	9.290380890000002	-2.8698974640000006	0.18310547	-5.004883	0.061035156	1539957408.73
-7.872778060000001	-3.9525389400000006	-4.309033246	5.126953	2.746582	2.2583008	1.6030273560000001	-8.69702176	-1.2261962860000002	-0.9765625	5.7373047	-2.2583008	5.379711960000001	9.11452626	-0.9139648560000001	-2.5634766	-6.3476562	-1.2817383	-9.63969748	0.40434570680000004	0.42229003600000004	5.6152344	-0.36621094	0	1.0862304712000002	9.749755890000001	-0.046655271600000006	-0.61035156	-5.554199	-0.5493164	2.253808606	9.383691394000001	-2.404541034	0	-4.638672	0.30517578	1539957408.77
-8.274731430000001	-3.60202626	-4.62604982	5.126953	2.2583008	2.1362305	1.4977538940000001	-8.45896016	-1.4415283540000001	-1.159668	4.333496	-2.2583008	5.590259080000001	8.954223740000002	-0.44621582460000003	-2.0751953	-6.1035156	-1.159668	-9.82033696	0.30385742800000004	0.649584964	5.554199	-0.30517578	-0.12207031	1.403247104	9.63491214	0.1064697284	-0.61035156	-5.2490234	-0.6713867	2.2478271760000004	9.578686600000001	-1.947558606	0	-4.638672	0.30517578	1539957408.81
-8.451782248	-2.910571286	-4.440625000000001	4.8217773	1.4648438	2.2583008	1.528857428	-8.368042032	-1.408032248	-1.2207031	3.3569336	-1.953125	5.763720746000001	8.914746106	0.1806396466	-1.7700195	-5.432129	-1.0986328	-9.92441394	0.03349609424	0.9043945288	5.493164	-0.12207031	-0.061035156	1.8638183900000003	9.67438948	0.2536132788	-0.61035156	-5.004883	-0.7324219	1.9391846040000003	9.122900360000001	-2.598339856	-0.4272461	-4.638672	0.6713867	1539957408.85
-8.21132788	-2.633032248	-3.96569838	4.5776367	2.0751953	1.8920898	1.8351074280000002	-8.39794928	-1.076660144	-1.5869141	3.1738281	-1.4038086	5.8259275200000005	8.823827880000001	0.7907471040000001	-1.5869141	-5.065918	-1.159668	-9.839477340000002	-0.5526855432	1.119726538	5.1879883	0.061035156	-0.061035156	2.384204074	9.645678420000001	0.6101074280000001	-0.61035156	-4.760742	-0.8544922	2.1258057100000003	8.915942392	-2.72395018	0	-4.1503906	0.61035156	1539957408.89
-8.356079074	-2.293286142	-3.77788089	4.638672	1.4648438	1.5869141	1.795629892	-8.5151857	-0.6627441100000001	-2.2583008	4.0283203	-0.61035156	5.8833496400000005	8.456567392	1.287207068	-1.4038086	-4.638672	-1.0986328	-9.73659694	-1.0551269568000001	1.111352536	4.699707	0.24414062	0	2.636621106	9.299951080000001	0.8015136780000001	-0.6713867	-4.5166016	-0.91552734	1.9140625000000002	9.36455072	-2.013354532	0	-4.1503906	0.61035156	1539957408.93
-8.450586060000001	-1.8410888580000002	-3.7611327880000003	4.0283203	2.380371	1.3427734	1.795629892	-8.5151857	-0.6627441100000001	-2.5634766	4.8217773	0.12207031	5.85822734	8.115625000000001	1.6305420320000001	-1.2207031	-4.333496	-1.2817383	-9.486572480000001	-1.11613768	1.1580077880000001	4.211426	0.30517578	0.061035156	3.192895468	9.05471196	0.811083966	-0.6713867	-4.0283203	-0.91552734	1.7465820680000002	9.10974092	-1.967895468	-0.36621094	-3.7231445	0.4272461	1539957408.97
-8.682665740000001	-1.373339856	-3.823339856	3.2958984	1.5258789	0.7324219	1.6078125	-8.279516574	-0.173461911	-2.6855469	4.211426	0.4272461	6.042456070000001	7.900292932000001	1.867407248	-0.9765625	-3.540039	-1.5869141	-9.33344748	-1.2716552520000002	1.28122554	3.479004	0.30517578	0.18310547	3.5541748200000005	8.9410643	0.9953125	-0.48828125	-3.3569336	-1.0375977	1.830322284	8.795117212000001	-2.227490216	-0.30517578	-3.4179688	-0.18310547	1539957409.01
-8.81665036	-2.109057608	-2.7861572480000003	3.112793	1.4038086	0.5493164	1.6078125	-8.279516574	-0.173461911	-2.5024414	3.6010742	0.5493164	6.152514480000001	7.734009080000001	2.122216754	-0.7324219	-2.8076172	-1.7700195	-9.29157698	-1.3685547120000001	1.0264160340000001	2.9296875	0.5493164	0	3.561352536	8.791528060000001	0.931909146	-0.5493164	-2.9907227	-1.0986328	2.042065396	9.092993210000001	-1.27763678	-0.30517578	-3.4179688	-0.18310547	1539957409.05
-9.419580072	-1.8817626800000002	-2.72395018	1.8310547	1.4038086	0.48828125	1.600634784	-8.04025908	0.18303222840000002	-2.1362305	3.1738281	0.5493164	6.310424820000001	8.12160643	2.4930663940000004	-0.48828125	-1.6479492	-2.0141602	-9.04753444	-0.6531738220000001	0.7512695288	2.746582	0.30517578	-0.6713867	3.37233876	9.264062500000001	0.961816394	-0.7324219	-2.0141602	-1.0375977	1.610205072	9.268847840000001	-0.5849853534	-0.36621094	-3.112793	0	1539957409.09
-9.918433	-2.519384784	-3.514697284	1.0375977	1.0375977	0.24414062	1.6915527160000003	-7.5055175720000005	0.6148925720000001	-2.1362305	3.1738281	0.5493164	6.40253894	9.46623552	2.899804712	-0.48828125	-1.6479492	-2.0141602	-9.299951080000001	-0.31701660340000004	0.3935791034	3.0517578	-0.18310547	-0.91552734	2.68566893	10.44360324	1.27524411	-0.7324219	-2.0141602	-1.0375977	2.1664795320000003	9.7066893	-0.03828125	-0.36621094	-3.479004	0.061035156	1539957409.13
-10.304834260000002	-3.841284146	-3.78984375	0.36621094	1.4648438	0.12207031	2.545703076	-8.640795926000001	0.9582275360000001	-2.380371	2.380371	0.8544922	5.82353534	11.2199955	2.8926269959999997	-0.18310547	2.0141602	-2.5024414	-11.684154860000001	-1.522875998	0.534741214	2.5024414	-0.18310547	-1.2817383	2.524169928	12.071752700000001	2.1700683900000004	-0.91552734	-1.8920898	-1.0375977	3.631933606	10.033276260000001	-0.9713867212000001	-0.5493164	-3.3569336	0.12207031	1539957409.17
-9.81315944	-5.148827880000001	-3.6821777160000004	2.5024414	1.2207031	0.9765625	2.569628894	-10.687646760000002	0.33615722840000006	-2.1972656	2.1972656	1.3427734	4.72893071	12.442602340000002	2.9177491	0.12207031	1.3427734	-2.380371	-12.10405252	-2.75625	0.1112548822	1.7089844	0.9765625	-2.1362305	2.384204074	12.81345198	2.9847412140000005	-1.0986328	-1.8920898	-1.6479492	4.824633786	10.800097840000001	0.2536132788	-0.61035156	-2.9907227	0.8544922	1539957409.21
-8.638403060000002	-5.5268554320000005	-3.0553222840000003	3.6621094	-4.3945312	1.159668	2.569628894	-10.687646760000002	0.33615722840000006	-1.159668	1.2817383	1.7089844	4.09848642	11.084814300000001	3.0792480040000005	0.48828125	0.4272461	-1.5869141	-10.18759784	-1.9104736420000001	-0.9905273560000001	0.79345703	1.4038086	-2.0751953	0.36606445680000005	10.619458360000001	3.6474853240000003	-1.0986328	-1.8920898	-1.6479492	5.00886232	11.753539840000002	1.644897464	-2.380371	-3.1738281	4.638672	1539957409.25
-7.608398560000001	-4.486083966000001	-3.1390625	1.4648438	1.8920898	0.5493164	4.072167932	-10.395751800000001	-0.30744628600000007	-0.24414062	0.4272461	1.2817383	3.338842752	9.760522660000001	2.9823487400000004	0.061035156	0.5493164	-0.18310547	-8.741284440000001	-0.39836425720000007	-2.387792932	1.8310547	-0.061035156	-0.6713867	-2.491870108	8.141943390000002	3.5781005400000003	-2.1362305	0.061035156	0.12207031	1.369750998	12.80507788	1.287207068	-2.380371	-3.1738281	4.638672	1539957409.29
-9.34421376	-3.8711913940000002	-2.76821286	1.2207031	2.5024414	0.5493164	4.072167932	-10.395751800000001	-0.30744628600000007	-0.30517578	0.9765625	0.12207031	1.5683349640000002	9.733007788	2.2813232820000002	-1.159668	-1.0375977	0.5493164	-9.82871106	-1.227392572	-1.8231445680000002	2.8076172	-0.4272461	0	-3.213232428	8.187402160000001	2.9165527160000004	-0.91552734	-2.4414062	0.48828125	-1.32189946	12.1483152	-0.9630126800000001	-1.3427734	-2.9907227	4.638672	1539957409.33
-9.40163588	-4.9765625	-2.9775634	3.112793	-0.48828125	1.0986328	3.869995108	-11.0417482	-0.41511232	-0.4272461	1.953125	-0.9765625	0.3756347644	10.03686502	1.522875998	-2.319336	-4.638672	0.061035156	-9.89809604	-2.227490216	-1.28361821	2.319336	-0.12207031	-0.24414062	-1.13647464	9.09179712	2.7538574280000003	-0.91552734	-2.4414062	0.48828125	-0.154321286	11.239135880000001	-1.425976538	-2.2583008	-4.333496	4.9438477	1539957409.37
-7.70051268	-3.99919429	-2.463159146	3.2348633	-2.1362305	1.2817383	3.5242675720000003	-11.235547120000001	-0.31103514400000004	-0.30517578	2.0141602	-1.2207031	1.27763678	9.340625000000001	1.4463134979999999	-2.380371	-5.6152344	-0.61035156	-9.15639676	-2.01096196	-1.08383786	2.5024414	-0.24414062	0	0.1387695288	8.78435054	3.1964844240000003	0.61035156	-2.6855469	0.061035156	2.3578857820000003	10.170849640000002	-1.0754638580000002	-2.2583008	-4.333496	4.9438477	1539957409.41
-6.7363034200000005	-3.03857428	-1.565942392	1.5258789	2.0751953	0.9765625	3.275439496	-9.936376800000001	0.0478515625	-0.24414062	2.0141602	-1.0375977	2.575610324	8.475707968	2.13178714	-1.4648438	-2.746582	-0.61035156	-8.38957518	-1.8063964660000003	-0.9055908540000002	2.6855469	-0.48828125	0.36621094	0.07177734424	8.114428420000001	3.4058349640000003	0.061035156	-2.5024414	0.48828125	2.70839856	8.3620607	-0.5060302716	-2.6245117	-2.5024414	4.0283203	1539957409.45
-7.985229532000001	-3.052929712	-1.5707275360000001	1.7700195	0.91552734	0.9765625	3.3292724640000007	-7.9625	0.423486322	-0.4272461	2.9296875	-0.7324219	2.471533246	8.1670652	2.1975829680000003	-1.159668	-0.6713867	-0.24414062	-8.342919928	-2.08513179	-0.5634521466	2.8076172	-0.61035156	0.61035156	0.11484375000000001	7.786645468000001	3.4154052520000002	0.061035156	-2.5024414	0.48828125	2.6150878600000005	7.544995108000001	-0.0980957068	-0.9765625	1.5258789	1.8920898	1539957409.49
-7.94934056	-3.048144568	-1.2788329680000001	2.1362305	-0.48828125	0.91552734	2.819653354	-7.966088760000001	0.192602536	-0.061035156	3.7231445	-0.4272461	1.7465820680000002	8.119213760000001	2.0755615020000002	-1.159668	-1.6479492	-0.24414062	-8.679076980000001	-2.47392572	-0.03588867212	2.5634766	-0.61035156	0.6713867	0.835009784	7.963696580000001	3.1498290740000003	-0.061035156	-2.8686523	0.30517578	1.282421924	7.492358426000001	-0.6555663939999999	-0.9765625	1.5258789	1.8920898	1539957409.53
-7.415795926	-2.568432608	-0.7428955072	1.159668	2.0751953	0.61035156	2.819653354	-7.966088760000001	0.192602536	0.48828125	3.0517578	-0.12207031	1.7118896760000002	8.226879892	2.27653804	-0.8544922	-2.9296875	-0.61035156	-9.04155252	-2.956030252	0.458178714	2.1362305	-0.36621094	0.5493164	1.77290036	8.44819339	3.125903354	0.36621094	-2.746582	-0.18310547	-0.75366214	7.2818116	-0.3014648462	-0.61035156	1.0986328	0.91552734	1539957409.57
-8.548681610000001	-2.288500998	-1.1101562500000002	0.5493164	2.380371	0.7324219	2.845971646	-8.42307158	-0.42827148560000006	1.0986328	1.5258789	-0.18310547	2.4583741	8.19099092	2.56723642	-0.30517578	-2.6855469	-0.9765625	-8.99848642	-3.0792480040000005	0.6806884980000001	1.7089844	-0.18310547	0.5493164	2.3399413940000002	8.58098143	3.267065396	0.36621094	-2.746582	-0.18310547	-0.8230468750000001	6.910961960000001	-0.3349609424	1.4648438	-3.540039	-0.24414062	1539957409.61
-9.171948380000002	-2.213134784	-2.001391574	1.0986328	0.91552734	0.9765625	3.048144568	-8.28190944	-0.49406739200000005	1.4648438	0.8544922	-0.30517578	3.411816394	7.9780516200000005	3.06848143	-0.30517578	-2.6855469	-0.9765625	-8.8046875	-3.15461412	0.659155252	1.2207031	-0.12207031	0.61035156	2.6210692900000003	8.405126800000001	3.5206787140000007	0.4272461	-2.1362305	-0.4272461	1.44870607	7.4145996400000005	-1.040771466	1.4648438	-3.540039	-0.24414062	1539957409.65
-9.264062500000001	-2.289697284	-1.184326178	1.2817383	1.953125	0.8544922	3.048144568	-8.28190944	-0.49406739200000005	1.4038086	0.79345703	-0.4272461	4.00517572	7.927807608000001	3.561352536	0.79345703	0.36621094	-0.6713867	-8.84177266	-2.928515576	0.387597644	0.61035156	0.061035156	0.7324219	2.50622554	8.226879892	3.4393310700000006	0.24414062	-1.8920898	-0.24414062	10.790527160000002	8.985326980000002	1.89013678	1.6479492	-5.79834	-0.24414062	1539957409.69
-10.26176718	-1.8040038940000003	-2.5349366	0.061035156	1.2817383	1.2817383	3.00627446	-8.31660144	-0.619677716	1.159668	0.79345703	-0.48828125	4.215722644	8.19936502	4.029101440000001	0.9765625	1.2817383	-0.30517578	-8.610888580000001	-2.140161142	0.2380615216	0.61035156	0.061035156	0.7324219	1.933203076	8.334545926	3.2455322480000004	0.24414062	-1.8920898	-0.24414062	13.31708966	8.97097194	-0.5132080072	-0.18310547	1.4038086	0.9765625	1539957409.73
-12.589746400000001	-4.46694339	-4.340136780000001	-0.36621094	0.79345703	0.18310547	2.767016574	-9.1623777	-0.7129882787999999	0.9765625	0.48828125	-0.4272461	4.15231929	9.7832518	4.2193116	0.79345703	1.2207031	0	-10.10505342	-1.5527832460000002	0.5431152356000001	0.79345703	-1.2817383	1.3427734	1.542016574	9.850244600000002	2.57082518	0.5493164	-1.2817383	0.7324219	0.855346646	8.53073732	-2.5086182100000003	-0.18310547	1.4038086	0.9765625	1539957409.77
-11.231958360000002	-7.102368210000001	-3.4046385800000003	2.380371	0.36621094	0.8544922	2.767016574	-9.1623777	-0.7129882787999999	0.7324219	0	-0.24414062	3.75754393	12.068163940000002	4.104467752000001	0.30517578	-0.30517578	0.18310547	-13.050317000000001	-0.6735107428000001	0.7775878600000001	0.36621094	-0.79345703	0.91552734	2.032495108	12.22128894	1.715478534	0.61035156	-1.3427734	0.5493164	0.855346646	8.53073732	-2.5086182100000003	-1.4648438	-0.24414062	-2.2583008	1539957409.809
-9.56911592	-4.596142572000001	-2.9727783540000003	1.2817383	-1.0375977	1.2817383	3.069677716	-10.300048920000002	0.1626953076	0.12207031	-0.24414062	0.18310547	3.69892572	13.7991938	3.6355224640000006	-0.24414062	-2.1972656	0.24414062	-13.02280252	0.135180661	0.717773462	0.36621094	-0.79345703	0.91552734	2.628247104	13.940356920000001	1.5719238220000002	0.61035156	-1.3427734	0.5493164	2.2239013580000004	11.87915036	1.459472644	-2.1362305	0.36621094	-0.5493164	1539957409.85
-7.84646016	-2.665332068	-3.8209472840000003	0.061035156	3.90625	-0.061035156	3.9501464660000005	-9.612182608000001	1.7274413940000002	-0.61035156	-0.24414062	0.61035156	4.42866214	13.062279860000002	3.591259784	-0.4272461	-1.6479492	0.4272461	-11.34440944	-0.33137207460000007	-0.25839844240000004	0.79345703	0.6713867	0.4272461	2.255004892	13.10295378	1.975073282	1.3427734	-0.91552734	-0.24414062	-1.7059082460000001	9.448290740000001	-1.830322284	-2.1362305	0.36621094	-0.5493164	1539957409.89
-7.109545926000001	-4.93588858	-4.787548920000001	1.5869141	2.0141602	0.36621094	3.9501464660000005	-9.612182608000001	1.7274413940000002	-0.61035156	-0.24414062	0.61035156	4.705004892000001	10.995092360000001	3.6750000000000003	-0.24414062	0.48828125	1.2207031	-10.2773188	0.023925780760000005	-1.3996582460000002	0.4272461	0.61035156	0.24414062	1.0443603240000001	10.843163940000002	1.610205072	-0.8544922	0.5493164	0.61035156	-1.7059082460000001	9.448290740000001	-1.830322284	0.4272461	-4.272461	-1.953125	1539957409.929
-7.202856430000001	-4.318603534	-5.00886232	-1.0986328	-0.91552734	0.30517578	3.9501464660000005	-9.612182608000001	1.7274413940000002	-1.5258789	1.4648438	0.91552734	4.705004892000001	10.995092360000001	3.6750000000000003	-0.24414062	0.48828125	1.2207031	-9.42436502	1.199877896	-1.183129892	-0.61035156	0.30517578	-0.24414062	0.30744628600000007	9.404028060000002	0.6974365020000001	-0.8544922	0.5493164	0.61035156	3.16777356	9.19946286	-1.4822021760000001	-0.24414062	-2.5024414	-2.4414062	1539957409.97
-8.19697284	-3.10317392	-4.998095746000001	0.12207031	0.5493164	0.30517578	3.3220947480000005	-8.00197734	2.424877896	-1.6479492	4.0283203	0.36621094	2.8651123200000006	9.63491214	2.293286142	-1.7700195	0.30517578	0.8544922	-9.140844748000001	0.8146728240000001	-0.9929199280000001	0.30517578	-0.061035156	-0.36621094	0.22849121400000003	9.22578125	0.364868161	-0.9765625	0.48828125	1.4648438	3.16777356	9.19946286	-1.4822021760000001	0	-0.6713867	-2.0141602	1539957410.01
-7.885937500000001	-2.7454834260000003	-4.4705322480000005	0.6713867	-0.8544922	0.18310547	2.07915036	-9.05471196	1.7693115020000003	-0.8544922	3.6621094	-1.3427734	2.4619628600000003	9.234155252	1.739404254	-2.380371	-1.8920898	0.30517578	-9.54399411	0.4605712860000001	-0.30625	0.061035156	-0.12207031	-0.12207031	0.6280517572	9.03916034	0.5550781250000001	0.24414062	-0.18310547	0.7324219	1.7310302520000003	9.40163588	-1.7872558900000002	-0.18310547	-1.3427734	-2.0751953	1539957410.049
-7.076049820000001	-3.1558105040000006	-3.91066893	0	0.6713867	0	1.7669189300000003	-9.66481929	1.9164550720000002	0.18310547	0.61035156	-2.746582	2.4619628600000003	9.234155252	1.739404254	-2.380371	-1.8920898	0.30517578	-9.54399411	0.4605712860000001	-0.30625	0.061035156	-0.12207031	-0.12207031	0.6280517572	9.03916034	0.5550781250000001	0.24414062	-0.18310547	0.7324219	1.5396240020000003	9.3489991	-2.25859375	-0.12207031	-1.8310547	-2.1972656	1539957410.09
-7.699316394	-2.951245108	-4.285107428	0.24414062	0.18310547	-0.4272461	2.192797824	-7.558154254000001	2.359082068	0.61035156	-0.9765625	-3.4179688	3.4429199280000002	7.812963760000001	1.1627929712000002	-1.5869141	-3.112793	0.061035156	-9.16835962	0.6675292932	0.052636719240000004	0.18310547	0.18310547	-0.061035156	1.8386962860000002	8.391967752000001	1.031201178	0.12207031	-0.24414062	0.24414062	2.396167032	9.229370108000001	-0.974975589	0.24414062	-1.0986328	-2.1972656	1539957410.13
-7.287792932	-2.8352050720000004	-4.2240966460000005	0.5493164	-0.48828125	-0.6713867	2.192797824	-7.558154254000001	2.359082068	-0.12207031	0.24414062	-2.8076172	4.092504892000001	7.911059800000001	1.284814496	-0.8544922	-1.4648438	-0.36621094	-9.374121106	0.531152356	0.25839844240000004	0.061035156	0.4272461	-0.24414062	2.5839844240000005	8.781957968	1.204663089	0.12207031	-0.24414062	0.24414062	2.237060504	9.136059800000002	-0.8445800720000001	0.24414062	-0.4272461	-2.0751953	1539957410.169
-7.3571775200000005	-2.825634784	-4.08173822	0.5493164	1.5869141	-0.4272461	1.8075927520000004	-6.933691394	2.165283246	-0.30517578	1.159668	-1.8920898	4.29348143	7.955322480000001	1.320703076	-0.061035156	0.48828125	-0.8544922	-9.34541034	0.540722644	0.4091308606000001	-0.30517578	0.7324219	-0.30517578	2.6665283540000004	8.95063498	1.156811502	-0.061035156	0.4272461	-0.061035156	2.1138427520000005	9.07504892	-1.1580077880000001	0.12207031	-0.18310547	-1.7700195	1539957410.209
