# Supplementary material for: A deep learning approach for lower back-pain risk prediction during manual lifting
Source: PLoS One. 2021 Feb 19;16(2):e0247162. doi: 10.1371/journal.pone.0247162 (PMC7894914; doi:10.1371/journal.pone.0247162)
Supplement: S1 Data — (ZIP) [file pone.0247162.s001.zip › source-used/Subject_01_P2_Zone10_T2.csv]

Side_A_x	Side_A_y	Side_A_z	Side_G_x	Side_G_y	Side_G_z	LtWt_A_x	LtWt_A_y	LtWt_A_z	LtWt_G_x	LtWt_G_y	LtWt_G_z	RtWt_A_x	RtWt_A_y	RtWt_A_z	RtWt_G_x	RtWt_G_y	RtWt_G_z	Back_A_x	Back_A_y	Back_A_z	Back_G_x	Back_G_y	Back_G_z	UArm_A_x	UArm_A_y	UArm_A_z	UArm_G_x	UArm_G_y	UArm_G_z	Thig_A_x	Thig_A_y	Thig_A_z	Thig_G_x	Thig_G_y	Thig_G_z	Time_stp
-8.552270468000001	-3.849658246	-2.9739746400000002	0.12207031	0.18310547	0.061035156	1.795629892	-9.011645468000001	0.5790038940000001	0.061035156	0.12207031	-0.12207031	1.7800780760000001	9.98542482	1.8063964660000003	0.061035156	-0.24414062	0.061035156	-9.795214660000001	-0.09450683900000001	-0.20935058900000003	0.18310547	-0.18310547	-0.061035156	-0.309838858	9.80239218	2.1844238220000003	-0.061035156	-0.18310547	0	1.341040036	9.70310054	-0.5993408246	-0.061035156	-0.12207031	0	1539960220.459
-8.559448380000001	-3.8353027160000006	-2.9464599640000007	0.12207031	0.061035156	0.061035156	1.6592528960000001	-9.00686052	0.515600589	0	0.18310547	0	1.814770468	9.98542482	1.820751996	0.12207031	-0.18310547	0	-9.82751448	-0.1208251996	-0.18422851440000002	0.12207031	-0.12207031	-0.061035156	-0.29667969240000003	9.777270468000001	2.2083496400000002	-0.061035156	-0.18310547	0	1.3230957460000001	9.68515625	-0.6077148560000001	-0.061035156	-0.12207031	0	1539960220.499
-8.559448380000001	-3.8065917540000007	-2.978759784	0.061035156	0.061035156	0.061035156	1.6592528960000001	-9.00686052	0.515600589	0	0	-0.061035156	1.9032959260000002	9.95432158	1.752563498	0.061035156	-0.12207031	0	-9.82990764	-0.10766601440000001	-0.1256103534	0.12207031	-0.12207031	-0.061035156	-0.27395019960000005	9.7150634	2.1485351440000002	-0.12207031	-0.18310547	0	1.2884033540000002	9.69592302	-0.6017333966	0	-0.12207031	0	1539960220.539
-8.56782248	-3.7838623200000003	-3.0433594240000006	0	0.061035156	0	1.6161865020000004	-9.031982428000001	0.46655273560000005	0.24414062	-0.24414062	-0.24414062	1.933203076	9.916039840000002	1.732226538	0	-0.12207031	-0.061035156	-9.82990764	-0.14235839660000002	-0.11484375000000001	0.061035156	-0.061035156	0	-0.2260986322	9.744970746000002	2.1473388580000004	-0.061035156	-0.12207031	-0.061035156	1.3039550720000002	9.701904254	-0.6244628600000001	0	-0.12207031	0	1539960220.579
-8.59414038	-3.7431884000000006	-2.9823487400000004	0	-0.061035156	-0.061035156	1.650878894	-8.9829348	0.611303714	0.18310547	-0.24414062	-0.36621094	2.00856929	9.919628600000001	1.6712158540000002	-0.12207031	-0.12207031	-0.12207031	-9.859814300000002	-0.135180661	-0.025122070680000004	0	-0.061035156	-0.061035156	-0.2045654254	9.760522660000001	2.1604980040000004	-0.061035156	-0.12207031	-0.12207031	1.28122554	9.71625998	-0.6125	-0.061035156	-0.12207031	-0.061035156	1539960220.619
-8.61328125	-3.721655252	-3.029003894	-0.061035156	0.061035156	-0.12207031	1.4798096040000002	-8.972167932000001	0.36965332460000005	-0.061035156	-0.061035156	-0.18310547	2.0731689300000005	9.90527356	1.6365234620000002	-0.061035156	-0.061035156	-0.18310547	-9.90527356	-0.0992919928	0.0478515625	0	0	0	-0.153125	9.796411240000001	2.154516574	0	-0.12207031	-0.18310547	1.318310504	9.693530252	-0.5861816394	0	-0.12207031	-0.061035156	1539960220.659
-8.585766574	-3.6869628600000004	-3.01464856	-0.061035156	-0.12207031	-0.24414062	1.3853027160000002	-8.97575679	0.3002685504	-0.061035156	-0.18310547	-0.12207031	2.004980432	9.92321736	1.606616214	-0.061035156	0	-0.12207031	-9.922021760000002	-0.061010742800000003	0.17465820680000002	0	0.061035156	-0.061035156	-0.10168457460000001	9.77368161	2.1485351440000002	0	-0.061035156	-0.24414062	1.33984375	9.70310054	-0.5873779254	0	-0.061035156	-0.061035156	1539960220.699
-8.6001223	-3.652270468	-2.996704074	-0.061035156	0.12207031	-0.24414062	1.3853027160000002	-8.97575679	0.3002685504	-0.18310547	-0.30517578	-0.12207031	1.9942138580000002	9.849048020000001	1.5767089660000002	0	0	-0.12207031	-9.782055710000002	-0.1626953076	0.03828125	-0.061035156	0	0	-0.132788089	9.788037140000002	2.1114501800000003	0	-0.061035156	-0.24414062	1.3302734620000003	9.725830072	-0.6077148560000001	-0.061035156	0	-0.12207031	1539960220.739
-8.771191394	-3.8281250000000004	-3.1952880400000003	-0.12207031	-0.12207031	-0.12207031	1.314721646	-8.990112320000001	0.308642572	-0.36621094	-0.18310547	0.061035156	2.165283246	9.919628600000001	1.732226538	0.18310547	0.24414062	-0.24414062	-9.605004892	-0.0657958966	-0.26796875000000003	-0.12207031	-0.24414062	-0.12207031	-0.3672607428	9.97465854	2.04326178	0.12207031	-0.061035156	-0.30517578	1.2895996400000003	9.697119110000001	-0.6352294928000001	0	0	-0.12207031	1539960220.779
-8.685058606	-3.935791034	-3.01464856	-0.18310547	-0.12207031	0.12207031	1.5599609620000003	-9.08222644	0.5514892572000001	-0.48828125	0.061035156	0.36621094	2.3387451080000004	10.20314946	1.9583251800000003	0.24414062	0.61035156	-0.30517578	-9.552368210000001	0.12202148560000001	-0.37802735600000004	0	-0.4272461	-0.12207031	-0.7763915740000001	9.87895468	2.0061767180000003	0.12207031	0.061035156	-0.12207031	1.33984375	9.705493210000002	-0.659155252	0	-0.061035156	-0.18310547	1539960220.819
-8.54389676	-3.92861322	-2.94765625	-0.18310547	0.24414062	0.24414062	1.60183107	-9.26047374	0.5227783246000001	-0.30517578	-0.061035156	0.12207031	2.215527356	10.242626800000002	2.13776857	0.12207031	0.4272461	-0.061035156	-9.553564300000001	0.03588867212	-0.387597644	0.061035156	-0.5493164	-0.12207031	-0.898413089	9.713867212	2.0935058900000003	0.061035156	-0.36621094	0.36621094	1.5384277160000002	9.667211960000001	-0.699829074	0.061035156	0.061035156	-0.18310547	1539960220.859
-8.512792932	-3.9190429320000004	-3.0469483800000003	-0.24414062	0.12207031	0.24414062	1.4798096040000002	-9.195874100000001	0.5048339856	-0.061035156	-0.36621094	-0.30517578	2.07915036	10.1325679	1.9978027160000003	-0.18310547	-0.18310547	0.30517578	-9.578686600000001	-0.06699218750000001	-0.309838858	0.061035156	-0.6713867	-0.12207031	-0.668725589	9.687548920000001	2.1162353240000003	0	-0.48828125	0.48828125	1.650878894	9.6983152	-0.6352294928000001	-0.061035156	0.18310547	-0.12207031	1539960220.899
-8.518774460000001	-3.91066893	-3.0947998200000004	-0.24414062	0.12207031	0.30517578	1.4798096040000002	-9.195874100000001	0.5048339856	0.061035156	-0.4272461	-0.4272461	1.961914038	10.081127700000001	1.911669928	-0.48828125	-0.4272461	0.5493164	-9.69592302	-0.09331054320000001	-0.113647464	0.061035156	-0.6713867	-0.12207031	-0.35649413939999997	9.73659694	2.109057608	0.061035156	-0.36621094	0.48828125	1.464257788	9.67438948	-0.594555661	-0.061035156	0.12207031	-0.061035156	1539960220.939
-8.612085160000001	-3.8424804320000003	-3.1761474640000005	-0.24414062	0.061035156	0.30517578	1.38410643	-9.18630342	0.5024413940000001	0.061035156	-0.48828125	-0.36621094	1.8231445680000002	10.030884080000002	1.9020996400000003	-0.48828125	-0.30517578	0.61035156	-9.76889676	-0.11604003600000001	0.0729736322	0	-0.6713867	-0.12207031	-0.17465820680000002	9.874170320000001	2.1569091460000003	0.061035156	-0.36621094	0.48828125	1.335058606	9.676782248	-0.5885742212	-0.061035156	0.061035156	0	1539960220.979
-8.595336960000001	-3.78984375	-3.1773437500000004	-0.18310547	-0.12207031	0.30517578	1.302758786	-9.09179712	0.4103271466	0	-0.6713867	-0.4272461	1.829125998	10.077538940000002	1.8458740020000002	-0.4272461	-0.12207031	0.5493164	-9.80957068	-0.1124511682	0.2225097644	-0.061035156	-0.61035156	-0.12207031	-0.1315917932	9.889721940000001	2.142553714	0	-0.24414062	0.48828125	1.2154297120000002	9.73659694	-0.5790038940000001	-0.12207031	0.061035156	0	1539960221.019
-8.540307608	-3.69892572	-3.1175292540000004	-0.18310547	0.12207031	0.24414062	1.637719748	-9.055908246000001	0.49526367800000004	-0.18310547	-0.18310547	-0.30517578	1.790844748	10.028490920000001	1.796826178	-0.18310547	-0.18310547	0.48828125	-9.845459260000002	-0.17824707460000003	0.36606445680000005	-0.061035156	-0.61035156	-0.12207031	-0.1256103534	9.87536592	2.136572284	-0.061035156	-0.30517578	0.4272461	1.069482428	9.750951980000002	-0.619677716	-0.12207031	0.12207031	0	1539960221.059
-8.5498777	-3.640307608	-3.285009784	-0.24414062	0.061035156	0.18310547	1.637719748	-9.055908246000001	0.49526367800000004	-0.4272461	-0.18310547	-0.24414062	1.859033246	10.000976440000002	1.7489746400000001	-0.061035156	-0.12207031	0.36621094	-9.79401857	-0.17944336060000002	0.43186035340000006	-0.12207031	-0.5493164	-0.18310547	-0.07895508180000001	9.8263179	2.144946286	-0.061035156	-0.30517578	0.4272461	1.0072753600000002	9.7318116	-0.6148925720000001	-0.061035156	0.061035156	-0.061035156	1539960221.099
-8.61926268	-3.658251996	-3.25988768	-0.24414062	-0.18310547	0.18310547	1.8279297120000002	-9.01403804	0.248828125	-0.5493164	-0.48828125	0	1.905688498	9.98422824	1.717871106	-0.12207031	0	0.18310547	-9.788037140000002	-0.1770507788	0.4713378894	-0.061035156	-0.5493164	-0.12207031	-0.0346923822	9.72224092	2.107861322	-0.061035156	-0.36621094	0.36621094	1.0144531250000002	9.7150634	-0.6077148560000001	-0.061035156	0.061035156	-0.061035156	1539960221.139
-8.577392572	-3.6558594240000004	-3.1893066100000005	-0.18310547	0.12207031	0.18310547	1.9894287140000002	-9.144433606	0.028710937500000002	0.12207031	-0.4272461	0.12207031	1.9978027160000003	9.938769960000002	1.77290036	-0.12207031	0.18310547	-0.18310547	-9.79880342	-0.172265625	0.5502929712000001	-0.061035156	-0.48828125	-0.061035156	-0.028710937500000002	9.707885880000001	2.058813498	-0.12207031	-0.4272461	0.30517578	0.9977050720000001	9.729418930000001	-0.6292480432	-0.061035156	0	-0.12207031	1539960221.179
-8.56303714	-3.6295410340000003	-3.285009784	-0.24414062	-0.061035156	0.24414062	1.9894287140000002	-9.144433606	0.028710937500000002	0.79345703	-0.6713867	-0.12207031	1.888940396	9.92441394	1.757348642	-0.4272461	0.061035156	-0.30517578	-9.790429712	-0.1854248004	0.576611322	-0.061035156	-0.48828125	-0.12207031	0.0035888672120000004	9.677978240000002	2.100683606	-0.12207031	-0.4272461	0.30517578	1.0240234620000002	9.744970746000002	-0.6256591459999999	-0.061035156	0.061035156	-0.12207031	1539960221.219
-8.528344748	-3.60202626	-3.20366214	-0.18310547	-0.061035156	0.24414062	1.9966064300000002	-9.030786240000001	0.49526367800000004	0.91552734	-0.79345703	-0.36621094	1.9188476440000002	9.90766574	1.8530517180000001	-0.48828125	-0.061035156	-0.24414062	-9.77128894	-0.24045410340000004	0.659155252	0	-0.4272461	-0.061035156	0.13398437500000002	9.705493210000002	2.174853534	-0.061035156	-0.48828125	0.24414062	1.0575195288	9.74257788	-0.5897705072	0	0.061035156	-0.12207031	1539960221.259
-8.595336960000001	-3.5266601440000005	-3.25151358	-0.18310547	0.061035156	0.18310547	2.3997558900000002	-8.94584964	0.770410144	0.4272461	-0.7324219	-0.30517578	1.9296142180000002	9.868188400000001	1.872192392	-0.4272461	-0.18310547	-0.12207031	-9.789233426000001	-0.265576178	0.723754892	-0.061035156	-0.4272461	-0.061035156	0.265576178	9.73061502	2.1844238220000003	-0.12207031	-0.4272461	0.24414062	1.091015625	9.7150634	-0.5490966754000001	-0.061035156	0.061035156	-0.061035156	1539960221.299
-8.637207068	-3.517089856	-3.228784146	-0.12207031	-0.12207031	0.18310547	2.3997558900000002	-8.94584964	0.770410144	0.12207031	-0.36621094	-0.24414062	2.062402356	9.850244600000002	1.94636232	-0.30517578	-0.18310547	-0.061035156	-9.85742212	-0.2392578076	0.8314209260000001	-0.061035156	-0.30517578	-0.061035156	0.40793457460000004	9.756933606	2.13178714	-0.12207031	-0.4272461	0.24414062	1.076660144	9.712670926000001	-0.5634521466	0	0	-0.061035156	1539960221.339
-8.58217752	-3.5314452880000005	-3.178540036	-0.061035156	0.061035156	0.18310547	2.271752896	-9.030786240000001	0.709399411	0.24414062	-0.30517578	-0.36621094	2.051635782	9.85742212	1.9954101440000003	-0.18310547	-0.12207031	-0.061035156	-9.839477340000002	-0.2260986322	0.878076178	-0.061035156	-0.24414062	-0.061035156	0.47971191100000005	9.760522660000001	2.10546875	-0.18310547	-0.24414062	0.12207031	1.0144531250000002	9.73659694	-0.570629892	0	0.061035156	-0.061035156	1539960221.379
-8.644384980000002	-3.475219748	-3.275439496	-0.12207031	-0.061035156	0.12207031	2.158105432	-8.87407248	0.5479003894	0.36621094	-0.6713867	-0.48828125	2.107861322	9.869384980000001	2.020532248	-0.24414062	0	-0.12207031	-9.850244600000002	-0.23566894960000004	0.900805661	-0.061035156	-0.12207031	-0.12207031	0.5335449280000001	9.66242662	2.1258057100000003	-0.12207031	-0.12207031	0.061035156	1.040771466	9.754540740000001	-0.4761230432	0	0.12207031	-0.061035156	1539960221.419
-8.630029254	-3.4596679320000003	-3.2407471040000004	-0.061035156	-0.30517578	0.061035156	2.3052490020000005	-8.81784694	0.49406739200000005	0.4272461	-0.7324219	-0.48828125	2.2167236420000003	9.82272914	2.076757788	-0.30517578	0.12207031	-0.24414062	-9.810766280000001	-0.250024411	0.891235324	-0.061035156	-0.061035156	-0.12207031	0.516796875	9.65883786	2.140161142	-0.12207031	-0.12207031	0.061035156	0.9402832068000001	9.754540740000001	-0.47373047120000006	-0.061035156	0.061035156	-0.061035156	1539960221.459
-8.596533246000002	-3.430957068	-3.069677716	-0.061035156	-0.061035156	0.061035156	2.3973632200000004	-8.7963134	0.2954833966	0.30517578	-0.4272461	-0.48828125	2.154516574	9.80239218	2.13776857	-0.36621094	0.18310547	-0.30517578	-9.8179438	-0.2930908246	0.9594238220000001	0	0	-0.12207031	0.47253417540000003	9.676782248	2.241845746	-0.12207031	-0.061035156	0.061035156	0.9510498200000002	9.760522660000001	-0.48808594240000003	-0.061035156	-0.061035156	0	1539960221.499
-8.643188400000001	-3.3412353240000003	-3.1558105040000006	0	0.24414062	0	2.3052490020000005	-8.88842752	0.23566894960000004	0.12207031	-0.24414062	-0.48828125	2.07915036	9.80239218	2.1604980040000004	-0.30517578	0.061035156	-0.18310547	-9.80957068	-0.343334964	0.9295165740000001	-0.061035156	0.061035156	-0.12207031	0.5036376800000001	9.734204074	2.289697284	-0.18310547	-0.061035156	0	1.02163089	9.73061502	-0.500048822	-0.061035156	0	0	1539960221.539
-8.781957968	-3.3771241	-3.2718505400000004	0	0	0	2.3052490020000005	-8.88842752	0.23566894960000004	0.061035156	0	-0.4272461	1.9954101440000003	9.82272914	2.186816394	-0.18310547	-0.061035156	-0.061035156	-9.8083741	-0.2990722644	0.9630126800000001	0	0.061035156	-0.12207031	0.47373047120000006	9.689941394000002	2.296875	-0.18310547	-0.061035156	0	0.9677978240000001	9.760522660000001	-0.5108154254	-0.061035156	-0.061035156	0	1539960221.579
-8.705395468	-3.3149170320000003	-3.262280252	0.061035156	-0.30517578	0	2.100683606	-8.9745607	0.339746106	0.061035156	-0.12207031	-0.48828125	1.927221646	9.795214660000001	2.2753417540000003	-0.061035156	0.061035156	-0.061035156	-9.782055710000002	-0.34094239200000004	0.907983426	0	0.12207031	-0.12207031	0.41511232	9.63491214	2.2944824280000002	-0.12207031	0.061035156	0	0.9630126800000001	9.766503894000001	-0.538330072	-0.061035156	-0.061035156	0	1539960221.619
-8.61926268	-3.302954074	-3.122314496	0	0.061035156	0	1.9966064300000002	-8.81784694	0.6017333966	0	-0.061035156	-0.30517578	1.847070288	9.76171875	2.245434604	-0.061035156	-0.061035156	0	-9.72702626	-0.38879393000000007	0.8613281250000001	0	0.061035156	-0.061035156	0.379223642	9.60141574	2.3208007200000003	-0.061035156	0	-0.061035156	1.0096679712	9.7748777	-0.47014160340000005	0	-0.061035156	0	1539960221.659
-8.67070288	-3.257495108	-3.1438476440000005	0.12207031	0.061035156	-0.061035156	1.9966064300000002	-8.81784694	0.6017333966	-0.24414062	0	-0.061035156	1.8733886780000002	9.754540740000001	2.233471646	-0.061035156	-0.12207031	0	-9.718652160000001	-0.39836425720000007	0.8254394568000001	0	0.061035156	-0.061035156	0.37802735600000004	9.58347194	2.319604532	-0.061035156	0	-0.061035156	1.0371826080000002	9.709082068	-0.492871106	0	-0.12207031	0	1539960221.699
-8.6766848	-3.2586913940000004	-3.2144287140000003	0.061035156	0.061035156	-0.061035156	2.109057608	-8.802294928000002	0.43664550720000006	-0.36621094	0.24414062	0.12207031	1.859033246	9.721044928000001	2.219116214	-0.061035156	-0.061035156	-0.061035156	-9.693530252	-0.36606445680000005	0.8182617212000002	0.061035156	0.061035156	-0.061035156	0.3612792932	9.564331070000001	2.337548822	0	-0.061035156	-0.061035156	1.076660144	9.725830072	-0.5203857428	0	-0.061035156	0	1539960221.739
-8.675488220000002	-3.29816893	-3.2467285340000003	0.061035156	0	-0.12207031	2.1162353240000003	-8.920727340000001	0.5467041034000001	0.12207031	0.061035156	0.24414062	1.8458740020000002	9.7150634	2.2478271760000004	0	-0.12207031	-0.061035156	-9.71027806	-0.40314941100000007	0.811083966	0.061035156	0.061035156	0	0.3289794928	9.60141574	2.3112304320000003	-0.061035156	-0.12207031	-0.061035156	1.0455566100000002	9.7066893	-0.5239746106000001	-0.061035156	-0.12207031	0	1539960221.779
-8.704199280000001	-3.2874023560000003	-3.1821288940000003	0.061035156	0.061035156	-0.061035156	2.1162353240000003	-8.920727340000001	0.5467041034000001	0.5493164	-0.18310547	0.12207031	1.8458740020000002	9.766503894000001	2.20236821	0	-0.18310547	-0.061035156	-9.718652160000001	-0.40434570680000004	0.794335962	0.061035156	0.061035156	0	0.3959716754	9.671997300000001	2.292089856	-0.061035156	-0.12207031	-0.061035156	1.119726538	9.73540036	-0.5263671924000001	0	-0.12207031	0	1539960221.819
-8.704199280000001	-3.22160643	-3.1893066100000005	0	0.12207031	-0.12207031	2.31481929	-8.86091304	0.7381103240000001	0.12207031	-0.061035156	0.18310547	1.89013678	9.81315944	2.180834964	0.061035156	-0.18310547	-0.061035156	-9.729418930000001	-0.36965332460000005	0.7799804712000001	0.061035156	0.061035156	0	0.43664550720000006	9.66242662	2.287304712	0	-0.12207031	-0.12207031	1.2333740020000001	9.72822284	-0.5036376800000001	-0.061035156	-0.12207031	0	1539960221.859
-8.706591754	-3.2718505400000004	-3.3149170320000003	0.061035156	0.18310547	-0.18310547	2.3674560700000002	-8.95063498	0.679492212	-0.18310547	0.061035156	0.24414062	1.9774658540000003	9.76411142	2.2215087860000002	0.061035156	-0.061035156	-0.12207031	-9.73898912	-0.3229980432	0.7524658540000001	0.061035156	0	0	0.36367187500000003	9.64328624	2.2621826080000003	0	-0.12207031	-0.18310547	1.2297851440000003	9.7150634	-0.5215820288	0	-0.12207031	0	1539960221.899
-8.710180710000001	-3.3448242800000005	-3.38908696	-0.061035156	-0.24414062	-0.12207031	2.3399413940000002	-8.8979982	0.48808594240000003	-0.24414062	0.061035156	0.18310547	1.9487548920000002	9.788037140000002	2.217919928	0.061035156	-0.061035156	-0.12207031	-9.71027806	-0.36606445680000005	0.724951178	0.061035156	0.061035156	0	0.34931639400000003	9.70429712	2.304052716	0	-0.12207031	-0.18310547	1.2309814300000002	9.760522660000001	-0.46655273560000005	0	-0.061035156	0	1539960221.939
-8.630029254	-3.338842752	-3.19768071	-0.061035156	-0.061035156	-0.12207031	2.3243896760000005	-8.875268570000001	0.5897705072	-0.12207031	0.12207031	0.12207031	1.9762695680000002	9.863403060000001	2.2250976440000003	0.12207031	-0.12207031	-0.061035156	-9.713867212	-0.387597644	0.718969748	0.061035156	0	0.061035156	0.37204589660000004	9.688745108	2.282519568	0.061035156	-0.12207031	-0.18310547	1.1556152160000002	9.74257788	-0.5359375000000001	-0.061035156	-0.061035156	0	1539960221.979
-8.66950679	-3.3687500000000004	-3.2957762600000002	-0.061035156	0.30517578	-0.12207031	2.3243896760000005	-8.875268570000001	0.5897705072	-0.12207031	0.061035156	0.12207031	1.990625	9.82033696	2.255004892	0.061035156	-0.12207031	-0.061035156	-9.72822284	-0.35529785340000003	0.7261474640000001	0	0	0.061035156	0.37084961060000005	9.688745108	2.2430420320000004	0.061035156	-0.12207031	-0.12207031	1.138867212	9.707885880000001	-0.5251708966	0	-0.061035156	0	1539960222.019
-8.735302520000001	-3.446508786	-3.3460204680000003	0	-0.30517578	-0.12207031	2.3255859620000003	-8.942260880000001	0.5371337860000001	-0.061035156	0	0.061035156	1.9918212860000002	9.83229982	2.2849121400000003	0.061035156	-0.061035156	-0.061035156	-9.744970746000002	-0.2954833966	0.7309326080000002	0	0	0.061035156	0.379223642	9.76770018	2.231079074	0.061035156	-0.12207031	-0.12207031	1.1209228240000002	9.758129892000001	-0.540722644	0	0	-0.061035156	1539960222.059
-8.604907248	-3.411816394	-3.2586913940000004	-0.061035156	0.061035156	-0.12207031	2.296875	-8.968579074	0.5490966754000001	-0.061035156	0.061035156	0	1.9798584260000003	9.90766574	2.3052490020000005	0.12207031	-0.12207031	0	-9.733007788	-0.2942871106	0.7058105432	-0.061035156	0	0	0.37084961060000005	9.791625900000001	2.2657714660000003	0	-0.12207031	-0.12207031	1.1508300720000002	9.718652160000001	-0.5323486420000001	0	0	0	1539960222.099
-8.646777160000001	-3.4429199280000002	-3.325683606	-0.061035156	0	-0.061035156	2.235864218	-8.92551268	0.5849853534	-0.12207031	0	-0.061035156	2.054028354	9.92919928	2.313623004	0.061035156	0	0	-9.74138179	-0.2512207068	0.708203125	0	-0.061035156	0	0.30385742800000004	9.744970746000002	2.217919928	0.061035156	0	-0.12207031	1.149633786	9.755737320000001	-0.538330072	-0.061035156	0	0	1539960222.139
-8.6766848	-3.466845746	-3.311328076	-0.061035156	-0.24414062	-0.12207031	2.231079074	-8.90517572	0.60651857	-0.12207031	0.30517578	0	2.01096196	9.928002700000002	2.3208007200000003	0	0.061035156	0	-9.73898912	-0.2344726538	0.6806884980000001	0	0	0	0.30385742800000004	9.76411142	2.15571286	0	0	-0.061035156	1.1424560700000002	9.6983152	-0.49526367800000004	0	0	0	1539960222.179
-8.628832968000001	-3.4441162140000006	-3.2706542540000005	-0.061035156	0	-0.061035156	2.097094748	-8.900390380000001	0.647192392	-0.12207031	0.18310547	0	1.9547363220000002	9.925610520000001	2.2801269960000004	0	-0.061035156	0	-9.74736322	-0.2643798822	0.686669928	0	-0.061035156	0	0.2942871106	9.8083741	2.211938498	0	-0.061035156	-0.061035156	1.1484375	9.73540036	-0.5203857428	0	0	0	1539960222.219
-8.6766848	-3.4823974640000004	-3.323291034	-0.061035156	-0.12207031	0	2.140161142	-8.90517572	0.47851562500000006	-0.24414062	0.18310547	0	2.04086911	9.962695680000001	2.22629393	-0.061035156	0	0.061035156	-9.734204074	-0.2344726538	0.6651367212000001	-0.12207031	-0.061035156	0	0.309838858	9.82871106	2.190405252	0	0	0	1.106567392	9.74138179	-0.5227783246000001	-0.061035156	0	0	1539960222.259
-8.657543930000001	-3.4656494600000003	-3.2874023560000003	-0.061035156	-0.12207031	0	2.140161142	-8.90517572	0.47851562500000006	-0.12207031	0.18310547	0.061035156	2.0169433900000002	9.95192842	2.2478271760000004	-0.061035156	0	0.061035156	-9.74736322	-0.2033691394	0.6806884980000001	-0.061035156	-0.061035156	0	0.309838858	9.82871106	2.190405252	0	0	0	1.143652356	9.7150634	-0.5562744110000001	0	0	0	1539960222.299
-8.653955072	-3.4728271760000005	-3.275439496	-0.061035156	-0.061035156	0	2.0193359620000004	-8.9326902	0.3732421924	0.12207031	0	0	1.9726807100000001	9.89809604	2.306445288	-0.061035156	0	0	-9.750951980000002	-0.192602536	0.69504393	-0.061035156	-0.061035156	-0.061035156	0.309838858	9.82871106	2.190405252	0	0	0	1.1017822480000001	9.72702626	-0.5431152356000001	0	0	0	1539960222.339
-8.644384980000002	-3.4548827880000004	-3.267065396	-0.061035156	-0.18310547	-0.061035156	2.0193359620000004	-8.9326902	0.3732421924	0.18310547	-0.30517578	-0.061035156	1.9810547120000002	9.91484424	2.251416034	-0.12207031	0	0	-9.750951980000002	-0.17944336060000002	0.7034179712000002	-0.061035156	-0.061035156	-0.061035156	0.27993163940000004	9.755737320000001	2.1485351440000002	0	0	0	1.108959964	9.737792932000001	-0.5598632788000001	0	-0.061035156	0	1539960222.379
-8.5917482	-3.4381347840000003	-3.2323730040000007	-0.061035156	-0.061035156	-0.061035156	2.153320288	-8.923120108	0.5036376800000001	-0.061035156	-0.30517578	-0.061035156	1.9427734620000003	9.90407698	2.2239013580000004	-0.18310547	0	0	-9.724634080000001	-0.22968750000000002	0.69504393	-0.061035156	0	-0.061035156	0.2811279254	9.71027806	2.1664795320000003	-0.061035156	0.12207031	0	1.076660144	9.724634080000001	-0.5526855432	0	-0.061035156	0	1539960222.419
-8.628832968000001	-3.4453125000000004	-3.2730469240000004	0	0	-0.061035156	2.27055661	-8.87766124	0.517993161	-0.24414062	0	-0.061035156	1.93439946	9.8418705	2.2203125000000004	-0.18310547	-0.061035156	0	-9.70310054	-0.24045410340000004	0.6675292932	-0.061035156	-0.12207031	-0.061035156	0.2823242212	9.709082068	2.185620108	-0.061035156	0.12207031	0.061035156	1.106567392	9.719848740000002	-0.5550781250000001	0	0	0	1539960222.459
-8.643188400000001	-3.4596679320000003	-3.293383786	0	-0.061035156	0	2.27055661	-8.87766124	0.517993161	-0.24414062	0.18310547	0	2.0659912140000003	9.87775908	2.2167236420000003	-0.18310547	0.12207031	-0.061035156	-9.743774460000001	-0.2177246106	0.686669928	-0.061035156	-0.12207031	0	0.16389160340000003	9.74736322	2.1569091460000003	0	0.18310547	0.061035156	1.1125488220000002	9.734204074	-0.5873779254	0	-0.061035156	0	1539960222.499
-8.67788089	-3.4166014400000004	-3.2874023560000003	0	-0.12207031	0	2.25261232	-8.83698732	0.6675292932	-0.18310547	0	0.061035156	2.013354532	9.902880399999999	2.1341797120000003	-0.24414062	-0.061035156	0	-9.81914038	-0.193798822	0.7799804712000001	-0.12207031	-0.061035156	-0.061035156	0.2763427716	9.737792932000001	2.1305908540000003	-0.061035156	0.061035156	0.061035156	1.1651855432	9.733007788	-0.5849853534	0	-0.061035156	0	1539960222.539
-8.6599366	-3.371142572	-3.2479248200000006	-0.061035156	0.061035156	-0.061035156	2.153320288	-9.000878894000001	0.5909667932	-0.061035156	-0.30517578	-0.12207031	1.870996106	9.82751448	2.154516574	-0.24414062	-0.12207031	0.061035156	-9.79880342	-0.22849121400000003	0.83022464	-0.061035156	0	0	0.41511232	9.729418930000001	2.14973143	0	-0.061035156	0	1.272851538	9.71625998	-0.5873779254	-0.061035156	-0.061035156	0	1539960222.579
-8.741284440000001	-3.379516574	-3.4058349640000003	-0.061035156	-0.12207031	-0.12207031	2.13178714	-9.09060054	0.45339357	0	-0.4272461	-0.18310547	1.915258786	9.77966304	2.1712646760000003	-0.061035156	-0.12207031	-0.061035156	-9.810766280000001	-0.211743161	0.8254394568000001	-0.061035156	0	-0.061035156	0.41511232	9.729418930000001	2.14973143	0	0	-0.061035156	1.221411142	9.729418930000001	-0.56823732	0	0	0	1539960222.619
-8.641992212	-3.3771241	-3.2586913940000004	-0.061035156	-0.30517578	-0.12207031	2.27653804	-8.99728984	0.5203857428	-0.061035156	0	-0.12207031	1.9894287140000002	9.80598192	2.2083496400000002	0.12207031	0.12207031	-0.061035156	-9.7748777	-0.1985839856	0.811083966	-0.061035156	0.061035156	-0.061035156	0.41511232	9.729418930000001	2.14973143	0	0	-0.061035156	1.179541034	9.754540740000001	-0.592163089	0	0	0	1539960222.659
-8.62045926	-3.39746106	-3.1952880400000003	-0.061035156	0.12207031	-0.12207031	2.23227536	-8.886035340000001	0.539526358	-0.12207031	0.18310547	-0.061035156	1.9942138580000002	9.82990764	2.2167236420000003	0.061035156	0.061035156	-0.061035156	-9.718652160000001	-0.24763183900000002	0.717773462	-0.061035156	0.061035156	-0.061035156	0.2560058606	9.721044928000001	2.136572284	0	0	-0.061035156	1.1352783540000002	9.72822284	-0.5802001800000001	-0.061035156	0	0	1539960222.699
-8.713769568	-3.4142089660000003	-3.293383786	-0.061035156	-0.18310547	-0.12207031	2.239453076	-8.85493161	0.5634521466	-0.12207031	0	-0.12207031	1.96669928	9.838280760000002	2.24663089	0	0	-0.061035156	-9.73540036	-0.21652832460000004	0.6902587860000001	-0.061035156	0	-0.061035156	0.2237060504	9.680371106	2.141357428	0	0.061035156	-0.12207031	1.168774411	9.72822284	-0.6292480432	0	0	-0.061035156	1539960222.739
-8.616870108	-3.5003417540000004	-3.202465854	-0.061035156	-0.061035156	-0.12207031	2.3626709260000003	-8.959009080000001	0.573022464	-0.18310547	0.12207031	-0.12207031	2.054028354	9.8418705	2.3387451080000004	-0.18310547	0.061035156	0	-9.73540036	-0.21652832460000004	0.6902587860000001	-0.061035156	0	-0.061035156	0.2237060504	9.680371106	2.141357428	0	0.061035156	-0.12207031	1.1651855432	9.69592302	-0.6507812500000001	0	0	-0.061035156	1539960222.779
-8.653955072	-3.5111084260000003	-3.257495108	-0.061035156	-0.18310547	-0.061035156	2.668920926	-8.882446580000002	0.5227783246000001	-0.12207031	0.12207031	-0.18310547	2.063598642	9.868188400000001	2.45	-0.24414062	0	0.12207031	-9.70310054	-0.2260986322	0.5909667932	-0.061035156	0	0	0.20576172120000003	9.72224092	2.1664795320000003	0	0	-0.12207031	1.2321777160000003	9.712670926000001	-0.6148925720000001	0	0	-0.061035156	1539960222.819
-8.67070288	-3.494360324	-3.1952880400000003	-0.061035156	-0.18310547	0	2.668920926	-8.882446580000002	0.5227783246000001	0.12207031	0	-0.30517578	2.0743652160000003	9.834692000000002	2.47392572	-0.18310547	-0.061035156	0.061035156	-9.700707968000001	-0.2260986322	0.57421875	-0.061035156	-0.061035156	-0.061035156	0.2069580072	9.70429712	2.124609424	-0.061035156	0.061035156	0	1.27524411	9.723437500000001	-0.5849853534	-0.061035156	0	0	1539960222.859
-8.64558107	-3.4656494600000003	-3.1761474640000005	-0.061035156	0	-0.061035156	2.702417032	-8.90517572	0.5227783246000001	0.24414062	-0.12207031	-0.4272461	2.094702176	9.80957068	2.4488037140000003	-0.12207031	0	0	-9.72822284	-0.23327636780000002	0.6328369110000001	0	-0.061035156	-0.061035156	0.14833984620000001	9.7318116	2.15571286	-0.061035156	0.061035156	0	1.29558107	9.70310054	-0.6053222644	-0.061035156	0	0	1539960222.899
-8.680273560000002	-3.535034146	-3.158203076	0	0	0	2.7131836060000003	-8.93029802	0.46655273560000005	0.12207031	-0.061035156	-0.48828125	2.118627896	9.8418705	2.3172119600000003	-0.061035156	-0.061035156	0.061035156	-9.749755890000001	-0.2607910144	0.6615478240000001	0	-0.061035156	-0.061035156	0.1447509784	9.760522660000001	2.19399411	0	0.061035156	0	1.2058593750000002	9.71147464	-0.5981445288	-0.061035156	0	0	1539960222.939
-8.65874002	-3.5158935700000002	-3.180932608	-0.061035156	-0.12207031	0	2.6940429320000003	-8.85373552	0.35649413939999997	0	0.061035156	-0.5493164	2.100683606	9.82871106	2.253808606	-0.061035156	-0.061035156	0.061035156	-9.721044928000001	-0.2572021466	0.6627441100000001	0	-0.12207031	-0.061035156	0.1866210962	9.73540036	2.1604980040000004	0	0	0	1.1807373200000002	9.729418930000001	-0.593359375	-0.061035156	0.061035156	0	1539960222.979
-8.637207068	-3.5338378600000007	-3.15461412	-0.061035156	-0.061035156	0	2.61867662	-8.78554712	0.31342773560000003	-0.12207031	0.18310547	-0.61035156	2.031298822	9.80957068	2.2980712860000003	-0.061035156	0	0.061035156	-9.765307608	-0.25839844240000004	0.6675292932	0	-0.12207031	-0.061035156	0.1878173822	9.743774460000001	2.172460962	0	0	0	1.1807373200000002	9.725830072	-0.5622558606000001	-0.061035156	0.061035156	0	1539960223.019
-8.686254892000001	-3.5517822480000003	-3.17495108	0	-0.12207031	0	2.496655252	-8.790332068	0.32180175720000004	-0.12207031	0.24414062	-0.6713867	1.9858398560000001	9.840673920000002	2.3746337860000004	-0.061035156	0	0.061035156	-9.778466754	-0.26677246400000004	0.6651367212000001	0	-0.061035156	-0.061035156	0.25839844240000004	9.791625900000001	2.183227536	0.061035156	0	0	1.1316894568000002	9.718652160000001	-0.5622558606000001	-0.061035156	0	0	1539960223.059
-8.65515126	-3.521875	-3.122314496	0	-0.061035156	0	2.3925780760000004	-8.828613220000001	0.339746106	-0.061035156	-0.061035156	-0.5493164	2.0145507200000004	9.852636780000001	2.4583741	-0.061035156	0	0.061035156	-9.796411240000001	-0.27993163940000004	0.7034179712000002	0	0	-0.061035156	0.30744628600000007	9.76770018	2.211938498	0	0	0	1.1424560700000002	9.7318116	-0.5502929712000001	-0.061035156	0	0	1539960223.099
-8.67189946	-3.4883788940000002	-3.1474366000000003	0	-0.12207031	-0.061035156	2.424877896	-8.783154254000001	0.35649413939999997	-0.12207031	-0.061035156	-0.36621094	1.963110324	9.8418705	2.47871106	-0.061035156	0	0	-9.796411240000001	-0.29069824280000006	0.724951178	0	0	-0.061035156	0.32180175720000004	9.756933606	2.186816394	-0.061035156	0.061035156	0	1.159204074	9.73540036	-0.540722644	-0.061035156	-0.061035156	0	1539960223.139
-8.62045926	-3.50393071	-3.0553222840000003	0.061035156	-0.061035156	-0.061035156	2.48229982	-8.80947284	0.4342529254	-0.18310547	0	-0.24414062	1.987036142	9.81196286	2.48588858	-0.061035156	0	-0.061035156	-9.77368161	-0.3194091754	0.7273437500000001	0	0.061035156	-0.061035156	0.3026611322	9.723437500000001	2.1760498200000002	-0.061035156	0.061035156	0	1.1580077880000001	9.7401857	-0.534741214	-0.061035156	-0.061035156	0	1539960223.179
-8.674292032	-3.512304712	-3.1175292540000004	0.061035156	0.061035156	-0.061035156	2.5098144959999997	-8.83698732	0.5096191394	-0.12207031	0.061035156	-0.061035156	2.0145507200000004	9.796411240000001	2.45598143	-0.061035156	-0.061035156	-0.061035156	-9.770092752000002	-0.3289794928	0.693847644	0	0	-0.061035156	0.26318359620000004	9.72224092	2.19997554	0	0.061035156	-0.061035156	1.128100589	9.73061502	-0.5598632788000001	-0.061035156	-0.061035156	0	1539960223.218
-8.69702176	-3.514697284	-3.1007812500000003	0.12207031	-0.12207031	-0.061035156	2.527758786	-8.80947284	0.5778076080000001	-0.061035156	-0.061035156	0	2.0659912140000003	9.78444838	2.42607428	-0.061035156	0	-0.061035156	-9.76291484	-0.2823242212	0.6818847840000001	0	0.061035156	-0.061035156	0.25839844240000004	9.72702626	2.186816394	-0.061035156	0.061035156	0	1.1125488220000002	9.72224092	-0.5359375000000001	-0.061035156	-0.12207031	0	1539960223.258
-8.686254892000001	-3.4931639400000005	-3.0804442900000004	0.061035156	0	-0.061035156	2.5337402160000004	-8.86330571	0.570629892	0.061035156	-0.36621094	-0.061035156	2.10546875	9.81555162	2.404541034	-0.061035156	0	-0.061035156	-9.73898912	-0.31701660340000004	0.6292480432	0	0	-0.061035156	0.19499511780000003	9.72224092	2.159301718	0	0.061035156	0	1.2154297120000002	9.725830072	-0.534741214	-0.061035156	-0.061035156	0	1539960223.299
-8.72453624	-3.458471646	-3.1199219240000007	0	-0.061035156	-0.061035156	2.6844726440000004	-8.844164840000001	0.5514892572000001	0.18310547	-0.48828125	0	2.076757788	9.801196580000001	2.369848642	-0.061035156	-0.061035156	0	-9.72822284	-0.3194091754	0.619677716	0	0	-0.061035156	0.1806396466	9.721044928000001	2.173657248	-0.061035156	0.061035156	0	1.2549072479999999	9.724634080000001	-0.5096191394	-0.061035156	-0.061035156	0	1539960223.338
-8.680273560000002	-3.466845746	-3.0768554320000003	0	-0.061035156	-0.061035156	2.78017572	-8.783154254000001	0.54191893	0.12207031	-0.4272461	0.061035156	2.101879892	9.80957068	2.360278354	-0.061035156	-0.061035156	0	-9.733007788	-0.31342773560000003	0.6244628600000001	0	0	-0.061035156	0.22849121400000003	9.72702626	2.180834964	-0.061035156	0.061035156	0	1.240551718	9.721044928000001	-0.500048822	-0.061035156	-0.061035156	0	1539960223.378
-8.689843750000001	-3.4632567900000004	-3.0768554320000003	0	0	-0.061035156	2.860327176	-8.77358426	0.4426269568000001	0.12207031	-0.24414062	0.061035156	2.050439496	9.79880342	2.368652356	0	0	0	-9.73659694	-0.3289794928	0.61848143	0	0	-0.061035156	0.24404297120000001	9.701904254	2.168872104	0	0	-0.061035156	1.24294429	9.725830072	-0.49885253600000007	-0.061035156	-0.061035156	0	1539960223.418
-8.69223642	-3.47163089	-3.0876221040000003	0	-0.061035156	-0.061035156	2.860327176	-8.74606929	0.35649413939999997	0.18310547	-0.12207031	0.061035156	1.9978027160000003	9.796411240000001	2.3889892180000003	0	0	0	-9.73061502	-0.34453125	0.6089111420000001	0	0	-0.061035156	0.1866210962	9.733007788	2.1844238220000003	0	0.061035156	-0.061035156	1.2907959260000001	9.72224092	-0.515600589	-0.061035156	-0.061035156	0	1539960223.458
-8.66950679	-3.48957518	-3.051733426	0	0.061035156	-0.061035156	2.872290036	-8.752050720000002	0.34094239200000004	0.18310547	-0.12207031	0.061035156	2.007373004	9.82990764	2.368652356	0	-0.12207031	0	-9.73061502	-0.34453125	0.6089111420000001	0	0	-0.061035156	0.1866210962	9.733007788	2.1844238220000003	0	0	-0.061035156	1.268066394	9.725830072	-0.5275634784000001	-0.061035156	0	0	1539960223.498
-8.64558107	-3.5326415740000003	-3.063696286	0	0	-0.061035156	2.810082968	-8.72214357	0.2978759784	0.12207031	-0.18310547	0	2.054028354	9.790429712	2.400952176	0	0	0	-9.74257788	-0.33854982	0.571826178	0	0	0	0.22490234620000002	9.719848740000002	2.168872104	0	-0.061035156	-0.061035156	1.235766574	9.724634080000001	-0.5036376800000001	-0.061035156	-0.061035156	0	1539960223.538
-8.69223642	-3.512304712	-3.0804442900000004	-0.061035156	0.061035156	-0.061035156	2.872290036	-8.68745108	0.2189208966	0.12207031	-0.12207031	0	2.03488768	9.80478534	2.3925780760000004	-0.061035156	-0.061035156	-0.061035156	-9.753344748	-0.33017577880000004	0.5825927716	-0.061035156	0	0	0.2189208966	9.723437500000001	2.191601538	0	0	-0.061035156	1.276440396	9.733007788	-0.5084228534	0	-0.061035156	0	1539960223.578
-8.710180710000001	-3.521875	-3.210839856	-0.061035156	0	-0.12207031	2.872290036	-8.686254892000001	0.2811279254	0	-0.061035156	-0.061035156	2.0193359620000004	9.790429712	2.4404297120000003	-0.061035156	-0.061035156	-0.061035156	-9.79401857	-0.3014648462	0.5969482428	0	0	0	0.18422851440000002	9.75214856	2.127001996	0	0	-0.061035156	1.27763678	9.7150634	-0.517993161	-0.061035156	0	0	1539960223.618
-8.675488220000002	-3.58288588	-3.1151367800000003	-0.12207031	-0.12207031	-0.061035156	2.828027356	-8.719750900000001	0.30625	-0.12207031	0	-0.061035156	2.00258786	9.82751448	2.442822284	0	0	-0.061035156	-9.79401857	-0.3349609424	0.5634521466	-0.061035156	0.061035156	-0.061035156	0.2045654254	9.791625900000001	2.144946286	0	-0.061035156	-0.061035156	1.191503894	9.7485598	-0.5072265576	-0.061035156	-0.061035156	0	1539960223.658
-8.62524411	-3.5649413940000003	-3.019433606	-0.061035156	0.061035156	-0.061035156	2.7765869600000004	-8.735302520000001	0.287109375	-0.18310547	0	0	2.0253173920000003	9.847851440000001	2.43803714	0	0	-0.061035156	-9.7401857	-0.324194339	0.515600589	-0.061035156	0.061035156	-0.061035156	0.23327636780000002	9.758129892000001	2.185620108	0	0	-0.061035156	1.256103534	9.74736322	-0.46774902160000004	-0.061035156	-0.061035156	-0.061035156	1539960223.699
-8.628832968000001	-3.58049321	-3.1139403960000003	-0.061035156	0.061035156	-0.061035156	2.7586425720000003	-8.76401358	0.3756347644	-0.18310547	0.061035156	0.061035156	2.094702176	9.82392572	2.42607428	0	0.061035156	-0.061035156	-9.7401857	-0.324194339	0.515600589	-0.061035156	0.061035156	-0.061035156	0.23327636780000002	9.758129892000001	2.185620108	0	0	-0.061035156	1.2477295320000001	9.73061502	-0.49765625	0	0	0	1539960223.738
-8.66950679	-3.6307373200000006	-3.0828369600000003	0.061035156	0	-0.061035156	2.798120108	-8.7795652	0.500048822	-0.24414062	0.18310547	0.061035156	2.118627896	9.83110324	2.4583741	0	0.12207031	-0.061035156	-9.777270468000001	-0.32539062500000004	0.5191894568000001	-0.061035156	0	-0.061035156	0.1124511682	9.75214856	2.1509277160000004	-0.061035156	0	-0.061035156	1.1627929712000002	9.70310054	-0.5203857428	-0.061035156	-0.061035156	-0.061035156	1539960223.779
-8.595336960000001	-3.611596646	-3.10317392	0	0	-0.061035156	2.7634277160000003	-8.85493161	0.5526855432	-0.18310547	0.18310547	0.061035156	2.0887207460000004	9.86699182	2.44401857	-0.061035156	0	-0.061035156	-9.77368161	-0.339746106	0.4892822284000001	-0.061035156	0	-0.061035156	0.1387695288	9.756933606	2.191601538	-0.061035156	0	-0.061035156	1.2441405760000002	9.724634080000001	-0.4904785144	0	0	0	1539960223.818
-8.63122554	-3.611596646	-3.12351088	-0.061035156	0.061035156	-0.061035156	2.746679712	-8.871679712	0.6101074280000001	-0.061035156	0.12207031	0	2.03488768	9.845459260000002	2.3973632200000004	0	0	-0.061035156	-9.77368161	-0.339746106	0.4892822284000001	-0.061035156	0	-0.061035156	0.1387695288	9.756933606	2.191601538	-0.061035156	0	-0.061035156	1.168774411	9.750951980000002	-0.49765625	-0.061035156	0	0	1539960223.858
-8.62285144	-3.5888672120000003	-3.1151367800000003	-0.061035156	0	-0.061035156	2.710791034	-8.83220198	0.594555661	0	0.12207031	0.061035156	1.967895468	9.8334964	2.3937744600000004	0	0.12207031	-0.061035156	-9.8083741	-0.34094239200000004	0.5120117212	-0.061035156	0.061035156	0	0.1447509784	9.712670926000001	2.1604980040000004	-0.061035156	0.061035156	-0.061035156	1.138867212	9.718652160000001	-0.5060302716	0	-0.061035156	0	1539960223.898
-8.6515625	-3.5792969240000003	-3.116332968	0	0.12207031	-0.061035156	2.795727536	-8.838183606000001	0.492871106	0	0.061035156	0.061035156	1.8602295320000002	9.810766280000001	2.337548822	0	0	0	-9.786840560000002	-0.3529052716	0.48330077880000005	-0.061035156	0.061035156	0	0.1495361322	9.789233426000001	2.168872104	-0.061035156	0.061035156	-0.061035156	1.2632812500000001	9.72702626	-0.48090820680000007	-0.061035156	0	0	1539960223.938
-8.6599366	-3.56613768	-3.1905028960000004	-0.061035156	0	-0.061035156	2.795727536	-8.838183606000001	0.492871106	0	0.12207031	0.061035156	1.9140625000000002	9.865796220000002	2.34113768	0.061035156	0	-0.12207031	-9.7748777	-0.3337646466	0.47253417540000003	-0.12207031	0.061035156	-0.061035156	0.1268066394	9.80598192	2.205957068	-0.061035156	0.061035156	-0.061035156	1.191503894	9.7485598	-0.46655273560000005	-0.061035156	0	0	1539960223.978
-8.612085160000001	-3.60202626	-3.1916992800000004	0	0.061035156	-0.061035156	2.769409146	-8.847753894	0.4342529254	0	0.061035156	0	1.9966064300000002	9.87895468	2.396167032	0.061035156	0.12207031	-0.12207031	-9.77248552	-0.34213867800000003	0.419897464	-0.12207031	0.061035156	-0.061035156	0.09211425720000001	9.75214856	2.2071533540000003	-0.061035156	0.061035156	-0.061035156	1.161596646	9.73659694	-0.47971191100000005	0	-0.061035156	0	1539960224.018
-8.609692392	-3.6056152160000003	-3.1952880400000003	0	0	-0.061035156	2.7526612400000006	-8.81066893	0.43664550720000006	0	0	0	1.987036142	9.85742212	2.433251996	0	0.061035156	-0.061035156	-9.7401857	-0.32060547120000005	0.37084961060000005	-0.12207031	0.061035156	-0.061035156	0.028710937500000002	9.67080072	2.205957068	-0.061035156	0.061035156	-0.061035156	1.2309814300000002	9.737792932000001	-0.49645996400000003	0	-0.061035156	0	1539960224.058
-8.5582518	-3.617578076	-3.158203076	0	0	-0.061035156	2.7323242800000003	-8.815454074	0.3959716754	0	0	-0.061035156	1.988232428	9.782055710000002	2.436840854	0	0	-0.061035156	-9.74257788	-0.35529785340000003	0.346923822	0	0.061035156	0	0.03828125	9.63371556	2.22629393	-0.061035156	0.061035156	-0.061035156	1.235766574	9.73898912	-0.5096191394	-0.061035156	0	-0.061035156	1539960224.098
-8.59055162	-3.643896466	-3.170166034	0	0.12207031	0	2.775390576	-8.85373552	0.3935791034	0.18310547	0.061035156	-0.12207031	2.001391574	9.75214856	2.365063498	0	-0.061035156	-0.061035156	-9.76291484	-0.37683107	0.33615722840000006	-0.061035156	0.061035156	0.061035156	0.08732910340000001	9.7150634	2.222705072	-0.061035156	0	0	1.19270018	9.718652160000001	-0.49645996400000003	0	-0.061035156	0	1539960224.138
-8.62763678	-3.637915036	-3.180932608	0.061035156	0.061035156	0	2.674902356	-8.8046875	0.46535643000000004	0.061035156	-0.061035156	-0.061035156	2.0289062500000004	9.849048020000001	2.3028564300000003	0	0	0	-9.8083741	-0.30385742800000004	0.381616214	-0.061035156	0.061035156	0.061035156	0.07895508180000001	9.82751448	2.16408696	-0.061035156	-0.061035156	0	1.240551718	9.733007788	-0.47492675720000005	-0.061035156	-0.061035156	0	1539960224.178
-8.62763678	-3.5553711060000004	-3.25151358	0	0.061035156	-0.061035156	2.7610351440000005	-8.74606929	0.45100097840000003	0	0	0.061035156	1.9571288940000002	9.90766574	2.229882788	0	-0.12207031	0	-9.80478534	-0.26318359620000004	0.3971679712	-0.12207031	0.061035156	0	0.14235839660000002	9.8251223	2.140161142	-0.061035156	-0.061035156	0	1.2010742212	9.72822284	-0.5144042932	0	0	0	1539960224.218
-8.61567392	-3.611596646	-3.2682617800000004	0	-0.061035156	-0.061035156	2.719165036	-8.7030027	0.34572753600000006	0	0.12207031	0	1.9547363220000002	9.902880399999999	2.2621826080000003	0	0	0	-9.81196286	-0.230883786	0.37084961060000005	-0.061035156	0.061035156	-0.061035156	0.12321777160000001	9.759326080000001	2.1521240020000003	0	0	-0.061035156	1.223803714	9.7401857	-0.48090820680000007	0	-0.061035156	0	1539960224.258
-8.5917482	-3.62714856	-3.23356929	0	-0.061035156	-0.061035156	2.6198730040000004	-8.752050720000002	0.33615722840000006	0.061035156	-0.12207031	-0.061035156	1.9212402160000002	9.861010880000002	2.3160155760000003	0	0.061035156	-0.061035156	-9.778466754	-0.27395019960000005	0.32778320680000006	-0.061035156	0.061035156	-0.061035156	0.03947753894	9.72224092	2.191601538	-0.061035156	0.061035156	-0.061035156	1.221411142	9.7318116	-0.45339357	0	-0.061035156	0	1539960224.298
-8.565429712	-3.6080077880000005	-3.2634764400000003	0	0	-0.061035156	2.5899658540000003	-8.77358426	0.41870117800000006	0.061035156	-0.18310547	0	1.886547824	9.849048020000001	2.3208007200000003	0	-0.061035156	0	-9.76411142	-0.3158203076	0.265576178	-0.061035156	0.061035156	-0.061035156	0.02153320288	9.70310054	2.211938498	-0.061035156	0.061035156	-0.061035156	1.2094482428000002	9.737792932000001	-0.4378417932	0	-0.061035156	0	1539960224.338
-8.572607428000001	-3.6415038940000004	-3.18332518	0.061035156	0.061035156	0	2.6497802520000002	-8.80947284	0.45578614200000006	0.061035156	-0.12207031	0.061035156	1.9726807100000001	9.8263179	2.319604532	0	-0.061035156	-0.061035156	-9.746167032	-0.2811279254	0.23327636780000002	0	0	0	0.04306640576	9.713867212	2.2107422120000004	-0.061035156	0	-0.061035156	1.1986816100000002	9.734204074	-0.48808594240000003	-0.061035156	-0.061035156	-0.061035156	1539960224.378
-8.531933606	-3.6056152160000003	-3.202465854	0	0.12207031	0	2.7311278960000003	-8.846557608000001	0.6017333966	0	-0.12207031	-0.061035156	1.96669928	9.852636780000001	2.318408246	0	0	-0.061035156	-9.721044928000001	-0.285913089	0.2189208966	0	0	0	0.015551758180000002	9.733007788	2.19997554	0	0	0	1.2632812500000001	9.72702626	-0.501245108	0	-0.061035156	0	1539960224.418
-8.571411240000002	-3.6486816100000006	-3.255102536	0	0.18310547	-0.061035156	2.7311278960000003	-8.828613220000001	0.5502929712000001	-0.12207031	0.061035156	-0.061035156	1.94636232	9.87775908	2.27055661	0	-0.061035156	0	-9.785644568	-0.28471679320000004	0.23686523560000003	0	0	0	0.0095703125	9.77248552	2.165283246	0	0	0	1.2309814300000002	9.718652160000001	-0.5215820288	-0.061035156	0	0	1539960224.458
-8.612085160000001	-3.6355224640000006	-3.37473143	0	-0.12207031	-0.061035156	2.624658246	-8.80588408	0.4486083966	0	0	-0.061035156	1.9415771760000002	9.9100589	2.2203125000000004	-0.061035156	-0.12207031	0.061035156	-9.744970746000002	-0.27275390380000003	0.2392578076	0	0	-0.061035156	0.050244139400000006	9.76171875	2.16767572	0	-0.061035156	0	1.223803714	9.69472644	-0.5060302716	0	-0.061035156	0	1539960224.498
-8.576196580000001	-3.649877896	-3.2323730040000007	0	-0.061035156	0	2.598339856	-8.75922824	0.4342529254	0.12207031	-0.18310547	-0.12207031	1.9427734620000003	9.88613318	2.245434604	-0.061035156	-0.061035156	0.061035156	-9.7401857	-0.26796875000000003	0.21054687500000002	0	0	-0.061035156	0.027514648560000004	9.697119110000001	2.140161142	-0.061035156	0	0	1.2154297120000002	9.74257788	-0.4689453076	-0.061035156	-0.061035156	0	1539960224.538
-8.52595198	-3.6056152160000003	-3.255102536	-0.061035156	0	-0.061035156	2.6497802520000002	-8.777173020000001	0.4605712860000001	0.12207031	-0.12207031	-0.061035156	1.9367920320000003	9.82751448	2.211938498	-0.061035156	-0.061035156	0.061035156	-9.759326080000001	-0.2895019568	0.2045654254	0	-0.061035156	0	-0.00478515625	9.671997300000001	2.14973143	-0.061035156	0	0	1.211840854	9.7150634	-0.4844970746000001	0	-0.061035156	0	1539960224.579
-8.537914840000001	-3.643896466	-3.237158246	0	-0.061035156	-0.061035156	2.65935054	-8.77238768	0.45339357	0	0	-0.061035156	1.9212402160000002	9.82392572	2.1664795320000003	-0.061035156	-0.12207031	0	-9.76411142	-0.27873535340000005	0.21652832460000004	0	-0.061035156	0	0.03349609424	9.7066893	2.1760498200000002	0	-0.061035156	0	1.234570288	9.71027806	-0.492871106	0	-0.061035156	0	1539960224.618
-8.55107428	-3.617578076	-3.28022464	-0.061035156	0	-0.061035156	2.6079101440000003	-8.774780252000001	0.45339357	-0.061035156	-0.061035156	-0.12207031	1.965502896	9.82272914	2.1509277160000004	0	-0.061035156	0	-9.77248552	-0.2811279254	0.2237060504	0	-0.061035156	0	0.01076660144	9.725830072	2.2167236420000003	-0.061035156	-0.061035156	0	1.3063476440000001	9.719848740000002	-0.4892822284000001	-0.061035156	0	-0.061035156	1539960224.658
-8.58815944	-3.6295410340000003	-3.3101317900000002	-0.061035156	0	-0.061035156	2.7072021760000005	-8.78554712	0.37802735600000004	0	0.18310547	-0.061035156	1.9571288940000002	9.863403060000001	2.15571286	0	-0.061035156	0.061035156	-9.77607428	-0.27993163940000004	0.2452392572	0.061035156	-0.12207031	0	0.01076660144	9.7485598	2.178442392	-0.061035156	-0.061035156	0	1.222607428	9.71745607	-0.500048822	0	0	0	1539960224.698
-8.565429712	-3.6307373200000006	-3.2682617800000004	-0.061035156	-0.12207031	-0.061035156	2.55288089	-8.78435054	0.5036376800000001	-0.18310547	0.061035156	-0.061035156	1.9164550720000002	9.889721940000001	2.141357428	0	-0.12207031	0.061035156	-9.81196286	-0.2895019568	0.2895019568	0	-0.061035156	0	0.10168457460000001	9.82751448	2.1341797120000003	-0.061035156	-0.12207031	-0.061035156	1.199877896	9.705493210000002	-0.534741214	0	-0.061035156	0	1539960224.738
-8.541503894	-3.6750000000000003	-3.24433606	-0.061035156	0	-0.061035156	2.6581542540000003	-8.756836060000001	0.43066405760000004	-0.24414062	0	0	1.9212402160000002	9.91364766	2.16767572	0.061035156	-0.12207031	-0.061035156	-9.81315944	-0.250024411	0.2895019568	0	-0.061035156	0	0.19140625	9.782055710000002	2.1760498200000002	0	0	-0.12207031	1.2154297120000002	9.72822284	-0.5263671924000001	-0.061035156	0.061035156	-0.061035156	1539960224.778
-8.5917482	-3.665429712	-3.3005616	-0.061035156	-0.12207031	-0.061035156	2.5636474640000007	-8.766406250000001	0.24045410340000004	0	-0.18310547	0.061035156	2.018139676	9.864599640000002	2.229882788	0.061035156	0	-0.061035156	-9.78444838	-0.2524169928	0.2619873004	0	-0.061035156	0	0.1256103534	9.71745607	2.16408696	0	0	-0.12207031	1.207055661	9.712670926000001	-0.5072265576	0	0	-0.061035156	1539960224.818
-8.53073732	-3.6702148560000003	-3.257495108	-0.12207031	-0.12207031	-0.061035156	2.5720214660000003	-8.815454074	0.4330566394	0.24414062	-0.36621094	0	2.02292482	9.835888579999999	2.31481929	0	0	-0.061035156	-9.7748777	-0.3002685504	0.2619873004	0	-0.061035156	0	0.06699218750000001	9.72822284	2.1485351440000002	0	0	-0.061035156	1.2106445288	9.7485598	-0.5203857428	0	0	0	1539960224.858
-8.54748552	-3.68098143	-3.24194339	-0.061035156	-0.061035156	-0.061035156	2.668920926	-8.7795652	0.648388678	0.061035156	-0.18310547	0.061035156	1.9858398560000001	9.869384980000001	2.3399413940000002	0	-0.12207031	-0.061035156	-9.789233426000001	-0.2763427716	0.287109375	0	-0.061035156	0	0.10168457460000001	9.765307608	2.192797824	-0.061035156	-0.061035156	-0.061035156	1.1723632788	9.713867212	-0.516796875	0	0	0	1539960224.898
-8.58217752	-3.685766574	-3.2311766200000003	0	-0.12207031	0	2.66174321	-8.8214357	0.5754150360000001	-0.12207031	-0.061035156	0.12207031	2.127001996	9.869384980000001	2.3160155760000003	-0.061035156	-0.061035156	0	-9.789233426000001	-0.22011719240000002	0.3026611322	0	-0.061035156	0	0.11005859620000001	9.75214856	2.165283246	-0.061035156	-0.061035156	-0.061035156	1.2010742212	9.724634080000001	-0.5335449280000001	0	0	0	1539960224.938
-8.545092752	-3.6307373200000006	-3.2706542540000005	-0.061035156	-0.061035156	-0.061035156	2.665332068	-8.880053420000001	0.5371337860000001	-0.061035156	-0.12207031	0	2.0935058900000003	9.87177716	2.312426718	-0.061035156	0	0	-9.777270468000001	-0.2536132788	0.269165036	0	-0.061035156	0	0.07058105432	9.750951980000002	2.121020468	-0.061035156	0	0	1.2034667932	9.73540036	-0.5275634784000001	0	0	0	1539960224.978
-8.548681610000001	-3.68098143	-3.255102536	-0.061035156	-0.12207031	-0.061035156	2.686865216	-8.82023912	0.5203857428	-0.061035156	-0.061035156	0	2.032495108	9.86699182	2.250219748	-0.12207031	-0.12207031	0	-9.782055710000002	-0.2619873004	0.28471679320000004	0	-0.061035156	0	0.07536621106000001	9.750951980000002	2.14973143	-0.061035156	0	0	1.223803714	9.71745607	-0.5371337860000001	0	0	0	1539960225.018
-8.58098143	-3.6618408540000003	-3.2562989200000003	-0.061035156	-0.12207031	0	2.6210692900000003	-8.81784694	0.4892822284000001	-0.061035156	-0.12207031	0.061035156	2.026513678	9.859814300000002	2.1796386780000003	-0.061035156	-0.12207031	0	-9.786840560000002	-0.2392578076	0.2942871106	-0.061035156	-0.061035156	0	0.10527343750000001	9.77368161	2.1700683900000004	0	-0.061035156	0	1.2178222840000001	9.719848740000002	-0.5514892572000001	0	0	0	1539960225.058
-8.553466754	-3.6427001800000003	-3.2323730040000007	-0.061035156	-0.061035156	-0.061035156	2.70600589	-8.81066893	0.5108154254	-0.061035156	-0.12207031	0	2.06120607	9.86699182	2.138964856	0	0	0	-9.770092752000002	-0.227294928	0.29667969240000003	0	-0.061035156	0	0.046655271600000006	9.73898912	2.140161142	0	0	0	1.2261962860000002	9.734204074	-0.5359375000000001	0	-0.061035156	0	1539960225.098
-8.5582518	-3.665429712	-3.2228027160000003	-0.061035156	0	-0.061035156	2.743090854	-8.833398560000001	0.5048339856	-0.061035156	0	0	2.0301025360000002	9.8514402	2.153320288	-0.061035156	0	0	-9.77607428	-0.22490234620000002	0.2954833966	0	-0.061035156	0	-0.011962890380000002	9.724634080000001	2.140161142	0	-0.061035156	-0.061035156	1.216625998	9.724634080000001	-0.5514892572000001	-0.061035156	0	0	1539960225.138
-8.565429712	-3.6714112400000003	-3.24433606	-0.061035156	-0.12207031	-0.061035156	2.668920926	-8.83698732	0.5108154254	-0.061035156	-0.061035156	-0.061035156	2.024121106	9.840673920000002	2.16408696	0	-0.061035156	0	-9.786840560000002	-0.23327636780000002	0.3026611322	0	-0.061035156	0	-0.011962890380000002	9.724634080000001	2.140161142	0	-0.061035156	-0.061035156	1.222607428	9.719848740000002	-0.5431152356000001	0	0	0	1539960225.178
-8.548681610000001	-3.6785887600000002	-3.2072509000000005	-0.061035156	-0.061035156	-0.061035156	2.6641358800000003	-8.81665036	0.517993161	0	-0.061035156	-0.061035156	2.039672824	9.858617720000002	2.185620108	0	0	0	-9.786840560000002	-0.23327636780000002	0.3026611322	0	-0.061035156	0	0.025122070680000004	9.72702626	2.142553714	0	-0.061035156	-0.061035156	1.1879150360000001	9.713867212	-0.5562744110000001	0	0	0	1539960225.218
-8.553466754	-3.6845702880000006	-3.198876996	-0.061035156	-0.061035156	-0.061035156	2.6150878600000005	-8.798706070000001	0.49645996400000003	0	0	-0.12207031	2.018139676	9.864599640000002	2.173657248	0	-0.061035156	0	-9.785644568	-0.2081542932	0.3146240216	0	-0.061035156	0	0.0657958966	9.753344748	2.142553714	0	0	-0.061035156	1.189111322	9.7401857	-0.5335449280000001	0	0	0	1539960225.258
-8.595336960000001	-3.6750000000000003	-3.2455322480000004	0	-0.061035156	-0.061035156	2.6126952880000003	-8.84057608	0.4868896466	0	0	-0.061035156	2.031298822	9.86699182	2.1975829680000003	0	-0.061035156	0	-9.80358876	-0.16987304320000002	0.308642572	0	-0.061035156	0	0.046655271600000006	9.754540740000001	2.115039038	0	0	-0.061035156	1.225	9.724634080000001	-0.5658447284000001	-0.061035156	-0.061035156	0	1539960225.298
-8.572607428000001	-3.7061035340000004	-3.2048584260000004	0	-0.061035156	-0.061035156	2.551684604	-8.839379892	0.47492675720000005	0.061035156	0	0	2.00856929	9.87895468	2.190405252	0	-0.061035156	0	-9.77248552	-0.2045654254	0.2918945288	0	-0.061035156	0	0.03828125	9.792822480000002	2.140161142	0	0	-0.061035156	1.214233426	9.72822284	-0.531152356	0	0	0	1539960225.338
-8.57978534	-3.6642334260000005	-3.2048584260000004	-0.061035156	-0.061035156	0	2.4990478240000003	-8.813061600000001	0.5024413940000001	0	-0.12207031	0	2.0468505400000003	9.91245108	2.20236821	-0.061035156	-0.061035156	0	-9.76171875	-0.1985839856	0.269165036	0	0	-0.061035156	0.03828125	9.792822480000002	2.140161142	0	0	-0.061035156	1.216625998	9.74257788	-0.5323486420000001	-0.061035156	0	0	1539960225.378
-8.59055162	-3.6845702880000006	-3.2048584260000004	0	-0.061035156	0	2.56723642	-8.81665036	0.4844970746000001	0	-0.061035156	0.061035156	2.060009784	9.87895468	2.227490216	-0.061035156	0	-0.061035156	-9.759326080000001	-0.18303222840000002	0.2990722644	0	-0.061035156	0	-0.03828125	9.729418930000001	2.09948732	0	0	-0.061035156	1.197485324	9.71027806	-0.5526855432	0	-0.061035156	0	1539960225.418
-8.56782248	-3.685766574	-3.213232428	0	-0.061035156	0	2.60671376	-8.815454074	0.46774902160000004	0	0	0.061035156	2.0480469240000003	9.85622554	2.209545926	-0.061035156	-0.12207031	0	-9.76171875	-0.1997802716	0.309838858	0	-0.061035156	0	0.01076660144	9.749755890000001	2.1030761780000002	0	-0.061035156	0	1.252514676	9.713867212	-0.5359375000000001	0	0	0	1539960225.458
-8.5917482	-3.6618408540000003	-3.1462402160000003	0	-0.061035156	0	2.6222655759999998	-8.8214357	0.477319339	0	-0.12207031	0	2.0923096040000004	9.868188400000001	2.16767572	-0.061035156	-0.061035156	0	-9.760522660000001	-0.18422851440000002	0.31342773560000003	0	-0.061035156	0	0.0478515625	9.76770018	2.118627896	0	-0.061035156	0	1.234570288	9.72702626	-0.5443115216000001	-0.061035156	0	0	1539960225.498
-8.589355432000001	-3.6295410340000003	-3.198876996	0	0.061035156	0	2.64140625	-8.814257788	0.44143066100000006	-0.061035156	-0.061035156	-0.061035156	2.077954074	9.87297374	2.159301718	-0.061035156	-0.061035156	0	-9.76171875	-0.1985839856	0.32539062500000004	0	-0.061035156	-0.061035156	0.01794433606	9.759326080000001	2.097094748	0	-0.061035156	0	1.225	9.721044928000001	-0.5467041034000001	-0.061035156	-0.061035156	0	1539960225.538
-8.62285144	-3.645092752	-3.237158246	-0.061035156	-0.12207031	0	2.646191394	-8.793920926	0.461767572	-0.12207031	0	0	2.0659912140000003	9.86699182	2.191601538	-0.061035156	-0.061035156	0	-9.789233426000001	-0.1878173822	0.3529052716	0	-0.061035156	-0.061035156	0.007177734620000001	9.758129892000001	2.104272464	0	-0.061035156	0	1.2537109620000002	9.70310054	-0.540722644	-0.061035156	-0.061035156	0	1539960225.578
-8.6001223	-3.6881591460000003	-3.1175292540000004	0	-0.061035156	0	2.6772949280000002	-8.81784694	0.45937500000000003	-0.12207031	0.061035156	0	2.050439496	9.87775908	2.2035644960000003	-0.061035156	-0.12207031	0	-9.77607428	-0.22849121400000003	0.37802735600000004	0.061035156	-0.12207031	-0.061035156	0.007177734620000001	9.758129892000001	2.104272464	0	-0.12207031	0	1.300366214	9.70310054	-0.5335449280000001	0	0	0	1539960225.618
-8.589355432000001	-3.652270468	-3.1773437500000004	-0.061035156	-0.061035156	-0.061035156	2.6485839660000003	-8.85373552	0.47373047120000006	-0.12207031	0.061035156	0	2.045654254	9.9016848	2.2203125000000004	0	-0.12207031	0	-9.786840560000002	-0.2452392572	0.37204589660000004	0	-0.061035156	-0.061035156	0.1399658246	9.795214660000001	2.146142572	0	-0.12207031	0	1.2788329680000001	9.72822284	-0.5227783246000001	-0.061035156	0	0	1539960225.658
-8.57978534	-3.7061035340000004	-3.1438476440000005	0	-0.12207031	0	2.6210692900000003	-8.827417032000001	0.49406739200000005	-0.061035156	0	-0.061035156	2.109057608	9.865796220000002	2.25859375	0	0	-0.061035156	-9.792822480000002	-0.227294928	0.37204589660000004	0	-0.061035156	-0.061035156	0.11843261780000001	9.72224092	2.10546875	0	0	-0.061035156	1.1807373200000002	9.73061502	-0.5251708966	0	0	0	1539960225.698
-8.58815944	-3.6797851440000002	-3.1199219240000007	0	-0.061035156	0	2.5995362400000004	-8.84057608	0.48330077880000005	-0.061035156	0.061035156	-0.061035156	2.0707763580000003	9.82272914	2.296875	-0.061035156	0	-0.061035156	-9.792822480000002	-0.211743161	0.3505126800000001	0	-0.061035156	-0.061035156	0.11843261780000001	9.72224092	2.10546875	-0.061035156	0	-0.061035156	1.2106445288	9.721044928000001	-0.5263671924000001	-0.061035156	0	0	1539960225.738
-8.575000000000001	-3.65944838	-3.131884784	0	-0.061035156	0	2.57680661	-8.82023912	0.47492675720000005	-0.061035156	0	-0.061035156	2.07915036	9.843066100000001	2.304052716	-0.061035156	-0.061035156	-0.061035156	-9.792822480000002	-0.211743161	0.3505126800000001	0	-0.061035156	-0.061035156	0.05861816394	9.705493210000002	2.095898462	0	0	0	1.199877896	9.734204074	-0.5215820288	-0.061035156	0	0	1539960225.778
-8.59055162	-3.645092752	-3.131884784	0	0	-0.061035156	2.5744139400000003	-8.825024460000002	0.43664550720000006	-0.061035156	0	-0.061035156	2.10546875	9.861010880000002	2.2478271760000004	-0.061035156	-0.061035156	0	-9.788037140000002	-0.21652832460000004	0.36845702880000003	0	-0.061035156	-0.061035156	0.0765625	9.76889676	2.136572284	-0.061035156	0	0	1.221411142	9.69951178	-0.5323486420000001	0	-0.061035156	0	1539960225.818
-8.618066394000001	-3.6642334260000005	-3.1378662140000007	0	-0.061035156	-0.061035156	2.573217752	-8.826220746	0.40434570680000004	0	0	-0.061035156	2.080346646	9.85622554	2.18203125	-0.061035156	-0.061035156	0	-9.778466754	-0.2344726538	0.37683107	-0.061035156	0	0	0.0765625	9.76889676	2.136572284	0	0	0	1.2441405760000002	9.7318116	-0.5455078076000001	-0.061035156	0	0	1539960225.858
-8.606103240000001	-3.6750000000000003	-3.1330810700000002	0	0	-0.061035156	2.5205810700000004	-8.81665036	0.43066405760000004	-0.061035156	0	0	2.044457968	9.846654860000001	2.19638678	0	-0.061035156	0	-9.789233426000001	-0.22011719240000002	0.37443847840000005	0	0	-0.061035156	0.08015136780000001	9.765307608	2.121020468	0	0	-0.061035156	1.240551718	9.71625998	-0.5287597644	0	-0.061035156	0	1539960225.898
-8.62763678	-3.6666259000000005	-3.124707068	0	-0.061035156	-0.061035156	2.471533246	-8.829809800000001	0.40554199280000003	-0.12207031	-0.061035156	0.061035156	2.0289062500000004	9.87536592	2.158105432	-0.061035156	-0.061035156	-0.061035156	-9.77607428	-0.2033691394	0.3505126800000001	0	0	-0.061035156	-0.01674804712	9.77128894	2.095898462	0	0	-0.061035156	1.2513183900000002	9.73659694	-0.5096191394	-0.061035156	0	0	1539960225.938
-8.59294429	-3.6714112400000003	-3.129492212	0	-0.061035156	-0.061035156	2.5098144959999997	-8.84296875	0.34812010800000004	-0.061035156	0.061035156	0	2.032495108	9.87775908	2.15571286	-0.061035156	-0.12207031	-0.061035156	-9.78444838	-0.227294928	0.3600830072	0	0	-0.061035156	-0.01674804712	9.77128894	2.095898462	0	-0.061035156	-0.061035156	1.23696286	9.7150634	-0.501245108	-0.061035156	-0.061035156	0	1539960225.978
-8.607299820000001	-3.6702148560000003	-3.09121106	0	-0.12207031	-0.061035156	2.5217773560000003	-8.82263179	0.3576904254	-0.061035156	-0.061035156	0.061035156	2.062402356	9.864599640000002	2.1796386780000003	0	0	-0.061035156	-9.7832518	-0.2392578076	0.3529052716	0	0	-0.061035156	0.023925780760000005	9.753344748	2.1138427520000005	0	0	-0.061035156	1.2704589660000003	9.72224092	-0.492871106	0	-0.061035156	0	1539960226.018
-8.60251448	-3.658251996	-3.0720702880000004	0	-0.061035156	-0.061035156	2.5540771760000003	-8.8214357	0.3600830072	-0.12207031	0	0.061035156	2.045654254	9.859814300000002	2.195190396	0	-0.061035156	-0.061035156	-9.76889676	-0.248828125	0.339746106	0	0	-0.061035156	0.007177734620000001	9.77128894	2.0576172120000003	0	0	-0.061035156	1.258496106	9.712670926000001	-0.5024413940000001	0	0	0	1539960226.058
-8.5917482	-3.65944838	-3.0744628600000006	0	-0.061035156	0	2.560058606	-8.8046875	0.37084961060000005	-0.12207031	0	0.061035156	2.058813498	9.9100589	2.222705072	-0.061035156	-0.18310547	-0.061035156	-9.77128894	-0.2775390576	0.34931639400000003	0	0	-0.061035156	0.007177734620000001	9.77128894	2.0576172120000003	0	-0.061035156	-0.061035156	1.21901857	9.723437500000001	-0.501245108	-0.061035156	-0.061035156	0	1539960226.098
-8.61328125	-3.667822284	-3.093603534	0	0	-0.061035156	2.5815917540000006	-8.84057608	0.34931639400000003	-0.061035156	0	0.061035156	2.159301718	9.8418705	2.2250976440000003	-0.061035156	-0.18310547	0	-9.792822480000002	-0.24045410340000004	0.346923822	0	-0.061035156	-0.061035156	0.08732910340000001	9.737792932000001	2.144946286	0.061035156	-0.061035156	-0.061035156	1.221411142	9.71147464	-0.5287597644	-0.061035156	0	0	1539960226.138
-8.61328125	-3.6821777160000004	-3.1139403960000003	0	-0.061035156	-0.061035156	2.569628894	-8.86091304	0.3182128894	-0.061035156	-0.061035156	0	2.154516574	9.80957068	2.233471646	0	0	0	-9.777270468000001	-0.230883786	0.33137207460000007	0	-0.061035156	-0.061035156	0.10886230040000001	9.749755890000001	2.095898462	0	-0.061035156	-0.061035156	1.2417480040000002	9.71027806	-0.515600589	-0.061035156	-0.061035156	-0.061035156	1539960226.178
-8.60371106	-3.6714112400000003	-3.1079589660000004	-0.061035156	-0.061035156	-0.061035156	2.5181884000000005	-8.82263179	0.2990722644	-0.061035156	-0.061035156	-0.061035156	2.051635782	9.834692000000002	2.253808606	0	0	0	-9.765307608	-0.2619873004	0.2990722644	0	0	-0.061035156	0.10886230040000001	9.749755890000001	2.095898462	-0.061035156	0.061035156	-0.061035156	1.2477295320000001	9.753344748	-0.49526367800000004	0	-0.061035156	0	1539960226.218
-8.606103240000001	-3.6833741	-3.092407248	-0.061035156	-0.061035156	-0.061035156	2.5074219240000004	-8.802294928000002	0.30385742800000004	-0.061035156	-0.061035156	0	2.04326178	9.85502896	2.256201178	-0.061035156	-0.061035156	-0.061035156	-9.76291484	-0.2607910144	0.2835205072	0	-0.061035156	-0.061035156	-0.03947753894	9.76770018	2.098291034	0	0.061035156	-0.061035156	1.2608886780000002	9.723437500000001	-0.5036376800000001	-0.061035156	-0.061035156	-0.061035156	1539960226.258
-8.61567392	-3.696533246	-3.0900146760000005	-0.061035156	-0.061035156	0	2.575610324	-8.828613220000001	0.3002685504	-0.12207031	0	0	2.0839355040000003	9.88613318	2.2239013580000004	-0.061035156	-0.061035156	0	-9.76291484	-0.2607910144	0.2835205072	0	-0.061035156	-0.061035156	-0.03947753894	9.76770018	2.098291034	0	-0.061035156	0	1.2608886780000002	9.712670926000001	-0.48330077880000005	-0.061035156	-0.061035156	-0.061035156	1539960226.298
-8.595336960000001	-3.7061035340000004	-3.05053714	-0.061035156	0.061035156	0	2.5851807100000004	-8.85373552	0.3194091754	-0.12207031	0	0	2.054028354	9.894507280000001	2.2083496400000002	-0.061035156	0	0	-9.780859620000001	-0.2619873004	0.2954833966	0	-0.061035156	-0.061035156	0.0	9.810766280000001	2.11982428	0	0	0	1.2549072479999999	9.733007788	-0.5084228534	-0.061035156	0	-0.061035156	1539960226.338
-8.610888580000001	-3.7096923920000004	-3.1558105040000006	-0.061035156	0	0	2.593554712	-8.903979532000001	0.3505126800000001	-0.12207031	-0.061035156	-0.061035156	2.0564209260000004	9.888525360000001	2.22629393	-0.061035156	0	0	-9.760522660000001	-0.270361322	0.2536132788	-0.061035156	-0.061035156	-0.061035156	-0.001196289038	9.790429712	2.082739218	-0.061035156	0	0	1.24294429	9.72224092	-0.5036376800000001	-0.061035156	0	0	1539960226.378
-8.5666259	-3.7180663940000005	-3.0828369600000003	-0.061035156	-0.061035156	0	2.5791992800000005	-8.8896241	0.424682608	-0.061035156	0	-0.061035156	2.0468505400000003	9.88254442	2.24064946	-0.061035156	0	-0.061035156	-9.770092752000002	-0.25839844240000004	0.285913089	-0.061035156	-0.061035156	-0.061035156	0.00478515625	9.746167032	2.098291034	0	0	0	1.19270018	9.724634080000001	-0.5060302716	-0.061035156	-0.061035156	-0.061035156	1539960226.418
-8.559448380000001	-3.7072998200000002	-3.0804442900000004	-0.061035156	0.18310547	-0.061035156	2.5492920320000003	-8.8728759	0.458178714	0	0.061035156	-0.061035156	2.082739218	9.843066100000001	2.239453076	-0.061035156	0	0	-9.792822480000002	-0.25839844240000004	0.30625	-0.061035156	-0.061035156	-0.061035156	0.00478515625	9.746167032	2.098291034	-0.061035156	0	0	1.2333740020000001	9.721044928000001	-0.46416014400000005	0	0	0	1539960226.458
-8.61328125	-3.7061035340000004	-3.2180175720000004	-0.061035156	-0.061035156	-0.061035156	2.5421141200000004	-8.902783246	0.419897464	0	0	-0.12207031	2.0528320680000003	9.859814300000002	2.2382567900000003	-0.061035156	0	0	-9.801196580000001	-0.25959472840000003	0.30744628600000007	-0.061035156	0	-0.061035156	0.02153320288	9.790429712	2.06120607	-0.061035156	0	0	1.2010742212	9.7401857	-0.501245108	-0.061035156	0	0	1539960226.498
-8.57978534	-3.71328125	-3.1641846040000003	-0.061035156	-0.061035156	0	2.4978514400000003	-8.89440944	0.3828125	0.061035156	0	-0.12207031	2.038476538	9.88732878	2.229882788	-0.061035156	0	-0.061035156	-9.8083741	-0.26318359620000004	0.3002685504	-0.061035156	0	-0.061035156	-0.00837402356	9.797607428000001	2.115039038	-0.061035156	0.061035156	0	1.1986816100000002	9.71745607	-0.48569336060000007	-0.061035156	-0.061035156	0	1539960226.538
-8.534326080000001	-3.69533696	-3.15461412	-0.061035156	0.061035156	-0.061035156	2.454785144	-8.88842752	0.34213867800000003	0.061035156	0	-0.061035156	2.0576172120000003	9.87895468	2.20236821	-0.061035156	0	-0.061035156	-9.788037140000002	-0.287109375	0.27395019960000005	-0.061035156	0	-0.061035156	-0.00837402356	9.797607428000001	2.115039038	-0.061035156	0	0	1.225	9.74736322	-0.4821044928	0	-0.061035156	0	1539960226.578
-8.56303714	-3.714477536	-3.1558105040000006	0	0	-0.061035156	2.447607428	-8.846557608000001	0.30505371400000003	0.061035156	0	0	2.032495108	9.845459260000002	2.201171924	-0.061035156	0	-0.061035156	-9.791625900000001	-0.269165036	0.27873535340000005	-0.061035156	0	-0.061035156	-0.001196289038	9.76171875	2.1066650360000003	-0.061035156	0	0	1.2022705072	9.724634080000001	-0.5108154254	0	-0.061035156	0	1539960226.618
-8.56901857	-3.708496106	-3.14504393	0	0	0	2.46794429	-8.8214357	0.2536132788	0	0.061035156	0	2.0301025360000002	9.83110324	2.1975829680000003	-0.061035156	0	-0.061035156	-9.788037140000002	-0.28471679320000004	0.27514648560000005	-0.061035156	0	-0.061035156	-0.005981445288000001	9.73898912	2.107861322	-0.061035156	0	0	1.2178222840000001	9.734204074	-0.4713378894	-0.061035156	0	0	1539960226.658
-8.597729532	-3.7096923920000004	-3.22160643	0	0	0	2.47631839	-8.848950180000001	0.23208007200000003	0	0	0	2.013354532	9.862207460000002	2.178442392	-0.061035156	0	-0.061035156	-9.788037140000002	-0.288305661	0.2763427716	-0.061035156	0	-0.061035156	-0.005981445288000001	9.73898912	2.107861322	-0.061035156	0	0	1.258496106	9.718652160000001	-0.462963858	-0.061035156	-0.061035156	0	1539960226.698
-8.597729532	-3.7204589660000003	-3.20007338	-0.061035156	-0.12207031	0	2.503832968	-8.850146760000001	0.250024411	-0.061035156	0	0	2.018139676	9.88134784	2.180834964	0	0	-0.061035156	-9.788037140000002	-0.288305661	0.2763427716	-0.061035156	0	-0.061035156	-0.02033691394	9.788037140000002	2.13776857	-0.061035156	0	-0.061035156	1.222607428	9.73659694	-0.46535643000000004	-0.061035156	0	0	1539960226.738
-8.517577880000001	-3.73122554	-3.1438476440000005	-0.061035156	0.12207031	0	2.46794429	-8.86210962	0.2607910144	-0.061035156	0	0	2.0336913940000003	9.894507280000001	2.239453076	-0.061035156	0.061035156	-0.061035156	-9.81555162	-0.3229980432	0.2536132788	-0.061035156	0	-0.061035156	0.05144042932000001	9.796411240000001	2.144946286	-0.061035156	0	-0.061035156	1.193896466	9.737792932000001	-0.4761230432	-0.061035156	-0.061035156	0	1539960226.778
-8.58098143	-3.7049072480000005	-3.213232428	-0.061035156	0.061035156	0	2.445214856	-8.871679712	0.269165036	0.061035156	-0.061035156	-0.061035156	2.020532248	9.9016848	2.295678714	0	0	-0.061035156	-9.797607428000001	-0.32539062500000004	0.24643554320000002	-0.061035156	0	-0.061035156	0.05144042932000001	9.796411240000001	2.144946286	-0.061035156	-0.061035156	-0.061035156	1.25729982	9.72224092	-0.440234375	-0.061035156	-0.061035156	0	1539960226.818
-8.571411240000002	-3.667822284	-3.220410144	0	-0.12207031	0	2.656957968	-8.92910144	0.42587889400000006	0.18310547	-0.12207031	-0.061035156	2.042065396	9.883740020000001	2.337548822	-0.061035156	0.061035156	-0.061035156	-9.78444838	-0.3529052716	0.2081542932	-0.12207031	0.061035156	-0.061035156	0.052636719240000004	9.74257788	2.1844238220000003	-0.061035156	0.061035156	-0.061035156	1.2453369600000002	9.73898912	-0.4438232428	-0.061035156	0	0	1539960226.858
-8.54389676	-3.6833741	-3.2072509000000005	-0.061035156	0.061035156	-0.061035156	2.69523912	-8.845361420000001	0.5502929712000001	0.12207031	0.12207031	0	2.039672824	9.834692000000002	2.3746337860000004	-0.061035156	0.061035156	-0.061035156	-9.7748777	-0.30505371400000003	0.1674804712	-0.12207031	0.061035156	-0.061035156	-0.011962890380000002	9.71147464	2.1664795320000003	-0.12207031	0.061035156	-0.061035156	1.1639892572000001	9.7318116	-0.4689453076	-0.061035156	-0.061035156	0	1539960226.898
-8.596533246000002	-3.7120849640000007	-3.2060547120000003	0	-0.061035156	0	2.6497802520000002	-8.834594748	0.5622558606000001	0	0	0	2.0253173920000003	9.853833360000001	2.359082068	-0.12207031	0.061035156	-0.061035156	-9.792822480000002	-0.2930908246	0.18303222840000002	-0.12207031	0.061035156	-0.061035156	-0.011962890380000002	9.71147464	2.1664795320000003	-0.12207031	0.12207031	0	1.19270018	9.74138179	-0.461767572	-0.061035156	-0.061035156	0	1539960226.938
-8.5498777	-3.6367187500000004	-3.16298822	0	-0.061035156	-0.061035156	2.6306396760000004	-8.871679712	0.4844970746000001	0.061035156	0	-0.061035156	1.9798584260000003	9.89091754	2.2980712860000003	-0.12207031	0	-0.061035156	-9.792822480000002	-0.2930908246	0.18303222840000002	-0.061035156	0.061035156	-0.061035156	-0.0657958966	9.75214856	2.1844238220000003	-0.12207031	0.061035156	0	1.274047824	9.723437500000001	-0.4294677716	-0.061035156	-0.061035156	0	1539960226.978
-8.54270018	-3.672607428	-3.172558606	0	0.18310547	-0.061035156	2.568432608	-8.825024460000002	0.41511232	0.061035156	0	-0.12207031	1.9535400360000001	9.865796220000002	2.186816394	-0.12207031	0	-0.061035156	-9.7748777	-0.308642572	0.1459472644	-0.061035156	0	-0.061035156	-0.03588867212	9.77248552	2.195190396	-0.12207031	0.061035156	0	1.25729982	9.737792932000001	-0.43664550720000006	-0.061035156	0	0	1539960227.018
-8.55466304	-3.7300292540000006	-3.262280252	0	0.061035156	0	2.5349366	-8.798706070000001	0.3158203076	0.061035156	0.061035156	-0.12207031	1.947558606	9.861010880000002	2.191601538	-0.061035156	0.061035156	-0.061035156	-9.780859620000001	-0.339746106	0.1112548822	-0.061035156	0.061035156	-0.061035156	-0.03588867212	9.77248552	2.195190396	-0.12207031	0	0	1.1723632788	9.74257788	-0.477319339	-0.061035156	-0.061035156	0	1539960227.058
-8.55585962	-3.696533246	-3.1773437500000004	0	0.061035156	0	2.495458966	-8.792724640000001	0.31223143000000003	0.061035156	0.12207031	-0.12207031	1.949951178	9.80957068	2.2239013580000004	-0.061035156	0.061035156	-0.061035156	-9.780859620000001	-0.339746106	0.1112548822	-0.061035156	0.061035156	-0.061035156	-0.09331054320000001	9.677978240000002	2.204760782	-0.061035156	0.061035156	0	1.2608886780000002	9.73659694	-0.4486083966	-0.061035156	-0.061035156	0	1539960227.098
-8.52236322	-3.649877896	-3.2180175720000004	0	0.061035156	0.061035156	2.460766574	-8.80947284	0.33615722840000006	0.061035156	0.12207031	-0.12207031	1.990625	9.840673920000002	2.245434604	-0.12207031	0	-0.061035156	-9.744970746000002	-0.33615722840000006	0.10288086060000001	-0.061035156	0	-0.061035156	-0.09331054320000001	9.677978240000002	2.204760782	-0.12207031	0.061035156	0	1.252514676	9.737792932000001	-0.46774902160000004	-0.061035156	-0.061035156	0	1539960227.138
-8.54628894	-3.6355224640000006	-3.172558606	0	0.12207031	0	2.469140576	-8.827417032000001	0.346923822	0.061035156	-0.061035156	-0.061035156	2.032495108	9.942358720000001	2.23227536	-0.12207031	-0.061035156	0	-9.777270468000001	-0.35888672120000004	0.1387695288	0	0	-0.061035156	-0.12321777160000001	9.782055710000002	2.2203125000000004	-0.061035156	0	0.061035156	1.2058593750000002	9.69951178	-0.4868896466	-0.061035156	-0.061035156	0	1539960227.178
-8.502026260000001	-3.50991214	-3.1761474640000005	0.061035156	0.18310547	0.061035156	2.471533246	-8.83220198	0.3732421924	-0.061035156	0	-0.061035156	2.036083966	9.90048822	2.259790036	-0.061035156	-0.061035156	0	-9.777270468000001	-0.35888672120000004	0.1387695288	-0.061035156	-0.061035156	-0.061035156	0.05502929712000001	9.755737320000001	2.2286865020000004	-0.061035156	-0.061035156	0	1.2477295320000001	9.71027806	-0.44980469240000004	-0.061035156	-0.061035156	0	1539960227.218
-8.408715560000001	-3.2311766200000003	-3.2539062500000004	0.12207031	0.061035156	0.061035156	2.44401857	-8.76401358	0.423486322	-0.061035156	0.061035156	-0.061035156	2.0121582460000003	9.80717752	2.3351562500000003	-0.061035156	0.061035156	0	-9.7401857	-0.3529052716	0.1985839856	-0.061035156	-0.061035156	-0.12207031	0.05502929712000001	9.755737320000001	2.2286865020000004	-0.061035156	0	0	1.2106445288	9.689941394000002	-0.4438232428	-0.061035156	-0.12207031	-0.061035156	1539960227.258
-8.254394568	-3.07805162	-3.2790283540000003	0	0.12207031	-0.12207031	2.337548822	-8.680273560000002	0.458178714	-0.061035156	0	0	1.9702880400000002	9.682763580000001	2.3542969240000002	-0.061035156	0.061035156	-0.061035156	-9.637304712	-0.4450195288	0.343334964	-0.061035156	-0.061035156	-0.12207031	0.11843261780000001	9.637304712	2.1485351440000002	-0.18310547	0	0	1.1400634980000002	9.51169429	-0.5251708966	0.061035156	0.061035156	-0.061035156	1539960227.298
-8.42785643	-3.2945800720000005	-3.8987060700000002	-0.18310547	0.9765625	-0.4272461	2.235864218	-8.467334260000001	0.5072265576	-0.061035156	-0.18310547	-0.061035156	1.923632788	9.48776857	2.3208007200000003	0	0.061035156	-0.12207031	-9.637304712	-0.4450195288	0.343334964	-0.18310547	0	-0.12207031	0.33615722840000006	9.54160144	2.104272464	-0.30517578	-0.061035156	-0.061035156	1.1340820288	9.438720746000001	-0.5825927716	0	0.12207031	-0.061035156	1539960227.338
-8.83698732	-3.5469971040000003	-4.495654254000001	-0.061035156	-0.36621094	-0.4272461	2.16408696	-8.38120108	0.461767572	-0.12207031	-0.24414062	-0.18310547	1.9978027160000003	9.605004892	2.259790036	0.12207031	0.4272461	-0.48828125	-9.93039586	-0.3014648462	0.4868896466	-0.4272461	0.061035156	-0.12207031	0.7141846040000002	9.596630890000002	1.988232428	-0.24414062	0.18310547	-0.24414062	1.3422363220000002	9.77368161	-0.668725589	-0.12207031	0.12207031	-0.24414062	1539960227.378
-8.7030027	-3.446508786	-4.2336670320000005	-0.36621094	-0.79345703	-0.36621094	1.967895468	-8.725732428	0.24643554320000002	-0.18310547	-0.36621094	-0.18310547	2.08513179	10.018921220000001	2.263378894	0.24414062	0.5493164	-0.6713867	-10.091894960000001	0.20576172120000003	0.686669928	-0.5493164	0.24414062	-0.12207031	0.7393066100000001	9.98183606	1.79921875	-0.30517578	0.4272461	-0.4272461	1.770507788	9.868188400000001	-0.6029296924	-0.12207031	0.24414062	-0.24414062	1539960227.418
-8.6599366	-3.1558105040000006	-3.964501996	-0.4272461	-0.5493164	-0.36621094	1.9224365020000003	-8.991308606	0.18422851440000002	-0.36621094	-0.6713867	-0.061035156	2.2239013580000004	10.24023462	2.259790036	0.18310547	0.36621094	-0.7324219	-10.091894960000001	0.20576172120000003	0.686669928	-0.48828125	0.36621094	-0.18310547	0.12919922120000002	10.083520860000002	1.8697998200000001	-0.36621094	0.4272461	-0.5493164	2.19638678	9.840673920000002	-0.4294677716	-0.18310547	0.18310547	-0.061035156	1539960227.458
-8.330957068	-3.1964844240000003	-3.8269287140000006	-0.30517578	-1.0375977	-0.4272461	2.076757788	-8.86091304	0.34453125	-0.6713867	-0.6713867	0.061035156	2.2609863220000004	10.003369600000001	2.25859375	0.18310547	0.24414062	-0.6713867	-9.57629393	0.0693847644	0.4354492212	-0.48828125	0.4272461	-0.24414062	0.07416992212000001	9.719848740000002	1.9547363220000002	-0.48828125	0.18310547	-0.61035156	2.85314946	9.688745108	-0.287109375	-0.36621094	0.18310547	0.12207031	1539960227.498
-8.036669928	-3.446508786	-3.0828369600000003	-0.36621094	-1.8310547	-0.30517578	2.2286865020000004	-8.492456070000001	0.60651857	-0.79345703	-0.48828125	0.18310547	2.1030761780000002	9.723437500000001	2.372241214	0.12207031	0.24414062	-0.6713867	-9.346606430000001	-0.16508788940000002	0.3194091754	-0.36621094	0.36621094	-0.36621094	0.07416992212000001	9.719848740000002	1.9547363220000002	-0.48828125	0.12207031	-0.61035156	4.038671924000001	9.301147660000002	0.2189208966	-0.36621094	-0.061035156	0.48828125	1539960227.537
-8.176635880000001	-3.6690185700000004	-2.259790036	-1.0375977	-1.4648438	-0.30517578	2.2621826080000003	-8.11682158	0.7716064300000001	-0.6713867	-0.48828125	0.30517578	1.756152356	9.45307608	2.4153076080000004	0	-0.24414062	-0.61035156	-9.346606430000001	-0.16508788940000002	0.3194091754	-0.12207031	0.48828125	-0.4272461	-0.062207030760000004	9.0858152	2.6844726440000004	-0.5493164	0	-0.61035156	5.248120108000001	8.9410643	0.649584964	-0.48828125	0.7324219	1.4648438	1539960227.577
-9.338232428000001	-3.8101807100000005	-1.745385782	0.12207031	0.7324219	-0.36621094	2.3160155760000003	-8.016332968	0.718969748	-0.5493164	-1.0986328	0.5493164	1.5145019960000001	9.350195288	2.366259784	0	-0.4272461	-0.48828125	-9.54638678	-0.65676268	0.3828125	0.18310547	0.4272461	-0.48828125	-0.062207030760000004	9.0858152	2.6844726440000004	-0.48828125	0.12207031	-0.61035156	4.737304712	9.399243210000002	-0.0693847644	-1.2207031	1.953125	2.1362305	1539960227.618
-10.23784146	-3.208447284	-2.7143798920000006	0.61035156	0.24414062	-0.4272461	2.680883786	-8.235253894000001	0.308642572	-0.4272461	-1.7700195	0.6713867	1.197485324	10.023705580000001	2.2071533540000003	0.24414062	-0.5493164	-0.48828125	-10.42685504	-1.1316894568000002	0.88046875	-0.061035156	0.8544922	-0.5493164	0.07775878600000001	9.650463760000001	3.2706542540000005	-0.4272461	-0.061035156	-0.79345703	3.8149658540000004	10.63261682	-1.2202148560000001	-0.5493164	2.5024414	2.380371	1539960227.657
-10.085913040000001	-3.331665036	-2.73830571	0.91552734	-0.9765625	-0.5493164	3.0768554320000003	-9.10615216	-0.22968750000000002	-0.4272461	-1.7700195	0.6713867	1.113745108	10.5488768	2.575610324	0.8544922	0.30517578	-0.79345703	-10.42685504	-1.1316894568000002	0.88046875	-0.24414062	0.9765625	-0.5493164	0.2177246106	10.26176718	3.60441893	-0.18310547	0.061035156	-1.0986328	3.1055663940000002	11.416186600000001	-0.4868896466	-0.12207031	2.0141602	3.6010742	1539960227.698
-8.923120108	-3.01225589	-2.43803714	0.5493164	-0.8544922	-0.8544922	3.823339856	-9.72822284	-0.573022464	-0.12207031	-1.953125	1.2817383	0.8625244110000001	10.156494600000002	2.9679932100000004	0.9765625	0.8544922	-0.8544922	-10.309619600000001	-1.0670898560000002	0.7428955072	0	0.91552734	-0.4272461	0.2177246106	10.26176718	3.60441893	-0.4272461	0.12207031	-1.0986328	2.0887207460000004	10.81564946	0.763232428	-0.6713867	0.8544922	3.112793	1539960227.738
-8.354882788000001	-3.051733426	-2.136572284	0.061035156	0.12207031	-0.6713867	4.317407248	-9.42197284	-0.6890625	-0.30517578	-0.7324219	1.4648438	0.5203857428	9.554760880000002	3.1007812500000003	0.61035156	0.061035156	-0.8544922	-9.20065944	-1.39008786	0.3014648462	0.30517578	0.91552734	-0.36621094	-0.2081542932	9.35617662	3.417797824	-0.4272461	-0.12207031	-1.0986328	2.296875	9.657641574000001	-0.1854248004	0.061035156	1.159668	2.6245117	1539960227.777
-8.467334260000001	-2.8651123200000006	-2.060009784	0.24414062	-0.91552734	-0.5493164	4.554272464	-8.815454074	-0.3947753894	-0.7324219	0.24414062	1.0986328	0.6029296924	8.979345746000002	3.029003894	0.48828125	-0.6713867	-0.91552734	-9.20065944	-1.39008786	0.3014648462	0.48828125	0.7324219	-0.24414062	-0.1495361322	8.335742212000001	3.393872104	-0.30517578	-0.4272461	-1.0986328	1.9224365020000003	8.30942392	-0.5490966754000001	0.48828125	0.61035156	1.8920898	1539960227.818
-8.18620607	-2.4751221040000004	-1.5336425720000002	0.24414062	-0.12207031	-0.61035156	4.459765576	-8.431445288	-0.1363769568	-0.8544922	0.79345703	0.7324219	0.931909146	8.65515126	2.7706054320000004	0.5493164	-0.6713867	-0.8544922	-9.100170926	-1.872192392	0.12800292540000002	0.4272461	0.8544922	-0.061035156	0.192602536	8.44938948	3.4919677520000003	-0.24414062	-0.6713867	-1.0375977	3.4500976440000004	7.966088760000001	-0.45937500000000003	0.91552734	1.3427734	0.8544922	1539960227.858
-8.467334260000001	-2.319604532	-1.7848632200000003	0.18310547	0.91552734	-0.4272461	4.099682608	-8.292675720000002	-0.014355469240000002	-0.61035156	0.6713867	0.30517578	1.2441405760000002	8.80109874	2.59116214	0.6713867	-0.36621094	-0.8544922	-9.09060054	-1.9547363220000002	0.1387695288	0.30517578	0.79345703	0.061035156	0.192602536	8.44938948	3.4919677520000003	-0.12207031	-0.4272461	-1.0986328	2.958422824	7.537817392	-0.570629892	1.2817383	1.7700195	0.5493164	1539960227.897
-8.833398560000001	-2.7371094240000002	-2.4727295320000002	-0.18310547	0.30517578	-0.61035156	3.7874510800000003	-8.56782248	-0.001196289038	-0.24414062	0.30517578	0.061035156	1.50493161	9.100170926	2.613891574	0.8544922	-0.12207031	-0.6713867	-9.09060054	-1.9547363220000002	0.1387695288	0.18310547	0.6713867	0.18310547	0.0980957068	8.73410643	3.5589599640000005	0.12207031	-0.18310547	-1.0986328	3.220410144	7.48398462	-0.002392578076	1.6479492	0.79345703	0.4272461	1539960227.937
-8.96140126	-3.3579834260000005	-2.19638678	0	0.5493164	-0.61035156	3.6750000000000003	-9.00686052	-0.050244139400000006	0	0.36621094	-0.061035156	1.6149902160000003	9.326269568	2.743090854	0.8544922	-0.24414062	-0.36621094	-9.40163588	-1.52526857	0.153125	0.061035156	0.48828125	0.4272461	-0.4103271466	8.91953125	3.3412353240000003	0.30517578	-0.4272461	-0.91552734	3.6702148560000003	8.05461412	1.3577880400000002	1.8920898	-0.18310547	0.30517578	1539960227.978
-9.341821580000001	-3.3687500000000004	-1.94636232	0.12207031	-0.4272461	-0.36621094	3.46086412	-9.418384080000001	-0.1363769568	0.12207031	0.4272461	-0.18310547	1.6353271760000003	9.346606430000001	2.8268310700000003	0.6713867	-0.79345703	-0.061035156	-9.21501448	-1.191503894	-0.007177734620000001	0	0.4272461	0.61035156	-0.4103271466	8.91953125	3.3412353240000003	0.5493164	-0.79345703	-0.79345703	4.1140380400000005	7.718457068	1.600634784	1.5258789	-1.3427734	0.4272461	1539960228.017
-9.729418930000001	-3.1354737400000006	-1.6664307100000002	0.4272461	-0.12207031	0.061035156	3.2239991	-9.538012680000001	-0.20935058900000003	0.12207031	0.4272461	-0.18310547	1.7812744600000001	9.264062500000001	2.8758788940000004	0.5493164	-0.9765625	0.18310547	-9.21501448	-1.191503894	-0.007177734620000001	0.30517578	0.30517578	0.79345703	-0.570629892	8.883642572	3.1641846040000003	0.7324219	-0.6713867	-0.61035156	7.464843750000001	7.845263580000001	1.69633786	2.319336	-1.5869141	0.91552734	1539960228.057
-10.229467360000001	-3.1797364200000002	-2.2669677520000002	-0.6713867	-0.7324219	-0.36621094	3.0026855040000004	-9.299951080000001	-0.1040771466	0.24414062	0.5493164	-0.36621094	1.7406005400000002	9.47341304	2.8878417540000005	0.36621094	-1.2817383	0.5493164	-9.9698732	-1.3230957460000001	-0.5574707068000001	0.48828125	0.24414062	0.8544922	-0.7979248200000001	9.43273912	3.198876996	0.8544922	-0.5493164	-0.4272461	8.327368210000001	8.23764676	0.477319339	0.91552734	-1.5869141	0.061035156	1539960228.097
-9.451879892000001	-4.191796924	-2.662939496	-1.0986328	0.18310547	-0.18310547	2.777783246	-9.139648560000001	0.057421875000000004	0.24414062	0.79345703	-0.18310547	1.592260782	10.247412140000002	2.8854492800000004	0.30517578	-1.4038086	0.7324219	-10.989111420000002	-1.4786132200000002	-0.832617212	0.36621094	-0.30517578	0.9765625	-0.7979248200000001	9.43273912	3.198876996	0.8544922	-0.8544922	-0.12207031	6.184814300000001	8.101269568000001	-0.38879393000000007	-1.159668	-1.2817383	-1.4648438	1539960228.137
-10.547681200000001	-7.36555162	-2.778979532	0.48828125	0.9765625	-0.30517578	2.239453076	-9.709082068	-0.1686767572	0.6713867	0.4272461	0.061035156	1.5432128600000001	11.5776857	2.82922374	0.24414062	-0.9765625	0.7324219	-10.989111420000002	-1.4786132200000002	-0.832617212	0.36621094	-0.4272461	0.6713867	-0.3995605432	12.235644960000002	3.0768554320000003	0.91552734	-0.7324219	0	3.6642334260000005	8.535522660000002	-0.9881347840000001	-1.159668	-1.953125	-2.1362305	1539960228.177
-8.718554712000001	-5.892919928000001	-2.5803954680000003	0.61035156	-0.8544922	0.36621094	1.592260782	-10.4974366	-1.008471646	1.0375977	-0.79345703	0.12207031	1.5432128600000001	11.5776857	2.82922374	0.24414062	-0.9765625	0.7324219	-11.604003600000002	-0.387597644	-1.833911142	-0.4272461	0.24414062	0.91552734	-0.94506839	12.89479982	2.854345746	0.9765625	0	0	7.372729532	12.040649460000001	-1.3793212860000001	-0.30517578	2.6855469	-1.5258789	1539960228.218
-7.686157248	-4.9514401999999995	-2.9093750000000003	-0.24414062	3.2348633	-0.24414062	0.850561502	-11.228369600000002	-1.9918212860000002	1.5258789	-2.1972656	-0.12207031	1.732226538	12.85651808	2.656957968	0.24414062	0	0.61035156	-11.604003600000002	-0.387597644	-1.833911142	-0.36621094	0.4272461	0.6713867	-0.94506839	12.89479982	2.854345746	0.6713867	1.0375977	0.12207031	2.7729980040000006	11.419775360000001	-1.166381839	-2.746582	0.61035156	-1.8920898	1539960228.257
-8.263964660000001	-5.72185054	-3.6415038940000004	0.8544922	0.24414062	0.36621094	0.7464843750000001	-10.485473740000002	-1.435546924	1.2207031	-1.2817383	0.12207031	1.975073282	11.540600540000002	2.101879892	-0.24414062	1.5869141	1.0986328	-9.925610520000001	0.2177246106	-2.6222655759999998	-0.91552734	0.12207031	0.6713867	-2.5229737400000003	9.920825180000001	1.7094971040000002	0.18310547	1.3427734	0.5493164	-0.9893310700000001	9.29157698	-1.2884033540000002	0.18310547	-2.746582	-1.8310547	1539960228.297
-7.633520468	-4.5243652160000005	-3.71328125	-0.61035156	0.30517578	0.48828125	0.49526367800000004	-8.82263179	-0.34812010800000004	0.24414062	0.6713867	0.5493164	1.6078125	10.6074955	1.606616214	-0.91552734	1.6479492	1.2817383	-9.16118161	1.2297851440000003	-2.001391574	-0.30517578	-0.6713867	0.24414062	-2.5229737400000003	9.782055710000002	1.123315396	-0.4272461	1.2207031	1.3427734	2.428466754	9.7832518	-2.3925780760000004	0.48828125	-1.0986328	-2.380371	1539960228.337
-8.15988768	-3.53742662	-3.7180663940000005	-0.79345703	0.6713867	0.36621094	-0.37683107	-8.2771241	-0.0035888672120000004	-0.12207031	0.5493164	0.48828125	1.3793212860000001	10.73908696	0.90678714	-1.3427734	0.6713867	1.159668	-9.16118161	1.2297851440000003	-2.001391574	-0.061035156	-0.61035156	0.061035156	-2.5229737400000003	9.782055710000002	1.123315396	-0.36621094	1.0986328	1.7089844	2.7072021760000005	9.412402160000001	-1.7417969240000002	0.12207031	0	-2.9296875	1539960228.377
-7.75075679	-3.249121106	-3.237158246	-0.12207031	-0.30517578	0.5493164	-0.14714355040000002	-8.63601088	0.48569336060000007	0.12207031	-0.061035156	0.5493164	1.5396240020000003	10.33234874	0.4605712860000001	-1.3427734	-0.4272461	1.2817383	-8.968579074	0.57421875	-1.3266846040000002	-0.061035156	-0.79345703	-0.12207031	-2.424877896	9.92321736	1.1675781250000001	-0.12207031	0.4272461	1.4038086	1.3613769960000002	9.283202880000001	-1.494165036	0.18310547	-0.91552734	-3.1738281	1539960228.417
-6.85473642	-3.202465854	-2.8316162140000003	-0.48828125	-0.30517578	0.12207031	0.6232665740000001	-8.42307158	0.900805661	0.18310547	-0.12207031	0.6713867	1.9954101440000003	9.15041484	0.47014160340000005	-0.91552734	-0.79345703	1.5258789	-8.482885880000001	0.19738769960000002	-0.9737792932	-0.48828125	-0.6713867	-0.30517578	-1.681982428	9.24372554	1.485791034	-0.18310547	-0.18310547	1.0375977	1.9966064300000002	9.045141574	-1.2884033540000002	0.18310547	-1.4038086	-3.1738281	1539960228.457
-7.283007788000001	-2.9117675720000005	-3.1869139400000006	-0.5493164	1.0375977	-0.30517578	1.159204074	-7.416992212	1.000097644	0.061035156	-0.061035156	0.48828125	2.350707968	8.33933107	0.6220702880000001	-0.61035156	-0.12207031	1.5258789	-8.39794928	0.33615722840000006	-0.732128894	-0.6713867	-0.7324219	-0.30517578	-0.6663330072	8.43383786	1.670019568	-0.6713867	-0.24414062	0.8544922	3.3854980040000004	8.97695288	-0.955834964	0.061035156	0.061035156	-2.9907227	1539960228.497
-7.867993210000001	-3.1055663940000002	-4.023120108	-0.4272461	-0.5493164	-0.30517578	1.18671875	-6.97077626	0.8445800720000001	-0.061035156	-0.7324219	0.12207031	2.4643554320000005	8.32497554	0.794335962	-0.30517578	0.91552734	1.0986328	-8.70180661	0.401953125	-0.40075683900000003	-0.79345703	-0.48828125	-0.36621094	0.16389160340000003	8.323779254	1.6137939300000002	-0.7324219	0.4272461	0.6713867	2.551684604	9.177929712000001	-0.8062988220000001	0.12207031	0.61035156	-2.8686523	1539960228.537
-7.655053420000001	-3.3220947480000005	-3.7479737400000004	-0.61035156	-0.6713867	-0.18310547	1.4546875000000001	-7.266259980000001	0.5443115216000001	0.12207031	-0.9765625	-0.061035156	2.312426718	8.790332068	1.0491455072	-0.061035156	1.4648438	0.4272461	-8.80109874	0.6854736419999999	-0.053833007200000005	-0.79345703	-0.4272461	-0.48828125	0.45578614200000006	8.86928714	1.3039550720000002	-0.61035156	1.159668	0.48828125	1.88774411	8.988915740000001	-0.718969748	0.4272461	0.7324219	-2.6245117	1539960228.577
-7.99838858	-3.6104003600000003	-3.60202626	-0.6713867	-0.36621094	-0.061035156	1.6999267180000002	-7.67180162	0.36965332460000005	0.061035156	-1.0375977	-0.12207031	2.299267572	9.189892572	1.3673584260000002	-0.18310547	1.4648438	-0.061035156	-8.621655252000002	0.9211425720000002	0.2835205072	-0.7324219	-0.30517578	-0.5493164	-0.07416992212000001	9.297558606	1.2285888580000002	-0.36621094	0.8544922	0.18310547	0.811083966	9.097778060000001	-1.073071286	0.7324219	0.12207031	-2.4414062	1539960228.617
-8.83579074	-3.570922824	-3.4225829680000004	-0.12207031	-2.2583008	0.24414062	1.9918212860000002	-7.7244384	0.4294677716	-0.24414062	-1.2207031	-0.30517578	2.2478271760000004	9.3322509	1.720263678	-0.24414062	0.6713867	-0.24414062	-8.886035340000001	1.4044433900000002	0.2643798822	-0.6713867	-0.6713867	-0.61035156	-0.440234375	9.258081070000001	1.4463134979999999	-0.48828125	0.24414062	0.18310547	0.8708984620000001	9.374121106	-0.56823732	0.5493164	-0.61035156	-2.2583008	1539960228.657
-9.040356430000001	-2.983544928	-3.0732665740000003	-0.30517578	-0.9765625	0.48828125	2.27653804	-7.684961060000001	0.516796875	-0.6713867	-1.159668	-0.48828125	2.174853534	10.178027160000001	1.9511474640000002	-0.48828125	-0.061035156	-0.4272461	-10.154101440000002	0.423486322	0.2344726538	0	-0.61035156	-0.91552734	-0.5191894568000001	10.63859874	2.162890576	-0.7324219	0.061035156	0.12207031	1.5145019960000001	9.40163588	-0.3995605432	0.24414062	-0.36621094	-1.953125	1539960228.697
-9.02839357	-3.37473143	-4.366455072	-0.9765625	0.7324219	-0.061035156	2.4930663940000004	-8.12758786	0.7034179712000002	-0.79345703	-0.8544922	-0.36621094	2.122216754	11.07883336	1.9810547120000002	-0.48828125	-0.36621094	-0.7324219	-10.154101440000002	0.423486322	0.2344726538	-0.18310547	-1.0986328	-1.159668	-0.5191894568000001	10.63859874	2.162890576	-0.61035156	-0.48828125	-0.12207031	1.15441893	9.80717752	-0.835009784	0	-0.36621094	-1.7089844	1539960228.737
-10.95561502	-5.697924820000001	-5.863012680000001	-2.9907227	3.2958984	-0.18310547	2.654565396	-9.27961412	0.44980469240000004	-0.8544922	-0.7324219	-0.18310547	2.0695800720000004	12.69621556	2.042065396	-0.18310547	-0.12207031	-1.0986328	-12.086108720000002	-0.0992919928	0.27275390380000003	0.24414062	-1.8310547	-1.2817383	-0.34453125	12.137548920000002	2.851953076	-0.36621094	-0.61035156	-0.36621094	2.0707763580000003	10.285692899999999	-1.4965576080000003	-0.48828125	-0.48828125	-1.2817383	1539960228.777
-11.6207518	-7.20405252	-5.775683606	1.0986328	-2.5634766	1.3427734	2.940478534	-11.840869600000001	0.0861328125	-0.7324219	-0.7324219	0.12207031	1.8398925720000001	13.448682100000003	2.062402356	0.18310547	0.18310547	-1.5869141	-14.853125	-2.1664795320000003	0.34572753600000006	-0.061035156	0	-1.0375977	-0.13757324280000002	13.43432608	3.3268798920000004	-0.7324219	-0.8544922	-0.5493164	4.338940396	11.87795378	-0.67709964	-2.746582	-0.24414062	0	1539960228.817
-8.31301268	-7.30454074	-2.319604532	1.5258789	-7.9956055	0.24414062	3.2718505400000004	-14.16167032	-0.33615722840000006	-0.7324219	-0.7324219	0.12207031	1.8662109620000003	11.59323732	2.140161142	0.4272461	0.61035156	-1.4648438	-12.45815396	-1.491772464	-0.6914550720000001	-0.7324219	0.79345703	-1.159668	-0.27993163940000004	12.320580580000001	4.176245108	-0.12207031	0.48828125	-1.159668	5.9036866	13.149609620000001	1.9212402160000002	-3.8452148	-0.18310547	3.112793	1539960228.857
-5.962304712	-4.792333966	-0.2512207068	-0.91552734	4.1503906	0.061035156	3.71088858	-12.78832968	-0.32539062500000004	0.36621094	-0.4272461	-0.91552734	1.588671924	9.713867212	2.080346646	-0.061035156	0.9765625	-0.5493164	-10.302441100000001	-0.17585449280000004	-2.1569091460000003	0	0.12207031	-0.24414062	-2.1341797120000003	9.307128894	3.877172824	-0.8544922	1.159668	-0.4272461	5.20983876	11.45446736	1.6125976440000003	-3.0517578	0	5.126953	1539960228.897
-9.485375900000001	-3.7276367800000005	-3.04216304	-1.4038086	6.1035156	0.061035156	3.794628894	-10.483080580000001	0.5849853534	-0.24414062	0.9765625	-2.319336	0.3672607428	9.16716304	1.4403320680000002	-1.0986328	-0.79345703	0.36621094	-9.47341304	-1.5563721040000003	-1.4223876800000002	0.8544922	-0.36621094	0.12207031	-3.829321286	8.04025908	3.53981929	-0.8544922	0.24414062	0.4272461	0.9390869110000001	14.03247104	-2.3255859620000003	-1.8920898	0.79345703	5.065918	1539960228.937
-10.158886780000001	-4.495654254000001	-4.779174820000001	1.3427734	-6.5307617	0.6713867	3.2228027160000003	-10.1146241	0.745288089	0.18310547	2.1972656	-2.9296875	-0.45698242800000005	9.65883786	0.9689941100000001	-1.2207031	-3.3569336	0.36621094	-9.47341304	-1.5563721040000003	-1.4223876800000002	0.36621094	-0.36621094	0.36621094	-3.829321286	8.04025908	3.53981929	0.5493164	-1.4648438	0.36621094	-0.5335449280000001	12.544287140000002	-1.24294429	-0.9765625	1.2207031	6.164551	1539960228.977
-5.306738220000001	-3.5984375	-0.7991211060000001	0.6713867	-4.9438477	0.30517578	2.1293945680000004	-9.90407698	0.18422851440000002	1.2207031	1.4648438	-2.9296875	-0.06699218750000001	9.0427491	1.0491455072	-0.48828125	-3.6010742	-0.24414062	-7.856030252000001	-1.6149902160000003	-0.642407248	0.36621094	-0.36621094	0.12207031	-0.49167482	8.18500998	3.7204589660000003	0.61035156	-0.8544922	-0.12207031	-0.3146240216	11.64826628	-1.7489746400000001	-0.24414062	-0.12207031	6.164551	1539960229.028
-3.716870108	-2.971582068	-0.43066405760000004	-1.5869141	5.92041	0.12207031	1.617382788	-8.38239766	0.02033691394	1.5258789	0.12207031	-2.6245117	1.031201178	7.94216304	1.403247104	0.12207031	-1.159668	-0.4272461	-7.856030252000001	-1.6149902160000003	-0.642407248	0.36621094	-0.36621094	0.12207031	-0.49167482	8.18500998	3.7204589660000003	0.61035156	-0.8544922	-0.12207031	-0.80390625	9.97585414	-0.5048339856	-0.12207031	0.5493164	5.3710938	1539960229.057
-7.786645468000001	-3.3053466460000003	-1.61977536	0.12207031	1.7700195	0.061035156	1.808789038	-7.072461060000001	-0.0454589856	1.3427734	-0.061035156	-2.380371	1.2656738220000001	7.4145996400000005	1.85544429	0.36621094	0.9765625	-0.30517578	-7.914648560000001	-1.43435054	-0.37683107	0.24414062	-0.30517578	0.36621094	-0.24165038940000003	7.3320557100000014	3.619970746	-0.061035156	-0.61035156	-0.12207031	-1.091015625	7.46364766	0.46655273560000005	1.2817383	1.953125	4.3945312	1539960229.097
-8.036669928	-2.6892577880000004	-2.15571286	0.48828125	-3.7841797	0.12207031	1.7872558900000002	-6.67888179	-0.32658691100000004	1.4038086	0	-1.953125	0.9977050720000001	7.6107907400000006	2.0253173920000003	0.30517578	0.8544922	-0.36621094	-8.01872554	-1.43076178	-0.052636719240000004	0.12207031	-0.18310547	0.48828125	-0.27155761780000004	7.1502197480000005	3.2993652160000004	-0.24414062	-0.61035156	-0.18310547	-0.9307128600000001	7.121509080000001	-0.9522461060000001	2.380371	2.2583008	2.0141602	1539960229.137
-6.73391124	-1.9989990020000004	-0.833813498	-0.6713867	1.4038086	0.24414062	1.7477783540000003	-6.869091754	-0.6543701080000001	1.4038086	-0.061035156	-1.4038086	1.035986322	8.03547374	2.095898462	0.48828125	-0.18310547	-0.48828125	-8.299853240000001	-1.8506591460000001	0.1985839856	0	0	0.36621094	-0.18901367800000002	7.649072480000001	3.1713623200000005	0.18310547	-0.48828125	-0.4272461	-3.2945800720000005	6.32836911	-1.5085204680000002	2.0751953	1.3427734	0.91552734	1539960229.177
-7.4947509000000005	-2.183227536	-2.080346646	-1.159668	4.3945312	0.061035156	1.6891601440000001	-7.275830072	-0.90678714	1.2817383	-0.12207031	-0.8544922	1.808789038	8.354882788000001	2.41770018	0.79345703	-0.12207031	-0.4272461	-8.18500998	-1.9942138580000002	0.4091308606000001	-0.18310547	-0.18310547	0.30517578	-0.046655271600000006	8.05461412	3.33046875	0.61035156	-0.7324219	-0.48828125	-5.01245108	5.95153804	-0.2452392572	2.5024414	-2.2583008	0.18310547	1539960229.217
-10.56921376	-3.552978534	-2.198779254	0.7324219	0.48828125	0.79345703	1.732226538	-7.82133786	-1.100585962	1.0986328	-0.4272461	-0.24414062	2.496655252	8.61926268	2.91535643	0.79345703	1.0375977	-0.12207031	-8.263964660000001	-1.7465820680000002	0.34453125	-0.18310547	-0.36621094	0.48828125	0.0681884784	8.3201902	3.4560790740000003	0.7324219	-0.8544922	-0.24414062	0.11005859620000001	7.8153564300000005	0.7775878600000001	2.5634766	-4.8828125	-0.24414062	1539960229.257
-10.865893080000001	-3.2048584260000004	-3.20007338	0.30517578	-1.0986328	1.5869141	1.9367920320000003	-8.265161240000001	-1.1508300720000002	0.91552734	-0.4272461	0.24414062	2.4930663940000004	8.66711412	3.125903354	0.5493164	0.9765625	0.36621094	-8.878857428000002	-1.302758786	0.3002685504	-0.24414062	-0.36621094	0.79345703	0.01076660144	8.17902806	3.3496094240000005	0.79345703	-0.8544922	0.061035156	12.59333516	9.54638678	0.6962402160000001	2.2583008	-0.8544922	2.6245117	1539960229.297
-12.1231929	-5.33544928	-6.57839357	-0.79345703	3.2348633	-1.0986328	2.001391574	-8.492456070000001	-1.2441405760000002	0.48828125	-0.36621094	0.6713867	2.377026358	10.224683	3.1653808900000002	0.24414062	0.12207031	0.6713867	-10.16486772	-0.5191894568000001	0.34812010800000004	-0.061035156	-1.7089844	1.4038086	-0.17465820680000002	8.858520468	3.1438476440000005	1.159668	-0.30517578	0.36621094	11.876758180000001	8.777173020000001	-1.41640625	-0.7324219	-1.0986328	-0.48828125	1539960229.337
-10.030884080000002	-8.0139402	-4.7803711060000005	1.8310547	-2.380371	0.36621094	1.9176513580000003	-9.96867662	-1.33984375	-0.061035156	-0.5493164	1.3427734	2.219116214	13.04792482	2.874682608	-0.24414062	-1.0375977	0.6713867	-13.92360872	-0.10766601440000001	0.6316406250000001	-0.12207031	-0.61035156	1.4648438	-0.5969482428	11.44370108	2.118627896	1.0986328	-0.8544922	0.6713867	1.476220746	11.760717360000001	-0.1997802716	-2.319336	1.6479492	-2.5024414	1539960229.377
-7.262670926	-5.67878444	-2.406933606	0.48828125	-0.24414062	0.12207031	1.7094971040000002	-11.681762680000002	-1.33984375	-0.48828125	-0.9765625	2.1972656	2.3483153960000003	13.684350540000002	2.0301025360000002	-0.5493164	-1.7700195	0.36621094	-13.23095746	0.5371337860000001	-0.40314941100000007	0.12207031	1.2207031	0.5493164	-0.1447509784	13.594628600000002	1.5180908540000002	1.3427734	0.18310547	0.061035156	7.314111420000001	14.984716460000001	1.9212402160000002	-3.6010742	1.8310547	-0.61035156	1539960229.417
-8.798706070000001	-4.7612304320000005	-5.574707068	0	2.1972656	-0.91552734	2.259790036	-10.71276808	-0.096899411	-1.4648438	0.30517578	3.112793	3.2706542540000005	13.134058	1.393676718	-0.18310547	-0.24414062	0.61035156	-12.12438948	0.994116214	-1.391284146	-0.91552734	1.0986328	0.6713867	-0.2930908246	13.386474640000001	2.039672824	1.0986328	2.5634766	-0.061035156	-2.805297824	8.61447734	-2.6713134000000003	0.4272461	-3.7231445	-0.91552734	1539960229.457
-8.57380342	-4.512402356	-6.02211911	-0.79345703	-2.5024414	-0.36621094	2.8698974640000006	-9.926807100000001	1.2261962860000002	-2.4414062	3.1738281	3.4179688	3.446508786	13.00964308	1.2082519568	-0.061035156	3.0517578	1.4038086	-11.595629500000001	1.4427246400000002	-1.235766574	-0.061035156	0.6713867	0	-1.70471196	12.89360324	1.888940396	-0.36621094	2.8076172	0.7324219	1.152026358	11.50590854	-3.2874023560000003	-0.24414062	-0.8544922	-2.2583008	1539960229.497
-7.46245108	-3.4620605040000005	-3.5577635800000005	-1.2207031	0.61035156	-0.24414062	2.11743161	-10.396948380000001	1.830322284	-1.953125	4.211426	2.1972656	1.933203076	12.108837860000001	0.5837890576	-0.4272461	2.6855469	1.6479492	-10.47590306	0.538330072	-1.0922119110000001	-0.48828125	0.6713867	-0.4272461	-2.3949707460000003	12.11242662	1.665234424	-1.0375977	1.953125	0.79345703	1.8578369600000002	9.874170320000001	-1.876977536	0.48828125	1.0986328	-2.8076172	1539960229.537
-7.448095746000001	-3.6235596040000004	-2.9500489200000004	0.48828125	0.5493164	-0.36621094	0.539526358	-9.849048020000001	1.62575679	-0.91552734	1.0375977	0.61035156	1.106567392	9.835888579999999	0.5227783246000001	-0.24414062	0.61035156	1.4648438	-9.0427491	0.34453125	-1.1711669928000001	-1.0375977	0.36621094	-0.30517578	-1.988232428	10.389770860000002	1.3972655760000001	-0.61035156	1.2817383	0.36621094	1.1053711060000002	9.15878894	-2.198779254	0.7324219	-0.18310547	-3.112793	1539960229.577
-7.153808606	-3.32089856	-3.4536866	0.61035156	-1.0986328	-0.5493164	0.43186035340000006	-8.5666259	1.7035155760000003	-0.91552734	1.0375977	0.61035156	1.39606929	8.347705072	0.6316406250000001	0	0.24414062	1.0986328	-8.589355432000001	0.7428955072	-1.0371826080000002	-0.9765625	0.18310547	-0.36621094	-1.56354982	8.52236322	1.159204074	-0.5493164	1.0986328	0.24414062	2.5995362400000004	9.80717752	-1.0072753600000002	0.12207031	-0.36621094	-3.0517578	1539960229.617
-6.13098143	-3.1079589660000004	-3.6785887600000002	-0.91552734	-0.30517578	-0.79345703	1.35180661	-7.65983876	1.528857428	-0.36621094	-1.8920898	0.12207031	1.485791034	8.07136232	0.539526358	-0.36621094	0.48828125	0.61035156	-8.24482428	0.923535144	-1.0455566100000002	-0.79345703	0.18310547	-0.30517578	-1.166381839	7.8428711060000005	1.0096679712	-0.6713867	0.8544922	0.4272461	2.8555420320000002	9.1791259	-0.3756347644	-0.18310547	-0.061035156	-2.746582	1539960229.657
-6.766211060000001	-3.5625489200000002	-3.9298096040000003	-0.8544922	1.5869141	-0.6713867	1.8434814300000002	-7.190893570000001	1.1986816100000002	-0.18310547	-2.319336	0.061035156	1.409228534	8.16826178	0.41511232	-0.36621094	0.48828125	0.12207031	-8.157495108	0.8756836060000002	-0.953442392	-0.8544922	0.4272461	-0.36621094	-1.166381839	7.8428711060000005	1.0096679712	-0.30517578	1.159668	0.24414062	2.878271466	8.72453624	-0.6818847840000001	-0.18310547	-0.36621094	-2.319336	1539960229.697
-7.9625	-3.785058606	-3.8353027160000006	-0.12207031	-1.5869141	-0.061035156	2.127001996	-7.098779254	0.9295165740000001	-0.12207031	-0.61035156	-0.061035156	1.6078125	8.58098143	0.46774902160000004	-0.24414062	0.4272461	-0.18310547	-7.9026857	1.355395468	-0.846972644	-0.79345703	0.30517578	-0.36621094	-1.3709472839999999	8.181420926000001	1.19270018	-0.12207031	1.2817383	0	2.8627197480000004	8.512792932	-0.5981445288	-0.061035156	0.12207031	-1.953125	1539960229.737
-8.23286142	-3.58647464	-3.762329074	0.061035156	-0.91552734	0.18310547	2.124609424	-7.06169429	0.734521466	-0.24414062	-0.24414062	-0.12207031	1.74299321	9.2556884	0.7105957068000001	-0.36621094	0.5493164	-0.36621094	-7.835693390000001	1.8063964660000003	-0.8625244110000001	-0.24414062	-0.12207031	-0.36621094	-2.271752896	9.366943390000001	1.184326178	-0.61035156	0.6713867	0.12207031	2.5385253600000004	8.336938400000001	-0.45698242800000005	-0.12207031	0.12207031	-1.4038086	1539960229.777
-8.524755890000002	-3.220410144	-4.2958741	-0.36621094	-2.5024414	0.36621094	2.124609424	-7.06169429	0.734521466	-0.24414062	-0.24414062	-0.12207031	1.6365234620000002	10.23903804	0.9043945288	-0.6713867	0.30517578	-0.61035156	-8.56901857	1.6664307100000002	-0.5670410144	0.18310547	-0.5493164	-0.5493164	-2.271752896	9.366943390000001	1.184326178	-0.7324219	-0.18310547	0.30517578	2.62944339	9.10495607	-0.1686767572	-0.30517578	0.5493164	-1.5258789	1539960229.817
-8.084521760000001	-4.106860324	-3.6283447480000004	-0.5493164	-1.7700195	0.4272461	2.20236821	-7.267456070000001	0.6747070288	-0.48828125	-0.5493164	-0.24414062	1.332666034	10.88144568	1.035986322	-0.6713867	-0.6713867	-0.91552734	-9.542798020000001	0.916357428	-0.6447998200000001	0.4272461	-0.48828125	-1.0375977	-1.9762695680000002	10.309619600000001	1.4451172120000002	-0.79345703	-0.8544922	0	1.7250488220000002	8.967382788	-0.6268554712000001	-0.18310547	0.6713867	-1.5258789	1539960229.857
-8.357275360000001	-5.624951080000001	-4.359277356000001	-1.4038086	-0.24414062	-0.4272461	2.436840854	-7.7902346200000006	0.5479003894	-0.5493164	-0.48828125	-0.36621094	1.3362548920000001	11.65065944	1.119726538	-0.4272461	-1.2817383	-1.2817383	-11.21401358	0.12800292540000002	-0.5215820288	0.6713867	-0.6713867	-1.2817383	-1.195092752	11.179321580000002	2.24423822	-0.6713867	-0.9765625	-0.48828125	3.29816893	9.02241214	-0.1399658246	-0.61035156	0.24414062	-0.8544922	1539960229.897
-9.101367212000001	-6.6011232	-2.6796875	0.91552734	-2.0751953	0.48828125	2.4990478240000003	-9.957910340000002	-0.095703125	-0.5493164	-0.61035156	-0.5493164	1.5180908540000002	12.03347194	1.274047824	0	-0.4272461	-1.5258789	-12.65314946	-1.2884033540000002	-0.49645996400000003	0.48828125	0.48828125	-1.2817383	-0.717773462	11.9616938	3.1486327880000005	-0.5493164	-0.7324219	-0.91552734	4.453784146	10.54409146	0.16389160340000003	-1.2817383	-0.5493164	0.5493164	1539960229.937
-8.35129393	-6.377417032	-1.2010742212	1.2207031	0.061035156	0.30517578	2.3387451080000004	-11.449683	-1.2261962860000002	0.18310547	-1.0375977	-1.0375977	1.4953613220000002	9.555957068	1.7872558900000002	0.5493164	0.48828125	-1.3427734	-10.56801718	-1.0969971040000002	-1.9786621400000002	0	0.8544922	-0.30517578	-1.3015625000000002	9.25927716	4.15830072	-0.6713867	0.61035156	-1.159668	3.8281250000000004	13.494140380000001	0.8170653959999999	-2.0141602	0.79345703	3.7841797	1539960230.0
-9.035571580000001	-4.526757788	-2.573217752	-0.30517578	1.4038086	-0.48828125	2.3387451080000004	-11.449683	-1.2261962860000002	0.18310547	-1.0375977	-1.0375977	1.4953613220000002	9.555957068	1.7872558900000002	0.6713867	0.9765625	-0.91552734	-10.56801718	-1.0969971040000002	-1.9786621400000002	0	0.8544922	-0.30517578	-2.6725097840000003	8.31420926	3.8388915740000003	-0.6713867	0.61035156	-1.159668	3.8281250000000004	13.494140380000001	0.8170653959999999	-2.0141602	0.79345703	3.7841797	1539960230.017
-10.28090854	-5.2110353400000005	-3.3412353240000003	0.12207031	-0.30517578	-0.36621094	2.287304712	-10.834789840000001	-1.0802490020000002	-0.061035156	-0.061035156	-1.3427734	0.9175537140000001	9.62773462	1.8195557100000002	0.18310547	0.18310547	-0.36621094	-10.02250998	-1.532446286	-2.4165038940000003	0.18310547	0.61035156	-0.061035156	-2.6725097840000003	8.31420926	3.8388915740000003	-0.79345703	0.4272461	-0.5493164	-0.3935791034	12.5048098	-2.183227536	-0.8544922	0.8544922	4.3945312	1539960230.057
-8.641992212	-5.4275634	-1.7274413940000002	0.79345703	-1.7700195	-0.061035156	1.911669928	-10.56921376	-0.970190396	-0.24414062	0.91552734	-1.3427734	0.41152344240000005	10.231860520000001	1.471435504	-0.24414062	-1.5258789	-0.24414062	-10.447192000000001	-1.41042482	-2.062402356	0.24414062	0.91552734	0.24414062	-3.25151358	8.710180710000001	3.4656494600000003	0.061035156	-0.36621094	-0.48828125	-0.686669928	11.532226440000002	-2.227490216	-0.12207031	0.36621094	4.5166016	1539960230.097
-6.933691394	-4.401147464000001	-1.5360351440000002	0.12207031	1.0986328	-0.4272461	1.294384784	-10.450780760000002	-1.272851538	-0.061035156	0.79345703	-1.0986328	0.642407248	10.40053714	1.1735596040000003	0	-2.1362305	-0.24414062	-9.94714308	-1.5731201080000001	-1.9009033540000002	0.36621094	0.6713867	0.24414062	-2.600732428	9.575097840000002	3.5541748200000005	0.48828125	-0.7324219	-0.5493164	0.573022464	10.608691100000001	-0.708203125	-0.061035156	-0.12207031	3.4179688	1539960230.137
-7.692138580000001	-4.215722644	-1.7298339660000002	0.24414062	0.79345703	-0.7324219	1.1484375	-9.845459260000002	-1.179541034	0.061035156	0.36621094	-0.7324219	1.1316894568000002	9.52006839	1.3254882200000002	0.61035156	-0.9765625	-0.061035156	-9.368139480000002	-1.7106933900000003	-1.7860596040000003	0.30517578	0.79345703	0.24414062	-1.886547824	9.469824280000001	3.98483876	0.5493164	-0.36621094	-0.7324219	0.10168457460000001	9.122900360000001	-0.23686523560000003	1.4038086	0.7324219	2.2583008	1539960230.177
-7.78544928	-3.8508545320000005	-1.5396240020000003	0.8544922	-1.0375977	-0.30517578	1.31352536	-8.756836060000001	-1.03359375	0	0.30517578	-0.36621094	1.108959964	8.640795926000001	1.565942392	0.79345703	0.36621094	0.061035156	-8.89680162	-1.459472644	-1.7896484620000002	0.24414062	0.79345703	0.4272461	-1.53125	8.466137680000001	3.7384033540000003	0.12207031	-0.18310547	-0.61035156	-0.1244140625	8.6264402	0.061010742800000003	2.0141602	3.2348633	0.6713867	1539960230.217
-7.11433107	-3.631933606	-1.620971646	-0.061035156	1.6479492	-0.12207031	1.415209964	-7.9971923920000005	-1.0898193390000002	0.061035156	0.48828125	-0.18310547	0.6675292932	8.51159694	1.565942392	0.6713867	-0.061035156	0	-8.644384980000002	-1.5779052520000003	-1.8626221040000002	0.24414062	0.5493164	0.48828125	-1.5372314300000003	7.8883300720000005	3.3675537140000005	0.24414062	0.18310547	-0.6713867	-2.165283246	7.58686502	-1.6317382200000001	0.79345703	-1.8310547	0.24414062	1539960230.257
-8.162280252	-3.6869628600000004	-1.81357428	-0.061035156	0.61035156	-0.18310547	1.39008786	-7.808178420000001	-1.19270018	0.18310547	0.4272461	0.12207031	0.793139676	8.83698732	1.451098642	0.7324219	-0.61035156	-0.061035156	-8.69582518	-1.7083007200000002	-1.733422824	0	0.6713867	0.5493164	-1.8697998200000001	7.984033246000001	3.2957762600000002	0.6713867	0.12207031	-0.7324219	0.211743161	7.144238220000001	0.24045410340000004	2.2583008	-2.2583008	0.48828125	1539960230.297
-8.049829074	-3.2838134000000005	-2.2107422120000004	0	-0.12207031	-0.24414062	1.3924804320000002	-8.21013179	-1.29558107	0.24414062	0.24414062	0.5493164	1.2417480040000002	9.134863220000002	1.50732428	1.0375977	-0.18310547	0	-8.80588408	-1.732226538	-1.7824707460000002	-0.18310547	0.48828125	0.6713867	-1.7848632200000003	8.49484874	3.3412353240000003	0.79345703	-0.24414062	-0.61035156	3.20366214	8.89680162	0.8290283540000001	1.2207031	-1.3427734	-0.30517578	1539960230.337
-7.73161592	-3.420190396	-2.1664795320000003	-0.8544922	2.0141602	-0.18310547	1.494165036	-8.72214357	-1.3266846040000002	0.24414062	0.12207031	0.9765625	1.57551268	9.094189300000002	1.6341308900000002	1.159668	0.4272461	0.061035156	-8.82023912	-1.685571286	-1.868603534	-0.36621094	0.4272461	0.79345703	-1.39008786	8.63959964	3.359179712	0.79345703	0.12207031	-0.6713867	4.074560504000001	8.59055162	-0.7728027160000001	1.4648438	-0.36621094	-0.48828125	1539960230.377
-8.43742662	-4.06140126	-2.8758788940000004	-1.4038086	1.3427734	-0.48828125	1.638916034	-8.92670926	-1.2513183900000002	0.30517578	0	1.0375977	1.74299321	9.02839357	1.697534146	1.0986328	0.61035156	0.24414062	-8.97097194	-1.61977536	-1.84946286	-0.48828125	0.48828125	0.91552734	-1.332666034	8.48647464	3.237158246	0.8544922	0.48828125	-0.61035156	5.36296376	8.503222840000001	-1.23696286	0.9765625	-0.91552734	-0.48828125	1539960230.417
-10.015332460000002	-6.40014676	-3.410620108	-1.3427734	1.2207031	-1.2207031	1.7633300720000002	-9.180322480000001	-1.0946044928	0.36621094	0.061035156	0.9765625	1.774096646	9.370532248	1.720263678	1.159668	0.48828125	0.4272461	-9.1791259	-1.4570800720000001	-1.9547363220000002	-0.6713867	0.061035156	1.0986328	-1.52526857	8.596533246000002	3.0409667540000003	0.9765625	0.48828125	-0.4272461	4.03747554	8.88723143	0.00837402356	-0.61035156	0.4272461	-1.4648438	1539960230.457
-9.72702626	-6.55327176	-2.85075679	2.2583008	-2.746582	0.18310547	1.758544928	-9.5021241	-0.860131839	0.36621094	0.12207031	0.9765625	1.79323732	10.169653060000002	1.6078125	0.9765625	0.12207031	0.5493164	-10.674487319999999	-0.5909667932	-1.885351538	-0.91552734	0.61035156	1.2817383	-1.6927490020000002	9.154003894	2.70361322	1.159668	0.61035156	-0.36621094	3.6104003600000003	9.45427266	0.15671386780000002	0.48828125	-0.79345703	-2.0141602	1539960230.497
-5.97905252	-4.329370108	-2.43205571	0	0.4272461	-1.159668	1.4176025360000002	-9.594238220000001	-0.9283202880000001	0.5493164	-0.24414062	1.0375977	1.79323732	10.81684604	1.0575195288	0.61035156	-0.061035156	0.61035156	-10.193578780000001	0.73332518	-2.153320288	-0.79345703	1.2207031	1.2817383	-2.0301025360000002	9.956713760000001	2.100683606	1.159668	0.8544922	-0.36621094	9.612182608000001	12.528735520000001	-0.9115722840000001	1.7089844	0.79345703	-0.8544922	1539960230.537
-6.73391124	-4.495654254000001	-3.494360324	-1.2817383	2.9907227	-2.1362305	1.102978534	-8.95063498	-0.9462646760000001	0.36621094	-0.5493164	1.2207031	1.73701178	10.627832460000002	0.2918945288	0.6713867	-0.12207031	0.7324219	-9.88015126	0.6029296924	-2.5851807100000004	-0.48828125	1.4038086	1.159668	-2.386596646	10.154101440000002	1.8434814300000002	0.8544922	1.2817383	-0.4272461	2.4643554320000005	10.314403960000002	1.4738280760000002	-2.1972656	4.4555664	-1.2207031	1539960230.577
-8.484082068000001	-7.17653804	-4.87368161	0.6713867	-0.4272461	-0.9765625	1.2154297120000002	-8.468530252	-0.5443115216000001	0.18310547	0.12207031	1.2207031	1.790844748	10.39934056	-0.1459472644	0.9765625	0.4272461	0.7324219	-9.961499100000001	0.7058105432	-2.987133786	-0.91552734	1.5869141	0.5493164	-2.560058606	9.987817000000001	1.5491942900000002	0.5493164	1.7700195	-0.5493164	-0.43066405760000004	8.710180710000001	-0.45100097840000003	0.61035156	-1.7700195	-0.6713867	1539960230.617
-6.925317392	-6.12021466	-4.082934604	0.30517578	-1.5258789	-0.91552734	1.5563721040000003	-8.405126800000001	-0.04306640576	0.5493164	0.30517578	0.8544922	1.697534146	10.603905760000002	-0.5084228534	0.91552734	0.8544922	0.4272461	-9.997387680000001	1.876977536	-2.956030252	-0.7324219	1.7700195	0.61035156	-2.6904540740000003	9.846654860000001	0.878076178	0.30517578	2.0141602	-0.61035156	1.4606689300000002	9.682763580000001	-1.9284179320000001	-0.061035156	-2.1362305	0.061035156	1539960230.657
-7.299755890000001	-5.356982428000001	-3.5517822480000003	0.24414062	1.0375977	-1.5258789	1.622167932	-9.026000900000001	0.230883786	0.5493164	0.30517578	0.8544922	1.7776855040000001	10.71875	-0.75366214	0.91552734	0.61035156	0.12207031	-9.7401857	1.9511474640000002	-2.951245108	-0.5493164	1.953125	0.8544922	-3.213232428	10.071558	0.4450195288	0.30517578	1.4038086	-0.5493164	3.7874510800000003	9.79880342	-1.528857428	-0.4272461	0	-0.24414062	1539960230.697
-6.658544928000001	-5.470629892	-3.6570557100000003	0.61035156	0.4272461	-1.8310547	1.9260253600000001	-9.60141574	0.424682608	0.12207031	-0.79345703	0.24414062	2.104272464	10.149316100000002	-0.8362060700000001	1.0375977	0.18310547	0.24414062	-9.475805710000001	1.81716304	-3.122314496	-0.36621094	2.1362305	0.7324219	-3.3843016200000005	9.844262680000002	0.5096191394	0.48828125	1.159668	-0.6713867	1.6484863220000001	9.5619384	-1.6365234620000002	-0.061035156	-0.24414062	-0.4272461	1539960230.737
-6.050830072	-6.10585962	-3.5888672120000003	0.91552734	0.24414062	-2.0141602	2.1700683900000004	-8.84057608	0.6328369110000001	-0.5493164	0.30517578	0.18310547	2.331567392	9.35617662	-0.9115722840000001	0.9765625	-0.30517578	0.61035156	-9.07863768	1.9810547120000002	-3.2323730040000007	-0.12207031	2.6245117	0.5493164	-3.2239991	9.055908246000001	0.6400146760000001	0.24414062	0.9765625	-0.91552734	1.9954101440000003	9.289184800000001	-2.0193359620000004	0.24414062	-0.9765625	-0.48828125	1539960230.777
-6.548486420000001	-6.59035643	-3.12351088	1.0986328	-2.1972656	-1.953125	2.3734375	-7.546191394000001	0.7393066100000001	-0.9765625	1.4648438	-0.061035156	2.292089856	8.616870108	-0.838598642	0.7324219	-0.36621094	0.9765625	-8.129980432	2.051635782	-3.39267572	0	3.0517578	0.5493164	-3.101977536	8.24960962	0.5526855432	-0.061035156	1.0986328	-1.0986328	2.9273192900000002	9.42077626	-1.4546875000000001	-0.12207031	-0.18310547	-0.24414062	1539960230.817
-6.308032248	-7.06169429	-2.834008786	1.5258789	-1.159668	-1.8310547	1.9104736420000001	-6.489868210000001	0.6077148560000001	-1.3427734	1.3427734	-0.12207031	2.3052490020000005	8.058202880000001	-0.42707518000000005	0.61035156	-0.4272461	0.9765625	-7.757934800000001	2.1880126800000004	-3.9345947480000003	0.061035156	3.2348633	0.5493164	-2.9500489200000004	7.4791992800000004	0.36367187500000003	-0.061035156	1.0986328	-1.0986328	2.879467752	9.232959260000001	-0.811083966	-0.30517578	0.48828125	-0.061035156	1539960230.857
-6.236254892	-6.51140126	-1.872192392	1.7089844	-0.6713867	-1.8920898	1.7513672120000003	-5.77927266	0.5825927716	-1.6479492	1.4648438	-0.12207031	2.233471646	8.098876800000001	-0.13757324280000002	0.30517578	-0.79345703	0.79345703	-7.952929712	2.23227536	-3.7994139400000004	0.61035156	3.6621094	0.48828125	-2.87707518	7.450488220000001	0.096899411	0	1.159668	-0.9765625	2.778979532	9.10974092	-0.573022464	-0.18310547	0.24414062	0	1539960230.897
-6.135766574000001	-5.52565944	-2.39138179	1.4648438	-0.4272461	-3.3569336	1.62575679	-5.86420926	0.3828125	-1.7089844	1.4038086	0	2.4081298920000003	8.2005616	-0.153125	0	-1.3427734	0.7324219	-8.657543930000001	1.0946044928	-4.020727536	0.7324219	5.126953	0.36621094	-2.46794429	7.795019568000001	0.26318359620000004	0.36621094	1.0986328	-1.0986328	3.00986322	9.319091754	-1.0347900360000002	0.061035156	0	0.6713867	1539960230.937
-6.197973740000001	-5.96708966	-2.598339856	0.7324219	-1.0986328	-4.0893555	1.5001464660000001	-6.267358426	-0.10168457460000001	-1.5258789	0.8544922	0.061035156	2.6880616	8.414697480000001	-0.1770507788	-0.18310547	-1.2207031	0.5493164	-7.753149460000001	0.24165038940000003	-4.640405252	-0.79345703	5.6762695	0.18310547	-2.0121582460000003	8.129980432	0.5443115216000001	0.6713867	1.3427734	-1.5869141	1.83151857	9.73898912	-1.1041748200000001	0.48828125	0	0.4272461	1539960230.977
-6.046044928000001	-7.8428711060000005	-1.833911142	1.0375977	-2.4414062	-3.2348633	1.6688232820000002	-6.414501800000001	0.011962890380000002	-1.5258789	1.3427734	0.12207031	3.027807608	8.475707968	0.08015136780000001	-0.36621094	-1.0375977	0.48828125	-6.55686052	0.985742212	-5.255298020000001	-1.0375977	5.6762695	0.24414062	-1.967895468	8.463745108000001	0.849365216	0.8544922	2.380371	-1.953125	2.0061767180000003	9.609789840000001	-1.0826415740000002	0.61035156	-0.12207031	-0.24414062	1539960231.017
-5.986230432000001	-7.448095746000001	-1.111352536	0.9765625	-2.746582	-2.9907227	1.820751996	-6.859521760000001	-0.06459961060000001	-1.0986328	1.7700195	0.12207031	3.3101317900000002	8.338134980000001	0.24404297120000001	-0.61035156	-1.5258789	0.6713867	-5.33305661	1.4738280760000002	-5.676391574	-0.61035156	5.554199	0.36621094	-2.680883786	7.92661142	0.576611322	0.9765625	3.540039	-1.8310547	3.4704346040000003	9.10495607	-0.8613281250000001	0.61035156	1.2817383	-0.061035156	1539960231.057
-5.598632788000001	-7.4875733800000015	-1.085034146	0.79345703	0.12207031	-3.6010742	1.5109130400000002	-7.2231933900000005	-0.2954833966	-0.4272461	1.0986328	-0.18310547	3.7599366	8.3453125	0.31223143000000003	-1.0375977	-1.7700195	0.91552734	-4.709790036	1.6891601440000001	-6.89780252	-0.6713867	5.2490234	0.4272461	-3.917846646	7.503125000000001	-0.13757324280000002	0.48828125	2.746582	-1.2207031	3.0589112400000005	9.1623777	-0.8314209260000001	0.36621094	0	0.061035156	1539960231.097
-5.336645468	-8.16467302	-1.013256839	0.91552734	-1.5869141	-3.2348633	1.2549072479999999	-7.43852536	-0.5227783246000001	0.18310547	0.36621094	-0.79345703	3.818554712	9.220996106000001	0.3971679712	-1.5258789	-1.953125	1.159668	-4.562646466	1.75495607	-7.302148560000001	-0.48828125	5.065918	0.24414062	-4.786352536	7.754345746000001	-0.879272464	0.18310547	1.8920898	-0.5493164	3.794628894	9.25688498	-0.6974365020000001	0.24414062	-0.18310547	0.061035156	1539960231.137
-4.45617662	-8.834594748	-0.65676268	0.7324219	-0.48828125	-2.746582	1.216625998	-8.533129892	-0.5813964856000001	0.8544922	-0.24414062	-0.9765625	3.6127929320000005	9.992602340000001	-0.250024411	-2.1362305	-3.479004	1.2207031	-3.714477536	1.7645263580000001	-7.9625	-0.61035156	5.004883	0.24414062	-4.76242662	8.430249100000001	-0.955834964	0.30517578	1.6479492	-0.4272461	4.265966754000001	9.07983426	-0.6830810700000001	0.18310547	0.61035156	-0.12207031	1539960231.177
-4.920336960000001	-8.693432608	-0.48808594240000003	1.4038086	-1.0986328	-2.9296875	0.800317392	-9.258081070000001	-1.068286142	1.5869141	-2.0141602	-1.159668	3.458471646	10.37302266	-0.5036376800000001	-2.319336	-4.8217773	1.0986328	-2.9261230040000004	2.122216754	-8.59055162	-0.5493164	4.8217773	0.24414062	-4.8533447480000005	8.92670926	-0.800317392	0.36621094	1.953125	-0.4272461	3.9728759000000005	8.69103984	-0.860131839	0.48828125	0.18310547	0.24414062	1539960231.217
-4.099682608	-8.884838760000001	-0.5227783246000001	1.0375977	0.36621094	-2.9296875	1.108959964	-9.368139480000002	-1.0969971040000002	1.6479492	-2.9296875	-1.2207031	3.4441162140000006	10.66970198	-0.48808594240000003	-1.7089844	-4.333496	0.7324219	-2.299267572	2.44401857	-9.043945288000002	-0.30517578	4.3945312	0.24414062	-5.293579074	9.23774411	-0.88645018	0.24414062	1.5869141	-0.18310547	4.04584964	9.12888179	-0.716577176	0	0.5493164	0.24414062	1539960231.257
-3.7982177520000002	-9.573901260000001	-0.6376221040000001	0.5493164	-0.79345703	-2.5634766	0.7261474640000001	-10.344311600000001	-1.94636232	1.4648438	-4.0893555	-1.159668	3.1414550720000003	11.064477340000002	-0.46655273560000005	-1.159668	-2.746582	0.61035156	-1.4869873200000001	2.5265625000000003	-9.50930162	0.12207031	3.8452148	0.12207031	-5.663232428000001	9.484179712000001	-1.3171142180000002	0.061035156	1.3427734	0.061035156	4.2599853240000005	8.750854532	-1.4176025360000002	0	-0.12207031	0.24414062	1539960231.297
-3.66303714	-9.865796220000002	-0.2237060504	0.79345703	0.4272461	-2.6855469	0.699829074	-10.1241938	-1.874584964	1.0986328	-4.1503906	-0.8544922	2.613891574	11.538208360000002	-0.7058105432	-1.0986328	-2.5634766	0.30517578	-1.3063476440000001	2.350707968	-9.90048822	0.12207031	3.6010742	0.18310547	-5.733813400000001	9.412402160000001	-1.3242920320000002	0.061035156	1.3427734	0	4.648779254000001	8.633618210000002	-1.5731201080000001	0.48828125	1.0375977	0.30517578	1539960231.337
-3.2646728240000003	-10.322778060000001	-0.4844970746000001	0.48828125	-0.5493164	-2.5634766	0.907983426	-10.21391574	-1.337451178	0.7324219	-2.8686523	-0.36621094	2.0253173920000003	11.545385880000001	-0.702221646	0.061035156	-2.1972656	-0.18310547	-0.8230468750000001	2.1880126800000004	-10.611084260000002	0	3.2958984	0.18310547	-5.642895468000001	9.515283246000001	-1.2656738220000001	0.061035156	1.4648438	-0.36621094	3.354394568	9.284399460000001	-1.36018071	0	0.9765625	-0.061035156	1539960231.377
-2.418896466	-10.291674819999999	-0.0992919928	-0.12207031	1.5869141	-2.1972656	0.794335962	-10.58715854	-1.0993896760000001	0.6713867	-2.0751953	0	2.25859375	11.988012680000002	-0.763232428	0.5493164	-0.7324219	-0.5493164	-0.4486083966	2.3172119600000003	-11.03098192	0	3.112793	0.18310547	-6.044848740000001	9.834692000000002	-1.5396240020000003	0	1.3427734	-0.7324219	3.00986322	8.90876448	-1.6927490020000002	0.7324219	0.24414062	-0.30517578	1539960231.417
-2.2382567900000003	-10.05361322	-0.2045654254	0.24414062	0.36621094	-1.7089844	1.129296875	-11.875561600000001	-1.71667482	1.2207031	-2.9907227	-0.24414062	2.299267572	12.0801268	-0.9462646760000001	0.9765625	-1.5258789	-0.6713867	0.4438232428	2.292089856	-11.20085414	0	2.746582	0.18310547	-6.2015625000000005	9.795214660000001	-1.899707068	0.12207031	1.3427734	-0.7324219	3.5326415740000003	9.25927716	-1.9702880400000002	0.48828125	0.18310547	-0.48828125	1539960231.457
-1.8566405760000002	-10.1313723	-0.12800292540000002	0.18310547	0.61035156	-1.4038086	1.697534146	-11.8324955	-1.369750998	0.61035156	-3.1738281	-0.61035156	3.160595746	12.11601538	-1.030004892	0.6713867	-2.319336	-0.48828125	1.1424560700000002	2.081542932	-11.221191100000002	-0.12207031	2.2583008	0.18310547	-6.499438400000001	9.43752446	-1.8949219240000001	0.6713867	0.7324219	-0.91552734	3.5326415740000003	9.25927716	-1.9702880400000002	0.48828125	0.18310547	-0.48828125	1539960231.497
-1.6915527160000003	-10.16127896	-0.061010742800000003	0.18310547	-0.061035156	-1.0986328	2.268164038	-11.462841460000002	-0.7728027160000001	-0.18310547	-3.0517578	-0.91552734	3.803002896	11.834887680000001	-0.6268554712000001	0.18310547	-2.0751953	-0.30517578	1.5384277160000002	2.198779254	-11.18051718	-0.18310547	1.6479492	0.24414062	-6.288891574	9.518872300000002	-2.42607428	0.9765625	0.12207031	-0.6713867	3.5326415740000003	9.25927716	-1.9702880400000002	0.48828125	0.18310547	-0.48828125	1539960231.537
-1.274047824	-9.65285643	-0.015551758180000002	0.12207031	0.6713867	-0.8544922	2.7143798920000006	-11.417383180000002	-0.7058105432	0.30517578	-2.1362305	-0.6713867	4.0602050720000005	11.65664038	-0.172265625	-0.61035156	-2.746582	-0.18310547	1.665234424	2.331567392	-11.06088858	-0.061035156	1.2207031	0.30517578	-5.886938400000001	9.67080072	-2.366259784	1.0375977	0.24414062	-0.48828125	3.5326415740000003	9.25927716	-1.9702880400000002	0.48828125	0.18310547	-0.48828125	1539960231.577
-1.03957518	-9.82033696	0.10288086060000001	-0.061035156	0.48828125	-0.61035156	2.9979003600000005	-10.682861420000002	-1.0886230432000001	0.24414062	-1.4038086	-0.5493164	3.8281250000000004	11.069262680000001	0.65676268	-0.9765625	-2.9296875	-0.36621094	1.909277356	2.19638678	-10.911352340000002	-0.061035156	0.8544922	0.30517578	-5.626147660000001	9.64328624	-2.140161142	1.2207031	0.12207031	-0.24414062	3.5326415740000003	9.25927716	-1.9702880400000002	0.48828125	0.18310547	-0.48828125	1539960231.617
-1.1651855432	-9.91484424	0.05981445288	-0.061035156	0.12207031	-0.4272461	2.9931152160000005	-10.103857820000002	-0.724951178	0.30517578	-0.4272461	-0.24414062	4.76242662	10.78334964	0.46774902160000004	-1.6479492	-0.12207031	-0.48828125	2.00258786	2.2346679320000002	-10.764209260000001	-0.061035156	0.48828125	0.18310547	-5.523266574	9.60261232	-1.886547824	0.9765625	-0.061035156	-0.18310547	3.5326415740000003	9.25927716	-1.9702880400000002	0.48828125	0.18310547	-0.48828125	1539960231.657
-0.8433837860000001	-9.83110324	0.1363769568	-0.061035156	0.61035156	-0.18310547	2.7610351440000005	-9.770092752000002	-0.09211425720000001	0.4272461	-1.0375977	0.48828125	4.304248004000001	10.225878600000001	0.5144042932	-0.36621094	-0.24414062	-0.4272461	1.9320067900000002	2.192797824	-10.57878444	-0.12207031	0.30517578	0.18310547	-5.1691648400000005	9.3657473	-2.1329834260000005	0.79345703	0.12207031	0.061035156	3.5326415740000003	9.25927716	-1.9702880400000002	0.48828125	0.18310547	-0.48828125	1539960231.697
-0.8589355432	-9.667211960000001	0.2536132788	-0.061035156	-0.12207031	0	2.971582068	-9.71147464	-0.4844970746000001	0.9765625	-0.12207031	0.4272461	4.153515576	10.1229982	0.5084228534	0.24414062	0.061035156	-0.61035156	2.04924321	2.12341304	-10.33354532	-0.12207031	0	0.18310547	-5.010058606	9.24013678	-1.9774658540000003	0.4272461	0	0.24414062	3.5326415740000003	9.25927716	-1.9702880400000002	0.48828125	0.18310547	-0.48828125	1539960231.737
-0.764428714	-9.66481929	0.21054687500000002	-0.18310547	0.36621094	0.061035156	2.787353534	-8.83698732	-0.385205072	-0.8544922	-0.24414062	1.2817383	3.5469971040000003	9.469824280000001	0.343334964	1.2207031	-0.4272461	-1.2817383	1.971484424	2.18203125	-10.05361322	-0.12207031	-0.18310547	0.12207031	-5.1380616	8.77597644	-2.173657248	0.061035156	0.18310547	0.30517578	3.4189941100000003	8.91235324	-1.7645263580000001	0.5493164	0	-0.61035156	1539960231.777
-0.900805661	-9.593042032000001	0.1686767572	-0.18310547	0.061035156	0	2.7658202880000005	-8.756836060000001	-1.0563232428000002	-1.4648438	0.12207031	1.8310547	3.5517822480000003	9.92919928	-1.061108426	1.159668	0	-1.4038086	1.753759784	2.13776857	-9.894507280000001	-0.061035156	-0.24414062	0.12207031	-4.6978271760000005	8.43383786	-2.253808606	0.12207031	-0.18310547	0.4272461	3.3783202880000003	9.051123200000001	-1.57551268	-0.061035156	-0.24414062	-0.061035156	1539960231.817
-0.9175537140000001	-9.67080072	0.22968750000000002	-0.18310547	0.12207031	0	2.080346646	-8.96499002	-0.48090820680000007	-0.61035156	0.5493164	1.159668	2.8088867800000004	9.992602340000001	-0.3947753894	1.5258789	-1.0986328	-0.30517578	1.4235839660000003	2.020532248	-9.734204074	-0.18310547	-0.18310547	0.061035156	-4.46694339	8.224487320000001	-2.29089357	0.12207031	0.5493164	0.4272461	3.2323730040000007	9.03796376	-1.585082968	-0.18310547	0	0	1539960231.857
-0.9283202880000001	-9.911254500000002	0.32060547120000005	-0.061035156	-0.12207031	0.12207031	1.4427246400000002	-8.98173822	-1.0240234620000002	-1.0375977	-0.24414062	0.8544922	2.2203125000000004	10.1828125	0.2775390576	0.6713867	-0.79345703	-0.12207031	1.37214357	2.159301718	-9.844262680000002	-0.18310547	-0.061035156	0.061035156	-5.239746106	7.86560054	-2.642602536	0.4272461	0.30517578	0.30517578	3.0313964660000003	9.18271466	-1.6149902160000003	-0.30517578	0.12207031	0	1539960231.897
-1.02163089	-9.91364766	0.132788089	0.061035156	-0.18310547	0.24414062	0.764428714	-9.383691394000001	-0.1303955072	0.12207031	-0.91552734	0.30517578	2.38540036	10.95202626	-0.27993163940000004	-0.8544922	0.6713867	0.18310547	1.50493161	2.3112304320000003	-10.13376448	-0.12207031	0	0.061035156	-5.126098740000001	8.32976088	-2.6533691100000003	0.30517578	-0.18310547	0.24414062	2.613891574	9.030786240000001	-1.4056396760000003	0	-0.18310547	0.061035156	1539960231.937
-1.038378894	-9.95192842	0.17585449280000004	-0.24414062	0.30517578	0.61035156	0.9462646760000001	-10.078735520000002	0.05981445288	0.30517578	-0.30517578	0.061035156	2.9500489200000004	12.066967360000001	-0.811083966	-1.2817383	0	0.24414062	1.7657226440000002	2.332763678	-10.608691100000001	-0.18310547	-0.12207031	0	-5.305542032000001	9.067871106	-2.48828125	0.061035156	0.30517578	-0.12207031	2.95961911	9.15161142	-1.528857428	-0.061035156	-0.36621094	0.061035156	1539960231.977
-1.5204834260000002	-10.71755342	-0.04067382788	0.12207031	0.18310547	1.159668	1.564746106	-11.16496556	-1.0479492212000001	0.24414062	1.5258789	-0.18310547	2.798120108	12.849340560000002	-0.41152344240000005	0	0.30517578	0.24414062	2.192797824	2.743090854	-11.26665036	-0.12207031	-0.5493164	-0.061035156	-6.111840560000001	10.015332460000002	-3.116332968	-0.061035156	0.24414062	-0.30517578	3.0230224640000003	8.875268570000001	-1.73701178	0.061035156	-0.5493164	0.18310547	1539960232.017
-1.7298339660000002	-10.8969973	-0.23566894960000004	-0.36621094	1.0375977	1.8310547	1.3482177520000003	-12.077734620000001	-1.378125	-0.30517578	1.4648438	-0.12207031	3.2144287140000003	13.66401358	-1.0802490020000002	1.2207031	0	0.79345703	2.50622554	3.124707068	-11.953320680000001	0.12207031	-1.159668	-0.18310547	-6.585571580000001	10.73789038	-3.3508057100000004	-0.36621094	-0.24414062	-0.48828125	2.7729980040000006	8.9829348	-1.8099853240000001	0.18310547	-1.0375977	0.30517578	1539960232.056
-2.124609424	-10.80607878	-0.35649413939999997	-0.5493164	1.5869141	2.2583008	1.0934082068000002	-13.002465560000001	-1.8985107820000002	-0.9765625	0.4272461	-0.18310547	3.8891358800000004	13.906860520000002	-0.2895019568	1.2207031	0.4272461	0.48828125	2.7658202880000005	3.21921376	-12.397143080000001	0.24414062	-1.8920898	-0.30517578	-7.084423920000001	11.21042482	-3.31611322	-0.6713867	-0.18310547	-0.8544922	2.9859375000000004	9.011645468000001	-2.060009784	0.18310547	-1.5258789	0.18310547	1539960232.096
-2.3172119600000003	-10.42685504	-0.56823732	-0.9765625	1.5258789	2.8686523	1.5575683900000001	-12.907959260000002	-1.2907959260000001	-0.5493164	0.36621094	-0.4272461	3.4979492800000003	13.833886780000002	-0.385205072	1.0986328	-0.18310547	-0.24414062	2.67370607	3.262280252	-12.2751223	0.48828125	-2.6855469	-0.4272461	-7.261474640000001	11.50710414	-3.5745117800000004	-0.61035156	-0.6713867	-0.48828125	3.5003417540000004	8.8728759	-2.3626709260000003	0.061035156	-1.4648438	0.18310547	1539960232.136
-2.99191893	-10.297655760000001	-0.75366214	-1.5258789	1.8920898	3.2958984	1.6999267180000002	-12.691431200000002	-1.076660144	-0.30517578	1.2817383	-0.061035156	3.9441650360000002	13.280004500000002	-0.8182617212000002	1.0986328	1.0986328	0.30517578	2.293286142	2.96560054	-11.9102536	0.61035156	-3.540039	-0.6713867	-6.843969748	11.405420320000001	-3.161792032	-1.0375977	-1.4648438	-0.061035156	3.4955566100000004	8.875268570000001	-2.6784912140000006	-0.24414062	-1.3427734	0.061035156	1539960232.176
-3.6462889400000003	-10.075146760000003	-1.199877896	-1.5258789	0.36621094	3.6010742	2.45358876	-12.066967360000001	-1.8446777160000003	-0.7324219	0.8544922	-0.36621094	4.231274460000001	12.50720198	-1.276440396	1.2207031	0.91552734	0.91552734	1.6520751800000002	2.3794189300000004	-11.487963760000001	0.5493164	-4.333496	-0.91552734	-6.877465560000001	10.614673020000001	-2.5899658540000003	-1.4038086	-2.2583008	-0.061035156	3.0230224640000003	8.54270018	-2.63183606	-0.12207031	-1.0986328	-0.061035156	1539960232.216
-3.591259784	-9.286792032000001	-1.4247802520000001	-1.8310547	0.4272461	3.8452148	3.7072998200000002	-11.58964856	-1.670019568	-0.18310547	0.7324219	-1.4038086	4.88444838	11.617163040000001	-1.7884521760000003	0.79345703	1.5869141	1.5258789	0.811083966	1.9487548920000002	-10.758227340000001	0.48828125	-5.004883	-0.9765625	-6.82961412	9.87297374	-2.6641358800000003	-1.3427734	-2.9296875	0.48828125	2.845971646	8.923120108	-2.569628894	-0.12207031	-0.9765625	-0.5493164	1539960232.256
-4.147534146	-8.73171376	-1.4546875000000001	-1.8920898	0.18310547	4.211426	4.338940396	-10.73190944	-1.57551268	-0.18310547	0.7324219	-1.4038086	5.2720459260000005	10.503417540000001	-1.56953125	0.79345703	1.5869141	1.5258789	0.17824707460000003	1.6843750000000002	-10.01174272	0.4272461	-5.6152344	-0.9765625	-6.390576080000001	9.31669928	-2.4296630400000003	-1.7089844	-4.3945312	1.5869141	3.31850589	8.93867212	-2.47392572	-0.4272461	-0.48828125	-0.7324219	1539960232.296
-4.69663089	-7.803393570000001	-1.642504892	-2.5024414	-0.5493164	3.9672852	4.374829074	-9.87058058	-1.7106933900000003	-0.6713867	1.2207031	-2.5634766	5.1177246400000005	9.484179712000001	-1.4606689300000002	0.36621094	-0.91552734	2.6245117	-0.6986327880000001	1.4223876800000002	-8.9745607	0.5493164	-6.3476562	-0.9765625	-5.87617212	8.63122554	-1.96430661	-1.2817383	-4.638672	2.2583008	3.2862060700000004	8.99609375	-2.2250976440000003	-0.48828125	-0.36621094	-0.9765625	1539960232.336
-5.085424820000001	-7.5796875	-1.4176025360000002	-2.1362305	-0.061035156	3.6010742	4.4166992800000004	-8.99728984	-1.565942392	-0.7324219	1.5869141	-2.9296875	5.5723143	8.64558107	-0.8720947480000001	0.061035156	0.18310547	3.4179688	-1.7274413940000002	1.2309814300000002	-8.000781250000001	0.6713867	-6.958008	-0.9765625	-5.10336911	8.100073380000001	-1.240551718	-1.2207031	-4.8217773	2.9907227	3.32807608	9.19348143	-1.961914038	-0.5493164	0.36621094	-0.9765625	1539960232.376
-5.6739991000000005	-7.143042032	-1.605419928	-1.953125	0.8544922	3.4179688	4.361669928	-7.987622300000001	-0.7058105432	-0.18310547	1.2817383	-3.6010742	5.956323380000001	8.08691394	-1.1986816100000002	-0.12207031	-0.061035156	3.6010742	-2.981152356	1.195092752	-6.809277160000001	0.8544922	-7.385254	-0.9765625	-4.410717752	7.58447284	-0.570629892	-0.91552734	-5.3100586	3.479004	2.7658202880000005	9.54638678	-1.637719748	-0.91552734	0.36621094	-1.2207031	1539960232.417
-5.85822734	-6.73151857	-1.9188476440000002	-1.953125	1.159668	3.2348633	4.477709964000001	-7.2925778800000005	-0.8541503600000001	0.24414062	0.61035156	-4.272461	6.00417482	7.645483426000001	-1.582690396	0.12207031	-0.48828125	3.6621094	-4.15471196	1.2022705072	-5.726635880000001	1.0986328	-7.6293945	-0.8544922	-3.2909912140000004	7.372729532	0.1124511682	-0.7324219	-4.9438477	4.0893555	2.47871106	9.310717752	-1.6688232820000002	-0.48828125	0.36621094	-1.159668	1539960232.456
-6.10585962	-6.571215560000001	-2.306445288	-1.6479492	1.7089844	2.8076172	4.422680710000001	-6.50900908	-1.0419677520000001	0.48828125	1.0375977	-4.3945312	5.9766603400000005	7.216015380000001	-1.2477295320000001	0.12207031	-0.061035156	3.8452148	-5.140454074	0.9965087860000001	-4.801904254000001	1.3427734	-7.6904297	-0.7324219	-2.29089357	7.194482428000001	0.5802001800000001	-0.79345703	-4.333496	4.333496	2.255004892	9.122900360000001	-1.5683349640000002	-0.36621094	0.48828125	-1.2817383	1539960232.496
-6.318798920000001	-6.3654540740000005	-2.7729980040000006	-1.4038086	0.8544922	2.5634766	3.90827626	-6.2147219400000004	-1.079052716	0.79345703	0.7324219	-4.0283203	5.849853240000001	6.82961412	-0.8900390380000001	-0.24414062	0.91552734	3.9672852	-6.24103984	0.9510498200000002	-4.006372104	1.5258789	-7.446289	-0.5493164	-1.4678466460000001	7.0604982000000005	0.7967285340000001	-0.61035156	-3.6621094	4.272461	1.489379892	9.36455072	-1.5025390379999999	-0.4272461	0.4272461	-1.5869141	1539960232.536
-6.27692842	-6.189599640000001	-2.8471679320000005	-1.159668	0.5493164	2.4414062	3.603222644	-5.5974366	-0.6125	0.48828125	0.061035156	-3.7841797	5.495751800000001	6.638207968000001	-1.181933606	-0.30517578	0.18310547	3.540039	-7.3500000000000005	0.6292480432	-3.4046385800000003	1.4038086	-6.8969727	-0.48828125	-0.83022464	6.954028060000001	0.8362060700000001	-0.48828125	-3.112793	4.211426	1.670019568	9.62653804	-1.2501221040000001	-0.36621094	0.061035156	-1.4038086	1539960232.576
-6.549682608000001	-5.81276857	-3.302954074	-1.0986328	0.91552734	2.319336	3.85683606	-5.433544928000001	-0.619677716	0.18310547	0.12207031	-3.6010742	5.5579592600000005	6.43125	-1.2058593750000002	0	0.48828125	3.112793	-7.973266574	0.230883786	-2.8890380400000004	0.9765625	-6.286621	-0.36621094	-0.2607910144	7.133471940000001	1.006079074	-0.48828125	-2.5634766	4.211426	1.4798096040000002	9.4686277	-1.2261962860000002	-0.24414062	-0.4272461	-1.2207031	1539960232.616
-6.989917032	-5.642895468000001	-3.5721191100000005	-0.9765625	0.6713867	2.4414062	4.003979532000001	-5.29836412	-0.7261474640000001	0.36621094	0.12207031	-3.479004	5.802001800000001	6.385790740000001	-1.152026358	0	0.48828125	2.9296875	-8.59414038	0.3935791034	-2.2346679320000002	0.8544922	-5.859375	-0.24414062	0.2560058606	7.395459260000001	1.2094482428000002	-0.18310547	-2.1972656	3.90625	1.2321777160000003	9.760522660000001	-1.490576178	-0.48828125	-0.48828125	-1.159668	1539960232.656
-6.944457968	-5.077050720000001	-3.762329074	-0.4272461	0.12207031	2.319336	4.604516574	-5.203857428000001	-0.764428714	0	-0.7324219	-2.9296875	5.735009980000001	6.199169928000001	-1.1340820288	0.061035156	0	2.5024414	-9.29516574	0.2033691394	-1.622167932	0.79345703	-4.8217773	-0.4272461	0.811083966	7.887134080000001	1.025219748	-0.061035156	-1.8920898	3.3569336	1.4798096040000002	9.57150908	-1.36018071	-1.159668	-0.12207031	-1.0986328	1539960232.696
-7.071264480000001	-4.732519568	-4.020727536	-0.61035156	-0.061035156	1.7089844	5.08063948	-5.194287140000001	-0.6675292932	-0.30517578	-1.0375977	-2.5634766	5.981445288000001	6.05322284	-1.144848642	-0.24414062	0.30517578	1.953125	-9.426757788000002	0.053833007200000005	-1.1986816100000002	0.5493164	-4.272461	-0.48828125	1.299169928	8.193384080000001	1.0108642572	-0.12207031	-1.4038086	2.9907227	1.0048827880000002	9.450683606	-1.118530252	-0.6713867	-0.061035156	-0.7324219	1539960232.736
-7.35598143	-4.85573732	-4.340136780000001	-0.8544922	0.4272461	1.7089844	5.624951080000001	-5.09738768	-0.7811767572	0.061035156	-0.061035156	-2.380371	6.579589660000001	5.9479492800000004	-1.1245117212000002	-0.24414062	0.30517578	1.953125	-9.548779254000001	0.095703125	-0.7488769568000001	0.36621094	-3.8452148	-0.36621094	1.5276611420000001	8.391967752000001	1.0288086060000001	0.12207031	-1.159668	2.5634766	0.20217285340000002	9.394457968000001	-1.0551269568000001	0	-0.48828125	-0.8544922	1539960232.776
-7.416992212	-4.55307608	-4.77080072	-1.3427734	-0.18310547	1.2817383	6.062792932000001	-5.0016848000000005	-1.068286142	-0.18310547	-0.4272461	-2.0751953	6.78535144	5.9371826080000005	-1.4833984620000003	-0.30517578	-0.6713867	1.0986328	-9.89211412	-0.16389160340000003	-0.2428466754	0.24414062	-3.540039	-0.24414062	1.71667482	8.42905252	0.991723642	0.30517578	-1.2207031	2.0141602	0.18901367800000002	9.55117212	-1.1424560700000002	0.18310547	-0.24414062	-0.8544922	1539960232.816
-7.40024411	-4.739697284	-4.17026358	-0.7324219	-1.5258789	1.0375977	6.29128444	-5.08063948	-1.137670926	0.061035156	-0.30517578	-1.7700195	7.105957068	5.809179712000001	-1.6724121400000003	-0.4272461	-0.18310547	0.91552734	-10.20314946	-0.23327636780000002	0.25839844240000004	0.18310547	-2.8076172	-0.24414062	2.031298822	8.47451178	1.0575195288	0.18310547	-1.4038086	1.5258789	0.1626953076	9.600219748	-1.1245117212000002	0.36621094	-0.24414062	-0.6713867	1539960232.856
-7.2818116	-4.257592752	-3.7204589660000003	-0.7324219	-0.18310547	0.7324219	6.455175720000001	-4.914355432000001	-1.073071286	-0.12207031	-0.12207031	-1.6479492	7.3248777	5.689550720000001	-1.4822021760000001	-0.18310547	-0.18310547	0.61035156	-10.339526260000001	-0.20935058900000003	0.5371337860000001	-0.061035156	-2.1362305	-0.18310547	2.34113768	8.50561502	1.0670898560000002	-0.061035156	-1.4038086	1.0986328	0.80988768	9.63491214	-1.0288086060000001	0.18310547	0.24414062	-0.36621094	1539960232.896
-7.613183606000001	-4.304248004000001	-4.109252896	-0.7324219	-0.061035156	0.30517578	6.48029802	-4.727734424	-0.569433606	-0.12207031	-0.12207031	-1.4038086	7.2279782400000006	5.635717752000001	-1.670019568	-0.36621094	-0.5493164	0.18310547	-10.387377700000002	-0.10288086060000001	0.7728027160000001	-0.24414062	-1.7089844	-0.24414062	2.5875733800000003	8.69103984	0.879272464	0	-1.2817383	0.5493164	0.0693847644	9.60620108	-1.258496106	0.061035156	0.36621094	-0.24414062	1539960232.936
-7.8177491	-4.58178714	-4.318603534	-0.36621094	-0.8544922	0.12207031	6.2661621400000005	-4.49086911	-0.34453125	0.18310547	-0.7324219	-1.159668	7.309326080000001	5.4108152	-1.9978027160000003	-0.24414062	-0.30517578	-0.30517578	-10.52136232	-0.14235839660000002	1.020434604	-0.36621094	-0.91552734	-0.24414062	3.2993652160000004	9.048730432000001	0.8816650360000001	-0.18310547	-0.91552734	0.18310547	-0.381616214	9.54638678	-1.451098642	0.12207031	-0.18310547	-0.24414062	1539960232.976
-7.698120108000001	-4.4166992800000004	-3.9908202880000005	-0.36621094	-1.2817383	-0.061035156	6.25898462	-4.09848642	-0.5586669928	0.24414062	-0.36621094	-0.61035156	8.064184800000001	5.417993210000001	-2.098291034	-0.12207031	-0.061035156	-0.79345703	-10.654150360000001	-0.41152344240000005	1.1340820288	-0.7324219	-0.30517578	-0.30517578	3.78027356	9.171948380000002	0.885253894	0	-0.36621094	-0.30517578	-0.0657958966	9.79880342	-1.1472412140000001	0.061035156	0.30517578	-0.12207031	1539960233.016
-7.633520468	-4.277929712	-3.7455810700000005	-0.24414062	-0.30517578	-0.24414062	6.342724640000001	-3.9214355040000006	-0.8876464660000001	0.4272461	-0.6713867	0.18310547	8.931494110000001	5.589062500000001	-1.874584964	-0.061035156	-0.12207031	-0.79345703	-10.58955072	-0.33256836060000006	0.9677978240000001	-0.7324219	0.36621094	-0.30517578	3.505126996	9.06069339	0.8661132788	0.12207031	0.18310547	-0.79345703	-0.4486083966	9.62055661	-1.35180661	0.061035156	0.30517578	-0.061035156	1539960233.056
-7.833300720000001	-4.257592752	-3.8807617800000003	-0.24414062	-0.48828125	-0.48828125	6.867895468	-4.148730432000001	-1.020434604	0.30517578	-1.3427734	0.7324219	9.514086960000002	5.958715560000001	-1.4223876800000002	-0.18310547	0.061035156	-0.48828125	-10.303637680000001	-0.0861328125	0.5981445288	-0.4272461	0.5493164	-0.30517578	2.8902344240000004	9.11213408	0.9354980432000001	0.24414062	0.79345703	-0.6713867	-0.5658447284000001	9.72224092	-1.4415283540000001	-0.061035156	-0.061035156	0.061035156	1539960233.096
-7.90148912	-4.139160144000001	-3.8101807100000005	0.061035156	-0.4272461	-0.4272461	7.73640126	-4.527954074	-1.0515380890000001	0.4272461	-0.5493164	0.7324219	9.579882788	6.42407248	-1.2441405760000002	-0.12207031	0.36621094	-0.12207031	-10.097875900000002	0.02153320288	0.36367187500000003	0.12207031	0.61035156	-0.24414062	2.095898462	9.15639676	1.11613768	0.24414062	0.6713867	-0.48828125	-0.04067382788	9.669604532000001	-1.332666034	-0.061035156	0.18310547	0.12207031	1539960233.136
-7.908667032	-4.304248004000001	-3.9561278960000004	-0.24414062	0.18310547	-0.48828125	8.223290740000001	-4.82941893	-1.0754638580000002	0.36621094	-0.4272461	0.48828125	9.18271466	6.735107428000001	-1.2860107820000002	0.061035156	0.24414062	0.12207031	-9.746167032	-0.0837402356	0.17106933900000001	0	0.48828125	-0.18310547	1.73701178	9.42197284	1.29558107	0.18310547	0.48828125	-0.30517578	-0.13757324280000002	9.651660340000001	-1.4223876800000002	-0.12207031	0.24414062	0.12207031	1539960233.176
-7.94934056	-4.3975586060000005	-4.00756839	0.36621094	-0.48828125	-0.30517578	8.657543930000001	-4.919140380000001	-1.3661621400000001	0.24414062	-0.7324219	0.30517578	8.584570288	6.89182158	-1.33386232	0.061035156	0.061035156	0.18310547	-9.810766280000001	0.005981445288000001	-0.0681884784	0.18310547	0.36621094	-0.12207031	1.6748047120000003	9.648071580000002	1.331469748	0	0.30517578	-0.18310547	0.15671386780000002	9.57749002	-1.4570800720000001	-0.12207031	0.18310547	0.18310547	1539960233.216
-7.778271760000001	-4.812670926	-3.992016574	0.18310547	-0.12207031	-0.24414062	8.920727340000001	-4.894018570000001	-1.6688232820000002	0	-0.12207031	0.12207031	8.062988220000001	7.012646760000001	-1.181933606	-0.18310547	-0.061035156	0.12207031	-9.77966304	0.03828125	-0.132788089	0.24414062	0.24414062	-0.061035156	1.4223876800000002	9.677978240000002	1.240551718	-0.12207031	0.30517578	-0.12207031	0.3947753894	9.62653804	-1.50493161	-0.24414062	0.30517578	0.24414062	1539960233.256
-7.73640126	-4.9849366	-3.6474853240000003	0.8544922	-0.8544922	0.061035156	8.69941394	-4.8988037140000005	-1.790844748	-0.18310547	0.061035156	-0.12207031	7.66940944	7.16457518	-1.1053711060000002	-0.5493164	-0.48828125	0.061035156	-9.962695680000001	0.28471679320000004	-0.24763183900000002	0.48828125	0.30517578	-0.061035156	1.073071286	9.729418930000001	1.12211911	0	0	-0.18310547	0.693847644	9.55117212	-1.509716754	-0.24414062	0.8544922	0.30517578	1539960233.296
-7.239941394000001	-4.73132338	-4.006372104	0.5493164	0.61035156	-0.24414062	8.225683606	-4.721752896	-1.9164550720000002	-0.48828125	0.12207031	-0.18310547	7.418188400000001	7.303344748	-1.0874267572	-0.7324219	-0.79345703	-0.061035156	-10.06796924	0.2045654254	-0.3026611322	0.7324219	0.36621094	-0.061035156	0.885253894	9.721044928000001	1.119726538	0	-0.12207031	-0.36621094	0.4761230432	9.689941394000002	-1.5336425720000002	-0.48828125	1.159668	0.36621094	1539960233.336
-7.206445288	-5.148827880000001	-3.665429712	1.2207031	0.24414062	-0.30517578	7.763915740000001	-4.425073380000001	-1.96669928	-0.7324219	0.36621094	-0.061035156	7.174145468000001	7.3416259	-1.1053711060000002	-0.8544922	-0.7324219	-0.18310547	-10.28090854	-0.0729736322	-0.2823242212	0.6713867	0.8544922	-0.18310547	0.8960205072	9.78444838	1.2453369600000002	-0.12207031	-0.48828125	-0.7324219	-0.6914550720000001	9.712670926000001	-1.6783935700000001	-0.8544922	0.61035156	0.24414062	1539960233.376
-6.78774411	-5.307934800000001	-3.9979980040000007	1.4038086	0.7324219	-0.36621094	7.419384980000001	-4.27194838	-1.9989990020000004	-0.91552734	0.61035156	0.24414062	6.867895468	7.25429712	-1.1580077880000001	-1.159668	-0.91552734	-0.36621094	-9.701904254	0.4450195288	-0.6053222644	0.6713867	1.4038086	-0.30517578	0.611303714	9.572705072	1.18671875	-0.61035156	-1.0375977	-0.9765625	-0.1064697284	9.52006839	-1.540820288	-0.79345703	0.48828125	0.7324219	1539960233.416
-6.671704074	-6.2661621400000005	-4.53752446	1.3427734	1.2207031	-0.30517578	7.2231933900000005	-4.159497104000001	-2.04086911	-1.2207031	0.7324219	0.36621094	6.651367212	7.46245108	-1.069482428	-1.5869141	-1.2817383	-0.36621094	-9.207836960000002	1.4116211060000001	-0.8577392572	1.159668	1.0986328	-0.24414062	-0.135180661	9.31311052	1.0096679712	-0.79345703	-1.159668	-0.91552734	-0.42109375000000004	9.701904254	-1.1304931610000002	-0.9765625	-0.061035156	0.8544922	1539960233.456
-7.20166034	-7.310522660000001	-4.079345746	3.3569336	0	0.4272461	7.06169429	-4.03986821	-2.11743161	-1.7700195	0.9765625	0.48828125	6.727929712	8.04624002	-1.1041748200000001	-1.5869141	-1.2817383	-0.36621094	-9.724634080000001	2.231079074	-0.5467041034000001	2.380371	1.2207031	-0.061035156	-0.8242431610000001	9.362158246000002	0.8278320288	-0.79345703	-1.6479492	-0.8544922	-0.31342773560000003	9.2042482	-1.3015625000000002	-0.48828125	-0.24414062	1.0986328	1539960233.496
-7.262670926	-6.43603534	-3.8484619600000003	4.1503906	0	0.6713867	7.028198380000001	-3.9369873200000005	-2.2167236420000003	-2.319336	1.4038086	0.6713867	6.69204074	8.541503894	-1.31352536	-2.6855469	-2.2583008	-0.061035156	-10.294067000000002	2.0671875	-0.3529052716	3.3569336	2.1362305	-0.061035156	-1.1771484620000001	9.843066100000001	0.6890625	-0.91552734	-2.4414062	-1.2207031	0.28471679320000004	9.645678420000001	-1.3015625000000002	-0.30517578	-0.91552734	1.7700195	1539960233.536
-7.411010880000001	-5.48378894	-3.1845214660000005	3.8452148	-1.159668	0.4272461	7.120312500000001	-3.7276367800000005	-2.568432608	-2.8686523	1.5258789	0.8544922	6.82124002	8.753247300000002	-1.318310504	-2.6855469	-2.2583008	-0.061035156	-9.73540036	1.3984619600000001	-0.4330566394	4.5166016	2.319336	-0.061035156	-1.1125488220000002	10.1828125	0.899609375	-0.91552734	-3.1738281	-1.6479492	-0.48569336060000007	10.231860520000001	-1.1580077880000001	-0.18310547	-1.953125	1.953125	1539960233.576
-7.430151260000001	-4.486083966000001	-2.441625998	3.7231445	2.319336	0.5493164	7.544995108000001	-3.4800048920000006	-2.8914307100000003	-3.6621094	1.7700195	1.4038086	7.010253894000001	8.762817392	-1.100585962	-3.4179688	-2.6245117	-0.48828125	-9.449487320000001	-0.32539062500000004	-0.5431152356000001	5.432129	1.8310547	-0.5493164	-0.10048827880000001	10.711572480000001	1.453491214	-0.8544922	-3.0517578	-1.8310547	-0.643603534	9.383691394000001	-0.015551758180000002	-0.24414062	-3.0517578	2.319336	1539960233.616
-8.59055162	-4.71457518	-2.8926269959999997	4.333496	2.319336	0.30517578	8.62763678	-3.708496106	-2.8579346040000004	-4.211426	2.4414062	1.6479492	7.537817392	8.323779254	-0.9211425720000002	-3.2958984	-2.9907227	-0.5493164	-9.82392572	-2.0731689300000005	-0.9211425720000002	4.5166016	2.1972656	-0.48828125	0.7811767572	10.774975540000002	2.2083496400000002	-1.4038086	-3.540039	-2.0751953	0.56823732	9.646875000000001	0.36606445680000005	0.24414062	-4.760742	3.540039	1539960233.656
-8.70061052	-5.157201980000001	-3.2144287140000003	4.4555664	2.0141602	0.7324219	9.27602536	-4.03986821	-3.33645018	-4.333496	2.6855469	1.159668	8.43981929	7.98044429	-1.0419677520000001	-3.3569336	-3.0517578	-0.5493164	-9.426757788000002	-2.24064946	-1.3422363220000002	4.1503906	1.3427734	0.24414062	0.2560058606	10.256982820000001	2.332763678	-1.5869141	-4.3945312	-1.7700195	1.2632812500000001	11.13745108	-1.0587158540000001	-0.5493164	-5.493164	3.540039	1539960233.696
-8.34890126	-4.64638678	-2.8352050720000004	3.7841797	2.6245117	0.9765625	9.50930162	-4.29348143	-4.294677716000001	-4.0893555	2.6245117	0.9765625	9.15878894	8.080932608000001	-1.280029254	-3.3569336	-3.0517578	-0.5493164	-9.67558606	-2.11743161	-1.425976538	4.272461	0.6713867	0.5493164	0.05502929712000001	10.42805162	2.082739218	-0.9765625	-5.065918	-1.0986328	0.8433837860000001	10.723535340000002	-1.299169928	-2.746582	-5.432129	2.1972656	1539960233.736
-7.552173020000001	-4.52077626	-2.680883786	3.1738281	3.112793	1.0986328	9.406420926000001	-4.804296924000001	-5.225390380000001	-4.211426	3.112793	1.0986328	9.538012680000001	7.9158447480000005	-1.13647464	-3.90625	-3.9672852	0.5493164	-9.38967302	-1.98464357	-1.617382788	4.4555664	0.30517578	0.79345703	-0.019140625	10.323974640000001	1.88774411	-0.7324219	-5.3710938	-0.91552734	-0.36965332460000005	10.614673020000001	-1.1316894568000002	-3.2348633	-6.591797	1.4038086	1539960233.776
-7.522265380000001	-5.260082968000001	-2.34113768	3.2958984	3.479004	1.7089844	9.088207968	-5.401245108	-5.1811277	-4.211426	3.112793	1.0986328	9.0594973	7.469628894	-0.7859619110000001	-3.90625	-3.9672852	0.5493164	-8.79990216	-1.6269530760000002	-1.6736084260000001	4.9438477	-0.12207031	1.2207031	-0.5670410144	9.36455072	1.947558606	-0.48828125	-5.554199	-0.48828125	-0.9953125	9.67080072	-0.515600589	-3.8452148	-8.728027	0.8544922	1539960233.816
-7.556957968000001	-5.446704074	-2.198779254	3.8452148	2.6855469	2.1972656	8.936279254	-5.36057158	-4.0685790740000005	-4.333496	3.6010742	0.79345703	8.2436277	7.32368161	-0.6651367212000001	-3.9672852	-3.7841797	1.8310547	-8.827417032000001	-1.540820288	-1.6496826080000002	5.493164	-0.6713867	1.4038086	-0.754858426	8.668310700000001	1.899707068	-0.12207031	-6.0424805	0.18310547	0.5502929712000001	9.41599092	-1.287207068	-3.6010742	-10.131836	1.2817383	1539960233.856
-7.152612320000001	-4.934692392	-2.268164038	4.0283203	3.6621094	2.380371	8.713769568	-4.890429712	-3.2239991	-4.3945312	4.1503906	0.61035156	7.7615235600000005	7.529443390000001	-1.184326178	-3.7841797	-3.8452148	1.953125	-9.154003894	-1.7094971040000002	-1.335058606	5.6762695	-0.61035156	1.5258789	-0.22490234620000002	8.848950180000001	1.7083007200000002	0.061035156	-5.9814453	0.36621094	1.7106933900000003	9.43273912	-2.300463858	-3.9672852	-10.070801	1.4038086	1539960233.896
-7.675390380000001	-4.68227536	-2.3889892180000003	4.0893555	4.1503906	2.4414062	8.436230432	-4.489672824	-3.2730469240000004	-4.5166016	3.9672852	0.48828125	7.391870108000001	7.634716754	-1.622167932	-3.7841797	-3.8452148	1.953125	-9.31311052	-1.604223642	-0.931909146	5.6762695	-0.79345703	1.6479492	0.1112548822	9.19467752	1.670019568	0.18310547	-5.6762695	0.36621094	2.180834964	8.564233426000001	-2.80051268	-3.4179688	-9.094238	1.4648438	1539960233.936
-8.137158246	-4.65834964	-2.390185504	4.638672	3.6621094	2.6245117	8.52236322	-4.256396466	-3.770703076	-4.5166016	3.9672852	0.48828125	7.342822480000001	7.5952391200000005	-1.55158696	-3.6621094	-3.9672852	2.0751953	-9.632519568000001	-1.50732428	-0.5323486420000001	5.92041	-0.6713867	1.6479492	0.02990722644	9.2724366	1.4810058900000003	0.18310547	-5.9814453	0.4272461	2.036083966	8.1754393	-3.361572284	-2.4414062	-8.544922	1.4038086	1539960233.976
-8.38957518	-4.486083966000001	-2.4404297120000003	4.638672	3.540039	2.6245117	8.06538089	-3.890332068	-4.34372554	-4.0893555	4.0893555	0.18310547	7.4145996400000005	7.522265380000001	-1.0096679712	-3.8452148	-4.0283203	2.380371	-9.686352340000001	-1.4367432100000002	-0.2129394568	6.0424805	-0.61035156	1.5869141	0.21652832460000004	9.377710160000001	1.27524411	0.18310547	-6.225586	0.30517578	2.8447753600000003	7.5796875	-3.5924560700000003	-1.953125	-8.911133	0.9765625	1539960234.016
-8.741284440000001	-4.232470746	-2.906982428	4.3945312	4.1503906	2.746582	8.06538089	-3.890332068	-4.34372554	-4.0893555	4.0893555	0.18310547	7.6060058900000005	7.255493210000001	-0.7309326080000002	-3.8452148	-4.0283203	2.380371	-9.58227536	-1.5599609620000003	-0.05981445288	5.9814453	-0.6713867	1.5258789	0.649584964	9.56911592	1.031201178	0.18310547	-6.286621	0.24414062	5.63452176	7.23515625	-2.8495605040000003	-1.0375977	-8.239746	0.48828125	1539960234.056
-8.73291034	-4.48129892	-3.09121106	6.164551	3.1738281	2.9907227	7.469628894	-3.60441893	-4.777978534	-4.5166016	4.211426	0.18310547	7.973266574	7.067675720000001	-0.8649169928000001	-4.211426	-3.8452148	1.8920898	-10.112231920000001	-1.391284146	0.0095703125	5.493164	-0.4272461	1.4648438	1.388891574	9.902880399999999	0.7716064300000001	-0.24414062	-6.3476562	0.36621094	5.59265126	7.589257788	-4.49326178	1.2817383	-5.065918	-0.91552734	1539960234.096
-7.053320288000001	-4.500439496	-3.62714856	5.004883	5.126953	2.4414062	7.206445288	-3.8257324280000002	-4.824633786	-4.8217773	3.9672852	0.18310547	8.63959964	7.028198380000001	-1.7214599640000001	-4.4555664	-3.479004	1.7700195	-9.15161142	-0.49526367800000004	-0.153125	5.2490234	-0.48828125	1.2817383	1.2453369600000002	10.152904860000001	0.16389160340000003	-0.79345703	-6.4697266	0.6713867	9.407617212	9.3657473	-1.025219748	0.5493164	-2.9907227	0	1539960234.136
-6.9420652	-6.25180661	-4.67390126	4.8828125	4.0283203	2.5024414	6.877465560000001	-4.05183107	-4.5171875	-5.126953	3.3569336	-0.061035156	9.154003894	7.134667932000001	-2.215527356	-4.4555664	-3.479004	1.7700195	-9.77368161	1.3266846040000002	-0.47373047120000006	5.554199	-0.9765625	0.91552734	0.8840576080000001	10.033276260000001	-0.3732421924	-1.6479492	-6.0424805	1.159668	2.3172119600000003	9.402832068	-0.17824707460000003	0.24414062	-1.6479492	0.061035156	1539960234.176
-6.90617662	-6.699218750000001	-6.059204074	5.3100586	2.746582	3.2348633	6.873876800000001	-4.4980469240000005	-3.7156739200000004	-5.1879883	3.479004	-0.30517578	8.9661866	7.6239501800000005	-2.8017089660000005	-4.638672	-3.2348633	1.953125	-10.794115920000001	1.8028076080000002	-0.20217285340000002	6.4086914	-1.0375977	0.36621094	0.6352294928000001	10.6170652	-1.355395468	-2.0141602	-5.3100586	1.2817383	1.280029254	9.71147464	-0.250024411	-0.24414062	-5.2490234	-0.24414062	1539960234.216
-7.486376800000001	-5.106957968000001	-6.3929687500000005	5.065918	3.112793	3.0517578	6.74946286	-5.40483426	-2.9943116	-5.065918	2.6855469	-0.36621094	8.78076178	7.8907228400000005	-4.257592752	-5.6152344	-3.2348633	1.7700195	-11.770288040000002	0.974975589	0.3146240216	6.4086914	-0.36621094	0.12207031	1.0587158540000001	11.69970746	-1.830322284	-1.5258789	-5.2490234	0.5493164	1.429565396	9.936376800000001	-2.0564209260000004	-0.18310547	-4.8217773	0.61035156	1539960234.256
-7.87995607	-3.9417724640000005	-6.32836911	5.6762695	4.699707	2.8686523	7.2339601600000005	-6.401342752000001	-2.866308606	-5.1879883	2.380371	0	8.553466754	7.294970746000001	-4.702612320000001	-5.6152344	-3.2348633	1.7700195	-11.150610520000003	0.500048822	0.3014648462	5.7373047	0.061035156	0.30517578	1.5958496400000002	11.686548020000002	-1.183129892	-1.2207031	-5.6152344	0.061035156	1.159204074	9.72822284	-3.7635253600000005	0.061035156	-5.1879883	0.48828125	1539960234.296
-7.5880616000000005	-3.8652099640000004	-6.29606929	4.638672	3.112793	2.8076172	7.8488523400000005	-6.94086911	-2.600732428	-5.126953	2.9296875	0.5493164	8.027099640000001	6.41091304	-3.8269287140000006	-5.004883	-2.5024414	1.159668	-10.145727340000002	0.8565429712000001	0.2129394568	5.6762695	-0.24414062	0.30517578	1.594653354	10.565625	-0.7859619110000001	-1.4648438	-5.554199	0.061035156	1.3482177520000003	9.83229982	-4.288696286	0.061035156	-4.699707	-0.30517578	1539960234.336
-6.816455072	-4.143945288	-5.55078125	4.8217773	1.8310547	2.8076172	7.7902346200000006	-6.751855432000001	-1.6078125	-5.126953	2.746582	0.61035156	7.675390380000001	5.726635880000001	-3.40942392	-4.9438477	-2.6855469	1.159668	-9.418384080000001	0.900805661	0.14833984620000001	5.859375	-0.24414062	0.4272461	1.3649658540000003	9.326269568	-0.9893310700000001	-1.7089844	-5.3100586	0.30517578	2.0061767180000003	9.3573732	-3.8089844240000006	0.36621094	-3.8452148	-0.6713867	1539960234.376
-6.4755126800000005	-4.129589856	-4.628442392	5.065918	3.6010742	2.746582	7.480395468	-5.986230432000001	-1.152026358	-5.065918	2.746582	0.36621094	7.661035340000001	5.227783246	-3.7467773560000004	-4.9438477	-2.6855469	1.159668	-9.11213408	0.576611322	0.34812010800000004	5.79834	-0.24414062	0.4272461	1.35180661	8.51159694	-1.0886230432000001	-1.6479492	-5.065918	0.18310547	2.5744139400000003	8.988915740000001	-3.045751996	0.4272461	-3.7231445	-0.61035156	1539960234.416
-7.2590820680000006	-3.744384784	-5.077050720000001	5.1879883	4.3945312	2.8686523	7.166967752000001	-5.111743210000001	-1.47263179	-5.1879883	2.8076172	0.24414062	7.6167726600000005	4.91315944	-3.660644568	-4.638672	-2.8076172	1.2207031	-9.11213408	0.576611322	0.34812010800000004	5.79834	-0.24414062	0.4272461	1.606616214	8.23645018	-0.9989013580000001	-1.4038086	-5.004883	0.061035156	3.04455571	8.927905252	-2.209545926	0.4272461	-3.2348633	-0.30517578	1539960234.456
-8.358471940000001	-2.9392822480000005	-5.7673098000000005	5.3710938	1.8310547	2.8076172	6.884643570000001	-4.547094748	-1.650878894	-4.9438477	2.8686523	0.24414062	7.872778060000001	4.886840854000001	-3.1689697480000003	-4.638672	-2.8686523	0.9765625	-9.11213408	0.576611322	0.34812010800000004	5.79834	-0.24414062	0.4272461	2.1664795320000003	8.455371106000001	-0.9127685700000001	-1.159668	-4.5776367	-0.12207031	2.471533246	9.34421376	-1.7489746400000001	0	-4.333496	0.061035156	1539960234.496
-8.446997300000001	-2.06120607	-4.9992920320000005	4.9438477	0.61035156	2.380371	6.8487548920000005	-4.486083966000001	-1.6999267180000002	-4.5166016	2.2583008	0.36621094	8.48049321	5.004076980000001	-2.77419429	-4.638672	-2.8686523	0.9765625	-9.62893071	0.052636719240000004	1.0969971040000002	5.3710938	-0.24414062	0.4272461	2.9141601440000002	9.15041484	-0.7440917932000001	-0.8544922	-4.211426	-0.4272461	2.9548339660000003	9.170751800000001	-1.6484863220000001	-0.24414062	-4.333496	0.30517578	1539960234.536
-7.992407248	-1.579101538	-4.409521466	4.211426	2.0751953	1.7089844	7.04375	-4.58178714	-1.8805663940000001	-4.333496	2.1972656	0.48828125	9.051123200000001	5.0626952880000005	-2.42607428	-4.638672	-2.8076172	0.5493164	-9.63969748	-0.5431152356000001	1.23696286	5.004883	-0.24414062	0.18310547	3.4967528960000003	9.449487320000001	-0.250024411	-0.8544922	-4.272461	-0.6713867	3.2455322480000004	8.866894568000001	-1.9810547120000002	-0.18310547	-3.479004	0.24414062	1539960234.576
-8.259179712	-1.820751996	-4.6164795320000005	3.3569336	2.2583008	1.159668	7.143042032	-4.568627896000001	-1.9140625000000002	-4.211426	2.0141602	0.48828125	9.491357428	4.793530252	-1.9583251800000003	-4.211426	-2.4414062	0.36621094	-9.471020468	-0.9354980432000001	1.268066394	4.4555664	-0.18310547	-0.061035156	3.770703076	9.33942842	0.24763183900000002	-1.2817383	-4.4555664	-0.6713867	2.082739218	9.16118161	-1.732226538	-0.24414062	-3.1738281	-0.30517578	1539960234.616
-9.012841754	-2.4488037140000003	-4.030297824	2.8076172	0.61035156	1.2817383	7.51508786	-4.453784146	-1.561157248	-4.211426	2.0141602	0.48828125	9.780859620000001	4.43464357	-1.8614257200000002	-4.211426	-2.4414062	0.36621094	-9.482983426	-0.9785644568000001	0.9139648560000001	3.6621094	-0.061035156	-0.24414062	3.9609130400000003	9.139648560000001	0.26796875000000003	-1.7700195	-4.638672	-0.61035156	1.622167932	9.310717752	-1.5456054320000001	-0.12207031	-3.8452148	-0.36621094	1539960234.656
-9.56552716	-2.1329834260000005	-3.4823974640000004	2.5024414	0.24414062	1.7089844	7.73640126	-4.251611420000001	-1.55158696	-4.4555664	2.1362305	0.24414062	9.991405760000001	4.409521466	-1.7597412140000002	-4.0893555	-2.0141602	0.18310547	-9.242529254	-0.775195288	0.6890625	3.3569336	-0.12207031	-0.61035156	4.166674820000001	9.10734874	0.05502929712000001	-2.0141602	-4.272461	-0.61035156	1.7501709260000002	9.145629892	-1.0802490020000002	-0.061035156	-4.0283203	-0.061035156	1539960234.696
-9.615771760000001	-1.8841552520000002	-3.7180663940000005	2.0751953	0.4272461	1.5258789	7.4433107000000005	-3.98125	-1.388891574	-4.638672	3.3569336	-0.36621094	10.58476538	4.828222644	-1.7621337860000001	-3.9672852	-1.953125	-0.12207031	-9.133667032	-1.038378894	0.5873779254	2.8686523	-0.4272461	-1.0375977	4.185815396000001	9.603808606000001	0.27275390380000003	-1.7700195	-3.7231445	-0.79345703	2.4523925720000004	9.1791259	-0.8876464660000001	-0.18310547	-3.4179688	-0.18310547	1539960234.736
-10.11582068	-3.4692382200000003	-4.200170926	0	2.319336	0.91552734	8.51398912	-4.06379393	-0.9606201080000001	-4.272461	1.2207031	-0.8544922	11.19726538	5.612988220000001	-2.2382567900000003	-3.9672852	-1.953125	-0.12207031	-10.59792482	-1.1209228240000002	0.668725589	2.6245117	-0.9765625	-1.2817383	3.9704834260000004	10.489062500000001	0.732128894	-1.6479492	-3.7841797	-0.6713867	2.87707518	9.572705072	-0.7895507788	0	-2.8076172	-0.30517578	1539960234.776
-10.59672824	-4.841381790000001	-4.743286240000001	1.7089844	0	1.3427734	9.217407248	-4.08413089	-1.2010742212	-3.6010742	0.61035156	-1.0986328	11.595629500000001	6.486279254	-2.548095746	-3.6010742	-1.6479492	-0.4272461	-12.88164038	-1.924829074	0.1387695288	3.2958984	-0.6713867	-1.7089844	4.035082968	11.55734874	1.137670926	-2.0751953	-4.1503906	-0.36621094	4.285107428	10.41489218	-0.5586669928	-0.9765625	-2.9907227	0.4272461	1539960234.816
-9.398047120000001	-5.52805162	-3.208447284	2.9296875	-5.126953	1.0375977	10.01174272	-4.411913940000001	-2.003784146	-3.6010742	0.61035156	-1.0986328	11.245116820000002	6.646582068	-2.277734424	-2.6855469	-0.24414062	-0.18310547	-11.86838408	-2.743090854	-0.57421875	2.4414062	0.48828125	-2.319336	3.475219748	11.69970746	1.757348642	-2.4414062	-4.4555664	-0.4272461	5.5998290740000005	12.17463408	1.655664038	-1.8310547	-3.8452148	2.4414062	1539960234.856
-6.645385880000001	-6.6011232	-1.642504892	2.5634766	-0.5493164	0.91552734	10.81445288	-4.870092752000001	-2.08513179	-2.9907227	0.48828125	-0.61035156	9.869384980000001	6.345117212	-1.3793212860000001	-2.6855469	-0.24414062	-0.18310547	-9.92321736	-1.373339856	-1.553979532	1.0986328	-0.18310547	-1.0986328	1.9607177520000003	9.500927520000001	2.9273192900000002	-1.7700195	-3.6010742	-0.5493164	5.4108152	12.074145860000002	2.9225341460000003	-3.479004	-3.1738281	4.699707	1539960234.896
-8.022314300000001	-3.958520468	-2.910571286	0.4272461	7.3242188	0.79345703	10.800097840000001	-5.121313400000001	-1.7681152160000002	-2.1362305	1.3427734	-0.12207031	8.96977536	6.67290036	-0.6280517572	-2.380371	-0.36621094	0.7324219	-9.169555710000001	-0.5275634784000001	-1.9942138580000002	3.3569336	-0.5493164	0.18310547	0.27514648560000005	7.611987320000001	3.4560790740000003	-1.0986328	-1.2817383	0.61035156	0.994116214	13.753735520000001	0.5287597644	-1.6479492	-2.6245117	4.8828125	1539960234.936
-10.66611322	-5.437134080000001	-3.5206787140000007	2.9907227	2.6245117	1.3427734	10.383788940000002	-4.805493210000001	-1.7083007200000002	-2.0141602	1.0375977	-0.5493164	8.43981929	7.340429712000001	-0.5598632788000001	-2.380371	-0.48828125	1.4038086	-10.36823732	-1.337451178	-0.7273437500000001	3.1738281	-1.2207031	0.6713867	-0.3146240216	8.548681610000001	3.07805162	-0.12207031	-2.6855469	0.6713867	-1.2333740020000001	13.39604532	-0.6041259784	-2.319336	-4.1503906	6.0424805	1539960234.976
-8.9661866	-4.354492212	-3.2562989200000003	4.4555664	-7.2631836	1.4038086	10.1241938	-4.304248004000001	-2.1700683900000004	-2.380371	0.8544922	-0.30517578	8.229272660000001	6.9073732	-0.925927716	-2.380371	-1.6479492	1.4648438	-9.88015126	-1.7094971040000002	0.10168457460000001	3.1738281	0.30517578	0.30517578	0.75366214	9.9016848	2.4523925720000004	0.24414062	-4.0283203	0.12207031	-0.6077148560000001	13.12329074	-0.4844970746000001	-2.4414062	-3.479004	6.164551	1539960235.016
-4.987329074000001	-2.767016574	-1.00129393	2.1362305	0.5493164	0.9765625	9.632519568000001	-3.3508057100000004	-2.3734375	-2.380371	0.8544922	-0.30517578	8.01035144	5.53044429	-0.3349609424	-2.1972656	-2.0141602	1.2207031	-8.58217752	-1.8650146760000001	0.06699218750000001	2.9907227	0.061035156	0.24414062	1.9798584260000003	9.021215560000002	2.68327626	-0.36621094	-3.4179688	-0.18310547	0.22968750000000002	10.937671220000002	0.1985839856	-3.112793	-2.2583008	4.8217773	1539960235.056
-5.7613278800000005	-2.3423339660000004	-0.7141846040000002	1.4038086	5.79834	0.8544922	8.682665740000001	-2.2107422120000004	-2.0121582460000003	-2.746582	1.4648438	-0.061035156	7.859619110000001	4.4155028960000005	0.4521972644	-1.953125	-1.3427734	1.3427734	-7.75075679	-1.8817626800000002	0.031103515380000002	2.6855469	-0.061035156	0.61035156	1.8386962860000002	7.2339601600000005	2.50622554	-0.7324219	-3.2958984	-0.061035156	0.2225097644	7.718457068	0.570629892	-1.7089844	-0.61035156	3.90625	1539960235.096
-8.011548020000001	-2.463159146	-1.909277356	2.1362305	0.24414062	0.79345703	7.699316394	-1.223803714	-1.4774170320000002	-2.6855469	1.5258789	-0.24414062	7.957714660000001	3.7288329680000003	0.3995605432	-2.0751953	-1.4648438	1.7089844	-7.7495607	-2.3435302520000003	0.07775878600000001	2.8076172	-0.24414062	0.79345703	1.66403804	6.30922824	1.9989990020000004	-0.36621094	-3.479004	0.061035156	0.6926513580000001	7.08801268	-0.6759033540000001	-1.6479492	0.36621094	2.380371	1539960235.136
-7.8237304320000005	-1.9930175720000003	-1.156811502	1.4648438	-0.30517578	0.5493164	7.360766574	-1.015649411	-1.6329346040000001	-2.5024414	1.4648438	-0.5493164	8.45417482	3.402246106	-0.046655271600000006	-2.0141602	-1.8920898	1.7089844	-8.31779802	-2.810082968	0.5754150360000001	2.5024414	-0.24414062	0.61035156	2.7131836060000003	6.8308107	1.8255371400000002	0.18310547	-3.2958984	-0.12207031	-0.47253417540000003	6.29606929	-1.2513183900000002	-0.4272461	-0.6713867	1.5869141	1539960235.176
-8.336938400000001	-1.4367432100000002	-1.2895996400000003	0.48828125	2.9296875	0.4272461	7.47561052	-1.4247802520000001	-2.0468505400000003	-2.380371	0.5493164	-0.6713867	9.027197480000002	3.1821288940000003	-0.31701660340000004	-2.0141602	-1.8920898	1.7089844	-8.76760234	-2.8423827880000005	1.1041748200000001	1.7700195	-0.18310547	0.48828125	3.96928714	7.755542032000001	1.79323732	0.24414062	-3.0517578	-0.36621094	-2.1509277160000004	5.190698380000001	-0.899609375	1.0375977	-3.1738281	0.9765625	1539960235.216
-9.58347194	-2.1796386780000003	-2.4978514400000003	0.12207031	1.8920898	0.12207031	7.9062744600000014	-1.9726807100000001	-2.4021484620000004	-1.8310547	0.79345703	-0.61035156	9.76411142	2.72036142	0.135180661	-1.7700195	-1.6479492	1.4038086	-8.87407248	-3.037377896	1.020434604	1.2817383	-0.061035156	0.4272461	4.732519568	8.23166484	1.7980224640000002	0.12207031	-2.4414062	-0.6713867	-0.4294677716	6.450390380000001	-0.878076178	1.8920898	-4.333496	-0.30517578	1539960235.256
-10.41010782	-3.334057608	-1.030004892	0.91552734	1.2207031	0.48828125	8.01872554	-2.4021484620000004	-1.899707068	-1.8310547	0.79345703	-0.61035156	10.370629500000001	2.424877896	-0.0693847644	-1.3427734	-1.7700195	1.3427734	-9.026000900000001	-2.4344482820000004	0.5622558606000001	0.6713867	0.12207031	0.61035156	4.45617662	7.864404254	1.79921875	0.30517578	-2.319336	-0.5493164	7.0963867800000004	8.540307608	0.7763915740000001	1.0986328	-3.112793	0.5493164	1539960235.296
-12.637597840000002	-5.270849640000001	-4.480102536	1.7089844	-0.061035156	1.0375977	8.523559800000001	-2.8962158540000003	-1.0491455072	-0.9765625	0	-0.7324219	11.084814300000001	2.91535643	-1.0479492212000001	-0.91552734	-0.91552734	1.159668	-13.147216460000001	-0.4689453076	0.516796875	0.7324219	-0.6713867	1.2207031	4.24682608	10.699609620000002	1.27524411	0.5493164	-1.0375977	0.5493164	15.64267572	10.178027160000001	2.109057608	0.24414062	2.4414062	0.7324219	1539960235.361
-9.408813400000001	-5.3677491	-2.588769568	1.8920898	2.1972656	0.61035156	9.45666484	-3.2945800720000005	-0.7883544928000001	-0.48828125	0.061035156	0.24414062	12.55266124	5.666821580000001	-3.47402356	-0.48828125	-0.36621094	-0.79345703	-12.2918705	-0.16987304320000002	-0.5598632788000001	0.48828125	0.8544922	0.061035156	4.22888179	14.629419420000001	0.3995605432	-0.061035156	0.79345703	-0.7324219	-0.832617212	11.59682608	-0.2237060504	-2.1362305	-1.7089844	1.0375977	1539960235.436
-8.4733152	-3.4632567900000004	-4.4513915740000005	0.061035156	2.6245117	-0.61035156	10.02011682	-3.73122554	-0.707006839	-0.24414062	-0.61035156	1.2817383	12.181811600000001	5.79123552	-3.847265576	-0.48828125	-0.36621094	-0.79345703	-12.2918705	-0.16987304320000002	-0.5598632788000001	-0.30517578	1.159668	-0.12207031	4.22888179	14.629419420000001	0.3995605432	-0.061035156	0.79345703	-0.7324219	-0.832617212	11.59682608	-0.2237060504	-3.4179688	-2.9907227	-1.0986328	1539960235.456
-7.607201980000001	-4.600927716	-4.695434604000001	1.3427734	0.30517578	-0.12207031	10.97954074	-4.398754892	-0.2990722644	-0.24414062	-0.61035156	1.2817383	11.245116820000002	5.04714357	-3.0218260800000003	0	0.36621094	-0.9765625	-10.916137680000002	0.211743161	-1.485791034	-0.79345703	0.79345703	-0.24414062	2.43803714	12.24641124	0.754858426	-0.79345703	0.7324219	-0.48828125	0.613696286	9.677978240000002	-2.5612548920000004	0.8544922	-3.0517578	-2.1362305	1539960235.496
-7.220800720000001	-3.7874510800000003	-4.586572284	-1.2817383	0	0.061035156	10.509399460000001	-4.740893570000001	0.1854248004	-0.12207031	-1.0375977	0.12207031	10.639795320000001	4.40832518	-2.8352050720000004	0.24414062	0.6713867	-0.061035156	-8.89440944	0.9223388580000002	-1.8231445680000002	-0.12207031	0.36621094	-0.6713867	0.9390869110000001	10.127783540000001	0.3995605432	-0.9765625	0.91552734	0.36621094	3.198876996	9.610986420000001	-2.8878417540000005	0.061035156	-0.8544922	-2.9907227	1539960235.536
-8.290283246000001	-2.6940429320000003	-4.866503894	-0.6713867	1.2207031	0.061035156	9.092993210000001	-4.57341304	-0.0681884784	-0.061035156	-1.6479492	-0.61035156	10.054809800000001	3.858032248	-3.3197021760000003	0.24414062	0.6713867	-0.061035156	-8.720947480000001	0.5778076080000001	-1.256103534	0.061035156	-0.6713867	-0.24414062	0.6041259784	9.247314300000001	-0.13398437500000002	-0.4272461	0.48828125	0.7324219	2.78496106	8.84057608	-2.595947284	0.5493164	-0.48828125	-3.1738281	1539960235.576
-7.872778060000001	-3.05053714	-4.208544928	0.061035156	-1.5258789	0.12207031	8.6264402	-4.608105432	-0.6280517572	0.30517578	-0.91552734	-0.61035156	9.24013678	3.185717752	-3.1330810700000002	0.4272461	0.4272461	0.24414062	-8.91953125	-0.0454589856	-0.686669928	-0.91552734	-0.30517578	-0.30517578	1.4463134979999999	8.747265380000002	-0.011962890380000002	0	-0.12207031	0.61035156	2.3949707460000003	9.23535144	-1.945166034	0.48828125	-0.48828125	-3.479004	1539960235.616
-6.573608426000001	-3.4632567900000004	-3.4883788940000002	-0.30517578	-0.9765625	0	8.11203624	-4.0685790740000005	-0.6615478240000001	0.61035156	-0.79345703	-0.6713867	8.638403060000002	2.642602536	-2.4727295320000002	0.9765625	0.5493164	0.4272461	-8.497240920000001	0.6208740020000001	-0.27873535340000005	-0.8544922	-0.61035156	-0.48828125	2.289697284	7.964892572	0.1196289038	0.061035156	0.5493164	0.24414062	2.377026358	9.482983426	-1.0180419928000002	0.30517578	-0.18310547	-3.479004	1539960235.656
-6.50900908	-3.017041034	-3.4500976440000004	-0.30517578	0.36621094	-0.24414062	7.802197480000001	-3.1354737400000006	0.007177734620000001	0.91552734	-0.8544922	-0.7324219	8.49963408	2.4583741	-2.136572284	0.9765625	0.5493164	0.4272461	-8.2005616	0.8421875000000001	-0.2260986322	-0.6713867	-0.36621094	-0.30517578	2.39138179	7.571313400000001	0.10168457460000001	0	1.3427734	0.36621094	2.2609863220000004	9.07504892	-0.699829074	0.18310547	-0.24414062	-3.1738281	1539960235.696
-6.875073380000001	-2.4870849640000006	-3.5721191100000005	-0.12207031	-0.8544922	-0.36621094	7.428955072	-2.1437500000000003	0.22849121400000003	0.9765625	-1.4038086	-0.7324219	8.5068116	2.516992212	-2.211938498	1.0986328	0.5493164	0.24414062	-8.30822734	0.5120117212	0.09211425720000001	-0.8544922	-0.18310547	-0.4272461	2.3160155760000003	7.5234619600000014	0.1411621106	0.18310547	1.5258789	0.4272461	2.418896466	8.827417032000001	-0.8218505890000001	0.48828125	-0.12207031	-2.746582	1539960235.736
-7.104760880000001	-2.477514676	-3.8855469240000007	-0.36621094	1.4038086	-0.48828125	7.486376800000001	-1.3864990020000003	-0.30385742800000004	0.9765625	-1.5869141	-0.79345703	8.923120108	2.805297824	-1.796826178	1.2207031	0.6713867	0.36621094	-8.391967752000001	0.71538089	0.31342773560000003	-1.0375977	-0.18310547	-0.4272461	2.3578857820000003	7.73759784	0.192602536	0.18310547	1.6479492	0.36621094	2.9392822480000005	8.20415036	-0.80390625	0.61035156	0.36621094	-2.319336	1539960235.776
-8.48527806	-3.0493408540000004	-4.623657248000001	0.061035156	0.4272461	-0.061035156	7.940966754000001	-0.9414794928000001	-0.8924316100000002	0.9765625	-1.7089844	-0.9765625	9.408813400000001	3.0900146760000005	-1.193896466	1.2207031	0.6713867	0.36621094	-8.3453125	1.1316894568000002	0.5479003894	-1.159668	-0.12207031	-0.30517578	2.2346679320000002	8.213720746000002	0.1686767572	0.18310547	1.5869141	0.24414062	1.9690917540000001	9.026000900000001	-0.7979248200000001	0.7324219	0.7324219	-2.1362305	1539960235.816
-9.04753444	-2.728735324	-4.713378894000001	-0.4272461	-3.479004	0	8.40273462	-0.6340332068000001	-1.2895996400000003	0.8544922	-1.5258789	-0.91552734	10.06198732	3.4907714660000004	-0.899609375	0.9765625	0.4272461	0.24414062	-8.73410643	1.4211913940000003	0.6304443390000001	-0.061035156	-0.48828125	-0.5493164	2.1604980040000004	8.924316394	0.0825439496	0	1.2207031	0.4272461	1.6748047120000003	9.14204074	-0.3828125	0.12207031	0.061035156	-2.1362305	1539960235.856
-8.28430162	-2.654565396	-3.6534667540000005	-0.9765625	-1.159668	0.30517578	8.871679712	-0.3600830072	-1.7980224640000002	0.61035156	-1.7089844	-0.91552734	10.835986420000001	3.9010987400000006	-0.9953125	0.4272461	0.5493164	0.61035156	-9.527246106	0.3576904254	0.79194339	0	-0.30517578	-0.9765625	2.396167032	9.63491214	0.37084961060000005	-0.18310547	0.8544922	0.4272461	1.988232428	9.28798822	-0.03947753894	-0.18310547	-0.24414062	-1.8310547	1539960235.896
-9.063086060000002	-3.5493896760000005	-4.2061523560000005	-0.18310547	1.2207031	0.7324219	9.5104982	-0.12321777160000001	-2.3734375	0.36621094	-1.2817383	-0.91552734	11.304932100000002	4.117626996	-0.8876464660000001	0.4272461	0.5493164	0.61035156	-10.42685504	0.419897464	0.7907471040000001	-0.18310547	-0.61035156	-1.2207031	2.8734864200000003	10.34909694	0.9426757788	-0.4272461	0.36621094	0.12207031	2.19399411	9.491357428	-0.387597644	-0.61035156	-0.12207031	-1.159668	1539960235.936
-10.0895018	-4.634423920000001	-6.018530252000001	-1.4648438	-1.0375977	0.12207031	9.874170320000001	-0.06699218750000001	-2.81486821	0.36621094	-1.2817383	-0.91552734	11.7475589	4.792333966	-0.8254394568000001	0.18310547	0.9765625	0.24414062	-12.388769960000001	0.11005859620000001	0.30744628600000007	1.2207031	-1.0986328	-1.2817383	3.3687500000000004	11.55136682	1.280029254	-0.9765625	0	0.4272461	3.269457968	9.9866214	-1.0969971040000002	-0.4272461	0.061035156	-0.61035156	1539960235.976
-10.217504500000002	-6.116625900000001	-4.582983426	-0.24414062	-1.2207031	0.8544922	10.4974366	-0.65676268	-3.14504393	-0.30517578	-0.4272461	-0.48828125	12.086108720000002	5.52805162	-1.494165036	-0.36621094	0.79345703	-0.36621094	-13.915234620000001	-1.9260253600000001	0.01794433606	0.8544922	0.30517578	-1.3427734	3.0361816100000003	12.242822480000001	1.4786132200000002	-1.0986328	-0.91552734	0.18310547	4.754052716	11.24272464	0.4689453076	-2.8686523	-0.30517578	0.5493164	1539960236.016
-9.254492212	-7.229174820000001	-2.0145507200000004	1.3427734	-1.5869141	0.61035156	11.09797374	-1.8052001800000002	-4.376025360000001	-0.36621094	-0.91552734	0.18310547	11.618359620000001	5.544799820000001	-1.57551268	-0.36621094	0.79345703	-0.36621094	-11.73798822	-1.6269530760000002	-0.7907471040000001	-1.0375977	0.6713867	-1.0375977	2.282519568	11.425757280000001	2.377026358	-0.7324219	-1.2817383	-0.4272461	5.364160340000001	12.514379500000002	2.414111322	-3.8452148	0.12207031	3.4179688	1539960236.056
-8.09768071	-4.874877896	-2.7119873200000004	0.7324219	-1.159668	-0.12207031	11.44370108	-3.0541259000000003	-5.31152356	-0.61035156	-0.5493164	0.4272461	10.398144960000002	5.651269568	-0.5646484424	-0.7324219	0.8544922	0.061035156	-10.10983876	0.17824707460000003	-1.6269530760000002	0.7324219	0	-0.061035156	0.9989013580000001	9.469824280000001	2.9213378600000004	-0.36621094	0	0.061035156	2.55048822	12.765600540000001	-0.794335962	-3.4179688	0.36621094	4.0893555	1539960236.096
-8.829809800000001	-3.5553711060000004	-3.0397704680000004	-0.61035156	4.0283203	-0.061035156	10.8898188	-3.3149170320000003	-4.474121106	-0.7324219	0.61035156	0.061035156	9.3657473	5.683569289999999	-0.7046142572	-1.159668	-0.4272461	0.61035156	-9.87775908	-0.878076178	-1.3386474640000001	1.2207031	-0.30517578	0.30517578	0.2823242212	8.993701080000001	2.9679932100000004	-0.061035156	0.12207031	0.48828125	1.2309814300000002	12.9641848	-2.269360324	-1.5258789	0.061035156	4.638672	1539960236.136
-9.792822480000002	-4.196582068	-3.5362304320000004	0.7324219	-0.7324219	0.61035156	9.83229982	-2.692846646	-3.9381836060000004	-0.91552734	0.6713867	0	9.0427491	5.203857428000001	-1.111352536	-1.159668	-0.4272461	0.61035156	-9.88254442	-1.5862792540000001	-0.6890625	0.79345703	-0.12207031	0.24414062	0.811083966	9.840673920000002	2.6796875	0.24414062	-1.2817383	0.18310547	0.29069824280000006	12.131567000000002	-0.8565429712000001	-0.61035156	1.5869141	5.004883	1539960236.176
-7.81655252	-3.7360108800000003	-2.142553714	0.9765625	-4.5776367	0.5493164	9.088207968	-2.178442392	-3.9549316100000005	-1.0986328	0.7324219	0.30517578	9.00566394	4.2599853240000005	-0.7524658540000001	-0.9765625	-0.5493164	0.24414062	-8.95661592	-1.7274413940000002	-0.42229003600000004	0.7324219	-0.24414062	0.061035156	1.8542480040000002	9.55117212	2.4751221040000004	-0.061035156	-1.5258789	-0.12207031	-0.17944336060000002	11.05729982	-0.9223388580000002	0.30517578	0.18310547	4.8217773	1539960236.216
-5.53642572	-2.8411866	-1.29558107	-0.30517578	1.2817383	0.18310547	8.41708966	-1.930810504	-3.5577635800000005	-1.0986328	0.91552734	0.24414062	9.00566394	4.2599853240000005	-0.7524658540000001	-0.8544922	-0.24414062	0.12207031	-8.443408246	-1.924829074	-0.34094239200000004	0.4272461	-0.18310547	0.12207031	2.3973632200000004	8.42307158	2.4296630400000003	-0.18310547	-1.0986328	-0.24414062	-0.729736322	9.209033246	-0.44143066100000006	0.48828125	0.4272461	3.9672852	1539960236.256
-6.8308107	-2.7418945679999998	-1.353002896	-0.24414062	2.5024414	0	7.77348642	-1.6317382200000001	-2.9033935700000004	-1.0375977	0.9765625	-0.061035156	8.99609375	2.501440396	0.0813476538	-0.79345703	-0.48828125	0.24414062	-8.23166484	-1.7609375	-0.2045654254	0.24414062	-0.061035156	0.30517578	2.445214856	7.315307608000001	2.13776857	-0.36621094	-1.159668	0	-0.173461911	7.379907248	-0.06459961060000001	2.1972656	1.5869141	3.3569336	1539960236.296
-7.954125900000001	-2.605517572	-2.0695800720000004	0.36621094	-1.5258789	0.061035156	7.070068390000001	-1.35180661	-2.75983876	-0.91552734	0.7324219	-0.36621094	9.097778060000001	2.1509277160000004	-0.17465820680000002	-0.5493164	-0.48828125	0.4272461	-8.119213760000001	-1.81118161	-0.02033691394	0.36621094	-0.12207031	0.36621094	2.7454834260000003	6.888232428000001	1.9188476440000002	-0.24414062	-1.0986328	0.12207031	-0.3911865216	7.741186600000001	-0.7775878600000001	1.5258789	1.953125	1.953125	1539960236.336
-7.34880342	-2.159301718	-1.55158696	-0.36621094	-0.36621094	0.24414062	6.665722840000001	-1.2549072479999999	-2.600732428	-0.6713867	0.61035156	-0.36621094	9.097778060000001	2.1509277160000004	-0.17465820680000002	-0.4272461	-0.4272461	0.48828125	-8.333349640000002	-2.2083496400000002	0.2033691394	0.061035156	0.061035156	0.24414062	3.3675537140000005	7.20883786	1.812377896	0.061035156	-0.5493164	0	-2.3016601440000004	7.12390126	-1.3864990020000003	2.1972656	-0.36621094	0.79345703	1539960236.376
-7.66223143	-1.832714856	-1.733422824	-1.159668	2.319336	0.30517578	6.802099640000001	-1.335058606	-2.442822284	-0.36621094	0.4272461	-0.24414062	9.58825679	1.96669928	-0.6017333966	-0.30517578	-0.30517578	0.36621094	-8.174243210000002	-2.404541034	0.440234375	-0.18310547	-0.18310547	0.24414062	3.741992212	7.546191394000001	1.96669928	0.36621094	0	-0.12207031	-2.404541034	6.1764402	0.08732910340000001	3.2958984	-2.5024414	0.4272461	1539960236.415
-8.8728759	-1.9511474640000002	-2.9165527160000004	-0.61035156	2.0141602	0.24414062	7.315307608000001	-1.4750244600000002	-2.227490216	0.18310547	0.36621094	-0.061035156	9.956713760000001	1.886547824	-0.778784146	0.061035156	-0.18310547	0.30517578	-8.39316394	-2.4200927520000004	0.2811279254	-0.6713867	-0.36621094	0.48828125	3.6773925720000005	7.626342752000001	2.138964856	0.5493164	0.061035156	0	0.7488769568000001	7.90148912	-0.287109375	2.6855469	-4.638672	-0.36621094	1539960236.455
-9.94355432	-1.418798822	-2.64738768	-0.4272461	-0.9765625	0.9765625	8.174243210000002	-1.7669189300000003	-2.018139676	0.6713867	0.24414062	0	10.323974640000001	1.990625	-1.046752896	0.61035156	-0.36621094	0.30517578	-8.445800720000001	-1.6030273560000001	0.4294677716	-0.91552734	-0.6713867	1.0375977	3.354394568	7.428955072	2.135375998	0.79345703	-0.18310547	0.30517578	10.532128600000002	8.65874002	0.3612792932	2.4414062	-3.3569336	1.0375977	1539960236.496
-9.9710688	-2.2837158540000004	-4.585375900000001	-1.4648438	4.8217773	-0.48828125	9.120507788000001	-2.044457968	-2.162890576	0.9765625	0.24414062	-0.061035156	10.703198380000002	2.4200927520000004	-1.5456054320000001	0.91552734	-0.4272461	0.5493164	-9.173144568	-1.175952176	0.48808594240000003	-0.61035156	-1.4648438	1.7089844	3.2407471040000004	7.900292932000001	1.8231445680000002	1.2207031	0.18310547	0.6713867	14.149707460000002	9.484179712000001	-0.28471679320000004	0.6713867	2.8076172	0.12207031	1539960236.536
-12.09089308	-6.5161866	-6.810473740000001	-1.6479492	4.9438477	-2.5634766	10.309619600000001	-2.3674560700000002	-2.121020468	1.2817383	0.4272461	-0.12207031	11.24152806	3.0995849640000004	-2.086328076	1.159668	-0.30517578	0.4272461	-12.455761780000001	-0.784765625	0.57421875	-1.159668	-1.4648438	1.8310547	3.737207068	9.600219748	1.0264160340000001	1.2817383	-0.24414062	0.6713867	1.814770468	10.023705580000001	-3.02421875	-2.0141602	1.2207031	-3.2958984	1539960236.575
-10.26894568	-7.85842302	-4.740893570000001	1.4648438	-7.751465	-0.061035156	10.991503600000001	-2.557666034	-2.076757788	1.4038086	0.36621094	-0.061035156	11.73320288	3.8149658540000004	-2.85913089	1.4038086	-0.6713867	0.18310547	-14.122192000000002	0.1399658246	0.3756347644	-1.6479492	1.159668	1.2207031	4.1152344240000005	11.300146760000002	-0.1878173822	1.2817383	0.12207031	0	6.71835962	12.526342360000001	4.628442392	2.746582	2.4414062	1.4038086	1539960236.616
-6.93608426	-4.262377896	-3.8376952880000004	-1.8310547	0.61035156	-1.159668	10.893408540000001	-2.767016574	-2.366259784	1.4648438	0.36621094	0.18310547	11.73320288	3.8149658540000004	-2.85913089	0.9765625	-0.79345703	-0.061035156	-12.12438948	0.885253894	-0.3935791034	-1.0986328	1.2817383	0.36621094	4.008764676	12.547875900000001	-0.5191894568000001	1.5869141	1.953125	-1.0986328	1.7083007200000002	11.59204074	1.107763678	-2.0751953	0.79345703	-0.18310547	1539960236.655
-8.078539840000001	-5.08063948	-6.354687500000001	-0.12207031	1.4648438	-0.79345703	10.64697284	-3.075659146	-2.215527356	1.0986328	0.48828125	0.30517578	11.82771016	5.307934800000001	-2.77180162	0.91552734	-0.61035156	-0.7324219	-11.12309604	1.7274413940000002	-0.8613281250000001	-1.3427734	0.7324219	0.5493164	2.837597644	12.595727340000002	0.10168457460000001	1.159668	2.6245117	-0.9765625	-2.6916503600000006	9.124096940000001	-3.1593994600000004	0.6713867	-3.7841797	-1.4648438	1539960236.695
-8.302246106	-4.59733876	-5.20266124	-1.159668	-1.4648438	-0.36621094	9.847851440000001	-3.261083966	-1.0934082068000002	1.0375977	0.4272461	0.12207031	11.82771016	5.307934800000001	-2.77180162	1.0375977	-0.24414062	-0.79345703	-10.5991214	1.408032248	-0.7608398560000001	-0.9765625	0.36621094	-0.061035156	1.3087402160000001	11.907861420000001	0.346923822	0.36621094	2.319336	-0.30517578	2.548095746	10.291674819999999	-2.9416748200000002	-0.12207031	0	-2.380371	1539960236.736
-7.510302520000001	-3.8939209260000003	-3.77788089	-0.4272461	-0.4272461	-0.30517578	8.845361420000001	-3.06848143	-1.235766574	1.3427734	-0.61035156	-0.12207031	11.02021466	4.746875	-2.8890380400000004	1.0986328	0.061035156	-0.48828125	-9.656445288	1.374536142	-0.458178714	-0.9765625	0.30517578	0.061035156	0.7285400360000001	11.308520860000002	0.16389160340000003	0.24414062	0.9765625	-0.12207031	1.74299321	10.18759784	-1.9296142180000002	-0.24414062	0.7324219	-2.6855469	1539960236.775
-7.000683606000001	-3.5697264400000006	-3.619970746	0.79345703	0.36621094	-0.24414062	8.56782248	-2.57680661	-2.24663089	1.0986328	-0.91552734	0.061035156	9.9794429	3.9322021760000005	-1.6353271760000003	1.0375977	0.61035156	-0.36621094	-9.094189300000002	1.544409146	-0.47851562500000006	-0.8544922	0.24414062	-0.061035156	1.274047824	9.9794429	0.18901367800000002	0.12207031	0.48828125	-0.18310547	1.040771466	9.540405252000001	-2.0157471040000003	0.36621094	-0.24414062	-2.6855469	1539960236.815
-6.761425720000001	-3.2407471040000004	-4.268359424000001	0.061035156	-0.30517578	-0.36621094	8.43742662	-2.045654254	-2.054028354	0.91552734	-0.4272461	-0.061035156	9.9794429	3.9322021760000005	-1.6353271760000003	0.6713867	0.79345703	-0.061035156	-8.400341754000001	1.567138678	-0.6053222644	-0.8544922	0.24414062	-0.061035156	1.403247104	8.5917482	0.16508788940000002	0	1.0986328	-0.12207031	1.9009033540000002	9.20305162	-1.7071045320000002	0.061035156	-1.0375977	-2.6855469	1539960236.856
-6.901391574000001	-3.2646728240000003	-4.269555710000001	-0.24414062	0.24414062	-0.5493164	8.085717752	-1.3793212860000001	-1.6185790740000001	0.61035156	-0.4272461	-0.30517578	8.774780252000001	3.0553222840000003	-1.3673584260000002	0.4272461	0.36621094	0.061035156	-8.09648462	1.3649658540000003	-0.5813964856000001	-0.24414062	0.18310547	-0.18310547	1.2441405760000002	7.948144568	0.15551757200000002	-0.24414062	0.79345703	0.24414062	2.971582068	8.85253894	-0.9929199280000001	0.061035156	-0.36621094	-2.380371	1539960236.895
-7.24472644	-3.198876996	-4.396362320000001	0.061035156	-0.12207031	-0.48828125	7.907470746	-0.8266357428000001	-1.6365234620000002	0.24414062	-0.5493164	-0.4272461	8.7364991	3.1199219240000007	-1.53125	0.30517578	0.36621094	0.061035156	-8.539111420000001	1.3063476440000001	-0.26318359620000004	-0.24414062	0.12207031	-0.18310547	1.5396240020000003	8.0905027	0.17465820680000002	-0.36621094	0.5493164	0.30517578	2.83640126	8.72692842	-0.740502896	-0.24414062	0.36621094	-2.1972656	1539960236.935
-8.025903060000001	-3.4835937500000003	-4.4059326080000005	-0.18310547	1.0986328	-0.5493164	7.987622300000001	-0.811083966	-1.5683349640000002	0	-0.48828125	-0.36621094	9.1875	3.213232428	-1.6688232820000002	0.061035156	0.24414062	0	-9.35378444	1.318310504	0.1064697284	-0.12207031	0.24414062	-0.30517578	1.930810504	8.72692842	-0.11843261780000001	-0.36621094	0.61035156	0	3.23596196	8.48049321	-1.27524411	0.4272461	0.9765625	-1.8310547	1539960236.976
-9.004467752000002	-3.408227536	-5.22419429	0.61035156	-1.2207031	0.18310547	8.19577626	-1.0754638580000002	-1.6281494600000002	0	-0.48828125	-0.36621094	9.1875	3.213232428	-1.6688232820000002	-0.4272461	0.12207031	-0.18310547	-9.35617662	1.605419928	0.26318359620000004	-0.18310547	0.18310547	-0.48828125	2.1114501800000003	9.477001800000002	-0.15073241820000002	-0.24414062	0.4272461	-0.30517578	2.686865216	9.632519568000001	-0.477319339	0.36621094	0.8544922	-1.2817383	1539960237.015
-8.04504393	-3.1964844240000003	-4.563842752	-0.061035156	-2.8076172	0.12207031	8.56303714	-1.318310504	-1.73701178	-0.36621094	-0.5493164	0.18310547	10.479491820000002	3.71328125	-1.8075927520000004	-0.61035156	0.061035156	-0.48828125	-9.23654802	1.4618652160000003	0.0729736322	0.36621094	0	-0.79345703	2.1760498200000002	10.1481205	-0.037084961060000005	-0.36621094	0.12207031	-0.30517578	2.4751221040000004	9.60620108	0.23208007200000003	-0.36621094	0	-1.2207031	1539960237.055
-7.74836412	-3.62714856	-3.60202626	-0.18310547	0.5493164	0.6713867	9.012841754	-1.5276611420000001	-1.641308606	-0.61035156	-0.5493164	0.36621094	10.479491820000002	3.71328125	-1.8075927520000004	-0.7324219	0.061035156	-0.61035156	-9.05351538	0.9043945288	-0.11843261780000001	0.30517578	-0.12207031	-1.0375977	2.0887207460000004	9.864599640000002	0.33137207460000007	-0.7324219	-0.30517578	-0.12207031	2.9141601440000002	8.901586960000001	-0.9438721040000001	0.061035156	0.5493164	-0.61035156	1539960237.096
-8.43503444	-4.026708966	-4.733715854000001	0.30517578	-1.7700195	0.8544922	9.23654802	-1.5145019960000001	-1.70471196	-0.8544922	-0.61035156	0	10.73430162	3.6714112400000003	-1.79921875	-0.7324219	0.4272461	-0.36621094	-9.31311052	1.031201178	-0.2380615216	1.0986328	-0.4272461	-1.2207031	2.101879892	9.631323380000001	0.617285144	-0.9765625	-0.36621094	0.12207031	3.505126996	9.081030252000001	-0.37443847840000005	-0.24414062	0.48828125	-0.30517578	1539960237.135
-8.011548020000001	-5.1177246400000005	-4.62006839	-0.36621094	-2.9907227	0.061035156	9.27004393	-1.5527832460000002	-1.9403808900000001	-0.8544922	-0.61035156	-0.36621094	10.722338760000001	4.035082968	-1.693945288	-0.7324219	0.61035156	-0.36621094	-11.1278804	0.22849121400000003	-0.571826178	1.4038086	-0.7324219	-0.9765625	2.19997554	9.89689946	0.765625	-1.0986328	-0.6713867	0.4272461	2.6306396760000004	9.485375900000001	0.01674804712	-1.0375977	0.79345703	0.18310547	1539960237.175
-8.674292032	-5.70151358	-2.0097655760000004	1.4038086	0.24414062	0.79345703	9.170751800000001	-1.7083007200000002	-2.4488037140000003	-0.7324219	-0.91552734	-0.24414062	10.534521760000002	4.27194838	-1.4833984620000003	-0.79345703	0.6713867	-0.4272461	-12.00954622	-1.476220746	-0.3002685504	0.36621094	1.0375977	-1.0986328	2.830419928	10.35388228	1.1675781250000001	-0.79345703	-0.7324219	-0.18310547	3.198876996	10.09309056	-0.0478515625	-1.0375977	-0.24414062	1.2207031	1539960237.216
-8.572607428000001	-5.25649411	-2.8411866	0.9765625	-0.48828125	0.6713867	9.439917032	-2.516992212	-3.4034423920000005	-0.48828125	-0.91552734	0.30517578	10.534521760000002	4.27194838	-1.4833984620000003	-0.8544922	0.30517578	-0.5493164	-10.759423920000001	-0.7046142572	-0.7680175720000001	0.48828125	0.4272461	-1.0375977	2.819653354	10.229467360000001	1.66403804	-0.48828125	-0.30517578	-0.7324219	5.668017572	11.788232820000001	2.446411142	-1.2817383	-0.36621094	3.479004	1539960237.255
-8.895605432000002	-3.8281250000000004	-2.345922824	0.79345703	-2.0751953	-0.061035156	9.801196580000001	-3.2730469240000004	-4.099682608	-0.5493164	-0.30517578	0.5493164	9.95432158	4.9263183900000005	-0.462963858	-0.7324219	0.24414062	-0.5493164	-9.8933107	-0.9187500000000001	-1.2441405760000002	1.2207031	0.4272461	-0.4272461	1.90808107	9.297558606	2.4870849640000006	-0.5493164	0.4272461	-0.4272461	2.47392572	12.58854982	1.003686502	-2.1972656	0.18310547	3.3569336	1539960237.295
-9.351391574	-3.9381836060000004	-2.11982428	-0.12207031	2.9907227	-0.79345703	9.734204074	-3.202465854	-3.599633786	-0.4272461	-0.18310547	0.36621094	9.95432158	4.9263183900000005	-0.462963858	-0.61035156	0.12207031	-0.24414062	-9.999779860000002	-2.1664795320000003	-1.4367432100000002	0.61035156	0.48828125	-0.061035156	1.02163089	8.72333966	2.9500489200000004	-0.48828125	0	-0.18310547	-1.2297851440000003	11.611182100000002	-1.990625	-0.9765625	-0.30517578	3.540039	1539960237.336
-9.9447509	-4.248022464000001	-2.9823487400000004	0.91552734	-1.4038086	-0.36621094	9.60739766	-2.9524413940000005	-3.79223642	-0.36621094	-0.30517578	0.061035156	10.01772464	5.36296376	-1.062304712	-0.30517578	-0.4272461	-0.061035156	-10.377808	-2.135375998	-0.9426757788	0.12207031	0.61035156	0.061035156	1.373339856	9.630126800000001	2.8806639400000003	-0.12207031	-0.8544922	-0.4272461	-1.698730432	10.68884236	-2.82084964	-0.30517578	-0.061035156	2.5634766	1539960237.375
-7.67419429	-4.194189496	-1.592260782	0.36621094	-2.2583008	-0.48828125	9.47460962	-2.981152356	-4.4789062500000005	-0.48828125	-0.30517578	0.12207031	10.535717360000001	5.325878894000001	-0.7775878600000001	-0.24414062	-0.5493164	-0.24414062	-9.92919928	-2.077954074	-1.07785643	-0.061035156	0.6713867	-0.18310547	2.044457968	10.16127896	2.5205810700000004	-0.4272461	-0.8544922	-0.8544922	-0.7871582068	9.35258786	-1.820751996	-0.24414062	-1.953125	0.7324219	1539960237.415
-6.93608426	-3.7001221040000005	-0.931909146	-0.7324219	2.380371	-0.8544922	9.207836960000002	-3.116332968	-4.32817392	-0.5493164	-0.24414062	0.061035156	10.535717360000001	5.325878894000001	-0.7775878600000001	-0.24414062	-1.0375977	-0.061035156	-9.209033246	-2.0253173920000003	-1.259692392	-0.30517578	0.61035156	0	1.579101538	9.475805710000001	2.6174804320000002	-0.79345703	-0.91552734	-1.0986328	-0.6101074280000001	7.946948380000001	-0.8242431610000001	1.2207031	-0.061035156	-0.36621094	1539960237.455
-8.257983426000001	-3.27663588	-2.0887207460000004	0.12207031	-0.79345703	-0.30517578	8.719750900000001	-2.854345746	-3.9010987400000006	-0.48828125	-0.061035156	-0.30517578	10.771386780000002	4.749267572000001	-1.2178222840000001	-0.18310547	-1.159668	0.5493164	-8.61328125	-2.1664795320000003	-1.6891601440000001	-0.4272461	0.48828125	0.12207031	0.9390869110000001	8.638403060000002	2.7502685700000002	-0.91552734	-1.7700195	-0.8544922	-0.1866210962	8.156298920000001	-0.42707518000000005	2.380371	3.90625	-1.4038086	1539960237.495
-6.997094748	-3.23356929	-2.0289062500000004	-0.9765625	-1.4038086	-0.4272461	8.235253894000001	-2.769409146	-3.9549316100000005	-0.30517578	-0.48828125	-0.5493164	11.2810054	4.652368210000001	-1.222607428	0.12207031	-0.7324219	1.0375977	-8.3967527	-2.64738768	-1.739404254	-0.8544922	0.30517578	0.061035156	1.107763678	8.28430162	2.8914307100000003	-0.4272461	-2.0751953	-1.0375977	-1.7214599640000001	8.69702176	-1.052734375	0.8544922	1.2817383	-2.2583008	1539960237.535
-7.20405252	-4.807885880000001	-2.190405252	-2.9296875	7.385254	-1.0375977	7.956518570000001	-2.91535643	-4.117626996	-0.18310547	-1.3427734	-0.8544922	11.2810054	4.652368210000001	-1.222607428	0.4272461	-1.7700195	1.8920898	-9.04633786	-2.5492920320000003	-1.8375000000000001	-1.2207031	0.061035156	0.36621094	1.216625998	8.76521016	2.56245108	-0.4272461	-2.319336	-1.0986328	-0.5670410144	9.01403804	0.669921875	2.0751953	0.8544922	-1.5869141	1539960237.575
-10.48188498	-6.072363220000001	-4.966992212	1.2817383	1.8920898	-0.91552734	8.260375900000001	-2.6904540740000003	-3.9010987400000006	0.30517578	-0.4272461	-1.2207031	9.092993210000001	2.3076415740000003	-0.9522461060000001	0.5493164	0.48828125	2.0141602	-10.81086412	-0.71538089	-1.31352536	-1.4648438	0.12207031	1.0986328	2.140161142	9.35617662	2.5050292540000005	-0.61035156	-2.746582	-0.061035156	1.2178222840000001	11.2199955	0.34572753600000006	1.5869141	-3.3569336	-0.61035156	1539960237.615
-9.262865920000001	-4.883251996	-3.3496094240000005	0.7324219	-7.8125	-0.7324219	8.296264480000001	-2.20236821	-3.9908202880000005	0.7324219	-0.24414062	-1.0375977	9.092993210000001	2.3076415740000003	-0.9522461060000001	0.7324219	0.61035156	0.91552734	-9.911254500000002	0.678295926	-1.388891574	-0.48828125	0.30517578	0.7324219	2.9249266200000004	10.16486772	1.6185790740000001	-0.5493164	-1.4038086	0.24414062	2.598339856	13.569507280000002	1.3984619600000001	-2.5634766	-1.8310547	-2.380371	1539960237.655
-5.8319094400000004	-3.935791034	-1.753759784	-1.0986328	2.9296875	-0.4272461	8.170654254	-1.3769287140000002	-3.4883788940000002	0.48828125	0.061035156	-0.12207031	8.271142572	2.404541034	-1.123315396	0.30517578	0.79345703	-0.12207031	-9.36933606	0.09211425720000001	-1.6783935700000001	-0.24414062	0.24414062	0.36621094	2.27653804	9.40163588	1.58747554	-0.4272461	0.7324219	-0.18310547	5.83669429	8.7795652	-0.10886230040000001	0.6713867	1.8310547	-1.5869141	1539960237.695
-7.923022660000001	-4.763623004	-2.98952626	-0.91552734	4.9438477	-0.9765625	8.060595746	-0.7129882787999999	-2.446411142	0.12207031	0.4272461	0.24414062	7.66342752	2.91535643	-1.447509784	0.18310547	0.18310547	-0.36621094	-9.20544429	-0.362475589	-1.7489746400000001	-0.48828125	0.48828125	0.36621094	0.611303714	8.27592752	1.9032959260000002	0.24414062	0.91552734	-0.6713867	1.1855224640000002	9.32746556	-0.8278320288	0.18310547	-0.61035156	-1.159668	1539960237.735
-9.21501448	-5.315112320000001	-5.014843750000001	0.7324219	-4.760742	-0.48828125	8.016332968	-0.2572021466	-1.867407248	0.18310547	0.12207031	0.12207031	7.738793930000001	3.12351088	-1.623364218	0.18310547	-0.5493164	-0.48828125	-9.58227536	-0.132788089	-1.6269530760000002	-0.24414062	0.24414062	0.30517578	0.5096191394	8.957812500000001	1.790844748	0.7324219	0.18310547	-0.91552734	2.3112304320000003	9.865796220000002	0.7105957068000001	0	-0.18310547	-0.9765625	1539960237.775
-7.175341754000001	-4.571020468	-2.6174804320000002	-0.30517578	-0.18310547	-0.30517578	8.05461412	-0.40793457460000004	-2.178442392	0.36621094	0.24414062	0.18310547	9.19348143	3.3089355040000004	-1.8841552520000002	0.061035156	-1.0375977	-0.6713867	-9.991405760000001	-0.1997802716	-1.4068359620000002	-0.48828125	0.48828125	0.12207031	1.50732428	10.3275634	1.7693115020000003	0.61035156	0.61035156	-1.2207031	2.23227536	9.603808606000001	-0.113647464	0.12207031	-0.18310547	-0.4272461	1539960237.815
-8.05461412	-4.647582968	-3.0708741	0.18310547	3.2958984	-0.12207031	7.89191893	-1.0862304712000002	-3.0744628600000006	0.36621094	-0.061035156	0.30517578	11.770288040000002	3.7683105040000004	-1.418798822	0.12207031	-0.4272461	-0.7324219	-9.837085159999999	0.21054687500000002	-1.369750998	-0.36621094	0.36621094	0	1.655664038	10.614673020000001	2.013354532	0.24414062	0.8544922	-0.91552734	1.6496826080000002	9.5021241	-0.7500732428000001	0.12207031	-0.48828125	-0.18310547	1539960237.855
-8.646777160000001	-4.586572284	-4.49086911	0.48828125	-2.5024414	-0.36621094	8.430249100000001	-2.020532248	-3.543408246	0.36621094	-0.061035156	0.30517578	11.770288040000002	3.7683105040000004	-1.418798822	0.24414062	0	-0.61035156	-9.624145468	0.3600830072	-1.4929687500000002	0	0.24414062	0	1.1209228240000002	10.267749100000001	2.024121106	-0.24414062	0.4272461	-0.36621094	1.610205072	9.705493210000002	-0.879272464	0.061035156	0.18310547	-0.36621094	1539960237.895
-7.455273560000001	-4.655957068	-3.172558606	-0.061035156	0.30517578	-0.36621094	8.62045926	-1.9966064300000002	-3.5206787140000007	0.30517578	0.24414062	0.48828125	11.374316100000001	3.643896466	-1.0826415740000002	0.12207031	0.4272461	-0.48828125	-9.57629393	0.12202148560000001	-1.57551268	0.061035156	0.18310547	0	0.961816394	9.835888579999999	1.8434814300000002	-0.36621094	0	0.12207031	1.2082519568	9.76291484	-0.7381103240000001	0.061035156	0.12207031	-0.4272461	1539960237.935
-8.00317392	-4.67629393	-3.4776123200000004	0	0.91552734	-0.18310547	8.436230432	-1.516894568	-3.62236322	0.12207031	0.24414062	0.48828125	10.081127700000001	3.249121106	-1.5121094240000001	0.12207031	0.61035156	-0.5493164	-9.7066893	-0.01674804712	-1.5982422120000002	0.18310547	0.24414062	-0.061035156	1.24294429	9.52485324	1.7094971040000002	-0.36621094	0.18310547	0.12207031	1.063500998	9.661230432000002	-0.6364257788	0.061035156	-0.4272461	-0.24414062	1539960237.975
-8.21132788	-4.748071286	-3.609204074	0.24414062	-1.0986328	-0.24414062	8.19816893	-1.2297851440000003	-3.0672851440000004	0	0.48828125	0.48828125	9.133667032	3.0325927520000002	-1.3649658540000003	0.061035156	0.9765625	-0.9765625	-9.846654860000001	-0.1411621106	-1.4989501800000002	0.061035156	0.30517578	-0.061035156	1.39606929	9.341821580000001	1.5767089660000002	-0.061035156	0.79345703	-0.061035156	1.4822021760000001	9.65285643	-0.83022464	0.061035156	-0.30517578	-0.18310547	1539960238.015
-7.51508786	-4.669116214000001	-3.285009784	0	0.4272461	-0.4272461	7.929003894000001	-1.3362548920000001	-1.9954101440000003	0.4272461	1.6479492	0.7324219	8.419482428	2.789746106	-0.8589355432	-0.36621094	0.6713867	-1.3427734	-9.918433	-0.173461911	-1.546801718	0	0.48828125	-0.061035156	1.579101538	9.15161142	1.3829101440000002	0.48828125	1.2207031	-0.36621094	1.524072284	9.631323380000001	-0.8756836060000002	0	0.12207031	-0.12207031	1539960238.055
-7.791430710000001	-4.874877896	-3.408227536	0.061035156	0.36621094	-0.4272461	7.28898912	-1.0419677520000001	-1.923632788	0.4272461	1.6479492	0.7324219	7.6418945680000006	2.421289038	-1.152026358	-0.24414062	1.0986328	-1.953125	-9.89091754	-0.10288086060000001	-1.562353534	0.12207031	0.6713867	-0.12207031	2.27055661	8.875268570000001	1.4415283540000001	0.91552734	2.0751953	-0.24414062	1.0718750000000001	9.689941394000002	-0.6747070288	0.12207031	0	-0.061035156	1539960238.095
-7.580884080000001	-4.95622554	-3.44890126	0.24414062	-0.12207031	-0.61035156	7.50671376	-1.0802490020000002	-1.4965576080000003	1.4038086	6.1035156	2.8076172	7.6418945680000006	2.421289038	-1.152026358	0.061035156	2.319336	-3.112793	-9.83110324	-0.37204589660000004	-1.6185790740000001	0	0.8544922	-0.061035156	2.9464599640000007	8.850146760000001	1.197485324	1.0986328	3.6010742	0.24414062	1.008471646	9.729418930000001	-0.775195288	0	0.061035156	0	1539960238.135
-7.425365920000001	-5.019628894	-3.249121106	0.30517578	0.30517578	-0.6713867	6.614282248	-1.0168457068	-0.669921875	1.2207031	6.713867	3.540039	9.05351538	3.420190396	-0.4486083966	-0.7324219	5.065918	-3.9672852	-9.97346196	-0.6328369110000001	-1.70471196	-0.24414062	1.4648438	0	2.8399902160000003	8.76401358	0.687866214	1.5869141	5.6152344	-0.18310547	0.965405252	9.69113768	-0.7871582068	-0.061035156	0.061035156	0	1539960238.175
-7.649072480000001	-4.969384980000001	-3.402246106	0.4272461	0.36621094	-0.7324219	6.459961060000001	-1.909277356	-1.0264160340000001	1.2207031	6.713867	3.540039	9.11213408	4.365258786	-0.6651367212000001	-0.4272461	1.8920898	-3.7231445	-9.862207460000002	-0.419897464	-1.8410888580000002	-0.36621094	1.5869141	0	1.85544429	9.21501448	0.46535643000000004	1.7089844	5.6152344	-0.4272461	0.900805661	9.625341754	-0.7225586060000001	0.061035156	-0.061035156	0.061035156	1539960238.215
-7.77348642	-4.975365920000001	-3.4883788940000002	0.48828125	0.30517578	-0.8544922	8.053417932	-3.5577635800000005	-0.3672607428	0.061035156	5.065918	4.4555664	9.80598192	5.457470746	-0.06459961060000001	-0.24414062	1.3427734	-3.6621094	-9.676782248	-0.17465820680000002	-2.054028354	-0.36621094	1.5869141	0	0.9426757788	9.7401857	0.7883544928000001	1.4038086	5.3100586	0	0.8924316100000002	9.683960160000002	-0.80390625	0.12207031	-0.30517578	0.12207031	1539960238.255
-7.723242212000001	-5.121313400000001	-3.4154052520000002	0.61035156	0.30517578	-0.7324219	8.053417932	-3.5577635800000005	-0.3672607428	0.061035156	5.065918	4.4555664	9.82392572	6.3594728400000005	1.280029254	-0.61035156	3.3569336	-3.3569336	-9.62893071	-0.02153320288	-2.3303711060000003	-0.36621094	1.5869141	0	0.8242431610000001	9.87536592	0.659155252	1.2207031	5.493164	0.18310547	1.108959964	9.673193390000002	-0.8649169928000001	0.061035156	-0.18310547	0.12207031	1539960238.295
-7.683764480000001	-5.307934800000001	-3.42736821	0.6713867	0.061035156	-0.7324219	8.789135880000002	-6.31521016	1.388891574	0.24414062	1.8310547	4.0893555	9.231762680000001	7.394262680000001	1.350610324	-0.12207031	1.8920898	-3.112793	-9.60261232	-0.0813476538	-2.441625998	-0.48828125	1.7700195	0.061035156	0.702221646	10.054809800000001	0.6017333966	1.0375977	5.004883	-0.12207031	1.39606929	9.59782698	-0.910375998	0.061035156	-0.12207031	0.12207031	1539960238.335
-7.760326980000001	-5.21821286	-3.42497554	0.8544922	0.061035156	-0.6713867	9.19946286	-7.03896466	0.9869384980000001	-0.24414062	-0.061035156	3.0517578	9.705493210000002	8.47451178	1.56354982	-0.91552734	1.7700195	-2.6855469	-9.445898560000002	-0.019140625	-2.6713134000000003	-0.48828125	1.8920898	0.18310547	-0.3732421924	10.078735520000002	0.991723642	0.8544922	4.3945312	-0.6713867	1.56953125	9.65285643	-0.8744873200000001	0.18310547	0.12207031	0.12207031	1539960238.375
-7.5952391200000005	-5.1715576080000005	-3.3508057100000004	0.6713867	0.061035156	-0.79345703	8.991308606	-7.4014402	0.976171875	-0.18310547	-1.5258789	2.6245117	8.798706070000001	8.39316394	2.0707763580000003	-1.4648438	3.4179688	-2.0141602	-9.201855432	-0.026318359620000002	-3.0995849640000004	-0.36621094	1.5869141	0.12207031	-0.5263671924000001	9.938769960000002	0.6842773560000001	1.0986328	3.3569336	-0.36621094	1.524072284	9.6385009	-0.954638678	0.061035156	-0.061035156	0.061035156	1539960238.415
-7.512695288000001	-5.34023462	-3.2455322480000004	0.79345703	0.18310547	-0.6713867	8.12280252	-7.333251800000001	1.1125488220000002	-0.4272461	-1.7700195	1.5869141	7.766308606000001	8.246020468000001	2.3925780760000004	-0.7324219	2.1972656	-1.7700195	-9.171948380000002	-0.2643798822	-3.446508786	-0.4272461	1.5869141	0.18310547	-0.364868161	9.721044928000001	1.1604003600000001	0.48828125	2.1972656	-0.4272461	1.5145019960000001	9.683960160000002	-0.9737792932	0.12207031	-0.18310547	0.061035156	1539960238.455
-7.437329074000001	-5.41679712	-3.5015380400000002	0.5493164	-0.30517578	-0.7324219	7.88234874	-7.297363220000001	0.61848143	-0.4272461	-2.2583008	1.5258789	7.766308606000001	8.246020468000001	2.3925780760000004	-0.6713867	1.8310547	-1.3427734	-9.108544928	-0.3026611322	-3.7384033540000003	-0.5493164	1.5258789	0.24414062	-0.7871582068	9.6983152	1.353002896	0.48828125	1.4038086	-0.7324219	1.546801718	9.632519568000001	-0.7680175720000001	0	-0.36621094	0.061035156	1539960238.495
-7.387085160000001	-5.48857428	-3.32807608	0.24414062	-0.24414062	-0.7324219	7.9708741000000005	-7.169360520000001	0.4821044928	-0.4272461	-0.4272461	0.9765625	7.702905252000001	8.07614766	2.5349366	-0.4272461	1.4038086	-1.0375977	-8.880053420000001	-0.0837402356	-4.020727536	-0.36621094	1.5258789	0.30517578	-0.6830810700000001	9.67438948	1.0048827880000002	0.61035156	1.2817383	-0.7324219	1.553979532	9.55117212	-1.0048827880000002	0.061035156	-0.18310547	0.061035156	1539960238.535
-7.42775908	-5.839086960000001	-3.27663588	0.24414062	-0.36621094	-0.7324219	7.285400360000001	-7.0222167540000004	0.49765625	-0.18310547	-0.4272461	0.6713867	7.372729532	8.04384784	3.0553222840000003	-0.12207031	0.9765625	-0.36621094	-8.653955072	0.06699218750000001	-4.3975586060000005	-0.36621094	1.2207031	0.30517578	-0.7512695288	9.765307608	0.8948242212000002	0.5493164	0.5493164	-0.6713867	1.7860596040000003	9.516479532	-1.1257080072	0.12207031	0	0	1539960238.575
-7.3320557100000014	-6.032885880000001	-3.01464856	0.24414062	-0.8544922	-0.61035156	6.8989991	-6.90378444	0.784765625	0	-0.4272461	0.7324219	7.372729532	8.04384784	3.0553222840000003	0.061035156	0.61035156	-0.4272461	-8.674292032	0.24643554320000002	-4.556665036	-0.30517578	1.0986328	0.30517578	-0.5108154254	10.100268080000001	0.8577392572	0.5493164	0.18310547	-0.5493164	1.685571286	9.62653804	-0.9426757788	0.061035156	0.12207031	0	1539960238.615
-7.283007788000001	-6.07714856	-2.9033935700000004	0.12207031	-0.5493164	-0.61035156	6.7363034200000005	-6.872680710000001	0.47971191100000005	-0.12207031	-0.24414062	0.79345703	7.17055661	8.07016574	3.23356929	0.30517578	0.24414062	-0.48828125	-8.60251448	0.23208007200000003	-4.794726440000001	-0.30517578	0.9765625	0.24414062	-0.20935058900000003	10.179223740000001	0.784765625	0.4272461	0.18310547	-0.61035156	1.7417969240000002	9.66242662	-0.92473143	0.061035156	0.12207031	0.061035156	1539960238.655
-7.2698487400000005	-6.108251800000001	-2.769409146	0.061035156	-0.36621094	-0.48828125	6.981542932000001	-6.969580072	0.2081542932	-0.18310547	0.24414062	0.6713867	6.67648912	8.21013179	3.55058606	0.24414062	-0.24414062	-0.36621094	-8.540307608	0.2835205072	-5.004076980000001	-0.24414062	0.8544922	0.18310547	-0.3672607428	10.184009080000001	0.5514892572000001	0.36621094	0.24414062	-0.61035156	1.5013427520000002	9.58347194	-0.965405252	0.061035156	0.12207031	0.061035156	1539960238.695
-7.15978984	-6.232665740000001	-2.674902356	0.061035156	-0.18310547	-0.4272461	7.047338760000001	-7.198071580000001	0.01674804712	-0.12207031	0.12207031	0.18310547	6.67648912	8.21013179	3.55058606	0.18310547	0.48828125	-0.48828125	-8.40273462	0.2918945288	-5.1895018	-0.24414062	0.61035156	0.12207031	-0.4521972644	10.24023462	0.5981445288	0.4272461	0.12207031	-0.48828125	1.6329346040000001	9.61936052	-0.991723642	0.18310547	0.061035156	0	1539960238.735
-7.24711911	-6.232665740000001	-2.6114991	0.12207031	-0.36621094	-0.30517578	6.987524460000001	-7.23276358	0.0992919928	-0.24414062	0.36621094	-0.061035156	6.501831070000001	8.39316394	3.47163089	0.30517578	0.36621094	-0.61035156	-8.32497554	0.2990722644	-5.3821045320000005	-0.24414062	0.4272461	0.12207031	-0.643603534	10.382592360000002	0.642407248	0.18310547	0	-0.48828125	1.56354982	9.61936052	-0.994116214	0.061035156	0.061035156	0	1539960238.775
-7.347607428000001	-6.36665036	-2.7502685700000002	0	-0.18310547	-0.12207031	6.646582068	-7.492358426000001	0.27155761780000004	-0.18310547	0.5493164	-0.18310547	7.56054712	8.28669429	4.3724366	0.18310547	0.7324219	-0.36621094	-8.25678714	0.40314941100000007	-5.579492212	-0.24414062	0.18310547	0.061035156	-0.783569339	10.4723143	0.5191894568000001	0	0.12207031	-0.4272461	1.693945288	9.61936052	-0.965405252	0.061035156	-0.18310547	0	1539960238.815
-7.413403060000001	-6.4659423920000005	-2.6916503600000006	-0.24414062	-0.4272461	0.12207031	6.727929712	-7.699316394	0.0346923822	0.12207031	0.8544922	-0.061035156	7.56054712	8.28669429	4.3724366	0.4272461	1.8920898	-0.48828125	-8.17185054	0.46655273560000005	-5.816357428000001	-0.24414062	-0.061035156	0	-0.461767572	10.615869600000002	0.38879393000000007	-0.12207031	-0.061035156	-0.061035156	2.0839355040000003	9.52485324	-0.9486572480000001	0.12207031	0	0.061035156	1539960238.855
-7.47082518	-6.297265380000001	-2.692846646	-0.5493164	-0.30517578	0.30517578	6.087914840000001	-7.40024411	0.5251708966	0.24414062	0.7324219	0.36621094	8.188598740000002	8.49125998	4.17026358	0.061035156	5.859375	-0.79345703	-8.058202880000001	0.4713378894	-5.950341754	-0.30517578	-0.4272461	-0.12207031	-0.21652832460000004	10.773778960000001	0.47492675720000005	-0.30517578	0.061035156	0.24414062	2.4308594240000003	9.636108426000002	-0.7524658540000001	0.18310547	0	0.18310547	1539960238.895
-7.73759784	-6.20634784	-2.76821286	-0.8544922	-0.4272461	0.4272461	6.08432608	-7.683764480000001	0.764428714	0.4272461	1.0986328	0.61035156	6.199169928000001	9.683960160000002	4.919140380000001	-0.18310547	5.126953	-0.061035156	-8.0390625	0.531152356	-5.93359375	-0.24414062	-0.8544922	-0.30517578	-0.7010253600000002	10.867089660000001	0.36606445680000005	-0.61035156	0.48828125	0.30517578	2.5253662140000004	9.599023560000001	-0.669921875	0.061035156	0.061035156	0.24414062	1539960238.935
-7.84047824	-6.26496556	-2.7610351440000005	-1.159668	-0.4272461	0.48828125	5.800805710000001	-8.383593750000001	1.3613769960000002	0.8544922	1.2817383	0.4272461	6.199169928000001	9.683960160000002	4.919140380000001	-0.7324219	3.112793	-0.79345703	-7.9780516200000005	0.5359375000000001	-5.8474610600000005	-0.061035156	-1.2817383	-0.48828125	-1.594653354	11.03098192	0.4904785144	-0.9765625	0	0.36621094	2.47392572	9.671997300000001	-0.7907471040000001	-0.061035156	-0.18310547	0.36621094	1539960238.975
-8.04025908	-6.25061052	-2.8926269959999997	-1.2207031	-0.9765625	0.6713867	5.203857428000001	-8.987719748	1.874584964	1.3427734	0.79345703	0.18310547	4.46694339	9.834692000000002	5.40961911	-1.8310547	1.2817383	0.061035156	-7.992407248	0.379223642	-5.609399460000001	0	-1.7700195	-0.61035156	-1.8279297120000002	10.96997104	0.515600589	-0.79345703	-0.91552734	0.61035156	3.10676268	9.778466754	-0.5144042932	-0.24414062	0.4272461	0.4272461	1539960239.015
-8.365649460000002	-6.06638179	-2.595947284	-1.2817383	-1.6479492	1.2207031	4.8150634000000005	-9.22338858	1.848266574	1.8310547	0.18310547	0.18310547	4.366455072	9.523657248000001	5.5543701080000005	-1.953125	1.3427734	0.4272461	-8.059399460000002	-0.096899411	-5.32348642	0	-2.1362305	-0.6713867	-1.8351074280000002	10.78215306	0.8649169928000001	-0.8544922	-2.2583008	0.8544922	3.6367187500000004	9.82751448	-0.1363769568	-0.30517578	0.91552734	0.7324219	1539960239.055
-8.27592752	-5.3450195680000006	-2.051635782	-1.4648438	-2.6855469	1.5258789	4.518383786	-9.00805661	1.7752929320000002	1.7089844	0.061035156	0.48828125	4.70859375	9.121704074	5.133276260000001	-1.4648438	0.12207031	1.2817383	-8.134765380000001	-0.7488769568000001	-4.86770018	-0.30517578	-2.4414062	-0.6713867	-1.695141574	10.383788940000002	1.6460937500000001	-1.2817383	-3.2958984	0.79345703	4.495654254000001	9.937573380000002	-0.2619873004	-0.24414062	1.6479492	1.159668	1539960239.095
-8.048632788	-4.059008786	-1.5145019960000001	-1.953125	-1.953125	1.8310547	4.208544928	-8.63601088	1.7609375	1.159668	0.7324219	0.61035156	5.273242212	8.572607428000001	4.64638678	-0.79345703	0.12207031	2.380371	-8.212524460000001	-1.318310504	-4.254003894	-0.5493164	-2.6855469	-0.6713867	-1.262084964	9.936376800000001	1.8949219240000001	-1.6479492	-3.7841797	0.8544922	4.187011780000001	9.63491214	-1.000097644	-0.5493164	2.5024414	0.9765625	1539960239.135
-7.626342752000001	-3.029003894	-2.4643554320000005	-3.1738281	-2.0141602	1.0986328	3.8664062500000003	-8.749658246000001	1.5013427520000002	0.79345703	0.91552734	1.0375977	6.2087400200000005	8.3453125	3.9968016200000003	-0.91552734	0.9765625	3.2348633	-8.298657248	-2.097094748	-3.4189941100000003	-1.2207031	-2.9907227	-0.61035156	-0.4330566394	9.599023560000001	2.054028354	-1.5869141	-4.1503906	0.8544922	3.085229532	8.67189946	-1.8829589660000003	0	4.760742	0.30517578	1539960239.175
-7.104760880000001	-3.570922824	-2.9273192900000002	-4.699707	-0.4272461	-0.4272461	3.5027344240000007	-8.978149460000001	0.5036376800000001	1.159668	-0.61035156	1.4648438	6.67648912	7.68854982	4.00158696	-0.61035156	1.6479492	4.3945312	-9.10974092	-2.951245108	-2.6378173920000005	-2.1972656	-2.9296875	-0.30517578	0.5873779254	9.42915036	2.2346679320000002	-0.8544922	-4.1503906	0.12207031	0.7225586060000001	8.609692392	-1.447509784	-0.61035156	7.6904297	-2.1362305	1539960239.215
-7.302148560000001	-5.13447284	-2.4990478240000003	-3.90625	0.12207031	-1.159668	3.5027344240000007	-8.978149460000001	0.5036376800000001	1.159668	-0.61035156	1.4648438	6.881054712	6.80090306	3.737207068	-0.061035156	1.953125	5.2490234	-10.627832460000002	-2.843579074	-1.6090087860000002	-3.3569336	-2.6245117	-0.36621094	1.7788817900000002	9.254492212	2.026513678	-1.8310547	-4.272461	-0.18310547	-2.600732428	8.714965560000001	-1.7441894960000002	0.48828125	7.5683594	-3.2348633	1539960239.255
-6.7650144800000005	-4.7995117800000004	-3.158203076	-3.9672852	-0.79345703	-1.2207031	3.216821286	-9.46145018	-0.346923822	1.8920898	-2.6245117	1.4648438	6.30922824	5.324682608000001	3.4812010800000004	2.1362305	0.79345703	4.9438477	-10.323974640000001	-1.820751996	-1.0264160340000001	-4.211426	-1.3427734	-0.36621094	3.38908696	8.844164840000001	1.53125	-2.8076172	-3.1738281	-0.30517578	-4.582983426	10.04523912	-1.7406005400000002	0.36621094	1.7089844	-1.4038086	1539960239.295
-7.2818116	-5.806787140000001	-4.495654254000001	-3.7841797	2.5024414	-1.7700195	2.158105432	-8.250805710000002	-1.8650146760000001	2.5024414	-10.437012	0.5493164	6.308032248	4.218115216	3.4010498200000003	3.8452148	1.159668	4.638672	-10.467528960000001	-0.462963858	-0.9905273560000001	-4.8828125	-1.2817383	0.18310547	4.23964856	8.311816394000001	1.0898193390000002	-2.1972656	0.48828125	-0.7324219	-4.695434604000001	8.77836911	-3.85444339	2.6245117	-5.6152344	-1.0375977	1539960239.335
-8.37761232	-5.023217752000001	-5.426367212000001	-2.746582	-4.9438477	-1.4648438	2.566040036	-7.598827880000001	-1.4618652160000003	2.1972656	-8.483887	0.8544922	6.456372300000001	3.65944838	3.458471646	5.004883	2.6245117	4.3945312	-10.34191942	1.547998004	-0.6304443390000001	-4.8828125	-0.18310547	0.36621094	4.08652356	8.523559800000001	0.6292480432	-1.8920898	3.4179688	-0.79345703	5.8259275200000005	12.17822284	1.204663089	0	0.79345703	-2.319336	1539960239.375
-6.491064300000001	-2.9524413940000005	-4.7073974640000005	-4.638672	-1.8920898	-1.8920898	2.5744139400000003	-7.681372300000001	-1.5527832460000002	2.2583008	-4.8217773	1.953125	7.01743161	3.830517572	3.535034146	5.859375	3.4179688	4.0893555	-9.791625900000001	1.8757812500000002	-0.8374023560000001	-4.8828125	-0.18310547	0.36621094	2.54689946	8.8728759	0.1878173822	-1.4038086	5.065918	-0.18310547	5.495751800000001	9.25090306	-0.5610595746000001	-0.24414062	7.080078	-2.0751953	1539960239.415
-6.834399460000001	-4.320996106	-4.897607428000001	-4.5166016	2.6245117	-2.4414062	2.64738768	-7.711279254	-1.4415283540000001	1.8920898	-1.8920898	3.90625	7.7878417540000004	4.6786866	3.5087158540000005	5.7373047	3.90625	3.0517578	-10.233057100000002	1.42836911	-0.5873779254	-4.5776367	0.061035156	0.061035156	1.337451178	9.43752446	0.265576178	-0.79345703	4.9438477	0.18310547	1.268066394	9.408813400000001	-1.8410888580000002	0.36621094	3.6010742	-1.3427734	1539960239.455
-8.923120108	-4.87368161	-6.357080072	-3.6010742	-3.1738281	-2.0141602	1.7980224640000002	-8.848950180000001	-1.7465820680000002	1.8920898	-1.8920898	3.90625	7.75075679	5.132080072	3.859228534	5.7373047	2.8076172	2.1972656	-10.461548020000002	1.3673584260000002	-0.0980957068	-4.4555664	0.48828125	-0.30517578	0.5251708966	9.77248552	0.45937500000000003	0.30517578	5.1879883	-0.18310547	1.353002896	9.9961911	-0.6005371106	0.061035156	2.6245117	-0.91552734	1539960239.495
-7.82133786	-4.0338867800000004	-5.158398560000001	-3.540039	-4.5776367	-1.8310547	2.1892089660000003	-9.96748004	-2.24064946	3.0517578	-4.4555664	4.3945312	7.786645468000001	5.683569289999999	4.184619110000001	5.493164	2.6855469	1.5258789	-9.91245108	1.4558837860000002	-0.31223143000000003	-4.8217773	0.4272461	-0.48828125	-0.09211425720000001	10.157690200000001	0.42229003600000004	0.79345703	4.9438477	-0.18310547	2.6258545320000004	9.73898912	-0.594555661	0.18310547	3.2958984	-0.5493164	1539960239.535
-6.869091754	-3.5745117800000004	-4.701416034	-3.90625	0.6713867	-1.953125	3.2921875000000003	-10.12180162	-1.971484424	3.112793	-6.7749023	4.9438477	7.918237320000001	6.223095746000001	4.5064209260000005	5.004883	2.746582	1.159668	-9.423168930000001	1.7094971040000002	-0.4139160144	-4.8828125	0.12207031	-0.61035156	-0.1459472644	10.27373004	0.9020019568000001	1.0375977	5.004883	-0.18310547	2.1975829680000003	9.62893071	-1.2549072479999999	0.18310547	3.8452148	-0.5493164	1539960239.575
-8.19936502	-4.03986821	-5.772094748	-3.6621094	-0.7324219	-1.8310547	4.274340854	-9.76889676	-1.403247104	2.5634766	-6.164551	4.8217773	8.14672824	6.485082968	4.77080072	4.8828125	3.2958984	1.2207031	-9.45307608	2.00856929	-0.417504892	-4.8217773	-0.24414062	-0.79345703	-0.2775390576	10.26535692	1.1735596040000003	0.79345703	5.126953	0.36621094	1.656860324	9.69113768	-1.216625998	0.18310547	3.4179688	-0.79345703	1539960239.615
-8.247216754	-3.992016574	-6.17763678	-3.2348633	-4.1503906	-1.5869141	4.4789062500000005	-9.247314300000001	-1.2632812500000001	2.5634766	-6.164551	4.8217773	8.32976088	6.62265625	4.8318116	5.3100586	4.0283203	1.5258789	-9.484179712000001	2.19399411	-0.44143066100000006	-4.4555664	-0.18310547	-0.9765625	-0.42827148560000006	10.34670378	1.0264160340000001	0.30517578	5.1879883	1.159668	1.6903564300000002	9.667211960000001	-1.0419677520000001	0.061035156	3.2958984	-0.79345703	1539960239.655
-7.360766574	-3.6510742800000004	-5.8546385800000005	-3.6621094	-2.380371	-1.6479492	4.4789062500000005	-9.247314300000001	-1.2632812500000001	1.7089844	-5.2490234	4.4555664	8.512792932	7.196875	4.544702176	5.3100586	4.638672	1.5869141	-9.479394568	2.068383786	-0.4103271466	-4.5166016	-0.30517578	-1.0986328	-0.3935791034	10.86110872	0.724951178	-0.30517578	5.6152344	1.7700195	1.933203076	9.671997300000001	-0.9737792932	0.18310547	3.112793	-0.6713867	1539960239.695
-7.422973740000001	-3.7635253600000005	-6.114233426	-3.8452148	-1.953125	-1.7089844	4.301855432000001	-8.618066394000001	-2.0935058900000003	1.0375977	-6.0424805	3.479004	8.082128894	7.451684800000001	4.270751996	4.8217773	4.8828125	1.0986328	-9.65405252	1.77290036	-0.2811279254	-4.699707	-0.30517578	-1.2207031	-0.5502929712000001	11.014233720000002	0.31223143000000003	-0.48828125	5.859375	1.7700195	1.353002896	9.718652160000001	-1.341040036	0.24414062	2.6855469	-0.6713867	1539960239.735
-7.556957968000001	-3.4237792540000007	-6.56044928	-3.7231445	-3.2348633	-1.7089844	4.80310054	-8.00676268	-1.836303714	1.0375977	-6.0424805	3.479004	7.7974121400000005	7.40263678	4.127197284	4.3945312	5.493164	0.79345703	-9.6217527	1.580297824	-0.07177734424	-4.9438477	-0.36621094	-1.4038086	-1.053930661	10.771386780000002	0.0729736322	-0.5493164	5.432129	1.7089844	1.262084964	9.922021760000002	-1.509716754	-0.12207031	2.6245117	-0.91552734	1539960239.775
