# Supplementary material for: A deep learning approach for lower back-pain risk prediction during manual lifting
Source: PLoS One. 2021 Feb 19;16(2):e0247162. doi: 10.1371/journal.pone.0247162 (PMC7894914; doi:10.1371/journal.pone.0247162)
Supplement: S1 Data — (ZIP) [file pone.0247162.s001.zip › source-used/Subject_01_P2_Zone10_T3.csv]

Side_A_x	Side_A_y	Side_A_z	Side_G_x	Side_G_y	Side_G_z	LtWt_A_x	LtWt_A_y	LtWt_A_z	LtWt_G_x	LtWt_G_y	LtWt_G_z	RtWt_A_x	RtWt_A_y	RtWt_A_z	RtWt_G_x	RtWt_G_y	RtWt_G_z	Back_A_x	Back_A_y	Back_A_z	Back_G_x	Back_G_y	Back_G_z	UArm_A_x	UArm_A_y	UArm_A_z	UArm_G_x	UArm_G_y	UArm_G_z	Thig_A_x	Thig_A_y	Thig_A_z	Thig_G_x	Thig_G_y	Thig_G_z	Time_stp
-8.8979982	-3.2311766200000003	-2.70600589	0	-0.12207031	-0.061035156	2.77419429	-8.7795652	0.876879892	0	-0.18310547	0.24414062	2.749072284	9.72822284	2.268164038	-0.061035156	-0.061035156	-0.12207031	-9.81315944	-0.1040771466	-0.2930908246	0	0.061035156	-0.061035156	0.8374023560000001	9.712670926000001	1.65805661	-0.12207031	-0.061035156	-0.061035156	1.0491455072	9.71745607	-0.79194339	-0.061035156	-0.061035156	-0.061035156	1539961192.221
-8.924316394	-3.24433606	-2.68327626	0.061035156	-0.061035156	-0.061035156	2.810082968	-8.712573380000002	0.7716064300000001	0	-0.061035156	0.24414062	2.778979532	9.69951178	2.2035644960000003	-0.061035156	-0.12207031	-0.18310547	-9.797607428000001	-0.11604003600000001	-0.33615722840000006	0	0.061035156	-0.061035156	0.8732910340000001	9.68515625	1.6664307100000002	-0.061035156	-0.061035156	-0.12207031	1.08383786	9.69113768	-0.8182617212000002	-0.061035156	-0.061035156	-0.061035156	1539961192.261
-8.875268570000001	-3.2467285340000003	-2.66174321	0	-0.061035156	-0.061035156	2.8447753600000003	-8.69702176	0.724951178	-0.061035156	-0.18310547	0.24414062	2.825634784	9.6636232	2.22629393	-0.061035156	-0.061035156	-0.18310547	-9.77248552	-0.1435546875	-0.379223642	0	0.061035156	-0.061035156	0.8625244110000001	9.66481929	1.6783935700000001	-0.061035156	0	-0.12207031	1.0742675720000001	9.67438948	-0.8134765380000001	0	-0.061035156	-0.061035156	1539961192.301
-8.87766124	-3.28022464	-2.662939496	0	0	-0.061035156	2.886645468	-8.686254892000001	0.573022464	-0.12207031	-0.24414062	0.18310547	2.828027356	9.671997300000001	2.19638678	0	-0.12207031	-0.12207031	-9.770092752000002	-0.16030273560000002	-0.387597644	0	0	-0.061035156	0.805102536	9.6983152	1.7059082460000001	-0.061035156	-0.061035156	-0.12207031	1.0587158540000001	9.69592302	-0.802709964	-0.061035156	-0.061035156	-0.061035156	1539961192.341
-8.9745607	-3.2921875000000003	-2.70361322	0	-0.061035156	-0.061035156	2.886645468	-8.686254892000001	0.573022464	-0.12207031	-0.18310547	0.18310547	2.837597644	9.721044928000001	2.1664795320000003	0	-0.12207031	-0.12207031	-9.770092752000002	-0.16030273560000002	-0.387597644	0	0	0	0.8182617212000002	9.73061502	1.7106933900000003	-0.061035156	-0.061035156	-0.12207031	1.0587158540000001	9.69592302	-0.802709964	-0.061035156	-0.061035156	-0.061035156	1539961192.38
-8.89440944	-3.27663588	-2.665332068	0	-0.12207031	-0.061035156	2.830419928	-8.83220198	0.729736322	0.061035156	-0.18310547	-0.061035156	2.86870108	9.73540036	2.2239013580000004	0	-0.061035156	-0.12207031	-9.81315944	-0.1244140625	-0.417504892	0	0	0	0.8194580072000001	9.707885880000001	1.6867675720000002	-0.061035156	-0.061035156	-0.12207031	1.0862304712000002	9.67438948	-0.7728027160000001	-0.061035156	-0.061035156	-0.061035156	1539961192.42
-8.864501800000001	-3.3053466460000003	-2.6222655759999998	0	0	-0.061035156	2.8268310700000003	-8.80947284	0.716577176	0.061035156	-0.18310547	-0.061035156	2.8316162140000003	9.719848740000002	2.241845746	0.061035156	-0.061035156	-0.12207031	-9.80358876	-0.154321286	-0.41271972840000004	0.061035156	0	0	0.811083966	9.718652160000001	1.6927490020000002	-0.061035156	-0.061035156	-0.12207031	1.0072753600000002	9.6983152	-0.80390625	0	-0.061035156	-0.061035156	1539961192.46
-8.95063498	-3.3220947480000005	-2.686865216	0	-0.12207031	-0.061035156	2.7478759000000004	-8.80109874	0.709399411	-0.12207031	-0.18310547	-0.061035156	2.81726088	9.74736322	2.2490234620000003	0.061035156	-0.12207031	-0.12207031	-9.754540740000001	-0.11604003600000001	-0.4474121106000001	0	0	0	0.8290283540000001	9.712670926000001	1.726245108	0	-0.061035156	-0.12207031	1.0419677520000001	9.70310054	-0.79194339	0	-0.061035156	-0.061035156	1539961192.5
-8.903979532000001	-3.338842752	-2.646191394	0	-0.12207031	-0.061035156	2.6964355040000005	-8.81665036	0.811083966	-0.061035156	0	-0.12207031	2.8627197480000004	9.744970746000002	2.304052716	0	0	-0.061035156	-9.76889676	-0.11005859620000001	-0.45698242800000005	0	-0.061035156	0	0.7464843750000001	9.671997300000001	1.6843750000000002	-0.061035156	0	-0.12207031	1.02761232	9.701904254	-0.7955322480000001	-0.061035156	-0.061035156	-0.061035156	1539961192.541
-8.8896241	-3.3352538940000005	-2.628247104	-0.061035156	-0.061035156	-0.061035156	2.6964355040000005	-8.81665036	0.811083966	0	0	-0.12207031	2.8064941100000005	9.770092752000002	2.287304712	0	-0.061035156	-0.061035156	-9.76889676	-0.11005859620000001	-0.45698242800000005	0.061035156	-0.061035156	0	0.693847644	9.73898912	1.677197284	-0.061035156	0	-0.12207031	1.02761232	9.701904254	-0.7955322480000001	-0.061035156	0	-0.061035156	1539961192.58
-8.902783246	-3.3771241	-2.60910643	0	-0.12207031	-0.061035156	2.5720214660000003	-8.8561277	0.754858426	-0.061035156	0	-0.061035156	2.78017572	9.81315944	2.25859375	0	-0.24414062	-0.061035156	-9.80717752	-0.10168457460000001	-0.41870117800000006	0.061035156	-0.061035156	0	0.7512695288	9.780859620000001	1.7035155760000003	0.061035156	-0.12207031	-0.061035156	1.0072753600000002	9.705493210000002	-0.8015136780000001	-0.061035156	0	-0.061035156	1539961192.62
-8.8896241	-3.3783202880000003	-2.6031250000000004	0	0	0	2.6210692900000003	-8.85253894	0.73332518	-0.061035156	-0.12207031	-0.061035156	2.86152356	9.791625900000001	2.2203125000000004	0	-0.12207031	0	-9.788037140000002	-0.095703125	-0.44621582460000003	0.061035156	-0.061035156	0	0.794335962	9.76411142	1.723852536	0	-0.061035156	-0.061035156	0.994116214	9.69472644	-0.800317392	-0.061035156	0	-0.061035156	1539961192.66
-8.901586960000001	-3.3603759000000006	-2.5899658540000003	0	-0.061035156	0	2.592358426	-8.781957968	0.7680175720000001	0	0.061035156	-0.061035156	2.8220459260000004	9.786840560000002	2.209545926	0	-0.061035156	0	-9.788037140000002	-0.095703125	-0.44621582460000003	0.061035156	-0.061035156	0	0.7608398560000001	9.755737320000001	1.6736084260000001	0	-0.061035156	-0.061035156	1.02761232	9.682763580000001	-0.7692138580000001	-0.061035156	-0.061035156	-0.061035156	1539961192.7
-8.911157248	-3.3460204680000003	-2.598339856	0	-0.061035156	0	2.5157959260000005	-8.761621106	0.729736322	0	0.061035156	-0.061035156	2.7526612400000006	9.76770018	2.21433107	0	-0.061035156	0	-9.796411240000001	-0.07895508180000001	-0.4091308606000001	0.061035156	-0.061035156	0	0.7309326080000002	9.744970746000002	1.6724121400000003	0	-0.061035156	-0.061035156	1.0096679712	9.697119110000001	-0.7728027160000001	0	-0.061035156	-0.061035156	1539961192.74
-8.9410643	-3.34841304	-2.600732428	0	-0.12207031	-0.061035156	2.575610324	-8.753247300000002	0.718969748	-0.061035156	-0.061035156	0	2.710791034	9.77248552	2.19399411	0	-0.12207031	-0.061035156	-9.81315944	-0.08493652160000001	-0.3756347644	0.061035156	-0.061035156	0	0.758447284	9.782055710000002	1.66403804	-0.061035156	-0.061035156	-0.061035156	1.000097644	9.6983152	-0.7680175720000001	-0.061035156	-0.061035156	-0.061035156	1539961192.78
-8.927905252	-3.3077391200000004	-2.5971435700000005	-0.061035156	-0.061035156	-0.061035156	2.578002896	-8.762817392	0.6962402160000001	-0.061035156	-0.061035156	0	2.7227538940000002	9.8083741	2.180834964	0	-0.12207031	-0.061035156	-9.81315944	-0.08493652160000001	-0.3756347644	0	-0.061035156	0	0.770410144	9.80239218	1.6867675720000002	-0.061035156	-0.061035156	-0.061035156	0.994116214	9.712670926000001	-0.7955322480000001	-0.061035156	-0.061035156	-0.061035156	1539961192.82
-8.939868210000002	-3.3244873200000002	-2.58278804	0	-0.12207031	-0.061035156	2.578002896	-8.762817392	0.6962402160000001	-0.061035156	-0.061035156	0	2.7323242800000003	9.81315944	2.165283246	0	-0.061035156	-0.12207031	-9.81435504	-0.0992919928	-0.379223642	0	-0.061035156	-0.061035156	0.7464843750000001	9.780859620000001	1.655664038	-0.061035156	-0.061035156	-0.12207031	1.025219748	9.697119110000001	-0.7871582068	-0.061035156	0	-0.061035156	1539961192.86
-8.91953125	-3.3448242800000005	-2.56723642	0	-0.061035156	0	2.6210692900000003	-8.783154254000001	0.6675292932	-0.061035156	-0.061035156	0	2.7359130400000002	9.79880342	2.168872104	0	-0.061035156	-0.12207031	-9.80717752	-0.0825439496	-0.3828125	0	-0.061035156	-0.061035156	0.75366214	9.76291484	1.6592528960000001	-0.061035156	-0.061035156	-0.12207031	1.0144531250000002	9.707885880000001	-0.8158691100000001	0	0	-0.061035156	1539961192.9
-8.927905252	-3.3567871400000002	-2.586376996	0	-0.061035156	-0.061035156	2.652172824	-8.797509980000001	0.6806884980000001	-0.061035156	-0.12207031	0.061035156	2.7586425720000003	9.78444838	2.153320288	0	-0.061035156	-0.18310547	-9.80717752	-0.0825439496	-0.3828125	0	-0.061035156	-0.061035156	0.7512695288	9.756933606	1.681982428	-0.061035156	-0.061035156	-0.12207031	0.984545926	9.69472644	-0.8182617212000002	-0.061035156	0	-0.061035156	1539961192.94
-8.901586960000001	-3.3687500000000004	-2.551684604	0	-0.12207031	-0.061035156	2.64738768	-8.80588408	0.699829074	-0.061035156	-0.061035156	0	2.795727536	9.77966304	2.19638678	0	0	-0.12207031	-9.80239218	-0.0825439496	-0.39238280760000005	0	-0.061035156	-0.061035156	0.7213623200000001	9.7318116	1.6712158540000002	-0.061035156	-0.061035156	-0.061035156	1.0108642572	9.707885880000001	-0.802709964	-0.061035156	0	-0.061035156	1539961192.989
-8.881250000000001	-3.3687500000000004	-2.537329074	0	0	-0.061035156	2.616284146	-8.80109874	0.6962402160000001	-0.12207031	-0.061035156	0	2.77180162	9.786840560000002	2.191601538	0	-0.061035156	-0.12207031	-9.80478534	-0.09331054320000001	-0.40554199280000003	0	-0.061035156	-0.061035156	0.7225586060000001	9.73898912	1.656860324	-0.061035156	-0.061035156	-0.061035156	0.9989013580000001	9.69113768	-0.79194339	-0.061035156	0	-0.061035156	1539961193.023
-8.920727340000001	-3.3603759000000006	-2.5433105040000004	0	-0.061035156	-0.061035156	2.616284146	-8.80109874	0.6962402160000001	-0.12207031	-0.061035156	0	2.816064496	9.77368161	2.1880126800000004	0	-0.061035156	-0.12207031	-9.80478534	-0.09331054320000001	-0.40554199280000003	-0.061035156	-0.061035156	-0.061035156	0.7428955072	9.709082068	1.6616454680000001	-0.061035156	-0.061035156	-0.061035156	0.9989013580000001	9.69113768	-0.79194339	0	0	-0.061035156	1539961193.06
-8.92910144	-3.3579834260000005	-2.5540771760000003	0	-0.061035156	-0.061035156	2.59116214	-8.8214357	0.729736322	-0.061035156	-0.12207031	0	2.8483641200000003	9.76291484	2.183227536	-0.061035156	0	-0.12207031	-9.79880342	-0.028710937500000002	-0.41152344240000005	0	-0.061035156	-0.061035156	0.7117919928	9.705493210000002	1.6484863220000001	-0.061035156	0	0	1.02761232	9.700707968000001	-0.8158691100000001	-0.061035156	0	-0.061035156	1539961193.1
-8.914746106	-3.3854980040000004	-2.55288089	-0.061035156	-0.061035156	-0.061035156	2.6306396760000004	-8.819042932	0.7309326080000002	-0.061035156	-0.061035156	0	2.798120108	9.777270468000001	2.186816394	-0.061035156	0	-0.061035156	-9.81914038	-0.062207030760000004	-0.3971679712	0	-0.061035156	-0.061035156	0.6543701080000001	9.68515625	1.6484863220000001	-0.061035156	0	0	0.9977050720000001	9.69592302	-0.8062988220000001	-0.061035156	0	-0.061035156	1539961193.14
-8.882446580000002	-3.408227536	-2.48588858	0	-0.061035156	-0.061035156	2.64738768	-8.866894568000001	0.69504393	-0.061035156	0	0	2.7909423920000003	9.77248552	2.09948732	-0.12207031	-0.12207031	0	-9.81914038	-0.062207030760000004	-0.3971679712	0.061035156	-0.061035156	-0.061035156	0.6747070288	9.70429712	1.6664307100000002	0.061035156	-0.061035156	-0.061035156	0.9869384980000001	9.69233426	-0.8074951080000001	-0.061035156	0	-0.061035156	1539961193.18
-8.920727340000001	-3.361572284	-2.56245108	0	0	-0.061035156	2.646191394	-8.866894568000001	0.732128894	-0.061035156	-0.061035156	0.061035156	2.767016574	9.750951980000002	2.058813498	-0.061035156	-0.12207031	0	-9.82033696	-0.096899411	-0.3911865216	0	-0.061035156	0	0.75964357	9.73061502	1.6748047120000003	0	0	-0.061035156	0.976171875	9.712670926000001	-0.8421875000000001	-0.061035156	-0.061035156	0	1539961193.22
-8.95063498	-3.3986572480000006	-2.5253662140000004	-0.061035156	-0.18310547	-0.061035156	2.6150878600000005	-8.87646466	0.7440917932000001	-0.061035156	0.061035156	0.061035156	2.787353534	9.76171875	2.018139676	0	-0.061035156	0	-9.80358876	-0.0765625	-0.39238280760000005	0	-0.061035156	0	0.745288089	9.778466754	1.656860324	0	0.061035156	-0.061035156	1.0371826080000002	9.688745108	-0.783569339	-0.061035156	-0.061035156	-0.061035156	1539961193.26
-8.89680162	-3.352001996	-2.45598143	0	-0.061035156	0	2.6150878600000005	-8.87646466	0.7440917932000001	-0.061035156	0	0	2.7634277160000003	9.8179438	2.031298822	0.061035156	0	0	-9.80358876	-0.0765625	-0.39238280760000005	0	-0.061035156	0	0.6543701080000001	9.778466754	1.670019568	0	0.061035156	-0.061035156	0.9797607428000001	9.70429712	-0.7955322480000001	-0.061035156	0	0	1539961193.3
-8.972167932000001	-3.352001996	-2.5050292540000005	0	-0.12207031	-0.061035156	2.5265625000000003	-8.819042932	0.732128894	0	-0.12207031	-0.061035156	2.710791034	9.797607428000001	2.0743652160000003	0	0	0	-9.77128894	-0.01794433606	-0.4438232428	0	-0.061035156	0	0.593359375	9.73898912	1.6329346040000001	0	0	-0.061035156	1.05991214	9.68515625	-0.79194339	-0.061035156	-0.061035156	-0.061035156	1539961193.34
-8.91354982	-3.3400389400000003	-2.4930663940000004	-0.061035156	-0.061035156	0	2.5744139400000003	-8.77358426	0.707006839	0	0	0	2.7347167540000004	9.80478534	2.097094748	0	-0.061035156	0	-9.77248552	-0.01076660144	-0.4103271466	0	-0.12207031	-0.061035156	0.5849853534	9.76171875	1.620971646	0	-0.061035156	0	1.0419677520000001	9.689941394000002	-0.75366214	-0.061035156	-0.061035156	-0.061035156	1539961193.38
-8.97575679	-3.40942392	-2.5086182100000003	-0.061035156	-0.061035156	0	2.5588623200000002	-8.83220198	0.5658447284000001	0	0	0	2.7502685700000002	9.86699182	2.136572284	-0.061035156	0	0	-9.77248552	-0.01076660144	-0.4103271466	0.061035156	-0.061035156	-0.061035156	0.6531738220000001	9.8179438	1.6532714660000003	0	-0.061035156	0	1.040771466	9.71625998	-0.8062988220000001	0	0	-0.061035156	1539961193.42
-8.89440944	-3.3807128600000005	-2.4643554320000005	0	-0.12207031	0	2.557666034	-8.8214357	0.5825927716	-0.061035156	-0.061035156	-0.061035156	2.69523912	9.846654860000001	2.141357428	-0.061035156	-0.12207031	0	-9.782055710000002	-0.08493652160000001	-0.36367187500000003	0	-0.12207031	-0.061035156	0.6974365020000001	9.797607428000001	1.655664038	0	-0.061035156	0	0.9677978240000001	9.6983152	-0.783569339	-0.061035156	0	-0.061035156	1539961193.46
-8.915942392	-3.3986572480000006	-2.4751221040000004	-0.061035156	0.061035156	0	2.5636474640000007	-8.8046875	0.6256591459999999	-0.12207031	-0.12207031	-0.061035156	2.702417032	9.83110324	2.154516574	-0.061035156	-0.061035156	0	-9.79880342	-0.056225586060000006	-0.3756347644	0	-0.12207031	-0.061035156	0.7117919928	9.77248552	1.6125976440000003	-0.061035156	-0.061035156	0	0.9881347840000001	9.718652160000001	-0.7979248200000001	-0.061035156	0	0	1539961193.5
-9.023608426000001	-3.4297608800000003	-2.4990478240000003	0	-0.18310547	0	2.5636474640000007	-8.8046875	0.6256591459999999	-0.12207031	0	-0.061035156	2.6916503600000006	9.77966304	2.180834964	-0.061035156	-0.061035156	-0.061035156	-9.79880342	-0.056225586060000006	-0.3756347644	0	-0.12207031	-0.061035156	0.7129882787999999	9.765307608	1.6149902160000003	0	0	0	1.100585962	9.7318116	-0.7464843750000001	-0.061035156	-0.061035156	0	1539961193.54
-8.991308606	-3.447705072	-2.4619628600000003	0	-0.12207031	0	2.519384784	-8.86091304	0.6986327880000001	-0.12207031	-0.061035156	0	2.728735324	9.837085159999999	2.16767572	-0.061035156	-0.061035156	-0.061035156	-9.816748200000001	-0.05861816394	-0.3600830072	0	-0.061035156	-0.061035156	0.6818847840000001	9.839477340000002	1.641308606	-0.061035156	-0.061035156	0	0.9905273560000001	9.72702626	-0.740502896	-0.061035156	0	0	1539961193.58
-8.939868210000002	-3.3687500000000004	-2.3255859620000003	0	-0.18310547	0.061035156	2.519384784	-8.86091304	0.6986327880000001	-0.061035156	-0.061035156	0	2.76821286	9.88613318	2.144946286	-0.061035156	-0.061035156	-0.061035156	-9.795214660000001	-0.08493652160000001	-0.3600830072	0	-0.061035156	-0.061035156	0.6914550720000001	9.835888579999999	1.680786142	-0.061035156	0	0	0.9773681610000001	9.697119110000001	-0.7381103240000001	-0.12207031	0	0	1539961193.62
-8.918335160000002	-3.363964856	-2.337548822	0	0	0	2.5421141200000004	-8.8728759	0.717773462	-0.061035156	0	0	2.7586425720000003	9.8334964	2.1437500000000003	-0.061035156	0	-0.061035156	-9.795214660000001	-0.08493652160000001	-0.3600830072	0	-0.061035156	-0.061035156	0.6926513580000001	9.77368161	1.6783935700000001	-0.12207031	0	0	1.02761232	9.69592302	-0.7261474640000001	-0.061035156	-0.061035156	0	1539961193.66
-8.902783246	-3.3603759000000006	-2.306445288	0	-0.12207031	0.061035156	2.6126952880000003	-8.791528060000001	0.716577176	-0.061035156	-0.061035156	0	2.719165036	9.8083741	2.1258057100000003	-0.061035156	-0.061035156	0	-9.76770018	-0.20576172120000003	-0.36606445680000005	0	-0.061035156	-0.12207031	0.7010253600000002	9.73898912	1.7346191100000001	-0.061035156	0	0	1.0264160340000001	9.680371106	-0.7309326080000002	-0.061035156	-0.061035156	0	1539961193.7
-8.92910144	-3.3041503600000004	-2.319604532	0	0.12207031	0	2.66174321	-8.766406250000001	0.686669928	0	-0.12207031	-0.12207031	2.726342752	9.7401857	2.101879892	0	0	0	-9.758129892000001	-0.18422851440000002	-0.3672607428	-0.061035156	-0.061035156	-0.061035156	0.7476806610000001	9.705493210000002	1.726245108	-0.061035156	0	0	0.9977050720000001	9.681567392	-0.7572509980000001	-0.061035156	0	0	1539961193.74
-9.00805661	-3.3149170320000003	-2.3973632200000004	-0.061035156	-0.12207031	0	2.6844726440000004	-8.823827880000001	0.576611322	0	-0.12207031	-0.12207031	2.702417032	9.76411142	2.122216754	0	0.12207031	-0.061035156	-9.758129892000001	-0.18422851440000002	-0.3672607428	-0.061035156	-0.12207031	-0.061035156	0.7440917932000001	9.73061502	1.698730432	-0.12207031	0.12207031	0	1.040771466	9.693530252	-0.7034179712000002	-0.061035156	-0.061035156	0	1539961193.78
-8.97336412	-3.3149170320000003	-2.356689496	-0.061035156	0	0	2.654565396	-8.882446580000002	0.42827148560000006	-0.12207031	-0.18310547	-0.12207031	2.6485839660000003	9.795214660000001	2.159301718	-0.061035156	0.12207031	-0.061035156	-9.82990764	-0.2260986322	-0.3194091754	-0.061035156	-0.061035156	-0.061035156	0.6974365020000001	9.701904254	1.7274413940000002	-0.061035156	0.061035156	0	1.0479492212000001	9.71745607	-0.7369140380000001	-0.061035156	0	0	1539961193.819
-8.97575679	-3.3065429320000006	-2.3626709260000003	-0.061035156	-0.061035156	0	2.654565396	-8.882446580000002	0.42827148560000006	-0.12207031	-0.18310547	-0.12207031	2.6402099640000003	9.755737320000001	2.1437500000000003	-0.061035156	-0.061035156	-0.061035156	-9.791625900000001	-0.2129394568	-0.30505371400000003	-0.061035156	-0.061035156	-0.061035156	0.708203125	9.67080072	1.770507788	-0.061035156	0.061035156	0	1.0742675720000001	9.689941394000002	-0.7273437500000001	-0.061035156	0	0	1539961193.859
-8.9326902	-3.311328076	-2.3303711060000003	-0.061035156	0	-0.061035156	2.6641358800000003	-8.86330571	0.500048822	-0.12207031	0	-0.18310547	2.7048096040000003	9.73540036	2.1700683900000004	-0.061035156	0	0	-9.791625900000001	-0.2129394568	-0.30505371400000003	-0.061035156	-0.061035156	0	0.7524658540000001	9.66481929	1.7286376800000003	-0.061035156	0	0	1.0742675720000001	9.689941394000002	-0.7273437500000001	0	0	0	1539961193.899
-8.97575679	-3.3400389400000003	-2.337548822	-0.061035156	0.061035156	-0.061035156	2.57082518	-8.77358426	0.31342773560000003	-0.061035156	-0.18310547	-0.061035156	2.6916503600000006	9.725830072	2.1485351440000002	-0.061035156	0	0	-9.838280760000002	-0.17824707460000003	-0.2930908246	-0.061035156	-0.061035156	0	0.778784146	9.683960160000002	1.698730432	0	0	0	1.013256839	9.721044928000001	-0.6986327880000001	0	0	0	1539961193.939
-8.993701080000001	-3.3531983800000003	-2.381811502	0	0	-0.061035156	2.5397216460000003	-8.82023912	0.46774902160000004	0.24414062	-0.24414062	-0.061035156	2.751464856	9.743774460000001	2.1162353240000003	-0.061035156	-0.061035156	0	-9.8334964	-0.172265625	-0.2895019568	-0.061035156	-0.061035156	0	0.7680175720000001	9.723437500000001	1.717871106	0	0	0	1.035986322	9.700707968000001	-0.699829074	-0.061035156	0	-0.061035156	1539961193.979
-8.960205072	-3.3555908540000003	-2.345922824	0	0	-0.061035156	2.560058606	-8.81665036	0.7393066100000001	0.24414062	-0.24414062	-0.061035156	2.802905252	9.785644568	2.09948732	0	0	0	-9.8334964	-0.172265625	-0.2895019568	-0.061035156	0	0	0.7955322480000001	9.74736322	1.715478534	0	0	-0.061035156	1.035986322	9.700707968000001	-0.699829074	-0.061035156	-0.061035156	0	1539961194.019
-9.02839357	-3.3220947480000005	-2.3806152160000003	-0.061035156	0.061035156	-0.061035156	2.6114991	-8.8561277	0.6268554712000001	-0.061035156	-0.061035156	0.12207031	2.8017089660000005	9.743774460000001	2.0899170320000002	0	0.061035156	0.061035156	-9.81435504	-0.1399658246	-0.2930908246	-0.12207031	0	0	0.8230468750000001	9.707885880000001	1.7059082460000001	0	0.061035156	-0.061035156	1.0646972840000002	9.712670926000001	-0.6818847840000001	-0.061035156	0	0	1539961194.059
-8.9829348	-3.3173096040000005	-2.3734375	-0.061035156	-0.061035156	-0.061035156	2.6390135800000003	-8.829809800000001	0.5849853534	-0.061035156	-0.061035156	0.12207031	2.7610351440000005	9.760522660000001	2.138964856	0	0.061035156	0.061035156	-9.81435504	-0.1399658246	-0.2930908246	-0.061035156	0	0	0.762036142	9.725830072	1.6484863220000001	0	0.061035156	-0.061035156	1.073071286	9.70310054	-0.6675292932	-0.061035156	-0.061035156	0	1539961194.099
-8.9829348	-3.2838134000000005	-2.3674560700000002	-0.061035156	0	0	2.6390135800000003	-8.829809800000001	0.5849853534	0.061035156	0	0.061035156	2.7347167540000004	9.788037140000002	2.16408696	0	0.061035156	0	-9.80239218	-0.17106933900000001	-0.31701660340000004	-0.061035156	0	0	0.7034179712000002	9.71745607	1.6688232820000002	0.061035156	0.061035156	-0.061035156	1.1125488220000002	9.6983152	-0.7046142572	0	-0.061035156	0	1539961194.139
-8.990112320000001	-3.2945800720000005	-2.356689496	0	-0.061035156	0	2.624658246	-8.790332068	0.617285144	0.12207031	0	0.061035156	2.7538574280000003	9.8179438	2.15571286	0	0	0	-9.7832518	-0.16508788940000002	-0.3373535144	-0.061035156	0	0	0.6986327880000001	9.77966304	1.717871106	0.061035156	0.061035156	-0.061035156	1.1125488220000002	9.6983152	-0.7046142572	-0.061035156	-0.061035156	0	1539961194.179
-8.954223740000002	-3.3005616	-2.363867212	-0.061035156	0.061035156	0	2.624658246	-8.790332068	0.617285144	0.12207031	0	0.061035156	2.7359130400000002	9.88134784	2.183227536	0	0	0.061035156	-9.80717752	-0.16508788940000002	-0.34094239200000004	-0.061035156	-0.061035156	0	0.7201660340000001	9.838280760000002	1.7477783540000003	0.061035156	0	-0.061035156	1.1340820288	9.707885880000001	-0.7046142572	0	0	0	1539961194.219
-8.980542032	-3.3328614200000004	-2.38540036	0	0	0	2.624658246	-8.790332068	0.617285144	0.12207031	0	0.061035156	2.709594748	9.858617720000002	2.178442392	0	0	0.061035156	-9.810766280000001	-0.1303955072	-0.32180175720000004	-0.061035156	0	0	0.754858426	9.81435504	1.7250488220000002	-0.061035156	0	0	1.113745108	9.723437500000001	-0.7046142572	-0.061035156	0	0	1539961194.259
-8.93388678	-3.33046875	-2.428466754	-0.061035156	0.061035156	0	2.624658246	-8.790332068	0.617285144	0.12207031	0	0.061035156	2.6605469240000006	9.839477340000002	2.173657248	0	0.061035156	0.061035156	-9.782055710000002	-0.1435546875	-0.35649413939999997	-0.061035156	-0.061035156	0	0.732128894	9.778466754	1.6867675720000002	-0.061035156	-0.061035156	0	1.08383786	9.707885880000001	-0.7117919928	0	0	0	1539961194.299
-8.953027160000001	-3.3555908540000003	-2.4081298920000003	0	0	-0.061035156	2.624658246	-8.790332068	0.617285144	0.12207031	0	0.061035156	2.616284146	9.801196580000001	2.1975829680000003	-0.061035156	0.061035156	0	-9.79401857	-0.1495361322	-0.339746106	-0.061035156	-0.061035156	0	0.735717752	9.73540036	1.655664038	-0.061035156	-0.061035156	0	1.091015625	9.725830072	-0.7213623200000001	0	-0.061035156	-0.061035156	1539961194.339
-8.9494384	-3.3567871400000002	-2.4296630400000003	-0.061035156	0.061035156	-0.061035156	2.624658246	-8.790332068	0.617285144	0.12207031	0	0.061035156	2.605517572	9.780859620000001	2.158105432	-0.12207031	-0.061035156	-0.061035156	-9.845459260000002	-0.132788089	-0.339746106	-0.061035156	0	0	0.762036142	9.76411142	1.66403804	-0.061035156	-0.061035156	0	1.091015625	9.725830072	-0.7213623200000001	0	0	0	1539961194.379
-8.9326902	-3.369946286	-2.42368161	0	0.12207031	-0.061035156	2.624658246	-8.790332068	0.617285144	0.12207031	0	0.061035156	2.72395018	9.81555162	2.138964856	-0.061035156	0	-0.12207031	-9.816748200000001	-0.11484375000000001	-0.35529785340000003	-0.061035156	0	0	0.775195288	9.744970746000002	1.6748047120000003	-0.061035156	0	0	1.0575195288	9.718652160000001	-0.699829074	0	-0.061035156	0	1539961194.419
-8.9745607	-3.3843016200000005	-2.4523925720000004	0	0.061035156	-0.061035156	2.624658246	-8.790332068	0.617285144	0.12207031	0	0.061035156	2.7502685700000002	9.7748777	2.12341304	-0.061035156	0.061035156	-0.18310547	-9.8083741	-0.10288086060000001	-0.37084961060000005	-0.061035156	0	0	0.735717752	9.729418930000001	1.66403804	-0.061035156	0	0	1.081445288	9.701904254	-0.7416992212000001	-0.061035156	-0.061035156	0	1539961194.459
-8.93867212	-3.371142572	-2.4751221040000004	0	0.061035156	0	2.656957968	-8.79990216	0.649584964	0	-0.061035156	0.061035156	2.7969239200000002	9.786840560000002	2.1066650360000003	-0.061035156	0	-0.12207031	-9.81435504	-0.0897216754	-0.37084961060000005	-0.061035156	0	0	0.6986327880000001	9.744970746000002	1.683178714	-0.061035156	0	0	1.081445288	9.701904254	-0.7416992212000001	0	-0.061035156	0	1539961194.499
-8.93388678	-3.369946286	-2.483496106	0	0.12207031	0	2.600732428	-8.80349092	0.6842773560000001	0	0	-0.12207031	2.7969239200000002	9.786840560000002	2.1066650360000003	-0.061035156	0	-0.12207031	-9.810766280000001	-0.0837402356	-0.38400878600000005	-0.061035156	0	0	0.7393066100000001	9.75214856	1.6736084260000001	-0.061035156	0	0	1.069482428	9.69592302	-0.7309326080000002	-0.061035156	-0.061035156	0	1539961194.54
-8.924316394	-3.3508057100000004	-2.48588858	0.061035156	0	0	2.6198730040000004	-8.826220746	0.6447998200000001	0	0	-0.12207031	2.7969239200000002	9.786840560000002	2.1066650360000003	-0.061035156	0	-0.12207031	-9.810766280000001	-0.0837402356	-0.38400878600000005	-0.061035156	0	-0.061035156	0.7273437500000001	9.73540036	1.6748047120000003	-0.061035156	0	0	1.1101562500000002	9.700707968000001	-0.707006839	-0.061035156	-0.061035156	0	1539961194.579
-8.931494110000001	-3.31252446	-2.5026367800000004	0.061035156	0.061035156	0	2.604321286	-8.77238768	0.6519775360000001	0	0.18310547	-0.12207031	2.7969239200000002	9.786840560000002	2.1066650360000003	-0.061035156	0	-0.12207031	-9.8	-0.11005859620000001	-0.39836425720000007	-0.061035156	0	0	0.699829074	9.71027806	1.683178714	-0.061035156	0	0	1.1101562500000002	9.700707968000001	-0.707006839	-0.061035156	-0.12207031	0	1539961194.619
-8.95183107	-3.282617212	-2.5026367800000004	0	0	0	2.604321286	-8.77238768	0.6519775360000001	-0.061035156	0.12207031	-0.061035156	2.7969239200000002	9.786840560000002	2.1066650360000003	-0.061035156	0	-0.12207031	-9.780859620000001	-0.12202148560000001	-0.419897464	-0.061035156	0	-0.061035156	0.6986327880000001	9.743774460000001	1.6867675720000002	-0.061035156	0	0	1.1472412140000001	9.69113768	-0.735717752	0	-0.061035156	0	1539961194.659
-8.94584964	-3.2706542540000005	-2.53254393	0.061035156	0.12207031	0	2.537329074	-8.748461960000002	0.643603534	-0.12207031	0.12207031	0	2.7969239200000002	9.786840560000002	2.1066650360000003	-0.061035156	0	-0.12207031	-9.79401857	-0.11723633180000001	-0.41152344240000005	0	0	-0.061035156	0.6986327880000001	9.743774460000001	1.6867675720000002	0	0	0	1.1209228240000002	9.6983152	-0.7393066100000001	0	-0.061035156	0	1539961194.699
-8.97097194	-3.29816893	-2.568432608	0	0	0	2.588769568	-8.77597644	0.381616214	-0.12207031	0	0.061035156	2.7969239200000002	9.786840560000002	2.1066650360000003	-0.061035156	0	-0.12207031	-9.76770018	-0.10168457460000001	-0.417504892	0	-0.061035156	-0.061035156	0.718969748	9.7401857	1.6843750000000002	-0.061035156	-0.061035156	0	1.156811502	9.69233426	-0.745288089	-0.061035156	-0.061035156	0	1539961194.739
-8.93029802	-3.28022464	-2.5337402160000004	0	0.061035156	0	2.595947284	-8.807080072	0.678295926	0.24414062	-0.12207031	-0.061035156	2.8112792540000004	9.791625900000001	2.097094748	-0.061035156	0	-0.12207031	-9.791625900000001	-0.0980957068	-0.40554199280000003	0	-0.061035156	0	0.75366214	9.73898912	1.667626996	0	-0.061035156	0	1.1484375	9.69233426	-0.7129882787999999	-0.061035156	0	0	1539961194.779
-8.943457068	-3.261083966	-2.548095746	0	0.061035156	0	2.654565396	-8.80947284	0.7763915740000001	0	-0.061035156	0	2.8112792540000004	9.791625900000001	2.097094748	-0.061035156	0	-0.12207031	-9.80717752	-0.12800292540000002	-0.3935791034	0	-0.061035156	0	0.849365216	9.76171875	1.670019568	0	-0.061035156	0	1.159204074	9.693530252	-0.7464843750000001	0	-0.061035156	0	1539961194.819
-8.920727340000001	-3.3101317900000002	-2.55288089	0	0.12207031	-0.061035156	2.654565396	-8.80947284	0.7763915740000001	0	-0.061035156	0	2.6784912140000006	9.790429712	2.1892089660000003	-0.061035156	0	-0.12207031	-9.8418705	-0.13757324280000002	-0.36606445680000005	-0.061035156	-0.061035156	-0.061035156	0.9115722840000001	9.79401857	1.680786142	-0.12207031	0	-0.061035156	1.159204074	9.693530252	-0.7464843750000001	0	-0.061035156	0	1539961194.859
-8.963793930000001	-3.285009784	-2.573217752	0	-0.18310547	-0.061035156	2.6079101440000003	-8.789135880000002	0.7285400360000001	-0.061035156	-0.061035156	0	2.7167724640000004	9.77248552	2.1892089660000003	-0.061035156	-0.061035156	-0.12207031	-9.83110324	-0.09331054320000001	-0.346923822	-0.061035156	0	-0.061035156	0.8744873200000001	9.789233426000001	1.683178714	-0.12207031	0	-0.061035156	1.118530252	9.673193390000002	-0.7500732428000001	-0.061035156	0	-0.061035156	1539961194.899
-8.846557608000001	-3.20007338	-2.5397216460000003	0	-0.061035156	-0.061035156	2.6114991	-8.73171376	0.7871582068	-0.061035156	0	0	2.74428714	9.80358876	2.18203125	0	0.061035156	-0.12207031	-9.785644568	-0.1124511682	-0.37683107	-0.061035156	-0.061035156	-0.061035156	0.778784146	9.7066893	1.6496826080000002	-0.12207031	0	-0.061035156	1.1627929712000002	9.64328624	-0.740502896	0	-0.061035156	-0.061035156	1539961194.939
-8.76521016	-3.140258786	-2.646191394	0.061035156	-0.061035156	-0.12207031	2.566040036	-8.72692842	0.7058105432	-0.061035156	0	0	2.77419429	9.77128894	2.20236821	0	0.061035156	-0.12207031	-9.791625900000001	-0.10048827880000001	-0.34812010800000004	-0.061035156	0	-0.061035156	0.763232428	9.681567392	1.641308606	-0.061035156	-0.061035156	-0.061035156	1.1627929712000002	9.64328624	-0.740502896	-0.061035156	0	-0.12207031	1539961194.979
-8.738891574	-3.1199219240000007	-2.63183606	0	0.24414062	-0.12207031	2.6019287140000005	-8.70898462	0.6615478240000001	0	-0.18310547	-0.061035156	2.7634277160000003	9.73659694	2.198779254	-0.061035156	0	-0.12207031	-9.76291484	-0.09450683900000001	-0.31701660340000004	-0.12207031	-0.061035156	-0.061035156	0.8756836060000002	9.69951178	1.5934570680000002	-0.12207031	0	-0.061035156	1.102978534	9.590649460000002	-0.840991214	-0.12207031	-0.061035156	-0.12207031	1539961195.019
-8.787939300000001	-3.0158447480000006	-2.9093750000000003	-0.12207031	0.24414062	-0.18310547	2.600732428	-8.686254892000001	0.669921875	0	-0.18310547	-0.061035156	2.7706054320000004	9.69592302	2.153320288	-0.061035156	-0.061035156	-0.12207031	-9.82033696	-0.02153320288	-0.25480957460000003	-0.12207031	-0.061035156	-0.061035156	0.9965087860000001	9.712670926000001	1.464257788	-0.12207031	0	-0.061035156	1.393676718	9.590649460000002	-0.84816893	-0.12207031	-0.18310547	-0.12207031	1539961195.059
-8.884838760000001	-3.22160643	-2.9632079680000003	-0.18310547	0.24414062	-0.30517578	2.483496106	-8.62524411	0.7201660340000001	-0.12207031	-0.061035156	-0.061035156	2.7861572480000003	9.67438948	2.122216754	0	0.061035156	-0.18310547	-9.859814300000002	-0.00837402356	-0.1674804712	-0.12207031	0.061035156	-0.061035156	1.0443603240000001	9.6983152	1.378125	-0.24414062	0.12207031	-0.24414062	1.393676718	9.590649460000002	-0.84816893	-0.18310547	-0.12207031	-0.061035156	1539961195.099
-9.10734874	-3.289794928	-3.1641846040000003	-0.061035156	0.061035156	-0.30517578	2.344726538	-8.540307608	0.7213623200000001	-0.12207031	-0.18310547	-0.061035156	2.757446286	9.648071580000002	2.064794928	0	0.061035156	-0.30517578	-9.918433	0.11005859620000001	-0.1112548822	-0.24414062	0.12207031	-0.061035156	1.040771466	9.782055710000002	1.2884033540000002	-0.24414062	0.12207031	-0.24414062	1.4522949280000002	9.734204074	-0.9127685700000001	-0.18310547	0.061035156	0	1539961195.139
-9.185107428000002	-3.198876996	-3.2239991	-0.18310547	-0.4272461	-0.36621094	2.327978534	-8.604907248	0.735717752	-0.30517578	-0.30517578	-0.061035156	2.7347167540000004	9.58347194	1.9894287140000002	0.12207031	0.061035156	-0.4272461	-9.95073282	0.3146240216	-0.06340332068	-0.30517578	0.24414062	-0.061035156	0.970190396	9.938769960000002	1.197485324	-0.30517578	0.18310547	-0.36621094	1.66044928	9.7485598	-0.6902587860000001	-0.061035156	0.061035156	-0.061035156	1539961195.179
-9.045141574	-3.069677716	-3.0361816100000003	-0.24414062	-0.5493164	-0.4272461	2.231079074	-8.62285144	0.80988768	-0.30517578	-0.30517578	-0.061035156	2.702417032	9.765307608	2.018139676	0.18310547	0.061035156	-0.6713867	-9.97705072	0.417504892	-0.04067382788	-0.30517578	0.36621094	-0.12207031	0.7823730432	9.98063948	1.320703076	-0.61035156	0.18310547	-0.61035156	1.66044928	9.7485598	-0.6902587860000001	-0.061035156	-0.061035156	-0.061035156	1539961195.219
-9.026000900000001	-3.28022464	-3.029003894	-0.36621094	-0.79345703	-0.4272461	2.231079074	-8.62285144	0.80988768	-0.4272461	-0.36621094	0	2.6904540740000003	9.92919928	2.076757788	0.12207031	-0.061035156	-0.79345703	-9.89570288	0.416308606	-0.08493652160000001	-0.24414062	0.4272461	-0.24414062	0.7201660340000001	9.920825180000001	1.4020507200000003	-0.61035156	0.18310547	-0.61035156	2.1975829680000003	9.671997300000001	-0.37443847840000005	0	0.061035156	0.061035156	1539961195.259
-8.890820288	-3.6355224640000006	-2.728735324	-0.061035156	-1.4038086	-0.24414062	2.21433107	-8.38957518	0.907983426	-0.48828125	-0.36621094	0.18310547	2.6103027160000005	9.919628600000001	2.0743652160000003	0.12207031	-0.24414062	-0.8544922	-9.79401857	0.423486322	-0.192602536	-0.18310547	0.48828125	-0.36621094	0.611303714	9.917236420000002	1.506127896	-0.5493164	0	-0.61035156	4.383203076	9.210229532000001	0.15073241820000002	0.061035156	0.18310547	0.36621094	1539961195.298
-8.39555661	-3.2682617800000004	-2.063598642	0.12207031	-1.6479492	0	2.21433107	-8.38957518	0.907983426	-0.5493164	-0.30517578	0.4272461	2.575610324	9.942358720000001	2.144946286	0.061035156	-0.18310547	-0.9765625	-9.62294928	0.40554199280000003	-0.2954833966	0.061035156	0.48828125	-0.48828125	0.3373535144	9.718652160000001	1.75495607	-0.61035156	0.24414062	-0.6713867	4.383203076	9.210229532000001	0.15073241820000002	-0.30517578	0.7324219	1.3427734	1539961195.338
-8.1239991	-3.02661142	-1.2034667932	-0.5493164	-1.0375977	0.061035156	2.451196286	-8.16467302	0.833813498	-0.48828125	-0.36621094	0.79345703	2.42607428	10.008153960000001	2.2203125000000004	-0.061035156	-0.18310547	-1.0375977	-9.2556884	0.05981445288	-0.3947753894	0.24414062	0.5493164	-0.61035156	0.2512207068	9.2042482	2.2837158540000004	-0.61035156	0.24414062	-0.6713867	4.3520996400000005	9.94714308	-0.27993163940000004	-0.8544922	1.159668	2.5024414	1539961195.378
-9.746167032	-3.3843016200000005	-1.259692392	0.24414062	0.36621094	-0.24414062	2.66174321	-8.04025908	0.657958966	-0.4272461	-0.48828125	0.79345703	2.107861322	9.707885880000001	2.241845746	-0.18310547	-0.48828125	-0.91552734	-9.426757788000002	-0.6902587860000001	-0.5203857428	0.5493164	0.36621094	-0.6713867	0.56823732	9.2389402	2.8758788940000004	-0.5493164	0.12207031	-0.7324219	3.1007812500000003	11.604003600000002	-1.4403320680000002	-0.6713867	2.1972656	2.9296875	1539961195.418
-10.73430162	-2.9667969240000005	-1.9355957460000002	0.6713867	-0.91552734	-0.4272461	2.9045898560000003	-8.825024460000002	0.15192871400000002	-0.4272461	-0.48828125	0.79345703	1.732226538	9.290380890000002	2.24064946	-0.12207031	-0.91552734	-0.7324219	-10.538110520000002	-1.178344748	-0.1064697284	0.18310547	0.61035156	-0.61035156	0.9199462860000001	10.236645860000001	3.03020018	-0.30517578	-0.18310547	-0.8544922	3.1007812500000003	11.604003600000002	-1.4403320680000002	-0.6713867	2.2583008	3.3569336	1539961195.458
-10.029687500000001	-2.807690396	-1.437939496	0.61035156	-0.061035156	-0.18310547	3.1306884000000004	-9.74138179	-0.33137207460000007	-0.061035156	-0.6713867	1.159668	1.547998004	9.8334964	2.3531005400000002	0.18310547	-0.7324219	-0.79345703	-10.298852340000002	-1.053930661	-0.04067382788	0.24414062	0.61035156	-0.61035156	0.832617212	10.49982878	3.237158246	-0.30517578	-0.18310547	-0.8544922	2.9321045320000003	9.709082068	-0.1196289038	-0.79345703	0.91552734	3.2348633	1539961195.498
-9.46145018	-2.66772464	-1.5013427520000002	0.36621094	-0.30517578	-0.48828125	3.4536866	-9.7066893	-0.6125	-0.061035156	-0.6713867	1.159668	1.4750244600000002	10.5919429	2.6641358800000003	0.4272461	-0.061035156	-0.91552734	-10.087109620000001	-0.976171875	-0.04426269568	0.36621094	0.4272461	-0.4272461	0.41870117800000006	9.85622554	3.1486327880000005	-0.4272461	-0.24414062	-0.91552734	1.801611322	8.769995108000002	-1.046752896	-0.18310547	1.6479492	2.319336	1539961195.538
-8.991308606	-2.7550537140000007	-1.070678714	0.61035156	-0.4272461	-0.24414062	3.8652099640000004	-9.19946286	-0.5191894568000001	-0.24414062	-0.79345703	1.2817383	1.3087402160000001	10.35866664	2.976367212	0.5493164	0.12207031	-0.91552734	-9.712670926000001	-1.0144531250000002	-0.02153320288	0.6713867	0.4272461	-0.30517578	0.2619873004	9.00327176	2.9117675720000005	-0.5493164	-0.9765625	-0.6713867	1.801611322	8.769995108000002	-1.046752896	0.30517578	0.5493164	1.953125	1539961195.578
-8.466137680000001	-2.2813232820000002	-0.8673096040000001	0.6713867	-0.061035156	-0.061035156	4.2420410340000005	-8.59892572	-0.20097655760000002	-0.7324219	0.5493164	0.8544922	1.0862304712000002	9.77248552	3.1845214660000005	0.36621094	-0.30517578	-0.79345703	-9.375317392	-1.2692626800000002	-0.19140625	0.8544922	0.4272461	-0.24414062	0.5060302716	8.39077176	2.866308606	-0.5493164	-0.9765625	-0.6713867	3.277832068	7.726831070000001	-0.34453125	0.4272461	1.4038086	0.91552734	1539961195.618
-8.534326080000001	-1.752563498	-1.015649411	0.48828125	0.4272461	-0.12207031	4.044653354	-8.250805710000002	0.019140625	-0.7324219	0.5493164	0.8544922	0.961816394	8.985326980000002	3.064892572	0.061035156	-1.0375977	-0.79345703	-9.10495607	-1.56354982	-0.2775390576	0.79345703	0.4272461	-0.061035156	0.805102536	8.364452880000002	2.9368896760000003	-0.24414062	-1.0375977	-0.7324219	3.323291034	7.7041014400000005	0.2560058606	0.48828125	2.1362305	0.4272461	1539961195.658
-8.8896241	-1.8506591460000001	-1.2704589660000003	0.12207031	0.48828125	-0.12207031	3.8831542540000004	-8.484082068000001	0.23208007200000003	-0.79345703	0.9765625	0.61035156	1.1771484620000001	8.56184056	2.886645468	0.061035156	-1.4038086	-0.8544922	-9.064282248	-1.8650146760000001	-0.2189208966	0.61035156	0.30517578	0.12207031	1.143652356	8.790332068	3.017041034	-0.061035156	-1.159668	-0.6713867	3.323291034	7.7041014400000005	0.2560058606	0.6713867	0.5493164	0.36621094	1539961195.698
-9.08222644	-2.2083496400000002	-1.4391357820000001	0.12207031	0.8544922	-0.12207031	3.741992212	-9.04992662	0.37084961060000005	-0.30517578	0.91552734	0.12207031	1.5599609620000003	8.705395468	2.751464856	0.30517578	-1.159668	-0.8544922	-9.2724366	-1.9188476440000002	-0.046655271600000006	0.36621094	0.12207031	0.30517578	1.156811502	9.057104532	2.9249266200000004	-0.061035156	-1.159668	-0.6713867	3.9525389400000006	7.602417032000001	1.5216797120000003	0.91552734	-0.79345703	0.61035156	1539961195.738
-9.631323380000001	-2.255004892	-1.32788089	0.061035156	-0.18310547	-0.12207031	3.5721191100000005	-9.56552716	0.37084961060000005	-0.30517578	0.91552734	0.12207031	1.8697998200000001	9.0594973	2.851953076	0.48828125	-0.6713867	-0.79345703	-9.4255616	-1.757348642	0.0980957068	0.18310547	0.061035156	0.5493164	0.9522461060000001	9.000878894000001	2.7538574280000003	0	-1.159668	-0.61035156	6.321191394	7.236352340000001	1.0443603240000001	0.91552734	-1.7700195	0.48828125	1539961195.778
-9.788037140000002	-2.19638678	-1.063500998	-0.18310547	-0.24414062	-0.18310547	3.3496094240000005	-9.682763580000001	0.5514892572000001	-0.061035156	0.79345703	-0.18310547	2.027709964	9.226977340000001	2.9859375000000004	0.5493164	-0.6713867	-0.6713867	-9.16835962	-1.431957968	0.15551757200000002	0.24414062	-0.061035156	0.7324219	0.8720947480000001	8.802294928000002	2.674902356	0.48828125	-1.2207031	-0.48828125	6.321191394	7.236352340000001	1.0443603240000001	1.4038086	-2.5024414	0.9765625	1539961195.818
-10.146923920000003	-2.356689496	-1.0288086060000001	-0.61035156	-0.5493164	-0.18310547	3.06608876	-9.278417932000002	0.7500732428000001	0.12207031	0.7324219	-0.48828125	2.205957068	9.134863220000002	3.1462402160000003	0.4272461	-0.9765625	-0.36621094	-9.22458516	-1.256103534	0.026318359620000002	0.48828125	-0.18310547	0.79345703	0.784765625	8.954223740000002	2.6976317900000004	0.48828125	-1.2207031	-0.48828125	6.991113220000001	8.0905027	0.2954833966	0.8544922	-1.4648438	0.36621094	1539961195.858
-10.935278060000002	-3.4046385800000003	-0.92473143	0.61035156	-2.1362305	0	2.70839856	-8.99609375	0.7369140380000001	0.30517578	0.79345703	-0.6713867	2.387792932	9.11572284	3.2275878600000003	0.30517578	-1.2817383	-0.061035156	-9.646875000000001	-1.091015625	-0.1208251996	0.5493164	-0.24414062	0.8544922	0.7285400360000001	9.76889676	2.682080072	0.6713867	-1.0375977	-0.36621094	5.71467302	8.42666034	-0.9821533540000001	-0.79345703	-0.6713867	-1.2207031	1539961195.898
-9.41599092	-3.90827626	-0.9390869110000001	-0.4272461	1.3427734	0	2.29089357	-9.220996106000001	0.45578614200000006	0.48828125	0.7324219	-0.5493164	2.463159146	9.62055661	3.1893066100000005	0.24414062	-1.5258789	0.4272461	-10.47709964	-0.961816394	-0.23566894960000004	0.4272461	0.12207031	0.79345703	0.9295165740000001	10.73310504	2.76223143	0.8544922	-0.7324219	-0.12207031	5.71467302	8.42666034	-0.9821533540000001	-1.4648438	-0.9765625	-1.7089844	1539961195.939
-10.89580072	-5.37492662	-1.1017822480000001	1.5258789	0.18310547	0.12207031	2.021728534	-9.7748777	-0.24165038940000003	0.79345703	0.48828125	-0.18310547	2.48588858	10.49982878	3.04455571	0.12207031	-1.3427734	0.7324219	-11.782250900000001	-0.9115722840000001	-0.7728027160000001	0.30517578	-0.48828125	0.7324219	0.9187500000000001	11.816942899999999	2.5971435700000005	0.8544922	-0.7324219	-0.12207031	3.2921875000000003	11.230761780000002	-0.49526367800000004	0.24414062	2.9907227	-0.91552734	1539961195.978
-8.9410643	-4.06140126	-1.488183606	0.12207031	2.1362305	0.18310547	1.6161865020000004	-10.86469748	-1.297973642	0.8544922	0.12207031	0.12207031	2.501440396	11.4329348	2.6760987400000005	0.30517578	-0.6713867	0.79345703	-12.376807100000002	-0.5957519568	-1.13647464	0.061035156	0.8544922	0.7324219	0.38999023560000007	12.375610520000002	2.441625998	0.79345703	0	-0.12207031	-0.9474609620000001	8.68745108	-0.9522461060000001	-2.1362305	0.36621094	-1.159668	1539961196.018
-9.45427266	-3.9752685700000003	-2.491870108	-0.061035156	1.8310547	-0.12207031	1.331469748	-10.989111420000002	-1.0754638580000002	0.8544922	-0.30517578	0	2.5002441100000006	12.378002700000001	2.3423339660000004	0.4272461	0.30517578	0.8544922	-10.80847194	-0.33017577880000004	-1.888940396	-0.12207031	0.36621094	0.48828125	-0.4342529254	11.57529254	2.205957068	0.79345703	0.8544922	0	-0.9474609620000001	8.68745108	-0.9522461060000001	0.6713867	-1.953125	-1.3427734	1539961196.058
-8.81186502	-4.702612320000001	-2.6964355040000005	0.9765625	0.18310547	0.24414062	0.811083966	-9.669604532000001	-0.2775390576	0.61035156	0.061035156	-0.18310547	2.68327626	12.378002700000001	2.154516574	0.48828125	1.4038086	0.9765625	-9.609789840000001	0.0813476538	-2.548095746	-0.61035156	-0.12207031	0.5493164	-1.191503894	10.13735324	1.5156982820000002	0.5493164	1.159668	0.36621094	3.7527587860000002	9.796411240000001	-1.3362548920000001	0.5493164	-0.9765625	-2.4414062	1539961196.098
-8.30583516	-3.6690185700000004	-2.5445067900000002	-0.6713867	1.0986328	0.18310547	-0.424682608	-8.39077176	-0.18901367800000002	-0.061035156	0	0	2.61867662	11.16855432	1.924829074	0.18310547	1.953125	1.4038086	-9.671997300000001	0.773999002	-2.446411142	-0.5493164	-0.48828125	0.30517578	-1.2537109620000002	9.9447509	0.923535144	-0.061035156	0.8544922	0.91552734	1.9355957460000002	9.6385009	-0.9977050720000001	0.30517578	0.5493164	-2.8686523	1539961196.138
-9.22338858	-2.906982428	-3.16777356	-1.0375977	0.24414062	0.18310547	-0.9271240020000001	-8.846557608000001	0.1674804712	-0.061035156	0	0	2.3399413940000002	10.489062500000001	1.4570800720000001	-0.24414062	1.5258789	1.6479492	-9.4255616	0.9402832068000001	-2.031298822	-0.48828125	-0.6713867	0.12207031	-0.9031982428000002	10.44001448	0.6400146760000001	0.48828125	1.159668	1.159668	1.9355957460000002	9.6385009	-0.9977050720000001	0.12207031	-0.8544922	-2.8686523	1539961196.178
-8.85253894	-2.7478759000000004	-2.75625	-0.91552734	0.36621094	0.24414062	-0.4354492212	-9.407617212	0.9426757788	-0.12207031	-0.91552734	0.061035156	2.2083496400000002	10.820434800000001	1.189111322	-0.61035156	1.0375977	1.2817383	-9.40163588	0.42229003600000004	-1.33386232	-0.6713867	-0.61035156	-0.061035156	-0.458178714	9.894507280000001	0.976171875	0.48828125	1.159668	1.159668	2.8495605040000003	9.412402160000001	-0.732128894	0.18310547	-1.4648438	-2.8686523	1539961196.218
-7.955322480000001	-2.8698974640000006	-2.387792932	-0.79345703	-0.4272461	0.061035156	-0.06340332068	-8.60251448	1.3290771760000002	-0.18310547	-0.4272461	0.5493164	2.13178714	10.416088760000001	1.0096679712	-0.7324219	0.30517578	0.9765625	-8.740087860000001	0.2954833966	-0.991723642	-1.159668	-0.6713867	-0.24414062	0.18422851440000002	8.91953125	1.0874267572	0.8544922	0.61035156	0.61035156	2.6976317900000004	9.145629892	-1.0144531250000002	-0.061035156	-0.30517578	-3.1738281	1539961196.258
-7.646679712	-2.575610324	-2.4153076080000004	-1.0375977	-0.061035156	-0.18310547	0.5598632788000001	-7.567724640000001	1.41042482	-0.061035156	-0.5493164	0.5493164	2.313623004	9.22458516	0.984545926	-0.5493164	-0.12207031	0.9765625	-8.40153804	0.6735107428000001	-0.8206542932	-1.0986328	-0.79345703	-0.30517578	0.745288089	8.49963408	0.9953125	-0.18310547	0.9765625	0.6713867	2.6976317900000004	9.145629892	-1.0144531250000002	0	0.24414062	-3.112793	1539961196.298
-7.75075679	-2.7813721040000003	-2.8064941100000005	-0.5493164	-0.12207031	-0.24414062	0.5598632788000001	-7.567724640000001	1.41042482	0.18310547	-0.36621094	0.4272461	2.573217752	8.467334260000001	1.179541034	-0.30517578	0.48828125	0.91552734	-8.463745108000001	0.7991211060000001	-0.4821044928	-1.0986328	-0.48828125	-0.4272461	0.8541503600000001	8.606103240000001	0.762036142	-0.18310547	0.9765625	0.6713867	1.8733886780000002	8.917138580000001	-0.849365216	0.18310547	0.30517578	-2.8076172	1539961196.338
-7.838086060000001	-2.9273192900000002	-2.810082968	-0.4272461	0.061035156	-0.061035156	0.641210962	-7.206445288	1.2608886780000002	0.18310547	-0.61035156	0.36621094	2.7012207459999997	8.391967752000001	1.4546875000000001	-0.12207031	1.6479492	0.61035156	-8.638403060000002	1.002490216	-0.1818359424	-1.159668	-0.36621094	-0.48828125	0.5790038940000001	8.90517572	0.5754150360000001	-0.4272461	1.4648438	0.5493164	1.0922119110000001	9.08342302	-1.1424560700000002	0.30517578	0.18310547	-2.380371	1539961196.378
-8.92910144	-2.8734864200000003	-2.96560054	-0.30517578	-0.48828125	0.18310547	0.9438721040000001	-7.19567842	0.8278320288	0.24414062	-1.5869141	0.36621094	2.42607428	8.59414038	1.656860324	-0.18310547	1.8920898	0.12207031	-8.481689300000001	1.3063476440000001	0.023925780760000005	-1.159668	-0.24414062	-0.48828125	0.05144042932000001	9.155200180000001	0.592163089	-0.4272461	1.5258789	0.48828125	1.0922119110000001	9.08342302	-1.1424560700000002	0.5493164	-0.7324219	-2.2583008	1539961196.418
-9.34780252	-2.140161142	-3.249121106	-0.5493164	-2.1362305	0.24414062	2.269360324	-7.491162140000001	0.6029296924	0.12207031	-1.7089844	0.4272461	2.3483153960000003	9.02839357	1.9403808900000001	-0.4272461	1.5258789	-0.30517578	-8.4135009	1.8638183900000003	0.0837402356	-0.7324219	-0.79345703	-0.5493164	-0.3026611322	9.733007788	0.6160888580000001	-0.48828125	1.0375977	0.61035156	1.756152356	9.43513179	-0.12321777160000001	0.4272461	-0.91552734	-2.2583008	1539961196.458
-8.77238768	-2.076757788	-2.3542969240000002	-0.48828125	-0.7324219	0.24414062	2.65935054	-7.7842527	0.6208740020000001	-0.6713867	-1.0375977	0.4272461	2.381811502	9.630126800000001	2.13776857	-0.7324219	0.91552734	-0.5493164	-9.423168930000001	1.350610324	0.339746106	0.12207031	-0.91552734	-0.7324219	0.13398437500000002	10.457959260000003	1.0551269568000001	-0.79345703	0.48828125	0.79345703	2.1030761780000002	9.724634080000001	-0.7871582068	-0.18310547	0	-2.2583008	1539961196.498
-9.29157698	-2.5157959260000005	-2.93569339	0.061035156	1.0375977	0.18310547	2.8639160340000003	-8.274731430000001	0.5802001800000001	-0.6713867	-1.0375977	0.4272461	2.253808606	10.35866664	2.020532248	-1.0986328	-0.12207031	-0.61035156	-10.28928264	0.1387695288	0.7058105432	-0.4272461	-0.30517578	-1.2207031	1.1424560700000002	11.58366664	1.7106933900000003	-0.7324219	-0.6713867	-0.12207031	2.1030761780000002	9.724634080000001	-0.7871582068	-0.5493164	0.30517578	-1.7700195	1539961196.538
-11.308520860000002	-4.020727536	-5.324682608000001	-2.5024414	-1.3427734	-0.61035156	2.8639160340000003	-8.274731430000001	0.5802001800000001	-0.8544922	-1.0375977	0.36621094	2.2478271760000004	10.779760880000001	1.8279297120000002	-0.9765625	-0.91552734	-0.79345703	-11.162573380000001	0.24165038940000003	0.648388678	-0.18310547	-0.8544922	-1.2817383	1.1424560700000002	11.58366664	1.7106933900000003	-0.7324219	-0.6713867	-0.12207031	2.680883786	10.80847194	-1.7023192900000002	-1.8310547	-0.7324219	-1.3427734	1539961196.578
-12.4880616	-6.300854532000001	-4.029101440000001	-0.9765625	-2.4414062	0.7324219	3.408227536	-11.755933	-0.10288086060000001	-1.0375977	-1.2817383	0.30517578	2.5229737400000003	11.675780760000002	2.007373004	-0.4272461	-0.30517578	-1.159668	-13.863794420000001	-0.31103514400000004	-0.05861816394	0.61035156	-1.8310547	-0.9765625	0.8960205072	12.64597194	2.369848642	-1.7089844	-1.0986328	-0.061035156	6.08432608	12.450976440000002	3.8245362400000005	-3.540039	-1.5258789	0.36621094	1539961196.618
-9.036767572	-6.44321286	0.2392578076	1.4038086	0.9765625	1.159668	3.408227536	-11.755933	-0.10288086060000001	-1.0986328	-1.0986328	0.24414062	2.4200927520000004	12.677075180000001	2.104272464	-0.24414062	0.4272461	-1.5258789	-13.94394568	-1.888940396	-0.613696286	-0.5493164	1.7700195	-1.2817383	0.19738769960000002	11.260669420000001	3.5649413940000003	-0.30517578	0.48828125	-1.0986328	6.08432608	12.450976440000002	3.8245362400000005	-4.333496	-0.79345703	4.0283203	1539961196.658
-8.58098143	-4.768408246	-0.6627441100000001	0.4272461	1.3427734	0.18310547	4.056616214000001	-12.36484424	0.4761230432	-0.79345703	-0.48828125	-0.12207031	1.874584964	12.35048822	1.7884521760000003	-0.4272461	-0.061035156	-1.4648438	-10.50461412	-0.647192392	-2.128198282	-0.6713867	0.36621094	-0.79345703	-1.7286376800000003	8.86330571	4.191796924	-0.30517578	0.48828125	-1.0986328	0.758447284	13.77885782	-2.1796386780000003	-2.0751953	2.1362305	5.065918	1539961196.698
-10.20434604	-2.259790036	-2.7729980040000006	-0.4272461	-1.6479492	0.12207031	3.85683606	-10.88383786	0.949853534	-0.24414062	2.5634766	-2.9296875	1.9595214660000002	10.44001448	1.6712158540000002	-0.24414062	-0.061035156	-0.79345703	-9.169555710000001	-0.49885253600000007	-2.49426268	0.61035156	-0.36621094	0	-2.9500489200000004	8.13356929	4.031494110000001	-0.61035156	1.4648438	-0.12207031	-0.3517089856000001	11.57170378	-1.3171142180000002	-2.6855469	1.5869141	4.638672	1539961196.738
-9.67438948	-3.440527356	-2.9368896760000003	-1.4038086	-0.48828125	0.18310547	3.85683606	-10.88383786	0.949853534	-0.24414062	2.5634766	-2.9296875	1.4618652160000003	9.60859375	1.550390576	-0.5493164	0.4272461	0.36621094	-9.331054712	-1.6496826080000002	-1.77290036	0.36621094	-0.61035156	0.24414062	-1.697534146	8.892016574000001	3.334057608	0.4272461	-1.8310547	0.12207031	-0.3517089856000001	11.57170378	-1.3171142180000002	-0.4272461	1.5869141	5.493164	1539961196.777
-7.5306394800000005	-4.01713858	-0.32778320680000006	0.36621094	-1.7089844	0.30517578	1.3984619600000001	-10.3359375	0.63881839	0.8544922	3.0517578	-3.6621094	0.14833984620000001	9.616967752	1.234570288	-1.0375977	-0.79345703	0.9765625	-9.173144568	-1.7298339660000002	-1.1747558900000001	0.12207031	-0.30517578	0.12207031	0.07416992212000001	8.865698380000001	3.051733426	0.4272461	-1.8310547	0.12207031	-0.3517089856000001	11.57170378	-1.3171142180000002	-0.4272461	1.5869141	5.493164	1539961196.817
-6.248217752000001	-3.1055663940000002	-0.5813964856000001	-0.79345703	0.24414062	0.36621094	1.3984619600000001	-10.3359375	0.63881839	1.8310547	1.3427734	-3.7231445	-0.26318359620000004	9.299951080000001	1.314721646	-0.7324219	-2.319336	0.5493164	-8.387182608000002	-1.600634784	-0.7991211060000001	0.18310547	-0.5493164	0.061035156	0.8457763580000002	8.263964660000001	3.1797364200000002	0.48828125	-1.3427734	-0.061035156	-0.3517089856000001	11.57170378	-1.3171142180000002	-0.4272461	1.5869141	5.493164	1539961196.857
-7.476806610000001	-2.548095746	-0.966601538	-0.4272461	0.36621094	0.30517578	1.0455566100000002	-8.906372300000001	0.4486083966	1.8310547	1.3427734	-3.7231445	0.657958966	8.40153804	1.776489218	0.12207031	-1.5258789	-0.18310547	-8.278320288000002	-1.4546875000000001	-0.40314941100000007	0.061035156	-0.5493164	0.12207031	0.8625244110000001	7.729223740000001	2.9990966460000004	-0.24414062	-0.6713867	-0.061035156	-0.3517089856000001	11.57170378	-1.3171142180000002	-0.4272461	1.5869141	5.493164	1539961196.897
-7.6311277	-2.3758300720000003	-1.03359375	0.24414062	-0.30517578	0	1.0455566100000002	-8.906372300000001	0.4486083966	1.953125	-0.5493164	-3.2958984	1.2860107820000002	7.885937500000001	2.1700683900000004	0.36621094	0.4272461	-0.30517578	-8.291479532	-1.25729982	-0.095703125	0	-0.36621094	0.30517578	0.6806884980000001	7.580884080000001	2.7729980040000006	-0.24414062	-0.6713867	-0.061035156	-0.3517089856000001	11.57170378	-1.3171142180000002	-0.4272461	1.5869141	5.493164	1539961196.937
-7.194482428000001	-2.186816394	-0.477319339	0.30517578	1.4648438	0.12207031	1.449902356	-7.206445288	-0.4091308606000001	1.7089844	-0.48828125	-2.1972656	1.0826415740000002	7.753149460000001	2.519384784	0.36621094	0.5493164	-0.36621094	-8.464941394	-1.4020507200000003	0.16508788940000002	0	-0.24414062	0.30517578	0.793139676	7.760326980000001	2.7179687500000003	-0.24414062	-0.6713867	-0.18310547	-0.3517089856000001	11.57170378	-1.3171142180000002	-0.4272461	1.5869141	5.493164	1539961196.977
-7.7902346200000006	-1.488183606	-0.79194339	0.12207031	1.953125	0.5493164	1.3864990020000003	-7.36555162	-0.6926513580000001	1.7089844	-0.24414062	-1.4648438	0.9713867212000001	7.9026857	2.710791034	0.24414062	-0.36621094	-0.48828125	-8.680273560000002	-1.5934570680000002	0.47492675720000005	-0.061035156	-0.061035156	0.36621094	1.197485324	8.07495108	2.86152356	0.36621094	-0.6713867	-0.36621094	-0.3517089856000001	11.57170378	-1.3171142180000002	-0.4272461	1.5869141	5.493164	1539961197.017
-8.851342752	-1.414013678	-2.5791992800000005	-1.159668	2.5634766	-0.12207031	1.4678466460000001	-7.681372300000001	-0.783569339	1.4648438	-0.36621094	-0.61035156	1.3948730040000001	8.09169928	2.8471679320000005	0.30517578	-0.79345703	-0.61035156	-8.463745108000001	-1.5934570680000002	0.6280517572	-0.061035156	-0.18310547	0.48828125	1.369750998	8.26276857	2.9931152160000005	0.36621094	-0.6713867	-0.36621094	0.2392578076	11.09199182	-1.1986816100000002	0.061035156	0.48828125	5.6762695	1539961197.057
-10.02250998	-2.118627896	-1.8614257200000002	0.7324219	0.6713867	0.36621094	1.7441894960000002	-8.0306884	-0.6902587860000001	1.0986328	-0.48828125	0.30517578	2.0169433900000002	8.315405252000001	2.9775634	0.5493164	-0.36621094	-0.48828125	-8.34650908	-1.6460937500000001	0.4330566394	-0.12207031	-0.36621094	0.7324219	0.9020019568000001	7.94335962	2.775390576	0.36621094	-0.7324219	-0.24414062	7.78544928	8.545092752	0.6292480432	0.061035156	0.48828125	5.6762695	1539961197.097
-10.41010782	-1.6736084260000001	-1.9128662140000001	0.48828125	-0.91552734	0.7324219	1.892529254	-8.16826178	-0.6328369110000001	0.79345703	-0.24414062	1.159668	2.4200927520000004	8.38957518	3.23356929	0.48828125	0.12207031	-0.061035156	-8.73171376	-0.9223388580000002	0.42229003600000004	-0.24414062	-0.30517578	1.159668	0.517993161	8.060595746	2.5803954680000003	0.91552734	-0.79345703	0.24414062	15.543384080000001	10.012939300000001	0.73332518	2.5634766	-5.2490234	0.5493164	1539961197.137
-12.972558900000001	-3.1952880400000003	-5.112939300000001	-2.5024414	-0.5493164	-1.0375977	1.892529254	-8.16826178	-0.6328369110000001	0.5493164	-0.061035156	1.7089844	2.4153076080000004	8.35009784	3.192895468	0.24414062	-0.30517578	0.36621094	-9.564331070000001	-0.29069824280000006	0.417504892	0.18310547	-1.5258789	1.5869141	0.423486322	10.3526857	1.96669928	0.91552734	-0.79345703	0.24414062	5.078247300000001	9.1875	-2.231079074	-3.112793	1.5869141	-2.5024414	1539961197.177
-12.56701628	-8.061792032000001	-3.946557608	1.6479492	-2.5634766	-0.24414062	2.0157471040000003	-10.457959260000003	-0.8278320288	-0.5493164	-0.4272461	2.6245117	2.43205571	9.69113768	2.983544928	0	-1.0986328	0.61035156	-13.34101538	0.2081542932	0.309838858	0.24414062	-0.91552734	1.5258789	0.7488769568000001	12.972558900000001	1.068286142	1.3427734	-1.0986328	0.36621094	3.9070800720000003	10.246215560000001	3.8101807100000005	-2.2583008	1.953125	-0.48828125	1539961197.217
-7.80458966	-5.273242212	-0.7010253600000002	1.7089844	-0.9765625	0.9765625	2.0157471040000003	-10.457959260000003	-0.8278320288	-0.5493164	-0.4272461	2.6245117	2.551684604	12.399536240000002	2.73830571	-0.30517578	-1.6479492	0.5493164	-13.73698732	0.8433837860000001	-0.416308606	-0.061035156	1.2817383	0.6713867	0.976171875	13.790820680000001	1.471435504	1.5258789	1.6479492	-0.5493164	4.76721196	13.479785340000001	0.5072265576	-8.483887	1.3427734	-2.380371	1539961197.257
-8.787939300000001	-3.21921376	-3.54580072	-0.36621094	2.746582	-0.36621094	2.828027356	-10.344311600000001	0.42109375000000004	-1.159668	-0.061035156	2.8686523	2.80051268	13.684350540000002	2.027709964	-0.48828125	-1.7700195	0.36621094	-11.759521760000002	1.193896466	-1.262084964	-0.48828125	1.2207031	0.48828125	0.20576172120000003	13.217798020000002	2.0145507200000004	1.5258789	1.6479492	-0.5493164	-1.4929687500000002	9.064282248	-1.7645263580000001	-0.36621094	-2.1362305	-0.6713867	1539961197.297
-10.1229982	-3.8341064300000003	-5.231372300000001	-0.48828125	-1.2207031	-0.18310547	2.8232422120000003	-9.98422824	1.4786132200000002	-2.1972656	2.8686523	2.0751953	3.5541748200000005	13.240527160000001	1.5982422120000002	-0.061035156	-0.12207031	0.48828125	-10.71755342	1.4977538940000001	-1.488183606	-0.061035156	0.061035156	-0.12207031	-0.9474609620000001	12.28229982	1.66044928	0.61035156	2.6245117	0.18310547	0.9570312500000001	10.2091304	-2.63183606	-0.36621094	-2.0751953	-2.0141602	1539961197.337
-8.882446580000002	-3.2706542540000005	-3.25988768	-0.6713867	0.24414062	0.18310547	1.94636232	-10.05241664	1.9786621400000002	-2.1972656	2.8686523	2.0751953	3.953735324	12.8122554	1.6927490020000002	0.30517578	2.9907227	1.0986328	-10.463940200000001	0.569433606	-0.9905273560000001	-0.24414062	-0.061035156	-0.48828125	-1.11613768	11.02141124	1.2895996400000003	-0.5493164	0.91552734	0.79345703	2.213134784	10.1828125	-2.0935058900000003	-0.18310547	-0.48828125	-2.6245117	1539961197.377
-7.991211060000001	-3.025415036	-2.1844238220000003	0.36621094	0.061035156	-0.061035156	0.745288089	-9.505712860000001	1.9487548920000002	-1.0375977	2.4414062	0.30517578	2.807690396	12.004760880000001	1.378125	-0.061035156	3.2348633	1.7700195	-9.44350589	0.47253417540000003	-0.71538089	-0.91552734	0	-0.12207031	-1.11613768	11.02141124	1.2895996400000003	-0.5493164	0.91552734	0.79345703	2.08513179	9.666015380000001	-2.19638678	0	-0.12207031	-3.0517578	1539961197.417
-7.621557608000001	-2.436840854	-2.3052490020000005	0.36621094	0	-0.12207031	1.0180419928000002	-8.374023560000001	2.0887207460000004	-0.18310547	-0.9765625	-0.6713867	1.567138678	10.27851538	1.32788089	-0.30517578	1.0375977	1.8310547	-8.865698380000001	1.046752896	-0.6280517572	-0.6713867	-0.18310547	-0.30517578	-0.14235839660000002	8.321386780000001	0.647192392	-0.061035156	0.18310547	0.4272461	2.64379892	9.149218750000001	-1.465454074	-0.061035156	-0.4272461	-2.9907227	1539961197.457
-7.36794429	-2.15571286	-2.9667969240000005	-0.24414062	0.18310547	-0.30517578	1.83151857	-7.381103240000001	2.209545926	-0.061035156	-2.6855469	-0.6713867	1.5456054320000001	8.77836911	1.516894568	-0.24414062	-0.36621094	1.3427734	-8.335742212000001	1.156811502	-0.5634521466	-0.48828125	0	-0.4272461	-0.002392578076	7.830908246000001	0.732128894	0	0.6713867	0.4272461	3.109155252	8.509204074000001	-1.0096679712	0.12207031	0.18310547	-2.8076172	1539961197.497
-7.574902160000001	-2.501440396	-3.16777356	-0.24414062	-0.36621094	-0.5493164	1.83151857	-7.381103240000001	2.209545926	-0.061035156	-2.6855469	-0.6713867	1.9284179320000001	8.13356929	1.42836911	-0.4272461	0.061035156	0.79345703	-8.09648462	0.9522461060000001	-0.3672607428	-0.4272461	0.18310547	-0.36621094	0.0765625	7.850048920000001	0.92473143	0	1.0375977	0.48828125	3.051733426	8.560644568	-0.4844970746000001	0.24414062	0.61035156	-2.4414062	1539961197.537
-8.235253894000001	-2.851953076	-2.7012207459999997	0.18310547	-1.4038086	-0.18310547	2.1114501800000003	-6.646582068	1.350610324	-0.4272461	-0.18310547	-0.061035156	1.96669928	7.830908246000001	1.189111322	-0.48828125	0.5493164	0.48828125	-8.23286142	1.28122554	-0.2524169928	-0.4272461	0.36621094	-0.36621094	-0.06699218750000001	8.44819339	0.7369140380000001	-0.12207031	1.0375977	0.30517578	3.052929712	8.693432608	0.07895508180000001	0	0.30517578	-1.8920898	1539961197.577
-8.73410643	-2.4751221040000004	-2.219116214	-0.061035156	-1.4648438	0.24414062	1.8542480040000002	-6.988720746000001	1.106567392	-0.4272461	0	0.36621094	1.924829074	8.0558107	1.107763678	-0.30517578	0.36621094	0.12207031	-8.011548020000001	1.655664038	-0.11723633180000001	-0.24414062	0.12207031	-0.4272461	-0.1985839856	9.23774411	0.6854736419999999	-0.48828125	0.79345703	0.30517578	3.0409667540000003	8.30463858	0.15551757200000002	0	0.6713867	-1.4038086	1539961197.617
-8.963793930000001	-1.9511474640000002	-2.7311278960000003	0.061035156	-1.7700195	0.24414062	2.1305908540000003	-7.31889676	1.02163089	-0.4272461	0	0.36621094	2.115039038	8.819042932	1.2549072479999999	-0.24414062	0.5493164	-0.4272461	-8.42307158	1.592260782	0.04306640576	0.5493164	-0.30517578	-0.7324219	-0.16389160340000003	10.01174272	1.0264160340000001	-0.61035156	0.61035156	0.30517578	2.363867212	8.781957968	-0.4294677716	0.30517578	1.2207031	-1.4038086	1539961197.657
-8.291479532	-2.081542932	-2.250219748	-0.061035156	-0.061035156	0.48828125	2.47631839	-7.54738768	0.8074951080000001	-0.48828125	-0.5493164	0.24414062	2.215527356	9.69233426	1.3685547120000001	-0.4272461	0.6713867	-0.8544922	-9.52604982	0.571826178	0.17465820680000002	0.36621094	-0.18310547	-1.159668	0.3947753894	10.856323380000001	1.5216797120000003	-0.6713867	0.24414062	0.061035156	1.2716552520000002	8.903979532000001	-0.832617212	0.30517578	1.2207031	-1.4038086	1539961197.697
-9.09060054	-2.668920926	-3.17495108	-0.9765625	0.4272461	0.36621094	2.47631839	-7.54738768	0.8074951080000001	-0.5493164	-0.36621094	0.061035156	2.0755615020000002	10.302441100000001	1.429565396	-0.30517578	0.12207031	-1.0375977	-10.411303420000001	0.053833007200000005	0.285913089	0.30517578	-0.36621094	-1.5258789	1.0575195288	11.64707068	2.032495108	-0.6713867	-0.48828125	-0.36621094	2.834008786	9.132470746000001	-0.7668212860000001	-0.7324219	0	-1.159668	1539961197.737
-11.082422120000002	-4.407128894	-3.7503662140000005	-1.2817383	-0.9765625	-0.18310547	2.4930663940000004	-10.245019960000002	-0.10527343750000001	-0.5493164	-0.30517578	-0.18310547	2.1664795320000003	10.991503600000001	1.7083007200000002	0.12207031	-0.061035156	-1.2817383	-11.62553714	-0.477319339	-0.04426269568	0.24414062	-0.48828125	-1.2817383	1.193896466	11.672192000000003	2.3578857820000003	-1.159668	-0.7324219	-0.6713867	4.176245108	10.17683058	-0.5490966754000001	-1.8920898	-0.79345703	-0.4272461	1539961197.777
-10.553662140000002	-4.98254393	-1.74299321	0.9765625	-0.24414062	0.18310547	2.4930663940000004	-10.245019960000002	-0.10527343750000001	-0.5493164	-0.30517578	-0.18310547	2.306445288	11.493945680000001	2.104272464	0.12207031	-0.061035156	-1.2817383	-13.089795320000002	-1.685571286	-0.1303955072	-0.30517578	0.8544922	-1.0375977	0.974975589	10.892211960000001	2.8411866	-1.7089844	-0.6713867	-0.79345703	6.352294928000001	11.332446580000001	1.5934570680000002	-1.8920898	-0.79345703	-0.4272461	1539961197.817
-9.261669928000002	-5.10576178	-0.7775878600000001	0.6713867	0.4272461	0	2.4930663940000004	-10.245019960000002	-0.10527343750000001	-0.48828125	-0.6713867	-0.4272461	2.000195288	11.36235324	2.2250976440000003	0.48828125	0.4272461	-1.6479492	-11.842065200000002	-1.296777356	-1.070678714	-0.18310547	0.9765625	-1.0375977	-0.07177734424	9.406420926000001	3.3759277160000005	-0.6713867	0.7324219	-1.3427734	5.89052716	13.136450180000002	3.379516574	-3.0517578	-0.4272461	4.333496	1539961197.857
-9.9100589	-3.8987060700000002	-1.18671875	-0.18310547	-0.61035156	-0.36621094	2.7347167540000004	-11.33364218	-0.461767572	-0.24414062	-1.0375977	-1.0986328	1.7752929320000002	10.4459964	2.195190396	0.36621094	0.18310547	-1.5258789	-10.40292932	-0.966601538	-1.814770468	0.061035156	1.2207031	-0.18310547	-1.469042932	8.335742212000001	3.8065917540000007	-0.6713867	0.7324219	-1.3427734	2.404541034	13.408008180000001	0.8362060700000001	-2.0141602	0.79345703	4.4555664	1539961197.897
-10.993896760000002	-3.2730469240000004	-1.9104736420000001	-0.61035156	-0.8544922	-0.8544922	2.50622554	-10.557250900000001	-0.24404297120000001	-0.61035156	2.0141602	-1.7089844	1.6664307100000002	9.644482428000002	2.1473388580000004	0.12207031	0.12207031	-1.0375977	-9.785644568	-1.79921875	-2.0564209260000004	0.30517578	0.6713867	0.18310547	-1.818359424	8.728125	3.9800537140000007	-0.4272461	0.91552734	-0.7324219	-0.6376221040000001	12.612475540000002	-1.085034146	-1.8310547	0.7324219	4.9438477	1539961197.937
-9.942358720000001	-3.9716797120000003	-0.9175537140000001	0.6713867	-0.79345703	-0.61035156	1.55158696	-10.418481920000001	-0.6519775360000001	-0.61035156	2.0141602	-1.7089844	1.141259784	9.514086960000002	1.923632788	-0.12207031	-0.6713867	-0.30517578	-10.26057158	-1.812377896	-1.8697998200000001	0.30517578	0.6713867	0.18310547	-1.2154297120000002	9.7748777	3.65944838	0.24414062	0	-0.6713867	0.03229980432	11.35517572	-1.667626996	-0.36621094	0.24414062	4.3945312	1539961197.977
-7.63710962	-3.667822284	-0.5802001800000001	0.12207031	-0.48828125	-0.48828125	1.55158696	-10.418481920000001	-0.6519775360000001	-0.12207031	2.0751953	-1.5869141	0.7213623200000001	10.224683	1.617382788	-0.24414062	-1.4038086	0	-9.5451902	-1.4068359620000002	-1.610205072	0.18310547	0.79345703	0.30517578	-0.49406739200000005	9.73659694	3.71926268	0.48828125	-0.4272461	-0.7324219	0.840991214	9.933984620000002	-0.32060547120000005	-0.36621094	0.24414062	4.3945312	1539961198.017
-7.786645468000001	-3.379516574	-0.5120117212	-0.5493164	0.48828125	-0.6713867	0.8708984620000001	-8.81665036	-1.073071286	0.24414062	-0.5493164	-0.91552734	0.8182617212000002	10.259375	1.7752929320000002	0.12207031	-1.159668	-0.061035156	-8.967382788	-1.610205072	-1.6688232820000002	0.18310547	0.5493164	0.24414062	-0.4689453076	8.85373552	3.5697264400000006	0.48828125	-0.18310547	-0.79345703	-0.379223642	7.62993161	0.35649413939999997	1.7089844	0.8544922	1.4038086	1539961198.057
-8.25678714	-3.3053466460000003	-0.56823732	0.4272461	-0.48828125	-0.30517578	1.137670926	-7.94216304	-1.0575195288	0.24414062	-0.5493164	-0.91552734	1.043164038	9.387280252000002	1.96430661	0.61035156	-0.24414062	0	-8.661132788000002	-1.5683349640000002	-1.62575679	0.24414062	0.48828125	0.30517578	-0.6268554712000001	8.330957068	3.27663588	0	-0.12207031	-0.61035156	0.19619140380000002	7.47082518	0.30505371400000003	3.0517578	2.0141602	0.5493164	1539961198.097
-7.224389480000001	-3.0995849640000004	-0.4689453076	0.24414062	1.2817383	-0.18310547	1.137670926	-7.94216304	-1.0575195288	0.061035156	-0.5493164	-0.48828125	0.88645018	8.844164840000001	2.05522464	0.7324219	0.24414062	0.12207031	-8.584570288	-1.6317382200000001	-1.5527832460000002	0.24414062	0.4272461	0.36621094	-0.6268554712000001	8.330957068	3.27663588	-0.061035156	-0.18310547	-0.5493164	-1.227392572	7.932592752000001	-0.764428714	1.5258789	-0.36621094	-0.18310547	1539961198.137
-8.17185054	-3.5625489200000002	-0.805102536	0.36621094	2.1362305	-0.24414062	1.3254882200000002	-7.734009080000001	-1.076660144	0.061035156	-0.5493164	-0.48828125	0.6029296924	8.72453624	2.076757788	0.5493164	-0.30517578	0.061035156	-8.781957968	-1.7621337860000001	-1.58388678	0.061035156	0.48828125	0.4272461	-0.5622558606000001	8.42666034	3.2383545320000002	0.30517578	-0.18310547	-0.6713867	0.6711181610000001	7.558154254000001	0.5837890576	2.8686523	-2.0751953	0.12207031	1539961198.176
-9.404028060000002	-3.3149170320000003	-1.36018071	0.48828125	0.4272461	-0.30517578	1.211840854	-7.711279254	-1.2178222840000001	0.12207031	0.5493164	0.8544922	0.758447284	8.737695288000001	2.0528320680000003	0.61035156	-0.6713867	0	-9.140844748000001	-1.5216797120000003	-1.592260782	0.061035156	0.30517578	0.61035156	-0.5622558606000001	8.42666034	3.2383545320000002	0.48828125	-0.18310547	-0.5493164	4.68227536	9.8418705	0.669921875	2.8686523	-2.0751953	0.12207031	1539961198.217
-9.19946286	-2.9799560700000005	-1.3099365020000002	0.79345703	0.7324219	-0.18310547	1.33386232	-9.048730432000001	-1.5025390379999999	0.12207031	0.061035156	1.5869141	1.152026358	9.108544928	2.0576172120000003	0.6713867	-0.36621094	0	-9.515283246000001	-1.2860107820000002	-1.509716754	0.12207031	0.4272461	0.79345703	-0.7261474640000001	9.13725589	3.1127441100000004	0.5493164	-0.061035156	-0.48828125	5.285205072	9.040356430000001	-0.1997802716	1.4648438	0.36621094	-0.5493164	1539961198.256
-8.753247300000002	-2.516992212	-1.3470214660000002	0	0.91552734	-0.30517578	1.7645263580000001	-9.52963858	-1.21901857	0.061035156	-0.12207031	2.1972656	1.314721646	9.535620108000002	2.004980432	0.61035156	-0.061035156	0.12207031	-9.329858426000001	-1.1747558900000001	-1.4702392180000001	0.24414062	0.30517578	0.9765625	-0.8433837860000001	8.992504892	3.00627446	0.61035156	0.061035156	-0.48828125	4.635620108	8.83100589	0.03349609424	1.3427734	0.9765625	-1.4038086	1539961198.297
-8.37761232	-2.356689496	-1.6616454680000001	-0.9765625	1.6479492	-0.4272461	2.19997554	-9.536816394	-0.6125	-0.48828125	1.0375977	2.6245117	1.331469748	9.53920926	1.8817626800000002	0.61035156	-0.36621094	0.24414062	-8.99609375	-1.5300537140000001	-1.489379892	0.061035156	0.18310547	1.0986328	-0.477319339	8.85373552	2.8734864200000003	0.8544922	-0.30517578	-0.4272461	3.0744628600000006	8.81186502	-0.0346923822	0.4272461	0.18310547	-1.6479492	1539961198.336
-10.96398912	-4.919140380000001	-2.7131836060000003	-0.91552734	-0.48828125	-1.2207031	2.19997554	-9.536816394	-0.6125	-0.48828125	1.0375977	2.6245117	1.4869873200000001	9.258081070000001	1.792041034	0.6713867	-0.6713867	0.36621094	-8.91235324	-1.7645263580000001	-1.6437011780000002	-0.4272461	0	1.2207031	-0.477319339	8.85373552	2.8734864200000003	1.0375977	-0.4272461	-0.4272461	2.843579074	9.46623552	0.5359375000000001	0.061035156	-1.159668	-2.5024414	1539961198.376
-8.769995108000002	-5.66442842	-1.7812744600000001	1.3427734	-1.6479492	-0.6713867	1.9044922120000003	-9.231762680000001	-0.172265625	0.36621094	0.8544922	1.5258789	1.7657226440000002	8.97695288	1.738207968	0.91552734	-0.36621094	0.48828125	-10.41967752	-0.5754150360000001	-1.886547824	-0.79345703	1.0375977	1.2817383	-0.4689453076	9.49255342	1.50493161	0.91552734	-0.30517578	-0.5493164	6.27333966	11.41259784	-0.8374023560000001	0.24414062	-2.6245117	-1.4038086	1539961198.416
-7.622753894000001	-4.3162110600000005	-1.50493161	-0.18310547	0.8544922	-0.91552734	1.393676718	-8.828613220000001	-0.5634521466	0.36621094	0.8544922	1.5258789	1.8949219240000001	9.370532248	1.5683349640000002	0.91552734	0.061035156	0.36621094	-10.503417540000001	1.262084964	-2.08513179	-0.4272461	0.91552734	1.2207031	-1.108959964	10.6673098	1.2537109620000002	0.61035156	0.4272461	-0.48828125	7.146630890000001	10.11342752	1.7752929320000002	-1.2817383	3.7841797	-0.91552734	1539961198.456
-8.85732428	-4.0494384000000005	-2.93569339	-0.9765625	1.4648438	-1.3427734	1.4331542540000002	-8.91354982	-0.35649413939999997	0.5493164	-0.8544922	0.61035156	1.848266574	10.66252446	0.9989013580000001	0.6713867	0.061035156	0.12207031	-10.26176718	0.800317392	-2.41770018	-0.61035156	1.5258789	0.7324219	-1.108959964	10.6673098	1.2537109620000002	0.5493164	1.7089844	-0.61035156	1.3290771760000002	9.247314300000001	-0.5072265576	-0.30517578	1.159668	-0.48828125	1539961198.496
-8.939868210000002	-5.317504892	-3.78027356	0.36621094	-0.18310547	-1.0375977	1.5683349640000002	-8.70061052	-0.050244139400000006	0.24414062	-1.159668	0.18310547	2.03488768	11.343212860000001	0.29069824280000006	0.5493164	0.24414062	0.061035156	-10.009350540000002	1.2692626800000002	-2.57082518	-0.79345703	1.4648438	0.30517578	-1.947558606	10.851538040000001	1.038378894	0.6713867	1.7089844	-0.8544922	1.1424560700000002	9.121704074	-1.8410888580000002	0.36621094	-1.8310547	-0.30517578	1539961198.536
-8.048632788	-4.959814300000001	-3.0313964660000003	-0.61035156	-0.30517578	-1.3427734	1.2082519568	-8.66711412	-0.015551758180000002	-0.18310547	0.061035156	0.061035156	2.3208007200000003	11.084814300000001	-0.1495361322	0.91552734	0.8544922	0.061035156	-9.96030252	1.795629892	-2.5995362400000004	-0.6713867	1.5258789	0.36621094	-1.9379882200000003	10.50102536	0.7261474640000001	0.18310547	1.159668	-0.79345703	4.425073380000001	10.02250998	-1.3051513580000003	0.36621094	1.0375977	-0.36621094	1539961198.576
-8.250805710000002	-4.603320288000001	-2.825634784	-0.30517578	0.18310547	-1.5869141	1.2082519568	-8.66711412	-0.015551758180000002	-0.24414062	0.79345703	-0.36621094	2.2657714660000003	10.90896016	-0.37802735600000004	1.2207031	1.3427734	0.12207031	-9.80478534	1.547998004	-2.6210692900000003	-0.7324219	1.8310547	0.30517578	-1.9379882200000003	10.50102536	0.7261474640000001	-0.18310547	1.0986328	-0.7324219	2.0253173920000003	9.700707968000001	-1.1209228240000002	-0.061035156	1.0375977	-0.48828125	1539961198.616
-7.8512451080000005	-5.341430710000001	-3.2646728240000003	0.12207031	-0.061035156	-1.8310547	0.362475589	-8.68745108	0.1579101538	-0.30517578	-0.7324219	-0.48828125	2.121020468	10.4723143	-0.38640135800000003	1.2817383	1.0986328	0	-9.599023560000001	1.565942392	-2.719165036	-0.7324219	2.1362305	0.12207031	-1.820751996	9.16118161	0.6101074280000001	0	1.2817383	-1.0986328	1.3302734620000003	9.43034694	-1.5683349640000002	0.61035156	-0.30517578	-0.61035156	1539961198.656
-7.436132788000001	-6.244628894000001	-2.9548339660000003	-0.061035156	-1.8310547	-1.6479492	0.362475589	-8.68745108	0.1579101538	-0.30517578	-0.7324219	-0.48828125	2.158105432	9.76411142	-0.308642572	1.159668	0.91552734	-0.12207031	-9.197070288	1.8793701080000003	-2.8854492800000004	-0.61035156	2.9296875	0.12207031	-1.933203076	8.523559800000001	0.49526367800000004	0.12207031	1.6479492	-1.3427734	2.670117212	9.89929164	-0.835009784	0	0.48828125	-0.61035156	1539961198.696
-7.38828125	-6.579589660000001	-2.0301025360000002	0.24414062	-2.380371	-1.2207031	0.735717752	-8.04384784	0.33256836060000006	-0.8544922	-0.48828125	-0.12207031	2.1437500000000003	9.138451980000001	-0.2428466754	1.0375977	0.8544922	-0.12207031	-8.42067842	2.227490216	-3.3005616	-0.48828125	3.1738281	0.18310547	-2.24663089	7.811767572	0.4342529254	0	1.8920898	-1.4648438	2.8352050720000004	9.264062500000001	-0.45100097840000003	-0.12207031	0.30517578	-0.18310547	1539961198.736
-7.16816394	-5.950341754	-1.534838858	1.0986328	-1.5869141	-1.4648438	1.315917932	-6.628637680000001	0.3959716754	-1.2817383	0.7324219	0.061035156	1.947558606	8.632422120000001	-0.173461911	0.8544922	0.36621094	-0.061035156	-7.73759784	2.38540036	-3.4261719240000006	-0.12207031	3.540039	0.30517578	-2.422485324	7.445702880000001	0.5024413940000001	-0.061035156	2.2583008	-1.5258789	3.172558606	9.164770468	-0.25959472840000003	-0.061035156	0.18310547	0.36621094	1539961198.776
-6.8308107	-5.083032248	-1.35180661	1.5258789	-0.48828125	-1.8920898	0.970190396	-6.30205072	0.11005859620000001	-1.6479492	1.8920898	0.30517578	1.833911142	8.21132788	-0.056225586060000006	0.61035156	-0.12207031	-0.061035156	-8.12160643	2.0659912140000003	-3.7252441100000007	0.4272461	3.479004	0.24414062	-2.3973632200000004	8.151513580000001	0.5502929712000001	-0.061035156	2.6855469	-1.159668	2.879467752	9.118115020000001	-0.2452392572	0.12207031	0.4272461	0.9765625	1539961198.816
-7.383496106000001	-5.06508786	-1.70471196	0.8544922	-0.5493164	-2.9296875	0.8565429712000001	-6.74108876	-0.11723633180000001	-1.6479492	1.8920898	0.30517578	2.0576172120000003	8.443408246	0.1244140625	0.30517578	-0.061035156	-0.12207031	-8.565429712	0.6531738220000001	-3.9429687500000004	0.48828125	4.272461	-0.12207031	-2.3973632200000004	8.151513580000001	0.5502929712000001	-0.24414062	3.0517578	-0.79345703	2.2250976440000003	9.38967302	-1.0072753600000002	0.6713867	0.12207031	1.2817383	1539961198.856
-7.500732428000001	-6.06040036	-1.3266846040000002	0.91552734	-1.2207031	-3.4179688	0.8565429712000001	-6.74108876	-0.11723633180000001	-1.5869141	1.4648438	0.6713867	2.0923096040000004	9.19946286	0.2990722644	0.061035156	0.12207031	-0.24414062	-8.049829074	0.288305661	-4.605712860000001	-0.30517578	4.760742	0.12207031	-2.368652356	8.694628894000001	1.553979532	0	2.319336	-1.2817383	1.726245108	9.777270468000001	-1.9296142180000002	0.12207031	-0.18310547	0.61035156	1539961198.896
-7.206445288	-6.720751800000001	-0.6555663939999999	1.2207031	-0.9765625	-2.746582	0.9713867212000001	-7.360766574	-0.47971191100000005	-1.159668	1.2817383	1.0375977	1.8063964660000003	9.242529254	0.0813476538	0	-0.36621094	0	-7.3320557100000014	0.723754892	-5.31870108	-0.4272461	4.9438477	0.30517578	-2.3172119600000003	8.354882788000001	1.5898682100000001	0.4272461	1.8920898	-1.4648438	1.949951178	10.09428714	-0.6459961060000001	-0.30517578	0.061035156	0	1539961198.936
-7.20883786	-6.19558107	-0.794335962	0.7324219	-1.7700195	-2.5024414	1.252514676	-8.004370108000002	-1.0802490020000002	-0.7324219	1.3427734	1.0986328	2.000195288	8.92670926	0.1124511682	-0.18310547	-0.61035156	0.36621094	-6.64060054	0.6364257788	-6.026904254	-0.30517578	4.9438477	0.4272461	-2.8830566100000006	8.177832068	0.925927716	0.4272461	2.6245117	-1.4648438	2.6916503600000006	9.177929712000001	-0.5562744110000001	0	-1.2817383	0.18310547	1539961198.976
-6.70520018	-6.43842752	-0.31103514400000004	0.7324219	-0.8544922	-2.8076172	1.0670898560000002	-8.39316394	-1.335058606	-0.30517578	1.3427734	0.4272461	2.304052716	8.815454074	0.52995607	-0.24414062	0.24414062	0.4272461	-5.7589357	0.613696286	-6.492260880000001	-0.48828125	4.8217773	0.61035156	-3.3819091460000004	8.01992212	0.25959472840000003	0.4272461	3.1738281	-1.3427734	4.482495108	8.637207068	-1.623364218	0.4272461	-0.79345703	0.48828125	1539961199.016
-6.644189300000001	-7.0497314300000005	-0.11604003600000001	0.30517578	-0.8544922	-2.9907227	0.8457763580000002	-8.442211960000002	-1.3948730040000001	-0.30517578	1.3427734	0.4272461	2.185620108	8.923120108	0.44143066100000006	-0.48828125	0.36621094	0.48828125	-5.1081542540000004	0.8230468750000001	-7.339233426000001	-0.48828125	4.699707	0.6713867	-3.6008300720000004	8.36086412	0.35529785340000003	0.12207031	2.8076172	-0.91552734	4.300659146	9.15041484	-0.439038089	0	0.061035156	0.061035156	1539961199.056
-6.54011232	-7.722045926000001	0.3182128894	0.7324219	-0.36621094	-2.8686523	0.647192392	-8.56184056	-1.312329074	-0.12207031	1.0375977	0.061035156	2.0528320680000003	9.05471196	-0.026318359620000002	-0.91552734	-0.7324219	0.5493164	-4.892822284	0.923535144	-7.981640380000001	-0.6713867	4.5166016	0.6713867	-3.7515625000000004	8.97575679	-0.031103515380000002	0.30517578	3.0517578	-0.6713867	3.257495108	9.301147660000002	-0.40554199280000003	0.12207031	-0.48828125	-0.18310547	1539961199.096
-6.287695288000001	-7.449292032000001	0.17824707460000003	0.36621094	-0.6713867	-2.8076172	0.38640135800000003	-9.216211060000001	-1.427172824	0.4272461	0.6713867	0.18310547	2.396167032	9.43752446	-0.0765625	-0.5493164	-1.0986328	0.36621094	-4.574609424	1.259692392	-8.07016574	-0.61035156	4.3945312	0.6713867	-4.632031250000001	9.020019568	-0.974975589	0.7324219	3.2348633	-0.7324219	3.741992212	9.03317842	-1.025219748	0.36621094	-0.7324219	-0.12207031	1539961199.136
-5.62016574	-8.07973642	0.44621582460000003	0.6713867	0	-2.4414062	-0.113647464	-9.24013678	-1.414013678	0.4272461	0.6713867	0.18310547	2.4356445680000003	10.09309056	-0.05981445288	-0.4272461	-1.4038086	0.36621094	-3.6618408540000003	1.620971646	-8.633618210000002	-0.5493164	4.4555664	0.61035156	-5.194287140000001	8.83220198	-1.0886230432000001	0.61035156	2.319336	-0.8544922	4.40473642	8.503222840000001	-0.802709964	0.48828125	-0.36621094	-0.18310547	1539961199.176
-5.33186052	-8.51159694	0.6507812500000001	0.79345703	0.7324219	-2.380371	-0.113647464	-9.24013678	-1.414013678	0.48828125	-0.6713867	0.24414062	2.185620108	10.35986322	-0.7728027160000001	-0.79345703	-2.746582	0.6713867	-2.6725097840000003	1.9511474640000002	-9.211425720000001	-0.4272461	4.0893555	0.5493164	-5.194287140000001	8.83220198	-1.0886230432000001	0.48828125	1.4648438	-0.5493164	4.6990235600000005	8.83579074	-0.8888427520000001	0.30517578	0.061035156	-0.061035156	1539961199.216
-5.004076980000001	-8.152710160000002	0.6400146760000001	0.9765625	1.0986328	-2.4414062	-0.3002685504	-9.70429712	-1.435546924	0.61035156	-1.953125	0.4272461	1.9762695680000002	10.43403354	-0.6818847840000001	-0.61035156	-3.1738281	0.48828125	-2.229882788	2.0169433900000002	-9.47341304	-0.18310547	3.6010742	0.5493164	-4.854541034	9.469824280000001	-1.1245117212000002	0.5493164	1.159668	-0.48828125	4.33176268	8.959009080000001	-0.9977050720000001	0.30517578	0.061035156	0.12207031	1539961199.256
-5.24692392	-8.93747554	0.0885253894	0.48828125	0.061035156	-2.319336	-0.5622558606000001	-10.18879442	-1.5109130400000002	0.61035156	-1.953125	0.4272461	1.564746106	10.778564300000001	-0.8254394568000001	0	-4.211426	0.24414062	-1.963110324	1.7884521760000003	-9.862207460000002	-0.30517578	3.3569336	0.48828125	-5.268457068	9.45786142	-1.239355432	0.8544922	1.159668	-0.36621094	3.7276367800000005	8.875268570000001	-0.8673096040000001	0.12207031	-0.30517578	-0.18310547	1539961199.296
-4.584179712	-9.048730432000001	0.534741214	0.79345703	0.36621094	-1.953125	-0.7393066100000001	-10.47709964	-1.6999267180000002	0.8544922	-2.5024414	0.24414062	1.7406005400000002	11.203247300000001	-0.6627441100000001	0	-5.126953	0.061035156	-1.31352536	2.0121582460000003	-10.200757280000001	-0.4272461	3.112793	0.48828125	-5.591455072	9.62055661	-1.605419928	1.0375977	1.159668	-0.5493164	3.8987060700000002	8.79990216	-1.21901857	0.61035156	-0.12207031	-0.24414062	1539961199.336
-3.86879892	-9.232959260000001	0.5132080072	0.4272461	1.7089844	-1.953125	-0.7393066100000001	-10.47709964	-1.6999267180000002	0.91552734	-3.479004	0	1.5491942900000002	11.62434056	-0.5084228534	-0.36621094	-5.3100586	0.061035156	-0.5215820288	2.30883786	-10.35148912	-0.18310547	2.6855469	0.4272461	-5.37133786	9.79880342	-1.70471196	1.0375977	0.36621094	-0.4272461	4.134375	9.020019568	-1.3637695680000002	0.24414062	0.061035156	-0.12207031	1539961199.376
-3.9956054320000005	-9.414794928000001	0.2129394568	0.7324219	-0.30517578	-1.6479492	-0.9211425720000002	-10.68884236	-1.3171142180000002	0.30517578	-3.6621094	0.12207031	1.516894568	11.74277356	-0.2129394568	-0.5493164	-5.3100586	-0.18310547	-0.056225586060000006	2.293286142	-10.44838858	-0.18310547	2.2583008	0.4272461	-5.2576902	9.8	-1.5862792540000001	1.0986328	0	-0.30517578	4.1606933900000005	9.121704074	-0.9869384980000001	-0.18310547	0.061035156	0	1539961199.416
-3.5314452880000005	-9.319091754	0.4139160144	0.4272461	0.4272461	-1.3427734	-0.1303955072	-10.5225589	-1.216625998	0.18310547	-2.9296875	-0.12207031	1.57551268	11.43173822	0.08015136780000001	-0.18310547	-4.272461	-0.6713867	0.416308606	2.3112304320000003	-10.532128600000002	-0.18310547	1.8920898	0.36621094	-5.349804712	9.6983152	-1.6664307100000002	1.0375977	0.18310547	-0.30517578	3.974072284	8.9661866	-1.3039550720000002	-0.18310547	0.36621094	-0.061035156	1539961199.456
-3.2072509000000005	-9.49255342	0.5287597644	0.18310547	0.7324219	-1.2207031	0.0729736322	-10.25339308	-1.246533246	0	-1.953125	-0.30517578	1.9391846040000003	11.33483876	0.2177246106	0.36621094	-3.2348633	-0.6713867	0.63881839	2.336352536	-10.562036240000001	-0.12207031	1.5258789	0.30517578	-5.33305661	9.72702626	-1.6724121400000003	0.6713867	0.12207031	-0.36621094	3.61638179	8.674292032	-1.6867675720000002	0	0.24414062	0	1539961199.496
-3.075659146	-9.62653804	0.6531738220000001	0.36621094	0.12207031	-1.159668	0.0837402356	-10.102661240000002	-1.0419677520000001	-0.12207031	-1.8920898	-0.7324219	2.24423822	11.36115764	-0.1387695288	0.6713867	-2.4414062	-0.4272461	0.5873779254	2.384204074	-10.528539840000002	-0.061035156	1.3427734	0.18310547	-5.170361420000001	9.49494658	-1.9607177520000003	0.4272461	0.5493164	-0.5493164	3.5745117800000004	8.892016574000001	-1.516894568	-0.061035156	0.30517578	-0.061035156	1539961199.536
-2.910571286	-9.532031250000001	0.5586669928	0.24414062	0.4272461	-0.9765625	0.0837402356	-10.102661240000002	-1.0419677520000001	-0.36621094	-2.0141602	-0.9765625	2.34711911	11.2379393	-0.540722644	0.9765625	-2.5634766	-0.18310547	0.7991211060000001	2.45	-10.480688400000002	0.061035156	1.2207031	0.18310547	-5.170361420000001	9.49494658	-1.9607177520000003	0.30517578	0.061035156	-0.61035156	3.4453125000000004	9.180322480000001	-1.362573282	-0.061035156	0.30517578	-0.061035156	1539961199.576
-2.816064496	-9.42915036	0.6101074280000001	0.24414062	0	-0.91552734	0.5108154254	-10.06198732	-1.256103534	-0.48828125	-2.1362305	-0.7324219	2.55527356	11.05729982	-0.7058105432	0.6713867	-1.8310547	0	1.043164038	2.3495117800000003	-10.582373200000001	0.12207031	0.9765625	0.18310547	-4.841381790000001	9.265259080000002	-2.43205571	0.12207031	0.061035156	-0.61035156	3.4823974640000004	8.978149460000001	-1.375732428	-0.24414062	-0.061035156	-0.18310547	1539961199.616
-2.5995362400000004	-9.777270468000001	0.763232428	0.30517578	0.24414062	-0.6713867	0.12800292540000002	-10.19836412	-0.8732910340000001	-0.18310547	-1.4038086	-0.4272461	2.172460962	11.059692000000002	0.0909179712	-0.48828125	-1.2207031	-0.12207031	1.19270018	2.318408246	-10.609887680000002	0.061035156	0.8544922	0.12207031	-4.841381790000001	9.265259080000002	-2.43205571	0.18310547	0.48828125	-0.48828125	3.8065917540000007	8.870483426000002	-1.42836911	-0.061035156	0	-0.18310547	1539961199.656
-2.57680661	-9.840673920000002	0.7058105432	0.24414062	-0.061035156	-0.30517578	0.12800292540000002	-10.19836412	-0.8732910340000001	0.30517578	-2.6855469	-0.4272461	2.3112304320000003	11.27263228	-0.6077148560000001	-0.91552734	-0.7324219	-0.061035156	1.567138678	2.372241214	-10.79770468	0.061035156	0.6713867	0.061035156	-4.95622554	9.734204074	-2.0731689300000005	0.061035156	-0.12207031	-0.48828125	3.5565673920000003	8.89321286	-1.1604003600000001	0.12207031	-0.12207031	-0.12207031	1539961199.696
-2.3519042540000004	-9.80598192	0.740502896	0.12207031	0.061035156	0.12207031	0.573022464	-10.242626800000002	-0.8374023560000001	-0.24414062	-1.7089844	-0.36621094	2.63183606	10.65175818	-0.745288089	1.7089844	1.159668	-0.4272461	1.9320067900000002	2.2837158540000004	-10.9053714	0	0.30517578	0.061035156	-5.24572734	9.91364766	-2.403344748	-0.12207031	0.061035156	-0.30517578	3.782666034	8.992504892	-1.2417480040000002	-0.061035156	-0.12207031	-0.061035156	1539961199.736
-2.7119873200000004	-10.170849640000002	0.855346646	0.061035156	0.061035156	0.61035156	0.26318359620000004	-11.294164840000002	-0.3529052716	-1.3427734	0.36621094	-0.18310547	3.2455322480000004	11.40183058	-2.0097655760000004	2.319336	0.61035156	-0.36621094	2.1521240020000003	2.4870849640000006	-11.44011232	-0.061035156	-0.18310547	-0.061035156	-5.24572734	9.91364766	-2.403344748	-0.18310547	0.5493164	-0.30517578	3.269457968	8.777173020000001	-1.2106445288	0.061035156	-0.4272461	0	1539961199.775
-2.721557608	-10.1911866	0.899609375	0.061035156	0.30517578	1.0375977	0.26318359620000004	-11.294164840000002	-0.3529052716	-0.5493164	-1.5869141	-0.061035156	2.80051268	12.449779860000001	-1.4020507200000003	0.8544922	0.061035156	0	2.178442392	2.616284146	-11.772681200000001	0.12207031	-0.61035156	-0.18310547	-5.95153804	10.847949280000002	-2.6784912140000006	-0.061035156	0.5493164	-0.12207031	3.619970746	8.935082968000001	-1.3829101440000002	0.18310547	-0.8544922	0.061035156	1539961199.816
-2.9907226440000003	-10.090698380000001	0.9486572480000001	0	1.0375977	1.5258789	0.6029296924	-12.395947480000002	-0.9020019568000001	0.36621094	-0.91552734	0.18310547	1.9403808900000001	12.8625	-1.418798822	-0.24414062	0.7324219	-0.12207031	2.3985596040000003	2.605517572	-12.19377446	0.12207031	-1.0986328	-0.24414062	-6.642993210000001	11.149413940000002	-2.469140576	-0.12207031	-0.061035156	0	3.85444339	8.89321286	-1.3829101440000002	0.18310547	-0.8544922	0.061035156	1539961199.856
-3.62236322	-10.219897659999999	0.7775878600000001	-0.24414062	0.8544922	1.8920898	0.6029296924	-12.395947480000002	-0.9020019568000001	-0.061035156	-0.12207031	-0.36621094	2.414111322	13.360155760000001	-1.851855432	-0.061035156	0.18310547	0.79345703	2.296875	2.595947284	-12.255981920000002	0.061035156	-1.7700195	-0.48828125	-6.642993210000001	11.149413940000002	-2.469140576	-0.61035156	0.30517578	-0.4272461	3.4776123200000004	8.77238768	-1.677197284	0.24414062	-1.2817383	0.061035156	1539961199.895
-3.6714112400000003	-10.12180162	0.974975589	-0.5493164	1.8310547	2.4414062	0.14833984620000001	-12.710571580000002	-1.588671924	-0.5493164	-0.4272461	-0.4272461	2.2107422120000004	13.685547120000003	-1.638916034	0.48828125	-0.6713867	0.79345703	2.122216754	2.560058606	-12.12917482	0.12207031	-2.380371	-0.61035156	-6.531738220000001	10.64099092	-2.6581542540000003	-0.7324219	0.24414062	-0.30517578	3.62475589	8.68745108	-2.001391574	0.30517578	-1.4648438	-0.18310547	1539961199.935
-3.645092752	-9.58825679	0.686669928	-0.91552734	2.5024414	2.8076172	0.308642572	-12.157885880000002	-1.594653354	-0.36621094	-0.4272461	-0.79345703	2.310034146	13.01323282	-1.5085204680000002	0.8544922	-1.0375977	0.8544922	1.7035155760000003	2.433251996	-11.79541034	0.24414062	-2.9296875	-0.8544922	-5.916845746000001	10.554858720000002	-2.810082968	-0.61035156	-0.5493164	-0.18310547	3.3831054320000007	8.72214357	-1.96669928	0.36621094	-1.4648438	-0.24414062	1539961199.975
-4.326977536	-9.2808107	0.1399658246	-1.2817383	1.7700195	3.1738281	0.308642572	-12.157885880000002	-1.594653354	-0.30517578	0.061035156	-0.7324219	2.874682608	12.4294429	-1.7059082460000001	0.61035156	0.5493164	0.36621094	1.3613769960000002	2.0576172120000003	-11.35278354	0.18310547	-3.540039	-1.0375977	-5.916845746000001	10.554858720000002	-2.810082968	-0.24414062	-0.61035156	0.24414062	3.3448242800000005	8.98173822	-2.00856929	0.36621094	-1.4648438	-0.24414062	1539961200.015
-5.04953624	-8.911157248	-0.47253417540000003	-1.8920898	0.24414062	3.540039	0.5227783246000001	-11.605200180000002	-1.562353534	-0.36621094	0.12207031	-0.5493164	2.8483641200000003	12.3349366	-2.5086182100000003	0.6713867	-0.61035156	0.12207031	0.9677978240000001	1.9547363220000002	-10.8120607	0.061035156	-4.211426	-1.159668	-5.650073380000001	10.565625	-2.551684604	-0.79345703	-0.61035156	0.6713867	3.762329074	9.000878894000001	-1.990625	-0.48828125	-1.2207031	-0.30517578	1539961200.055
-5.341430710000001	-8.24003894	-0.668725589	-2.1362305	-0.5493164	3.7841797	0.846972644	-11.09917032	-1.812377896	-0.24414062	0.5493164	-0.7324219	3.334057608	11.633911240000002	-2.85314946	0.7324219	-0.36621094	0.5493164	0.24404297120000001	2.051635782	-9.925610520000001	0.30517578	-4.9438477	-1.2207031	-6.403735520000001	9.01882338	-1.585082968	-1.0375977	-1.6479492	1.0375977	3.7587402160000005	9.026000900000001	-1.8626221040000002	-0.6713867	-0.061035156	-0.48828125	1539961200.095
-5.40961911	-7.576098740000001	-0.6053222644	-2.380371	-0.9765625	3.7231445	1.221411142	-9.835888579999999	-1.494165036	0	0	-0.91552734	3.6905516200000004	10.911352340000002	-2.613891574	0.91552734	0.30517578	0.9765625	-0.613696286	1.73701178	-9.197070288	0.36621094	-5.493164	-1.2817383	-6.403735520000001	9.01882338	-1.585082968	-0.91552734	-2.6855469	1.6479492	3.6391114200000003	9.154003894	-1.6437011780000002	-0.79345703	-0.18310547	-0.91552734	1539961200.135
-5.769701980000001	-7.265063400000001	-0.43066405760000004	-2.1362305	-1.5869141	3.7231445	1.221411142	-9.835888579999999	-1.494165036	0.12207031	0.30517578	-1.0375977	3.54580072	10.52016574	-2.063598642	0.91552734	0.30517578	0.9765625	-1.318310504	1.284814496	-8.539111420000001	0.36621094	-5.493164	-1.2817383	-5.699121106000001	8.878857428000002	-1.0503417932	-1.4038086	-3.6621094	2.2583008	3.6391114200000003	9.154003894	-1.6437011780000002	-0.79345703	-0.18310547	-0.91552734	1539961200.175
-6.2147219400000004	-6.688451980000001	-0.20097655760000002	-1.7700195	-0.061035156	3.479004	1.5001464660000001	-9.134863220000002	-0.9713867212000001	0.12207031	0.79345703	-1.2817383	3.7061035340000004	10.120605040000001	-1.7118896760000002	1.3427734	0.79345703	1.7700195	-2.3435302520000003	1.069482428	-7.677783246000001	0.36621094	-6.591797	-1.3427734	-4.23486322	8.52595198	-0.2763427716	-2.1362305	-3.9672852	2.746582	3.4955566100000004	9.24492212	-1.58149411	-0.5493164	0.5493164	-1.0986328	1539961200.215
-6.71716304	-5.927612320000001	-0.47492675720000005	-1.5258789	1.2817383	3.3569336	1.79921875	-8.851342752	-0.976171875	0.12207031	1.0986328	-1.7089844	4.196582068	9.671997300000001	-1.43435054	1.2207031	1.5869141	2.1362305	-3.609204074	0.75366214	-6.595141574	0.61035156	-6.958008	-1.3427734	-4.23486322	8.52595198	-0.2763427716	-2.319336	-3.3569336	3.1738281	2.9943116	8.985326980000002	-1.532446286	-0.5493164	0.5493164	-1.0986328	1539961200.255
-7.255493210000001	-5.7936277	-1.3924804320000002	-1.6479492	0.9765625	2.9296875	2.436840854	-7.918237320000001	-1.141259784	0.18310547	1.159668	-2.319336	4.360473740000001	9.301147660000002	-1.6245605040000002	0.8544922	1.7700195	2.5634766	-4.812670926	0.461767572	-5.83669429	0.4272461	-7.080078	-1.2817383	-3.2251952880000005	7.63710962	0.47253417540000003	-2.2583008	-3.3569336	3.4179688	2.2346679320000002	9.14682608	-1.3984619600000001	-0.18310547	0.9765625	-1.4038086	1539961200.295
-7.812963760000001	-5.89411592	-1.5109130400000002	-1.7700195	0.9765625	2.8076172	2.436840854	-7.918237320000001	-1.141259784	0.18310547	0.6713867	-2.9907227	4.7552491	8.400341754000001	-1.851855432	0.5493164	2.746582	2.6855469	-5.8546385800000005	0.48808594240000003	-5.1464357	0.5493164	-7.080078	-1.2817383	-3.2251952880000005	7.63710962	0.47253417540000003	-2.0751953	-3.9672852	3.479004	1.9559326080000001	9.43632788	-0.976171875	-0.18310547	0.9765625	-1.4038086	1539961200.335
-7.801000900000001	-5.341430710000001	-1.6999267180000002	-1.4648438	0.48828125	2.746582	2.5899658540000003	-7.47561052	-1.5491942900000002	0.4272461	0.24414062	-3.7841797	4.651171924000001	7.54858426	-1.8973144960000001	0.61035156	1.953125	2.8686523	-6.816455072	0.42827148560000006	-4.334155252	0.79345703	-6.8969727	-1.0986328	-2.27055661	6.9097653800000005	0.8158691100000001	-1.7700195	-3.7841797	3.8452148	2.23227536	9.65883786	-1.3470214660000002	0.061035156	0.7324219	-1.6479492	1539961200.375
-7.66223143	-4.7803711060000005	-2.21433107	-1.6479492	0.18310547	2.380371	2.78017572	-7.2818116	-1.437939496	0.8544922	-0.30517578	-4.5166016	4.71098642	7.30573732	-1.9954101440000003	0.061035156	2.4414062	3.4179688	-7.4265625	0.1124511682	-3.640307608	0.61035156	-6.5307617	-0.79345703	-0.71538089	6.9767577880000005	1.1903076080000001	-1.5869141	-3.0517578	3.90625	2.2286865020000004	9.322680710000002	-1.315917932	0.061035156	0.36621094	-1.3427734	1539961200.415
-7.981640380000001	-4.83540036	-2.2657714660000003	-1.6479492	0.4272461	2.1972656	2.85673822	-6.9803469400000004	-1.3673584260000002	1.0375977	-1.2817383	-4.8828125	4.830615216000001	6.981542932000001	-2.3794189300000004	-0.18310547	2.380371	3.540039	-8.13356929	-0.03349609424	-2.89382338	0.12207031	-5.9814453	-0.61035156	0.5323486420000001	6.998290740000001	1.4427246400000002	-1.0986328	-3.1738281	3.6621094	2.183227536	9.504516574	-1.0670898560000002	0	0.36621094	-1.3427734	1539961200.455
-7.946948380000001	-4.486083966000001	-2.359082068	-1.2207031	-0.12207031	2.1972656	3.420190396	-6.644189300000001	-1.437939496	0.9765625	-1.7700195	-4.9438477	5.02082518	6.51499002	-2.5744139400000003	0.12207031	0.9765625	3.4179688	-8.9410643	-0.23327636780000002	-2.22629393	0	-5.3100586	-0.48828125	0.5323486420000001	6.998290740000001	1.4427246400000002	-0.6713867	-2.5634766	3.3569336	2.229882788	9.35976538	-1.3577880400000002	0	0.36621094	-1.3427734	1539961200.495
-7.418188400000001	-3.83171376	-2.668920926	-1.7089844	-0.061035156	1.3427734	3.59484874	-6.129785340000001	-1.079052716	1.159668	-1.4648438	-5.004883	5.7421875	6.287695288000001	-2.366259784	0.12207031	1.2207031	3.2958984	-9.52485324	-0.7967285340000001	-1.7406005400000002	-0.61035156	-4.333496	-0.48828125	2.044457968	7.418188400000001	1.5180908540000002	-0.30517578	-1.8920898	2.8686523	1.812377896	9.023608426000001	-1.488183606	0.36621094	0.61035156	-0.7324219	1539961200.535
-7.683764480000001	-3.9345947480000003	-3.152221646	-2.2583008	0.8544922	0.61035156	3.59484874	-6.129785340000001	-1.079052716	1.4038086	-2.5634766	-4.8828125	6.129785340000001	6.062792932000001	-2.38540036	0.12207031	1.6479492	3.2348633	-9.997387680000001	-0.79194339	-1.13647464	-1.3427734	-3.6010742	-0.30517578	2.7765869600000004	7.416992212	1.585082968	-0.18310547	-1.4038086	2.380371	1.3087402160000001	9.449487320000001	-1.3972655760000001	0.12207031	0.6713867	-0.7324219	1539961200.575
-8.100073380000001	-4.067382788000001	-3.563745108	-2.0751953	-0.48828125	0.18310547	4.672705072	-5.4431150200000005	-0.663940396	1.5869141	-2.380371	-4.5776367	6.13098143	5.56992212	-2.4643554320000005	0.48828125	0.6713867	2.746582	-10.411303420000001	-0.717773462	-0.7991211060000001	-1.953125	-2.380371	-0.12207031	2.7765869600000004	7.416992212	1.585082968	0.24414062	-0.9765625	1.8920898	0.9689941100000001	9.610986420000001	-1.43076178	0.24414062	1.0375977	-0.48828125	1539961200.615
-7.723242212000001	-4.079345746	-3.645092752	-2.8076172	-1.159668	-0.48828125	5.341430710000001	-5.2050534200000005	-0.39238280760000005	1.8920898	-2.1362305	-4.0893555	6.39536142	5.16796875	-2.436840854	0.7324219	0.8544922	2.319336	-10.3790036	-0.6376221040000001	-0.6675292932	-2.380371	-1.5869141	0.12207031	3.302954074	7.716064300000001	1.111352536	0.18310547	-0.061035156	1.2817383	0.3541015576	9.49853534	-1.6460937500000001	0.36621094	1.0375977	-0.4272461	1539961200.655
-7.609594748	-4.088916034	-3.3831054320000007	-2.6855469	-0.7324219	-0.91552734	5.341430710000001	-5.2050534200000005	-0.39238280760000005	2.0751953	-1.8310547	-3.3569336	6.79013678	4.76481929	-2.406933606	1.159668	1.2207031	1.8920898	-10.29646016	-0.2344726538	-0.5502929712000001	-2.8686523	-0.7324219	0.30517578	3.302954074	7.716064300000001	1.111352536	0.4272461	0.91552734	0.91552734	0.2607910144	9.50930162	-1.50493161	0.36621094	1.0375977	-0.4272461	1539961200.695
-7.8847409200000005	-3.8628173920000006	-3.4261719240000006	-2.9296875	-0.48828125	-1.2207031	6.337939300000001	-5.48498552	-0.36845702880000003	2.1972656	-1.8310547	-2.6855469	6.920532248	4.579394568	-2.7478759000000004	1.4038086	0.9765625	1.2207031	-10.323974640000001	0.2189208966	-0.4426269568000001	-2.9907227	-0.061035156	0.36621094	3.198876996	8.09169928	0.8876464660000001	0.6713867	1.6479492	0.7324219	0.90678714	9.343017572	-1.5001464660000001	0.18310547	1.4648438	-0.36621094	1539961200.735
-8.466137680000001	-3.8987060700000002	-3.78027356	-2.6855469	-0.30517578	-1.2817383	6.52336412	-5.732617212	-0.33017577880000004	2.1972656	-1.159668	-2.1972656	7.3787110600000005	4.693042032	-2.78496106	1.5869141	0.9765625	0.6713867	-10.33354532	0.6663330072	-0.40793457460000004	-2.9907227	0.24414062	0.4272461	2.239453076	9.24013678	0.75366214	1.0375977	2.380371	0.48828125	0.846972644	9.667211960000001	-1.6712158540000002	0	1.8310547	-0.24414062	1539961200.775
-8.923120108	-4.015942392	-4.02192392	-2.6855469	-0.5493164	-1.0986328	6.8403808900000005	-5.8103759	-0.0478515625	2.380371	-1.159668	-1.6479492	8.05700679	5.2170165740000005	-2.9093750000000003	1.6479492	1.159668	0.5493164	-10.4208741	0.9462646760000001	-0.6017333966	-2.9296875	0.4272461	0.36621094	1.9511474640000002	9.98303264	0.876879892	1.4038086	2.8686523	0.18310547	0.991723642	9.707885880000001	-1.8662109620000003	-0.12207031	1.7700195	-0.12207031	1539961200.815
-8.55585962	-3.7515625000000004	-4.06140126	-2.4414062	-0.30517578	-0.9765625	6.8403808900000005	-5.8103759	-0.0478515625	2.380371	-1.2817383	-1.159668	8.378808606	5.803198380000001	-3.3220947480000005	1.6479492	1.5869141	0.24414062	-10.152904860000001	1.038378894	-0.6759033540000001	-2.8686523	0.4272461	0.24414062	1.9511474640000002	9.98303264	0.876879892	1.7089844	2.9907227	0.12207031	0.8170653959999999	9.759326080000001	-1.81716304	-0.061035156	1.4648438	-0.061035156	1539961200.855
-8.022314300000001	-3.8783691100000004	-3.859228534	-2.1362305	0	-0.9765625	7.225586060000001	-6.0101562500000005	-0.1674804712	2.5024414	-1.2817383	-0.7324219	8.5666259	6.379809800000001	-3.434545926	1.7700195	1.2207031	0	-9.661230432000002	1.144848642	-0.88645018	-3.0517578	0.24414062	0.30517578	1.56953125	10.308423020000001	1.1472412140000001	1.8310547	3.0517578	0	0.8445800720000001	9.63969748	-1.9989990020000004	-0.061035156	1.0375977	-0.12207031	1539961200.895
-8.29506839	-3.6833741	-4.01953125	-2.0751953	0.12207031	-0.79345703	7.1585937500000005	-5.784057608	-1.0491455072	2.6855469	-2.0751953	-0.48828125	8.93388678	6.609497300000001	-3.3759277160000005	2.2583008	1.3427734	-0.061035156	-9.207836960000002	1.4738280760000002	-1.032397464	-3.0517578	0	0.24414062	1.284814496	9.9949955	0.9462646760000001	1.4648438	2.9296875	0.12207031	1.3769287140000002	9.404028060000002	-1.665234424	-0.12207031	0.79345703	-0.061035156	1539961200.935
-8.468530252	-3.3771241	-4.4430175720000005	-2.0141602	-0.91552734	-0.7324219	7.1585937500000005	-5.784057608	-1.0491455072	2.746582	-2.6245117	-0.7324219	9.031982428000001	6.54011232	-3.234765576	2.6855469	1.7700195	-0.061035156	-8.884838760000001	1.859033246	-1.1699707068	-2.8076172	-0.36621094	0.18310547	1.284814496	9.9949955	0.9462646760000001	1.0375977	2.8076172	0.6713867	1.732226538	9.399243210000002	-1.3661621400000001	-0.061035156	0.91552734	-0.061035156	1539961200.975
-8.19577626	-3.5362304320000004	-4.890429712	-2.2583008	-0.6713867	-0.79345703	6.950439300000001	-5.402441394	-1.0515380890000001	2.8686523	-2.5024414	-1.0375977	8.923120108	6.35109874	-3.019433606	2.8076172	1.8920898	-0.12207031	-9.11572284	1.963110324	-1.195092752	-2.6245117	-0.5493164	0	1.4056396760000003	10.064379500000001	0.285913089	0.7324219	2.9907227	1.0986328	1.795629892	9.423168930000001	-1.5145019960000001	0.061035156	1.2207031	0	1539961201.015
-8.182617212	-3.77788089	-5.1177246400000005	-2.5634766	-1.2207031	-0.79345703	6.6669189300000005	-4.978955072	-1.123315396	2.8076172	-1.8310547	-1.0375977	8.80109874	6.197973740000001	-2.9273192900000002	2.6855469	2.0141602	-0.12207031	-9.6217527	1.7752929320000002	-1.05991214	-2.6855469	-0.5493164	-0.18310547	1.503735324	10.387377700000002	0.04306640576	0.7324219	2.9296875	1.159668	1.89013678	9.548779254000001	-1.4774170320000002	-0.061035156	1.6479492	-0.061035156	1539961201.054
-8.028295926	-3.78984375	-5.12490216	-2.746582	-1.4648438	-0.8544922	6.6669189300000005	-4.978955072	-1.123315396	2.6855469	-1.6479492	-0.91552734	8.828613220000001	6.20634784	-2.94526358	2.5024414	2.0141602	-0.18310547	-9.852636780000001	1.6592528960000001	-0.90678714	-3.112793	-0.36621094	-0.36621094	1.503735324	10.387377700000002	0.04306640576	0.7324219	2.8076172	0.9765625	1.680786142	9.6636232	-1.532446286	-0.24414062	2.1362305	0	1539961201.094
-7.730419928000001	-3.8795653960000003	-5.3091308900000005	-3.0517578	-1.6479492	-1.0986328	6.93010234	-5.148827880000001	-1.18671875	2.5634766	-1.8310547	-0.79345703	8.85373552	6.160888580000001	-3.1486327880000005	2.1972656	2.0141602	-0.24414062	-9.80717752	1.7477783540000003	-0.75366214	-3.3569336	-0.30517578	-0.48828125	1.723852536	10.44360324	0.001196289038	0.7324219	2.6245117	0.7324219	1.2895996400000003	9.630126800000001	-1.656860324	-0.36621094	2.1972656	0.061035156	1539961201.135
-7.571313400000001	-3.9046875	-5.183520468	-3.1738281	-1.8920898	-1.159668	7.2231933900000005	-5.324682608000001	-1.175952176	2.4414062	-2.1362305	-0.8544922	8.83100589	5.89650908	-3.33046875	2.1972656	2.0751953	-0.4272461	-9.840673920000002	1.6915527160000003	-0.716577176	-3.6621094	-0.12207031	-0.61035156	2.051635782	9.864599640000002	-0.173461911	0.4272461	2.8076172	0.6713867	1.0742675720000001	9.69233426	-1.6329346040000001	-0.36621094	2.1972656	0.061035156	1539961201.174
-7.412207068000001	-3.81616214	-5.118920926	-3.479004	-2.1972656	-1.3427734	7.5055175720000005	-5.358178420000001	-1.05991214	2.380371	-2.4414062	-1.0986328	8.5498777	5.5723143	-3.361572284	2.319336	2.1362305	-0.5493164	-9.69233426	1.74299321	-0.6208740020000001	-3.90625	0.18310547	-0.6713867	2.051635782	9.864599640000002	-0.173461911	0.18310547	2.9296875	0.6713867	0.9989013580000001	9.62653804	-1.542016574	-0.4272461	2.4414062	0.18310547	1539961201.214
-7.336840560000001	-3.9453614200000002	-5.02441394	-3.4179688	-2.0141602	-1.3427734	7.633520468	-5.304345746000001	-0.8242431610000001	2.380371	-2.380371	-1.3427734	8.24003894	5.36057158	-3.5960449280000004	2.380371	1.953125	-0.7324219	-9.555957068	1.8398925720000001	-0.6220702880000001	-4.0283203	0.30517578	-0.79345703	1.770507788	9.376513580000001	-0.34453125	0.061035156	3.0517578	0.61035156	1.079052716	9.552368210000001	-1.5216797120000003	-0.5493164	3.0517578	0.12207031	1539961201.254
-7.524658246	-4.17265625	-5.14165036	-3.2348633	-1.8920898	-1.3427734	7.5330322480000005	-5.239746106	-0.65676268	2.380371	-2.380371	-1.3427734	8.213720746000002	5.20983876	-3.7300292540000006	2.4414062	1.953125	-0.91552734	-9.54638678	2.0372802520000004	-0.6029296924	-3.9672852	0.30517578	-0.79345703	1.43076178	9.326269568	-0.4605712860000001	0.18310547	3.4179688	0.48828125	1.13647464	9.66242662	-1.4020507200000003	-0.7324219	2.9296875	0.12207031	1539961201.294
-7.8428711060000005	-3.9154540740000003	-5.09858426	-3.112793	-2.6245117	-1.0375977	7.251904254	-5.23735324	-0.7979248200000001	2.5634766	-2.5024414	-1.7089844	8.28071286	5.114135880000001	-3.890332068	2.4414062	1.953125	-0.8544922	-9.56672374	2.191601538	-0.5622558606000001	-3.9672852	0.30517578	-0.7324219	1.43076178	9.326269568	-0.4605712860000001	0.4272461	3.8452148	0.4272461	1.4199951080000002	9.7832518	-1.3649658540000003	-0.7324219	2.9296875	0.12207031	1539961201.334
-8.4135009	-3.3579834260000005	-4.830615216000001	-3.540039	-2.8686523	-1.0986328	7.251904254	-5.23735324	-0.7979248200000001	2.746582	-2.319336	-1.6479492	8.43503444	5.307934800000001	-4.0877197480000005	2.319336	2.0751953	-0.8544922	-9.2808107	2.0659912140000003	-0.454589856	-4.0283203	0.36621094	-0.79345703	1.1986816100000002	9.56672374	-0.40434570680000004	0.7324219	3.90625	0.4272461	1.71667482	9.7318116	-1.225	-1.0986328	2.8686523	0.5493164	1539961201.374
-8.848950180000001	-3.1151367800000003	-4.3162110600000005	-4.4555664	-4.5166016	-0.9765625	8.025903060000001	-4.640405252	-1.459472644	2.9907227	-2.319336	-1.4038086	8.77836911	5.542407248	-4.0326903960000005	2.4414062	2.0751953	-0.7324219	-9.58825679	1.8781738220000002	-0.5670410144	-3.6010742	-0.12207031	-0.8544922	1.6903564300000002	9.72822284	0.10886230040000001	0.9765625	3.7841797	0.24414062	2.359082068	9.535620108000002	-0.75964357	-1.0986328	3.4179688	0.4272461	1539961201.414
-9.38010234	-1.7214599640000001	-4.354492212	-4.9438477	-1.7089844	-0.91552734	8.8728759	-4.577001996	-1.469042932	2.9296875	-2.5024414	-1.2817383	8.95183107	5.683569289999999	-3.5960449280000004	2.380371	2.1972656	-0.5493164	-11.41379442	0.3600830072	-0.1435546875	-2.746582	-0.4272461	-1.0375977	1.6903564300000002	9.72822284	0.10886230040000001	1.159668	4.0283203	0.18310547	2.7478759000000004	9.782055710000002	-0.39836425720000007	-1.0986328	3.6010742	0.5493164	1539961201.454
-10.247412140000002	-1.6161865020000004	-4.40473642	-5.3100586	-3.2348633	-1.2207031	8.8728759	-4.577001996	-1.469042932	3.1738281	-2.319336	-1.6479492	8.97336412	5.884545926	-3.1713623200000005	2.1972656	1.8920898	-0.7324219	-10.995092360000001	-2.2573974640000003	0.8529540740000001	-5.1879883	0.91552734	-1.2207031	3.122314496	10.49265126	0.98334964	2.0751953	4.5166016	-0.48828125	4.9765625	9.922021760000002	0.0346923822	-1.0986328	3.6010742	0.5493164	1539961201.494
-9.712670926000001	-2.751464856	-2.4906739200000003	-6.1035156	-4.1503906	-1.4038086	9.322680710000002	-4.90358876	-2.32319339	3.7231445	-2.8076172	-1.5869141	9.49733876	6.310424820000001	-2.940478534	2.746582	1.8920898	-1.0986328	-10.3359375	-1.874584964	1.020434604	-5.493164	-0.30517578	-0.8544922	4.06379393	9.405224640000002	1.9020996400000003	1.7089844	3.479004	-1.0375977	6.280517572	9.58825679	-0.20576172120000003	-0.61035156	3.7231445	0.79345703	1539961201.534
-10.12180162	-2.7538574280000003	-1.4331542540000002	-5.79834	-1.8920898	-1.8310547	9.37890625	-4.48847644	-3.12351088	3.8452148	-2.380371	-1.5258789	9.80239218	6.12021466	-1.8805663940000001	3.479004	2.1972656	-1.159668	-10.36464856	-1.8255371400000002	0.7668212860000001	-5.6762695	0.30517578	-0.61035156	4.06379393	9.405224640000002	1.9020996400000003	0.5493164	4.4555664	-0.6713867	6.76979982	9.1623777	-1.272851538	0.36621094	6.713867	0.61035156	1539961201.574
-10.90776358	-2.446411142	-1.915258786	-4.1503906	-3.479004	-1.4648438	9.37890625	-4.48847644	-3.12351088	3.9672852	-1.7089844	-1.5869141	9.599023560000001	5.589062500000001	-0.7692138580000001	3.7231445	2.746582	-1.0986328	-10.34311502	-1.061108426	0.8182617212000002	-5.493164	-0.18310547	-0.24414062	3.42497554	8.846557608000001	1.7406005400000002	0.5493164	4.8217773	0.24414062	7.0892092600000005	8.83579074	-3.60202626	1.2817383	7.751465	-0.8544922	1539961201.614
-9.174340560000001	-2.0145507200000004	-1.9355957460000002	-4.8217773	-2.9907227	-0.79345703	8.365649460000002	-3.71088858	-3.54580072	4.272461	-2.0751953	-1.7700195	9.69472644	6.05322284	-0.8362060700000001	3.8452148	2.9907227	-0.9765625	-10.417285340000001	-0.8577392572	0.6723144568000001	-5.004883	0.12207031	-0.36621094	2.4308594240000003	9.933984620000002	1.56953125	0.7324219	5.1879883	0.7324219	8.07495108	7.70051268	-4.088916034	1.2817383	7.751465	-0.8544922	1539961201.654
-8.222094748	-2.35549321	-1.6365234620000002	-5.2490234	-1.8920898	-1.159668	7.524658246	-2.6103027160000005	-4.777978534	4.272461	-2.6245117	-1.6479492	9.578686600000001	6.78774411	-1.3290771760000002	3.6621094	2.9907227	-0.8544922	-9.9016848	-1.58388678	0.5443115216000001	-5.6152344	0.4272461	-0.7324219	2.4308594240000003	9.933984620000002	1.56953125	1.0986328	5.1879883	0.4272461	6.21950679	7.918237320000001	-4.95263678	2.380371	11.962891	-0.4272461	1539961201.694
-8.059399460000002	-2.060009784	-2.140161142	-5.126953	-1.6479492	-1.4038086	7.524658246	-2.6103027160000005	-4.777978534	4.211426	-2.4414062	-1.5258789	8.84296875	6.7422853400000005	-1.191503894	3.479004	3.479004	-0.7324219	-9.021215560000002	-1.37214357	0.416308606	-5.6152344	0.30517578	-0.79345703	2.1437500000000003	9.305932608	1.7346191100000001	0.79345703	5.3100586	0.48828125	2.4165038940000003	8.571411240000002	-5.121313400000001	4.211426	14.343262	1.6479492	1539961201.734
-8.6515625	-2.227490216	-2.5720214660000003	-5.554199	-2.746582	-1.159668	7.012646760000001	-2.6641358800000003	-3.99919429	4.211426	-2.1972656	-1.7089844	8.13356929	6.343920926000001	-0.716577176	3.4179688	3.7231445	-0.5493164	-8.60371106	-1.2154297120000002	0.21533202880000002	-5.3100586	0	-0.6713867	1.332666034	8.36086412	1.679589856	0.4272461	5.126953	0.79345703	-0.6029296924	8.399145468	-3.0804442900000004	5.859375	9.82666	3.0517578	1539961201.776
-7.759130890000001	-2.483496106	-2.2801269960000004	-5.3710938	-2.0141602	-0.9765625	7.012646760000001	-2.6641358800000003	-3.99919429	4.1503906	-2.380371	-1.7700195	7.675390380000001	5.9826415740000005	-0.723754892	3.479004	3.3569336	-0.5493164	-8.878857428000002	-1.343432608	0.42229003600000004	-5.2490234	-0.061035156	-0.61035156	1.332666034	8.36086412	1.679589856	0.36621094	4.760742	1.0375977	-0.1303955072	8.959009080000001	-2.06120607	5.859375	9.82666	3.0517578	1539961201.814
-8.140747300000001	-2.528955072	-2.211938498	-4.5776367	-1.159668	-0.91552734	7.285400360000001	-3.0158447480000006	-3.9728759000000005	4.0283203	-2.6245117	-1.7700195	7.6729982	5.956323380000001	-1.179541034	3.540039	2.9907227	-0.6713867	-9.382495108	-1.1723632788	0.6244628600000001	-5.3100586	-0.061035156	-0.4272461	1.4427246400000002	8.618066394000001	1.5372314300000003	0.5493164	4.3945312	0.9765625	0.63881839	10.74865764	-3.6127929320000005	4.5776367	2.4414062	2.4414062	1539961201.854
-8.48647464	-2.93330072	-3.0002929320000002	-5.004883	-1.5258789	-1.4038086	7.516284440000001	-2.879467752	-3.8987060700000002	4.0283203	-2.2583008	-1.5258789	7.887134080000001	6.215917932000001	-1.7621337860000001	3.6010742	2.8076172	-0.61035156	-9.54997554	-0.869702176	0.7046142572	-5.2490234	0	-0.36621094	1.7023192900000002	8.907568390000002	1.585082968	0.5493164	4.272461	0.6713867	2.899804712	10.86469748	-0.79194339	4.5776367	2.4414062	2.4414062	1539961201.894
-8.839379892	-2.75625	-2.6402099640000003	-5.004883	-1.7089844	-1.2207031	7.973266574	-2.818457068	-3.6642334260000005	4.1503906	-2.319336	-1.3427734	8.00676268	6.415698380000001	-1.8243408540000001	3.6621094	2.9907227	-0.4272461	-9.5451902	-0.34453125	0.6902587860000001	-5.126953	0	-0.24414062	1.650878894	9.051123200000001	1.697534146	0.36621094	4.272461	0.4272461	1.8219482820000001	10.20554164	0.023925780760000005	2.746582	7.080078	0.12207031	1539961201.934
-8.548681610000001	-2.404541034	-2.433251996	-4.5166016	-1.5869141	-0.8544922	7.973266574	-2.818457068	-3.6642334260000005	4.1503906	-2.1362305	-1.159668	8.04504393	6.369042932000001	-1.6664307100000002	3.540039	3.1738281	-0.4272461	-9.41599092	-0.01794433606	0.5586669928	-4.699707	0	-0.18310547	1.3649658540000003	9.11452626	1.6664307100000002	0.48828125	3.90625	0.48828125	-1.415209964	8.834594748	-1.5396240020000003	2.380371	3.2348633	-0.7324219	1539961201.974
-8.08930661	-3.2957762600000002	-2.8328125	-4.5166016	0.4272461	-1.2817383	8.787939300000001	-2.5098144959999997	-3.3866942900000003	3.9672852	-2.0141602	-0.9765625	8.064184800000001	6.2530027	-1.622167932	3.479004	2.8076172	-0.48828125	-9.165966754000001	-0.32060547120000005	0.45578614200000006	-4.4555664	-0.18310547	-0.18310547	1.488183606	8.713769568	1.9128662140000001	0.6713867	3.6621094	0.36621094	0.8218505890000001	8.79990216	-2.081542932	2.380371	3.2348633	-0.7324219	1539961202.014
-8.97336412	-3.773095746	-2.3208007200000003	-2.8076172	-1.4038086	-0.8544922	8.954223740000002	-2.34113768	-3.2838134000000005	3.7841797	-1.7089844	-0.8544922	8.169457968	6.038867212	-1.6903564300000002	3.479004	2.380371	-0.48828125	-9.191088760000001	0.03588867212	0.3911865216	-4.272461	-0.24414062	0.12207031	1.488183606	8.713769568	1.9128662140000001	0.9765625	3.4179688	0.36621094	7.4600586060000005	9.555957068	1.71667482	1.8310547	3.0517578	-0.12207031	1539961202.054
-10.344311600000001	-3.96330571	-2.5397216460000003	-2.746582	-2.0141602	-0.61035156	8.954223740000002	-2.34113768	-3.2838134000000005	3.7231445	-1.5869141	-1.0986328	8.34172374	5.816357428000001	-1.4223876800000002	3.479004	2.2583008	-0.18310547	-9.563134980000001	0.73332518	0.21413574280000003	-3.540039	-0.61035156	0.48828125	1.332666034	8.354882788000001	1.930810504	1.159668	3.2958984	0.4272461	3.887939496	9.335839660000001	-0.593359375	1.8310547	3.0517578	-0.12207031	1539961202.094
-9.922021760000002	-3.8018066100000003	-3.3735351440000003	-3.8452148	0.48828125	-1.4648438	8.606103240000001	-2.288500998	-3.2885987400000003	3.7231445	-1.5869141	-1.0986328	8.712573380000002	5.94436052	-1.207055661	3.1738281	2.1362305	0.12207031	-11.013037140000002	0.6531738220000001	0.2560058606	-2.746582	-0.36621094	0.79345703	1.373339856	8.875268570000001	1.943969748	1.7700195	3.479004	0.48828125	-0.6041259784	9.9016848	-1.7417969240000002	0.12207031	2.380371	-1.4648438	1539961202.134
-11.105151260000001	-6.165673920000001	-2.469140576	0.12207031	-2.5024414	-1.3427734	9.171948380000002	-3.5876709260000004	-3.4297608800000003	3.479004	-1.4038086	-1.0986328	9.19467752	6.67290036	-1.415209964	3.0517578	1.7089844	0.061035156	-12.20334514	0.29667969240000003	-0.1411621106	-3.2348633	0.30517578	0.8544922	1.7286376800000003	10.266552520000001	1.906884784	2.0141602	3.1738281	0.36621094	3.923828076	13.41159694	0.09331054320000001	0.36621094	1.159668	-1.7089844	1539961202.174
-8.62285144	-3.6391114200000003	-1.7130859620000003	-1.7089844	-1.0375977	-0.5493164	9.171948380000002	-3.5876709260000004	-3.4297608800000003	3.4179688	-1.0375977	-0.61035156	9.625341754	7.504321580000001	-2.01096196	3.112793	1.8920898	0	-11.239135880000001	1.02761232	-0.994116214	-3.2348633	0.30517578	0.8544922	1.83151857	11.405420320000001	1.6867675720000002	1.4648438	2.8686523	0.18310547	3.923828076	13.41159694	0.09331054320000001	0.36621094	1.159668	-1.7089844	1539961202.214
-8.72214357	-3.5242675720000003	-3.3101317900000002	-3.3569336	0.61035156	-0.91552734	9.399243210000002	-4.480102536	-3.9298096040000003	3.112793	-1.7089844	-0.24414062	9.734204074	7.762719748	-2.162890576	3.0517578	2.1972656	-0.061035156	-9.676782248	1.3853027160000002	-1.988232428	-2.9296875	0.61035156	0.12207031	0.7393066100000001	11.089599640000001	1.443920926	1.2207031	3.8452148	0.061035156	1.55158696	8.78554712	-1.318310504	-0.8544922	1.159668	-1.7089844	1539961202.254
-8.89680162	-4.08652356	-3.8556396760000005	-1.7700195	-1.4648438	-0.5493164	9.399243210000002	-4.504028354000001	-3.428564496	2.6245117	-1.2207031	-0.48828125	9.341821580000001	7.564135880000001	-2.154516574	2.9296875	2.0751953	-0.12207031	-9.61936052	1.7214599640000001	-1.888940396	-1.953125	-0.36621094	-0.36621094	0.7393066100000001	11.089599640000001	1.443920926	0.8544922	4.333496	0.61035156	2.183227536	9.16716304	-1.899707068	-0.30517578	1.7089844	-2.1362305	1539961202.294
-8.682665740000001	-3.1366699280000003	-3.69892572	-3.3569336	-0.30517578	-0.48828125	8.409912140000001	-4.25520018	-2.277734424	2.4414062	-0.79345703	-1.0986328	9.307128894	7.594042932000001	-2.142553714	2.8686523	2.1362305	-0.061035156	-10.082324280000002	0.663940396	-1.43435054	-2.6245117	-0.48828125	-0.36621094	0.16987304320000002	11.35158696	1.183129892	0.4272461	4.211426	1.3427734	2.136572284	9.760522660000001	-1.7681152160000002	0.30517578	0.6713867	-2.380371	1539961202.334
-8.597729532	-3.3962646760000004	-3.3735351440000003	-2.380371	-0.061035156	-0.4272461	8.409912140000001	-4.25520018	-2.277734424	2.5634766	-1.0375977	-1.3427734	9.45427266	7.71367212	-2.4404297120000003	2.6245117	1.4038086	0	-9.80717752	0.4342529254	-1.0551269568000001	-3.3569336	-0.30517578	-0.4272461	0.1495361322	11.772681200000001	0.9630126800000001	0.8544922	2.6245117	0.8544922	1.915258786	9.681567392	-1.715478534	0.30517578	0.6713867	-2.380371	1539961202.374
-8.18022464	-3.53981929	-3.2299804320000005	-1.953125	-0.12207031	-0.4272461	8.365649460000002	-4.3150146760000005	-2.5397216460000003	2.8076172	-1.4648438	-1.3427734	9.48896466	7.070068390000001	-2.884252896	2.5024414	1.4038086	0	-9.15639676	1.2501221040000001	-0.80390625	-3.479004	-0.61035156	-0.61035156	1.0563232428000002	10.912548920000003	1.0575195288	0.6713867	1.8310547	0.36621094	1.717871106	9.6983152	-1.3805175720000002	-0.18310547	0.4272461	-2.5634766	1539961202.414
-7.944555710000001	-3.4823974640000004	-3.4441162140000006	-2.380371	-0.7324219	-0.36621094	8.21132788	-4.048242212	-2.7813721040000003	2.6855469	-1.5258789	-1.4038086	9.18271466	5.9467527	-2.2035644960000003	2.5024414	1.8310547	0.12207031	-8.79990216	1.8386962860000002	-0.7428955072	-2.8686523	-0.7324219	-0.61035156	1.2716552520000002	9.438720746000001	0.9354980432000001	0.30517578	2.5634766	0.6713867	2.363867212	9.35258786	-1.199877896	0.061035156	1.2207031	-2.5634766	1539961202.454
-7.7459719400000004	-3.338842752	-3.5003417540000004	-1.7700195	-0.9765625	-0.4272461	7.85363768	-3.5422119600000004	-2.183227536	2.5024414	-1.4648438	-1.5869141	8.783154254000001	5.184716754	-1.2154297120000002	2.319336	2.0141602	0.48828125	-8.553466754	1.906884784	-0.46655273560000005	-2.1972656	-0.6713867	-0.5493164	0.784765625	8.55107428	0.678295926	0.18310547	2.8076172	1.2207031	1.5970459260000003	9.09179712	-0.8744873200000001	0.061035156	1.2207031	-2.5634766	1539961202.494
-7.26865216	-3.3244873200000002	-3.3603759000000006	-1.5869141	-1.0986328	-0.36621094	7.469628894	-2.396167032	-1.656860324	2.319336	-1.5869141	-1.6479492	8.5068116	4.870092752000001	-1.068286142	2.319336	1.8310547	0.7324219	-8.571411240000002	1.8566405760000002	-0.14714355040000002	-1.8310547	-0.7324219	-0.5493164	0.5754150360000001	8.374023560000001	0.5646484424	0.18310547	2.380371	1.4038086	0.5610595746000001	8.94465306	-0.88645018	0.61035156	1.2207031	-2.380371	1539961202.534
-7.32368161	-3.301757788	-3.1330810700000002	-0.9765625	-0.18310547	-0.18310547	7.66940944	-1.9798584260000003	-1.66403804	2.1362305	-1.3427734	-1.7089844	8.26875	4.675097644	-1.312329074	2.1972656	2.2583008	0.9765625	-8.55585962	1.623364218	0.1866210962	-1.5869141	-0.48828125	-0.6713867	0.907983426	8.51040036	0.5754150360000001	0.24414062	2.0751953	1.2817383	0.1686767572	8.73291034	-1.343432608	0.7324219	0.91552734	-2.2583008	1539961202.573
-8.43503444	-3.1139403960000003	-3.03020018	-0.48828125	-1.5258789	-0.061035156	8.017529254000001	-1.667626996	-1.5719238220000002	1.953125	-1.5869141	-1.7700195	8.26276857	4.632031250000001	-1.5958496400000002	1.953125	2.319336	0.91552734	-8.430249100000001	1.733422824	0.3672607428	-1.7089844	-0.61035156	-0.61035156	1.6078125	8.77238768	0.8541503600000001	0.36621094	1.8920898	0.9765625	0.1303955072	9.0858152	-1.25729982	0.7324219	0.91552734	-2.2583008	1539961202.613
-9.036767572	-2.40573732	-2.9799560700000005	-0.7324219	-1.5869141	0.12207031	8.357275360000001	-1.256103534	-1.892529254	1.8310547	-1.4648438	-1.8920898	8.564233426000001	4.61169429	-1.7477783540000003	1.7700195	2.4414062	1.0375977	-9.01882338	1.8040038940000003	0.5084228534	-0.61035156	-0.6713867	-0.7324219	1.6078125	8.77238768	0.8541503600000001	0.12207031	1.953125	0.8544922	1.108959964	9.341821580000001	-0.49406739200000005	0.30517578	0.061035156	-2.2583008	1539961202.653
-8.988915740000001	-1.9547363220000002	-2.6844726440000004	0.061035156	-0.7324219	0.48828125	8.357275360000001	-1.256103534	-1.892529254	1.7089844	-1.4038086	-1.8920898	9.094189300000002	4.6990235600000005	-1.670019568	1.4648438	3.112793	1.0375977	-9.816748200000001	1.069482428	0.9020019568000001	-0.30517578	-0.4272461	-1.2207031	1.8530517180000001	9.34541034	0.9953125	0	2.0751953	0.79345703	1.8231445680000002	9.517675720000002	-0.026318359620000002	-0.30517578	0.5493164	-2.0141602	1539961202.693
-9.861010880000002	-2.0468505400000003	-4.00996106	-1.0375977	-0.18310547	0.30517578	8.753247300000002	-0.9378906250000001	-2.0169433900000002	1.4648438	-1.3427734	-1.8310547	9.874170320000001	5.159594748	-1.4331542540000002	0.9765625	2.5634766	0.6713867	-10.869482820000002	0.6986327880000001	1.168774411	-0.18310547	-0.79345703	-1.2817383	2.9847412140000005	11.26784694	1.8386962860000002	-0.12207031	1.4648438	0.48828125	2.6031250000000004	9.35617662	-1.225	-0.30517578	0.5493164	-2.0141602	1539961202.733
-12.04902356	-3.9345947480000003	-4.8150634000000005	-3.0517578	-0.79345703	0.4272461	9.9100589	-0.832617212	-3.1713623200000005	0.91552734	-1.2817383	-1.5869141	10.228271760000002	5.5543701080000005	-0.9043945288	0.24414062	1.6479492	0.24414062	-12.94982878	-0.2189208966	0.26796875000000003	0.24414062	-1.7089844	-1.2207031	2.9847412140000005	11.26784694	1.8386962860000002	-0.48828125	0.5493164	0.12207031	3.1306884000000004	10.90776358	-1.4403320680000002	-2.0141602	1.4648438	-1.159668	1539961202.773
-11.72841754	-4.634423920000001	-3.359179712	-0.061035156	-0.30517578	0.6713867	9.9100589	-0.832617212	-3.1713623200000005	0.36621094	-1.4038086	-1.159668	10.67927266	5.695532248	-0.38640135800000003	-0.061035156	0.8544922	-0.12207031	-14.278905760000002	-2.333959964	0.33615722840000006	0	0.7324219	-1.5869141	3.6714112400000003	11.916235520000003	2.3794189300000004	-0.7324219	0	-0.18310547	4.34611821	12.307422120000002	0.5060302716	-2.8076172	1.5258789	0.8544922	1539961202.813
-8.978149460000001	-5.164379892	-2.098291034	-0.30517578	0.7324219	0.5493164	11.73679164	-3.1474366000000003	-5.46345198	0.30517578	-0.61035156	-0.18310547	11.2798098	6.24103984	0.0418701178	-0.79345703	0.48828125	-0.79345703	-11.34560504	-1.565942392	-0.7823730432	-1.5258789	0.24414062	-1.2207031	1.39606929	9.540405252000001	3.366357428	-0.48828125	-0.12207031	-0.61035156	5.1177246400000005	12.137548920000002	2.158105432	-2.8076172	1.5258789	0.8544922	1539961202.853
-7.835693390000001	-5.096191394000001	-1.081445288	-0.30517578	-1.0375977	0.12207031	11.73679164	-3.1474366000000003	-5.46345198	0.061035156	-0.36621094	0.6713867	11.02021466	6.223095746000001	0.45100097840000003	-1.159668	0.5493164	-0.6713867	-9.656445288	0.056225586060000006	-1.829125998	-0.24414062	0.061035156	-0.18310547	1.39606929	9.540405252000001	3.366357428	-0.48828125	0.36621094	-0.61035156	4.409521466	10.73310504	-0.32658691100000004	-3.9672852	0.36621094	3.6621094	1539961202.893
-8.725732428	-2.7143798920000006	-1.8279297120000002	-1.4648438	0	-0.18310547	10.112231920000001	-3.4417237400000005	-3.505126996	-0.9765625	0.18310547	0.36621094	9.69472644	5.86779802	1.3948730040000001	-1.3427734	-0.061035156	-0.061035156	-8.762817392	-0.5969482428	-2.0157471040000003	0.5493164	-0.30517578	0.4272461	-0.57421875	7.528247300000001	3.5733153960000004	-0.061035156	0.79345703	0.36621094	1.580297824	12.617260880000002	-2.469140576	-1.7700195	2.6245117	4.8217773	1539961202.933
-10.79292032	-2.6641358800000003	-2.798120108	-1.2207031	0.12207031	-0.24414062	8.89321286	-3.1845214660000005	-2.9010009000000005	-0.91552734	1.953125	-0.4272461	8.45896016	5.837890380000001	1.6520751800000002	-1.2817383	-0.30517578	0.79345703	-9.485375900000001	-1.553979532	-1.2285888580000002	0.24414062	-0.79345703	0.7324219	0.7010253600000002	9.45307608	3.4536866	0.79345703	-0.061035156	0.48828125	0.30625	11.605200180000002	-1.990625	-1.7700195	2.6245117	4.8217773	1539961202.973
-9.13725589	-3.1821288940000003	-1.524072284	0	-2.6855469	0.36621094	8.89321286	-3.1845214660000005	-2.9010009000000005	-0.91552734	1.3427734	-0.7324219	8.786743210000001	6.3845947480000005	0.5981445288	-0.79345703	-0.79345703	0.6713867	-9.34780252	-2.031298822	-0.5909667932	-0.36621094	0.061035156	0.30517578	0.7010253600000002	9.45307608	3.4536866	0.8544922	-1.0375977	0.18310547	0.7117919928	11.20922824	-2.85673822	1.159668	1.4038086	5.432129	1539961203.013
-6.71835962	-2.628247104	-1.05991214	-1.4038086	0.36621094	0.12207031	7.78186052	-2.9165527160000004	-3.5481933900000002	-1.2207031	1.3427734	-0.36621094	8.750854532	6.005371106	0.1674804712	-0.61035156	-1.6479492	0	-8.72214357	-1.9212402160000002	-0.2954833966	-0.61035156	-0.18310547	0.061035156	2.122216754	9.60620108	3.14265126	0.24414062	-1.0986328	-0.30517578	0.32658691100000004	9.90647014	-1.733422824	1.4038086	2.6855469	4.5776367	1539961203.053
-8.135961960000001	-2.128198282	-1.27524411	-1.4038086	-0.30517578	-0.30517578	7.1250978400000005	-2.5026367800000004	-2.886645468	-1.0375977	2.0141602	-0.5493164	8.403930710000001	4.894018570000001	0.31223143000000003	0	-1.4038086	-0.18310547	-8.601318390000001	-1.6592528960000001	-0.06459961060000001	-0.91552734	-0.18310547	0.4272461	2.670117212	8.62404802	3.01225589	-0.24414062	-0.8544922	-0.30517578	0.287109375	8.46972644	-1.008471646	1.4038086	2.6855469	4.5776367	1539961203.093
-8.12280252	-1.9427734620000003	-1.8566405760000002	-1.159668	-1.6479492	-0.4272461	7.1250978400000005	-2.5026367800000004	-2.886645468	-0.79345703	1.7089844	-0.61035156	8.28669429	4.1260009	0.47373047120000006	0.24414062	-1.4648438	-0.36621094	-8.50441893	-1.5599609620000003	-0.002392578076	-0.61035156	-0.30517578	0.4272461	2.471533246	7.769897660000001	2.5134033540000003	-0.7324219	-1.0375977	-0.061035156	0.025122070680000004	8.758032248000001	-0.793139676	3.4179688	5.126953	3.7841797	1539961203.133
-6.66213408	-2.0336913940000003	-1.2022705072	-1.5869141	0.79345703	-0.48828125	6.486279254	-1.8602295320000002	-2.4906739200000003	-0.5493164	1.5258789	-0.4272461	8.595336960000001	3.6427001800000003	0.44980469240000004	0.24414062	-1.0986328	-0.30517578	-8.45297824	-1.5491942900000002	0.285913089	-0.6713867	-0.061035156	0.18310547	2.3578857820000003	7.391870108000001	2.1616942900000002	-0.48828125	-0.91552734	-0.18310547	-2.975170926	7.966088760000001	-1.526464856	1.953125	2.380371	1.3427734	1539961203.173
-6.80090306	-2.1030761780000002	-1.240551718	-1.6479492	1.2207031	-0.48828125	6.900195288000001	-1.735815396	-1.975073282	-0.24414062	0.9765625	-0.061035156	8.705395468	3.4297608800000003	0.2452392572	0.12207031	-0.4272461	0	-8.35249002	-1.56953125	0.6208740020000001	-0.8544922	-0.12207031	0.24414062	2.899804712	7.580884080000001	2.109057608	0	-0.79345703	-0.4272461	-2.7909423920000003	7.594042932000001	0.5120117212	1.953125	2.380371	1.3427734	1539961203.213
-8.165869110000001	-1.89611821	-1.830322284	-2.0751953	1.2207031	-0.48828125	6.900195288000001	-1.735815396	-1.975073282	0.18310547	1.0375977	0.061035156	8.94465306	3.4369384000000003	-0.19738769960000002	0.24414062	-0.36621094	0.12207031	-8.17902806	-1.3230957460000001	0.7058105432	-0.91552734	-0.4272461	0.5493164	2.899804712	7.580884080000001	2.109057608	0.061035156	-0.36621094	-0.61035156	-0.7907471040000001	7.9373777	1.038378894	1.953125	-4.638672	-0.12207031	1539961203.253
-9.1791259	-1.579101538	-2.566040036	-0.61035156	2.2583008	0.24414062	7.342822480000001	-1.56953125	-1.8231445680000002	0.4272461	0.24414062	0.36621094	9.10974092	3.2658691100000006	-0.34094239200000004	0.48828125	-0.48828125	0.18310547	-8.74367662	-1.4678466460000001	0.5335449280000001	-0.79345703	-0.12207031	0.79345703	2.9739746400000002	7.510302520000001	2.174853534	0.18310547	-0.24414062	-0.61035156	3.124707068	7.30454074	-2.72395018	1.953125	-4.638672	-0.12207031	1539961203.293
-9.790429712	-0.0861328125	-2.646191394	0.6713867	0.4272461	1.2817383	8.41708966	-1.5587646760000002	-1.4606689300000002	0.7324219	0.061035156	0.48828125	9.338232428000001	3.075659146	-0.3732421924	0.7324219	0.061035156	0.36621094	-8.730517572	-1.2788329680000001	0.6352294928000001	-1.4648438	-0.061035156	1.4648438	2.74428714	7.493554712000001	2.336352536	0.61035156	-0.30517578	-0.5493164	13.926000900000002	8.81665036	-1.6592528960000001	2.0751953	-7.446289	0.7324219	1539961203.333
-10.63740216	-1.9367920320000003	-5.188305710000001	-5.065918	-0.8544922	-1.4648438	9.414794928000001	-1.735815396	-0.9630126800000001	1.159668	0.5493164	0.36621094	9.610986420000001	2.9632079680000003	-0.492871106	1.0986328	-0.12207031	0.48828125	-8.584570288	-0.4091308606000001	0.4354492212	-1.159668	-1.953125	2.5024414	2.74428714	7.493554712000001	2.336352536	1.2817383	-0.36621094	-0.36621094	9.844262680000002	8.169457968	-0.846972644	-0.7324219	3.7841797	-0.91552734	1539961203.373
-15.395044420000001	-8.330957068	-5.50771466	-4.699707	0.6713867	-2.5024414	10.465136780000002	-2.158105432	-0.7967285340000001	1.4038086	1.0986328	0.6713867	10.26296376	3.4321533540000004	-0.79194339	1.3427734	-0.5493164	0.48828125	-12.73330072	-0.0693847644	0.02033691394	0	-2.9907227	2.1972656	2.5540771760000003	8.75922824	1.7441894960000002	1.6479492	-0.061035156	0.36621094	-1.166381839	9.624145468	1.6903564300000002	-0.7324219	3.7841797	-0.91552734	1539961203.413
-9.62893071	-8.519970746	-0.8732910340000001	3.7841797	-5.6762695	0.91552734	11.35876448	-2.8854492800000004	-0.643603534	1.4038086	1.0986328	0.6713867	10.983129500000002	4.386792032000001	-1.3996582460000002	1.4648438	-1.0986328	0.30517578	-14.662914840000003	0.5670410144	0.909179712	-1.3427734	2.5024414	1.0375977	3.07805162	11.09917032	1.079052716	1.4648438	0.24414062	0.12207031	6.931298920000001	15.16535692	0.3158203076	0.7324219	3.4179688	-4.0283203	1539961203.453
-6.31521016	-3.9752685700000003	-0.23566894960000004	-0.91552734	4.1503906	0.18310547	11.35876448	-2.8854492800000004	-0.643603534	0.8544922	1.0375977	0.9765625	12.156689300000002	5.79123552	-2.1664795320000003	1.2817383	-0.24414062	-0.061035156	-11.24152806	2.969189496	-0.965405252	-0.91552734	0.48828125	0.9765625	3.0218260800000003	13.79560504	0.805102536	1.953125	1.8310547	-0.79345703	-4.252807608	7.226782248	0.2189208966	1.0986328	-4.8217773	0.18310547	1539961203.493
-11.830102340000002	-4.124804712	-5.0698732	0.8544922	0.8544922	-0.36621094	11.35876448	-2.8854492800000004	-0.643603534	0.8544922	1.0375977	0.9765625	13.015625000000002	7.230371106000001	-2.830419928	0.9765625	0.24414062	-0.12207031	-11.003466460000002	2.2107422120000004	-1.062304712	0.36621094	0.18310547	0.12207031	1.990625	13.9427491	2.190405252	2.380371	4.5166016	-1.0986328	1.1699707068	10.780957460000002	-3.5781005400000003	-0.6713867	-2.6855469	-1.2817383	1539961203.533
-10.418481920000001	-3.435742212	-4.3054442900000005	-0.12207031	-1.8920898	0.5493164	10.5225589	-3.2634764400000003	-1.670019568	1.2817383	1.0986328	0.7324219	12.534716460000002	7.859619110000001	-1.4427246400000002	0.7324219	0.91552734	0.12207031	-11.19367662	-0.18303222840000002	-0.2823242212	0	0.24414062	-0.9765625	0.0885253894	12.136352340000002	2.233471646	2.0141602	3.8452148	-0.061035156	2.7227538940000002	10.413696580000002	-2.6174804320000002	-0.6713867	-2.6855469	-1.2817383	1539961203.573
-7.261474640000001	-3.7455810700000005	-1.408032248	1.2817383	2.4414062	0.4272461	9.840673920000002	-3.5290527160000003	-0.7213623200000001	1.3427734	-0.12207031	0.24414062	11.78464308	7.5880616000000005	-0.46774902160000004	0.8544922	0.8544922	0.36621094	-9.91484424	0.46535643000000004	-0.24643554320000002	-1.0375977	-0.12207031	-0.18310547	0.0885253894	12.136352340000002	2.233471646	0.91552734	1.6479492	0.48828125	0.9307128600000001	10.49982878	-2.5098144959999997	0	-0.7324219	-2.1972656	1539961203.613
-7.346411240000001	-3.12709964	-2.058813498	1.2817383	0.9765625	0.061035156	8.65036592	-3.4417237400000005	-0.3935791034	1.0375977	0.7324219	-0.12207031	10.5991214	6.4204834260000005	-0.21652832460000004	1.0375977	1.2207031	0.24414062	-9.124096940000001	1.183129892	-0.34094239200000004	-0.36621094	0.12207031	-0.18310547	1.1125488220000002	10.82402356	1.870996106	-0.18310547	0.061035156	0.8544922	1.161596646	9.39086911	-2.422485324	-0.4272461	-2.746582	-2.746582	1539961203.653
-8.048632788	-2.72036142	-3.1354737400000006	1.5258789	0.91552734	0.4272461	8.269946580000001	-2.942871106	-1.923632788	1.6479492	-1.4648438	-0.30517578	9.081030252000001	5.0626952880000005	0.5371337860000001	0.61035156	1.5869141	-0.061035156	-8.488867212	0.9020019568000001	-0.2619873004	0	0.18310547	-0.5493164	1.8506591460000001	9.063086060000002	1.5025390379999999	-0.6713867	1.2817383	0.8544922	3.7324219240000005	9.07504892	-1.6137939300000002	-0.4272461	-2.746582	-2.746582	1539961203.693
-7.939770468000001	-2.2669677520000002	-3.282617212	1.4038086	-0.30517578	0.36621094	8.234057608	-2.35549321	-2.4523925720000004	0.36621094	-0.7324219	-0.24414062	8.109643570000001	4.231274460000001	1.11613768	0.061035156	0.6713867	-0.12207031	-8.073754892	0.784765625	-0.1411621106	0.12207031	0.12207031	-0.24414062	1.000097644	7.7495607	1.2106445288	-0.61035156	1.4648438	0.79345703	3.2503173920000004	8.444604532000001	-1.07785643	-0.6713867	-1.953125	-2.6855469	1539961203.733
-7.4145996400000005	-2.0336913940000003	-2.636621106	1.2817383	0.12207031	0	7.56652806	-0.891235324	-1.459472644	-0.061035156	-0.8544922	-0.48828125	7.84646016	3.923828076	0.3373535144	-0.30517578	0.18310547	0	-8.13356929	0.8960205072	0.031103515380000002	0.18310547	0.061035156	0	0.31103514400000004	7.25429712	0.910375998	-0.48828125	0.8544922	0.8544922	3.1952880400000003	8.545092752	-0.893627896	-0.30517578	-1.2817383	-1.8920898	1539961203.773
-8.33933107	-2.0743652160000003	-2.568432608	1.6479492	0.6713867	-0.061035156	7.56652806	-0.891235324	-1.459472644	-0.30517578	-0.6713867	-0.48828125	7.8847409200000005	3.923828076	-0.5598632788000001	-0.5493164	0.6713867	0.12207031	-8.250805710000002	1.079052716	0.38640135800000003	0.4272461	0.12207031	-0.061035156	1.343432608	8.23166484	0.7991211060000001	-0.6713867	0.6713867	0.91552734	3.2921875000000003	8.52236322	-0.657958966	-0.30517578	-1.2817383	-1.8920898	1539961203.813
-9.30832518	-1.836303714	-2.940478534	0.79345703	-1.6479492	-0.061035156	7.963696580000001	-0.9187500000000001	-1.2106445288	-0.61035156	-0.36621094	-0.36621094	8.092895468	4.075756790000001	-0.48090820680000007	-0.79345703	0.48828125	0	-8.54628894	1.11613768	0.4713378894	0.4272461	0.12207031	-0.061035156	1.343432608	8.23166484	0.7991211060000001	-0.4272461	0.36621094	0.30517578	2.5026367800000004	8.74606929	-0.2225097644	-0.6713867	-1.0986328	-1.2817383	1539961203.853
-9.548779254000001	-1.9942138580000002	-2.368652356	0.36621094	-1.6479492	0.30517578	8.752050720000002	-0.879272464	-0.6926513580000001	-0.7324219	-0.7324219	-0.36621094	8.6515625	4.367651260000001	-0.24404297120000001	-1.0986328	-0.18310547	-0.18310547	-9.0594973	0.8613281250000001	0.5215820288	1.159668	0	-0.8544922	1.588671924	9.029589660000001	0.8134765380000001	-0.36621094	-0.061035156	-0.12207031	1.9726807100000001	8.963793930000001	-0.192602536	-0.7324219	-1.0375977	-1.4038086	1539961203.893
-9.101367212000001	-1.98464357	-1.8733886780000002	0.6713867	-1.0375977	0.6713867	8.752050720000002	-0.879272464	-0.6926513580000001	-1.0375977	-0.61035156	-0.24414062	9.48776857	4.6990235600000005	-0.25959472840000003	-1.4038086	-0.061035156	-0.30517578	-9.413598740000001	0.516796875	0.576611322	1.2817383	-0.4272461	-1.4648438	2.172460962	9.96628444	1.1484375	-0.6713867	-0.4272461	-0.18310547	2.381811502	9.07026358	-0.22131347840000004	-0.7324219	-1.0375977	-1.4038086	1539961203.933
-9.503320288000001	-2.5421141200000004	-2.866308606	-0.36621094	-0.24414062	0.24414062	9.04633786	-0.7428955072	-1.013256839	-1.4038086	-0.36621094	-0.12207031	10.323974640000001	5.055517572	-0.20217285340000002	-1.4038086	0.18310547	-0.6713867	-11.02141124	0.11723633180000001	0.6555663939999999	1.953125	-0.6713867	-1.7089844	2.9644042540000006	10.841967360000002	1.66044928	-0.9765625	-0.5493164	-0.18310547	3.4907714660000004	8.968579074	-0.800317392	-0.61035156	-1.159668	-1.3427734	1539961203.972
-10.90297824	-4.236059604	-3.753955072	0.12207031	-0.18310547	0.36621094	9.15878894	-1.025219748	-1.4199951080000002	-1.6479492	-0.6713867	-0.12207031	11.01901808	5.4359375000000005	0.07058105432	-1.3427734	0	-1.0375977	-13.41279254	-1.79921875	0.594555661	1.5258789	0.36621094	-1.6479492	3.645092752	11.5094973	2.296875	-1.2207031	-0.61035156	-0.30517578	6.02211911	10.529736420000003	0.22490234620000002	-0.36621094	-0.79345703	-0.7324219	1539961204.013
-10.02729532	-4.921533246000001	-2.018139676	2.6245117	0.061035156	0.91552734	9.304736420000001	-1.6544677520000002	-1.975073282	-1.2817383	-0.8544922	0	11.38747554	5.746972840000001	0.3229980432	-1.3427734	0.24414062	-1.3427734	-12.11721196	-2.331567392	-0.31342773560000003	0	1.6479492	-1.7700195	2.6354248200000003	9.8	2.7526612400000006	-1.2207031	-1.0375977	-0.6713867	7.8153564300000005	12.156689300000002	2.9225341460000003	-2.1972656	-0.7324219	0	1539961204.052
-8.609692392	-4.953832968	-1.085034146	1.0986328	-0.18310547	0.7324219	10.039258180000001	-3.0768554320000003	-3.379516574	-0.9765625	-0.7324219	0.7324219	10.87905252	5.470629892	0.60651857	-1.2817383	0.30517578	-1.159668	-10.16845746	-0.6459961060000001	-1.5085204680000002	0.30517578	0.61035156	-0.79345703	2.6354248200000003	9.8	2.7526612400000006	-0.91552734	-1.0375977	-1.0986328	4.749267572000001	12.539501800000002	2.05522464	-3.4179688	-0.061035156	2.9296875	1539961204.092
-9.669604532000001	-2.7502685700000002	-1.3470214660000002	0.12207031	-0.18310547	-0.24414062	10.02011682	-4.145141574	-3.8209472840000003	-0.8544922	0.12207031	1.159668	9.548779254000001	4.9167482	0.9677978240000001	-1.3427734	0.4272461	-0.6713867	-9.36455072	-1.00129393	-2.277734424	1.5869141	0.61035156	0.12207031	1.1508300720000002	7.68735324	3.063696286	-0.5493164	0.30517578	-0.48828125	0.8015136780000001	12.672289840000001	-1.5156982820000002	-0.5493164	1.2207031	4.8217773	1539961204.132
-11.142236420000001	-3.2144287140000003	-2.0301025360000002	0	1.2207031	-0.4272461	9.508105432	-4.143945288	-2.4930663940000004	-0.79345703	0.5493164	0.8544922	8.50441893	5.1045652	0.7692138580000001	-1.3427734	-0.12207031	-0.48828125	-10.36704074	-2.318408246	-1.46665036	0.91552734	0.12207031	0.30517578	1.252514676	9.734204074	3.293383786	0.061035156	1.4038086	0.36621094	-0.1124511682	12.1148188	-2.251416034	-0.5493164	1.2207031	4.8217773	1539961204.172
-9.673193390000002	-3.9118652160000003	-1.3996582460000002	1.5258789	-0.8544922	-0.24414062	9.508105432	-4.143945288	-2.4930663940000004	-0.6713867	1.0986328	0.7324219	8.44938948	5.96589357	0.0897216754	-1.0375977	-0.30517578	-0.79345703	-10.18161592	-2.369848642	-1.08383786	-0.24414062	1.0375977	0.12207031	1.252514676	9.734204074	3.293383786	0.91552734	1.2207031	0.061035156	-0.3971679712	11.1864991	-1.8267334260000003	-0.30517578	-0.5493164	4.3945312	1539961204.212
-7.412207068000001	-3.2144287140000003	-0.9283202880000001	0.24414062	-0.36621094	-0.6713867	9.23774411	-4.11044928	-2.360278354	-0.5493164	1.2817383	1.2207031	8.7030027	6.34990216	-0.34453125	-0.61035156	-0.24414062	-1.0986328	-9.42077626	-2.1844238220000003	-1.1101562500000002	-0.24414062	0.7324219	0.061035156	2.313623004	10.21152356	3.081640576	0.79345703	0.36621094	-0.79345703	-0.80988768	10.06557608	-0.46535643000000004	-0.30517578	-0.5493164	4.3945312	1539961204.252
-7.7878417540000004	-2.578002896	-0.9462646760000001	-0.48828125	1.3427734	-0.91552734	8.883642572	-3.8831542540000004	-2.12341304	-0.12207031	1.6479492	1.159668	8.668310700000001	5.732617212	-0.1303955072	-0.24414062	-0.30517578	-1.2207031	-9.0092527	-1.9367920320000003	-1.1627929712000002	-0.48828125	0.79345703	0.12207031	1.7130859620000003	8.01872554	2.7586425720000003	0.48828125	1.3427734	-0.9765625	-0.516796875	7.391870108000001	0.38879393000000007	-0.18310547	-1.2207031	2.6855469	1539961204.292
-8.577392572	-2.828027356	-0.970190396	0.48828125	-1.0375977	-0.79345703	8.375219748000001	-3.523071286	-1.6090087860000002	0.18310547	1.7700195	0.91552734	8.534326080000001	4.896411240000001	0.48569336060000007	0	-0.30517578	-1.159668	-8.618066394000001	-1.58747554	-1.2333740020000001	-0.18310547	0.61035156	0.24414062	1.7130859620000003	8.01872554	2.7586425720000003	0.48828125	1.6479492	-0.5493164	-0.885253894	7.537817392	-0.34572753600000006	1.8920898	0.4272461	1.5869141	1539961204.332
-7.340429712000001	-2.605517572	-0.4605712860000001	0.24414062	1.0375977	-0.30517578	7.757934800000001	-3.160595746	-1.2010742212	0.24414062	1.159668	1.0375977	8.50561502	4.663134784	0.9331054712000001	0.12207031	-0.30517578	-0.9765625	-8.56303714	-1.9894287140000002	-1.349414038	-0.061035156	0.7324219	0.24414062	1.3458251800000003	7.517480432000001	2.43205571	0.61035156	1.5869141	-0.24414062	-2.3255859620000003	7.529443390000001	-1.312329074	3.4179688	2.2583008	0.48828125	1539961204.372
-7.852441394	-2.406933606	-1.2058593750000002	-0.5493164	2.0751953	-0.5493164	7.236352340000001	-3.0134521760000004	-1.246533246	0.30517578	0.36621094	1.3427734	8.27353534	4.6978271760000005	0.9271240020000001	0.061035156	-0.24414062	-0.79345703	-8.57380342	-2.5409179320000006	-1.314721646	-0.6713867	0.6713867	0.30517578	1.5982422120000002	7.81655252	2.66772464	1.0986328	1.8310547	-0.24414062	0.6053222644	8.601318390000001	1.2285888580000002	1.4038086	-1.0986328	-1.2817383	1539961204.412
-8.3620607	-2.4846923920000004	-1.4463134979999999	0.24414062	2.0141602	-0.18310547	7.760326980000001	-3.2527099640000006	-1.31352536	0.48828125	0.7324219	1.159668	8.388378894	5.0016848000000005	0.7668212860000001	0.30517578	-0.061035156	-0.7324219	-8.661132788000002	-2.451196286	-1.5121094240000001	-0.6713867	0.6713867	0.30517578	1.9607177520000003	8.137158246	2.8902344240000004	1.3427734	2.1972656	-0.24414062	3.7695067900000003	9.34421376	0.2763427716	2.5024414	-2.9296875	-0.36621094	1539961204.452
-8.923120108	-2.021728534	-2.45358876	-1.0986328	2.0141602	-0.18310547	8.09648462	-3.5541748200000005	-1.50493161	0.7324219	1.2207031	1.2817383	8.698217752000001	5.4431150200000005	0.9127685700000001	0.48828125	0.30517578	-0.5493164	-8.710180710000001	-2.0301025360000002	-1.641308606	-1.3427734	0.18310547	0.9765625	1.544409146	8.297461060000002	2.7885498200000005	1.4648438	2.319336	-0.24414062	8.652759080000001	9.326269568	-0.5837890576	2.5024414	-2.9296875	-0.36621094	1539961204.492
-10.96398912	-4.00158696	-3.7049072480000005	-0.79345703	0.36621094	-1.6479492	8.06657698	-4.072167932	-1.4367432100000002	1.0375977	0.4272461	1.4648438	8.641992212	5.653662140000001	0.6292480432	0.48828125	0.18310547	-0.4272461	-9.331054712	-0.9785644568000001	-1.4199951080000002	-1.8920898	0.30517578	1.4648438	0.9211425720000002	8.643188400000001	2.39138179	1.4648438	2.1972656	0.18310547	5.48857428	10.57519568	-0.40793457460000004	0.4272461	-2.319336	0.4272461	1539961204.532
-9.837085159999999	-5.7649170320000005	-2.469140576	0	-1.6479492	-1.159668	8.24482428	-4.70859375	-1.5121094240000001	1.2817383	-0.24414062	1.6479492	8.895605432000002	6.078344748	0.3158203076	0.6713867	0.36621094	-0.24414062	-10.536913940000002	0.7560547120000001	-1.98464357	-1.0375977	0.4272461	1.4038086	0.69504393	8.93029802	1.7406005400000002	1.5869141	1.953125	0.48828125	8.607299820000001	8.918335160000002	2.739501996	-0.91552734	1.8920898	-2.6245117	1539961204.572
-8.1754393	-4.901196580000001	-2.6198730040000004	-0.8544922	0.5493164	-0.8544922	8.3967527	-4.841381790000001	-1.320703076	1.2207031	0.4272461	1.5869141	8.719750900000001	6.66213408	0.1878173822	0.6713867	0.30517578	-0.18310547	-11.255884080000001	0.617285144	-2.0145507200000004	-0.5493164	1.3427734	0.4272461	0.955834964	9.782055710000002	0.6077148560000001	0.79345703	1.7700195	0.48828125	0.8457763580000002	9.3489991	-1.2632812500000001	1.7089844	3.7841797	0	1539961204.612
-8.978149460000001	-5.450292932000001	-4.39038089	0.18310547	0.061035156	-1.6479492	7.63710962	-4.736108426	-0.80988768	1.159668	-0.61035156	1.2817383	8.441015380000001	7.2961670320000005	0.02990722644	0.24414062	0.48828125	-0.4272461	-11.20205072	1.062304712	-1.949951178	-0.5493164	1.3427734	0.4272461	1.43076178	11.254687500000001	0.07416992212000001	0.79345703	2.5634766	-0.061035156	0.11843261780000001	11.013037140000002	-0.7680175720000001	-0.5493164	3.0517578	-0.7324219	1539961204.652
-7.8608152	-5.157201980000001	-3.7814697480000006	-0.36621094	-1.5869141	-1.3427734	7.33085962	-4.934692392	-0.2428466754	0.91552734	-1.7700195	1.5869141	8.63959964	8.072558606000001	-0.26318359620000004	0.061035156	0.24414062	-1.159668	-10.87905252	1.58149411	-2.1341797120000003	-0.6713867	1.7089844	0.18310547	1.8219482820000001	12.20573732	0.09211425720000001	1.159668	2.6855469	-0.6713867	2.3172119600000003	10.2163089	-0.90678714	0.8544922	0.48828125	-0.6713867	1539961204.692
-7.809375	-4.274340854	-3.387890576	-0.5493164	2.1972656	-1.3427734	7.536621106	-5.769701980000001	-0.1806396466	0.6713867	-0.48828125	1.8310547	8.7448732	8.250805710000002	-0.14833984620000001	0.18310547	0.12207031	-1.4038086	-10.01174272	0.9187500000000001	-2.4153076080000004	-1.0986328	2.0141602	-0.061035156	1.2895996400000003	11.613574280000002	0.30505371400000003	0.91552734	2.5024414	-1.0986328	1.8422851440000003	9.395654254	-2.5229737400000003	0.6713867	0.4272461	-1.0986328	1539961204.741
-8.1072509	-4.454980432	-3.794628894	0.7324219	-0.61035156	-1.6479492	7.536621106	-5.769701980000001	-0.1806396466	0.5493164	-0.48828125	1.8310547	8.421875	7.698120108000001	-0.014355469240000002	0.12207031	0.5493164	-1.3427734	-8.988915740000001	1.287207068	-2.65576178	-1.0986328	1.7700195	0.061035156	0.2428466754	10.179223740000001	0.42229003600000004	0.79345703	2.1972656	-1.3427734	1.9978027160000003	9.637304712	-1.532446286	0.6713867	0.4272461	-1.0986328	1539961204.774
-6.884643570000001	-4.9957028800000005	-3.5541748200000005	0.24414062	0.24414062	-1.5869141	7.068872300000001	-5.6919433900000005	-0.2512207068	0.6713867	-0.9765625	1.6479492	8.14792482	7.237548920000001	-0.05981445288	0.12207031	0.36621094	-1.3427734	-8.445800720000001	1.7752929320000002	-3.0313964660000003	-0.7324219	1.7700195	0.18310547	-0.15073241820000002	9.265259080000002	0.287109375	0.6713867	1.4038086	-1.0375977	2.6725097840000003	9.43273912	-0.9414794928000001	0.61035156	0.18310547	-1.3427734	1539961204.812
-7.767504892	-6.212329074	-3.5673339660000005	0	-0.18310547	-1.2207031	6.333154254	-5.51130342	-0.477319339	0.4272461	-0.7324219	1.5258789	7.683764480000001	6.9420652	0.287109375	0	0.61035156	-1.2207031	-8.271142572	2.241845746	-3.6283447480000004	-0.6713867	1.8920898	0.24414062	-0.41511232	8.807080072	-0.1626953076	0.48828125	0.9765625	-0.8544922	2.6019287140000005	9.171948380000002	-0.8194580072000001	0.18310547	-0.12207031	-0.6713867	1539961204.852
-8.67788089	-6.82124002	-3.249121106	0.8544922	-3.6010742	-0.61035156	5.95273462	-5.573510880000001	-0.424682608	0.18310547	-0.36621094	1.4038086	7.2339601600000005	7.034179712	0.5861816394	-0.4272461	0.4272461	-1.2207031	-8.595336960000001	2.75983876	-3.85683606	0.7324219	1.4648438	0.12207031	-0.4761230432	8.92670926	-0.5562744110000001	0.36621094	0.91552734	-0.6713867	2.8806639400000003	9.481787140000002	-0.500048822	0.18310547	-0.12207031	-0.6713867	1539961204.892
-7.757934800000001	-4.45617662	-2.3052490020000005	0.8544922	-1.4038086	-0.5493164	5.95273462	-5.573510880000001	-0.424682608	-0.12207031	-0.6713867	1.159668	7.384692392	7.9158447480000005	0.46535643000000004	-0.6713867	0.18310547	-1.3427734	-9.522461060000001	0.961816394	-4.011157248000001	0.9765625	1.8310547	-0.12207031	-0.643603534	9.852636780000001	-0.6029296924	-0.061035156	0.7324219	-0.6713867	3.24433606	9.578686600000001	-0.7775878600000001	-0.12207031	-0.5493164	-0.18310547	1539961204.932
-7.394262680000001	-4.410717752	-2.55048822	0.4272461	0.6713867	-1.2817383	6.522167932	-7.145434800000001	-0.8134765380000001	-0.4272461	-0.9765625	1.2207031	7.5198732	8.59294429	0.41870117800000006	-0.7324219	0.36621094	-1.2817383	-9.213818390000002	-0.023925780760000005	-4.3425292540000004	0	2.1362305	-0.24414062	-0.811083966	10.4543705	0.173461911	0.18310547	0.5493164	-0.9765625	1.975073282	9.707885880000001	-1.022827176	-0.36621094	0	-0.30517578	1539961204.972
-7.48398462	-5.9886232	-2.446411142	0.4272461	-0.4272461	-1.159668	6.522167932	-7.145434800000001	-0.8134765380000001	-0.30517578	-0.12207031	1.2207031	7.265063400000001	8.845361420000001	0.32180175720000004	-0.48828125	0	-1.5869141	-8.608496106	0.0729736322	-4.689453076	-0.24414062	1.7700195	-0.12207031	-0.2344726538	10.727124100000001	1.1675781250000001	0.5493164	0.8544922	-1.3427734	1.4211913940000003	9.481787140000002	-1.695141574	-0.36621094	0	-0.30517578	1539961205.012
-8.05222194	-6.122607428000001	-1.975073282	0.4272461	-1.5258789	-0.61035156	6.6011232	-7.68854982	-0.8158691100000001	-0.12207031	-0.061035156	1.2207031	7.621557608000001	8.565429712	0.6041259784	0	-0.36621094	-1.4648438	-8.2520018	0.34931639400000003	-5.0531250000000005	-0.061035156	1.4648438	0.12207031	-0.45339357	10.20434604	1.3446288940000002	0.18310547	0.91552734	-1.5258789	2.144946286	9.482983426	-1.168774411	0.061035156	-0.48828125	-0.30517578	1539961205.052
-7.74836412	-5.159594748	-1.715478534	0.30517578	0.18310547	-0.79345703	6.352294928000001	-7.814160340000001	-1.2297851440000003	-0.12207031	-0.36621094	1.0375977	7.850048920000001	8.31301268	0.8756836060000002	0.12207031	-0.30517578	-1.0375977	-8.162280252	0.46535643000000004	-5.2110353400000005	0.24414062	1.159668	0.18310547	-1.4953613220000002	9.6217527	0.6352294928000001	0.24414062	0.30517578	-1.2817383	2.56484375	9.6385009	-0.86850589	0.061035156	-0.48828125	-0.30517578	1539961205.092
-7.73640126	-5.44790036	-1.9403808900000001	-0.061035156	-0.4272461	-0.9765625	6.159692392	-7.7148682100000014	-1.1747558900000001	-0.12207031	-0.24414062	0.79345703	7.455273560000001	8.52595198	1.1735596040000003	0	-0.18310547	-0.61035156	-8.053417932	0.324194339	-5.3091308900000005	0.24414062	1.0375977	0.12207031	-1.8757812500000002	9.7748777	0.419897464	0.12207031	-0.5493164	-0.9765625	1.9786621400000002	9.261669928000002	-0.778784146	0	-0.12207031	-0.36621094	1539961205.132
-7.681372300000001	-6.03527806	-1.4977538940000001	0	-0.5493164	-0.6713867	5.819946580000001	-7.70051268	-1.020434604	-0.18310547	-0.36621094	0.7324219	7.300951980000001	8.72692842	1.3446288940000002	-0.30517578	-0.061035156	0.061035156	-8.09768071	0.24643554320000002	-5.5543701080000005	0.24414062	1.0375977	0.12207031	-1.715478534	10.06796924	0.7213623200000001	0.24414062	-0.7324219	-1.0375977	2.48828125	9.43752446	-0.764428714	0	-0.7324219	-0.48828125	1539961205.172
-7.658642572	-5.9886232	-1.3661621400000001	0.36621094	-0.12207031	-0.48828125	6.843969748	-7.710082968000001	-1.1962890380000002	-0.24414062	0	0.12207031	7.0581054320000005	8.23166484	1.113745108	-0.061035156	-0.24414062	-0.30517578	-7.9780516200000005	0.32778320680000006	-5.770898560000001	0.12207031	0.79345703	0.061035156	-1.21901857	10.04045378	0.75366214	0.12207031	-0.7324219	-1.0375977	2.6725097840000003	9.408813400000001	-0.732128894	0	-0.5493164	-0.4272461	1539961205.212
-7.653857428000001	-5.87138678	-1.6748047120000003	0.061035156	-0.36621094	-0.48828125	6.54728984	-7.072461060000001	-1.222607428	-0.4272461	0.24414062	0.061035156	7.7244384	8.260375900000001	1.2608886780000002	-0.24414062	0.48828125	-0.12207031	-7.88952626	0.364868161	-5.921630890000001	0.12207031	0.5493164	0	-0.86850589	10.11582068	0.617285144	-0.061035156	-0.30517578	-0.91552734	2.2801269960000004	9.377710160000001	-0.7261474640000001	-0.12207031	-0.061035156	-0.36621094	1539961205.252
-7.7423827880000005	-6.17524411	-1.5432128600000001	0	-0.4272461	-0.36621094	7.107153060000001	-7.20883786	-1.58747554	-0.5493164	-0.061035156	-0.36621094	7.66342752	8.35249002	1.4810058900000003	-0.36621094	0.12207031	-0.12207031	-7.9134519800000005	0.41271972840000004	-6.0233152	0.061035156	0.36621094	0	-1.5743163940000002	10.291674819999999	0.576611322	-0.12207031	-0.4272461	-0.8544922	2.3925780760000004	9.39685054	-0.7369140380000001	-0.12207031	-0.18310547	-0.36621094	1539961205.292
-7.7076902	-6.116625900000001	-1.3984619600000001	0.061035156	-0.24414062	-0.12207031	6.373827880000001	-6.760229532	-1.5970459260000003	-0.48828125	0.61035156	-0.18310547	7.2052491000000005	8.20773912	1.4558837860000002	-0.5493164	0.12207031	-0.12207031	-7.923022660000001	0.3732421924	-6.08432608	0	0.18310547	0	-1.5300537140000001	10.10864218	0.500048822	-0.24414062	-0.6713867	-0.48828125	2.3758300720000003	9.532031250000001	-0.7775878600000001	-0.18310547	-0.18310547	-0.18310547	1539961205.332
-7.6239501800000005	-6.058007788	-1.4391357820000001	0	0	0	6.373827880000001	-6.760229532	-1.5970459260000003	-0.48828125	0.5493164	0	7.226782248	8.109643570000001	1.393676718	-0.79345703	0.8544922	-0.24414062	-7.930200180000001	0.36606445680000005	-6.159692392	0	0	0	-1.0969971040000002	10.146923920000003	0.5335449280000001	-0.18310547	-0.4272461	-0.30517578	2.2573974640000003	9.49016124	-0.775195288	-0.18310547	-0.18310547	-0.18310547	1539961205.372
-7.608398560000001	-6.075951980000001	-1.449902356	0	-0.12207031	0.12207031	6.498242212	-6.7482665740000005	-1.546801718	-0.48828125	0.6713867	0.30517578	7.306933606	8.016332968	1.2907959260000001	-1.0375977	1.0986328	-0.36621094	-7.88952626	0.2895019568	-6.1417482	-0.061035156	-0.18310547	-0.061035156	-0.8433837860000001	10.155298020000002	0.6328369110000001	-0.18310547	0.30517578	-0.12207031	2.142553714	9.53083516	-0.7261474640000001	-0.12207031	-0.061035156	-0.24414062	1539961205.412
-7.698120108000001	-6.06040036	-1.5743163940000002	-0.12207031	0.12207031	0.30517578	6.811669928000001	-7.23276358	-0.7010253600000002	-0.36621094	0.5493164	0.30517578	7.878759980000001	8.0139402	1.6472900360000002	-0.79345703	0.6713867	-0.36621094	-7.908667032	0.3732421924	-6.194384980000001	-0.12207031	-0.36621094	-0.061035156	-1.2668701080000002	10.26894568	0.6675292932	-0.18310547	0.5493164	0.12207031	2.2239013580000004	9.581079074	-0.745288089	-0.30517578	-0.24414062	-0.12207031	1539961205.451
-7.864404254	-6.16447734	-1.64011232	-0.061035156	0	0.61035156	6.811669928000001	-7.23276358	-0.7010253600000002	-0.24414062	0.4272461	0.30517578	8.31779802	8.19816893	1.9798584260000003	-0.48828125	0.61035156	-0.18310547	-7.806982428000001	0.6268554712000001	-6.163281250000001	-0.061035156	-0.7324219	-0.061035156	-1.7812744600000001	10.388574280000002	0.573022464	-0.24414062	0.061035156	0.4272461	2.3387451080000004	9.48896466	-0.899609375	-0.30517578	-0.24414062	-0.12207031	1539961205.491
-7.8775634000000005	-6.16447734	-1.74299321	-0.12207031	0.061035156	0.8544922	6.997094748	-7.320092752000001	-0.265576178	0	-0.24414062	0.18310547	8.1838134	8.5151857	2.19399411	-0.30517578	0.8544922	0	-7.8153564300000005	0.84816893	-6.158496106	0.061035156	-1.0986328	-0.061035156	-1.930810504	10.54409146	0.569433606	-0.24414062	-0.24414062	0.7324219	2.48229982	9.503320288000001	-0.9031982428000002	-0.36621094	-0.30517578	-0.12207031	1539961205.531
-7.911059800000001	-6.20036592	-1.7812744600000001	-0.061035156	0.18310547	1.0986328	7.371533246000001	-7.3500000000000005	-0.49645996400000003	0.061035156	0	0.30517578	7.74836412	8.735302520000001	2.183227536	-0.061035156	0.48828125	-0.061035156	-7.948144568	1.0096679712	-5.953930710000001	0.4272461	-1.4648438	-0.12207031	-1.89013678	10.66970198	0.57421875	-0.36621094	-0.30517578	0.8544922	2.3949707460000003	9.52963858	-0.8146728240000001	-0.36621094	-0.18310547	-0.061035156	1539961205.571
-8.059399460000002	-6.06398912	-1.851855432	0.061035156	-0.12207031	1.2817383	7.419384980000001	-7.4074221200000006	-0.647192392	0.12207031	1.2817383	0.48828125	7.3500000000000005	9.00566394	2.3303711060000003	-0.061035156	-0.12207031	-0.30517578	-8.155102340000001	1.118530252	-5.642895468000001	0.7324219	-1.7700195	-0.061035156	-1.98464357	10.59792482	0.43186035340000006	-0.48828125	-0.36621094	1.0375977	2.39138179	9.613378894	-0.7859619110000001	-0.4272461	-0.24414062	0	1539961205.611
-8.01513678	-6.0795407400000006	-1.7406005400000002	0.36621094	0.061035156	1.5258789	6.727929712	-7.346411240000001	-0.6101074280000001	0.12207031	1.5869141	0.5493164	6.90617662	9.12888179	2.53254393	-0.30517578	-0.48828125	-0.24414062	-8.285498200000001	1.2309814300000002	-5.28999002	1.0986328	-2.0141602	-0.12207031	-2.162890576	10.480688400000002	0.4450195288	-0.4272461	-1.0375977	1.0375977	2.2837158540000004	9.705493210000002	-0.7381103240000001	-0.4272461	-0.18310547	0.061035156	1539961205.651
-7.954125900000001	-5.9551268	-1.7477783540000003	0.5493164	-0.061035156	1.6479492	6.51140126	-7.35478534	-1.144848642	0.12207031	2.6855469	0.48828125	6.432446580000001	8.999682608	2.830419928	0.24414062	0.5493164	-0.48828125	-8.431445288	1.24294429	-4.821044928	1.5869141	-2.1972656	-0.12207031	-2.1700683900000004	10.5225589	0.5263671924000001	-0.48828125	-1.7700195	1.159668	2.01096196	9.631323380000001	-0.833813498	-0.5493164	-0.12207031	0.12207031	1539961205.691
-7.8703858800000015	-5.86420926	-1.60183107	0.9765625	0.36621094	1.6479492	6.331957968	-7.2925778800000005	-0.991723642	0.24414062	3.2958984	0.18310547	6.001782248	9.46264676	2.173657248	0.18310547	-0.24414062	-0.9765625	-8.630029254	1.013256839	-4.320996106	2.0141602	-2.319336	-0.061035156	-1.847070288	10.325171220000001	0.6854736419999999	-0.7324219	-2.2583008	1.2817383	1.644897464	9.650463760000001	-0.775195288	-0.5493164	-0.061035156	0.12207031	1539961205.731
-7.9158447480000005	-5.8103759	-1.4618652160000003	1.3427734	0.36621094	1.5869141	5.941967752000001	-7.1717527	-0.734521466	0	2.746582	-0.36621094	5.79960962	9.609789840000001	2.000195288	-0.91552734	1.0375977	-0.79345703	-8.98173822	0.954638678	-3.7479737400000004	2.4414062	-2.319336	0	-1.620971646	10.2079348	0.9570312500000001	-0.9765625	-2.5634766	1.2207031	1.3230957460000001	9.75214856	-0.5909667932	-0.4272461	-0.12207031	0.12207031	1539961205.771
-8.058202880000001	-5.73740216	-1.282421924	1.7700195	0.48828125	1.4648438	6.369042932000001	-6.695629892	-0.660351538	0.4272461	3.2348633	-0.91552734	5.036376800000001	9.30234375	2.25859375	-0.9765625	1.4038086	-0.36621094	-9.248510880000001	0.7524658540000001	-3.2634764400000003	2.8686523	-2.1362305	0.061035156	-1.443920926	9.9710688	1.0491455072	-1.0375977	-2.8686523	0.91552734	1.272851538	9.790429712	-0.42827148560000006	-0.30517578	-0.61035156	0.061035156	1539961205.812
-8.05222194	-5.44191893	-1.022827176	2.2583008	0.48828125	1.4648438	6.369042932000001	-6.695629892	-0.660351538	0.24414062	2.8686523	-1.5258789	4.746875	9.023608426000001	2.063598642	-0.61035156	2.0751953	-0.24414062	-9.29516574	0.49885253600000007	-2.8124755400000003	3.2958984	-1.8920898	0	-1.225	9.785644568	1.214233426	-1.4648438	-3.6010742	0.79345703	1.35180661	9.90647014	-0.248828125	-0.30517578	-0.61035156	0.061035156	1539961205.851
-8.229272660000001	-5.1811277	-0.9187500000000001	2.4414062	0.36621094	1.2207031	6.43603534	-6.20515126	-0.2033691394	-0.6713867	3.0517578	-2.1362305	4.480102536	8.886035340000001	2.0145507200000004	-0.30517578	2.1972656	-0.30517578	-9.395654254	0.2428466754	-2.3626709260000003	3.2958984	-1.8920898	0	-0.855346646	9.681567392	1.3972655760000001	-1.8920898	-3.9672852	0.7324219	1.314721646	9.759326080000001	0.0346923822	-0.18310547	-0.6713867	0.12207031	1539961205.891
-8.26755342	-4.933496106000001	-0.540722644	3.112793	0.4272461	1.0986328	6.9073732	-5.953930710000001	-0.16628417539999998	-0.6713867	3.0517578	-2.1362305	4.208544928	8.81186502	1.7597412140000002	0	1.4648438	-0.5493164	-9.686352340000001	-0.32778320680000006	-2.03488768	3.7841797	-1.7089844	0	-0.569433606	9.516479532	1.451098642	-2.1362305	-4.0283203	0.36621094	1.469042932	9.88732878	0.31103514400000004	-0.12207031	-1.0986328	0.36621094	1539961205.931
-8.028295926	-4.3162110600000005	-0.57421875	3.1738281	1.3427734	0.8544922	7.256689300000001	-5.5639402	-0.20935058900000003	-1.2207031	3.90625	-2.6855469	4.274340854	8.81186502	1.7094971040000002	-0.48828125	0.36621094	-0.48828125	-9.85502896	-1.1053711060000002	-1.8063964660000003	4.1503906	-1.4038086	-0.061035156	-0.643603534	9.261669928000002	1.553979532	-1.953125	-4.3945312	-0.18310547	1.469042932	9.88732878	0.31103514400000004	-0.24414062	-1.8310547	0.79345703	1539961205.971
-8.54270018	-4.044653354	-0.8661132788	3.112793	1.8920898	0.7324219	7.4947509000000005	-5.203857428000001	0.052636719240000004	-2.8686523	3.4179688	-3.1738281	4.276733426000001	8.60251448	2.0564209260000004	-0.7324219	-0.061035156	-0.7324219	-9.868188400000001	-1.4965576080000003	-1.604223642	4.0893555	-0.8544922	-0.18310547	-0.6890625	9.118115020000001	1.540820288	-1.2817383	-5.004883	-0.8544922	0.773999002	9.911254500000002	-0.27873535340000005	-0.61035156	-2.8076172	1.159668	1539961206.011
-8.8561277	-4.097290036	-1.2668701080000002	2.9907227	1.159668	0.6713867	7.8512451080000005	-4.763623004	0.20217285340000002	-3.3569336	3.8452148	-2.8686523	4.0661866	8.484082068000001	2.0528320680000003	-0.6713867	-1.0375977	-1.159668	-9.669604532000001	-1.6520751800000002	-1.469042932	4.0893555	-0.8544922	-0.18310547	-0.2452392572	9.175537140000001	1.7071045320000002	-0.8544922	-5.859375	-0.8544922	0.10048827880000001	10.247412140000002	-0.07895508180000001	-1.7700195	-4.699707	0.91552734	1539961206.051
-8.285498200000001	-4.208544928	-0.9881347840000001	3.0517578	1.159668	0.7324219	7.8512451080000005	-4.763623004	0.20217285340000002	-4.1503906	2.8076172	-2.5024414	4.26118161	8.47092302	2.0659912140000003	-0.4272461	-2.380371	-1.7700195	-9.45427266	-1.65805661	-1.373339856	4.0283203	-0.7324219	0	0.4761230432	9.35976538	1.9798584260000003	-1.0986328	-6.1035156	-0.79345703	-0.52995607	10.200757280000001	0.5455078076000001	-1.7700195	-4.699707	0.91552734	1539961206.091
-8.10246556	-4.2061523560000005	-0.669921875	2.746582	1.8310547	0.61035156	8.31420926	-4.732519568	0.287109375	-4.638672	3.7841797	-1.8920898	4.687060504000001	8.403930710000001	2.138964856	-0.36621094	-2.380371	-2.1972656	-9.43273912	-1.723852536	-1.3254882200000002	4.3945312	-0.91552734	0.61035156	0.7823730432	9.14682608	2.1114501800000003	-1.2817383	-6.0424805	-0.6713867	0.031103515380000002	10.26057158	0.86850589	-2.6245117	-5.126953	0.30517578	1539961206.131
-8.565429712	-4.19060054	-0.7979248200000001	3.1738281	1.953125	0.6713867	8.20534694	-4.411913940000001	0.8577392572	-5.004883	4.0893555	-1.2817383	4.98852536	8.238842752000002	2.2346679320000002	-0.30517578	-1.953125	-2.319336	-9.58347194	-1.7226562500000002	-1.1269042932	4.3945312	-0.91552734	0.61035156	0.5586669928	8.80349092	2.1329834260000005	-1.2207031	-5.493164	-0.7324219	0.025122070680000004	10.687646760000002	0.4426269568000001	-4.0283203	-7.5683594	0	1539961206.171
-8.5666259	-4.248022464000001	-0.7979248200000001	3.2348633	2.0141602	0.79345703	8.20534694	-4.411913940000001	0.8577392572	-5.6762695	4.333496	-0.7324219	4.93828125	8.411108426	2.153320288	-0.48828125	-2.0141602	-2.1362305	-9.60620108	-1.81357428	-0.9031982428000002	4.760742	-0.9765625	0.91552734	0.2536132788	8.738891574	2.0887207460000004	-0.79345703	-5.554199	-0.6713867	-0.33137207460000007	10.13376448	-0.6160888580000001	-4.0283203	-7.5683594	0	1539961206.211
-8.38478984	-4.410717752	-0.763232428	3.6010742	2.4414062	0.91552734	8.049829074	-4.40473642	0.961816394	-6.1035156	5.432129	-0.18310547	5.123706070000001	8.8046875	2.0528320680000003	-1.0375977	-2.1972656	-1.953125	-9.719848740000002	-1.7693115020000003	-0.71538089	4.760742	-0.48828125	1.0375977	0.015551758180000002	8.92910144	2.1293945680000004	-0.48828125	-5.6152344	-0.7324219	0.8900390380000001	9.79401857	-1.7848632200000003	-3.6621094	-8.728027	0.36621094	1539961206.251
-8.2089357	-4.344921924	-0.7775878600000001	3.9672852	2.746582	1.159668	7.458862320000001	-4.395166034	1.3948730040000001	-6.5307617	6.0424805	0.61035156	4.914355432000001	8.9326902	2.004980432	-1.2817383	-3.540039	-1.7700195	-9.609789840000001	-1.6592528960000001	-0.571826178	4.760742	-0.48828125	1.0375977	-0.20097655760000002	8.98173822	2.115039038	-0.12207031	-6.1035156	-0.79345703	1.8817626800000002	8.786743210000001	-2.036083966	-2.6245117	-8.850098	0.61035156	1539961206.291
-8.169457968	-4.1415527160000005	-0.6830810700000001	4.333496	3.1738281	1.4648438	6.522167932	-4.385595746	1.5599609620000003	-6.8359375	6.5307617	1.8310547	4.610498004000001	8.968579074	1.7776855040000001	-1.4648438	-5.3100586	-1.4648438	-9.575097840000002	-1.588671924	-0.38400878600000005	5.2490234	-0.30517578	1.159668	-0.02033691394	9.026000900000001	1.8985107820000002	-0.061035156	-6.4697266	-0.6713867	2.951245108	7.872778060000001	-1.95234375	-2.6245117	-8.850098	0.61035156	1539961206.331
-8.502026260000001	-3.773095746	-0.8649169928000001	4.333496	3.479004	1.6479492	5.571118210000001	-4.683471646	1.085034146	-6.8359375	6.5307617	1.8310547	4.65834964	8.954223740000002	1.534838858	-1.7089844	-5.9814453	-1.0375977	-9.486572480000001	-1.6245605040000002	-0.21054687500000002	5.493164	-0.4272461	1.159668	0.35529785340000003	9.06069339	1.870996106	0.061035156	-6.4086914	-0.61035156	4.117626996	7.51867662	-1.96669928	-1.8310547	-8.483887	0.79345703	1539961206.371
-9.195874100000001	-3.3376464660000003	-1.179541034	5.1879883	3.4179688	1.8310547	5.935986420000001	-5.215820288000001	1.971484424	-5.859375	5.6762695	3.7841797	4.663134784	8.990112320000001	1.2549072479999999	-1.7700195	-6.164551	-0.79345703	-9.637304712	-1.899707068	0.01076660144	5.493164	-0.4272461	1.159668	0.641210962	9.253295926000002	1.770507788	0.12207031	-6.225586	-0.6713867	4.90717752	7.12629393	-2.2083496400000002	-0.9765625	-7.446289	0.79345703	1539961206.411
-9.649267572	-2.9644042540000006	-2.3112304320000003	4.1503906	3.1738281	1.2817383	6.13815944	-6.209936600000001	1.8279297120000002	-4.9438477	6.7749023	4.1503906	4.48847644	9.262865920000001	0.891235324	-1.7700195	-6.1035156	-0.61035156	-9.80717752	-1.714282248	0.1770507788	4.8828125	-0.30517578	1.0375977	0.9809570288	9.69592302	1.756152356	0.12207031	-6.225586	-0.7324219	4.21452626	9.07983426	-1.5767089660000002	0.79345703	-5.7373047	0.18310547	1539961206.451
-9.918433	-4.386792032000001	-2.516992212	6.4086914	2.1362305	1.4648438	5.950341754	-7.28898912	1.8410888580000002	-3.7231445	5.79834	4.3945312	4.663134784	9.46623552	0.955834964	-1.5869141	-5.79834	-0.6713867	-10.030884080000002	-0.5514892572000001	0.287109375	4.760742	0.12207031	1.0375977	1.0718750000000001	10.06796924	1.610205072	-0.12207031	-6.4086914	-0.79345703	6.41091304	11.66142572	1.867407248	1.953125	-3.6010742	-0.6713867	1539961206.491
-8.098876800000001	-4.248022464000001	-2.489477536	4.8828125	2.9296875	1.7700195	5.25051268	-8.44938948	1.5587646760000002	-2.9296875	4.0893555	4.638672	4.78276358	9.661230432000002	1.3015625000000002	-1.4038086	-5.6152344	-0.8544922	-9.301147660000002	0.953442392	-0.11604003600000001	4.760742	0.12207031	1.0375977	0.6675292932	10.35866664	0.6244628600000001	-0.79345703	-6.7749023	-0.5493164	2.60910643	9.671997300000001	1.9810547120000002	0.36621094	-0.12207031	-0.12207031	1539961206.531
-8.119213760000001	-4.32578125	-3.12111821	5.9814453	3.2348633	1.8920898	5.25051268	-8.44938948	1.5587646760000002	-1.7700195	2.319336	3.9672852	4.716967752	9.74736322	1.235766574	-1.7089844	-5.554199	-1.2817383	-9.680371106	1.5121094240000001	0.005981445288000001	5.7373047	-0.61035156	0.61035156	0.04426269568	10.26296376	-0.3373535144	-1.0986328	-6.225586	-0.36621094	-0.379223642	9.077441394000001	-1.50732428	0.36621094	-0.12207031	-0.12207031	1539961206.571
-8.260375900000001	-4.4166992800000004	-4.987329074000001	6.652832	3.540039	2.2583008	4.941870108000001	-8.1754393	1.191503894	-0.9765625	1.159668	2.8076172	4.445410144	10.36584514	0.20576172120000003	-2.8076172	-6.286621	-1.7089844	-10.58955072	1.443920926	0.45698242800000005	5.92041	-0.7324219	0.30517578	-0.2811279254	10.795312500000001	-0.9642089660000001	-1.2817383	-6.1035156	-0.30517578	3.237158246	9.491357428	-1.189111322	0.91552734	-6.3476562	0.18310547	1539961206.611
-8.585766574	-3.974072284	-5.348608426	5.493164	3.3569336	2.1362305	5.111743210000001	-9.27602536	1.123315396	-1.2207031	1.2817383	2.0751953	4.542309604000001	11.223584260000003	-0.723754892	-3.8452148	-7.5683594	-2.1972656	-10.97714856	1.207055661	0.6735107428000001	5.92041	-0.7324219	0.30517578	-0.517993161	11.5106929	-1.4678466460000001	-0.91552734	-7.3242188	-0.61035156	3.40703125	9.548779254000001	-2.109057608	0.5493164	-3.3569336	0.48828125	1539961206.651
-8.58098143	-3.5697264400000006	-5.27563498	6.1035156	3.2958984	2.1972656	5.111743210000001	-9.27602536	1.123315396	-1.4648438	3.90625	1.7089844	5.07106929	11.42216754	-1.414013678	-4.211426	-7.9956055	-2.5024414	-10.608691100000001	0.9139648560000001	0.762036142	5.92041	-0.18310547	0.18310547	-0.135180661	11.630322480000002	-1.4786132200000002	-1.0375977	-8.361816	-0.7324219	1.4738280760000002	9.864599640000002	-3.0971923920000006	0.5493164	-3.3569336	0.48828125	1539961206.691
-8.134765380000001	-3.192895468	-5.21821286	5.554199	3.112793	2.0141602	4.587768570000001	-10.01772464	0.4294677716	-1.3427734	5.6152344	0.8544922	5.370141574000001	10.790527160000002	-1.8458740020000002	-3.90625	-8.239746	-2.4414062	-9.9016848	1.2692626800000002	0.6627441100000001	6.0424805	-0.36621094	0.18310547	0.793139676	11.0417482	-1.178344748	-1.6479492	-8.300781	-0.61035156	1.7980224640000002	9.5870607	-3.1486327880000005	0.30517578	-3.7231445	0.36621094	1539961206.731
-8.372826980000001	-3.2993652160000004	-4.9992920320000005	5.554199	2.319336	2.0751953	3.8759764400000005	-9.644482428000002	0.01674804712	-1.159668	5.2490234	-0.30517578	5.574707068	9.81315944	-1.8973144960000001	-3.4179688	-7.446289	-2.1362305	-9.46623552	1.4223876800000002	0.724951178	6.0424805	-0.36621094	0.18310547	0.915161142	10.015332460000002	-1.0754638580000002	-2.0751953	-7.3242188	-0.61035156	2.0923096040000004	9.532031250000001	-2.5815917540000006	0.30517578	-3.540039	-0.18310547	1539961206.771
-8.315405252000001	-3.6056152160000003	-4.62006839	5.859375	2.2583008	2.0751953	3.48598642	-8.871679712	-0.00478515625	-1.4038086	5.2490234	-1.2817383	5.5651367800000004	9.25209964	-2.042065396	-3.3569336	-6.652832	-1.953125	-9.523657248000001	1.1245117212000002	0.954638678	6.286621	-0.24414062	0	0.49885253600000007	9.33942842	-1.3075439300000002	-2.0751953	-6.8969727	-0.4272461	2.04326178	9.24611821	-1.9918212860000002	0.30517578	-3.540039	-0.18310547	1539961206.811
-8.646777160000001	-3.7049072480000005	-4.64638678	6.286621	1.8310547	2.2583008	2.82084964	-8.521167032000001	-0.30625	-1.4038086	5.126953	-1.953125	5.44790036	8.990112320000001	-2.068383786	-3.4179688	-6.8359375	-1.953125	-9.523657248000001	1.1245117212000002	0.954638678	6.286621	-0.24414062	0	0.3959716754	9.095385880000002	-1.4463134979999999	-1.6479492	-6.7749023	-0.61035156	1.6927490020000002	9.68515625	-1.8410888580000002	0.4272461	-3.7231445	-0.061035156	1539961206.851
-8.476904254	-2.91535643	-4.504028354000001	6.713867	1.2817383	2.1362305	2.231079074	-8.259179712	-0.8074951080000001	-1.2817383	4.5776367	-2.1362305	5.532836960000001	9.09060054	-1.8781738220000002	-3.3569336	-7.751465	-1.8920898	-9.523657248000001	1.1245117212000002	0.954638678	6.286621	-0.24414062	0	0.832617212	9.331054712	-1.3805175720000002	-0.91552734	-6.5307617	-0.91552734	2.3794189300000004	9.630126800000001	-1.56953125	-0.18310547	-5.004883	0.18310547	1539961206.89
-8.553466754	-1.403247104	-4.453784146	5.9814453	2.6245117	1.8310547	1.52526857	-8.359667932	-1.3242920320000002	-1.2207031	3.540039	-1.953125	5.900097840000001	9.3489991	-1.610205072	-3.1738281	-7.9345703	-1.8310547	-9.926807100000001	0.04426269568	1.7776855040000001	6.1035156	0.12207031	-0.12207031	1.610205072	9.840673920000002	-1.0922119110000001	-0.48828125	-6.164551	-1.0986328	2.8220459260000004	9.029589660000001	-2.3243896760000005	-0.7324219	-5.6762695	0.48828125	1539961206.93
-9.159985520000001	-1.1101562500000002	-4.440625000000001	5.6762695	1.8920898	1.4038086	1.216625998	-8.296264480000001	-1.516894568	-1.3427734	2.9296875	-1.4038086	6.342724640000001	9.39685054	-1.0491455072	-2.746582	-6.8969727	-1.8920898	-9.86699182	-0.7524658540000001	1.83151857	5.6762695	0.36621094	-0.24414062	2.3387451080000004	10.17204622	-0.6160888580000001	-0.48828125	-5.79834	-1.159668	2.751464856	9.045141574	-2.51101088	-0.79345703	-5.2490234	0.48828125	1539961206.97
-8.714965560000001	-1.1675781250000001	-3.9369873200000005	4.8828125	1.3427734	1.0375977	1.3793212860000001	-8.24482428	-1.331469748	-2.0141602	3.1738281	-0.48828125	6.40014676	9.120507788000001	-0.47373047120000006	-1.953125	-5.3710938	-1.953125	-9.69951178	-1.1328857428	1.6783935700000001	5.6762695	0.36621094	-0.24414062	2.843579074	10.1229982	-0.285913089	-0.8544922	-5.859375	-1.159668	2.442822284	9.2808107	-1.9583251800000003	-0.5493164	-4.3945312	-0.18310547	1539961207.01
-8.512792932	-1.0491455072	-3.2874023560000003	4.333496	1.2207031	0.9765625	1.21303714	-8.085717752	-1.3972655760000001	-2.6245117	3.8452148	0.48828125	6.226684800000001	8.735302520000001	0.09450683900000001	-1.2817383	-4.1503906	-2.1362305	-9.20065944	-1.0946044928	1.320703076	4.4555664	0.48828125	-0.4272461	3.285009784	9.8083741	-0.1674804712	-1.3427734	-5.6762695	-1.159668	2.654565396	9.07863768	-1.7872558900000002	-0.5493164	-4.3945312	-0.18310547	1539961207.05
-9.197070288	-1.2010742212	-3.01225589	3.540039	1.6479492	1.2207031	1.2704589660000003	-8.025903060000001	-1.287207068	-2.6245117	3.6621094	0.61035156	6.194384980000001	8.441015380000001	0.793139676	-0.7324219	-2.380371	-2.4414062	-8.68745108	-0.88645018	0.9020019568000001	4.272461	0.12207031	-0.6713867	3.402246106	9.382495108	-0.113647464	-1.7089844	-4.8828125	-1.159668	2.5074219240000004	8.851342752	-1.119726538	-0.91552734	-3.8452148	-0.4272461	1539961207.09
-10.35148912	-0.7261474640000001	-3.124707068	3.3569336	-0.061035156	1.159668	2.024121106	-8.09768071	-0.686669928	-2.380371	3.6621094	1.0986328	6.10585962	8.54748552	1.225	-0.5493164	-0.5493164	-2.8686523	-8.523559800000001	-0.6986327880000001	0.699829074	4.272461	0.12207031	-0.6713867	2.9703858800000003	9.25927716	0.1626953076	-1.8920898	-3.8452148	-1.0375977	2.4799072480000004	9.43632788	-0.11843261780000001	-0.6713867	-3.2348633	-0.6713867	1539961207.13
-9.998584260000001	-1.0180419928000002	-3.24433606	1.7089844	-0.4272461	0.6713867	2.3734375	-8.03547374	0.32658691100000004	-2.2583008	4.333496	0.9765625	5.7613278800000005	9.10974092	1.532446286	-0.36621094	1.0375977	-3.1738281	-9.372924820000001	-0.8900390380000001	0.35529785340000003	3.6621094	-1.0986328	-1.2817383	2.51459964	9.63371556	0.40434570680000004	-1.8920898	-3.7231445	-0.6713867	2.6844726440000004	9.479394568	0.3600830072	-0.6713867	-3.2348633	-0.6713867	1539961207.171
-10.639795320000001	-2.9847412140000005	-3.905883786	-0.36621094	0.12207031	0.48828125	2.3734375	-8.03547374	0.32658691100000004	-2.2583008	4.333496	0.4272461	5.33186052	10.316797120000002	2.140161142	-0.061035156	1.4648438	-3.3569336	-9.372924820000001	-0.8900390380000001	0.35529785340000003	3.6621094	-1.0986328	-1.2817383	2.454785144	10.83239766	0.9366943390000001	-1.8920898	-3.2348633	-0.91552734	2.6844726440000004	9.479394568	0.3600830072	-0.61035156	-3.2348633	-0.7324219	1539961207.21
-10.40771466	-5.267260880000001	-2.251416034	2.1362305	-0.24414062	1.0375977	2.255004892	-8.900390380000001	0.05981445288	-2.2583008	4.333496	0.4272461	4.483691394	12.068163940000002	2.2382567900000003	0.12207031	0.4272461	-3.4179688	-12.525146760000002	-3.5063233800000004	-0.3026611322	2.9907227	-1.0986328	-1.8920898	2.592358426	12.330151260000001	1.70471196	-1.4038086	-3.3569336	-1.8920898	5.261279254	11.472412140000001	2.45358876	-1.4648438	-3.6621094	0.18310547	1539961207.25
-8.955419928000001	-6.087914840000001	-0.6376221040000001	3.7231445	-0.4272461	1.159668	2.255004892	-8.900390380000001	0.05981445288	-2.2583008	4.333496	0.4272461	3.6714112400000003	12.05859424	1.9978027160000003	0.30517578	-1.5258789	-2.9296875	-10.416088760000001	-1.735815396	-1.7597412140000002	1.8920898	1.0986328	-2.319336	2.3578857820000003	11.9521241	3.20007338	-1.5869141	-2.9296875	-2.319336	5.261279254	11.472412140000001	2.45358876	-2.746582	-5.493164	2.2583008	1539961207.29
-9.53083516	-5.13447284	-1.5384277160000002	3.2958984	0.9765625	0.48828125	2.054028354	-11.153002700000002	-0.45937500000000003	-1.8310547	3.1738281	0.24414062	3.753955072	10.316797120000002	2.3710449280000003	0.7324219	-1.8920898	-1.4648438	-10.416088760000001	-1.735815396	-1.7597412140000002	1.0986328	1.3427734	-1.2817383	0.2942871106	9.177929712000001	4.844970746	-2.1362305	-0.79345703	-1.2817383	4.805493210000001	12.19497104	3.6127929320000005	-3.7841797	-3.7231445	4.272461	1539961207.33
-10.4292482	-3.0038817900000003	-2.6880616	1.2207031	-0.4272461	-0.061035156	3.052929712	-11.11591754	-1.7465820680000002	0.4272461	0.5493164	0.5493164	2.7502685700000002	9.83110324	2.21433107	0.24414062	-0.61035156	0.5493164	-10.40532248	-2.060009784	-1.488183606	2.9907227	-0.36621094	-0.18310547	-2.65935054	7.8512451080000005	4.98015126	-1.0986328	-0.91552734	-0.18310547	-2.7012207459999997	13.190283540000001	1.2477295320000001	-2.2583008	-4.5776367	4.333496	1539961207.37
-9.2389402	-4.380810504	-1.300366214	2.9907227	0.61035156	0.4272461	2.9524413940000005	-11.80498004	-1.592260782	-0.36621094	2.0141602	-1.2207031	0.32658691100000004	10.530933	1.610205072	-1.0986328	-2.1972656	1.159668	-9.92441394	-2.3208007200000003	-0.9522461060000001	3.2348633	0.18310547	0	-2.7538574280000003	8.8214357	3.77788089	0.61035156	-3.479004	-0.48828125	-0.6986327880000001	12.1231929	0.35649413939999997	-2.9907227	-6.8359375	4.3945312	1539961207.41
-7.775878894000001	-3.9776612400000007	-0.7763915740000001	4.0283203	-0.9765625	0.79345703	2.9524413940000005	-11.80498004	-1.592260782	-0.48828125	3.6010742	-1.7089844	-0.6340332068000001	9.77607428	1.356591754	-1.0986328	-2.1972656	1.159668	-8.589355432000001	-2.0887207460000004	-0.6902587860000001	3.2348633	0.18310547	0	-0.9331054712000001	8.76521016	3.5135009000000004	1.0375977	-3.540039	-0.79345703	1.9427734620000003	10.959203780000001	0.915161142	-2.380371	-6.1035156	4.9438477	1539961207.45
-6.663330072	-2.59116214	-0.67709964	2.8076172	0.79345703	0.8544922	2.4583741	-10.200757280000001	-1.33386232	-0.61035156	3.3569336	-1.5869141	0.3576904254	8.475707968	1.943969748	-1.4648438	-5.7373047	-0.18310547	-7.85842302	-2.1569091460000003	-0.4761230432	3.4179688	0	0.30517578	-0.0693847644	7.864404254	3.6139891200000003	1.0986328	-3.1738281	-0.48828125	1.971484424	8.51159694	1.137670926	-2.1972656	-0.18310547	3.1738281	1539961207.49
-7.2315673920000005	-1.6891601440000001	-0.4342529254	2.5634766	1.5258789	0.79345703	2.3016601440000004	-8.24123552	-1.0180419928000002	-0.48828125	3.1738281	-1.2207031	0.9331054712000001	7.88234874	2.6019287140000005	-1.159668	-3.112793	-0.24414062	-7.73161592	-2.2813232820000002	-0.19738769960000002	3.3569336	-0.12207031	0.6713867	0.2560058606	7.428955072	3.3508057100000004	0.36621094	-3.3569336	-0.24414062	1.7896484620000002	6.9384764400000005	0.6316406250000001	-2.1972656	-0.18310547	3.1738281	1539961207.53
-8.1072509	-1.874584964	-0.09450683900000001	2.6855469	0.61035156	0.4272461	2.263378894	-7.046142572	-0.7393066100000001	0.061035156	3.3569336	-0.6713867	0.539526358	7.4947509000000005	2.47631839	-1.0375977	-2.5024414	-0.5493164	-8.023510880000002	-2.6198730040000004	0.2225097644	3.3569336	-0.12207031	0.6713867	0.49765625	7.149023560000001	3.027807608	0.12207031	-3.540039	-0.18310547	1.4618652160000003	7.311718750000001	-0.12800292540000002	-0.79345703	1.3427734	2.8686523	1539961207.57
-8.017529254000001	-1.605419928	0.07775878600000001	2.5634766	1.3427734	0.4272461	2.07915036	-6.542504892	-0.7393066100000001	0.36621094	3.112793	-0.12207031	0.5203857428	7.643090560000001	2.286108426	-0.7324219	-3.4179688	-1.0375977	-8.827417032000001	-3.037377896	0.8074951080000001	3.112793	-0.12207031	0.7324219	1.043164038	7.55336911	2.8579346040000004	0.24414062	-3.6010742	-0.36621094	-0.539526358	6.725537140000001	-0.0490478534	-1.0375977	1.2817383	1.7089844	1539961207.61
-8.466137680000001	-1.0443603240000001	-0.31223143000000003	1.2817383	2.380371	0.61035156	2.031298822	-6.8511476600000005	-1.100585962	0.48828125	2.380371	0.4272461	1.21901857	8.311816394000001	2.40573732	-0.4272461	-3.6621094	-1.4038086	-9.021215560000002	-3.3244873200000002	1.24294429	2.2583008	0	0.61035156	1.774096646	8.534326080000001	2.8220459260000004	0.18310547	-3.7231445	-0.6713867	-0.723754892	6.0927001800000005	-0.08493652160000001	-0.48828125	-1.4038086	0.48828125	1539961207.65
-9.849048020000001	-1.05991214	-0.9965087860000001	0.36621094	1.7700195	0.30517578	2.256201178	-7.774682608000001	-1.5276611420000001	0.61035156	1.5869141	0.79345703	2.2430420320000004	8.78435054	2.866308606	-0.061035156	-2.9296875	-1.4038086	-8.97097194	-3.434545926	1.1209228240000002	2.2583008	0	0.61035156	2.5445067900000002	9.176733426	2.9225341460000003	0	-3.6621094	-0.91552734	1.0575195288	6.66213408	-0.31223143000000003	1.4648438	-4.3945312	0.30517578	1539961207.69
-9.6983152	-1.9690917540000001	-0.09331054320000001	1.3427734	0.61035156	0.061035156	2.7167724640000004	-8.42307158	-1.6185790740000001	0.61035156	1.4038086	0.8544922	3.0804442900000004	8.52595198	3.4512939300000003	0.48828125	-1.8310547	-1.4038086	-8.942260880000001	-2.85673822	0.6543701080000001	1.8310547	0	0.61035156	2.8220459260000004	8.883642572	2.866308606	-0.18310547	-3.3569336	-0.91552734	7.684961060000001	8.6599366	2.239453076	2.2583008	-5.004883	2.5634766	1539961207.73
-10.64457968	-0.5873779254	0.686669928	2.9907227	0.7324219	1.4038086	2.987133786	-8.519970746	-1.685571286	0.48828125	1.2817383	0.36621094	3.6104003600000003	8.01274411	3.829321286	0.79345703	-0.9765625	-1.0986328	-8.716162140000002	-2.1664795320000003	0.52995607	1.0375977	-0.061035156	1.2207031	2.48588858	8.08691394	2.8244384000000005	0	-2.5024414	-0.91552734	15.393847840000001	8.86330571	3.3220947480000005	2.2583008	-5.004883	2.5634766	1539961207.77
-12.7428714	-1.37214357	-3.08881839	-1.7700195	-1.6479492	0.061035156	2.9464599640000007	-8.182617212	-1.5707275360000001	0.061035156	0.91552734	-0.12207031	3.829321286	8.228076080000001	3.823339856	0.8544922	-0.91552734	-0.5493164	-9.760522660000001	-2.1485351440000002	0.2775390576	1.0375977	-0.061035156	1.2207031	1.8757812500000002	8.120410340000001	2.9464599640000007	0.61035156	-1.6479492	-0.61035156	6.531738220000001	7.403832968000001	-0.1866210962	0.7324219	-0.48828125	1.953125	1539961207.81
-13.521654860000002	-7.373925720000001	-2.40573732	0.30517578	-0.5493164	-1.0986328	3.1187255400000002	-8.647973740000001	-1.29558107	-0.4272461	1.2207031	0	3.9034912140000007	10.03207968	3.78984375	0.6713867	-1.0986328	-0.12207031	-14.410498200000001	-1.063500998	0.2237060504	0.79345703	-0.9765625	1.4648438	1.3649658540000003	10.120605040000001	2.3208007200000003	0.8544922	-2.0141602	-0.12207031	1.588671924	10.178027160000001	3.1486327880000005	-4.333496	1.159668	-1.0986328	1539961207.85
-10.05241664	-6.4061277	-0.3529052716	2.1362305	-0.5493164	1.159668	3.07805162	-9.92321736	-1.0048827880000002	-0.61035156	1.4038086	0.18310547	4.015942392	12.64357878	3.7515625000000004	0.61035156	-1.5258789	0.061035156	-13.557544420000001	0.10886230040000001	-0.11604003600000001	0.6713867	-0.91552734	0.7324219	1.790844748	12.8804438	1.488183606	1.2817383	-1.0375977	-0.36621094	1.588671924	10.178027160000001	3.1486327880000005	-4.333496	1.159668	-1.0986328	1539961207.89
-9.1193116	-2.5181884000000005	-2.00856929	0.24414062	2.319336	0.18310547	2.616284146	-11.11352536	-1.33386232	-0.79345703	0.24414062	-0.12207031	4.34372554	14.94404254	3.0002929320000002	0.30517578	-1.2207031	-0.18310547	-11.160181200000002	0.1387695288	-1.542016574	0.6713867	2.2583008	0.061035156	2.0169433900000002	14.99309056	1.667626996	1.7089844	1.3427734	-0.7324219	-2.109057608	7.958911240000001	-0.764428714	-4.272461	0.6713867	-0.91552734	1539961207.93
-8.827417032000001	-4.079345746	-4.130786240000001	1.5869141	1.7089844	-0.18310547	2.860327176	-11.4245607	-0.440234375	-1.2207031	-0.36621094	-0.5493164	5.050732428000001	13.897289840000003	2.7825683900000002	0.18310547	1.4038086	0.5493164	-10.18640126	0.0909179712	-2.363867212	-0.061035156	0.5493164	0.30517578	0.6615478240000001	13.862597840000001	2.463159146	0.61035156	2.1362305	-0.12207031	0.69504393	9.45666484	-3.213232428	1.5869141	-2.8076172	-1.8310547	1539961207.97
-7.36794429	-4.292285144	-3.01225589	-0.36621094	0.48828125	0.48828125	3.5302491000000003	-10.33234874	1.040771466	-1.5258789	1.3427734	-1.2207031	4.317407248	11.47480432	2.3016601440000004	0.061035156	2.8686523	2.380371	-9.177929712000001	0.6711181610000001	-2.153320288	-0.24414062	-0.12207031	-0.36621094	-1.1304931610000002	10.89101538	2.0887207460000004	-0.91552734	1.7089844	1.0986328	4.196582068	9.680371106	-2.06120607	1.5869141	-2.8076172	-1.8310547	1539961208.01
-9.021215560000002	-3.051733426	-3.4572753600000006	-0.36621094	0.5493164	0.24414062	3.2048584260000004	-9.10615216	1.152026358	-1.2817383	3.112793	-2.319336	2.787353534	10.395751800000001	1.38410643	-0.5493164	2.0141602	3.112793	-8.825024460000002	0.9414794928000001	-1.7214599640000001	-0.24414062	-0.12207031	-0.36621094	-1.733422824	9.284399460000001	1.3242920320000002	-1.0375977	1.5869141	1.953125	2.777783246	9.38608426	-1.235766574	0.36621094	0.48828125	-2.4414062	1539961208.05
-9.07026358	-2.6509764400000004	-3.5422119600000004	-0.24414062	-0.30517578	0.061035156	1.6090087860000002	-9.413598740000001	0.9570312500000001	-0.4272461	2.5634766	-3.3569336	1.851855432	10.229467360000001	0.740502896	-1.2207031	-0.061035156	2.5634766	-9.414794928000001	0.5036376800000001	-1.238159146	-0.12207031	-0.8544922	0.30517578	-1.8243408540000001	9.285595746	0.46774902160000004	-0.061035156	1.159668	1.7700195	2.020532248	9.76770018	-0.7046142572	0.8544922	-0.061035156	-2.5024414	1539961208.09
-8.08691394	-3.24194339	-2.5265625000000003	-0.5493164	0.18310547	0.36621094	-0.1626953076	-10.1146241	1.5025390379999999	0.24414062	0.4272461	-3.1738281	1.8626221040000002	9.404028060000002	0.419897464	-1.4038086	-1.8920898	1.8310547	-9.06069339	0.75964357	-0.9020019568000001	-0.5493164	-0.4272461	0.061035156	-1.23696286	9.09179712	0.4844970746000001	1.0375977	0.24414062	0.9765625	2.020532248	9.76770018	-0.7046142572	-0.24414062	-1.0986328	-2.6245117	1539961208.13
-8.1754393	-3.2060547120000003	-2.213134784	-0.12207031	-0.30517578	0.24414062	-0.3158203076	-9.307128894	1.756152356	0.061035156	-0.8544922	-1.8310547	2.381811502	8.62045926	0.34213867800000003	-1.0986328	-2.5024414	1.4038086	-8.618066394000001	1.002490216	-0.709399411	-0.5493164	-0.4272461	-0.12207031	-0.3576904254	8.665917932000001	0.7369140380000001	1.2207031	0.24414062	0.5493164	2.956030252	9.33344748	-0.5144042932	-0.30517578	-1.159668	-2.4414062	1539961208.17
-7.6646241	-2.3160155760000003	-2.489477536	0.30517578	-0.6713867	0	0.45578614200000006	-8.08930661	1.8243408540000001	0	0.18310547	-0.6713867	3.0038817900000003	8.35129393	0.364868161	-0.61035156	-1.2817383	1.0986328	-8.50561502	0.9139648560000001	-0.44980469240000004	-0.4272461	-0.18310547	0	0.31103514400000004	8.62285144	0.9175537140000001	0.7324219	0.8544922	0.5493164	3.0469483800000003	8.78554712	-0.154321286	-0.18310547	-0.30517578	-2.0751953	1539961208.21
-7.510302520000001	-2.387792932	-2.3937744600000004	0.24414062	0.6713867	-0.18310547	0.7285400360000001	-7.315307608000001	1.872192392	0.24414062	1.6479492	-0.061035156	3.3735351440000003	8.285498200000001	0.5634521466	-0.18310547	0.91552734	0.79345703	-8.484082068000001	0.9965087860000001	-0.3289794928	-0.36621094	-0.061035156	-0.24414062	0.6926513580000001	8.72214357	1.070678714	0.18310547	1.2817383	0.48828125	2.91535643	8.646777160000001	-0.27395019960000005	-0.18310547	-0.30517578	-2.0751953	1539961208.25
-8.28908696	-2.45598143	-2.7933349640000005	0.61035156	-0.9765625	0.24414062	0.3229980432	-6.70998552	1.1627929712000002	0.4272461	0.48828125	0.36621094	3.33645018	8.40153804	0.876879892	0.18310547	2.4414062	0.4272461	-8.51159694	1.1328857428	-0.002392578076	-0.4272461	-0.061035156	-0.4272461	0.647192392	8.858520468	0.9366943390000001	-0.24414062	1.2817383	0.4272461	2.1114501800000003	8.58815944	-0.5227783246000001	0.061035156	0	-1.6479492	1539961208.29
-8.106054712	-2.0061767180000003	-2.6210692900000003	0.061035156	-0.4272461	0.4272461	0.38640135800000003	-6.603515380000001	0.4474121106000001	0.36621094	-1.7700195	0.79345703	3.1641846040000003	8.807080072	1.2537109620000002	0.36621094	2.9296875	-0.061035156	-8.01992212	0.9809570288	0.2918945288	-0.18310547	0	-0.48828125	0.6340332068000001	9.217407248	0.5993408246	-0.48828125	1.2207031	0.5493164	2.06120607	8.07136232	-0.5263671924000001	-0.18310547	-0.4272461	-1.5869141	1539961208.33
-9.055908246000001	-2.1030761780000002	-2.387792932	0.91552734	-0.9765625	0.36621094	1.1675781250000001	-6.904980432	0.15551757200000002	0	-2.5634766	1.2817383	3.161792032	8.935082968000001	1.8004150360000002	0.36621094	2.6855469	-0.5493164	-8.545092752	1.0491455072	0.362475589	-0.24414062	-0.12207031	-0.61035156	0.838598642	9.338232428000001	0.6053222644	-0.7324219	0.9765625	0.36621094	2.06120607	8.07136232	-0.5263671924000001	-0.18310547	-0.4272461	-1.5869141	1539961208.369
-9.371728240000001	-1.315917932	-3.019433606	0.061035156	-1.6479492	0.061035156	2.19638678	-6.98513179	0.46535643000000004	-0.36621094	-1.5869141	1.8920898	3.1737548920000003	8.786743210000001	2.104272464	0.24414062	1.7089844	-0.79345703	-9.667211960000001	0.6125	0.7034179712000002	-0.12207031	-0.61035156	-0.6713867	0.7967285340000001	9.165966754000001	0.7512695288	-0.8544922	0.61035156	0.18310547	1.8985107820000002	9.34541034	0.03947753894	0.061035156	0.18310547	-1.5258789	1539961208.409
-8.847753894	-1.030004892	-2.263378894	-0.18310547	-0.30517578	0.24414062	2.62944339	-7.01982428	0.5586669928	-0.79345703	-0.4272461	2.380371	3.2706542540000005	9.185107428000002	2.34113768	0.18310547	0.61035156	-1.0986328	-10.03207968	-0.2823242212	1.013256839	0.12207031	-0.4272461	-0.7324219	1.2094482428000002	9.58227536	0.6148925720000001	-0.8544922	0.24414062	0.24414062	0.8074951080000001	9.8251223	-0.2392578076	0.061035156	0.4272461	-1.6479492	1539961208.449
-9.939965560000001	-1.331469748	-2.8878417540000005	-0.79345703	-0.7324219	0.061035156	3.0768554320000003	-9.234155252	0.8062988220000001	-0.9765625	-0.4272461	2.8076172	3.6415038940000004	9.90407698	2.7251464660000004	0.061035156	0.4272461	-1.5258789	-10.557250900000001	0.011962890380000002	0.9893310700000001	-0.30517578	-0.6713867	-1.159668	2.00856929	10.42565944	0.860131839	-0.7324219	-0.24414062	-0.18310547	1.337451178	9.9866214	-0.6352294928000001	-1.159668	-0.79345703	-1.8920898	1539961208.489
-11.48557158	-2.4200927520000004	-3.521875	-2.319336	-1.4648438	-0.48828125	3.0768554320000003	-9.234155252	0.8062988220000001	-1.0375977	-0.9765625	2.9296875	3.9250244600000004	10.462744600000002	2.8627197480000004	0.18310547	0.6713867	-1.953125	-10.557250900000001	0.011962890380000002	0.9893310700000001	-0.30517578	-0.6713867	-1.159668	2.4153076080000004	10.97236322	1.2788329680000001	-1.0986328	0	-0.30517578	3.5769042540000004	10.56921376	-1.091015625	-1.3427734	-1.2817383	-1.953125	1539961208.529
-11.948535340000001	-4.202563400000001	-2.76821286	-2.0751953	0	-0.79345703	3.7096923920000004	-10.3790036	0.79194339	-1.0375977	-0.9765625	2.9296875	3.890332068	11.27263228	2.8328125	0.30517578	0.79345703	-2.0141602	-14.69880342	-2.8627197480000004	0.061010742800000003	0.18310547	-0.8544922	-0.91552734	2.331567392	11.637500000000001	1.6783935700000001	-1.5869141	-0.061035156	-0.36621094	3.5781005400000003	11.55136682	0.40554199280000003	-1.2817383	-0.48828125	-1.953125	1539961208.569
-10.489062500000001	-5.8546385800000005	-1.975073282	-0.24414062	1.2207031	-0.61035156	3.7096923920000004	-10.3790036	0.79194339	-1.0986328	-1.2817383	2.5634766	3.6427001800000003	12.31938498	2.6916503600000006	0.36621094	0.5493164	-1.953125	-11.942553420000001	-1.4068359620000002	-1.18671875	-1.0375977	1.3427734	-1.4038086	2.282519568	12.45935054	2.4081298920000003	-0.36621094	0.30517578	-1.5258789	3.5781005400000003	11.55136682	0.40554199280000003	-1.4038086	1.0375977	-0.8544922	1539961208.609
-9.515283246000001	-6.920532248	-1.294384784	0	-3.0517578	-0.24414062	4.326977536	-14.479883180000002	-0.1495361322	-0.36621094	-1.2817383	0.7324219	3.637915036	11.727221940000002	2.62944339	0.24414062	0.48828125	-1.4038086	-9.645678420000001	0.60651857	-2.710791034	-1.953125	1.4648438	-0.91552734	0.593359375	11.33483876	3.29816893	-0.8544922	1.0375977	-1.5869141	1.6532714660000003	12.36484424	2.19638678	-2.0141602	1.7089844	1.0986328	1539961208.649
-8.5582518	-5.20266124	0.0909179712	-0.30517578	-0.12207031	-0.061035156	3.881957968	-12.540698380000002	-0.1818359424	-0.12207031	-0.79345703	-1.2817383	3.2467285340000003	10.25578624	2.1066650360000003	-0.4272461	0.7324219	-0.061035156	-9.5870607	-0.7117919928	-3.1713623200000005	-0.36621094	0.7324219	0.18310547	-2.3794189300000004	8.62045926	3.363964856	-0.8544922	2.2583008	-0.12207031	0.37204589660000004	10.918529860000001	0.2380615216	-2.6245117	0.91552734	2.8686523	1539961208.689
-10.179223740000001	-4.347314496	-1.197485324	-0.5493164	0.91552734	-0.5493164	3.366357428	-10.09309056	0.2428466754	-0.36621094	0.4272461	-2.6855469	2.1066650360000003	9.87895468	1.191503894	-1.3427734	-0.18310547	1.159668	-9.5870607	-0.7117919928	-3.1713623200000005	0.5493164	0.48828125	0	-3.5589599640000005	8.053417932	3.6702148560000003	0.48828125	1.5258789	0.6713867	-0.9881347840000001	10.69003894	0.343334964	-2.6245117	0.91552734	2.8686523	1539961208.729
-9.20065944	-5.11652806	-1.2632812500000001	1.0986328	-2.0751953	-0.5493164	2.680883786	-9.322680710000002	-0.2129394568	0.12207031	0.5493164	-2.746582	1.1101562500000002	10.893408540000001	0.6125	-1.7700195	-2.1362305	1.6479492	-10.079932100000002	-1.6472900360000002	-2.942871106	0.061035156	0.30517578	-0.061035156	-2.7119873200000004	9.77368161	3.7814697480000006	1.7089844	0.5493164	0.061035156	-0.9881347840000001	10.69003894	0.343334964	-2.1972656	-0.36621094	2.8076172	1539961208.769
-7.347607428000001	-4.946655252000001	-0.54191893	0.061035156	0.061035156	-0.4272461	1.9104736420000001	-9.471020468	-1.07785643	0.91552734	-0.61035156	-2.0141602	1.191503894	10.80249002	0.860131839	-1.2207031	-2.6855469	1.8310547	-9.232959260000001	-1.5719238220000002	-2.4727295320000002	-0.12207031	0.7324219	0.061035156	-1.2513183900000002	10.376611420000001	3.430957068	1.2207031	0.12207031	0.12207031	0.25839844240000004	9.475805710000001	1.006079074	-1.2207031	-1.8310547	3.112793	1539961208.809
-8.27353534	-4.373632788	-0.37204589660000004	-0.36621094	-0.18310547	-0.4272461	1.553979532	-9.035571580000001	-1.605419928	1.2817383	-1.7089844	-1.7700195	1.6879638580000003	9.782055710000002	1.5563721040000003	-0.061035156	-0.91552734	1.6479492	-9.232959260000001	-1.5719238220000002	-2.4727295320000002	0	0.5493164	-0.12207031	-0.1770507788	9.81555162	3.411816394	0.5493164	0.8544922	0.12207031	0.15671386780000002	9.261669928000002	1.331469748	1.0375977	0.18310547	3.112793	1539961208.849
-8.59055162	-4.00517572	-0.5108154254	0.48828125	-0.79345703	-0.061035156	1.812377896	-8.356079074	-1.5862792540000001	0.79345703	-1.3427734	-1.7700195	1.697534146	9.19467752	1.6843750000000002	0.24414062	1.5258789	1.3427734	-8.576196580000001	-1.3817138580000001	-2.23227536	0.061035156	0.5493164	-0.12207031	-0.37204589660000004	8.984130890000001	3.02421875	0.061035156	1.2817383	0.24414062	-1.50493161	9.8334964	0.15910644960000003	2.5634766	2.5024414	2.9296875	1539961208.889
-7.7328125000000005	-3.6127929320000005	-0.23327636780000002	0.48828125	-0.12207031	-0.061035156	1.9966064300000002	-8.19816893	-1.5121094240000001	0.18310547	-0.061035156	-1.5869141	1.216625998	9.00805661	1.509716754	0.12207031	2.0141602	0.91552734	-8.646777160000001	-1.790844748	-2.2430420320000004	0.12207031	0.48828125	0	-0.8314209260000001	8.62404802	2.805297824	0.061035156	1.2207031	0.30517578	-3.1438476440000005	9.067871106	-0.08015136780000001	2.0751953	1.6479492	2.746582	1539961208.929
-7.63232428	-3.1593994600000004	-0.22131347840000004	0	0.061035156	-0.24414062	1.7884521760000003	-8.058202880000001	-1.57551268	-0.061035156	0.9765625	-1.3427734	0.8170653959999999	8.955419928000001	1.522875998	0.24414062	0.9765625	0.5493164	-8.646777160000001	-1.790844748	-2.2430420320000004	0	0.48828125	0	-0.916357428	8.70061052	2.6784912140000006	0.24414062	0.9765625	0.12207031	-0.48090820680000007	7.779467752000001	0.949853534	1.159668	-1.0375977	1.6479492	1539961208.969
-8.225683606	-3.08881839	-0.6376221040000001	-1.0986328	0.30517578	-0.6713867	1.464257788	-7.9601074280000015	-1.5001464660000001	-0.12207031	0.79345703	-1.0986328	0.878076178	9.03317842	1.5336425720000002	0.4272461	0.061035156	0.24414062	-8.901586960000001	-2.62346196	-2.174853534	-0.30517578	0.48828125	0.061035156	-0.6615478240000001	8.8728759	2.7945312500000004	0.30517578	0.6713867	-0.18310547	1.923632788	9.591845746	1.2907959260000001	3.112793	-0.8544922	1.3427734	1539961209.009
-8.170654254	-3.15461412	-0.5251708966	-0.91552734	0.18310547	-0.48828125	1.3685547120000001	-8.176635880000001	-1.4044433900000002	0.061035156	0.4272461	-0.7324219	1.2716552520000002	9.00566394	1.542016574	0.7324219	0.12207031	-0.061035156	-8.834594748	-2.588769568	-2.2107422120000004	-0.61035156	0.36621094	0	-0.287109375	8.95661592	2.975170926	0.30517578	0.6713867	-0.4272461	0.9211425720000002	9.27961412	1.459472644	1.8310547	1.2817383	0.12207031	1539961209.049
-8.049829074	-3.4704346040000003	-0.7141846040000002	-1.0375977	1.4038086	-0.36621094	1.4606689300000002	-8.758032248000001	-1.332666034	0.061035156	0.4272461	-0.7324219	1.2716552520000002	9.00566394	1.542016574	0.7324219	0.12207031	-0.061035156	-8.834594748	-2.588769568	-2.2107422120000004	-1.0375977	0.36621094	0.12207031	-0.287109375	8.95661592	2.975170926	0.30517578	0.6713867	-0.4272461	0.9211425720000002	9.27961412	1.459472644	0.6713867	1.0986328	-1.159668	1539961209.089
-9.011645468000001	-3.8987060700000002	-1.238159146	-1.5869141	1.2207031	-0.7324219	1.4606689300000002	-8.758032248000001	-1.332666034	0.30517578	0.12207031	-0.30517578	1.726245108	8.8728759	1.701123004	0.7324219	0.12207031	-0.061035156	-8.850146760000001	-2.387792932	-2.235864218	-1.2817383	0.061035156	0.4272461	0.01076660144	8.864501800000001	2.940478534	0.30517578	0.6713867	-0.4272461	2.575610324	10.009350540000002	0.46535643000000004	2.746582	1.2207031	-0.4272461	1539961209.129
-10.41489218	-4.754052716	-1.89611821	-0.91552734	-0.30517578	-0.9765625	2.0157471040000003	-9.523657248000001	-0.611303714	0.4272461	0.48828125	0.18310547	2.313623004	9.53083516	2.00856929	1.5258789	1.953125	-0.61035156	-10.25578624	-1.1986816100000002	-1.988232428	-1.5258789	-0.18310547	0.7324219	-0.38640135800000003	9.284399460000001	2.6126952880000003	0.36621094	0.91552734	-0.30517578	2.575610324	10.009350540000002	0.46535643000000004	0.61035156	1.2207031	-1.4038086	1539961209.169
-9.304736420000001	-4.858129892000001	-1.4582763580000002	-0.4272461	0.24414062	-0.24414062	2.064794928	-9.94355432	-0.364868161	0.5493164	0.79345703	0.36621094	2.6402099640000003	10.56921376	2.159301718	1.3427734	1.953125	-0.61035156	-10.25578624	-1.1986816100000002	-1.988232428	-1.5869141	0.18310547	0.8544922	-0.693847644	10.18640126	2.174853534	0.48828125	0.6713867	-0.30517578	3.70131839	10.43522914	1.58747554	-0.36621094	-1.159668	-1.953125	1539961209.209
-8.730517572	-4.079345746	-1.216625998	-0.6713867	-0.061035156	-0.061035156	1.8099853240000001	-10.1313723	-0.3911865216	0.7324219	0.48828125	0.5493164	2.8041014400000006	10.89101538	2.20236821	0.91552734	1.5869141	-0.4272461	-9.20065944	0.24045410340000004	-2.2215087860000002	-1.159668	0	0.7324219	-0.9725830072	10.49624002	1.9140625000000002	0.48828125	0.6713867	-0.30517578	3.122314496	10.29526358	0.7608398560000001	0.61035156	-0.61035156	-0.91552734	1539961209.249
-8.89321286	-3.8400878600000006	-1.6903564300000002	-0.91552734	0.4272461	-0.12207031	1.667626996	-9.427954074	-0.1387695288	0.61035156	-0.24414062	0.91552734	2.934497104	10.556054320000001	2.1844238220000003	0.5493164	0.79345703	-0.061035156	-9.180322480000001	0.22849121400000003	-2.16408696	-0.7324219	-0.30517578	0.7324219	-0.9725830072	10.49624002	1.9140625000000002	0.48828125	0.6713867	-0.30517578	3.122314496	10.29526358	0.7608398560000001	-0.61035156	-0.061035156	-1.8920898	1539961209.289
-9.145629892	-4.21452626	-2.045654254	-0.30517578	-0.061035156	-0.061035156	1.988232428	-8.446997300000001	0.40793457460000004	0.30517578	-0.36621094	1.4648438	2.9572264400000003	10.3610598	1.9726807100000001	0.18310547	0.30517578	0.36621094	-9.180322480000001	0.22849121400000003	-2.16408696	-0.36621094	-0.5493164	0.5493164	-1.3171142180000002	9.847851440000001	1.6927490020000002	0.18310547	0.061035156	0.36621094	2.2035644960000003	9.35258786	-0.1674804712	0.4272461	-0.18310547	-1.3427734	1539961209.329
-8.64558107	-4.17026358	-1.8099853240000001	-0.30517578	0.18310547	0.12207031	2.404541034	-8.07734375	0.5969482428	0.24414062	0.30517578	2.0141602	2.85314946	10.52734424	1.7417969240000002	-0.18310547	-0.24414062	0.6713867	-9.60859375	0.1674804712	-1.7477783540000003	-0.30517578	-0.6713867	0.36621094	-0.9977050720000001	10.20673822	1.637719748	0.36621094	-0.36621094	0.4272461	2.75983876	9.89091754	0.3229980432	0.5493164	-0.8544922	-1.2817383	1539961209.369
-8.795117212000001	-3.9884277160000003	-1.8075927520000004	-0.18310547	0.4272461	0.30517578	2.496655252	-8.394360520000001	0.424682608	0.30517578	0.6713867	2.1972656	2.798120108	10.608691100000001	1.650878894	-0.24414062	-0.8544922	0.6713867	-9.567919928000002	0.3146240216	-1.670019568	-0.24414062	-0.7324219	0.24414062	-0.6017333966	10.48786592	1.57551268	0.36621094	-0.5493164	0.36621094	2.75983876	9.89091754	0.3229980432	0	-0.24414062	-1.2207031	1539961209.409
-8.95183107	-3.8759764400000005	-2.112646466	0.061035156	0.4272461	0.4272461	2.404541034	-8.8979982	0.33137207460000007	0.30517578	0.4272461	2.0141602	2.9225341460000003	10.30722644	1.5779052520000003	-0.18310547	-0.91552734	0.6713867	-9.567919928000002	0.3146240216	-1.670019568	-0.18310547	-0.79345703	0.12207031	-0.33256836060000006	10.25458966	1.5599609620000003	0.30517578	-0.5493164	0.30517578	2.3028564300000003	9.57629393	-0.2607910144	0.30517578	-0.24414062	-0.79345703	1539961209.449
-8.921923920000001	-3.6929442900000002	-2.269360324	-0.18310547	0.4272461	0.61035156	2.3542969240000002	-9.011645468000001	0.2225097644	0.24414062	-0.4272461	1.5869141	3.011059604	10.1313723	1.5527832460000002	-0.24414062	-0.36621094	0.6713867	-9.506909440000001	0.3182128894	-1.5180908540000002	0.061035156	-0.9765625	0.12207031	-0.285913089	10.029687500000001	1.5970459260000003	0.12207031	-0.36621094	0.4272461	2.1305908540000003	9.657641574000001	-0.07058105432	0.24414062	-0.30517578	-0.61035156	1539961209.489
-8.91953125	-3.5733153960000004	-2.2286865020000004	-0.24414062	0.6713867	0.6713867	2.4930663940000004	-8.88842752	0.23566894960000004	0.12207031	-1.159668	1.0986328	2.866308606	10.155298020000002	1.4965576080000003	-0.30517578	0	0.61035156	-9.54638678	0.270361322	-1.3075439300000002	0.12207031	-1.0375977	0.061035156	-0.4438232428	10.006958360000002	1.494165036	-0.061035156	-0.48828125	0.5493164	2.1305908540000003	9.657641574000001	-0.07058105432	0.061035156	-0.12207031	-0.48828125	1539961209.529
-8.8979982	-3.4034423920000005	-2.3973632200000004	-0.061035156	0.7324219	0.6713867	2.545703076	-8.834594748	0.423486322	-0.061035156	-1.7700195	0.4272461	2.6390135800000003	10.030884080000002	1.44870607	-0.36621094	-0.30517578	0.5493164	-9.54638678	0.270361322	-1.3075439300000002	0.12207031	-1.159668	0	-0.46416014400000005	9.9100589	1.494165036	0	-0.7324219	0.48828125	1.905688498	9.7318116	-0.153125	0.061035156	-0.12207031	-0.36621094	1539961209.569
-8.865698380000001	-3.3567871400000002	-2.57082518	-0.18310547	0.4272461	0.6713867	2.3746337860000004	-8.747265380000002	0.2189208966	0	-2.1972656	-0.36621094	2.586376996	9.847851440000001	1.4774170320000002	-0.4272461	-0.61035156	0.36621094	-9.700707968000001	0.0825439496	-0.8122802520000001	0.12207031	-1.2207031	0	-0.2536132788	9.782055710000002	1.44870607	0	-1.0375977	0.48828125	1.550390576	9.705493210000002	-0.42229003600000004	0.12207031	-0.24414062	-0.24414062	1539961209.609
-8.903979532000001	-3.2993652160000004	-2.698828076	-0.061035156	0.36621094	0.5493164	2.8328125	-8.62285144	0.230883786	-0.24414062	-1.7700195	-0.7324219	2.6904540740000003	9.697119110000001	1.5396240020000003	-0.4272461	-0.61035156	0.24414062	-9.850244600000002	0.0	-0.5670410144	0.12207031	-1.159668	0	0.07536621106000001	9.69592302	1.4463134979999999	-0.12207031	-1.159668	0.48828125	1.550390576	9.705493210000002	-0.42229003600000004	0.12207031	-0.061035156	-0.18310547	1539961209.649
-8.9410643	-3.2407471040000004	-2.72395018	-0.061035156	0.24414062	0.48828125	3.129492212	-8.643188400000001	0.248828125	-0.8544922	-1.6479492	-0.5493164	2.767016574	9.677978240000002	1.629345746	-0.36621094	-0.5493164	-0.061035156	-9.850244600000002	0.0	-0.5670410144	-0.061035156	-1.0986328	0.061035156	0.4474121106000001	9.80717752	1.3649658540000003	-0.30517578	-1.2817383	0.36621094	1.2010742212	9.71625998	-0.48808594240000003	0.12207031	0	-0.18310547	1539961209.689
-8.89919429	-3.1653808900000002	-2.692846646	-0.12207031	0.24414062	0.36621094	3.379516574	-8.74606929	0.02033691394	-0.8544922	-0.18310547	-0.30517578	2.9464599640000007	9.573901260000001	1.783667032	-0.30517578	-0.36621094	-0.36621094	-9.97346196	0.0825439496	-0.135180661	-0.061035156	-0.9765625	0.061035156	0.7967285340000001	9.766503894000001	1.337451178	-0.30517578	-1.2207031	0.24414062	1.022827176	9.746167032	-0.4294677716	0.061035156	0.24414062	-0.12207031	1539961209.729
