# Supplementary material for: A deep learning approach for lower back-pain risk prediction during manual lifting
Source: PLoS One. 2021 Feb 19;16(2):e0247162. doi: 10.1371/journal.pone.0247162 (PMC7894914; doi:10.1371/journal.pone.0247162)
Supplement: S1 Data — (ZIP) [file pone.0247162.s001.zip › source-used/Subject_01_P2_Zone11_T1.csv]

Side_A_x	Side_A_y	Side_A_z	Side_G_x	Side_G_y	Side_G_z	LtWt_A_x	LtWt_A_y	LtWt_A_z	LtWt_G_x	LtWt_G_y	LtWt_G_z	RtWt_A_x	RtWt_A_y	RtWt_A_z	RtWt_G_x	RtWt_G_y	RtWt_G_z	Back_A_x	Back_A_y	Back_A_z	Back_G_x	Back_G_y	Back_G_z	UArm_A_x	UArm_A_y	UArm_A_z	UArm_G_x	UArm_G_y	UArm_G_z	Thig_A_x	Thig_A_y	Thig_A_z	Thig_G_x	Thig_G_y	Thig_G_z	Time_stp
-8.3620607	-4.053027356	-3.275439496	0	0.061035156	0	2.9177491	-8.524755890000002	0.15551757200000002	-0.061035156	0.12207031	0.12207031	2.2035644960000003	9.325073380000001	3.4512939300000003	1.0375977	0	-0.12207031	-9.786840560000002	-0.269165036	-0.6663330072	-0.061035156	0	-0.061035156	0.20935058900000003	9.697119110000001	2.0253173920000003	-0.061035156	0.061035156	0	1.061108426	9.77607428	-0.26318359620000004	0	-0.061035156	0	1539960397.699
-8.333349640000002	-4.0877197480000005	-3.2634764400000003	0	0	-0.061035156	2.9177491	-8.524755890000002	0.15551757200000002	-0.061035156	0.12207031	0.12207031	2.2071533540000003	9.491357428	3.23356929	0.8544922	0.18310547	-0.061035156	-9.80957068	-0.2763427716	-0.659155252	0	0.061035156	-0.061035156	0.2189208966	9.687548920000001	2.04326178	-0.061035156	0	-0.061035156	1.03359375	9.789233426000001	-0.27275390380000003	0	0	0	1539960397.739
-8.338134980000001	-4.080542032	-3.338842752	-0.061035156	-0.061035156	0	2.9237304320000006	-8.62524411	0.15551757200000002	-0.18310547	0.12207031	0.18310547	2.1138427520000005	9.559545926	3.1869139400000006	0.4272461	-0.061035156	0.12207031	-9.765307608	-0.30625	-0.6986327880000001	-0.061035156	0	-0.061035156	0.1818359424	9.688745108	2.0671875	0.061035156	0.061035156	-0.12207031	1.040771466	9.782055710000002	-0.27514648560000005	0	-0.061035156	0	1539960397.779
-8.33933107	-4.08413089	-3.2539062500000004	0.061035156	-0.12207031	0	2.9775634	-8.76760234	0.324194339	-0.061035156	0.12207031	-0.12207031	2.08752446	9.567919928000002	3.2742432100000003	0.24414062	-0.24414062	0.18310547	-9.74736322	-0.26796875000000003	-0.717773462	0	0	0	0.1256103534	9.661230432000002	2.05522464	0	-0.061035156	-0.061035156	1.0826415740000002	9.756933606	-0.2978759784	0	-0.061035156	0	1539960397.819
-8.301049820000001	-4.093701080000001	-3.249121106	0	0	-0.061035156	2.9249266200000004	-8.76401358	0.2918945288	-0.061035156	0.12207031	-0.12207031	2.124609424	9.578686600000001	3.3376464660000003	0.18310547	-0.48828125	0.24414062	-9.744970746000002	-0.25839844240000004	-0.6986327880000001	0	-0.061035156	0	0.19619140380000002	9.73061502	2.1258057100000003	0	-0.12207031	0	1.0371826080000002	9.770092752000002	-0.2895019568	0	0	0	1539960397.859
-8.34650908	-4.1331787140000005	-3.267065396	0	0	-0.061035156	2.8818603240000003	-8.735302520000001	0.24763183900000002	-0.061035156	0	-0.18310547	2.172460962	9.624145468	3.2251952880000005	0.061035156	-0.4272461	0.18310547	-9.778466754	-0.2428466754	-0.7046142572	0	-0.061035156	0	0.2775390576	9.766503894000001	2.097094748	-0.061035156	-0.12207031	0	1.0264160340000001	9.77607428	-0.308642572	0	-0.061035156	0	1539960397.899
-8.328564300000002	-4.11044928	-3.2814209260000005	0	0	0	2.8818603240000003	-8.735302520000001	0.24763183900000002	-0.061035156	-0.061035156	-0.24414062	2.22629393	9.591845746	3.2586913940000004	-0.18310547	-0.36621094	0.061035156	-9.77966304	-0.250024411	-0.7105957068000001	0	-0.061035156	0	0.2260986322	9.709082068	2.0336913940000003	0.061035156	-0.061035156	0	1.02761232	9.792822480000002	-0.2930908246	-0.061035156	-0.061035156	0	1539960397.939
-8.35129393	-4.0877197480000005	-3.3149170320000003	0	-0.12207031	-0.061035156	2.920141574	-8.712573380000002	0.17106933900000001	-0.061035156	-0.061035156	-0.24414062	2.121020468	9.505712860000001	3.1952880400000003	0.24414062	-0.8544922	-0.12207031	-9.759326080000001	-0.2189208966	-0.7117919928	0.061035156	-0.12207031	0	0.1985839856	9.733007788	2.0659912140000003	-0.061035156	-0.12207031	0.061035156	1.076660144	9.770092752000002	-0.2835205072	0	-0.061035156	0	1539960397.979
-8.323779254	-4.109252896	-3.2048584260000004	0	-0.061035156	-0.061035156	2.8399902160000003	-8.6599366	0.14833984620000001	0.061035156	0.061035156	-0.18310547	2.286108426	9.62653804	2.895019568	0.24414062	-0.61035156	-0.12207031	-9.788037140000002	-0.227294928	-0.6902587860000001	0.061035156	-0.061035156	0	0.19738769960000002	9.777270468000001	2.077954074	-0.061035156	-0.18310547	0	1.1017822480000001	9.76889676	-0.27155761780000004	0	-0.061035156	0	1539960398.019
-8.368042032	-4.099682608	-3.27663588	0	-0.061035156	0	2.872290036	-8.641992212	0.13398437500000002	0	0.061035156	-0.061035156	2.318408246	9.687548920000001	2.7538574280000003	-0.24414062	-0.12207031	-0.12207031	-9.79401857	-0.2560058606	-0.693847644	0.061035156	-0.061035156	0	0.1770507788	9.7485598	2.007373004	0	-0.12207031	-0.061035156	1.0754638580000002	9.7748777	-0.2823242212	-0.061035156	-0.061035156	0	1539960398.059
-8.368042032	-4.12839357	-3.2885987400000003	0	-0.12207031	0	2.86870108	-8.69103984	0.12321777160000001	-0.061035156	0.18310547	0	2.174853534	9.600219748	2.86870108	0	-0.36621094	-0.24414062	-9.782055710000002	-0.2524169928	-0.699829074	0.061035156	-0.061035156	0	0.1399658246	9.73540036	1.9989990020000004	0.061035156	-0.24414062	-0.061035156	1.0168457068	9.759326080000001	-0.30385742800000004	0	-0.061035156	0	1539960398.099
-8.378808606	-4.130786240000001	-3.23955072	0	-0.30517578	0	2.8220459260000004	-8.712573380000002	0.0992919928	-0.12207031	0.24414062	0	2.2657714660000003	9.63371556	2.85314946	0.12207031	-0.24414062	-0.24414062	-9.791625900000001	-0.2524169928	-0.6747070288	0.061035156	-0.061035156	0	0.25959472840000003	9.782055710000002	2.0564209260000004	0	-0.18310547	-0.12207031	1.035986322	9.778466754	-0.2775390576	-0.061035156	-0.061035156	0	1539960398.139
-8.34052716	-4.129589856	-3.161792032	0	-0.061035156	0	2.8220459260000004	-8.712573380000002	0.0992919928	-0.18310547	0.061035156	0	2.274145468	9.682763580000001	2.845971646	0	-0.24414062	-0.18310547	-9.79880342	-0.2572021466	-0.6555663939999999	0.061035156	-0.061035156	0	0.2189208966	9.76889676	2.062402356	0	-0.18310547	-0.18310547	1.0479492212000001	9.77128894	-0.27993163940000004	-0.061035156	-0.061035156	0	1539960398.179
-8.387182608000002	-4.121215854000001	-3.170166034	0	-0.12207031	0	2.8854492800000004	-8.70778804	0.13757324280000002	-0.12207031	0	0.061035156	2.263378894	9.64328624	2.9321045320000003	0.12207031	-0.24414062	-0.24414062	-9.80358876	-0.250024411	-0.67709964	0.061035156	-0.061035156	0	0.20576172120000003	9.77128894	2.03488768	-0.061035156	-0.24414062	-0.12207031	1.0874267572	9.77368161	-0.24045410340000004	0	-0.061035156	0	1539960398.219
-8.41708966	-4.117626996	-3.1330810700000002	0.061035156	-0.18310547	0	2.958422824	-8.73171376	0.18422851440000002	-0.18310547	0.12207031	0.061035156	2.337548822	9.64208966	2.983544928	0.12207031	-0.18310547	-0.24414062	-9.80239218	-0.2536132788	-0.6675292932	0.12207031	-0.061035156	0	0.2225097644	9.750951980000002	2.04086911	-0.061035156	-0.24414062	-0.12207031	1.0993896760000001	9.770092752000002	-0.269165036	-0.061035156	-0.061035156	0	1539960398.259
-8.400341754000001	-4.1140380400000005	-3.1103514400000005	0.061035156	-0.12207031	0	2.958422824	-8.73171376	0.18422851440000002	-0.18310547	0.24414062	0.12207031	2.333959964	9.6552491	2.9667969240000005	0.24414062	-0.24414062	-0.24414062	-9.792822480000002	-0.250024411	-0.6759033540000001	0.12207031	-0.061035156	0	0.250024411	9.780859620000001	2.0253173920000003	-0.061035156	-0.24414062	-0.12207031	1.0802490020000002	9.7832518	-0.2835205072	-0.061035156	-0.061035156	0	1539960398.299
-8.409912140000001	-4.139160144000001	-3.1055663940000002	0.061035156	-0.061035156	0	2.9620117800000005	-8.72214357	0.20217285340000002	-0.24414062	0.30517578	0.12207031	2.3519042540000004	9.682763580000001	2.971582068	0.24414062	-0.18310547	-0.18310547	-9.80478534	-0.27514648560000005	-0.678295926	0.061035156	-0.061035156	-0.061035156	0.2823242212	9.79880342	2.020532248	-0.061035156	-0.18310547	-0.12207031	1.0969971040000002	9.77248552	-0.270361322	-0.061035156	-0.061035156	0	1539960398.339
-8.406323380000002	-4.11044928	-3.122314496	0.061035156	-0.12207031	0	2.9943116	-8.738891574	0.1985839856	-0.24414062	0.4272461	0.12207031	2.365063498	9.719848740000002	2.9010009000000005	0.18310547	-0.12207031	-0.18310547	-9.782055710000002	-0.265576178	-0.6675292932	0.061035156	-0.061035156	-0.061035156	0.2763427716	9.77128894	2.024121106	-0.061035156	-0.12207031	-0.061035156	1.100585962	9.790429712	-0.2775390576	-0.061035156	-0.061035156	0	1539960398.379
-8.406323380000002	-4.076953076	-3.0672851440000004	0	-0.12207031	0	2.987133786	-8.753247300000002	0.22011719240000002	-0.18310547	0.48828125	0.12207031	2.344726538	9.700707968000001	2.9093750000000003	0	-0.12207031	-0.12207031	-9.777270468000001	-0.28471679320000004	-0.6735107428000001	0.061035156	-0.061035156	-0.061035156	0.2189208966	9.744970746000002	2.0253173920000003	-0.061035156	-0.18310547	-0.061035156	1.1041748200000001	9.75214856	-0.27514648560000005	-0.061035156	-0.061035156	0	1539960398.419
-8.39794928	-4.103271466000001	-3.011059604	0.061035156	0	0	2.8902344240000004	-8.807080072	0.22849121400000003	-0.18310547	0.24414062	0	2.296875	9.656445288	2.9464599640000007	0.12207031	-0.24414062	-0.18310547	-9.77966304	-0.30625	-0.678295926	0.12207031	-0.061035156	-0.061035156	0.22490234620000002	9.73898912	2.0301025360000002	0	-0.12207031	0	1.118530252	9.770092752000002	-0.269165036	-0.061035156	-0.061035156	0	1539960398.459
-8.432641574	-4.078149460000001	-3.093603534	0	-0.061035156	0	2.8902344240000004	-8.807080072	0.22849121400000003	-0.061035156	0	-0.12207031	2.292089856	9.688745108	2.8244384000000005	0.12207031	-0.12207031	-0.18310547	-9.778466754	-0.33137207460000007	-0.663940396	0.061035156	-0.061035156	0	0.269165036	9.713867212	2.0336913940000003	0	-0.12207031	0	1.1352783540000002	9.754540740000001	-0.28471679320000004	0	-0.061035156	0	1539960398.499
-8.436230432	-4.100878894	-3.034985324	-0.061035156	-0.12207031	0	2.910571286	-8.833398560000001	0.269165036	0	0	-0.12207031	2.192797824	9.6983152	2.777783246	-0.061035156	-0.12207031	-0.12207031	-9.80478534	-0.346923822	-0.6531738220000001	0	-0.061035156	0	0.2811279254	9.73061502	2.020532248	0	-0.061035156	-0.061035156	1.168774411	9.7485598	-0.25480957460000003	0	-0.061035156	0	1539960398.539
-8.44938948	-4.056616214000001	-3.027807608	-0.061035156	-0.12207031	0	2.8088867800000004	-8.846557608000001	0.270361322	0.12207031	-0.36621094	-0.30517578	2.154516574	9.70310054	2.8136719240000003	0	-0.18310547	-0.18310547	-9.780859620000001	-0.35649413939999997	-0.6663330072	0	-0.061035156	0	0.248828125	9.7748777	2.031298822	0.061035156	-0.061035156	0	1.1472412140000001	9.77368161	-0.2524169928	0	0	0	1539960398.579
-8.464941394	-4.056616214000001	-3.0601074280000002	-0.12207031	-0.12207031	0	2.8088867800000004	-8.846557608000001	0.270361322	0.12207031	-0.6713867	-0.4272461	2.121020468	9.689941394000002	2.82922374	0.18310547	-0.18310547	-0.30517578	-9.7748777	-0.3576904254	-0.6830810700000001	-0.061035156	-0.12207031	0	0.2428466754	9.765307608	2.0576172120000003	0	-0.12207031	0	1.146044928	9.76291484	-0.2189208966	-0.061035156	0	0	1539960398.619
-8.443408246	-4.120019568	-3.0134521760000004	-0.12207031	-0.12207031	0	3.027807608	-8.86809056	0.24165038940000003	0.30517578	-0.24414062	-0.30517578	2.1521240020000003	9.681567392	2.6916503600000006	0.36621094	-0.061035156	-0.24414062	-9.782055710000002	-0.343334964	-0.6675292932	-0.061035156	-0.12207031	0	0.270361322	9.73061502	2.06120607	0	-0.061035156	0	1.1257080072	9.78444838	-0.24763183900000002	0	0.061035156	0	1539960398.659
-8.41828624	-4.109252896	-2.956030252	-0.12207031	-0.12207031	0	2.89741214	-8.790332068	0.2452392572	0.4272461	0.061035156	-0.24414062	2.205957068	9.74736322	2.5337402160000004	0.30517578	0	-0.061035156	-9.80239218	-0.3541015576	-0.6280517572	-0.12207031	-0.061035156	0	0.2918945288	9.758129892000001	2.0372802520000004	0	0	0	1.168774411	9.755737320000001	-0.23327636780000002	0	0.061035156	0	1539960398.699
-8.450586060000001	-4.0877197480000005	-2.983544928	-0.12207031	-0.12207031	0	2.7765869600000004	-8.738891574	0.36845702880000003	0.36621094	-0.4272461	-0.30517578	2.1700683900000004	9.766503894000001	2.5301512600000002	0.18310547	0	0	-9.777270468000001	-0.2954833966	-0.6232665740000001	-0.12207031	-0.061035156	0	0.24165038940000003	9.756933606	2.02292482	0	0.061035156	-0.061035156	1.144848642	9.76411142	-0.2225097644	0	0	0	1539960398.739
-8.462548920000001	-4.09848642	-2.9823487400000004	-0.12207031	-0.12207031	0	2.7765869600000004	-8.738891574	0.36845702880000003	0.30517578	-0.6713867	-0.12207031	2.1569091460000003	9.8	2.5720214660000003	0.36621094	-0.061035156	0	-9.78444838	-0.2918945288	-0.63881839	-0.12207031	-0.061035156	0	0.211743161	9.76291484	1.9978027160000003	0	0.061035156	0	1.1269042932	9.770092752000002	-0.24045410340000004	0	0.061035156	0	1539960398.779
-8.44938948	-4.10566394	-2.983544928	-0.12207031	-0.061035156	0	2.9416748200000002	-8.718554712000001	0.23327636780000002	-0.18310547	-0.48828125	0.061035156	2.1844238220000003	9.82272914	2.5564697480000005	0.30517578	0.12207031	0	-9.810766280000001	-0.265576178	-0.61848143	-0.12207031	-0.12207031	0	0.21533202880000002	9.77368161	2.007373004	0	0	0.061035156	1.137670926	9.76770018	-0.2392578076	0	0.061035156	0	1539960398.819
-8.42905252	-4.104467752000001	-2.9775634	-0.061035156	-0.061035156	0	3.23596196	-8.8561277	-0.06699218750000001	0.4272461	0.48828125	-0.24414062	2.064794928	9.839477340000002	2.516992212	0.24414062	0	-0.061035156	-9.82392572	-0.26796875000000003	-0.5957519568	-0.061035156	-0.061035156	0	0.24763183900000002	9.749755890000001	1.987036142	0.061035156	0.061035156	0	1.1508300720000002	9.76171875	-0.2572021466	0	0.061035156	0	1539960398.859
-8.451782248	-4.079345746	-2.9703858800000003	-0.12207031	-0.18310547	0	3.0182373200000003	-8.710180710000001	0.40075683900000003	0.9765625	0.30517578	-0.24414062	1.9930175720000003	9.837085159999999	2.4488037140000003	0.12207031	-0.061035156	-0.061035156	-9.792822480000002	-0.3026611322	-0.619677716	-0.061035156	-0.061035156	0	0.23566894960000004	9.74138179	2.0061767180000003	0	0.061035156	0.061035156	1.12211911	9.76411142	-0.2643798822	0	0	0	1539960398.899
-8.445800720000001	-4.080542032	-2.930908246	-0.061035156	0	0	2.7299316100000004	-8.63959964	0.6890625	0.4272461	-0.4272461	-0.12207031	1.98464357	9.8933107	2.3985596040000003	-0.061035156	0	0	-9.77248552	-0.288305661	-0.6256591459999999	-0.061035156	-0.061035156	0	0.230883786	9.759326080000001	2.0193359620000004	0.061035156	0.061035156	0.061035156	1.1257080072	9.766503894000001	-0.2524169928	0	0	0	1539960398.939
-8.468530252	-4.094897464000001	-2.9392822480000005	-0.061035156	-0.061035156	0	2.7299316100000004	-8.63959964	0.6890625	0.5493164	-0.061035156	0.24414062	2.00258786	9.90407698	2.3758300720000003	-0.36621094	0.12207031	0.061035156	-9.788037140000002	-0.24763183900000002	-0.6077148560000001	-0.061035156	-0.061035156	0	0.20217285340000002	9.7485598	2.00258786	0.061035156	0.12207031	0	1.1699707068	9.755737320000001	-0.24045410340000004	0	0	0	1539960398.979
-8.446997300000001	-4.088916034	-2.9368896760000003	-0.061035156	-0.12207031	0	2.600732428	-8.661132788000002	0.876879892	0.91552734	-0.061035156	0.48828125	1.927221646	9.92919928	2.3219971040000003	-0.61035156	-0.061035156	0.12207031	-9.77607428	-0.2260986322	-0.6089111420000001	-0.061035156	-0.061035156	0	0.15910644960000003	9.760522660000001	1.9487548920000002	0.061035156	0.061035156	0.061035156	1.1651855432	9.746167032	-0.23566894960000004	0	-0.061035156	0	1539960399.019
-8.445800720000001	-4.10805661	-2.91535643	0	0.061035156	0.061035156	2.5540771760000003	-8.720947480000001	1.0826415740000002	0.6713867	-0.36621094	0.8544922	1.886547824	9.753344748	2.386596646	-0.24414062	-0.61035156	0	-9.77966304	-0.227294928	-0.594555661	0	-0.061035156	-0.061035156	0.173461911	9.755737320000001	1.965502896	0.061035156	0.061035156	0	1.21303714	9.753344748	-0.21533202880000002	0	-0.061035156	0.061035156	1539960399.059
-8.497240920000001	-4.092504892000001	-2.98952626	0	-0.061035156	0.061035156	2.7012207459999997	-8.94584964	0.8649169928000001	0.5493164	0.24414062	1.3427734	2.5720214660000003	10.1241938	2.7048096040000003	-1.3427734	2.319336	-0.30517578	-9.796411240000001	-0.21652832460000004	-0.5586669928	0.061035156	-0.061035156	0	0.24643554320000002	9.759326080000001	1.9200439300000003	0	0.12207031	0.061035156	1.1651855432	9.7748777	-0.2811279254	-0.061035156	-0.061035156	0.061035156	1539960399.099
-8.49125998	-4.04584964	-2.9775634	0.061035156	0.061035156	0.061035156	2.7012207459999997	-8.94584964	0.8649169928000001	0.61035156	1.159668	1.2817383	1.579101538	9.78444838	3.0433594240000006	-1.5869141	1.5869141	0.12207031	-9.81196286	-0.19499511780000003	-0.5598632788000001	0.061035156	-0.061035156	0	0.265576178	9.87536592	1.9702880400000002	-0.061035156	0.24414062	0	1.19270018	9.749755890000001	-0.29069824280000006	0	-0.12207031	0.061035156	1539960399.139
-8.492456070000001	-4.002783246	-2.9727783540000003	0.061035156	0	0.061035156	2.251416034	-8.914746106	0.687866214	0.6713867	3.1738281	1.4648438	1.6867675720000002	9.58586412	3.3627685700000005	-0.61035156	0.6713867	0.18310547	-9.79401857	-0.21054687500000002	-0.5598632788000001	0.061035156	-0.12207031	0	0.1399658246	9.869384980000001	2.068383786	-0.061035156	-0.12207031	0.12207031	1.2010742212	9.79880342	-0.265576178	0	-0.18310547	0.061035156	1539960399.187
-8.45776358	-3.982446286	-2.906982428	0.12207031	0.12207031	0.061035156	2.251416034	-8.914746106	0.687866214	0.6713867	3.1738281	1.4648438	2.0061767180000003	9.657641574000001	3.198876996	-0.48828125	2.1362305	-0.24414062	-9.77128894	-0.23686523560000003	-0.5239746106000001	0.061035156	-0.12207031	-0.061035156	0.4689453076	9.79401857	2.000195288	-0.24414062	-0.12207031	0.24414062	1.2513183900000002	9.74736322	-0.29667969240000003	-0.061035156	-0.18310547	0.061035156	1539960399.219
-8.518774460000001	-3.951342752	-3.0038817900000003	0.12207031	0.12207031	0.061035156	2.192797824	-9.031982428000001	0.8816650360000001	1.2817383	5.6152344	1.5258789	1.6712158540000002	9.782055710000002	3.15461412	-1.6479492	3.479004	-0.12207031	-9.790429712	-0.2607910144	-0.517993161	0.061035156	-0.12207031	0	0.6160888580000001	9.7748777	1.8458740020000002	-0.24414062	0.5493164	-0.061035156	1.276440396	9.729418930000001	-0.2990722644	0	-0.12207031	0.061035156	1539960399.259
-8.57978534	-3.9429687500000004	-3.084033246	0	-0.061035156	0.061035156	1.933203076	-9.07385234	1.3302734620000003	1.159668	8.544922	2.380371	2.69523912	9.554760880000002	3.5984375	0	6.286621	-0.5493164	-9.81196286	-0.2918945288	-0.515600589	0.061035156	-0.12207031	0	0.34094239200000004	10.120605040000001	2.217919928	-0.91552734	0.24414062	0	1.268066394	9.754540740000001	-0.2572021466	0	-0.12207031	0	1539960399.299
-8.488867212	-3.966894568	-3.017041034	0.061035156	0	0.061035156	0.517993161	-8.42307158	1.698730432	-0.30517578	8.911133	2.2583008	2.180834964	9.12648912	2.605517572	2.2583008	6.8359375	-0.9765625	-9.778466754	-0.16508788940000002	-0.5215820288	0.061035156	-0.18310547	-0.061035156	1.41042482	9.788037140000002	2.3495117800000003	-0.79345703	0.5493164	0.18310547	1.2668701080000002	9.789233426000001	-0.30744628600000007	0	-0.12207031	0	1539960399.339
-8.408715560000001	-3.9118652160000003	-3.00986322	-0.061035156	0.12207031	0.061035156	0.517993161	-8.42307158	1.698730432	-1.953125	6.5307617	1.953125	0.9677978240000001	9.463842752000001	1.923632788	1.953125	6.4086914	-0.24414062	-9.80598192	-0.34812010800000004	-0.47492675720000005	0	-0.061035156	-0.061035156	0.8900390380000001	9.668408246	2.3243896760000005	-0.79345703	1.5869141	-0.30517578	1.258496106	9.70310054	-0.31223143000000003	0	-0.12207031	0	1539960399.379
-8.54628894	-3.8795653960000003	-3.069677716	-0.061035156	0	0	-0.362475589	-9.00327176	1.4798096040000002	-2.1972656	7.385254	1.5869141	0.63881839	9.75214856	1.7872558900000002	0.7324219	7.019043	0.12207031	-9.797607428000001	-0.3289794928	-0.4689453076	-0.12207031	-0.061035156	0	0.3672607428	9.656445288	2.292089856	-0.61035156	1.2817383	-0.48828125	1.3470214660000002	9.750951980000002	-0.2942871106	0	-0.061035156	0	1539960399.419
-8.49125998	-3.8807617800000003	-3.0672851440000004	-0.12207031	0.12207031	0	-0.362475589	-9.00327176	1.4798096040000002	-1.4038086	5.065918	0.79345703	-0.01076660144	9.920825180000001	2.1892089660000003	0.48828125	4.8828125	0.24414062	-9.8251223	-0.2452392572	-0.4904785144	-0.061035156	-0.061035156	0	-0.5490966754000001	9.57150908	2.2107422120000004	-0.24414062	1.0375977	-0.4272461	1.332666034	9.743774460000001	-0.31103514400000004	-0.061035156	-0.061035156	0	1539960399.461
-8.51040036	-3.895117212	-3.116332968	-0.12207031	0.12207031	0	-0.8445800720000001	-9.170751800000001	1.7190673920000001	-0.91552734	2.380371	0.061035156	-0.6017333966	9.911254500000002	2.516992212	0.79345703	0.79345703	0.30517578	-9.8334964	-0.2643798822	-0.49406739200000005	0	-0.061035156	0	-1.107763678	9.54399411	2.222705072	-0.12207031	0.061035156	-0.18310547	1.28122554	9.759326080000001	-0.3576904254	-0.061035156	0	0	1539960399.499
-8.482885880000001	-3.881957968	-3.124707068	-0.12207031	0.12207031	-0.061035156	-0.8924316100000002	-9.2808107	1.8614257200000002	-0.18310547	-0.36621094	-0.61035156	-0.19499511780000003	9.922021760000002	2.4727295320000002	0.48828125	-1.3427734	0.6713867	-9.778466754	-0.3194091754	-0.492871106	-0.12207031	-0.12207031	0	-0.9630126800000001	9.479394568	2.369848642	0.061035156	-0.7324219	0	1.258496106	9.719848740000002	-0.33854982	0	0.061035156	0	1539960399.539
-8.391967752000001	-3.881957968	-3.1139403960000003	-0.24414062	0.18310547	-0.061035156	-0.9378906250000001	-9.108544928	2.081542932	0.24414062	-3.4179688	-1.7089844	-0.27873535340000005	9.9016848	2.527758786	-0.4272461	-4.211426	0.7324219	-9.789233426000001	-0.2823242212	-0.4689453076	-0.12207031	-0.061035156	0	-1.0096679712	9.319091754	2.3076415740000003	0.5493164	-1.4038086	0	1.2549072479999999	9.72822284	-0.32060547120000005	0	0	0	1539960399.579
-8.48647464	-3.9154540740000003	-3.1354737400000006	-0.18310547	0.061035156	-0.061035156	0.1435546875	-8.9829348	1.73701178	0.24414062	-8.728027	-2.5024414	-0.4761230432	9.7485598	2.5026367800000004	-0.36621094	-8.483887	0.61035156	-9.77248552	-0.21652832460000004	-0.4761230432	-0.061035156	-0.12207031	0	-0.8122802520000001	9.29157698	1.945166034	1.0986328	-2.1362305	0.18310547	1.3099365020000002	9.67438948	-0.288305661	0	0	0.061035156	1539960399.619
-8.5666259	-3.9118652160000003	-3.293383786	-0.18310547	-0.12207031	-0.061035156	0.1435546875	-8.9829348	1.73701178	0.12207031	-12.023926	-3.0517578	-0.47373047120000006	9.69113768	2.1892089660000003	-0.5493164	-13.000488	0.5493164	-9.80239218	-0.230883786	-0.5072265576	0	-0.12207031	0	-0.028710937500000002	9.55117212	1.876977536	1.0375977	-2.1362305	0.12207031	1.356591754	9.778466754	-0.31342773560000003	0	0.061035156	0.061035156	1539960399.659
-8.5151857	-3.92861322	-3.23596196	-0.24414062	-0.24414062	-0.061035156	2.7634277160000003	-9.451879892000001	1.2907959260000001	0	-11.230469	-3.1738281	1.31352536	10.05361322	2.172460962	-0.5493164	-14.709473	0.18310547	-9.840673920000002	-0.2129394568	-0.4904785144	-0.061035156	-0.12207031	-0.061035156	0.9426757788	9.93039586	2.07915036	1.0986328	-1.4038086	-0.061035156	1.3039550720000002	9.76889676	-0.3002685504	0	0.061035156	0	1539960399.699
-8.44819339	-3.9094726440000005	-3.1462402160000003	-0.24414062	0.061035156	-0.061035156	2.7634277160000003	-9.451879892000001	1.2907959260000001	0.4272461	-7.019043	-3.0517578	3.0182373200000003	10.100268080000001	2.5995362400000004	-0.61035156	-9.460449	0.24414062	-9.789233426000001	-0.2189208966	-0.458178714	-0.12207031	-0.061035156	-0.061035156	1.641308606	10.259375	2.1485351440000002	0.61035156	-0.30517578	0.061035156	1.33984375	9.77128894	-0.31342773560000003	0	0.061035156	0	1539960399.739
-8.50441893	-3.9381836060000004	-3.17495108	-0.12207031	0	-0.061035156	2.7586425720000003	-9.322680710000002	1.6149902160000003	0.61035156	-2.1362305	-2.1362305	3.216821286	9.82153354	2.68566893	0	-6.958008	0.18310547	-9.80957068	-0.230883786	-0.385205072	-0.18310547	-0.12207031	0	1.641308606	10.16127896	2.25261232	0.061035156	0.4272461	0.24414062	1.2895996400000003	9.777270468000001	-0.343334964	-0.061035156	0	0	1539960399.779
-8.45417482	-3.841284146	-3.15461412	-0.18310547	0.12207031	-0.061035156	2.642602536	-9.035571580000001	1.5587646760000002	-0.4272461	0.79345703	-1.4038086	2.7347167540000004	10.02011682	2.789746106	0.061035156	-5.3100586	0.5493164	-9.8263179	-0.21533202880000002	-0.3373535144	-0.24414062	-0.12207031	0	0.8613281250000001	10.09309056	2.082739218	-0.30517578	0.6713867	0.24414062	1.3637695680000002	9.72224092	-0.362475589	0.061035156	0	-0.061035156	1539960399.819
-8.48527806	-3.8891358800000004	-3.2251952880000005	-0.061035156	0.24414062	-0.061035156	2.642602536	-9.035571580000001	1.5587646760000002	-0.8544922	1.8920898	-0.7324219	3.3220947480000005	10.03207968	2.2645751800000005	-0.6713867	-2.8686523	0.6713867	-9.8263179	-0.1315917932	-0.33256836060000006	-0.18310547	-0.061035156	-0.061035156	0.10886230040000001	9.85622554	1.90808107	-0.24414062	0.12207031	0.36621094	1.3230957460000001	9.743774460000001	-0.36367187500000003	0	0	-0.061035156	1539960399.859
-8.49365216	-3.9908202880000005	-3.29816893	0	0	0	2.336352536	-9.094189300000002	1.006079074	-0.8544922	1.8920898	-0.7324219	3.116332968	9.859814300000002	2.027709964	-0.7324219	-2.4414062	0.5493164	-9.82272914	-0.09450683900000001	-0.339746106	-0.12207031	-0.12207031	-0.061035156	0.12919922120000002	9.69592302	1.7872558900000002	-0.24414062	-0.12207031	0.4272461	1.3769287140000002	9.759326080000001	-0.3146240216	0	0	-0.061035156	1539960399.899
-8.43503444	-3.9956054320000005	-3.301757788	0	0	0.061035156	1.9104736420000001	-8.914746106	0.49167482	-0.061035156	0.5493164	-0.061035156	3.19768071	9.687548920000001	1.7214599640000001	-0.7324219	-2.2583008	0.61035156	-9.8179438	-0.0825439496	-0.33137207460000007	0	-0.061035156	-0.061035156	0.31103514400000004	9.697119110000001	1.8650146760000001	-0.18310547	-0.061035156	0.24414062	1.331469748	9.759326080000001	-0.32180175720000004	-0.061035156	-0.061035156	-0.061035156	1539960399.939
-8.408715560000001	-3.9453614200000002	-3.215625	0.061035156	0	0.061035156	1.469042932	-8.762817392	0.27873535340000005	0.30517578	-0.12207031	-0.30517578	3.5745117800000004	9.558349640000001	1.641308606	-0.5493164	-0.6713867	0.36621094	-9.80717752	-0.113647464	-0.33017577880000004	0	-0.061035156	-0.061035156	0.3947753894	9.73540036	1.867407248	-0.12207031	-0.12207031	0.24414062	1.3613769960000002	9.725830072	-0.32778320680000006	0	-0.12207031	0	1539960399.979
-8.42905252	-3.89272464	-3.262280252	0.12207031	0.12207031	0.061035156	1.469042932	-8.762817392	0.27873535340000005	0.18310547	-1.2817383	-0.36621094	3.257495108	9.5021241	1.485791034	-0.18310547	0.12207031	0.061035156	-9.80717752	-0.1447509784	-0.33854982	0	0	-0.061035156	0.5610595746000001	9.724634080000001	1.885351538	-0.18310547	-0.061035156	0.18310547	1.362573282	9.724634080000001	-0.3612792932	-0.061035156	-0.061035156	0	1539960400.019
-8.441015380000001	-3.8532471040000003	-3.29816893	0.12207031	0	0	2.064794928	-8.85253894	0.21652832460000004	0.4272461	-1.0986328	-0.061035156	3.3508057100000004	9.53442392	1.51330571	-0.061035156	0.061035156	-0.061035156	-9.82871106	-0.1770507788	-0.32060547120000005	0.061035156	0	-0.061035156	0.517993161	9.697119110000001	1.8733886780000002	0	0.12207031	0	1.287207068	9.7401857	-0.362475589	-0.061035156	-0.12207031	0	1539960400.059
-8.42785643	-3.8508545320000005	-3.323291034	0.12207031	0.12207031	0	1.812377896	-8.70898462	0.617285144	0.61035156	-0.7324219	0.12207031	3.40942392	9.557153060000001	1.5707275360000001	0	0.24414062	-0.18310547	-9.82153354	-0.2033691394	-0.3337646466	0	0	-0.061035156	0.4294677716	9.71027806	1.8757812500000002	0	-0.061035156	-0.061035156	1.3458251800000003	9.73061502	-0.37683107	-0.061035156	-0.12207031	0	1539960400.099
-8.442211960000002	-3.8209472840000003	-3.3352538940000005	0.061035156	0	0	1.812377896	-8.70898462	0.617285144	0.36621094	-1.7089844	-0.12207031	3.2072509000000005	9.536816394	1.650878894	0.18310547	0.12207031	-0.12207031	-9.80598192	-0.22131347840000004	-0.3517089856000001	0.061035156	0	0	0.47971191100000005	9.689941394000002	1.9415771760000002	0	-0.12207031	-0.061035156	1.337451178	9.73898912	-0.36606445680000005	0	-0.12207031	0	1539960400.139
-8.38957518	-3.85444339	-3.2634764400000003	0.061035156	0.24414062	-0.061035156	2.245434604	-8.712573380000002	0.6890625	0.18310547	-1.8310547	0	3.434545926	9.603808606000001	1.8614257200000002	0.12207031	0.30517578	-0.12207031	-9.844262680000002	-0.248828125	-0.35649413939999997	0	0.061035156	0	0.5132080072	9.680371106	1.9284179320000001	0.061035156	-0.12207031	-0.18310547	1.374536142	9.71027806	-0.36965332460000005	0	-0.061035156	-0.061035156	1539960400.179
-8.443408246	-3.8556396760000005	-3.4381347840000003	0	0.061035156	-0.061035156	2.686865216	-8.76879892	0.7716064300000001	0	-0.9765625	0.061035156	3.484790036	9.603808606000001	2.0707763580000003	0.061035156	0.9765625	-0.18310547	-9.810766280000001	-0.2380615216	-0.39836425720000007	0	0.061035156	-0.061035156	0.611303714	9.725830072	1.9032959260000002	0.061035156	-0.12207031	-0.12207031	1.3290771760000002	9.743774460000001	-0.3505126800000001	0	-0.12207031	-0.061035156	1539960400.219
-8.456567392	-3.8891358800000004	-3.4548827880000004	-0.061035156	-0.12207031	-0.061035156	2.9679932100000004	-8.82023912	0.9390869110000001	-0.12207031	0.24414062	0.24414062	3.20007338	9.682763580000001	2.124609424	0.12207031	0.18310547	-0.24414062	-9.795214660000001	-0.26318359620000004	-0.4450195288	0	0.061035156	0	0.6830810700000001	9.754540740000001	1.943969748	0	0	-0.18310547	1.337451178	9.7318116	-0.3672607428	0	-0.12207031	-0.061035156	1539960400.259
-8.374023560000001	-3.8855469240000007	-3.338842752	0	0	-0.061035156	2.593554712	-8.814257788	0.8888427520000001	-0.12207031	0.18310547	0.36621094	3.4776123200000004	9.686352340000001	2.2837158540000004	0.061035156	0.12207031	-0.12207031	-9.810766280000001	-0.2560058606	-0.4689453076	-0.061035156	0.061035156	0	0.5335449280000001	9.743774460000001	1.9164550720000002	-0.061035156	0	-0.18310547	1.3709472839999999	9.724634080000001	-0.38640135800000003	-0.061035156	0	-0.061035156	1539960400.299
-8.36086412	-3.8891358800000004	-3.37473143	0	0.061035156	-0.061035156	2.6880616	-8.815454074	0.910375998	-0.061035156	-0.061035156	0.4272461	3.4728271760000005	9.723437500000001	2.256201178	0	0.18310547	-0.18310547	-9.780859620000001	-0.2189208966	-0.501245108	-0.061035156	0.061035156	0	0.4844970746000001	9.744970746000002	1.899707068	-0.061035156	-0.061035156	-0.061035156	1.3685547120000001	9.725830072	-0.381616214	0	-0.061035156	-0.061035156	1539960400.339
-8.42307158	-3.8855469240000007	-3.434545926	0	-0.061035156	-0.061035156	2.9321045320000003	-8.80109874	0.898413089	-0.12207031	0.12207031	0.24414062	3.523071286	9.72224092	2.19638678	-0.061035156	0.24414062	-0.12207031	-9.749755890000001	-0.1878173822	-0.516796875	-0.061035156	0	0	0.492871106	9.77966304	1.923632788	-0.061035156	-0.12207031	-0.061035156	1.341040036	9.700707968000001	-0.3935791034	0	0	-0.061035156	1539960400.379
-8.403930710000001	-3.9166503600000007	-3.4166014400000004	-0.061035156	-0.061035156	-0.061035156	2.66772464	-8.845361420000001	0.8433837860000001	-0.18310547	0.36621094	0.12207031	3.4632567900000004	9.729418930000001	2.124609424	-0.061035156	0.061035156	-0.12207031	-9.758129892000001	-0.2189208966	-0.5144042932	-0.061035156	0	0	0.515600589	9.77607428	1.899707068	-0.061035156	0	0	1.3111327879999999	9.72822284	-0.3935791034	0	0	-0.061035156	1539960400.419
-8.391967752000001	-3.96928714	-3.3531983800000003	-0.061035156	-0.12207031	-0.061035156	2.66772464	-8.845361420000001	0.8433837860000001	-0.12207031	0.4272461	0.061035156	3.4632567900000004	9.729418930000001	2.124609424	-0.061035156	0.061035156	-0.12207031	-9.7832518	-0.18303222840000002	-0.492871106	-0.061035156	-0.061035156	-0.061035156	0.5072265576	9.78444838	1.88774411	-0.12207031	-0.061035156	0	1.28122554	9.759326080000001	-0.3959716754	-0.061035156	0	-0.061035156	1539960400.459
-8.39077176	-3.9381836060000004	-3.352001996	-0.061035156	-0.061035156	-0.061035156	2.4571777160000003	-8.83698732	0.869702176	-0.061035156	0	-0.061035156	3.4453125000000004	9.70310054	2.0169433900000002	0.061035156	0.12207031	-0.061035156	-9.76291484	-0.15551757200000002	-0.5084228534	-0.061035156	-0.061035156	-0.061035156	0.5072265576	9.74736322	1.8697998200000001	-0.061035156	0.061035156	0	1.33984375	9.724634080000001	-0.3505126800000001	0	0	-0.061035156	1539960400.499
-8.405126800000001	-3.96928714	-3.3687500000000004	-0.061035156	-0.12207031	-0.061035156	2.4583741	-8.786743210000001	0.7895507788	0.061035156	-0.24414062	-0.12207031	3.39267572	9.644482428000002	1.8566405760000002	0.061035156	0.36621094	0	-9.76889676	-0.13757324280000002	-0.5371337860000001	-0.061035156	-0.061035156	-0.061035156	0.41271972840000004	9.686352340000001	1.8793701080000003	-0.061035156	0.061035156	0	1.3242920320000002	9.744970746000002	-0.3505126800000001	0	-0.061035156	-0.061035156	1539960400.538
-8.411108426	-3.98483876	-3.325683606	-0.061035156	-0.12207031	-0.061035156	2.545703076	-8.749658246000001	0.9115722840000001	0	0.12207031	0	3.323291034	9.71625998	1.783667032	0.061035156	0.36621094	-0.061035156	-9.77966304	-0.15551757200000002	-0.531152356	-0.061035156	-0.061035156	-0.061035156	0.385205072	9.758129892000001	1.8949219240000001	-0.061035156	0.061035156	0	1.32788089	9.744970746000002	-0.381616214	-0.061035156	0	-0.061035156	1539960400.578
-8.399145468	-4.01713858	-3.3053466460000003	0	-0.12207031	0	2.424877896	-8.80349092	0.833813498	-0.30517578	0.18310547	0.061035156	3.2586913940000004	9.754540740000001	1.8578369600000002	0.18310547	0.4272461	-0.061035156	-9.80957068	-0.1387695288	-0.5144042932	0	-0.061035156	-0.061035156	0.4330566394	9.8179438	1.9009033540000002	0	0.061035156	0	1.280029254	9.73659694	-0.3541015576	0	0	-0.061035156	1539960400.619
-8.3536866	-4.01713858	-3.33645018	0.061035156	-0.12207031	0	2.2107422120000004	-8.90517572	0.65676268	-0.18310547	0	0.061035156	3.2323730040000007	9.7485598	1.8841552520000002	0.24414062	0.48828125	-0.061035156	-9.797607428000001	-0.14833984620000001	-0.501245108	0	-0.061035156	-0.061035156	0.41511232	9.778466754	1.933203076	0	0.061035156	-0.061035156	1.2285888580000002	9.734204074	-0.38879393000000007	-0.061035156	0	-0.061035156	1539960400.658
-8.38120108	-3.9441650360000002	-3.3567871400000002	0	-0.24414062	-0.061035156	2.286108426	-8.86928714	0.6340332068000001	-0.061035156	-0.061035156	-0.061035156	3.1653808900000002	9.76770018	1.8841552520000002	0.12207031	0.61035156	-0.061035156	-9.782055710000002	-0.1866210962	-0.5024413940000001	0	-0.061035156	-0.061035156	0.38400878600000005	9.7485598	1.9559326080000001	0	0	0	1.18671875	9.74257788	-0.37683107	-0.061035156	-0.061035156	-0.061035156	1539960400.698
-8.36086412	-3.9932128600000003	-3.2383545320000002	0	-0.12207031	-0.061035156	2.2609863220000004	-8.83220198	0.69504393	-0.12207031	-0.12207031	0	3.0002929320000002	9.73898912	1.9415771760000002	0.12207031	0.36621094	-0.061035156	-9.8179438	-0.22131347840000004	-0.500048822	0	-0.061035156	-0.061035156	0.3947753894	9.724634080000001	1.96430661	0	0	-0.061035156	1.1962890380000002	9.721044928000001	-0.3959716754	-0.061035156	-0.12207031	-0.061035156	1539960400.739
-8.408715560000001	-3.9728759000000005	-3.237158246	0.061035156	-0.12207031	0	2.2286865020000004	-8.901586960000001	0.67709964	-0.061035156	-0.18310547	0.061035156	2.9703858800000003	9.72702626	2.054028354	0.18310547	0.18310547	-0.12207031	-9.80598192	-0.2045654254	-0.5036376800000001	0.061035156	-0.061035156	-0.061035156	0.381616214	9.707885880000001	1.9391846040000003	0	0	-0.061035156	1.25729982	9.766503894000001	-0.401953125	-0.061035156	-0.061035156	-0.061035156	1539960400.779
-8.39555661	-3.9800537140000007	-3.262280252	0	-0.18310547	-0.061035156	2.2286865020000004	-8.901586960000001	0.67709964	0.061035156	-0.24414062	0.061035156	3.02661142	9.77128894	2.018139676	0.18310547	0.18310547	-0.12207031	-9.810766280000001	-0.22490234620000002	-0.5084228534	0	0	-0.061035156	0.40075683900000003	9.76171875	2.004980432	-0.061035156	-0.061035156	-0.061035156	1.258496106	9.733007788	-0.364868161	-0.061035156	-0.061035156	-0.061035156	1539960400.818
-8.445800720000001	-3.974072284	-3.21203624	0.061035156	-0.12207031	-0.061035156	2.3937744600000004	-8.90996106	0.7668212860000001	0.061035156	-0.12207031	0.061035156	3.06848143	9.758129892000001	2.0061767180000003	0.18310547	0.4272461	-0.18310547	-9.8083741	-0.21533202880000002	-0.500048822	0.061035156	0	-0.061035156	0.4378417932	9.72822284	2.001391574	-0.061035156	-0.061035156	-0.061035156	1.2453369600000002	9.74736322	-0.3576904254	-0.061035156	-0.061035156	-0.061035156	1539960400.859
-8.39316394	-3.9896241	-3.216821286	0	-0.18310547	-0.061035156	2.274145468	-8.92910144	0.860131839	-0.061035156	-0.061035156	0.061035156	2.9416748200000002	9.7748777	1.9415771760000002	0.18310547	0.24414062	-0.18310547	-9.80239218	-0.25959472840000003	-0.5036376800000001	0.061035156	0	0	0.4091308606000001	9.72822284	1.9786621400000002	-0.12207031	0	-0.12207031	1.19270018	9.753344748	-0.343334964	-0.061035156	-0.061035156	-0.061035156	1539960400.898
-8.44938948	-3.9979980040000007	-3.1486327880000005	0	-0.12207031	-0.061035156	2.3794189300000004	-8.918335160000002	0.9199462860000001	-0.18310547	0	0.12207031	2.934497104	9.80717752	1.8566405760000002	0.061035156	0.061035156	-0.18310547	-9.80598192	-0.27395019960000005	-0.5048339856	0	0	0	0.3505126800000001	9.729418930000001	1.9547363220000002	-0.061035156	-0.12207031	-0.12207031	1.2333740020000001	9.746167032	-0.3289794928	-0.061035156	-0.061035156	-0.061035156	1539960400.938
-8.48527806	-3.982446286	-3.158203076	0	-0.18310547	-0.061035156	2.409326178	-8.93747554	0.840991214	-0.18310547	0	0.061035156	2.981152356	9.792822480000002	1.8099853240000001	0	-0.12207031	-0.18310547	-9.8263179	-0.22968750000000002	-0.49526367800000004	0	0	0	0.36367187500000003	9.7150634	1.9559326080000001	0	-0.12207031	-0.12207031	1.264477536	9.750951980000002	-0.324194339	-0.061035156	-0.061035156	-0.061035156	1539960400.979
-8.43383786	-3.99919429	-3.0601074280000002	0	-0.12207031	-0.061035156	2.377026358	-8.927905252	0.7369140380000001	-0.18310547	0	0.061035156	3.06848143	9.80598192	1.8219482820000001	0	-0.12207031	-0.18310547	-9.81435504	-0.20935058900000003	-0.5287597644	0.061035156	0	-0.061035156	0.38879393000000007	9.76889676	1.9571288940000002	-0.061035156	-0.12207031	-0.12207031	1.272851538	9.755737320000001	-0.33854982	-0.061035156	-0.061035156	-0.061035156	1539960401.018
-8.444604532000001	-3.9800537140000007	-3.10676268	0	-0.061035156	-0.061035156	2.3399413940000002	-8.880053420000001	0.6101074280000001	-0.061035156	-0.12207031	0	3.1079589660000004	9.82871106	1.79921875	0	-0.061035156	-0.12207031	-9.77966304	-0.26677246400000004	-0.5443115216000001	0.061035156	0	-0.061035156	0.37443847840000005	9.778466754	2.004980432	0	-0.12207031	-0.12207031	1.2094482428000002	9.766503894000001	-0.3194091754	-0.061035156	-0.061035156	-0.061035156	1539960401.058
-8.462548920000001	-4.000390576	-3.08881839	0.061035156	-0.18310547	-0.061035156	2.3255859620000003	-8.83100589	0.6651367212000001	0	0.12207031	0.061035156	3.0959961060000003	9.788037140000002	1.81357428	0.061035156	-0.061035156	-0.061035156	-9.77607428	-0.2823242212	-0.573022464	0.061035156	0	-0.061035156	0.3672607428	9.749755890000001	1.9690917540000001	0	-0.12207031	-0.061035156	1.2441405760000002	9.754540740000001	-0.32778320680000006	-0.061035156	-0.061035156	-0.061035156	1539960401.099
-8.43981929	-4.031494110000001	-3.04216304	0	0	-0.061035156	2.368652356	-8.8896241	0.5514892572000001	-0.061035156	-0.061035156	0	3.092407248	9.797607428000001	1.859033246	0	-0.061035156	-0.061035156	-9.7832518	-0.2512207068	-0.5562744110000001	0.061035156	-0.061035156	-0.061035156	0.35649413939999997	9.721044928000001	1.9284179320000001	0	-0.12207031	-0.061035156	1.2716552520000002	9.73659694	-0.3146240216	-0.061035156	0	-0.061035156	1539960401.139
-8.496044928000002	-4.0338867800000004	-3.08881839	0.061035156	-0.18310547	-0.061035156	2.368652356	-8.8896241	0.5514892572000001	-0.12207031	0	0.061035156	3.064892572	9.80717752	1.8195557100000002	0	-0.18310547	-0.061035156	-9.79880342	-0.24045410340000004	-0.539526358	0.061035156	-0.061035156	0	0.343334964	9.744970746000002	1.9559326080000001	0.061035156	-0.12207031	-0.061035156	1.25729982	9.756933606	-0.3002685504	-0.061035156	-0.061035156	-0.061035156	1539960401.178
-8.43981929	-4.03747554	-3.037377896	0	-0.061035156	0	2.404541034	-8.90996106	0.5132080072	0	0.18310547	-0.061035156	3.0983885800000004	9.83229982	1.7860596040000003	0	-0.18310547	0.061035156	-9.786840560000002	-0.2643798822	-0.5598632788000001	0.061035156	-0.061035156	-0.061035156	0.36367187500000003	9.786840560000002	1.9930175720000003	0	-0.061035156	-0.061035156	1.2453369600000002	9.75214856	-0.27873535340000005	-0.061035156	0	-0.061035156	1539960401.219
-8.43742662	-4.038671924000001	-2.9955077880000003	0	-0.061035156	-0.061035156	2.250219748	-8.865698380000001	0.593359375	-0.061035156	0.12207031	-0.12207031	3.05053714	9.844262680000002	1.7980224640000002	0	-0.061035156	0	-9.77128894	-0.2452392572	-0.5431152356000001	0	-0.061035156	-0.061035156	0.387597644	9.791625900000001	1.965502896	0	-0.061035156	0	1.1472412140000001	9.73061502	-0.2895019568	-0.061035156	-0.061035156	-0.061035156	1539960401.258
-8.484082068000001	-4.0685790740000005	-3.025415036	0.061035156	-0.061035156	-0.061035156	2.198779254	-8.8896241	0.617285144	-0.061035156	0	-0.061035156	2.9775634	9.82153354	1.8063964660000003	0.061035156	-0.12207031	0	-9.81315944	-0.2619873004	-0.5335449280000001	0	-0.061035156	-0.061035156	0.36845702880000003	9.770092752000002	1.9535400360000001	0	-0.061035156	0	1.235766574	9.76770018	-0.30385742800000004	-0.061035156	-0.061035156	-0.061035156	1539960401.298
-8.463745108000001	-4.053027356	-3.0613037140000006	0	-0.12207031	-0.061035156	2.25859375	-8.8979982	0.659155252	-0.061035156	0.061035156	-0.061035156	2.9727783540000003	9.83110324	1.7872558900000002	0.061035156	-0.061035156	0	-9.81555162	-0.27873535340000005	-0.5479003894	0	0	-0.061035156	0.3541015576	9.7832518	1.9511474640000002	-0.061035156	-0.061035156	-0.061035156	1.2202148560000001	9.765307608	-0.2763427716	-0.061035156	0	-0.061035156	1539960401.339
-8.43503444	-4.0661866	-3.011059604	0	-0.061035156	-0.061035156	2.219116214	-8.917138580000001	0.63881839	-0.12207031	0.12207031	-0.061035156	2.9524413940000005	9.852636780000001	1.7513672120000003	0.061035156	-0.061035156	0	-9.791625900000001	-0.26318359620000004	-0.5574707068000001	0	-0.061035156	-0.061035156	0.3505126800000001	9.79401857	1.963110324	0	0	-0.061035156	1.1675781250000001	9.75214856	-0.2607910144	-0.061035156	0	-0.061035156	1539960401.378
-8.467334260000001	-4.07336412	-3.0134521760000004	0	-0.12207031	-0.061035156	2.16408696	-8.924316394	0.6232665740000001	-0.061035156	-0.061035156	-0.061035156	2.9392822480000005	9.8418705	1.717871106	0.061035156	0	-0.061035156	-9.8	-0.27993163940000004	-0.5526855432	0	0	-0.061035156	0.2942871106	9.7748777	1.961914038	-0.061035156	0	-0.061035156	1.1340820288	9.778466754	-0.2942871106	-0.061035156	0	-0.061035156	1539960401.418
-8.430249100000001	-4.074560504000001	-2.981152356	0	-0.061035156	-0.061035156	2.1700683900000004	-8.92670926	0.6005371106	-0.061035156	-0.061035156	0	2.930908246	9.838280760000002	1.665234424	0	-0.061035156	-0.061035156	-9.789233426000001	-0.26796875000000003	-0.571826178	0	0	-0.061035156	0.270361322	9.753344748	1.96430661	0	-0.061035156	-0.061035156	1.0958007788	9.755737320000001	-0.2954833966	-0.061035156	-0.061035156	-0.061035156	1539960401.459
-8.44938948	-4.097290036	-2.99191893	0	-0.061035156	-0.061035156	2.239453076	-8.95183107	0.5802001800000001	-0.061035156	-0.061035156	0	2.948852536	9.81435504	1.65805661	-0.061035156	-0.12207031	-0.061035156	-9.785644568	-0.26796875000000003	-0.5802001800000001	0	0	-0.061035156	0.250024411	9.713867212	1.9415771760000002	-0.061035156	-0.061035156	-0.061035156	1.1735596040000003	9.77248552	-0.2930908246	-0.061035156	-0.061035156	-0.061035156	1539960401.498
-8.44938948	-4.08413089	-2.978759784	0	-0.061035156	-0.061035156	2.213134784	-8.9410643	0.5562744110000001	-0.12207031	0	0	2.94526358	9.765307608	1.662841754	0	-0.061035156	-0.061035156	-9.7832518	-0.269165036	-0.5837890576	0	0	0	0.27514648560000005	9.69113768	1.9559326080000001	0	-0.061035156	-0.061035156	1.227392572	9.758129892000001	-0.2811279254	-0.061035156	0	-0.061035156	1539960401.538
-8.43503444	-4.057812500000001	-2.976367212	-0.061035156	-0.061035156	-0.061035156	2.213134784	-8.9410643	0.5562744110000001	-0.12207031	0	0.061035156	2.9213378600000004	9.81914038	1.610205072	0	-0.12207031	-0.061035156	-9.76770018	-0.32539062500000004	-0.569433606	0	0	0	0.3002685504	9.755737320000001	1.9702880400000002	0	-0.061035156	-0.061035156	1.1627929712000002	9.746167032	-0.27514648560000005	-0.061035156	-0.061035156	-0.061035156	1539960401.579
-8.48049321	-4.12241214	-2.93569339	0	-0.061035156	-0.061035156	2.263378894	-8.97695288	0.6735107428000001	-0.061035156	0.061035156	0.061035156	2.9440673920000004	9.80957068	1.64011232	0	-0.061035156	-0.061035156	-9.786840560000002	-0.33137207460000007	-0.5574707068000001	0	-0.061035156	0	0.30625	9.756933606	1.9595214660000002	0	0	-0.061035156	1.113745108	9.760522660000001	-0.27275390380000003	-0.061035156	-0.061035156	-0.061035156	1539960401.618
-8.466137680000001	-4.08173822	-2.93569339	0	-0.18310547	-0.061035156	2.263378894	-8.97695288	0.6735107428000001	-0.061035156	0.12207031	0	2.9548339660000003	9.81315944	1.677197284	0.061035156	-0.061035156	-0.12207031	-9.792822480000002	-0.2942871106	-0.571826178	0	0	0	0.2978759784	9.750951980000002	1.9547363220000002	0	-0.061035156	-0.061035156	1.235766574	9.77248552	-0.2260986322	0	-0.061035156	0	1539960401.658
-8.467334260000001	-4.08173822	-2.8890380400000004	-0.061035156	0	-0.061035156	2.158105432	-8.943457068	0.657958966	-0.30517578	0.061035156	0.12207031	2.9703858800000003	9.852636780000001	1.6688232820000002	0	-0.061035156	-0.061035156	-9.790429712	-0.2918945288	-0.5790038940000001	0	0	0	0.3002685504	9.778466754	1.9607177520000003	0	0	-0.061035156	1.193896466	9.755737320000001	-0.2572021466	-0.061035156	0.061035156	-0.061035156	1539960401.699
-8.498437500000001	-4.10805661	-2.95363768	-0.061035156	-0.12207031	-0.061035156	2.0564209260000004	-8.9326902	0.37204589660000004	-0.30517578	0.12207031	0.24414062	2.98952626	9.8514402	1.7106933900000003	0	-0.061035156	-0.061035156	-9.79880342	-0.27275390380000003	-0.5790038940000001	0	0	-0.061035156	0.27395019960000005	9.77368161	1.9188476440000002	0	0	-0.061035156	1.114941394	9.785644568	-0.2380615216	0	0	-0.061035156	1539960401.738
-8.43383786	-4.127197284	-2.9033935700000004	0	-0.061035156	-0.061035156	2.0564209260000004	-8.9326902	0.37204589660000004	0	0.12207031	0.12207031	2.988330072	9.874170320000001	1.7106933900000003	0	-0.061035156	-0.061035156	-9.786840560000002	-0.2835205072	-0.569433606	0	0	-0.061035156	0.26796875000000003	9.78444838	1.9391846040000003	0	0	-0.061035156	1.1400634980000002	9.77368161	-0.23566894960000004	-0.061035156	-0.061035156	-0.061035156	1539960401.778
-8.47092302	-4.085327176000001	-2.910571286	-0.061035156	-0.12207031	-0.061035156	2.036083966	-8.88723143	0.3002685504	0.30517578	-0.12207031	0	2.9703858800000003	9.87895468	1.7035155760000003	-0.061035156	-0.061035156	-0.061035156	-9.796411240000001	-0.288305661	-0.576611322	-0.061035156	0	0	0.2895019568	9.792822480000002	1.943969748	0	0	-0.061035156	1.1245117212000002	9.76171875	-0.230883786	-0.061035156	-0.061035156	-0.061035156	1539960401.818
-8.46015625	-4.111645468	-2.8914307100000003	0	0	-0.061035156	2.1138427520000005	-8.931494110000001	0.642407248	0.5493164	-0.24414062	-0.061035156	3.0002929320000002	9.846654860000001	1.683178714	0	0	-0.061035156	-9.79401857	-0.27395019960000005	-0.5909667932	0	0	-0.061035156	0.3014648462	9.777270468000001	1.9487548920000002	-0.061035156	0	-0.061035156	1.0993896760000001	9.760522660000001	-0.26318359620000004	0	-0.061035156	-0.061035156	1539960401.858
-8.5068116	-4.09848642	-2.9165527160000004	0	-0.12207031	-0.061035156	2.1138427520000005	-8.931494110000001	0.642407248	0.4272461	-0.24414062	-0.12207031	2.940478534	9.89929164	1.680786142	-0.061035156	-0.061035156	-0.061035156	-9.80478534	-0.2990722644	-0.592163089	-0.061035156	0	-0.061035156	0.2942871106	9.81315944	1.9559326080000001	-0.061035156	0.061035156	-0.061035156	1.175952176	9.785644568	-0.22490234620000002	-0.061035156	-0.061035156	-0.061035156	1539960401.898
-8.49365216	-4.094897464000001	-2.8890380400000004	-0.061035156	-0.12207031	-0.061035156	2.158105432	-8.881250000000001	0.686669928	0.24414062	-0.24414062	-0.061035156	2.948852536	9.862207460000002	1.6688232820000002	-0.061035156	0	-0.061035156	-9.7832518	-0.2619873004	-0.613696286	-0.061035156	0	-0.061035156	0.2344726538	9.76770018	1.945166034	-0.061035156	0	-0.061035156	1.1639892572000001	9.76171875	-0.23327636780000002	-0.061035156	-0.061035156	-0.061035156	1539960401.938
-8.47929712	-4.103271466000001	-2.8986084260000005	-0.061035156	-0.12207031	-0.061035156	2.30883786	-8.90996106	0.6125	0.12207031	-0.18310547	-0.061035156	2.948852536	9.8514402	1.6460937500000001	-0.061035156	0	-0.061035156	-9.792822480000002	-0.285913089	-0.6089111420000001	0	0	-0.061035156	0.21533202880000002	9.754540740000001	1.9296142180000002	-0.061035156	0	0	1.175952176	9.770092752000002	-0.27155761780000004	0	0	-0.061035156	1539960401.978
-8.441015380000001	-4.11044928	-2.81726088	-0.061035156	0	-0.061035156	2.30883786	-8.90996106	0.6125	0	-0.12207031	0	2.930908246	9.837085159999999	1.6245605040000002	-0.061035156	0	-0.061035156	-9.789233426000001	-0.30385742800000004	-0.5957519568	0	0	-0.061035156	0.24045410340000004	9.76171875	1.9607177520000003	0	0	0	1.1400634980000002	9.766503894000001	-0.27275390380000003	-0.061035156	0	-0.061035156	1539960402.018
-8.481689300000001	-4.11643071	-2.87109375	0	-0.061035156	-0.061035156	2.25261232	-8.907568390000002	0.570629892	-0.061035156	-0.18310547	-0.12207031	2.9524413940000005	9.82272914	1.6030273560000001	-0.061035156	0	-0.061035156	-9.782055710000002	-0.31103514400000004	-0.6160888580000001	-0.061035156	-0.061035156	-0.061035156	0.2512207068	9.753344748	1.9738769960000002	-0.061035156	0	0	1.1627929712000002	9.77368161	-0.26796875000000003	-0.061035156	-0.061035156	-0.061035156	1539960402.058
-8.467334260000001	-4.09848642	-2.8447753600000003	-0.061035156	-0.061035156	-0.061035156	2.332763678	-8.917138580000001	0.5670410144	-0.061035156	-0.12207031	-0.12207031	2.9392822480000005	9.82272914	1.6437011780000002	0	0	0	-9.777270468000001	-0.30625	-0.6053222644	-0.061035156	-0.061035156	0	0.2392578076	9.733007788	1.949951178	0	0	0	1.1484375	9.759326080000001	-0.2524169928	-0.061035156	-0.061035156	-0.061035156	1539960402.098
-8.4386232	-4.14035643	-2.8411866	-0.061035156	0.12207031	-0.061035156	2.337548822	-8.914746106	0.668725589	-0.061035156	0.061035156	-0.12207031	2.9524413940000005	9.82272914	1.644897464	0	0	0	-9.792822480000002	-0.32539062500000004	-0.60651857	0	-0.061035156	0	0.2344726538	9.737792932000001	1.9487548920000002	0	0	0	1.141259784	9.749755890000001	-0.25959472840000003	0	0	-0.061035156	1539960402.138
-8.47092302	-4.167871106000001	-2.872290036	-0.061035156	0.061035156	-0.061035156	2.20236821	-8.963793930000001	0.75366214	-0.061035156	0.061035156	-0.12207031	2.95961911	9.87775908	1.6592528960000001	0	-0.061035156	0	-9.797607428000001	-0.32180175720000004	-0.61848143	-0.061035156	0	-0.061035156	0.2823242212	9.79401857	1.9930175720000003	0	0	0	1.1041748200000001	9.77368161	-0.2392578076	0	-0.061035156	-0.061035156	1539960402.178
-8.484082068000001	-4.1499266200000005	-2.8962158540000003	-0.061035156	0.061035156	-0.061035156	2.1437500000000003	-8.967382788	0.724951178	-0.18310547	-0.061035156	-0.061035156	2.95363768	9.869384980000001	1.695141574	0	0.061035156	0	-9.81435504	-0.2835205072	-0.6148925720000001	-0.061035156	0	-0.061035156	0.3158203076	9.78444838	1.965502896	-0.061035156	0	0	1.118530252	9.77966304	-0.2452392572	0	-0.061035156	-0.061035156	1539960402.218
-8.461352340000001	-4.136767572	-2.9392822480000005	-0.12207031	0.061035156	-0.061035156	2.098291034	-8.96259784	0.6723144568000001	-0.061035156	0	0	2.860327176	9.88732878	1.7118896760000002	0	-0.061035156	0	-9.8251223	-0.2835205072	-0.6041259784	-0.061035156	0	-0.061035156	0.24763183900000002	9.755737320000001	1.9296142180000002	0	0.061035156	-0.061035156	1.070678714	9.801196580000001	-0.2619873004	-0.061035156	0	-0.061035156	1539960402.258
-8.408715560000001	-4.148730432000001	-2.9249266200000004	-0.12207031	0.061035156	-0.061035156	2.098291034	-8.96259784	0.6723144568000001	0.061035156	-0.18310547	-0.061035156	2.8854492800000004	9.859814300000002	1.7023192900000002	-0.061035156	-0.12207031	0	-9.796411240000001	-0.27993163940000004	-0.649584964	-0.061035156	0	-0.061035156	0.1806396466	9.759326080000001	1.9535400360000001	0	-0.061035156	0	1.0264160340000001	9.765307608	-0.2619873004	0	-0.061035156	-0.061035156	1539960402.298
-8.42666034	-4.196582068	-2.9524413940000005	0	0.12207031	-0.061035156	2.42368161	-8.939868210000002	0.7105957068000001	0.061035156	-0.24414062	-0.061035156	2.9249266200000004	9.85502896	1.6748047120000003	-0.061035156	-0.12207031	0	-9.79880342	-0.287109375	-0.657958966	-0.061035156	0	0	0.2380615216	9.765307608	1.9786621400000002	0	0	0	1.079052716	9.770092752000002	-0.2607910144	0	-0.061035156	-0.061035156	1539960402.338
-8.368042032	-4.1606933900000005	-2.9859375000000004	-0.061035156	0	-0.061035156	2.42368161	-8.939868210000002	0.7105957068000001	-0.061035156	-0.061035156	-0.12207031	2.9117675720000005	9.81435504	1.6496826080000002	-0.061035156	-0.061035156	0	-9.786840560000002	-0.288305661	-0.669921875	-0.061035156	0	0	0.25959472840000003	9.724634080000001	1.9738769960000002	-0.061035156	0.061035156	0	1.085034146	9.77128894	-0.2619873004	0	-0.061035156	-0.061035156	1539960402.378
-8.407519568	-4.1690673920000005	-2.9847412140000005	-0.061035156	0.061035156	-0.061035156	2.256201178	-8.963793930000001	0.6974365020000001	-0.12207031	0	-0.30517578	2.934497104	9.796411240000001	1.620971646	-0.061035156	-0.061035156	0	-9.786840560000002	-0.308642572	-0.699829074	-0.061035156	0	0	0.2260986322	9.729418930000001	1.9930175720000003	-0.061035156	0	0	1.0886230432000001	9.7401857	-0.26796875000000003	0	-0.061035156	0	1539960402.418
-8.450586060000001	-4.17026358	-3.027807608	-0.061035156	-0.12207031	-0.061035156	2.605517572	-8.903979532000001	0.5957519568	-0.24414062	0.12207031	-0.30517578	2.9464599640000007	9.847851440000001	1.6078125	-0.061035156	0	0	-9.78444838	-0.309838858	-0.717773462	-0.12207031	0	0	0.250024411	9.777270468000001	1.9427734620000003	-0.061035156	0.061035156	0	1.0969971040000002	9.7832518	-0.24763183900000002	-0.061035156	-0.061035156	0	1539960402.458
-8.42905252	-4.130786240000001	-2.9739746400000002	-0.061035156	0	0	2.35549321	-8.880053420000001	0.5778076080000001	-0.30517578	0.36621094	-0.12207031	2.951245108	9.865796220000002	1.5982422120000002	-0.061035156	0.061035156	-0.061035156	-9.766503894000001	-0.26677246400000004	-0.724951178	-0.12207031	0	0	0.20097655760000002	9.788037140000002	1.9284179320000001	0	0.12207031	0	1.107763678	9.76889676	-0.288305661	-0.061035156	0	0	1539960402.498
-8.445800720000001	-4.136767572	-3.0218260800000003	-0.061035156	0	-0.061035156	2.241845746	-8.88842752	0.47492675720000005	-0.36621094	0	0	2.95363768	9.88613318	1.5910644960000002	0	0	0	-9.81196286	-0.22011719240000002	-0.6986327880000001	-0.12207031	0	0	0.12800292540000002	9.80358876	1.9607177520000003	-0.061035156	0	0	1.0742675720000001	9.760522660000001	-0.24763183900000002	0	-0.061035156	-0.061035156	1539960402.538
-8.40153804	-4.194189496	-3.00627446	0	-0.061035156	-0.061035156	2.109057608	-8.9829348	0.42109375000000004	-0.12207031	0	0	2.884252896	9.90527356	1.6185790740000001	0	-0.061035156	0	-9.816748200000001	-0.20935058900000003	-0.686669928	-0.061035156	0	0	0.15073241820000002	9.80239218	1.93439946	-0.061035156	0	0	1.091015625	9.785644568	-0.25480957460000003	-0.061035156	0	0	1539960402.578
-8.34052716	-4.182226440000001	-2.969189496	0	0	-0.061035156	2.109057608	-8.9829348	0.42109375000000004	0.30517578	-0.18310547	-0.12207031	2.866308606	9.87775908	1.5910644960000002	-0.061035156	-0.061035156	0	-9.770092752000002	-0.269165036	-0.717773462	-0.12207031	0	0	0.17106933900000001	9.77607428	1.9487548920000002	-0.061035156	-0.061035156	0	1.0347900360000002	9.766503894000001	-0.22131347840000004	0	0	-0.061035156	1539960402.618
-8.38598642	-4.19299321	-2.9727783540000003	0	0.061035156	-0.061035156	2.158105432	-8.988915740000001	0.764428714	0.36621094	-0.24414062	-0.30517578	2.8555420320000002	9.77966304	1.6137939300000002	0	-0.061035156	0	-9.778466754	-0.3026611322	-0.75366214	-0.12207031	0	0	0.23566894960000004	9.705493210000002	1.967895468	-0.061035156	-0.061035156	-0.061035156	1.08383786	9.753344748	-0.2260986322	0	-0.12207031	0	1539960402.658
-8.40273462	-4.1786376800000005	-3.0230224640000003	0	0.12207031	0	2.34711911	-8.97575679	0.80390625	0.30517578	-0.30517578	-0.12207031	2.960815396	9.7832518	1.642504892	0	0.061035156	-0.061035156	-9.796411240000001	-0.24404297120000001	-0.763232428	-0.12207031	0	0	0.2524169928	9.688745108	1.9583251800000003	0	0.061035156	0	1.111352536	9.8	-0.27395019960000005	-0.061035156	-0.061035156	0	1539960402.698
-8.412304712000001	-4.155908246	-3.0947998200000004	-0.061035156	0	0	2.350707968	-9.00327176	0.8015136780000001	0.24414062	-0.18310547	-0.12207031	2.981152356	9.88015126	1.6269530760000002	0	0	0	-9.782055710000002	-0.2260986322	-0.764428714	-0.061035156	0	0	0.1818359424	9.777270468000001	1.971484424	0	0.061035156	0	1.1101562500000002	9.777270468000001	-0.2380615216	0	0	0	1539960402.738
-8.37761232	-4.1499266200000005	-3.051733426	-0.061035156	0	-0.061035156	2.263378894	-8.984130890000001	0.8613281250000001	0.061035156	-0.30517578	-0.30517578	3.0014891200000005	9.92441394	1.61977536	-0.061035156	-0.061035156	0	-9.791625900000001	-0.2189208966	-0.7572509980000001	-0.061035156	0	0	0.132788089	9.82751448	1.9607177520000003	0	0	0	1.068286142	9.770092752000002	-0.2643798822	0	-0.061035156	0	1539960402.778
-8.35249002	-4.171459964	-2.9799560700000005	0	0.12207031	0	2.356689496	-8.882446580000002	0.740502896	0	-0.5493164	-0.18310547	2.981152356	9.865796220000002	1.6305420320000001	0	-0.061035156	0.061035156	-9.77607428	-0.19140625	-0.7692138580000001	-0.061035156	0	0	0.19020996400000004	9.76291484	1.945166034	0	-0.061035156	0.061035156	1.11613768	9.74736322	-0.2811279254	0	0	0	1539960402.818
-8.36325679	-4.1690673920000005	-3.0613037140000006	0	0.061035156	0	2.446411142	-8.80947284	0.60651857	0.061035156	-0.4272461	-0.18310547	2.951245108	9.861010880000002	1.599438498	-0.061035156	-0.061035156	0.061035156	-9.760522660000001	-0.1997802716	-0.7895507788	-0.061035156	-0.061035156	0	0.227294928	9.76291484	1.94636232	0	0.061035156	0	1.1101562500000002	9.76291484	-0.2619873004	0	0	0	1539960402.858
-8.414697480000001	-4.181030252	-3.0983885800000004	0	0	0	2.4990478240000003	-8.771191394	0.3959716754	0.18310547	0.061035156	-0.061035156	2.976367212	9.868188400000001	1.58149411	-0.061035156	-0.061035156	0	-9.7832518	-0.19738769960000002	-0.764428714	-0.061035156	-0.061035156	0	0.2081542932	9.795214660000001	1.9511474640000002	0	0	0	1.114941394	9.765307608	-0.2775390576	0	-0.061035156	0	1539960402.898
-8.391967752000001	-4.185815396000001	-3.081640576	0	0.061035156	0	2.410522464	-8.80349092	0.36965332460000005	0.30517578	0.24414062	0	2.96560054	9.88613318	1.5862792540000001	0	0	0	-9.789233426000001	-0.16508788940000002	-0.7716064300000001	-0.061035156	-0.061035156	0	0.21652832460000004	9.81435504	1.9511474640000002	0	0	0	1.069482428	9.780859620000001	-0.25959472840000003	0	-0.061035156	0	1539960402.938
-8.37163089	-4.19897464	-3.0900146760000005	0	0.061035156	0	2.4643554320000005	-8.766406250000001	0.416308606	0.30517578	0	-0.12207031	2.9667969240000005	9.926807100000001	1.5970459260000003	-0.061035156	-0.061035156	0	-9.76770018	-0.1447509784	-0.770410144	-0.061035156	-0.061035156	0	0.20217285340000002	9.81555162	1.927221646	-0.061035156	0	0	1.07785643	9.78444838	-0.27514648560000005	0	-0.061035156	0	1539960402.978
-8.380004892	-4.171459964	-3.0995849640000004	0	0	0	2.5385253600000004	-8.77597644	0.6519775360000001	0.24414062	0.30517578	0.061035156	2.9225341460000003	9.89211412	1.585082968	-0.061035156	-0.061035156	0	-9.77368161	-0.14235839660000002	-0.7524658540000001	-0.061035156	-0.061035156	-0.061035156	0.2069580072	9.797607428000001	1.9020996400000003	-0.061035156	-0.061035156	0.061035156	1.100585962	9.77368161	-0.269165036	0	-0.061035156	0	1539960403.018
-8.358471940000001	-4.143945288	-3.125903354	0	0.061035156	0	2.299267572	-8.74367662	0.7416992212000001	-0.24414062	0.061035156	0.061035156	2.9464599640000007	9.87775908	1.567138678	-0.061035156	-0.061035156	0	-9.795214660000001	-0.17106933900000001	-0.764428714	-0.061035156	-0.061035156	-0.061035156	0.2572021466	9.790429712	1.911669928	-0.061035156	-0.061035156	0	1.1017822480000001	9.7748777	-0.28471679320000004	0	-0.061035156	0	1539960403.058
-8.37641574	-4.145141574	-3.1306884000000004	0	0	0	2.344726538	-8.808276260000001	0.5969482428	-0.30517578	0.12207031	0.061035156	2.9667969240000005	9.853833360000001	1.582690396	-0.061035156	-0.061035156	-0.061035156	-9.7832518	-0.1387695288	-0.75366214	-0.061035156	-0.061035156	-0.061035156	0.27514648560000005	9.77607428	1.9379882200000003	-0.061035156	-0.061035156	0	1.166381839	9.75214856	-0.308642572	0	0	0	1539960403.098
-8.412304712000001	-4.10207518	-3.2072509000000005	0	-0.061035156	0	2.2478271760000004	-8.826220746	0.5562744110000001	-0.061035156	-0.061035156	0.061035156	2.9632079680000003	9.82272914	1.5898682100000001	-0.061035156	-0.061035156	0	-9.77607428	-0.14833984620000001	-0.7500732428000001	0	-0.061035156	-0.061035156	0.2344726538	9.734204074	1.899707068	-0.061035156	0	0	1.128100589	9.77368161	-0.2775390576	0	0	0	1539960403.138
-8.34890126	-4.134375	-3.1139403960000003	-0.061035156	0	0	2.32917482	-8.847753894	0.775195288	0.18310547	-0.061035156	-0.061035156	2.981152356	9.87177716	1.580297824	-0.061035156	-0.12207031	-0.061035156	-9.77248552	-0.17465820680000002	-0.7476806610000001	-0.061035156	-0.061035156	-0.061035156	0.2392578076	9.782055710000002	1.905688498	-0.061035156	-0.12207031	0	1.119726538	9.750951980000002	-0.30505371400000003	0	-0.061035156	0	1539960403.178
-8.42067842	-4.13796376	-3.1665771760000005	0	0	0	2.32319339	-8.90996106	0.893627896	0.12207031	-0.18310547	-0.061035156	3.01225589	9.85742212	1.565942392	-0.12207031	-0.12207031	-0.061035156	-9.8179438	-0.1459472644	-0.7440917932000001	0	-0.061035156	-0.061035156	0.2823242212	9.788037140000002	1.90808107	-0.061035156	-0.12207031	0	1.1041748200000001	9.791625900000001	-0.308642572	0	0	0	1539960403.218
-8.359667932	-4.121215854000001	-3.185717752	-0.061035156	-0.12207031	0	2.47871106	-8.882446580000002	1.030004892	-0.061035156	-0.18310547	-0.061035156	3.0469483800000003	9.8263179	1.5587646760000002	-0.12207031	-0.061035156	-0.061035156	-9.77966304	-0.1495361322	-0.75366214	0	-0.061035156	-0.061035156	0.3026611322	9.7485598	1.9140625000000002	-0.061035156	-0.061035156	0	1.1747558900000001	9.760522660000001	-0.3002685504	0	-0.061035156	0	1539960403.258
-8.34172374	-4.121215854000001	-3.12351088	-0.061035156	-0.061035156	-0.061035156	2.4990478240000003	-8.829809800000001	0.9785644568000001	-0.12207031	0	0	3.0313964660000003	9.782055710000002	1.542016574	-0.061035156	-0.061035156	-0.061035156	-9.78444838	-0.153125	-0.7512695288	0	-0.061035156	-0.061035156	0.26318359620000004	9.701904254	1.9200439300000003	-0.061035156	0	0	1.191503894	9.760522660000001	-0.2895019568	0	0	0	1539960403.298
-8.3536866	-4.111645468	-3.084033246	0	-0.061035156	0	2.4404297120000003	-8.826220746	0.8206542932	-0.18310547	-0.061035156	0	3.01464856	9.77128894	1.52526857	-0.061035156	-0.12207031	0	-9.786840560000002	-0.20576172120000003	-0.735717752	0	-0.061035156	0	0.24404297120000001	9.71147464	1.94636232	-0.061035156	-0.061035156	-0.061035156	1.189111322	9.743774460000001	-0.31223143000000003	0	-0.061035156	0	1539960403.338
-8.380004892	-4.121215854000001	-3.1438476440000005	-0.061035156	0.061035156	-0.061035156	2.4392334260000004	-8.834594748	0.63881839	-0.061035156	0.061035156	0	3.0014891200000005	9.76411142	1.528857428	0	-0.061035156	0	-9.81435504	-0.17585449280000004	-0.7464843750000001	0	-0.061035156	-0.061035156	0.309838858	9.73061502	1.9164550720000002	-0.061035156	0	-0.061035156	1.1328857428	9.77607428	-0.3517089856000001	-0.061035156	0	0	1539960403.378
-8.43742662	-4.1236084260000005	-3.226391574	0	-0.18310547	-0.061035156	2.39138179	-8.84296875	0.6148925720000001	0.12207031	-0.061035156	-0.061035156	3.025415036	9.868188400000001	1.5551757200000003	0	0	-0.061035156	-9.76889676	-0.20217285340000002	-0.758447284	0	-0.061035156	0	0.29667969240000003	9.81315944	1.9284179320000001	0	0	-0.061035156	1.079052716	9.760522660000001	-0.3517089856000001	0	0	0	1539960403.418
-8.409912140000001	-4.130786240000001	-3.1558105040000006	-0.12207031	-0.24414062	-0.061035156	2.427270468	-8.850146760000001	0.7261474640000001	0.18310547	0.12207031	-0.061035156	3.0397704680000004	9.8334964	1.6161865020000004	0	-0.061035156	-0.061035156	-9.766503894000001	-0.172265625	-0.7859619110000001	0	-0.061035156	0	0.23208007200000003	9.74257788	1.9200439300000003	0	0	-0.061035156	1.0934082068000002	9.780859620000001	-0.3229980432	-0.061035156	-0.061035156	-0.061035156	1539960403.458
-8.375219748000001	-4.183422824	-3.01464856	-0.061035156	-0.12207031	0	2.251416034	-8.823827880000001	0.7967285340000001	-0.18310547	-0.12207031	0.061035156	3.02661142	9.8179438	1.64011232	-0.061035156	-0.061035156	-0.061035156	-9.789233426000001	-0.1614990216	-0.764428714	0	-0.061035156	0	0.22131347840000004	9.71147464	1.892529254	0	-0.061035156	0	1.21901857	9.765307608	-0.2895019568	-0.061035156	0	0	1539960403.498
-8.42905252	-4.145141574	-3.037377896	-0.061035156	-0.061035156	0	2.3387451080000004	-8.917138580000001	0.6089111420000001	-0.24414062	-0.061035156	0.061035156	3.04216304	9.869384980000001	1.6030273560000001	-0.061035156	-0.12207031	0	-9.7832518	-0.1459472644	-0.7309326080000002	0	-0.061035156	0	0.2811279254	9.80598192	1.945166034	0	-0.061035156	0	1.211840854	9.758129892000001	-0.26796875000000003	-0.061035156	0	0	1539960403.538
-8.408715560000001	-4.10207518	-3.0864257200000003	-0.061035156	-0.12207031	0	2.27893071	-8.870483426000002	0.7428955072	-0.12207031	-0.061035156	0.061035156	3.0601074280000002	9.89091754	1.6078125	0	-0.061035156	0	-9.780859620000001	-0.17106933900000001	-0.7201660340000001	0	-0.12207031	-0.061035156	0.269165036	9.8251223	1.947558606	0	0	0	1.11613768	9.766503894000001	-0.30505371400000003	0	0	0	1539960403.578
-8.387182608000002	-4.136767572	-3.0744628600000006	-0.061035156	-0.12207031	0	2.27893071	-8.870483426000002	0.7428955072	0.12207031	-0.12207031	0	2.9859375000000004	9.88134784	1.638916034	-0.061035156	-0.061035156	0	-9.80239218	-0.22011719240000002	-0.709399411	0	-0.12207031	-0.061035156	0.250024411	9.785644568	1.9200439300000003	-0.061035156	-0.061035156	0	1.0742675720000001	9.77248552	-0.30744628600000007	-0.061035156	-0.061035156	-0.061035156	1539960403.618
-8.408715560000001	-4.153515576	-2.9775634	0	-0.12207031	0	2.368652356	-8.858520468	0.8744873200000001	0.061035156	-0.12207031	0	2.969189496	9.852636780000001	1.6748047120000003	-0.061035156	-0.061035156	0	-9.8083741	-0.21533202880000002	-0.69504393	0	-0.061035156	-0.061035156	0.31223143000000003	9.7748777	1.9535400360000001	0	-0.061035156	0	1.1352783540000002	9.758129892000001	-0.30505371400000003	-0.061035156	-0.061035156	0	1539960403.658
-8.424267572	-4.11044928	-2.98952626	0	-0.061035156	0	2.34113768	-8.89321286	0.879272464	0.061035156	-0.12207031	0	3.01464856	9.8418705	1.6891601440000001	-0.061035156	0	-0.061035156	-9.79880342	-0.19140625	-0.6842773560000001	0	-0.061035156	-0.061035156	0.3517089856000001	9.77128894	1.9535400360000001	-0.061035156	0	0	1.1639892572000001	9.76411142	-0.26677246400000004	-0.061035156	0	0	1539960403.698
-8.43742662	-4.091308606	-3.02661142	-0.061035156	-0.12207031	-0.061035156	2.5301512600000002	-8.870483426000002	0.838598642	-0.061035156	-0.12207031	0	2.9823487400000004	9.83110324	1.681982428	-0.061035156	0	-0.061035156	-9.795214660000001	-0.2033691394	-0.6818847840000001	0	-0.061035156	-0.061035156	0.33137207460000007	9.76171875	1.93439946	-0.061035156	0	-0.061035156	1.144848642	9.749755890000001	-0.24763183900000002	0	-0.061035156	0	1539960403.738
-8.444604532000001	-4.092504892000001	-2.988330072	-0.061035156	-0.12207031	-0.061035156	2.463159146	-8.8561277	0.7225586060000001	-0.061035156	-0.061035156	0	2.969189496	9.8251223	1.6437011780000002	-0.12207031	-0.061035156	-0.061035156	-9.791625900000001	-0.2081542932	-0.678295926	0	-0.061035156	-0.061035156	0.3014648462	9.746167032	1.9547363220000002	-0.061035156	0	-0.061035156	1.189111322	9.766503894000001	-0.2512207068	-0.061035156	-0.061035156	0	1539960403.778
-8.484082068000001	-4.075756790000001	-2.9775634	0	-0.12207031	0	2.414111322	-8.798706070000001	0.6400146760000001	-0.061035156	-0.061035156	0.061035156	3.01464856	9.82033696	1.600634784	-0.061035156	-0.061035156	-0.061035156	-9.80598192	-0.20217285340000002	-0.6723144568000001	0	-0.061035156	-0.061035156	0.2811279254	9.754540740000001	1.975073282	-0.061035156	-0.061035156	-0.061035156	1.2501221040000001	9.76411142	-0.24763183900000002	-0.061035156	0	0	1539960403.818
-8.444604532000001	-4.082934604	-2.958422824	0	-0.061035156	0	2.433251996	-8.823827880000001	0.6507812500000001	0.061035156	-0.061035156	0	3.01225589	9.852636780000001	1.547998004	0	0	-0.061035156	-9.79401857	-0.2344726538	-0.6519775360000001	0	-0.061035156	-0.061035156	0.3014648462	9.786840560000002	1.975073282	-0.061035156	0	-0.061035156	1.1651855432	9.7748777	-0.2811279254	-0.061035156	-0.061035156	0	1539960403.858
-8.497240920000001	-4.08413089	-2.9847412140000005	0	-0.12207031	0	2.414111322	-8.883642572	0.679492212	0	-0.12207031	0	3.0158447480000006	9.834692000000002	1.5970459260000003	0	-0.061035156	-0.061035156	-9.8	-0.2512207068	-0.6447998200000001	0	-0.061035156	-0.061035156	0.2775390576	9.777270468000001	1.98464357	0	-0.061035156	-0.061035156	1.2082519568	9.77128894	-0.2895019568	-0.061035156	-0.061035156	0	1539960403.898
-8.46015625	-4.088916034	-2.91535643	0	-0.061035156	0	2.4990478240000003	-8.8728759	0.6842773560000001	-0.061035156	0.061035156	0.061035156	3.0553222840000003	9.81196286	1.667626996	0	0	-0.061035156	-9.80478534	-0.2512207068	-0.6376221040000001	0	-0.061035156	-0.061035156	0.309838858	9.74257788	1.9786621400000002	0	-0.061035156	-0.061035156	1.2261962860000002	9.77128894	-0.2524169928	-0.061035156	0	0	1539960403.938
-8.44938948	-4.08413089	-2.899804712	0	-0.061035156	0	2.3219971040000003	-8.866894568000001	0.7141846040000002	-0.12207031	-0.061035156	0.12207031	3.0493408540000004	9.82751448	1.683178714	-0.061035156	0	-0.061035156	-9.78444838	-0.2428466754	-0.6447998200000001	0	-0.061035156	-0.061035156	0.3158203076	9.73061502	1.983447284	0	0	-0.061035156	1.1807373200000002	9.756933606	-0.270361322	-0.061035156	0	0	1539960403.978
-8.49484874	-4.10805661	-2.969189496	0.061035156	-0.061035156	0	2.3112304320000003	-8.866894568000001	0.649584964	-0.061035156	0	0.061035156	3.0337889400000004	9.8334964	1.7059082460000001	-0.061035156	-0.061035156	0	-9.81196286	-0.2512207068	-0.6292480432	0	-0.061035156	-0.061035156	0.2763427716	9.74138179	1.988232428	0	-0.061035156	0	1.211840854	9.76889676	-0.2428466754	-0.061035156	-0.061035156	0	1539960404.018
-8.4386232	-4.075756790000001	-2.9129637600000002	0	-0.061035156	0	2.390185504	-8.90876448	0.7201660340000001	0.12207031	-0.12207031	0.061035156	2.9943116	9.8418705	1.7094971040000002	-0.061035156	-0.061035156	0	-9.8083741	-0.26796875000000003	-0.6376221040000001	0	-0.061035156	-0.061035156	0.2918945288	9.749755890000001	1.9966064300000002	0	-0.061035156	0	1.189111322	9.76889676	-0.2428466754	-0.061035156	-0.061035156	0	1539960404.058
-8.467334260000001	-4.106860324	-2.9010009000000005	0	0	-0.061035156	2.3985596040000003	-8.903979532000001	0.849365216	0.12207031	-0.061035156	0	2.988330072	9.846654860000001	1.6927490020000002	-0.061035156	-0.061035156	0	-9.79401857	-0.26796875000000003	-0.65676268	0	-0.061035156	-0.061035156	0.2954833966	9.754540740000001	1.9894287140000002	0	0	0	1.1651855432	9.73659694	-0.2392578076	0	0	0	1539960404.098
-8.498437500000001	-4.1152344240000005	-2.9249266200000004	0	-0.12207031	-0.061035156	2.42607428	-8.895605432000002	0.8673096040000001	-0.061035156	-0.061035156	0	2.9775634	9.8179438	1.656860324	-0.061035156	-0.061035156	0	-9.80598192	-0.248828125	-0.6244628600000001	0	-0.061035156	-0.061035156	0.28471679320000004	9.746167032	1.98464357	0	-0.061035156	0	1.1879150360000001	9.788037140000002	-0.230883786	-0.061035156	-0.061035156	0	1539960404.138
-8.45297824	-4.106860324	-2.872290036	0	-0.061035156	0	2.418896466	-8.865698380000001	0.763232428	-0.12207031	-0.061035156	0	2.95363768	9.8418705	1.6281494600000002	-0.061035156	-0.061035156	0	-9.81435504	-0.2835205072	-0.6220702880000001	0	0	-0.061035156	0.27873535340000005	9.77128894	1.982250998	0	0	-0.061035156	1.2022705072	9.77368161	-0.20097655760000002	-0.061035156	0	0	1539960404.178
-8.44819339	-4.06977536	-2.860327176	0	0	-0.061035156	2.414111322	-8.878857428000002	0.7476806610000001	-0.061035156	0	0	2.9392822480000005	9.81914038	1.623364218	0	-0.061035156	0	-9.790429712	-0.2918945288	-0.6304443390000001	0	-0.061035156	-0.061035156	0.285913089	9.77128894	2.007373004	0	-0.061035156	-0.061035156	1.179541034	9.7401857	-0.22131347840000004	-0.061035156	-0.061035156	0	1539960404.218
-8.49484874	-4.10207518	-2.834008786	0	-0.12207031	-0.061035156	2.368652356	-8.86928714	0.7117919928	-0.061035156	-0.061035156	-0.061035156	2.9368896760000003	9.834692000000002	1.6125976440000003	0	0	-0.061035156	-9.788037140000002	-0.27275390380000003	-0.649584964	0	0	-0.061035156	0.2942871106	9.76770018	1.9930175720000003	-0.061035156	-0.061035156	-0.061035156	1.1269042932	9.756933606	-0.2380615216	-0.061035156	-0.061035156	-0.061035156	1539960404.258
-8.43981929	-3.98125	-2.7371094240000002	-0.061035156	-0.24414062	-0.061035156	2.3710449280000003	-8.814257788	0.69504393	-0.061035156	-0.12207031	-0.061035156	2.951245108	9.86699182	1.670019568	0	0	-0.061035156	-9.755737320000001	-0.3002685504	-0.6555663939999999	0	0	-0.061035156	0.2811279254	9.79880342	1.9726807100000001	-0.061035156	0	-0.061035156	1.159204074	9.724634080000001	-0.2177246106	-0.061035156	-0.061035156	-0.061035156	1539960404.298
-8.299853240000001	-3.7061035340000004	-2.743090854	-0.061035156	0.30517578	-0.061035156	2.368652356	-8.815454074	0.6268554712000001	-0.061035156	0	-0.061035156	2.9907226440000003	9.9100589	1.71667482	-0.061035156	0.061035156	-0.12207031	-9.700707968000001	-0.250024411	-0.6101074280000001	0	-0.061035156	-0.12207031	0.2895019568	9.810766280000001	1.90808107	-0.061035156	0	-0.061035156	1.038378894	9.67558606	-0.1303955072	0.061035156	-0.061035156	-0.061035156	1539960404.338
-8.37641574	-3.4680420320000005	-2.9632079680000003	0	0.5493164	-0.18310547	2.326782248	-8.8046875	0.6029296924	-0.061035156	0	-0.061035156	3.0337889400000004	9.88613318	1.7406005400000002	-0.061035156	0	-0.12207031	-9.632519568000001	-0.3158203076	-0.477319339	0	-0.061035156	-0.18310547	0.3828125	9.82392572	1.85544429	-0.12207031	-0.12207031	-0.061035156	0.9582275360000001	9.564331070000001	-0.37683107	0	0.061035156	-0.18310547	1539960404.378
-8.29506839	-3.4955566100000004	-3.3041503600000004	-0.24414062	0.6713867	-0.4272461	2.219116214	-8.706591754	0.65676268	-0.061035156	-0.12207031	-0.18310547	3.0493408540000004	9.661230432000002	1.738207968	-0.061035156	0.12207031	-0.24414062	-9.567919928000002	-0.33615722840000006	-0.3959716754	-0.36621094	0	-0.18310547	0.643603534	9.69472644	1.7693115020000003	-0.24414062	-0.18310547	-0.12207031	1.2058593750000002	9.57629393	-0.416308606	0.061035156	0.48828125	-0.30517578	1539960404.418
-8.621655252000002	-3.9716797120000003	-4.031494110000001	-0.24414062	0.61035156	-0.48828125	2.0671875	-8.30583516	0.73332518	-0.12207031	-0.24414062	-0.30517578	3.0768554320000003	9.646875000000001	1.7800780760000001	0	0.4272461	-0.48828125	-9.920825180000001	-0.046655271600000006	-0.24643554320000002	-0.61035156	0.061035156	-0.30517578	0.970190396	9.76889676	1.503735324	-0.4272461	0.061035156	-0.18310547	1.415209964	9.926807100000001	-0.4342529254	-0.12207031	0.36621094	-0.48828125	1539960404.458
-8.90876448	-3.99919429	-4.5614501800000005	-0.4272461	-1.0986328	-0.36621094	2.013354532	-8.214917032	0.657958966	-0.30517578	-0.24414062	-0.4272461	3.180932608	10.26057158	1.808789038	-0.24414062	0.7324219	-0.8544922	-10.0464357	0.3600830072	-0.10886230040000001	-0.79345703	0.24414062	-0.36621094	0.9737792932	10.291674819999999	1.2178222840000001	-0.6713867	0.24414062	-0.36621094	1.9954101440000003	9.97465854	-0.346923822	-0.24414062	0.36621094	-0.36621094	1539960404.498
-8.68745108	-3.890332068	-3.9621094240000003	-0.61035156	-1.3427734	-0.18310547	2.00856929	-8.750854532	0.5646484424	-0.48828125	-0.061035156	-0.5493164	3.2646728240000003	10.56921376	1.7884521760000003	-0.36621094	0.6713867	-1.0375977	-10.028490920000001	0.56823732	-0.09450683900000001	-0.7324219	0.18310547	-0.4272461	0.708203125	10.57041034	1.1903076080000001	-0.7324219	0.30517578	-0.48828125	2.5445067900000002	9.770092752000002	-0.34931639400000003	-0.36621094	0.12207031	-0.061035156	1539960404.538
-8.597729532	-3.652270468	-4.02192392	-0.91552734	-0.79345703	-0.061035156	2.054028354	-8.845361420000001	0.33256836060000006	-0.9765625	-0.12207031	-0.5493164	3.4010498200000003	10.56442842	1.829125998	-0.61035156	1.0375977	-1.0375977	-9.98183606	0.4450195288	-0.17106933900000001	-0.4272461	0.18310547	-0.6713867	0.343334964	10.457959260000003	1.3661621400000001	-0.8544922	0.061035156	-0.4272461	3.23955072	9.61816394	-0.113647464	-0.5493164	-0.12207031	0.30517578	1539960404.578
-8.38598642	-3.7862548920000005	-3.561352536	-0.12207031	-2.1362305	0.12207031	2.0480469240000003	-8.747265380000002	0.3505126800000001	-1.3427734	-0.5493164	-0.6713867	3.092407248	10.344311600000001	1.8422851440000003	-0.6713867	0.91552734	-0.9765625	-9.7401857	0.1363769568	-0.027514648560000004	-0.24414062	0.24414062	-0.79345703	0.1447509784	10.174438400000001	1.681982428	-0.9765625	-0.24414062	-0.36621094	5.04714357	9.298754892	0.699829074	-0.8544922	-0.36621094	1.0375977	1539960404.618
-7.334448380000001	-3.499145468	-1.8626221040000002	-0.48828125	-3.3569336	0	2.0695800720000004	-8.43742662	0.3014648462	-1.4648438	-0.91552734	-0.48828125	2.4523925720000004	9.62294928	1.947558606	-0.7324219	0.24414062	-0.8544922	-9.24611821	-0.44621582460000003	-0.2081542932	0	0.24414062	-0.7324219	0.1770507788	9.486572480000001	2.1473388580000004	-1.0375977	-0.4272461	-0.36621094	6.25061052	8.86210962	1.2656738220000001	-1.5258789	1.3427734	2.5024414	1539960404.658
-7.9158447480000005	-3.7228514400000003	-0.702221646	-1.3427734	2.6245117	-0.6713867	2.295678714	-8.027099640000001	0.3911865216	-0.9765625	-1.0375977	-0.061035156	1.796826178	8.66472194	2.0743652160000003	-0.61035156	-0.5493164	-0.91552734	-9.88613318	-1.246533246	-0.29069824280000006	0.18310547	0.061035156	-0.6713867	0.501245108	8.481689300000001	2.80051268	-1.0375977	-0.4272461	-0.48828125	4.786352536	10.48188498	0.16987304320000002	-1.4038086	2.4414062	2.8686523	1539960404.698
-10.770190200000002	-3.849658246	-2.251416034	0.30517578	0.7324219	-0.36621094	2.802905252	-7.9242187500000005	0.4426269568000001	-0.61035156	-1.0375977	0.4272461	1.7083007200000002	8.920727340000001	2.1030761780000002	-0.24414062	-0.36621094	-1.0375977	-10.38498552	-1.681982428	0.001196289038	-0.18310547	0.7324219	-0.6713867	0.8433837860000001	8.826220746	3.5422119600000004	-0.61035156	0	-0.7324219	3.9800537140000007	11.88034694	-0.21652832460000004	-0.30517578	2.319336	4.272461	1539960404.738
-10.542895860000002	-3.9561278960000004	-2.4978514400000003	0.5493164	-2.1972656	-0.061035156	3.452490216	-8.99609375	-0.10168457460000001	-0.48828125	-1.953125	0.91552734	1.8973144960000001	9.90766574	2.326782248	0.24414062	0.4272461	-1.2207031	-10.227075180000002	-1.605419928	0.10288086060000001	0.061035156	0.5493164	-0.48828125	0.718969748	9.859814300000002	4.038671924000001	-0.36621094	0.061035156	-0.9765625	1.6137939300000002	11.160181200000002	0.570629892	-0.48828125	1.2817383	4.0893555	1539960404.778
-9.024804712	-3.4560790740000003	-1.6843750000000002	0.61035156	-0.30517578	-0.24414062	4.542309604000001	-9.98422824	-0.44143066100000006	-0.30517578	-2.1362305	0.8544922	2.00856929	10.05839856	2.7729980040000006	0.5493164	0.9765625	-1.0986328	-10.05241664	-1.550390576	0.1064697284	0.24414062	0.61035156	-0.24414062	0.19738769960000002	9.844262680000002	4.0960937500000005	-0.30517578	-0.24414062	-0.91552734	1.7980224640000002	10.009350540000002	-0.154321286	-0.48828125	1.2207031	2.746582	1539960404.818
-8.126391574000001	-3.1964844240000003	-1.610205072	-0.12207031	0.61035156	-0.30517578	5.505322480000001	-9.713867212	-0.5060302716	-0.30517578	-1.3427734	0.5493164	1.567138678	9.426757788000002	3.06848143	0.48828125	0.12207031	-0.79345703	-9.45307608	-1.6341308900000002	0.0992919928	0.6713867	0.4272461	-0.12207031	0.050244139400000006	9.03317842	3.8711913940000002	-0.18310547	-0.79345703	-0.79345703	1.2788329680000001	8.632422120000001	-0.29667969240000003	0.24414062	0.061035156	2.2583008	1539960404.858
-8.27233876	-3.178540036	-1.469042932	0.5493164	-0.36621094	-0.12207031	5.663232428000001	-8.825024460000002	-0.5060302716	-0.61035156	-0.6713867	0.30517578	1.4235839660000003	8.710180710000001	3.1773437500000004	0.30517578	-1.0375977	-0.5493164	-9.065478240000001	-1.9140625000000002	-0.02153320288	0.7324219	0.36621094	0.12207031	0.2607910144	8.25678714	3.676196286	0.061035156	-1.0375977	-0.79345703	2.789746106	7.967285340000001	-0.015551758180000002	0.4272461	0.91552734	1.0986328	1539960404.898
-8.000781250000001	-2.62705072	-1.0934082068000002	0.61035156	-0.061035156	-0.24414062	5.623754892	-8.09648462	-0.41511232	-0.7324219	0.24414062	0.18310547	1.60183107	8.226879892	3.109155252	0.24414062	-1.0986328	-0.5493164	-8.931494110000001	-2.039672824	-0.11484375000000001	0.61035156	0.4272461	0.36621094	0.5108154254	7.8620117800000004	3.50393071	0.24414062	-1.159668	-0.79345703	2.76821286	7.458862320000001	-0.04426269568	0.9765625	2.1362305	0.36621094	1539960404.938
-8.18500998	-2.296875	-1.2154297120000002	0.4272461	1.4648438	-0.24414062	5.34741214	-7.6789795320000005	-0.2619873004	-0.5493164	0.8544922	0.061035156	1.832714856	8.299853240000001	2.9273192900000002	0.36621094	-1.2207031	-0.5493164	-8.86928714	-2.0576172120000003	-0.01674804712	0.61035156	0.30517578	0.5493164	0.7572509980000001	8.022314300000001	3.568530252	0.36621094	-0.91552734	-0.79345703	2.4308594240000003	7.03896466	0.5323486420000001	1.4038086	1.3427734	0.18310547	1539960404.978
-8.597729532	-2.5803954680000003	-1.961914038	0	1.5869141	-0.36621094	4.93588858	-7.7842527	-0.2081542932	-0.30517578	1.0375977	0	2.2239013580000004	8.8214357	2.85913089	0.5493164	-0.9765625	-0.4272461	-9.266455072	-2.231079074	0.1387695288	0.4272461	0.24414062	0.79345703	0.8146728240000001	8.610888580000001	3.5721191100000005	0.48828125	-0.9765625	-0.7324219	2.721557608	7.382299820000001	2.3519042540000004	2.4414062	-0.24414062	0.18310547	1539960405.017
-9.185107428000002	-3.1127441100000004	-2.2035644960000003	0.18310547	0.61035156	-0.30517578	4.67629393	-8.431445288	-0.2081542932	0.061035156	1.159668	-0.061035156	2.4583741	9.25927716	2.878271466	0.6713867	-0.91552734	-0.30517578	-9.387280252000002	-2.042065396	0.24404297120000001	0.30517578	0.24414062	0.91552734	0.84816893	9.072656250000001	3.3603759000000006	0.6713867	-1.159668	-0.7324219	3.1414550720000003	6.750659440000001	2.4978514400000003	4.1503906	-2.0141602	0.61035156	1539960405.057
-9.6217527	-3.6570557100000003	-1.3996582460000002	0.91552734	0	-0.12207031	4.486083966000001	-9.03916034	-0.339746106	0.5493164	1.0986328	-0.061035156	2.5947509	9.14204074	2.8962158540000003	0.61035156	-1.2207031	-0.18310547	-9.354980432000001	-1.6879638580000003	0.019140625	0.30517578	0.24414062	0.91552734	0.923535144	8.988915740000001	3.1498290740000003	0.8544922	-1.0986328	-0.7324219	9.097778060000001	10.170849640000002	2.8627197480000004	0.6713867	-2.746582	1.4038086	1539960405.097
-10.58596196	-3.2228027160000003	-2.3542969240000002	-0.30517578	0.5493164	-0.12207031	4.02551268	-8.992504892	-0.265576178	0.6713867	1.159668	-0.18310547	2.8423827880000005	9.07385234	2.86870108	0.6713867	-1.3427734	0.061035156	-9.50930162	-1.3482177520000003	-0.23686523560000003	0.36621094	-0.061035156	1.2207031	0.7309326080000002	8.844164840000001	3.0804442900000004	1.0375977	-0.8544922	-0.61035156	9.405224640000002	9.285595746	0.9199462860000001	-0.79345703	-4.8828125	0.36621094	1539960405.137
-10.69482428	-4.026708966	-2.795727536	0.30517578	-2.1972656	0.18310547	3.4967528960000003	-8.985326980000002	-0.27514648560000005	0.48828125	1.2207031	-0.18310547	3.0469483800000003	10.05002446	2.825634784	0.6713867	-1.3427734	0.061035156	-10.34311502	-1.022827176	-0.4486083966	0.48828125	0.36621094	1.0375977	0.36845702880000003	9.77607428	2.837597644	0.91552734	-0.91552734	-0.24414062	3.7671141200000005	8.808276260000001	-1.55158696	-1.2207031	-2.1972656	-2.0141602	1539960405.177
-9.54997554	-5.6572509	-2.2753417540000003	-0.18310547	2.1362305	-0.36621094	2.749072284	-9.56672374	-0.6077148560000001	0.6713867	1.2207031	0.30517578	2.9955077880000003	11.322875900000001	2.613891574	0.6713867	-0.48828125	0.4272461	-11.778662140000002	-0.907983426	-0.9354980432000001	0.48828125	-0.12207031	0.8544922	0.4689453076	11.162573380000001	2.816064496	0.9765625	-0.5493164	-0.18310547	7.04494658	9.496142572	0.38400878600000005	0.061035156	0.4272461	-0.61035156	1539960405.217
-9.89211412	-6.464746106000001	-2.446411142	1.6479492	-0.12207031	0.24414062	1.5707275360000001	-10.297655760000001	-0.9486572480000001	1.2817383	0.9765625	0.91552734	3.1689697480000003	12.837377700000001	2.2645751800000005	0.6713867	0.061035156	0.4272461	-12.63999002	-0.540722644	-1.522875998	-0.061035156	0.5493164	0.79345703	0.46655273560000005	12.692626800000001	2.588769568	0.79345703	0.24414062	-0.12207031	5.72185054	11.084814300000001	0.025122070680000004	-1.4648438	0.9765625	-1.0986328	1539960405.257
-8.33933107	-5.191894568	-2.8818603240000003	0.24414062	2.4414062	0.18310547	0.014355469240000002	-10.723535340000002	-1.258496106	1.5869141	-0.6713867	1.0986328	3.6151855040000007	13.302734620000003	1.9583251800000003	0.61035156	1.5258789	0.48828125	-11.007056200000001	-0.15671386780000002	-2.271752896	-0.24414062	0.30517578	0.48828125	-0.0992919928	13.076635880000001	2.46794429	0.61035156	1.159668	0.18310547	-0.2344726538	10.09428714	-0.6962402160000001	-2.0141602	-1.2817383	-1.6479492	1539960405.298
-7.791430710000001	-5.1751467600000005	-3.43334964	0.7324219	2.2583008	0.24414062	0.07536621106000001	-10.916137680000002	-1.642504892	1.159668	-1.5258789	1.7089844	3.7503662140000005	12.059789840000002	1.818359424	0.48828125	2.6245117	1.0986328	-9.444701980000001	0.4868896466	-2.942871106	-0.5493164	-0.18310547	0.36621094	-1.0048827880000002	11.727221940000002	2.2107422120000004	0.5493164	1.5258789	0.61035156	1.733422824	9.0427491	-1.6724121400000003	0.61035156	-2.5024414	-2.1972656	1539960405.337
-7.273437500000001	-5.343823380000001	-3.6546630400000004	0.6713867	1.2207031	0.8544922	0.849365216	-9.612182608000001	-0.8720947480000001	0.7324219	0.4272461	1.7089844	3.124707068	10.723535340000002	1.6532714660000003	0.061035156	2.2583008	1.8310547	-9.02839357	1.2895996400000003	-2.7646241	-0.12207031	-0.7324219	0.12207031	-1.6712158540000002	9.96628444	1.35419928	0.061035156	1.5869141	1.4038086	3.3854980040000004	9.64328624	-1.7788817900000002	-0.061035156	-0.5493164	-2.380371	1539960405.377
-7.8775634000000005	-4.127197284	-4.3425292540000004	-0.48828125	0.5493164	0.5493164	0.569433606	-8.11682158	-0.3349609424	-0.36621094	1.4648438	1.159668	2.6354248200000003	10.56801718	1.312329074	-0.6713867	1.2817383	2.1972656	-8.878857428000002	1.3111327879999999	-2.229882788	0.18310547	-1.0375977	0	-1.888940396	9.564331070000001	0.763232428	-0.061035156	1.3427734	1.953125	2.92971196	9.189892572	-1.0922119110000001	0.12207031	-0.24414062	-2.5634766	1539960405.418
-8.20773912	-3.3005616	-4.482495108	-0.48828125	-0.061035156	0.4272461	0.12321777160000001	-8.238842752000002	-0.24763183900000002	-0.61035156	0.79345703	0.9765625	2.4344482820000004	10.8120607	0.9570312500000001	-1.0986328	0.36621094	2.4414062	-9.266455072	0.687866214	-1.447509784	0.18310547	-0.91552734	-0.18310547	-1.6903564300000002	9.94833966	0.6029296924	0	0.48828125	2.0751953	1.6748047120000003	9.376513580000001	-1.031201178	0.061035156	-0.9765625	-2.6855469	1539960405.457
-7.49953624	-3.3472167540000006	-3.741992212	-0.61035156	0.36621094	0.4272461	0.52995607	-8.78435054	0.154321286	-0.4272461	0.12207031	0.8544922	2.1114501800000003	10.19477536	0.7775878600000001	-1.159668	-0.9765625	2.5024414	-8.98173822	0.34572753600000006	-1.025219748	-0.18310547	-0.8544922	-0.36621094	-0.735717752	9.77248552	0.9283202880000001	0.24414062	-0.24414062	1.7089844	1.808789038	9.32028804	-1.0371826080000002	0	-1.0986328	-2.8686523	1539960405.497
-7.169360520000001	-3.43334964	-3.609204074	-0.61035156	0.24414062	0	1.238159146	-8.37761232	0.849365216	-0.36621094	0.12207031	0.6713867	2.211938498	9.14802266	0.7823730432	-0.9765625	-1.4648438	2.1972656	-8.89919429	0.41870117800000006	-0.702221646	-0.48828125	-0.6713867	-0.30517578	0.5084228534	9.043945288000002	1.020434604	0.18310547	0.18310547	1.2207031	2.64379892	9.427954074	-0.8589355432	0.061035156	-0.36621094	-2.8686523	1539960405.537
-7.567724640000001	-3.125903354	-3.7874510800000003	-0.24414062	-0.4272461	-0.18310547	1.5216797120000003	-7.653857428000001	1.1328857428	-0.4272461	0.12207031	0.24414062	2.6772949280000002	8.570214660000001	0.8421875000000001	-0.7324219	-0.18310547	1.5258789	-8.911157248	0.46535643000000004	-0.3349609424	-0.79345703	-0.36621094	-0.48828125	1.161596646	8.72453624	1.070678714	-0.18310547	0.7324219	0.91552734	2.295678714	9.338232428000001	-0.517993161	0	0.30517578	-2.8076172	1539960405.577
-7.19567842	-2.8447753600000003	-4.218115216	-0.4272461	-0.7324219	-0.4272461	1.3817138580000001	-7.35598143	1.1747558900000001	-0.24414062	-0.48828125	-0.061035156	2.8555420320000002	8.482885880000001	0.811083966	-0.48828125	1.159668	0.7324219	-8.790332068	0.709399411	-0.0861328125	-1.0375977	-0.24414062	-0.5493164	1.4199951080000002	8.81784694	1.079052716	-0.5493164	1.2817383	0.61035156	2.251416034	9.00327176	-0.6017333966	0.6713867	0.8544922	-2.6245117	1539960405.617
-7.32368161	-3.160595746	-3.8987060700000002	-0.61035156	-0.18310547	-0.24414062	1.4869873200000001	-7.420581070000001	1.1627929712000002	0.061035156	-0.9765625	-0.36621094	2.8734864200000003	8.570214660000001	0.8756836060000002	-0.24414062	1.7089844	0.061035156	-8.735302520000001	0.949853534	0.062207030760000004	-1.0986328	-0.12207031	-0.5493164	1.184326178	8.96977536	0.8888427520000001	-0.7324219	1.5258789	0.4272461	1.5025390379999999	9.20544429	-0.4821044928	0.36621094	0.7324219	-2.380371	1539960405.657
-8.1670652	-3.0158447480000006	-3.9860351440000006	-0.61035156	-0.7324219	-0.061035156	1.8075927520000004	-7.43852536	1.03957518	-0.061035156	-1.2207031	-0.5493164	3.069677716	8.955419928000001	1.046752896	-0.4272461	2.1362305	-0.4272461	-8.357275360000001	1.4044433900000002	0.037084961060000005	-1.0986328	-0.12207031	-0.5493164	0.47253417540000003	9.11691893	0.758447284	-0.8544922	1.2207031	0.24414062	1.641308606	9.036767572	-0.31342773560000003	0.61035156	0.24414062	-2.1362305	1539960405.697
-8.689843750000001	-2.87707518	-4.1499266200000005	-0.61035156	-2.319336	0.061035156	2.04086911	-7.512695288000001	1.0120605432	-0.30517578	-1.159668	-0.79345703	3.0086670320000004	9.376513580000001	1.0958007788	-0.61035156	1.6479492	-0.61035156	-8.875268570000001	1.2202148560000001	0.1818359424	-0.061035156	-0.6713867	-0.8544922	-0.023925780760000005	9.3489991	0.8756836060000002	-0.91552734	0.4272461	0.30517578	1.6712158540000002	9.394457968000001	-0.02033691394	0.30517578	0.48828125	-2.1972656	1539960405.737
-8.76760234	-2.7275389400000005	-3.8329101440000004	-0.6713867	-1.5869141	0.4272461	2.433251996	-7.63232428	0.8457763580000002	-0.6713867	-0.7324219	-0.8544922	2.719165036	9.90647014	1.038378894	-0.61035156	0.18310547	-0.6713867	-9.614575180000001	0.25480957460000003	0.37084961060000005	-0.061035156	-0.6713867	-0.8544922	0.1399658246	10.033276260000001	1.2477295320000001	-1.0375977	-0.5493164	0.12207031	1.7071045320000002	9.49016124	-0.2045654254	-0.061035156	0.5493164	-2.1362305	1539960405.777
-8.797509980000001	-3.4536866	-4.409521466	-0.8544922	-0.79345703	0.24414062	2.54689946	-8.18022464	0.63881839	-0.6713867	-0.7324219	-0.8544922	2.77419429	10.687646760000002	1.159204074	-0.18310547	-0.48828125	-0.9765625	-11.270239120000001	-0.09211425720000001	0.3600830072	-0.4272461	-1.159668	-1.2817383	0.88645018	11.086010880000002	1.874584964	-0.6713867	-0.79345703	-0.48828125	2.25261232	10.13735324	-0.679492212	-0.5493164	0.24414062	-1.5869141	1539960405.817
-10.04045378	-5.52805162	-5.751757788000001	-3.1738281	1.5258789	-0.12207031	2.3626709260000003	-9.145629892	0.44143066100000006	-0.18310547	-0.9765625	-1.0375977	3.12709964	12.18420378	1.534838858	0.30517578	0.24414062	-1.7089844	-13.61376996	-0.762036142	0.0418701178	-0.18310547	-1.5258789	-1.0986328	1.332666034	12.5048098	2.387792932	-0.5493164	-0.91552734	-0.79345703	3.8520507200000003	11.162573380000001	-0.2954833966	-1.2817383	-0.18310547	-0.36621094	1539960405.857
-11.371923920000002	-6.784155252000001	-4.978955072	0.7324219	-2.1362305	1.3427734	2.5791992800000005	-11.386278960000002	-0.2260986322	-0.18310547	-1.7089844	-0.91552734	3.202465854	13.288378600000001	1.832714856	0.4272461	1.4648438	-2.1972656	-13.41279254	-1.7130859620000003	-0.3911865216	-0.6713867	0.9765625	-1.3427734	1.0958007788	13.34221196	2.95363768	-0.9765625	-0.7324219	-1.0375977	5.64169928	12.8708741	2.31481929	-3.7841797	-0.4272461	2.319336	1539960405.897
-8.774780252000001	-6.77697734	-2.0157471040000003	1.5258789	-6.225586	0.48828125	3.1007812500000003	-13.379297120000002	-0.71538089	0.12207031	-1.5869141	-0.6713867	3.01464856	11.458057100000001	2.205957068	0.5493164	2.0141602	-1.7700195	-10.82641574	-0.45100097840000003	-1.9583251800000003	-0.6713867	0.9765625	-1.3427734	-0.007177734620000001	11.217602340000001	3.8508545320000005	-0.8544922	0.12207031	-1.159668	5.74577626	11.7655027	2.7861572480000003	-4.333496	0.18310547	4.4555664	1539960405.937
-6.735107428000001	-4.9992920320000005	-0.7476806610000001	-0.4272461	2.9907227	-0.12207031	3.5302491000000003	-12.370825180000002	-0.423486322	-0.061035156	-0.61035156	-1.0375977	2.3076415740000003	9.362158246000002	2.229882788	0.4272461	1.5258789	-0.61035156	-9.9447509	-0.8362060700000001	-2.386596646	0.61035156	-0.24414062	-0.18310547	-1.792041034	8.26755342	3.96330571	-1.159668	0.7324219	-0.24414062	3.0361816100000003	13.693921220000002	-2.336352536	-1.953125	1.8920898	4.699707	1539960405.977
-9.285595746	-3.5194824280000003	-3.1665771760000005	-1.5258789	5.004883	0	3.5888672120000003	-10.40891124	0.2260986322	-0.79345703	1.159668	-1.7700195	0.9965087860000001	8.96259784	1.8662109620000003	-0.24414062	-0.7324219	0.4272461	-9.688745108	-1.757348642	-1.876977536	0.18310547	-0.24414062	0.18310547	-2.495458966	7.634716754	4.00158696	-0.24414062	-0.48828125	0.12207031	-0.492871106	12.84694838	-1.84946286	-0.91552734	1.4648438	6.1035156	1539960406.017
-10.72592752	-4.684667932000001	-4.344921924	0.79345703	-3.6621094	0.5493164	3.369946286	-10.200757280000001	0.60651857	-0.5493164	2.6245117	-1.953125	0.832617212	9.701904254	1.715478534	-0.6713867	-2.1972656	0.48828125	-9.29516574	-1.6090087860000002	-1.3422363220000002	0.18310547	-0.12207031	0.24414062	-1.66044928	8.72453624	3.410620108	0.7324219	-1.4648438	0	-0.36367187500000003	11.86240216	-1.605419928	0.36621094	0.6713867	6.1035156	1539960406.057
-6.97915036	-3.9226317900000005	-1.677197284	0.5493164	-6.1035156	0.24414062	3.369946286	-10.200757280000001	0.60651857	-0.5493164	2.6245117	-1.953125	1.489379892	9.305932608	1.8458740020000002	-0.6713867	-2.1972656	0.48828125	-8.391967752000001	-1.774096646	-0.9426757788	0.18310547	-0.36621094	0.18310547	-0.32539062500000004	8.93388678	3.313720746	0.6713867	-1.2207031	0.061035156	-0.35649413939999997	10.52016574	-0.770410144	0.4272461	0	5.2490234	1539960406.097
-4.359277356000001	-2.9823487400000004	-0.7668212860000001	-1.7089844	3.479004	0	1.770507788	-9.42436502	0.023925780760000005	0.6713867	2.2583008	-1.953125	2.068383786	8.25319838	1.9140625000000002	0	-0.36621094	0.12207031	-8.229272660000001	-1.7812744600000001	-0.5490966754000001	0.18310547	-0.36621094	0.18310547	0.5550781250000001	8.17902806	3.4548827880000004	0.36621094	-0.48828125	-0.12207031	-0.6806884980000001	8.823827880000001	0.45339357	1.4038086	1.4648438	4.0283203	1539960406.137
-7.28061502	-3.2634764400000003	-1.37214357	-0.4272461	2.9907227	-0.30517578	1.9212402160000002	-7.96967752	0.19619140380000002	1.5258789	-1.2207031	-2.5024414	1.9726807100000001	7.59284694	2.136572284	0.18310547	0.24414062	0.12207031	-8.259179712	-1.561157248	-0.32060547120000005	0.061035156	-0.4272461	0.30517578	0.6531738220000001	7.4050292540000004	3.125903354	0	-0.48828125	0	-0.63881839	7.625146760000001	0.7680175720000001	2.9907227	3.112793	3.1738281	1539960406.177
-7.8907228400000005	-3.1055663940000002	-2.138964856	0.18310547	-3.6010742	-0.24414062	2.245434604	-7.187304712	0.113647464	1.5258789	-1.0986328	-2.4414062	1.714282248	7.535424820000001	2.138964856	0.12207031	-0.18310547	0	-8.36086412	-1.701123004	-0.06699218750000001	-0.18310547	-0.061035156	0.48828125	0.7560547120000001	7.293774460000001	2.8579346040000004	0.18310547	-0.18310547	-0.12207031	-1.9786621400000002	7.424169928000001	-0.52995607	1.8920898	1.5258789	1.4648438	1539960406.217
-6.5915525200000005	-2.6533691100000003	-0.716577176	-0.5493164	1.159668	0.061035156	2.1700683900000004	-7.047338760000001	-0.24643554320000002	1.6479492	-0.79345703	-2.0751953	2.08752446	7.9242187500000005	2.0576172120000003	0.24414062	-0.30517578	-0.18310547	-8.552270468000001	-1.930810504	0.1303955072	-0.18310547	-0.061035156	0.48828125	0.9965087860000001	7.757934800000001	2.8878417540000005	0.5493164	0.061035156	-0.36621094	-4.691845746	6.426464660000001	-1.2309814300000002	2.0141602	-1.7700195	0.18310547	1539960406.257
-7.47561052	-1.9583251800000003	-1.792041034	-1.0375977	2.8076172	0.12207031	1.961914038	-7.221997300000001	-0.49645996400000003	1.6479492	-0.9765625	-1.5258789	2.795727536	8.374023560000001	2.127001996	0.5493164	0.5493164	-0.12207031	-8.13117662	-1.9009033540000002	0.1866210962	-0.48828125	-0.061035156	0.48828125	1.030004892	8.285498200000001	3.129492212	0.61035156	0.18310547	-0.36621094	-3.052929712	7.00546875	0.01076660144	3.6010742	-4.638672	-0.5493164	1539960406.297
-8.9745607	-2.5851807100000004	-3.084033246	-0.4272461	1.6479492	0.12207031	1.9260253600000001	-7.5234619600000014	-0.686669928	1.5869141	-1.2207031	-0.79345703	3.23596196	8.443408246	2.377026358	0.79345703	1.4648438	0.12207031	-8.30822734	-1.771704074	-0.0861328125	-0.48828125	-0.061035156	0.48828125	0.765625	8.250805710000002	3.269457968	0.6713867	-0.061035156	-0.12207031	5.075854532	8.560644568	0.8661132788	2.8076172	-6.0424805	0.061035156	1539960406.337
-10.272534440000001	-2.573217752	-2.47871106	0.12207031	-0.48828125	0.8544922	1.9260253600000001	-7.5234619600000014	-0.686669928	1.5869141	-1.2207031	-0.79345703	3.2096435700000003	8.43503444	2.592358426	0.6713867	1.4038086	0.5493164	-8.828613220000001	-1.052734375	0.00837402356	-0.5493164	-0.30517578	0.79345703	0.35649413939999997	7.954125900000001	3.0409667540000003	0.91552734	-0.24414062	0.30517578	15.249096940000001	10.34670378	0.40075683900000003	0.8544922	1.159668	0.9765625	1539960406.377
-11.467626800000001	-4.131982428000001	-4.563842752	-0.36621094	1.8920898	0.12207031	2.4129150360000002	-8.290283246000001	-0.7608398560000001	1.159668	-0.4272461	0.6713867	3.0337889400000004	9.506909440000001	2.47392572	0.4272461	0.4272461	1.0375977	-10.57041034	-0.270361322	0.12321777160000001	-0.48828125	-0.5493164	1.2207031	0.031103515380000002	8.791528060000001	2.674902356	1.4038086	-0.18310547	0.61035156	8.674292032	10.14213858	-2.205957068	-2.319336	1.6479492	-1.8310547	1539960406.417
-11.943750000000001	-6.8583251800000005	-5.918042032000001	-0.18310547	-1.2207031	-1.0375977	2.356689496	-9.133667032	-0.9881347840000001	0.6713867	-0.12207031	1.2817383	3.0014891200000005	11.9772464	2.1700683900000004	0.061035156	-0.5493164	1.2207031	-13.40561502	0.343334964	0.20217285340000002	-0.24414062	-1.5258789	1.6479492	-0.05144042932000001	11.3563723	1.758544928	1.4648438	-0.9765625	0.7324219	4.0147461060000005	11.25349092	2.899804712	-2.9296875	3.112793	-0.30517578	1539960406.457
-8.32497554	-6.442016574	-2.094702176	0.91552734	-2.0141602	0.61035156	2.209545926	-10.437622300000001	-1.0515380890000001	0.18310547	-0.24414062	2.0141602	2.82084964	13.470214660000002	1.532446286	-0.24414062	-1.5869141	0.91552734	-12.747655760000002	0.75964357	-0.7273437500000001	-0.12207031	-0.4272461	1.4038086	0.953442392	13.39963408	0.984545926	1.2817383	0	0.12207031	3.927417032	13.01682158	1.4869873200000001	-5.065918	1.2817383	-0.79345703	1539960406.497
-7.6789795320000005	-4.2193116	-3.434545926	-0.79345703	2.6245117	-0.36621094	2.3806152160000003	-10.39934056	-0.42587889400000006	-0.61035156	0	2.746582	3.575707968	12.97614766	0.9893310700000001	0	-0.18310547	0.36621094	-11.231958360000002	0.8888427520000001	-1.4977538940000001	-0.91552734	0.6713867	0.4272461	1.2333740020000001	13.386474640000001	1.425976538	1.0375977	2.380371	-0.30517578	-1.961914038	9.09060054	-1.867407248	-0.48828125	-2.8076172	-1.2207031	1539960406.537
-9.210229532000001	-4.740893570000001	-6.152514480000001	0.061035156	-0.8544922	-0.18310547	3.052929712	-9.175537140000001	0.5861816394	-1.7700195	1.4648438	3.1738281	4.562646466	12.462939300000002	1.111352536	0.5493164	3.6621094	0.4272461	-10.74028354	1.216625998	-1.356591754	-0.91552734	0.6713867	0.4272461	-0.0813476538	12.67109424	1.60183107	0.12207031	3.0517578	0.30517578	1.7621337860000001	10.398144960000002	-2.1712646760000003	-0.36621094	-1.3427734	-1.8920898	1539960406.577
-8.44938948	-3.9298096040000003	-4.4322509000000005	-1.2207031	-0.8544922	-0.061035156	3.544604532	-9.11452626	1.5013427520000002	-2.2583008	3.1738281	2.9296875	3.5481933900000002	12.12917482	0.8637207068000001	0.36621094	4.5166016	1.0375977	-10.184009080000001	0.7955322480000001	-1.032397464	-0.36621094	0.24414062	-0.24414062	-1.3087402160000001	11.8157473	1.2860107820000002	-0.8544922	2.0751953	0.91552734	2.215527356	9.87775908	-1.8255371400000002	-0.18310547	0.12207031	-2.380371	1539960406.617
-7.9373777	-3.6869628600000004	-3.4393310700000006	-0.36621094	0.30517578	-0.24414062	2.5074219240000004	-9.478198380000002	1.3099365020000002	-1.3427734	2.9296875	1.2207031	1.7346191100000001	11.148217360000002	0.79194339	-0.12207031	1.3427734	1.3427734	-9.70310054	0.7524658540000001	-0.73332518	-0.61035156	-0.12207031	-0.30517578	-1.3649658540000003	10.8288089	0.8756836060000002	-0.5493164	0.6713867	0.79345703	1.561157248	9.8179438	-1.561157248	0.18310547	0.24414062	-2.8076172	1539960406.657
-7.830908246000001	-3.494360324	-3.4883788940000002	0.24414062	0.18310547	-0.24414062	1.2895996400000003	-9.5451902	0.835009784	-0.18310547	-0.5493164	-0.18310547	1.5587646760000002	9.71147464	0.9677978240000001	-0.30517578	-0.91552734	0.9765625	-9.226977340000001	0.954638678	-0.6364257788	-0.8544922	-0.12207031	-0.18310547	-0.6986327880000001	9.56552716	0.693847644	0	0.30517578	0.36621094	1.753759784	9.729418930000001	-0.9869384980000001	0	-0.36621094	-2.8076172	1539960406.697
-7.23276358	-3.1893066100000005	-3.994409146	-0.061035156	-1.159668	-0.30517578	1.435546924	-8.606103240000001	1.238159146	0.061035156	-3.1738281	-0.7324219	2.3483153960000003	8.88723143	1.043164038	-0.4272461	-0.36621094	0.5493164	-8.826220746	1.0048827880000002	-0.6854736419999999	-0.79345703	0	-0.5493164	-0.154321286	8.78435054	0.849365216	-0.18310547	0.4272461	0.30517578	2.4571777160000003	9.12648912	-0.8972167932	0	-0.30517578	-2.6245117	1539960406.737
-6.50900908	-3.1689697480000003	-3.8257324280000002	-0.4272461	-0.061035156	-0.7324219	2.477514676	-7.5306394800000005	1.665234424	-0.24414062	-2.746582	-0.48828125	2.43803714	8.534326080000001	0.8421875000000001	-0.5493164	0.48828125	0.30517578	-8.730517572	0.832617212	-0.5479003894	-0.61035156	0	-0.48828125	0.132788089	8.446997300000001	1.000097644	-0.5493164	0.79345703	0.30517578	2.778979532	8.93388678	-0.909179712	0.061035156	0.24414062	-2.2583008	1539960406.777
-7.18969748	-3.5577635800000005	-3.313720746	-0.061035156	0.5493164	-0.5493164	3.122314496	-7.104760880000001	1.667626996	-0.24414062	-2.746582	-0.48828125	2.213134784	8.39316394	0.647192392	-0.48828125	0.48828125	-0.061035156	-8.37163089	1.3673584260000002	-0.45578614200000006	-0.6713867	0.30517578	-0.48828125	-0.015551758180000002	8.387182608000002	1.0072753600000002	-0.61035156	0.91552734	0.061035156	2.879467752	8.75444339	-0.3576904254	0.061035156	0.7324219	-1.8310547	1539960406.817
-7.734009080000001	-3.23596196	-3.609204074	0.061035156	-0.79345703	-0.061035156	2.9524413940000005	-7.152612320000001	1.2549072479999999	-0.48828125	0.6713867	0.4272461	2.222705072	8.66352536	0.6089111420000001	-0.48828125	0.4272461	-0.4272461	-7.976855432000001	1.8195557100000002	-0.5263671924000001	-0.7324219	0.4272461	-0.48828125	-0.553881839	8.557055710000002	0.849365216	-0.6713867	0.7324219	0	2.8806639400000003	8.37163089	-0.002392578076	0.061035156	0.91552734	-1.5258789	1539960406.857
-8.05222194	-3.5386230040000006	-3.974072284	0.36621094	-0.4272461	0.061035156	2.66772464	-7.05690944	1.0670898560000002	-0.61035156	0.4272461	0.24414062	2.241845746	9.307128894	0.592163089	-0.6713867	0	-0.5493164	-8.633618210000002	1.488183606	-0.45339357	0.061035156	0.061035156	-0.5493164	-1.085034146	8.960205072	0.915161142	-0.8544922	0.18310547	0.12207031	2.719165036	8.968579074	0.02153320288	-0.30517578	0.91552734	-1.2817383	1539960406.897
-8.560644568	-3.8711913940000002	-4.048242212	0	-2.2583008	0.48828125	2.80051268	-7.271044928000001	0.9965087860000001	-0.8544922	0.18310547	0.061035156	2.11743161	10.04523912	0.5813964856000001	-0.8544922	-0.79345703	-0.6713867	-9.515283246000001	1.0670898560000002	-0.6208740020000001	0.30517578	0	-0.6713867	-1.1316894568000002	9.734204074	1.11613768	-0.79345703	-0.6713867	0.061035156	2.749072284	9.1109375	0.0346923822	-0.5493164	0.7324219	-0.91552734	1539960406.937
-8.07016574	-4.542309604000001	-3.8664062500000003	-0.36621094	-2.1362305	0.4272461	3.064892572	-7.932592752000001	0.7775878600000001	-0.8544922	0.5493164	0	2.1712646760000003	10.9819339	0.7500732428000001	-0.7324219	-1.159668	-0.91552734	-11.36235324	0.17824707460000003	-0.5514892572000001	0.6713867	-0.18310547	-1.0375977	-0.41271972840000004	10.835986420000001	1.546801718	-0.61035156	-0.7324219	-0.36621094	3.2228027160000003	9.0858152	0.26677246400000004	-1.0375977	-0.18310547	0.061035156	1539960406.977
-8.374023560000001	-5.4455077880000005	-3.1007812500000003	-0.7324219	-0.12207031	-0.30517578	2.7706054320000004	-9.191088760000001	0.04067382788	-0.91552734	0.18310547	-0.24414062	2.20236821	11.56332968	0.9331054712000001	-0.61035156	-1.2207031	-1.2207031	-12.1303714	-1.4774170320000002	-0.9486572480000001	1.2207031	0.061035156	-1.2207031	0.31342773560000003	11.619556200000002	2.566040036	-0.30517578	-0.6713867	-1.0375977	5.3342526999999995	9.554760880000002	1.5575683900000001	-1.0986328	-1.0375977	2.0141602	1539960407.017
-9.575097840000002	-6.310424820000001	-2.0121582460000003	2.2583008	0.24414062	0.4272461	2.4667480040000003	-10.64338408	-0.7572509980000001	-0.61035156	-0.9765625	-0.61035156	2.5050292540000005	10.82761232	1.4833984620000003	0.061035156	-0.48828125	-1.2817383	-11.471215560000001	-1.4822021760000001	-1.451098642	0.6713867	1.0986328	-1.3427734	0.65676268	10.997485520000001	3.4381347840000003	-0.24414062	0.061035156	-1.4038086	6.2111327880000005	13.739379500000002	2.3243896760000005	-2.9907227	0.24414062	3.7231445	1539960407.057
-9.25688498	-5.191894568	-2.6880616	0.91552734	-1.7089844	0	2.60910643	-11.081225540000002	-1.1903076080000001	-0.4272461	-1.2207031	-0.8544922	2.70839856	10.248608720000002	2.104272464	0.24414062	1.0375977	-1.0986328	-10.40771466	-1.4391357820000001	-1.9320067900000002	0.24414062	1.5869141	-0.9765625	-0.18303222840000002	9.987817000000001	3.7479737400000004	-0.5493164	0.4272461	-1.0986328	2.044457968	13.20104982	0.576611322	-1.953125	0.18310547	4.3945312	1539960407.097
-9.49973143	-3.9752685700000003	-2.300463858	-0.24414062	0.48828125	-0.6713867	2.73830571	-10.82402356	-1.3254882200000002	-0.61035156	-0.061035156	-1.0375977	2.0468505400000003	9.846654860000001	2.250219748	0.18310547	0.9765625	-0.61035156	-10.04404254	-2.213134784	-2.168872104	0.30517578	0.8544922	-0.18310547	-1.006079074	9.2389402	3.7671141200000005	-0.61035156	0.30517578	-0.7324219	-0.707006839	12.380395860000002	-1.927221646	-0.91552734	-0.24414062	4.5776367	1539960407.137
-10.009350540000002	-4.4334472840000005	-2.300463858	0.79345703	0.061035156	-0.48828125	2.646191394	-10.56921376	-1.21303714	-0.7324219	1.5258789	-0.9765625	1.41640625	9.80957068	2.191601538	0	-0.4272461	-0.36621094	-9.88015126	-1.723852536	-1.9511474640000002	0.30517578	0.8544922	-0.18310547	-1.287207068	9.15639676	3.4823974640000004	-0.12207031	-0.12207031	-0.6713867	-0.1411621106	10.993896760000002	-1.29558107	-0.24414062	-0.18310547	4.1503906	1539960407.177
-8.310620108	-4.50522464	-1.544409146	0.6713867	-1.2817383	-0.36621094	1.8781738220000002	-10.398144960000002	-1.435546924	-0.5493164	1.4038086	-0.91552734	1.5551757200000003	9.765307608	2.0576172120000003	0	-0.9765625	-0.36621094	-9.2724366	-1.6460937500000001	-1.94636232	0.18310547	0.91552734	0.061035156	-1.1340820288	9.264062500000001	3.216821286	0.061035156	-0.5493164	-0.48828125	1.18671875	9.56552716	-0.13398437500000002	-0.24414062	-0.061035156	2.2583008	1539960407.217
-7.1585937500000005	-3.8652099640000004	-1.1328857428	0.12207031	0.7324219	-0.48828125	1.4068359620000002	-9.770092752000002	-1.408032248	-0.36621094	0.36621094	-0.79345703	2.001391574	9.34541034	1.90808107	0	-0.9765625	-0.36621094	-8.947045926000001	-1.8650146760000001	-1.776489218	0.4272461	0.48828125	0.24414062	-0.71538089	9.07863768	3.338842752	0.18310547	-0.36621094	-0.48828125	0.5969482428	7.5545652	0.2930908246	1.5258789	1.4648438	1.6479492	1539960407.257
-7.75075679	-3.8364991	-1.141259784	0.24414062	1.0375977	-0.5493164	1.5563721040000003	-8.923120108	-1.09819339	-0.36621094	0.18310547	-0.4272461	2.0671875	8.875268570000001	1.868603534	0.18310547	-0.61035156	-0.30517578	-8.792724640000001	-1.8159667540000002	-1.7035155760000003	0.36621094	0.4272461	0.24414062	-0.462963858	8.662329074	3.2503173920000004	0.061035156	-0.36621094	-0.48828125	0.5144042932	7.957714660000001	-0.001196289038	1.7700195	2.0141602	-0.061035156	1539960407.297
-7.8620117800000004	-3.782666034	-1.25729982	0.5493164	0.30517578	-0.36621094	1.758544928	-8.30583516	-0.8649169928000001	-0.24414062	0.61035156	0.061035156	1.9918212860000002	8.61447734	1.9403808900000001	0.48828125	-0.30517578	0	-8.911157248	-1.9798584260000003	-1.698730432	0.36621094	0.4272461	0.36621094	-0.3146240216	8.394360520000001	3.1641846040000003	0.30517578	-0.12207031	-0.5493164	-1.0288086060000001	7.571313400000001	-0.553881839	1.2817383	-0.30517578	-0.8544922	1539960407.337
-7.9708741000000005	-3.4620605040000005	-1.2668701080000002	0.61035156	1.4648438	0.12207031	1.644897464	-7.9792482	-0.891235324	-0.061035156	0.6713867	0.36621094	2.0480469240000003	8.813061600000001	1.9583251800000003	0.48828125	-0.30517578	0	-8.870483426000002	-2.0911132200000004	-1.6843750000000002	0.18310547	0.4272461	0.4272461	-0.1674804712	8.61567392	3.1187255400000002	0.4272461	0	-0.5493164	-0.7991211060000001	7.68854982	-0.10288086060000001	1.6479492	-4.4555664	-0.6713867	1539960407.377
-8.114428420000001	-3.3149170320000003	-2.180834964	-0.061035156	1.8310547	-0.24414062	1.4989501800000002	-8.14672824	-1.073071286	0.18310547	0.24414062	0.8544922	2.253808606	9.177929712000001	2.0480469240000003	0.8544922	0.24414062	-0.061035156	-8.850146760000001	-1.98464357	-1.6460937500000001	-0.12207031	0.48828125	0.4272461	-0.18303222840000002	8.93029802	3.23955072	0.61035156	0.30517578	-0.48828125	4.705004892000001	9.28200679	1.043164038	1.2817383	-2.5024414	-0.4272461	1539960407.417
-8.391967752000001	-3.5194824280000003	-2.3734375	-0.18310547	0.18310547	-0.5493164	1.680786142	-8.77597644	-1.137670926	0.4272461	0	1.4038086	2.3351562500000003	9.25927716	2.18203125	0.9765625	0.61035156	0.12207031	-9.035571580000001	-1.9104736420000001	-1.739404254	-0.30517578	0.24414062	0.61035156	-0.42587889400000006	8.943457068	3.1869139400000006	0.5493164	0.24414062	-0.36621094	5.653662140000001	9.016430710000002	-0.20217285340000002	1.5258789	0	-0.9765625	1539960407.457
-8.357275360000001	-3.5673339660000005	-2.410522464	-0.8544922	2.1972656	-0.36621094	1.9379882200000003	-9.21860324	-1.2178222840000001	0.5493164	-0.12207031	1.5869141	2.255004892	9.304736420000001	2.1616942900000002	0.9765625	0.61035156	0.12207031	-9.258081070000001	-1.9571288940000002	-1.8530517180000001	-0.5493164	-0.061035156	0.91552734	-0.423486322	8.931494110000001	3.152221646	0.7324219	0.12207031	-0.24414062	4.055419928	9.101367212000001	-0.6543701080000001	0.061035156	-0.7324219	-2.380371	1539960407.497
-9.780859620000001	-5.010058606	-3.8628173920000006	-0.79345703	1.6479492	-0.61035156	2.1293945680000004	-9.48896466	-1.1304931610000002	0.5493164	-0.12207031	1.5869141	2.45358876	9.76770018	2.1162353240000003	0.91552734	0.48828125	0.36621094	-10.029687500000001	-1.5180908540000002	-1.6544677520000002	-0.5493164	-0.061035156	0.91552734	-0.38999023560000007	9.314306610000001	2.942871106	0.9765625	0.30517578	-0.12207031	4.079345746	11.05371106	-0.22131347840000004	0.61035156	-0.18310547	-2.2583008	1539960407.537
-8.53671875	-5.285205072	-2.733520468	0	-1.2207031	-0.79345703	2.186816394	-10.030884080000002	-1.063500998	0.6713867	-0.12207031	1.2207031	2.548095746	9.754540740000001	1.923632788	0.79345703	0.5493164	0.48828125	-9.528442392	-0.5287597644	-2.0707763580000003	-0.9765625	0.30517578	1.2207031	-0.5813964856000001	9.44350589	2.34711911	0.8544922	0.061035156	-0.12207031	7.558154254000001	10.28688948	1.56953125	-0.4272461	0.91552734	-1.2817383	1539960407.577
-7.0497314300000005	-4.542309604000001	-2.1892089660000003	-0.12207031	1.159668	-1.0375977	1.9595214660000002	-9.785644568	-0.98334964	0.9765625	-0.4272461	0.91552734	2.604321286	9.481787140000002	1.5300537140000001	0.79345703	0.5493164	0.48828125	-9.563134980000001	0.27275390380000003	-2.2430420320000004	-0.8544922	0.4272461	1.2207031	-0.5837890576	9.15161142	1.7944336060000001	0.7324219	0.7324219	-0.061035156	4.7062010800000005	9.600219748	0.593359375	-0.91552734	2.2583008	-1.2207031	1539960407.617
-7.346411240000001	-4.727734424	-3.953735324	-0.91552734	2.1972656	-1.3427734	1.6484863220000001	-8.59414038	-0.7500732428000001	0.7324219	-0.79345703	0.5493164	2.6402099640000003	9.76411142	0.9175537140000001	0.36621094	0.7324219	0.5493164	-9.563134980000001	0.27275390380000003	-2.2430420320000004	-0.8544922	0.4272461	1.2207031	-0.7034179712000002	9.42077626	1.227392572	0.36621094	1.4038086	0	2.8328125	8.99609375	0.2895019568	0.12207031	1.2207031	-0.5493164	1539960407.657
-7.43374002	-6.087914840000001	-4.833007788000001	0.24414062	-0.30517578	-0.8544922	1.524072284	-7.958911240000001	-0.49526367800000004	0.4272461	-0.6713867	0.36621094	2.728735324	10.456762680000002	0.285913089	0.36621094	1.0986328	0.36621094	-9.85742212	1.6748047120000003	-2.250219748	-1.0375977	0.8544922	0.79345703	-1.0670898560000002	10.230663940000001	0.793139676	0.24414062	1.7089844	-0.061035156	2.5253662140000004	9.398047120000001	-0.29069824280000006	-0.18310547	0.30517578	-0.18310547	1539960407.697
-7.5414062500000005	-5.922826980000001	-4.909570288	-0.6713867	-0.36621094	-1.0375977	1.453491214	-7.986425720000001	-0.309838858	0.36621094	-0.061035156	0.24414062	2.6103027160000005	11.147021760000001	-0.19140625	0.36621094	1.0986328	0.36621094	-10.52016574	1.8949219240000001	-2.201171924	-1.0375977	0.91552734	0.5493164	-1.41042482	10.9819339	0.4067382788	0.18310547	1.4648438	-0.18310547	1.8040038940000003	9.455468750000001	-1.374536142	0.12207031	0.4272461	0	1539960407.737
-8.20534694	-5.590259080000001	-5.0698732	-0.12207031	0.12207031	-1.3427734	1.4522949280000002	-8.38478984	-0.154321286	0.4272461	0.061035156	0.061035156	2.5899658540000003	11.490356920000002	-0.5036376800000001	0.4272461	0.18310547	-0.061035156	-11.086010880000002	1.723852536	-2.003784146	-0.61035156	0.8544922	0.5493164	-1.5109130400000002	11.490356920000002	0.3828125	0.24414062	1.2207031	-0.5493164	1.294384784	10.563232820000001	-1.58388678	0.18310547	0.30517578	-0.61035156	1539960407.777
-6.90856929	-5.78764676	-4.556665036	0.5493164	-1.0375977	-1.5869141	1.4786132200000002	-9.03916034	0.14833984620000001	0.24414062	-0.5493164	0.18310547	2.719165036	11.11352536	-0.36845702880000003	0.5493164	-0.12207031	-0.061035156	-10.251000900000001	1.9894287140000002	-2.0157471040000003	-0.7324219	1.5258789	0.18310547	-1.4929687500000002	11.2199955	0.6148925720000001	0.36621094	0.9765625	-1.0375977	1.274047824	10.602710159999999	-0.808691394	-0.18310547	0.24414062	-0.8544922	1539960407.817
-5.763720746000001	-6.013745108000001	-3.8388915740000003	0.30517578	-0.18310547	-1.8920898	1.9224365020000003	-9.102563400000001	0.5455078076000001	-0.18310547	-0.6713867	0.61035156	2.6605469240000006	9.87297374	-0.1459472644	0.5493164	-0.12207031	-0.061035156	-9.189892572	2.0121582460000003	-2.235864218	-0.5493164	1.953125	0	-1.4929687500000002	9.874170320000001	0.6531738220000001	0.24414062	0.79345703	-1.4038086	1.7824707460000002	9.718652160000001	-0.8960205072	0	0.4272461	-0.7324219	1539960407.857
-6.17524411	-6.927710160000001	-3.301757788	0.9765625	-0.91552734	-1.7700195	2.2239013580000004	-7.985229532000001	0.7488769568000001	-0.8544922	-0.061035156	0.5493164	2.662939496	8.59414038	0.10288086060000001	0.12207031	-0.8544922	0.48828125	-8.606103240000001	2.204760782	-2.512207068	-0.30517578	2.319336	0	-1.4427246400000002	8.41828624	0.6328369110000001	-0.24414062	0.7324219	-1.4038086	2.469140576	9.34421376	-0.309838858	0	0.61035156	-0.12207031	1539960407.897
-6.631030252000001	-7.346411240000001	-3.46086412	1.6479492	-1.4038086	-1.4648438	2.519384784	-6.76979982	1.020434604	-1.2207031	0.8544922	0	2.906982428	8.023510880000002	0.61848143	-0.36621094	-0.91552734	0.61035156	-8.564233426000001	2.3052490020000005	-2.7526612400000006	-0.061035156	2.6855469	0	-1.2919922120000003	7.6311277	0.5263671924000001	-0.61035156	1.2817383	-1.159668	1.833911142	9.65285643	0.5227783246000001	-0.4272461	-0.12207031	0.061035156	1539960407.937
-6.13815944	-6.13696286	-3.16777356	1.953125	-3.479004	-1.953125	2.6031250000000004	-6.001782248	1.161596646	-1.2207031	1.5869141	-0.36621094	2.8268310700000003	8.053417932	0.79194339	-0.36621094	-0.91552734	0.61035156	-9.226977340000001	1.153222644	-2.6760987400000005	0.4272461	3.112793	0.18310547	-1.2034667932	7.730419928000001	0.6400146760000001	-0.48828125	2.0751953	-1.3427734	1.7190673920000001	9.63491214	-0.01674804712	-0.061035156	-0.48828125	0.36621094	1539960407.977
-5.9120607	-5.276831070000001	-2.11982428	1.6479492	-1.4038086	-3.1738281	2.3758300720000003	-5.9766603400000005	0.954638678	-1.2207031	1.159668	-0.5493164	3.069677716	8.094091754	0.6400146760000001	-0.7324219	-2.6245117	0.8544922	-8.845361420000001	-0.2081542932	-3.4548827880000004	0.9765625	4.1503906	0.061035156	-1.1125488220000002	8.165869110000001	1.23696286	-0.30517578	1.8310547	-1.7700195	1.3230957460000001	9.922021760000002	-0.515600589	0.36621094	-0.48828125	0.7324219	1539960408.017
-5.8103759	-6.450390380000001	-2.251416034	1.0375977	-1.3427734	-3.8452148	2.414111322	-6.345117212	0.893627896	-0.9765625	0.91552734	-0.5493164	3.430957068	7.914648560000001	1.081445288	-0.61035156	-2.8076172	0.9765625	-7.918237320000001	-0.2811279254	-4.01713858	-0.12207031	5.3100586	-0.12207031	-1.025219748	8.048632788	1.665234424	0	2.1972656	-2.1972656	0.961816394	9.94355432	-0.6029296924	0.4272461	-0.30517578	0.30517578	1539960408.057
-5.889331070000001	-7.187304712	-1.4223876800000002	1.3427734	-1.4648438	-3.4179688	2.7969239200000002	-6.46713858	0.687866214	-0.61035156	1.0986328	-0.36621094	3.4142089660000003	7.546191394000001	1.046752896	-0.61035156	-2.8076172	0.9765625	-6.74108876	-0.10048827880000001	-4.627246106	-0.48828125	5.6762695	-0.061035156	-1.2022705072	7.59165036	1.7884521760000003	0.12207031	3.112793	-2.0751953	1.988232428	9.87775908	-0.4844970746000001	0.6713867	-0.12207031	0.061035156	1539960408.097
-6.3307617800000004	-6.89182158	-0.953442392	1.8310547	-2.5634766	-3.0517578	3.052929712	-6.62265625	0.3995605432	-0.18310547	1.5869141	-0.4272461	3.68098143	7.1717527	1.234570288	-0.36621094	-2.6245117	0.91552734	-5.66442842	0.1770507788	-5.630932608000001	-0.48828125	5.92041	0.12207031	-2.3076415740000003	7.030590560000001	1.33386232	0.30517578	3.2348633	-1.4648438	2.7825683900000002	9.27004393	-0.5610595746000001	0.61035156	0	0.12207031	1539960408.137
-5.356982428000001	-7.275830072	-1.081445288	1.0986328	-1.8920898	-3.540039	2.879467752	-6.719555710000001	-0.0478515625	0.30517578	1.5869141	-0.79345703	3.69892572	7.537817392	0.965405252	-0.48828125	-2.319336	0.91552734	-5.019628894	0.44621582460000003	-6.5915525200000005	-0.6713867	6.1035156	0.48828125	-3.325683606	7.05092752	0.9905273560000001	0.4272461	2.746582	-0.91552734	3.051733426	9.067871106	-0.9402832068000001	0.61035156	-0.18310547	-0.12207031	1539960408.177
-5.3785153800000005	-8.14433606	-0.27514648560000005	0.79345703	-0.8544922	-3.2348633	2.519384784	-7.117919928000001	-0.5203857428	0.5493164	1.2207031	-0.9765625	3.6331298920000004	8.443408246	0.7309326080000002	-0.48828125	-2.319336	0.91552734	-5.019628894	0.44621582460000003	-6.5915525200000005	-0.61035156	5.554199	0.48828125	-3.61638179	7.939770468000001	0.7261474640000001	0.24414062	2.1972656	-0.5493164	3.4417237400000005	9.404028060000002	-0.269165036	0.24414062	-0.30517578	0.30517578	1539960408.217
-5.457470746	-8.358471940000001	-0.1459472644	1.0986328	-1.953125	-3.112793	2.007373004	-8.138354532000001	-0.9199462860000001	0.79345703	-0.18310547	-0.91552734	3.3555908540000003	9.16716304	0.346923822	-0.61035156	-1.953125	0.79345703	-4.489672824	0.4689453076	-7.801000900000001	-0.61035156	5.3100586	0.5493164	-3.8939209260000003	8.462548920000001	0.500048822	0.4272461	1.953125	-0.48828125	3.4788086060000003	9.249707068000001	-0.2344726538	0.61035156	-0.061035156	-0.24414062	1539960408.257
-4.886840854000001	-8.436230432	0.0729736322	0.7324219	0.12207031	-3.2348633	1.7812744600000001	-8.80109874	-1.4247802520000001	1.2207031	-2.1972656	-0.9765625	3.2527099640000006	9.688745108	0.0095703125	-0.7324219	-2.380371	0.48828125	-3.5517822480000003	0.9905273560000001	-8.36086412	-0.91552734	5.6152344	0.6713867	-4.09848642	8.895605432000002	0.32658691100000004	0.4272461	1.8920898	-0.4272461	3.313720746	9.015234620000001	-1.2154297120000002	0.79345703	0.5493164	-0.18310547	1539960408.297
-4.269555710000001	-8.994897660000001	-0.028710937500000002	0.6713867	-0.48828125	-3.0517578	1.8243408540000001	-9.305932608	-1.8195557100000002	1.5258789	-3.7841797	-1.0986328	3.3831054320000007	10.076342360000002	0.07536621106000001	-0.7324219	-2.380371	0.48828125	-3.5517822480000003	0.9905273560000001	-8.36086412	-0.9765625	5.3710938	0.7324219	-4.395166034	9.206640380000001	0.10048827880000001	0.4272461	1.8920898	-0.4272461	3.208447284	9.076245108	-0.38400878600000005	0.7324219	-0.24414062	0.12207031	1539960408.337
-3.7288329680000003	-9.19348143	0.71538089	1.159668	0.5493164	-2.6855469	2.141357428	-9.777270468000001	-1.6460937500000001	1.5258789	-3.2958984	-1.159668	3.4417237400000005	10.40771466	-0.025122070680000004	-0.30517578	-1.953125	-0.061035156	-1.4738280760000002	1.47263179	-9.567919928000002	-0.79345703	5.126953	0.7324219	-4.818652356	9.43273912	-0.14235839660000002	0.7324219	1.3427734	0	4.06977536	9.55117212	-0.48569336060000007	0.18310547	-0.12207031	0.18310547	1539960408.377
-3.823339856	-9.211425720000001	0.1459472644	0.6713867	1.0986328	-2.8686523	1.610205072	-9.834692000000002	-1.7190673920000001	1.2817383	-2.9296875	-0.9765625	3.87238768	11.111133180000001	0.11843261780000001	-0.24414062	-1.3427734	-0.18310547	-0.9295165740000001	1.7788817900000002	-9.941162140000001	-0.61035156	4.699707	0.79345703	-5.315112320000001	9.74257788	-0.41870117800000006	0.6713867	0.91552734	0.12207031	3.6917480040000004	9.12648912	-0.9283202880000001	0.12207031	0.61035156	0.12207031	1539960408.417
-3.27663588	-10.04523912	0.1614990216	0.48828125	0.24414062	-2.6855469	1.5456054320000001	-10.21272014	-0.9402832068000001	0.5493164	-2.380371	-0.36621094	3.7994139400000004	11.5178714	-0.05981445288	-0.24414062	-1.3427734	-0.18310547	-0.9295165740000001	1.7788817900000002	-9.941162140000001	-0.5493164	4.0283203	0.6713867	-5.3677491	10.073950180000002	-0.6364257788	0.6713867	0.91552734	0.12207031	3.2682617800000004	9.05471196	-1.008471646	0.4272461	-0.061035156	0.12207031	1539960408.457
-2.51459964	-9.95432158	0.6268554712000001	1.0375977	0.79345703	-2.4414062	1.2321777160000003	-10.935278060000002	-0.7728027160000001	0.61035156	-1.5258789	-0.30517578	3.734814496	11.519067000000001	0.3002685504	-0.061035156	-1.159668	0.061035156	0.5251708966	2.0145507200000004	-10.5739991	-0.48828125	3.7231445	0.5493164	-5.33305661	10.178027160000001	-0.6328369110000001	0.5493164	0.91552734	0.061035156	3.575707968	9.089404254	-1.119726538	0.61035156	0.30517578	0.12207031	1539960408.497
-2.0564209260000004	-9.770092752000002	0.25839844240000004	0.30517578	1.5258789	-2.1362305	1.040771466	-10.98073732	-0.669921875	0.7324219	-2.1972656	-0.61035156	3.79223642	11.776269960000002	0.47373047120000006	0	-0.24414062	-0.061035156	0.9809570288	2.173657248	-10.753442000000001	-0.36621094	3.2348633	0.5493164	-5.31152356	10.387377700000002	-0.802709964	0.36621094	1.3427734	0	3.5481933900000002	9.220996106000001	-1.079052716	0.18310547	0.61035156	0.30517578	1539960408.537
-2.140161142	-9.838280760000002	-0.250024411	-0.12207031	1.2207031	-1.6479492	1.44870607	-10.8898188	-0.02153320288	0.12207031	-2.1362305	-0.5493164	3.79223642	11.682959260000002	0.6328369110000001	0	-0.24414062	-0.061035156	1.38410643	2.287304712	-10.7450679	-0.24414062	2.5024414	0.61035156	-5.394067392	10.51657698	-0.838598642	0.18310547	0.6713867	0.12207031	3.5326415740000003	9.10734874	-1.1017822480000001	-0.18310547	0.36621094	0.30517578	1539960408.577
-1.7513672120000003	-9.8263179	0.01794433606	0.30517578	0.12207031	-1.2817383	2.24663089	-10.841967360000002	-0.24165038940000003	0.24414062	-0.9765625	-0.5493164	4.177441394000001	11.3491938	0.230883786	0.30517578	0.061035156	-0.061035156	1.60183107	2.27294928	-10.728320680000001	-0.12207031	2.0141602	0.5493164	-4.794726440000001	10.509399460000001	-0.7381103240000001	0	0.4272461	0	3.5900634000000005	9.036767572	-1.2884033540000002	-0.30517578	0.7324219	0.18310547	1539960408.617
-1.2261962860000002	-9.80358876	0.153125	0.061035156	0.24414062	-1.159668	2.86152356	-10.395751800000001	0.0693847644	-0.30517578	-0.24414062	-0.48828125	4.38798822	11.28339856	0.0992919928	0.30517578	0.061035156	-0.061035156	1.7286376800000003	2.25261232	-10.75463858	-0.18310547	1.5869141	0.48828125	-4.4513915740000005	10.553662140000002	-0.9881347840000001	0.061035156	0.61035156	-0.061035156	2.94526358	9.03916034	-1.178344748	-0.48828125	0.8544922	0.12207031	1539960408.657
-1.000097644	-10.029687500000001	0.25480957460000003	0.4272461	-0.6713867	-1.0986328	3.487182608	-10.309619600000001	0.04426269568	-0.48828125	-0.5493164	-1.0375977	4.751660144000001	11.051317899999999	0.1674804712	0.6713867	-0.061035156	0.061035156	1.7609375	2.20236821	-10.87905252	-0.061035156	1.0986328	0.4272461	-4.65834964	10.21511232	-1.073071286	0.30517578	0.4272461	0.061035156	3.466845746	9.164770468	-1.123315396	-0.6713867	0.61035156	0.12207031	1539960408.697
-1.0371826080000002	-9.961499100000001	0.39238280760000005	-0.12207031	0.30517578	-0.8544922	3.992016574	-10.085913040000001	-0.3337646466	-0.5493164	0.12207031	-1.0986328	5.3821045320000005	10.834789840000001	-0.12202148560000001	1.159668	-1.4038086	1.159668	1.720263678	2.3052490020000005	-10.936474640000002	-0.12207031	0.79345703	0.48828125	-4.337744110000001	10.34670378	-0.98334964	0.36621094	-0.36621094	0.18310547	3.6750000000000003	9.058300720000002	-1.1484375	-0.7324219	0.6713867	0.18310547	1539960408.737
-0.8840576080000001	-10.450780760000002	0.49526367800000004	0.12207031	0.36621094	-0.61035156	3.7072998200000002	-9.76770018	-0.5670410144	-0.36621094	-0.061035156	-1.2207031	5.455077880000001	10.877856920000001	0.06699218750000001	1.159668	-1.4038086	1.159668	1.8375000000000001	2.286108426	-11.07165486	-0.061035156	0.61035156	0.4272461	-3.5517822480000003	10.67209514	-1.091015625	0.24414062	0.30517578	0.24414062	2.9775634	8.942260880000001	-1.284814496	-0.5493164	0.4272461	0.12207031	1539960408.777
-0.909179712	-10.4304438	0.5227783246000001	0.30517578	0.24414062	-0.36621094	3.69892572	-10.02729532	-0.5969482428	0.4272461	-0.8544922	-0.91552734	4.422680710000001	11.02021466	1.144848642	-0.061035156	0.6713867	0.91552734	1.9188476440000002	2.286108426	-11.150610520000003	-0.12207031	0.48828125	0.4272461	-3.5553711060000004	10.74267572	-1.1962890380000002	0.4272461	0.4272461	0.36621094	3.104370108	9.299951080000001	-1.076660144	-0.24414062	-0.12207031	0	1539960408.817
-0.953442392	-10.19597194	0.6328369110000001	-0.061035156	0.5493164	-0.12207031	3.953735324	-10.0213134	0.046655271600000006	0.91552734	-1.6479492	-0.4272461	5.534033246000001	11.05490764	0.717773462	-0.79345703	-0.7324219	0.18310547	2.0169433900000002	2.3578857820000003	-11.19248004	-0.18310547	0.24414062	0.36621094	-4.091308606	10.65175818	-1.1269042932	0.36621094	-0.48828125	0.4272461	3.369946286	9.325073380000001	-0.732128894	-0.24414062	-0.30517578	0.061035156	1539960408.857
-1.0096679712	-10.4388179	0.515600589	-0.061035156	0.5493164	0.36621094	3.7072998200000002	-9.864599640000002	0.775195288	0.12207031	-0.24414062	0.36621094	5.48857428	11.022607820000001	1.1508300720000002	-1.8310547	0.4272461	0.4272461	2.24064946	2.463159146	-11.26545378	-0.18310547	0.061035156	0.24414062	-3.6881591460000003	11.107544420000002	-1.102978534	0.12207031	0.12207031	0.24414062	3.4620605040000005	8.914746106	-0.724951178	0	-0.36621094	0	1539960408.897
-1.0120605432	-10.2091304	0.6675292932	-0.30517578	0.5493164	0.79345703	4.251611420000001	-10.453173920000001	-0.22131347840000004	0.18310547	1.0375977	0.4272461	5.1631836060000005	11.48198282	0.02990722644	-0.7324219	1.4038086	0.7324219	2.24064946	2.463159146	-11.26545378	-0.18310547	-0.30517578	0.12207031	-4.092504892000001	11.38747554	-0.835009784	-0.24414062	-0.061035156	0.12207031	3.867602536	9.012841754	-0.659155252	0.30517578	-0.6713867	0.12207031	1539960408.937
-1.331469748	-10.4041259	0.5108154254	-0.36621094	0.7324219	1.2817383	4.10566394	-10.721142180000001	-0.33615722840000006	-0.12207031	-0.12207031	0.61035156	5.632128894	12.3600589	0.5897705072	-0.061035156	-0.061035156	0.61035156	2.3483153960000003	2.65576178	-11.895898560000001	-0.12207031	-0.6713867	0	-4.2958741	11.688940200000001	-1.3458251800000003	-0.061035156	0	-0.18310547	3.517089856	8.9410643	-0.419897464	0.18310547	-0.8544922	0.18310547	1539960408.977
-1.7417969240000002	-10.77736772	0.6735107428000001	-0.24414062	0.79345703	1.7700195	3.8556396760000005	-11.4329348	-0.21652832460000004	-0.36621094	-1.4038086	0.4272461	5.796020468	12.73928264	0.31103514400000004	-0.061035156	-0.061035156	0.61035156	2.332763678	2.819653354	-12.17822284	-0.061035156	-1.2207031	-0.18310547	-4.62604982	12.151903960000002	-1.564746106	-0.24414062	0	-0.30517578	3.6750000000000003	9.181518570000001	-0.663940396	0.24414062	-1.2817383	0.12207031	1539960409.017
-1.927221646	-10.459154860000002	0.1686767572	-0.7324219	1.4038086	2.1972656	4.422680710000001	-12.0370607	-0.41271972840000004	-0.24414062	-0.24414062	-0.18310547	5.726635880000001	13.001269960000002	0.2260986322	0.24414062	0.4272461	0.6713867	2.3435302520000003	2.8352050720000004	-12.19616664	0.12207031	-1.7089844	-0.36621094	-5.0626952880000005	12.253588760000001	-1.2501221040000001	-0.24414062	-0.61035156	-0.5493164	4.018334964	8.8561277	-0.9582275360000001	0.48828125	-1.5869141	0.061035156	1539960409.057
-2.60671376	-10.65773912	0.07058105432	-0.6713867	0.7324219	2.6245117	4.386792032000001	-12.013134980000002	-0.6555663939999999	-0.4272461	-0.4272461	0.061035156	6.081933606000001	12.984521760000002	0.2572021466	0.91552734	0.18310547	0.5493164	2.042065396	2.7143798920000006	-11.800195680000002	0.36621094	-2.4414062	-0.5493164	-5.199072480000001	12.332544420000001	-1.4056396760000003	-0.30517578	-0.36621094	-0.7324219	3.77189946	8.791528060000001	-1.256103534	0.4272461	-1.6479492	-0.12207031	1539960409.097
-2.9141601440000002	-10.49863318	-0.285913089	-0.91552734	0.48828125	3.112793	4.34372554	-11.911450180000001	-0.649584964	-0.36621094	-0.61035156	0	6.32717302	12.366039840000003	0.21413574280000003	0.91552734	0.18310547	0.5493164	1.606616214	2.3997558900000002	-11.4329348	0.5493164	-3.1738281	-0.6713867	-5.494555710000001	11.66501448	-1.35180661	-0.61035156	-0.79345703	-0.7324219	3.8149658540000004	8.79990216	-1.4977538940000001	0.48828125	-1.7089844	-0.061035156	1539960409.137
-3.20366214	-10.04882788	-0.1447509784	-1.2207031	0.48828125	3.4179688	4.789941394	-11.519067000000001	-0.8517577880000001	-0.61035156	-0.9765625	-0.24414062	6.3714357	11.4078125	0.4486083966	0.91552734	0.24414062	0.8544922	1.606616214	2.3997558900000002	-11.4329348	0.61035156	-3.8452148	-0.79345703	-5.730224640000001	11.025	-1.1962890380000002	-0.48828125	-2.1972656	-0.12207031	3.7790771760000004	8.87646466	-1.5372314300000003	0.36621094	-1.5258789	-0.12207031	1539960409.177
-3.3854980040000004	-9.552368210000001	-0.31701660340000004	-1.4038086	0.91552734	3.6010742	5.094995108000001	-10.893408540000001	-0.955834964	-1.0986328	-0.30517578	-0.61035156	6.42407248	10.686450180000001	0.553881839	0.7324219	-0.24414062	1.0375977	1.606616214	2.3997558900000002	-11.4329348	0.61035156	-3.8452148	-0.79345703	-5.3091308900000005	10.523754500000003	-1.091015625	-0.30517578	-3.2348633	0.48828125	3.8915283540000005	9.230566394	-1.585082968	-0.12207031	-1.2817383	-0.5493164	1539960409.217
-3.9250244600000004	-8.865698380000001	-0.5778076080000001	-1.7089844	0.6713867	3.7231445	5.228979532	-10.325171220000001	-0.8816650360000001	-1.3427734	0	-0.61035156	6.42407248	10.686450180000001	0.553881839	0.48828125	0.061035156	1.5258789	-0.5275634784000001	1.4678466460000001	-9.517675720000002	0.61035156	-3.8452148	-0.79345703	-4.830615216000001	10.1481205	-0.6914550720000001	-0.61035156	-3.4179688	0.79345703	3.8018066100000003	9.18630342	-1.43076178	-0.48828125	-1.2207031	-0.79345703	1539960409.257
-4.396362320000001	-8.49125998	-0.6555663939999999	-1.5258789	0.061035156	3.7231445	5.220605432000001	-9.578686600000001	-1.264477536	-1.3427734	-0.61035156	-1.0986328	6.608300720000001	9.14204074	-0.461767572	0.61035156	-1.0375977	1.4648438	-0.5275634784000001	1.4678466460000001	-9.517675720000002	0.7324219	-5.6762695	-1.0375977	-4.600927716	9.38488768	-0.230883786	-0.61035156	-3.4179688	0.79345703	3.62236322	9.247314300000001	-1.490576178	-0.8544922	-0.7324219	-0.8544922	1539960409.297
-4.76481929	-8.07136232	-0.45100097840000003	-1.6479492	0.6713867	3.6010742	5.402441394	-8.712573380000002	-1.5109130400000002	-1.6479492	0.24414062	-1.6479492	6.786548020000001	8.3536866	-0.3026611322	0.48828125	-1.5258789	1.6479492	-2.451196286	0.9295165740000001	-7.8943116	0.7324219	-6.1035156	-1.0375977	-4.153515576	8.79990216	-0.16987304320000002	-0.36621094	-4.5166016	1.7700195	3.5063233800000004	9.197070288	-1.5491942900000002	-0.79345703	-0.5493164	-0.91552734	1539960409.337
-5.32109375	-7.722045926000001	-1.015649411	-1.8310547	1.159668	3.6010742	5.337841754	-7.86560054	-1.08383786	-1.4648438	1.159668	-2.2583008	6.786548020000001	8.3536866	-0.3026611322	0.12207031	-1.0986328	1.953125	-2.451196286	0.9295165740000001	-7.8943116	0.7324219	-6.4697266	-1.0375977	-3.6714112400000003	8.380004892	0.01794433606	-0.6713867	-4.9438477	2.1972656	3.293383786	9.262865920000001	-1.408032248	-0.6713867	0	-1.2817383	1539960409.377
-5.598632788000001	-7.266259980000001	-1.582690396	-1.8310547	1.4648438	3.3569336	5.306738220000001	-7.11672374	-0.6902587860000001	-1.4648438	1.159668	-2.2583008	6.89780252	6.9492432100000014	-0.6830810700000001	0.061035156	-1.2207031	2.1362305	-3.5733153960000004	0.8924316100000002	-6.952832068	0.8544922	-6.713867	-0.9765625	-2.866308606	7.990014480000001	0.309838858	-0.5493164	-5.2490234	2.6855469	2.8112792540000004	9.326269568	-1.1245117212000002	-0.4272461	0.4272461	-1.4038086	1539960409.417
-5.746972840000001	-7.162182608000001	-1.738207968	-1.6479492	0.7324219	3.112793	5.358178420000001	-6.58796376	-1.0898193390000002	-0.5493164	3.112793	-2.8076172	6.7674072480000005	6.364257788000001	-1.0168457068	0.6713867	-0.79345703	2.319336	-5.3139157400000006	0.6256591459999999	-5.297167932000001	1.0986328	-6.7749023	-0.91552734	-1.905688498	7.73161592	0.69504393	-0.79345703	-4.8828125	2.9907227	2.09948732	9.399243210000002	-1.0108642572	-0.4272461	0.4272461	-1.5869141	1539960409.457
-5.879760880000001	-6.707592752000001	-1.9798584260000003	-1.5258789	0.5493164	2.9296875	5.32109375	-5.961108426000001	-1.073071286	0.18310547	4.333496	-3.112793	6.609497300000001	5.851049820000001	-1.053930661	0.6713867	-0.79345703	2.319336	-5.3139157400000006	0.6256591459999999	-5.297167932000001	1.0986328	-6.7749023	-0.7324219	-1.1723632788	7.266259980000001	0.729736322	-0.8544922	-4.1503906	3.1738281	1.943969748	9.41599092	-1.002490216	-0.18310547	-0.12207031	-1.4038086	1539960409.496
-6.1728514400000005	-6.40253894	-2.1138427520000005	-1.3427734	0.8544922	2.9296875	4.52077626	-5.39885234	-1.0144531250000002	0.24414062	2.4414062	-3.2348633	6.78295926	5.51369658	-1.181933606	0.6713867	-1.0375977	2.5634766	-6.860717752000001	0.230883786	-4.03747554	1.3427734	-6.5307617	-0.61035156	-0.8756836060000002	6.855932608000001	0.754858426	-0.6713867	-3.479004	3.2958984	2.115039038	9.671997300000001	-0.9331054712000001	-0.36621094	0.18310547	-1.2207031	1539960409.537
-6.34990216	-6.058007788	-2.332763678	-1.159668	0.79345703	2.6245117	4.417895468	-5.106957968000001	-1.2154297120000002	0.48828125	1.2207031	-3.2958984	7.0604982000000005	5.56274411	-1.33984375	0.5493164	-0.8544922	2.8076172	-7.594042932000001	0.132788089	-3.4596679320000003	1.5258789	-6.164551	-0.48828125	-0.48808594240000003	6.833202880000001	0.9893310700000001	-0.30517578	-2.9296875	3.2958984	1.4558837860000002	9.57749002	-0.8374023560000001	-0.36621094	0.12207031	-1.2207031	1539960409.576
-6.543701080000001	-6.01135234	-2.795727536	-0.91552734	0.91552734	2.380371	4.386792032000001	-4.8617187500000005	-1.1580077880000001	0.5493164	0.79345703	-3.3569336	7.0604982000000005	5.56274411	-1.33984375	0.36621094	-0.61035156	3.0517578	-7.594042932000001	0.132788089	-3.4596679320000003	1.2817383	-5.92041	-0.30517578	0.037084961060000005	7.333251800000001	1.21901857	0.12207031	-2.5634766	3.1738281	1.435546924	9.57749002	-0.910375998	-0.30517578	-0.4272461	-0.9765625	1539960409.616
-7.011450180000001	-5.83430162	-3.0744628600000006	-0.9765625	0.24414062	2.2583008	4.53513179	-4.822241214000001	-0.9773681610000001	0.61035156	-0.7324219	-3.2348633	7.285400360000001	5.79482428	-1.11613768	0.12207031	0.18310547	2.9907227	-8.942260880000001	0.027514648560000004	-2.3303711060000003	1.2817383	-5.3710938	-0.061035156	0.5514892572000001	7.798608426	1.1699707068	0.12207031	-2.6855469	3.1738281	1.5384277160000002	9.62294928	-0.860131839	-0.18310547	-0.24414062	-0.79345703	1539960409.657
-7.24951178	-5.5579592600000005	-3.161792032	-0.7324219	0	2.2583008	5.417993210000001	-4.872485324	-0.92473143	0.48828125	-1.5869141	-3.0517578	7.396655252000001	5.86420926	-1.12211911	0.12207031	0.061035156	2.8686523	-9.26047374	-0.2033691394	-1.7884521760000003	1.0986328	-4.760742	-0.061035156	1.297973642	8.35129393	1.2022705072	-0.061035156	-2.319336	2.8686523	1.2441405760000002	9.760522660000001	-0.8589355432	-0.48828125	-0.061035156	-0.91552734	1539960409.696
-7.347607428000001	-5.158398560000001	-3.4321533540000004	-0.9765625	0.18310547	1.953125	6.347509980000001	-4.736108426	-0.8661132788	0.4272461	-1.0986328	-2.8686523	7.446899460000001	5.56035144	-1.297973642	0.061035156	0.061035156	2.6245117	-9.26047374	-0.2033691394	-1.7884521760000003	0.8544922	-4.333496	0	1.9930175720000003	8.69702176	1.23696286	-0.12207031	-2.0751953	2.5024414	0.5227783246000001	9.532031250000001	-0.9486572480000001	-0.12207031	-0.18310547	-0.79345703	1539960409.736
-7.489965560000001	-5.087817392	-3.4429199280000002	-0.8544922	0	1.7700195	6.89421376	-4.50163588	-1.0108642572	0.61035156	-0.6713867	-2.8076172	7.56054712	5.121313400000001	-1.299169928	-0.061035156	0	2.1972656	-9.58347194	-0.47851562500000006	-1.23696286	0.48828125	-3.6621094	-0.061035156	2.3483153960000003	8.571411240000002	1.143652356	-0.18310547	-1.8310547	2.0751953	0.5754150360000001	9.834692000000002	-0.7907471040000001	-0.12207031	-0.061035156	-0.7324219	1539960409.777
-7.464843750000001	-4.87128894	-3.19768071	-0.61035156	-0.18310547	1.5869141	7.2279782400000006	-4.2336670320000005	-0.79194339	0.4272461	-0.4272461	-2.4414062	7.51867662	4.8150634000000005	-1.4427246400000002	0.30517578	-0.48828125	1.7700195	-9.961499100000001	-0.44143066100000006	-0.379223642	0	-3.0517578	0	2.668920926	8.571411240000002	1.068286142	-0.24414062	-1.4038086	1.7089844	0.5191894568000001	9.66242662	-0.5490966754000001	0	-0.061035156	-0.61035156	1539960409.817
-7.536621106	-4.398754892	-3.2969726440000002	-0.5493164	0.30517578	1.2817383	7.48398462	-3.9860351440000006	-0.09211425720000001	0.24414062	-0.9765625	-2.319336	7.767504892	4.489672824	-1.9966064300000002	0.18310547	-0.79345703	1.4648438	-9.961499100000001	-0.44143066100000006	-0.379223642	-0.18310547	-2.6245117	0.12207031	2.8328125	8.55466304	1.0754638580000002	-0.24414062	-1.159668	1.4648438	0.29069824280000006	9.67438948	-0.8230468750000001	-0.061035156	-0.48828125	-0.36621094	1539960409.857
-8.04624002	-4.157104532	-3.3448242800000005	-0.4272461	0.5493164	1.0375977	7.384692392	-3.4907714660000004	-0.154321286	0.30517578	-0.9765625	-2.2583008	8.158691394	4.421484424000001	-2.241845746	-0.12207031	-0.4272461	1.0375977	-10.112231920000001	-0.21533202880000002	-0.1818359424	-0.18310547	-2.2583008	0.061035156	2.652172824	8.521167032000001	0.9570312500000001	-0.12207031	-0.79345703	1.2207031	0.6101074280000001	9.683960160000002	-0.7967285340000001	0.061035156	-0.24414062	-0.30517578	1539960409.897
-8.223290740000001	-4.0494384000000005	-3.818554712	-0.4272461	-0.061035156	0.9765625	7.61796875	-3.158203076	-0.36965332460000005	0.12207031	-1.4038086	-2.380371	8.158691394	4.421484424000001	-2.241845746	-0.24414062	-0.4272461	0.7324219	-10.01772464	-0.1686767572	0.3229980432	0	-1.8920898	-0.061035156	2.4619628600000003	8.653955072	0.9462646760000001	0.24414062	-0.8544922	0.8544922	0.61848143	9.62653804	-0.7261474640000001	0.12207031	0	-0.30517578	1539960409.937
-8.15390625	-3.867602536	-3.6104003600000003	-0.4272461	-0.48828125	0.7324219	7.40263678	-2.662939496	0.0227294928	-0.9765625	-1.2207031	-2.5024414	8.49365216	4.801904254000001	-2.263378894	-0.24414062	-0.91552734	0.5493164	-10.01772464	-0.1686767572	0.3229980432	0.12207031	-1.7089844	-0.061035156	2.636621106	8.902783246	1.070678714	0.30517578	-1.0375977	0.5493164	0.42587889400000006	9.734204074	-0.6986327880000001	0.12207031	0.12207031	-0.24414062	1539960409.977
-8.00317392	-4.003979532000001	-3.6355224640000006	-0.36621094	0.5493164	0.61035156	7.84047824	-2.9644042540000006	-0.287109375	-1.0375977	-0.4272461	-2.319336	8.99609375	4.895214856	-2.48828125	-0.36621094	-1.4648438	0.36621094	-10.222289840000002	-0.2081542932	0.5060302716	0.12207031	-1.5258789	-0.12207031	2.8041014400000006	9.072656250000001	1.1209228240000002	0.061035156	-1.159668	0.30517578	0.2607910144	9.795214660000001	-0.8960205072	0	-0.24414062	-0.12207031	1539960410.016
-8.30942392	-3.98125	-3.667822284	0.061035156	0	0.61035156	7.481591754	-3.007470746	-0.63881839	-0.8544922	0.30517578	-1.8310547	8.99609375	4.895214856	-2.48828125	-0.12207031	-0.5493164	0.36621094	-10.01652806	-0.0681884784	0.835009784	-0.18310547	-1.159668	0	3.0601074280000002	9.10495607	1.06589357	-0.061035156	-1.0986328	0.061035156	0.461767572	9.7748777	-0.849365216	0.061035156	0.061035156	-0.061035156	1539960410.056
-8.04624002	-3.6510742800000004	-3.8975097840000004	-0.24414062	-0.30517578	0.36621094	7.716064300000001	-3.0409667540000003	-1.362573282	-0.4272461	1.0986328	-0.7324219	8.96977536	4.7349121400000005	-2.789746106	-0.061035156	-0.5493164	0.18310547	-10.01652806	-0.0681884784	0.835009784	-0.061035156	-0.91552734	0.061035156	3.3759277160000005	9.043945288000002	0.9929199280000001	-0.12207031	-0.91552734	0	0.0992919928	9.661230432000002	-0.9594238220000001	0	-0.18310547	-0.061035156	1539960410.097
-8.19816893	-3.7001221040000005	-3.5697264400000006	-0.061035156	0	0.30517578	7.139452880000001	-2.7012207459999997	-1.5360351440000002	0.12207031	-0.5493164	-0.12207031	9.15041484	4.42866214	-2.1975829680000003	0.24414062	-0.7324219	-0.061035156	-9.89211412	-0.15073241820000002	0.9366943390000001	-0.18310547	-0.79345703	0	3.541015576	9.057104532	0.8541503600000001	-0.12207031	-0.91552734	0	0.33256836060000006	9.61816394	-1.022827176	0	-0.061035156	0	1539960410.136
-8.2938723	-3.39267572	-3.6104003600000003	0.061035156	-0.24414062	0.12207031	7.572509980000001	-2.2430420320000004	-1.2692626800000002	0.6713867	-0.7324219	0	9.15041484	4.42866214	-2.1975829680000003	0.18310547	-0.061035156	-0.18310547	-10.184009080000001	-0.24643554320000002	1.085034146	-0.30517578	-0.48828125	0	3.2957762600000002	8.890820288	0.641210962	0.061035156	-0.36621094	-0.4272461	0.2954833966	9.701904254	-0.8924316100000002	0.061035156	0.061035156	0.061035156	1539960410.176
-8.24123552	-3.4010498200000003	-3.609204074	-0.061035156	0.061035156	0	8.608496106	-1.8506591460000001	-1.32189946	0.6713867	-1.2817383	0.30517578	10.2761232	4.036279254000001	-2.138964856	-0.18310547	-0.30517578	-0.12207031	-10.184009080000001	-0.24643554320000002	1.085034146	-0.18310547	-0.12207031	-0.061035156	3.411816394	8.870483426000002	0.6328369110000001	0.30517578	-0.24414062	-0.18310547	0.37204589660000004	9.595434800000001	-0.9630126800000001	0	-0.061035156	0.12207031	1539960410.217
-8.430249100000001	-3.2180175720000004	-3.696533246	-0.24414062	0.061035156	-0.12207031	9.835888579999999	-1.665234424	-1.8458740020000002	0.4272461	-0.4272461	0.48828125	10.422070680000001	4.184619110000001	-2.288500998	-0.18310547	-0.12207031	0.061035156	-9.928002700000002	-0.24045410340000004	1.0946044928	-0.061035156	-0.061035156	-0.12207031	3.68098143	8.95661592	0.7716064300000001	0.24414062	0.30517578	0	0.3828125	9.69592302	-0.9020019568000001	-0.061035156	-0.12207031	0.18310547	1539960410.256
-8.69103984	-3.160595746	-3.8735839660000004	-0.18310547	-0.061035156	-0.24414062	10.50820288	-1.735815396	-1.6137939300000002	0.24414062	0.30517578	0.24414062	10.422070680000001	4.184619110000001	-2.288500998	-0.12207031	0.24414062	0.24414062	-9.864599640000002	-0.269165036	1.038378894	0.061035156	0	-0.12207031	3.543408246	9.031982428000001	0.8445800720000001	0.12207031	0.5493164	0.24414062	0.7428955072	9.756933606	-0.86850589	0	0	0.18310547	1539960410.296
-8.77358426	-3.1534179320000004	-3.7228514400000003	-0.12207031	-0.48828125	-0.18310547	10.392163040000002	-2.0480469240000003	-1.189111322	0.18310547	0.36621094	-0.12207031	9.791625900000001	4.586572284	-2.333959964	-0.12207031	0.48828125	0.24414062	-9.864599640000002	-0.269165036	1.038378894	0.12207031	0.061035156	-0.061035156	3.2407471040000004	9.189892572	0.833813498	0.061035156	0.4272461	0.30517578	0.6280517572	9.76770018	-0.8565429712000001	0	0.12207031	0.12207031	1539960410.337
-8.6264402	-3.180932608	-3.5625489200000002	-0.18310547	-0.18310547	-0.18310547	9.76411142	-2.45598143	-1.102978534	0	-0.061035156	-0.36621094	9.438720746000001	4.675097644	-2.422485324	0.061035156	0.30517578	0.24414062	-9.709082068	-0.33137207460000007	1.1723632788	0.061035156	0.061035156	-0.061035156	3.063696286	9.23774411	0.8840576080000001	0.061035156	0.24414062	0.18310547	0.5598632788000001	9.737792932000001	-0.966601538	0	-0.061035156	0	1539960410.376
-8.589355432000001	-3.24194339	-3.63432608	-0.061035156	-0.18310547	-0.12207031	9.213818390000002	-2.605517572	-1.1556152160000002	0.12207031	0	-0.36621094	9.438720746000001	4.675097644	-2.422485324	0	0.061035156	0.24414062	-9.683960160000002	-0.288305661	1.1711669928000001	0	-0.061035156	0	3.02421875	9.14682608	0.9187500000000001	0.061035156	0.24414062	0.18310547	0.9127685700000001	9.69233426	-0.8613281250000001	0	0	0.061035156	1539960410.416
-8.6264402	-3.31850589	-3.446508786	0	-0.4272461	-0.12207031	8.747265380000002	-2.6665283540000004	-1.33386232	0	0.18310547	-0.18310547	9.04753444	4.560253894000001	-2.22629393	0.12207031	-0.061035156	0.12207031	-9.71625998	-0.29069824280000006	1.11613768	-0.061035156	0.061035156	0	2.9368896760000003	9.048730432000001	0.9020019568000001	0.12207031	0.12207031	-0.12207031	1.0240234620000002	9.69233426	-0.8314209260000001	0.061035156	0.061035156	0.12207031	1539960410.456
-8.564233426000001	-3.3579834260000005	-3.4692382200000003	-0.18310547	-0.30517578	-0.18310547	8.443408246	-2.6258545320000004	-1.2656738220000001	0	0.12207031	0.061035156	8.865698380000001	4.550683606000001	-2.3028564300000003	0.12207031	0	0	-9.713867212	-0.2978759784	1.0419677520000001	0	0.061035156	0	3.0565185700000006	9.035571580000001	0.9570312500000001	0.12207031	0.12207031	-0.12207031	1.06589357	9.66242662	-0.878076178	0.061035156	0.18310547	0.18310547	1539960410.496
-8.64558107	-3.543408246	-3.1845214660000005	-0.18310547	-0.6713867	-0.24414062	8.298657248	-2.64738768	-1.3039550720000002	0.12207031	0.061035156	0.18310547	8.865698380000001	4.550683606000001	-2.3028564300000003	0.061035156	-0.30517578	-0.24414062	-10.155298020000002	-0.7763915740000001	0.876879892	0.061035156	0.18310547	0.061035156	3.3460204680000003	9.124096940000001	0.9785644568000001	0.18310547	0.30517578	-0.36621094	1.302758786	9.71027806	-0.783569339	-0.061035156	0.36621094	0.30517578	1539960410.536
-8.3536866	-3.267065396	-3.045751996	-0.36621094	-1.0375977	-0.48828125	8.502026260000001	-2.7729980040000006	-1.4044433900000002	0.18310547	0	0.36621094	9.216211060000001	4.288696286	-2.360278354	0.18310547	-0.36621094	-0.4272461	-10.155298020000002	-0.7763915740000001	0.876879892	-0.12207031	0.5493164	0.061035156	3.7288329680000003	8.957812500000001	0.9905273560000001	0.061035156	0.79345703	-0.6713867	1.31352536	9.518872300000002	-0.7608398560000001	-0.061035156	0.61035156	0.36621094	1539960410.576
-8.09169928	-3.104370108	-2.8830566100000006	-0.7324219	-0.5493164	-0.79345703	8.5068116	-3.03020018	-1.3793212860000001	0.30517578	-0.061035156	0.4272461	9.174340560000001	3.9932128600000003	-2.2837158540000004	0.30517578	-0.12207031	-0.61035156	-10.229467360000001	-1.1723632788	0.7979248200000001	-0.4272461	0.91552734	0.12207031	3.7970214660000003	8.633618210000002	1.043164038	0.061035156	0.79345703	-0.6713867	0.46774902160000004	9.58586412	-0.879272464	0	0.7324219	0.4272461	1539960410.616
-8.048632788	-2.8818603240000003	-3.255102536	-1.0986328	0.36621094	-1.4648438	8.26875	-3.369946286	-1.2501221040000001	0.48828125	-0.30517578	0.4272461	9.174340560000001	3.9932128600000003	-2.2837158540000004	0.5493164	0	-0.7324219	-10.03686502	-1.5085204680000002	0.71538089	-0.9765625	1.3427734	0.18310547	3.9369873200000005	8.44938948	1.0108642572	0.12207031	1.2207031	-0.91552734	-0.2129394568	9.62773462	-0.7201660340000001	0	0.5493164	0.24414062	1539960410.656
-8.03427716	-3.124707068	-3.476416034	-1.4648438	-0.24414062	-1.953125	8.05102536	-3.7647216460000004	-1.143652356	0.91552734	-0.36621094	0.4272461	9.449487320000001	3.563745108	-2.9261230040000004	0.91552734	-0.061035156	-0.91552734	-9.916039840000002	-1.66403804	0.642407248	-1.7089844	1.4648438	0.36621094	3.9010987400000006	8.28669429	0.8960205072	0	1.8310547	-1.0986328	0.095703125	9.579882788	-0.659155252	0	0.36621094	0	1539960410.696
-7.9792482	-3.09121106	-3.6127929320000005	-1.8920898	0.18310547	-2.2583008	7.952929712	-4.29946286	-1.102978534	1.4038086	-0.4272461	0.4272461	9.45786142	3.40942392	-3.46086412	1.3427734	0.24414062	-0.9765625	-9.81315944	-1.476220746	0.47971191100000005	-2.319336	1.7089844	0.5493164	3.619970746	8.260375900000001	0.592163089	0.061035156	2.319336	-1.159668	0.7010253600000002	9.612182608000001	-0.6627441100000001	0.061035156	0.79345703	-0.12207031	1539960410.736
-8.1838134	-3.12111821	-4.053027356	-2.2583008	0.30517578	-2.5634766	7.881152160000001	-4.6619384	-1.000097644	1.8920898	-0.7324219	0.4272461	9.45786142	3.40942392	-3.46086412	1.7700195	0.7324219	-1.0986328	-9.65285643	-1.1328857428	0.3158203076	-2.8076172	1.953125	0.6713867	3.2383545320000002	8.462548920000001	0.24165038940000003	0.061035156	2.319336	-1.159668	1.297973642	9.668408246	-0.7823730432	-0.18310547	1.2817383	-0.30517578	1539960410.776
-8.415893570000001	-3.63432608	-4.781567392	-2.319336	-0.12207031	-2.6245117	7.835693390000001	-4.79113768	-0.570629892	2.380371	-0.8544922	0.4272461	9.564331070000001	3.77189946	-4.213330072000001	2.0751953	1.0375977	-1.2817383	-9.578686600000001	-0.5072265576	0.0885253894	-3.3569336	2.0751953	0.79345703	2.74428714	8.901586960000001	-0.1459472644	0.30517578	3.112793	-0.91552734	1.629345746	9.610986420000001	-0.955834964	0.061035156	1.8920898	-0.24414062	1539960410.816
-8.6599366	-4.2061523560000005	-5.1440429320000005	-2.6245117	-1.4038086	-2.1972656	7.887134080000001	-4.9	-0.3672607428	2.8076172	-1.2207031	0.4272461	9.508105432	4.1786376800000005	-4.740893570000001	2.4414062	1.5869141	-1.3427734	-9.697119110000001	0.34931639400000003	-0.38640135800000003	-3.540039	1.953125	0.7324219	2.277734424	9.69592302	-0.48090820680000007	0.5493164	3.540039	-0.79345703	1.51928714	9.713867212	-1.175952176	0.12207031	2.0141602	-0.12207031	1539960410.856
-8.640795926000001	-4.393969748000001	-4.807885880000001	-2.5024414	-1.7700195	-1.8310547	8.298657248	-5.21821286	-0.42109375000000004	3.1738281	-1.4038086	0.5493164	9.508105432	4.1786376800000005	-4.740893570000001	2.9296875	1.5258789	-1.4038086	-9.96748004	0.832617212	-0.6543701080000001	-3.6621094	1.5869141	0.4272461	2.0576172120000003	10.547681200000001	-0.42109375000000004	0.8544922	3.8452148	-0.6713867	1.58149411	9.961499100000001	-1.143652356	0.12207031	1.7089844	-0.18310547	1539960410.896
-8.24841304	-3.8628173920000006	-4.618872104	-2.5024414	-1.5869141	-1.4038086	8.67788089	-5.379711960000001	-0.540722644	3.4179688	-1.7089844	0.5493164	9.97465854	5.31152356	-5.40722644	3.112793	1.5869141	-1.6479492	-9.8083741	0.98334964	-0.8900390380000001	-3.7841797	1.5258789	0.18310547	1.8506591460000001	10.949634080000001	-0.211743161	1.0986328	4.1503906	-0.5493164	1.8650146760000001	9.810766280000001	-1.1424560700000002	0.061035156	1.5258789	-0.24414062	1539960410.936
-7.844067392	-3.43334964	-4.88205571	-2.746582	-1.0986328	-1.5258789	8.911157248	-5.35458966	-0.7692138580000001	3.7231445	-1.8920898	0.36621094	10.005761780000002	5.505322480000001	-4.922729532	3.3569336	2.0751953	-1.5869141	-9.283202880000001	1.0515380890000001	-1.179541034	-4.0283203	1.0375977	-0.061035156	1.610205072	10.64099092	0.03588867212	0.9765625	4.5166016	-0.18310547	2.3949707460000003	9.512890380000002	-1.522875998	0.12207031	2.0141602	-0.36621094	1539960410.976
-7.84646016	-3.672607428	-5.51369658	-3.112793	-0.79345703	-1.5869141	9.063086060000002	-5.284009080000001	-0.90678714	3.7231445	-1.8920898	0.36621094	10.005761780000002	5.505322480000001	-4.922729532	3.8452148	2.5024414	-1.4038086	-8.9326902	1.156811502	-1.369750998	-4.1503906	0.48828125	-0.30517578	1.2537109620000002	10.26176718	-0.1208251996	0.7324219	4.4555664	0.36621094	2.186816394	9.52006839	-1.4977538940000001	0.12207031	2.5024414	-0.4272461	1539960411.016
-7.929003894000001	-3.98125	-5.93239766	-3.2958984	-2.319336	-1.5869141	8.7795652	-5.09858426	-1.296777356	4.211426	-2.380371	-0.61035156	9.91245108	5.495751800000001	-4.3150146760000005	4.0893555	2.6245117	-1.159668	-8.988915740000001	1.3446288940000002	-1.43076178	-4.272461	0.061035156	-0.4272461	1.0922119110000001	10.227075180000002	-0.45698242800000005	0.6713867	4.333496	0.8544922	1.9762695680000002	9.651660340000001	-1.2441405760000002	0	2.6245117	-0.5493164	1539960411.056
-7.39904802	-4.104467752000001	-5.9120607	-3.6010742	-2.5024414	-1.5869141	8.560644568	-4.85573732	-1.7884521760000003	4.1503906	-2.5634766	-0.9765625	9.648071580000002	5.3557862400000005	-4.31381839	3.9672852	2.6245117	-1.0375977	-9.24611821	1.638916034	-1.3482177520000003	-4.333496	-0.18310547	-0.61035156	1.2321777160000003	10.35627446	-0.6818847840000001	0.61035156	4.3945312	1.0986328	1.9176513580000003	9.650463760000001	-1.4822021760000001	0	2.5634766	-0.48828125	1539960411.096
-7.242334260000001	-4.147534146	-6.08432608	-3.7231445	-2.0751953	-1.7089844	8.541503894	-4.615283246	-2.094702176	4.0283203	-2.6245117	-1.2207031	9.648071580000002	5.3557862400000005	-4.31381839	3.8452148	2.6855469	-0.8544922	-9.49016124	1.697534146	-1.2010742212	-4.3945312	-0.30517578	-0.7324219	1.264477536	10.33115216	-0.8134765380000001	0.61035156	4.3945312	1.0986328	1.6520751800000002	9.79401857	-1.4929687500000002	-0.36621094	2.8686523	-0.4272461	1539960411.136
-7.1717527	-4.23964856	-6.281713760000001	-3.90625	-2.9907227	-1.7700195	8.65874002	-4.52316893	-1.89611821	4.0283203	-2.2583008	-1.4648438	9.12648912	5.096191394000001	-4.6021241	3.6621094	2.8076172	-0.7324219	-9.673193390000002	1.7130859620000003	-1.046752896	-4.5776367	-0.24414062	-0.8544922	1.0802490020000002	10.16845746	-0.9055908540000002	0.5493164	4.4555664	1.2207031	1.5025390379999999	9.733007788	-1.677197284	-0.36621094	3.1738281	-0.4272461	1539960411.176
-6.773388580000001	-4.294677716000001	-6.298461960000001	-3.7841797	-2.9907227	-1.8920898	8.545092752	-4.458569290000001	-1.567138678	3.7841797	-2.4414062	-1.8310547	8.95661592	4.96459964	-4.922729532	3.6010742	2.5634766	-0.6713867	-9.637304712	1.7681152160000002	-0.9115722840000001	-4.638672	-0.30517578	-0.9765625	1.006079074	10.107446580000001	-0.910375998	0.5493164	4.333496	1.2207031	1.4116211060000001	9.651660340000001	-1.756152356	-0.48828125	3.7231445	-0.4272461	1539960411.216
-6.48029802	-4.32578125	-6.25180661	-3.9672852	-2.746582	-2.0141602	8.408715560000001	-4.45258786	-1.2309814300000002	3.7841797	-2.5024414	-2.0141602	8.95661592	4.96459964	-4.922729532	3.6010742	2.6855469	-0.61035156	-9.81914038	1.801611322	-0.724951178	-4.699707	-0.30517578	-0.9765625	1.1269042932	9.92441394	-0.8673096040000001	0.48828125	4.272461	1.2207031	1.00129393	9.750951980000002	-1.726245108	-0.6713867	3.9672852	-0.30517578	1539960411.256
-6.343920926000001	-4.4155028960000005	-6.261376800000001	-3.9672852	-2.746582	-2.0141602	8.187402160000001	-4.431054712	-1.043164038	3.9672852	-2.5634766	-2.1362305	8.35129393	4.610498004000001	-5.252905252000001	3.7231445	2.8686523	-0.61035156	-9.96748004	1.69633786	-0.5502929712000001	-5.065918	0.061035156	-0.9765625	1.280029254	9.82751448	-0.931909146	0.5493164	4.272461	0.9765625	0.21533202880000002	9.69472644	-1.7800780760000001	-0.48828125	3.479004	-0.18310547	1539960411.296
-6.4204834260000005	-4.623657248000001	-6.331957968	-3.8452148	-2.5024414	-1.953125	7.876367212000001	-4.368847644000001	-0.991723642	3.9672852	-2.4414062	-2.0141602	8.35129393	4.610498004000001	-5.252905252000001	3.8452148	2.746582	-0.6713867	-9.71147464	1.96669928	-0.39836425720000007	-5.126953	0.061035156	-0.9765625	1.2106445288	9.766503894000001	-1.002490216	0.5493164	4.272461	0.9765625	0.269165036	9.74736322	-1.927221646	-0.79345703	3.1738281	-0.30517578	1539960411.336
-6.945654254	-4.621264676	-5.91923822	-3.6621094	-2.8686523	-1.7700195	7.838086060000001	-4.300659146	-0.9438721040000001	4.0893555	-2.6245117	-1.8920898	8.302246106	4.54589856	-5.194287140000001	3.90625	2.6855469	-0.79345703	-9.6636232	2.2849121400000003	-0.3002685504	-5.004883	0.12207031	-0.91552734	0.8900390380000001	9.687548920000001	-0.9594238220000001	0.61035156	4.5166016	0.8544922	0.891235324	9.69951178	-1.4570800720000001	-0.91552734	3.540039	-0.18310547	1539960411.376
-7.464843750000001	-4.376025360000001	-5.62016574	-3.9672852	-4.1503906	-1.5869141	7.9158447480000005	-4.047045926	-1.073071286	4.0283203	-2.6855469	-1.7700195	8.34650908	4.94067392	-4.774389676	3.8452148	2.6245117	-0.79345703	-9.505712860000001	2.383007788	-0.30385742800000004	-4.8828125	0	-0.8544922	0.707006839	9.723437500000001	-0.6328369110000001	0.7324219	4.3945312	0.7324219	1.3290771760000002	9.712670926000001	-0.9139648560000001	-1.159668	3.90625	-0.12207031	1539960411.416
-7.8512451080000005	-3.6367187500000004	-5.078247300000001	-4.5776367	-3.479004	-1.4038086	8.01035144	-3.6510742800000004	-1.6161865020000004	3.90625	-2.746582	-1.7700195	8.34650908	4.94067392	-4.774389676	3.6621094	2.4414062	-0.6713867	-10.02609874	1.8351074280000002	-0.5144042932	-3.8452148	-0.18310547	-0.9765625	0.9809570288	9.89570288	0.0861328125	0.7324219	4.3945312	0.7324219	1.5527832460000002	9.687548920000001	-0.4844970746000001	-0.9765625	3.7231445	0.18310547	1539960411.456
-7.722045926000001	-3.87238768	-4.73132338	-4.1503906	-2.5634766	-1.2207031	8.53073732	-3.411816394	-2.215527356	3.9672852	-2.6245117	-1.8920898	8.336938400000001	5.11652806	-4.426269568	3.479004	1.6479492	-0.6713867	-10.20195288	0.06459961060000001	-0.31223143000000003	-4.272461	0.18310547	-1.159668	1.534838858	10.006958360000002	0.9031982428000002	1.953125	3.7841797	-0.24414062	3.6905516200000004	9.689941394000002	-0.12202148560000001	-1.0986328	3.3569336	0.7324219	1539960411.496
-8.085717752	-4.660742212000001	-3.8125733800000003	-4.4555664	-3.6010742	-1.3427734	9.173144568	-3.46086412	-2.8232422120000003	3.90625	-2.1362305	-2.380371	9.201855432	5.2229982	-2.920141574	3.540039	1.4648438	-0.7324219	-9.594238220000001	-0.07775878600000001	-0.4450195288	-5.1879883	-0.18310547	-0.8544922	1.89611821	9.38129892	1.391284146	1.6479492	4.0893555	-0.12207031	6.282910340000001	9.34541034	-0.0035888672120000004	-1.0986328	4.8217773	1.5869141	1539960411.536
-9.25688498	-4.5327391200000005	-2.605517572	-4.9438477	-2.0141602	-2.0141602	9.15161142	-3.31611322	-3.6008300720000004	4.272461	-1.6479492	-2.6855469	9.201855432	5.2229982	-2.920141574	3.7231445	1.7700195	-0.61035156	-9.56911592	-0.250024411	-0.9929199280000001	-4.5776367	-0.30517578	-0.7324219	2.007373004	9.14682608	1.8697998200000001	1.6479492	4.0893555	-0.12207031	6.282910340000001	9.34541034	-0.0035888672120000004	-1.0986328	4.8217773	1.5869141	1539960411.576
-9.6217527	-3.9298096040000003	-3.7096923920000004	-3.8452148	-3.8452148	-1.5869141	8.8046875	-2.96560054	-3.91066893	4.333496	-1.2817383	-2.5634766	9.581079074	5.379711960000001	-2.60671376	3.9672852	1.953125	-0.61035156	-10.05361322	-0.7979248200000001	-1.070678714	-4.5776367	-0.48828125	-0.6713867	2.159301718	10.04763228	1.949951178	1.4648438	5.065918	0.48828125	6.282910340000001	9.34541034	-0.0035888672120000004	-1.0986328	4.8217773	1.5869141	1539960411.616
-8.3201902	-3.96928714	-3.48598642	-4.333496	-3.7231445	-1.2207031	8.14313948	-2.6258545320000004	-4.312622104000001	4.333496	-1.2817383	-2.5634766	9.77128894	6.379809800000001	-2.9093750000000003	4.0283203	2.2583008	-0.6713867	-10.450780760000002	-1.216625998	-0.6926513580000001	-4.699707	-0.30517578	-0.8544922	2.2837158540000004	10.766601440000002	1.8626221040000002	1.2817383	5.3100586	0.79345703	6.282910340000001	9.34541034	-0.0035888672120000004	-1.0986328	4.8217773	1.5869141	1539960411.656
-7.85842302	-3.753955072	-3.4572753600000006	-4.8217773	-1.4648438	-1.3427734	7.895507788000001	-2.5791992800000005	-4.789941394	4.638672	-1.4648438	-1.7700195	9.77128894	6.379809800000001	-2.9093750000000003	4.0893555	2.5634766	-0.91552734	-10.375414840000001	-1.6329346040000001	-0.539526358	-5.1879883	-0.30517578	-0.8544922	2.205957068	10.44001448	1.774096646	1.2817383	5.3100586	0.79345703	6.282910340000001	9.34541034	-0.0035888672120000004	-1.0986328	4.8217773	1.5869141	1539960411.696
-8.254394568	-3.4692382200000003	-3.9525389400000006	-5.004883	-2.5634766	-1.5258789	8.016332968	-2.7012207459999997	-4.996899460000001	4.8828125	-1.3427734	-1.5869141	9.307128894	6.113037140000001	-2.6390135800000003	4.272461	2.6245117	-1.0375977	-10.17683058	-1.6114013580000002	-0.21533202880000002	-5.6152344	-0.18310547	-0.8544922	1.9726807100000001	9.61816394	1.4833984620000003	0.7324219	4.8217773	0.7324219	6.282910340000001	9.34541034	-0.0035888672120000004	-1.0986328	4.8217773	1.5869141	1539960411.736
-8.021118210000001	-3.32807608	-4.380810504	-5.1879883	-3.6621094	-1.6479492	8.082128894	-2.64738768	-4.634423920000001	4.8828125	-1.3427734	-1.5869141	8.519970746	5.0603025200000005	-2.2203125000000004	4.211426	2.746582	-1.0986328	-9.535620108000002	-1.282421924	-0.0681884784	-5.6762695	-0.24414062	-0.8544922	1.6915527160000003	8.864501800000001	1.2692626800000002	0.5493164	4.5166016	0.91552734	6.282910340000001	9.34541034	-0.0035888672120000004	-1.0986328	4.8217773	1.5869141	1539960411.776
-7.00786142	-3.37473143	-3.93339856	-5.554199	-3.2958984	-1.953125	8.135961960000001	-2.345922824	-4.181030252	4.699707	-1.6479492	-1.5869141	8.519970746	5.0603025200000005	-2.2203125000000004	4.211426	2.6855469	-0.9765625	-9.21979982	-0.915161142	0.09450683900000001	-5.493164	-0.36621094	-0.6713867	1.451098642	8.54270018	1.006079074	0.5493164	4.5166016	0.91552734	6.282910340000001	9.34541034	-0.0035888672120000004	-1.0986328	4.8217773	1.5869141	1539960411.816
-6.875073380000001	-3.869995108	-3.609204074	-5.3100586	-1.5258789	-2.0141602	8.09648462	-1.9427734620000003	-3.8089844240000006	4.699707	-1.6479492	-1.5869141	8.37641574	4.865307608	-2.445214856	4.1503906	2.4414062	-0.79345703	-9.304736420000001	-0.699829074	0.2918945288	-5.2490234	-0.4272461	-0.5493164	1.6161865020000004	8.67788089	0.961816394	0.61035156	4.3945312	0.9765625	-1.1340820288	10.24023462	-2.6079101440000003	3.4179688	6.0424805	2.5634766	1539960411.856
-7.382299820000001	-4.251611420000001	-3.7025146760000003	-4.8217773	-2.4414062	-1.8310547	8.223290740000001	-1.6245605040000002	-3.694140576	4.699707	-1.2817383	-1.4648438	8.528344748	4.751660144000001	-2.8639160340000003	4.0893555	2.319336	-0.7324219	-9.514086960000002	-0.699829074	0.5993408246	-5.065918	-0.36621094	-0.5493164	1.814770468	8.88842752	0.9953125	0.9765625	4.211426	0.5493164	-1.1340820288	10.24023462	-2.6079101440000003	3.4179688	6.0424805	2.5634766	1539960411.896
-7.598827880000001	-4.32817392	-3.4883788940000002	-4.272461	-2.0751953	-1.8310547	8.387182608000002	-1.28122554	-3.3831054320000007	4.3945312	-1.6479492	-1.3427734	8.528344748	4.751660144000001	-2.8639160340000003	4.0283203	1.8920898	-0.7324219	-9.567919928000002	-0.5658447284000001	0.8218505890000001	-5.2490234	-0.18310547	-0.48828125	1.9379882200000003	8.9326902	1.0874267572	0.9765625	4.211426	0.5493164	0.9630126800000001	9.770092752000002	-0.94506839	2.319336	4.3945312	1.4038086	1539960411.936
-7.950537140000001	-3.890332068	-3.17495108	-3.540039	-1.7700195	-1.5258789	8.758032248000001	-1.02761232	-3.1474366000000003	4.3945312	-1.5869141	-1.3427734	8.66711412	4.665527356	-2.56723642	3.90625	1.7089844	-0.79345703	-9.505712860000001	0.07177734424	0.88046875	-5.004883	-0.30517578	-0.18310547	1.836303714	8.719750900000001	1.195092752	1.3427734	4.0283203	0.36621094	1.1245117212000002	9.131274460000002	-1.069482428	2.5024414	3.9672852	0.79345703	1539960411.976
-8.19697284	-3.2383545320000002	-3.3041503600000004	-3.2348633	-2.0141602	-0.7324219	8.845361420000001	-0.7883544928000001	-3.057714856	4.272461	-1.6479492	-1.2817383	8.97695288	4.632031250000001	-2.3542969240000002	3.6621094	1.5869141	-0.61035156	-9.3238768	0.46535643000000004	0.6268554712000001	-4.333496	-0.18310547	-0.12207031	1.637719748	8.53671875	1.4235839660000003	1.6479492	3.90625	0.48828125	1.1639892572000001	7.940966754000001	-2.6665283540000004	2.9296875	1.5258789	-0.24414062	1539960412.016
-7.7459719400000004	-3.2945800720000005	-3.5577635800000005	-3.2958984	0.12207031	-0.7324219	9.2042482	-0.641210962	-3.0134521760000004	4.0893555	-1.0986328	-1.2817383	9.32028804	4.743286240000001	-2.326782248	3.4179688	1.3427734	-0.36621094	-8.90517572	0.2380615216	0.4450195288	-3.7841797	-0.30517578	0	1.43076178	8.528344748	1.594653354	1.6479492	3.90625	0.48828125	4.627246106	8.781957968	-0.00837402356	2.6245117	2.8686523	-0.24414062	1539960412.056
-8.55107428	-3.430957068	-3.4393310700000006	-3.1738281	-0.91552734	-0.5493164	9.594238220000001	-0.5443115216000001	-3.064892572	3.7231445	-0.9765625	-1.2207031	9.49733876	4.844970746	-2.231079074	3.479004	1.0986328	0	-8.7795652	0.23686523560000003	0.4486083966	-3.6010742	-0.7324219	0.36621094	1.4331542540000002	8.73291034	1.644897464	1.953125	2.9296875	0.91552734	7.03896466	8.927905252	0.9486572480000001	0.7324219	2.6245117	-0.9765625	1539960412.096
-9.98422824	-4.833007788000001	-4.441821286	-2.746582	-1.159668	-0.5493164	10.091894960000001	-0.7907471040000001	-2.9548339660000003	3.7231445	-0.9765625	-1.2207031	9.70429712	4.98254393	-2.2849121400000003	3.4179688	1.2207031	0.30517578	-8.819042932	0.6220702880000001	0.5335449280000001	-2.746582	-1.2817383	0.61035156	2.020532248	9.479394568	1.5551757200000003	1.8920898	2.4414062	1.0375977	1.156811502	9.2389402	-2.5947509	-0.12207031	2.8076172	-2.5634766	1539960412.136
-9.71147464	-6.0795407400000006	-4.872485324	-2.6855469	0.7324219	-1.4648438	10.453173920000001	-1.1903076080000001	-2.7550537140000007	3.0517578	0	-1.3427734	9.94953624	5.09738768	-2.60671376	3.3569336	1.0986328	0.30517578	-10.94724092	0.5323486420000001	0.660351538	-2.380371	-1.4648438	1.0375977	2.845971646	10.660132280000001	1.0479492212000001	1.8920898	2.4414062	1.0375977	6.428857428000001	11.2116214	1.7621337860000001	1.6479492	6.3476562	-0.6713867	1539960412.176
-9.46264676	-6.02810054	-2.843579074	0.8544922	-3.90625	0.48828125	10.2761232	-1.65805661	-2.7143798920000006	2.6855469	-0.24414062	-1.2817383	10.29526358	5.25051268	-2.9524413940000005	3.2348633	0.4272461	0.18310547	-12.66032698	0.2835205072	0.2930908246	-3.1738281	0.12207031	1.0986328	2.8962158540000003	11.6626223	0.30385742800000004	1.7089844	2.8076172	0.061035156	2.680883786	12.297851440000002	0.6830810700000001	-6.591797	1.7700195	-2.9907227	1539960412.216
-6.727929712	-3.1175292540000004	-4.176245108	-3.90625	1.0986328	-1.2207031	9.782055710000002	-2.3578857820000003	-3.0158447480000006	2.5634766	-0.91552734	-1.0375977	10.8551268	5.446704074	-3.68098143	3.112793	0.91552734	0.061035156	-11.50471196	1.0288086060000001	-0.5443115216000001	-3.2958984	0.7324219	0.5493164	2.5301512600000002	11.869579680000001	0.379223642	1.3427734	4.0893555	0	-0.4892822284000001	8.126391574000001	-0.8756836060000002	0.7324219	-0.18310547	-1.0375977	1539960412.256
-9.094189300000002	-4.7349121400000005	-6.01254892	-2.6855469	-0.5493164	-1.0986328	9.792822480000002	-2.8483641200000003	-2.61867662	2.380371	-0.4272461	-1.0986328	10.8551268	5.446704074	-3.68098143	2.746582	0.9765625	-0.30517578	-10.556054320000001	1.4953613220000002	-1.4211913940000003	-2.6855469	0	-0.18310547	2.020532248	11.986816100000002	0.3505126800000001	1.3427734	4.0893555	0	1.553979532	10.267749100000001	-2.7179687500000003	0.12207031	0.12207031	-2.1362305	1539960412.296
-9.278417932000002	-3.6929442900000002	-5.8259275200000005	-3.1738281	-3.112793	-0.8544922	9.705493210000002	-3.6462889400000003	-2.2573974640000003	2.319336	-0.6713867	-1.4648438	10.984326079999999	5.47541484	-3.8795653960000003	2.8076172	1.2207031	-0.5493164	-10.51897014	0.6376221040000001	-0.6101074280000001	-2.380371	-0.4272461	-0.48828125	1.6365234620000002	11.852832460000002	0.22849121400000003	0.8544922	3.0517578	0.5493164	2.032495108	10.140942000000003	-1.9212402160000002	0.79345703	1.2817383	-3.0517578	1539960412.336
-7.65146466	-3.5960449280000004	-3.8987060700000002	-2.6245117	-1.4038086	-0.91552734	9.07504892	-4.038671924000001	-2.2035644960000003	2.6245117	-1.3427734	-1.8310547	10.723535340000002	4.264770468	-4.143945288	2.9296875	1.0986328	-0.36621094	-10.64457968	0.00478515625	-0.10168457460000001	-3.6010742	-0.48828125	-0.36621094	2.215527356	11.05610324	0.05861816394	0.48828125	1.8310547	0.24414062	0.805102536	10.466333360000002	-1.876977536	0.7324219	1.0375977	-3.4179688	1539960412.376
-7.05092752	-3.5338378600000007	-3.694140576	-2.4414062	0.061035156	-1.159668	8.819042932	-3.7204589660000003	-2.4595702880000005	2.9296875	-1.3427734	-1.8310547	10.723535340000002	4.264770468	-4.143945288	3.112793	1.4038086	-0.36621094	-10.029687500000001	0.48808594240000003	0.24763183900000002	-3.9672852	-0.30517578	-0.5493164	2.545703076	9.472216754	-0.0478515625	0.48828125	1.8310547	0.24414062	1.2513183900000002	10.010547120000002	-0.9187500000000001	0.5493164	0.79345703	-3.6010742	1539960412.416
-7.04375	-3.40942392	-4.245629892	-2.5024414	-1.3427734	-0.9765625	8.315405252000001	-2.807690396	-2.2035644960000003	2.9907227	-1.5869141	-1.8920898	10.073950180000002	3.24433606	-3.32807608	3.2958984	1.5258789	-0.24414062	-9.000878894000001	1.2321777160000003	0.270361322	-3.6621094	-0.4272461	-0.8544922	2.118627896	7.945751800000001	-0.0418701178	0.18310547	3.0517578	0.79345703	1.745385782	9.35617662	-0.8254394568000001	0.79345703	1.2817383	-3.479004	1539960412.456
-6.40493161	-3.591259784	-4.097290036	-2.1972656	-2.0751953	-1.159668	7.607201980000001	-1.5145019960000001	-1.488183606	3.1738281	-1.159668	-2.0751953	8.441015380000001	2.2382567900000003	-3.161792032	3.4179688	1.7700195	0.24414062	-8.21611322	1.415209964	-0.01315917932	-3.1738281	-0.18310547	-0.7324219	1.622167932	6.956420926000001	-0.11005859620000001	0.24414062	3.1738281	1.2207031	1.409228534	9.09060054	-0.5993408246	0.79345703	1.6479492	-3.0517578	1539960412.496
-6.032885880000001	-3.535034146	-3.561352536	-1.5258789	-0.24414062	-1.0986328	7.2590820680000006	-0.5072265576	-1.5779052520000003	3.0517578	-0.79345703	-2.1972656	8.441015380000001	2.2382567900000003	-3.161792032	3.479004	1.8310547	0.48828125	-7.991211060000001	1.5707275360000001	0.1387695288	-2.746582	-0.061035156	-0.48828125	1.453491214	7.141845746	-0.2643798822	0.24414062	3.1738281	1.2207031	1.1053711060000002	8.967382788	-0.6101074280000001	0.5493164	0.8544922	-2.8076172	1539960412.536
-6.8140625	-3.282617212	-4.256396466	-1.8310547	1.2207031	-1.159668	7.162182608000001	0.10288086060000001	-1.757348642	2.8686523	-1.0986328	-2.1972656	7.863207968	2.319604532	-3.037377896	3.2348633	1.5258789	0.48828125	-8.213720746000002	1.8375000000000001	0.531152356	-2.6245117	-0.18310547	-0.30517578	1.544409146	8.1072509	-0.32180175720000004	0.61035156	3.3569336	1.3427734	1.403247104	8.901586960000001	-0.9725830072	0.4272461	0.8544922	-2.380371	1539960412.576
-8.539111420000001	-3.8975097840000004	-4.46455072	-1.0986328	-1.3427734	-0.91552734	7.4947509000000005	0.35649413939999997	-1.717871106	2.6245117	-1.4038086	-2.0751953	8.548681610000001	3.2467285340000003	-2.447607428	2.5634766	1.2817383	0.30517578	-8.652759080000001	1.8267334260000003	0.6974365020000001	-2.2583008	-0.061035156	-0.24414062	1.516894568	8.98652356	-0.11723633180000001	0.9765625	3.0517578	0.61035156	1.6532714660000003	9.212622300000001	-0.41271972840000004	0.30517578	0.7324219	-2.1362305	1539960412.616
-9.30832518	-3.0433594240000006	-4.653564496	-1.3427734	-3.112793	-0.36621094	7.4947509000000005	0.35649413939999997	-1.717871106	2.6245117	-1.4038086	-2.0751953	8.548681610000001	3.2467285340000003	-2.447607428	2.0141602	1.2817383	0.12207031	-9.10615216	2.00258786	0.7716064300000001	-1.7089844	-0.12207031	-0.5493164	1.8004150360000002	9.7401857	0.3289794928	0.9765625	3.0517578	0.61035156	1.7788817900000002	9.45786142	0.15671386780000002	0.12207031	0.6713867	-1.8920898	1539960412.656
-9.164770468	-2.8555420320000002	-3.7001221040000005	-0.48828125	-1.4038086	0.48828125	8.73291034	1.207055661	-2.365063498	1.6479492	-1.0986328	-1.2817383	9.145629892	3.7120849640000007	-2.245434604	1.4038086	0.91552734	-0.12207031	-9.671997300000001	1.4630615020000002	0.8577392572	-0.7324219	-0.18310547	-0.9765625	2.404541034	10.868286240000002	1.1125488220000002	0.91552734	3.0517578	0.30517578	1.923632788	9.683960160000002	-0.7034179712000002	-0.48828125	1.0375977	-1.6479492	1539960412.696
-9.140844748000001	-3.1055663940000002	-5.417993210000001	-1.953125	0.8544922	0.12207031	9.317895468000001	1.4750244600000002	-2.57680661	1.0986328	-0.9765625	-1.0375977	10.02250998	4.251611420000001	-1.8267334260000003	0.9765625	0.61035156	-0.48828125	-10.839575180000002	0.659155252	1.062304712	-0.6713867	-0.4272461	-1.159668	3.00627446	11.77148462	1.6736084260000001	-0.30517578	0.8544922	-0.30517578	3.027807608	10.57998004	-2.060009784	-0.24414062	1.3427734	-0.91552734	1539960412.736
-10.635009980000001	-5.073461960000001	-6.570019568	-2.1972656	0.5493164	0.18310547	9.758129892000001	1.225	-3.3687500000000004	0.79345703	-1.159668	-0.79345703	11.107544420000002	4.396362320000001	-1.4391357820000001	0.7324219	0.61035156	-0.9765625	-12.13276358	-0.339746106	0.5443115216000001	-0.91552734	-0.79345703	-1.0375977	3.4261719240000006	12.0454348	2.1066650360000003	-0.30517578	0.8544922	-0.30517578	3.7982177520000002	11.772681200000001	-0.5467041034000001	-2.6245117	1.6479492	-0.12207031	1539960412.776
-10.992700180000002	-5.383300720000001	-5.47541484	0.061035156	-4.333496	0.30517578	10.315600540000002	0.6507812500000001	-5.038769568	0.5493164	-1.4648438	-0.18310547	12.12678264	4.391577176	-1.258496106	0.4272461	0.36621094	-1.3427734	-13.608984620000001	-1.0718750000000001	0.113647464	-0.061035156	-0.12207031	-1.0375977	3.037377896	11.74516574	2.27055661	-0.9765625	-0.6713867	-0.18310547	4.6021241	12.480884080000001	1.000097644	-3.2958984	0.79345703	2.2583008	1539960412.816
-7.549780252000001	-5.532836960000001	-2.7825683900000002	-0.18310547	-4.699707	0	11.48557158	-0.659155252	-6.042456070000001	0.30517578	-0.8544922	0.6713867	12.59333516	4.844970746	-0.9486572480000001	-0.061035156	0.24414062	-1.2817383	-11.764307100000002	-1.031201178	-0.49167482	-1.159668	0.24414062	-0.91552734	1.5300537140000001	9.81196286	2.6916503600000006	-0.9765625	-0.8544922	-0.061035156	4.9933107	11.12309604	1.905688498	-3.0517578	1.159668	4.211426	1539960412.856
-5.9766603400000005	-5.18710962	-0.8362060700000001	-1.2207031	2.319336	0	11.58007788	-1.4869873200000001	-5.6823732	0	-0.18310547	0.5493164	11.66740764	4.84975589	-0.965405252	-0.18310547	0.18310547	-0.30517578	-9.60141574	0.04306640576	-1.4403320680000002	-0.4272461	-0.36621094	-0.18310547	0.37443847840000005	7.69572734	3.1869139400000006	-0.9765625	-0.8544922	-0.061035156	2.5564697480000005	11.586059800000001	-2.22629393	-1.953125	2.8076172	4.3945312	1539960412.896
-8.541503894	-3.8448730040000005	-2.4619628600000003	-2.0141602	3.6621094	-0.30517578	10.541699280000001	-1.085034146	-4.653564496	-0.30517578	1.0375977	0.061035156	10.09548372	4.584179712	-1.5599609620000003	-0.18310547	0.24414062	0.61035156	-8.851342752	-0.663940396	-1.906884784	0.5493164	-0.48828125	0.36621094	0.669921875	7.73640126	3.3914795320000004	0.5493164	-0.24414062	0.5493164	0.9797607428000001	11.839673020000001	-1.6712158540000002	-0.8544922	2.4414062	5.2490234	1539960412.936
-10.67807608	-4.19060054	-4.023120108	-0.24414062	-0.91552734	0.36621094	9.273632788	-0.462963858	-3.7252441100000007	-0.30517578	1.4038086	-0.061035156	8.963793930000001	4.563842752	-1.89013678	-0.18310547	-0.30517578	0.91552734	-9.515283246000001	-1.553979532	-1.1508300720000002	0.24414062	-1.0986328	0.6713867	1.6867675720000002	9.24013678	2.958422824	1.0375977	-0.7324219	-0.061035156	0.840991214	11.541797120000002	-2.519384784	0.4272461	1.953125	5.3710938	1539960412.976
-8.37641574	-3.93339856	-2.496655252	0.5493164	-5.3710938	0.5493164	8.630029254	-0.5096191394	-3.4572753600000006	-0.24414062	0.61035156	-0.061035156	8.833398560000001	4.639208966000001	-2.2250976440000003	-0.30517578	-0.8544922	0.5493164	-9.75214856	-1.8638183900000003	-0.3935791034	-0.36621094	0	0.36621094	2.7227538940000002	9.584667932	2.721557608	1.0375977	-0.7324219	-0.061035156	0.3229980432	10.7606205	-1.6915527160000003	0.7324219	1.953125	4.760742	1539960413.016
-5.306738220000001	-3.17495108	-1.412817392	-1.3427734	1.4648438	-0.4272461	8.48049321	-0.88046875	-3.7551512600000003	-0.30517578	0.24414062	-0.12207031	9.14204074	4.161889676	-1.8626221040000002	-0.18310547	-0.6713867	0.18310547	-8.923120108	-1.771704074	-0.03947753894	-0.48828125	-0.24414062	0	2.86152356	8.442211960000002	2.64738768	0.061035156	-0.8544922	-0.61035156	-0.985742212	8.984130890000001	-0.7728027160000001	2.1972656	2.4414062	4.333496	1539960413.056
-7.070068390000001	-3.0792480040000005	-1.69633786	-0.9765625	2.8076172	-0.4272461	8.068969748	-0.9414794928000001	-3.5182862400000006	-0.30517578	-0.061035156	-0.36621094	9.290380890000002	3.2634764400000003	-0.9127685700000001	-0.061035156	-0.6713867	0.12207031	-8.675488220000002	-1.246533246	0.061010742800000003	-0.6713867	-0.18310547	0.36621094	2.7347167540000004	7.4433107000000005	2.198779254	-0.24414062	-1.0986328	-0.061035156	-0.850561502	8.847753894	-0.287109375	2.2583008	3.6010742	3.4179688	1539960413.096
-8.07734375	-3.10317392	-2.6222655759999998	-0.30517578	-2.2583008	0.061035156	7.370336960000001	-0.5359375000000001	-3.267065396	-0.18310547	0.30517578	-0.30517578	9.45666484	2.598339856	-0.592163089	0	-0.61035156	0.30517578	-8.25319838	-0.9893310700000001	0.08493652160000001	-0.12207031	-0.30517578	0.48828125	2.9261230040000004	7.162182608000001	1.9367920320000003	-0.24414062	-1.0986328	-0.061035156	-1.9942138580000002	7.622753894000001	-0.729736322	1.953125	1.4038086	2.2583008	1539960413.136
-7.178930710000001	-2.65576178	-1.4833984620000003	-0.5493164	-0.36621094	0.18310547	6.81286592	-0.113647464	-3.3041503600000004	-0.12207031	0.5493164	-0.061035156	9.612182608000001	2.185620108	-0.9020019568000001	0.061035156	-0.30517578	0.48828125	-8.415893570000001	-1.3458251800000003	0.24643554320000002	0.061035156	-0.18310547	0.4272461	3.32807608	7.50910643	1.85544429	0.30517578	-0.4272461	-0.061035156	-3.78027356	7.1310790740000005	-0.8828613220000001	2.5024414	-1.6479492	0.91552734	1539960413.176
-7.47441394	-1.8817626800000002	-1.4810058900000003	-0.61035156	1.2207031	0.12207031	6.93608426	0.1674804712	-2.9703858800000003	-0.12207031	0.5493164	-0.061035156	9.681567392	2.121020468	-1.2094482428000002	0	-0.48828125	0.48828125	-8.55585962	-1.604223642	0.657958966	-0.061035156	-0.18310547	0.36621094	3.6618408540000003	7.97565944	1.83151857	0.48828125	-0.36621094	-0.18310547	-1.771704074	7.7974121400000005	0.40314941100000007	3.3569336	-3.90625	0.24414062	1539960413.216
-8.512792932	-1.679589856	-2.8758788940000004	-1.159668	2.6245117	-0.061035156	7.58686502	0.32539062500000004	-2.592358426	0.24414062	0.4272461	0.12207031	9.8251223	2.027709964	-1.5109130400000002	0.061035156	-0.5493164	0.36621094	-8.311816394000001	-1.720263678	0.735717752	-0.48828125	-0.36621094	0.30517578	3.83171376	7.809375	1.971484424	0.48828125	-0.36621094	-0.18310547	3.9010987400000006	7.930200180000001	0.3971679712	2.0141602	-7.507324	0.12207031	1539960413.256
-9.88732878	-2.3614746400000004	-3.2718505400000004	0.18310547	0.24414062	0.4272461	8.4900634	0.2069580072	-2.6665283540000004	0.48828125	0.061035156	0	10.13735324	1.739404254	-1.6748047120000003	0.48828125	-0.18310547	0.4272461	-8.42666034	-1.6161865020000004	0.5191894568000001	-0.7324219	-0.4272461	0.48828125	3.591259784	7.430151260000001	1.8040038940000003	0.4272461	-0.4272461	0	14.26813948	9.285595746	0.19738769960000002	2.0141602	1.0375977	1.5869141	1539960413.296
-10.285692899999999	-2.624658246	-3.475219748	-1.7089844	-0.8544922	0.18310547	9.38608426	-0.03588867212	-2.82922374	0.48828125	0.061035156	0	10.3526857	1.489379892	-1.8063964660000003	0.79345703	-0.061035156	0.6713867	-8.65036592	-0.8673096040000001	0.732128894	-0.6713867	-0.7324219	1.0375977	3.568530252	7.767504892	1.534838858	0.61035156	-0.48828125	0.48828125	10.90776358	9.07863768	-1.3254882200000002	-0.8544922	3.7841797	-1.2817383	1539960413.336
-12.156689300000002	-4.23964856	-5.41201178	-1.4038086	0.48828125	-0.7324219	10.11701628	-0.1363769568	-2.9739746400000002	0.7324219	0.5493164	-0.48828125	10.618261780000001	1.546801718	-2.064794928	0.79345703	-0.18310547	0.8544922	-9.932788040000002	-0.31103514400000004	0.69504393	0	-1.5258789	1.4648438	4.1331787140000005	9.721044928000001	0.8613281250000001	1.2817383	0.24414062	0.7324219	1.0240234620000002	10.57041034	-0.4521972644	-1.3427734	2.0751953	-2.380371	1539960413.376
-10.65654254	-7.0951902	-4.563842752	0.24414062	-1.4648438	-0.30517578	10.857519960000001	-0.265576178	-2.82922374	0.61035156	0.79345703	-0.30517578	11.27861322	2.13776857	-2.6126952880000003	0.8544922	-0.30517578	0.48828125	-12.948633180000002	-0.642407248	0.860131839	-0.061035156	-1.159668	1.159668	4.702612320000001	12.139941100000001	0.30744628600000007	1.6479492	0.7324219	0	6.1728514400000005	13.9762455	1.796826178	0.30517578	2.5024414	0.061035156	1539960413.416
-7.486376800000001	-5.3450195680000006	-1.8578369600000002	0.79345703	-2.2583008	0.5493164	11.367138579999999	-0.7129882787999999	-2.96560054	0.79345703	0.4272461	-0.24414062	12.113623200000001	3.0900146760000005	-3.512304712	0.61035156	-0.36621094	0.061035156	-13.038354140000001	-0.3756347644	0.45698242800000005	-1.3427734	1.0375977	0.4272461	4.251611420000001	12.460547120000001	0.5849853534	1.6479492	0.7324219	0	-0.20097655760000002	9.408813400000001	-1.1424560700000002	-0.48828125	-0.91552734	-0.4272461	1539960413.456
-8.027099640000001	-4.12839357	-4.300659146	-1.8920898	3.112793	-0.8544922	11.145825180000001	-1.4403320680000002	-3.18332518	0.48828125	0.48828125	-0.48828125	12.309814300000001	3.652270468	-4.026708966	0.7324219	-0.24414062	0.061035156	-11.605200180000002	0.454589856	-0.5072265576	-1.7700195	0.9765625	0.18310547	3.2383545320000002	11.983227340000003	1.128100589	1.2817383	2.1972656	-0.6713867	1.3948730040000001	10.030884080000002	-2.634228534	1.7089844	-0.9765625	-0.91552734	1539960413.496
-10.04045378	-4.608105432	-7.04494658	-0.061035156	-2.2583008	-0.18310547	10.37421924	-2.1437500000000003	-2.604321286	0.36621094	0.6713867	-0.9765625	12.24042932	3.9130616000000003	-3.7037110600000003	0.91552734	0.61035156	-0.061035156	-11.0429438	1.400854532	-0.642407248	-1.159668	0.36621094	-0.061035156	2.0576172120000003	11.657836960000001	0.9115722840000001	0.79345703	2.9907227	-0.24414062	1.9284179320000001	10.615869600000002	-1.56953125	-0.12207031	0.9765625	-2.2583008	1539960413.536
-8.42785643	-3.721655252	-3.78984375	-0.8544922	-2.319336	-0.061035156	9.346606430000001	-2.5002441100000006	-2.3387451080000004	0.6713867	0.18310547	-0.91552734	11.90307608	4.165478534	-3.575707968	0.91552734	0.79345703	-0.12207031	-10.71516124	1.000097644	-0.2237060504	-0.91552734	-0.061035156	-0.24414062	1.5372314300000003	11.245116820000002	0.5132080072	0.24414062	2.6245117	0.79345703	1.0120605432	9.782055710000002	-2.08752446	0.36621094	0.30517578	-2.8076172	1539960413.576
-7.010253894000001	-3.2048584260000004	-2.3614746400000004	-0.36621094	1.2207031	-0.12207031	8.78554712	-2.386596646	-2.86870108	0.91552734	-0.24414062	-0.61035156	10.852734620000001	3.899902356	-3.7288329680000003	0.8544922	0.61035156	-0.061035156	-10.087109620000001	0.5060302716	0.026318359620000002	-0.91552734	0.061035156	-0.24414062	1.963110324	9.791625900000001	0.613696286	0.18310547	1.3427734	0.6713867	2.097094748	9.335839660000001	-1.8793701080000003	0.79345703	-0.061035156	-2.8686523	1539960413.616
-7.4409179320000005	-3.0409667540000003	-3.3687500000000004	0.12207031	1.4648438	-0.18310547	8.468530252	-1.801611322	-2.7646241	0.8544922	-0.24414062	-0.61035156	9.56552716	3.1282959260000003	-3.0493408540000004	0.79345703	0.8544922	0	-9.230566394	0.592163089	0.10168457460000001	-0.9765625	0.061035156	-0.4272461	2.128198282	8.321386780000001	0.88046875	0.061035156	0.61035156	0.12207031	2.384204074	9.273632788	-0.7476806610000001	0.18310547	-0.24414062	-2.746582	1539960413.656
-7.5330322480000005	-2.899804712	-3.859228534	0.24414062	-1.6479492	-0.36621094	8.024707068	-0.7967285340000001	-1.7884521760000003	0.8544922	-0.061035156	-0.7324219	8.608496106	2.537329074	-2.233471646	0.79345703	0.61035156	-0.061035156	-8.42905252	0.669921875	0.02033691394	-0.7324219	0.061035156	-0.48828125	1.963110324	7.5952391200000005	0.8218505890000001	0	1.0375977	-0.061035156	2.698828076	8.73410643	-0.4438232428	0.24414062	0.5493164	-2.5634766	1539960413.696
-6.486279254	-2.6760987400000005	-3.1845214660000005	-0.36621094	0.7324219	-0.7324219	7.556957968000001	0.062207030760000004	-1.46665036	0.7324219	-0.36621094	-0.6713867	8.229272660000001	2.219116214	-2.082739218	0.79345703	0.4272461	-0.18310547	-8.16108426	0.5490966754000001	0.00478515625	-0.5493164	0.12207031	-0.36621094	2.1293945680000004	7.544995108000001	0.669921875	-0.18310547	0.9765625	0.12207031	2.61867662	8.740087860000001	-0.811083966	0.6713867	0.30517578	-2.1972656	1539960413.736
-7.3500000000000005	-3.3735351440000003	-3.435742212	0.24414062	2.9296875	-0.4272461	7.50910643	0.45100097840000003	-1.7609375	0.48828125	-0.4272461	-0.5493164	8.29506839	2.115039038	-2.09948732	0.6713867	0.48828125	-0.30517578	-8.38957518	0.7524658540000001	0.32060547120000005	-0.8544922	0.24414062	-0.30517578	2.0576172120000003	7.828515380000001	0.492871106	-0.30517578	0.91552734	0.12207031	2.56723642	8.97575679	-0.33137207460000007	0.18310547	0.18310547	-1.8920898	1539960413.776
-9.035571580000001	-3.3866942900000003	-4.187011780000001	0.79345703	-2.0141602	0.4272461	7.887134080000001	0.48090820680000007	-1.9738769960000002	0.48828125	-0.4272461	-0.5493164	8.58098143	2.178442392	-1.7752929320000002	0.30517578	0.24414062	-0.30517578	-8.290283246000001	1.4176025360000002	0.5203857428	-0.5493164	0.24414062	-0.24414062	1.9487548920000002	8.450586060000001	0.3756347644	-0.24414062	0.7324219	-0.12207031	3.0218260800000003	8.657543930000001	0.2835205072	0.12207031	0.48828125	-1.5869141	1539960413.816
-8.28190944	-2.3746337860000004	-4.0602050720000005	0.79345703	-2.0751953	0.5493164	8.370434800000002	0.6974365020000001	-2.2980712860000003	0.12207031	0.061035156	-0.30517578	9.377710160000001	2.4200927520000004	-1.7310302520000003	-0.18310547	0.12207031	-0.36621094	-8.400341754000001	1.7597412140000002	0.6244628600000001	0.48828125	-0.12207031	-0.4272461	2.259790036	9.31311052	0.611303714	-0.12207031	0.61035156	-0.18310547	2.153320288	9.103759980000001	0.06340332068	-0.30517578	0.30517578	-1.4038086	1539960413.855
-7.944555710000001	-2.2167236420000003	-3.9704834260000004	-0.12207031	-0.36621094	0.18310547	8.781957968	1.161596646	-2.337548822	-0.4272461	-0.12207031	-0.24414062	10.18640126	2.879467752	-1.796826178	-0.5493164	0.30517578	-0.36621094	-9.07863768	0.8074951080000001	0.642407248	0.91552734	-0.12207031	-0.6713867	2.6665283540000004	9.8179438	1.032397464	-0.6713867	-0.36621094	-0.24414062	1.5719238220000002	9.072656250000001	-0.9462646760000001	-0.5493164	-0.5493164	-1.4038086	1539960413.896
-8.63122554	-3.5589599640000005	-4.317407248	-0.91552734	-0.12207031	0.12207031	9.144433606	1.5025390379999999	-2.0695800720000004	-0.6713867	-0.30517578	-0.24414062	10.612279860000001	3.052929712	-1.6927490020000002	-0.6713867	0.061035156	-0.36621094	-10.4459964	-0.308642572	0.5108154254	0.9765625	-0.30517578	-1.0375977	3.5493896760000005	10.54409146	1.484594748	-0.6713867	-0.36621094	-0.24414062	3.213232428	9.54160144	-0.8625244110000001	-1.3427734	-1.0986328	-0.8544922	1539960413.936
-9.542798020000001	-5.22180162	-4.359277356000001	-1.2207031	-0.18310547	-0.5493164	9.560742212000001	1.315917932	-2.3399413940000002	-0.7324219	-0.48828125	-0.061035156	11.087207460000002	3.0469483800000003	-1.906884784	-0.79345703	0.12207031	-0.6713867	-12.16984874	-1.280029254	0.154321286	1.3427734	0.12207031	-1.3427734	3.7025146760000003	10.7606205	1.911669928	-1.159668	-0.6713867	-0.4272461	4.188207968	10.382592360000002	0.458178714	-1.953125	-0.36621094	0.4272461	1539960413.975
-10.11940944	-5.93239766	-2.872290036	1.5869141	-0.18310547	0.30517578	9.8334964	0.47851562500000006	-3.075659146	-0.5493164	-0.79345703	0.36621094	11.33603534	3.5087158540000005	-1.9702880400000002	-0.79345703	0.061035156	-0.91552734	-12.832592360000001	-2.14973143	0.1256103534	0.4272461	0.91552734	-1.2207031	2.8352050720000004	10.375414840000001	2.592358426	-0.91552734	-1.3427734	-1.159668	5.2995607	12.065771760000002	2.1138427520000005	-2.0141602	-0.8544922	2.5634766	1539960414.015
-9.427954074	-5.878564300000001	-3.198876996	0.9765625	-0.61035156	0.12207031	10.328759980000001	-0.7464843750000001	-4.1331787140000005	-0.4272461	-0.6713867	0.9765625	11.298950180000002	4.134375	-1.888940396	-0.9765625	-0.18310547	-0.8544922	-11.400634980000001	-1.073071286	-0.5981445288	-0.12207031	0.6713867	-0.48828125	2.8352050720000004	10.375414840000001	2.592358426	-0.91552734	-1.3427734	-1.159668	4.771997104	12.544287140000002	2.60671376	-2.319336	-0.61035156	3.6621094	1539960414.056
-8.72333966	-4.71816394	-1.60183107	1.2207031	-2.380371	-0.12207031	10.66372104	-1.5276611420000001	-4.68227536	-0.48828125	0.061035156	1.2817383	10.837183	4.732519568	-1.5216797120000003	-1.0375977	-0.30517578	-0.5493164	-10.300048920000002	-0.5514892572000001	-1.280029254	1.3427734	0.9765625	0.12207031	1.3422363220000002	9.189892572	3.575707968	-0.30517578	-0.6713867	-0.8544922	1.516894568	12.49882788	0.47492675720000005	-1.8310547	0.24414062	4.3945312	1539960414.095
-8.025903060000001	-4.1260009	-1.55158696	-0.61035156	3.7841797	-0.8544922	10.2163089	-1.195092752	-4.19299321	-0.61035156	0.5493164	1.3427734	10.13376448	5.08063948	-1.37214357	-0.91552734	-0.5493164	-0.18310547	-9.56911592	-2.021728534	-1.540820288	1.159668	0.6713867	0.12207031	1.4056396760000003	9.07146016	3.7647216460000004	0	-0.79345703	-0.91552734	-1.681982428	12.375610520000002	-0.5227783246000001	-1.4038086	-0.7324219	4.3945312	1539960414.135
-9.86699182	-5.150024460000001	-2.3351562500000003	1.8310547	1.5258789	-0.18310547	9.667211960000001	-0.5239746106000001	-3.946557608	-0.7324219	0.61035156	1.159668	9.394457968000001	4.786352536	-1.393676718	-0.79345703	-0.7324219	-0.30517578	-9.71745607	-2.16408696	-1.5898682100000001	0.5493164	0.91552734	0.4272461	1.792041034	9.441113220000002	3.3843016200000005	0	-0.79345703	-0.91552734	-0.9402832068000001	10.772583360000002	-1.1747558900000001	-0.4272461	-2.746582	4.0893555	1539960414.176
-8.5666259	-4.659545926000001	-2.2346679320000002	1.8920898	-2.319336	0.48828125	9.1193116	-0.30625	-4.164282248	-0.8544922	-0.12207031	1.0375977	9.5021241	4.55786142	-1.2094482428000002	-0.79345703	-0.9765625	-0.61035156	-9.521264480000001	-1.594653354	-1.21303714	0.79345703	0.79345703	0.5493164	2.1030761780000002	9.60739766	3.057714856	-0.12207031	-1.0986328	-0.79345703	0.41152344240000005	9.52485324	0.32539062500000004	-0.7324219	-2.2583008	2.6855469	1539960414.215
-6.7135742800000004	-3.7611327880000003	-1.403247104	0.9765625	1.7089844	0.061035156	8.712573380000002	-0.45100097840000003	-4.3233885800000005	-0.91552734	-0.24414062	1.0986328	10.103857820000002	4.45617662	-1.06589357	-1.0375977	-1.0375977	-0.61035156	-9.180322480000001	-1.874584964	-1.0826415740000002	0.7324219	0.61035156	0.30517578	1.81357428	9.023608426000001	3.0230224640000003	-0.12207031	-0.6713867	-0.9765625	0.45100097840000003	7.411010880000001	0.641210962	1.8310547	-0.5493164	1.5869141	1539960414.255
-7.717260880000001	-3.5745117800000004	-1.484594748	0.9765625	2.319336	-0.061035156	8.509204074000001	-0.7105957068000001	-4.15830072	-0.9765625	0.18310547	0.91552734	10.3526857	4.215722644	-0.9989013580000001	-1.0375977	-0.91552734	-0.30517578	-8.92551268	-1.6915527160000003	-1.002490216	0.8544922	0.48828125	0.36621094	1.623364218	8.44938948	2.8914307100000003	-0.12207031	-0.8544922	-0.91552734	0.7369140380000001	7.828515380000001	-0.25959472840000003	1.7700195	2.1972656	0.36621094	1539960414.296
-8.41708966	-3.3328614200000004	-2.031298822	1.7089844	-0.4272461	0.36621094	8.08930661	-0.619677716	-3.7563476440000003	-0.91552734	0.30517578	0.6713867	10.229467360000001	3.8855469240000007	-0.9139648560000001	-0.9765625	-0.7324219	0.061035156	-8.70180661	-1.656860324	-1.0886230432000001	1.0986328	0.30517578	0.4272461	1.88774411	8.176635880000001	2.767016574	-0.18310547	-1.3427734	-0.5493164	-1.9164550720000002	7.71367212	-1.11613768	0.8544922	-1.7089844	-0.7324219	1539960414.335
-7.56652806	-3.1103514400000005	-1.9212402160000002	0.36621094	0.9765625	0.24414062	7.93378894	-0.45339357	-3.6415038940000004	-0.79345703	0.24414062	0.6713867	9.87895468	3.5386230040000006	-1.214233426	-0.91552734	-0.61035156	0.24414062	-8.685058606	-2.0923096040000004	-1.1304931610000002	1.0375977	0.24414062	0.36621094	2.4021484620000004	8.30583516	2.7526612400000006	-0.061035156	-0.91552734	-0.30517578	-0.9378906250000001	7.702905252000001	0.1614990216	1.6479492	-5.004883	-0.48828125	1539960414.375
-7.984033246000001	-3.464453076	-1.9164550720000002	0.36621094	2.5634766	0.30517578	8.31420926	-0.5778076080000001	-3.6367187500000004	-0.8544922	0.24414062	0.5493164	9.58586412	3.3866942900000003	-1.51928714	-0.7324219	-0.61035156	0.18310547	-8.747265380000002	-2.45598143	-1.1352783540000002	0.79345703	0.18310547	0.36621094	2.403344748	8.310620108	2.767016574	-0.061035156	-0.91552734	-0.30517578	4.426269568	9.29157698	0.364868161	1.953125	-4.0283203	-0.12207031	1539960414.415
-8.847753894	-2.918945288	-2.7418945679999998	1.0375977	0.24414062	0.5493164	8.8728759	-1.1041748200000001	-3.37233876	-0.6713867	0.48828125	0.36621094	9.552368210000001	3.31611322	-1.5204834260000002	-0.61035156	-0.48828125	0.24414062	-8.77836911	-2.451196286	-1.0742675720000001	0.24414062	0	0.61035156	2.177246106	8.18500998	2.6605469240000006	0.061035156	-0.91552734	-0.36621094	6.607104532	9.24611821	-0.9139648560000001	0.61035156	-3.2958984	-0.91552734	1539960414.455
-7.92661142	-3.00986322	-3.3376464660000003	-1.4038086	1.0375977	-0.18310547	9.102563400000001	-1.6269530760000002	-3.3831054320000007	-0.4272461	0.48828125	0.18310547	9.60739766	3.1845214660000005	-1.924829074	-0.24414062	-0.91552734	0.36621094	-8.597729532	-2.06120607	-1.07785643	0.12207031	-0.24414062	0.91552734	2.263378894	8.334545926	2.537329074	0.30517578	-1.0375977	-0.30517578	7.640698380000001	9.249707068000001	-0.2524169928	-0.12207031	1.4038086	-1.7700195	1539960414.495
-8.81186502	-4.766015576	-3.369946286	-0.6713867	4.5776367	-1.2817383	9.19946286	-1.9427734620000003	-3.261083966	-0.30517578	0.91552734	0.24414062	9.74736322	3.124707068	-2.3052490020000005	0.12207031	-0.91552734	0.36621094	-9.29636232	-1.8913329680000002	-1.27524411	-0.12207031	-0.4272461	1.2207031	2.289697284	8.802294928000002	2.098291034	0.4272461	-1.0375977	-0.12207031	4.850952176000001	9.92321736	1.7657226440000002	-0.36621094	1.4038086	-1.4648438	1539960414.535
-9.79880342	-5.195483426000001	-3.90827626	1.2207031	-1.5258789	-0.36621094	9.096582068	-2.060009784	-2.6725097840000003	0.061035156	1.0375977	0.30517578	9.919628600000001	3.359179712	-2.654565396	0.4272461	-0.79345703	0.30517578	-10.86110872	-0.88046875	-1.2656738220000001	-0.5493164	0.18310547	1.4648438	1.90808107	9.59782698	1.503735324	0.48828125	-0.91552734	-0.061035156	5.6058107	10.74626448	-0.14714355040000002	-1.7700195	1.7089844	-1.5258789	1539960414.575
-7.267456070000001	-4.77558606	-4.5064209260000005	-0.24414062	-0.061035156	-1.0375977	8.63959964	-1.9930175720000003	-2.3925780760000004	0.36621094	0.48828125	0.30517578	10.04404254	3.7790771760000004	-3.234765576	0.4272461	-0.5493164	0.30517578	-10.630224640000002	0.13398437500000002	-1.50493161	-0.24414062	0.4272461	1.0375977	1.39606929	10.820434800000001	1.063500998	0.5493164	0.18310547	-0.61035156	1.8351074280000002	9.998584260000001	0.27514648560000005	0.4272461	-0.4272461	-0.7324219	1539960414.615
-7.78903804	-6.2147219400000004	-5.49934056	-0.7324219	1.8920898	-0.9765625	8.65874002	-2.0923096040000004	-2.422485324	0.30517578	0.36621094	0.5493164	10.04045378	4.250415036	-3.5194824280000003	0.18310547	-0.4272461	0	-10.804883180000001	1.111352536	-1.7513672120000003	-0.48828125	0.4272461	0.7324219	0.9055908540000002	11.751147659999999	0.7428955072	0.5493164	0.18310547	-0.61035156	1.25729982	10.06079074	-0.8218505890000001	-0.061035156	-0.5493164	-0.5493164	1539960414.655
-8.89919429	-5.65844748	-5.47421875	-0.61035156	-2.1972656	-0.24414062	8.895605432000002	-2.48588858	-2.104272464	0.12207031	0.4272461	0.7324219	10.144530760000002	4.687060504000001	-3.708496106	-0.24414062	-0.5493164	-0.4272461	-11.150610520000003	1.485791034	-1.542016574	0.4272461	0.4272461	0.36621094	0.9055908540000002	11.751147659999999	0.7428955072	0.30517578	0.24414062	-0.48828125	1.425976538	10.000976440000002	-1.8267334260000003	-0.061035156	-0.5493164	-0.5493164	1539960414.695
-7.70170926	-4.544702176	-4.029101440000001	0.61035156	0.061035156	-0.24414062	9.15639676	-2.8136719240000003	-1.9702880400000002	0.12207031	0.12207031	0.8544922	10.140942000000003	4.719360324	-4.13796376	-0.12207031	-0.6713867	-0.79345703	-10.668505399999999	0.641210962	-1.297973642	-0.36621094	0.7324219	0.061035156	1.3613769960000002	11.34440944	1.1879150360000001	-0.36621094	-0.12207031	-1.159668	1.2333740020000001	9.90048822	-2.1329834260000005	0.5493164	-0.061035156	-1.4038086	1539960414.736
-6.44321286	-4.40832518	-4.145141574	0.79345703	1.0375977	-0.7324219	9.1875	-2.7227538940000002	-2.0935058900000003	0.12207031	0.12207031	0.8544922	10.11701628	4.264770468	-3.9453614200000002	0.18310547	-0.24414062	-0.91552734	-9.723437500000001	1.0898193390000002	-1.516894568	-0.48828125	0.5493164	0.061035156	0.7895507788	9.956713760000001	1.11613768	-0.36621094	-0.12207031	-1.159668	1.961914038	9.7066893	-1.282421924	0.5493164	0.24414062	-1.5869141	1539960414.775
-6.750659440000001	-4.84736322	-4.465747104	-0.061035156	0.5493164	-0.61035156	8.81186502	-2.359082068	-1.9367920320000003	0.18310547	-0.48828125	0.6713867	9.941162140000001	3.7563476440000003	-3.2407471040000004	0.18310547	0.12207031	-0.79345703	-9.040356430000001	1.3362548920000001	-1.9032959260000002	-0.18310547	0.5493164	-0.12207031	0.32658691100000004	8.839379892	0.8972167932	-0.7324219	-0.24414062	-0.6713867	2.269360324	9.14802266	-1.128100589	0.18310547	0.061035156	-1.2817383	1539960414.815
-7.7244384	-5.538818390000001	-4.367651260000001	0.24414062	-0.061035156	-0.30517578	8.19936502	-1.8542480040000002	-1.7621337860000001	0.24414062	-0.48828125	0.48828125	9.613378894	3.428564496	-2.98952626	-0.12207031	0.12207031	-0.4272461	-8.628832968000001	1.5396240020000003	-2.337548822	-0.061035156	0.5493164	0	0.0729736322	8.564233426000001	0.900805661	-0.5493164	-0.24414062	-0.30517578	2.2215087860000002	9.505712860000001	-0.7369140380000001	0.061035156	-0.6713867	-0.91552734	1539960414.855
-8.364452880000002	-5.5723143	-4.468139676000001	0.6713867	-1.4038086	0.30517578	7.985229532000001	-1.5204834260000002	-2.1473388580000004	0.12207031	-0.30517578	0.36621094	9.29277356	3.4800048920000006	-3.1713623200000005	-0.30517578	0.36621094	-0.24414062	-8.496044928000002	1.967895468	-2.299267572	0.4272461	0.18310547	0	0.03229980432	9.484179712000001	0.9821533540000001	-0.061035156	0.24414062	-0.12207031	3.0409667540000003	9.536816394	-0.015551758180000002	-0.36621094	-0.79345703	-0.6713867	1539960414.895
-7.7878417540000004	-4.966992212	-4.0494384000000005	0.8544922	-1.5258789	0.5493164	8.5068116	-1.698730432	-2.2813232820000002	-0.12207031	-0.5493164	0.36621094	9.542798020000001	4.38439946	-3.4297608800000003	-0.5493164	0.061035156	-0.30517578	-9.42436502	1.930810504	-2.159301718	1.0986328	-0.24414062	-0.18310547	0.42707518000000005	10.98671924	1.3661621400000001	0.30517578	0.79345703	0.12207031	3.237158246	9.693530252	-0.3947753894	-0.12207031	-0.061035156	-0.36621094	1539960414.935
-7.5689209260000005	-4.19299321	-4.06379393	0.48828125	0.12207031	0.24414062	9.4255616	-2.251416034	-2.177246106	-0.18310547	-0.5493164	0.36621094	9.78444838	5.242138580000001	-3.521875	-0.7324219	0.30517578	-0.61035156	-10.3622554	0.2033691394	-1.717871106	1.0986328	0	-0.5493164	0.9426757788	11.614770860000002	1.8410888580000002	0.18310547	0.8544922	0	2.0289062500000004	9.7066893	-1.3805175720000002	-0.24414062	0	-0.30517578	1539960414.975
-7.65146466	-4.494457968	-3.7587402160000005	0.5493164	-0.18310547	0.12207031	9.96389128	-2.8232422120000003	-2.566040036	-0.24414062	-0.6713867	0.30517578	9.9016848	5.389282248	-3.5781005400000003	-0.36621094	0.18310547	-0.91552734	-10.18999002	-0.6244628600000001	-1.6664307100000002	-0.061035156	0.30517578	-0.6713867	1.070678714	10.541699280000001	2.1341797120000003	-0.30517578	-0.061035156	-0.4272461	0.6615478240000001	9.69233426	-1.4977538940000001	-0.24414062	-0.48828125	-0.48828125	1539960415.015
-7.5796875	-4.804296924000001	-3.6534667540000005	0.061035156	0.18310547	0.24414062	9.8765625	-3.12709964	-3.0995849640000004	-0.30517578	-0.79345703	0.061035156	10.145727340000002	4.87368161	-3.0026855040000004	-0.061035156	0.12207031	-0.79345703	-9.427954074	-0.0897216754	-1.9224365020000003	0.061035156	0	-0.61035156	0.5359375000000001	9.1875	1.967895468	-0.8544922	-0.61035156	-0.5493164	1.239355432	9.521264480000001	-1.061108426	-0.18310547	-0.79345703	-0.6713867	1539960415.055
-8.029492212000001	-4.652368210000001	-3.543408246	0.5493164	-0.6713867	0.36621094	9.29157698	-2.8854492800000004	-3.08881839	-0.24414062	-0.36621094	-0.24414062	10.25578624	4.31142572	-2.4619628600000003	-0.061035156	0.30517578	-0.30517578	-8.954223740000002	0.270361322	-2.058813498	0.36621094	-0.24414062	-0.30517578	0.362475589	8.62763678	1.757348642	-0.8544922	-0.48828125	-0.061035156	2.140161142	9.455468750000001	-0.7895507788	-0.18310547	-0.18310547	-0.7324219	1539960415.095
-7.71247554	-4.215722644	-3.48598642	0.12207031	-0.48828125	0.12207031	8.595336960000001	-2.1509277160000004	-3.0625	-0.12207031	-0.18310547	-0.24414062	10.09907248	3.976464856	-2.47631839	-0.061035156	0.24414062	0.18310547	-9.22458516	0.135180661	-1.9726807100000001	0.6713867	-0.48828125	-0.061035156	0.9677978240000001	8.97575679	1.676000998	-0.4272461	-0.5493164	0.36621094	2.0755615020000002	9.49016124	-0.7979248200000001	-0.061035156	0.18310547	-0.5493164	1539960415.135
-7.696923920000001	-4.427465854	-3.0792480040000005	0	0.36621094	-0.061035156	8.424267572	-1.5934570680000002	-3.02661142	-0.061035156	-0.30517578	0	9.69472644	3.9250244600000004	-2.4308594240000003	-0.12207031	0.18310547	0.18310547	-9.7485598	-0.43664550720000006	-1.6078125	0.61035156	-0.36621094	-0.18310547	1.7023192900000002	9.43034694	1.771704074	-0.12207031	-0.48828125	0.4272461	1.4702392180000001	9.538012680000001	-0.47253417540000003	-0.12207031	0	-0.36621094	1539960415.175
-7.945751800000001	-4.554272464	-3.220410144	0.18310547	-0.12207031	-0.18310547	8.571411240000002	-1.2884033540000002	-2.7706054320000004	-0.061035156	-0.18310547	0.12207031	9.19467752	3.9788574280000004	-2.13178714	-0.24414062	0.18310547	0	-9.916039840000002	-0.724951178	-1.3266846040000002	0.18310547	-0.12207031	-0.30517578	1.909277356	9.55117212	1.9559326080000001	0	-0.18310547	0.12207031	1.1771484620000001	9.67438948	-0.5526855432	-0.12207031	-0.30517578	-0.36621094	1539960415.215
-7.990014480000001	-4.330566394000001	-3.226391574	0.12207031	-0.24414062	-0.24414062	8.81186502	-1.284814496	-2.805297824	-0.12207031	-0.30517578	0.12207031	9.07504892	4.057812500000001	-1.947558606	-0.18310547	0	-0.30517578	-9.71147464	-0.6340332068000001	-1.2668701080000002	0.061035156	-0.18310547	-0.24414062	1.909277356	9.55117212	1.9559326080000001	-0.24414062	0	-0.061035156	1.4570800720000001	9.593042032000001	-0.811083966	-0.18310547	-0.4272461	-0.36621094	1539960415.255
-8.2089357	-4.312622104000001	-3.202465854	0.061035156	0.24414062	-0.24414062	8.95661592	-1.5575683900000001	-3.29816893	-0.18310547	-0.30517578	0.061035156	9.21860324	4.127197284	-1.967895468	-0.30517578	-0.18310547	-0.4272461	-9.66003444	-0.45339357	-1.318310504	0.12207031	-0.24414062	-0.18310547	1.1580077880000001	9.503320288000001	1.8530517180000001	-0.24414062	-0.061035156	-0.061035156	1.892529254	9.540405252000001	-0.647192392	0	-0.18310547	-0.30517578	1539960415.295
-8.496044928000002	-4.5518798920000005	-3.4680420320000005	0.061035156	-0.061035156	0.12207031	8.980542032	-1.7788817900000002	-3.5517822480000003	-0.24414062	-0.18310547	0.061035156	9.52006839	4.334155252	-2.060009784	-0.5493164	-0.48828125	-0.4272461	-9.451879892000001	-0.2524169928	-1.62575679	0.18310547	-0.48828125	-0.18310547	0.991723642	9.673193390000002	1.975073282	0	-0.18310547	-0.061035156	1.8530517180000001	9.673193390000002	-0.538330072	-0.061035156	0.12207031	-0.36621094	1539960415.335
-8.292675720000002	-4.59375	-3.301757788	-0.12207031	-0.24414062	0.36621094	8.98173822	-1.8841552520000002	-3.5888672120000003	-0.24414062	-0.24414062	0	9.864599640000002	4.612890576	-2.1664795320000003	-0.6713867	0.061035156	-0.4272461	-9.45666484	-0.285913089	-1.6245605040000002	0.36621094	-0.8544922	-0.061035156	1.0922119110000001	9.838280760000002	2.190405252	0.30517578	-0.12207031	0.061035156	1.629345746	9.64328624	-0.75366214	-0.061035156	0.061035156	-0.36621094	1539960415.375
-8.10246556	-4.586572284	-3.1139403960000003	-0.061035156	0.4272461	0.48828125	9.0427491	-2.04924321	-3.5027344240000007	-0.24414062	-0.061035156	0	9.76770018	4.87607428	-2.231079074	-0.61035156	0.061035156	-0.4272461	-9.522461060000001	-0.4521972644	-1.5360351440000002	0.30517578	-0.9765625	-0.12207031	1.2178222840000001	9.92919928	2.2035644960000003	0.36621094	-0.12207031	0.30517578	1.4020507200000003	9.66242662	-0.7034179712000002	-0.12207031	-0.061035156	-0.30517578	1539960415.415
-8.08691394	-4.4430175720000005	-3.3579834260000005	-0.12207031	0.18310547	0.5493164	8.9745607	-2.22629393	-3.2407471040000004	-0.30517578	0.12207031	0.061035156	9.89091754	5.114135880000001	-2.2609863220000004	-0.48828125	-0.30517578	-0.48828125	-9.581079074	-0.49526367800000004	-1.252514676	0.24414062	-1.0986328	-0.12207031	1.240551718	9.73061502	2.1138427520000005	0.24414062	-0.30517578	0.5493164	1.3015625000000002	9.631323380000001	-0.679492212	0	-0.30517578	-0.30517578	1539960415.455
-8.084521760000001	-4.47292482	-3.354394568	-0.12207031	0.18310547	0.4272461	8.76760234	-2.3351562500000003	-3.20366214	-0.24414062	0.061035156	0.12207031	9.852636780000001	5.063891574	-2.4344482820000004	-0.24414062	-0.061035156	-0.30517578	-9.701904254	-0.5227783246000001	-0.9462646760000001	0.18310547	-1.0375977	-0.061035156	1.350610324	9.53920926	1.94636232	0.061035156	-0.36621094	0.5493164	1.240551718	9.648071580000002	-0.65676268	-0.061035156	-0.12207031	-0.30517578	1539960415.495
-8.07495108	-4.3784179320000005	-3.408227536	-0.12207031	0.18310547	0.36621094	8.60371106	-2.3076415740000003	-3.1366699280000003	-0.18310547	0.30517578	0.12207031	9.765307608	4.94067392	-2.578002896	-0.24414062	0.12207031	-0.24414062	-9.77607428	-0.424682608	-0.6723144568000001	0.12207031	-1.0375977	0	1.567138678	9.405224640000002	1.717871106	0	-0.61035156	0.61035156	1.0096679712	9.671997300000001	-0.660351538	0	-0.061035156	-0.30517578	1539960415.535
-7.994799820000001	-4.48129892	-3.3579834260000005	-0.061035156	0.061035156	0.24414062	8.411108426	-2.1616942900000002	-2.94526358	-0.061035156	0.061035156	0.12207031	9.743774460000001	4.787548920000001	-2.48588858	-0.18310547	0.12207031	-0.12207031	-9.955517180000001	-0.385205072	-0.4486083966	0.18310547	-0.79345703	0	1.8506591460000001	9.368139480000002	1.620971646	0	-0.61035156	0.48828125	1.0371826080000002	9.70310054	-0.6017333966	0	0.061035156	-0.24414062	1539960415.575
-8.08691394	-4.282714856	-3.3149170320000003	-0.061035156	0.18310547	0.12207031	8.5151857	-1.888940396	-2.7072021760000005	0.061035156	0	0.18310547	9.326269568	4.48488768	-2.16767572	-0.12207031	0.30517578	-0.18310547	-10.008153960000001	-0.439038089	-0.2392578076	0.061035156	-0.36621094	-0.12207031	2.2813232820000002	9.35856929	1.5396240020000003	0	-0.24414062	0.24414062	1.1855224640000002	9.65285643	-0.44621582460000003	0	-0.30517578	0	1539960415.662
-8.368042032	-4.129589856	-3.5553711060000004	0	-0.18310547	0.061035156	8.521167032000001	-1.8638183900000003	-2.668920926	0.12207031	0	0.30517578	9.121704074	4.476513580000001	-2.135375998	-0.12207031	0.36621094	-0.4272461	-10.03686502	-0.43066405760000004	-0.1818359424	0.12207031	-0.18310547	-0.12207031	2.255004892	9.372924820000001	1.5156982820000002	0	0.12207031	0.24414062	1.262084964	9.755737320000001	-0.576611322	-0.12207031	-0.061035156	0	1539960415.695
-8.28190944	-4.08652356	-3.514697284	0	-0.30517578	0	8.368042032	-1.851855432	-2.557666034	0.12207031	0.61035156	0.48828125	8.923120108	4.480102536	-1.961914038	-0.24414062	0.91552734	-0.61035156	-9.931591460000002	-0.477319339	-0.1196289038	0.061035156	-0.061035156	-0.12207031	2.3483153960000003	9.307128894	1.4558837860000002	0.061035156	0.36621094	0.12207031	1.0371826080000002	9.74736322	-0.5969482428	0	0.061035156	-0.061035156	1539960415.735
-8.085717752	-4.17504892	-3.4393310700000006	-0.12207031	-0.12207031	-0.061035156	7.74477536	-1.7346191100000001	-1.8159667540000002	0.36621094	2.6245117	1.0375977	8.024707068	4.06379393	-1.43435054	-0.4272461	1.8310547	-0.9765625	-9.859814300000002	-0.5802001800000001	-0.12919922120000002	-0.061035156	-0.061035156	-0.061035156	2.94526358	9.11213408	1.2441405760000002	0.30517578	0.6713867	0.061035156	0.961816394	9.72702626	-0.6208740020000001	0.061035156	0	-0.061035156	1539960415.775
-8.062988220000001	-4.2420410340000005	-3.338842752	0.061035156	-0.12207031	-0.18310547	6.33554712	-1.429565396	-1.562353534	0.61035156	3.4179688	1.8920898	7.05930162	3.5493896760000005	-0.9187500000000001	-0.5493164	3.8452148	-1.953125	-9.908862319999999	-0.5359375000000001	-0.12321777160000001	-0.18310547	0	-0.061035156	3.6127929320000005	8.77238768	0.9905273560000001	0.6713867	1.4038086	0.18310547	0.8637207068000001	9.746167032	-0.669921875	-0.061035156	-0.061035156	-0.061035156	1539960415.815
-7.921826080000001	-4.298266574	-3.301757788	0.12207031	0	-0.30517578	6.815259080000001	-2.185620108	-1.715478534	0.91552734	2.319336	2.6855469	6.720751800000001	3.9776612400000007	-1.403247104	0.061035156	2.0141602	-3.479004	-10.054809800000001	-0.501245108	-0.001196289038	-0.30517578	0.4272461	-0.061035156	4.1511230040000004	9.03796376	0.6890625	1.2817383	2.4414062	0.18310547	0.9115722840000001	9.688745108	-0.7381103240000001	0	-0.061035156	0	1539960415.855
-7.96967752	-4.230078076	-3.402246106	0.12207031	0.12207031	-0.4272461	7.917040740000001	-2.749072284	-0.879272464	1.0375977	6.286621	3.4179688	8.358471940000001	5.172753894	-0.955834964	-0.18310547	4.0283203	-4.211426	-10.1229982	-0.7500732428000001	0.1256103534	-0.7324219	0.7324219	0	3.6283447480000004	8.992504892	0.80988768	0.9765625	4.272461	0.12207031	0.855346646	9.681567392	-0.7058105432	0	-0.061035156	0.061035156	1539960415.895
-8.19697284	-4.245629892	-3.5266601440000005	0	0	-0.61035156	6.536523560000001	-2.802905252	-1.000097644	1.2207031	5.3100586	3.6621094	8.93747554	6.0651857	-0.28471679320000004	-0.48828125	4.5166016	-3.90625	-10.26416034	-0.7716064300000001	-0.062207030760000004	-0.9765625	0.9765625	0	2.5899658540000003	8.902783246	0.46774902160000004	1.0986328	5.554199	-0.24414062	0.8314209260000001	9.73659694	-0.6902587860000001	0	-0.061035156	0.061035156	1539960415.942
-8.03427716	-4.269555710000001	-3.3508057100000004	0	0	-0.7324219	8.01513678	-4.088916034	0.22131347840000004	0.18310547	2.2583008	4.3945312	9.640893570000001	6.67290036	0.0897216754	0	4.0893555	-3.8452148	-10.26894568	-0.3971679712	-0.227294928	-0.9765625	1.4038086	0.12207031	2.5899658540000003	8.902783246	0.46774902160000004	1.5258789	5.3710938	-0.61035156	0.9223388580000002	9.756933606	-0.702221646	0	-0.061035156	0.061035156	1539960415.976
-7.923022660000001	-4.396362320000001	-3.109155252	0.30517578	0.6713867	-0.7324219	8.54389676	-4.579394568	0.39238280760000005	0	2.6855469	4.5776367	9.60739766	6.9671875000000005	0.840991214	0.4272461	4.0893555	-3.540039	-10.02490216	-0.39836425720000007	-0.3911865216	-0.91552734	1.6479492	0.12207031	1.71667482	8.907568390000002	0.47014160340000005	1.5258789	5.1879883	-0.48828125	1.119726538	9.681567392	-0.6364257788	0.061035156	-0.12207031	0.061035156	1539960416.02
-7.982836960000001	-4.34851088	-3.6642334260000005	0.30517578	0.61035156	-0.8544922	8.43383786	-5.608202880000001	0.775195288	0.24414062	-0.4272461	4.699707	9.095385880000002	7.779467752000001	1.02761232	0.61035156	3.7231445	-2.8076172	-9.780859620000001	-0.24045410340000004	-0.67709964	-0.79345703	1.5869141	0	1.128100589	9.610986420000001	1.068286142	1.2817383	4.9438477	-0.4272461	0.9785644568000001	9.656445288	-0.7213623200000001	0.061035156	0.061035156	0.061035156	1539960416.06
-8.13356929	-4.538720746	-4.00517572	0.18310547	-0.4272461	-0.91552734	8.88723143	-6.651367212	1.27763678	0.61035156	0.61035156	4.1503906	8.5498777	8.518774460000001	1.414013678	0.5493164	2.4414062	-2.1362305	-9.749755890000001	-0.1997802716	-0.9295165740000001	-0.7324219	1.6479492	0.061035156	0.33017577880000004	9.89929164	1.113745108	1.2207031	4.638672	-0.5493164	1.156811502	9.682763580000001	-0.770410144	0.061035156	0.12207031	0	1539960416.095
-7.899096940000001	-4.671508786	-3.5135009000000004	0.30517578	-0.12207031	-0.8544922	8.509204074000001	-7.218408246000001	1.221411142	0.4272461	-1.3427734	3.2348633	7.738793930000001	8.844164840000001	1.656860324	0.5493164	1.5258789	-1.5869141	-9.77966304	-0.1244140625	-1.2549072479999999	-0.7324219	1.7089844	0.061035156	0.33017577880000004	9.89929164	1.113745108	1.159668	4.0893555	-0.7324219	1.4786132200000002	9.69233426	-0.7416992212000001	0.061035156	0.12207031	0	1539960416.135
-7.8261232000000005	-4.6786866	-3.47163089	0.18310547	0.18310547	-0.79345703	8.403930710000001	-7.2411376800000005	1.388891574	0.4272461	-1.2817383	2.1972656	6.796118210000001	8.844164840000001	2.1569091460000003	0.61035156	0.91552734	-1.4648438	-9.613378894	-0.0681884784	-1.6149902160000003	-0.48828125	1.6479492	0	0.343334964	9.80478534	1.069482428	0.91552734	2.9907227	-0.5493164	1.5527832460000002	9.671997300000001	-0.8254394568000001	0.061035156	0.4272461	0	1539960416.175
-7.85842302	-4.77558606	-3.7599366	0.18310547	-0.36621094	-0.79345703	7.622753894000001	-7.09997554	1.256103534	0.48828125	-0.8544922	1.4648438	5.90727536	8.957812500000001	2.007373004	0.4272461	0.48828125	-1.3427734	-9.477001800000002	-0.16508788940000002	-2.003784146	-0.61035156	1.6479492	0.061035156	0.740502896	9.920825180000001	1.2549072479999999	0.8544922	2.5024414	-0.5493164	1.453491214	9.631323380000001	-0.7991211060000001	0.12207031	0.36621094	0.061035156	1539960416.215
-7.684961060000001	-5.03398462	-3.5362304320000004	0.18310547	-0.24414062	-0.79345703	7.255493210000001	-6.954028060000001	1.2417480040000002	0.18310547	0.061035156	1.2207031	5.86660144	9.0092527	1.8446777160000003	0.5493164	0.9765625	-1.4648438	-9.338232428000001	-0.15192871400000002	-2.32917482	-0.61035156	1.4648438	-0.061035156	0.2954833966	9.93039586	1.079052716	0.4272461	2.0141602	-0.61035156	1.2608886780000002	9.701904254	-0.8062988220000001	0.12207031	0.18310547	0.061035156	1539960416.255
-7.655053420000001	-5.041162140000001	-3.523071286	0.18310547	-0.18310547	-0.79345703	6.55207518	-7.182519568	1.02163089	0.18310547	0.61035156	0.91552734	5.482592752	9.383691394000001	1.4953613220000002	0.36621094	1.0375977	-1.2207031	-9.370532248	-0.027514648560000004	-2.5337402160000004	-0.6713867	1.3427734	0	-0.32658691100000004	9.96867662	0.8529540740000001	0.36621094	2.0141602	-0.7324219	1.3805175720000002	9.645678420000001	-0.7763915740000001	0.061035156	0.061035156	0	1539960416.295
-7.6107907400000006	-5.1081542540000004	-3.4453125000000004	-0.061035156	0	-0.79345703	6.159692392	-7.391870108000001	0.8421875000000001	-0.061035156	0.061035156	0.9765625	5.352197480000001	9.41599092	1.320703076	0.24414062	0.4272461	-0.61035156	-9.335839660000001	-0.046655271600000006	-2.8088867800000004	-0.5493164	1.2207031	-0.061035156	-0.45339357	9.850244600000002	0.8421875000000001	0.30517578	0.9765625	-0.79345703	1.5491942900000002	9.677978240000002	-0.833813498	0	0.30517578	0.061035156	1539960416.335
-7.450488220000001	-5.3677491	-3.6714112400000003	0	0.12207031	-0.6713867	5.775683606	-7.52106929	0.860131839	-0.6713867	-0.18310547	0.8544922	5.203857428000001	9.4255616	1.792041034	0	0	-0.5493164	-9.23535144	0.09450683900000001	-3.063696286	-0.5493164	1.0986328	0	-0.2177246106	10.0560054	0.765625	0.4272461	0.36621094	-0.91552734	1.276440396	9.724634080000001	-0.8421875000000001	-0.12207031	0.061035156	0	1539960416.375
-7.556957968000001	-5.470629892	-3.895117212	0	-0.18310547	-0.5493164	5.482592752	-7.92661142	0.7524658540000001	-0.4272461	0.91552734	0.36621094	5.18710962	9.58586412	2.039672824	-0.12207031	-0.12207031	-0.48828125	-9.07146016	0.2177246106	-3.39746106	-0.4272461	0.8544922	0.061035156	-0.2189208966	10.251000900000001	0.8374023560000001	0.36621094	-0.061035156	-0.79345703	1.7406005400000002	9.66003444	-0.9283202880000001	-0.061035156	0.061035156	0	1539960416.415
-7.488769568	-5.7170651999999995	-3.58049321	0	0	-0.36621094	5.573510880000001	-8.22089856	0.5490966754000001	-0.4272461	0.18310547	0.061035156	5.8737792540000004	9.500927520000001	2.27294928	-0.30517578	-0.12207031	-0.061035156	-9.122900360000001	0.22011719240000002	-3.640307608	-0.36621094	0.61035156	0.061035156	0.09331054320000001	10.233057100000002	0.5275634784000001	0.18310547	-0.061035156	-0.7324219	1.8757812500000002	9.681567392	-1.1328857428	0	0.24414062	0.12207031	1539960416.455
-7.207641574	-5.82233876	-3.6845702880000006	0.061035156	0.12207031	-0.12207031	5.36296376	-8.12758786	0.657958966	-0.5493164	-0.18310547	0.12207031	5.98981929	9.472216754	2.06120607	-0.24414062	0.6713867	-0.24414062	-9.021215560000002	0.439038089	-3.77548822	-0.24414062	0.4272461	0.12207031	-0.026318359620000002	10.40292932	0.47373047120000006	0.24414062	0	-0.48828125	1.37214357	9.64328624	-1.0563232428000002	-0.12207031	0.12207031	0.12207031	1539960416.495
-7.250707968	-5.925219748	-3.841284146	0.061035156	-0.061035156	-0.061035156	5.32109375	-8.165869110000001	0.8888427520000001	-0.24414062	0.36621094	-0.12207031	6.379809800000001	9.790429712	2.042065396	-0.48828125	0.36621094	-0.36621094	-8.859716754	0.5909667932	-3.9070800720000003	-0.061035156	0.12207031	0.12207031	-0.569433606	10.510596040000001	0.6316406250000001	-0.12207031	-0.061035156	-0.24414062	1.391284146	9.69951178	-0.9689941100000001	-0.12207031	-0.24414062	0.18310547	1539960416.535
-7.316503894	-6.087914840000001	-3.7635253600000005	0.12207031	-0.12207031	0.18310547	5.687158246000001	-8.13955072	0.90678714	-0.18310547	0.7324219	-0.061035156	6.47910144	9.94714308	2.332763678	-1.2817383	2.2583008	-0.5493164	-8.93388678	0.7883544928000001	-3.9597167540000004	0.12207031	-0.12207031	0.12207031	-1.02761232	10.437622300000001	0.30625	-0.30517578	0.061035156	-0.12207031	1.5910644960000002	9.760522660000001	-1.0108642572	-0.24414062	-0.30517578	0.30517578	1539960416.575
-7.251904254	-6.09868161	-3.847265576	0.18310547	-0.18310547	0.48828125	5.67758786	-8.238842752000002	1.07785643	0.12207031	0.91552734	-0.36621094	5.740990920000001	10.47829622	2.63183606	-2.5024414	2.6245117	-0.18310547	-8.8979982	1.0180419928000002	-4.000390576	0.6713867	-0.48828125	0.061035156	-1.655664038	10.615869600000002	0.07058105432	-0.36621094	-0.61035156	0.061035156	1.693945288	9.644482428000002	-0.9020019568000001	-0.24414062	-0.48828125	0.36621094	1539960416.615
-7.30573732	-6.183618210000001	-3.8795653960000003	0.12207031	-0.18310547	0.5493164	6.197973740000001	-8.226879892	1.429565396	0.91552734	1.0986328	-1.159668	4.145141574	10.82761232	3.794628894	-3.3569336	2.8686523	0.24414062	-9.01044928	1.0958007788	-3.93339856	1.3427734	-0.7324219	-0.12207031	-2.20236821	11.003466460000002	0.3158203076	-0.5493164	-1.7700195	0.061035156	1.899707068	9.63491214	-0.7799804712000001	-0.24414062	-0.61035156	0.5493164	1539960416.655
-7.56054712	-6.644189300000001	-3.8197509000000003	0.4272461	-0.61035156	0.6713867	7.065283246000001	-7.93857428	1.3290771760000002	1.4648438	2.6245117	-2.6245117	3.1414550720000003	10.613476440000001	3.5386230040000006	-2.5024414	0.5493164	0.8544922	-9.10974092	1.488183606	-3.7563476440000003	1.7089844	-0.91552734	-0.24414062	-2.2203125000000004	11.16496556	0.784765625	-0.91552734	-3.7841797	0.12207031	2.2849121400000003	9.758129892000001	-0.723754892	-0.18310547	-0.18310547	0.91552734	1539960416.695
-7.129882788000001	-6.88583966	-3.0947998200000004	1.2207031	-0.9765625	1.0986328	7.04375	-7.08801268	1.5121094240000001	0.36621094	2.8686523	-4.0283203	2.860327176	10.558447480000002	3.0971923920000006	-1.4038086	-1.953125	0.4272461	-9.176733426	1.5958496400000002	-3.4680420320000005	2.319336	-1.0986328	-0.30517578	-1.6783935700000001	11.2116214	0.5849853534	-1.6479492	-5.1879883	0.30517578	2.3973632200000004	9.935181200000002	-0.5060302716	-0.30517578	0.12207031	1.2817383	1539960416.735
-7.011450180000001	-6.6202635800000005	-2.64738768	1.7700195	-0.79345703	1.3427734	7.04375	-7.08801268	1.5121094240000001	0.36621094	2.8686523	-4.0283203	2.8483641200000003	10.417285340000001	2.82922374	-0.8544922	-2.2583008	0.18310547	-9.212622300000001	1.391284146	-3.1462402160000003	2.8686523	-1.0375977	-0.48828125	-1.39008786	10.87666034	0.41870117800000006	-2.380371	-5.6152344	0.18310547	1.6030273560000001	9.894507280000001	-0.2930908246	-0.7324219	-0.24414062	1.4648438	1539960416.775
-6.991113220000001	-5.778076080000001	-1.88774411	2.380371	-0.48828125	1.7700195	7.347607428000001	-5.64169928	0.6543701080000001	-2.746582	3.2958984	-4.5776367	3.1845214660000005	10.145727340000002	2.100683606	-0.8544922	-2.2583008	-0.12207031	-9.05471196	0.763232428	-3.0086670320000004	3.6010742	-0.9765625	-0.5493164	-1.2309814300000002	10.151709260000002	0.707006839	-2.5024414	-5.3710938	-0.30517578	1.21901857	9.656445288	-0.0095703125	-0.9765625	-1.2207031	1.8920898	1539960416.815
-7.18969748	-4.974169928000001	-1.605419928	2.1972656	1.159668	1.8310547	6.59992662	-4.840185504000001	0.37084961060000005	-4.638672	1.7089844	-3.90625	3.5194824280000003	9.54638678	1.701123004	-1.0375977	-1.7700195	-0.48828125	-8.75444339	-0.25959472840000003	-2.8902344240000004	4.0283203	-1.2817383	-0.7324219	-0.966601538	9.845459260000002	1.2501221040000001	-2.319336	-5.6762695	-0.5493164	0.773999002	9.58227536	-0.0681884784	-1.0375977	-1.8920898	1.8310547	1539960416.855
-8.278320288000002	-5.284009080000001	-2.4811035340000003	2.0751953	2.1972656	1.3427734	6.650170926	-4.62006839	-0.26677246400000004	-4.638672	1.7089844	-3.90625	3.849658246	8.92910144	1.7106933900000003	-0.4272461	-1.7700195	-0.7324219	-9.405224640000002	-1.0072753600000002	-2.3614746400000004	4.1503906	-1.5869141	-0.5493164	-0.647192392	9.36455072	2.1305908540000003	-2.1972656	-5.7373047	-0.61035156	-0.8840576080000001	10.4041259	-1.1101562500000002	-1.7700195	-3.6621094	0.7324219	1539960416.895
-8.72333966	-6.0747558900000005	-2.5720214660000003	2.746582	0.91552734	1.4038086	6.031689300000001	-4.70859375	-0.45937500000000003	-5.7373047	1.2817383	-0.12207031	4.71098642	8.80109874	1.6867675720000002	0	-2.0751953	-1.0986328	-10.231860520000001	-1.9738769960000002	-1.7190673920000001	4.0283203	-1.4038086	-0.061035156	-0.647192392	9.36455072	2.1305908540000003	-1.6479492	-6.3476562	-0.7324219	-0.03588867212	10.90058606	-0.0980957068	-1.7700195	-3.6621094	0.7324219	1539960416.935
-7.504321580000001	-5.697924820000001	-2.23227536	2.9907227	0.36621094	1.7089844	7.683764480000001	-5.91325679	-0.2045654254	-5.92041	0.9765625	0.8544922	5.1356689300000005	8.14792482	2.1569091460000003	-0.061035156	-2.5024414	-1.3427734	-9.198266574	-1.6365234620000002	-1.2919922120000003	3.8452148	-0.79345703	0.24414062	0.3505126800000001	9.3238768	2.0911132200000004	-1.6479492	-7.080078	-0.6713867	-0.835009784	10.757030760000001	0.9175537140000001	-2.9907227	-4.760742	-0.12207031	1539960417.0
-6.568823380000001	-5.018432608	-1.71667482	2.746582	1.7700195	1.6479492	7.683764480000001	-5.91325679	-0.2045654254	-5.3710938	2.8686523	1.7700195	5.1356689300000005	8.14792482	2.1569091460000003	-0.12207031	-2.746582	-1.3427734	-9.198266574	-1.6365234620000002	-1.2919922120000003	4.211426	-1.159668	0.61035156	0.269165036	8.572607428000001	2.039672824	-1.6479492	-7.080078	-0.6713867	-1.5276611420000001	10.09907248	1.1580077880000001	-3.112793	-5.9814453	-0.6713867	1539960417.015
-6.94086911	-4.813867212	-1.7214599640000001	2.6855469	2.5634766	1.5869141	7.9601074280000015	-5.90847194	0.6675292932	-5.7373047	3.7841797	2.0751953	5.078247300000001	7.730419928000001	2.274145468	-0.30517578	-2.9296875	-1.2207031	-9.026000900000001	-1.4020507200000003	-1.035986322	4.638672	-1.2817383	0.8544922	-0.20576172120000003	7.811767572	1.924829074	-1.4648438	-6.3476562	-0.7324219	-1.2202148560000001	10.236645860000001	0.3229980432	-3.1738281	-7.1411133	-0.9765625	1539960417.055
-7.661035340000001	-4.95024411	-1.9690917540000001	3.112793	2.5024414	1.4648438	8.260375900000001	-5.994604532	1.069482428	-5.7373047	3.7841797	2.0751953	4.822241214000001	7.603613220000001	2.0121582460000003	-0.9765625	-3.2348633	-1.2817383	-9.329858426000001	-1.418798822	-0.71538089	4.9438477	-1.2817383	0.91552734	-0.2895019568	7.93857428	1.8267334260000003	-1.159668	-5.859375	-0.7324219	-1.2034667932	10.256982820000001	-0.21652832460000004	-2.9296875	-7.873535	-0.61035156	1539960417.095
-7.929003894000001	-5.356982428000001	-2.3495117800000003	3.4179688	2.6855469	1.2817383	8.085717752	-6.212329074	1.2668701080000002	-6.225586	4.8217773	1.7089844	4.221704074	7.918237320000001	1.642504892	-1.7089844	-4.333496	-1.4648438	-9.96748004	-1.7286376800000003	-0.10048827880000001	5.2490234	-0.8544922	0.91552734	0.172265625	8.747265380000002	1.738207968	-0.30517578	-5.92041	-0.91552734	-1.003686502	10.68884236	-1.3470214660000002	-3.2348633	-8.911133	0.24414062	1539960417.135
-7.818945288000001	-5.852246106	-2.332763678	3.8452148	2.2583008	1.159668	7.39904802	-6.25778804	1.544409146	-5.3100586	5.6152344	1.8310547	3.9310058900000002	8.444604532000001	1.3171142180000002	-2.1972656	-5.554199	-1.8310547	-10.42565944	-1.909277356	0.0765625	5.065918	-0.24414062	0.9765625	0.6400146760000001	9.248510880000001	1.7657226440000002	0.36621094	-6.4697266	-1.4038086	1.3171142180000002	9.99021016	-2.4488037140000003	-3.2348633	-8.7890625	0.061035156	1539960417.175
-7.467236420000001	-5.70629892	-2.104272464	4.638672	2.380371	1.4648438	6.735107428000001	-6.38698732	0.9187500000000001	-4.0283203	5.2490234	1.953125	4.10566394	8.84296875	1.1269042932	-1.953125	-6.4697266	-2.4414062	-10.3790036	-1.526464856	0.12800292540000002	5.3710938	0.30517578	0.9765625	0.7979248200000001	9.491357428	1.8410888580000002	0.61035156	-6.7749023	-1.7089844	2.3985596040000003	8.43503444	-2.9273192900000002	-2.0751953	-8.483887	0.12207031	1539960417.215
-7.202856430000001	-4.987329074000001	-1.8817626800000002	4.638672	3.112793	1.5869141	6.2183107	-6.3116211060000005	0.153125	-3.4179688	4.8217773	2.1362305	4.427465854	9.213818390000002	0.9462646760000001	-1.6479492	-5.9814453	-2.746582	-9.89211412	-1.35180661	0.057421875000000004	5.6762695	0.6713867	0.91552734	0.6723144568000001	9.666015380000001	2.080346646	0.36621094	-6.225586	-1.6479492	3.96569838	7.187304712	-2.83879393	-0.79345703	-7.9345703	0.6713867	1539960417.255
-7.872778060000001	-4.5435058900000005	-1.9176513580000003	4.638672	5.126953	1.5869141	6.2183107	-6.3116211060000005	0.153125	-3.4179688	4.8217773	2.1362305	4.40234375	9.538012680000001	0.657958966	-1.4038086	-5.3100586	-2.746582	-9.840673920000002	-1.435546924	-0.0861328125	5.859375	0.61035156	0.79345703	0.6723144568000001	9.666015380000001	2.080346646	0.12207031	-5.79834	-1.5869141	6.506615920000001	7.300951980000001	-2.23227536	-0.79345703	-7.9345703	0.6713867	1539960417.295
-8.78435054	-3.9154540740000003	-3.216821286	5.126953	5.126953	1.7700195	6.693237320000001	-6.3929687500000005	-1.6724121400000003	-3.6621094	4.5776367	2.0751953	4.301855432000001	9.894507280000001	0.419897464	-1.2817383	-5.126953	-2.5634766	-9.91364766	-1.698730432	0.23566894960000004	6.0424805	0.5493164	1.0375977	-0.0765625	10.107446580000001	2.0755615020000002	-0.18310547	-5.432129	-1.4038086	3.23356929	8.942260880000001	-1.252514676	0.6713867	-4.4555664	-0.79345703	1539960417.335
-9.314306610000001	-3.5972412140000003	-4.209741214	4.5166016	3.540039	1.4648438	6.608300720000001	-6.0855226600000005	-1.51330571	-4.0893555	5.6762695	2.319336	4.251611420000001	10.302441100000001	0.288305661	-1.2207031	-5.493164	-2.4414062	-9.92441394	-2.204760782	0.2954833966	5.554199	0.48828125	1.0375977	-0.17106933900000001	10.52734424	1.46665036	-0.18310547	-5.9814453	-1.4648438	4.440625000000001	10.47829622	0.458178714	1.2207031	-3.6010742	-1.0375977	1539960417.375
-8.424267572	-4.584179712	-4.155908246	4.1503906	0.9765625	1.4038086	5.8546385800000005	-6.341528060000001	-0.9474609620000001	-3.540039	5.2490234	2.8686523	4.417895468	10.37302266	0.34213867800000003	-1.0986328	-6.164551	-2.5634766	-9.70429712	-1.965502896	0.13757324280000002	5.1879883	0.30517578	0.9765625	0.031103515380000002	10.345508180000001	0.800317392	-0.4272461	-7.2021484	-1.4648438	3.243139676	10.3012455	1.3661621400000001	0.24414062	-0.9765625	-1.953125	1539960417.415
-7.139452880000001	-5.126098740000001	-3.109155252	3.3569336	3.2958984	1.5869141	5.288793930000001	-6.567626800000001	0.37084961060000005	-3.540039	5.2490234	2.8686523	4.612890576	10.029687500000001	0.12800292540000002	-1.159668	-6.652832	-2.6855469	-9.335839660000001	-1.2704589660000003	-0.3158203076	5.126953	0.18310547	0.79345703	-0.1435546875	9.98542482	0.4605712860000001	-0.6713867	-7.080078	-1.5258789	3.5565673920000003	9.42197284	0.0418701178	1.159668	-2.0751953	-0.4272461	1539960417.455
-8.0390625	-5.44790036	-2.9321045320000003	5.3100586	2.746582	2.6245117	5.0016848000000005	-7.3595702880000005	1.1316894568000002	-1.8920898	3.2958984	3.6621094	4.659545926000001	9.835888579999999	-0.5203857428	-1.5258789	-6.5307617	-2.6245117	-9.671997300000001	-0.10886230040000001	-0.6280517572	5.004883	0.18310547	0.6713867	-0.5909667932	10.02011682	0.16030273560000002	-0.7324219	-6.3476562	-1.5869141	2.4811035340000003	9.650463760000001	-0.9462646760000001	0.91552734	-3.9672852	0.061035156	1539960417.495
-7.556957968000001	-4.5064209260000005	-4.097290036	4.699707	3.9672852	2.4414062	4.82941893	-8.202954074	0.98334964	-1.3427734	3.0517578	3.6010742	4.87607428	10.28928264	-0.961816394	-1.8920898	-6.225586	-2.6855469	-9.063086060000002	0.538330072	-0.4521972644	5.3100586	-0.18310547	0.6713867	-0.5909667932	10.02011682	0.16030273560000002	-0.48828125	-6.286621	-1.4038086	2.969189496	9.16118161	0.2990722644	0.91552734	-3.9672852	0.061035156	1539960417.535
-6.725537140000001	-5.27563498	-4.975365920000001	5.065918	3.479004	2.5024414	4.459765576	-9.197070288	0.5479003894	-1.0986328	2.9907227	3.1738281	5.280419928000001	10.59313948	-0.955834964	-1.7700195	-6.4086914	-2.6245117	-8.920727340000001	0.79194339	-0.47851562500000006	5.432129	-0.36621094	0.24414062	-1.2656738220000001	10.422070680000001	0.037084961060000005	-0.24414062	-6.5307617	-1.0986328	1.64011232	9.23774411	-0.6675292932	1.159668	-2.1362305	-0.12207031	1539960417.575
-5.796020468	-6.08911142	-5.575903060000001	5.065918	3.7841797	2.1362305	4.181030252	-9.081030252000001	0.2260986322	-0.5493164	3.540039	2.1972656	5.41201178	10.467528960000001	-0.9737792932	-1.6479492	-6.591797	-1.8310547	-10.21511232	1.3039550720000002	-0.2643798822	5.92041	-0.79345703	0.12207031	-1.3087402160000001	10.328759980000001	-0.2237060504	-0.7324219	-6.713867	-0.6713867	0.6256591459999999	9.98422824	-1.9296142180000002	0.7324219	-3.6010742	0.36621094	1539960417.615
-6.893017572	-6.403735520000001	-6.20634784	5.554199	4.1503906	2.2583008	3.466845746	-8.76760234	-0.7823730432	-0.24414062	4.0893555	1.159668	4.885644568	10.64099092	-1.567138678	-2.0141602	-7.385254	-0.9765625	-11.769091460000002	0.923535144	0.18422851440000002	5.859375	0.12207031	0.30517578	-0.9773681610000001	10.987914840000002	-0.699829074	-1.0375977	-6.4697266	-0.48828125	0.362475589	10.73789038	-2.75625	-0.18310547	-4.699707	0.61035156	1539960417.655
-8.021118210000001	-5.10336911	-7.220800720000001	5.004883	2.319336	2.2583008	2.524169928	-9.605004892	-2.039672824	0.24414062	2.6245117	0.6713867	4.80310054	11.04772914	-1.885351538	-2.4414062	-7.9956055	-1.2817383	-11.222387680000002	0.9390869110000001	0.037084961060000005	5.859375	0.48828125	0.36621094	-0.573022464	11.19846196	-0.5981445288	-0.61035156	-6.591797	-0.91552734	-0.011962890380000002	10.42326628	-3.277832068	-0.061035156	-5.493164	0.48828125	1539960417.695
-7.717260880000001	-4.43464357	-6.38698732	4.638672	2.0141602	2.319336	2.566040036	-10.18640126	-2.3172119600000003	0.36621094	1.4038086	0.5493164	5.0662844400000004	10.67089856	-1.9391846040000003	-2.2583008	-7.385254	-1.5258789	-10.303637680000001	1.1424560700000002	-0.2033691394	6.0424805	0.30517578	0.4272461	-0.573022464	11.19846196	-0.5981445288	-0.061035156	-5.9814453	-1.2817383	1.7621337860000001	9.528442392	-3.20366214	0.061035156	-4.699707	0.12207031	1539960417.735
-7.4050292540000004	-4.276733426000001	-5.16079074	4.760742	2.8076172	2.5634766	3.1390625	-9.508105432	-1.4750244600000002	-0.36621094	2.9907227	0.061035156	5.048339660000001	9.91484424	-1.832714856	-1.8310547	-6.5307617	-1.159668	-9.733007788	0.6806884980000001	-0.1268066394	6.1035156	0.24414062	0.30517578	-0.805102536	10.417285340000001	-0.230883786	-0.24414062	-5.554199	-0.91552734	2.3351562500000003	9.3322509	-2.87707518	0.061035156	-4.699707	0.12207031	1539960417.775
-7.7687010800000005	-4.29348143	-4.7253417540000004	5.2490234	2.9296875	2.746582	3.027807608	-8.5068116	-1.03359375	-1.4648438	5.7373047	-0.5493164	4.821044928	9.563134980000001	-1.600634784	-1.4038086	-6.1035156	-0.8544922	-9.319091754	0.4821044928	0.050244139400000006	6.0424805	0.061035156	0.36621094	-0.6902587860000001	9.843066100000001	-0.061010742800000003	-0.30517578	-5.6152344	-0.79345703	2.7359130400000002	9.340625000000001	-1.9367920320000003	0.12207031	-4.5776367	0.5493164	1539960417.815
-7.8512451080000005	-3.5769042540000004	-4.854541034	5.065918	1.5869141	2.5024414	2.1975829680000003	-8.482885880000001	-1.046752896	-1.4648438	5.7373047	-0.5493164	4.7062010800000005	9.512890380000002	-1.113745108	-1.159668	-6.225586	-0.79345703	-9.26047374	0.31342773560000003	0.3002685504	5.859375	0	0.36621094	-0.6902587860000001	9.843066100000001	-0.061010742800000003	-0.18310547	-5.92041	-0.8544922	2.757446286	9.24372554	-1.4223876800000002	-0.24414062	-4.0283203	0.4272461	1539960417.855
-7.656250000000001	-3.1653808900000002	-4.091308606	4.9438477	2.5024414	2.319336	1.8793701080000003	-8.290283246000001	-1.6891601440000001	-2.319336	5.554199	-0.9765625	4.9765625	9.331054712	-0.381616214	-0.91552734	-6.0424805	-0.7324219	-9.419580072	-0.050244139400000006	0.65676268	5.859375	0	0.24414062	0.5993408246	9.705493210000002	0.07416992212000001	-0.12207031	-5.554199	-0.91552734	2.2203125000000004	8.939868210000002	-1.71667482	0.061035156	-3.1738281	0.24414062	1539960417.895
-8.0558107	-2.8471679320000005	-4.208544928	4.8217773	2.4414062	2.1362305	1.6269530760000002	-8.17304712	-2.097094748	-1.8920898	4.1503906	-0.36621094	5.2995607	9.097778060000001	0.265576178	-0.79345703	-5.126953	-0.61035156	-9.374121106	-0.6663330072	0.793139676	5.554199	0.061035156	0.12207031	1.1627929712000002	9.596630890000002	0.25839844240000004	-0.18310547	-5.1879883	-0.9765625	1.33984375	9.118115020000001	-1.792041034	0	-3.90625	-0.061035156	1539960417.935
-7.775878894000001	-2.45	-3.80778804	4.638672	1.2207031	1.5869141	1.464257788	-7.883544928000001	-1.9595214660000002	-1.8920898	4.1503906	-0.36621094	5.4359375000000005	8.90517572	0.833813498	-0.6713867	-4.0893555	-0.61035156	-9.438720746000001	-1.24294429	0.838598642	5.065918	0.061035156	0.18310547	1.1627929712000002	9.596630890000002	0.25839844240000004	-0.24414062	-5.1879883	-0.8544922	2.34113768	9.394457968000001	-1.216625998	-0.61035156	-3.9672852	-0.12207031	1539960417.975
-8.0558107	-2.205957068	-3.452490216	4.0893555	3.479004	1.4038086	1.6245605040000002	-7.8620117800000004	-1.7441894960000002	-1.3427734	4.0283203	0.5493164	5.406030252000001	8.718554712000001	1.3637695680000002	-0.5493164	-3.2348633	-0.79345703	-9.298754892	-1.35419928	0.860131839	4.3945312	0.12207031	0.12207031	1.7489746400000001	9.50930162	0.30385742800000004	-0.4272461	-5.126953	-0.79345703	2.6198730040000004	9.449487320000001	-0.7560547120000001	-0.61035156	-3.9672852	-0.12207031	1539960418.015
-9.38608426	-1.74299321	-4.280322284	3.112793	1.2207031	1.5258789	1.550390576	-7.864404254	-1.588671924	-1.2817383	3.90625	0.61035156	5.26247554	8.74606929	1.565942392	-0.5493164	-2.5634766	-1.0986328	-8.833398560000001	-0.9785644568000001	0.7728027160000001	3.7231445	-0.061035156	-0.061035156	2.4404297120000003	9.76411142	0.3373535144	-0.6713867	-4.4555664	-0.7324219	1.8530517180000001	9.03916034	-0.423486322	-0.7324219	-3.7231445	-0.24414062	1539960418.055
-9.370532248	-1.3769287140000002	-3.31850589	2.380371	-0.61035156	1.5258789	1.51330571	-7.778271760000001	-1.207055661	-1.8310547	3.112793	0.061035156	5.225390380000001	9.139648560000001	1.447509784	-0.48828125	-1.8920898	-1.5869141	-8.565429712	-1.106567392	0.6232665740000001	3.1738281	-0.18310547	-0.30517578	2.4404297120000003	9.76411142	0.3373535144	-0.9765625	-3.6010742	-0.5493164	2.004980432	8.6599366	-0.3349609424	-0.30517578	-3.2348633	-0.5493164	1539960418.095
