# Supplementary material for: A deep learning approach for lower back-pain risk prediction during manual lifting
Source: PLoS One. 2021 Feb 19;16(2):e0247162. doi: 10.1371/journal.pone.0247162 (PMC7894914; doi:10.1371/journal.pone.0247162)
Supplement: S1 Data — (ZIP) [file pone.0247162.s001.zip › source-used/Subject_01_P2_Zone11_T2.csv]

Side_A_x	Side_A_y	Side_A_z	Side_G_x	Side_G_y	Side_G_z	LtWt_A_x	LtWt_A_y	LtWt_A_z	LtWt_G_x	LtWt_G_y	LtWt_G_z	RtWt_A_x	RtWt_A_y	RtWt_A_z	RtWt_G_x	RtWt_G_y	RtWt_G_z	Back_A_x	Back_A_y	Back_A_z	Back_G_x	Back_G_y	Back_G_z	UArm_A_x	UArm_A_y	UArm_A_z	UArm_G_x	UArm_G_y	UArm_G_z	Thig_A_x	Thig_A_y	Thig_A_z	Thig_G_x	Thig_G_y	Thig_G_z	Time_stp
-8.297461060000002	-4.25520018	-2.4727295320000002	-0.061035156	0.30517578	0.61035156	1.9164550720000002	-8.310620108	1.1855224640000002	0.5493164	-0.61035156	-0.18310547	1.85544429	9.354980432000001	2.026513678	-0.8544922	-0.48828125	0.24414062	-9.888525360000001	-0.571826178	-0.9127685700000001	0.18310547	-1.3427734	0.18310547	0.1112548822	9.25927716	2.235864218	-0.18310547	-0.91552734	0.8544922	1.7106933900000003	9.60261232	-0.1674804712	0.061035156	-0.61035156	-0.4272461	1539957557.216
-8.311816394000001	-4.26357428	-2.51459964	0.18310547	0.36621094	0.48828125	2.001391574	-8.441015380000001	0.994116214	0.30517578	-0.6713867	-0.30517578	1.9487548920000002	9.5870607	2.04086911	-0.7324219	-0.5493164	0.24414062	-9.96748004	-0.4689453076	-0.6854736419999999	0.24414062	-1.0986328	0.061035156	0.31223143000000003	9.596630890000002	2.27294928	-0.18310547	-0.8544922	0.7324219	1.7884521760000003	9.532031250000001	-0.1256103534	0	-0.30517578	-0.36621094	1539957557.256
-8.45417482	-3.99919429	-2.8124755400000003	0.061035156	0.61035156	0.36621094	2.2430420320000004	-8.575000000000001	0.6304443390000001	0.18310547	-0.7324219	-0.36621094	2.044457968	9.789233426000001	2.027709964	-0.61035156	-0.5493164	0.18310547	-10.028490920000001	-0.569433606	-0.538330072	0.12207031	-0.9765625	0.061035156	0.4342529254	9.7832518	2.3052490020000005	-0.061035156	-0.79345703	0.61035156	1.5587646760000002	9.593042032000001	-0.2560058606	0.061035156	-0.30517578	-0.24414062	1539957557.296
-8.5151857	-4.0960937500000005	-3.0589112400000005	-0.061035156	0.4272461	0.36621094	2.4200927520000004	-8.682665740000001	0.4486083966	0.18310547	-0.8544922	-0.48828125	2.154516574	9.87297374	2.14973143	-0.5493164	-0.48828125	0.18310547	-9.97226538	-0.44143066100000006	-0.4438232428	0.061035156	-0.91552734	0	0.462963858	9.8179438	2.292089856	-0.12207031	-0.7324219	0.48828125	1.3290771760000002	9.74736322	-0.36367187500000003	0.061035156	-0.48828125	-0.24414062	1539957557.336
-8.61926268	-4.166674820000001	-3.0397704680000004	0	-0.061035156	0.4272461	2.5636474640000007	-8.61447734	0.12321777160000001	0.5493164	-0.79345703	-0.48828125	2.2071533540000003	9.82272914	2.3351562500000003	-0.4272461	-0.4272461	0.18310547	-9.89689946	-0.2607910144	-0.40554199280000003	0.12207031	-0.8544922	0	0.45100097840000003	9.697119110000001	2.16767572	-0.061035156	-0.6713867	0.5493164	1.259692392	9.734204074	-0.34453125	0.12207031	-0.36621094	-0.24414062	1539957557.376
-8.414697480000001	-3.9417724640000005	-3.0002929320000002	0.061035156	0.12207031	0.48828125	2.6509764400000004	-8.597729532	0.45937500000000003	0.79345703	-0.6713867	-0.61035156	2.274145468	9.737792932000001	2.5026367800000004	-0.48828125	-0.36621094	0.18310547	-9.82751448	-0.1614990216	-0.3349609424	0.30517578	-0.79345703	0	0.46774902160000004	9.58586412	2.080346646	-0.12207031	-0.6713867	0.61035156	1.4570800720000001	9.729418930000001	-0.3935791034	0.061035156	-0.4272461	-0.18310547	1539957557.416
-8.444604532000001	-3.9034912140000007	-2.9368896760000003	-0.12207031	0.12207031	0.4272461	2.58278804	-8.481689300000001	0.8445800720000001	0.48828125	-0.61035156	-0.61035156	2.345922824	9.8179438	2.5002441100000006	-0.61035156	-0.48828125	0.061035156	-9.82871106	-0.29069824280000006	-0.21533202880000002	0.24414062	-0.7324219	0	0.7979248200000001	9.791625900000001	2.00258786	-0.061035156	-0.7324219	0.6713867	1.459472644	9.70429712	-0.38879393000000007	0.061035156	-0.24414062	-0.061035156	1539957557.456
-8.633618210000002	-3.721655252	-2.9237304320000006	0.18310547	0.24414062	0.30517578	2.8734864200000003	-8.595336960000001	1.0575195288	-0.061035156	-1.2817383	-0.61035156	2.668920926	9.778466754	2.654565396	-0.61035156	-0.36621094	0.061035156	-9.961499100000001	-0.270361322	0.01315917932	0.12207031	-0.61035156	-0.061035156	1.1747558900000001	9.687548920000001	2.23227536	-0.12207031	-0.30517578	0.5493164	1.350610324	9.591845746	-0.4844970746000001	0.12207031	-0.36621094	-0.061035156	1539957557.496
-8.492456070000001	-3.61638179	-3.085229532	0.12207031	0.36621094	0.18310547	4.19299321	-8.32617212	1.546801718	-0.8544922	-0.24414062	-0.79345703	2.9775634	9.5104982	2.7311278960000003	-0.48828125	0.061035156	0.24414062	-9.9794429	-0.18422851440000002	0.09211425720000001	0.18310547	-0.4272461	-0.12207031	1.235766574	9.49733876	2.241845746	-0.24414062	0.12207031	0.4272461	1.4822021760000001	9.7150634	-0.54191893	0.12207031	-0.30517578	0.061035156	1539957557.536
-8.5068116	-3.6367187500000004	-3.2921875000000003	0	0.18310547	0.18310547	4.974169928000001	-8.278320288000002	1.4403320680000002	-0.5493164	3.2348633	-1.5258789	3.1905028960000004	9.451879892000001	2.7813721040000003	-0.48828125	0.5493164	0.48828125	-9.89570288	-0.23208007200000003	0.17944336060000002	0.30517578	-0.36621094	-0.18310547	1.144848642	9.49733876	2.1305908540000003	-0.4272461	0.12207031	0.48828125	1.3864990020000003	9.705493210000002	-0.570629892	0.061035156	-0.18310547	0.061035156	1539957557.577
-8.609692392	-3.599633786	-3.2909912140000004	0	0.061035156	0.12207031	4.62604982	-8.66352536	1.622167932	-0.36621094	3.8452148	-1.8920898	3.1055663940000002	9.49494658	2.74069838	-0.48828125	0.6713867	0.61035156	-9.89809604	-0.31701660340000004	0.3014648462	0.18310547	-0.30517578	-0.12207031	1.195092752	9.521264480000001	2.08752446	-0.24414062	0.18310547	0.48828125	1.4199951080000002	9.645678420000001	-0.647192392	0.18310547	-0.24414062	0.061035156	1539957557.616
-8.62763678	-3.5182862400000006	-3.2658691100000006	0.12207031	0	0.18310547	3.5577635800000005	-8.86330571	1.665234424	-0.18310547	2.380371	-2.319336	2.9141601440000002	9.469824280000001	2.646191394	-0.4272461	0.12207031	0.61035156	-9.838280760000002	-0.343334964	0.419897464	0.12207031	-0.24414062	-0.12207031	1.2333740020000001	9.52963858	2.101879892	-0.12207031	0.061035156	0.36621094	1.447509784	9.64328624	-0.67709964	0.12207031	-0.061035156	0.061035156	1539957557.656
-8.57978534	-3.40942392	-3.2503173920000004	0.061035156	-0.061035156	0.12207031	3.178540036	-8.95183107	1.605419928	0	1.0375977	-2.746582	2.85913089	9.346606430000001	2.61867662	-0.36621094	-0.24414062	0.6713867	-9.8263179	-0.24045410340000004	0.47971191100000005	0.061035156	-0.18310547	-0.12207031	1.35180661	9.46145018	2.115039038	0	0	0.24414062	1.268066394	9.671997300000001	-0.7416992212000001	0.061035156	-0.18310547	0.061035156	1539957557.696
-8.61567392	-3.3866942900000003	-3.3460204680000003	-0.061035156	0.24414062	0.12207031	2.64379892	-9.1109375	1.393676718	0.24414062	0.79345703	-3.2348633	2.928515576	9.350195288	2.63183606	-0.18310547	-0.12207031	0.48828125	-9.8251223	-0.1866210962	0.539526358	0.12207031	-0.12207031	-0.12207031	1.655664038	9.62773462	2.11743161	0.061035156	0.24414062	0.24414062	1.31352536	9.67438948	-0.800317392	0.12207031	-0.24414062	0.061035156	1539957557.736
-8.749658246000001	-3.39746106	-3.3854980040000004	0.18310547	-0.12207031	0.12207031	3.1534179320000004	-8.74367662	1.564746106	0.12207031	0.9765625	-3.479004	3.1330810700000002	9.439917032	2.783764676	0.061035156	0.5493164	0.36621094	-9.8251223	-0.15910644960000003	0.6148925720000001	0.12207031	-0.061035156	-0.12207031	1.680786142	9.636108426000002	2.331567392	0.12207031	0.6713867	0.12207031	1.629345746	9.590649460000002	-0.8158691100000001	0.12207031	-0.18310547	0.12207031	1539957557.776
-8.628832968000001	-3.170166034	-3.3555908540000003	0.061035156	0.061035156	0	3.6008300720000004	-8.369238220000002	1.641308606	-0.4272461	1.4648438	-2.5634766	3.2682617800000004	9.426757788000002	2.9045898560000003	0.12207031	1.159668	0.4272461	-9.795214660000001	-0.192602536	0.6256591459999999	0.24414062	-0.061035156	-0.061035156	1.274047824	9.503320288000001	2.30883786	0.061035156	0.61035156	0.061035156	1.8829589660000003	9.6217527	-0.7668212860000001	0.12207031	-0.061035156	0.12207031	1539957557.816
-8.65634784	-3.2096435700000003	-3.366357428	0.18310547	0.061035156	0	3.228784146	-7.988818390000001	1.5683349640000002	-0.4272461	1.4648438	-2.5634766	3.10676268	9.427954074	2.9261230040000004	0.12207031	1.0986328	0.61035156	-9.816748200000001	-0.2811279254	0.6352294928000001	0.18310547	-0.061035156	-0.061035156	1.0802490020000002	9.5104982	2.215527356	-0.24414062	0	0.061035156	1.600634784	9.67558606	-0.793139676	0	-0.061035156	0.12207031	1539957557.856
-8.649169928000001	-3.2969726440000002	-3.352001996	0.061035156	0	-0.061035156	2.89741214	-7.8177491	1.594653354	-0.6713867	1.7700195	-1.953125	2.751464856	9.441113220000002	2.9057862400000003	0.061035156	0.30517578	0.6713867	-9.81315944	-0.285913089	0.648388678	0.18310547	0	-0.061035156	1.3266846040000002	9.516479532	2.19399411	-0.061035156	-0.18310547	-0.061035156	1.443920926	9.65883786	-0.925927716	0	-0.30517578	0.061035156	1539957557.896
-8.65634784	-3.2838134000000005	-3.33046875	0.18310547	0.12207031	0	2.7933349640000005	-7.7148682100000014	1.5121094240000001	-0.61035156	0.48828125	0	2.7179687500000003	9.32746556	2.9321045320000003	0.12207031	-0.30517578	0.48828125	-9.82153354	-0.30625	0.6507812500000001	0.18310547	0	0	1.451098642	9.45666484	2.222705072	0.061035156	-0.12207031	-0.18310547	1.58747554	9.589452880000001	-1.008471646	0	-0.30517578	0.061035156	1539957557.936
-8.682665740000001	-3.2060547120000003	-3.3962646760000004	0.18310547	0.061035156	0	2.49426268	-7.808178420000001	1.4977538940000001	-0.4272461	-0.061035156	0.61035156	2.920141574	9.242529254	2.9703858800000003	0.18310547	-0.12207031	0.30517578	-9.77248552	-0.2954833966	0.6292480432	0.12207031	0.061035156	0.061035156	1.4558837860000002	9.45666484	2.237060504	0.12207031	-0.12207031	-0.18310547	1.714282248	9.579882788	-1.015649411	0	-0.30517578	0.061035156	1539957557.976
-8.67788089	-3.1845214660000005	-3.3376464660000003	0.18310547	0.12207031	-0.061035156	2.5636474640000007	-8.01872554	1.6341308900000002	-0.48828125	-0.36621094	1.159668	2.94765625	9.326269568	3.0337889400000004	0.24414062	0	0.12207031	-9.756933606	-0.2452392572	0.5957519568	0.18310547	0.061035156	0.061035156	1.476220746	9.552368210000001	2.2573974640000003	0.12207031	-0.18310547	-0.18310547	1.7693115020000003	9.56552716	-0.9977050720000001	0	-0.36621094	0	1539957558.016
-8.728125	-3.1558105040000006	-3.39267572	0.12207031	0.24414062	-0.12207031	2.5995362400000004	-8.169457968	1.7501709260000002	-0.61035156	-0.36621094	1.953125	2.948852536	9.433935700000001	3.1007812500000003	0.24414062	-0.061035156	0	-9.74257788	-0.270361322	0.5813964856000001	0.18310547	0.061035156	0.061035156	1.36018071	9.60141574	2.235864218	0.061035156	-0.18310547	-0.24414062	1.81357428	9.563134980000001	-1.003686502	0.061035156	-0.18310547	0	1539957558.056
-8.72692842	-3.210839856	-3.4632567900000004	0	0	-0.12207031	2.6485839660000003	-8.38120108	1.81118161	-0.6713867	-0.30517578	2.6245117	2.9703858800000003	9.485375900000001	3.1282959260000003	0.18310547	-0.18310547	-0.12207031	-9.750951980000002	-0.30505371400000003	0.5658447284000001	0.12207031	0	0.061035156	1.315917932	9.624145468	2.241845746	0.061035156	-0.30517578	-0.24414062	1.723852536	9.613378894	-0.9283202880000001	0.061035156	-0.061035156	-0.061035156	1539957558.096
-8.65874002	-3.3053466460000003	-3.39746106	-0.061035156	-0.061035156	-0.12207031	2.757446286	-8.725732428	1.8004150360000002	-0.61035156	-0.24414062	3.0517578	3.0541259000000003	9.517675720000002	3.1713623200000005	0.18310547	-0.24414062	-0.18310547	-9.74736322	-0.285913089	0.49406739200000005	0.061035156	0	0.061035156	1.356591754	9.63969748	2.18203125	0.061035156	-0.30517578	-0.24414062	1.6532714660000003	9.60141574	-0.9797607428000001	0.061035156	-0.18310547	-0.12207031	1539957558.136
-8.647973740000001	-3.2634764400000003	-3.3687500000000004	-0.061035156	0.061035156	-0.12207031	2.789746106	-9.00327176	1.7513672120000003	-0.30517578	-0.5493164	3.0517578	3.131884784	9.481787140000002	3.160595746	0.12207031	-0.18310547	-0.24414062	-9.713867212	-0.24045410340000004	0.458178714	0.061035156	0	0	1.3864990020000003	9.59782698	2.1138427520000005	-0.061035156	-0.30517578	-0.24414062	1.753759784	9.579882788	-0.955834964	0	-0.12207031	-0.12207031	1539957558.176
-8.680273560000002	-3.2885987400000003	-3.408227536	-0.061035156	-0.061035156	-0.061035156	2.940478534	-9.139648560000001	1.6544677520000002	0	-1.0986328	2.8076172	3.2228027160000003	9.427954074	3.1103514400000005	0.061035156	-0.24414062	-0.30517578	-9.681567392	-0.230883786	0.42827148560000006	0	-0.061035156	0.061035156	1.32788089	9.57749002	2.109057608	-0.061035156	-0.30517578	-0.24414062	1.847070288	9.55117212	-0.931909146	0	-0.12207031	-0.061035156	1539957558.216
-8.668310700000001	-3.220410144	-3.4560790740000003	-0.24414062	-0.061035156	-0.12207031	3.237158246	-9.191088760000001	1.5779052520000003	0.30517578	-1.7089844	2.2583008	3.293383786	9.45786142	3.051733426	0	-0.18310547	-0.30517578	-9.701904254	-0.25839844240000004	0.43066405760000004	-0.061035156	-0.12207031	0	1.2549072479999999	9.605004892	2.0899170320000002	-0.061035156	-0.36621094	-0.18310547	1.9284179320000001	9.522461060000001	-1.02761232	0	0.061035156	-0.061035156	1539957558.256
-8.706591754	-3.2814209260000005	-3.48957518	-0.30517578	-0.061035156	-0.12207031	3.5721191100000005	-9.198266574	1.42836911	0.4272461	-2.0141602	1.5258789	3.3268798920000004	9.482983426	2.9440673920000004	0	-0.24414062	-0.30517578	-9.76770018	-0.2260986322	0.4821044928	-0.061035156	-0.12207031	0	1.225	9.6636232	2.082739218	-0.12207031	-0.4272461	-0.18310547	1.8422851440000003	9.54638678	-1.0371826080000002	0	0.061035156	-0.061035156	1539957558.296
-8.662329074	-3.25988768	-3.543408246	-0.4272461	-0.24414062	-0.18310547	3.7431884000000006	-9.04155252	1.274047824	0.48828125	-1.953125	0.9765625	3.363964856	9.536816394	2.8698974640000006	0	-0.30517578	-0.30517578	-9.69472644	-0.2643798822	0.47971191100000005	-0.12207031	-0.18310547	0	1.287207068	9.69113768	2.045654254	-0.12207031	-0.48828125	-0.18310547	1.812377896	9.57150908	-1.0347900360000002	0.061035156	0.18310547	-0.061035156	1539957558.336
-8.674292032	-3.3292724640000007	-3.47402356	-0.48828125	-0.30517578	-0.18310547	3.7431884000000006	-8.83100589	1.184326178	0.48828125	-1.7089844	0.4272461	3.4058349640000003	9.44350589	2.83879393	0.061035156	-0.18310547	-0.30517578	-9.7485598	-0.27514648560000005	0.48808594240000003	-0.24414062	-0.18310547	0.061035156	1.3446288940000002	9.605004892	2.02292482	-0.061035156	-0.36621094	-0.18310547	1.69633786	9.58227536	-1.07785643	0	0.18310547	-0.12207031	1539957558.376
-8.589355432000001	-3.3735351440000003	-3.428564496	-0.5493164	-0.30517578	-0.18310547	3.9381836060000004	-8.6264402	1.238159146	0.30517578	-1.2817383	0.12207031	3.4429199280000002	9.38847644	2.8112792540000004	0.061035156	-0.18310547	-0.36621094	-9.76889676	-0.26796875000000003	0.49526367800000004	-0.30517578	-0.18310547	0.061035156	1.418798822	9.593042032000001	1.9966064300000002	0	-0.30517578	-0.18310547	1.7094971040000002	9.590649460000002	-1.063500998	0.061035156	0.36621094	-0.18310547	1539957558.416
-8.524755890000002	-3.5111084260000003	-3.359179712	-0.48828125	-0.12207031	-0.18310547	3.9381836060000004	-8.6264402	1.238159146	0.30517578	-1.2817383	0.12207031	3.5469971040000003	9.41599092	2.8017089660000005	0.12207031	-0.061035156	-0.30517578	-9.770092752000002	-0.2452392572	0.5072265576	-0.4272461	-0.12207031	0.061035156	1.4211913940000003	9.63491214	2.044457968	0.061035156	-0.12207031	-0.18310547	1.641308606	9.578686600000001	-1.0646972840000002	0.061035156	0.4272461	-0.18310547	1539957558.456
-8.564233426000001	-3.5781005400000003	-3.3197021760000003	-0.4272461	-0.24414062	-0.12207031	3.71088858	-8.571411240000002	1.3254882200000002	-0.12207031	-0.061035156	-0.48828125	3.6127929320000005	9.471020468	2.8651123200000006	0.18310547	0.12207031	-0.24414062	-9.76411142	-0.17824707460000003	0.5048339856	-0.48828125	-0.12207031	0.061035156	1.412817392	9.667211960000001	2.04326178	0.12207031	0.061035156	-0.12207031	1.550390576	9.58586412	-1.05991214	0	0.36621094	-0.18310547	1539957558.496
-8.517577880000001	-3.5960449280000004	-3.3819091460000004	-0.4272461	-0.061035156	-0.12207031	3.4548827880000004	-8.70898462	1.3805175720000002	-0.12207031	-0.061035156	-0.48828125	3.7156739200000004	9.54399411	2.9548339660000003	0.18310547	0.24414062	-0.12207031	-9.790429712	-0.05861816394	0.5203857428	-0.48828125	-0.12207031	0	1.2907959260000001	9.67558606	2.031298822	0.061035156	0.24414062	-0.061035156	1.491772464	9.584667932	-1.038378894	0.061035156	0.36621094	-0.12207031	1539957558.536
-8.57858876	-3.7252441100000007	-3.3328614200000004	-0.30517578	-0.30517578	-0.12207031	3.0625	-8.85732428	1.4558837860000002	-0.061035156	0.061035156	-1.0986328	3.71088858	9.62773462	3.0218260800000003	0.061035156	0.36621094	0.12207031	-9.80717752	0.005981445288000001	0.5562744110000001	-0.36621094	-0.12207031	0	1.119726538	9.683960160000002	2.024121106	0.061035156	0.30517578	0.061035156	1.3972655760000001	9.610986420000001	-1.015649411	0.061035156	0.30517578	-0.12207031	1539957558.576
-8.540307608	-3.6367187500000004	-3.325683606	-0.24414062	-0.18310547	-0.12207031	2.828027356	-8.844164840000001	1.528857428	-0.061035156	0.061035156	-1.159668	3.5781005400000003	9.673193390000002	3.0014891200000005	-0.061035156	0.18310547	0.30517578	-9.80358876	-0.001196289038	0.57421875	-0.30517578	-0.061035156	0	1.06589357	9.701904254	2.013354532	0.061035156	0.24414062	0.12207031	1.429565396	9.631323380000001	-0.9869384980000001	0.061035156	0.30517578	-0.12207031	1539957558.616
-8.52954074	-3.6929442900000002	-3.3268798920000004	-0.18310547	-0.061035156	-0.12207031	2.6485839660000003	-8.777173020000001	1.5527832460000002	-0.061035156	0.12207031	-1.0986328	3.4967528960000003	9.67558606	2.95961911	-0.12207031	0.12207031	0.4272461	-9.788037140000002	-0.014355469240000002	0.5634521466	-0.30517578	-0.061035156	0	1.0802490020000002	9.71027806	2.026513678	0.12207031	0.36621094	0.12207031	1.256103534	9.666015380000001	-1.015649411	0.061035156	0.18310547	-0.12207031	1539957558.656
-8.56782248	-3.665429712	-3.3053466460000003	-0.061035156	-0.18310547	-0.061035156	2.4667480040000003	-8.694628894000001	1.5683349640000002	-0.061035156	0.24414062	-0.8544922	3.3831054320000007	9.636108426000002	2.8758788940000004	-0.18310547	0.24414062	0.48828125	-9.789233426000001	0.02990722644	0.5610595746000001	-0.24414062	-0.061035156	0	1.06589357	9.666015380000001	1.9966064300000002	0.12207031	0.36621094	0.18310547	1.272851538	9.63969748	-0.9905273560000001	0	0.061035156	-0.12207031	1539957558.696
-8.52954074	-3.60441893	-3.2562989200000003	-0.061035156	-0.061035156	-0.061035156	2.312426718	-8.61567392	1.528857428	0	0.24414062	-0.5493164	3.2383545320000002	9.572705072	2.7634277160000003	-0.24414062	0.18310547	0.5493164	-9.7485598	0.023925780760000005	0.5371337860000001	-0.12207031	0	-0.061035156	1.00129393	9.648071580000002	1.9989990020000004	0.12207031	0.36621094	0.24414062	1.3577880400000002	9.62773462	-0.9989013580000001	0	0	-0.061035156	1539957558.736
-8.55585962	-3.5876709260000004	-3.27663588	0	0	-0.061035156	2.312426718	-8.61567392	1.528857428	0	0.24414062	-0.5493164	3.1378662140000007	9.595434800000001	2.654565396	-0.24414062	0.061035156	0.5493164	-9.77607428	0.001196289038	0.5550781250000001	-0.061035156	0	-0.061035156	0.915161142	9.688745108	2.013354532	0.12207031	0.36621094	0.18310547	1.4247802520000001	9.612182608000001	-1.000097644	0	0	-0.061035156	1539957558.776
-8.61328125	-3.5589599640000005	-3.3627685700000005	0.12207031	-0.061035156	0	2.337548822	-8.63601088	1.4953613220000002	0	0.12207031	-0.18310547	3.0768554320000003	9.644482428000002	2.5899658540000003	-0.24414062	0	0.48828125	-9.765307608	-0.02033691394	0.5598632788000001	0	0	-0.061035156	0.86850589	9.7401857	2.0169433900000002	0.061035156	0.18310547	0.12207031	1.4211913940000003	9.59782698	-1.0551269568000001	0	-0.061035156	-0.061035156	1539957558.816
-8.571411240000002	-3.5517822480000003	-3.3077391200000004	0.061035156	0	0	2.3794189300000004	-8.646777160000001	1.4678466460000001	0	0	0.30517578	2.96560054	9.61936052	2.5002441100000006	-0.18310547	-0.12207031	0.4272461	-9.76889676	-0.0490478534	0.570629892	0.061035156	0	-0.061035156	0.9031982428000002	9.750951980000002	2.026513678	0.061035156	0.061035156	0.061035156	1.431957968	9.646875000000001	-1.002490216	-0.061035156	-0.12207031	-0.061035156	1539957558.856
-8.601318390000001	-3.4967528960000003	-3.2957762600000002	0.18310547	0.061035156	0	2.4930663940000004	-8.67070288	1.362573282	0	-0.061035156	0.4272461	2.9213378600000004	9.559545926	2.45358876	-0.12207031	-0.18310547	0.30517578	-9.76889676	-0.07416992212000001	0.5790038940000001	0.061035156	0	-0.061035156	1.000097644	9.725830072	2.018139676	0	-0.061035156	0	1.465454074	9.573901260000001	-1.0491455072	0	-0.12207031	0	1539957558.896
-8.5917482	-3.48598642	-3.408227536	0.061035156	0	0	2.613891574	-8.68864766	1.3242920320000002	-0.061035156	-0.12207031	0.48828125	2.9500489200000004	9.47460962	2.442822284	0	-0.12207031	0.12207031	-9.770092752000002	-0.1040771466	0.5622558606000001	0.061035156	0	-0.061035156	1.0670898560000002	9.683960160000002	2.036083966	-0.061035156	-0.061035156	-0.061035156	1.4522949280000002	9.610986420000001	-1.0371826080000002	-0.061035156	-0.12207031	0	1539957558.936
-8.5917482	-3.4835937500000003	-3.3400389400000003	0.12207031	-0.061035156	0	2.7119873200000004	-8.69702176	1.3087402160000001	-0.061035156	-0.12207031	0.48828125	2.9847412140000005	9.46264676	2.491870108	0.061035156	-0.061035156	-0.061035156	-9.778466754	-0.153125	0.5598632788000001	0.061035156	0	-0.061035156	1.0551269568000001	9.668408246	1.9966064300000002	-0.061035156	-0.12207031	-0.12207031	1.42836911	9.60859375	-1.0419677520000001	-0.061035156	-0.12207031	-0.061035156	1539957558.976
-8.589355432000001	-3.4237792540000007	-3.32807608	0.061035156	0.061035156	-0.061035156	2.798120108	-8.68864766	1.2907959260000001	-0.061035156	-0.061035156	0.4272461	3.011059604	9.4686277	2.5791992800000005	0.12207031	-0.12207031	-0.24414062	-9.756933606	-0.15671386780000002	0.5443115216000001	0.061035156	0.061035156	0	1.079052716	9.661230432000002	1.9583251800000003	-0.061035156	-0.18310547	-0.18310547	1.503735324	9.595434800000001	-1.043164038	-0.061035156	-0.12207031	-0.061035156	1539957559.016
-8.59294429	-3.4453125000000004	-3.33046875	0.061035156	0.061035156	-0.061035156	2.8471679320000005	-8.69103984	1.3099365020000002	-0.061035156	-0.061035156	0.4272461	3.081640576	9.448290740000001	2.6402099640000003	0.12207031	-0.18310547	-0.4272461	-9.755737320000001	-0.1674804712	0.538330072	0	0	-0.061035156	1.0934082068000002	9.637304712	1.9858398560000001	0	-0.18310547	-0.24414062	1.453491214	9.613378894	-1.053930661	-0.061035156	-0.18310547	-0.061035156	1539957559.056
-8.55466304	-3.4907714660000004	-3.3220947480000005	0	0.12207031	-0.12207031	2.93808606	-8.741284440000001	1.3195067900000002	-0.12207031	-0.061035156	0.24414062	3.2060547120000003	9.445898560000002	2.709594748	0.18310547	-0.18310547	-0.48828125	-9.770092752000002	-0.1387695288	0.49885253600000007	0.061035156	0.061035156	-0.061035156	1.1101562500000002	9.63969748	1.975073282	-0.061035156	-0.18310547	-0.24414062	1.5204834260000002	9.555957068	-1.08383786	0	-0.061035156	-0.061035156	1539957559.096
-8.59055162	-3.5003417540000004	-3.43334964	0	0.061035156	-0.061035156	2.9524413940000005	-8.698217752000001	1.337451178	-0.18310547	0	0.061035156	3.32089856	9.5104982	2.7729980040000006	0.12207031	-0.12207031	-0.48828125	-9.76770018	-0.16508788940000002	0.4892822284000001	0	0.061035156	-0.061035156	1.161596646	9.677978240000002	2.0193359620000004	-0.061035156	-0.24414062	-0.30517578	1.564746106	9.603808606000001	-1.0491455072	-0.061035156	0	-0.061035156	1539957559.136
-8.60371106	-3.512304712	-3.3866942900000003	0	-0.061035156	-0.12207031	2.91535643	-8.70778804	1.3709472839999999	-0.18310547	0.12207031	0	3.4046385800000003	9.53322734	2.834008786	0.12207031	-0.12207031	-0.48828125	-9.766503894000001	-0.15671386780000002	0.4605712860000001	0	0.061035156	-0.061035156	1.159204074	9.673193390000002	1.9786621400000002	-0.12207031	-0.12207031	-0.24414062	1.4738280760000002	9.600219748	-1.0551269568000001	-0.061035156	-0.061035156	0	1539957559.176
-8.564233426000001	-3.5469971040000003	-3.39506839	-0.061035156	0.18310547	-0.061035156	2.83879393	-8.749658246000001	1.3793212860000001	-0.18310547	0.12207031	0	3.475219748	9.532031250000001	2.8758788940000004	0.061035156	-0.061035156	-0.48828125	-9.778466754	-0.1435546875	0.4474121106000001	0	0.061035156	-0.061035156	1.0969971040000002	9.661230432000002	1.9188476440000002	-0.061035156	-0.12207031	-0.18310547	1.4869873200000001	9.60739766	-1.0371826080000002	0	0	0	1539957559.216
-8.56782248	-3.6008300720000004	-3.3687500000000004	0.061035156	-0.12207031	-0.061035156	2.7706054320000004	-8.787939300000001	1.41042482	-0.18310547	0.12207031	0	3.5003417540000004	9.57629393	2.886645468	0	-0.061035156	-0.4272461	-9.785644568	-0.13398437500000002	0.4605712860000001	0	0.061035156	-0.061035156	1.1017822480000001	9.69592302	1.9296142180000002	0	-0.12207031	-0.12207031	1.425976538	9.625341754	-1.06589357	-0.061035156	-0.061035156	-0.061035156	1539957559.256
-8.488867212	-3.603222644	-3.3460204680000003	0.061035156	0.24414062	-0.061035156	2.7706054320000004	-8.787939300000001	1.41042482	-0.18310547	0.12207031	-0.061035156	3.5422119600000004	9.616967752	2.884252896	-0.061035156	-0.18310547	-0.36621094	-9.766503894000001	-0.10168457460000001	0.41870117800000006	0	0.061035156	-0.061035156	1.111352536	9.718652160000001	1.9978027160000003	-0.061035156	-0.061035156	-0.12207031	1.4786132200000002	9.616967752	-1.0491455072	0	-0.061035156	-0.061035156	1539957559.296
-8.6001223	-3.5888672120000003	-3.452490216	0.061035156	-0.061035156	-0.061035156	2.7131836060000003	-8.847753894	1.429565396	-0.12207031	0.061035156	-0.24414062	3.6235596040000004	9.610986420000001	2.825634784	-0.061035156	-0.12207031	-0.18310547	-9.766503894000001	-0.11484375000000001	0.3959716754	0	0.061035156	-0.061035156	1.0802490020000002	9.712670926000001	2.000195288	-0.061035156	0	-0.061035156	1.459472644	9.61816394	-1.043164038	-0.061035156	-0.061035156	0	1539957559.336
-8.55107428	-3.584082068	-3.3866942900000003	0.061035156	0	-0.061035156	2.5636474640000007	-8.747265380000002	1.437939496	-0.12207031	0.18310547	-0.24414062	3.58049321	9.603808606000001	2.7933349640000005	-0.061035156	0	0	-9.788037140000002	-0.12321777160000001	0.38879393000000007	0	0.061035156	-0.061035156	1.03359375	9.70310054	1.98464357	-0.12207031	0.061035156	-0.061035156	1.431957968	9.60261232	-1.02163089	-0.061035156	-0.12207031	0	1539957559.376
-8.553466754	-3.5386230040000006	-3.3866942900000003	0	0.12207031	0	2.50622554	-8.755639480000001	1.425976538	-0.061035156	0.12207031	-0.061035156	3.4536866	9.60859375	2.74428714	-0.061035156	0	0.061035156	-9.76171875	-0.173461911	0.37443847840000005	0	0.061035156	-0.061035156	1.038378894	9.69951178	1.9738769960000002	-0.061035156	0.061035156	0	1.50493161	9.599023560000001	-1.022827176	-0.061035156	-0.061035156	0	1539957559.416
-8.595336960000001	-3.5194824280000003	-3.4261719240000006	0.061035156	0	0	2.5098144959999997	-8.771191394	1.4116211060000001	0	0.12207031	0	3.37473143	9.567919928000002	2.69523912	-0.12207031	-0.061035156	0.12207031	-9.76411142	-0.1985839856	0.37802735600000004	0	0.061035156	-0.061035156	1.038378894	9.673193390000002	1.9966064300000002	0	0.061035156	0	1.51330571	9.595434800000001	-0.9953125	-0.061035156	-0.061035156	0	1539957559.456
-8.552270468000001	-3.52546376	-3.41301268	0.061035156	0	0	2.5217773560000003	-8.797509980000001	1.3577880400000002	0	0.061035156	0.061035156	3.302954074	9.54160144	2.682080072	-0.061035156	0	0.12207031	-9.77128894	-0.2177246106	0.37443847840000005	-0.061035156	0.061035156	-0.061035156	1.02761232	9.69233426	2.036083966	0	0.061035156	0	1.544409146	9.609789840000001	-1.013256839	-0.061035156	-0.061035156	0	1539957559.496
-8.552270468000001	-3.521875	-3.4512939300000003	0	0.061035156	-0.061035156	2.5588623200000002	-8.81186502	1.3015625000000002	0	0.061035156	0.061035156	3.2562989200000003	9.57749002	2.68566893	-0.061035156	0.061035156	0.12207031	-9.759326080000001	-0.2512207068	0.36606445680000005	-0.061035156	0.061035156	-0.061035156	1.032397464	9.718652160000001	2.086328076	-0.061035156	0.12207031	0	1.5683349640000002	9.609789840000001	-1.0168457068	-0.061035156	0	-0.061035156	1539957559.536
-8.58098143	-3.5781005400000003	-3.4417237400000005	0	-0.061035156	-0.061035156	2.5815917540000006	-8.84177266	1.268066394	0	0	0	3.1665771760000005	9.573901260000001	2.7227538940000002	-0.061035156	0.18310547	0.12207031	-9.785644568	-0.25839844240000004	0.3517089856000001	-0.12207031	0.061035156	-0.061035156	1.0264160340000001	9.677978240000002	2.076757788	-0.061035156	0.18310547	-0.061035156	1.47263179	9.613378894	-1.032397464	-0.12207031	0	-0.061035156	1539957559.576
-8.51040036	-3.5290527160000003	-3.4429199280000002	0	-0.061035156	-0.061035156	2.5851807100000004	-8.823827880000001	1.264477536	0	-0.061035156	0	3.0601074280000002	9.53442392	2.7454834260000003	-0.061035156	0.061035156	0.12207031	-9.756933606	-0.24404297120000001	0.3229980432	-0.12207031	0.061035156	-0.061035156	0.9797607428000001	9.644482428000002	2.0468505400000003	-0.061035156	0.12207031	0	1.5396240020000003	9.595434800000001	-1.0048827880000002	-0.061035156	-0.12207031	-0.061035156	1539957559.616
-8.51398912	-3.54580072	-3.4225829680000004	-0.061035156	0	-0.061035156	2.5971435700000005	-8.76879892	1.27763678	0	0	0	3.034985324	9.523657248000001	2.7909423920000003	-0.061035156	0.061035156	0	-9.77966304	-0.270361322	0.2895019568	-0.061035156	0.061035156	-0.061035156	0.9462646760000001	9.60620108	2.0372802520000004	-0.061035156	0.061035156	0	1.5683349640000002	9.614575180000001	-1.0144531250000002	-0.061035156	-0.061035156	-0.061035156	1539957559.656
-8.533129892	-3.581689496	-3.3843016200000005	0	-0.12207031	-0.061035156	2.58278804	-8.77238768	1.2907959260000001	0	0	0	3.0134521760000004	9.518872300000002	2.778979532	-0.12207031	0.061035156	-0.061035156	-9.788037140000002	-0.25480957460000003	0.25480957460000003	-0.12207031	0.061035156	-0.061035156	0.9594238220000001	9.63491214	2.0671875	0	0.061035156	0	1.5898682100000001	9.58586412	-1.000097644	-0.061035156	-0.061035156	-0.061035156	1539957559.696
-8.517577880000001	-3.5697264400000006	-3.3508057100000004	-0.061035156	0	-0.061035156	2.560058606	-8.77358426	1.3230957460000001	0	0	0	3.045751996	9.559545926	2.76821286	-0.12207031	0	-0.061035156	-9.76411142	-0.2619873004	0.2428466754	-0.061035156	0.061035156	-0.061035156	0.916357428	9.66481929	2.0899170320000002	-0.061035156	0.061035156	0	1.56354982	9.62294928	-0.9821533540000001	-0.061035156	0	-0.061035156	1539957559.736
-8.51159694	-3.6187744600000005	-3.4393310700000006	-0.12207031	0	-0.061035156	2.604321286	-8.756836060000001	1.3266846040000002	0	0	0.061035156	3.075659146	9.589452880000001	2.710791034	-0.12207031	0.061035156	-0.12207031	-9.796411240000001	-0.2835205072	0.21652832460000004	-0.061035156	0.061035156	-0.061035156	0.8816650360000001	9.69113768	2.086328076	-0.061035156	0.061035156	0	1.465454074	9.60141574	-0.9785644568000001	-0.061035156	0	-0.061035156	1539957559.776
-8.521167032000001	-3.6797851440000002	-3.3735351440000003	0	-0.12207031	-0.061035156	2.60910643	-8.7795652	1.332666034	0	0	0.061035156	3.0768554320000003	9.593042032000001	2.6760987400000005	-0.12207031	-0.061035156	-0.061035156	-9.81196286	-0.2954833966	0.2045654254	-0.061035156	0.061035156	0	0.8840576080000001	9.71147464	2.0911132200000004	-0.061035156	0	0	1.429565396	9.62893071	-0.9881347840000001	-0.061035156	-0.061035156	-0.061035156	1539957559.816
-8.43383786	-3.6785887600000002	-3.31611322	0	0.12207031	-0.12207031	2.5971435700000005	-8.80109874	1.3673584260000002	0	0.061035156	0.061035156	3.109155252	9.567919928000002	2.616284146	-0.061035156	-0.061035156	-0.061035156	-9.82871106	-0.2512207068	0.2225097644	-0.12207031	0.061035156	0	0.9295165740000001	9.673193390000002	2.0839355040000003	-0.061035156	0	-0.061035156	1.4702392180000001	9.645678420000001	-0.9486572480000001	-0.12207031	0.061035156	-0.061035156	1539957559.856
-8.47929712	-3.696533246	-3.4369384000000003	0.061035156	0.12207031	-0.12207031	2.566040036	-8.73171376	1.2501221040000001	0.061035156	-0.12207031	-0.061035156	3.1199219240000007	9.517675720000002	2.5803954680000003	0	0	-0.12207031	-9.790429712	-0.192602536	0.1459472644	-0.12207031	0.12207031	0	0.9438721040000001	9.66481929	2.0671875	-0.061035156	0.061035156	-0.061035156	1.38410643	9.61936052	-0.961816394	-0.061035156	0	-0.061035156	1539957559.896
-8.475707968	-3.714477536	-3.4812010800000004	-0.061035156	-0.061035156	-0.12207031	2.53254393	-8.67070288	1.252514676	0	0	0	3.15102536	9.54160144	2.59116214	0	0.061035156	-0.12207031	-9.766503894000001	-0.22131347840000004	0.08015136780000001	-0.061035156	0.061035156	0	0.8230468750000001	9.640893570000001	2.0480469240000003	-0.061035156	0.061035156	-0.061035156	1.331469748	9.6552491	-0.9414794928000001	-0.061035156	-0.061035156	-0.061035156	1539957559.936
-8.456567392	-3.721655252	-3.39746106	0.061035156	0.061035156	-0.061035156	2.551684604	-8.70778804	1.2549072479999999	-0.061035156	0.12207031	0.061035156	3.1390625	9.552368210000001	2.598339856	-0.061035156	0	-0.12207031	-9.76411142	-0.1854248004	0.0681884784	-0.061035156	0.061035156	0	0.740502896	9.63969748	2.007373004	0	0	-0.061035156	1.41042482	9.616967752	-0.907983426	0	-0.12207031	-0.061035156	1539957559.976
-8.49365216	-3.7001221040000005	-3.4393310700000006	0.061035156	-0.18310547	-0.061035156	2.54689946	-8.766406250000001	1.2178222840000001	-0.061035156	0.061035156	0.061035156	3.12111821	9.596630890000002	2.5875733800000003	-0.061035156	-0.12207031	-0.061035156	-9.76291484	-0.14235839660000002	0.0813476538	0	0.061035156	0	0.6926513580000001	9.688745108	2.031298822	0.061035156	-0.061035156	-0.061035156	1.4056396760000003	9.62773462	-0.9366943390000001	-0.061035156	-0.061035156	-0.061035156	1539957560.016
-8.443408246	-3.6977295320000003	-3.41301268	0.061035156	0.061035156	-0.061035156	2.5385253600000004	-8.756836060000001	1.238159146	-0.061035156	-0.061035156	-0.061035156	3.1366699280000003	9.6385009	2.57082518	-0.061035156	-0.18310547	0	-9.7748777	-0.18303222840000002	0.07416992212000001	0.061035156	0	-0.061035156	0.7476806610000001	9.744970746000002	2.0528320680000003	0	-0.12207031	-0.061035156	1.431957968	9.609789840000001	-0.949853534	-0.061035156	-0.061035156	-0.061035156	1539957560.056
-8.492456070000001	-3.708496106	-3.4166014400000004	0.061035156	-0.061035156	-0.061035156	2.5409179320000006	-8.756836060000001	1.272851538	-0.061035156	-0.061035156	-0.061035156	3.12111821	9.62773462	2.5720214660000003	0	-0.18310547	0	-9.743774460000001	-0.193798822	0.05981445288	0.061035156	0	-0.061035156	0.8182617212000002	9.7318116	2.07915036	0	-0.12207031	-0.061035156	1.427172824	9.630126800000001	-0.9378906250000001	-0.061035156	-0.12207031	-0.061035156	1539957560.096
-8.46015625	-3.70131839	-3.4166014400000004	0	-0.061035156	-0.061035156	2.49426268	-8.711376800000002	1.28122554	-0.061035156	0.061035156	0	3.10317392	9.57629393	2.57680661	0.061035156	-0.061035156	0	-9.759326080000001	-0.2069580072	0.04306640576	0.061035156	0	-0.061035156	0.8362060700000001	9.688745108	2.038476538	-0.061035156	-0.061035156	-0.061035156	1.4630615020000002	9.637304712	-0.94506839	-0.061035156	-0.061035156	-0.061035156	1539957560.136
-8.476904254	-3.7156739200000004	-3.3854980040000004	0.061035156	0	-0.061035156	2.4811035340000003	-8.725732428	1.264477536	-0.061035156	0	0	3.064892572	9.58586412	2.62705072	0.061035156	-0.061035156	-0.061035156	-9.754540740000001	-0.20217285340000002	0.03588867212	0.061035156	0	-0.061035156	0.7907471040000001	9.693530252	2.021728534	0	-0.061035156	-0.12207031	1.465454074	9.61936052	-0.9594238220000001	-0.061035156	-0.061035156	-0.061035156	1539957560.176
-8.5151857	-3.7096923920000004	-3.4453125000000004	0.061035156	-0.061035156	0	2.524169928	-8.789135880000002	1.264477536	-0.061035156	-0.061035156	-0.061035156	3.027807608	9.63371556	2.65935054	0	-0.12207031	-0.061035156	-9.789233426000001	-0.21413574280000003	0.04426269568	0.061035156	-0.061035156	-0.061035156	0.7883544928000001	9.71745607	2.01096196	0	-0.12207031	-0.12207031	1.494165036	9.612182608000001	-0.9271240020000001	-0.061035156	-0.12207031	0	1539957560.216
-8.50441893	-3.7360108800000003	-3.39746106	0.061035156	-0.12207031	0	2.5265625000000003	-8.798706070000001	1.2453369600000002	-0.12207031	0	-0.061035156	3.052929712	9.62773462	2.7012207459999997	0	-0.12207031	-0.12207031	-9.791625900000001	-0.211743161	0.05981445288	0.061035156	-0.061035156	-0.061035156	0.8218505890000001	9.7150634	2.04924321	0	-0.12207031	-0.12207031	1.4606689300000002	9.645678420000001	-0.9283202880000001	-0.061035156	-0.061035156	0	1539957560.256
-8.46015625	-3.7360108800000003	-3.434545926	0	-0.12207031	-0.061035156	2.49426268	-8.791528060000001	1.2489257200000001	-0.12207031	0	-0.061035156	3.0900146760000005	9.6217527	2.70839856	0	-0.12207031	-0.12207031	-9.791625900000001	-0.211743161	0.05981445288	0.061035156	-0.061035156	-0.061035156	0.8661132788	9.721044928000001	2.051635782	-0.061035156	-0.12207031	-0.061035156	1.409228534	9.6217527	-0.9402832068000001	-0.061035156	-0.061035156	0	1539957560.296
-8.444604532000001	-3.7683105040000004	-3.3651612400000004	0	-0.12207031	-0.061035156	2.503832968	-8.771191394	1.299169928	-0.12207031	0	-0.061035156	3.1139403960000003	9.613378894	2.709594748	0	-0.12207031	-0.12207031	-9.791625900000001	-0.211743161	0.05981445288	0.061035156	-0.061035156	-0.061035156	0.879272464	9.7150634	2.0659912140000003	-0.061035156	-0.12207031	-0.061035156	1.358984424	9.640893570000001	-0.9283202880000001	-0.061035156	-0.061035156	-0.061035156	1539957560.336
-8.464941394	-3.7288329680000003	-3.3555908540000003	0	-0.12207031	-0.061035156	2.4870849640000006	-8.797509980000001	1.318310504	-0.12207031	0	-0.061035156	3.131884784	9.57629393	2.7143798920000006	-0.061035156	-0.061035156	-0.12207031	-9.791625900000001	-0.211743161	0.05981445288	0.061035156	-0.061035156	-0.061035156	0.878076178	9.6552491	2.031298822	-0.061035156	-0.061035156	-0.061035156	1.3709472839999999	9.63491214	-0.9594238220000001	-0.061035156	-0.061035156	0	1539957560.376
-8.49125998	-3.75754393	-3.371142572	0	-0.12207031	-0.061035156	2.4667480040000003	-8.80349092	1.3015625000000002	-0.061035156	-0.061035156	-0.061035156	3.134277356	9.56552716	2.680883786	-0.061035156	-0.061035156	-0.12207031	-9.791625900000001	-0.211743161	0.05981445288	0.061035156	-0.061035156	-0.061035156	0.84816893	9.66003444	2.024121106	-0.061035156	-0.061035156	-0.061035156	1.375732428	9.63371556	-0.923535144	-0.061035156	-0.061035156	0	1539957560.416
-8.5151857	-3.69533696	-3.3831054320000007	0	-0.24414062	-0.061035156	2.4619628600000003	-8.838183606000001	1.274047824	-0.061035156	-0.061035156	-0.061035156	3.1593994600000004	9.591845746	2.69523912	-0.061035156	-0.12207031	-0.12207031	-9.792822480000002	-0.250024411	0.0657958966	0	0	-0.061035156	0.8314209260000001	9.689941394000002	2.024121106	0	-0.061035156	-0.061035156	1.459472644	9.630126800000001	-0.915161142	0	-0.061035156	0	1539957560.456
-8.518774460000001	-3.7204589660000003	-3.3197021760000003	0	-0.18310547	-0.061035156	2.445214856	-8.834594748	1.256103534	-0.061035156	-0.061035156	0	3.1689697480000003	9.58825679	2.656957968	-0.061035156	-0.12207031	-0.12207031	-9.785644568	-0.25480957460000003	0.07177734424	0	0	-0.061035156	0.8230468750000001	9.70310054	2.0564209260000004	0	-0.061035156	-0.061035156	1.453491214	9.631323380000001	-0.8960205072	-0.061035156	0	0	1539957560.496
-8.539111420000001	-3.708496106	-3.3328614200000004	-0.061035156	-0.24414062	-0.061035156	2.47033696	-8.825024460000002	1.2656738220000001	-0.061035156	0	0	3.198876996	9.60859375	2.63183606	-0.061035156	-0.061035156	-0.061035156	-9.777270468000001	-0.2512207068	0.062207030760000004	0	-0.061035156	-0.061035156	0.805102536	9.70429712	2.050439496	-0.061035156	0	-0.061035156	1.4211913940000003	9.631323380000001	-0.923535144	-0.061035156	-0.061035156	-0.061035156	1539957560.536
-8.521167032000001	-3.7395996400000002	-3.2539062500000004	-0.061035156	-0.061035156	-0.061035156	2.50622554	-8.827417032000001	1.2860107820000002	-0.061035156	0	0	3.1689697480000003	9.610986420000001	2.6390135800000003	-0.061035156	-0.061035156	-0.061035156	-9.7832518	-0.26796875000000003	0.10168457460000001	0	-0.061035156	-0.061035156	0.7991211060000001	9.71625998	2.021728534	0	-0.061035156	0	1.4558837860000002	9.62773462	-0.9283202880000001	-0.061035156	-0.061035156	-0.061035156	1539957560.576
-8.560644568	-3.70131839	-3.2467285340000003	0	-0.24414062	0	2.512207068	-8.845361420000001	1.3075439300000002	-0.061035156	-0.061035156	0	3.1330810700000002	9.600219748	2.644995108	-0.061035156	-0.12207031	0	-9.795214660000001	-0.25959472840000003	0.0825439496	0	-0.061035156	-0.061035156	0.838598642	9.69592302	2.0145507200000004	0	-0.061035156	0	1.4630615020000002	9.62294928	-0.9331054712000001	0	0	0	1539957560.616
-8.498437500000001	-3.716870108	-3.180932608	-0.061035156	0	-0.061035156	2.5433105040000004	-8.802294928000002	1.31352536	-0.061035156	-0.061035156	0	3.14265126	9.55117212	2.6497802520000002	-0.061035156	-0.061035156	0	-9.80717752	-0.24763183900000002	0.07775878600000001	0	-0.061035156	-0.061035156	0.8613281250000001	9.661230432000002	2.0145507200000004	-0.061035156	0	0	1.443920926	9.62773462	-0.9378906250000001	-0.061035156	0	-0.061035156	1539957560.656
-8.53073732	-3.75754393	-3.228784146	0	-0.061035156	-0.061035156	2.5540771760000003	-8.77836911	1.3099365020000002	0	-0.061035156	-0.061035156	3.1354737400000006	9.58586412	2.6772949280000002	-0.061035156	0	0	-9.77248552	-0.25480957460000003	0.09331054320000001	0	-0.061035156	-0.061035156	0.8577392572	9.707885880000001	2.042065396	0	0	0	1.465454074	9.6385009	-0.9139648560000001	-0.061035156	0	-0.061035156	1539957560.696
-8.571411240000002	-3.734814496	-3.257495108	-0.061035156	-0.24414062	-0.061035156	2.55288089	-8.76042482	1.2884033540000002	0	-0.061035156	-0.061035156	3.104370108	9.600219748	2.6964355040000005	-0.061035156	-0.061035156	0	-9.770092752000002	-0.27993163940000004	0.06340332068	-0.061035156	-0.061035156	-0.061035156	0.811083966	9.700707968000001	2.031298822	0	0	0	1.4702392180000001	9.625341754	-0.90678714	-0.061035156	0	0	1539957560.736
-8.539111420000001	-3.7336182100000004	-3.1462402160000003	0	-0.12207031	0	2.5815917540000006	-8.808276260000001	1.2285888580000002	0	-0.061035156	0	3.1354737400000006	9.600219748	2.7167724640000004	-0.061035156	-0.061035156	0	-9.788037140000002	-0.2607910144	0.062207030760000004	0	-0.061035156	-0.061035156	0.765625	9.680371106	2.0169433900000002	0	0	0	1.459472644	9.64208966	-0.893627896	0	0	0	1539957560.776
-8.539111420000001	-3.7671141200000005	-3.1390625	0	-0.061035156	0	2.588769568	-8.82263179	1.1879150360000001	0	-0.12207031	-0.061035156	3.1139403960000003	9.614575180000001	2.6760987400000005	-0.12207031	-0.061035156	0	-9.77248552	-0.27514648560000005	0.08732910340000001	0	-0.061035156	-0.061035156	0.75366214	9.71027806	1.9978027160000003	0	-0.061035156	0.061035156	1.443920926	9.62893071	-0.915161142	-0.061035156	0	0	1539957560.816
-8.552270468000001	-3.7742920320000004	-3.16777356	-0.061035156	-0.12207031	0	2.62346196	-8.797509980000001	1.1879150360000001	0	-0.061035156	-0.12207031	3.111547824	9.62773462	2.662939496	-0.12207031	-0.12207031	0	-9.785644568	-0.2835205072	0.0885253894	0	-0.12207031	-0.061035156	0.7991211060000001	9.74138179	2.06120607	0	-0.061035156	0	1.443920926	9.6385009	-0.9043945288	-0.061035156	0	0	1539957560.856
-8.521167032000001	-3.785058606	-3.0971923920000006	0	-0.061035156	0	2.588769568	-8.750854532	1.181933606	0	0	-0.12207031	3.140258786	9.616967752	2.6509764400000004	-0.061035156	-0.061035156	0.061035156	-9.770092752000002	-0.3026611322	0.08732910340000001	0	-0.12207031	-0.061035156	0.8015136780000001	9.733007788	2.054028354	0	0	0	1.425976538	9.637304712	-0.8708984620000001	-0.061035156	0	-0.061035156	1539957560.896
-8.54628894	-3.7862548920000005	-3.1127441100000004	-0.061035156	0	0	2.54689946	-8.748461960000002	1.21303714	-0.061035156	0	-0.061035156	3.085229532	9.59782698	2.668920926	-0.061035156	0	0.061035156	-9.791625900000001	-0.29667969240000003	0.08493652160000001	-0.061035156	-0.061035156	-0.061035156	0.811083966	9.6983152	2.027709964	0	0	0	1.4403320680000002	9.6217527	-0.8828613220000001	-0.061035156	0	0	1539957560.936
-8.54389676	-3.79223642	-3.12111821	0	-0.061035156	0	2.557666034	-8.791528060000001	1.214233426	0	0	-0.061035156	3.019433606	9.589452880000001	2.67370607	-0.061035156	0	0	-9.801196580000001	-0.29069824280000006	0.1064697284	0	-0.061035156	-0.061035156	0.8254394568000001	9.705493210000002	2.031298822	0	0	0	1.3817138580000001	9.62653804	-0.90678714	0	0	0	1539957560.976
-8.545092752	-3.7503662140000005	-3.1354737400000006	0	-0.061035156	0	2.5540771760000003	-8.807080072	1.2058593750000002	0	-0.061035156	-0.12207031	3.00986322	9.593042032000001	2.6725097840000003	-0.061035156	-0.061035156	0	-9.792822480000002	-0.2930908246	0.12321777160000001	-0.061035156	-0.061035156	-0.061035156	0.8194580072000001	9.70310054	2.0480469240000003	-0.061035156	0	0	1.39008786	9.63371556	-0.8948242212000002	-0.061035156	-0.061035156	0	1539957561.016
-8.533129892	-3.7324219240000005	-3.129492212	0	0	0	2.5217773560000003	-8.7963134	1.23696286	0	0	-0.12207031	3.0493408540000004	9.599023560000001	2.662939496	-0.061035156	-0.061035156	0	-9.7832518	-0.27395019960000005	0.10048827880000001	-0.061035156	-0.061035156	-0.061035156	0.8218505890000001	9.719848740000002	2.04326178	-0.061035156	0	0	1.4211913940000003	9.631323380000001	-0.86850589	-0.061035156	0	0	1539957561.056
-8.572607428000001	-3.7407959260000005	-3.14504393	0	-0.061035156	0	2.4667480040000003	-8.75444339	1.221411142	0	-0.061035156	-0.061035156	3.0589112400000005	9.56552716	2.66772464	-0.061035156	0	-0.061035156	-9.760522660000001	-0.269165036	0.11484375000000001	-0.061035156	-0.061035156	0	0.8290283540000001	9.656445288	2.00856929	-0.061035156	0	0	1.4116211060000001	9.6385009	-0.8924316100000002	-0.061035156	-0.061035156	0	1539957561.096
-8.56184056	-3.716870108	-3.178540036	0	0	0	2.512207068	-8.73410643	1.2333740020000001	0	-0.061035156	-0.061035156	3.0672851440000004	9.52006839	2.656957968	-0.061035156	0	-0.061035156	-9.77368161	-0.22131347840000004	0.11843261780000001	0	-0.061035156	0	0.8182617212000002	9.640893570000001	1.988232428	0	0	0	1.4606689300000002	9.614575180000001	-0.8888427520000001	0	-0.061035156	0	1539957561.136
-8.641992212	-3.6750000000000003	-3.19768071	0	0	0	2.5564697480000005	-8.783154254000001	1.2489257200000001	-0.061035156	0.061035156	0	3.101977536	9.59782698	2.644995108	-0.061035156	-0.061035156	-0.061035156	-9.791625900000001	-0.2237060504	0.17106933900000001	0	-0.061035156	0	0.7883544928000001	9.729418930000001	1.988232428	0	-0.061035156	0	1.56953125	9.616967752	-0.8972167932	0	-0.061035156	0	1539957561.176
-8.609692392	-3.6929442900000002	-3.201269568	-0.061035156	-0.12207031	0	2.5157959260000005	-8.846557608000001	1.2632812500000001	-0.061035156	-0.061035156	0	3.12111821	9.63491214	2.6390135800000003	-0.061035156	-0.12207031	-0.061035156	-9.790429712	-0.24763183900000002	0.1878173822	0	-0.061035156	0	0.833813498	9.755737320000001	2.00856929	0	-0.12207031	0	1.5360351440000002	9.63969748	-0.9331054712000001	-0.061035156	0.061035156	0	1539957561.216
-8.545092752	-3.69533696	-3.12111821	0	-0.061035156	0	2.566040036	-8.793920926	1.3075439300000002	-0.061035156	-0.12207031	0	3.152221646	9.595434800000001	2.6605469240000006	0	-0.12207031	-0.061035156	-9.77966304	-0.27155761780000004	0.19020996400000004	0	-0.061035156	0	0.879272464	9.718652160000001	2.038476538	-0.061035156	-0.12207031	-0.061035156	1.4451172120000002	9.637304712	-0.9175537140000001	0	0	0	1539957561.256
-8.584570288	-3.685766574	-3.104370108	-0.061035156	0	0	2.63183606	-8.74606929	1.3422363220000002	-0.061035156	0	0	3.180932608	9.542798020000001	2.674902356	0	-0.061035156	-0.061035156	-9.76889676	-0.2607910144	0.173461911	0	-0.061035156	0	0.9402832068000001	9.680371106	2.024121106	-0.061035156	-0.061035156	-0.061035156	1.50493161	9.6217527	-0.899609375	-0.061035156	-0.061035156	0	1539957561.296
-8.595336960000001	-3.6893554320000006	-3.1534179320000004	0	-0.061035156	0	2.64140625	-8.747265380000002	1.335058606	-0.061035156	0	0	3.1893066100000005	9.553564300000001	2.72395018	0	0	-0.061035156	-9.77368161	-0.2560058606	0.17944336060000002	0	-0.061035156	-0.061035156	0.900805661	9.683960160000002	2.007373004	0	0	0	1.5336425720000002	9.610986420000001	-0.9031982428000002	-0.061035156	0	0	1539957561.336
-8.595336960000001	-3.7072998200000002	-3.16298822	-0.061035156	-0.061035156	0	2.686865216	-8.77836911	1.3063476440000001	0	-0.061035156	-0.061035156	3.172558606	9.594238220000001	2.767016574	-0.061035156	-0.061035156	-0.061035156	-9.778466754	-0.25959472840000003	0.2033691394	0	-0.061035156	-0.061035156	0.849365216	9.70310054	1.9989990020000004	0	-0.061035156	0	1.4965576080000003	9.612182608000001	-0.900805661	0	0	0	1539957561.376
-8.5833741	-3.6845702880000006	-3.1306884000000004	0	-0.061035156	0	2.709594748	-8.793920926	1.3111327879999999	-0.061035156	0	-0.12207031	3.160595746	9.60141574	2.76223143	-0.061035156	-0.12207031	-0.061035156	-9.78444838	-0.2895019568	0.2189208966	-0.061035156	-0.061035156	-0.061035156	0.8960205072	9.71625998	1.9954101440000003	0	-0.061035156	0	1.491772464	9.62893071	-0.879272464	-0.061035156	0	0	1539957561.416
-8.62404802	-3.6618408540000003	-3.1462402160000003	0	-0.12207031	0	2.728735324	-8.80588408	1.315917932	-0.12207031	-0.061035156	-0.18310547	3.16777356	9.575097840000002	2.777783246	-0.061035156	-0.12207031	0	-9.80478534	-0.2512207068	0.20935058900000003	-0.061035156	-0.061035156	0	0.9582275360000001	9.682763580000001	2.024121106	-0.061035156	-0.061035156	0	1.50493161	9.62294928	-0.876879892	-0.061035156	-0.061035156	-0.061035156	1539957561.456
-8.56901857	-3.685766574	-3.1007812500000003	-0.061035156	0	-0.061035156	2.680883786	-8.712573380000002	1.2285888580000002	-0.18310547	0.061035156	-0.18310547	3.1964844240000003	9.564331070000001	2.787353534	-0.061035156	0	0	-9.78444838	-0.2643798822	0.1985839856	0	0	-0.061035156	0.954638678	9.68515625	2.027709964	-0.061035156	0.061035156	0	1.5109130400000002	9.63969748	-0.8924316100000002	-0.061035156	0	0	1539957561.496
-8.647973740000001	-3.6738037140000004	-3.14265126	-0.061035156	-0.24414062	0	2.634228534	-8.674292032	1.1424560700000002	-0.18310547	0.061035156	-0.18310547	3.12709964	9.575097840000002	2.7969239200000002	-0.12207031	0	-0.061035156	-9.791625900000001	-0.2763427716	0.19738769960000002	-0.061035156	-0.061035156	-0.061035156	0.900805661	9.676782248	1.95234375	0	0.061035156	0	1.489379892	9.63491214	-0.9115722840000001	-0.061035156	-0.061035156	-0.061035156	1539957561.535
-8.58217752	-3.672607428	-3.0828369600000003	0	-0.061035156	0	2.573217752	-8.716162140000002	1.07785643	-0.12207031	-0.061035156	-0.12207031	3.0792480040000005	9.535620108000002	2.787353534	-0.12207031	-0.12207031	-0.061035156	-9.791625900000001	-0.25839844240000004	0.2069580072	0	-0.061035156	-0.061035156	0.8637207068000001	9.64328624	1.965502896	0	0	0.061035156	1.5360351440000002	9.62055661	-0.8744873200000001	-0.061035156	-0.061035156	-0.061035156	1539957561.576
-8.62404802	-3.71328125	-3.0768554320000003	-0.061035156	-0.061035156	0	2.5839844240000005	-8.72932158	0.9725830072	0.061035156	-0.12207031	0	3.1414550720000003	9.555957068	2.733520468	-0.12207031	-0.12207031	-0.061035156	-9.778466754	-0.26677246400000004	0.22968750000000002	0	-0.061035156	0	0.8960205072	9.70429712	2.004980432	0	-0.061035156	0.061035156	1.5025390379999999	9.631323380000001	-0.9043945288	-0.061035156	-0.061035156	-0.061035156	1539957561.616
-8.589355432000001	-3.6690185700000004	-3.084033246	0	0.061035156	0	2.6031250000000004	-8.76042482	1.1352783540000002	0.12207031	-0.18310547	-0.061035156	3.1761474640000005	9.589452880000001	2.70600589	-0.061035156	-0.061035156	0	-9.778466754	-0.2643798822	0.2237060504	-0.061035156	-0.061035156	-0.061035156	0.9570312500000001	9.73898912	2.0097655760000004	0	0	0	1.547998004	9.616967752	-0.876879892	-0.061035156	0	-0.061035156	1539957561.656
-8.609692392	-3.6738037140000004	-3.0971923920000006	0	0	0	2.6019287140000005	-8.710180710000001	1.195092752	0.061035156	-0.12207031	-0.061035156	3.12351088	9.5619384	2.686865216	-0.061035156	0	-0.061035156	-9.786840560000002	-0.2643798822	0.23566894960000004	-0.061035156	-0.061035156	-0.061035156	0.9307128600000001	9.7150634	1.9942138580000002	0	0.061035156	-0.061035156	1.4798096040000002	9.62773462	-0.899609375	-0.061035156	-0.061035156	-0.061035156	1539957561.695
-8.56901857	-3.667822284	-3.06608876	0	0.061035156	-0.061035156	2.6150878600000005	-8.730517572	1.1879150360000001	0	-0.061035156	0.061035156	3.06848143	9.540405252000001	2.68327626	-0.061035156	-0.061035156	-0.061035156	-9.816748200000001	-0.26318359620000004	0.2428466754	-0.061035156	0	-0.061035156	0.9283202880000001	9.67558606	1.9607177520000003	0	-0.061035156	-0.061035156	1.53125	9.61816394	-0.8828613220000001	-0.061035156	-0.061035156	-0.061035156	1539957561.735
-8.58098143	-3.6546630400000004	-3.12351088	-0.061035156	0.061035156	-0.061035156	2.605517572	-8.72333966	1.2082519568	0	-0.061035156	0.061035156	3.0983885800000004	9.538012680000001	2.70361322	0	-0.061035156	-0.061035156	-9.801196580000001	-0.270361322	0.230883786	-0.061035156	0	-0.061035156	0.9510498200000002	9.683960160000002	2.031298822	0	0	-0.061035156	1.5432128600000001	9.62294928	-0.8589355432	0	0	0	1539957561.775
-8.61567392	-3.6821777160000004	-3.1869139400000006	0	0.061035156	-0.061035156	2.62705072	-8.742480432	1.284814496	-0.061035156	-0.061035156	0	3.1151367800000003	9.564331070000001	2.710791034	0	0.061035156	-0.061035156	-9.8083741	-0.269165036	0.23327636780000002	-0.061035156	0	-0.061035156	0.9390869110000001	9.70429712	2.0097655760000004	-0.061035156	0.061035156	-0.061035156	1.469042932	9.625341754	-0.88645018	-0.061035156	-0.061035156	-0.061035156	1539957561.815
-8.57380342	-3.7049072480000005	-3.1821288940000003	-0.061035156	-0.061035156	-0.061035156	2.628247104	-8.781957968	1.238159146	-0.061035156	-0.061035156	0.061035156	3.0732665740000003	9.584667932	2.7251464660000004	0	0.061035156	-0.12207031	-9.82751448	-0.287109375	0.2069580072	-0.061035156	0	-0.061035156	0.8828613220000001	9.70429712	2.00258786	0	0	-0.12207031	1.464257788	9.636108426000002	-0.8972167932	-0.061035156	0	-0.061035156	1539957561.855
-8.564233426000001	-3.7300292540000006	-3.1354737400000006	0	0	-0.061035156	2.65576178	-8.789135880000002	1.2453369600000002	-0.061035156	-0.061035156	0.061035156	3.0625	9.57749002	2.74428714	0	-0.061035156	-0.12207031	-9.795214660000001	-0.29667969240000003	0.16628417539999998	-0.061035156	0.061035156	-0.061035156	0.915161142	9.7066893	2.0121582460000003	0	-0.061035156	-0.12207031	1.51330571	9.64208966	-0.86850589	0	-0.061035156	-0.061035156	1539957561.895
-8.52595198	-3.741992212	-3.160595746	0	0	-0.061035156	2.642602536	-8.807080072	1.297973642	-0.061035156	-0.12207031	-0.061035156	3.1187255400000002	9.564331070000001	2.7658202880000005	0	0	-0.12207031	-9.78444838	-0.27155761780000004	0.1411621106	-0.061035156	0.061035156	-0.061035156	0.9139648560000001	9.697119110000001	2.0169433900000002	0	0.061035156	-0.061035156	1.47263179	9.636108426000002	-0.900805661	0	-0.061035156	-0.061035156	1539957561.935
-8.570214660000001	-3.7635253600000005	-3.178540036	0	-0.061035156	-0.061035156	2.63183606	-8.7963134	1.282421924	-0.061035156	-0.18310547	-0.061035156	3.129492212	9.615771760000001	2.78017572	0	0.061035156	-0.12207031	-9.79880342	-0.2942871106	0.15192871400000002	-0.061035156	0.061035156	-0.061035156	0.860131839	9.724634080000001	2.0061767180000003	-0.061035156	0.061035156	-0.061035156	1.451098642	9.630126800000001	-0.8840576080000001	-0.061035156	-0.12207031	-0.061035156	1539957561.975
-8.575000000000001	-3.7551512600000003	-3.1737548920000003	0.061035156	-0.061035156	-0.061035156	2.6103027160000005	-8.7963134	1.2907959260000001	0	-0.12207031	-0.061035156	3.0804442900000004	9.63491214	2.76223143	0	0	-0.061035156	-9.785644568	-0.27395019960000005	0.12321777160000001	-0.061035156	0.061035156	-0.061035156	0.808691394	9.733007788	2.001391574	-0.061035156	0	-0.061035156	1.490576178	9.632519568000001	-0.84816893	-0.061035156	-0.061035156	-0.061035156	1539957562.015
-8.55107428	-3.7156739200000004	-3.1653808900000002	0	-0.061035156	-0.061035156	2.613891574	-8.797509980000001	1.2788329680000001	0	0	0	3.0900146760000005	9.62893071	2.751464856	-0.061035156	0	-0.061035156	-9.810766280000001	-0.2763427716	0.0885253894	-0.061035156	0.061035156	-0.061035156	0.808691394	9.725830072	1.9942138580000002	-0.061035156	0	-0.061035156	1.3817138580000001	9.676782248	-0.88645018	-0.061035156	-0.12207031	-0.061035156	1539957562.055
-8.528344748	-3.7049072480000005	-3.12351088	0	0.061035156	-0.061035156	2.6126952880000003	-8.78076178	1.258496106	0	0	0.061035156	3.0900146760000005	9.609789840000001	2.7502685700000002	-0.061035156	0	-0.061035156	-9.754540740000001	-0.29069824280000006	0.031103515380000002	-0.061035156	0.061035156	-0.061035156	0.7716064300000001	9.697119110000001	2.0121582460000003	-0.061035156	0.061035156	-0.061035156	1.4929687500000002	9.631323380000001	-0.8661132788	-0.061035156	-0.12207031	-0.061035156	1539957562.095
-8.564233426000001	-3.7300292540000006	-3.2096435700000003	0	0.061035156	-0.061035156	2.6258545320000004	-8.761621106	1.2549072479999999	0	0	0	3.057714856	9.572705072	2.7143798920000006	-0.061035156	-0.061035156	0	-9.74257788	-0.31223143000000003	0.04306640576	-0.061035156	0.061035156	-0.061035156	0.7560547120000001	9.67080072	2.0145507200000004	-0.061035156	0	0	1.564746106	9.60141574	-0.8756836060000002	0	-0.061035156	-0.061035156	1539957562.135
-8.571411240000002	-3.7659179320000007	-3.243139676	-0.061035156	-0.061035156	-0.061035156	2.63183606	-8.808276260000001	1.199877896	0.061035156	-0.061035156	0	3.069677716	9.584667932	2.7179687500000003	-0.061035156	-0.061035156	0	-9.785644568	-0.3229980432	0.04426269568	-0.061035156	0	0	0.7859619110000001	9.71147464	2.021728534	-0.061035156	0	0	1.4833984620000003	9.63371556	-0.8876464660000001	-0.061035156	0	-0.061035156	1539957562.175
-8.54748552	-3.7742920320000004	-3.1390625	-0.061035156	0	-0.061035156	2.6509764400000004	-8.851342752	1.1747558900000001	0.061035156	-0.061035156	0	3.0672851440000004	9.60620108	2.6904540740000003	-0.061035156	0.061035156	-0.061035156	-9.77607428	-0.31342773560000003	0.028710937500000002	-0.12207031	0	0	0.850561502	9.7318116	2.0097655760000004	-0.061035156	0	0	1.4738280760000002	9.63491214	-0.8972167932	-0.061035156	-0.061035156	-0.061035156	1539957562.215
-8.528344748	-3.7742920320000004	-3.16298822	-0.061035156	0.061035156	-0.061035156	2.6605469240000006	-8.808276260000001	1.159204074	0	0	-0.061035156	3.0589112400000005	9.57749002	2.6725097840000003	-0.061035156	0	0	-9.79401857	-0.2918945288	0.04426269568	-0.12207031	0	0	0.8445800720000001	9.693530252	2.020532248	-0.061035156	0.061035156	0	1.469042932	9.646875000000001	-0.869702176	-0.061035156	-0.061035156	-0.061035156	1539957562.255
-8.531933606	-3.78984375	-3.160595746	0	-0.061035156	-0.061035156	2.5612548920000004	-8.77358426	1.1556152160000002	0.061035156	-0.061035156	-0.061035156	3.0720702880000004	9.564331070000001	2.6892577880000004	0	0.061035156	0	-9.81914038	-0.27514648560000005	0.026318359620000002	-0.12207031	0.061035156	-0.061035156	0.855346646	9.712670926000001	2.0061767180000003	-0.061035156	0.061035156	-0.061035156	1.4522949280000002	9.62893071	-0.885253894	-0.061035156	-0.061035156	-0.061035156	1539957562.295
-8.531933606	-3.7551512600000003	-3.1486327880000005	0	0	-0.061035156	2.519384784	-8.698217752000001	1.222607428	0	-0.061035156	-0.061035156	3.052929712	9.596630890000002	2.74069838	-0.061035156	0.061035156	-0.061035156	-9.765307608	-0.3014648462	-0.015551758180000002	-0.12207031	0.061035156	0	0.8206542932	9.688745108	1.987036142	0	0.12207031	0	1.5360351440000002	9.630126800000001	-0.8577392572	-0.061035156	0	-0.061035156	1539957562.335
-8.55107428	-3.7324219240000005	-3.1653808900000002	0	0	-0.061035156	2.5445067900000002	-8.705395468	1.223803714	0	-0.061035156	-0.061035156	3.0708741	9.572705072	2.751464856	-0.061035156	0	-0.061035156	-9.778466754	-0.29667969240000003	-0.0418701178	-0.061035156	0	-0.061035156	0.7213623200000001	9.667211960000001	2.0097655760000004	-0.061035156	0.061035156	0	1.4116211060000001	9.651660340000001	-0.855346646	-0.061035156	0	0	1539957562.375
-8.49963408	-3.8245362400000005	-3.1641846040000003	0	0.061035156	0	2.573217752	-8.78554712	1.221411142	0	0	0.061035156	3.075659146	9.6385009	2.77419429	-0.12207031	0	0	-9.801196580000001	-0.2954833966	-0.03828125	-0.061035156	0	-0.061035156	0.7476806610000001	9.725830072	2.02292482	0	0.061035156	0	1.41640625	9.625341754	-0.8900390380000001	0	-0.061035156	-0.061035156	1539957562.415
-8.52595198	-3.811376996	-3.2096435700000003	0	0.061035156	-0.061035156	2.646191394	-8.847753894	1.2477295320000001	0	0	-0.061035156	3.0601074280000002	9.63491214	2.74428714	-0.12207031	-0.061035156	0	-9.801196580000001	-0.27395019960000005	-0.0490478534	-0.061035156	0	0	0.7991211060000001	9.7318116	2.036083966	-0.061035156	0.061035156	0	1.4750244600000002	9.64208966	-0.8577392572	-0.061035156	0	-0.061035156	1539957562.455
-8.523559800000001	-3.7599366	-3.228784146	0	0	0	2.64379892	-8.798706070000001	1.282421924	0	0	-0.061035156	3.0337889400000004	9.573901260000001	2.7311278960000003	-0.061035156	0.061035156	0	-9.780859620000001	-0.3002685504	-0.061010742800000003	-0.061035156	0	-0.061035156	0.8194580072000001	9.688745108	2.007373004	-0.061035156	0.061035156	0	1.4044433900000002	9.650463760000001	-0.8541503600000001	-0.061035156	0	-0.061035156	1539957562.495
-8.49484874	-3.7814697480000006	-3.215625	0	0.061035156	-0.061035156	2.5899658540000003	-8.72453624	1.312329074	0	0.061035156	-0.061035156	2.9990966460000004	9.54997554	2.7251464660000004	-0.061035156	0.061035156	0	-9.80239218	-0.29667969240000003	-0.056225586060000006	-0.061035156	0	-0.061035156	0.8122802520000001	9.67080072	2.004980432	-0.061035156	0.061035156	0	1.4020507200000003	9.646875000000001	-0.8577392572	-0.061035156	-0.061035156	-0.061035156	1539957562.535
-8.51040036	-3.7695067900000003	-3.180932608	0.061035156	0.061035156	0	2.5636474640000007	-8.706591754	1.2608886780000002	0	0	-0.061035156	2.9667969240000005	9.554760880000002	2.6916503600000006	-0.061035156	0	0	-9.796411240000001	-0.27395019960000005	-0.062207030760000004	-0.061035156	0.061035156	-0.061035156	0.7811767572	9.686352340000001	2.024121106	-0.061035156	0.061035156	0	1.491772464	9.62055661	-0.8517577880000001	0	-0.061035156	-0.061035156	1539957562.575
-8.552270468000001	-3.71328125	-3.267065396	0	0.061035156	-0.061035156	2.5839844240000005	-8.719750900000001	1.2178222840000001	0	0	-0.061035156	2.99191893	9.58347194	2.654565396	-0.061035156	0	-0.061035156	-9.778466754	-0.3002685504	-0.095703125	-0.061035156	0	-0.061035156	0.7716064300000001	9.724634080000001	2.0157471040000003	-0.061035156	0.061035156	0	1.5587646760000002	9.636108426000002	-0.8445800720000001	-0.061035156	0	0	1539957562.615
-8.518774460000001	-3.7503662140000005	-3.220410144	0	0.12207031	-0.061035156	2.59116214	-8.7448732	1.166381839	0	0.061035156	-0.061035156	2.9931152160000005	9.595434800000001	2.65576178	0	0.061035156	-0.061035156	-9.7832518	-0.309838858	-0.07177734424	-0.061035156	0	-0.061035156	0.764428714	9.73540036	2.032495108	-0.061035156	0.061035156	-0.061035156	1.4570800720000001	9.6385009	-0.8720947480000001	-0.061035156	0	0	1539957562.655
-8.54628894	-3.7360108800000003	-3.192895468	0	0	0	2.56245108	-8.762817392	1.1580077880000001	-0.061035156	0	-0.061035156	2.99191893	9.613378894	2.6665283540000004	0	0	-0.061035156	-9.796411240000001	-0.308642572	-0.05502929712000001	-0.061035156	0	-0.061035156	0.7763915740000001	9.73540036	2.0193359620000004	-0.061035156	0	-0.061035156	1.393676718	9.649267572	-0.8948242212000002	0	0	-0.061035156	1539957562.695
-8.512792932	-3.54580072	-3.1007812500000003	0.12207031	-0.48828125	0.061035156	2.5253662140000004	-8.7448732	1.1675781250000001	-0.061035156	0	-0.061035156	3.029003894	9.555957068	2.68566893	0.061035156	0	-0.061035156	-9.69113768	-0.31701660340000004	-0.02990722644	-0.061035156	0	-0.061035156	0.8637207068000001	9.69951178	2.013354532	-0.061035156	0	-0.061035156	1.437939496	9.624145468	-0.860131839	0	0	-0.061035156	1539957562.735
-8.34650908	-3.1940917540000004	-3.213232428	-0.061035156	0.24414062	-0.061035156	2.47871106	-8.65874002	1.214233426	-0.061035156	-0.061035156	-0.061035156	3.0720702880000004	9.49255342	2.743090854	0.12207031	0.18310547	-0.12207031	-9.62773462	-0.40434570680000004	0.04306640576	-0.061035156	-0.12207031	-0.061035156	0.9821533540000001	9.6552491	2.054028354	-0.12207031	0.12207031	-0.061035156	1.335058606	9.548779254000001	-0.8266357428000001	0	-0.061035156	-0.12207031	1539957562.775
-8.425463760000001	-3.134277356	-3.5481933900000002	-0.18310547	0.30517578	-0.12207031	2.42368161	-8.61447734	1.3087402160000001	-0.061035156	-0.12207031	-0.12207031	3.0720702880000004	9.448290740000001	2.789746106	0.12207031	0.18310547	-0.12207031	-9.70429712	-0.454589856	0.1818359424	-0.24414062	-0.12207031	-0.061035156	1.0969971040000002	9.60739766	2.0169433900000002	-0.18310547	0.12207031	-0.12207031	1.4056396760000003	9.46503894	-0.961816394	0	-0.061035156	-0.24414062	1539957562.815
-8.66352536	-3.4166014400000004	-3.79223642	-0.24414062	0.36621094	-0.24414062	2.326782248	-8.606103240000001	1.2453369600000002	0	-0.30517578	-0.18310547	3.0337889400000004	9.366943390000001	2.85913089	0.18310547	0.24414062	-0.18310547	-9.859814300000002	-0.2177246106	0.36965332460000005	-0.36621094	-0.12207031	-0.061035156	1.2632812500000001	9.599023560000001	1.8650146760000001	-0.18310547	0.061035156	-0.18310547	1.81118161	9.418384080000001	-1.123315396	0.061035156	0.36621094	-0.30517578	1539957562.855
-8.936279254	-3.4010498200000003	-4.100878894	-0.36621094	-0.4272461	-0.36621094	2.227490216	-8.67189946	1.1257080072	-0.061035156	-0.61035156	-0.30517578	2.9943116	9.45307608	2.9249266200000004	0.18310547	0.24414062	-0.4272461	-10.01174272	0.026318359620000002	0.52995607	-0.4272461	0	-0.061035156	1.4427246400000002	9.73898912	1.665234424	-0.18310547	0.061035156	-0.30517578	2.168872104	9.62055661	-1.02761232	0	0.48828125	-0.30517578	1539957562.895
-8.680273560000002	-3.3053466460000003	-3.8484619600000003	-0.5493164	-0.5493164	-0.4272461	2.174853534	-8.686254892000001	1.153222644	-0.24414062	-0.7324219	-0.30517578	3.04455571	9.624145468	2.983544928	0.18310547	0.18310547	-0.6713867	-9.9698732	0.07177734424	0.5802001800000001	-0.4272461	0.12207031	-0.18310547	1.516894568	9.96748004	1.6030273560000001	-0.18310547	0.12207031	-0.48828125	2.10546875	9.760522660000001	-0.9725830072	-0.12207031	0.4272461	-0.24414062	1539957562.935
-8.557055710000002	-3.28022464	-4.038671924000001	-0.79345703	-0.61035156	-0.5493164	2.136572284	-8.50561502	1.3195067900000002	-0.4272461	-0.61035156	-0.12207031	3.048144568	9.734204074	3.0313964660000003	0.12207031	0	-0.79345703	-9.83229982	0.0227294928	0.5144042932	-0.5493164	0.24414062	-0.30517578	1.349414038	9.942358720000001	1.6903564300000002	-0.30517578	0.061035156	-0.6713867	2.3495117800000003	9.610986420000001	-0.8948242212000002	-0.18310547	0.4272461	-0.12207031	1539957562.975
-8.297461060000002	-3.5924560700000003	-3.5266601440000005	-0.5493164	-1.8310547	-0.36621094	2.104272464	-8.214917032	1.485791034	-0.5493164	-0.7324219	0	3.0433594240000006	9.579882788	3.064892572	0.12207031	-0.12207031	-0.8544922	-9.58825679	0.06699218750000001	0.39836425720000007	-0.61035156	0.30517578	-0.4272461	1.189111322	9.766503894000001	1.8757812500000002	-0.48828125	0.061035156	-0.6713867	3.2323730040000007	9.41599092	-0.5514892572000001	-0.36621094	0.36621094	0.061035156	1539957563.015
-7.625146760000001	-3.325683606	-2.5540771760000003	-0.48828125	-2.380371	0.12207031	2.1521240020000003	-8.016332968	1.585082968	-0.4272461	-1.159668	0.061035156	2.9500489200000004	9.479394568	3.180932608	0.061035156	0.12207031	-0.91552734	-9.023608426000001	-0.001196289038	0.1818359424	-0.12207031	0.36621094	-0.5493164	0.9020019568000001	9.45666484	1.8793701080000003	-0.61035156	0.18310547	-0.6713867	5.6273437500000005	8.662329074	0.22968750000000002	-0.30517578	0.5493164	1.0375977	1539957563.055
-8.301049820000001	-3.4369384000000003	-1.69633786	-1.159668	-0.061035156	-0.30517578	2.55048822	-7.7615235600000005	1.5109130400000002	-0.36621094	-1.4038086	0.12207031	2.5313476440000002	9.136059800000002	3.07805162	-0.18310547	-0.12207031	-0.7324219	-9.298754892	-0.5132080072	0.16987304320000002	0.18310547	-0.18310547	-0.5493164	0.3959716754	8.90876448	2.3495117800000003	-0.61035156	0	-0.5493164	6.232665740000001	8.55466304	0.2392578076	-0.79345703	2.0751953	2.5024414	1539957563.095
-10.4723143	-3.6187744600000005	-2.3016601440000004	0.6713867	0.79345703	-0.18310547	3.027807608	-7.878759980000001	1.350610324	-0.36621094	-1.5869141	0.30517578	2.222705072	9.23535144	2.86870108	-0.12207031	-0.79345703	-0.61035156	-10.790527160000002	-0.9977050720000001	0.7381103240000001	-0.18310547	0.5493164	-0.5493164	0.48090820680000007	9.42077626	3.0050780759999998	-0.12207031	0	-0.5493164	3.70131839	10.322778060000001	-1.204663089	-1.0375977	2.8076172	2.5024414	1539957563.135
-10.856323380000001	-3.420190396	-3.2251952880000005	0.5493164	-0.9765625	0	3.4955566100000004	-9.065478240000001	0.7129882787999999	-0.30517578	-2.2583008	0.61035156	2.168872104	10.461548020000002	2.8806639400000003	0.12207031	-0.7324219	-0.61035156	-10.57878444	-0.8732910340000001	1.043164038	-0.12207031	0.4272461	-0.61035156	0.976171875	10.849145860000002	3.2072509000000005	0	-0.36621094	-0.7324219	2.860327176	11.130273560000001	-1.50732428	0.30517578	2.2583008	3.479004	1539957563.175
-9.79880342	-3.0959961060000003	-2.524169928	0.9765625	-1.7700195	-0.24414062	4.268359424000001	-9.82871106	0.285913089	-0.18310547	-2.8076172	0.8544922	2.2250976440000003	10.64816942	3.0708741	0.48828125	-0.12207031	-0.79345703	-10.34191942	-0.8661132788	1.032397464	0	0.5493164	-0.36621094	1.107763678	10.6756839	3.363964856	-0.24414062	-0.36621094	-0.79345703	2.8495605040000003	11.010644960000002	-0.660351538	0.061035156	0.79345703	3.3569336	1539957563.215
-8.27592752	-2.7478759000000004	-2.1880126800000004	-0.24414062	0.24414062	-0.5493164	4.268359424000001	-9.82871106	0.285913089	-0.18310547	-2.8076172	0.8544922	2.0336913940000003	9.613378894	3.3077391200000004	0.6713867	0.24414062	-0.7324219	-9.723437500000001	-0.974975589	1.002490216	0.36621094	0.61035156	-0.36621094	0.8529540740000001	9.38847644	3.201269568	-0.48828125	-0.36621094	-0.8544922	3.116332968	9.933984620000002	-0.765625	0.30517578	1.4648438	2.319336	1539957563.255
-8.113232428000002	-2.805297824	-1.752563498	0.24414062	-1.0375977	-0.4272461	5.501733426	-8.213720746000002	0.7668212860000001	-0.91552734	-0.061035156	0.48828125	1.6688232820000002	8.540307608	3.3244873200000002	0.5493164	-0.18310547	-0.61035156	-9.145629892	-1.234570288	0.707006839	0.48828125	0.7324219	-0.24414062	0.7500732428000001	8.192187500000001	2.930908246	-0.4272461	-0.7324219	-0.91552734	2.568432608	8.572607428000001	-0.9283202880000001	0.7324219	1.2207031	1.6479492	1539957563.295
-7.767504892	-2.3997558900000002	-1.3793212860000001	0.24414062	-0.5493164	-0.5493164	5.07106929	-7.6239501800000005	1.08383786	-1.0375977	0.9765625	0.24414062	1.5013427520000002	7.872778060000001	3.1462402160000003	0.4272461	-0.91552734	-0.7324219	-8.91953125	-1.6484863220000001	0.5203857428	0.4272461	0.7324219	0	0.9354980432000001	7.71367212	2.902197284	-0.12207031	-0.79345703	-0.9765625	3.476416034	7.955322480000001	-0.417504892	1.0375977	1.7089844	0.8544922	1539957563.335
-8.336938400000001	-2.112646466	-1.5958496400000002	0.30517578	1.0375977	-0.4272461	4.4334472840000005	-7.63710962	1.252514676	-0.79345703	0.8544922	0.18310547	1.8351074280000002	7.954125900000001	3.0206298920000005	0.61035156	-1.159668	-0.8544922	-9.01044928	-1.8805663940000001	0.5993408246	0.061035156	0.7324219	0.12207031	1.234570288	8.059399460000002	3.0206298920000005	0.24414062	-0.7324219	-0.9765625	2.9213378600000004	7.46245108	-0.7213623200000001	1.3427734	1.2207031	0.7324219	1539957563.375
-9.05351538	-2.613891574	-2.0564209260000004	0.061035156	0.30517578	-0.36621094	4.085327176000001	-8.23046875	1.238159146	-0.36621094	0.4272461	0.18310547	2.409326178	8.535522660000002	3.00986322	0.8544922	-0.61035156	-0.91552734	-9.2556884	-1.7477783540000003	0.660351538	-0.061035156	0.61035156	0.36621094	1.2489257200000001	8.718554712000001	3.215625	0.4272461	-0.5493164	-0.91552734	3.3508057100000004	7.47561052	-0.401953125	1.5869141	0	0.7324219	1539957563.415
-9.131274460000002	-2.728735324	-2.021728534	-0.061035156	0.91552734	-0.4272461	4.00756839	-9.081030252000001	1.0969971040000002	-0.061035156	0.24414062	0.24414062	2.7119873200000004	9.20544429	3.2228027160000003	0.9765625	-0.30517578	-0.7324219	-9.503320288000001	-1.5599609620000003	0.7728027160000001	-0.061035156	0.5493164	0.5493164	1.0048827880000002	9.249707068000001	3.20007338	0.5493164	-0.4272461	-0.91552734	4.191796924	7.84646016	0.6735107428000001	1.4038086	-0.6713867	0.79345703	1539957563.455
-9.782055710000002	-2.818457068	-1.9858398560000001	0.24414062	0.30517578	-0.61035156	3.9573242800000004	-9.573901260000001	1.0048827880000002	-0.061035156	0.24414062	0.24414062	2.6940429320000003	9.46743161	3.458471646	0.8544922	-0.5493164	-0.36621094	-9.554760880000002	-1.085034146	0.7728027160000001	0.12207031	0.36621094	0.6713867	0.6220702880000001	9.25688498	2.9249266200000004	0.6713867	-0.79345703	-0.79345703	4.563842752	7.481591754	0.6555663939999999	1.2207031	-1.2817383	0.48828125	1539957563.495
-10.04284694	-2.996704074	-1.655664038	0.5493164	-0.79345703	-0.30517578	3.721655252	-9.197070288	1.030004892	0.061035156	0.79345703	0.24414062	2.654565396	9.27961412	3.5697264400000006	0.61035156	-1.159668	0	-9.53083516	-0.9809570288	0.4844970746000001	0.61035156	0.4272461	0.7324219	0.5263671924000001	9.016430710000002	2.7885498200000005	0.7324219	-0.91552734	-0.61035156	6.957617212000001	7.992407248	-0.22849121400000003	0.79345703	-1.5869141	0.5493164	1539957563.535
-9.7150634	-2.3578857820000003	-1.7441894960000002	-0.30517578	-0.79345703	-0.12207031	3.3352538940000005	-8.584570288	1.216625998	0.061035156	1.0986328	0.4272461	2.628247104	9.228173920000001	3.5362304320000004	0.4272461	-1.4038086	0.36621094	-9.38967302	-1.415209964	0.11723633180000001	0.48828125	0.5493164	0.6713867	0.6711181610000001	9.138451980000001	2.899804712	0.8544922	-0.79345703	-0.5493164	8.38478984	8.335742212000001	0.1040771466	0.48828125	-0.36621094	0.24414062	1539957563.575
-9.861010880000002	-3.277832068	-2.245434604	-0.061035156	0.18310547	0.061035156	2.956030252	-8.828613220000001	1.207055661	0.24414062	1.0375977	0.8544922	2.668920926	9.786840560000002	3.54580072	0.48828125	-1.2207031	0.48828125	-10.19477536	-1.5719238220000002	-0.16389160340000003	0.36621094	0.12207031	0.8544922	0.716577176	9.993798920000001	2.9440673920000004	0.9765625	-0.5493164	-0.36621094	6.39895018	7.63710962	-0.899609375	-0.9765625	-2.319336	-0.4272461	1539957563.615
-10.18759784	-6.09748552	-3.201269568	-1.2817383	2.0141602	-1.0375977	2.934497104	-10.11701628	0.9570312500000001	0.5493164	0.9765625	1.2817383	2.843579074	11.084814300000001	3.499145468	0.5493164	-0.4272461	0.48828125	-11.635107820000002	-1.6245605040000002	-0.7285400360000001	0.061035156	-0.91552734	0.79345703	0.693847644	11.417383180000002	2.81726088	0.7324219	-0.5493164	0	3.3101317900000002	8.17185054	-2.396167032	-0.9765625	-2.6245117	-2.0141602	1539957563.655
-10.023705580000001	-7.217211960000001	-2.32319339	1.4648438	-1.7700195	0.18310547	2.45358876	-11.43532698	-0.007177734620000001	1.0986328	0.18310547	0.79345703	3.02421875	12.394750900000002	3.2957762600000002	0.5493164	0.30517578	0.4272461	-12.781152160000001	-0.5048339856	-1.108959964	-0.7324219	1.0986328	0.6713867	0.517993161	12.558642180000001	2.1880126800000004	0.5493164	0.061035156	0.18310547	6.6776857000000005	11.486767180000001	-1.353002896	-0.24414062	1.6479492	-1.0375977	1539957563.695
-7.905077880000001	-5.6165769800000005	-2.387792932	-0.061035156	2.4414062	-0.18310547	1.752563498	-11.318090560000002	-1.079052716	1.2817383	-1.4648438	-0.18310547	3.160595746	12.86489218	2.9225341460000003	0.18310547	0.8544922	0.36621094	-10.66132788	0.9881347840000001	-2.369848642	-0.4272461	0.30517578	0.79345703	-0.1770507788	12.527538940000001	1.5862792540000001	0.30517578	1.3427734	0.30517578	3.8149658540000004	11.40302716	-0.931909146	-2.5024414	0.6713867	-1.8310547	1539957563.735
-8.296264480000001	-5.8701902	-3.37473143	0.79345703	0.5493164	0.24414062	1.509716754	-9.89809604	-0.5981445288	0.9765625	-1.159668	-0.61035156	3.44890126	12.13276358	2.4129150360000002	-0.30517578	1.8310547	0.61035156	-10.081127700000001	1.3577880400000002	-2.87707518	-0.18310547	-0.18310547	0.4272461	-1.2668701080000002	11.5178714	1.268066394	-0.12207031	2.319336	0.9765625	0.5586669928	9.82153354	-1.3087402160000001	-0.36621094	-2.8076172	-1.953125	1539957563.775
-8.28190944	-4.513598740000001	-3.890332068	-0.5493164	0.5493164	0.5493164	1.046752896	-8.405126800000001	0.36367187500000003	0	0.61035156	-0.30517578	3.331665036	11.72961412	1.8566405760000002	-0.79345703	2.380371	0.9765625	-9.72822284	1.025219748	-2.198779254	0.061035156	-0.30517578	-0.12207031	-1.9355957460000002	11.02380342	0.643603534	-0.7324219	2.1972656	1.5869141	2.2478271760000004	9.648071580000002	-2.6581542540000003	0.061035156	-1.5869141	-2.319336	1539957563.815
-8.39316394	-3.446508786	-3.5493896760000005	-0.48828125	0.6713867	0.5493164	0.24763183900000002	-8.647973740000001	0.5957519568	-0.061035156	0.6713867	0.36621094	2.743090854	11.546582460000002	1.33984375	-1.3427734	1.2207031	1.2817383	-9.00327176	0.8015136780000001	-1.5575683900000001	0.061035156	-0.7324219	-0.061035156	-2.04326178	10.764209260000001	0.708203125	-0.48828125	0.61035156	1.6479492	2.8471679320000005	9.35617662	-2.051635782	0	-0.7324219	-2.9907227	1539957563.855
-7.4600586060000005	-3.0541259000000003	-2.5301512600000002	-0.061035156	0.061035156	0.4272461	0.21533202880000002	-8.777173020000001	0.7979248200000001	0.4272461	-0.24414062	0.36621094	2.241845746	10.33713408	1.06589357	-1.4648438	-0.7324219	1.6479492	-8.58217752	0.19499511780000003	-1.0503417932	-0.24414062	-0.61035156	-0.24414062	-1.2668701080000002	9.614575180000001	1.1400634980000002	-0.061035156	-0.5493164	1.2207031	1.876977536	9.210229532000001	-1.905688498	-0.18310547	-0.91552734	-3.2958984	1539957563.895
-6.784155252000001	-3.16298822	-2.5421141200000004	-0.36621094	1.0375977	0.12207031	0.7225586060000001	-7.796215560000001	1.2010742212	0.4272461	-0.8544922	0	2.3243896760000005	8.70898462	1.0455566100000002	-1.3427734	-1.6479492	1.8310547	-8.15390625	0.17944336060000002	-0.7524658540000001	-0.4272461	-0.7324219	-0.4272461	-0.132788089	8.35009784	1.315917932	-0.12207031	-0.7324219	0.8544922	2.213134784	8.790332068	-1.4965576080000003	-0.12207031	-1.4038086	-3.2958984	1539957563.935
-7.580884080000001	-3.20007338	-3.366357428	-0.18310547	0.61035156	-0.24414062	1.214233426	-6.904980432	1.332666034	0.30517578	-0.48828125	-0.30517578	2.624658246	7.607201980000001	1.1101562500000002	-0.9765625	-1.2207031	1.7089844	-8.357275360000001	0.47971191100000005	-0.5227783246000001	-0.5493164	-0.61035156	-0.36621094	0.8254394568000001	7.643090560000001	1.18671875	-0.4272461	-0.12207031	0.7324219	3.33046875	8.787939300000001	-1.0347900360000002	0.24414062	-0.36621094	-3.0517578	1539957563.975
-7.7041014400000005	-3.0230224640000003	-3.603222644	-0.12207031	-0.7324219	-0.24414062	1.25729982	-6.770996106	1.13647464	0.24414062	-0.48828125	-0.30517578	2.9081787140000004	7.451684800000001	1.129296875	-0.6713867	0.12207031	1.159668	-8.704199280000001	0.6352294928000001	-0.1447509784	-0.61035156	-0.30517578	-0.4272461	1.3685547120000001	7.966088760000001	1.0886230432000001	-0.5493164	0.7324219	0.5493164	3.0983885800000004	9.057104532	-0.4521972644	0.061035156	0.61035156	-2.8076172	1539957564.015
-7.437329074000001	-3.0469483800000003	-3.4512939300000003	-0.5493164	1.4648438	-0.18310547	1.369750998	-7.174145468000001	0.8577392572	0.061035156	-0.9765625	-0.18310547	2.8698974640000006	7.9242187500000005	1.2261962860000002	-0.24414062	0.91552734	0.30517578	-8.86330571	0.6854736419999999	0.1997802716	-0.7324219	-0.30517578	-0.5493164	1.585082968	8.81066893	1.02761232	-0.30517578	1.0986328	0.30517578	2.3794189300000004	8.75922824	-1.1041748200000001	0.24414062	0.30517578	-2.5024414	1539957564.055
-8.51398912	-3.2993652160000004	-4.080542032	-0.12207031	-0.61035156	-0.061035156	1.7346191100000001	-7.66223143	0.8194580072000001	-0.24414062	-1.2207031	-0.18310547	2.9943116	8.653955072	1.524072284	0.18310547	1.4038086	-0.5493164	-8.67189946	1.022827176	0.308642572	-0.9765625	-0.30517578	-0.61035156	1.31352536	9.49016124	1.0479492212000001	-0.18310547	1.159668	-0.061035156	1.4953613220000002	9.092993210000001	-1.391284146	0.30517578	-0.061035156	-2.2583008	1539957564.095
-8.59055162	-3.0038817900000003	-4.236059604	-0.48828125	-2.5634766	0.12207031	2.19399411	-7.675390380000001	0.9785644568000001	-0.61035156	-1.2207031	-0.18310547	3.180932608	9.360961960000001	1.963110324	0.18310547	1.7700195	-1.0375977	-9.096582068	1.1245117212000002	0.3182128894	-0.12207031	-0.61035156	-0.7324219	0.6854736419999999	9.801196580000001	1.068286142	-0.48828125	0.8544922	-0.12207031	1.2608886780000002	9.181518570000001	-0.7991211060000001	-0.061035156	-0.48828125	-2.1972656	1539957564.135
-8.370434800000002	-2.8806639400000003	-2.9368896760000003	-0.48828125	-1.2207031	0.48828125	2.19399411	-7.675390380000001	0.9785644568000001	-0.61035156	-1.2207031	-0.18310547	3.0589112400000005	9.77128894	2.233471646	0.061035156	1.4038086	-1.0986328	-9.790429712	0.23208007200000003	0.4091308606000001	-0.18310547	-0.36621094	-1.0375977	0.192602536	10.02609874	1.33984375	-0.6713867	0.061035156	-0.24414062	2.038476538	9.1109375	-0.9426757788	0.061035156	-0.061035156	-2.0141602	1539957564.175
-8.808276260000001	-3.111547824	-4.1140380400000005	-0.48828125	0.91552734	0.24414062	2.7299316100000004	-8.118017572	1.41640625	-0.8544922	-0.6713867	-0.24414062	2.7933349640000005	10.44121106	2.3351562500000003	0.061035156	0.36621094	-1.0986328	-10.877856920000001	-0.07058105432	0.3194091754	-0.12207031	-0.79345703	-1.159668	0.45100097840000003	10.944848740000001	2.01096196	-0.79345703	-0.79345703	-0.61035156	2.287304712	9.067871106	-1.0264160340000001	-0.30517578	0.79345703	-1.3427734	1539957564.215
-10.35866664	-4.981347840000001	-6.05561502	-3.3569336	1.0375977	-0.48828125	2.767016574	-9.8263179	1.24294429	-0.8544922	-0.6713867	-0.24414062	2.7729980040000006	11.846850540000002	2.4117187500000004	0.36621094	-0.061035156	-1.2817383	-12.96657698	-0.808691394	-0.2225097644	-0.18310547	-1.953125	-0.9765625	0.7728027160000001	12.58615764	2.6844726440000004	-0.8544922	-0.79345703	-0.79345703	2.746679712	10.388574280000002	-1.7812744600000001	-1.159668	0.48828125	-1.0375977	1539957564.255
-11.528637680000001	-7.23276358	-5.158398560000001	0.12207031	-2.2583008	1.0986328	3.215625	-12.71176718	1.0455566100000002	-0.6713867	-1.0986328	0.4272461	2.743090854	13.155590560000002	2.527758786	0.61035156	0	-1.6479492	-13.88652356	-2.038476538	-0.15073241820000002	-0.91552734	1.5869141	-1.0986328	0.6519775360000001	13.02758786	2.78496106	-0.91552734	-0.6713867	-1.0986328	4.489672824	11.109936600000001	-0.7967285340000001	-1.953125	0.7324219	0.6713867	1539957564.295
-8.84296875	-7.166967752000001	-1.848266574	1.4648438	-4.760742	0.6713867	3.79223642	-13.713061600000001	0.783569339	0	-0.5493164	0.18310547	2.6784912140000006	11.870776260000001	2.5181884000000005	0.61035156	0.24414062	-1.5258789	-11.086010880000002	-0.9354980432000001	-1.6460937500000001	-0.9765625	0.5493164	-0.79345703	-0.32539062500000004	11.156591460000001	3.42497554	-0.24414062	0.36621094	-1.2207031	6.59992662	12.186596940000001	1.836303714	-2.6245117	0.30517578	4.333496	1539957564.335
-6.792529254000001	-5.14165036	-0.8314209260000001	-0.36621094	2.380371	0.061035156	3.8987060700000002	-11.74636232	1.0958007788	0.061035156	0.5493164	-1.159668	2.62705072	10.096679320000002	2.4296630400000003	0.24414062	0.8544922	-0.7324219	-9.625341754	-0.4067382788	-2.4392334260000004	0.4272461	0.18310547	-0.061035156	-2.250219748	8.644384980000002	3.33645018	-0.6713867	1.5258789	-0.30517578	5.816357428000001	11.8157473	0.03947753894	-2.0751953	1.2207031	5.493164	1539957564.375
-9.1109375	-3.575707968	-3.4979492800000003	-1.4648438	4.1503906	-0.18310547	3.6056152160000003	-10.3359375	1.3984619600000001	0.061035156	0.5493164	-1.159668	1.6532714660000003	9.42077626	1.9690917540000001	-0.6713867	0.24414062	0.24414062	-9.43752446	-1.32788089	-2.031298822	0.30517578	-0.5493164	0.24414062	-3.5769042540000004	7.9995851600000005	3.1354737400000006	-0.5493164	-0.18310547	0.4272461	0.49765625	14.298047120000001	-3.4369384000000003	-1.6479492	1.5258789	5.7373047	1539957564.415
-10.317992720000001	-4.78276358	-3.6187744600000005	0.9765625	-3.2348633	0.61035156	2.874682608	-10.04882788	1.076660144	0.79345703	2.1362305	-1.8310547	0.63881839	9.94714308	1.5372314300000003	-1.2817383	-2.0141602	0.6713867	-9.52006839	-1.388891574	-1.28122554	0.30517578	-0.061035156	0.24414062	-2.573217752	9.021215560000002	2.749072284	0.4272461	-1.7089844	0.4272461	-0.03828125	12.12080072	-2.10546875	0.061035156	1.2817383	6.4086914	1539957564.455
-6.760229532	-3.8329101440000004	-1.491772464	1.0375977	-4.272461	0.48828125	1.833911142	-9.472216754	0.648388678	1.5258789	0.8544922	-1.5258789	0.7775878600000001	9.57629393	1.484594748	-1.0986328	-3.2958984	0.30517578	-8.38957518	-1.459472644	-0.8720947480000001	0.4272461	-0.36621094	0.12207031	-0.80390625	8.987719748	2.956030252	0.6713867	-1.4648438	0.30517578	0.5634521466	11.29177266	-2.068383786	0.24414062	0.36621094	6.0424805	1539957564.495
-4.618872104	-2.9644042540000006	-1.107763678	-1.0986328	3.479004	0.061035156	1.7250488220000002	-7.995996106000001	0.5024413940000001	1.4648438	-0.4272461	-1.3427734	1.7106933900000003	8.156298920000001	1.582690396	-0.48828125	-1.7089844	0.18310547	-8.0390625	-1.4211913940000003	-0.657958966	0.4272461	-0.4272461	0.30517578	0.09450683900000001	7.963696580000001	3.282617212	0.4272461	-0.8544922	0.24414062	-0.11843261780000001	9.942358720000001	-0.4330566394	0.36621094	1.2817383	4.760742	1539957564.535
-7.174145468000001	-3.1103514400000005	-1.6317382200000001	-0.12207031	1.7700195	-0.12207031	2.0695800720000004	-6.928906250000001	0.35529785340000003	1.2817383	-0.36621094	-1.159668	1.9511474640000002	7.2315673920000005	1.8530517180000001	-0.061035156	0.061035156	0.30517578	-8.03786592	-1.280029254	-0.32658691100000004	0.30517578	-0.30517578	0.5493164	0.3026611322	7.129882788000001	2.956030252	-0.18310547	-0.8544922	0.24414062	-0.4474121106000001	7.40263678	0.2619873004	1.2207031	1.8310547	2.9296875	1539957564.575
-7.647875900000001	-2.9249266200000004	-1.886547824	0.48828125	-2.4414062	0.12207031	2.222705072	-6.615478240000001	0.23566894960000004	1.2207031	0.30517578	-0.8544922	1.629345746	7.156201080000001	2.076757788	0.061035156	0.18310547	0.18310547	-8.228076080000001	-1.532446286	0.007177734620000001	0.30517578	-0.18310547	0.5493164	0.5861816394	7.16098642	2.7000244600000003	-0.061035156	-0.4272461	0.061035156	-0.63881839	6.951635880000001	-0.8457763580000002	2.319336	1.953125	0.8544922	1539957564.615
-6.882250900000001	-2.2478271760000004	-1.2082519568	-0.61035156	1.4038086	0.4272461	1.9547363220000002	-6.81884784	0.10168457460000001	1.159668	0.24414062	-0.36621094	1.588671924	7.621557608000001	2.1305908540000003	0.18310547	-0.4272461	-0.18310547	-8.297461060000002	-2.027709964	0.2536132788	-0.061035156	0	0.4272461	0.9307128600000001	7.838086060000001	2.8136719240000003	0.7324219	-0.18310547	-0.24414062	-3.6917480040000004	6.36186502	-1.8279297120000002	2.2583008	-0.48828125	-0.24414062	1539957564.655
-7.565332068	-2.600732428	-2.605517572	-1.0986328	3.6621094	-0.18310547	1.81357428	-7.27463408	-0.18422851440000002	1.0375977	-0.5493164	0.061035156	2.201171924	8.224487320000001	2.363867212	0.5493164	-0.36621094	-0.36621094	-8.442211960000002	-1.8506591460000001	0.3600830072	-0.24414062	-0.24414062	0.36621094	0.9055908540000002	8.5498777	3.08881839	0.7324219	-0.12207031	-0.24414062	-4.536328076	6.619067392	-0.20097655760000002	2.5024414	-3.6010742	-1.4038086	1539957564.695
-10.1911866	-3.749169928	-2.331567392	0.91552734	0.12207031	0.12207031	2.11743161	-7.735205072	-0.23327636780000002	0.9765625	-0.79345703	0.5493164	2.942871106	8.610888580000001	2.7646241	0.8544922	0.5493164	-0.18310547	-9.11691893	-1.3924804320000002	-0.02990722644	-0.36621094	0.18310547	0.61035156	0.6711181610000001	8.630029254	3.081640576	0.5493164	-0.36621094	0	2.85314946	8.99728984	0.44143066100000006	1.2207031	-6.164551	-0.91552734	1539957564.735
-10.50820288	-2.604321286	-2.92971196	1.0375977	-2.319336	1.5869141	2.195190396	-7.899096940000001	-0.4091308606000001	0.6713867	-0.9765625	0.7324219	3.152221646	8.730517572	2.9033935700000004	0.7324219	1.0986328	0.30517578	-9.230566394	-0.7225586060000001	0.015551758180000002	-0.18310547	-0.6713867	0.91552734	0.33854982	8.59055162	2.9955077880000003	0.6713867	0.24414062	0.18310547	14.46074182	10.082324280000002	-1.36018071	2.0751953	-1.5258789	2.6855469	1539957564.775
-11.0584964	-3.6797851440000002	-6.541308606	-2.6855469	1.7089844	-1.0986328	2.4117187500000004	-8.78554712	-0.6232665740000001	0	-0.9765625	1.159668	3.0672851440000004	10.158886780000001	2.7502685700000002	0.5493164	0.7324219	0.6713867	-11.29296924	-0.669921875	-0.1196289038	0	-0.91552734	1.2817383	-0.05144042932000001	10.325171220000001	2.7418945679999998	0.91552734	0	0.61035156	8.674292032	8.062988220000001	-3.104370108	-2.5024414	-0.12207031	-0.4272461	1539957564.815
-10.93408246	-8.138354532000001	-3.8735839660000004	0.7324219	-1.0986328	-0.36621094	2.7179687500000003	-10.753442000000001	-0.34812010800000004	-0.5493164	-0.4272461	1.8310547	3.0732665740000003	12.4114991	2.7418945679999998	0.48828125	0.12207031	0.79345703	-13.071850540000002	-0.539526358	-0.36606445680000005	-0.6713867	1.4648438	0.61035156	0.47253417540000003	12.455761780000001	1.561157248	0.48828125	-0.061035156	0.4272461	3.32089856	10.47829622	2.209545926	-2.9907227	4.9438477	-2.6245117	1539957564.855
-7.646679712	-5.553173920000001	-2.7131836060000003	1.7089844	-0.8544922	0.91552734	2.886645468	-10.863500900000002	0.32658691100000004	-0.91552734	-0.24414062	1.6479492	3.0792480040000005	12.65434604	2.2837158540000004	0.18310547	-0.18310547	0.61035156	-11.81813948	0.846972644	-1.3290771760000002	-0.6713867	1.4648438	0.61035156	0.46655273560000005	12.6663089	1.391284146	0.48828125	-0.061035156	0.4272461	5.665625	13.484570680000001	-0.439038089	-5.6152344	2.1362305	-1.3427734	1539957564.895
-8.16108426	-4.04584964	-5.11652806	-1.7089844	0.6713867	-0.61035156	3.1534179320000004	-9.853833360000001	1.0144531250000002	-0.91552734	-0.24414062	1.6479492	3.4955566100000004	12.50720198	1.81357428	0	0.48828125	0.48828125	-11.02739218	1.599438498	-1.738207968	-0.24414062	-0.12207031	0.5493164	-0.32658691100000004	12.55026808	1.2178222840000001	0.48828125	2.380371	0.18310547	-0.56823732	9.584667932	-2.0695800720000004	-0.7324219	-1.159668	-0.61035156	1539957564.935
-9.555957068	-4.566235324	-5.243335160000001	-0.7324219	-0.18310547	0.12207031	3.302954074	-10.56442842	1.9571288940000002	-1.2207031	2.8686523	-0.061035156	3.785058606	12.839770860000002	1.6664307100000002	-0.18310547	2.1972656	0.61035156	-10.865893080000001	0.6268554712000001	-1.4068359620000002	-0.18310547	-0.061035156	-0.24414062	-1.41042482	12.43303264	0.9989013580000001	-0.48828125	1.7700195	0.79345703	1.02163089	9.935181200000002	-2.586376996	-0.5493164	-2.1362305	-1.8310547	1539957564.975
-8.443408246	-3.8221435700000006	-3.895117212	-0.7324219	-0.36621094	0.24414062	3.302954074	-10.56442842	1.9571288940000002	-1.2207031	2.8686523	-0.061035156	2.85075679	11.942553420000001	1.2477295320000001	-0.36621094	1.6479492	0.91552734	-10.05959514	0.1854248004	-0.8828613220000001	-0.18310547	-0.061035156	-0.24414062	-1.314721646	11.43173822	1.2919922120000003	-0.48828125	1.7700195	0.79345703	2.2669677520000002	9.7318116	-2.44401857	-0.12207031	0.18310547	-2.4414062	1539957565.015
-7.133471940000001	-3.5876709260000004	-2.381811502	0.4272461	0.36621094	-0.4272461	3.302954074	-10.56442842	1.9571288940000002	-1.2207031	2.8686523	-0.061035156	2.062402356	10.06557608	1.1328857428	-0.36621094	-0.48828125	1.0986328	-9.427954074	0.7416992212000001	-0.8756836060000002	-0.7324219	-0.18310547	-0.061035156	-0.37084961060000005	9.8	1.3063476440000001	-0.12207031	-0.24414062	0.061035156	2.0336913940000003	9.57749002	-2.186816394	0.18310547	0.7324219	-2.8076172	1539957565.055
-7.273437500000001	-3.420190396	-3.4142089660000003	0.061035156	0.18310547	-0.7324219	0.6101074280000001	-9.087011780000001	2.222705072	-0.12207031	2.9907227	-0.91552734	2.304052716	8.762817392	1.2261962860000002	-0.12207031	-1.0986328	0.79345703	-8.999682608	0.954638678	-0.7907471040000001	-0.7324219	-0.18310547	-0.061035156	0.0681884784	8.742480432	1.0180419928000002	-0.36621094	0.4272461	0.12207031	1.847070288	9.931591460000002	-1.199877896	-0.12207031	0.061035156	-2.9296875	1539957565.095
-6.920532248	-3.3041503600000004	-3.85444339	-0.48828125	-0.61035156	-0.5493164	0.9223388580000002	-7.84047824	2.109057608	0.61035156	-0.61035156	-1.4648438	2.74428714	8.455371106000001	1.191503894	-0.36621094	0.5493164	0.30517578	-8.5151857	0.80988768	-0.708203125	-0.5493164	0.12207031	-0.36621094	-0.005981445288000001	8.35009784	0.8565429712000001	-0.36621094	0.4272461	0.12207031	2.01096196	9.140844748000001	-0.6615478240000001	-0.30517578	0	-2.8076172	1539957565.135
-6.8487548920000005	-3.71088858	-3.140258786	-0.12207031	0.30517578	-0.48828125	2.34113768	-6.532934800000001	1.738207968	0.12207031	-2.0141602	-1.0375977	2.27294928	8.058202880000001	0.9139648560000001	-0.48828125	0.6713867	-0.061035156	-8.058202880000001	1.222607428	-0.840991214	-0.5493164	0.61035156	-0.48828125	-0.30744628600000007	8.058202880000001	1.020434604	-0.18310547	0.6713867	-0.18310547	2.159301718	8.509204074000001	-0.9175537140000001	0.30517578	0.24414062	-2.2583008	1539957565.175
-7.7842527	-3.7455810700000005	-2.976367212	0.5493164	-0.6713867	0.18310547	1.9966064300000002	-6.117822480000001	1.268066394	-0.24414062	0.5493164	-0.061035156	2.04086911	8.11083966	0.8146728240000001	-0.24414062	-0.12207031	-0.30517578	-7.811767572	1.7812744600000001	-0.9055908540000002	-0.5493164	0.61035156	-0.48828125	-0.763232428	8.247216754	0.79194339	-0.4272461	0.5493164	-0.18310547	2.665332068	8.66472194	-0.6376221040000001	0.18310547	-0.061035156	-1.8920898	1539957565.215
-8.290283246000001	-3.0744628600000006	-3.9022949280000003	0.48828125	-1.5869141	0.36621094	1.720263678	-6.39416484	1.0419677520000001	-0.6713867	-0.24414062	0.30517578	2.2250976440000003	9.211425720000001	0.98334964	-0.48828125	-0.18310547	-0.61035156	-8.408715560000001	1.400854532	-0.6711181610000001	0.48828125	-0.12207031	-0.5493164	-1.4630615020000002	9.035571580000001	0.800317392	-0.7324219	0	-0.061035156	3.667822284	8.38957518	0.250024411	0.061035156	0.48828125	-1.2207031	1539957565.255
-8.114428420000001	-3.652270468	-3.58647464	-0.12207031	-1.2817383	0.24414062	2.0899170320000002	-7.217211960000001	0.9354980432000001	-0.8544922	-0.24414062	0.61035156	2.1664795320000003	10.014135880000001	1.061108426	-0.7324219	-0.4272461	-0.79345703	-9.83110324	0.5897705072	-0.8254394568000001	0.48828125	-0.12207031	-0.5493164	-1.3039550720000002	9.936376800000001	1.350610324	-0.7324219	0	-0.061035156	2.709594748	8.8896241	-0.40434570680000004	-0.7324219	0.48828125	-1.159668	1539957565.295
-8.235253894000001	-5.0614991	-4.3784179320000005	-1.0986328	-0.91552734	-0.5493164	2.336352536	-8.296264480000001	0.6830810700000001	-0.8544922	-0.24414062	0.61035156	1.933203076	10.87666034	0.9570312500000001	-0.48828125	-1.159668	-0.9765625	-11.772681200000001	-0.3959716754	-0.660351538	0.6713867	-0.36621094	-0.9765625	-0.1495361322	11.19965854	2.04326178	-0.7324219	-1.0375977	-0.7324219	2.289697284	8.959009080000001	-0.9821533540000001	-0.79345703	-0.061035156	-0.6713867	1539957565.335
-8.923120108	-6.792529254000001	-2.7945312500000004	1.2207031	-1.0375977	0.24414062	2.4667480040000003	-10.437622300000001	0.23208007200000003	-1.0986328	0	1.0375977	2.001391574	11.705688400000001	1.184326178	-0.12207031	-1.0375977	-1.4648438	-12.0466304	-1.19270018	-0.931909146	0.61035156	0.30517578	-1.159668	0.4821044928	11.839673020000001	2.7167724640000004	-0.7324219	-1.0375977	-0.7324219	4.69663089	9.528442392	-0.4378417932	-0.91552734	-1.4648438	0.8544922	1539957565.375
-8.425463760000001	-6.33554712	-1.297973642	2.2583008	-0.12207031	0.6713867	2.6210692900000003	-11.5106929	-0.173461911	-0.8544922	0.061035156	0.9765625	2.1975829680000003	10.82641574	1.50493161	0.12207031	-0.24414062	-1.7089844	-10.539307100000002	-0.9055908540000002	-1.9559326080000001	0.24414062	1.159668	-0.7324219	-0.41152344240000005	10.450780760000002	3.228784146	0.24414062	0.24414062	-1.6479492	8.07973642	11.162573380000001	2.6892577880000004	-0.4272461	-0.61035156	4.638672	1539957565.415
-8.963793930000001	-4.70859375	-1.89611821	0.6713867	-0.24414062	-0.24414062	2.749072284	-10.702001800000001	-0.458178714	-1.0375977	0.48828125	0.36621094	2.178442392	9.810766280000001	2.1102538940000004	0	0.18310547	-1.2207031	-9.89809604	-1.159204074	-2.5744139400000003	0.24414062	1.159668	-0.7324219	-2.1712646760000003	8.80588408	3.208447284	0	0.48828125	-0.9765625	5.13088408	14.1808107	2.198779254	-2.8686523	0.12207031	5.554199	1539957565.455
-10.78334964	-4.161889676	-2.7909423920000003	0.24414062	1.0375977	-0.36621094	2.8041014400000006	-10.42446286	-0.36845702880000003	-1.0375977	1.4648438	0.18310547	1.6090087860000002	9.87058058	2.3710449280000003	-0.48828125	-0.8544922	-0.48828125	-10.229467360000001	-2.1760498200000002	-2.6581542540000003	0.7324219	0.5493164	-0.061035156	-3.125903354	8.892016574000001	3.170166034	0.061035156	-0.36621094	-0.36621094	-0.6328369110000001	13.811157640000001	-2.1616942900000002	-2.1972656	-0.061035156	5.493164	1539957565.495
-9.89570288	-5.02441394	-1.9966064300000002	1.159668	-1.5869141	-0.18310547	2.344726538	-10.62304712	-0.6256591459999999	-0.7324219	1.5869141	0.30517578	1.2453369600000002	10.70917932	2.251416034	-0.79345703	-2.2583008	-0.12207031	-10.291674819999999	-1.8626221040000002	-2.293286142	0.7324219	0.79345703	0.12207031	-2.191601538	10.154101440000002	3.131884784	0.61035156	-1.159668	-0.36621094	-0.41271972840000004	11.59084514	-2.00258786	-1.2207031	0.061035156	5.065918	1539957565.535
-7.33085962	-4.771997104	-1.053930661	0.48828125	0.061035156	-0.48828125	1.8267334260000003	-10.59433606	-0.8900390380000001	-0.36621094	0.36621094	0.36621094	1.5527832460000002	10.66372104	2.144946286	-0.48828125	-2.1972656	-0.24414062	-10.010547120000002	-2.1760498200000002	-2.101879892	0.7324219	0.79345703	0.12207031	-0.8565429712000001	10.5153804	3.29816893	0.48828125	-0.79345703	-0.4272461	0.876879892	10.20554164	-0.5957519568	-1.0375977	-1.5258789	2.8686523	1539957565.575
-8.023510880000002	-4.2420410340000005	-1.2321777160000003	0	1.4648438	-0.79345703	2.0169433900000002	-9.869384980000001	-0.835009784	-0.36621094	0.36621094	0.36621094	2.007373004	9.651660340000001	2.191601538	0.18310547	-0.91552734	-0.24414062	-9.326269568	-2.390185504	-2.086328076	0.7324219	0.6713867	0.18310547	-0.5610595746000001	9.609789840000001	3.458471646	0.48828125	-0.79345703	-0.4272461	0.43186035340000006	8.141943390000002	-0.0657958966	0.18310547	-0.24414062	1.4648438	1539957565.615
-8.2520018	-3.8257324280000002	-0.8744873200000001	0.91552734	-1.4648438	-0.30517578	2.235864218	-8.911157248	-0.6747070288	-0.30517578	0.30517578	0.061035156	1.9774658540000003	8.57858876	2.04086911	0.5493164	-0.30517578	0	-8.73410643	-2.109057608	-2.19997554	0.24414062	0.7324219	0.36621094	-0.8146728240000001	8.409912140000001	3.052929712	0.30517578	-0.061035156	-0.5493164	1.100585962	7.722045926000001	-0.3349609424	2.1362305	1.6479492	-0.79345703	1539957565.655
-6.859521760000001	-3.5290527160000003	-0.6842773560000001	0.18310547	2.0141602	-0.18310547	2.077954074	-8.169457968	-0.649584964	-0.12207031	0.61035156	-0.061035156	1.9200439300000003	8.24123552	2.021728534	0.5493164	-0.12207031	0.18310547	-8.56782248	-2.344726538	-2.241845746	0.24414062	0.7324219	0.36621094	-1.091015625	8.05700679	2.899804712	0.30517578	0.12207031	-0.4272461	-1.168774411	7.467236420000001	-1.1352783540000002	0.6713867	-1.2207031	-1.0375977	1539957565.695
-8.00197734	-3.6068116	-1.605419928	-0.48828125	0.7324219	-0.36621094	1.733422824	-8.16347644	-0.7058105432	0.061035156	0.24414062	0.12207031	1.915258786	8.564233426000001	1.965502896	0.6713867	-0.12207031	0.30517578	-8.38957518	-2.45598143	-2.185620108	-0.30517578	0.30517578	0.6713867	-1.143652356	8.394360520000001	2.969189496	0.6713867	0.24414062	-0.30517578	0.8529540740000001	7.611987320000001	0.5502929712000001	1.8920898	-2.319336	-1.159668	1539957565.735
-8.3201902	-3.289794928	-1.542016574	-0.24414062	-0.12207031	-0.4272461	1.6305420320000001	-8.75444339	-0.754858426	0.36621094	-0.36621094	0.48828125	2.0576172120000003	8.681469748	1.9559326080000001	0.9765625	0.12207031	0.4272461	-8.54389676	-2.6497802520000002	-2.2346679320000002	-0.79345703	0.4272461	0.7324219	-0.8134765380000001	8.608496106	3.02661142	0.79345703	0.18310547	-0.30517578	3.6355224640000006	8.77358426	0.5514892572000001	0.5493164	-1.953125	-1.8920898	1539957565.775
-7.7687010800000005	-3.79582518	-2.6103027160000005	-2.6855469	3.2348633	-0.9765625	1.701123004	-9.101367212000001	-0.8170653959999999	0.6713867	-0.8544922	0.30517578	2.286108426	8.53671875	1.971484424	1.3427734	0.79345703	0.5493164	-8.712573380000002	-2.4129150360000002	-2.4308594240000003	-0.79345703	0.4272461	0.7324219	-0.5371337860000001	8.492456070000001	3.064892572	0.91552734	0.7324219	-0.30517578	3.6714112400000003	8.923120108	-0.9797607428000001	0.48828125	-2.1972656	-2.1362305	1539957565.815
-10.16845746	-7.03896466	-2.5744139400000003	1.7089844	-1.6479492	-0.24414062	1.776489218	-9.414794928000001	-0.879272464	0.79345703	-0.91552734	0	2.5265625000000003	9.134863220000002	2.051635782	1.5869141	1.4648438	0.6713867	-10.868286240000002	-1.149633786	-1.836303714	-1.0986328	0.061035156	0.8544922	-0.5191894568000001	9.14682608	2.48229982	0.91552734	0.7324219	-0.30517578	5.458667032	9.261669928000002	-0.42109375000000004	-0.18310547	-1.4648438	-1.7089844	1539957565.855
-7.68735324	-4.111645468	-2.19997554	-0.79345703	-0.6713867	-1.159668	1.5456054320000001	-9.957910340000002	-1.123315396	0.91552734	-1.159668	-0.12207031	2.446411142	10.4292482	1.899707068	1.3427734	1.4038086	0.61035156	-9.67558606	-0.10168457460000001	-2.256201178	-1.0986328	0.6713867	1.3427734	-0.991723642	10.2091304	1.4546875000000001	0.7324219	1.4038086	-0.24414062	10.3012455	11.385083360000001	-0.037084961060000005	-0.7324219	0.4272461	-1.2207031	1539957565.895
-7.65983876	-3.9561278960000004	-3.484790036	-1.6479492	2.319336	-2.319336	1.6030273560000001	-9.53083516	-0.5909667932	0.5493164	-0.91552734	-0.061035156	2.524169928	10.5907473	1.44870607	1.0986328	0.91552734	0.61035156	-9.63969748	-0.1124511682	-2.6031250000000004	-1.0986328	0.6713867	1.3427734	-1.3446288940000002	10.217504500000002	1.1675781250000001	0.79345703	1.4038086	-0.36621094	4.0326903960000005	9.81435504	0.8146728240000001	-0.9765625	5.493164	-1.2817383	1539957565.935
-7.78186052	-5.733813400000001	-3.9154540740000003	-1.0986328	1.0375977	-2.5024414	1.650878894	-8.43383786	0.0825439496	0.30517578	-0.30517578	-0.12207031	2.5433105040000004	10.12539038	0.833813498	1.0986328	0.79345703	0.7324219	-10.010547120000002	0.7572509980000001	-2.878271466	-1.8920898	1.5258789	0.48828125	-1.240551718	9.8514402	0.5263671924000001	0.30517578	1.7700195	-0.6713867	-0.709399411	8.455371106000001	-0.7955322480000001	2.0141602	-0.9765625	-1.5869141	1539957565.975
-7.0604982000000005	-7.452880890000001	-4.693042032	0.12207031	-1.0375977	-1.4648438	1.720263678	-7.835693390000001	0.3541015576	0.24414062	-0.18310547	-0.24414062	2.3937744600000004	10.11940944	0.0729736322	0.9765625	0.24414062	0.48828125	-9.88015126	2.58278804	-3.06848143	-1.7089844	1.7089844	0.5493164	-1.5587646760000002	10.033276260000001	-0.417504892	0.12207031	1.6479492	-0.91552734	2.9524413940000005	10.55964308	-0.057421875000000004	0.6713867	0.48828125	-1.3427734	1539957566.014
-7.237548920000001	-5.95153804	-3.58049321	-0.4272461	-0.9765625	-1.159668	1.282421924	-8.47092302	0.1579101538	0.12207031	-0.7324219	-0.30517578	2.6497802520000002	10.97236322	-0.46535643000000004	0.8544922	0.48828125	-0.18310547	-9.522461060000001	2.4811035340000003	-3.3400389400000003	-1.7089844	1.7089844	0.5493164	-1.9690917540000001	10.774975540000002	-0.907983426	0.30517578	1.953125	-0.8544922	3.2706542540000005	9.957910340000002	-0.27395019960000005	0.12207031	1.5869141	-0.8544922	1539957566.054
-7.437329074000001	-5.618969748	-4.2587889400000005	0.4272461	0.91552734	-1.159668	1.3051513580000003	-9.092993210000001	0.14833984620000001	-0.36621094	-0.79345703	-0.18310547	2.9847412140000005	11.0668705	-0.716577176	0.91552734	1.0986328	-0.6713867	-9.23654802	2.1760498200000002	-3.7288329680000003	-1.0375977	1.5869141	0.18310547	-2.7550537140000007	10.728320680000001	-0.423486322	0.5493164	1.7089844	-0.91552734	1.0192382788	9.444701980000001	-2.082739218	0.30517578	-0.6713867	-0.48828125	1539957566.1
-6.82961412	-6.0400634	-4.65834964	0.30517578	-0.36621094	-1.159668	1.5743163940000002	-8.834594748	0.5084228534	-1.0986328	0.18310547	0.24414062	3.0206298920000005	10.668505399999999	-0.80988768	1.0986328	0.91552734	-0.4272461	-8.49963408	2.739501996	-3.8484619600000003	-0.7324219	1.2817383	0.30517578	-3.243139676	10.178027160000001	-0.25959472840000003	0.48828125	1.2207031	-0.9765625	1.9930175720000003	9.782055710000002	-1.5934570680000002	0.061035156	-1.159668	-0.7324219	1539957566.135
-6.40732428	-6.018530252000001	-3.8101807100000005	0.24414062	0.18310547	-0.79345703	1.5336425720000002	-8.51159694	0.7273437500000001	-1.3427734	1.2207031	0.4272461	2.8423827880000005	10.614673020000001	-0.7046142572	0.79345703	0.30517578	0	-8.036669928	2.902197284	-4.143945288	-0.7324219	1.2817383	0.30517578	-3.7204589660000003	9.734204074	-0.6029296924	0.061035156	0.61035156	-0.79345703	2.8890380400000004	9.636108426000002	-1.36018071	-0.061035156	0.4272461	-0.9765625	1539957566.174
-6.86669928	-6.491064300000001	-4.121215854000001	0.6713867	0.8544922	-0.30517578	1.240551718	-8.129980432	0.679492212	-1.2817383	1.2207031	0.4272461	2.7131836060000003	10.272534440000001	-0.669921875	0.4272461	-0.30517578	0.12207031	-8.07495108	3.0804442900000004	-4.422680710000001	0.061035156	0.6713867	0.061035156	-3.817358426	9.46623552	-0.916357428	0	-0.12207031	-0.61035156	2.545703076	8.9829348	-1.4427246400000002	0	0.061035156	-0.5493164	1539957566.215
-7.156201080000001	-6.786548020000001	-4.494457968	0.5493164	-0.6713867	-0.18310547	1.1400634980000002	-8.223290740000001	0.8254394568000001	-1.4648438	0.8544922	0.4272461	2.65576178	10.52016574	-0.49885253600000007	0.12207031	-0.5493164	0.061035156	-8.35249002	3.1952880400000003	-4.50522464	0.6713867	0.48828125	0	-3.6295410340000003	9.846654860000001	-0.9426757788	-0.061035156	-0.30517578	-0.36621094	2.2813232820000002	9.201855432	-1.770507788	-0.12207031	-0.30517578	-0.4272461	1539957566.254
-6.79492212	-7.04375	-4.274340854	0.6713867	-0.4272461	-0.18310547	1.318310504	-8.833398560000001	0.835009784	-1.5258789	0.8544922	0.48828125	2.5181884000000005	11.001074280000001	-0.4605712860000001	-0.36621094	-1.2207031	-0.12207031	-8.456567392	3.019433606	-4.2958741	0.6713867	0.48828125	0	-3.6618408540000003	10.26894568	-0.7907471040000001	0	-0.6713867	-0.24414062	2.503832968	9.58227536	-1.2501221040000001	-0.30517578	-0.48828125	-0.30517578	1539957566.294
-6.46953125	-7.5964357	-3.7742920320000004	1.2817383	-1.0986328	0.061035156	1.5156982820000002	-9.089404254	0.5467041034000001	-1.2817383	1.3427734	0.48828125	2.6485839660000003	10.73190944	-0.21533202880000002	-0.61035156	-1.4648438	-0.061035156	-8.041455072	2.99191893	-4.124804712	1.5869141	0.30517578	0	-3.4835937500000003	9.922021760000002	-0.30385742800000004	-0.061035156	-1.2817383	-0.24414062	2.7072021760000005	9.354980432000001	-0.83022464	-0.30517578	-0.48828125	-0.061035156	1539957566.335
-5.958715560000001	-6.950439300000001	-1.6927490020000002	1.159668	-1.8920898	0.61035156	1.5145019960000001	-8.34650908	0.387597644	-1.2207031	1.5258789	0.24414062	2.76821286	9.77607428	0.0454589856	-0.79345703	-1.159668	0.18310547	-9.07504892	1.314721646	-3.86879892	2.6855469	0.48828125	-0.12207031	-2.5612548920000004	9.08461911	0.1985839856	-0.6713867	-1.6479492	-0.061035156	3.890332068	9.152807608000002	-0.47851562500000006	-0.061035156	0	0.61035156	1539957566.374
-7.684961060000001	-4.695434604000001	-0.24763183900000002	1.0375977	-0.4272461	0.18310547	1.4570800720000001	-7.893115020000001	0.03349609424	-1.3427734	1.4038086	0.12207031	2.81726088	8.92670926	0.1315917932	-0.6713867	-1.0375977	0.30517578	-9.676782248	-1.876977536	-3.858032248	2.6855469	0.48828125	-0.12207031	-0.991723642	8.846557608000001	1.4977538940000001	-0.48828125	-1.5258789	-0.36621094	4.78276358	9.00327176	0.3194091754	0.24414062	0.18310547	2.0141602	1539957566.414
-8.68745108	-3.8987060700000002	-1.391284146	1.2207031	-0.36621094	-0.6713867	1.509716754	-8.283105432000001	-0.35888672120000004	-0.91552734	1.2207031	0.61035156	3.017041034	8.595336960000001	0.593359375	-0.12207031	-0.36621094	0.18310547	-10.10864218	-2.9703858800000003	-3.7587402160000005	-0.061035156	2.1362305	-0.5493164	0.45339357	9.22458516	3.34243161	0.4272461	0.61035156	-1.3427734	3.7814697480000006	9.94833966	0.24404297120000001	0.91552734	0.24414062	2.6245117	1539957566.455
-6.62265625	-4.042260880000001	-1.561157248	-0.24414062	0.61035156	-1.8920898	1.6305420320000001	-8.798706070000001	-1.0754638580000002	0.061035156	1.0986328	1.0986328	3.178540036	8.67788089	1.178344748	0.7324219	0.48828125	0.12207031	-9.41599092	-2.2837158540000004	-3.387890576	-0.061035156	2.1362305	-0.5493164	0.783569339	9.293969748	3.4955566100000004	0.79345703	2.6245117	-1.7089844	0.9378906250000001	10.560839660000001	-1.21901857	-0.79345703	0.79345703	1.5258789	1539957566.494
-5.268457068	-4.322192392000001	-1.223803714	-1.0986328	-0.30517578	-2.2583008	1.6305420320000001	-8.415893570000001	-1.3853027160000002	0.4272461	0.12207031	0.91552734	3.3149170320000003	8.10844748	1.9355957460000002	1.4038086	1.5258789	0.18310547	-7.923022660000001	-1.6592528960000001	-3.4417237400000005	-1.0986328	2.8076172	-0.5493164	-0.1268066394	8.226879892	2.383007788	0.12207031	2.9296875	-1.8920898	-1.81357428	9.021215560000002	-0.8720947480000001	-0.9765625	-0.061035156	-0.6713867	1539957566.534
-6.336743210000001	-7.086816394	-1.113745108	-1.0986328	1.2207031	-3.0517578	1.81716304	-7.576098740000001	-1.1101562500000002	0.4272461	0.12207031	0.91552734	2.879467752	6.96120607	1.9738769960000002	1.6479492	1.6479492	0.61035156	-7.73640126	-1.2297851440000003	-4.267163040000001	-1.4038086	3.0517578	-0.48828125	-0.8146728240000001	6.686059800000001	1.4798096040000002	0.12207031	2.9296875	-1.8920898	0.734521466	7.303344748	-0.13757324280000002	0.8544922	1.0375977	-1.0375977	1539957566.574
-7.198071580000001	-8.11083966	-1.022827176	1.953125	-3.1738281	-2.2583008	2.1485351440000002	-7.067675720000001	-0.538330072	0.12207031	-1.5258789	-0.12207031	2.6485839660000003	6.5556639400000005	1.8973144960000001	1.2817383	0.9765625	0.79345703	-8.150317392	0.569433606	-4.181030252	-1.8920898	3.540039	-0.36621094	-1.2261962860000002	6.12858876	0.909179712	0	3.3569336	-1.6479492	2.7825683900000002	9.41599092	-0.4486083966	1.5258789	1.3427734	-0.8544922	1539957566.614
-5.151220746000001	-7.0222167540000004	-1.5731201080000001	1.3427734	-0.30517578	-3.479004	2.501440396	-6.834399460000001	-0.2524169928	0.30517578	-1.4648438	-0.7324219	2.79213858	7.012646760000001	1.9188476440000002	0.61035156	0	0.6713867	-7.5055175720000005	1.642504892	-4.560253894000001	-2.0141602	4.211426	0	-1.832714856	6.796118210000001	0.0897216754	0.24414062	4.0893555	-1.4648438	5.031591754	11.12189946	-0.1459472644	1.159668	1.2207031	0.30517578	1539957566.654
-5.76013179	-7.1191159200000005	-2.1305908540000003	0.91552734	-2.319336	-3.8452148	2.592358426	-6.70878894	-0.019140625	0.61035156	-1.2207031	-1.0986328	3.15461412	8.00317392	1.5982422120000002	-0.4272461	-1.3427734	0.61035156	-6.67648912	1.6341308900000002	-5.22180162	-1.4038086	5.065918	0.48828125	-2.69523912	7.70649411	-0.833813498	0.5493164	3.7841797	-1.3427734	2.1796386780000003	10.691235520000001	1.1257080072	-0.79345703	1.2207031	-0.18310547	1539957566.695
-6.8224366000000005	-7.611987320000001	-1.66403804	1.4648438	-3.112793	-3.2348633	2.6509764400000004	-6.7063967600000005	0.22849121400000003	0.79345703	-0.8544922	-1.4038086	3.4393310700000006	8.638403060000002	1.355395468	-1.4648438	-2.4414062	0.7324219	-5.780468750000001	1.7286376800000003	-6.196777160000001	-0.8544922	5.3100586	0.4272461	-4.185815396000001	7.907470746	-1.161596646	0.48828125	2.6245117	-0.9765625	1.102978534	9.149218750000001	-0.27395019960000005	0.36621094	-1.3427734	-0.061035156	1539957566.734
-5.17993161	-8.451782248	-1.6999267180000002	1.4038086	-2.380371	-3.6010742	2.721557608	-6.63222644	0.401953125	0.9765625	-0.79345703	-1.3427734	3.7563476440000003	8.834594748	1.107763678	-2.1362305	-3.6010742	0.8544922	-4.9370851600000005	2.045654254	-6.931298920000001	-0.6713867	5.493164	0.24414062	-4.185815396000001	7.907470746	-1.161596646	0.48828125	2.6245117	-0.9765625	4.208544928	8.575000000000001	-1.8075927520000004	2.0751953	-1.0375977	0.12207031	1539957566.774
-4.353295926	-8.11203624	-1.18671875	0.61035156	-0.9765625	-3.6010742	2.4619628600000003	-6.74348143	0.362475589	0.9765625	-1.3427734	-1.0375977	3.7970214660000003	9.34780252	0.793139676	-2.6245117	-5.2490234	0.7324219	-4.5327391200000005	1.9128662140000001	-7.681372300000001	-0.48828125	5.126953	0.4272461	-4.185815396000001	7.907470746	-1.161596646	0.48828125	2.6245117	-0.9765625	5.1715576080000005	10.04882788	-0.663940396	-0.30517578	2.1362305	-0.36621094	1539957566.815
-5.41679712	-8.939868210000002	-0.8840576080000001	1.0375977	-1.0375977	-2.9296875	2.6126952880000003	-7.881152160000001	0.6340332068000001	1.3427734	-0.9765625	-0.91552734	4.248022464000001	10.078735520000002	0.3959716754	-2.5024414	-6.4697266	0.91552734	-4.5327391200000005	1.9128662140000001	-7.681372300000001	-0.24414062	4.9438477	0.5493164	-4.185815396000001	7.907470746	-1.161596646	0.48828125	2.6245117	-0.9765625	2.5564697480000005	9.38010234	-0.8541503600000001	-0.18310547	-0.12207031	0.061035156	1539957566.854
-4.663134784	-9.16835962	-0.423486322	0.9765625	-0.9765625	-3.0517578	2.23227536	-8.967382788	0.19619140380000002	2.0751953	-2.746582	-0.8544922	4.571020468	10.36584514	-0.2452392572	-2.4414062	-5.859375	1.3427734	-3.1761474640000005	1.758544928	-8.8896241	-0.30517578	4.9438477	0.5493164	-3.8245362400000005	9.6552491	-0.832617212	-0.12207031	1.2207031	0.12207031	3.4955566100000004	8.32497554	-2.471533246	0.30517578	-0.6713867	-0.061035156	1539957566.894
-3.867602536	-8.943457068	-0.192602536	0.91552734	-0.24414062	-3.2348633	2.680883786	-9.5703125	0.15671386780000002	2.4414062	-3.479004	-0.91552734	4.512402356	10.50102536	-0.31223143000000003	-1.8310547	-4.5776367	1.2817383	-2.300463858	1.7083007200000002	-9.433935700000001	-0.36621094	4.8217773	0.5493164	-4.359277356000001	9.753344748	-0.8565429712000001	-0.12207031	1.2207031	0.12207031	4.225292932	8.915942392	-2.165283246	0.8544922	1.5258789	-0.30517578	1539957566.934
-3.8125733800000003	-9.753344748	0.20217285340000002	0.61035156	-0.12207031	-2.8076172	2.7131836060000003	-10.112231920000001	0.031103515380000002	2.5024414	-2.9907227	-0.91552734	4.01713858	10.820434800000001	-0.5514892572000001	-1.2817383	-3.3569336	1.159668	-1.29558107	1.6185790740000001	-10.008153960000001	-0.24414062	4.5166016	0.61035156	-4.733715854000001	9.758129892000001	-1.234570288	0.061035156	0.91552734	0.36621094	3.2479248200000006	9.02839357	-1.35180661	0.8544922	0.24414062	-0.4272461	1539957566.974
-3.32089856	-9.42077626	0.32180175720000004	0.6713867	0.30517578	-2.5634766	2.682080072	-10.28210414	0.46655273560000005	1.7089844	-2.6245117	-0.7324219	3.8257324280000002	10.892211960000001	-0.2835205072	-1.2817383	-3.3569336	1.159668	-0.7907471040000001	1.5563721040000003	-10.103857820000002	-0.30517578	4.0893555	0.5493164	-4.838989120000001	9.688745108	-1.42836911	0	0.6713867	0.36621094	3.78027356	8.985326980000002	-1.2106445288	0.6713867	-0.18310547	-0.4272461	1539957567.014
-2.981152356	-9.50930162	0.531152356	0.5493164	0.12207031	-2.5024414	2.616284146	-10.74985324	0.25480957460000003	1.5869141	-1.8920898	-0.7324219	3.3783202880000003	10.985522659999999	-0.25959472840000003	-0.30517578	-2.5024414	0.79345703	-0.22490234620000002	1.5958496400000002	-10.3526857	-0.24414062	3.6621094	0.5493164	-4.72653804	9.58347194	-1.51330571	-0.12207031	0.91552734	0.12207031	4.148730432000001	9.100170926	-1.5456054320000001	0.36621094	0.48828125	-0.24414062	1539957567.054
-2.5313476440000002	-9.69472644	0.534741214	0.5493164	0.36621094	-2.2583008	2.34113768	-10.71516124	0.211743161	1.5869141	-1.8920898	-0.7324219	3.6415038940000004	10.88383786	-0.0035888672120000004	-0.36621094	-2.1972656	0.9765625	0.2643798822	1.567138678	-10.40891124	-0.30517578	3.2348633	0.5493164	-5.0603025200000005	9.26047374	-1.341040036	0.061035156	0.7324219	-0.12207031	3.6702148560000003	9.198266574	-0.8170653959999999	0.24414062	0.12207031	-0.12207031	1539957567.094
-2.0707763580000003	-9.81435504	0.7010253600000002	0	0.12207031	-1.953125	2.25261232	-10.910155760000002	0.06459961060000001	0.4272461	-1.5258789	-0.9765625	3.968090854	11.13864766	-0.135180661	-0.30517578	-1.7089844	0.6713867	0.985742212	1.7226562500000002	-10.552465560000002	-0.4272461	2.9907227	0.61035156	-4.987329074000001	9.74138179	-1.6137939300000002	0.12207031	0.24414062	-0.12207031	4.1606933900000005	9.2808107	-0.9905273560000001	-0.24414062	0.4272461	-0.24414062	1539957567.134
-1.5013427520000002	-9.90527356	0.9199462860000001	-0.18310547	1.2817383	-1.6479492	2.044457968	-10.924511780000001	-0.4605712860000001	0.12207031	-0.61035156	-1.0375977	3.9405760800000005	11.149413940000002	0.0346923822	-0.18310547	-1.6479492	0.36621094	1.58747554	1.9427734620000003	-10.706787140000001	-0.48828125	2.5634766	0.61035156	-4.72893071	10.084716460000001	-1.532446286	0.12207031	0.24414062	-0.12207031	3.9800537140000007	9.131274460000002	-0.8529540740000001	-0.30517578	0.4272461	0.12207031	1539957567.174
-1.21303714	-9.83229982	0.6806884980000001	-0.12207031	1.0986328	-1.4648438	1.93439946	-10.563232820000001	-0.1435546875	-0.9765625	-0.18310547	-0.9765625	4.59973143	11.167358720000001	0.1495361322	0.12207031	-0.91552734	0.36621094	1.833911142	2.04924321	-10.841967360000002	-0.36621094	2.0141602	0.5493164	-4.82941893	10.252197480000001	-1.489379892	0.5493164	0.12207031	-0.5493164	3.6714112400000003	9.02241214	-0.8756836060000002	-0.36621094	0.6713867	0.18310547	1539957567.214
-0.6986327880000001	-9.52006839	0.477319339	-0.91552734	1.7089844	-1.159668	2.077954074	-10.25458966	-0.5443115216000001	-1.159668	0.5493164	-0.6713867	5.343823380000001	11.02978534	0.42587889400000006	0.061035156	-0.91552734	0.6713867	2.19997554	2.2813232820000002	-10.7606205	-0.36621094	1.7089844	0.5493164	-4.87128894	10.228271760000002	-1.7860596040000003	0.30517578	-0.30517578	-0.5493164	3.811376996	9.026000900000001	-0.9354980432000001	-0.5493164	0.5493164	0.18310547	1539957567.254
-0.8170653959999999	-9.97346196	0.113647464	-0.30517578	0.12207031	-0.79345703	2.4523925720000004	-9.96508786	-0.173461911	-1.159668	0.5493164	-0.6713867	5.884545926	10.723535340000002	0.30385742800000004	-0.061035156	-0.6713867	0.5493164	2.568432608	2.3710449280000003	-10.57878444	-0.24414062	1.2817383	0.4272461	-4.334155252	10.490259080000001	-1.8279297120000002	0.30517578	-0.30517578	-0.5493164	3.6427001800000003	8.917138580000001	-0.9725830072	-1.0986328	1.0986328	0.24414062	1539957567.294
-0.29667969240000003	-10.3359375	0.31223143000000003	-0.061035156	0.12207031	-0.6713867	3.369946286	-9.92321736	0.25839844240000004	-0.4272461	-0.79345703	-0.5493164	5.802001800000001	10.35388228	-0.0837402356	-0.061035156	-1.4038086	0.5493164	2.45598143	2.3351562500000003	-10.52016574	-0.12207031	0.7324219	0.30517578	-4.298266574	10.377808	-1.4223876800000002	0.4272461	-0.4272461	-0.24414062	2.6844726440000004	9.067871106	-0.707006839	-1.0986328	0.79345703	0.18310547	1539957567.334
-0.40075683900000003	-10.23784146	0.458178714	-0.061035156	0.5493164	-0.6713867	3.9118652160000003	-9.49973143	0.6974365020000001	-0.061035156	-1.0375977	-0.79345703	6.068774460000001	10.0895018	-0.5550781250000001	0.24414062	-1.4038086	0.36621094	2.1616942900000002	2.31481929	-10.668505399999999	-0.061035156	0.4272461	0.30517578	-3.9860351440000006	10.236645860000001	-1.5551757200000003	0.30517578	-0.18310547	-0.24414062	2.53254393	9.36933606	-0.9020019568000001	-0.91552734	0.36621094	0	1539957567.374
-0.2237060504	-10.39934056	0.31342773560000003	0.12207031	0.24414062	-0.5493164	4.011157248000001	-9.273632788	0.839794928	0.12207031	-0.12207031	-0.36621094	5.884545926	9.87895468	-0.09450683900000001	-0.36621094	0.12207031	-0.12207031	2.2035644960000003	2.3423339660000004	-10.77736772	0.061035156	0.4272461	0.24414062	-4.027905252	10.16486772	-1.667626996	0.30517578	-0.18310547	-0.24414062	2.816064496	9.297558606	-1.0575195288	-0.61035156	0.30517578	-0.12207031	1539957567.414
-0.1064697284	-10.227075180000002	0.49526367800000004	0.30517578	0.30517578	-0.24414062	4.330566394000001	-9.346606430000001	0.8194580072000001	0.36621094	0.6713867	-0.30517578	5.82473143	10.04523912	0.193798822	-0.36621094	0.061035156	0	2.5205810700000004	2.192797824	-10.74626448	0.12207031	0.36621094	0.18310547	-4.254003894	9.91364766	-1.83151857	0.24414062	0	-0.061035156	2.8675048920000004	9.29277356	-0.835009784	-0.12207031	0	-0.30517578	1539957567.454
-0.05502929712000001	-10.090698380000001	0.37204589660000004	0	0.48828125	0.12207031	3.9800537140000007	-9.54160144	1.015649411	0.36621094	-0.5493164	-0.061035156	6.3463134000000005	9.86699182	-0.05144042932000001	-0.4272461	0.91552734	-0.061035156	2.7729980040000006	2.141357428	-10.59553264	0	0.30517578	0.24414062	-4.276733426000001	9.788037140000002	-2.1892089660000003	0.24414062	0	-0.061035156	3.0158447480000006	9.412402160000001	-0.440234375	-0.061035156	-0.30517578	-0.18310547	1539957567.494
-0.2954833966	-9.58586412	0.265576178	-0.30517578	0.36621094	0.36621094	3.9800537140000007	-9.54160144	1.015649411	0.36621094	-0.5493164	-0.061035156	5.837890380000001	9.816748200000001	-0.052636719240000004	0.12207031	-0.24414062	-0.5493164	2.9177491	2.118627896	-10.538110520000002	0.061035156	0	0.18310547	-4.035082968	10.10864218	-1.8817626800000002	0.4272461	0	0.12207031	3.3651612400000004	9.267651260000001	-0.27395019960000005	0	-0.48828125	0.061035156	1539957567.534
-0.45339357	-10.083520860000002	0.3732421924	0.061035156	-0.061035156	0.6713867	4.713378894000001	-9.394457968000001	0.03349609424	-0.12207031	-0.8544922	0.18310547	5.86779802	9.754540740000001	-0.2954833966	0.9765625	-0.7324219	-1.3427734	2.6390135800000003	2.204760782	-10.69003894	0	-0.36621094	0.12207031	-4.038671924000001	10.087109620000001	-1.8650146760000001	0.12207031	0	0.48828125	3.5888672120000003	9.02241214	-0.379223642	-0.18310547	-0.24414062	0.24414062	1539957567.574
-0.3756347644	-10.1313723	0.6304443390000001	-0.12207031	0.30517578	0.8544922	4.270751996	-9.65405252	-0.31701660340000004	-0.4272461	-0.061035156	0.30517578	6.57839357	10.44838858	-1.8063964660000003	0.9765625	-0.7324219	-1.3427734	2.5791992800000005	2.086328076	-10.95441942	-0.061035156	-0.5493164	0	-3.5769042540000004	10.321582460000002	-2.036083966	0.12207031	0	0.48828125	3.361572284	8.9326902	-0.3349609424	-0.12207031	-0.12207031	0.18310547	1539957567.614
-0.8900390380000001	-10.489062500000001	0.30625	-0.061035156	-0.4272461	1.4038086	4.732519568	-10.304834260000002	-0.965405252	-0.061035156	0.30517578	0.12207031	5.540014480000001	11.64946286	-0.49406739200000005	-0.061035156	-0.4272461	-0.4272461	2.652172824	2.60910643	-11.484375	-0.24414062	-0.79345703	-0.12207031	-4.49086911	10.64816942	-3.04455571	0	1.0375977	0.4272461	3.552978534	9.406420926000001	-0.36845702880000003	-0.061035156	-0.30517578	0.36621094	1539957567.654
-1.061108426	-10.843163940000002	0.45578614200000006	0.12207031	0.12207031	1.8310547	3.552978534	-11.50471196	0.3576904254	0.61035156	-2.5024414	0.24414062	5.5005371400000005	13.17233876	-0.2918945288	-0.7324219	-1.159668	-0.061035156	2.7502685700000002	3.0876221040000003	-11.917432100000003	-0.24414062	-1.159668	-0.18310547	-5.611792032	11.375512680000002	-2.9943116	0	-0.5493164	0.18310547	2.7825683900000002	9.100170926	-0.05144042932000001	0.18310547	-0.8544922	0.30517578	1539957567.694
-1.43076178	-10.686450180000001	0.43066405760000004	-0.30517578	1.2817383	2.1362305	2.988330072	-12.09926718	0.707006839	0.61035156	-2.5024414	0.24414062	5.21342752	13.403222840000002	0.7058105432	-0.061035156	0.30517578	-0.061035156	2.751464856	2.9129637600000002	-12.19616664	0.18310547	-1.7089844	-0.4272461	-5.679980432000001	12.072949280000001	-2.777783246	0	-0.5493164	0.18310547	3.5601562500000004	9.21860324	-0.6627441100000001	0.30517578	-1.2817383	0.24414062	1539957567.734
-2.124609424	-10.843163940000002	0.14235839660000002	-0.4272461	0.4272461	2.6245117	3.6427001800000003	-12.55744658	0.5239746106000001	0	-1.7700195	0.4272461	5.517285340000001	13.65922824	0.5203857428	-0.061035156	0.12207031	0.18310547	2.4655516200000003	2.5074219240000004	-12.13276358	0.48828125	-2.319336	-0.5493164	-6.036474640000001	12.166259980000001	-2.3052490020000005	0	-0.24414062	-0.24414062	3.8628173920000006	9.121704074	-0.9199462860000001	0.4272461	-1.2817383	0.061035156	1539957567.774
-2.604321286	-10.59672824	-0.1040771466	-0.91552734	0.61035156	3.112793	4.06379393	-12.461742720000002	-0.2177246106	-0.5493164	-1.4038086	0.061035156	6.10466304	12.873266280000001	-0.061010742800000003	0.5493164	0.48828125	0.36621094	2.0923096040000004	2.19997554	-11.705688400000001	0.61035156	-2.9907227	-0.79345703	-6.16208516	11.470019960000002	-2.268164038	-0.18310547	-1.3427734	-0.6713867	3.1199219240000007	8.96977536	-1.0347900360000002	0.7324219	-1.7700195	-0.18310547	1539957567.814
-2.7012207459999997	-10.18161592	-0.40793457460000004	-1.0986328	0.24414062	3.3569336	4.660742212000001	-12.18420378	-0.5514892572000001	-0.9765625	-0.30517578	-0.48828125	6.159692392	12.143529860000001	-0.0885253894	0.6713867	0.061035156	0.6713867	1.6317382200000001	1.7884521760000003	-11.298950180000002	0.7324219	-3.7841797	-0.91552734	-5.897705072	10.8898188	-2.18203125	-0.18310547	-1.3427734	-0.6713867	3.39746106	8.9829348	-1.3254882200000002	0.8544922	-2.380371	-0.30517578	1539957567.854
-3.057714856	-9.755737320000001	-0.0418701178	-1.5869141	0.8544922	3.7841797	4.848559604	-11.275024460000001	-0.1244140625	-0.9765625	0.36621094	-0.9765625	6.453979532000001	11.20683606	0.2643798822	0.91552734	0.061035156	0.8544922	1.0120605432	1.532446286	-10.58715854	0.6713867	-4.4555664	-0.9765625	-5.86779802	10.64099092	-1.9427734620000003	-0.5493164	-1.8920898	-0.36621094	3.7049072480000005	9.06069339	-1.35419928	0.48828125	-2.2583008	-0.4272461	1539957567.894
-3.716870108	-9.27602536	-0.462963858	-1.3427734	0.061035156	3.90625	5.1631836060000005	-10.36823732	0.2225097644	-1.0986328	0.24414062	-1.4038086	7.129882788000001	10.49863318	0.13757324280000002	0.5493164	2.746582	1.5258789	0.046655271600000006	1.425976538	-9.91245108	0.5493164	-5.1879883	-1.0375977	-5.598632788000001	10.097875900000002	-1.8195557100000002	-1.2207031	-3.8452148	0.6713867	3.818554712	9.171948380000002	-1.5372314300000003	0.18310547	-1.953125	-0.4272461	1539957567.934
-4.08173822	-8.77836911	-0.2189208966	-1.3427734	0.24414062	3.9672852	5.303149460000001	-9.30832518	0.27275390380000003	-0.9765625	0.91552734	-1.7089844	6.7542482	9.718652160000001	-0.132788089	0.5493164	2.746582	1.5258789	-0.909179712	1.178344748	-9.01044928	0.7324219	-5.79834	-1.0375977	-5.12849092	9.6552491	-1.3195067900000002	-1.2207031	-3.8452148	0.6713867	3.430957068	9.113330072	-1.6137939300000002	-0.30517578	-1.7089844	-0.61035156	1539957567.974
-4.659545926000001	-8.4386232	-0.717773462	-1.6479492	0.61035156	4.0283203	5.7649170320000005	-8.26755342	0.2918945288	-0.8544922	1.2207031	-2.0141602	6.682470746000001	8.771191394	-0.2895019568	0.7324219	0.61035156	2.0141602	-0.909179712	1.178344748	-9.01044928	0.7324219	-6.3476562	-1.0986328	-4.4489991	9.11213408	-0.5550781250000001	-1.953125	-4.638672	2.0141602	3.2718505400000004	9.07983426	-1.715478534	-0.061035156	-1.2207031	-0.79345703	1539957568.014
-5.17873552	-7.6789795320000005	-0.6017333966	-1.8310547	1.2207031	3.90625	5.79482428	-7.44450679	0.061010742800000003	-0.91552734	0.7324219	-2.319336	6.529345746000001	8.06538089	-0.417504892	0.4272461	0.7324219	2.2583008	-3.05053714	0.8146728240000001	-7.13586412	0.8544922	-6.8969727	-0.9765625	-3.773095746	8.354882788000001	-0.07895508180000001	-1.8920898	-4.5776367	2.5024414	3.47163089	9.375317392	-1.567138678	-0.5493164	-0.30517578	-0.9765625	1539957568.054
-5.46345198	-7.25310054	-1.4116211060000001	-2.0141602	2.380371	3.6010742	5.855835160000001	-6.824829074	-0.11604003600000001	-0.8544922	1.8920898	-3.0517578	6.298461960000001	7.345214660000001	-0.40554199280000003	0.30517578	-0.4272461	2.5024414	-4.227685504000001	0.5191894568000001	-5.998193390000001	1.159668	-7.2631836	-0.9765625	-3.3173096040000005	7.626342752000001	0.07416992212000001	-1.8920898	-4.5776367	2.5024414	2.94765625	9.2724366	-1.655664038	-0.8544922	0.061035156	-1.3427734	1539957568.094
-6.093896760000001	-7.260278060000001	-1.70471196	-1.7700195	0.5493164	3.2958984	5.5938478400000005	-6.385790740000001	-0.052636719240000004	-0.24414062	2.0751953	-3.2958984	6.3176023400000005	6.574804712000001	-0.659155252	0.24414062	-0.5493164	2.746582	-4.227685504000001	0.5191894568000001	-5.998193390000001	1.3427734	-7.446289	-0.91552734	-2.605517572	6.90617662	0.5754150360000001	-1.6479492	-4.4555664	2.8686523	2.2203125000000004	9.31191394	-1.1424560700000002	-0.30517578	0	-1.6479492	1539957568.134
-5.803198380000001	-6.724340560000001	-1.225	-1.4648438	0.36621094	3.3569336	5.019628894	-5.72185054	-0.2775390576	0.12207031	1.159668	-3.479004	6.51499002	5.991015380000001	-1.0096679712	0.12207031	-0.18310547	3.0517578	-6.095092752000001	0.0454589856	-4.480102536	1.4038086	-7.1411133	-0.6713867	-1.8375000000000001	6.46953125	0.88645018	-1.3427734	-4.0893555	3.3569336	2.7359130400000002	9.584667932	-1.1986816100000002	-0.30517578	0.061035156	-1.4648438	1539957568.174
-5.732617212	-6.150122300000001	-1.9224365020000003	-1.4648438	1.8310547	2.9907227	4.85573732	-5.075854532	-0.5550781250000001	0.48828125	0.7324219	-3.8452148	6.500634980000001	5.494555710000001	-1.102978534	0.061035156	-0.30517578	3.2348633	-6.428857428000001	-0.227294928	-3.8341064300000003	1.5258789	-6.8359375	-0.4272461	-0.9020019568000001	6.331957968	1.107763678	-1.3427734	-4.0893555	3.3569336	2.43205571	9.66003444	-0.75366214	-0.5493164	0.79345703	-1.4648438	1539957568.214
-6.638207968000001	-6.20515126	-2.578002896	-1.4648438	1.0375977	2.6855469	5.067480432000001	-4.65476088	-0.26677246400000004	0.48828125	0.7324219	-3.8452148	6.74946286	5.3270751800000005	-0.8182617212000002	-0.18310547	-0.48828125	3.3569336	-6.428857428000001	-0.227294928	-3.8341064300000003	1.3427734	-6.713867	-0.30517578	-0.02153320288	6.43125	1.43435054	-0.9765625	-3.3569336	3.6010742	1.073071286	9.283202880000001	-0.778784146	-0.36621094	-0.061035156	-1.4038086	1539957568.254
-6.97316893	-6.231469748	-2.7072021760000005	-0.9765625	-0.36621094	2.9296875	5.195483426000001	-4.5518798920000005	-0.01315917932	1.2817383	0.061035156	-3.540039	6.85473642	5.21223143	-0.515600589	-0.18310547	-0.48828125	3.3569336	-8.39555661	-0.34213867800000003	-2.55527356	1.0986328	-6.164551	0	0.5849853534	7.076049820000001	1.6341308900000002	-0.30517578	-2.1362305	3.540039	0.955834964	9.52485324	-0.961816394	0.12207031	-0.91552734	-1.2817383	1539957568.294
-6.766211060000001	-5.307934800000001	-2.54689946	-0.6713867	-0.30517578	2.5634766	5.373730432	-4.39038089	-0.046655271600000006	1.159668	-0.18310547	-3.2348633	7.491162140000001	5.468237320000001	-0.34094239200000004	0.061035156	0.30517578	2.8686523	-8.83100589	-0.569433606	-1.9595214660000002	1.159668	-5.7373047	0.12207031	1.081445288	7.8775634000000005	1.790844748	-0.30517578	-2.1362305	3.540039	2.1616942900000002	9.69472644	-0.6268554712000001	-0.12207031	0.18310547	-0.91552734	1539957568.334
-7.070068390000001	-4.6798827880000005	-2.8017089660000005	-0.91552734	1.0375977	1.953125	5.885742212	-4.476513580000001	0.05861816394	1.2207031	0	-3.1738281	7.7148682100000014	5.731420926	-0.18901367800000002	0.061035156	0.12207031	2.5024414	-8.83100589	-0.569433606	-1.9595214660000002	0.5493164	-5.2490234	0	1.415209964	8.450586060000001	1.8542480040000002	-0.48828125	-1.8310547	3.540039	0.7811767572	9.579882788	-1.0240234620000002	-0.24414062	0.061035156	-0.91552734	1539957568.374
-7.9134519800000005	-4.93588858	-3.514697284	-0.91552734	0.91552734	2.0751953	6.609497300000001	-4.46933606	-0.0095703125	1.0375977	0.12207031	-2.9296875	7.929003894000001	5.804394568	-0.5622558606000001	0.061035156	0.12207031	2.5024414	-9.54638678	-0.3337646466	-0.571826178	0.4272461	-4.760742	0	1.7094971040000002	8.518774460000001	1.963110324	-0.12207031	-1.5258789	2.8686523	0.6974365020000001	9.632519568000001	-1.0934082068000002	0.36621094	-0.36621094	-0.91552734	1539957568.414
-8.10246556	-4.941870108000001	-3.6690185700000004	-0.6713867	-0.7324219	2.1362305	7.103564300000001	-4.2970702880000005	0.028710937500000002	0.8544922	-0.061035156	-2.8076172	8.059399460000002	5.498144568	-0.7058105432	-0.30517578	0.30517578	2.1972656	-9.932788040000002	-0.5323486420000001	-0.0478515625	0.4272461	-4.211426	-0.061035156	2.2107422120000004	8.48527806	1.9702880400000002	-0.12207031	-1.5258789	2.8686523	1.415209964	9.754540740000001	-0.718969748	0	0.18310547	-0.79345703	1539957568.454
-7.65146466	-4.5255616000000005	-3.4967528960000003	-0.8544922	-1.0375977	1.6479492	7.251904254	-3.9118652160000003	0.095703125	0.61035156	0.12207031	-2.9296875	7.90388179	5.077050720000001	-0.5598632788000001	-0.18310547	0.061035156	1.8310547	-9.932788040000002	-0.5323486420000001	-0.0478515625	0	-3.479004	-0.18310547	2.4906739200000003	8.330957068	1.8219482820000001	-0.30517578	-1.5258789	2.4414062	1.36018071	9.657641574000001	-0.8182617212000002	-0.061035156	0.48828125	-0.5493164	1539957568.494
-7.689746106	-4.280322284	-3.0768554320000003	-0.7324219	0	1.2817383	7.409814300000001	-3.631933606	0.3995605432	0.4272461	0.24414062	-2.8076172	8.10246556	4.828222644	-0.570629892	-0.18310547	0.061035156	1.8310547	-10.04045378	-0.309838858	0.2835205072	-0.18310547	-2.9907227	-0.18310547	2.6103027160000005	8.24482428	1.695141574	-0.36621094	-1.3427734	1.953125	0.679492212	9.625341754	-1.076660144	0.061035156	0.4272461	-0.4272461	1539957568.534
-7.986425720000001	-4.184619110000001	-3.255102536	-0.7324219	-0.061035156	1.0375977	7.3248777	-3.3077391200000004	0.7046142572	0.24414062	0	-2.319336	8.19697284	4.655957068	-0.860131839	-0.4272461	-0.24414062	1.3427734	-10.19836412	-0.3612792932	0.9127685700000001	0.061035156	-2.5634766	-0.18310547	2.8639160340000003	8.450586060000001	1.812377896	-0.30517578	-1.3427734	1.5869141	-0.01076660144	9.76411142	-1.003686502	0	0.061035156	-0.4272461	1539957568.574
-8.138354532000001	-4.0494384000000005	-3.3448242800000005	-0.24414062	0	0.8544922	7.379907248	-3.0732665740000003	0.47373047120000006	0.18310547	-0.061035156	-2.0141602	8.57978534	4.633227536	-1.119726538	-0.36621094	0	1.0375977	-10.19836412	-0.3612792932	0.9127685700000001	0.12207031	-2.0751953	-0.24414062	3.29816893	8.7364991	1.8506591460000001	-0.30517578	-1.5258789	1.4038086	0.0885253894	9.693530252	-0.9797607428000001	0	-0.30517578	-0.24414062	1539957568.614
-8.24123552	-3.89272464	-3.430957068	-0.24414062	0	0.6713867	7.419384980000001	-2.9416748200000002	0.401953125	0.061035156	0.24414062	-1.5869141	8.742480432	4.539917032	-1.314721646	-0.36621094	0	1.0375977	-10.256982820000001	-0.23208007200000003	1.2919922120000003	0.061035156	-1.7089844	-0.24414062	3.3352538940000005	8.712573380000002	1.899707068	-0.36621094	-1.159668	0.5493164	0.12202148560000001	9.62653804	-1.100585962	-0.061035156	-0.30517578	-0.061035156	1539957568.654
-8.169457968	-3.773095746	-3.343627896	0.061035156	-0.4272461	0.48828125	7.5796875	-2.975170926	0.708203125	0.061035156	0.24414062	-1.5869141	8.646777160000001	4.289892572	-1.1041748200000001	-0.24414062	-0.36621094	0.6713867	-10.009350540000002	-0.27275390380000003	1.453491214	0.36621094	-1.4038086	-0.24414062	3.1869139400000006	8.55107428	1.847070288	-0.36621094	-1.159668	0.5493164	0.27275390380000003	9.648071580000002	-1.062304712	0	0.12207031	-0.18310547	1539957568.694
-8.104858426	-3.721655252	-3.2096435700000003	-0.18310547	0.12207031	0.30517578	7.5796875	-2.975170926	0.708203125	0.061035156	0.12207031	-1.2207031	8.75444339	4.008764676	-0.8720947480000001	-0.48828125	0	0.5493164	-10.009350540000002	-0.27275390380000003	1.453491214	0.18310547	-0.91552734	-0.12207031	3.5589599640000005	8.531933606	1.8063964660000003	-0.30517578	-1.2207031	0.24414062	0.12919922120000002	9.60859375	-1.0802490020000002	0	0.061035156	-0.12207031	1539957568.734
-8.255590560000002	-3.5876709260000004	-3.4776123200000004	-0.12207031	0.48828125	0.24414062	7.294970746000001	-2.670117212	0.594555661	0.24414062	-0.36621094	-0.91552734	9.438720746000001	3.8041992800000006	-0.71538089	-0.48828125	0	0.5493164	-10.145727340000002	-0.5969482428	1.7083007200000002	0.24414062	-0.79345703	-0.12207031	4.03747554	8.72932158	1.6891601440000001	-0.061035156	-0.91552734	-0.30517578	0.046655271600000006	9.666015380000001	-1.1340820288	-0.061035156	-0.12207031	0	1539957568.774
-8.564233426000001	-3.66303714	-3.5565673920000003	0.12207031	0.18310547	0.24414062	8.24841304	-1.90808107	0.647192392	0.30517578	-0.8544922	-0.061035156	9.9016848	3.46086412	-0.709399411	-0.30517578	-0.18310547	-0.061035156	-10.096679320000002	-0.5060302716	1.7118896760000002	-0.061035156	-0.4272461	-0.12207031	4.374829074	8.93747554	1.5958496400000002	-0.061035156	-0.91552734	-0.30517578	0.06459961060000001	9.62773462	-1.2010742212	0	-0.30517578	0	1539957568.814
-8.575000000000001	-3.25988768	-3.7874510800000003	0	-0.4272461	0	8.89680162	-1.6724121400000003	0.6627441100000001	0.24414062	-0.61035156	0.18310547	10.155298020000002	3.267065396	-0.6675292932	-0.30517578	0	-0.30517578	-10.096679320000002	-0.5060302716	1.7118896760000002	-0.24414062	-0.18310547	0	4.52316893	8.643188400000001	1.6090087860000002	0.061035156	-0.79345703	-0.36621094	0.33017577880000004	9.718652160000001	-1.1173339660000001	-0.061035156	0	0	1539957568.854
-8.43742662	-3.0792480040000005	-3.4154052520000002	0.12207031	-0.12207031	-0.18310547	9.18391124	-1.5396240020000003	0.6842773560000001	0.24414062	-0.61035156	0.18310547	10.13496106	3.2634764400000003	-0.5479003894	-0.30517578	0	-0.30517578	-9.72702626	-0.3672607428	1.4044433900000002	-0.18310547	0.061035156	0	4.02551268	8.35009784	1.61977536	0.18310547	0.5493164	-0.061035156	0.2260986322	9.6983152	-1.1639892572000001	-0.061035156	-0.12207031	0.061035156	1539957568.894
-8.52595198	-3.109155252	-3.575707968	-0.24414062	0.36621094	-0.30517578	9.57150908	-1.592260782	0.80390625	0.061035156	-0.61035156	0.30517578	10.09548372	3.8532471040000003	-0.7871582068	-0.12207031	0.24414062	-0.24414062	-9.67558606	-0.49406739200000005	1.5109130400000002	0.24414062	0.18310547	-0.12207031	3.5721191100000005	8.63959964	1.6281494600000002	0.18310547	0.5493164	-0.061035156	0.1363769568	9.683960160000002	-1.137670926	-0.061035156	-0.18310547	0.061035156	1539957568.934
-8.8214357	-3.2096435700000003	-3.6211670320000002	0.061035156	-0.48828125	-0.18310547	9.57150908	-1.592260782	0.80390625	0.061035156	-0.61035156	0.30517578	9.936376800000001	4.23964856	-0.9510498200000002	-0.12207031	0	-0.12207031	-9.72822284	-0.6280517572	1.53125	0.061035156	0.24414062	0	3.430957068	9.1109375	1.7130859620000003	0.24414062	0.4272461	-0.18310547	0.501245108	9.680371106	-1.0264160340000001	-0.061035156	-0.18310547	0	1539957568.983
-8.680273560000002	-3.0361816100000003	-3.452490216	-0.12207031	-0.36621094	-0.24414062	9.850244600000002	-1.9355957460000002	0.7572509980000001	0.061035156	-0.61035156	0.30517578	9.85622554	4.407128894	-0.800317392	-0.12207031	0	-0.12207031	-9.68515625	-0.5108154254	1.4750244600000002	-0.18310547	0.24414062	0	3.3065429320000006	9.19348143	1.7310302520000003	0.24414062	0.30517578	-0.36621094	0.783569339	9.657641574000001	-1.1747558900000001	0	-0.061035156	0	1539957569.014
-8.584570288	-3.0804442900000004	-3.4883788940000002	-0.12207031	0.36621094	-0.24414062	9.70429712	-2.2609863220000004	0.6531738220000001	0.061035156	-0.12207031	0.30517578	9.858617720000002	4.459765576	-0.668725589	0	-0.061035156	-0.12207031	-9.613378894	-0.40314941100000007	1.3864990020000003	-0.24414062	0.18310547	-0.061035156	3.17495108	9.139648560000001	1.801611322	0.24414062	0.30517578	-0.36621094	0.65676268	9.69233426	-1.12211911	-0.061035156	0	0	1539957569.054
-8.73291034	-3.262280252	-3.6187744600000005	-0.061035156	-0.4272461	-0.24414062	9.145629892	-2.51101088	0.3194091754	0.061035156	-0.061035156	-0.061035156	9.9016848	4.42028804	-0.49885253600000007	-0.12207031	-0.24414062	-0.24414062	-9.613378894	-0.40314941100000007	1.3864990020000003	-0.12207031	0.18310547	-0.061035156	3.1414550720000003	9.10974092	1.753759784	0.061035156	0.24414062	-0.30517578	0.723754892	9.632519568000001	-1.178344748	-0.061035156	0.061035156	0	1539957569.094
-8.541503894	-3.33645018	-3.411816394	-0.12207031	-0.24414062	-0.24414062	8.927905252	-2.4356445680000003	0.22131347840000004	0	-0.12207031	0.061035156	9.957910340000002	4.33176268	-0.5084228534	-0.12207031	-0.24414062	-0.24414062	-9.65405252	-0.42707518000000005	1.27524411	-0.18310547	0.18310547	-0.061035156	3.293383786	9.098974640000002	1.7657226440000002	-0.061035156	0	-0.24414062	0.7117919928	9.683960160000002	-1.111352536	-0.061035156	0.12207031	-0.061035156	1539957569.134
-8.537914840000001	-3.434545926	-3.48957518	-0.24414062	0.18310547	-0.24414062	8.968579074	-2.403344748	0.3014648462	0	-0.12207031	0.061035156	9.926807100000001	4.31979982	-0.7046142572	-0.061035156	-0.12207031	-0.30517578	-9.782055710000002	-0.3935791034	1.24294429	-0.12207031	0.18310547	-0.061035156	3.2730469240000004	9.121704074	1.7023192900000002	-0.061035156	0	-0.24414062	0.6902587860000001	9.630126800000001	-1.1269042932	0	0.061035156	0	1539957569.174
-8.572607428000001	-3.7180663940000005	-3.5745117800000004	-0.061035156	-0.79345703	-0.36621094	9.036767572	-2.336352536	0.3947753894	0	-0.12207031	0.12207031	9.956713760000001	4.39995108	-0.8230468750000001	-0.12207031	-0.12207031	-0.36621094	-9.782055710000002	-0.3935791034	1.24294429	-0.061035156	0.24414062	-0.061035156	3.1593994600000004	9.169555710000001	1.6891601440000001	-0.061035156	0.12207031	-0.30517578	0.7105957068000001	9.657641574000001	-1.1269042932	-0.061035156	0.12207031	0	1539957569.214
-8.321386780000001	-3.8987060700000002	-3.3735351440000003	-0.061035156	-0.91552734	-0.12207031	9.206640380000001	-2.3160155760000003	0.30744628600000007	-0.12207031	-0.36621094	0.18310547	9.82153354	4.510009784	-0.7273437500000001	-0.12207031	-0.12207031	-0.36621094	-10.11103534	-0.38640135800000003	1.0048827880000002	0.061035156	0.36621094	-0.12207031	3.06608876	9.248510880000001	1.6867675720000002	-0.061035156	0.30517578	-0.4272461	0.9881347840000001	9.67917482	-0.9929199280000001	-0.061035156	0.12207031	0.12207031	1539957569.254
-8.029492212000001	-4.00517572	-3.3460204680000003	0.30517578	0.48828125	-0.061035156	9.274829074000001	-2.3399413940000002	0.23208007200000003	-0.18310547	-0.18310547	0.18310547	9.54997554	4.7349121400000005	-0.708203125	-0.30517578	-0.30517578	-0.5493164	-10.13376448	-0.17944336060000002	0.9139648560000001	0.18310547	0.4272461	-0.18310547	2.9045898560000003	9.410009980000002	1.665234424	-0.061035156	0.30517578	-0.4272461	1.149633786	9.689941394000002	-1.1580077880000001	-0.24414062	0.91552734	0.061035156	1539957569.294
-7.869189300000001	-4.048242212	-3.672607428	0.6713867	0.79345703	-0.18310547	9.173144568	-2.331567392	0.031103515380000002	-0.24414062	-0.24414062	0.24414062	9.42077626	5.158398560000001	-0.83022464	-0.36621094	-0.4272461	-0.5493164	-10.13376448	-0.17944336060000002	0.9139648560000001	0.36621094	0.5493164	-0.24414062	2.3076415740000003	9.338232428000001	1.5958496400000002	0	0.4272461	-0.5493164	0.648388678	9.697119110000001	-1.315917932	-0.4272461	1.2207031	0.30517578	1539957569.334
-7.67419429	-4.413110324	-3.7611327880000003	1.159668	0.30517578	-0.30517578	9.173144568	-2.331567392	0.031103515380000002	-0.24414062	-0.24414062	0.24414062	9.04633786	5.33903804	-0.7464843750000001	-0.36621094	-0.4272461	-0.5493164	-9.66242662	0.86850589	0.4844970746000001	0.18310547	0.7324219	-0.30517578	1.4582763580000002	9.16118161	1.349414038	-0.30517578	-0.12207031	-0.79345703	-0.1411621106	9.701904254	-1.540820288	-0.7324219	0.9765625	0.36621094	1539957569.374
-7.416992212	-4.55546875	-4.458569290000001	0.9765625	1.2207031	-0.61035156	8.90517572	-2.097094748	0.05144042932000001	-0.8544922	0.18310547	0.18310547	8.73410643	5.523266574	-0.6208740020000001	-1.0986328	-0.6713867	-0.4272461	-9.677978240000002	1.488183606	0.34094239200000004	0.36621094	0.91552734	-0.12207031	0.9881347840000001	9.27004393	1.0946044928	-0.30517578	-0.12207031	-0.79345703	-0.3014648462	9.62893071	-1.3111327879999999	-0.5493164	0.79345703	0.48828125	1539957569.414
-7.829711960000001	-5.47661142	-4.7528564300000005	1.5869141	0.7324219	-0.48828125	8.90517572	-2.097094748	0.05144042932000001	-0.8544922	0.18310547	0.18310547	8.62524411	5.89052716	-0.7416992212000001	-1.0986328	-0.6713867	-0.4272461	-9.677978240000002	1.488183606	0.34094239200000004	0.79345703	1.3427734	-0.12207031	0.6543701080000001	9.65285643	0.88645018	-0.48828125	-0.48828125	-0.7324219	0.04306640576	9.67558606	-1.2477295320000001	-0.48828125	0.61035156	0.6713867	1539957569.454
-7.832104532000001	-6.580786240000001	-4.487280252000001	2.9296875	-0.9765625	0.18310547	9.00805661	-1.6879638580000003	-0.30385742800000004	-2.0751953	0.9765625	0.5493164	8.93747554	6.495849640000001	-0.8708984620000001	-1.5258789	-0.91552734	-0.30517578	-9.709082068	2.29089357	0.36845702880000003	1.7089844	1.2207031	-0.24414062	0.3828125	9.88254442	0.869702176	-0.5493164	-0.91552734	-0.8544922	0.18303222840000002	9.51169429	-1.08383786	-0.36621094	0.30517578	1.2207031	1539957569.494
-7.828515380000001	-5.644091754	-4.410717752	2.380371	-0.79345703	-0.30517578	9.00805661	-1.4223876800000002	-0.5227783246000001	-2.746582	1.2207031	0.48828125	8.97097194	6.944457968	-0.75964357	-2.9907227	-1.3427734	-0.18310547	-10.241431200000001	2.463159146	0.708203125	3.112793	1.4038086	-0.30517578	0.6101074280000001	10.223486420000002	1.0874267572	-0.7324219	-1.2207031	-0.91552734	0.1435546875	9.859814300000002	-1.3853027160000002	-0.4272461	-0.7324219	1.7089844	1539957569.534
-7.939770468000001	-5.4108152	-2.0935058900000003	3.540039	-2.2583008	-0.5493164	9.1276857	-1.2333740020000001	-0.915161142	-2.746582	1.2207031	0.48828125	8.662329074	6.928906250000001	-0.5036376800000001	-2.9907227	-1.3427734	-0.18310547	-10.67807608	1.123315396	0.7560547120000001	3.90625	2.1362305	-0.48828125	1.4869873200000001	10.382592360000002	2.054028354	-0.79345703	-1.953125	-1.2817383	-0.5550781250000001	9.9447509	-1.2477295320000001	-0.6713867	-1.953125	1.8920898	1539957569.574
-7.4600586060000005	-4.300659146	-1.642504892	3.540039	3.90625	-0.48828125	9.6636232	-1.5563721040000003	-1.1711669928000001	-3.7841797	1.0986328	0.48828125	8.720947480000001	6.843969748	-0.3517089856000001	-3.4179688	-1.5258789	-0.061035156	-10.467528960000001	-0.891235324	0.8206542932	4.638672	2.4414062	-1.2207031	2.3578857820000003	10.49624002	3.1905028960000004	-0.7324219	-2.1362305	-2.0751953	-0.6675292932	10.31201178	0.10288086060000001	-0.4272461	-2.5634766	2.5634766	1539957569.614
-8.717358426	-4.667919928	-2.89741214	4.272461	2.319336	-0.5493164	10.0213134	-1.9989990020000004	-1.400854532	-4.0893555	1.159668	0.36621094	8.880053420000001	6.4755126800000005	0.1124511682	-3.2348633	-1.8920898	-0.9765625	-9.941162140000001	-2.062402356	0.2823242212	3.4179688	2.9296875	-1.0986328	1.564746106	9.3920652	3.5972412140000003	-0.79345703	-2.1972656	-2.5634766	-0.31103514400000004	10.77736772	0.15073241820000002	-0.4272461	-4.5166016	2.4414062	1539957569.654
-8.657543930000001	-5.0662844400000004	-2.312426718	4.760742	-0.061035156	-0.24414062	9.91245108	-2.3351562500000003	-2.115039038	-4.211426	0.79345703	0.24414062	8.880053420000001	6.4755126800000005	0.1124511682	-3.2348633	-1.8920898	-0.9765625	-9.1623777	-1.90808107	-0.4761230432	3.4179688	2.319336	-0.12207031	0.154321286	8.685058606	3.2072509000000005	-1.4038086	-2.5634766	-2.2583008	0.34094239200000004	10.396948380000001	-1.1269042932	-0.5493164	-5.79834	2.2583008	1539957569.694
-7.73161592	-4.61767572	-2.573217752	3.4179688	3.7841797	0.36621094	9.97226538	-2.670117212	-2.830419928	-4.211426	1.5869141	0.36621094	9.31311052	6.7363034200000005	-0.007177734620000001	-3.479004	-2.0751953	-0.48828125	-8.984130890000001	-2.138964856	-1.159204074	4.0283203	1.7700195	0.30517578	-0.19499511780000003	9.22338858	2.8986084260000005	-0.5493164	-3.7231445	-1.3427734	0.5239746106000001	10.2928714	-1.723852536	-1.8310547	-6.7749023	2.319336	1539957569.734
-7.918237320000001	-4.623657248000001	-2.686865216	3.2348633	1.953125	0.7324219	10.014135880000001	-2.9739746400000002	-3.063696286	-4.3945312	2.2583008	0.5493164	9.51169429	7.225586060000001	-0.38879393000000007	-3.7841797	-2.6245117	0	-8.984130890000001	-2.138964856	-1.159204074	4.3945312	1.4038086	0.4272461	-0.24643554320000002	9.591845746	2.9225341460000003	-0.5493164	-3.7231445	-1.3427734	0.5957519568	9.92919928	-1.4199951080000002	-3.2958984	-6.5307617	1.4648438	1539957569.774
-7.4145996400000005	-4.6798827880000005	-2.136572284	3.4179688	2.6855469	1.0375977	9.993798920000001	-3.2096435700000003	-2.551684604	-4.699707	2.6245117	0.6713867	9.24611821	7.1406494600000014	-0.2237060504	-4.211426	-2.8686523	0.24414062	-8.828613220000001	-2.19638678	-1.362573282	4.4555664	0.9765625	1.0375977	-0.4605712860000001	9.426757788000002	2.82922374	-0.24414062	-4.211426	-1.2817383	2.0839355040000003	9.49494658	-0.7393066100000001	-4.5776367	-6.652832	1.4648438	1539957569.814
-7.835693390000001	-5.010058606	-2.165283246	3.3569336	3.8452148	1.4038086	9.92441394	-3.2503173920000004	-1.947558606	-4.760742	2.6855469	0.6713867	8.903979532000001	7.004272660000001	-0.35529785340000003	-4.211426	-3.0517578	0.61035156	-9.170751800000001	-2.18203125	-1.2549072479999999	4.760742	0.30517578	1.4038086	-0.1626953076	9.52006839	2.604321286	-0.36621094	-5.6762695	-0.4272461	2.209545926	9.33942842	0.10288086060000001	-4.8217773	-7.9345703	1.2207031	1539957569.854
-8.0139402	-5.109350539999999	-2.0468505400000003	3.479004	2.6855469	1.4648438	9.941162140000001	-3.228784146	-1.933203076	-5.004883	2.9296875	0.5493164	8.761621106	6.8032959260000005	-0.8732910340000001	-4.211426	-2.9296875	0.7324219	-9.170751800000001	-2.18203125	-1.2549072479999999	4.9438477	0.061035156	1.5258789	0.381616214	9.54160144	2.327978534	-0.36621094	-5.6762695	-0.4272461	1.9260253600000001	9.040356430000001	-1.5683349640000002	-3.7841797	-6.8359375	1.2817383	1539957569.894
-7.774682608000001	-4.92751448	-1.8052001800000002	3.8452148	3.90625	1.7700195	9.894507280000001	-3.202465854	-2.19399411	-5.126953	2.9907227	0.24414062	8.761621106	6.8032959260000005	-0.8732910340000001	-4.211426	-3.2348633	0.79345703	-9.589452880000001	-2.08752446	-1.1675781250000001	4.9438477	0.12207031	1.5869141	0.5790038940000001	9.496142572	2.094702176	-0.30517578	-5.79834	-0.48828125	2.1700683900000004	8.698217752000001	-1.9176513580000003	-2.8686523	-7.385254	0.7324219	1539957569.934
-8.009155252000001	-4.59733876	-1.987036142	3.7231445	3.479004	1.953125	9.557153060000001	-2.9644042540000006	-2.2239013580000004	-5.126953	2.9907227	0.24414062	8.698217752000001	6.3594728400000005	-1.161596646	-4.272461	-3.2348633	0.9765625	-9.46264676	-1.9296142180000002	-1.08383786	5.126953	0	1.6479492	0.6256591459999999	9.406420926000001	1.9786621400000002	-0.24414062	-5.6152344	-0.48828125	2.0372802520000004	8.119213760000001	-2.1138427520000005	-1.6479492	-6.8969727	0.36621094	1539957569.974
-8.201757788	-4.547094748	-2.05522464	3.2958984	3.540039	1.953125	9.413598740000001	-2.93569339	-2.112646466	-4.760742	3.0517578	-0.12207031	8.76760234	6.12858876	-1.0934082068000002	-4.272461	-3.2348633	1.0375977	-9.266455072	-1.9786621400000002	-0.98334964	5.126953	-0.18310547	1.6479492	0.891235324	9.383691394000001	1.8697998200000001	-0.18310547	-5.7373047	-0.4272461	3.2921875000000003	7.3320557100000014	-2.3495117800000003	-0.79345703	-7.2631836	0.24414062	1539957570.014
-8.77836911	-4.6416014400000005	-2.064794928	3.479004	3.4179688	2.0141602	9.22458516	-3.0541259000000003	-2.1341797120000003	-4.760742	3.0517578	-0.12207031	8.991308606	5.9479492800000004	-1.39606929	-4.211426	-3.3569336	1.2207031	-9.481787140000002	-2.097094748	-0.8517577880000001	5.126953	-0.4272461	1.5869141	1.24294429	9.53083516	1.833911142	-0.24414062	-5.859375	-0.30517578	5.2744384	7.20883786	-2.55288089	0.9765625	-7.080078	0.30517578	1539957570.054
-8.66472194	-4.92871106	-2.66772464	4.0893555	3.6010742	2.0751953	9.066674820000001	-3.2239991	-2.332763678	-4.5776367	3.0517578	-0.30517578	9.57629393	5.849853240000001	-1.5862792540000001	-4.0893555	-3.7231445	1.3427734	-9.6217527	-2.0061767180000003	-0.745288089	4.8828125	-0.4272461	1.4648438	1.3685547120000001	9.74138179	1.6281494600000002	-0.24414062	-5.79834	-0.30517578	7.273437500000001	7.451684800000001	-1.6783935700000001	1.7089844	-4.4555664	-0.6713867	1539957570.094
-8.445800720000001	-5.297167932000001	-2.592358426	4.760742	2.9296875	2.319336	8.63122554	-3.39746106	-2.153320288	-4.5166016	2.5634766	-0.5493164	9.73659694	5.922826980000001	-1.5085204680000002	-4.0283203	-2.9907227	1.3427734	-9.9016848	-1.2453369600000002	-0.7273437500000001	4.760742	-0.36621094	1.4038086	1.274047824	10.072753600000002	1.0898193390000002	-0.4272461	-5.859375	-0.12207031	7.445702880000001	9.605004892	-0.01794433606	-0.8544922	-2.0141602	-0.61035156	1539957570.134
-8.08691394	-4.610498004000001	-2.948852536	4.272461	2.9296875	2.746582	8.359667932	-3.50393071	-1.7788817900000002	-4.5166016	2.5634766	-0.5493164	9.93039586	6.071167032000001	-1.89611821	-4.1503906	-3.0517578	1.5258789	-9.786840560000002	-0.5490966754000001	-0.6723144568000001	5.065918	-0.5493164	1.4038086	1.119726538	10.272534440000001	0.9115722840000001	-0.61035156	-5.7373047	0.061035156	6.7135742800000004	10.51298822	0.9139648560000001	-0.8544922	0.061035156	0.18310547	1539957570.174
-7.875170926000001	-4.569824280000001	-3.52785643	4.272461	3.6621094	2.5634766	8.524755890000002	-3.6139891200000003	-1.449902356	-4.5776367	2.6855469	-0.4272461	9.758129892000001	5.993408246	-2.445214856	-4.333496	-2.9296875	1.7089844	-9.584667932	-0.49406739200000005	-0.783569339	4.9438477	-0.7324219	1.2207031	1.031201178	10.29646016	0.61848143	-0.6713867	-5.6152344	0.12207031	0.8661132788	8.49365216	-1.43076178	0.061035156	-5.9814453	0.18310547	1539957570.214
-7.153808606	-5.730224640000001	-4.043457068	4.638672	4.272461	2.746582	8.706591754	-3.9621094240000003	-0.9366943390000001	-4.699707	2.5634766	-0.61035156	9.43034694	5.7649170320000005	-2.573217752	-4.1503906	-1.953125	1.7700195	-9.3489991	0.03828125	-0.8457763580000002	4.699707	-0.9765625	1.0986328	0.985742212	10.13376448	-0.028710937500000002	-1.2207031	-5.859375	0.48828125	4.232470746	9.616967752	-0.49765625	-0.36621094	-4.211426	-0.12207031	1539957570.254
-6.568823380000001	-6.13696286	-4.865307608	4.760742	3.540039	3.1738281	8.68745108	-4.373632788	-0.4821044928	-4.699707	2.5634766	-0.61035156	9.38488768	5.78645018	-2.8483641200000003	-4.272461	-1.8920898	1.5869141	-9.590649460000002	1.063500998	-0.953442392	4.8217773	-1.0986328	0.8544922	0.6830810700000001	10.230663940000001	-0.9283202880000001	-1.7700195	-5.79834	0.79345703	3.1534179320000004	9.62773462	-0.5431152356000001	0.12207031	-2.8686523	0.36621094	1539957570.294
-6.770996106	-5.79482428	-5.603417932000001	4.5776367	3.4179688	2.746582	8.521167032000001	-4.471728534	-0.3756347644	-4.760742	2.319336	-1.3427734	9.398047120000001	5.941967752000001	-3.77548822	-4.638672	-2.380371	1.8310547	-10.1229982	1.7417969240000002	-0.8015136780000001	5.3100586	-1.2207031	0.5493164	0.8517577880000001	10.633813400000001	-1.1257080072	-1.5869141	-5.493164	0.5493164	1.33386232	9.159985520000001	-2.0707763580000003	0.12207031	-2.9907227	0.48828125	1539957570.334
-7.6239501800000005	-5.479003894000001	-6.226684800000001	4.4555664	2.6855469	2.4414062	8.322582968	-4.621264676	-0.3349609424	-4.760742	1.7089844	-1.159668	9.0858152	5.861816394000001	-4.38200679	-5.004883	-1.7700195	2.0141602	-10.96398912	1.58388678	-0.6125	5.3100586	-0.8544922	0.48828125	1.341040036	10.960400360000001	-0.8960205072	-1.3427734	-5.3710938	0.30517578	0.6005371106	10.184009080000001	-2.4930663940000004	-0.061035156	-3.8452148	0.30517578	1539957570.374
-7.82133786	-5.02680661	-6.018530252000001	3.8452148	2.0751953	2.4414062	8.42666034	-4.8988037140000005	-0.062207030760000004	-4.760742	1.7089844	-1.159668	8.963793930000001	5.726635880000001	-4.104467752000001	-5.065918	-1.8310547	1.6479492	-10.798901260000001	1.5360351440000002	-0.47253417540000003	5.2490234	-0.36621094	0.24414062	1.4953613220000002	10.82402356	-0.6818847840000001	-1.2817383	-5.3100586	0	0.8015136780000001	10.32995558	-2.5229737400000003	-0.12207031	-4.0283203	-0.061035156	1539957570.414
-7.504321580000001	-4.84975589	-5.402441394	3.7841797	2.1972656	2.5634766	8.42666034	-4.8988037140000005	-0.062207030760000004	-4.8828125	1.8920898	-0.7324219	8.85493161	5.28759784	-3.7228514400000003	-5.065918	-1.8920898	1.2207031	-10.05959514	1.546801718	-0.4844970746000001	5.3710938	-0.48828125	0.061035156	1.4427246400000002	10.322778060000001	-0.540722644	-1.4648438	-4.9438477	-0.18310547	1.3099365020000002	9.73540036	-2.4488037140000003	0.30517578	-3.479004	-0.24414062	1539957570.454
-7.491162140000001	-4.795922824	-4.8808594240000005	4.4555664	2.380371	2.9907227	8.31779802	-4.978955072	0.43066405760000004	-4.9438477	1.2817383	-0.79345703	8.947045926000001	4.824633786	-3.7180663940000005	-4.760742	-1.8920898	0.91552734	-9.6385009	1.21303714	-0.2069580072	5.3710938	-0.5493164	-0.061035156	1.795629892	9.845459260000002	-0.35649413939999997	-1.5869141	-4.8217773	-0.12207031	1.0563232428000002	9.448290740000001	-2.7813721040000003	0.24414062	-3.6010742	-0.30517578	1539957570.494
-7.461254892	-4.45617662	-4.526757788	4.9438477	1.4648438	2.8686523	8.443408246	-4.70859375	0.11604003600000001	-4.638672	1.7089844	-0.8544922	9.11691893	4.4513915740000005	-3.60441893	-4.638672	-1.7089844	0.7324219	-9.48776857	0.9689941100000001	0.11484375000000001	5.3100586	-0.7324219	-0.12207031	2.13776857	9.414794928000001	-0.2189208966	-1.6479492	-4.638672	-0.061035156	1.1209228240000002	9.38967302	-2.604321286	0.4272461	-4.3945312	-0.24414062	1539957570.534
-7.31770018	-3.58647464	-4.147534146	5.126953	1.4038086	2.8686523	8.06657698	-4.19060054	-0.15192871400000002	-4.4555664	1.3427734	-1.0375977	9.46503894	4.146337860000001	-3.051733426	-4.638672	-1.8920898	0.6713867	-9.60141574	0.6615478240000001	0.41870117800000006	5.2490234	-0.61035156	-0.18310547	2.491870108	9.14682608	0.015551758180000002	-1.4648438	-4.1503906	-0.30517578	2.0899170320000002	9.261669928000002	-2.250219748	0.12207031	-4.699707	0	1539957570.574
-7.70051268	-2.6916503600000006	-4.117626996	4.760742	2.8686523	2.4414062	7.77109375	-3.676196286	-0.1626953076	-4.4555664	1.3427734	-1.0375977	9.517675720000002	3.917846646	-2.44401857	-4.4555664	-1.5869141	0.6713867	-9.60141574	0.6615478240000001	0.41870117800000006	5.2490234	-0.61035156	-0.18310547	2.93569339	9.07983426	0.43066405760000004	-1.4648438	-4.1503906	-0.30517578	3.00627446	8.738891574	-2.491870108	0	-3.9672852	0.36621094	1539957570.613
-8.17902806	-2.319604532	-4.301855432000001	4.699707	1.6479492	2.0141602	7.885937500000001	-3.2646728240000003	-0.16987304320000002	-4.333496	0.79345703	-0.9765625	9.590649460000002	3.6080077880000005	-2.107861322	-4.4555664	-1.4038086	0.61035156	-9.60141574	0.6615478240000001	0.41870117800000006	5.2490234	-0.61035156	-0.18310547	3.62475589	9.035571580000001	0.8541503600000001	-1.4038086	-4.0283203	-0.36621094	2.578002896	8.906372300000001	-2.38540036	-0.061035156	-3.90625	0.30517578	1539957570.654
-8.100073380000001	-2.0935058900000003	-4.10207518	3.7841797	2.1362305	1.3427734	8.1239991	-3.0971923920000006	-0.3158203076	-3.9672852	0.79345703	-0.48828125	9.95432158	3.323291034	-1.795629892	-4.272461	-1.4648438	0.30517578	-9.63491214	-1.106567392	1.0934082068000002	4.3945312	-0.24414062	-0.30517578	3.946557608	8.5666259	1.091015625	-1.5869141	-3.7231445	-0.48828125	2.600732428	8.917138580000001	-2.263378894	-0.061035156	-3.4179688	0.12207031	1539957570.693
-8.436230432	-1.930810504	-4.340136780000001	2.8076172	2.319336	0.9765625	8.43981929	-3.277832068	-0.19738769960000002	-3.8452148	0.48828125	-0.30517578	9.839477340000002	2.85075679	-1.5683349640000002	-3.90625	-1.3427734	0.24414062	-9.575097840000002	-1.51330571	1.053930661	3.6621094	-0.18310547	-0.30517578	4.000390576	8.15988768	1.0455566100000002	-1.5869141	-3.7231445	-0.48828125	2.0576172120000003	9.35258786	-1.9535400360000001	-0.24414062	-2.9907227	0	1539957570.733
-9.317895468000001	-2.1844238220000003	-4.3054442900000005	2.0751953	1.4038086	0.79345703	8.68864766	-3.4560790740000003	0.14714355040000002	-3.540039	0.61035156	-0.36621094	9.839477340000002	2.85075679	-1.5683349640000002	-3.7231445	-1.159668	0.24414062	-9.49016124	-1.3649658540000003	0.8194580072000001	3.2348633	0	-0.24414062	4.14035643	8.155102340000001	0.9677978240000001	-1.6479492	-3.6010742	-0.48828125	1.362573282	9.350195288	-1.670019568	-0.061035156	-3.6010742	0	1539957570.773
-9.64328624	-1.9738769960000002	-3.6905516200000004	1.7700195	-0.8544922	0.7324219	8.890820288	-3.6295410340000003	0.540722644	-3.0517578	0.48828125	-0.48828125	10.144530760000002	2.682080072	-1.933203076	-3.540039	-1.0986328	0.18310547	-9.522461060000001	-1.332666034	0.7871582068	2.746582	0	-0.30517578	4.320996106	8.65874002	0.970190396	-1.2207031	-2.6855469	-0.7324219	1.66044928	9.599023560000001	-1.181933606	-0.36621094	-3.479004	-0.18310547	1539957570.813
-9.10974092	-2.051635782	-2.8878417540000005	1.2207031	0.9765625	0.79345703	9.12888179	-3.514697284	0.8230468750000001	-3.0517578	0.48828125	-0.48828125	10.67329074	3.0732665740000003	-2.153320288	-3.2958984	-1.2207031	0.061035156	-9.395654254	-1.3805175720000002	0.898413089	2.319336	0.061035156	-0.61035156	4.300659146	9.38129892	1.4606689300000002	-1.2207031	-2.6855469	-0.7324219	2.337548822	9.066674820000001	-1.3302734620000003	0	-2.6245117	-0.24414062	1539957570.853
-9.020019568	-3.1139403960000003	-4.648779254000001	0	3.6010742	0.061035156	9.301147660000002	-3.202465854	0.9953125	-2.5024414	0.12207031	-0.8544922	11.187695680000001	3.5745117800000004	-1.874584964	-2.9296875	-1.159668	-0.061035156	-9.44350589	-1.2178222840000001	0.7716064300000001	1.953125	-0.61035156	-0.9765625	3.9704834260000004	10.20314946	1.7884521760000003	-0.8544922	-2.2583008	-0.91552734	2.55288089	9.3155027	-1.183129892	-0.18310547	-2.4414062	0	1539957570.894
-10.929297120000001	-5.839086960000001	-4.38439946	1.2207031	-2.1972656	0.30517578	9.433935700000001	-2.656957968	0.5490966754000001	-2.2583008	-0.30517578	-0.8544922	11.556152160000002	4.5327391200000005	-1.437939496	-2.4414062	-0.7324219	-0.30517578	-10.72592752	-0.8888427520000001	0.6806884980000001	1.5258789	-0.18310547	-0.91552734	3.23955072	10.67927266	1.814770468	-1.3427734	-2.380371	-0.61035156	3.672607428	10.34311502	-0.7955322480000001	-0.7324219	-3.479004	1.0375977	1539957570.934
-9.25209964	-5.5579592600000005	-2.948852536	3.4179688	-5.92041	1.5869141	9.97346196	-2.3435302520000003	-0.1208251996	-2.2583008	-0.30517578	-0.8544922	11.556152160000002	4.5327391200000005	-1.437939496	-2.1972656	-0.48828125	-0.30517578	-12.27392572	-0.6268554712000001	-0.10527343750000001	3.112793	0.12207031	-1.5258789	3.23955072	10.67927266	1.814770468	-1.953125	-2.9296875	-0.4272461	5.437134080000001	11.50590854	2.91535643	-2.0751953	-4.5776367	3.6010742	1539957570.973
-6.044848740000001	-5.531640380000001	-0.8816650360000001	1.8310547	0.7324219	1.0375977	10.56801718	-2.4404297120000003	-0.5227783246000001	-2.2583008	-0.4272461	-0.61035156	10.170849640000002	5.86779802	-0.46774902160000004	-2.5024414	0.61035156	-0.18310547	-9.98901358	-1.6161865020000004	-0.7034179712000002	2.5634766	0.7324219	-2.0751953	1.1269042932	9.031982428000001	3.9621094240000003	-1.4038086	-2.319336	-0.79345703	5.837890380000001	11.20085414	2.6390135800000003	-3.4179688	-2.6245117	6.225586	1539957571.013
-8.43383786	-4.080542032	-2.82922374	2.6245117	8.666992	0.91552734	10.618261780000001	-2.378222644	-0.98334964	-2.2583008	0.7324219	-0.61035156	9.686352340000001	6.20754393	0.011962890380000002	-2.5634766	0	0.24414062	-9.448290740000001	-1.604223642	-1.6353271760000003	1.8310547	0.12207031	-0.7324219	0.10886230040000001	8.698217752000001	4.26357428	-0.91552734	-1.6479492	0.30517578	0.9175537140000001	14.766991820000001	-0.9390869110000001	-1.6479492	-2.6245117	5.065918	1539957571.053
-11.20803264	-4.167871106000001	-5.58308107	1.4648438	-0.36621094	0.36621094	10.618261780000001	-2.378222644	-0.98334964	-2.2583008	0.7324219	-0.61035156	9.686352340000001	6.20754393	0.011962890380000002	-2.2583008	-0.8544922	0.5493164	-10.315600540000002	-1.4235839660000003	-0.88046875	2.8686523	-0.91552734	0.36621094	0.10886230040000001	8.698217752000001	4.26357428	-0.91552734	-1.6479492	0.30517578	-0.8972167932	12.48327626	-2.5134033540000003	-2.380371	-4.8828125	6.4086914	1539957571.093
-8.834594748	-4.978955072	-2.728735324	4.699707	-7.385254	0.9765625	10.383788940000002	-2.7825683900000002	-1.637719748	-2.380371	0.30517578	0.36621094	9.087011780000001	5.638110520000001	-0.1878173822	-2.4414062	-0.7324219	0.30517578	-10.33234874	-1.732226538	-0.06459961060000001	2.2583008	0.24414062	0.12207031	1.745385782	9.450683606	2.956030252	-0.7324219	-3.4179688	0.24414062	1.256103534	12.460547120000001	-1.362573282	-2.8076172	-3.0517578	6.225586	1539957571.133
-5.148827880000001	-3.5469971040000003	-0.840991214	2.380371	3.2348633	1.159668	9.82033696	-2.3052490020000005	-1.5683349640000002	-2.380371	0.30517578	0.36621094	8.681469748	4.4334472840000005	-0.01076660144	-2.4414062	-1.5258789	0.12207031	-9.170751800000001	-1.3577880400000002	0.20576172120000003	2.8076172	0	0.18310547	1.6078125	7.5234619600000014	2.834008786	-0.91552734	-3.2958984	-0.24414062	2.158105432	10.26176718	-0.324194339	-2.9907227	-0.7324219	4.638672	1539957571.174
-6.817651260000001	-2.327978534	-1.1604003600000001	2.0751953	3.6621094	1.0986328	8.616870108	-1.227392572	-0.592163089	-2.8686523	0.5493164	0.24414062	8.681469748	4.4334472840000005	-0.01076660144	-2.4414062	-1.4038086	0.4272461	-8.26875	-1.3613769960000002	0.10527343750000001	2.8686523	0.24414062	0.6713867	1.6078125	7.5234619600000014	2.834008786	-0.79345703	-3.112793	-0.30517578	1.9559326080000001	7.743579074	0.2177246106	-2.4414062	1.2207031	2.9296875	1539957571.213
-8.152710160000002	-2.1892089660000003	-1.4989501800000002	2.5024414	-1.5869141	0.9765625	7.94934056	-0.534741214	-0.04067382788	-2.8686523	1.4038086	0.12207031	8.298657248	3.6151855040000007	0.41870117800000006	-2.6245117	-1.4038086	0.7324219	-7.775878894000001	-1.9200439300000003	0.031103515380000002	3.2348633	-0.18310547	0.7324219	2.118627896	6.609497300000001	2.528955072	-0.5493164	-3.0517578	-0.061035156	1.7860596040000003	6.63222644	-0.2512207068	-1.0986328	2.0751953	1.3427734	1539957571.253
-7.076049820000001	-1.8781738220000002	-0.8457763580000002	1.4648438	1.2817383	0.6713867	8.156298920000001	-0.6675292932	-0.2918945288	-2.9296875	1.5258789	0	8.9326902	3.1665771760000005	-0.5120117212	-2.5634766	-2.1362305	1.0375977	-8.187402160000001	-2.8495605040000003	0.27275390380000003	3.0517578	-0.24414062	0.5493164	3.4453125000000004	7.8943116	2.83879393	0.061035156	-2.6245117	-0.18310547	-0.88645018	6.347509980000001	-0.6447998200000001	-0.4272461	0.4272461	0.61035156	1539957571.293
-8.138354532000001	-1.6329346040000001	-1.0898193390000002	0.24414062	3.8452148	0.48828125	8.557055710000002	-1.0072753600000002	-0.6615478240000001	-2.0751953	1.6479492	-0.12207031	8.9326902	3.1665771760000005	-0.5120117212	-2.319336	-1.7700195	0.79345703	-8.6766848	-3.1378662140000007	1.0455566100000002	2.2583008	-0.30517578	0.30517578	3.4453125000000004	7.8943116	2.83879393	0.061035156	-2.6245117	-0.18310547	-3.2060547120000003	5.35458966	-0.915161142	0.7324219	-3.8452148	0.061035156	1539957571.333
-9.29636232	-2.6713134000000003	-2.57082518	0.5493164	1.8920898	0.61035156	9.00327176	-1.717871106	-0.773999002	-2.0751953	1.6479492	-0.12207031	9.7401857	2.988330072	-0.4139160144	-1.8310547	-1.3427734	0.5493164	-8.68864766	-3.1354737400000006	1.1651855432	1.953125	-0.36621094	0.18310547	4.6164795320000005	7.98044429	3.081640576	-0.12207031	-2.5634766	-0.4272461	-1.796826178	5.573510880000001	-2.5409179320000006	0.91552734	-8.483887	-0.5493164	1539957571.373
-9.81315944	-2.9010009000000005	-0.49645996400000003	2.6855469	0.5493164	1.0986328	9.27124002	-2.183227536	-0.439038089	-1.7089844	0.30517578	-0.36621094	10.4208741	2.3949707460000003	0.04306640576	-1.4648438	-1.2207031	0.4272461	-8.89919429	-2.85075679	0.88645018	1.159668	-0.061035156	0.30517578	4.6164795320000005	7.98044429	3.081640576	-0.24414062	-2.2583008	-0.36621094	9.144433606	8.51638179	0.9402832068000001	0.6713867	-7.751465	3.112793	1539957571.413
-11.62553714	-2.600732428	-2.9213378600000004	0.36621094	1.159668	0.6713867	8.939868210000002	-1.975073282	-0.38879393000000007	-0.8544922	0.30517578	-0.61035156	10.835986420000001	1.892529254	0.4378417932	-1.2817383	-1.2817383	0.8544922	-9.10495607	-1.75495607	0.8732910340000001	1.0986328	-0.48828125	0.9765625	4.6164795320000005	7.98044429	3.081640576	-0.24414062	-2.2583008	-0.36621094	15.1079348	9.067871106	0.0909179712	0.8544922	2.380371	2.0751953	1539957571.453
-13.235741820000001	-3.78027356	-4.531542932000001	0.79345703	-2.746582	0.18310547	9.441113220000002	-1.9858398560000001	-0.2524169928	-0.79345703	0.8544922	0	11.846850540000002	3.4907714660000004	-0.7560547120000001	-1.0986328	-0.6713867	1.2817383	-10.4292482	-1.43435054	0.8577392572	1.5869141	-0.91552734	1.3427734	4.565038940000001	10.48786592	2.3016601440000004	-0.24414062	-2.2583008	-0.36621094	5.252905252000001	7.54260234	-2.1616942900000002	-1.8310547	2.0751953	-3.112793	1539957571.493
-10.321582460000002	-7.24711911	-2.2203125000000004	2.6855469	2.5634766	0.5493164	9.441113220000002	-1.9858398560000001	-0.2524169928	-0.79345703	0.8544922	0	12.447387680000002	4.663134784	-1.362573282	-0.8544922	-0.4272461	0.79345703	-12.70698282	-1.1484375	1.03359375	1.4038086	-0.79345703	0.6713867	5.023217752000001	13.05151358	2.026513678	0.24414062	-1.3427734	0.7324219	0.40075683900000003	10.5739991	2.496655252	-4.8828125	0.30517578	-0.61035156	1539957571.533
-9.354980432000001	-5.28161592	-3.5876709260000004	1.4648438	-0.6713867	0.79345703	10.248608720000002	-2.233471646	0.4354492212	-0.8544922	0.6713867	0.4272461	12.447387680000002	4.663134784	-1.362573282	-0.7324219	-1.0375977	0.12207031	-14.070751800000002	-0.745288089	0.9175537140000001	0.6713867	0.79345703	0.18310547	4.566235324	13.94514128	1.6317382200000001	0.30517578	-0.7324219	0	5.776879892	13.39963408	1.623364218	-5.1879883	-1.4648438	-0.7324219	1539957571.573
-8.189794928000001	-4.512402356	-3.9836425720000004	0.5493164	1.6479492	-0.61035156	11.414990020000001	-3.9250244600000004	0.9642089660000001	-1.0986328	0.7324219	0.6713867	11.830102340000002	5.304345746000001	-2.600732428	-0.9765625	-0.18310547	-0.5493164	-12.185400360000001	-0.1112548822	-0.5514892572000001	0.5493164	0.9765625	0	2.9010009000000005	12.1901857	1.6269530760000002	-0.18310547	-0.4272461	-0.48828125	-2.3172119600000003	8.985326980000002	-1.2261962860000002	-0.12207031	-4.1503906	-1.4648438	1539957571.613
-7.379907248	-5.47541484	-4.766015576	1.4038086	1.2207031	0.48828125	10.34311502	-4.584179712	1.2656738220000001	-1.0986328	0.7324219	0.6713867	11.830102340000002	5.304345746000001	-2.600732428	-0.61035156	0.36621094	-0.6713867	-10.984326079999999	0.63881839	-1.302758786	-0.12207031	0.4272461	-0.24414062	1.33386232	10.455566100000002	0.974975589	-0.7324219	0	-0.36621094	2.1293945680000004	10.390966460000001	-3.226391574	0.12207031	-3.1738281	-2.2583008	1539957571.653
-8.572607428000001	-3.7683105040000004	-4.78515625	-0.7324219	0.48828125	0.48828125	9.14802266	-4.562646466	1.175952176	-0.36621094	-0.8544922	-0.6713867	11.008251800000002	4.9442626800000005	-2.4117187500000004	-0.5493164	0.7324219	-0.30517578	-9.98063948	1.111352536	-1.252514676	0.79345703	-0.061035156	-0.4272461	0.9211425720000002	10.012939300000001	0.49885253600000007	-1.2207031	0.48828125	0.24414062	2.7550537140000007	9.9100589	-2.396167032	0.12207031	-1.0375977	-2.746582	1539957571.693
-8.442211960000002	-2.7155760800000004	-3.953735324	0.8544922	-0.24414062	0.48828125	8.641992212	-4.103271466000001	0.9797607428000001	-0.36621094	-0.8544922	-0.6713867	9.636108426000002	3.9310058900000002	-2.757446286	-0.8544922	0.30517578	-0.061035156	-9.382495108	0.6986327880000001	-0.63881839	0.6713867	-0.4272461	-0.061035156	1.6353271760000003	9.0858152	0.7273437500000001	-0.61035156	-0.18310547	0.4272461	1.714282248	9.668408246	-2.4021484620000004	0	-1.8310547	-3.2958984	1539957571.733
-6.9767577880000005	-3.1462402160000003	-2.8328125	0.8544922	-0.24414062	0.30517578	8.033081070000001	-3.2909912140000004	1.1328857428	-0.24414062	-0.24414062	-0.18310547	8.89321286	3.0613037140000006	-2.211938498	-0.61035156	-0.12207031	0	-8.838183606000001	0.07058105432	-0.362475589	0.061035156	-0.12207031	-0.12207031	1.6353271760000003	9.0858152	0.7273437500000001	-0.061035156	-1.0986328	0.061035156	2.356689496	9.310717752	-1.8638183900000003	-0.30517578	-1.6479492	-3.3569336	1539957571.773
-6.485082968	-3.07805162	-2.82922374	0.24414062	0.5493164	0.12207031	7.489965560000001	-2.3423339660000004	1.8422851440000003	-0.36621094	-0.24414062	0	8.89321286	3.0613037140000006	-2.211938498	-0.18310547	0.061035156	0.18310547	-8.165869110000001	0.401953125	-0.2452392572	0.061035156	-0.36621094	-0.36621094	2.54689946	6.977954074	1.0240234620000002	-0.12207031	-0.5493164	-0.18310547	2.49426268	8.81665036	-1.7501709260000002	-0.18310547	-2.1362305	-3.1738281	1539957571.813
-7.12629393	-2.5217773560000003	-3.31611322	0.6713867	0.36621094	-0.30517578	7.271044928000001	-1.650878894	1.9786621400000002	-0.24414062	-0.48828125	-0.061035156	8.461352340000001	2.1569091460000003	-1.5300537140000001	-0.061035156	0.12207031	0.061035156	-7.779467752000001	0.6400146760000001	-0.18422851440000002	0.24414062	-0.24414062	-0.24414062	2.746679712	7.09279802	0.9594238220000001	-0.36621094	0.12207031	0.061035156	3.170166034	8.69223642	-1.0192382788	0.061035156	-1.0986328	-2.9296875	1539957571.853
-7.352392572	-2.5349366	-3.5493896760000005	0.5493164	-0.24414062	-0.24414062	7.42177716	-1.152026358	1.335058606	0.12207031	-0.48828125	-0.36621094	8.901586960000001	2.268164038	-1.638916034	0.12207031	0.12207031	0	-8.059399460000002	0.3600830072	0.1303955072	0	-0.061035156	-0.24414062	3.02421875	7.481591754	0.860131839	-0.36621094	0.30517578	0.18310547	2.9775634	8.56184056	-0.8900390380000001	0.12207031	-0.6713867	-2.6855469	1539957571.893
-7.730419928000001	-2.1341797120000003	-3.41301268	0.61035156	-0.061035156	0.24414062	7.8775634000000005	-1.0503417932	0.7488769568000001	0.24414062	-0.79345703	-0.36621094	8.901586960000001	2.268164038	-1.638916034	0.24414062	0.18310547	-0.061035156	-8.421875	0.4486083966	0.5239746106000001	-0.36621094	0	-0.30517578	3.084033246	8.073754892	0.762036142	-0.24414062	0.5493164	0.061035156	3.4154052520000002	8.224487320000001	-1.0922119110000001	0.36621094	0.12207031	-2.319336	1539957571.933
-8.492456070000001	-2.1341797120000003	-3.507519568	-0.061035156	0.18310547	0.12207031	8.488867212	-1.0934082068000002	0.80988768	0.24414062	-0.79345703	-0.36621094	10.13854982	2.7418945679999998	-0.9809570288	0.061035156	0.061035156	-0.12207031	-8.158691394	0.539526358	0.6615478240000001	-0.24414062	-0.12207031	-0.48828125	3.02421875	8.44819339	0.970190396	-0.061035156	0.7324219	0	3.58647464	7.957714660000001	-0.9606201080000001	0.30517578	0.24414062	-1.7089844	1539957571.973
-9.213818390000002	-1.2082519568	-4.353295926	-0.4272461	-2.0141602	0.12207031	8.8214357	-0.974975589	0.8960205072	0.24414062	-1.159668	-0.7324219	10.78813498	3.1366699280000003	-0.9677978240000001	-0.061035156	0.12207031	-0.061035156	-8.607299820000001	0.6543701080000001	0.7728027160000001	0.061035156	-0.48828125	-0.48828125	3.02421875	8.44819339	0.970190396	-0.061035156	0.7324219	0.18310547	2.368652356	9.207836960000002	-0.6747070288	-0.48828125	0.4272461	-1.5869141	1539957572.013
-8.84057608	-1.6460937500000001	-3.1378662140000007	-0.91552734	-0.91552734	0.24414062	9.73061502	-1.02163089	0.775195288	0.18310547	-0.61035156	-0.6713867	10.78813498	3.1366699280000003	-0.9677978240000001	-0.12207031	0.4272461	0.18310547	-9.34421376	-0.48808594240000003	0.8230468750000001	0.24414062	-0.61035156	-0.7324219	3.9549316100000005	9.479394568	1.8398925720000001	-0.30517578	0.48828125	0.30517578	2.3423339660000004	8.99848642	-0.991723642	-0.36621094	0.8544922	-1.7700195	1539957572.053
-8.979345746000002	-2.57082518	-4.77080072	-1.4038086	2.6855469	0.061035156	10.35747104	-1.369750998	0.47373047120000006	0	-0.48828125	-0.79345703	11.013037140000002	3.0433594240000006	-1.0264160340000001	0	0.5493164	0.12207031	-9.350195288	-1.1316894568000002	1.235766574	-1.2207031	-0.36621094	-1.0986328	4.2599853240000005	10.12897914	1.906884784	-0.36621094	0.12207031	0.061035156	1.8075927520000004	9.557153060000001	-1.1400634980000002	-0.24414062	0.9765625	-1.5258789	1539957572.093
-10.58596196	-5.301952880000001	-6.336743210000001	-3.3569336	-1.6479492	-0.9765625	10.841967360000002	-1.6078125	0.16987304320000002	0.061035156	-0.6713867	-0.79345703	12.01911592	3.9429687500000004	-0.7871582068	0.12207031	0.8544922	-0.18310547	-10.911352340000002	0.2930908246	1.2154297120000002	-0.061035156	-1.7089844	-0.7324219	4.2599853240000005	10.12897914	1.906884784	-0.5493164	0.18310547	0.30517578	2.7550537140000007	10.753442000000001	-1.195092752	-0.91552734	-0.4272461	-1.159668	1539957572.133
-10.8802491	-7.180126800000001	-3.93339856	0.18310547	-5.126953	0.79345703	11.63630342	-1.7872558900000002	0.005981445288000001	0.36621094	-0.4272461	-0.30517578	12.01911592	3.9429687500000004	-0.7871582068	0	0.61035156	-0.4272461	-14.959595140000001	-0.343334964	0.9115722840000001	1.3427734	-0.5493164	-0.5493164	3.7934326080000003	12.034667540000001	2.20236821	-1.0375977	-0.4272461	0.7324219	6.145336960000001	10.668505399999999	0.8673096040000001	-1.7700195	-0.61035156	1.6479492	1539957572.173
-8.66472194	-6.987524460000001	-0.40075683900000003	1.0986328	1.953125	1.0375977	11.63630342	-1.7872558900000002	0.005981445288000001	0.36621094	-0.4272461	-0.30517578	11.4078125	5.578295926000001	-1.38410643	-0.18310547	0.5493164	-0.48828125	-12.82182608	-2.3519042540000004	0.1866210962	-0.6713867	1.7700195	-1.4648438	2.616284146	10.798901260000001	3.417797824	-0.30517578	-0.91552734	-0.24414062	6.25419928	12.8708741	1.990625	-2.9907227	1.4648438	4.699707	1539957572.213
-8.271142572	-4.986132788000001	-2.7251464660000004	0.48828125	0	-0.18310547	11.611182100000002	-3.131884784	-0.9462646760000001	-0.30517578	0.4272461	0.18310547	10.71635782	6.145336960000001	-0.33854982	0.061035156	0.61035156	-0.18310547	-10.556054320000001	-0.29667969240000003	-1.0670898560000002	-1.5869141	0.24414062	-0.24414062	2.616284146	10.798901260000001	3.417797824	0.6713867	0.4272461	-0.9765625	2.45	13.208227340000002	-2.2071533540000003	-2.2583008	1.3427734	4.638672	1539957572.253
-9.96030252	-3.2586913940000004	-4.330566394000001	-1.8920898	1.5869141	-0.30517578	10.706787140000001	-3.0947998200000004	-0.0418701178	-0.30517578	0.4272461	0.18310547	10.71635782	6.145336960000001	-0.33854982	0.061035156	0.5493164	0.24414062	-9.8334964	-0.07895508180000001	-1.50732428	0.9765625	0	0.12207031	0.26677246400000004	9.777270468000001	3.47402356	-0.061035156	2.0751953	0.4272461	0.811083966	12.4294429	-2.8639160340000003	-1.4038086	1.3427734	4.8828125	1539957572.293
-9.67558606	-5.25051268	-2.9010009000000005	0.91552734	-1.159668	-0.061035156	9.94714308	-2.8447753600000003	-0.461767572	0.48828125	0.36621094	-0.18310547	9.56552716	5.711084260000001	-0.7261474640000001	0	0.18310547	0.61035156	-10.798901260000001	-1.876977536	-0.80988768	0.061035156	-0.061035156	0.24414062	1.641308606	10.2079348	3.161792032	-0.24414062	0.7324219	0.8544922	0.22968750000000002	11.462841460000002	-1.8243408540000001	0	1.8310547	5.2490234	1539957572.333
-7.391870108000001	-4.4430175720000005	-1.847070288	0.48828125	-1.5869141	0.061035156	9.796411240000001	-2.6892577880000004	-1.562353534	0.48828125	0.36621094	-0.18310547	9.56552716	5.711084260000001	-0.7261474640000001	0.24414062	-0.12207031	0.30517578	-10.156494600000002	-2.0193359620000004	-0.424682608	-0.5493164	0.5493164	0	1.641308606	10.2079348	3.161792032	0.24414062	-0.5493164	0	0.06340332068	11.43054164	-2.6390135800000003	0.79345703	0.24414062	4.760742	1539957572.373
-6.10466304	-3.0995849640000004	-1.911669928	-0.4272461	0.91552734	-0.18310547	9.10734874	-2.427270468	-1.299169928	-0.12207031	0.061035156	-0.24414062	9.03317842	4.62963858	-0.7225586060000001	0.36621094	-0.18310547	0	-9.020019568	-1.6484863220000001	-0.516796875	-0.79345703	0.30517578	0.12207031	1.9009033540000002	7.682568390000001	2.69523912	0.12207031	0	-0.4272461	-0.7560547120000001	9.785644568	-1.3948730040000001	0.8544922	0.48828125	3.7231445	1539957572.413
-7.46364766	-2.4811035340000003	-1.947558606	-0.4272461	1.0986328	-0.24414062	8.092895468	-1.8913329680000002	-0.3002685504	0.18310547	0.36621094	-0.4272461	8.682665740000001	3.5206787140000007	0.5479003894	0.24414062	-0.18310547	0	-9.020019568	-1.6484863220000001	-0.516796875	-0.79345703	0.30517578	0.12207031	1.276440396	6.8403808900000005	2.365063498	0.12207031	0.24414062	-0.24414062	-0.5443115216000001	7.808178420000001	0.10288086060000001	2.5634766	2.8076172	1.8310547	1539957572.453
-7.2483152	-2.409326178	-2.039672824	-0.18310547	-2.0751953	-0.18310547	7.476806610000001	-1.373339856	-0.211743161	0.30517578	0.36621094	-0.36621094	8.682665740000001	3.5206787140000007	0.5479003894	0.18310547	-0.24414062	0.4272461	-9.020019568	-1.6484863220000001	-0.516796875	-0.79345703	0.30517578	0.12207031	1.276440396	6.8403808900000005	2.365063498	0.061035156	-0.061035156	0.061035156	-2.598339856	7.4780027	-1.3254882200000002	2.319336	1.3427734	0.61035156	1539957572.493
-6.35827626	-2.337548822	-1.4678466460000001	-0.9765625	0.79345703	-0.061035156	7.5880616000000005	-1.227392572	-0.534741214	0.12207031	0.61035156	-0.30517578	8.69223642	3.417797824	-0.20097655760000002	0.30517578	-0.48828125	0.6713867	-7.756738220000001	-1.715478534	-0.458178714	-0.12207031	0	0.30517578	2.454785144	7.735205072	2.743090854	0.30517578	-0.36621094	0.061035156	-3.7431884000000006	6.2924804320000005	-0.24404297120000001	2.5634766	-0.79345703	-0.6713867	1539957572.533
-6.987524460000001	-2.5492920320000003	-2.604321286	-1.7700195	3.3569336	-0.5493164	7.93618161	-1.293188498	-0.33137207460000007	0.12207031	0.61035156	-0.30517578	9.33344748	3.1737548920000003	-0.36965332460000005	0.48828125	-0.61035156	0.5493164	-7.93378894	-2.044457968	0.05502929712000001	-0.6713867	-0.24414062	0.24414062	2.9464599640000007	7.973266574	2.85075679	0.4272461	-0.18310547	0	-0.6292480432	8.224487320000001	1.008471646	2.2583008	-1.8310547	-1.8310547	1539957572.573
-9.770092752000002	-3.7288329680000003	-2.64379892	-0.12207031	2.1362305	0.61035156	8.462548920000001	-1.600634784	0.12202148560000001	0.7324219	0.36621094	-0.18310547	9.33344748	3.1737548920000003	-0.36965332460000005	0.61035156	-0.12207031	0.48828125	-8.748461960000002	-1.8697998200000001	-0.07536621106000001	-0.9765625	-0.18310547	0.36621094	2.9464599640000007	7.973266574	2.85075679	0.4272461	0.12207031	-0.12207031	4.610498004000001	8.508007788	-0.285913089	1.2207031	-4.272461	-0.36621094	1539957572.613
-9.481787140000002	-2.274145468	-3.9752685700000003	-0.61035156	-3.1738281	0.48828125	8.89440944	-1.83151857	-0.1256103534	0.7324219	0.36621094	-0.18310547	9.7150634	2.81486821	-0.3756347644	0.91552734	-0.061035156	0.5493164	-8.89919429	-1.227392572	-0.03588867212	-1.0375977	-0.18310547	0.79345703	2.82084964	7.912255890000001	2.798120108	0.48828125	-0.30517578	0.061035156	13.48576628	9.13725589	-1.153222644	1.5869141	-1.0375977	1.2207031	1539957572.653
-9.20065944	-2.971582068	-4.572216754	-1.953125	4.638672	-0.8544922	9.508105432	-1.945166034	-0.15910644960000003	1.0375977	0.12207031	-0.061035156	10.5907473	3.3807128600000005	-0.8924316100000002	1.0986328	-0.12207031	0.48828125	-9.00566394	-0.839794928	-0.0897216754	-0.7324219	-1.0375977	1.4038086	2.940478534	9.1109375	2.2346679320000002	0.8544922	0.24414062	0.5493164	6.70998552	8.95063498	-3.170166034	-0.7324219	0.7324219	-0.8544922	1539957572.693
-10.862304320000002	-6.437231430000001	-5.60700679	-1.0375977	2.6855469	-1.953125	10.2163089	-2.231079074	0.5969482428	0.8544922	0.9765625	0.7324219	10.5907473	3.3807128600000005	-0.8924316100000002	1.2207031	0.12207031	0.48828125	-11.229565200000001	-0.669921875	-0.11843261780000001	-0.5493164	-0.79345703	1.6479492	2.940478534	9.1109375	2.2346679320000002	0.79345703	0.24414062	0.8544922	4.818652356	9.9782473	1.655664038	-2.6245117	6.286621	-2.380371	1539957572.733
-9.045141574	-6.255395468000001	-4.518383786	1.8310547	-5.3710938	0.48828125	10.328759980000001	-2.3746337860000004	0.8206542932	0.8544922	0.6713867	0.6713867	10.728320680000001	3.9094726440000005	-1.0802490020000002	1.0986328	-0.30517578	0.30517578	-12.80986322	0.33854982	-0.20217285340000002	-1.2817383	0.5493164	1.0375977	3.2060547120000003	11.776269960000002	0.8613281250000001	0.79345703	0.12207031	0.30517578	5.02919928	13.169946580000001	0.6268554712000001	-3.6621094	3.2348633	-1.2207031	1539957572.773
-6.912158246000001	-4.53513179	-4.897607428000001	-1.5258789	0.061035156	-0.79345703	10.169653060000002	-2.4619628600000003	0.811083966	0.8544922	0.6713867	0.6713867	11.275024460000001	5.126098740000001	-2.41770018	0.7324219	-0.12207031	-0.12207031	-11.5262455	1.564746106	-0.6854736419999999	-0.79345703	0.7324219	0.4272461	2.483496106	12.44021016	0.8816650360000001	0.7324219	0.9765625	-0.24414062	-1.2704589660000003	8.6515625	-1.733422824	0.12207031	-0.6713867	-0.24414062	1539957572.813
-9.118115020000001	-5.048339660000001	-6.59633786	-0.61035156	0.9765625	-0.61035156	10.04763228	-2.874682608	1.293188498	0.18310547	0.48828125	0.5493164	11.275024460000001	5.126098740000001	-2.41770018	0.36621094	0.061035156	-0.61035156	-11.163769960000002	1.829125998	-0.6220702880000001	-0.36621094	0.30517578	0.4272461	2.483496106	12.44021016	0.8816650360000001	0.5493164	1.5869141	-0.4272461	0.27275390380000003	10.893408540000001	-3.0864257200000003	-0.79345703	-1.8310547	-1.2817383	1539957572.853
-8.632422120000001	-4.411913940000001	-4.97775908	-0.48828125	-1.6479492	-0.36621094	9.648071580000002	-3.0565185700000006	1.60183107	0.18310547	0.48828125	0.5493164	11.347998200000001	5.531640380000001	-2.40573732	0.36621094	-0.30517578	-0.7324219	-11.534619600000001	0.893627896	-0.32778320680000006	-0.61035156	0.61035156	-0.061035156	1.7441894960000002	11.34440944	1.2022705072	0.30517578	0.79345703	-0.48828125	1.8530517180000001	11.051317899999999	-1.29558107	-0.061035156	0.7324219	-1.7089844	1539957572.893
-6.9767577880000005	-3.8341064300000003	-3.366357428	0.61035156	-0.12207031	-0.6713867	9.441113220000002	-2.9727783540000003	1.3075439300000002	0.30517578	-0.18310547	0.5493164	10.16127896	3.8508545320000005	-1.739404254	0.4272461	-0.24414062	-0.6713867	-10.285692899999999	0.7955322480000001	-0.35529785340000003	-1.159668	0.5493164	0	2.100683606	9.724634080000001	1.0886230432000001	0.18310547	-0.36621094	-0.8544922	0.5909667932	9.945947480000001	-2.077954074	0.30517578	0.12207031	-2.1972656	1539957572.933
-6.67409694	-3.60441893	-3.87238768	0.12207031	0.48828125	-0.91552734	9.08461911	-2.548095746	0.9594238220000001	0.24414062	-0.4272461	0.12207031	10.16127896	3.8508545320000005	-1.739404254	0.4272461	-0.061035156	-0.6713867	-9.460253894000001	1.35419928	-0.659155252	-0.7324219	0.61035156	-0.12207031	2.100683606	9.724634080000001	1.0886230432000001	-0.18310547	-0.30517578	-0.8544922	0.9031982428000002	9.5619384	-2.2071533540000003	0.24414062	-0.9765625	-2.5634766	1539957572.973
-7.103564300000001	-3.803002896	-4.647582968	-0.18310547	0	-0.8544922	8.16108426	-1.8626221040000002	1.1424560700000002	0.12207031	-0.12207031	0	9.649267572	3.257495108	-1.418798822	0.30517578	0.12207031	-0.5493164	-8.540307608	1.4056396760000003	-0.876879892	-0.24414062	0.61035156	-0.24414062	1.4582763580000002	8.00197734	0.9020019568000001	-0.36621094	0.36621094	-0.61035156	2.551684604	9.07863768	-1.388891574	0.24414062	-0.18310547	-2.5024414	1539957573.013
-7.2483152	-3.951342752	-4.262377896	-0.061035156	-0.36621094	-0.8544922	7.638305710000001	-1.469042932	1.2716552520000002	0.12207031	-0.12207031	0	9.35617662	3.4166014400000004	-1.5683349640000002	0.24414062	0.18310547	-0.36621094	-8.298657248	1.197485324	-0.8577392572	-0.36621094	0.61035156	-0.12207031	1.246533246	8.274731430000001	0.7261474640000001	-0.36621094	0.4272461	-0.4272461	2.680883786	8.95661592	-0.991723642	0.24414062	0.24414062	-2.1972656	1539957573.053
-7.716064300000001	-4.11044928	-4.020727536	0.24414062	0	-0.4272461	7.803393570000001	-1.4223876800000002	1.002490216	0	-0.5493164	-0.12207031	9.35617662	3.4166014400000004	-1.5683349640000002	0	0.24414062	-0.12207031	-8.59055162	1.588671924	-0.9020019568000001	-0.24414062	0.61035156	-0.18310547	1.246533246	8.274731430000001	0.7261474640000001	-0.30517578	0.30517578	-0.30517578	2.769409146	9.07504892	-0.6830810700000001	0	-0.4272461	-1.6479492	1539957573.093
-8.55107428	-4.020727536	-4.483691394	0.4272461	-1.159668	0.18310547	7.803393570000001	-1.4223876800000002	1.002490216	0	-0.5493164	-0.12207031	9.64328624	3.79223642	-1.7226562500000002	-0.30517578	0.30517578	-0.24414062	-8.95183107	1.8985107820000002	-0.899609375	0.12207031	0.48828125	-0.48828125	1.3171142180000002	9.249707068000001	0.6627441100000001	-0.36621094	0.48828125	-0.24414062	4.527954074	8.931494110000001	-0.37204589660000004	-0.36621094	-0.6713867	-0.79345703	1539957573.133
-8.26875	-4.191796924	-4.542309604000001	0.30517578	-1.6479492	0.36621094	8.979345746000002	-1.720263678	0.9175537140000001	-0.24414062	-0.48828125	-0.12207031	10.158886780000001	4.373632788	-1.5180908540000002	-0.61035156	0.4272461	-0.24414062	-9.1276857	1.540820288	-0.763232428	0.30517578	0.48828125	-0.7324219	1.355395468	10.160083360000002	0.9127685700000001	-0.36621094	0.30517578	-0.30517578	4.07336412	8.955419928000001	-0.729736322	-0.36621094	-0.6713867	-0.79345703	1539957573.173
-7.4325439300000005	-4.786352536	-4.5159912140000005	0.30517578	-2.1362305	0.24414062	9.2808107	-1.77290036	0.931909146	-0.5493164	-0.61035156	-0.24414062	10.43164038	4.792333966	-1.227392572	-0.79345703	0.30517578	-0.24414062	-9.7318116	1.146044928	-0.8637207068000001	0.7324219	0.12207031	-1.0986328	1.343432608	10.483080580000001	1.35419928	-0.6713867	-0.12207031	-0.36621094	4.117626996	8.740087860000001	-0.6914550720000001	-0.4272461	0.36621094	0.36621094	1539957573.213
-6.84995108	-5.364160340000001	-2.7131836060000003	0.6713867	-3.0517578	0.12207031	9.2808107	-1.77290036	0.931909146	-0.61035156	-0.7324219	-0.48828125	10.6074955	4.842578076	-1.02761232	-0.8544922	0.61035156	-0.24414062	-10.42805162	0.3995605432	-1.081445288	1.0375977	0.4272461	-1.159668	1.403247104	10.319189300000001	1.774096646	-1.159668	-0.5493164	-0.36621094	4.8150634000000005	9.00566394	0.0825439496	-0.91552734	1.159668	1.6479492	1539957573.253
-7.4791992800000004	-5.684765380000001	-1.315917932	0.79345703	1.159668	0.18310547	9.705493210000002	-2.071972644	-0.18303222840000002	-0.79345703	-0.61035156	-0.48828125	10.256982820000001	4.587768570000001	-0.9881347840000001	-0.9765625	0.4272461	-0.12207031	-10.3275634	-0.6352294928000001	-1.485791034	1.0986328	0.7324219	-1.2207031	1.7118896760000002	9.26047374	3.025415036	-1.0986328	-0.7324219	-0.61035156	4.44660643	10.392163040000002	1.5013427520000002	-1.0375977	0.36621094	3.90625	1539957573.293
-9.62055661	-4.69663089	-3.2096435700000003	0.48828125	-0.4272461	-0.30517578	10.028490920000001	-2.34113768	-0.27275390380000003	-0.79345703	-0.61035156	-0.48828125	9.98303264	4.4705322480000005	-0.900805661	-0.91552734	0.24414062	-0.061035156	-10.535717360000001	-1.5216797120000003	-1.715478534	0.9765625	0.6713867	-0.79345703	1.7118896760000002	9.26047374	3.025415036	-0.5493164	-0.061035156	-0.91552734	2.4392334260000004	12.875659440000002	1.166381839	-0.79345703	-0.4272461	4.3945312	1539957573.333
-10.35148912	-4.69663089	-2.75625	1.0375977	0.30517578	-0.6713867	10.4459964	-2.9679932100000004	-0.5036376800000001	-0.5493164	-0.30517578	-0.30517578	10.127783540000001	4.786352536	-0.7141846040000002	-0.61035156	0.5493164	-0.18310547	-10.6756839	-2.4655516200000003	-1.9032959260000002	0.48828125	0.79345703	-0.5493164	1.7597412140000002	9.590649460000002	3.7479737400000004	-0.36621094	0.30517578	-0.91552734	-1.7286376800000003	12.026294420000001	-2.662939496	-1.7700195	-1.0986328	3.479004	1539957573.373
-9.122900360000001	-4.53513179	-2.13178714	1.159668	-1.159668	-0.48828125	10.654150360000001	-3.5565673920000003	-0.965405252	-0.24414062	-0.30517578	0.061035156	10.28688948	5.0447509	-0.37802735600000004	-0.18310547	0.061035156	-0.30517578	-10.747461060000001	-2.173657248	-1.832714856	-0.30517578	1.159668	-0.18310547	0.98334964	9.87297374	3.5517822480000003	-0.4272461	-0.12207031	-0.9765625	-1.197485324	10.627832460000002	-3.402246106	-0.36621094	-1.4038086	1.7089844	1539957573.413
-7.450488220000001	-3.7695067900000003	-1.5156982820000002	-0.12207031	-0.61035156	-0.30517578	10.35866664	-3.3627685700000005	-1.175952176	-0.24414062	-0.79345703	0.18310547	10.51897014	5.086621106	-0.037084961060000005	0	-0.4272461	-0.36621094	-9.496142572	-1.3948730040000001	-1.96669928	0.24414062	0.6713867	-0.061035156	0.98334964	9.87297374	3.5517822480000003	-0.48828125	-0.5493164	-0.8544922	0.416308606	8.49484874	-1.6496826080000002	0.12207031	-1.7700195	-0.12207031	1539957573.453
-7.81655252	-3.4883788940000002	-1.235766574	-0.12207031	0.36621094	-0.061035156	9.8765625	-2.575610324	-0.8876464660000001	-0.30517578	0.30517578	0.061035156	10.42326628	4.872485324	-0.062207030760000004	-0.12207031	-0.30517578	0	-8.50441893	-1.874584964	-2.241845746	0.36621094	0.4272461	-0.061035156	0.5598632788000001	8.291479532	3.5553711060000004	-0.48828125	-0.61035156	-0.7324219	1.9571288940000002	7.4349366	-0.1040771466	1.159668	2.9296875	-2.0141602	1539957573.493
-7.396655252000001	-2.9440673920000004	-1.752563498	-0.61035156	-0.8544922	0.18310547	9.484179712000001	-2.1293945680000004	-0.379223642	-0.30517578	0.30517578	0.061035156	9.849048020000001	4.3054442900000005	-0.16030273560000002	-0.061035156	-0.12207031	0.24414062	-8.03427716	-2.51459964	-2.4799072480000004	0	0.061035156	0.12207031	1.1340820288	7.9601074280000015	3.69892572	-0.4272461	-0.79345703	-0.36621094	0.8589355432	7.71247554	-1.56354982	0.7324219	2.8686523	-2.746582	1539957573.533
-6.452783246000001	-4.121215854000001	-2.054028354	-2.1362305	3.90625	-0.6713867	9.23774411	-1.8386962860000002	-0.32539062500000004	0.30517578	0.12207031	-0.48828125	9.1109375	3.487182608	-0.22849121400000003	0.36621094	-0.48828125	0.30517578	-8.07973642	-3.0792480040000005	-2.3758300720000003	-0.48828125	-0.4272461	0.18310547	1.1340820288	7.9601074280000015	3.69892572	-0.061035156	-0.7324219	-0.18310547	-1.2094482428000002	8.114428420000001	-1.35180661	1.6479492	-0.8544922	-2.2583008	1539957573.573
-9.8263179	-6.567626800000001	-3.4931639400000005	0.91552734	4.4555664	-0.7324219	8.957812500000001	-2.060009784	-0.270361322	0.30517578	0.12207031	-0.48828125	9.155200180000001	3.0900146760000005	-0.3959716754	0.7324219	-0.12207031	0.12207031	-9.88613318	-2.7634277160000003	-2.4021484620000004	-1.2817383	-0.6713867	0.5493164	2.211938498	9.01403804	2.7993163940000003	0.18310547	-0.48828125	0.061035156	1.60183107	10.86110872	-0.027514648560000004	1.2817383	-3.2348633	-1.4038086	1539957573.613
-9.230566394	-5.422778060000001	-4.1511230040000004	0.48828125	-6.652832	-0.36621094	8.09528804	-2.186816394	-0.5957519568	1.2207031	1.0375977	0.5493164	9.42077626	2.951245108	-0.3373535144	0.79345703	0.12207031	-0.12207031	-10.7522464	-0.52995607	-1.5432128600000001	-1.7700195	0.5493164	0.91552734	2.0480469240000003	9.554760880000002	2.0564209260000004	0.36621094	0	0.061035156	5.506518570000001	12.984521760000002	0.9055908540000002	-2.8076172	-2.1362305	-1.8920898	1539957573.653
-6.497045926	-4.500439496	-1.5719238220000002	-0.36621094	2.0751953	-0.24414062	7.58447284	-1.832714856	-0.3182128894	0.5493164	0.91552734	1.5869141	9.51169429	3.2060547120000003	-0.617285144	0.5493164	0.061035156	-0.48828125	-9.560742212000001	0.7416992212000001	-1.81716304	-0.12207031	0	0.6713867	2.0480469240000003	9.554760880000002	2.0564209260000004	0.91552734	0.91552734	-0.12207031	5.71586911	8.906372300000001	0.44143066100000006	-0.12207031	3.479004	-1.4648438	1539957573.693
-7.96130342	-4.153515576	-3.4154052520000002	-1.2817383	3.2958984	-1.0375977	7.58447284	-1.832714856	-0.3182128894	0.5493164	0.91552734	1.5869141	9.152807608000002	3.6474853240000003	-0.6914550720000001	0.4272461	0.7324219	-0.79345703	-9.405224640000002	0.005981445288000001	-2.031298822	-0.18310547	0.30517578	0.48828125	1.3864990020000003	9.09179712	2.1258057100000003	0.91552734	1.8920898	-0.061035156	0.250024411	9.303539840000001	-1.9894287140000002	0.4272461	-0.79345703	-1.159668	1539957573.733
-8.786743210000001	-5.75534694	-4.60930162	0.9765625	-2.8686523	-0.61035156	6.90856929	-1.143652356	1.71667482	0.61035156	1.8920898	2.319336	8.01872554	3.8053954680000004	-0.5802001800000001	0.18310547	1.6479492	-1.0375977	-9.58586412	-0.062207030760000004	-1.9260253600000001	-0.24414062	0.24414062	0.48828125	1.262084964	9.77966304	1.8410888580000002	0.91552734	2.0751953	0.18310547	1.599438498	10.13496106	0.18422851440000002	0.12207031	-0.9765625	-1.2817383	1539957573.773
-6.6776857000000005	-4.93947734	-2.8316162140000003	-0.36621094	-0.7324219	-0.7324219	7.836889480000001	-1.874584964	1.3817138580000001	0.61035156	1.8920898	2.319336	7.5772949280000015	3.9250244600000004	-0.907983426	0.5493164	0.8544922	-1.7700195	-9.933984620000002	-0.13757324280000002	-1.81357428	-0.6713867	0.6713867	0.18310547	1.262084964	9.77966304	1.8410888580000002	1.0986328	1.953125	0.061035156	2.32319339	9.81435504	-0.2129394568	0	0	-0.91552734	1539957573.813
-7.7495607	-5.1081542540000004	-3.0864257200000003	-0.18310547	2.5634766	-0.5493164	7.836889480000001	-1.874584964	1.3817138580000001	0.12207031	0.61035156	2.2583008	8.334545926	4.7157714660000005	-0.8876464660000001	0.48828125	0.24414062	-2.319336	-9.718652160000001	0.04306640576	-1.829125998	-1.0375977	0.79345703	0.12207031	1.8973144960000001	10.18879442	1.57551268	1.2207031	2.5634766	-0.5493164	1.717871106	9.24013678	-1.107763678	0.48828125	-0.36621094	-0.6713867	1539957573.853
-8.497240920000001	-5.17395018	-4.27553714	0.61035156	-2.2583008	-0.48828125	8.09768071	-2.296875	1.0515380890000001	0.18310547	1.2817383	2.2583008	8.463745108000001	4.842578076	-0.3935791034	0	-0.48828125	-2.5024414	-9.73540036	0.4294677716	-2.0336913940000003	-0.8544922	0.8544922	0.12207031	1.043164038	9.472216754	1.3673584260000002	1.4038086	3.2958984	-0.91552734	1.927221646	9.522461060000001	-1.020434604	0.061035156	-0.4272461	-0.61035156	1539957573.893
-7.199267572	-4.953832968	-3.16777356	0	0	-0.61035156	7.9780516200000005	-3.10317392	0.985742212	0	-0.36621094	2.319336	9.000878894000001	5.1045652	0.0490478534	-0.12207031	0	-2.6855469	-9.67080072	0.5909667932	-2.191601538	-0.61035156	0.91552734	0.061035156	1.043164038	9.472216754	1.3673584260000002	1.2207031	3.540039	-0.4272461	2.319604532	9.65883786	-0.75366214	0.24414062	0.30517578	-0.30517578	1539957573.933
-7.775878894000001	-5.023217752000001	-3.4800048920000006	-0.12207031	0.48828125	-0.61035156	7.369140380000001	-3.749169928	1.373339856	-0.24414062	2.6855469	2.5024414	9.46623552	5.8546385800000005	-0.2512207068	-0.4272461	0.061035156	-2.8076172	-9.563134980000001	0.309838858	-2.3016601440000004	-0.24414062	0.9765625	0.061035156	0.9199462860000001	9.941162140000001	1.320703076	1.0986328	3.2348633	0	1.4558837860000002	9.60261232	-0.9570312500000001	0.12207031	0.061035156	-0.24414062	1539957573.973
-7.9134519800000005	-5.24572734	-3.50393071	0.36621094	-1.0986328	-0.5493164	8.953027160000001	-4.818652356	1.4558837860000002	-0.8544922	0.7324219	3.2958984	10.19477536	6.44440944	-0.27395019960000005	-0.36621094	0.7324219	-3.0517578	-9.729418930000001	0.07895508180000001	-2.255004892	-0.4272461	1.0986328	0	0.8278320288	9.91245108	1.465454074	0.8544922	3.0517578	0.061035156	1.4116211060000001	9.54160144	-1.262084964	0	0	-0.18310547	1539957574.013
-7.54858426	-5.2050534200000005	-3.129492212	0.24414062	-0.12207031	-0.61035156	8.953027160000001	-4.818652356	1.4558837860000002	-0.8544922	0.7324219	3.2958984	9.9447509	6.7650144800000005	-0.1435546875	-0.30517578	0.7324219	-2.746582	-9.76411142	0.132788089	-2.390185504	-0.5493164	1.2817383	0	0.8278320288	9.91245108	1.465454074	0.7324219	3.479004	-0.12207031	1.4570800720000001	9.612182608000001	-1.12211911	0.061035156	0.061035156	-0.061035156	1539957574.053
-7.6789795320000005	-5.368945288000001	-3.0900146760000005	0.48828125	-0.48828125	-0.6713867	8.06538089	-5.726635880000001	1.9535400360000001	-0.8544922	0.24414062	3.3569336	9.651660340000001	6.9097653800000005	-0.12919922120000002	-0.61035156	1.2817383	-2.5634766	-9.5451902	0.27155761780000004	-2.633032248	-0.4272461	1.4038086	0.061035156	0.2811279254	9.682763580000001	1.1962890380000002	0.91552734	3.112793	-0.36621094	1.1316894568000002	9.734204074	-1.0503417932	-0.061035156	-0.061035156	0.061035156	1539957574.093
-7.634716754	-5.260082968000001	-3.007470746	0.36621094	-0.61035156	-0.7324219	7.803393570000001	-6.227880890000001	2.0468505400000003	-0.8544922	0.24414062	3.3569336	9.651660340000001	6.9097653800000005	-0.12919922120000002	-0.61035156	1.2817383	-2.5634766	-9.387280252000002	0.25480957460000003	-2.7861572480000003	-0.18310547	1.3427734	0.061035156	-0.12919922120000002	9.73540036	1.1352783540000002	0.8544922	2.6855469	-0.24414062	1.259692392	9.60261232	-0.9869384980000001	-0.061035156	-0.18310547	0	1539957574.133
-7.665820288000001	-5.401245108	-2.940478534	0.4272461	-0.30517578	-0.7324219	7.162182608000001	-6.58796376	2.213134784	-0.5493164	-0.061035156	2.8076172	9.651660340000001	6.9097653800000005	-0.12919922120000002	-0.61035156	1.2817383	-2.5634766	-9.42197284	0.0693847644	-3.019433606	-0.30517578	1.4648438	0.061035156	-0.12919922120000002	9.73540036	1.1352783540000002	0.61035156	2.380371	-0.30517578	1.2453369600000002	9.62773462	-1.1472412140000001	0	-0.18310547	0.061035156	1539957574.173
-7.649072480000001	-5.517285340000001	-2.67370607	0.5493164	-0.5493164	-0.7324219	6.784155252000001	-6.987524460000001	2.2669677520000002	-0.5493164	-0.061035156	2.8076172	9.651660340000001	6.9097653800000005	-0.12919922120000002	-0.61035156	1.2817383	-2.5634766	-9.305932608	0.1268066394	-3.2682617800000004	-0.30517578	1.4648438	0	-0.1244140625	9.79401857	1.05991214	0.9765625	2.1362305	-0.36621094	1.332666034	9.559545926	-1.106567392	0.061035156	-0.18310547	0	1539957574.213
-7.5330322480000005	-5.469433606	-2.6641358800000003	0.48828125	-0.36621094	-0.79345703	7.012646760000001	-7.275830072	2.0336913940000003	-0.61035156	-0.8544922	2.380371	9.651660340000001	6.9097653800000005	-0.12919922120000002	-0.61035156	1.2817383	-2.5634766	-9.065478240000001	0.1806396466	-3.619970746	-0.18310547	1.4648438	0.061035156	-0.40793457460000004	9.790429712	1.1771484620000001	0.6713867	1.5869141	-0.5493164	1.594653354	9.60620108	-1.03359375	0.061035156	-0.18310547	0	1539957574.253
-7.552173020000001	-5.586669928000001	-2.5803954680000003	0.36621094	-0.18310547	-0.7324219	6.926513580000001	-7.369140380000001	1.8566405760000002	-0.061035156	-0.5493164	1.2207031	9.651660340000001	6.9097653800000005	-0.12919922120000002	-0.61035156	1.2817383	-2.5634766	-8.89321286	0.11005859620000001	-3.8975097840000004	-0.18310547	1.3427734	0.061035156	-0.8673096040000001	9.82153354	1.146044928	0.36621094	1.2207031	-0.6713867	1.3087402160000001	9.60859375	-1.0347900360000002	-0.061035156	-0.061035156	0	1539957574.293
-7.633520468	-5.768505890000001	-2.5253662140000004	0.4272461	-0.30517578	-0.6713867	6.7004148400000005	-7.35358876	1.8530517180000001	-0.24414062	-0.5493164	0.8544922	9.651660340000001	6.9097653800000005	-0.12919922120000002	-0.61035156	1.2817383	-2.5634766	-8.826220746	0.050244139400000006	-4.1690673920000005	-0.12207031	1.2207031	0.061035156	-0.5526855432	10.00217302	0.991723642	0.48828125	0.7324219	-0.61035156	1.46665036	9.542798020000001	-1.0551269568000001	0.061035156	-0.18310547	-0.061035156	1539957574.333
-7.445702880000001	-5.75534694	-2.233471646	0.48828125	-0.061035156	-0.61035156	6.3307617800000004	-7.43374002	1.579101538	-0.12207031	-0.24414062	0.5493164	9.170751800000001	7.35358876	-0.24045410340000004	-0.6713867	1.159668	-2.6245117	-8.790332068	0.06459961060000001	-4.42028804	-0.12207031	1.159668	0.061035156	-0.6340332068000001	10.006958360000002	1.0551269568000001	0.4272461	0.30517578	-0.5493164	1.5384277160000002	9.636108426000002	-1.1484375	0.061035156	-0.061035156	-0.061035156	1539957574.373
-7.38828125	-5.87617212	-2.344726538	0.36621094	0.4272461	-0.61035156	6.005371106	-7.393066394000001	1.4702392180000001	-0.12207031	-0.24414062	0.5493164	7.174145468000001	8.40153804	1.168774411	-0.6713867	1.159668	-2.6245117	-8.675488220000002	0.09450683900000001	-4.62604982	-0.12207031	1.0375977	0.061035156	-0.6340332068000001	10.006958360000002	1.0551269568000001	0.24414062	0.30517578	-0.6713867	1.544409146	9.479394568	-1.1651855432	0	-0.12207031	-0.12207031	1539957574.413
-7.40622554	-6.189599640000001	-2.55527356	0.30517578	0.12207031	-0.61035156	5.9802491	-7.302148560000001	1.331469748	-0.061035156	-0.36621094	0.18310547	7.187304712	8.269946580000001	1.184326178	-0.6713867	1.159668	-2.6245117	-8.601318390000001	0.1866210962	-4.713378894000001	-0.061035156	0.91552734	0.061035156	-0.538330072	9.8	0.7129882787999999	0.24414062	0.36621094	-0.61035156	1.6281494600000002	9.52485324	-1.1400634980000002	0.12207031	0	-0.061035156	1539957574.453
-7.28659694	-6.268554712	-2.239453076	0.30517578	0	-0.61035156	6.36186502	-7.251904254	1.2884033540000002	-0.30517578	-0.4272461	-0.061035156	6.986327880000001	8.135961960000001	1.197485324	-0.18310547	-0.6713867	-0.36621094	-8.673095746000001	0.13398437500000002	-4.929907248	-0.061035156	0.8544922	0.061035156	-0.4330566394	9.97585414	0.7105957068000001	0.30517578	-0.061035156	-0.61035156	1.429565396	9.630126800000001	-1.0969971040000002	-0.061035156	0	0.061035156	1539957574.542
-7.297363220000001	-6.255395468000001	-2.3674560700000002	0.36621094	0	-0.5493164	5.958715560000001	-7.322485520000001	1.258496106	-0.36621094	0.061035156	0.12207031	7.104760880000001	8.24123552	1.114941394	-0.18310547	-0.6713867	-0.36621094	-8.541503894	0.16508788940000002	-5.0603025200000005	-0.12207031	0.79345703	0.12207031	-0.4892822284000001	10.003369600000001	0.718969748	0.36621094	0.061035156	-0.5493164	1.391284146	9.63491214	-1.0802490020000002	-0.061035156	-0.24414062	0	1539957574.573
-7.238745108000001	-6.2565917540000004	-2.4021484620000004	0.18310547	-0.12207031	-0.4272461	6.09748552	-7.3631594400000004	1.318310504	-0.36621094	0.061035156	0.12207031	7.104760880000001	8.24123552	1.114941394	-0.30517578	0.061035156	-0.48828125	-8.462548920000001	0.1495361322	-5.1895018	-0.18310547	0.6713867	0.12207031	-0.8146728240000001	10.05959514	0.717773462	0.30517578	0.12207031	-0.5493164	1.5779052520000003	9.535620108000002	-1.1771484620000001	0	-0.18310547	0	1539957574.613
-7.207641574	-6.379809800000001	-2.24064946	0.12207031	-0.18310547	-0.36621094	6.059204074	-7.36794429	1.476220746	0	-0.12207031	0.061035156	7.905077880000001	8.13117662	1.1747558900000001	-0.36621094	0.24414062	-0.24414062	-8.44938948	0.2607910144	-5.304345746000001	-0.12207031	0.61035156	0.12207031	-0.8146728240000001	10.05959514	0.717773462	0.30517578	0.18310547	-0.5493164	1.7106933900000003	9.567919928000002	-1.21901857	0	0.061035156	0	1539957574.653
-7.121509080000001	-6.43483876	-2.178442392	0.18310547	0	-0.36621094	5.886938400000001	-7.32368161	1.6185790740000001	0.12207031	0.24414062	0	7.59165036	8.2089357	0.9642089660000001	-0.24414062	0.061035156	0	-8.291479532	0.3337646466	-5.3785153800000005	-0.061035156	0.48828125	0.12207031	-0.7500732428000001	10.079932100000002	0.6232665740000001	0.30517578	-0.061035156	-0.30517578	1.665234424	9.53442392	-1.211840854	0.061035156	0.061035156	-0.061035156	1539957574.693
-7.1406494600000014	-6.506615920000001	-2.245434604	0.12207031	-0.18310547	-0.30517578	6.078344748	-7.3248777	1.7980224640000002	0.18310547	0.30517578	0	7.59165036	8.2089357	0.9642089660000001	-0.24414062	-0.18310547	0.12207031	-8.292675720000002	0.309838858	-5.48618161	-0.061035156	0.4272461	0.12207031	-0.6962402160000001	10.200757280000001	0.43066405760000004	0.12207031	0.061035156	-0.30517578	1.494165036	9.572705072	-1.1424560700000002	0	0	-0.061035156	1539957574.733
-7.07963858	-6.614282248	-2.112646466	0.061035156	0	-0.24414062	6.0568116000000005	-7.236352340000001	1.753759784	0.061035156	0.24414062	0	7.451684800000001	8.194580072	1.3673584260000002	-0.4272461	0.18310547	0.36621094	-8.28071286	0.343334964	-5.53642572	-0.12207031	0.36621094	0.061035156	-0.6962402160000001	10.200757280000001	0.43066405760000004	0.30517578	0.24414062	-0.24414062	1.64011232	9.567919928000002	-1.1735596040000003	0	-0.061035156	-0.061035156	1539957574.773
-7.08083516	-6.595141574	-2.2035644960000003	0.12207031	0	-0.12207031	5.998193390000001	-7.17773462	1.6329346040000001	-0.12207031	0.36621094	0.12207031	7.2231933900000005	8.0306884	1.57551268	-0.36621094	-0.18310547	0.18310547	-8.17902806	0.34812010800000004	-5.617773560000001	-0.061035156	0.18310547	0.061035156	-0.740502896	10.13854982	0.5132080072	0.18310547	0.061035156	-0.061035156	1.5216797120000003	9.60261232	-1.1986816100000002	0	0	-0.061035156	1539957574.813
-7.103564300000001	-6.586767572	-2.1521240020000003	0.12207031	-0.061035156	-0.061035156	5.93120108	-7.28659694	1.7035155760000003	-0.12207031	0.36621094	0.12207031	7.2231933900000005	8.0306884	1.57551268	-0.30517578	-0.061035156	0	-8.23645018	0.38879393000000007	-5.60461412	-0.061035156	0.061035156	0.061035156	-0.745288089	10.13854982	0.4713378894	0.12207031	0.12207031	0	1.4869873200000001	9.54997554	-1.189111322	0	0	-0.061035156	1539957574.853
-7.0951902	-6.568823380000001	-2.0480469240000003	0.12207031	0.12207031	0	5.725439300000001	-7.409814300000001	1.69633786	-0.12207031	0.12207031	0.061035156	7.144238220000001	8.2005616	1.8231445680000002	-0.30517578	0.36621094	-0.12207031	-8.323779254	0.385205072	-5.614184800000001	-0.061035156	0	0.061035156	-0.86850589	10.18759784	0.45937500000000003	0.061035156	0.12207031	0	1.71667482	9.62653804	-1.128100589	-0.061035156	-0.12207031	-0.061035156	1539957574.893
-7.102368210000001	-6.567626800000001	-2.1509277160000004	0.12207031	0.24414062	0.061035156	5.85942392	-7.47441394	1.443920926	-0.12207031	-0.12207031	0	7.345214660000001	8.223290740000001	1.8805663940000001	-0.18310547	0.12207031	-0.18310547	-8.31899411	0.48808594240000003	-5.62853984	-0.061035156	-0.061035156	0	-0.955834964	10.18999002	0.48330077880000005	0	0	0	1.667626996	9.590649460000002	-1.1711669928000001	-0.061035156	-0.24414062	0	1539957574.933
-7.151415740000001	-6.5975344400000004	-2.29089357	0	0	0.12207031	5.918042032000001	-7.43972194	1.6185790740000001	-0.12207031	-0.12207031	0	7.345214660000001	8.223290740000001	1.8805663940000001	0.061035156	0.061035156	-0.12207031	-8.149121106	0.46416014400000005	-5.733813400000001	0	-0.18310547	0	-1.015649411	10.2761232	0.4605712860000001	-0.12207031	-0.12207031	0.061035156	1.644897464	9.57150908	-1.2022705072	-0.061035156	-0.24414062	0	1539957574.972
-7.163378894000001	-6.571215560000001	-2.13776857	-0.12207031	0.12207031	0.24414062	5.906079074	-7.492358426000001	1.8052001800000002	0	0	0	7.4145996400000005	8.327368210000001	1.739404254	0	0.24414062	-0.12207031	-8.13117662	0.47971191100000005	-5.768505890000001	0.061035156	-0.36621094	-0.061035156	-1.0551269568000001	10.297655760000001	0.419897464	-0.24414062	0	0.12207031	1.693945288	9.552368210000001	-1.216625998	-0.061035156	-0.18310547	0	1539957575.013
-7.200463760000001	-6.5843750000000005	-2.127001996	-0.061035156	0.18310547	0.36621094	6.059204074	-7.4660398400000005	1.820751996	-0.18310547	-0.18310547	0.12207031	7.485180710000001	8.498437500000001	1.7693115020000003	0.18310547	0.12207031	-0.12207031	-8.149121106	0.46416014400000005	-5.77329074	0.12207031	-0.5493164	-0.12207031	-1.2309814300000002	10.3275634	0.33854982	-0.36621094	-0.24414062	0.18310547	1.812377896	9.53442392	-1.2034667932	-0.061035156	-0.18310547	0	1539957575.053
-7.188500900000001	-6.534130890000001	-2.144946286	-0.12207031	0.18310547	0.5493164	6.073559800000001	-7.573706070000001	1.7513672120000003	0.12207031	0.61035156	0.12207031	7.485180710000001	8.498437500000001	1.7693115020000003	-0.061035156	0.30517578	-0.061035156	-8.129980432	0.4904785144	-5.752954074000001	0.18310547	-0.79345703	-0.12207031	-0.8589355432	10.370629500000001	0.4904785144	-0.30517578	-0.18310547	0.36621094	1.752563498	9.591845746	-1.181933606	-0.12207031	0	0	1539957575.092
-7.294970746000001	-6.378613220000001	-2.345922824	-0.30517578	0.30517578	0.6713867	5.693139480000001	-7.565332068	2.165283246	0.12207031	0.30517578	0.36621094	7.297363220000001	8.718554712000001	1.66044928	0.18310547	0.48828125	-0.18310547	-8.156298920000001	0.3959716754	-5.647680710000001	0.24414062	-1.0375977	-0.18310547	-0.8589355432	10.370629500000001	0.4904785144	-0.4272461	-0.12207031	0.4272461	1.604223642	9.553564300000001	-1.146044928	-0.24414062	-0.18310547	-0.061035156	1539957575.133
-7.4433107000000005	-6.3199951080000005	-2.3423339660000004	-0.30517578	0.24414062	0.7324219	5.58308107	-7.711279254	2.229882788	0.12207031	0.30517578	0.36621094	7.297363220000001	8.718554712000001	1.66044928	-0.24414062	1.0375977	-0.36621094	-8.14792482	0.33137207460000007	-5.502929712	0.24414062	-1.3427734	-0.18310547	-1.2022705072	10.36704074	0.5514892572000001	-0.48828125	-0.24414062	0.4272461	1.5934570680000002	9.58347194	-1.1484375	-0.24414062	-0.12207031	-0.061035156	1539957575.173
-7.44211412	-6.135766574000001	-2.38540036	-0.4272461	0.36621094	0.91552734	5.40363768	-8.212524460000001	2.0528320680000003	0.24414062	1.2817383	0.61035156	7.393066394000001	9.01044928	1.975073282	-0.6713867	2.380371	-0.48828125	-8.23046875	0.3959716754	-5.310326980000001	0.36621094	-1.6479492	-0.18310547	-1.522875998	10.495044420000001	0.732128894	-0.6713867	-0.7324219	0.5493164	1.770507788	9.603808606000001	-1.1723632788	-0.24414062	0	-0.18310547	1539957575.212
-7.54738768	-6.02211911	-2.5791992800000005	-0.48828125	0.48828125	1.0375977	5.050732428000001	-8.442211960000002	2.318408246	0.79345703	1.5258789	0.5493164	6.171655252000001	9.20544429	2.545703076	-0.48828125	1.4648438	-0.48828125	-8.31899411	0.3612792932	-5.023217752000001	0.61035156	-2.0141602	-0.24414062	-1.522875998	10.495044420000001	0.732128894	-0.79345703	-1.3427734	0.61035156	1.6305420320000001	9.558349640000001	-1.1125488220000002	-0.30517578	0.061035156	-0.24414062	1539957575.252
-7.7615235600000005	-5.93239766	-2.692846646	-0.61035156	0	1.2207031	4.468139676000001	-8.34172374	2.287304712	0.7324219	0.91552734	0.79345703	6.026904254	9.21501448	2.7538574280000003	-0.6713867	0.7324219	-0.61035156	-8.408715560000001	0.17824707460000003	-4.675097644	0.6713867	-2.2583008	-0.24414062	-1.443920926	10.469922120000001	0.8122802520000001	-0.9765625	-1.953125	0.6713867	1.783667032	9.5703125	-1.166381839	-0.24414062	0.061035156	-0.24414062	1539957575.292
-7.696923920000001	-5.662036240000001	-2.7167724640000004	-0.8544922	0.18310547	1.2817383	4.5243652160000005	-8.224487320000001	2.3016601440000004	0.7324219	0.91552734	0.79345703	6.026904254	9.21501448	2.7538574280000003	-0.8544922	0.4272461	-0.24414062	-8.57380342	0.05981445288	-4.262377896	0.61035156	-2.5634766	-0.18310547	-0.9582275360000001	10.2761232	1.195092752	-1.0986328	-2.4414062	0.7324219	1.7788817900000002	9.575097840000002	-1.0491455072	-0.24414062	0.061035156	-0.30517578	1539957575.332
-7.875170926000001	-5.49335962	-2.7634277160000003	-0.91552734	0.36621094	1.4038086	4.383203076	-8.06538089	2.2645751800000005	0.48828125	0.6713867	0.9765625	5.991015380000001	8.657543930000001	2.4595702880000005	-0.48828125	0.48828125	-0.12207031	-8.738891574	0.0885253894	-3.7647216460000004	0.7324219	-2.746582	-0.18310547	-0.9582275360000001	10.2761232	1.195092752	-1.4038086	-2.9907227	0.8544922	1.6185790740000001	9.579882788	-0.9737792932	-0.24414062	0.18310547	-0.4272461	1539957575.372
-7.863207968	-5.301952880000001	-2.7371094240000002	-0.8544922	0.12207031	1.4648438	4.383203076	-8.06538089	2.2645751800000005	0.12207031	0.6713867	0.6713867	5.991015380000001	8.657543930000001	2.4595702880000005	0.30517578	0.30517578	-0.061035156	-8.83698732	-0.019140625	-3.2479248200000006	0.79345703	-2.9296875	-0.12207031	-0.6029296924	10.04045378	1.3482177520000003	-1.6479492	-3.2348633	0.9765625	1.484594748	9.632519568000001	-0.9295165740000001	-0.24414062	0.18310547	-0.48828125	1539957575.412
-7.649072480000001	-5.096191394000001	-2.757446286	-0.8544922	0.24414062	1.4038086	4.465747104	-7.696923920000001	1.9176513580000003	-0.6713867	0.79345703	0.48828125	6.154907248	8.37641574	2.369848642	0.9765625	0.30517578	0.30517578	-9.087011780000001	-0.17944336060000002	-2.6940429320000003	0.6713867	-2.9296875	-0.061035156	0.1806396466	9.335839660000001	1.484594748	-1.6479492	-3.3569336	1.0375977	1.282421924	9.625341754	-0.92473143	-0.18310547	0.24414062	-0.48828125	1539957575.452
-7.90148912	-4.9933107	-2.886645468	-0.6713867	0.30517578	1.2817383	4.465747104	-7.696923920000001	1.9176513580000003	-1.3427734	1.7089844	0.4272461	6.507812500000001	8.169457968	1.9702880400000002	1.4648438	0.48828125	0.5493164	-9.305932608	-0.18901367800000002	-2.19399411	0.7324219	-2.9907227	0	0.1806396466	9.335839660000001	1.484594748	-1.5258789	-3.479004	0.9765625	1.3458251800000003	9.60620108	-0.678295926	-0.061035156	-0.061035156	-0.36621094	1539957575.492
-8.10844748	-4.7803711060000005	-3.0613037140000006	-0.5493164	-0.12207031	1.4648438	3.84367662	-7.396655252000001	1.4618652160000003	-1.2817383	1.5258789	0.9765625	6.687255890000001	7.944555710000001	1.53125	1.3427734	0.7324219	0.5493164	-9.496142572	-0.2560058606	-1.7274413940000002	0.6713867	-2.8686523	0.061035156	0.668725589	9.103759980000001	1.56953125	-1.4648438	-3.479004	0.9765625	1.272851538	9.7150634	-0.7608398560000001	0	0	-0.36621094	1539957575.532
-7.921826080000001	-4.34851088	-2.9548339660000003	-0.6713867	-0.12207031	1.2817383	3.6331298920000004	-7.375122300000001	1.3242920320000002	-1.4038086	0.4272461	1.2207031	6.64060054	7.670605432000001	1.5456054320000001	1.159668	1.159668	0.48828125	-9.54160144	-0.3732421924	-1.3051513580000003	0.61035156	-2.746582	0.12207031	1.409228534	8.741284440000001	1.655664038	-1.4038086	-3.2348633	0.8544922	0.907983426	9.64328624	-0.8278320288	-0.12207031	0.24414062	-0.36621094	1539957575.572
-7.8488523400000005	-4.366455072	-2.9632079680000003	-0.7324219	0.48828125	1.0375977	4.0506347840000005	-7.55935054	1.5563721040000003	-1.3427734	1.0986328	1.0375977	6.333154254	7.188500900000001	1.7106933900000003	1.0375977	0.9765625	0.4272461	-9.755737320000001	-0.3804199280000001	-0.869702176	0.4272461	-2.6855469	0.061035156	1.409228534	8.741284440000001	1.655664038	-0.9765625	-2.9907227	0.6713867	0.8816650360000001	9.60739766	-0.80390625	0.061035156	0.061035156	-0.30517578	1539957575.612
-8.271142572	-4.274340854	-3.379516574	-0.5493164	0.36621094	0.9765625	3.9561278960000004	-7.839282248	1.732226538	-1.3427734	1.0986328	1.0375977	6.381005890000001	7.104760880000001	1.915258786	0.79345703	0.9765625	0.18310547	-9.9794429	-0.3146240216	-0.39836425720000007	0.18310547	-2.319336	0.12207031	1.6867675720000002	8.694628894000001	1.6520751800000002	-0.4272461	-2.6855469	0.48828125	1.1269042932	9.6385009	-0.734521466	0.061035156	0.24414062	-0.30517578	1539957575.652
-8.307031250000001	-4.029101440000001	-3.5362304320000004	-0.7324219	-0.9765625	0.7324219	3.66303714	-7.796215560000001	1.770507788	-0.61035156	0.4272461	1.5258789	6.381005890000001	7.104760880000001	1.915258786	0.6713867	1.159668	-0.12207031	-10.16127896	-0.5227783246000001	-0.1626953076	0.061035156	-1.953125	0.24414062	2.5839844240000005	8.815454074	1.9200439300000003	-0.18310547	-2.1972656	0.18310547	0.8649169928000001	9.71027806	-0.86850589	0.061035156	0.4272461	-0.24414062	1539957575.692
-7.955322480000001	-4.078149460000001	-3.0828369600000003	-0.8544922	-0.36621094	0.48828125	3.343627896	-7.774682608000001	1.947558606	-0.61035156	0.4272461	1.5258789	6.489868210000001	7.188500900000001	2.04924321	0.5493164	0.91552734	-0.30517578	-10.294067000000002	-0.793139676	0.0825439496	-0.48828125	-1.4648438	0.18310547	2.5839844240000005	8.815454074	1.9200439300000003	0	-1.5869141	-0.12207031	0.729736322	9.673193390000002	-0.8074951080000001	0.12207031	0.4272461	-0.18310547	1539957575.732
-8.15390625	-3.9573242800000004	-3.255102536	-1.2817383	-0.24414062	0.24414062	3.847265576	-8.14792482	2.1138427520000005	0.36621094	-1.0375977	0.79345703	6.772192392	7.28061502	2.004980432	0.5493164	0.061035156	-0.48828125	-10.223486420000002	-0.6280517572	0.23208007200000003	-0.79345703	-1.0986328	0.18310547	2.7969239200000002	8.86928714	2.007373004	0.12207031	-1.0986328	-0.24414062	0.793139676	9.7318116	-0.7907471040000001	0.061035156	0.36621094	-0.061035156	1539957575.772
-8.366845746000001	-3.85444339	-2.934497104	-0.91552734	-0.79345703	0.061035156	4.042260880000001	-8.46015625	2.3614746400000004	0.48828125	-0.9765625	0.36621094	6.772192392	7.28061502	2.004980432	0.61035156	-0.24414062	-0.5493164	-10.34790036	-0.5670410144	0.38879393000000007	-0.9765625	-0.7324219	0.18310547	3.0050780759999998	9.2389402	2.16767572	0.12207031	-0.30517578	-0.12207031	0.9953125	9.60859375	-0.7010253600000002	0.12207031	0.79345703	0.061035156	1539957575.812
-8.23286142	-3.6008300720000004	-3.185717752	-1.4038086	-0.18310547	-0.36621094	4.042260880000001	-8.46015625	2.3614746400000004	0.48828125	-0.9765625	0.36621094	7.382299820000001	7.525854532	2.063598642	0.4272461	0.4272461	-0.48828125	-10.323974640000001	-0.657958966	0.5646484424	-1.2207031	-0.18310547	0.18310547	3.0050780759999998	9.2389402	2.16767572	0.24414062	0.48828125	-0.12207031	0.6747070288	9.648071580000002	-0.8134765380000001	0.12207031	0.79345703	0.061035156	1539957575.852
-8.40153804	-3.8089844240000006	-3.1127441100000004	-1.2817383	-0.5493164	-0.61035156	3.568530252	-8.73291034	2.1329834260000005	0.5493164	-0.79345703	-0.12207031	7.763915740000001	7.6143798920000005	2.3531005400000002	0.6713867	1.2207031	-0.36621094	-10.297655760000001	-0.7393066100000001	0.5993408246	-1.5258789	0.061035156	0.12207031	2.8447753600000003	9.29277356	2.08513179	0.18310547	1.0375977	0	0.2643798822	9.688745108	-0.7883544928000001	0.18310547	0.91552734	0.061035156	1539957575.892
-8.3201902	-3.5876709260000004	-3.6773925720000005	-2.319336	-0.5493164	-1.0986328	3.249121106	-8.682665740000001	1.677197284	0.7324219	-1.0375977	-0.79345703	7.7687010800000005	7.735205072	2.344726538	1.0986328	1.5258789	-0.061035156	-10.3610598	-0.8362060700000001	0.686669928	-1.7700195	0.4272461	0.24414062	2.8878417540000005	9.11572284	1.9774658540000003	0.18310547	1.4648438	0.061035156	-0.0980957068	9.76770018	-0.7476806610000001	0.12207031	0.5493164	0.061035156	1539957575.932
-8.062988220000001	-3.275439496	-3.4034423920000005	-1.953125	-2.4414062	-1.5258789	3.249121106	-8.682665740000001	1.677197284	0.7324219	-1.0375977	-0.79345703	7.741186600000001	7.755542032000001	2.16767572	1.3427734	1.7700195	0.24414062	-10.461548020000002	-1.2094482428000002	0.8290283540000001	-2.2583008	0.91552734	0.30517578	2.8878417540000005	9.11572284	1.9774658540000003	0.18310547	2.0141602	0	0.27155761780000004	9.62653804	-0.8744873200000001	0.12207031	0.5493164	0.061035156	1539957575.972
-7.275830072	-2.854345746	-3.0038817900000003	-2.4414062	-0.30517578	-2.2583008	2.433251996	-8.372826980000001	0.723754892	1.0986328	-1.2817383	-0.8544922	6.82124002	7.283007788000001	1.7190673920000001	1.4648438	2.4414062	0.5493164	-10.082324280000002	-1.4570800720000001	0.7572509980000001	-3.1738281	1.5258789	0.30517578	3.037377896	8.839379892	1.8410888580000002	0.24414062	2.5024414	-0.30517578	0.6818847840000001	9.49255342	-0.7680175720000001	0.24414062	1.0375977	-0.061035156	1539957576.012
-7.352392572	-2.9464599640000007	-3.8269287140000006	-2.8686523	0.5493164	-2.8686523	2.0935058900000003	-8.405126800000001	0.54191893	1.159668	-2.5024414	-1.0986328	6.82124002	7.283007788000001	1.7190673920000001	2.0751953	2.6245117	0.7324219	-9.65285643	-1.111352536	0.69504393	-3.8452148	1.7700195	0.48828125	2.5157959260000005	8.6515625	1.33984375	0.36621094	3.0517578	-0.6713867	0.5084228534	9.55117212	-0.811083966	0.061035156	0.91552734	-0.18310547	1539957576.052
-8.01513678	-3.4213867800000006	-4.320996106	-2.9296875	-0.61035156	-3.2348633	2.0468505400000003	-8.5068116	0.3014648462	1.159668	-2.5024414	-1.0986328	6.55805661	6.92172824	1.27524411	3.112793	3.2348633	0.61035156	-9.527246106	-0.5287597644	0.49167482	-4.1503906	1.8920898	0.61035156	2.5157959260000005	8.6515625	1.33984375	0.12207031	3.4179688	-0.61035156	1.50493161	9.7318116	-0.9725830072	0.061035156	0.91552734	-0.18310547	1539957576.092
-8.40153804	-3.6283447480000004	-4.94067392	-3.479004	-0.24414062	-3.112793	1.8805663940000001	-8.673095746000001	0.11484375000000001	0.91552734	-2.5634766	-0.8544922	6.522167932	7.47441394	0.19499511780000003	3.9672852	4.333496	0.61035156	-9.646875000000001	0.440234375	0.30505371400000003	-4.5776367	1.7700195	0.6713867	1.94636232	8.96140126	0.9307128600000001	-0.12207031	3.90625	-0.5493164	2.1162353240000003	9.53442392	-1.061108426	-0.24414062	3.3569336	-0.5493164	1539957576.132
-8.906372300000001	-4.403540036	-5.25170926	-3.2348633	-1.5258789	-2.5024414	1.7513672120000003	-9.13725589	0.41870117800000006	0.061035156	-2.5634766	0.18310547	6.522167932	7.47441394	0.19499511780000003	4.5776367	4.9438477	0.4272461	-10.01174272	1.2907959260000001	0.11723633180000001	-4.333496	1.6479492	0.48828125	0.5096191394	10.615869600000002	0.3541015576	-0.18310547	4.5776367	-0.5493164	2.135375998	9.712670926000001	-1.373339856	-0.12207031	3.90625	-0.48828125	1539957576.172
-8.68745108	-4.145141574	-5.29836412	-3.1738281	-2.6245117	-2.0751953	1.8243408540000001	-9.293969748	1.0371826080000002	0.061035156	-2.5634766	0.18310547	6.43842752	8.291479532	-0.34094239200000004	4.5166016	4.5166016	-0.12207031	-9.863403060000001	1.7633300720000002	-0.0980957068	-4.211426	1.4038086	0.24414062	0.5096191394	10.615869600000002	0.3541015576	0.30517578	4.3945312	-0.7324219	1.9702880400000002	9.756933606	-1.447509784	-0.12207031	3.90625	-0.48828125	1539957576.212
-7.932592752000001	-3.7970214660000003	-4.818652356	-3.2958984	-1.953125	-1.8920898	1.662841754	-9.284399460000001	1.546801718	-0.4272461	-2.2583008	1.2207031	6.78295926	9.051123200000001	-0.7811767572	4.5776367	4.9438477	-0.61035156	-9.496142572	1.85544429	-0.4450195288	-4.0283203	0.9765625	0.061035156	0.0490478534	11.130273560000001	0.594555661	0.7324219	4.1503906	-0.5493164	1.5456054320000001	9.7150634	-1.4403320680000002	0.12207031	3.0517578	-0.6713867	1539957576.252
-7.646679712	-4.04584964	-5.01364766	-3.2348633	-0.61035156	-1.8310547	1.662841754	-9.284399460000001	1.546801718	-0.18310547	-2.2583008	2.319336	7.311718750000001	9.48896466	-1.00129393	4.333496	5.6762695	-1.0375977	-9.040356430000001	1.701123004	-0.75366214	-3.90625	0.48828125	-0.30517578	-0.061010742800000003	10.81445288	0.9881347840000001	0.79345703	4.0283203	-0.36621094	1.665234424	9.54399411	-1.3242920320000002	0.12207031	3.0517578	-0.6713867	1539957576.292
-7.81057158	-4.463354532	-5.573510880000001	-2.8686523	-1.8310547	-1.5869141	1.6915527160000003	-8.78554712	1.8602295320000002	1.0986328	-4.8217773	3.2348633	7.184912140000001	9.289184800000001	0.19499511780000003	4.0283203	6.225586	-0.91552734	-9.00207518	2.06120607	-0.773999002	-3.9672852	0	-0.36621094	-0.15671386780000002	10.29526358	0.9043945288	0.4272461	4.1503906	0	2.22629393	9.554760880000002	-1.2010742212	0.18310547	2.6245117	-0.6713867	1539957576.332
-7.5234619600000014	-4.549487320000001	-5.687158246000001	-2.8076172	-2.319336	-1.4648438	2.140161142	-8.86330571	1.7130859620000003	1.0986328	-4.8217773	3.2348633	7.184912140000001	9.289184800000001	0.19499511780000003	3.8452148	6.0424805	-0.48828125	-9.34541034	2.2621826080000003	-0.7560547120000001	-3.7231445	-0.061035156	-0.4272461	-0.3194091754	10.21511232	0.734521466	0.18310547	3.9672852	0.48828125	2.127001996	9.54997554	-1.3661621400000001	0.30517578	3.0517578	-0.7324219	1539957576.372
-7.105957068	-4.453784146	-5.712280252000001	-2.746582	-2.2583008	-1.4038086	2.140161142	-8.86330571	1.7130859620000003	1.6479492	-5.554199	3.2348633	6.40493161	9.41599092	0.47253417540000003	3.112793	4.3945312	-0.12207031	-9.67080072	2.344726538	-0.594555661	-3.6621094	-0.12207031	-0.6713867	-0.33137207460000007	10.35507788	0.38999023560000007	0.18310547	3.6010742	0.6713867	1.622167932	9.74736322	-1.5145019960000001	0.30517578	3.0517578	-0.7324219	1539957576.412
-6.66811502	-4.391577176	-5.900097840000001	-2.8686523	-2.1972656	-1.5869141	2.9321045320000003	-9.350195288	0.961816394	1.8920898	-6.286621	2.6245117	6.333154254	9.522461060000001	0.7608398560000001	2.4414062	3.6010742	-0.061035156	-9.89929164	2.211938498	-0.49406739200000005	-3.540039	-0.12207031	-0.79345703	-0.10288086060000001	10.56801718	0.27155761780000004	0.061035156	3.540039	0.8544922	1.063500998	9.770092752000002	-1.801611322	-0.18310547	3.112793	-0.6713867	1539957576.452
-6.7578369600000014	-4.612890576	-5.5125	-2.4414062	-1.4038086	-1.3427734	3.37233876	-9.118115020000001	0.7608398560000001	1.8920898	-6.286621	2.6245117	6.549682608000001	9.584667932	0.5622558606000001	1.6479492	3.6621094	-0.4272461	-9.756933606	2.003784146	-0.4330566394	-3.7231445	0.30517578	-0.8544922	0.154321286	10.465136780000002	0.35649413939999997	-0.18310547	3.479004	0.79345703	0.805102536	9.88732878	-1.990625	-0.61035156	2.6855469	-0.48828125	1539957576.492
-7.0186277	-4.31979982	-5.86420926	-2.4414062	-2.0141602	-1.3427734	3.66303714	-8.606103240000001	0.44980469240000004	1.2207031	-4.8828125	1.0986328	6.571215560000001	9.23774411	0.18303222840000002	1.159668	3.7841797	-0.36621094	-9.274829074000001	2.3794189300000004	-0.5359375000000001	-3.7841797	0.061035156	-0.79345703	0.26796875000000003	10.235449280000001	0.34094239200000004	-0.36621094	3.540039	0.79345703	0.893627896	9.69113768	-1.7693115020000003	-0.8544922	2.4414062	-0.4272461	1539957576.532
-7.196875	-4.39038089	-5.788842752000001	-2.380371	-2.8686523	-1.0986328	3.6283447480000004	-7.952929712	0.27155761780000004	1.2207031	-4.8828125	1.0986328	6.355884080000001	8.815454074	-0.02153320288	0.9765625	3.3569336	-0.30517578	-9.058300720000002	2.628247104	-0.8242431610000001	-3.6010742	0	-0.7324219	-0.12202148560000001	9.911254500000002	0.05502929712000001	-0.6713867	3.7841797	1.0375977	1.143652356	9.60261232	-1.7250488220000002	-1.0986328	2.380371	-0.36621094	1539957576.572
-7.294970746000001	-3.9621094240000003	-5.383300720000001	-2.6855469	-2.5024414	-0.7324219	3.2562989200000003	-7.681372300000001	0.2237060504	0.79345703	-3.9672852	0.36621094	6.244628894000001	8.521167032000001	-0.2344726538	0.6713867	3.6621094	-0.48828125	-9.31669928	2.4583741	-0.7428955072	-3.2348633	-0.24414062	-0.91552734	-0.6125	9.8263179	-0.17824707460000003	-0.7324219	3.6010742	1.3427734	1.4068359620000002	9.366943390000001	-1.490576178	-1.0375977	2.6855469	-0.4272461	1539957576.612
-7.59284694	-3.976464856	-5.938378894	-3.1738281	-2.6855469	-0.5493164	3.0792480040000005	-7.93857428	0.25839844240000004	0.30517578	-3.7841797	-0.18310547	6.244628894000001	8.521167032000001	-0.2344726538	0.18310547	3.6010742	-0.8544922	-9.649267572	2.140161142	-0.6926513580000001	-3.2958984	-0.61035156	-1.0375977	-0.724951178	10.100268080000001	-0.095703125	-0.30517578	3.479004	1.4648438	1.491772464	9.5870607	-1.459472644	-1.0375977	2.6855469	-0.4272461	1539957576.652
-8.03547374	-3.54580072	-5.236157248	-3.2958984	-4.0283203	-0.18310547	2.9500489200000004	-8.69702176	0.454589856	-0.24414062	-3.8452148	-0.61035156	6.21711412	8.84177266	-0.269165036	-0.30517578	3.1738281	-1.2207031	-9.94953624	0.8613281250000001	-0.5108154254	-3.112793	-0.36621094	-0.9765625	-0.45698242800000005	10.28688948	0.42229003600000004	0.24414062	3.2348633	1.3427734	1.564746106	9.560742212000001	-1.488183606	-1.2817383	2.4414062	-0.061035156	1539957576.692
-7.250707968	-4.147534146	-4.270751996	-3.540039	-3.479004	-0.48828125	3.1773437500000004	-9.39685054	0.8529540740000001	-0.7324219	-3.9672852	-0.79345703	6.2087400200000005	9.174340560000001	-0.06340332068	-0.61035156	2.9296875	-1.3427734	-9.58586412	-0.0861328125	-0.54191893	-3.479004	-0.48828125	-1.2207031	0.42827148560000006	10.392163040000002	1.2692626800000002	0.8544922	2.9296875	0.91552734	2.0887207460000004	9.5703125	-0.4103271466	-1.6479492	2.8076172	0.30517578	1539957576.732
-8.2173098	-4.955029254	-2.573217752	-4.0283203	-1.6479492	-0.6713867	3.152221646	-9.522461060000001	0.7895507788	-0.79345703	-3.1738281	-0.5493164	6.2087400200000005	9.174340560000001	-0.06340332068	-0.48828125	2.2583008	-1.2207031	-9.680371106	-0.4426269568000001	-0.8170653959999999	-3.4179688	-0.8544922	-0.79345703	0.876879892	9.80239218	2.0301025360000002	0.79345703	3.1738281	0.7324219	4.974169928000001	9.25090306	1.1304931610000002	-2.380371	3.9672852	1.7700195	1539957576.772
-9.932788040000002	-4.33535144	-2.7634277160000003	-3.7841797	-1.8310547	-0.9765625	2.899804712	-9.53920926	0.39836425720000007	-0.79345703	-3.1738281	-0.5493164	6.312817392	8.84177266	0.5084228534	-0.061035156	2.8076172	-0.79345703	-10.178027160000001	-1.4235839660000003	-1.0563232428000002	-3.479004	-0.6713867	-0.6713867	0.8517577880000001	9.10734874	2.4344482820000004	0.36621094	4.0893555	1.159668	7.221997300000001	9.98542482	0.538330072	-0.61035156	5.79834	2.319336	1539957576.812
-9.865796220000002	-4.48488768	-3.18332518	-2.9296875	-3.8452148	-1.0986328	2.74069838	-9.941162140000001	-0.32180175720000004	-0.061035156	-3.0517578	-0.7324219	5.555566394	9.36933606	0.5897705072	0.4272461	3.7841797	-0.18310547	-10.965185700000001	-2.0061767180000003	-0.805102536	-4.272461	-0.24414062	-0.7324219	0.9295165740000001	9.4686277	2.7909423920000003	0.7324219	5.065918	1.4038086	4.526757788	9.999779860000002	-1.8757812500000002	0.18310547	5.9814453	0.91552734	1539957576.852
-8.509204074000001	-4.700219748	-2.9117675720000005	-3.9672852	-2.4414062	-0.9765625	2.4990478240000003	-10.233057100000002	-0.7560547120000001	2.380371	-4.5166016	-0.8544922	5.555566394	9.36933606	0.5897705072	0.5493164	4.3945312	0.18310547	-10.69003894	-2.039672824	-0.6842773560000001	-4.5166016	-0.30517578	-0.7324219	0.9055908540000002	10.533325180000002	2.77419429	1.0375977	5.432129	1.0986328	3.58288588	8.41828624	-3.428564496	2.1362305	6.1035156	0.30517578	1539957576.893
-8.421875	-4.265966754000001	-2.9249266200000004	-4.4555664	-1.953125	-1.4038086	2.4846923920000004	-9.90766574	-0.7428955072	2.5024414	-5.3710938	-1.3427734	5.170361420000001	10.612279860000001	0.88046875	0.4272461	4.5166016	0.61035156	-10.763012680000001	-2.336352536	-0.34453125	-5.126953	0.061035156	-0.79345703	0.6735107428000001	10.8551268	2.682080072	0.8544922	5.554199	0.8544922	3.649877896	9.22578125	-3.6821777160000004	3.0517578	9.033203	0.7324219	1539957576.932
-8.444604532000001	-3.282617212	-3.452490216	-3.90625	-2.4414062	-1.3427734	2.4846923920000004	-9.90766574	-0.7428955072	2.5024414	-5.3710938	-1.3427734	4.422680710000001	10.26176718	0.7728027160000001	0.8544922	4.8828125	1.2207031	-10.180420320000001	-1.967895468	-0.19499511780000003	-5.432129	0	-0.79345703	0.8314209260000001	10.490259080000001	2.5791992800000005	0.12207031	5.3100586	0.91552734	3.2323730040000007	9.723437500000001	-3.255102536	4.333496	11.84082	1.953125	1539957576.972
-8.100073380000001	-2.918945288	-4.082934604	-4.638672	-2.5634766	-1.7700195	2.3243896760000005	-8.95661592	-2.0468505400000003	2.0141602	-6.8359375	-1.7700195	4.422680710000001	10.26176718	0.7728027160000001	1.2817383	5.2490234	1.4038086	-9.668408246	-1.6030273560000001	-0.037084961060000005	-5.6762695	0	-0.61035156	0.98334964	9.918433	2.173657248	-0.36621094	5.6152344	0.9765625	2.174853534	10.941259980000002	-4.454980432	4.4555664	11.413574	1.8920898	1539957577.012
-7.314111420000001	-3.31252446	-4.082934604	-4.9438477	-3.2348633	-1.7700195	2.5205810700000004	-8.62763678	-2.0336913940000003	1.8310547	-6.591797	-1.5869141	3.8197509000000003	9.65285643	0.613696286	1.4648438	5.3710938	1.2817383	-9.286792032000001	-1.400854532	0.08732910340000001	-5.79834	-0.12207031	-0.48828125	0.648388678	9.326269568	1.5216797120000003	-0.5493164	5.554199	1.0986328	-0.7381103240000001	10.606298920000002	-3.6785887600000002	4.3945312	8.728027	2.2583008	1539957577.052
-6.981542932000001	-3.466845746	-3.8556396760000005	-5.7373047	-1.7089844	-1.953125	2.77419429	-8.368042032	-1.644897464	1.8310547	-6.591797	-1.5869141	3.063696286	8.59892572	0.5072265576	1.3427734	5.126953	0.91552734	-9.154003894	-1.264477536	0.30385742800000004	-5.92041	-0.12207031	-0.4272461	0.3505126800000001	8.89321286	1.137670926	-0.24414062	5.3100586	1.0375977	-0.5885742212	10.127783540000001	-1.885351538	4.8828125	6.0424805	2.0141602	1539957577.092
-7.5055175720000005	-3.8855469240000007	-4.294677716000001	-5.7373047	-1.953125	-2.1362305	2.78496106	-8.152710160000002	-1.238159146	1.6479492	-5.79834	-1.159668	3.063696286	8.59892572	0.5072265576	1.2817383	4.638672	0.4272461	-9.258081070000001	-0.9989013580000001	0.42109375000000004	-5.92041	-0.24414062	-0.30517578	0.21054687500000002	8.792724640000001	1.025219748	0.061035156	4.9438477	0.9765625	0.343334964	9.863403060000001	-2.268164038	3.540039	6.591797	1.0375977	1539957577.132
-8.009155252000001	-4.201367212	-3.8975097840000004	-5.432129	-3.2958984	-2.2583008	2.8986084260000005	-7.995996106000001	-0.9522461060000001	1.953125	-5.92041	-0.061035156	3.2682617800000004	8.51040036	0.4844970746000001	1.2207031	4.4555664	-0.24414062	-9.590649460000002	-0.649584964	0.5502929712000001	-5.92041	-0.12207031	-0.24414062	0.22968750000000002	8.920727340000001	1.081445288	0.4272461	4.8217773	0.79345703	1.7669189300000003	9.46503894	-2.158105432	3.112793	8.239746	0.4272461	1539957577.172
-7.18969748	-4.187011780000001	-3.366357428	-5.004883	-1.6479492	-1.8310547	3.2957762600000002	-7.96130342	-0.8194580072000001	1.953125	-5.92041	-0.061035156	3.8329101440000004	9.00207518	0.11723633180000001	1.2207031	4.4555664	-0.7324219	-9.73061502	-0.12321777160000001	0.5981445288	-5.6152344	-0.061035156	-0.36621094	0.2763427716	9.310717752	1.15441893	0.61035156	4.8217773	0.5493164	0.44980469240000004	9.048730432000001	-2.7323242800000003	2.8686523	7.019043	-0.12207031	1539957577.212
-7.473217752000001	-4.48129892	-3.78027356	-4.638672	-1.4648438	-1.6479492	3.6797851440000002	-7.96967752	-0.6854736419999999	2.319336	-5.9814453	0.91552734	3.8329101440000004	9.00207518	0.11723633180000001	1.3427734	4.5166016	-1.0375977	-9.512890380000002	0.23208007200000003	0.60651857	-5.3100586	-0.24414062	-0.36621094	0.0980957068	9.80358876	1.3984619600000001	0.5493164	4.9438477	0.36621094	-0.9271240020000001	8.553466754	-2.031298822	3.112793	4.333496	-0.5493164	1539957577.252
-7.668212860000001	-4.15231929	-3.696533246	-3.9672852	-1.8920898	-1.4648438	4.10207518	-7.967285340000001	-0.5502929712000001	2.380371	-5.6762695	1.5258789	4.148730432000001	9.60859375	0.173461911	1.4648438	4.8217773	-1.0986328	-9.62893071	0.2392578076	0.5897705072	-4.699707	-0.24414062	-0.30517578	-0.2560058606	10.004565200000002	1.6149902160000003	0.36621094	4.638672	0.36621094	0.18422851440000002	8.141943390000002	-2.1473388580000004	3.2958984	1.7700195	-0.5493164	1539957577.292
-7.8428711060000005	-3.91066893	-3.5338378600000007	-2.6855469	-0.5493164	-1.0375977	4.240844748000001	-7.919433606	-0.7416992212000001	2.380371	-5.6762695	1.5258789	4.344921924	9.98422824	0.439038089	1.5258789	5.2490234	-0.6713867	-9.721044928000001	0.113647464	0.3529052716	-4.5776367	0.061035156	-0.24414062	-0.47373047120000006	9.750951980000002	1.95234375	0.24414062	4.0893555	0.30517578	4.813867212	8.682665740000001	-2.3985596040000003	3.479004	2.9907227	-0.5493164	1539957577.332
-8.03786592	-3.301757788	-4.487280252000001	-2.9296875	-1.4648438	-1.159668	4.356884784	-8.28430162	-0.9785644568000001	2.4414062	-5.493164	1.7700195	4.0506347840000005	9.846654860000001	0.5502929712000001	1.4648438	5.004883	0.061035156	-9.374121106	0.4904785144	0.2189208966	-4.272461	0	0.18310547	-0.492871106	9.185107428000002	2.1473388580000004	0.18310547	3.479004	0.24414062	5.86899411	9.36933606	-1.1639892572000001	1.7089844	4.1503906	-1.0375977	1539957577.372
-8.082128894	-3.9393798920000007	-5.1356689300000005	-3.7841797	0.12207031	-1.6479492	4.93947734	-9.01044928	-0.909179712	2.0751953	-4.3945312	2.6245117	3.484790036	9.377710160000001	0.699829074	1.2207031	3.8452148	0.79345703	-8.819042932	0.669921875	-0.08732910340000001	-3.7231445	-0.48828125	0.6713867	-0.663940396	8.531933606	1.9726807100000001	0.36621094	3.2958984	0.61035156	3.1474366000000003	9.076245108	-1.642504892	0.8544922	3.540039	-2.0141602	1539957577.412
-8.28071286	-5.644091754	-5.1978759000000005	-3.9672852	-0.24414062	-2.0751953	5.473022660000001	-9.646875000000001	-0.07177734424	2.0751953	-4.3945312	2.6245117	3.25988768	9.004467752000002	0.8625244110000001	0.91552734	2.9296875	1.2207031	-9.536816394	0.8529540740000001	-0.27993163940000004	-3.2348633	-0.79345703	0.9765625	-0.9773681610000001	8.463745108000001	1.50493161	0.6713867	2.6855469	0.9765625	-0.5754150360000001	10.072753600000002	-1.6664307100000002	-0.12207031	1.7089844	-3.479004	1539957577.452
-9.557153060000001	-6.815259080000001	-3.60441893	-1.7089844	-3.479004	-1.159668	5.0447509	-9.49494658	0.648388678	0.36621094	-1.4038086	1.8920898	3.24433606	9.133667032	0.835009784	0.48828125	2.319336	1.2207031	-11.289379500000003	1.1962890380000002	-0.39836425720000007	-3.112793	-0.18310547	1.0986328	-0.5813964856000001	9.138451980000001	1.1735596040000003	1.4038086	2.1972656	0.9765625	3.1139403960000003	12.55744658	0.8230468750000001	-2.4414062	0.36621094	-1.8310547	1539957577.492
-8.915942392	-4.746875	-3.96330571	-1.0986328	-2.1362305	-0.61035156	4.618872104	-9.53083516	0.8625244110000001	0.36621094	-1.4038086	1.8920898	3.3292724640000007	9.682763580000001	0.45578614200000006	0.18310547	1.5258789	0.9765625	-10.877856920000001	1.6484863220000001	-0.8362060700000001	-2.8686523	0.36621094	0.61035156	0.2177246106	10.66611322	0.783569339	1.8920898	2.8076172	0.7324219	5.00886232	9.46623552	-0.8015136780000001	-0.79345703	0.7324219	-1.4648438	1539957577.532
-7.422973740000001	-3.841284146	-5.6548584260000005	-3.2348633	-1.8310547	-1.3427734	4.0877197480000005	-8.92670926	0.516796875	-0.5493164	-2.0751953	-0.30517578	4.618872104	11.414990020000001	-0.11604003600000001	0	1.159668	0.5493164	-10.6170652	1.757348642	-1.3446288940000002	-2.746582	0.4272461	0.30517578	0.1387695288	11.5693116	0.7979248200000001	1.7089844	3.90625	0.36621094	3.379516574	9.759326080000001	-1.949951178	-1.6479492	3.2348633	-2.1972656	1539957577.572
-7.69572734	-3.7037110600000003	-5.17753894	-3.7231445	-1.8310547	-1.5869141	3.8987060700000002	-8.880053420000001	0.5861816394	-0.5493164	-2.0751953	-0.30517578	4.618872104	11.414990020000001	-0.11604003600000001	0.18310547	2.380371	0.4272461	-10.523754500000003	0.808691394	-1.02761232	-2.6855469	0.4272461	-0.24414062	-0.36367187500000003	11.95092752	0.898413089	0.8544922	4.1503906	0.48828125	1.4606689300000002	9.42915036	-1.6030273560000001	0.48828125	3.112793	-2.1362305	1539957577.612
-7.619164840000001	-3.8245362400000005	-4.585375900000001	-3.6010742	-2.2583008	-1.4648438	3.215625	-9.3322509	0.898413089	0.9765625	-1.159668	-2.5634766	4.7062010800000005	11.69851088	-0.3828125	0.6713867	3.8452148	0.7324219	-10.01174272	0.1256103534	-0.885253894	-3.479004	0.061035156	-0.5493164	-0.21054687500000002	12.20454074	0.9390869110000001	0.30517578	3.479004	0.5493164	0.48569336060000007	8.901586960000001	-2.2657714660000003	0.4272461	1.0375977	-2.380371	1539957577.652
-7.121509080000001	-3.6797851440000002	-3.869995108	-2.9296875	-1.3427734	-1.4038086	3.215625	-9.3322509	0.898413089	0.9765625	-1.159668	-2.5634766	4.099682608	10.78574182	0.4689453076	0.9765625	4.211426	0.91552734	-9.563134980000001	0.2895019568	-0.5096191394	-3.90625	0.061035156	-0.61035156	0.4294677716	11.44609424	0.7381103240000001	-0.18310547	3.3569336	0.24414062	1.5898682100000001	9.299951080000001	-1.949951178	0.4272461	1.8920898	-2.5634766	1539957577.692
-7.157397660000001	-3.8939209260000003	-4.450195288000001	-3.0517578	-0.36621094	-1.5258789	0.40314941100000007	-8.332153060000001	0.8661132788	2.6855469	-3.112793	-3.4179688	4.099682608	10.78574182	0.4689453076	1.0986328	3.90625	0.91552734	-9.20065944	0.784765625	-0.515600589	-4.0283203	-0.12207031	-0.61035156	0.778784146	10.078735520000002	0.6005371106	-0.36621094	3.2348633	0.18310547	2.3303711060000003	9.043945288000002	-1.35180661	1.159668	3.1738281	-2.746582	1539957577.732
-7.34880342	-4.245629892	-4.59375	-2.6245117	-1.8310547	-1.3427734	0.47492675720000005	-7.574902160000001	1.427172824	2.6855469	-5.7373047	-3.479004	3.9381836060000004	9.46264676	0.860131839	1.159668	3.540039	0.91552734	-9.04753444	1.5180908540000002	-0.3971679712	-3.7841797	-0.061035156	-0.6713867	0.687866214	9.23654802	0.17824707460000003	-0.5493164	3.6621094	0.48828125	0.7476806610000001	9.412402160000001	-1.239355432	0.6713867	2.9296875	-2.746582	1539957577.772
-7.200463760000001	-4.514794928000001	-4.147534146	-2.1362305	-1.159668	-1.0375977	0.8182617212000002	-7.2901857	1.8255371400000002	2.6855469	-5.7373047	-3.479004	3.9561278960000004	8.94465306	1.2034667932	1.0375977	3.540039	0.48828125	-9.057104532	1.9930175720000003	-0.2607910144	-3.2348633	-0.18310547	-0.79345703	0.11723633180000001	9.021215560000002	-0.10766601440000001	-0.4272461	3.9672852	0.8544922	0.716577176	9.615771760000001	-0.84816893	0.61035156	1.8920898	-2.380371	1539957577.812
-7.3248777	-4.310229532	-4.270751996	-1.2817383	-0.61035156	-0.7324219	0.9785644568000001	-6.998290740000001	1.106567392	1.6479492	-4.699707	-1.953125	4.1415527160000005	8.96259784	1.300366214	0.48828125	3.90625	0	-9.0176268	2.3399413940000002	0.07058105432	-2.6855469	-0.12207031	-0.8544922	-0.46655273560000005	9.045141574	-0.0478515625	0	3.7841797	0.9765625	0.7763915740000001	9.579882788	-0.9187500000000001	0.18310547	0.91552734	-2.1972656	1539957577.852
-7.338037140000001	-3.726440396	-4.572216754	-0.6713867	-1.4038086	-0.5493164	0.9725830072	-6.8308107	0.5897705072	0.61035156	-2.4414062	1.7089844	4.031494110000001	9.217407248	1.013256839	-0.24414062	3.6010742	-0.18310547	-9.01044928	2.47871106	0.29667969240000003	-2.0751953	-0.061035156	-0.6713867	-0.80988768	9.314306610000001	0.30625	0	3.2958984	0.91552734	1.21901857	9.39685054	-1.1304931610000002	0.061035156	0.79345703	-2.0751953	1539957577.892
-7.17294928	-3.56613768	-4.227685504000001	-0.7324219	-1.4648438	-0.4272461	1.5862792540000001	-6.747070288000001	0.88046875	0.61035156	-2.4414062	1.7089844	3.6546630400000004	9.27602536	0.41271972840000004	-0.79345703	2.319336	0.061035156	-8.683862320000001	2.5492920320000003	0.15551757200000002	-1.8920898	0	-0.6713867	-0.9773681610000001	9.307128894	0.6376221040000001	-0.18310547	2.1972656	0.79345703	0.6125	9.22338858	-1.6245605040000002	-0.12207031	0.7324219	-2.0751953	1539957577.932
-7.694531250000001	-3.1964844240000003	-4.330566394000001	-0.9765625	-1.4038086	-0.24414062	2.2980712860000003	-6.664526260000001	0.955834964	0.24414062	-2.319336	2.9907227	3.6546630400000004	9.27602536	0.41271972840000004	-0.91552734	1.0986328	0.5493164	-8.612085160000001	2.4404297120000003	0.001196289038	-0.79345703	-0.30517578	-0.79345703	-0.8122802520000001	9.176733426	0.678295926	-0.61035156	1.4038086	0.6713867	0.723754892	9.058300720000002	-1.4367432100000002	-0.12207031	0.7324219	-2.0751953	1539957577.972
-8.238842752000002	-3.417797824	-4.3724366	-1.2817383	-1.5258789	-0.061035156	2.2980712860000003	-6.664526260000001	0.955834964	-0.36621094	-2.0141602	3.90625	3.5792969240000003	9.11452626	0.42827148560000006	-0.8544922	0.5493164	0.7324219	-9.558349640000001	1.238159146	-0.2811279254	-0.5493164	-0.48828125	-0.9765625	-0.37084961060000005	9.262865920000001	0.80390625	-0.79345703	1.2817383	0.61035156	1.3075439300000002	9.12888179	-0.7428955072	-0.24414062	1.5869141	-1.8920898	1539957578.012
-9.02241214	-4.539917032	-4.736108426	-2.319336	-1.2207031	-0.48828125	4.45258786	-9.74257788	0.7010253600000002	-0.6713867	-0.6713867	5.065918	3.12709964	9.998584260000001	0.20097655760000002	-0.8544922	0.4272461	0.48828125	-11.73320288	0.1997802716	-0.31701660340000004	-0.36621094	-0.4272461	-1.0986328	0.23686523560000003	10.12897914	1.1173339660000001	-0.48828125	0.9765625	0.18310547	1.51330571	9.615771760000001	-1.046752896	-0.18310547	2.1362305	-1.3427734	1539957578.052
-10.447192000000001	-6.150122300000001	-5.00886232	-2.746582	0.9765625	-0.48828125	4.45258786	-9.74257788	0.7010253600000002	-0.6713867	-0.6713867	5.065918	3.12709964	9.998584260000001	0.20097655760000002	-0.6713867	0.18310547	-0.061035156	-14.02648912	-1.650878894	-0.5084228534	-0.5493164	-0.061035156	-1.0986328	0.994116214	11.9521241	1.9571288940000002	0.12207031	0.7324219	-0.48828125	2.0671875	10.510596040000001	-1.637719748	-0.18310547	2.1362305	-1.3427734	1539957578.092
-10.81804164	-7.21481929	-3.88674321	0.7324219	-0.8544922	0.30517578	5.74936502	-14.622240920000001	-0.10168457460000001	-0.24414062	-1.0986328	0.61035156	3.10317392	11.6793705	0.32180175720000004	-0.18310547	-0.061035156	-0.7324219	-13.32307158	-2.0564209260000004	-1.318310504	-1.6479492	1.0986328	-1.2207031	1.622167932	13.26923822	2.9500489200000004	0.48828125	0.79345703	-1.3427734	3.0014891200000005	11.909058	-0.7010253600000002	-1.4648438	2.0751953	1.159668	1539957578.132
-8.689843750000001	-6.554467752000001	-3.70131839	0.24414062	-3.540039	-0.30517578	4.98852536	-12.9558107	-0.15192871400000002	-0.24414062	-1.0986328	0.61035156	4.026708966	11.59323732	1.6365234620000002	0.6713867	0.48828125	-1.3427734	-11.13984424	-0.8206542932	-2.2944824280000002	-1.7089844	0.79345703	-0.18310547	0.707006839	12.229663040000002	3.770703076	0	1.6479492	-1.3427734	3.507519568	12.450976440000002	-0.2344726538	-1.7700195	1.0375977	2.9907227	1539957578.172
-7.133471940000001	-4.807885880000001	-1.5300537140000001	-1.159668	-1.4038086	-0.24414062	4.635620108	-10.71755342	0.7488769568000001	-0.061035156	-1.5869141	-3.2958984	4.026708966	11.59323732	1.6365234620000002	1.8310547	2.5024414	-1.159668	-9.05471196	-0.7285400360000001	-3.122314496	-0.79345703	0.48828125	0.12207031	-1.4822021760000001	9.90766574	3.50991214	-0.79345703	2.319336	-0.5493164	3.262280252	10.959203780000001	-0.04067382788	-1.3427734	1.0986328	4.211426	1539957578.212
-7.498339660000001	-4.407128894	-1.0443603240000001	-1.8310547	2.8686523	-0.18310547	4.136767572	-8.957812500000001	1.179541034	0.36621094	0.30517578	-3.0517578	3.338842752	10.47709964	2.0157471040000003	1.5869141	3.6010742	-0.12207031	-7.958911240000001	-1.28122554	-3.1893066100000005	-0.5493164	-0.061035156	0.061035156	-3.2885987400000003	8.017529254000001	3.1905028960000004	-0.24414062	1.8310547	-0.061035156	0.9426757788	11.23674272	-0.9642089660000001	-0.30517578	1.8920898	4.4555664	1539957578.252
-8.95183107	-5.56274411	-2.337548822	-0.36621094	0.6713867	0.12207031	3.3531983800000003	-8.27353534	0.965405252	0.36621094	0.30517578	-3.0517578	0.6543701080000001	9.0176268	1.1400634980000002	0.061035156	1.4038086	0.91552734	-8.174243210000002	-1.238159146	-2.976367212	-0.48828125	-0.5493164	0.36621094	-3.6917480040000004	7.370336960000001	3.243139676	0.9765625	0.61035156	0.36621094	-0.7500732428000001	11.19008786	-1.068286142	-0.48828125	1.2207031	4.4555664	1539957578.292
-7.990014480000001	-5.03398462	-2.35549321	0.5493164	-4.699707	0.7324219	2.61867662	-8.85493161	0.29069824280000006	1.5258789	0.30517578	-2.0141602	0.6543701080000001	9.0176268	1.1400634980000002	-0.9765625	-1.8310547	1.2207031	-8.906372300000001	-1.123315396	-2.18203125	-0.48828125	-0.5493164	0.36621094	-2.68327626	8.38120108	3.16298822	1.2207031	-0.36621094	0.79345703	1.1484375	10.535717360000001	-1.8434814300000002	0.30517578	0.36621094	4.9438477	1539957578.332
-6.186010880000001	-4.3700439300000005	-1.2919922120000003	-0.9765625	2.2583008	0.48828125	2.5397216460000003	-8.994897660000001	-0.1674804712	1.6479492	-0.4272461	-2.0141602	1.0491455072	9.792822480000002	1.2010742212	-1.2817383	-2.8686523	1.2207031	-8.993701080000001	-1.52526857	-1.637719748	-0.18310547	-0.5493164	0.18310547	-0.8314209260000001	9.7150634	3.3555908540000003	1.0375977	-0.061035156	0.6713867	1.079052716	9.82153354	-0.0227294928	0.91552734	2.1362305	4.3945312	1539957578.372
-7.720849640000001	-4.11643071	-1.9296142180000002	-0.30517578	1.2817383	0.18310547	2.64379892	-8.673095746000001	-0.2775390576	1.6479492	-0.4272461	-2.0141602	2.451196286	9.532031250000001	2.0372802520000004	-0.8544922	-1.5869141	0.91552734	-9.04753444	-1.320703076	-1.18671875	-0.18310547	-0.48828125	0.4272461	0.153125	9.69951178	3.5733153960000004	0.4272461	0.4272461	0.48828125	-0.00837402356	9.266455072	-0.1806396466	1.8920898	2.380371	3.7231445	1539957578.412
-7.85722644	-3.9022949280000003	-1.963110324	0.5493164	-1.4038086	0.4272461	2.654565396	-8.19816893	-0.42707518000000005	1.5258789	-0.6713867	-2.0751953	2.451196286	9.532031250000001	2.0372802520000004	-0.061035156	1.0375977	0.6713867	-8.90517572	-1.2453369600000002	-0.9630126800000001	0	-0.4272461	0.5493164	-0.1040771466	8.7795652	3.05053714	-0.12207031	0.18310547	0.6713867	-0.3612792932	9.011645468000001	-0.4474121106000001	2.1362305	2.4414062	2.5024414	1539957578.453
-6.925317392	-3.07805162	-1.5958496400000002	-0.18310547	0.24414062	0.5493164	2.5349366	-7.711279254	-0.362475589	1.0986328	-0.12207031	-1.6479492	2.1102538940000004	8.793920926	2.16767572	0.30517578	2.0751953	0.4272461	-8.747265380000002	-1.4451172120000002	-0.7393066100000001	0.061035156	-0.36621094	0.48828125	-0.23686523560000003	8.21970198	2.6784912140000006	0.061035156	-0.12207031	0.5493164	-2.9129637600000002	7.9936032400000006	-1.5491942900000002	1.6479492	-1.159668	1.4648438	1539957578.492
-7.44211412	-2.424877896	-1.5551757200000003	-0.7324219	0.8544922	0.61035156	2.5349366	-7.711279254	-0.362475589	1.0986328	-0.12207031	-1.6479492	1.655664038	8.228076080000001	1.714282248	0	0.79345703	0.18310547	-8.55466304	-1.64011232	-0.643603534	-0.061035156	-0.30517578	0.5493164	-0.09331054320000001	8.061792032000001	2.5445067900000002	0.48828125	-0.30517578	0.30517578	-3.3472167540000006	7.0832273400000005	-0.46535643000000004	2.4414062	-4.1503906	0.30517578	1539957578.532
-8.0390625	-2.3806152160000003	-2.644995108	-0.8544922	2.1362305	0.30517578	2.604321286	-7.455273560000001	-0.1411621106	0.6713867	0.12207031	-0.48828125	1.655664038	8.228076080000001	1.714282248	-0.18310547	-0.79345703	0.12207031	-8.374023560000001	-1.81118161	-0.5837890576	-0.061035156	-0.61035156	0.6713867	0.2930908246	8.16347644	2.76223143	0.6713867	-0.5493164	0.18310547	0.3995605432	8.24482428	0.3995605432	1.8920898	-4.1503906	-0.7324219	1539957578.572
