# Supplementary material for: A deep learning approach for lower back-pain risk prediction during manual lifting
Source: PLoS One. 2021 Feb 19;16(2):e0247162. doi: 10.1371/journal.pone.0247162 (PMC7894914; doi:10.1371/journal.pone.0247162)
Supplement: S1 Data — (ZIP) [file pone.0247162.s001.zip › source-used/Subject_01_P2_Zone11_T3.csv]

Side_A_x	Side_A_y	Side_A_z	Side_G_x	Side_G_y	Side_G_z	LtWt_A_x	LtWt_A_y	LtWt_A_z	LtWt_G_x	LtWt_G_y	LtWt_G_z	RtWt_A_x	RtWt_A_y	RtWt_A_z	RtWt_G_x	RtWt_G_y	RtWt_G_z	Back_A_x	Back_A_y	Back_A_z	Back_G_x	Back_G_y	Back_G_z	UArm_A_x	UArm_A_y	UArm_A_z	UArm_G_x	UArm_G_y	UArm_G_z	Thig_A_x	Thig_A_y	Thig_A_z	Thig_G_x	Thig_G_y	Thig_G_z	Time_stp
-8.608496106	-3.2646728240000003	-3.494360324	0.061035156	-0.061035156	0	3.0672851440000004	-8.545092752	1.1879150360000001	-0.061035156	0	-0.061035156	2.895019568	9.595434800000001	2.7311278960000003	-0.061035156	-0.12207031	-0.061035156	-9.780859620000001	-0.288305661	0.10048827880000001	0	0	-0.061035156	1.11613768	9.6552491	1.9762695680000002	-0.061035156	-0.061035156	0	1.2632812500000001	9.66242662	-0.802709964	-0.061035156	0	-0.061035156	1539957179.101
-8.608496106	-3.2479248200000006	-3.4656494600000003	0	-0.061035156	-0.061035156	3.085229532	-8.52236322	1.1903076080000001	0	0	-0.061035156	2.948852536	9.57629393	2.70361322	-0.061035156	-0.061035156	-0.061035156	-9.766503894000001	-0.287109375	0.1315917932	0	0	-0.061035156	1.1400634980000002	9.637304712	1.9894287140000002	-0.061035156	-0.061035156	0	1.282421924	9.669604532000001	-0.8206542932	-0.061035156	-0.061035156	-0.061035156	1539957179.141
-8.618066394000001	-3.262280252	-3.4453125000000004	0.061035156	0	-0.061035156	3.0589112400000005	-8.6001223	1.222607428	-0.12207031	-0.061035156	-0.12207031	2.9213378600000004	9.57629393	2.686865216	-0.061035156	-0.061035156	-0.061035156	-9.790429712	-0.32060547120000005	0.14833984620000001	0	0	-0.061035156	1.1508300720000002	9.640893570000001	1.987036142	-0.061035156	-0.061035156	-0.061035156	1.2860107820000002	9.67917482	-0.7871582068	-0.061035156	0	-0.061035156	1539957179.181
-8.62404802	-3.313720746	-3.4596679320000003	0.061035156	-0.061035156	-0.061035156	2.9548339660000003	-8.57380342	1.1807373200000002	-0.12207031	-0.061035156	-0.12207031	2.8734864200000003	9.52963858	2.6844726440000004	0	-0.12207031	-0.061035156	-9.81555162	-0.3014648462	0.11484375000000001	0	0	-0.061035156	1.191503894	9.57749002	1.9702880400000002	-0.061035156	-0.061035156	-0.061035156	1.2417480040000002	9.680371106	-0.8015136780000001	-0.061035156	-0.061035156	-0.061035156	1539957179.221
-8.63601088	-3.302954074	-3.4955566100000004	0	-0.18310547	-0.12207031	2.9739746400000002	-8.564233426000001	1.31352536	-0.12207031	-0.12207031	-0.12207031	2.884252896	9.49853534	2.6605469240000006	0	-0.061035156	-0.061035156	-9.73540036	-0.3002685504	0.08015136780000001	0	0	-0.061035156	1.1962890380000002	9.605004892	1.9786621400000002	-0.061035156	-0.061035156	-0.061035156	1.2178222840000001	9.687548920000001	-0.7500732428000001	-0.061035156	-0.061035156	-0.061035156	1539957179.261
-8.686254892000001	-3.311328076	-3.4213867800000006	0	-0.18310547	-0.061035156	2.9213378600000004	-8.61328125	1.300366214	-0.061035156	-0.061035156	0	2.8902344240000004	9.57150908	2.67370607	0	-0.061035156	-0.12207031	-9.77128894	-0.31342773560000003	0.08015136780000001	0	-0.061035156	0	1.0993896760000001	9.63491214	1.96430661	0	0	-0.061035156	1.28122554	9.67438948	-0.740502896	-0.061035156	-0.061035156	-0.061035156	1539957179.301
-8.647973740000001	-3.3089355040000004	-3.40942392	0	-0.18310547	-0.061035156	2.9847412140000005	-8.652759080000001	1.24294429	-0.12207031	-0.061035156	0.061035156	2.9117675720000005	9.612182608000001	2.709594748	0	-0.061035156	-0.12207031	-9.7748777	-0.27873535340000005	0.08493652160000001	0	-0.061035156	-0.061035156	1.05991214	9.645678420000001	1.975073282	0	-0.061035156	-0.061035156	1.28361821	9.688745108	-0.7524658540000001	-0.061035156	-0.061035156	-0.061035156	1539957179.341
-8.65036592	-3.369946286	-3.408227536	0	-0.12207031	-0.061035156	3.0744628600000006	-8.641992212	1.2608886780000002	-0.061035156	-0.061035156	0.061035156	2.9321045320000003	9.64208966	2.702417032	0	-0.12207031	-0.061035156	-9.77368161	-0.2895019568	0.08732910340000001	0	-0.061035156	-0.061035156	1.1053711060000002	9.709082068	1.9978027160000003	-0.061035156	-0.12207031	-0.061035156	1.2261962860000002	9.693530252	-0.784765625	-0.061035156	-0.061035156	-0.061035156	1539957179.381
-8.6515625	-3.3627685700000005	-3.40942392	0	-0.30517578	-0.061035156	3.04216304	-8.63122554	1.33984375	-0.061035156	-0.061035156	0.061035156	2.9775634	9.669604532000001	2.7131836060000003	0.061035156	-0.061035156	-0.061035156	-9.760522660000001	-0.3158203076	0.0681884784	0	-0.061035156	-0.061035156	1.159204074	9.72702626	2.032495108	-0.061035156	-0.061035156	-0.061035156	1.240551718	9.688745108	-0.7464843750000001	-0.061035156	-0.061035156	-0.061035156	1539957179.421
-8.632422120000001	-3.37233876	-3.31252446	0	-0.12207031	-0.061035156	3.0050780759999998	-8.644384980000002	1.161596646	-0.12207031	-0.061035156	0.061035156	2.9572264400000003	9.6385009	2.751464856	0	0	-0.061035156	-9.778466754	-0.2978759784	0.06340332068	0	-0.061035156	-0.061035156	1.1125488220000002	9.649267572	1.965502896	-0.061035156	0	-0.061035156	1.1771484620000001	9.70310054	-0.7560547120000001	-0.061035156	-0.061035156	-0.061035156	1539957179.461
-8.66352536	-3.34841304	-3.3220947480000005	0	-0.18310547	-0.061035156	3.0050780759999998	-8.644384980000002	1.161596646	0	-0.12207031	0.061035156	2.906982428	9.62893071	2.7813721040000003	0	-0.061035156	-0.061035156	-9.78444838	-0.2942871106	0.07177734424	0	-0.061035156	-0.061035156	1.0934082068000002	9.65285643	1.9762695680000002	-0.061035156	-0.061035156	-0.061035156	1.195092752	9.693530252	-0.758447284	-0.061035156	0	-0.061035156	1539957179.501
-8.641992212	-3.3675537140000005	-3.3005616	-0.061035156	-0.18310547	-0.061035156	3.04216304	-8.59414038	1.465454074	-0.30517578	-0.061035156	0	2.899804712	9.645678420000001	2.7610351440000005	-0.061035156	-0.12207031	-0.061035156	-9.777270468000001	-0.3182128894	0.0765625	0	-0.061035156	-0.061035156	1.0934082068000002	9.6636232	1.9989990020000004	0	-0.061035156	-0.061035156	1.1711669928000001	9.69233426	-0.775195288	-0.061035156	-0.061035156	-0.061035156	1539957179.541
-8.694628894000001	-3.3783202880000003	-3.267065396	0	-0.12207031	-0.061035156	2.9392822480000005	-8.67070288	1.2704589660000003	-0.30517578	-0.061035156	0	2.910571286	9.62055661	2.7347167540000004	-0.061035156	-0.12207031	-0.061035156	-9.78444838	-0.3002685504	0.10527343750000001	0	-0.061035156	-0.061035156	1.1245117212000002	9.67080072	2.0157471040000003	-0.061035156	-0.061035156	0	1.2154297120000002	9.676782248	-0.7213623200000001	0	0	-0.061035156	1539957179.581
-8.682665740000001	-3.3651612400000004	-3.3197021760000003	-0.061035156	-0.24414062	-0.061035156	2.9213378600000004	-8.628832968000001	0.8637207068000001	-0.5493164	-0.12207031	0.061035156	2.9033935700000004	9.62773462	2.70839856	-0.061035156	-0.061035156	-0.061035156	-9.810766280000001	-0.31103514400000004	0.1124511682	0	-0.061035156	-0.061035156	1.1209228240000002	9.676782248	1.9942138580000002	-0.061035156	-0.061035156	-0.061035156	1.1699707068	9.70429712	-0.734521466	0	0	-0.061035156	1539957179.621
-8.66352536	-3.3986572480000006	-3.2323730040000007	-0.061035156	-0.18310547	-0.061035156	3.0433594240000006	-8.716162140000002	0.9630126800000001	-0.24414062	-0.24414062	0.061035156	2.8962158540000003	9.61816394	2.686865216	-0.061035156	-0.061035156	-0.061035156	-9.80598192	-0.3002685504	0.11604003600000001	0	-0.061035156	-0.061035156	1.1053711060000002	9.667211960000001	1.9810547120000002	-0.061035156	-0.061035156	-0.061035156	1.118530252	9.700707968000001	-0.7799804712000001	0	-0.061035156	-0.061035156	1539957179.661
-8.661132788000002	-3.408227536	-3.185717752	0	-0.18310547	-0.061035156	3.0433594240000006	-8.716162140000002	0.9630126800000001	0.4272461	-0.4272461	0.12207031	2.9081787140000004	9.596630890000002	2.67370607	-0.061035156	-0.12207031	0	-9.788037140000002	-0.31701660340000004	0.0861328125	0	-0.061035156	0	1.111352536	9.65405252	1.961914038	-0.061035156	-0.061035156	0	1.0886230432000001	9.712670926000001	-0.7464843750000001	0	-0.061035156	-0.12207031	1539957179.701
-8.67788089	-3.411816394	-3.178540036	0	-0.12207031	-0.061035156	3.0708741	-8.649169928000001	1.4798096040000002	0.12207031	-0.4272461	-0.061035156	2.9644042540000006	9.596630890000002	2.668920926	0	-0.12207031	0	-9.796411240000001	-0.30744628600000007	0.0897216754	0	-0.061035156	0	1.1340820288	9.668408246	1.9774658540000003	-0.061035156	-0.061035156	0	1.123315396	9.69592302	-0.7273437500000001	0	0	-0.12207031	1539957179.741
-8.6766848	-3.408227536	-3.170166034	0	-0.061035156	-0.12207031	3.1737548920000003	-8.63601088	1.3996582460000002	0.12207031	-0.4272461	-0.061035156	3.0469483800000003	9.631323380000001	2.702417032	0	0	0	-9.82751448	-0.2954833966	0.10766601440000001	-0.061035156	0	0	1.152026358	9.67917482	1.987036142	-0.061035156	0	-0.061035156	1.091015625	9.697119110000001	-0.764428714	0	-0.061035156	-0.12207031	1539957179.781
-8.67070288	-3.44890126	-3.2060547120000003	0	-0.12207031	-0.061035156	3.17495108	-8.68745108	1.2632812500000001	-0.12207031	-0.12207031	-0.061035156	2.98952626	9.6385009	2.7072021760000005	-0.061035156	-0.061035156	0	-9.82153354	-0.27873535340000005	0.0813476538	-0.061035156	0	0	1.107763678	9.66481929	1.9762695680000002	0	0	-0.061035156	1.0742675720000001	9.723437500000001	-0.729736322	0	-0.061035156	-0.12207031	1539957179.821
-8.641992212	-3.42736821	-3.188110324	-0.061035156	-0.12207031	-0.061035156	3.1462402160000003	-8.618066394000001	1.1352783540000002	0	-0.12207031	0	2.9572264400000003	9.595434800000001	2.6904540740000003	-0.061035156	-0.12207031	0	-9.78444838	-0.27395019960000005	0.056225586060000006	0	0	0	1.0563232428000002	9.60859375	1.9176513580000003	0	-0.061035156	-0.061035156	1.0886230432000001	9.68515625	-0.765625	0	-0.061035156	-0.12207031	1539957179.861
-8.65874002	-3.40942392	-3.21203624	-0.061035156	0	-0.12207031	3.14265126	-8.58696286	1.1580077880000001	0	-0.12207031	0	2.93808606	9.553564300000001	2.6126952880000003	-0.061035156	-0.061035156	0	-9.76889676	-0.265576178	0.03349609424	0	0	0	1.0503417932	9.60739766	1.9355957460000002	0	0	0	1.0455566100000002	9.676782248	-0.800317392	0	-0.061035156	-0.12207031	1539957179.901
-8.662329074	-3.4620605040000005	-3.1905028960000004	0	-0.12207031	-0.061035156	3.1139403960000003	-8.665917932000001	1.179541034	-0.061035156	0	-0.12207031	2.93569339	9.605004892	2.5385253600000004	-0.061035156	-0.061035156	0	-9.789233426000001	-0.27275390380000003	0.0346923822	0	0	0	1.002490216	9.67558606	1.9224365020000003	0	0	-0.061035156	1.1041748200000001	9.681567392	-0.794335962	0	-0.061035156	-0.12207031	1539957179.941
-8.66711412	-3.4321533540000004	-3.1498290740000003	0	0.061035156	-0.061035156	3.00986322	-8.69582518	1.09819339	-0.061035156	0	-0.12207031	2.94765625	9.645678420000001	2.512207068	0	-0.061035156	0	-9.788037140000002	-0.24045410340000004	0.052636719240000004	-0.061035156	0	0	0.9929199280000001	9.667211960000001	1.9355957460000002	0	-0.061035156	-0.061035156	1.0670898560000002	9.689941394000002	-0.8146728240000001	0	0	-0.061035156	1539957179.981
-8.679076980000001	-3.452490216	-3.1869139400000006	-0.061035156	0	-0.12207031	2.874682608	-8.66472194	1.138867212	-0.061035156	0	-0.12207031	2.9273192900000002	9.57749002	2.496655252	0.061035156	-0.061035156	0	-9.77368161	-0.211743161	0.02990722644	0	0	0	1.035986322	9.644482428000002	1.9009033540000002	0	0	-0.061035156	1.0670898560000002	9.689941394000002	-0.8146728240000001	0	0	-0.061035156	1539957180.021
-8.67788089	-3.458471646	-3.1905028960000004	0	-0.12207031	-0.061035156	2.8555420320000002	-8.6264402	1.2321777160000003	-0.061035156	0	-0.12207031	2.89741214	9.6217527	2.501440396	0	-0.061035156	-0.061035156	-9.77248552	-0.230883786	0.01794433606	0	0	0	0.9606201080000001	9.688745108	1.859033246	0.061035156	0	-0.061035156	1.0670898560000002	9.689941394000002	-0.8146728240000001	0	0	-0.061035156	1539957180.061
-8.653955072	-3.452490216	-3.1474366000000003	-0.061035156	-0.061035156	-0.061035156	2.82922374	-8.647973740000001	1.214233426	0	0	-0.061035156	2.9249266200000004	9.645678420000001	2.512207068	0.061035156	-0.061035156	-0.061035156	-9.755737320000001	-0.20576172120000003	0.03349609424	0	-0.061035156	0	0.9809570288	9.686352340000001	1.8650146760000001	0.061035156	-0.061035156	-0.061035156	1.0670898560000002	9.689941394000002	-0.8146728240000001	0	0	-0.061035156	1539957180.101
-8.686254892000001	-3.5027344240000007	-3.2539062500000004	0	0	-0.061035156	2.9045898560000003	-8.652759080000001	1.238159146	-0.061035156	0.061035156	0.061035156	2.98952626	9.6385009	2.5492920320000003	0.061035156	-0.12207031	-0.061035156	-9.76171875	-0.16508788940000002	0.04067382788	0	-0.061035156	0	1.03359375	9.7066893	1.8638183900000003	0.061035156	-0.061035156	-0.061035156	1.0670898560000002	9.689941394000002	-0.8146728240000001	0	0	-0.061035156	1539957180.141
-8.66950679	-3.591259784	-3.2311766200000003	0.061035156	-0.18310547	-0.061035156	2.9440673920000004	-8.641992212	1.227392572	-0.061035156	0.061035156	0.061035156	3.048144568	9.677978240000002	2.613891574	0.061035156	-0.061035156	-0.061035156	-9.81315944	-0.11604003600000001	0.0861328125	0	-0.061035156	0	1.0515380890000001	9.73898912	1.8434814300000002	0.061035156	-0.061035156	-0.061035156	1.0670898560000002	9.689941394000002	-0.8146728240000001	0	0	-0.061035156	1539957180.181
-8.662329074	-3.50991214	-3.172558606	0.061035156	0	0	2.942871106	-8.58815944	1.2704589660000003	-0.24414062	0.18310547	0.12207031	3.048144568	9.687548920000001	2.65576178	0	-0.061035156	0	-9.83110324	-0.11723633180000001	0.05502929712000001	0	0	0	1.0503417932	9.734204074	1.8063964660000003	0	-0.12207031	-0.061035156	1.0670898560000002	9.689941394000002	-0.8146728240000001	0	0	-0.061035156	1539957180.221
-8.682665740000001	-3.48957518	-3.1713623200000005	0	-0.12207031	0	2.9644042540000006	-8.56303714	1.272851538	-0.48828125	0.24414062	0.18310547	3.0469483800000003	9.683960160000002	2.6306396760000004	0	-0.12207031	0	-9.786840560000002	-0.1268066394	0.03828125	0.061035156	-0.061035156	-0.061035156	1.069482428	9.750951980000002	1.8231445680000002	0	-0.061035156	-0.061035156	1.0670898560000002	9.689941394000002	-0.8146728240000001	0	0	-0.061035156	1539957180.261
-8.689843750000001	-3.5135009000000004	-3.152221646	0.061035156	0	0	2.9907226440000003	-8.657543930000001	1.137670926	-0.48828125	0.24414062	0.18310547	3.0565185700000006	9.6983152	2.6306396760000004	0	-0.061035156	0	-9.789233426000001	-0.1411621106	0.05502929712000001	0.061035156	0	-0.061035156	1.0419677520000001	9.760522660000001	1.8267334260000003	-0.061035156	-0.061035156	-0.061035156	0.9965087860000001	9.697119110000001	-0.840991214	-0.061035156	0	-0.061035156	1539957180.301
-8.680273560000002	-3.5326415740000003	-3.17495108	0	-0.18310547	-0.061035156	2.9799560700000005	-8.67070288	0.9354980432000001	-0.18310547	0.061035156	0.061035156	2.9931152160000005	9.701904254	2.600732428	-0.061035156	-0.061035156	0	-9.82272914	-0.1806396466	0.0729736322	0	0	-0.061035156	1.046752896	9.754540740000001	1.8243408540000001	-0.061035156	-0.061035156	-0.061035156	0.9965087860000001	9.697119110000001	-0.840991214	-0.061035156	0	-0.061035156	1539957180.341
-8.647973740000001	-3.50393071	-3.12111821	0	-0.12207031	-0.061035156	3.0230224640000003	-8.70898462	1.0946044928	-0.18310547	0.061035156	0.061035156	2.9572264400000003	9.67917482	2.5971435700000005	-0.061035156	-0.061035156	-0.061035156	-9.790429712	-0.2189208966	0.0418701178	0	0	-0.061035156	1.070678714	9.734204074	1.81118161	-0.061035156	-0.061035156	-0.061035156	0.9725830072	9.707885880000001	-0.8278320288	-0.061035156	-0.061035156	0	1539957180.381
-8.65874002	-3.521875	-3.093603534	0	-0.12207031	-0.061035156	2.988330072	-8.680273560000002	1.280029254	0.24414062	-0.24414062	-0.12207031	2.9727783540000003	9.63969748	2.5791992800000005	0	-0.061035156	-0.12207031	-9.76171875	-0.2560058606	0.01794433606	-0.061035156	0	-0.061035156	1.061108426	9.69233426	1.8542480040000002	-0.061035156	0	-0.061035156	0.8828613220000001	9.697119110000001	-0.8290283540000001	-0.061035156	-0.061035156	-0.061035156	1539957180.421
-8.681469748	-3.5242675720000003	-3.064892572	0	-0.18310547	-0.061035156	2.988330072	-8.680273560000002	1.280029254	0.24414062	-0.24414062	-0.12207031	2.988330072	9.63491214	2.568432608	-0.061035156	0	-0.061035156	-9.77248552	-0.23208007200000003	0.01794433606	-0.061035156	0	-0.061035156	1.035986322	9.683960160000002	1.8805663940000001	-0.061035156	0	-0.061035156	0.9354980432000001	9.70310054	-0.7967285340000001	-0.061035156	-0.12207031	-0.061035156	1539957180.461
-8.680273560000002	-3.4979492800000003	-3.063696286	0	-0.061035156	0	3.0792480040000005	-8.777173020000001	1.240551718	0.24414062	-0.061035156	-0.18310547	2.988330072	9.648071580000002	2.57680661	-0.061035156	0	-0.061035156	-9.77368161	-0.21054687500000002	0.03349609424	0	0	-0.061035156	0.9606201080000001	9.701904254	1.836303714	-0.061035156	0	0	0.9881347840000001	9.71027806	-0.8194580072000001	-0.061035156	0	-0.061035156	1539957180.501
-8.712573380000002	-3.4883788940000002	-3.092407248	0	-0.061035156	0	2.8986084260000005	-8.693432608	1.258496106	0.24414062	-0.061035156	-0.18310547	2.9979003600000005	9.66481929	2.569628894	-0.061035156	-0.061035156	-0.061035156	-9.77128894	-0.230883786	0.028710937500000002	0	-0.061035156	-0.061035156	0.954638678	9.69951178	1.8506591460000001	-0.061035156	-0.061035156	0	0.9977050720000001	9.697119110000001	-0.832617212	-0.061035156	0	-0.061035156	1539957180.541
-8.682665740000001	-3.5087158540000005	-3.063696286	0	-0.061035156	-0.061035156	2.9165527160000004	-8.685058606	1.2094482428000002	0	-0.061035156	-0.12207031	2.9990966460000004	9.646875000000001	2.545703076	-0.061035156	-0.061035156	-0.061035156	-9.790429712	-0.2452392572	0.01794433606	0	-0.061035156	-0.061035156	0.974975589	9.667211960000001	1.867407248	0	0	0	1.00129393	9.723437500000001	-0.8194580072000001	0	-0.061035156	-0.061035156	1539957180.58
-8.680273560000002	-3.5326415740000003	-3.0744628600000006	-0.061035156	-0.061035156	-0.061035156	2.8962158540000003	-8.69103984	1.141259784	0.061035156	-0.061035156	-0.12207031	2.978759784	9.60261232	2.51459964	-0.061035156	-0.061035156	-0.061035156	-9.796411240000001	-0.23208007200000003	0.031103515380000002	0	-0.061035156	-0.061035156	1.0108642572	9.6552491	1.8578369600000002	0	-0.061035156	0	0.9893310700000001	9.709082068	-0.800317392	-0.061035156	-0.061035156	-0.061035156	1539957180.621
-8.679076980000001	-3.517089856	-3.0158447480000006	0	-0.061035156	0	2.8962158540000003	-8.69103984	1.141259784	0.061035156	-0.061035156	-0.12207031	2.987133786	9.614575180000001	2.51459964	0	-0.061035156	0	-9.78444838	-0.24165038940000003	0.0346923822	0	-0.061035156	0	0.991723642	9.680371106	1.8817626800000002	0	0	0	0.9630126800000001	9.69472644	-0.8290283540000001	0	0	-0.061035156	1539957180.66
-8.665917932000001	-3.5158935700000002	-3.0708741	0	0	0	2.860327176	-8.649169928000001	1.1639892572000001	0	0	0	2.9823487400000004	9.637304712	2.51101088	-0.061035156	-0.061035156	0	-9.7832518	-0.25839844240000004	0.03349609424	0	-0.061035156	0	0.985742212	9.668408246	1.8375000000000001	0	-0.061035156	0	0.9223388580000002	9.701904254	-0.8122802520000001	-0.061035156	0	-0.061035156	1539957180.7
-8.70180661	-3.5493896760000005	-3.0206298920000005	0	-0.061035156	0	2.8878417540000005	-8.693432608	1.2010742212	0	0	0.061035156	2.98952626	9.6385009	2.519384784	0	-0.061035156	0	-9.797607428000001	-0.2225097644	0.06699218750000001	0	-0.061035156	0	1.020434604	9.688745108	1.8446777160000003	0	-0.061035156	0	0.92473143	9.689941394000002	-0.8134765380000001	0	-0.061035156	-0.061035156	1539957180.741
-8.65874002	-3.4967528960000003	-3.0002929320000002	0	0.12207031	0	2.934497104	-8.683862320000001	1.227392572	0	0	0.061035156	2.9859375000000004	9.637304712	2.524169928	0	0	0	-9.81435504	-0.2392578076	0.0418701178	0	-0.061035156	0	1.038378894	9.67080072	1.8446777160000003	0	-0.061035156	0	0.961816394	9.71147464	-0.8194580072000001	-0.061035156	0	-0.061035156	1539957180.78
-8.67070288	-3.53742662	-3.0230224640000003	-0.061035156	0.12207031	-0.061035156	2.9033935700000004	-8.62285144	1.159204074	-0.061035156	0	0.061035156	2.975170926	9.612182608000001	2.51459964	0	-0.061035156	0	-9.81196286	-0.2344726538	0.0478515625	0	0	0	1.053930661	9.681567392	1.8638183900000003	0	0	-0.061035156	0.9307128600000001	9.707885880000001	-0.8074951080000001	-0.061035156	-0.061035156	-0.061035156	1539957180.82
-8.693432608	-3.5158935700000002	-3.09121106	0	0	-0.061035156	2.874682608	-8.584570288	1.199877896	0.061035156	0	0	2.95961911	9.632519568000001	2.5301512600000002	0	0	0	-9.780859620000001	-0.2225097644	0.03349609424	-0.061035156	0	0	1.063500998	9.688745108	1.8446777160000003	0	0.061035156	-0.061035156	0.9295165740000001	9.71027806	-0.7524658540000001	0	-0.061035156	-0.061035156	1539957180.861
-8.70061052	-3.523071286	-3.1055663940000002	-0.12207031	0	-0.061035156	2.874682608	-8.584570288	1.199877896	0.061035156	0	0	2.928515576	9.62653804	2.5337402160000004	0	0	0	-9.79401857	-0.2177246106	0.027514648560000004	-0.061035156	0	0	1.025219748	9.67917482	1.7884521760000003	0	0	0	0.9522461060000001	9.724634080000001	-0.778784146	-0.061035156	-0.061035156	-0.061035156	1539957180.9
-8.685058606	-3.5314452880000005	-3.0601074280000002	-0.061035156	0	0	2.9775634	-8.57978534	1.2058593750000002	-0.061035156	0	0	2.956030252	9.661230432000002	2.551684604	-0.061035156	0	0	-9.796411240000001	-0.21533202880000002	0.06340332068	-0.061035156	0	-0.061035156	1.0168457068	9.733007788	1.808789038	0	0	0	0.966601538	9.707885880000001	-0.7859619110000001	-0.061035156	0	-0.061035156	1539957180.94
-8.652759080000001	-3.544604532	-3.0971923920000006	-0.061035156	0	-0.061035156	3.0469483800000003	-8.618066394000001	1.3302734620000003	-0.61035156	0.24414062	0.061035156	3.017041034	9.71625998	2.5839844240000005	-0.061035156	0.061035156	0	-9.82033696	-0.23566894960000004	0.07775878600000001	-0.12207031	0	-0.061035156	1.0718750000000001	9.8	1.8650146760000001	0	0	-0.061035156	0.9510498200000002	9.723437500000001	-0.794335962	-0.061035156	-0.061035156	-0.061035156	1539957180.981
-8.668310700000001	-3.5469971040000003	-3.1103514400000005	0	-0.061035156	0	3.0469483800000003	-8.618066394000001	1.3302734620000003	-0.61035156	0.24414062	0.061035156	3.011059604	9.733007788	2.6306396760000004	-0.061035156	0.061035156	0	-9.788037140000002	-0.2129394568	0.03947753894	-0.12207031	0	-0.061035156	1.091015625	9.791625900000001	1.8913329680000002	-0.061035156	0.061035156	-0.061035156	0.9354980432000001	9.72224092	-0.8015136780000001	0	0	0	1539957181.02
-8.661132788000002	-3.521875	-3.12111821	-0.061035156	-0.061035156	-0.061035156	2.7586425720000003	-8.70778804	0.953442392	-0.5493164	0.18310547	0.061035156	2.98952626	9.67917482	2.674902356	0	0.12207031	-0.061035156	-9.8083741	-0.20097655760000002	0.03349609424	-0.12207031	0	-0.061035156	1.061108426	9.7150634	1.836303714	-0.061035156	0.061035156	0	0.8948242212000002	9.705493210000002	-0.808691394	-0.061035156	0	0	1539957181.06
-8.674292032	-3.52546376	-3.1330810700000002	-0.061035156	-0.061035156	-0.061035156	2.837597644	-8.75922824	1.07785643	0.48828125	-0.48828125	-0.061035156	2.9249266200000004	9.680371106	2.6880616	-0.061035156	0.061035156	-0.061035156	-9.82153354	-0.21533202880000002	0.03947753894	-0.061035156	0	-0.061035156	1.00129393	9.723437500000001	1.8195557100000002	-0.061035156	0.061035156	0	0.909179712	9.723437500000001	-0.773999002	-0.061035156	-0.061035156	0	1539957181.101
-8.665917932000001	-3.512304712	-3.06608876	-0.061035156	-0.12207031	-0.061035156	2.9859375000000004	-8.683862320000001	1.393676718	0.48828125	-0.48828125	-0.061035156	2.9081787140000004	9.69592302	2.6258545320000004	-0.12207031	0	-0.061035156	-9.788037140000002	-0.2452392572	0.023925780760000005	-0.12207031	0	-0.061035156	1.002490216	9.73061502	1.8255371400000002	-0.061035156	0	0	0.9223388580000002	9.71147464	-0.7716064300000001	0	-0.061035156	0	1539957181.14
-8.673095746000001	-3.5087158540000005	-3.0361816100000003	-0.061035156	0.061035156	-0.061035156	2.983544928	-8.7030027	1.5025390379999999	0.12207031	-0.061035156	-0.18310547	2.951245108	9.65883786	2.569628894	-0.12207031	0	-0.061035156	-9.79401857	-0.25839844240000004	-0.002392578076	-0.12207031	0	-0.061035156	1.022827176	9.69951178	1.89013678	-0.061035156	0	0	0.974975589	9.7150634	-0.7871582068	-0.061035156	-0.061035156	0	1539957181.18
-8.683862320000001	-3.5158935700000002	-3.07805162	-0.061035156	0	-0.061035156	3.06608876	-8.718554712000001	1.3230957460000001	0.12207031	-0.061035156	-0.18310547	2.96560054	9.62294928	2.5385253600000004	-0.12207031	0.061035156	-0.061035156	-9.789233426000001	-0.23686523560000003	0.0095703125	-0.061035156	0	-0.061035156	0.9893310700000001	9.65285643	1.870996106	-0.061035156	0.061035156	0	0.994116214	9.705493210000002	-0.7799804712000001	-0.061035156	0	0	1539957181.221
-8.65515126	-3.5135009000000004	-3.1282959260000003	-0.061035156	0	-0.061035156	3.06608876	-8.718554712000001	1.3230957460000001	0.061035156	0	-0.061035156	2.9273192900000002	9.60739766	2.496655252	-0.061035156	0	-0.061035156	-9.788037140000002	-0.250024411	-0.00837402356	-0.061035156	0	-0.061035156	0.9869384980000001	9.640893570000001	1.8375000000000001	-0.061035156	0	0	0.9331054712000001	9.712670926000001	-0.7728027160000001	-0.061035156	0	0	1539957181.26
-8.65874002	-3.5242675720000003	-3.104370108	-0.061035156	0	0	3.037377896	-8.679076980000001	1.2513183900000002	0.12207031	0	-0.061035156	2.93808606	9.609789840000001	2.47392572	-0.061035156	-0.061035156	-0.061035156	-9.777270468000001	-0.2619873004	-0.026318359620000002	-0.12207031	0	0	1.008471646	9.67917482	1.8638183900000003	-0.061035156	0	0	0.9570312500000001	9.707885880000001	-0.7979248200000001	-0.061035156	-0.061035156	0	1539957181.3
-8.685058606	-3.4967528960000003	-3.129492212	0	0.061035156	0	2.969189496	-8.630029254	1.1101562500000002	0.061035156	-0.061035156	-0.12207031	2.981152356	9.650463760000001	2.4978514400000003	0	0.061035156	-0.061035156	-9.797607428000001	-0.2452392572	-0.03229980432	-0.061035156	0	0	0.991723642	9.70429712	1.867407248	0	0	0	0.9881347840000001	9.700707968000001	-0.7955322480000001	0	-0.061035156	0	1539957181.341
-8.66472194	-3.512304712	-3.1534179320000004	0	0	0	2.9703858800000003	-8.63959964	1.19270018	0.061035156	-0.061035156	-0.12207031	2.99191893	9.67080072	2.524169928	0	0	0	-9.79401857	-0.22849121400000003	-0.026318359620000002	-0.061035156	0	0	0.9642089660000001	9.71147464	1.8626221040000002	-0.061035156	0	0	0.9881347840000001	9.7066893	-0.794335962	0	-0.061035156	-0.061035156	1539957181.38
-8.681469748	-3.5242675720000003	-3.124707068	0	0	0	2.9620117800000005	-8.616870108	1.227392572	0	-0.061035156	-0.061035156	2.971582068	9.681567392	2.57082518	0	0	0	-9.785644568	-0.22849121400000003	-0.02990722644	-0.061035156	0	0	0.9965087860000001	9.7066893	1.8817626800000002	-0.061035156	-0.061035156	0	0.9905273560000001	9.70310054	-0.7871582068	-0.061035156	0	0	1539957181.42
-8.674292032	-3.52785643	-3.18332518	0	-0.061035156	0	2.9249266200000004	-8.62285144	1.23696286	-0.12207031	0.061035156	0	2.9548339660000003	9.67438948	2.616284146	0	0	0	-9.786840560000002	-0.22131347840000004	-0.0418701178	-0.061035156	0	0	1.0144531250000002	9.69592302	1.886547824	-0.061035156	0	0	0.966601538	9.72822284	-0.7763915740000001	0	-0.061035156	0	1539957181.461
-8.661132788000002	-3.514697284	-3.152221646	0	-0.061035156	0	2.9620117800000005	-8.640795926000001	1.3195067900000002	-0.12207031	0.061035156	0	2.9141601440000002	9.67558606	2.6485839660000003	-0.061035156	0	0	-9.786840560000002	-0.19738769960000002	-0.05144042932000001	-0.061035156	0	0	1.008471646	9.682763580000001	1.8446777160000003	-0.061035156	0	0	0.9642089660000001	9.7150634	-0.800317392	0	-0.061035156	0	1539957181.5
-8.65036592	-3.4812010800000004	-3.1127441100000004	0	0	0	2.9321045320000003	-8.632422120000001	1.3769287140000002	0	0.061035156	0	2.8734864200000003	9.673193390000002	2.64379892	-0.12207031	-0.061035156	-0.061035156	-9.77607428	-0.2392578076	-0.0478515625	-0.061035156	-0.061035156	0	1.0096679712	9.682763580000001	1.848266574	-0.061035156	-0.061035156	0.061035156	0.9438721040000001	9.71147464	-0.79194339	0	0	0	1539957181.54
-8.641992212	-3.4907714660000004	-3.125903354	0	0.12207031	0	3.12111821	-8.649169928000001	1.3829101440000002	-0.061035156	-0.061035156	-0.12207031	2.8962158540000003	9.6636232	2.6031250000000004	-0.12207031	-0.061035156	-0.061035156	-9.80957068	-0.22131347840000004	-0.0035888672120000004	-0.061035156	-0.061035156	0	1.0575195288	9.67438948	1.8973144960000001	-0.061035156	-0.061035156	0	0.954638678	9.7150634	-0.778784146	0	-0.061035156	-0.061035156	1539957181.581
-8.64558107	-3.4620605040000005	-3.1689697480000003	-0.061035156	0	-0.061035156	2.981152356	-8.5068116	1.343432608	0.061035156	0.061035156	-0.061035156	2.9321045320000003	9.614575180000001	2.5564697480000005	-0.12207031	0	-0.061035156	-9.77248552	-0.2189208966	-0.00837402356	-0.061035156	0	-0.061035156	1.0826415740000002	9.667211960000001	1.8793701080000003	-0.12207031	0	0	0.9725830072	9.69233426	-0.7907471040000001	0	0	-0.061035156	1539957181.62
-8.679076980000001	-3.4704346040000003	-3.170166034	0	0	-0.061035156	2.777783246	-8.533129892	1.375732428	-0.061035156	0.4272461	0	2.8902344240000004	9.600219748	2.524169928	-0.12207031	0	-0.061035156	-9.758129892000001	-0.2237060504	-0.04426269568	0	-0.061035156	0	1.0168457068	9.631323380000001	1.832714856	-0.061035156	0	0	1.0180419928000002	9.721044928000001	-0.7883544928000001	0	-0.061035156	-0.061035156	1539957181.66
-8.62763678	-3.4800048920000006	-3.15700679	0	0.061035156	-0.061035156	2.8411866	-8.61328125	1.09819339	-0.30517578	0.061035156	0.061035156	2.8914307100000003	9.575097840000002	2.47631839	-0.061035156	-0.061035156	-0.12207031	-9.780859620000001	-0.21054687500000002	-0.01315917932	0	-0.061035156	-0.061035156	0.9642089660000001	9.61816394	1.818359424	-0.061035156	-0.061035156	0	1.002490216	9.71027806	-0.8158691100000001	0	0	-0.061035156	1539957181.701
-8.65874002	-3.52546376	-3.20366214	0	0.061035156	-0.061035156	2.7993163940000003	-8.665917932000001	0.88046875	-0.30517578	0.061035156	0.061035156	2.95363768	9.62294928	2.4165038940000003	-0.061035156	-0.12207031	-0.061035156	-9.780859620000001	-0.21533202880000002	0.005981445288000001	0	-0.061035156	0	0.9953125	9.700707968000001	1.892529254	-0.061035156	-0.061035156	-0.061035156	0.985742212	9.687548920000001	-0.8074951080000001	0	-0.12207031	-0.061035156	1539957181.74
-8.68745108	-3.4823974640000004	-3.2838134000000005	0	-0.18310547	0	2.7993163940000003	-8.665917932000001	0.88046875	0.061035156	-0.24414062	0	2.9799560700000005	9.657641574000001	2.418896466	0	-0.061035156	-0.061035156	-9.792822480000002	-0.21533202880000002	-0.02033691394	0	-0.061035156	0	1.0718750000000001	9.733007788	1.885351538	-0.061035156	-0.061035156	-0.061035156	1.0120605432	9.725830072	-0.80390625	0	-0.061035156	-0.061035156	1539957181.78
-8.618066394000001	-3.4823974640000004	-3.178540036	-0.061035156	0	-0.061035156	2.85673822	-8.632422120000001	1.4247802520000001	0.24414062	-0.30517578	-0.061035156	2.948852536	9.6636232	2.4751221040000004	0.061035156	0	-0.061035156	-9.795214660000001	-0.22011719240000002	-0.01794433606	-0.061035156	-0.061035156	-0.061035156	1.061108426	9.718652160000001	1.868603534	0	0	-0.061035156	0.9725830072	9.69472644	-0.8290283540000001	-0.061035156	0	-0.061035156	1539957181.821
-8.66472194	-3.52546376	-3.172558606	0	-0.061035156	-0.061035156	2.94526358	-8.643188400000001	1.5013427520000002	0.24414062	-0.30517578	-0.061035156	2.948852536	9.646875000000001	2.5612548920000004	0.061035156	-0.061035156	-0.061035156	-9.795214660000001	-0.2392578076	-0.0035888672120000004	-0.061035156	-0.061035156	-0.061035156	1.0072753600000002	9.686352340000001	1.8805663940000001	-0.061035156	-0.12207031	-0.061035156	0.9522461060000001	9.707885880000001	-0.833813498	0	0	-0.061035156	1539957181.86
-8.637207068	-3.535034146	-3.1845214660000005	0	-0.061035156	0	2.9644042540000006	-8.662329074	1.4211913940000003	0	-0.061035156	0.061035156	2.9679932100000004	9.65285643	2.6509764400000004	0.061035156	-0.061035156	-0.061035156	-9.79401857	-0.2081542932	-0.02153320288	-0.061035156	-0.061035156	-0.061035156	1.106567392	9.69472644	1.8793701080000003	-0.061035156	-0.061035156	-0.061035156	0.9582275360000001	9.701904254	-0.8062988220000001	0	-0.061035156	-0.061035156	1539957181.9
-8.67070288	-3.5290527160000003	-3.2096435700000003	-0.061035156	-0.12207031	-0.061035156	2.85913089	-8.67788089	1.4247802520000001	0	-0.12207031	0.061035156	2.976367212	9.667211960000001	2.70839856	0	0	-0.061035156	-9.778466754	-0.1818359424	-0.03349609424	0	-0.061035156	-0.061035156	1.09819339	9.69951178	1.867407248	-0.061035156	0	-0.061035156	0.9307128600000001	9.705493210000002	-0.8170653959999999	0	0	-0.061035156	1539957181.941
-8.643188400000001	-3.52546376	-3.18332518	0	-0.12207031	0	2.85913089	-8.67788089	1.4247802520000001	0	-0.12207031	0.061035156	2.951245108	9.689941394000002	2.7155760800000004	-0.061035156	-0.061035156	-0.061035156	-9.77966304	-0.23208007200000003	-0.03588867212	0	-0.061035156	-0.061035156	1.0072753600000002	9.69472644	1.85544429	-0.061035156	-0.061035156	0	0.9127685700000001	9.71625998	-0.8230468750000001	-0.061035156	-0.061035156	-0.061035156	1539957181.98
-8.65874002	-3.5422119600000004	-3.12709964	0	-0.12207031	0	3.051733426	-8.698217752000001	1.4020507200000003	-0.061035156	-0.061035156	0	2.987133786	9.693530252	2.6641358800000003	-0.12207031	-0.12207031	-0.061035156	-9.792822480000002	-0.227294928	-0.01076660144	-0.061035156	-0.061035156	-0.061035156	1.038378894	9.688745108	1.888940396	-0.061035156	-0.061035156	0	0.94506839	9.689941394000002	-0.8182617212000002	0	-0.061035156	-0.061035156	1539957182.02
-8.657543930000001	-3.487182608	-3.1558105040000006	-0.061035156	-0.061035156	0	2.9667969240000005	-8.662329074	1.32788089	-0.061035156	-0.061035156	0	3.0050780759999998	9.649267572	2.5947509	-0.12207031	0	-0.061035156	-9.778466754	-0.2177246106	-0.00837402356	-0.061035156	-0.061035156	0	1.0646972840000002	9.67558606	1.8949219240000001	-0.061035156	0	0	0.9414794928000001	9.7066893	-0.8589355432	-0.061035156	0	0	1539957182.061
-8.665917932000001	-3.517089856	-3.16777356	-0.061035156	-0.061035156	0	3.01225589	-8.638403060000002	1.3793212860000001	0	-0.12207031	-0.061035156	2.987133786	9.637304712	2.51459964	-0.061035156	0	0	-9.786840560000002	-0.2344726538	-0.011962890380000002	-0.061035156	-0.061035156	-0.061035156	1.0419677520000001	9.682763580000001	1.859033246	-0.061035156	0.061035156	0	0.961816394	9.69592302	-0.838598642	0	0	-0.061035156	1539957182.1
-8.680273560000002	-3.5386230040000006	-3.15102536	-0.061035156	-0.18310547	0	3.00627446	-8.689843750000001	1.356591754	-0.061035156	-0.12207031	-0.061035156	2.976367212	9.645678420000001	2.4799072480000004	-0.061035156	0	0	-9.80239218	-0.2225097644	0.0095703125	-0.061035156	-0.061035156	-0.061035156	0.98334964	9.69233426	1.8602295320000002	0	0	0	0.970190396	9.69592302	-0.840991214	0	0	-0.061035156	1539957182.14
-8.66352536	-3.5242675720000003	-3.0732665740000003	-0.061035156	-0.061035156	0	2.9859375000000004	-8.680273560000002	1.3637695680000002	-0.061035156	-0.12207031	-0.12207031	2.978759784	9.64328624	2.48588858	-0.061035156	-0.061035156	0	-9.789233426000001	-0.2177246106	0.01674804712	-0.061035156	-0.061035156	0	1.020434604	9.683960160000002	1.8602295320000002	0	0	0	0.9594238220000001	9.701904254	-0.8206542932	-0.061035156	0	0	1539957182.181
-8.65634784	-3.52546376	-3.134277356	-0.061035156	-0.061035156	0	2.99191893	-8.64558107	1.387695288	-0.061035156	-0.12207031	-0.12207031	2.9739746400000002	9.62893071	2.4811035340000003	0	0	0	-9.77248552	-0.22849121400000003	0.014355469240000002	-0.061035156	-0.061035156	-0.061035156	1.046752896	9.67558606	1.8805663940000001	0	0	0	0.9175537140000001	9.69592302	-0.8134765380000001	0	0	0	1539957182.22
-8.685058606	-3.54580072	-3.12709964	-0.061035156	-0.18310547	0	2.9799560700000005	-8.641992212	1.4116211060000001	0	-0.12207031	-0.12207031	2.956030252	9.649267572	2.5313476440000002	0	0	0.061035156	-9.7832518	-0.20935058900000003	0.03229980432	-0.061035156	-0.061035156	0	1.008471646	9.68515625	1.8781738220000002	0	0	0	0.9223388580000002	9.701904254	-0.849365216	-0.061035156	0	-0.061035156	1539957182.26
-8.675488220000002	-3.5206787140000007	-3.104370108	-0.061035156	-0.12207031	0	2.8878417540000005	-8.63959964	1.3805175720000002	-0.061035156	-0.18310547	-0.061035156	2.902197284	9.6636232	2.55288089	-0.061035156	0	0	-9.796411240000001	-0.19499511780000003	0.037084961060000005	0	-0.061035156	0	1.015649411	9.681567392	1.848266574	0	0	0	0.9390869110000001	9.719848740000002	-0.8122802520000001	-0.061035156	0	0	1539957182.3
-8.67070288	-3.50393071	-3.1139403960000003	-0.061035156	-0.18310547	0	2.9955077880000003	-8.640795926000001	1.39008786	-0.061035156	-0.18310547	-0.061035156	2.89382338	9.686352340000001	2.56723642	-0.061035156	-0.061035156	0	-9.797607428000001	-0.2177246106	0.04067382788	-0.061035156	-0.061035156	0	1.031201178	9.72702626	1.899707068	0	0	0	0.9115722840000001	9.71147464	-0.8206542932	-0.061035156	-0.061035156	0	1539957182.34
-8.665917932000001	-3.505126996	-3.04216304	0	-0.061035156	0	3.0050780759999998	-8.68745108	1.4020507200000003	-0.061035156	0	0	2.9141601440000002	9.680371106	2.58278804	-0.061035156	0	0	-9.80957068	-0.1806396466	0.062207030760000004	0	-0.061035156	0	1.0551269568000001	9.6983152	1.9128662140000001	-0.061035156	0	0	0.9737792932	9.707885880000001	-0.8517577880000001	0	0	0	1539957182.38
-8.682665740000001	-3.5266601440000005	-3.051733426	0	-0.12207031	0	2.9225341460000003	-8.63122554	1.3039550720000002	0.061035156	-0.061035156	-0.061035156	2.86870108	9.65285643	2.568432608	-0.061035156	-0.061035156	0	-9.780859620000001	-0.21413574280000003	0.0454589856	0	-0.061035156	0	1.0718750000000001	9.688745108	1.8913329680000002	-0.061035156	0	0	0.949853534	9.718652160000001	-0.838598642	-0.061035156	0	0	1539957182.43
-8.716162140000002	-3.50393071	-3.0672851440000004	-0.061035156	-0.061035156	0	3.0995849640000004	-8.59294429	1.29558107	0.061035156	0	-0.061035156	2.86152356	9.650463760000001	2.592358426	-0.061035156	-0.061035156	-0.061035156	-9.792822480000002	-0.230883786	0.04067382788	0	-0.061035156	-0.061035156	1.0670898560000002	9.66003444	1.8458740020000002	0	0	0	0.9582275360000001	9.686352340000001	-0.8194580072000001	0	-0.061035156	0	1539957182.46
-8.716162140000002	-3.48957518	-3.027807608	0	-0.12207031	0	2.8555420320000002	-8.5582518	1.641308606	0.36621094	0.24414062	-0.061035156	2.9141601440000002	9.644482428000002	2.5791992800000005	-0.12207031	-0.061035156	-0.061035156	-9.77966304	-0.2189208966	0.053833007200000005	0	-0.061035156	0	1.03957518	9.6636232	1.8458740020000002	0	-0.061035156	0	0.9522461060000001	9.707885880000001	-0.8146728240000001	-0.061035156	-0.061035156	0	1539957182.5
-8.712573380000002	-3.50991214	-3.0086670320000004	0	-0.061035156	0	3.0625	-8.6001223	1.43435054	0	-0.12207031	0	2.9620117800000005	9.6552491	2.56723642	-0.061035156	-0.12207031	-0.061035156	-9.786840560000002	-0.2225097644	0.0693847644	0	-0.061035156	0	1.05991214	9.70310054	1.874584964	0	-0.061035156	0	0.9725830072	9.69472644	-0.800317392	0	-0.061035156	0	1539957182.54
-8.718554712000001	-3.5111084260000003	-3.019433606	0	-0.061035156	0	2.91535643	-8.66352536	1.1675781250000001	-0.48828125	0.12207031	0	3.01225589	9.666015380000001	2.5397216460000003	-0.061035156	-0.061035156	-0.061035156	-9.792822480000002	-0.193798822	0.062207030760000004	0	-0.061035156	-0.061035156	1.06589357	9.7066893	1.8817626800000002	0	-0.061035156	0	0.9881347840000001	9.72822284	-0.8134765380000001	-0.061035156	0	0	1539957182.58
-8.705395468	-3.4632567900000004	-3.011059604	0	-0.061035156	0	2.9500489200000004	-8.646777160000001	1.1472412140000001	-0.30517578	0.12207031	-0.061035156	2.9990966460000004	9.64208966	2.5301512600000002	-0.061035156	-0.061035156	0	-9.77128894	-0.1985839856	0.0657958966	0	-0.061035156	0	1.05991214	9.671997300000001	1.84946286	0	-0.061035156	0	0.974975589	9.69233426	-0.838598642	-0.061035156	-0.061035156	0	1539957182.62
-8.6766848	-3.4512939300000003	-3.017041034	0	0.061035156	0	2.9632079680000003	-8.610888580000001	1.4331542540000002	0.24414062	-0.12207031	-0.061035156	2.9823487400000004	9.61936052	2.5421141200000004	-0.061035156	-0.061035156	0	-9.77966304	-0.2392578076	0.0729736322	0	-0.061035156	0	1.0443603240000001	9.65285643	1.8231445680000002	0	-0.061035156	0	0.9570312500000001	9.689941394000002	-0.8158691100000001	-0.061035156	-0.061035156	0	1539957182.66
-8.7448732	-3.48957518	-2.9955077880000003	0.061035156	-0.061035156	0	2.987133786	-8.6264402	1.546801718	0.24414062	-0.12207031	-0.061035156	2.96560054	9.62653804	2.527758786	-0.061035156	-0.12207031	0	-9.79880342	-0.24763183900000002	0.0825439496	0	-0.061035156	0	1.081445288	9.67438948	1.83151857	0	-0.12207031	0	0.984545926	9.697119110000001	-0.8158691100000001	-0.061035156	-0.061035156	0	1539957182.7
-8.74606929	-3.4572753600000006	-3.0218260800000003	0	-0.061035156	0	2.9500489200000004	-8.653955072	1.4558837860000002	0.061035156	-0.061035156	-0.061035156	2.975170926	9.62893071	2.5229737400000003	0	-0.12207031	0	-9.82272914	-0.2129394568	0.11484375000000001	0	-0.061035156	0	1.1807373200000002	9.70429712	1.8422851440000003	0	-0.061035156	0	0.9689941100000001	9.71147464	-0.8254394568000001	-0.061035156	-0.061035156	0	1539957182.74
-8.73410643	-3.458471646	-3.02421875	0	-0.061035156	0	3.00627446	-8.633618210000002	1.4403320680000002	-0.061035156	0	0	3.0014891200000005	9.64328624	2.569628894	0	0	-0.061035156	-9.792822480000002	-0.20935058900000003	0.11843261780000001	0	-0.061035156	0	1.1400634980000002	9.701904254	1.8386962860000002	0	0	0	0.9797607428000001	9.7066893	-0.7811767572	0	0	0	1539957182.78
-8.694628894000001	-3.458471646	-3.0158447480000006	-0.061035156	-0.061035156	-0.061035156	3.00627446	-8.633618210000002	1.4403320680000002	-0.061035156	0	0	2.988330072	9.651660340000001	2.62705072	-0.061035156	-0.061035156	0	-9.791625900000001	-0.2129394568	0.1256103534	0	-0.061035156	-0.061035156	1.085034146	9.671997300000001	1.8075927520000004	0	-0.061035156	0	0.9797607428000001	9.7150634	-0.794335962	-0.061035156	0	0	1539957182.82
-8.7364991	-3.4704346040000003	-2.969189496	0	0	0	2.9979003600000005	-8.604907248	1.373339856	-0.12207031	0	-0.061035156	2.99191893	9.62055661	2.6258545320000004	-0.061035156	-0.12207031	-0.061035156	-9.785644568	-0.21533202880000002	0.1256103534	0	-0.061035156	-0.061035156	1.138867212	9.66481929	1.8410888580000002	0	-0.061035156	0	1.03957518	9.67438948	-0.802709964	-0.061035156	-0.061035156	0	1539957182.86
-8.742480432	-3.417797824	-3.0038817900000003	0	0	0	2.983544928	-8.585766574	1.378125	-0.061035156	-0.061035156	0	3.011059604	9.62294928	2.6079101440000003	-0.061035156	-0.061035156	-0.061035156	-9.77248552	-0.2129394568	0.1303955072	0	-0.061035156	-0.061035156	1.1735596040000003	9.688745108	1.848266574	0	0	0	1.008471646	9.693530252	-0.8254394568000001	-0.061035156	0	0	1539957182.9
-8.758032248000001	-3.458471646	-2.9907226440000003	0	0	0	2.981152356	-8.630029254	1.353002896	-0.061035156	-0.061035156	0	3.0026855040000004	9.6552491	2.588769568	-0.061035156	0	-0.061035156	-9.795214660000001	-0.21533202880000002	0.15192871400000002	-0.061035156	-0.061035156	-0.061035156	1.138867212	9.712670926000001	1.8243408540000001	-0.061035156	0	0	1.0455566100000002	9.70429712	-0.8194580072000001	-0.061035156	-0.061035156	-0.061035156	1539957182.94
-8.755639480000001	-3.42736821	-3.00986322	-0.061035156	0	0	3.00627446	-8.65515126	1.374536142	-0.061035156	0	0	2.9907226440000003	9.65405252	2.598339856	0	-0.061035156	-0.061035156	-9.80239218	-0.211743161	0.16030273560000002	0	-0.061035156	-0.061035156	1.137670926	9.700707968000001	1.832714856	0	-0.061035156	0	1.0479492212000001	9.713867212	-0.8266357428000001	-0.061035156	0	0	1539957182.98
-8.735302520000001	-3.4512939300000003	-2.9979003600000005	0	0.061035156	0	2.9943116	-8.61567392	1.409228534	-0.061035156	-0.061035156	-0.061035156	3.0014891200000005	9.64328624	2.604321286	-0.061035156	-0.061035156	-0.061035156	-9.7832518	-0.2189208966	0.12919922120000002	-0.061035156	-0.061035156	-0.061035156	1.1723632788	9.6983152	1.8159667540000002	0	-0.061035156	0	1.0240234620000002	9.70429712	-0.7907471040000001	-0.061035156	0	-0.061035156	1539957183.02
-8.710180710000001	-3.4823974640000004	-3.007470746	-0.061035156	0	0	3.03857428	-8.59414038	1.412817392	-0.061035156	-0.061035156	0	3.0230224640000003	9.630126800000001	2.5971435700000005	0	0	-0.061035156	-9.7832518	-0.2189208966	0.12919922120000002	-0.061035156	-0.061035156	-0.061035156	1.181933606	9.69113768	1.8398925720000001	0	0	0	1.02761232	9.707885880000001	-0.805102536	-0.061035156	0	0	1539957183.06
-8.716162140000002	-3.4812010800000004	-3.01464856	-0.061035156	0	0	3.03857428	-8.59414038	1.412817392	-0.061035156	0	0	3.0313964660000003	9.61816394	2.613891574	0	0.061035156	-0.061035156	-9.7832518	-0.2189208966	0.12919922120000002	-0.061035156	-0.061035156	-0.061035156	1.156811502	9.66003444	1.81716304	-0.061035156	0.061035156	0	1.03359375	9.69233426	-0.7668212860000001	-0.061035156	0	0	1539957183.1
-8.738891574	-3.44890126	-3.0397704680000004	-0.061035156	-0.061035156	-0.061035156	3.08881839	-8.601318390000001	1.42836911	-0.061035156	0.061035156	0	2.9727783540000003	9.640893570000001	2.5899658540000003	-0.061035156	0	-0.061035156	-9.80478534	-0.25839844240000004	0.1268066394	-0.061035156	0	-0.061035156	1.1101562500000002	9.69592302	1.801611322	0	0	0	0.9977050720000001	9.719848740000002	-0.764428714	-0.061035156	0	0	1539957183.14
-8.682665740000001	-3.4788086060000003	-2.9847412140000005	-0.061035156	0.061035156	-0.061035156	3.101977536	-8.61926268	1.4606689300000002	-0.061035156	0.061035156	0	2.9931152160000005	9.65285643	2.5433105040000004	0	-0.061035156	-0.061035156	-9.82033696	-0.27993163940000004	0.12919922120000002	-0.061035156	0	-0.061035156	1.146044928	9.709082068	1.8506591460000001	-0.061035156	0	-0.061035156	0.9390869110000001	9.69113768	-0.7895507788	-0.061035156	-0.061035156	0	1539957183.18
-8.714965560000001	-3.5266601440000005	-3.027807608	-0.061035156	0	-0.061035156	3.04216304	-8.66950679	1.43435054	-0.24414062	0.12207031	0	3.011059604	9.63491214	2.5217773560000003	0	0.061035156	0	-9.81315944	-0.2452392572	0.10168457460000001	-0.061035156	0	-0.061035156	1.2022705072	9.712670926000001	1.8793701080000003	-0.061035156	0.061035156	-0.061035156	0.9989013580000001	9.7150634	-0.763232428	0	-0.061035156	0	1539957183.22
-8.728125	-3.484790036	-3.0589112400000005	-0.061035156	-0.061035156	-0.061035156	2.942871106	-8.665917932000001	1.2549072479999999	-0.30517578	0.12207031	-0.061035156	2.94526358	9.649267572	2.57082518	0	0.12207031	0	-9.80239218	-0.27993163940000004	0.07177734424	-0.12207031	0	-0.061035156	1.1316894568000002	9.701904254	1.848266574	-0.061035156	0.12207031	-0.061035156	1.025219748	9.709082068	-0.762036142	-0.061035156	0	0	1539957183.26
-8.68864766	-3.4297608800000003	-3.011059604	-0.061035156	0.061035156	-0.061035156	2.89741214	-8.705395468	1.1986816100000002	-0.18310547	0.061035156	-0.061035156	2.9093750000000003	9.667211960000001	2.628247104	0	0.061035156	-0.061035156	-9.77966304	-0.2512207068	0.0681884784	-0.12207031	0	-0.061035156	1.032397464	9.676782248	1.836303714	-0.061035156	0.061035156	-0.061035156	0.9594238220000001	9.700707968000001	-0.7811767572	-0.061035156	-0.061035156	0	1539957183.3
-8.69582518	-3.494360324	-3.0325927520000002	0	0.12207031	-0.061035156	2.95961911	-8.725732428	1.415209964	0.18310547	-0.12207031	0	2.920141574	9.72224092	2.634228534	-0.061035156	0	-0.061035156	-9.79880342	-0.2512207068	0.050244139400000006	-0.061035156	0	-0.061035156	0.991723642	9.7150634	1.867407248	-0.061035156	0	0	0.9713867212000001	9.71625998	-0.784765625	-0.061035156	0	-0.061035156	1539957183.34
-8.69223642	-3.4680420320000005	-3.0433594240000006	0	0.061035156	-0.061035156	3.01225589	-8.652759080000001	1.51928714	0.4272461	-0.36621094	-0.061035156	2.9117675720000005	9.709082068	2.592358426	-0.061035156	0	0	-9.7832518	-0.27155761780000004	0.053833007200000005	-0.061035156	0	-0.061035156	1.038378894	9.713867212	1.88774411	-0.12207031	0	0	1.02761232	9.6983152	-0.773999002	0	0	0	1539957183.38
-8.68745108	-3.4800048920000006	-3.101977536	-0.061035156	0.12207031	-0.061035156	2.91535643	-8.6264402	1.4965576080000003	0.24414062	0.061035156	-0.12207031	2.879467752	9.65883786	2.566040036	-0.061035156	0.061035156	-0.061035156	-9.78444838	-0.2643798822	0.04306640576	-0.061035156	0	-0.061035156	1.0754638580000002	9.6983152	1.8805663940000001	-0.061035156	0	0	1.0048827880000002	9.71625998	-0.802709964	-0.061035156	0	0	1539957183.42
-8.683862320000001	-3.4883788940000002	-3.1007812500000003	0	0.12207031	0	2.91535643	-8.6264402	1.4965576080000003	0	0	0	2.8579346040000004	9.65285643	2.5421141200000004	-0.061035156	0	-0.061035156	-9.79880342	-0.24045410340000004	0.06340332068	-0.061035156	0	-0.061035156	1.0288086060000001	9.66242662	1.8410888580000002	-0.061035156	0	0	1.0443603240000001	9.701904254	-0.778784146	0	0	0	1539957183.46
-8.686254892000001	-3.4788086060000003	-3.17495108	-0.061035156	0.12207031	0	3.02421875	-8.585766574	1.35180661	0	-0.061035156	0	2.87109375	9.615771760000001	2.5074219240000004	-0.061035156	0	-0.061035156	-9.7832518	-0.2572021466	0.05981445288	-0.061035156	0	-0.061035156	1.0419677520000001	9.645678420000001	1.85544429	-0.061035156	0	-0.061035156	1.0240234620000002	9.712670926000001	-0.764428714	-0.061035156	-0.061035156	0	1539957183.5
-8.694628894000001	-3.4704346040000003	-3.1761474640000005	0	0.061035156	0	2.9990966460000004	-8.609692392	1.3577880400000002	0	0.061035156	0	2.87707518	9.63371556	2.454785144	-0.061035156	0	-0.12207031	-9.785644568	-0.2536132788	0.056225586060000006	-0.061035156	0	-0.061035156	1.062304712	9.689941394000002	1.851855432	-0.061035156	0	-0.061035156	1.068286142	9.709082068	-0.7979248200000001	-0.061035156	0	0	1539957183.54
-8.66352536	-3.4776123200000004	-3.15700679	-0.061035156	0.12207031	0	2.9823487400000004	-8.606103240000001	1.3853027160000002	-0.061035156	0.061035156	0	2.93330072	9.671997300000001	2.4571777160000003	0	0	-0.12207031	-9.80957068	-0.2763427716	0.06340332068	-0.061035156	0	-0.061035156	1.0503417932	9.69472644	1.867407248	-0.061035156	-0.061035156	-0.061035156	1.02163089	9.69592302	-0.800317392	-0.061035156	0	0	1539957183.58
-8.67788089	-3.4919677520000003	-3.202465854	0	0.061035156	0	3.02421875	-8.609692392	1.427172824	-0.061035156	0	-0.061035156	2.95363768	9.66242662	2.4990478240000003	0	0	-0.061035156	-9.801196580000001	-0.2895019568	0.062207030760000004	-0.12207031	0	-0.061035156	1.091015625	9.705493210000002	1.9044922120000003	-0.061035156	-0.061035156	-0.061035156	0.994116214	9.705493210000002	-0.7668212860000001	-0.061035156	0	0	1539957183.62
-8.67070288	-3.4883788940000002	-3.23356929	0	-0.061035156	0	3.0625	-8.64558107	1.4810058900000003	-0.061035156	0	-0.061035156	2.934497104	9.65883786	2.5791992800000005	0.061035156	0	-0.061035156	-9.795214660000001	-0.2775390576	0.03947753894	-0.061035156	0	-0.061035156	1.141259784	9.69233426	1.8985107820000002	-0.061035156	0	-0.061035156	1.03359375	9.700707968000001	-0.7680175720000001	0	-0.061035156	0	1539957183.66
-8.68745108	-3.4512939300000003	-3.2048584260000004	0	-0.12207031	0	3.0613037140000006	-8.632422120000001	1.469042932	-0.12207031	0	0	2.9667969240000005	9.668408246	2.662939496	0.061035156	0.061035156	-0.061035156	-9.780859620000001	-0.27395019960000005	0.0227294928	-0.061035156	0	-0.061035156	1.123315396	9.681567392	1.911669928	-0.061035156	0	-0.061035156	1.046752896	9.701904254	-0.7524658540000001	-0.061035156	-0.061035156	0	1539957183.7
-8.66950679	-3.430957068	-3.1916992800000004	0	0	0	2.9057862400000003	-8.683862320000001	1.5336425720000002	-0.061035156	0.061035156	0	2.93569339	9.689941394000002	2.70361322	-0.061035156	0.061035156	-0.061035156	-9.785644568	-0.26318359620000004	0.01076660144	-0.061035156	0	-0.061035156	1.068286142	9.666015380000001	1.888940396	-0.061035156	0	0	1.068286142	9.7066893	-0.7464843750000001	0	-0.12207031	0	1539957183.74
-8.661132788000002	-3.4225829680000004	-3.1689697480000003	0	0	0	2.9057862400000003	-8.683862320000001	1.5336425720000002	0.12207031	0.061035156	0	2.8698974640000006	9.676782248	2.6940429320000003	-0.12207031	0	-0.061035156	-9.76889676	-0.28471679320000004	0.015551758180000002	-0.061035156	0	-0.061035156	1.0587158540000001	9.65285643	1.8793701080000003	-0.061035156	0	0	1.06589357	9.705493210000002	-0.775195288	-0.061035156	0	0	1539957183.78
-8.674292032	-3.417797824	-3.201269568	0	0	-0.061035156	2.9249266200000004	-8.55585962	1.6927490020000002	0.24414062	0.12207031	0	2.8675048920000004	9.6552491	2.642602536	-0.12207031	0	-0.061035156	-9.77966304	-0.2978759784	0.02153320288	-0.061035156	0	-0.061035156	1.114941394	9.668408246	1.9020996400000003	-0.061035156	-0.061035156	0	1.0563232428000002	9.682763580000001	-0.764428714	-0.061035156	0	-0.061035156	1539957183.82
-8.69223642	-3.402246106	-3.1821288940000003	0	-0.061035156	-0.061035156	2.96560054	-8.61447734	1.5360351440000002	-0.30517578	0.24414062	0.12207031	2.8758788940000004	9.649267572	2.60671376	-0.12207031	0	-0.061035156	-9.77248552	-0.2763427716	0.0490478534	-0.061035156	0	-0.061035156	1.1257080072	9.68515625	1.9391846040000003	-0.12207031	0	0	1.0826415740000002	9.69951178	-0.775195288	-0.061035156	-0.061035156	-0.061035156	1539957183.86
-8.67189946	-3.3783202880000003	-3.2060547120000003	0	0	-0.061035156	2.92971196	-8.633618210000002	1.280029254	-0.30517578	0.24414062	0.12207031	2.874682608	9.65285643	2.566040036	-0.12207031	0	-0.061035156	-9.80358876	-0.24643554320000002	0.0693847644	-0.061035156	-0.061035156	0	1.1053711060000002	9.645678420000001	1.899707068	-0.12207031	0	0	1.123315396	9.69951178	-0.793139676	-0.061035156	0	-0.061035156	1539957183.9
-8.69582518	-3.38908696	-3.2275878600000003	0	-0.12207031	-0.061035156	2.83640126	-8.59055162	1.118530252	-0.24414062	0	0.061035156	2.837597644	9.599023560000001	2.524169928	-0.12207031	-0.061035156	-0.061035156	-9.782055710000002	-0.2643798822	0.03947753894	0	0	0	1.068286142	9.596630890000002	1.8650146760000001	-0.061035156	0	-0.061035156	1.106567392	9.712670926000001	-0.784765625	0	-0.061035156	-0.061035156	1539957183.94
-8.662329074	-3.3986572480000006	-3.2048584260000004	-0.061035156	0	-0.12207031	2.9321045320000003	-8.56184056	1.282421924	-0.061035156	-0.24414062	0	2.860327176	9.54638678	2.4571777160000003	-0.061035156	-0.061035156	-0.061035156	-9.8	-0.26677246400000004	0.062207030760000004	0	0	0	1.02761232	9.58586412	1.8781738220000002	-0.061035156	-0.061035156	-0.061035156	1.0969971040000002	9.70429712	-0.7763915740000001	-0.061035156	-0.061035156	-0.061035156	1539957183.98
-8.681469748	-3.4536866	-3.21203624	-0.061035156	-0.12207031	-0.12207031	2.85673822	-8.52236322	1.522875998	0.30517578	-0.36621094	0	2.874682608	9.589452880000001	2.3710449280000003	0	-0.061035156	-0.061035156	-9.80358876	-0.3002685504	0.01794433606	-0.061035156	0	-0.061035156	1.113745108	9.68515625	1.90808107	-0.061035156	-0.061035156	-0.061035156	1.129296875	9.70310054	-0.775195288	-0.061035156	0	-0.061035156	1539957184.02
-8.704199280000001	-3.4919677520000003	-3.15102536	-0.061035156	-0.18310547	-0.061035156	2.9165527160000004	-8.62524411	1.534838858	0.12207031	-0.12207031	0	2.9141601440000002	9.668408246	2.4117187500000004	0.061035156	0	-0.061035156	-9.81315944	-0.288305661	-0.01076660144	-0.061035156	0	0	1.107763678	9.71625998	1.945166034	0	0	-0.12207031	1.022827176	9.71745607	-0.763232428	-0.061035156	0	-0.061035156	1539957184.06
-8.653955072	-3.517089856	-3.134277356	0	-0.18310547	-0.061035156	2.94765625	-8.714965560000001	1.4199951080000002	-0.12207031	-0.18310547	0.061035156	2.9057862400000003	9.65285643	2.503832968	0.061035156	-0.061035156	-0.061035156	-9.77966304	-0.24643554320000002	-0.04067382788	-0.061035156	0	0	1.02163089	9.6636232	1.9200439300000003	0	0	-0.12207031	1.008471646	9.719848740000002	-0.745288089	-0.061035156	-0.061035156	-0.061035156	1539957184.1
-8.661132788000002	-3.58647464	-3.1414550720000003	0	-0.12207031	-0.061035156	3.007470746	-8.66472194	1.453491214	-0.061035156	0.12207031	0.12207031	2.8818603240000003	9.682763580000001	2.588769568	0.061035156	-0.061035156	-0.061035156	-9.791625900000001	-0.2572021466	-0.07536621106000001	0	0	-0.061035156	0.9965087860000001	9.69951178	1.8937255400000002	0	-0.061035156	-0.061035156	0.9989013580000001	9.723437500000001	-0.732128894	-0.061035156	-0.061035156	-0.061035156	1539957184.14
-8.66950679	-3.5792969240000003	-3.134277356	0	-0.24414062	-0.061035156	2.960815396	-8.638403060000002	1.4199951080000002	-0.12207031	-0.12207031	0	2.8495605040000003	9.74257788	2.644995108	0	-0.061035156	-0.061035156	-9.790429712	-0.27395019960000005	-0.0825439496	0	0	-0.061035156	1.0048827880000002	9.743774460000001	1.933203076	0	-0.061035156	-0.061035156	0.974975589	9.729418930000001	-0.7309326080000002	-0.061035156	0	-0.061035156	1539957184.18
-8.606103240000001	-3.5553711060000004	-3.0313964660000003	0	-0.12207031	-0.061035156	2.960815396	-8.638403060000002	1.4199951080000002	-0.061035156	-0.061035156	0	2.8220459260000004	9.74736322	2.665332068	0	-0.12207031	-0.061035156	-9.795214660000001	-0.29667969240000003	-0.09211425720000001	0	0	-0.061035156	1.0240234620000002	9.74257788	1.927221646	0	-0.061035156	-0.061035156	0.90678714	9.693530252	-0.7225586060000001	-0.061035156	-0.061035156	-0.061035156	1539957184.22
-8.64558107	-3.55058606	-3.0720702880000004	0	-0.061035156	-0.061035156	3.0589112400000005	-8.638403060000002	1.453491214	0	-0.12207031	0	2.8423827880000005	9.724634080000001	2.6485839660000003	-0.061035156	0	-0.061035156	-9.76411142	-0.270361322	-0.10288086060000001	0	-0.061035156	-0.061035156	1.020434604	9.71147464	1.9774658540000003	-0.061035156	0	-0.061035156	0.9211425720000002	9.70310054	-0.73332518	-0.061035156	-0.061035156	-0.061035156	1539957184.26
-8.694628894000001	-3.541015576	-3.0876221040000003	0.061035156	-0.18310547	0	3.0014891200000005	-8.62763678	1.3769287140000002	-0.12207031	-0.061035156	-0.061035156	2.8041014400000006	9.719848740000002	2.62705072	-0.12207031	-0.061035156	0	-9.76291484	-0.27993163940000004	-0.09450683900000001	0	-0.061035156	-0.061035156	0.9438721040000001	9.682763580000001	1.9320067900000002	-0.12207031	0	0	1.040771466	9.70429712	-0.7285400360000001	-0.061035156	0	-0.061035156	1539957184.3
-8.653955072	-3.5206787140000007	-3.057714856	-0.061035156	-0.061035156	-0.061035156	3.0014891200000005	-8.62763678	1.3769287140000002	-0.061035156	-0.061035156	-0.12207031	2.77419429	9.69472644	2.5744139400000003	-0.12207031	-0.061035156	-0.061035156	-9.78444838	-0.288305661	-0.0909179712	0	-0.061035156	-0.061035156	0.9211425720000002	9.67080072	1.8937255400000002	-0.061035156	-0.061035156	0	0.991723642	9.718652160000001	-0.7393066100000001	-0.061035156	-0.061035156	-0.061035156	1539957184.34
-8.70061052	-3.5517822480000003	-3.02421875	0.061035156	-0.12207031	0	2.9117675720000005	-8.649169928000001	1.3577880400000002	0	-0.061035156	-0.12207031	2.7550537140000007	9.681567392	2.4799072480000004	-0.12207031	-0.12207031	-0.061035156	-9.789233426000001	-0.32180175720000004	-0.0897216754	0	-0.061035156	-0.061035156	0.9402832068000001	9.682763580000001	1.9212402160000002	-0.061035156	-0.061035156	0	0.9486572480000001	9.723437500000001	-0.763232428	-0.061035156	-0.061035156	-0.061035156	1539957184.38
-8.68864766	-3.561352536	-2.9979003600000005	0	-0.12207031	0	2.8651123200000006	-8.67189946	1.349414038	-0.12207031	0	-0.061035156	2.8124755400000003	9.651660340000001	2.3925780760000004	-0.061035156	-0.12207031	-0.061035156	-9.790429712	-0.2990722644	-0.0813476538	0	-0.061035156	-0.061035156	1.003686502	9.697119110000001	1.96430661	-0.061035156	-0.061035156	-0.061035156	0.9797607428000001	9.72224092	-0.73332518	-0.061035156	-0.061035156	-0.061035156	1539957184.42
-8.72333966	-3.507519568	-2.98952626	0.061035156	-0.12207031	0	2.8651123200000006	-8.67189946	1.349414038	-0.12207031	-0.061035156	-0.061035156	2.8447753600000003	9.668408246	2.3949707460000003	0	-0.061035156	-0.061035156	-9.792822480000002	-0.2895019568	-0.07058105432	0	-0.061035156	-0.061035156	0.954638678	9.688745108	1.9296142180000002	-0.061035156	-0.061035156	-0.061035156	1.020434604	9.72822284	-0.7381103240000001	-0.061035156	-0.061035156	-0.061035156	1539957184.46
-8.68864766	-3.5314452880000005	-3.0050780759999998	0	-0.061035156	-0.061035156	2.82922374	-8.681469748	1.41042482	-0.061035156	0.061035156	-0.061035156	2.81726088	9.661230432000002	2.4296630400000003	-0.061035156	-0.12207031	-0.061035156	-9.77607428	-0.32658691100000004	-0.0825439496	0.061035156	-0.061035156	-0.061035156	0.8900390380000001	9.661230432000002	1.8973144960000001	0	-0.12207031	-0.061035156	0.9785644568000001	9.71147464	-0.7261474640000001	-0.061035156	-0.061035156	-0.061035156	1539957184.5
-8.728125	-3.5721191100000005	-2.9799560700000005	0	-0.18310547	0	2.82922374	-8.681469748	1.41042482	-0.12207031	0	0	2.8651123200000006	9.645678420000001	2.45358876	0	-0.12207031	0	-9.780859620000001	-0.31103514400000004	-0.08015136780000001	0.061035156	-0.061035156	-0.061035156	0.965405252	9.649267572	1.945166034	0	-0.12207031	-0.061035156	0.976171875	9.734204074	-0.7201660340000001	-0.061035156	0	-0.061035156	1539957184.54
-8.661132788000002	-3.5493896760000005	-2.9416748200000002	0	0	0	2.886645468	-8.679076980000001	1.393676718	-0.061035156	0	0	2.8627197480000004	9.651660340000001	2.4811035340000003	0	-0.061035156	-0.061035156	-9.79401857	-0.32778320680000006	-0.062207030760000004	0.061035156	-0.061035156	-0.061035156	1.0371826080000002	9.676782248	1.9391846040000003	0	-0.061035156	-0.061035156	0.9630126800000001	9.709082068	-0.7105957068000001	0	-0.061035156	-0.061035156	1539957184.58
-8.735302520000001	-3.55058606	-2.9500489200000004	0.061035156	-0.061035156	0	2.9213378600000004	-8.67788089	1.3793212860000001	0	-0.061035156	0	2.8423827880000005	9.66003444	2.5337402160000004	0	-0.061035156	-0.061035156	-9.79880342	-0.32658691100000004	-0.05144042932000001	0	-0.061035156	0	1.020434604	9.680371106	1.9140625000000002	0	-0.061035156	-0.061035156	0.9582275360000001	9.7318116	-0.7512695288	-0.061035156	0	-0.061035156	1539957184.62
-8.67788089	-3.5541748200000005	-2.95961911	-0.061035156	-0.061035156	-0.061035156	2.9548339660000003	-8.6599366	1.356591754	0	0	0	2.866308606	9.666015380000001	2.56723642	0	-0.061035156	-0.061035156	-9.79401857	-0.324194339	-0.0478515625	0	-0.061035156	0	1.0108642572	9.677978240000002	1.9164550720000002	0	-0.061035156	-0.061035156	0.8972167932	9.712670926000001	-0.7285400360000001	-0.061035156	-0.061035156	-0.061035156	1539957184.66
-8.7364991	-3.5493896760000005	-3.0086670320000004	0	-0.12207031	0	2.9548339660000003	-8.6599366	1.356591754	-0.061035156	-0.061035156	0	2.86152356	9.69472644	2.5899658540000003	0	-0.061035156	0	-9.79880342	-0.28471679320000004	-0.0418701178	0	-0.061035156	0	1.03359375	9.69233426	1.89611821	0	-0.061035156	-0.061035156	0.9905273560000001	9.734204074	-0.7476806610000001	-0.061035156	0	-0.061035156	1539957184.7
-8.706591754	-3.517089856	-2.9464599640000007	0	-0.12207031	-0.061035156	2.918945288	-8.64558107	1.33984375	-0.061035156	0	0	2.860327176	9.69472644	2.605517572	-0.061035156	-0.061035156	-0.061035156	-9.786840560000002	-0.287109375	-0.03588867212	0	-0.061035156	0	1.0108642572	9.69113768	1.885351538	0	-0.061035156	0	0.9953125	9.729418930000001	-0.7129882787999999	-0.061035156	-0.061035156	-0.061035156	1539957184.74
-8.714965560000001	-3.5003417540000004	-2.934497104	0	0.061035156	0	2.9321045320000003	-8.661132788000002	1.358984424	-0.061035156	-0.061035156	0	2.879467752	9.683960160000002	2.569628894	-0.061035156	-0.061035156	-0.061035156	-9.79880342	-0.287109375	-0.019140625	0	-0.061035156	0	1.03359375	9.689941394000002	1.9128662140000001	0	-0.061035156	0	0.970190396	9.707885880000001	-0.762036142	-0.061035156	-0.061035156	-0.061035156	1539957184.78
-8.76042482	-3.5625489200000002	-3.0230224640000003	-0.061035156	-0.12207031	-0.061035156	2.906982428	-8.68864766	1.418798822	-0.061035156	0	0	2.8962158540000003	9.69472644	2.519384784	-0.061035156	-0.061035156	-0.061035156	-9.81914038	-0.25839844240000004	-0.011962890380000002	0	-0.061035156	0	1.0515380890000001	9.73061502	1.886547824	-0.061035156	0	-0.061035156	0.954638678	9.7401857	-0.7572509980000001	-0.061035156	-0.061035156	-0.061035156	1539957184.82
-8.72932158	-3.507519568	-2.899804712	0	-0.18310547	0	2.906982428	-8.68864766	1.418798822	-0.061035156	0	-0.061035156	2.8926269959999997	9.723437500000001	2.5313476440000002	-0.061035156	-0.061035156	-0.061035156	-9.791625900000001	-0.27395019960000005	-0.026318359620000002	0	-0.061035156	0	1.008471646	9.7318116	1.8662109620000003	0	-0.061035156	0	1.031201178	9.719848740000002	-0.7058105432	0	0	0	1539957184.86
-8.710180710000001	-3.458471646	-2.87109375	-0.061035156	-0.061035156	-0.061035156	2.9225341460000003	-8.575000000000001	1.4786132200000002	-0.12207031	0	0	2.9177491	9.656445288	2.51101088	-0.061035156	-0.061035156	-0.061035156	-9.766503894000001	-0.2811279254	-0.03588867212	0	-0.061035156	-0.061035156	1.0144531250000002	9.681567392	1.8410888580000002	0	0	0	0.9211425720000002	9.7066893	-0.745288089	-0.061035156	0	-0.061035156	1539957184.9
-8.730517572	-3.452490216	-2.8411866	0	-0.24414062	0	2.91535643	-8.59414038	1.282421924	-0.36621094	0.12207031	0.061035156	2.95363768	9.66481929	2.4990478240000003	-0.061035156	-0.061035156	0	-9.76291484	-0.287109375	-0.002392578076	0	-0.061035156	-0.061035156	1.032397464	9.7066893	1.8410888580000002	0	0	0	0.9426757788	9.67438948	-0.732128894	0	0	-0.061035156	1539957184.94
-8.58696286	-3.220410144	-2.8483641200000003	-0.061035156	0.18310547	-0.061035156	2.8064941100000005	-8.601318390000001	1.168774411	-0.4272461	0.12207031	0.061035156	2.9823487400000004	9.67080072	2.4811035340000003	0	0	0	-9.7318116	-0.3158203076	0.0885253894	-0.061035156	-0.061035156	-0.061035156	1.11613768	9.74257788	1.85544429	-0.061035156	0	0	0.9510498200000002	9.637304712	-0.740502896	-0.061035156	0.061035156	-0.12207031	1539957184.98
-8.570214660000001	-3.0971923920000006	-2.983544928	-0.061035156	0.30517578	-0.12207031	2.64140625	-8.496044928000002	1.0443603240000001	-0.24414062	0	-0.061035156	2.976367212	9.591845746	2.5086182100000003	0.061035156	0.061035156	0	-9.677978240000002	-0.3337646466	0.14714355040000002	-0.24414062	-0.061035156	-0.12207031	1.262084964	9.668408246	1.874584964	-0.12207031	0.061035156	-0.061035156	0.9271240020000001	9.5870607	-0.8374023560000001	0	0.12207031	-0.24414062	1539957185.019
-8.674292032	-2.988330072	-3.2658691100000006	-0.18310547	0.8544922	-0.18310547	2.64140625	-8.496044928000002	1.0443603240000001	0	-0.36621094	-0.18310547	2.93330072	9.527246106	2.5803954680000003	0.12207031	0.24414062	-0.12207031	-9.777270468000001	-0.2344726538	0.34572753600000006	-0.24414062	-0.061035156	-0.12207031	1.409228534	9.64328624	1.783667032	-0.18310547	0.18310547	-0.12207031	1.1735596040000003	9.58825679	-0.916357428	-0.12207031	0.24414062	-0.24414062	1539957185.06
-8.839379892	-3.0469483800000003	-3.8640135800000004	-0.48828125	0	-0.4272461	2.5026367800000004	-8.482885880000001	1.4331542540000002	0.24414062	-0.5493164	-0.24414062	2.8914307100000003	9.5703125	2.668920926	0.12207031	0.24414062	-0.30517578	-9.925610520000001	-0.2045654254	0.4378417932	-0.5493164	0.061035156	-0.12207031	1.580297824	9.713867212	1.6472900360000002	-0.24414062	0.12207031	-0.18310547	1.594653354	9.66242662	-0.9725830072	-0.18310547	0.48828125	-0.24414062	1539957185.1
-8.92551268	-3.2909912140000004	-3.6666259000000005	-0.36621094	-0.24414062	-0.30517578	2.5026367800000004	-8.482885880000001	1.4331542540000002	0.12207031	-0.61035156	-0.4272461	2.8986084260000005	9.572705072	2.70361322	0.12207031	0.24414062	-0.48828125	-9.932788040000002	0.05861816394	0.5120117212	-0.61035156	0.12207031	-0.24414062	1.7645263580000001	9.76411142	1.5384277160000002	-0.18310547	0.18310547	-0.36621094	1.6915527160000003	9.75214856	-0.8266357428000001	-0.12207031	0.6713867	-0.18310547	1539957185.139
-8.923120108	-3.081640576	-3.8855469240000007	-0.7324219	-0.8544922	-0.36621094	2.24663089	-8.43742662	1.331469748	-0.18310547	-0.7324219	-0.4272461	3.0218260800000003	9.688745108	2.726342752	0.12207031	0.30517578	-0.7324219	-9.839477340000002	0.193798822	0.517993161	-0.61035156	0.12207031	-0.24414062	1.697534146	9.87058058	1.4702392180000001	-0.24414062	0.30517578	-0.48828125	1.8913329680000002	9.75214856	-0.794335962	-0.30517578	0.61035156	-0.061035156	1539957185.18
-8.686254892000001	-3.2180175720000004	-3.8245362400000005	-0.8544922	-1.5258789	-0.36621094	2.24663089	-8.43742662	1.331469748	-0.36621094	-0.5493164	-0.24414062	3.0971923920000006	9.80478534	2.7526612400000006	0.061035156	0.4272461	-0.7324219	-9.840673920000002	0.135180661	0.4868896466	-0.61035156	0.18310547	-0.30517578	1.3087402160000001	9.88134784	1.561157248	-0.36621094	0.24414062	-0.5493164	2.818457068	9.581079074	-0.419897464	-0.30517578	0.61035156	-0.061035156	1539957185.22
-8.2173098	-3.4381347840000003	-2.895019568	-0.61035156	-1.953125	-0.12207031	2.76223143	-8.261572480000002	1.41640625	-0.7324219	-0.36621094	-0.061035156	2.9010009000000005	9.8179438	2.783764676	-0.12207031	0.24414062	-0.7324219	-9.43273912	0.15551757200000002	0.38640135800000003	-0.4272461	0.36621094	-0.5493164	1.069482428	9.797607428000001	1.599438498	-0.4272461	0.12207031	-0.61035156	4.792333966	9.01044928	0.12202148560000001	-0.36621094	0.5493164	1.2817383	1539957185.259
-8.017529254000001	-3.16298822	-1.7190673920000001	-0.91552734	-1.5869141	0.18310547	2.76223143	-8.261572480000002	1.41640625	-0.91552734	-0.18310547	0.30517578	2.6485839660000003	9.49494658	2.7885498200000005	-0.24414062	-0.061035156	-0.7324219	-8.91953125	-0.24763183900000002	0.2260986322	-0.4272461	0.36621094	-0.5493164	0.8828613220000001	9.322680710000002	1.8255371400000002	-0.5493164	-0.12207031	-0.5493164	5.17873552	9.040356430000001	0.1411621106	-1.0986328	2.2583008	2.6855469	1539957185.3
-9.42436502	-3.584082068	-1.836303714	-0.79345703	0.79345703	-0.36621094	3.228784146	-7.604809800000001	1.3637695680000002	-0.7324219	-0.24414062	0.61035156	2.53254393	8.947045926000001	2.7765869600000004	-0.24414062	-0.061035156	-0.61035156	-10.073950180000002	-1.046752896	0.3804199280000001	0.18310547	0	-0.48828125	0.8134765380000001	8.839379892	2.557666034	-0.4272461	0.061035156	-0.48828125	3.494360324	10.52495108	-0.5598632788000001	-0.91552734	2.9907227	2.6855469	1539957185.339
-10.54409146	-3.23955072	-2.256201178	0.79345703	-0.7324219	-0.12207031	3.228784146	-7.604809800000001	1.3637695680000002	-0.6713867	-0.5493164	0.6713867	2.256201178	9.4686277	2.87109375	-0.12207031	-0.12207031	-0.36621094	-10.6170652	-1.1604003600000001	0.8517577880000001	0.18310547	0	-0.48828125	0.7524658540000001	9.67558606	3.116332968	-0.18310547	0.18310547	-0.61035156	2.7454834260000003	11.442504500000002	-1.035986322	-0.18310547	2.319336	3.6010742	1539957185.379
-10.241431200000001	-3.1378662140000007	-2.004980432	0.48828125	0.5493164	0	4.440625000000001	-9.683960160000002	-0.028710937500000002	-0.4272461	-1.8310547	0.6713867	2.256201178	9.4686277	2.87109375	-0.12207031	-0.12207031	-0.36621094	-10.2163089	-0.8948242212000002	0.9510498200000002	-0.18310547	0.5493164	-0.48828125	0.9378906250000001	10.69003894	3.2048584260000004	-0.061035156	-0.36621094	-0.6713867	2.292089856	11.203247300000001	0.057421875000000004	-0.24414062	1.3427734	3.7231445	1539957185.42
-9.62294928	-2.866308606	-2.185620108	0.9765625	-0.79345703	-0.12207031	5.6058107	-9.471020468	-0.154321286	-0.061035156	-2.2583008	0.91552734	1.851855432	10.614673020000001	3.063696286	0.061035156	-0.24414062	-0.4272461	-10.05959514	-1.0371826080000002	1.013256839	0.36621094	0.4272461	-0.36621094	1.02163089	10.27971196	3.3687500000000004	-0.24414062	-0.36621094	-0.6713867	2.190405252	10.16845746	0.019140625	-0.30517578	1.0986328	2.6245117	1539957185.459
-8.3453125	-2.4356445680000003	-1.7848632200000003	0.36621094	0.18310547	-0.24414062	5.900097840000001	-8.601318390000001	0.1303955072	-0.48828125	-0.7324219	0.9765625	1.431957968	9.49973143	3.5493896760000005	0.24414062	-0.12207031	-0.61035156	-9.366943390000001	-1.0826415740000002	0.8457763580000002	0.36621094	0.4272461	-0.36621094	0.7608398560000001	9.173144568	3.1366699280000003	-0.4272461	-0.6713867	-0.61035156	1.314721646	8.748461960000002	-0.5359375000000001	0.36621094	-0.6713867	2.0141602	1539957185.499
-8.42666034	-2.3734375	-1.70471196	0.61035156	-0.061035156	-0.061035156	5.900097840000001	-8.601318390000001	0.1303955072	-1.0986328	0.91552734	0.7324219	1.21901857	8.589355432000001	3.4692382200000003	0.061035156	-0.7324219	-0.61035156	-9.089404254	-1.41640625	0.702221646	0.79345703	0.4272461	-0.30517578	0.6125	8.226879892	3.017041034	-0.36621094	-1.0986328	-0.61035156	3.2048584260000004	8.00197734	-0.3014648462	0.61035156	-0.061035156	0.8544922	1539957185.54
-8.537914840000001	-2.01096196	-1.503735324	0.8544922	0	-0.12207031	5.45148912	-7.8775634000000005	0.6208740020000001	-1.2817383	1.4648438	0.36621094	1.294384784	8.10366214	3.19768071	0	-1.2207031	-0.7324219	-9.11213408	-1.7286376800000003	0.793139676	0.91552734	0.36621094	-0.12207031	0.879272464	7.973266574	2.9955077880000003	-0.18310547	-1.3427734	-0.61035156	3.3819091460000004	7.5414062500000005	-0.41870117800000006	0.61035156	-0.061035156	0.8544922	1539957185.579
-8.769995108000002	-1.66403804	-1.6317382200000001	0.7324219	0.7324219	-0.24414062	4.85214856	-8.011548020000001	1.1639892572000001	-1.0375977	1.2817383	0.18310547	1.6867675720000002	8.285498200000001	2.910571286	0.24414062	-1.2817383	-0.79345703	-9.195874100000001	-1.8578369600000002	1.038378894	0.8544922	0.4272461	0.061035156	1.2919922120000003	8.411108426	3.1330810700000002	0	-1.3427734	-0.7324219	3.48598642	7.437329074000001	0.015551758180000002	1.7700195	0.18310547	0.24414062	1539957185.619
-8.90996106	-1.933203076	-2.045654254	0.4272461	1.0986328	-0.48828125	4.85214856	-8.011548020000001	1.1639892572000001	-0.7324219	1.2207031	0.061035156	2.0468505400000003	8.749658246000001	2.7969239200000002	0.61035156	-1.2207031	-0.79345703	-9.43513179	-1.776489218	1.214233426	0.6713867	0.48828125	0.24414062	1.484594748	8.947045926000001	3.1845214660000005	0.30517578	-1.3427734	-0.91552734	3.8735839660000004	7.863207968	1.332666034	1.7089844	0.061035156	0.30517578	1539957185.66
-9.673193390000002	-2.45598143	-1.93439946	0.30517578	0.24414062	-0.5493164	4.62246106	-8.665917932000001	1.2022705072	-0.4272461	1.0986328	-0.24414062	2.377026358	8.9745607	2.8854492800000004	0.8544922	-1.0986328	-0.7324219	-9.45786142	-1.58388678	1.195092752	0.4272461	0.48828125	0.5493164	1.5121094240000001	9.088207968	3.01225589	0.48828125	-1.5869141	-0.9765625	4.19897464	7.428955072	1.046752896	2.4414062	-1.4038086	0.24414062	1539957185.699
-10.36345198	-2.854345746	-1.5360351440000002	1.2817383	-1.3427734	-0.24414062	4.377221646000001	-9.03916034	1.003686502	-0.061035156	0.79345703	-0.4272461	2.656957968	8.865698380000001	3.0732665740000003	1.0375977	-1.0986328	-0.61035156	-9.49973143	-1.4211913940000003	0.878076178	0.4272461	0.48828125	0.5493164	1.565942392	8.859716754	2.79213858	0.61035156	-1.5869141	-0.9765625	6.881054712	9.138451980000001	0.613696286	0.061035156	-2.746582	0.5493164	1539957185.739
-9.87177716	-1.5767089660000002	-1.3075439300000002	0.7324219	-0.7324219	0.30517578	4.13796376	-8.89919429	0.885253894	0.4272461	0.8544922	-0.30517578	2.8926269959999997	8.81066893	3.285009784	1.0375977	-1.0986328	-0.36621094	-9.081030252000001	-1.64011232	0.461767572	0.61035156	0.61035156	0.61035156	1.51928714	8.81186502	2.819653354	0.79345703	-1.159668	-1.0375977	8.451782248	8.91953125	-0.1112548822	-0.4272461	-3.2958984	1.0375977	1539957185.78
-10.077538940000002	-2.038476538	-2.03488768	0.24414062	-0.61035156	0.36621094	3.3412353240000003	-8.858520468	1.282421924	0.7324219	0.79345703	-0.12207031	3.131884784	9.096582068	3.4967528960000003	1.0375977	-0.91552734	0	-9.57629393	-1.7274413940000002	0.025122070680000004	0.4272461	0.79345703	0.61035156	1.0934082068000002	9.130077880000002	2.9416748200000002	0.8544922	-1.0375977	-0.7324219	5.663232428000001	7.369140380000001	-2.213134784	-0.91552734	-2.5024414	-0.4272461	1539957185.819
-9.11691893	-3.8975097840000004	-2.47033696	-2.6245117	2.6855469	-0.6713867	3.28022464	-9.844262680000002	0.9055908540000002	0.7324219	0.79345703	0.18310547	3.343627896	10.219897659999999	3.78027356	0.91552734	-0.48828125	0.30517578	-11.014233720000002	-1.5276611420000001	-0.4294677716	0.30517578	0.24414062	0.8544922	0.7393066100000001	10.247412140000002	2.65576178	0.7324219	-0.91552734	-0.12207031	5.79123552	6.689648560000001	-0.3541015576	-0.8544922	2.1362305	-2.0751953	1539957185.859
-11.47839308	-6.367846940000001	-2.662939496	2.1972656	-0.61035156	0.30517578	3.28022464	-9.844262680000002	0.9055908540000002	0.91552734	0.6713867	0.48828125	3.4142089660000003	11.911450180000001	3.8400878600000006	0.6713867	0.061035156	0.4272461	-13.075439300000001	-1.0886230432000001	-0.7488769568000001	0.8544922	-0.7324219	0.8544922	0.954638678	12.010741820000002	2.24064946	0.4272461	-0.6713867	0.24414062	6.92172824	13.021606920000002	-1.60183107	-2.2583008	1.8920898	-0.8544922	1539957185.9
-8.557055710000002	-4.468139676000001	-2.45598143	0.12207031	1.6479492	0.12207031	3.019433606	-10.924511780000001	-0.01674804712	0.91552734	0.6713867	0.48828125	3.2909912140000004	13.375708360000003	3.5876709260000004	0.30517578	0.30517578	0.4272461	-10.747461060000001	0.1208251996	-1.3709472839999999	-0.79345703	0.79345703	0.91552734	1.1807373200000002	13.23095746	1.715478534	0.6713867	0.30517578	0.12207031	-1.388891574	10.193578780000001	0.1806396466	-2.2583008	1.8920898	-0.8544922	1539957185.939
-8.652759080000001	-4.618872104	-2.9775634	-0.12207031	2.0141602	-0.48828125	3.0625	-10.11821286	0.0765625	1.4038086	-0.9765625	-0.4272461	3.435742212	12.80388228	3.2730469240000004	-0.12207031	0.8544922	0.48828125	-10.747461060000001	0.1208251996	-1.3709472839999999	-0.48828125	0.24414062	0.6713867	0.3289794928	12.236840560000001	1.5491942900000002	0.4272461	1.2817383	0.48828125	1.0503417932	9.2808107	-1.9320067900000002	1.0375977	-2.8686523	-2.319336	1539957185.979
-8.400341754000001	-4.797119110000001	-3.649877896	0.12207031	0.8544922	0.4272461	3.0625	-10.11821286	0.0765625	0.61035156	0.36621094	-0.9765625	3.452490216	11.34680162	2.866308606	-0.61035156	1.4038086	0.9765625	-10.27851538	0.793139676	-1.58747554	-0.7324219	-0.30517578	0.61035156	-0.4450195288	10.69602086	0.850561502	-0.48828125	1.8310547	1.0986328	3.14504393	9.52604982	-2.6150878600000005	0	0.18310547	-2.746582	1539957186.02
-8.720947480000001	-3.366357428	-4.34851088	-1.4038086	-0.18310547	0.24414062	2.422485324	-8.61567392	0.6292480432	0.12207031	1.4038086	-1.5869141	3.0218260800000003	11.010644960000002	2.2239013580000004	-1.159668	1.4038086	1.159668	-9.504516574	0.8613281250000001	-1.1651855432	-0.36621094	-0.5493164	0.061035156	-0.6806884980000001	10.490259080000001	0.49765625	-0.7324219	1.4648438	1.5258789	2.55288089	9.426757788000002	-1.885351538	0.18310547	0.36621094	-3.0517578	1539957186.059
-8.19697284	-2.566040036	-3.354394568	-0.8544922	0.24414062	0.061035156	0.3158203076	-8.403930710000001	1.320703076	0.48828125	0.6713867	-1.7089844	2.4356445680000003	10.90417482	1.6137939300000002	-1.4648438	0.4272461	1.0375977	-9.06069339	0.2512207068	-0.7464843750000001	-0.36621094	-0.5493164	0.061035156	-0.34453125	10.422070680000001	0.5562744110000001	-0.30517578	0.5493164	1.3427734	1.0168457068	9.39685054	-1.5456054320000001	0.061035156	-0.7324219	-3.1738281	1539957186.099
-7.495947480000001	-2.987133786	-2.7885498200000005	-1.0375977	2.0751953	-0.18310547	0.3158203076	-8.403930710000001	1.320703076	0.79345703	-1.0986328	-0.9765625	2.4595702880000005	9.605004892	1.28122554	-1.2817383	-0.6713867	1.0375977	-8.848950180000001	0.21054687500000002	-0.3971679712	-0.7324219	-0.4272461	-0.12207031	0.35649413939999997	9.35856929	1.1472412140000001	0	0.24414062	0.91552734	1.9260253600000001	9.351391574	-1.128100589	0.12207031	-0.8544922	-3.2348633	1539957186.14
-7.829711960000001	-2.9644042540000006	-3.39267572	-0.48828125	0.12207031	-0.30517578	1.3266846040000002	-7.04375	2.02292482	0.6713867	-1.4038086	-0.18310547	2.802905252	8.330957068	1.1484375	-0.8544922	-0.4272461	1.0986328	-8.572607428000001	0.7058105432	-0.10527343750000001	-1.0375977	-0.5493164	-0.48828125	1.0491455072	8.40273462	1.2082519568	-0.36621094	0.7324219	0.7324219	2.121020468	9.22578125	-0.966601538	0.061035156	0	-3.2348633	1539957186.179
-7.4050292540000004	-2.604321286	-3.869995108	-0.4272461	-0.24414062	-0.5493164	1.274047824	-6.86430661	1.7513672120000003	0.36621094	-0.6713867	-0.061035156	3.0493408540000004	7.954125900000001	1.2441405760000002	-0.6713867	0.9765625	0.79345703	-8.5666259	0.8661132788	0.1495361322	-0.9765625	-0.30517578	-0.4272461	1.378125	8.149121106	0.9462646760000001	-0.61035156	1.2817383	0.61035156	1.9726807100000001	9.08342302	-0.8362060700000001	0.30517578	0.61035156	-3.0517578	1539957186.219
-6.893017572	-2.879467752	-4.013549820000001	-0.4272461	0.7324219	-0.7324219	1.274047824	-6.86430661	1.7513672120000003	0.4272461	-0.7324219	-0.061035156	2.78017572	7.96967752	1.32189946	-0.48828125	1.5258789	0.30517578	-8.705395468	0.9343017572	0.381616214	-0.91552734	-0.18310547	-0.48828125	1.2895996400000003	8.246020468000001	0.8254394568000001	-0.5493164	1.5869141	0.36621094	1.485791034	9.00686052	-1.1125488220000002	0.48828125	0.4272461	-2.746582	1539957186.259
-8.042651260000001	-3.4225829680000004	-4.250415036	-0.48828125	-0.24414062	-0.7324219	1.774096646	-6.7578369600000014	1.002490216	0.24414062	-1.4038086	0.18310547	2.55048822	8.23166484	1.374536142	-0.36621094	1.0375977	-0.18310547	-8.69582518	1.3362548920000001	0.29667969240000003	-1.0375977	0	-0.48828125	0.970190396	8.576196580000001	0.6926513580000001	-0.4272461	1.2817383	0.18310547	1.0862304712000002	9.484179712000001	-0.9378906250000001	0.24414062	-0.5493164	-2.319336	1539957186.299
-8.683862320000001	-3.2993652160000004	-4.091308606	-0.36621094	-2.8686523	-0.24414062	1.774096646	-6.7578369600000014	1.002490216	-0.24414062	-1.5869141	0.5493164	2.642602536	8.87646466	1.5719238220000002	-0.4272461	0.7324219	-0.48828125	-8.94465306	1.5396240020000003	0.27873535340000005	-0.9765625	0	-0.4272461	0.5778076080000001	9.157592752000001	0.5909667932	-0.48828125	0.7324219	0.061035156	1.7094971040000002	9.322680710000002	-0.423486322	0	-0.91552734	-2.0141602	1539957186.339
-8.540307608	-2.427270468	-3.3460204680000003	-0.30517578	-0.91552734	0.4272461	2.127001996	-6.9073732	0.8218505890000001	-0.6713867	-1.4648438	1.0375977	2.6880616	9.66481929	1.6712158540000002	-0.48828125	0.30517578	-0.6713867	-9.27961412	0.839794928	0.2954833966	-0.24414062	-0.12207031	-0.61035156	0.37204589660000004	9.87177716	0.9677978240000001	-0.4272461	0.36621094	-0.12207031	2.168872104	9.11213408	-0.9366943390000001	-0.24414062	0.061035156	-1.6479492	1539957186.379
-9.175537140000001	-2.652172824	-3.9956054320000005	0.18310547	1.0375977	0.6713867	3.064892572	-7.82253444	1.43435054	-0.6713867	-1.4038086	1.5869141	2.777783246	10.386182100000001	1.70471196	-0.30517578	0.18310547	-0.6713867	-10.37302266	0.679492212	0.269165036	-0.24414062	-0.18310547	-1.0375977	0.32658691100000004	10.790527160000002	1.7633300720000002	-0.48828125	0	-0.4272461	2.360278354	9.62055661	-1.484594748	-0.6713867	0.79345703	-1.3427734	1539957186.419
-10.13615764	-3.98723143	-6.5843750000000005	-3.0517578	-0.4272461	-0.30517578	3.7120849640000007	-10.070361420000001	1.35180661	-0.9765625	-1.2817383	1.8310547	2.709594748	11.617163040000001	1.9140625000000002	0.12207031	0.48828125	-0.6713867	-13.288378600000001	-0.4844970746000001	-0.11843261780000001	0.30517578	-0.79345703	-1.0986328	0.48569336060000007	12.216503600000001	2.410522464	-0.8544922	-0.61035156	-0.4272461	2.807690396	11.01542932	-1.7824707460000002	-1.953125	0.6713867	-0.79345703	1539957186.459
-11.6626223	-6.401342752000001	-5.769701980000001	-1.159668	-1.5258789	0.30517578	3.7120849640000007	-10.070361420000001	1.35180661	-1.3427734	-0.9765625	2.0751953	2.3351562500000003	13.17233876	2.2430420320000004	0.48828125	0.48828125	-0.9765625	-14.48107878	-2.4595702880000005	-0.20935058900000003	0.61035156	-1.4648438	-0.79345703	0.876879892	13.41398912	2.70361322	-0.6713867	-0.79345703	-0.7324219	3.7037110600000003	12.492846940000002	0.25480957460000003	-2.8686523	0.5493164	1.6479492	1539957186.499
-9.80717752	-6.720751800000001	-2.2645751800000005	2.4414062	-5.126953	0.7324219	4.627246106	-13.57429164	0.7823730432	-1.3427734	-0.9765625	2.0751953	2.0671875	12.77517122	2.469140576	0.5493164	0.30517578	-1.2207031	-10.936474640000002	-1.0886230432000001	-1.70471196	-0.6713867	1.4038086	-1.3427734	0.907983426	12.43901358	3.4417237400000005	0.18310547	0.18310547	-1.4038086	5.22419429	12.5311277	1.96430661	-3.8452148	-0.24414062	4.5166016	1539957186.539
-7.071264480000001	-5.428759980000001	-0.840991214	-0.24414062	1.8920898	0.18310547	5.359375	-14.539697480000001	0.5479003894	-0.061035156	-0.24414062	0.91552734	2.259790036	10.13496106	2.7813721040000003	0.5493164	0.91552734	-0.79345703	-9.87297374	-0.7309326080000002	-2.3806152160000003	-0.6713867	0.24414062	-0.9765625	-0.7416992212000001	9.131274460000002	3.1905028960000004	0	1.4038086	-0.7324219	4.8318116	11.944946580000002	-0.840991214	-0.61035156	1.4038086	4.638672	1539957186.579
-9.1791259	-2.8471679320000005	-2.874682608	-0.7324219	2.1362305	0	5.118920926	-11.18530252	1.27763678	-0.4272461	0.79345703	-1.3427734	1.8375000000000001	8.73171376	2.55527356	0	1.159668	0.061035156	-9.124096940000001	-1.5001464660000001	-1.8829589660000003	0.30517578	0.061035156	0.18310547	-2.7933349640000005	7.4349366	3.1893066100000005	-0.6713867	0.9765625	0.36621094	-0.9295165740000001	13.12209514	-3.1869139400000006	-1.2817383	1.5258789	5.1879883	1539957186.619
-9.74736322	-3.476416034	-3.62714856	-0.4272461	-2.8686523	0	4.621264676	-9.75214856	1.561157248	-0.24414062	1.8310547	-2.1972656	0.73332518	9.35617662	2.227490216	-0.79345703	-0.6713867	0.6713867	-8.7795652	-1.5970459260000003	-1.3673584260000002	0.30517578	-0.48828125	0.4272461	-2.477514676	8.560644568	2.78496106	0.36621094	-1.0986328	0.5493164	-0.6926513580000001	10.81684604	-1.0802490020000002	0.48828125	0.30517578	6.8359375	1539957186.659
-6.87028804	-3.552978534	-1.3817138580000001	0.24414062	-2.4414062	0.4272461	3.24194339	-9.5703125	1.0862304712000002	0.91552734	1.2207031	-1.953125	0.5802001800000001	9.49016124	2.0671875	-0.9765625	-2.4414062	0.7324219	-7.985229532000001	-1.717871106	-0.9570312500000001	0.18310547	-0.36621094	0.30517578	-0.838598642	8.871679712	2.65576178	0.5493164	-1.5258789	0.48828125	0.9965087860000001	9.7832518	-0.7572509980000001	0.12207031	1.2207031	5.9814453	1539957186.699
-5.33066394	-3.04455571	-1.143652356	-1.4648438	1.2207031	-0.061035156	2.19997554	-8.609692392	0.7991211060000001	1.5869141	-0.79345703	-2.0141602	1.3984619600000001	8.084521760000001	2.058813498	-0.4272461	-1.7089844	0.4272461	-7.905077880000001	-1.540820288	-0.6507812500000001	0	-0.36621094	0.18310547	0.47492675720000005	7.90388179	3.011059604	0.5493164	-0.6713867	0.30517578	-0.0346923822	8.481689300000001	-0.40314941100000007	1.0375977	1.3427734	4.5776367	1539957186.739
-7.572509980000001	-3.2718505400000004	-1.320703076	-0.5493164	0	0.061035156	2.7131836060000003	-6.699218750000001	0.49645996400000003	1.4648438	-1.2817383	-2.0141602	1.7513672120000003	7.217211960000001	2.112646466	-0.12207031	-0.12207031	0.36621094	-8.307031250000001	-1.3458251800000003	-0.2978759784	-0.24414062	-0.36621094	0.36621094	0.8828613220000001	7.224389480000001	2.8627197480000004	0.12207031	-0.18310547	0.30517578	0.5825927716	7.719653060000001	0.35649413939999997	1.4648438	2.6855469	2.4414062	1539957186.779
-8.11083966	-2.9943116	-1.629345746	0.18310547	-1.7089844	0.4272461	2.4978514400000003	-7.004272660000001	0.03229980432	1.2817383	-0.48828125	-1.8920898	1.642504892	7.43972194	2.259790036	0.18310547	0.18310547	0.18310547	-8.69941394	-1.606616214	0.26318359620000004	-0.12207031	-0.30517578	0.5493164	0.9199462860000001	7.684961060000001	2.746679712	0.12207031	0.12207031	0.12207031	-0.7823730432	7.2315673920000005	-0.8170653959999999	2.380371	2.1972656	0.9765625	1539957186.819
-7.184912140000001	-2.08752446	-0.860131839	-0.061035156	0.061035156	0.12207031	2.4978514400000003	-7.004272660000001	0.03229980432	1.2207031	0.061035156	-1.5258789	1.66403804	8.5666259	2.35549321	0.30517578	0.12207031	-0.061035156	-8.76879892	-1.7071045320000002	0.5526855432	0	-0.24414062	0.36621094	0.7883544928000001	8.74606929	2.778979532	0.48828125	0.061035156	-0.12207031	-3.4883788940000002	7.102368210000001	-1.168774411	2.5024414	-0.5493164	0.061035156	1539957186.859
-6.9671875000000005	-1.542016574	-1.211840854	-0.7324219	2.0141602	-0.30517578	2.277734424	-7.537817392	-0.27514648560000005	1.159668	-0.48828125	-1.0375977	1.836303714	8.7795652	2.4906739200000003	0.5493164	-0.061035156	-0.061035156	-8.76879892	-1.7071045320000002	0.5526855432	-0.30517578	0	0.24414062	0.849365216	8.847753894	2.9931152160000005	0.5493164	-0.36621094	-0.24414062	-3.9345947480000003	7.05092752	0.401953125	2.9907227	-3.540039	-1.159668	1539957186.899
-8.621655252000002	-2.310034146	-2.53254393	-1.3427734	3.90625	-0.18310547	2.5265625000000003	-7.391870108000001	-0.23686523560000003	0.8544922	-0.61035156	-0.61035156	2.20236821	8.222094748	2.7538574280000003	0.91552734	0.12207031	0.18310547	-8.47929712	-2.032495108	-0.057421875000000004	-0.4272461	-0.18310547	0.48828125	1.0874267572	8.263964660000001	3.23596196	0.48828125	-0.5493164	-0.24414062	1.8219482820000001	7.876367212000001	-0.5251708966	2.2583008	-7.9956055	-0.5493164	1539957186.939
-11.538208360000002	-2.07915036	-1.5432128600000001	2.1972656	-1.2817383	2.0751953	2.5265625000000003	-7.391870108000001	-0.23686523560000003	0.7324219	-0.24414062	-0.061035156	2.528955072	7.811767572	3.0744628600000006	0.9765625	0.61035156	0.4272461	-8.519970746	-1.1101562500000002	-0.05861816394	-0.5493164	0.12207031	0.36621094	1.0240234620000002	7.6418945680000006	2.94765625	0.61035156	-0.24414062	-0.061035156	14.19157698	10.49624002	-0.6220702880000001	2.2583008	-0.4272461	3.3569336	1539957186.979
-11.35039038	-2.757446286	-4.842578076	-1.6479492	-2.319336	0.24414062	2.670117212	-8.5833741	-0.0885253894	0.5493164	-0.061035156	0.4272461	2.834008786	8.607299820000001	3.1438476440000005	0.7324219	0.8544922	0.48828125	-8.519970746	-1.1101562500000002	-0.05861816394	-0.9765625	-0.30517578	0.91552734	0.10527343750000001	8.496044928000002	2.57680661	0.61035156	0.24414062	0.6713867	8.51040036	8.545092752	-3.3412353240000003	-1.4038086	1.5258789	0.30517578	1539957187.019
-12.254785340000002	-6.006567392	-5.14165036	-2.1362305	0.8544922	-1.7089844	2.670117212	-8.5833741	-0.0885253894	0.24414062	0.24414062	0.9765625	2.8698974640000006	11.35876448	3.226391574	0.24414062	0.7324219	0.6713867	-14.0360598	-0.1770507788	0.22011719240000002	-0.18310547	-1.7700195	1.8310547	-0.1303955072	11.312109620000001	1.4020507200000003	0.48828125	-0.7324219	1.159668	0.9199462860000001	11.456860520000001	1.2704589660000003	-5.126953	5.9814453	-3.0517578	1539957187.059
-9.65285643	-7.990014480000001	-1.4235839660000003	3.0517578	-1.2207031	1.2207031	2.9213378600000004	-10.43522914	0.1854248004	-0.061035156	0.48828125	1.7700195	2.483496106	13.610181200000001	2.67370607	-0.24414062	-0.9765625	0.48828125	-13.11491664	1.193896466	-0.657958966	-0.5493164	-0.79345703	1.0986328	1.1627929712000002	13.58266574	0.7560547120000001	1.0375977	-0.5493164	0.12207031	5.632128894	13.763306200000002	0.42229003600000004	-5.6762695	2.380371	-0.48828125	1539957187.099
-7.56054712	-3.98125	-3.48957518	-1.0986328	0.8544922	0.061035156	3.011059604	-9.780859620000001	1.341040036	-0.36621094	0.5493164	1.8310547	2.9548339660000003	13.6364991	1.8566405760000002	-0.30517578	-1.4038086	0.061035156	-13.11491664	1.193896466	-0.657958966	-0.36621094	0.9765625	0.12207031	1.528857428	13.88772014	1.234570288	1.2207031	1.4038086	-0.4272461	-2.55527356	8.47810054	-2.136572284	-0.30517578	-3.112793	-0.8544922	1539957187.139
-9.87058058	-4.127197284	-5.32228984	-0.91552734	-0.30517578	-0.48828125	3.410620108	-9.596630890000002	2.43803714	-1.2817383	0.91552734	1.4038086	4.15830072	12.919922120000003	1.8973144960000001	0.12207031	1.6479492	0.12207031	-11.181713760000001	0.9713867212000001	-1.5300537140000001	-0.5493164	0.6713867	0.48828125	0.07536621106000001	12.87207068	1.27524411	-0.24414062	2.746582	0.18310547	0.961816394	10.0380616	-3.4058349640000003	-0.4272461	-1.6479492	-2.0751953	1539957187.179
-9.423168930000001	-3.877172824	-4.50163588	-1.0375977	-0.30517578	-0.24414062	3.410620108	-9.596630890000002	2.43803714	-1.4648438	2.5024414	1.0375977	3.593652356	12.214111420000002	1.580297824	-0.18310547	3.3569336	0.7324219	-10.940063400000001	0.23208007200000003	-0.9821533540000001	-0.18310547	0.061035156	-0.30517578	-1.256103534	11.75234424	0.850561502	-1.2207031	1.7089844	0.6713867	2.9368896760000003	10.35029254	-2.20236821	0.12207031	1.2207031	-2.6245117	1539957187.219
-8.031884980000001	-3.8041992800000006	-2.795727536	-0.4272461	0.24414062	-0.5493164	2.41770018	-9.785644568	2.4129150360000002	-0.4272461	1.8920898	0	2.042065396	11.34560504	1.189111322	-0.61035156	1.2207031	0.9765625	-10.940063400000001	0.23208007200000003	-0.9821533540000001	-0.7324219	0.24414062	-0.5493164	-0.8517577880000001	10.906567000000003	0.7883544928000001	-0.8544922	0.18310547	0.36621094	0.8433837860000001	10.4723143	-1.6724121400000003	0.12207031	1.2207031	-2.6245117	1539957187.259
-7.767504892	-3.3197021760000003	-2.6940429320000003	-0.30517578	0.4272461	-0.6713867	1.585082968	-9.05231929	1.4738280760000002	0.61035156	-1.8920898	-0.91552734	1.6712158540000002	9.82033696	1.207055661	-0.4272461	-1.159668	0.61035156	-9.372924820000001	0.8421875000000001	-0.7991211060000001	-0.91552734	0.12207031	-0.061035156	0.19619140380000002	9.70310054	0.7979248200000001	-0.12207031	0.24414062	0	0.9989013580000001	9.449487320000001	-1.5743163940000002	0.48828125	-0.6713867	-3.0517578	1539957187.299
-7.634716754	-2.8962158540000003	-3.6068116	-0.36621094	0.79345703	-0.5493164	1.585082968	-9.05231929	1.4738280760000002	0.5493164	-3.4179688	-1.2207031	2.4200927520000004	8.6599366	1.195092752	-0.24414062	-0.6713867	0.12207031	-8.652759080000001	0.699829074	-0.6447998200000001	-0.48828125	0.24414062	-0.48828125	0.3804199280000001	8.575000000000001	0.899609375	-0.12207031	0.9765625	-0.12207031	2.001391574	9.22578125	-1.47263179	0.24414062	-0.30517578	-3.0517578	1539957187.339
-7.0856201080000005	-3.0325927520000002	-3.34841304	-0.18310547	0	-0.7324219	2.5839844240000005	-6.528149460000001	1.5934570680000002	-0.12207031	-1.7089844	-1.0375977	2.674902356	8.01513678	1.003686502	-0.48828125	0.8544922	0	-8.652759080000001	0.699829074	-0.6447998200000001	-0.5493164	0.4272461	-0.5493164	0.056225586060000006	7.895507788000001	1.0096679712	-0.24414062	0.9765625	-0.061035156	2.250219748	8.789135880000002	-1.0168457068	0.36621094	0.12207031	-2.6855469	1539957187.379
-7.28659694	-3.38908696	-2.7454834260000003	0.48828125	0.5493164	-0.4272461	1.85544429	-6.046044928000001	1.1269042932	-0.36621094	0.5493164	-0.5493164	2.253808606	7.716064300000001	0.9139648560000001	-0.24414062	0.6713867	-0.18310547	-7.755542032000001	1.4056396760000003	-0.9402832068000001	-0.5493164	0.5493164	-0.4272461	-0.1244140625	7.8177491	0.98334964	-0.36621094	0.79345703	-0.12207031	2.239453076	8.92670926	-0.6232665740000001	0.30517578	0	-2.1972656	1539957187.419
-8.182617212	-3.512304712	-3.2407471040000004	0.5493164	-0.48828125	0.061035156	1.85544429	-6.046044928000001	1.1269042932	-0.30517578	0.24414062	-0.061035156	2.191601538	8.354882788000001	0.9689941100000001	-0.18310547	0.30517578	-0.4272461	-7.93378894	1.7609375	-0.6280517572	-0.36621094	0.5493164	-0.4272461	-0.534741214	8.44819339	0.6854736419999999	-0.48828125	0.6713867	-0.061035156	3.31850589	8.73410643	-0.17824707460000003	0.061035156	0.36621094	-1.6479492	1539957187.459
-8.333349640000002	-2.884252896	-3.2383545320000002	0.61035156	-2.2583008	0.36621094	1.6724121400000003	-6.078344748	1.008471646	-0.6713867	-0.7324219	0.36621094	2.27653804	9.40163588	1.19270018	-0.48828125	0.36621094	-0.61035156	-7.93378894	1.7609375	-0.6280517572	0.24414062	-0.061035156	-0.48828125	-1.0072753600000002	9.2042482	0.7201660340000001	-0.61035156	0.18310547	0	2.4619628600000003	8.73291034	0.0693847644	-0.48828125	0.18310547	-1.0375977	1539957187.499
-8.182617212	-3.093603534	-3.208447284	-0.061035156	-0.061035156	0.24414062	2.7179687500000003	-7.4433107000000005	0.9295165740000001	-0.9765625	-0.5493164	0.8544922	2.0755615020000002	10.012939300000001	1.1723632788	-0.61035156	-0.18310547	-0.5493164	-10.18759784	0.42229003600000004	-0.6447998200000001	0.5493164	0.12207031	-0.79345703	-0.8625244110000001	10.02011682	1.2656738220000001	-0.79345703	-0.7324219	-0.24414062	1.735815396	8.915942392	-0.7141846040000002	-0.61035156	-0.36621094	-0.9765625	1539957187.539
-8.88842752	-4.280322284	-4.268359424000001	-0.9765625	-1.0986328	-0.24414062	2.7179687500000003	-7.4433107000000005	0.9295165740000001	-1.2817383	0	1.0986328	1.8985107820000002	10.9998777	1.204663089	-0.30517578	-0.79345703	-0.6713867	-10.18759784	0.42229003600000004	-0.6447998200000001	0.8544922	-0.4272461	-1.159668	-0.025122070680000004	11.369530760000002	2.0923096040000004	-0.79345703	-0.7324219	-0.61035156	2.4930663940000004	9.343017572	-1.4702392180000001	-0.7324219	-1.2207031	-0.4272461	1539957187.579
-9.30952176	-5.889331070000001	-3.338842752	0.9765625	-1.3427734	0.4272461	3.180932608	-11.5106929	0.2895019568	-1.4648438	0.48828125	1.2207031	1.8159667540000002	11.988012680000002	1.4570800720000001	0.12207031	-0.4272461	-1.0986328	-11.932983720000001	-0.539526358	-0.5993408246	0.79345703	0.12207031	-1.2817383	0.5658447284000001	12.084912140000002	2.491870108	-0.6713867	-0.6713867	-1.159668	6.00417482	9.7150634	0.4761230432	-1.4038086	-1.0375977	1.8920898	1539957187.619
-8.391967752000001	-6.419287140000001	-1.349414038	2.0141602	0.061035156	0.4272461	3.20366214	-11.370727340000002	-0.22011719240000002	-1.159668	0.30517578	1.0986328	1.66403804	10.78574182	1.65805661	0.4272461	-0.12207031	-1.2817383	-10.8981929	-1.258496106	-2.054028354	0.61035156	1.2207031	-1.4038086	0.1878173822	10.57041034	3.243139676	0	-0.061035156	-1.5869141	6.343920926000001	12.71655252	2.8041014400000006	-2.1362305	0	4.5166016	1539957187.659
-9.42197284	-4.7887451080000005	-2.159301718	1.5869141	-0.6713867	-0.18310547	3.20366214	-11.370727340000002	-0.22011719240000002	-0.7324219	-0.24414062	0.30517578	1.676000998	9.624145468	1.961914038	0.5493164	0.48828125	-1.0986328	-10.081127700000001	-1.6783935700000001	-2.6114991	0.61035156	0.91552734	-0.79345703	-1.1639892572000001	8.98173822	3.3531983800000003	-0.18310547	0.8544922	-1.0375977	1.911669928	13.472607820000002	0.5849853534	-1.8920898	0.18310547	4.272461	1539957187.699
-10.69003894	-3.749169928	-2.42368161	0.61035156	-0.061035156	-0.61035156	3.3400389400000003	-10.676879500000002	-0.227294928	-0.91552734	0.4272461	-0.24414062	1.27524411	9.8418705	2.097094748	0.12207031	0.30517578	-0.5493164	-10.081127700000001	-1.6783935700000001	-2.6114991	0.9765625	1.159668	0	-2.62705072	8.82023912	3.093603534	-0.30517578	0.24414062	-0.5493164	-1.5958496400000002	13.112524460000001	-1.6688232820000002	-1.7700195	-1.0375977	4.333496	1539957187.739
-9.80957068	-4.441821286	-1.790844748	0.91552734	-0.18310547	-0.5493164	3.3400389400000003	-10.676879500000002	-0.227294928	-0.7324219	1.7700195	-0.24414062	0.6364257788	10.510596040000001	1.7824707460000002	-0.30517578	-1.0375977	-0.12207031	-9.942358720000001	-2.1509277160000004	-2.287304712	0.7324219	0.7324219	0.12207031	-2.5074219240000004	9.77368161	3.1378662140000007	0.48828125	-0.8544922	-0.5493164	-0.9031982428000002	11.43772014	-1.4810058900000003	-1.7700195	-1.5258789	3.9672852	1539957187.779
-7.956518570000001	-4.62963858	-1.030004892	0.7324219	-0.12207031	-0.4272461	2.49426268	-10.73789038	-0.5670410144	-0.24414062	1.2207031	-0.36621094	0.7129882787999999	10.41967752	1.6460937500000001	-0.12207031	-1.953125	-0.18310547	-9.39685054	-2.190405252	-2.205957068	0.48828125	0.91552734	0.24414062	-1.2692626800000002	10.02729532	3.10317392	0.61035156	-1.159668	-0.5493164	1.349414038	9.594238220000001	-0.1878173822	-0.91552734	-0.79345703	2.380371	1539957187.819
-7.78903804	-3.85444339	-1.03957518	0.4272461	0.5493164	-0.5493164	2.16767572	-10.20195288	-0.762036142	0.061035156	0.36621094	-0.61035156	1.378125	9.41120607	1.7776855040000001	0.48828125	-1.0375977	-0.18310547	-9.39685054	-2.190405252	-2.205957068	0.5493164	0.7324219	0.30517578	-0.6352294928000001	9.23654802	3.3627685700000005	0.48828125	-0.36621094	-0.6713867	1.28361821	7.992407248	-0.1435546875	-0.91552734	-0.79345703	2.380371	1539957187.859
-8.194580072	-3.56613768	-0.92473143	0.6713867	-0.36621094	-0.48828125	1.9511474640000002	-8.301049820000001	-0.716577176	0	0.30517578	-0.79345703	1.6149902160000003	8.730517572	1.930810504	0.7324219	-0.061035156	-0.061035156	-8.521167032000001	-2.0743652160000003	-2.1473388580000004	0.4272461	0.6713867	0.36621094	-0.763232428	8.44938948	3.027807608	0.30517578	-0.061035156	-0.61035156	1.2549072479999999	7.67419429	-0.028710937500000002	1.4648438	2.5024414	-0.30517578	1539957187.899
-7.464843750000001	-3.37233876	-0.5251708966	0.48828125	0.91552734	-0.30517578	1.9511474640000002	-8.301049820000001	-0.716577176	0	0.4272461	-0.6713867	1.409228534	8.585766574	2.051635782	0.61035156	-0.12207031	0	-8.51398912	-2.29089357	-2.1604980040000004	0.30517578	0.61035156	0.48828125	-1.0347900360000002	8.238842752000002	2.7658202880000005	0.48828125	-0.12207031	-0.48828125	-0.687866214	7.5952391200000005	-0.5060302716	1.159668	0.8544922	-1.0375977	1539957187.939
-8.042651260000001	-2.726342752	-1.698730432	-0.36621094	1.2817383	0	1.6736084260000001	-8.512792932	-0.9725830072	0.36621094	-0.18310547	0.5493164	1.96430661	9.284399460000001	2.237060504	0.9765625	0.48828125	0.48828125	-8.681469748	-2.383007788	-2.174853534	-0.7324219	-0.12207031	0.7324219	-0.5993408246	9.11572284	3.2251952880000005	0.6713867	0.30517578	-0.24414062	6.0747558900000005	9.024804712	-0.6304443390000001	0.6713867	-0.9765625	-0.61035156	1539957188.064
-8.406323380000002	-3.6068116	-2.231079074	-2.6245117	2.9296875	-0.6713867	1.8004150360000002	-9.016430710000002	-0.9773681610000001	0.5493164	-0.30517578	0.5493164	1.9690917540000001	9.4423098	2.4200927520000004	0.9765625	0.9765625	0.48828125	-8.681469748	-2.383007788	-2.174853534	-0.7324219	-0.12207031	0.7324219	-0.7058105432	9.1276857	2.9237304320000006	0.6713867	0.5493164	0.061035156	4.6786866	8.106054712	0.12800292540000002	0.6713867	-0.9765625	-0.61035156	1539957188.099
-12.09567842	-6.2565917540000004	-3.62714856	0.9765625	-1.2207031	-0.61035156	1.8662109620000003	-9.636108426000002	-0.8565429712000001	0.7324219	-0.48828125	0.61035156	1.8757812500000002	9.92919928	2.46794429	0.91552734	0.8544922	0.61035156	-11.2714357	-1.3242920320000002	-1.516894568	-0.6713867	-0.6713867	1.0375977	-0.5658447284000001	9.66242662	2.568432608	0.79345703	0.4272461	0.18310547	2.5492920320000003	12.2834964	-1.141259784	1.6479492	-0.79345703	-1.8920898	1539957188.139
-8.101269568000001	-4.4166992800000004	-1.9296142180000002	0.12207031	0.9765625	-0.6713867	1.79323732	-10.103857820000002	-0.7716064300000001	0.8544922	-0.9765625	0.6713867	1.899707068	10.66252446	2.286108426	0.6713867	0.12207031	0.61035156	-9.210229532000001	0.24165038940000003	-1.7083007200000002	-1.7700195	1.0375977	1.2207031	-0.3959716754	10.3622554	1.8195557100000002	0.9765625	0.36621094	0	7.680175720000001	11.682959260000002	1.6903564300000002	-0.48828125	1.4648438	-0.79345703	1539957188.179
-6.7004148400000005	-3.726440396	-2.7227538940000002	-0.6713867	0.48828125	-1.5258789	2.14973143	-8.4733152	-0.01794433606	0.8544922	-1.4038086	0.7324219	2.350707968	9.998584260000001	1.9511474640000002	0.48828125	-0.061035156	0.6713867	-9.210229532000001	0.24165038940000003	-1.7083007200000002	-0.9765625	0.30517578	1.2207031	-0.5837890576	9.630126800000001	1.350610324	0.7324219	0.7324219	0	0.6902587860000001	9.122900360000001	0.5048339856	-0.24414062	2.2583008	-1.8310547	1539957188.219
-6.808081070000001	-4.846167032	-2.8818603240000003	-1.0375977	1.159668	-2.4414062	2.3303711060000003	-6.99470198	0.784765625	0.30517578	-0.36621094	0.79345703	2.586376996	9.01403804	1.2716552520000002	0.4272461	0.061035156	0.9765625	-10.20673822	1.1245117212000002	-2.080346646	-0.9765625	0.6713867	1.159668	-0.6244628600000001	8.728125	0.61848143	-0.18310547	1.2817383	-0.061035156	2.406933606	9.0092527	-0.5957519568	1.5258789	-0.4272461	-1.159668	1539957188.259
-7.5079103400000005	-6.74467752	-5.17993161	0.61035156	0	-1.2817383	2.3303711060000003	-6.99470198	0.784765625	0	1.4038086	0.4272461	2.4667480040000003	9.16357428	0.43066405760000004	0.24414062	-0.061035156	0.79345703	-10.20673822	1.1245117212000002	-2.080346646	-1.2207031	1.2817383	0.79345703	-0.5467041034000001	9.096582068	-0.26318359620000004	-0.5493164	1.4038086	-0.30517578	3.2048584260000004	9.753344748	-0.2392578076	-0.12207031	1.5258789	-0.18310547	1539957188.3
-7.4780027	-6.013745108000001	-4.612890576	-1.0986328	-2.6855469	-1.7700195	1.638916034	-7.8488523400000005	1.214233426	0.24414062	1.2817383	0.30517578	2.4356445680000003	9.92321736	-0.324194339	0.061035156	-0.24414062	0	-10.339526260000001	2.173657248	-1.7788817900000002	-0.9765625	1.8920898	0.48828125	-0.3732421924	10.169653060000002	-0.571826178	0.061035156	1.159668	-0.7324219	1.1245117212000002	9.73061502	-1.1125488220000002	-0.30517578	0.8544922	-0.061035156	1539957188.339
-7.395459260000001	-5.542407248	-3.4620605040000005	0.36621094	0.30517578	-2.1972656	1.7633300720000002	-8.21611322	1.2895996400000003	0.18310547	-0.4272461	0.24414062	2.64140625	10.02490216	-0.6148925720000001	0.30517578	-0.5493164	-0.6713867	-10.314403960000002	2.036083966	-1.905688498	-0.79345703	2.5024414	0.61035156	-0.44621582460000003	10.272534440000001	-0.24763183900000002	0.79345703	1.3427734	-1.3427734	0.22968750000000002	10.14213858	-1.8446777160000003	0.30517578	-0.61035156	-0.18310547	1539957188.379
-6.17404802	-6.1417482	-3.7503662140000005	1.4648438	0.12207031	-2.380371	1.7633300720000002	-8.21611322	1.2895996400000003	-0.30517578	-1.2817383	0.5493164	2.9321045320000003	9.47460962	-0.6531738220000001	0.7324219	-0.8544922	-0.7324219	-10.314403960000002	2.036083966	-1.905688498	-0.8544922	3.1738281	0.30517578	-0.83022464	9.52006839	0.019140625	0.91552734	1.4038086	-1.8920898	1.8662109620000003	9.97346196	-1.225	0.12207031	0.48828125	-0.24414062	1539957188.419
-5.70151358	-6.6394042540000004	-3.5625489200000002	0.8544922	-1.7089844	-2.9296875	2.3758300720000003	-7.68735324	1.469042932	-0.91552734	-0.36621094	0.91552734	3.185717752	8.69103984	-0.36367187500000003	0.61035156	-0.8544922	-0.30517578	-9.181518570000001	2.4308594240000003	-1.971484424	-0.5493164	3.8452148	0.12207031	-1.3111327879999999	8.354882788000001	0.0992919928	0.61035156	1.2817383	-2.1362305	2.3937744600000004	9.8334964	-0.419897464	0.12207031	0.48828125	-0.24414062	1539957188.459
-5.842675720000001	-7.25429712	-1.9224365020000003	1.3427734	-3.4179688	-2.8686523	2.48588858	-6.70998552	1.4546875000000001	-1.2207031	0.7324219	0.61035156	2.9524413940000005	7.912255890000001	0.10048827880000001	0.36621094	-1.4038086	0.30517578	-7.1585937500000005	2.319604532	-3.24433606	-0.36621094	4.5166016	0.48828125	-1.7083007200000002	7.216015380000001	0.01315917932	0.4272461	1.2817383	-2.1972656	2.0911132200000004	9.3920652	0.3194091754	-0.061035156	0.4272461	1.2207031	1539957188.499
-6.415698380000001	-6.5843750000000005	-1.7059082460000001	1.8920898	-1.4648438	-2.5634766	2.386596646	-5.623754892	1.43076178	-1.2817383	1.0375977	0	2.9739746400000002	7.20405252	0.6376221040000001	0.12207031	-2.5634766	1.0375977	-7.1585937500000005	2.319604532	-3.24433606	0.48828125	4.8217773	0.48828125	-1.9427734620000003	6.59633786	-0.24404297120000001	-0.061035156	1.3427734	-2.1362305	1.268066394	9.926807100000001	-0.14714355040000002	-0.48828125	0.18310547	0.91552734	1539957188.539
-6.278125	-4.671508786	-1.776489218	2.1972656	-2.380371	-3.2348633	2.3028564300000003	-4.842578076	1.4630615020000002	-1.159668	1.159668	-0.5493164	2.8041014400000006	7.155004892	0.8589355432	0	-4.3945312	1.5869141	-6.998290740000001	1.32788089	-3.4297608800000003	0.6713867	5.493164	0.30517578	-2.1760498200000002	6.69682608	-0.005981445288000001	0.18310547	0.91552734	-2.1972656	1.5898682100000001	9.697119110000001	0.309838858	-0.48828125	0.18310547	0.91552734	1539957188.579
-5.038769568	-5.231372300000001	-1.1352783540000002	1.0375977	-4.0893555	-3.90625	2.1509277160000004	-5.014843750000001	1.06589357	-0.9765625	0.79345703	-0.79345703	3.2228027160000003	7.31889676	0.8720947480000001	-0.18310547	-5.6152344	2.0141602	-5.05192842	0.10048827880000001	-4.795922824	0.061035156	6.1035156	0.24414062	-2.3243896760000005	7.047338760000001	0.56823732	0.79345703	1.159668	-2.1972656	3.7467773560000004	9.268847840000001	0.34094239200000004	-0.61035156	0.18310547	1.2817383	1539957188.619
-5.352197480000001	-6.665722840000001	-0.0837402356	1.0986328	-2.0141602	-3.3569336	2.1509277160000004	-5.014843750000001	1.06589357	-0.5493164	0.48828125	-1.0375977	3.652270468	7.656250000000001	0.668725589	-0.48828125	-5.2490234	2.1972656	-5.05192842	0.10048827880000001	-4.795922824	-0.30517578	6.225586	0.12207031	-2.428466754	7.271044928000001	0.7225586060000001	1.0375977	1.8310547	-2.0141602	4.745678714	8.094091754	-0.24045410340000004	0.30517578	1.2817383	1.5258789	1539957188.659
-6.12021466	-6.6776857000000005	-0.34094239200000004	1.0375977	-3.479004	-2.9296875	2.51459964	-5.711084260000001	0.5467041034000001	0.4272461	0.061035156	-1.4038086	3.890332068	7.89790036	0.48330077880000005	-0.9765625	-4.638672	2.4414062	-3.6558594240000004	0.42707518000000005	-5.7385987400000005	-0.30517578	5.6762695	0.24414062	-3.0206298920000005	7.428955072	0.39238280760000005	0.4272461	2.1362305	-1.4648438	4.11044928	8.557055710000002	-0.3576904254	0.30517578	1.2817383	1.5258789	1539957188.699
-5.60102536	-6.981542932000001	0.961816394	0.8544922	-0.4272461	-2.380371	2.598339856	-7.391870108000001	-0.1387695288	1.0375977	-0.91552734	-1.5869141	3.9704834260000004	8.27353534	0.03828125	-1.0375977	-5.3100586	2.1972656	-3.4321533540000004	0.734521466	-8.011548020000001	-0.30517578	5.065918	0.12207031	-3.8616211060000003	8.181420926000001	0.19619140380000002	0.61035156	2.0751953	-0.9765625	3.7934326080000003	8.011548020000001	0.2033691394	-0.61035156	0.30517578	2.2583008	1539957188.739
-5.14165036	-7.7459719400000004	1.000097644	0.5493164	-0.36621094	-2.5024414	2.598339856	-7.391870108000001	-0.1387695288	1.0986328	-2.1972656	-1.7700195	4.793530252	9.676782248	0.269165036	-0.91552734	-2.6245117	1.8920898	-3.4321533540000004	0.734521466	-8.011548020000001	-0.24414062	4.4555664	-0.061035156	-4.39277356	9.303539840000001	-0.10168457460000001	0.24414062	2.319336	-0.48828125	4.95622554	7.705298020000001	-0.2930908246	-1.4038086	1.3427734	1.953125	1539957188.779
-4.5327391200000005	-8.068969748	0.6926513580000001	0.48828125	2.1362305	-1.953125	3.064892572	-9.12648912	-0.211743161	1.0986328	-2.6245117	-1.2817383	4.55546875	10.52016574	0.1495361322	-1.4648438	-2.2583008	1.6479492	-3.037377896	0.642407248	-8.790332068	-0.6713867	4.272461	0	-4.713378894000001	9.733007788	-0.4354492212	0.18310547	2.0141602	-0.36621094	5.030395468	7.86679712	0.5096191394	-1.4038086	1.3427734	1.953125	1539957188.819
-4.760034146000001	-7.914648560000001	0.41271972840000004	0.61035156	0.12207031	-1.159668	3.2874023560000003	-10.21272014	-0.6723144568000001	1.6479492	-2.5024414	-1.159668	5.02561052	10.71276808	0.09450683900000001	-1.2817383	-1.953125	0.9765625	-2.2849121400000003	1.0886230432000001	-9.743774460000001	-0.48828125	3.6010742	0	-5.28640126	10.152904860000001	-0.7692138580000001	0.18310547	2.0141602	-0.36621094	5.469433606	8.07495108	1.3470214660000002	-1.2817383	0.79345703	2.5024414	1539957188.859
-4.95263678	-8.647973740000001	0.0980957068	-0.61035156	2.9907227	-0.5493164	3.452490216	-11.087207460000002	-0.687866214	1.3427734	-3.2958984	-0.79345703	5.159594748	11.343212860000001	0.193798822	-1.2817383	-0.30517578	0.36621094	-1.55158696	1.2668701080000002	-10.42326628	-0.18310547	2.5024414	-0.061035156	-5.473022660000001	10.79172374	-0.931909146	-0.5493164	1.0986328	0.4272461	4.274340854	7.327270468000001	0.7728027160000001	-1.8920898	0.6713867	2.0141602	1539957188.899
-5.158398560000001	-9.69472644	-0.050244139400000006	0	0.8544922	-0.24414062	3.4967528960000003	-12.242822480000001	-0.192602536	1.159668	-1.0986328	-0.48828125	5.383300720000001	11.66142572	-0.36965332460000005	-0.6713867	-0.18310547	-0.18310547	-1.71667482	1.293188498	-10.74147914	-0.18310547	1.5258789	-0.12207031	-5.09140625	11.1960688	-0.41271972840000004	-0.61035156	1.159668	0.4272461	5.52805162	7.809375	1.1855224640000002	-1.7089844	0.61035156	2.0751953	1539957188.939
-4.8150634000000005	-9.32866214	0.270361322	-1.0375977	3.2958984	0.061035156	2.9261230040000004	-12.1483152	0.0861328125	1.4038086	-0.18310547	-0.4272461	5.17993161	11.602808	-0.2237060504	0.12207031	0.61035156	-0.30517578	-2.422485324	1.5862792540000001	-11.62553714	-0.30517578	1.159668	0	-4.9765625	11.43652356	-0.22849121400000003	-0.61035156	0.8544922	0.12207031	6.261376800000001	8.455371106000001	1.906884784	-2.0141602	0.7324219	2.0141602	1539957188.979
-5.428759980000001	-9.925610520000001	-0.34812010800000004	-0.4272461	1.8920898	0.12207031	2.9261230040000004	-12.1483152	0.0861328125	0.9765625	0.91552734	-0.48828125	5.055517572	11.69252896	-0.5550781250000001	0.6713867	0.4272461	-0.18310547	-2.422485324	1.5862792540000001	-11.62553714	-0.12207031	0.6713867	-0.061035156	-4.901196580000001	11.379101440000001	-0.876879892	-0.6713867	0.9765625	0.24414062	5.776879892	8.411108426	1.971484424	-1.8920898	0.4272461	1.7089844	1539957189.019
-5.401245108	-10.2163089	-0.6747070288	-0.6713867	2.0141602	0.36621094	2.9500489200000004	-11.40900908	0.14833984620000001	0.12207031	1.953125	-0.8544922	5.644091754	12.11840854	-0.4067382788	0.4272461	1.4038086	0.061035156	-2.6306396760000004	1.3446288940000002	-11.93059056	-0.24414062	0.4272461	-0.061035156	-4.95622554	11.18530252	-1.166381839	-0.6713867	1.4648438	0.061035156	6.506615920000001	8.072558606000001	1.8231445680000002	-1.159668	0.061035156	1.4648438	1539957189.059
-5.555566394	-10.158886780000001	-0.88046875	-0.6713867	1.5258789	0.4272461	2.87109375	-10.989111420000002	0.0837402356	-1.3427734	1.7700195	-0.6713867	5.553173920000001	11.999975540000001	-0.46416014400000005	0.4272461	1.4038086	0.061035156	-2.682080072	1.6281494600000002	-12.04423822	-0.18310547	0.12207031	0	-5.26965306	10.985522659999999	-1.293188498	-0.061035156	0.9765625	0.18310547	7.139452880000001	7.946948380000001	1.990625	-0.6713867	0.6713867	1.0986328	1539957189.099
-5.40722644	-10.5058107	-0.9725830072	-0.48828125	0.4272461	0.24414062	2.87109375	-10.989111420000002	0.0837402356	-2.2583008	-0.18310547	-0.6713867	5.51369658	11.05371106	-0.5060302716	1.8920898	-1.4648438	0.48828125	-2.682080072	1.6281494600000002	-12.04423822	-0.24414062	0	-0.061035156	-4.65834964	11.070459260000002	-1.1675781250000001	0.61035156	0.18310547	0.4272461	6.650170926	8.27592752	2.698828076	-0.6713867	0.6713867	1.0986328	1539957189.139
-5.494555710000001	-11.10874002	-1.25729982	-0.061035156	-0.12207031	0.24414062	3.649877896	-11.158984620000002	0.0	0.36621094	-0.8544922	0.5493164	5.861816394000001	11.57290036	-0.8625244110000001	0.8544922	-0.61035156	-0.4272461	-2.726342752	1.726245108	-12.070557100000002	-0.30517578	-0.12207031	-0.061035156	-4.146337860000001	11.452075180000001	-0.9187500000000001	0.18310547	0.061035156	0.4272461	6.550878894	8.73171376	3.064892572	-0.18310547	-0.48828125	0.30517578	1539957189.179
-5.3198976600000005	-10.911352340000002	-1.0993896760000001	-0.18310547	0.24414062	0.12207031	3.8341064300000003	-10.55007338	0.4426269568000001	-0.48828125	-1.8920898	0.4272461	5.158398560000001	11.9772464	0.01076660144	-0.12207031	-0.8544922	-1.159668	-3.111547824	2.1102538940000004	-12.455761780000001	-0.36621094	-0.061035156	-0.12207031	-3.753955072	11.897095140000001	-1.6879638580000003	0.79345703	1.3427734	0.24414062	7.120312500000001	8.87766124	2.79213858	0.24414062	-0.4272461	-0.18310547	1539957189.219
-6.238647660000001	-11.080028960000002	-1.5432128600000001	0.24414062	-1.3427734	0	3.363964856	-10.66132788	1.5563721040000003	-0.8544922	-2.6245117	1.4038086	5.772094748	12.97016574	-0.611303714	-0.8544922	-0.36621094	-0.4272461	-3.111547824	2.1102538940000004	-12.455761780000001	-0.18310547	0	-0.12207031	-5.0603025200000005	12.069360520000002	-1.335058606	0.36621094	0.91552734	0.061035156	6.67888179	8.793920926	2.749072284	0.24414062	-0.4272461	-0.18310547	1539957189.259
-5.805590560000001	-10.779760880000001	-1.191503894	0.18310547	-2.0141602	0.061035156	5.2337644800000005	-12.26315944	0.08493652160000001	-0.5493164	-2.1972656	0.7324219	6.853539840000001	13.221386780000001	0.5790038940000001	-0.6713867	0.48828125	0.5493164	-3.0971923920000006	2.3925780760000004	-12.58496106	-0.12207031	-0.061035156	-0.24414062	-5.58427716	12.325365920000001	-1.5599609620000003	0.5493164	0.24414062	-0.18310547	7.3858885800000005	9.100170926	2.884252896	0.7324219	-1.0375977	-1.2207031	1539957189.299
-5.676391574	-10.462744600000002	-0.891235324	-0.24414062	-0.24414062	0.36621094	5.707495108000001	-12.361254500000001	1.0096679712	0.24414062	-2.380371	-1.0986328	6.21352536	12.998876800000001	0.34572753600000006	0.24414062	0.36621094	-0.12207031	-2.6114991	2.11743161	-12.66391574	0.18310547	-0.30517578	-0.30517578	-5.011254892	12.7356929	-1.166381839	-0.36621094	0.12207031	-0.4272461	7.041357428000001	8.8979982	2.489477536	0.8544922	-0.79345703	-1.7700195	1539957189.339
-5.8354982	-10.06198732	-1.031201178	0.12207031	-1.5258789	0.18310547	5.707495108000001	-12.361254500000001	1.0096679712	0.8544922	0.61035156	-1.2207031	5.851049820000001	12.831396760000002	1.15441893	-0.30517578	-0.12207031	0	-2.6114991	2.11743161	-12.66391574	0.12207031	-0.5493164	-0.48828125	-4.705004892000001	12.4282473	-1.35180661	-0.36621094	0.30517578	-0.61035156	6.63701178	8.432641574	1.752563498	0.8544922	-0.79345703	-1.7700195	1539957189.379
-5.53044429	-10.033276260000001	-0.8637207068000001	-0.30517578	-0.36621094	0.6713867	3.52785643	-12.11601538	0.5144042932	0.18310547	0.91552734	-1.2207031	7.1717527	12.58735324	-0.6974365020000001	0.061035156	-0.30517578	0.24414062	-2.3483153960000003	2.104272464	-12.55983876	0.061035156	-0.91552734	-0.6713867	-5.109350539999999	12.27033696	-1.732226538	-0.36621094	-0.24414062	-0.6713867	6.494653060000001	8.524755890000002	1.667626996	1.5869141	-0.7324219	-2.2583008	1539957189.419
-5.25051268	-9.789233426000001	-0.643603534	-0.6713867	1.5869141	0.79345703	4.1140380400000005	-11.924609620000002	0.0980957068	-0.061035156	0.18310547	-0.30517578	6.723144568	12.071752700000001	-1.7059082460000001	0.30517578	0.79345703	0	-2.2430420320000004	1.949951178	-12.288280760000001	0.12207031	-1.4648438	-0.7324219	-4.9	12.1231929	-1.75495607	-0.36621094	-0.24414062	-0.6713867	6.031689300000001	8.463745108000001	1.449902356	2.0141602	-0.5493164	-2.6855469	1539957189.459
-5.590259080000001	-9.45786142	-0.805102536	-0.5493164	1.0986328	1.2207031	3.91066893	-11.790625	-0.42229003600000004	-0.061035156	-0.24414062	-0.48828125	6.605908246000001	11.71765126	-1.008471646	0	0.9765625	0.4272461	-2.10546875	1.8973144960000001	-11.921020860000002	0.18310547	-2.0751953	-0.79345703	-4.5088134	11.793017180000001	-1.41640625	-0.18310547	-0.36621094	0.30517578	5.36655252	8.601318390000001	1.0575195288	2.0141602	-0.5493164	-2.6855469	1539957189.499
-6.108251800000001	-9.140844748000001	-1.1245117212000002	-0.6713867	-0.4272461	1.953125	4.053027356	-11.483178420000002	0.27155761780000004	0.36621094	-0.24414062	-0.79345703	6.532934800000001	11.370727340000002	-0.6280517572	0.36621094	0	0.5493164	-2.0336913940000003	1.836303714	-11.260669420000001	0.48828125	-2.8076172	-0.91552734	-4.923925720000001	11.231958360000002	-1.259692392	-0.18310547	-0.9765625	0.4272461	4.965795926	8.53073732	0.5287597644	1.8920898	-0.48828125	-3.6010742	1539957189.539
-5.25051268	-7.984033246000001	-0.8074951080000001	-0.9765625	0.61035156	2.1972656	4.627246106	-10.25339308	0.7058105432	0.061035156	-0.5493164	-0.8544922	6.41091304	10.654150360000001	-0.3732421924	0.7324219	0.61035156	0.79345703	-2.173657248	1.409228534	-10.55964308	0.48828125	-3.4179688	-1.0375977	-4.92871106	10.773778960000001	-0.8816650360000001	-0.4272461	-2.1362305	1.2207031	4.027905252	8.86809056	0.501245108	1.8920898	-1.2207031	-3.8452148	1539957189.579
-5.421582068	-6.916943390000001	-0.7058105432	-1.2817383	0.36621094	2.8686523	4.627246106	-10.25339308	0.7058105432	0.30517578	-0.48828125	-1.0375977	6.720751800000001	10.072753600000002	-0.37084961060000005	0.9765625	0.91552734	1.0986328	-2.42368161	1.0886230432000001	-9.404028060000002	0.7324219	-4.211426	-1.0986328	-4.358081070000001	10.218701079999999	-0.33137207460000007	-0.4272461	-2.1362305	1.2207031	3.1103514400000005	8.533129892	0.096899411	1.8920898	-1.2207031	-3.8452148	1539957189.619
-5.1811277	-5.48498552	-0.9283202880000001	-1.3427734	-0.6713867	3.0517578	5.01603984	-9.304736420000001	0.6077148560000001	0.4272461	-0.7324219	-1.0986328	6.6358152	8.931494110000001	-0.06459961060000001	0.9765625	0.91552734	1.0986328	-2.6725097840000003	0.49765625	-8.022314300000001	0.7324219	-4.8217773	-1.159668	-3.8341064300000003	8.94465306	-0.05502929712000001	-1.3427734	-2.746582	1.953125	3.56613768	8.711376800000002	-0.2942871106	2.1972656	-2.4414062	-4.0893555	1539957189.659
-4.83540036	-4.769604532000001	-1.0072753600000002	-1.953125	0.61035156	3.3569336	4.681079074	-7.18969748	0.6627441100000001	0.36621094	-0.12207031	-1.7089844	6.0747558900000005	7.558154254000001	0.43664550720000006	1.159668	1.4648438	2.0141602	-2.6126952880000003	0.07775878600000001	-6.9492432100000014	0.4272461	-5.3100586	-1.159668	-3.172558606	7.8907228400000005	0.18303222840000002	-1.8310547	-3.1738281	2.4414062	3.20366214	7.909863220000001	-0.5048339856	1.159668	-2.0751953	-2.9907227	1539957189.699
-5.159594748	-4.596142572000001	-1.234570288	-1.7700195	-0.61035156	3.1738281	4.681079074	-7.18969748	0.6627441100000001	0.48828125	0.061035156	-2.1972656	5.668017572	6.357080072	0.573022464	1.5258789	1.8920898	2.319336	-2.4129150360000002	-0.154321286	-6.01733426	0.48828125	-6.164551	-1.2207031	-2.3985596040000003	6.875073380000001	0.4330566394	-2.4414062	-2.6855469	3.0517578	3.8089844240000006	7.852441394	-0.4474121106000001	1.159668	-2.0751953	-2.9907227	1539957189.739
-5.71347644	-4.807885880000001	-1.540820288	-2.5634766	0.5493164	2.9907227	4.159497104000001	-6.494653060000001	0.5957519568	0.8544922	-0.18310547	-2.4414062	5.618969748	5.5543701080000005	0.2918945288	1.8310547	1.8920898	2.5024414	-2.7729980040000006	-0.492871106	-5.079443390000001	0.36621094	-6.713867	-1.2207031	-1.6748047120000003	5.950341754	0.7500732428000001	-2.746582	-2.1362305	3.6621094	3.6869628600000004	8.500830072	-0.679492212	1.159668	0.30517578	-2.6855469	1539957189.779
-6.1441403800000005	-4.6703125000000005	-2.038476538	-2.8076172	1.2207031	2.6245117	3.051733426	-4.9167482	0.16508788940000002	1.2207031	-0.7324219	-2.4414062	5.492163039999999	5.0890135800000005	-0.3289794928	1.7089844	2.1972656	2.5634766	-3.9788574280000004	-0.898413089	-4.19897464	0.12207031	-7.1411133	-0.8544922	-0.6053222644	5.537622300000001	1.063500998	-2.6855469	-1.2817383	4.0893555	2.0671875	9.023608426000001	-0.2069580072	0.061035156	1.5258789	-2.5024414	1539957189.818
-6.303247300000001	-4.756445288	-2.7993163940000003	-3.112793	0.24414062	2.1362305	3.051733426	-4.9167482	0.16508788940000002	1.6479492	-0.24414062	-2.5634766	5.4718260800000005	4.77080072	-1.035986322	1.2817383	2.4414062	2.5024414	-5.707495108000001	-1.53125	-3.430957068	-0.5493164	-6.8969727	-0.5493164	0.362475589	5.635717752000001	1.214233426	-2.1972656	-0.18310547	4.1503906	1.0946044928	9.216211060000001	-0.34812010800000004	0.061035156	1.5258789	-2.5024414	1539957189.859
-6.19558107	-5.118920926	-3.0613037140000006	-3.3569336	0.30517578	1.5869141	2.7765869600000004	-4.934692392	-0.23208007200000003	2.1972656	-0.9765625	-2.5024414	5.7649170320000005	4.483691394	-1.4965576080000003	1.4648438	2.0141602	2.2583008	-7.104760880000001	-1.6843750000000002	-2.82922374	-1.6479492	-6.164551	-0.36621094	1.1699707068	5.87497554	1.3254882200000002	-1.4038086	0.6713867	3.8452148	0.90678714	9.18271466	-0.90678714	0.24414062	0.6713867	-1.4038086	1539957189.898
-6.35109874	-5.0818360600000005	-3.9130616000000003	-3.4179688	0.24414062	0.7324219	3.1534179320000004	-5.297167932000001	-0.28471679320000004	2.5024414	-1.5258789	-2.1362305	5.9467527	4.54589856	-1.580297824	1.2207031	2.0751953	2.0141602	-8.223290740000001	-1.464257788	-2.104272464	-2.319336	-5.6152344	-0.18310547	1.715478534	6.191992212000001	1.550390576	-0.5493164	1.159668	3.4179688	0.8924316100000002	9.310717752	-0.9773681610000001	0.36621094	1.2207031	-0.91552734	1539957189.938
-6.6944336060000005	-4.562646466	-4.32817392	-3.4179688	-0.061035156	0	3.1534179320000004	-5.297167932000001	-0.28471679320000004	2.746582	-1.8310547	-1.7700195	6.244628894000001	4.648779254000001	-1.4953613220000002	1.2207031	2.0141602	1.5258789	-9.603808606000001	-1.418798822	-1.4247802520000001	-2.746582	-4.5166016	0	2.5050292540000005	6.89182158	1.662841754	0.30517578	1.3427734	2.8686523	-0.346923822	9.67558606	-1.3948730040000001	0.36621094	1.2207031	-0.91552734	1539957189.979
-6.409716754	-4.66433107	-5.120117212	-3.8452148	-0.24414062	-0.7324219	3.343627896	-5.624951080000001	0.48569336060000007	2.9907227	-1.5258789	-1.5258789	6.837988220000001	4.675097644	-1.6305420320000001	1.2207031	2.0141602	1.5258789	-10.224683	-1.214233426	-0.8230468750000001	-3.9672852	-2.746582	0.12207031	3.2945800720000005	7.420581070000001	1.7190673920000001	0.91552734	2.2583008	2.1362305	-0.26677246400000004	9.733007788	-1.9702880400000002	-0.12207031	0.9765625	-0.48828125	1539957190.018
-6.631030252000001	-5.25649411	-4.8916259	-3.2958984	0.61035156	-1.0375977	4.34851088	-6.427661240000001	1.8004150360000002	3.1738281	-1.8310547	-0.8544922	7.4600586060000005	5.14523912	-2.331567392	2.1362305	1.8920898	0.79345703	-10.242626800000002	-0.05861816394	-0.6627441100000001	-4.4555664	-1.5869141	0	3.3508057100000004	8.296264480000001	1.38410643	1.2207031	3.2348633	1.8920898	0.878076178	9.71027806	-1.5336425720000002	-0.36621094	2.8686523	-0.48828125	1539957190.059
-7.786645468000001	-5.615380890000001	-5.465844748	-2.9296875	0.91552734	-0.9765625	4.34851088	-6.427661240000001	1.8004150360000002	2.8686523	-2.5634766	-0.30517578	8.47211911	5.925219748	-2.767016574	2.6245117	2.0141602	0.48828125	-10.40292932	1.3422363220000002	-0.7440917932000001	-4.333496	-1.2817383	0.12207031	2.75983876	9.375317392	0.5467041034000001	0.8544922	3.9672852	2.1362305	0.5909667932	10.144530760000002	-1.1352783540000002	-0.36621094	2.8686523	-0.48828125	1539957190.099
-8.45776358	-4.487280252000001	-5.666821580000001	-2.6245117	-3.112793	-0.79345703	5.072265380000001	-6.815259080000001	1.9379882200000003	2.9907227	-1.7700195	0	9.15161142	6.720751800000001	-2.834008786	2.8076172	2.8076172	0.5493164	-10.325171220000001	2.34711911	-0.3911865216	-3.6010742	-1.0375977	0.36621094	1.9810547120000002	10.157690200000001	0.2045654254	1.0375977	3.8452148	2.1362305	-0.31701660340000004	9.945947480000001	-1.28122554	0.061035156	1.5258789	0.12207031	1539957190.139
-7.347607428000001	-3.800610324	-5.303149460000001	-2.5024414	-1.4648438	-0.61035156	5.220605432000001	-6.824829074	2.2573974640000003	2.9907227	-2.0751953	0.18310547	8.82263179	7.373925720000001	-3.0206298920000005	2.6245117	2.0141602	0.8544922	-9.96030252	2.306445288	-0.172265625	-2.8076172	-0.91552734	0.12207031	1.851855432	10.44001448	0.3612792932	1.5258789	3.2348633	1.7700195	0.47851562500000006	9.548779254000001	-1.2417480040000002	-0.24414062	1.7700195	-0.12207031	1539957190.178
-7.375122300000001	-3.568530252	-5.624951080000001	-2.6855469	-0.061035156	-0.7324219	5.578295926000001	-6.498242212	2.3626709260000003	3.0517578	-2.9296875	0.12207031	8.647973740000001	7.2698487400000005	-2.83879393	2.746582	2.380371	0.91552734	-9.766503894000001	1.8506591460000001	-0.192602536	-2.9907227	-0.8544922	-0.24414062	2.4667480040000003	10.245019960000002	0.9115722840000001	1.4648438	3.0517578	1.2817383	1.216625998	9.46503894	-1.4223876800000002	-0.24414062	1.7700195	-0.12207031	1539957190.219
-7.604809800000001	-3.5517822480000003	-6.65974092	-2.5024414	-2.1972656	-0.79345703	6.196777160000001	-5.807983426000001	2.095898462	3.112793	-2.5024414	-0.061035156	8.22089856	6.76979982	-2.0923096040000004	2.746582	2.6245117	0.4272461	-9.72224092	1.6712158540000002	-0.07895508180000001	-3.2958984	-0.79345703	-0.4272461	3.430957068	10.20434604	0.8062988220000001	1.3427734	3.540039	1.0986328	1.030004892	9.850244600000002	-1.594653354	-0.48828125	2.746582	0.061035156	1539957190.258
-7.0521241	-3.5422119600000004	-6.262573380000001	-2.6855469	-2.746582	-0.9765625	5.94436052	-5.7673098000000005	1.64011232	3.2958984	-2.4414062	-0.36621094	8.400341754000001	6.453979532000001	-1.6149902160000003	2.746582	2.746582	0	-9.782055710000002	1.7477783540000003	-0.00837402356	-3.7231445	-0.7324219	-0.48828125	3.785058606	9.85742212	0.4521972644	0.9765625	4.0283203	0.91552734	0.5993408246	9.503320288000001	-1.733422824	-0.48828125	2.0141602	0.30517578	1539957190.298
-7.108349640000001	-3.53742662	-5.853442392	-2.380371	-0.9765625	-1.0375977	5.94436052	-5.7673098000000005	1.64011232	3.2958984	-3.2348633	-0.36621094	8.88842752	6.18242212	-1.4176025360000002	2.746582	3.479004	0	-9.9710688	1.89013678	0.192602536	-3.90625	-0.48828125	-0.61035156	3.52785643	9.575097840000002	0.2344726538	0.48828125	4.272461	0.79345703	1.4116211060000001	9.8	-1.3015625000000002	-0.48828125	2.0141602	0.30517578	1539957190.339
-7.436132788000001	-2.4930663940000004	-6.70520018	-3.2348633	-3.1738281	-1.4648438	6.280517572	-6.001782248	1.0048827880000002	2.9296875	-3.479004	-0.36621094	8.900390380000001	5.921630890000001	-1.184326178	2.746582	3.479004	0	-9.938769960000002	2.0468505400000003	0.1818359424	-4.0893555	-0.18310547	-0.6713867	3.1797364200000002	9.2808107	-0.011962890380000002	0.36621094	4.1503906	0.79345703	0.8840576080000001	9.82153354	-1.4427246400000002	-0.7324219	2.2583008	0.4272461	1539957190.378
-6.5664307100000014	-2.146142572	-6.916943390000001	-3.7841797	-3.2348633	-1.7700195	6.002978240000001	-5.79123552	1.604223642	2.5024414	-3.1738281	-0.4272461	8.92910144	5.7027101600000005	-1.234570288	2.0751953	2.6855469	0.12207031	-9.514086960000002	1.8662109620000003	0.18901367800000002	-3.7231445	-0.18310547	-0.91552734	2.733520468	8.91953125	0.0346923822	0.30517578	3.6010742	0.79345703	0.783569339	9.548779254000001	-2.3889892180000003	-1.0375977	2.8686523	0.18310547	1539957190.418
-6.419287140000001	-2.8986084260000005	-6.39416484	-4.1503906	-1.7700195	-1.953125	6.002978240000001	-5.79123552	1.604223642	2.4414062	-3.1738281	-0.4272461	8.82023912	5.273242212	-1.6736084260000001	2.2583008	2.8686523	0.30517578	-9.600219748	1.0371826080000002	0.11604003600000001	-4.3945312	0.18310547	-0.91552734	2.851953076	8.53671875	0.08732910340000001	0.30517578	3.2348633	0.7324219	1.9978027160000003	9.406420926000001	-2.32917482	-1.0375977	2.8686523	0.18310547	1539957190.459
-7.87995607	-3.0959961060000003	-6.232665740000001	-4.5166016	-1.6479492	-1.8920898	6.48747554	-5.9347898400000005	1.7693115020000003	2.6245117	-3.2958984	-0.36621094	8.83698732	5.09738768	-2.039672824	2.380371	2.8686523	0.30517578	-9.613378894	1.2608886780000002	0.21054687500000002	-4.5166016	-0.061035156	-0.79345703	3.10676268	8.49365216	0.01794433606	0.5493164	3.479004	0.61035156	2.097094748	9.801196580000001	-2.04326178	-1.2207031	5.3710938	0.24414062	1539957190.499
-9.371728240000001	-3.3603759000000006	-6.97077626	-5.92041	-6.591797	-2.0141602	7.590454074	-6.69204074	1.71667482	2.746582	-3.7231445	-0.48828125	8.97575679	5.467040740000001	-2.1604980040000004	2.6855469	2.746582	0.24414062	-9.58825679	1.1723632788	0.6519775360000001	-4.4555664	-0.061035156	-0.7324219	2.9979003600000005	9.138451980000001	0.38400878600000005	1.2207031	3.2958984	0.5493164	2.495458966	9.701904254	-1.0240234620000002	-1.0986328	5.126953	0.36621094	1539957190.538
-9.563134980000001	-1.6724121400000003	-4.677490216000001	-4.760742	-5.3710938	-1.4648438	7.590454074	-6.69204074	1.71667482	2.8686523	-3.2958984	-0.36621094	9.42915036	6.312817392	-2.127001996	2.746582	2.1972656	0.12207031	-11.601611420000001	0.5993408246	0.73332518	-3.0517578	-0.8544922	-0.7324219	3.535034146	9.95192842	1.471435504	1.8920898	3.112793	0.30517578	3.4429199280000002	10.01174272	-0.8529540740000001	-1.0986328	5.126953	0.36621094	1539957190.579
-7.30573732	-2.2490234620000003	-3.6510742800000004	-6.713867	-2.9296875	-2.0141602	7.873974640000001	-6.9420652	1.6341308900000002	3.479004	-3.90625	-0.18310547	9.843066100000001	6.68486322	-1.8829589660000003	3.7841797	3.1738281	0.18310547	-10.486670320000002	-2.6210692900000003	1.2202148560000001	-5.3100586	0.8544922	-1.4038086	4.191796924	10.082324280000002	2.769409146	2.6855469	2.9907227	-0.24414062	4.28391124	9.375317392	-1.41640625	-1.0986328	6.164551	0.9765625	1539957190.618
-9.4004393	-4.43464357	-2.8806639400000003	-6.591797	0.36621094	-2.2583008	8.847753894	-6.81286592	0.4605712860000001	3.479004	-3.90625	-0.18310547	9.343017572	6.364257788000001	-0.6962402160000001	4.211426	3.540039	0.36621094	-9.701904254	-1.9511474640000002	1.0742675720000001	-6.225586	-0.9765625	-0.8544922	4.28151857	8.907568390000002	3.0337889400000004	1.8310547	4.9438477	-0.12207031	4.013549820000001	8.81784694	-3.22160643	1.3427734	7.080078	0	1539957190.658
-10.21391574	-2.363867212	-4.842578076	-4.0893555	-7.446289	-2.1972656	8.43981929	-6.01613768	-0.13757324280000002	4.5166016	-2.8686523	-0.30517578	8.762817392	6.159692392	0.69504393	4.5166016	3.7841797	0.30517578	-10.389770860000002	-1.8542480040000002	0.7811767572	-5.79834	-0.061035156	-0.36621094	3.5589599640000005	8.720947480000001	2.336352536	1.2207031	5.7373047	0.6713867	5.772094748	8.85373552	-3.4453125000000004	1.3427734	7.080078	0	1539957190.699
-7.16098642	-2.3806152160000003	-2.6880616	-4.699707	-2.6855469	-1.0986328	7.856030252000001	-5.44072284	-0.594555661	4.9438477	-3.0517578	-0.4272461	9.012841754	6.7889402	0.8708984620000001	4.5166016	3.7841797	0.30517578	-9.9016848	-1.522875998	0.8565429712000001	-5.6762695	-0.30517578	-0.30517578	2.5971435700000005	9.39326178	1.6712158540000002	1.0986328	5.3100586	1.0986328	8.19099092	7.94335962	-4.262377896	2.9907227	9.216309	-1.0375977	1539957190.738
-7.445702880000001	-2.4811035340000003	-3.12351088	-7.019043	2.380371	-1.8310547	7.683764480000001	-5.249316394	-1.4989501800000002	4.8217773	-3.2348633	-0.18310547	8.825024460000002	7.040161240000001	0.30625	4.333496	3.7231445	0.24414062	-9.778466754	-1.375732428	0.793139676	-5.6762695	-0.4272461	-0.24414062	2.068383786	9.23774411	1.6341308900000002	1.0986328	5.3100586	1.0986328	4.77319339	9.41120607	-6.059204074	3.7231445	14.221191	-0.91552734	1539957190.778
-9.438720746000001	-2.8830566100000006	-5.12490216	-5.432129	-4.5776367	-2.746582	7.73640126	-5.2828125	-2.140161142	4.5776367	-2.9907227	-0.18310547	8.04504393	6.808081070000001	0.06459961060000001	4.211426	3.2958984	0.5493164	-9.528442392	-1.592260782	0.8625244110000001	-6.0424805	-0.18310547	-0.12207031	1.8434814300000002	8.67070288	1.506127896	1.0986328	4.9438477	1.159668	0.015551758180000002	10.19477536	-6.0101562500000005	3.7231445	15.686035	-0.36621094	1539957190.819
-7.3631594400000004	-3.6797851440000002	-3.8424804320000003	-5.3100586	-3.7231445	-2.1362305	7.725634980000001	-5.24572734	-1.8985107820000002	4.5776367	-2.9907227	-0.24414062	7.486376800000001	6.665722840000001	-0.052636719240000004	3.9672852	3.2348633	0.79345703	-9.360961960000001	-1.178344748	0.90678714	-5.9814453	-0.24414062	0	1.774096646	8.668310700000001	1.3195067900000002	1.2207031	5.126953	1.0986328	-2.162890576	10.200757280000001	-3.584082068	3.4179688	7.6293945	2.380371	1539957190.858
-6.912158246000001	-3.4369384000000003	-3.505126996	-6.4697266	0.24414062	-2.5024414	7.89790036	-4.95024411	-1.1711669928000001	4.638672	-3.1738281	-0.30517578	7.498339660000001	6.86430661	-0.5431152356000001	3.9672852	2.8686523	0.5493164	-9.4423098	-0.9965087860000001	1.1017822480000001	-5.6762695	-0.24414062	-0.061035156	1.872192392	9.061889480000001	1.42836911	1.2207031	5.126953	1.0986328	-1.7597412140000002	9.98901358	-2.48229982	3.112793	3.90625	2.6245117	1539957190.898
-8.23166484	-3.966894568	-3.7240478240000003	-4.211426	-2.9296875	-2.1972656	7.89790036	-4.95024411	-1.1711669928000001	4.3945312	-3.1738281	-0.30517578	7.743579074	7.09279802	-0.8577392572	3.9672852	2.8686523	0.5493164	-9.439917032	-0.8732910340000001	1.318310504	-5.79834	-0.24414062	0	1.9164550720000002	9.23774411	1.4953613220000002	1.4038086	4.3945312	0.5493164	-0.2452392572	9.518872300000002	-2.9859375000000004	3.112793	3.90625	2.6245117	1539957190.939
-8.021118210000001	-3.58288588	-3.6474853240000003	-4.0283203	-2.6855469	-1.7700195	8.009155252000001	-4.61169429	-1.046752896	4.211426	-2.5024414	-0.30517578	7.639501800000001	7.036572480000001	-0.47253417540000003	3.90625	2.6855469	0.48828125	-9.596630890000002	-0.27514648560000005	1.2632812500000001	-5.554199	-0.12207031	0.061035156	1.81357428	9.19348143	1.542016574	1.2817383	4.3945312	0.30517578	2.66174321	9.600219748	-2.3949707460000003	3.112793	2.319336	2.6245117	1539957190.978
-8.1670652	-3.2503173920000004	-3.3843016200000005	-3.6621094	-1.7089844	-1.5869141	7.6418945680000006	-4.181030252	-0.745288089	4.333496	-2.746582	-0.30517578	7.734009080000001	6.93488768	-0.1854248004	3.7841797	2.746582	0.4272461	-9.56911592	0.32539062500000004	1.1735596040000003	-5.004883	0.061035156	0	1.4020507200000003	9.10615216	1.51928714	1.4038086	4.1503906	0.36621094	1.911669928	9.331054712	-2.53254393	3.112793	7.9345703	0.18310547	1539957191.018
-7.8967040740000005	-2.3758300720000003	-3.464453076	-3.90625	-1.6479492	-1.5869141	7.493554712000001	-3.5673339660000005	-0.668725589	4.1503906	-3.0517578	-0.12207031	7.873974640000001	6.90617662	0.0885253894	3.7841797	2.746582	0.4272461	-9.322680710000002	0.7010253600000002	1.1328857428	-4.4555664	-0.061035156	0.12207031	1.2668701080000002	9.136059800000002	1.6867675720000002	1.4648438	3.479004	0.4272461	-0.860131839	8.43503444	-2.5181884000000005	3.112793	7.9345703	0.18310547	1539957191.058
-7.6418945680000006	-2.7993163940000003	-3.5266601440000005	-4.0283203	-0.91552734	-1.5258789	7.82133786	-3.2539062500000004	-0.4689453076	3.8452148	-2.9296875	0.30517578	7.986425720000001	6.63701178	0.20576172120000003	3.4179688	2.0141602	0.30517578	-8.95661592	0.4294677716	1.03957518	-3.7841797	-0.061035156	0.061035156	1.5982422120000002	8.93388678	1.9547363220000002	1.4648438	3.0517578	0.4272461	-0.7393066100000001	7.718457068	-1.8386962860000002	3.7231445	2.1362305	-1.4038086	1539957191.098
-7.944555710000001	-3.7395996400000002	-3.42497554	-3.1738281	0.6713867	-0.91552734	8.942260880000001	-3.0900146760000005	0.037084961060000005	3.7231445	-2.2583008	0.6713867	8.34650908	6.180029254	0.47253417540000003	3.3569336	2.1972656	0.4272461	-8.8896241	-0.07177734424	0.9510498200000002	-3.540039	-0.24414062	0.12207031	1.9296142180000002	8.49365216	2.168872104	1.4648438	3.0517578	0.4272461	3.9298096040000003	9.089404254	-0.5443115216000001	2.5634766	2.319336	-0.48828125	1539957191.139
-9.65883786	-3.285009784	-4.023120108	-3.540039	-2.5024414	-0.4272461	8.942260880000001	-3.0900146760000005	0.037084961060000005	3.479004	-1.953125	0.8544922	8.54270018	5.689550720000001	0.576611322	3.3569336	2.1972656	0.4272461	-8.875268570000001	-0.11604003600000001	0.8708984620000001	-3.540039	-0.24414062	0.36621094	2.287304712	8.38120108	2.121020468	1.4038086	2.4414062	0.7324219	6.10585962	9.122900360000001	-0.770410144	2.5634766	2.319336	-0.48828125	1539957191.178
-10.529736420000003	-4.8892334260000005	-4.90598143	-1.5869141	-1.6479492	-0.79345703	9.297558606	-3.261083966	0.4354492212	3.2958984	-1.8310547	0.79345703	9.514086960000002	5.97546376	0.31103514400000004	3.1738281	1.2817383	0.36621094	-9.414794928000001	0.385205072	0.6041259784	-3.479004	-0.79345703	1.2817383	2.6126952880000003	8.984130890000001	1.812377896	1.4038086	2.6245117	1.0986328	3.73122554	10.33115216	-3.4680420320000005	0.5493164	1.8920898	-2.9296875	1539957191.218
-10.615869600000002	-6.1441403800000005	-3.953735324	-2.1362305	-0.12207031	-1.3427734	10.169653060000002	-5.14165036	0.515600589	3.0517578	-1.5869141	0.6713867	10.1397464	6.87028804	-0.050244139400000006	2.8686523	1.7700195	0.4272461	-11.62553714	1.107763678	0.42229003600000004	-2.9296875	-0.4272461	1.7089844	3.3675537140000005	10.7869384	1.2501221040000001	1.4038086	2.6245117	1.0986328	6.54728984	13.909252700000001	-0.0897216754	-1.159668	7.446289	-1.0986328	1539957191.258
-8.031884980000001	-3.791040036	-2.654565396	-1.5869141	-2.319336	-0.48828125	10.169653060000002	-5.14165036	0.515600589	2.9296875	-1.2817383	0.8544922	10.849145860000002	7.912255890000001	-0.5526855432	2.8686523	1.7700195	0.4272461	-12.15429712	0.6005371106	-0.06699218750000001	-2.746582	0.79345703	0.8544922	3.5194824280000003	12.159082460000002	0.7440917932000001	1.7089844	3.6621094	0.61035156	-1.506127896	8.911157248	-1.5575683900000001	-1.159668	7.446289	-1.0986328	1539957191.298
-8.323779254	-4.93588858	-4.274340854	-3.7841797	1.7700195	-1.3427734	10.10505342	-5.953930710000001	0.9426757788	2.319336	-0.4272461	0.91552734	10.705590560000001	8.033081070000001	-0.838598642	2.4414062	1.2817383	0.4272461	-10.789330580000001	0.7608398560000001	-1.4582763580000002	-3.540039	0.4272461	0.061035156	2.4356445680000003	11.97365764	0.61848143	1.5258789	4.5776367	0.30517578	1.235766574	9.933984620000002	-1.836303714	-1.6479492	-0.12207031	-1.8920898	1539957191.338
-9.500927520000001	-5.042358426000001	-6.232665740000001	-2.2583008	-3.7841797	-0.79345703	8.23645018	-6.63461911	1.927221646	2.4414062	-0.5493164	0.4272461	10.600317000000002	8.21013179	-1.149633786	2.319336	2.2583008	0.5493164	-10.838378600000002	1.264477536	-1.2656738220000001	-2.746582	-0.24414062	-0.12207031	1.771704074	12.25	0.36606445680000005	0.79345703	4.211426	1.0375977	1.299169928	10.560839660000001	-0.7763915740000001	-0.18310547	2.0141602	-2.380371	1539957191.378
-7.88952626	-3.4656494600000003	-4.085327176000001	-3.6010742	-1.0375977	-0.61035156	8.23645018	-6.63461911	1.927221646	2.9907227	-2.319336	-0.36621094	10.338329680000001	8.17902806	-1.6149902160000003	2.319336	2.2583008	0.5493164	-10.535717360000001	0.8613281250000001	-0.9474609620000001	-3.112793	-0.5493164	-0.24414062	1.4750244600000002	12.084912140000002	0.4450195288	0.7324219	3.2348633	1.2207031	-0.5502929712000001	9.78444838	-2.2753417540000003	-0.18310547	2.0141602	-2.380371	1539957191.418
-7.464843750000001	-3.734814496	-3.2874023560000003	-2.6855469	1.7700195	-0.9765625	7.835693390000001	-7.157397660000001	1.137670926	3.1738281	-1.8920898	-0.61035156	9.522461060000001	7.24951178	-1.214233426	2.2583008	2.0751953	0.7324219	-9.931591460000002	0.833813498	-0.5108154254	-3.4179688	-0.48828125	-0.36621094	1.874584964	10.602710159999999	0.8960205072	0.6713867	2.5024414	0.8544922	0.09211425720000001	9.88613318	-1.927221646	0.36621094	-0.12207031	-3.0517578	1539957191.458
-7.43852536	-3.4034423920000005	-3.8855469240000007	-1.7089844	-0.91552734	-0.6713867	5.9551268	-5.1715576080000005	1.1604003600000001	2.5634766	-1.4648438	-0.5493164	8.1754393	5.9766603400000005	-0.40434570680000004	2.2583008	2.2583008	0.6713867	-9.4004393	1.2154297120000002	-0.01076660144	-3.479004	-0.48828125	-0.5493164	2.138964856	8.994897660000001	0.7464843750000001	0.6713867	2.5024414	0.8544922	1.503735324	9.122900360000001	-1.5145019960000001	0.24414062	1.7700195	-3.6010742	1539957191.498
-6.561645468	-2.85913089	-3.881957968	-2.1362305	-0.18310547	-0.91552734	5.9551268	-5.1715576080000005	1.1604003600000001	2.5024414	-1.7089844	-0.6713867	8.1754393	5.9766603400000005	-0.40434570680000004	2.2583008	2.2583008	0.6713867	-8.595336960000001	1.3661621400000001	-0.01674804712	-2.9296875	-0.24414062	-0.79345703	2.138964856	8.994897660000001	0.7464843750000001	0.36621094	3.0517578	0.6713867	1.503735324	9.122900360000001	-1.5145019960000001	0.24414062	1.7700195	-3.6010742	1539957191.539
-5.8259275200000005	-3.541015576	-3.8448730040000005	-1.3427734	0.79345703	-1.2817383	5.679980432000001	-3.890332068	1.332666034	2.380371	-2.0141602	-0.7324219	7.078442392	4.640405252	-0.7955322480000001	2.2583008	2.319336	0.5493164	-8.078539840000001	1.312329074	0.1387695288	-2.8076172	-0.24414062	-0.7324219	1.7298339660000002	7.239941394000001	0.492871106	-0.24414062	2.9296875	0.79345703	0.00837402356	8.991308606	-0.763232428	0.79345703	2.2583008	-3.4179688	1539957191.578
-6.56523462	-3.6127929320000005	-4.34611821	-0.79345703	0.9765625	-0.9765625	6.5760009	-2.7323242800000003	0.6543701080000001	2.2583008	-2.1362305	-0.79345703	6.98513179	4.5614501800000005	-0.73332518	1.953125	1.6479492	0.30517578	-8.26755342	1.547998004	0.3756347644	-2.6855469	-0.24414062	-0.5493164	1.7118896760000002	7.333251800000001	0.27993163940000004	-0.24414062	2.9296875	0.79345703	1.1316894568000002	8.97575679	-0.7871582068	0.18310547	0.8544922	-2.5024414	1539957191.618
-7.765112320000001	-3.084033246	-5.023217752000001	-0.48828125	-0.6713867	-0.61035156	6.5760009	-2.7323242800000003	0.6543701080000001	2.0751953	-2.2583008	-0.8544922	7.3500000000000005	4.836596646	-0.20935058900000003	1.953125	1.6479492	0.30517578	-8.405126800000001	1.8219482820000001	0.6459961060000001	-2.4414062	0.12207031	-0.48828125	1.6616454680000001	8.049829074	0.1997802716	0.36621094	2.5024414	0.36621094	1.638916034	8.846557608000001	-1.2202148560000001	0.18310547	0.8544922	-2.5024414	1539957191.658
-8.689843750000001	-2.82922374	-5.121313400000001	-1.159668	-2.1362305	-0.61035156	7.187304712	-2.6880616	0.8254394568000001	1.8920898	-2.1362305	-0.79345703	8.257983426000001	5.508911240000001	0.17465820680000002	0.6713867	0.8544922	-0.061035156	-8.518774460000001	2.32917482	0.7225586060000001	-2.0141602	-0.30517578	-0.4272461	1.701123004	8.96259784	0.5203857428	0.48828125	1.953125	0.24414062	1.3709472839999999	9.3489991	-0.9570312500000001	0.061035156	0.79345703	-2.0751953	1539957191.698
-9.181518570000001	-1.9571288940000002	-5.18710962	-1.2207031	-2.1972656	-0.12207031	8.094091754	-2.6079101440000003	1.2058593750000002	1.3427734	-1.7700195	-0.7324219	9.180322480000001	6.235058606	0.3146240216	0.36621094	0.61035156	-0.18310547	-9.21860324	2.098291034	0.7907471040000001	-0.36621094	-0.18310547	-0.79345703	2.2669677520000002	10.05720198	1.3972655760000001	0.48828125	1.953125	0.24414062	1.46665036	9.88015126	-0.4354492212	-0.48828125	1.159668	-2.0141602	1539957191.738
-8.7795652	-2.47392572	-5.29597194	-1.3427734	-0.91552734	0.30517578	9.097778060000001	-2.418896466	1.6437011780000002	0.91552734	-1.0375977	-0.5493164	10.1325679	6.92172824	0.517993161	0.36621094	0.61035156	-0.18310547	-10.259375	0.8290283540000001	1.0479492212000001	-0.36621094	-0.61035156	-1.2817383	3.24433606	11.229565200000001	2.43205571	0	0.91552734	-0.36621094	2.178442392	9.53083516	-1.9009033540000002	-0.48828125	1.159668	-2.0141602	1539957191.778
-9.564331070000001	-3.829321286	-5.886938400000001	-2.6855469	0.9765625	0	9.89570288	-2.441625998	1.9511474640000002	0.5493164	-0.8544922	-0.48828125	10.699609620000002	6.843969748	0.8589355432	0.5493164	0.61035156	-0.6713867	-11.55854532	-0.41870117800000006	1.184326178	-1.159668	-0.12207031	-1.2207031	3.9752685700000003	11.651855040000001	2.9464599640000007	-0.5493164	0	-0.5493164	2.503832968	10.67209514	-2.3734375	-0.61035156	2.1362305	-1.7089844	1539957191.818
-10.96159694	-4.941870108000001	-6.900195288000001	-1.953125	-1.2817383	-0.30517578	11.182910340000001	-4.427465854	0.663940396	0.30517578	-0.79345703	-0.24414062	11.11711412	6.839184800000001	1.0479492212000001	0.48828125	0.6713867	-0.9765625	-13.24411592	-0.7117919928	0.6531738220000001	-0.5493164	-0.48828125	-1.159668	3.8975097840000004	11.58964856	2.8818603240000003	-0.5493164	0	-0.5493164	3.494360324	12.113623200000001	-0.79194339	-1.953125	2.1362305	1.0986328	1539957191.858
-9.90527356	-5.045947480000001	-4.463354532	0.5493164	-4.3945312	-0.18310547	11.182910340000001	-4.427465854	0.663940396	0	-0.79345703	0.36621094	10.865893080000001	6.969580072	1.0754638580000002	0.48828125	0.6713867	-0.9765625	-13.213012680000002	-1.4451172120000002	0.22490234620000002	-0.8544922	0.7324219	-0.9765625	2.7072021760000005	10.81804164	3.12709964	-0.4272461	-0.061035156	-0.4272461	4.9729737400000005	11.852832460000002	0.8254394568000001	-1.953125	2.1362305	1.0986328	1539957191.898
-6.73151857	-5.36296376	-1.6903564300000002	-1.0986328	-0.5493164	-0.18310547	11.59682608	-6.09748552	0.15192871400000002	0.061035156	-0.61035156	0.6713867	9.82272914	6.4934570680000006	0.9570312500000001	0.18310547	0.8544922	-0.061035156	-10.871875000000001	-0.98334964	-0.9713867212000001	-1.3427734	0.48828125	-0.5493164	0.9414794928000001	8.8896241	3.04216304	-0.18310547	0.36621094	-0.18310547	4.818652356	10.722338760000001	-0.227294928	-2.9296875	1.2817383	3.7841797	1539957191.938
-7.5964357	-4.06977536	-2.227490216	-1.5869141	2.8686523	-0.36621094	9.610986420000001	-5.280419928000001	0.7524658540000001	0.18310547	-0.12207031	0.061035156	8.705395468	6.29008786	0.679492212	0.12207031	0.61035156	0.7324219	-9.174340560000001	-0.6615478240000001	-1.830322284	-0.30517578	-0.061035156	0.12207031	-0.2607910144	7.647875900000001	3.14265126	-0.18310547	0.36621094	-0.18310547	1.5300537140000001	12.994091460000002	-3.591259784	-1.0375977	3.1738281	4.333496	1539957191.978
-9.603808606000001	-3.1653808900000002	-4.1606933900000005	-1.5258789	0.12207031	-0.4272461	9.610986420000001	-5.280419928000001	0.7524658540000001	0.18310547	1.159668	-0.30517578	7.945751800000001	6.63342302	0.3349609424	0.12207031	0.61035156	0.7324219	-8.774780252000001	-1.567138678	-1.677197284	-0.24414062	-0.36621094	0.61035156	0.0418701178	8.43981929	3.4393310700000006	0.91552734	0.24414062	0.61035156	-0.44621582460000003	11.145825180000001	-2.409326178	-1.0375977	3.1738281	4.333496	1539957192.018
-9.39685054	-3.50991214	-3.4680420320000005	-0.5493164	-2.9296875	0.12207031	8.632422120000001	-4.542309604000001	0.90678714	0.18310547	1.159668	-0.30517578	7.845263580000001	6.916943390000001	0.1614990216	0.4272461	-0.5493164	0.6713867	-9.25209964	-1.732226538	-0.9223388580000002	-0.7324219	-0.4272461	0.61035156	1.314721646	9.42077626	3.085229532	1.0375977	-0.4272461	0.36621094	0.7608398560000001	10.422070680000001	-3.0601074280000002	-0.18310547	2.6855469	5.126953	1539957192.058
-7.01743161	-3.1761474640000005	-2.2573974640000003	-0.91552734	-2.380371	0.18310547	8.027099640000001	-4.08173822	0.1315917932	0.79345703	0.30517578	-0.36621094	8.017529254000001	6.159692392	0.5072265576	0.61035156	-0.30517578	0.5493164	-8.80109874	-1.656860324	-0.38999023560000007	-0.91552734	-0.24414062	0.24414062	2.0707763580000003	8.8728759	3.1593994600000004	1.0375977	-0.4272461	0.36621094	0.7716064300000001	9.782055710000002	-1.4750244600000002	0.8544922	3.112793	4.333496	1539957192.098
-6.450390380000001	-2.866308606	-1.868603534	-1.5258789	0.36621094	-0.36621094	8.027099640000001	-4.08173822	0.1315917932	0.91552734	0.36621094	-0.5493164	7.946948380000001	5.337841754	1.320703076	0.61035156	-0.30517578	0.5493164	-8.464941394	-1.5001464660000001	-0.17944336060000002	-1.0986328	-0.30517578	0.18310547	2.289697284	8.03786592	3.1055663940000002	0.5493164	0.18310547	0.061035156	0.0992919928	8.48527806	-0.885253894	0.8544922	3.112793	4.333496	1539957192.138
-7.9134519800000005	-2.5050292540000005	-2.70600589	-1.2207031	-0.7324219	-0.30517578	7.243530252000001	-3.5565673920000003	0.28471679320000004	0.9765625	0	-0.61035156	8.05102536	4.807885880000001	1.6664307100000002	0.7324219	-0.36621094	0.4272461	-8.51398912	-1.2321777160000003	0.135180661	-0.9765625	-0.36621094	0.4272461	2.245434604	7.653857428000001	2.78017572	0.30517578	-0.061035156	0.12207031	-0.3229980432	8.301049820000001	-0.6268554712000001	2.2583008	4.0283203	3.2348633	1539957192.178
-7.315307608000001	-2.63183606	-2.3028564300000003	-0.91552734	-2.0751953	-0.12207031	6.810473740000001	-2.9931152160000005	0.45698242800000005	0.91552734	0.061035156	-0.4272461	8.2938723	4.596142572000001	1.387695288	0.6713867	-0.24414062	0.4272461	-8.368042032	-1.280029254	0.29667969240000003	-0.6713867	-0.4272461	0.30517578	2.5253662140000004	7.621557608000001	2.7227538940000002	0.30517578	-0.061035156	0.12207031	-2.8734864200000003	7.093994110000001	-1.3099365020000002	2.6245117	0.6713867	1.159668	1539957192.218
-6.77817392	-2.409326178	-1.4522949280000002	-1.159668	0.7324219	-0.24414062	6.842773560000001	-2.6725097840000003	0.381616214	0.7324219	0.18310547	-0.18310547	8.2938723	4.596142572000001	1.387695288	0.6713867	-0.24414062	0.4272461	-8.524755890000002	-1.3422363220000002	0.643603534	-0.79345703	-0.30517578	0.18310547	2.5253662140000004	7.621557608000001	2.7227538940000002	0.24414062	-0.12207031	0.12207031	-2.8734864200000003	7.093994110000001	-1.3099365020000002	2.6245117	0.6713867	1.159668	1539957192.258
-7.6789795320000005	-1.796826178	-2.16767572	-1.2207031	1.2207031	-0.30517578	7.1717527	-2.4081298920000003	0.3971679712	0.79345703	0.12207031	-0.18310547	8.978149460000001	4.4513915740000005	0.9642089660000001	0.7324219	-0.24414062	0.61035156	-8.328564300000002	-1.2154297120000002	0.879272464	-0.8544922	-0.24414062	0.24414062	2.8830566100000006	7.77109375	2.7347167540000004	0.36621094	0	-0.061035156	-1.128100589	8.38957518	0.6507812500000001	3.6010742	-2.1972656	0	1539957192.298
-9.081030252000001	-2.1664795320000003	-3.02421875	-0.7324219	1.2817383	0.30517578	8.462548920000001	-2.5074219240000004	1.3111327879999999	1.0375977	-0.18310547	-0.18310547	9.19946286	4.2599853240000005	1.0120605432	0.7324219	-0.24414062	0.61035156	-8.13356929	-1.2297851440000003	0.800317392	-0.6713867	-0.48828125	0.36621094	2.70839856	7.574902160000001	2.733520468	0.36621094	0	-0.061035156	5.126098740000001	7.184912140000001	-1.7465820680000002	1.953125	-8.666992	0.36621094	1539957192.338
-9.75214856	-0.8517577880000001	-2.60910643	0.4272461	-0.61035156	1.4038086	8.462548920000001	-2.5074219240000004	1.3111327879999999	1.0986328	-0.061035156	-0.24414062	9.27722194	4.111645468	0.9402832068000001	0.7324219	-0.18310547	0.7324219	-8.69702176	-1.5204834260000002	0.3756347644	-0.7324219	-0.24414062	0.5493164	2.7048096040000003	7.488769568	2.86152356	0.7324219	-0.24414062	0.48828125	14.86389128	8.96259784	-3.10676268	1.953125	-8.666992	0.36621094	1539957192.378
-10.74626448	-3.243139676	-5.68117662	-3.9672852	0.5493164	-1.4648438	9.03916034	-2.77419429	1.65805661	1.2207031	0.061035156	-0.36621094	10.0631839	4.974169928000001	0.649584964	0.6713867	0.61035156	1.0375977	-8.979345746000002	-1.1269042932	0.576611322	-0.91552734	-0.9765625	1.4648438	2.8232422120000003	8.91354982	2.527758786	0.8544922	-0.12207031	1.0375977	7.272240920000001	9.937573380000002	-3.37473143	2.0141602	-1.2207031	1.7089844	1539957192.418
-13.547973740000002	-7.80458966	-7.302148560000001	-1.5258789	-2.0141602	-1.8310547	9.644482428000002	-3.6331298920000004	1.622167932	1.3427734	0.24414062	-0.12207031	10.702001800000001	6.5305420320000005	0.0909179712	0.6713867	0.61035156	1.0375977	-12.758423020000002	-0.6926513580000001	0.1303955072	-0.18310547	-2.0141602	2.0751953	3.773095746	11.605200180000002	1.561157248	0.8544922	-0.12207031	1.0375977	7.1478269800000005	12.93786592	3.3843016200000005	2.319336	7.507324	1.2817383	1539957192.458
-8.12878444	-6.03527806	-1.592260782	0.9765625	-3.7841797	0.91552734	10.35747104	-4.934692392	1.8255371400000002	1.3427734	0.24414062	-0.12207031	11.09199182	7.611987320000001	-0.5873779254	0.61035156	0.18310547	0.61035156	-13.672387680000002	0.2452392572	0.1854248004	-0.91552734	1.4038086	0.48828125	3.926220746	13.366137680000001	1.25729982	0.8544922	0.7324219	-0.12207031	-5.079443390000001	10.015332460000002	-0.6125	2.319336	7.507324	1.2817383	1539957192.498
-8.56782248	-4.779174820000001	-3.0361816100000003	-1.4648438	3.6010742	-0.24414062	10.35747104	-4.934692392	1.8255371400000002	0.91552734	0.24414062	0.4272461	11.148217360000002	8.033081070000001	-0.925927716	0.48828125	0.12207031	-0.061035156	-11.757128600000001	1.435546924	-0.9414794928000001	-0.61035156	0.061035156	0.18310547	2.91535643	13.32785692	1.5025390379999999	0.7324219	2.1972656	-0.30517578	-0.6507812500000001	10.398144960000002	-3.8018066100000003	-1.8310547	-1.7700195	-0.6713867	1539957192.538
-10.529736420000003	-4.341332968000001	-7.46245108	-0.9765625	-2.319336	-0.30517578	10.668505399999999	-5.468237320000001	1.4570800720000001	0.91552734	0.24414062	0.4272461	11.148217360000002	8.033081070000001	-0.925927716	0.48828125	0.12207031	-0.48828125	-11.79182158	1.153222644	-0.61848143	-0.48828125	-0.12207031	0.4272461	1.8446777160000003	12.81584514	1.60183107	0.7324219	2.1972656	-0.30517578	2.7550537140000007	10.411303420000001	-2.036083966	1.8920898	-3.0517578	-0.8544922	1539957192.578
-8.647973740000001	-3.803002896	-3.6714112400000003	-0.7324219	-1.3427734	0.4272461	10.437622300000001	-5.305542032000001	1.7071045320000002	0.061035156	1.5258789	0.30517578	10.223486420000002	7.412207068000001	-0.4438232428	0.48828125	0.4272461	-0.6713867	-11.270239120000001	0.24045410340000004	-0.30385742800000004	-0.7324219	0	-0.5493164	1.594653354	11.54299272	1.7035155760000003	0.36621094	0.36621094	0	0.48330077880000005	10.145727340000002	-2.6725097840000003	0.48828125	0.5493164	-2.6245117	1539957192.618
-6.43842752	-3.5362304320000004	-1.790844748	0.061035156	3.112793	-0.061035156	8.08930661	-4.733715854000001	2.165283246	0.48828125	1.7089844	-0.12207031	9.542798020000001	6.150122300000001	-0.10766601440000001	0.5493164	0	-0.5493164	-9.74257788	0.4426269568000001	-0.0992919928	-1.2817383	-0.24414062	-0.18310547	1.833911142	9.671997300000001	1.5180908540000002	-0.12207031	0.18310547	-0.24414062	0.4713378894	9.955517180000001	-1.899707068	-0.12207031	0.18310547	-3.2348633	1539957192.658
-7.4265625	-3.28022464	-3.1187255400000002	0.61035156	0.24414062	0.061035156	7.957714660000001	-4.02551268	1.65805661	0.91552734	-0.12207031	-0.18310547	8.53073732	5.005273560000001	0.35649413939999997	0.5493164	0.12207031	-0.30517578	-9.09179712	1.0515380890000001	-0.10766601440000001	-0.6713867	-0.18310547	-0.18310547	1.715478534	8.134765380000001	1.3709472839999999	-0.12207031	0.18310547	-0.24414062	1.790844748	8.984130890000001	-1.70471196	0.12207031	-0.91552734	-3.0517578	1539957192.698
-7.12390126	-2.34113768	-3.6785887600000002	0.61035156	-0.7324219	0.18310547	6.7123777	-2.49426268	2.1892089660000003	0.6713867	-0.18310547	-0.24414062	7.867993210000001	4.410717752	0.660351538	0.36621094	0.4272461	-0.18310547	-8.120410340000001	1.02761232	-0.1256103534	-0.12207031	0	-0.4272461	1.3422363220000002	7.09160144	1.234570288	-0.36621094	0.6713867	0.12207031	1.9858398560000001	8.214917032	-1.38410643	0.12207031	-0.91552734	-3.0517578	1539957192.738
-6.337939300000001	-2.48588858	-3.2455322480000004	0.48828125	1.2207031	-0.4272461	6.7123777	-2.49426268	2.1892089660000003	0.4272461	0.18310547	-0.5493164	7.756738220000001	4.212133786	0.387597644	-0.18310547	0.36621094	0.36621094	-7.5055175720000005	0.7105957068000001	0.007177734620000001	0	0.061035156	-0.36621094	1.1472412140000001	6.774585160000001	1.118530252	-0.36621094	0.18310547	0.12207031	1.9487548920000002	8.51638179	-0.793139676	0.8544922	-0.061035156	-2.9296875	1539957192.778
-7.799804712	-3.1414550720000003	-2.95363768	1.3427734	1.159668	-0.061035156	6.562841754	-1.662841754	2.1975829680000003	0.18310547	0.30517578	-0.6713867	7.7459719400000004	4.27194838	0.1196289038	-0.18310547	0.36621094	0.36621094	-7.667016574000001	0.9977050720000001	0.005981445288000001	-0.18310547	0.18310547	-0.18310547	1.5575683900000001	7.265063400000001	1.0515380890000001	-0.36621094	0.18310547	0.12207031	2.3052490020000005	9.11213408	-0.23686523560000003	0.36621094	0.4272461	-2.2583008	1539957192.818
-8.5151857	-2.527758786	-4.4166992800000004	0.8544922	-1.8310547	0.36621094	6.8451657400000006	-1.314721646	1.886547824	0	0.18310547	-0.6713867	8.34172374	5.031591754	0.2237060504	-0.36621094	0.4272461	0.36621094	-7.93618161	1.8028076080000002	0.2524169928	0.36621094	-0.30517578	-0.24414062	2.0097655760000004	8.783154254000001	0.783569339	-0.5493164	0.7324219	0.4272461	2.8914307100000003	8.6348143	-0.002392578076	0.36621094	0.4272461	-2.2583008	1539957192.858
-8.463745108000001	-2.6904540740000003	-4.188207968	0.12207031	-1.5869141	0.4272461	7.38947734	-1.585082968	1.7597412140000002	-0.24414062	-0.36621094	-0.7324219	9.24611821	6.006567392	0.38999023560000007	-1.2817383	-0.24414062	-0.24414062	-9.136059800000002	1.1735596040000003	0.5981445288	1.7089844	-0.24414062	-0.5493164	2.326782248	9.92441394	1.335058606	-0.30517578	0	0.061035156	2.81726088	8.83579074	-0.663940396	0.061035156	0.18310547	-1.7089844	1539957192.898
-8.169457968	-3.575707968	-3.927417032	-0.4272461	-0.5493164	0.6713867	8.502026260000001	-2.1975829680000003	1.982250998	-0.5493164	0	-0.6713867	9.24611821	6.006567392	0.38999023560000007	-1.2817383	-0.24414062	-0.24414062	-10.691235520000001	-0.46416014400000005	0.7859619110000001	0.8544922	-0.061035156	-1.0986328	2.326782248	9.92441394	1.335058606	-0.30517578	0	0.061035156	2.81726088	8.83579074	-0.663940396	-1.0375977	-0.30517578	-0.7324219	1539957192.938
-9.191088760000001	-5.267260880000001	-3.5565673920000003	-0.61035156	0.8544922	0.48828125	8.968579074	-2.8399902160000003	2.3016601440000004	-0.8544922	-0.12207031	-0.5493164	9.729418930000001	6.58916034	0.6759033540000001	-1.4648438	-0.18310547	-0.30517578	-11.606396760000003	-0.6292480432	0.17106933900000001	1.159668	0.061035156	-1.2817383	3.4955566100000004	10.90058606	2.99191893	-0.61035156	-0.18310547	-0.6713867	5.306738220000001	9.858617720000002	0.3182128894	-1.3427734	-0.7324219	0.5493164	1539957192.978
-10.8216304	-5.635717752000001	-3.5015380400000002	2.6245117	-0.61035156	1.0986328	9.475805710000001	-3.6187744600000005	2.2609863220000004	-0.9765625	-0.061035156	-0.24414062	9.697119110000001	6.7291259000000005	0.8589355432	-1.2207031	0.12207031	-0.79345703	-12.50122104	-1.3087402160000001	-0.19499511780000003	1.0986328	0.8544922	-1.0375977	2.8088867800000004	10.603905760000002	3.172558606	-0.36621094	0.18310547	-0.7324219	6.968384080000001	13.190283540000001	2.3423339660000004	-2.1362305	-1.2207031	2.8686523	1539957193.018
-10.1911866	-4.276733426000001	-2.1796386780000003	2.319336	-2.5024414	0.61035156	9.953125	-4.49086911	1.7848632200000003	-1.0986328	-0.061035156	0.30517578	9.697119110000001	6.7291259000000005	0.8589355432	-1.0375977	0.24414062	-1.0986328	-11.566919420000001	-1.62575679	-0.5084228534	0.7324219	1.0375977	-0.79345703	1.96669928	10.0631839	3.609204074	-0.36621094	0.18310547	-0.7324219	2.54689946	14.2824955	0.9869384980000001	-2.1972656	-0.4272461	5.6762695	1539957193.058
-9.80598192	-3.0337889400000004	-1.9858398560000001	0.79345703	2.1972656	-0.48828125	9.62653804	-4.970581070000001	1.264477536	-1.0986328	0.48828125	0.6713867	9.113330072	6.8487548920000005	1.235766574	-1.0986328	0.18310547	-0.91552734	-10.35866664	-1.7501709260000002	-0.9354980432000001	1.0986328	0.91552734	-0.30517578	0.9713867212000001	9.20544429	3.714477536	0.12207031	0.8544922	-0.61035156	-2.512207068	14.509789840000002	-2.04326178	-2.8076172	0.36621094	5.9814453	1539957193.098
-10.804883180000001	-2.8232422120000003	-3.302954074	0.9765625	-0.36621094	-1.0375977	9.62653804	-4.970581070000001	1.264477536	-1.0375977	0.7324219	0.6713867	8.67189946	6.8989991	1.4367432100000002	-0.8544922	0.12207031	-0.61035156	-10.5153804	-2.390185504	-0.7907471040000001	0.61035156	0.7324219	0.24414062	0.60651857	9.516479532	3.65944838	0.12207031	0.8544922	-0.61035156	-0.9797607428000001	11.077636780000002	-2.277734424	-2.380371	-1.7089844	4.5776367	1539957193.138
-8.83220198	-3.881957968	-1.39008786	1.2817383	-1.0986328	-0.36621094	9.30234375	-4.732519568	1.7023192900000002	-0.79345703	1.0986328	0.7324219	8.710180710000001	6.5664307100000014	1.2895996400000003	-0.61035156	-0.24414062	-0.6713867	-9.962695680000001	-1.9355957460000002	-0.47851562500000006	0.5493164	0.8544922	0.30517578	1.832714856	9.71027806	3.2251952880000005	0.18310547	0.061035156	-0.30517578	0.9414794928000001	9.09179712	-0.2536132788	-0.30517578	-1.953125	2.1362305	1539957193.178
-7.070068390000001	-3.4800048920000006	-1.1340820288	0.48828125	0	-0.36621094	8.5833741	-4.354492212	1.447509784	-0.79345703	0.24414062	0.8544922	8.468530252	5.807983426000001	1.2884033540000002	-0.36621094	-0.30517578	-0.8544922	-9.206640380000001	-2.027709964	-0.5598632788000001	0.61035156	0.8544922	-0.12207031	2.1892089660000003	8.786743210000001	3.410620108	0.24414062	0.30517578	-0.79345703	0.5084228534	7.182519568	0.1268066394	-0.30517578	-1.953125	2.1362305	1539957193.218
-7.7878417540000004	-3.0971923920000006	-0.5239746106000001	0.7324219	0.36621094	-0.18310547	8.463745108000001	-3.811376996	1.4223876800000002	-0.91552734	0.36621094	0.6713867	8.137158246	5.14763179	1.5396240020000003	-0.30517578	-0.18310547	-0.7324219	-8.717358426	-2.100683606	-0.8146728240000001	0.5493164	0.8544922	0	1.79921875	7.859619110000001	3.2239991	0.24414062	0.30517578	-0.79345703	0.5754150360000001	6.89421376	-0.775195288	0.91552734	-0.12207031	0.61035156	1539957193.258
-7.84646016	-2.51459964	-1.0120605432	1.159668	0.061035156	-0.12207031	7.9242187500000005	-3.3759277160000005	1.58747554	-0.48828125	0.91552734	0.48828125	8.20773912	4.9933107	1.6843750000000002	-0.24414062	-0.18310547	-0.61035156	-8.37761232	-2.3255859620000003	-1.0575195288	0.61035156	0.91552734	0.12207031	1.3793212860000001	7.46364766	3.2311766200000003	0.24414062	0.6713867	-0.5493164	-1.540820288	7.86679712	-1.216625998	1.159668	-1.0986328	-1.5869141	1539957193.298
-7.36555162	-2.58278804	-1.412817392	0.24414062	1.8310547	-0.24414062	7.540210160000001	-3.122314496	1.5719238220000002	-0.24414062	0.48828125	0.5493164	8.20773912	4.9933107	1.6843750000000002	-0.12207031	-0.18310547	-0.36621094	-8.451782248	-2.8447753600000003	-1.183129892	0.30517578	0.7324219	0.12207031	1.3793212860000001	7.46364766	3.2311766200000003	0.36621094	0.5493164	-0.4272461	-1.540820288	7.86679712	-1.216625998	1.159668	-1.0986328	-1.5869141	1539957193.338
-8.359667932	-2.7418945679999998	-1.7035155760000003	0	2.0141602	-0.18310547	7.7076902	-3.535034146	1.550390576	0.061035156	0.24414062	0.61035156	8.528344748	5.489770468000001	1.7059082460000001	0.061035156	-0.18310547	-0.36621094	-8.498437500000001	-3.0613037140000006	-1.166381839	-0.36621094	0.5493164	0.4272461	1.9320067900000002	8.247216754	3.6008300720000004	0.61035156	0.61035156	-0.18310547	4.934692392	8.753247300000002	0.095703125	2.1362305	-3.7231445	-1.3427734	1539957193.378
-8.609692392	-2.140161142	-2.5433105040000004	-0.9765625	0.061035156	-0.30517578	8.05461412	-4.337744110000001	1.6245605040000002	0.24414062	0.61035156	0.6713867	8.694628894000001	5.43234874	1.6520751800000002	0.24414062	-0.18310547	-0.24414062	-8.60371106	-2.7813721040000003	-1.2297851440000003	-0.8544922	0.4272461	0.7324219	1.503735324	8.09648462	3.2790283540000003	0.8544922	0.9765625	0	5.79123552	8.797509980000001	-1.8410888580000002	-0.36621094	-2.8076172	-1.4648438	1539957193.418
-9.998584260000001	-5.16557608	-3.093603534	-0.48828125	3.3569336	-1.2817383	8.169457968	-5.195483426000001	2.127001996	0.48828125	0.5493164	0.8544922	8.662329074	5.56872554	1.2285888580000002	0.36621094	-0.12207031	0.12207031	-9.231762680000001	-2.1844238220000003	-1.4606689300000002	-0.6713867	0.30517578	1.0986328	1.353002896	8.26276857	2.783764676	0.8544922	1.159668	0.36621094	5.05192842	12.312207460000002	0.7464843750000001	-0.36621094	-2.8076172	-1.4648438	1539957193.458
-9.94355432	-4.786352536	-2.940478534	1.7700195	-3.8452148	-0.6713867	8.169457968	-5.195483426000001	2.127001996	0.7324219	0.8544922	0.7324219	8.798706070000001	6.1764402	1.0670898560000002	0.61035156	0.061035156	0.24414062	-10.839575180000002	-0.9115722840000001	-1.21901857	-1.2207031	0.9765625	1.4038086	1.7980224640000002	9.248510880000001	1.9379882200000003	0.8544922	1.159668	0.36621094	9.329858426000001	10.565625	-0.4605712860000001	-1.5869141	1.0375977	-2.6245117	1539957193.498
-6.48867212	-3.6008300720000004	-3.28022464	-0.9765625	1.5869141	-1.4038086	7.723242212000001	-4.8916259	2.215527356	0.7324219	0.48828125	0.8544922	8.675488220000002	6.735107428000001	0.5778076080000001	0.61035156	0.24414062	0.30517578	-10.127783540000001	-0.04306640576	-1.7465820680000002	-0.6713867	1.3427734	0.8544922	2.04086911	10.12539038	1.0587158540000001	0.8544922	1.2817383	0.24414062	-0.173461911	9.069067392000001	-0.657958966	0.30517578	1.2207031	-0.61035156	1539957193.538
-8.257983426000001	-5.52565944	-4.371240216	-0.9765625	2.1972656	-2.1972656	7.335644568	-4.401147464000001	2.573217752	0.4272461	0.5493164	1.0375977	8.518774460000001	7.206445288	0.15551757200000002	0.4272461	0.24414062	0.12207031	-10.3012455	0.35888672120000004	-2.172460962	-1.2207031	1.4648438	0.48828125	1.5683349640000002	10.682861420000002	0.65676268	0.6713867	2.0751953	-0.36621094	0.6986327880000001	9.76171875	-0.869702176	0.30517578	1.2207031	-0.61035156	1539957193.578
-9.043945288000002	-6.52336412	-4.86411142	0.61035156	-2.9296875	-1.159668	7.046142572	-4.38200679	2.8818603240000003	0.30517578	0.30517578	0.9765625	8.498437500000001	7.7459719400000004	0.0227294928	0.18310547	0.48828125	-0.24414062	-10.8288089	1.7298339660000002	-2.100683606	-0.5493164	1.2817383	0.36621094	1.3266846040000002	11.270239120000001	0.015551758180000002	0.6713867	2.0751953	-0.36621094	1.715478534	10.4459964	-1.5767089660000002	0.061035156	-0.8544922	-0.8544922	1539957193.618
-7.767504892	-5.096191394000001	-3.7384033540000003	-0.12207031	0.6713867	-1.5258789	7.302148560000001	-4.841381790000001	3.00986322	0.061035156	0.5493164	1.0986328	8.399145468	8.068969748	-0.050244139400000006	-0.12207031	0.5493164	-0.61035156	-11.025	1.3051513580000003	-2.121020468	-0.4272461	1.8920898	0.061035156	1.061108426	11.405420320000001	0.2512207068	0.4272461	1.7700195	-0.48828125	0.1674804712	10.241431200000001	-2.13776857	0.24414062	0.48828125	-1.159668	1539957193.658
-7.4600586060000005	-4.894018570000001	-3.98483876	0.36621094	1.2817383	-1.8310547	7.23276358	-5.46345198	3.293383786	-0.24414062	0.36621094	1.159668	8.399145468	8.068969748	-0.050244139400000006	-0.36621094	0.12207031	-1.0375977	-10.31320836	1.2333740020000001	-2.2849121400000003	-0.7324219	2.0751953	0	1.061108426	11.405420320000001	0.2512207068	0.9765625	0.79345703	-0.9765625	0.1674804712	10.241431200000001	-2.13776857	0.24414062	0.48828125	-1.159668	1539957193.698
-7.0317871400000005	-5.816357428000001	-4.043457068	0.79345703	0.30517578	-1.5258789	6.975561600000001	-5.63930661	3.2455322480000004	-0.30517578	0.24414062	1.159668	8.09768071	7.729223740000001	0.06340332068	-0.18310547	0.18310547	-1.159668	-9.242529254	1.50732428	-2.860327176	-0.6713867	2.1362305	-0.12207031	0.34094239200000004	9.591845746	0.7775878600000001	0.9765625	0.8544922	-1.4038086	1.9978027160000003	9.637304712	-1.4451172120000002	0.24414062	-0.18310547	-1.5258789	1539957193.738
-7.20166034	-6.738696580000001	-3.58049321	0.9765625	-0.79345703	-1.2207031	6.581982428000001	-5.225390380000001	3.084033246	-0.5493164	0.5493164	0.91552734	7.473217752000001	6.809277160000001	0.9426757788	-0.18310547	0.4272461	-1.0375977	-8.0905027	1.9415771760000002	-3.3914795320000004	-0.5493164	2.2583008	0.12207031	-0.5514892572000001	8.741284440000001	0.0490478534	0.4272461	1.0986328	-1.4648438	2.5134033540000003	9.155200180000001	-1.178344748	0	0	-0.5493164	1539957193.778
-7.893115020000001	-7.09160144	-2.9847412140000005	1.6479492	-3.7841797	-0.36621094	5.79841304	-4.769604532000001	2.874682608	-0.8544922	0.7324219	0.6713867	7.333251800000001	7.1861084260000005	0.961816394	-0.48828125	0.061035156	-0.9765625	-7.934985520000001	2.4930663940000004	-3.9429687500000004	1.0375977	1.6479492	0.24414062	-0.9929199280000001	9.011645468000001	-0.41271972840000004	-0.24414062	-0.12207031	-0.91552734	2.6150878600000005	9.8083741	-0.6806884980000001	0	0	-0.5493164	1539957193.818
-7.145434800000001	-4.757641574	-2.359082068	1.5869141	0.12207031	-0.61035156	5.52446286	-4.9992920320000005	2.2239013580000004	-0.9765625	0.36621094	0.7324219	7.333251800000001	7.1861084260000005	0.961816394	-0.7324219	0.36621094	-0.91552734	-9.36455072	0.6735107428000001	-3.841284146	1.5258789	1.8920898	-0.061035156	-0.5550781250000001	10.078735520000002	0.6220702880000001	-0.24414062	-0.12207031	-0.91552734	1.2202148560000001	9.911254500000002	-0.5861816394	-0.18310547	0.4272461	0.12207031	1539957193.858
-7.01743161	-5.042358426000001	-2.5050292540000005	1.4038086	0.91552734	-1.4038086	5.91325679	-6.073559800000001	2.0301025360000002	-1.0986328	-0.061035156	0.7324219	7.3416259	8.334545926	0.8194580072000001	-0.79345703	0.61035156	-1.2207031	-9.54399411	-0.7799804712000001	-3.8939209260000003	0.48828125	2.319336	-0.24414062	0.34213867800000003	10.58117662	2.142553714	0.48828125	-0.5493164	-1.0375977	0.6220702880000001	9.518872300000002	-1.5910644960000002	-0.12207031	-1.4038086	-0.24414062	1539957193.898
-7.224389480000001	-6.1333741	-2.13776857	1.5869141	-0.5493164	-1.0375977	6.427661240000001	-7.115527160000001	2.1975829680000003	-0.9765625	0	0.91552734	7.3416259	8.334545926	0.8194580072000001	-0.6713867	-0.36621094	-1.5869141	-8.787939300000001	-0.9689941100000001	-4.409521466	0	2.380371	0	0.34213867800000003	10.58117662	2.142553714	1.0375977	0.4272461	-1.7089844	0.6220702880000001	9.518872300000002	-1.5910644960000002	-0.12207031	-1.4038086	-0.24414062	1539957193.938
-7.303344748	-5.904882788000001	-2.098291034	0.79345703	0.24414062	-0.79345703	6.82961412	-7.27463408	2.3423339660000004	-0.79345703	0.061035156	0.8544922	7.75075679	7.8261232000000005	1.2668701080000002	-0.30517578	0.061035156	-1.2817383	-8.05222194	-0.7393066100000001	-4.910766574	-0.12207031	2.0751953	0.24414062	-1.4056396760000003	9.445898560000002	1.4750244600000002	0.6713867	0.7324219	-1.953125	1.9571288940000002	9.438720746000001	-0.7129882787999999	-0.18310547	-0.79345703	-0.12207031	1539957193.978
-7.59165036	-5.506518570000001	-1.963110324	0.6713867	-0.5493164	-0.7324219	6.82602536	-7.02341304	2.6976317900000004	-0.5493164	-0.36621094	0.61035156	7.987622300000001	7.7687010800000005	1.947558606	-0.18310547	0.24414062	-0.9765625	-7.829711960000001	-0.35649413939999997	-5.207446580000001	0.24414062	1.7700195	0.30517578	-1.947558606	9.552368210000001	0.90678714	0.4272461	0.5493164	-1.6479492	2.0923096040000004	9.12648912	-1.111352536	-0.24414062	-1.3427734	0.061035156	1539957194.018
-7.035375900000001	-5.666821580000001	-1.3769287140000002	0.5493164	0.061035156	-0.8544922	6.824829074	-6.7135742800000004	2.810082968	-0.5493164	-0.48828125	0.4272461	7.987622300000001	7.7687010800000005	1.947558606	-0.12207031	-0.18310547	-0.61035156	-7.734009080000001	-0.3146240216	-5.303149460000001	0.24414062	1.5869141	0.24414062	-1.947558606	9.552368210000001	0.90678714	0.36621094	-0.61035156	-1.159668	2.0923096040000004	9.12648912	-1.111352536	-0.24414062	-1.3427734	0.061035156	1539957194.057
-7.3416259	-5.9012939300000005	-1.5396240020000003	0.6713867	0.5493164	-0.9765625	6.7674072480000005	-6.44919429	2.8890380400000004	-0.48828125	-0.30517578	0.24414062	8.145532248	7.8512451080000005	1.8985107820000002	-0.12207031	-0.12207031	-0.061035156	-7.864404254	-0.4761230432	-5.473022660000001	0.24414062	1.4648438	0.18310547	-1.4367432100000002	9.6385009	1.2022705072	0.24414062	-0.79345703	-1.2207031	2.15571286	9.43632788	-0.48330077880000005	-0.12207031	-0.5493164	0.061035156	1539957194.098
-7.352392572	-6.5245607	-1.758544928	0.36621094	0.12207031	-0.91552734	6.98273912	-6.339135880000001	2.9524413940000005	-0.30517578	-0.36621094	0.12207031	7.613183606000001	7.549780252000001	1.264477536	0.061035156	-0.36621094	0	-7.990014480000001	-0.5215820288	-5.70629892	0	1.4038086	0.18310547	-0.9630126800000001	9.89929164	1.1711669928000001	0.30517578	-0.6713867	-1.3427734	1.8446777160000003	9.514086960000002	-0.6304443390000001	-0.12207031	-0.61035156	-0.061035156	1539957194.138
-7.609594748	-6.617871106000001	-1.7800780760000001	0.4272461	-0.79345703	-0.6713867	7.16098642	-6.343920926000001	2.8220459260000004	-0.24414062	-0.18310547	0	7.408618210000001	7.486376800000001	1.234570288	0.18310547	-0.061035156	-0.24414062	-8.068969748	-0.3971679712	-5.97905252	-0.12207031	1.3427734	0.24414062	-1.0874267572	9.91484424	0.909179712	0.48828125	-0.18310547	-1.159668	2.222705072	9.689941394000002	-0.860131839	-0.12207031	-0.61035156	-0.061035156	1539957194.177
-7.4660398400000005	-6.621460160000001	-1.71667482	0.24414062	0	-0.7324219	7.004272660000001	-6.413305710000001	2.726342752	-0.18310547	0.36621094	0.12207031	7.408618210000001	7.486376800000001	1.234570288	0	-0.24414062	-0.5493164	-7.94335962	-0.1686767572	-6.275732428000001	-0.18310547	1.2817383	0.24414062	-1.4451172120000002	10.107446580000001	0.6447998200000001	0.48828125	-0.18310547	-1.159668	2.177246106	9.693530252	-0.6089111420000001	-0.12207031	-0.6713867	0.061035156	1539957194.217
-7.481591754	-6.65615216	-1.5958496400000002	0.12207031	-0.36621094	-0.5493164	7.403832968000001	-6.4623532400000006	2.6210692900000003	-0.30517578	0.48828125	0.18310547	8.296264480000001	7.900292932000001	1.874584964	-0.18310547	-0.91552734	-0.36621094	-7.7148682100000014	0.050244139400000006	-6.494653060000001	-0.12207031	1.0375977	0.24414062	-2.192797824	10.396948380000001	0.7046142572	0.6713867	-0.061035156	-0.9765625	2.140161142	9.6636232	-0.7883544928000001	0	-0.18310547	-0.12207031	1539957194.257
-7.236352340000001	-6.610693390000001	-1.453491214	0.24414062	-0.12207031	-0.36621094	7.71247554	-6.416894568	2.5564697480000005	-0.30517578	0.79345703	-0.061035156	8.322582968	7.927807608000001	2.08513179	-0.30517578	0.18310547	-0.36621094	-7.428955072	0.1363769568	-6.70520018	-0.061035156	0.79345703	0.24414062	-1.814770468	10.418481920000001	0.6818847840000001	0.36621094	-0.48828125	-0.4272461	2.118627896	9.548779254000001	-0.7991211060000001	0	-0.18310547	-0.12207031	1539957194.297
-7.070068390000001	-6.824829074	-1.599438498	0.061035156	0	-0.30517578	7.21481929	-6.619067392	3.0397704680000004	-0.4272461	0.24414062	0	8.322582968	7.927807608000001	2.08513179	-0.061035156	-0.79345703	-0.061035156	-7.32966304	0.0657958966	-6.900195288000001	-0.12207031	0.36621094	0.18310547	-2.068383786	10.6421875	0.84816893	0.36621094	-0.48828125	-0.4272461	2.122216754	9.515283246000001	-0.8182617212000002	0	-0.18310547	-0.18310547	1539957194.337
-7.143042032	-6.912158246000001	-1.580297824	-0.061035156	-0.30517578	-0.12207031	7.396655252000001	-6.847558606000001	2.9979003600000005	-0.48828125	0.061035156	-0.061035156	7.832104532000001	7.73640126	1.7980224640000002	-0.061035156	0.061035156	-0.061035156	-7.376318390000001	0.1196289038	-6.93608426	-0.18310547	0.18310547	0.12207031	-1.8578369600000002	10.535717360000001	0.7261474640000001	-0.061035156	-0.12207031	-0.4272461	2.081542932	9.5021241	-0.9139648560000001	0.12207031	-0.12207031	-0.12207031	1539957194.377
-7.021020468000001	-6.86430661	-1.4833984620000003	-0.061035156	0	0	6.83200679	-6.572412140000001	2.7610351440000005	-0.30517578	0	0	7.791430710000001	7.883544928000001	1.6891601440000001	0	0.4272461	-0.24414062	-7.28898912	0.32060547120000005	-6.977954074	-0.12207031	-0.061035156	0.061035156	-1.8075927520000004	10.37182608	0.6340332068000001	-0.24414062	0.12207031	0.061035156	2.045654254	9.637304712	-0.8146728240000001	0.12207031	-0.12207031	-0.12207031	1539957194.417
-6.926513580000001	-6.872680710000001	-1.4570800720000001	-0.18310547	-0.18310547	0.18310547	6.835595746000001	-6.280517572	2.654565396	-0.30517578	0.30517578	0.061035156	7.791430710000001	7.883544928000001	1.6891601440000001	0.061035156	0.36621094	-0.30517578	-7.308129892	0.285913089	-6.93010234	-0.061035156	-0.24414062	0	-2.168872104	10.11582068	0.37802735600000004	-0.24414062	0.12207031	0.061035156	1.9559326080000001	9.444701980000001	-0.7201660340000001	-0.12207031	0.061035156	-0.12207031	1539957194.457
-6.993505890000001	-6.981542932000001	-1.610205072	-0.12207031	-0.061035156	0.30517578	6.62385234	-6.160888580000001	2.469140576	-0.18310547	-0.24414062	0.24414062	7.82492662	8.290283246000001	1.5456054320000001	-0.12207031	0.36621094	-0.24414062	-7.30573732	0.34812010800000004	-6.919336060000001	-0.061035156	-0.48828125	-0.061035156	-2.48229982	10.126586960000001	0.4354492212	-0.18310547	0.30517578	0.12207031	2.04326178	9.666015380000001	-0.88046875	-0.061035156	-0.061035156	0	1539957194.497
-6.93010234	-6.853539840000001	-1.7023192900000002	-0.061035156	0.061035156	0.36621094	6.791332968000001	-6.442016574	2.5445067900000002	-0.18310547	0	0.30517578	7.954125900000001	8.488867212	2.032495108	-0.12207031	0.061035156	-0.061035156	-7.451684800000001	0.4450195288	-6.89421376	0.061035156	-0.6713867	-0.061035156	-2.613891574	10.245019960000002	0.30744628600000007	-0.30517578	-0.4272461	0.30517578	1.96430661	9.749755890000001	-0.910375998	-0.061035156	-0.061035156	0	1539957194.538
-6.98513179	-6.7422853400000005	-2.271752896	-0.24414062	-0.18310547	0.48828125	6.768603240000001	-6.944457968	2.7646241	0	0.24414062	0.12207031	7.954125900000001	8.488867212	2.032495108	0.061035156	0.18310547	-0.36621094	-7.4409179320000005	0.4821044928	-6.8870362400000005	0.24414062	-0.91552734	-0.061035156	-2.9093750000000003	10.42685504	0.1878173822	-0.30517578	-0.4272461	0.30517578	1.808789038	9.480590560000001	-1.08383786	-0.36621094	0.12207031	0	1539957194.577
-6.97316893	-7.0963867800000004	-2.286108426	-0.48828125	-0.48828125	0.6713867	7.180126800000001	-7.339233426000001	2.9416748200000002	0.18310547	0.5493164	0.24414062	6.638207968000001	9.69592302	2.7155760800000004	-0.30517578	0.79345703	0.18310547	-7.287792932	0.793139676	-6.7757812500000005	0.5493164	-1.3427734	-0.061035156	-3.785058606	10.49145468	0.288305661	-0.7324219	-0.61035156	0.4272461	2.064794928	9.4423098	-1.282421924	-0.24414062	0.24414062	0.061035156	1539957194.618
-6.944457968	-7.503125000000001	-2.306445288	-0.24414062	-0.36621094	0.9765625	6.485082968	-7.42775908	3.109155252	0.48828125	0.30517578	0.30517578	6.638207968000001	9.69592302	2.7155760800000004	-1.2817383	0.7324219	-0.12207031	-7.26865216	1.2321777160000003	-6.693237320000001	0.91552734	-1.7089844	0.061035156	-4.495654254000001	10.39934056	0.2069580072	-0.5493164	-1.7700195	0.36621094	2.064794928	9.4423098	-1.282421924	-0.24414062	0.24414062	0.061035156	1539957194.657
-6.93967302	-7.650268570000001	-2.15571286	0.18310547	-0.36621094	1.3427734	7.3320557100000014	-7.59165036	3.2634764400000003	0.8544922	0.9765625	-0.6713867	5.40722644	10.009350540000002	2.4655516200000003	-1.7089844	-0.12207031	-0.6713867	-7.657446580000001	1.7633300720000002	-6.3307617800000004	1.4038086	-1.953125	0.24414062	-4.2336670320000005	10.390966460000001	0.2392578076	-0.48828125	-3.2348633	0.61035156	1.9978027160000003	9.82033696	-1.335058606	-0.4272461	0.4272461	0.24414062	1539957194.697
-6.842773560000001	-7.640698380000001	-1.89013678	0.8544922	-0.36621094	1.5258789	8.451782248	-7.28061502	3.5242675720000003	1.0986328	2.8686523	-2.1362305	4.15231929	10.35627446	1.5336425720000002	-1.8920898	-0.6713867	-1.2207031	-7.957714660000001	2.00258786	-5.840283246000001	2.1362305	-2.1362305	0.4272461	-3.849658246	10.437622300000001	0.40434570680000004	-0.8544922	-4.4555664	0.5493164	1.610205072	9.853833360000001	-1.2082519568	-0.5493164	0.30517578	0.79345703	1539957194.738
-6.64179712	-7.5772949280000015	-1.6460937500000001	1.2817383	0.18310547	1.5258789	8.740087860000001	-6.30205072	3.31611322	0.18310547	3.6621094	-3.6010742	4.15231929	10.35627446	1.5336425720000002	-1.5869141	-0.91552734	-1.5258789	-8.189794928000001	1.847070288	-5.480200180000001	2.8076172	-2.0141602	0.61035156	-3.4955566100000004	10.19477536	0.3014648462	-1.0375977	-4.8217773	0.061035156	1.610205072	9.853833360000001	-1.2082519568	-0.5493164	0.30517578	0.79345703	1539957194.777
-6.401342752000001	-7.562939300000001	-1.3422363220000002	1.8310547	0.91552734	1.5258789	8.80947284	-5.1978759000000005	3.052929712	-1.2207031	4.333496	-4.8828125	3.9214355040000006	9.98063948	1.091015625	-1.0375977	-0.6713867	-1.7089844	-8.388378894	1.7406005400000002	-4.9992920320000005	3.6621094	-2.0751953	0.61035156	-3.4955566100000004	10.19477536	0.3014648462	-1.0986328	-5.126953	-0.36621094	-0.773999002	10.10864218	-0.669921875	-0.61035156	0.61035156	0.7324219	1539957194.817
-6.577197480000001	-7.239941394000001	-1.0587158540000001	2.6855469	1.0375977	1.5258789	7.912255890000001	-3.7096923920000004	2.75983876	-2.6855469	4.0283203	-5.3710938	4.577001996	9.504516574	0.3672607428	-0.79345703	-0.61035156	-2.0751953	-8.388378894	1.7406005400000002	-4.9992920320000005	3.6621094	-2.0751953	0.61035156	-2.9416748200000002	9.67438948	0.2835205072	-1.2817383	-5.493164	-0.48828125	-1.7417969240000002	9.96748004	-0.6268554712000001	-0.4272461	-2.5634766	0.36621094	1539957194.858
-6.66811502	-6.62504892	-0.833813498	3.2348633	1.3427734	1.6479492	7.57849092	-2.7048096040000003	2.1102538940000004	-3.90625	3.540039	-4.8828125	5.18591304	8.88723143	0.4450195288	-0.8544922	-0.9765625	-2.6855469	-8.388378894	1.7406005400000002	-4.9992920320000005	3.6621094	-2.0751953	0.61035156	-2.1975829680000003	9.317895468000001	0.6543701080000001	-1.0375977	-6.225586	-0.61035156	-1.585082968	9.52485324	-0.659155252	-0.4272461	-2.5634766	0.36621094	1539957194.897
-6.65974092	-6.29367662	-0.778784146	3.2348633	2.380371	1.5869141	7.594042932000001	-2.47871106	1.32788089	-4.8217773	3.8452148	-4.211426	5.18591304	8.88723143	0.4450195288	-0.91552734	-1.4648438	-3.0517578	-8.61328125	-0.3505126800000001	-3.7252441100000007	5.3100586	-1.953125	0.8544922	-2.1975829680000003	9.317895468000001	0.6543701080000001	-0.8544922	-6.4697266	-0.5493164	-1.585082968	9.52485324	-0.659155252	-0.12207031	-4.5166016	0.12207031	1539957194.938
-7.952929712	-6.92292482	-1.0264160340000001	4.0283203	3.90625	1.5258789	7.1191159200000005	-2.64738768	1.427172824	-5.79834	3.9672852	-3.4179688	5.900097840000001	8.537914840000001	1.300366214	-0.91552734	-1.4648438	-2.9296875	-9.532031250000001	-1.052734375	-3.3448242800000005	5.1879883	-2.1362305	0.9765625	-1.42836911	9.004467752000002	1.629345746	-0.7324219	-5.79834	-0.61035156	2.146142572	10.6421875	-1.03957518	-0.24414062	-5.7373047	0.7324219	1539957194.978
-7.798608426	-6.16447734	-1.683178714	4.5166016	2.2583008	1.4038086	7.01982428	-3.081640576	1.927221646	-6.164551	4.333496	-2.2583008	5.900097840000001	8.537914840000001	1.300366214	-0.8544922	-1.159668	-2.6245117	-10.04404254	-1.3853027160000002	-2.6760987400000005	5.2490234	-1.159668	1.2207031	-1.274047824	9.62653804	1.7597412140000002	-0.18310547	-5.554199	-0.5493164	0.11005859620000001	10.851538040000001	-1.062304712	-1.6479492	-5.126953	1.3427734	1539957195.017
-6.7482665740000005	-5.40483426	-1.5145019960000001	3.90625	3.540039	1.4038086	6.550878894	-4.00158696	1.738207968	-5.9814453	3.6010742	-1.2207031	6.111840560000001	9.063086060000002	1.6090087860000002	-0.8544922	-0.24414062	-2.6855469	-9.3657473	-1.2513183900000002	-2.5588623200000002	5.3100586	-1.4038086	1.4038086	-1.4869873200000001	9.329858426000001	1.8267334260000003	-0.18310547	-5.92041	-0.24414062	-0.869702176	10.37182608	0.6986327880000001	-2.1362305	-6.225586	0.79345703	1539957195.057
-6.9384764400000005	-4.859326080000001	-1.4774170320000002	3.4179688	3.2958984	1.5869141	6.701611420000001	-4.81984874	2.271752896	-6.286621	4.638672	-0.30517578	5.0698732	8.96140126	1.8733886780000002	-0.61035156	-0.4272461	-2.5024414	-8.755639480000001	-1.1986816100000002	-2.19638678	5.6762695	-1.5869141	1.6479492	-2.097094748	8.61926268	1.8195557100000002	-0.24414062	-5.6152344	-0.24414062	-0.9115722840000001	10.018921220000001	0.8062988220000001	-3.1738281	-6.591797	0.4272461	1539957195.097
-7.188500900000001	-4.669116214000001	-1.2058593750000002	3.7231445	2.8076172	1.8310547	6.693237320000001	-5.5806884000000005	2.3985596040000003	-6.713867	5.1879883	-0.30517578	5.0698732	8.96140126	1.8733886780000002	-1.3427734	-1.6479492	-1.6479492	-8.792724640000001	-1.605419928	-1.8052001800000002	5.6762695	-1.8310547	1.6479492	-2.186816394	8.26755342	1.6484863220000001	-0.12207031	-5.9814453	-0.30517578	-0.5526855432	9.834692000000002	-0.6328369110000001	-4.0283203	-8.300781	0.12207031	1539957195.137
-7.667016574000001	-4.594946286	-1.2297851440000003	3.6621094	3.7841797	1.7700195	6.784155252000001	-6.281713760000001	3.019433606	-6.8359375	6.8969727	-0.48828125	4.33535144	8.752050720000002	1.544409146	-2.4414062	-4.272461	-1.3427734	-9.157592752000001	-1.8351074280000002	-1.414013678	5.554199	-1.8920898	1.5258789	-2.186816394	8.26755342	1.6484863220000001	0.061035156	-6.8359375	-0.12207031	-0.5526855432	9.834692000000002	-0.6328369110000001	-4.0283203	-8.972168	0.12207031	1539957195.177
-8.042651260000001	-4.883251996	-1.451098642	3.90625	3.8452148	1.7700195	6.3594728400000005	-6.6358152	3.8065917540000007	-6.5307617	8.117676	-0.4272461	3.7455810700000005	8.747265380000002	1.216625998	-2.319336	-6.8969727	-1.5869141	-9.693530252	-1.8793701080000003	-0.9713867212000001	5.6762695	-1.5258789	1.4648438	-0.265576178	9.118115020000001	1.2656738220000001	0.36621094	-7.446289	-0.12207031	0.808691394	9.671997300000001	-1.7513672120000003	-3.90625	-7.9345703	0.18310547	1539957195.217
-8.16826178	-5.266064300000001	-1.5276611420000001	4.1503906	4.0283203	1.8920898	5.77927266	-6.69204074	4.276733426000001	-6.164551	7.1411133	0.4272461	3.7455810700000005	8.747265380000002	1.216625998	-1.953125	-7.446289	-1.8310547	-9.894507280000001	-1.758544928	-0.7416992212000001	5.554199	-1.2207031	1.4038086	0.570629892	9.377710160000001	1.4750244600000002	0.61035156	-7.446289	-0.18310547	0.808691394	9.671997300000001	-1.7513672120000003	-3.2958984	-6.8969727	0.48828125	1539957195.257
-8.20773912	-5.10576178	-1.7657226440000002	4.272461	3.1738281	2.1362305	5.44790036	-6.7291259000000005	4.05422374	-5.004883	5.554199	1.0986328	4.254003894	8.978149460000001	0.966601538	-2.0751953	-6.0424805	-1.8310547	-9.993798920000001	-1.4247802520000001	-0.42229003600000004	5.6152344	-0.91552734	1.2207031	0.678295926	9.5451902	1.6616454680000001	0.61035156	-6.7749023	-0.24414062	2.7729980040000006	7.809375	-1.8985107820000002	-2.9296875	-6.8359375	-0.061035156	1539957195.297
-7.985229532000001	-4.756445288	-1.561157248	4.4555664	3.540039	2.1362305	5.388086060000001	-6.376220746	3.9549316100000005	-4.5776367	4.8217773	1.7700195	4.213330072000001	9.181518570000001	0.9737792932	-1.7700195	-4.8828125	-1.8920898	-9.83229982	-1.393676718	-0.2811279254	5.6762695	-0.6713867	0.9765625	0.5622558606000001	9.648071580000002	1.8052001800000002	0.36621094	-6.1035156	-0.30517578	3.7431884000000006	7.155004892	-1.6329346040000001	-1.5258789	-7.019043	-0.061035156	1539957195.337
-8.95661592	-4.27194838	-2.0887207460000004	5.92041	5.9814453	2.1972656	4.885644568	-6.44440944	2.837597644	-4.4555664	3.8452148	2.2583008	4.213330072000001	9.181518570000001	0.9737792932	-1.2207031	-4.8217773	-1.8310547	-10.49624002	-1.374536142	-0.27514648560000005	5.3100586	-0.48828125	0.7324219	0.5108154254	10.006958360000002	1.7310302520000003	0.18310547	-5.79834	-0.30517578	3.7431884000000006	7.155004892	-1.6329346040000001	-0.12207031	-6.8969727	0.30517578	1539957195.377
-9.590649460000002	-4.286303714000001	-4.09011232	5.065918	3.6621094	1.3427734	4.24323732	-7.109545926000001	1.8817626800000002	-3.6010742	1.8310547	2.319336	4.586572284	9.553564300000001	0.994116214	-1.0375977	-4.760742	-1.5869141	-10.158886780000001	-0.641210962	0.1997802716	5.1879883	-0.36621094	0.8544922	0.27275390380000003	10.56442842	1.207055661	0	-5.7373047	-0.36621094	6.64777806	10.830004500000001	2.43803714	2.2583008	-6.7749023	0.36621094	1539957195.417
-9.45666484	-5.127294928000001	-3.8329101440000004	5.9814453	0.61035156	2.1362305	4.78515625	-7.878759980000001	2.231079074	-3.112793	2.2583008	2.746582	5.161987320000001	10.691235520000001	1.09819339	-0.91552734	-4.760742	-1.6479492	-11.06088858	-0.20217285340000002	0.5754150360000001	5.432129	0.30517578	0.61035156	0.423486322	11.275024460000001	0.3911865216	-0.24414062	-5.6762695	-0.36621094	3.0613037140000006	10.12539038	0.41271972840000004	0.12207031	-0.9765625	-0.7324219	1539957195.457
-7.143042032	-4.112841754000001	-3.665429712	3.90625	3.6010742	1.953125	4.55546875	-8.661132788000002	2.250219748	-3.1738281	1.4648438	2.6245117	5.161987320000001	10.691235520000001	1.09819339	-0.79345703	-5.554199	-1.8310547	-9.82751448	-0.2835205072	0.32539062500000004	5.432129	-0.12207031	0.36621094	0.764428714	11.064477340000002	0.08493652160000001	-0.61035156	-6.1035156	-0.48828125	-0.4294677716	9.76171875	-0.899609375	1.3427734	-2.6855469	-0.36621094	1539957195.497
-7.300951980000001	-5.14284694	-4.919140380000001	5.859375	5.004883	2.1972656	4.652368210000001	-9.32746556	2.5205810700000004	-2.4414062	0.7324219	1.5258789	5.317504892	10.33115216	0.7895507788	-1.0375977	-6.164551	-1.7700195	-9.686352340000001	0.5490966754000001	0.19140625	5.126953	-0.061035156	0.4272461	0.5455078076000001	10.222289840000002	-0.2344726538	-0.7324219	-5.92041	-0.91552734	0.2607910144	10.5058107	-1.073071286	1.4038086	-5.126953	-0.48828125	1539957195.537
-6.9743650200000005	-5.9993894800000005	-5.225390380000001	6.164551	2.0141602	2.9907227	5.40842302	-8.895605432000002	2.91535643	-1.4648438	2.8076172	-0.12207031	5.79960962	9.564331070000001	0.5825927716	-1.4648438	-5.432129	-1.4648438	-9.839477340000002	1.84946286	0.0861328125	5.6152344	-0.18310547	0.36621094	0.5455078076000001	10.222289840000002	-0.2344726538	-1.0375977	-5.859375	-0.79345703	0.2607910144	10.5058107	-1.073071286	0.5493164	-5.9814453	-0.7324219	1539957195.577
-6.74946286	-4.3245849640000005	-5.379711960000001	5.9814453	3.540039	2.6855469	4.539917032	-8.38120108	2.27055661	-1.6479492	2.5024414	-1.4038086	5.802001800000001	9.35856929	0.2260986322	-2.0141602	-5.065918	-1.3427734	-9.90407698	2.121020468	0.25480957460000003	6.4086914	-0.36621094	0.24414062	-0.3612792932	10.070361420000001	-1.3458251800000003	-1.2817383	-5.7373047	-0.4272461	0.800317392	9.23774411	-3.6104003600000003	1.0375977	-5.432129	0.36621094	1539957195.617
-7.28898912	-3.234765576	-6.336743210000001	5.859375	4.0283203	2.8686523	3.5027344240000007	-8.55466304	1.4415283540000001	-1.7700195	1.8920898	-2.1362305	5.514892572	9.87536592	-0.534741214	-2.6855469	-6.225586	-1.4648438	-9.937573380000002	1.431957968	0.36845702880000003	6.4086914	-0.36621094	0.24414062	-0.3612792932	10.070361420000001	-1.3458251800000003	-0.7324219	-5.6152344	-0.4272461	0.800317392	9.23774411	-3.6104003600000003	0.61035156	-6.1035156	0.30517578	1539957195.657
-8.10366214	-3.269457968	-5.9706784200000005	5.1879883	4.272461	2.319336	3.411816394	-8.83698732	0.6519775360000001	-1.7089844	2.8076172	-1.953125	5.64528804	9.427954074	-1.373339856	-3.1738281	-7.385254	-1.0375977	-10.029687500000001	0.879272464	0.2835205072	6.286621	-0.24414062	0	0.1854248004	10.107446580000001	-0.6759033540000001	-0.6713867	-6.4697266	-0.6713867	2.8914307100000003	10.16247554	-2.665332068	0.61035156	-3.2958984	0.061035156	1539957195.701
-7.8703858800000015	-3.79223642	-6.347509980000001	5.2490234	3.6010742	2.746582	3.411816394	-8.83698732	0.6519775360000001	-2.1362305	4.333496	-1.4038086	5.64528804	9.427954074	-1.373339856	-2.8686523	-7.3242188	-0.61035156	-9.9100589	0.876879892	0.40793457460000004	6.0424805	-0.24414062	0.18310547	0.8720947480000001	10.070361420000001	-0.8589355432	-0.6713867	-6.4697266	-0.6713867	1.66403804	9.63491214	-2.282519568	0.61035156	-3.2958984	0.061035156	1539957195.737
-8.082128894	-3.54580072	-5.85703125	4.3945312	1.7089844	2.5634766	3.3065429320000006	-9.375317392	0.3947753894	-2.2583008	5.6762695	-0.9765625	5.67758786	9.189892572	-1.1101562500000002	-2.0751953	-6.4697266	-0.8544922	-9.849048020000001	0.534741214	0.46774902160000004	5.9814453	-0.24414062	0.061035156	1.629345746	10.033276260000001	-0.5479003894	-0.9765625	-6.3476562	-0.61035156	1.1580077880000001	9.559545926	-2.6509764400000004	0.30517578	-3.7841797	0.061035156	1539957195.777
-8.177832068	-3.23356929	-5.00886232	4.8828125	2.5024414	2.6855469	2.85075679	-9.810766280000001	-0.21054687500000002	-1.8920898	5.859375	-1.0375977	5.993408246	8.878857428000002	-0.10527343750000001	-1.7700195	-5.3710938	-1.159668	-9.7832518	0.07775878600000001	0.553881839	5.554199	-0.18310547	0.18310547	1.9044922120000003	9.81555162	-0.22490234620000002	-0.7324219	-5.7373047	-0.79345703	2.1341797120000003	9.341821580000001	-2.501440396	0.12207031	-5.1879883	0.30517578	1539957195.817
-8.336938400000001	-2.3052490020000005	-4.88205571	4.5776367	2.0141602	2.2583008	2.178442392	-9.57629393	-0.6723144568000001	-1.3427734	4.8828125	-1.5869141	5.993408246	8.878857428000002	-0.10527343750000001	-1.6479492	-4.5776367	-1.4038086	-9.63969748	-0.09450683900000001	0.8146728240000001	5.2490234	-0.24414062	0.18310547	1.832714856	9.646875000000001	0.11604003600000001	-0.61035156	-5.126953	-0.91552734	2.2944824280000002	9.32028804	-2.2944824280000002	0.18310547	-4.699707	0.36621094	1539957195.857
-8.101269568000001	-2.138964856	-4.623657248000001	4.4555664	2.5634766	1.953125	1.7501709260000002	-9.15161142	-0.8529540740000001	-0.9765625	3.8452148	-1.953125	6.122607428000001	8.758032248000001	0.6041259784	-1.5258789	-4.0893555	-1.4648438	-9.60739766	-0.31103514400000004	1.002490216	5.004883	-0.24414062	0.061035156	2.054028354	9.515283246000001	0.36367187500000003	-0.48828125	-5.004883	-0.8544922	1.6484863220000001	9.445898560000002	-1.8410888580000002	0.18310547	-4.0283203	0.24414062	1539957195.897
-7.89191893	-2.50622554	-4.4705322480000005	4.211426	2.0751953	1.5258789	1.592260782	-8.540307608	-0.8529540740000001	-0.9765625	2.6855469	-1.953125	6.122607428000001	8.705395468	1.191503894	-1.3427734	-3.90625	-1.3427734	-9.553564300000001	-0.6914550720000001	1.05991214	4.3945312	0.12207031	0	2.5229737400000003	9.303539840000001	0.6208740020000001	-0.61035156	-4.9438477	-0.7324219	1.3302734620000003	9.4423098	-1.7406005400000002	0.24414062	-3.479004	-0.12207031	1539957195.937
-8.24243161	-2.40573732	-4.1606933900000005	3.7231445	1.2207031	1.3427734	1.3649658540000003	-7.8967040740000005	-1.08383786	-1.2207031	1.8310547	-1.7700195	5.996997300000001	8.441015380000001	1.56354982	-1.4038086	-3.90625	-1.0986328	-9.48896466	-0.8828613220000001	0.8732910340000001	3.7841797	0.4272461	-0.061035156	3.0026855040000004	9.097778060000001	0.7488769568000001	-0.7324219	-4.8217773	-0.91552734	1.0958007788	9.20544429	-1.7980224640000002	-0.12207031	-3.6010742	-0.12207031	1539957195.977
-8.76401358	-1.9595214660000002	-4.1236084260000005	3.112793	0.79345703	1.3427734	1.1711669928000001	-7.342822480000001	-1.184326178	-1.4648438	1.5258789	-1.5869141	5.924023560000001	8.192187500000001	1.7848632200000003	-1.4038086	-3.6621094	-1.0986328	-9.30832518	-0.840991214	0.8362060700000001	3.4179688	0.48828125	-0.36621094	3.302954074	9.31311052	0.9366943390000001	-0.79345703	-4.0283203	-0.9765625	1.812377896	9.12648912	-1.415209964	-0.12207031	-4.0893555	0.061035156	1539957196.017
-9.30234375	-1.4558837860000002	-3.8891358800000004	3.0517578	0.7324219	1.3427734	1.756152356	-7.387085160000001	-0.7261474640000001	-1.4648438	1.5869141	-0.8544922	6.036474640000001	8.383593750000001	2.0289062500000004	-1.159668	-2.1972656	-1.6479492	-9.067871106	-0.6459961060000001	0.707006839	3.0517578	0.30517578	-0.7324219	3.05053714	9.9866214	1.2022705072	-0.7324219	-2.9296875	-0.9765625	2.077954074	9.264062500000001	-1.13647464	-0.24414062	-3.2958984	-0.12207031	1539957196.057
-9.29157698	-1.5563721040000003	-4.185815396000001	2.380371	0.91552734	1.159668	1.6688232820000002	-7.38828125	-0.17944336060000002	-1.8920898	1.8310547	-0.12207031	6.059204074	9.132470746000001	2.5217773560000003	-0.79345703	-0.061035156	-2.0751953	-8.88723143	-0.4689453076	0.800317392	2.746582	0	-1.0375977	2.3806152160000003	10.51897014	1.414013678	-0.8544922	-2.319336	-0.8544922	1.8422851440000003	9.49255342	-0.8876464660000001	-0.061035156	-2.5024414	-0.24414062	1539957196.097
-9.504516574	-3.198876996	-4.920336960000001	0.61035156	0.91552734	0.30517578	1.8530517180000001	-7.489965560000001	0.23686523560000003	-2.0141602	1.953125	0.48828125	5.6405027	9.86699182	3.034985324	-0.4272461	1.2207031	-2.2583008	-10.41010782	-0.7285400360000001	0.6675292932	2.319336	-0.48828125	-1.0375977	2.3806152160000003	10.51897014	1.414013678	-1.2207031	-2.6245117	-0.7324219	3.1127441100000004	9.932788040000002	-0.8421875000000001	-0.36621094	-2.9296875	-0.12207031	1539957196.137
-10.2761232	-4.883251996	-4.463354532	1.5258789	-1.2207031	0.9765625	2.058813498	-8.03786592	0.4450195288	-2.2583008	1.7089844	1.3427734	4.81984874	10.602710159999999	3.16777356	-0.24414062	0.4272461	-2.4414062	-12.35886232	-1.300366214	0.132788089	2.8686523	-0.12207031	-1.7089844	2.2813232820000002	11.79182158	2.27653804	-1.5258789	-2.9296875	-0.5493164	5.0447509	10.532128600000002	0.8254394568000001	-0.91552734	-3.6621094	0.79345703	1539957196.177
-9.42915036	-4.81984874	-3.0469483800000003	3.1738281	-2.380371	0.91552734	2.13178714	-9.636108426000002	0.2930908246	-1.953125	0.91552734	2.6245117	4.288696286	11.633911240000002	2.9033935700000004	-0.30517578	-1.3427734	-2.5024414	-12.133960159999999	-2.66772464	-0.42707518000000005	2.1362305	1.5258789	-2.1362305	1.565942392	11.43532698	3.440527356	-1.5258789	-2.2583008	-0.79345703	6.186010880000001	12.11601538	2.7454834260000003	-1.8920898	-3.9672852	3.1738281	1539957196.217
-7.829711960000001	-5.0016848000000005	-1.6484863220000001	2.746582	0.12207031	0.48828125	3.1773437500000004	-11.601611420000001	0.54191893	-1.2207031	0.061035156	3.7841797	4.268359424000001	11.538208360000002	2.55048822	-0.79345703	-1.7700195	-1.953125	-9.96748004	-2.43205571	-2.1305908540000003	0.8544922	1.6479492	-1.2817383	-0.6029296924	9.177929712000001	4.310229532	-1.0375977	-1.2207031	-1.2817383	2.0253173920000003	13.62214308	-0.1614990216	-2.6245117	-3.2958984	6.225586	1539957196.257
-8.99728984	-3.6139891200000003	-3.4800048920000006	1.5258789	3.4179688	0.30517578	5.236157248	-11.700903060000002	0.8924316100000002	-0.7324219	1.5869141	2.9907227	4.177441394000001	9.673193390000002	2.418896466	-0.61035156	-1.2817383	-0.4272461	-9.58227536	-1.7441894960000002	-2.35549321	2.0751953	0.061035156	-0.12207031	-2.211938498	8.19936502	4.018334964	-1.0986328	-0.6713867	-0.6713867	-1.223803714	12.81345198	-2.04924321	-1.5258789	-2.5024414	5.3100586	1539957196.297
-9.97346196	-3.5924560700000003	-3.8735839660000004	0.91552734	-0.12207031	0.30517578	5.842675720000001	-11.982030760000002	0.569433606	-0.6713867	3.479004	0.5493164	3.22160643	9.412402160000001	2.3435302520000003	-0.61035156	-1.0375977	0.79345703	-9.82871106	-2.410522464	-1.6317382200000001	2.0751953	0.18310547	0.12207031	-1.51330571	8.829809800000001	3.28022464	-1.3427734	-1.2207031	0.48828125	1.44870607	11.453271760000002	-1.580297824	-1.8310547	-4.760742	5.554199	1539957196.337
-8.48527806	-3.953735324	-2.1102538940000004	2.8076172	-1.3427734	0.91552734	3.992016574	-12.055004500000003	0.24404297120000001	0	2.9296875	-1.8920898	1.610205072	9.746167032	1.757348642	-1.4038086	-2.6855469	0.91552734	-9.169555710000001	-2.140161142	-1.264477536	1.7700195	0.061035156	0.30517578	-0.19140625	8.560644568	2.920141574	0.12207031	-2.5024414	0.061035156	3.593652356	10.779760880000001	-0.1064697284	-1.2817383	-2.0751953	5.79834	1539957196.377
-6.7578369600000014	-2.8734864200000003	-1.9355957460000002	1.3427734	0.30517578	0.61035156	2.8986084260000005	-10.620653960000002	0.2763427716	0.4272461	0.6713867	-2.8076172	1.214233426	8.789135880000002	1.4774170320000002	-1.7089844	-4.4555664	0.12207031	-8.201757788	-1.73701178	-1.0515380890000001	1.8920898	-0.18310547	0.7324219	0.23566894960000004	7.5055175720000005	2.987133786	0.7324219	-2.319336	-0.18310547	2.0564209260000004	8.59294429	-0.03828125	-1.7089844	0.7324219	4.9438477	1539957196.417
-6.954028060000001	-2.390185504	-1.41042482	1.159668	0.36621094	0.6713867	2.866308606	-8.338134980000001	0.5096191394	0.30517578	-0.36621094	-2.5024414	1.9894287140000002	7.5414062500000005	2.09948732	-1.159668	-3.2958984	-0.30517578	-7.78305661	-1.6891601440000001	-0.8577392572	2.0751953	-0.4272461	0.79345703	0.5670410144	6.98513179	2.9859375000000004	0.8544922	-2.1362305	0.061035156	1.832714856	6.944457968	0.42707518000000005	-1.5869141	1.7089844	3.3569336	1539957196.457
-7.956518570000001	-2.3387451080000004	-1.2919922120000003	1.0375977	0.061035156	0.6713867	3.21203624	-6.81286592	0.4486083966	0.30517578	1.0986328	-1.5258789	2.124609424	7.184912140000001	2.366259784	-0.8544922	-1.5869141	-0.4272461	-8.09169928	-1.9296142180000002	-0.5562744110000001	1.953125	-0.4272461	0.91552734	1.091015625	7.39067392	3.1438476440000005	0.61035156	-2.0141602	0.18310547	0.88046875	6.579589660000001	-0.2452392572	-0.9765625	2.1972656	1.8920898	1539957196.497
-7.992407248	-2.162890576	-1.43435054	0.8544922	-0.18310547	0.48828125	3.1187255400000002	-6.43483876	0.31701660340000004	0.7324219	2.5634766	-0.8544922	1.8733886780000002	7.498339660000001	2.304052716	-0.79345703	-1.5869141	-0.6713867	-8.882446580000002	-2.674902356	-0.09450683900000001	1.6479492	-0.4272461	0.7324219	1.7190673920000001	8.647973740000001	3.277832068	0.4272461	-1.7700195	0.061035156	-1.4774170320000002	6.306836060000001	-0.5754150360000001	-0.18310547	1.2207031	0.9765625	1539957196.537
-7.945751800000001	-2.004980432	-0.9055908540000002	0.061035156	2.1972656	0.5493164	2.9727783540000003	-7.190893570000001	0.019140625	1.2207031	2.0751953	-0.12207031	2.042065396	8.508007788	2.409326178	-0.30517578	-1.7700195	-1.0375977	-9.414794928000001	-3.051733426	0.4139160144	0.91552734	-0.12207031	0.5493164	2.209545926	9.6636232	3.458471646	0.61035156	-1.7700195	-0.30517578	-0.8290283540000001	6.00417482	-0.061010742800000003	0.4272461	-2.380371	0.4272461	1539957196.577
-9.42197284	-1.9176513580000003	-2.5002441100000006	-0.8544922	2.6855469	0.5493164	3.019433606	-8.358471940000001	0.03588867212	1.5869141	0.91552734	0.18310547	2.795727536	9.209033246	2.79213858	0.48828125	-1.0986328	-1.4038086	-8.90996106	-2.7550537140000007	0.534741214	0.61035156	-0.48828125	0.61035156	2.282519568	9.56672374	3.593652356	0.61035156	-1.8310547	-0.5493164	1.214233426	6.877465560000001	-1.437939496	2.1972656	-4.699707	-0.24414062	1539957196.617
-9.8251223	-2.8639160340000003	-2.4727295320000002	0	-1.0986328	0.18310547	3.0768554320000003	-8.851342752	-0.17585449280000004	1.3427734	-0.18310547	-0.061035156	3.631933606	9.04753444	3.62475589	1.159668	0.5493164	-1.3427734	-8.99848642	-2.55288089	0.3289794928	0.4272461	-0.4272461	0.6713867	1.9786621400000002	8.48049321	3.172558606	0.18310547	-1.8920898	-0.61035156	10.69602086	8.99728984	0.5024413940000001	2.1972656	-7.1411133	-0.79345703	1539957196.657
-10.310815200000002	-2.27893071	0.08493652160000001	2.5024414	1.2207031	1.4648438	3.1366699280000003	-8.577392572	-0.37683107	1.0986328	-0.48828125	-0.6713867	3.8652099640000004	8.31899411	4.111645468	1.2207031	1.4648438	-0.6713867	-9.1791259	-1.7310302520000003	-0.11604003600000001	0.24414062	-0.4272461	0.91552734	1.3805175720000002	7.7495607	3.0804442900000004	-0.061035156	-1.7089844	-0.36621094	10.69602086	8.99728984	0.5024413940000001	0.61035156	-4.272461	1.5258789	1539957196.697
-11.29296924	-0.7464843750000001	-4.00996106	-1.0986328	-2.8076172	1.0986328	3.2503173920000004	-7.7459719400000004	-0.37802735600000004	0.7324219	-0.4272461	-0.79345703	3.6666259000000005	7.990014480000001	4.053027356	0.79345703	0.61035156	-0.12207031	-8.69223642	-0.8972167932	0.49406739200000005	0.48828125	-0.91552734	1.3427734	0.885253894	8.6766848	2.7227538940000002	0.4272461	-0.7324219	-0.18310547	5.695532248	6.09868161	-2.104272464	1.0986328	2.2583008	1.7700195	1539957196.737
-10.28688948	-2.665332068	-3.517089856	-2.5024414	0.12207031	-0.24414062	3.2479248200000006	-7.9792482	-0.2942871106	0.24414062	0.36621094	0	3.71328125	9.201855432	3.994409146	0.30517578	-0.61035156	0.36621094	-10.217504500000002	-1.562353534	0.2536132788	0.8544922	-1.8920898	1.3427734	1.66044928	10.303637680000001	2.213134784	0.7324219	-1.2817383	0.5493164	-4.15830072	9.8	-0.9127685700000001	-1.4648438	2.6245117	-2.0141602	1539957196.777
-11.245116820000002	-8.827417032000001	-4.020727536	0.36621094	5.554199	-1.0986328	3.4907714660000004	-8.931494110000001	0.45339357	-0.36621094	1.4648438	1.2207031	3.94895018	10.539307100000002	4.12241214	0	-1.4038086	0.79345703	-13.762109620000002	-2.1437500000000003	0.287109375	-0.24414062	-1.3427734	0.5493164	3.4046385800000003	12.0466304	1.851855432	0.7324219	-1.953125	0.6713867	9.040356430000001	14.658129500000001	0.25480957460000003	-0.79345703	-1.3427734	-4.1503906	1539957196.817
-8.56901857	-6.236254892	-2.9057862400000003	1.5258789	-6.1035156	0.7324219	3.521875	-9.73898912	0.832617212	-0.91552734	2.0141602	1.6479492	4.269555710000001	11.97126448	3.5553711060000004	0.18310547	-1.8310547	0.79345703	-12.9390625	-0.11604003600000001	-0.2978759784	-1.5258789	1.7089844	0.5493164	3.4046385800000003	12.0466304	1.851855432	1.159668	-1.159668	0.18310547	9.040356430000001	14.658129500000001	0.25480957460000003	-0.8544922	-1.0375977	-0.18310547	1539957196.857
-7.278222840000001	-3.8616211060000003	-2.851953076	-1.2817383	3.4179688	-0.18310547	3.568530252	-10.937671220000002	0.6842773560000001	-0.6713867	1.4038086	1.5869141	5.073461960000001	12.806274460000001	3.261083966	0.061035156	-0.36621094	0.18310547	-11.036962860000001	1.623364218	-1.9044922120000003	-0.4272461	0.8544922	0.8544922	1.299169928	12.519164840000002	1.3362548920000001	0.91552734	1.3427734	-0.061035156	-0.269165036	8.895605432000002	-4.109252896	-1.7700195	0.6713867	-0.18310547	1539957196.897
-9.1875	-4.921533246000001	-6.226684800000001	1.0375977	-0.61035156	0.36621094	3.6702148560000003	-10.47709964	1.715478534	-0.7324219	1.6479492	0.36621094	5.7170651999999995	12.320580580000001	2.4571777160000003	0	2.8076172	0.36621094	-10.727124100000001	1.5216797120000003	-2.0157471040000003	-0.061035156	0.24414062	0.24414062	-1.2632812500000001	11.50351538	0.7955322480000001	0.61035156	3.8452148	0.30517578	2.551684604	9.261669928000002	-3.03857428	0.48828125	-2.6245117	-1.7089844	1539957196.937
-8.025903060000001	-3.5733153960000004	-3.9226317900000005	-1.5258789	-1.5258789	0.36621094	3.4417237400000005	-9.3573732	2.253808606	-0.7324219	2.380371	-1.2817383	4.758837860000001	12.005957460000001	1.4630615020000002	-0.61035156	4.211426	1.5258789	-9.661230432000002	1.0670898560000002	-1.503735324	0.12207031	-0.24414062	-0.24414062	-1.2632812500000001	11.50351538	0.7955322480000001	-0.6713867	3.9672852	1.4038086	2.551684604	9.261669928000002	-3.03857428	0.7324219	0.36621094	-2.1972656	1539957196.977
-7.571313400000001	-3.6080077880000005	-3.16777356	-0.24414062	3.0517578	-0.24414062	2.51459964	-9.418384080000001	2.2813232820000002	-0.061035156	2.0141602	-2.1972656	3.037377896	11.608788940000002	0.6316406250000001	-1.4648438	1.8310547	2.2583008	-9.12888179	0.8457763580000002	-1.2884033540000002	-0.36621094	-0.4272461	0.4272461	-1.693945288	9.88134784	0.8840576080000001	-0.6713867	1.7089844	1.7700195	0.3828125	10.12897914	-0.849365216	1.2207031	2.5024414	-2.8686523	1539957197.017
