# Supplementary material for: A deep learning approach for lower back-pain risk prediction during manual lifting
Source: PLoS One. 2021 Feb 19;16(2):e0247162. doi: 10.1371/journal.pone.0247162 (PMC7894914; doi:10.1371/journal.pone.0247162)
Supplement: S1 Data — (ZIP) [file pone.0247162.s001.zip › source-used/Subject_01_P2_Zone12_T1.csv]

Side_A_x	Side_A_y	Side_A_z	Side_G_x	Side_G_y	Side_G_z	LtWt_A_x	LtWt_A_y	LtWt_A_z	LtWt_G_x	LtWt_G_y	LtWt_G_z	RtWt_A_x	RtWt_A_y	RtWt_A_z	RtWt_G_x	RtWt_G_y	RtWt_G_z	Back_A_x	Back_A_y	Back_A_z	Back_G_x	Back_G_y	Back_G_z	UArm_A_x	UArm_A_y	UArm_A_z	UArm_G_x	UArm_G_y	UArm_G_z	Thig_A_x	Thig_A_y	Thig_A_z	Thig_G_x	Thig_G_y	Thig_G_z	Time_stp
-8.408715560000001	-3.6821777160000004	-3.4776123200000004	-0.18310547	-0.24414062	-0.12207031	2.0169433900000002	-8.83579074	0.4486083966	-0.061035156	0	-0.30517578	2.93808606	9.737792932000001	1.2668701080000002	0.061035156	0.12207031	0	-9.869384980000001	-0.4139160144	0.19499511780000003	-0.061035156	-0.061035156	0	0.17824707460000003	9.63371556	2.4906739200000003	-0.061035156	0	0	1.3362548920000001	9.66003444	-0.762036142	-0.061035156	0.061035156	-0.061035156	1539959338.94
-8.42067842	-3.7156739200000004	-3.399853534	-0.061035156	-0.12207031	-0.12207031	1.885351538	-8.8561277	0.35888672120000004	0	-0.061035156	-0.12207031	2.8220459260000004	9.82751448	1.216625998	0.061035156	0.4272461	-0.12207031	-9.88254442	-0.364868161	0.1854248004	-0.061035156	0	0	0.17824707460000003	9.63371556	2.4906739200000003	0	0	-0.061035156	1.3972655760000001	9.661230432000002	-0.775195288	0	0	-0.061035156	1539959338.98
-8.508007788	-3.6893554320000006	-3.4381347840000003	-0.061035156	-0.18310547	-0.12207031	1.8697998200000001	-8.921923920000001	0.3229980432	0.18310547	0	-0.18310547	2.8220459260000004	9.82751448	1.216625998	0.12207031	0.24414062	-0.18310547	-9.844262680000002	-0.3959716754	0.1818359424	-0.12207031	0.061035156	0	0.00478515625	9.65405252	2.47631839	0	0.12207031	-0.12207031	1.378125	9.66242662	-0.7716064300000001	-0.061035156	0	-0.061035156	1539959339.02
-8.508007788	-3.66303714	-3.4572753600000006	-0.061035156	-0.24414062	-0.12207031	2.27893071	-8.880053420000001	0.5239746106000001	0.36621094	0.36621094	0.061035156	2.837597644	9.849048020000001	1.312329074	0.12207031	0.12207031	-0.061035156	-9.81555162	-0.33017577880000004	0.12321777160000001	-0.12207031	0.061035156	0	0.00478515625	9.65405252	2.47631839	0.061035156	0.12207031	-0.12207031	1.378125	9.66242662	-0.7716064300000001	-0.061035156	0	-0.061035156	1539959339.06
-8.48049321	-3.7049072480000005	-3.37473143	-0.12207031	-0.12207031	-0.12207031	1.656860324	-8.96977536	0.75366214	-0.061035156	0.12207031	0.36621094	2.9093750000000003	9.94833966	1.4403320680000002	0.061035156	-0.061035156	-0.061035156	-9.786840560000002	-0.309838858	0.095703125	-0.061035156	0	0	-0.1040771466	9.682763580000001	2.463159146	0.061035156	0	-0.12207031	1.4929687500000002	9.65405252	-0.7955322480000001	0	0	-0.061035156	1539959339.1
-8.49484874	-3.7276367800000005	-3.3244873200000002	-0.061035156	-0.061035156	-0.12207031	1.7501709260000002	-8.8896241	0.36965332460000005	-0.48828125	-0.79345703	-0.30517578	2.9093750000000003	9.94833966	1.4403320680000002	0.061035156	-0.061035156	-0.061035156	-9.782055710000002	-0.2918945288	0.0992919928	-0.061035156	0	0	-0.037084961060000005	9.75214856	2.5181884000000005	0.061035156	0	-0.12207031	1.5013427520000002	9.640893570000001	-0.7799804712000001	0	0.061035156	-0.061035156	1539959339.14
-8.49484874	-3.726440396	-3.4010498200000003	-0.061035156	-0.12207031	-0.061035156	2.682080072	-9.057104532	0.5802001800000001	0.48828125	-0.12207031	0.061035156	2.8986084260000005	9.92919928	1.4570800720000001	0.12207031	0.061035156	-0.061035156	-9.792822480000002	-0.2823242212	0.0980957068	-0.061035156	0	0	0.025122070680000004	9.713867212	2.45598143	0.061035156	0.061035156	-0.061035156	1.50732428	9.6552491	-0.7524658540000001	0	0.061035156	-0.061035156	1539959339.18
-8.484082068000001	-3.716870108	-3.3603759000000006	-0.061035156	-0.18310547	-0.061035156	2.3674560700000002	-8.89680162	0.8517577880000001	-0.12207031	-0.18310547	0.6713867	2.9237304320000006	9.931591460000002	1.4618652160000003	0.18310547	0.061035156	-0.061035156	-9.754540740000001	-0.33256836060000006	0.06699218750000001	-0.061035156	0	0	0.025122070680000004	9.713867212	2.45598143	0.061035156	0.061035156	-0.061035156	1.4367432100000002	9.648071580000002	-0.7775878600000001	-0.061035156	0	-0.061035156	1539959339.22
-8.49963408	-3.6881591460000003	-3.3328614200000004	-0.061035156	-0.061035156	-0.061035156	2.3889892180000003	-8.827417032000001	0.7416992212000001	-0.6713867	-0.18310547	0.30517578	2.9237304320000006	9.931591460000002	1.4618652160000003	0.12207031	0.12207031	-0.12207031	-9.76291484	-0.35888672120000004	0.062207030760000004	-0.12207031	0	0	-0.025122070680000004	9.74257788	2.4811035340000003	0	0.12207031	-0.061035156	1.4798096040000002	9.63969748	-0.754858426	0	0	-0.061035156	1539959339.26
-8.523559800000001	-3.71088858	-3.34841304	-0.061035156	-0.061035156	-0.061035156	2.6665283540000004	-8.931494110000001	0.44980469240000004	-0.30517578	0.12207031	0.12207031	2.9225341460000003	9.957910340000002	1.418798822	0.061035156	0.12207031	-0.12207031	-9.8	-0.2930908246	0.07536621106000001	-0.061035156	0	0	-0.06699218750000001	9.76171875	2.4619628600000003	0	0.061035156	-0.061035156	1.4810058900000003	9.66003444	-0.7680175720000001	0	0	-0.061035156	1539959339.3
-8.524755890000002	-3.7527587860000002	-3.3531983800000003	-0.061035156	-0.12207031	-0.061035156	2.410522464	-8.957812500000001	0.44621582460000003	0.18310547	0	-0.061035156	2.902197284	10.033276260000001	1.280029254	0.061035156	0.24414062	-0.061035156	-9.785644568	-0.2895019568	0.0765625	-0.061035156	0	-0.061035156	-0.06699218750000001	9.76171875	2.4619628600000003	0	0.061035156	0	1.488183606	9.6552491	-0.7692138580000001	0	0	-0.061035156	1539959339.34
-8.49125998	-3.7431884000000006	-3.33645018	-0.061035156	-0.12207031	-0.061035156	2.5349366	-8.884838760000001	0.43066405760000004	0.5493164	-0.36621094	-0.061035156	2.902197284	10.033276260000001	1.280029254	0	0.4272461	-0.12207031	-9.78444838	-0.32060547120000005	0.05861816394	-0.061035156	0	0	0.031103515380000002	9.719848740000002	2.4488037140000003	-0.061035156	0.061035156	0	1.4606689300000002	9.673193390000002	-0.7680175720000001	-0.061035156	0	-0.061035156	1539959339.38
-8.47929712	-3.7336182100000004	-3.2945800720000005	-0.061035156	-0.061035156	-0.061035156	2.7311278960000003	-8.86928714	0.9187500000000001	0.30517578	0	0.061035156	2.9823487400000004	10.0560054	1.2106445288	-0.4272461	0.91552734	-0.061035156	-9.797607428000001	-0.32539062500000004	0.06459961060000001	-0.12207031	0	0	-0.03229980432	9.65405252	2.4129150360000002	0	0.24414062	-0.061035156	1.4618652160000003	9.651660340000001	-0.773999002	-0.061035156	0	-0.061035156	1539959339.42
-8.498437500000001	-3.773095746	-3.3149170320000003	-0.061035156	-0.12207031	-0.061035156	1.975073282	-8.875268570000001	0.693847644	-0.5493164	-0.061035156	-0.4272461	2.61867662	9.835888579999999	2.159301718	-0.79345703	1.0986328	-0.12207031	-9.790429712	-0.32180175720000004	0.052636719240000004	-0.12207031	0	-0.061035156	-0.03229980432	9.65405252	2.4129150360000002	0.061035156	0.30517578	-0.061035156	1.4331542540000002	9.66003444	-0.745288089	0	0	-0.061035156	1539959339.46
-8.500830072	-3.817358426	-3.2885987400000003	-0.061035156	-0.061035156	-0.061035156	2.304052716	-8.96140126	0.34453125	-0.24414062	-0.61035156	-0.36621094	2.61867662	9.835888579999999	2.159301718	0.061035156	1.4648438	0	-9.810766280000001	-0.2524169928	0.06699218750000001	-0.061035156	0	-0.061035156	-0.062207030760000004	9.74257788	2.4727295320000002	0	0.30517578	0	1.39008786	9.683960160000002	-0.7428955072	-0.061035156	0	-0.12207031	1539959339.5
-8.43383786	-3.8089844240000006	-3.301757788	0	-0.12207031	-0.061035156	2.48229982	-8.89440944	0.32539062500000004	0.48828125	-0.18310547	-0.061035156	2.5157959260000005	9.668408246	1.656860324	1.5869141	0.24414062	0.061035156	-9.80358876	-0.26677246400000004	0.037084961060000005	0	0	-0.061035156	-0.03947753894	9.76171875	2.528955072	-0.24414062	0.061035156	0.18310547	1.4068359620000002	9.67080072	-0.7500732428000001	-0.061035156	0	-0.12207031	1539959339.54
-8.42067842	-3.77189946	-3.22160643	-0.061035156	0	-0.061035156	2.318408246	-8.72692842	0.5646484424	0.24414062	-0.36621094	0.12207031	2.902197284	9.96628444	0.909179712	1.0375977	1.3427734	0.18310547	-9.790429712	-0.3947753894	0.026318359620000002	-0.12207031	0	-0.061035156	-0.03947753894	9.76171875	2.528955072	-0.24414062	0.30517578	0.061035156	1.355395468	9.650463760000001	-0.7692138580000001	0	0	-0.061035156	1539959339.58
-8.50441893	-3.776684604	-3.2539062500000004	0.061035156	0	-0.061035156	2.227490216	-8.797509980000001	0.57421875	-0.24414062	0.12207031	-0.18310547	2.396167032	9.834692000000002	0.729736322	0.79345703	0.61035156	0.061035156	-9.792822480000002	-0.3529052716	0.025122070680000004	-0.12207031	0.061035156	-0.061035156	-0.07416992212000001	9.61816394	2.365063498	0	0.4272461	-0.061035156	1.4020507200000003	9.636108426000002	-0.7775878600000001	0	0	-0.061035156	1539959339.62
-8.497240920000001	-3.7934326080000003	-3.325683606	0	0	-0.061035156	2.15571286	-8.93029802	0.40075683900000003	-0.30517578	-0.18310547	-0.061035156	2.3794189300000004	9.858617720000002	0.6675292932	0.30517578	-0.12207031	0.061035156	-9.8083741	-0.2942871106	0.01794433606	-0.061035156	0	-0.061035156	-0.324194339	9.682763580000001	2.43803714	0.12207031	0.061035156	0	1.3853027160000002	9.67438948	-0.7464843750000001	0	0	-0.061035156	1539959339.66
-8.51638179	-3.8125733800000003	-3.3352538940000005	0	-0.12207031	-0.061035156	2.140161142	-8.98652356	0.28471679320000004	0	0	0.061035156	2.519384784	10.000976440000002	0.617285144	0.24414062	-0.6713867	0.12207031	-9.796411240000001	-0.2918945288	0.023925780760000005	0	0.061035156	-0.061035156	-0.324194339	9.682763580000001	2.43803714	0.12207031	-0.12207031	-0.061035156	1.374536142	9.651660340000001	-0.7560547120000001	0	-0.061035156	-0.061035156	1539959339.7
-8.45297824	-3.7982177520000002	-3.2969726440000002	-0.061035156	-0.061035156	-0.12207031	2.217919928	-8.93867212	0.2895019568	0.24414062	0.24414062	0.18310547	2.519384784	10.000976440000002	0.617285144	-0.061035156	-0.9765625	-0.061035156	-9.8179438	-0.309838858	0.0227294928	0	0	-0.061035156	-0.1244140625	9.724634080000001	2.496655252	0.061035156	0	-0.12207031	1.3853027160000002	9.67558606	-0.758447284	0	0	-0.061035156	1539959339.74
-8.462548920000001	-3.79582518	-3.2790283540000003	0	-0.061035156	-0.12207031	1.9391846040000003	-8.847753894	0.5790038940000001	0	0.061035156	0.24414062	2.4667480040000003	10.03686502	0.770410144	-0.6713867	-0.7324219	-0.12207031	-9.82272914	-0.346923822	0.011962890380000002	0	0.061035156	-0.061035156	-0.2081542932	9.66242662	2.4308594240000003	0.061035156	-0.061035156	-0.18310547	1.331469748	9.6636232	-0.7799804712000001	0	0	-0.061035156	1539959339.78
-8.467334260000001	-3.8065917540000007	-3.27663588	0	0	-0.12207031	1.9487548920000002	-8.987719748	0.5825927716	0.24414062	0	0.36621094	2.5875733800000003	10.14213858	1.3087402160000001	-0.7324219	-0.61035156	-0.12207031	-9.81435504	-0.35888672120000004	-0.026318359620000002	0	0.061035156	-0.061035156	-0.2081542932	9.66242662	2.4308594240000003	0.061035156	-0.12207031	-0.18310547	1.33386232	9.66242662	-0.8074951080000001	0	-0.061035156	-0.061035156	1539959339.82
-8.4386232	-3.85683606	-3.2874023560000003	0	0.061035156	-0.12207031	1.8650146760000001	-8.96259784	0.593359375	0.4272461	0.18310547	0.12207031	2.5875733800000003	10.14213858	1.3087402160000001	-0.7324219	-0.24414062	-0.4272461	-9.77368161	-0.30744628600000007	-0.0681884784	0	0.061035156	0	-0.14714355040000002	9.754540740000001	2.48588858	-0.061035156	-0.24414062	-0.12207031	1.3613769960000002	9.6552491	-0.8074951080000001	0	0	-0.12207031	1539959339.86
-8.445800720000001	-3.849658246	-3.2646728240000003	0	0.061035156	-0.061035156	2.336352536	-8.931494110000001	0.976171875	0.18310547	-0.18310547	0.30517578	2.8220459260000004	10.009350540000002	1.343432608	-0.48828125	0.18310547	-0.61035156	-9.796411240000001	-0.37084961060000005	-0.062207030760000004	-0.061035156	0.061035156	0	-0.06699218750000001	9.729418930000001	2.42368161	0	-0.12207031	-0.12207031	1.3817138580000001	9.63969748	-0.793139676	0	0	-0.12207031	1539959339.9
-8.44938948	-3.859228534	-3.32089856	-0.061035156	0.18310547	-0.061035156	2.144946286	-8.91953125	0.916357428	-0.4272461	0.6713867	0.48828125	2.6713134000000003	9.953125	1.076660144	-0.18310547	0.4272461	-0.61035156	-9.77368161	-0.36367187500000003	-0.113647464	-0.061035156	0.061035156	0	-0.06699218750000001	9.729418930000001	2.42368161	-0.061035156	0.061035156	-0.12207031	1.3458251800000003	9.65883786	-0.7979248200000001	0	-0.061035156	-0.061035156	1539959339.94
-8.446997300000001	-3.9010987400000006	-3.311328076	-0.061035156	0	-0.061035156	1.808789038	-8.960205072	0.5479003894	-0.61035156	0	0	2.6713134000000003	9.953125	1.076660144	0.061035156	0.4272461	-0.5493164	-9.810766280000001	-0.31342773560000003	-0.1064697284	-0.061035156	0.061035156	-0.061035156	-0.1626953076	9.760522660000001	2.4667480040000003	-0.12207031	0	-0.061035156	1.337451178	9.668408246	-0.7811767572	0	0	-0.061035156	1539959339.98
-8.374023560000001	-3.8759764400000005	-3.32089856	-0.12207031	0.18310547	-0.12207031	2.0564209260000004	-8.957812500000001	0.287109375	-0.30517578	-0.6713867	-0.24414062	2.743090854	9.931591460000002	1.015649411	0	0.6713867	-0.36621094	-9.81914038	-0.3194091754	-0.09450683900000001	-0.061035156	0.061035156	-0.061035156	-0.250024411	9.63371556	2.3028564300000003	-0.061035156	0	-0.12207031	1.32189946	9.680371106	-0.7728027160000001	0	0	-0.061035156	1539959340.02
-8.407519568	-3.881957968	-3.42497554	-0.12207031	0.12207031	-0.12207031	2.445214856	-8.92670926	0.45578614200000006	0.12207031	-0.30517578	0	2.287304712	9.88732878	1.073071286	0	0.30517578	-0.30517578	-9.77368161	-0.34213867800000003	-0.1411621106	-0.061035156	0.061035156	0	-0.250024411	9.63371556	2.3028564300000003	0.061035156	0.061035156	-0.18310547	1.299169928	9.676782248	-0.7763915740000001	0	0	-0.061035156	1539959340.06
-8.407519568	-3.8975097840000004	-3.4058349640000003	-0.12207031	0	-0.12207031	2.162890576	-8.886035340000001	0.540722644	0	0.12207031	0.061035156	2.27294928	9.97226538	1.2477295320000001	0	0.061035156	-0.24414062	-9.8	-0.387597644	-0.153125	-0.12207031	0.061035156	0	-0.24045410340000004	9.71147464	2.387792932	0.061035156	-0.061035156	-0.18310547	1.258496106	9.65883786	-0.808691394	0	-0.061035156	-0.061035156	1539959340.1
-8.3453125	-3.923828076	-3.34841304	-0.061035156	0.18310547	-0.12207031	1.9954101440000003	-8.984130890000001	0.7141846040000002	-0.36621094	0	-0.12207031	2.454785144	9.97585414	1.268066394	0.12207031	0.18310547	-0.24414062	-9.81315944	-0.339746106	-0.16628417539999998	-0.12207031	0.12207031	0	-0.153125	9.76171875	2.422485324	0	0.061035156	-0.12207031	1.2704589660000003	9.66242662	-0.8314209260000001	0	-0.061035156	-0.061035156	1539959340.14
-8.37163089	-3.96928714	-3.4560790740000003	0	0.061035156	-0.12207031	2.140161142	-9.081030252000001	0.6854736419999999	-0.30517578	0.18310547	0.12207031	2.48828125	10.070361420000001	1.3853027160000002	0.061035156	0.6713867	-0.18310547	-9.82871106	-0.3182128894	-0.18901367800000002	-0.12207031	0.12207031	0	-0.153125	9.76171875	2.422485324	0	0.12207031	-0.12207031	1.2608886780000002	9.67917482	-0.80988768	0	0	-0.061035156	1539959340.18
-8.3620607	-3.9788574280000004	-3.4692382200000003	0	0	-0.12207031	1.7657226440000002	-9.108544928	0.763232428	0.061035156	0.12207031	0.12207031	2.239453076	10.05959514	1.414013678	0	0.36621094	-0.12207031	-9.81555162	-0.30744628600000007	-0.19738769960000002	-0.18310547	0.12207031	-0.061035156	-0.17585449280000004	9.766503894000001	2.427270468	0	0.18310547	-0.12207031	1.284814496	9.66481929	-0.8242431610000001	0	0	-0.061035156	1539959340.22
-8.334545926	-3.958520468	-3.4788086060000003	-0.061035156	0.061035156	-0.12207031	1.8697998200000001	-9.102563400000001	0.5323486420000001	0.4272461	-0.12207031	0.24414062	2.09948732	10.091894960000001	1.415209964	-0.061035156	0.061035156	-0.061035156	-9.7748777	-0.30625	-0.23566894960000004	-0.18310547	0.12207031	-0.061035156	-0.3349609424	9.746167032	2.41770018	0	0.18310547	-0.061035156	1.28122554	9.668408246	-0.7967285340000001	0	0	-0.061035156	1539959340.26
-8.356079074	-3.9704834260000004	-3.47163089	0	0	-0.12207031	2.0923096040000004	-8.955419928000001	0.9031982428000002	0.4272461	0.36621094	0.18310547	2.27055661	10.05241664	1.4235839660000003	-0.12207031	0.12207031	0	-9.8083741	-0.32658691100000004	-0.2560058606	-0.12207031	0.12207031	-0.061035156	-0.3349609424	9.746167032	2.41770018	-0.061035156	0.18310547	-0.061035156	1.222607428	9.666015380000001	-0.800317392	0	-0.061035156	-0.061035156	1539959340.3
-8.370434800000002	-3.98483876	-3.484790036	0	0.061035156	-0.12207031	1.46665036	-9.012841754	0.8433837860000001	-0.061035156	0.30517578	-0.12207031	2.1102538940000004	10.09428714	1.485791034	-0.18310547	0.061035156	-0.061035156	-9.788037140000002	-0.2990722644	-0.2811279254	-0.18310547	0.12207031	-0.061035156	-0.2895019568	9.758129892000001	2.396167032	-0.061035156	0.18310547	0	1.258496106	9.67558606	-0.8362060700000001	0	-0.12207031	-0.061035156	1539959340.34
-8.358471940000001	-3.96928714	-3.484790036	0	-0.061035156	-0.061035156	1.9762695680000002	-9.130077880000002	0.6986327880000001	-0.24414062	-0.61035156	-0.12207031	2.19638678	10.11940944	1.403247104	-0.12207031	0.061035156	0	-9.81315944	-0.32060547120000005	-0.285913089	-0.12207031	0.12207031	-0.061035156	-0.364868161	9.744970746000002	2.4021484620000004	-0.12207031	0.18310547	0	1.335058606	9.693530252	-0.805102536	0	-0.12207031	-0.061035156	1539959340.38
-8.278320288000002	-3.9561278960000004	-3.4800048920000006	0	0.061035156	-0.061035156	1.90808107	-8.97097194	0.49885253600000007	0	-0.4272461	-0.30517578	2.24423822	10.04404254	1.320703076	-0.18310547	0	0	-9.777270468000001	-0.32180175720000004	-0.3576904254	-0.12207031	0.12207031	-0.061035156	-0.364868161	9.744970746000002	2.4021484620000004	-0.061035156	0.18310547	0.061035156	1.37214357	9.656445288	-0.811083966	0	-0.061035156	-0.061035156	1539959340.42
-8.327368210000001	-3.94895018	-3.5182862400000006	-0.061035156	0.061035156	-0.061035156	2.3172119600000003	-8.947045926000001	0.686669928	0.4272461	-0.48828125	0.061035156	2.1844238220000003	9.97585414	1.36018071	-0.18310547	0	0.061035156	-9.758129892000001	-0.2954833966	-0.3947753894	-0.12207031	0.061035156	-0.061035156	-0.38640135800000003	9.65883786	2.4165038940000003	-0.12207031	0.18310547	0.061035156	1.358984424	9.649267572	-0.8362060700000001	0	0	-0.061035156	1539959340.46
-8.327368210000001	-3.92023912	-3.4632567900000004	0	0.061035156	-0.061035156	2.159301718	-8.878857428000002	0.6089111420000001	0.061035156	0	0.061035156	2.08752446	10.030884080000002	1.18671875	-0.12207031	-0.18310547	0.061035156	-9.760522660000001	-0.33615722840000006	-0.39238280760000005	-0.12207031	0.061035156	0	-0.42229003600000004	9.72822284	2.38540036	-0.12207031	0.18310547	0.061035156	1.358984424	9.649267572	-0.8362060700000001	0	-0.061035156	0	1539959340.5
-8.290283246000001	-3.9477538940000003	-3.48598642	0	0.18310547	-0.061035156	2.020532248	-8.911157248	0.5526855432	-0.24414062	0.12207031	-0.061035156	2.16767572	10.00217302	1.119726538	-0.12207031	-0.24414062	0.061035156	-9.82392572	-0.3026611322	-0.385205072	-0.12207031	0.061035156	-0.061035156	-0.48090820680000007	9.72702626	2.3806152160000003	-0.061035156	0	0	1.315917932	9.671997300000001	-0.8374023560000001	-0.061035156	0	0	1539959340.54
-8.30463858	-3.9968016200000003	-3.6056152160000003	-0.061035156	0.12207031	0	2.050439496	-8.9829348	0.5885742212	-0.24414062	-0.061035156	-0.12207031	2.13776857	9.993798920000001	1.191503894	-0.061035156	0.061035156	0	-9.7318116	-0.2619873004	-0.424682608	-0.061035156	0	-0.061035156	-0.43186035340000006	9.7318116	2.3985596040000003	-0.061035156	0	0	1.314721646	9.66003444	-0.8362060700000001	0	0	0	1539959340.58
-8.31660144	-4.035082968	-3.5386230040000006	0	0	0	1.8793701080000003	-8.93747554	0.517993161	-0.18310547	0.18310547	-0.061035156	2.0468505400000003	9.95910692	1.1627929712000002	0.061035156	0	0	-9.754540740000001	-0.2835205072	-0.4486083966	0	-0.061035156	-0.061035156	-0.49765625	9.69233426	2.4081298920000003	-0.12207031	0	0	1.3386474640000001	9.65285643	-0.8242431610000001	-0.061035156	-0.061035156	-0.061035156	1539959340.62
-8.234057608	-4.00517572	-3.514697284	0.061035156	0.18310547	0.061035156	1.9320067900000002	-9.01403804	0.5132080072	-0.061035156	0.061035156	0.061035156	1.975073282	9.9949955	1.108959964	0	-0.30517578	0.061035156	-9.76291484	-0.3026611322	-0.4354492212	0	0	-0.061035156	-0.49765625	9.69233426	2.4081298920000003	0	-0.061035156	0	1.331469748	9.6552491	-0.8374023560000001	-0.061035156	0	-0.061035156	1539959340.66
-8.28669429	-4.023120108	-3.6474853240000003	0.061035156	0.061035156	0.061035156	1.6879638580000003	-9.00805661	0.45937500000000003	0.061035156	0.18310547	0	2.071972644	10.008153960000001	1.181933606	0	-0.30517578	0.061035156	-9.758129892000001	-0.308642572	-0.4342529254	0	-0.061035156	-0.061035156	-0.4868896466	9.712670926000001	2.409326178	-0.061035156	-0.18310547	-0.061035156	1.223803714	9.667211960000001	-0.832617212	-0.061035156	0	0	1539959340.7
-8.28908696	-4.026708966	-3.6427001800000003	0.061035156	-0.061035156	0.061035156	1.5970459260000003	-9.102563400000001	0.5490966754000001	0.24414062	0.18310547	0	2.1569091460000003	10.0631839	1.272851538	0.061035156	-0.12207031	-0.061035156	-9.76889676	-0.27395019960000005	-0.42587889400000006	0.061035156	-0.061035156	-0.061035156	-0.40075683900000003	9.77607428	2.47871106	-0.061035156	-0.18310547	0	1.223803714	9.667211960000001	-0.832617212	-0.061035156	-0.061035156	0	1539959340.74
-8.21013179	-3.9896241	-3.5745117800000004	0.061035156	0.061035156	0.061035156	1.961914038	-9.03796376	0.7775878600000001	0.4272461	0.24414062	-0.061035156	2.168872104	10.06079074	1.299169928	0.061035156	-0.12207031	-0.061035156	-9.810766280000001	-0.29069824280000006	-0.40434570680000004	0.061035156	-0.061035156	-0.061035156	-0.364868161	9.753344748	2.441625998	-0.12207031	-0.18310547	-0.061035156	1.3254882200000002	9.688745108	-0.8230468750000001	-0.061035156	-0.061035156	0	1539959340.78
-8.24482428	-3.9609130400000003	-3.61638179	0.061035156	0	0.061035156	1.650878894	-8.791528060000001	1.0264160340000001	-0.36621094	0.18310547	0.4272461	2.1521240020000003	10.04165036	1.3242920320000002	0	-0.18310547	-0.061035156	-9.76171875	-0.33256836060000006	-0.4139160144	0.061035156	-0.061035156	-0.061035156	-0.3373535144	9.7150634	2.45	-0.061035156	-0.24414062	-0.061035156	1.2716552520000002	9.6552491	-0.8362060700000001	-0.061035156	0	0	1539959340.82
-8.28789038	-3.966894568	-3.58049321	0.061035156	-0.12207031	0	1.490576178	-8.918335160000002	0.5239746106000001	-0.79345703	-0.12207031	0.061035156	2.20236821	9.96508786	1.337451178	0	-0.24414062	-0.061035156	-9.76889676	-0.2990722644	-0.385205072	0.061035156	-0.12207031	-0.061035156	-0.27873535340000005	9.637304712	2.445214856	-0.12207031	-0.24414062	-0.061035156	1.2608886780000002	9.6636232	-0.8122802520000001	-0.061035156	-0.061035156	0	1539959340.86
-8.229272660000001	-3.9477538940000003	-3.5960449280000004	0.061035156	0	0	1.650878894	-9.015234620000001	0.2978759784	-0.30517578	0.061035156	-0.12207031	2.195190396	9.95432158	1.2788329680000001	-0.061035156	-0.24414062	-0.061035156	-9.8334964	-0.33615722840000006	-0.362475589	0.061035156	-0.061035156	-0.061035156	-0.27873535340000005	9.637304712	2.445214856	-0.12207031	-0.24414062	0	1.293188498	9.67080072	-0.8146728240000001	-0.061035156	-0.061035156	0	1539959340.9
-8.28190944	-3.9417724640000005	-3.5972412140000003	0	-0.061035156	0	1.8602295320000002	-8.980542032	0.44143066100000006	0.18310547	-0.48828125	0	2.2107422120000004	9.938769960000002	1.1771484620000001	-0.061035156	-0.48828125	0	-9.792822480000002	-0.36845702880000003	-0.3756347644	0.061035156	-0.061035156	0	-0.23327636780000002	9.6552491	2.45598143	-0.061035156	-0.18310547	-0.061035156	1.2716552520000002	9.687548920000001	-0.8254394568000001	-0.061035156	-0.061035156	-0.061035156	1539959340.94
-8.285498200000001	-3.9070800720000003	-3.5781005400000003	0	-0.12207031	-0.061035156	1.9128662140000001	-8.844164840000001	0.569433606	0.18310547	-0.061035156	0.18310547	2.32319339	9.939965560000001	1.166381839	-0.061035156	-0.36621094	0	-9.77248552	-0.381616214	-0.37683107	0.061035156	-0.12207031	0	-0.25959472840000003	9.69472644	2.4930663940000004	-0.061035156	-0.18310547	-0.061035156	1.3051513580000003	9.6552491	-0.8074951080000001	-0.061035156	-0.061035156	-0.061035156	1539959340.98
-8.30583516	-3.9561278960000004	-3.5553711060000004	0	0	-0.061035156	1.971484424	-8.920727340000001	0.611303714	-0.12207031	-0.12207031	-0.061035156	2.39138179	9.96030252	1.1472412140000001	0	-0.12207031	-0.061035156	-9.786840560000002	-0.35529785340000003	-0.35529785340000003	0.061035156	-0.061035156	-0.061035156	-0.25959472840000003	9.69472644	2.4930663940000004	-0.061035156	-0.18310547	-0.061035156	1.3075439300000002	9.66003444	-0.8230468750000001	-0.061035156	-0.061035156	-0.061035156	1539959341.019
-8.34890126	-3.9908202880000005	-3.5960449280000004	0	-0.18310547	0	1.8757812500000002	-9.02839357	0.5861816394	-0.24414062	0.18310547	-0.061035156	2.3076415740000003	10.010547120000002	1.1675781250000001	0.061035156	-0.12207031	-0.061035156	-9.83229982	-0.3612792932	-0.34094239200000004	0.061035156	-0.061035156	-0.061035156	-0.227294928	9.7318116	2.471533246	0	-0.18310547	-0.061035156	1.302758786	9.668408246	-0.805102536	-0.061035156	-0.061035156	-0.061035156	1539959341.06
-8.307031250000001	-3.9728759000000005	-3.5649413940000003	-0.061035156	-0.18310547	-0.061035156	1.812377896	-9.05231929	0.663940396	-0.30517578	-0.18310547	0	2.25859375	10.04284694	1.195092752	0.061035156	-0.12207031	-0.061035156	-9.8263179	-0.37204589660000004	-0.32778320680000006	0.061035156	-0.061035156	-0.061035156	-0.24165038940000003	9.74257788	2.512207068	0	-0.12207031	-0.12207031	1.3087402160000001	9.667211960000001	-0.7871582068	-0.061035156	-0.061035156	-0.061035156	1539959341.099
-8.303442392000001	-3.953735324	-3.52546376	-0.061035156	-0.12207031	-0.061035156	1.8410888580000002	-8.992504892	0.60651857	-0.48828125	-0.12207031	0.061035156	2.227490216	10.023705580000001	1.2154297120000002	0.061035156	-0.12207031	0	-9.796411240000001	-0.35888672120000004	-0.34453125	0	-0.061035156	-0.061035156	-0.24165038940000003	9.74257788	2.512207068	-0.061035156	-0.18310547	-0.12207031	1.296777356	9.669604532000001	-0.7979248200000001	-0.061035156	0	-0.061035156	1539959341.139
-8.323779254	-3.976464856	-3.5182862400000006	-0.061035156	-0.18310547	-0.061035156	1.756152356	-8.98173822	0.416308606	-0.4272461	0.12207031	0.18310547	2.237060504	10.02490216	1.2489257200000001	0.061035156	-0.12207031	-0.061035156	-9.765307608	-0.34572753600000006	-0.36367187500000003	0	-0.061035156	-0.061035156	-0.29667969240000003	9.69233426	2.512207068	0	-0.061035156	-0.12207031	1.3015625000000002	9.671997300000001	-0.7763915740000001	-0.061035156	-0.061035156	-0.061035156	1539959341.18
-8.32976088	-3.96569838	-3.5111084260000003	-0.061035156	-0.18310547	-0.061035156	1.681982428	-9.040356430000001	0.30385742800000004	-0.12207031	0	0.061035156	2.204760782	10.033276260000001	1.274047824	0	-0.12207031	-0.12207031	-9.79880342	-0.3373535144	-0.324194339	0	-0.061035156	-0.061035156	-0.2895019568	9.70429712	2.5445067900000002	-0.061035156	-0.12207031	-0.061035156	1.312329074	9.666015380000001	-0.8015136780000001	-0.061035156	0	-0.061035156	1539959341.219
-8.330957068	-3.9609130400000003	-3.494360324	-0.061035156	-0.24414062	-0.061035156	1.6437011780000002	-9.101367212000001	0.41271972840000004	0.061035156	-0.12207031	0	2.2215087860000002	10.033276260000001	1.246533246	0	-0.12207031	-0.18310547	-9.797607428000001	-0.3732421924	-0.3158203076	0	-0.061035156	-0.061035156	-0.2895019568	9.70429712	2.5445067900000002	0	-0.061035156	-0.061035156	1.3577880400000002	9.668408246	-0.7991211060000001	-0.061035156	-0.061035156	-0.061035156	1539959341.259
-8.29506839	-3.968090854	-3.4321533540000004	-0.061035156	-0.12207031	-0.061035156	1.6496826080000002	-9.139648560000001	0.32539062500000004	0.24414062	-0.12207031	0.061035156	2.192797824	10.034472840000001	1.222607428	0	-0.061035156	-0.12207031	-9.81555162	-0.387597644	-0.29667969240000003	0	-0.061035156	0	-0.2643798822	9.71027806	2.55288089	-0.061035156	-0.061035156	-0.061035156	1.3051513580000003	9.677978240000002	-0.8122802520000001	-0.061035156	0	-0.061035156	1539959341.3
-8.342919928	-3.9800537140000007	-3.4692382200000003	-0.061035156	-0.12207031	-0.061035156	1.717871106	-9.097778060000001	0.5598632788000001	0.61035156	-0.061035156	-0.12207031	2.2215087860000002	10.05959514	1.227392572	0	-0.061035156	-0.12207031	-9.80717752	-0.40554199280000003	-0.2918945288	-0.061035156	-0.061035156	-0.061035156	-0.28471679320000004	9.68515625	2.5349366	-0.061035156	-0.12207031	-0.12207031	1.2453369600000002	9.667211960000001	-0.7907471040000001	-0.061035156	0.061035156	-0.061035156	1539959341.34
-8.405126800000001	-3.9716797120000003	-3.435742212	-0.061035156	-0.36621094	0	1.84946286	-8.93388678	0.9331054712000001	0.24414062	-0.18310547	-0.061035156	2.2215087860000002	10.0213134	1.2537109620000002	-0.061035156	-0.061035156	-0.12207031	-9.76411142	-0.37683107	-0.3289794928	-0.061035156	-0.061035156	0	-0.28471679320000004	9.68515625	2.5349366	-0.061035156	-0.061035156	-0.061035156	1.282421924	9.681567392	-0.784765625	0	0	-0.061035156	1539959341.379
-8.35129393	-3.9525389400000006	-3.3472167540000006	-0.12207031	-0.061035156	0	1.8841552520000002	-9.10495607	0.8649169928000001	-0.30517578	0.061035156	0.24414062	2.27294928	9.99021016	1.2094482428000002	-0.061035156	-0.061035156	-0.061035156	-9.76889676	-0.364868161	-0.3182128894	0	-0.12207031	-0.061035156	-0.32658691100000004	9.63371556	2.5050292540000005	-0.061035156	-0.061035156	0	1.3577880400000002	9.669604532000001	-0.7572509980000001	-0.061035156	0	-0.061035156	1539959341.42
-8.42307158	-3.9896241	-3.410620108	0	-0.18310547	0	1.8602295320000002	-9.087011780000001	0.3289794928	-0.30517578	0.061035156	0.12207031	2.293286142	10.028490920000001	1.149633786	-0.061035156	-0.12207031	-0.061035156	-9.797607428000001	-0.35649413939999997	-0.2811279254	0	-0.12207031	0	-0.31701660340000004	9.72822284	2.5337402160000004	-0.061035156	-0.061035156	0	1.3111327879999999	9.69113768	-0.7668212860000001	0	0	-0.061035156	1539959341.459
-8.36086412	-3.9908202880000005	-3.37473143	-0.061035156	-0.24414062	0	1.6125976440000003	-9.043945288000002	0.1985839856	-0.30517578	0.061035156	0.12207031	2.2801269960000004	10.02609874	1.0862304712000002	-0.061035156	-0.18310547	0	-9.786840560000002	-0.34931639400000003	-0.30625	0	-0.12207031	-0.061035156	-0.31701660340000004	9.72822284	2.5337402160000004	0	-0.061035156	0	1.3111327879999999	9.69113768	-0.7668212860000001	-0.061035156	0	-0.061035156	1539959341.499
-8.34411592	-3.951342752	-3.3197021760000003	-0.061035156	-0.12207031	0	1.8052001800000002	-9.00805661	0.571826178	0.5493164	-0.30517578	-0.18310547	2.2813232820000002	10.006958360000002	1.0922119110000001	0	-0.18310547	0.061035156	-9.760522660000001	-0.3804199280000001	-0.2978759784	0	-0.12207031	-0.061035156	-0.3229980432	9.70310054	2.5050292540000005	0	-0.061035156	0	1.2895996400000003	9.677978240000002	-0.775195288	-0.061035156	0	-0.061035156	1539959341.54
-8.378808606	-3.968090854	-3.23596196	0	-0.12207031	0	1.905688498	-8.967382788	0.75366214	0.5493164	-0.30517578	-0.18310547	2.29089357	9.98422824	1.0946044928	0	-0.18310547	0.061035156	-9.7832518	-0.38640135800000003	-0.2572021466	0	-0.12207031	0	-0.30625	9.673193390000002	2.53254393	0.061035156	-0.061035156	0	1.296777356	9.6552491	-0.7668212860000001	-0.061035156	0	-0.061035156	1539959341.579
-8.38239766	-3.964501996	-3.267065396	0	0.061035156	0	2.020532248	-9.055908246000001	0.6627441100000001	-0.12207031	0	-0.18310547	2.2573974640000003	9.98901358	1.128100589	0	-0.12207031	0.061035156	-9.80239218	-0.39836425720000007	-0.22968750000000002	0	-0.12207031	0	-0.30625	9.673193390000002	2.53254393	0.061035156	-0.12207031	0	1.296777356	9.6552491	-0.7668212860000001	-0.061035156	-0.061035156	0	1539959341.619
-8.421875	-3.9429687500000004	-3.359179712	0	-0.18310547	0	1.8375000000000001	-9.016430710000002	0.61848143	-0.12207031	0	-0.18310547	2.159301718	10.023705580000001	1.1627929712000002	0	-0.12207031	0.061035156	-9.8083741	-0.3672607428	-0.211743161	0	-0.12207031	0	-0.24404297120000001	9.705493210000002	2.5385253600000004	0.061035156	0	0	1.27524411	9.671997300000001	-0.732128894	-0.061035156	0	0	1539959341.66
-8.36325679	-3.9429687500000004	-3.2790283540000003	0	-0.12207031	0	1.8733886780000002	-8.980542032	0.5897705072	-0.18310547	-0.061035156	-0.12207031	2.1664795320000003	10.03686502	1.204663089	0	-0.061035156	0	-9.81555162	-0.387597644	-0.2045654254	0	-0.061035156	0	-0.30385742800000004	9.705493210000002	2.5337402160000004	0.061035156	0	0	1.2907959260000001	9.67917482	-0.7285400360000001	-0.061035156	0	-0.061035156	1539959341.699
-8.42067842	-3.9561278960000004	-3.2682617800000004	0	-0.061035156	0	1.8638183900000003	-8.95661592	0.5586669928	-0.36621094	0	-0.061035156	2.138964856	10.04045378	1.18671875	0	-0.061035156	0	-9.81555162	-0.3828125	-0.18303222840000002	0	-0.061035156	0	-0.30385742800000004	9.705493210000002	2.5337402160000004	0	-0.061035156	0	1.222607428	9.680371106	-0.7488769568000001	-0.061035156	0	0	1539959341.739
-8.42666034	-3.964501996	-3.267065396	0	-0.12207031	0	1.927221646	-9.036767572	0.38640135800000003	-0.24414062	0.061035156	0	2.097094748	10.0380616	1.1735596040000003	-0.061035156	-0.061035156	0	-9.8083741	-0.3828125	-0.1806396466	0	-0.061035156	0	-0.27395019960000005	9.725830072	2.545703076	-0.061035156	-0.061035156	-0.061035156	1.2919922120000003	9.680371106	-0.7213623200000001	-0.061035156	-0.061035156	-0.061035156	1539959341.78
-8.43742662	-3.9525389400000006	-3.2539062500000004	0	0	0	1.814770468	-9.012841754	0.48090820680000007	-0.12207031	0.061035156	-0.12207031	2.136572284	10.04763228	1.19270018	-0.061035156	0	-0.12207031	-9.82153354	-0.35649413939999997	-0.19499511780000003	0	-0.061035156	0	-0.248828125	9.71625998	2.503832968	0	0	-0.061035156	1.2919922120000003	9.680371106	-0.7213623200000001	-0.061035156	-0.061035156	0	1539959341.819
-8.43503444	-3.946557608	-3.2323730040000007	0	-0.12207031	0	1.829125998	-9.067871106	0.39836425720000007	0	0	-0.061035156	2.205957068	10.04882788	1.181933606	-0.061035156	0.061035156	-0.18310547	-9.791625900000001	-0.37204589660000004	-0.1985839856	0	-0.061035156	0	-0.2990722644	9.743774460000001	2.496655252	-0.061035156	-0.061035156	-0.061035156	1.3171142180000002	9.671997300000001	-0.732128894	-0.061035156	-0.061035156	-0.061035156	1539959341.859
-8.42067842	-3.9369873200000005	-3.2251952880000005	0	0	0	1.6783935700000001	-9.034375	0.461767572	0.18310547	0.18310547	0	2.186816394	10.033276260000001	1.166381839	-0.12207031	-0.12207031	-0.18310547	-9.786840560000002	-0.37802735600000004	-0.19020996400000004	0.061035156	-0.061035156	-0.061035156	-0.37084961060000005	9.74736322	2.47392572	0	-0.12207031	-0.061035156	1.2860107820000002	9.680371106	-0.7058105432	-0.061035156	-0.061035156	0	1539959341.9
-8.45297824	-3.976464856	-3.192895468	0.061035156	-0.061035156	0	1.53125	-9.015234620000001	0.5096191394	0.30517578	0.061035156	0	2.21433107	10.0380616	1.191503894	-0.18310547	-0.061035156	-0.061035156	-9.80358876	-0.3505126800000001	-0.1866210962	0	-0.061035156	-0.061035156	-0.28471679320000004	9.689941394000002	2.4870849640000006	0	-0.18310547	-0.061035156	1.32788089	9.666015380000001	-0.7034179712000002	-0.061035156	-0.061035156	-0.061035156	1539959341.939
-8.41828624	-3.926220746	-3.23356929	0.061035156	0	0	1.7609375	-9.00805661	0.668725589	0.12207031	0	0.061035156	2.2035644960000003	10.072753600000002	1.240551718	-0.061035156	-0.12207031	-0.061035156	-9.77966304	-0.3576904254	-0.21533202880000002	0.061035156	-0.061035156	-0.061035156	-0.28471679320000004	9.689941394000002	2.4870849640000006	0	-0.12207031	0	1.3063476440000001	9.69951178	-0.7117919928	-0.061035156	-0.061035156	0	1539959341.979
-8.47451178	-3.94895018	-3.243139676	0	-0.061035156	0	1.58388678	-8.992504892	0.7560547120000001	-0.4272461	0.061035156	0.24414062	2.27653804	10.04763228	1.1903076080000001	-0.061035156	-0.12207031	-0.061035156	-9.765307608	-0.3732421924	-0.20935058900000003	0.061035156	-0.061035156	-0.061035156	-0.2895019568	9.71625998	2.5074219240000004	0	-0.12207031	0	1.27763678	9.646875000000001	-0.7105957068000001	-0.061035156	-0.061035156	0	1539959342.02
-8.442211960000002	-3.9022949280000003	-3.2228027160000003	0.061035156	-0.061035156	0	1.7130859620000003	-9.07026358	0.339746106	-0.48828125	0.061035156	0.30517578	2.217919928	10.010547120000002	1.15441893	-0.061035156	-0.12207031	0	-9.810766280000001	-0.3995605432	-0.18901367800000002	0.061035156	-0.061035156	0	-0.23208007200000003	9.667211960000001	2.4595702880000005	-0.061035156	-0.18310547	0	1.32788089	9.709082068	-0.7129882787999999	-0.061035156	-0.12207031	0	1539959342.059
-8.42307158	-3.9094726440000005	-3.226391574	0	-0.061035156	0	1.5276611420000001	-8.985326980000002	0.15073241820000002	-0.12207031	-0.24414062	0.18310547	2.2382567900000003	9.96508786	1.141259784	-0.061035156	-0.18310547	0.061035156	-9.81914038	-0.38999023560000007	-0.18303222840000002	0.061035156	-0.061035156	-0.061035156	-0.23208007200000003	9.667211960000001	2.4595702880000005	0	-0.061035156	-0.061035156	1.314721646	9.70310054	-0.7261474640000001	-0.061035156	-0.061035156	0	1539959342.099
-8.436230432	-3.87238768	-3.2251952880000005	0	-0.12207031	0	1.783667032	-9.020019568	0.3576904254	0.24414062	-0.24414062	0	2.292089856	9.95432158	1.1580077880000001	-0.061035156	0	0.061035156	-9.786840560000002	-0.416308606	-0.19738769960000002	0.061035156	-0.061035156	-0.061035156	-0.269165036	9.667211960000001	2.4643554320000005	0	-0.061035156	0	1.299169928	9.67438948	-0.723754892	-0.061035156	-0.12207031	0	1539959342.14
-8.44938948	-3.9010987400000006	-3.1916992800000004	0	-0.061035156	0	1.8697998200000001	-8.980542032	0.4486083966	0.12207031	0	0	2.250219748	9.918433	1.1484375	0	-0.061035156	0.12207031	-9.789233426000001	-0.462963858	-0.21413574280000003	0	-0.061035156	0	-0.2572021466	9.667211960000001	2.436840854	0.061035156	-0.061035156	0	1.31352536	9.681567392	-0.7225586060000001	0	-0.12207031	0	1539959342.179
-8.482885880000001	-3.917846646	-3.1761474640000005	0	0	0	1.8028076080000002	-9.04633786	0.5287597644	-0.18310547	-0.24414062	-0.18310547	2.269360324	10.02729532	1.119726538	-0.061035156	-0.061035156	0.18310547	-9.796411240000001	-0.4486083966	-0.1866210962	0	-0.061035156	0	-0.250024411	9.723437500000001	2.4643554320000005	0.061035156	-0.061035156	0	1.335058606	9.671997300000001	-0.718969748	-0.061035156	-0.061035156	-0.061035156	1539959342.219
-8.47451178	-3.8987060700000002	-3.208447284	-0.061035156	-0.061035156	0	1.9427734620000003	-9.089404254	0.49645996400000003	-0.18310547	-0.12207031	-0.18310547	2.350707968	10.06079074	1.2022705072	0.061035156	-0.061035156	0.12207031	-9.785644568	-0.42229003600000004	-0.20217285340000002	-0.061035156	-0.061035156	0	-0.1770507788	9.756933606	2.4727295320000002	0	-0.061035156	0	1.335058606	9.671997300000001	-0.718969748	0	-0.061035156	0	1539959342.259
-8.443408246	-3.9094726440000005	-3.23356929	-0.12207031	-0.12207031	-0.061035156	1.9966064300000002	-9.057104532	0.5036376800000001	0.061035156	0.061035156	-0.12207031	2.387792932	10.008153960000001	1.2453369600000002	0.12207031	0.061035156	0	-9.777270468000001	-0.38999023560000007	-0.211743161	0	-0.061035156	-0.061035156	-0.20097655760000002	9.712670926000001	2.4619628600000003	0	0.061035156	0	1.3254882200000002	9.687548920000001	-0.6986327880000001	0	0	-0.061035156	1539959342.299
-8.45776358	-3.9010987400000006	-3.1653808900000002	-0.061035156	-0.061035156	0	1.7250488220000002	-9.0427491	0.5287597644	0.24414062	-0.061035156	-0.12207031	2.3112304320000003	10.004565200000002	1.2501221040000001	0	0.061035156	0.12207031	-9.7832518	-0.40075683900000003	-0.1878173822	-0.061035156	-0.061035156	0	-0.27514648560000005	9.687548920000001	2.40573732	0	0	0	1.3111327879999999	9.67080072	-0.702221646	-0.061035156	0	-0.061035156	1539959342.339
-8.441015380000001	-3.917846646	-3.1737548920000003	-0.12207031	0	-0.061035156	1.814770468	-9.04753444	0.5670410144	0.30517578	-0.12207031	-0.18310547	2.27294928	10.015332460000002	1.123315396	-0.18310547	0	0.24414062	-9.785644568	-0.3804199280000001	-0.1686767572	-0.061035156	-0.061035156	0	-0.27395019960000005	9.707885880000001	2.428466754	0	0.061035156	0	1.3111327879999999	9.67080072	-0.702221646	0	0	0	1539959342.379
-8.468530252	-3.9441650360000002	-3.19768071	-0.061035156	-0.061035156	0	1.681982428	-9.087011780000001	0.687866214	0.18310547	-0.061035156	-0.12207031	2.333959964	10.071558	1.146044928	-0.24414062	0	0.30517578	-9.80358876	-0.40075683900000003	-0.1674804712	-0.061035156	-0.061035156	0	-0.27873535340000005	9.74138179	2.421289038	0	0	0	1.282421924	9.69592302	-0.6986327880000001	0	0	-0.061035156	1539959342.419
-8.456567392	-3.923828076	-3.2072509000000005	-0.061035156	-0.061035156	0	1.6616454680000001	-9.097778060000001	0.45339357	0.18310547	0.061035156	0.061035156	2.2980712860000003	10.071558	1.2333740020000001	-0.36621094	-0.24414062	0.30517578	-9.816748200000001	-0.379223642	-0.17585449280000004	-0.061035156	-0.061035156	0	-0.270361322	9.73898912	2.424877896	0	0.061035156	-0.061035156	1.31352536	9.69592302	-0.716577176	0	0	0	1539959342.459
-8.42905252	-3.92861322	-3.1952880400000003	-0.061035156	0	0	1.544409146	-9.031982428000001	0.48330077880000005	0.18310547	0.061035156	0.12207031	2.5217773560000003	10.018921220000001	1.2907959260000001	-0.4272461	0	0.24414062	-9.780859620000001	-0.343334964	-0.1614990216	-0.061035156	0	0	-0.27275390380000003	9.69951178	2.404541034	0	0	0	1.31352536	9.69592302	-0.716577176	0	0	0	1539959342.499
-8.451782248	-3.926220746	-3.2228027160000003	0	-0.061035156	0	1.7621337860000001	-9.20065944	0.4091308606000001	0.36621094	-0.12207031	0.30517578	2.49426268	9.99021016	1.3709472839999999	-0.4272461	0.061035156	0.12207031	-9.778466754	-0.35529785340000003	-0.1806396466	-0.061035156	-0.061035156	0	-0.2524169928	9.700707968000001	2.3889892180000003	0	0.061035156	0	1.2477295320000001	9.687548920000001	-0.724951178	0	0	0	1539959342.539
-8.482885880000001	-3.917846646	-3.1869139400000006	0	-0.061035156	0	1.562353534	-9.118115020000001	0.735717752	0.91552734	0	0.24414062	2.524169928	9.96748004	1.3769287140000002	-0.24414062	-0.24414062	0.061035156	-9.785644568	-0.3672607428	-0.17465820680000002	-0.061035156	-0.061035156	0	-0.2918945288	9.72224092	2.4081298920000003	-0.061035156	0	0	1.299169928	9.682763580000001	-0.7428955072	0	-0.061035156	0	1539959342.579
-8.450586060000001	-3.9022949280000003	-3.1964844240000003	-0.061035156	0	0	1.5360351440000002	-8.935082968000001	0.9737792932	0.7324219	-0.24414062	0.12207031	2.600732428	9.91245108	1.3386474640000001	-0.061035156	-0.061035156	0	-9.7748777	-0.3612792932	-0.1878173822	0	-0.061035156	0	-0.26796875000000003	9.7318116	2.409326178	-0.061035156	-0.061035156	0.061035156	1.3111327879999999	9.69472644	-0.7261474640000001	0	-0.061035156	0	1539959342.619
-8.497240920000001	-3.9142577880000005	-3.1773437500000004	0	-0.061035156	0	1.6341308900000002	-8.9745607	1.0862304712000002	0.48828125	-0.061035156	0.12207031	2.593554712	9.926807100000001	1.25729982	0.12207031	-0.12207031	0	-9.79401857	-0.3529052716	-0.1686767572	-0.061035156	-0.061035156	0	-0.2344726538	9.746167032	2.3985596040000003	-0.061035156	0	0	1.3111327879999999	9.69472644	-0.7261474640000001	-0.061035156	-0.061035156	0	1539959342.659
-8.45297824	-3.8843505400000002	-3.2072509000000005	0	0.061035156	0	1.5719238220000002	-8.943457068	1.0503417932	0.48828125	-0.061035156	0.12207031	2.57082518	9.928002700000002	1.178344748	0.12207031	-0.12207031	0	-9.795214660000001	-0.3349609424	-0.1866210962	0	-0.061035156	0	-0.285913089	9.72702626	2.3435302520000003	0	0	0	1.341040036	9.671997300000001	-0.7381103240000001	-0.061035156	-0.061035156	0	1539959342.699
-8.45776358	-3.8795653960000003	-3.262280252	-0.061035156	0	0	1.6664307100000002	-8.95661592	0.8756836060000002	0.30517578	-0.12207031	-0.12207031	2.55288089	9.92919928	1.1903076080000001	0	-0.12207031	0	-9.77368161	-0.30385742800000004	-0.2045654254	0	-0.061035156	-0.061035156	-0.3337646466	9.70429712	2.318408246	0	-0.061035156	0	1.3769287140000002	9.681567392	-0.7201660340000001	0	0	0	1539959342.739
-8.43503444	-3.877172824	-3.269457968	-0.12207031	0	0	1.680786142	-8.866894568000001	0.9893310700000001	0.061035156	-0.30517578	-0.061035156	2.5564697480000005	9.90407698	1.282421924	0.061035156	-0.18310547	0.061035156	-9.76889676	-0.32658691100000004	-0.19020996400000004	0	-0.061035156	-0.061035156	-0.29069824280000006	9.6636232	2.350707968	0.061035156	-0.061035156	0	1.32189946	9.67080072	-0.740502896	-0.061035156	0	0	1539959342.779
-8.44938948	-3.8652099640000004	-3.24433606	-0.061035156	0.12207031	0	1.7286376800000003	-8.86330571	0.9175537140000001	-0.30517578	-0.18310547	-0.061035156	2.6198730040000004	9.96508786	1.258496106	0.061035156	-0.12207031	0.061035156	-9.789233426000001	-0.3600830072	-0.16628417539999998	-0.061035156	-0.061035156	0	-0.2392578076	9.756933606	2.390185504	0	-0.061035156	0	1.32189946	9.67080072	-0.740502896	0	-0.061035156	0	1539959342.819
-8.421875	-3.859228534	-3.2814209260000005	-0.061035156	0.12207031	0	2.09948732	-8.99728984	0.8816650360000001	-0.24414062	0.18310547	0	2.6150878600000005	9.957910340000002	1.3266846040000002	0.061035156	-0.061035156	-0.061035156	-9.835888579999999	-0.31701660340000004	-0.1447509784	-0.061035156	-0.061035156	0	-0.2189208966	9.72822284	2.3710449280000003	0.061035156	-0.061035156	-0.061035156	1.3111327879999999	9.682763580000001	-0.7488769568000001	0	0	0	1539959342.859
-8.399145468	-3.8556396760000005	-3.3220947480000005	-0.061035156	0.12207031	0	1.683178714	-8.95183107	0.839794928	-0.24414062	0.79345703	0.18310547	2.6222655759999998	9.96030252	1.387695288	0.061035156	-0.061035156	-0.061035156	-9.7832518	-0.31223143000000003	-0.15671386780000002	0	-0.061035156	-0.061035156	-0.1997802716	9.72822284	2.3746337860000004	-0.061035156	-0.061035156	0	1.3230957460000001	9.676782248	-0.7440917932000001	0	0	0	1539959342.899
-8.46972644	-3.8329101440000004	-3.31850589	-0.061035156	0	0	1.4558837860000002	-9.04633786	1.00129393	-0.12207031	-0.061035156	-0.12207031	2.6390135800000003	10.005761780000002	1.378125	0	-0.12207031	-0.061035156	-9.76889676	-0.33137207460000007	-0.15671386780000002	-0.061035156	-0.061035156	0	-0.211743161	9.743774460000001	2.369848642	0	0	0	1.3769287140000002	9.651660340000001	-0.7369140380000001	-0.061035156	-0.061035156	0	1539959342.939
-8.467334260000001	-3.8508545320000005	-3.2993652160000004	0	0.12207031	0	1.579101538	-9.04753444	1.1340820288	-0.061035156	0.18310547	-0.12207031	2.6760987400000005	9.997387680000001	1.358984424	-0.061035156	0	-0.061035156	-9.778466754	-0.3349609424	-0.1495361322	0	-0.061035156	0	-0.23208007200000003	9.76171875	2.3710449280000003	-0.061035156	-0.061035156	0	1.3769287140000002	9.651660340000001	-0.7369140380000001	0	0	0.061035156	1539959342.979
-8.46015625	-3.8448730040000005	-3.343627896	-0.061035156	0.061035156	0	1.6341308900000002	-9.069067392000001	1.23696286	0	0.12207031	0.061035156	2.6605469240000006	10.035669420000001	1.3075439300000002	-0.061035156	-0.12207031	-0.061035156	-9.80358876	-0.33256836060000006	-0.10886230040000001	0	-0.061035156	-0.061035156	-0.19020996400000004	9.795214660000001	2.3973632200000004	-0.061035156	-0.12207031	0.061035156	1.3099365020000002	9.681567392	-0.7524658540000001	-0.061035156	0	0.061035156	1539959343.019
-8.446997300000001	-3.8353027160000006	-3.361572284	-0.061035156	0.061035156	0	1.412817392	-9.124096940000001	1.1269042932	0.12207031	0	0.061035156	2.644995108	10.02609874	1.3111327879999999	-0.061035156	-0.12207031	0	-9.81914038	-0.33256836060000006	-0.0837402356	-0.061035156	-0.061035156	-0.061035156	-0.1256103534	9.81914038	2.400952176	-0.12207031	-0.061035156	0	1.362573282	9.689941394000002	-0.729736322	0	-0.061035156	0	1539959343.059
-8.436230432	-3.8376952880000004	-3.3603759000000006	0.061035156	0.12207031	0	1.667626996	-9.169555710000001	1.114941394	0.48828125	0.12207031	0.18310547	2.65935054	9.97465854	1.32788089	-0.061035156	-0.061035156	-0.12207031	-9.844262680000002	-0.3373535144	-0.07416992212000001	-0.061035156	-0.061035156	-0.061035156	-0.10288086060000001	9.760522660000001	2.365063498	-0.12207031	-0.061035156	0	1.362573282	9.689941394000002	-0.729736322	-0.061035156	-0.061035156	0	1539959343.099
-8.41828624	-3.8053954680000004	-3.4225829680000004	0	0.061035156	0	1.39606929	-8.990112320000001	1.4558837860000002	0.30517578	-0.061035156	0.18310547	2.6150878600000005	9.95910692	1.3051513580000003	-0.061035156	-0.061035156	-0.061035156	-9.80957068	-0.36965332460000005	-0.0825439496	-0.061035156	0	-0.061035156	-0.10048827880000001	9.7318116	2.3973632200000004	-0.12207031	0	0	1.387695288	9.686352340000001	-0.7129882787999999	0	-0.061035156	0	1539959343.139
-8.46972644	-3.7886474640000007	-3.464453076	-0.061035156	0	0	1.679589856	-9.027197480000002	1.268066394	0	-0.12207031	0.061035156	2.6725097840000003	9.94833966	1.296777356	-0.061035156	0	-0.061035156	-9.80239218	-0.38640135800000003	-0.09450683900000001	-0.061035156	0	-0.061035156	-0.09450683900000001	9.7318116	2.4308594240000003	-0.12207031	0.061035156	-0.061035156	1.3853027160000002	9.6552491	-0.7428955072	-0.061035156	-0.061035156	0	1539959343.179
-8.46972644	-3.7874510800000003	-3.4572753600000006	-0.061035156	0.061035156	0	1.6999267180000002	-9.063086060000002	1.159204074	0.061035156	-0.061035156	-0.061035156	2.662939496	9.96867662	1.282421924	0	0	-0.12207031	-9.82153354	-0.36606445680000005	-0.09450683900000001	-0.061035156	0	-0.061035156	-0.1124511682	9.729418930000001	2.409326178	-0.12207031	0.061035156	0	1.3853027160000002	9.6552491	-0.7428955072	0	-0.061035156	0	1539959343.219
-8.411108426	-3.77548822	-3.430957068	0	0.061035156	0	1.6592528960000001	-8.999682608	1.1053711060000002	0	0	0.061035156	2.6940429320000003	9.98542482	1.19270018	-0.061035156	0	-0.061035156	-9.8251223	-0.37443847840000005	-0.05144042932000001	-0.061035156	0	-0.061035156	-0.1579101538	9.76411142	2.424877896	-0.12207031	0	0	1.465454074	9.67438948	-0.7369140380000001	0	-0.061035156	0	1539959343.259
-8.369238220000002	-3.7683105040000004	-3.420190396	0	0	0	1.5743163940000002	-8.968579074	1.0048827880000002	-0.18310547	-0.061035156	0.12207031	2.65935054	9.888525360000001	1.2417480040000002	-0.061035156	-0.18310547	0	-9.80717752	-0.3959716754	-0.0490478534	-0.12207031	0	-0.061035156	-0.1411621106	9.689941394000002	2.4296630400000003	-0.061035156	0	0	1.41640625	9.666015380000001	-0.7560547120000001	-0.061035156	0	0	1539959343.299
-8.383593750000001	-3.8245362400000005	-3.4692382200000003	0.061035156	0.061035156	0	1.449902356	-8.8896241	1.02761232	-0.36621094	0	0	2.7155760800000004	9.845459260000002	1.238159146	0	0	-0.061035156	-9.780859620000001	-0.37443847840000005	-0.10288086060000001	-0.12207031	0	0	-0.1040771466	9.631323380000001	2.445214856	-0.061035156	0	0	1.41640625	9.666015380000001	-0.7560547120000001	0	0	0	1539959343.339
-8.456567392	-3.7886474640000007	-3.5015380400000002	0.061035156	-0.061035156	0	1.5276611420000001	-9.012841754	0.9211425720000002	-0.30517578	0.061035156	0.061035156	2.67370607	9.90407698	1.2333740020000001	-0.061035156	0	0	-9.766503894000001	-0.35649413939999997	-0.11604003600000001	-0.12207031	0	0	-0.1459472644	9.63491214	2.45	-0.061035156	0.061035156	0	1.41042482	9.65285643	-0.7799804712000001	0	-0.061035156	0	1539959343.379
-8.38478984	-3.77548822	-3.4429199280000002	-0.061035156	-0.061035156	0	1.3817138580000001	-9.057104532	0.9020019568000001	-0.061035156	0.12207031	0.061035156	2.6079101440000003	9.936376800000001	1.2513183900000002	-0.061035156	-0.12207031	0.061035156	-9.76770018	-0.346923822	-0.1459472644	-0.061035156	0	0	-0.2260986322	9.667211960000001	2.424877896	-0.061035156	-0.061035156	0	1.4199951080000002	9.656445288	-0.754858426	0	0	0	1539959343.419
-8.407519568	-3.8197509000000003	-3.4154052520000002	0	0.12207031	0	1.350610324	-9.081030252000001	1.0563232428000002	0	-0.061035156	-0.061035156	2.60910643	9.97465854	1.191503894	0	-0.18310547	0.061035156	-9.790429712	-0.33854982	-0.19020996400000004	-0.061035156	0	0	-0.2129394568	9.71027806	2.4571777160000003	-0.061035156	-0.061035156	0	1.4199951080000002	9.656445288	-0.754858426	-0.061035156	-0.061035156	0	1539959343.459
-8.42905252	-3.776684604	-3.4536866	0	-0.061035156	0	1.6078125	-9.081030252000001	1.2860107820000002	0.061035156	0	0.061035156	2.6390135800000003	9.98901358	1.181933606	-0.061035156	-0.061035156	0	-9.77128894	-0.3517089856000001	-0.19499511780000003	-0.061035156	-0.061035156	0	-0.19140625	9.73061502	2.4595702880000005	0	0	0	1.427172824	9.66003444	-0.7476806610000001	0	-0.061035156	0	1539959343.499
-8.368042032	-3.7838623200000003	-3.4189941100000003	-0.061035156	0.12207031	0	1.6161865020000004	-9.015234620000001	1.274047824	0	0.48828125	0.18310547	2.595947284	9.920825180000001	1.1903076080000001	0	-0.061035156	0	-9.765307608	-0.37084961060000005	-0.1997802716	-0.061035156	-0.061035156	0	-0.2177246106	9.669604532000001	2.4751221040000004	-0.061035156	-0.061035156	0	1.4606689300000002	9.650463760000001	-0.745288089	-0.061035156	0	0	1539959343.539
-8.43503444	-3.77788089	-3.4823974640000004	0	0	0	1.2788329680000001	-9.015234620000001	1.09819339	-0.30517578	-0.18310547	0.061035156	2.5409179320000006	9.941162140000001	1.1675781250000001	0	-0.12207031	0	-9.7748777	-0.3541015576	-0.17465820680000002	0	-0.061035156	0	-0.1985839856	9.66481929	2.45	-0.061035156	-0.061035156	0	1.4606689300000002	9.650463760000001	-0.745288089	0	0	0	1539959343.58
-8.3967527	-3.776684604	-3.4692382200000003	0	0.061035156	-0.061035156	1.3577880400000002	-9.100170926	0.860131839	0.061035156	-0.18310547	0	2.5385253600000004	9.9447509	1.189111322	0	-0.12207031	-0.061035156	-9.840673920000002	-0.34812010800000004	-0.1244140625	-0.061035156	0	0	-0.15073241820000002	9.6983152	2.45598143	0	-0.061035156	-0.061035156	1.5025390379999999	9.651660340000001	-0.7488769568000001	0	0	0	1539959343.619
-8.425463760000001	-3.776684604	-3.5697264400000006	-0.061035156	-0.061035156	-0.061035156	1.362573282	-9.030786240000001	1.0491455072	0.18310547	-0.24414062	0.061035156	2.5851807100000004	9.95192842	1.1879150360000001	0.061035156	0	-0.12207031	-9.79401857	-0.35649413939999997	-0.1303955072	-0.061035156	0	0	-0.1040771466	9.72702626	2.47871106	-0.061035156	-0.061035156	-0.061035156	1.4630615020000002	9.682763580000001	-0.7763915740000001	0	0	0	1539959343.659
-8.370434800000002	-3.79223642	-3.4812010800000004	-0.061035156	-0.12207031	-0.061035156	1.38410643	-8.95063498	1.141259784	-0.18310547	-0.12207031	0.12207031	2.6210692900000003	9.9447509	1.2501221040000001	0.061035156	0.061035156	-0.12207031	-9.77128894	-0.3732421924	-0.16508788940000002	-0.061035156	-0.061035156	0	-0.172265625	9.69472644	2.4727295320000002	0	0	-0.061035156	1.4630615020000002	9.682763580000001	-0.7763915740000001	0	0	0	1539959343.699
-8.356079074	-3.8329101440000004	-3.4393310700000006	0	0.12207031	-0.061035156	1.453491214	-9.035571580000001	0.985742212	-0.24414062	0.061035156	0.12207031	2.6150878600000005	9.937573380000002	1.223803714	0	-0.12207031	-0.061035156	-9.8	-0.346923822	-0.1579101538	0	-0.061035156	0	-0.2033691394	9.656445288	2.4392334260000004	0	-0.061035156	-0.061035156	1.5025390379999999	9.640893570000001	-0.7428955072	0	-0.061035156	-0.061035156	1539959343.739
-8.455371106000001	-3.8257324280000002	-3.5481933900000002	0	-0.12207031	-0.061035156	1.337451178	-9.065478240000001	0.8266357428000001	-0.12207031	0	0	2.674902356	9.9866214	1.204663089	0	-0.061035156	-0.061035156	-9.80957068	-0.3194091754	-0.1387695288	-0.061035156	-0.061035156	0	-0.13398437500000002	9.7401857	2.4667480040000003	0	-0.12207031	-0.061035156	1.5216797120000003	9.646875000000001	-0.775195288	0	-0.061035156	-0.061035156	1539959343.779
-8.380004892	-3.7970214660000003	-3.4883788940000002	-0.061035156	0	-0.061035156	1.312329074	-9.051123200000001	0.9199462860000001	-0.061035156	-0.061035156	0	2.7418945679999998	9.9698732	1.2082519568	0	0.061035156	-0.061035156	-9.7832518	-0.30744628600000007	-0.153125	0	-0.061035156	0	-0.10288086060000001	9.74138179	2.4799072480000004	-0.061035156	0	-0.061035156	1.5216797120000003	9.646875000000001	-0.775195288	0	0	-0.061035156	1539959343.819
-8.406323380000002	-3.8197509000000003	-3.5266601440000005	-0.061035156	-0.12207031	-0.061035156	1.3637695680000002	-9.01403804	0.9271240020000001	-0.12207031	-0.061035156	0	2.64379892	9.9710688	1.159204074	0	-0.061035156	0	-9.788037140000002	-0.32778320680000006	-0.153125	0	-0.061035156	0	-0.21054687500000002	9.69592302	2.44401857	-0.061035156	-0.061035156	0	1.437939496	9.65883786	-0.7512695288	-0.061035156	-0.061035156	0	1539959343.859
-8.39555661	-3.813769568	-3.387890576	0.061035156	-0.061035156	0	1.4223876800000002	-9.04633786	1.0144531250000002	-0.12207031	-0.12207031	-0.12207031	2.628247104	9.97465854	1.1316894568000002	0	-0.18310547	0	-9.80478534	-0.3337646466	-0.1399658246	0	-0.061035156	-0.061035156	-0.1770507788	9.729418930000001	2.409326178	0	-0.12207031	0	1.437939496	9.645678420000001	-0.754858426	0	-0.061035156	-0.061035156	1539959343.899
-8.419482428	-3.7659179320000007	-3.5290527160000003	0	0	-0.061035156	1.5276611420000001	-9.0858152	1.030004892	0	0.12207031	0	2.6402099640000003	9.96508786	1.1352783540000002	0.061035156	0	-0.061035156	-9.780859620000001	-0.32778320680000006	-0.132788089	0	-0.061035156	-0.061035156	-0.10766601440000001	9.71745607	2.460766574	0	0	-0.061035156	1.506127896	9.651660340000001	-0.765625	0	0	-0.061035156	1539959343.939
-8.430249100000001	-3.7874510800000003	-3.517089856	-0.061035156	-0.18310547	0	1.3853027160000002	-9.03916034	1.0479492212000001	-0.061035156	0.30517578	0.12207031	2.57082518	9.992602340000001	1.141259784	0.061035156	-0.061035156	0	-9.77966304	-0.343334964	-0.1435546875	0	-0.061035156	-0.061035156	-0.1818359424	9.724634080000001	2.45	0	0	-0.061035156	1.503735324	9.64328624	-0.7728027160000001	-0.061035156	-0.061035156	-0.061035156	1539959343.979
-8.38598642	-3.80778804	-3.4046385800000003	-0.061035156	0	0	1.2441405760000002	-9.035571580000001	0.9390869110000001	-0.24414062	-0.061035156	0	2.5612548920000004	9.9949955	1.168774411	0	-0.12207031	-0.061035156	-9.80358876	-0.34213867800000003	-0.132788089	0	-0.061035156	-0.061035156	-0.20576172120000003	9.72702626	2.4356445680000003	0	-0.061035156	-0.061035156	1.4869873200000001	9.645678420000001	-0.7716064300000001	0	-0.061035156	-0.061035156	1539959344.019
-8.42785643	-3.818554712	-3.47163089	0	-0.12207031	0	1.2285888580000002	-9.087011780000001	0.7979248200000001	-0.061035156	-0.12207031	-0.061035156	2.593554712	10.009350540000002	1.1508300720000002	0	-0.061035156	0	-9.78444838	-0.324194339	-0.11484375000000001	0	-0.061035156	-0.061035156	-0.1866210962	9.73659694	2.4583741	-0.061035156	-0.12207031	-0.061035156	1.4869873200000001	9.645678420000001	-0.7716064300000001	-0.061035156	0	-0.061035156	1539959344.059
-8.39555661	-3.8125733800000003	-3.4453125000000004	0	-0.18310547	-0.061035156	1.214233426	-9.087011780000001	0.9283202880000001	0.12207031	-0.12207031	-0.061035156	2.54689946	9.998584260000001	1.128100589	-0.061035156	-0.12207031	-0.061035156	-9.785644568	-0.34453125	-0.1112548822	0	-0.061035156	-0.061035156	-0.1686767572	9.72702626	2.441625998	0	-0.061035156	-0.061035156	1.447509784	9.667211960000001	-0.784765625	0	0	-0.061035156	1539959344.099
-8.43383786	-3.841284146	-3.452490216	0	-0.061035156	0	1.315917932	-9.096582068	1.0347900360000002	0.12207031	-0.12207031	-0.061035156	2.55288089	9.997387680000001	1.13647464	0	-0.12207031	-0.061035156	-9.789233426000001	-0.339746106	-0.1112548822	0	-0.061035156	-0.061035156	-0.17824707460000003	9.734204074	2.43803714	-0.061035156	-0.061035156	-0.061035156	1.447509784	9.667211960000001	-0.784765625	-0.061035156	-0.061035156	-0.061035156	1539959344.139
-8.431445288	-3.8197509000000003	-3.4321533540000004	0	-0.24414062	0	1.2860107820000002	-9.108544928	1.035986322	-0.061035156	0	-0.061035156	2.605517572	9.97585414	1.114941394	0	-0.061035156	-0.061035156	-9.79401857	-0.33615722840000006	-0.1040771466	0	-0.061035156	-0.061035156	-0.1579101538	9.724634080000001	2.4488037140000003	-0.061035156	-0.12207031	-0.061035156	1.4522949280000002	9.65883786	-0.7692138580000001	-0.061035156	-0.061035156	-0.061035156	1539959344.179
-8.39555661	-3.841284146	-3.371142572	0	0	0	1.282421924	-9.10495607	1.002490216	0	-0.18310547	-0.061035156	2.6258545320000004	9.98422824	1.0969971040000002	-0.061035156	-0.061035156	-0.12207031	-9.790429712	-0.339746106	-0.1268066394	0	-0.061035156	-0.061035156	-0.1435546875	9.721044928000001	2.436840854	-0.061035156	-0.061035156	-0.061035156	1.465454074	9.65285643	-0.762036142	0	0	-0.061035156	1539959344.219
-8.463745108000001	-3.813769568	-3.4166014400000004	0	-0.24414062	0	1.374536142	-9.097778060000001	1.03359375	0	-0.18310547	-0.061035156	2.646191394	9.9710688	1.0934082068000002	-0.061035156	-0.12207031	-0.061035156	-9.77128894	-0.3229980432	-0.1268066394	0	-0.061035156	-0.061035156	-0.1854248004	9.721044928000001	2.42368161	-0.061035156	-0.061035156	-0.061035156	1.469042932	9.646875000000001	-0.762036142	0	-0.061035156	-0.061035156	1539959344.259
-8.403930710000001	-3.813769568	-3.37473143	-0.061035156	-0.061035156	0	1.35419928	-9.058300720000002	0.9893310700000001	0	-0.061035156	-0.061035156	2.6772949280000002	9.97585414	1.0958007788	-0.061035156	-0.12207031	0	-9.791625900000001	-0.33256836060000006	-0.1196289038	0	-0.061035156	-0.061035156	-0.20097655760000002	9.693530252	2.4129150360000002	-0.061035156	-0.12207031	0	1.469042932	9.646875000000001	-0.762036142	0	0	-0.061035156	1539959344.299
-8.456567392	-3.829321286	-3.387890576	0	-0.12207031	0	1.3829101440000002	-9.067871106	0.923535144	0	-0.061035156	-0.061035156	2.624658246	9.987817000000001	1.069482428	-0.061035156	-0.24414062	0	-9.80239218	-0.34453125	-0.1064697284	0	-0.061035156	-0.061035156	-0.16389160340000003	9.718652160000001	2.4200927520000004	0	-0.12207031	0	1.4558837860000002	9.64328624	-0.7608398560000001	-0.061035156	0	-0.061035156	1539959344.339
-8.451782248	-3.823339856	-3.379516574	0	-0.18310547	0	1.409228534	-9.100170926	0.9797607428000001	-0.061035156	0	0	2.67370607	9.953125	1.0646972840000002	0	-0.12207031	0	-9.79401857	-0.35649413939999997	-0.09211425720000001	0	-0.061035156	0	-0.14235839660000002	9.70310054	2.45358876	0	-0.061035156	0	1.4451172120000002	9.667211960000001	-0.763232428	0	0	0	1539959344.379
-8.42905252	-3.8101807100000005	-3.3412353240000003	-0.061035156	-0.061035156	0	1.293188498	-9.07863768	0.88046875	-0.12207031	-0.12207031	-0.061035156	2.6402099640000003	9.96030252	1.062304712	0	-0.061035156	0	-9.80717752	-0.33615722840000006	-0.07895508180000001	0	-0.061035156	-0.061035156	-0.1208251996	9.683960160000002	2.4392334260000004	-0.061035156	-0.061035156	0	1.4451172120000002	9.667211960000001	-0.763232428	-0.061035156	-0.061035156	0	1539959344.419
-8.476904254	-3.800610324	-3.37473143	0	-0.12207031	0	1.3446288940000002	-9.088207968	0.955834964	0.061035156	-0.12207031	-0.061035156	2.60910643	9.98183606	1.0958007788	0	-0.061035156	0	-9.785644568	-0.3505126800000001	-0.10766601440000001	0	-0.061035156	-0.061035156	-0.153125	9.70310054	2.414111322	0	0	-0.061035156	1.449902356	9.65285643	-0.764428714	-0.061035156	-0.061035156	0	1539959344.459
-8.48049321	-3.77548822	-3.302954074	0	-0.12207031	0	1.318310504	-9.05471196	1.006079074	-0.061035156	0	0	2.66772464	9.97226538	1.061108426	0	-0.12207031	0	-9.76889676	-0.34572753600000006	-0.1244140625	0	-0.061035156	0	-0.20217285340000002	9.693530252	2.4129150360000002	0	0	0	1.449902356	9.65285643	-0.764428714	-0.061035156	-0.061035156	0	1539959344.499
-8.4900634	-3.78027356	-3.3268798920000004	-0.061035156	-0.061035156	0	1.3015625000000002	-9.095385880000002	0.954638678	-0.061035156	-0.061035156	0	2.6354248200000003	9.97465854	1.0180419928000002	0	-0.12207031	0	-9.780859620000001	-0.33137207460000007	-0.0992919928	0	-0.061035156	0	-0.2033691394	9.71147464	2.424877896	0	-0.12207031	0	1.528857428	9.6385009	-0.763232428	-0.061035156	-0.061035156	0	1539959344.539
-8.48647464	-3.79223642	-3.2862060700000004	0	-0.061035156	0.061035156	1.314721646	-9.101367212000001	0.9689941100000001	-0.061035156	-0.12207031	-0.061035156	2.662939496	9.9961911	1.053930661	0	-0.061035156	0	-9.791625900000001	-0.34213867800000003	-0.07536621106000001	0	-0.061035156	-0.061035156	-0.1435546875	9.74257788	2.422485324	0	-0.061035156	0	1.50732428	9.649267572	-0.75366214	-0.061035156	0	0	1539959344.579
-8.502026260000001	-3.753955072	-3.361572284	-0.061035156	-0.061035156	0	1.314721646	-9.101367212000001	0.9689941100000001	-0.061035156	-0.12207031	-0.061035156	2.652172824	10.015332460000002	1.0503417932	-0.061035156	-0.061035156	0.061035156	-9.765307608	-0.3517089856000001	-0.0837402356	0	-0.12207031	0	-0.1579101538	9.746167032	2.4356445680000003	0	-0.061035156	0	1.52526857	9.645678420000001	-0.7488769568000001	-0.061035156	-0.061035156	0	1539959344.619
-8.5151857	-3.75754393	-3.2718505400000004	-0.061035156	-0.18310547	0	1.4630615020000002	-9.108544928	1.03359375	-0.061035156	-0.061035156	-0.061035156	2.654565396	9.997387680000001	1.118530252	0	-0.061035156	0	-9.77966304	-0.32180175720000004	-0.03947753894	0	-0.12207031	-0.061035156	-0.17585449280000004	9.72702626	2.403344748	-0.061035156	-0.12207031	0	1.5001464660000001	9.648071580000002	-0.784765625	-0.061035156	0	0	1539959344.659
-8.462548920000001	-3.7527587860000002	-3.262280252	-0.061035156	0.061035156	0	1.4810058900000003	-9.066674820000001	1.0240234620000002	0.061035156	0.18310547	0	2.604321286	9.97705072	1.1053711060000002	-0.061035156	-0.12207031	0	-9.791625900000001	-0.34213867800000003	-0.02033691394	0	-0.12207031	-0.061035156	-0.1208251996	9.697119110000001	2.3925780760000004	0	-0.061035156	0	1.5145019960000001	9.649267572	-0.7560547120000001	-0.061035156	-0.061035156	0	1539959344.699
-8.533129892	-3.726440396	-3.302954074	-0.061035156	-0.18310547	0	1.414013678	-8.992504892	1.1125488220000002	-0.18310547	0.18310547	0	2.64140625	9.96030252	1.0946044928	-0.061035156	-0.061035156	0	-9.791625900000001	-0.36965332460000005	-0.01076660144	0	-0.12207031	-0.061035156	-0.07416992212000001	9.71027806	2.4117187500000004	0	-0.061035156	0	1.5121094240000001	9.646875000000001	-0.699829074	-0.061035156	0	0	1539959344.739
-8.49963408	-3.741992212	-3.2323730040000007	-0.061035156	-0.061035156	0	1.4056396760000003	-9.0176268	1.040771466	-0.6713867	0.18310547	0.061035156	2.644995108	9.961499100000001	1.068286142	0	0	-0.061035156	-9.79401857	-0.37443847840000005	0.005981445288000001	0	-0.061035156	-0.061035156	-0.07536621106000001	9.71745607	2.447607428	-0.061035156	-0.061035156	0	1.5121094240000001	9.646875000000001	-0.699829074	-0.061035156	0	0	1539959344.779
-8.55107428	-3.749169928	-3.301757788	0	-0.12207031	0	1.216625998	-9.066674820000001	0.592163089	-0.61035156	0.18310547	0.24414062	2.652172824	9.962695680000001	1.053930661	-0.061035156	-0.061035156	0	-9.83110324	-0.379223642	0.03588867212	-0.061035156	-0.061035156	0	-0.050244139400000006	9.729418930000001	2.4200927520000004	0	-0.061035156	0	1.5276611420000001	9.649267572	-0.7440917932000001	0	0.061035156	0	1539959344.819
-8.52595198	-3.753955072	-3.24433606	-0.061035156	-0.18310547	0	1.043164038	-9.072656250000001	0.2835205072	-0.061035156	-0.30517578	0.061035156	2.7299316100000004	9.95910692	1.0802490020000002	0	0	-0.061035156	-9.838280760000002	-0.34931639400000003	0.0478515625	0	-0.061035156	-0.061035156	-0.0418701178	9.71147464	2.4296630400000003	0	0	-0.061035156	1.5216797120000003	9.671997300000001	-0.7381103240000001	-0.061035156	0	0	1539959344.859
-8.492456070000001	-3.721655252	-3.20366214	0	-0.061035156	0	1.15441893	-9.066674820000001	0.6232665740000001	-0.061035156	-0.30517578	0.061035156	2.702417032	10.000976440000002	1.035986322	0	0	-0.061035156	-9.80239218	-0.35649413939999997	0.04426269568	0	-0.061035156	-0.061035156	-0.0765625	9.737792932000001	2.414111322	0	-0.061035156	0	1.5216797120000003	9.671997300000001	-0.7381103240000001	-0.061035156	0	-0.061035156	1539959344.899
-8.559448380000001	-3.7395996400000002	-3.1713623200000005	0	-0.12207031	0	1.3673584260000002	-9.098974640000002	0.9199462860000001	0.18310547	-0.24414062	-0.18310547	2.6904540740000003	9.9698732	1.053930661	0	-0.12207031	0	-9.79880342	-0.385205072	0.03828125	0	-0.061035156	-0.061035156	-0.08493652160000001	9.733007788	2.428466754	0	-0.061035156	-0.061035156	1.5145019960000001	9.65405252	-0.729736322	-0.061035156	-0.061035156	-0.061035156	1539959344.939
-8.54389676	-3.741992212	-3.201269568	0	-0.061035156	0	1.33386232	-9.103759980000001	0.9821533540000001	0.12207031	0	0.061035156	2.710791034	9.95432158	1.106567392	0	0	-0.061035156	-9.791625900000001	-0.381616214	0.028710937500000002	0	-0.061035156	-0.061035156	-0.06340332068	9.69592302	2.421289038	0	-0.061035156	0	1.5898682100000001	9.6552491	-0.6735107428000001	-0.061035156	-0.061035156	0	1539959344.979
-8.5498777	-3.714477536	-3.192895468	-0.061035156	-0.12207031	0	1.41042482	-9.108544928	0.9139648560000001	0.061035156	-0.12207031	0	2.67370607	9.993798920000001	1.0969971040000002	0	-0.061035156	-0.061035156	-9.796411240000001	-0.36606445680000005	0.02153320288	0	-0.061035156	-0.061035156	-0.0490478534	9.723437500000001	2.43205571	0	0	0	1.5898682100000001	9.6552491	-0.6735107428000001	-0.061035156	0	-0.061035156	1539959345.019
-8.55585962	-3.6905516200000004	-3.172558606	0	-0.061035156	0	1.375732428	-9.045141574	0.8732910340000001	0.061035156	0.12207031	-0.061035156	2.636621106	10.010547120000002	1.0958007788	-0.061035156	0	0	-9.76291484	-0.3804199280000001	0.007177734620000001	0	-0.061035156	-0.061035156	-0.1124511682	9.724634080000001	2.421289038	0	0	0	1.565942392	9.646875000000001	-0.6890625	-0.061035156	-0.061035156	-0.061035156	1539959345.059
-8.576196580000001	-3.721655252	-3.2251952880000005	-0.061035156	-0.061035156	0	1.43076178	-9.088207968	0.9283202880000001	0	-0.12207031	-0.061035156	2.6031250000000004	10.00217302	1.0993896760000001	-0.061035156	-0.061035156	0	-9.76889676	-0.3600830072	0.01794433606	0.061035156	-0.061035156	-0.061035156	-0.1495361322	9.6983152	2.4296630400000003	-0.061035156	-0.061035156	0	1.540820288	9.65405252	-0.6926513580000001	0	0	0	1539959345.099
-8.54389676	-3.741992212	-3.2096435700000003	0	-0.18310547	0	1.4833984620000003	-9.09060054	0.8517577880000001	-0.061035156	0	-0.061035156	2.58278804	10.008153960000001	1.0479492212000001	-0.12207031	-0.12207031	0	-9.801196580000001	-0.42707518000000005	0.0346923822	0	-0.061035156	-0.061035156	-0.12321777160000001	9.73659694	2.427270468	0	-0.12207031	0	1.540820288	9.65405252	-0.6926513580000001	-0.061035156	0	0	1539959345.139
-8.508007788	-3.737207068	-3.131884784	0	0	0	1.443920926	-9.11572284	0.778784146	-0.061035156	0	-0.061035156	2.613891574	9.933984620000002	1.0958007788	-0.061035156	-0.061035156	-0.061035156	-9.80478534	-0.41511232	0.050244139400000006	0	-0.061035156	-0.061035156	-0.02033691394	9.700707968000001	2.4488037140000003	-0.061035156	-0.061035156	-0.061035156	1.550390576	9.640893570000001	-0.6842773560000001	-0.061035156	0	-0.061035156	1539959345.179
-8.540307608	-3.7096923920000004	-3.1773437500000004	0	0.061035156	0	1.391284146	-9.04753444	0.8242431610000001	0	-0.061035156	-0.12207031	2.674902356	9.94833966	1.09819339	-0.061035156	0	-0.061035156	-9.7748777	-0.4067382788	0.0346923822	0	-0.061035156	0	-0.0227294928	9.687548920000001	2.447607428	-0.061035156	-0.061035156	-0.061035156	1.52526857	9.650463760000001	-0.71538089	-0.061035156	0	0	1539959345.219
-8.541503894	-3.714477536	-3.15700679	0.061035156	0	0	1.3769287140000002	-9.05471196	0.839794928	-0.061035156	-0.061035156	-0.061035156	2.6760987400000005	9.9710688	1.0754638580000002	-0.061035156	-0.061035156	-0.061035156	-9.7832518	-0.42827148560000006	0.0227294928	0	-0.061035156	0	-0.09331054320000001	9.68515625	2.41770018	0	0	-0.061035156	1.52526857	9.650463760000001	-0.71538089	-0.061035156	-0.061035156	-0.061035156	1539959345.259
-8.531933606	-3.694140576	-3.2048584260000004	0	0	0	1.296777356	-9.031982428000001	0.758447284	0	-0.061035156	-0.061035156	2.7012207459999997	9.917236420000002	1.0371826080000002	-0.061035156	-0.12207031	-0.061035156	-9.785644568	-0.4067382788	0.01315917932	0	-0.061035156	-0.061035156	-0.08493652160000001	9.683960160000002	2.406933606	-0.061035156	-0.12207031	0	1.57551268	9.631323380000001	-0.7058105432	0	-0.061035156	-0.061035156	1539959345.298
-8.54389676	-3.6917480040000004	-3.1306884000000004	0	0	0	1.41042482	-9.04633786	0.778784146	-0.061035156	0	-0.061035156	2.769409146	9.90527356	1.003686502	0	0.061035156	0	-9.7485598	-0.42109375000000004	0.0227294928	0	-0.061035156	-0.061035156	-0.04426269568	9.67917482	2.43803714	-0.061035156	-0.061035156	0	1.588671924	9.624145468	-0.6842773560000001	-0.061035156	0	-0.061035156	1539959345.339
-8.54628894	-3.6558594240000004	-3.161792032	0	0	0	1.35180661	-9.026000900000001	0.764428714	-0.12207031	0	0	2.7526612400000006	9.97346196	1.000097644	0	0.061035156	-0.061035156	-9.76171875	-0.42707518000000005	0.052636719240000004	-0.061035156	-0.061035156	-0.061035156	-0.0095703125	9.73659694	2.4308594240000003	-0.061035156	0	-0.061035156	1.588671924	9.624145468	-0.6842773560000001	-0.061035156	0	0	1539959345.379
-8.47451178	-3.517089856	-3.0397704680000004	0.061035156	0	0.061035156	1.37214357	-9.03317842	0.8218505890000001	-0.12207031	-0.061035156	-0.061035156	2.8220459260000004	9.99021016	1.0886230432000001	0	0.12207031	-0.061035156	-9.6983152	-0.364868161	0.0909179712	0	-0.061035156	-0.061035156	0.0	9.77248552	2.378222644	-0.061035156	0	-0.061035156	1.5731201080000001	9.636108426000002	-0.6914550720000001	-0.061035156	-0.061035156	-0.061035156	1539959345.418
-8.366845746000001	-3.0565185700000006	-3.12111821	0.061035156	0.5493164	0	1.32189946	-9.011645468000001	0.8972167932	-0.18310547	0.061035156	0	2.9273192900000002	9.97585414	1.1723632788	0	0.12207031	0	-9.6552491	-0.32658691100000004	0.227294928	0	-0.12207031	-0.061035156	0.03947753894	9.734204074	2.344726538	-0.12207031	0	0	1.7657226440000002	9.408813400000001	-0.724951178	-0.061035156	-0.061035156	-0.061035156	1539959345.458
-8.51159694	-2.978759784	-3.5972412140000003	-0.061035156	1.4038086	-0.24414062	1.178344748	-8.86928714	0.9893310700000001	-0.24414062	-0.12207031	0	2.9321045320000003	9.911254500000002	1.1903076080000001	0	0.12207031	0	-9.73898912	-0.3947753894	0.364868161	-0.12207031	-0.061035156	-0.12207031	0.26318359620000004	9.707885880000001	2.3255859620000003	-0.18310547	-0.12207031	0	1.7657226440000002	9.408813400000001	-0.724951178	-0.061035156	0.24414062	-0.12207031	1539959345.499
-8.674292032	-3.178540036	-4.495654254000001	0	0.7324219	-0.36621094	1.225	-8.86928714	0.931909146	-0.061035156	-0.12207031	-0.12207031	2.960815396	9.8765625	1.1675781250000001	0	0.36621094	-0.24414062	-9.918433	-0.25959472840000003	0.6053222644	-0.36621094	0	-0.061035156	0.540722644	9.7401857	2.211938498	-0.30517578	-0.061035156	-0.061035156	1.745385782	9.701904254	-1.07785643	-0.30517578	0.61035156	-0.30517578	1539959345.538
-8.55107428	-3.4823974640000004	-4.966992212	-0.36621094	-0.36621094	-0.5493164	1.022827176	-8.81784694	1.0646972840000002	-0.36621094	-0.18310547	-0.30517578	2.9632079680000003	9.991405760000001	1.0862304712000002	0	0.48828125	-0.48828125	-10.100268080000001	0.00837402356	0.7668212860000001	-0.5493164	0.061035156	0	0.7464843750000001	9.850244600000002	2.00856929	-0.4272461	0	-0.18310547	1.677197284	9.80957068	-1.0108642572	-0.24414062	0.9765625	-0.5493164	1539959345.578
-8.468530252	-3.5541748200000005	-4.52077626	-0.6713867	-0.91552734	-0.61035156	0.9295165740000001	-9.0092527	1.022827176	-1.159668	-0.48828125	-0.36621094	3.0792480040000005	10.1911866	0.9809570288	-0.061035156	0.5493164	-0.79345703	-10.26057158	0.12800292540000002	0.8577392572	-0.61035156	0.30517578	-0.061035156	0.910375998	10.09309056	1.7944336060000001	-0.4272461	0.061035156	-0.36621094	1.677197284	9.80957068	-1.0108642572	-0.30517578	0.91552734	-0.6713867	1539959345.619
-8.521167032000001	-3.210839856	-3.8891358800000004	-0.5493164	-0.79345703	-0.61035156	1.108959964	-9.065478240000001	0.7416992212000001	-1.4648438	-0.61035156	-0.18310547	3.220410144	10.17683058	0.8529540740000001	-0.061035156	0.5493164	-0.9765625	-10.083520860000002	0.0825439496	0.8254394568000001	-0.6713867	0.5493164	-0.18310547	0.965405252	10.150512680000002	1.796826178	-0.4272461	0.48828125	-0.61035156	2.3531005400000002	9.63969748	-0.538330072	-0.12207031	0.5493164	-0.4272461	1539959345.658
-8.378808606	-3.0325927520000002	-3.8018066100000003	-0.48828125	-0.8544922	-0.6713867	1.1209228240000002	-8.61447734	0.5550781250000001	-1.159668	-0.5493164	-0.24414062	3.208447284	9.87177716	0.8015136780000001	0.061035156	0.48828125	-0.91552734	-9.683960160000002	-0.0825439496	0.593359375	-0.79345703	0.6713867	-0.30517578	0.7572509980000001	9.945947480000001	2.0097655760000004	-0.48828125	0.48828125	-0.79345703	2.3531005400000002	9.63969748	-0.538330072	-0.24414062	0.18310547	-0.12207031	1539959345.698
-8.254394568	-3.5326415740000003	-3.9549316100000005	-0.61035156	-0.79345703	-0.6713867	1.256103534	-8.299853240000001	0.69504393	-1.159668	-0.5493164	-0.24414062	3.1893066100000005	9.73659694	1.025219748	0.18310547	0.7324219	-0.9765625	-9.6385009	-0.132788089	0.3612792932	-0.61035156	0.5493164	-0.48828125	0.44143066100000006	9.632519568000001	2.1293945680000004	-0.4272461	0.6713867	-0.8544922	2.68327626	9.52485324	-0.44621582460000003	-0.30517578	0.48828125	0.061035156	1539959345.739
-8.30583516	-3.6642334260000005	-3.39506839	-0.61035156	-2.6245117	-0.36621094	1.564746106	-8.43742662	0.668725589	-0.5493164	-1.2817383	-0.24414062	2.9416748200000002	9.97585414	1.216625998	0.061035156	0.7324219	-1.0375977	-9.636108426000002	-0.2536132788	0.3517089856000001	-0.6713867	0.6713867	-0.48828125	0.0885253894	9.60739766	2.295678714	-0.48828125	0.61035156	-0.7324219	3.2527099640000006	9.266455072	-0.42229003600000004	-0.18310547	0.48828125	0.18310547	1539959345.778
-8.16826178	-3.6893554320000006	-1.7274413940000002	-0.8544922	-2.2583008	-0.18310547	1.90808107	-8.644384980000002	0.37084961060000005	-0.30517578	-1.5869141	0	2.516992212	9.91484424	1.297973642	-0.12207031	0.48828125	-0.8544922	-9.152807608000002	-0.569433606	0.16508788940000002	-0.30517578	0.61035156	-0.6713867	-0.2380615216	9.579882788	2.6581542540000003	-0.4272461	0.61035156	-0.6713867	5.567529254	8.756836060000001	0.6723144568000001	-0.48828125	0.7324219	0.9765625	1539959345.818
-9.087011780000001	-3.716870108	-1.489379892	-0.18310547	1.2207031	-0.5493164	2.422485324	-8.43503444	0.2260986322	-0.48828125	-1.5869141	-0.18310547	1.967895468	9.43513179	1.39606929	0.12207031	0.061035156	-0.5493164	-9.884936600000001	-1.2537109620000002	0.12800292540000002	-0.12207031	0.48828125	-0.6713867	-0.2607910144	9.13725589	3.33645018	-0.4272461	0.61035156	-0.6713867	5.567529254	8.756836060000001	0.6723144568000001	-1.2817383	1.6479492	2.2583008	1539959345.859
-10.18759784	-3.4010498200000003	-2.5253662140000004	0.4272461	-0.24414062	-0.61035156	3.0313964660000003	-9.023608426000001	-0.4139160144	-0.48828125	-1.4648438	-0.061035156	1.629345746	9.87297374	1.6161865020000004	0.4272461	0.30517578	-0.5493164	-10.247412140000002	-1.43435054	0.41271972840000004	-0.48828125	0.8544922	-0.61035156	-0.265576178	9.28798822	3.89272464	-0.36621094	0.61035156	-0.6713867	3.899902356	10.16726088	-0.6747070288	-0.4272461	2.2583008	2.2583008	1539959345.898
-9.729418930000001	-3.8197509000000003	-2.5229737400000003	0.6713867	-0.6713867	-0.4272461	3.3831054320000007	-9.7401857	-0.9127685700000001	-0.12207031	-1.5258789	0.30517578	1.3386474640000001	10.503417540000001	1.9535400360000001	0.36621094	0.61035156	-0.6713867	-10.11582068	-1.268066394	0.3804199280000001	-0.12207031	0.5493164	-0.36621094	-0.40314941100000007	9.816748200000001	3.96330571	-0.18310547	0.48828125	-0.7324219	2.345922824	10.82761232	0.740502896	-0.18310547	1.0986328	3.2958984	1539959345.938
-8.90996106	-3.393872104	-2.19997554	0.4272461	-0.30517578	-0.5493164	3.66303714	-9.68515625	-1.1735596040000003	-0.18310547	-1.0986328	0.61035156	1.085034146	10.413696580000002	2.1521240020000003	0.30517578	0.24414062	-0.7324219	-10.0213134	-1.3864990020000003	0.3505126800000001	0.061035156	0.7324219	-0.30517578	-0.659155252	9.75214856	3.9573242800000004	-0.18310547	0.12207031	-0.6713867	2.345922824	10.82761232	0.740502896	-0.6713867	0.5493164	3.0517578	1539959345.979
-8.539111420000001	-3.4154052520000002	-1.9284179320000001	0.18310547	0.24414062	-0.36621094	4.0338867800000004	-9.198266574	-0.8625244110000001	-0.48828125	-0.4272461	0.7324219	0.9929199280000001	9.96628444	2.174853534	0.12207031	-0.30517578	-0.5493164	-9.43034694	-1.4056396760000003	0.23686523560000003	0.5493164	0.5493164	-0.24414062	-0.8290283540000001	9.30234375	3.94895018	-0.12207031	-0.24414062	-0.7324219	2.406933606	8.83220198	-0.6268554712000001	0.061035156	1.0986328	2.4414062	1539959346.018
-8.463745108000001	-3.1127441100000004	-1.6317382200000001	0.9765625	-0.6713867	-0.18310547	4.165478534	-8.601318390000001	-0.4294677716	-0.7324219	0.48828125	0.7324219	1.0168457068	9.27961412	2.09948732	0	-0.6713867	-0.5493164	-9.136059800000002	-1.58747554	0.07536621106000001	0.6713867	0.61035156	-0.061035156	-0.808691394	8.633618210000002	3.83171376	-0.12207031	-0.5493164	-0.6713867	3.9525389400000006	8.263964660000001	-0.33137207460000007	0.24414062	0.36621094	1.8920898	1539959346.058
-7.9936032400000006	-2.55048822	-1.6616454680000001	0.48828125	0.61035156	-0.24414062	4.091308606	-8.26276857	-0.1674804712	-0.7324219	1.0375977	0.61035156	1.031201178	8.83698732	1.8841552520000002	0	-1.0986328	-0.48828125	-8.89321286	-1.8279297120000002	0.01076660144	0.7324219	0.5493164	0.061035156	-0.6340332068000001	8.21013179	3.83171376	-0.061035156	-0.79345703	-0.6713867	3.9525389400000006	8.263964660000001	-0.33137207460000007	0.79345703	1.2817383	1.0986328	1539959346.099
-8.57858876	-2.6581542540000003	-1.8195557100000002	0.30517578	1.0375977	0	3.829321286	-8.31301268	-0.0454589856	-0.4272461	1.159668	0.48828125	1.38410643	8.8214357	1.7681152160000002	0	-1.0375977	-0.5493164	-8.988915740000001	-2.038476538	-0.06340332068	0.6713867	0.5493164	0.24414062	-0.4378417932	8.2005616	3.8388915740000003	0.12207031	-0.79345703	-0.6713867	3.158203076	7.711279254	-0.2572021466	1.0375977	1.7089844	0.6713867	1539959346.138
-8.749658246000001	-3.1821288940000003	-2.142553714	0.24414062	0.30517578	0	3.7671141200000005	-8.76879892	-0.0346923822	-0.061035156	1.0986328	0.24414062	1.7501709260000002	9.145629892	1.7465820680000002	0.18310547	-0.79345703	-0.6713867	-9.248510880000001	-2.195190396	0.0490478534	0.5493164	0.4272461	0.36621094	-0.31342773560000003	8.5151857	3.9118652160000003	0.30517578	-0.79345703	-0.6713867	3.926220746	7.573706070000001	1.53125	1.2207031	0.61035156	0.48828125	1539959346.178
-8.99609375	-3.408227536	-1.9583251800000003	0.48828125	0.6713867	-0.24414062	3.749169928	-9.46623552	-0.20097655760000002	0.12207031	1.0375977	0	1.9942138580000002	9.564331070000001	1.795629892	0.36621094	-0.5493164	-0.61035156	-9.482983426	-2.004980432	0.20576172120000003	0.4272461	0.30517578	0.6713867	-0.2990722644	8.97097194	3.90827626	0.48828125	-0.9765625	-0.61035156	3.926220746	7.573706070000001	1.53125	2.1972656	-0.6713867	0.8544922	1539959346.219
-9.65883786	-2.9859375000000004	-1.9176513580000003	0.5493164	-0.5493164	-0.061035156	3.6080077880000005	-9.82751448	-0.3505126800000001	0.4272461	0.9765625	-0.30517578	2.107861322	9.648071580000002	1.8949219240000001	0.48828125	-0.7324219	-0.36621094	-9.399243210000002	-1.94636232	0.15073241820000002	0.61035156	0.24414062	0.7324219	-0.1196289038	9.195874100000001	3.7288329680000003	0.61035156	-1.159668	-0.5493164	3.77788089	7.3787110600000005	2.0695800720000004	2.9296875	-1.953125	0.9765625	1539959346.258
-9.82033696	-2.172460962	-1.5719238220000002	0.36621094	-0.061035156	0.48828125	3.3831054320000007	-9.412402160000001	-0.28471679320000004	0.4272461	0.9765625	-0.30517578	2.3578857820000003	9.213818390000002	1.8841552520000002	0.61035156	-1.0375977	0	-9.42077626	-2.27055661	-0.25959472840000003	0.36621094	0.30517578	0.79345703	0.15073241820000002	8.886035340000001	3.753955072	0.79345703	-0.8544922	-0.5493164	8.58815944	8.38957518	-0.594555661	2.5634766	-3.540039	1.4648438	1539959346.298
-9.926807100000001	-2.9572264400000003	-2.365063498	-0.9765625	1.4648438	0.30517578	2.92971196	-9.3489991	-0.5239746106000001	0.5493164	0.9765625	-0.6713867	2.7634277160000003	9.43513179	1.9966064300000002	0.91552734	-0.61035156	0.18310547	-9.55117212	-2.296875	-0.5574707068000001	0.12207031	-0.18310547	0.91552734	0.026318359620000002	8.8896241	3.8795653960000003	1.0375977	-0.5493164	-0.36621094	8.58815944	8.38957518	-0.594555661	0.4272461	-2.5634766	0.5493164	1539959346.339
-9.4004393	-5.13447284	-3.8484619600000003	-1.6479492	2.4414062	-0.24414062	2.5002441100000006	-10.300048920000002	-1.1855224640000002	0.48828125	1.0986328	-0.61035156	2.951245108	10.81923822	2.18203125	0.8544922	0.18310547	0.36621094	-10.27492662	-1.832714856	-0.7608398560000001	0.18310547	-0.5493164	1.0375977	-0.47492675720000005	9.87536592	3.643896466	1.0375977	-0.61035156	0	7.046142572	7.464843750000001	-1.57551268	-1.7700195	-2.0751953	-0.8544922	1539959346.378
-11.157788040000002	-7.97565944	-3.512304712	1.5258789	-1.2817383	0.36621094	1.7884521760000003	-10.74267572	-1.987036142	1.0375977	0.4272461	-0.7324219	2.5564697480000005	12.072949280000001	1.8422851440000003	0.5493164	-0.12207031	0.6713867	-12.8959964	-1.040771466	-1.1304931610000002	-0.36621094	-0.30517578	1.3427734	-0.6089111420000001	11.034570680000002	3.2634764400000003	1.0375977	-0.6713867	0.30517578	3.0218260800000003	8.66352536	-1.469042932	-1.5869141	-0.5493164	-2.4414062	1539959346.418
-7.786645468000001	-5.4455077880000005	-2.8734864200000003	0.4272461	0.61035156	0.4272461	0.6759033540000001	-10.940063400000001	-2.45598143	1.4648438	-1.2207031	-1.159668	2.560058606	13.238134980000002	1.2501221040000001	-0.061035156	-0.36621094	0.79345703	-11.381494600000002	0.33017577880000004	-1.7645263580000001	-0.4272461	0.18310547	1.0375977	-0.6555663939999999	12.336133180000001	2.5181884000000005	1.0375977	0.12207031	0.48828125	7.02460962	12.50959514	-1.1125488220000002	-0.12207031	0.7324219	-0.79345703	1539959346.459
-7.78903804	-5.220605432000001	-3.60202626	0.12207031	1.8310547	-0.18310547	0.516796875	-9.76291484	-1.353002896	1.0986328	-1.159668	-0.9765625	2.8220459260000004	12.55026808	0.794335962	-0.4272461	0.6713867	1.159668	-10.078735520000002	1.11613768	-2.728735324	-0.30517578	-0.36621094	0.91552734	-1.51330571	12.218896760000002	2.144946286	0.79345703	1.159668	0.7324219	2.8017089660000005	11.380298020000001	-0.6244628600000001	-2.6245117	-0.4272461	-1.0986328	1539959346.498
-7.958911240000001	-5.624951080000001	-4.196582068	0.24414062	1.159668	0.5493164	0.9331054712000001	-8.403930710000001	0.132788089	-0.12207031	1.159668	0.12207031	2.56245108	11.44011232	0.26318359620000004	-0.4272461	1.6479492	1.5869141	-10.25339308	1.393676718	-2.24663089	0.36621094	-0.61035156	0.12207031	-2.168872104	10.941259980000002	1.7226562500000002	-0.061035156	1.2817383	1.5258789	2.229882788	9.889721940000001	-2.6964355040000005	-0.30517578	-3.4179688	-1.953125	1539959346.538
-8.05461412	-4.201367212	-4.459765576	-0.4272461	-0.48828125	0.5493164	0.1985839856	-8.4135009	0.5646484424	-0.61035156	2.319336	0.4272461	1.676000998	11.35996106	-0.49885253600000007	-0.79345703	1.2817383	1.8920898	-9.645678420000001	1.123315396	-1.6748047120000003	0.36621094	-0.61035156	0.061035156	-2.409326178	10.5919429	1.3996582460000002	-0.18310547	1.3427734	1.7700195	2.229882788	9.889721940000001	-2.6964355040000005	-0.24414062	-1.2207031	-2.380371	1539959346.579
-7.534228240000001	-3.4034423920000005	-3.1282959260000003	0.24414062	0.30517578	0.48828125	-0.31223143000000003	-8.97097194	0.6328369110000001	0	1.2207031	0.36621094	1.1269042932	10.886230040000001	-0.6627441100000001	-0.8544922	0.12207031	2.0751953	-8.994897660000001	0.5969482428	-1.1639892572000001	0.24414062	-0.61035156	0	-2.3052490020000005	10.49982878	1.222607428	-0.061035156	0.24414062	1.4648438	2.2035644960000003	9.553564300000001	-2.112646466	-0.30517578	-1.2207031	-2.8686523	1539959346.618
-6.83200679	-3.708496106	-3.075659146	0.61035156	0.91552734	0.24414062	0.00837402356	-8.31779802	0.954638678	0.30517578	-0.24414062	0.4272461	1.280029254	9.480590560000001	-0.2380615216	-0.24414062	-0.61035156	2.0751953	-8.6599366	0.5215820288	-0.8158691100000001	0.18310547	-0.6713867	-0.24414062	-1.5767089660000002	9.55117212	1.4247802520000001	-0.36621094	-0.48828125	1.0986328	1.701123004	9.181518570000001	-1.9774658540000003	-0.4272461	-1.5869141	-2.9907227	1539959346.658
-7.0604982000000005	-3.4417237400000005	-3.29816893	0.4272461	0.18310547	0.12207031	0.7668212860000001	-7.467236420000001	1.1173339660000001	0.12207031	-0.4272461	0.4272461	1.5384277160000002	8.628832968000001	0.01315917932	-0.061035156	-0.30517578	1.7089844	-8.419482428	0.648388678	-0.5813964856000001	0.061035156	-0.48828125	-0.18310547	-0.643603534	8.508007788	1.6030273560000001	-0.30517578	-0.24414062	0.8544922	1.701123004	9.181518570000001	-1.9774658540000003	-0.48828125	-2.1972656	-3.112793	1539959346.699
-7.33085962	-2.9548339660000003	-3.8484619600000003	0.4272461	0.4272461	-0.12207031	1.1639892572000001	-7.02460962	0.8314209260000001	0.061035156	-0.18310547	0.30517578	1.604223642	8.327368210000001	0.0980957068	-0.061035156	0.24414062	1.159668	-8.487670926	0.7201660340000001	-0.308642572	0.061035156	-0.30517578	-0.24414062	-0.06459961060000001	8.125195288	1.5599609620000003	-0.48828125	0.12207031	0.5493164	2.92971196	8.790332068	-1.4546875000000001	-0.12207031	-0.5493164	-2.9296875	1539959346.738
-7.5234619600000014	-3.0014891200000005	-4.008764676	0.4272461	0.061035156	-0.18310547	1.425976538	-7.054516574	0.37802735600000004	0.061035156	-0.18310547	0.24414062	1.7190673920000001	8.430249100000001	0.1112548822	0	0.48828125	0.5493164	-8.72453624	0.898413089	0.00478515625	0	-0.12207031	-0.30517578	0.0825439496	8.30822734	1.51928714	-0.5493164	0.24414062	0.18310547	2.396167032	8.89919429	-0.900805661	-0.061035156	0.30517578	-2.746582	1539959346.778
-8.01274411	-2.9093750000000003	-4.2240966460000005	0.061035156	-0.061035156	-0.061035156	1.683178714	-7.425365920000001	-0.00478515625	0.061035156	-0.18310547	0.24414062	1.96430661	9.05351538	0.1614990216	-0.061035156	0.61035156	-0.12207031	-8.839379892	0.9199462860000001	0.3002685504	0.12207031	-0.12207031	-0.4272461	0.0825439496	8.87766124	1.2919922120000003	-0.7324219	0	-0.061035156	2.396167032	8.89919429	-0.900805661	-0.061035156	0.30517578	-2.5024414	1539959346.818
-8.421875	-2.9943116	-4.09011232	0.061035156	-1.2817383	0	2.146142572	-7.832104532000001	0.0227294928	-0.6713867	-0.30517578	0.30517578	2.104272464	9.45307608	0.38999023560000007	-0.12207031	0.30517578	-0.79345703	-8.66352536	0.984545926	0.288305661	0	-0.24414062	-0.48828125	0.1579101538	9.43273912	1.3242920320000002	-0.61035156	-0.4272461	-0.30517578	1.94636232	8.93388678	-1.0144531250000002	0	-0.30517578	-2.1972656	1539959346.858
-8.91354982	-2.7909423920000003	-3.7647216460000004	-0.18310547	-1.8310547	0.30517578	2.5098144959999997	-7.661035340000001	0.20935058900000003	-1.0375977	-0.30517578	0.061035156	2.60910643	9.765307608	0.641210962	-0.30517578	0.24414062	-1.2817383	-9.209033246	0.75964357	0.2930908246	0.30517578	-0.4272461	-0.7324219	0.21533202880000002	9.64208966	1.3817138580000001	-0.4272461	-0.61035156	-0.5493164	1.7513672120000003	8.98652356	-0.931909146	-0.24414062	-0.48828125	-1.953125	1539959346.898
-8.783154254000001	-2.5947509	-3.3376464660000003	0.18310547	-1.159668	0.6713867	2.5098144959999997	-7.661035340000001	0.20935058900000003	-1.0375977	-0.30517578	0.061035156	2.9847412140000005	10.474707460000001	0.7213623200000001	-0.4272461	0.12207031	-1.5869141	-9.593042032000001	-0.0861328125	0.4713378894	0.12207031	-0.4272461	-1.0986328	0.2081542932	10.20673822	1.7980224640000002	-0.61035156	-1.0986328	-0.61035156	1.9128662140000001	9.289184800000001	-0.793139676	-0.36621094	-0.12207031	-1.953125	1539959346.938
-8.781957968	-3.464453076	-4.483691394	-0.8544922	-0.18310547	0.18310547	3.051733426	-8.730517572	0.33615722840000006	-0.9765625	-0.30517578	-0.30517578	3.387890576	11.28339856	1.061108426	-0.12207031	0.30517578	-1.7700195	-10.58596196	0.2560058606	0.49406739200000005	-0.12207031	-1.159668	-1.0986328	0.3349609424	11.075244600000001	2.512207068	-0.5493164	-1.2817383	-0.6713867	1.7214599640000001	9.471020468	-0.7201660340000001	-0.61035156	-0.12207031	-1.7089844	1539959346.978
-10.5488768	-5.401245108	-5.467040740000001	-2.1972656	0.24414062	0.61035156	2.94765625	-10.233057100000002	0.001196289038	-0.9765625	-0.79345703	-0.4272461	3.716870108	12.59213858	1.414013678	0	1.0986328	-1.7700195	-13.222583360000002	-0.423486322	-0.0992919928	0.8544922	-1.2207031	-0.8544922	0.4892822284000001	12.04902356	2.807690396	-0.7324219	-1.3427734	-0.61035156	4.713378894000001	10.606298920000002	-0.27873535340000005	-0.79345703	0.18310547	-1.3427734	1539959347.018
-10.453173920000001	-5.7673098000000005	-3.81616214	1.2207031	-3.112793	1.2207031	3.27663588	-12.931884980000001	-0.3158203076	-0.61035156	-0.8544922	-0.18310547	3.282617212	13.440308	1.3446288940000002	-0.4272461	0.8544922	-1.6479492	-13.135253600000002	-2.3243896760000005	-0.49645996400000003	-0.36621094	0.9765625	-1.4648438	0.45339357	12.843359620000001	3.2503173920000004	-0.7324219	-0.8544922	-0.6713867	6.78774411	11.760717360000001	2.076757788	-1.7700195	0	0	1539959347.068
-8.19936502	-7.3667482	-1.2668701080000002	0.061035156	-0.9765625	0.6713867	4.006372104	-13.214209260000002	-0.0490478534	0.12207031	0.61035156	-0.18310547	2.9931152160000005	11.4760009	1.400854532	-0.48828125	0.48828125	-0.91552734	-10.97236322	-1.2477295320000001	-1.9320067900000002	-0.48828125	-0.36621094	-0.91552734	-0.38400878600000005	11.55734874	3.8640135800000004	0.061035156	0.36621094	-0.9765625	6.78774411	11.760717360000001	2.076757788	-2.4414062	-0.36621094	3.2348633	1539959347.105
-8.39077176	-4.7349121400000005	-2.569628894	-0.61035156	1.4038086	0.12207031	3.8604248200000004	-11.405420320000001	0.25839844240000004	0.5493164	2.2583008	-1.4038086	2.48588858	9.285595746	1.297973642	-0.4272461	0.5493164	0.30517578	-10.18999002	-0.7369140380000001	-2.2813232820000002	0.36621094	-0.061035156	-0.061035156	-2.004980432	8.641992212	3.7228514400000003	-0.61035156	1.0375977	0	6.069970746000001	12.1734375	1.2154297120000002	-2.8686523	1.7089844	5.004883	1539959347.138
-10.381396760000001	-3.8329101440000004	-3.4919677520000003	-1.2207031	2.746582	0.30517578	2.783764676	-10.65175818	0.45339357	1.0986328	2.2583008	-2.746582	1.302758786	9.31311052	0.6986327880000001	-0.9765625	-0.48828125	1.0986328	-9.92441394	-1.4810058900000003	-1.606616214	0.30517578	-0.61035156	0.24414062	-3.2539062500000004	7.653857428000001	3.535034146	-0.61035156	0.18310547	0.9765625	2.185620108	14.01572284	-4.31142572	-2.0141602	1.5869141	4.9438477	1539959347.178
-9.847851440000001	-4.526757788	-3.18332518	1.0375977	-4.3945312	0.61035156	1.644897464	-10.90896016	0.22849121400000003	1.7089844	0.48828125	-3.112793	0.1878173822	10.41967752	0.1268066394	-1.5869141	-2.380371	1.4038086	-9.688745108	-1.540820288	-0.9737792932	0.061035156	-0.24414062	0.18310547	-2.6772949280000002	9.23535144	3.129492212	0.5493164	-1.0986328	0.7324219	0.324194339	12.07653804	-2.5074219240000004	0.24414062	1.7089844	6.1035156	1539959347.218
-5.959912140000001	-3.6068116	-1.6281494600000002	-0.61035156	-2.8686523	-0.061035156	1.403247104	-9.7150634	0.01674804712	1.7700195	-0.8544922	-2.8076172	0.707006839	9.645678420000001	0.5754150360000001	-0.9765625	-2.380371	1.0986328	-8.749658246000001	-1.4786132200000002	-0.5802001800000001	0	-0.36621094	0.061035156	-1.0742675720000001	9.557153060000001	3.23955072	0.5493164	-0.8544922	0.36621094	0.08493652160000001	12.09567842	-2.3710449280000003	0.48828125	1.2817383	5.9814453	1539959347.258
-5.662036240000001	-2.942871106	-1.0491455072	-1.2207031	3.9672852	0.12207031	1.4451172120000002	-7.85722644	-0.1064697284	1.2817383	-1.6479492	-2.5024414	1.752563498	8.34172374	1.252514676	-0.061035156	0.30517578	0.36621094	-8.45417482	-1.378125	-0.34812010800000004	-0.061035156	-0.24414062	0.24414062	-0.1770507788	8.53671875	3.6151855040000007	0.24414062	-0.12207031	0.24414062	-0.023925780760000005	10.5739991	-1.195092752	1.0375977	0.7324219	5.065918	1539959347.298
-7.964892572	-2.818457068	-2.2490234620000003	-0.36621094	-0.61035156	-0.18310547	1.5599609620000003	-6.823632788	-0.2129394568	0.61035156	-1.5869141	-2.319336	1.4702392180000001	7.600024460000001	1.5300537140000001	0.18310547	1.7089844	0.061035156	-8.2436277	-1.3099365020000002	-0.20935058900000003	-0.18310547	-0.12207031	0.4272461	0.04426269568	7.451684800000001	3.3005616	-0.30517578	-0.061035156	0.36621094	-0.5490966754000001	8.790332068	-0.2835205072	1.8920898	1.8920898	3.8452148	1539959347.338
-6.998290740000001	-2.6126952880000003	-1.637719748	-0.061035156	-2.8686523	-0.061035156	1.9607177520000003	-6.70520018	-0.5598632788000001	0.30517578	-0.61035156	-1.7089844	1.006079074	7.604809800000001	1.3805175720000002	0	1.0375977	-0.18310547	-8.27592752	-1.7094971040000002	-0.027514648560000004	-0.4272461	0.12207031	0.4272461	0.08015136780000001	7.1861084260000005	3.0469483800000003	-0.061035156	0.24414062	0.061035156	-0.462963858	7.930200180000001	0.3373535144	3.0517578	3.2958984	1.5869141	1539959347.378
-6.180029254	-2.177246106	-0.75964357	-1.2207031	2.1362305	0.12207031	2.177246106	-6.94685054	-0.949853534	0.30517578	0.12207031	-0.79345703	1.3805175720000002	7.8512451080000005	1.355395468	0.18310547	0.24414062	-0.4272461	-8.20415036	-2.0336913940000003	0.2572021466	-0.61035156	0.12207031	0.36621094	0.09450683900000001	7.46364766	3.152221646	0.4272461	0.24414062	-0.18310547	-3.0409667540000003	6.981542932000001	-1.594653354	1.8310547	0.61035156	0.8544922	1539959347.418
-7.621557608000001	-1.911669928	-2.14973143	-1.4648438	3.540039	-0.061035156	2.112646466	-7.448095746000001	-1.2704589660000003	0.30517578	0.24414062	0	2.3435302520000003	8.1838134	1.5527832460000002	0.61035156	0.9765625	-0.30517578	-8.119213760000001	-1.965502896	0.248828125	-0.6713867	-0.18310547	0.6713867	0.14833984620000001	7.835693390000001	3.4034423920000005	0.5493164	0.24414062	-0.18310547	-4.403540036	5.591455072	-0.8720947480000001	1.8920898	-3.0517578	-0.061035156	1539959347.458
-9.38129892	-2.49426268	-3.1761474640000005	-0.18310547	1.0375977	0.30517578	2.168872104	-7.92661142	-1.302758786	0.61035156	-0.12207031	0.4272461	2.87109375	8.24003894	1.6484863220000001	0.91552734	2.0141602	-0.061035156	-8.464941394	-1.7896484620000002	0.00837402356	-0.91552734	0	0.8544922	0.1315917932	7.93618161	3.5601562500000004	0.48828125	0.061035156	-0.061035156	6.542504892	8.72692842	-0.740502896	2.8686523	-3.6621094	-0.7324219	1539959347.498
-9.548779254000001	-3.4548827880000004	-3.1964844240000003	-1.4648438	0.79345703	0.36621094	2.3112304320000003	-8.140747300000001	-1.3290771760000002	0.8544922	-0.48828125	0.7324219	2.9093750000000003	8.24482428	1.753759784	0.9765625	2.0141602	0.30517578	-9.035571580000001	-1.063500998	-0.154321286	-0.79345703	-0.4272461	1.3427734	0.07775878600000001	7.7423827880000005	3.210839856	0.79345703	0	0.061035156	6.542504892	8.72692842	-0.740502896	1.2207031	-3.8452148	-0.12207031	1539959347.538
-12.744067000000001	-5.5125	-6.154907248	0.36621094	3.1738281	-0.79345703	2.35549321	-8.92670926	-1.2441405760000002	0.61035156	-0.4272461	1.2207031	2.7012207459999997	9.693530252	1.4977538940000001	0.7324219	1.0986328	0.5493164	-12.181811600000001	-0.41271972840000004	0.01794433606	-0.79345703	-0.30517578	1.953125	-0.1878173822	8.537914840000001	2.6964355040000005	1.2207031	0.5493164	0.36621094	14.69880342	9.30234375	-1.0120605432	1.0375977	0.79345703	0.6713867	1539959347.578
-10.010547120000002	-6.01613768	-4.526757788	0.30517578	-3.8452148	-0.48828125	2.39138179	-11.06208516	-1.4247802520000001	0.30517578	-0.5493164	2.1972656	2.4846923920000004	13.077832460000002	0.808691394	0.18310547	-0.4272461	0.61035156	-12.89838858	0.802709964	-0.10886230040000001	-0.61035156	0.9765625	1.2207031	-0.5610595746000001	11.54897464	1.8231445680000002	1.5258789	0.24414062	0.4272461	8.10246556	11.19726538	2.27653804	-1.2817383	0.9765625	-1.4038086	1539959347.618
-7.446899460000001	-5.5878659200000005	-3.0026855040000004	-0.12207031	1.953125	-0.79345703	2.94765625	-11.29177266	-0.41511232	0.30517578	0.36621094	2.8686523	2.4153076080000004	13.629321580000001	0.265576178	-0.18310547	-1.3427734	0.61035156	-11.96767572	0.9594238220000001	-1.221411142	-0.4272461	0.7324219	0.7324219	-0.324194339	13.58864766	1.5396240020000003	1.5258789	0.9765625	-0.30517578	8.10246556	11.19726538	2.27653804	-1.2817383	2.6245117	0.30517578	1539959347.658
-8.512792932	-5.811572480000001	-5.816357428000001	0.18310547	0.6713867	-0.9765625	3.1486327880000005	-9.52006839	0.734521466	-0.6713867	2.5024414	2.1972656	2.87109375	12.527538940000001	-0.00837402356	0.4272461	-0.5493164	0.79345703	-11.72004442	1.720263678	-1.605419928	-1.2207031	0.8544922	0.6713867	-0.709399411	12.839770860000002	1.8255371400000002	1.0986328	2.2583008	-0.4272461	-0.6053222644	10.540502700000001	0.11484375000000001	-1.953125	0.6713867	-0.79345703	1539959347.698
-7.805786240000001	-4.8617187500000005	-5.15361322	-0.9765625	-2.1362305	-0.91552734	2.54689946	-9.43034694	1.43435054	-0.6713867	2.5024414	2.1972656	2.8639160340000003	12.228466460000002	-0.1303955072	0.6713867	1.5258789	0.91552734	-10.851538040000001	1.7848632200000003	-1.5958496400000002	-0.36621094	0.8544922	0.061035156	-1.637719748	12.05261232	1.2632812500000001	-0.18310547	2.1362305	0.18310547	1.924829074	10.0631839	-1.8937255400000002	0.61035156	-2.0141602	-1.4038086	1539959347.738
-7.576098740000001	-4.2240966460000005	-3.964501996	-0.36621094	1.7089844	-0.8544922	1.5180908540000002	-9.9016848	1.8733886780000002	0.79345703	0.61035156	-0.18310547	2.086328076	11.88154254	-0.5431152356000001	0.4272461	2.319336	0.7324219	-9.89809604	1.183129892	-1.4989501800000002	-0.7324219	0.79345703	0.18310547	-2.03488768	11.686548020000002	1.046752896	-0.18310547	1.8920898	0.18310547	1.924829074	10.0631839	-1.8937255400000002	-0.12207031	0.36621094	-1.8920898	1539959347.778
-7.495947480000001	-4.249218750000001	-4.28151857	0.79345703	0.24414062	-0.5493164	1.299169928	-9.210229532000001	1.9391846040000003	1.0986328	-2.5634766	-0.24414062	1.362573282	10.42805162	-0.45339357	0.5493164	1.0986328	0.61035156	-9.27961412	1.33984375	-1.5491942900000002	-0.79345703	0.6713867	-0.061035156	-1.933203076	10.624242720000002	0.860131839	-0.061035156	1.159668	-0.18310547	0.9462646760000001	9.594238220000001	-2.5588623200000002	0.18310547	-0.48828125	-2.4414062	1539959347.818
-6.900195288000001	-4.191796924	-4.2587889400000005	0.30517578	-0.18310547	-0.79345703	1.8279297120000002	-8.023510880000002	1.9942138580000002	0.48828125	-3.0517578	0	1.4810058900000003	9.431542932000001	-0.3182128894	0.6713867	0.24414062	0.4272461	-8.758032248000001	1.681982428	-1.5527832460000002	-0.79345703	0.6713867	0	-1.701123004	9.395654254	0.7716064300000001	-0.24414062	0.8544922	-0.30517578	3.188110324	9.478198380000002	-1.1723632788	0.36621094	-0.79345703	-2.4414062	1539959347.858
-6.78176268	-4.0661866	-4.2061523560000005	0.12207031	0.36621094	-0.79345703	2.469140576	-7.452880890000001	1.7669189300000003	-0.061035156	-1.2817383	0.061035156	1.812377896	9.15639676	-0.288305661	0.24414062	0.5493164	0.18310547	-8.509204074000001	1.7860596040000003	-1.6317382200000001	-0.48828125	0.61035156	-0.061035156	-1.720263678	8.793920926	0.7476806610000001	-0.4272461	0.7324219	-0.24414062	3.188110324	9.478198380000002	-1.1723632788	-0.24414062	-0.48828125	-2.2583008	1539959347.899
-6.836792032000001	-4.276733426000001	-4.5614501800000005	0.24414062	0.18310547	-0.61035156	2.6378173920000005	-7.21242662	1.314721646	-0.30517578	0.36621094	0.36621094	1.7106933900000003	9.00686052	-0.3541015576	0.061035156	0.48828125	-0.061035156	-8.5151857	2.0289062500000004	-1.53125	-0.30517578	0.61035156	-0.18310547	-1.771704074	8.61567392	0.6842773560000001	-0.12207031	0.79345703	-0.24414062	2.805297824	8.959009080000001	-1.1400634980000002	-0.36621094	-0.6713867	-1.953125	1539959347.938
-6.895410340000001	-4.46455072	-4.453784146	0.24414062	-0.5493164	-0.4272461	2.186816394	-7.303344748	0.8720947480000001	-0.30517578	0.36621094	0.36621094	1.620971646	9.27602536	-0.46535643000000004	-0.12207031	-0.061035156	-0.30517578	-8.6348143	2.08513179	-1.5145019960000001	-0.30517578	0.61035156	-0.18310547	-1.833911142	8.802294928000002	0.6292480432	-0.18310547	0.61035156	-0.30517578	3.0553222840000003	8.84177266	-1.0958007788	-0.5493164	-0.79345703	-1.5869141	1539959347.978
-7.13586412	-4.2240966460000005	-4.445410144	0.5493164	0.18310547	-0.18310547	2.2669677520000002	-7.583276260000001	0.765625	-0.7324219	0.12207031	0.30517578	1.7800780760000001	9.594238220000001	-0.43664550720000006	-0.24414062	-0.4272461	-0.48828125	-8.49125998	1.9954101440000003	-1.5025390379999999	0	0.6713867	-0.18310547	-1.9176513580000003	9.20305162	0.659155252	-0.30517578	0.061035156	-0.36621094	2.9943116	8.57380342	-1.2106445288	-0.6713867	0	-1.2207031	1539959348.019
-7.753149460000001	-4.4968505400000005	-4.909570288	0.7324219	-0.48828125	-0.24414062	2.48828125	-7.70051268	0.9977050720000001	-0.9765625	0.12207031	0.12207031	2.045654254	9.85502896	-0.30385742800000004	-0.30517578	-0.36621094	-0.61035156	-9.016430710000002	1.8458740020000002	-1.58149411	0.36621094	0.36621094	-0.24414062	-1.8937255400000002	9.394457968000001	0.860131839	-0.4272461	-0.24414062	-0.48828125	2.64738768	8.720947480000001	-1.391284146	-0.36621094	0.24414062	-0.91552734	1539959348.058
-7.5772949280000015	-4.423876996	-4.421484424000001	0.61035156	-1.7089844	-0.12207031	2.7155760800000004	-8.254394568	1.00129393	-0.9765625	0.12207031	0.12207031	2.027709964	10.552465560000002	-0.21652832460000004	-0.48828125	-0.6713867	-0.8544922	-9.3322509	1.7406005400000002	-1.5025390379999999	0.48828125	0.36621094	-0.48828125	-1.7980224640000002	10.014135880000001	0.88645018	-0.5493164	-0.6713867	-0.4272461	2.141357428	9.37890625	-0.9414794928000001	-0.30517578	0.061035156	-0.91552734	1539959348.099
-7.48278804	-4.55546875	-3.7862548920000005	0.48828125	-0.79345703	0	2.662939496	-8.69941394	1.12211911	-1.0986328	0.6713867	0	2.0935058900000003	10.75463858	-0.052636719240000004	-0.6713867	-0.91552734	-0.9765625	-9.418384080000001	1.679589856	-1.5898682100000001	0.6713867	0.24414062	-0.61035156	-1.757348642	10.394556200000002	0.9594238220000001	-0.6713867	-0.8544922	-0.6713867	2.141357428	9.37890625	-0.9414794928000001	-0.8544922	0.12207031	-0.91552734	1539959348.138
-8.333349640000002	-4.986132788000001	-4.401147464000001	0.48828125	-0.61035156	-0.061035156	2.62705072	-8.74606929	1.207055661	-1.0986328	0.5493164	-0.5493164	2.121020468	10.72951628	0.07416992212000001	-0.6713867	-1.4038086	-1.0986328	-9.847851440000001	1.391284146	-1.516894568	0.91552734	0.12207031	-0.7324219	-1.5384277160000002	10.38498552	1.3039550720000002	-0.79345703	-1.2817383	-0.7324219	2.47631839	9.159985520000001	-0.9486572480000001	-0.5493164	0.18310547	-0.61035156	1539959348.178
-8.356079074	-5.9036866	-5.02082518	0.48828125	-2.2583008	-0.36621094	2.5636474640000007	-9.08222644	1.0969971040000002	-1.159668	0.36621094	-0.5493164	2.2980712860000003	11.158984620000002	0.2129394568	-0.6713867	-1.2817383	-1.159668	-11.50590854	1.085034146	-1.579101538	1.2817383	0.18310547	-0.79345703	-1.3709472839999999	10.612279860000001	1.623364218	-0.91552734	-1.159668	-0.79345703	1.7226562500000002	10.160083360000002	-1.3673584260000002	-0.48828125	0.5493164	-0.4272461	1539959348.218
-7.634716754	-5.93120108	-3.4429199280000002	0.5493164	-1.6479492	-0.48828125	2.4643554320000005	-9.82392572	0.49645996400000003	-0.91552734	0.18310547	-0.30517578	2.1102538940000004	11.67458516	0.1244140625	-0.8544922	-1.5258789	-1.2207031	-11.565722840000001	0.250024411	-1.550390576	0.7324219	1.5869141	-1.0375977	-1.1484375	11.217602340000001	1.9774658540000003	-0.8544922	-1.2207031	-1.0986328	1.7226562500000002	10.160083360000002	-1.3673584260000002	-0.5493164	0.24414062	-0.6713867	1539959348.258
-6.82961412	-6.122607428000001	-1.4463134979999999	1.3427734	-0.91552734	-0.5493164	2.489477536	-9.64208966	0.061010742800000003	-0.91552734	0.12207031	0.061035156	2.274145468	10.49384784	0.3971679712	-0.6713867	-1.4038086	-1.159668	-9.649267572	0.22849121400000003	-2.24423822	1.0375977	1.4038086	-0.91552734	-0.910375998	10.66970198	2.598339856	-0.4272461	-0.7324219	-1.5258789	4.13796376	10.654150360000001	0.25480957460000003	-0.5493164	0.24414062	0.4272461	1539959348.298
-7.242334260000001	-5.9886232	-0.9510498200000002	1.159668	-1.5869141	-0.61035156	2.77180162	-8.521167032000001	-0.062207030760000004	-1.2817383	0.79345703	0.12207031	2.810082968	8.95183107	0.9486572480000001	-0.48828125	-0.12207031	-0.7324219	-9.13725589	-0.534741214	-2.692846646	1.7700195	1.2207031	-0.7324219	-1.21303714	8.814257788	3.0672851440000004	-0.61035156	0.30517578	-1.2817383	3.4154052520000002	12.925903060000001	2.778979532	-1.0986328	-0.48828125	3.112793	1539959348.338
-8.206542932000001	-5.148827880000001	-1.15441893	0.36621094	1.6479492	-1.3427734	2.8352050720000004	-8.049829074	-0.3289794928	-1.2817383	2.0141602	0.18310547	2.7179687500000003	8.585766574	1.0455566100000002	-0.7324219	0.9765625	0	-9.656445288	-2.2071533540000003	-2.7275389400000005	1.3427734	1.6479492	-0.79345703	-1.93439946	7.766308606000001	3.4835937500000003	-0.9765625	0.36621094	-0.79345703	3.4154052520000002	12.925903060000001	2.778979532	-1.8310547	0.7324219	4.699707	1539959348.378
-9.669604532000001	-6.0795407400000006	-2.026513678	1.8310547	-0.18310547	-1.4648438	2.4655516200000003	-8.4135009	-0.9689941100000001	-0.8544922	2.1362305	0.36621094	2.383007788	9.133667032	1.0264160340000001	-1.0375977	0.9765625	0.61035156	-10.4723143	-2.6210692900000003	-2.66772464	0.48828125	2.380371	-0.6713867	-2.1138427520000005	8.12758786	3.9525389400000006	-0.36621094	0.18310547	-0.9765625	-0.773999002	11.051317899999999	-1.5276611420000001	-2.1972656	-0.8544922	4.272461	1539959348.418
-7.10117212	-5.843872300000001	-1.3649658540000003	1.3427734	-2.1972656	-2.0141602	2.1616942900000002	-8.96977536	-1.6783935700000001	-0.36621094	1.0986328	0.61035156	1.8386962860000002	9.341821580000001	1.42836911	-0.4272461	-0.24414062	0.8544922	-9.852636780000001	-2.4165038940000003	-2.598339856	0.48828125	2.380371	-0.6713867	-1.13647464	9.132470746000001	4.350903354000001	-0.12207031	0.36621094	-1.2207031	-0.2129394568	9.234155252	-0.8146728240000001	-0.91552734	-0.36621094	2.6855469	1539959348.458
-5.66442842	-5.26367212	-0.0885253894	-0.061035156	1.953125	-2.4414062	2.360278354	-8.797509980000001	-1.886547824	-0.24414062	-0.061035156	0.48828125	2.42607428	8.521167032000001	2.0289062500000004	0.61035156	0.12207031	0.6713867	-8.942260880000001	-2.6976317900000004	-2.7706054320000004	-0.18310547	3.2958984	-0.24414062	-0.5287597644	8.73410643	4.19538588	0.48828125	1.5869141	-1.3427734	-0.2129394568	9.234155252	-0.8146728240000001	0.36621094	-2.380371	1.2207031	1539959348.498
-7.3858885800000005	-5.01245108	-0.5813964856000001	1.0986328	-1.3427734	-1.953125	2.6976317900000004	-7.8943116	-1.670019568	-0.24414062	-0.24414062	0	2.9847412140000005	7.184912140000001	2.337548822	1.0986328	1.3427734	1.0375977	-7.972070288000001	-2.767016574	-3.1199219240000007	-0.6713867	4.272461	-0.061035156	-0.5108154254	7.36794429	3.9896241	0.30517578	2.5024414	-1.3427734	0.492871106	7.7423827880000005	-1.035986322	1.953125	-0.48828125	-0.18310547	1539959348.538
-5.5878659200000005	-3.8460692900000004	-0.679492212	0.30517578	-2.6245117	-2.1362305	2.951245108	-6.74467752	-1.141259784	-0.36621094	0.18310547	-0.48828125	2.851953076	6.178832968	2.27294928	1.0375977	0.7324219	1.8920898	-6.82961412	-2.9045898560000003	-3.6187744600000005	-1.5258789	4.0283203	-0.061035156	-0.6041259784	5.915649460000001	3.58288588	0.24414062	3.3569336	-1.4038086	-0.3002685504	7.302148560000001	-1.003686502	2.6245117	4.4555664	-2.1972656	1539959348.578
-3.9322021760000005	-4.5171875	-0.9869384980000001	-1.7700195	1.953125	-3.1738281	3.0720702880000004	-6.22907698	-0.49645996400000003	-0.24414062	1.3427734	-0.6713867	3.025415036	5.72304712	2.3016601440000004	0.7324219	0.8544922	2.1972656	-6.442016574	-3.0971923920000006	-3.660644568	-2.1362305	4.4555664	0	-1.069482428	5.176342752000001	2.9931152160000005	0.30517578	3.9672852	-1.159668	-0.3002685504	7.302148560000001	-1.003686502	2.380371	1.7089844	-1.8920898	1539959348.618
-6.617871106000001	-8.665917932000001	-1.4606689300000002	0.30517578	-0.48828125	-4.0893555	2.668920926	-6.145336960000001	-0.2380615216	0.30517578	1.3427734	-0.6713867	2.958422824	5.590259080000001	2.318408246	0.48828125	1.3427734	2.380371	-7.05092752	-2.269360324	-4.48847644	-3.1738281	5.126953	0.36621094	-1.37214357	5.037573380000001	2.245434604	0.48828125	4.4555664	-0.6713867	-0.050244139400000006	8.89919429	0.6125	2.746582	-0.36621094	-0.61035156	1539959348.658
-6.03527806	-8.98652356	-1.07785643	0.8544922	-5.1879883	-4.0893555	2.295678714	-6.2183107	-0.5239746106000001	0.79345703	0.18310547	-0.79345703	2.789746106	6.16926268	2.0468505400000003	0.061035156	0.24414062	2.0751953	-7.35358876	0.35649413939999997	-4.636816394	-3.2348633	6.0424805	0.79345703	-1.8231445680000002	5.60102536	1.2632812500000001	0.6713867	4.5166016	-0.18310547	4.804296924000001	10.89580072	2.263378894	1.7089844	-2.319336	0.12207031	1539959348.698
-5.683569289999999	-8.93029802	-1.03359375	1.2817383	-1.7089844	-3.4179688	2.7131836060000003	-6.627441394000001	-0.0980957068	0.8544922	-0.48828125	-0.79345703	3.1737548920000003	7.396655252000001	2.1437500000000003	-0.61035156	-0.36621094	1.3427734	-6.194384980000001	1.599438498	-5.4718260800000005	-2.1362305	6.286621	0.9765625	-2.4200927520000004	7.263867212	0.1124511682	0.7324219	3.6621094	0.5493164	6.83200679	11.993994600000002	1.3972655760000001	-0.8544922	0	0.061035156	1539959348.738
-5.34741214	-8.202954074	-0.833813498	0.9765625	-2.6245117	-2.8076172	2.524169928	-6.89182158	-0.11005859620000001	1.0375977	-1.159668	-1.0986328	3.68098143	8.61328125	2.04326178	-1.5869141	-0.4272461	1.0986328	-5.227783246	1.670019568	-6.500634980000001	-1.4038086	6.164551	1.0986328	-3.220410144	8.43742662	-0.5072265576	0.7324219	2.5634766	0.79345703	5.3557862400000005	10.36823732	-0.0478515625	-0.24414062	4.5776367	-0.4272461	1539959348.778
-4.745678714	-8.85732428	-0.2392578076	0.4272461	-0.6713867	-3.9672852	2.7311278960000003	-6.914550720000001	0.17465820680000002	1.3427734	-1.8310547	-1.2817383	3.6785887600000002	9.85742212	1.4427246400000002	-2.1362305	-2.5024414	1.0375977	-4.623657248000001	1.3864990020000003	-7.65146466	-1.5869141	6.164551	0.9765625	-4.146337860000001	9.023608426000001	-0.6818847840000001	0.5493164	1.6479492	1.0986328	2.08752446	9.955517180000001	-0.0837402356	0.7324219	-0.30517578	0	1539959348.818
-5.573510880000001	-8.4135009	-0.8158691100000001	1.7089844	-1.5258789	-3.3569336	3.15461412	-7.619164840000001	0.48569336060000007	1.4038086	-2.1972656	-0.91552734	4.1260009	11.638696580000001	1.062304712	-2.2583008	-3.0517578	1.159668	-3.62714856	1.79323732	-7.914648560000001	-1.159668	5.79834	0.9765625	-4.738500900000001	10.120605040000001	-0.4091308606000001	0.4272461	2.380371	1.4038086	2.08752446	9.955517180000001	-0.0837402356	0.36621094	-0.91552734	0.18310547	1539959348.859
-3.5745117800000004	-8.584570288	-0.16508788940000002	0.9765625	0.061035156	-3.7231445	3.5960449280000004	-8.463745108000001	0.668725589	1.5258789	-1.6479492	-0.8544922	3.803002896	12.092089660000001	0.3002685504	-2.2583008	-4.0893555	1.4038086	-2.3255859620000003	2.08752446	-8.56901857	-1.159668	5.79834	0.9765625	-5.27563498	10.7522464	0.03588867212	-0.12207031	2.2583008	1.4038086	3.60441893	9.518872300000002	-1.5958496400000002	0.6713867	0.061035156	-0.61035156	1539959348.898
-3.887939496	-9.516479532	0.031103515380000002	0.91552734	0.9765625	-3.4179688	3.9704834260000004	-9.290380890000002	0.531152356	1.953125	-0.91552734	-1.159668	3.7395996400000002	11.57170378	0.5897705072	-1.2207031	-3.479004	1.4038086	-1.113745108	2.1293945680000004	-9.49853534	-0.61035156	4.8828125	0.91552734	-5.14165036	10.328759980000001	0.569433606	-0.061035156	0.91552734	1.4648438	4.29946286	9.301147660000002	-0.9713867212000001	0.8544922	0.61035156	-0.061035156	1539959348.938
-4.006372104	-9.724634080000001	-0.5885742212	0.79345703	-1.6479492	-3.2958984	3.640307608	-10.386182100000001	0.401953125	1.953125	-1.5258789	-1.2207031	3.9525389400000006	11.6458741	1.002490216	-0.48828125	-0.48828125	1.2817383	-0.4486083966	2.1880126800000004	-9.955517180000001	-0.4272461	4.0893555	0.79345703	-4.4322509000000005	10.697216460000002	0.12202148560000001	0	0.79345703	1.3427734	4.29946286	9.301147660000002	-0.9713867212000001	-0.36621094	0.7324219	0	1539959348.978
-2.2286865020000004	-9.567919928000002	0.6328369110000001	0.18310547	2.1362305	-3.112793	3.50393071	-10.7618161	0.2954833966	1.7700195	-1.2817383	-1.2817383	3.5087158540000005	11.924609620000002	1.3793212860000001	0	-0.061035156	1.2207031	-0.21054687500000002	2.2573974640000003	-10.24980432	-0.18310547	3.7841797	0.79345703	-3.9908202880000005	10.991503600000001	-0.095703125	-0.30517578	1.953125	0.9765625	4.1140380400000005	8.719750900000001	-1.6843750000000002	-0.061035156	0.5493164	-0.12207031	1539959349.018
-2.6126952880000003	-9.933984620000002	0.08732910340000001	-0.061035156	2.0141602	-2.9907227	3.4823974640000004	-10.608691100000001	0.6125	1.4038086	-0.8544922	-1.159668	3.4692382200000003	11.58845198	0.9989013580000001	-0.18310547	-0.7324219	1.3427734	0.15073241820000002	2.22629393	-10.620653960000002	-0.24414062	3.1738281	0.61035156	-4.268359424000001	10.7606205	-0.538330072	-0.79345703	1.8310547	0.61035156	3.18332518	9.426757788000002	-0.80390625	0.061035156	1.6479492	0.18310547	1539959349.058
-2.4571777160000003	-10.18161592	-0.3959716754	0.7324219	0.4272461	-2.380371	3.50991214	-10.7354982	1.0862304712000002	1.0375977	-0.30517578	-0.79345703	4.11044928	10.997485520000001	1.081445288	0.061035156	-0.9765625	0.91552734	0.8433837860000001	2.0253173920000003	-10.70917932	-0.36621094	2.8686523	0.5493164	-3.8257324280000002	10.6673098	-0.454589856	-0.7324219	0.7324219	0.6713867	3.18332518	9.426757788000002	-0.80390625	-0.79345703	1.0986328	0.12207031	1539959349.098
-1.36018071	-9.95073282	0.6304443390000001	-0.36621094	0.91552734	-2.0141602	3.7695067900000003	-10.51897014	1.2895996400000003	1.4648438	-1.0986328	-1.0986328	5.293579074	10.8981929	1.085034146	0.24414062	-1.0375977	0.9765625	1.720263678	2.2083496400000002	-10.78334964	-0.30517578	2.2583008	0.5493164	-3.3197021760000003	10.86469748	-0.19140625	-0.36621094	0.61035156	0.79345703	3.4297608800000003	9.25927716	-0.8266357428000001	-0.79345703	0.12207031	0.061035156	1539959349.138
-1.753759784	-9.919628600000001	0.113647464	-0.24414062	1.8920898	-1.5869141	4.197778354	-9.939965560000001	1.0886230432000001	0.91552734	-0.79345703	-1.2207031	5.7505616	10.67927266	1.3673584260000002	-0.12207031	-1.8310547	1.3427734	1.58747554	2.5397216460000003	-10.71635782	-0.18310547	1.7089844	0.48828125	-3.220410144	10.917334260000002	-0.07416992212000001	-0.12207031	0.36621094	0.79345703	4.179833966	8.72692842	-0.5837890576	-0.48828125	0.7324219	0.12207031	1539959349.178
-1.600634784	-10.11103534	-0.12202148560000001	0.6713867	-1.4038086	-1.7700195	4.344921924	-9.548779254000001	0.4521972644	0.36621094	-0.7324219	-1.0986328	6.39895018	10.338329680000001	1.3446288940000002	-0.18310547	-1.953125	1.5258789	1.287207068	2.4751221040000004	-10.867089660000001	-0.12207031	1.5258789	0.4272461	-3.220410144	10.917334260000002	-0.07416992212000001	-0.12207031	0.36621094	0.79345703	4.179833966	8.72692842	-0.5837890576	-0.61035156	0.91552734	-0.061035156	1539959349.218
-0.7034179712000002	-10.146923920000003	0.3026611322	0.061035156	0.36621094	-1.159668	4.49326178	-9.299951080000001	0.6053222644	-0.7324219	-0.79345703	-0.79345703	6.6776857000000005	10.13017572	1.123315396	0	-1.4648438	1.3427734	1.6724121400000003	2.368652356	-10.81564946	-0.12207031	1.2817383	0.30517578	-3.220410144	10.917334260000002	-0.07416992212000001	-0.12207031	0.36621094	0.79345703	3.6558594240000004	9.22338858	0.0693847644	-0.7324219	0.6713867	-0.061035156	1539959349.258
-0.7213623200000001	-10.316797120000002	0.1686767572	0.18310547	0	-0.8544922	4.90358876	-9.124096940000001	-0.5323486420000001	-0.8544922	-0.18310547	-0.6713867	6.396557608000001	10.090698380000001	1.022827176	0.12207031	-1.5869141	1.0986328	2.0468505400000003	2.5720214660000003	-10.893408540000001	-0.12207031	1.2817383	0.30517578	-1.8949219240000001	11.3826902	0.6735107428000001	-0.48828125	0.48828125	0.36621094	3.585278354	9.46264676	0.11604003600000001	-1.159668	0.36621094	-0.12207031	1539959349.298
-0.553881839	-10.150512680000002	0.379223642	-0.12207031	0.5493164	-0.8544922	4.54589856	-9.247314300000001	-0.22131347840000004	-0.5493164	-0.36621094	-0.79345703	6.297265380000001	9.79880342	0.8218505890000001	0.5493164	-1.5869141	0.48828125	1.859033246	2.516992212	-11.05490764	0.061035156	0.7324219	0.12207031	-2.0097655760000004	11.1960688	0.7464843750000001	-0.24414062	0.18310547	0.30517578	3.9896241	8.903979532000001	-0.3289794928	-0.6713867	0.36621094	-0.061035156	1539959349.338
-0.2942871106	-10.200757280000001	0.27155761780000004	0.30517578	-0.36621094	-0.5493164	4.252807608	-9.30832518	-0.0980957068	-0.8544922	-1.8310547	-0.48828125	6.607104532	10.030884080000002	0.1435546875	1.0375977	-1.8920898	0.36621094	2.140161142	2.3208007200000003	-11.011840560000001	0.061035156	0.7324219	0.12207031	-1.8099853240000001	11.269042540000001	0.45339357	-0.24414062	0.36621094	0.12207031	4.135571286	9.030786240000001	-0.1997802716	-0.36621094	0.48828125	0.061035156	1539959349.378
-0.046655271600000006	-10.417285340000001	0.716577176	0.4272461	-0.36621094	-0.18310547	4.7349121400000005	-9.463842752000001	0.27275390380000003	-0.8544922	-1.8310547	-0.48828125	6.54011232	9.677978240000002	0.33256836060000006	0.4272461	-1.8310547	0.24414062	2.414111322	2.245434604	-10.97714856	0.061035156	0.48828125	-0.061035156	-2.4811035340000003	10.95561502	0.5215820288	-0.30517578	0.30517578	-0.061035156	3.81616214	9.234155252	0.11723633180000001	-0.61035156	0.36621094	0	1539959349.418
0.07775878600000001	-10.24023462	0.45698242800000005	0.36621094	0.18310547	0.12207031	4.630834964000001	-9.40163588	0.8230468750000001	-0.12207031	-1.3427734	-0.18310547	7.110742212000001	9.72224092	0.5790038940000001	0.061035156	-1.4648438	0.18310547	2.47033696	2.2215087860000002	-10.873071580000001	0.12207031	-0.061035156	-0.18310547	-1.8386962860000002	11.036962860000001	0.764428714	0	0.18310547	-0.18310547	3.5577635800000005	9.217407248	0.24404297120000001	-0.5493164	0.061035156	-0.061035156	1539959349.458
-0.0095703125	-10.560839660000001	0.6148925720000001	0.12207031	-0.36621094	0.4272461	4.55546875	-9.63969748	0.75366214	-0.12207031	-1.3427734	-0.18310547	6.931298920000001	9.8514402	0.2763427716	0.48828125	-1.8920898	-0.12207031	2.527758786	2.0887207460000004	-11.109936600000001	0.061035156	-0.30517578	-0.24414062	-1.9200439300000003	11.33603534	0.7991211060000001	0.061035156	0.18310547	-0.24414062	3.86879892	9.036767572	0.0885253894	-0.18310547	0.12207031	0.061035156	1539959349.498
-0.056225586060000006	-10.5141848	0.6806884980000001	0.12207031	-0.12207031	1.0375977	4.55546875	-9.63969748	0.75366214	0.12207031	-1.5258789	-0.48828125	7.504321580000001	10.219897659999999	-0.5502929712000001	0.4272461	-1.8310547	0.12207031	2.4344482820000004	2.2083496400000002	-11.58127446	0.061035156	-0.4272461	-0.24414062	-2.2083496400000002	11.414990020000001	0.6352294928000001	0.5493164	-0.061035156	-0.18310547	3.3412353240000003	9.201855432	-0.06459961060000001	0	-0.18310547	0	1539959349.538
-0.31701660340000004	-10.48786592	0.6077148560000001	-0.12207031	0.12207031	1.4648438	5.845068390000001	-10.272534440000001	0.724951178	-0.36621094	-1.8310547	-0.7324219	7.418188400000001	11.19248004	-0.641210962	0.061035156	-1.0986328	0.30517578	2.709594748	2.45358876	-11.95690944	0.30517578	-0.8544922	-0.36621094	-2.7299316100000004	11.912646760000001	0.3959716754	0.12207031	-0.36621094	-0.36621094	3.6427001800000003	9.52604982	0.37204589660000004	0.18310547	-0.36621094	-0.12207031	1539959349.578
-0.569433606	-10.74985324	0.5825927716	-0.12207031	-0.30517578	1.8920898	5.586669928000001	-10.7103759	0.07177734424	-0.4272461	-0.30517578	-0.91552734	8.226879892	12.0286866	-0.5132080072	-0.061035156	-0.36621094	0.61035156	3.052929712	2.60671376	-12.24042932	0.30517578	-0.8544922	-0.36621094	-3.210839856	12.672289840000001	0.379223642	0.12207031	-0.4272461	-0.6713867	3.243139676	9.058300720000002	0.16987304320000002	0.4272461	-0.6713867	-0.18310547	1539959349.618
-1.2501221040000001	-10.857519960000001	0.27395019960000005	-0.4272461	0.24414062	2.4414062	5.397656250000001	-11.680566100000002	-0.192602536	-1.0375977	-1.2817383	-0.8544922	7.54858426	12.73210414	-0.37443847840000005	-0.12207031	-0.48828125	0.79345703	2.9847412140000005	2.56484375	-12.327759080000002	0.48828125	-2.2583008	-0.5493164	-3.890332068	13.10654254	0.39238280760000005	-0.36621094	-0.6713867	-1.0375977	3.708496106	9.066674820000001	0.10766601440000001	0.79345703	-1.159668	-0.061035156	1539959349.658
-1.720263678	-10.69482428	0.49885253600000007	-0.6713867	0.4272461	3.0517578	6.585571580000001	-11.370727340000002	-0.6280517572	-1.0986328	0.8544922	-0.91552734	7.32966304	12.454565200000001	-0.3935791034	-0.30517578	-1.159668	0.48828125	2.769409146	2.537329074	-11.9102536	0.7324219	-3.0517578	-0.79345703	-4.26357428	12.94384784	0.15073241820000002	0	-1.3427734	-1.2817383	4.02192392	9.325073380000001	-0.0729736322	0.7324219	-1.0986328	-0.12207031	1539959349.698
-1.9427734620000003	-10.530933	0.2763427716	-0.91552734	0.7324219	3.1738281	7.013842752000001	-10.95561502	-0.54191893	-0.6713867	2.8076172	-1.2207031	8.368042032	11.79421376	-0.22968750000000002	-0.18310547	0.24414062	0.36621094	2.40573732	2.3303711060000003	-11.65065944	0.7324219	-3.0517578	-0.79345703	-4.1331787140000005	12.695019960000002	0.22849121400000003	0	-2.4414062	-1.4038086	3.1773437500000004	8.89440944	-0.1985839856	0.91552734	-1.7089844	-0.24414062	1539959349.738
-2.6306396760000004	-10.29646016	-0.01076660144	-0.8544922	0.48828125	3.6010742	6.9803469400000004	-10.473510880000001	-0.7440917932000001	-1.0375977	0.6713867	-1.2817383	7.35598143	11.064477340000002	-0.7668212860000001	0.18310547	-1.5869141	0.48828125	1.9188476440000002	1.8446777160000003	-11.27382788	0.9765625	-4.760742	-0.9765625	-4.238452176	12.376807100000002	0.6723144568000001	0.061035156	-3.4179688	-1.5258789	3.6355224640000006	8.8214357	-0.6627441100000001	1.2207031	-2.380371	-0.24414062	1539959349.778
-3.045751996	-9.754540740000001	0.1878173822	-1.3427734	0.30517578	3.7841797	7.40622554	-9.697119110000001	-1.4068359620000002	-1.159668	0.18310547	-1.7700195	8.229272660000001	10.09309056	-1.0898193390000002	0.6713867	-1.4038086	0.48828125	1.128100589	1.4176025360000002	-10.697216460000002	1.0986328	-5.493164	-1.0986328	-4.33176268	12.05859424	0.916357428	0	-3.8452148	-1.4038086	3.5960449280000004	8.725732428	-0.9737792932	0.9765625	-2.1972656	-0.48828125	1539959349.818
-3.2479248200000006	-9.264062500000001	-0.026318359620000002	-1.5869141	0.9765625	4.0893555	7.44450679	-8.564233426000001	-1.4606689300000002	-1.4038086	0.5493164	-1.7089844	8.20415036	9.340625000000001	-1.4702392180000001	0.8544922	-0.24414062	0.48828125	0.1818359424	1.00129393	-9.991405760000001	1.0986328	-5.493164	-1.0986328	-3.8125733800000003	11.176928420000001	1.0503417932	-0.36621094	-3.6621094	-0.91552734	3.8652099640000004	8.97097194	-1.437939496	1.0375977	-2.2583008	-0.48828125	1539959349.857
-4.057812500000001	-8.86809056	-0.2643798822	-1.7089844	1.4648438	4.0283203	7.03896466	-7.680175720000001	-1.1962890380000002	-1.0375977	-1.2817383	-1.5869141	7.564135880000001	8.403930710000001	-1.2333740020000001	0.061035156	0.48828125	0.8544922	-0.907983426	0.7991211060000001	-8.954223740000002	1.159668	-6.713867	-1.159668	-3.3986572480000006	10.528539840000002	1.0969971040000002	-0.36621094	-3.479004	-0.5493164	3.7204589660000003	9.290380890000002	-1.314721646	0.48828125	-1.4648438	-0.7324219	1539959349.897
-4.580590854	-8.597729532	-0.5849853534	-1.7700195	0.48828125	4.0893555	7.24951178	-6.6202635800000005	-0.9474609620000001	-0.48828125	-1.4038086	-1.953125	7.676586960000001	7.420581070000001	-0.8888427520000001	0.4272461	-0.7324219	0.9765625	-2.21433107	0.419897464	-7.871582068	1.0986328	-6.8969727	-0.9765625	-3.4931639400000005	9.405224640000002	1.0168457068	-0.12207031	-4.0283203	-0.30517578	3.0433594240000006	9.171948380000002	-1.5360351440000002	0.18310547	-1.4648438	-1.159668	1539959349.937
-4.519580072	-7.875170926000001	-0.745288089	-1.8310547	1.5258789	4.0283203	6.926513580000001	-5.47421875	-0.9307128600000001	-0.30517578	-1.7700195	-1.8920898	7.31770018	6.562841754	-0.9211425720000002	0.18310547	1.0986328	1.2207031	-3.37473143	0.1770507788	-6.901391574000001	1.2817383	-7.019043	-0.7324219	-3.785058606	8.38598642	0.9606201080000001	-0.061035156	-5.126953	0.30517578	3.6151855040000007	9.412402160000001	-1.37214357	-0.12207031	-0.7324219	-1.159668	1539959349.977
-4.736108426	-7.370336960000001	-1.3482177520000003	-2.1972656	1.8920898	3.6010742	7.109545926000001	-4.4489991	-1.07785643	-0.36621094	-1.2817383	-1.8920898	7.198071580000001	5.880957068	-0.5993408246	0.18310547	0.24414062	1.7089844	-4.367651260000001	0.0346923822	-5.956323380000001	1.2817383	-7.019043	-0.48828125	-3.1127441100000004	7.539013580000001	1.073071286	-0.30517578	-5.6762695	0.7324219	3.25988768	9.5021241	-1.629345746	-0.7324219	0.24414062	-1.4648438	1539959350.017
-5.41560054	-7.33085962	-1.437939496	-1.6479492	0.9765625	3.479004	7.18371556	-3.71926268	-0.6292480432	-0.5493164	-0.24414062	-2.1972656	7.464843750000001	5.10336911	-0.1315917932	-0.061035156	-0.061035156	2.0751953	-5.300756789999999	0.04306640576	-5.248120108000001	1.2817383	-7.019043	-0.48828125	-2.59116214	7.030590560000001	1.3972655760000001	-0.18310547	-6.286621	1.5258789	2.5791992800000005	9.268847840000001	-1.1723632788	-0.30517578	0.48828125	-1.7700195	1539959350.057
-5.480200180000001	-6.98513179	-1.79323732	-1.3427734	0.24414062	3.4179688	6.8032959260000005	-3.08881839	-0.33017577880000004	-0.4272461	0	-2.2583008	7.51867662	4.768408246	0.001196289038	-0.30517578	-0.061035156	2.5024414	-5.788842752000001	-0.09211425720000001	-4.7528564300000005	1.4038086	-6.713867	-0.24414062	-1.6843750000000002	6.67409694	1.44870607	-0.4272461	-5.79834	1.7089844	1.8530517180000001	9.73898912	-1.102978534	0	-0.30517578	-1.4648438	1539959350.097
-5.52805162	-6.425268570000001	-1.7214599640000001	-1.2817383	1.159668	3.1738281	6.55686052	-2.6725097840000003	-0.37802735600000004	-0.5493164	-0.12207031	-2.2583008	7.867993210000001	4.59375	-0.501245108	-0.12207031	0.5493164	2.9296875	-6.2661621400000005	0.002392578076	-4.1260009	1.4648438	-6.3476562	0.12207031	-0.8637207068000001	6.682470746000001	1.6149902160000003	-0.8544922	-4.8828125	2.0751953	1.9547363220000002	9.62294928	-1.0826415740000002	-0.4272461	0	-1.4648438	1539959350.137
-6.134570288000001	-6.48388678	-2.400952176	-0.8544922	1.2207031	2.8686523	6.497045926	-2.680883786	-0.33854982	-0.61035156	0.061035156	-2.319336	7.458862320000001	4.34372554	-0.7261474640000001	-0.12207031	0.18310547	2.8686523	-7.0772461060000005	0.2033691394	-3.4955566100000004	1.4648438	-6.3476562	0.12207031	-0.3529052716	6.811669928000001	1.949951178	-0.6713867	-3.7231445	2.5024414	1.239355432	9.253295926000002	-0.9414794928000001	-0.61035156	-0.061035156	-1.5258789	1539959350.177
-6.541308606	-6.52575679	-2.3160155760000003	-0.5493164	-0.24414062	2.8076172	6.2530027	-2.5086182100000003	-0.773999002	-0.4272461	0	-2.5634766	7.655053420000001	4.124804712	-0.6304443390000001	0.18310547	0	2.6855469	-7.917040740000001	0.1363769568	-2.8986084260000005	1.3427734	-5.79834	0.24414062	0.19020996400000004	6.89182158	2.0755615020000002	-0.7324219	-3.2348633	2.746582	0.6304443390000001	9.478198380000002	-1.03359375	0.061035156	-0.36621094	-1.4648438	1539959350.217
-6.345117212	-5.785253894	-2.545703076	-0.24414062	0.91552734	2.5634766	6.390576080000001	-2.6581542540000003	-0.762036142	-0.4272461	0	-2.5634766	8.150317392	4.21452626	-0.7369140380000001	0.18310547	0	2.6855469	-8.572607428000001	-0.1196289038	-2.271752896	1.6479492	-5.493164	0.30517578	0.5335449280000001	7.3500000000000005	2.191601538	-0.7324219	-3.0517578	3.0517578	1.81118161	9.998584260000001	-0.723754892	-0.5493164	-0.30517578	-1.0986328	1539959350.257
-7.162182608000001	-5.648876800000001	-2.9667969240000005	-0.36621094	1.4038086	2.4414062	6.592749100000001	-2.70600589	-0.8134765380000001	-0.12207031	-0.6713867	-2.319336	8.705395468	4.3700439300000005	-0.73332518	0.12207031	0.24414062	2.5634766	-9.164770468	-0.07895508180000001	-1.5204834260000002	1.4648438	-5.2490234	0.24414062	1.061108426	7.9062744600000014	2.295678714	-0.36621094	-2.5634766	3.0517578	0.970190396	9.7318116	-0.6926513580000001	-0.5493164	-0.36621094	-0.61035156	1539959350.297
-7.921826080000001	-5.532836960000001	-3.1055663940000002	0.18310547	-0.18310547	2.6245117	6.963598740000001	-2.58278804	-1.19270018	-0.24414062	-1.8310547	-2.1972656	8.84057608	4.19897464	-1.0479492212000001	-0.18310547	-0.12207031	2.6245117	-9.688745108	-0.2990722644	-0.9510498200000002	1.159668	-4.0283203	0.30517578	1.387695288	8.141943390000002	2.16408696	0	-2.380371	2.6855469	0.6890625	9.614575180000001	-1.1580077880000001	-0.18310547	-1.0986328	-0.4272461	1539959350.337
-7.863207968	-4.6416014400000005	-3.31252446	0.12207031	-0.6713867	2.2583008	7.871582068	-2.4488037140000003	-1.5145019960000001	-0.48828125	-0.24414062	-1.953125	8.61567392	3.923828076	-1.063500998	-0.4272461	-0.7324219	2.1972656	-9.94355432	-0.5287597644	-0.48808594240000003	0.9765625	-3.2958984	0.18310547	2.0468505400000003	8.296264480000001	2.0564209260000004	0.30517578	-2.1972656	2.319336	1.2716552520000002	9.68515625	-0.9271240020000001	-0.36621094	-0.48828125	-0.30517578	1539959350.377
-7.8703858800000015	-4.120019568	-3.06848143	-0.24414062	0.36621094	1.953125	8.104858426	-2.256201178	-1.9296142180000002	-0.48828125	0	-1.5869141	8.80109874	3.7336182100000004	-0.86850589	-0.5493164	-1.0375977	2.0141602	-9.9710688	-0.576611322	-0.01794433606	0.9765625	-3.2958984	0.18310547	2.4344482820000004	8.372826980000001	2.0839355040000003	0.6713867	-1.8310547	2.0141602	1.0898193390000002	9.8083741	-0.642407248	-0.36621094	0.12207031	-0.24414062	1539959350.417
-8.08930661	-3.9429687500000004	-3.1282959260000003	-0.30517578	0.24414062	1.7700195	7.984033246000001	-2.183227536	-1.8697998200000001	-0.36621094	-0.30517578	-1.4038086	9.02241214	3.7240478240000003	-1.137670926	-0.5493164	-0.18310547	1.953125	-9.82392572	-0.5586669928	0.42827148560000006	0.8544922	-2.6855469	0.18310547	2.56245108	8.31899411	2.020532248	0.6713867	-1.7700195	1.7089844	0.770410144	9.682763580000001	-0.839794928	-0.24414062	-0.6713867	-0.12207031	1539959350.458
-8.269946580000001	-3.7276367800000005	-3.22160643	-0.30517578	0.24414062	1.4038086	8.0390625	-2.172460962	-1.847070288	-0.36621094	-0.30517578	-1.4038086	8.846557608000001	3.640307608	-1.3805175720000002	-0.5493164	-0.18310547	1.953125	-9.874170320000001	-0.2978759784	0.6711181610000001	0.8544922	-2.6855469	0.18310547	2.8017089660000005	8.3453125	2.0289062500000004	0.48828125	-1.7089844	1.5869141	0.9199462860000001	9.60141574	-0.88046875	-0.061035156	-0.24414062	-0.061035156	1539959350.497
-8.5666259	-3.4142089660000003	-3.363964856	-0.5493164	0.36621094	1.159668	8.238842752000002	-2.29089357	-2.01096196	-0.061035156	0.36621094	-1.2817383	8.86928714	3.5673339660000005	-1.453491214	-0.36621094	-0.12207031	1.2207031	-9.955517180000001	-0.36845702880000003	1.0503417932	0.8544922	-2.5024414	0.18310547	3.15461412	8.497240920000001	1.975073282	0.36621094	-1.7089844	1.3427734	0.9689941100000001	9.616967752	-0.73332518	-0.18310547	0	-0.061035156	1539959350.537
-8.523559800000001	-3.5242675720000003	-3.52546376	-0.36621094	-0.18310547	0.9765625	8.206542932000001	-2.333959964	-2.173657248	0.061035156	-0.24414062	-1.2207031	8.9661866	3.568530252	-1.4176025360000002	-0.36621094	-0.18310547	0.91552734	-10.075146760000003	-0.5873779254	1.471435504	0.9765625	-2.319336	0.061035156	3.5565673920000003	8.81066893	1.8614257200000002	0.24414062	-1.6479492	0.91552734	0.4378417932	9.713867212	-0.9582275360000001	-0.061035156	-0.061035156	-0.12207031	1539959350.577
-8.24960962	-3.5924560700000003	-3.2251952880000005	-0.30517578	-0.30517578	0.6713867	8.225683606	-2.293286142	-2.127001996	0	-0.5493164	-1.0375977	9.05471196	3.466845746	-1.60183107	-0.48828125	-1.2207031	0.61035156	-10.152904860000001	-0.5251708966	1.7669189300000003	0.36621094	-1.5869141	0.24414062	3.8364991	8.735302520000001	1.814770468	0	-1.3427734	0.36621094	0.619677716	9.713867212	-0.985742212	0	-0.061035156	-0.18310547	1539959350.617
-8.31301268	-3.31252446	-3.1761474640000005	-0.36621094	-0.24414062	0.4272461	8.19697284	-2.18203125	-2.24064946	-0.12207031	-0.36621094	-0.91552734	9.228173920000001	3.3149170320000003	-1.4223876800000002	-0.12207031	-0.8544922	0.24414062	-10.14333516	-0.3995605432	1.8985107820000002	0.36621094	-1.5869141	0.24414062	3.785058606	8.644384980000002	1.8398925720000001	-0.36621094	-1.2207031	-0.061035156	0.8290283540000001	9.705493210000002	-0.708203125	-0.061035156	0.12207031	-0.12207031	1539959350.657
-8.55466304	-3.2646728240000003	-3.22160643	-0.5493164	-0.12207031	0.18310547	8.028295926	-1.967895468	-2.00856929	-0.12207031	-0.36621094	-0.91552734	9.39685054	3.2407471040000004	-1.4989501800000002	-0.12207031	-0.18310547	-0.18310547	-10.05839856	-0.37683107	2.190405252	0.18310547	-0.8544922	0.061035156	3.7838623200000003	8.826220746	1.783667032	-0.5493164	-1.2817383	-0.30517578	0.899609375	9.60261232	-0.8134765380000001	-0.061035156	0.36621094	0	1539959350.697
-8.61926268	-3.210839856	-3.20007338	-0.24414062	-0.4272461	0.12207031	8.028295926	-1.967895468	-2.00856929	-0.12207031	-0.36621094	-0.91552734	9.69472644	2.978759784	-1.8063964660000003	-0.24414062	-1.7089844	-0.5493164	-10.140942000000003	-0.4821044928	2.327978534	-0.24414062	-0.30517578	0.12207031	4.080542032	9.06069339	1.7645263580000001	-0.48828125	-0.8544922	-0.7324219	0.381616214	9.729418930000001	-0.9307128600000001	0	0.18310547	0.061035156	1539959350.737
-8.571411240000002	-3.0876221040000003	-3.0397704680000004	-0.18310547	-0.12207031	-0.12207031	8.028295926	-1.967895468	-2.00856929	-0.12207031	-0.36621094	-0.91552734	10.392163040000002	2.43205571	-1.867407248	-0.12207031	-1.5869141	-0.5493164	-9.991405760000001	-0.423486322	2.2035644960000003	-0.24414062	-0.30517578	0.12207031	4.176245108	8.97336412	1.6353271760000003	-0.30517578	-0.61035156	-1.0375977	0.5802001800000001	9.701904254	-0.8182617212000002	-0.12207031	0	0.12207031	1539959350.777
-8.59892572	-3.2251952880000005	-3.4453125000000004	-0.61035156	0.24414062	-0.24414062	8.26875	-1.5384277160000002	-1.534838858	0.30517578	-0.6713867	-0.18310547	11.153002700000002	1.990625	-1.7848632200000003	0	-0.8544922	-0.4272461	-9.849048020000001	-0.308642572	2.0707763580000003	-0.48828125	0	0.061035156	4.202563400000001	8.6348143	1.565942392	-0.12207031	-0.4272461	-0.79345703	0.7811767572	9.682763580000001	-0.898413089	0	0.18310547	0.12207031	1539959350.817
-8.77836911	-3.2885987400000003	-3.2921875000000003	-0.061035156	-0.6713867	-0.24414062	8.741284440000001	-0.9426757788	-1.524072284	0.30517578	-0.6713867	-0.18310547	11.395849640000002	1.9607177520000003	-1.6544677520000002	0	-0.8544922	-0.4272461	-9.701904254	0.014355469240000002	1.8650146760000001	0	0.12207031	0.061035156	4.222900360000001	8.4386232	1.56354982	0.12207031	0.061035156	-0.30517578	0.4689453076	9.66242662	-0.9773681610000001	0.061035156	0.12207031	0.061035156	1539959350.857
-8.76042482	-3.234765576	-3.075659146	-0.36621094	-0.61035156	-0.4272461	8.741284440000001	-0.9426757788	-1.524072284	0.24414062	-0.4272461	0.24414062	11.269042540000001	2.390185504	-1.7118896760000002	0.12207031	0.24414062	0.4272461	-9.693530252	0.00837402356	1.9427734620000003	0	0.12207031	0.061035156	3.8616211060000003	8.41828624	1.562353534	0.36621094	0.48828125	-0.061035156	0.60651857	9.754540740000001	-0.9031982428000002	0	0.18310547	0.12207031	1539959350.897
-8.866894568000001	-3.0828369600000003	-2.86152356	-0.18310547	-0.4272461	-0.36621094	9.283202880000001	-0.7979248200000001	-1.9188476440000002	0.24414062	-0.4272461	0.24414062	10.67927266	3.0218260800000003	-2.0157471040000003	0.12207031	0.48828125	0.5493164	-9.673193390000002	-0.30385742800000004	1.949951178	0	0.36621094	0.18310547	3.38908696	8.72692842	1.720263678	0.5493164	0.6713867	-0.061035156	0.75964357	9.712670926000001	-0.7608398560000001	0	0.18310547	0.12207031	1539959350.937
-8.963793930000001	-3.048144568	-2.9273192900000002	-0.30517578	-0.24414062	-0.5493164	9.616967752	-1.0958007788	-2.165283246	0.36621094	-0.061035156	0.36621094	10.179223740000001	3.4728271760000005	-2.060009784	0.12207031	0.48828125	0.5493164	-9.60261232	-0.419897464	1.9224365020000003	-0.30517578	0.36621094	0.18310547	3.32089856	9.177929712000001	1.947558606	0.48828125	0.5493164	-0.12207031	0.7476806610000001	9.72702626	-0.765625	0	0.18310547	0.12207031	1539959350.977
-9.27602536	-3.06608876	-2.8902344240000004	-0.24414062	-0.30517578	-0.4272461	9.616967752	-1.0958007788	-2.165283246	0.12207031	-0.061035156	0.18310547	9.90647014	3.58647464	-1.9128662140000001	0.30517578	-0.061035156	0.061035156	-9.60620108	-0.440234375	1.8566405760000002	-0.30517578	0.36621094	0.18310547	3.2885987400000003	9.427954074	2.127001996	0.30517578	0.4272461	-0.24414062	0.876879892	9.700707968000001	-0.7763915740000001	-0.12207031	-0.061035156	0.12207031	1539959351.017
-9.341821580000001	-2.8627197480000004	-2.495458966	-0.30517578	-0.7324219	-0.30517578	8.90996106	-1.8937255400000002	-2.3531005400000002	0.12207031	-0.061035156	0.18310547	9.697119110000001	3.521875	-1.9858398560000001	0.30517578	0	-0.36621094	-9.77966304	-0.8457763580000002	1.7872558900000002	-0.61035156	0.48828125	0.061035156	3.3831054320000007	9.521264480000001	2.112646466	0.12207031	0.36621094	-0.30517578	1.287207068	9.7150634	-0.6890625	0	-0.061035156	0.18310547	1539959351.057
-8.75922824	-2.654565396	-2.6198730040000004	-1.0375977	-0.7324219	-0.6713867	8.76042482	-2.06120607	-2.404541034	0.18310547	-0.24414062	-0.12207031	9.80717752	3.23356929	-2.118627896	0.30517578	0	-0.36621094	-9.790429712	-1.3793212860000001	1.6114013580000002	-1.0986328	0.6713867	-0.061035156	3.7742920320000004	9.398047120000001	2.1102538940000004	-0.061035156	0.61035156	-0.48828125	1.774096646	9.656445288	-0.5562744110000001	-0.061035156	0.061035156	0.12207031	1539959351.097
-8.712573380000002	-3.1103514400000005	-2.337548822	-1.2207031	-0.6713867	-0.8544922	8.51398912	-2.18203125	-2.377026358	0.36621094	-0.24414062	0	9.92321736	2.7347167540000004	-2.1473388580000004	0.8544922	-0.061035156	-0.91552734	-9.701904254	-1.437939496	1.3924804320000002	-1.0986328	0.6713867	-0.061035156	3.9190429320000004	8.927905252	2.0743652160000003	-0.18310547	0.79345703	-0.6713867	1.79323732	9.612182608000001	-0.4426269568000001	0.061035156	0.6713867	0.061035156	1539959351.137
-8.673095746000001	-3.0026855040000004	-2.605517572	-1.7089844	-1.5258789	-1.0375977	8.278320288000002	-2.27653804	-2.4799072480000004	0.5493164	-0.061035156	0	10.0213134	2.381811502	-2.2490234620000003	0.8544922	-0.061035156	-0.91552734	-9.847851440000001	-1.6078125	1.284814496	-1.5258789	0.79345703	0.061035156	3.9597167540000004	8.394360520000001	2.031298822	0	1.4038086	-0.6713867	1.19270018	9.572705072	-0.4474121106000001	0.061035156	0.9765625	-0.061035156	1539959351.177
-8.01274411	-2.702417032	-2.1437500000000003	-1.953125	-1.0375977	-1.5258789	8.064184800000001	-2.8830566100000006	-2.4846923920000004	1.159668	-0.79345703	-0.12207031	10.11701628	2.233471646	-2.390185504	1.2207031	-0.12207031	-0.9765625	-9.8418705	-1.9547363220000002	1.258496106	-2.6855469	1.5258789	0.4272461	4.112841754000001	8.23286142	1.94636232	0.12207031	2.0751953	-0.6713867	1.030004892	9.581079074	-0.3935791034	0.30517578	0.91552734	0	1539959351.217
-7.603613220000001	-2.436840854	-2.73830571	-2.5024414	1.0375977	-2.319336	8.064184800000001	-3.7599366	-2.185620108	2.1972656	-0.61035156	-0.18310547	9.9698732	2.082739218	-2.743090854	2.319336	0.61035156	-0.9765625	-9.7318116	-1.9415771760000002	1.36018071	-2.6855469	1.5258789	0.4272461	4.2193116	8.13117662	1.8052001800000002	0.24414062	2.6855469	-0.79345703	1.2919922120000003	9.41120607	-0.613696286	0.36621094	1.2817383	0.061035156	1539959351.257
-7.778271760000001	-3.0014891200000005	-3.8628173920000006	-2.9907227	0.48828125	-2.9296875	8.07136232	-3.8664062500000003	-2.0743652160000003	2.1972656	-0.61035156	-0.18310547	9.888525360000001	1.975073282	-3.216821286	2.319336	0.61035156	-0.9765625	-9.414794928000001	-1.32788089	1.24294429	-3.540039	2.0751953	0.61035156	4.056616214000001	8.033081070000001	1.528857428	0.12207031	3.1738281	-0.7324219	0.6735107428000001	9.56552716	-0.716577176	0.18310547	1.5258789	-0.24414062	1539959351.297
-8.068969748	-3.66303714	-4.55307608	-3.2958984	0.18310547	-3.0517578	8.238842752000002	-4.0685790740000005	-2.04924321	3.112793	-0.91552734	-0.12207031	10.070361420000001	1.987036142	-3.6486816100000006	3.0517578	0.5493164	-1.0986328	-9.7748777	-0.03947753894	0.6926513580000001	-4.333496	1.953125	0.9765625	3.37473143	8.2938723	0.994116214	0.061035156	3.6621094	-0.48828125	0.4330566394	9.632519568000001	-0.9677978240000001	-0.061035156	1.4648438	-0.5493164	1539959351.337
-8.871679712	-4.4059326080000005	-5.414404254	-3.479004	-0.61035156	-2.8686523	8.388378894	-4.39995108	-2.153320288	3.479004	-1.0986328	-0.12207031	10.200757280000001	2.2980712860000003	-4.27553714	3.6621094	1.4038086	-1.0986328	-10.19716754	1.31352536	0.5359375000000001	-4.333496	1.953125	0.9765625	2.50622554	9.030786240000001	0.40793457460000004	0.18310547	4.0893555	0.061035156	1.235766574	9.72224092	-1.204663089	-0.4272461	2.5024414	-0.61035156	1539959351.377
-8.999682608	-4.779174820000001	-5.276831070000001	-2.9907227	-2.6855469	-2.1362305	8.66950679	-4.572216754	-2.1569091460000003	3.7231445	-1.4038086	0.12207031	10.58596196	2.96560054	-4.965795926	3.6621094	1.4038086	-1.0986328	-10.170849640000002	1.5898682100000001	0.33017577880000004	-3.8452148	1.7700195	0.8544922	1.9583251800000003	10.21272014	0.1626953076	0.4272461	4.4555664	0.36621094	1.88774411	9.744970746000002	-1.4463134979999999	-0.4272461	3.90625	-0.61035156	1539959351.417
-7.97446286	-4.1236084260000005	-4.34372554	-2.8686523	-1.953125	-1.7089844	9.157592752000001	-4.474121106	-2.24064946	3.9672852	-1.3427734	0.30517578	10.461548020000002	3.6391114200000003	-5.47541484	3.6010742	1.7700195	-1.0986328	-9.681567392	1.378125	-0.0681884784	-3.7231445	1.6479492	0.5493164	1.5276611420000001	11.011840560000001	0.401953125	1.2207031	4.699707	0.24414062	1.3458251800000003	9.87058058	-1.252514676	0	3.3569336	-0.36621094	1539959351.457
-7.634716754	-3.817358426	-4.268359424000001	-2.8076172	0.061035156	-1.7089844	9.38847644	-4.038671924000001	-2.268164038	4.0893555	-1.5869141	-0.18310547	10.2773188	3.9597167540000004	-5.39047824	4.211426	1.4648438	-0.9765625	-8.99848642	1.400854532	-0.4474121106000001	-4.1503906	1.4038086	0.36621094	1.175952176	10.868286240000002	0.931909146	1.4648438	4.699707	-0.061035156	0.8146728240000001	9.884936600000001	-1.2333740020000001	-0.24414062	2.1972656	-0.4272461	1539959351.497
-8.01992212	-4.024316394	-4.8258300720000005	-2.5024414	-0.48828125	-1.5258789	9.16357428	-3.77189946	-2.2035644960000003	4.0893555	-1.5869141	-0.18310547	9.911254500000002	3.9561278960000004	-4.73132338	4.211426	1.4648438	-0.9765625	-8.705395468	1.814770468	-0.7046142572	-4.5166016	1.0375977	0.12207031	0.835009784	10.28808606	1.015649411	1.2207031	4.5166016	0.4272461	1.4630615020000002	9.480590560000001	-1.25729982	0.18310547	1.5869141	-0.5493164	1539959351.537
-7.957714660000001	-4.088916034	-5.6919433900000005	-2.746582	-1.7089844	-1.4648438	8.630029254	-3.56613768	-2.2621826080000003	4.211426	-1.7089844	-0.9765625	9.667211960000001	3.867602536	-4.23486322	4.5166016	1.8920898	-0.9765625	-8.705395468	1.814770468	-0.7046142572	-4.5166016	0.48828125	-0.061035156	0.839794928	10.175634980000002	0.686669928	0.8544922	4.3945312	1.0375977	2.2645751800000005	9.49733876	-1.146044928	0.12207031	1.953125	-0.5493164	1539959351.577
-7.81057158	-4.173852536	-5.949145468	-2.746582	-2.0141602	-1.4648438	8.177832068	-3.5876709260000004	-2.662939496	4.211426	-2.0751953	-1.7089844	9.98183606	3.7838623200000003	-4.221704074	4.211426	1.953125	-1.159668	-9.575097840000002	2.0169433900000002	-0.45339357	-4.3945312	0.12207031	-0.24414062	1.161596646	10.554858720000002	0.4139160144	0.79345703	4.638672	1.2817383	2.300463858	9.645678420000001	-1.052734375	0	2.1972656	-0.4272461	1539959351.617
-7.5330322480000005	-4.02192392	-6.280517572	-3.112793	-2.8686523	-1.5869141	8.11083966	-3.6486816100000006	-2.99191893	3.90625	-1.953125	-1.6479492	10.06796924	3.7635253600000005	-4.136767572	4.211426	1.953125	-1.159668	-9.76889676	2.122216754	-0.30505371400000003	-4.5166016	0.061035156	-0.48828125	1.355395468	10.79172374	0.2452392572	0.7324219	4.8828125	1.2207031	1.8351074280000002	9.80957068	-1.153222644	-0.12207031	2.0751953	-0.4272461	1539959351.657
-7.121509080000001	-3.905883786	-6.3630616	-3.479004	-3.112793	-1.7700195	8.061792032000001	-3.6211670320000002	-2.62705072	3.90625	-1.953125	-1.6479492	9.957910340000002	3.77788089	-4.078149460000001	3.9672852	2.0141602	-1.2207031	-9.72224092	2.07915036	-0.2978759784	-4.5166016	0.061035156	-0.7324219	1.183129892	10.698413040000002	0.1614990216	0.5493164	4.760742	1.2817383	1.7417969240000002	9.795214660000001	-1.453491214	-0.30517578	2.380371	-0.48828125	1539959351.697
-6.73151857	-3.9776612400000007	-6.280517572	-3.6010742	-2.8686523	-1.8920898	8.17902806	-3.5111084260000003	-2.289697284	3.7841797	-2.1972656	-1.6479492	9.922021760000002	3.6080077880000005	-4.157104532	3.9672852	2.5024414	-1.159668	-9.595434800000001	1.949951178	-0.2536132788	-4.5776367	0.18310547	-0.8544922	1.063500998	10.479491820000002	0.16628417539999998	0.12207031	4.4555664	1.3427734	1.7860596040000003	9.680371106	-1.4367432100000002	-0.30517578	2.9907227	-0.5493164	1539959351.737
-6.67888179	-4.043457068	-6.119018570000001	-3.7231445	-2.746582	-2.0141602	8.322582968	-3.434545926	-2.0659912140000003	3.6010742	-2.1362305	-1.8920898	9.60859375	3.277832068	-4.3975586060000005	3.9672852	2.5024414	-1.159668	-9.43513179	2.001391574	-0.2033691394	-4.8217773	0.18310547	-0.9765625	1.0754638580000002	10.158886780000001	0.031103515380000002	-0.061035156	4.333496	1.4038086	1.58388678	9.77128894	-1.6078125	-0.4272461	3.6621094	-0.5493164	1539959351.777
-6.7458741	-4.276733426000001	-6.298461960000001	-3.7841797	-3.0517578	-1.953125	8.444604532000001	-3.39746106	-2.180834964	3.479004	-2.1972656	-2.0751953	9.45786142	3.05053714	-4.585375900000001	3.90625	2.319336	-1.0986328	-9.431542932000001	2.201171924	-0.18422851440000002	-5.065918	0.24414062	-1.0375977	1.069482428	9.90766574	-0.10527343750000001	-0.061035156	4.333496	1.5258789	1.369750998	9.61936052	-1.8506591460000001	-0.6713867	4.1503906	-0.61035156	1539959351.817
-6.926513580000001	-4.586572284	-6.01135234	-4.272461	-3.9672852	-1.7700195	8.63959964	-3.4058349640000003	-2.158105432	3.540039	-2.1972656	-2.1972656	9.56672374	3.1534179320000004	-4.777978534	3.9672852	2.2583008	-1.0375977	-9.77368161	1.9858398560000001	-0.17585449280000004	-5.004883	0.061035156	-1.0375977	1.0491455072	9.9698732	-0.10766601440000001	-0.061035156	4.4555664	1.5869141	0.8840576080000001	9.605004892	-2.0731689300000005	-0.79345703	4.0893555	-0.6713867	1539959351.857
-7.503125000000001	-4.366455072	-5.419189300000001	-4.4555664	-3.90625	-1.5258789	8.939868210000002	-3.3472167540000006	-2.40573732	3.6010742	-2.1362305	-2.1972656	9.612182608000001	3.4034423920000005	-4.7253417540000004	3.8452148	2.2583008	-0.91552734	-10.31320836	0.9187500000000001	-0.02990722644	-4.760742	-0.061035156	-1.0986328	1.09819339	10.102661240000002	0.22490234620000002	0.18310547	4.4555664	1.4038086	0.33615722840000006	9.57749002	-1.8052001800000002	-0.8544922	3.9672852	-0.6713867	1539959351.897
-7.82133786	-3.9908202880000005	-5.122509980000001	-4.638672	-3.479004	-1.4038086	9.28798822	-3.3914795320000004	-2.8232422120000003	3.8452148	-1.8310547	-2.319336	9.760522660000001	3.7049072480000005	-4.292285144	3.7841797	1.953125	-0.8544922	-10.31320836	0.9187500000000001	-0.02990722644	-4.4555664	0.12207031	-1.159668	1.3015625000000002	10.091894960000001	1.1125488220000002	0.8544922	4.5166016	0.91552734	0.8876464660000001	9.77607428	-1.0898193390000002	-1.159668	3.4179688	-0.36621094	1539959351.937
-8.029492212000001	-5.10097644	-4.495654254000001	-4.333496	-3.9672852	-1.3427734	9.195874100000001	-3.38908696	-3.4213867800000006	4.1503906	-1.7700195	-2.5024414	9.74736322	3.8759764400000005	-3.6797851440000002	4.1503906	2.0751953	-0.6713867	-10.09309056	0.2428466754	-0.285913089	-5.2490234	-0.061035156	-1.159668	1.3482177520000003	9.7401857	1.7609375	1.0986328	4.1503906	0.61035156	1.9355957460000002	9.859814300000002	-0.764428714	-1.5258789	3.7231445	-0.24414062	1539959351.977
-9.2808107	-4.6882567900000005	-3.37233876	-5.6762695	-4.5166016	-1.4648438	9.000878894000001	-3.257495108	-3.890332068	4.272461	-1.6479492	-2.5634766	9.8	4.268359424000001	-3.21203624	4.1503906	2.0751953	-0.6713867	-10.076342360000002	-0.8194580072000001	-0.6352294928000001	-4.5776367	-0.48828125	-0.9765625	1.332666034	9.4423098	2.5050292540000005	1.4038086	4.8217773	1.0986328	3.9788574280000004	9.42077626	-0.40314941100000007	-0.9765625	3.6621094	0.48828125	1539959352.017
-9.157592752000001	-4.605712860000001	-2.551684604	-4.638672	-4.4555664	-1.5258789	8.717358426	-3.0433594240000006	-4.356884784	4.272461	-1.6479492	-2.5634766	10.1397464	4.85573732	-2.98952626	4.333496	1.7089844	-0.6713867	-10.49624002	-1.9858398560000001	-0.660351538	-4.5776367	-0.4272461	-0.6713867	1.5767089660000002	9.33464357	3.21921376	1.7700195	5.004883	1.0375977	6.427661240000001	9.48896466	-0.34931639400000003	-1.2207031	5.6762695	1.0986328	1539959352.057
-8.064184800000001	-4.943066394000001	-2.463159146	-4.5166016	-2.6245117	-1.5869141	8.372826980000001	-2.9057862400000003	-4.9729737400000005	4.5166016	-1.4038086	-2.5634766	10.146923920000003	5.28999002	-2.6378173920000005	4.8828125	1.7089844	-0.5493164	-10.523754500000003	-1.930810504	-0.5646484424	-4.9438477	-0.48828125	-0.79345703	1.7130859620000003	9.630126800000001	3.6486816100000006	1.7700195	5.6762695	1.0375977	6.24702176	9.858617720000002	-1.6437011780000002	0.18310547	7.9956055	0.8544922	1539959352.097
-7.96130342	-4.804296924000001	-3.101977536	-5.126953	-1.5258789	-1.4648438	7.887134080000001	-3.037377896	-5.342626800000001	4.699707	-1.2207031	-2.6245117	10.14333516	5.469433606	-2.128198282	4.8828125	1.7089844	-0.5493164	-10.462744600000002	-1.89611821	-0.5096191394	-5.554199	-0.24414062	-0.6713867	1.693945288	10.029687500000001	3.5206787140000007	1.4038086	5.6762695	1.3427734	4.769604532000001	8.86809056	-4.0877197480000005	1.6479492	8.300781	0	1539959352.137
-8.41708966	-4.373632788	-3.6427001800000003	-5.004883	-2.5634766	-1.159668	7.699316394	-3.3244873200000002	-5.5651367800000004	4.9438477	-1.3427734	-2.746582	9.89091754	5.284009080000001	-2.0576172120000003	5.004883	1.953125	-0.7324219	-10.462744600000002	-1.89611821	-0.5096191394	-5.79834	-0.061035156	-0.5493164	1.676000998	9.999779860000002	3.1797364200000002	0.9765625	5.493164	1.4648438	5.010058606	9.180322480000001	-5.68117662	3.6010742	11.962891	0.36621094	1539959352.177
-8.155102340000001	-4.006372104	-4.194189496	-5.432129	-2.9296875	-1.4038086	7.699316394	-3.3244873200000002	-5.5651367800000004	4.9438477	-1.3427734	-2.746582	9.50930162	4.943066394000001	-2.15571286	5.004883	1.953125	-0.79345703	-9.248510880000001	-1.293188498	-0.16389160340000003	-5.9814453	-0.18310547	-0.5493164	1.2082519568	9.445898560000002	2.8471679320000005	0.7324219	5.432129	1.7089844	2.6916503600000006	10.076342360000002	-5.51130342	3.112793	14.160156	1.2207031	1539959352.217
-7.040161240000001	-3.9417724640000005	-3.92023912	-5.3710938	-3.8452148	-1.5258789	7.4145996400000005	-3.198876996	-5.66442842	4.8217773	-1.159668	-2.1972656	9.26047374	4.740893570000001	-2.350707968	5.004883	1.953125	-0.79345703	-9.011645468000001	-0.893627896	-0.027514648560000004	-5.9814453	-0.4272461	-0.4272461	0.6531738220000001	9.048730432000001	2.4356445680000003	0.7324219	5.004883	1.8920898	0.46655273560000005	10.59553264	-5.312719748	3.3569336	13.48877	1.8920898	1539959352.257
-6.548486420000001	-3.964501996	-3.5087158540000005	-5.859375	-1.8920898	-1.5258789	7.638305710000001	-2.310034146	-4.786352536	4.5776367	-0.9765625	-1.8310547	8.980542032	4.579394568	-2.6713134000000003	4.9438477	2.0141602	-0.6713867	-8.948242212	-0.8362060700000001	0.27514648560000005	-5.79834	-0.5493164	-0.18310547	0.570629892	8.86210962	2.1892089660000003	0.8544922	4.638672	1.953125	-1.1508300720000002	10.340722840000002	-4.250415036	4.211426	9.82666	2.4414062	1539959352.297
-7.193286240000001	-4.274340854	-3.79223642	-5.493164	-2.1362305	-1.3427734	7.684961060000001	-1.915258786	-4.377221646000001	4.5776367	-0.7324219	-1.8920898	8.73410643	4.383203076	-2.739501996	4.760742	1.8920898	-0.4272461	-9.15639676	-0.75366214	0.6041259784	-5.6152344	-0.6713867	-0.12207031	0.7811767572	8.792724640000001	2.141357428	1.0375977	4.333496	1.7700195	-1.175952176	9.992602340000001	-3.178540036	5.1879883	6.4697266	2.9296875	1539959352.337
-7.21242662	-4.355688400000001	-3.694140576	-5.065918	-2.9907227	-1.5869141	7.693335160000001	-1.5731201080000001	-4.17026358	4.5776367	-0.79345703	-1.8920898	8.711376800000002	4.13796376	-2.616284146	4.760742	1.8920898	-0.4272461	-9.230566394	-0.39836425720000007	0.811083966	-5.493164	-0.7324219	-0.061035156	1.183129892	8.742480432	2.146142572	1.2817383	4.211426	1.4648438	-0.9510498200000002	9.874170320000001	-3.1737548920000003	3.112793	5.554199	2.0751953	1539959352.377
-7.046142572	-4.2791259	-3.208447284	-4.5166016	-1.5258789	-1.4038086	7.71367212	-1.214233426	-4.11882338	4.638672	-0.91552734	-1.8310547	8.807080072	3.9752685700000003	-2.524169928	4.699707	1.7089844	-0.4272461	-9.230566394	-0.39836425720000007	0.811083966	-5.554199	-0.61035156	0	1.3853027160000002	8.75444339	2.104272464	1.4648438	4.272461	1.2207031	0.5754150360000001	9.46623552	-2.337548822	2.746582	6.5307617	1.4038086	1539959352.417
-8.158691394	-4.438232428	-3.4297608800000003	-4.0283203	-1.159668	-1.0375977	7.793823380000001	-1.0264160340000001	-4.093701080000001	4.638672	-1.0986328	-1.6479492	9.1276857	3.9956054320000005	-2.5409179320000006	4.5166016	1.3427734	-0.48828125	-9.350195288	0.423486322	0.991723642	-5.2490234	-0.6713867	0.18310547	1.4367432100000002	8.86091304	2.11982428	1.7089844	4.272461	1.0986328	1.1424560700000002	9.343017572	-1.8243408540000001	2.1362305	6.3476562	0.6713867	1539959352.457
-8.119213760000001	-4.494457968	-3.32807608	-2.9296875	-2.380371	-0.6713867	8.120410340000001	-0.811083966	-3.926220746	4.4555664	-1.0986328	-1.4038086	9.47460962	4.136767572	-2.336352536	4.211426	1.0986328	-0.48828125	-9.4423098	0.5227783246000001	0.9127685700000001	-4.5776367	-0.5493164	0.24414062	1.427172824	8.90996106	2.259790036	1.8310547	3.9672852	1.0375977	-0.9989013580000001	8.092895468	-2.6641358800000003	2.746582	3.8452148	0.18310547	1539959352.497
-7.63710962	-3.507519568	-3.10317392	-2.8076172	-0.4272461	-0.24414062	8.462548920000001	-0.47492675720000005	-3.640307608	4.3945312	-1.2207031	-1.4038086	9.63491214	4.17026358	-2.077954074	4.1503906	0.79345703	-0.48828125	-9.4423098	0.5227783246000001	0.9127685700000001	-4.1503906	-0.36621094	0.36621094	1.3266846040000002	8.80947284	2.3889892180000003	1.8310547	3.7841797	0.8544922	0.723754892	8.83220198	-2.41770018	2.8686523	1.5869141	0	1539959352.537
-8.017529254000001	-3.487182608	-3.6510742800000004	-3.7841797	-0.24414062	-0.61035156	8.97336412	-0.2823242212	-3.611596646	4.1503906	-1.2817383	-1.2817383	9.864599640000002	4.031494110000001	-2.1341797120000003	4.0283203	0.79345703	-0.30517578	-8.959009080000001	0.702221646	0.71538089	-3.7841797	-0.30517578	0.5493164	1.287207068	8.882446580000002	2.4488037140000003	2.0141602	3.2958984	0.8544922	3.581689496	9.346606430000001	-0.925927716	1.5869141	1.7700195	-0.18310547	1539959352.577
-9.669604532000001	-5.426367212000001	-4.502832068	-1.8920898	0.6713867	-1.0986328	9.80358876	-0.40314941100000007	-3.4429199280000002	4.1503906	-1.2817383	-1.2817383	10.175634980000002	4.203759784	-2.024121106	3.8452148	0.7324219	-0.18310547	-10.89938948	1.222607428	0.7775878600000001	-3.479004	-0.8544922	0.7324219	1.355395468	8.994897660000001	2.3710449280000003	1.953125	2.8686523	1.0375977	4.62604982	8.66950679	-0.416308606	1.0375977	0.4272461	-0.8544922	1539959352.617
-10.20673822	-7.2483152	-4.59375	-1.159668	-0.79345703	-1.159668	9.98901358	-0.840991214	-3.464453076	3.3569336	-0.5493164	-1.0375977	10.50700728	4.57819838	-2.3794189300000004	3.6010742	0.36621094	-0.18310547	-10.89938948	1.222607428	0.7775878600000001	-2.8686523	-0.8544922	1.2817383	1.9571288940000002	10.27851538	2.178442392	1.8310547	2.746582	0.91552734	0.73332518	10.16247554	-2.9979003600000005	0.24414062	2.0141602	-2.9296875	1539959352.657
-8.993701080000001	-4.78515625	-3.152221646	-0.61035156	-3.90625	-0.5493164	10.02729532	-1.5898682100000001	-3.847265576	3.112793	-1.2207031	-0.5493164	11.35517572	4.946655252000001	-3.140258786	3.1738281	0.12207031	-0.4272461	-11.247509980000002	1.1328857428	0.21533202880000002	-2.746582	-0.18310547	1.159668	2.72395018	12.42585414	1.8434814300000002	1.7089844	2.8076172	0.36621094	4.2791259	12.305028960000001	0.20097655760000002	0.4272461	3.112793	-1.5258789	1539959352.697
-7.85363768	-3.2742432100000003	-3.849658246	-2.4414062	1.8310547	-1.2817383	10.485473740000002	-1.8542480040000002	-3.660644568	2.6855469	0	-0.18310547	11.468823380000002	4.80310054	-3.00986322	2.746582	0.18310547	-1.0375977	-10.18879442	1.412817392	-0.8637207068000001	-2.9907227	1.0986328	0.61035156	2.34113768	11.9616938	1.8973144960000001	1.2817383	3.6621094	-0.12207031	2.369848642	11.1864991	-0.250024411	-3.112793	-0.12207031	-2.0751953	1539959352.737
-7.9134519800000005	-4.8150634000000005	-5.55676268	-1.8310547	-0.79345703	-1.2817383	9.733007788	-2.007373004	-2.82084964	2.2583008	-0.18310547	-0.79345703	10.869482820000002	4.407128894	-2.592358426	2.6245117	0.30517578	-0.91552734	-10.26416034	1.655664038	-0.86850589	-3.0517578	0.5493164	0.36621094	1.113745108	10.6421875	1.7035155760000003	0.7324219	3.6010742	0.24414062	1.3254882200000002	9.92441394	-1.374536142	0.36621094	-0.30517578	-1.953125	1539959352.777
-7.9995851600000005	-3.85683606	-4.896411240000001	-2.8686523	-2.746582	-1.159668	8.875268570000001	-2.337548822	-2.19399411	2.2583008	-0.18310547	-0.79345703	10.532128600000002	4.17265625	-3.02421875	2.5024414	0.91552734	-0.61035156	-9.74736322	1.0802490020000002	-0.5598632788000001	-2.0751953	0.18310547	-0.18310547	0.5108154254	10.40053714	1.2884033540000002	0.18310547	3.1738281	1.0986328	2.1138427520000005	9.614575180000001	-1.6688232820000002	0.6713867	1.4648438	-2.5024414	1539959352.817
-7.271044928000001	-3.7527587860000002	-3.762329074	-2.319336	-0.9765625	-0.91552734	8.875268570000001	-2.337548822	-2.19399411	2.0141602	-0.5493164	-1.3427734	10.29646016	3.8963134000000004	-3.5577635800000005	2.2583008	1.159668	-0.48828125	-9.572705072	0.839794928	-0.16508788940000002	-2.4414062	-0.061035156	-0.12207031	0.8924316100000002	10.723535340000002	1.168774411	0.36621094	2.0751953	0.91552734	1.4235839660000003	9.584667932	-1.5025390379999999	0.18310547	0.61035156	-2.6855469	1539959352.857
-7.115527160000001	-4.06379393	-3.7037110600000003	-1.5869141	0.48828125	-1.0986328	8.616870108	-2.8651123200000006	-2.6605469240000006	2.1362305	-0.36621094	-1.0986328	9.67080072	3.302954074	-3.3579834260000005	2.1362305	0.79345703	-0.4272461	-9.11213408	1.239355432	-0.0418701178	-2.6245117	0.061035156	-0.18310547	1.4750244600000002	9.87058058	1.3254882200000002	0.6713867	1.7089844	0.18310547	0.47851562500000006	9.3155027	-2.2430420320000004	0	-0.48828125	-2.5024414	1539959352.897
-7.59763179	-3.88674321	-4.131982428000001	-1.5869141	-1.2207031	-0.9765625	8.24243161	-2.9620117800000005	-2.830419928	2.1972656	-0.7324219	-0.9765625	9.14802266	2.8232422120000003	-2.7993163940000003	2.1972656	0.30517578	-0.30517578	-8.609692392	1.9212402160000002	-0.20576172120000003	-2.9296875	0	-0.30517578	1.561157248	8.892016574000001	1.1747558900000001	0.4272461	2.1972656	0.24414062	1.7274413940000002	9.368139480000002	-1.6688232820000002	0.061035156	-0.18310547	-2.5634766	1539959352.937
-7.360766574	-3.6534667540000005	-4.130786240000001	-1.4648438	-1.3427734	-0.8544922	7.639501800000001	-1.7800780760000001	-1.42836911	2.0751953	-1.159668	-1.0986328	8.9410643	2.74069838	-2.6079101440000003	2.0751953	0.7324219	-0.36621094	-8.609692392	1.9212402160000002	-0.20576172120000003	-2.5634766	-0.12207031	-0.30517578	1.2549072479999999	8.553466754	0.9905273560000001	0.18310547	2.2583008	0.79345703	2.135375998	9.234155252	-1.2106445288	-0.18310547	0.7324219	-2.5634766	1539959352.977
-7.287792932	-3.617578076	-4.02551268	-1.4038086	0.18310547	-0.8544922	7.594042932000001	-1.449902356	-1.409228534	1.8920898	-0.6713867	-0.9765625	9.07385234	2.981152356	-2.8914307100000003	2.0751953	0.9765625	-0.4272461	-8.924316394	1.9032959260000002	0.2835205072	-1.8920898	-0.18310547	-0.36621094	1.141259784	8.76042482	0.9893310700000001	0.18310547	2.1972656	0.8544922	2.1844238220000003	8.9661866	-1.081445288	0.061035156	1.2207031	-2.2583008	1539959353.017
-7.81655252	-3.7276367800000005	-4.417895468	-0.79345703	-0.48828125	-0.5493164	7.850048920000001	-1.138867212	-1.732226538	1.5869141	-1.0986328	-0.9765625	9.169555710000001	3.1378662140000007	-3.1151367800000003	1.7700195	1.2817383	-0.30517578	-9.094189300000002	1.8817626800000002	0.6663330072	-1.6479492	-0.18310547	-0.5493164	1.2919922120000003	9.25209964	0.9785644568000001	0.24414062	2.0141602	0.6713867	1.528857428	8.927905252	-1.37214357	0.36621094	0.9765625	-2.0141602	1539959353.057
-7.67180162	-3.33046875	-4.39995108	-0.8544922	-1.5258789	-0.4272461	7.850048920000001	-1.138867212	-1.732226538	1.5869141	-1.0986328	-0.9765625	9.448290740000001	3.048144568	-2.70361322	1.5258789	0.79345703	-0.4272461	-9.094189300000002	1.8817626800000002	0.6663330072	-1.6479492	-0.12207031	-0.5493164	1.6329346040000001	9.58227536	1.020434604	0.18310547	1.8310547	0.30517578	0.9929199280000001	9.26047374	-1.546801718	0.18310547	0.91552734	-1.8920898	1539959353.097
-7.611987320000001	-3.4046385800000003	-3.77788089	-0.7324219	-0.12207031	-0.48828125	8.91953125	-0.324194339	-2.0755615020000002	1.2817383	-0.79345703	-0.9765625	9.810766280000001	2.7227538940000002	-2.312426718	1.2817383	0.61035156	-0.5493164	-8.85373552	1.8075927520000004	0.699829074	-1.4038086	-0.30517578	-0.7324219	1.7609375	9.262865920000001	1.1340820288	0	1.4648438	0.12207031	0.9594238220000001	8.923120108	-1.4869873200000001	0.12207031	0.79345703	-1.953125	1539959353.137
-8.762817392	-3.216821286	-4.057812500000001	-0.5493164	-1.0375977	-0.18310547	8.967382788	0.30385742800000004	-1.8985107820000002	1.0986328	-0.79345703	-1.0986328	10.18520468	2.5098144959999997	-2.068383786	1.0986328	0.7324219	-0.4272461	-9.226977340000001	1.4558837860000002	0.8457763580000002	-1.3427734	-0.36621094	-0.91552734	1.906884784	8.993701080000001	1.246533246	-0.30517578	1.3427734	0.30517578	0.7883544928000001	9.07026358	-1.4451172120000002	0.12207031	0.91552734	-1.7700195	1539959353.177
-8.62045926	-2.55048822	-4.411913940000001	-0.6713867	-2.5024414	0	8.967382788	0.30385742800000004	-1.8985107820000002	1.0986328	-0.79345703	-1.0986328	10.73430162	2.598339856	-2.032495108	0.79345703	0.8544922	-0.36621094	-9.226977340000001	1.4558837860000002	0.8457763580000002	-0.48828125	-0.36621094	-1.0375977	2.5313476440000002	9.5619384	1.459472644	-0.36621094	1.4038086	0.30517578	0.9426757788	9.5021241	-1.0922119110000001	-0.061035156	0.7324219	-1.8920898	1539959353.217
-8.14433606	-2.9261230040000004	-4.145141574	-1.0375977	-0.48828125	-0.30517578	9.7832518	0.642407248	-2.3806152160000003	0.48828125	-0.7324219	-1.0375977	11.26665036	2.644995108	-1.885351538	0.61035156	0.7324219	-0.4272461	-11.141039840000001	-0.38999023560000007	1.1400634980000002	-0.61035156	-0.5493164	-1.3427734	3.3173096040000005	10.35029254	1.85544429	-0.5493164	1.0375977	0	1.62575679	9.43513179	-0.7799804712000001	-0.36621094	1.0375977	-1.8310547	1539959353.257
-9.45666484	-4.003979532000001	-5.811572480000001	-2.6855469	2.380371	-0.5493164	10.44240764	0.011962890380000002	-2.9907226440000003	0.61035156	-0.91552734	-1.0986328	11.26665036	2.644995108	-1.885351538	0.36621094	0.6713867	-0.48828125	-11.141039840000001	-0.38999023560000007	1.1400634980000002	-1.4038086	0.061035156	-1.2817383	3.69533696	10.7522464	2.239453076	-0.7324219	0.79345703	-0.18310547	2.153320288	9.455468750000001	-1.3637695680000002	-0.8544922	2.0141602	-1.2817383	1539959353.297
-11.12070288	-5.578295926000001	-6.108251800000001	-1.4648438	-0.9765625	-0.061035156	11.28698732	-0.732128894	-3.7587402160000005	0.61035156	-0.91552734	-0.61035156	12.139941100000001	3.4154052520000002	-2.259790036	0.24414062	0.7324219	-0.8544922	-12.785937500000001	-0.8457763580000002	0.5670410144	-0.36621094	-0.48828125	-1.2207031	3.65944838	11.4245607	2.7502685700000002	-0.6713867	0.79345703	-0.12207031	2.588769568	10.418481920000001	-1.726245108	-0.8544922	2.1972656	-0.6713867	1539959353.337
-9.459057608	-6.209936600000001	-4.687060504000001	-0.5493164	-4.4555664	-0.18310547	12.288280760000001	-2.259790036	-4.60930162	0.6713867	-0.4272461	0	12.239233720000001	4.24682608	-2.256201178	0.18310547	0.36621094	-1.0375977	-10.612279860000001	-0.2619873004	-0.538330072	-1.5258789	0.6713867	-1.2817383	2.3997558900000002	10.721142180000001	3.408227536	-0.24414062	0.6713867	-0.36621094	3.811376996	11.332446580000001	-0.8374023560000001	-1.3427734	2.5634766	0.91552734	1539959353.377
-7.20166034	-6.0998776999999995	-2.107861322	-0.6713867	-2.2583008	-0.4272461	11.82053264	-3.01225589	-4.222900360000001	0.061035156	-0.12207031	-0.061035156	11.29057608	4.737304712	-1.715478534	0.30517578	-0.12207031	-0.4272461	-10.314403960000002	-0.14714355040000002	-1.355395468	-1.5869141	-0.30517578	-0.48828125	0.27155761780000004	9.00327176	3.78027356	-0.18310547	0.79345703	0.30517578	4.569824280000001	12.370825180000002	0.7105957068000001	-1.8310547	1.6479492	2.6245117	1539959353.417
-7.681372300000001	-4.50522464	-1.5599609620000003	-2.0141602	2.4414062	-0.36621094	10.57878444	-2.557666034	-3.21203624	0.061035156	1.0375977	-0.24414062	10.006958360000002	4.98972194	-1.770507788	0.36621094	0.30517578	0.5493164	-10.314403960000002	-0.14714355040000002	-1.355395468	-0.24414062	0.36621094	0.24414062	-0.135180661	8.356079074	4.076953076	0.36621094	0.7324219	0.48828125	3.9453614200000002	11.107544420000002	-1.035986322	-2.0751953	2.319336	3.6010742	1539959353.457
-9.387280252000002	-4.821044928	-3.1593994600000004	-0.9765625	1.3427734	-0.12207031	9.32148462	-1.61977536	-3.2096435700000003	0	1.2817383	-0.24414062	9.217407248	4.848559604	-1.990625	0.4272461	0.5493164	1.2817383	-9.560742212000001	-1.5145019960000001	-0.984545926	-0.061035156	-0.061035156	0.18310547	0.439038089	8.63601088	4.380810504	0.8544922	0.61035156	-0.12207031	2.2657714660000003	11.383886780000001	-2.58278804	-0.5493164	2.8076172	3.90625	1539959353.497
-8.735302520000001	-4.54111322	-3.084033246	0.91552734	-4.9438477	0.18310547	8.738891574	-1.106567392	-3.5649413940000003	0.12207031	1.0375977	-0.36621094	8.988915740000001	4.4155028960000005	-1.69633786	0.6713867	0.24414062	1.0986328	-8.689843750000001	-1.1556152160000002	-0.6256591459999999	-0.7324219	0.18310547	0.4272461	0.8924316100000002	9.134863220000002	4.112841754000001	0.61035156	0	0.061035156	1.0120605432	11.773876800000002	-2.6844726440000004	0.4272461	4.272461	4.5166016	1539959353.537
-5.553173920000001	-3.5553711060000004	-1.7226562500000002	-0.48828125	-0.8544922	0.061035156	8.222094748	-0.879272464	-3.5649413940000003	0.24414062	0.36621094	-0.61035156	8.93867212	3.7300292540000006	-1.12211911	0.6713867	-0.24414062	0.5493164	-8.689843750000001	-1.1556152160000002	-0.6256591459999999	-0.5493164	0.12207031	0.30517578	1.3242920320000002	8.7030027	3.7467773560000004	0.30517578	-0.24414062	0	-0.27514648560000005	11.002270860000001	-3.1199219240000007	0.18310547	2.0141602	5.1879883	1539959353.577
-5.93359375	-3.5469971040000003	-1.2608886780000002	-1.2207031	3.479004	0.12207031	7.70888678	-0.617285144	-3.285009784	0.24414062	0.36621094	-0.61035156	9.136059800000002	3.07805162	-0.709399411	0.61035156	-0.5493164	0.4272461	-8.20773912	-1.030004892	-0.36367187500000003	-0.48828125	-0.061035156	0.18310547	1.50493161	7.885937500000001	3.5314452880000005	0.061035156	-0.18310547	0	-0.3935791034	9.515283246000001	-1.9989990020000004	0.8544922	1.0375977	4.5166016	1539959353.617
-8.1072509	-3.58049321	-2.289697284	0.061035156	-0.48828125	0.4272461	7.2411376800000005	-0.3505126800000001	-3.0206298920000005	0.36621094	0.12207031	-0.91552734	9.337036240000002	2.551684604	-0.5144042932	0.61035156	-0.30517578	0.5493164	-8.212524460000001	-1.13647464	-0.1363769568	-0.30517578	-0.061035156	0.4272461	1.5013427520000002	7.413403060000001	3.2239991	0.12207031	-0.36621094	0.18310547	0.046655271600000006	8.431445288	-0.6160888580000001	1.4648438	2.1362305	3.7841797	1539959353.657
-7.929003894000001	-2.807690396	-2.0289062500000004	0.061035156	-1.7089844	0.48828125	7.371533246000001	-0.132788089	-3.122314496	0.30517578	0.18310547	-0.61035156	9.46503894	2.24064946	-0.718969748	0.48828125	-0.36621094	0.7324219	-8.212524460000001	-1.13647464	-0.1363769568	-0.12207031	-0.36621094	0.5493164	2.00856929	7.571313400000001	3.07805162	0.4272461	-0.24414062	0.12207031	0.05144042932000001	7.94934056	-0.7883544928000001	1.7700195	2.9296875	2.380371	1539959353.697
-7.3500000000000005	-1.7274413940000002	-1.7118896760000002	-0.7324219	0.18310547	0.6713867	7.7423827880000005	-0.019140625	-2.94526358	0.18310547	0.24414062	-0.36621094	9.8179438	1.9224365020000003	-0.9989013580000001	0.36621094	-0.5493164	0.79345703	-8.330957068	-1.927221646	0.49885253600000007	-0.12207031	-0.36621094	0.4272461	2.7323242800000003	8.11083966	3.1127441100000004	0.48828125	-0.30517578	0	-1.9535400360000001	7.35358876	-1.7513672120000003	1.6479492	0.91552734	1.2207031	1539959353.737
-7.4325439300000005	-1.7023192900000002	-2.516992212	-1.6479492	3.540039	0.061035156	8.40153804	-0.0657958966	-2.605517572	0.30517578	0.48828125	-0.30517578	9.8179438	1.9224365020000003	-0.9989013580000001	0.48828125	-0.79345703	0.61035156	-8.330957068	-1.927221646	0.49885253600000007	-0.5493164	-0.4272461	0.30517578	3.0708741	8.022314300000001	3.20007338	0.4272461	-0.36621094	0.061035156	-4.183422824	6.877465560000001	-0.44980469240000004	1.7700195	-2.746582	0.18310547	1539959353.777
-9.377710160000001	-2.74069838	-3.22160643	-1.4038086	2.9296875	0.30517578	8.927905252	-0.0909179712	-2.30883786	0.48828125	0.6713867	-0.36621094	10.36704074	0.9893310700000001	-1.5731201080000001	0.7324219	-0.36621094	0.6713867	-8.19816893	-2.02292482	0.29667969240000003	-0.91552734	-0.79345703	0.5493164	2.9572264400000003	7.47082518	2.987133786	0.18310547	-0.8544922	0.5493164	-0.699829074	8.0306884	1.0862304712000002	2.1972656	-3.7841797	-0.91552734	1539959353.817
-10.64099092	-5.9551268	-4.6990235600000005	-1.3427734	1.0986328	-0.30517578	9.37890625	-0.3959716754	-2.25261232	0.7324219	0.7324219	-0.5493164	10.36704074	0.9893310700000001	-1.5731201080000001	1.0986328	-0.061035156	0.91552734	-11.86120558	-0.1112548822	-0.135180661	-1.2207031	-0.79345703	1.0375977	2.8651123200000006	7.217211960000001	2.5851807100000004	0.5493164	-0.61035156	0.9765625	10.83120108	8.826220746	0.461767572	0.79345703	-1.2207031	0.6713867	1539959353.857
-12.20932608	-6.853539840000001	-6.66213408	0.8544922	-2.9907227	0.36621094	9.71027806	-0.8708984620000001	-2.48229982	1.0375977	0.18310547	-0.5493164	11.342016280000001	1.726245108	-2.798120108	1.2817383	-0.12207031	1.159668	-13.72741664	0.7261474640000001	0.48090820680000007	-0.79345703	-1.8310547	2.0141602	3.3376464660000003	9.522461060000001	2.0695800720000004	1.159668	0.79345703	1.0375977	13.756127700000002	9.9961911	-1.302758786	-0.30517578	2.5024414	-0.061035156	1539959353.897
-8.274731430000001	-3.726440396	-3.4596679320000003	-0.79345703	-1.953125	0.24414062	10.64338408	-1.71667482	-2.767016574	1.4038086	-0.061035156	0	12.113623200000001	3.2586913940000004	-4.429858426	0.91552734	0.6713867	0.6713867	-13.72741664	0.7261474640000001	0.48090820680000007	-0.4272461	0.4272461	1.2817383	3.5697264400000006	13.11970198	1.5432128600000001	2.0141602	1.7089844	0.30517578	3.7156739200000004	13.71066942	-1.7118896760000002	-5.004883	2.319336	-2.1362305	1539959353.937
-6.937280252000001	-3.7156739200000004	-4.592553714000001	-1.6479492	3.479004	-1.5258789	11.54777806	-2.25859375	-2.61867662	0.79345703	0.4272461	0.30517578	12.113623200000001	3.2586913940000004	-4.429858426	0.61035156	-0.61035156	-0.12207031	-11.486767180000001	0.06699218750000001	-0.07416992212000001	-0.79345703	0.36621094	0.18310547	2.795727536	12.94982878	2.48828125	1.4038086	2.0141602	-0.61035156	2.2478271760000004	11.65664038	-0.29667969240000003	-2.6245117	0.30517578	0.12207031	1539959353.977
-8.450586060000001	-5.699121106000001	-6.626245108000001	-0.61035156	-1.0986328	-0.6713867	11.04892572	-2.3542969240000002	-1.2178222840000001	0.5493164	0.24414062	-0.36621094	12.26196286	3.7695067900000003	-4.111645468	1.159668	-0.91552734	-0.18310547	-11.12070288	0.6244628600000001	-0.9953125	-1.953125	0.36621094	0.48828125	1.3266846040000002	11.846850540000002	2.19997554	-0.12207031	1.2817383	0.18310547	-1.8542480040000002	7.174145468000001	-2.9321045320000003	1.5869141	-3.7231445	-2.380371	1539959354.017
-8.789135880000002	-4.312622104000001	-5.492163039999999	-1.953125	-2.8076172	-0.61035156	10.19238318	-2.3483153960000003	-0.9354980432000001	0.79345703	0.61035156	-0.91552734	11.845653960000002	3.47402356	-3.331665036	1.159668	0.91552734	-0.18310547	-11.136254500000001	1.580297824	-0.477319339	-0.7324219	-0.12207031	-0.12207031	1.0742675720000001	11.919824280000002	1.5683349640000002	-0.36621094	0.61035156	0.6713867	3.8364991	11.770288040000002	-2.031298822	-2.1362305	2.0141602	-2.746582	1539959354.057
-7.625146760000001	-3.8353027160000006	-3.8388915740000003	-0.36621094	-0.30517578	-0.18310547	9.481787140000002	-2.153320288	-2.299267572	0.8544922	0.061035156	-0.7324219	11.525048920000001	3.12351088	-4.4489991	0.79345703	0.5493164	-0.24414062	-9.668408246	1.1316894568000002	-0.16987304320000002	-1.2817383	0	-0.061035156	1.5743163940000002	11.2810054	1.5336425720000002	-0.061035156	0.18310547	0	1.0371826080000002	9.869384980000001	-1.96669928	0.48828125	0.8544922	-2.6855469	1539959354.097
-6.629834260000001	-3.716870108	-3.8939209260000003	-0.18310547	-0.061035156	-0.48828125	8.606103240000001	-1.667626996	-2.24663089	1.0986328	-0.79345703	-0.8544922	9.86699182	1.7190673920000001	-3.0409667540000003	1.0375977	-0.30517578	-0.061035156	-8.939868210000002	1.585082968	-0.13757324280000002	-1.5258789	-0.061035156	-0.18310547	1.7118896760000002	9.439917032	1.47263179	-0.24414062	0.7324219	-0.18310547	0.037084961060000005	9.688745108	-2.7526612400000006	0.48828125	-0.8544922	-2.746582	1539959354.137
-6.6944336060000005	-3.48598642	-4.167871106000001	-0.6713867	-0.6713867	-0.7324219	8.009155252000001	-0.9953125	-0.5802001800000001	1.0986328	-0.79345703	-0.8544922	9.176733426	1.4415283540000001	-2.3794189300000004	1.0986328	0.24414062	0.18310547	-8.939868210000002	1.585082968	-0.13757324280000002	-1.2817383	0	-0.4272461	1.184326178	8.059399460000002	1.152026358	-0.30517578	0.79345703	0.24414062	2.496655252	9.616967752	-1.3984619600000001	0.12207031	0.24414062	-3.112793	1539959354.177
-6.27932158	-3.823339856	-4.015942392	0.061035156	-0.48828125	-0.9765625	7.48278804	-0.27873535340000005	-0.5837890576	0.9765625	-0.24414062	-1.0375977	9.176733426	1.4415283540000001	-2.3794189300000004	0.8544922	0.30517578	0.48828125	-8.100073380000001	1.7812744600000001	-0.17824707460000003	-0.6713867	0.18310547	-0.30517578	1.0946044928	7.67419429	1.2082519568	-0.30517578	0.61035156	0.36621094	2.20236821	9.040356430000001	-1.0288086060000001	0.18310547	1.159668	-2.9907227	1539959354.217
-6.06398912	-3.8975097840000004	-4.106860324	0.12207031	0.4272461	-0.79345703	7.2279782400000006	0.270361322	-1.2489257200000001	0.48828125	-0.5493164	-0.8544922	8.467334260000001	1.5719238220000002	-2.7012207459999997	0.7324219	0.36621094	0.5493164	-8.354882788000001	2.080346646	-0.007177734620000001	-0.5493164	0.36621094	-0.30517578	1.062304712	7.828515380000001	1.1962890380000002	-0.30517578	0.61035156	0.36621094	1.222607428	9.125292932	-0.7524658540000001	0.061035156	0.79345703	-2.6245117	1539959354.256
-7.6239501800000005	-4.2599853240000005	-3.84367662	0.5493164	0	-0.18310547	7.370336960000001	0.5335449280000001	-1.052734375	0.48828125	-0.5493164	-0.8544922	8.575000000000001	1.81716304	-2.3495117800000003	0.61035156	0.36621094	0.5493164	-8.354882788000001	2.080346646	-0.007177734620000001	-0.4272461	0.36621094	-0.30517578	0.9414794928000001	8.380004892	1.0969971040000002	-0.36621094	0.61035156	0.18310547	1.56953125	8.9326902	-0.6244628600000001	-0.12207031	0.18310547	-2.319336	1539959354.296
-8.823827880000001	-3.213232428	-4.98374002	1.0986328	-1.4038086	0.24414062	7.8943116	0.7524658540000001	-1.29558107	0.18310547	-0.9765625	-0.79345703	8.575000000000001	1.81716304	-2.3495117800000003	0.12207031	0.5493164	0.4272461	-8.847753894	2.020532248	0.24045410340000004	0.36621094	0.24414062	-0.48828125	0.909179712	9.22578125	1.256103534	-0.36621094	0.8544922	-0.18310547	2.27653804	8.641992212	-0.910375998	-0.12207031	0.24414062	-1.5869141	1539959354.336
-7.778271760000001	-3.1139403960000003	-4.8988037140000005	0.36621094	-2.0751953	0.24414062	8.5498777	1.061108426	-1.8614257200000002	-0.30517578	-1.0375977	-0.4272461	9.90048822	2.2980712860000003	-2.3531005400000002	-0.36621094	0.61035156	0.061035156	-9.90407698	1.0946044928	0.0657958966	0.6713867	0.18310547	-0.61035156	1.113745108	10.096679320000002	1.71667482	-0.30517578	0.061035156	-0.4272461	2.436840854	9.191088760000001	-0.5873779254	-0.4272461	0	-1.3427734	1539959354.377
-7.7878417540000004	-4.592553714000001	-4.677490216000001	-1.0375977	-1.4038086	0.18310547	9.34541034	1.146044928	-2.209545926	-0.79345703	-0.8544922	-0.18310547	10.850341460000001	2.118627896	-2.0695800720000004	-0.79345703	0.12207031	-0.30517578	-9.90407698	1.0946044928	0.0657958966	0.91552734	0	-1.0986328	1.695141574	10.87426718	2.064794928	-0.79345703	-0.61035156	-0.61035156	1.8351074280000002	9.10495607	-0.8876464660000001	-0.79345703	0.48828125	-1.4648438	1539959354.416
-8.748461960000002	-6.440820288	-3.7061035340000004	-1.0986328	-2.746582	-0.18310547	10.04882788	0.8134765380000001	-2.746679712	-0.8544922	-0.48828125	0.12207031	10.850341460000001	2.118627896	-2.0695800720000004	-1.3427734	0.24414062	-0.61035156	-11.324072480000002	0.250024411	-0.17944336060000002	1.2817383	0	-1.159668	2.51101088	11.156591460000001	2.709594748	-0.79345703	-0.79345703	-0.8544922	2.299267572	8.94465306	-1.0455566100000002	-0.6713867	-0.061035156	-0.91552734	1539959354.456
-9.222192392	-7.04494658	-0.46774902160000004	2.0751953	0.24414062	0.6713867	10.629028060000001	0.10766601440000001	-3.9226317900000005	-0.6713867	-0.61035156	0.30517578	11.623144960000001	2.0899170320000002	-2.3435302520000003	-1.5869141	-0.12207031	-0.8544922	-12.69741214	-1.465454074	-0.6304443390000001	1.4038086	0.6713867	-1.2817383	3.1773437500000004	10.7522464	3.7551512600000003	-0.36621094	-0.12207031	-1.4648438	4.4968505400000005	8.86928714	0.5909667932	-0.91552734	-0.48828125	1.0375977	1539959354.497
-9.938769960000002	-5.9371826080000005	-1.7501709260000002	1.5869141	3.7841797	0.36621094	10.78215306	-0.5586669928	-4.7887451080000005	-0.4272461	-0.91552734	0.30517578	12.014330580000001	2.387792932	-2.418896466	-1.2817383	-0.36621094	-0.79345703	-12.021509080000001	-2.09948732	-1.293188498	0.61035156	1.159668	-1.4038086	2.4153076080000004	10.039258180000001	4.7995117800000004	0.061035156	0.8544922	-1.5869141	5.961108426000001	11.706884980000002	1.62575679	-0.48828125	0.5493164	3.3569336	1539959354.536
-10.655346940000001	-4.386792032000001	-3.6235596040000004	1.0375977	-2.746582	-0.30517578	10.796509080000002	-1.0718750000000001	-4.769604532000001	-0.18310547	-0.6713867	0.4272461	11.96767572	2.807690396	-1.7083007200000002	-0.9765625	-0.061035156	-0.7324219	-10.765404860000002	-1.3195067900000002	-1.5731201080000001	0.4272461	0.79345703	-0.5493164	1.0958007788	9.603808606000001	4.9992920320000005	0	0.6713867	-0.48828125	3.24433606	14.39733876	0.4330566394	-0.79345703	0.7324219	4.0893555	1539959354.577
-8.70778804	-4.562646466	-1.723852536	0.30517578	0.12207031	-0.48828125	10.25578624	-0.9426757788	-4.813867212	-0.30517578	-0.12207031	0.5493164	11.303735520000002	3.7635253600000005	-0.90678714	-0.8544922	-0.061035156	-0.48828125	-9.77248552	-1.8985107820000002	-1.7848632200000003	0.9765625	0.79345703	-0.24414062	0.570629892	9.210229532000001	4.92751448	-0.18310547	0.18310547	-0.24414062	-1.3482177520000003	13.356567000000002	-1.96669928	-2.0141602	-1.6479492	4.333496	1539959354.617
-7.98044429	-4.5159912140000005	-1.21901857	1.0986328	0.4272461	0	9.261669928000002	-0.339746106	-5.05910643	-0.61035156	-0.061035156	0.48828125	10.39934056	3.4788086060000003	-0.8673096040000001	-0.79345703	-0.12207031	-0.061035156	-9.463842752000001	-2.296875	-1.485791034	0.79345703	0.4272461	-0.12207031	0.3959716754	8.935082968000001	4.554272464	-0.36621094	-0.7324219	-0.24414062	-2.410522464	11.400634980000001	-0.855346646	-0.9765625	-2.9296875	4.0283203	1539959354.656
-6.97915036	-4.3425292540000004	-0.9893310700000001	0.9765625	-0.5493164	0.24414062	8.706591754	0.11843261780000001	-4.6798827880000005	-0.61035156	-0.061035156	0.48828125	10.39934056	3.4788086060000003	-0.8673096040000001	-0.7324219	0	0.061035156	-8.83698732	-2.020532248	-1.3266846040000002	1.0375977	0.18310547	0	0.80390625	8.52714856	4.282714856	-0.36621094	-1.0375977	-0.24414062	0.2177246106	9.5619384	0.10527343750000001	-0.12207031	-2.6855469	3.1738281	1539959354.696
-6.931298920000001	-4.1260009	-0.8816650360000001	0.48828125	2.0141602	0.12207031	8.315405252000001	0.32658691100000004	-4.29348143	-1.0375977	0.30517578	0.18310547	9.837085159999999	3.08881839	-0.811083966	-0.91552734	-0.4272461	0	-8.54270018	-2.2490234620000003	-1.374536142	0.8544922	0.18310547	0	1.0742675720000001	7.9601074280000015	4.19538588	-0.36621094	-0.8544922	-0.36621094	1.8219482820000001	7.952929712	0.8254394568000001	0.7324219	-0.12207031	1.6479492	1539959354.736
-8.20415036	-4.40473642	-1.189111322	0.91552734	0.9765625	0.061035156	8.01872554	0.2560058606	-3.99919429	-1.0375977	0.30517578	0.18310547	9.656445288	2.6916503600000006	-0.7058105432	-0.91552734	-0.36621094	0.18310547	-8.533129892	-2.253808606	-1.374536142	0.79345703	0.18310547	0.24414062	1.0455566100000002	7.574902160000001	4.027905252	-0.18310547	-0.91552734	-0.24414062	1.2034667932	7.481591754	-0.17824707460000003	1.8310547	2.0751953	0.9765625	1539959354.776
-7.97565944	-3.9860351440000006	-1.222607428	1.5258789	-0.6713867	0.5493164	7.8237304320000005	-0.02033691394	-4.00756839	-0.91552734	0.36621094	-0.061035156	9.52006839	2.5050292540000005	-0.7680175720000001	-0.8544922	-0.36621094	0.36621094	-8.865698380000001	-2.2382567900000003	-1.335058606	0.9765625	0.24414062	0.30517578	1.3482177520000003	7.809375	4.099682608	0.061035156	-0.7324219	-0.36621094	0.387597644	8.283105432000001	-0.9977050720000001	1.4648438	1.0986328	0.5493164	1539959354.816
-7.4433107000000005	-3.379516574	-1.284814496	0.30517578	1.8920898	0.48828125	7.9134519800000005	-0.32060547120000005	-3.9393798920000007	-0.7324219	0.30517578	0.12207031	9.640893570000001	2.5002441100000006	-0.98334964	-0.7324219	-0.48828125	0.4272461	-9.100170926	-2.560058606	-1.12211911	0.7324219	0.4272461	0.30517578	1.623364218	8.2520018	4.209741214	0.24414062	-0.5493164	-0.5493164	-1.6460937500000001	8.23166484	-0.9462646760000001	1.0986328	-3.4179688	0.18310547	1539959354.856
-8.407519568	-3.2862060700000004	-1.8375000000000001	0.30517578	1.7700195	0.36621094	8.271142572	-0.687866214	-3.7934326080000003	-0.7324219	0.30517578	0.12207031	9.862207460000002	2.060009784	-1.0240234620000002	-0.61035156	-0.61035156	0.24414062	-8.89680162	-2.75983876	-1.0587158540000001	0.30517578	0.36621094	0.5493164	1.7118896760000002	8.1239991	4.201367212	0.24414062	-0.79345703	-0.5493164	1.8159667540000002	8.238842752000002	0.3182128894	2.0141602	-4.0283203	0.30517578	1539959354.896
-8.48527806	-2.77419429	-2.3303711060000003	-0.061035156	-0.18310547	0.36621094	8.48647464	-0.8637207068000001	-3.7814697480000006	-0.36621094	0.7324219	0.7324219	9.862207460000002	2.060009784	-1.0240234620000002	-0.36621094	-0.6713867	0.24414062	-8.829809800000001	-2.83879393	-1.2309814300000002	0	0.24414062	0.8544922	1.796826178	7.8608152	4.12839357	0.36621094	-0.79345703	-0.4272461	5.64169928	9.506909440000001	0.3541015576	0.91552734	-1.5869141	-0.30517578	1539959354.936
-8.07734375	-4.182226440000001	-2.9440673920000004	-2.9907227	6.164551	-0.9765625	9.03796376	-0.994116214	-3.58288588	-0.24414062	0.8544922	0.8544922	9.91484424	1.714282248	-1.274047824	-0.061035156	-0.7324219	0.24414062	-8.741284440000001	-2.746679712	-1.137670926	0.061035156	-0.18310547	1.0986328	1.885351538	8.100073380000001	3.8281250000000004	0.5493164	-0.79345703	-0.18310547	4.377221646000001	8.8728759	-1.27763678	-0.30517578	-0.91552734	-0.5493164	1539959354.976
-10.411303420000001	-5.724243210000001	-3.782666034	1.8310547	0.4272461	-0.48828125	9.34541034	-1.1675781250000001	-3.1390625	0.061035156	1.159668	0.7324219	10.05361322	1.808789038	-2.081542932	0.18310547	-0.8544922	0.12207031	-9.8083741	-2.3997558900000002	-1.1269042932	-0.24414062	-0.4272461	1.4648438	1.947558606	8.77358426	3.24194339	0.5493164	-0.79345703	-0.24414062	2.336352536	8.927905252	0.0227294928	-0.061035156	0.061035156	-1.6479492	1539959355.016
-7.071264480000001	-5.39167482	-3.301757788	0.4272461	-3.0517578	-1.0375977	8.565429712	-0.855346646	-2.72395018	0.061035156	1.159668	0.7324219	10.05361322	1.808789038	-2.081542932	0.30517578	-0.48828125	0.061035156	-10.41489218	-0.49885253600000007	-1.091015625	-0.91552734	0.48828125	1.5258789	1.7477783540000003	9.527246106	2.4165038940000003	0.30517578	-0.5493164	-0.4272461	6.977954074	12.612475540000002	0.6017333966	-2.0751953	-2.1972656	-1.7700195	1539959355.056
-6.67409694	-5.5878659200000005	-3.645092752	-0.91552734	4.4555664	-1.0986328	8.378808606	-0.47253417540000003	-2.300463858	0.18310547	0.12207031	0.61035156	10.023705580000001	1.98464357	-2.7729980040000006	0.24414062	-0.24414062	-0.061035156	-10.29646016	0.869702176	-1.739404254	-0.061035156	0.61035156	0.9765625	1.356591754	10.457959260000003	2.086328076	0.36621094	0.61035156	-0.6713867	3.7336182100000004	9.861010880000002	0.909179712	-0.9765625	2.8686523	-0.30517578	1539959355.097
-9.835888579999999	-6.64179712	-6.573608426000001	0.5493164	-0.4272461	-0.5493164	8.850146760000001	-0.6352294928000001	-1.65805661	0.061035156	0.30517578	0.91552734	11.00466304	3.2407471040000004	-3.7503662140000005	-0.18310547	-0.30517578	-0.48828125	-10.74267572	1.1340820288	-1.732226538	-0.061035156	0.6713867	0.6713867	0.4821044928	11.29177266	1.9989990020000004	0.5493164	0.9765625	-0.6713867	0.833813498	8.827417032000001	-1.6879638580000003	0.4272461	-2.9296875	-0.30517578	1539959355.136
-8.521167032000001	-5.279223740000001	-4.716967752	0.48828125	-3.6621094	-0.36621094	9.298754892	-1.073071286	-1.7812744600000001	0.12207031	0	1.159668	11.00466304	3.2407471040000004	-3.7503662140000005	-0.5493164	-0.7324219	-0.8544922	-11.43532698	1.27524411	-1.60183107	0	1.0375977	0.36621094	0.27275390380000003	12.217700180000001	2.18203125	0.61035156	0.36621094	-1.159668	1.790844748	10.316797120000002	-2.076757788	-0.4272461	-1.159668	-0.7324219	1539959355.176
-6.270947480000001	-4.640405252	-3.331665036	0.12207031	2.5634766	-0.79345703	10.152904860000001	-1.6245605040000002	-2.277734424	0.24414062	-0.4272461	1.2817383	11.393457460000002	3.6331298920000004	-4.00517572	-0.48828125	-0.24414062	-0.9765625	-10.857519960000001	1.1209228240000002	-1.57551268	-0.061035156	1.0375977	0.12207031	0.4892822284000001	11.906664840000001	2.5086182100000003	0.18310547	-0.061035156	-1.4648438	1.9415771760000002	10.2342527	-2.1521240020000003	0.24414062	0.4272461	-1.2207031	1539959355.217
-6.9803469400000004	-5.0280027	-4.407128894	0.79345703	1.2817383	-0.61035156	9.98063948	-1.4678466460000001	-2.1569091460000003	0.061035156	-0.4272461	0.9765625	11.084814300000001	3.311328076	-3.7611327880000003	-0.30517578	-0.36621094	-1.2207031	-9.87536592	1.07785643	-1.8028076080000002	-0.061035156	1.0986328	-0.061035156	0.270361322	10.322778060000001	2.463159146	-0.48828125	-0.061035156	-1.0986328	0.4486083966	9.89091754	-2.692846646	0.36621094	-0.79345703	-1.5869141	1539959355.256
-7.21481929	-4.978955072	-4.391577176	0.6713867	-0.8544922	-0.36621094	9.087011780000001	-1.035986322	-2.00258786	0.061035156	-0.4272461	0.9765625	10.58596196	2.7610351440000005	-2.9727783540000003	-0.30517578	-0.18310547	-0.9765625	-8.83100589	1.0419677520000001	-2.191601538	0.061035156	0.8544922	-0.061035156	-0.26318359620000004	8.906372300000001	2.1341797120000003	-0.48828125	-0.18310547	-0.7324219	1.8422851440000003	9.3657473	-2.08752446	0.24414062	-0.6713867	-1.6479492	1539959355.296
-6.74467752	-5.48618161	-4.00158696	0.6713867	1.2817383	-0.36621094	8.299853240000001	-0.7428955072	-2.1569091460000003	-0.48828125	-0.12207031	0.5493164	10.12539038	2.4392334260000004	-2.6390135800000003	-0.36621094	0.18310547	-0.4272461	-8.234057608	1.3482177520000003	-2.6497802520000002	0.18310547	0.7324219	0.12207031	-0.763232428	8.369238220000002	1.7441894960000002	-0.36621094	-0.24414062	-0.36621094	2.6306396760000004	8.93867212	-2.00856929	0.24414062	-0.061035156	-1.4038086	1539959355.336
-8.10366214	-6.13098143	-4.273144568	0.9765625	-0.48828125	-0.061035156	8.206542932000001	-0.9821533540000001	-2.1664795320000003	-0.6713867	-0.12207031	0.48828125	9.697119110000001	2.5385253600000004	-2.8579346040000004	-0.7324219	0.12207031	-0.061035156	-8.46015625	1.8973144960000001	-2.8555420320000002	0.7324219	0.36621094	0.18310547	-1.0168457068	8.936279254	1.637719748	0	-0.12207031	0	2.5253662140000004	9.23654802	-1.246533246	-0.18310547	-0.24414062	-1.0986328	1539959355.376
-8.07973642	-5.82233876	-4.012353534	1.0375977	-2.0141602	0.12207031	8.391967752000001	-1.449902356	-2.2944824280000002	-0.61035156	-0.5493164	0.5493164	9.721044928000001	3.201269568	-3.192895468	-1.0986328	0	0	-9.65883786	1.8949219240000001	-2.656957968	1.4648438	0.24414062	0	-0.6747070288	10.323974640000001	1.949951178	0.12207031	0.12207031	-0.18310547	2.93330072	9.500927520000001	-0.8589355432	-0.36621094	-0.48828125	-0.5493164	1539959355.416
-7.31291484	-5.329467752000001	-3.584082068	0.9765625	-0.36621094	0	9.07146016	-2.12341304	-2.2813232820000002	-0.5493164	-0.79345703	0.7324219	10.184009080000001	4.018334964	-3.4225829680000004	-1.0986328	0.5493164	-0.12207031	-10.1481205	0.5574707068000001	-2.477514676	1.159668	0.5493164	-0.36621094	-0.2225097644	11.255884080000001	2.7227538940000002	0.24414062	0	-1.0375977	2.446411142	9.649267572	-0.9881347840000001	-0.24414062	-0.30517578	-0.061035156	1539959355.456
-7.451684800000001	-5.51130342	-3.1665771760000005	0.7324219	0.12207031	-0.061035156	9.567919928000002	-2.3710449280000003	-2.59116214	-0.5493164	-0.79345703	0.7324219	10.27851538	4.320996106	-3.3579834260000005	-1.159668	0.30517578	-0.5493164	-10.008153960000001	-0.23686523560000003	-2.6222655759999998	0.6713867	0.6713867	-0.4272461	-0.1303955072	10.722338760000001	3.1869139400000006	0	-0.4272461	-1.3427734	1.5156982820000002	9.918433	-1.252514676	-0.12207031	-0.24414062	-0.12207031	1539959355.496
-7.576098740000001	-5.59504393	-2.9464599640000007	1.0375977	-0.4272461	0.18310547	9.30952176	-2.4583741	-3.1175292540000004	-0.48828125	0.061035156	0.6713867	10.231860520000001	3.8963134000000004	-2.81486821	-0.8544922	0.24414062	-0.6713867	-9.408813400000001	-0.265576178	-2.960815396	0.61035156	0.5493164	-0.4272461	-0.42587889400000006	9.795214660000001	3.15102536	-0.4272461	-0.7324219	-0.8544922	0.909179712	9.844262680000002	-1.6090087860000002	-0.30517578	-0.36621094	-0.30517578	1539959355.536
-7.025805710000001	-5.148827880000001	-2.757446286	0.8544922	-0.24414062	0.24414062	8.88723143	-2.360278354	-3.5111084260000003	-0.4272461	-0.30517578	0.36621094	10.3359375	3.447705072	-2.0707763580000003	-0.61035156	0.9765625	-0.5493164	-8.859716754	-0.00478515625	-3.12709964	0.79345703	0.24414062	-0.30517578	-0.5215820288	9.12648912	2.93330072	-0.5493164	-0.36621094	-0.36621094	1.2919922120000003	9.671997300000001	-1.4056396760000003	-0.36621094	-0.30517578	-0.24414062	1539959355.576
-7.141845746	-5.07106929	-2.652172824	0.36621094	0.12207031	0.24414062	9.089404254	-2.1880126800000004	-4.01713858	-0.4272461	-0.30517578	0.36621094	10.535717360000001	3.4154052520000002	-2.026513678	-0.79345703	0.30517578	-0.24414062	-8.68864766	-0.2619873004	-3.158203076	0.91552734	0.12207031	-0.24414062	-0.6316406250000001	9.098974640000002	2.8734864200000003	-0.36621094	-0.4272461	-0.36621094	1.50732428	9.33464357	-1.0180419928000002	-0.30517578	-0.24414062	-0.18310547	1539959355.616
-7.835693390000001	-5.34741214	-2.733520468	0.30517578	0.24414062	0.18310547	9.45427266	-2.1760498200000002	-4.03747554	-0.79345703	-0.24414062	-0.12207031	10.789330580000001	3.5027344240000007	-2.1305908540000003	-0.8544922	-0.12207031	0.061035156	-8.906372300000001	-0.75366214	-3.1462402160000003	0.7324219	-0.18310547	-0.30517578	-0.5790038940000001	9.4171875	3.1187255400000002	-0.30517578	-0.79345703	-0.24414062	1.400854532	9.035571580000001	-1.0587158540000001	-0.48828125	-0.61035156	-0.12207031	1539959355.656
-7.78903804	-5.312719748	-2.807690396	0.36621094	-0.18310547	0.12207031	9.54399411	-2.286108426	-3.4154052520000002	-0.61035156	-0.36621094	-0.36621094	10.839575180000002	3.521875	-1.790844748	-0.7324219	0.12207031	0.18310547	-9.3573732	-0.8924316100000002	-3.0002929320000002	0.4272461	-0.12207031	-0.18310547	-0.32658691100000004	9.67080072	3.275439496	-0.30517578	-0.8544922	-0.18310547	1.4235839660000003	9.274829074000001	-1.129296875	-0.24414062	-0.4272461	-0.12207031	1539959355.696
-7.48398462	-5.18710962	-2.5002441100000006	0.12207031	0.12207031	0.12207031	9.217407248	-2.313623004	-3.3412353240000003	-0.61035156	-0.36621094	-0.36621094	10.7354982	3.5063233800000004	-1.7597412140000002	-0.5493164	0	0.24414062	-9.522461060000001	-0.9689941100000001	-2.8986084260000005	0.24414062	-0.12207031	-0.12207031	-0.027514648560000004	9.72702626	3.3687500000000004	-0.5493164	-0.8544922	-0.061035156	1.1675781250000001	9.636108426000002	-1.0192382788	-0.12207031	-0.18310547	-0.30517578	1539959355.736
-7.393066394000001	-5.288793930000001	-2.3973632200000004	0	0.12207031	0.061035156	8.644384980000002	-2.086328076	-3.2455322480000004	-0.4272461	-0.061035156	-0.30517578	10.43283696	3.20007338	-1.859033246	-0.18310547	0.4272461	0.18310547	-9.254492212	-0.9175537140000001	-2.83879393	0.18310547	-0.18310547	-0.061035156	0.1435546875	9.171948380000002	3.2921875000000003	-0.61035156	-0.6713867	0.18310547	0.7692138580000001	9.636108426000002	-1.0515380890000001	-0.30517578	-0.36621094	-0.36621094	1539959355.776
-7.567724640000001	-5.4909667540000004	-2.5086182100000003	0.12207031	0.061035156	0.12207031	8.222094748	-1.79323732	-2.600732428	-0.30517578	-0.18310547	-0.12207031	9.85742212	2.828027356	-1.622167932	0.061035156	0.4272461	0.12207031	-9.06069339	-0.8266357428000001	-2.8136719240000003	0.12207031	-0.24414062	-0.061035156	0.17465820680000002	8.719750900000001	3.12351088	-0.4272461	-0.30517578	0.24414062	1.0862304712000002	9.413598740000001	-0.8374023560000001	-0.18310547	-0.48828125	-0.30517578	1539959355.816
-7.93139676	-5.532836960000001	-2.65576178	0.12207031	-0.12207031	0.061035156	8.222094748	-1.79323732	-2.600732428	-0.24414062	0.061035156	0.061035156	9.253295926000002	2.665332068	-1.459472644	0.061035156	0.5493164	-0.061035156	-9.264062500000001	-0.67709964	-2.726342752	0.18310547	-0.30517578	0.061035156	0.3349609424	8.752050720000002	3.0038817900000003	-0.061035156	0.12207031	0.30517578	1.546801718	9.375317392	-0.6148925720000001	-0.18310547	-0.36621094	-0.24414062	1539959355.856
-7.958911240000001	-5.2146241	-2.616284146	0.24414062	-0.061035156	0.061035156	7.50671376	-1.4822021760000001	-2.4643554320000005	0.24414062	0.6713867	0.6713867	8.89919429	2.787353534	-1.65805661	-0.061035156	0.91552734	-0.36621094	-9.82153354	-0.6651367212000001	-2.5301512600000002	0.12207031	-0.12207031	0.061035156	0.6818847840000001	9.335839660000001	3.0361816100000003	0.24414062	0.6713867	0.12207031	1.4522949280000002	9.589452880000001	-0.7512695288	-0.18310547	-0.30517578	-0.12207031	1539959355.896
-7.8883300720000005	-5.176342752000001	-2.636621106	0.061035156	0.36621094	0	7.535424820000001	-1.62575679	-1.965502896	0.61035156	1.7089844	1.3427734	9.01882338	3.04455571	-0.3756347644	0.12207031	4.5776367	-1.2817383	-9.58825679	-0.7500732428000001	-2.381811502	-0.36621094	0.12207031	0.061035156	0.5861816394	9.33344748	2.92971196	0.5493164	1.159668	-0.18310547	1.108959964	9.79880342	-0.8756836060000002	-0.18310547	-0.36621094	0	1539959355.96
-7.830908246000001	-5.20983876	-2.665332068	0	0.36621094	0.061035156	7.963696580000001	-1.7645263580000001	-1.2453369600000002	0.6713867	5.6152344	2.2583008	9.01882338	3.04455571	-0.3756347644	0.12207031	4.5776367	-1.2817383	-9.58825679	-0.7500732428000001	-2.381811502	-0.36621094	0.12207031	0.061035156	0.5861816394	9.33344748	2.92971196	0.91552734	1.4038086	-0.18310547	1.108959964	9.79880342	-0.8756836060000002	-0.18310547	-0.36621094	0	1539959355.976
-7.84646016	-5.276831070000001	-2.783764676	0	0.061035156	0.061035156	7.544995108000001	-2.0097655760000004	-1.681982428	0.6713867	5.6152344	2.2583008	8.93867212	3.1354737400000006	0.27873535340000005	0.061035156	5.79834	-1.953125	-9.477001800000002	-0.5275634784000001	-2.44401857	-0.36621094	0.061035156	0.12207031	0.6160888580000001	9.1623777	2.78017572	1.0375977	1.8310547	0.18310547	1.2034667932	9.56911592	-0.9331054712000001	0	-0.30517578	-0.12207031	1539959356.016
-7.78066394	-5.248120108000001	-2.6916503600000006	0.061035156	0.4272461	0	8.540307608	-2.32917482	-1.108959964	0.4272461	4.211426	3.2348633	9.307128894	3.2096435700000003	0.3182128894	0.8544922	6.7749023	-2.5634766	-9.69233426	-0.40793457460000004	-2.403344748	-0.24414062	0.12207031	0.12207031	0.8254394568000001	9.4255616	2.6844726440000004	0.7324219	2.1972656	0.48828125	1.4678466460000001	9.591845746	-0.9199462860000001	-0.12207031	-0.18310547	-0.12207031	1539959356.056
-7.78544928	-5.184716754	-2.8447753600000003	0.061035156	0.5493164	-0.061035156	7.914648560000001	-2.477514676	-1.070678714	0.24414062	6.3476562	3.90625	8.871679712	3.5876709260000004	0.35649413939999997	1.2817383	5.9814453	-3.3569336	-9.74736322	-0.4486083966	-2.31481929	-0.30517578	0.36621094	0.061035156	1.33984375	9.76889676	2.41770018	0.61035156	3.112793	0.7324219	1.715478534	9.682763580000001	-0.724951178	0	0	0.061035156	1539959356.096
-7.820141574000001	-5.208642572	-2.9392822480000005	0	0.24414062	-0.18310547	7.914648560000001	-2.477514676	-1.070678714	0.18310547	5.126953	4.4555664	8.890820288	4.212133786	0.6627441100000001	2.0751953	2.319336	-4.333496	-9.72224092	-0.36965332460000005	-2.387792932	-0.48828125	0.24414062	0.061035156	1.222607428	9.680371106	2.3016601440000004	0.5493164	4.0283203	0.5493164	0.976171875	9.687548920000001	-0.925927716	-0.061035156	-0.24414062	0.061035156	1539959356.139
-7.705298020000001	-5.22180162	-3.00986322	0.12207031	0.18310547	-0.18310547	8.82263179	-4.288696286	-0.17106933900000001	-0.36621094	2.8686523	4.0893555	9.52485324	5.04714357	1.5970459260000003	2.1972656	1.953125	-4.0283203	-9.66003444	-0.2954833966	-2.471533246	-0.48828125	0.4272461	0	0.811083966	9.47460962	1.7274413940000002	0.8544922	4.4555664	0.8544922	1.2453369600000002	9.60261232	-0.9785644568000001	0	-0.12207031	0	1539959356.176
-7.7495607	-5.196679712	-3.104370108	0	-0.12207031	-0.24414062	8.162280252	-5.045947480000001	0.773999002	-0.7324219	-0.061035156	4.0283203	9.399243210000002	5.986230432000001	2.350707968	1.4648438	2.1972656	-3.7841797	-9.584667932	-0.24404297120000001	-2.48828125	-0.5493164	0.48828125	0	-0.0765625	9.475805710000001	1.526464856	1.0375977	4.5166016	0.18310547	1.4247802520000001	9.688745108	-0.923535144	-0.061035156	0	0	1539959356.216
-7.801000900000001	-5.09858426	-3.0493408540000004	0.061035156	0	-0.24414062	8.000781250000001	-5.93239766	1.4570800720000001	-0.7324219	-0.061035156	4.0283203	9.18630342	7.0030760800000005	2.6378173920000005	1.4038086	-0.8544922	-3.7841797	-9.62055661	-0.34931639400000003	-2.55288089	-0.61035156	0.5493164	0	-0.9570312500000001	9.888525360000001	1.717871106	1.0375977	3.4179688	0.12207031	1.2656738220000001	9.554760880000002	-0.869702176	0	0	0.061035156	1539959356.256
-7.795019568000001	-5.12849092	-3.0804442900000004	0	0.061035156	-0.30517578	7.613183606000001	-6.7028076080000005	1.5527832460000002	0	-1.0986328	3.7231445	9.460253894000001	7.589257788	3.0469483800000003	0.8544922	0.24414062	-3.112793	-9.67080072	-0.2069580072	-2.616284146	-0.79345703	0.6713867	0	-0.90678714	9.9961911	1.66044928	1.159668	2.9907227	0.12207031	1.2202148560000001	9.656445288	-0.9821533540000001	0.061035156	-0.12207031	0.061035156	1539959356.296
-7.74836412	-5.26247554	-3.1175292540000004	0	-0.18310547	-0.4272461	8.407519568	-7.1250978400000005	1.465454074	0	-1.0986328	3.7231445	9.076245108	7.917040740000001	2.60671376	0.61035156	1.2817383	-2.1972656	-9.53442392	0.132788089	-2.7502685700000002	-0.4272461	0.8544922	-0.061035156	-0.5957519568	10.029687500000001	1.7621337860000001	0.9765625	2.5634766	0.061035156	1.4929687500000002	9.584667932	-1.031201178	0.061035156	-0.12207031	0	1539959356.336
-7.698120108000001	-5.400048920000001	-3.1390625	0.12207031	-0.24414062	-0.36621094	7.992407248	-7.27941893	1.315917932	-0.18310547	0.30517578	2.1362305	8.21611322	8.212524460000001	2.332763678	0.48828125	0.12207031	-1.8310547	-9.45427266	0.11484375000000001	-2.8471679320000005	-0.36621094	0.7324219	-0.061035156	-0.6842773560000001	10.184009080000001	1.7776855040000001	0.61035156	2.1972656	0.061035156	1.51928714	9.6217527	-1.0108642572	0.12207031	0.061035156	0	1539959356.376
-7.7041014400000005	-5.33186052	-3.1414550720000003	0	-0.48828125	-0.4272461	7.0772461060000005	-7.3212889400000005	1.465454074	-0.24414062	0.48828125	1.7700195	7.705298020000001	8.26276857	2.5134033540000003	0.24414062	-0.4272461	-1.6479492	-9.372924820000001	0.002392578076	-2.951245108	-0.36621094	0.6713867	-0.061035156	-0.6507812500000001	10.09309056	1.6030273560000001	0.30517578	1.953125	0.24414062	1.4750244600000002	9.680371106	-1.038378894	0.061035156	0.18310547	0	1539959356.416
-7.728027160000001	-5.353393570000001	-3.052929712	-0.061035156	-0.30517578	-0.4272461	6.2111327880000005	-7.549780252000001	1.459472644	-0.24414062	0.48828125	1.7700195	7.134667932000001	8.347705072	2.219116214	0.18310547	0.24414062	-1.2817383	-9.329858426000001	-0.095703125	-3.1593994600000004	-0.36621094	0.5493164	-0.061035156	-0.6926513580000001	9.85622554	1.5216797120000003	0.24414062	1.2207031	-0.12207031	1.2704589660000003	9.594238220000001	-1.0670898560000002	0.061035156	0	0	1539959356.456
-7.754345746000001	-5.419189300000001	-2.971582068	-0.12207031	-0.30517578	-0.30517578	5.5938478400000005	-7.70170926	1.149633786	-0.18310547	0.5493164	1.4648438	6.843969748	8.649169928000001	1.738207968	0.48828125	0.24414062	-0.8544922	-9.24013678	0.1112548822	-3.42736821	-0.36621094	0.48828125	0	-0.9043945288	10.02250998	1.252514676	0.24414062	1.0986328	-0.24414062	1.4774170320000002	9.612182608000001	-1.178344748	0.061035156	0	-0.061035156	1539959356.527
-7.755542032000001	-5.4526857	-2.9703858800000003	-0.18310547	-0.18310547	-0.18310547	5.21223143	-7.932592752000001	0.9354980432000001	-0.36621094	0.79345703	1.2207031	6.87148462	8.920727340000001	2.4200927520000004	-0.18310547	-0.18310547	-0.24414062	-9.164770468	0.1626953076	-3.660644568	-0.24414062	0.24414062	-0.061035156	-1.0144531250000002	10.070361420000001	1.189111322	0.24414062	0.61035156	-0.30517578	1.8004150360000002	9.5104982	-1.153222644	0.12207031	0.18310547	-0.12207031	1539959356.592
-7.6526612400000005	-5.575903060000001	-3.0601074280000002	-0.24414062	-0.24414062	-0.12207031	6.243432608000001	-7.9242187500000005	1.12211911	-0.36621094	0.79345703	1.2207031	6.87148462	8.920727340000001	2.4200927520000004	-0.18310547	-0.18310547	-0.24414062	-9.164770468	0.1626953076	-3.660644568	-0.24414062	0.24414062	-0.061035156	-1.2261962860000002	10.149316100000002	1.299169928	0.12207031	0.061035156	-0.30517578	1.8004150360000002	9.5104982	-1.153222644	0.12207031	0.18310547	-0.12207031	1539959356.616
-7.59763179	-5.6165769800000005	-2.9033935700000004	-0.24414062	-0.36621094	-0.061035156	5.5806884000000005	-7.985229532000001	1.3230957460000001	-0.30517578	0.30517578	-0.18310547	6.46953125	8.681469748	2.682080072	-0.061035156	-0.9765625	-0.30517578	-9.067871106	0.12919922120000002	-3.7671141200000005	-0.12207031	0.061035156	-0.061035156	-0.7775878600000001	10.17683058	1.2608886780000002	-0.061035156	-0.12207031	-0.061035156	1.610205072	9.61936052	-1.166381839	0	0.30517578	-0.12207031	1539959356.656
-7.6418945680000006	-5.59504393	-2.87707518	-0.18310547	-0.18310547	0.061035156	5.532836960000001	-8.09528804	1.3613769960000002	-0.30517578	0.30517578	-0.18310547	6.726733426000001	8.78554712	2.818457068	-0.36621094	-1.0375977	-0.12207031	-8.91354982	0.0813476538	-3.8855469240000007	-0.061035156	-0.18310547	-0.061035156	-0.7859619110000001	10.27851538	1.2895996400000003	-0.12207031	-0.18310547	0	1.471435504	9.599023560000001	-1.1245117212000002	0	0.18310547	-0.12207031	1539959356.698
-7.702905252000001	-5.5998290740000005	-2.899804712	-0.18310547	-0.18310547	0.18310547	4.990917932	-8.126391574000001	0.94506839	-0.36621094	1.5258789	0.4272461	6.73271466	8.6599366	2.551684604	0.12207031	-0.12207031	-0.36621094	-9.012841754	0.0765625	-3.8783691100000004	-0.061035156	-0.36621094	-0.12207031	-0.5215820288	10.298852340000002	1.2094482428000002	-0.24414062	-0.061035156	0.24414062	1.3805175720000002	9.560742212000001	-1.225	0	0	-0.061035156	1539959356.736
-7.670605432000001	-5.5579592600000005	-2.825634784	-0.30517578	-0.12207031	0.30517578	4.1260009	-8.18022464	0.7273437500000001	0.061035156	0.12207031	-0.061035156	6.7063967600000005	8.65036592	1.8697998200000001	0.36621094	0.12207031	-0.61035156	-9.00686052	0.1256103534	-3.841284146	-0.12207031	-0.5493164	-0.12207031	-0.540722644	10.2079348	1.2919922120000003	-0.30517578	0	0.24414062	1.5587646760000002	9.596630890000002	-1.1675781250000001	-0.061035156	0.061035156	-0.061035156	1539959356.776
-7.774682608000001	-5.455077880000001	-3.01225589	-0.24414062	0.061035156	0.30517578	4.6990235600000005	-8.445800720000001	1.179541034	0.061035156	0.12207031	-0.061035156	7.524658246	9.152807608000002	1.5599609620000003	-0.4272461	1.159668	-0.79345703	-9.00566394	0.1866210962	-3.753955072	0.18310547	-0.79345703	-0.18310547	-1.1711669928000001	10.23903804	1.153222644	-0.36621094	-0.12207031	0.30517578	1.418798822	9.591845746	-1.178344748	-0.12207031	0.061035156	-0.061035156	1539959356.816
-7.932592752000001	-5.423974640000001	-3.0493408540000004	-0.30517578	-0.24414062	0.4272461	4.539917032	-8.48049321	1.783667032	1.4038086	-0.91552734	-0.48828125	5.693139480000001	9.285595746	2.239453076	-0.8544922	1.3427734	-0.24414062	-8.96499002	0.20576172120000003	-3.5924560700000003	0.4272461	-1.0375977	-0.24414062	-1.353002896	10.20195288	1.2692626800000002	-0.36621094	-0.8544922	0.36621094	1.2788329680000001	9.60620108	-1.1771484620000001	-0.061035156	-0.12207031	-0.18310547	1539959356.856
-7.9134519800000005	-5.31152356	-3.0313964660000003	-0.36621094	0	0.61035156	4.539917032	-8.48049321	1.783667032	1.4038086	-0.91552734	-0.48828125	6.05202626	9.669604532000001	2.274145468	-1.7089844	2.746582	0.061035156	-9.01044928	0.1435546875	-3.37233876	0.48828125	-1.3427734	-0.18310547	-1.65805661	10.3526857	1.6245605040000002	-0.6713867	-1.8920898	0.36621094	1.4798096040000002	9.595434800000001	-1.0958007788	-0.18310547	-0.061035156	-0.18310547	1539959356.896
-8.04025908	-5.2337644800000005	-2.9727783540000003	-0.36621094	0.061035156	0.6713867	4.361669928	-8.1838134	2.299267572	1.2817383	-1.0375977	-0.36621094	5.188305710000001	9.451879892000001	3.02421875	-1.2207031	1.159668	0.12207031	-9.05351538	0.10766601440000001	-3.1665771760000005	0.5493164	-1.6479492	-0.12207031	-1.3470214660000002	10.553662140000002	1.6472900360000002	-0.91552734	-2.380371	0.4272461	1.42836911	9.599023560000001	-1.1316894568000002	-0.18310547	-0.061035156	-0.18310547	1539959356.936
-8.004370108000002	-5.1296875	-2.95363768	-0.24414062	0.18310547	0.8544922	4.3150146760000005	-8.048632788	2.396167032	1.2207031	-0.79345703	-0.4272461	5.05192842	9.299951080000001	3.228784146	-0.61035156	0.36621094	-0.12207031	-9.15639676	0.16389160340000003	-2.9117675720000005	0.6713867	-1.8920898	-0.18310547	-0.9343017572	10.52016574	1.5527832460000002	-1.159668	-3.0517578	0.61035156	1.4606689300000002	9.656445288	-1.183129892	-0.18310547	-0.061035156	-0.30517578	1539959356.976
-7.93618161	-5.083032248	-2.9703858800000003	-0.12207031	0.12207031	0.9765625	3.9609130400000003	-7.70051268	2.300463858	0.7324219	-0.24414062	0.48828125	5.1811277	8.953027160000001	3.430957068	-0.24414062	1.2207031	-0.24414062	-9.254492212	0.10527343750000001	-2.5433105040000004	0.8544922	-2.0751953	-0.18310547	-0.47851562500000006	10.169653060000002	1.594653354	-1.2207031	-3.2958984	0.6713867	1.604223642	9.54638678	-1.199877896	-0.12207031	0.061035156	-0.30517578	1539959357.016
-7.973266574	-4.97177716	-3.0601074280000002	-0.24414062	0.18310547	1.0986328	4.3520996400000005	-7.644287140000001	2.0157471040000003	1.0375977	0	0.48828125	4.9933107	8.42307158	3.2072509000000005	0.91552734	2.8686523	-0.5493164	-9.405224640000002	-0.16389160340000003	-1.874584964	0.91552734	-2.4414062	-0.24414062	-0.053833007200000005	9.945947480000001	1.6867675720000002	-1.159668	-3.8452148	0.91552734	1.0826415740000002	9.612182608000001	-1.006079074	-0.12207031	-0.12207031	-0.30517578	1539959357.08
-8.084521760000001	-5.02441394	-3.1593994600000004	-0.12207031	0.18310547	1.159668	4.722949280000001	-7.556957968000001	1.9224365020000003	0.8544922	0.6713867	0.79345703	4.9933107	8.42307158	3.2072509000000005	0.91552734	2.8686523	-0.5493164	-9.405224640000002	-0.16389160340000003	-1.874584964	0.91552734	-2.4414062	-0.24414062	0.00837402356	9.7318116	1.7130859620000003	-1.159668	-3.7231445	0.91552734	1.0826415740000002	9.612182608000001	-1.006079074	-0.12207031	-0.12207031	-0.30517578	1539959357.096
-8.09768071	-4.961010880000001	-3.180932608	0.12207031	-0.18310547	1.4038086	4.810278354	-7.5689209260000005	1.933203076	0.8544922	0.6713867	0.79345703	5.228979532	8.415893570000001	3.1940917540000004	1.8920898	3.4179688	-1.0375977	-9.564331070000001	0.0346923822	-1.4786132200000002	0.9765625	-2.5024414	-0.24414062	0.17824707460000003	9.522461060000001	1.623364218	-1.0986328	-4.0283203	0.9765625	1.1580077880000001	9.74257788	-0.9785644568000001	-0.24414062	-0.36621094	-0.30517578	1539959357.136
-7.917040740000001	-4.83540036	-3.1474366000000003	-0.061035156	0.24414062	1.2817383	4.813867212	-7.206445288	2.0839355040000003	-0.18310547	-0.91552734	1.5258789	5.14284694	8.643188400000001	2.783764676	1.953125	2.8686523	-1.5869141	-9.709082068	-0.1040771466	-1.0862304712000002	1.2817383	-2.319336	-0.24414062	0.6890625	9.307128894	1.757348642	-1.0986328	-3.7841797	0.9765625	1.3805175720000002	9.614575180000001	-0.846972644	-0.12207031	-0.18310547	-0.18310547	1539959357.176
-7.92541484	-4.836596646	-3.2730469240000004	0.061035156	0.5493164	1.2817383	4.746875	-7.032983426	2.3076415740000003	-1.8920898	-2.319336	2.0751953	4.8258300720000005	8.679076980000001	2.477514676	1.2817383	1.5869141	-1.7089844	-9.92441394	-0.32658691100000004	-0.763232428	0.9765625	-2.2583008	-0.12207031	1.00129393	9.226977340000001	1.905688498	-0.9765625	-3.6010742	0.8544922	1.1699707068	9.709082068	-1.002490216	-0.18310547	0	-0.18310547	1539959357.216
-7.930200180000001	-4.777978534	-3.4034423920000005	0.18310547	-0.36621094	1.159668	4.386792032000001	-7.430151260000001	1.66403804	-2.5024414	-2.4414062	2.5024414	4.458569290000001	8.758032248000001	2.35549321	0.61035156	-0.30517578	-1.7089844	-10.023705580000001	-0.132788089	-0.40075683900000003	0.91552734	-2.0751953	-0.18310547	1.146044928	9.04753444	1.8075927520000004	-0.79345703	-3.1738281	0.48828125	0.9869384980000001	9.697119110000001	-0.925927716	-0.12207031	-0.061035156	-0.061035156	1539959357.256
-7.710082968000001	-4.713378894000001	-3.0002929320000002	0.36621094	-0.36621094	0.91552734	5.120117212	-7.4074221200000006	0.7871582068	-2.5024414	-2.4414062	2.5024414	4.336547824	8.717358426	2.2980712860000003	0	-1.2817383	-1.5258789	-10.12539038	0.027514648560000004	-0.0346923822	1.2207031	-1.6479492	-0.18310547	1.211840854	8.851342752	1.714282248	-0.61035156	-3.112793	0.30517578	1.1017822480000001	9.705493210000002	-0.8218505890000001	-0.061035156	0.12207031	0.18310547	1539959357.296
-7.55097644	-4.821044928	-2.899804712	0.7324219	0.48828125	0.6713867	5.083032248	-7.4145996400000005	0.569433606	-1.7700195	0.79345703	2.0141602	4.227685504000001	8.69582518	2.081542932	-0.5493164	-2.0141602	-1.0986328	-10.230663940000001	-0.08493652160000001	0.26677246400000004	1.2207031	-1.2207031	-0.24414062	1.409228534	8.917138580000001	1.7130859620000003	-0.5493164	-2.746582	0.18310547	0.6543701080000001	9.749755890000001	-0.805102536	-0.061035156	0.18310547	0.30517578	1539959357.336
-7.990014480000001	-4.7612304320000005	-2.9081787140000004	0.91552734	0.4272461	0.5493164	4.737304712	-7.567724640000001	0.0490478534	-1.953125	2.0141602	1.6479492	4.393969748000001	8.866894568000001	1.987036142	-0.91552734	-2.1972656	-0.8544922	-10.27851538	0.0095703125	0.41511232	1.3427734	-0.7324219	-0.30517578	1.701123004	9.1791259	1.8052001800000002	-0.36621094	-2.5634766	-0.12207031	0.47373047120000006	9.594238220000001	-0.7991211060000001	0.061035156	0.12207031	0.4272461	1539959357.376
-8.05222194	-4.8318116	-3.334057608	1.0375977	0.6713867	0.30517578	5.3557862400000005	-7.832104532000001	0.2763427716	-1.6479492	4.5776367	0.79345703	4.459765576	9.03317842	2.0707763580000003	-0.8544922	-2.1972656	-0.79345703	-10.28928264	0.001196289038	0.5431152356000001	1.5869141	-0.24414062	-0.48828125	1.98464357	9.53920926	1.9020996400000003	-0.24414062	-2.0141602	-0.36621094	-0.10288086060000001	9.83229982	-0.974975589	-0.24414062	-0.061035156	0.61035156	1539959357.416
-8.35009784	-4.98374002	-2.89382338	1.8920898	-1.159668	0.48828125	4.566235324	-8.1072509	0.6304443390000001	-1.8920898	4.5166016	0.48828125	4.567431610000001	9.285595746	2.293286142	-0.5493164	-1.8920898	-0.8544922	-10.325171220000001	-0.0837402356	0.663940396	1.5869141	0	-0.5493164	2.0169433900000002	9.724634080000001	1.9762695680000002	-0.48828125	-1.4648438	-0.48828125	-0.16987304320000002	9.7150634	-1.0742675720000001	-0.18310547	-0.5493164	0.61035156	1539959357.456
-7.639501800000001	-3.9525389400000006	-2.613891574	1.5869141	0.12207031	0.36621094	3.7061035340000004	-8.23046875	0.7728027160000001	-2.5634766	2.746582	0.24414062	4.450195288000001	9.274829074000001	2.282519568	-0.30517578	-1.0375977	-0.91552734	-10.0895018	-0.2237060504	0.7141846040000002	1.8310547	0.5493164	-0.6713867	1.8434814300000002	9.460253894000001	2.198779254	-0.61035156	-1.159668	-0.6713867	0.6101074280000001	9.70310054	-0.925927716	-0.061035156	-0.24414062	0.61035156	1539959357.496
-7.952929712	-3.68098143	-2.58278804	1.3427734	1.4648438	0	3.6977295320000003	-8.383593750000001	0.6735107428000001	-3.540039	1.953125	0.5493164	3.9070800720000003	9.095385880000002	1.9954101440000003	-0.18310547	-0.9765625	-0.6713867	-9.89211412	-0.663940396	0.84816893	1.8310547	0.61035156	-0.6713867	1.8434814300000002	9.4004393	2.406933606	-0.79345703	-1.2207031	-0.8544922	0.1806396466	9.865796220000002	-0.7428955072	-0.30517578	-0.61035156	0.6713867	1539959357.536
-9.058300720000002	-4.09011232	-3.2527099640000006	1.5258789	1.159668	-0.18310547	4.334155252	-8.375219748000001	-0.4342529254	-4.1503906	3.540039	1.0375977	3.5111084260000003	9.108544928	1.988232428	0	-1.3427734	-0.48828125	-9.79880342	-0.949853534	0.793139676	1.8310547	0.7324219	-0.6713867	1.7130859620000003	9.459057608	2.527758786	-0.91552734	-1.3427734	-0.91552734	0.3505126800000001	9.337036240000002	-0.915161142	-0.12207031	-1.5869141	0.79345703	1539959357.576
-9.438720746000001	-4.354492212	-3.6881591460000003	1.7089844	-0.8544922	-0.12207031	4.197778354	-8.637207068	-1.9200439300000003	-3.8452148	5.6762695	1.4648438	3.38908696	9.667211960000001	2.3889892180000003	0.18310547	-1.3427734	-0.9765625	-10.154101440000002	-0.6352294928000001	0.966601538	2.2583008	0.9765625	-0.6713867	1.31352536	9.661230432000002	2.4811035340000003	-0.91552734	-1.5869141	-0.91552734	2.428466754	9.8933107	-0.8924316100000002	0.30517578	-0.24414062	0.91552734	1539959357.64
-8.23166484	-4.40473642	-1.90808107	2.4414062	-0.36621094	-0.18310547	2.70600589	-7.78903804	-3.2921875000000003	-4.1503906	5.79834	1.5258789	2.9392822480000005	9.00686052	2.003784146	-0.12207031	-2.6245117	-0.91552734	-9.69233426	-1.302758786	0.40793457460000004	2.6855469	1.2817383	-0.7324219	0.9354980432000001	9.11452626	2.7933349640000005	-0.6713867	-1.953125	-1.5258789	1.7406005400000002	9.956713760000001	-0.285913089	-0.18310547	-0.061035156	0.9765625	1539959357.712
-8.1838134	-4.245629892	-1.9044922120000003	2.319336	0.91552734	-0.30517578	2.8017089660000005	-7.944555710000001	-3.04216304	-4.1503906	5.79834	1.5258789	2.9392822480000005	9.00686052	2.003784146	-0.12207031	-2.6245117	-0.91552734	-9.69233426	-1.302758786	0.40793457460000004	2.746582	1.3427734	-0.5493164	0.6400146760000001	8.661132788000002	2.9979003600000005	-0.6713867	-1.953125	-1.5258789	1.7406005400000002	9.956713760000001	-0.285913089	-0.12207031	-2.1362305	1.5258789	1539959357.736
-8.068969748	-4.5339355040000004	-2.2801269960000004	2.5634766	0.8544922	-0.061035156	2.8268310700000003	-8.798706070000001	-2.613891574	-3.4179688	5.6762695	1.5258789	2.828027356	9.05231929	1.7669189300000003	-0.061035156	-3.112793	-0.91552734	-9.6983152	-1.580297824	0.248828125	2.9296875	1.159668	-0.18310547	0.47851562500000006	8.96499002	3.15461412	-0.30517578	-2.380371	-1.5258789	0.778784146	10.23784146	-0.67709964	-0.8544922	-2.8076172	1.4648438	1539959357.776
-7.26865216	-4.462158246	-1.820751996	2.5634766	1.0375977	-0.24414062	2.948852536	-9.563134980000001	-2.5050292540000005	-2.6855469	4.8828125	0.91552734	2.930908246	9.650463760000001	1.847070288	0	-2.9907227	-1.0375977	-9.555957068	-1.6891601440000001	0.2643798822	3.112793	1.2817383	0.12207031	0.03229980432	9.307128894	3.216821286	-0.18310547	-3.0517578	-1.6479492	-0.0813476538	10.468725540000001	-0.023925780760000005	-1.8310547	-3.9672852	1.6479492	1539959357.816
-7.33085962	-4.69423822	-1.965502896	1.8920898	3.3569336	-0.24414062	3.1761474640000005	-9.94953624	-2.02292482	-1.5258789	4.333496	0.61035156	2.68566893	9.723437500000001	1.7083007200000002	-0.24414062	-3.540039	-0.91552734	-9.130077880000002	-1.9188476440000002	-0.007177734620000001	3.0517578	0.79345703	0.48828125	-0.2380615216	9.077441394000001	3.323291034	0.061035156	-3.7841797	-1.6479492	-1.0192382788	10.47709964	0.11005859620000001	-2.8686523	-6.1035156	1.4648438	1539959357.856
-8.068969748	-5.12849092	-2.27893071	2.2583008	1.6479492	0.18310547	3.1199219240000007	-10.070361420000001	-0.83022464	-0.12207031	4.699707	0.6713867	2.616284146	9.418384080000001	1.5563721040000003	-0.30517578	-4.3945312	-0.7324219	-9.133667032	-1.9212402160000002	-0.15671386780000002	3.6621094	0.79345703	0.7324219	-0.2237060504	8.920727340000001	3.1366699280000003	0.061035156	-4.211426	-1.4648438	-1.6329346040000001	10.4292482	1.1352783540000002	-4.0893555	-8.7890625	1.7089844	1539959357.896
-7.658642572	-5.356982428000001	-1.599438498	2.9296875	2.319336	0.8544922	2.107861322	-9.25688498	0.015551758180000002	-0.061035156	3.6621094	0	2.75625	9.38010234	1.5336425720000002	-0.30517578	-4.699707	-0.7324219	-9.3322509	-1.8075927520000004	-0.417504892	3.7841797	0.91552734	0.8544922	-0.2033691394	9.024804712	2.93808606	0.24414062	-4.3945312	-1.4038086	-0.19140625	10.075146760000003	-1.56354982	-3.9672852	-9.155273	1.8310547	1539959357.936
-7.830908246000001	-5.050732428000001	-1.752563498	3.3569336	3.8452148	1.2207031	2.7418945679999998	-8.761621106	-0.172265625	-0.91552734	1.0375977	-0.48828125	2.9321045320000003	9.656445288	1.373339856	-0.48828125	-4.638672	-0.8544922	-9.3573732	-1.542016574	-0.45937500000000003	4.1503906	0.5493164	1.0375977	-0.31342773560000003	9.419580072	2.9225341460000003	0.61035156	-4.3945312	-1.3427734	1.7118896760000002	9.195874100000001	-2.74428714	-3.7231445	-7.385254	1.2207031	1539959357.976
-8.04025908	-4.9849366	-1.9415771760000002	3.7231445	3.1738281	1.5258789	5.2995607	-8.51398912	-0.71538089	-0.5493164	2.8076172	0.91552734	3.2467285340000003	10.23784146	1.268066394	-0.7324219	-4.8217773	-0.48828125	-9.363354532	-1.5204834260000002	-0.6304443390000001	4.4555664	0.48828125	1.0375977	-0.657958966	9.671997300000001	2.9213378600000004	0.5493164	-4.699707	-1.159668	2.495458966	7.883544928000001	-2.930908246	-1.8920898	-6.713867	0.61035156	1539959358.046
-9.38010234	-4.732519568	-2.50622554	4.3945312	3.6010742	2.319336	4.990917932	-7.779467752000001	-2.013354532	-0.12207031	3.9672852	1.953125	3.3496094240000005	10.252197480000001	0.9642089660000001	-0.8544922	-5.065918	0	-9.603808606000001	-1.4044433900000002	-0.4294677716	4.9438477	-0.061035156	1.3427734	-0.8266357428000001	9.746167032	2.64140625	0.24414062	-5.432129	-0.61035156	7.409814300000001	7.098779254	-2.48229982	-0.61035156	-6.4697266	0.9765625	1539959358.112
-9.067871106	-4.264770468	-3.71088858	2.9907227	2.9296875	1.7700195	5.10576178	-8.01513678	-2.2944824280000002	-0.12207031	3.9672852	1.953125	3.3496094240000005	10.252197480000001	0.9642089660000001	-0.9765625	-5.6152344	0.18310547	-9.603808606000001	-1.4044433900000002	-0.4294677716	4.9438477	-0.061035156	1.3427734	-0.702221646	10.071558	2.1664795320000003	0.24414062	-5.859375	-0.4272461	7.409814300000001	7.098779254	-2.48229982	1.0375977	-4.699707	0.24414062	1539959358.136
-8.54628894	-5.39167482	-2.9727783540000003	4.760742	3.2348633	2.5634766	5.54958516	-7.7495607	-2.3889892180000003	0.8544922	4.1503906	2.1362305	3.9034912140000007	10.34191942	0.778784146	-1.4648438	-5.554199	0.061035156	-9.101367212000001	0.22011719240000002	-0.5060302716	5.065918	-0.6713867	1.0375977	-1.006079074	10.21272014	0.707006839	0.061035156	-6.4697266	-0.36621094	5.845068390000001	10.67807608	0.75964357	0.18310547	-1.4648438	-1.0986328	1539959358.201
-7.01623552	-6.117822480000001	-3.3555908540000003	4.0893555	3.479004	2.5634766	5.54958516	-7.7495607	-2.3889892180000003	0.7324219	4.760742	1.4648438	3.9034912140000007	10.34191942	0.778784146	-1.4648438	-5.554199	0.061035156	-9.101367212000001	0.22011719240000002	-0.5060302716	5.065918	-0.6713867	1.0375977	-1.006079074	10.21272014	0.707006839	-0.30517578	-6.4086914	-0.18310547	5.845068390000001	10.67807608	0.75964357	0.18310547	-1.4648438	-1.0986328	1539959358.216
-7.035375900000001	-6.345117212	-3.77788089	5.6762695	3.1738281	3.112793	5.59624002	-7.56652806	-2.363867212	-0.061035156	5.6152344	0.91552734	3.8353027160000006	10.29047824	0.34094239200000004	-2.0141602	-5.493164	0	-9.637304712	1.4463134979999999	-0.40434570680000004	5.7373047	-0.8544922	0.6713867	-1.2453369600000002	10.411303420000001	-0.0825439496	-0.48828125	-6.4086914	0	2.53254393	10.18520468	1.159204074	-0.12207031	-1.4648438	-0.12207031	1539959358.256
-6.704003894	-5.402441394	-5.074658246	6.0424805	4.638672	3.3569336	5.293579074	-7.775878894000001	-2.85913089	-0.061035156	5.6152344	0.91552734	3.5469971040000003	10.71994658	-0.36367187500000003	-2.6245117	-6.652832	-0.36621094	-10.087109620000001	1.2608886780000002	0.0490478534	5.9814453	-0.91552734	0.48828125	-1.1580077880000001	11.0501223	-0.5574707068000001	-0.48828125	-6.4086914	0	0.6017333966	9.242529254	-1.3051513580000003	0.48828125	-5.2490234	0.18310547	1539959358.296
-6.373827880000001	-5.668017572	-5.648876800000001	6.164551	3.7841797	3.2958984	4.3162110600000005	-7.958911240000001	-3.0313964660000003	0.48828125	7.2631836	0.61035156	3.8843505400000002	10.8886232	-0.9127685700000001	-2.9907227	-7.5683594	-0.79345703	-10.241431200000001	1.56953125	0.17824707460000003	5.92041	-0.7324219	0.24414062	-1.0551269568000001	11.070459260000002	-0.7608398560000001	-0.61035156	-7.385254	-0.30517578	1.7346191100000001	9.540405252000001	-2.063598642	0.24414062	-4.5166016	0.36621094	1539959358.336
-6.262573380000001	-5.575903060000001	-5.83430162	5.432129	5.2490234	3.1738281	3.1127441100000004	-8.068969748	-3.216821286	0.6713867	6.225586	0.12207031	4.356884784	10.779760880000001	-1.476220746	-3.2348633	-7.3242188	-0.8544922	-10.36584514	1.7693115020000003	0.43664550720000006	6.3476562	-0.6713867	0.12207031	-0.7572509980000001	10.851538040000001	-0.9725830072	-1.159668	-7.446289	-0.18310547	2.775390576	9.299951080000001	-1.874584964	0.36621094	-2.6245117	0.36621094	1539959358.376
-7.110742212000001	-5.01245108	-7.454076980000001	4.760742	3.0517578	2.8076172	2.551684604	-8.57858876	-3.0361816100000003	0.6713867	5.065918	-0.18310547	4.267163040000001	10.387377700000002	-2.0707763580000003	-3.3569336	-7.385254	-0.9765625	-10.79172374	1.3171142180000002	0.516796875	6.3476562	-0.18310547	0.12207031	-0.30744628600000007	10.682861420000002	-1.0718750000000001	-1.2207031	-7.2021484	-0.48828125	1.02163089	9.563134980000001	-2.9081787140000004	0.12207031	-3.9672852	0.61035156	1539959358.416
-7.622753894000001	-4.592553714000001	-6.598730432000001	5.6762695	1.7700195	2.8076172	3.029003894	-9.121704074	-2.0659912140000003	0.12207031	5.065918	-0.6713867	4.285107428	10.1397464	-2.6150878600000005	-3.4179688	-7.6904297	-1.2817383	-10.25339308	1.5563721040000003	0.5574707068000001	6.3476562	-0.061035156	0.061035156	-0.3194091754	10.485473740000002	-1.1472412140000001	-1.2207031	-6.8969727	-0.7324219	0.5622558606000001	10.02729532	-3.07805162	-0.36621094	-4.8217773	0.36621094	1539959358.456
-6.99470198	-4.3520996400000005	-5.809179712000001	5.3100586	2.380371	2.8076172	3.484790036	-9.15161142	-1.7944336060000001	-1.159668	5.6152344	-0.7324219	4.6703125000000005	9.937573380000002	-2.7454834260000003	-3.1738281	-7.385254	-1.6479492	-9.81555162	1.5491942900000002	0.6663330072	6.652832	-0.12207031	0.061035156	-0.47253417540000003	10.180420320000001	-1.040771466	-1.159668	-6.713867	-0.79345703	1.1424560700000002	9.713867212	-2.854345746	-0.30517578	-4.760742	0.30517578	1539959358.496
-7.31889676	-4.202563400000001	-5.389282248	5.92041	3.3569336	3.112793	3.3292724640000007	-8.750854532	-2.6103027160000005	-1.7089844	5.9814453	-0.6713867	4.85214856	9.67080072	-2.7048096040000003	-2.8076172	-6.958008	-1.7700195	-9.701904254	0.994116214	0.92473143	6.652832	-0.12207031	-0.061035156	-0.47253417540000003	10.180420320000001	-1.040771466	-1.159668	-6.713867	-0.79345703	1.374536142	9.058300720000002	-3.563745108	0	-5.004883	0.12207031	1539959358.536
-7.89790036	-3.5290527160000003	-5.47661142	6.3476562	2.0751953	2.9296875	2.710791034	-8.259179712	-3.1737548920000003	-1.8920898	6.591797	-0.61035156	5.0280027	9.581079074	-2.4404297120000003	-2.4414062	-6.8969727	-1.8310547	-9.649267572	0.793139676	1.1508300720000002	6.591797	-0.12207031	-0.061035156	-0.47253417540000003	10.180420320000001	-1.040771466	-1.159668	-6.713867	-0.79345703	2.2083496400000002	9.122900360000001	-3.2874023560000003	-0.061035156	-5.004883	0.12207031	1539959358.576
-7.7687010800000005	-2.9859375000000004	-4.865307608	5.9814453	2.2583008	2.5634766	1.915258786	-8.08691394	-3.20366214	-1.5258789	6.164551	-0.36621094	5.31152356	9.610986420000001	-1.9583251800000003	-2.0751953	-6.713867	-1.953125	-9.858617720000002	0.419897464	1.312329074	6.4697266	-0.061035156	-0.12207031	0.9031982428000002	10.241431200000001	-0.6555663939999999	-1.2207031	-6.8359375	-1.159668	2.721557608	9.197070288	-2.566040036	-0.24414062	-5.126953	0.24414062	1539959358.616
-8.2436277	-2.8220459260000004	-4.823437500000001	5.3100586	3.6010742	2.2583008	1.3063476440000001	-7.9026857	-3.1940917540000004	-1.6479492	5.004883	0	5.618969748	9.600219748	-1.3673584260000002	-1.8310547	-6.3476562	-2.0141602	-10.082324280000002	-0.22490234620000002	1.42836911	6.164551	0.061035156	-0.18310547	1.4618652160000003	10.20314946	-0.3911865216	-1.0986328	-6.5307617	-1.3427734	3.77788089	9.00327176	-2.4571777160000003	-0.36621094	-5.004883	0.6713867	1539959358.656
-8.604907248	-2.47392572	-5.420385880000001	4.4555664	1.8310547	1.8310547	1.2477295320000001	-8.311816394000001	-3.134277356	-1.4648438	3.8452148	0.24414062	5.849853240000001	9.46623552	-0.7572509980000001	-1.6479492	-5.9814453	-2.0751953	-10.11342752	-0.8445800720000001	1.4546875000000001	5.7373047	0.12207031	-0.24414062	2.109057608	10.11940944	-0.18901367800000002	-0.9765625	-6.225586	-1.4648438	3.2814209260000005	9.18271466	-2.3483153960000003	-0.6713867	-4.4555664	0.61035156	1539959358.696
-8.259179712	-2.5636474640000007	-4.7349121400000005	4.211426	1.5258789	1.4038086	1.6592528960000001	-8.89919429	-2.66772464	-1.4038086	3.2348633	0.061035156	6.0484375	9.31191394	-0.1363769568	-1.3427734	-5.6762695	-2.1362305	-10.10864218	-1.28122554	1.43435054	5.004883	0.30517578	-0.24414062	2.6641358800000003	9.89929164	-0.01076660144	-0.9765625	-5.859375	-1.5869141	1.911669928	9.21501448	-2.4655516200000003	-0.18310547	-4.5776367	0.30517578	1539959358.735
-7.9158447480000005	-2.4117187500000004	-3.9441650360000002	3.3569336	1.4038086	1.159668	2.0169433900000002	-8.89919429	-2.442822284	-1.7700195	3.479004	-0.18310547	6.269750900000001	8.848950180000001	0.492871106	-1.0375977	-5.065918	-2.1362305	-9.60261232	-1.3290771760000002	1.146044928	4.5166016	0.4272461	-0.12207031	2.8244384000000005	9.253295926000002	0.172265625	-1.0375977	-5.004883	-1.5258789	2.004980432	9.60620108	-2.211938498	-0.4272461	-4.0283203	0.061035156	1539959358.778
-8.170654254	-2.3889892180000003	-3.2718505400000004	3.2958984	2.2583008	1.4038086	1.830322284	-8.34890126	-2.2346679320000002	-2.0141602	3.7841797	-0.4272461	6.33435054	8.3620607	0.79194339	-0.8544922	-4.0893555	-2.0751953	-8.994897660000001	-1.350610324	0.83022464	3.9672852	0.4272461	-0.24414062	2.8734864200000003	8.777173020000001	0.5598632788000001	-1.0375977	-3.9672852	-1.4038086	2.588769568	8.716162140000002	-1.9571288940000002	-0.24414062	-3.8452148	0.30517578	1539959358.816
-8.911157248	-1.542016574	-3.4189941100000003	2.9907227	0.24414062	1.159668	1.1424560700000002	-7.71247554	-1.7513672120000003	-2.1972656	3.540039	-0.7324219	6.21352536	8.20773912	1.0587158540000001	-0.48828125	-2.9907227	-1.8920898	-8.464941394	-1.073071286	0.679492212	3.479004	0.30517578	-0.24414062	2.537329074	8.85732428	0.8649169928000001	-1.0375977	-3.1738281	-1.2207031	2.910571286	9.133667032	-0.878076178	-0.61035156	-2.8686523	0.6713867	1539959358.855
-8.90996106	-1.7633300720000002	-3.5290527160000003	1.7700195	1.0986328	0.61035156	0.4474121106000001	-7.5079103400000005	-1.29558107	-1.8310547	2.6855469	-0.6713867	6.103466754	8.69702176	1.524072284	-0.18310547	-1.7700195	-1.8310547	-8.20415036	-1.100585962	0.5562744110000001	2.8076172	-0.18310547	-0.36621094	2.384204074	9.414794928000001	1.0180419928000002	-1.0375977	-2.8076172	-1.0375977	2.004980432	8.7963134	-0.45100097840000003	-0.7324219	-3.112793	0.24414062	1539959358.895
-9.56672374	-3.3077391200000004	-4.0877197480000005	0.12207031	1.0986328	-0.061035156	0.0980957068	-7.895507788000001	-1.0874267572	-1.2207031	1.0986328	-0.4272461	5.803198380000001	9.48776857	2.013354532	0	-0.79345703	-1.8310547	-9.5451902	-1.65805661	0.308642572	2.380371	-0.79345703	-0.79345703	2.5636474640000007	10.338329680000001	1.332666034	-1.2207031	-2.0141602	-1.159668	1.606616214	9.026000900000001	-0.33615722840000006	-0.48828125	-2.8686523	-0.061035156	1539959358.936
-10.34790036	-4.8916259	-4.55546875	0.4272461	0.18310547	-0.12207031	0.60651857	-9.362158246000002	-0.910375998	-0.36621094	-0.30517578	-0.061035156	5.248120108000001	10.846752700000001	2.1604980040000004	0.24414062	-0.6713867	-1.8920898	-12.288280760000001	-2.32917482	0.5287597644	1.6479492	-0.18310547	-1.3427734	3.1486327880000005	12.04304164	2.0193359620000004	-0.8544922	-1.3427734	-1.6479492	1.7669189300000003	9.709082068	-0.8708984620000001	-0.36621094	-2.6245117	-0.061035156	1539959358.975
-9.595434800000001	-5.423974640000001	-3.213232428	1.7089844	-2.8076172	0.48828125	1.427172824	-11.332446580000001	-1.053930661	0.24414062	-1.3427734	0.4272461	4.963403060000001	12.272729140000001	2.451196286	0.48828125	-0.48828125	-2.0141602	-12.533520860000001	-2.75625	0.22968750000000002	0.7324219	1.7089844	-1.8920898	3.07805162	12.468921220000002	3.2239991	-0.8544922	-0.24414062	-1.8920898	2.8806639400000003	10.723535340000002	-0.31103514400000004	-0.5493164	-3.4179688	0.91552734	1539959359.015
-7.157397660000001	-6.32836911	-1.403247104	2.1362305	-3.7841797	0.61035156	2.698828076	-10.97116664	-1.069482428	0.12207031	-0.79345703	0.79345703	4.99450679	11.217602340000001	3.0553222840000003	0.91552734	1.3427734	-1.4038086	-10.023705580000001	-1.83151857	-1.146044928	0.36621094	1.3427734	-1.5258789	0.6292480432	9.668408246	4.530346646	-1.5258789	0.9765625	-0.7324219	4.639208966000001	11.380298020000001	1.0575195288	-1.8310547	-4.272461	2.746582	1539959359.056
-7.3787110600000005	-6.10107428	-1.331469748	1.2207031	5.1879883	0.61035156	3.28022464	-9.682763580000001	-1.181933606	0.12207031	-0.79345703	0.79345703	3.7025146760000003	9.595434800000001	3.1007812500000003	0.61035156	2.319336	0.24414062	-8.26875	-1.0993896760000001	-2.819653354	1.5258789	-0.24414062	-0.6713867	-2.528955072	7.239941394000001	4.812670926	-0.9765625	1.0986328	0.48828125	3.10317392	10.687646760000002	1.6748047120000003	-2.319336	-3.540039	4.272461	1539959359.095
-9.777270468000001	-4.777978534	-2.9440673920000004	2.1972656	0.91552734	0.5493164	3.0086670320000004	-10.054809800000001	-1.374536142	-0.4272461	1.7089844	0.48828125	0.718969748	9.441113220000002	2.0911132200000004	-0.61035156	-0.24414062	1.5258789	-9.931591460000002	-1.375732428	-2.044457968	1.953125	-0.18310547	-0.12207031	-3.6714112400000003	7.67419429	4.304248004000001	0.79345703	-1.159668	0.4272461	-0.49167482	13.002465560000001	0.1363769568	-1.8920898	-5.126953	4.211426	1539959359.135
-8.76521016	-5.66921376	-2.5265625000000003	3.3569336	-1.8310547	0.6713867	2.816064496	-10.54409146	-1.3984619600000001	0	0.91552734	0.91552734	-1.0503417932	10.50820288	1.0240234620000002	-2.0751953	-5.1879883	1.7089844	-10.076342360000002	-1.5396240020000003	-1.5336425720000002	2.380371	0.061035156	-0.18310547	-2.5612548920000004	8.98652356	4.1331787140000005	1.5869141	-1.8310547	0	-1.3924804320000002	11.657836960000001	-0.4139160144	-2.0751953	-7.2631836	4.760742	1539959359.175
-7.1717527	-5.249316394	-1.6353271760000003	2.8076172	0.5493164	0.8544922	3.352001996	-9.94833966	-1.002490216	0	0.91552734	0.91552734	-0.48569336060000007	10.376611420000001	0.8900390380000001	-2.746582	-6.591797	1.5869141	-9.49973143	-1.5109130400000002	-1.3864990020000003	2.8076172	0.061035156	0.30517578	-1.7645263580000001	8.730517572	4.19538588	1.2207031	-2.0751953	0.24414062	1.27524411	11.57888228	-0.6830810700000001	-2.1972656	-4.9438477	4.8217773	1539959359.215
-7.2315673920000005	-4.256396466	-1.143652356	2.5024414	2.5024414	1.3427734	4.306640576	-9.00327176	-0.21652832460000004	0.061035156	0.79345703	1.4038086	0.707006839	9.37890625	1.796826178	-2.380371	-3.7841797	1.159668	-8.967382788	-1.53125	-1.166381839	3.2958984	-0.12207031	0.5493164	-1.1627929712000002	8.25678714	4.003979532000001	1.0375977	-2.1972656	0.48828125	3.8711913940000002	11.157788040000002	-0.046655271600000006	-3.112793	-0.61035156	4.1503906	1539959359.255
-7.88952626	-3.44890126	-1.6460937500000001	2.380371	1.5258789	1.159668	4.5255616000000005	-8.597729532	0.20097655760000002	-0.18310547	4.272461	1.4648438	0.381616214	9.19467752	1.933203076	-1.7700195	-1.5869141	0.4272461	-8.679076980000001	-2.1712646760000003	-0.83022464	3.479004	-0.18310547	0.6713867	-0.5825927716	8.442211960000002	3.7467773560000004	0.5493164	-2.4414062	0.4272461	2.306445288	9.35258786	0.48808594240000003	-2.6855469	1.0375977	3.2958984	1539959359.295
-7.74477536	-3.3005616	-0.8206542932	2.4414062	-0.061035156	0.6713867	4.176245108	-8.51638179	-0.002392578076	-0.18310547	4.272461	1.4648438	-0.15192871400000002	8.80349092	1.6460937500000001	-1.5869141	-2.1972656	-0.18310547	-8.81066893	-3.0230224640000003	-0.308642572	3.112793	0.12207031	0.91552734	0.0681884784	8.30822734	3.475219748	0.4272461	-2.8686523	0.061035156	1.56953125	8.297461060000002	0.4103271466	-2.1362305	1.3427734	2.380371	1539959359.335
-7.07485324	-2.996704074	-0.6531738220000001	1.8920898	2.1972656	0.36621094	3.3783202880000003	-8.365649460000002	-0.8015136780000001	0.30517578	4.5776367	1.0986328	-0.15192871400000002	8.80349092	1.6460937500000001	-1.5869141	-2.1972656	-0.18310547	-8.82023912	-3.1653808900000002	-0.2033691394	2.4414062	-0.061035156	0.79345703	0.8194580072000001	8.265161240000001	3.325683606	0.36621094	-2.8686523	-0.30517578	0.6507812500000001	7.760326980000001	-0.424682608	-1.7089844	0.12207031	1.4038086	1539959359.375
-8.06657698	-2.3423339660000004	-0.953442392	0.7324219	2.1362305	0.5493164	2.8136719240000003	-8.246020468000001	-1.451098642	1.6479492	1.2817383	-0.79345703	-0.15192871400000002	8.80349092	1.6460937500000001	-1.5869141	-2.1972656	-0.18310547	-8.81186502	-3.1366699280000003	0.037084961060000005	2.1362305	-0.061035156	0.7324219	1.3195067900000002	8.63959964	3.2742432100000003	0.18310547	-2.9296875	-0.48828125	-1.296777356	6.98273912	-0.48090820680000007	-0.5493164	-2.8076172	1.2817383	1539959359.415
-8.980542032	-2.138964856	-1.4199951080000002	0.48828125	1.5869141	0.6713867	2.74428714	-8.1072509	-1.905688498	1.7089844	0.24414062	-1.5869141	2.233471646	8.3536866	1.9224365020000003	0.24414062	-1.7700195	-1.4648438	-8.65515126	-3.2407471040000004	0.250024411	1.7089844	0	0.7324219	1.5085204680000002	8.608496106	3.27663588	0.12207031	-2.746582	-0.7324219	-0.893627896	5.78166484	-0.3373535144	1.4648438	-4.4555664	0.61035156	1539959359.455
-9.096582068	-2.7813721040000003	-1.679589856	0.12207031	1.4648438	0.30517578	2.6390135800000003	-8.279516574	-2.22629393	2.0141602	-0.48828125	-1.953125	2.948852536	8.120410340000001	2.24064946	1.0986328	-0.8544922	-1.5869141	-8.5917482	-3.301757788	0.10527343750000001	1.0986328	0.061035156	0.7324219	1.8697998200000001	8.35129393	3.1127441100000004	0.12207031	-2.8686523	-0.8544922	0.15073241820000002	6.09748552	-0.811083966	2.0751953	-5.6152344	-0.061035156	1539959359.495
-10.154101440000002	-2.6306396760000004	0.06459961060000001	2.0141602	0.7324219	1.7089844	2.390185504	-8.292675720000002	-2.4021484620000004	2.0141602	-1.0986328	-2.1972656	3.817358426	8.05700679	2.902197284	1.4648438	0.4272461	-1.4038086	-8.5917482	-2.5397216460000003	-0.29667969240000003	0.79345703	0	0.91552734	1.6149902160000003	8.18022464	2.9572264400000003	0.12207031	-2.1362305	-0.6713867	8.375219748000001	7.88234874	0.9283202880000001	1.5258789	-4.638672	1.3427734	1539959359.535
-10.796509080000002	-2.7885498200000005	-4.251611420000001	-0.8544922	1.7089844	0.61035156	2.2346679320000002	-8.6348143	-2.3255859620000003	2.0141602	-1.0986328	-2.1972656	4.417895468	8.90996106	3.160595746	1.3427734	1.2817383	-0.9765625	-8.42666034	-1.6305420320000001	0.050244139400000006	0.91552734	-1.0375977	1.2207031	1.00129393	9.216211060000001	3.1534179320000004	0.5493164	-1.3427734	-0.12207031	15.432128600000002	9.319091754	0.4904785144	0.91552734	0.7324219	1.2817383	1539959359.575
