# Supplementary material for: A deep learning approach for lower back-pain risk prediction during manual lifting
Source: PLoS One. 2021 Feb 19;16(2):e0247162. doi: 10.1371/journal.pone.0247162 (PMC7894914; doi:10.1371/journal.pone.0247162)
Supplement: S1 Data — (ZIP) [file pone.0247162.s001.zip › source-used/Subject_01_P2_Zone12_T2.csv]

Side_A_x	Side_A_y	Side_A_z	Side_G_x	Side_G_y	Side_G_z	LtWt_A_x	LtWt_A_y	LtWt_A_z	LtWt_G_x	LtWt_G_y	LtWt_G_z	RtWt_A_x	RtWt_A_y	RtWt_A_z	RtWt_G_x	RtWt_G_y	RtWt_G_z	Back_A_x	Back_A_y	Back_A_z	Back_G_x	Back_G_y	Back_G_z	UArm_A_x	UArm_A_y	UArm_A_z	UArm_G_x	UArm_G_y	UArm_G_z	Thig_A_x	Thig_A_y	Thig_A_z	Thig_G_x	Thig_G_y	Thig_G_z	Time_stp
-8.517577880000001	-3.4835937500000003	-3.1916992800000004	-0.30517578	-0.18310547	0.12207031	2.9739746400000002	-8.425463760000001	0.8314209260000001	-0.18310547	1.0375977	1.6479492	2.15571286	9.77248552	1.7597412140000002	0.24414062	0.30517578	-0.79345703	-9.82751448	-0.6459961060000001	-0.2536132788	0.18310547	-0.79345703	-0.061035156	0.2607910144	9.558349640000001	2.34113768	-0.4272461	-0.79345703	-0.24414062	1.079052716	9.700707968000001	-0.6627441100000001	-0.12207031	-0.061035156	-0.061035156	1539957491.591
-8.595336960000001	-3.5589599640000005	-3.0792480040000005	-0.24414062	0.12207031	0.12207031	3.78027356	-8.72932158	1.02761232	-0.18310547	1.0375977	1.6479492	2.135375998	9.97585414	2.045654254	0.18310547	0.5493164	-0.79345703	-9.87895468	-0.6041259784	-0.1124511682	0.061035156	-0.61035156	-0.061035156	0.20576172120000003	9.753344748	2.299267572	-0.48828125	-0.8544922	-0.30517578	1.184326178	9.686352340000001	-0.6304443390000001	-0.061035156	0.061035156	-0.061035156	1539957491.631
-8.62045926	-3.5422119600000004	-3.29816893	-0.30517578	-0.12207031	0.12207031	3.3914795320000004	-8.766406250000001	1.465454074	-0.9765625	0.61035156	0.24414062	2.2346679320000002	9.956713760000001	2.366259784	0	0.30517578	-0.6713867	-9.792822480000002	-0.5455078076000001	-0.031103515380000002	0.061035156	-0.61035156	0	0.0825439496	9.75214856	2.2980712860000003	-0.48828125	-0.91552734	-0.30517578	1.068286142	9.733007788	-0.6555663939999999	-0.061035156	0.061035156	-0.12207031	1539957491.671
-8.601318390000001	-3.5924560700000003	-3.1653808900000002	-0.24414062	-0.061035156	0.12207031	3.1366699280000003	-8.78435054	1.3171142180000002	-1.2207031	0.12207031	-0.5493164	2.363867212	9.945947480000001	2.4523925720000004	0	-0.18310547	-0.61035156	-9.843066100000001	-0.6005371106	0.046655271600000006	0	-0.61035156	0	0.07536621106000001	9.681567392	2.2621826080000003	-0.36621094	-1.0986328	-0.18310547	1.069482428	9.67558606	-0.6675292932	0	0.12207031	-0.061035156	1539957491.711
-8.559448380000001	-3.5242675720000003	-3.1653808900000002	-0.24414062	0.12207031	0.061035156	3.7204589660000003	-8.76401358	1.111352536	-1.2207031	0.12207031	-0.5493164	2.5134033540000003	9.82153354	2.5791992800000005	-0.18310547	-0.5493164	-0.48828125	-9.82871106	-0.47492675720000005	0.11843261780000001	0.061035156	-0.5493164	0	0.2835205072	9.63491214	2.2203125000000004	-0.36621094	-1.2817383	-0.061035156	1.0993896760000001	9.756933606	-0.6160888580000001	0	0.18310547	-0.061035156	1539957491.751
-8.59055162	-3.523071286	-3.185717752	-0.18310547	0.061035156	0.061035156	3.277832068	-8.693432608	1.1173339660000001	-0.9765625	0.061035156	-0.5493164	2.5134033540000003	9.82153354	2.5791992800000005	-0.30517578	-0.61035156	-0.4272461	-9.8	-0.46655273560000005	0.172265625	0.061035156	-0.5493164	0	0.531152356	9.557153060000001	2.282519568	-0.12207031	-0.91552734	0	1.003686502	9.712670926000001	-0.6089111420000001	0	0.18310547	-0.061035156	1539957491.791
-8.62404802	-3.5362304320000004	-3.262280252	-0.18310547	0.061035156	0.061035156	2.89741214	-8.59414038	1.3230957460000001	-0.18310547	0.30517578	-0.30517578	2.9033935700000004	9.80239218	2.57082518	-0.36621094	-0.61035156	-0.36621094	-9.8179438	-0.47014160340000005	0.2775390576	0.061035156	-0.48828125	0	0.663940396	9.6385009	2.378222644	-0.12207031	-0.6713867	0.061035156	0.8972167932	9.713867212	-0.592163089	0.061035156	0.061035156	-0.12207031	1539957491.831
-8.62524411	-3.4620605040000005	-3.301757788	-0.12207031	-0.12207031	0	2.7119873200000004	-8.630029254	1.5109130400000002	-0.18310547	0.30517578	-0.30517578	2.8806639400000003	9.78444838	2.5636474640000007	-0.36621094	-0.36621094	-0.18310547	-9.840673920000002	-0.4426269568000001	0.3971679712	0.061035156	-0.4272461	0	0.686669928	9.65883786	2.451196286	-0.12207031	-0.4272461	0.18310547	0.9570312500000001	9.723437500000001	-0.6160888580000001	0.061035156	0	-0.12207031	1539957491.871
-8.59294429	-3.5003417540000004	-3.21203624	-0.12207031	0.12207031	0	2.8423827880000005	-8.6264402	1.6305420320000001	-0.061035156	0	0.12207031	2.775390576	9.80358876	2.57680661	-0.36621094	-0.18310547	0	-9.81914038	-0.46416014400000005	0.47253417540000003	0.061035156	-0.4272461	-0.061035156	0.708203125	9.676782248	2.4296630400000003	-0.061035156	-0.18310547	0.24414062	0.9486572480000001	9.73540036	-0.6125	0	-0.061035156	-0.12207031	1539957491.911
-8.72214357	-3.4883788940000002	-3.275439496	0.061035156	0	0.12207031	3.1797364200000002	-8.730517572	1.6149902160000003	-0.061035156	0.24414062	0.18310547	2.670117212	9.792822480000002	2.5433105040000004	-0.36621094	-0.12207031	0.24414062	-9.859814300000002	-0.38640135800000003	0.5873779254	0.061035156	-0.30517578	-0.061035156	0.6806884980000001	9.67917482	2.390185504	0	-0.061035156	0.30517578	1.081445288	9.71147464	-0.6328369110000001	0.061035156	-0.12207031	-0.061035156	1539957491.951
-8.69223642	-3.338842752	-3.379516574	-0.061035156	-0.061035156	0.061035156	2.918945288	-8.81186502	1.3817138580000001	-0.061035156	0.24414062	0.18310547	2.56245108	9.770092752000002	2.496655252	-0.36621094	-0.12207031	0.36621094	-9.76171875	-0.4438232428	0.5467041034000001	0.061035156	-0.30517578	0	0.619677716	9.65285643	2.3531005400000002	0.061035156	0	0.36621094	1.2261962860000002	9.744970746000002	-0.6208740020000001	0	-0.061035156	0	1539957491.991
-8.76042482	-3.2909912140000004	-3.34841304	-0.061035156	-0.18310547	0.12207031	2.7131836060000003	-8.791528060000001	1.1580077880000001	0.5493164	-0.24414062	0.18310547	2.3973632200000004	9.770092752000002	2.4488037140000003	-0.4272461	-0.061035156	0.4272461	-9.77128894	-0.462963858	0.576611322	0.061035156	-0.30517578	0	0.5610595746000001	9.62653804	2.3531005400000002	0.12207031	0.061035156	0.4272461	1.2094482428000002	9.7066893	-0.642407248	0	-0.12207031	0	1539957492.031
-8.685058606	-3.160595746	-3.343627896	-0.061035156	-0.061035156	0.061035156	3.037377896	-8.787939300000001	1.0969971040000002	0.9765625	-0.5493164	0.18310547	2.263378894	9.80957068	2.369848642	-0.4272461	-0.061035156	0.48828125	-9.782055710000002	-0.42827148560000006	0.6148925720000001	0.061035156	-0.30517578	0	0.5479003894	9.661230432000002	2.326782248	0.061035156	0.061035156	0.4272461	1.1699707068	9.750951980000002	-0.6974365020000001	0	-0.12207031	0	1539957492.071
-8.710180710000001	-3.202465854	-3.369946286	-0.061035156	-0.061035156	0.061035156	3.06608876	-8.618066394000001	1.3470214660000002	0.9765625	-0.5493164	0.18310547	2.122216754	9.7748777	2.3351562500000003	-0.4272461	-0.061035156	0.48828125	-9.778466754	-0.46655273560000005	0.678295926	0	-0.24414062	0	0.576611322	9.71147464	2.326782248	0.061035156	0.061035156	0.36621094	1.1580077880000001	9.723437500000001	-0.6962402160000001	0	-0.061035156	0	1539957492.111
-8.673095746000001	-3.1438476440000005	-3.313720746	-0.061035156	-0.12207031	0	2.89382338	-8.534326080000001	1.564746106	0.30517578	-0.48828125	-0.24414062	2.05522464	9.69233426	2.304052716	-0.36621094	-0.061035156	0.4272461	-9.778466754	-0.47253417540000003	0.7213623200000001	0	-0.24414062	0	0.6292480432	9.67438948	2.32917482	0.061035156	0.061035156	0.24414062	1.1735596040000003	9.697119110000001	-0.717773462	0	0	0	1539957492.151
-8.632422120000001	-3.1665771760000005	-3.3651612400000004	-0.12207031	0.12207031	-0.061035156	3.2874023560000003	-8.519970746	1.3171142180000002	-0.24414062	-0.4272461	-0.30517578	2.026513678	9.69472644	2.277734424	-0.24414062	-0.061035156	0.36621094	-9.76291484	-0.44621582460000003	0.783569339	0	-0.18310547	0	0.6986327880000001	9.6552491	2.3076415740000003	0	0	0.18310547	1.102978534	9.67438948	-0.7058105432	0	-0.061035156	-0.061035156	1539957492.191
-8.686254892000001	-3.25988768	-3.4237792540000007	-0.061035156	-0.12207031	-0.061035156	3.285009784	-8.52714856	0.9725830072	-0.24414062	-0.4272461	-0.30517578	1.9894287140000002	9.68515625	2.2657714660000003	-0.12207031	0	0.18310547	-9.797607428000001	-0.4342529254	0.8278320288	-0.061035156	-0.12207031	0	0.7141846040000002	9.680371106	2.271752896	0	0	0.061035156	1.085034146	9.709082068	-0.7393066100000001	0.061035156	0	-0.061035156	1539957492.231
-8.65036592	-3.2455322480000004	-3.38908696	-0.12207031	-0.061035156	-0.061035156	3.1821288940000003	-8.49484874	0.9307128600000001	-0.18310547	0	-0.36621094	2.118627896	9.693530252	2.3016601440000004	-0.061035156	0	0	-9.80957068	-0.42707518000000005	0.8314209260000001	-0.061035156	-0.061035156	0	0.7273437500000001	9.67558606	2.2382567900000003	0.061035156	0	-0.061035156	1.1257080072	9.69233426	-0.717773462	0	0	-0.061035156	1539957492.271
-8.67070288	-3.2527099640000006	-3.3472167540000006	-0.061035156	0	-0.12207031	3.01225589	-8.51398912	0.9869384980000001	-0.18310547	-0.24414062	-0.5493164	2.2669677520000002	9.75214856	2.3243896760000005	0.061035156	0	-0.12207031	-9.77607428	-0.3672607428	0.838598642	-0.12207031	0	0	0.687866214	9.700707968000001	2.2573974640000003	0	0	-0.12207031	1.0515380890000001	9.688745108	-0.7476806610000001	0	0	-0.061035156	1539957492.311
-8.70778804	-3.2311766200000003	-3.352001996	0	-0.061035156	-0.12207031	2.9464599640000007	-8.524755890000002	1.0754638580000002	-0.18310547	-0.24414062	-0.5493164	2.344726538	9.76770018	2.4021484620000004	0.12207031	0	-0.18310547	-9.74138179	-0.33615722840000006	0.8242431610000001	-0.12207031	0	0	0.6328369110000001	9.73540036	2.231079074	0	0	-0.18310547	1.0969971040000002	9.71147464	-0.765625	0	-0.061035156	-0.061035156	1539957492.351
-8.66711412	-3.275439496	-3.3807128600000005	-0.061035156	0	-0.12207031	2.981152356	-8.54628894	1.0575195288	-0.36621094	-0.30517578	-0.48828125	2.4129150360000002	9.754540740000001	2.44401857	0.12207031	0	-0.18310547	-9.765307608	-0.32180175720000004	0.800317392	-0.061035156	0	0	0.6053222644	9.71147464	2.183227536	0	-0.061035156	-0.18310547	1.137670926	9.697119110000001	-0.7464843750000001	0	0	-0.061035156	1539957492.391
-8.69582518	-3.3220947480000005	-3.3496094240000005	0.061035156	0	-0.061035156	2.971582068	-8.618066394000001	1.0419677520000001	-0.5493164	0.061035156	-0.36621094	2.4846923920000004	9.77128894	2.4811035340000003	0.12207031	-0.061035156	-0.24414062	-9.72224092	-0.2895019568	0.7524658540000001	0	0.061035156	0	0.643603534	9.719848740000002	2.19997554	0	-0.18310547	-0.18310547	1.2082519568	9.700707968000001	-0.7440917932000001	0	0	0	1539957492.431
-8.66950679	-3.285009784	-3.379516574	-0.061035156	-0.12207031	-0.061035156	2.971582068	-8.618066394000001	1.0419677520000001	-0.36621094	0.24414062	-0.12207031	2.5217773560000003	9.753344748	2.5839844240000005	0.061035156	-0.12207031	-0.24414062	-9.737792932000001	-0.343334964	0.740502896	-0.061035156	0.061035156	0	0.6974365020000001	9.73659694	2.20236821	0.061035156	-0.12207031	-0.18310547	1.079052716	9.70429712	-0.7763915740000001	0	-0.061035156	0	1539957492.471
-8.6766848	-3.2814209260000005	-3.354394568	0.061035156	0.061035156	0	2.7251464660000004	-8.644384980000002	1.32788089	-0.24414062	0.18310547	-0.061035156	2.5612548920000004	9.7318116	2.628247104	0.12207031	-0.12207031	-0.18310547	-9.713867212	-0.3517089856000001	0.732128894	-0.061035156	0	0	0.6747070288	9.671997300000001	2.204760782	0.061035156	-0.061035156	-0.18310547	1.138867212	9.6636232	-0.7823730432	0	-0.061035156	0	1539957492.511
-8.693432608	-3.29816893	-3.4225829680000004	0	-0.061035156	0	2.7251464660000004	-8.644384980000002	1.32788089	-0.30517578	-0.12207031	0.12207031	2.560058606	9.792822480000002	2.634228534	0.12207031	0	-0.12207031	-9.74138179	-0.308642572	0.7225586060000001	0	0	0	0.6125	9.65285643	2.1844238220000003	0.061035156	-0.061035156	-0.12207031	1.0934082068000002	9.73659694	-0.7823730432	0	-0.061035156	0	1539957492.551
-8.67788089	-3.3041503600000004	-3.338842752	0.061035156	-0.061035156	0	2.918945288	-8.735302520000001	1.374536142	-0.061035156	-0.061035156	0.24414062	2.4811035340000003	9.816748200000001	2.6222655759999998	0	0	-0.12207031	-9.734204074	-0.3158203076	0.7524658540000001	0.061035156	0	0	0.6053222644	9.73061502	2.153320288	0	-0.12207031	-0.061035156	1.106567392	9.697119110000001	-0.7883544928000001	0.061035156	-0.061035156	0	1539957492.591
-8.652759080000001	-3.25151358	-3.363964856	0.061035156	0.061035156	0	2.918945288	-8.735302520000001	1.374536142	0.12207031	-0.18310547	0.30517578	2.4811035340000003	9.816748200000001	2.6222655759999998	-0.12207031	-0.18310547	-0.061035156	-9.73659694	-0.3505126800000001	0.7213623200000001	0.061035156	0	-0.061035156	0.6651367212000001	9.72702626	2.153320288	0.061035156	-0.061035156	-0.061035156	1.100585962	9.72702626	-0.793139676	0.061035156	-0.061035156	0	1539957492.631
-8.69702176	-3.2646728240000003	-3.3962646760000004	0.12207031	0	0	2.975170926	-8.713769568	1.4774170320000002	-0.061035156	-0.061035156	0.18310547	2.4811035340000003	9.780859620000001	2.6509764400000004	-0.061035156	-0.12207031	0	-9.73540036	-0.346923822	0.717773462	0.061035156	0	0	0.6651367212000001	9.723437500000001	2.1329834260000005	0	-0.12207031	0	1.156811502	9.666015380000001	-0.805102536	0	-0.12207031	0	1539957492.671
-8.66472194	-3.2239991	-3.4429199280000002	0.061035156	0	0	3.0959961060000003	-8.713769568	1.3661621400000001	-0.061035156	-0.061035156	0.18310547	2.3303711060000003	9.77128894	2.5839844240000005	-0.12207031	0	0	-9.74138179	-0.3158203076	0.707006839	0.061035156	0	0	0.6902587860000001	9.707885880000001	2.159301718	0	0	0	1.2058593750000002	9.701904254	-0.8206542932	0	-0.061035156	0	1539957492.711
-8.7030027	-3.2251952880000005	-3.4213867800000006	0.061035156	-0.061035156	0	3.116332968	-8.63122554	1.1771484620000001	-0.12207031	-0.12207031	0.18310547	2.360278354	9.77368161	2.536132788	-0.12207031	-0.12207031	0	-9.724634080000001	-0.34812010800000004	0.7117919928	0	0	0	0.6711181610000001	9.725830072	2.101879892	0	-0.061035156	0	1.2010742212	9.667211960000001	-0.8266357428000001	0	-0.061035156	0	1539957492.751
-8.673095746000001	-3.170166034	-3.4393310700000006	0	0	0	2.988330072	-8.6264402	1.0718750000000001	-0.12207031	0.12207031	0.12207031	2.360278354	9.77368161	2.536132788	-0.12207031	-0.12207031	-0.061035156	-9.73898912	-0.34931639400000003	0.699829074	0	0	0	0.6723144568000001	9.721044928000001	2.109057608	0	0	0	1.199877896	9.682763580000001	-0.8266357428000001	0	-0.061035156	0	1539957492.791
-8.7030027	-3.2228027160000003	-3.408227536	0	0	0	2.988330072	-8.6264402	1.0718750000000001	-0.18310547	-0.12207031	0	2.360278354	9.743774460000001	2.48229982	-0.061035156	-0.061035156	-0.061035156	-9.7485598	-0.3529052716	0.740502896	0	0	0	0.63881839	9.71745607	2.101879892	0	0.061035156	0	1.141259784	9.697119110000001	-0.8433837860000001	-0.061035156	-0.061035156	0	1539957492.831
-8.693432608	-3.1893066100000005	-3.4010498200000003	0	-0.061035156	0	3.257495108	-8.662329074	0.9773681610000001	0	-0.36621094	-0.12207031	2.38540036	9.755737320000001	2.45598143	-0.061035156	-0.061035156	-0.061035156	-9.70310054	-0.33615722840000006	0.71538089	-0.061035156	-0.061035156	0	0.6328369110000001	9.73540036	2.06120607	0	-0.061035156	0	1.235766574	9.65883786	-0.8266357428000001	-0.061035156	-0.061035156	0	1539957492.871
-8.70778804	-3.208447284	-3.4261719240000006	-0.061035156	0	-0.061035156	2.910571286	-8.63959964	1.2094482428000002	0.30517578	-0.12207031	-0.061035156	2.3710449280000003	9.74736322	2.451196286	-0.061035156	-0.061035156	-0.061035156	-9.7150634	-0.35529785340000003	0.6902587860000001	-0.061035156	-0.061035156	0	0.6160888580000001	9.71625998	2.081542932	0	0	0	1.2549072479999999	9.67080072	-0.8266357428000001	0	0	0	1539957492.911
-8.735302520000001	-3.22160643	-3.393872104	-0.061035156	-0.12207031	0	3.0625	-8.653955072	1.152026358	0.061035156	-0.18310547	-0.18310547	2.4129150360000002	9.755737320000001	2.45	0	-0.061035156	-0.061035156	-9.72224092	-0.34572753600000006	0.693847644	-0.061035156	-0.061035156	0	0.613696286	9.729418930000001	2.08513179	0	-0.061035156	0	1.21901857	9.681567392	-0.8457763580000002	-0.061035156	0.061035156	0	1539957492.951
-8.689843750000001	-3.249121106	-3.3759277160000005	-0.12207031	0	0	3.0313964660000003	-8.70898462	1.1424560700000002	0	-0.12207031	-0.24414062	2.404541034	9.782055710000002	2.5050292540000005	0	0	-0.061035156	-9.729418930000001	-0.2835205072	0.71538089	-0.061035156	-0.061035156	-0.061035156	0.6268554712000001	9.71625998	2.05522464	0	0	0	1.21901857	9.67080072	-0.8146728240000001	0	0	0	1539957492.991
-8.713769568	-3.2539062500000004	-3.3783202880000003	-0.061035156	-0.12207031	0	2.9416748200000002	-8.681469748	1.1257080072	0	-0.12207031	-0.24414062	2.404541034	9.782055710000002	2.5050292540000005	0	0	-0.061035156	-9.746167032	-0.3229980432	0.7201660340000001	-0.061035156	-0.061035156	-0.061035156	0.5861816394	9.7318116	2.068383786	0	0	0	1.276440396	9.681567392	-0.8146728240000001	0	0.061035156	0	1539957493.031
-8.640795926000001	-3.27663588	-3.3292724640000007	-0.061035156	0.061035156	0	2.9644042540000006	-8.6348143	1.0969971040000002	0.061035156	-0.48828125	-0.24414062	2.409326178	9.780859620000001	2.537329074	-0.061035156	-0.061035156	0	-9.7485598	-0.33256836060000006	0.7309326080000002	-0.061035156	-0.061035156	-0.061035156	0.660351538	9.746167032	2.112646466	-0.061035156	-0.061035156	0	1.144848642	9.693530252	-0.8218505890000001	-0.061035156	0.061035156	0	1539957493.071
-8.6599366	-3.311328076	-3.3759277160000005	-0.061035156	-0.061035156	0	2.9644042540000006	-8.6348143	1.0969971040000002	0.061035156	-0.30517578	-0.18310547	2.409326178	9.780859620000001	2.537329074	-0.061035156	-0.061035156	0	-9.765307608	-0.33256836060000006	0.732128894	-0.12207031	-0.061035156	-0.061035156	0.7285400360000001	9.755737320000001	2.1293945680000004	0	0	0	1.13647464	9.69233426	-0.805102536	-0.061035156	0.061035156	0	1539957493.111
-8.661132788000002	-3.2586913940000004	-3.3244873200000002	-0.061035156	0.061035156	-0.061035156	3.048144568	-8.604907248	1.11613768	0.061035156	-0.12207031	-0.12207031	2.3806152160000003	9.755737320000001	2.5803954680000003	0	0	0	-9.76171875	-0.32539062500000004	0.7285400360000001	-0.061035156	0	-0.061035156	0.707006839	9.701904254	2.0899170320000002	-0.061035156	0.061035156	0	1.15441893	9.673193390000002	-0.79194339	-0.061035156	0	0	1539957493.151
-8.693432608	-3.2479248200000006	-3.410620108	-0.061035156	0	-0.061035156	3.007470746	-8.60371106	1.0826415740000002	0	0	0	2.287304712	9.77128894	2.5636474640000007	-0.061035156	0.061035156	-0.061035156	-9.788037140000002	-0.3349609424	0.732128894	-0.061035156	0	-0.061035156	0.613696286	9.69472644	2.1030761780000002	-0.061035156	0.061035156	0	1.129296875	9.697119110000001	-0.8230468750000001	-0.061035156	0	0	1539957493.191
-8.63959964	-3.2706542540000005	-3.3831054320000007	-0.061035156	-0.061035156	-0.061035156	3.0134521760000004	-8.630029254	1.0742675720000001	0	0	0.061035156	2.287304712	9.77128894	2.5636474640000007	-0.061035156	-0.061035156	0	-9.77128894	-0.32658691100000004	0.729736322	0	0	-0.061035156	0.6244628600000001	9.721044928000001	2.0707763580000003	-0.061035156	0.061035156	0	1.1855224640000002	9.681567392	-0.8062988220000001	-0.061035156	0	0	1539957493.231
-8.698217752000001	-3.23596196	-3.3567871400000002	0	0	-0.061035156	3.10317392	-8.585766574	1.0646972840000002	0	-0.061035156	0.061035156	2.286108426	9.77248552	2.519384784	-0.12207031	-0.061035156	-0.061035156	-9.74257788	-0.3612792932	0.735717752	-0.061035156	0.061035156	-0.061035156	0.641210962	9.718652160000001	2.109057608	-0.061035156	0	-0.061035156	1.2022705072	9.67558606	-0.7991211060000001	-0.061035156	0	0	1539957493.271
-8.68745108	-3.19768071	-3.42497554	-0.061035156	-0.061035156	-0.061035156	3.10317392	-8.585766574	1.0646972840000002	0	-0.061035156	0.061035156	2.332763678	9.734204074	2.4404297120000003	-0.061035156	0	-0.061035156	-9.712670926000001	-0.37084961060000005	0.6854736419999999	-0.061035156	0	-0.061035156	0.648388678	9.701904254	2.1305908540000003	-0.061035156	0.061035156	-0.061035156	1.193896466	9.668408246	-0.8158691100000001	-0.061035156	0	0	1539957493.311
-8.716162140000002	-3.20007338	-3.4393310700000006	-0.061035156	-0.061035156	0	3.14504393	-8.638403060000002	1.235766574	-0.12207031	0	-0.061035156	2.3172119600000003	9.8334964	2.5205810700000004	0	0.061035156	-0.061035156	-9.734204074	-0.3612792932	0.7141846040000002	-0.12207031	0	-0.061035156	0.617285144	9.80239218	2.1030761780000002	-0.061035156	0	-0.061035156	1.2788329680000001	9.666015380000001	-0.7883544928000001	-0.061035156	0	0	1539957493.402
-8.710180710000001	-3.215625	-3.379516574	0	0	0	3.2060547120000003	-8.67189946	1.2297851440000003	-0.12207031	0	-0.061035156	2.3172119600000003	9.8334964	2.5205810700000004	0	0.061035156	-0.061035156	-9.743774460000001	-0.35649413939999997	0.709399411	-0.061035156	0	-0.061035156	0.5837890576	9.77248552	2.1293945680000004	-0.061035156	0	-0.061035156	1.2537109620000002	9.681567392	-0.7716064300000001	-0.061035156	0	0	1539957493.431
-8.714965560000001	-3.1940917540000004	-3.3854980040000004	0	0	0	3.1330810700000002	-8.647973740000001	1.161596646	-0.12207031	0.12207031	-0.061035156	2.304052716	9.74736322	2.6126952880000003	0	0	-0.061035156	-9.76291484	-0.379223642	0.7105957068000001	-0.061035156	0	-0.061035156	0.619677716	9.705493210000002	2.124609424	-0.12207031	-0.061035156	-0.061035156	1.3266846040000002	9.69113768	-0.778784146	-0.061035156	0	0	1539957493.471
-8.705395468	-3.202465854	-3.4034423920000005	0	-0.12207031	0	2.976367212	-8.63601088	1.0563232428000002	-0.12207031	0.12207031	-0.061035156	2.304052716	9.74736322	2.6126952880000003	-0.061035156	0	-0.12207031	-9.76291484	-0.37443847840000005	0.717773462	-0.061035156	0	-0.061035156	0.6615478240000001	9.69951178	2.146142572	-0.12207031	-0.061035156	-0.061035156	1.3099365020000002	9.705493210000002	-0.7393066100000001	-0.061035156	0	0	1539957493.511
-8.705395468	-3.2251952880000005	-3.354394568	-0.061035156	-0.061035156	-0.061035156	3.0983885800000004	-8.633618210000002	1.2082519568	0	0	0.061035156	2.3351562500000003	9.766503894000001	2.600732428	-0.061035156	0	-0.12207031	-9.7401857	-0.40075683900000003	0.669921875	0	0.061035156	-0.061035156	0.6842773560000001	9.7150634	2.162890576	-0.12207031	0	-0.061035156	1.28361821	9.67438948	-0.7608398560000001	-0.061035156	0	0	1539957493.551
-8.69582518	-3.2467285340000003	-3.3448242800000005	0	-0.061035156	0	3.1330810700000002	-8.621655252000002	1.2860107820000002	0	0	-0.061035156	2.3542969240000002	9.744970746000002	2.598339856	-0.061035156	0	-0.12207031	-9.760522660000001	-0.46535643000000004	0.649584964	-0.061035156	0.061035156	-0.061035156	0.6519775360000001	9.7066893	2.1700683900000004	-0.12207031	0	-0.061035156	1.2919922120000003	9.71745607	-0.758447284	-0.061035156	0	0	1539957493.591
-8.683862320000001	-3.27663588	-3.2969726440000002	0	0	0	3.14265126	-8.65634784	1.15441893	0	0.061035156	0	2.3542969240000002	9.744970746000002	2.598339856	-0.061035156	0	-0.061035156	-9.7401857	-0.454589856	0.6328369110000001	-0.061035156	0.061035156	-0.061035156	0.648388678	9.67917482	2.19997554	-0.061035156	0	-0.061035156	1.239355432	9.68515625	-0.7680175720000001	-0.061035156	-0.061035156	0	1539957493.631
-8.72214357	-3.282617212	-3.33645018	0.061035156	0	0	3.069677716	-8.682665740000001	1.1675781250000001	0	0.061035156	0	2.3483153960000003	9.765307608	2.5720214660000003	-0.061035156	0.061035156	-0.061035156	-9.756933606	-0.40434570680000004	0.6101074280000001	-0.061035156	0.061035156	-0.061035156	0.6292480432	9.682763580000001	2.1880126800000004	-0.061035156	0.12207031	0	1.2632812500000001	9.69233426	-0.717773462	-0.061035156	-0.061035156	0	1539957493.671
-8.683862320000001	-3.2299804320000005	-3.33645018	0	-0.061035156	0	3.081640576	-8.638403060000002	1.1352783540000002	0.061035156	-0.18310547	-0.12207031	2.2813232820000002	9.77368161	2.53254393	-0.12207031	0.061035156	-0.061035156	-9.777270468000001	-0.458178714	0.5981445288	0	0.061035156	-0.061035156	0.5634521466	9.70310054	2.191601538	-0.061035156	0.061035156	0	1.2477295320000001	9.707885880000001	-0.7046142572	-0.061035156	0	-0.061035156	1539957493.711
-8.67070288	-3.2539062500000004	-3.2742432100000003	0	0.12207031	0	3.075659146	-8.5917482	1.043164038	0.061035156	-0.12207031	-0.12207031	2.2813232820000002	9.77368161	2.53254393	-0.12207031	-0.061035156	0	-9.74736322	-0.47014160340000005	0.5825927716	-0.061035156	0.061035156	-0.061035156	0.5790038940000001	9.7066893	2.22629393	-0.061035156	0	0	1.2022705072	9.689941394000002	-0.717773462	-0.061035156	-0.061035156	0	1539957493.751
-8.66950679	-3.2251952880000005	-3.3376464660000003	0.061035156	0	0	3.064892572	-8.55466304	1.11613768	0.061035156	-0.12207031	-0.12207031	2.269360324	9.737792932000001	2.516992212	-0.061035156	-0.061035156	0	-9.76889676	-0.4868896466	0.5634521466	-0.061035156	0.061035156	-0.061035156	0.5849853534	9.683960160000002	2.2346679320000002	-0.061035156	0.061035156	0	1.274047824	9.69233426	-0.7034179712000002	-0.061035156	-0.061035156	0	1539957493.791
-8.66472194	-3.2586913940000004	-3.3555908540000003	0.061035156	0.18310547	0	3.109155252	-8.58098143	1.0240234620000002	0.061035156	-0.12207031	-0.12207031	2.2490234620000003	9.73659694	2.49426268	-0.061035156	0	0	-9.7318116	-0.5144042932	0.539526358	-0.061035156	0.061035156	-0.061035156	0.5634521466	9.686352340000001	2.241845746	-0.061035156	0.061035156	-0.061035156	1.2788329680000001	9.673193390000002	-0.732128894	-0.061035156	-0.061035156	0	1539957493.831
-8.69223642	-3.237158246	-3.4261719240000006	0	-0.061035156	-0.061035156	3.109155252	-8.58098143	1.0240234620000002	0	-0.061035156	-0.061035156	2.191601538	9.743774460000001	2.5026367800000004	-0.061035156	0	0	-9.7485598	-0.4689453076	0.515600589	-0.061035156	0.061035156	-0.061035156	0.5215820288	9.677978240000002	2.239453076	-0.061035156	0.061035156	0	1.276440396	9.688745108	-0.723754892	-0.061035156	0	-0.061035156	1539957493.871
-8.706591754	-3.249121106	-3.3567871400000002	0	-0.061035156	-0.061035156	3.075659146	-8.608496106	1.0443603240000001	0	0	-0.061035156	2.1521240020000003	9.74138179	2.5050292540000005	-0.061035156	-0.061035156	0	-9.77248552	-0.492871106	0.5108154254	-0.061035156	0.061035156	-0.061035156	0.5132080072	9.671997300000001	2.23227536	-0.061035156	0	-0.061035156	1.2632812500000001	9.71745607	-0.6818847840000001	-0.061035156	0	0	1539957493.911
-8.686254892000001	-3.2467285340000003	-3.3735351440000003	-0.061035156	-0.061035156	-0.061035156	3.0947998200000004	-8.612085160000001	1.046752896	-0.061035156	0	-0.061035156	2.1616942900000002	9.795214660000001	2.49426268	0	-0.061035156	-0.061035156	-9.744970746000002	-0.5036376800000001	0.49406739200000005	-0.061035156	0.061035156	-0.061035156	0.5287597644	9.729418930000001	2.2669677520000002	0	0	-0.061035156	1.2656738220000001	9.6983152	-0.6914550720000001	-0.061035156	-0.061035156	-0.061035156	1539957493.951
-8.644384980000002	-3.2323730040000007	-3.3771241	0	0	-0.061035156	3.04216304	-8.646777160000001	1.061108426	-0.12207031	0	0	2.1616942900000002	9.795214660000001	2.49426268	0	0	-0.061035156	-9.7748777	-0.492871106	0.492871106	-0.061035156	0.061035156	-0.061035156	0.5275634784000001	9.693530252	2.24663089	-0.061035156	0	-0.061035156	1.272851538	9.680371106	-0.6747070288	0	0	-0.061035156	1539957493.991
-8.717358426	-3.28022464	-3.3352538940000005	0.061035156	-0.12207031	-0.061035156	3.01464856	-8.608496106	1.1125488220000002	-0.12207031	0.061035156	0	2.1293945680000004	9.723437500000001	2.4811035340000003	0	0	-0.061035156	-9.7485598	-0.47373047120000006	0.47253417540000003	-0.061035156	0.061035156	-0.061035156	0.516796875	9.676782248	2.2382567900000003	-0.061035156	0	-0.12207031	1.3099365020000002	9.686352340000001	-0.6615478240000001	0	0	-0.061035156	1539957494.031
-8.67788089	-3.2144287140000003	-3.3555908540000003	0	-0.12207031	-0.061035156	3.0230224640000003	-8.570214660000001	1.178344748	0	-0.061035156	-0.061035156	2.16767572	9.76889676	2.5205810700000004	0	0	-0.12207031	-9.71745607	-0.5275634784000001	0.4486083966	0	0	-0.061035156	0.462963858	9.676782248	2.231079074	0	-0.061035156	-0.061035156	1.221411142	9.693530252	-0.7058105432	-0.061035156	-0.12207031	-0.061035156	1539957494.071
-8.67189946	-3.261083966	-3.2814209260000005	0.061035156	0.061035156	-0.061035156	3.0230224640000003	-8.570214660000001	1.178344748	-0.061035156	0	0	2.16767572	9.76889676	2.5205810700000004	0	-0.12207031	-0.12207031	-9.72822284	-0.516796875	0.4438232428	-0.061035156	0	-0.061035156	0.4761230432	9.69592302	2.250219748	-0.061035156	-0.061035156	-0.12207031	1.299169928	9.673193390000002	-0.7034179712000002	0	-0.061035156	-0.061035156	1539957494.111
-8.680273560000002	-3.269457968	-3.3149170320000003	0.061035156	-0.061035156	-0.061035156	3.01464856	-8.6264402	1.1580077880000001	0	0.061035156	0.12207031	2.227490216	9.737792932000001	2.524169928	0	-0.061035156	-0.061035156	-9.737792932000001	-0.47014160340000005	0.43186035340000006	0	0	0	0.517993161	9.65405252	2.24663089	0	0	-0.061035156	1.349414038	9.6983152	-0.6902587860000001	0	-0.061035156	-0.061035156	1539957494.151
-8.694628894000001	-3.2586913940000004	-3.32807608	0	0	-0.061035156	3.0983885800000004	-8.576196580000001	1.108959964	0.061035156	-0.18310547	0	2.250219748	9.70429712	2.5026367800000004	0	-0.061035156	-0.061035156	-9.746167032	-0.49167482	0.41152344240000005	0	0	-0.061035156	0.5096191394	9.6552491	2.204760782	0	-0.061035156	-0.061035156	1.32189946	9.70310054	-0.6519775360000001	0	0	-0.061035156	1539957494.191
-8.72214357	-3.2646728240000003	-3.369946286	0	-0.061035156	-0.12207031	3.1306884000000004	-8.595336960000001	1.0288086060000001	0	-0.18310547	-0.061035156	2.24663089	9.754540740000001	2.463159146	0	-0.12207031	-0.061035156	-9.76411142	-0.5072265576	0.42587889400000006	0	0	-0.061035156	0.48330077880000005	9.707885880000001	2.2286865020000004	0	-0.061035156	-0.061035156	1.287207068	9.69113768	-0.6902587860000001	-0.061035156	-0.061035156	-0.061035156	1539957494.231
-8.65036592	-3.293383786	-3.3376464660000003	0	-0.12207031	-0.12207031	3.0469483800000003	-8.62045926	1.0072753600000002	-0.061035156	0	0	2.263378894	9.756933606	2.4356445680000003	0	-0.12207031	-0.061035156	-9.7832518	-0.5144042932	0.43664550720000006	0	0	0	0.49885253600000007	9.705493210000002	2.2669677520000002	0.061035156	-0.061035156	-0.061035156	1.235766574	9.71745607	-0.6986327880000001	-0.061035156	-0.061035156	-0.061035156	1539957494.271
-8.653955072	-3.3555908540000003	-3.249121106	0.061035156	-0.061035156	-0.061035156	3.129492212	-8.596533246000002	1.022827176	-0.061035156	-0.12207031	0	2.24663089	9.75214856	2.441625998	0.061035156	-0.061035156	-0.061035156	-9.778466754	-0.5239746106000001	0.42827148560000006	0	0	0	0.5251708966	9.705493210000002	2.2849121400000003	0	-0.061035156	-0.12207031	1.293188498	9.701904254	-0.6735107428000001	0	-0.061035156	-0.061035156	1539957494.316
-8.67070288	-3.2921875000000003	-3.352001996	0	-0.061035156	-0.12207031	3.12351088	-8.641992212	1.0443603240000001	-0.061035156	-0.12207031	0	2.2035644960000003	9.75214856	2.49426268	0.061035156	-0.061035156	-0.061035156	-9.77368161	-0.515600589	0.4103271466	0	0	0	0.5203857428	9.69233426	2.2478271760000004	0.061035156	0	-0.12207031	1.2417480040000002	9.69951178	-0.702221646	-0.061035156	-0.061035156	-0.061035156	1539957494.351
-8.72333966	-3.371142572	-3.323291034	0	-0.18310547	-0.12207031	3.12351088	-8.641992212	1.0443603240000001	-0.12207031	-0.061035156	0	2.162890576	9.760522660000001	2.54689946	0.061035156	-0.061035156	-0.061035156	-9.76411142	-0.5096191394	0.387597644	0	0	0	0.4378417932	9.697119110000001	2.201171924	0	0	-0.061035156	1.18671875	9.71027806	-0.7010253600000002	-0.061035156	-0.061035156	-0.061035156	1539957494.391
-8.6515625	-3.371142572	-3.2814209260000005	0	-0.18310547	-0.12207031	3.0959961060000003	-8.649169928000001	1.214233426	-0.061035156	-0.12207031	0	2.162890576	9.80717752	2.5540771760000003	0	-0.061035156	-0.061035156	-9.765307608	-0.48330077880000005	0.3756347644	0	0	0	0.40793457460000004	9.73061502	2.2203125000000004	0	-0.061035156	-0.061035156	1.178344748	9.72822284	-0.6615478240000001	0	0	-0.12207031	1539957494.431
-8.644384980000002	-3.4166014400000004	-3.2467285340000003	0	0	-0.12207031	3.0959961060000003	-8.649169928000001	1.214233426	-0.18310547	-0.18310547	-0.061035156	2.140161142	9.82392572	2.528955072	0	-0.12207031	-0.061035156	-9.76411142	-0.4892822284000001	0.385205072	0	0	0	0.42109375000000004	9.743774460000001	2.201171924	0	-0.061035156	-0.061035156	1.161596646	9.69113768	-0.663940396	0	0	-0.12207031	1539957494.471
-8.679076980000001	-3.410620108	-3.285009784	0	-0.12207031	-0.061035156	3.081640576	-8.65874002	1.1340820288	-0.24414062	0.061035156	0	2.1437500000000003	9.797607428000001	2.49426268	0	-0.061035156	-0.061035156	-9.785644568	-0.47253417540000003	0.379223642	0	0	0	0.46774902160000004	9.74138179	2.205957068	-0.061035156	-0.061035156	-0.061035156	1.214233426	9.7066893	-0.6854736419999999	0	-0.061035156	-0.12207031	1539957494.511
-8.65634784	-3.43334964	-3.2407471040000004	0	-0.061035156	-0.12207031	2.9859375000000004	-8.67788089	1.0575195288	-0.30517578	0.12207031	0	2.112646466	9.810766280000001	2.4523925720000004	0	-0.061035156	-0.12207031	-9.7748777	-0.45339357	0.34931639400000003	0	0.061035156	0	0.423486322	9.73659694	2.168872104	0	0	-0.061035156	1.2202148560000001	9.682763580000001	-0.657958966	0	-0.061035156	-0.061035156	1539957494.551
-8.662329074	-3.39267572	-3.24194339	0	-0.12207031	-0.061035156	3.02661142	-8.646777160000001	1.008471646	-0.24414062	0	0	2.1341797120000003	9.81555162	2.4081298920000003	0	-0.12207031	-0.12207031	-9.778466754	-0.46774902160000004	0.33017577880000004	0	0	0	0.35529785340000003	9.719848740000002	2.159301718	0	-0.061035156	-0.061035156	1.207055661	9.71027806	-0.702221646	0	-0.061035156	-0.061035156	1539957494.591
-8.66472194	-3.417797824	-3.255102536	0	-0.061035156	-0.061035156	3.00986322	-8.661132788000002	0.9785644568000001	-0.24414062	0.061035156	0	2.1880126800000004	9.80957068	2.39138179	0	-0.12207031	-0.12207031	-9.73898912	-0.461767572	0.31342773560000003	0	0	0	0.3337646466	9.723437500000001	2.183227536	0	-0.061035156	-0.061035156	1.19270018	9.686352340000001	-0.6962402160000001	0	-0.061035156	-0.061035156	1539957494.631
-8.682665740000001	-3.4704346040000003	-3.2144287140000003	0	-0.061035156	-0.061035156	2.9847412140000005	-8.66472194	0.869702176	-0.24414062	0.061035156	0.061035156	2.23227536	9.83229982	2.3734375	0	-0.061035156	-0.061035156	-9.77368161	-0.47014160340000005	0.2954833966	0	0	0	0.3289794928	9.765307608	2.195190396	-0.061035156	-0.061035156	-0.061035156	1.193896466	9.721044928000001	-0.6974365020000001	0	0	-0.061035156	1539957494.671
-8.65036592	-3.434545926	-3.1964844240000003	0	-0.061035156	-0.061035156	2.940478534	-8.689843750000001	0.6902587860000001	-0.24414062	0.061035156	0.061035156	2.204760782	9.82751448	2.34711911	0	-0.12207031	0	-9.76889676	-0.454589856	0.3026611322	0	0	0	0.38400878600000005	9.765307608	2.1569091460000003	0	-0.061035156	-0.061035156	1.1855224640000002	9.69592302	-0.702221646	-0.061035156	-0.061035156	-0.061035156	1539957494.711
-8.67189946	-3.42497554	-3.1869139400000006	0.061035156	0	-0.061035156	2.8627197480000004	-8.689843750000001	0.6615478240000001	-0.061035156	0	0.061035156	2.215527356	9.81196286	2.372241214	0	-0.061035156	-0.061035156	-9.750951980000002	-0.454589856	0.27514648560000005	0	0	0	0.35529785340000003	9.75214856	2.140161142	0	-0.061035156	-0.061035156	1.1041748200000001	9.72702626	-0.687866214	-0.061035156	-0.061035156	-0.061035156	1539957494.75
-8.652759080000001	-3.4560790740000003	-3.2467285340000003	-0.061035156	-0.061035156	-0.061035156	2.895019568	-8.720947480000001	1.0264160340000001	0.36621094	-0.24414062	0.12207031	2.19399411	9.81555162	2.3937744600000004	0	-0.061035156	0	-9.77248552	-0.43066405760000004	0.2990722644	0	-0.061035156	0	0.3289794928	9.72822284	2.122216754	0	-0.061035156	-0.061035156	1.085034146	9.6983152	-0.6926513580000001	-0.061035156	0	-0.061035156	1539957494.79
-8.630029254	-3.4835937500000003	-3.188110324	0	-0.12207031	-0.061035156	3.01225589	-8.68745108	1.119726538	0.4272461	-0.30517578	-0.061035156	2.1569091460000003	9.82990764	2.368652356	-0.061035156	-0.12207031	0	-9.782055710000002	-0.47492675720000005	0.2895019568	0	0	0	0.33256836060000006	9.753344748	2.1258057100000003	0	-0.12207031	-0.061035156	1.0898193390000002	9.72224092	-0.67709964	-0.061035156	0	-0.061035156	1539957494.831
-8.632422120000001	-3.4883788940000002	-3.170166034	0	0	-0.061035156	2.9010009000000005	-8.6599366	1.069482428	0.24414062	-0.18310547	-0.061035156	2.162890576	9.80358876	2.360278354	0	-0.061035156	0	-9.76171875	-0.45339357	0.27514648560000005	-0.061035156	0	-0.061035156	0.417504892	9.733007788	2.138964856	0	0	-0.061035156	1.0946044928	9.69472644	-0.687866214	-0.061035156	0	-0.061035156	1539957494.87
-8.681469748	-3.4812010800000004	-3.2311766200000003	0	-0.061035156	-0.061035156	2.9548339660000003	-8.685058606	1.076660144	0.24414062	-0.12207031	-0.061035156	2.1892089660000003	9.7832518	2.360278354	0	0	-0.061035156	-9.770092752000002	-0.43664550720000006	0.27155761780000004	0	0	0	0.3756347644	9.71745607	2.1138427520000005	0	0.061035156	-0.061035156	1.119726538	9.709082068	-0.7117919928	0	-0.061035156	-0.061035156	1539957494.91
-8.643188400000001	-3.4800048920000006	-3.2311766200000003	-0.061035156	-0.12207031	-0.061035156	2.9321045320000003	-8.66711412	1.1304931610000002	0.36621094	-0.12207031	0	2.1521240020000003	9.82153354	2.34711911	0	0	-0.061035156	-9.782055710000002	-0.4426269568000001	0.285913089	-0.061035156	0	-0.061035156	0.2954833966	9.76770018	2.095898462	0	0	-0.061035156	1.107763678	9.71027806	-0.6974365020000001	0	-0.061035156	-0.061035156	1539957494.951
-8.638403060000002	-3.487182608	-3.17495108	0	-0.061035156	-0.061035156	2.969189496	-8.693432608	1.0886230432000001	0.12207031	-0.12207031	0	2.1760498200000002	9.843066100000001	2.337548822	0	-0.061035156	-0.061035156	-9.792822480000002	-0.4330566394	0.3002685504	-0.061035156	0	0	0.30744628600000007	9.759326080000001	2.118627896	0	-0.061035156	-0.061035156	1.100585962	9.713867212	-0.7201660340000001	0	-0.061035156	-0.061035156	1539957494.99
-8.64558107	-3.4788086060000003	-3.22160643	0	0	-0.061035156	2.969189496	-8.693432608	1.0886230432000001	0	-0.24414062	-0.061035156	2.201171924	9.80717752	2.313623004	0	0	0	-9.77368161	-0.440234375	0.287109375	-0.061035156	0	0	0.364868161	9.74138179	2.11982428	0	0	-0.061035156	1.118530252	9.70310054	-0.7440917932000001	0	-0.061035156	-0.061035156	1539957495.03
-8.646777160000001	-3.494360324	-3.2299804320000005	-0.061035156	-0.061035156	-0.061035156	2.9943116	-8.681469748	1.03359375	0	-0.12207031	-0.061035156	2.183227536	9.8	2.326782248	0	0	-0.061035156	-9.777270468000001	-0.43066405760000004	0.2811279254	-0.061035156	0	0	0.34572753600000006	9.721044928000001	2.101879892	0	0.061035156	-0.061035156	1.1017822480000001	9.729418930000001	-0.7440917932000001	0	-0.061035156	-0.061035156	1539957495.07
-8.649169928000001	-3.512304712	-3.185717752	0	-0.061035156	-0.061035156	2.8698974640000006	-8.69103984	1.0371826080000002	-0.12207031	-0.061035156	-0.061035156	2.192797824	9.81315944	2.350707968	0	0.061035156	-0.061035156	-9.7748777	-0.401953125	0.27275390380000003	-0.061035156	0	0	0.29069824280000006	9.754540740000001	2.082739218	0	-0.061035156	-0.061035156	1.1651855432	9.69592302	-0.729736322	-0.061035156	-0.061035156	-0.061035156	1539957495.11
-8.657543930000001	-3.512304712	-3.234765576	-0.061035156	0	-0.061035156	2.9081787140000004	-8.694628894000001	1.1316894568000002	-0.12207031	-0.12207031	0.061035156	2.183227536	9.837085159999999	2.337548822	0	-0.061035156	-0.061035156	-9.76770018	-0.38879393000000007	0.24763183900000002	-0.061035156	0	0	0.2775390576	9.754540740000001	2.063598642	0	0	-0.061035156	1.0874267572	9.73898912	-0.7129882787999999	0	-0.061035156	-0.061035156	1539957495.15
-8.668310700000001	-3.56613768	-3.20007338	0	-0.061035156	-0.061035156	2.942871106	-8.73171376	1.1771484620000001	-0.061035156	-0.12207031	0	2.222705072	9.87297374	2.344726538	-0.061035156	0	0	-9.782055710000002	-0.385205072	0.2344726538	0	-0.061035156	0	0.2524169928	9.77128894	2.071972644	0	0	0	1.1053711060000002	9.69951178	-0.7141846040000002	0	-0.061035156	-0.061035156	1539957495.19
-8.61926268	-3.5481933900000002	-3.18332518	0	-0.12207031	0	2.942871106	-8.73171376	1.1771484620000001	-0.061035156	-0.061035156	0	2.19399411	9.868188400000001	2.3160155760000003	-0.061035156	-0.061035156	0	-9.77248552	-0.38999023560000007	0.2237060504	-0.061035156	0	0	0.2512207068	9.76770018	2.05522464	0	-0.061035156	0	1.113745108	9.72702626	-0.708203125	0	-0.061035156	-0.061035156	1539957495.23
-8.610888580000001	-3.5541748200000005	-3.122314496	-0.061035156	0	-0.061035156	2.902197284	-8.705395468	1.21303714	0	-0.12207031	0	2.2035644960000003	9.8418705	2.295678714	-0.061035156	-0.061035156	0	-9.73061502	-0.37802735600000004	0.2033691394	0	-0.061035156	0	0.2619873004	9.758129892000001	2.0480469240000003	0	0	0	1.070678714	9.686352340000001	-0.708203125	0	0	-0.061035156	1539957495.27
-8.652759080000001	-3.5577635800000005	-3.188110324	0	-0.061035156	0	2.95961911	-8.668310700000001	1.199877896	0.061035156	-0.18310547	-0.061035156	2.2083496400000002	9.81914038	2.282519568	-0.061035156	0	0	-9.77368161	-0.38400878600000005	0.19499511780000003	0	-0.061035156	0	0.2524169928	9.744970746000002	2.027709964	0	0	0	1.053930661	9.713867212	-0.723754892	-0.061035156	0	0	1539957495.31
-8.643188400000001	-3.5697264400000006	-3.1486327880000005	0	-0.12207031	0	2.951245108	-8.685058606	1.156811502	0	-0.061035156	0	2.18203125	9.861010880000002	2.268164038	-0.061035156	0	0	-9.7748777	-0.38400878600000005	0.20576172120000003	-0.061035156	-0.061035156	0	0.2260986322	9.79401857	2.038476538	0	-0.061035156	0	1.061108426	9.709082068	-0.732128894	-0.061035156	0	0	1539957495.35
-8.597729532	-3.521875	-3.124707068	0	0.061035156	0	3.1151367800000003	-8.679076980000001	1.123315396	0	-0.12207031	-0.061035156	2.154516574	9.86699182	2.253808606	-0.061035156	-0.061035156	0	-9.753344748	-0.38879393000000007	0.20097655760000002	0	-0.061035156	-0.061035156	0.24165038940000003	9.7832518	2.026513678	0	-0.061035156	0	1.0455566100000002	9.71147464	-0.7213623200000001	-0.061035156	0	0	1539957495.39
-8.65634784	-3.5541748200000005	-3.1773437500000004	0	-0.061035156	0	3.1151367800000003	-8.679076980000001	1.123315396	0	-0.12207031	-0.061035156	2.1664795320000003	9.839477340000002	2.259790036	-0.061035156	0	0	-9.76411142	-0.39836425720000007	0.20576172120000003	0	-0.061035156	-0.061035156	0.2380615216	9.749755890000001	2.032495108	0	-0.061035156	0	1.0168457068	9.697119110000001	-0.7046142572	-0.061035156	0	0	1539957495.43
-8.608496106	-3.5553711060000004	-3.134277356	-0.061035156	-0.061035156	0	2.942871106	-8.606103240000001	1.043164038	0	0.18310547	-0.061035156	2.13178714	9.82990764	2.2669677520000002	-0.061035156	-0.061035156	0	-9.77248552	-0.37683107	0.2177246106	0	-0.061035156	-0.061035156	0.23566894960000004	9.753344748	2.0253173920000003	0	-0.061035156	0	1.069482428	9.71625998	-0.7105957068000001	-0.061035156	0	0	1539957495.47
-8.612085160000001	-3.5565673920000003	-3.129492212	-0.061035156	0.12207031	0	2.942871106	-8.606103240000001	1.043164038	-0.24414062	0.18310547	0	2.154516574	9.82153354	2.25859375	-0.061035156	-0.061035156	0	-9.777270468000001	-0.387597644	0.22011719240000002	0	-0.061035156	-0.061035156	0.25480957460000003	9.758129892000001	2.04326178	0	-0.061035156	0	1.052734375	9.707885880000001	-0.6986327880000001	-0.061035156	-0.061035156	0	1539957495.511
-8.646777160000001	-3.5589599640000005	-3.185717752	0	0	0	2.9117675720000005	-8.62763678	0.660351538	-0.30517578	0	-0.061035156	2.168872104	9.835888579999999	2.24423822	-0.061035156	-0.061035156	0	-9.785644568	-0.4103271466	0.22968750000000002	-0.061035156	0	-0.061035156	0.2918945288	9.778466754	2.0707763580000003	0	-0.061035156	0	1.068286142	9.71625998	-0.6986327880000001	-0.061035156	0	0	1539957495.55
-8.640795926000001	-3.517089856	-3.1845214660000005	-0.061035156	0	0	2.85075679	-8.6766848	0.8362060700000001	-0.061035156	0.061035156	0	2.15571286	9.837085159999999	2.251416034	0	0	0	-9.777270468000001	-0.419897464	0.2619873004	-0.061035156	-0.061035156	-0.061035156	0.3182128894	9.770092752000002	2.068383786	0	0	-0.061035156	1.0754638580000002	9.700707968000001	-0.6842773560000001	-0.061035156	0	0	1539957495.59
-8.6515625	-3.5266601440000005	-3.15700679	-0.061035156	0	-0.061035156	2.819653354	-8.704199280000001	1.113745108	0.30517578	-0.12207031	-0.061035156	2.1114501800000003	9.80717752	2.289697284	0	0	-0.061035156	-9.795214660000001	-0.4450195288	0.26318359620000004	-0.061035156	0	-0.061035156	0.3182128894	9.755737320000001	2.051635782	-0.061035156	-0.061035156	-0.061035156	1.0443603240000001	9.707885880000001	-0.67709964	0	0	0	1539957495.631
-8.65874002	-3.50991214	-3.1713623200000005	-0.061035156	-0.061035156	-0.061035156	2.819653354	-8.689843750000001	1.3171142180000002	0.30517578	-0.18310547	-0.12207031	2.104272464	9.840673920000002	2.3423339660000004	-0.061035156	0	-0.061035156	-9.796411240000001	-0.45698242800000005	0.2572021466	-0.061035156	0	-0.061035156	0.3146240216	9.77128894	2.0671875	0	0	-0.061035156	1.06589357	9.719848740000002	-0.67709964	0	-0.061035156	0	1539957495.67
-8.649169928000001	-3.5135009000000004	-3.180932608	-0.061035156	0	0	2.9010009000000005	-8.77238768	1.2656738220000001	0.061035156	-0.12207031	-0.12207031	2.144946286	9.847851440000001	2.366259784	0	0	-0.061035156	-9.756933606	-0.41870117800000006	0.22968750000000002	-0.061035156	0	-0.061035156	0.31342773560000003	9.77248552	2.064794928	-0.061035156	0	-0.061035156	1.07785643	9.73061502	-0.6711181610000001	0	-0.061035156	0	1539957495.71
-8.643188400000001	-3.5326415740000003	-3.178540036	0	0	0	2.960815396	-8.781957968	1.2477295320000001	0	-0.061035156	-0.061035156	2.159301718	9.8418705	2.387792932	-0.061035156	0	-0.061035156	-9.76770018	-0.44143066100000006	0.23686523560000003	-0.061035156	0	-0.061035156	0.30385742800000004	9.77248552	2.0731689300000005	-0.061035156	0	0	1.107763678	9.709082068	-0.6627441100000001	-0.061035156	0	0	1539957495.75
-8.609692392	-3.48957518	-3.180932608	-0.061035156	0.061035156	0	2.91535643	-8.72932158	1.234570288	0	0	0	2.16408696	9.85622554	2.4165038940000003	-0.061035156	0	-0.061035156	-9.777270468000001	-0.461767572	0.24643554320000002	-0.061035156	0	-0.061035156	0.32778320680000006	9.77966304	2.0887207460000004	-0.061035156	0	0	1.1316894568000002	9.70429712	-0.7046142572	-0.061035156	-0.061035156	0	1539957495.79
-8.668310700000001	-3.484790036	-3.1869139400000006	-0.061035156	0.061035156	0	2.942871106	-8.698217752000001	1.2022705072	0	-0.061035156	-0.061035156	2.165283246	9.82153354	2.406933606	-0.061035156	-0.061035156	-0.061035156	-9.746167032	-0.4354492212	0.27275390380000003	-0.12207031	0	0	0.362475589	9.75214856	2.100683606	-0.061035156	0	0	1.1735596040000003	9.687548920000001	-0.6842773560000001	-0.061035156	-0.061035156	0	1539957495.83
-8.66352536	-3.46086412	-3.2239991	0	0.061035156	0	2.8914307100000003	-8.657543930000001	1.1711669928000001	0.12207031	-0.12207031	-0.061035156	2.209545926	9.81315944	2.421289038	-0.061035156	0.061035156	-0.061035156	-9.780859620000001	-0.43664550720000006	0.28471679320000004	-0.061035156	0	0	0.34213867800000003	9.74257788	2.081542932	-0.061035156	0	0	1.1723632788	9.718652160000001	-0.71538089	0	-0.061035156	0	1539957495.87
-8.63959964	-3.4453125000000004	-3.2383545320000002	-0.061035156	0.12207031	0	2.976367212	-8.674292032	1.1508300720000002	0.061035156	-0.061035156	0	2.183227536	9.838280760000002	2.4129150360000002	-0.12207031	0	-0.061035156	-9.788037140000002	-0.44143066100000006	0.287109375	-0.12207031	0	-0.061035156	0.33615722840000006	9.766503894000001	2.086328076	-0.061035156	0	0	1.166381839	9.71147464	-0.699829074	-0.061035156	0	0	1539957495.91
-8.661132788000002	-3.4417237400000005	-3.28022464	-0.061035156	0.061035156	0	3.045751996	-8.67189946	1.1400634980000002	0.061035156	-0.061035156	0.061035156	2.2107422120000004	9.844262680000002	2.369848642	-0.12207031	-0.061035156	-0.061035156	-9.760522660000001	-0.4438232428	0.27275390380000003	-0.061035156	0	-0.061035156	0.36965332460000005	9.758129892000001	2.100683606	-0.061035156	0	0	1.2010742212	9.69592302	-0.686669928	-0.061035156	0	0	1539957495.95
-8.65036592	-3.4189941100000003	-3.285009784	-0.061035156	0.061035156	0	3.063696286	-8.633618210000002	1.1747558900000001	0.061035156	0	0.061035156	2.2107422120000004	9.792822480000002	2.359082068	-0.061035156	0	-0.061035156	-9.77368161	-0.4438232428	0.26677246400000004	-0.12207031	0	0	0.387597644	9.72224092	2.0923096040000004	-0.061035156	0	0	1.181933606	9.734204074	-0.6723144568000001	0	-0.061035156	0	1539957495.99
-8.62763678	-3.428564496	-3.2718505400000004	-0.061035156	0.061035156	0	3.007470746	-8.6348143	1.152026358	0.061035156	0	0	2.190405252	9.792822480000002	2.3614746400000004	-0.061035156	0	-0.061035156	-9.778466754	-0.43664550720000006	0.25480957460000003	-0.12207031	0	-0.061035156	0.3600830072	9.74138179	2.0671875	-0.061035156	0.061035156	0	1.216625998	9.713867212	-0.6842773560000001	0	0	0	1539957496.031
-8.646777160000001	-3.4632567900000004	-3.3053466460000003	-0.061035156	0.061035156	0	3.1558105040000006	-8.62404802	1.1855224640000002	0	-0.061035156	-0.061035156	2.205957068	9.8263179	2.365063498	-0.061035156	0	-0.061035156	-9.789233426000001	-0.43186035340000006	0.26318359620000004	-0.061035156	0	-0.061035156	0.3529052716	9.75214856	2.08513179	-0.061035156	0	0	1.221411142	9.7066893	-0.678295926	0	0	0	1539957496.07
-8.646777160000001	-3.4692382200000003	-3.2957762600000002	-0.061035156	0	0	3.104370108	-8.60371106	1.1580077880000001	-0.061035156	-0.061035156	-0.061035156	2.180834964	9.83110324	2.3674560700000002	-0.061035156	0	0	-9.795214660000001	-0.440234375	0.26796875000000003	-0.12207031	0	-0.061035156	0.37204589660000004	9.782055710000002	2.1114501800000003	-0.061035156	0	0	1.2178222840000001	9.712670926000001	-0.6627441100000001	0	0	0	1539957496.111
-8.604907248	-3.452490216	-3.3053466460000003	-0.061035156	0.061035156	0	3.104370108	-8.60371106	1.1580077880000001	-0.061035156	0.12207031	0	2.1700683900000004	9.82871106	2.369848642	-0.061035156	0	0	-9.76889676	-0.4354492212	0.27275390380000003	-0.12207031	0	-0.061035156	0.38640135800000003	9.7748777	2.11982428	-0.061035156	0.061035156	0	1.1699707068	9.69472644	-0.708203125	-0.061035156	0	0	1539957496.15
-8.65634784	-3.47163089	-3.3687500000000004	0	-0.061035156	0	2.976367212	-8.633618210000002	1.107763678	-0.18310547	0.18310547	0	2.14973143	9.83229982	2.400952176	-0.061035156	0.061035156	0	-9.7748777	-0.439038089	0.270361322	-0.12207031	0	-0.061035156	0.364868161	9.77607428	2.142553714	-0.061035156	0.061035156	0	1.138867212	9.71027806	-0.6759033540000001	-0.061035156	0	0	1539957496.19
-8.62285144	-3.505126996	-3.359179712	0	-0.18310547	0	2.9572264400000003	-8.66472194	0.900805661	-0.36621094	0.061035156	0.061035156	2.0935058900000003	9.849048020000001	2.44401857	-0.061035156	0.061035156	-0.061035156	-9.80358876	-0.454589856	0.26318359620000004	-0.12207031	0	-0.061035156	0.35649413939999997	9.77248552	2.13776857	-0.061035156	0	0	1.1580077880000001	9.725830072	-0.6711181610000001	0	-0.061035156	0	1539957496.23
-8.61328125	-3.4500976440000004	-3.3089355040000004	0	0	0.061035156	2.918945288	-8.72453624	1.020434604	-0.12207031	0.061035156	0	2.0671875	9.844262680000002	2.477514676	-0.061035156	0	-0.061035156	-9.791625900000001	-0.4713378894	0.18303222840000002	-0.12207031	0.061035156	-0.061035156	0.41152344240000005	9.77607428	2.13178714	-0.061035156	0	0	1.143652356	9.733007788	-0.6890625	0	-0.12207031	0	1539957496.27
-8.56782248	-3.39746106	-3.2969726440000002	-0.061035156	0	0	2.8758788940000004	-8.683862320000001	1.315917932	0.24414062	-0.12207031	-0.061035156	2.107861322	9.834692000000002	2.5134033540000003	-0.061035156	0.12207031	-0.12207031	-9.721044928000001	-0.416308606	0.1579101538	-0.12207031	0	-0.061035156	0.387597644	9.73898912	2.135375998	-0.12207031	0.12207031	0	1.1807373200000002	9.686352340000001	-0.718969748	0	-0.12207031	0	1539957496.31
-8.65874002	-3.3843016200000005	-3.3089355040000004	0	0	0	2.928515576	-8.640795926000001	1.3996582460000002	0.24414062	-0.24414062	-0.12207031	2.124609424	9.8179438	2.5074219240000004	-0.12207031	0.12207031	-0.061035156	-9.750951980000002	-0.41870117800000006	0.17944336060000002	-0.061035156	0	-0.061035156	0.25959472840000003	9.69951178	2.1485351440000002	-0.12207031	0.061035156	0.061035156	1.3075439300000002	9.64328624	-0.7046142572	-0.061035156	-0.18310547	0	1539957496.35
-8.63122554	-3.3854980040000004	-3.3376464660000003	0	0	0	2.928515576	-8.640795926000001	1.3996582460000002	0.18310547	-0.12207031	-0.12207031	2.063598642	9.81914038	2.4583741	-0.18310547	-0.12207031	0	-9.850244600000002	-0.43186035340000006	0.22968750000000002	-0.12207031	0	-0.061035156	0.2942871106	9.729418930000001	2.127001996	-0.12207031	-0.061035156	0.061035156	1.246533246	9.705493210000002	-0.7010253600000002	0	0	0	1539957496.39
-8.630029254	-3.3986572480000006	-3.3866942900000003	-0.061035156	0	0	2.9620117800000005	-8.705395468	1.235766574	0.12207031	-0.061035156	-0.12207031	2.064794928	9.81196286	2.383007788	-0.18310547	-0.061035156	-0.061035156	-9.792822480000002	-0.42827148560000006	0.22011719240000002	-0.061035156	0.061035156	-0.061035156	0.4354492212	9.759326080000001	2.154516574	-0.061035156	0	0	1.2202148560000001	9.70310054	-0.699829074	0	0	0	1539957496.43
-8.63122554	-3.3735351440000003	-3.3771241	-0.061035156	-0.18310547	0	2.9644042540000006	-8.577392572	1.199877896	0.12207031	-0.12207031	-0.061035156	2.127001996	9.750951980000002	2.365063498	-0.12207031	0	-0.061035156	-9.74138179	-0.44621582460000003	0.2033691394	-0.061035156	0	0	0.3541015576	9.644482428000002	2.177246106	-0.061035156	0.12207031	0	1.258496106	9.686352340000001	-0.6842773560000001	0	-0.061035156	0	1539957496.47
-8.59294429	-3.3376464660000003	-3.2730469240000004	0	-0.061035156	-0.061035156	2.9644042540000006	-8.577392572	1.199877896	0.061035156	-0.12207031	0	2.118627896	9.683960160000002	2.3387451080000004	-0.12207031	0	-0.061035156	-9.756933606	-0.416308606	0.20097655760000002	0	0	0	0.26796875000000003	9.593042032000001	2.1114501800000003	-0.061035156	-0.061035156	0	1.2501221040000001	9.680371106	-0.729736322	0	-0.061035156	0	1539957496.51
-8.643188400000001	-3.3807128600000005	-3.334057608	0	0	-0.061035156	3.01225589	-8.584570288	1.189111322	0.061035156	0.061035156	-0.061035156	2.071972644	9.697119110000001	2.29089357	-0.12207031	-0.18310547	-0.061035156	-9.760522660000001	-0.41271972840000004	0.2177246106	0	-0.061035156	-0.061035156	0.2954833966	9.667211960000001	2.1138427520000005	0	-0.061035156	0	1.25729982	9.668408246	-0.708203125	0	-0.061035156	-0.061035156	1539957496.55
-8.67788089	-3.34841304	-3.3603759000000006	0	-0.061035156	-0.061035156	2.98952626	-8.54389676	1.118530252	0	-0.061035156	-0.12207031	2.162890576	9.74257788	2.2609863220000004	-0.061035156	-0.18310547	-0.061035156	-9.77368161	-0.41870117800000006	0.2189208966	0	-0.061035156	0	0.36965332460000005	9.71147464	2.1700683900000004	0	-0.061035156	-0.061035156	1.3254882200000002	9.69472644	-0.7201660340000001	0	-0.061035156	-0.061035156	1539957496.59
-8.63122554	-3.3376464660000003	-3.3651612400000004	-0.061035156	-0.061035156	-0.061035156	3.00986322	-8.5151857	1.1340820288	0	-0.12207031	-0.12207031	2.192797824	9.737792932000001	2.253808606	0.061035156	-0.061035156	0	-9.78444838	-0.44143066100000006	0.21413574280000003	0	-0.061035156	0	0.385205072	9.71745607	2.174853534	0	-0.061035156	-0.061035156	1.240551718	9.70429712	-0.699829074	-0.061035156	0	-0.061035156	1539957496.63
-8.63601088	-3.3843016200000005	-3.3089355040000004	0	-0.061035156	-0.12207031	2.94526358	-8.576196580000001	1.175952176	-0.061035156	0	-0.061035156	2.109057608	9.77368161	2.300463858	0.061035156	-0.061035156	0	-9.792822480000002	-0.44621582460000003	0.21533202880000002	0	0	-0.061035156	0.3756347644	9.71625998	2.1509277160000004	0	-0.061035156	-0.12207031	1.2489257200000001	9.686352340000001	-0.7058105432	-0.061035156	0	-0.061035156	1539957496.67
-8.6348143	-3.390283246	-3.257495108	0.061035156	0	-0.061035156	2.928515576	-8.595336960000001	1.2034667932	-0.12207031	0.061035156	0	2.0755615020000002	9.76770018	2.38540036	0.12207031	-0.12207031	-0.061035156	-9.76889676	-0.43186035340000006	0.20217285340000002	0	0	-0.061035156	0.40434570680000004	9.713867212	2.1569091460000003	0.061035156	-0.12207031	-0.12207031	1.3039550720000002	9.71027806	-0.709399411	0	-0.061035156	-0.061035156	1539957496.71
-8.64558107	-3.3292724640000007	-3.313720746	-0.061035156	-0.061035156	-0.12207031	2.9644042540000006	-8.597729532	1.256103534	-0.12207031	-0.061035156	0.061035156	2.0899170320000002	9.785644568	2.469140576	0.12207031	-0.061035156	-0.061035156	-9.749755890000001	-0.440234375	0.1985839856	0	0	-0.061035156	0.43664550720000006	9.73898912	2.14973143	0	-0.061035156	-0.12207031	1.225	9.668408246	-0.709399411	-0.061035156	-0.061035156	-0.061035156	1539957496.75
-8.6264402	-3.3089355040000004	-3.2682617800000004	0	-0.48828125	-0.061035156	2.9644042540000006	-8.597729532	1.256103534	-0.12207031	0	0	2.0887207460000004	9.8263179	2.5313476440000002	0.061035156	0	-0.061035156	-9.724634080000001	-0.4761230432	0.2069580072	0	-0.061035156	-0.061035156	0.4294677716	9.766503894000001	2.1712646760000003	0	0	-0.12207031	1.225	9.668408246	-0.709399411	-0.061035156	-0.061035156	-0.061035156	1539957496.79
-8.45776358	-3.0601074280000002	-3.1354737400000006	-0.061035156	-0.061035156	0	2.98952626	-8.585766574	1.3266846040000002	-0.12207031	-0.061035156	0	2.115039038	9.843066100000001	2.588769568	0.061035156	0	-0.12207031	-9.650463760000001	-0.46535643000000004	0.2392578076	0	-0.061035156	-0.061035156	0.44980469240000004	9.770092752000002	2.173657248	-0.061035156	0	-0.12207031	1.2010742212	9.572705072	-0.702221646	0	-0.061035156	-0.12207031	1539957496.83
-8.49963408	-2.9177491	-3.338842752	-0.24414062	0.4272461	-0.061035156	2.9907226440000003	-8.54628894	1.315917932	-0.12207031	-0.12207031	0	2.162890576	9.835888579999999	2.628247104	0.061035156	0.061035156	-0.12207031	-9.676782248	-0.5335449280000001	0.2978759784	-0.061035156	-0.12207031	-0.061035156	0.47253417540000003	9.72224092	2.144946286	-0.12207031	0	-0.061035156	1.353002896	9.441113220000002	-0.8122802520000001	-0.061035156	-0.061035156	-0.18310547	1539957496.87
-8.8046875	-3.011059604	-3.676196286	0	0.4272461	-0.061035156	2.9907226440000003	-8.54628894	1.315917932	-0.061035156	-0.061035156	0	2.168872104	9.758129892000001	2.62944339	0	0.061035156	-0.12207031	-9.82033696	-0.4354492212	0.47253417540000003	-0.18310547	-0.12207031	-0.061035156	0.649584964	9.74138179	2.0887207460000004	-0.24414062	-0.061035156	-0.12207031	1.353002896	9.441113220000002	-0.8122802520000001	-0.061035156	-0.061035156	-0.18310547	1539957496.91
-8.86210962	-3.0959961060000003	-4.0661866	-0.24414062	-0.24414062	-0.24414062	2.9249266200000004	-8.545092752	1.2094482428000002	-0.18310547	-0.18310547	-0.061035156	2.178442392	9.8251223	2.6174804320000002	0.061035156	0.18310547	-0.24414062	-9.87895468	-0.19619140380000002	0.6675292932	-0.30517578	-0.061035156	-0.061035156	0.8637207068000001	9.8334964	1.945166034	-0.24414062	0.061035156	-0.18310547	1.484594748	9.7401857	-1.006079074	-0.061035156	0	-0.12207031	1539957496.95
-8.704199280000001	-3.2048584260000004	-3.9130616000000003	-0.36621094	-0.4272461	-0.36621094	2.9249266200000004	-8.545092752	1.2094482428000002	-0.36621094	-0.24414062	-0.061035156	2.173657248	9.859814300000002	2.60910643	0	0.18310547	-0.48828125	-9.992602340000001	-0.0825439496	0.7763915740000001	-0.30517578	0.061035156	-0.12207031	0.9869384980000001	9.89091754	1.81716304	-0.30517578	0.061035156	-0.30517578	1.8375000000000001	9.82871106	-0.657958966	-0.18310547	0.24414062	-0.30517578	1539957496.99
-8.644384980000002	-3.172558606	-3.811376996	-0.36621094	-0.4272461	-0.4272461	2.769409146	-8.54748552	1.0240234620000002	-0.4272461	-0.36621094	-0.12207031	2.22629393	9.89809604	2.593554712	0	0	-0.5493164	-9.94833966	-0.0454589856	0.7512695288	-0.36621094	0.24414062	-0.18310547	0.9366943390000001	9.925610520000001	1.752563498	-0.36621094	0.061035156	-0.48828125	1.8375000000000001	9.82871106	-0.657958966	-0.18310547	0.24414062	-0.30517578	1539957497.03
-8.42666034	-3.210839856	-3.7790771760000004	-0.4272461	-0.79345703	-0.48828125	2.5134033540000003	-8.2436277	1.287207068	-0.36621094	-0.36621094	-0.061035156	2.3172119600000003	9.8251223	2.573217752	0	-0.18310547	-0.61035156	-9.77128894	0.00478515625	0.6005371106	-0.48828125	0.4272461	-0.30517578	0.855346646	9.770092752000002	1.8530517180000001	-0.4272461	0.12207031	-0.5493164	2.902197284	9.448290740000001	-0.33137207460000007	-0.36621094	0.30517578	-0.061035156	1539957497.07
-8.188598740000002	-3.487182608	-3.2634764400000003	-0.30517578	-1.6479492	-0.30517578	2.6126952880000003	-8.058202880000001	1.4427246400000002	-0.30517578	-0.48828125	0.30517578	2.3710449280000003	9.65883786	2.5720214660000003	0	0.061035156	-0.6713867	-9.514086960000002	0.0454589856	0.45937500000000003	-0.36621094	0.5493164	-0.36621094	0.65676268	9.56552716	1.8973144960000001	-0.4272461	0.30517578	-0.5493164	4.34851088	9.045141574	0.025122070680000004	-0.61035156	0.5493164	1.2817383	1539957497.11
-8.213720746000002	-3.4907714660000004	-2.381811502	-0.4272461	-1.6479492	-0.18310547	2.6126952880000003	-8.058202880000001	1.4427246400000002	-0.30517578	-0.48828125	0.30517578	2.1700683900000004	9.60620108	2.59116214	-0.12207031	0	-0.61035156	-9.38967302	-0.250024411	0.37443847840000005	-0.061035156	0.61035156	-0.4272461	0.34094239200000004	9.38608426	2.0576172120000003	-0.48828125	0.30517578	-0.61035156	4.34851088	9.045141574	0.025122070680000004	-0.61035156	0.5493164	1.2817383	1539957497.15
-8.97336412	-3.50991214	-1.945166034	0.24414062	0.4272461	-0.18310547	3.104370108	-7.940966754000001	1.3254882200000002	-0.4272461	-0.48828125	0.4272461	1.77290036	9.354980432000001	2.5205810700000004	-0.24414062	-0.61035156	-0.48828125	-10.05002446	-0.7500732428000001	0.462963858	-0.061035156	0.61035156	-0.4272461	0.1208251996	9.144433606	2.60671376	-0.4272461	0.18310547	-0.61035156	4.8617187500000005	10.345508180000001	-0.37443847840000005	-0.91552734	2.1362305	2.4414062	1539957497.19
-10.04882788	-2.87707518	-2.728735324	0.6713867	-0.12207031	-0.18310547	3.104370108	-7.940966754000001	1.3254882200000002	-0.6713867	-0.6713867	0.36621094	1.582690396	9.51169429	2.3531005400000002	-0.12207031	-0.79345703	-0.48828125	-10.23784146	-1.0479492212000001	0.7261474640000001	0.061035156	0.8544922	-0.4272461	0.1674804712	9.725830072	3.125903354	-0.061035156	0	-0.6713867	3.785058606	11.3396241	-0.38640135800000003	-0.7324219	2.9907227	3.1738281	1539957497.23
-10.490259080000001	-2.775390576	-2.7299316100000004	0.7324219	-0.48828125	-0.30517578	3.40703125	-8.169457968	0.805102536	-0.6713867	-1.2207031	0.30517578	1.51330571	10.18520468	2.3423339660000004	0.24414062	-0.24414062	-0.5493164	-10.35747104	-1.1771484620000001	0.7991211060000001	0.061035156	0.79345703	-0.36621094	0.2607910144	10.38498552	3.3771241	-0.061035156	-0.061035156	-0.8544922	1.8650146760000001	11.05610324	-1.0670898560000002	0	2.8686523	4.211426	1539957497.27
-9.795214660000001	-2.6485839660000003	-2.692846646	0.5493164	-0.5493164	-0.61035156	4.215722644	-9.25090306	-0.10168457460000001	-0.4272461	-1.3427734	0.5493164	1.3099365020000002	10.31201178	2.5313476440000002	0.61035156	0.24414062	-0.6713867	-10.13615764	-1.128100589	0.8541503600000001	0.061035156	0.79345703	-0.36621094	0.1614990216	10.236645860000001	3.37473143	0	-0.12207031	-0.91552734	2.1305908540000003	10.12180162	-0.84816893	-0.30517578	1.5869141	3.8452148	1539957497.31
-8.85253894	-2.698828076	-2.064794928	0.24414062	-0.6713867	-0.4272461	4.215722644	-9.25090306	-0.10168457460000001	-0.4272461	-1.0375977	0.8544922	1.03957518	9.939965560000001	2.830419928	0.7324219	0.24414062	-0.79345703	-9.480590560000001	-1.0886230432000001	0.686669928	0.4272461	0.6713867	-0.30517578	0.062207030760000004	9.599023560000001	3.12351088	-0.12207031	-0.48828125	-0.91552734	2.4655516200000003	8.64558107	-0.9354980432000001	0.61035156	0.12207031	1.8920898	1539957497.35
-8.228076080000001	-2.491870108	-1.770507788	0.18310547	-0.4272461	-0.36621094	4.716967752	-8.4135009	0.2835205072	-0.61035156	-0.36621094	0.91552734	0.9283202880000001	9.201855432	3.0086670320000004	0.6713867	-0.18310547	-0.8544922	-9.177929712000001	-1.3984619600000001	0.500048822	0.4272461	0.6713867	-0.30517578	0.192602536	8.774780252000001	3.1055663940000002	-0.12207031	-0.5493164	-0.9765625	3.770703076	7.710082968000001	-0.31223143000000003	0.61035156	0.12207031	1.8920898	1539957497.39
-8.34172374	-2.050439496	-1.69633786	0.30517578	-0.6713867	-0.48828125	4.716967752	-8.4135009	0.2835205072	-1.0375977	0.48828125	0.7324219	1.0515380890000001	8.618066394000001	3.00986322	0.61035156	-0.5493164	-0.79345703	-9.04992662	-1.796826178	0.38640135800000003	0.5493164	0.6713867	-0.24414062	0.35649413939999997	8.3453125	3.1916992800000004	0	-0.61035156	-1.0375977	3.3651612400000004	7.36794429	-0.5036376800000001	1.2207031	1.2207031	0.7324219	1539957497.43
-8.548681610000001	-1.94636232	-1.6927490020000002	0.061035156	0.48828125	-0.48828125	4.462158246	-7.88234874	0.571826178	-1.159668	0.8544922	0.48828125	1.33984375	8.540307608	2.9548339660000003	0.7324219	-0.48828125	-0.79345703	-9.0594973	-2.13776857	0.36965332460000005	0.12207031	0.61035156	0	0.5873779254	8.51398912	3.3496094240000005	0.061035156	-0.48828125	-1.0375977	2.960815396	7.360766574	-0.3756347644	1.5258789	1.6479492	0.18310547	1539957497.47
-8.94465306	-2.24663089	-1.96669928	0	0.48828125	-0.4272461	4.17504892	-7.871582068	0.770410144	-0.9765625	1.0375977	0.4272461	1.6616454680000001	8.85493161	2.9990966460000004	0.9765625	-0.12207031	-0.79345703	-9.329858426000001	-2.153320288	0.3959716754	-0.24414062	0.61035156	0.24414062	0.6268554712000001	8.846557608000001	3.4620605040000005	0.36621094	-0.30517578	-1.0375977	4.309033246	7.85363768	0.248828125	1.4648438	0.48828125	0.18310547	1539957497.51
-9.2556884	-2.5385253600000004	-2.0887207460000004	-0.18310547	0.79345703	-0.36621094	3.9345947480000003	-8.443408246	0.8972167932	-0.61035156	0.7324219	0.36621094	1.930810504	9.175537140000001	3.134277356	1.0375977	0	-0.61035156	-9.438720746000001	-1.911669928	0.3529052716	-0.36621094	0.48828125	0.48828125	0.462963858	9.05351538	3.39267572	0.48828125	-0.30517578	-0.8544922	5.17753894	8.09169928	0.8613281250000001	1.6479492	-0.8544922	0.4272461	1539957497.55
-9.918433	-2.5385253600000004	-2.168872104	-0.12207031	-0.48828125	-0.4272461	3.847265576	-9.138451980000001	0.7608398560000001	-0.24414062	0.24414062	0.30517578	2.124609424	9.362158246000002	3.354394568	0.91552734	0	-0.30517578	-9.230566394	-1.4427246400000002	0.25480957460000003	-0.24414062	0.24414062	0.6713867	0.19140625	9.05471196	3.1414550720000003	0.6713867	-0.24414062	-0.61035156	6.184814300000001	7.333251800000001	0.7895507788	1.4648438	-0.48828125	0.18310547	1539957497.59
-9.766503894000001	-2.447607428	-1.6460937500000001	-0.061035156	-0.9765625	-0.18310547	3.7886474640000007	-9.70310054	0.6208740020000001	-0.061035156	0.18310547	0.12207031	2.209545926	9.317895468000001	3.4883788940000002	0.6713867	-0.30517578	0.061035156	-9.14682608	-1.4463134979999999	0.031103515380000002	0.12207031	0.061035156	0.79345703	-0.06459961060000001	8.85373552	2.9464599640000007	0.7324219	-0.36621094	-0.30517578	7.645483426000001	7.963696580000001	0.7967285340000001	1.4648438	-0.48828125	0.18310547	1539957497.63
-10.101464660000001	-2.682080072	-1.8542480040000002	-1.0986328	0.18310547	-0.12207031	3.5063233800000004	-9.10495607	0.7500732428000001	0	0.4272461	-0.061035156	2.109057608	9.210229532000001	3.41301268	0.36621094	-0.91552734	0.5493164	-9.285595746	-1.622167932	-0.2990722644	0.061035156	-0.24414062	0.8544922	-0.14833984620000001	8.92670926	2.9703858800000003	0.79345703	-0.5493164	-0.061035156	7.068872300000001	7.98044429	-0.27275390380000003	1.2207031	-1.2207031	0.18310547	1539957497.67
-10.1229982	-4.586572284	-2.5433105040000004	-0.5493164	-0.48828125	0	3.5063233800000004	-9.10495607	0.7500732428000001	0.30517578	0.91552734	0.061035156	2.1102538940000004	9.8765625	3.3567871400000002	0.24414062	-1.0986328	0.8544922	-10.4041259	-1.490576178	-0.2990722644	-0.24414062	-0.12207031	0.8544922	-0.17585449280000004	9.96628444	2.93808606	0.8544922	-0.4272461	0.24414062	3.3460204680000003	8.878857428000002	-2.121020468	-0.7324219	-2.6855469	-1.8310547	1539957497.71
-10.8288089	-6.595141574	-2.3172119600000003	0.18310547	-0.4272461	0.061035156	2.834008786	-9.89929164	0.8948242212000002	0.8544922	0.6713867	0.36621094	2.2250976440000003	11.33005342	3.220410144	0.18310547	-0.48828125	0.91552734	-12.01911592	-0.717773462	-0.678295926	-0.30517578	-0.48828125	0.7324219	-0.07895508180000001	11.59682608	2.802905252	0.8544922	-0.24414062	0.5493164	7.718457068	10.20195288	-0.775195288	-0.7324219	-2.6855469	-1.8310547	1539957497.75
-9.15041484	-5.255298020000001	-1.599438498	1.2207031	-0.18310547	0.7324219	2.834008786	-9.89929164	0.8948242212000002	1.2207031	0.4272461	0.48828125	2.32319339	12.857714660000001	2.9859375000000004	0	0.30517578	0.91552734	-12.150708360000001	0.1674804712	-1.222607428	-0.24414062	0.30517578	0.8544922	-0.29069824280000006	12.89958516	2.3495117800000003	0.8544922	0.61035156	0.61035156	5.96708966	11.67458516	-0.9893310700000001	-0.24414062	0.12207031	-0.7324219	1539957497.79
-8.187402160000001	-3.8795653960000003	-2.6509764400000004	-0.30517578	3.112793	-0.12207031	2.5026367800000004	-10.82641574	0.32539062500000004	1.5258789	-0.6713867	0.4272461	2.336352536	13.379297120000002	2.501440396	-0.36621094	0.79345703	0.9765625	-10.21032698	0.1614990216	-1.9260253600000001	-0.12207031	-0.18310547	0.48828125	-1.1508300720000002	12.672289840000001	1.9858398560000001	0.4272461	1.0986328	0.8544922	-1.297973642	9.49494658	-0.9354980432000001	-1.0375977	-1.6479492	-1.7089844	1539957497.83
-8.44938948	-5.15361322	-3.2790283540000003	0.91552734	0.7324219	0.36621094	2.2346679320000002	-10.88503444	-0.6926513580000001	1.7089844	-2.0141602	0.18310547	2.296875	11.798999100000001	2.071972644	-0.5493164	1.5258789	1.4038086	-9.63491214	0.6507812500000001	-2.3937744600000004	-0.36621094	-0.61035156	0.24414062	-1.6353271760000003	10.789330580000001	1.638916034	-0.061035156	1.2817383	1.3427734	2.4727295320000002	9.5021241	-2.4129150360000002	-1.0375977	-1.6479492	-1.7089844	1539957497.87
-7.692138580000001	-4.435839856	-3.581689496	-0.4272461	1.159668	0.5493164	2.8411866	-7.8847409200000005	0.38640135800000003	1.159668	-0.91552734	-0.24414062	2.038476538	10.509399460000001	1.7059082460000001	-0.8544922	1.8920898	1.5869141	-9.73540036	1.052734375	-1.84946286	0.12207031	-0.79345703	-0.061035156	-1.4702392180000001	9.8334964	0.8613281250000001	-0.61035156	1.4648438	1.6479492	3.5087158540000005	9.45307608	-1.81118161	-0.24414062	-2.4414062	-2.380371	1539957497.91
-8.380004892	-3.4919677520000003	-3.9704834260000004	-0.9765625	0.12207031	0.30517578	2.8411866	-7.8847409200000005	0.38640135800000003	0.24414062	0.79345703	-0.9765625	1.7812744600000001	10.925708360000002	1.15441893	-1.3427734	1.6479492	1.4648438	-9.46145018	0.6352294928000001	-1.2919922120000003	0.061035156	-0.79345703	0	-1.4929687500000002	10.422070680000001	0.4521972644	-0.79345703	0.9765625	1.5869141	1.6532714660000003	9.366943390000001	-1.62575679	-0.36621094	-1.0375977	-2.6245117	1539957497.95
-8.118017572	-3.267065396	-3.243139676	-0.4272461	1.2207031	0.5493164	2.063598642	-8.2005616	0.24763183900000002	0.061035156	0.30517578	-1.4038086	1.594653354	11.13745108	0.7823730432	-1.6479492	0.24414062	1.4038086	-9.15878894	0.192602536	-0.702221646	-0.30517578	-0.6713867	-0.18310547	-1.223803714	10.321582460000002	0.7811767572	-0.6713867	0.12207031	1.159668	1.4798096040000002	9.319091754	-1.714282248	-0.36621094	-1.0375977	-2.6245117	1539957497.99
-7.692138580000001	-3.3496094240000005	-2.906982428	-0.30517578	1.7700195	0.30517578	1.4235839660000003	-8.99848642	0.4605712860000001	0.24414062	-0.6713867	-1.3427734	1.5910644960000002	9.689941394000002	0.613696286	-1.2817383	-1.4648438	1.5869141	-8.8979982	0.5287597644	-0.3229980432	-0.4272461	-0.6713867	-0.30517578	-0.41152344240000005	9.21501448	1.264477536	-0.6713867	-0.4272461	0.8544922	2.256201178	9.363354532	-1.449902356	-0.36621094	-1.7700195	-2.6245117	1539957498.03
-7.646679712	-2.749072284	-3.366357428	0.061035156	0.24414062	0.061035156	1.561157248	-8.271142572	1.0096679712	0.18310547	-0.6713867	-0.9765625	2.159301718	8.557055710000002	0.7428955072	-0.8544922	-1.4648438	1.4648438	-8.685058606	0.6376221040000001	-0.096899411	-0.30517578	-0.48828125	-0.36621094	0.29069824280000006	8.47092302	1.3984619600000001	-0.6713867	-0.061035156	0.61035156	2.173657248	8.98173822	-1.221411142	0.36621094	-0.18310547	-2.9296875	1539957498.07
-7.207641574	-2.5971435700000005	-3.5362304320000004	0.24414062	0.18310547	-0.24414062	1.547998004	-6.7028076080000005	1.5300537140000001	-0.12207031	0.24414062	-0.79345703	2.59116214	8.15988768	0.9331054712000001	-0.61035156	-0.061035156	1.0375977	-8.6264402	0.5754150360000001	0.24763183900000002	-0.30517578	-0.48828125	-0.36621094	0.79194339	8.327368210000001	1.3649658540000003	-0.48828125	0.5493164	0.36621094	1.9176513580000003	8.947045926000001	-0.9366943390000001	0.36621094	-0.18310547	-2.9296875	1539957498.11
-7.097582968	-2.81486821	-3.609204074	0.18310547	0.61035156	-0.36621094	1.3362548920000001	-6.714770468	1.331469748	-0.18310547	0.7324219	-0.5493164	2.59116214	8.15988768	0.9331054712000001	-0.61035156	-0.061035156	1.0375977	-8.74367662	0.679492212	0.42827148560000006	-0.36621094	-0.24414062	-0.5493164	0.9462646760000001	8.45896016	1.3649658540000003	-0.48828125	0.61035156	0.061035156	2.1138427520000005	8.73291034	-0.8972167932	0.5493164	0.18310547	-2.8686523	1539957498.15
-8.28789038	-2.9440673920000004	-4.184619110000001	0.18310547	0.48828125	-0.24414062	1.3362548920000001	-6.714770468	1.331469748	-0.12207031	0.18310547	-0.18310547	2.59116214	8.15988768	0.9331054712000001	-0.61035156	-0.061035156	1.0375977	-8.689843750000001	0.7763915740000001	0.6364257788	-0.48828125	0	-0.5493164	0.8457763580000002	8.665917932000001	1.44870607	-0.24414062	0.4272461	-0.24414062	1.9942138580000002	9.055908246000001	-1.0455566100000002	0.18310547	-0.12207031	-2.1362305	1539957498.19
-8.911157248	-2.7131836060000003	-4.42028804	-0.061035156	-2.9296875	-0.12207031	2.10546875	-7.178930710000001	1.0096679712	-0.24414062	-1.0375977	0.061035156	2.516992212	8.54389676	1.3613769960000002	0.36621094	0.61035156	-0.5493164	-9.066674820000001	1.013256839	0.54191893	-0.061035156	-0.12207031	-0.6713867	0.765625	9.10974092	1.3254882200000002	-0.36621094	0.36621094	-0.36621094	1.62575679	9.36455072	-0.516796875	0.18310547	-0.12207031	-2.1362305	1539957498.23
-8.35129393	-2.051635782	-3.58647464	-0.48828125	-1.5258789	0.18310547	2.10546875	-7.178930710000001	1.0096679712	-0.48828125	-1.0986328	0.18310547	2.8268310700000003	9.366943390000001	1.7406005400000002	0.36621094	0.8544922	-0.9765625	-9.58825679	0.27275390380000003	0.5490966754000001	0.36621094	-0.12207031	-0.9765625	0.5957519568	9.785644568	1.3709472839999999	-0.4272461	0.18310547	-0.5493164	2.026513678	9.02241214	-0.7811767572	-0.36621094	-0.5493164	-1.8920898	1539957498.27
-8.813061600000001	-2.573217752	-3.2682617800000004	-0.061035156	1.159668	0.36621094	2.8041014400000006	-7.8620117800000004	1.287207068	-0.91552734	-0.5493164	0.6713867	2.819653354	10.0380616	1.9427734620000003	0.30517578	0.91552734	-1.2207031	-10.47590306	-0.1806396466	0.5275634784000001	0	-0.7324219	-1.2207031	0.46535643000000004	10.49384784	1.9774658540000003	-0.48828125	-0.36621094	-0.8544922	1.9176513580000003	9.139648560000001	-1.2297851440000003	-0.6713867	1.2207031	-1.4648438	1539957498.31
-10.13496106	-3.025415036	-6.1441403800000005	-2.1362305	0.12207031	-0.36621094	3.125903354	-8.866894568000001	1.314721646	-1.159668	-0.4272461	1.0375977	2.64379892	11.002270860000001	2.068383786	0.7324219	0.36621094	-1.3427734	-12.02749002	-0.7799804712000001	0.2895019568	0.24414062	-1.0375977	-0.9765625	0.6244628600000001	11.769091460000002	2.775390576	-0.36621094	-0.61035156	-0.8544922	2.45598143	10.553662140000002	-2.118627896	-0.6713867	1.2207031	-1.4648438	1539957498.35
-11.609985520000002	-5.315112320000001	-6.171655252000001	-2.0141602	-0.24414062	-0.061035156	3.125903354	-8.866894568000001	1.314721646	-1.159668	-0.61035156	1.159668	2.743090854	12.86489218	2.441625998	1.2817383	0.7324219	-1.5869141	-14.04323732	-2.4308594240000003	0.17465820680000002	-0.4272461	-0.24414062	-0.9765625	0.7895507788	13.34221196	2.94526358	-0.48828125	-0.48828125	-1.0986328	3.9381836060000004	11.71884784	-0.770410144	-0.79345703	0.61035156	-1.2207031	1539957498.39
-10.54528804	-6.760229532	-3.7886474640000007	1.159668	-3.7231445	0.5493164	4.251611420000001	-14.094677520000001	0.5754150360000001	-0.79345703	-0.91552734	1.2817383	2.48588858	13.398437500000002	2.8232422120000003	1.2207031	1.3427734	-1.8920898	-12.216503600000001	-1.8159667540000002	-0.7991211060000001	-1.0375977	0.8544922	-1.0986328	-0.011962890380000002	12.59333516	3.352001996	-0.061035156	0.12207031	-1.4648438	6.006567392	12.33972194	1.3422363220000002	-2.4414062	0.61035156	3.6621094	1539957498.43
-7.411010880000001	-6.243432608000001	-1.6748047120000003	-0.18310547	-2.5634766	0.30517578	4.251611420000001	-14.094677520000001	0.5754150360000001	-0.12207031	-0.79345703	1.2207031	1.965502896	11.49633786	2.983544928	0.8544922	1.0375977	-1.5869141	-10.271337860000001	-0.60651857	-2.121020468	-0.4272461	0.36621094	-0.24414062	-1.6592528960000001	9.87297374	3.0768554320000003	0.12207031	1.2817383	-0.9765625	6.006567392	12.33972194	1.3422363220000002	-2.4414062	0.61035156	3.6621094	1539957498.47
-8.202954074	-4.143945288	-1.1604003600000001	-0.61035156	3.540039	0.4272461	4.649975540000001	-13.331445680000002	0.571826178	0.24414062	-0.12207031	0.12207031	1.469042932	9.56552716	2.4751221040000004	-0.18310547	0.18310547	-0.61035156	-9.122900360000001	-1.0443603240000001	-2.2430420320000004	0.48828125	-0.061035156	0.24414062	-3.5781005400000003	7.7423827880000005	2.981152356	-0.61035156	0.48828125	0.061035156	1.57551268	13.96188948	-3.215625	-2.8076172	0.91552734	5.2490234	1539957498.51
-10.09548372	-3.685766574	-4.099682608	-0.5493164	0.24414062	-0.18310547	3.5206787140000007	-9.62653804	1.2860107820000002	-0.18310547	0.91552734	-1.6479492	0.7680175720000001	9.21979982	1.6891601440000001	-1.0986328	-1.6479492	0.5493164	-9.304736420000001	-1.524072284	-1.7417969240000002	0.18310547	-0.48828125	0.48828125	-3.9836425720000004	8.14792482	2.9955077880000003	-0.061035156	-1.159668	0.61035156	-0.7476806610000001	12.35048822	-1.8028076080000002	-1.5258789	2.5634766	5.432129	1539957498.55
-8.74606929	-4.11882338	-2.5397216460000003	1.0375977	-3.9672852	0.48828125	2.5995362400000004	-9.63491214	0.5837890576	0.061035156	1.6479492	-2.1362305	0.288305661	10.081127700000001	1.21303714	-1.4648438	-3.540039	0.91552734	-8.990112320000001	-1.5085204680000002	-1.0587158540000001	0.18310547	-0.48828125	0.48828125	-2.2813232820000002	9.231762680000001	2.6019287140000005	0.061035156	-1.7700195	0.5493164	0.211743161	11.468823380000002	-2.03488768	-0.061035156	0.9765625	6.4086914	1539957498.59
-5.25051268	-3.593652356	-1.15441893	-0.7324219	0.30517578	0.061035156	1.9978027160000003	-8.858520468	0.23208007200000003	1.0375977	0.9765625	-1.7700195	0.7428955072	9.32746556	1.1962890380000002	-1.0375977	-3.479004	0.5493164	-8.372826980000001	-1.547998004	-0.7572509980000001	0.30517578	-0.24414062	0.24414062	-0.7512695288	8.719750900000001	2.958422824	0.24414062	-1.0375977	0.30517578	0.387597644	10.088306200000002	-0.14833984620000001	0.30517578	-0.7324219	6.3476562	1539957498.63
-6.9133545320000005	-3.16298822	-1.2716552520000002	-0.36621094	1.8920898	0.061035156	1.9978027160000003	-8.858520468	0.23208007200000003	1.8310547	-0.24414062	-1.4648438	1.5551757200000003	8.07495108	1.256103534	-0.4272461	-1.159668	0.24414062	-8.255590560000002	-1.4522949280000002	-0.38999023560000007	0.24414062	-0.12207031	0.4272461	-0.19738769960000002	7.81655252	3.2239991	0.18310547	-0.4272461	0.24414062	-0.0454589856	8.261572480000002	0.30385742800000004	0.4272461	0.91552734	5.2490234	1539957498.67
-7.743579074	-2.8579346040000004	-1.89611821	0.18310547	-1.8310547	-0.061035156	1.9810547120000002	-7.529443390000001	0.1435546875	1.5869141	-0.9765625	-1.5258789	1.526464856	7.56652806	1.4833984620000003	-0.061035156	0.30517578	0.18310547	-8.283105432000001	-1.524072284	-0.1435546875	0.24414062	-0.12207031	0.4272461	-0.1196289038	7.424169928000001	2.9990966460000004	0.12207031	-0.30517578	0.12207031	-0.0454589856	8.261572480000002	0.30385742800000004	1.159668	2.1972656	3.3569336	1539957498.71
-6.82722194	-2.293286142	-0.7728027160000001	0.6713867	-0.30517578	0.18310547	2.477514676	-6.811669928000001	-0.11843261780000001	1.2207031	-0.79345703	-1.2817383	1.1735596040000003	7.668212860000001	1.5910644960000002	0.12207031	0.061035156	0.061035156	-8.38478984	-1.8937255400000002	0.023925780760000005	-0.061035156	0.12207031	0.5493164	0.0095703125	7.634716754	2.8962158540000003	0.30517578	-0.061035156	-0.12207031	-3.9956054320000005	6.63222644	-1.899707068	2.746582	2.746582	0.91552734	1539957498.75
-6.725537140000001	-1.909277356	-1.622167932	-1.159668	2.6245117	-0.061035156	2.211938498	-6.92292482	-0.250024411	0.9765625	0.24414062	-0.6713867	1.3063476440000001	7.87995607	1.656860324	0.30517578	-0.4272461	-0.12207031	-8.20534694	-2.14973143	0.172265625	-0.24414062	-0.061035156	0.48828125	0.135180661	8.023510880000002	3.116332968	0.6713867	0	-0.30517578	-5.02561052	6.751855432000001	0.5502929712000001	2.0751953	-2.9907227	-1.159668	1539957498.79
-8.955419928000001	-2.593554712	-2.6976317900000004	-1.159668	2.8686523	-0.30517578	2.211938498	-6.92292482	-0.250024411	0.8544922	0.4272461	-0.18310547	1.9978027160000003	8.29506839	1.9738769960000002	0.8544922	0.12207031	-0.18310547	-8.409912140000001	-2.05522464	-0.01315917932	-0.24414062	-0.061035156	0.48828125	0.15192871400000002	8.462548920000001	3.2730469240000004	0.79345703	0.061035156	-0.18310547	-5.02561052	6.751855432000001	0.5502929712000001	2.0751953	-2.9907227	-1.159668	1539957498.83
-10.52495108	-2.3889892180000003	-1.564746106	1.7700195	-2.4414062	1.4648438	2.239453076	-7.8703858800000015	-0.19020996400000004	0.7324219	0.061035156	0.24414062	2.4727295320000002	8.647973740000001	2.47033696	0.91552734	1.3427734	-0.061035156	-8.748461960000002	-1.752563498	-0.3158203076	-0.8544922	0.18310547	0.79345703	-0.0681884784	8.38120108	3.16298822	0.91552734	0.061035156	-0.061035156	13.58027356	9.612182608000001	-0.6519775360000001	1.4038086	-5.7373047	-1.0375977	1539957498.87
-10.33474092	-3.1940917540000004	-3.99919429	-1.7089844	2.4414062	0.18310547	2.239453076	-7.8703858800000015	-0.19020996400000004	0.6713867	-0.30517578	0.5493164	2.3076415740000003	8.705395468	2.55527356	0.8544922	1.0986328	0.24414062	-9.62893071	-1.1101562500000002	-0.33256836060000006	-0.79345703	-1.2817383	1.4038086	-0.423486322	8.62763678	3.109155252	1.0375977	0.30517578	0.30517578	10.919726440000002	8.34052716	-2.7359130400000002	1.4648438	-1.5258789	1.6479492	1539957498.91
-12.1734375	-5.93239766	-6.231469748	-1.4038086	0	-1.8310547	2.447607428	-8.09169928	-0.346923822	0.48828125	-0.7324219	0.61035156	2.3399413940000002	10.401733720000001	2.5612548920000004	0.6713867	0.5493164	0.61035156	-12.57897914	-0.37802735600000004	-0.45339357	-0.79345703	-1.2817383	1.4038086	-0.7859619110000001	10.56921376	2.2167236420000003	0.91552734	-0.12207031	0.6713867	10.919726440000002	8.34052716	-2.7359130400000002	-1.0375977	0.61035156	-0.18310547	1539957498.95
-8.99848642	-8.06538089	-3.04455571	2.1972656	-1.159668	0.30517578	2.82922374	-10.74626448	-0.20217285340000002	0.24414062	-0.4272461	0.9765625	2.19399411	12.638794420000002	2.3519042540000004	0.24414062	0.12207031	0.61035156	-12.917528960000002	1.2106445288	-1.1484375	-0.91552734	1.159668	0.61035156	-0.2045654254	12.544287140000002	0.9570312500000001	0.6713867	0.18310547	0.18310547	7.20405252	13.85063498	1.0048827880000002	-3.7231445	2.6855469	-2.1362305	1539957498.99
-7.120312500000001	-4.766015576	-3.591259784	-0.61035156	-0.8544922	-0.30517578	2.82922374	-10.74626448	-0.20217285340000002	-0.12207031	-0.30517578	1.0986328	2.135375998	13.17233876	1.437939496	-0.30517578	-0.61035156	0.12207031	-11.39824182	2.0480469240000003	-1.7214599640000001	-0.61035156	0.91552734	0.8544922	-0.2452392572	13.0574955	0.6376221040000001	0.8544922	1.953125	-0.18310547	0.5443115216000001	10.58117662	-0.7381103240000001	-3.8452148	0.061035156	-0.12207031	1539957499.03
-9.18869658	-4.7349121400000005	-5.532836960000001	-0.6713867	0.7324219	-0.5493164	2.6904540740000003	-9.765307608	0.8122802520000001	-0.8544922	-0.12207031	0.7324219	3.04455571	13.02998004	0.740502896	-0.30517578	0.61035156	0	-11.303735520000002	1.7406005400000002	-1.89013678	-0.61035156	0.91552734	0.8544922	-1.6496826080000002	12.82302266	0.7369140380000001	0.24414062	2.6245117	0.12207031	-0.732128894	9.701904254	-3.0014891200000005	-1.7089844	-0.4272461	-0.24414062	1539957499.07
-8.960205072	-4.19897464	-4.868896466000001	-0.18310547	-1.3427734	-0.4272461	2.62705072	-9.88254442	2.142553714	-1.5869141	1.3427734	0.36621094	3.1462402160000003	12.683057100000003	0.2560058606	-0.30517578	2.4414062	0.6713867	-10.778564300000001	0.8816650360000001	-1.5384277160000002	-0.48828125	0.6713867	-0.18310547	-2.739501996	12.03107878	0.67709964	-0.6713867	1.4038086	0.36621094	1.642504892	10.199560700000001	-2.93569339	-0.30517578	-2.4414062	-1.0986328	1539957499.11
-7.4875733800000015	-3.8353027160000006	-2.9979003600000005	-0.24414062	0	-0.4272461	2.62705072	-9.88254442	2.142553714	-1.5869141	3.1738281	0.24414062	2.0157471040000003	11.66142572	-0.269165036	-0.24414062	1.2817383	1.159668	-9.49016124	1.3051513580000003	-1.5085204680000002	-0.6713867	0.36621094	0.12207031	-2.277734424	10.96757788	0.531152356	-0.7324219	0.18310547	0.12207031	2.75625	9.402832068	-2.04086911	-0.48828125	-0.7324219	-1.953125	1539957499.15
-7.689746106	-3.410620108	-3.12709964	0.12207031	1.159668	-0.48828125	1.38410643	-9.69472644	2.287304712	-0.79345703	2.4414062	0.061035156	1.3673584260000002	10.13376448	-0.1878173822	-0.061035156	-0.48828125	1.0375977	-9.048730432000001	1.2178222840000001	-1.5396240020000003	-0.6713867	0.36621094	0.12207031	-1.35180661	9.648071580000002	0.4605712860000001	-0.18310547	0.24414062	-0.12207031	2.886645468	9.063086060000002	-1.7083007200000002	0.24414062	0.8544922	-2.746582	1539957499.189
-7.686157248	-3.619970746	-4.26357428	-0.18310547	-0.36621094	-0.7324219	0.5658447284000001	-8.979345746000002	2.0528320680000003	-0.18310547	-0.4272461	-0.061035156	1.670019568	9.04992662	0.0454589856	0.18310547	-0.6713867	0.4272461	-8.646777160000001	1.350610324	-1.3829101440000002	-0.48828125	0.30517578	-0.24414062	-1.153222644	8.771191394	0.49406739200000005	-0.12207031	0.61035156	-0.18310547	2.442822284	9.496142572	-0.669921875	0.48828125	1.0375977	-2.5634766	1539957499.23
-6.9384764400000005	-3.71328125	-3.6415038940000004	-0.5493164	-1.0375977	-0.61035156	1.238159146	-7.992407248	2.21433107	-0.30517578	-1.159668	0	2.0480469240000003	8.720947480000001	0.0454589856	0.061035156	0.5493164	0.061035156	-8.28669429	1.532446286	-1.280029254	-0.18310547	0.4272461	-0.36621094	-1.262084964	8.42785643	0.44980469240000004	-0.24414062	0.5493164	-0.24414062	1.943969748	8.7030027	-0.6854736419999999	-0.24414062	0.61035156	-2.5024414	1539957499.27
-6.989917032	-3.9704834260000004	-3.3460204680000003	0.061035156	0.4272461	-0.4272461	1.9391846040000003	-7.46245108	1.988232428	-0.36621094	-0.18310547	0.12207031	1.7860596040000003	8.63122554	0.037084961060000005	0.12207031	0.5493164	-0.12207031	-8.42307158	1.606616214	-1.1209228240000002	-0.18310547	0.4272461	-0.36621094	-1.239355432	8.531933606	0.4689453076	-0.36621094	0.30517578	-0.4272461	1.943969748	8.7030027	-0.6854736419999999	-0.24414062	0.061035156	-2.319336	1539957499.309
-7.9062744600000014	-3.9046875	-3.4154052520000002	0.79345703	-0.7324219	-0.061035156	1.676000998	-7.107153060000001	1.2453369600000002	-0.30517578	0.18310547	0.061035156	1.676000998	8.954223740000002	0.16508788940000002	0.061035156	0.061035156	-0.48828125	-8.38478984	1.9966064300000002	-1.189111322	0.061035156	0.30517578	-0.4272461	-1.3996582460000002	8.834594748	0.46774902160000004	-0.30517578	0	-0.5493164	3.5697264400000006	8.52595198	-0.18901367800000002	0.061035156	0.36621094	-1.7700195	1539957499.349
-8.539111420000001	-3.458471646	-3.923828076	0.48828125	-0.6713867	-0.061035156	1.676000998	-7.107153060000001	1.2453369600000002	-0.30517578	0.18310547	0.061035156	1.8757812500000002	9.48896466	0.461767572	0	-0.18310547	-0.79345703	-8.86330571	1.8506591460000001	-1.1340820288	0.6713867	0	-0.5493164	-1.656860324	9.366943390000001	0.49645996400000003	-0.36621094	-0.36621094	-0.36621094	2.4488037140000003	9.248510880000001	-0.3756347644	-0.12207031	0.9765625	-1.2207031	1539957499.389
-8.14313948	-3.773095746	-3.9549316100000005	0.12207031	-1.4648438	0.12207031	2.396167032	-7.710082968000001	1.0946044928	-0.61035156	-0.7324219	0.061035156	2.097094748	10.3610598	0.6723144568000001	-0.24414062	-0.12207031	-0.9765625	-9.939965560000001	1.23696286	-1.3015625000000002	0.6713867	0	-0.5493164	-1.65805661	10.179223740000001	0.660351538	-0.61035156	-0.91552734	-0.36621094	1.7310302520000003	9.46145018	-0.7428955072	-0.48828125	0.9765625	-0.6713867	1539957499.429
-8.388378894	-4.4789062500000005	-3.8400878600000006	-0.30517578	-0.5493164	0.12207031	2.396167032	-7.710082968000001	1.0946044928	-0.9765625	0	0.4272461	1.909277356	11.12070288	0.7428955072	-0.36621094	-0.7324219	-1.0375977	-10.44121106	0.5514892572000001	-1.159204074	0.7324219	0.36621094	-1.0375977	-1.320703076	10.98073732	1.0347900360000002	-0.6713867	-1.0986328	-0.7324219	2.050439496	9.441113220000002	-0.9055908540000002	-0.61035156	0	-0.79345703	1539957499.469
-8.291479532	-5.351000900000001	-3.6391114200000003	0.24414062	-1.8310547	0	2.60671376	-8.54748552	1.102978534	-1.2817383	0.5493164	0.7324219	2.001391574	11.40661592	0.811083966	-0.24414062	-1.4648438	-1.2207031	-10.66611322	0.4354492212	-1.375732428	1.0986328	0.12207031	-0.91552734	-1.149633786	11.13984424	1.69633786	-0.36621094	-0.8544922	-0.79345703	2.9117675720000005	9.72822284	-0.4689453076	-0.7324219	-0.12207031	-0.61035156	1539957499.509
-7.799804712	-5.916845746000001	-2.12341304	0.79345703	-0.7324219	0.061035156	2.652172824	-10.26176718	0.8720947480000001	-1.2207031	0.48828125	0.7324219	2.295678714	10.893408540000001	1.153222644	-0.18310547	-0.7324219	-1.159668	-10.700806200000002	-0.2954833966	-1.7657226440000002	1.0986328	0.12207031	-0.91552734	-1.2860107820000002	10.31320836	2.080346646	-0.6713867	-0.9765625	-0.79345703	5.284009080000001	9.97585414	1.4833984620000003	-1.0375977	-0.91552734	0.12207031	1539957499.55
-8.52595198	-6.26496556	-0.80390625	1.6479492	-0.91552734	-0.12207031	2.652172824	-10.26176718	0.8720947480000001	-0.8544922	0.12207031	0.30517578	2.295678714	10.893408540000001	1.153222644	-0.18310547	-0.7324219	-1.159668	-10.541699280000001	-1.1711669928000001	-2.13776857	1.2817383	1.159668	-0.6713867	-1.238159146	9.39086911	2.6784912140000006	-0.4272461	-0.4272461	-0.91552734	5.14165036	12.151903960000002	2.9859375000000004	-0.6713867	-1.2207031	2.4414062	1539957499.589
-9.089404254	-4.721752896	-1.299169928	0.5493164	-0.12207031	-1.0986328	2.5397216460000003	-9.441113220000002	-0.07177734424	-0.36621094	0	-0.24414062	2.295678714	10.893408540000001	1.153222644	-0.18310547	-0.7324219	-1.159668	-10.17683058	-2.2753417540000003	-2.573217752	1.0986328	1.0375977	-0.6713867	-1.5276611420000001	9.22458516	3.289794928	0	0.36621094	-0.9765625	0.643603534	13.521654860000002	0.2069580072	-1.159668	0.061035156	4.5166016	1539957499.629
-10.33354532	-4.998095746000001	-1.8052001800000002	1.0986328	0.7324219	-1.159668	2.5397216460000003	-9.441113220000002	-0.07177734424	-0.30517578	0	-0.5493164	1.8506591460000001	9.8	1.5276611420000001	-0.36621094	-0.24414062	0.061035156	-10.52016574	-2.446411142	-2.5205810700000004	1.0986328	1.0375977	-0.6713867	-2.027709964	9.3573732	3.6714112400000003	0.12207031	0.36621094	-0.79345703	-2.289697284	11.46164586	-1.524072284	-2.2583008	0.7324219	4.272461	1539957499.67
-8.6766848	-5.2170165740000005	-1.1556152160000002	0.8544922	-0.7324219	-0.91552734	2.1760498200000002	-9.758129892000001	-1.582690396	-0.18310547	0.30517578	-0.30517578	1.4822021760000001	9.993798920000001	1.836303714	-0.18310547	0.12207031	0.36621094	-9.90766574	-2.024121106	-2.633032248	0.5493164	1.5258789	-0.30517578	-2.127001996	9.52485324	3.369946286	0.24414062	0.4272461	-0.7324219	-0.15073241820000002	9.73659694	-0.6148925720000001	-1.0986328	-1.4038086	2.8686523	1539957499.709
-7.7148682100000014	-4.862915036	-0.5239746106000001	0	0.61035156	-1.4038086	2.1760498200000002	-9.758129892000001	-1.582690396	0.18310547	0.18310547	-0.061035156	1.239355432	9.931591460000002	1.8650146760000001	0.061035156	0.36621094	0.4272461	-9.21860324	-2.4655516200000003	-2.8806639400000003	0.4272461	1.3427734	-0.24414062	-2.1138427520000005	9.406420926000001	3.28022464	0.30517578	0.8544922	-0.7324219	1.5336425720000002	8.13955072	-0.03828125	-0.7324219	-2.6855469	1.6479492	1539957499.749
-8.2520018	-4.457373004000001	-0.8170653959999999	0.61035156	-1.2817383	-1.0986328	1.927221646	-9.265259080000002	-2.489477536	0.12207031	-0.4272461	-0.18310547	1.3924804320000002	9.438720746000001	1.6891601440000001	0.30517578	0.4272461	0.6713867	-8.55585962	-2.6940429320000003	-3.172558606	0.4272461	1.3427734	-0.24414062	-2.3614746400000004	8.75444339	3.3101317900000002	0.4272461	1.0375977	-0.6713867	1.915258786	8.2771241	0.062207030760000004	0.9765625	-0.6713867	0.36621094	1539957499.789
-7.411010880000001	-4.562646466	-0.3229980432	0.79345703	-0.18310547	-0.6713867	2.0169433900000002	-8.814257788	-2.3028564300000003	-0.30517578	-0.5493164	-0.4272461	1.542016574	8.851342752	1.58747554	0.6713867	0.48828125	1.0986328	-8.38239766	-2.7275389400000005	-3.4058349640000003	-0.30517578	1.3427734	0.061035156	-2.3399413940000002	8.234057608	3.140258786	0.30517578	1.0375977	-0.4272461	0.6986327880000001	8.25319838	-0.17824707460000003	1.6479492	2.6245117	-1.0375977	1539957499.829
-7.236352340000001	-5.09260234	-0.5526855432	0.12207031	1.2207031	-0.91552734	2.0169433900000002	-8.814257788	-2.3028564300000003	-0.6713867	-0.12207031	-0.48828125	1.600634784	8.72333966	1.4630615020000002	0.79345703	0.61035156	1.2817383	-8.442211960000002	-2.8555420320000002	-3.42497554	-0.6713867	1.2817383	0.24414062	-2.2813232820000002	8.113232428000002	2.971582068	0.4272461	1.2207031	-0.30517578	1.6114013580000002	8.74367662	0.5108154254	1.0375977	1.159668	-1.4648438	1539957499.869
-7.500732428000001	-4.846167032	-0.7680175720000001	0.061035156	0.18310547	-1.0986328	1.5109130400000002	-8.79990216	-2.027709964	-0.6713867	0.36621094	-0.61035156	1.73701178	8.81186502	1.331469748	0.8544922	0.8544922	1.4648438	-8.61926268	-2.87109375	-3.410620108	-0.6713867	1.2817383	0.24414062	-2.24663089	8.125195288	2.9057862400000003	0.6713867	1.6479492	-0.24414062	2.7251464660000004	9.49494658	1.0922119110000001	1.4648438	-0.8544922	-1.0986328	1539957499.91
-7.285400360000001	-4.9167482	-1.193896466	-0.7324219	1.0986328	-1.4038086	1.5109130400000002	-8.79990216	-2.027709964	-0.4272461	0	-0.61035156	1.9104736420000001	8.90876448	1.1257080072	1.0375977	1.0986328	1.6479492	-9.035571580000001	-2.85913089	-3.2945800720000005	-1.2817383	1.5258789	0.5493164	-2.0911132200000004	8.285498200000001	2.634228534	0.79345703	1.8920898	-0.30517578	2.6784912140000006	9.171948380000002	0.5048339856	0.9765625	-0.5493164	-1.0375977	1539957499.95
-7.16577176	-5.731420926	-1.4965576080000003	-0.7324219	0.24414062	-2.2583008	1.409228534	-9.00327176	-1.8255371400000002	-0.24414062	-0.7324219	-0.48828125	1.8075927520000004	8.980542032	0.8589355432	1.2207031	1.159668	1.7089844	-9.25688498	-2.4021484620000004	-2.94765625	-1.2817383	1.5258789	0.5493164	-1.9858398560000001	8.307031250000001	2.441625998	0.9765625	1.8310547	-0.5493164	3.0864257200000003	9.83110324	0.31342773560000003	0.24414062	-0.7324219	-1.4038086	1539957499.989
-6.9073732	-4.90717752	-1.356591754	0.12207031	0.9765625	-2.2583008	1.735815396	-9.125292932	-1.4546875000000001	-0.24414062	-1.0375977	-0.30517578	1.6843750000000002	8.807080072	0.49526367800000004	1.4038086	0.91552734	1.5869141	-8.59294429	-1.2178222840000001	-2.9667969240000005	-1.8310547	2.1972656	0.61035156	-1.8231445680000002	8.1239991	1.988232428	1.159668	2.0141602	-0.91552734	3.0864257200000003	9.83110324	0.31342773560000003	0.5493164	0	-1.7089844	1539957500.029
-5.83430162	-5.85942392	-2.6904540740000003	-0.5493164	2.1362305	-3.1738281	2.064794928	-8.844164840000001	-1.223803714	-0.18310547	-0.6713867	-0.18310547	1.6891601440000001	8.34052716	0.173461911	1.7700195	0.8544922	1.4038086	-8.421875	0.7716064300000001	-3.48957518	-2.2583008	3.0517578	0.91552734	-1.9930175720000003	7.796215560000001	1.144848642	0.9765625	2.5024414	-1.159668	2.67370607	9.686352340000001	0.6507812500000001	0.61035156	0.48828125	-0.6713867	1539957500.07
-6.35827626	-8.75922824	-3.011059604	0.91552734	2.5024414	-2.380371	2.1664795320000003	-7.759130890000001	-0.7979248200000001	-0.30517578	-0.30517578	-0.061035156	1.77290036	8.223290740000001	-0.14235839660000002	1.8310547	0.9765625	0.9765625	-8.89440944	2.6713134000000003	-3.859228534	-2.2583008	3.0517578	0.91552734	-2.304052716	7.694531250000001	-0.2081542932	0.48828125	2.8686523	-1.159668	3.5326415740000003	9.43632788	-0.1268066394	-0.18310547	2.380371	-1.2207031	1539957500.109
-6.855932608000001	-9.03796376	-4.9514401999999995	1.7700195	-3.7231445	-1.3427734	2.3208007200000003	-6.680077880000001	-0.2452392572	-0.7324219	0.12207031	0.18310547	1.8458740020000002	8.534326080000001	-0.45100097840000003	1.5869141	1.0986328	0	-9.015234620000001	2.7861572480000003	-3.7790771760000004	-1.4038086	3.540039	1.2207031	-2.47871106	8.323779254	-1.3853027160000002	0.12207031	2.1972656	-0.9765625	3.5326415740000003	9.43632788	-0.1268066394	0.061035156	1.3427734	-0.36621094	1539957500.149
-5.02202176	-6.9803469400000004	-2.3076415740000003	0.9765625	-0.91552734	-1.6479492	2.7119873200000004	-6.491064300000001	0.45578614200000006	-1.2817383	0.48828125	0.7324219	2.068383786	9.101367212000001	-0.5120117212	1.159668	0.9765625	-1.0986328	-7.415795926	2.204760782	-3.6486816100000006	-0.061035156	5.065918	1.5258789	-2.4595702880000005	9.065478240000001	-1.50493161	0.61035156	1.4038086	-0.91552734	2.2167236420000003	9.554760880000002	-0.0346923822	0	0.24414062	0.4272461	1539957500.19
-6.025707968000001	-6.3307617800000004	-1.5898682100000001	1.8920898	-0.12207031	-2.8686523	2.7119873200000004	-6.491064300000001	0.45578614200000006	-1.8310547	1.2817383	1.4648438	2.64140625	9.18869658	0.17106933900000001	0.7324219	0	-1.5869141	-6.47910144	1.620971646	-4.5614501800000005	-0.061035156	5.065918	1.5258789	-2.767016574	8.518774460000001	-0.534741214	1.2207031	1.2817383	-1.2207031	2.2849121400000003	9.444701980000001	-0.3194091754	-0.18310547	-1.0986328	1.4038086	1539957500.229
-7.029394568	-5.81755342	-2.10546875	1.2207031	-5.065918	-4.638672	2.981152356	-6.7291259000000005	1.1316894568000002	-2.1362305	2.6855469	1.953125	2.95961911	8.45896016	0.49167482	-0.12207031	-1.7089844	-0.79345703	-7.047338760000001	0.1985839856	-5.40961911	0.4272461	4.699707	1.4648438	-3.4369384000000003	7.306933606	0.08493652160000001	1.3427734	0.4272461	-1.4038086	2.2849121400000003	9.444701980000001	-0.3194091754	-0.6713867	-0.36621094	1.5869141	1539957500.269
-5.083032248	-6.841576980000001	0.005981445288000001	0.7324219	-0.8544922	-4.0283203	2.642602536	-5.17873552	1.6484863220000001	-1.953125	3.4179688	1.5869141	3.38908696	7.907470746	1.1723632788	-0.61035156	-2.746582	-0.061035156	-5.935986420000001	-0.2081542932	-5.927612320000001	-0.91552734	6.286621	0.30517578	-3.017041034	7.24592302	0.05144042932000001	0.79345703	-0.18310547	-1.4038086	2.9165527160000004	10.34909694	0.9271240020000001	0.79345703	0.30517578	0.24414062	1539957500.309
-5.004076980000001	-8.23166484	-0.35529785340000003	0.9765625	-1.5258789	-3.3569336	2.642602536	-5.17873552	1.6484863220000001	-1.2817383	3.2348633	0.91552734	3.4907714660000004	8.041455072	1.9547363220000002	-0.8544922	-2.9907227	0.12207031	-4.3245849640000005	0.4139160144	-6.9839357	-0.91552734	6.286621	0.30517578	-2.2346679320000002	8.049829074	0.20935058900000003	0.61035156	0.79345703	-1.159668	3.192895468	9.2724366	0.27155761780000004	1.2817383	2.1972656	0.12207031	1539957500.349
-6.04125998	-9.177929712000001	0.172265625	1.953125	-2.6245117	-2.5634766	2.633032248	-6.828417932000001	1.3075439300000002	-0.36621094	2.6245117	0.79345703	3.7790771760000004	8.68864766	2.360278354	-1.953125	-3.4179688	0.24414062	-3.160595746	1.137670926	-8.120410340000001	-1.0986328	6.0424805	0.6713867	-2.73830571	8.719750900000001	0.17465820680000002	0.4272461	2.1362305	-0.61035156	3.9549316100000005	8.364452880000002	-1.7250488220000002	-0.061035156	0.24414062	0.24414062	1539957500.389
-5.1380616	-8.45417482	-0.8625244110000001	0.4272461	-1.8920898	-3.4179688	2.633032248	-6.828417932000001	1.3075439300000002	0.8544922	1.953125	0.79345703	4.262377896	9.455468750000001	2.604321286	-2.319336	-3.7841797	0.30517578	-3.19768071	1.41640625	-8.787939300000001	-0.7324219	5.432129	0.79345703	-3.66303714	9.42197284	-0.2811279254	0.24414062	1.5869141	0.24414062	3.9549316100000005	8.364452880000002	-1.7250488220000002	-0.7324219	-0.12207031	0.61035156	1539957500.429
-4.006372104	-9.131274460000002	0.3756347644	0.4272461	0.061035156	-3.7841797	2.8962158540000003	-8.475707968	1.123315396	2.319336	0.36621094	0.5493164	4.90598143	10.5141848	2.378222644	-2.6245117	-3.3569336	0.61035156	-3.0325927520000002	1.43076178	-9.169555710000001	-0.48828125	5.1879883	0.6713867	-4.0602050720000005	10.173241820000001	-0.6256591459999999	-0.48828125	1.0375977	0.8544922	3.6415038940000004	9.8418705	-0.3337646466	0.12207031	0.30517578	0.5493164	1539957500.469
-4.1786376800000005	-9.945947480000001	0.5670410144	0.5493164	-0.79345703	-3.4179688	3.17495108	-9.81315944	0.84816893	3.3569336	-1.8920898	0.18310547	4.7803711060000005	11.13266574	2.27893071	-2.6855469	-3.540039	1.159668	-1.8578369600000002	1.732226538	-9.53322734	-0.6713867	5.3100586	0.6713867	-4.135571286	10.394556200000002	-0.31701660340000004	-0.9765625	1.3427734	0.9765625	3.6415038940000004	9.8418705	-0.3337646466	0.6713867	1.2207031	-0.12207031	1539957500.509
-3.5338378600000007	-9.82751448	0.33615722840000006	0.12207031	1.5258789	-3.0517578	3.5422119600000004	-10.52495108	0.49765625	4.0283203	-3.3569336	-0.6713867	4.809082068	11.38747554	1.2501221040000001	-2.8686523	-5.004883	1.8310547	-0.5120117212	2.00856929	-9.9782473	-0.6713867	5.126953	0.6713867	-4.015942392	10.624242720000002	-0.27873535340000005	-1.2207031	1.4648438	1.0375977	3.541015576	9.25209964	-0.869702176	0.4272461	0.7324219	-0.5493164	1539957500.549
-3.104370108	-9.46503894	0.0227294928	0.4272461	1.0986328	-3.4179688	3.5422119600000004	-10.52495108	0.49765625	3.7841797	-3.6010742	-1.4648438	5.121313400000001	11.36115764	1.3171142180000002	-2.2583008	-1.8920898	2.319336	0.42707518000000005	1.94636232	-10.34790036	-0.48828125	4.5776367	0.5493164	-4.0147461060000005	10.602710159999999	-0.7034179712000002	-1.159668	2.0141602	1.0986328	3.359179712	9.1791259	-0.46416014400000005	0.48828125	0.30517578	-0.4272461	1539957500.589
-2.66772464	-9.789233426000001	0.40314941100000007	0.18310547	0.48828125	-2.9907227	3.6151855040000007	-11.03576628	0.6352294928000001	3.2348633	-2.746582	-2.0751953	4.763623004	11.764307100000002	0.9187500000000001	-1.7089844	0.12207031	2.5634766	0.8828613220000001	2.20236821	-10.52734424	-0.61035156	4.0283203	0.48828125	-4.445410144	10.7103759	-1.0180419928000002	-1.7089844	2.5024414	1.4038086	3.359179712	9.1791259	-0.46416014400000005	0.6713867	-0.061035156	-0.7324219	1539957500.629
-2.1975829680000003	-9.67438948	0.3146240216	-0.061035156	1.4648438	-2.8686523	2.906982428	-11.35278354	0.5813964856000001	2.8076172	-1.4038086	-2.4414062	3.9429687500000004	12.0286866	0.800317392	-1.4648438	0.61035156	2.380371	1.488183606	2.3423339660000004	-10.6074955	-0.48828125	3.0517578	0.30517578	-4.63801268	10.711572480000001	-1.414013678	-1.8920898	1.8920898	1.4038086	4.231274460000001	9.197070288	-0.31223143000000003	0.61035156	0.12207031	-0.7324219	1539957500.669
-1.9427734620000003	-9.58227536	-0.3541015576	-0.4272461	1.3427734	-2.6855469	2.906982428	-11.35278354	0.5813964856000001	2.0751953	-1.0986328	-2.5634766	3.8807617800000003	11.82651358	0.7285400360000001	-1.3427734	-1.2207031	2.319336	2.109057608	2.593554712	-10.82402356	-0.48828125	3.0517578	0.30517578	-4.51120607	10.73310504	-1.0479492212000001	-1.4038086	0.79345703	1.4648438	4.529150360000001	8.8979982	-0.3002685504	0.36621094	0.061035156	-0.48828125	1539957500.709
-0.931909146	-9.80478534	0.0837402356	0.061035156	0.79345703	-2.1362305	2.045654254	-11.343212860000001	0.6806884980000001	1.5869141	-1.7700195	-2.4414062	4.743286240000001	11.4329348	1.1304931610000002	-1.0986328	-1.4038086	2.0751953	2.43803714	2.55288089	-10.80249002	-0.061035156	2.319336	0.30517578	-3.5625489200000002	11.184106920000001	-0.7141846040000002	-1.4648438	0.4272461	1.4648438	3.93339856	8.99728984	-0.3600830072	0.18310547	0.36621094	-0.4272461	1539957500.749
-0.9055908540000002	-9.78444838	-0.364868161	-0.30517578	0.48828125	-1.6479492	2.3423339660000004	-10.97834514	0.8074951080000001	0.9765625	-2.6245117	-2.0141602	5.56154802	11.13745108	1.137670926	-0.8544922	-1.6479492	1.8310547	2.60910643	2.4129150360000002	-10.85871556	-0.061035156	1.7089844	0.18310547	-2.9500489200000004	11.45566394	-0.2392578076	-1.159668	0.6713867	1.2817383	3.7982177520000002	9.00805661	-0.613696286	-0.30517578	0.6713867	-0.24414062	1539957500.789
-0.4426269568000001	-10.308423020000001	-0.1878173822	0.061035156	-0.36621094	-1.3427734	3.051733426	-10.681664840000002	0.47014160340000005	0.79345703	-2.0751953	-1.7700195	6.3822019800000005	10.58117662	1.6281494600000002	-0.4272461	-1.7700195	1.8920898	2.495458966	2.3483153960000003	-10.89460414	-0.061035156	1.2207031	0.061035156	-2.860327176	11.20085414	0.0227294928	-0.9765625	0.18310547	1.3427734	3.1414550720000003	8.882446580000002	-0.764428714	-0.4272461	0.61035156	0.061035156	1539957500.829
-0.1866210962	-10.02729532	-0.17944336060000002	0.24414062	0.061035156	-0.91552734	3.823339856	-9.962695680000001	0.11484375000000001	0.18310547	-1.7700195	-1.2817383	6.47192392	10.2761232	1.61977536	-0.061035156	-2.1362305	1.8310547	2.404541034	2.31481929	-10.923315200000001	-0.12207031	0.79345703	0.061035156	-2.44401857	11.19008786	0.34812010800000004	-0.79345703	0.24414062	1.4038086	3.034985324	9.46623552	-0.5849853534	-0.18310547	0.48828125	-0.18310547	1539957500.869
0.06699218750000001	-10.43522914	0.113647464	0.36621094	-0.36621094	-0.61035156	3.823339856	-9.962695680000001	0.11484375000000001	-0.61035156	-1.0986328	-1.2207031	6.281713760000001	10.010547120000002	1.335058606	0.6713867	-1.7700195	1.4038086	2.447607428	2.519384784	-10.780957460000002	-0.12207031	0.5493164	0.061035156	-2.026513678	11.26665036	0.5562744110000001	-0.91552734	0.48828125	1.0375977	3.034985324	9.46623552	-0.5849853534	-0.36621094	0.48828125	-0.12207031	1539957500.909
0.3959716754	-10.298852340000002	0.17585449280000004	-0.18310547	1.2817383	-0.48828125	4.212133786	-9.50930162	-0.2189208966	-0.79345703	-0.91552734	-1.5258789	5.925219748	10.030884080000002	1.09819339	0.6713867	0.36621094	0.8544922	2.6126952880000003	2.5720214660000003	-10.78813498	-0.12207031	0.4272461	0	-2.138964856	11.03576628	0.47373047120000006	-0.7324219	0.7324219	0.7324219	3.2682617800000004	9.23774411	-0.732128894	-0.48828125	0.24414062	-0.12207031	1539957500.949
0.23327636780000002	-10.243823380000002	0.0346923822	0.061035156	-0.30517578	-0.30517578	4.215722644	-9.322680710000002	0.2607910144	-0.9765625	-1.0375977	-1.2207031	4.79113768	10.015332460000002	1.930810504	-0.18310547	-0.36621094	0.18310547	2.5157959260000005	2.45598143	-10.611084260000002	0	0.24414062	0.061035156	-2.277734424	10.450780760000002	0.20217285340000002	-0.12207031	0.12207031	0.48828125	3.2969726440000002	9.305932608	-0.6017333966	-0.24414062	0.12207031	0	1539957500.989
0.5802001800000001	-10.028490920000001	0.22968750000000002	0.061035156	0.30517578	0	3.2539062500000004	-9.229370108000001	1.1424560700000002	-0.5493164	-2.1972656	-0.18310547	5.10217302	9.58347194	1.51330571	-0.4272461	-0.5493164	-0.24414062	2.6210692900000003	2.124609424	-10.40532248	0.12207031	0.18310547	0	-2.205957068	10.16247554	0.3911865216	0.24414062	-0.30517578	0.30517578	3.2969726440000002	9.305932608	-0.6017333966	-0.18310547	0.24414062	-0.061035156	1539957501.029
0.42827148560000006	-10.003369600000001	0.31342773560000003	0.36621094	-0.48828125	0.18310547	3.3496094240000005	-9.125292932	1.400854532	0.30517578	-1.5258789	0.61035156	6.062792932000001	9.036767572	0.7105957068000001	0.061035156	-0.48828125	0.30517578	2.6114991	2.1305908540000003	-10.27014128	0	0.061035156	0.061035156	-2.0289062500000004	10.242626800000002	0.8960205072	-0.12207031	-0.18310547	-0.12207031	2.93569339	9.35258786	-0.38640135800000003	-0.12207031	0.18310547	0.061035156	1539957501.069
0.41511232	-9.701904254	0.3971679712	0	0.18310547	0.5493164	4.933496106000001	-9.140844748000001	0.6256591459999999	0.24414062	0.12207031	0.061035156	6.312817392	9.098974640000002	1.6185790740000001	0.12207031	-0.12207031	0.12207031	2.719165036	2.12341304	-10.35986322	-0.18310547	-0.061035156	0	-1.5360351440000002	10.523754500000003	0.5586669928	0.061035156	0.12207031	-0.24414062	2.93569339	9.35258786	-0.38640135800000003	-0.061035156	-0.061035156	0	1539957501.109
-0.00837402356	-10.271337860000001	0.5072265576	0.061035156	-0.12207031	1.0375977	4.183422824	-8.927905252	0.9187500000000001	-0.30517578	-1.5869141	-0.18310547	5.730224640000001	9.441113220000002	1.471435504	-0.61035156	-1.159668	-0.4272461	2.7418945679999998	2.3208007200000003	-10.804883180000001	-0.18310547	-0.12207031	-0.061035156	-2.0911132200000004	10.5739991	0.5658447284000001	0.5493164	-0.6713867	-0.061035156	3.0876221040000003	9.33464357	-0.3026611322	0.061035156	-0.24414062	0.061035156	1539957501.149
-0.1064697284	-10.609887680000002	0.8194580072000001	0.24414062	0.79345703	1.4038086	4.377221646000001	-9.19946286	1.191503894	0.30517578	0.48828125	-0.12207031	6.000586060000001	9.96030252	0.5897705072	-0.6713867	-1.4648438	-0.24414062	2.7885498200000005	2.45358876	-11.1446286	-0.061035156	-0.24414062	-0.12207031	-2.095898462	11.141039840000001	0.5203857428	1.2817383	-0.24414062	-0.61035156	3.063696286	9.122900360000001	-0.096899411	0	-0.30517578	0.061035156	1539957501.189
-0.4474121106000001	-10.246215560000001	0.2536132788	0.12207031	-0.12207031	1.6479492	4.322192392000001	-9.41120607	1.0862304712000002	-0.30517578	1.4648438	-0.12207031	6.766211060000001	10.392163040000002	1.022827176	-0.48828125	-1.159668	-0.36621094	2.9679932100000004	2.4200927520000004	-11.41259784	0.18310547	-0.6713867	-0.24414062	-2.19399411	11.782250900000001	0.3529052716	0.91552734	0.061035156	-1.0375977	3.063696286	9.122900360000001	-0.096899411	0.30517578	-0.5493164	0.18310547	1539957501.229
-0.84816893	-10.700806200000002	0.47971191100000005	-0.061035156	0.48828125	2.0751953	4.9933107	-10.079932100000002	0.20217285340000002	-0.91552734	-0.24414062	-0.48828125	6.915747300000001	11.01901808	1.002490216	0.24414062	-1.2817383	-0.5493164	2.9679932100000004	2.4200927520000004	-11.41259784	0.18310547	-1.0375977	-0.36621094	-3.007470746	12.108837860000001	0.49645996400000003	1.0375977	-0.7324219	-1.2207031	2.9847412140000005	9.226977340000001	-0.36845702880000003	0.4272461	-1.0375977	0.24414062	1539957501.269
-1.4702392180000001	-10.57280252	0.5790038940000001	-0.061035156	-0.12207031	2.1362305	5.063891574	-10.5907473	0.8888427520000001	-0.24414062	-0.24414062	-0.48828125	7.454076980000001	11.076440200000002	1.3075439300000002	0.61035156	-0.30517578	-0.48828125	2.9679932100000004	2.4200927520000004	-11.41259784	0.18310547	-1.0375977	-0.36621094	-2.74428714	12.279907640000001	0.35888672120000004	0.79345703	-1.2817383	-1.4648438	3.3412353240000003	9.152807608000002	-0.8362060700000001	0.24414062	-1.159668	0.18310547	1539957501.309
-1.4786132200000002	-10.1911866	0.13757324280000002	-0.6713867	0.7324219	2.4414062	5.063891574	-10.5907473	0.8888427520000001	-0.61035156	0.7324219	-0.4272461	7.625146760000001	11.9616938	1.36018071	0.6713867	-0.48828125	-0.61035156	2.43803714	2.5157959260000005	-11.41857878	0.18310547	-1.0375977	-0.36621094	-2.7251464660000004	12.845751800000002	-0.09331054320000001	0.4272461	-0.36621094	-1.7700195	3.202465854	9.16716304	-0.90678714	0.79345703	-1.7700195	-0.12207031	1539957501.349
-2.24663089	-10.376611420000001	-0.005981445288000001	-0.7324219	0.48828125	2.8076172	6.665722840000001	-11.212817000000001	0.3995605432	-1.159668	-0.4272461	-0.36621094	7.93139676	11.82053264	0.8577392572	0.9765625	-0.6713867	-0.12207031	2.3806152160000003	2.3208007200000003	-11.324072480000002	0.4272461	-2.6855469	-0.61035156	-4.188207968	12.17822284	-0.15551757200000002	0.5493164	-1.159668	-1.953125	3.104370108	9.22458516	-0.8637207068000001	0.9765625	-1.953125	-0.30517578	1539957501.389
-2.6725097840000003	-9.961499100000001	0.027514648560000004	-0.8544922	-0.4272461	3.2958984	6.665722840000001	-11.212817000000001	0.3995605432	-0.79345703	0.8544922	-0.9765625	7.604809800000001	10.916137680000002	0.9390869110000001	1.159668	-0.7324219	0.061035156	1.9224365020000003	1.8781738220000002	-10.98073732	0.61035156	-3.479004	-0.7324219	-4.03986821	11.33842752	-0.5610595746000001	0.91552734	-2.9907227	-1.3427734	3.5625489200000002	9.09060054	-1.3577880400000002	0.61035156	-2.319336	-0.30517578	1539957501.429
-2.646191394	-9.657641574000001	-0.1303955072	-1.0375977	0.4272461	3.3569336	6.305639480000001	-10.63261682	-0.0825439496	-0.9765625	-0.12207031	-1.2207031	8.82023912	10.538110520000002	1.2656738220000001	0.8544922	0.6713867	-0.12207031	1.32788089	1.7681152160000002	-10.697216460000002	0.61035156	-4.1503906	-0.8544922	-4.161889676	11.44489766	-0.5754150360000001	0.24414062	-3.1738281	-0.8544922	3.5386230040000006	8.98652356	-1.546801718	0.4272461	-2.5634766	-0.24414062	1539957501.469
-3.1139403960000003	-9.759326080000001	-0.18422851440000002	-1.3427734	0.9765625	3.7231445	6.747070288000001	-9.766503894000001	0.8948242212000002	-0.9765625	-0.18310547	-1.159668	7.956518570000001	10.14213858	0.3349609424	1.2207031	-1.3427734	0.36621094	1.32788089	1.7681152160000002	-10.697216460000002	0.5493164	-4.8828125	-0.91552734	-3.927417032	11.27741664	-0.27155761780000004	0	-3.90625	-0.6713867	3.5386230040000006	8.98652356	-1.546801718	0.24414062	-2.2583008	-0.30517578	1539957501.509
-3.7455810700000005	-9.27722194	-0.4091308606000001	-1.4038086	0.4272461	3.8452148	6.94804712	-9.18391124	0.32539062500000004	-0.30517578	0.48828125	-1.3427734	8.668310700000001	9.228173920000001	-0.285913089	1.6479492	-0.24414062	0.6713867	-0.41271972840000004	1.4822021760000001	-9.34780252	0.6713867	-5.493164	-1.0986328	-3.858032248	10.67927266	0.3935791034	-0.24414062	-4.1503906	-0.36621094	3.37233876	9.273632788	-2.007373004	0.061035156	-2.319336	-0.36621094	1539957501.549
-4.181030252	-8.54270018	-0.3732421924	-1.3427734	0.24414062	3.8452148	6.48149411	-8.380004892	-0.19738769960000002	-0.4272461	-2.5024414	-1.2207031	8.332153060000001	8.62285144	0.9869384980000001	1.2207031	0.61035156	0.61035156	-1.5180908540000002	1.412817392	-8.67788089	0.7324219	-5.9814453	-1.0375977	-3.417797824	10.04763228	0.7117919928	0.12207031	-3.112793	0.18310547	3.434545926	9.298754892	-2.05522464	-0.36621094	-1.5869141	-0.61035156	1539957501.589
-4.5255616000000005	-8.082128894	-0.994116214	-1.5869141	1.6479492	3.6621094	6.550878894	-6.529345746000001	0.1674804712	0.18310547	0	-1.159668	8.084521760000001	8.023510880000002	0.38879393000000007	0.61035156	-1.0986328	1.4648438	-1.5180908540000002	1.412817392	-8.67788089	0.79345703	-6.3476562	-1.0986328	-3.3567871400000002	9.4004393	0.2452392572	0.18310547	-4.333496	0.4272461	2.3889892180000003	9.25209964	-1.677197284	-0.30517578	-0.79345703	-0.6713867	1539957501.629
-5.5639402	-8.00795926	-1.4774170320000002	-1.8310547	1.159668	3.6621094	6.550878894	-6.529345746000001	0.1674804712	0.91552734	-1.8920898	-1.3427734	7.985229532000001	7.146630890000001	0.230883786	0.61035156	0.18310547	1.8310547	-2.4153076080000004	1.2082519568	-7.872778060000001	1.0375977	-6.7749023	-1.0986328	-3.2993652160000004	8.69941394	0.379223642	0	-4.760742	1.2207031	2.1258057100000003	9.532031250000001	-1.757348642	-1.0375977	0	-1.0986328	1539957501.669
-5.574707068	-7.55935054	-1.2441405760000002	-1.7089844	1.0375977	3.6621094	6.872680710000001	-5.638110520000001	-0.8182617212000002	0.12207031	-1.0375977	-1.4038086	7.206445288	6.738696580000001	0.9737792932	0.12207031	-0.48828125	1.5258789	-4.65476088	0.5335449280000001	-6.04724092	1.159668	-6.8969727	-0.9765625	-2.9464599640000007	8.31660144	0.5479003894	-0.36621094	-4.9438477	1.8920898	2.180834964	9.45666484	-1.604223642	-0.4272461	-0.5493164	-1.2207031	1539957501.709
-5.324682608000001	-6.925317392	-1.662841754	-1.4648438	1.2207031	3.2958984	6.609497300000001	-4.76481929	0.3756347644	0	-0.061035156	-1.5258789	7.37751448	6.17524411	0.4294677716	0.061035156	-0.4272461	1.8920898	-4.65476088	0.5335449280000001	-6.04724092	1.0986328	-6.8969727	-0.7324219	-2.5791992800000005	7.646679712	0.846972644	-0.91552734	-5.6152344	2.4414062	2.235864218	9.350195288	-1.429565396	-0.61035156	0.12207031	-1.4648438	1539957501.749
-5.6823732	-6.71716304	-2.1138427520000005	-1.7700195	1.2207031	2.8686523	6.609497300000001	-4.76481929	0.3756347644	0.18310547	-0.24414062	-1.953125	7.4660398400000005	5.906079074	0.25839844240000004	0.30517578	0.48828125	2.380371	-5.414404254	0.54191893	-5.34741214	1.2207031	-6.8969727	-0.5493164	-1.31352536	7.425365920000001	0.9977050720000001	-0.91552734	-5.6152344	2.4414062	2.235864218	9.350195288	-1.429565396	-0.4272461	0.5493164	-1.5869141	1539957501.789
-6.381005890000001	-6.5760009	-2.2837158540000004	-1.4648438	0.91552734	2.9907227	6.770996106	-4.5255616000000005	0.08732910340000001	-0.24414062	0.24414062	-2.2583008	7.0963867800000004	5.5268554320000005	0.2380615216	-0.061035156	-0.061035156	2.5634766	-6.46953125	0.4521972644	-3.8616211060000003	1.0986328	-6.591797	-0.48828125	-0.7907471040000001	7.122705072	1.05991214	-1.2817383	-3.3569336	2.5634766	1.41640625	9.438720746000001	-1.0934082068000002	-0.18310547	0.7324219	-1.5869141	1539957501.829
-6.3295652	-6.628637680000001	-2.5134033540000003	-1.159668	0.61035156	2.9296875	6.683667032000001	-4.389184604	0.287109375	-0.061035156	0.79345703	-2.6245117	7.01982428	5.1177246400000005	-0.24045410340000004	-0.061035156	0.061035156	2.8076172	-6.46953125	0.4521972644	-3.8616211060000003	1.2817383	-6.4086914	-0.4272461	-0.4892822284000001	6.893017572	1.3254882200000002	-1.2207031	-2.6855469	2.8686523	1.003686502	9.5021241	-0.9977050720000001	-0.18310547	0.12207031	-1.6479492	1539957501.869
-6.41091304	-6.15729982	-2.377026358	-0.7324219	-0.24414062	2.746582	6.04125998	-3.7527587860000002	-0.03229980432	0.061035156	0.61035156	-2.9907227	6.963598740000001	4.736108426	-0.3014648462	0.12207031	0.6713867	2.8686523	-8.27353534	0.14714355040000002	-2.6378173920000005	1.2817383	-6.164551	-0.061035156	-0.095703125	6.950439300000001	1.471435504	-1.3427734	-2.8076172	3.112793	1.715478534	9.712670926000001	-0.7058105432	0.12207031	-0.12207031	-1.3427734	1539957501.909
-6.653759980000001	-5.29477536	-2.8244384000000005	-1.0375977	0.5493164	2.319336	6.04125998	-3.7527587860000002	-0.03229980432	0.12207031	-0.061035156	-2.9907227	7.01503894	4.62246106	-0.07177734424	0.12207031	0.4272461	2.6245117	-8.585766574	-0.154321286	-1.9547363220000002	1.2817383	-5.6762695	-0.061035156	0.5467041034000001	7.376318390000001	1.683178714	-0.9765625	-2.319336	3.1738281	0.343334964	9.408813400000001	-0.994116214	-0.30517578	0.7324219	-0.79345703	1539957501.949
-7.35358876	-5.140454074	-3.563745108	-1.159668	1.159668	1.8920898	6.798510880000001	-3.9405760800000005	0.05502929712000001	0.24414062	-1.0375977	-3.112793	7.589257788	4.569824280000001	-0.14235839660000002	-0.061035156	0.36621094	2.1972656	-8.585766574	-0.154321286	-1.9547363220000002	1.159668	-5.1879883	-0.12207031	1.437939496	8.064184800000001	1.88774411	-0.4272461	-2.1972656	2.9907227	-0.12800292540000002	9.8263179	-1.302758786	0	-0.061035156	-0.61035156	1539957501.989
-7.90148912	-5.53642572	-3.7587402160000005	-0.9765625	-0.79345703	1.953125	6.798510880000001	-3.9405760800000005	0.05502929712000001	0.36621094	-0.79345703	-3.0517578	8.374023560000001	4.476513580000001	-0.29667969240000003	0	0.18310547	2.0141602	-10.315600540000002	-0.5646484424	-0.37443847840000005	0.5493164	-5.004883	0	2.250219748	8.334545926	1.8697998200000001	-0.18310547	-1.7089844	2.4414062	0.6352294928000001	9.868188400000001	-0.899609375	0.18310547	-0.24414062	-0.6713867	1539957502.029
-7.646679712	-5.1177246400000005	-3.2586913940000004	-0.7324219	-0.91552734	1.8310547	7.134667932000001	-3.726440396	-0.0454589856	0.61035156	0.061035156	-2.9296875	8.829809800000001	4.37961412	-0.34094239200000004	-0.30517578	0.79345703	2.0141602	-10.395751800000001	-0.7428955072	-0.057421875000000004	0.61035156	-3.90625	-0.12207031	2.4117187500000004	8.38957518	1.8231445680000002	-0.12207031	-1.4038086	1.953125	0.6352294928000001	9.868188400000001	-0.899609375	-0.12207031	0.36621094	-0.79345703	1539957502.069
-7.226782248	-4.550683606000001	-3.1007812500000003	-0.6713867	0.12207031	1.3427734	7.299755890000001	-2.447607428	-0.25959472840000003	0.6713867	-1.0375977	-2.746582	8.53073732	4.25520018	-0.324194339	-0.48828125	0.12207031	1.7700195	-10.395751800000001	-0.7428955072	-0.057421875000000004	0.18310547	-3.112793	-0.18310547	2.406933606	8.26276857	1.8434814300000002	0.12207031	-1.3427734	1.5258789	-0.019140625	9.632519568000001	-1.1604003600000001	0.061035156	0.4272461	-0.5493164	1539957502.109
-7.351196580000001	-4.396362320000001	-3.3508057100000004	-0.91552734	0.61035156	0.7324219	7.299755890000001	-2.447607428	-0.25959472840000003	0.6713867	-0.6713867	-2.319336	8.405126800000001	4.371240216	-0.4892822284000001	-0.79345703	-0.61035156	1.4648438	-10.18999002	-0.3026611322	0.5802001800000001	-0.18310547	-2.9907227	-0.18310547	2.300463858	8.297461060000002	2.05522464	0.12207031	-1.3427734	1.159668	0.14714355040000002	9.697119110000001	-0.954638678	0.18310547	0	-0.30517578	1539957502.149
-7.86560054	-4.494457968	-3.6056152160000003	-0.8544922	-0.12207031	0.48828125	7.449292032000001	-2.231079074	-0.0418701178	0.61035156	-0.8544922	-2.0141602	8.640795926000001	4.494457968	-0.6125	-0.48828125	-0.6713867	1.159668	-10.417285340000001	-0.15551757200000002	0.8182617212000002	-0.061035156	-2.5634766	-0.12207031	2.304052716	8.45896016	2.0372802520000004	0.12207031	-1.4038086	0.6713867	0.659155252	9.553564300000001	-1.08383786	-0.12207031	0	-0.24414062	1539957502.189
-8.04384784	-4.462158246	-3.6738037140000004	-0.5493164	-0.8544922	0.30517578	7.188500900000001	-2.1138427520000005	0.025122070680000004	0.5493164	-1.0986328	-1.7700195	8.406323380000002	4.604516574	-0.6089111420000001	-0.30517578	-0.18310547	1.0375977	-10.417285340000001	-0.15551757200000002	0.8182617212000002	0	-1.4648438	-0.061035156	2.719165036	8.870483426000002	2.138964856	0.18310547	-1.2207031	0.061035156	0.659155252	9.553564300000001	-1.08383786	0	0.4272461	-0.061035156	1539957502.229
-7.70051268	-4.628442392	-3.0397704680000004	0.12207031	-0.30517578	0.24414062	7.40622554	-1.9200439300000003	0.17106933900000001	0.48828125	-0.36621094	-1.2207031	8.370434800000002	4.238452176	-0.5837890576	-0.5493164	-0.79345703	0.5493164	-10.3790036	-0.13398437500000002	0.9689941100000001	-0.12207031	-0.79345703	0	3.2275878600000003	9.180322480000001	1.963110324	0.24414062	-0.8544922	-0.4272461	-0.26318359620000004	9.6983152	-1.2656738220000001	-0.061035156	0.79345703	0	1539957502.269
-7.582080072	-4.69423822	-3.31611322	0	0.30517578	0.24414062	7.686157248	-1.83151857	0.1674804712	0.4272461	-0.36621094	-0.5493164	9.189892572	3.7647216460000004	-0.4904785144	-0.4272461	-0.5493164	0	-10.088306200000002	0.1244140625	0.8122802520000001	-0.24414062	0.18310547	-0.12207031	3.3053466460000003	9.00566394	1.9415771760000002	0.24414062	-0.18310547	-0.48828125	0.2189208966	9.532031250000001	-1.1556152160000002	-0.24414062	0	0.24414062	1539957502.309
-7.88234874	-4.55307608	-3.570922824	0.18310547	-0.18310547	0.061035156	8.911157248	-1.5575683900000001	-0.6723144568000001	0.061035156	-0.18310547	0	9.57749002	3.7395996400000002	0.0478515625	-0.36621094	-0.30517578	-0.12207031	-10.088306200000002	0.1244140625	0.8122802520000001	0.061035156	0.24414062	-0.061035156	2.62944339	8.86809056	1.8793701080000003	0.24414062	0.36621094	-0.24414062	-0.096899411	9.656445288	-1.3075439300000002	-0.061035156	0.36621094	0.4272461	1539957502.349
-7.89191893	-4.5889648560000005	-3.5733153960000004	0.8544922	-0.24414062	0.18310547	8.911157248	-1.5575683900000001	-0.6723144568000001	-0.24414062	0.061035156	0.36621094	9.60141574	4.294677716000001	0.40793457460000004	-0.7324219	-0.5493164	0.061035156	-10.150512680000002	0.37802735600000004	0.49526367800000004	0.5493164	0.12207031	-0.12207031	1.83151857	9.122900360000001	1.851855432	0.30517578	0.18310547	-0.061035156	0.1196289038	9.852636780000001	-1.4331542540000002	-0.12207031	0.48828125	0.30517578	1539957502.389
-7.645483426000001	-4.320996106	-3.47163089	1.2817383	0.24414062	0.24414062	9.35378444	-1.7681152160000002	-0.539526358	-0.36621094	0.12207031	0.30517578	9.705493210000002	5.067480432000001	-0.0346923822	-1.0986328	-1.0986328	0.12207031	-10.01174272	0.248828125	0.5084228534	0.91552734	0.30517578	-0.061035156	1.528857428	9.718652160000001	1.8913329680000002	0.12207031	-0.18310547	-0.30517578	0.005981445288000001	9.82153354	-1.4953613220000002	-0.4272461	0.79345703	0.24414062	1539957502.429
-7.3320557100000014	-4.386792032000001	-3.9381836060000004	1.2817383	1.2207031	0	9.760522660000001	-1.885351538	-0.718969748	-0.61035156	0.48828125	0	9.433935700000001	5.46345198	-0.3146240216	-1.2817383	-1.159668	0.12207031	-10.01174272	0.248828125	0.5084228534	0.91552734	0.48828125	-0.12207031	1.1699707068	9.87297374	1.7896484620000002	-0.30517578	-0.79345703	-0.61035156	-0.0980957068	9.67080072	-1.51928714	-0.91552734	0.91552734	0.24414062	1539957502.469
-7.340429712000001	-4.850952176000001	-4.6978271760000005	1.4038086	1.7089844	-0.12207031	9.7066893	-1.859033246	-1.035986322	-0.8544922	0.7324219	-0.12207031	8.719750900000001	5.504125900000001	-0.517993161	-1.4648438	-1.159668	0	-9.908862319999999	1.5396240020000003	0.2392578076	0.79345703	0.61035156	-0.18310547	0.6627441100000001	9.73540036	1.403247104	-0.7324219	-1.3427734	-0.7324219	-0.0478515625	9.649267572	-1.488183606	-0.91552734	0.61035156	0.4272461	1539957502.509
-7.360766574	-5.699121106000001	-5.1177246400000005	1.7089844	-0.30517578	-0.18310547	9.173144568	-1.77290036	-1.1041748200000001	-1.159668	0.24414062	-0.24414062	8.39794928	5.65246556	-0.764428714	-1.8310547	-1.4648438	-0.12207031	-9.54638678	2.318408246	0.1866210962	1.159668	1.0986328	-0.18310547	0.20097655760000002	9.7401857	1.079052716	-0.91552734	-1.8920898	-0.9765625	-0.0478515625	9.649267572	-1.488183606	-0.7324219	0.6713867	0.6713867	1539957502.549
-6.86669928	-6.282910340000001	-4.341332968000001	3.112793	0.061035156	0.18310547	8.405126800000001	-1.738207968	-0.9869384980000001	-1.6479492	0.5493164	-0.24414062	8.455371106000001	5.8354982	-0.98334964	-2.6245117	-1.6479492	0	-9.54638678	2.318408246	0.1866210962	1.953125	1.3427734	-0.18310547	-0.3935791034	9.62773462	0.9055908540000002	-0.9765625	-2.2583008	-1.2817383	-0.9522461060000001	9.441113220000002	-1.3482177520000003	-0.61035156	0.36621094	1.0986328	1539957502.589
-6.73391124	-6.4659423920000005	-4.121215854000001	3.6010742	1.5258789	0.79345703	8.405126800000001	-1.738207968	-0.9869384980000001	-2.380371	0.48828125	0.061035156	8.70180661	6.0651857	-1.0922119110000001	-3.2348633	-2.0141602	0.061035156	-9.89211412	2.76223143	0.3517089856000001	2.9296875	1.2207031	-0.18310547	-0.6531738220000001	9.76889676	0.805102536	-1.159668	-2.9907227	-1.2207031	-0.593359375	9.262865920000001	-1.476220746	-0.61035156	-1.5258789	1.7700195	1539957502.629
-7.967285340000001	-6.232665740000001	-3.5015380400000002	3.7231445	-1.953125	0.18310547	8.31899411	-1.58388678	-0.891235324	-3.1738281	0.4272461	0.24414062	8.960205072	6.243432608000001	-1.0922119110000001	-3.7231445	-2.380371	0.24414062	-10.5991214	1.2692626800000002	0.34812010800000004	4.272461	1.5869141	-0.18310547	-0.00837402356	10.008153960000001	1.052734375	-1.0986328	-3.540039	-1.6479492	-0.593359375	9.262865920000001	-1.476220746	-0.12207031	-3.2348633	2.2583008	1539957502.669
-7.8703858800000015	-4.120019568	-1.4798096040000002	5.432129	-0.9765625	0.61035156	8.28190944	-1.21901857	-0.949853534	-3.7841797	0.7324219	0.4272461	9.3238768	6.331957968	-1.5156982820000002	-4.5776367	-2.6855469	0.30517578	-10.5991214	1.2692626800000002	0.34812010800000004	5.432129	2.0751953	-0.36621094	1.5156982820000002	10.541699280000001	2.19997554	-0.6713867	-2.5024414	-2.5024414	2.372241214	10.297655760000001	0.1268066394	-0.12207031	-4.333496	2.9907227	1539957502.709
-8.157495108	-2.6258545320000004	-2.7825683900000002	3.112793	7.2021484	-0.48828125	8.156298920000001	-0.7979248200000001	-1.36018071	-4.5776367	0.4272461	0.79345703	9.76411142	6.18242212	-1.7621337860000001	-4.272461	-2.1972656	-0.4272461	-10.16486772	-1.84946286	0.36606445680000005	5.92041	2.1362305	-1.2207031	2.168872104	11.13266574	3.5206787140000007	-0.6713867	-2.5024414	-2.5024414	1.2895996400000003	11.084814300000001	0.34213867800000003	-0.91552734	-3.112793	3.6010742	1539957502.749
-10.774975540000002	-5.154809800000001	-4.362866214	3.479004	2.8686523	-0.36621094	8.914746106	-0.832617212	-2.0169433900000002	-5.065918	0.8544922	1.2817383	9.843066100000001	5.83669429	-1.144848642	-3.7841797	-2.1972656	-0.79345703	-9.5870607	-2.3172119600000003	-0.5802001800000001	3.6621094	2.4414062	-0.8544922	1.0670898560000002	9.92919928	3.359179712	-1.8920898	-4.0893555	-1.8310547	1.2895996400000003	11.084814300000001	0.34213867800000003	-0.9765625	-3.479004	3.2348633	1539957502.789
-9.522461060000001	-5.34741214	-2.7933349640000005	5.2490234	-3.112793	1.2207031	9.941162140000001	-1.276440396	-2.68566893	-4.9438477	1.4648438	1.3427734	10.03207968	5.16677266	-0.48090820680000007	-3.9672852	-1.8920898	-0.48828125	-9.5870607	-2.3172119600000003	-0.5802001800000001	3.9672852	1.3427734	0.36621094	0.4294677716	9.258081070000001	2.8328125	-1.3427734	-4.8217773	-1.5258789	0.12202148560000001	11.12070288	-0.9773681610000001	-1.2817383	-5.126953	2.319336	1539957502.829
-6.847558606000001	-3.773095746	-1.8063964660000003	2.9296875	3.90625	0.8544922	10.412500000000001	-2.1114501800000003	-3.2228027160000003	-4.699707	1.7089844	1.4038086	10.23784146	5.203857428000001	-0.9677978240000001	-4.3945312	-2.380371	-0.36621094	-9.05471196	-1.680786142	-0.9773681610000001	4.333496	1.159668	0.48828125	0.613696286	9.50930162	2.60910643	-0.61035156	-4.4555664	-1.4648438	2.512207068	9.41599092	-0.5873779254	-2.9907227	-6.4697266	1.8920898	1539957502.869
-8.327368210000001	-4.01953125	-2.318408246	3.479004	4.1503906	1.159668	10.388574280000002	-3.045751996	-3.946557608	-4.5166016	1.2207031	1.3427734	10.217504500000002	5.368945288000001	-1.39008786	-4.5776367	-2.6855469	0.12207031	-8.82263179	-1.6748047120000003	-1.1053711060000002	4.638672	0.5493164	0.79345703	-0.02033691394	9.048730432000001	2.4870849640000006	-0.4272461	-4.760742	-1.0986328	2.512207068	9.41599092	-0.5873779254	-3.112793	-4.8828125	1.2817383	1539957502.909
-8.68745108	-4.462158246	-2.245434604	4.1503906	1.0375977	1.7700195	10.222289840000002	-3.301757788	-4.24323732	-4.699707	1.3427734	1.3427734	9.91245108	5.4526857	-0.9689941100000001	-4.9438477	-2.5634766	0.61035156	-8.82263179	-1.6748047120000003	-1.1053711060000002	4.9438477	0	1.2817383	-0.06699218750000001	8.972167932000001	2.40573732	-0.12207031	-5.6152344	-0.79345703	3.390283246	8.955419928000001	0.12321777160000001	-3.540039	-3.7841797	0.91552734	1539957502.949
-7.271044928000001	-4.2420410340000005	-2.144946286	3.479004	2.9907227	1.4648438	9.71745607	-3.2383545320000002	-3.3412353240000003	-4.9438477	2.380371	1.3427734	9.46145018	5.517285340000001	-0.900805661	-4.638672	-2.9296875	0.79345703	-9.382495108	-2.162890576	-0.458178714	5.065918	-0.4272461	1.2207031	0.775195288	9.42915036	2.4129150360000002	-0.18310547	-5.859375	-0.7324219	2.3399413940000002	8.813061600000001	-0.00478515625	-3.8452148	-4.0893555	0.24414062	1539957502.989
-7.510302520000001	-4.4155028960000005	-2.01096196	2.9907227	3.2958984	1.2207031	9.230566394	-3.0134521760000004	-2.237060504	-4.8828125	2.746582	1.159668	9.646875000000001	5.3677491	-1.451098642	-4.0893555	-2.5634766	0.8544922	-9.382495108	-2.162890576	-0.458178714	4.8828125	-0.4272461	1.2207031	1.31352536	9.5619384	2.336352536	-0.5493164	-5.859375	-0.6713867	2.3399413940000002	8.813061600000001	-0.00478515625	-3.7231445	-3.7231445	-0.30517578	1539957503.029
-7.982836960000001	-4.663134784	-1.8937255400000002	3.479004	3.0517578	1.4038086	9.444701980000001	-2.940478534	-2.2801269960000004	-4.8828125	2.746582	1.159668	9.371728240000001	4.885644568	-1.7298339660000002	-4.0893555	-2.6855469	0.9765625	-9.64208966	-1.9032959260000002	-0.3014648462	4.8828125	-0.36621094	1.2207031	1.349414038	9.07146016	2.0839355040000003	-0.4272461	-5.7373047	-0.61035156	1.2178222840000001	8.979345746000002	-0.22131347840000004	-3.4179688	-6.5307617	0.12207031	1539957503.069
-8.058202880000001	-4.615283246	-1.8410888580000002	4.0893555	3.6010742	1.7700195	9.71625998	-2.895019568	-2.7227538940000002	-4.5166016	2.4414062	0.61035156	9.262865920000001	4.598535144	-1.3290771760000002	-4.1503906	-2.8686523	1.2817383	-9.7150634	-1.6712158540000002	-0.36845702880000003	4.8828125	-0.18310547	1.2817383	1.2154297120000002	8.66950679	2.032495108	-0.4272461	-5.7373047	-0.61035156	2.201171924	8.083325180000001	-1.550390576	-2.9296875	-9.155273	0.91552734	1539957503.109
-8.28071286	-4.401147464000001	-2.107861322	3.8452148	3.8452148	1.953125	9.27602536	-2.5815917540000006	-2.7478759000000004	-4.5166016	2.746582	0.36621094	9.376513580000001	4.651171924000001	-1.1304931610000002	-4.272461	-2.8076172	1.5869141	-9.589452880000001	-1.5934570680000002	-0.47014160340000005	4.8828125	-0.18310547	1.4038086	1.05991214	8.8214357	2.0372802520000004	0.4272461	-5.065918	-0.61035156	2.201171924	8.083325180000001	-1.550390576	-2.4414062	-10.070801	0.8544922	1539957503.149
-9.28200679	-4.441821286	-2.5157959260000005	4.1503906	3.112793	2.0751953	8.903979532000001	-2.447607428	-2.628247104	-4.4555664	2.6855469	0.36621094	9.49733876	4.97177716	-1.222607428	-4.211426	-2.8686523	1.5258789	-9.408813400000001	-1.3613769960000002	-0.3971679712	4.9438477	-0.36621094	1.5258789	1.05991214	8.8214357	2.0372802520000004	0.4272461	-5.065918	-0.61035156	3.3962646760000004	6.9588134	-2.274145468	-0.61035156	-10.620117	0.30517578	1539957503.189
-8.948242212	-4.453784146	-2.9368896760000003	4.638672	2.8076172	2.319336	8.931494110000001	-2.441625998	-2.551684604	-4.3945312	2.9296875	0.36621094	9.667211960000001	5.239746106	-1.3948730040000001	-4.0283203	-2.5634766	1.4038086	-9.847851440000001	-0.708203125	0.1674804712	5.065918	-0.6713867	1.4648438	1.05991214	8.8214357	2.0372802520000004	0.4272461	-5.065918	-0.61035156	6.505419928000001	8.725732428	-4.036279254000001	-0.4272461	-9.70459	0.7324219	1539957503.229
-9.020019568	-4.840185504000001	-2.350707968	5.126953	3.540039	2.6245117	8.96140126	-2.5492920320000003	-2.60671376	-4.3945312	2.6245117	0.24414062	10.0213134	5.356982428000001	-1.3853027160000002	-4.1503906	-2.380371	1.2207031	-9.847851440000001	-0.708203125	0.1674804712	5.126953	-0.48828125	1.2207031	1.353002896	10.49982878	1.4451172120000002	-0.36621094	-5.432129	-0.24414062	6.505419928000001	8.725732428	-4.036279254000001	0	-8.544922	-1.2207031	1539957503.269
-8.49365216	-3.69533696	-3.563745108	5.3710938	2.746582	2.380371	8.819042932	-2.566040036	-2.7155760800000004	-4.3945312	2.6245117	0.24414062	10.236645860000001	5.28999002	-1.542016574	-4.272461	-2.4414062	1.3427734	-10.392163040000002	-0.5335449280000001	0.154321286	4.8828125	-0.36621094	1.0986328	1.2309814300000002	10.5153804	1.1304931610000002	-0.5493164	-5.493164	-0.30517578	8.58217752	7.546191394000001	-2.255004892	-0.4272461	-4.333496	-0.4272461	1539957503.309
-7.920629892	-4.1236084260000005	-3.6546630400000004	3.479004	3.2348633	1.5258789	8.70898462	-2.5157959260000005	-2.6796875	-4.5776367	2.1362305	0	10.218701079999999	5.1440429320000005	-1.924829074	-4.4555664	-1.953125	1.4038086	-9.97465854	0.440234375	-0.7799804712000001	4.5166016	-0.4272461	0.91552734	0.8840576080000001	10.26057158	0.7500732428000001	-0.9765625	-5.7373047	0.061035156	3.234765576	8.72333966	-0.8888427520000001	-0.6713867	0.36621094	-0.48828125	1539957503.349
-8.28430162	-5.78645018	-3.9310058900000002	3.2958984	2.0141602	1.8310547	8.679076980000001	-2.6533691100000003	-2.8268310700000003	-4.699707	1.953125	-0.061035156	10.14213858	5.10576178	-2.2478271760000004	-4.699707	-1.4648438	1.2817383	-9.97465854	0.440234375	-0.7799804712000001	4.760742	-0.7324219	0.61035156	1.191503894	10.7103759	0.36606445680000005	-1.4038086	-5.1879883	0.48828125	3.234765576	8.72333966	-0.8888427520000001	0.18310547	-5.065918	-0.30517578	1539957503.389
-7.6060058900000005	-5.158398560000001	-4.362866214	3.540039	2.4414062	2.2583008	8.987719748	-3.7970214660000003	-2.032495108	-4.9438477	1.8920898	-0.36621094	10.322778060000001	5.36535643	-2.805297824	-4.8217773	-1.6479492	1.159668	-10.3526857	0.492871106	-0.6902587860000001	5.126953	-0.79345703	0.18310547	1.427172824	11.12070288	0.492871106	-1.2817383	-4.5776367	0.18310547	1.12211911	9.48896466	-1.4786132200000002	0.12207031	-1.7089844	-0.36621094	1539957503.429
-6.963598740000001	-5.341430710000001	-4.396362320000001	4.0893555	4.0283203	2.4414062	9.0858152	-4.519580072	-1.6460937500000001	-4.9438477	2.1972656	-0.30517578	10.3622554	5.459863220000001	-3.5015380400000002	-4.8217773	-1.7700195	1.2817383	-10.084716460000001	1.15441893	-0.648388678	4.3945312	-0.7324219	-0.061035156	0.648388678	10.59553264	0.45578614200000006	-1.2817383	-4.9438477	0.061035156	1.2788329680000001	9.406420926000001	-2.5217773560000003	0.24414062	-3.1738281	-0.18310547	1539957503.469
-6.97197284	-5.264868210000001	-4.447802716000001	4.0893555	4.211426	2.380371	9.0858152	-4.519580072	-1.6460937500000001	-4.9438477	1.8310547	-0.36621094	9.96748004	5.159594748	-3.611596646	-4.8217773	-1.6479492	1.4648438	-10.084716460000001	1.15441893	-0.648388678	4.5166016	-0.8544922	0.18310547	0.33017577880000004	10.02011682	0.15192871400000002	-1.3427734	-5.065918	0.30517578	1.2788329680000001	9.406420926000001	-2.5217773560000003	0	-3.6621094	-0.24414062	1539957503.509
-7.814160340000001	-4.569824280000001	-5.79123552	3.479004	3.9672852	2.2583008	8.628832968000001	-4.94904802	-1.063500998	-4.8217773	1.7700195	-0.5493164	9.563134980000001	4.923925720000001	-3.726440396	-4.699707	-1.6479492	1.5869141	-10.3622554	1.1879150360000001	-0.43186035340000006	4.8217773	-0.79345703	0.18310547	0.8637207068000001	9.98183606	0.17944336060000002	-0.9765625	-4.9438477	0	0.709399411	9.931591460000002	-2.8675048920000004	0.24414062	-3.540039	-0.12207031	1539957503.549
-7.93378894	-4.584179712	-5.78645018	3.8452148	1.4648438	2.319336	8.628832968000001	-4.94904802	-1.063500998	-4.5776367	1.8920898	-0.5493164	9.34421376	4.724145468000001	-3.841284146	-4.5166016	-1.5869141	1.4038086	-9.729418930000001	1.081445288	-0.07536621106000001	4.699707	-0.6713867	0.12207031	1.1340820288	9.73540036	0.24404297120000001	-0.9765625	-4.699707	-0.18310547	1.003686502	9.733007788	-2.4129150360000002	-0.061035156	-4.0893555	-0.4272461	1539957503.589
-6.8487548920000005	-4.59375	-4.565038940000001	3.9672852	1.4648438	2.1972656	8.358471940000001	-4.660742212000001	-0.84816893	-4.5776367	1.6479492	-0.24414062	8.88842752	4.269555710000001	-3.5541748200000005	-4.333496	-1.4648438	1.159668	-9.729418930000001	1.081445288	-0.07536621106000001	4.8217773	-0.61035156	0.18310547	1.3805175720000002	9.447094748	0.18422851440000002	-1.159668	-4.5166016	-0.12207031	1.003686502	9.733007788	-2.4129150360000002	-0.061035156	-3.9672852	-0.6713867	1539957503.628
-6.839184800000001	-4.393969748000001	-4.582983426	4.272461	3.7841797	2.1972656	8.22089856	-4.349707068	-0.5490966754000001	-4.4555664	1.5258789	-0.12207031	8.6348143	3.7551512600000003	-3.216821286	-4.333496	-1.4648438	1.159668	-9.56911592	0.8637207068000001	0.2775390576	4.760742	-0.4272461	0.12207031	2.0253173920000003	9.23535144	0.31342773560000003	-1.0986328	-4.1503906	-0.36621094	1.9224365020000003	9.24013678	-2.56245108	0	-4.3945312	-0.36621094	1539957503.669
-8.03547374	-4.0506347840000005	-5.0447509	4.9438477	2.0141602	2.5634766	8.01274411	-3.8604248200000004	-0.4713378894	-4.272461	1.4648438	-0.061035156	8.87407248	3.3986572480000006	-2.9727783540000003	-4.0893555	-1.5869141	0.7324219	-9.74257788	0.5024413940000001	0.7476806610000001	4.5166016	-0.12207031	0.18310547	2.30883786	9.0858152	0.34931639400000003	-0.9765625	-3.7841797	-0.61035156	2.686865216	9.264062500000001	-2.19997554	-0.061035156	-4.4555664	-0.18310547	1539957503.709
-8.14433606	-2.85673822	-4.9370851600000005	4.638672	0.4272461	2.1972656	7.795019568000001	-3.434545926	-0.6747070288	-4.211426	1.159668	-0.061035156	9.043945288000002	3.178540036	-2.670117212	-4.0893555	-1.6479492	0.4272461	-9.74257788	0.5024413940000001	0.7476806610000001	4.5166016	0.12207031	0.18310547	2.5971435700000005	9.310717752	0.5634521466	-0.8544922	-3.479004	-0.7324219	2.686865216	9.264062500000001	-2.19997554	-0.24414062	-4.333496	0.18310547	1539957503.749
-7.887134080000001	-2.29089357	-4.43703624	4.1503906	2.746582	1.7089844	7.757934800000001	-3.134277356	-0.7572509980000001	-4.0283203	1.159668	0.061035156	9.484179712000001	3.198876996	-2.344726538	-3.9672852	-1.5869141	0.061035156	-9.686352340000001	0.01315917932	0.879272464	4.3945312	0.18310547	0	2.884252896	9.523657248000001	0.8732910340000001	-0.8544922	-3.479004	-0.8544922	2.2071533540000003	9.120507788000001	-2.483496106	-0.36621094	-4.333496	0.36621094	1539957503.788
-8.38957518	-2.25859375	-4.787548920000001	3.7231445	1.6479492	1.4648438	8.359667932	-2.884252896	-0.8565429712000001	-3.8452148	0.7324219	0.18310547	10.154101440000002	3.210839856	-2.0480469240000003	-3.8452148	-1.5869141	-0.18310547	-9.686352340000001	-0.2918945288	0.9510498200000002	3.9672852	0.061035156	-0.12207031	3.0541259000000003	9.59782698	0.991723642	-1.0375977	-3.479004	-0.8544922	2.421289038	9.173144568	-2.27055661	-0.24414062	-3.479004	0	1539957503.828
-8.169457968	-2.4751221040000004	-4.362866214	2.8686523	0.79345703	1.2207031	8.359667932	-2.884252896	-0.8565429712000001	-3.7841797	0.36621094	0.36621094	10.50700728	2.971582068	-1.7406005400000002	-3.6010742	-1.2207031	-0.061035156	-9.266455072	-0.381616214	0.88046875	3.540039	-0.061035156	-0.18310547	3.069677716	9.132470746000001	0.994116214	-1.3427734	-3.479004	-0.6713867	2.421289038	9.173144568	-2.27055661	-0.30517578	-3.2348633	-0.24414062	1539957503.868
-8.80588408	-2.910571286	-3.6462889400000003	2.6855469	1.953125	1.4648438	8.652759080000001	-2.8423827880000005	-0.8529540740000001	-3.7841797	0.36621094	0.36621094	10.50700728	2.971582068	-1.7406005400000002	-3.6010742	-1.2207031	-0.061035156	-9.210229532000001	-0.37443847840000005	0.6101074280000001	3.4179688	-0.12207031	-0.30517578	3.069677716	9.132470746000001	0.994116214	-1.3427734	-3.479004	-0.6713867	1.69633786	8.94584964	-1.8099853240000001	-0.12207031	-2.6245117	-0.061035156	1539957503.908
-9.38129892	-2.24064946	-3.813769568	3.0517578	-0.91552734	1.953125	8.80109874	-2.6031250000000004	-0.7692138580000001	-3.540039	0.4272461	0.12207031	11.1266848	2.7275389400000005	-1.7657226440000002	-3.4179688	-0.79345703	0.12207031	-8.85373552	-0.5371337860000001	0.707006839	3.2348633	-0.24414062	-0.5493164	3.2658691100000006	9.438720746000001	1.068286142	-1.3427734	-2.6855469	-0.24414062	1.81118161	8.931494110000001	-1.6125976440000003	-0.24414062	-3.112793	-0.18310547	1539957503.949
-8.56782248	-2.2609863220000004	-3.7455810700000005	2.319336	1.4038086	1.5258789	9.027197480000002	-2.295678714	-0.60651857	-3.479004	0.30517578	-0.12207031	11.492749100000001	3.0493408540000004	-1.8063964660000003	-3.1738281	-0.9765625	0.30517578	-8.85373552	-0.5371337860000001	0.707006839	3.112793	-0.61035156	-0.91552734	3.285009784	9.76411142	1.44870607	-1.2817383	-2.746582	-0.12207031	1.81118161	8.931494110000001	-1.6125976440000003	-0.30517578	-2.5024414	-0.30517578	1539957503.988
-9.700707968000001	-4.23486322	-4.44660643	0.61035156	3.0517578	0.6713867	9.298754892	-2.16408696	-0.5048339856	-3.3569336	0.48828125	-0.4272461	11.62553714	3.494360324	-1.715478534	-3.1738281	-0.9765625	0.30517578	-9.94833966	-0.794335962	0.6842773560000001	2.8686523	-1.2207031	-1.0986328	3.5314452880000005	10.43283696	1.9128662140000001	-1.6479492	-2.8076172	0.12207031	2.024121106	9.11691893	-1.60183107	-0.061035156	-2.319336	-0.36621094	1539957504.028
-10.687646760000002	-4.946655252000001	-5.337841754	1.953125	-1.159668	1.3427734	9.54997554	-2.192797824	-0.576611322	-2.9907227	0	-0.7324219	11.606396760000003	4.40832518	-1.6341308900000002	-2.746582	-0.18310547	-0.12207031	-12.84096646	-2.1293945680000004	0.5108154254	3.540039	-1.0986328	-1.4038086	3.5553711060000004	11.483178420000002	2.2286865020000004	-1.8920898	-2.8686523	-0.061035156	4.074560504000001	11.076440200000002	-0.1686767572	-0.5493164	-2.4414062	0.061035156	1539957504.069
-9.207836960000002	-5.3270751800000005	-2.7550537140000007	3.0517578	-3.6010742	1.3427734	9.90048822	-2.4081298920000003	-1.020434604	-2.5634766	-0.24414062	-0.6713867	11.16616214	5.2146241	-1.509716754	-2.8686523	-0.30517578	-0.30517578	-12.84096646	-2.1293945680000004	0.5108154254	3.0517578	0.24414062	-1.7700195	2.934497104	10.985522659999999	3.267065396	-1.159668	-2.6245117	-0.91552734	4.074560504000001	11.076440200000002	-0.1686767572	-1.3427734	-3.540039	2.319336	1539957504.108
-6.62265625	-5.724243210000001	-1.3015625000000002	2.5634766	-0.061035156	1.159668	10.43403354	-2.9033935700000004	-1.927221646	-2.5634766	-0.24414062	0	10.03686502	5.240942392	-0.985742212	-2.6245117	-0.7324219	0.18310547	-10.5153804	-2.02292482	-0.668725589	1.7089844	0.91552734	-1.5258789	0.953442392	8.383593750000001	3.8269287140000006	-1.159668	-2.6245117	-0.91552734	3.5673339660000005	11.72841754	1.662841754	-2.6245117	-3.2348633	4.760742	1539957504.148
-8.274731430000001	-3.5697264400000006	-2.834008786	1.6479492	5.432129	0.36621094	10.82761232	-3.6068116	-2.593554712	-2.746582	-0.18310547	0.30517578	9.12648912	5.24572734	-0.516796875	-2.4414062	-0.5493164	0.5493164	-9.16118161	-1.2632812500000001	-1.489379892	2.6855469	0.18310547	-0.48828125	-0.1614990216	7.716064300000001	4.02192392	-0.9765625	-1.7089844	0.24414062	-0.793139676	13.7214357	-1.335058606	-2.4414062	-2.0751953	5.432129	1539957504.188
-10.175634980000002	-3.8209472840000003	-3.8209472840000003	1.8920898	0.4272461	0.48828125	10.44001448	-3.5027344240000007	-2.204760782	-2.6855469	0.9765625	0	9.043945288000002	5.54958516	-0.763232428	-2.2583008	-0.91552734	0.61035156	-9.2808107	-1.5719238220000002	-1.0886230432000001	3.0517578	-0.36621094	0.30517578	0.27275390380000003	8.959009080000001	3.39267572	-0.6713867	-3.2348633	0.12207031	-0.793139676	13.7214357	-1.335058606	-1.8920898	-3.2348633	5.2490234	1539957504.228
-8.49963408	-4.559057608	-2.337548822	3.540039	-3.8452148	1.159668	9.71027806	-3.27663588	-2.239453076	-2.6245117	1.3427734	0.12207031	9.000878894000001	5.297167932000001	-1.1173339660000001	-2.2583008	-0.91552734	0.61035156	-9.599023560000001	-1.7130859620000003	-0.4103271466	2.5024414	0	0.36621094	1.415209964	9.113330072	3.085229532	-0.6713867	-3.2348633	0.12207031	-1.3099365020000002	11.678173920000003	-1.0192382788	-1.8310547	-4.211426	6.0424805	1539957504.268
-5.855835160000001	-3.4417237400000005	-1.2106445288	2.1362305	1.2207031	0.79345703	9.23535144	-2.9799560700000005	-2.5385253600000004	-2.5634766	0.8544922	0.36621094	8.80588408	4.389184604	-0.833813498	-2.2583008	-1.2207031	0.48828125	-8.96259784	-1.644897464	-0.04067382788	2.746582	-0.061035156	0.24414062	1.714282248	8.14672824	3.08881839	-0.5493164	-2.9296875	-0.5493164	2.174853534	9.064282248	0.028710937500000002	-2.0751953	-2.8686523	5.2490234	1539957504.308
-7.2279782400000006	-2.751464856	-1.184326178	1.4648438	3.6010742	0.79345703	8.850146760000001	-2.418896466	-2.4727295320000002	-2.5024414	0.61035156	0.36621094	8.649169928000001	3.7049072480000005	-0.17465820680000002	-2.2583008	-1.4038086	0.61035156	-8.49484874	-1.7609375	-0.05144042932000001	2.5024414	0.18310547	0.36621094	1.70471196	7.342822480000001	2.9129637600000002	-0.5493164	-2.9296875	-0.5493164	2.174853534	9.064282248	0.028710937500000002	-2.0751953	-0.4272461	3.8452148	1539957504.348
-8.9326902	-2.5995362400000004	-2.0923096040000004	2.1362305	-0.48828125	1.0375977	8.298657248	-1.6843750000000002	-1.6736084260000001	-2.380371	0.91552734	0.18310547	8.906372300000001	3.257495108	-0.270361322	-2.2583008	-1.4038086	0.61035156	-8.406323380000002	-1.923632788	0.05502929712000001	2.6245117	-0.061035156	0.5493164	2.142553714	7.370336960000001	2.8268310700000003	-0.48828125	-2.9907227	-0.4272461	2.14973143	7.6107907400000006	0.2344726538	-1.3427734	1.2817383	2.5024414	1539957504.389
-7.86679712	-2.19638678	-1.1257080072	1.6479492	-0.30517578	0.5493164	7.86679712	-1.0575195288	-1.47263179	-2.319336	0.79345703	0.18310547	9.42197284	3.052929712	-0.4521972644	-2.0751953	-1.3427734	0.6713867	-8.65515126	-2.4846923920000004	0.35529785340000003	2.5634766	-0.18310547	0.4272461	3.1665771760000005	8.104858426	2.958422824	0	-2.6855469	-0.48828125	-0.32658691100000004	6.882250900000001	-0.43186035340000006	-0.61035156	1.4038086	1.4648438	1539957504.428
-7.792626800000001	-1.9607177520000003	-1.1017822480000001	0.7324219	2.9907227	0.30517578	7.984033246000001	-0.9426757788	-1.7489746400000001	-2.319336	0.79345703	0.18310547	9.786840560000002	2.749072284	-0.29667969240000003	-1.8920898	-1.4038086	0.4272461	-9.004467752000002	-2.9249266200000004	0.7512695288	1.7700195	-0.12207031	0.24414062	4.053027356	8.375219748000001	3.0959961060000003	-0.12207031	-2.380371	-0.61035156	-0.32658691100000004	6.882250900000001	-0.43186035340000006	0.30517578	-0.61035156	0.91552734	1539957504.468
-9.253295926000002	-1.503735324	-2.0253173920000003	0.30517578	1.0375977	0.79345703	8.358471940000001	-1.240551718	-1.7059082460000001	-2.0141602	1.159668	0.36621094	10.382592360000002	2.3016601440000004	-0.13757324280000002	-1.3427734	-1.0986328	0.48828125	-8.875268570000001	-2.805297824	0.8888427520000001	1.4648438	-0.18310547	0.24414062	4.21691893	7.9625	3.2072509000000005	-0.12207031	-2.380371	-0.61035156	1.2034667932	6.3845947480000005	-1.620971646	1.4038086	-3.8452148	0.48828125	1539957504.509
-9.343017572	-2.3016601440000004	-2.6760987400000005	-0.61035156	1.5869141	-0.061035156	8.747265380000002	-1.642504892	-1.7250488220000002	-1.5869141	0.48828125	0.18310547	10.798901260000001	1.796826178	-0.03828125	-1.0375977	-0.79345703	0.7324219	-8.63122554	-2.837597644	0.754858426	1.0375977	-0.24414062	0.30517578	3.9836425720000004	7.6311277	3.0409667540000003	-0.18310547	-1.8310547	-0.061035156	7.56054712	7.867993210000001	-1.0587158540000001	1.5869141	-6.713867	-0.30517578	1539957504.548
-10.70917932	-2.878271466	-0.6005371106	1.7700195	0.48828125	0.79345703	9.094189300000002	-1.949951178	-1.57551268	-1.2817383	0.4272461	-0.061035156	11.24152806	1.5216797120000003	-0.29667969240000003	-0.7324219	-0.7324219	1.0375977	-8.883642572	-2.19399411	0.6974365020000001	0.5493164	-0.4272461	0.6713867	3.7395996400000002	7.45766574	2.6079101440000003	0.12207031	-1.5869141	0.4272461	7.56054712	7.867993210000001	-1.0587158540000001	1.7700195	-5.1879883	0.48828125	1539957504.588
-12.0370607	-2.1700683900000004	-3.5565673920000003	0.12207031	-2.0141602	0.6713867	9.152807608000002	-2.021728534	-1.183129892	-0.8544922	0.79345703	-0.24414062	11.59323732	1.8566405760000002	-0.92473143	-0.7324219	-0.7324219	1.0375977	-9.278417932000002	-1.43435054	0.8888427520000001	0.79345703	-0.36621094	0.9765625	4.220507788000001	8.781957968	2.7550537140000007	0.12207031	-1.5869141	0.4272461	16.088891280000002	10.41967752	1.84946286	1.4038086	4.3945312	1.7089844	1539957504.629
-11.075244600000001	-5.279223740000001	-4.389184604	-2.5024414	0.6713867	-1.2207031	9.030786240000001	-1.820751996	-0.9642089660000001	-0.48828125	0.5493164	-0.24414062	11.998778960000001	2.5947509	-1.5025390379999999	0.12207031	0.36621094	0.91552734	-10.484277160000001	-1.7513672120000003	0.9713867212000001	1.0986328	-1.0375977	0.8544922	4.751660144000001	10.834789840000001	2.433251996	0.30517578	-0.9765625	0.79345703	-2.9632079680000003	10.451977340000001	0.8062988220000001	-1.953125	0.9765625	-1.0986328	1539957504.668
-10.395751800000001	-8.827417032000001	-2.787353534	3.6010742	-1.2207031	1.159668	9.62055661	-1.8578369600000002	-0.3529052716	-0.48828125	0.5493164	-0.24414062	12.5060054	3.23955072	-2.222705072	0.24414062	-0.24414062	0.12207031	-13.527636780000002	-1.2788329680000001	0.708203125	0.18310547	-1.159668	0.4272461	5.285205072	12.770385880000001	2.100683606	0.24414062	0.30517578	0.48828125	-2.9632079680000003	10.451977340000001	0.8062988220000001	-3.479004	-1.0375977	-2.380371	1539957504.708
-7.70170926	-4.50163588	-2.3243896760000005	1.2817383	-0.9765625	0.9765625	10.43642572	-2.255004892	0.007177734620000001	-0.12207031	0.36621094	0.061035156	13.03596196	4.28151857	-2.7538574280000003	0.12207031	0.48828125	-0.30517578	-13.372119600000001	0.14714355040000002	0.053833007200000005	-0.4272461	1.6479492	-0.061035156	4.011157248000001	13.246509080000001	1.8446777160000003	0.24414062	0.30517578	0.48828125	-0.6029296924	9.36933606	-1.24294429	-0.12207031	-3.3569336	0.24414062	1539957504.748
-7.7244384	-4.0877197480000005	-4.5614501800000005	-0.36621094	3.9672852	-0.61035156	11.2116214	-3.15102536	-0.763232428	0.30517578	-0.30517578	0.12207031	12.608886780000002	5.054321580000001	-2.43803714	0.12207031	0.91552734	0	-10.920923020000002	0.9438721040000001	-0.9821533540000001	-0.061035156	0.5493164	-0.061035156	1.5779052520000003	11.921020860000002	2.0695800720000004	-0.18310547	1.953125	0.36621094	0.659155252	9.05231929	-3.261083966	-1.4038086	0.30517578	-0.61035156	1539957504.788
-9.004467752000002	-4.721752896	-5.848657248	0.5493164	-1.159668	0.48828125	11.248705580000001	-3.541015576	-0.7129882787999999	0.061035156	-0.18310547	-0.18310547	11.513086060000001	4.91315944	-2.15571286	0.12207031	1.2817383	0.5493164	-10.35029254	1.143652356	-1.2537109620000002	-0.061035156	-0.061035156	-0.30517578	-0.007177734620000001	10.626635880000002	1.5396240020000003	-0.9765625	1.0375977	1.2207031	0.659155252	9.05231929	-3.261083966	1.2817383	-3.2958984	-2.0751953	1539957504.828
-8.24482428	-3.8747802520000003	-3.9716797120000003	-0.36621094	-0.91552734	0.36621094	10.4459964	-3.6929442900000002	-0.3182128894	0.061035156	-0.24414062	-0.91552734	10.43522914	4.22888179	-2.3076415740000003	-0.12207031	1.0375977	0.7324219	-9.98063948	0.92473143	-0.9331054712000001	0.36621094	-0.30517578	-0.48828125	0.48330077880000005	10.05361322	1.1903076080000001	-0.9765625	1.0375977	1.2207031	0.9677978240000001	10.06796924	-1.6149902160000003	0.12207031	0.12207031	-2.319336	1539957504.868
-7.61796875	-3.369946286	-2.9213378600000004	0.7324219	0.91552734	0.30517578	9.52006839	-3.4728271760000005	-0.6902587860000001	0.18310547	-0.4272461	-1.159668	9.433935700000001	3.52785643	-2.109057608	-0.30517578	0.30517578	0.61035156	-9.504516574	0.6914550720000001	-0.309838858	0.12207031	-0.36621094	-0.061035156	1.79323732	9.0858152	1.2477295320000001	-0.12207031	-0.6713867	0.30517578	1.1304931610000002	9.540405252000001	-1.9858398560000001	-0.36621094	-1.2207031	-2.9296875	1539957504.908
-7.17294928	-3.4321533540000004	-2.860327176	0.79345703	-0.61035156	0.30517578	9.229370108000001	-3.1486327880000005	-1.0048827880000002	0	-0.18310547	-0.79345703	8.53671875	2.7359130400000002	-1.5862792540000001	-0.36621094	0.061035156	0.48828125	-9.14802266	0.5837890576	-0.21533202880000002	0.061035156	0	-0.24414062	2.19638678	7.956518570000001	1.4176025360000002	-0.061035156	0	-0.18310547	1.1304931610000002	9.540405252000001	-1.9858398560000001	-0.61035156	-1.8920898	-2.9907227	1539957504.948
-6.915747300000001	-2.7945312500000004	-3.04455571	0.61035156	0	0.24414062	8.73171376	-2.5433105040000004	-0.54191893	-0.12207031	-0.24414062	-0.79345703	8.323779254	2.12341304	-1.4522949280000002	-0.24414062	0.12207031	0.4272461	-8.35249002	0.619677716	-0.15192871400000002	0	0	-0.48828125	2.122216754	7.4720217600000005	1.4223876800000002	-0.061035156	0	-0.18310547	3.62714856	8.468530252	-1.079052716	-0.4272461	-2.4414062	-2.8076172	1539957504.988
-7.053320288000001	-2.366259784	-2.9225341460000003	0.5493164	0.061035156	-0.061035156	8.022314300000001	-1.542016574	0.22011719240000002	-0.18310547	0	-0.8544922	8.637207068	1.8004150360000002	-1.6329346040000001	0	0.18310547	0.24414062	-7.917040740000001	0.569433606	-0.07895508180000001	0.061035156	0	-0.36621094	2.5744139400000003	7.412207068000001	1.3805175720000002	-0.4272461	0.48828125	0.18310547	3.665429712	8.022314300000001	-1.189111322	-0.36621094	-0.79345703	-2.5634766	1539957505.028
-7.5055175720000005	-2.42607428	-3.0313964660000003	0.5493164	0.91552734	0	7.63591304	-0.8122802520000001	0.4605712860000001	-0.36621094	-0.24414062	-1.0375977	9.05471196	1.6341308900000002	-1.36018071	0	0.18310547	0.24414062	-8.024707068	0.44143066100000006	0.0681884784	-0.061035156	0.061035156	-0.48828125	2.78017572	7.5138915740000005	1.353002896	-0.30517578	0.6713867	0.061035156	3.665429712	8.022314300000001	-1.189111322	0.30517578	0.18310547	-2.1362305	1539957505.068
-8.66950679	-2.384204074	-3.652270468	0.36621094	0.12207031	0.24414062	7.594042932000001	-0.4486083966	0.33256836060000006	-0.18310547	-0.36621094	-1.159668	9.49375	1.41640625	-0.9462646760000001	0	0.36621094	0.36621094	-8.18620607	0.5993408246	0.42827148560000006	-0.12207031	-0.061035156	-0.61035156	3.06848143	8.115625000000001	1.3470214660000002	-0.30517578	0.6713867	0.061035156	2.874682608	8.407519568	-0.8673096040000001	0.30517578	0.30517578	-1.7700195	1539957505.108
-8.99728984	-2.2107422120000004	-3.926220746	0.5493164	-2.5024414	0.36621094	7.883544928000001	-0.3541015576	0.0035888672120000004	-0.061035156	-0.7324219	-1.2207031	10.175634980000002	1.43076178	-0.643603534	-0.30517578	0.48828125	0.061035156	-8.23286142	0.6029296924	0.7955322480000001	0.061035156	-0.4272461	-0.6713867	3.4453125000000004	8.67070288	1.343432608	-0.24414062	0.8544922	0.12207031	2.186816394	8.911157248	-0.7883544928000001	0.12207031	-0.12207031	-1.7700195	1539957505.148
-8.238842752000002	-1.7669189300000003	-3.0983885800000004	-0.24414062	-2.0141602	0.061035156	8.40153804	-0.2811279254	-0.19020996400000004	-0.061035156	-0.7324219	-1.2207031	10.82522014	1.4678466460000001	-0.6280517572	-0.30517578	0.48828125	0.061035156	-8.9829348	0.1674804712	1.025219748	0.18310547	-0.48828125	-0.79345703	3.737207068	8.77597644	1.5575683900000001	-0.48828125	0.36621094	0.061035156	2.186816394	8.911157248	-0.7883544928000001	-0.061035156	0.4272461	-1.8920898	1539957505.188
-8.28190944	-1.89013678	-2.2753417540000003	-0.061035156	0.6713867	0.48828125	8.75444339	-0.0992919928	-0.3911865216	-0.12207031	-0.61035156	-1.159668	11.002270860000001	1.299169928	-0.7967285340000001	-0.30517578	0.61035156	0.12207031	-9.673193390000002	-0.7285400360000001	1.1986816100000002	-0.12207031	-0.12207031	-1.159668	4.24682608	9.0092527	2.0671875	-0.48828125	0.36621094	0.061035156	1.1735596040000003	9.22578125	-0.642407248	-0.30517578	0.30517578	-1.8310547	1539957505.228
-9.11213408	-2.337548822	-4.502832068	-1.5258789	1.7089844	0.30517578	8.892016574000001	0.18901367800000002	-0.379223642	-0.061035156	-0.61035156	-1.0986328	11.33483876	1.4810058900000003	-0.762036142	0	1.0986328	-0.18310547	-9.278417932000002	-0.56823732	0.953442392	-0.61035156	-0.8544922	-1.3427734	4.201367212	9.64328624	2.45598143	-0.79345703	0.61035156	0.30517578	2.3734375	9.661230432000002	-1.69633786	-0.6713867	-0.4272461	-1.3427734	1539957505.268
-11.09199182	-4.7062010800000005	-5.455077880000001	-3.4179688	-0.30517578	-0.7324219	9.11213408	0.21054687500000002	-0.34931639400000003	0.061035156	-0.48828125	-1.0375977	11.7403804	2.381811502	-0.7680175720000001	0	1.0986328	-0.18310547	-11.304932100000002	-0.29667969240000003	0.381616214	0.61035156	-1.2817383	-1.159668	3.7252441100000007	10.5739991	2.72395018	-1.0986328	0.12207031	0.61035156	2.3734375	9.661230432000002	-1.69633786	-0.6713867	-0.91552734	-1.4038086	1539957505.308
-11.72841754	-6.747070288000001	-3.00627446	0.91552734	-1.8310547	0.36621094	9.65285643	0.15671386780000002	-0.4438232428	0.061035156	-1.159668	-0.79345703	11.918627700000002	3.6773925720000005	-0.879272464	-0.061035156	0.4272461	-0.91552734	-14.627026260000001	-2.153320288	0.539526358	0.8544922	0.12207031	-0.79345703	3.8556396760000005	11.9353759	3.4883788940000002	-1.0986328	0.12207031	0.61035156	6.04125998	12.58376448	1.820751996	-1.0986328	0.6713867	0.061035156	1539957505.348
-9.669604532000001	-6.261376800000001	-2.372241214	0.061035156	-0.79345703	0.24414062	10.67089856	-0.23686523560000003	-1.24294429	0.36621094	-1.0986328	0.12207031	11.78105432	4.822241214000001	-0.8433837860000001	-0.12207031	0	-1.0986328	-13.236938400000001	-3.1797364200000002	0.07416992212000001	-1.4648438	1.4648438	-1.5869141	2.536132788	11.24392122	4.2599853240000005	-0.061035156	-0.061035156	-0.61035156	3.6977295320000003	14.08151808	-0.43186035340000006	-1.3427734	0.8544922	3.4179688	1539957505.388
-8.557055710000002	-5.2050534200000005	-2.421289038	0.24414062	-1.7700195	-0.24414062	12.336133180000001	-2.104272464	-2.8220459260000004	0.30517578	-0.7324219	1.159668	10.94245558	5.232568390000001	-0.24404297120000001	-0.12207031	0	-1.0986328	-10.70917932	-1.284814496	-1.2202148560000001	-1.4038086	0.61035156	-0.4272461	0.23566894960000004	9.122900360000001	4.347314496	-0.36621094	1.2817383	-0.24414062	3.6977295320000003	14.08151808	-0.43186035340000006	-3.2958984	1.5869141	4.1503906	1539957505.428
-8.914746106	-3.637915036	-2.195190396	-1.4038086	1.4648438	-0.79345703	12.41030252	-3.0230224640000003	-2.8088867800000004	0.061035156	-0.061035156	0.9765625	10.1325679	5.18591304	-0.26318359620000004	0.4272461	0.36621094	-0.061035156	-9.564331070000001	-1.302758786	-1.9930175720000003	-0.061035156	0.36621094	0.12207031	-0.5490966754000001	8.65634784	4.33176268	-0.36621094	1.2817383	-0.24414062	0.49167482	11.651855040000001	-1.3829101440000002	-1.4038086	1.4648438	3.9672852	1539957505.468
-9.55117212	-4.66433107	-2.588769568	-0.91552734	1.3427734	-0.36621094	11.29057608	-2.573217752	-2.3351562500000003	0.18310547	0.8544922	0.48828125	9.939965560000001	5.15361322	-0.7440917932000001	0.36621094	-0.48828125	-0.24414062	-9.5870607	-2.142553714	-1.6329346040000001	-0.12207031	-0.36621094	0.4272461	0.8960205072	9.82272914	3.89272464	0.36621094	-0.30517578	-0.061035156	-0.8170653959999999	11.456860520000001	-1.564746106	-0.6713867	1.8920898	4.3945312	1539957505.508
-8.4135009	-4.649975540000001	-2.241845746	0.36621094	-3.7841797	-0.061035156	10.103857820000002	-2.032495108	-2.6174804320000002	0.18310547	0.8544922	0.5493164	9.85502896	4.67390126	-0.45339357	0.36621094	-0.48828125	-0.24414062	-10.015332460000002	-2.49426268	-1.0455566100000002	-0.79345703	0.30517578	0.24414062	1.7298339660000002	9.52604982	3.811376996	0.30517578	-0.061035156	-0.5493164	-0.8170653959999999	11.456860520000001	-1.564746106	-0.36621094	0.18310547	4.272461	1539957505.548
-6.416894568	-3.951342752	-1.41640625	-0.7324219	1.2207031	-0.30517578	9.63371556	-1.927221646	-2.62346196	0.18310547	0.8544922	0.5493164	9.603808606000001	3.9166503600000007	0.17106933900000001	0.48828125	-0.24414062	-0.36621094	-9.15041484	-2.173657248	-0.8421875000000001	-0.91552734	0	0.12207031	1.53125	8.42307158	3.6690185700000004	0.30517578	-0.061035156	-0.5493164	0.2763427716	10.523754500000003	-0.879272464	0.12207031	-0.18310547	3.7841797	1539957505.588
-7.4433107000000005	-3.7838623200000003	-1.57551268	-0.8544922	1.5869141	-0.4272461	9.234155252	-1.756152356	-2.268164038	0.18310547	0.12207031	0.5493164	9.603808606000001	3.9166503600000007	0.17106933900000001	0.48828125	-0.24414062	-0.36621094	-8.607299820000001	-1.637719748	-0.840991214	-0.8544922	0.061035156	0.4272461	1.53125	8.42307158	3.6690185700000004	0.24414062	-0.061035156	-0.48828125	0.5132080072	8.777173020000001	0.6077148560000001	1.2207031	1.5869141	2.9907227	1539957505.628
-8.170654254	-3.785058606	-1.7406005400000002	-0.18310547	-1.2817383	-0.12207031	8.70180661	-1.3948730040000001	-1.9607177520000003	0.4272461	0.061035156	0	9.649267572	3.122314496	0.364868161	0.5493164	-0.24414062	-0.18310547	-8.4386232	-1.3637695680000002	-0.6986327880000001	-0.4272461	-0.061035156	0.61035156	1.7214599640000001	7.558154254000001	3.129492212	0.24414062	-0.12207031	-0.12207031	1.1304931610000002	8.5666259	0.2512207068	1.5869141	3.2958984	1.8920898	1539957505.668
-7.802197480000001	-2.8017089660000005	-1.2860107820000002	-0.18310547	-0.061035156	0.24414062	8.234057608	-0.9283202880000001	-2.050439496	0.36621094	0.24414062	0.12207031	9.71745607	3.1593994600000004	0.0478515625	0.36621094	-0.5493164	0.30517578	-8.712573380000002	-1.81118161	-0.5323486420000001	-0.36621094	0.061035156	0.48828125	2.229882788	8.13955072	3.29816893	0.24414062	-0.12207031	-0.12207031	-1.18671875	8.098876800000001	-0.7105957068000001	1.7700195	2.1972656	0.79345703	1539957505.708
-7.658642572	-2.5421141200000004	-1.911669928	-1.159668	1.2207031	-0.18310547	8.174243210000002	-0.6208740020000001	-2.00856929	0.30517578	0.30517578	0.18310547	10.069164840000001	3.2479248200000006	0.019140625	0.48828125	-0.5493164	0.18310547	-8.808276260000001	-2.201171924	-0.285913089	-0.61035156	0.24414062	0.24414062	2.3997558900000002	8.430249100000001	3.5362304320000004	0.48828125	0.24414062	-0.30517578	1.137670926	8.07734375	0.7201660340000001	2.1362305	-1.4038086	0.36621094	1539957505.748
-8.425463760000001	-3.257495108	-2.24064946	-1.159668	0.61035156	-0.48828125	8.524755890000002	-0.4378417932	-1.622167932	0.24414062	0.48828125	0.061035156	10.35029254	3.1175292540000004	0.09211425720000001	0.48828125	-0.5493164	0.18310547	-8.621655252000002	-2.3028564300000003	-0.16030273560000002	-0.91552734	-0.061035156	0.24414062	2.2669677520000002	8.257983426000001	3.5314452880000005	0.18310547	-0.18310547	-0.12207031	1.137670926	8.07734375	0.7201660340000001	1.953125	-2.319336	-0.4272461	1539957505.788
-8.771191394	-3.0672851440000004	-1.94636232	-0.4272461	-0.9765625	0	8.880053420000001	-0.5670410144	-1.5025390379999999	0.48828125	-0.12207031	-0.061035156	10.59553264	2.82922374	0.03947753894	0.7324219	0.18310547	0.6713867	-8.75922824	-2.0336913940000003	-0.2823242212	-0.91552734	-0.061035156	0.36621094	2.2478271760000004	7.957714660000001	3.3854980040000004	0.18310547	-0.18310547	-0.12207031	5.20026857	8.693432608	0.9929199280000001	1.5258789	-0.5493164	-0.48828125	1539957505.829
-9.087011780000001	-2.2801269960000004	-2.271752896	-1.159668	1.6479492	0.30517578	9.29157698	-0.8900390380000001	-1.796826178	0.6713867	-0.18310547	-0.30517578	10.49982878	2.7418945679999998	-0.01076660144	0.7324219	-0.4272461	0.91552734	-8.827417032000001	-1.867407248	-0.19499511780000003	-0.7324219	-0.30517578	0.5493164	2.4129150360000002	8.162280252	3.3831054320000007	0.30517578	-0.12207031	0.12207031	5.986230432000001	8.56901857	-1.2321777160000003	1.7700195	-1.6479492	-0.24414062	1539957505.868
-9.138451980000001	-3.2299804320000005	-3.3268798920000004	-1.6479492	2.2583008	-0.48828125	9.4423098	-0.994116214	-2.021728534	0.7324219	0.4272461	-0.4272461	10.80249002	2.9679932100000004	-0.3289794928	0.7324219	-0.4272461	0.91552734	-9.16118161	-2.044457968	-0.0897216754	-0.79345703	-0.61035156	0.7324219	2.6222655759999998	9.024804712	3.4393310700000006	0.6713867	0.061035156	0.18310547	6.288891574	8.12878444	-0.660351538	0.61035156	1.5869141	-0.61035156	1539957505.908
-9.66242662	-4.848559604	-4.42028804	-1.4648438	2.5634766	-1.7089844	9.615771760000001	-0.9893310700000001	-1.820751996	0.79345703	0.24414062	-0.36621094	11.087207460000002	3.2180175720000004	-0.833813498	0.9765625	-0.5493164	0.61035156	-10.552465560000002	-1.971484424	-0.0095703125	-1.2817383	-0.7324219	1.0375977	2.72395018	10.13615764	2.9249266200000004	0.7324219	-0.24414062	0.18310547	4.08173822	9.70310054	-1.528857428	-0.30517578	0.8544922	-2.1362305	1539957505.948
-9.97585414	-5.1811277	-4.274340854	0.5493164	-2.0141602	-0.91552734	9.916039840000002	-1.1269042932	-1.4798096040000002	0.79345703	0.24414062	-0.36621094	11.084814300000001	3.4189941100000003	-1.3829101440000002	0.9765625	-0.24414062	0.48828125	-11.845653960000002	-0.8888427520000001	0.2045654254	-1.4648438	-0.061035156	1.2207031	2.6019287140000005	10.71875	2.24423822	0.48828125	-0.7324219	0.12207031	5.21342752	11.5178714	2.299267572	-1.0986328	2.0751953	-1.4038086	1539957505.988
-7.1478269800000005	-4.280322284	-4.739697284	-1.5869141	-0.48828125	-1.6479492	10.225878600000001	-1.476220746	-1.3254882200000002	1.0986328	0.36621094	0.061035156	10.758227340000001	3.5888672120000003	-1.7788817900000002	0.9765625	-0.24414062	0.48828125	-11.163769960000002	0.01315917932	-0.2930908246	-1.3427734	0.5493164	0.91552734	1.771704074	10.40891124	1.8662109620000003	0.18310547	0.18310547	-0.8544922	5.042358426000001	10.850341460000001	-0.061010742800000003	-0.18310547	2.0141602	-1.4648438	1539957506.029
-6.737500000000001	-5.784057608	-5.06867662	-1.2817383	2.1972656	-1.8920898	10.077538940000002	-1.88774411	-1.39606929	0.91552734	0	0.30517578	10.229467360000001	3.5553711060000004	-2.04326178	0.79345703	0.061035156	0.36621094	-10.42326628	0.708203125	-1.05991214	-1.6479492	0.8544922	0.8544922	0.6148925720000001	10.243823380000002	1.353002896	0.18310547	0.18310547	-0.8544922	-0.02033691394	9.584667932	-1.41640625	0.7324219	-0.061035156	-1.4038086	1539957506.068
-7.626342752000001	-6.10107428	-5.744580072	-1.0986328	-2.0751953	-1.2817383	9.797607428000001	-2.0707763580000003	-0.735717752	0.61035156	0.4272461	0.30517578	9.845459260000002	3.4058349640000003	-2.592358426	0.30517578	-0.91552734	-0.061035156	-10.510596040000001	1.7609375	-1.1340820288	-0.8544922	0.6713867	0.79345703	0.7763915740000001	10.778564300000001	1.2513183900000002	0	0	-0.48828125	1.5085204680000002	9.97346196	-0.9462646760000001	0.36621094	0.7324219	-1.5869141	1539957506.108
-7.351196580000001	-5.085424820000001	-4.288696286	-0.48828125	-1.2207031	-1.0375977	9.241332968	-2.115039038	-0.31103514400000004	0.36621094	0.30517578	0.24414062	9.94714308	3.371142572	-2.9392822480000005	0.30517578	-0.91552734	-0.061035156	-10.65773912	1.137670926	-1.015649411	-0.8544922	1.0375977	0.4272461	1.24294429	10.98671924	1.562353534	0.18310547	0	-0.8544922	0.893627896	9.849048020000001	-1.491772464	0.36621094	0.48828125	-1.4648438	1539957506.148
-6.43603534	-4.751660144000001	-4.218115216	0.12207031	1.6479492	-1.2207031	8.766406250000001	-2.1162353240000003	-0.1818359424	0.36621094	0.061035156	0.5493164	9.72822284	3.2862060700000004	-2.654565396	0.48828125	-0.061035156	-0.61035156	-10.1146241	1.2453369600000002	-1.03957518	-1.0375977	1.159668	0.18310547	0.734521466	10.246215560000001	1.8398925720000001	0.24414062	0.36621094	-1.5258789	0.5825927716	9.59782698	-2.3208007200000003	0.61035156	0	-1.5258789	1539957506.188
-6.792529254000001	-5.386889480000001	-4.72653804	0.061035156	0.48828125	-1.0986328	8.56782248	-2.205957068	0.08015136780000001	0.5493164	-0.18310547	0.5493164	9.52006839	3.1199219240000007	-1.9212402160000002	0.36621094	-0.061035156	-0.6713867	-9.47341304	1.676000998	-1.4415283540000001	-0.7324219	1.2207031	0.18310547	0.07775878600000001	9.448290740000001	1.7083007200000002	-0.18310547	0.48828125	-1.4038086	0.9307128600000001	9.77368161	-2.020532248	0.7324219	0.12207031	-1.7089844	1539957506.228
-6.73271466	-5.40363768	-4.681079074	0.30517578	-0.48828125	-0.8544922	8.1754393	-2.076757788	-0.08732910340000001	0.5493164	-0.30517578	0.61035156	9.325073380000001	3.051733426	-1.695141574	0.36621094	-0.061035156	-0.6713867	-9.07146016	1.8351074280000002	-1.680786142	-0.30517578	1.2207031	0.18310547	-0.08493652160000001	9.177929712000001	1.642504892	-0.18310547	0.4272461	-1.0375977	1.4618652160000003	9.66242662	-1.4415283540000001	0.4272461	0.36621094	-1.6479492	1539957506.268
-6.671704074	-5.2337644800000005	-4.318603534	0.5493164	0.79345703	-0.6713867	8.03786592	-1.9391846040000003	-0.40434570680000004	0.36621094	-0.12207031	0.7324219	9.343017572	3.3759277160000005	-1.8243408540000001	0.12207031	-0.12207031	-0.7324219	-8.66711412	1.88774411	-2.02292482	-0.12207031	1.0986328	0.18310547	-0.67709964	8.980542032	1.606616214	-0.18310547	0.4272461	-1.0375977	1.331469748	9.37890625	-1.369750998	0.30517578	-0.30517578	-1.2207031	1539957506.308
-7.647875900000001	-5.51369658	-4.672705072	0.6713867	0.6713867	-0.24414062	8.21132788	-1.8506591460000001	-0.775195288	-0.061035156	0.24414062	0.79345703	9.67558606	3.7455810700000005	-1.9379882200000003	-0.61035156	-0.48828125	-0.48828125	-8.58217752	2.13178714	-2.3028564300000003	0.24414062	0.9765625	0.18310547	-1.3362548920000001	9.43034694	1.637719748	-0.061035156	0.30517578	-1.0375977	1.6114013580000002	9.38010234	-1.415209964	0	-0.79345703	-0.9765625	1539957506.348
-8.05222194	-6.06040036	-4.9849366	1.0375977	-1.2207031	0.24414062	8.35129393	-1.676000998	-0.7883544928000001	-0.30517578	0	0.7324219	10.36823732	4.17265625	-2.24064946	-0.61035156	-0.48828125	-0.48828125	-8.73410643	2.51101088	-2.5253662140000004	0.9765625	0.4272461	0.12207031	-0.9797607428000001	10.620653960000002	1.829125998	0.061035156	-0.12207031	-0.48828125	1.9774658540000003	9.3920652	-1.0646972840000002	-0.061035156	-0.9765625	-0.8544922	1539957506.388
-7.486376800000001	-5.648876800000001	-4.292285144	1.2817383	-1.4648438	0.6713867	9.07863768	-1.7441894960000002	-0.6268554712000001	-0.5493164	0	0.61035156	10.991503600000001	4.3975586060000005	-2.2286865020000004	-0.9765625	-0.061035156	-0.8544922	-9.631323380000001	1.8506591460000001	-2.27893071	1.3427734	0.36621094	-0.18310547	-0.11843261780000001	11.416186600000001	2.27893071	0.061035156	-0.12207031	-0.48828125	3.220410144	9.593042032000001	-0.7967285340000001	-0.12207031	-0.30517578	-0.30517578	1539957506.428
-7.5689209260000005	-4.732519568	-4.0877197480000005	0.91552734	0	0.36621094	9.57150908	-1.9427734620000003	-0.6029296924	-1.0375977	0	0.4272461	11.03098192	4.044653354	-1.7824707460000002	-0.9765625	-0.061035156	-0.8544922	-10.154101440000002	0.5885742212	-2.1569091460000003	1.0986328	0.24414062	-0.4272461	0.5849853534	11.20803264	2.6497802520000002	-0.30517578	-0.36621094	-0.7324219	2.3028564300000003	9.52963858	-1.1675781250000001	-0.12207031	0.24414062	0.061035156	1539957506.468
-7.70051268	-4.721752896	-3.7862548920000005	0.91552734	-0.48828125	0.30517578	9.797607428000001	-2.177246106	-0.6759033540000001	-1.0375977	-0.4272461	0.30517578	10.92810054	3.6570557100000003	-1.6712158540000002	-0.9765625	0.48828125	-0.91552734	-10.101464660000001	-0.1459472644	-2.1102538940000004	0.79345703	0.4272461	-0.61035156	0.693847644	10.26176718	2.6844726440000004	-1.0375977	-0.6713867	-0.4272461	0.4330566394	9.8263179	-2.07915036	0.061035156	-0.30517578	-0.18310547	1539957506.508
-7.344018570000001	-4.965795926	-3.2993652160000004	0.9765625	-0.48828125	0.5493164	9.9866214	-2.4081298920000003	-1.1304931610000002	-0.79345703	-0.30517578	0.24414062	10.92810054	3.6570557100000003	-1.6712158540000002	-0.7324219	0.79345703	-1.0375977	-9.383691394000001	-0.1411621106	-2.306445288	0.79345703	0.18310547	-0.5493164	0.693847644	10.26176718	2.6844726440000004	-1.0375977	-0.6713867	-0.4272461	0.38999023560000007	9.852636780000001	-1.465454074	-0.061035156	-0.79345703	-0.36621094	1539957506.553
-7.576098740000001	-4.635620108	-3.3771241	0.4272461	0	0.30517578	9.95192842	-2.866308606	-1.5563721040000003	-0.9765625	-0.061035156	0.18310547	10.34191942	3.3687500000000004	-1.100585962	-0.6713867	0	-0.61035156	-9.0427491	-0.2978759784	-2.268164038	0.8544922	-0.12207031	-0.30517578	0.22968750000000002	8.787939300000001	2.7012207459999997	-0.5493164	-0.61035156	-0.061035156	1.5109130400000002	9.363354532	-1.2632812500000001	-0.30517578	-0.8544922	-0.36621094	1539957506.595
-7.966088760000001	-4.610498004000001	-2.9225341460000003	0.6713867	-0.4272461	0.18310547	9.475805710000001	-3.045751996	-1.300366214	-0.8544922	-0.061035156	0	10.3694339	3.5158935700000002	-1.443920926	-0.5493164	0.24414062	-0.4272461	-9.35856929	-0.613696286	-2.217919928	0.79345703	-0.12207031	-0.18310547	0.5574707068000001	8.92551268	2.805297824	-0.36621094	-0.4272461	-0.061035156	2.1066650360000003	9.376513580000001	-0.974975589	-0.18310547	-0.61035156	-0.30517578	1539957506.634
-7.710082968000001	-4.64399411	-2.9799560700000005	0.4272461	0.18310547	-0.061035156	8.92910144	-2.81486821	-1.166381839	-0.5493164	0.061035156	0	9.9698732	3.8711913940000002	-1.4522949280000002	-0.36621094	0	-0.4272461	-9.7401857	-0.8541503600000001	-2.063598642	0.61035156	0	-0.18310547	0.7046142572	9.337036240000002	3.0672851440000004	-0.36621094	-0.4272461	-0.061035156	2.1066650360000003	9.376513580000001	-0.974975589	-0.061035156	0.12207031	-0.24414062	1539957506.668
-7.77228984	-4.574609424	-3.0026855040000004	0.061035156	-0.061035156	-0.24414062	8.82023912	-2.767016574	-1.1699707068	-0.36621094	-0.18310547	0.24414062	9.322680710000002	4.042260880000001	-1.0144531250000002	-0.36621094	0	-0.4272461	-9.64208966	-0.9366943390000001	-1.9762695680000002	0.36621094	0.061035156	-0.12207031	0.659155252	9.445898560000002	3.2742432100000003	-0.24414062	-0.24414062	-0.30517578	1.0144531250000002	9.81196286	-0.7416992212000001	-0.18310547	0	-0.30517578	1539957506.708
-7.9242187500000005	-4.929907248	-2.8986084260000005	0.061035156	-0.12207031	-0.24414062	8.87766124	-2.7155760800000004	-1.144848642	-0.24414062	0.061035156	0.4272461	8.871679712	3.8197509000000003	-0.613696286	-0.24414062	0.48828125	-0.6713867	-9.5104982	-0.9522461060000001	-2.0061767180000003	0.12207031	0.061035156	0	0.80988768	9.089404254	3.1438476440000005	-0.4272461	-0.24414062	-0.4272461	0.687866214	9.506909440000001	-0.961816394	-0.061035156	-0.61035156	-0.4272461	1539957506.748
-7.722045926000001	-5.172753894	-2.7359130400000002	0.061035156	-0.12207031	-0.30517578	8.673095746000001	-2.503832968	-1.0922119110000001	-0.12207031	0.4272461	0.6713867	8.28430162	3.32089856	-0.387597644	-0.30517578	1.2207031	-1.4038086	-9.630126800000001	-0.8828613220000001	-2.068383786	-0.061035156	0.18310547	0	1.020434604	8.870483426000002	2.93808606	-0.4272461	-0.24414062	-0.4272461	1.020434604	9.616967752	-0.885253894	-0.061035156	-0.30517578	-0.48828125	1539957506.788
-7.73161592	-4.958618210000001	-2.66174321	0.061035156	-0.12207031	-0.30517578	8.27353534	-2.319604532	-1.1986816100000002	-0.18310547	0.7324219	0.8544922	8.28430162	3.32089856	-0.387597644	-0.30517578	1.2207031	-1.4038086	-9.595434800000001	-0.6842773560000001	-2.174853534	-0.12207031	0.24414062	0.061035156	1.184326178	8.70061052	2.8890380400000004	0.061035156	0.30517578	-0.4272461	1.579101538	9.584667932	-0.594555661	-0.12207031	0.061035156	-0.30517578	1539957506.828
-7.806982428000001	-4.860522464000001	-2.775390576	-0.061035156	0.18310547	-0.24414062	8.27353534	-2.319604532	-1.1986816100000002	-0.18310547	0.7324219	0.8544922	9.28200679	4.362866214	-0.660351538	-0.18310547	0.7324219	-1.8310547	-9.439917032	-0.65676268	-2.2657714660000003	-0.12207031	0.24414062	0.061035156	0.73332518	9.021215560000002	3.134277356	0.48828125	1.5258789	-0.36621094	1.1125488220000002	9.579882788	-0.783569339	-0.061035156	-0.061035156	-0.12207031	1539957506.868
-7.990014480000001	-5.154809800000001	-3.02661142	-0.18310547	0.30517578	-0.24414062	6.135766574000001	-1.7130859620000003	-0.8122802520000001	0.24414062	2.2583008	1.5258789	9.125292932	4.57341304	-0.30744628600000007	0.061035156	0.5493164	-1.953125	-9.504516574	-0.57421875	-2.135375998	-0.18310547	0.24414062	0.061035156	0.3935791034	9.542798020000001	3.0158447480000006	0.48828125	1.5258789	-0.36621094	0.783569339	9.56672374	-0.9438721040000001	-0.18310547	-0.4272461	-0.18310547	1539957506.908
-7.992407248	-5.2911866000000005	-2.9165527160000004	0.12207031	-0.4272461	-0.24414062	6.6130860600000005	-2.802905252	0.0490478534	0.12207031	-0.12207031	3.2348633	9.589452880000001	4.579394568	-0.1614990216	0.061035156	0.5493164	-1.953125	-9.594238220000001	-0.3541015576	-2.10546875	-0.12207031	0.18310547	0.061035156	1.03359375	9.419580072	2.56723642	0.8544922	1.4038086	0.061035156	1.1747558900000001	9.560742212000001	-0.8433837860000001	0.061035156	-0.061035156	-0.18310547	1539957506.948
-7.675390380000001	-5.35458966	-2.72036142	0.18310547	0.18310547	-0.12207031	7.556957968000001	-3.4034423920000005	0.1040771466	1.0986328	3.9672852	3.2958984	9.792822480000002	4.88205571	0.2452392572	-0.24414062	2.8076172	-2.1362305	-9.756933606	-0.2237060504	-2.058813498	-0.24414062	0.36621094	0.061035156	1.1041748200000001	9.322680710000002	2.13776857	1.5869141	2.9907227	-0.061035156	0.9893310700000001	9.71745607	-0.80390625	-0.061035156	0.061035156	-0.24414062	1539957506.988
-7.955322480000001	-5.2720459260000005	-3.034985324	0.18310547	-0.061035156	-0.12207031	8.81784694	-4.093701080000001	-0.732128894	-0.12207031	3.479004	3.540039	9.35976538	5.183520468	0.6089111420000001	-0.18310547	1.2207031	-2.4414062	-9.750951980000002	-0.3505126800000001	-2.153320288	-0.30517578	0.5493164	0.061035156	0.7895507788	9.681567392	2.1700683900000004	1.5869141	2.9907227	-0.061035156	0.7967285340000001	9.70429712	-0.846972644	0.061035156	-0.30517578	-0.12207031	1539957507.028
-7.912255890000001	-4.98015126	-3.085229532	0.18310547	-0.48828125	-0.18310547	9.33942842	-4.6021241	0.0729736322	-0.061035156	3.7231445	3.3569336	9.54160144	5.7613278800000005	0.36965332460000005	-0.18310547	1.2207031	-2.4414062	-9.801196580000001	-0.2942871106	-2.1341797120000003	-0.061035156	0.7324219	0.061035156	0.8661132788	9.782055710000002	2.18203125	1.5258789	3.4179688	0.061035156	1.1484375	9.713867212	-0.7895507788	-0.061035156	-0.4272461	0.061035156	1539957507.068
-7.74836412	-5.000488220000001	-2.8220459260000004	0.18310547	0.12207031	-0.24414062	8.870483426000002	-4.910766574	0.985742212	0.12207031	2.8686523	3.112793	9.3155027	6.453979532000001	0.7500732428000001	0	2.6855469	-2.746582	-9.72702626	-0.25480957460000003	-2.16767572	-0.061035156	0.5493164	0	0.9821533540000001	9.94953624	2.0097655760000004	0.8544922	4.211426	0.79345703	1.118530252	9.66481929	-0.965405252	-0.061035156	-0.18310547	0.061035156	1539957507.108
-7.838086060000001	-5.063891574	-2.8041014400000006	0.24414062	-0.061035156	-0.30517578	8.871679712	-5.53044429	1.25729982	0.12207031	1.2207031	2.9907227	8.947045926000001	7.070068390000001	1.375732428	0.61035156	2.6245117	-2.8686523	-9.688745108	-0.2942871106	-2.1664795320000003	-0.18310547	0.61035156	0	0.47971191100000005	9.9447509	1.683178714	0.8544922	4.211426	0.79345703	0.7967285340000001	9.6983152	-1.0072753600000002	0	-0.30517578	0.061035156	1539957507.148
-7.956518570000001	-5.072265380000001	-2.988330072	0.24414062	-0.24414062	-0.30517578	8.67189946	-5.666821580000001	2.00856929	0.12207031	1.2207031	2.9907227	8.7963134	7.650268570000001	1.412817392	0.5493164	1.8310547	-2.8686523	-9.671997300000001	-0.44621582460000003	-2.27893071	-0.5493164	0.7324219	0.061035156	-0.23566894960000004	9.797607428000001	1.5180908540000002	0.91552734	4.5166016	0.30517578	1.211840854	9.624145468	-0.9271240020000001	0.061035156	-0.24414062	0.061035156	1539957507.188
-7.918237320000001	-5.005273560000001	-2.934497104	0	-0.48828125	-0.4272461	7.77348642	-5.8701902	2.250219748	-0.30517578	1.7089844	2.6245117	8.80947284	7.90148912	1.7884521760000003	0.18310547	0.7324219	-2.8686523	-9.77607428	-0.34572753600000006	-2.333959964	-0.61035156	0.8544922	0	-0.9677978240000001	9.849048020000001	1.429565396	1.0986328	3.8452148	0	1.221411142	9.6983152	-0.92473143	-0.061035156	-0.061035156	0.061035156	1539957507.228
-7.8488523400000005	-5.1177246400000005	-2.789746106	0.18310547	0	-0.48828125	7.86560054	-6.267358426	2.5086182100000003	-0.91552734	1.0375977	2.5024414	8.58217752	8.31899411	1.4522949280000002	0.5493164	0.18310547	-2.2583008	-9.669604532000001	-0.19738769960000002	-2.548095746	-0.61035156	0.9765625	0	-1.118530252	9.999779860000002	1.4786132200000002	0.91552734	2.9907227	-0.18310547	1.159204074	9.609789840000001	-0.954638678	0.12207031	-0.061035156	0.061035156	1539957507.268
-7.920629892	-5.207446580000001	-2.9129637600000002	0.061035156	-0.48828125	-0.48828125	7.294970746000001	-6.5915525200000005	2.7658202880000005	-0.48828125	1.2817383	2.0751953	8.138354532000001	8.466137680000001	1.15441893	0.36621094	0.9765625	-1.7700195	-9.42436502	0.053833007200000005	-2.775390576	-0.24414062	0.8544922	-0.061035156	-0.9713867212000001	10.11821286	1.60183107	0.7324219	1.8920898	0	1.0718750000000001	9.76889676	-0.876879892	-0.061035156	-0.12207031	0.061035156	1539957507.308
-7.8512451080000005	-5.37731929	-2.6665283540000004	0.18310547	-0.30517578	-0.4272461	6.572412140000001	-6.82124002	2.59116214	-0.4272461	0.18310547	2.0141602	7.572509980000001	8.497240920000001	1.2321777160000003	0.61035156	0.8544922	-1.3427734	-9.338232428000001	0.07416992212000001	-2.9679932100000004	-0.24414062	0.79345703	0	-0.6890625	10.04763228	1.524072284	0.12207031	1.3427734	-0.30517578	1.369750998	9.630126800000001	-0.955834964	0.12207031	-0.061035156	0.061035156	1539957507.348
-7.710082968000001	-5.349804712	-2.6880616	0.12207031	-0.18310547	-0.36621094	6.2530027	-7.076049820000001	2.6904540740000003	-0.7324219	-0.12207031	1.8310547	7.3212889400000005	8.368042032	1.3709472839999999	0.4272461	0.18310547	-0.8544922	-9.337036240000002	-0.015551758180000002	-3.111547824	-0.30517578	0.79345703	-0.061035156	-0.6232665740000001	9.9447509	1.378125	0.12207031	1.3427734	-0.30517578	1.3015625000000002	9.680371106	-1.038378894	0	0.12207031	0	1539957507.388
-7.769897660000001	-5.508911240000001	-2.7275389400000005	0.061035156	-0.18310547	-0.4272461	5.962304712	-7.510302520000001	2.383007788	-0.24414062	0.91552734	1.4038086	7.17773462	8.297461060000002	1.227392572	0.4272461	0.18310547	-0.8544922	-9.265259080000002	-0.0454589856	-3.3053466460000003	-0.30517578	0.79345703	-0.061035156	-0.678295926	9.853833360000001	1.335058606	0.36621094	1.159668	-0.48828125	1.159204074	9.555957068	-1.006079074	0.12207031	0.12207031	0	1539957507.428
-7.676586960000001	-5.535229532000001	-2.7000244600000003	0.061035156	-0.24414062	-0.36621094	5.676391574	-7.66223143	2.32917482	-0.30517578	0.36621094	1.2207031	6.853539840000001	8.424267572	1.1173339660000001	0.4272461	0.61035156	-0.7324219	-9.154003894	0.007177734620000001	-3.47402356	-0.18310547	0.6713867	0	-0.52995607	9.90527356	1.33386232	0.18310547	0.7324219	-0.24414062	1.129296875	9.666015380000001	-1.06589357	0.12207031	0	0	1539957507.468
-7.705298020000001	-5.579492212	-2.624658246	0.061035156	-0.30517578	-0.30517578	5.31152356	-7.67180162	2.406933606	-0.61035156	0.30517578	1.0375977	7.09160144	8.48527806	1.15441893	0.36621094	0.30517578	-0.91552734	-9.134863220000002	0.005981445288000001	-3.5792969240000003	-0.24414062	0.5493164	0	-0.5861816394	10.014135880000001	1.374536142	0.18310547	0.7324219	-0.24414062	1.204663089	9.613378894	-1.0646972840000002	0.061035156	0.061035156	0	1539957507.508
-7.689746106	-5.5938478400000005	-2.57680661	0.061035156	0.061035156	-0.24414062	4.824633786	-7.994799820000001	1.98464357	-0.30517578	0.24414062	0.8544922	7.076049820000001	8.441015380000001	1.1508300720000002	0.48828125	0.48828125	-0.6713867	-9.132470746000001	0.04067382788	-3.6797851440000002	-0.12207031	0.48828125	0	-0.7213623200000001	9.93039586	1.195092752	0.061035156	0.7324219	-0.36621094	1.159204074	9.62294928	-1.0874267572	0.061035156	-0.061035156	0	1539957507.548
-7.66940944	-5.6405027	-2.586376996	0.12207031	-0.12207031	-0.18310547	5.035180710000001	-7.984033246000001	1.792041034	-0.24414062	-0.24414062	0.79345703	6.762622300000001	8.51159694	1.1962890380000002	0.5493164	0.6713867	-0.48828125	-9.132470746000001	0.0657958966	-3.7790771760000004	-0.18310547	0.4272461	0	-0.811083966	9.894507280000001	1.0934082068000002	0.18310547	0.36621094	-0.24414062	1.214233426	9.62055661	-1.1041748200000001	0.061035156	-0.12207031	0	1539957507.588
-7.571313400000001	-5.65246556	-2.422485324	0.18310547	0.061035156	-0.18310547	4.968188400000001	-7.966088760000001	1.8650146760000001	-0.061035156	-0.36621094	0.48828125	6.85473642	8.58098143	1.358984424	0.4272461	0.36621094	-0.48828125	-9.063086060000002	0.050244139400000006	-3.8747802520000003	-0.12207031	0.36621094	0	-0.835009784	9.849048020000001	1.1173339660000001	0.18310547	0.36621094	-0.24414062	1.2477295320000001	9.62773462	-1.189111322	0	-0.061035156	-0.061035156	1539957507.628
-7.574902160000001	-5.67041034	-2.586376996	0.12207031	0.36621094	-0.18310547	4.92751448	-7.839282248	1.8829589660000003	-0.18310547	-0.4272461	0.5493164	6.85473642	8.58098143	1.358984424	0.24414062	0.4272461	-0.36621094	-9.026000900000001	0.014355469240000002	-3.9393798920000007	-0.12207031	0.30517578	0	-0.835009784	9.849048020000001	1.1173339660000001	0.24414062	0.12207031	-0.18310547	1.3649658540000003	9.613378894	-1.149633786	0	0	0	1539957507.668
-7.59284694	-5.712280252000001	-2.721557608	0.061035156	0.061035156	-0.12207031	5.02441394	-7.836889480000001	1.8662109620000003	-0.18310547	-0.30517578	0.36621094	6.836792032000001	8.61447734	1.4630615020000002	0.061035156	-0.061035156	-0.36621094	-9.040356430000001	0.0980957068	-3.96330571	-0.12207031	0.18310547	0	-0.5861816394	9.98901358	1.138867212	0.18310547	0.24414062	-0.061035156	1.2656738220000001	9.60620108	-1.1316894568000002	0	0	0	1539957507.708
-7.613183606000001	-5.778076080000001	-2.60671376	0.061035156	0.18310547	-0.061035156	5.126098740000001	-7.93618161	2.0887207460000004	0	-0.30517578	0.061035156	6.98513179	8.769995108000002	1.349414038	-0.12207031	0.18310547	-0.24414062	-9.0176268	0.05502929712000001	-4.030297824	-0.061035156	0.12207031	0	-0.840991214	10.05361322	1.2178222840000001	0.18310547	0.24414062	-0.061035156	1.183129892	9.589452880000001	-1.1627929712000002	0	0	0	1539957507.748
-7.68735324	-5.736206070000001	-2.6880616	-0.061035156	0.12207031	0	5.40961911	-7.92661142	2.2490234620000003	0	-0.36621094	-0.12207031	6.50302716	8.825024460000002	1.3829101440000002	-0.36621094	0.24414062	-0.061035156	-8.948242212	0.0980957068	-4.097290036	-0.061035156	0	0.061035156	-0.657958966	10.200757280000001	1.0587158540000001	0	0.061035156	0	1.276440396	9.613378894	-1.179541034	0	-0.061035156	0	1539957507.788
-7.765112320000001	-5.687158246000001	-2.7119873200000004	-0.061035156	0.061035156	0.061035156	5.22419429	-7.86679712	2.30883786	-0.18310547	0.18310547	0.12207031	6.498242212	9.012841754	1.5216797120000003	-0.30517578	0.36621094	-0.061035156	-8.963793930000001	0.15910644960000003	-4.1427491000000005	0	-0.18310547	0	-0.8637207068000001	10.29526358	1.102978534	-0.12207031	0.18310547	0.12207031	1.31352536	9.64328624	-1.1472412140000001	0	-0.12207031	0	1539957507.828
-7.762719748	-5.74338408	-2.5564697480000005	0	0.30517578	0.24414062	4.739697284	-7.97446286	2.3519042540000004	-0.12207031	0.4272461	0.36621094	6.498242212	9.012841754	1.5216797120000003	-0.12207031	-0.12207031	-0.061035156	-8.968579074	0.10886230040000001	-4.194189496	0.061035156	-0.30517578	0	-1.0802490020000002	10.29526358	1.0826415740000002	-0.12207031	0.18310547	0.12207031	1.469042932	9.637304712	-1.123315396	-0.061035156	-0.061035156	0	1539957507.868
-7.8703858800000015	-5.626147660000001	-2.7418945679999998	-0.061035156	0	0.36621094	4.577001996	-8.145532248	2.3674560700000002	0.061035156	0.12207031	0.5493164	7.117919928000001	9.52006839	1.656860324	-0.5493164	-0.061035156	-0.24414062	-8.83579074	0.025122070680000004	-4.185815396000001	-0.061035156	-0.5493164	0	-1.204663089	10.184009080000001	1.1101562500000002	-0.18310547	-0.12207031	0.24414062	1.46665036	9.600219748	-1.21303714	-0.061035156	-0.12207031	0	1539957507.908
-7.9242187500000005	-5.3844973000000005	-2.633032248	-0.30517578	0	0.5493164	4.749267572000001	-8.475707968	2.31481929	0.4272461	0.30517578	0.24414062	6.33554712	9.46264676	1.81357428	-1.4648438	0.61035156	-0.79345703	-8.83579074	-0.057421875000000004	-4.165478534	0	-0.8544922	0	-1.27763678	10.33474092	1.184326178	-0.36621094	-0.8544922	0.36621094	1.52526857	9.69113768	-1.07785643	-0.12207031	-0.12207031	0	1539957507.948
-8.01274411	-5.09379892	-2.66772464	-0.61035156	0.12207031	0.6713867	4.201367212	-8.711376800000002	2.5492920320000003	0.7324219	0.30517578	0.24414062	6.33554712	9.46264676	1.81357428	-1.953125	2.1362305	-0.9765625	-8.7448732	-0.19738769960000002	-4.11643071	0.061035156	-1.2207031	-0.061035156	-1.27763678	10.33474092	1.184326178	-0.36621094	-0.8544922	0.36621094	1.8410888580000002	9.538012680000001	-1.0479492212000001	-0.18310547	0.061035156	-0.061035156	1539957507.987
-8.10844748	-4.866503894	-2.743090854	-0.8544922	0.12207031	0.7324219	3.645092752	-8.920727340000001	2.721557608	1.0375977	0.061035156	0.061035156	5.353393570000001	9.419580072	3.0613037140000006	-2.1362305	0.91552734	-0.91552734	-8.74606929	-0.3600830072	-3.91066893	0	-1.6479492	-0.061035156	-1.2716552520000002	10.609887680000002	1.8243408540000001	-0.61035156	-1.0375977	0.48828125	1.9810547120000002	9.49733876	-1.062304712	-0.061035156	0.24414062	0	1539957508.028
-8.119213760000001	-4.813867212	-2.851953076	-1.2207031	0.36621094	0.7324219	3.6869628600000004	-9.043945288000002	2.9033935700000004	1.3427734	0.5493164	0.061035156	5.752954074000001	9.23654802	3.0983885800000004	-1.2207031	0.5493164	-0.12207031	-8.890820288	-0.5335449280000001	-3.5565673920000003	-0.18310547	-1.8920898	-0.061035156	-1.274047824	10.44240764	1.8219482820000001	-1.2207031	-2.1362305	0.5493164	1.8028076080000002	9.478198380000002	-1.069482428	-0.061035156	0.4272461	-0.18310547	1539957508.067
-8.06538089	-4.902392572	-3.034985324	-1.4038086	0.18310547	0.7324219	3.4393310700000006	-9.15878894	3.02421875	1.2207031	0.79345703	0.12207031	5.752954074000001	9.23654802	3.0983885800000004	-0.4272461	1.8920898	0.48828125	-8.97695288	-0.6723144568000001	-3.208447284	-0.4272461	-2.1362305	0	-0.7512695288	10.223486420000002	1.8542480040000002	-1.2207031	-2.1362305	0.5493164	1.4056396760000003	9.5104982	-1.1328857428	0.061035156	0.48828125	-0.30517578	1539957508.107
-7.9936032400000006	-4.878466754000001	-3.15461412	-1.6479492	0	0.79345703	3.3268798920000004	-9.0176268	2.983544928	1.0375977	0.36621094	0.30517578	5.9036866	8.895605432000002	2.9907226440000003	0.18310547	2.5024414	0.9765625	-9.09179712	-0.5957519568	-2.7813721040000003	-0.5493164	-2.380371	0.061035156	-0.7512695288	10.223486420000002	1.8542480040000002	-1.4648438	-2.8686523	0.7324219	1.2895996400000003	9.581079074	-0.9462646760000001	0.18310547	0.48828125	-0.4272461	1539957508.148
-7.995996106000001	-4.862915036	-3.226391574	-1.6479492	0.061035156	0.79345703	3.25988768	-8.597729532	3.0158447480000006	0.30517578	-0.9765625	0.5493164	5.93359375	7.803393570000001	2.624658246	0.91552734	2.380371	1.2207031	-9.180322480000001	-0.3804199280000001	-2.3734375	-0.6713867	-2.5024414	0.061035156	0.46416014400000005	9.58825679	1.8434814300000002	-1.3427734	-2.9296875	0.9765625	0.9307128600000001	9.578686600000001	-0.925927716	0.18310547	0.5493164	-0.5493164	1539957508.187
-7.909863220000001	-5.00886232	-3.2479248200000006	-1.3427734	0	0.8544922	3.4788086060000003	-8.342919928	2.235864218	-0.30517578	-1.5869141	0.8544922	5.93359375	7.803393570000001	2.624658246	1.6479492	1.5869141	1.5258789	-9.377710160000001	-0.0837402356	-1.8375000000000001	-0.7324219	-2.5634766	0.12207031	0.9594238220000001	9.177929712000001	1.7788817900000002	-1.3427734	-2.9296875	0.9765625	0.5670410144	9.657641574000001	-1.008471646	0.30517578	0.30517578	-0.6713867	1539957508.227
-7.8620117800000004	-4.88205571	-3.2945800720000005	-1.2817383	0.061035156	0.91552734	3.568530252	-7.9601074280000015	1.66403804	-0.48828125	-1.7089844	1.2817383	6.209936600000001	7.47441394	2.6114991	1.7700195	1.0986328	1.5258789	-9.46145018	0.1124511682	-1.409228534	-0.79345703	-2.4414062	0.061035156	0.9594238220000001	9.177929712000001	1.7788817900000002	-1.0375977	-2.4414062	1.0375977	0.8074951080000001	9.70429712	-0.953442392	0.24414062	0.24414062	-0.5493164	1539957508.268
-8.0558107	-4.474121106	-3.4728271760000005	-0.9765625	-0.18310547	1.0375977	3.352001996	-7.574902160000001	1.3458251800000003	-0.30517578	-1.6479492	1.4038086	6.811669928000001	7.4014402	2.381811502	1.5869141	0.91552734	1.3427734	-9.590649460000002	0.3576904254	-0.966601538	-0.61035156	-2.5634766	0.061035156	0.8649169928000001	9.14682608	1.971484424	-0.12207031	-1.0375977	1.0375977	1.179541034	9.573901260000001	-1.1269042932	0.18310547	0.30517578	-0.4272461	1539957508.307
-8.11083966	-4.177441394000001	-3.63432608	-0.9765625	0	0.9765625	3.3771241	-7.285400360000001	0.8577392572	-0.12207031	-1.4648438	1.6479492	6.811669928000001	7.4014402	2.381811502	1.2817383	1.5869141	1.159668	-9.838280760000002	0.4354492212	-0.458178714	-0.36621094	-2.319336	-0.061035156	1.123315396	9.048730432000001	1.83151857	-0.12207031	-1.0375977	1.0375977	1.1316894568000002	9.49494658	-1.2501221040000001	0.4272461	0.6713867	-0.4272461	1539957508.347
-8.078539840000001	-4.197778354	-3.9322021760000005	-0.79345703	0.24414062	0.8544922	3.4776123200000004	-7.224389480000001	0.8816650360000001	-0.061035156	-1.8310547	1.8920898	6.262573380000001	7.7974121400000005	2.310034146	1.4038086	2.2583008	0.8544922	-9.97585414	0.42707518000000005	0.08493652160000001	-0.36621094	-2.2583008	-0.12207031	1.43435054	9.35378444	2.068383786	0.12207031	-1.0986328	0.91552734	0.723754892	9.59782698	-1.199877896	0.48828125	0.7324219	-0.48828125	1539957508.387
-8.23645018	-4.23486322	-3.976464856	-0.61035156	-0.18310547	0.7324219	3.79223642	-7.284204074000001	0.849365216	-0.30517578	-2.0751953	2.0141602	5.71826178	8.28190944	1.8434814300000002	2.0751953	1.5258789	0.12207031	-10.21391574	0.46416014400000005	0.6017333966	-0.18310547	-2.0141602	-0.18310547	1.58747554	9.64208966	2.0671875	0.5493164	-1.0375977	0.7324219	0.16628417539999998	9.754540740000001	-1.4558837860000002	0.30517578	0.30517578	-0.48828125	1539957508.43
-8.08811052	-4.112841754000001	-3.99919429	-0.24414062	-0.12207031	0.7324219	4.303051620000001	-7.6167726600000005	0.869702176	-0.36621094	-1.4038086	1.953125	5.71826178	8.28190944	1.8434814300000002	2.319336	-0.12207031	-0.30517578	-10.236645860000001	0.6017333966	0.9773681610000001	-0.24414062	-1.4648438	-0.12207031	1.911669928	9.46623552	2.08513179	0.30517578	-1.4038086	0.5493164	0.40314941100000007	9.7318116	-1.5001464660000001	0.24414062	0.12207031	-0.48828125	1539957508.467
-7.934985520000001	-3.867602536	-3.8460692900000004	-0.12207031	-0.12207031	0.6713867	4.55546875	-7.7878417540000004	1.108959964	-0.36621094	-0.4272461	1.5258789	5.87497554	8.333349640000002	2.054028354	2.5024414	0.18310547	-0.6713867	-10.17683058	0.7285400360000001	1.2154297120000002	-0.061035156	-1.0986328	-0.12207031	1.911669928	9.46623552	2.08513179	0.18310547	-1.2207031	0.18310547	0.571826178	9.73061502	-1.4020507200000003	0.12207031	-0.061035156	-0.30517578	1539957508.507
-8.04025908	-3.543408246	-3.89272464	0	0.61035156	0.36621094	4.548291034	-7.766308606000001	1.5563721040000003	-0.5493164	0	0.91552734	5.5005371400000005	8.618066394000001	1.9762695680000002	2.380371	1.3427734	-1.0375977	-10.13735324	0.7416992212000001	1.2477295320000001	0.18310547	-0.79345703	-0.12207031	2.1341797120000003	9.32866214	1.771704074	-0.12207031	-0.91552734	0.12207031	0.6711181610000001	9.575097840000002	-1.6353271760000003	0	-0.30517578	-0.12207031	1539957508.548
-8.07614766	-3.667822284	-4.177441394000001	0.24414062	-0.061035156	0.18310547	4.367651260000001	-8.119213760000001	2.08513179	-0.8544922	-0.061035156	0.6713867	5.5005371400000005	8.618066394000001	1.9762695680000002	1.4648438	2.5024414	-0.91552734	-10.144530760000002	0.6029296924	1.235766574	0.36621094	-0.4272461	-0.061035156	2.0731689300000005	9.201855432	1.7645263580000001	-0.30517578	-0.79345703	0	0.24763183900000002	9.578686600000001	-1.7190673920000001	0.12207031	-0.36621094	-0.12207031	1539957508.587
-7.94335962	-3.6056152160000003	-3.8364991	0.36621094	-0.48828125	0.18310547	4.5518798920000005	-8.28071286	2.5744139400000003	-0.8544922	-0.061035156	0.6713867	5.44790036	8.612085160000001	2.332763678	0.79345703	1.8310547	-1.0986328	-10.184009080000001	0.36606445680000005	1.129296875	0.18310547	-0.061035156	-0.061035156	2.0731689300000005	9.201855432	1.7645263580000001	-0.30517578	-0.6713867	-0.18310547	0.32180175720000004	9.60739766	-1.6472900360000002	0	-0.61035156	0	1539957508.627
-8.00676268	-3.3065429320000006	-3.7563476440000003	0.30517578	0.4272461	0	4.5518798920000005	-8.28071286	2.5744139400000003	-0.9765625	0.12207031	0.61035156	5.36057158	8.589355432000001	2.5409179320000006	0.24414062	0.24414062	-1.0375977	-9.928002700000002	0.2344726538	0.9821533540000001	0.12207031	0.18310547	0.061035156	2.00856929	9.164770468	1.7657226440000002	-0.30517578	-0.24414062	-0.24414062	0.5431152356000001	9.36455072	-1.717871106	0	-0.48828125	0.18310547	1539957508.667
-8.21013179	-3.081640576	-3.9345947480000003	0.24414062	-0.061035156	-0.30517578	4.701416034	-8.451782248	2.70600589	-0.9765625	1.8920898	0.24414062	5.746972840000001	8.585766574	2.5445067900000002	-0.18310547	-0.48828125	-0.7324219	-9.87536592	0.10886230040000001	0.8876464660000001	0.061035156	0.36621094	0.061035156	1.8028076080000002	9.01403804	1.9200439300000003	-0.12207031	-0.30517578	-0.18310547	0.9139648560000001	9.30832518	-1.74299321	0.12207031	0.061035156	0.18310547	1539957508.707
-8.37163089	-3.2060547120000003	-4.280322284	-0.30517578	0.7324219	-0.7324219	4.147534146	-8.89919429	2.595947284	-0.36621094	1.8310547	-0.36621094	6.263769568	8.56782248	2.32319339	-0.5493164	-0.061035156	-0.4272461	-10.120605040000001	-0.230883786	0.802709964	0.061035156	0.4272461	0.12207031	2.0743652160000003	9.07504892	1.867407248	-0.061035156	-0.12207031	-0.12207031	1.195092752	9.229370108000001	-1.6712158540000002	0.30517578	0.61035156	0.18310547	1539957508.747
-8.484082068000001	-3.41301268	-4.55307608	-0.36621094	-0.8544922	-0.6713867	3.3472167540000006	-8.90876448	2.2849121400000003	0.061035156	0.8544922	-1.0375977	6.103466754	8.391967752000001	1.9355957460000002	-0.48828125	-0.30517578	0	-10.0895018	-0.3959716754	0.8218505890000001	-0.36621094	0.6713867	0.30517578	2.0743652160000003	9.07504892	1.867407248	0.12207031	0	-0.061035156	0.0813476538	10.1481205	-1.4630615020000002	-0.12207031	0.30517578	0.061035156	1539957508.787
-7.98044429	-3.47402356	-4.072167932	-0.79345703	-0.48828125	-0.9765625	3.10676268	-9.314306610000001	1.6999267180000002	0.30517578	0.061035156	-1.5258789	6.163281250000001	8.424267572	1.4989501800000002	-0.12207031	-0.4272461	-0.061035156	-10.072753600000002	-0.5072265576	0.6818847840000001	-0.61035156	0.7324219	0.30517578	2.5744139400000003	9.410009980000002	1.8243408540000001	0.30517578	0.30517578	-0.18310547	-0.03828125	9.559545926	-1.6736084260000001	-0.061035156	-0.24414062	0.18310547	1539957508.827
-7.5880616000000005	-3.2180175720000004	-3.9046875	-0.8544922	-0.8544922	-1.2817383	2.866308606	-9.681567392	1.159204074	0.6713867	-0.061035156	-1.8920898	6.119018570000001	7.5964357	0.7775878600000001	0.4272461	0.24414062	0.061035156	-10.144530760000002	-0.5993408246	0.647192392	-1.159668	1.2207031	0.5493164	2.6402099640000003	8.7030027	1.7274413940000002	0.36621094	0.8544922	-0.48828125	0.7763915740000001	9.486572480000001	-1.71667482	-0.061035156	-0.30517578	0.36621094	1539957508.867
-7.3667482	-2.9010009000000005	-3.8915283540000005	-1.2817383	0.48828125	-1.8920898	2.256201178	-9.220996106000001	0.907983426	0.8544922	-0.4272461	-2.4414062	5.772094748	7.33085962	0.41511232	1.2207031	1.0375977	0.36621094	-9.87297374	-0.6818847840000001	0.416308606	-1.7700195	1.6479492	0.6713867	2.6533691100000003	8.545092752	1.6245605040000002	0.30517578	1.3427734	-0.6713867	0.885253894	9.427954074	-1.50732428	-0.30517578	0.18310547	0.30517578	1539957508.907
-7.7041014400000005	-3.234765576	-4.326977536	-1.7700195	0.18310547	-2.380371	1.7884521760000003	-8.57858876	0.7440917932000001	0.7324219	-1.0375977	-2.6855469	5.772094748	7.33085962	0.41511232	2.0751953	1.0375977	0.30517578	-9.62893071	-0.47014160340000005	0.14235839660000002	-2.2583008	1.7089844	0.6713867	2.058813498	8.827417032000001	1.0563232428000002	0.24414062	1.953125	-0.91552734	0.5670410144	9.49853534	-1.7824707460000002	-0.36621094	0.36621094	0.30517578	1539957508.947
-8.20415036	-3.762329074	-4.86411142	-2.1362305	0.30517578	-2.380371	1.5862792540000001	-8.51638179	0.9271240020000001	0.4272461	-1.0986328	-2.4414062	5.95273462	8.32976088	0.11604003600000001	2.9907227	1.953125	0	-9.74257788	0.2524169928	-0.052636719240000004	-2.5024414	1.8310547	0.61035156	1.3637695680000002	9.33344748	0.80988768	0.4272461	2.5024414	-1.0986328	0.7273437500000001	9.4686277	-1.4833984620000003	-0.4272461	0.79345703	0.24414062	1539957508.987
-8.88842752	-4.26357428	-5.26367212	-2.0751953	-0.9765625	-2.0751953	1.3458251800000003	-8.844164840000001	1.119726538	0	-0.8544922	-1.4038086	6.030493210000001	9.125292932	-0.2033691394	3.4179688	2.9907227	-0.5493164	-9.80478534	0.8421875000000001	-0.193798822	-2.6245117	1.6479492	0.6713867	0.9139648560000001	10.003369600000001	0.7716064300000001	0.7324219	2.8076172	-1.0986328	1.2501221040000001	9.503320288000001	-1.28122554	-0.18310547	1.5869141	0.061035156	1539957509.027
-8.22089856	-3.90827626	-4.87128894	-2.1362305	-2.5634766	-1.953125	0.9331054712000001	-9.23654802	0.6818847840000001	-0.61035156	-1.159668	-0.61035156	6.030493210000001	9.125292932	-0.2033691394	3.2348633	3.1738281	-0.7324219	-10.010547120000002	0.9582275360000001	-0.27873535340000005	-2.6855469	1.6479492	0.5493164	0.9139648560000001	10.003369600000001	0.7716064300000001	0.91552734	2.9907227	-1.0986328	1.0575195288	9.790429712	-1.465454074	-0.061035156	1.5258789	-0.12207031	1539957509.067
-7.05571286	-3.830517572	-4.29946286	-2.380371	-0.6713867	-2.1362305	0.9426757788	-9.3920652	0.3337646466	-0.24414062	-0.8544922	0.36621094	6.33435054	9.931591460000002	-0.052636719240000004	2.9296875	2.6245117	-0.7324219	-9.792822480000002	0.9929199280000001	-0.5455078076000001	-3.0517578	1.6479492	0.30517578	0.6974365020000001	10.6756839	0.9187500000000001	1.0375977	2.9296875	-1.2207031	1.006079074	9.69951178	-1.4403320680000002	0	1.5869141	-0.18310547	1539957509.107
-7.345214660000001	-4.074560504000001	-4.8988037140000005	-2.4414062	-0.12207031	-2.1972656	0.9139648560000001	-9.14802266	0.907983426	0.48828125	-0.6713867	1.2207031	6.33435054	9.931591460000002	-0.052636719240000004	3.0517578	2.319336	-0.48828125	-9.284399460000001	1.2022705072	-0.855346646	-3.4179688	1.5258789	0.061035156	0.6974365020000001	10.6756839	0.9187500000000001	0.7324219	3.0517578	-1.2817383	1.234570288	9.480590560000001	-1.4786132200000002	0.12207031	1.5258789	-0.24414062	1539957509.147
-7.564135880000001	-4.429858426	-5.5005371400000005	-2.319336	-2.1972656	-2.0141602	0.724951178	-8.533129892	1.3637695680000002	0.48828125	-1.5258789	1.7700195	6.415698380000001	9.770092752000002	0.11604003600000001	3.2958984	3.0517578	-0.18310547	-8.984130890000001	1.540820288	-1.2489257200000001	-3.6621094	1.159668	-0.12207031	0.6041259784	10.418481920000001	0.839794928	0.24414062	3.2348633	-0.91552734	1.4702392180000001	9.350195288	-1.43435054	0.30517578	1.7700195	-0.30517578	1539957509.187
-7.207641574	-4.542309604000001	-5.52565944	-2.5024414	-1.159668	-1.8920898	0.73332518	-8.47929712	0.965405252	0.61035156	-2.9907227	2.1972656	6.2147219400000004	9.666015380000001	0.17106933900000001	3.112793	3.479004	-0.18310547	-9.10615216	1.945166034	-1.3864990020000003	-3.6010742	0.91552734	-0.18310547	0.20576172120000003	10.20314946	0.419897464	-0.12207031	3.6621094	-0.48828125	1.9966064300000002	9.402832068	-1.64011232	0.12207031	2.1972656	-0.30517578	1539957509.227
-7.424169928000001	-4.77080072	-5.76013179	-2.5634766	-1.7700195	-1.7700195	1.1424560700000002	-8.97336412	0.5861816394	0.91552734	-3.90625	2.6855469	5.9551268	9.676782248	-0.10288086060000001	2.4414062	3.6621094	-0.30517578	-9.38488768	2.1880126800000004	-1.489379892	-3.7231445	0.8544922	-0.30517578	-0.37084961060000005	10.217504500000002	-0.08015136780000001	-0.12207031	3.6621094	-0.12207031	1.6903564300000002	9.475805710000001	-1.8458740020000002	0.18310547	2.5634766	-0.24414062	1539957509.267
-7.224389480000001	-4.635620108	-5.8354982	-2.746582	-2.319336	-1.7089844	1.588671924	-9.433935700000001	0.230883786	1.2207031	-4.3945312	2.9296875	5.840283246000001	9.624145468	-0.45937500000000003	1.7089844	3.6621094	-0.48828125	-9.426757788000002	2.409326178	-1.5109130400000002	-3.6621094	0.6713867	-0.48828125	-0.6627441100000001	10.49982878	-0.2572021466	0	3.6010742	0.061035156	1.52526857	9.661230432000002	-1.8351074280000002	-0.18310547	2.1362305	-0.12207031	1539957509.307
-7.16457518	-4.54589856	-5.9012939300000005	-2.746582	-2.1972656	-1.6479492	1.982250998	-9.729418930000001	0.34572753600000006	1.0986328	-4.760742	2.8686523	6.203955072	9.625341754	-0.9043945288	1.3427734	3.540039	-0.7324219	-9.33344748	2.3985596040000003	-1.620971646	-3.7841797	0.48828125	-0.6713867	-0.6723144568000001	10.619458360000001	-0.2811279254	0	3.7231445	0.30517578	1.7441894960000002	9.6552491	-1.8375000000000001	-0.30517578	2.5024414	-0.18310547	1539957509.347
-6.97915036	-4.483691394	-6.09748552	-3.112793	-2.6855469	-1.8310547	2.3028564300000003	-9.66003444	0.21652832460000004	0.79345703	-4.8217773	2.5634766	6.203955072	9.625341754	-0.9043945288	1.0375977	3.7841797	-0.8544922	-9.2724366	2.3531005400000002	-1.6030273560000001	-3.8452148	0.36621094	-0.79345703	-0.6723144568000001	10.619458360000001	-0.2811279254	-0.24414062	3.7841797	0.5493164	1.8566405760000002	9.636108426000002	-1.886547824	-0.36621094	2.8076172	-0.18310547	1539957509.387
-6.66811502	-4.303051620000001	-6.20634784	-3.2348633	-2.8076172	-1.953125	2.6114991	-9.49973143	0.03349609424	0.91552734	-4.5776367	2.0751953	6.2530027	9.38847644	-1.2501221040000001	0.91552734	3.8452148	-0.79345703	-9.362158246000002	2.25261232	-1.484594748	-4.0893555	0.30517578	-0.9765625	-0.40554199280000003	10.401733720000001	-0.3804199280000001	-0.48828125	3.7841797	0.6713867	1.8733886780000002	9.631323380000001	-1.79323732	-0.5493164	3.112793	-0.18310547	1539957509.428
-6.269750900000001	-4.502832068	-6.312817392	-3.479004	-2.8686523	-2.0751953	2.6916503600000006	-9.181518570000001	0.15192871400000002	1.0375977	-4.4555664	1.159668	6.270947480000001	8.70061052	-1.5276611420000001	0.91552734	3.7841797	-0.7324219	-9.375317392	2.08513179	-1.4391357820000001	-4.5166016	0.4272461	-1.0375977	-0.1626953076	10.152904860000001	-0.5825927716	-0.7324219	3.9672852	0.7324219	1.79323732	9.508105432	-2.0528320680000003	-0.61035156	4.1503906	-0.30517578	1539957509.467
-6.2948732000000005	-4.76242662	-6.223095746000001	-3.540039	-2.6855469	-1.8920898	2.378222644	-8.97575679	0.005981445288000001	1.159668	-5.3710938	0.30517578	6.270947480000001	8.70061052	-1.5276611420000001	0.9765625	4.0283203	-0.91552734	-9.19467752	2.2657714660000003	-1.3829101440000002	-4.8828125	0.4272461	-1.0986328	-0.1626953076	10.152904860000001	-0.5825927716	-0.8544922	4.211426	0.6713867	1.3829101440000002	9.559545926	-1.9738769960000002	-0.7324219	4.333496	-0.36621094	1539957509.507
-6.67290036	-4.795922824	-6.3307617800000004	-3.6010742	-3.540039	-1.7700195	2.3734375	-8.62285144	-0.09450683900000001	1.159668	-5.79834	-0.48828125	6.432446580000001	8.44938948	-1.516894568	1.0375977	4.5776367	-1.159668	-9.102563400000001	2.78017572	-1.2692626800000002	-4.8828125	0.24414062	-1.159668	-0.7476806610000001	9.916039840000002	-1.1101562500000002	-0.8544922	4.760742	0.7324219	1.393676718	9.564331070000001	-1.7824707460000002	-0.91552734	4.4555664	-0.24414062	1539957509.547
-7.109545926000001	-4.7552491	-5.98742662	-3.7841797	-4.0283203	-1.5258789	2.3997558900000002	-8.424267572	-0.07416992212000001	0.91552734	-5.6152344	-1.0375977	6.50302716	8.5151857	-1.488183606	0.8544922	4.9438477	-1.4648438	-9.22338858	2.9237304320000006	-1.0575195288	-4.699707	0.24414062	-1.2207031	-0.7476806610000001	9.916039840000002	-1.1101562500000002	-0.79345703	5.004883	0.9765625	1.252514676	9.667211960000001	-1.6783935700000001	-1.0986328	4.0893555	-0.12207031	1539957509.587
-7.602417032000001	-4.649975540000001	-5.406030252000001	-4.699707	-4.9438477	-1.3427734	2.345922824	-8.380004892	0.1626953076	0.6713867	-4.760742	-1.159668	6.50900908	8.85732428	-1.341040036	0.4272461	4.8217773	-1.7089844	-9.63491214	2.686865216	-1.153222644	-4.0893555	-0.24414062	-1.4648438	-1.144848642	10.0464357	-1.032397464	-0.5493164	4.638672	1.2207031	1.4570800720000001	9.58227536	-1.4798096040000002	-1.3427734	3.6621094	-0.12207031	1539957509.627
-8.21611322	-3.5063233800000004	-5.15600589	-4.699707	-2.5634766	-1.3427734	1.9212402160000002	-8.370434800000002	0.6077148560000001	0.48828125	-4.699707	-0.91552734	6.419287140000001	9.35856929	-1.2321777160000003	0	4.5166016	-1.6479492	-11.0668705	0.8637207068000001	-0.7034179712000002	-3.7841797	0.24414062	-1.5258789	-1.0096679712	10.285692899999999	-0.46774902160000004	-0.18310547	4.638672	1.2207031	1.8650146760000001	9.614575180000001	-0.9977050720000001	-1.4038086	4.1503906	-0.061035156	1539957509.667
-8.04504393	-4.4322509000000005	-4.684667932000001	-3.8452148	-4.272461	-1.4038086	1.7406005400000002	-8.98652356	0.69504393	0.4272461	-5.3100586	-0.30517578	6.163281250000001	9.78444838	-1.06589357	-0.30517578	4.211426	-1.4038086	-10.039258180000001	-0.2835205072	-0.7129882787999999	-5.126953	0.061035156	-1.7089844	-0.02153320288	10.553662140000002	0.94506839	0.8544922	4.699707	0.8544922	2.971582068	9.780859620000001	-0.4689453076	-1.2817383	4.3945312	0.061035156	1539957509.707
-8.078539840000001	-4.99211412	-3.1414550720000003	-5.004883	-3.9672852	-1.5869141	2.051635782	-10.018921220000001	0.5993408246	0.4272461	-5.3100586	-0.30517578	5.995800720000001	9.76291484	-0.30744628600000007	-0.12207031	4.333496	-0.79345703	-10.1229982	-0.27275390380000003	-0.954638678	-4.5776367	-0.4272461	-1.2817383	0.6914550720000001	10.4304438	1.830322284	1.0375977	4.8217773	0.48828125	4.5064209260000005	9.734204074	-0.22968750000000002	-1.0375977	5.004883	0.48828125	1539957509.747
-9.35976538	-4.640405252	-2.783764676	-4.638672	-1.6479492	-1.7089844	2.491870108	-10.251000900000001	0.2572021466	1.7089844	-5.79834	0.79345703	5.63691394	9.712670926000001	0.4139160144	0.30517578	5.065918	0.18310547	-10.09548372	-0.9211425720000002	-0.9642089660000001	-4.699707	-0.24414062	-1.0375977	-0.324194339	9.7748777	2.135375998	-0.061035156	5.6762695	0.9765625	5.53642572	9.630126800000001	-0.172265625	-0.9765625	7.019043	0.48828125	1539957509.787
-9.012841754	-4.81745607	-3.5242675720000003	-3.0517578	-5.1879883	-1.2207031	2.442822284	-10.179223740000001	-0.3576904254	2.0751953	-6.286621	0.6713867	4.610498004000001	10.090698380000001	0.3947753894	0.30517578	5.2490234	0.8544922	-10.27373004	-0.7309326080000002	-0.879272464	-4.8217773	-0.30517578	-0.9765625	-0.324194339	9.7748777	2.135375998	0.061035156	5.6762695	1.3427734	4.84736322	9.20305162	-0.9737792932	0.91552734	7.9345703	0.24414062	1539957509.827
-7.590454074	-4.8258300720000005	-2.421289038	-4.272461	-3.0517578	-1.0375977	2.56723642	-9.91484424	-1.0515380890000001	2.380371	-6.958008	0.5493164	3.6690185700000004	10.480688400000002	0.061010742800000003	0	4.272461	1.159668	-10.18879442	-0.8074951080000001	-1.02761232	-4.5776367	-0.30517578	-0.8544922	-0.5670410144	10.100268080000001	2.142553714	0.48828125	5.6762695	1.3427734	4.3640625	8.77597644	-1.8195557100000002	2.380371	7.2021484	-0.24414062	1539957509.867
-8.162280252	-4.657153354	-2.545703076	-4.0893555	-1.6479492	-1.0986328	2.74428714	-9.60261232	-2.0695800720000004	2.6245117	-7.3242188	0.4272461	3.2060547120000003	10.36345198	-0.21413574280000003	-0.24414062	3.4179688	1.4038086	-10.16127896	-1.070678714	-0.9677978240000001	-4.699707	-0.24414062	-0.79345703	-0.9307128600000001	9.987817000000001	2.0468505400000003	0.4272461	5.2490234	1.3427734	6.2087400200000005	7.77348642	-1.6185790740000001	2.8686523	7.751465	0.30517578	1539957509.907
-8.194580072	-4.002783246	-3.0900146760000005	-3.6010742	-3.4179688	-0.7324219	3.1534179320000004	-9.21501448	-2.9045898560000003	2.9296875	-7.1411133	0.4272461	3.0313964660000003	9.87297374	-0.54191893	-0.12207031	3.2958984	1.4648438	-9.7748777	-0.9929199280000001	-0.79194339	-4.638672	-0.12207031	-0.79345703	-0.5778076080000001	9.697119110000001	2.271752896	0.61035156	5.065918	1.159668	6.37023912	9.247314300000001	-3.6510742800000004	4.333496	12.023926	-0.061035156	1539957509.947
-7.54260234	-3.6235596040000004	-2.940478534	-4.4555664	-2.0141602	-1.4038086	3.568530252	-8.847753894	-2.802905252	3.112793	-6.591797	0.24414062	3.0313964660000003	9.87297374	-0.54191893	0.061035156	3.6621094	1.4038086	-9.228173920000001	-1.08383786	-0.7261474640000001	-4.699707	-0.24414062	-0.6713867	-0.5778076080000001	9.697119110000001	2.271752896	0.36621094	4.9438477	1.0375977	1.8805663940000001	9.47460962	-4.90717752	3.540039	12.023926	1.2207031	1539957509.987
-6.846362320000001	-3.847265576	-2.9572264400000003	-4.3945312	-1.7700195	-1.2817383	3.5290527160000003	-8.39555661	-2.5313476440000002	2.5024414	-5.859375	0.061035156	2.81486821	9.376513580000001	-0.42587889400000006	0.4272461	4.0893555	1.2817383	-9.045141574	-0.94506839	-0.5227783246000001	-4.760742	-0.30517578	-0.61035156	-0.19619140380000002	8.953027160000001	1.818359424	0.061035156	4.638672	0.91552734	-1.216625998	9.95073282	-5.09260234	3.1738281	8.666992	2.1972656	1539957510.027
-7.035375900000001	-3.7563476440000003	-2.971582068	-4.3945312	-1.5869141	-1.0375977	3.570922824	-7.988818390000001	-2.04326178	1.7700195	-5.859375	-0.061035156	2.6198730040000004	8.86809056	-0.230883786	0.91552734	4.211426	0.91552734	-9.11691893	-0.840991214	-0.32778320680000006	-4.699707	-0.36621094	-0.5493164	-0.19619140380000002	8.953027160000001	1.818359424	-0.12207031	4.333496	0.8544922	-2.446411142	9.69472644	-2.8758788940000004	3.7231445	3.9672852	2.8076172	1539957510.067
-7.2279782400000006	-3.8341064300000003	-3.379516574	-4.1503906	-1.0375977	-1.0986328	3.4560790740000003	-7.719653060000001	-1.801611322	1.0375977	-5.3710938	-0.30517578	2.528955072	8.711376800000002	-0.14833984620000001	1.2207031	4.0283203	0.30517578	-9.20544429	-0.7871582068	-0.06699218750000001	-4.8217773	-0.30517578	-0.4272461	0.15671386780000002	8.92670926	1.7214599640000001	0	4.333496	0.7324219	-0.42109375000000004	9.65285643	-1.5121094240000001	4.699707	1.5258789	2.8686523	1539957510.107
-7.753149460000001	-4.23725589	-3.6008300720000004	-3.90625	-0.36621094	-1.3427734	3.4800048920000006	-7.940966754000001	-1.64011232	0.6713867	-4.9438477	-0.30517578	2.85075679	8.68864766	0.03828125	1.6479492	4.211426	-0.24414062	-9.35258786	-0.41271972840000004	0.14235839660000002	-4.8828125	-0.36621094	-0.12207031	0.2978759784	8.992504892	1.61977536	0.18310547	4.0893555	0.5493164	1.6915527160000003	9.72224092	-1.509716754	3.9672852	4.0893555	1.4648438	1539957510.147
-8.616870108	-4.0506347840000005	-3.7431884000000006	-3.2958984	-1.8310547	-0.91552734	3.6068116	-8.13955072	-1.1173339660000001	0.4272461	-4.272461	-0.24414062	3.3854980040000004	8.846557608000001	0.4761230432	1.8310547	4.760742	-0.61035156	-9.536816394	0.15551757200000002	0.270361322	-4.4555664	-0.4272461	0.12207031	0.211743161	9.004467752000002	1.5109130400000002	0.18310547	3.7231445	0.5493164	2.3519042540000004	9.74736322	-1.5707275360000001	2.6855469	7.1411133	-0.12207031	1539957510.187
-8.21013179	-3.7934326080000003	-4.1152344240000005	-3.2348633	-1.7089844	-0.91552734	3.6690185700000004	-8.409912140000001	-0.6101074280000001	0.18310547	-3.540039	0.12207031	3.696533246	9.1791259	0.702221646	1.7089844	5.065918	-0.7324219	-9.69113768	0.40554199280000003	0.3732421924	-4.0283203	-0.36621094	0.12207031	-0.03229980432	9.145629892	1.409228534	0.30517578	3.540039	0.5493164	0.7572509980000001	9.08342302	-3.109155252	2.8076172	5.79834	-0.79345703	1539957510.227
-7.436132788000001	-3.7742920320000004	-3.6235596040000004	-3.4179688	-1.5258789	-1.4038086	3.7970214660000003	-8.61447734	-0.0095703125	0	-2.6245117	0.61035156	3.7288329680000003	9.62773462	0.7763915740000001	1.4038086	4.5776367	-0.6713867	-9.697119110000001	0.540722644	0.42707518000000005	-3.7841797	-0.30517578	0.30517578	-0.0992919928	9.47460962	1.5384277160000002	0.79345703	3.3569336	0.4272461	0.132788089	9.496142572	-1.9403808900000001	3.4179688	5.6152344	-1.4648438	1539957510.267
-8.250805710000002	-4.012353534	-3.2180175720000004	-3.4179688	-0.24414062	-1.3427734	3.791040036	-8.73291034	0.6914550720000001	0	-2.6245117	0.61035156	3.753955072	9.49255342	0.994116214	1.0375977	3.6010742	-0.24414062	-9.788037140000002	0.46655273560000005	0.227294928	-3.2958984	-0.30517578	0.36621094	0.1579101538	9.3657473	1.7501709260000002	0.7324219	2.6245117	0.36621094	3.3197021760000003	9.80957068	0.73332518	1.0986328	3.540039	-1.2207031	1539957510.307
-9.95192842	-4.91196286	-5.32109375	-2.5024414	-0.6713867	-1.5258789	3.9034912140000007	-8.787939300000001	1.387695288	-0.18310547	-1.8310547	1.159668	3.753955072	9.49255342	0.994116214	0.9765625	2.5634766	0.30517578	-10.63261682	0.5622558606000001	0.17824707460000003	-3.4179688	-0.4272461	0.6713867	0.1579101538	9.3657473	1.7501709260000002	0.7324219	2.4414062	0.24414062	3.275439496	9.63491214	-1.240551718	0.61035156	0.5493164	-0.61035156	1539957510.347
-8.815454074	-6.09748552	-4.421484424000001	-2.5024414	-1.953125	-1.8920898	3.7360108800000003	-9.10734874	1.4822021760000001	0.18310547	-1.4038086	2.0141602	3.94895018	10.180420320000001	1.0264160340000001	0.91552734	2.2583008	0.61035156	-10.95561502	1.1245117212000002	-0.17944336060000002	-3.2348633	0.24414062	0.6713867	0.5371337860000001	10.9316893	0.86850589	0.7324219	2.380371	0.30517578	-0.2572021466	10.804883180000001	-3.2790283540000003	0.061035156	1.159668	-3.112793	1539957510.387
-8.710180710000001	-5.085424820000001	-2.600732428	-1.6479492	-2.0141602	-0.8544922	3.585278354	-9.85622554	1.1245117212000002	0.61035156	-2.2583008	1.5258789	4.32817392	11.50471196	0.6292480432	0.79345703	2.5024414	0.36621094	-11.148217360000002	1.343432608	-0.5873779254	-3.112793	0.5493164	0.36621094	0.3517089856000001	11.519067000000001	0.539526358	0.79345703	2.5634766	0.24414062	3.6666259000000005	12.31340306	0.7500732428000001	-1.159668	2.2583008	-1.8920898	1539957510.427
-7.734009080000001	-4.041064496	-4.8808594240000005	-2.8076172	-0.061035156	-1.0986328	3.458471646	-10.228271760000002	1.108959964	0.61035156	-2.2583008	1.5258789	4.32817392	11.50471196	0.6292480432	0.5493164	2.746582	0.12207031	-9.60739766	1.2919922120000003	-1.2094482428000002	-3.2348633	0.61035156	-0.061035156	0.3517089856000001	11.519067000000001	0.539526358	0.91552734	3.4179688	0.18310547	2.4488037140000003	9.480590560000001	-0.6208740020000001	-1.5869141	1.0986328	-2.319336	1539957510.467
-7.801000900000001	-5.206250000000001	-5.744580072	-2.319336	-1.8310547	-1.0375977	3.172558606	-9.865796220000002	1.102978534	1.159668	-2.9907227	-0.18310547	4.591357428	11.178125000000001	0.47253417540000003	0.4272461	3.2958984	0.30517578	-9.57749002	1.906884784	-1.3996582460000002	-2.9907227	-0.24414062	-0.30517578	-0.846972644	11.29177266	0.4713378894	0.61035156	3.7841797	0.24414062	1.720263678	8.61926268	-1.7190673920000001	0.6713867	1.4648438	-2.2583008	1539957510.507
-7.8548342600000005	-3.9310058900000002	-5.352197480000001	-3.3569336	-2.5024414	-0.8544922	3.0995849640000004	-8.442211960000002	1.069482428	1.159668	-2.9907227	-1.0986328	4.410717752	11.304932100000002	0.15671386780000002	0.36621094	3.540039	0.6713867	-10.49863318	1.606616214	-0.7225586060000001	-2.9907227	-0.12207031	-0.4272461	-0.2990722644	11.79660692	0.07058105432	-0.24414062	3.2958984	0.8544922	2.4488037140000003	10.184009080000001	-1.3470214660000002	0.61035156	2.8686523	-2.5634766	1539957510.547
-7.2315673920000005	-3.3352538940000005	-4.244433606	-3.2348633	-1.159668	-0.9765625	2.5899658540000003	-8.266357428000001	0.86850589	1.159668	-3.0517578	-1.953125	4.04584964	11.703296220000002	0.35649413939999997	0.18310547	2.6245117	0.48828125	-9.97346196	1.002490216	-0.4605712860000001	-3.2958984	-0.061035156	-0.79345703	-0.2990722644	11.79660692	0.07058105432	-0.18310547	2.4414062	0.91552734	0.8888427520000001	9.680371106	-1.2919922120000003	-0.061035156	1.8920898	-2.5024414	1539957510.588
-6.847558606000001	-4.350903354000001	-4.026708966	-2.1972656	0	-1.2207031	1.8159667540000002	-9.11572284	0.9869384980000001	1.6479492	-3.6621094	-2.1362305	4.306640576	10.47111772	0.5969482428	0.18310547	2.1362305	0.48828125	-9.43632788	0.9630126800000001	-0.309838858	-3.7841797	0.061035156	-0.79345703	0.7716064300000001	9.49494658	0.5526855432	0	2.8076172	0.24414062	0.6962402160000001	9.229370108000001	-2.186816394	0.91552734	0.5493164	-2.2583008	1539957510.628
-7.3320557100000014	-3.905883786	-4.494457968	-2.0751953	-1.4648438	-1.0375977	1.851855432	-8.406323380000002	1.2202148560000001	1.4038086	-4.211426	-1.6479492	4.685864120000001	8.927905252	0.6842773560000001	0.4272461	2.8076172	0.79345703	-8.92910144	1.738207968	-0.27395019960000005	-3.4179688	-0.061035156	-0.8544922	0.7716064300000001	9.49494658	0.5526855432	-0.79345703	2.8076172	0.61035156	1.1556152160000002	9.87297374	-0.9785644568000001	-0.12207031	0.91552734	-2.6855469	1539957510.667
-6.78774411	-3.7467773560000004	-4.401147464000001	-2.0141602	-1.7700195	-1.2817383	2.235864218	-7.572509980000001	1.58747554	0.7324219	-3.0517578	-1.0986328	4.69423822	8.315405252000001	0.8613281250000001	0.30517578	3.90625	0.5493164	-8.69582518	2.000195288	-0.3182128894	-2.8076172	0	-0.79345703	0.4450195288	8.523559800000001	0.1303955072	-1.2207031	3.2958984	1.0375977	1.8422851440000003	9.21860324	-0.8661132788	0.24414062	2.1362305	-2.5024414	1539957510.707
-6.48149411	-4.184619110000001	-4.487280252000001	-1.5258789	0	-1.2207031	1.83151857	-7.273437500000001	1.592260782	0.4272461	-1.953125	-1.0375977	4.1606933900000005	8.27233876	0.6914550720000001	-0.18310547	3.6621094	0	-8.9410643	2.0671875	0.028710937500000002	-2.6855469	0.061035156	-0.8544922	-0.17944336060000002	8.694628894000001	-0.21533202880000002	-0.6713867	3.6010742	1.2207031	0.885253894	9.15639676	-1.191503894	0.30517578	1.7089844	-2.319336	1539957510.747
-7.346411240000001	-4.03747554	-4.9	-1.0375977	-0.79345703	-0.8544922	1.2704589660000003	-7.113134980000001	1.264477536	0.5493164	-2.5024414	-0.8544922	3.9345947480000003	8.65874002	0.34812010800000004	-0.6713867	2.5634766	-0.24414062	-9.154003894	2.222705072	0.22490234620000002	-2.2583008	0.12207031	-0.7324219	-0.24643554320000002	9.012841754	0.193798822	-0.12207031	3.4179688	1.0986328	0.69504393	9.195874100000001	-1.1675781250000001	0.12207031	1.2207031	-2.1362305	1539957510.787
-7.38947734	-3.53742662	-5.02441394	-0.5493164	-1.6479492	-0.7324219	1.362573282	-7.115527160000001	0.7883544928000001	0.91552734	-3.112793	0	4.0661866	8.78435054	-0.0227294928	-0.79345703	1.7089844	-0.061035156	-9.433935700000001	2.1066650360000003	0.49765625	-2.0141602	0.4272461	-0.7324219	-0.24643554320000002	9.012841754	0.193798822	0.061035156	2.6245117	0.79345703	0.783569339	9.206640380000001	-1.5025390379999999	0	1.2207031	-1.8310547	1539957510.827
-7.4349366	-3.38908696	-4.669116214000001	-0.9765625	-0.79345703	-0.6713867	1.7118896760000002	-7.28898912	0.9797607428000001	0.7324219	-3.112793	0.6713867	4.17026358	8.883642572	-0.2045654254	-0.5493164	1.0986328	0.12207031	-8.9494384	2.11743161	0.31103514400000004	-1.7700195	0.36621094	-0.6713867	0.14714355040000002	9.32148462	0.668725589	-0.061035156	2.0141602	0.48828125	0.288305661	9.298754892	-1.547998004	-0.48828125	0.7324219	-1.7089844	1539957510.867
-8.226879892	-2.9620117800000005	-4.96459964	-1.0986328	-1.4648438	-0.79345703	2.43205571	-7.492358426000001	1.464257788	-0.18310547	-2.380371	1.4038086	4.3640625	8.826220746	0.015551758180000002	-0.061035156	1.4038086	0.30517578	-8.968579074	1.961914038	0.16508788940000002	-1.159668	0.061035156	-0.6713867	0.33137207460000007	9.438720746000001	0.80390625	-0.36621094	1.8310547	0.36621094	0.33256836060000006	9.283202880000001	-1.9104736420000001	-0.5493164	0.8544922	-1.8310547	1539957510.907
-8.539111420000001	-3.69892572	-4.963403060000001	-1.8310547	-2.2583008	-0.48828125	3.1390625	-7.556957968000001	1.945166034	-0.9765625	-1.0986328	2.0751953	4.250415036	9.067871106	0.2189208966	0.061035156	1.8310547	0.18310547	-9.993798920000001	1.32788089	-0.192602536	-0.7324219	-0.061035156	-0.8544922	0.33137207460000007	9.438720746000001	0.80390625	-0.6713867	1.7700195	0.30517578	1.0587158540000001	9.60859375	-1.1053711060000002	-0.4272461	1.5869141	-2.0141602	1539957510.947
-9.319091754	-5.406030252000001	-5.096191394000001	-2.5024414	-1.6479492	-0.8544922	3.3472167540000006	-7.93378894	2.076757788	-1.2207031	-0.12207031	2.4414062	3.7096923920000004	9.85502896	0.30385742800000004	0.12207031	1.2817383	-0.18310547	-11.984423920000001	0.15910644960000003	-0.3935791034	-0.61035156	-0.061035156	-1.0986328	0.5287597644	10.236645860000001	1.1125488220000002	-0.18310547	1.4648438	-0.12207031	1.5779052520000003	9.683960160000002	-0.43664550720000006	-0.5493164	2.8686523	-1.7089844	1539957510.987
-10.242626800000002	-6.452783246000001	-4.577001996	-1.953125	-0.30517578	-0.24414062	3.1474366000000003	-9.63371556	1.5563721040000003	-1.159668	-0.9765625	2.1972656	3.640307608	11.36115764	0.48569336060000007	0.6713867	0.6713867	-0.7324219	-14.094677520000001	-1.9104736420000001	-0.709399411	-1.0986328	0.7324219	-1.159668	2.3219971040000003	12.96777356	3.0971923920000006	0.8544922	1.0986328	-0.79345703	1.6149902160000003	10.503417540000001	-1.268066394	-1.0375977	1.8920898	-0.91552734	1539957511.027
-9.755737320000001	-7.190893570000001	-3.417797824	0.24414062	-0.7324219	0.18310547	3.43334964	-12.3349366	1.1328857428	-0.4272461	-2.5634766	1.6479492	4.117626996	12.3433107	0.9677978240000001	1.4648438	1.5869141	-0.9765625	-12.607690200000002	-1.4367432100000002	-1.7669189300000003	-2.6245117	1.159668	-0.7324219	2.3219971040000003	12.96777356	3.0971923920000006	0.9765625	1.8920898	-1.5869141	2.767016574	11.52026358	-0.4605712860000001	-1.5869141	2.2583008	1.0986328	1539957511.067
-8.301049820000001	-6.345117212	-2.8088867800000004	-0.36621094	-3.8452148	0	4.483691394	-13.998974640000002	0.49645996400000003	0.5493164	-2.8076172	0.8544922	4.574609424	11.8241214	1.9427734620000003	2.319336	3.90625	-0.61035156	-10.101464660000001	0.3289794928	-2.775390576	-1.159668	0.36621094	0.061035156	0.899609375	11.9604982	3.5733153960000004	-0.061035156	2.9907227	-1.0375977	2.65935054	12.97614766	-0.44621582460000003	-2.1362305	1.8310547	2.2583008	1539957511.107
-7.415795926	-4.317407248	-1.2919922120000003	-1.8310547	-0.061035156	0	4.81745607	-12.843359620000001	0.21054687500000002	0.6713867	-1.6479492	-0.6713867	3.5493896760000005	11.26186502	2.363867212	1.4648438	4.8217773	0.30517578	-8.7795652	-0.9582275360000001	-3.3065429320000006	-0.61035156	0.18310547	-0.12207031	-1.8578369600000002	9.920825180000001	3.019433606	-0.48828125	3.8452148	0.061035156	3.301757788	10.272534440000001	0.30505371400000003	-1.4038086	1.0375977	3.6621094	1539957511.147
-8.19936502	-4.292285144	-1.4235839660000003	-1.4648438	1.2817383	0	4.12839357	-10.483080580000001	0.954638678	0.4272461	-0.30517578	-2.0141602	1.3864990020000003	10.267749100000001	1.5982422120000002	-0.36621094	2.1362305	1.2207031	-8.092895468	-1.5779052520000003	-3.2718505400000004	-0.6713867	-0.4272461	-0.24414062	-3.708496106	8.484082068000001	2.9859375000000004	0.4272461	2.8686523	0.6713867	2.1102538940000004	10.530933	-1.23696286	0.18310547	2.9907227	4.0893555	1539957511.187
-8.45297824	-4.87368161	-2.3028564300000003	-0.12207031	-2.2583008	0.30517578	3.37473143	-8.762817392	1.0993896760000001	0.7324219	-0.4272461	-2.1362305	0.17585449280000004	9.77128894	1.0072753600000002	-1.5258789	-1.4038086	1.8310547	-8.26875	-1.7669189300000003	-2.8399902160000003	-0.8544922	-0.7324219	0.061035156	-1.876977536	8.9745607	3.2311766200000003	1.2817383	1.159668	0.91552734	-0.619677716	10.90178264	-1.31352536	-0.79345703	2.4414062	3.7231445	1539957511.227
-6.701611420000001	-4.304248004000001	-2.0911132200000004	-1.5258789	-1.5258789	0.30517578	2.9775634	-8.33933107	0.3289794928	1.7089844	-1.2207031	-1.6479492	0.6041259784	10.05839856	0.8816650360000001	-1.7700195	-2.319336	1.8310547	-8.56184056	-1.847070288	-2.2669677520000002	-0.9765625	-0.79345703	0	-0.22490234620000002	9.46145018	3.3866942900000003	1.0986328	0.4272461	1.0986328	0.18303222840000002	10.23903804	-1.66403804	0.48828125	1.0375977	4.4555664	1539957511.267
-6.855932608000001	-4.57341304	-1.4451172120000002	-1.7700195	1.6479492	0.18310547	2.828027356	-8.70061052	-0.3289794928	2.6245117	-1.7700195	-1.7089844	1.526464856	9.85622554	1.3673584260000002	-1.4038086	-0.5493164	1.3427734	-8.790332068	-1.783667032	-1.8913329680000002	-1.3427734	-0.6713867	0.061035156	-0.22490234620000002	9.46145018	3.3866942900000003	0.48828125	0.8544922	0.8544922	1.184326178	9.594238220000001	-0.802709964	1.5258789	2.0141602	4.333496	1539957511.307
