# Supplementary material for: A deep learning approach for lower back-pain risk prediction during manual lifting
Source: PLoS One. 2021 Feb 19;16(2):e0247162. doi: 10.1371/journal.pone.0247162 (PMC7894914; doi:10.1371/journal.pone.0247162)
Supplement: S1 Data — (ZIP) [file pone.0247162.s001.zip › source-used/Subject_01_P2_Zone12_T3.csv]

Side_A_x	Side_A_y	Side_A_z	Side_G_x	Side_G_y	Side_G_z	LtWt_A_x	LtWt_A_y	LtWt_A_z	LtWt_G_x	LtWt_G_y	LtWt_G_z	RtWt_A_x	RtWt_A_y	RtWt_A_z	RtWt_G_x	RtWt_G_y	RtWt_G_z	Back_A_x	Back_A_y	Back_A_z	Back_G_x	Back_G_y	Back_G_z	UArm_A_x	UArm_A_y	UArm_A_z	UArm_G_x	UArm_G_y	UArm_G_z	Thig_A_x	Thig_A_y	Thig_A_z	Thig_G_x	Thig_G_y	Thig_G_z	Time_stp
-8.609692392	-3.7599366	-2.93808606	-0.061035156	-0.061035156	-0.061035156	2.345922824	-8.886035340000001	0.9414794928000001	0.18310547	-0.12207031	0	1.7776855040000001	9.759326080000001	2.48229982	0	-0.18310547	-0.18310547	-9.82871106	-0.43066405760000004	0.1363769568	-0.061035156	-0.061035156	0	1.0563232428000002	9.62055661	2.29089357	-0.061035156	-0.18310547	-0.12207031	1.312329074	9.705493210000002	-0.5754150360000001	0	0	-0.061035156	1539958488.852
-8.633618210000002	-3.7599366	-2.94765625	-0.061035156	-0.12207031	-0.061035156	2.288500998	-8.86091304	1.0969971040000002	0.24414062	-0.24414062	-0.18310547	1.886547824	9.746167032	2.7347167540000004	-0.24414062	-0.24414062	0.061035156	-9.795214660000001	-0.39238280760000005	0.09211425720000001	0	0	0	1.0587158540000001	9.61816394	2.2203125000000004	0.061035156	-0.24414062	-0.12207031	1.315917932	9.70310054	-0.5670410144	-0.061035156	0	-0.061035156	1539958488.889
-8.609692392	-3.785058606	-2.948852536	-0.061035156	0	-0.061035156	2.3219971040000003	-8.847753894	1.1735596040000003	0.18310547	-0.12207031	-0.061035156	2.0301025360000002	9.70310054	2.816064496	-0.30517578	-0.18310547	0.12207031	-9.780859620000001	-0.36845702880000003	0.0765625	0	0	0	1.1627929712000002	9.56672374	2.24064946	0	-0.12207031	-0.12207031	1.27524411	9.718652160000001	-0.5622558606000001	0	-0.061035156	-0.061035156	1539958488.929
-8.607299820000001	-3.79582518	-2.951245108	0	-0.061035156	-0.061035156	2.3758300720000003	-8.858520468	1.146044928	0.061035156	-0.061035156	0	2.0743652160000003	9.755737320000001	2.874682608	-0.18310547	-0.24414062	0.18310547	-9.797607428000001	-0.3959716754	0.0909179712	0	0	0	1.175952176	9.61936052	2.25261232	0.061035156	-0.061035156	-0.061035156	1.3362548920000001	9.7066893	-0.5634521466	0	0	-0.061035156	1539958488.969
-8.60251448	-3.791040036	-2.9321045320000003	0	-0.061035156	-0.061035156	2.333959964	-8.86330571	1.0754638580000002	0.061035156	0.061035156	0	2.0911132200000004	9.759326080000001	2.8651123200000006	-0.12207031	-0.12207031	0.18310547	-9.76770018	-0.38999023560000007	0.0765625	0	0	0	1.181933606	9.666015380000001	2.217919928	0	-0.061035156	-0.061035156	1.27524411	9.7150634	-0.592163089	-0.061035156	-0.061035156	-0.061035156	1539958489.009
-8.618066394000001	-3.749169928	-2.94765625	0	0	-0.061035156	2.34711911	-8.84177266	1.1484375	0.12207031	-0.061035156	-0.061035156	2.06120607	9.73659694	2.8890380400000004	-0.061035156	-0.12207031	0.12207031	-9.777270468000001	-0.37443847840000005	0.06699218750000001	0	0	0	1.1855224640000002	9.637304712	2.173657248	0.061035156	0	0	1.27524411	9.70310054	-0.6017333966	-0.061035156	-0.061035156	-0.061035156	1539958489.049
-8.632422120000001	-3.7683105040000004	-2.94765625	0	-0.061035156	-0.061035156	2.34711911	-8.84177266	1.1484375	0.12207031	-0.061035156	-0.061035156	2.063598642	9.760522660000001	2.8627197480000004	-0.061035156	-0.061035156	0.12207031	-9.7832518	-0.36367187500000003	0.08732910340000001	0	-0.061035156	0	1.108959964	9.648071580000002	2.1975829680000003	0	0	0.061035156	1.3482177520000003	9.70310054	-0.5754150360000001	0	-0.061035156	-0.061035156	1539958489.089
-8.62404802	-3.7635253600000005	-2.9273192900000002	0	0	-0.061035156	2.4021484620000004	-8.84057608	1.13647464	0.12207031	0.061035156	-0.061035156	1.9702880400000002	9.7748777	2.798120108	-0.12207031	-0.18310547	0.12207031	-9.778466754	-0.36367187500000003	0.0861328125	0	-0.061035156	-0.061035156	1.0754638580000002	9.688745108	2.186816394	0	0	0.061035156	1.320703076	9.71147464	-0.569433606	-0.061035156	0	-0.061035156	1539958489.129
-8.643188400000001	-3.7874510800000003	-2.9679932100000004	0	-0.061035156	-0.061035156	2.34113768	-8.808276260000001	1.1879150360000001	0.061035156	0.061035156	-0.061035156	2.020532248	9.749755890000001	2.7706054320000004	-0.12207031	-0.18310547	0.12207031	-9.780859620000001	-0.3612792932	0.0861328125	0	-0.061035156	-0.061035156	1.0826415740000002	9.673193390000002	2.213134784	0.061035156	-0.061035156	0	1.3063476440000001	9.69592302	-0.5909667932	-0.061035156	-0.061035156	-0.061035156	1539958489.169
-8.597729532	-3.818554712	-2.9141601440000002	0	0	-0.061035156	2.34113768	-8.808276260000001	1.1879150360000001	0.061035156	0.061035156	-0.061035156	1.9918212860000002	9.723437500000001	2.7454834260000003	-0.12207031	-0.12207031	0.12207031	-9.79401857	-0.37443847840000005	0.0885253894	0	0	-0.061035156	1.1041748200000001	9.65285643	2.2035644960000003	0.061035156	-0.061035156	0	1.3171142180000002	9.705493210000002	-0.5658447284000001	-0.061035156	0	-0.061035156	1539958489.209
-8.62404802	-3.8089844240000006	-2.9667969240000005	0	-0.061035156	0	2.32319339	-8.84177266	1.199877896	0	0	-0.061035156	1.9978027160000003	9.70429712	2.787353534	-0.061035156	-0.12207031	0.061035156	-9.789233426000001	-0.364868161	0.096899411	0	0	-0.061035156	1.1041748200000001	9.66481929	2.16408696	0	0	0	1.282421924	9.7066893	-0.5634521466	0	0	-0.061035156	1539958489.249
-8.616870108	-3.7671141200000005	-2.9632079680000003	0	-0.12207031	-0.061035156	2.274145468	-8.825024460000002	1.2297851440000003	0	0	-0.061035156	2.03488768	9.72702626	2.7933349640000005	-0.061035156	-0.12207031	0	-9.792822480000002	-0.3732421924	0.08015136780000001	0	0	-0.061035156	1.1041748200000001	9.656445288	2.142553714	0	0	0	1.262084964	9.718652160000001	-0.5778076080000001	0	-0.061035156	-0.061035156	1539958489.289
-8.59294429	-3.8018066100000003	-2.8639160340000003	0	0.061035156	-0.061035156	2.274145468	-8.825024460000002	1.2297851440000003	-0.061035156	0.061035156	0	2.0659912140000003	9.7318116	2.79213858	-0.061035156	-0.061035156	0	-9.8	-0.37683107	0.08732910340000001	0	0	-0.061035156	1.0874267572	9.667211960000001	2.177246106	0	-0.061035156	0	1.28122554	9.7066893	-0.5897705072	-0.061035156	-0.061035156	-0.061035156	1539958489.328
-8.633618210000002	-3.813769568	-2.958422824	0	-0.061035156	-0.061035156	2.217919928	-8.81186502	1.2106445288	-0.18310547	0.061035156	0	2.04924321	9.7150634	2.79213858	-0.061035156	-0.061035156	-0.061035156	-9.792822480000002	-0.37443847840000005	0.0909179712	-0.061035156	0	-0.061035156	1.085034146	9.651660340000001	2.16408696	0	0	-0.061035156	1.297973642	9.709082068	-0.576611322	-0.061035156	0	-0.061035156	1539958489.369
-8.595336960000001	-3.79223642	-2.9081787140000004	0	-0.12207031	-0.061035156	2.2478271760000004	-8.847753894	1.238159146	-0.24414062	0.061035156	0	2.031298822	9.7318116	2.818457068	-0.061035156	-0.12207031	-0.061035156	-9.782055710000002	-0.3804199280000001	0.062207030760000004	0	0	-0.061035156	1.0587158540000001	9.646875000000001	2.154516574	0	-0.061035156	-0.061035156	1.2656738220000001	9.707885880000001	-0.573022464	0	-0.061035156	0	1539958489.409
-8.59414038	-3.8221435700000006	-2.8878417540000005	0	0	-0.061035156	2.282519568	-8.900390380000001	1.258496106	-0.48828125	0.18310547	0	2.0695800720000004	9.729418930000001	2.8124755400000003	-0.061035156	-0.18310547	-0.061035156	-9.780859620000001	-0.387597644	0.052636719240000004	0	0	-0.061035156	1.0670898560000002	9.645678420000001	2.14973143	0	-0.12207031	-0.061035156	1.264477536	9.707885880000001	-0.5981445288	-0.061035156	0	-0.061035156	1539958489.448
-8.606103240000001	-3.84367662	-2.92971196	0	-0.061035156	-0.061035156	2.304052716	-8.865698380000001	1.046752896	-0.6713867	0.30517578	0.12207031	2.127001996	9.687548920000001	2.8352050720000004	-0.061035156	-0.12207031	-0.061035156	-9.785644568	-0.379223642	0.05861816394	0	0	-0.061035156	1.076660144	9.62773462	2.1509277160000004	0	-0.061035156	-0.061035156	1.2632812500000001	9.700707968000001	-0.5825927716	-0.061035156	-0.061035156	-0.061035156	1539958489.489
-8.570214660000001	-3.813769568	-2.89741214	-0.061035156	-0.061035156	0	2.082739218	-8.86809056	0.6747070288	-0.5493164	0.12207031	0.18310547	2.112646466	9.68515625	2.828027356	-0.061035156	-0.061035156	-0.061035156	-9.791625900000001	-0.36367187500000003	0.050244139400000006	0	0	-0.061035156	1.1125488220000002	9.609789840000001	2.1162353240000003	-0.061035156	-0.061035156	0	1.27763678	9.707885880000001	-0.5897705072	-0.061035156	0	0	1539958489.529
-8.595336960000001	-3.8221435700000006	-2.9033935700000004	0	0	-0.061035156	2.082739218	-8.86809056	0.6747070288	0	-0.12207031	0	2.141357428	9.7066893	2.807690396	-0.12207031	-0.12207031	-0.061035156	-9.795214660000001	-0.424682608	0.056225586060000006	0	0	0	1.08383786	9.637304712	2.1114501800000003	0	-0.061035156	-0.061035156	1.2333740020000001	9.701904254	-0.576611322	-0.061035156	-0.061035156	-0.061035156	1539958489.568
-8.62404802	-3.8364991	-2.8914307100000003	0	-0.061035156	-0.061035156	2.256201178	-8.939868210000002	0.994116214	0.36621094	-0.30517578	-0.12207031	2.1760498200000002	9.73061502	2.7933349640000005	-0.061035156	-0.12207031	0	-9.81914038	-0.42587889400000006	0.0765625	-0.061035156	0	0	1.100585962	9.686352340000001	2.135375998	-0.061035156	-0.061035156	0	1.252514676	9.7066893	-0.5885742212	0	-0.061035156	-0.061035156	1539958489.608
-8.607299820000001	-3.8149658540000004	-2.9081787140000004	-0.061035156	0	-0.061035156	2.359082068	-8.959009080000001	1.2321777160000003	0.12207031	-0.30517578	-0.12207031	2.20236821	9.693530252	2.7933349640000005	0	0	0	-9.78444838	-0.379223642	0.046655271600000006	-0.061035156	0	0	1.137670926	9.65405252	2.16408696	-0.061035156	-0.061035156	-0.061035156	1.2919922120000003	9.7318116	-0.5467041034000001	-0.061035156	0	0	1539958489.649
-8.646777160000001	-3.7994139400000004	-2.928515576	-0.061035156	-0.12207031	-0.061035156	2.359082068	-8.959009080000001	1.2321777160000003	0.061035156	-0.12207031	-0.061035156	2.174853534	9.67917482	2.816064496	0	0.061035156	0	-9.77368161	-0.37204589660000004	0.025122070680000004	-0.061035156	0	-0.061035156	1.123315396	9.6217527	2.135375998	0	0.061035156	-0.061035156	1.2608886780000002	9.69233426	-0.5550781250000001	0	-0.061035156	-0.061035156	1539958489.688
-8.62045926	-3.8089844240000006	-2.902197284	0	-0.061035156	0	2.24663089	-8.91235324	1.1556152160000002	0.12207031	-0.12207031	-0.12207031	2.1604980040000004	9.681567392	2.83640126	-0.061035156	-0.061035156	0	-9.77368161	-0.3756347644	0.015551758180000002	0	-0.061035156	-0.061035156	1.025219748	9.591845746	2.08513179	-0.061035156	0.061035156	0	1.293188498	9.713867212	-0.57421875	-0.061035156	0	-0.061035156	1539958489.728
-8.616870108	-3.830517572	-2.8806639400000003	-0.061035156	-0.12207031	0	2.4153076080000004	-8.906372300000001	1.1269042932	0.061035156	0	-0.061035156	2.1844238220000003	9.689941394000002	2.8041014400000006	-0.12207031	-0.12207031	0	-9.76889676	-0.40314941100000007	0.05502929712000001	0	-0.061035156	-0.061035156	0.9989013580000001	9.60859375	2.098291034	0	-0.061035156	0	1.3302734620000003	9.701904254	-0.576611322	-0.061035156	0	0	1539958489.769
-8.604907248	-3.7742920320000004	-2.8818603240000003	0	0	0	2.318408246	-8.88723143	1.0288086060000001	0	-0.18310547	-0.061035156	2.229882788	9.705493210000002	2.7634277160000003	-0.061035156	-0.061035156	0.061035156	-9.76291484	-0.39836425720000007	0.06459961060000001	-0.061035156	-0.061035156	0	1.076660144	9.673193390000002	2.153320288	0.061035156	-0.061035156	0	1.284814496	9.71147464	-0.569433606	-0.061035156	-0.061035156	0	1539958489.808
-8.640795926000001	-3.8053954680000004	-2.8962158540000003	-0.061035156	-0.061035156	0	2.3746337860000004	-8.87766124	1.015649411	0	-0.061035156	-0.061035156	2.1975829680000003	9.68515625	2.7825683900000002	0	0	0.061035156	-9.77248552	-0.40314941100000007	0.06699218750000001	-0.061035156	-0.061035156	0	1.113745108	9.66242662	2.1305908540000003	0	0	0	1.2692626800000002	9.69592302	-0.6041259784	-0.061035156	-0.061035156	0	1539958489.848
-8.59892572	-3.7994139400000004	-2.85075679	0	0	0	2.296875	-8.85253894	0.984545926	0	0	-0.061035156	2.1473388580000004	9.69472644	2.8268310700000003	0	0	0	-9.790429712	-0.37443847840000005	0.08732910340000001	-0.061035156	-0.061035156	0	1.076660144	9.63371556	2.0911132200000004	0.061035156	0	0	1.3290771760000002	9.7150634	-0.571826178	-0.061035156	0	-0.061035156	1539958489.889
-8.608496106	-3.79582518	-2.8878417540000005	0	0.12207031	0	2.263378894	-8.8561277	1.03359375	0	0	-0.061035156	2.127001996	9.693530252	2.8471679320000005	-0.061035156	-0.12207031	0.061035156	-9.785644568	-0.38400878600000005	0.08493652160000001	-0.061035156	-0.061035156	0	1.0551269568000001	9.649267572	2.10546875	0	-0.12207031	0	1.272851538	9.70429712	-0.570629892	-0.061035156	-0.061035156	0	1539958489.929
-8.640795926000001	-3.8341064300000003	-2.9165527160000004	0	0	0	2.263378894	-8.8561277	1.03359375	-0.061035156	-0.061035156	-0.12207031	2.1616942900000002	9.697119110000001	2.86152356	-0.061035156	-0.061035156	0.061035156	-9.786840560000002	-0.37683107	0.0825439496	-0.061035156	-0.061035156	0	1.129296875	9.649267572	2.104272464	0	-0.061035156	0	1.3051513580000003	9.70429712	-0.5562744110000001	-0.061035156	-0.061035156	0	1539958489.968
-8.621655252000002	-3.8101807100000005	-2.9129637600000002	-0.061035156	0	0	2.27055661	-8.858520468	1.0479492212000001	0	-0.061035156	0	2.1521240020000003	9.718652160000001	2.866308606	-0.061035156	0	0	-9.792822480000002	-0.3756347644	0.0909179712	-0.061035156	-0.061035156	-0.061035156	1.161596646	9.682763580000001	2.081542932	-0.061035156	0	0	1.2716552520000002	9.721044928000001	-0.5467041034000001	-0.061035156	0	0	1539958490.009
-8.61447734	-3.8400878600000006	-2.879467752	0	0	0	2.2215087860000002	-8.86091304	1.106567392	-0.061035156	0	0	2.1485351440000002	9.74257788	2.8830566100000006	-0.061035156	0	-0.061035156	-9.82751448	-0.3612792932	0.0992919928	-0.061035156	0	-0.061035156	1.137670926	9.71147464	2.08513179	-0.061035156	-0.061035156	0	1.21901857	9.7318116	-0.570629892	-0.061035156	-0.061035156	0	1539958490.049
-8.60371106	-3.785058606	-2.9045898560000003	0	0.061035156	0	2.319604532	-8.88723143	1.108959964	0.061035156	0	0.061035156	2.1880126800000004	9.713867212	2.92971196	-0.061035156	-0.061035156	-0.061035156	-9.789233426000001	-0.3600830072	0.10766601440000001	-0.061035156	0	-0.061035156	1.149633786	9.683960160000002	2.0659912140000003	0	-0.061035156	0	1.293188498	9.73061502	-0.5191894568000001	-0.061035156	-0.061035156	0	1539958490.088
-8.601318390000001	-3.7336182100000004	-2.948852536	-0.061035156	-0.061035156	-0.061035156	2.4404297120000003	-8.807080072	1.156811502	0.061035156	0.30517578	0.12207031	2.195190396	9.644482428000002	2.8926269959999997	-0.12207031	0	-0.061035156	-9.77248552	-0.3959716754	0.10168457460000001	-0.061035156	0	-0.061035156	1.1304931610000002	9.59782698	2.04086911	0	0	0	1.2919922120000003	9.718652160000001	-0.5514892572000001	-0.061035156	0	0	1539958490.129
-8.59414038	-3.7814697480000006	-2.9117675720000005	0	0.061035156	0	2.274145468	-8.73171376	1.1627929712000002	-0.4272461	0.30517578	0.24414062	2.2382567900000003	9.669604532000001	2.8352050720000004	-0.12207031	-0.12207031	-0.061035156	-9.79401857	-0.38400878600000005	0.113647464	-0.061035156	-0.061035156	-0.061035156	1.07785643	9.613378894	2.060009784	-0.061035156	-0.061035156	0	1.300366214	9.697119110000001	-0.5634521466	-0.061035156	-0.061035156	0	1539958490.168
-8.63601088	-3.7659179320000007	-2.9679932100000004	0	-0.061035156	0	2.277734424	-8.858520468	0.855346646	-0.48828125	0.12207031	0.12207031	2.253808606	9.70429712	2.798120108	-0.061035156	-0.061035156	0	-9.79401857	-0.36845702880000003	0.11604003600000001	-0.061035156	-0.061035156	-0.061035156	1.12211911	9.67438948	2.07915036	-0.061035156	0	0	1.3386474640000001	9.724634080000001	-0.5610595746000001	-0.061035156	0	0	1539958490.208
-8.58696286	-3.7695067900000003	-2.91535643	-0.061035156	0	0	2.0935058900000003	-8.93029802	0.7512695288	-0.061035156	-0.061035156	-0.061035156	2.233471646	9.666015380000001	2.7885498200000005	-0.061035156	-0.061035156	0	-9.780859620000001	-0.417504892	0.0909179712	-0.061035156	0	-0.061035156	1.143652356	9.651660340000001	2.062402356	0	0	0	1.3171142180000002	9.689941394000002	-0.5885742212	-0.061035156	-0.061035156	0	1539958490.249
-8.618066394000001	-3.7683105040000004	-2.9620117800000005	-0.061035156	0	-0.061035156	2.144946286	-8.895605432000002	0.9199462860000001	0.36621094	-0.4272461	-0.18310547	2.204760782	9.656445288	2.798120108	0	-0.061035156	0	-9.780859620000001	-0.417504892	0.0909179712	-0.061035156	0	-0.061035156	1.0898193390000002	9.63491214	2.0372802520000004	-0.061035156	-0.061035156	-0.061035156	1.3087402160000001	9.70310054	-0.5610595746000001	-0.061035156	0	0	1539958490.288
-8.62285144	-3.7886474640000007	-2.9249266200000004	-0.061035156	0	-0.061035156	2.363867212	-8.8896241	1.262084964	0.30517578	-0.18310547	-0.12207031	2.21433107	9.645678420000001	2.82922374	0	-0.12207031	0	-9.786840560000002	-0.40075683900000003	0.11843261780000001	-0.061035156	-0.061035156	-0.061035156	1.0922119110000001	9.610986420000001	2.054028354	0	-0.12207031	0	1.280029254	9.707885880000001	-0.5443115216000001	-0.061035156	-0.061035156	0	1539958490.328
-8.62763678	-3.794628894	-2.956030252	0	0	-0.061035156	2.288500998	-8.91354982	1.3111327879999999	0.12207031	0	0	2.2167236420000003	9.657641574000001	2.85075679	-0.061035156	-0.061035156	-0.061035156	-9.791625900000001	-0.36845702880000003	0.12919922120000002	0	0	-0.061035156	1.1639892572000001	9.613378894	2.045654254	0	0	-0.061035156	1.2884033540000002	9.718652160000001	-0.539526358	-0.061035156	0	0	1539958490.369
-8.653955072	-3.77189946	-2.981152356	-0.061035156	-0.24414062	-0.061035156	2.31481929	-8.9410643	1.2010742212	0	-0.061035156	0	2.21433107	9.709082068	2.87109375	0	-0.061035156	-0.061035156	-9.791625900000001	-0.3911865216	0.10766601440000001	-0.061035156	0	0	1.1604003600000001	9.67438948	2.0923096040000004	0	0	-0.061035156	1.332666034	9.72224092	-0.516796875	0	-0.061035156	-0.061035156	1539958490.408
-8.584570288	-3.7683105040000004	-2.874682608	-0.061035156	0	-0.061035156	2.269360324	-8.91235324	1.2094482428000002	-0.061035156	-0.061035156	0	2.213134784	9.683960160000002	2.879467752	0	-0.061035156	0	-9.8	-0.385205072	0.12202148560000001	-0.061035156	0	-0.061035156	1.1352783540000002	9.666015380000001	2.08752446	-0.061035156	-0.061035156	-0.061035156	1.3290771760000002	9.71745607	-0.5490966754000001	0	-0.061035156	0	1539958490.448
-8.62524411	-3.7982177520000002	-2.94526358	-0.061035156	-0.12207031	-0.061035156	2.2478271760000004	-8.859716754	1.181933606	-0.061035156	-0.12207031	0	2.177246106	9.69592302	2.879467752	-0.061035156	-0.12207031	-0.061035156	-9.76291484	-0.40554199280000003	0.0992919928	0	0	-0.061035156	1.15441893	9.649267572	2.071972644	-0.061035156	0	-0.061035156	1.2907959260000001	9.71745607	-0.569433606	-0.061035156	-0.061035156	-0.061035156	1539958490.489
-8.630029254	-3.7886474640000007	-2.899804712	0	-0.061035156	0	2.306445288	-8.838183606000001	1.081445288	-0.061035156	-0.061035156	0	2.215527356	9.681567392	2.8962158540000003	-0.061035156	-0.061035156	-0.061035156	-9.76889676	-0.3947753894	0.096899411	-0.061035156	0	0	1.118530252	9.649267572	2.0911132200000004	-0.061035156	0	-0.061035156	1.331469748	9.7150634	-0.5335449280000001	0	-0.061035156	-0.061035156	1539958490.528
-8.608496106	-3.7647216460000004	-2.906982428	-0.061035156	-0.061035156	0	2.332763678	-8.850146760000001	0.9606201080000001	0	0	0	2.227490216	9.6636232	2.8818603240000003	-0.061035156	-0.061035156	-0.061035156	-9.76889676	-0.3947753894	0.096899411	-0.061035156	0	0	1.1017822480000001	9.630126800000001	2.081542932	-0.061035156	-0.061035156	0	1.331469748	9.71745607	-0.5479003894	0	-0.061035156	0	1539958490.568
-8.65036592	-3.7874510800000003	-2.9081787140000004	-0.061035156	-0.12207031	0	2.4081298920000003	-8.88842752	1.0347900360000002	0	-0.12207031	-0.061035156	2.259790036	9.712670926000001	2.8399902160000003	-0.061035156	-0.12207031	-0.061035156	-9.76889676	-0.3947753894	0.096899411	-0.061035156	0	0	1.07785643	9.67080072	2.0731689300000005	-0.061035156	-0.061035156	0	1.3195067900000002	9.7150634	-0.5610595746000001	-0.061035156	0	-0.061035156	1539958490.609
-8.604907248	-3.7683105040000004	-2.8639160340000003	0	0	0	2.4081298920000003	-8.88842752	1.0347900360000002	-0.061035156	-0.12207031	-0.12207031	2.268164038	9.688745108	2.82084964	-0.061035156	-0.12207031	0	-9.76889676	-0.3947753894	0.096899411	-0.061035156	0	0	1.113745108	9.681567392	2.0899170320000002	0	-0.061035156	0	1.3242920320000002	9.71027806	-0.534741214	0	0	0	1539958490.648
-8.607299820000001	-3.79223642	-2.8854492800000004	0	0	0	2.344726538	-8.87407248	1.0969971040000002	-0.12207031	0	-0.061035156	2.2753417540000003	9.65883786	2.8495605040000003	0	-0.061035156	0	-9.789233426000001	-0.39238280760000005	0.10168457460000001	0	-0.061035156	-0.061035156	1.141259784	9.637304712	2.08513179	0	-0.061035156	0	1.2884033540000002	9.709082068	-0.5455078076000001	-0.061035156	-0.061035156	-0.061035156	1539958490.688
-8.60251448	-3.818554712	-2.8698974640000006	0	0.061035156	0	2.359082068	-8.829809800000001	1.293188498	0.12207031	0.12207031	-0.061035156	2.2346679320000002	9.6636232	2.87109375	-0.061035156	-0.061035156	-0.061035156	-9.796411240000001	-0.40075683900000003	0.0897216754	0	0	0	1.1257080072	9.612182608000001	2.054028354	-0.061035156	0	0	1.35419928	9.69233426	-0.5239746106000001	0	0	0	1539958490.729
-8.63959964	-3.79582518	-2.9261230040000004	0	0	0	2.359082068	-8.829809800000001	1.293188498	0.061035156	0.24414062	0.061035156	2.1892089660000003	9.680371106	2.866308606	-0.061035156	-0.12207031	-0.061035156	-9.785644568	-0.3995605432	0.08015136780000001	-0.061035156	-0.061035156	-0.061035156	1.11613768	9.637304712	2.0576172120000003	0	-0.061035156	0	1.299169928	9.72822284	-0.534741214	-0.061035156	0	0	1539958490.768
-8.640795926000001	-3.7934326080000003	-2.920141574	0	-0.12207031	-0.061035156	2.255004892	-8.875268570000001	1.3195067900000002	-0.4272461	0.24414062	0.12207031	2.2346679320000002	9.689941394000002	2.8830566100000006	-0.061035156	-0.061035156	-0.061035156	-9.81555162	-0.3756347644	0.09211425720000001	-0.061035156	-0.061035156	-0.061035156	1.119726538	9.676782248	2.08513179	-0.061035156	0	0	1.272851538	9.721044928000001	-0.534741214	0	-0.061035156	-0.061035156	1539958490.808
-8.56184056	-3.7874510800000003	-2.918945288	-0.061035156	0.061035156	-0.061035156	2.003784146	-8.8728759	0.8194580072000001	-0.36621094	0.061035156	0	2.209545926	9.680371106	2.8758788940000004	-0.061035156	-0.061035156	-0.061035156	-9.810766280000001	-0.37443847840000005	0.10766601440000001	0	0	-0.061035156	1.1316894568000002	9.651660340000001	2.060009784	-0.061035156	0	0	1.3039550720000002	9.734204074	-0.5048339856	0	-0.061035156	-0.061035156	1539958490.849
-8.640795926000001	-3.79223642	-2.94526358	0.061035156	-0.12207031	-0.061035156	2.003784146	-8.8728759	0.8194580072000001	0.18310547	-0.36621094	-0.18310547	2.154516574	9.657641574000001	2.7969239200000002	-0.061035156	-0.12207031	-0.061035156	-9.76770018	-0.424682608	0.0980957068	0	0	-0.061035156	1.1424560700000002	9.624145468	2.0372802520000004	-0.061035156	0	-0.061035156	1.3242920320000002	9.705493210000002	-0.5658447284000001	-0.061035156	0	-0.061035156	1539958490.888
-8.596533246000002	-3.762329074	-2.934497104	-0.12207031	-0.061035156	-0.061035156	2.20236821	-8.827417032000001	0.9510498200000002	0.4272461	-0.18310547	-0.061035156	2.205957068	9.69113768	2.78496106	0	0	-0.12207031	-9.79401857	-0.41511232	0.10048827880000001	0	0	-0.061035156	1.129296875	9.680371106	2.044457968	0	0	-0.061035156	1.2537109620000002	9.70429712	-0.5646484424	-0.061035156	-0.061035156	-0.061035156	1539958490.928
-8.67070288	-3.8364991	-2.9129637600000002	0.061035156	0	0	2.180834964	-8.846557608000001	1.0922119110000001	0.18310547	-0.18310547	0	2.2203125000000004	9.719848740000002	2.816064496	0	0	-0.12207031	-9.8083741	-0.37683107	0.1124511682	-0.061035156	0	-0.061035156	1.118530252	9.71147464	2.0755615020000002	-0.061035156	0	-0.061035156	1.3386474640000001	9.712670926000001	-0.539526358	0	-0.061035156	-0.061035156	1539958490.968
-8.60251448	-3.7838623200000003	-2.910571286	0	-0.12207031	-0.061035156	2.255004892	-8.91235324	1.114941394	-0.061035156	-0.18310547	-0.061035156	2.209545926	9.69951178	2.8806639400000003	0	-0.061035156	-0.061035156	-9.778466754	-0.387597644	0.0681884784	0	0	-0.061035156	1.08383786	9.67558606	2.08513179	-0.061035156	-0.061035156	-0.061035156	1.355395468	9.725830072	-0.5431152356000001	-0.061035156	0	0	1539958491.008
-8.596533246000002	-3.803002896	-2.9261230040000004	-0.061035156	-0.061035156	-0.061035156	2.286108426	-8.906372300000001	1.0886230432000001	-0.12207031	-0.12207031	0	2.219116214	9.673193390000002	2.9225341460000003	-0.061035156	-0.061035156	-0.061035156	-9.77248552	-0.40793457460000004	0.061010742800000003	0	0	-0.061035156	1.0922119110000001	9.63371556	2.0528320680000003	-0.12207031	0	-0.061035156	1.252514676	9.700707968000001	-0.52995607	-0.061035156	-0.061035156	-0.061035156	1539958491.048
-8.60371106	-3.8640135800000004	-2.87109375	0.061035156	0	0	2.217919928	-8.87646466	1.1304931610000002	-0.061035156	-0.061035156	0	2.172460962	9.67080072	2.92971196	-0.061035156	-0.061035156	-0.12207031	-9.791625900000001	-0.41152344240000005	0.0681884784	-0.061035156	0	0	1.1017822480000001	9.63371556	2.0671875	-0.18310547	0	0	1.2895996400000003	9.71625998	-0.5467041034000001	0	-0.061035156	-0.061035156	1539958491.089
-8.612085160000001	-3.817358426	-2.9368896760000003	0	-0.061035156	0	2.217919928	-8.87646466	1.1304931610000002	-0.18310547	-0.12207031	-0.061035156	2.16767572	9.683960160000002	2.9129637600000002	-0.061035156	0	-0.18310547	-9.786840560000002	-0.40554199280000003	0.0681884784	-0.061035156	0	0	1.138867212	9.62653804	2.09948732	-0.061035156	0.061035156	-0.061035156	1.2907959260000001	9.707885880000001	-0.539526358	-0.061035156	-0.061035156	0	1539958491.128
-8.612085160000001	-3.81616214	-2.9249266200000004	0	-0.12207031	0	2.3243896760000005	-8.9410643	1.07785643	-0.061035156	-0.12207031	-0.061035156	2.185620108	9.700707968000001	2.9045898560000003	-0.061035156	0	-0.12207031	-9.77248552	-0.38640135800000003	0.0478515625	-0.061035156	0	0	1.1209228240000002	9.6385009	2.1329834260000005	-0.061035156	0.12207031	-0.061035156	1.2895996400000003	9.719848740000002	-0.5443115216000001	0	-0.061035156	-0.061035156	1539958491.168
-8.61926268	-3.7611327880000003	-2.9225341460000003	-0.061035156	-0.061035156	0	2.4129150360000002	-8.911157248	1.1556152160000002	0.061035156	-0.30517578	-0.12207031	2.2203125000000004	9.7150634	2.87707518	-0.12207031	0	-0.061035156	-9.77368161	-0.39238280760000005	0.046655271600000006	0	-0.061035156	0	1.025219748	9.64208966	2.153320288	-0.061035156	0	0	1.302758786	9.71745607	-0.5634521466	-0.061035156	-0.061035156	-0.061035156	1539958491.208
-8.59892572	-3.7671141200000005	-2.8806639400000003	-0.061035156	0	-0.061035156	2.4129150360000002	-8.911157248	1.1556152160000002	0.12207031	-0.18310547	-0.12207031	2.1760498200000002	9.67438948	2.8088867800000004	-0.12207031	-0.12207031	0	-9.789233426000001	-0.37802735600000004	0.046655271600000006	0	-0.061035156	0	0.9929199280000001	9.63371556	2.12341304	-0.061035156	-0.061035156	0	1.35180661	9.700707968000001	-0.5455078076000001	0	-0.061035156	-0.061035156	1539958491.248
-8.595336960000001	-3.8149658540000004	-2.86152356	0	0	-0.061035156	2.4906739200000003	-8.86091304	1.1807373200000002	0.12207031	0.18310547	0.061035156	2.180834964	9.67438948	2.7610351440000005	-0.061035156	-0.12207031	0	-9.780859620000001	-0.39836425720000007	0.052636719240000004	0	-0.061035156	0	1.0575195288	9.656445288	2.107861322	-0.061035156	-0.061035156	0	1.3302734620000003	9.721044928000001	-0.5514892572000001	-0.061035156	0	-0.061035156	1539958491.288
-8.62763678	-3.8101807100000005	-2.9081787140000004	0	-0.061035156	-0.061035156	2.2645751800000005	-8.774780252000001	1.3195067900000002	-0.30517578	0.18310547	0.18310547	2.19997554	9.668408246	2.751464856	-0.061035156	0	0	-9.79401857	-0.3959716754	0.06340332068	0	-0.061035156	0	1.0886230432000001	9.66481929	2.0935058900000003	-0.061035156	0	0	1.31352536	9.7066893	-0.5550781250000001	-0.061035156	0	-0.061035156	1539958491.328
-8.610888580000001	-3.8556396760000005	-2.9177491	0	-0.061035156	-0.061035156	2.24064946	-8.83100589	1.0048827880000002	-0.48828125	0.18310547	0.061035156	2.1760498200000002	9.64328624	2.75983876	0	0	-0.061035156	-9.796411240000001	-0.38400878600000005	0.0681884784	-0.061035156	-0.061035156	0	1.0898193390000002	9.610986420000001	2.112646466	0	0	-0.061035156	1.252514676	9.719848740000002	-0.5479003894	0	-0.061035156	-0.061035156	1539958491.368
-8.607299820000001	-3.8520507200000003	-2.8854492800000004	-0.061035156	-0.12207031	0	2.333959964	-8.923120108	0.758447284	-0.12207031	-0.061035156	-0.061035156	2.159301718	9.67558606	2.802905252	0	0.061035156	-0.061035156	-9.780859620000001	-0.37084961060000005	0.0490478534	-0.061035156	-0.061035156	0	1.081445288	9.632519568000001	2.09948732	0	0	-0.061035156	1.274047824	9.718652160000001	-0.5622558606000001	-0.061035156	-0.061035156	-0.061035156	1539958491.408
-8.62763678	-3.8245362400000005	-2.85314946	0	-0.061035156	0	2.209545926	-8.8728759	0.8206542932	0.061035156	-0.24414062	-0.12207031	2.1569091460000003	9.69951178	2.851953076	0	0.12207031	-0.061035156	-9.791625900000001	-0.37443847840000005	0.06699218750000001	-0.061035156	-0.061035156	0	1.107763678	9.649267572	2.122216754	0	0	-0.061035156	1.29558107	9.719848740000002	-0.5431152356000001	-0.061035156	0	0	1539958491.448
-8.618066394000001	-3.7982177520000002	-2.872290036	-0.061035156	-0.061035156	-0.061035156	2.233471646	-8.82263179	0.909179712	0	-0.36621094	-0.18310547	2.174853534	9.746167032	2.918945288	0	0.061035156	0	-9.80358876	-0.3146240216	0.07058105432	-0.061035156	0	0	1.0718750000000001	9.681567392	2.112646466	0	0.061035156	-0.061035156	1.296777356	9.707885880000001	-0.5622558606000001	-0.061035156	-0.061035156	0	1539958491.488
-8.59294429	-3.8628173920000006	-2.8471679320000005	0	0	-0.061035156	2.30883786	-8.83100589	1.0108642572	0	0.12207031	-0.12207031	2.118627896	9.74257788	2.940478534	-0.061035156	0	0	-9.80358876	-0.30625	0.07416992212000001	0	0	-0.061035156	1.0563232428000002	9.69233426	2.09948732	0	0	0	1.300366214	9.725830072	-0.5335449280000001	-0.061035156	0	-0.061035156	1539958491.528
-8.60371106	-3.849658246	-2.8806639400000003	-0.061035156	-0.12207031	-0.061035156	2.296875	-8.864501800000001	1.0515380890000001	-0.18310547	-0.061035156	-0.18310547	2.095898462	9.688745108	2.9225341460000003	-0.12207031	-0.12207031	0.061035156	-9.8	-0.364868161	0.07416992212000001	0	0	-0.061035156	1.063500998	9.656445288	2.0755615020000002	-0.061035156	0	0	1.2417480040000002	9.724634080000001	-0.5467041034000001	0	0	0	1539958491.568
-8.57380342	-3.849658246	-2.8639160340000003	0	-0.061035156	-0.061035156	2.331567392	-8.89680162	1.0874267572	-0.12207031	0	-0.18310547	2.127001996	9.67438948	2.8758788940000004	-0.12207031	0	0	-9.79401857	-0.3935791034	0.0681884784	-0.061035156	0	-0.061035156	1.1316894568000002	9.644482428000002	2.098291034	-0.061035156	0	0	1.2094482428000002	9.718652160000001	-0.5502929712000001	-0.061035156	-0.061035156	0	1539958491.608
-8.61567392	-3.858032248	-2.834008786	0	-0.12207031	-0.061035156	2.3495117800000003	-8.884838760000001	1.1125488220000002	-0.061035156	0	-0.12207031	2.1341797120000003	9.67438948	2.819653354	-0.061035156	0.061035156	-0.061035156	-9.78444838	-0.36606445680000005	0.062207030760000004	-0.061035156	0	0	1.1304931610000002	9.649267572	2.1066650360000003	0	0.061035156	-0.061035156	1.2333740020000001	9.701904254	-0.5108154254	-0.061035156	-0.061035156	0	1539958491.648
-8.66950679	-3.830517572	-2.83879393	0	-0.061035156	0	2.3483153960000003	-8.878857428000002	0.974975589	-0.12207031	-0.18310547	-0.18310547	2.082739218	9.67558606	2.783764676	-0.061035156	0.061035156	-0.061035156	-9.77368161	-0.32060547120000005	0.0478515625	-0.061035156	0	0	1.081445288	9.65883786	2.0707763580000003	-0.061035156	0.061035156	-0.061035156	1.3254882200000002	9.72224092	-0.515600589	-0.061035156	-0.061035156	0	1539958491.688
-8.66352536	-3.80778804	-2.8926269959999997	-0.061035156	-0.12207031	0	2.4846923920000004	-8.864501800000001	0.891235324	-0.061035156	-0.12207031	-0.24414062	2.124609424	9.72224092	2.8064941100000005	-0.061035156	-0.061035156	-0.061035156	-9.777270468000001	-0.343334964	0.06699218750000001	0	0	-0.061035156	0.9977050720000001	9.67917482	2.081542932	-0.061035156	0.061035156	-0.061035156	1.3661621400000001	9.718652160000001	-0.5431152356000001	-0.061035156	-0.061035156	0	1539958491.728
-8.612085160000001	-3.829321286	-2.802905252	-0.061035156	0	0	2.4392334260000004	-8.80947284	0.876879892	-0.12207031	-0.061035156	-0.18310547	2.154516574	9.72822284	2.818457068	-0.061035156	0	0	-9.77128894	-0.346923822	0.062207030760000004	0	-0.061035156	-0.061035156	0.970190396	9.686352340000001	2.1066650360000003	-0.061035156	-0.061035156	0	1.3266846040000002	9.71027806	-0.5443115216000001	0	0	0	1539958491.768
-8.621655252000002	-3.859228534	-2.8352050720000004	0	-0.061035156	0	2.45598143	-8.85493161	0.80390625	-0.24414062	0	-0.18310547	2.1102538940000004	9.705493210000002	2.8698974640000006	-0.061035156	-0.061035156	0	-9.780859620000001	-0.36367187500000003	0.0813476538	0	-0.061035156	-0.061035156	1.0443603240000001	9.667211960000001	2.0743652160000003	-0.061035156	-0.061035156	0	1.287207068	9.71625998	-0.571826178	-0.061035156	0	0	1539958491.808
-8.584570288	-3.8508545320000005	-2.807690396	0	0.061035156	0	2.45598143	-8.85493161	0.80390625	-0.061035156	0.061035156	0	2.144946286	9.683960160000002	2.8914307100000003	0	-0.061035156	-0.061035156	-9.78444838	-0.39238280760000005	0.07177734424	-0.061035156	-0.061035156	-0.061035156	1.1101562500000002	9.6636232	2.12341304	-0.061035156	-0.061035156	0	1.282421924	9.72822284	-0.531152356	-0.061035156	-0.061035156	0	1539958491.848
-8.618066394000001	-3.84367662	-2.818457068	0	0.061035156	0	2.503832968	-8.813061600000001	0.984545926	-0.061035156	0.18310547	0	2.1760498200000002	9.69951178	2.930908246	0	0.061035156	-0.061035156	-9.778466754	-0.34812010800000004	0.06699218750000001	-0.061035156	-0.061035156	-0.061035156	1.1340820288	9.688745108	2.1162353240000003	-0.061035156	0	0	1.2884033540000002	9.7150634	-0.5479003894	-0.061035156	-0.061035156	0	1539958491.888
-8.608496106	-3.858032248	-2.85913089	0	0.12207031	0	2.409326178	-8.825024460000002	1.006079074	-0.4272461	0.18310547	0.061035156	2.158105432	9.683960160000002	2.960815396	-0.061035156	0.061035156	-0.061035156	-9.796411240000001	-0.31103514400000004	0.0657958966	-0.061035156	-0.061035156	-0.061035156	1.09819339	9.65285643	2.1258057100000003	-0.061035156	0	0	1.25729982	9.729418930000001	-0.5263671924000001	-0.061035156	-0.061035156	0	1539958491.928
-8.67070288	-3.8460692900000004	-2.9129637600000002	0	-0.061035156	0	2.386596646	-8.813061600000001	0.7428955072	-0.5493164	-0.061035156	-0.061035156	2.1030761780000002	9.681567392	2.9321045320000003	-0.12207031	0	-0.061035156	-9.795214660000001	-0.3158203076	0.053833007200000005	0	-0.061035156	-0.061035156	1.0718750000000001	9.62055661	2.086328076	-0.061035156	0	0	1.3099365020000002	9.733007788	-0.5072265576	-0.061035156	-0.061035156	0	1539958491.968
-8.59414038	-3.800610324	-2.8627197480000004	-0.061035156	0	0	2.2621826080000003	-8.86809056	0.61848143	0	-0.12207031	-0.061035156	2.0755615020000002	9.70310054	2.886645468	-0.12207031	-0.061035156	-0.061035156	-9.81435504	-0.3672607428	0.0813476538	0	0	-0.061035156	1.073071286	9.656445288	2.08513179	-0.061035156	0	0	1.3063476440000001	9.733007788	-0.539526358	-0.061035156	0	0	1539958492.008
-8.601318390000001	-3.8101807100000005	-2.8639160340000003	-0.061035156	0.061035156	-0.061035156	2.400952176	-8.89321286	0.811083966	0.30517578	-0.36621094	-0.061035156	2.107861322	9.66481929	2.8316162140000003	-0.12207031	0	-0.061035156	-9.81555162	-0.379223642	0.08493652160000001	0	0	-0.061035156	1.0946044928	9.644482428000002	2.10546875	-0.061035156	0	0	1.252514676	9.71147464	-0.534741214	-0.061035156	0	0	1539958492.049
-8.58217752	-3.83171376	-2.8639160340000003	0	0	-0.061035156	2.5229737400000003	-8.845361420000001	1.002490216	0.18310547	-0.18310547	-0.12207031	2.100683606	9.630126800000001	2.7969239200000002	-0.061035156	0	0	-9.78444838	-0.4103271466	0.056225586060000006	-0.061035156	0	-0.061035156	1.114941394	9.62653804	2.15571286	-0.061035156	0	-0.061035156	1.294384784	9.71027806	-0.540722644	-0.061035156	-0.061035156	0	1539958492.088
-8.612085160000001	-3.8125733800000003	-2.878271466	-0.061035156	0.061035156	-0.061035156	2.5851807100000004	-8.83100589	1.114941394	-0.12207031	0	-0.18310547	2.1102538940000004	9.630126800000001	2.8471679320000005	0	0.061035156	-0.061035156	-9.770092752000002	-0.41271972840000004	0.02033691394	-0.061035156	0	-0.061035156	1.0958007788	9.614575180000001	2.121020468	0	0	-0.061035156	1.300366214	9.6983152	-0.52995607	-0.061035156	-0.061035156	0	1539958492.128
-8.649169928000001	-3.823339856	-2.9177491	0	0.061035156	0	2.5313476440000002	-8.882446580000002	0.9893310700000001	-0.061035156	0	-0.18310547	2.142553714	9.666015380000001	2.8830566100000006	0	0.061035156	-0.061035156	-9.77966304	-0.37204589660000004	0.0418701178	-0.061035156	0	-0.061035156	1.043164038	9.609789840000001	2.104272464	-0.061035156	0.061035156	-0.061035156	1.294384784	9.719848740000002	-0.5467041034000001	-0.061035156	-0.061035156	0	1539958492.168
-8.606103240000001	-3.8424804320000003	-2.9165527160000004	-0.061035156	0	0	2.4978514400000003	-8.91235324	0.9510498200000002	-0.061035156	0.061035156	-0.061035156	2.1305908540000003	9.7401857	2.886645468	0	0	0	-9.785644568	-0.38400878600000005	0.0478515625	-0.061035156	0	-0.061035156	1.0180419928000002	9.682763580000001	2.13776857	-0.061035156	-0.061035156	0	1.3613769960000002	9.709082068	-0.5096191394	-0.061035156	0	0	1539958492.208
-8.6264402	-3.8341064300000003	-2.879467752	0	0.061035156	0	2.4643554320000005	-8.900390380000001	0.8290283540000001	-0.061035156	0	-0.061035156	2.128198282	9.72822284	2.910571286	-0.061035156	0	0	-9.7832518	-0.379223642	0.05502929712000001	-0.061035156	0	-0.061035156	1.062304712	9.69951178	2.146142572	-0.061035156	-0.061035156	0	1.3171142180000002	9.71147464	-0.5120117212	-0.061035156	-0.061035156	0	1539958492.248
-8.589355432000001	-3.813769568	-2.8926269959999997	0	0	0	2.47871106	-8.871679712	0.8194580072000001	0.061035156	0.061035156	-0.12207031	2.101879892	9.69233426	2.9620117800000005	-0.061035156	0	0	-9.792822480000002	-0.3971679712	0.052636719240000004	-0.061035156	0	-0.061035156	1.0874267572	9.66242662	2.142553714	0	-0.061035156	0	1.3230957460000001	9.709082068	-0.540722644	-0.061035156	0	0	1539958492.288
-8.58815944	-3.813769568	-2.91535643	0	0.061035156	0	2.4153076080000004	-8.825024460000002	0.839794928	0.061035156	0	-0.12207031	2.064794928	9.667211960000001	2.9799560700000005	-0.061035156	0	0	-9.795214660000001	-0.40314941100000007	0.053833007200000005	0	0	-0.061035156	1.085034146	9.64208966	2.1664795320000003	-0.061035156	-0.061035156	0	1.3051513580000003	9.71745607	-0.5191894568000001	-0.061035156	0	0	1539958492.328
-8.604907248	-3.829321286	-2.928515576	-0.061035156	0	0	2.5026367800000004	-8.8046875	0.8374023560000001	0.061035156	0.061035156	0.061035156	2.042065396	9.673193390000002	2.99191893	-0.061035156	-0.061035156	-0.061035156	-9.786840560000002	-0.38999023560000007	0.050244139400000006	-0.061035156	0	-0.061035156	1.102978534	9.630126800000001	2.142553714	-0.061035156	0	0	1.3386474640000001	9.7066893	-0.4844970746000001	-0.061035156	-0.061035156	0	1539958492.368
-8.63601088	-3.8257324280000002	-2.9416748200000002	0.061035156	0.061035156	0.061035156	2.4619628600000003	-8.798706070000001	0.86850589	0.061035156	0.12207031	0.061035156	2.0755615020000002	9.71027806	2.969189496	-0.12207031	0	-0.061035156	-9.78444838	-0.385205072	0.046655271600000006	-0.061035156	0	-0.061035156	1.102978534	9.650463760000001	2.1712646760000003	-0.12207031	0	0	1.3470214660000002	9.72702626	-0.4821044928	-0.061035156	-0.061035156	0	1539958492.408
-8.628832968000001	-3.7994139400000004	-2.978759784	0	0	0	2.512207068	-8.871679712	0.8720947480000001	0.061035156	0.061035156	0	2.095898462	9.750951980000002	2.9679932100000004	-0.12207031	0	-0.061035156	-9.80239218	-0.37443847840000005	0.06340332068	-0.061035156	0	-0.061035156	1.0874267572	9.71147464	2.165283246	-0.061035156	-0.061035156	0	1.355395468	9.729418930000001	-0.5239746106000001	-0.061035156	-0.061035156	0	1539958492.448
-8.607299820000001	-3.8149658540000004	-2.9033935700000004	0.061035156	0.061035156	0	2.7227538940000002	-8.84296875	0.966601538	0.061035156	0.36621094	0.12207031	2.095898462	9.73540036	2.960815396	-0.12207031	-0.061035156	-0.061035156	-9.80358876	-0.3732421924	0.05981445288	0	0	-0.061035156	1.076660144	9.69592302	2.142553714	-0.12207031	-0.061035156	0	1.387695288	9.72224092	-0.49765625	-0.061035156	-0.061035156	0	1539958492.488
-8.565429712	-3.77788089	-2.9117675720000005	0.061035156	0.12207031	0	2.4930663940000004	-8.758032248000001	1.0192382788	-0.36621094	0.30517578	0.24414062	2.098291034	9.67917482	2.928515576	-0.12207031	-0.12207031	-0.061035156	-9.80717752	-0.3959716754	0.05502929712000001	0	0	-0.061035156	1.0958007788	9.66242662	2.1604980040000004	-0.12207031	-0.12207031	0	1.350610324	9.73898912	-0.47492675720000005	-0.061035156	-0.061035156	0	1539958492.528
-8.572607428000001	-3.81616214	-2.928515576	0.061035156	0.24414062	0	2.445214856	-8.78435054	0.7979248200000001	-0.48828125	0.12207031	0.18310547	2.1066650360000003	9.62893071	2.9177491	-0.12207031	-0.061035156	-0.061035156	-9.797607428000001	-0.4091308606000001	0.03349609424	0	0	-0.061035156	1.146044928	9.605004892	2.173657248	-0.061035156	-0.061035156	0	1.2919922120000003	9.71745607	-0.47253417540000003	-0.061035156	-0.061035156	0	1539958492.568
-8.607299820000001	-3.813769568	-3.0086670320000004	0.061035156	0.061035156	0	2.3172119600000003	-8.783154254000001	0.592163089	-0.061035156	0.061035156	0.061035156	2.11743161	9.631323380000001	2.9057862400000003	-0.061035156	0	-0.061035156	-9.81914038	-0.4378417932	0.02153320288	0	0	-0.061035156	1.1580077880000001	9.609789840000001	2.174853534	-0.12207031	0	0	1.3111327879999999	9.73540036	-0.47014160340000005	-0.061035156	-0.061035156	0	1539958492.608
-8.58815944	-3.776684604	-2.9859375000000004	0.061035156	0.061035156	0	2.503832968	-8.848950180000001	0.79194339	0.30517578	-0.24414062	-0.061035156	2.0899170320000002	9.67080072	2.89382338	-0.061035156	0	-0.061035156	-9.81914038	-0.4378417932	0.02153320288	0	0	-0.061035156	1.1173339660000001	9.65405252	2.204760782	-0.12207031	-0.061035156	0	1.35180661	9.724634080000001	-0.46535643000000004	-0.061035156	-0.061035156	0	1539958492.648
-8.56901857	-3.75754393	-2.940478534	0.061035156	0.18310547	0	2.5313476440000002	-8.86210962	0.9438721040000001	0.30517578	-0.12207031	-0.18310547	2.082739218	9.65285643	2.9081787140000004	-0.061035156	-0.061035156	-0.061035156	-9.81914038	-0.4378417932	0.02153320288	0	0	-0.061035156	1.1352783540000002	9.64328624	2.183227536	-0.12207031	-0.061035156	-0.061035156	1.3087402160000001	9.71745607	-0.46655273560000005	-0.061035156	-0.061035156	0	1539958492.688
-8.604907248	-3.7587402160000005	-3.0325927520000002	0.061035156	0.24414062	0	2.56723642	-8.89440944	1.031201178	0.18310547	0	-0.18310547	2.100683606	9.6385009	2.942871106	-0.061035156	0	-0.061035156	-9.80478534	-0.4486083966	0.0	0	0	-0.061035156	1.138867212	9.609789840000001	2.22629393	-0.061035156	0	-0.061035156	1.4116211060000001	9.709082068	-0.43066405760000004	-0.061035156	-0.061035156	0	1539958492.728
-8.58098143	-3.762329074	-3.019433606	0.061035156	0.12207031	-0.061035156	2.496655252	-8.81784694	1.00129393	0	-0.061035156	-0.12207031	2.0731689300000005	9.63371556	2.9620117800000005	0	0	-0.12207031	-9.790429712	-0.45100097840000003	-0.014355469240000002	-0.061035156	0.061035156	-0.061035156	1.118530252	9.596630890000002	2.231079074	-0.061035156	0	-0.061035156	1.4522949280000002	9.7066893	-0.423486322	0	0	0	1539958492.768
-8.56303714	-3.744384784	-3.0720702880000004	0	0.12207031	-0.061035156	2.45598143	-8.797509980000001	0.976171875	0.061035156	0.12207031	-0.061035156	2.0289062500000004	9.632519568000001	2.94526358	0	0.061035156	-0.12207031	-9.80358876	-0.454589856	-0.0035888672120000004	-0.061035156	0.061035156	-0.061035156	1.111352536	9.60141574	2.24663089	-0.061035156	-0.061035156	-0.061035156	1.3829101440000002	9.71745607	-0.4438232428	-0.061035156	-0.061035156	0	1539958492.808
-8.59294429	-3.7683105040000004	-3.1330810700000002	0.061035156	0.12207031	-0.061035156	2.3710449280000003	-8.771191394	0.885253894	-0.061035156	0.12207031	-0.061035156	2.0121582460000003	9.640893570000001	2.9249266200000004	0	0	-0.12207031	-9.77966304	-0.43664550720000006	-0.01794433606	-0.061035156	0.061035156	-0.061035156	1.1053711060000002	9.590649460000002	2.227490216	-0.061035156	0	-0.061035156	1.412817392	9.719848740000002	-0.44980469240000004	-0.061035156	-0.061035156	-0.061035156	1539958492.848
-8.59055162	-3.7360108800000003	-3.1916992800000004	0	-0.12207031	-0.061035156	2.3937744600000004	-8.789135880000002	0.850561502	-0.061035156	0.061035156	0	2.04924321	9.680371106	2.942871106	0	0	-0.12207031	-9.76411142	-0.454589856	0.0	-0.061035156	0.061035156	-0.061035156	1.0503417932	9.62893071	2.256201178	0	0	-0.061035156	1.400854532	9.70429712	-0.4294677716	-0.061035156	-0.061035156	-0.061035156	1539958492.888
-8.553466754	-3.7587402160000005	-3.0804442900000004	0.061035156	-0.18310547	-0.061035156	2.38540036	-8.808276260000001	0.802709964	-0.061035156	0.061035156	0	2.0576172120000003	9.657641574000001	2.942871106	0	-0.12207031	-0.061035156	-9.753344748	-0.46535643000000004	-0.037084961060000005	0	0	-0.061035156	1.030004892	9.6217527	2.227490216	-0.061035156	-0.12207031	-0.061035156	1.41042482	9.701904254	-0.462963858	-0.061035156	0	-0.061035156	1539958492.928
-8.55585962	-3.813769568	-3.0708741	0	-0.061035156	-0.061035156	2.3626709260000003	-8.83100589	0.869702176	-0.12207031	0	0	2.064794928	9.61936052	2.9392822480000005	0	-0.061035156	-0.061035156	-9.801196580000001	-0.4438232428	-0.0490478534	-0.061035156	0	-0.061035156	1.0874267572	9.567919928000002	2.2346679320000002	0	-0.061035156	-0.061035156	1.4068359620000002	9.7318116	-0.46535643000000004	-0.061035156	-0.061035156	-0.061035156	1539958492.968
-8.54270018	-3.849658246	-3.085229532	0	-0.18310547	-0.061035156	2.356689496	-8.78435054	0.8194580072000001	-0.24414062	-0.061035156	-0.061035156	2.1114501800000003	9.64328624	2.930908246	0	-0.061035156	-0.061035156	-9.777270468000001	-0.4605712860000001	-0.0837402356	0	0	-0.061035156	1.0718750000000001	9.584667932	2.237060504	0	-0.061035156	-0.061035156	1.4415283540000001	9.73061502	-0.43066405760000004	-0.061035156	0	-0.061035156	1539958493.008
-8.4900634	-3.8364991	-3.034985324	-0.061035156	0.061035156	-0.061035156	2.49426268	-8.83579074	0.773999002	-0.061035156	0	0.061035156	2.08513179	9.63371556	2.8878417540000005	0	-0.061035156	0	-9.743774460000001	-0.461767572	-0.1315917932	0	0	-0.061035156	1.0515380890000001	9.59782698	2.251416034	0	0	-0.061035156	1.387695288	9.705493210000002	-0.419897464	-0.061035156	-0.061035156	-0.061035156	1539958493.048
-8.54628894	-3.8664062500000003	-3.037377896	0.061035156	-0.12207031	-0.061035156	2.5181884000000005	-8.77597644	0.910375998	-0.12207031	0.30517578	0.12207031	2.0528320680000003	9.62773462	2.872290036	0	-0.061035156	0	-9.743774460000001	-0.461767572	-0.1315917932	0	0	-0.061035156	1.0240234620000002	9.57150908	2.2215087860000002	0	0	-0.061035156	1.349414038	9.70429712	-0.4450195288	-0.061035156	-0.12207031	-0.061035156	1539958493.088
-8.54748552	-3.867602536	-3.1103514400000005	0	0	-0.061035156	2.377026358	-8.793920926	0.9570312500000001	-0.5493164	0.12207031	0.18310547	1.9966064300000002	9.6983152	2.8495605040000003	0	-0.061035156	0	-9.80957068	-0.461767572	-0.07895508180000001	0	0	-0.061035156	1.0192382788	9.65285643	2.2478271760000004	-0.061035156	-0.061035156	-0.061035156	1.356591754	9.718652160000001	-0.42109375000000004	-0.061035156	0	-0.061035156	1539958493.128
-8.62285144	-3.8783691100000004	-3.1282959260000003	0	-0.24414062	-0.061035156	2.293286142	-8.875268570000001	0.6077148560000001	-0.48828125	0	0.18310547	1.96430661	9.71745607	2.9033935700000004	0.061035156	0	-0.061035156	-9.8251223	-0.44143066100000006	-0.061010742800000003	0	0	-0.061035156	1.053930661	9.67438948	2.2657714660000003	0	0	-0.061035156	1.31352536	9.7485598	-0.41870117800000006	-0.061035156	-0.061035156	-0.061035156	1539958493.168
-8.463745108000001	-3.8388915740000003	-2.971582068	-0.061035156	-0.12207031	-0.061035156	2.172460962	-8.92551268	0.553881839	0.12207031	-0.18310547	0	1.924829074	9.70429712	2.9321045320000003	0	0	-0.061035156	-9.8251223	-0.44143066100000006	-0.061010742800000003	0	0	-0.061035156	1.008471646	9.656445288	2.241845746	0	0	-0.061035156	1.3386474640000001	9.733007788	-0.40434570680000004	-0.061035156	0	-0.061035156	1539958493.208
-8.545092752	-3.890332068	-3.0050780759999998	-0.061035156	-0.061035156	-0.12207031	2.2621826080000003	-8.8896241	0.805102536	0.30517578	-0.30517578	-0.061035156	1.9260253600000001	9.700707968000001	2.9500489200000004	0	-0.12207031	-0.061035156	-9.786840560000002	-0.5132080072	-0.1315917932	0	0	-0.061035156	0.9881347840000001	9.632519568000001	2.27893071	0	-0.061035156	-0.12207031	1.294384784	9.70310054	-0.385205072	-0.061035156	-0.061035156	-0.061035156	1539958493.248
-8.60251448	-3.9561278960000004	-3.01225589	0	-0.24414062	-0.061035156	2.427270468	-8.881250000000001	0.9642089660000001	0.12207031	-0.18310547	0	1.9559326080000001	9.6983152	2.9500489200000004	0	0	-0.12207031	-9.82990764	-0.49885253600000007	-0.1208251996	-0.061035156	0	-0.061035156	1.046752896	9.651660340000001	2.2645751800000005	-0.061035156	-0.061035156	-0.061035156	1.32788089	9.76171875	-0.3911865216	0	-0.061035156	-0.061035156	1539958493.288
-8.55585962	-3.895117212	-2.981152356	-0.12207031	-0.18310547	-0.061035156	2.445214856	-8.91354982	1.000097644	0	-0.18310547	-0.12207031	1.98464357	9.733007788	2.9225341460000003	0	0.061035156	-0.12207031	-9.82990764	-0.49885253600000007	-0.1208251996	-0.061035156	0	-0.061035156	1.040771466	9.671997300000001	2.271752896	-0.061035156	0.061035156	-0.12207031	1.3482177520000003	9.7485598	-0.36965332460000005	-0.061035156	-0.061035156	-0.061035156	1539958493.328
-8.55585962	-3.9118652160000003	-2.9273192900000002	-0.061035156	-0.24414062	-0.061035156	2.4727295320000002	-8.960205072	0.923535144	0	-0.061035156	-0.061035156	1.9894287140000002	9.721044928000001	2.9141601440000002	0	0	-0.061035156	-9.758129892000001	-0.4821044928	-0.1626953076	-0.061035156	0	-0.061035156	0.949853534	9.673193390000002	2.274145468	-0.061035156	0.061035156	-0.12207031	1.3039550720000002	9.744970746000002	-0.37802735600000004	-0.061035156	0	-0.061035156	1539958493.368
-8.534326080000001	-3.9381836060000004	-2.9141601440000002	-0.061035156	-0.24414062	-0.12207031	2.377026358	-8.90517572	0.923535144	-0.061035156	-0.18310547	-0.061035156	1.98464357	9.718652160000001	2.9261230040000004	0	0	-0.061035156	-9.789233426000001	-0.5144042932	-0.16030273560000002	0	0	-0.061035156	0.949853534	9.673193390000002	2.274145468	-0.061035156	0.061035156	-0.12207031	1.27524411	9.723437500000001	-0.3959716754	-0.061035156	0	-0.061035156	1539958493.408
-8.539111420000001	-3.953735324	-2.85075679	0	-0.24414062	-0.061035156	2.45	-8.86330571	0.860131839	-0.061035156	-0.12207031	-0.061035156	1.9810547120000002	9.71027806	2.886645468	-0.061035156	-0.061035156	-0.061035156	-9.778466754	-0.5096191394	-0.172265625	0	0	-0.061035156	0.949853534	9.673193390000002	2.274145468	-0.061035156	0.061035156	-0.12207031	1.2668701080000002	9.734204074	-0.3756347644	0	0	-0.061035156	1539958493.448
-8.521167032000001	-3.9453614200000002	-2.8423827880000005	-0.061035156	-0.12207031	-0.061035156	2.384204074	-8.87766124	0.7967285340000001	0.061035156	-0.18310547	-0.12207031	2.0301025360000002	9.69113768	2.874682608	0	0	-0.061035156	-9.780859620000001	-0.516796875	-0.1854248004	-0.061035156	0	-0.061035156	0.949853534	9.63969748	2.3052490020000005	0	0	-0.061035156	1.2919922120000003	9.71147464	-0.40793457460000004	-0.061035156	-0.061035156	-0.061035156	1539958493.488
-8.58098143	-3.9429687500000004	-2.8926269959999997	-0.061035156	-0.18310547	-0.061035156	2.3423339660000004	-8.858520468	0.7476806610000001	0.061035156	-0.18310547	-0.12207031	1.9595214660000002	9.687548920000001	2.899804712	0	0	0	-9.788037140000002	-0.5084228534	-0.1878173822	-0.061035156	0	-0.061035156	0.9187500000000001	9.61816394	2.2645751800000005	-0.061035156	0.061035156	0	1.302758786	9.74257788	-0.416308606	0	0.061035156	-0.061035156	1539958493.528
-8.553466754	-3.9776612400000007	-2.825634784	-0.061035156	-0.061035156	-0.061035156	2.447607428	-8.903979532000001	0.7512695288	0	-0.18310547	-0.061035156	1.9403808900000001	9.7150634	2.8734864200000003	-0.061035156	-0.061035156	0	-9.797607428000001	-0.5191894568000001	-0.15671386780000002	0	0	0	0.8720947480000001	9.645678420000001	2.271752896	0	0	0	1.2441405760000002	9.743774460000001	-0.42109375000000004	0	0	-0.061035156	1539958493.568
-8.552270468000001	-3.9704834260000004	-2.8483641200000003	0	-0.061035156	-0.061035156	2.400952176	-8.91354982	0.7129882787999999	-0.061035156	-0.061035156	-0.061035156	1.9427734620000003	9.68515625	2.8555420320000002	0	-0.061035156	0	-9.79401857	-0.47971191100000005	-0.16508788940000002	-0.061035156	-0.061035156	0	0.891235324	9.637304712	2.2980712860000003	-0.061035156	-0.061035156	0	1.2297851440000003	9.76291484	-0.41511232	0	0	-0.061035156	1539958493.608
-8.523559800000001	-3.9896241	-2.82922374	-0.061035156	-0.061035156	-0.061035156	2.306445288	-8.943457068	0.7895507788	0	-0.061035156	-0.061035156	1.9128662140000001	9.688745108	2.85075679	-0.061035156	0	0	-9.786840560000002	-0.49167482	-0.17944336060000002	0	-0.061035156	0	0.9402832068000001	9.6217527	2.286108426	0	0.061035156	0	1.2297851440000003	9.76291484	-0.41511232	0	0	-0.061035156	1539958493.648
-8.589355432000001	-3.9752685700000003	-2.8124755400000003	0	-0.12207031	-0.061035156	2.53254393	-8.86928714	0.7775878600000001	0.12207031	0	-0.061035156	1.870996106	9.71625998	2.82084964	-0.061035156	-0.061035156	0	-9.786840560000002	-0.49167482	-0.17944336060000002	0	0	0	0.878076178	9.64328624	2.2573974640000003	0	0	0	1.2297851440000003	9.76291484	-0.41511232	0	0	-0.061035156	1539958493.688
-8.560644568	-3.9441650360000002	-2.8041014400000006	0	0	-0.061035156	2.292089856	-8.774780252000001	0.9187500000000001	-0.12207031	0.061035156	0.18310547	1.9355957460000002	9.71147464	2.805297824	0	-0.061035156	0	-9.77966304	-0.45698242800000005	-0.20217285340000002	0	-0.061035156	0	0.860131839	9.649267572	2.2609863220000004	0	0	0	1.2297851440000003	9.76291484	-0.41511232	0	0	-0.061035156	1539958493.728
-8.57858876	-3.976464856	-2.7993163940000003	0	-0.061035156	0	2.29089357	-8.86210962	0.7811767572	-0.36621094	0.061035156	0.24414062	1.93439946	9.7401857	2.777783246	-0.061035156	-0.061035156	0	-9.780859620000001	-0.45698242800000005	-0.16389160340000003	0	-0.061035156	0	0.8206542932	9.667211960000001	2.2621826080000003	0	-0.061035156	0	1.2297851440000003	9.76291484	-0.41511232	0	0	-0.061035156	1539958493.768
-8.54389676	-3.9621094240000003	-2.85314946	0	0.12207031	0	2.2573974640000003	-8.87766124	0.47014160340000005	-0.12207031	0.12207031	0.12207031	1.924829074	9.73540036	2.7909423920000003	0	-0.12207031	0	-9.765307608	-0.46535643000000004	-0.1447509784	0	-0.061035156	0	0.855346646	9.693530252	2.227490216	0	-0.061035156	0	1.2297851440000003	9.76291484	-0.41511232	0	0	-0.061035156	1539958493.808
-8.606103240000001	-3.9704834260000004	-2.8878417540000005	0	-0.12207031	0	2.239453076	-8.915942392	0.5861816394	0.30517578	-0.30517578	0	1.945166034	9.721044928000001	2.8124755400000003	0	-0.061035156	0	-9.797607428000001	-0.48569336060000007	-0.16030273560000002	0	-0.061035156	0	0.8924316100000002	9.673193390000002	2.2621826080000003	0	-0.061035156	0	1.2297851440000003	9.76291484	-0.41511232	0	0	-0.061035156	1539958493.847
-8.52236322	-3.9166503600000007	-2.8017089660000005	0	0	0	2.287304712	-8.884838760000001	0.8254394568000001	0.36621094	-0.18310547	0	1.9427734620000003	9.712670926000001	2.8411866	0	-0.061035156	-0.061035156	-9.80957068	-0.4605712860000001	-0.1363769568	0	-0.061035156	0	0.9426757788	9.661230432000002	2.245434604	0	-0.061035156	0	1.2297851440000003	9.76291484	-0.41511232	0	0	-0.061035156	1539958493.887
-8.589355432000001	-3.953735324	-2.8447753600000003	0	0.061035156	-0.061035156	2.292089856	-8.870483426000002	0.9582275360000001	0.18310547	-0.24414062	-0.12207031	1.982250998	9.72224092	2.854345746	0	-0.061035156	-0.061035156	-9.801196580000001	-0.45339357	-0.1315917932	0	-0.061035156	0	0.9606201080000001	9.66242662	2.250219748	0	-0.061035156	-0.061035156	1.2333740020000001	9.74257788	-0.42109375000000004	0	0	-0.061035156	1539958493.928
-8.630029254	-3.98723143	-2.91535643	0	-0.18310547	0	2.3746337860000004	-8.875268570000001	1.008471646	-0.061035156	-0.061035156	-0.12207031	1.9774658540000003	9.71625998	2.86870108	0	-0.061035156	0	-9.816748200000001	-0.4330566394	-0.15192871400000002	0	-0.061035156	-0.061035156	0.94506839	9.676782248	2.20236821	-0.061035156	0	-0.061035156	1.2333740020000001	9.74257788	-0.42109375000000004	0	0	-0.061035156	1539958493.968
-8.54389676	-3.9477538940000003	-2.81726088	-0.061035156	-0.12207031	0	2.3483153960000003	-8.884838760000001	0.94506839	-0.061035156	-0.061035156	0	2.020532248	9.700707968000001	2.8698974640000006	-0.061035156	-0.061035156	-0.061035156	-9.79401857	-0.439038089	-0.14235839660000002	0	0	-0.061035156	0.9438721040000001	9.65285643	2.1880126800000004	-0.061035156	-0.061035156	-0.061035156	1.2501221040000001	9.750951980000002	-0.40554199280000003	0	0	0	1539958494.007
-8.576196580000001	-3.9453614200000002	-2.8220459260000004	0	-0.061035156	0	2.34711911	-8.85253894	0.8888427520000001	0	-0.061035156	0	2.054028354	9.7150634	2.85314946	-0.061035156	-0.061035156	-0.061035156	-9.782055710000002	-0.45100097840000003	-0.1196289038	0	0	-0.061035156	0.949853534	9.668408246	2.19997554	0	0	0	1.2022705072	9.7485598	-0.4438232428	0	-0.061035156	0	1539958494.047
-8.58217752	-3.9477538940000003	-2.8447753600000003	0	-0.061035156	-0.061035156	2.381811502	-8.86210962	0.8242431610000001	0	-0.061035156	-0.061035156	2.08752446	9.74138179	2.866308606	0	0	-0.061035156	-9.80598192	-0.462963858	-0.12800292540000002	0	-0.061035156	-0.061035156	0.94506839	9.688745108	2.222705072	0	0	0	1.2656738220000001	9.723437500000001	-0.4450195288	0	-0.061035156	0	1539958494.087
-8.565429712	-3.9190429320000004	-2.830419928	0	-0.061035156	0	2.3578857820000003	-8.882446580000002	0.8565429712000001	0	0	0	1.988232428	9.71745607	2.85314946	-0.061035156	-0.061035156	0	-9.80598192	-0.462963858	-0.12800292540000002	0	-0.061035156	-0.061035156	0.9510498200000002	9.673193390000002	2.2167236420000003	0	0	0	1.2501221040000001	9.73659694	-0.4521972644	0	0	0	1539958494.127
-8.531933606	-3.9214355040000006	-2.76821286	0	-0.061035156	0	2.3303711060000003	-8.85732428	0.8182617212000002	-0.061035156	0	-0.061035156	2.0301025360000002	9.71745607	2.86870108	-0.061035156	-0.061035156	0	-9.778466754	-0.4713378894	-0.10288086060000001	0	0	-0.061035156	0.9486572480000001	9.66242662	2.19638678	0	0	0	1.2202148560000001	9.724634080000001	-0.47851562500000006	0	-0.061035156	0	1539958494.167
-8.553466754	-3.9561278960000004	-2.8423827880000005	0	0.30517578	0	2.2621826080000003	-8.850146760000001	0.8254394568000001	-0.061035156	0	-0.061035156	2.00258786	9.6983152	2.8734864200000003	-0.061035156	0	0	-9.791625900000001	-0.4378417932	-0.1064697284	-0.061035156	0	-0.061035156	0.9642089660000001	9.657641574000001	2.19399411	-0.061035156	0	0	1.2716552520000002	9.73659694	-0.47851562500000006	0	0	-0.061035156	1539958494.207
-8.596533246000002	-3.966894568	-2.9165527160000004	0	0	0	2.3208007200000003	-8.85373552	0.8589355432	-0.12207031	-0.061035156	-0.061035156	2.013354532	9.683960160000002	2.830419928	-0.061035156	-0.061035156	0	-9.791625900000001	-0.4378417932	-0.1064697284	0	0	-0.061035156	0.9343017572	9.632519568000001	2.2167236420000003	-0.061035156	-0.061035156	0	1.2884033540000002	9.7318116	-0.44143066100000006	0	0	0	1539958494.247
-8.548681610000001	-3.9094726440000005	-2.866308606	-0.061035156	0.061035156	-0.061035156	2.378222644	-8.85732428	0.869702176	-0.12207031	0.061035156	0	1.9918212860000002	9.66242662	2.7945312500000004	-0.061035156	-0.061035156	-0.061035156	-9.780859620000001	-0.4605712860000001	-0.0992919928	0	0	0	0.9606201080000001	9.62055661	2.1712646760000003	-0.061035156	0	0	1.2501221040000001	9.744970746000002	-0.4713378894	0	-0.12207031	0	1539958494.287
-8.628832968000001	-3.90827626	-2.8890380400000004	0	-0.061035156	0	2.296875	-8.882446580000002	0.9031982428000002	-0.24414062	0	0.061035156	2.013354532	9.682763580000001	2.76223143	0	0	-0.061035156	-9.80478534	-0.4294677716	-0.0657958966	0	0	0	0.9594238220000001	9.630126800000001	2.178442392	0	0	0	1.2788329680000001	9.746167032	-0.4689453076	-0.061035156	-0.12207031	0	1539958494.327
-8.575000000000001	-3.8855469240000007	-2.902197284	0	0	0	2.24423822	-8.92910144	0.762036142	-0.36621094	0.061035156	0.12207031	2.02292482	9.750951980000002	2.7658202880000005	0	-0.061035156	0	-9.80478534	-0.4294677716	-0.0657958966	0	0	0	0.876879892	9.6983152	2.19997554	0	-0.061035156	-0.061035156	1.3039550720000002	9.7318116	-0.4821044928	0	0	-0.061035156	1539958494.367
-8.55466304	-3.926220746	-2.895019568	0	-0.12207031	-0.061035156	2.1892089660000003	-8.97695288	0.7058105432	-0.12207031	0	0.061035156	2.0193359620000004	9.72224092	2.80051268	0	-0.12207031	0	-9.790429712	-0.4342529254	-0.0681884784	0	-0.061035156	0	0.9020019568000001	9.701904254	2.186816394	0	-0.12207031	-0.061035156	1.221411142	9.7485598	-0.5084228534	-0.061035156	-0.061035156	-0.061035156	1539958494.407
-8.482885880000001	-3.953735324	-2.7969239200000002	0	0.061035156	-0.061035156	2.2107422120000004	-8.935082968000001	0.855346646	0.12207031	-0.061035156	0.061035156	2.0157471040000003	9.67558606	2.82084964	0	-0.061035156	-0.061035156	-9.778466754	-0.47971191100000005	-0.1315917932	0	0	-0.061035156	0.9809570288	9.648071580000002	2.1844238220000003	0	-0.061035156	-0.061035156	1.3099365020000002	9.72822284	-0.46774902160000004	0	-0.061035156	-0.061035156	1539958494.447
-8.56303714	-3.91066893	-2.9033935700000004	0	-0.061035156	-0.061035156	2.235864218	-8.87766124	0.9809570288	0.12207031	-0.061035156	0.061035156	2.0157471040000003	9.67558606	2.85075679	0	-0.061035156	-0.061035156	-9.778466754	-0.47971191100000005	-0.1315917932	0	0	0	1.003686502	9.637304712	2.195190396	0	-0.061035156	-0.061035156	1.280029254	9.719848740000002	-0.458178714	-0.061035156	-0.061035156	-0.061035156	1539958494.487
-8.59892572	-3.9525389400000006	-2.86870108	0	0	-0.061035156	2.363867212	-8.881250000000001	0.976171875	-0.061035156	-0.061035156	0	2.054028354	9.688745108	2.85913089	0	-0.061035156	-0.061035156	-9.77966304	-0.4450195288	-0.13757324280000002	-0.061035156	0	0	0.92473143	9.62773462	2.1604980040000004	0	-0.061035156	-0.061035156	1.268066394	9.733007788	-0.49645996400000003	0	0	-0.061035156	1539958494.527
-8.575000000000001	-3.9130616000000003	-2.9141601440000002	-0.061035156	-0.12207031	-0.061035156	2.3794189300000004	-8.927905252	0.80390625	0	0	0	2.1138427520000005	9.750951980000002	2.818457068	-0.061035156	-0.12207031	0	-9.796411240000001	-0.45100097840000003	-0.13757324280000002	0	0	0	0.899609375	9.65405252	2.158105432	0	-0.061035156	-0.061035156	1.25729982	9.778466754	-0.4521972644	-0.061035156	0	-0.061035156	1539958494.567
-8.500830072	-3.9130616000000003	-2.7945312500000004	-0.061035156	0	-0.061035156	2.356689496	-8.886035340000001	0.7728027160000001	0	-0.12207031	-0.12207031	2.1521240020000003	9.756933606	2.78496106	0	0	0	-9.796411240000001	-0.45100097840000003	-0.13757324280000002	0	0	-0.061035156	0.970190396	9.744970746000002	2.16767572	0	0	-0.061035156	1.184326178	9.683960160000002	-0.48330077880000005	-0.061035156	0	-0.061035156	1539958494.607
-8.48647464	-3.8711913940000002	-2.8244384000000005	-0.061035156	-0.12207031	-0.061035156	2.3614746400000004	-8.870483426000002	0.73332518	-0.061035156	0	-0.12207031	2.1796386780000003	9.71147464	2.810082968	0.061035156	0.061035156	0	-9.754540740000001	-0.47492675720000005	-0.113647464	-0.061035156	0	-0.061035156	1.015649411	9.697119110000001	2.1700683900000004	0	0	-0.061035156	1.107763678	9.67917482	-0.48808594240000003	-0.061035156	0	-0.061035156	1539958494.647
-8.39555661	-3.7037110600000003	-2.6581542540000003	-0.061035156	-0.12207031	0	2.3758300720000003	-8.81066893	0.7668212860000001	-0.061035156	-0.061035156	-0.12207031	2.20236821	9.673193390000002	2.8890380400000004	0.061035156	0.12207031	0.061035156	-9.721044928000001	-0.4354492212	-0.01794433606	-0.061035156	0	-0.061035156	1.0264160340000001	9.640893570000001	2.13776857	0	0	0	1.179541034	9.56911592	-0.440234375	0.061035156	0.061035156	-0.12207031	1539958494.687
-8.11083966	-3.0828369600000003	-2.77419429	-0.30517578	0.61035156	-0.12207031	2.25859375	-8.815454074	0.8194580072000001	-0.061035156	0	-0.061035156	2.2071533540000003	9.62773462	2.920141574	0	0.18310547	0.061035156	-9.721044928000001	-0.4354492212	-0.01794433606	-0.061035156	0	-0.061035156	1.128100589	9.62653804	2.09948732	-0.12207031	-0.061035156	0	1.28361821	9.35976538	-0.47851562500000006	0.061035156	0.18310547	-0.061035156	1539958494.727
-8.369238220000002	-3.4297608800000003	-2.940478534	-0.48828125	2.1972656	-0.4272461	2.1880126800000004	-8.711376800000002	0.8015136780000001	-0.12207031	-0.061035156	-0.12207031	2.255004892	9.3489991	2.8423827880000005	0.12207031	0.36621094	-0.061035156	-9.840673920000002	-0.6352294928000001	0.26318359620000004	-0.18310547	0.061035156	-0.12207031	1.453491214	9.486572480000001	2.100683606	-0.24414062	0	-0.12207031	1.1735596040000003	9.5870607	-0.75964357	0	0.4272461	-0.18310547	1539958494.767
-9.02241214	-3.73122554	-4.414306610000001	-0.48828125	0.9765625	-0.48828125	2.0755615020000002	-8.41828624	0.8828613220000001	0	-0.24414062	-0.30517578	2.2645751800000005	9.46145018	2.778979532	0.30517578	0.7324219	-0.24414062	-10.06557608	-0.34094239200000004	0.5215820288	-0.48828125	0.12207031	-0.12207031	1.745385782	9.51169429	1.987036142	-0.36621094	0.18310547	-0.30517578	1.1675781250000001	9.953125	-0.8960205072	0.061035156	0.30517578	-0.48828125	1539958494.807
-8.864501800000001	-3.5769042540000004	-4.59375	-0.4272461	-1.6479492	-0.61035156	1.9140625000000002	-8.411108426	0.8314209260000001	-0.12207031	-0.36621094	-0.24414062	2.201171924	9.80598192	2.830419928	0.36621094	0.8544922	-0.61035156	-10.06557608	-0.34094239200000004	0.5215820288	-0.8544922	0.30517578	-0.18310547	1.933203076	9.894507280000001	1.6185790740000001	-0.36621094	0.36621094	-0.48828125	1.6472900360000002	9.92919928	-0.617285144	-0.12207031	0.5493164	-0.5493164	1539958494.847
-8.13117662	-3.4907714660000004	-3.9549316100000005	-0.48828125	0	-0.6713867	1.7406005400000002	-8.749658246000001	0.7010253600000002	-0.24414062	-0.48828125	-0.30517578	2.359082068	9.852636780000001	2.8854492800000004	0.36621094	0.8544922	-0.91552734	-10.04523912	0.32180175720000004	0.5108154254	-1.0375977	0.48828125	-0.18310547	1.8829589660000003	9.917236420000002	1.443920926	-0.36621094	0.61035156	-0.7324219	1.94636232	9.81315944	-0.5634521466	-0.24414062	0.36621094	-0.36621094	1539958494.887
-8.595336960000001	-3.5481933900000002	-4.176245108	-0.5493164	-0.18310547	-0.61035156	1.7035155760000003	-8.718554712000001	0.5885742212	-0.48828125	-0.6713867	-0.36621094	2.5134033540000003	9.945947480000001	2.8902344240000004	0.30517578	0.7324219	-0.9765625	-10.014135880000001	0.34572753600000006	0.4342529254	-0.9765625	0.5493164	-0.30517578	1.534838858	9.92441394	1.4391357820000001	-0.61035156	0.61035156	-0.79345703	2.331567392	9.63969748	-0.7117919928	-0.30517578	0.12207031	-0.12207031	1539958494.927
-8.657543930000001	-3.4393310700000006	-4.29348143	-0.24414062	-1.6479492	-0.4272461	2.1437500000000003	-8.60371106	0.7225586060000001	-0.6713867	-0.48828125	-0.4272461	2.5002441100000006	10.09548372	2.819653354	0.24414062	0.79345703	-0.9765625	-10.014135880000001	0.34572753600000006	0.4342529254	-0.7324219	0.7324219	-0.4272461	1.3230957460000001	10.02609874	1.644897464	-0.6713867	0.5493164	-0.79345703	3.32807608	9.53322734	-0.5024413940000001	-0.7324219	-0.061035156	0.18310547	1539958494.967
-7.9517334260000005	-3.5266601440000005	-3.5314452880000005	-0.24414062	-1.4648438	-0.24414062	2.039672824	-8.466137680000001	0.9809570288	-1.2817383	-0.6713867	-0.30517578	2.289697284	10.169653060000002	2.9081787140000004	0.18310547	0.6713867	-0.91552734	-9.350195288	-0.154321286	0.01315917932	-0.7324219	0.6713867	-0.5493164	0.9881347840000001	10.079932100000002	1.8219482820000001	-0.61035156	0.6713867	-0.8544922	4.684667932000001	8.9745607	0.24045410340000004	-0.61035156	-0.48828125	1.159668	1539958495.007
-7.88234874	-3.50393071	-2.4117187500000004	-0.8544922	-2.319336	-0.061035156	2.104272464	-8.45896016	0.8732910340000001	-1.4648438	-1.159668	-0.12207031	1.8829589660000003	9.77368161	2.930908246	-0.12207031	0.061035156	-0.6713867	-8.9410643	-0.48090820680000007	-0.2512207068	-0.48828125	0.5493164	-0.6713867	0.3505126800000001	9.66242662	2.1293945680000004	-0.6713867	0.36621094	-0.6713867	5.9036866	8.557055710000002	0.2260986322	-1.0375977	1.7700195	2.4414062	1539958495.047
-8.95661592	-3.7874510800000003	-1.6736084260000001	-0.79345703	1.4648438	-0.18310547	2.5098144959999997	-8.33933107	0.7201660340000001	-1.4648438	-1.159668	-0.12207031	1.4953613220000002	9.176733426	2.902197284	-0.18310547	-0.36621094	-0.4272461	-8.9410643	-0.48090820680000007	-0.2512207068	0	0.30517578	-0.7324219	0.00837402356	8.963793930000001	2.8124755400000003	-0.48828125	0	-0.36621094	4.703808606	10.17204622	-0.5778076080000001	-0.8544922	3.112793	2.5634766	1539958495.087
-10.6756839	-3.8089844240000006	-2.3997558900000002	0.6713867	-0.18310547	-0.18310547	3.101977536	-8.206542932000001	0.6400146760000001	-0.5493164	-1.7089844	0.18310547	1.1472412140000001	9.58825679	2.910571286	0.061035156	-0.48828125	-0.18310547	-10.417285340000001	-1.443920926	0.270361322	0.061035156	0.12207031	-0.61035156	0.36367187500000003	9.192285340000002	3.617578076	-0.36621094	-0.12207031	-0.36621094	4.166674820000001	11.308520860000002	-0.669921875	-0.061035156	2.6855469	3.3569336	1539958495.127
-9.95910692	-3.7970214660000003	-2.4571777160000003	0.6713867	-1.2207031	0	3.512304712	-8.97336412	0.34931639400000003	-0.061035156	-2.1362305	0.36621094	0.86850589	10.47709964	3.192895468	0.36621094	0	-0.24414062	-10.230663940000001	-1.447509784	0.4342529254	-0.12207031	0.36621094	-0.6713867	0.7728027160000001	10.266552520000001	3.9142577880000005	-0.36621094	-0.24414062	-0.48828125	3.092407248	11.160181200000002	0.7680175720000001	0.24414062	1.953125	3.90625	1539958495.167
-9.189892572	-3.6486816100000006	-2.060009784	0.79345703	0.061035156	-0.24414062	4.05183107	-9.888525360000001	-0.056225586060000006	0.30517578	-2.2583008	0.8544922	0.5431152356000001	10.12180162	3.50991214	0.4272461	0.5493164	-0.48828125	-10.230663940000001	-1.447509784	0.4342529254	0.24414062	0.18310547	-0.48828125	0.8374023560000001	10.2079348	3.9609130400000003	-0.4272461	-0.24414062	-0.5493164	2.471533246	10.40532248	0.27395019960000005	0.061035156	1.7089844	3.112793	1539958495.207
-8.436230432	-3.3735351440000003	-2.1473388580000004	0.61035156	-0.9765625	-0.48828125	4.6703125000000005	-9.67917482	-0.2260986322	0	-1.7700195	0.91552734	0.07058105432	9.30952176	3.6008300720000004	0.30517578	-0.061035156	-0.5493164	-9.3657473	-1.5300537140000001	0.4713378894	0.4272461	0.36621094	-0.36621094	0.6220702880000001	9.299951080000001	3.8221435700000006	-0.5493164	-0.61035156	-0.61035156	1.13647464	9.05471196	-0.57421875	0.8544922	-0.5493164	2.6855469	1539958495.247
-7.786645468000001	-3.32089856	-1.373339856	0.7324219	-0.4272461	-0.36621094	5.206250000000001	-8.86809056	-0.30625	-0.36621094	-0.61035156	0.79345703	0.04067382788	8.464941394	3.4500976440000004	0.061035156	-0.8544922	-0.6713867	-8.917138580000001	-1.8638183900000003	0.1985839856	0.79345703	0.48828125	-0.36621094	0.5622558606000001	8.307031250000001	3.6558594240000004	-0.36621094	-0.9765625	-0.6713867	3.1713623200000005	8.04025908	-0.40554199280000003	0.9765625	0.061035156	1.4038086	1539958495.287
-7.78186052	-2.6509764400000004	-1.002490216	0.91552734	0.18310547	-0.4272461	5.038769568	-7.89790036	-0.1399658246	-0.5493164	0.4272461	0.6713867	0.423486322	7.795019568000001	3.1175292540000004	0.061035156	-1.2207031	-0.7324219	-8.917138580000001	-1.8638183900000003	0.1985839856	0.91552734	0.5493164	-0.12207031	0.6759033540000001	7.58686502	3.6187744600000005	-0.24414062	-1.0986328	-0.7324219	3.9884277160000003	7.364355432000001	-0.8314209260000001	1.5258789	1.8310547	0.7324219	1539958495.327
-8.35129393	-1.8040038940000003	-1.4522949280000002	0.7324219	0.7324219	-0.18310547	4.786352536	-7.28061502	-0.1124511682	-0.48828125	0.79345703	0.7324219	0.899609375	7.859619110000001	2.807690396	0.36621094	-0.9765625	-0.7324219	-8.72214357	-2.45598143	0.2069580072	0.7324219	0.79345703	0.061035156	0.9486572480000001	7.565332068	3.69892572	-0.12207031	-0.8544922	-0.79345703	3.446508786	6.931298920000001	-0.26318359620000004	1.953125	1.5869141	0.4272461	1539958495.367
-8.606103240000001	-2.128198282	-2.386596646	-0.061035156	0.61035156	-0.48828125	4.665527356	-7.43852536	-0.12919922120000002	-0.24414062	1.0986328	0.79345703	1.3087402160000001	8.441015380000001	2.783764676	0.7324219	-0.6713867	-0.6713867	-8.94465306	-2.74428714	0.419897464	0.61035156	0.61035156	0.30517578	1.06589357	8.14313948	3.8484619600000003	0.12207031	-0.79345703	-0.91552734	3.081640576	7.3858885800000005	1.0898193390000002	2.5024414	0	0.5493164	1539958495.407
-8.90996106	-2.9440673920000004	-2.222705072	-0.7324219	0.91552734	-0.61035156	4.648779254000001	-8.45417482	-0.21533202880000002	0	1.2207031	0.7324219	1.6496826080000002	8.851342752	3.0601074280000002	0.91552734	-0.61035156	-0.48828125	-8.94465306	-2.74428714	0.419897464	0.24414062	0.36621094	0.61035156	1.0120605432	8.646777160000001	3.7431884000000006	0.36621094	-1.2207031	-0.8544922	2.9955077880000003	7.073657248	1.3195067900000002	2.6245117	-1.7700195	0.48828125	1539958495.447
-9.992602340000001	-3.6881591460000003	-1.776489218	0.24414062	-0.48828125	-0.30517578	4.797119110000001	-9.57150908	-0.22490234620000002	0.36621094	1.4648438	0.36621094	1.8458740020000002	8.766406250000001	3.3041503600000004	0.9765625	-0.9765625	-0.30517578	-9.283202880000001	-2.5313476440000002	0.49526367800000004	0.12207031	0.36621094	0.79345703	1.2477295320000001	8.628832968000001	3.4548827880000004	0.6713867	-1.4648438	-0.8544922	6.512597840000001	8.140747300000001	2.086328076	2.0141602	-2.2583008	0.7324219	1539958495.487
-9.88015126	-2.988330072	-1.642504892	0.12207031	-1.0986328	0.36621094	4.31979982	-9.669604532000001	-0.2572021466	0.36621094	1.4648438	0.36621094	2.222705072	8.77358426	3.44890126	0.91552734	-1.0986328	-0.061035156	-9.159985520000001	-1.588671924	-0.0490478534	0.12207031	0.48828125	0.9765625	1.39606929	8.482885880000001	3.2790283540000003	1.0375977	-0.91552734	-0.8544922	10.937671220000002	8.991308606	0.12800292540000002	0.4272461	-2.5634766	1.2207031	1539958495.527
-11.218798920000001	-3.696533246	-2.27055661	-0.12207031	-0.18310547	0.48828125	3.5876709260000004	-9.32028804	-0.15551757200000002	0.5493164	0.6713867	-1.0986328	2.60671376	9.60859375	3.5314452880000005	0.9765625	-0.8544922	0.4272461	-9.159985520000001	-1.588671924	-0.0490478534	0.36621094	0.12207031	1.2207031	0.9977050720000001	9.051123200000001	3.37473143	1.159668	-0.61035156	-0.5493164	7.027001800000001	7.88234874	-1.2919922120000003	-1.2207031	-1.3427734	-0.5493164	1539958495.567
-9.82033696	-5.402441394	-2.686865216	-1.159668	1.7089844	-0.24414062	3.249121106	-9.376513580000001	0.07895508180000001	0.48828125	0.6713867	-1.0375977	2.613891574	11.29296924	3.59484874	0.91552734	-0.5493164	0.79345703	-10.71635782	-1.695141574	-0.19738769960000002	0.24414062	-0.12207031	1.2207031	0.7763915740000001	10.57998004	3.216821286	1.0986328	-0.91552734	-0.18310547	5.7936277	8.135961960000001	-0.773999002	-2.0141602	0.9765625	-1.5258789	1539958495.607
-10.49624002	-6.834399460000001	-1.9188476440000002	1.6479492	-0.30517578	0.91552734	3.0792480040000005	-10.320385880000002	-0.01076660144	0.5493164	1.0986328	-0.48828125	2.662939496	12.936670320000001	3.5111084260000003	0.7324219	-0.061035156	0.8544922	-12.086108720000002	-1.1472412140000001	-0.6292480432	0.36621094	-0.24414062	0.91552734	1.006079074	12.2667482	2.976367212	1.2207031	-0.4272461	-0.061035156	8.334545926	12.549072480000001	-1.5587646760000002	-1.6479492	3.112793	-0.4272461	1539958495.647
-8.18620607	-5.255298020000001	-2.802905252	-0.061035156	1.953125	0.5493164	2.5265625000000003	-11.2199955	-0.5108154254	0.9765625	0.61035156	-0.36621094	2.948852536	13.6532473	3.302954074	0.4272461	0.79345703	1.0986328	-12.693823380000001	-0.5490966754000001	-1.299169928	0.061035156	0.36621094	0.8544922	0.678295926	13.297949280000001	2.7909423920000003	1.0986328	0.61035156	0.18310547	-1.8422851440000003	9.34541034	-0.5981445288	-2.5634766	-0.8544922	-1.4648438	1539958495.687
-8.77597644	-5.687158246000001	-3.60441893	0.30517578	2.0751953	0.30517578	1.8530517180000001	-11.217602340000001	-0.9175537140000001	1.0375977	-0.48828125	-0.6713867	2.9249266200000004	12.523950180000002	3.064892572	0	2.0751953	1.6479492	-10.82641574	-0.17465820680000002	-2.13776857	-0.24414062	-0.061035156	0.8544922	-0.227294928	12.50959514	2.4619628600000003	0.61035156	1.2817383	0.79345703	0.9725830072	9.307128894	-2.2645751800000005	0	-2.6855469	-2.380371	1539958495.727
-7.719653060000001	-5.419189300000001	-3.7096923920000004	0.4272461	-0.061035156	0.7324219	1.859033246	-10.039258180000001	-0.0992919928	0.7324219	-0.4272461	-0.7324219	2.2107422120000004	11.2630616	2.5253662140000004	-0.61035156	2.0751953	1.8920898	-9.9794429	0.477319339	-2.775390576	-0.12207031	-0.6713867	0.5493164	-0.7572509980000001	10.796509080000002	1.617382788	-0.061035156	1.7700195	1.5258789	2.4811035340000003	10.13496106	-2.21433107	-0.061035156	-0.4272461	-2.8686523	1539958495.767
-7.93139676	-4.00517572	-3.813769568	-0.79345703	1.4648438	0.30517578	1.7441894960000002	-8.36325679	0.3971679712	-0.061035156	0.5493164	-0.6713867	1.6496826080000002	11.470019960000002	1.7657226440000002	-1.159668	1.2207031	1.7700195	-10.243823380000002	0.7692138580000001	-2.045654254	0.30517578	-0.7324219	0.061035156	-0.8158691100000001	10.554858720000002	1.061108426	-0.12207031	1.8310547	1.7700195	1.8063964660000003	9.991405760000001	-1.6090087860000002	0.18310547	-0.8544922	-3.2958984	1539958495.807
-8.40273462	-3.1905028960000004	-3.9190429320000004	-0.12207031	0.24414062	0.48828125	0.7763915740000001	-8.27592752	-0.061010742800000003	-0.30517578	0.48828125	-0.79345703	1.516894568	11.34680162	1.42836911	-1.3427734	-0.36621094	1.7700195	-9.8514402	0.1985839856	-1.3769287140000002	-0.12207031	-0.5493164	-0.061035156	-0.8170653959999999	11.02380342	1.0874267572	0.061035156	0.91552734	1.5869141	1.0371826080000002	9.85622554	-1.550390576	-0.48828125	-2.1972656	-3.6621094	1539958495.847
-7.2901857	-3.323291034	-3.06608876	0	-0.30517578	0.48828125	0.4067382788	-8.89321286	0.09450683900000001	0.18310547	-0.4272461	-0.4272461	1.909277356	9.689941394000002	1.408032248	-1.0986328	-1.0986328	2.0751953	-8.92551268	0.09331054320000001	-0.9175537140000001	-0.5493164	-0.30517578	-0.24414062	-0.3373535144	9.942358720000001	1.4630615020000002	-0.18310547	0.12207031	1.0986328	2.94765625	9.46743161	-1.07785643	-0.30517578	-1.7089844	-3.540039	1539958495.887
-6.901391574000001	-2.94765625	-2.8136719240000003	0	0.061035156	0.24414062	0.9642089660000001	-7.887134080000001	0.48330077880000005	0.48828125	-0.24414062	0.12207031	2.2669677520000002	8.176635880000001	1.5180908540000002	-1.0375977	-0.48828125	2.0751953	-8.24960962	0.38879393000000007	-0.6830810700000001	-0.61035156	-0.48828125	-0.30517578	0.27275390380000003	8.271142572	1.532446286	-0.61035156	0.24414062	0.9765625	2.971582068	8.771191394	-1.1424560700000002	0	-0.79345703	-3.479004	1539958495.927
-6.94326178	-2.312426718	-3.363964856	0.12207031	-0.12207031	-0.12207031	1.489379892	-6.628637680000001	0.84816893	0.48828125	0.18310547	0.12207031	2.211938498	7.6060058900000005	1.4750244600000002	-1.0986328	0.4272461	1.5869141	-7.957714660000001	0.593359375	-0.153125	-0.48828125	-0.4272461	-0.36621094	0.811083966	7.424169928000001	1.3302734620000003	-0.79345703	0.7324219	1.0375977	3.02661142	8.595336960000001	-0.9713867212000001	0.61035156	-0.18310547	-3.2348633	1539958495.967
-6.855932608000001	-2.7586425720000003	-3.6104003600000003	0.12207031	0.36621094	-0.24414062	1.5156982820000002	-6.081933606000001	1.0886230432000001	0.30517578	0.12207031	-0.061035156	2.026513678	7.594042932000001	1.2608886780000002	-0.9765625	0.7324219	0.91552734	-7.957714660000001	0.593359375	-0.153125	-0.4272461	-0.36621094	-0.4272461	1.0144531250000002	7.50910643	1.2285888580000002	-0.61035156	1.0375977	0.8544922	2.548095746	8.84177266	-0.5526855432	0.4272461	0.36621094	-2.8686523	1539958496.007
-7.7148682100000014	-2.9117675720000005	-3.6080077880000005	-0.061035156	0.36621094	-0.061035156	1.547998004	-6.243432608000001	0.7428955072	0.24414062	-0.61035156	0	1.909277356	8.174243210000002	1.2297851440000003	-0.6713867	0.4272461	0.18310547	-8.39077176	0.6974365020000001	0.154321286	-0.61035156	-0.24414062	-0.4272461	1.0503417932	8.21013179	1.191503894	-0.5493164	0.91552734	0.48828125	1.752563498	8.923120108	-0.735717752	0.18310547	-0.48828125	-2.4414062	1539958496.047
-8.73291034	-2.878271466	-4.127197284	-0.4272461	-1.7700195	0.18310547	1.915258786	-6.6944336060000005	0.385205072	0.061035156	-1.5258789	0.18310547	2.1569091460000003	8.89440944	1.3829101440000002	-0.6713867	0.4272461	0.18310547	-8.19936502	0.9307128600000001	0.10527343750000001	-0.6713867	-0.18310547	-0.48828125	0.8708984620000001	8.9410643	1.091015625	-0.48828125	0.30517578	0.24414062	1.726245108	9.08342302	-0.4330566394	-0.061035156	-1.0375977	-2.1972656	1539958496.087
-9.31191394	-2.767016574	-3.24194339	-0.12207031	-2.1972656	0.7324219	2.592358426	-7.086816394	0.5227783246000001	-0.36621094	-1.3427734	0.4272461	2.4571777160000003	9.644482428000002	1.528857428	-0.5493164	0.48828125	-1.0375977	-8.55585962	1.2489257200000001	0.17824707460000003	0.061035156	-0.6713867	-0.6713867	0.5969482428	9.564331070000001	1.223803714	-0.6713867	0.12207031	0.12207031	2.48229982	9.26047374	-0.25480957460000003	-0.36621094	-0.36621094	-1.7700195	1539958496.127
-8.994897660000001	-3.2658691100000006	-3.9130616000000003	-0.36621094	0.12207031	0.79345703	3.1737548920000003	-7.298559800000001	0.794335962	-0.91552734	-0.48828125	0.79345703	2.5409179320000006	10.73071286	1.7250488220000002	-0.30517578	0.30517578	-1.2817383	-9.43034694	0.5754150360000001	0.0897216754	0.24414062	-0.6713867	-1.2207031	0.47014160340000005	10.541699280000001	1.7824707460000002	-0.61035156	-0.61035156	-0.12207031	3.458471646	9.79880342	-0.4474121106000001	-1.0986328	-0.36621094	-1.0375977	1539958496.167
-10.247412140000002	-5.612988220000001	-5.450292932000001	-3.540039	1.159668	-0.36621094	3.4979492800000003	-7.753149460000001	0.90678714	-1.3427734	-0.18310547	0.9765625	2.6150878600000005	12.86130342	1.9212402160000002	0.18310547	0	-1.6479492	-11.95810504	0.2942871106	0.10527343750000001	0.8544922	-1.4038086	-1.3427734	0.7871582068	12.34809604	2.656957968	-0.30517578	-1.2207031	-0.18310547	5.2911866000000005	10.767798020000003	-0.961816394	-1.5869141	-0.30517578	0.61035156	1539958496.207
-11.8085688	-7.567724640000001	-3.3579834260000005	2.1362305	-0.61035156	2.1972656	3.829321286	-10.41489218	0.6268554712000001	-1.4038086	-0.061035156	1.2207031	2.6019287140000005	14.122192000000002	2.14973143	0.48828125	0	-1.8310547	-15.25866664	-2.421289038	-0.15910644960000003	0.5493164	-0.36621094	-1.2207031	1.7298339660000002	14.307616820000002	3.4512939300000003	-0.24414062	-1.2207031	-0.91552734	7.01982428	12.8888179	2.18203125	-2.6855469	0.30517578	4.4555664	1539958496.247
-9.00686052	-7.285400360000001	-3.0553222840000003	1.4038086	-5.065918	0.6713867	4.521972644000001	-14.549267180000001	0.2344726538	-0.48828125	0	1.4038086	2.7526612400000006	11.613574280000002	2.5839844240000005	0.91552734	0.9765625	-1.159668	-12.791919420000001	-2.1329834260000005	-1.3709472839999999	-0.6713867	0.9765625	-1.7089844	0.893627896	12.453369600000002	4.309033246	-0.12207031	0.30517578	-1.5869141	5.018432608	12.49882788	-0.5359375000000001	-2.2583008	1.0375977	5.6762695	1539958496.287
-8.068969748	-4.035082968	-2.013354532	-0.5493164	0.79345703	0	5.106957968000001	-13.994189300000002	-0.0681884784	0.36621094	0.48828125	0.18310547	1.961914038	9.304736420000001	2.4643554320000005	0.48828125	1.4038086	-0.061035156	-10.71994658	-0.758447284	-2.185620108	0.24414062	0.061035156	-0.4272461	-1.5013427520000002	8.774780252000001	3.8245362400000005	-1.4038086	1.0986328	-0.36621094	0.7309326080000002	14.619848740000002	-3.5781005400000003	-1.8920898	1.0986328	5.859375	1539958496.327
-9.82871106	-3.007470746	-3.0433594240000006	-1.2207031	5.554199	0	4.285107428	-11.26665036	0.6232665740000001	0.061035156	1.0986328	-2.319336	0.4067382788	9.063086060000002	1.745385782	-0.48828125	-0.8544922	0.4272461	-9.705493210000002	-1.5767089660000002	-2.2430420320000004	0.91552734	-0.12207031	0.18310547	-2.9979003600000005	7.59165036	3.5338378600000007	-0.79345703	-0.61035156	0.4272461	-0.07177734424	13.095776260000001	-1.8458740020000002	0.061035156	1.6479492	6.652832	1539958496.367
-9.52604982	-4.196582068	-3.6534667540000005	0.79345703	-5.432129	0.24414062	3.794628894	-10.655346940000001	0.643603534	0.30517578	1.6479492	-3.2958984	0.1818359424	9.863403060000001	1.600634784	-0.48828125	-0.8544922	0.4272461	-9.766503894000001	-2.0301025360000002	-1.6305420320000001	0.36621094	-0.18310547	0.36621094	-1.5456054320000001	8.98652356	2.9129637600000002	0.4272461	-2.0751953	-0.061035156	-0.540722644	11.465234620000002	-1.69633786	0.24414062	0.18310547	6.1035156	1539958496.407
-5.36057158	-4.04584964	-0.9031982428000002	-0.5493164	-3.6621094	0.061035156	2.6605469240000006	-10.542895860000002	0.30625	1.2207031	1.3427734	-2.9907227	1.5216797120000003	8.797509980000001	1.9690917540000001	-0.12207031	-2.319336	-0.30517578	-8.49963408	-2.0097655760000004	-1.21303714	0.12207031	-0.061035156	0.12207031	0.3158203076	9.00207518	3.0613037140000006	0.48828125	-1.2207031	-0.24414062	-1.240551718	9.4423098	-0.61848143	0.7324219	0.30517578	4.5776367	1539958496.447
-5.280419928000001	-3.1366699280000003	-0.49885253600000007	-1.4038086	5.3100586	0.18310547	1.7980224640000002	-8.77597644	0.2895019568	1.4648438	0.18310547	-2.8076172	2.47871106	7.66342752	2.0097655760000004	0.36621094	0.79345703	-0.24414062	-8.19099092	-1.90808107	-0.9905273560000001	0.12207031	-0.30517578	0.24414062	0.9869384980000001	7.881152160000001	3.4883788940000002	0.24414062	-0.18310547	-0.18310547	-0.3971679712	7.229174820000001	0.16389160340000003	2.6855469	1.953125	2.8686523	1539958496.487
-8.4900634	-2.958422824	-2.282519568	0.061035156	-0.18310547	-0.12207031	1.899707068	-7.338037140000001	0.2930908246	1.159668	-0.4272461	-2.5634766	2.1329834260000005	7.5114991	2.172460962	0.36621094	0.79345703	-0.24414062	-8.31779802	-1.848266574	-0.592163089	-0.18310547	-0.12207031	0.48828125	0.9725830072	7.314111420000001	3.3508057100000004	-0.061035156	0.061035156	-0.061035156	-2.0671875	7.73161592	-1.5910644960000002	2.5024414	1.4038086	0.8544922	1539958496.527
-7.391870108000001	-2.447607428	-1.683178714	0.18310547	-3.7841797	-0.061035156	1.9104736420000001	-7.013842752000001	0.06459961060000001	1.2207031	0.061035156	-2.1972656	1.808789038	7.799804712	2.369848642	0.48828125	0.61035156	-0.061035156	-8.259179712	-1.9690917540000001	-0.2775390576	-0.48828125	0.12207031	0.48828125	0.9271240020000001	7.54260234	2.9955077880000003	0.24414062	0.24414062	-0.30517578	-5.1380616	6.2948732000000005	-1.4833984620000003	1.8310547	-1.4038086	0	1539958496.567
-5.5998290740000005	-2.442822284	-1.1771484620000001	-1.4648438	2.9296875	-0.18310547	1.7190673920000001	-7.180126800000001	-0.36606445680000005	1.3427734	0.24414062	-1.5869141	2.173657248	7.830908246000001	2.4200927520000004	0.5493164	0.061035156	0.061035156	-8.09169928	-2.06120607	-0.27993163940000004	-0.61035156	0.12207031	0.36621094	0.6723144568000001	7.582080072	2.9368896760000003	0.5493164	0.12207031	-0.36621094	-1.7872558900000002	7.5772949280000015	0.7991211060000001	3.540039	-1.7700195	-1.159668	1539958496.607
-7.929003894000001	-2.9416748200000002	-2.35549321	-1.0986328	5.7373047	0	1.553979532	-7.13825679	-0.5239746106000001	1.0986328	0	-0.91552734	2.62346196	7.994799820000001	2.483496106	0.6713867	0.4272461	0.4272461	-8.101269568000001	-2.050439496	-0.153125	-0.6713867	0	0.61035156	0.745288089	7.67419429	3.12351088	0.7324219	0.12207031	-0.12207031	3.52785643	8.45896016	-0.5562744110000001	1.4648438	-4.3945312	-0.24414062	1539958496.647
-10.006958360000002	-2.60910643	-3.267065396	0.30517578	-2.8076172	0.8544922	1.51928714	-7.46245108	-0.5873779254	0.91552734	-0.30517578	-0.061035156	2.728735324	8.247216754	2.5098144959999997	0.6713867	0.61035156	0.7324219	-8.572607428000001	-1.9810547120000002	-0.4892822284000001	-0.8544922	0.30517578	0.79345703	0.8314209260000001	7.834497300000001	3.1534179320000004	0.9765625	0.4272461	-0.061035156	13.64726538	8.730517572	-1.1472412140000001	1.3427734	-2.8686523	1.5869141	1539958496.687
-10.20195288	-4.018334964	-4.0338867800000004	-0.4272461	2.0751953	-0.36621094	1.65805661	-8.060595746	-0.7716064300000001	0.91552734	-0.48828125	0.7324219	2.8088867800000004	8.91235324	2.3351562500000003	0.61035156	0.48828125	1.0986328	-8.673095746000001	-1.2477295320000001	-0.49885253600000007	-0.9765625	-0.24414062	1.3427734	0.21652832460000004	8.12758786	2.9679932100000004	1.2207031	0.5493164	0.24414062	8.7448732	9.518872300000002	-2.6390135800000003	-1.5869141	0.4272461	-0.6713867	1539958496.727
-11.64228534	-6.450390380000001	-5.29477536	-0.61035156	0.61035156	-1.953125	1.9224365020000003	-8.6599366	-0.6902587860000001	0.5493164	-0.36621094	1.5258789	2.733520468	10.692432100000001	1.949951178	0.4272461	0	1.3427734	-10.58835414	-0.42707518000000005	-0.5897705072	-0.79345703	-0.30517578	1.953125	-0.14714355040000002	9.559545926	2.0923096040000004	1.2207031	0.12207031	0.6713867	7.769897660000001	10.56442842	2.64140625	-1.8310547	6.0424805	-1.159668	1539958496.767
-8.234057608	-7.139452880000001	-2.46794429	2.0751953	-1.5869141	0.12207031	2.004980432	-9.45786142	-0.6711181610000001	0.12207031	-0.36621094	2.319336	2.55048822	12.51796924	1.013256839	0	-0.5493164	0.91552734	-13.025195680000001	0.643603534	-0.8589355432	-0.79345703	0.91552734	1.2207031	0.492871106	11.834887680000001	1.0048827880000002	0.9765625	0.79345703	0.24414062	3.1486327880000005	12.683057100000003	0.3959716754	-3.90625	3.7231445	-0.18310547	1539958496.807
-7.4600586060000005	-5.535229532000001	-4.203759784	-1.0375977	0.18310547	-0.6713867	2.138964856	-9.837085159999999	-0.3002685504	-0.4272461	-0.6713867	2.6245117	2.981152356	12.86130342	0.36367187500000003	0.18310547	0	0.48828125	-11.680566100000002	1.7226562500000002	-1.8351074280000002	-0.61035156	1.5258789	0.61035156	0.6017333966	12.96777356	0.909179712	1.3427734	2.6245117	-0.48828125	-2.4655516200000003	7.9625	-2.32917482	0.061035156	-4.272461	-0.61035156	1539958496.847
-10.18520468	-5.0662844400000004	-5.94316394	0.12207031	-0.79345703	-0.6713867	2.7861572480000003	-9.2042482	0.4474121106000001	-1.3427734	0	2.5634766	3.523071286	13.24411592	0.19738769960000002	0.18310547	0	0.48828125	-11.696117720000002	1.714282248	-2.094702176	-0.4272461	0.8544922	0.4272461	-0.46535643000000004	13.256078780000001	1.149633786	0.91552734	3.6010742	-0.30517578	1.7250488220000002	10.9316893	-3.1306884000000004	-0.91552734	-1.159668	-1.4038086	1539958496.887
-8.41828624	-4.24682608	-4.743286240000001	-0.36621094	0.6713867	-0.8544922	3.4393310700000006	-9.81315944	1.356591754	-1.5869141	2.1972656	2.1362305	2.5851807100000004	13.226172120000001	0.00478515625	0.61035156	2.2583008	0.5493164	-11.840869600000001	0.961816394	-1.8530517180000001	-0.18310547	1.159668	-0.18310547	-1.8410888580000002	13.147216460000001	1.1041748200000001	-0.12207031	2.0751953	-0.12207031	2.5995362400000004	10.606298920000002	-2.071972644	-0.18310547	0.8544922	-2.380371	1539958496.927
-7.4050292540000004	-4.7349121400000005	-3.228784146	0.4272461	0.6713867	-1.2207031	3.125903354	-10.830004500000001	1.876977536	-0.7324219	2.9296875	1.4038086	1.465454074	11.913842360000002	0.13757324280000002	0.7324219	0.18310547	0.91552734	-10.702001800000001	0.63881839	-1.7776855040000001	-0.7324219	1.0986328	-0.18310547	-1.7848632200000003	12.27153354	1.0419677520000001	-0.30517578	0.24414062	-0.61035156	1.7106933900000003	10.386182100000001	-1.5970459260000003	0.36621094	-0.18310547	-2.2583008	1539958496.967
-7.416992212	-4.391577176	-3.475219748	0.79345703	-0.061035156	-1.0375977	1.89611821	-10.386182100000001	1.7274413940000002	0.12207031	-0.79345703	0.36621094	1.3793212860000001	9.89570288	0.6818847840000001	0.7324219	0.18310547	0.91552734	-9.669604532000001	0.9905273560000001	-1.899707068	-0.61035156	0.91552734	-0.24414062	-0.94506839	10.36464856	0.909179712	-0.12207031	0.24414062	-0.91552734	2.004980432	9.360961960000001	-1.4056396760000003	-0.4272461	-1.2817383	-2.319336	1539958497.007
-6.867895468	-3.8041992800000006	-4.09848642	0.6713867	0.061035156	-0.6713867	2.5636474640000007	-8.78554712	2.115039038	0.18310547	-3.9672852	-0.30517578	1.7465820680000002	8.69582518	0.8314209260000001	0.48828125	0.12207031	-0.30517578	-8.62045926	1.1041748200000001	-2.0253173920000003	-0.5493164	0.9765625	-0.4272461	-0.80390625	8.7364991	0.7859619110000001	-0.30517578	0.5493164	-0.79345703	3.428564496	8.641992212	-1.353002896	-0.12207031	-0.61035156	-2.2583008	1539958497.047
-6.25778804	-4.2109375	-3.6785887600000002	0.061035156	0.24414062	-0.61035156	3.0959961060000003	-7.193286240000001	1.9284179320000001	-0.4272461	-1.5869141	-0.4272461	1.733422824	8.254394568	0.6519775360000001	0	0.6713867	-0.61035156	-7.49953624	1.8351074280000002	-2.528955072	-0.36621094	0.91552734	-0.4272461	-1.1484375	7.93378894	0.687866214	-0.4272461	0.79345703	-0.7324219	4.011157248000001	8.194580072	-1.09819339	-0.36621094	-0.18310547	-1.7700195	1539958497.098
-7.336840560000001	-4.8150634000000005	-3.811376996	0.30517578	0.48828125	-0.30517578	3.1127441100000004	-6.352294928000001	1.61977536	-0.7324219	0.30517578	-0.24414062	1.698730432	8.78554712	0.36845702880000003	-0.30517578	0	-0.8544922	-7.49953624	1.8351074280000002	-2.528955072	0.061035156	0.8544922	-0.4272461	-1.8004150360000002	8.029492212000001	0.5251708966	-0.48828125	0.6713867	-0.61035156	4.410717752	8.177832068	-0.458178714	-0.4272461	0	-1.2207031	1539958497.127
-8.432641574	-4.703808606	-4.269555710000001	1.0375977	-2.9907227	0.12207031	2.5421141200000004	-6.24103984	1.193896466	-0.91552734	0.9765625	0.061035156	1.7681152160000002	10.008153960000001	0.028710937500000002	-0.7324219	-0.8544922	-0.91552734	-7.655053420000001	2.2071533540000003	-2.41770018	0.7324219	0.30517578	-0.5493164	-2.5540771760000003	9.01044928	0.424682608	-0.7324219	0	-0.36621094	3.8807617800000003	8.9326902	-0.15192871400000002	-1.0986328	0.61035156	-0.7324219	1539958497.167
-6.74108876	-5.014843750000001	-3.923828076	0.4272461	-2.1972656	0	2.3710449280000003	-6.7458741	0.9175537140000001	-1.0986328	0.6713867	0.30517578	1.698730432	10.80607878	-0.14235839660000002	-0.9765625	-1.8310547	-0.9765625	-8.502026260000001	1.990625	-2.333959964	1.0375977	0.12207031	-0.79345703	-2.7143798920000006	10.03686502	0.42827148560000006	-0.9765625	-1.4038086	-0.4272461	3.7384033540000003	8.575000000000001	-0.2978759784	-0.7324219	0.61035156	-0.36621094	1539958497.207
-6.629834260000001	-5.553173920000001	-3.1964844240000003	-0.061035156	-1.7700195	-0.6713867	2.5409179320000006	-7.336840560000001	0.7309326080000002	-1.2817383	0.5493164	0.18310547	1.84946286	10.835986420000001	-0.1064697284	-0.9765625	-1.8310547	-0.9765625	-10.030884080000002	0.6232665740000001	-2.215527356	1.5258789	0.48828125	-1.3427734	-1.4522949280000002	10.63859874	1.318310504	-1.0986328	-1.7700195	-0.8544922	4.317407248	9.30832518	0.6208740020000001	-0.5493164	-0.4272461	1.0375977	1539958497.247
-6.811669928000001	-6.688451980000001	-1.5216797120000003	0.79345703	-1.8310547	-0.61035156	2.7729980040000006	-8.40153804	0.4689453076	-1.2817383	0.7324219	0	2.0528320680000003	10.13017572	0.4868896466	-0.61035156	-1.0986328	-1.2817383	-10.158886780000001	-0.80390625	-2.54689946	1.2817383	1.159668	-1.5258789	-0.2930908246	10.242626800000002	2.3710449280000003	-0.7324219	-0.79345703	-1.5258789	5.4108152	10.603905760000002	2.0899170320000002	-0.18310547	-0.79345703	3.8452148	1539958497.287
-8.13117662	-6.888232428000001	-0.8445800720000001	1.2817383	0.9765625	-0.24414062	2.8579346040000004	-9.226977340000001	0.16987304320000002	-1.0375977	0.9765625	-0.12207031	2.2801269960000004	9.52604982	1.0718750000000001	-0.61035156	-1.0986328	-1.2817383	-10.398144960000002	-1.892529254	-3.0014891200000005	0.8544922	1.5258789	-1.2207031	-0.2607910144	9.37890625	3.3053466460000003	-0.4272461	0.12207031	-1.8310547	4.768408246	14.685644960000001	1.60183107	-2.0751953	2.5634766	5.6762695	1539958497.327
-9.410009980000002	-5.123706070000001	-2.0061767180000003	1.159668	-1.0375977	-1.2207031	2.7538574280000003	-9.81315944	-0.47492675720000005	-0.91552734	0.91552734	-0.36621094	2.332763678	9.791625900000001	1.7035155760000003	-0.5493164	1.2207031	-0.8544922	-10.24980432	-2.421289038	-3.017041034	0.5493164	1.5869141	-0.7324219	-0.9390869110000001	9.103759980000001	3.8245362400000005	-0.30517578	0.7324219	-1.5258789	-0.227294928	12.18898912	-1.1699707068	-2.746582	-0.24414062	4.4555664	1539958497.367
-9.451879892000001	-5.383300720000001	-2.06120607	0.8544922	-0.061035156	-2.1362305	2.46794429	-10.49982878	-1.166381839	-0.61035156	0.8544922	-0.5493164	2.050439496	9.688745108	2.1509277160000004	-0.79345703	1.159668	-0.36621094	-10.180420320000001	-2.975170926	-3.12111821	0.18310547	1.8310547	-0.4272461	-1.4223876800000002	9.098974640000002	3.917846646	-0.30517578	0.5493164	-1.4648438	-0.80390625	10.600317000000002	-2.3172119600000003	-1.2817383	0.30517578	1.953125	1539958497.407
-7.665820288000001	-6.05561502	-1.0180419928000002	0.79345703	-1.953125	-2.2583008	2.19399411	-10.4388179	-1.453491214	-0.48828125	0.9765625	-0.48828125	1.6269530760000002	8.900390380000001	2.403344748	-0.79345703	1.159668	-0.36621094	-10.084716460000001	-2.4308594240000003	-2.8483641200000003	-0.18310547	2.4414062	-0.12207031	-1.28361821	8.720947480000001	3.543408246	-0.30517578	0.61035156	-1.6479492	0.4450195288	8.5666259	-0.7309326080000002	-0.24414062	-0.7324219	-0.12207031	1539958497.447
-6.5305420320000005	-5.2050534200000005	-0.0454589856	-0.12207031	0.18310547	-2.4414062	1.7848632200000003	-9.335839660000001	-1.5180908540000002	-0.6713867	0.24414062	-0.48828125	2.051635782	8.12160643	2.219116214	-0.30517578	-0.7324219	-0.061035156	-9.58347194	-2.387792932	-3.0002929320000002	-0.18310547	3.112793	0	-0.849365216	8.064184800000001	3.363964856	-0.061035156	1.0986328	-1.7700195	0.9725830072	6.8403808900000005	-0.5455078076000001	2.0141602	1.5258789	-1.7700195	1539958497.487
-6.93608426	-4.548291034	-0.440234375	0.36621094	-1.7700195	-2.2583008	1.7824707460000002	-8.25678714	-1.3948730040000001	-0.8544922	-0.4272461	-0.36621094	2.5313476440000002	7.221997300000001	2.2286865020000004	-0.30517578	-0.7324219	-0.061035156	-8.59055162	-3.0541259000000003	-3.1498290740000003	-0.79345703	3.6621094	-0.061035156	-0.5778076080000001	7.4780027	3.408227536	0.18310547	1.8310547	-1.8310547	1.471435504	7.802197480000001	-0.3182128894	1.4038086	3.2348633	-3.2348633	1539958497.527
-5.24692392	-4.43703624	-0.07775878600000001	-0.30517578	-0.9765625	-2.4414062	2.050439496	-7.5138915740000005	-0.9522461060000001	-0.8544922	-0.061035156	0.061035156	2.721557608	6.1931884	2.2801269960000004	0.18310547	-0.36621094	0.18310547	-7.364355432000001	-3.0589112400000005	-3.2814209260000005	-1.4038086	4.272461	0	-0.5096191394	6.50900908	3.32089856	0.18310547	2.5634766	-1.953125	0.24165038940000003	7.481591754	0.1064697284	1.7089844	0.061035156	-1.5869141	1539958497.567
-4.744482428	-5.428759980000001	-0.5443115216000001	-0.9765625	0.91552734	-3.2958984	2.3746337860000004	-6.532934800000001	-0.6735107428000001	-0.79345703	0.79345703	0.36621094	2.6760987400000005	5.54838858	2.1102538940000004	1.0375977	-0.061035156	0.7324219	-6.877465560000001	-3.104370108	-3.9477538940000003	-2.1972656	4.760742	0.12207031	-0.5514892572000001	5.626147660000001	3.0828369600000003	0.24414062	3.4179688	-2.0141602	3.7587402160000005	9.438720746000001	0.6531738220000001	1.5869141	-0.91552734	-0.18310547	1539958497.607
-6.7123777	-8.01992212	-1.2919922120000003	0.061035156	-1.4038086	-3.7841797	2.5744139400000003	-5.998193390000001	-0.5144042932	-0.6713867	1.2207031	0.48828125	2.7586425720000003	5.591455072	2.4655516200000003	1.4038086	0.4272461	1.0375977	-6.549682608000001	-2.6784912140000006	-4.041064496	-2.6245117	4.5776367	0.30517578	-1.0240234620000002	5.413207968	2.3112304320000003	0.5493164	4.3945312	-1.4648438	4.40832518	9.508105432	1.790844748	0.6713867	-0.79345703	-1.4648438	1539958497.647
-5.7613278800000005	-8.62404802	-0.6830810700000001	1.0986328	-4.638672	-3.7231445	2.7813721040000003	-6.385790740000001	-0.381616214	-0.24414062	1.5869141	0.48828125	2.767016574	6.44440944	2.7526612400000006	1.5258789	1.159668	1.0375977	-7.00786142	-1.2668701080000002	-4.724145468000001	-3.2348633	5.432129	0.6713867	-1.9009033540000002	5.732617212	1.447509784	0.9765625	5.004883	-0.9765625	8.5068116	12.040649460000001	1.606616214	0.18310547	1.8310547	0.30517578	1539958497.687
-4.6619384	-7.919433606	-0.15073241820000002	0.5493164	-1.5869141	-3.540039	2.70361322	-6.51140126	-0.678295926	0.24414062	0.7324219	0.18310547	2.9117675720000005	7.32607428	3.213232428	0.9765625	0.6713867	0.91552734	-6.388183606	0.3828125	-4.844970746	-2.746582	6.164551	1.0375977	-2.48229982	7.02460962	0.41152344240000005	0.9765625	4.211426	-0.30517578	4.020727536	9.90407698	0.931909146	-0.61035156	3.6621094	-0.48828125	1539958497.727
-5.662036240000001	-8.369238220000002	-0.062207030760000004	0.7324219	-1.2207031	-3.2348633	2.8471679320000005	-6.419287140000001	-0.3612792932	0.30517578	-0.6713867	-0.12207031	3.1665771760000005	8.174243210000002	3.20366214	-0.79345703	-2.1972656	0.79345703	-5.3785153800000005	0.8158691100000001	-5.770898560000001	-1.953125	6.286621	1.2817383	-3.5242675720000003	7.600024460000001	-0.028710937500000002	0.8544922	3.6621094	0.12207031	0.6053222644	8.77358426	0.1770507788	0.61035156	-0.6713867	0.30517578	1539958497.767
-5.74577626	-8.403930710000001	-0.3289794928	0.8544922	-2.1362305	-3.7231445	3.2957762600000002	-6.27692842	0.06459961060000001	0.48828125	-0.6713867	-0.6713867	3.417797824	9.451879892000001	3.152221646	-0.79345703	-2.1972656	0.79345703	-4.701416034	1.1771484620000001	-7.230371106000001	-1.6479492	6.5307617	1.2817383	-4.423876996	8.347705072	-0.3373535144	0.6713867	2.5024414	0.7324219	3.34841304	9.729418930000001	0.22490234620000002	0.30517578	-1.4648438	0.12207031	1539958497.807
-4.19060054	-8.13955072	-0.00478515625	0.8544922	-0.4272461	-4.333496	3.4297608800000003	-6.726733426000001	0.19738769960000002	0.91552734	-1.7700195	-0.8544922	3.4812010800000004	11.034570680000002	2.4727295320000002	-1.5869141	-3.9672852	0.9765625	-3.58647464	1.349414038	-7.608398560000001	-1.6479492	5.7373047	1.2817383	-4.720556610000001	9.6217527	-0.5562744110000001	0.4272461	2.0751953	1.4038086	5.2828125	9.53083516	-0.37084961060000005	0.24414062	1.0375977	0	1539958497.847
-4.1511230040000004	-9.01403804	-0.387597644	0.18310547	1.7700195	-3.7231445	4.008764676	-7.684961060000001	0.678295926	1.2817383	-1.5258789	-0.6713867	3.220410144	11.876758180000001	1.4451172120000002	-2.380371	-5.554199	1.8310547	-2.7167724640000004	1.7824707460000002	-8.261572480000002	-1.0375977	5.554199	1.3427734	-5.18710962	10.44838858	0.1674804712	0.18310547	1.4648438	1.8920898	4.097290036	9.07983426	-0.1399658246	-0.24414062	1.4038086	-0.18310547	1539958497.887
-4.32578125	-9.350195288	-0.2524169928	0.79345703	-0.6713867	-3.6621094	4.22648912	-8.52236322	0.49526367800000004	1.8310547	-1.2207031	-1.0375977	3.4417237400000005	11.842065200000002	1.3362548920000001	-2.380371	-5.554199	1.8310547	-1.695141574	1.5862792540000001	-9.004467752000002	-1.159668	5.3710938	1.159668	-4.46455072	10.411303420000001	0.192602536	-0.18310547	1.2817383	1.8920898	3.794628894	8.725732428	-0.6842773560000001	0.30517578	-0.12207031	0.061035156	1539958497.927
-2.491870108	-9.636108426000002	0.227294928	0.061035156	1.8920898	-3.6010742	4.276733426000001	-9.405224640000002	0.6507812500000001	2.1362305	-1.7700195	-1.4648438	3.8963134000000004	12.288280760000001	1.2692626800000002	-1.2207031	-1.8920898	2.319336	-0.42707518000000005	2.0839355040000003	-9.477001800000002	-1.159668	4.699707	1.0986328	-4.64638678	10.925708360000002	-0.19619140380000002	-0.8544922	2.319336	1.8310547	5.1751467600000005	8.80588408	-0.5024413940000001	0.061035156	0.6713867	0.30517578	1539958497.967
-3.3627685700000005	-10.11821286	-0.6328369110000001	0.30517578	2.1972656	-3.2348633	4.250415036	-10.02609874	0.23208007200000003	2.1362305	-2.380371	-1.953125	3.4680420320000005	12.49523912	1.0419677520000001	-0.9765625	-1.5258789	2.5634766	0.44143066100000006	2.7418945679999998	-9.933984620000002	-0.6713867	3.8452148	1.0375977	-4.885644568	10.987914840000002	-0.47014160340000005	-1.2817383	1.8920898	1.953125	4.1260009	8.787939300000001	-0.27873535340000005	-0.4272461	0.8544922	0.30517578	1539958498.007
-2.524169928	-10.05361322	-0.6328369110000001	0.4272461	-0.4272461	-3.8452148	4.347314496	-10.31320836	0.5024413940000001	1.5869141	-1.8310547	-2.1362305	3.0601074280000002	12.22009236	0.9474609620000001	-0.9765625	-1.5258789	2.5634766	0.5287597644	2.7825683900000002	-10.457959260000003	-0.4272461	3.2958984	0.9765625	-4.61169429	11.0501223	-0.6304443390000001	-1.3427734	1.7700195	1.4648438	4.00158696	9.286792032000001	-0.24404297120000001	-0.4272461	0.4272461	-0.061035156	1539958498.047
-1.8195557100000002	-10.20314946	-0.01315917932	0.18310547	1.4648438	-3.3569336	3.512304712	-10.685253600000001	-0.03828125	1.2817383	-1.3427734	-2.1972656	3.4512939300000003	11.9616938	0.765625	-0.12207031	-0.4272461	1.5869141	0.5837890576	2.686865216	-10.83239766	-0.30517578	3.112793	0.8544922	-3.811376996	11.21401358	-0.6723144568000001	-1.0375977	1.2817383	1.159668	4.17265625	9.164770468	-0.053833007200000005	-0.48828125	0.6713867	-0.18310547	1539958498.087
-1.829125998	-11.0931884	-0.20935058900000003	0.12207031	0.4272461	-2.319336	3.3244873200000002	-10.509399460000001	0.20576172120000003	0.9765625	-0.9765625	-1.6479492	3.9381836060000004	11.9102536	0.740502896	0	-1.4038086	1.4648438	1.3458251800000003	2.743090854	-11.246313400000002	-0.24414062	2.8076172	0.79345703	-3.637915036	11.28459514	-0.663940396	-0.6713867	1.0375977	0.8544922	4.38200679	8.829809800000001	-0.1985839856	-0.36621094	0.61035156	-0.18310547	1539958498.127
-0.702221646	-10.684058	-0.06459961060000001	0.4272461	0.91552734	-1.8310547	2.8651123200000006	-10.790527160000002	-0.0490478534	0.9765625	-0.9765625	-1.2817383	5.23854982	11.706884980000002	0.37683107	0	-1.4038086	1.4648438	2.095898462	2.9141601440000002	-11.46164586	-0.18310547	2.2583008	0.7324219	-3.31611322	11.7403804	-0.5479003894	-0.36621094	0.5493164	0.8544922	4.080542032	9.2042482	0.2033691394	-0.12207031	0.061035156	-0.24414062	1539958498.167
-0.417504892	-10.230663940000001	-0.1315917932	0.12207031	0.79345703	-1.2817383	3.017041034	-10.8802491	-0.1686767572	1.159668	-1.4038086	-0.91552734	5.89052716	11.342016280000001	0.13757324280000002	0.18310547	-0.7324219	1.2817383	2.545703076	2.9955077880000003	-11.55854532	0.061035156	1.7089844	0.7324219	-2.854345746	12.059789840000002	-0.01794433606	-0.30517578	0.12207031	0.5493164	4.268359424000001	9.067871106	0.1579101538	-0.36621094	0	-0.36621094	1539958498.207
-0.0885253894	-10.314403960000002	0.0861328125	0.12207031	0.5493164	-0.7324219	3.387890576	-10.65654254	-0.1112548822	0.18310547	-0.18310547	-0.18310547	6.707592752000001	10.798901260000001	0.43664550720000006	1.4038086	-0.18310547	1.0986328	2.9368896760000003	2.73830571	-11.560937500000001	0.061035156	1.159668	0.5493164	-2.195190396	12.156689300000002	0.381616214	0	0	0.36621094	4.117626996	8.96499002	0.00478515625	-0.30517578	0.12207031	-0.18310547	1539958498.247
0.1770507788	-10.233057100000002	0.1878173822	-0.12207031	0.61035156	-0.36621094	4.053027356	-10.924511780000001	-0.01315917932	-0.24414062	1.2817383	-0.18310547	7.048535340000001	10.676879500000002	0.915161142	0.36621094	1.2817383	0.6713867	3.1175292540000004	2.3495117800000003	-11.59921924	-0.12207031	0.6713867	0.4272461	-1.8841552520000002	11.90427266	0.40075683900000003	-0.12207031	0.6713867	0.36621094	3.338842752	8.85493161	0.14235839660000002	-0.12207031	-0.12207031	-0.18310547	1539958498.289
0.287109375	-10.3694339	0.26318359620000004	-0.061035156	0.12207031	-0.18310547	4.57580571	-10.85871556	-0.54191893	-0.61035156	1.8920898	-0.12207031	6.6130860600000005	10.437622300000001	2.020532248	0.36621094	1.2817383	0.6713867	3.0589112400000005	2.3626709260000003	-11.3826902	-0.24414062	0.24414062	0.24414062	-1.6927490020000002	11.5106929	0.0454589856	0.24414062	0.30517578	0.61035156	3.5481933900000002	9.18630342	0.21533202880000002	0.12207031	-0.36621094	-0.30517578	1539958498.327
-0.07416992212000001	-10.18999002	0.011962890380000002	-0.061035156	-0.18310547	0.48828125	3.561352536	-10.377808	1.542016574	0.48828125	0.61035156	0.7324219	6.236254892	10.603905760000002	1.4044433900000002	-0.91552734	1.7700195	0.061035156	3.1199219240000007	2.45598143	-11.076440200000002	-0.24414062	-0.12207031	0.061035156	-1.7214599640000001	11.564526260000001	0.25839844240000004	0.5493164	0.12207031	0.4272461	3.6917480040000004	9.102563400000001	0.21413574280000003	0.12207031	-0.4272461	-0.12207031	1539958498.368
0.18422851440000002	-10.82522014	0.4904785144	0.24414062	0.12207031	1.0986328	4.9083741000000005	-10.35866664	1.1675781250000001	0	2.1362305	1.2207031	6.01135234	10.71755342	0.931909146	-0.5493164	1.2207031	-0.24414062	3.0469483800000003	2.7012207459999997	-11.20085414	-0.36621094	-0.4272461	0	-2.55048822	11.918627700000002	0.5490966754000001	0.12207031	-0.061035156	0.12207031	3.6486816100000006	8.954223740000002	0.4330566394	0.36621094	-0.5493164	-0.18310547	1539958498.407
-0.1399658246	-10.54528804	0.26677246400000004	0.061035156	0.12207031	1.8310547	4.355688400000001	-10.635009980000001	2.0253173920000003	0.5493164	1.8920898	0.24414062	5.6058107	11.84445836	2.2573974640000003	0.30517578	-0.24414062	0.061035156	3.027807608	2.81726088	-11.519067000000001	-0.12207031	-0.7324219	-0.12207031	-2.10546875	12.22727086	0.09331054320000001	0.36621094	0.18310547	-0.4272461	4.020727536	9.152807608000002	0.06459961060000001	0.4272461	-0.8544922	0	1539958498.447
-0.765625	-10.922119600000002	0.11723633180000001	-0.18310547	0.61035156	2.319336	3.9609130400000003	-10.965185700000001	1.6999267180000002	0.24414062	-1.4038086	-0.5493164	6.531738220000001	13.08261682	2.566040036	-0.061035156	-1.2207031	0.18310547	3.160595746	3.109155252	-11.93417932	0.24414062	-1.2817383	-0.18310547	-3.1821288940000003	12.9390625	-0.7763915740000001	0.5493164	-0.30517578	-0.5493164	3.3843016200000005	9.192285340000002	0.3289794928	0.4272461	-1.4648438	0.061035156	1539958498.486
-1.6903564300000002	-11.52146016	0.02990722644	-0.18310547	0.48828125	2.6855469	4.200170926	-11.8588134	1.5599609620000003	-0.12207031	-0.061035156	-0.6713867	6.64777806	12.718945680000001	2.5397216460000003	-0.061035156	-1.2207031	0.18310547	3.0409667540000003	3.476416034	-12.50002446	0.48828125	-1.8920898	-0.30517578	-3.8652099640000004	13.1256839	-0.6328369110000001	0.9765625	-1.7089844	-0.7324219	3.5984375	9.31669928	0.0897216754	0.48828125	-1.8310547	-0.30517578	1539958498.526
-1.6137939300000002	-10.469922120000001	-0.3182128894	-0.79345703	0.7324219	3.2958984	4.824633786	-12.212914840000002	1.812377896	-0.4272461	3.2958984	-0.79345703	6.74108876	13.23933058	1.6688232820000002	0.5493164	-1.2207031	0.24414062	3.069677716	3.1665771760000005	-12.41508786	0.61035156	-2.6245117	-0.48828125	-3.0995849640000004	13.58027356	0.01794433606	-0.24414062	-2.5634766	-1.0375977	4.07336412	8.878857428000002	-0.879272464	0.79345703	-2.1362305	-0.30517578	1539958498.566
-2.1604980040000004	-10.394556200000002	-0.4892822284000001	-1.0986328	1.0986328	3.540039	4.93947734	-12.26914038	2.1712646760000003	-1.0375977	0.18310547	-0.9765625	7.847656250000001	12.51198732	0.8972167932	1.2207031	-1.2207031	0.7324219	2.94526358	2.895019568	-11.8241214	0.7324219	-3.6010742	-0.6713867	-3.458471646	13.513280760000002	0.5825927716	-0.061035156	-2.0751953	-1.8920898	3.40703125	8.50441893	-0.9582275360000001	0.9765625	-2.5024414	-0.48828125	1539958498.606
-3.226391574	-10.42326628	-0.3158203076	-1.0986328	0.5493164	3.7841797	5.150024460000001	-12.19736322	1.4403320680000002	-0.8544922	-0.91552734	-1.5869141	7.9792482	11.452075180000001	0.0837402356	1.2207031	-1.2207031	0.7324219	2.231079074	2.4906739200000003	-11.42695288	0.7324219	-4.5776367	-0.91552734	-3.9034912140000007	12.631615920000002	0.2189208966	-0.4272461	-2.5024414	-1.6479492	3.78027356	9.11572284	-1.031201178	0.7324219	-2.2583008	-0.79345703	1539958498.646
-3.37233876	-9.846654860000001	-0.4486083966	-1.2207031	-0.18310547	3.8452148	5.482592752	-11.10874002	0.346923822	-0.61035156	-0.48828125	-1.2207031	7.237548920000001	10.412500000000001	-0.001196289038	1.5258789	-1.7089844	0.7324219	1.315917932	2.2837158540000004	-11.032177520000001	0.79345703	-5.126953	-1.0986328	-3.452490216	11.685351440000002	0.01315917932	-0.5493164	-3.4179688	-1.4648438	3.523071286	9.101367212000001	-1.318310504	0.7324219	-2.2583008	-1.0375977	1539958498.687
-3.27663588	-9.23535144	-0.0693847644	-1.159668	1.0375977	4.211426	5.53642572	-10.120605040000001	1.18671875	-0.6713867	0.36621094	-0.9765625	8.11083966	9.523657248000001	0.1363769568	1.5258789	-1.7089844	0.7324219	0.6663330072	1.81357428	-10.05122104	0.79345703	-5.859375	-1.0986328	-3.8508545320000005	11.394653060000001	-0.07895508180000001	-0.36621094	-3.6621094	-1.0986328	3.5469971040000003	9.124096940000001	-1.284814496	0.5493164	-2.0751953	-1.3427734	1539958498.727
-3.935791034	-8.45896016	-0.686669928	-1.4038086	1.159668	4.4555664	5.303149460000001	-9.472216754	1.0802490020000002	-0.061035156	-1.3427734	-1.0986328	8.11083966	9.523657248000001	0.1363769568	1.6479492	0.18310547	0.7324219	-0.15551757200000002	1.641308606	-9.069067392000001	1.159668	-6.4697266	-1.0986328	-3.7563476440000003	10.218701079999999	0.22011719240000002	-0.4272461	-3.6621094	-0.4272461	3.8640135800000004	9.35856929	-1.69633786	0	-1.5258789	-1.3427734	1539958498.767
-4.42028804	-7.9708741000000005	-0.8756836060000002	-1.6479492	1.2817383	4.3945312	5.40363768	-8.323779254	0.41152344240000005	0.12207031	-1.5258789	-0.91552734	8.11083966	9.523657248000001	0.1363769568	1.6479492	0.18310547	0.7324219	-0.8744873200000001	1.32189946	-7.994799820000001	1.4038086	-7.2631836	-0.9765625	-3.6642334260000005	9.171948380000002	0.3600830072	-0.48828125	-4.760742	0	3.6211670320000002	9.08342302	-1.0742675720000001	-0.30517578	-0.5493164	-1.5258789	1539958498.806
-5.301952880000001	-7.4145996400000005	-0.9354980432000001	-1.6479492	1.159668	4.272461	5.5519773400000005	-7.387085160000001	0.401953125	-0.24414062	-1.3427734	-0.79345703	8.11083966	9.523657248000001	0.1363769568	1.6479492	0.18310547	0.7324219	-2.1616942900000002	0.8362060700000001	-6.94804712	1.3427734	-7.446289	-0.91552734	-3.61638179	8.187402160000001	0.7129882787999999	0.12207031	-5.554199	0.48828125	3.782666034	9.74257788	-1.179541034	-0.7324219	0.5493164	-1.6479492	1539958498.846
-5.359375	-7.05092752	-1.21901857	-1.7700195	0.9765625	3.9672852	5.650073380000001	-6.397753894000001	1.053930661	-0.5493164	-0.30517578	-1.0375977	6.761425720000001	5.841479532	0.8613281250000001	0.48828125	-0.36621094	1.4038086	-3.6295410340000003	0.4892822284000001	-6.13696286	1.4038086	-7.6904297	-0.61035156	-2.884252896	7.524658246	0.800317392	-0.4272461	-6.3476562	1.2207031	3.085229532	9.49255342	-0.5479003894	-0.9765625	1.0375977	-1.7089844	1539958498.886
-5.74936502	-6.537719748	-1.353002896	-1.4648438	0.91552734	3.8452148	5.559155252000001	-5.348608426	1.469042932	-0.79345703	0.48828125	-1.2817383	6.603515380000001	5.232568390000001	0.8972167932	0.18310547	-0.12207031	1.7089844	-4.8808594240000005	0.3947753894	-5.25170926	1.4038086	-7.446289	-0.36621094	-2.209545926	6.96599092	0.8445800720000001	-1.2207031	-7.2021484	1.953125	1.774096646	9.351391574	-0.7046142572	-0.8544922	0.91552734	-1.8920898	1539958498.926
-6.114233426	-5.88215306	-1.833911142	-1.8920898	0.9765625	3.4179688	5.63452176	-4.837792932	1.7633300720000002	-0.6713867	0.91552734	-1.5258789	6.945654254	4.812670926	0.5287597644	0.18310547	-0.12207031	1.7089844	-5.82233876	0.1196289038	-4.3724366	1.5258789	-7.3242188	-0.30517578	-0.6459961060000001	6.817651260000001	1.199877896	-1.4038086	-5.859375	2.5024414	1.073071286	9.231762680000001	-0.44980469240000004	-0.12207031	0.48828125	-1.8310547	1539958498.966
-6.680077880000001	-6.02929712	-2.1892089660000003	-1.5258789	0.61035156	2.9296875	5.18710962	-4.4705322480000005	1.5180908540000002	-0.4272461	0.24414062	-2.0141602	7.2279782400000006	4.554272464	0.1112548822	0	0.24414062	2.0141602	-6.47192392	-0.2344726538	-3.7061035340000004	1.4648438	-7.080078	-0.24414062	0.5825927716	6.739892572	1.6688232820000002	-1.5869141	-3.8452148	2.5024414	1.403247104	10.034472840000001	-0.45578614200000006	-0.061035156	0	-1.7089844	1539958499.006
-7.009057608000001	-6.01733426	-2.2657714660000003	-1.2817383	0.12207031	2.9296875	5.13686502	-4.082934604	0.9283202880000001	-0.4272461	0.24414062	-2.0141602	7.082031250000001	4.42866214	0.250024411	0.36621094	0.48828125	2.0751953	-7.20405252	-0.2428466754	-3.1593994600000004	0.9765625	-6.591797	-0.18310547	0.8613281250000001	6.735107428000001	2.021728534	-1.5869141	-2.6855469	2.4414062	1.6149902160000003	9.786840560000002	-0.09211425720000001	-0.30517578	0.48828125	-1.2817383	1539958499.046
-7.01623552	-5.618969748	-2.5157959260000005	-1.2817383	-0.12207031	2.746582	5.13447284	-3.8281250000000004	0.765625	-0.4272461	-0.61035156	-2.319336	7.25310054	4.274340854	0.15192871400000002	0.36621094	0.48828125	2.0751953	-7.856030252000001	-0.2572021466	-2.4308594240000003	0.9765625	-5.9814453	-0.12207031	0.7871582068	6.816455072	2.0169433900000002	-1.159668	-2.1972656	2.4414062	0.9522461060000001	9.62893071	-0.47492675720000005	-0.061035156	0	-1.0986328	1539958499.086
-7.34880342	-5.489770468000001	-2.6509764400000004	-1.2817383	-0.36621094	2.5024414	5.5184814300000005	-3.8101807100000005	0.6818847840000001	0.91552734	-0.79345703	-2.5634766	7.939770468000001	4.05422374	-0.056225586060000006	0.24414062	-0.12207031	2.1362305	-8.503222840000001	-0.7859619110000001	-1.8650146760000001	0.18310547	-5.1879883	0.061035156	0.949853534	6.902587860000001	2.042065396	-0.8544922	-2.380371	2.5024414	1.2501221040000001	9.82033696	-0.34931639400000003	0.061035156	0.12207031	-0.6713867	1539958499.126
-7.923022660000001	-4.90478534	-2.8734864200000003	-1.159668	-1.0375977	2.2583008	5.5184814300000005	-3.8101807100000005	0.6818847840000001	0.91552734	-0.79345703	-2.5634766	8.412304712000001	4.030297824	0.019140625	0.12207031	-0.12207031	2.319336	-9.171948380000002	-0.678295926	-1.2884033540000002	0.061035156	-4.760742	0.24414062	1.57551268	7.13586412	2.22629393	-0.061035156	-2.319336	2.380371	1.0742675720000001	9.88134784	-0.32180175720000004	-0.18310547	0.12207031	-0.4272461	1539958499.166
-8.09528804	-4.1511230040000004	-2.94765625	-1.5258789	-0.9765625	1.953125	5.851049820000001	-3.8616211060000003	0.5562744110000001	1.2207031	-1.8920898	-2.746582	8.797509980000001	4.094897464000001	-0.07775878600000001	0.12207031	-0.12207031	2.319336	-9.760522660000001	-1.1711669928000001	-0.8816650360000001	-0.4272461	-4.0283203	0.12207031	2.42368161	7.62873552	2.363867212	0.5493164	-1.8920898	2.0141602	0.7871582068	9.66242662	-0.516796875	0.061035156	0.18310547	-0.061035156	1539958499.206
-7.93139676	-3.953735324	-2.6892577880000004	-1.7089844	-1.4038086	1.5869141	7.151415740000001	-4.19060054	0.014355469240000002	1.4038086	-3.1738281	-3.112793	9.20305162	4.13796376	-0.15671386780000002	0.061035156	-0.36621094	2.319336	-10.1397464	-1.5432128600000001	-0.34094239200000004	-1.0986328	-3.3569336	0	3.1558105040000006	7.973266574	2.6258545320000004	0.7324219	-1.4038086	1.8310547	0.7261474640000001	9.536816394	-0.38999023560000007	0.12207031	0.6713867	-0.061035156	1539958499.246
-7.852441394	-3.829321286	-2.698828076	-2.319336	-0.6713867	0.91552734	7.151415740000001	-4.19060054	0.014355469240000002	1.7089844	-2.5024414	-2.9907227	9.264062500000001	4.027905252	-0.18303222840000002	0.91552734	0.8544922	1.8920898	-10.106250000000001	-1.400854532	0.0035888672120000004	-1.4038086	-2.9296875	-0.061035156	3.7479737400000004	8.082128894	2.9057862400000003	0.61035156	-0.61035156	1.8310547	0.2344726538	9.54399411	-0.5646484424	0.36621094	1.5258789	-0.30517578	1539958499.286
-8.225683606	-3.9429687500000004	-2.4846923920000004	-2.1362305	-1.0375977	0.5493164	7.310522660000001	-4.46455072	-0.1878173822	2.0751953	-1.7089844	-2.9296875	9.000878894000001	3.8640135800000004	-0.192602536	0.91552734	0.8544922	1.8920898	-10.04763228	-1.0371826080000002	0.385205072	-1.5258789	-2.4414062	0	4.024316394	7.992407248	2.884252896	0.5493164	0.48828125	1.8920898	0.10527343750000001	9.451879892000001	-0.6519775360000001	0.61035156	1.7700195	-0.4272461	1539958499.326
-8.068969748	-3.6845702880000006	-2.51459964	-2.0751953	-1.5869141	0.12207031	7.20405252	-4.46455072	-0.2344726538	2.1362305	-2.319336	-2.6855469	8.88842752	3.847265576	-0.3146240216	1.2817383	1.0986328	1.5869141	-10.103857820000002	-0.8720947480000001	0.8972167932	-1.4648438	-1.7700195	0.061035156	4.155908246	8.11083966	2.66174321	0.4272461	1.159668	1.8920898	-0.03588867212	9.67438948	-0.6017333966	0.36621094	1.4648438	-0.30517578	1539958499.366
-8.299853240000001	-3.4656494600000003	-3.0708741	-2.6245117	0.36621094	-0.36621094	7.0856201080000005	-3.93339856	0.1196289038	2.0751953	-0.8544922	-2.1362305	9.265259080000002	3.8197509000000003	-0.8565429712000001	1.5869141	0.9765625	1.2817383	-10.75104982	-1.1340820288	1.320703076	-1.953125	-1.5869141	0.12207031	4.55786142	8.712573380000002	2.4930663940000004	0.4272461	1.7700195	1.4038086	0.2237060504	9.712670926000001	-0.9905273560000001	0.24414062	1.0375977	0	1539958499.406
-9.12648912	-3.5984375	-3.2060547120000003	-2.1972656	-0.79345703	-0.9765625	6.8511476600000005	-4.11044928	-0.36965332460000005	2.2583008	-1.8920898	-1.6479492	9.41599092	3.7324219240000005	-1.447509784	1.953125	1.2207031	0.7324219	-11.21401358	-1.546801718	2.013354532	-2.746582	0	0.24414062	4.941870108000001	9.10974092	2.4655516200000003	0.48828125	2.2583008	0.79345703	-0.001196289038	9.80957068	-1.1484375	0.4272461	1.5258789	0.061035156	1539958499.446
-8.735302520000001	-3.32807608	-3.5206787140000007	-2.380371	-2.2583008	-1.4648438	7.420581070000001	-4.445410144	-0.8314209260000001	2.4414062	-1.7089844	-1.0375977	9.522461060000001	3.61638179	-1.58388678	2.380371	1.0986328	0.24414062	-11.082422120000002	-1.1879150360000001	2.004980432	-3.1738281	0.4272461	0.30517578	4.756445288	8.942260880000001	2.3531005400000002	0.48828125	2.8686523	0.30517578	-0.4294677716	10.014135880000001	-0.9677978240000001	0.18310547	1.5869141	-0.18310547	1539958499.486
-7.4947509000000005	-2.63183606	-2.749072284	-2.746582	-1.7700195	-2.319336	7.3787110600000005	-4.923925720000001	-1.214233426	2.9296875	-1.7089844	-0.91552734	9.24611821	3.313720746	-1.3063476440000001	2.8076172	0.7324219	-0.12207031	-11.025	-1.35419928	1.899707068	-3.6621094	1.3427734	0.61035156	4.359277356000001	8.372826980000001	2.1030761780000002	0.5493164	3.4179688	-0.12207031	-0.6125	9.77966304	-1.0826415740000002	0	1.0986328	-0.18310547	1539958499.526
-6.501831070000001	-2.5851807100000004	-3.1653808900000002	-3.540039	1.4038086	-3.2958984	7.52106929	-5.207446580000001	-0.9965087860000001	3.1738281	-2.0141602	-0.48828125	8.69103984	2.9775634	-1.1245117212000002	3.112793	0.91552734	-0.24414062	-10.466333360000002	-1.600634784	1.7059082460000001	-4.272461	2.1362305	0.7324219	3.9561278960000004	7.613183606000001	1.7489746400000001	0.6713867	3.7841797	-0.5493164	0.10288086060000001	9.581079074	-1.0862304712000002	-0.24414062	1.4648438	-0.4272461	1539958499.566
-7.029394568	-3.093603534	-4.245629892	-4.1503906	1.2207031	-3.8452148	7.4433107000000005	-5.16796875	-0.7763915740000001	3.4179688	-1.7700195	-0.061035156	8.621655252000002	2.751464856	-1.564746106	3.479004	0.7324219	-0.18310547	-9.70310054	-1.207055661	1.3709472839999999	-4.8828125	2.5024414	0.8544922	3.543408246	7.544995108000001	1.337451178	0.91552734	4.4555664	-0.8544922	1.069482428	9.558349640000001	-1.4247802520000001	-0.48828125	2.2583008	-0.36621094	1539958499.606
-7.9134519800000005	-3.84367662	-5.1811277	-4.272461	1.2207031	-3.90625	7.243530252000001	-5.07106929	-0.9390869110000001	3.7231445	-1.7089844	0.24414062	9.60261232	2.9847412140000005	-2.4978514400000003	3.90625	0.7324219	-0.4272461	-9.58227536	-0.18901367800000002	0.8840576080000001	-5.126953	2.2583008	1.0375977	2.983544928	8.4733152	0.7823730432	0.6713867	5.065918	-0.48828125	1.50493161	9.605004892	-1.4582763580000002	-0.91552734	4.333496	-0.18310547	1539958499.646
-8.735302520000001	-5.22419429	-5.575903060000001	-3.2348633	-0.6713867	-3.2958984	7.760326980000001	-5.133276260000001	-0.88645018	3.7231445	-1.4038086	0.48828125	10.303637680000001	3.5182862400000006	-3.08881839	4.272461	1.2817383	-0.8544922	-9.427954074	1.64011232	0.3349609424	-5.432129	2.1362305	1.0375977	1.9858398560000001	9.594238220000001	0.5132080072	0.4272461	5.3100586	0.24414062	0.9773681610000001	9.8263179	-1.33386232	-0.30517578	3.9672852	0	1539958499.686
-8.815454074	-4.91315944	-5.574707068	-3.1738281	-2.380371	-2.319336	7.845263580000001	-5.25888678	-0.9773681610000001	4.0283203	-1.7089844	0.61035156	10.89101538	4.09011232	-3.70131839	4.5166016	1.7089844	-0.9765625	-9.43752446	2.9955077880000003	-0.1315917932	-4.8828125	1.5869141	0.6713867	1.128100589	10.73430162	0.4354492212	0.6713867	5.2490234	0.79345703	0.90678714	9.957910340000002	-1.06589357	-0.4272461	2.6855469	-0.18310547	1539958499.726
-8.145532248	-3.917846646	-5.41201178	-2.9296875	-1.7089844	-1.7700195	8.08691394	-5.2720459260000005	-0.8266357428000001	4.0283203	-1.7089844	0.61035156	11.41140126	4.774389676	-4.059008786	4.3945312	1.953125	-1.0986328	-9.25209964	2.837597644	-0.5885742212	-4.5166016	1.4648438	0.30517578	0.67709964	11.234350540000001	0.7668212860000001	1.2817383	5.432129	1.0375977	0.9965087860000001	9.593042032000001	-1.33386232	0.061035156	1.7700195	-0.4272461	1539958499.766
-7.574902160000001	-3.811376996	-6.01254892	-3.3569336	-1.4038086	-1.8920898	8.08691394	-5.2720459260000005	-0.8266357428000001	4.0893555	-2.2583008	0.7324219	11.41140126	4.774389676	-4.059008786	4.333496	1.7700195	-0.91552734	-8.728125	2.566040036	-0.773999002	-4.5166016	0.7324219	-0.12207031	0.27395019960000005	11.2199955	1.221411142	1.5869141	5.2490234	1.159668	1.6664307100000002	9.73540036	-1.4235839660000003	0.061035156	1.7700195	-0.5493164	1539958499.806
-7.573706070000001	-4.410717752	-6.0484375	-3.112793	-2.1362305	-1.5869141	8.36325679	-4.55307608	-0.48569336060000007	4.1503906	-2.0751953	0.36621094	10.540502700000001	5.2576902	-3.50991214	4.4555664	1.8310547	-0.61035156	-8.73410643	2.6485839660000003	-0.9343017572	-4.4555664	0.12207031	-0.48828125	0.16030273560000002	10.97236322	1.3063476440000001	1.3427734	4.5166016	1.4038086	2.4595702880000005	9.693530252	-1.29558107	-0.48828125	3.4179688	-0.5493164	1539958499.846
-7.38947734	-4.008764676	-6.4479982	-3.1738281	-2.8686523	-1.4648438	8.202954074	-4.422680710000001	-0.576611322	4.333496	-2.4414062	-0.24414062	10.4041259	5.114135880000001	-3.275439496	4.5166016	2.0751953	-0.5493164	-8.9494384	2.798120108	-0.7716064300000001	-4.333496	-0.061035156	-0.79345703	0.5969482428	10.910155760000002	1.0862304712000002	0.79345703	4.1503906	1.8310547	1.312329074	9.6385009	-1.485791034	-0.24414062	3.112793	-0.4272461	1539958499.886
-6.9133545320000005	-4.2599853240000005	-6.41091304	-3.112793	-2.9296875	-1.3427734	7.9601074280000015	-4.29946286	-0.800317392	4.1503906	-2.8076172	-0.6713867	10.19238318	5.000488220000001	-3.0134521760000004	4.3945312	2.6245117	-0.7324219	-9.1875	2.9213378600000004	-0.648388678	-4.211426	-0.30517578	-0.91552734	1.111352536	10.929297120000001	0.985742212	0.48828125	4.3945312	1.8310547	0.8661132788	9.6983152	-1.53125	-0.48828125	2.9907227	-0.4272461	1539958499.926
-6.86430661	-3.992016574	-6.4479982	-3.1738281	-2.5024414	-1.3427734	8.187402160000001	-4.25520018	-1.0563232428000002	3.8452148	-2.8076172	-0.8544922	10.107446580000001	4.722949280000001	-2.8639160340000003	4.0893555	2.8076172	-0.6713867	-9.579882788	2.70361322	-0.45937500000000003	-4.272461	-0.30517578	-1.0375977	1.214233426	10.80727536	0.8218505890000001	0.30517578	4.3945312	1.7700195	1.022827176	9.6385009	-1.447509784	-0.48828125	3.112793	-0.36621094	1539958499.966
-6.875073380000001	-3.192895468	-6.93488768	-3.479004	-2.9296875	-1.5869141	8.407519568	-4.183422824	-1.0575195288	3.6621094	-2.8686523	-1.0375977	9.935181200000002	4.341332968000001	-2.6784912140000006	3.8452148	2.746582	-0.5493164	-9.46264676	2.45598143	-0.16628417539999998	-4.3945312	-0.24414062	-1.159668	1.143652356	10.447192000000001	0.734521466	0	3.9672852	1.6479492	0.9139648560000001	9.649267572	-1.756152356	-0.18310547	3.479004	-0.5493164	1539958500.006
-6.492260880000001	-3.2909912140000004	-6.875073380000001	-3.7231445	-3.540039	-1.6479492	8.238842752000002	-4.013549820000001	-0.5957519568	3.4179688	-2.9296875	-1.3427734	9.72224092	3.80778804	-2.616284146	3.6010742	2.6855469	-0.48828125	-9.500927520000001	2.124609424	-0.07895508180000001	-4.5776367	-0.18310547	-1.0986328	1.143652356	10.447192000000001	0.734521466	0	3.9672852	1.6479492	1.191503894	9.7066893	-2.094702176	-0.79345703	4.0283203	-0.6713867	1539958500.046
-6.5664307100000014	-3.9704834260000004	-6.224292032	-3.9672852	-3.6621094	-1.2817383	8.359667932	-3.81616214	-0.47971191100000005	3.479004	-2.6855469	-1.5258789	9.792822480000002	3.4010498200000003	-2.866308606	3.4179688	2.5024414	-0.48828125	-9.535620108000002	2.1030761780000002	-0.22490234620000002	-5.004883	-0.30517578	-1.0986328	1.143652356	10.447192000000001	0.734521466	0	3.9672852	1.6479492	1.409228534	9.51169429	-1.8662109620000003	-1.0375977	5.065918	-0.36621094	1539958500.086
-7.217211960000001	-3.58288588	-6.01733426	-5.3710938	-3.112793	-1.159668	8.632422120000001	-3.544604532	-0.702221646	3.3569336	-2.6245117	-1.5869141	9.861010880000002	3.5194824280000003	-3.1139403960000003	3.2958984	2.746582	-0.48828125	-9.743774460000001	1.8650146760000001	-0.10048827880000001	-4.211426	-0.36621094	-1.2817383	1.655664038	9.795214660000001	0.8254394568000001	-0.18310547	4.211426	1.7089844	0.8218505890000001	9.5870607	-1.272851538	-1.2817383	3.9672852	0.061035156	1539958500.126
-7.74477536	-3.4788086060000003	-5.6823732	-4.4555664	-3.112793	-0.8544922	9.029589660000001	-3.625952176	-0.7608398560000001	3.3569336	-2.746582	-1.6479492	9.91364766	4.121215854000001	-2.7323242800000003	3.2958984	2.6855469	-0.48828125	-9.777270468000001	1.0048827880000002	0.1303955072	-3.8452148	-0.91552734	-1.2207031	1.2895996400000003	9.640893570000001	1.752563498	0.48828125	3.90625	1.6479492	2.62346196	9.77607428	-0.4868896466	-1.7700195	3.479004	0.91552734	1539958500.166
-7.728027160000001	-5.1691648400000005	-3.04216304	-5.126953	-6.4697266	-1.3427734	9.508105432	-3.8018066100000003	-0.7512695288	3.6621094	-2.380371	-1.5258789	9.616967752	4.569824280000001	-1.8697998200000001	3.3569336	2.1362305	-0.18310547	-9.666015380000001	-0.5502929712000001	-0.2835205072	-4.5776367	-0.48828125	-0.91552734	1.409228534	8.84057608	2.7418945679999998	1.159668	3.1738281	1.0986328	5.342626800000001	8.8046875	0.154321286	-1.4648438	4.8217773	2.1362305	1539958500.207
-9.15041484	-5.82353534	-1.5491942900000002	-4.272461	1.3427734	-1.5258789	10.03207968	-3.9381836060000004	-1.0168457068	4.0283203	-1.8920898	-1.4648438	9.616967752	4.569824280000001	-1.8697998200000001	3.4179688	2.319336	0.24414062	-9.62893071	-0.8445800720000001	-0.7955322480000001	-4.3945312	-1.0375977	-0.8544922	1.1508300720000002	8.28190944	3.5063233800000004	1.3427734	3.9672852	1.2207031	5.230175720000001	10.30722644	-1.638916034	-0.4272461	6.652832	1.159668	1539958500.246
-11.009448380000002	-4.159497104000001	-4.3975586060000005	-3.540039	-2.9907227	-1.2207031	9.340625000000001	-3.9034912140000007	-1.6748047120000003	4.211426	-1.8920898	-2.1972656	9.360961960000001	4.934692392	-1.5767089660000002	3.6621094	2.6245117	0.48828125	-10.724731920000002	-0.758447284	-0.6244628600000001	-4.272461	-1.3427734	-0.48828125	1.222607428	8.791528060000001	4.480102536	1.953125	4.760742	2.1972656	5.42995607	8.455371106000001	-3.9046875	1.2207031	7.1411133	-0.18310547	1539958500.286
-9.58825679	-4.106860324	-4.146337860000001	-3.7231445	-6.3476562	-0.7324219	8.988915740000001	-3.9968016200000003	-2.5564697480000005	4.3945312	-1.6479492	-2.319336	10.31201178	7.48278804	-1.3087402160000001	3.90625	2.1362305	0.18310547	-11.18889128	-1.637719748	-0.32778320680000006	-4.5776367	-0.6713867	-0.36621094	2.050439496	10.5739991	5.1356689300000005	2.5024414	5.2490234	1.7700195	5.93239766	9.845459260000002	-6.893017572	4.699707	11.413574	-0.6713867	1539958500.326
-7.411010880000001	-3.762329074	-3.3328614200000004	-5.004883	-1.6479492	-1.2817383	9.05471196	-4.17265625	-3.3807128600000005	4.3945312	-1.6479492	-2.319336	10.31201178	7.48278804	-1.3087402160000001	3.90625	1.8310547	0.12207031	-10.997485520000001	-2.3387451080000004	0.29667969240000003	-5.004883	-0.7324219	-0.30517578	1.9966064300000002	10.75463858	4.878466754000001	1.5869141	4.760742	1.159668	2.2609863220000004	10.144530760000002	-4.9370851600000005	3.1738281	14.160156	1.4648438	1539958500.366
-7.48398462	-3.104370108	-3.895117212	-5.432129	0.48828125	-1.8920898	9.0427491	-4.28391124	-3.716870108	4.699707	-2.0751953	-1.4038086	8.948242212	6.02211911	-0.01315917932	4.0893555	1.953125	0.061035156	-10.47111772	-2.185620108	0.687866214	-5.6152344	-0.061035156	-0.24414062	1.7872558900000002	9.62055661	4.031494110000001	0.91552734	3.7231445	1.3427734	1.9128662140000001	10.63740216	-4.507617212	4.638672	12.084961	2.5024414	1539958500.406
-8.297461060000002	-3.402246106	-4.5159912140000005	-4.8828125	-3.0517578	-1.953125	8.7030027	-4.053027356	-3.50393071	4.5166016	-1.8920898	-1.2207031	8.524755890000002	5.04953624	-0.1040771466	4.211426	1.8920898	-0.12207031	-9.413598740000001	-1.2022705072	0.709399411	-5.493164	-0.18310547	-0.18310547	1.911669928	8.606103240000001	3.216821286	0.4272461	3.7841797	1.4038086	0.8158691100000001	10.687646760000002	-4.4430175720000005	6.286621	9.155273	3.479004	1539958500.446
-6.855932608000001	-3.220410144	-3.80778804	-4.760742	-5.92041	-1.5869141	8.279516574	-3.6139891200000003	-3.2144287140000003	4.5166016	-1.8920898	-1.2207031	8.524755890000002	5.04953624	-0.1040771466	4.0283203	2.0141602	-0.24414062	-8.740087860000001	-0.648388678	0.740502896	-5.3100586	-0.30517578	0.12207031	1.57551268	7.985229532000001	2.5313476440000002	0.24414062	4.0283203	1.4648438	-0.42229003600000004	10.935278060000002	-4.5064209260000005	4.1503906	8.850098	3.2958984	1539958500.486
-5.941967752000001	-3.0337889400000004	-3.21921376	-5.859375	-0.18310547	-1.8920898	7.719653060000001	-3.048144568	-2.810082968	4.0893555	-1.5258789	-1.2207031	8.407519568	4.458569290000001	-0.6101074280000001	3.7841797	1.953125	-0.12207031	-8.80588408	-0.648388678	1.00129393	-5.126953	-0.36621094	0.18310547	1.318310504	7.8967040740000005	2.2250976440000003	0.36621094	4.0283203	1.4038086	-1.3195067900000002	10.100268080000001	-3.4692382200000003	2.4414062	8.728027	1.7089844	1539958500.526
-7.1585937500000005	-4.109252896	-4.179833966	-5.126953	-0.6713867	-2.5634766	7.098779254	-2.3925780760000004	-2.403344748	3.6621094	-0.8544922	-1.0375977	8.572607428000001	4.2791259	-1.3613769960000002	3.6621094	1.8310547	0	-9.29277356	-0.669921875	1.276440396	-5.126953	-0.24414062	0.061035156	1.4738280760000002	8.193384080000001	2.32319339	0.79345703	3.8452148	0.9765625	-0.6041259784	9.38129892	-3.25988768	2.746582	7.019043	1.5258789	1539958500.566
-7.59284694	-4.031494110000001	-3.5673339660000005	-4.333496	-4.1503906	-2.4414062	6.928906250000001	-1.9320067900000002	-2.1844238220000003	3.7841797	-1.2817383	-0.79345703	8.572607428000001	4.2791259	-1.3613769960000002	3.6010742	1.6479492	0	-9.56552716	-0.2560058606	1.565942392	-4.8828125	0.18310547	-0.24414062	1.81118161	8.94584964	2.47871106	0.8544922	3.90625	0.48828125	-1.3996582460000002	9.16716304	-1.4223876800000002	2.746582	4.699707	1.2207031	1539958500.606
-7.242334260000001	-3.8616211060000003	-3.0720702880000004	-4.333496	-1.5869141	-2.0751953	7.3787110600000005	-1.7441894960000002	-1.96669928	3.9672852	-1.5258789	-0.79345703	9.362158246000002	4.655957068	-1.3853027160000002	3.4179688	1.4648438	-0.30517578	-8.99848642	0.324194339	1.7106933900000003	-4.760742	0.18310547	-0.12207031	1.7477783540000003	9.201855432	2.828027356	0.9765625	3.8452148	0.4272461	-2.3578857820000003	8.606103240000001	-0.8517577880000001	2.6245117	2.6855469	-0.061035156	1539958500.646
-7.98044429	-4.1786376800000005	-3.0230224640000003	-2.9907227	-0.91552734	-1.0986328	7.973266574	-1.58388678	-2.001391574	4.1503906	-2.0141602	-0.61035156	9.475805710000001	4.512402356	-1.0096679712	3.479004	1.2817383	-0.36621094	-9.14323732	0.32539062500000004	1.4247802520000001	-4.3945312	0.18310547	0.12207031	1.532446286	8.80588408	2.9775634	0.79345703	3.2958984	0.4272461	0.4091308606000001	7.064086960000001	-2.7131836060000003	2.9907227	-1.7089844	0.18310547	1539958500.686
-8.96140126	-3.7647216460000004	-3.131884784	-2.1362305	-0.30517578	-0.4272461	8.638403060000002	-1.546801718	-1.7980224640000002	4.1503906	-2.1362305	-0.36621094	9.475805710000001	4.512402356	-1.0096679712	3.540039	1.2207031	-0.24414062	-9.23654802	0.2380615216	0.9307128600000001	-4.0283203	0.18310547	0.18310547	1.4606689300000002	8.3201902	3.180932608	0.79345703	3.3569336	0.61035156	10.054809800000001	8.83220198	-0.9929199280000001	2.1972656	3.2348633	0.30517578	1539958500.726
-9.613378894	-3.081640576	-4.31381839	-3.2958984	-2.4414062	-0.7324219	9.138451980000001	-1.665234424	-1.355395468	4.1503906	-2.1362305	-0.36621094	9.71147464	4.356884784	-0.7141846040000002	3.479004	1.5258789	-0.12207031	-9.029589660000001	0.8888427520000001	0.90678714	-3.2348633	-0.24414062	0.4272461	1.1855224640000002	8.553466754	3.39506839	1.2817383	3.540039	1.159668	6.1764402	7.987622300000001	-1.5432128600000001	0.12207031	0.91552734	-1.4038086	1539958500.766
-9.713867212	-4.2109375	-5.310326980000001	-2.9296875	-0.24414062	-0.9765625	9.624145468	-1.656860324	-1.4020507200000003	3.6621094	-1.3427734	-0.061035156	10.74267572	5.51130342	-1.264477536	3.3569336	1.5869141	-0.061035156	-9.942358720000001	0.9055908540000002	0.723754892	-2.1972656	-1.5869141	0.91552734	1.1400634980000002	9.616967752	3.47163089	1.3427734	2.8686523	1.5258789	-0.5359375000000001	9.28200679	-3.5338378600000007	1.2207031	0.9765625	-4.699707	1539958500.806
-9.9016848	-7.00786142	-3.617578076	-0.9765625	-0.61035156	-0.79345703	10.163672120000001	-1.8985107820000002	-1.6353271760000003	3.2958984	-1.2817383	0.30517578	10.74267572	5.51130342	-1.264477536	3.2958984	1.2817383	0.061035156	-12.070557100000002	-0.37683107	0.48090820680000007	-2.6855469	-0.30517578	0.9765625	1.8566405760000002	10.67807608	3.4429199280000002	1.159668	2.1362305	1.159668	9.441113220000002	13.6532473	-1.7980224640000002	3.7841797	6.591797	-1.159668	1539958500.846
-8.222094748	-5.2146241	-3.034985324	0.12207031	-2.9907227	0.4272461	10.65773912	-2.6725097840000003	-1.8793701080000003	3.2958984	-1.5869141	0.24414062	11.065673920000002	5.8271241	-1.6281494600000002	3.2958984	1.3427734	0.061035156	-11.458057100000001	0.288305661	-0.27395019960000005	-3.2348633	0.36621094	0.6713867	2.071972644	11.326464660000001	3.3627685700000005	0.91552734	2.8076172	0.8544922	2.259790036	8.62285144	0.19499511780000003	-3.2958984	3.479004	-1.8920898	1539958500.886
-7.25310054	-3.6558594240000004	-5.06508786	-4.5166016	0.9765625	-1.159668	10.612279860000001	-3.325683606	-1.8458740020000002	3.112793	-1.0986328	-0.061035156	11.3826902	6.32597644	-1.906884784	3.2348633	2.0141602	-0.061035156	-10.42805162	1.7346191100000001	-1.25729982	-2.6855469	0.30517578	0.4272461	1.256103534	11.691333360000002	3.14265126	0.61035156	4.333496	1.4038086	0.1579101538	8.66711412	-1.4546875000000001	0.24414062	-0.5493164	-1.4038086	1539958500.926
-9.40163588	-4.771997104	-6.391772660000001	-2.8686523	-0.91552734	-0.7324219	10.229467360000001	-3.823339856	-1.4953613220000002	3.0517578	-1.3427734	-0.48828125	11.3826902	6.32597644	-1.906884784	2.9296875	1.7700195	-0.061035156	-10.509399460000001	1.1304931610000002	-1.0443603240000001	-2.2583008	-0.6713867	-0.12207031	0.308642572	12.259570680000001	2.8232422120000003	0.24414062	3.6010742	1.953125	0.6747070288	9.11213408	-2.656957968	0.6713867	0.6713867	-2.1362305	1539958500.966
-9.04155252	-4.020727536	-5.575903060000001	-3.112793	-3.2348633	-1.0986328	9.98901358	-4.709790036	-1.425976538	2.746582	-1.2207031	-0.8544922	10.8898188	5.811572480000001	-2.05522464	2.8076172	1.5258789	-0.12207031	-11.089599640000001	-0.1985839856	-0.285913089	-3.3569336	-0.91552734	-0.30517578	0.539526358	11.95930162	2.8555420320000002	0.30517578	2.0751953	1.5869141	1.23696286	10.17204622	-2.3303711060000003	1.5869141	1.953125	-3.0517578	1539958501.006
-7.420581070000001	-4.094897464000001	-3.8807617800000003	-2.8076172	-0.79345703	-1.0375977	9.62893071	-5.3342526999999995	-1.1101562500000002	2.8686523	-0.5493164	-0.9765625	10.3012455	4.55546875	-1.943969748	2.6245117	1.4648438	-0.061035156	-10.763012680000001	0.0095703125	0.364868161	-3.8452148	-0.061035156	-0.30517578	1.6437011780000002	10.95322284	2.60671376	0.36621094	1.5869141	0.8544922	-0.05861816394	10.66252446	-1.42836911	0.8544922	1.3427734	-3.6621094	1539958501.046
-6.877465560000001	-3.8915283540000005	-3.7611327880000003	-2.319336	-0.91552734	-1.0375977	8.828613220000001	-5.072265380000001	-1.2034667932	3.0517578	-0.8544922	-0.9765625	10.3012455	4.55546875	-1.943969748	2.746582	1.4038086	-0.061035156	-9.42077626	1.178344748	0.47014160340000005	-3.6621094	-0.4272461	-0.5493164	1.820751996	9.286792032000001	2.138964856	0.12207031	2.4414062	0.91552734	0.5251708966	9.96389128	-0.8230468750000001	0.5493164	0.79345703	-3.7231445	1539958501.086
-6.40732428	-3.7384033540000003	-3.811376996	-2.319336	-2.1972656	-0.9765625	8.07734375	-3.9932128600000003	-1.0168457068	3.0517578	-0.8544922	-0.9765625	8.8214357	3.1797364200000002	-1.262084964	2.8076172	2.0141602	0	-8.187402160000001	1.655664038	0.07536621106000001	-3.2348633	-0.36621094	-0.48828125	1.2668701080000002	7.834497300000001	1.8781738220000002	0.12207031	3.2348633	1.5258789	1.622167932	9.261669928000002	-0.7309326080000002	0.4272461	0.9765625	-3.3569336	1539958501.126
-5.5639402	-4.030297824	-2.978759784	-1.7089844	-0.30517578	-0.91552734	7.3248777	-2.76223143	-0.3229980432	2.4414062	-0.6713867	-0.7324219	8.07614766	3.09121106	-1.300366214	2.746582	2.2583008	0.30517578	-7.71247554	1.745385782	0.03349609424	-2.746582	-0.36621094	-0.4272461	0.6029296924	7.097582968	1.6437011780000002	0.12207031	3.112793	1.8920898	1.796826178	8.859716754	-0.8744873200000001	0.18310547	1.0986328	-2.746582	1539958501.166
-6.321191394	-3.56613768	-3.5517822480000003	-0.8544922	1.8310547	-0.6713867	6.74467752	-1.9188476440000002	0.001196289038	2.319336	-0.7324219	-1.0375977	8.07614766	3.09121106	-1.300366214	2.6245117	2.0141602	0.48828125	-7.9026857	2.1162353240000003	0.3182128894	-2.2583008	-0.24414062	-0.36621094	0.3541015576	7.360766574	1.50493161	0.18310547	2.9907227	2.0141602	1.2668701080000002	8.783154254000001	-1.3853027160000002	0.4272461	0.61035156	-2.380371	1539958501.206
-7.8237304320000005	-3.3268798920000004	-4.732519568	-0.8544922	-1.2207031	-0.48828125	6.766211060000001	-1.2417480040000002	-0.30744628600000007	2.319336	-1.2817383	-1.3427734	8.354882788000001	3.90827626	-1.801611322	2.1362305	1.8920898	0.48828125	-7.957714660000001	1.9966064300000002	0.5024413940000001	-2.1362305	0	-0.36621094	0.45937500000000003	8.311816394000001	1.6544677520000002	0.48828125	2.6855469	1.6479492	0.8290283540000001	8.644384980000002	-0.9893310700000001	0.24414062	0.61035156	-2.380371	1539958501.246
-8.517577880000001	-3.6139891200000003	-4.427465854	-0.61035156	-3.0517578	-0.061035156	7.415795926	-0.8541503600000001	-0.6962402160000001	2.0751953	-1.6479492	-1.4038086	8.9829348	4.587768570000001	-1.3446288940000002	1.5869141	1.4038086	0.30517578	-8.51638179	2.054028354	0.6902587860000001	-1.7089844	-0.4272461	-0.61035156	0.6555663939999999	9.368139480000002	2.0253173920000003	0.7324219	2.380371	1.159668	1.4427246400000002	9.133667032	-0.7010253600000002	0.24414062	0.30517578	-2.1972656	1539958501.286
-8.6515625	-2.445214856	-4.111645468	-0.91552734	-2.0751953	0.36621094	8.34411592	-0.8637207068000001	-0.8577392572	1.8310547	-1.7089844	-1.5258789	8.9829348	4.587768570000001	-1.3446288940000002	0.91552734	0.8544922	0.061035156	-9.596630890000002	1.221411142	1.046752896	-0.79345703	-0.48828125	-1.0986328	1.0180419928000002	10.05241664	2.686865216	0.79345703	2.1362305	0.61035156	2.1102538940000004	9.1875	-0.6280517572	-0.12207031	1.0375977	-2.0141602	1539958501.326
-9.01044928	-2.4906739200000003	-4.09848642	-0.6713867	0.061035156	0.5493164	9.18391124	-0.88645018	-0.6627441100000001	1.4648438	-2.0141602	-1.6479492	10.294067000000002	5.82473143	-0.440234375	0.48828125	0.36621094	-0.061035156	-10.946045320000001	0.16628417539999998	1.41042482	-0.9765625	-0.79345703	-1.4648438	1.7812744600000001	11.1350589	3.5589599640000005	0.6713867	1.0986328	-0.061035156	3.1534179320000004	9.335839660000001	-1.94636232	-0.24414062	1.3427734	-1.4038086	1539958501.366
-10.28210414	-3.302954074	-6.189599640000001	-3.112793	2.5634766	0.12207031	10.039258180000001	-1.015649411	-0.6364257788	1.0986328	-1.6479492	-1.5258789	11.05490764	5.85822734	-0.11843261780000001	0.30517578	0	-0.61035156	-11.614770860000002	-0.734521466	1.2154297120000002	-1.159668	-0.7324219	-1.3427734	2.85075679	11.87436502	4.3520996400000005	-0.12207031	0.18310547	-0.5493164	2.77419429	10.97236322	-2.332763678	-0.6713867	0.9765625	-0.7324219	1539958501.406
-11.71884784	-5.342626800000001	-7.121509080000001	-2.6245117	-0.36621094	-0.6713867	10.943652160000001	-1.6748047120000003	-1.146044928	0.7324219	-0.9765625	-0.91552734	11.05490764	5.85822734	-0.11843261780000001	0.48828125	-0.061035156	-1.2207031	-14.192773560000001	-1.9415771760000002	0.8960205072	-0.91552734	-1.0986328	-1.0986328	3.6104003600000003	12.11960414	4.896411240000001	-0.8544922	0.18310547	-0.4272461	4.12839357	12.332544420000001	-0.966601538	-1.159668	1.8310547	0.7324219	1539958501.446
-10.28090854	-5.660839660000001	-4.3700439300000005	0.36621094	-7.1411133	-0.061035156	12.199755399999999	-2.837597644	-2.1975829680000003	0.7324219	-0.9765625	-0.91552734	11.688940200000001	6.04125998	0.0765625	0.6713867	0.18310547	-1.8310547	-13.27522014	-2.3925780760000004	0.7811767572	-1.7700195	1.0375977	-1.159668	3.3986572480000006	11.33842752	5.215820288000001	-1.2817383	0.48828125	-0.4272461	5.8103759	12.474902160000001	1.1580077880000001	-2.2583008	1.5869141	3.3569336	1539958501.486
-6.113037140000001	-5.624951080000001	-1.6532714660000003	-1.5869141	-2.0141602	-0.4272461	13.044336060000001	-4.106860324	-3.243139676	0.7324219	-0.4272461	0.30517578	11.688940200000001	6.04125998	0.0765625	0.91552734	0.6713867	-1.6479492	-10.05361322	-1.038378894	-0.47373047120000006	-1.953125	-0.061035156	-0.4272461	1.141259784	8.62524411	5.018432608	-1.0986328	0.9765625	-0.18310547	3.507519568	10.54409146	-1.5898682100000001	-1.7700195	3.0517578	4.211426	1539958501.526
-6.9803469400000004	-4.713378894000001	-0.850561502	-2.319336	4.0283203	-0.36621094	11.983227340000003	-3.9728759000000005	-2.95961911	0.18310547	0.12207031	0.24414062	10.180420320000001	5.589062500000001	0.3541015576	0.8544922	0.7324219	-0.6713867	-8.680273560000002	-0.9510498200000002	-1.7645263580000001	-0.7324219	0	0.5493164	-0.7560547120000001	6.381005890000001	4.833007788000001	-0.48828125	1.2207031	0.4272461	1.199877896	11.764307100000002	-2.7634277160000003	-0.36621094	2.2583008	4.211426	1539958501.566
-9.22338858	-3.99919429	-2.969189496	-1.5258789	2.2583008	-0.48828125	9.993798920000001	-3.170166034	-1.7059082460000001	-0.12207031	1.6479492	0.12207031	8.58815944	5.751757788000001	-0.31223143000000003	0.4272461	0.4272461	0.36621094	-8.85253894	-1.6341308900000002	-1.2704589660000003	-0.18310547	-0.61035156	0.61035156	-1.025219748	6.5975344400000004	4.91196286	0.6713867	0.4272461	0.4272461	0.7668212860000001	11.312109620000001	-2.172460962	0.18310547	3.479004	4.3945312	1539958501.606
-9.666015380000001	-4.220507788000001	-3.2969726440000002	-0.24414062	-2.1362305	-0.061035156	8.61447734	-2.491870108	-1.565942392	-0.12207031	2.0141602	-0.12207031	8.58815944	5.751757788000001	-0.31223143000000003	0.12207031	-0.36621094	0.91552734	-9.795214660000001	-1.7776855040000001	-0.381616214	-0.48828125	-0.061035156	0.61035156	0.22968750000000002	8.432641574	4.9933107	1.4038086	-0.12207031	-0.18310547	0.5778076080000001	10.711572480000001	-2.749072284	0.61035156	2.1362305	5.004883	1539958501.646
-7.221997300000001	-4.28391124	-2.3674560700000002	0.36621094	-4.211426	0.061035156	8.48527806	-2.140161142	-2.336352536	0.18310547	1.4648438	0.061035156	9.07026358	6.102270468	-0.839794928	0.18310547	-0.8544922	0.91552734	-8.787939300000001	-1.681982428	-0.16508788940000002	-0.5493164	-0.12207031	0.30517578	1.1604003600000001	8.621655252000002	4.93828125	1.0375977	-0.12207031	-0.5493164	-0.03828125	9.69472644	-1.35419928	0.9765625	2.5634766	4.5776367	1539958501.686
-5.632128894	-3.3651612400000004	-1.4618652160000003	-1.4038086	1.8310547	-0.24414062	8.48527806	-1.8793701080000003	-2.6940429320000003	0.5493164	0.5493164	-0.12207031	8.354882788000001	4.72653804	0.838598642	0.4272461	-0.36621094	0.79345703	-8.3201902	-1.3230957460000001	0.01794433606	-0.36621094	-0.24414062	0.4272461	1.373339856	7.70051268	4.712182608	0.48828125	-0.24414062	-0.061035156	0.09211425720000001	8.850146760000001	-0.36367187500000003	1.8920898	2.9296875	3.540039	1539958501.726
-7.56054712	-3.093603534	-1.717871106	-0.79345703	1.7089844	0.18310547	8.150317392	-1.6460937500000001	-2.062402356	0.6713867	0.30517578	-0.5493164	8.354882788000001	4.72653804	0.838598642	0.4272461	-0.12207031	0.6713867	-8.224487320000001	-1.0503417932	0.2512207068	0	-0.24414062	0.61035156	1.550390576	7.263867212	4.16308606	0.24414062	-0.24414062	0.18310547	-0.740502896	8.334545926	-0.65676268	1.953125	2.9907227	2.380371	1539958501.766
-7.7423827880000005	-2.80051268	-2.1030761780000002	0.12207031	-2.0751953	0.4272461	7.640698380000001	-1.239355432	-1.4786132200000002	0.61035156	0.30517578	-0.6713867	8.2938723	4.317407248	1.21303714	0.24414062	-0.30517578	0.61035156	-8.2005616	-1.588671924	0.47971191100000005	0.061035156	-0.30517578	0.48828125	1.7752929320000002	7.3858885800000005	4.01713858	0.4272461	-0.18310547	-0.061035156	-2.9739746400000002	7.071264480000001	-1.040771466	1.953125	0	1.7089844	1539958501.806
-7.239941394000001	-2.3519042540000004	-1.373339856	-0.18310547	0.79345703	0.4272461	7.558154254000001	-0.9283202880000001	-1.61977536	0.30517578	0.24414062	-0.48828125	9.220996106000001	4.00158696	0.6148925720000001	0	-0.30517578	0.7324219	-8.408715560000001	-1.8231445680000002	0.7608398560000001	0	-0.24414062	0.4272461	1.89013678	7.653857428000001	4.018334964	0.4272461	-0.4272461	-0.12207031	-3.387890576	6.4479982	-0.762036142	2.6855469	-3.6010742	0.9765625	1539958501.846
-7.952929712	-1.629345746	-2.436840854	-1.0375977	2.4414062	0.48828125	7.722045926000001	-0.7512695288	-1.69633786	0.061035156	0.5493164	-0.36621094	9.220996106000001	4.00158696	0.6148925720000001	-0.12207031	-0.4272461	0.6713867	-8.332153060000001	-1.6592528960000001	1.0922119110000001	-0.061035156	-0.48828125	0.5493164	2.21433107	7.8775634000000005	4.085327176000001	0.4272461	-0.7324219	-0.061035156	-0.36965332460000005	8.027099640000001	-0.7476806610000001	1.6479492	-5.6152344	-0.61035156	1539958501.886
-9.067871106	-2.128198282	-3.361572284	-1.2817383	2.9296875	0.24414062	8.16108426	-0.916357428	-1.33984375	0.061035156	0.5493164	-0.36621094	9.517675720000002	3.8018066100000003	0.7058105432	-0.12207031	-0.5493164	0.6713867	-8.408715560000001	-1.945166034	0.985742212	0	-0.6713867	0.61035156	2.5791992800000005	7.802197480000001	4.093701080000001	0.4272461	-0.9765625	0.061035156	7.5019284200000005	7.63710962	-1.550390576	1.6479492	-5.6152344	-0.61035156	1539958501.926
-9.92919928	-2.173657248	-2.7179687500000003	1.0986328	-0.6713867	0.8544922	8.96499002	-1.258496106	-1.152026358	0.18310547	0.5493164	0.061035156	10.03207968	3.17495108	0.4904785144	0.12207031	-0.36621094	0.79345703	-9.101367212000001	-1.7023192900000002	0.86850589	-0.36621094	-0.24414062	0.9765625	2.6641358800000003	7.424169928000001	3.951342752	0.4272461	-0.9765625	0.36621094	15.71564946	10.05241664	-1.7071045320000002	1.2207031	2.6855469	1.159668	1539958501.966
-10.536913940000002	-2.6258545320000004	-4.705004892000001	-1.6479492	1.8310547	-0.8544922	9.527246106	-1.4810058900000003	-0.9594238220000001	0.36621094	0.36621094	-0.061035156	10.03207968	3.17495108	0.4904785144	0.30517578	-0.24414062	1.0375977	-9.08342302	-0.770410144	1.0491455072	-0.4272461	-1.0986328	1.7700195	2.5421141200000004	7.8512451080000005	3.7037110600000003	0.79345703	-0.6713867	0.6713867	6.05561502	9.624145468	-2.5421141200000004	-1.7700195	2.8076172	-2.1972656	1539958502.006
-12.259570680000001	-5.495751800000001	-6.925317392	-2.380371	-0.24414062	-1.3427734	9.90407698	-1.8028076080000002	-0.8517577880000001	0.36621094	0.36621094	-0.061035156	10.229467360000001	3.3268798920000004	0.15910644960000003	0.30517578	0.12207031	1.0375977	-11.727221940000002	-0.5634521466	1.015649411	0.5493164	-1.6479492	1.7089844	3.081640576	9.911254500000002	3.3460204680000003	0.79345703	-0.30517578	0.8544922	2.062402356	10.707983720000001	2.127001996	-1.7700195	2.8076172	-2.1972656	1539958502.046
-9.558349640000001	-7.5964357	-3.3807128600000005	1.0986328	-3.6621094	0.36621094	10.47111772	-2.4619628600000003	-0.6974365020000001	0.4272461	0.24414062	-0.061035156	12.229663040000002	5.236157248	-1.644897464	0.24414062	0.24414062	0.5493164	-13.73339856	-0.9737792932	1.294384784	-0.18310547	0.6713867	0.5493164	3.7563476440000003	12.284692000000001	3.512304712	1.2207031	0.6713867	0.12207031	3.7874510800000003	13.7728759	0.6902587860000001	-4.8217773	0.12207031	-0.9765625	1539958502.086
-6.780566394000001	-5.22419429	-2.78496106	1.2207031	0.91552734	0.48828125	10.74626448	-3.1558105040000006	-0.48569336060000007	0.36621094	0.7324219	0.6713867	12.229663040000002	5.236157248	-1.644897464	0.24414062	-0.12207031	0	-11.938964660000002	0.0909179712	0.0227294928	-0.8544922	0.6713867	0.61035156	2.8017089660000005	12.563427520000001	3.96569838	1.0986328	1.5258789	-0.7324219	-0.22968750000000002	9.32148462	-2.310034146	-0.4272461	-2.8686523	-0.61035156	1539958502.126
-7.94216304	-4.182226440000001	-5.719457968	-1.5869141	1.3427734	-0.79345703	10.66611322	-3.6415038940000004	-0.288305661	0.5493164	0.5493164	0.4272461	12.36364766	5.788842752000001	-2.10546875	0.48828125	-0.061035156	0.061035156	-11.01542932	1.1424560700000002	-0.716577176	-1.0375977	0.4272461	0.7324219	1.032397464	11.605200180000002	3.99919429	0.5493164	1.7700195	-0.061035156	1.8757812500000002	10.02609874	-2.830419928	-0.4272461	-2.8686523	-0.61035156	1539958502.166
-8.866894568000001	-4.28391124	-5.47541484	-0.18310547	-2.0141602	-0.061035156	9.77248552	-3.9549316100000005	0.05861816394	0.61035156	0	-0.12207031	10.914941100000002	5.699121106000001	-1.4451172120000002	0.6713867	0.7324219	0.061035156	-10.87426718	1.1855224640000002	-0.45339357	-0.12207031	0.6713867	0	0.15073241820000002	11.04653354	3.4261719240000006	-0.12207031	1.0986328	0.8544922	2.2980712860000003	9.6636232	-2.178442392	-0.24414062	0.6713867	-1.8920898	1539958502.206
-7.762719748	-3.5697264400000006	-3.5266601440000005	-0.5493164	-0.36621094	0	9.096582068	-4.080542032	0.18422851440000002	0.61035156	0	-0.12207031	10.914941100000002	5.699121106000001	-1.4451172120000002	0.48828125	0.9765625	0.12207031	-9.94953624	0.6220702880000001	-0.07536621106000001	-0.4272461	0.36621094	-0.061035156	0.270361322	10.552465560000002	3.2527099640000006	0.061035156	0.5493164	0.30517578	1.400854532	8.66472194	-3.027807608	0.4272461	0.30517578	-2.5024414	1539958502.246
-7.303344748	-3.68098143	-3.23955072	0.9765625	2.2583008	-0.24414062	8.786743210000001	-3.8353027160000006	-0.34213867800000003	0.5493164	0.30517578	-0.18310547	9.95073282	5.18710962	-1.4546875000000001	0.24414062	0.18310547	0.30517578	-9.45427266	0.7369140380000001	-0.17465820680000002	-0.48828125	0.36621094	0.061035156	0.6962402160000001	9.43632788	2.95363768	0	0	-0.30517578	2.70361322	9.53442392	-1.975073282	0.4272461	0.30517578	-2.5024414	1539958502.286
-7.957714660000001	-4.072167932	-4.460961960000001	0.6713867	-0.6713867	-0.4272461	8.596533246000002	-3.1905028960000004	-0.5479003894	0.36621094	0	-0.24414062	8.69582518	3.8484619600000003	-0.9295165740000001	0.18310547	0	0.12207031	-9.39086911	1.2022705072	-0.002392578076	-0.30517578	0.61035156	0	0.8278320288	8.73171376	2.58278804	-0.24414062	0.12207031	-0.24414062	1.524072284	9.96628444	-0.2033691394	-0.7324219	0	-2.5024414	1539958502.326
-7.23515625	-3.2144287140000003	-3.887939496	0.30517578	-1.7089844	-0.4272461	8.08930661	-2.56484375	-0.3576904254	0.18310547	-0.30517578	-0.30517578	8.69582518	3.8484619600000003	-0.9295165740000001	0.061035156	0.24414062	-0.061035156	-8.81066893	1.2082519568	-0.1256103534	0.18310547	0.5493164	-0.12207031	0.8290283540000001	8.713769568	2.4404297120000003	-0.30517578	0.24414062	-0.18310547	1.4116211060000001	8.7795652	-1.0802490020000002	-0.061035156	-0.8544922	-2.0141602	1539958502.366
-6.772192392	-3.2969726440000002	-3.1366699280000003	0.36621094	2.0141602	-0.4272461	7.802197480000001	-2.115039038	0.002392578076	-0.12207031	-0.24414062	-0.24414062	8.737695288000001	3.88674321	-0.9510498200000002	-0.18310547	0	-0.18310547	-8.747265380000002	0.9354980432000001	-0.11604003600000001	0.12207031	0.79345703	-0.36621094	0.850561502	8.54389676	2.64738768	-0.18310547	0.30517578	-0.5493164	2.996704074	8.49365216	-1.698730432	-0.061035156	-0.8544922	-2.0141602	1539958502.406
-8.27233876	-3.7838623200000003	-4.092504892000001	1.5258789	0.5493164	0.061035156	7.755542032000001	-1.790844748	0.2560058606	-0.12207031	-0.24414062	-0.30517578	8.97336412	3.881957968	-1.013256839	-0.24414062	0	-0.18310547	-8.61926268	1.294384784	-0.002392578076	0.12207031	0.91552734	-0.24414062	0.668725589	8.62763678	2.6114991	-0.4272461	0.061035156	-0.61035156	4.003979532000001	8.66352536	-0.9606201080000001	0.4272461	0.9765625	-1.5869141	1539958502.446
-8.36086412	-3.5015380400000002	-4.359277356000001	1.6479492	-1.4038086	0.12207031	7.77228984	-1.526464856	0.15671386780000002	-0.24414062	-0.48828125	-0.4272461	9.14323732	3.9046875	-0.9366943390000001	-0.30517578	0.6713867	-0.18310547	-8.632422120000001	1.679589856	0.025122070680000004	0.6713867	0.36621094	-0.30517578	0.5036376800000001	8.993701080000001	2.6533691100000003	-0.61035156	-0.30517578	-0.36621094	2.153320288	9.5619384	0.2344726538	-0.36621094	0.12207031	-0.9765625	1539958502.486
-7.5964357	-3.446508786	-4.006372104	0.61035156	-0.8544922	-0.4272461	8.059399460000002	-1.5109130400000002	0.24045410340000004	-0.4272461	-0.18310547	-0.30517578	9.41120607	4.059008786	-0.6962402160000001	-0.48828125	0.48828125	-0.36621094	-9.268847840000001	1.1101562500000002	0.07177734424	0.9765625	0.48828125	-0.36621094	0.7572509980000001	9.398047120000001	2.6713134000000003	-0.7324219	-0.48828125	-0.4272461	0.7728027160000001	9.563134980000001	-0.6316406250000001	-1.159668	-1.4648438	-0.8544922	1539958502.526
-8.082128894	-3.7096923920000004	-3.4393310700000006	0.6713867	-0.12207031	0.061035156	8.616870108	-1.534838858	0.2081542932	-0.6713867	0.061035156	-0.061035156	9.790429712	4.26118161	-0.461767572	-0.7324219	0.30517578	-0.4272461	-9.713867212	0.41511232	-0.02990722644	0.79345703	0.8544922	-0.7324219	1.1699707068	9.74138179	2.7909423920000003	-0.8544922	-0.6713867	-0.9765625	1.8040038940000003	9.209033246	-0.9570312500000001	-0.9765625	-1.5869141	-0.48828125	1539958502.566
-8.62404802	-3.5900634000000005	-4.33176268	0.9765625	-1.0375977	0.24414062	8.93029802	-1.623364218	-0.1315917932	-0.6713867	0.061035156	-0.061035156	9.883740020000001	4.134375	-0.37802735600000004	-0.9765625	0.48828125	-0.61035156	-9.94714308	0.802709964	-0.015551758180000002	1.3427734	0.48828125	-0.91552734	1.3075439300000002	10.014135880000001	3.134277356	-0.8544922	-0.48828125	-1.0986328	2.62346196	9.210229532000001	-1.2860107820000002	-0.91552734	-1.2817383	-0.30517578	1539958502.606
-8.4135009	-4.4322509000000005	-4.02192392	0.91552734	-1.6479492	0.061035156	8.93029802	-1.623364218	-0.1315917932	-0.9765625	-0.12207031	0.12207031	10.175634980000002	4.32817392	-0.285913089	-1.0375977	0.24414062	-0.9765625	-10.235449280000001	0.61848143	-0.34572753600000006	1.7089844	-0.12207031	-0.91552734	1.053930661	10.16486772	3.4620605040000005	-1.0986328	-0.91552734	-0.8544922	3.4835937500000003	9.27722194	-1.0096679712	-1.0375977	-1.159668	0.18310547	1539958502.646
-8.43503444	-5.70151358	-2.7012207459999997	0.36621094	-0.24414062	-0.36621094	9.64208966	-2.058813498	-0.4139160144	-1.3427734	-0.30517578	0.18310547	10.40532248	4.843774460000001	0.09331054320000001	-1.159668	0.4272461	-1.159668	-11.6793705	-0.707006839	-0.5108154254	1.7089844	0.5493164	-0.79345703	1.1508300720000002	10.000976440000002	4.148730432000001	-0.8544922	-0.8544922	-1.0375977	4.614086960000001	10.107446580000001	0.4067382788	-0.48828125	-0.91552734	2.1972656	1539958502.686
-9.16835962	-6.760229532	-1.933203076	2.1362305	0.30517578	-0.12207031	9.834692000000002	-2.4296630400000003	-0.9594238220000001	-1.3427734	-0.24414062	0.48828125	10.40053714	5.18232428	-0.1399658246	-1.2207031	-0.48828125	-1.2207031	-11.700903060000002	-1.7657226440000002	-1.2513183900000002	0.91552734	1.3427734	-0.91552734	1.61977536	9.765307608	4.813867212	-0.61035156	-0.61035156	-1.7700195	3.9310058900000002	13.453466460000001	1.717871106	-1.5258789	-0.9765625	3.1738281	1539958502.726
-9.15639676	-5.120117212	-2.0695800720000004	1.6479492	-2.1362305	-0.36621094	9.993798920000001	-2.987133786	-1.4774170320000002	-1.2207031	-0.6713867	0.7324219	10.18640126	5.2576902	-0.07775878600000001	-1.2207031	-0.79345703	-1.2817383	-10.612279860000001	-1.36018071	-1.6114013580000002	0.8544922	1.6479492	-0.4272461	1.141259784	9.15041484	5.316308606000001	-0.061035156	0.61035156	-1.7700195	0.8314209260000001	12.185400360000001	-0.0095703125	-1.5258789	-0.9765625	3.1738281	1539958502.765
-9.25209964	-4.655957068	-1.629345746	0.48828125	1.6479492	-0.79345703	10.17204622	-3.475219748	-1.6724121400000003	-1.159668	-0.061035156	0.9765625	9.57749002	5.288793930000001	0.4821044928	-1.0375977	-0.6713867	-1.3427734	-9.630126800000001	-1.96430661	-2.16767572	1.2207031	1.0986328	-0.24414062	0.27993163940000004	8.468530252	5.3557862400000005	0.24414062	0.8544922	-1.2207031	-0.5550781250000001	11.230761780000002	-1.650878894	-0.7324219	-0.6713867	2.9907227	1539958502.806
-9.395654254	-5.094995108000001	-1.6496826080000002	1.6479492	-0.8544922	-0.6713867	10.17204622	-3.475219748	-1.6724121400000003	-1.159668	-0.061035156	0.9765625	9.177929712000001	5.40722644	0.6747070288	-0.8544922	-0.4272461	-1.2817383	-9.96030252	-2.44401857	-2.142553714	0.79345703	1.2817383	-0.12207031	0.0095703125	8.41828624	5.325878894000001	0.5493164	0.5493164	-0.91552734	-0.5263671924000001	9.98063948	-1.6472900360000002	-0.48828125	-1.6479492	2.1362305	1539958502.846
-7.16577176	-4.797119110000001	-0.7440917932000001	0.9765625	-0.30517578	-0.6713867	9.01882338	-3.6283447480000004	-1.600634784	-0.6713867	0.7324219	1.159668	9.46145018	5.769701980000001	0.34812010800000004	-0.5493164	-0.30517578	-1.2207031	-9.3920652	-2.1485351440000002	-2.185620108	0.79345703	1.0375977	-0.12207031	-0.007177734620000001	8.936279254	5.0890135800000005	0.61035156	0.6713867	-0.9765625	0.04426269568	8.539111420000001	-0.0681884784	0.24414062	-0.9765625	0.9765625	1539958502.886
-7.17773462	-4.4489991	-0.7895507788	0.061035156	1.4038086	-0.8544922	8.36086412	-3.561352536	-1.81118161	-0.4272461	0.36621094	1.3427734	9.3238768	5.91086412	0.45100097840000003	-0.48828125	-0.061035156	-1.159668	-8.76401358	-2.55527356	-2.469140576	0.48828125	0.9765625	-0.18310547	-0.1196289038	8.711376800000002	5.10217302	0.8544922	0.91552734	-1.0375977	-0.16987304320000002	8.07495108	-0.02153320288	1.159668	0.8544922	-0.061035156	1539958502.926
-7.991211060000001	-4.703808606	-1.015649411	0.6713867	-0.24414062	-0.4272461	8.126391574000001	-3.505126996	-1.5551757200000003	-0.18310547	0.6713867	1.4038086	8.875268570000001	5.732617212	0.7811767572	-0.30517578	-0.61035156	-1.0986328	-8.52954074	-2.6892577880000004	-2.6916503600000006	0.12207031	0.91552734	0	-0.31223143000000003	8.028295926	4.824633786	0.7324219	0.9765625	-0.7324219	-0.30385742800000004	8.358471940000001	-0.477319339	0.7324219	-0.6713867	-0.5493164	1539958502.966
-7.52106929	-5.150024460000001	-1.025219748	0	0.6713867	-0.30517578	8.058202880000001	-3.5733153960000004	-1.5898682100000001	-0.061035156	0.18310547	1.2817383	8.742480432	5.5998290740000005	0.8445800720000001	-0.12207031	-0.30517578	-0.9765625	-8.531933606	-2.604321286	-2.9081787140000004	-0.061035156	0.79345703	0.061035156	-0.52995607	7.93857428	4.757641574	0.6713867	0.9765625	-0.4272461	0.6232665740000001	8.38478984	-0.07058105432	1.2207031	-2.2583008	-0.48828125	1539958503.005
-7.833300720000001	-5.188305710000001	-1.191503894	-0.061035156	0.24414062	-0.30517578	8.182617212	-3.8532471040000003	-1.83151857	0.18310547	0.18310547	1.0986328	8.93747554	5.752954074000001	0.8015136780000001	0.18310547	-0.12207031	-0.7324219	-8.61328125	-2.6533691100000003	-2.920141574	-0.18310547	0.4272461	0.18310547	-0.49406739200000005	8.42785643	4.812670926	0.6713867	1.3427734	-0.12207031	3.3268798920000004	9.278417932000002	0.2978759784	1.0375977	-0.7324219	-0.7324219	1539958503.045
-7.779467752000001	-4.892822284	-0.953442392	-0.12207031	0.61035156	-0.4272461	8.450586060000001	-4.32817392	-1.8602295320000002	0.36621094	-0.061035156	0.9765625	9.07983426	6.16208516	0.849365216	0.30517578	-0.18310547	-0.61035156	-8.96140126	-2.56245108	-2.878271466	-0.5493164	0.61035156	0.24414062	-0.6926513580000001	8.717358426	4.683471646	0.6713867	1.4038086	-0.061035156	3.301757788	9.46145018	-0.800317392	1.4648438	0.30517578	-0.9765625	1539958503.086
-7.994799820000001	-5.042358426000001	-1.4810058900000003	0.061035156	1.4648438	-0.4272461	8.76760234	-4.8150634000000005	-1.656860324	0.5493164	-0.18310547	0.79345703	9.055908246000001	6.238647660000001	0.88645018	0.36621094	0.12207031	-0.30517578	-9.0594973	-2.34711911	-2.9440673920000004	-0.79345703	0.48828125	0.48828125	-0.8673096040000001	8.683862320000001	4.504028354000001	0.6713867	1.2817383	0	3.343627896	9.796411240000001	0.49645996400000003	0.5493164	0.61035156	-1.0986328	1539958503.125
-8.15988768	-4.71098642	-2.55048822	-0.6713867	0.4272461	-0.8544922	8.827417032000001	-4.836596646	-1.488183606	0.6713867	0.24414062	0.6713867	9.164770468	6.32717302	0.6220702880000001	0.61035156	0.24414062	-0.061035156	-9.43273912	-2.3949707460000003	-2.7646241	-0.91552734	0.18310547	0.6713867	-0.9031982428000002	8.9829348	4.439428714000001	0.5493164	1.2817383	0.18310547	1.18671875	10.852734620000001	0.03947753894	-0.61035156	0.7324219	-1.8920898	1539958503.165
-7.649072480000001	-4.39038089	-2.1712646760000003	-1.8310547	0.7324219	-1.4038086	8.72453624	-4.716967752	-1.1903076080000001	0.7324219	0.12207031	0.79345703	9.185107428000002	6.4934570680000006	0.4904785144	0.79345703	0.4272461	0.061035156	-9.518872300000002	-2.158105432	-2.496655252	-1.2817383	0.4272461	0.61035156	-0.910375998	9.45666484	3.8963134000000004	0.4272461	1.0375977	0.18310547	2.802905252	9.918433	0.288305661	-0.61035156	0	-1.3427734	1539958503.206
-7.769897660000001	-4.789941394	-2.575610324	-1.0986328	2.8076172	-1.3427734	8.756836060000001	-4.605712860000001	-0.6735107428000001	0.7324219	0.24414062	0.9765625	9.157592752000001	6.342724640000001	0.27514648560000005	0.8544922	0.4272461	0.12207031	-9.376513580000001	-1.39008786	-2.593554712	-1.5869141	0.48828125	0.48828125	-0.702221646	9.478198380000002	3.34243161	0.48828125	0.8544922	-0.18310547	2.1521240020000003	9.75214856	-1.9212402160000002	-0.12207031	0.30517578	-1.5869141	1539958503.245
-7.830908246000001	-5.884545926	-3.9549316100000005	-0.79345703	2.0751953	-1.4648438	8.468530252	-4.2420410340000005	-0.3373535144	0.7324219	0.30517578	0.91552734	8.839379892	5.89411592	-0.08015136780000001	0.8544922	0.30517578	0.061035156	-9.441113220000002	0.30744628600000007	-2.60910643	-1.5869141	0.36621094	0.4272461	-0.7512695288	9.600219748	2.62705072	0.24414062	1.0375977	-0.061035156	3.4907714660000004	9.69233426	-0.3349609424	0.79345703	1.7089844	-1.3427734	1539958503.285
-7.689746106	-7.306933606	-4.88205571	-0.24414062	0.6713867	-0.4272461	8.15988768	-3.79223642	-0.1315917932	0.7324219	0.30517578	0.91552734	9.11572284	5.94316394	-0.385205072	0.8544922	0.6713867	-0.061035156	-9.89091754	1.876977536	-2.60910643	-1.0986328	0.48828125	0.4272461	-1.2513183900000002	10.145727340000002	1.8386962860000002	-0.30517578	1.2817383	0.18310547	2.76223143	9.9100589	-0.41870117800000006	0.30517578	2.0141602	-1.0986328	1539958503.326
-7.841674820000001	-6.44919429	-4.840185504000001	-0.4272461	-0.6713867	0.12207031	7.967285340000001	-3.6211670320000002	0.06699218750000001	0.48828125	-0.24414062	0.79345703	9.329858426000001	6.274536240000001	-0.5897705072	0.36621094	0.61035156	-0.30517578	-9.95192842	2.098291034	-2.42368161	-0.4272461	0.36621094	0.30517578	-1.606616214	10.850341460000001	1.7250488220000002	0.12207031	0.9765625	0.061035156	0.43066405760000004	9.630126800000001	-1.714282248	0.30517578	-1.0986328	-0.61035156	1539958503.366
-7.45766574	-5.48857428	-4.300659146	0.18310547	0.48828125	0.36621094	8.042651260000001	-3.9226317900000005	0.5873779254	0.18310547	-0.36621094	1.159668	9.60739766	6.53891574	-0.885253894	-0.18310547	-0.18310547	-0.5493164	-9.637304712	1.867407248	-2.153320288	-0.061035156	0.4272461	0.18310547	-1.656860324	10.89101538	2.0253173920000003	0.61035156	0.4272461	-0.30517578	2.0911132200000004	9.43752446	-1.3111327879999999	0.36621094	-2.0141602	-0.4272461	1539958503.405
-6.957617212000001	-5.542407248	-3.6391114200000003	1.2817383	-0.061035156	0.061035156	8.39794928	-4.256396466	0.754858426	0.18310547	-0.36621094	1.159668	9.46743161	6.33435054	-0.7680175720000001	-0.24414062	0	-0.48828125	-9.100170926	1.8351074280000002	-2.2286865020000004	0.30517578	0.48828125	0.061035156	-1.490576178	9.844262680000002	2.128198282	0.4272461	-0.18310547	-0.30517578	3.7659179320000007	9.413598740000001	-0.5778076080000001	0.30517578	-0.12207031	-0.30517578	1539958503.446
-7.009057608000001	-5.4526857	-3.6104003600000003	1.3427734	-0.8544922	-0.12207031	8.436230432	-4.029101440000001	0.878076178	-0.18310547	-0.18310547	1.0986328	8.710180710000001	5.697924820000001	-0.21652832460000004	-0.24414062	0.61035156	-0.4272461	-9.16716304	1.680786142	-2.6641358800000003	0.61035156	0.5493164	0.24414062	-0.9881347840000001	8.99728984	1.9212402160000002	0.12207031	-0.12207031	-0.12207031	2.956030252	9.5870607	-0.9295165740000001	0	0.7324219	-0.061035156	1539958503.485
-7.452880890000001	-5.2337644800000005	-3.5673339660000005	0.48828125	-0.061035156	-0.30517578	7.875170926000001	-3.4369384000000003	0.832617212	-0.30517578	-0.36621094	0.79345703	7.957714660000001	5.215820288000001	-0.050244139400000006	-0.48828125	0.12207031	-0.7324219	-10.05361322	0.379223642	-2.6976317900000004	0.91552734	0.9765625	0	-0.0227294928	9.08461911	2.058813498	0.12207031	0.7324219	-0.061035156	1.2297851440000003	9.636108426000002	-1.547998004	0.12207031	0.24414062	0.18310547	1539958503.525
-7.47561052	-4.934692392	-3.8664062500000003	0.48828125	0	-0.18310547	7.665820288000001	-3.4453125000000004	0.12800292540000002	-0.5493164	-0.5493164	0.8544922	7.912255890000001	5.159594748	-0.1818359424	-0.4272461	0.061035156	-1.2817383	-9.94355432	-1.141259784	-2.8698974640000006	0.24414062	1.2207031	-0.5493164	0.648388678	9.656445288	2.682080072	0.91552734	2.1362305	-0.5493164	0.7775878600000001	9.645678420000001	-1.1304931610000002	-0.12207031	-1.0375977	0.18310547	1539958503.565
-6.62385234	-5.498144568	-3.60202626	0.30517578	-0.12207031	-0.5493164	7.9995851600000005	-4.40473642	-0.461767572	-0.61035156	0.36621094	1.2207031	8.234057608	5.665625	-0.19140625	-0.12207031	0.6713867	-1.7700195	-9.3155027	-0.9642089660000001	-3.0134521760000004	-0.4272461	1.4038086	-0.30517578	0.40793457460000004	9.69951178	2.8926269959999997	1.4038086	2.4414062	-0.8544922	2.021728534	9.395654254	-1.353002896	-0.12207031	-0.6713867	0.24414062	1539958503.605
-7.3212889400000005	-6.078344748	-2.80051268	0.6713867	-0.4272461	-0.24414062	7.801000900000001	-5.39167482	-0.668725589	-0.18310547	0.18310547	1.4038086	8.383593750000001	6.0795407400000006	0.33615722840000006	0.30517578	1.159668	-1.8920898	-8.917138580000001	-0.44980469240000004	-3.3376464660000003	-0.5493164	1.0375977	0.18310547	-0.5335449280000001	9.108544928	2.56245108	0.79345703	2.4414062	-0.61035156	2.063598642	9.496142572	-1.0646972840000002	-0.12207031	0	0.24414062	1539958503.645
-7.722045926000001	-5.4455077880000005	-2.73830571	0.8544922	-0.9765625	-0.30517578	7.229174820000001	-5.8187500000000005	-0.7608398560000001	0.18310547	-1.5258789	1.3427734	8.27353534	6.2147219400000004	0.7859619110000001	0.30517578	1.0375977	-1.8310547	-9.181518570000001	-0.287109375	-3.4883788940000002	-0.30517578	0.91552734	0.24414062	-1.408032248	9.021215560000002	2.0911132200000004	0.5493164	2.1362305	-0.12207031	1.550390576	9.6636232	-0.88046875	-0.18310547	-0.48828125	0.24414062	1539958503.685
-7.193286240000001	-5.118920926	-2.6760987400000005	0.48828125	0.4272461	-0.61035156	7.108349640000001	-6.067577880000001	-0.45937500000000003	0.24414062	0.4272461	1.4038086	8.431445288	6.586767572	0.8888427520000001	-0.061035156	1.2207031	-1.7700195	-9.299951080000001	-0.3576904254	-3.645092752	-0.30517578	1.0986328	0.061035156	-1.60183107	9.406420926000001	1.8662109620000003	0.8544922	1.8920898	0.061035156	1.53125	9.516479532	-1.032397464	-0.12207031	-0.91552734	0.30517578	1539958503.725
-7.393066394000001	-5.805590560000001	-2.9368896760000003	0.5493164	0.12207031	-0.48828125	6.3235842600000005	-6.39536142	-0.49765625	0.12207031	0.7324219	1.7700195	8.44938948	7.273437500000001	1.1508300720000002	0.061035156	0.91552734	-1.5869141	-8.96499002	-0.29069824280000006	-3.9046875	-0.24414062	1.0986328	0.061035156	-1.6532714660000003	9.889721940000001	1.9918212860000002	0.9765625	1.7700195	-0.18310547	1.868603534	9.44350589	-1.141259784	0	-0.6713867	0.12207031	1539958503.765
-7.561743210000001	-6.12858876	-2.9775634	0.4272461	-0.79345703	-0.4272461	5.961108426000001	-6.5760009	-0.5598632788000001	0.061035156	-0.48828125	2.0751953	8.7364991	7.75075679	1.3805175720000002	0.061035156	1.8310547	-1.2207031	-8.96499002	-0.1614990216	-4.0877197480000005	-0.30517578	0.9765625	0.12207031	-1.8913329680000002	9.987817000000001	2.1437500000000003	0.79345703	1.8310547	-0.30517578	2.0564209260000004	9.447094748	-1.100585962	-0.061035156	-0.12207031	0	1539958503.805
-7.4074221200000006	-5.768505890000001	-2.654565396	0.36621094	-0.48828125	-0.48828125	6.59633786	-6.815259080000001	-0.1985839856	0.061035156	-0.48828125	2.0751953	8.487670926	7.923022660000001	1.4020507200000003	0.061035156	2.1972656	-0.9765625	-8.999682608	0.005981445288000001	-4.225292932	-0.061035156	0.8544922	0	-2.064794928	10.02250998	1.796826178	0.5493164	1.7089844	-0.24414062	2.0193359620000004	9.54399411	-0.9725830072	0	-0.24414062	0	1539958503.845
-7.334448380000001	-5.8283202880000005	-2.5313476440000002	0.36621094	0	-0.48828125	6.89182158	-7.17653804	-0.5251708966	0.30517578	-0.4272461	1.7700195	7.967285340000001	8.174243210000002	1.53125	0.18310547	0.9765625	-0.91552734	-8.83698732	0.06699218750000001	-4.39277356	0.061035156	0.8544922	0	-2.30883786	10.12539038	1.52526857	0.30517578	1.2207031	-0.18310547	2.03488768	9.4686277	-0.9582275360000001	0.061035156	-0.36621094	0	1539958503.885
-7.43972194	-5.938378894	-2.62346196	0.30517578	-0.30517578	-0.4272461	6.9073732	-7.339233426000001	-0.7309326080000002	0.30517578	-0.12207031	1.4038086	7.88234874	8.446997300000001	1.812377896	0.061035156	0.48828125	-0.79345703	-8.783154254000001	-0.15073241820000002	-4.521972644000001	-0.061035156	0.79345703	0	-2.48588858	10.102661240000002	1.58149411	0.24414062	0.5493164	-0.30517578	2.121020468	9.51169429	-1.052734375	0	-0.30517578	0.061035156	1539958503.925
-7.3858885800000005	-5.9706784200000005	-2.66174321	0.12207031	-0.61035156	-0.36621094	6.964794928000001	-7.338037140000001	-0.49406739200000005	-0.061035156	-0.12207031	0.8544922	7.694531250000001	8.28908696	1.930810504	0.061035156	0.5493164	-0.6713867	-8.72932158	-0.19619140380000002	-4.6978271760000005	-0.18310547	0.6713867	0	-2.122216754	10.006958360000002	1.5934570680000002	0.18310547	0.4272461	-0.36621094	2.2430420320000004	9.43034694	-1.113745108	-0.061035156	-0.24414062	0	1539958503.965
-7.369140380000001	-6.123803420000001	-2.4930663940000004	0.12207031	-0.36621094	-0.24414062	6.735107428000001	-7.29138179	-0.45698242800000005	-0.061035156	0.061035156	0.61035156	7.409814300000001	8.028295926	1.814770468	0.36621094	0.5493164	-0.7324219	-8.61926268	-0.06340332068	-4.833007788000001	-0.18310547	0.5493164	-0.061035156	-1.7441894960000002	9.96389128	1.46665036	0	0.5493164	-0.24414062	2.1664795320000003	9.4423098	-1.1771484620000001	0.061035156	-0.061035156	0	1539958504.005
-7.297363220000001	-6.184814300000001	-2.57082518	0	-0.18310547	-0.24414062	6.78774411	-7.225586060000001	-0.45100097840000003	-0.12207031	0.12207031	0.61035156	7.267456070000001	8.04384784	1.7800780760000001	0.48828125	0.7324219	-0.91552734	-8.60371106	-0.005981445288000001	-4.920336960000001	-0.24414062	0.36621094	0	-1.7944336060000001	10.01772464	1.315917932	-0.061035156	0.6713867	-0.18310547	2.018139676	9.5870607	-1.144848642	-0.12207031	-0.18310547	-0.061035156	1539958504.045
-7.216015380000001	-6.23984375	-2.6605469240000006	-0.24414062	-0.30517578	-0.24414062	6.78535144	-7.21481929	-0.5897705072	-0.24414062	0.48828125	0.6713867	7.315307608000001	8.17304712	1.8255371400000002	0.36621094	0.79345703	-0.91552734	-8.5917482	0.1064697284	-5.02561052	-0.24414062	0.18310547	-0.061035156	-2.0564209260000004	9.95910692	1.1053711060000002	0	0.61035156	-0.18310547	2.0731689300000005	9.375317392	-1.23696286	-0.12207031	-0.18310547	-0.061035156	1539958504.085
-7.393066394000001	-6.451586960000001	-2.5803954680000003	-0.12207031	-0.30517578	-0.061035156	6.57839357	-7.24951178	-0.45578614200000006	-0.36621094	0.48828125	0.6713867	7.35598143	8.40153804	1.8159667540000002	0.30517578	0.30517578	-0.79345703	-8.496044928000002	0.30385742800000004	-5.121313400000001	-0.18310547	0	-0.061035156	-2.454785144	9.987817000000001	1.053930661	-0.12207031	0.18310547	-0.12207031	2.1975829680000003	9.49375	-1.337451178	0	0.12207031	-0.12207031	1539958504.125
-7.0963867800000004	-6.549682608000001	-2.7418945679999998	-0.24414062	-0.061035156	-0.061035156	6.561645468	-7.327270468000001	-0.32778320680000006	-0.4272461	0.7324219	0.7324219	7.51867662	8.675488220000002	1.8913329680000002	0.061035156	0	-0.4272461	-8.54748552	0.46655273560000005	-5.17873552	-0.061035156	-0.18310547	0	-2.8064941100000005	10.127783540000001	1.003686502	-0.12207031	-0.18310547	-0.061035156	2.0707763580000003	9.523657248000001	-1.27763678	-0.061035156	0.12207031	-0.18310547	1539958504.165
-7.104760880000001	-6.86669928	-2.6390135800000003	0.061035156	-0.30517578	0.24414062	6.56044928	-7.416992212	-0.153125	-0.61035156	1.2817383	0.91552734	7.169360520000001	8.706591754	1.771704074	-0.12207031	-0.5493164	-0.30517578	-8.52714856	0.773999002	-5.2170165740000005	0.30517578	-0.36621094	0	-2.634228534	10.26535692	0.7775878600000001	0	-0.5493164	0.18310547	2.0301025360000002	9.637304712	-1.3302734620000003	-0.061035156	0.12207031	-0.18310547	1539958504.205
-6.919336060000001	-7.15978984	-2.6126952880000003	0.18310547	-0.5493164	0.4272461	6.16208516	-7.6418945680000006	-0.5550781250000001	-0.36621094	1.3427734	0.24414062	7.525854532	9.07504892	1.5910644960000002	-0.36621094	-0.24414062	0	-8.560644568	0.9378906250000001	-5.172753894	0.79345703	-0.5493164	0	-3.111547824	10.235449280000001	0.8649169928000001	-0.4272461	-0.9765625	0.18310547	1.9595214660000002	9.516479532	-1.3972655760000001	0	-0.12207031	0.30517578	1539958504.245
-7.08083516	-7.576098740000001	-2.48588858	0.4272461	-0.7324219	0.61035156	6.79013678	-7.8177491	-0.775195288	0.061035156	1.3427734	-0.4272461	7.284204074000001	9.573901260000001	1.349414038	-0.4272461	-0.48828125	0.18310547	-8.604907248	1.3458251800000003	-5.067480432000001	1.4648438	-0.79345703	-0.061035156	-3.8484619600000003	10.380200180000001	0.9283202880000001	-0.6713867	-1.5258789	0.12207031	1.677197284	9.53083516	-1.429565396	0.12207031	-0.12207031	0.48828125	1539958504.285
-7.121509080000001	-7.844067392	-1.9176513580000003	1.2817383	-0.61035156	0.8544922	7.6789795320000005	-8.078539840000001	-1.0288086060000001	0.061035156	1.3427734	-0.4272461	6.4479982	10.1325679	1.36018071	-0.7324219	0	-0.18310547	-8.72692842	1.66403804	-4.90598143	2.319336	-0.8544922	0	-4.320996106	10.58955072	0.784765625	-0.6713867	-2.6245117	0.24414062	1.6090087860000002	9.863403060000001	-1.1962890380000002	0.12207031	-0.12207031	0.48828125	1539958504.325
-6.85234375	-7.469628894	-1.3266846040000002	2.2583008	0.18310547	1.2817383	7.81057158	-7.869189300000001	0.4474121106000001	2.4414062	4.8217773	-2.8076172	5.306738220000001	10.453173920000001	1.2692626800000002	-1.4038086	-0.4272461	-0.48828125	-8.77238768	1.350610324	-4.66433107	3.112793	-0.9765625	-0.12207031	-4.131982428000001	10.536913940000002	0.9797607428000001	-0.36621094	-3.540039	0.12207031	1.447509784	9.993798920000001	-0.984545926	0.12207031	-0.7324219	0.91552734	1539958504.365
-6.54011232	-6.43842752	-1.035986322	2.319336	1.0986328	1.3427734	8.980542032	-7.221997300000001	1.7477783540000003	2.0141602	8.056641	-4.638672	4.763623004	10.44121106	1.564746106	-2.1362305	-0.4272461	-0.6713867	-8.662329074	0.2081542932	-4.3975586060000005	3.6621094	-0.9765625	-0.12207031	-3.61638179	10.243823380000002	1.701123004	-0.30517578	-4.0283203	-0.24414062	1.7346191100000001	9.64328624	-0.47851562500000006	-0.18310547	-1.5869141	1.3427734	1539958504.405
-7.04255342	-6.158496106	-1.0168457068	2.380371	1.953125	1.2207031	8.980542032	-7.221997300000001	1.7477783540000003	2.0141602	8.056641	-4.638672	4.591357428	9.8765625	1.9032959260000002	-1.953125	0	-0.8544922	-8.653955072	-1.141259784	-4.298266574	3.6621094	-1.2207031	0	-3.037377896	9.73898912	2.404541034	-0.61035156	-4.333496	-0.4272461	1.2608886780000002	10.13615764	-0.553881839	-0.18310547	-1.5869141	1.3427734	1539958504.445
-7.24951178	-6.111840560000001	-1.453491214	2.1362305	2.746582	0.91552734	8.3453125	-4.483691394	1.7023192900000002	-1.4038086	4.8217773	-5.3100586	4.2336670320000005	9.185107428000002	2.0097655760000004	-1.159668	-0.4272461	-1.2207031	-8.911157248	-1.9164550720000002	-4.099682608	3.479004	-1.2817383	0.30517578	-2.42368161	9.46743161	2.6126952880000003	-0.91552734	-4.4555664	-0.36621094	0.0813476538	10.44958516	-0.648388678	-1.7089844	-3.1738281	1.2817383	1539958504.485
-7.436132788000001	-6.0484375	-1.61977536	2.0141602	1.7089844	1.0375977	7.4325439300000005	-3.178540036	2.38540036	-1.4038086	4.8217773	-5.3100586	3.9788574280000004	8.798706070000001	2.233471646	-0.48828125	-0.79345703	-1.6479492	-8.881250000000001	-2.081542932	-3.7874510800000003	3.2958984	-1.2817383	0.5493164	-2.051635782	9.31669928	2.5313476440000002	-0.9765625	-4.3945312	-0.24414062	-0.9953125	10.529736420000003	-0.48569336060000007	-2.6855469	-4.333496	0.61035156	1539958504.525
-7.041357428000001	-5.892919928000001	-1.264477536	1.8920898	1.2207031	1.3427734	7.156201080000001	-2.4930663940000004	2.13776857	-3.112793	2.5024414	-4.333496	3.9573242800000004	8.641992212	2.124609424	0	-1.4648438	-2.1362305	-8.68745108	-1.961914038	-3.5362304320000004	3.4179688	-1.3427734	0.79345703	-2.045654254	8.953027160000001	2.4404297120000003	-0.8544922	-4.5776367	-0.12207031	-0.343334964	10.184009080000001	-0.11843261780000001	-2.6855469	-4.333496	0.61035156	1539958504.565
-6.950439300000001	-5.7936277	-0.9773681610000001	1.8920898	2.8076172	1.5258789	7.98044429	-2.9045898560000003	0.20097655760000002	-5.432129	-0.5493164	-1.5258789	4.341332968000001	8.59892572	1.655664038	-0.24414062	-1.4648438	-2.6245117	-8.62045926	-1.8446777160000003	-3.208447284	3.7841797	-1.6479492	1.0375977	-2.136572284	8.49125998	2.495458966	-0.6713867	-4.638672	0.12207031	1.166381839	9.95910692	0.13398437500000002	-4.333496	-6.0424805	0.61035156	1539958504.605
-7.449292032000001	-5.711084260000001	-1.1699707068	2.319336	2.2583008	1.5258789	6.833202880000001	-3.6056152160000003	0.154321286	-5.432129	-0.5493164	-1.5258789	4.565038940000001	8.69941394	1.3709472839999999	-0.8544922	-0.9765625	-2.746582	-9.034375	-1.8937255400000002	-2.6796875	3.90625	-1.5869141	1.2817383	-2.233471646	8.24841304	2.6916503600000006	-0.30517578	-4.8217773	0.12207031	1.4522949280000002	9.938769960000002	0.2512207068	-3.90625	-5.432129	0.7324219	1539958504.645
-7.430151260000001	-5.603417932000001	-0.965405252	2.6855469	2.1362305	1.4648438	9.18869658	-3.749169928	0.3373535144	-5.79834	3.2958984	0.5493164	4.3640625	8.935082968000001	1.3386474640000001	-1.4648438	-1.8310547	-2.746582	-9.31191394	-2.076757788	-2.277734424	4.0283203	-1.3427734	1.3427734	-2.229882788	8.476904254	2.7502685700000002	0.30517578	-5.432129	-0.061035156	1.471435504	9.412402160000001	-0.6268554712000001	-3.90625	-5.432129	0.7324219	1539958504.685
-7.464843750000001	-5.555566394	-0.8146728240000001	2.6245117	3.2958984	1.5258789	7.967285340000001	-4.349707068	-0.838598642	-5.79834	3.2958984	0.5493164	3.9968016200000003	9.18869658	1.282421924	-1.7089844	-3.6010742	-2.746582	-9.363354532	-2.13178714	-2.0193359620000004	4.0893555	-1.2817383	1.3427734	-1.8733886780000002	8.72932158	2.81486821	0.6713867	-5.859375	-0.18310547	0.9402832068000001	8.967382788	-1.3984619600000001	-2.1972656	-6.286621	0.5493164	1539958504.725
-7.818945288000001	-5.303149460000001	-1.052734375	2.6245117	2.6855469	1.7089844	8.8214357	-4.754052716	-0.3229980432	-4.8828125	3.4179688	1.159668	3.9501464660000005	9.35258786	1.234570288	-1.8310547	-5.004883	-2.4414062	-9.413598740000001	-2.180834964	-1.667626996	4.333496	-1.0375977	1.2817383	-1.337451178	8.88842752	2.9093750000000003	0.61035156	-5.9814453	-0.18310547	0.7058105432	7.8847409200000005	-1.28122554	-0.9765625	-7.019043	0.5493164	1539958504.765
-7.988818390000001	-5.203857428000001	-0.961816394	2.746582	2.8076172	1.8310547	9.3657473	-4.866503894	-0.80390625	-4.8828125	3.4179688	1.159668	4.1236084260000005	9.30234375	1.207055661	-1.8920898	-5.432129	-1.8920898	-9.337036240000002	-2.274145468	-1.4953613220000002	4.211426	-0.91552734	1.2207031	-0.7141846040000002	9.16357428	3.0469483800000003	0.48828125	-5.92041	-0.30517578	2.9955077880000003	7.670605432000001	-0.642407248	-0.9765625	-7.019043	0.5493164	1539958504.805
-8.681469748	-5.693139480000001	-1.5121094240000001	2.6245117	4.760742	2.0141602	8.476904254	-5.0531250000000005	-1.2860107820000002	-4.9438477	8.117676	1.7089844	4.426269568	9.38608426	1.343432608	-1.6479492	-4.9438477	-1.5258789	-9.630126800000001	-2.124609424	-1.53125	4.1503906	-1.2817383	1.0986328	-0.308642572	9.500927520000001	3.0792480040000005	0.24414062	-5.554199	-0.30517578	5.304345746000001	8.145532248	-2.527758786	1.7089844	-7.385254	-0.5493164	1539958504.845
-9.67438948	-6.21711412	-2.174853534	5.126953	1.5869141	2.6855469	6.111840560000001	-5.12849092	-0.5371337860000001	-3.7841797	8.911133	1.159668	4.46455072	9.589452880000001	1.41042482	-1.2207031	-4.0893555	-1.5258789	-10.50820288	-1.153222644	-0.9055908540000002	4.0893555	-0.4272461	0.9765625	-0.2045654254	10.05361322	2.7502685700000002	-0.061035156	-5.3100586	-0.12207031	8.7795652	8.848950180000001	-1.2441405760000002	1.2207031	-4.5776367	0.061035156	1539958504.885
-8.011548020000001	-4.38439946	-2.4021484620000004	4.4555664	1.7700195	2.6245117	5.7613278800000005	-5.52565944	1.0742675720000001	-3.90625	5.9814453	1.3427734	4.27194838	10.11940944	1.39008786	-1.0375977	-3.4179688	-1.5258789	-9.469824280000001	-0.6256591459999999	-0.7883544928000001	4.638672	-0.91552734	0.8544922	-0.42827148560000006	10.377808	2.22629393	-0.36621094	-5.1879883	-0.12207031	5.28640126	10.126586960000001	0.4067382788	0.8544922	2.8076172	-0.30517578	1539958504.925
-7.216015380000001	-4.38798822	-3.3759277160000005	3.2348633	5.859375	1.7700195	5.1081542540000004	-5.651269568	1.4570800720000001	-3.7841797	4.3945312	2.1362305	4.19299321	10.235449280000001	1.19270018	-1.2817383	-3.3569336	-1.5258789	-9.438720746000001	-0.423486322	-0.5885742212	4.3945312	-0.8544922	0.7324219	-0.7871582068	10.085913040000001	1.93439946	-0.61035156	-5.6152344	-0.12207031	-1.0946044928	10.04284694	-0.17944336060000002	0.36621094	-5.126953	-0.5493164	1539958504.965
-7.67419429	-6.20036592	-4.4968505400000005	4.638672	2.4414062	2.319336	3.6534667540000005	-5.730224640000001	1.262084964	-3.90625	1.4038086	2.9296875	3.923828076	9.847851440000001	0.86850589	-1.7089844	-4.211426	-1.4648438	-9.734204074	0.6507812500000001	-0.6400146760000001	4.638672	-0.8544922	0.61035156	-1.166381839	9.70310054	0.6902587860000001	-0.9765625	-6.286621	-0.18310547	1.717871106	9.859814300000002	-0.6029296924	-0.4272461	-4.5776367	-0.36621094	1539958505.005
-6.531738220000001	-6.103466754	-4.354492212	4.9438477	0.79345703	2.8686523	3.3866942900000003	-6.427661240000001	1.484594748	-4.1503906	0	3.7841797	3.66303714	9.79401857	0.36367187500000003	-2.2583008	-5.493164	-1.6479492	-10.04045378	1.757348642	-0.40554199280000003	5.2490234	-0.6713867	0.30517578	-1.373339856	9.869384980000001	-0.458178714	-0.8544922	-6.3476562	-0.30517578	3.034985324	8.87407248	-1.8530517180000001	0.48828125	-2.9296875	0.30517578	1539958505.045
-6.232665740000001	-5.099780252	-4.55786142	4.8217773	4.211426	2.6245117	3.9154540740000003	-7.954125900000001	1.644897464	-4.211426	1.0986328	4.211426	3.966894568	10.40771466	-0.462963858	-3.2958984	-5.79834	-2.0751953	-10.319189300000001	1.6843750000000002	0.062207030760000004	5.859375	-0.61035156	0.36621094	-1.302758786	10.52495108	-0.5909667932	-0.30517578	-6.5307617	-0.61035156	1.4427246400000002	8.884838760000001	-2.68566893	0.48828125	-2.380371	0.36621094	1539958505.085
-7.320092752000001	-4.483691394	-5.9012939300000005	4.9438477	3.7841797	2.5634766	4.439428714000001	-10.02609874	1.8829589660000003	-4.0283203	2.8686523	4.0283203	4.1140380400000005	10.853931200000002	-1.3577880400000002	-3.7841797	-7.1411133	-2.380371	-10.635009980000001	1.1041748200000001	0.3947753894	6.164551	-0.48828125	0.36621094	-1.0144531250000002	10.88383786	-0.2811279254	-0.30517578	-7.385254	-0.79345703	0.8074951080000001	9.283202880000001	-3.782666034	0.61035156	-3.2348633	0	1539958505.125
-7.9158447480000005	-4.262377896	-5.971875000000001	4.699707	2.746582	2.319336	4.929907248	-11.295361420000003	2.0695800720000004	-3.2348633	5.493164	2.746582	4.610498004000001	10.73789038	-1.8638183900000003	-3.479004	-8.544922	-2.0751953	-10.36704074	0.611303714	0.401953125	6.225586	-0.48828125	0.36621094	-0.6986327880000001	10.779760880000001	-0.16389160340000003	-0.8544922	-8.422852	-0.91552734	1.930810504	9.894507280000001	-2.64379892	0.61035156	-3.2348633	0	1539958505.165
-7.86560054	-4.39038089	-5.632128894	4.638672	2.319336	2.2583008	4.380810504	-11.087207460000002	2.12341304	-2.5024414	6.5307617	0.91552734	5.05910643	10.18640126	-1.9427734620000003	-2.8076172	-8.972168	-1.5869141	-10.44240764	0.5371337860000001	0.5909667932	6.164551	-0.061035156	0.5493164	-0.028710937500000002	10.5225589	-0.38400878600000005	-1.4038086	-8.239746	-1.159668	0.7476806610000001	10.02729532	-2.1473388580000004	0.061035156	-3.1738281	-0.061035156	1539958505.205
-7.602417032000001	-4.201367212	-4.6703125000000005	4.4555664	2.1362305	2.2583008	3.4261719240000006	-10.393359620000002	2.0097655760000004	-2.0141602	5.6152344	-0.48828125	5.300756789999999	9.838280760000002	-1.945166034	-2.4414062	-8.361816	-1.4648438	-10.01174272	0.29667969240000003	0.492871106	6.1035156	-0.12207031	0.48828125	0.571826178	10.339526260000001	-0.7201660340000001	-1.4648438	-7.8125	-1.5258789	1.3171142180000002	9.48776857	-2.600732428	0.18310547	-4.4555664	0.36621094	1539958505.245
-7.795019568000001	-4.317407248	-4.5901612400000005	4.699707	3.7841797	2.380371	2.757446286	-9.62653804	1.5527832460000002	-1.3427734	3.90625	-0.79345703	5.41679712	9.346606430000001	-1.8231445680000002	-2.380371	-7.446289	-1.8920898	-9.8179438	0.3182128894	0.6220702880000001	5.9814453	-0.12207031	0.4272461	0.8816650360000001	9.864599640000002	-0.5981445288	-1.0375977	-7.1411133	-1.8310547	1.7621337860000001	9.449487320000001	-2.1880126800000004	0.18310547	-4.4555664	0.36621094	1539958505.285
-8.19697284	-4.094897464000001	-4.794726440000001	5.432129	1.953125	2.319336	2.65576178	-8.833398560000001	1.0240234620000002	-0.7324219	3.1738281	-0.8544922	5.567529254	8.8728759	-1.5958496400000002	-2.2583008	-6.713867	-2.2583008	-9.88015126	0.5024413940000001	0.900805661	6.1035156	-0.12207031	0.24414062	0.994116214	9.579882788	-0.34094239200000004	-0.61035156	-6.652832	-1.8920898	2.0061767180000003	9.475805710000001	-2.10546875	0.061035156	-4.272461	0.5493164	1539958505.325
-8.07016574	-3.593652356	-4.131982428000001	5.6152344	3.0517578	2.0751953	2.598339856	-8.292675720000002	0.2775390576	-0.7324219	3.1738281	-0.8544922	5.91325679	8.907568390000002	-1.3087402160000001	-1.8920898	-6.286621	-2.5024414	-10.087109620000001	0.43186035340000006	1.238159146	6.1035156	0.12207031	0.18310547	1.2058593750000002	9.862207460000002	-0.0837402356	-0.4272461	-6.3476562	-1.8310547	1.7609375	9.500927520000001	-2.35549321	-0.30517578	-4.699707	0.7324219	1539958505.365
-8.303442392000001	-3.4692382200000003	-4.40832518	5.7373047	2.8686523	2.0141602	2.191601538	-8.21611322	-0.6759033540000001	-0.5493164	2.9296875	-0.91552734	6.347509980000001	9.29516574	-0.7991211060000001	-1.4648438	-5.859375	-2.5024414	-10.000976440000002	-0.0992919928	1.3817138580000001	5.9814453	0.24414062	0.061035156	1.6341308900000002	10.29646016	0.2942871106	-0.30517578	-5.9814453	-1.953125	1.79323732	9.56552716	-2.080346646	-0.30517578	-4.699707	0.7324219	1539958505.405
-7.90388179	-3.2060547120000003	-4.639208966000001	4.9438477	1.159668	1.6479492	1.98464357	-8.238842752000002	-1.18671875	-1.159668	2.4414062	-0.48828125	6.751855432000001	9.4004393	-0.0693847644	-1.0375977	-4.9438477	-2.4414062	-9.63491214	-0.660351538	1.2417480040000002	5.432129	0.48828125	0	1.9702880400000002	10.19836412	0.6926513580000001	-0.36621094	-5.6152344	-2.0751953	1.4451172120000002	9.15639676	-2.3160155760000003	-0.61035156	-4.638672	0.48828125	1539958505.445
-7.675390380000001	-3.2072509000000005	-4.0661866	4.699707	3.2348633	1.953125	2.0839355040000003	-7.734009080000001	-1.222607428	-1.159668	2.4414062	-0.48828125	6.8224366000000005	9.057104532	0.765625	-0.61035156	-3.90625	-2.1972656	-9.34780252	-0.5957519568	1.0742675720000001	5.432129	0.18310547	-0.24414062	1.9607177520000003	9.85622554	0.876879892	-0.6713867	-4.9438477	-1.7700195	1.906884784	8.93029802	-2.112646466	-0.6713867	-4.8217773	0.7324219	1539958505.485
-8.537914840000001	-2.2573974640000003	-4.270751996	4.4555664	1.0986328	1.5869141	2.50622554	-7.16098642	-1.50493161	-2.2583008	2.6855469	0.36621094	6.663330072	8.994897660000001	1.4750244600000002	-0.30517578	-2.9296875	-2.0141602	-9.076245108	-0.6280517572	1.000097644	5.004883	0.30517578	-0.30517578	1.7094971040000002	9.76291484	0.966601538	-0.8544922	-4.4555664	-1.4038086	2.5409179320000006	8.321386780000001	-2.031298822	-0.4272461	-4.638672	0.7324219	1539958505.525
-8.65515126	-2.287304712	-3.753955072	3.9672852	2.6245117	1.2207031	2.8232422120000003	-7.1119384000000005	-1.6592528960000001	-2.319336	5.126953	1.2817383	6.24223642	9.1875	1.9020996400000003	-0.24414062	-2.1972656	-1.7700195	-9.072656250000001	-0.9354980432000001	0.8924316100000002	4.5166016	0.12207031	-0.5493164	1.58388678	9.874170320000001	1.03957518	-1.0375977	-4.5166016	-1.2817383	2.6378173920000005	9.2724366	-1.4020507200000003	-0.4272461	-3.7841797	0.7324219	1539958505.565
-8.80349092	-3.7180663940000005	-4.6248535340000005	2.8686523	0.9765625	0.61035156	2.5947509	-7.237548920000001	-1.1340820288	-2.319336	5.126953	1.2817383	5.642895468000001	9.40163588	2.22629393	-0.24414062	-2.380371	-1.7089844	-9.95910692	-0.80390625	0.6244628600000001	4.1503906	-0.061035156	-0.91552734	1.81357428	10.248608720000002	1.221411142	-1.0375977	-4.333496	-1.3427734	2.8064941100000005	9.3322509	-0.7225586060000001	-0.79345703	-3.3569336	0.91552734	1539958505.605
-8.90517572	-5.02441394	-4.585375900000001	2.5024414	-0.48828125	0.79345703	2.127001996	-7.8237304320000005	-1.0670898560000002	-1.6479492	3.6621094	0.8544922	5.20266124	10.11342752	2.47871106	-0.18310547	-2.8076172	-1.8920898	-11.21042482	-1.79323732	0.3026611322	3.90625	0.91552734	-1.2207031	2.213134784	11.001074280000001	1.8614257200000002	-0.8544922	-3.0517578	-1.6479492	3.70131839	9.718652160000001	0.20935058900000003	-1.4038086	-4.8217773	2.5634766	1539958505.645
-8.67070288	-5.86779802	-2.644995108	3.3569336	-0.12207031	0.79345703	2.44401857	-9.32148462	-1.0515380890000001	-1.6479492	3.6621094	0.8544922	4.9957028800000005	10.86469748	2.4846923920000004	-0.30517578	-2.6245117	-2.0141602	-11.28459514	-2.686865216	-0.4091308606000001	3.3569336	1.7700195	-1.4038086	1.66044928	11.04772914	3.08881839	-0.30517578	-2.319336	-2.0751953	4.776782248000001	12.31340306	1.5204834260000002	-2.0751953	-5.6762695	5.126953	1539958505.685
-7.911059800000001	-5.7170651999999995	-1.56354982	4.3945312	1.0986328	0.91552734	3.1282959260000003	-10.941259980000002	-1.1556152160000002	-1.7089844	2.319336	0.6713867	4.560253894000001	10.40292932	2.3016601440000004	-0.36621094	-2.319336	-1.3427734	-9.839477340000002	-1.66403804	-1.314721646	3.3569336	0.8544922	-0.79345703	-0.2823242212	9.667211960000001	4.249218750000001	-0.61035156	-1.6479492	-1.4648438	1.128100589	13.2788089	2.039672824	-3.4179688	-5.6152344	5.3710938	1539958505.725
-9.197070288	-4.249218750000001	-3.5194824280000003	2.6855469	5.3710938	0.7324219	3.65944838	-11.003466460000002	-1.6125976440000003	-1.2817383	3.540039	-0.24414062	3.8257324280000002	10.16247554	2.48588858	-0.30517578	-2.1362305	-0.24414062	-9.657641574000001	-1.516894568	-1.443920926	3.90625	0.30517578	0	-2.0468505400000003	8.942260880000001	4.421484424000001	-0.18310547	-1.7700195	-0.48828125	-2.6222655759999998	13.088598740000002	-0.005981445288000001	-2.6855469	-8.300781	5.493164	1539958505.765
-10.079932100000002	-3.9716797120000003	-3.869995108	3.540039	-1.2207031	0.9765625	3.334057608	-11.00585962	-1.9044922120000003	-1.4038086	4.211426	-1.0986328	2.30883786	10.47590306	2.516992212	-0.9765625	-2.319336	0.4272461	-9.69592302	-2.071972644	-0.9354980432000001	4.0893555	0.18310547	-0.061035156	-2.292089856	9.138451980000001	3.5745117800000004	0.24414062	-3.4179688	-0.48828125	-0.8661132788	11.070459260000002	-1.9559326080000001	-3.2348633	-8.422852	5.2490234	1539958505.805
-7.932592752000001	-4.62246106	-1.8841552520000002	4.638672	-0.79345703	1.0375977	2.7825683900000002	-10.73908696	-1.971484424	-1.2817383	3.7231445	-1.4038086	0.5287597644	10.000976440000002	2.319604532	-1.8920898	-4.333496	0.24414062	-9.177929712000001	-2.045654254	-0.6507812500000001	4.0283203	0.36621094	0.24414062	-1.1723632788	8.633618210000002	3.2311766200000003	0.6713867	-3.8452148	-0.48828125	3.3567871400000002	10.21391574	-0.802709964	-3.479004	-3.7841797	4.3945312	1539958505.845
-6.4659423920000005	-3.9800537140000007	-1.2513183900000002	3.479004	2.5634766	0.9765625	2.4667480040000003	-9.677978240000002	-1.6532714660000003	-1.0375977	3.4179688	-1.3427734	0.2069580072	8.907568390000002	2.082739218	-2.0751953	-6.0424805	-0.36621094	-8.519970746	-2.06120607	-0.5981445288	4.0283203	0.24414062	0.5493164	-0.5909667932	7.89191893	3.1905028960000004	0.6713867	-4.0283203	-0.4272461	4.249218750000001	8.612085160000001	-0.5586669928	-3.479004	-3.7841797	4.3945312	1539958505.885
-7.182519568	-3.667822284	-1.2154297120000002	3.2958984	1.8920898	0.8544922	2.616284146	-8.3620607	-1.1209228240000002	-0.91552734	3.6621094	-0.91552734	0.8948242212000002	8.18022464	2.032495108	-1.8310547	-5.79834	-0.6713867	-8.327368210000001	-2.104272464	-0.48808594240000003	4.211426	0.12207031	0.7324219	-0.24763183900000002	7.576098740000001	3.2586913940000004	0.24414062	-4.1503906	-0.24414062	2.65935054	7.58686502	-0.1363769568	-3.4179688	0.36621094	2.6855469	1539958505.925
-8.31779802	-3.25151358	-1.4068359620000002	2.9296875	1.7089844	1.0375977	2.6485839660000003	-7.59284694	-1.111352536	-0.91552734	4.1503906	-0.12207031	1.5970459260000003	8.228076080000001	1.9164550720000002	-1.4648438	-4.5776367	-0.79345703	-8.957812500000001	-2.7179687500000003	-0.17465820680000002	4.0893555	0.18310547	0.6713867	0.385205072	8.20773912	3.4512939300000003	0.12207031	-3.90625	-0.36621094	1.9774658540000003	7.43852536	-0.1040771466	-1.8920898	1.159668	0.61035156	1539958505.965
-8.59414038	-3.5027344240000007	-1.085034146	3.112793	1.7089844	0.79345703	2.6772949280000002	-7.653857428000001	-1.23696286	-0.61035156	4.3945312	0.4272461	2.0193359620000004	8.8214357	1.8566405760000002	-1.159668	-3.6010742	-1.159668	-9.49853534	-3.2646728240000003	0.19140625	3.479004	0.36621094	0.61035156	0.994116214	9.101367212000001	3.4321533540000004	0.24414062	-3.8452148	-0.61035156	-0.24763183900000002	7.645483426000001	-0.3529052716	-1.4038086	-1.5258789	0.24414062	1539958506.005
-8.169457968	-2.9117675720000005	-0.7716064300000001	2.9296875	1.7089844	0.8544922	2.454785144	-8.36325679	-1.6999267180000002	-0.061035156	3.7841797	0.8544922	2.5050292540000005	9.18271466	2.19638678	-0.7324219	-2.9296875	-1.5869141	-9.337036240000002	-3.1845214660000005	0.42109375000000004	3.0517578	0.30517578	0.7324219	1.294384784	9.43513179	3.48957518	0.36621094	-3.6010742	-0.79345703	-0.9570312500000001	6.695629892	-0.6089111420000001	-0.7324219	-5.6762695	0.061035156	1539958506.045
-8.68745108	-1.95234375	-1.5336425720000002	0.7324219	3.1738281	0.48828125	2.410522464	-8.7364991	-2.1437500000000003	-0.061035156	3.7841797	0.8544922	2.8555420320000002	9.011645468000001	2.5588623200000002	-0.18310547	-2.5634766	-1.7700195	-9.08342302	-3.3400389400000003	0.461767572	2.8076172	0.061035156	0.61035156	1.4176025360000002	9.201855432	3.591259784	0.30517578	-3.4179688	-0.8544922	0.40434570680000004	5.5974366	-0.8673096040000001	1.5869141	-7.8125	-0.24414062	1539958506.085
