# Supplementary material for: A deep learning approach for lower back-pain risk prediction during manual lifting
Source: PLoS One. 2021 Feb 19;16(2):e0247162. doi: 10.1371/journal.pone.0247162 (PMC7894914; doi:10.1371/journal.pone.0247162)
Supplement: S1 Data — (ZIP) [file pone.0247162.s001.zip › source-used/Subject_02_P1_Zone01_T1.csv]

Side_A_x	Side_A_y	Side_A_z	Side_G_x	Side_G_y	Side_G_z	LtWt_A_x	LtWt_A_y	LtWt_A_z	LtWt_G_x	LtWt_G_y	LtWt_G_z	RtWt_A_x	RtWt_A_y	RtWt_A_z	RtWt_G_x	RtWt_G_y	RtWt_G_z	Back_A_x	Back_A_y	Back_A_z	Back_G_x	Back_G_y	Back_G_z	UArm_A_x	UArm_A_y	UArm_A_z	UArm_G_x	UArm_G_y	UArm_G_z	Thig_A_x	Thig_A_y	Thig_A_z	Thig_G_x	Thig_G_y	Thig_G_z	Time_stp
-9.782	-1.166	-0.683	0	0	0	2.684	-8.796	-0.233	-0.061	-0.061	-0.061	2.889	9.739	1.146	0	-0.061	0	-9.782	-1.166	-0.683	0	0	0	1.397	9.682	1.176	-0.061	0	-0.061	0.788	9.877	-1.073	-0.061	-0.061	0	1506608219
-9.795	-1.147	-0.705	0	0	0	2.695	-8.818	-0.227	-0.061	-0.061	0	2.882	9.75	1.126	-0.061	0	-0.061	-9.795	-1.147	-0.705	0	0	0	1.394	9.692	1.176	0	0	0	0.798	9.883	-1.042	-0.061	-0.061	0	1506608219
-9.788	-1.158	-0.683	0	0	0	2.694	-8.819	-0.262	-0.061	-0.061	0	2.873	9.75	1.12	-0.061	-0.061	0	-9.788	-1.158	-0.683	0	0	0	1.358	9.695	1.19	-0.061	-0.061	0	0.81	9.868	-1.062	-0.061	0	0	1506608219
-9.81	-1.172	-0.691	-0.061	-0.061	-0.061	2.694	-8.819	-0.262	0	-0.061	-0.061	2.852	9.74	1.074	-0.061	-0.061	0	-9.81	-1.172	-0.691	-0.061	-0.061	-0.061	1.381	9.682	1.194	-0.061	-0.061	0	0.766	9.877	-1.054	-0.061	-0.061	0	1506608219
-9.788	-1.193	-0.682	0	-0.061	-0.061	2.664	-8.769	-0.282	0	-0.061	0	2.835	9.713	1.058	-0.061	-0.061	0	-9.788	-1.193	-0.682	0	-0.061	-0.061	1.434	9.67	1.183	-0.061	0	-0.061	0.746	9.872	-1.065	-0.061	-0.061	-0.061	1506608219
-9.794	-1.184	-0.696	0	-0.061	-0.061	2.698	-8.795	-0.342	0	0	0	2.863	9.711	1.074	-0.061	0	-0.061	-9.794	-1.184	-0.696	0	-0.061	-0.061	1.355	9.649	1.188	-0.061	0	0	0.802	9.875	-1.042	0	-0.061	-0.061	1506608219
-9.794	-1.16	-0.685	0	-0.061	0	2.698	-8.795	-0.342	0	-0.061	0	2.921	9.737	1.065	-0.061	0	-0.061	-9.794	-1.16	-0.685	0	-0.061	0	1.32	9.676	1.215	0	-0.061	0	0.802	9.875	-1.042	0	0	-0.061	1506608219
-9.777	-1.154	-0.684	0	0	0	2.71	-8.787	-0.37	-0.061	-0.061	-0.061	2.906	9.727	1.047	-0.061	-0.061	0	-9.777	-1.154	-0.684	0	0	0	1.346	9.688	1.223	-0.061	-0.061	0	0.774	9.873	-1.037	-0.061	-0.061	-0.061	1506608219
-9.789	-1.16	-0.691	0	0	0	2.692	-8.762	-0.307	-0.061	0	0	2.873	9.704	1.053	0	-0.061	0	-9.789	-1.16	-0.691	0	0	0	1.37	9.672	1.194	0	-0.061	0	0.809	9.873	-1.046	-0.061	-0.061	-0.061	1506608219
-9.796	-1.157	-0.679	-0.061	0	0	2.692	-8.762	-0.307	-0.061	0	0	2.863	9.723	1.079	0	-0.061	0	-9.796	-1.157	-0.679	-0.061	0	0	1.407	9.659	1.184	0	-0.061	-0.061	0.809	9.873	-1.046	0	-0.061	-0.061	1506608219
-9.786	-1.169	-0.67	0	0	-0.061	2.722	-8.784	-0.306	-0.061	0	-0.061	2.86	9.741	1.099	0	-0.061	0	-9.786	-1.169	-0.67	0	0	-0.061	1.389	9.683	1.184	0	-0.061	-0.061	0.778	9.879	-1.044	-0.061	0	-0.061	1506608219
-9.804	-1.163	-0.67	-0.061	-0.061	-0.061	2.694	-8.802	-0.312	-0.061	-0.061	-0.061	2.856	9.738	1.114	0	-0.061	0	-9.804	-1.163	-0.67	-0.061	-0.061	-0.061	1.384	9.679	1.192	0	-0.061	-0.061	0.79	9.885	-1.036	-0.061	0	-0.061	1506608219
-9.79	-1.156	-0.678	-0.061	0	0	2.684	-8.802	-0.323	-0.061	-0.061	-0.061	2.863	9.722	1.108	0	-0.061	0	-9.79	-1.156	-0.678	-0.061	0	0	1.381	9.673	1.175	-0.061	-0.061	-0.061	0.79	9.885	-1.036	-0.061	0	0	1506608220
-9.793	-1.144	-0.702	-0.061	-0.061	-0.061	2.673	-8.792	-0.334	-0.061	-0.061	-0.061	2.87	9.725	1.093	-0.061	-0.061	-0.061	-9.793	-1.144	-0.702	-0.061	-0.061	-0.061	1.39	9.673	1.187	0	-0.061	-0.061	0.796	9.886	-1.035	0	0	-0.061	1506608220
-9.789	-1.14	-0.669	-0.061	-0.061	0	2.663	-8.802	-0.323	-0.061	-0.061	-0.061	2.894	9.726	1.092	-0.061	-0.061	-0.061	-9.789	-1.14	-0.669	-0.061	-0.061	0	1.376	9.682	1.196	-0.061	-0.061	0	0.8	9.874	-1.046	0	0	0	1506608220
-9.795	-1.168	-0.681	-0.061	0	0	2.649	-8.799	-0.324	0	-0.061	-0.061	2.89	9.722	1.072	-0.061	0	-0.061	-9.795	-1.168	-0.681	-0.061	0	0	1.373	9.683	1.202	0	-0.061	0	0.8	9.874	-1.046	-0.061	0	0	1506608220
-9.799	-1.165	-0.684	-0.061	-0.061	0	2.652	-8.793	-0.315	0	-0.061	0	2.899	9.716	1.083	-0.061	-0.061	0	-9.799	-1.165	-0.684	-0.061	-0.061	0	1.39	9.689	1.196	0	-0.061	0	0.766	9.879	-1.059	0	0	-0.061	1506608220
-9.786	-1.174	-0.681	-0.061	-0.061	0	2.652	-8.793	-0.315	0	-0.061	0	2.885	9.716	1.096	0	0	0	-9.786	-1.174	-0.681	-0.061	-0.061	0	1.407	9.682	1.206	0	0	0	0.769	9.898	-1.052	0	0	0	1506608220
-9.787	-1.168	-0.681	-0.061	0	-0.061	2.669	-8.8	-0.312	0	-0.061	0	2.883	9.715	1.105	0	-0.061	0	-9.787	-1.168	-0.681	-0.061	0	-0.061	1.396	9.662	1.181	0	0	-0.061	0.769	9.898	-1.052	-0.061	0	0	1506608220
-9.796	-1.169	-0.685	-0.061	-0.061	-0.061	2.694	-8.801	-0.306	0	-0.061	0	2.896	9.733	1.089	0	0	0	-9.796	-1.169	-0.685	-0.061	-0.061	-0.061	1.371	9.673	1.18	0	0	0	0.778	9.887	-1.052	0	-0.061	0	1506608220
-9.796	-1.158	-0.674	-0.061	-0.061	-0.061	2.704	-8.784	-0.297	0	-0.061	0	2.896	9.733	1.089	-0.061	-0.061	0	-9.796	-1.158	-0.674	-0.061	-0.061	-0.061	1.376	9.679	1.19	0	0	-0.061	0.773	9.889	-1.053	0	0	0	1506608220
-9.784	-1.14	-0.674	-0.061	0	-0.061	2.716	-8.79	-0.292	0	-0.061	0	2.888	9.732	1.058	0	0	0	-9.784	-1.14	-0.674	-0.061	0	-0.061	1.364	9.678	1.176	0	0	0	0.773	9.889	-1.053	-0.061	-0.061	0	1506608220
-9.813	-1.147	-0.695	-0.061	-0.061	-0.061	2.705	-8.801	-0.328	0	-0.061	-0.061	2.848	9.723	1.042	0	-0.061	0	-9.813	-1.147	-0.695	-0.061	-0.061	-0.061	1.395	9.683	1.176	0	-0.061	-0.061	0.823	9.886	-1.067	0	-0.061	0	1506608220
-9.79	-1.132	-0.669	0	0	0	2.701	-8.774	-0.317	0	0	-0.061	2.848	9.723	1.042	0	-0.061	0	-9.79	-1.132	-0.669	0	0	0	1.382	9.666	1.177	-0.061	0	-0.061	0.823	9.886	-1.067	0	0	0	1506608220
-9.808	-1.146	-0.687	-0.061	-0.061	-0.061	2.686	-8.766	-0.328	0	0	0	2.864	9.717	1.08	0	0	-0.061	-9.808	-1.146	-0.687	-0.061	-0.061	-0.061	1.311	9.661	1.175	0	-0.061	0	0.824	9.878	-1.075	-0.061	0	-0.061	1506608220
-9.79	-1.17	-0.687	0	-0.061	0	2.695	-8.782	-0.359	0	-0.061	-0.061	2.921	9.741	1.049	-0.061	-0.061	-0.061	-9.79	-1.17	-0.687	0	-0.061	0	1.357	9.705	1.195	0	-0.061	0	0.817	9.89	-1.049	0	0	-0.061	1506608220
-9.784	-1.174	-0.67	0	0	0	2.714	-8.778	-0.353	-0.061	-0.061	-0.061	2.921	9.741	1.049	-0.061	-0.061	0	-9.784	-1.174	-0.67	0	0	0	1.398	9.698	1.189	0	-0.061	0	0.785	9.874	-1.073	0	0	0	1506608220
-9.788	-1.172	-0.681	0	-0.061	-0.061	2.687	-8.753	-0.309	-0.061	0	0	2.884	9.69	1.062	0	-0.061	0	-9.788	-1.172	-0.681	0	-0.061	-0.061	1.378	9.653	1.144	0	-0.061	0	0.785	9.874	-1.073	-0.061	-0.061	0	1506608220
-9.787	-1.165	-0.672	0	-0.061	0	2.71	-8.753	-0.312	0	-0.061	-0.061	2.89	9.72	1.053	-0.061	-0.061	0	-9.787	-1.165	-0.672	0	-0.061	0	1.396	9.682	1.132	0	-0.061	0	0.794	9.878	-1.059	0	-0.061	0	1506608220
-9.8	-1.135	-0.674	0	0	0	2.724	-8.782	-0.322	0	-0.061	-0.061	2.89	9.72	1.053	-0.061	-0.061	-0.061	-9.8	-1.135	-0.674	0	0	0	1.396	9.71	1.16	0	0	0	0.798	9.869	-1.056	-0.061	0	-0.061	1506608220
-9.783	-1.159	-0.688	-0.061	0	-0.061	2.695	-8.787	-0.341	-0.061	0	-0.061	2.887	9.723	1.04	0	0	0	-9.783	-1.159	-0.688	-0.061	0	-0.061	1.363	9.69	1.162	-0.061	-0.061	-0.061	0.798	9.869	-1.056	-0.061	-0.061	0	1506608220
-9.788	-1.165	-0.696	0	0	-0.061	2.678	-8.765	-0.331	-0.061	0	-0.061	2.871	9.717	1.044	0	-0.061	0	-9.788	-1.165	-0.696	0	0	-0.061	1.377	9.677	1.16	0	-0.061	-0.061	0.791	9.883	-1.065	0	0	-0.061	1506608220
-9.793	-1.144	-0.682	0	0	-0.061	2.671	-8.783	-0.31	-0.061	0	-0.061	2.871	9.717	1.044	0	-0.061	-0.061	-9.793	-1.144	-0.682	0	0	-0.061	1.401	9.684	1.166	0	0	-0.061	0.791	9.883	-1.065	0	-0.061	-0.061	1506608220
-9.793	-1.128	-0.688	0	0	-0.061	2.681	-8.796	-0.31	-0.061	-0.061	-0.061	2.878	9.725	1.055	0	0	-0.061	-9.793	-1.128	-0.688	0	0	-0.061	1.355	9.683	1.168	-0.061	-0.061	-0.061	0.803	9.869	-1.079	0	-0.061	0	1506608220
-9.808	-1.14	-0.69	-0.061	-0.061	-0.061	2.669	-8.79	-0.312	-0.061	-0.061	-0.061	2.878	9.725	1.055	0	-0.061	-0.061	-9.808	-1.14	-0.69	-0.061	-0.061	-0.061	1.359	9.684	1.152	-0.061	-0.061	-0.061	0.818	9.871	-1.073	0	-0.061	0	1506608220
-9.786	-1.153	-0.672	-0.061	0	-0.061	2.664	-8.782	-0.298	-0.061	0	0	2.893	9.727	1.069	-0.061	-0.061	-0.061	-9.786	-1.153	-0.672	-0.061	0	-0.061	1.407	9.688	1.151	0	-0.061	-0.061	0.796	9.874	-1.077	0	0	-0.061	1506608220
-9.788	-1.154	-0.678	0	0	0	2.661	-8.79	-0.299	-0.061	0	0	2.923	9.717	1.061	0	0	-0.061	-9.788	-1.154	-0.678	0	0	0	1.376	9.673	1.151	-0.061	0	-0.061	0.796	9.874	-1.077	0	0	-0.061	1506608220
-9.792	-1.148	-0.687	0	-0.061	-0.061	2.664	-8.782	-0.327	-0.061	-0.061	0	2.926	9.713	1.042	-0.061	-0.061	-0.061	-9.792	-1.148	-0.687	0	-0.061	-0.061	1.365	9.667	1.147	-0.061	-0.061	-0.061	0.792	9.861	-1.065	-0.061	0	0	1506608221
-9.792	-1.159	-0.691	0	0	0	2.664	-8.782	-0.327	0	-0.061	0	2.926	9.713	1.042	-0.061	-0.061	-0.061	-9.792	-1.159	-0.691	0	0	0	1.361	9.68	1.175	0	0	-0.061	0.792	9.861	-1.065	-0.061	0	0	1506608221
-9.795	-1.164	-0.67	0	0	0	2.682	-8.783	-0.335	-0.061	0	0	2.914	9.72	1.029	-0.061	0	-0.061	-9.795	-1.164	-0.67	0	0	0	1.361	9.683	1.177	0	0	-0.061	0.793	9.875	-1.069	-0.061	0	-0.061	1506608221
-9.79	-1.159	-0.681	0	0	-0.061	2.704	-8.794	-0.336	-0.061	0	0	2.89	9.717	1.042	0	-0.061	0	-9.79	-1.159	-0.681	0	0	-0.061	1.357	9.684	1.171	0	-0.061	-0.061	0.831	9.874	-1.065	-0.061	-0.061	0	1506608221
-9.795	-1.157	-0.665	-0.061	-0.061	-0.061	2.689	-8.802	-0.316	0	-0.061	0	2.89	9.717	1.042	0	-0.061	0	-9.795	-1.157	-0.665	-0.061	-0.061	-0.061	1.413	9.685	1.174	0	-0.061	-0.061	0.798	9.867	-1.062	-0.061	-0.061	0	1506608221
-9.807	-1.157	-0.65	0	0	-0.061	2.689	-8.775	-0.305	-0.061	0	0	2.872	9.734	1.059	0	-0.061	0	-9.807	-1.157	-0.65	0	0	-0.061	1.384	9.676	1.164	-0.061	0	-0.061	0.798	9.867	-1.062	-0.061	0	-0.061	1506608221
-9.813	-1.154	-0.688	0	-0.061	-0.061	2.681	-8.78	-0.306	0	0	0	2.872	9.734	1.059	0	0	-0.061	-9.813	-1.154	-0.688	0	-0.061	-0.061	1.337	9.695	1.162	0	0	-0.061	0.824	9.885	-1.04	-0.061	0	-0.061	1506608221
-9.783	-1.168	-0.675	0	0	0	2.7	-8.821	-0.324	0	-0.061	0	2.872	9.734	1.059	0	0	-0.061	-9.783	-1.168	-0.675	0	0	0	1.355	9.731	1.176	0	0	-0.061	0.824	9.885	-1.04	-0.061	0	0	1506608221
-9.771	-1.153	-0.678	0	0	0	2.706	-8.807	-0.331	-0.061	-0.061	-0.061	2.872	9.734	1.059	0	0	-0.061	-9.771	-1.153	-0.678	0	0	0	1.364	9.703	1.197	-0.061	0	0	0.811	9.88	-1.048	-0.061	0	0	1506608221
-9.783	-1.141	-0.676	-0.061	0	0	2.641	-8.769	-0.301	0	0	0	2.872	9.734	1.059	0	0	-0.061	-9.783	-1.141	-0.676	-0.061	0	0	1.339	9.674	1.168	-0.061	0	0	0.807	9.861	-1.053	-0.061	-0.061	0	1506608221
-9.798	-1.166	-0.668	-0.061	0	-0.061	2.652	-8.778	-0.307	0	0	0	2.872	9.734	1.059	0	0	-0.061	-9.798	-1.166	-0.668	-0.061	0	-0.061	1.365	9.72	1.171	-0.061	0	0	0.807	9.861	-1.053	0	-0.061	0	1506608221
-9.792	-1.169	-0.663	0	0	0	2.702	-8.823	-0.339	0	0	-0.061	2.872	9.734	1.059	0	0	-0.061	-9.792	-1.169	-0.663	0	0	0	1.363	9.725	1.187	-0.061	0	0	0.793	9.884	-1.031	-0.061	0	-0.061	1506608221
-9.787	-1.144	-0.672	-0.061	0	0	2.694	-8.815	-0.318	0	0	-0.061	2.872	9.734	1.059	0	0	-0.061	-9.787	-1.144	-0.672	-0.061	0	0	1.36	9.68	1.174	-0.061	0	0	0.802	9.877	-1.026	-0.061	0	0	1506608221
-9.79	-1.158	-0.699	-0.061	0	0	2.664	-8.778	-0.303	0	0	-0.061	2.872	9.764	1.081	0	0	-0.061	-9.79	-1.158	-0.699	-0.061	0	0	1.358	9.672	1.169	-0.061	0	0	0.825	9.878	-1.026	0	-0.061	-0.061	1506608221
-9.79	-1.153	-0.69	0	0	0	2.661	-8.766	-0.328	0	0	-0.061	2.853	9.717	1.049	-0.061	0	-0.061	-9.79	-1.153	-0.69	0	0	0	1.348	9.714	1.188	-0.061	0	0	0.825	9.878	-1.026	0	0	-0.061	1506608221
-9.789	-1.13	-0.681	-0.061	0	0	2.67	-8.799	-0.34	0	0	0	2.885	9.744	1.041	-0.061	0	-0.061	-9.789	-1.13	-0.681	-0.061	0	0	1.341	9.711	1.183	-0.061	-0.061	0	0.8	9.867	-1.048	-0.061	-0.061	0	1506608221
-9.783	-1.144	-0.688	-0.061	0	-0.061	2.678	-8.793	-0.324	0	0	-0.061	2.885	9.744	1.041	-0.061	0	-0.061	-9.783	-1.144	-0.688	-0.061	0	-0.061	1.351	9.67	1.196	-0.061	0	0	0.798	9.865	-1.05	-0.061	0	0	1506608221
-9.788	-1.156	-0.679	0	0	0	2.662	-8.752	-0.304	0	0	-0.061	2.854	9.707	1.041	-0.061	0	-0.061	-9.788	-1.156	-0.679	0	0	0	1.376	9.672	1.183	-0.061	0	0	0.798	9.865	-1.05	0	0	-0.061	1506608221
-9.796	-1.122	-0.678	0	0	0	2.656	-8.77	-0.318	0	0	-0.061	2.854	9.707	1.041	-0.061	0	-0.061	-9.796	-1.122	-0.678	0	0	0	1.394	9.692	1.196	-0.061	0	0	0.831	9.872	-1.031	-0.061	-0.061	0	1506608221
-9.787	-1.105	-0.702	-0.061	-0.061	-0.061	2.664	-8.79	-0.336	-0.061	0	0	2.863	9.74	1.046	-0.061	0	-0.061	-9.787	-1.105	-0.702	-0.061	-0.061	-0.061	1.359	9.672	1.213	-0.061	0	0	0.796	9.875	-1.073	-0.061	0	0	1506608221
-9.792	-1.146	-0.721	-0.061	-0.061	-0.061	2.673	-8.766	-0.309	-0.061	0	0	2.83	9.731	1.079	0	0.061	-0.061	-9.792	-1.146	-0.721	-0.061	-0.061	-0.061	1.314	9.658	1.199	-0.061	0	0	0.796	9.875	-1.073	-0.061	0	-0.061	1506608221
-9.799	-1.141	-0.706	-0.061	-0.061	-0.061	2.663	-8.795	-0.298	0	0	-0.061	2.827	9.731	1.061	-0.061	0	-0.061	-9.799	-1.141	-0.706	-0.061	-0.061	-0.061	1.342	9.676	1.206	-0.061	-0.061	0	0.841	9.887	-1.002	-0.061	0	-0.061	1506608221
-9.8	-1.126	-0.688	-0.061	0	-0.061	2.684	-8.814	-0.284	-0.061	-0.061	-0.061	2.827	9.731	1.061	-0.061	0	-0.061	-9.8	-1.126	-0.688	-0.061	0	-0.061	1.377	9.665	1.223	-0.061	-0.061	0	0.841	9.887	-1.002	-0.061	0	0	1506608221
-9.8	-1.153	-0.695	-0.061	-0.061	-0.061	2.663	-8.786	-0.272	0	-0.061	-0.061	2.847	9.709	1.068	-0.061	0	-0.061	-9.8	-1.153	-0.695	-0.061	-0.061	-0.061	1.389	9.664	1.211	-0.061	-0.061	-0.061	0.804	9.868	-1.064	0	0	-0.061	1506608221
-9.802	-1.147	-0.69	-0.061	-0.061	-0.061	2.645	-8.799	-0.273	0	0	0	2.877	9.721	1.083	0	0	-0.061	-9.802	-1.147	-0.69	-0.061	-0.061	-0.061	1.341	9.659	1.187	0	-0.061	0	0.84	9.867	-1.025	0	-0.061	-0.061	1506608221
-9.798	-1.136	-0.674	0	-0.061	-0.061	2.663	-8.82	-0.249	0	0	0	2.877	9.721	1.083	-0.061	0	-0.061	-9.798	-1.136	-0.674	0	-0.061	-0.061	1.324	9.662	1.205	0	-0.061	0	0.84	9.867	-1.025	0	0	-0.061	1506608222
-9.794	-1.128	-0.684	0	0	-0.061	2.675	-8.802	-0.248	0	-0.061	-0.061	2.932	9.719	1.061	-0.061	-0.061	0	-9.794	-1.128	-0.684	0	0	-0.061	1.34	9.676	1.224	0	-0.061	0	0.845	9.883	-1.034	0	0	-0.061	1506608222
-9.787	-1.141	-0.668	0	0	-0.061	2.677	-8.768	-0.269	0	0	0	2.866	9.68	1.047	-0.061	-0.061	0.061	-9.787	-1.141	-0.668	0	0	-0.061	1.369	9.642	1.176	0	-0.061	0	0.817	9.872	-1.062	0	-0.061	-0.061	1506608222
-9.796	-1.151	-0.657	0	0	-0.061	2.674	-8.74	-0.311	0	0	0	2.866	9.68	1.047	-0.061	-0.061	0	-9.796	-1.151	-0.657	0	0	-0.061	1.388	9.64	1.188	0	0	-0.061	0.841	9.879	-1.031	0	0	-0.061	1506608222
-9.808	-1.145	-0.662	0	0	-0.061	2.702	-8.751	-0.351	-0.061	0	0	2.828	9.68	1.01	0	-0.061	0	-9.808	-1.145	-0.662	0	0	-0.061	1.36	9.689	1.188	0	0	-0.061	0.824	9.881	-1.026	0	-0.061	-0.061	1506608222
-9.798	-1.14	-0.672	0	-0.061	-0.061	2.682	-8.764	-0.368	-0.061	0	-0.061	2.805	9.74	1.004	0	-0.061	0	-9.798	-1.14	-0.672	0	-0.061	-0.061	1.348	9.703	1.202	0	-0.061	-0.061	0.824	9.884	-1.016	0	-0.061	-0.061	1506608222
-9.786	-1.14	-0.67	-0.061	0	-0.061	2.65	-8.758	-0.335	-0.061	-0.061	-0.061	2.805	9.74	1.004	0	-0.061	0	-9.786	-1.14	-0.67	-0.061	0	-0.061	1.376	9.691	1.197	0	0	-0.061	0.824	9.884	-1.016	-0.061	-0.061	-0.061	1506608222
-9.792	-1.142	-0.678	-0.061	-0.061	-0.061	2.629	-8.758	-0.327	-0.061	-0.061	0	2.791	9.757	1.084	0	-0.061	-0.061	-9.792	-1.142	-0.678	-0.061	-0.061	-0.061	1.365	9.697	1.196	-0.061	0	-0.061	0.837	9.873	-1.023	-0.061	0	-0.061	1506608222
-9.788	-1.154	-0.683	0	-0.061	-0.061	2.623	-8.78	-0.299	-0.061	-0.061	0	2.817	9.772	1.095	0	-0.061	-0.061	-9.788	-1.154	-0.683	0	-0.061	-0.061	1.345	9.702	1.209	-0.061	-0.061	-0.061	0.8	9.875	-1.042	-0.061	0	-0.061	1506608222
-9.778	-1.183	-0.685	0	0	-0.061	2.615	-8.788	-0.291	-0.061	-0.061	0	2.817	9.772	1.095	0	-0.061	-0.061	-9.778	-1.183	-0.685	0	0	-0.061	1.333	9.7	1.203	-0.061	-0.061	-0.061	0.8	9.875	-1.042	-0.061	0	-0.061	1506608222
-9.793	-1.162	-0.689	0	-0.061	-0.061	2.598	-8.796	-0.292	-0.061	-0.061	0	2.842	9.776	1.109	0	-0.061	-0.061	-9.793	-1.162	-0.689	0	-0.061	-0.061	1.34	9.686	1.193	-0.061	-0.061	-0.061	0.813	9.866	-1.04	0	-0.061	-0.061	1506608222
-9.804	-1.164	-0.694	-0.061	-0.061	-0.061	2.586	-8.811	-0.287	-0.061	-0.061	0	2.879	9.738	1.075	-0.061	-0.061	-0.061	-9.804	-1.164	-0.694	-0.061	-0.061	-0.061	1.348	9.679	1.197	-0.061	-0.061	-0.061	0.782	9.879	-1.062	0	-0.061	-0.061	1506608222
-9.794	-1.177	-0.695	0	0	-0.061	2.632	-8.832	-0.286	-0.061	-0.061	0	2.879	9.738	1.075	-0.061	-0.061	-0.061	-9.794	-1.177	-0.695	0	0	-0.061	1.334	9.686	1.188	-0.061	-0.061	-0.061	0.782	9.879	-1.062	-0.061	-0.061	-0.061	1506608222
-9.778	-1.174	-0.693	0	-0.061	-0.061	2.659	-8.829	-0.28	-0.061	-0.061	0	2.9	9.741	1.041	-0.061	-0.061	-0.061	-9.778	-1.174	-0.693	0	-0.061	-0.061	1.341	9.674	1.196	0	-0.061	-0.061	0.793	9.881	-1.048	0	0	-0.061	1506608222
-9.784	-1.165	-0.683	-0.061	-0.061	-0.061	2.667	-8.813	-0.292	-0.061	-0.061	0	2.908	9.692	0.992	0	-0.061	-0.061	-9.784	-1.165	-0.683	-0.061	-0.061	-0.061	1.325	9.646	1.205	0	0	-0.061	0.802	9.872	-1.046	0	0	-0.061	1506608222
-9.801	-1.166	-0.67	-0.061	-0.061	-0.061	2.671	-8.815	-0.295	0	-0.061	0	2.908	9.692	0.992	0	-0.061	0	-9.801	-1.166	-0.67	-0.061	-0.061	-0.061	1.3	9.653	1.187	0	0	-0.061	0.799	9.875	-1.066	0	-0.061	-0.061	1506608222
-9.804	-1.211	-0.679	0	-0.061	-0.061	2.675	-8.806	-0.345	0	-0.061	0	2.869	9.716	0.986	0	-0.061	0	-9.804	-1.211	-0.679	0	-0.061	-0.061	1.342	9.676	1.182	0	-0.061	-0.061	0.797	9.873	-1.041	-0.061	-0.061	-0.061	1506608222
-9.783	-1.172	-0.669	0	-0.061	-0.061	2.675	-8.805	-0.331	-0.061	0	0	2.868	9.726	1.019	0	-0.061	0	-9.783	-1.172	-0.669	0	-0.061	-0.061	1.327	9.683	1.178	0	0	-0.061	0.764	9.878	-1.017	0	0	-0.061	1506608222
-9.808	-1.183	-0.689	-0.061	-0.061	-0.061	2.656	-8.817	-0.34	0	-0.061	0	2.868	9.726	1.019	0.061	0	0	-9.808	-1.183	-0.689	-0.061	-0.061	-0.061	1.226	9.688	1.186	0	0	-0.061	0.797	9.865	-1.067	0	-0.061	-0.061	1506608222
-9.789	-1.19	-0.674	-0.061	-0.061	-0.061	2.657	-8.817	-0.327	0	-0.061	-0.061	2.84	9.763	1.05	0	-0.061	0	-9.789	-1.19	-0.674	-0.061	-0.061	-0.061	1.27	9.734	1.197	0	-0.061	-0.061	0.803	9.883	-1.037	0	0	-0.061	1506608222
-9.78	-1.217	-0.687	0	-0.061	-0.061	2.643	-8.783	-0.345	-0.061	0	-0.061	2.818	9.768	1.062	0	-0.122	0.061	-9.78	-1.217	-0.687	0	-0.061	-0.061	1.34	9.723	1.192	0	-0.061	-0.061	0.762	9.883	-1.032	0	0	-0.061	1506608222
-9.805	-1.205	-0.672	0	-0.061	-0.061	2.613	-8.766	-0.327	-0.061	0	0	2.818	9.768	1.062	0	-0.061	0	-9.805	-1.205	-0.672	0	-0.061	-0.061	1.34	9.695	1.147	0	0	-0.061	0.778	9.861	-1.075	0	-0.061	-0.061	1506608222
-9.787	-1.211	-0.662	0	-0.061	-0.061	2.643	-8.79	-0.348	-0.061	0	0	2.766	9.752	1.066	0	-0.061	-0.061	-9.787	-1.211	-0.662	0	-0.061	-0.061	1.32	9.721	1.168	0	-0.061	-0.061	0.77	9.895	-1.035	0	0	-0.061	1506608222
-9.78	-1.195	-0.65	0	0	-0.061	2.629	-8.801	-0.378	-0.061	-0.061	-0.061	2.784	9.764	1.04	-0.061	-0.061	-0.061	-9.78	-1.195	-0.65	0	0	-0.061	1.287	9.72	1.182	-0.061	-0.061	-0.061	0.75	9.874	-1.068	0	0	-0.061	1506608222
-9.792	-1.182	-0.662	-0.061	0	-0.061	2.594	-8.783	-0.376	-0.061	-0.061	0	2.811	9.77	1	0	-0.061	-0.061	-9.792	-1.182	-0.662	-0.061	0	-0.061	1.273	9.701	1.172	-0.061	-0.061	-0.061	0.785	9.874	-1.054	0	-0.061	-0.061	1506608222
-9.787	-1.182	-0.67	-0.061	0	-0.061	2.588	-8.798	-0.352	-0.061	0	0	2.798	9.757	0.979	0	-0.061	-0.061	-9.787	-1.182	-0.67	-0.061	0	-0.061	1.294	9.703	1.172	-0.061	-0.061	-0.061	0.787	9.89	-1.047	0	0	-0.061	1506608223
-9.788	-1.201	-0.666	0	0	-0.061	2.602	-8.814	-0.337	-0.061	0	0	2.83	9.732	0.975	0	-0.061	-0.122	-9.788	-1.201	-0.666	0	0	-0.061	1.296	9.708	1.169	-0.061	-0.061	-0.061	0.781	9.878	-1.053	0	0	-0.061	1506608223
-9.8	-1.182	-0.657	-0.061	0	-0.061	2.616	-8.824	-0.309	-0.061	-0.061	0	2.875	9.731	0.956	0	-0.061	-0.061	-9.8	-1.182	-0.657	-0.061	0	-0.061	1.281	9.702	1.17	-0.061	-0.061	-0.061	0.804	9.878	-1.048	-0.061	0	-0.061	1506608223
-9.804	-1.184	-0.674	-0.061	0	-0.061	2.621	-8.825	-0.299	-0.061	-0.061	0	2.901	9.741	0.991	0	-0.061	-0.061	-9.804	-1.184	-0.674	-0.061	0	-0.061	1.309	9.688	1.164	0	-0.061	-0.061	0.779	9.875	-1.071	0	-0.061	-0.061	1506608223
-9.781	-1.217	-0.674	0	0	-0.061	2.623	-8.819	-0.295	-0.061	0	0	2.925	9.734	1.006	0	-0.061	-0.061	-9.781	-1.217	-0.674	0	0	-0.061	1.286	9.697	1.15	-0.061	0	-0.061	0.743	9.877	-1.06	0	-0.061	-0.061	1506608223
-9.786	-1.202	-0.664	0	0	-0.061	2.634	-8.827	-0.304	0	0	0	2.927	9.747	1.014	0	-0.061	-0.061	-9.786	-1.202	-0.664	0	0	-0.061	1.28	9.695	1.168	0	-0.061	-0.061	0.794	9.879	-1.068	0	-0.061	-0.061	1506608223
-9.789	-1.181	-0.691	-0.061	0	-0.061	2.626	-8.805	-0.319	0	0	-0.061	2.927	9.728	1.002	-0.061	-0.061	0	-9.789	-1.181	-0.691	-0.061	0	-0.061	1.276	9.689	1.17	0	0	0	0.784	9.874	-1.042	-0.061	0	-0.061	1506608223
-9.788	-1.202	-0.702	-0.061	0	-0.061	2.632	-8.798	-0.358	0	0	-0.061	2.896	9.733	0.983	-0.061	0	0	-9.788	-1.202	-0.702	-0.061	0	-0.061	1.256	9.703	1.172	0	0	0	0.767	9.873	-1.086	0	0	-0.061	1506608223
-9.786	-1.202	-0.685	0	0	-0.061	2.631	-8.811	-0.367	0	0	-0.061	2.868	9.746	0.97	-0.061	-0.061	0	-9.786	-1.202	-0.685	0	0	-0.061	1.241	9.695	1.182	0	0	0	0.776	9.878	-1.052	0	-0.061	-0.061	1506608223
-9.794	-1.209	-0.672	-0.061	0	-0.061	2.629	-8.814	-0.36	-0.061	-0.061	-0.061	2.864	9.741	0.94	-0.061	-0.061	0	-9.794	-1.209	-0.672	-0.061	0	-0.061	1.296	9.695	1.165	-0.061	0	0	0.75	9.873	-1.043	0	0	-0.061	1506608223
-9.758	-1.25	-0.663	0	0	-0.061	2.597	-8.792	-0.378	0	-0.061	-0.061	2.809	9.727	0.932	0	-0.061	0	-9.758	-1.25	-0.663	0	0	-0.061	1.342	9.708	1.154	0	0	-0.061	0.733	9.867	-1.102	0	-0.061	-0.061	1506608223
-9.774	-1.19	-0.663	-0.061	-0.061	-0.061	2.566	-8.796	-0.374	-0.061	-0.061	-0.061	2.791	9.729	0.967	0	0	-0.061	-9.774	-1.19	-0.663	-0.061	-0.061	-0.061	1.287	9.686	1.162	-0.061	0	-0.061	0.768	9.878	-1.044	0	-0.061	-0.061	1506608223
-9.796	-1.213	-0.687	-0.061	-0.061	-0.061	2.552	-8.795	-0.359	-0.061	-0.061	0	2.808	9.737	0.975	0	0	-0.061	-9.796	-1.213	-0.687	-0.061	-0.061	-0.061	1.219	9.719	1.175	-0.061	0	-0.061	0.758	9.863	-1.098	0	0	-0.061	1506608223
-9.774	-1.255	-0.658	0	-0.061	-0.061	2.574	-8.817	-0.359	-0.061	-0.061	0	2.887	9.788	0.95	0	-0.061	-0.061	-9.774	-1.255	-0.658	0	-0.061	-0.061	1.232	9.747	1.152	-0.061	-0.061	-0.061	0.757	9.898	-1.086	0	0	-0.061	1506608223
-9.775	-1.255	-0.659	0	0	-0.061	2.579	-8.811	-0.354	-0.061	-0.061	0	2.887	9.788	0.95	0	-0.061	-0.061	-9.775	-1.255	-0.659	0	0	-0.061	1.276	9.725	1.141	-0.061	-0.061	-0.061	0.718	9.887	-1.085	-0.061	-0.061	-0.061	1506608223
-9.782	-1.244	-0.654	0	-0.061	-0.061	2.577	-8.786	-0.323	-0.061	0	0.061	2.842	9.764	0.955	0	-0.061	-0.061	-9.782	-1.244	-0.654	0	-0.061	-0.061	1.267	9.691	1.134	-0.061	0	-0.061	0.707	9.881	-1.111	0	-0.061	-0.061	1506608223
-9.781	-1.245	-0.67	0	-0.061	-0.061	2.625	-8.792	-0.317	-0.061	0	0	2.82	9.757	0.945	0	0	-0.061	-9.781	-1.245	-0.67	0	-0.061	-0.061	1.258	9.71	1.135	-0.061	0	-0.061	0.708	9.871	-1.095	0	-0.061	-0.061	1506608223
-9.792	-1.249	-0.648	0.061	-0.122	-0.061	2.655	-8.778	-0.336	-0.061	0	0	2.82	9.757	0.945	-0.061	-0.061	-0.061	-9.792	-1.249	-0.648	0.061	-0.122	-0.061	1.256	9.729	1.11	-0.061	0	-0.061	0.717	9.88	-1.111	0	-0.061	-0.061	1506608223
-9.777	-1.247	-0.69	0	-0.122	-0.061	2.643	-8.783	-0.377	-0.061	0	0	2.822	9.757	0.914	0	-0.061	-0.061	-9.777	-1.247	-0.69	0	-0.122	-0.061	1.257	9.731	1.125	-0.061	0	-0.061	0.718	9.865	-1.091	0	-0.061	-0.061	1506608223
-9.822	-1.237	-0.683	0.061	-0.122	-0.061	2.613	-8.811	-0.401	-0.122	0	0	2.835	9.782	0.925	0	-0.061	-0.122	-9.822	-1.237	-0.683	0.061	-0.122	-0.061	1.232	9.778	1.113	-0.061	-0.061	-0.061	0.721	9.915	-1.125	-0.061	-0.122	-0.061	1506608223
-9.771	-1.27	-0.641	0.061	-0.244	-0.122	2.595	-8.814	-0.351	-0.122	0	0	2.863	9.805	0.935	0	-0.061	-0.122	-9.771	-1.27	-0.641	0.061	-0.244	-0.122	1.232	9.737	1.101	-0.122	-0.061	-0.061	0.689	9.863	-1.174	-0.061	-0.061	-0.122	1506608223
-9.772	-1.29	-0.634	0.122	-0.244	-0.122	2.59	-8.784	-0.286	-0.122	0	0	2.842	9.759	0.926	-0.061	-0.122	-0.122	-9.772	-1.29	-0.634	0.122	-0.244	-0.122	1.293	9.729	1.064	-0.122	-0.061	-0.061	0.63	9.836	-1.165	0	-0.061	-0.122	1506608223
-9.738	-1.242	-0.705	0.061	-0.244	-0.244	2.568	-8.812	-0.258	-0.122	0	0	2.842	9.759	0.926	-0.061	-0.061	-0.122	-9.738	-1.242	-0.705	0.061	-0.244	-0.244	1.327	9.783	1.016	-0.122	-0.061	-0.061	0.626	9.836	-1.194	0	-0.061	-0.183	1506608223
-9.818	-1.152	-0.86	-0.061	-0.244	-0.366	2.561	-8.874	-0.294	-0.122	-0.061	-0.061	2.857	9.786	0.886	-0.061	0	-0.244	-9.818	-1.152	-0.86	-0.061	-0.244	-0.366	1.282	9.854	0.974	-0.122	0.061	-0.122	0.598	9.814	-1.238	-0.061	-0.061	-0.244	1506608223
-9.875	-1.146	-0.961	-0.305	-0.244	-0.366	2.462	-8.92	-0.341	-0.122	-0.183	-0.122	2.895	9.787	0.798	0	0	-0.244	-9.875	-1.146	-0.961	-0.305	-0.244	-0.366	1.39	9.855	0.882	-0.244	-0.061	-0.122	0.567	9.806	-1.556	0.122	-0.183	-0.427	1506608224
-9.795	-1.16	-1.086	-0.244	-0.183	-0.244	2.366	-8.917	-0.345	-0.122	-0.244	-0.183	2.895	9.787	0.798	0.061	0.061	-0.305	-9.795	-1.16	-1.086	-0.244	-0.183	-0.244	1.556	9.738	0.796	-0.244	-0.061	-0.122	0.537	9.899	-1.652	0.122	-0.061	-0.488	1506608224
-9.655	-1.047	-1.107	-0.183	-0.122	-0.183	2.261	-8.855	-0.28	-0.183	-0.305	-0.183	3.011	9.633	0.857	0.061	0.305	-0.488	-9.655	-1.047	-1.107	-0.183	-0.122	-0.183	1.394	9.522	0.744	-0.244	0.122	-0.183	0.768	9.916	-1.481	0.061	-0.061	-0.549	1506608224
-9.725	-0.965	-1.136	-0.305	-0.122	-0.244	2.146	-8.862	-0.157	-0.183	-0.427	-0.244	3.155	9.483	0.912	0.061	0.366	-0.488	-9.725	-0.965	-1.136	-0.305	-0.122	-0.244	1.166	9.415	0.666	-0.244	0.244	-0.061	0.998	9.833	-1.5	-0.061	-0.061	-0.549	1506608224
-9.906	-1.146	-0.97	-0.366	-0.244	-0.244	2.071	-8.915	0.022	-0.183	-0.488	-0.183	3.216	9.412	0.919	-0.061	0.305	-0.427	-9.906	-1.146	-0.97	-0.366	-0.244	-0.244	1.164	9.522	0.617	-0.244	0.244	-0.061	1.109	9.808	-1.464	-0.183	0	-0.488	1506608224
-9.889	-1.634	-0.806	-0.305	-0.671	-0.122	2.109	-9.007	0.273	-0.122	-0.488	0	3.311	9.483	0.804	-0.122	0.366	-0.488	-9.889	-1.634	-0.806	-0.305	-0.671	-0.122	1.251	9.731	0.792	-0.122	0.305	0	0.973	9.917	-1.192	-0.305	0.183	-0.366	1506608224
-9.408	-2.256	-0.651	0.061	-0.427	0.061	2.296	-9.121	0.482	0.061	-0.549	0.122	3.045	9.775	0.912	-0.061	0.244	-0.305	-9.408	-2.256	-0.651	0.061	-0.427	0.061	1.122	9.807	1.11	-0.427	0.427	0.061	1.385	9.981	-0.605	-0.549	0.427	-0.061	1506608224
-9.503	-2.341	0.339	0.793	-0.549	0.488	2.765	-9.18	0.524	0.122	-0.488	0.061	3.045	9.775	0.912	-0.183	0.122	-0.183	-9.503	-2.341	0.339	0.793	-0.549	0.488	0.865	9.402	1.245	-0.427	0.427	0.061	2.428	9.863	0.085	-1.465	0.977	1.038	1506608224
-10.186	-1.622	0.774	0.977	-1.343	0.366	3.366	-8.787	0.499	0.122	0	0.061	2.478	9.69	1.26	-0.61	-0.244	-0.244	-10.186	-1.622	0.774	0.977	-1.343	0.366	0.566	9.065	1.744	0.61	0.488	-0.061	2.863	10.25	0.84	-3.052	1.709	2.319	1506608224
-10.495	-0.773	0.971	0.549	-0.916	-0.183	3.814	-8.419	0.255	0.244	0.427	0.244	1.907	10.335	1.282	-0.977	-1.16	-0.061	-10.495	-0.773	0.971	0.549	-0.916	-0.183	0.92	9.929	2.324	0.671	0.183	-0.244	2.408	11.153	2.018	-1.77	1.221	3.174	1506608224
-10.599	-0.906	0.717	0.488	-1.038	-0.305	4.283	-8.351	-0.169	0.366	0.793	0.732	1.907	10.335	1.282	-1.038	-1.709	0.305	-10.599	-0.906	0.717	0.488	-1.038	-0.305	1.286	10.731	2.32	0.671	0.183	-0.244	0.325	11.539	-0.173	-2.991	2.869	3.174	1506608224
-9.254	-0.886	1.12	0.854	-0.366	-0.061	4.673	-8.442	-0.788	0.366	0.793	0.793	1.952	10.909	1.302	-0.671	-1.404	0.488	-9.254	-0.886	1.12	0.854	-0.366	-0.061	1.215	10.313	2.077	-0.366	-1.465	-0.488	0.383	10.599	-0.449	-1.892	0.549	2.441	1506608224
-8.859	-0.377	1.138	1.16	0.061	0	5.021	-8.111	-1.147	0.122	0.793	0.305	1.325	9.257	2.259	-0.244	-1.16	0.549	-8.859	-0.377	1.138	1.16	0.061	0	1.184	9.04	1.882	-0.549	-1.77	-0.549	1.581	9.059	-0.257	-0.61	0.977	1.77	1506608224
-9.142	0.126	0.855	0.916	0.122	0	4.916	-7.483	-1.135	-0.122	0.671	-0.427	1.325	9.257	2.259	-0.305	-1.77	0.488	-9.142	0.126	0.855	0.916	0.122	0	1.564	8.631	1.715	-0.549	-1.77	-0.549	2.701	8.402	0.458	-0.061	2.258	1.099	1506608224
-9.135	0.41	0.72	0.244	0.244	-0.122	4.737	-7.494	-0.951	-0.183	0.732	-0.671	1.427	8.865	2.279	-0.366	-1.892	0.122	-9.135	0.41	0.72	0.244	0.244	-0.122	2.113	9.126	1.623	-0.244	-1.282	-0.671	2.35	8.467	1.434	0.183	2.563	0.793	1506608224
-9.366	0.26	1.098	0.366	0.61	0	4.57	-7.918	-0.92	-0.183	0.916	-0.671	1.785	9.105	2.013	-0.183	-1.77	-0.488	-9.366	0.26	1.098	0.366	0.61	0	2.193	9.404	1.643	-0.427	-1.587	-0.61	1.656	8.473	2.129	-0.122	1.465	0.61	1506608224
-9.621	0.592	1.105	0.427	0.671	0.183	4.354	-8.233	-0.884	-0.244	0.977	-0.854	2.611	9.246	2.003	0.366	-1.404	-0.854	-9.621	0.592	1.105	0.427	0.671	0.183	2.073	9.229	1.59	-0.427	-1.587	-0.61	1.969	8.147	2.67	-0.305	-0.061	0.549	1506608224
-10.09	0.598	0.94	-0.061	0.488	0.183	4.053	-8.478	-0.83	-0.305	0.977	-1.038	3.375	9.228	2.249	0.488	-1.16	-0.732	-10.09	0.598	0.94	-0.061	0.488	0.183	2.308	9.213	1.633	-0.366	-1.587	-0.427	3.058	8.161	2.925	0.61	-0.977	0.305	1506608224
-10.515	0.26	1.083	-0.427	0.366	0.244	3.679	-8.782	-0.732	-0.244	0.977	-1.038	4.152	9.355	2.346	0.061	-1.16	-0.61	-10.515	0.26	1.083	-0.427	0.366	0.244	2.681	9.402	1.705	-0.122	-1.221	-0.366	3.876	8.865	2.249	0.488	-0.366	0	1506608224
-11.573	-0.303	1.357	-0.732	0.366	0.183	3.31	-9.069	-0.689	-0.061	0.916	-0.854	4.152	9.355	2.346	0.061	-0.977	-0.549	-11.573	-0.303	1.357	-0.732	0.366	0.183	2.986	9.958	1.617	-0.183	-0.854	-0.244	4.511	9.355	2.51	-0.305	-0.122	-0.061	1506608224
-11.336	-0.705	1.392	-0.549	0.061	0.244	2.981	-9.46	-0.712	0	0.671	-0.549	4.393	9.83	2.363	0.366	-0.549	-0.549	-11.336	-0.705	1.392	-0.549	0.061	0.244	2.998	10.685	1.784	0.061	-0.305	-0.122	3.688	10.218	2.573	-0.305	-0.244	-0.61	1506608224
-11.118	-0.836	0.934	-0.061	0.183	0.366	2.731	-10.005	-0.743	0.061	0.366	-0.061	4.689	11.08	2.248	0.427	0	-0.549	-11.118	-0.836	0.934	-0.061	0.183	0.366	2.611	11.079	2.016	0.244	0.244	-0.061	2.038	10.143	2.351	1.038	-1.038	-0.488	1506608224
-10.036	-1.047	0.873	0	0.732	0.183	2.663	-10.091	-0.546	0.061	0	0.244	4.689	11.08	2.248	0.549	0.671	-0.305	-10.036	-1.047	0.873	0	0.732	0.183	1.507	10.826	2.094	0.183	0.244	0.427	2.214	10.495	2.487	1.16	-1.892	-0.671	1506608224
-9.345	-1.178	0.36	0.061	0.61	-0.061	2.662	-9.814	-0.248	0.305	-0.244	0.427	4.607	11.06	2.29	0.61	1.038	0.366	-9.345	-1.178	0.36	0.061	0.61	-0.061	0.782	10.391	1.896	0.366	0	0.793	2.083	9.825	1.119	1.343	-3.418	-0.61	1506608224
-9.257	-1.772	-0.465	0.488	0.122	-0.244	2.629	-9.148	0.16	0.488	-0.488	0.366	3.591	10.265	2.127	0.183	1.038	1.099	-9.257	-1.772	-0.465	0.488	0.122	-0.244	0.494	9.701	1.558	0.305	-0.061	1.16	1.044	9.271	0.13	1.831	-2.991	-1.038	1506608224
-9.146	-2.216	-1.03	0.549	-0.122	-0.122	2.478	-8.323	0.415	0.854	-1.16	0.122	3.591	10.265	2.127	-0.427	0.549	1.648	-9.146	-2.216	-1.03	0.549	-0.122	-0.122	0.602	8.973	0.938	0.061	-0.183	1.282	1.669	9.465	-0.987	2.441	-3.784	-1.343	1506608225
-9.098	-2.316	-1.151	0.671	0.305	0.244	2.558	-7.701	0.484	0.916	-1.16	0	3.073	9.496	1.782	-0.916	0.244	2.014	-9.098	-2.316	-1.151	0.671	0.305	0.244	0.953	8.634	0.535	-0.183	0.366	1.282	2.598	9.622	-1.175	1.709	-1.221	-1.343	1506608225
-9.461	-1.744	-1.223	0.732	0.61	0.366	2.407	-7.843	0.352	0.793	-1.16	-0.183	2.632	8.978	1.177	-1.221	0.305	1.892	-9.461	-1.744	-1.223	0.732	0.61	0.366	1.022	9.286	0.36	0.061	1.404	1.221	1.664	9.666	-1.16	1.16	-0.793	-1.099	1506608225
-9.642	-0.935	-1.219	0.488	0.671	0.183	2.31	-8.648	0.257	0.549	-1.099	-0.183	2.418	9.403	0.374	-1.465	0.549	1.16	-9.642	-0.935	-1.219	0.488	0.671	0.183	0.792	10.257	0.396	0.061	1.404	1.221	0.882	9.682	-1.507	0.793	-2.441	-0.916	1506608225
-9.603	-0.587	-1.239	0.305	0.427	-0.122	2.411	-9.115	0.374	0.305	-0.671	0.122	2.597	10.119	-0.355	-1.465	0.61	0.366	-9.603	-0.587	-1.239	0.305	0.427	-0.122	0.651	10.147	0.743	0.549	0.488	0.793	1.712	9.593	-2.181	0.793	-2.014	-1.099	1506608225
-9.396	-0.696	-1.255	0.061	0.183	-0.366	2.388	-8.378	0.706	0.122	-0.366	0.122	2.905	9.692	-0.846	-1.099	0.183	0.427	-9.396	-0.696	-1.255	0.061	0.183	-0.366	0.878	9.439	0.784	0.549	0.488	0.793	1.759	9.421	-2.268	0.977	-1.038	-1.404	1506608225
-9.286	-0.889	-1.299	-0.122	0	-0.549	2.219	-7.775	0.953	0.061	-0.671	0.183	3.025	8.886	-0.825	-0.183	-0.244	1.038	-9.286	-0.889	-1.299	-0.122	0	-0.549	1.352	9.161	0.452	-0.305	-0.244	0.061	1.681	9.354	-2.038	0.854	-0.427	-1.526	1506608225
-9.428	-0.852	-1.27	-0.183	-0.305	-0.671	2.181	-7.811	0.968	0.122	-0.671	0.427	3.18	8.587	-0.58	0.366	-0.061	0.977	-9.428	-0.852	-1.27	-0.183	-0.305	-0.671	1.677	8.876	0.065	-0.244	-0.305	-0.427	1.855	9.406	-1.755	0.549	-0.061	-1.282	1506608225
-9.601	-0.569	-1.113	-0.244	-0.305	-0.427	2.254	-7.839	0.879	0	-0.732	0.671	3.055	8.244	-0.234	0.549	0	0.549	-9.601	-0.569	-1.113	-0.244	-0.305	-0.427	1.864	8.636	-0.14	-0.244	-0.305	-0.427	1.509	9.461	-1.645	0.183	-0.061	-0.977	1506608225
-9.854	-0.609	-1.169	-0.244	-0.549	-0.427	2.424	-7.869	0.935	-0.183	-0.61	0.793	3.134	7.925	0.132	0.732	0	0	-9.854	-0.609	-1.169	-0.244	-0.549	-0.427	1.9	8.949	-0.118	0.061	0.488	-0.671	1.189	9.555	-1.694	0.122	-0.427	-0.916	1506608225
-9.714	-0.769	-1.217	0.122	-0.549	-0.366	2.583	-8.08	1.09	-0.305	-0.549	0.854	3.443	8.222	0.378	0.732	0.244	-0.671	-9.714	-0.769	-1.217	0.122	-0.549	-0.366	1.664	9.549	0.02	0.305	0.549	-0.61	1.227	9.627	-1.815	-0.061	-1.038	-1.038	1506608225
-9.622	-0.345	-1.366	-0.305	-0.244	-0.305	2.707	-8.48	1.163	-0.183	-0.488	0.854	3.877	8.927	0.685	0.671	0.366	-1.221	-9.622	-0.345	-1.366	-0.305	-0.244	-0.305	1.644	10.165	0.214	0.366	0.305	-0.61	1.579	9.606	-1.957	-0.183	-0.732	-0.977	1506608225
-10.275	-0.324	-1.719	-0.244	0	-0.061	2.835	-8.886	1.034	-0.122	-0.732	0.793	4.276	9.676	0.854	0.549	0.061	-1.221	-10.275	-0.324	-1.719	-0.244	0	-0.061	2	10.669	0.5	0	0.061	-0.61	1.018	9.75	-2.367	-0.549	-1.343	-0.977	1506608225
-10.963	-0.445	-1.76	0	-0.061	0.488	3.076	-9.154	0.767	-0.122	-0.793	0.549	4.63	10.212	1.043	0.549	0.061	-1.038	-10.963	-0.445	-1.76	0	-0.061	0.488	1.875	10.873	0.593	-0.488	0.061	-0.305	1.257	10.389	-2.549	-0.488	-1.099	-1.16	1506608225
-11.358	-0.217	-1.433	-0.549	-0.305	0.671	3.381	-9.763	0.523	-0.244	-0.549	0.366	4.79	10.569	1.395	0.732	0.671	-0.916	-11.358	-0.217	-1.433	-0.549	-0.305	0.671	1.44	10.903	0.563	-0.732	-0.305	0.061	2.187	10.792	-2.218	-0.977	-0.977	-0.916	1506608225
-11.1	-1.159	-1.138	-1.282	-0.244	0.366	3.802	-10.43	0.361	-0.366	-0.183	0.061	4.661	10.871	1.797	0.61	1.16	-0.854	-11.1	-1.159	-1.138	-1.282	-0.244	0.366	1.44	10.903	0.563	-0.732	-0.305	0.061	2.619	11.343	-0.902	-2.136	-0.977	-0.061	1506608225
-9.924	-2.888	-0.284	-1.16	-0.061	0.549	4.049	-10.636	0.37	-0.549	0.122	-0.366	4.213	10.797	1.916	0.061	0.61	-0.61	-9.924	-2.888	-0.284	-1.16	-0.061	0.549	1.44	10.903	0.563	-0.732	-0.305	0.061	3.125	11.368	-0.117	-3.296	-0.061	1.221	1506608225
-8.89	-2.949	0.892	-0.427	0.183	0.977	4.169	-10.032	0.646	-0.549	0.793	-0.61	3.987	10.472	1.924	-0.488	-0.183	-0.244	-8.89	-2.949	0.892	-0.427	0.183	0.977	1.3	9.105	1.894	-0.305	-0.061	0.244	2.663	10.453	1.178	-4.639	1.038	3.174	1506608225
-9.658	-2.262	0.602	0	-0.305	0.427	3.924	-8.744	0.842	-0.305	1.099	-1.16	3.79	9.391	1.706	-0.671	-0.122	0.244	-9.658	-2.262	0.602	0	-0.305	0.427	1.105	8.544	2.598	-0.305	-0.061	0.244	1.311	9.928	0.627	-3.174	0.732	4.578	1506608225
-10.221	-2.384	0.122	0.061	-1.038	-0.061	3.579	-8.114	0.707	0.122	1.221	-1.526	3.324	8.964	1.343	-0.549	0.122	0.854	-10.221	-2.384	0.122	0.061	-1.038	-0.061	0.724	9.463	2.704	0	0.916	0.305	0.776	11.184	-0.541	-2.075	2.441	4.089	1506608225
-9.232	-1.73	0.593	-0.183	-0.549	0.305	3.274	-8.819	0.152	0.671	1.404	-1.099	2.673	9.885	0.807	-0.732	-0.183	1.343	-9.232	-1.73	0.593	-0.183	-0.549	0.305	0.402	9.973	2.696	0.244	-0.183	-0.061	0.206	11.233	-0.784	-1.77	2.197	3.906	1506608225
-9.113	-0.781	0.583	-0.488	-0.61	0.183	3.018	-9.092	-0.518	0.916	0.793	-0.977	2.227	10.385	0.761	-0.854	-0.549	1.404	-9.113	-0.781	0.583	-0.488	-0.61	0.183	0.473	9.037	2.673	0.061	-0.61	-0.122	1.061	10.14	-0.419	-0.793	2.686	3.784	1506608225
-8.756	-0.706	0.659	-0.488	-0.427	0	2.926	-8.385	-0.974	0.793	0	-1.404	1.672	9.485	1.066	-0.671	-0.916	1.526	-8.756	-0.706	0.659	-0.488	-0.427	0	0.664	8.469	2.439	-0.183	-0.671	-0.183	1.487	9.429	0.367	-0.488	4.211	3.052	1506608225
-8.147	-0.873	0.817	-0.061	0.305	0	2.897	-7.874	-1.126	0.549	0.122	-1.465	1.26	8.887	1.422	-0.427	-0.977	1.404	-8.147	-0.873	0.817	-0.061	0.305	0	1.136	8.683	2.289	0	-0.793	-0.366	0.542	8.313	0.605	0.122	4.211	1.831	1506608225
-8.459	-0.823	0.682	0.366	0.854	-0.122	2.668	-7.645	-1.125	0.305	0.61	-1.221	0.943	8.857	1.525	-0.427	-1.038	0.732	-8.459	-0.823	0.682	0.366	0.854	-0.122	1.788	9.021	2.214	0.061	-0.977	-0.549	-0.908	8.008	0.823	1.099	2.075	1.038	1506608225
-9.044	-0.432	0.731	0.732	1.038	-0.122	2.297	-7.561	-1.096	0.244	0.244	-0.854	1.025	8.903	1.571	-0.122	-1.282	-0.183	-9.044	-0.432	0.731	0.732	1.038	-0.122	2.169	9.235	2.135	0.061	-0.977	-0.549	-0.011	8.183	1.064	2.075	1.16	0.732	1506608226
-9.787	0.114	0.857	0.427	1.282	-0.244	2.072	-7.616	-1.151	0.305	-0.488	-0.366	1.687	9.048	1.809	0.366	-0.793	-1.099	-9.787	0.114	0.857	0.427	1.282	-0.244	2.284	9.522	2.128	-0.488	-1.038	-0.793	1.366	7.98	1.826	2.075	-1.16	0.122	1506608226
-10.713	0.17	0.28	-0.244	1.282	-0.61	2.155	-7.913	-1.27	0.061	-0.854	0.366	2.39	9.439	2.028	0.671	-0.427	-1.526	-10.713	0.17	0.28	-0.244	1.282	-0.61	2.235	9.861	2.141	-0.488	-1.038	-0.793	1.969	8.281	1.589	2.563	-2.136	-0.732	1506608226
-11.764	0.562	0.415	-0.122	0.122	-0.122	2.432	-8.417	-1.208	-0.305	-0.488	1.343	3.094	9.881	2.145	0.732	-0.366	-1.77	-11.764	0.562	0.415	-0.122	0.122	-0.122	2.525	10.038	2.009	-0.61	-1.526	-0.793	3.932	10.153	2.235	1.709	0.305	-0.916	1506608226
-12.263	1.165	0.551	-0.793	-0.122	0.61	2.657	-9.098	-0.951	-0.549	0.183	2.197	3.656	10.107	2.223	0.671	-0.427	-1.892	-12.263	1.165	0.551	-0.793	-0.122	0.61	2.773	9.905	2.053	-0.488	-1.221	-0.793	6.846	11.373	3.597	-1.038	1.526	0.366	1506608226
-11.03	-0.957	-0.043	-0.916	0	0.122	2.883	-9.808	-0.543	-0.61	0.488	2.563	4.155	9.956	2.315	0.732	-0.244	-1.892	-11.03	-0.957	-0.043	-0.916	0	0.122	2.494	9.849	1.814	-0.488	-1.221	-0.793	4.913	9.622	2.89	0.549	-0.916	-0.61	1506608226
-10.881	-3.228	-0.511	0.061	-0.732	0	3.047	-10.482	-0.258	-0.427	0.305	2.197	4.485	9.947	2.393	0.854	-0.061	-1.831	-10.881	-3.228	-0.511	0.061	-0.732	0	2.482	10.535	1.541	0.244	0	-0.244	-0.017	10.03	0.345	2.136	-2.686	-1.526	1506608226
-9.416	-2.857	-0.263	0.854	-0.488	-0.122	3.019	-10.92	-0.096	-0.305	-0.732	1.282	4.835	10.661	2.339	0.61	0.244	-1.831	-9.416	-2.857	-0.263	0.854	-0.488	-0.122	2.171	10.832	1.458	0.549	0.854	-0.122	1.481	11.933	1.946	0.244	-3.296	-0.244	1506608226
-9.219	-1.973	-1.18	0.671	-0.244	-0.366	3.071	-10.073	0.228	-0.244	-1.282	0.366	5.297	11.122	2.315	0.122	0.732	-1.709	-9.219	-1.973	-1.18	0.671	-0.244	-0.366	0.628	9.689	1.648	0	1.465	0.488	-0.248	9.982	-0.591	1.648	-4.456	-1.404	1506608226
-9.561	-2.092	-1.327	0.244	-0.366	-0.061	3.046	-8.323	0.627	-0.244	-0.854	-0.244	5.558	10.142	2.321	-0.061	1.343	-0.549	-9.561	-2.092	-1.327	0.244	-0.366	-0.061	-0.756	9.086	1.403	-0.488	1.221	1.404	3.022	9.461	-3.091	1.526	-1.892	-1.099	1506608226
-9.387	-2.181	-1.046	0.366	0.122	0.305	2.789	-7.839	0.786	-0.122	-0.549	-0.549	4.959	9.752	1.815	-0.732	1.526	1.282	-9.387	-2.181	-1.046	0.366	0.122	0.305	-0.873	10.021	1.17	-0.488	1.221	1.404	1.973	9.606	-1.633	1.099	0.61	-1.221	1506608226
-9.301	-1.718	-1.049	0.488	0.305	0.122	2.519	-8.601	0.718	-0.061	-0.61	-0.61	4.286	10.808	1.117	-2.014	0.793	1.953	-9.301	-1.718	-1.049	0.488	0.305	0.122	-0.286	10.684	1.364	1.16	1.648	1.892	0.909	9.619	-1.31	1.038	-1.343	-1.038	1506608226
-9.136	-1.568	-1.09	0.854	0.305	-0.122	2.574	-8.923	0.627	-0.122	-0.366	-0.61	3.929	11.404	0.187	-2.808	-0.305	2.319	-9.136	-1.568	-1.09	0.854	0.305	-0.122	0.233	10.06	1.511	1.16	1.648	1.892	1.102	9.522	-2.157	0.854	-2.258	-1.038	1506608226
-9.126	-1.309	-1.183	0.732	0.122	-0.305	2.531	-8.299	0.666	-0.183	-0.061	-0.854	3.876	10.41	-0.367	-2.258	-0.671	3.113	-9.126	-1.309	-1.183	0.732	0.122	-0.305	0.614	9.221	1.333	0.854	0.977	1.709	1.736	9.289	-2.353	0.793	-1.526	-1.16	1506608226
-9.105	-1.276	-1.253	0.61	0	-0.549	2.412	-8.037	0.713	-0.122	0.061	-0.977	3.619	9.475	-0.458	-1.16	-0.122	3.845	-9.105	-1.276	-1.253	0.61	0	-0.549	1	8.869	1.064	0.305	0.793	1.709	1.394	9.262	-2.037	0.61	-0.488	-1.282	1506608226
-9.191	-1.414	-1.123	0.793	-0.244	-0.488	2.187	-8.126	0.54	0	0.061	-0.854	3.271	9.069	-0.336	-0.549	0.549	3.662	-9.191	-1.414	-1.123	0.793	-0.244	-0.488	1.177	8.685	0.834	0.061	0.916	1.16	1.523	9.25	-1.731	0.488	-0.549	-1.221	1506608226
-9.676	-0.779	-0.792	0.916	-0.61	-0.183	2.104	-8.235	0.34	-0.183	0.061	-0.61	2.834	8.697	-0.097	-0.427	0.61	3.174	-9.676	-0.779	-0.792	0.916	-0.61	-0.183	1.272	8.363	0.657	0.061	0.916	1.16	1.526	9.445	-1.238	0.061	-0.671	-0.732	1506608226
-9.72	-0.679	-0.902	0.732	-0.427	-0.366	2.187	-8.076	0.31	-0.488	0.549	-0.366	2.604	8.209	0.164	-0.366	0.061	2.686	-9.72	-0.679	-0.902	0.732	-0.427	-0.366	1.678	8.448	0.668	0.122	0.488	0.793	0.939	9.594	-1.451	-0.244	-1.709	-0.793	1506608226
-9.627	-0.786	-1.245	0.793	-0.305	-0.427	2.032	-8.088	0.427	-0.61	0.793	-0.122	2.656	7.872	0.391	-0.183	-0.183	2.136	-9.627	-0.786	-1.245	0.793	-0.305	-0.427	2.261	9.265	0.598	0.122	0.183	0.061	1.334	9.473	-1.944	-0.183	-1.465	-1.16	1506608226
-9.647	-0.37	-1.43	0.549	-0.244	-0.183	1.896	-8.64	0.507	-0.488	0.427	0.244	2.761	8.146	0.547	0	-0.427	1.16	-9.647	-0.37	-1.43	0.549	-0.244	-0.183	2.795	9.99	0.653	0.122	0.183	0.061	1.987	9.569	-2.088	-0.793	-1.587	-0.916	1506608226
-9.749	-0.25	-1.36	0.671	-0.122	0.183	2.101	-9.101	0.463	-0.366	0.122	0.732	3.1	8.531	0.75	0.183	-0.732	-0.061	-9.749	-0.25	-1.36	0.671	-0.122	0.183	2.967	9.612	0.98	0.183	-0.488	-0.488	1.946	9.741	-2.052	-1.404	-1.465	-0.549	1506608226
-10.704	-0.331	-1.384	0.671	-0.366	0.549	2.525	-9.02	0.371	-0.427	0.244	0.916	3.698	8.291	1.178	0.549	-0.549	-0.854	-10.704	-0.331	-1.384	0.671	-0.366	0.549	2.452	9.595	0.934	-0.366	-0.732	-0.549	1.214	9.835	-2.433	-1.038	-1.831	-0.916	1506608226
-11.493	-0.864	-0.55	0.183	-0.122	0.793	2.868	-9.522	0.313	-0.61	0.671	0.977	4.277	8.339	1.763	0.916	-0.244	-1.404	-11.493	-0.864	-0.55	0.183	-0.122	0.793	1.775	10.526	0.622	-0.366	-0.732	-0.549	2.277	10.654	-2.095	-1.221	-1.892	-1.038	1506608226
-12.321	-1.776	-0.402	-0.549	-0.366	0.61	2.85	-10.714	0.127	-0.488	0.244	1.099	4.925	9.566	2.245	0.549	-0.061	-2.014	-12.321	-1.776	-0.402	-0.549	-0.366	0.61	1.925	11.947	1.375	-0.366	-1.16	-0.122	3.364	11.368	-0.583	-1.831	-1.282	0.061	1506608226
-10.798	-2.888	0.312	0.305	-0.671	0.854	3.482	-11.733	0.077	-0.305	0.183	1.221	5.3	11.378	1.8	-0.549	-1.221	-2.136	-10.798	-2.888	0.312	0.305	-0.671	0.854	2.141	11.67	1.989	0.549	-1.221	-0.305	3.036	12.333	0.504	-3.296	0.305	1.465	1506608226
-8.873	-2.261	1.116	0.61	-0.61	0.977	4.23	-10.558	0.347	-0.305	1.648	0.61	6.192	11.44	1.918	-0.977	-1.831	-1.404	-8.873	-2.261	1.116	0.61	-0.61	0.977	1.001	9.436	2.147	0.305	-2.136	-0.732	2.005	11.584	1.329	-3.601	1.648	2.38	1506608227
-8.384	-1.865	1.23	0.366	-0.488	0.366	3.793	-8.501	0.566	-0.183	1.892	-0.916	6.381	9.58	2.53	-0.122	-1.343	0.183	-8.384	-1.865	1.23	0.366	-0.488	0.366	0.676	8.388	2.047	-0.732	-2.136	-0.305	0.385	10.128	1.029	-4.028	-0.122	3.113	1506608227
-9.519	-2.178	0.995	0.488	-0.549	-0.061	3.035	-7.799	0.26	0.488	1.343	-1.709	5.819	8.806	2.54	-0.427	-0.854	1.343	-9.519	-2.178	0.995	0.488	-0.549	-0.061	1.907	9.225	2.036	-1.099	-1.709	0.549	-0.688	9.469	0.415	-2.563	-0.61	2.93	1506608227
-9.813	-2.113	1.077	0.305	-0.488	-0.122	2.449	-8.266	-0.547	0.977	0.793	-1.465	4.92	9.152	2.083	-1.465	-1.221	1.587	-9.813	-2.113	1.077	0.305	-0.488	-0.122	1.907	9.225	2.036	-0.427	-1.099	0.427	-0.992	10.207	0.318	-1.831	-0.122	2.319	1506608227
-9.812	-1.517	0.986	0.061	-0.366	-0.183	2.256	-9.018	-1.662	1.16	0.732	-0.916	4.856	9.684	1.829	-1.587	-1.587	1.404	-9.812	-1.517	0.986	0.061	-0.366	-0.183	2.853	9.902	2.573	0.061	-0.671	-0.244	0.24	9.94	-0.179	-0.793	0.305	2.136	1506608227
-9.335	-1.08	1.067	-0.305	-0.183	-0.366	2.285	-9.02	-2.412	0.854	0.61	-0.793	5.591	9.422	2.248	-0.671	-0.854	1.77	-9.335	-1.08	1.067	-0.305	-0.183	-0.366	1.81	9.007	2.495	-0.977	-0.793	-0.061	0.779	9.591	-0.317	0.427	3.052	1.282	1506608227
-8.856	-0.897	1.025	-0.61	0.183	-0.305	2.287	-8.827	-2.448	0.305	0.183	-1.221	6.229	9.001	3.061	-0.366	-0.305	2.686	-8.856	-0.897	1.025	-0.61	0.183	-0.305	1.459	8.559	2.267	-0.977	-0.793	-0.061	-0.267	8.82	0.255	1.404	3.296	0.244	1506608227
-8.947	-1.364	1.001	-0.732	0.549	-0.488	2.424	-8.954	-1.92	0.244	-0.793	-2.075	6.672	8.903	3.612	-1.099	-0.305	3.479	-8.947	-1.364	1.001	-0.732	0.549	-0.488	2.101	8.875	2.36	-0.854	-0.977	0.061	-0.77	8.598	1.047	2.258	1.282	-0.671	1506608227
-9.278	-1.909	0.961	-0.488	0.61	-0.366	3.019	-9.122	-1.471	0.671	-2.014	-3.174	7.261	8.831	3.484	-2.258	-1.16	4.211	-9.278	-1.909	0.961	-0.488	0.61	-0.366	2.717	9.258	2.351	-0.977	-0.854	0.549	-0.433	8.995	0.908	2.686	0.061	-1.038	1506608227
-9.201	-1.872	0.707	-0.549	0.244	-0.427	3.838	-9.405	-0.874	0.61	-2.075	-4.028	8.305	8.502	3.576	-2.197	-1.526	4.883	-9.201	-1.872	0.707	-0.549	0.244	-0.427	3.078	9.101	2.358	-0.977	-0.854	0.549	0.178	9.583	0.583	2.441	0.122	-1.282	1506608227
-9.488	-1.706	0.91	-0.427	0.671	-0.427	4.534	-9.398	-0.403	0.549	-1.892	-4.822	9.296	7.831	3.299	-1.77	-1.16	5.615	-9.488	-1.706	0.91	-0.427	0.671	-0.427	3.095	8.685	2.451	-0.977	-0.732	0.916	0.823	9.898	0.449	2.808	1.892	-1.343	1506608227
-10.404	-1.806	0.62	-0.061	0.244	-0.366	5.292	-9.355	0.001	0.916	-2.014	-5.432	10.111	7.045	3.18	-1.587	0.305	6.348	-10.404	-1.806	0.62	-0.061	0.244	-0.366	3.29	9.388	2.579	-1.099	0.732	2.319	0.248	10.106	1.08	1.831	-0.305	-1.099	1506608227
-10.442	-1.782	0.467	0.061	0.122	-0.427	6.289	-9.249	0.157	0.977	-2.38	-5.493	10.311	6.869	2.893	-1.587	0.671	6.409	-10.442	-1.782	0.467	0.061	0.122	-0.427	2.993	9.619	2.801	-1.099	0.732	2.319	0.213	10.727	1.547	-0.183	-2.93	-0.61	1506608227
-9.947	-1.626	0.645	0.061	0.183	-0.244	7.693	-8.418	0.301	0.977	-0.122	-5.249	10.95	6.574	2.974	-1.343	1.404	6.958	-9.947	-1.626	0.645	0.061	0.183	-0.244	2.962	9.112	2.505	-1.038	-0.366	2.625	1.371	10.627	-0.167	1.465	-0.793	-1.16	1506608227
-9.365	-1.071	0.49	-0.244	0.366	-0.183	7.319	-6.855	0.444	1.038	0.488	-4.761	10.627	5.937	2.923	-2.014	1.831	7.324	-9.365	-1.071	0.49	-0.244	0.366	-0.183	3.728	8.534	2.582	-1.587	-2.38	3.601	3.195	10.079	0.135	0.366	0.244	-0.244	1506608227
-9.539	-1.292	0.319	-0.366	0.366	-0.244	6.62	-5.272	0.69	0.854	0.488	-3.845	9.307	4.646	2.732	-1.892	1.038	7.08	-9.539	-1.292	0.319	-0.366	0.366	-0.244	4.898	8.349	2.923	-1.587	-2.38	3.601	1.32	9.673	0.313	0.427	0.732	-0.183	1506608227
-9.859	-1.639	0.181	-0.244	0.244	-0.183	6.485	-4.728	0.646	0.549	0.488	-2.869	8.784	3.177	2.446	-1.343	1.343	6.287	-9.859	-1.639	0.181	-0.244	0.244	-0.183	6.036	8.35	3.201	-1.709	-2.502	3.784	0.931	9.874	0.043	-0.061	-0.305	0	1506608227
-9.784	-1.591	0.365	-0.244	0.305	-0.122	7.216	-5.295	0.228	0.977	0.61	-2.808	8.668	1.684	2.47	-0.366	1.221	5.737	-9.784	-1.591	0.365	-0.244	0.305	-0.122	6.478	8.049	3.181	-1.831	-2.136	3.845	0.904	9.964	-0.496	0	-0.427	0.061	1506608227
-9.485	-1.505	0.248	-0.061	0.183	-0.061	8.677	-6.18	0.025	1.526	-1.038	-3.784	8.928	0.389	2.546	0.183	0.671	5.249	-9.485	-1.505	0.248	-0.061	0.183	-0.061	6.529	7.241	2.809	-1.404	-1.587	3.723	0.616	9.819	-0.751	0.366	0.061	-0.183	1506608227
-9.417	-1.662	-0.294	0	0.366	-0.366	9.978	-6.182	0.232	1.953	-2.563	-5.493	9.601	-0.818	2.798	0.427	1.282	5.249	-9.417	-1.662	-0.294	0	0.366	-0.366	6.674	6.712	2.254	-1.221	-1.038	4.028	0.237	9.579	-0.854	1.16	-0.488	-0.549	1506608227
-9.659	-1.793	-0.841	-0.061	0.183	-0.427	10.225	-4.91	0.403	2.075	-2.38	-6.226	9.009	-1.537	2.639	0.183	0.244	5.493	-9.659	-1.793	-0.841	-0.061	0.183	-0.427	6.755	6.464	1.666	-0.793	-0.793	3.967	0.778	9.572	-1.213	1.343	-0.488	-0.61	1506608227
-10.13	-1.822	-1.116	0.061	0.244	-0.183	10.529	-3.072	0.755	1.709	-1.343	-6.226	7.783	-2.32	2.341	-0.366	0.122	5.066	-10.13	-1.822	-1.116	0.061	0.244	-0.183	6.821	6.062	1.263	-0.122	-0.427	3.54	1.121	9.88	-1.487	0.977	0	-0.61	1506608227
-10.572	-1.281	-1.444	0.244	0.183	0.183	10.775	-1.793	1.299	0.671	-1.465	-6.47	6.036	-3.188	2.43	0.061	-0.916	4.211	-10.572	-1.281	-1.444	0.244	0.183	0.183	6.784	6.001	1.219	0.183	-0.122	3.235	1.109	10.239	-1.223	0.61	0	-0.244	1506608227
-10	-0.459	-1.687	-0.183	0	0.061	11.819	-1.041	0.465	0.732	-0.488	-7.324	6.16	-3.644	2.365	0.671	-0.793	3.54	-10	-0.459	-1.687	-0.183	0	0.061	6.656	5.731	1.614	0.549	-0.366	2.38	1.437	10.371	-1.386	0.366	-0.427	-0.122	1506608227
-9.586	-0.565	-1.664	-0.671	-0.671	-0.061	12.474	0.179	0.214	0.366	-0.854	-7.996	6.538	-3.896	2.322	0.183	-0.793	3.54	-9.586	-0.565	-1.664	-0.671	-0.671	-0.061	6.486	4.695	1.68	0.549	-0.366	2.38	2.219	9.889	-1.648	0.122	0.061	-0.183	1506608227
-9.945	-1.075	-1.292	-0.732	-0.549	0.061	11.697	1.413	-0.315	-0.488	-1.16	-8.85	7.098	-4.285	2.987	0.305	-1.77	3.418	-9.945	-1.075	-1.292	-0.732	-0.549	0.061	7.336	4.652	1.101	0.732	-0.488	2.502	2.455	9.595	-1.692	-0.122	1.16	-0.122	1506608228
-9.946	-1.285	-1.013	-0.854	-0.305	0.122	10.149	2.488	-1.016	-0.854	-1.587	-8.423	6.831	-4.382	3.248	-0.122	-0.488	3.418	-9.946	-1.285	-1.013	-0.854	-0.305	0.122	8.116	4.021	1.58	0.366	-0.977	2.197	1.772	9.83	-1.473	-0.549	0.977	0.183	1506608228
-9.731	-1.272	-0.623	-1.221	-0.244	0.061	9.201	3.894	-1.413	-1.892	-2.258	-7.69	5.83	-5.152	3.243	0	-1.526	2.991	-9.731	-1.272	-0.623	-1.221	-0.244	0.061	8.732	3.368	1.616	0.61	-1.282	1.648	1.537	9.945	-1.778	-1.099	0.61	0.183	1506608228
-9.499	-1.817	-0.232	-1.099	-0.122	0	8.924	4.771	-1.812	-2.502	0.427	-6.897	5.911	-5.914	3.383	0.488	-0.916	2.747	-9.499	-1.817	-0.232	-1.099	-0.122	0	8.847	3.024	1.593	0.488	-0.793	1.587	0.741	9.849	-1.992	-0.427	1.526	-0.122	1506608228
-9.489	-1.96	0.075	-0.366	0.122	0.244	7.394	5.437	-1.453	-3.296	0.61	-6.47	5.466	-6.449	3.447	1.038	-0.793	2.502	-9.489	-1.96	0.075	-0.366	0.122	0.244	8.873	3.04	1.558	0.305	-0.916	1.709	-0.255	9.767	-1.619	0	0.427	-0.244	1506608228
-9.734	-1.657	0.146	-0.305	0.122	0.183	6.087	5.792	-1.266	-3.845	-0.488	-5.798	4.987	-6.614	3.486	1.099	-1.099	2.136	-9.734	-1.657	0.146	-0.305	0.122	0.183	9.006	3.157	1.487	0.671	-0.488	1.648	0.471	9.765	-0.837	0.122	-0.732	-0.122	1506608228
-9.922	-1.485	-0.02	-0.366	0.122	-0.061	5.151	5.822	-0.745	-3.418	1.038	-4.7	4.908	-6.712	3.528	0.977	-1.221	1.587	-9.922	-1.485	-0.02	-0.366	0.122	-0.061	9.113	3.059	1.334	0.854	0.122	1.526	1.017	9.792	-0.873	0	0.061	-0.122	1506608228
-9.844	-1.585	-0.121	-0.305	0.061	-0.122	3.645	5.989	0.473	-3.418	0.793	-3.906	4.938	-6.682	3.868	0.977	-1.099	1.099	-9.844	-1.585	-0.121	-0.305	0.061	-0.122	9.272	2.876	1.275	0.122	0.427	1.099	0.532	9.958	-1.006	0.244	0.122	-0.305	1506608228
-9.799	-1.696	-0.095	-0.061	0.183	-0.061	2.475	6.253	1.396	-3.113	0.061	-2.93	5.108	-6.717	3.731	0.854	-0.61	0.793	-9.799	-1.696	-0.095	-0.061	0.183	-0.061	9.272	2.876	1.275	0.122	0.427	1.099	0.249	10.013	-0.876	0.122	-0.122	-0.305	1506608228
-9.757	-1.486	-0.161	0.244	0.244	0	1.684	6.578	2.048	-2.38	-1.892	-1.709	4.752	-6.944	3.75	0.427	-0.916	0	-9.757	-1.486	-0.161	0.244	0.244	0	9.444	2.541	1.698	-0.305	0.244	0.977	0.647	9.983	-0.741	-0.061	-0.427	-0.122	1506608228
-9.886	-1.103	-0.367	0.122	0.061	-0.122	2.032	7.047	2.121	-1.953	-2.686	-0.61	5.101	-7.009	3.875	0.732	-1.038	-0.488	-9.886	-1.103	-0.367	0.122	0.061	-0.122	9.813	2.607	1.654	-1.465	0.732	0.61	0.859	9.866	-0.841	-0.122	-0.305	-0.061	1506608228
-9.828	-1.157	-0.476	0.183	0.122	-0.244	2.559	7.418	1.884	-1.038	-3.723	0.671	5.758	-6.681	3.531	0.61	-0.366	-1.099	-9.828	-1.157	-0.476	0.183	0.122	-0.244	9.64	2.491	2.122	-1.465	0.732	0.61	0.904	9.857	-1.01	-0.122	-0.183	-0.122	1506608228
-9.808	-1.208	-0.441	0.183	0.244	-0.183	3.522	7.88	2.032	-0.061	-4.333	2.014	5.751	-6.7	3.463	0.427	-0.61	-1.831	-9.808	-1.208	-0.441	0.183	0.244	-0.183	9.473	1.938	2.206	-1.831	0.977	0.854	0.947	9.845	-1.014	0	-0.061	-0.122	1506608228
-9.772	-1.196	-0.479	0.183	0.244	-0.122	5.044	7.838	2	-0.305	-2.075	2.563	6.188	-6.808	3.655	0.671	0.549	-2.747	-9.772	-1.196	-0.479	0.183	0.244	-0.122	9.422	1.446	2.134	-2.136	1.526	1.404	0.891	9.851	-0.956	0	-0.183	-0.061	1506608228
-9.82	-1.097	-0.554	0.244	0.183	-0.122	5.803	7.565	1.451	-0.183	-2.014	2.93	6.355	-6.551	3.571	1.465	0.488	-3.113	-9.82	-1.097	-0.554	0.244	0.183	-0.122	9.422	1.446	2.134	-2.136	1.526	1.404	0.81	9.885	-1.017	0	-0.305	-0.061	1506608228
-9.82	-0.993	-0.584	0.122	0.122	0	6.602	7.598	1.333	-0.122	0.061	2.441	6.776	-6.308	3.482	0.854	0.854	-2.38	-9.82	-0.993	-0.584	0.122	0.122	0	8.709	0.573	1.87	-2.075	1.709	1.404	0.937	9.895	-1.074	-0.122	-0.427	-0.122	1506608228
-9.764	-0.946	-0.572	-0.122	0.122	0.061	6.42	7.569	1.102	-0.122	0.183	1.892	6.295	-6.236	4.188	0.916	0.427	-2.136	-9.764	-0.946	-0.572	-0.122	0.122	0.061	8.441	0.224	1.962	-1.526	1.282	1.221	1.11	9.857	-1.038	0	-0.244	-0.122	1506608228
-9.77	-0.937	-0.615	-0.305	-0.061	0.122	6.203	7.339	1.384	0.183	0.854	0.916	6.295	-5.651	4.335	0.793	-0.488	-1.709	-9.77	-0.937	-0.615	-0.305	-0.061	0.122	8.33	0.012	2.405	-0.671	0.916	0.916	1.078	9.831	-0.973	0.061	-0.244	-0.122	1506608228
-9.807	-1.029	-0.641	-0.427	-0.061	0.122	5.874	7.139	1.614	0.183	0.61	0.671	6.393	-5.426	4.177	0.488	-0.671	-1.221	-9.807	-1.029	-0.641	-0.427	-0.061	0.122	8.49	-0.047	2.662	-0.61	0.61	0.916	0.993	9.782	-0.997	0.244	-0.305	-0.122	1506608228
-9.793	-1.202	-0.621	-0.427	-0.061	0.122	5.45	7.046	1.879	0.366	0.61	0.671	6.653	-5.19	3.944	0.244	0.122	-1.221	-9.793	-1.202	-0.621	-0.427	-0.061	0.122	8.431	-0.092	2.824	-0.122	0.916	0.854	1.056	9.824	-1.031	0.122	-0.061	-0.061	1506608228
-9.802	-1.323	-0.613	-0.549	-0.122	0	5.684	6.876	1.999	0.793	0.183	0.305	6.871	-4.899	4.508	0.671	0.671	-1.465	-9.802	-1.323	-0.613	-0.549	-0.122	0	8.431	-0.092	2.824	-0.122	0.916	0.854	0.946	9.862	-1.081	0.061	0.183	-0.061	1506608228
-9.772	-1.487	-0.628	-0.427	-0.122	-0.061	5.818	6.944	1.498	0.549	-0.061	0.366	7.212	-4.359	4.546	0.183	0.183	-0.854	-9.772	-1.487	-0.628	-0.427	-0.122	-0.061	8.502	-0.274	2.897	-0.183	0.366	0.61	0.656	9.899	-1.152	-0.061	0.305	-0.122	1506608228
-9.795	-1.491	-0.583	-0.305	-0.061	-0.061	5.962	7.344	1.458	0.305	0	0.488	7.635	-4.487	4.674	0.183	0.488	-0.488	-9.795	-1.491	-0.583	-0.305	-0.061	-0.061	8.912	-0.221	3.188	-0.183	0	0.488	0.525	9.9	-1.172	0	0.122	-0.061	1506608228
-9.8	-1.392	-0.611	-0.244	-0.061	-0.061	6.788	7.876	1.645	0.244	-0.061	0.366	7.361	-4.633	4.677	0	0.366	-0.305	-9.8	-1.392	-0.611	-0.244	-0.061	-0.061	8.912	-0.221	3.188	-0.122	0.061	0.488	0.489	9.935	-1.111	0	0.061	-0.061	1506608228
-9.817	-1.433	-0.685	-0.122	0	-0.061	7.686	8.302	1.891	0.183	0.488	0.183	7.528	-4.852	5.201	-0.244	0.244	-0.061	-9.817	-1.433	-0.685	-0.122	0	-0.061	8.937	-0.352	3.283	0.061	0.244	0.61	0.5	9.9	-1.223	0	0.061	-0.061	1506608228
-9.83	-1.322	-0.717	0	0	0	7.663	8.32	1.656	0.061	0.916	0.061	8.19	-4.965	4.919	0	0.732	0	-9.83	-1.322	-0.717	0	0	0	8.984	-0.312	3.531	0.122	0	0.732	0.613	9.929	-1.212	-0.061	0	-0.061	1506608229
-9.781	-1.15	-0.804	0	-0.061	0.061	7.681	8.207	1.765	0	0.671	-0.061	8.064	-4.826	4.926	0	0.916	-0.061	-9.781	-1.15	-0.804	0	-0.061	0.061	8.984	-0.312	3.531	0	0.061	0.916	0.732	9.942	-1.145	-0.122	-0.122	0	1506608229
-9.756	-1.055	-0.81	0	0	0.122	7.578	8.207	1.47	-0.244	1.221	0.061	8.211	-4.563	5.46	-0.366	1.099	0.122	-9.756	-1.055	-0.81	0	0	0.122	8.837	-0.413	3.717	0	0.122	1.038	0.81	9.884	-1.218	-0.061	-0.183	0	1506608229
-9.819	-1.079	-0.851	-0.061	-0.122	0.122	7.2	8.216	1.626	-0.244	1.221	0.061	8.154	-4.323	5.646	-0.732	1.526	0.305	-9.819	-1.079	-0.851	-0.061	-0.122	0.122	8.559	-0.502	3.656	-0.183	0.122	1.038	0.892	9.842	-1.25	0	-0.122	0	1506608229
-9.847	-1.22	-0.891	-0.061	-0.122	0.122	6.814	7.953	1.717	-0.671	2.014	0.305	7.711	-4.128	5.705	-1.038	1.099	0.427	-9.847	-1.22	-0.891	-0.061	-0.122	0.122	8.361	-0.627	3.805	-0.244	0.244	0.916	0.877	9.848	-1.263	-0.061	-0.061	0	1506608229
-9.799	-1.385	-0.86	0.061	-0.183	0.183	6.359	7.049	1.547	-0.732	1.526	0.183	7.086	-3.944	5.413	-1.099	1.038	0.183	-9.799	-1.385	-0.86	0.061	-0.183	0.183	8.198	-0.717	3.586	-0.366	0	0.732	0.766	9.93	-1.262	-0.122	-0.061	0	1506608229
-9.74	-1.458	-0.902	0.244	-0.244	0.183	6.138	6.55	1.925	-0.916	1.282	0.122	6.533	-3.817	4.823	-0.916	0.916	0	-9.74	-1.458	-0.902	0.244	-0.244	0.183	8.12	-0.824	3.442	-0.671	0	0.488	0.679	9.872	-1.335	-0.183	-0.183	0	1506608229
-9.816	-1.418	-0.968	0.427	-0.305	0.244	6.123	6.62	2.272	-0.916	1.282	0.122	6.519	-3.899	4.662	-0.793	0.793	-0.061	-9.816	-1.418	-0.968	0.427	-0.305	0.244	8.271	-0.819	3.479	-0.854	-0.305	0.061	0.684	9.96	-1.303	-0.244	-0.183	0.061	1506608229
-9.743	-1.215	-0.914	0.549	-0.244	0.305	6.123	6.62	2.272	-0.854	1.099	-0.183	6.397	-3.967	4.522	-0.854	0.732	0	-9.743	-1.215	-0.914	0.549	-0.244	0.305	8.333	-0.708	3.478	-0.977	-0.366	-0.244	0.842	10.003	-1.171	-0.427	-0.305	0.244	1506608229
-9.587	-0.997	-0.877	0.488	-0.183	0.305	6.099	6.702	2.387	-0.854	1.099	-0.183	6.59	-4.159	5.117	-0.793	0.732	-0.305	-9.587	-0.997	-0.877	0.488	-0.183	0.305	8.588	-0.444	3.443	-1.221	-0.549	-0.427	0.683	9.891	-1.278	-0.549	-0.427	0.305	1506608229
-9.749	-0.939	-0.98	0.488	-0.244	0.305	6.099	6.702	2.387	-1.221	0.793	-0.305	7.255	-3.986	5.14	-1.038	0.732	-0.427	-9.749	-0.939	-0.98	0.488	-0.244	0.305	8.469	-0.328	3.377	-1.648	-0.488	-0.671	0.87	9.606	-1.389	-0.366	-0.488	0.183	1506608229
-9.982	-1.111	-0.968	0.549	-0.488	0.366	6.698	7.796	2.999	-1.709	0.854	-0.366	8.152	-3.651	5.697	-1.648	1.343	-0.061	-9.982	-1.111	-0.968	0.549	-0.488	0.366	8.336	-0.275	3.443	-2.136	-0.793	-0.854	1.309	9.778	-1.163	-0.61	-0.061	0.305	1506608229
-10	-1.377	-0.766	0.671	-0.488	0.488	6.802	7.845	3.039	-2.747	1.16	-0.549	8.221	-3.338	5.947	-2.502	1.282	0.305	-10	-1.377	-0.766	0.671	-0.488	0.488	8.245	-0.187	3.409	-2.258	-1.221	-1.099	1.568	10.105	-0.432	-0.977	0.183	0.61	1506608229
-9.825	-2.128	-0.453	1.038	-0.427	0.366	6.432	7.555	3.57	-3.113	1.343	-1.038	7.354	-3.624	5.395	-3.113	1.465	0.488	-9.825	-2.128	-0.453	1.038	-0.427	0.366	8.537	-0.263	3.047	-2.625	-1.587	-1.16	1.081	10.182	-0.634	-1.343	0.122	0.793	1506608229
-9.848	-2.629	0.022	1.953	-0.305	0.305	5.9	7.07	4.421	-3.235	1.404	-1.282	6.225	-4.223	4.535	-3.174	1.038	0.244	-9.848	-2.629	0.022	1.953	-0.305	0.305	8.775	-0.586	2.523	-2.686	-1.465	-1.282	0.377	10.136	-0.744	-1.343	-0.427	0.854	1506608229
-9.909	-1.712	0.279	2.625	-0.366	0.488	4.968	6.559	4.99	-3.235	0.977	-1.282	5.599	-4.838	3.974	-3.052	0.977	0.061	-9.909	-1.712	0.279	2.625	-0.366	0.488	8.775	-0.586	2.523	-2.563	-1.282	-1.526	0.037	10.343	-0.374	-1.404	0	0.854	1506608229
-10.517	-0.763	0.167	2.075	-1.038	0.244	4.224	6.13	4.852	-2.93	0.427	-1.404	5.063	-5.608	3.658	-2.808	0.854	-0.183	-10.517	-0.763	0.167	2.075	-1.038	0.244	8.861	-0.857	2.15	-2.563	-1.16	-1.587	-0.15	10.57	-0.318	-1.831	-0.488	0.793	1506608229
-9.402	-1.098	0.464	2.014	-0.305	0.122	4.338	5.44	4.82	-2.747	-0.427	-1.587	4.687	-6.048	3.589	-2.686	0.549	-0.427	-9.402	-1.098	0.464	2.014	-0.305	0.122	9.299	-0.991	2.359	-2.136	-0.916	-1.892	-1.026	10.509	0.102	-1.648	-2.686	0.183	1506608229
-8.989	-1.311	0.668	2.258	0	0.061	4.676	5.345	4.977	-2.563	-1.282	-1.709	4.792	-6.206	3.576	-2.258	0	-0.793	-8.989	-1.311	0.668	2.258	0	0.061	8.739	-0.52	1.963	-1.892	-0.61	-1.831	-1.986	9.808	0.422	-2.441	-4.028	-0.305	1506608229
-8.933	-1.406	0.75	2.38	0.122	-0.244	5.499	5.308	5.181	-2.38	-0.549	-1.343	5.743	-6.118	3.445	-2.014	0	-0.793	-8.933	-1.406	0.75	2.38	0.122	-0.244	8.739	-0.52	1.963	-1.953	-0.854	-1.648	-1.595	9.562	0.309	-2.197	-4.578	-1.099	1506608229
-9.17	-1.686	0.78	2.441	0.427	-0.488	5.221	5.314	5.23	-2.197	-0.854	-1.343	6.316	-5.893	3.268	-2.136	0.427	-0.732	-9.17	-1.686	0.78	2.441	0.427	-0.488	8.978	-0.25	1.666	-2.014	-0.732	-1.587	-1.486	9.549	-0.045	-1.709	-4.7	-1.953	1506608229
-9.316	-1.628	0.739	2.502	0.793	-0.427	4.569	5.302	5.474	-2.075	-0.61	-1.343	6.358	-5.87	3.14	-1.953	0.61	-0.671	-9.316	-1.628	0.739	2.502	0.793	-0.427	9.073	0.341	1.669	-2.075	-0.549	-1.831	-1.462	9.839	-0.006	-1.282	-4.944	-2.441	1506608229
-9.639	-1.529	0.599	2.808	0.732	-0.366	3.664	5.302	5.526	-2.075	-1.099	-1.16	5.62	-5.96	3.017	-1.953	0.488	-0.488	-9.639	-1.529	0.599	2.808	0.732	-0.366	9.276	0.53	1.975	-2.075	-0.916	-2.136	-1.108	10.001	-0.194	-0.61	-5.249	-2.808	1506608229
-9.717	-1.785	0.479	2.93	0.916	-0.488	3.427	5.012	5.469	-1.77	-1.709	-1.282	5.8	-6.149	2.96	-1.892	0.61	-0.854	-9.717	-1.785	0.479	2.93	0.916	-0.488	9.209	0.895	2.011	-2.014	-0.61	-2.258	-0.846	10.32	-0.147	-0.244	-5.188	-3.052	1506608229
-9.597	-2.315	0.351	3.174	1.221	-0.427	3.541	5.095	5.502	-1.648	-1.953	-1.404	6.215	-5.973	2.862	-1.709	0.244	-1.16	-9.597	-2.315	0.351	3.174	1.221	-0.427	9.149	1.596	2.047	-2.014	-0.244	-2.258	-0.397	10.326	0.25	-0.244	-5.737	-2.808	1506608229
-9.463	-2.418	0.551	3.723	1.343	-0.183	3.521	5.39	5.716	-1.648	-2.502	-1.343	6.345	-5.815	2.917	-2.075	0.366	-1.099	-9.463	-2.418	0.551	3.723	1.343	-0.183	9.158	2.052	2.108	-1.892	-0.366	-2.441	0.694	9.489	0.477	-0.305	-6.531	-1.648	1506608230
-10.008	-1.773	0.179	3.479	0.671	-0.305	2.877	5.41	5.694	-1.221	-3.601	-1.343	6.373	-5.863	2.69	-2.014	0.366	-1.587	-10.008	-1.773	0.179	3.479	0.671	-0.305	8.924	2.421	1.826	-2.014	-0.122	-2.38	2.133	8.601	0.873	0.366	-5.615	-0.427	1506608230
-10.454	-1.988	-0.66	3.174	1.099	-0.488	2.955	5.339	5.243	-0.671	-2.319	-1.465	6.76	-5.599	2.309	-2.197	1.099	-1.709	-10.454	-1.988	-0.66	3.174	1.099	-0.488	8.583	2.873	1.483	-1.648	0.61	-2.563	-0.639	9.4	-1.145	2.686	-4.028	-0.793	1506608230
-12.435	-2.009	-1.346	3.479	-0.671	-0.793	3.073	5.478	4.731	-0.549	-4.822	-1.221	6.49	-5.522	1.778	-2.686	-0.122	-0.977	-12.435	-2.009	-1.346	3.479	-0.671	-0.793	8.154	3.498	1.528	-1.465	0.244	-3.174	0.56	10.494	1.448	2.258	-3.906	-0.427	1506608230
-11.16	-1.707	-0.968	4.639	-0.61	0	4	5.321	4.319	-0.122	-1.892	-1.038	6.641	-5.474	1.957	-2.869	0.916	-1.404	-11.16	-1.707	-0.968	4.639	-0.61	0	8.154	3.498	1.528	-1.343	0.305	-3.052	1.314	12.224	1.067	2.93	-2.441	-0.244	1506608230
-9.398	-1.017	-1.218	4.028	0	0.061	3.138	5.711	4.126	-0.549	-8.545	-0.122	6.336	-5.048	1.471	-2.991	1.648	-1.953	-9.398	-1.017	-1.218	4.028	0	0.061	8.169	5.716	1.085	-1.221	0.183	-3.845	3.177	10.771	0.347	2.441	-0.793	1.038	1506608230
-8.618	-0.441	-1.92	4.883	0.61	-0.183	5.931	5.166	3.034	-0.305	-5.005	0.854	5.705	-4.929	1.117	-3.662	-0.732	-2.93	-8.618	-0.441	-1.92	4.883	0.61	-0.183	8.169	5.716	1.085	-1.221	0.427	-4.7	-0.114	9.9	-0.755	1.648	-0.61	1.038	1506608230
-9.354	-0.228	-2.64	4.822	0.183	-0.183	6.681	5.121	2.088	-0.244	-2.258	1.038	6.921	-4.646	1.022	-3.479	2.808	-3.479	-9.354	-0.228	-2.64	4.822	0.183	-0.183	7.592	6.09	0.828	-1.526	1.038	-4.639	0.611	9.449	-2.027	1.16	-2.38	0.977	1506608230
-9.705	-0.42	-2.626	4.517	0.854	0	7.772	4.87	2.738	-1.465	-6.104	1.648	6.318	-4.31	0.841	-4.211	2.808	-4.211	-9.705	-0.42	-2.626	4.517	0.854	0	7.564	5.936	0.974	-2.258	0.549	-4.761	2.268	9.378	-2.629	0.671	-1.404	1.038	1506608230
-9.732	-0.572	-2.512	4.883	1.099	0.061	9.348	4.746	2.552	-1.465	-4.578	1.465	7.428	-4.232	1.098	-3.174	-0.244	-5.249	-9.732	-0.572	-2.512	4.883	1.099	0.061	7.564	5.936	0.974	-1.709	-0.061	-5.249	0.854	9.722	-2.806	0.61	-2.136	1.099	1506608230
-9.731	-0.699	-2.464	5.005	0.916	-0.122	9.26	5.258	1.849	-0.977	-2.258	1.77	8.728	-4.127	-0.1	-3.723	2.747	-4.578	-9.731	-0.699	-2.464	5.005	0.916	-0.122	6.806	7.049	0.656	-1.404	-0.732	-5.432	0.81	9.747	-2.841	0.549	-3.54	0.854	1506608230
-9.705	-0.979	-2.231	5.066	0.916	-0.244	8.709	4.693	2.233	-0.793	-5.066	2.747	8.539	-4.049	-0.483	-4.089	-0.366	-5.249	-9.705	-0.979	-2.231	5.066	0.916	-0.244	5.345	6.776	0.633	-1.221	-1.648	-5.188	1.507	9.563	-2.667	0.488	-3.113	0.671	1506608230
-9.476	-0.906	-2.178	5.371	0.916	-0.061	9.702	3.986	1.453	-1.587	-5.92	2.747	10.392	-3.369	0.328	-4.028	1.709	-4.578	-9.476	-0.906	-2.178	5.371	0.916	-0.061	4.625	8.006	0.099	-0.488	-2.197	-5.005	1.33	9.601	-2.523	0.183	-3.174	0.61	1506608230
-9.775	-0.4	-2.147	5.127	0.732	-0.183	9.13	4.057	0.703	-1.709	-1.16	3.723	9.289	-2.897	-0.226	-4.395	-1.892	-4.211	-9.775	-0.4	-2.147	5.127	0.732	-0.183	4.829	9.941	0.269	-0.244	-2.869	-4.272	1.481	9.527	-2.28	0.122	-3.784	0.671	1506608230
-10.08	0	-2.062	4.639	0.732	-0.244	8.845	3.425	0.681	-2.319	-3.357	4.639	10.581	-1.529	-0.961	-5.432	-1.709	-4.272	-10.08	0	-2.062	4.639	0.732	-0.244	4.828	9.103	0.418	-0.305	-3.601	-4.517	1.983	9.532	-2.256	0.061	-3.601	0.793	1506608230
-10.252	-0.287	-1.981	4.333	0.549	-0.183	10.422	2.084	0.754	-2.502	0.61	4.822	11.389	-0.736	-0.303	-5.249	2.197	-3.967	-10.252	-0.287	-1.981	4.333	0.549	-0.183	4.828	9.103	0.418	-0.122	-3.662	-4.639	1.815	9.66	-2.321	-0.122	-3.662	0.549	1506608230
-9.934	-0.441	-1.704	4.333	0.305	0.061	8.483	2.286	-2.111	-4.578	-7.019	4.578	11.216	-0.663	-0.92	-4.883	0.793	-3.54	-9.934	-0.441	-1.704	4.333	0.305	0.061	3.831	11.176	-0.215	-0.916	-4.272	-3.906	1.906	9.739	-2.103	-0.183	-3.662	0.366	1506608230
-9.549	-0.339	-1.474	4.028	0.122	0	13.568	0.443	-1.896	-2.258	3.662	5.798	11.133	0.157	-1.796	-4.578	-1.404	-4.211	-9.549	-0.339	-1.474	4.028	0.122	0	2.576	10.162	0.104	-1.526	-4.883	-3.113	2.597	9.745	-1.303	-0.122	-3.54	0.671	1506608230
-9.306	-0.547	-1.699	3.479	0.488	0.122	11.146	-0.471	-1.729	-3.967	-1.099	4.272	12.09	1.217	-0.493	-5.127	-0.244	-4.15	-9.306	-0.547	-1.699	3.479	0.488	0.122	1	9.28	0.074	-1.465	-4.395	-2.747	2.908	9.881	-0.359	-1.587	-2.869	1.343	1506608230
-9.507	-1.786	-0.665	2.93	0.305	0.366	13.504	-1.069	-2.244	-4.333	0.244	2.869	12.687	1.821	0.069	-5.249	2.014	-3.113	-9.507	-1.786	-0.665	2.93	0.305	0.366	1.144	9.918	0.188	-1.221	-4.333	-2.014	3.569	9.609	-0.339	-2.686	-2.686	2.014	1506608230
-11.054	-2.525	-0.932	2.93	-0.183	0.061	12.138	-1.39	-2.016	-4.15	3.418	1.953	12.366	2.657	-0.621	-5.981	-0.061	-2.808	-11.054	-2.525	-0.932	2.93	-0.183	0.061	2.407	10.155	1.166	-1.587	-5.432	-1.099	3.202	9.99	-0.817	-3.296	-1.343	2.625	1506608230
-10.645	-3.016	-0.11	4.395	-0.854	0	11.588	-1.915	-2.107	-4.211	-1.282	1.16	12.371	3.015	0.24	-6.042	0.488	-2.136	-10.645	-3.016	-0.11	4.395	-0.854	0	2.407	10.155	1.166	-1.16	-4.944	-1.526	0.701	12.044	0.557	-2.563	-0.671	2.502	1506608230
-10.032	-2.285	0.041	4.822	-0.61	-0.244	12.693	-2.766	-1.86	-3.967	3.906	0.977	11.425	3.292	0.696	-5.981	-0.061	-1.953	-10.032	-2.285	0.041	4.822	-0.61	-0.244	2.58	9.441	1.559	-0.916	-5.127	-1.77	-0.901	12.121	-0.239	-4.028	-2.014	1.831	1506608230
-9.549	-1.643	-0.028	4.822	-0.671	-0.488	11.344	-2.988	-1.256	-4.272	2.197	0.366	10.939	3.185	1.408	-5.493	-0.61	-2.075	-9.549	-1.643	-0.028	4.822	-0.671	-0.488	2.315	8.745	1.343	-1.221	-4.639	-0.977	-1.627	11.246	-0.354	-3.54	-3.723	1.038	1506608230
-8.8	-1.073	0.407	4.761	0	-0.183	10.557	-3.046	-1.293	-4.333	2.136	0.488	10.481	3.18	1.541	-5.31	-0.305	-1.892	-8.8	-1.073	0.407	4.761	0	-0.183	2.315	8.745	1.343	-1.099	-4.944	-0.549	-0.88	10.194	-0.171	-3.479	-4.272	-0.183	1506608230
-8.603	-0.65	0.823	4.333	0.488	0.061	9.573	-2.663	-0.973	-4.517	0.732	0.183	10.432	3.028	1.656	-5.188	-1.526	-1.038	-8.603	-0.65	0.823	4.333	0.488	0.061	2.186	8.114	1.47	-1.16	-4.7	-0.427	0.79	9.258	0.02	-3.662	-3.967	-0.977	1506608231
-8.72	-0.737	1.433	4.333	1.038	-0.061	9.239	-2.354	-0.554	-4.578	1.587	0.061	9.89	2.858	1.747	-5.127	-1.038	-0.427	-8.72	-0.737	1.433	4.333	1.038	-0.061	2.186	8.114	1.47	-0.732	-4.272	-0.427	1.677	8.219	-0.011	-2.991	-3.601	-1.526	1506608231
-8.831	-0.494	1.669	3.906	1.282	-0.366	8.963	-2.369	-0.678	-4.272	0.977	-0.122	9.202	2.802	1.711	-4.944	-1.587	-0.305	-8.831	-0.494	1.669	3.906	1.282	-0.366	3.315	9.362	1.529	-0.244	-3.723	-0.305	1.971	7.957	0.518	-2.014	-3.235	-1.526	1506608231
-9.004	-0.343	1.782	3.845	1.77	-0.183	9.256	-2.524	-1.119	-3.906	-0.061	-0.061	9.441	2.817	1.657	-4.7	-1.343	-0.183	-9.004	-0.343	1.782	3.845	1.77	-0.183	3.315	9.362	1.529	-0.061	-3.174	-0.305	1.771	8.081	1.147	-0.793	-3.479	-1.404	1506608231
-9.671	0.006	1.473	3.54	1.648	-0.122	9.713	-2.601	-1.064	-3.54	1.831	-0.61	9.837	2.686	1.69	-4.211	-1.526	-0.366	-9.671	0.006	1.473	3.54	1.648	-0.122	3.862	9.704	1.602	-0.305	-2.869	-0.183	2.31	7.673	1.487	0.122	-4.333	-0.671	1506608231
-10.773	0.185	1.516	2.808	1.465	-0.244	9.166	-2.456	-1.058	-2.991	0.671	-0.793	9.985	2.278	2.286	-3.54	-0.916	-0.244	-10.773	0.185	1.516	2.808	1.465	-0.244	4.291	9.607	1.69	-0.549	-2.747	-0.061	3.939	8.696	2.767	-0.061	-6.775	-0.366	1506608231
-12.146	0.418	2.188	2.502	1.282	0	9.119	-2.499	-1.032	-2.563	0.305	-0.549	9.904	2	2.428	-2.93	-0.793	-0.244	-12.146	0.418	2.188	2.502	1.282	0	4.589	9.916	1.718	-0.793	-2.563	0.244	5.523	9.6	3.828	-0.244	-4.639	-0.183	1506608231
-11.782	0.857	1.841	2.319	1.038	0.671	9.585	-2.706	-0.779	-2.075	0.305	-0.244	9.863	1.919	2.466	-2.441	-0.488	-0.427	-11.782	0.857	1.841	2.319	1.038	0.671	4.589	9.916	1.718	-0.793	-2.747	0.122	4.805	9.798	3.673	0.244	-1.709	-0.183	1506608231
-10.996	0.214	0.593	1.831	1.16	0.671	10.021	-2.81	-0.396	-1.77	-0.244	0	9.934	1.833	2.438	-1.831	-0.549	-0.549	-10.996	0.214	0.593	1.831	1.16	0.671	4.035	9.936	1.821	-0.61	-2.93	-0.061	3.799	9.009	2.951	1.892	-3.906	-0.488	1506608231
-10.107	-1.163	-0.166	1.465	0.061	0.488	10.356	-3.003	-0.077	-1.404	-0.366	0.061	10.182	1.896	2.125	-1.465	-0.488	-0.549	-10.107	-1.163	-0.166	1.465	0.061	0.488	3.54	9.849	1.39	-0.549	-2.991	0.183	3.923	10.252	2.243	1.953	-3.418	-0.732	1506608231
-9.088	-2.363	-0.713	1.587	0.244	0.244	10.383	-3.118	0.091	-1.221	-0.488	0.061	10.585	2.044	2.072	-1.038	-0.427	-0.488	-9.088	-2.363	-0.713	1.587	0.244	0.244	3.54	9.849	1.39	-0.427	-2.808	0.366	1.464	9.868	1.993	1.831	-5.432	-0.305	1506608231
-8.952	-3.439	-1.121	2.136	0.244	0.244	9.977	-2.766	0.674	-0.977	-0.122	-0.366	10.819	2.16	1.8	-0.732	-0.244	-0.244	-8.952	-3.439	-1.121	2.136	0.244	0.244	2.018	8.064	0.639	-0.488	-2.441	0.549	1.637	9.877	-0.979	1.343	-3.662	-0.61	1506608231
-8.966	-3.445	-1.57	2.991	0.854	0.366	9.067	-2.175	0.733	-0.61	0.427	-0.854	10.356	1.942	2.005	-0.488	0.183	0.61	-8.966	-3.445	-1.57	2.991	0.854	0.366	2.018	8.064	0.639	-0.61	-1.587	0.732	0.898	9.694	-1.698	1.892	-2.258	-0.854	1506608231
-9.402	-2.071	-1.704	2.869	1.099	0.305	8.405	-2.16	0.188	-0.671	0.122	-0.488	9.639	2.056	1.166	-0.732	0.366	1.099	-9.402	-2.071	-1.704	2.869	1.099	0.305	1.604	8.666	0.343	-0.122	-0.244	1.038	0.534	9.81	-1.854	1.831	-3.052	-0.671	1506608231
-9.436	-1.352	-1.812	2.197	1.221	0.061	8.533	-2.572	0.362	-0.732	-0.366	0.183	9.259	2.817	0.156	-1.16	-0.061	0.61	-9.436	-1.352	-1.812	2.197	1.221	0.061	1.814	9.801	0.645	0.488	0.427	0.854	0.528	9.702	-2.462	1.343	-3.967	-0.732	1506608231
-9.339	-1.378	-1.692	2.075	1.221	-0.244	8.912	-2.489	0.928	-0.732	-0.671	0.366	9.345	3.219	0.687	-1.16	-0.427	0.366	-9.339	-1.378	-1.692	2.075	1.221	-0.244	1.814	9.801	0.645	0.488	0.061	0.366	1.261	9.461	-2.826	1.099	-2.991	-0.916	1506608231
-9.394	-1.276	-1.596	2.075	0.732	-0.366	8.92	-2.092	0.84	-0.854	0.122	0.244	9.135	3.03	1.17	-1.16	-0.427	0.549	-9.394	-1.276	-1.596	2.075	0.732	-0.366	1.802	9.233	0.551	0.305	0.061	0.244	1.281	9.423	-2.473	0.916	-3.235	-0.977	1506608231
-9.392	-1.013	-1.558	1.892	0.61	-0.488	8.624	-1.863	0.52	-0.732	0.122	0.122	8.571	2.446	1.058	-0.793	-0.427	0.122	-9.392	-1.013	-1.558	1.892	0.61	-0.488	2.378	8.766	0.272	0.061	-0.366	0.244	1.864	9.46	-2.247	0.427	-2.686	-0.916	1506608231
-9.643	-0.638	-1.688	1.404	0.488	-0.549	8.39	-1.883	0.223	-0.732	-0.183	0.061	8.013	1.943	1.187	-0.488	-0.244	-0.183	-9.643	-0.638	-1.688	1.404	0.488	-0.549	2.818	8.335	0.141	-0.183	-0.183	0.122	1.918	9.384	-1.942	0.366	-2.258	-0.793	1506608231
-9.704	-0.489	-1.607	1.221	-0.244	-0.366	8.369	-1.989	0.099	-0.61	0.061	0	8.051	1.824	1.208	-0.549	-0.061	-0.244	-9.704	-0.489	-1.607	1.221	-0.244	-0.366	3.034	8.491	0.136	-0.183	0.305	-0.183	1.906	9.55	-1.747	0.183	-2.136	-0.671	1506608231
-9.3	-0.122	-1.436	1.099	-0.244	-0.305	8.26	-1.985	0.2	-0.488	-0.183	0.244	8.433	1.826	1.122	-0.366	-0.366	-0.366	-9.3	-0.122	-1.436	1.099	-0.244	-0.305	2.917	8.833	0.199	0	0.061	-0.427	2.058	9.47	-1.699	-0.183	-2.014	-0.549	1506608231
-9.588	0.042	-1.489	0.732	-0.793	-0.488	8.496	-1.885	0.329	-0.549	-0.122	0.305	9.131	1.839	1.239	-0.427	-0.366	-0.366	-9.588	0.042	-1.489	0.732	-0.793	-0.488	3.159	9.117	0.303	-0.122	-0.122	-0.366	2.15	9.18	-1.747	-0.427	-1.77	-0.549	1506608231
-9.833	-0.202	-1.242	0.427	-0.305	-0.61	8.819	-1.633	0.439	-0.305	-0.061	0.122	9.619	1.751	1.596	-0.244	0	-0.366	-9.833	-0.202	-1.242	0.427	-0.305	-0.61	3.159	9.117	0.303	-0.366	-0.244	-0.305	1.759	9.262	-2.255	-0.244	-1.343	-0.793	1506608231
-10.368	-0.3	-1.206	0.244	-0.122	-0.427	9.111	-1.449	0.212	-0.183	-0.244	0.183	9.661	1.669	1.634	0	0.061	-0.488	-10.368	-0.3	-1.206	0.244	-0.122	-0.427	3.584	9.493	0.307	-0.549	-0.427	-0.244	0.512	9.633	-2.226	-0.061	-1.648	-1.16	1506608231
-10.49	-0.414	-1.26	0.366	0	-0.122	9.587	-1.401	-0.062	0	-0.305	0.366	9.82	1.785	1.629	0	0.183	-0.793	-10.49	-0.414	-1.26	0.366	0	-0.122	4.077	10.298	0.386	-0.488	-0.366	-0.427	0.947	10.24	-2.428	0.061	-2.258	-1.526	1506608231
-10.769	-0.334	-1.635	0.488	0.183	0.305	10.026	-1.287	-0.413	-0.061	-0.549	0.549	10.238	2.078	2.006	0.183	-0.061	-1.221	-10.769	-0.334	-1.635	0.488	0.183	0.305	4.051	10.599	0.53	-0.488	-0.671	-0.61	1.781	10.695	-1.779	-0.61	-2.014	-1.282	1506608232
-11.344	-0.601	-1.619	0.183	-0.854	0.427	10.287	-1.141	-0.769	-0.427	-0.549	0.427	10.771	2.413	2.561	0	-0.122	-1.099	-11.344	-0.601	-1.619	0.183	-0.854	0.427	3.212	10.283	0.766	-0.61	-1.16	-0.427	2.792	11.096	-1.138	-1.526	-2.258	-0.488	1506608232
-10.563	-2.159	-0.739	-1.343	-0.488	0.488	10.42	-1.184	-0.858	-0.61	-0.488	0.305	11.072	2.923	2.659	-0.366	0.305	-0.916	-10.563	-2.159	-0.739	-1.343	-0.488	0.488	2.411	10.326	0.798	-0.854	-1.648	0.305	3.955	11.599	-0.071	-3.479	-1.709	0.671	1506608232
-10.739	-3.646	-1.101	-0.671	-0.61	0.793	10.55	-1.413	-0.802	-0.549	-0.61	0.366	10.85	3.454	3.051	-0.366	0.427	-0.793	-10.739	-3.646	-1.101	-0.671	-0.61	0.793	2.257	10.325	1.073	-1.038	-1.16	0.549	3.512	10.904	0.555	-4.7	-0.488	2.625	1506608232
-10.426	-3.492	-0.658	1.16	-1.099	1.282	11.169	-2.247	-1.329	-0.671	-0.488	0.366	10.238	4.145	2.3	-0.671	-0.122	-0.732	-10.426	-3.492	-0.658	1.16	-1.099	1.282	3.212	10.841	1.89	-0.183	-0.732	-0.183	3.962	11.373	-0.157	-3.357	2.136	4.395	1506608232
-9.726	-2.165	-0.444	0.488	-1.282	1.16	11.298	-3.083	-1.255	-0.793	0.427	-0.183	10.014	4.26	1.712	-0.854	0.061	-0.732	-9.726	-2.165	-0.444	0.488	-1.282	1.16	0.613	7.869	2.219	-0.305	-0.366	-0.122	2.469	12.316	-1.385	-2.075	5.676	4.333	1506608232
-9.01	-1.76	-0.213	0.122	-1.404	1.038	10.368	-3.408	-0.83	-0.732	0.549	-0.549	9.348	3.943	2.547	-0.671	0.305	-0.061	-9.01	-1.76	-0.213	0.122	-1.404	1.038	0.613	7.869	2.219	-0.427	0.183	0.854	0.428	11.767	-0.639	-2.563	4.272	4.333	1506608232
-8.842	-1.297	0.197	0	-0.916	1.038	9.36	-3.175	-0.983	-0.793	0.549	-0.61	8.886	4.016	2.53	-0.732	0.427	0.488	-8.842	-1.297	0.197	0	-0.916	1.038	0.396	7.945	1.755	-0.183	-1.038	1.038	0.457	10.479	-0.504	-2.625	2.869	4.089	1506608232
-8.772	-0.918	0.148	-0.427	-0.549	0.732	8.521	-2.595	-1.043	-0.916	0.916	-0.549	8.216	4.12	1.56	-1.038	-0.122	0.732	-8.772	-0.918	0.148	-0.427	-0.549	0.732	2.809	8.97	1.872	0.183	-1.282	0.488	0.791	9.65	-0.614	-1.77	3.113	3.296	1506608232
-8.459	-1.181	0.371	-0.671	-0.305	0.427	8.222	-2.293	-0.882	-0.793	0.732	-0.366	7.91	3.917	1.202	-1.221	-0.732	0.671	-8.459	-1.181	0.371	-0.671	-0.305	0.427	2.809	8.97	1.872	0.427	-0.549	-0.183	0.894	8.78	-0.672	-0.977	2.808	2.38	1506608232
-7.837	-1.192	0.613	-0.488	0.183	0.366	8.28	-2.291	-0.745	-0.427	0.488	-0.427	7.923	3.63	1.566	-1.099	-0.916	0.366	-7.837	-1.192	0.613	-0.488	0.183	0.366	2.942	8.935	1.654	0.427	-0.732	-0.427	-0.132	8.007	-0.961	0	3.113	1.587	1506608232
-7.864	-1.035	0.648	-0.183	0.61	-0.061	8.142	-2.132	-1.026	-0.122	0.427	-0.549	8.147	3.125	2.177	-0.61	-0.61	0.183	-7.864	-1.035	0.648	-0.183	0.61	-0.061	3.187	8.553	1.609	0.122	-0.793	-0.366	-0.511	7.419	-0.321	1.953	2.014	0.61	1506608232
-8.762	-0.463	0.599	0.061	0.977	-0.244	8.11	-1.793	-0.994	-0.122	0.305	-0.61	8.396	2.616	2.395	-0.366	-0.305	0.061	-8.762	-0.463	0.599	0.061	0.977	-0.244	3.534	8.234	1.613	-0.183	-0.305	-0.122	0.67	7.64	1.306	2.502	0.916	0.183	1506608232
-9.951	-0.212	0.337	0.061	1.343	-0.183	8.242	-1.828	-1.024	0.061	0.122	-0.549	8.692	2.255	2.823	-0.183	0.122	0	-9.951	-0.212	0.337	0.061	1.343	-0.183	3.601	8.247	1.552	-0.183	0.122	0	0.947	8.153	1.227	2.197	-0.671	-0.183	1506608232
-10.804	0.079	0.002	-0.122	0.916	-0.122	8.634	-1.873	-1.028	0.183	-0.122	-0.366	8.922	2.238	2.868	-0.061	-0.122	0.061	-10.804	0.079	0.002	-0.122	0.916	-0.122	3.854	8.789	1.465	0.061	-0.122	0	2.289	8.859	1.882	1.892	-0.61	-0.488	1506608232
-11.115	1.832	0.494	-0.366	0.793	0.488	9.019	-2.007	-1.036	0.366	-0.183	0	9.422	2.22	2.578	0.061	-0.061	0.061	-11.115	1.832	0.494	-0.366	0.793	0.488	3.854	8.789	1.465	0.183	-0.244	0	6.577	10.91	3.124	-0.549	1.587	0.427	1506608232
-11.437	1.367	0.019	-1.404	1.038	0.366	9.528	-2.156	-0.926	0.427	-0.061	0.305	9.562	2.25	2.684	0.183	-0.244	0.183	-11.437	1.367	0.019	-1.404	1.038	0.366	3.77	8.873	1.488	0.366	-0.244	-0.122	6.275	9.022	2.786	0.122	-0.305	0.488	1506608232
-12.524	-2.422	-1.262	-1.038	-0.854	-0.244	10.228	-2.361	-0.587	0.427	-0.061	0.488	9.679	2.344	2.74	0.122	-0.183	0.244	-12.524	-2.422	-1.262	-1.038	-0.854	-0.244	3.385	9.13	1.324	0.488	-0.671	0.122	0.321	8.589	1.395	1.221	-2.197	-2.014	1506608232
-11.268	-3.789	-0.846	0.427	-1.587	0	10.858	-2.81	-0.233	0.732	-0.122	0.427	9.787	2.521	2.227	0.366	-0.366	0.122	-11.268	-3.789	-0.846	0.427	-1.587	0	3.907	10.177	0.822	0.488	-1.221	0.244	2.226	13.544	1.682	2.319	0.366	-1.587	1506608232
-9.136	-2.103	-0.212	0.427	-0.183	0.061	10.722	-3.201	-0.167	0.977	0.427	0.366	10.201	2.768	1.731	0.854	-0.305	-0.366	-9.136	-2.103	-0.212	0.427	-0.183	0.061	4.43	10.838	0.358	0.671	-0.916	-0.305	0.556	11.998	1.03	0.366	-3.845	-0.793	1506608232
-9.711	-2.065	-1.513	-0.061	-0.061	-0.305	10.023	-2.824	0.092	0.854	-0.061	0.244	10.785	3.04	1.336	1.038	0.061	-0.366	-9.711	-2.065	-1.513	-0.061	-0.061	-0.305	1.593	9.761	0.353	0.244	0.854	-0.244	1.414	9.692	-1.938	1.282	-5.432	-1.038	1506608232
-9.655	-2.439	-1.487	-0.061	0.183	0	9.466	-2.354	0.605	0.61	0.244	0	10.631	3.259	1.26	1.099	0.488	0.183	-9.655	-2.439	-1.487	-0.061	0.183	0	1.593	9.761	0.353	0.122	1.953	0.488	1.537	9.725	-2.888	1.526	-0.061	-1.526	1506608232
-9.004	-1.894	-1.046	0.305	0.671	0.122	9.251	-2.476	0.683	0.366	0.122	0.122	10.255	3.889	1.152	0.977	0.549	0.183	-9.004	-1.894	-1.046	0.305	0.671	0.122	0.927	10.842	-0.104	0.793	1.404	0.671	1.127	9.978	-1.712	1.16	-0.671	-1.343	1506608232
-9.065	-1.286	-1.067	0.732	0.427	-0.183	9.269	-2.58	0.474	0.427	0.061	-0.122	9.994	4.453	0.663	0.427	-0.427	-0.122	-9.065	-1.286	-1.067	0.732	0.427	-0.183	1.884	9.598	0.488	0.916	0.916	0.305	0.965	9.696	-1.928	0.549	-1.587	-1.221	1506608232
-8.882	-1.089	-1.251	0.732	0.305	-0.183	8.855	-2.022	0.537	0.61	0	-0.366	9.775	4.106	0.532	0.244	-0.61	0.061	-8.882	-1.089	-1.251	0.732	0.305	-0.183	1.884	9.598	0.488	0.488	1.465	0.305	1.181	9.324	-2.092	0.793	-2.625	-1.282	1506608232
-9.111	-0.947	-1.544	0.427	0.122	-0.305	8.354	-1.394	0.787	0.549	0	-0.427	9.153	3.579	1.056	0.488	0.854	0.183	-9.111	-0.947	-1.544	0.427	0.122	-0.305	1.603	8.693	0.201	0.061	1.77	0.732	1.729	8.933	-2.152	1.099	-2.014	-1.526	1506608233
-9.372	-0.949	-1.415	0.305	-0.366	-0.488	8.295	-1.361	0.718	0.061	0.244	-0.305	8.221	3.35	1.451	0.122	0.549	0.061	-9.372	-0.949	-1.415	0.305	-0.366	-0.488	2.367	8.593	-0.205	0.061	1.343	0.732	1.946	9.142	-1.803	0.854	-0.671	-1.404	1506608233
-9.207	-0.937	-1.05	0.305	-0.305	-0.366	8.284	-1.607	-0.049	0	0.671	-0.427	8.12	3.108	1.304	-0.305	0.549	-0.122	-9.207	-0.937	-1.05	0.305	-0.305	-0.366	2.367	8.593	-0.205	0	1.038	0.549	1.475	9.445	-1.28	0.244	-0.427	-1.099	1506608233
-9.697	-0.561	-1.268	0.549	-0.549	-0.366	8.387	-1.515	0.191	-0.183	0.549	-0.244	8.256	2.763	1.138	-0.305	0.61	-0.183	-9.697	-0.561	-1.268	0.549	-0.549	-0.366	2.838	8.475	-0.217	-0.122	1.343	0.427	1.183	9.319	-1.223	-0.061	-1.099	-0.854	1506608233
-9.841	-0.522	-1.515	0.732	-0.854	-0.488	8.576	-1.205	1.043	-0.427	0.244	0.061	8.358	2.631	1.516	-0.488	0.732	-0.427	-9.841	-0.522	-1.515	0.732	-0.854	-0.488	2.833	8.665	-0.177	0	1.404	0.244	1.684	9.531	-1.658	-0.305	-1.221	-0.793	1506608233
-9.806	-0.345	-1.397	0.488	-0.793	-0.427	8.58	-1.158	0.761	-0.488	0.366	0.305	8.41	2.69	1.666	-0.793	0.122	-0.427	-9.806	-0.345	-1.397	0.488	-0.793	-0.427	2.833	8.665	-0.177	0.061	0.977	0.244	1.962	9.698	-1.963	-0.671	-0.977	-0.793	1506608233
-9.892	-0.163	-1.27	0.061	-0.549	-0.427	9.381	-1.428	0.547	-0.549	1.404	0.427	8.887	2.768	1.428	-0.793	0.061	-0.61	-9.892	-0.163	-1.27	0.061	-0.549	-0.427	3.6	9.165	-0.045	-0.122	0.427	0.122	0.991	9.814	-1.48	-0.916	-1.038	-0.793	1506608233
-9.845	-0.006	-1.526	0.122	-0.183	-0.244	9.85	-1.53	0.983	-0.671	1.404	0.427	9.115	2.822	1.681	-0.61	0.061	-0.854	-9.845	-0.006	-1.526	0.122	-0.183	-0.244	4.205	9.259	0.19	-0.061	0.61	-0.305	0.946	9.959	-2.568	-0.854	-1.465	-1.16	1506608233
-9.995	0.022	-1.628	0.427	-0.244	0.305	9.964	-1.476	0.943	-0.732	1.343	0.549	9.092	2.909	1.966	-0.793	-0.183	-0.977	-9.995	0.022	-1.628	0.427	-0.244	0.305	4.094	9.312	0.118	-0.122	0.305	-0.549	1.64	9.849	-2.375	-0.671	-0.977	-1.221	1506608233
-10.769	-0.697	-0.767	0.122	-0.732	0.61	9.798	-1.591	1.036	-0.854	1.526	0.244	9.378	2.812	2.073	-0.732	0.122	-1.16	-10.769	-0.697	-0.767	0.122	-0.732	0.61	3.572	9.009	0.22	-0.244	-0.244	-0.244	2.486	10.073	-1.66	-1.282	-1.77	-0.854	1506608233
-10.806	-1.696	-0.008	-0.732	0.427	0.549	9.717	-1.648	1.186	-0.732	1.892	0.488	9.572	2.887	2.366	-0.732	0.061	-1.16	-10.806	-1.696	-0.008	-0.732	0.427	0.549	3.146	9.104	0.269	-0.061	-0.427	0.183	3.323	10.718	-0.549	-2.136	-0.61	0.061	1506608233
-10.907	-2.931	-0.018	-0.793	0.061	0.427	9.775	-1.927	1.127	-1.282	1.709	1.16	9.813	3.643	2.586	-1.221	-0.061	-0.854	-10.907	-2.931	-0.018	-0.793	0.061	0.427	3.573	10.24	0.488	0.366	0.061	0.061	2.767	11.137	1.006	-3.479	-0.305	1.709	1506608233
-10.164	-3.431	0.922	0.671	-0.244	0.916	9.771	-2.821	1.162	-1.343	0.916	1.526	9.713	4.707	2.421	-1.77	-0.61	-1.16	-10.164	-3.431	0.922	0.671	-0.244	0.916	4.533	10.929	1.286	1.038	0.549	-0.793	1.725	11.409	0.591	-4.15	0.244	3.174	1506608233
-9.96	-2.473	1.01	0.061	-0.427	0.305	9.521	-3.241	1.15	-0.977	1.648	1.038	9.465	4.46	2.562	-1.343	-0.427	-1.282	-9.96	-2.473	1.01	0.061	-0.427	0.305	2.382	8.735	1.92	0.671	1.526	-0.488	1.04	10.881	-0.151	-2.686	1.892	3.54	1506608233
-10.269	-2.683	0.382	-0.183	-1.038	-0.488	8.695	-3.458	0.879	-0.61	0.854	0.854	9.152	4.112	3.188	-0.793	0.977	-0.732	-10.269	-2.683	0.382	-0.183	-1.038	-0.488	2.382	8.735	1.92	-0.061	2.808	0.488	-0.506	10.841	-0.114	-1.526	2.014	3.235	1506608233
-9.507	-2.68	0.782	-0.183	-0.854	-0.549	8.409	-3.89	0.939	-0.671	2.197	1.282	8.594	4.832	3.255	-0.732	1.221	-0.732	-9.507	-2.68	0.782	-0.183	-0.854	-0.549	2.159	9.763	1.564	0.366	1.77	0.732	-1.34	11.285	0.038	-1.16	1.465	2.686	1506608233
-9.191	-2.278	0.861	-0.671	-0.732	-0.916	7.852	-4.273	0.901	-0.183	1.892	1.404	8.067	5.418	3.277	-0.732	0.916	-1.343	-9.191	-2.278	0.861	-0.671	-0.732	-0.916	2.462	8.766	2.077	0.671	1.038	0.366	-0.632	10.361	0.349	-0.366	2.258	2.319	1506608233
-9.04	-2.571	1.036	-0.488	-0.549	-1.343	7.85	-4.284	1.343	-0.061	2.625	1.343	7.974	5.119	3.072	-0.61	0.427	-1.221	-9.04	-2.571	1.036	-0.488	-0.549	-1.343	2.462	8.766	2.077	0.305	1.587	0.305	-0.75	9.781	0.459	0	3.113	1.709	1506608233
-8.957	-2.537	1.138	0.305	-0.183	-1.038	7.168	-4.474	1.681	-0.183	1.709	1.648	7.576	5.112	3.324	-0.244	1.282	-1.099	-8.957	-2.537	1.138	0.305	-0.183	-1.038	2.052	8.813	1.705	0.244	1.465	0.427	-1.18	9.195	0.493	0.427	3.052	0.793	1506608233
-9.228	-2.227	1.199	0.427	0	-0.916	7.283	-4.721	1.918	-0.549	1.77	1.831	6.807	5.533	3.33	-0.122	0.732	-1.709	-9.228	-2.227	1.199	0.427	0	-0.916	2.164	8.835	1.59	0.488	0.549	0.244	-0.754	9.026	0.709	1.465	1.953	0.061	1506608233
-9.118	-1.867	1.212	0.122	0	-0.916	6.825	-5.016	1.692	-0.549	1.77	1.831	6.698	5.698	3.305	-0.366	0.305	-1.709	-9.118	-1.867	1.212	0.122	0	-0.916	2.405	8.754	1.976	0.671	0.793	0	-0.038	8.881	0.845	2.686	0.854	-0.61	1506608233
-8.837	-1.824	0.895	-0.61	0.061	-1.343	6.498	-5.261	1.966	-0.671	0.793	2.014	7.025	5.792	3.249	-0.061	0.671	-1.709	-8.837	-1.824	0.895	-0.61	0.061	-1.343	2.724	8.908	1.863	0.61	1.282	-0.244	0.136	9.147	0.444	2.808	0.305	-1.16	1506608233
-9.165	-2.424	1.125	-0.732	0.549	-1.099	6.297	-5.581	2.422	-0.488	0.427	2.319	6.799	5.853	3.712	0.183	0.671	-1.831	-9.165	-2.424	1.125	-0.732	0.549	-1.099	2.399	8.86	1.652	0.671	1.038	-0.427	-0.232	9.574	1.026	2.075	2.075	-1.77	1506608233
-9.739	-2.598	0.732	0.366	0.671	-0.916	6.376	-6.108	2.574	-0.061	-0.61	2.258	6.97	6.004	3.668	0.244	0.366	-1.648	-9.739	-2.598	0.732	0.366	0.671	-0.916	2.399	8.86	1.652	0.671	1.038	-0.488	1.206	9.942	2.243	0.854	0.977	-1.16	1506608233
-10.02	-2.708	0.36	0.305	0.549	-0.916	6.619	-6.321	2.631	-0.488	1.221	1.953	7.148	6.424	3.546	0.427	1.099	-1.526	-10.02	-2.708	0.36	0.305	0.549	-0.916	2.565	9.381	1.414	0.61	1.526	-0.549	1.504	9.786	1.181	-0.305	-6.226	0.061	1506608233
-10.075	-2.716	0.173	0.061	0.183	-1.099	6.211	-6.765	2.925	-0.549	0.427	2.136	6.851	6.856	3.502	0.244	0.549	-1.526	-10.075	-2.716	0.173	0.061	0.183	-1.099	2.583	9.654	1.068	0.671	1.221	-0.61	0.766	10.481	0.176	1.465	0.854	-1.343	1506608233
-9.411	-2.231	-0.095	0	0.183	-0.977	6.252	-6.979	3.287	-0.061	0.061	1.953	6.996	6.885	3.57	0.732	0.549	-1.587	-9.411	-2.231	-0.095	0	0.183	-0.977	2.32	9.597	0.916	0.732	0.854	-0.549	3.86	10.441	-0.439	0.732	0.427	-0.366	1506608234
-9.514	-2.522	-0.354	-0.305	-0.061	-1.099	6.336	-6.632	3.539	-0.183	0.427	1.831	7.074	6.879	3.518	0.732	0.732	-1.221	-9.514	-2.522	-0.354	-0.305	-0.061	-1.099	2.141	9.146	0.761	0.61	0.549	-0.671	1.288	9.7	-0.42	0.427	0.183	-0.61	1506608234
-9.478	-3.108	-0.309	-0.305	-0.122	-0.977	5.876	-6.796	3.746	-0.122	0	1.77	6.651	6.849	3.586	0.549	0.854	-1.16	-9.478	-3.108	-0.309	-0.305	-0.122	-0.977	2.199	9.034	0.451	0.793	0.732	-0.61	0.542	9.778	0.135	1.343	0.488	-0.977	1506608234
-9.513	-3.17	-0.173	0.122	0.061	-0.793	6.048	-7.275	3.499	0.061	0.427	1.404	6.314	7.049	3.663	0.549	0.671	-1.038	-9.513	-3.17	-0.173	0.122	0.061	-0.793	2.091	9.325	0.303	0.61	0.549	-0.61	1.619	10.06	-0.267	0.488	-0.305	-0.61	1506608234
-9.588	-2.865	-0.303	0	0.061	-0.671	5.722	-7.344	3.714	-0.183	0.671	1.038	6.651	7.573	3.636	0.61	1.099	-0.732	-9.588	-2.865	-0.303	0	0.061	-0.671	1.904	9.836	0.184	0.61	0.366	-0.671	1.775	10.027	-0.581	0.305	0.488	-0.61	1506608234
-9.483	-2.963	-0.26	-0.244	0.061	-0.61	5.435	-7.492	3.661	-0.244	0.183	0.916	6.255	8.106	3.945	0.305	0.61	-0.793	-9.483	-2.963	-0.26	-0.244	0.061	-0.61	1.76	10.287	0.189	0.61	0.305	-0.61	1.913	9.936	-0.613	0.549	0.122	-0.488	1506608234
-9.396	-3.159	-0.208	-0.305	0	-0.427	5.435	-7.492	3.661	-0.244	0.183	0.916	6.292	8.183	4.033	0.427	0.366	-0.854	-9.396	-3.159	-0.208	-0.305	0	-0.427	1.76	10.287	0.189	0.366	0.061	-0.549	1.525	9.945	-0.574	0.366	0	-0.488	1506608234
-9.305	-3.322	-0.146	-0.305	-0.061	-0.366	5.572	-7.145	3.814	-0.183	0.793	0.305	6.425	8.093	4.097	0.305	0.61	-0.671	-9.305	-3.322	-0.146	-0.305	-0.061	-0.366	1.823	9.995	0.255	0.122	0.061	-0.61	1.375	9.939	-0.42	0.244	0.183	-0.366	1506608234
-9.35	-3.53	-0.163	-0.366	-0.183	-0.366	5.157	-7.009	3.497	-0.427	0.854	0.366	6.161	7.698	4.134	0.305	0.793	-0.549	-9.35	-3.53	-0.163	-0.366	-0.183	-0.366	2.064	9.715	0.129	0.183	0.061	-0.488	1.226	9.878	-0.691	0.305	0.122	-0.366	1506608234
-9.141	-3.718	-0.104	-0.305	-0.183	-0.305	4.887	-6.961	3.467	-0.488	0.793	0.305	5.883	7.506	4.382	0.183	0.427	-0.61	-9.141	-3.718	-0.104	-0.305	-0.183	-0.305	2.031	9.69	0.185	0.061	-0.122	-0.488	1.069	9.965	-0.769	0.122	0.122	-0.305	1506608234
-8.959	-3.774	-0.047	-0.122	0	-0.305	4.904	-6.938	3.485	-0.549	0.366	0.305	5.93	7.608	4.347	0.061	0.549	-0.549	-8.959	-3.774	-0.047	-0.122	0	-0.305	2.098	9.777	0.169	-0.122	-0.061	-0.427	0.575	9.85	-0.904	0.305	0.061	-0.305	1506608234
-9.164	-3.768	-0.1	-0.122	-0.122	-0.305	4.813	-6.904	3.521	-0.427	0.427	0.183	5.947	7.611	4.246	0.061	0.916	-0.488	-9.164	-3.768	-0.1	-0.122	-0.122	-0.305	2.041	9.723	0.161	-0.122	0.061	-0.366	0.506	9.818	-0.811	0.183	0	-0.366	1506608234
-9.182	-3.77	-0.059	-0.122	-0.183	-0.305	4.514	-6.918	3.524	-0.427	0.427	0.183	5.748	7.509	4.273	0	0.244	-0.488	-9.182	-3.77	-0.059	-0.122	-0.183	-0.305	1.824	9.525	0.25	-0.061	0	-0.366	0.805	9.924	-0.78	0.061	0	-0.305	1506608234
-9.124	-3.821	0.01	-0.122	-0.061	-0.305	4.237	-7.162	3.523	-0.366	-0.122	0.427	6.306	7.708	4.256	-0.305	0.61	0	-9.124	-3.821	0.01	-0.122	-0.061	-0.305	1.664	9.833	0.331	-0.244	-0.061	-0.305	0.721	9.926	-1.035	0.122	-0.061	-0.183	1506608234
-9.117	-3.671	0.041	-0.122	-0.061	-0.183	5.611	-7.37	3.874	-0.122	0.732	-0.427	5.74	7.723	4.396	-0.061	0.732	0.122	-9.117	-3.671	0.041	-0.122	-0.061	-0.183	1.907	9.884	0.355	-0.305	0.061	-0.305	0.451	9.898	-1.037	0.061	0.122	-0.244	1506608234
-9.357	-3.549	0.12	-0.122	-0.122	0	5.144	-7.255	4.192	0	0.305	-0.488	5.674	7.772	4.509	0	1.282	-0.122	-9.357	-3.549	0.12	-0.122	-0.122	0	1.715	9.72	0.402	-0.366	0.061	-0.183	0.694	9.847	-0.723	0.061	0.183	-0.305	1506608234
-9.589	-3.307	0.305	-0.366	-0.183	0.183	4.644	-7.21	4.09	-0.061	0.061	-0.061	5.54	7.623	4.538	-0.122	0.732	-0.427	-9.589	-3.307	0.305	-0.366	-0.183	0.183	1.609	9.75	0.284	-0.183	0.122	-0.061	1.016	10.049	-0.501	-0.061	0	-0.122	1506608234
-9.661	-3.001	0.604	-0.732	-0.488	0.305	4.481	-7.605	3.869	0	-0.671	0.122	5.492	7.706	4.625	-0.061	0.061	-0.427	-9.661	-3.001	0.604	-0.732	-0.488	0.305	1.727	10.055	0.418	-0.183	0.183	0	1.314	10.155	-0.221	-0.183	0.305	0	1506608234
-9.731	-2.61	0.879	-1.099	-1.038	0.549	4.475	-8.087	4.003	0.122	-0.732	-0.061	5.79	8.007	4.919	0.305	0.366	-0.61	-9.731	-2.61	0.879	-1.099	-1.038	0.549	1.87	10.418	0.607	-0.305	0.427	0.061	1.75	10.201	0.27	-0.427	0.977	0.183	1506608234
-9.828	-2.289	0.92	-1.465	-1.099	0.793	4.6	-9.038	4.157	0.061	-0.671	-0.549	5.745	8.415	5.29	0.61	-0.183	-1.038	-9.828	-2.289	0.92	-1.465	-1.099	0.793	1.537	10.523	0.912	-0.427	0.244	0.305	2.601	10.267	0.907	-0.366	1.648	0.61	1506608234
-9.756	-2.166	1.233	-1.892	-1.16	1.038	4.286	-10.177	3.951	1.038	-1.221	-1.648	5.887	9.067	5.446	-0.366	0.366	0.061	-9.756	-2.166	1.233	-1.892	-1.16	1.038	1.186	10.435	1.536	-0.732	-0.366	0.366	3.021	10.3	0.786	-0.671	2.38	1.404	1506608234
-9.697	-1.936	1.436	-2.38	-1.16	1.099	3.198	-10.484	2.905	1.404	-2.136	-2.319	6.089	8.94	5.308	-0.183	0.671	1.892	-9.697	-1.936	1.436	-2.38	-1.16	1.099	0.914	10.337	2.283	-1.282	-1.282	0.122	3.323	10.087	1.044	-0.183	2.991	1.465	1506608234
-10.055	-1.713	1.305	-3.174	-1.465	0.793	1.658	-10.042	1.615	1.343	-3.418	-2.625	6.302	8.708	4.664	0.61	1.038	3.601	-10.055	-1.713	1.305	-3.174	-1.465	0.793	1.107	9.868	2.751	-1.77	-2.075	-0.244	2.48	10.03	0.549	-0.793	4.456	1.648	1506608234
-9.514	-2.156	1.192	-3.784	-1.465	0.61	1.715	-9.85	0.352	0.732	-2.808	-1.77	6.415	8.126	3.658	2.075	3.662	5.554	-9.514	-2.156	1.192	-3.784	-1.465	0.61	2.644	9.363	2.769	-2.502	-1.648	-0.732	0.81	9.642	-1.195	-0.183	3.357	0.671	1506608234
-8.257	-2.115	0.955	-4.456	-1.099	0.793	0.792	-9.618	-0.981	0.977	-3.479	0.61	5.623	7.534	2.659	4.028	3.54	6.287	-8.257	-2.115	0.955	-4.456	-1.099	0.793	4.376	9.117	2.704	-3.174	-0.488	-1.404	0.402	8.902	-1.643	0.977	3.906	-0.793	1506608234
-7.844	-1.912	0.73	-4.944	-0.244	0.61	0.836	-9.036	-1.755	1.038	-4.578	3.54	5.224	6.674	1.98	6.226	2.747	5.31	-7.844	-1.912	0.73	-4.944	-0.244	0.61	5.522	8.825	1.975	-3.052	0.854	-1.831	0.834	8.478	-1.061	1.709	6.775	-1.282	1506608235
-8.369	-2.274	0.139	-6.104	0.305	0	1.651	-8.959	-2.049	1.526	-5.798	5.676	4.972	5.357	1.5	8.057	3.113	3.845	-8.369	-2.274	0.139	-6.104	0.305	0	5.349	7.783	1.68	-2.686	3.235	-1.526	-0.842	8.363	-0.184	0.854	2.869	-0.793	1506608235
-9.839	-3.167	-0.463	-5.615	-0.122	-0.183	2.921	-9.642	-2.387	2.502	-7.08	7.446	5.071	4.564	1.547	9.521	3.662	2.441	-9.839	-3.167	-0.463	-5.615	-0.122	-0.183	4.668	7.489	1.349	-1.343	6.287	-0.977	-1.024	8.646	-1.523	1.587	2.319	-1.343	1506608235
-10.869	-3.152	-1.995	-5.615	-0.488	-0.977	4.246	-10.731	-2.487	3.418	-7.019	8.118	5.731	4.919	1.39	10.315	3.845	1.648	-10.869	-3.152	-1.995	-5.615	-0.488	-0.977	3.442	8.259	0.8	0.061	7.324	-0.549	-0.421	10.64	-0.866	2.319	1.831	-0.732	1506608235
-9.959	-1.842	-2.486	-6.592	-1.343	-0.732	5.289	-12.395	-3.37	3.418	-7.019	8.118	6.849	6.137	1.419	9.888	4.272	0.732	-9.959	-1.842	-2.486	-6.592	-1.343	-0.732	2.266	9.697	0.069	1.099	7.568	-0.305	1.96	11.882	-1.583	1.953	5.31	-1.404	1506608235
-9.696	-1.269	-3.351	-7.446	-1.343	-0.183	6.314	-12.359	-3.732	4.822	-9.033	7.202	7.473	7.167	1.94	8.972	3.967	0	-9.696	-1.269	-3.351	-7.446	-1.343	-0.183	0.916	10.184	-0.376	1.282	7.629	-0.061	1.355	10.036	-0.863	1.282	5.127	-1.038	1506608235
-10.172	-1.169	-3.508	-7.69	-1.587	-0.061	6.8	-10.853	-3.466	4.517	-8.972	5.859	8.189	7.483	2.139	7.996	4.883	0.427	-10.172	-1.169	-3.508	-7.69	-1.587	-0.061	-0.773	9.904	-0.58	0.366	7.69	1.038	3.124	10.328	-1.324	1.038	3.113	-0.854	1506608235
-10.098	-1.13	-3.741	-7.629	-1.343	0.183	6.565	-10.246	-3.22	4.028	-7.751	5.005	8.062	7.58	2.321	7.019	6.104	0.732	-10.098	-1.13	-3.741	-7.629	-1.343	0.183	-2.187	10.329	-0.311	0.366	7.324	2.319	3.765	9.786	-1.906	0.732	3.845	-0.61	1506608235
-9.805	-1.469	-3.785	-7.629	-1.404	0.122	5.747	-9.728	-3.387	3.723	-8.484	4.333	7.466	7.958	1.948	5.493	6.287	0.183	-9.805	-1.469	-3.785	-7.629	-1.404	0.122	-1.791	11.176	0.191	1.221	5.92	2.502	3.444	9.542	-3.29	0.549	4.639	-0.671	1506608235
-9.478	-2.044	-3.933	-7.446	-1.709	0	5.157	-8.473	-3.116	3.052	-9.888	3.601	7.324	8.093	1.526	4.028	4.578	-0.366	-9.478	-2.044	-3.933	-7.446	-1.709	0	-1.019	10.867	0.587	1.16	5.371	2.197	2.745	9.526	-3.297	0.549	5.554	-1.282	1506608235
-9.232	-2.315	-4.064	-7.263	-1.587	-0.183	4.981	-7.735	-2.698	2.258	-8.667	2.991	7.836	7.691	1.389	3.357	4.7	-0.122	-9.232	-2.315	-4.064	-7.263	-1.587	-0.183	-0.854	10.409	0.471	0.488	5.737	2.502	2.448	9.552	-3.456	0.244	6.104	-1.221	1506608235
-9.345	-2.582	-4.119	-6.897	-1.404	-0.366	4.42	-7.679	-2.111	1.526	-7.263	2.625	7.744	7.317	1.294	2.991	5.31	0.183	-9.345	-2.582	-4.119	-6.897	-1.404	-0.366	-0.807	10.418	0.183	0.244	5.188	2.563	1.152	9.606	-3.519	-0.122	5.859	-1.099	1506608235
-9.199	-2.974	-3.99	-6.348	-1.526	-0.305	3.819	-7.598	-1.572	0.671	-7.568	2.502	7.626	7.086	1.028	2.38	4.639	-0.061	-9.199	-2.974	-3.99	-6.348	-1.526	-0.305	-0.355	10.295	0.071	0.122	4.761	2.502	0.044	9.843	-3.482	-0.549	4.761	-1.16	1506608235
-9.149	-2.841	-3.602	-5.737	-1.282	-0.366	3.661	-7.647	-0.819	-0.183	-7.812	2.625	7.797	6.655	0.782	1.831	4.578	0	-9.149	-2.841	-3.602	-5.737	-1.282	-0.366	0.129	10.081	-0.087	-0.061	4.761	2.38	0.541	9.833	-3.059	-0.916	3.967	-1.038	1506608235
-9.116	-2.499	-3.555	-5.432	-1.282	-0.61	3.663	-7.77	0.054	-0.183	-7.812	2.625	8.026	6.156	0.431	1.77	4.578	0	-9.116	-2.499	-3.555	-5.432	-1.282	-0.61	0.23	10.013	-0.199	-0.244	5.127	2.441	0.782	9.741	-2.895	-1.343	4.456	-0.916	1506608235
-9.148	-2.425	-3.584	-5.005	-1.099	-0.793	3.663	-7.77	0.054	-0.61	-6.775	2.747	8.619	6.039	0.072	1.892	5.066	0.061	-9.148	-2.425	-3.584	-5.005	-1.099	-0.793	-0.063	10.174	-0.251	-0.244	5.127	2.625	0.445	9.659	-2.53	-1.221	3.601	-0.916	1506608235
-9.237	-2.12	-3.803	-4.578	-0.916	-0.916	3.626	-8.521	1.543	-1.221	-6.897	3.052	8.916	6.342	-0.242	1.831	5.127	0.427	-9.237	-2.12	-3.803	-4.578	-0.916	-0.916	-0.255	10.427	-0.098	0	4.883	2.441	0.689	9.642	-2.778	-1.465	3.601	-0.916	1506608235
-9.592	-1.516	-4.402	-4.211	-1.282	-0.854	4.321	-9.099	2.092	-1.404	-5.554	3.052	8.685	6.673	-0.644	1.831	4.211	0.732	-9.592	-1.516	-4.402	-4.211	-1.282	-0.854	-0.044	10.346	0.127	0.427	4.211	2.014	0.584	9.82	-3.021	-1.648	3.479	-0.916	1506608235
-10.056	-1.023	-4.296	-4.7	-1.587	-0.549	4.7	-9.568	2.467	-1.587	-3.662	2.869	7.98	6.613	-0.77	1.953	3.54	0.977	-10.056	-1.023	-4.296	-4.7	-1.587	-0.549	0.403	10.003	0.218	0.488	4.15	1.709	0.544	10.29	-2.936	-2.197	2.686	-0.977	1506608235
-9.822	-0.852	-3.877	-4.761	-2.38	-0.183	4.832	-9.991	2.864	-2.075	-2.808	2.319	7.004	6.426	-0.557	2.38	3.357	0.793	-9.822	-0.852	-3.877	-4.761	-2.38	-0.183	0.591	9.829	0.227	0.305	4.333	1.587	0.902	10.89	-2.6	-2.502	2.686	-1.221	1506608235
-9.839	-1.241	-3.185	-4.7	-2.869	0.61	4.868	-10.445	3.15	-2.075	-2.808	2.319	6.102	6.738	0.091	2.747	3.357	0.183	-9.839	-1.241	-3.185	-4.7	-2.869	0.61	0.589	9.866	0.912	0.793	4.211	1.343	1.9	10.637	-1.415	-2.747	3.54	-0.793	1506608235
-9.531	-3.595	-1.197	-3.845	-3.296	1.221	4.697	-9.16	3.303	-1.465	-2.625	0	5.285	7.802	1.54	2.747	2.38	-0.854	-9.531	-3.595	-1.197	-3.845	-3.296	1.221	0.102	8.892	2.974	1.892	3.662	1.465	2.22	9.442	0.615	-2.625	4.7	0.549	1506608235
-10.535	-4.484	1.06	-3.479	-2.563	1.038	4.697	-9.16	3.303	-1.465	-2.625	0	5.285	7.802	1.54	2.747	2.38	-0.854	-10.535	-4.484	1.06	-3.479	-2.563	1.038	0.102	8.892	2.974	1.892	3.662	1.465	2.22	9.442	0.615	-2.625	4.7	0.549	1506608235
-11.118	-3.619	0.614	-3.357	-2.319	0.549	4.067	-9.215	2.609	0.427	-3.174	-2.38	5.335	8.381	2.394	2.869	2.686	-0.488	-11.118	-3.619	0.614	-3.357	-2.319	0.549	-0.053	8.966	3.645	1.709	3.357	1.77	1.504	9.78	-1.02	-0.977	4.028	1.709	1506608235
-8.498	-3.759	1.269	-3.113	0.244	1.282	4.045	-10.543	1.753	0.977	-2.502	-2.014	4.687	10.252	2.318	2.197	2.197	-0.427	-8.498	-3.759	1.269	-3.113	0.244	1.282	1.255	11.69	3.801	3.113	4.7	0.793	4.186	9.003	-1.22	0.61	7.019	3.052	1506608235
-8.69	-2.677	0.618	-2.991	-0.244	0.977	3.882	-9.429	1.065	1.099	-1.892	-2.38	4.445	12.106	1.684	0.671	0.793	-0.854	-8.69	-2.677	0.618	-2.991	-0.244	0.977	1.098	11.349	4.368	2.502	4.211	0	1.286	10.066	-2.024	1.953	10.498	4.15	1506608236
-8.148	-2.119	0.248	-3.784	-0.305	0.122	3.376	-7.838	0.659	0.977	-2.136	-3.845	4.895	10.586	2.213	1.587	1.465	0.061	-8.148	-2.119	0.248	-3.784	-0.305	0.122	-0.319	9.327	3.768	0.427	2.563	0.61	-2.029	10.8	0.062	0.732	7.996	5.432	1506608236
-8.896	-2.048	0.234	-3.113	-0.366	0.244	2.949	-7.972	0.278	1.099	-1.77	-4.395	4.526	9.475	2.742	2.38	3.357	1.709	-8.896	-2.048	0.234	-3.113	-0.366	0.244	-0.246	8.686	3.238	-0.244	1.953	0.61	-0.695	10.994	0.226	0.305	5.432	5.249	1506608236
-9.566	-2.043	0.157	-2.747	-0.427	0.427	2.403	-8.528	-0.141	1.221	-1.587	-3.906	3.175	9.457	2.333	1.343	2.319	1.587	-9.566	-2.043	0.157	-2.747	-0.427	0.427	0.744	9.213	2.937	0.122	1.892	0.183	-0.019	11.074	-0.274	0.366	5.737	4.761	1506608236
-9.772	-1.428	0.252	-2.136	-0.488	0.732	2.314	-8.53	-0.388	0.854	-1.526	-2.93	2.513	9.109	2.111	0.366	0.549	0.732	-9.772	-1.428	0.252	-2.136	-0.488	0.732	1.308	9.195	2.876	0.549	1.831	-0.061	0.633	10.905	-0.494	0.732	6.47	4.333	1506608236
-9.083	-0.757	0.278	-2.197	-0.366	0.61	2.461	-8.374	-0.286	0.366	-1.465	-2.136	3.033	8.409	2.357	0.854	1.099	0	-9.083	-0.757	0.278	-2.197	-0.366	0.61	1.235	8.731	2.903	0.305	1.343	0.183	0.207	10.139	-0.752	1.465	7.385	3.174	1506608236
-8.65	-0.525	0.615	-2.014	-0.122	0.488	2.635	-8.253	-0.033	0.366	-1.465	-2.136	3.436	8.181	2.543	1.343	1.892	-0.305	-8.65	-0.525	0.615	-2.014	-0.122	0.488	1.081	8.713	2.773	-0.122	1.282	0.427	-0.55	9.018	0.071	1.465	4.883	2.014	1506608236
-9.002	-0.523	0.425	-1.892	0.061	0.427	2.949	-7.825	0.609	-0.305	-1.038	-0.671	3.578	8.519	2.657	1.038	1.587	-0.427	-9.002	-0.523	0.425	-1.892	0.061	0.427	0.982	8.916	2.749	-0.061	0.732	0.122	-0.79	8.185	0.938	2.075	1.953	1.038	1506608236
-9.555	-0.778	0.439	-1.526	0.549	0.61	3.071	-7.416	1.261	-0.427	-0.183	0.122	3.681	8.675	2.579	0.427	0.61	-0.549	-9.555	-0.778	0.439	-1.526	0.549	0.61	1.225	8.993	2.735	0.122	0.061	-0.244	0.145	8.48	1.392	1.526	1.892	-0.183	1506608236
-10.566	-0.634	0.852	-1.16	0.488	0.793	2.92	-7.628	1.492	-0.122	-0.366	0.977	3.945	8.604	2.46	0.427	0	-0.549	-10.566	-0.634	0.852	-1.16	0.488	0.793	1.822	9.298	2.809	0	0	-0.427	2.371	9.238	1.98	0.305	1.16	-0.61	1506608236
-11.484	0.439	1.298	-1.282	0.549	0.549	2.766	-8.396	1.45	0.305	-1.221	1.831	4.39	8.872	2.431	0.671	0.061	-0.732	-11.484	0.439	1.298	-1.282	0.549	0.549	2.17	9.823	2.814	-0.061	0.183	-0.488	5.575	10.541	3.356	-1.221	2.075	0.793	1506608236
-12.051	-0.956	0.136	-1.16	-0.183	0.122	2.967	-8.934	1.395	0.488	-1.526	2.625	4.9	9.177	2.615	0.916	0.549	-0.916	-12.051	-0.956	0.136	-1.16	-0.183	0.122	2.111	10.129	2.817	-0.061	0.244	-0.427	2.98	8.793	1.696	1.099	-0.61	0.061	1506608236
-11.757	-2.796	0.092	0.061	-0.427	0.183	3.051	-10.061	1.098	0.61	-1.77	3.235	5.204	9.54	2.805	1.038	0.488	-0.977	-11.757	-2.796	0.092	0.061	-0.427	0.183	1.922	10.829	2.719	0.061	-0.061	-0.244	0.56	10.275	1.229	2.808	-1.648	-1.221	1506608236
-9.679	-1.865	0.19	0.549	0.122	0.305	3.083	-10.971	0.602	0.61	-2.258	3.418	5.742	10.33	3.025	0.854	0.427	-1.221	-9.679	-1.865	0.19	0.549	0.122	0.305	1.849	11.568	2.555	0.488	-0.061	-0.122	3.346	12.786	2.346	-0.61	-1.465	0.122	1506608236
-9.483	-1.634	-1.141	0.549	0.732	-0.305	3.405	-10.502	0.505	0.183	-1.831	3.113	6.393	10.697	3.307	0.549	0.549	-1.099	-9.483	-1.634	-1.141	0.549	0.732	-0.305	1.516	11.35	2.512	0.549	0.61	0.061	-0.19	9.728	-0.498	1.709	-2.136	-0.854	1506608236
-9.696	-1.731	-1.828	0.183	-0.305	-0.427	3.502	-8.921	0.775	-0.061	-0.793	2.319	6.715	10.357	3.205	0	0.549	-0.366	-9.696	-1.731	-1.828	0.183	-0.305	-0.427	0.97	10.27	2.379	0.061	0.61	0.427	1.796	9.928	-2.117	1.587	-3.296	-1.404	1506608236
-9.509	-1.704	-1.571	-0.671	-0.488	-0.122	3.095	-8.181	0.711	0.122	-1.953	1.16	6.308	9.246	2.946	-0.183	0.916	0.732	-9.509	-1.704	-1.571	-0.671	-0.488	-0.122	0.516	9.216	1.802	-0.671	0.183	0.977	2.096	9.556	-1.544	0.977	0.122	-1.465	1506608236
-9.3	-1.754	-1.287	-0.916	0	-0.244	3.152	-8.305	0.59	0.366	-2.625	0.183	5.37	8.425	2.455	-0.488	1.221	1.099	-9.3	-1.754	-1.287	-0.916	0	-0.244	0.589	8.691	1.392	-0.549	0.671	1.221	1.669	9.783	-1.032	1.16	-0.305	-1.282	1506608236
-9.495	-2.226	-1.424	-0.488	0	-0.549	3.33	-8.814	0.618	-0.122	-1.953	-0.183	4.473	8.113	1.753	-0.854	1.16	0.732	-9.495	-2.226	-1.424	-0.488	0	-0.549	0.715	8.985	1.385	0	2.014	1.282	1.054	9.631	-1.227	1.404	-1.465	-1.343	1506608236
-9.393	-2.127	-1.241	0.122	0.244	-0.427	3.293	-9.063	0.908	-0.488	-0.977	-0.488	4.142	8.588	0.805	-1.343	0.854	0.122	-9.393	-2.127	-1.241	0.122	0.244	-0.427	0.572	9.597	1.555	0.732	1.953	0.854	1.459	9.758	-2.153	0.793	-0.671	-1.16	1506608236
-9.183	-1.529	-1.247	0.061	-0.305	-0.549	2.975	-8.52	1.226	-0.549	-1.099	-1.16	4.309	8.707	0.071	-1.343	0.366	-0.061	-9.183	-1.529	-1.247	0.061	-0.305	-0.549	0.306	9.274	1.792	0.61	1.343	0.61	1.229	9.727	-2.219	0.61	-0.061	-1.099	1506608236
-9.048	-1.17	-1.242	0.061	-0.122	-0.366	2.919	-8.141	1.559	-0.671	-0.427	-1.526	4.436	8.317	-0.153	-0.61	0.183	0.488	-9.048	-1.17	-1.242	0.061	-0.122	-0.366	0.144	8.961	1.816	0.122	1.221	0.488	1.416	9.362	-1.901	0.61	-0.488	-1.16	1506608236
-9.788	-1.241	-1.312	0.244	-0.61	-0.366	2.717	-8.081	1.676	-0.854	0.793	-1.526	4.293	8.257	-0.085	0.183	0.732	0.793	-9.788	-1.241	-1.312	0.244	-0.61	-0.366	-0.136	9.04	1.664	0.061	1.404	0.427	2.064	9.208	-1.809	0.244	-0.122	-0.854	1506608236
-9.903	-1.268	-1.117	0.488	-0.793	-0.244	2.318	-8.195	1.695	-0.854	1.282	-1.404	3.956	8.37	0.043	0.244	0.671	0.61	-9.903	-1.268	-1.117	0.488	-0.793	-0.244	-0.483	8.997	1.638	0.366	1.038	0.366	1.928	9.678	-1.098	-0.183	-0.122	-0.61	1506608236
-9.28	-0.873	-1.043	0.061	-0.366	-0.183	2.318	-8.195	1.695	-0.854	1.282	-1.404	3.798	8.545	0.33	0.122	0.122	0.549	-9.28	-0.873	-1.043	0.061	-0.366	-0.183	-0.5	9.32	1.507	0.793	0.61	0.244	1.548	9.844	-1.19	-0.488	-0.427	-0.732	1506608236
-9.424	-0.872	-1.412	-0.61	-0.305	-0.183	1.659	-8.726	1.585	-0.61	0.854	-1.16	3.857	8.91	0.548	-0.122	-0.488	0.366	-9.424	-0.872	-1.412	-0.61	-0.305	-0.183	0.203	9.847	1.397	0.732	0.183	-0.061	1.798	9.387	-2.046	-0.366	-1.099	-0.732	1506608237
-9.969	-1.879	-1.098	-0.549	0.122	0.305	1.659	-8.726	1.585	-0.61	0.549	-0.732	3.929	9.146	0.84	0	-0.854	0.244	-9.969	-1.879	-1.098	-0.549	0.122	0.305	1.09	10.134	1.704	0.549	-0.183	-0.61	1.952	9.543	-2.03	-0.61	-0.61	-0.488	1506608237
-10.96	-2.323	-0.977	-0.366	0.427	0.549	1.608	-9.68	0.575	-0.305	0.793	-0.061	3.903	9.277	1.134	0.244	-0.977	-0.061	-10.96	-2.323	-0.977	-0.366	0.427	0.549	1.743	10.836	1.827	0.305	0.244	-0.671	1.792	10.156	-1.182	-1.465	-0.366	0.122	1506608237
-10.481	-2.993	-0.175	0	-0.305	0.305	1.658	-10.483	-0.197	-0.244	0.549	0.244	4.229	10.078	1.643	0.61	-0.366	-0.916	-10.481	-2.993	-0.175	0	-0.305	0.305	1.901	11.466	2.45	0.488	0.671	-0.671	2.65	11.058	-0.257	-2.441	-0.671	1.038	1506608237
-9.203	-2.602	1.093	0.366	-0.61	0.183	2.111	-9.842	-0.305	-0.61	0.793	0.427	4.878	10.35	2.519	1.038	0.793	-1.343	-9.203	-2.602	1.093	0.366	-0.61	0.183	0.69	10.226	2.609	-0.122	-0.061	-0.244	2.39	10.922	0.565	-3.357	0.793	1.892	1506608237
-9.777	-1.54	1.026	0.122	-0.61	-0.366	2.378	-8.667	-0.148	-0.793	0.916	0.183	4.972	9.452	3.389	0.977	1.343	-0.427	-9.777	-1.54	1.026	0.122	-0.61	-0.366	0.128	8.809	2.94	-0.366	-0.427	-0.122	1.328	10.012	0.634	-2.136	1.709	2.502	1506608237
-10.631	-1.89	0.719	-0.305	-1.038	-0.671	2.389	-8.5	-0.005	-0.488	1.343	0.488	4.09	9.024	3.356	0.122	0	0.366	-10.631	-1.89	0.719	-0.305	-1.038	-0.671	0.656	9.055	3.265	-0.061	0.244	-0.122	0.032	10.93	-0.882	-1.404	1.892	1.587	1506608237
-9.636	-1.851	1.341	0.183	-0.244	-0.183	2.402	-9.269	-0.255	-0.061	0.977	1.221	3.613	9.762	2.808	-0.916	-1.404	0.183	-9.636	-1.851	1.341	0.183	-0.244	-0.183	1.159	10.332	3.169	0.427	0.244	-0.305	-0.748	10.452	-0.492	-0.793	1.343	0.671	1506608237
-9.158	-1.072	1.306	0	-0.183	-0.305	2.627	-9.042	-0.739	0.183	0.183	1.099	3.869	10.074	2.47	-0.732	-1.343	-0.061	-9.158	-1.072	1.306	0	-0.183	-0.305	1.323	10.023	3.143	0.061	-0.488	-0.305	-0.221	9.369	-0.366	0.183	0.61	0.183	1506608237
-8.754	-0.854	1.109	-0.183	0.061	-0.183	2.627	-9.042	-0.739	0.183	0.183	1.099	4.155	9.054	2.574	0.305	-0.061	0.244	-8.754	-0.854	1.109	-0.183	0.061	-0.183	1.206	8.998	3.094	-0.549	-0.183	0	0.705	8.808	0.248	1.282	1.526	-0.671	1506608237
-9.098	-0.982	0.823	-0.183	0.427	0	2.9	-8.351	-0.822	0.122	0.305	0	3.811	8.569	2.702	0.488	0.916	0.305	-9.098	-0.982	0.823	-0.183	0.427	0	1.035	8.806	2.929	-0.427	0.122	0.122	0.741	8.636	0.691	2.014	0.732	-1.038	1506608237
-9.722	-1.157	0.671	-0.427	0.305	-0.061	2.647	-8.484	-0.812	0.366	-0.122	-0.183	3.316	8.637	2.589	0.122	0.305	0	-9.722	-1.157	0.671	-0.427	0.305	-0.061	1.127	9.002	2.963	0.183	0	0.122	0.958	9.202	1.038	2.197	0.488	-0.854	1506608237
-9.922	-1.421	0.749	-0.549	0.183	0	2.55	-8.892	-0.848	0.61	-0.61	-0.122	3.475	8.742	2.53	-0.122	-0.061	-0.366	-9.922	-1.421	0.749	-0.549	0.183	0	1.506	9.219	2.973	0.427	0.061	0.244	1.83	9.909	1.158	1.038	-0.854	-0.488	1506608237
-10.054	-1.704	0.775	-0.488	0.183	0.183	2.646	-9.116	-0.895	0.61	-0.793	-0.122	3.986	8.78	2.644	0.244	0.427	-0.488	-10.054	-1.704	0.775	-0.488	0.183	0.183	1.648	9.21	2.893	0.305	0.244	0.366	1.114	9.947	0.822	0.61	-0.305	-0.61	1506608237
-9.799	-1.788	0.697	-0.305	0.305	0.244	2.838	-9.138	-0.812	0.305	-0.366	-0.183	4.254	8.782	2.669	0.366	0.854	-0.366	-9.799	-1.788	0.697	-0.305	0.305	0.244	1.445	9.153	2.754	0.305	0.366	0.427	0.656	10.072	-0.012	1.221	-0.366	-0.793	1506608237
-9.552	-1.684	0.498	-0.366	0.244	0.183	2.951	-9.056	-0.514	-0.061	0.305	-0.244	4.255	8.845	2.643	0.305	0.793	-0.183	-9.552	-1.684	0.498	-0.366	0.244	0.183	1.183	9.262	2.57	0.488	0.488	0.427	0.766	10.22	0.29	0.977	-0.854	-0.793	1506608237
-9.391	-1.503	0.449	-0.244	0.366	0.244	2.973	-8.835	-0.123	-0.244	0.793	-0.366	4.132	9	2.51	0.061	0.366	-0.122	-9.391	-1.503	0.449	-0.244	0.366	0.244	1.125	9.295	2.456	0.732	0.427	0.366	1.074	10.033	0.418	0.244	-0.61	-0.61	1506608237
-9.6	-1.255	0.246	-0.305	0.427	0.244	2.716	-8.63	0.025	-0.244	0.854	-0.549	3.998	8.964	2.306	-0.061	-0.183	0.061	-9.6	-1.255	0.246	-0.305	0.427	0.244	1.232	9.245	2.363	0.793	0.305	0.305	1.631	9.707	-0.133	0.183	-0.549	-0.122	1506608237
-9.954	-1.024	-0.022	-0.549	0.427	0.183	2.517	-8.681	0.049	-0.122	0.549	-0.549	3.838	8.912	2.11	-0.061	-0.549	0.122	-9.954	-1.024	-0.022	-0.549	0.427	0.183	1.531	9.396	2.202	0.732	0.366	0.244	1.493	9.717	-0.596	0.183	-0.244	-0.061	1506608237
-9.987	-1.12	-0.118	-0.732	0.183	0.122	2.421	-8.942	-0.038	0.061	0.366	-0.305	3.755	9.064	2.032	0.183	-0.488	-0.061	-9.987	-1.12	-0.118	-0.732	0.183	0.122	1.742	9.652	1.949	0.671	0.366	0.183	1.103	9.934	-0.61	0.183	0.122	-0.183	1506608237
-9.938	-1.348	-0.221	-0.61	0.061	0.061	2.427	-9.094	-0.032	0.183	0.122	-0.244	3.703	9.214	2.003	0.305	-0.061	-0.305	-9.938	-1.348	-0.221	-0.61	0.061	0.061	1.808	9.709	1.749	0.61	0.244	0.061	0.732	9.963	-0.66	0.427	0.122	-0.305	1506608237
-9.814	-1.416	-0.281	-0.366	0.122	0.061	2.529	-9.119	0.037	0.183	-0.122	-0.366	3.664	9.176	2.012	0.427	0.244	-0.61	-9.814	-1.416	-0.281	-0.366	0.122	0.061	1.839	9.595	1.537	0.488	0.183	0	0.64	10.054	-0.75	0.549	-0.122	-0.305	1506608237
-9.804	-1.306	-0.365	-0.305	0.122	0	2.476	-9.006	0.166	0.122	-0.305	-0.549	3.535	9.136	2.024	0.427	0.366	-0.916	-9.804	-1.306	-0.365	-0.305	0.122	0	1.839	9.595	1.537	0.488	0.183	0	1.043	9.963	-0.766	0.305	-0.244	-0.244	1506608237
-9.836	-1.182	-0.401	-0.366	0.061	0	2.399	-8.795	0.349	0	-0.244	-0.61	3.467	9.16	2.11	0.366	0.305	-1.221	-9.836	-1.182	-0.401	-0.366	0.061	0	1.839	9.595	1.537	0.488	0.183	0	1.15	9.918	-0.81	0.244	0.122	-0.122	1506608237
-9.851	-1.104	-0.426	-0.305	0.061	0.061	2.324	-8.604	0.519	-0.122	-0.061	-0.366	3.385	9.356	2.085	0.366	-0.366	-1.343	-9.851	-1.104	-0.426	-0.305	0.061	0.061	1.382	9.782	1.121	0.427	0.122	-0.183	0.956	9.914	-0.803	0.061	0	-0.061	1506608237
-9.871	-1.029	-0.441	-0.305	0.061	0.061	2.235	-8.526	0.648	-0.122	0.122	0	3.51	9.661	1.94	0.244	-0.916	-1.282	-9.871	-1.029	-0.441	-0.305	0.061	0.061	1.424	10.003	1.071	0.305	0	-0.244	1.111	9.903	-0.904	0.061	-0.122	0	1506608238
-9.843	-0.955	-0.465	-0.305	0.061	0.061	2.226	-8.519	0.754	-0.061	0.061	0.305	3.872	9.839	1.879	0.122	-0.671	-1.16	-9.843	-0.955	-0.465	-0.305	0.061	0.061	1.342	10.023	1.054	0.061	-0.061	-0.244	1.196	9.879	-0.901	0.122	0.122	0	1506608238
-9.849	-0.979	-0.45	-0.244	0	0.122	2.353	-8.562	0.812	0	-0.122	0.427	4.096	9.825	1.852	0.122	0	-0.916	-9.849	-0.979	-0.45	-0.244	0	0.122	1.26	9.956	1.023	-0.183	-0.244	-0.122	1.098	9.884	-0.89	-0.061	0.061	0.061	1506608238
-9.832	-0.986	-0.494	-0.183	0	0.122	2.493	-8.635	0.827	0.061	-0.183	0.427	4.008	9.735	1.776	0.183	0.122	-0.61	-9.832	-0.986	-0.494	-0.183	0	0.122	1.311	9.889	0.976	-0.244	-0.244	-0.122	1.104	9.839	-0.88	0.061	-0.061	0.122	1506608238
-9.826	-1.02	-0.593	-0.183	0	0.061	2.607	-8.744	0.762	0.122	-0.305	0.427	3.917	9.678	1.709	0	0	-0.366	-9.826	-1.02	-0.593	-0.183	0	0.061	1.404	9.826	0.937	-0.244	-0.244	-0.061	1.117	9.848	-1.006	0.183	-0.061	0.061	1506608238
-9.793	-1.065	-0.639	-0.122	0	0	2.725	-8.771	0.718	0.122	-0.305	0.366	3.86	9.597	1.68	-0.122	-0.061	-0.183	-9.793	-1.065	-0.639	-0.122	0	0	1.488	9.734	0.922	-0.122	-0.244	-0.061	1.046	9.872	-1.054	0.244	0.061	0	1506608238
-9.818	-1.004	-0.65	-0.061	0	0	2.808	-8.777	0.633	0.122	-0.305	0.366	3.811	9.489	1.651	-0.122	-0.244	-0.122	-9.818	-1.004	-0.65	-0.061	0	0	1.589	9.635	0.934	-0.061	-0.183	0	1.026	9.842	-1.135	0.061	0	0.061	1506608238
-9.885	-0.959	-0.578	0	0	-0.061	2.827	-8.741	0.572	0.061	-0.244	0.305	3.804	9.369	1.633	-0.061	-0.183	0	-9.885	-0.959	-0.578	0	0	-0.061	1.648	9.56	0.955	-0.061	0	0	1.071	9.874	-1.14	0.122	0.061	0.061	1506608238
-9.914	-0.892	-0.579	0	0	-0.061	2.889	-8.805	0.525	0	-0.183	0.305	3.75	9.369	1.61	0	-0.061	0.061	-9.914	-0.892	-0.579	0	0	-0.061	1.617	9.603	0.956	0	0.061	0	1.034	9.881	-1.134	0.061	0	0	1506608238
-9.868	-0.898	-0.568	0	-0.061	-0.122	2.963	-8.811	0.544	0	-0.183	0.305	3.64	9.454	1.542	0	-0.061	0.122	-9.868	-0.898	-0.568	0	-0.061	-0.122	1.64	9.694	0.973	0.061	0	-0.061	1.047	9.892	-1.206	0.122	-0.061	0	1506608238
-9.835	-0.807	-0.578	0	0	-0.122	2.994	-8.746	0.598	-0.122	0	0.122	3.572	9.459	1.512	0	-0.122	0.183	-9.835	-0.807	-0.578	0	0	-0.122	1.645	9.634	1.059	0	0.061	-0.122	1.151	9.871	-1.163	0	-0.061	0	1506608238
-9.883	-0.794	-0.575	0	0.061	-0.122	2.961	-8.76	0.666	-0.122	0	0	3.499	9.408	1.511	0.122	-0.061	0.244	-9.883	-0.794	-0.575	0	0.061	-0.122	1.604	9.622	1.028	0	0	-0.122	1.237	9.856	-1.139	-0.122	0	0	1506608238
-9.845	-0.806	-0.543	-0.061	0.122	-0.122	2.942	-8.833	0.668	-0.122	-0.061	-0.061	3.426	9.434	1.559	0.244	0.061	0.183	-9.845	-0.806	-0.543	-0.061	0.122	-0.122	1.578	9.65	1.059	0.061	0.061	-0.122	1.249	9.842	-1.113	-0.061	0.061	-0.061	1506608238
-9.805	-0.798	-0.517	-0.061	0.183	-0.122	2.899	-8.841	0.662	-0.122	-0.061	-0.061	3.368	9.491	1.622	0.183	0	0.061	-9.805	-0.798	-0.517	-0.061	0.183	-0.122	1.51	9.652	1.073	0.061	0.061	-0.122	1.254	9.853	-1.097	-0.061	0	-0.061	1506608238
-9.833	-0.819	-0.473	-0.061	0.183	-0.061	2.809	-8.799	0.674	-0.061	0.061	-0.183	3.351	9.491	1.675	0.122	-0.061	0.061	-9.833	-0.819	-0.473	-0.061	0.183	-0.061	1.47	9.623	1.13	0.061	0	-0.122	1.311	9.844	-1.014	-0.061	0	-0.061	1506608238
-9.816	-0.898	-0.425	0	0.122	-0.061	2.723	-8.756	0.647	0	0.061	-0.183	3.377	9.481	1.731	0.122	0	0.061	-9.816	-0.898	-0.425	0	0.122	-0.061	1.494	9.613	1.157	0.061	0	-0.122	1.267	9.859	-0.93	-0.061	0.122	-0.061	1506608238
-9.808	-0.921	-0.421	0	0.122	-0.061	2.643	-8.754	0.584	0.061	0.122	-0.183	3.339	9.494	1.761	0.122	-0.061	0.061	-9.808	-0.921	-0.421	0	0.122	-0.061	1.564	9.69	1.122	0	0	-0.122	1.213	9.845	-0.947	-0.061	-0.122	0	1506608238
-9.838	-0.913	-0.47	0	0.061	-0.061	2.582	-8.752	0.483	0.061	0.061	-0.122	3.319	9.586	1.768	0.061	-0.061	0	-9.838	-0.913	-0.47	0	0.061	-0.061	1.619	9.757	1.139	0	0.061	-0.122	1.142	9.83	-0.941	-0.061	-0.061	0	1506608238
-9.845	-0.855	-0.493	0	0	-0.061	2.516	-8.684	0.398	0	0	-0.122	3.336	9.609	1.806	0.061	0	-0.061	-9.845	-0.855	-0.493	0	0	-0.061	1.598	9.723	1.188	-0.061	0.061	-0.061	1.19	9.831	-0.914	-0.061	-0.122	0	1506608238
-9.856	-0.837	-0.52	0	-0.061	-0.061	2.503	-8.683	0.309	0	0	-0.122	3.384	9.566	1.864	0.061	0.122	-0.122	-9.856	-0.837	-0.52	0	-0.061	-0.061	1.526	9.684	1.202	-0.122	0.061	-0.061	1.211	9.839	-0.932	0	-0.061	0	1506608238
-9.845	-0.866	-0.548	0	0	-0.061	2.518	-8.71	0.246	-0.061	-0.061	0.061	3.359	9.564	1.876	0	0.061	-0.122	-9.845	-0.866	-0.548	0	0	-0.061	1.497	9.689	1.207	-0.122	0	-0.061	1.226	9.853	-0.951	-0.061	-0.061	-0.061	1506608238
-9.814	-0.872	-0.569	0	0	-0.061	2.585	-8.744	0.213	-0.122	-0.061	0.122	3.314	9.591	1.87	-0.061	-0.061	-0.122	-9.814	-0.872	-0.569	0	0	-0.061	1.537	9.688	1.221	-0.122	-0.061	-0.061	1.201	9.838	-0.962	0.061	-0.061	-0.061	1506608238
-9.796	-0.882	-0.565	0	-0.061	-0.061	2.638	-8.775	0.231	-0.183	-0.061	0.122	3.32	9.531	1.824	-0.122	-0.061	-0.122	-9.796	-0.882	-0.565	0	-0.061	-0.061	1.589	9.617	1.233	-0.183	-0.061	-0.061	1.205	9.847	-0.947	0	-0.061	-0.061	1506608238
-9.82	-0.833	-0.55	0	-0.061	-0.061	2.712	-8.777	0.298	-0.183	0	0.061	3.324	9.454	1.784	-0.061	0	-0.183	-9.82	-0.833	-0.55	0	-0.061	-0.061	1.583	9.583	1.244	-0.183	0	-0.061	1.261	9.811	-0.939	0	-0.061	-0.061	1506608238
-9.822	-0.822	-0.61	-0.061	0	-0.061	2.737	-8.799	0.383	-0.183	-0.061	0.061	3.333	9.435	1.696	-0.061	0	-0.183	-9.822	-0.822	-0.61	-0.061	0	-0.061	1.548	9.591	1.243	-0.122	0	-0.061	1.29	9.826	-1.01	0	0	-0.061	1506608238
-9.813	-0.834	-0.597	-0.061	0	-0.122	2.774	-8.836	0.452	-0.183	-0.061	0.061	3.389	9.441	1.647	-0.061	0	-0.183	-9.813	-0.834	-0.597	-0.061	0	-0.122	1.534	9.579	1.267	-0.122	0	-0.061	1.273	9.842	-0.958	0	0	-0.061	1506608239
-9.814	-0.886	-0.571	-0.061	0	-0.061	2.795	-8.836	0.531	-0.183	-0.061	0	3.407	9.42	1.597	-0.061	0	-0.122	-9.814	-0.886	-0.571	-0.061	0	-0.061	1.504	9.557	1.262	-0.061	-0.061	-0.061	1.272	9.817	-1.001	0	0	-0.061	1506608239
-9.806	-0.869	-0.538	-0.061	0	-0.061	2.763	-8.887	0.584	-0.061	-0.061	0	3.401	9.406	1.566	0	-0.061	-0.122	-9.806	-0.869	-0.538	-0.061	0	-0.061	1.57	9.575	1.253	0	0	-0.122	1.253	9.845	-0.963	0	0	-0.061	1506608239
-9.842	-0.873	-0.561	-0.122	0	-0.061	2.745	-8.876	0.618	0	-0.061	-0.061	3.442	9.397	1.573	0.061	0	-0.122	-9.842	-0.873	-0.561	-0.122	0	-0.061	1.513	9.562	1.224	0	0.061	-0.122	1.273	9.824	-0.949	0	0	-0.061	1506608239
-9.817	-0.957	-0.589	-0.122	0	-0.061	2.714	-8.831	0.593	0.061	-0.122	-0.061	3.45	9.433	1.614	0.061	0.061	-0.122	-9.817	-0.957	-0.589	-0.122	0	-0.061	1.443	9.613	1.232	0.061	0.061	-0.061	1.261	9.85	-0.977	0	0	-0.061	1506608239
-9.795	-0.995	-0.584	0	0	-0.061	2.68	-8.801	0.507	0.061	-0.061	-0.061	3.496	9.519	1.626	0.061	0	0	-9.795	-0.995	-0.584	0	0	-0.061	1.463	9.695	1.279	0.061	0	-0.122	1.205	9.849	-0.988	0	0	-0.061	1506608239
-9.807	-0.963	-0.585	0	0	-0.061	2.647	-8.778	0.433	0.061	0	0	3.502	9.562	1.65	0.061	-0.061	0.122	-9.807	-0.963	-0.585	0	0	-0.061	1.471	9.707	1.284	0	0	-0.061	1.136	9.853	-0.976	0	-0.061	-0.061	1506608239
-9.822	-0.925	-0.622	0	0	-0.061	2.649	-8.768	0.378	0.061	0	0	3.451	9.567	1.732	0.122	0.061	0.122	-9.822	-0.925	-0.622	0	0	-0.061	1.438	9.688	1.224	0	0	0	1.193	9.854	-0.988	-0.061	-0.061	-0.061	1506608239
-9.825	-0.921	-0.624	0	0	0	2.687	-8.771	0.333	0	0	-0.061	3.377	9.572	1.776	0	0.061	0.122	-9.825	-0.921	-0.624	0	0	0	1.419	9.692	1.193	0.061	0.061	0	1.245	9.86	-1.022	-0.061	0	-0.061	1506608239
-9.806	-0.916	-0.648	-0.122	0	-0.061	2.675	-8.722	0.323	-0.061	0	-0.061	3.296	9.606	1.759	-0.061	-0.061	0.122	-9.806	-0.916	-0.648	-0.122	0	-0.061	1.394	9.705	1.188	0	0	0	1.235	9.845	-0.992	-0.061	0	-0.061	1506608239
-9.826	-0.97	-0.638	-0.061	0	0	2.664	-8.705	0.371	-0.061	0	-0.061	3.281	9.598	1.715	-0.122	0	0.061	-9.826	-0.97	-0.638	-0.061	0	0	1.436	9.727	1.209	-0.061	0	0.061	1.181	9.825	-1.014	0	0	-0.061	1506608239
-9.804	-1.007	-0.639	-0.061	0	-0.061	2.706	-8.736	0.377	-0.061	0	-0.061	3.231	9.607	1.644	-0.061	0	0.061	-9.804	-1.007	-0.639	-0.061	0	-0.061	1.479	9.743	1.207	-0.061	0	0	1.199	9.836	-1.037	0.061	-0.061	-0.061	1506608239
-9.796	-0.973	-0.638	-0.061	0	-0.061	2.716	-8.812	0.37	-0.061	0	-0.061	3.22	9.577	1.623	-0.061	0.061	-0.061	-9.796	-0.973	-0.638	-0.061	0	-0.061	1.488	9.695	1.2	-0.061	0	0	1.178	9.844	-1.002	0	0	-0.061	1506608239
-9.838	-0.982	-0.675	-0.061	0	-0.061	2.674	-8.803	0.38	-0.061	-0.061	-0.183	3.213	9.53	1.639	-0.061	0.061	-0.122	-9.838	-0.982	-0.675	-0.061	0	-0.061	1.475	9.671	1.202	-0.061	0	0	1.114	9.841	-1.024	0	-0.061	-0.061	1506608239
-9.807	-0.981	-0.664	-0.061	0	-0.061	2.627	-8.793	0.427	-0.061	0	-0.122	3.26	9.513	1.627	-0.061	0.061	-0.122	-9.807	-0.981	-0.664	-0.061	0	-0.061	1.473	9.649	1.235	-0.061	0	0	1.159	9.853	-1.041	-0.061	0	-0.061	1506608239
-9.807	-1.014	-0.666	-0.061	0	-0.061	2.591	-8.794	0.446	-0.061	0	-0.122	3.33	9.505	1.629	-0.061	0.061	-0.122	-9.807	-1.014	-0.666	-0.061	0	-0.061	1.428	9.647	1.28	-0.122	0	0	1.133	9.847	-1.031	0	0	-0.061	1506608239
-9.814	-1.032	-0.662	-0.061	0	-0.061	2.591	-8.807	0.453	-0.061	0	-0.061	3.354	9.5	1.61	-0.061	0	-0.061	-9.814	-1.032	-0.662	-0.061	0	-0.061	1.426	9.634	1.272	-0.061	-0.061	0	1.123	9.86	-1.034	-0.061	-0.061	-0.061	1506608239
-9.811	-1.014	-0.674	0	0	-0.061	2.615	-8.843	0.444	0	0	0	3.366	9.483	1.573	-0.061	0	-0.061	-9.811	-1.014	-0.674	0	0	-0.061	1.443	9.623	1.298	0	0	0	1.147	9.849	-1.013	-0.061	-0.061	0	1506608239
-9.772	-1.014	-0.646	0	0.061	-0.061	2.658	-8.844	0.457	0	0	0	3.384	9.472	1.589	0	0.061	-0.061	-9.772	-1.014	-0.646	0	0.061	-0.061	1.433	9.605	1.302	0	0	0	1.138	9.848	-1.035	-0.061	-0.061	0	1506608239
-9.824	-1.016	-0.664	-0.061	0	-0.061	2.658	-8.827	0.456	0	0	0	3.38	9.476	1.603	0	0	0	-9.824	-1.016	-0.664	-0.061	0	-0.061	1.407	9.597	1.297	0	0	0	1.127	9.849	-1.022	-0.061	-0.061	0	1506608239
-9.813	-0.979	-0.678	0	0	-0.061	2.683	-8.811	0.471	0	0.061	0	3.339	9.493	1.605	0	-0.061	0.061	-9.813	-0.979	-0.678	0	0	-0.061	1.51	9.623	1.266	0	-0.061	-0.061	1.11	9.85	-1.013	0	-0.061	0	1506608239
-9.825	-0.931	-0.677	-0.061	0	-0.061	2.681	-8.788	0.467	0	0.061	0	3.305	9.484	1.622	0	0	0	-9.825	-0.931	-0.677	-0.061	0	-0.061	1.529	9.624	1.278	0	0.061	-0.061	1.141	9.856	-1.012	0	-0.122	0	1506608239
-9.83	-0.963	-0.689	-0.061	0	-0.061	2.712	-8.792	0.431	0.061	0	0	3.326	9.497	1.664	0.061	0.122	0	-9.83	-0.963	-0.689	-0.061	0	-0.061	1.448	9.673	1.268	0.061	0.061	0	1.168	9.835	-1.023	0	-0.061	-0.061	1506608239
-9.812	-0.992	-0.677	-0.061	0	-0.061	2.725	-8.774	0.39	0.061	-0.061	-0.061	3.339	9.569	1.7	0.061	0.061	0	-9.812	-0.992	-0.677	-0.061	0	-0.061	1.407	9.694	1.288	0	0	0	1.195	9.854	-1.031	0	0	-0.061	1506608239
-9.799	-0.994	-0.685	-0.061	0	-0.061	2.716	-8.739	0.389	0.061	0	-0.061	3.329	9.587	1.711	0	-0.061	0.061	-9.799	-0.994	-0.685	-0.061	0	-0.061	1.457	9.671	1.251	0	-0.061	0	1.166	9.845	-1.022	-0.061	-0.061	0	1506608239
-9.794	-0.992	-0.699	-0.061	0	0	2.729	-8.756	0.391	0	0	0	3.278	9.555	1.73	-0.061	-0.061	0.061	-9.794	-0.992	-0.699	-0.061	0	0	1.53	9.661	1.214	0	0	0	1.129	9.849	-1.022	-0.061	-0.061	-0.061	1506608240
-9.794	-0.997	-0.699	-0.061	0	-0.061	2.716	-8.731	0.368	0	-0.061	-0.061	3.272	9.507	1.713	0	0.061	-0.061	-9.794	-0.997	-0.699	-0.061	0	-0.061	1.517	9.618	1.249	0	0	-0.061	1.205	9.843	-0.977	0	0	0	1506608240
-9.765	-1.034	-0.719	-0.061	0	0	2.682	-8.709	0.374	-0.061	-0.061	-0.061	3.261	9.485	1.682	-0.061	0	-0.061	-9.765	-1.034	-0.719	-0.061	0	0	1.468	9.611	1.242	0	0	-0.061	1.212	9.854	-0.989	-0.061	0	0	1506608240
-9.703	-1.031	-0.703	0	0	0	2.641	-8.727	0.404	-0.061	-0.061	-0.061	3.269	9.493	1.628	-0.061	0	-0.061	-9.703	-1.031	-0.703	0	0	0	1.455	9.592	1.239	0	0	-0.061	1.278	9.847	-0.941	-0.244	0	0.122	1506608240
-9.755	-0.997	-0.705	0	-0.061	0	2.608	-8.795	0.4	0.366	-0.061	0	3.29	9.476	1.573	-0.122	0	-0.061	-9.755	-0.997	-0.705	0	-0.061	0	1.449	9.525	1.29	0	0.122	-0.061	1.276	9.822	-0.895	-0.122	0.122	0.183	1506608240
-9.714	-1.197	-0.651	0.061	-0.061	0	2.294	-8.642	0.51	0.244	-0.366	-0.061	3.265	9.438	1.573	-0.244	0.061	-0.061	-9.714	-1.197	-0.651	0.061	-0.061	0	1.42	9.458	1.291	0	0.183	-0.122	1.183	9.814	-0.926	-0.122	0	0.183	1506608240
-9.617	-1.04	-0.469	0.244	0.183	0.183	2.42	-8.452	0.634	-0.732	-1.16	0	3.205	9.329	1.474	-0.305	-0.244	-0.061	-9.617	-1.04	-0.469	0.244	0.183	0.183	1.453	9.382	1.287	0.183	0.305	-0.244	1.325	9.814	-0.859	-0.244	0.183	0.305	1506608240
-9.917	-0.633	-0.484	0.061	0.122	0.061	2.46	-8.739	0.25	-1.099	-1.404	0.122	3.006	9.166	1.437	0	-0.305	-0.183	-9.917	-0.633	-0.484	0.061	0.122	0.061	1.547	9.52	1.346	0.366	0.427	-0.305	1.329	9.792	-0.541	-0.488	0	0.427	1506608240
-10.186	-0.547	-0.592	-0.305	-0.061	-0.122	2.74	-9.119	-0.091	-1.099	-1.404	0.122	3.163	9.388	1.482	0.244	-0.366	-0.244	-10.186	-0.547	-0.592	-0.305	-0.061	-0.122	1.457	9.855	1.432	0.427	0.488	-0.305	1.189	9.866	-0.886	-0.305	-0.183	0.305	1506608240
-9.959	-0.818	-0.53	-0.366	0	-0.183	2.914	-9.203	-0.461	-0.732	-0.244	0.366	3.506	9.777	1.637	0.305	-0.183	-0.244	-9.959	-0.818	-0.53	-0.366	0	-0.183	1.225	9.973	1.465	0.366	0.061	-0.244	1.208	9.898	-1.134	0.122	0.183	-0.061	1506608240
-9.772	-0.976	-0.468	-0.366	0	-0.183	2.818	-9.076	-0.689	-0.244	0	0.122	3.506	9.85	1.879	0.366	-0.244	0	-9.772	-0.976	-0.468	-0.366	0	-0.183	1.379	9.851	1.341	0.183	-0.183	-0.122	1.305	9.879	-0.784	0.305	0.366	-0.183	1506608240
-9.798	-0.952	-0.518	-0.366	-0.122	-0.122	2.509	-8.851	-0.633	0.122	-0.488	-0.244	3.487	9.678	2.06	0.366	-0.183	0.244	-9.798	-0.952	-0.518	-0.366	-0.122	-0.122	1.744	9.593	1.218	0.061	0	-0.122	1.27	9.856	-0.48	0.183	0.305	-0.122	1506608240
-9.891	-0.902	-0.574	-0.366	-0.183	-0.061	2.306	-8.76	-0.48	-0.366	-0.854	-0.061	3.353	9.43	2.068	0.183	0.244	0.244	-9.891	-0.902	-0.574	-0.366	-0.183	-0.061	1.9	9.476	1.13	0.122	0.488	-0.122	1.211	9.818	-0.763	0.244	0.061	-0.122	1506608240
-9.807	-0.834	-0.569	-0.488	-0.061	-0.122	2.101	-8.812	-0.69	-1.282	-2.014	0.061	3.174	9.412	2.088	0.061	0.488	0	-9.807	-0.834	-0.569	-0.488	-0.061	-0.122	1.721	9.66	1.102	0.244	0.793	0	1.464	9.804	-0.846	0.366	0.183	-0.122	1506608240
-9.749	-0.874	-0.633	-0.549	0	-0.183	2.133	-8.809	-0.989	-1.77	-2.808	-0.122	3.266	9.625	2.105	0.122	0.427	-0.244	-9.749	-0.874	-0.633	-0.549	0	-0.183	1.349	9.812	1.175	0.183	0.732	0.122	1.581	9.801	-0.769	0.305	0.305	-0.061	1506608240
-9.732	-0.908	-0.579	-0.61	0	-0.061	2.245	-8.675	-1.077	-2.014	-2.686	-0.244	3.485	9.722	2.034	0.305	0.366	-0.244	-9.732	-0.908	-0.579	-0.61	0	-0.061	1.226	9.749	1.224	0.061	0.366	0.183	1.552	9.802	-0.769	0.244	0.488	0	1506608240
-9.757	-0.975	-0.602	-0.732	0	-0.122	2.251	-8.397	-1.432	-2.258	-3.113	-0.122	3.444	9.606	1.771	0.183	0.244	0.122	-9.757	-0.975	-0.602	-0.732	0	-0.122	1.432	9.609	1.224	-0.061	0.427	0.122	1.43	9.755	-0.914	0.244	0.366	-0.061	1506608240
-9.768	-1.023	-0.58	-0.793	0.061	-0.061	2.659	-8.512	-2.303	-2.258	-3.113	-0.122	3.319	9.476	1.503	-0.061	0.549	0.244	-9.768	-1.023	-0.58	-0.793	0.061	-0.061	1.674	9.649	1.102	0.061	0.61	0	1.512	9.774	-0.939	0.244	0.549	0	1506608240
-9.845	-1.031	-0.513	-0.916	0.061	-0.122	2.942	-8.781	-2.801	-1.831	-2.441	-0.061	3.144	9.458	1.391	0	0.732	0.061	-9.845	-1.031	-0.513	-0.916	0.061	-0.122	1.776	9.704	1.066	0.122	0.916	-0.061	1.421	9.812	-0.831	0.122	0.671	0.122	1506608240
-9.782	-1.031	-0.664	-1.038	0	-0.244	2.479	-8.611	-2.46	-0.061	-0.122	-0.244	3.143	9.436	1.343	0.305	0.732	-0.183	-9.782	-1.031	-0.664	-1.038	0	-0.244	1.796	9.662	1.136	0	1.038	-0.183	1.218	9.865	-0.916	0.183	0.549	0.061	1506608240
-9.711	-1.002	-0.778	-1.221	0	-0.427	1.805	-8.551	-2.196	0.061	-0.854	-0.366	3.216	9.434	1.275	0.427	1.038	-0.183	-9.711	-1.002	-0.778	-1.221	0	-0.427	1.87	9.719	1.077	-0.061	1.221	-0.366	1.048	9.843	-0.999	0.244	0.549	-0.061	1506608240
-9.767	-0.873	-1.014	-1.526	0.061	-0.732	1.665	-8.826	-2.098	0.61	-1.709	-0.61	3.078	9.493	1.317	0.61	1.099	-0.244	-9.767	-0.873	-1.014	-1.526	0.061	-0.732	1.92	9.758	0.967	-0.061	1.343	-0.488	1.132	9.722	-1.189	0.549	0.732	-0.122	1506608240
-9.725	-0.818	-1.243	-1.953	-0.061	-1.038	1.517	-9.021	-2.163	0.793	-2.075	-0.549	3.182	9.508	1.461	0.854	1.343	-0.488	-9.725	-0.818	-1.243	-1.953	-0.061	-1.038	1.948	9.743	0.898	-0.061	1.648	-0.549	1.249	9.739	-1.506	0.549	0.977	-0.244	1506608240
-9.733	-0.945	-1.559	-2.197	-0.061	-1.099	1.487	-9.069	-2.524	0.732	-2.258	-0.366	3.29	9.552	1.55	0.977	1.587	-0.732	-9.733	-0.945	-1.559	-2.197	-0.061	-1.099	1.879	9.721	0.822	-0.122	1.892	-0.61	1.322	9.682	-1.84	0.732	1.16	-0.427	1506608240
-9.599	-1.183	-1.753	-2.319	0.305	-1.038	1.335	-9.21	-2.652	0.61	-2.258	-0.305	3.413	9.546	1.613	0.916	1.953	-0.793	-9.599	-1.183	-1.753	-2.319	0.305	-1.038	1.745	9.676	0.662	-0.061	2.136	-0.61	1.493	9.719	-1.989	0.732	1.404	-0.549	1506608240
-9.722	-1.256	-1.865	-2.441	0.244	-0.916	1.01	-9.327	-2.549	0.488	-2.625	-0.244	3.488	9.477	1.605	1.038	2.136	-0.916	-9.722	-1.256	-1.865	-2.441	0.244	-0.916	1.581	9.609	0.529	-0.122	2.502	-0.488	1.656	9.731	-2.09	0.671	1.587	-0.549	1506608241
-9.743	-1.18	-1.912	-2.625	0.183	-0.732	0.809	-9.472	-2.268	0.671	-2.93	-0.488	3.603	9.475	1.505	1.038	2.563	-1.038	-9.743	-1.18	-1.912	-2.625	0.183	-0.732	1.232	9.637	0.389	-0.122	2.869	-0.305	1.676	9.756	-2.143	0.61	1.282	-0.488	1506608241
-9.737	-1.08	-1.948	-2.991	0.122	-0.61	0.79	-9.314	-1.89	0.793	-3.906	-0.671	3.685	9.536	1.359	0.916	2.808	-1.099	-9.737	-1.08	-1.948	-2.991	0.122	-0.61	0.778	9.716	0.246	-0.122	3.052	-0.122	1.833	9.72	-2.156	0.549	1.282	-0.488	1506608241
-9.764	-1.171	-2.044	-3.235	0	-0.549	0.648	-8.815	-2.066	0.61	-4.456	-0.549	3.716	9.698	1.084	0.732	2.808	-0.977	-9.764	-1.171	-2.044	-3.235	0	-0.549	0.618	10.009	0.233	-0.061	3.235	0	2.011	9.701	-2.032	0.427	1.282	-0.488	1506608241
-9.652	-1.41	-2.193	-3.174	-0.183	-0.549	0.59	-8.4	-2.6	0.61	-4.456	-0.549	3.787	9.933	0.818	0.61	2.808	-0.793	-9.652	-1.41	-2.193	-3.174	-0.183	-0.549	0.489	10.174	0.291	-0.061	3.357	0.061	1.936	9.729	-1.926	0.305	1.77	-0.427	1506608241
-9.646	-1.488	-2.324	-3.113	-0.305	-0.549	1.006	-8.348	-2.632	0.366	-5.066	-0.488	3.846	9.964	0.574	0.549	3.052	-0.488	-9.646	-1.488	-2.324	-3.113	-0.305	-0.549	0.2	10.04	0.325	-0.183	3.296	0.244	1.745	9.695	-1.979	0.061	2.014	-0.488	1506608241
-9.647	-1.443	-2.483	-3.174	-0.427	-0.549	1.457	-8.32	-2.859	0.916	-5.493	-0.61	3.819	9.851	0.42	0.61	3.418	-0.122	-9.647	-1.443	-2.483	-3.174	-0.427	-0.549	-0.039	9.953	0.274	-0.244	3.235	0.488	1.757	9.694	-2.099	-0.061	2.258	-0.488	1506608241
-9.61	-1.416	-2.712	-3.296	-0.488	-0.488	1.809	-8.428	-2.912	0.916	-5.493	-0.61	3.642	9.9	0.267	0.488	3.479	0.122	-9.61	-1.416	-2.712	-3.296	-0.488	-0.488	-0.211	10.032	0.288	-0.183	3.174	0.671	1.547	9.674	-2.275	-0.061	2.258	-0.549	1506608241
-9.531	-1.524	-2.894	-3.418	-0.61	-0.488	1.82	-8.467	-2.814	1.038	-4.456	-0.244	3.414	10.005	0.024	0.244	3.174	0.366	-9.531	-1.524	-2.894	-3.418	-0.61	-0.488	-0.257	10.021	0.395	0	3.052	0.732	1.47	9.661	-2.384	0.061	2.319	-0.61	1506608241
-9.491	-1.626	-2.938	-3.418	-0.732	-0.488	1.904	-8.544	-2.592	0.916	-4.15	0	3.23	9.929	-0.221	0.183	2.869	0.61	-9.491	-1.626	-2.938	-3.418	-0.732	-0.488	-0.163	9.916	0.469	0.061	3.052	0.732	1.427	9.731	-2.332	-0.061	2.319	-0.61	1506608241
-9.482	-1.742	-2.974	-3.418	-1.038	-0.488	1.94	-8.641	-2.353	0.732	-3.723	-0.183	3.107	9.734	-0.434	0.244	2.808	0.793	-9.482	-1.742	-2.974	-3.418	-1.038	-0.488	-0.124	9.708	0.44	0.061	2.93	0.732	1.408	9.777	-2.247	-0.305	2.38	-0.61	1506608241
-9.502	-1.87	-2.945	-3.235	-1.16	-0.488	1.887	-8.824	-2.126	0.671	-3.662	-0.427	2.949	9.536	-0.591	0.427	2.808	0.854	-9.502	-1.87	-2.945	-3.235	-1.16	-0.488	-0.091	9.615	0.348	0.183	2.869	0.732	1.29	9.806	-2.187	-0.61	2.38	-0.61	1506608241
-9.549	-1.955	-2.938	-2.991	-1.404	-0.427	1.995	-8.906	-2.119	0.366	-3.54	-0.732	2.828	9.451	-0.64	0.488	2.747	0.793	-9.549	-1.955	-2.938	-2.991	-1.404	-0.427	-0.12	9.684	0.237	0.366	2.93	0.732	1.32	9.765	-2.245	-0.671	2.38	-0.549	1506608241
-9.299	-2.017	-3	-2.747	-1.343	-0.488	2.14	-8.798	-2.137	-0.061	-3.052	-1.038	2.894	9.569	-0.685	0.427	2.686	0.61	-9.299	-2.017	-3	-2.747	-1.343	-0.488	-0.202	9.874	0.218	0.488	2.869	0.732	1.084	9.731	-2.371	-0.916	2.38	-0.61	1506608241
-9.094	-2.065	-2.956	-2.38	-1.221	-0.427	1.907	-8.422	-2.131	-0.366	-2.441	-0.793	3.025	9.703	-0.785	0.427	2.686	0.549	-9.094	-2.065	-2.956	-2.38	-1.221	-0.427	-0.274	9.904	0.293	0.549	2.686	0.671	0.8	9.684	-2.482	-0.916	2.441	-0.732	1506608241
-9.101	-2.015	-2.801	-2.136	-1.038	-0.244	1.544	-8.221	-1.938	-0.488	-2.258	-0.61	3.076	9.653	-0.78	0.488	2.502	0.732	-9.101	-2.015	-2.801	-2.136	-1.038	-0.244	-0.325	9.781	0.256	0.305	2.38	0.61	0.331	9.804	-2.192	-1.221	1.526	-0.732	1506608241
-9.216	-1.893	-2.201	-2.075	-0.916	-0.122	1.597	-8.519	-1.792	-0.671	-2.38	-0.61	3.018	9.568	-0.713	0.61	2.258	0.854	-9.216	-1.893	-2.201	-2.075	-0.916	-0.122	-0.288	9.897	0.276	0.305	2.258	0.61	0.474	9.756	-2.163	-1.587	0.977	-0.61	1506608241
-9.232	-1.742	-1.759	-2.136	-0.671	-0.122	1.948	-9.021	-1.654	-0.671	-2.38	-0.61	2.851	9.783	-0.534	0.488	1.709	0.916	-9.232	-1.742	-1.759	-2.136	-0.671	-0.122	-0.044	10.042	0.507	0.305	2.075	0.305	0.432	9.582	-1.991	-1.587	0.977	-0.61	1506608241
-9.447	-1.489	-1.599	-2.014	-0.61	-0.122	1.772	-9.118	-1.549	-0.549	-1.77	-0.427	2.747	9.921	-0.287	0.366	0.977	0.977	-9.447	-1.489	-1.599	-2.014	-0.61	-0.122	0.159	10.087	0.873	0.366	1.953	0.183	0.354	9.634	-1.238	-1.648	0.916	-0.671	1506608241
-9.43	-1.315	-1.342	-2.075	-1.038	-0.122	1.867	-9.177	-1.695	0.244	-1.221	-0.793	2.865	9.948	0.141	0.366	1.038	0.916	-9.43	-1.315	-1.342	-2.075	-1.038	-0.122	0.676	9.918	1.481	0.488	1.77	0.061	1.36	9.982	-0.249	-2.197	1.16	-0.427	1506608241
-10.064	-1.615	0.146	-2.563	-0.549	0.122	2.146	-8.847	-2.451	0.793	0.244	-0.732	2.944	9.649	0.711	0.549	1.343	0.854	-10.064	-1.615	0.146	-2.563	-0.549	0.122	0.847	9.24	1.756	0.244	1.587	0.183	2.689	10.073	0.356	-2.991	3.052	0	1506608241
-12.425	-2.527	0.919	-2.319	-1.953	0.366	1.952	-9.106	-3.626	0.977	-0.488	-1.587	2.972	9.227	1.448	0.732	1.77	0.977	-12.425	-2.527	0.919	-2.319	-1.953	0.366	1.375	9.545	2.371	0.61	2.502	0.366	2.769	9.995	1.117	-3.235	5.92	0.488	1506608241
-12.079	-2.579	0.894	-1.648	-2.991	0.671	2.062	-9.865	-4.339	0.977	-0.488	-1.587	2.936	10.111	1.859	0.488	2.197	0.61	-12.079	-2.579	0.894	-1.648	-2.991	0.671	2.281	11.148	2.767	1.526	2.93	0.061	1.785	10.166	0.97	-0.854	4.578	0.977	1506608241
-9.619	-1.809	1.08	-1.953	-2.319	0.366	2.005	-9.384	-4.04	2.197	-0.854	-2.319	3.128	11.299	2.059	0.305	2.319	-0.061	-9.619	-1.809	1.08	-1.953	-2.319	0.366	1.939	11.135	2.884	1.038	3.113	0.122	3.174	9.956	0.799	2.197	3.601	0.244	1506608241
-8.489	-1.243	1.013	-2.319	-0.916	0.183	2.012	-8.339	-3.078	3.479	-1.465	-2.441	3.656	10.872	2.707	0.916	2.625	0.244	-8.489	-1.243	1.013	-2.319	-0.916	0.183	0.768	9.995	2.768	-0.061	2.747	0.305	2.891	10.302	0.629	1.709	7.507	0.549	1506608241
-8.733	-1.333	0.803	-2.808	-1.038	0	1.944	-7.891	-2.284	2.869	-1.953	-2.197	3.673	10.184	3.156	0.854	3.357	1.282	-8.733	-1.333	0.803	-2.808	-1.038	0	0.194	9.296	2.621	-0.549	2.075	0.488	0.298	9.961	0.768	0.427	8.423	2.075	1506608242
-8.897	-1.776	1	-2.808	-0.427	-0.122	1.882	-7.994	-1.975	1.892	-2.258	-1.465	2.801	9.841	2.915	0	2.747	1.831	-8.897	-1.776	1	-2.808	-0.427	-0.122	0.76	9.249	2.531	-0.427	2.014	0.488	-2.229	9.682	1.645	0.061	5.371	3.174	1506608242
-9.203	-1.682	1.11	-2.319	-0.122	-0.061	1.766	-8.268	-2.241	1.892	-2.258	-1.465	2.048	9.548	2.455	-0.305	1.343	1.526	-9.203	-1.682	1.11	-2.319	-0.122	-0.061	1.421	9.32	2.545	-0.244	2.197	0.427	-0.857	9.8	0.823	0.244	3.662	3.418	1506608242
-9.53	-1.081	0.977	-2.319	-0.122	0.061	1.664	-8.625	-2.689	1.038	-1.77	0	2.036	9.215	2.048	-0.061	1.282	0.854	-9.53	-1.081	0.977	-2.319	-0.122	0.061	1.561	9.264	2.497	-0.244	2.441	0.366	0.464	9.886	0.206	0.488	3.052	3.174	1506608242
-9.58	-0.523	0.776	-2.502	-0.061	0.183	1.718	-8.807	-2.619	0.916	-1.526	0.305	2.19	8.975	1.763	0.427	2.258	0.122	-9.58	-0.523	0.776	-2.502	-0.061	0.183	1.267	9.131	2.519	-0.244	2.502	0.305	1.293	9.652	0.318	0.854	4.028	2.686	1506608242
-9.442	-0.328	0.733	-2.625	-0.061	0.366	1.705	-8.796	-2.503	0.854	-1.892	0.305	2.158	8.874	1.591	0.793	2.625	-0.427	-9.442	-0.328	0.733	-2.625	-0.061	0.366	0.751	9.007	2.504	0	2.136	0.244	1.648	9.223	0.465	1.526	4.761	2.014	1506608242
-9.543	-0.668	0.883	-2.319	0.061	0.549	1.895	-8.727	-2.224	0.671	-2.319	0.427	2.231	8.897	1.637	0.916	2.258	-0.671	-9.543	-0.668	0.883	-2.319	0.061	0.549	0.61	8.898	2.47	0.183	1.587	0.122	1.274	8.842	0.879	2.136	4.15	1.038	1506608242
-9.65	-0.817	0.713	-2.197	-0.122	0.549	2.145	-8.735	-1.889	0.488	-2.319	0.61	2.394	8.862	1.736	0.916	1.77	-0.793	-9.65	-0.817	0.713	-2.197	-0.122	0.549	1.002	8.993	2.42	0.366	1.282	0.061	0.955	8.973	0.921	2.197	3.723	0.122	1506608242
-9.813	-0.944	0.542	-2.258	0	0.305	2.34	-8.833	-1.64	0.488	-2.319	0.61	2.653	8.923	1.924	0.977	1.587	-0.977	-9.813	-0.944	0.542	-2.258	0	0.305	1.487	9.239	2.361	0.488	1.465	0	1.233	9.637	0.874	1.831	3.235	-0.305	1506608242
-9.922	-0.863	0.76	-2.38	0.183	0.244	2.51	-9.083	-1.5	0.671	-1.953	1.099	2.978	9.173	2.172	1.099	1.77	-1.282	-9.922	-0.863	0.76	-2.38	0.183	0.244	1.707	9.524	2.344	0.671	1.648	0	1.69	10.024	1.224	1.099	1.77	-0.305	1506608242
-10.448	-0.939	0.891	-2.502	0.305	0.061	2.775	-9.178	-1.237	0.671	-1.953	1.099	3.281	9.49	2.464	1.221	2.014	-1.404	-10.448	-0.939	0.891	-2.502	0.305	0.061	1.65	9.658	2.321	0.671	1.648	0.061	1.927	10.051	1.646	0.244	1.587	-0.183	1506608242
-10.653	-1.756	0.322	-2.258	0.122	0.122	2.859	-9.227	-1.163	0.671	-1.709	1.282	3.627	9.691	2.729	1.221	2.319	-1.221	-10.653	-1.756	0.322	-2.258	0.122	0.122	1.44	9.796	2.242	0.488	1.709	0.244	0.65	9.956	0.624	0.488	0.488	-0.732	1506608242
-10.385	-2.071	0.311	-1.709	-0.061	0.244	2.756	-9.609	-1.349	0.916	-2.319	0.916	3.827	10.056	2.842	1.099	2.625	-0.854	-10.385	-2.071	0.311	-1.709	-0.061	0.244	1.414	10.385	2.031	0.488	1.892	0.427	0.572	10.891	0.416	2.197	-0.122	-0.977	1506608242
-9.731	-0.773	0.164	-2.014	0.366	0.183	2.95	-9.999	-1.303	0.854	-2.563	0.61	3.887	10.786	2.823	0.793	2.502	-0.549	-9.731	-0.773	0.164	-2.014	0.366	0.183	1.391	10.932	1.908	0.732	2.258	0.488	2.966	10.75	0.358	0.61	-0.916	0.183	1506608242
-9.366	-1.279	-0.475	-2.258	0.061	-0.305	3.384	-9.348	-0.914	0.61	-1.892	0.244	3.984	11.105	2.655	0.366	2.197	-0.183	-9.366	-1.279	-0.475	-2.258	0.061	-0.305	1.391	10.932	1.908	0.732	2.258	0.488	0.108	9.546	-0.677	1.343	0.488	-1.099	1506608242
-9.076	-2.079	-1.147	-1.953	0.061	-0.427	3.107	-8.547	-0.565	0.61	-1.892	0.244	4.034	10.433	2.373	0.122	2.197	0.61	-9.076	-2.079	-1.147	-1.953	0.061	-0.427	1.391	10.932	1.908	0.732	2.258	0.488	0.713	9.465	-1.325	1.709	-0.793	-1.16	1506608242
-9.142	-2.141	-1.247	-1.831	-0.122	-0.488	3.107	-8.547	-0.565	0.549	-1.587	-0.549	3.76	9.727	2.06	0	2.38	1.404	-9.142	-2.141	-1.247	-1.831	-0.122	-0.488	1	9.244	1.042	-0.061	1.648	1.038	1.079	9.512	-1.79	1.709	0.732	-1.282	1506608242
-9.458	-1.592	-1.544	-1.953	0.183	-0.244	2.482	-8.43	-0.395	0.732	-2.991	-1.953	3.213	9.36	1.644	-0.183	2.014	1.587	-9.458	-1.592	-1.544	-1.953	0.183	-0.244	1.424	9.083	0.511	-0.183	1.953	0.977	1.451	9.749	-1.013	0.854	0.732	-0.977	1506608242
-10.082	-0.79	-1.92	-2.441	0.061	-0.122	2.543	-8.701	-0.074	0.549	-2.441	-2.197	2.821	8.943	1.217	-0.305	1.709	1.221	-10.082	-0.79	-1.92	-2.441	0.061	-0.122	1.251	9.009	0.209	-0.122	2.869	1.038	1.804	9.744	-1.522	0.671	0.793	-0.671	1506608242
-10.052	-0.487	-2.006	-3.052	-0.122	-0.244	2.524	-9.319	0.465	0.549	-2.441	-2.197	2.784	8.912	0.785	-0.366	2.014	0.427	-10.052	-0.487	-2.006	-3.052	-0.122	-0.244	0.861	9.577	0.083	0.366	3.357	1.16	1.683	9.823	-1.992	0.61	0.854	-0.732	1506608242
-9.874	-0.556	-2.017	-3.418	-0.122	-0.305	2.321	-9.658	1.097	0.61	-0.732	-2.319	2.865	9.525	0.234	-0.549	2.441	-0.244	-9.874	-0.556	-2.017	-3.418	-0.122	-0.305	0.646	10.208	0.115	0.732	3.052	1.099	1.662	9.696	-2.452	0.61	1.16	-0.977	1506608242
-9.595	-0.986	-1.987	-3.601	-0.183	-0.549	1.921	-9.467	1.754	0.61	-0.732	-2.319	3.006	9.99	-0.371	-0.488	2.197	-0.61	-9.595	-0.986	-1.987	-3.601	-0.183	-0.549	0.791	10.404	0.325	0.916	2.441	0.61	1.707	9.65	-2.505	0.61	1.709	-1.221	1506608242
-9.534	-1.324	-1.966	-3.601	-0.366	-0.549	1.372	-8.949	2.061	0.916	-1.526	-2.258	3.314	9.856	-0.715	-0.061	1.709	-0.366	-9.534	-1.324	-1.966	-3.601	-0.366	-0.549	1.092	10.036	0.372	0.488	1.953	0.183	1.663	9.586	-2.328	0.427	2.197	-1.16	1506608242
-9.473	-1.528	-2.044	-3.54	-0.427	-0.61	1.028	-8.408	1.981	1.282	-2.808	-2.014	3.664	9.284	-0.666	0.793	2.014	0.183	-9.473	-1.528	-2.044	-3.54	-0.427	-0.61	1.34	9.566	0.123	0.122	2.197	-0.061	1.331	9.613	-2.171	0.366	2.38	-0.977	1506608242
-9.471	-1.695	-2.162	-3.235	-0.244	-0.61	1.115	-8.135	1.723	1.465	-3.052	-1.16	3.814	9.004	-0.45	1.404	2.991	0.305	-9.471	-1.695	-2.162	-3.235	-0.244	-0.61	1.418	9.446	-0.207	0.183	2.869	-0.183	0.669	9.61	-2.212	0.366	2.197	-0.916	1506608242
-9.453	-1.657	-2.273	-2.747	0	-0.61	1.163	-8.053	1.504	1.465	-3.052	-1.16	3.61	9.122	-0.201	1.526	3.418	0.061	-9.453	-1.657	-2.273	-2.747	0	-0.61	1.093	9.569	-0.325	0.671	3.296	-0.183	0.255	9.688	-2.267	0.122	1.587	-0.977	1506608243
-9.648	-1.448	-2.42	-2.197	-0.122	-0.671	1.306	-7.988	1.231	1.526	-2.808	-0.061	3.586	9.381	0.016	1.343	3.174	-0.183	-9.648	-1.448	-2.42	-2.197	-0.122	-0.671	0.601	9.69	-0.203	0.977	3.235	-0.061	0.517	9.661	-2.553	0.061	1.282	-1.038	1506608243
-9.71	-1.406	-2.306	-1.892	-0.366	-0.61	1.727	-8.016	1.16	1.343	-2.869	1.099	3.798	9.618	0.212	1.16	2.808	0	-9.71	-1.406	-2.306	-1.892	-0.366	-0.61	0.146	9.814	0.014	0.977	2.808	0.061	0.752	9.733	-2.439	0.061	1.465	-1.099	1506608243
-9.959	-1.492	-2.107	-1.465	-0.671	-0.427	2.19	-8.116	1.203	1.038	-2.625	2.136	3.97	9.787	0.377	1.038	2.502	0.671	-9.959	-1.492	-2.107	-1.465	-0.671	-0.427	-0.157	9.79	0.072	0.671	2.136	0.244	0.548	9.788	-2.157	-0.244	1.038	-1.16	1506608243
-9.762	-1.474	-2.073	-0.916	-0.488	-0.122	2.663	-8.439	1.189	0.549	-2.38	3.54	3.783	9.854	0.514	0.854	1.953	1.282	-9.762	-1.474	-2.073	-0.916	-0.488	-0.122	-0.105	9.989	-0.011	0.549	1.465	0.427	0.3	10.135	-1.799	-0.61	0.427	-1.16	1506608243
-10.378	-1.266	-2.115	-0.854	-0.549	0.183	3.261	-9.085	1.091	0.549	-2.38	3.54	3.435	10.161	0.569	0.549	1.16	1.587	-10.378	-1.266	-2.115	-0.854	-0.549	0.183	0.468	10.672	0.045	0.61	1.282	0.366	0.685	10.173	-1.804	-1.221	-0.366	-1.038	1506608243
-10.913	-1.227	-2.025	-1.038	-0.61	0.122	3.862	-10.529	0.898	0.427	-2.319	3.601	3.18	10.862	0.525	0.366	0.488	1.465	-10.913	-1.227	-2.025	-1.038	-0.61	0.122	1.36	11.783	0.591	0.61	1.282	-0.061	0.958	10.604	-2.271	-1.648	0.061	-0.793	1506608243
-10.457	-1.714	-1.713	-0.977	-0.854	0.183	4.54	-11.215	0.653	0.366	-1.831	2.625	3.068	11.612	0.433	0.366	-0.122	1.16	-10.457	-1.714	-1.713	-0.977	-0.854	0.183	1.726	11.694	1.128	0.488	0.549	-0.305	0.561	11.073	-1.574	-1.465	0.732	-0.732	1506608243
-9.461	-2.146	-0.863	-0.61	-1.038	0.366	5.106	-10.028	0.75	0.366	-1.831	2.625	3.358	11.025	0.854	0.916	0.671	0.916	-9.461	-2.146	-0.863	-0.61	-1.038	0.366	1.129	9.782	1.141	-0.183	0.366	0	0.69	10.781	-0.69	-1.953	1.221	-0.427	1506608243
-9.126	-2.594	0.072	-0.61	-1.16	0.793	4.658	-8.754	1.01	0.183	-1.038	0.854	3.531	9.278	1.739	1.404	2.258	1.038	-9.126	-2.594	0.072	-0.61	-1.16	0.793	0.124	8.162	1.321	-0.549	0.854	0.488	0.788	10.021	0.489	-2.747	1.465	0.061	1506608243
-9.391	-3.018	0.641	-0.549	-0.854	0.854	3.953	-8.622	0.961	0.122	-0.916	-0.916	2.938	8.484	2.34	0.732	2.625	1.282	-9.391	-3.018	0.641	-0.549	-0.854	0.854	-0.167	8.192	1.762	0.427	1.099	0.732	0.557	9.472	0.818	-3.479	0.854	0.977	1506608243
-10.18	-2.828	0.925	-0.305	-0.427	0.549	3.58	-8.854	0.664	0.549	-1.282	-1.709	1.952	9.051	2.123	-0.488	0.427	1.16	-10.18	-2.828	0.925	-0.305	-0.427	0.549	0.726	9.617	2.267	1.404	1.404	0.488	0.197	9.551	0.636	-3.174	0.671	1.953	1506608243
-10.485	-2.308	0.939	-0.549	-0.61	0.366	3.22	-9.324	0.031	1.099	-0.549	-1.953	2.041	10.22	1.639	-0.977	-1.465	0.793	-10.485	-2.308	0.939	-0.549	-0.61	0.366	1.404	10.836	2.839	1.221	1.77	0.122	0.039	10.36	0.354	-2.136	0.977	2.38	1506608243
-9.631	-1.904	0.807	-0.793	-0.977	0.366	2.896	-9.734	-0.668	1.099	-0.366	-2.258	2.738	10.911	1.328	-0.366	-0.916	0.854	-9.631	-1.904	0.807	-0.793	-0.977	0.366	0.994	10.832	2.713	0.122	1.221	0.183	0.26	10.167	0.165	-1.038	1.953	2.441	1506608243
-8.933	-1.647	0.561	-1.099	-0.854	0.244	2.591	-9.201	-1.004	0.671	-0.305	-2.93	3.128	10.682	1.651	0.732	1.282	1.16	-8.933	-1.647	0.561	-1.099	-0.854	0.244	0.468	9.808	2.466	-0.488	0.549	0.061	0.677	9.502	0.504	-0.061	3.479	2.563	1506608243
-8.754	-1.579	0.595	-1.099	-0.488	0.183	2.336	-8.594	-1.017	0.244	-0.244	-3.418	2.473	9.853	1.976	0.732	1.709	1.404	-8.754	-1.579	0.595	-1.099	-0.488	0.183	0.402	8.86	2.214	-0.427	0.244	0	0.007	9.612	0.778	0.488	4.639	2.319	1506608243
-8.966	-1.597	0.739	-0.977	-0.183	0.244	2.006	-8.601	-1.046	0.122	0.061	-3.418	1.761	9.051	2.038	0.122	0.549	1.16	-8.966	-1.597	0.739	-0.977	-0.183	0.244	0.794	8.696	1.989	-0.061	0.244	0.061	-0.607	9.611	1.152	0.305	3.906	2.014	1506608243
-9.546	-1.458	0.885	-1.038	-0.183	0.183	1.568	-8.772	-1.115	0.183	-0.061	-2.93	1.736	8.71	1.981	-0.122	0	0.366	-9.546	-1.458	0.885	-1.038	-0.183	0.183	1.509	9.146	1.976	0.183	0.61	0	-0.634	9.695	1.285	0.183	2.991	1.709	1506608243
-9.727	-1.159	0.903	-0.977	-0.061	0.183	1.373	-8.735	-1.083	-0.061	-0.549	-2.075	2.023	8.915	1.739	0	0.305	-0.549	-9.727	-1.159	0.903	-0.977	-0.061	0.183	1.84	9.588	2.102	0.244	1.038	-0.183	-0.459	9.716	1.263	0.427	1.831	1.465	1506608243
-9.777	-0.794	0.855	-1.221	-0.122	0.122	1.479	-8.598	-0.863	-0.549	-0.488	-0.977	2.394	9.245	1.61	0.305	0.732	-1.282	-9.777	-0.794	0.855	-1.221	-0.122	0.122	1.52	9.719	2.133	0.122	0.977	-0.183	0.272	9.609	1.39	0.61	1.404	1.282	1506608243
-9.609	-0.66	0.955	-1.526	-0.122	0	1.479	-8.598	-0.863	-0.549	-0.488	-0.977	2.732	9.494	1.721	0.61	1.038	-1.648	-9.609	-0.66	0.955	-1.526	-0.122	0	1.205	9.617	2.127	0.061	0.488	-0.305	1.064	9.448	1.433	1.038	1.709	0.916	1506608243
-9.573	-0.646	1.08	-1.343	-0.183	0.183	1.736	-8.317	-0.365	-0.854	0	0	2.933	9.575	1.936	0.671	0.977	-1.587	-9.573	-0.646	1.08	-1.343	-0.183	0.183	1.235	9.564	2.053	0	0.061	-0.427	1.273	9.176	1.418	1.221	1.892	0.61	1506608243
-9.786	-0.749	1.017	-1.343	-0.061	0.305	1.84	-8.417	-0.066	-0.916	0.244	1.77	3.037	9.586	2.139	0.549	0.671	-1.465	-9.786	-0.749	1.017	-1.343	-0.061	0.305	1.383	9.473	2.155	0.244	-0.244	-0.366	1.739	9.198	1.656	1.282	2.136	0.305	1506608243
-9.843	-0.741	1.073	-1.221	0	0.427	2.153	-8.522	0.256	-0.793	0.244	2.441	3.289	9.479	2.414	0.549	0.61	-1.587	-9.843	-0.741	1.073	-1.221	0	0.427	1.743	9.563	1.916	0.122	0.366	-0.122	2.015	9.524	1.735	1.099	2.075	0.244	1506608243
-9.82	0.013	1.135	-1.282	0.061	0.183	2	-8.723	0.026	-0.427	-0.549	2.625	3.639	9.752	2.656	0.488	0.793	-1.465	-9.82	0.013	1.135	-1.282	0.061	0.183	2.451	9.835	1.686	-0.366	0.366	-0.61	2.293	9.839	1.744	0.549	2.014	0.427	1506608243
-9.582	0.468	1.372	-1.709	0.732	0	2.12	-9.678	-0.069	-0.427	-0.549	2.625	3.536	9.772	2.517	0.427	0.61	-0.854	-9.582	0.468	1.372	-1.709	0.732	0	2.292	9.592	1.925	-0.244	0.122	-0.671	2.433	9.544	2.079	0.122	1.953	0.488	1506608244
-10.683	0.179	0.756	-2.38	0.549	0	2.12	-9.678	-0.069	-0.122	-1.831	3.235	3.808	9.459	2.607	0.732	0.854	-0.916	-10.683	0.179	0.756	-2.38	0.549	0	1.872	9.17	2.035	0.061	0.793	0	1.773	8.687	1.542	1.038	2.136	0	1506608244
-10.685	-1.16	-0.045	-2.319	0.671	-0.122	3.531	-9.667	0.333	-0.244	-1.221	4.333	3.868	9.245	2.738	1.404	0.366	-1.648	-10.685	-1.16	-0.045	-2.319	0.671	-0.122	2.037	9.658	1.9	0.427	1.16	0.488	0.841	9.569	0.086	2.38	1.404	-0.793	1506608244
-10.832	-1.643	0.481	-1.648	0.366	0.488	3.723	-10.198	-0.351	0.977	-1.709	2.808	3.845	9.973	2.443	1.404	-0.671	-1.465	-10.832	-1.643	0.481	-1.648	0.366	0.488	2.488	10.669	1.682	0.61	1.404	0.427	0.729	11.944	1.014	1.953	1.77	-0.916	1506608244
-9.683	-0.434	0.085	-2.075	0.61	0.488	3.677	-10.347	-0.754	1.648	-3.357	0.488	5.935	11.129	2.278	0.671	4.395	-1.038	-9.683	-0.434	0.085	-2.075	0.61	0.488	2.317	10.696	1.483	0.305	2.258	0.549	1.859	11.334	3.106	1.953	1.77	-0.916	1506608244
-9.801	-0.597	-0.581	-2.563	0.122	0.061	3.212	-9.138	-0.703	1.648	-3.357	0.488	5.298	10.92	2.119	-0.671	10.254	-0.061	-9.801	-0.597	-0.581	-2.563	0.122	0.061	1.791	9.861	1.325	-0.061	3.052	0.793	1.085	9.452	0.272	2.38	-0.916	0	1506608244
-9.817	-1.061	-0.939	-2.319	-0.244	0	3.212	-9.138	-0.703	1.16	-5.92	-1.831	1.96	9.861	2.218	-0.793	3.235	1.526	-9.817	-1.061	-0.939	-2.319	-0.244	0	0.906	9.379	1.225	-0.061	2.014	1.099	1.298	9.703	-1.162	1.404	0.732	-0.305	1506608244
-9.375	-1.174	-1.145	-2.38	-0.244	-0.122	2.997	-8.453	-0.824	0.183	-7.507	-2.563	2.572	9.54	2.664	0	-2.686	1.892	-9.375	-1.174	-1.145	-2.38	-0.244	-0.122	0.897	9.179	0.836	0.366	1.648	1.587	1.62	9.639	-1.212	1.099	1.648	-0.549	1506608244
-9.382	-1.468	-1.281	-2.441	-0.122	-0.183	3.207	-8.408	-1.707	-0.732	-5.798	-2.136	3.516	9.551	2.079	0.122	-1.77	1.465	-9.382	-1.468	-1.281	-2.441	-0.122	-0.183	1.602	9.231	0.651	0.427	2.625	1.709	1.11	9.6	-1.273	1.648	1.648	-0.671	1506608244
-9.409	-1.567	-1.445	-2.441	-0.122	-0.122	2.425	-8.16	-2.55	-1.343	-2.93	-1.526	4.051	9.605	1.126	-0.793	0.549	1.282	-9.409	-1.567	-1.445	-2.441	-0.122	-0.122	1.688	9.384	0.623	0.549	3.296	1.526	0.889	9.544	-1.469	1.038	0.977	-0.488	1506608244
-9.341	-1.323	-1.67	-2.38	0	-0.122	0.908	-7.718	-2.296	-3.235	-3.845	-0.488	4.024	9.61	0.495	-1.282	3.235	1.038	-9.341	-1.323	-1.67	-2.38	0	-0.122	1.552	9.606	0.498	0.61	3.235	1.465	0.869	9.583	-1.852	1.16	1.221	-0.488	1506608244
-9.4	-1.073	-1.806	-2.563	0.061	-0.183	0.901	-8.22	-1.902	-3.784	-4.7	-0.366	3.357	9.629	-0.03	-1.221	4.15	0.854	-9.4	-1.073	-1.806	-2.563	0.061	-0.183	1.547	9.698	0.556	0.427	3.296	1.343	0.849	9.598	-1.973	1.038	1.221	-0.549	1506608244
-9.689	-1.044	-1.824	-2.747	0.061	-0.244	2.434	-9.335	-1.863	-3.784	-4.7	-0.366	2.701	9.469	-0.348	-0.732	3.357	0.977	-9.689	-1.044	-1.824	-2.747	0.061	-0.244	1.401	9.647	0.601	0.305	3.357	0.977	1.022	9.562	-2.227	1.038	1.404	-0.671	1506608244
-9.855	-1.122	-1.748	-2.808	0.244	-0.305	1.637	-11.682	3.58	1.343	-4.333	-2.258	2.682	9.39	-0.473	-0.183	2.441	1.099	-9.855	-1.122	-1.748	-2.808	0.244	-0.305	1.174	9.696	0.508	0.305	2.991	0.61	1.213	9.658	-2.36	1.038	1.709	-0.671	1506608244
-9.889	-0.843	-1.822	-2.808	0.183	-0.488	2.9	-11.431	3.418	1.343	-4.333	-2.258	2.674	9.447	-0.597	0.244	2.319	1.038	-9.889	-0.843	-1.822	-2.808	0.183	-0.488	1.378	9.86	0.42	0.488	2.625	0.122	1.005	9.887	-1.936	0.671	1.465	-0.549	1506608244
-9.872	-0.495	-1.949	-2.991	0	-0.671	2.683	-10.555	1.2	0.671	-2.136	-1.16	2.466	9.49	-0.845	0.61	1.953	0.854	-9.872	-0.495	-1.949	-2.991	0	-0.671	1.726	9.933	0.398	0.732	2.38	-0.305	1.346	9.932	-1.803	0.305	1.099	-0.427	1506608244
-9.873	-0.484	-2.146	-3.174	0.061	-0.671	2.037	-9.554	-0.669	0.671	-2.136	-1.16	2.545	9.36	-0.742	1.221	2.075	0.366	-9.873	-0.484	-2.146	-3.174	0.061	-0.671	1.663	9.749	0.165	0.671	2.563	-0.427	1.457	9.761	-2.111	0.122	1.465	-0.427	1506608244
-9.573	-0.648	-2.414	-3.113	0.122	-0.671	2.037	-9.554	-0.669	1.038	-0.488	-0.427	2.863	9.271	-0.423	1.953	2.808	-0.366	-9.573	-0.648	-2.414	-3.113	0.122	-0.671	1.431	9.655	0.262	0.977	2.686	-0.488	1.522	9.639	-2.61	0.366	1.892	-0.61	1506608244
-9.629	-0.958	-2.627	-2.93	0.061	-0.427	1.662	-8.455	-2.141	1.038	-0.488	-0.427	3.139	9.363	-0.079	2.319	3.418	-0.732	-9.629	-0.958	-2.627	-2.93	0.061	-0.427	1.007	9.47	0.408	1.099	2.747	-0.427	1.678	9.496	-2.842	0.366	2.38	-0.732	1506608244
-9.814	-1.042	-2.694	-2.686	-0.122	-0.305	2.498	-7.921	-3.448	1.526	-0.732	0.305	3.407	9.441	0.267	2.38	3.601	-0.732	-9.814	-1.042	-2.694	-2.686	-0.122	-0.305	0.618	9.508	0.446	1.16	2.563	-0.305	1.491	9.639	-2.804	0.244	2.075	-0.61	1506608244
-9.947	-1.303	-2.244	-2.625	-0.427	-0.183	2.693	-8.068	-3.252	1.892	-0.122	0.061	3.624	9.672	0.656	2.258	3.54	-0.366	-9.947	-1.303	-2.244	-2.625	-0.427	-0.183	0.201	9.488	0.429	1.099	2.136	-0.061	1.44	9.831	-2.534	-0.061	1.831	-0.549	1506608244
-9.941	-1.578	-1.657	-2.502	-0.244	0	2.699	-8.469	-2.269	1.892	-0.122	0.061	3.719	9.787	1.012	1.892	3.357	0.305	-9.941	-1.578	-1.657	-2.502	-0.244	0	0.164	9.635	0.274	1.099	2.136	-0.061	1.282	9.942	-2.175	-0.61	1.709	-0.427	1506608244
-9.577	-2.005	-1.422	-1.77	-0.122	0.305	2.489	-8.848	-1.2	0.793	0.916	-0.183	3.441	10.115	1.086	1.343	2.38	0.977	-9.577	-2.005	-1.422	-1.77	-0.122	0.305	1.019	10.293	0.364	1.038	1.526	0	0.712	10.091	-1.293	-0.732	1.709	-0.183	1506608244
-9.521	-1.458	-1.486	-1.282	0	0.061	2.126	-8.777	-0.526	0.793	0.916	-0.183	3.1	10.548	0.922	0.61	0.916	1.343	-9.521	-1.458	-1.486	-1.282	0	0.061	1.799	10.377	0.822	0.916	1.587	-0.305	0.506	9.997	-0.908	-1.465	1.282	0.183	1506608244
-9.848	-1.212	-1.213	-1.587	-0.854	-0.366	2.007	-9.015	-0.111	0.183	0	-0.366	3.073	10.38	0.922	0.61	0.549	1.404	-9.848	-1.212	-1.213	-1.587	-0.854	-0.366	1.985	10.343	1.151	0.793	2.014	-0.122	1	10.024	-1.119	-2.014	0.916	0.244	1506608244
-9.432	-1.475	-0.824	-2.075	-0.61	-0.244	2.629	-9.167	0.153	0	-1.343	0.061	3.397	10.381	1.264	1.038	1.526	1.038	-9.432	-1.475	-0.824	-2.075	-0.61	-0.244	1.626	9.85	1.213	0.427	1.892	0	1.42	9.979	-0.889	-2.136	2.319	0.366	1506608245
-9.782	-1.882	-0.341	-1.77	-0.793	-0.183	2.609	-8.845	-0.237	0.549	-1.221	0.854	3.391	9.899	1.657	1.282	2.441	1.038	-9.782	-1.882	-0.341	-1.77	-0.793	-0.183	1.468	9.275	1.519	0.305	1.831	-0.061	1.116	9.628	0.228	-1.77	4.028	0.366	1506608245
-10.117	-1.762	0.278	-1.465	-0.977	0.061	2.382	-9.083	-0.64	1.77	-1.648	0.305	-13.497	-26.345	-22.521	0.61	1.526	1.038	-10.117	-1.762	0.278	-1.465	-0.977	0.061	1.645	9.314	1.562	0.305	2.014	-0.122	0.444	10.349	0.785	-2.869	2.441	0.732	1506608245
-10.167	-1.401	0.676	-1.221	-0.977	0.244	2.418	-9.567	-1.109	1.953	-2.319	-0.183	2.664	9.805	1.857	0.671	1.709	0.854	-10.167	-1.401	0.676	-1.221	-0.977	0.244	1.449	9.583	1.943	0.488	2.625	0.061	0.538	10.389	1.233	-2.93	1.282	0.977	1506608245
-10.361	-1.286	0.495	-1.282	-1.099	0.366	2.451	-9.597	-1.434	2.014	-2.258	-0.61	2.76	10.239	1.902	0.427	2.014	0.61	-10.361	-1.286	0.495	-1.282	-1.099	0.366	1.008	9.887	2.198	0.671	2.625	0.366	0.912	10.07	0.907	-2.197	1.465	0.793	1506608245
-10.014	-1.296	0.615	-1.282	-0.916	0.366	2.128	-9.259	-1.87	1.892	-2.38	-0.977	2.631	10.355	1.76	0.183	1.831	0.977	-10.014	-1.296	0.615	-1.282	-0.916	0.366	0.889	9.994	2.437	0.549	2.197	0.183	1.471	9.709	0.301	-0.732	1.709	0.732	1506608245
-9.317	-0.981	0.678	-1.282	-0.549	0.061	1.604	-9.048	-2.452	1.892	-2.38	-0.977	2.245	10.092	1.659	0.244	0.793	1.343	-9.317	-0.981	0.678	-1.282	-0.549	0.061	0.985	9.86	2.488	0.183	1.221	-0.183	1.644	9.264	0.335	0.488	2.686	0.427	1506608245
-9.605	-0.737	0.59	-1.587	-0.671	-0.244	1.535	-8.71	-2.432	1.221	-3.357	-0.61	2.339	9.68	1.79	0.427	0.854	1.038	-9.605	-0.737	0.59	-1.587	-0.671	-0.244	0.961	9.575	2.428	-0.061	0.793	-0.061	1.004	9.228	0.912	1.16	3.54	0.061	1506608245
-9.641	-1.096	0.701	-1.587	-0.61	-0.183	1.894	-8.236	-2.305	0.732	-2.38	0.488	2.232	9.41	1.931	0.427	1.221	0.427	-9.641	-1.096	0.701	-1.587	-0.61	-0.183	1.157	9.441	2.237	0.122	0.732	0.061	0.049	9.628	1.41	1.343	3.113	-0.305	1506608245
-9.576	-1.516	0.986	-1.221	-0.366	0.122	2.214	-8.069	-2.272	0.671	-0.854	1.282	2.184	9.295	2.035	0.366	0.793	-0.244	-9.576	-1.516	0.986	-1.221	-0.366	0.122	1.322	9.409	2.172	0.427	0.977	0.122	-0.621	9.783	1.899	0.916	2.441	-0.549	1506608245
-9.432	-1.54	1.224	-0.793	-0.183	0.305	2.342	-8.152	-2.207	0.549	-0.305	1.343	2.5	9.305	2.214	0.366	0.916	-0.671	-9.432	-1.54	1.224	-0.793	-0.183	0.305	1.159	9.332	2.171	0.549	1.038	0.244	-0.38	9.67	1.962	1.099	1.526	-0.732	1506608245
-9.433	-1.513	1.282	-0.854	-0.122	0.183	2.461	-8.338	-2.086	0.549	-0.305	1.343	2.754	9.564	2.232	0.183	0.916	-0.671	-9.433	-1.513	1.282	-0.854	-0.122	0.183	1.071	9.394	2.278	0.427	1.16	0.244	-0.022	9.595	2.054	1.099	0.916	-0.732	1506608245
-9.619	-1.32	1.451	-0.732	0.061	0.061	2.212	-8.49	-1.993	-0.183	-0.916	0.122	2.651	9.861	1.861	0	0.366	-0.244	-9.619	-1.32	1.451	-0.732	0.061	0.061	1.249	9.656	2.419	0.061	0.916	-0.244	0.138	9.685	1.999	1.099	0.977	-0.61	1506608245
-9.899	-1.074	1.086	-0.916	0.427	-0.488	2.15	-8.935	-1.794	-0.549	-1.404	-0.061	2.513	10.118	1.601	0.244	0	-0.183	-9.899	-1.074	1.086	-0.916	0.427	-0.488	1.462	10.143	2.554	-0.122	0.244	-0.549	-0.246	9.722	1.412	1.038	1.16	-0.488	1506608245
-10.284	-1.386	1.279	-0.488	0.793	-0.488	2.15	-8.935	-1.794	-0.549	-1.404	-0.061	2.857	10.407	1.873	0.916	0.854	-0.977	-10.284	-1.386	1.279	-0.488	0.793	-0.488	1.676	10.607	2.375	-0.122	0.183	-0.366	-0.066	10.253	1.269	0.916	1.709	-0.244	1506608245
-9.981	-1.324	0.895	-0.183	0.732	-0.183	2.939	-8.969	-1.03	-0.427	0.122	1.221	3.112	10.162	2.334	1.221	1.648	-1.465	-9.981	-1.324	0.895	-0.183	0.732	-0.183	1.493	10.322	2.178	-0.183	0.244	-0.122	-0.949	10.078	0.876	0.671	-0.183	0.122	1506608245
-10.02	-1.255	0.237	-0.427	0.305	-0.244	3.092	-8.538	-0.867	-0.488	0.366	0.671	3.079	9.684	2.677	0.854	1.465	-1.16	-10.02	-1.255	0.237	-0.427	0.305	-0.244	0.884	9.445	2.072	-0.305	0.244	0	-0.479	10.023	0.737	1.648	-1.648	0.061	1506608245
-10.317	-1.541	0.244	-0.366	-0.183	-0.061	3.092	-8.538	-0.867	-0.488	0.366	0.671	2.778	9.6	2.617	-0.061	0.427	-0.549	-10.317	-1.541	0.244	-0.366	-0.183	-0.061	0.569	9.093	1.767	-0.488	0	0.061	1.142	10.203	0.336	2.258	0	-0.244	1506608245
-9.442	-1.297	-0.105	-0.61	0.122	-0.366	2.771	-9.271	-0.799	-0.732	-0.549	-1.038	2.552	9.865	2.131	-0.854	-0.916	-0.305	-9.442	-1.297	-0.105	-0.61	0.122	-0.366	1.125	9.532	1.541	-0.427	-0.305	-0.244	1.919	10.005	0.318	1.221	1.221	0.366	1506608245
-9.77	-1.062	-0.336	-0.854	-0.122	-0.793	2.771	-9.621	-0.382	-0.732	-0.549	-1.038	2.704	9.993	1.688	-0.793	-1.16	-0.854	-9.77	-1.062	-0.336	-0.854	-0.122	-0.793	1.715	10.042	1.438	-0.305	-0.183	-0.305	0.651	9.729	0.032	0.61	1.404	0.671	1506608245
-9.665	-1.238	-0.352	-0.854	-0.122	-0.732	2.859	-9.347	0.311	-0.916	-0.244	-1.16	3.124	9.604	1.513	-0.305	-0.122	-1.465	-9.665	-1.238	-0.352	-0.854	-0.122	-0.732	1.879	9.831	1.428	-0.366	0.305	-0.061	-0.305	10.006	-0.238	0.549	0.854	0.488	1506608245
-9.408	-1.281	-0.617	-0.793	0.061	-0.488	2.487	-9.118	0.462	-0.732	0.671	-0.854	3.278	9.365	1.343	-0.061	0.916	-1.587	-9.408	-1.281	-0.617	-0.793	0.061	-0.488	1.815	9.508	1.436	-0.366	0.732	-0.122	-0.081	9.652	-1.382	0.61	-0.427	0.305	1506608245
-9.495	-1.264	-1.036	-0.671	0.305	-0.305	2.046	-9.271	0.365	0.061	0.793	-1.16	3.266	9.44	1.266	-0.061	1.099	-1.465	-9.495	-1.264	-1.036	-0.671	0.305	-0.305	1.461	9.436	1.431	-0.366	1.038	-0.122	0.819	9.423	-2.052	1.709	0.427	0	1506608245
-9.519	-1.337	-1.317	-0.61	0.61	-0.366	1.957	-9.775	0.183	0.671	-0.549	-1.953	3.342	9.697	1.157	-0.061	1.099	-1.221	-9.519	-1.337	-1.317	-0.61	0.61	-0.366	0.98	9.591	1.348	-0.305	1.16	-0.122	1.007	9.586	-2.084	1.77	1.099	-0.183	1506608245
-9.582	-1.328	-1.392	-0.549	0.732	-0.427	1.939	-10.219	-0.045	0.854	-1.465	-2.563	3.229	9.953	0.921	-0.122	0.549	-0.732	-9.582	-1.328	-1.392	-0.549	0.732	-0.427	0.665	9.85	1.226	-0.305	0.549	-0.183	1.153	9.759	-1.827	1.404	0.793	-0.122	1506608245
-9.678	-1.258	-1.568	-0.305	0.732	-0.305	1.899	-9.767	0.394	0.916	-1.099	-2.625	3.256	9.833	0.8	-0.061	0.122	-0.366	-9.678	-1.258	-1.568	-0.305	0.732	-0.305	0.464	9.814	1.164	-0.244	0.061	-0.061	0.985	9.85	-1.847	1.038	0.244	0	1506608246
-9.835	-1.121	-1.625	-0.183	0.671	-0.061	1.599	-8.726	0.968	0.916	-0.122	-1.892	3.321	9.531	0.725	-0.061	0.122	-0.122	-9.835	-1.121	-1.625	-0.183	0.671	-0.061	0.367	9.501	1.077	-0.183	0	0.122	1.352	9.725	-2.231	0.916	-0.122	0.061	1506608246
-9.881	-1.008	-1.601	-0.183	0.549	0.122	1.599	-8.726	0.968	0.732	0.244	-0.732	3.212	9.349	0.584	-0.122	0	0.244	-9.881	-1.008	-1.601	-0.183	0.549	0.122	0.373	9.298	1.098	0.122	0	0.122	1.631	9.691	-2.354	0.854	0	0	1506608246
-9.77	-1.119	-1.525	-0.061	0.427	0.183	1.779	-8.417	1.564	0.854	-0.061	0.793	3.115	9.286	0.449	-0.122	-0.427	0.549	-9.77	-1.119	-1.525	-0.061	0.427	0.183	0.388	9.292	1.123	0.366	-0.122	0.183	1.641	9.772	-2.177	0.671	-0.061	0	1506608246
-9.841	-1.285	-1.395	0.122	0.305	0.183	2.117	-8.66	1.579	0.854	-0.061	0.793	3.018	9.259	0.319	0.061	-0.671	0.854	-9.841	-1.285	-1.395	0.122	0.305	0.183	0.471	9.284	1.062	0.549	-0.305	0.122	1.572	9.745	-2.226	0.549	-0.305	0	1506608246
-9.879	-1.376	-1.297	0.366	0.244	0.244	2.251	-8.777	1.372	0.732	0.305	1.343	2.923	9.396	0.208	0.244	-0.916	0.977	-9.879	-1.376	-1.297	0.366	0.244	0.244	0.712	9.471	1.025	0.61	-0.488	0	1.465	9.794	-2.119	0.549	-0.305	0	1506608246
-9.786	-1.303	-1.298	0.488	0.183	0.244	2.464	-8.794	1.168	0.732	0.549	1.892	2.883	9.637	0.236	0.488	-0.732	0.916	-9.786	-1.303	-1.298	0.488	0.183	0.244	0.869	9.738	0.898	0.671	-0.488	-0.122	1.221	9.784	-2.055	0.183	-0.488	0.183	1506608246
-9.777	-1.2	-1.392	0.488	0.183	0.183	2.602	-8.72	1.059	0.732	0.549	1.892	2.829	9.784	0.36	0.671	-0.671	0.793	-9.777	-1.2	-1.392	0.488	0.183	0.183	0.914	9.879	0.834	0.671	-0.427	-0.183	1.212	9.698	-2.26	0.122	-0.488	0.183	1506608246
-9.747	-1.212	-1.456	0.427	0.183	0.122	2.602	-8.72	1.059	0.549	0.549	2.014	2.759	9.982	0.511	0.732	-0.793	0.732	-9.747	-1.212	-1.456	0.427	0.183	0.122	1.023	10.085	0.859	0.671	-0.549	-0.366	1.133	9.655	-2.4	0	-0.427	0.183	1506608246
-9.78	-1.284	-1.488	0.427	0.122	0.061	3.079	-8.677	0.727	0.366	0.305	1.831	2.805	10.098	0.754	0.793	-0.61	0.61	-9.78	-1.284	-1.488	0.427	0.122	0.061	1.157	10.232	0.824	0.427	-0.671	-0.488	1.048	9.629	-2.474	0	-0.366	0.122	1506608246
-9.762	-1.22	-1.497	0.427	0.061	0.061	3.223	-8.626	0.538	0.366	0.183	1.404	2.85	10.034	1.084	0.916	-0.183	0.366	-9.762	-1.22	-1.497	0.427	0.061	0.061	1.281	10.149	0.752	0.122	-0.732	-0.488	1.089	9.662	-2.401	0	-0.488	0.122	1506608246
-9.734	-1.163	-1.512	0.305	0.061	0	3.304	-8.582	0.41	0.305	0.183	0.854	2.789	9.963	1.359	0.793	0.183	0.061	-9.734	-1.163	-1.512	0.305	0.061	0	1.33	10.012	0.681	-0.122	-0.549	-0.427	1.157	9.616	-2.44	0.061	-0.427	0.122	1506608246
-9.746	-1.238	-1.532	0.244	0.061	-0.061	3.259	-8.6	0.382	-0.122	0.122	-0.427	2.698	9.952	1.55	0.427	0.183	-0.305	-9.746	-1.238	-1.532	0.244	0.061	-0.061	1.23	9.946	0.623	-0.244	-0.427	-0.366	1.103	9.601	-2.5	-0.122	-0.244	0.061	1506608246
-9.798	-1.23	-1.536	0.244	0	0	3.064	-8.614	0.444	-0.122	0.122	-0.427	2.706	9.985	1.617	0.061	-0.183	-0.61	-9.798	-1.23	-1.536	0.244	0	0	1.096	9.928	0.634	-0.244	-0.427	-0.305	1.182	9.637	-2.5	-0.122	-0.183	0.061	1506608246
-9.798	-1.139	-1.52	0.183	0	0	2.826	-8.685	0.517	-0.305	0.244	-0.854	2.847	10.024	1.584	-0.305	-0.427	-0.793	-9.798	-1.139	-1.52	0.183	0	0	1.001	9.944	0.684	-0.244	-0.305	-0.183	1.22	9.671	-2.475	-0.122	-0.183	0.061	1506608246
