# Supplementary material for: A deep learning approach for lower back-pain risk prediction during manual lifting
Source: PLoS One. 2021 Feb 19;16(2):e0247162. doi: 10.1371/journal.pone.0247162 (PMC7894914; doi:10.1371/journal.pone.0247162)
Supplement: S1 Data — (ZIP) [file pone.0247162.s001.zip › source-used/Subject_02_P1_Zone01_T2.csv]

Side_A_x	Side_A_y	Side_A_z	Side_G_x	Side_G_y	Side_G_z	LtWt_A_x	LtWt_A_y	LtWt_A_z	LtWt_G_x	LtWt_G_y	LtWt_G_z	RtWt_A_x	RtWt_A_y	RtWt_A_z	RtWt_G_x	RtWt_G_y	RtWt_G_z	Back_A_x	Back_A_y	Back_A_z	Back_G_x	Back_G_y	Back_G_z	UArm_A_x	UArm_A_y	UArm_A_z	UArm_G_x	UArm_G_y	UArm_G_z	Thig_A_x	Thig_A_y	Thig_A_z	Thig_G_x	Thig_G_y	Thig_G_z	Time_stp
-9.8	-1.114	-0.58	-0.061	0	-0.061	2.698	-8.787	-0.279	-0.061	0	-0.061	3.137	9.635	0.714	-0.061	0	-0.061	-9.8	-1.114	-0.58	-0.061	0	-0.061	1.759	9.591	1.353	-0.061	-0.061	0	0.939	9.914	-0.086	0	-0.061	0	1506611438
-9.795	-1.141	-0.581	-0.061	0	-0.061	2.714	-8.786	-0.268	-0.061	0	-0.061	3.15	9.665	0.743	-0.061	0	-0.061	-9.795	-1.141	-0.581	-0.061	0	-0.061	1.763	9.568	1.361	-0.061	-0.061	0	0.947	9.908	-0.128	-0.061	0	-0.061	1506611438
-9.802	-1.135	-0.569	-0.061	0	-0.061	2.682	-8.753	-0.252	-0.061	0	-0.061	3.159	9.635	0.744	0	0	-0.061	-9.802	-1.135	-0.569	-0.061	0	-0.061	1.76	9.542	1.363	-0.061	0	-0.061	0.956	9.909	-0.117	-0.061	0	0	1506611438
-9.805	-1.121	-0.578	-0.061	-0.061	-0.061	2.651	-8.766	-0.236	-0.061	-0.061	-0.061	3.174	9.619	0.746	-0.061	0	-0.061	-9.805	-1.121	-0.578	-0.061	-0.061	-0.061	1.765	9.555	1.365	-0.061	0	-0.061	0.967	9.9	-0.079	-0.061	0	0	1506611438
-9.805	-1.133	-0.578	0	0	-0.061	2.625	-8.78	-0.228	-0.061	0	-0.061	3.168	9.624	0.76	0	0	-0.061	-9.805	-1.133	-0.578	0	0	-0.061	1.723	9.556	1.373	-0.061	0	-0.061	0.934	9.903	-0.092	0	0	0	1506611438
-9.8	-1.148	-0.587	0	0	-0.061	2.621	-8.799	-0.221	-0.061	0	-0.061	3.175	9.639	0.768	0	0	-0.061	-9.8	-1.148	-0.587	0	0	-0.061	1.725	9.556	1.385	-0.061	0	-0.061	0.933	9.909	-0.117	-0.061	-0.061	-0.061	1506611438
-9.788	-1.136	-0.585	0	0	-0.061	2.604	-8.812	-0.218	-0.061	-0.061	0	3.152	9.655	0.767	0	-0.061	0	-9.788	-1.136	-0.585	0	0	-0.061	1.742	9.567	1.401	-0.061	0	-0.061	0.951	9.905	-0.091	0	-0.061	-0.061	1506611438
-9.8	-1.128	-0.579	-0.061	0	-0.061	2.607	-8.805	-0.19	-0.061	-0.061	0	3.152	9.652	0.78	0	-0.061	0	-9.8	-1.128	-0.579	-0.061	0	-0.061	1.741	9.551	1.384	-0.061	0	-0.061	0.979	9.904	-0.068	0	0	0	1506611438
-9.818	-1.141	-0.59	-0.061	-0.061	-0.061	2.615	-8.795	-0.202	-0.061	0	0	3.141	9.646	0.781	0	0	0	-9.818	-1.141	-0.59	-0.061	-0.061	-0.061	1.721	9.561	1.379	-0.061	0	0	0.943	9.908	-0.111	-0.061	0	0	1506611438
-9.816	-1.154	-0.58	-0.061	-0.061	-0.061	2.626	-8.813	-0.217	-0.061	0	0	3.133	9.649	0.77	-0.061	-0.061	0	-9.816	-1.154	-0.58	-0.061	-0.061	-0.061	1.732	9.575	1.389	-0.061	0	0	0.932	9.915	-0.109	0	0	0	1506611438
-9.788	-1.166	-0.585	-0.061	-0.061	-0.061	2.655	-8.83	-0.237	-0.061	-0.061	0	3.132	9.662	0.764	-0.061	-0.061	-0.061	-9.788	-1.166	-0.585	-0.061	-0.061	-0.061	1.731	9.579	1.379	-0.061	-0.061	-0.061	0.915	9.92	-0.133	0	0	-0.061	1506611438
-9.793	-1.172	-0.595	-0.061	-0.061	-0.061	2.664	-8.826	-0.242	-0.061	-0.061	-0.061	3.129	9.661	0.748	-0.061	-0.061	0	-9.793	-1.172	-0.595	-0.061	-0.061	-0.061	1.773	9.564	1.381	-0.061	-0.061	-0.061	0.907	9.908	-0.102	-0.061	-0.061	-0.061	1506611438
-9.796	-1.178	-0.598	-0.061	-0.061	-0.061	2.658	-8.792	-0.24	-0.061	-0.061	0	3.103	9.648	0.741	0	-0.061	-0.061	-9.796	-1.178	-0.598	-0.061	-0.061	-0.061	1.785	9.551	1.364	-0.061	0	-0.061	0.913	9.906	-0.114	0	-0.061	-0.061	1506611439
-9.812	-1.169	-0.607	-0.061	-0.061	-0.061	2.646	-8.784	-0.254	-0.061	0	0	3.119	9.636	0.733	0	0	-0.061	-9.812	-1.169	-0.607	-0.061	-0.061	-0.061	1.702	9.56	1.367	0	0	-0.061	0.922	9.912	-0.133	0	0	-0.061	1506611439
-9.801	-1.199	-0.598	-0.061	0	-0.061	2.657	-8.803	-0.272	-0.061	-0.061	0	3.144	9.653	0.743	0	0	-0.061	-9.801	-1.199	-0.598	-0.061	0	-0.061	1.683	9.588	1.412	0	0	-0.061	0.933	9.921	-0.133	0	0	-0.061	1506611439
-9.784	-1.202	-0.568	-0.061	0	-0.061	2.678	-8.806	-0.266	-0.061	-0.061	-0.061	3.173	9.667	0.723	0	-0.061	-0.061	-9.784	-1.202	-0.568	-0.061	0	-0.061	1.683	9.597	1.398	0	0	-0.061	0.906	9.923	-0.13	0	0	-0.061	1506611439
-9.781	-1.194	-0.578	0	-0.061	-0.061	2.653	-8.801	-0.257	-0.061	-0.061	-0.061	3.186	9.655	0.691	0	-0.061	0	-9.781	-1.194	-0.578	0	-0.061	-0.061	1.706	9.555	1.369	0	0	-0.061	0.9	9.912	-0.123	0	-0.061	-0.061	1506611439
-9.795	-1.202	-0.574	0	0	-0.061	2.613	-8.781	-0.234	-0.061	0	0	3.146	9.636	0.723	0	-0.061	0	-9.795	-1.202	-0.574	0	0	-0.061	1.708	9.552	1.369	0	0	-0.061	0.89	9.906	-0.114	0	0	-0.061	1506611439
-9.799	-1.188	-0.567	0	0	-0.061	2.623	-8.789	-0.254	-0.061	0	0	3.12	9.63	0.721	0	-0.061	0	-9.799	-1.188	-0.567	0	0	-0.061	1.706	9.594	1.358	0	0	-0.061	0.919	9.916	-0.129	0	-0.061	0	1506611439
-9.808	-1.158	-0.579	-0.061	-0.061	-0.061	2.621	-8.807	-0.272	-0.061	0	0	3.108	9.664	0.725	0	-0.061	-0.061	-9.808	-1.158	-0.579	-0.061	-0.061	-0.061	1.668	9.605	1.384	0	0	-0.061	0.901	9.914	-0.103	-0.061	-0.061	-0.061	1506611439
-9.801	-1.17	-0.587	-0.061	-0.061	-0.061	2.614	-8.811	-0.264	-0.061	-0.061	0	3.113	9.685	0.739	0	-0.061	-0.061	-9.801	-1.17	-0.587	-0.061	-0.061	-0.061	1.654	9.585	1.373	0	-0.061	-0.061	0.904	9.908	-0.127	0	0	-0.061	1506611439
-9.799	-1.187	-0.571	0	0	-0.061	2.62	-8.812	-0.246	-0.061	0	0	3.095	9.676	0.761	0	-0.061	0	-9.799	-1.187	-0.571	0	0	-0.061	1.702	9.6	1.349	0	-0.061	-0.061	0.902	9.909	-0.114	0	-0.061	-0.061	1506611439
-9.801	-1.18	-0.58	-0.061	-0.061	-0.061	2.625	-8.808	-0.244	-0.061	0	0	3.102	9.676	0.743	-0.061	-0.061	-0.061	-9.801	-1.18	-0.58	-0.061	-0.061	-0.061	1.724	9.604	1.351	-0.061	-0.061	-0.061	0.91	9.908	-0.109	-0.061	-0.061	-0.061	1506611439
-9.807	-1.175	-0.589	0	0	-0.061	2.635	-8.803	-0.261	-0.061	0	0	3.122	9.671	0.741	0	-0.061	-0.061	-9.807	-1.175	-0.589	0	0	-0.061	1.688	9.601	1.366	-0.061	-0.061	-0.061	0.91	9.903	-0.121	-0.061	-0.061	-0.061	1506611439
-9.798	-1.188	-0.58	-0.061	-0.061	-0.061	2.644	-8.808	-0.274	-0.061	0	0	3.137	9.678	0.733	0	-0.061	-0.061	-9.798	-1.188	-0.58	-0.061	-0.061	-0.061	1.664	9.598	1.372	-0.061	-0.061	-0.061	0.906	9.912	-0.111	0	0	-0.061	1506611439
-9.8	-1.196	-0.579	0	0	-0.061	2.641	-8.799	-0.273	-0.061	-0.061	0	3.155	9.678	0.731	0	-0.061	-0.061	-9.8	-1.196	-0.579	0	0	-0.061	1.675	9.603	1.365	-0.061	-0.061	-0.061	0.892	9.914	-0.128	0	0	-0.061	1506611439
-9.799	-1.18	-0.584	0	0	-0.061	2.627	-8.796	-0.272	-0.061	0	0	3.176	9.677	0.735	0	-0.061	-0.061	-9.799	-1.18	-0.584	0	0	-0.061	1.684	9.582	1.359	-0.061	0	-0.061	0.915	9.917	-0.086	-0.061	0	0	1506611439
-9.799	-1.184	-0.58	0	0	-0.061	2.625	-8.794	-0.278	-0.061	0	0	3.171	9.671	0.729	-0.061	0	-0.061	-9.799	-1.184	-0.58	0	0	-0.061	1.669	9.589	1.369	-0.061	0	-0.061	0.916	9.91	-0.1	-0.061	-0.061	0	1506611439
-9.804	-1.206	-0.571	0	-0.061	-0.061	2.628	-8.798	-0.291	-0.061	0	0	3.162	9.676	0.701	-0.061	-0.061	-0.061	-9.804	-1.206	-0.571	0	-0.061	-0.061	1.65	9.595	1.37	-0.061	0	-0.061	0.901	9.909	-0.134	-0.061	-0.061	-0.061	1506611439
-9.795	-1.218	-0.578	0	-0.061	-0.061	2.615	-8.807	-0.267	-0.061	0	0	3.157	9.666	0.7	-0.061	-0.061	0	-9.795	-1.218	-0.578	0	-0.061	-0.061	1.651	9.609	1.363	-0.061	-0.061	-0.061	0.872	9.92	-0.13	-0.061	-0.061	-0.061	1506611439
-9.794	-1.213	-0.577	0	0	-0.061	2.611	-8.819	-0.264	-0.061	0	0	3.126	9.696	0.691	-0.061	-0.061	0	-9.794	-1.213	-0.577	0	0	-0.061	1.657	9.609	1.375	-0.061	0	-0.061	0.879	9.91	-0.118	-0.061	-0.061	-0.061	1506611439
-9.802	-1.202	-0.598	0	-0.061	-0.061	2.621	-8.827	-0.252	-0.061	0	-0.061	3.132	9.68	0.681	-0.061	0	0	-9.802	-1.202	-0.598	0	-0.061	-0.061	1.638	9.575	1.376	-0.061	-0.061	-0.061	0.924	9.912	-0.118	-0.061	-0.061	-0.061	1506611439
-9.798	-1.26	-0.586	0	-0.061	-0.061	2.606	-8.814	-0.276	-0.061	0	0	3.097	9.656	0.714	0	-0.061	0	-9.798	-1.26	-0.586	0	-0.061	-0.061	1.687	9.611	1.354	-0.061	-0.061	-0.061	0.886	9.912	-0.118	-0.061	-0.061	-0.061	1506611439
-9.775	-1.254	-0.577	0	0	-0.061	2.604	-8.802	-0.276	-0.061	0	0	3.072	9.679	0.696	-0.061	-0.061	-0.061	-9.775	-1.254	-0.577	0	0	-0.061	1.662	9.599	1.363	-0.061	0	-0.061	0.876	9.923	-0.104	-0.061	-0.061	0	1506611439
-9.795	-1.236	-0.598	0	-0.061	-0.061	2.585	-8.818	-0.272	-0.061	0	0	3.079	9.679	0.693	-0.061	0	-0.061	-9.795	-1.236	-0.598	0	-0.061	-0.061	1.595	9.592	1.379	-0.061	-0.061	-0.061	0.86	9.918	-0.117	-0.061	0	-0.061	1506611439
-9.753	-1.254	-0.59	0	0	-0.061	2.603	-8.82	-0.297	-0.061	0	0	3.079	9.674	0.685	-0.061	-0.061	-0.061	-9.753	-1.254	-0.59	0	0	-0.061	1.584	9.61	1.4	-0.061	-0.061	-0.061	0.859	9.918	-0.12	-0.061	-0.061	-0.061	1506611439
-9.769	-1.249	-0.575	0	0	0	2.611	-8.813	-0.324	-0.061	0	0	3.112	9.69	0.672	-0.061	-0.061	-0.061	-9.769	-1.249	-0.575	0	0	0	1.579	9.601	1.415	-0.061	-0.061	-0.061	0.878	9.918	-0.087	-0.061	0	0	1506611439
-9.782	-1.239	-0.581	0	0	0	2.592	-8.799	-0.323	-0.061	0.061	0	3.113	9.67	0.665	-0.061	-0.061	0	-9.782	-1.239	-0.581	0	0	0	1.601	9.567	1.389	-0.061	-0.061	-0.061	0.889	9.918	-0.067	-0.122	-0.061	-0.061	1506611440
-9.798	-1.247	-0.585	0	0	0	2.591	-8.793	-0.311	-0.061	0.061	0	3.09	9.639	0.678	-0.061	-0.061	0	-9.798	-1.247	-0.585	0	0	0	1.619	9.576	1.385	0	-0.061	-0.061	0.871	9.909	-0.085	-0.061	-0.061	-0.061	1506611440
-9.783	-1.245	-0.563	0	0	0	2.601	-8.821	-0.318	-0.061	0.061	-0.061	3.08	9.656	0.662	-0.061	-0.061	-0.061	-9.783	-1.245	-0.563	0	0	0	1.614	9.612	1.39	-0.061	-0.061	-0.061	0.889	9.914	-0.104	-0.061	-0.061	-0.061	1506611440
-9.792	-1.244	-0.563	0	-0.061	0	2.597	-8.841	-0.313	-0.061	0	-0.061	3.095	9.69	0.658	-0.061	-0.061	-0.061	-9.792	-1.244	-0.563	0	-0.061	0	1.603	9.593	1.386	-0.061	-0.122	-0.061	0.831	9.923	-0.042	-0.061	-0.061	-0.061	1506611440
-9.788	-1.241	-0.597	0	-0.061	0	2.576	-8.836	-0.288	-0.061	0	-0.061	3.092	9.68	0.677	0	-0.061	0	-9.788	-1.241	-0.597	0	-0.061	0	1.638	9.582	1.377	0	-0.061	0	0.847	9.91	-0.053	-0.061	-0.061	-0.061	1506611440
-9.784	-1.238	-0.579	0	-0.061	0	2.561	-8.827	-0.29	-0.061	0	-0.061	3.113	9.66	0.694	-0.061	-0.061	0	-9.784	-1.238	-0.579	0	-0.061	0	1.646	9.589	1.375	0	-0.061	0	0.84	9.909	-0.059	0	0	-0.061	1506611440
-9.799	-1.267	-0.561	0	-0.061	0	2.554	-8.829	-0.261	0	0	0	3.113	9.66	0.7	-0.061	-0.061	-0.061	-9.799	-1.267	-0.561	0	-0.061	0	1.629	9.61	1.377	-0.061	-0.061	0	0.861	9.912	-0.053	-0.061	0	-0.061	1506611440
-9.792	-1.26	-0.579	0	-0.061	0	2.56	-8.825	-0.284	0	0	0	3.129	9.677	0.677	-0.061	-0.061	0	-9.792	-1.26	-0.579	0	-0.061	0	1.644	9.624	1.37	0	-0.061	-0.061	0.852	9.921	-0.042	-0.061	0	0	1506611440
-9.795	-1.262	-0.583	0	0	-0.061	2.553	-8.809	-0.317	0	0	0	3.127	9.679	0.677	-0.061	-0.061	0	-9.795	-1.262	-0.583	0	0	-0.061	1.641	9.604	1.384	0	0	-0.061	0.817	9.92	-0.033	0	-0.061	-0.061	1506611440
-9.783	-1.262	-0.575	0	0	-0.061	2.543	-8.8	-0.342	-0.061	0	0	3.12	9.664	0.668	0	0	0	-9.783	-1.262	-0.575	0	0	-0.061	1.595	9.604	1.369	0	-0.061	-0.061	0.828	9.933	-0.074	-0.061	-0.061	-0.061	1506611440
-9.777	-1.247	-0.573	0	0	-0.061	2.554	-8.814	-0.355	-0.061	0	0	3.095	9.674	0.671	0	-0.061	0	-9.777	-1.247	-0.573	0	0	-0.061	1.597	9.613	1.376	0	-0.061	-0.061	0.855	9.93	-0.053	-0.061	-0.061	0	1506611440
-9.786	-1.253	-0.59	0	0	-0.061	2.559	-8.805	-0.346	-0.061	0	0	3.084	9.69	0.65	-0.061	-0.061	0	-9.786	-1.253	-0.59	0	0	-0.061	1.631	9.613	1.378	-0.061	-0.061	-0.061	0.836	9.914	-0.045	-0.061	-0.061	0	1506611440
-9.786	-1.276	-0.591	0	0	0	2.562	-8.796	-0.323	-0.061	0	0	3.052	9.673	0.626	0	-0.061	0	-9.786	-1.276	-0.591	0	0	0	1.609	9.599	1.366	-0.061	-0.061	-0.061	0.812	9.92	-0.06	-0.061	-0.061	-0.061	1506611440
-9.793	-1.244	-0.573	0	0	0	2.579	-8.814	-0.31	-0.061	0	0	3.049	9.671	0.645	0	-0.061	-0.061	-9.793	-1.244	-0.573	0	0	0	1.578	9.612	1.382	0	-0.061	-0.061	0.846	9.934	-0.029	-0.122	-0.061	0	1506611440
-9.8	-1.236	-0.578	0	0	0	2.601	-8.832	-0.322	-0.061	0	0	3.051	9.695	0.658	0	-0.061	-0.061	-9.8	-1.236	-0.578	0	0	0	1.541	9.595	1.403	-0.061	-0.061	-0.061	0.793	9.914	-0.016	-0.061	-0.061	0	1506611440
-9.799	-1.244	-0.573	0	0	0	2.6	-8.835	-0.303	-0.061	0	-0.061	3.09	9.677	0.665	0	-0.061	-0.061	-9.799	-1.244	-0.573	0	0	0	1.525	9.6	1.388	-0.061	-0.122	-0.061	0.821	9.915	-0.045	-0.061	-0.061	-0.061	1506611440
-9.784	-1.249	-0.554	0	-0.061	0	2.572	-8.842	-0.27	-0.061	0	0	3.083	9.695	0.677	0	-0.061	0	-9.784	-1.249	-0.554	0	-0.061	0	1.613	9.633	1.378	-0.061	-0.122	-0.061	0.871	9.902	0.032	-0.061	0	0	1506611440
-9.787	-1.217	-0.535	0	-0.061	0	2.572	-8.82	-0.275	-0.061	0.061	0	3.08	9.71	0.664	-0.061	-0.122	-0.061	-9.787	-1.217	-0.535	0	-0.061	0	1.604	9.592	1.361	-0.061	-0.061	-0.061	0.836	9.9	0.011	0	0	0	1506611440
-9.886	-1.19	-0.458	0.061	-0.366	-0.061	2.576	-8.805	-0.298	-0.061	0.061	0	3.092	9.674	0.679	-0.061	0	-0.061	-9.886	-1.19	-0.458	0.061	-0.366	-0.061	1.567	9.592	1.366	0	-0.061	0	0.717	9.893	-0.02	0.061	-0.061	-0.061	1506611440
-9.799	-1.235	-0.495	0.183	-0.366	-0.061	2.566	-8.823	-0.294	0	0	-0.061	3.085	9.666	0.665	-0.061	-0.061	-0.061	-9.799	-1.235	-0.495	0.183	-0.366	-0.061	1.614	9.69	1.348	0	-0.061	0	0.703	9.842	0.03	0.366	-0.122	-0.305	1506611440
-9.737	-1.23	-0.642	0.122	-0.244	-0.183	2.582	-8.845	-0.319	0	0	-0.061	3.168	9.739	0.636	-0.061	-0.061	-0.061	-9.737	-1.23	-0.642	0.122	-0.244	-0.183	1.723	9.802	1.253	-0.061	-0.061	0	0.542	9.924	-0.219	0.427	-0.244	-0.366	1506611440
-9.841	-1.157	-0.742	-0.061	-0.305	-0.183	2.547	-8.85	-0.355	-0.061	-0.061	-0.061	3.249	9.814	0.67	0	0	-0.061	-9.841	-1.157	-0.742	-0.061	-0.305	-0.183	1.8	9.715	1.133	-0.122	0	0	0.787	9.903	-0.461	0.305	-0.061	-0.366	1506611440
-9.825	-1.203	-0.738	-0.122	-0.305	-0.183	2.507	-8.727	-0.329	-0.122	-0.061	-0.061	3.283	9.737	0.707	-0.061	0	-0.061	-9.825	-1.203	-0.738	-0.122	-0.305	-0.183	1.9	9.567	0.987	-0.122	0	0	0.736	9.972	-0.514	0.244	0	-0.366	1506611440
-9.753	-1.146	-0.785	-0.183	-0.122	-0.183	2.426	-8.689	-0.31	-0.183	-0.183	-0.122	3.267	9.567	0.718	-0.061	0.061	-0.183	-9.753	-1.146	-0.785	-0.183	-0.122	-0.183	1.878	9.521	0.825	-0.122	0.061	0	0.746	9.938	-0.431	0.183	0	-0.366	1506611440
-9.85	-0.864	-0.88	-0.244	-0.122	-0.305	2.287	-8.859	-0.184	-0.244	-0.366	-0.305	3.297	9.496	0.639	-0.122	0.244	-0.366	-9.85	-0.864	-0.88	-0.244	-0.122	-0.305	1.802	9.64	0.757	-0.122	0.366	0	0.928	9.902	-0.542	0	0	-0.366	1506611440
-9.832	-0.785	-0.997	-0.488	-0.183	-0.366	2.182	-9.062	-0.028	-0.183	-0.732	-0.488	3.402	9.558	0.516	-0.183	0.427	-0.488	-9.832	-0.785	-0.997	-0.488	-0.183	-0.366	1.773	9.739	0.699	-0.183	0.305	-0.122	0.927	9.915	-0.681	0	0	-0.427	1506611441
-9.758	-0.883	-1.056	-0.488	-0.122	-0.366	2.194	-9.006	0.141	-0.061	-0.732	-0.427	3.437	9.589	0.337	-0.122	0.244	-0.488	-9.758	-0.883	-1.056	-0.488	-0.122	-0.366	1.877	9.714	0.689	-0.244	0.183	-0.122	0.742	9.904	-0.797	0.061	0	-0.549	1506611441
-9.783	-1.084	-1.007	-0.488	-0.122	-0.366	2.157	-8.829	0.324	-0.061	-0.671	-0.305	3.528	9.533	0.28	0	0.305	-0.488	-9.783	-1.084	-1.007	-0.488	-0.122	-0.366	1.994	9.65	0.651	-0.366	0.244	-0.122	0.828	9.932	-0.724	-0.061	0	-0.61	1506611441
-9.837	-1.363	-0.897	-0.366	-0.183	-0.244	2.114	-8.723	0.433	0.061	-0.732	-0.061	3.616	9.467	0.341	0.122	0.488	-0.549	-9.837	-1.363	-0.897	-0.366	-0.183	-0.244	1.937	9.662	0.633	-0.366	0.244	-0.122	1.183	9.981	-0.439	-0.305	0.122	-0.427	1506611441
-9.758	-1.754	-0.806	-0.427	-0.366	-0.183	2.225	-8.76	0.428	0.244	-0.854	0.183	3.61	9.527	0.48	0.122	0.488	-0.488	-9.758	-1.754	-0.806	-0.427	-0.366	-0.183	1.713	9.688	0.898	-0.61	0.427	-0.122	1.699	10.031	0.173	-0.977	0.61	0.061	1506611441
-9.745	-2.183	-0.291	0.183	-0.366	0	2.464	-8.823	0.333	0.244	-0.854	0.305	3.552	9.647	0.664	0.061	0.488	-0.427	-9.745	-2.183	-0.291	0.183	-0.366	0	1.499	9.573	1.304	-0.61	0.427	-0.183	1.971	9.975	0.822	-2.014	0.854	0.977	1506611441
-10.178	-2.449	0.495	0.916	-0.793	0.305	2.73	-8.829	0.227	0.122	-0.732	0.366	3.4	9.678	0.81	-0.061	0.244	-0.183	-10.178	-2.449	0.495	0.916	-0.793	0.305	1.201	9.302	1.82	-0.61	0.427	-0.183	2.177	9.993	1.675	-3.357	0.671	2.014	1506611441
-10.046	-1.681	0.934	1.16	-1.282	0.244	3.024	-8.731	0.128	0.061	-0.977	0.427	3.216	9.583	0.975	-0.122	0	0.122	-10.046	-1.681	0.934	1.16	-1.282	0.244	1.117	9.415	2.249	-0.183	0.427	-0.183	2.827	10.573	2.183	-4.333	0.183	2.93	1506611441
-10.35	-0.514	0.968	0.854	-0.977	-0.061	3.321	-8.628	-0.237	0.061	-0.977	0.427	2.872	9.824	1.018	-0.305	-0.549	0.488	-10.35	-0.514	0.968	0.854	-0.977	-0.061	1.275	9.832	2.761	0.244	0.427	-0.549	3.179	10.797	2.917	-2.258	0.549	3.845	1506611441
-10.249	-0.451	0.709	0.244	-1.16	-0.488	4.264	-8.424	-0.543	0.122	-0.732	0.732	2.625	10.237	0.976	-0.488	-1.16	0.732	-10.249	-0.451	0.709	0.244	-1.16	-0.488	1.292	10.057	3.037	0	-0.122	-0.61	1.092	11.431	1.482	-2.625	1.404	3.784	1506611441
-9.168	-0.563	1.032	0.488	-0.488	-0.122	4.802	-8.364	-0.891	0	0.854	1.16	2.568	10.421	1.042	-0.244	-1.465	1.038	-9.168	-0.563	1.032	0.488	-0.488	-0.122	1.257	9.866	2.779	-0.366	-1.282	-0.549	1.113	9.94	1.291	-1.831	-0.061	2.625	1506611441
-8.776	-0.333	1.049	0.671	-0.061	-0.061	4.926	-8.311	-1.188	0	0.854	1.16	2.57	10.304	1.351	0.061	-1.16	1.221	-8.776	-0.333	1.049	0.671	-0.061	-0.061	1.615	9.008	2.594	-0.793	-1.648	-0.488	2.156	8.47	0.836	-0.549	0.061	2.136	1506611441
-8.991	-0.151	0.86	0.488	0.061	0	4.985	-7.809	-1.32	-0.183	0.671	0.305	2.489	9.668	1.991	-0.427	-0.916	1.343	-8.991	-0.151	0.86	0.488	0.061	0	1.949	8.392	2.309	-0.732	-1.587	-0.488	3.395	7.935	1.657	-0.549	2.747	1.831	1506611441
-8.953	-0.014	0.871	0.244	0.366	0	4.912	-7.732	-1.316	-0.366	0.916	-0.305	2.048	8.768	2.257	-0.061	-1.221	0.732	-8.953	-0.014	0.871	0.244	0.366	0	2.564	8.604	2.133	-0.61	-1.282	-0.366	2.859	7.717	2.022	0.183	2.808	1.587	1506611441
-9.042	-0.106	1.078	0.305	0.854	0.061	4.565	-8.108	-1.336	-0.427	1.221	-0.61	1.937	8.622	1.741	-0.122	-0.916	-0.183	-9.042	-0.106	1.078	0.305	0.854	0.061	2.725	8.646	2.162	-0.305	-0.916	-0.61	2.201	7.722	2.796	0.366	1.892	1.221	1506611441
-9.583	0.092	1.151	0.488	1.038	0.305	4.157	-8.439	-1.29	-0.427	1.221	-0.854	2.016	8.622	1.638	-0.366	-0.977	-1.16	-9.583	0.092	1.151	0.488	1.038	0.305	2.424	8.636	2.243	-0.122	-0.977	-0.488	2.285	7.471	3.482	0.427	0.61	0.732	1506611441
-10.119	0.379	0.892	0.122	0.671	0.183	3.817	-8.741	-1.261	-0.427	1.16	-1.038	2.399	8.729	1.602	-0.183	-0.977	-1.77	-10.119	0.379	0.892	0.122	0.671	0.183	2.351	8.887	2.353	0	-0.977	-0.427	3.122	7.311	4.189	0.977	-0.671	0.244	1506611441
-10.392	0.312	0.949	-0.366	0.427	0	3.491	-9.039	-1.166	-0.366	1.099	-1.099	2.923	9.119	1.635	-0.122	-0.977	-2.136	-10.392	0.312	0.949	-0.366	0.427	0	2.371	9.226	2.39	0	-1.038	-0.427	3.979	7.973	4.041	1.465	-1.282	-0.366	1506611441
-10.893	0.217	1.258	-0.671	0.366	0.061	3.204	-9.329	-1.013	-0.305	1.038	-1.038	3.334	9.572	1.634	-0.183	-0.916	-2.075	-10.893	0.217	1.258	-0.671	0.366	0.061	2.462	9.685	2.378	0	-1.038	-0.427	4.508	8.735	3.89	0.305	-0.549	-0.488	1506611441
-11.727	0.05	1.57	-0.732	0.366	0.061	2.893	-9.538	-0.824	-0.183	0.793	-0.977	3.679	10.034	1.611	-0.061	-1.038	-1.831	-11.727	0.05	1.57	-0.732	0.366	0.061	2.664	10.311	2.494	0.061	-1.099	-0.61	4.755	8.982	4.589	0.122	0.244	-0.549	1506611441
-11.076	-0.529	1.542	-0.488	0.732	-0.061	2.565	-9.677	-0.677	0	0.244	-0.732	4.027	10.596	1.483	0.061	-1.038	-1.465	-11.076	-0.529	1.542	-0.488	0.732	-0.061	2.805	11.127	2.467	0.061	-0.793	-0.549	3.436	9.298	3.927	0.732	-1.343	-1.343	1506611441
-10.893	-0.671	0.934	-0.244	0.671	0.061	2.384	-10.073	-0.586	0	0.244	-0.732	4.352	11.338	1.39	0.183	-0.732	-1.16	-10.893	-0.671	0.934	-0.244	0.671	0.061	2.705	11.361	2.491	0.183	-0.671	-0.427	2.985	9.557	3.531	2.258	-1.526	-1.587	1506611441
-9.758	-0.849	0.603	-0.305	0.671	0.122	2.348	-9.928	-0.462	0.488	-0.488	0.427	4.669	11.642	1.507	0.488	-0.122	-0.854	-9.758	-0.849	0.603	-0.305	0.671	0.122	2.293	10.666	2.537	0.061	-0.488	-0.061	4.194	10.134	2.712	1.587	-0.916	-0.854	1506611441
-8.799	-1.653	-0.019	0	0.488	-0.061	2.394	-9.256	-0.406	0.671	-0.61	0.854	4.843	11.117	1.81	0.732	0.488	-0.183	-8.799	-1.653	-0.019	0	0.488	-0.061	1.711	9.798	2.358	0	-0.122	0.427	1.304	9.046	2.542	1.282	-3.54	-2.136	1506611441
-9.262	-2.652	-1.005	0.732	0	-0.183	2.519	-8.699	-0.345	0.854	-0.61	0.916	4.706	10.493	2.108	0.549	1.099	0.671	-9.262	-2.652	-1.005	0.732	0	-0.183	1.126	8.731	1.888	0.122	-0.061	0.916	1.03	9.196	0.611	2.93	-3.906	-2.136	1506611441
-9.189	-2.479	-1.08	0.549	-0.244	0	2.555	-7.989	-0.278	0.854	-0.61	0.916	4.246	9.66	2.269	0.061	1.221	1.343	-9.189	-2.479	-1.08	0.549	-0.244	0	0.691	7.881	1.188	0.122	-0.061	0.916	3.071	9.686	-0.232	2.197	-1.892	-1.77	1506611442
-9.424	-2.378	-1.099	0.366	0.183	0.244	2.327	-7.508	-0.425	0.916	-1.221	-0.061	3.604	8.827	2.055	-0.61	0.854	1.953	-9.424	-2.378	-1.099	0.366	0.183	0.244	0.8	8.124	0.611	0.244	1.221	1.526	2.273	9.695	-0.159	1.526	0.305	-1.282	1506611442
-9.715	-1.932	-1.26	0.549	0.366	0.305	2.163	-7.946	-0.622	0.671	-1.587	-0.366	3.064	8.831	1.427	-1.526	0.427	2.075	-9.715	-1.932	-1.26	0.549	0.366	0.305	0.876	9.641	0.512	1.038	2.38	1.587	0.591	9.879	-0.358	1.648	-1.282	-1.16	1506611442
-9.493	-1.345	-1.436	0.366	0.488	-0.061	2.267	-8.777	-0.592	0.122	-1.221	-0.183	2.814	10.005	0.488	-2.258	0	1.465	-9.493	-1.345	-1.436	0.366	0.488	-0.061	0.939	10.938	0.866	1.831	2.441	1.404	0.685	9.957	-1.304	1.587	-2.258	-1.282	1506611442
-9.211	-1.192	-1.392	0.366	0.366	-0.305	2.473	-8.988	-0.242	-0.244	-0.305	0.122	3.092	11.045	-0.583	-2.625	-0.061	0.854	-9.211	-1.192	-1.392	0.366	0.366	-0.305	1.065	10.472	1.306	1.282	1.16	1.099	1.613	9.685	-1.904	1.404	-1.099	-1.526	1506611442
-9.165	-1.154	-1.282	0.244	0.122	-0.488	2.51	-8.269	0.246	-0.366	0.244	0	3.426	10.24	-1.381	-1.953	-0.122	1.282	-9.165	-1.154	-1.282	0.244	0.122	-0.488	1.241	9.516	1.314	0	0.61	0.854	1.5	9.467	-1.675	1.282	-0.854	-1.587	1506611442
-9.387	-0.987	-1.245	0.061	-0.122	-0.732	2.143	-7.617	0.52	-0.244	-0.366	-0.244	3.272	9.077	-1.329	-0.366	0.061	2.319	-9.387	-0.987	-1.245	0.061	-0.122	-0.732	1.427	8.975	0.852	-0.793	0.488	0.488	1.504	9.447	-1.333	0.916	-0.732	-1.526	1506611442
-9.653	-0.839	-1.262	-0.061	-0.366	-0.671	2.037	-7.666	0.544	-0.244	-0.854	0	2.952	8.666	-1.047	0.793	0.671	2.625	-9.653	-0.839	-1.262	-0.061	-0.366	-0.671	1.456	8.806	0.413	-0.61	0.366	-0.061	1.62	9.49	-1.165	0.61	-0.854	-1.343	1506611442
-9.842	-0.679	-1.328	-0.122	-0.427	-0.427	2.177	-7.98	0.455	-0.244	-0.854	0	2.426	8.489	-0.841	0.916	0.854	2.136	-9.842	-0.679	-1.328	-0.122	-0.427	-0.427	1.471	8.857	0.187	-0.061	0.305	-0.488	1.743	9.671	-1.148	0.366	-0.854	-1.16	1506611442
-9.867	-0.799	-1.261	0	-0.61	-0.305	2.409	-8.247	0.483	-0.366	-0.61	0.549	1.985	8.301	-0.597	0.793	0.305	1.099	-9.867	-0.799	-1.261	0	-0.61	-0.305	1.48	9.04	0.268	0.488	0.244	-0.793	1.635	9.804	-1.255	0	-1.099	-1.038	1506611442
-9.804	-0.47	-1.27	-0.061	-0.305	-0.244	2.613	-8.4	0.706	-0.854	0.305	1.16	2.115	8.294	-0.276	0.671	-0.244	0	-9.804	-0.47	-1.27	-0.061	-0.305	-0.244	1.4	9.348	0.562	0.488	0.122	-0.793	1.531	9.85	-1.061	-0.549	-1.038	-0.977	1506611442
-10.008	-0.117	-1.659	-0.183	-0.305	-0.244	2.743	-8.654	0.928	-0.732	0.61	1.038	2.653	8.62	0.039	0.671	-0.427	-0.732	-10.008	-0.117	-1.659	-0.183	-0.305	-0.244	1.632	10.316	0.782	0.366	0	-0.916	1.008	10.081	-1.318	-0.793	-1.587	-1.099	1506611442
-10.521	-0.267	-1.724	-0.061	-0.244	0.305	2.773	-9.305	0.976	-0.427	0.061	1.038	3.299	9.585	0.327	0.671	-0.549	-1.221	-10.521	-0.267	-1.724	-0.061	-0.244	0.305	1.737	10.91	0.938	-0.061	-1.221	-0.732	1.698	10.273	-1.961	-1.465	-1.343	-1.221	1506611442
-10.928	-0.544	-1.159	-0.366	-0.183	0.977	3.062	-9.707	0.869	-0.183	-0.305	0.854	3.992	10.423	0.849	0.732	-0.244	-1.587	-10.928	-0.544	-1.159	-0.366	-0.183	0.977	1.766	10.936	0.989	-0.61	-1.526	-0.244	2.401	10.621	-1.653	-2.136	-0.854	-0.916	1506611442
-11.21	-1.798	-1.09	-0.916	0.061	0.793	3.586	-10.042	0.614	-0.183	-0.305	0.854	4.454	10.783	1.531	0.916	0.244	-1.709	-11.21	-1.798	-1.09	-0.916	0.061	0.793	2.097	11.279	1.227	-1.038	-1.221	0.244	2.78	11.087	-0.158	-3.296	-0.427	-0.183	1506611442
-9.818	-3.813	-0.719	-0.305	0.244	0.793	4.171	-10.744	0.319	0	0.366	0.183	4.636	11.347	1.8	0.549	0.488	-1.831	-9.818	-3.813	-0.719	-0.305	0.244	0.793	2.233	11.135	1.694	-0.671	-1.282	0.122	3.034	11.478	1.491	-5.188	-0.366	1.343	1506611442
-8.958	-3.687	0.885	1.221	0.305	1.587	4.762	-10.956	0.151	0.061	1.282	-0.244	4.711	11.571	1.921	-0.183	0.549	-1.587	-8.958	-3.687	0.885	1.221	0.305	1.587	1.481	9.107	2.098	-0.793	-1.404	0.061	2.796	10.042	2.555	-5.737	-0.671	3.54	1506611442
-9.946	-1.888	0.847	1.038	-0.061	1.099	4.762	-10.956	0.151	0.061	1.282	-0.244	4.515	9.884	2.059	-0.305	0.061	-0.732	-9.946	-1.888	0.847	1.038	-0.061	1.099	0.654	7.634	2.732	-0.793	-1.404	0.061	1.31	10.226	1.812	-2.991	-1.282	5.31	1506611442
-10.834	-1.83	0.274	0.488	-0.671	0.549	4.094	-8.285	-0.05	0.122	1.587	-1.526	4.043	8.491	1.782	-0.488	-0.244	0.488	-10.834	-1.83	0.274	0.488	-0.671	0.549	0.707	8.784	2.85	-0.061	0.244	0.427	0.542	11.758	1.035	-2.014	0.977	4.517	1506611442
-9.904	-1.639	0.712	0	-0.488	0.671	3.553	-8.973	-0.383	0.61	1.953	-2.319	3.33	9.28	1.002	-1.221	-0.732	1.221	-9.904	-1.639	0.712	0	-0.488	0.671	1.121	10.256	2.826	0.549	-0.549	-0.061	-0.136	11.112	0.918	-1.648	0.488	4.211	1506611442
-8.909	-0.919	0.7	-0.61	-0.549	0.122	3.286	-9.679	-0.883	0.61	1.953	-2.319	2.798	10.49	0.376	-1.587	-2.014	1.465	-8.909	-0.919	0.7	-0.61	-0.549	0.122	1.363	9.422	2.85	0.549	-0.549	-0.061	1.212	10.05	0.8	-0.793	1.77	4.333	1506611442
-8.357	-0.871	0.585	-0.793	-0.916	-0.488	2.9	-8.697	-1.316	1.16	1.099	-2.014	2.936	9.64	0.392	-0.549	-2.075	1.648	-8.357	-0.871	0.585	-0.793	-0.916	-0.488	1.629	8.637	2.55	-0.366	-0.916	-0.183	1.48	8.982	1.223	0.122	4.089	3.845	1506611442
-7.965	-1.14	0.859	0.061	0.061	-0.366	2.856	-8.018	-1.53	0.916	0.427	-2.625	2.897	8.859	0.708	0.427	-1.038	1.892	-7.965	-1.14	0.859	0.061	0.061	-0.366	1.838	8.623	2.317	-0.427	-0.793	-0.427	0.148	7.843	1.188	0.977	3.967	2.441	1506611442
-8.291	-0.879	0.654	0.671	0.916	-0.366	2.658	-7.842	-1.622	0.61	0.671	-2.625	2.553	8.808	1.114	0.427	-0.366	1.587	-8.291	-0.879	0.654	0.671	0.916	-0.366	2.294	8.721	2.224	-0.427	-0.793	-0.427	-1.355	7.693	1.403	2.441	2.075	0.977	1506611442
-9.433	-0.477	0.547	1.16	1.343	-0.244	2.214	-7.723	-1.66	0.488	0.488	-2.258	2.032	8.735	1.316	0.061	-0.854	0.793	-9.433	-0.477	0.547	1.16	1.343	-0.244	2.943	8.911	2.35	0	-0.488	-0.61	-0.988	8.314	1.744	3.113	-0.244	0.305	1506611442
-10.561	0.348	0.288	0.488	1.404	0.305	1.93	-7.906	-1.727	0.366	0.061	-1.526	2.132	8.727	1.615	0.122	-0.977	-0.244	-10.561	0.348	0.288	0.488	1.404	0.305	2.943	8.911	2.35	0	-0.488	-0.61	1.781	8.089	2.646	3.357	-0.122	-0.793	1506611443
-11.19	0.508	0.062	-0.244	0.671	0.183	1.788	-8.327	-1.778	0.244	-0.305	-0.549	2.728	8.926	1.906	0.427	-0.061	-1.221	-11.19	0.508	0.062	-0.244	0.671	0.183	2.943	8.911	2.35	0	-0.488	-0.61	3.972	8.787	3.847	3.418	-3.174	-1.587	1506611443
-11.597	1.412	0.723	-1.282	0.244	0.427	1.879	-8.745	-1.742	-0.122	-0.61	0.366	3.153	9.231	2.016	0.488	0.61	-1.709	-11.597	1.412	0.723	-1.282	0.244	0.427	1.93	9.455	2.424	-0.122	-0.427	-0.183	7.311	10.774	4.804	-0.793	2.991	0.244	1506611443
-10.775	0.45	0.648	-1.404	0.244	0.122	2.145	-9.21	-1.504	-0.366	-0.305	1.282	3.368	9.69	1.841	0.183	0.427	-1.77	-10.775	0.45	0.648	-1.404	0.244	0.122	2.07	10.267	2.339	0.061	-0.793	-0.183	5.76	9.452	3.091	-0.427	-0.977	0.183	1506611443
-10.98	-1.738	-0.23	-0.732	-0.427	-0.183	2.462	-9.592	-0.83	-0.366	-0.305	1.282	3.659	10.347	1.448	-0.061	-0.244	-1.77	-10.98	-1.738	-0.23	-0.732	-0.427	-0.183	2.678	10.777	2.287	0.061	-0.793	-0.183	0.335	8.628	1.631	2.808	-1.831	-1.77	1506611443
-10.185	-2.405	-0.087	0.122	-0.366	0	2.53	-9.532	-0.067	-0.61	0.549	2.136	4.329	10.751	1.219	0.061	-0.122	-1.892	-10.185	-2.405	-0.087	0.122	-0.366	0	3.104	11.039	2.074	0.061	-0.305	0	2.257	11.405	2.528	1.709	-0.183	-1.526	1506611443
-8.997	-1.919	-0.52	0.122	0.061	-0.183	2.257	-9.814	0.34	-0.061	-0.549	2.319	5.088	11.047	1.16	0.549	0.793	-1.831	-8.997	-1.919	-0.52	0.122	0.061	-0.183	2.497	10.503	2.024	-0.122	0.916	0.061	1.007	10.218	1.214	1.099	-2.441	-1.77	1506611443
-9.292	-1.836	-1.696	-0.183	-0.366	-0.549	2.342	-9.408	0.53	0.244	-2.075	2.014	5.69	10.838	1.391	0.916	2.197	-1.282	-9.292	-1.836	-1.696	-0.183	-0.366	-0.549	1.19	9.012	1.717	-0.122	0.916	0.061	1.982	9.636	-0.754	1.709	-2.869	-1.648	1506611443
-9.577	-2.073	-1.462	-0.366	-0.366	-0.244	2.779	-8.136	0.718	0.183	-2.014	1.587	5.24	9.613	1.56	0.793	2.563	0	-9.577	-2.073	-1.462	-0.366	-0.366	-0.244	0.25	8.317	1.109	-0.671	0.977	0.366	2.196	9.726	-1.201	1.526	1.526	-1.404	1506611443
-9.451	-1.885	-1.095	-0.366	0.061	0.061	2.968	-8.039	0.725	0.183	-2.014	1.587	4.079	8.861	1.316	0.061	1.221	1.282	-9.451	-1.885	-1.095	-0.366	0.061	0.061	0.481	9.307	0.679	0.183	1.16	0.916	1.32	9.868	-0.305	1.343	0.671	-1.099	1506611443
-9.564	-1.495	-1.162	0.122	0.244	-0.122	2.869	-9.1	0.599	-0.061	-1.038	1.404	3.519	9.496	0.872	-1.221	0.305	1.221	-9.564	-1.495	-1.162	0.122	0.244	-0.122	0.962	10.168	1.074	0.183	1.16	0.916	0.691	9.787	-0.683	1.038	-1.099	-1.038	1506611443
-9.446	-1.166	-1.248	0.427	0.061	-0.305	2.99	-9.362	0.726	-0.366	-1.099	1.282	3.543	10.189	0.14	-2.136	-0.122	0.549	-9.446	-1.166	-1.248	0.427	0.061	-0.305	0.77	9.707	1.548	1.038	1.526	0.61	1.336	9.784	-1.346	0.732	-1.16	-1.099	1506611443
-9.318	-0.827	-1.328	0.122	-0.183	-0.488	3.177	-8.608	0.979	-0.427	-0.916	0.732	3.829	9.671	-0.601	-1.953	-0.122	0.671	-9.318	-0.827	-1.328	0.122	-0.183	-0.488	0.554	9.207	1.483	1.038	1.526	0.61	1.65	9.465	-1.538	1.099	-0.549	-1.343	1506611443
-9.464	-0.755	-1.263	-0.122	-0.427	-0.732	3.121	-8.183	1.121	-0.244	-0.854	0.122	3.718	9.026	-0.836	-0.854	0.122	1.648	-9.464	-0.755	-1.263	-0.122	-0.427	-0.732	0.837	9.148	1.303	0.305	0.916	0.854	1.577	9.449	-1.206	1.038	-0.061	-1.404	1506611443
-9.64	-0.835	-1.323	-0.122	-0.488	-0.549	2.921	-8.168	1.041	-0.122	-0.854	-0.061	3.394	8.923	-0.794	0.061	0.183	2.075	-9.64	-0.835	-1.323	-0.122	-0.488	-0.549	1.141	9.118	1.02	0.122	0.305	0.244	1.56	9.512	-1.028	0.793	0	-1.282	1506611443
-9.917	-0.908	-1.152	0	-0.671	-0.366	2.817	-8.214	0.963	-0.244	-0.671	0.061	3.028	8.82	-0.703	0.183	0.122	1.953	-9.917	-0.908	-1.152	0	-0.671	-0.366	1.152	9.046	0.727	0.366	0.305	-0.061	1.629	9.764	-1.044	0.427	-0.549	-1.099	1506611443
-9.837	-1.001	-1.123	0.305	-0.61	-0.244	2.891	-8.309	0.977	-0.244	-0.671	0.061	2.778	8.598	-0.505	0.183	-0.061	1.404	-9.837	-1.001	-1.123	0.305	-0.61	-0.244	1.06	9.037	0.733	0.549	0.305	-0.061	1.678	9.851	-1.038	-0.061	-1.343	-1.038	1506611443
-9.423	-0.659	-1.487	0.183	-0.366	-0.305	3.035	-8.587	1.072	-0.549	0.549	0.183	2.804	8.439	-0.262	0.244	-0.183	0.732	-9.423	-0.659	-1.487	0.183	-0.366	-0.305	1.263	9.641	0.813	0.793	0.366	-0.183	2.01	9.802	-1.043	-0.671	-1.221	-0.854	1506611443
-9.612	-0.86	-1.558	0.244	-0.122	0.061	2.981	-9.177	1.138	-0.427	0.732	-0.061	2.972	8.898	-0.114	0.122	-0.366	0.061	-9.612	-0.86	-1.558	0.244	-0.122	0.061	1.629	10.019	0.92	0.61	-0.427	-0.549	1.686	9.711	-1.818	-1.343	-1.16	-0.732	1506611443
-10.512	-0.964	-1.504	0.549	-0.488	0.732	2.981	-9.177	1.138	-0.427	0.732	-0.061	3.298	9.356	0.157	0.122	-0.61	-0.244	-10.512	-0.964	-1.504	0.549	-0.488	0.732	1.602	9.848	1.04	0.61	-0.427	-0.549	1.28	10.061	-1.677	-1.953	-1.404	-0.488	1506611443
-10.215	-1.176	-0.674	0.061	0.183	0.854	2.754	-9.36	0.763	0.061	0.183	-0.854	3.557	9.287	0.508	0.366	-0.916	-0.366	-10.215	-1.176	-0.674	0.061	0.183	0.854	1.461	10.423	0.763	-0.366	-0.793	0.244	2.571	10.548	-0.847	-2.747	-0.977	-0.244	1506611443
-9.996	-2.481	-0.083	-0.366	0.549	0.61	2.69	-10.002	0.365	-0.061	0.488	-0.793	4.1	9.952	1.186	0.488	-0.305	-0.732	-9.996	-2.481	-0.083	-0.366	0.549	0.61	1.37	10.874	1.177	0.183	-0.916	0.122	3.176	10.312	0.829	-4.456	-0.671	0.916	1506611443
-10.228	-3.49	0.445	0.854	0.366	0.854	2.766	-10.244	0.218	-0.366	1.16	-0.305	4.285	10.832	1.553	-0.061	0.244	-1.099	-10.228	-3.49	0.445	0.854	0.366	0.854	1.718	10.563	1.773	0.183	-0.916	0.122	2.795	10.294	2.121	-4.944	-0.732	2.502	1506611443
-10.031	-2.292	1.086	1.465	0.122	1.038	2.773	-9.647	0.165	-0.305	2.014	-0.183	3.872	10.761	1.365	-0.977	-1.099	-0.671	-10.031	-2.292	1.086	1.465	0.122	1.038	1.855	9.994	2.457	0.122	-0.366	-0.366	2.265	10.74	2.355	-3.906	-0.366	4.15	1506611443
-10.95	-1.297	0.409	0.671	-0.793	0.122	2.493	-8.955	0.038	0	1.831	-0.427	4.075	10.203	1.407	-1.038	-2.075	-0.061	-10.95	-1.297	0.409	0.671	-0.793	0.122	1.477	9.83	2.765	-0.122	0.183	-0.061	0.468	11.32	1.536	-2.136	-0.671	3.845	1506611443
-10.066	-1.363	0.626	0.183	-0.977	-0.122	2.207	-8.814	-0.335	0.427	1.526	-0.427	4.412	9.971	1.436	-0.549	-0.793	0.366	-10.066	-1.363	0.626	0.183	-0.977	-0.122	1.176	10.171	2.379	-0.183	-0.427	0.122	0.073	11.749	0.901	-1.709	0.671	3.235	1506611444
-9.152	-1.023	0.762	0	-0.732	0	2.164	-9.198	-0.924	0.61	1.221	-0.122	3.888	10.3	1.341	-0.366	-0.427	0.671	-9.152	-1.023	0.762	0	-0.732	0	1.305	9.548	2.238	-0.122	-0.977	0	0.725	9.79	1.121	-0.916	1.526	3.052	1506611444
-8.961	-1.113	0.799	-0.244	-0.793	-0.366	2.299	-8.753	-1.257	0.549	1.221	-0.183	3.484	9.842	1.446	-0.427	-0.732	0.854	-8.961	-1.113	0.799	-0.244	-0.793	-0.366	1.66	8.587	2.015	-0.427	-0.671	0.122	1.002	8.955	1.145	-0.061	3.174	2.136	1506611444
-8.951	-1.28	1.056	0.366	0	0.061	2.345	-8.043	-1.383	0.366	0.732	-0.732	3.327	8.807	1.584	-0.305	-0.427	0.854	-8.951	-1.28	1.056	0.366	0	0.061	2.115	8.614	1.799	-0.427	-0.671	0.122	0.449	8.28	1.617	0.549	3.235	1.099	1506611444
-9.678	-0.926	0.675	0.854	0.61	0.183	2.329	-8.193	-1.475	0.183	0.549	-1.038	3.045	8.492	1.522	-0.305	-0.122	0.549	-9.678	-0.926	0.675	0.854	0.61	0.183	2.627	9.412	2.023	0.061	0.366	-0.366	-1.044	8.568	1.89	1.648	1.465	-0.244	1506611444
-10	-0.388	0.535	0.122	0.366	0	2.23	-8.886	-1.543	0.122	0.305	-0.916	2.763	8.939	1.245	-0.427	-0.305	-0.122	-10	-0.388	0.535	0.122	0.366	0	2.492	9.539	2.285	0.061	0.244	-0.427	0.22	9.122	2.633	2.319	-0.671	-0.793	1506611444
-9.71	-0.231	0.498	-0.854	-0.183	-0.427	2.329	-9.281	-1.554	0.122	0.305	-0.916	2.966	9.173	1.184	-0.061	-0.244	-0.732	-9.71	-0.231	0.498	-0.854	-0.183	-0.427	1.842	9.269	2.236	0.061	0.244	-0.427	3.319	9.266	2.668	2.075	-0.122	-0.854	1506611444
-9.31	-0.613	0.885	-0.793	0.122	-0.427	2.432	-9.278	-1.491	0	0.366	-0.671	3.389	9.14	1.414	0.488	0.183	-0.977	-9.31	-0.613	0.885	-0.793	0.122	-0.427	1.584	9.132	2.027	-0.122	0	-0.244	2.468	9.483	2.377	0.916	1.221	-0.671	1506611444
-9.239	-0.708	1.13	-0.244	0.61	-0.305	2.444	-8.872	-1.209	-0.488	0.061	-0.854	3.497	9.189	1.595	0.427	0.366	-0.854	-9.239	-0.708	1.13	-0.244	0.61	-0.305	1.682	9.099	2.013	-0.244	-0.61	-0.427	1.643	8.793	2.882	0.427	0.732	-0.854	1506611444
-10.233	-1.038	0.741	0	0.61	-0.366	2.433	-8.394	-0.677	-0.671	-0.122	-0.916	3.335	9.124	1.552	0.122	-0.366	-0.671	-10.233	-1.038	0.741	0	0.61	-0.366	1.957	9.385	1.949	-0.244	-0.61	-0.427	1.644	8.521	2.736	1.16	-1.282	-1.16	1506611444
-11.019	-1.644	0.31	0.183	0.244	-0.549	2.419	-8.302	-0.278	-0.549	-0.061	-0.671	3.555	9.233	1.467	0.061	-0.366	-0.732	-11.019	-1.644	0.31	0.183	0.244	-0.549	2.214	10.1	1.93	-0.183	-0.366	-0.366	1.396	9.758	1.688	2.197	-0.916	-1.526	1506611444
-10.13	-1.349	0.573	0.244	0.061	-0.366	2.339	-8.736	-0.136	-0.366	0.061	0.061	3.735	9.78	1.25	0.244	-0.061	-0.977	-10.13	-1.349	0.573	0.244	0.061	-0.366	1.894	10.435	1.849	-0.244	-0.366	-0.305	1.396	9.758	1.688	2.197	-0.916	-1.526	1506611444
-9.594	-0.695	0.548	-0.061	-0.061	-0.427	2.366	-9.207	-0.13	-0.366	-0.183	0.793	4.064	10.299	1.195	0.488	0.366	-1.099	-9.594	-0.695	0.548	-0.061	-0.061	-0.427	1.189	9.823	1.888	-0.244	-0.366	-0.305	1.396	9.758	1.688	2.197	-0.916	-1.526	1506611444
-9.499	-0.985	0.257	-0.366	-0.061	-0.61	2.641	-8.771	0.042	-0.61	0.061	1.099	4.252	10.056	1.323	0.549	0.549	-0.671	-9.499	-0.985	0.257	-0.366	-0.061	-0.61	1.02	9.438	1.913	-0.671	-0.977	-0.305	1.396	9.758	1.688	2.197	-0.916	-1.526	1506611444
-9.705	-1.397	0.127	-0.061	0.122	-0.366	2.884	-8.282	0.299	-0.793	0.732	1.282	3.886	9.665	1.255	0.305	-0.244	0.183	-9.705	-1.397	0.127	-0.061	0.122	-0.366	1.593	9.729	1.847	-0.488	-1.16	-0.427	1.396	9.758	1.688	2.197	-0.916	-1.526	1506611444
-9.51	-1.371	0.139	0	0.366	-0.244	2.816	-8.588	0.429	-0.793	0.732	1.282	3.718	9.723	1.075	-0.061	-0.916	0.549	-9.51	-1.371	0.139	0	0.366	-0.244	2.22	10.003	1.902	-0.305	-0.61	-0.366	1.396	9.758	1.688	2.197	-0.916	-1.526	1506611444
-9.593	-1.32	-0.086	0	0.488	-0.061	2.556	-9.046	0.262	0.061	0	1.038	3.996	9.798	0.999	0.122	-0.61	0.183	-9.593	-1.32	-0.086	0	0.488	-0.061	2.131	9.842	2.056	-0.488	-0.061	0	1.396	9.758	1.688	2.197	-0.916	-1.526	1506611444
-9.617	-1.45	-0.557	0	0.61	0	2.568	-9.288	0.011	0.61	-1.282	0.488	4.676	9.684	0.98	0.61	0.671	-0.061	-9.617	-1.45	-0.557	0	0.61	0	1.56	9.705	2.017	-0.549	0.061	0.366	1.932	10.89	1.695	2.197	-0.916	-1.526	1506611444
-9.768	-1.613	-1.078	-0.122	0.061	0.061	2.845	-9.302	-0.154	0.793	-1.831	-0.305	5.09	9.68	1.077	0.916	1.953	0.183	-9.768	-1.613	-1.078	-0.122	0.061	0.061	1.116	9.335	1.757	-0.549	0.061	0.366	1.654	9.764	-0.297	1.038	-0.366	-0.366	1506611444
-9.72	-1.817	-1.394	-0.061	0.061	0.122	2.939	-8.784	-0.129	0.793	-1.831	-0.305	5.057	9.543	1.203	0.793	1.709	0.793	-9.72	-1.817	-1.394	-0.061	0.061	0.122	0.957	9.022	1.348	-0.488	-0.061	0.488	1.654	9.764	-0.297	1.038	-0.366	-0.366	1506611444
-9.818	-1.924	-1.481	0.122	0.122	0.122	2.821	-8.443	-0.085	0.732	-2.38	-1.831	4.962	9.168	1.142	0.366	0.977	1.465	-9.818	-1.924	-1.481	0.122	0.122	0.122	0.811	9.288	1.025	-0.305	0.122	0.916	1.396	9.939	-0.775	0.977	0.244	-0.488	1506611444
-10.028	-1.491	-1.406	0.061	0.244	0.183	2.981	-8.678	-0.041	0.427	-2.075	-1.892	5.239	9.165	0.988	-0.183	0.977	1.709	-10.028	-1.491	-1.406	0.061	0.244	0.183	0.601	10.039	0.94	-0.305	0.122	0.916	1.343	10.037	-0.776	0.488	-0.183	-0.305	1506611444
-9.866	-1.089	-1.497	-0.183	0.183	0.061	3.346	-9.318	0.301	0	-1.953	-2.075	5.824	9.741	0.778	-0.671	0.977	1.77	-9.866	-1.089	-1.497	-0.183	0.183	0.061	0.656	10.384	1.493	0.061	0.366	0.977	1.273	10.095	-0.983	0.549	-0.671	-0.244	1506611444
-9.488	-1.45	-1.873	-0.244	0	-0.061	4.252	-9.404	0.994	0	-2.38	-2.625	6.779	10.353	0.281	-1.221	0.427	2.563	-9.488	-1.45	-1.873	-0.244	0	-0.061	0.817	9.854	1.726	-0.427	-0.916	1.16	1.406	9.871	-1.469	0.854	-0.488	-0.549	1506611444
-9.823	-1.951	-1.723	0.061	-0.549	-0.061	5.788	-8.984	1.754	0	-2.38	-2.625	7.921	10.235	0.652	-0.977	0.122	4.456	-9.823	-1.951	-1.723	0.061	-0.549	-0.061	0.921	9.284	1.357	-0.916	-1.221	1.831	1.714	9.7	-1.626	0.732	0.427	-0.488	1506611444
-9.672	-1.774	-1.375	-0.122	-0.549	-0.061	8.08	-9.502	2.451	0.793	-2.563	-5.92	8.9	10.347	1.495	-0.916	0.366	6.348	-9.672	-1.774	-1.375	-0.122	-0.549	-0.061	1.668	9.21	1.072	-0.916	-1.221	1.831	1.519	9.9	-1.291	0.305	0.427	-0.244	1506611445
-9.524	-1.397	-0.892	0	-0.366	-0.061	10.446	-10.642	1.995	0.793	-2.563	-5.92	10.038	10.649	1.985	-2.014	0.183	7.446	-9.524	-1.397	-0.892	0	-0.366	-0.061	2.634	9.525	1.359	-1.343	-1.465	2.502	0.77	9.964	-0.452	-0.183	-0.305	-0.061	1506611445
-9.904	-0.945	-0.97	-0.305	-0.122	0.061	13.45	-11.599	1.39	1.404	-4.944	-8.179	11.359	10.956	2.346	-2.747	0.793	8.85	-9.904	-0.945	-0.97	-0.305	-0.122	0.061	3.908	9.909	1.893	-2.136	-0.916	3.296	1.519	9.874	-1.055	-0.916	-0.244	0.366	1506611445
-9.952	-0.979	-0.843	-0.427	0	0	16.744	-11.633	-0.095	0.671	-7.874	-10.986	12.3	10.7	2.027	-3.235	0.427	10.254	-9.952	-0.979	-0.843	-0.427	0	0	5.228	9.03	2.452	-2.625	-2.197	4.761	1.44	9.935	-1.129	-0.793	-0.366	0.183	1506611445
-9.85	-1.083	-0.418	-0.854	-0.061	-0.061	16.34	-10.747	-1.709	-1.343	0.305	-15.198	13.739	9.391	2.406	-3.174	2.136	11.536	-9.85	-1.083	-0.418	-0.854	-0.061	-0.061	5.228	9.03	2.452	-2.625	-2.197	4.761	1.543	9.868	-1.263	-0.61	0.427	0.122	1506611445
-9.798	-1.296	-0.069	-0.732	0	-0.183	12.5	-8.142	-2.891	-2.197	-1.465	-16.357	13.531	7.912	2.311	-2.747	2.502	12.512	-9.798	-1.296	-0.069	-0.732	0	-0.183	6.406	7.33	2.067	-1.221	-4.639	5.371	1.215	9.86	-0.791	-0.732	0.793	0.122	1506611445
-9.816	-1.318	0.061	-0.732	0.061	-0.305	9.231	-4.892	-3.42	-2.197	-1.465	-16.357	10.982	5.648	0.723	-2.808	0	13.489	-9.816	-1.318	0.061	-0.732	0.061	-0.305	7.392	6.766	2.164	-0.61	-4.028	5.188	0.816	9.944	-0.33	-0.671	0.488	-0.061	1506611445
-9.885	-1.268	-0.073	-0.793	0.183	-0.183	5.364	-2.126	-3.74	-4.456	-1.648	-11.841	8.636	3.089	0.029	-1.099	-0.244	12.451	-9.885	-1.268	-0.073	-0.793	0.183	-0.183	7.793	6.404	2.129	-0.61	-4.028	5.188	0.918	9.94	-0.31	-0.488	0.305	-0.183	1506611445
-9.855	-1.293	-0.16	-0.549	0.122	-0.061	3.571	0.089	-4.13	-5.066	-1.709	-8.484	6.026	1.043	0.239	1.038	0.854	10.254	-9.855	-1.293	-0.16	-0.549	0.122	-0.061	7.791	5.989	2.247	0.61	-1.709	4.211	0.97	9.987	-0.28	-0.305	0.427	-0.122	1506611445
-9.682	-1.193	-0.211	-0.366	0.122	0	2.655	1.343	-4.006	-5.066	-1.709	-8.484	3.537	-0.474	0.356	2.136	-0.061	7.874	-9.682	-1.193	-0.211	-0.366	0.122	0	7.523	5.438	2.092	0.366	-0.671	3.723	0.952	9.956	-0.019	-0.244	-0.061	-0.244	1506611445
-9.707	-1.077	-0.306	-0.366	0.061	0	2.003	2.613	-3.602	-5.798	0.977	-4.089	2.796	-1.61	0.863	2.38	-0.183	5.676	-9.707	-1.077	-0.306	-0.366	0.061	0	6.946	4.791	1.915	0.366	-0.671	3.723	1.126	9.795	0.099	0	-0.305	-0.366	1506611445
-9.8	-1.14	-0.385	-0.366	0	0.061	1.756	3.32	-2.013	-5.066	0.977	-3.113	2.777	-2.461	2.34	3.235	1.038	3.845	-9.8	-1.14	-0.385	-0.366	0	0.061	6.761	4.302	1.616	0.366	-0.244	2.869	1.457	9.752	-0.018	0.122	-0.122	-0.305	1506611445
-9.752	-1.381	-0.372	-0.366	0	0.061	2.07	4.034	-0.234	-3.906	0.854	-2.319	2.251	-2.842	3.196	3.479	0.061	1.77	-9.752	-1.381	-0.372	-0.366	0	0.061	7.466	3.926	1.631	0.305	0.122	1.526	1.267	9.831	0.08	0.122	0	-0.244	1506611445
-9.709	-1.596	-0.351	-0.122	0	0.122	2.347	5.222	1.349	-2.808	0.061	-1.343	2.207	-3.356	3.858	2.38	-0.366	0.854	-9.709	-1.596	-0.351	-0.122	0	0.122	8.001	3.615	1.414	0.305	0.122	1.526	1.03	9.865	0.087	0.061	-0.122	-0.183	1506611445
-9.761	-1.561	-0.383	0.061	0	0.061	3.049	6.339	2.009	-2.808	0.061	-1.343	3.271	-4.04	4.487	1.648	-0.61	0.244	-9.761	-1.561	-0.383	0.061	0	0.061	8.051	3.457	1.169	0.244	0.732	0.977	0.87	9.912	0.036	-0.061	-0.183	-0.122	1506611445
-9.831	-1.471	-0.428	0.122	0	0	4.011	7.177	1.755	-1.892	-0.671	0.244	4.042	-4.77	4.435	1.038	-1.221	0.122	-9.831	-1.471	-0.428	0.122	0	0	8.339	3.146	1.084	0.122	0.488	0.549	0.837	9.933	-0.067	-0.122	-0.183	-0.061	1506611445
-9.8	-1.309	-0.467	0.183	0	0	5.162	7.565	1.455	-1.892	-0.549	0.244	5.323	-5.395	4.439	0.854	-1.221	0.122	-9.8	-1.309	-0.467	0.183	0	0	8.479	3.185	1.068	0.122	0.488	0.549	0.705	9.973	-0.114	-0.122	-0.366	-0.061	1506611445
-9.795	-1.13	-0.523	0.122	0	0	5.749	7.501	1.894	-1.16	-0.977	-0.366	6.066	-5.802	4.471	1.16	-1.404	0.305	-9.795	-1.13	-0.523	0.122	0	0	8.647	3.223	1.208	0.183	0.183	0.305	0.809	9.912	-0.091	-0.061	-0.427	-0.061	1506611445
-9.829	-1.046	-0.567	0.122	0	0	5.757	7.575	2.107	-0.549	-0.549	-0.854	6.291	-5.967	4.368	0.916	-0.61	0.183	-9.829	-1.046	-0.567	0.122	0	0	8.729	3.252	1.205	0.244	0.366	0.244	1.061	9.887	-0.099	0	-0.244	-0.061	1506611445
-9.837	-1.01	-0.604	0.061	-0.061	0	5.313	7.794	1.483	0.061	-0.916	-0.977	6.248	-5.873	4.485	0.549	-0.916	0.305	-9.837	-1.01	-0.604	0.061	-0.061	0	8.715	3.189	1.263	0.244	0.366	0.244	1.156	9.9	-0.104	0	-0.122	-0.061	1506611445
-9.839	-1.012	-0.603	-0.061	-0.061	0	4.857	8.256	1.047	0.183	-0.977	-0.549	6.678	-5.91	4.555	0.427	-0.61	0.244	-9.839	-1.012	-0.603	-0.061	-0.061	0	8.643	3.208	1.273	0.183	0.244	0.244	1.064	9.904	-0.144	-0.061	-0.183	-0.061	1506611445
-9.813	-1.053	-0.648	-0.061	-0.061	0	5.382	8.376	1.709	0.427	-0.916	-0.427	7.037	-5.717	5.034	-0.244	-0.122	0.488	-9.813	-1.053	-0.648	-0.061	-0.061	0	8.82	3.185	1.264	0.305	-0.183	0.305	1.062	9.889	-0.199	-0.061	-0.244	-0.061	1506611445
-9.798	-1.064	-0.66	0	-0.061	0.061	5.608	8.763	1.294	0.366	-0.671	-0.244	6.765	-5.917	5.205	-0.366	-0.244	0.671	-9.798	-1.064	-0.66	0	-0.061	0.061	8.987	3.189	1.408	0.305	-0.183	0.305	1.147	9.872	-0.237	0.061	-0.122	-0.061	1506611445
-9.807	-1.005	-0.666	0	-0.061	0.061	5.724	9.001	1.018	0.183	-0.305	-0.183	7.092	-6.178	4.533	0	0.366	0.488	-9.807	-1.005	-0.666	0	-0.061	0.061	8.963	3.208	1.549	-0.122	0	0.488	1.16	9.881	-0.163	0	-0.061	-0.061	1506611445
-9.829	-0.983	-0.676	0	-0.061	0.061	5.822	8.815	1.457	0.122	0.061	-0.244	5.907	-6.119	4.393	0	-0.244	0.366	-9.829	-0.983	-0.676	0	-0.061	0.061	8.666	3.14	1.284	0	0.244	0.244	1.111	9.885	-0.212	0	-0.061	-0.061	1506611445
-9.819	-1.083	-0.671	0	-0.061	0.061	5.105	8.336	1.129	0.061	0	-0.061	6.034	-5.869	4.599	0.183	-0.427	0	-9.819	-1.083	-0.671	0	-0.061	0.061	8.33	2.902	1.142	0	0.244	0.244	1.08	9.902	-0.285	0	-0.183	-0.061	1506611446
-9.805	-1.138	-0.652	0.122	-0.061	0.122	4.693	7.985	0.884	0.061	0	-0.061	5.932	-5.739	4.441	0.61	-0.488	-0.488	-9.805	-1.138	-0.652	0.122	-0.061	0.122	8.85	2.903	1.286	-0.061	-0.305	0.122	1.116	9.891	-0.223	0	-0.122	-0.061	1506611446
-9.835	-1.077	-0.62	0.122	-0.122	0.122	4.777	8.391	0.937	0.122	-0.122	0.061	5.595	-6.023	4.345	0.183	-0.183	-0.305	-9.835	-1.077	-0.62	0.122	-0.122	0.122	9.232	2.815	1.115	0	0.488	0.366	1.092	9.908	-0.227	-0.061	-0.183	0	1506611446
-9.86	-1.012	-0.563	0.122	-0.183	0.122	5.743	9.43	1.213	-0.061	-0.183	0.305	6.704	-6.441	4.743	0.183	-0.244	-0.183	-9.86	-1.012	-0.563	0.122	-0.183	0.122	9.262	2.713	0.97	0	0.488	0.366	1.044	9.926	-0.244	-0.122	-0.183	0	1506611446
-9.997	-1.025	-0.553	0.122	-0.244	0.061	6.876	10.573	1.584	-0.244	0.061	0.244	7.739	-6.837	5.435	0	0.61	0.183	-9.997	-1.025	-0.553	0.122	-0.244	0.061	9.512	2.798	1.099	0.122	-0.061	0.732	1.038	9.959	-0.268	-0.183	-0.122	0	1506611446
-9.879	-1.113	-0.623	0.122	-0.305	0	7.288	10.782	1.273	-1.099	1.221	-0.244	8.211	-7.11	5.619	-0.427	1.343	0.732	-9.879	-1.113	-0.623	0.122	-0.305	0	9.411	2.81	1.193	0.183	-0.305	1.16	0.94	10.003	-0.243	-0.183	-0.061	0	1506611446
-9.778	-1.147	-0.701	0.305	-0.244	0	7.02	10.246	1.123	-1.587	1.648	-0.549	8.185	-6.833	5.757	-1.16	1.831	1.343	-9.778	-1.147	-0.701	0.305	-0.244	0	9.095	2.781	1.23	0.366	-0.122	1.343	0.938	9.963	-0.28	-0.122	-0.183	-0.061	1506611446
-9.836	-1.158	-0.807	0.366	-0.305	0	6.062	9.362	1.125	-2.014	1.77	-0.61	7.301	-6.467	5.652	-1.465	2.014	1.709	-9.836	-1.158	-0.807	0.366	-0.305	0	8.915	2.701	1.287	0.244	-0.427	1.526	1.025	9.922	-0.275	-0.183	-0.183	0	1506611446
-9.902	-1.26	-0.874	0.427	-0.305	0.061	5.018	8.574	1.202	-2.319	1.77	-0.61	6.295	-5.99	5.394	-1.892	2.075	1.77	-9.902	-1.26	-0.874	0.427	-0.305	0.061	8.561	2.606	1.347	-0.061	-0.305	1.404	1.081	9.994	-0.258	-0.305	-0.244	0	1506611446
-9.761	-1.346	-0.818	0.61	-0.183	0.183	4.174	7.998	1.648	-2.502	1.282	-0.549	5.566	-5.595	5.164	-1.953	1.282	1.648	-9.761	-1.346	-0.818	0.61	-0.183	0.183	8.202	2.541	1.406	-0.244	-0.427	1.099	1.133	10.072	-0.288	-0.549	-0.305	0.122	1506611446
-9.641	-1.213	-0.757	0.793	-0.122	0.244	3.643	7.647	1.925	-2.686	0.977	-0.366	5.231	-5.333	4.588	-2.075	1.526	1.465	-9.641	-1.213	-0.757	0.793	-0.122	0.244	7.873	2.573	1.375	-0.732	-0.61	0.671	1.299	9.956	-0.212	-0.793	-0.488	0.305	1506611446
-9.594	-1.186	-0.669	0.977	-0.061	0.305	3.516	7.379	2.105	-3.113	0.488	-0.427	4.856	-5.048	4.517	-2.014	1.16	1.16	-9.594	-1.186	-0.669	0.977	-0.061	0.305	7.817	2.54	1.273	-1.221	-0.977	0.244	1.159	9.878	-0.023	-0.977	-0.244	0.427	1506611446
-9.775	-1.231	-0.705	1.099	-0.122	0.366	3.58	7.233	2.247	-3.784	-0.549	-0.671	4.442	-4.752	4.505	-2.197	1.221	0.916	-9.775	-1.231	-0.705	1.099	-0.122	0.366	8.062	2.401	1.287	-1.648	-1.343	-0.183	1.18	9.81	-0.077	-1.038	-0.61	0.366	1506611446
-9.56	-1.407	-0.518	1.282	0	0.366	4.17	7.005	2.212	-4.272	-1.16	-1.038	3.814	-4.967	3.84	-2.808	1.038	0.366	-9.56	-1.407	-0.518	1.282	0	0.366	8.443	2.394	1.157	-2.258	-1.587	-0.549	1.215	9.976	0.026	-1.16	-0.61	0.427	1506611446
-9.548	-1.559	-0.14	1.526	0	0.427	4.053	6.803	2.707	-4.395	-1.404	-1.465	3.604	-5.652	3.522	-2.869	0.793	-0.122	-9.548	-1.559	-0.14	1.526	0	0.427	8.624	2.338	0.776	-2.625	-1.221	-0.732	1.141	9.767	0.487	-1.526	-0.732	0.61	1506611446
-9.863	-1.714	0.087	1.831	-0.122	0.244	3.943	6.99	4.241	-4.639	-1.404	-1.343	4.045	-6.303	3.084	-2.686	0.61	-0.305	-9.863	-1.714	0.087	1.831	-0.122	0.244	8.851	2.25	0.483	-2.808	-1.221	-0.977	1.116	9.769	1.067	-1.77	-0.854	0.854	1506611446
-10.066	-1.436	0.437	2.197	-0.366	0.244	3.565	6.889	5.509	-4.211	-2.258	-1.282	4.371	-6.998	2.757	-2.686	0.61	-0.488	-10.066	-1.436	0.437	2.197	-0.366	0.244	9.189	2.132	0.421	-2.991	-1.343	-1.038	0.98	9.988	1.322	-2.075	-1.099	0.854	1506611446
-10.579	-0.945	0.358	1.953	-0.793	-0.061	3.199	6.845	6.185	-3.601	-2.319	-1.221	4.505	-7.601	2.031	-2.563	1.221	-0.671	-10.579	-0.945	0.358	1.953	-0.793	-0.061	9.26	2.056	0.341	-3.174	-1.16	-1.16	0.748	10.072	1.475	-1.831	-0.61	0.916	1506611446
-10.116	-0.87	0.435	2.075	-0.793	-0.366	3.201	6.476	6.333	-2.991	-2.93	-1.099	4.499	-7.983	1.966	-2.563	1.587	-0.916	-10.116	-0.87	0.435	2.075	-0.793	-0.366	9.233	2.237	0.249	-3.052	-0.977	-1.16	-0.523	10.607	1.84	-2.014	-1.404	0.122	1506611446
-9.454	-0.611	0.697	2.319	-0.427	-0.183	3.28	6.032	5.821	-2.319	-3.662	-1.343	4.509	-7.96	2.162	-2.441	1.648	-0.916	-9.454	-0.611	0.697	2.319	-0.427	-0.183	9.182	2.436	0.233	-2.869	-0.977	-1.343	-0.523	9.975	2.602	-2.258	-2.93	-0.488	1506611446
-9.186	-0.489	0.756	2.258	-0.122	-0.305	4.124	6.023	5.454	-1.892	-3.784	-1.526	4.536	-8.077	1.841	-2.258	1.282	-1.038	-9.186	-0.489	0.756	2.258	-0.122	-0.305	9.182	2.658	0.246	-3.113	-1.16	-1.343	-0.412	9.582	1.818	-2.319	-4.028	-1.282	1506611446
-9.546	-0.507	0.794	2.441	0	-0.366	4.585	6.229	5.3	-1.526	-3.967	-1.404	4.613	-8.169	1.433	-2.197	1.77	-1.343	-9.546	-0.507	0.794	2.441	0	-0.366	8.943	2.686	0.239	-3.174	-0.916	-1.282	0.012	9.313	1.648	-2.197	-3.418	-1.953	1506611446
-9.839	-0.632	0.956	2.258	0	-0.488	4.922	6.314	5.191	-1.526	-3.967	-1.404	4.77	-8.277	1.471	-2.136	1.953	-1.526	-9.839	-0.632	0.956	2.258	0	-0.488	8.734	3.059	0.208	-3.235	-0.793	-1.16	-0.086	9.454	1.866	-1.648	-3.235	-2.686	1506611446
-9.957	-1.078	1.019	2.197	-0.061	-0.61	4.876	6.381	5.338	-0.916	-3.662	-1.16	4.687	-7.998	1.227	-2.197	1.831	-1.648	-9.957	-1.078	1.019	2.197	-0.061	-0.61	8.654	3.176	0.238	-2.991	-0.854	-1.404	0.073	9.741	1.766	-0.916	-3.784	-3.296	1506611446
-9.465	-1.495	0.869	2.441	0.427	-0.671	4.886	6.416	5.373	-0.244	-2.197	-0.916	5.138	-7.842	1.331	-2.441	2.258	-1.709	-9.465	-1.495	0.869	2.441	0.427	-0.671	8.569	3.573	0.499	-2.991	-0.854	-1.404	0.443	9.996	1.919	-0.122	-3.54	-3.54	1506611446
-9.252	-1.765	0.683	2.991	0.671	-0.854	4.119	6.139	5.351	0.183	-2.502	-0.122	4.735	-7.661	0.921	-2.563	2.625	-1.892	-9.252	-1.765	0.683	2.991	0.671	-0.854	8.473	3.77	0.799	-2.93	-1.16	-1.465	0.611	9.866	2.042	0.244	-3.235	-3.418	1506611447
-9.408	-2.007	0.683	3.052	0.549	-0.916	3.705	5.442	4.962	0.793	-4.822	0.549	4.431	-7.142	1.024	-2.747	1.892	-2.197	-9.408	-2.007	0.683	3.052	0.549	-0.916	8.473	3.77	0.799	-3.113	-0.671	-1.709	0.366	9.761	2.45	0.061	-3.906	-3.113	1506611447
-9.549	-2.266	0.83	3.235	0.916	-0.854	3.984	5.265	3.655	1.282	-4.15	0.732	5.131	-6.505	1.001	-2.808	3.113	-3.174	-9.549	-2.266	0.83	3.235	0.916	-0.854	8.473	3.77	0.799	-3.113	-0.671	-1.709	-0.044	9.477	2.483	-0.366	-5.981	-2.441	1506611447
-9.899	-2.42	0.627	3.601	1.282	-0.671	4.349	5.359	2.651	1.648	-5.493	1.16	4.273	-6.168	0.102	-2.502	3.479	-3.967	-9.899	-2.42	0.627	3.601	1.282	-0.671	8.137	4.656	1.394	-3.113	-0.671	-1.709	0.861	9.203	1.653	-0.183	-6.592	-1.404	1506611447
-10.162	-1.601	0.252	4.272	1.404	-0.122	4.954	5.347	1.732	2.075	-4.456	1.526	4.506	-5.595	0.213	-2.319	3.113	-4.822	-10.162	-1.601	0.252	4.272	1.404	-0.122	8.012	5.173	1.499	-3.235	0.854	-3.357	2.504	9.044	1.392	0.671	-5.554	-0.366	1506611447
-10.801	-0.298	0.007	4.028	0.671	0.122	4.89	5.233	0.228	3.235	-1.953	1.953	4.551	-4.9	0.334	-2.808	2.441	-5.615	-10.801	-0.298	0.007	4.028	0.671	0.122	7.539	5.388	1.82	-3.235	0.854	-3.357	3.49	9.325	2.36	2.197	-3.784	0.366	1506611447
-10.015	-0.367	0.525	2.502	-0.244	-0.305	5.151	5.218	-0.337	3.906	-4.7	2.502	4.77	-4.402	0.157	-2.808	1.648	-6.348	-10.015	-0.367	0.525	2.502	-0.244	-0.305	7.107	5.6	1.708	-2.869	1.282	-3.662	3.22	9.964	3.661	1.77	-1.953	0.61	1506611447
-9.822	-1.353	0.506	2.197	-0.122	-0.549	7.086	4.811	-0.797	3.601	-3.723	3.418	7.424	-3.925	0.742	-2.502	3.235	-6.592	-9.822	-1.353	0.506	2.197	-0.122	-0.549	6.852	6.796	1.337	-2.014	1.099	-4.272	0.461	9.209	2.649	1.526	-1.343	0.183	1506611447
-10.11	-1.796	0.036	3.479	0.183	-0.305	7.943	4.742	-2.361	3.601	-3.723	3.418	6.735	-3.559	-0.221	-2.747	0.366	-6.042	-10.11	-1.796	0.036	3.479	0.183	-0.305	6.852	6.796	1.337	-2.014	1.099	-4.272	-0.38	9.528	1.375	2.625	-3.479	-0.183	1506611447
-9.387	-1.724	-0.343	3.479	0.549	-0.427	9.582	3.663	-2.503	2.38	-2.38	4.944	9.928	-3.395	0.685	-2.563	-0.122	-5.981	-9.387	-1.724	-0.343	3.479	0.549	-0.427	6.342	7.374	1.522	-1.648	1.038	-4.7	2.31	9.978	0.335	2.197	-1.648	0.183	1506611447
-9.213	-1.336	-1.479	3.479	0.854	-0.366	9.757	2.738	-2.926	1.587	-4.517	5.432	11.464	-3.401	1.386	-3.113	5.371	-5.737	-9.213	-1.336	-1.479	3.479	0.854	-0.366	5.651	8.067	1.852	-0.244	-0.488	-3.967	1.109	9.717	0.118	2.258	-1.221	0	1506611447
-9.557	-1.678	-2.11	3.784	1.282	0.183	11.452	2.171	-3.173	0.671	-3.113	5.615	9.321	-3.053	0.441	-3.296	-2.319	-4.944	-9.557	-1.678	-2.11	3.784	1.282	0.183	4.977	8.565	1.943	-0.244	-0.488	-3.967	0.981	9.915	-0.623	1.648	-2.686	0.061	1506611447
-9.963	-1.778	-2.389	3.662	1.526	0.61	12.166	1.287	-3.79	0.671	-3.113	5.615	11.731	-2.452	1.04	-3.235	-0.671	-4.761	-9.963	-1.778	-2.389	3.662	1.526	0.61	4.977	8.565	1.943	1.16	-0.427	-4.15	2.061	10.104	-1.928	1.16	-1.77	0.366	1506611447
-9.966	-1.652	-2.528	3.845	1.404	0.427	12.585	1.071	-3.738	0.305	-2.747	4.333	11.651	-1.918	0.311	-2.93	-0.122	-4.883	-9.966	-1.652	-2.528	3.845	1.404	0.427	4.706	9.928	1.367	1.343	-0.61	-3.967	0.717	10.283	-2.128	1.16	-2.502	0.183	1506611447
-9.603	-1.503	-2.291	4.028	1.038	0.122	13.688	0.752	-3.517	0.183	-0.366	4.089	11.389	-1.099	0.038	-3.174	-1.038	-4.578	-9.603	-1.503	-2.291	4.028	1.038	0.122	3.525	9.166	1.276	0.916	-1.16	-3.601	1.164	10.152	-2.131	0.916	-3.113	-0.122	1506611447
-9.564	-1.323	-2.168	4.028	0.732	-0.122	12.994	0.477	-3.639	0.183	-0.366	4.089	12.063	-0.142	0.372	-2.502	-0.977	-5.066	-9.564	-1.323	-2.168	4.028	0.732	-0.122	2.304	8.776	1.053	0.671	-0.732	-2.747	1.591	9.727	-1.715	0.854	-2.502	-0.122	1506611447
-9.756	-1.331	-2.104	4.028	0.488	-0.244	12.074	0.449	-3.165	0.244	0.671	3.418	11.92	0.864	0.105	-1.892	-0.244	-4.333	-9.756	-1.331	-2.104	4.028	0.488	-0.244	1.855	9.075	1.3	-0.183	-1.343	-1.404	1.608	9.721	-1.493	0.488	-2.38	-0.061	1506611447
-9.825	-1.043	-1.869	3.845	0.427	-0.366	11.027	0.352	-2.708	-1.343	0.916	2.38	11.603	2.024	-0.177	-2.136	-1.953	-3.235	-9.825	-1.043	-1.869	3.845	0.427	-0.366	1.526	9.451	1.146	-0.183	-1.343	-1.404	1.382	9.796	-1.284	0.244	-2.686	-0.061	1506611447
-9.853	-0.785	-1.671	3.723	0.305	-0.305	10.225	0.17	-2.591	-1.77	1.038	2.258	11.701	2.717	0.249	-2.136	-0.916	-2.502	-9.853	-0.785	-1.671	3.723	0.305	-0.305	1.388	9.807	1.074	-0.183	-1.648	-1.526	1.549	9.776	-1.305	0	-3.113	0	1506611447
-9.898	-0.513	-1.534	3.601	0.305	-0.183	9.575	-0.087	-2.741	-2.319	0.427	2.075	10.995	3.339	0.008	-2.319	-1.099	-1.892	-9.898	-0.513	-1.534	3.601	0.305	-0.183	1.499	10.055	1.212	-0.427	-2.197	-1.465	1.895	9.77	-1.197	-0.183	-3.052	0.061	1506611447
-9.985	-0.374	-1.585	3.357	0.244	-0.183	9.348	-0.297	-3.06	-2.747	0.488	1.77	10.665	3.692	-0.114	-2.686	-1.77	-1.465	-9.985	-0.374	-1.585	3.357	0.244	-0.183	1.532	10.139	1.081	-0.793	-2.625	-1.282	2.168	9.739	-1.235	-0.061	-3.052	-0.061	1506611447
-9.856	-0.167	-1.434	3.357	0.244	0.061	9.202	-0.516	-3.186	-3.052	0.549	1.587	10.724	3.829	0.17	-2.808	-0.793	-1.221	-9.856	-0.167	-1.434	3.357	0.244	0.061	1.684	10.117	0.969	-1.038	-3.174	-1.16	2.341	9.832	-1.157	-0.183	-2.869	-0.061	1506611447
-9.816	0.122	-1.639	2.991	0.183	0.305	9.223	-0.774	-3.541	-3.296	0.549	1.282	10.353	3.919	0.13	-3.052	-0.244	-1.221	-9.816	0.122	-1.639	2.991	0.183	0.305	1.804	9.942	0.941	-1.282	-3.906	-0.793	2.431	9.768	-1.036	-0.488	-2.869	-0.061	1506611447
-9.471	-1.099	-1.376	2.563	0.366	0.427	9.14	-0.933	-3.863	-3.296	0.549	1.282	10.316	3.887	0.418	-2.991	-0.183	-1.282	-9.471	-1.099	-1.376	2.563	0.366	0.427	1.755	9.978	0.904	-1.587	-4.15	-0.488	3.019	9.759	-0.848	-0.977	-2.808	0.061	1506611447
-9.42	-2.401	-0.347	2.319	1.038	0.854	9.3	-1.071	-4.02	-3.357	0.671	0.916	10.005	4.057	0.419	-3.052	-0.122	-1.099	-9.42	-2.401	-0.347	2.319	1.038	0.854	1.901	9.905	1.236	-1.77	-4.211	-0.061	3.649	9.554	-0.366	-2.502	-2.38	1.038	1506611447
-10.234	-3.042	-0.36	2.502	0.305	0.244	9.433	-1.367	-4.023	-3.723	0.671	0.854	9.869	4.536	0.514	-3.418	-1.099	-0.916	-10.234	-3.042	-0.36	2.502	0.305	0.244	2.481	9.872	2.25	-1.404	-3.784	-0.732	2.149	9.879	0.598	-4.272	-2.808	2.258	1506611448
-10.758	-3.646	-0.077	3.662	-0.732	-0.183	9.416	-1.573	-4.261	-4.211	0.671	0.732	9.923	5.016	0.591	-3.967	-1.099	-0.427	-10.758	-3.646	-0.077	3.662	-0.732	-0.183	2.804	9.312	2.899	-1.404	-3.784	-0.732	0.006	11.547	0.804	-4.15	-3.296	2.014	1506611448
-10.348	-2.743	0.591	4.028	-0.671	0	9.018	-1.659	-4.637	-4.333	1.16	0.854	9.611	5.185	0.408	-4.395	-1.648	0.122	-10.348	-2.743	0.591	4.028	-0.671	0	2.125	8.642	2.963	-1.221	-3.601	-1.038	-0.671	11.697	1.556	-3.54	-2.869	1.709	1506611448
-9.933	-1.814	0.252	4.089	-0.61	-0.183	8.608	-1.934	-4.919	-4.089	1.282	1.221	9.373	5.01	0.805	-4.211	-1.404	0.366	-9.933	-1.814	0.252	4.089	-0.61	-0.183	1.888	8.664	3.182	-0.61	-2.869	-0.916	-1.147	11.509	1.024	-3.662	-2.686	1.404	1506611448
-9.369	-1.239	0.327	4.272	-0.488	-0.061	8.301	-2.061	-5.087	-4.089	1.282	1.221	8.751	5.004	1.087	-4.333	-0.793	0.549	-9.369	-1.239	0.327	4.272	-0.488	-0.061	1.888	8.664	3.182	-0.61	-2.869	-0.916	-0.586	10.444	1.114	-3.418	-2.869	0.427	1506611448
-9.1	-0.784	0.502	3.784	-0.305	0	8.187	-1.934	-5.084	-4.333	0.549	1.709	8.356	5.283	1.159	-4.639	-0.977	0.488	-9.1	-0.784	0.502	3.784	-0.305	0	1.584	8.372	2.967	-0.427	-3.296	-1.099	0.374	9.446	1.651	-3.723	-2.625	-0.671	1506611448
-8.784	-0.782	0.81	3.601	0.061	-0.183	8.05	-1.643	-4.907	-4.333	0.549	1.709	8.083	5.195	1.544	-4.578	-1.465	0.549	-8.784	-0.782	0.81	3.601	0.061	-0.183	2.201	8.537	2.714	-0.671	-4.333	-1.038	1.089	8.906	1.81	-3.54	-2.319	-1.221	1506611448
-8.729	-0.802	1.108	3.54	0.671	-0.244	7.933	-1.404	-4.855	-4.211	0.732	1.587	7.686	4.749	1.894	-4.333	-1.892	0.549	-8.729	-0.802	1.108	3.54	0.671	-0.244	2.96	8.775	2.62	-0.671	-4.333	-1.038	1.477	8.591	2.012	-3.174	-1.892	-1.221	1506611448
-8.751	-0.746	1.306	3.235	1.099	-0.305	7.57	-1.249	-5.15	-4.211	0.732	1.587	7.844	4.266	1.848	-4.211	-1.648	0.122	-8.751	-0.746	1.306	3.235	1.099	-0.305	3.231	8.613	2.55	-0.671	-4.272	-0.977	1.499	8.406	2.507	-2.38	-2.38	-1.465	1506611448
-9.039	-0.782	1.616	3.418	1.282	-0.244	7.449	-1.292	-5.175	-3.906	0.61	1.77	8.208	3.783	1.895	-4.089	-1.404	-0.244	-9.039	-0.782	1.616	3.418	1.282	-0.244	3.272	8.503	2.56	-0.671	-3.845	-0.732	1.787	7.757	2.879	-1.648	-3.784	-1.587	1506611448
-9.436	-0.514	1.481	3.296	1.282	-0.244	7.413	-1.382	-4.864	-3.723	0.793	1.709	8.607	3.456	2.027	-4.028	-1.221	-0.244	-9.436	-0.514	1.481	3.296	1.282	-0.244	3.601	8.653	2.637	-0.671	-3.845	-0.732	2.199	7.635	3.121	-1.038	-5.615	-1.465	1506611448
-10.155	-0.311	1.554	2.869	1.16	-0.244	7.443	-1.53	-4.837	-3.723	0.793	1.709	9.074	3.217	2.001	-3.906	-0.977	-0.122	-10.155	-0.311	1.554	2.869	1.16	-0.244	4.002	8.825	2.771	-0.488	-3.418	-0.671	3.04	7.983	3.732	-0.671	-6.226	-1.16	1506611448
-11.024	-0.026	2.013	2.502	0.916	0.061	7.763	-1.841	-4.954	-2.747	0.366	1.526	9.465	3.006	2.013	-3.418	-0.732	-0.122	-11.024	-0.026	2.013	2.502	0.916	0.061	4.217	9.03	2.823	-0.488	-3.113	-0.61	4.118	8.343	4.4	-0.793	-4.7	-0.793	1506611448
-11.678	-0.337	2.225	1.709	0.732	0	8.195	-2.207	-4.948	-2.258	0.122	1.465	9.554	2.821	2.174	-2.93	-0.916	-0.061	-11.678	-0.337	2.225	1.709	0.732	0	4.444	9.537	2.778	-0.549	-2.991	-0.488	4.984	8.623	5.284	-0.854	-2.319	-0.549	1506611448
-12.17	-0.54	2.751	2.075	0.427	0.427	8.569	-2.521	-4.817	-1.892	-0.183	1.465	9.658	2.742	2.293	-2.625	-0.793	-0.122	-12.17	-0.54	2.751	2.075	0.427	0.427	4.509	10.204	2.952	-0.488	-2.93	-0.549	4.412	8.498	5.19	0.122	-1.099	-0.977	1506611448
-10.678	-0.518	1.995	2.197	0.61	0.488	8.827	-2.75	-4.737	-1.465	-0.549	1.526	9.8	2.791	2.074	-2.319	-0.854	-0.427	-10.678	-0.518	1.995	2.197	0.61	0.488	4.093	10.324	2.846	-0.122	-2.319	-0.427	4.331	8.775	5.902	1.526	-2.502	-0.549	1506611448
-8.819	-1.294	0.54	2.197	0.61	0.183	8.921	-2.737	-4.462	-0.916	-0.61	1.526	10.069	2.798	1.631	-1.953	-1.404	-0.732	-8.819	-1.294	0.54	2.197	0.61	0.183	4.093	10.324	2.846	-0.122	-2.319	-0.427	1.591	8.575	2.55	3.54	-2.93	-1.709	1506611448
-8.995	-2.754	-0.659	2.625	0.549	0	8.704	-2.554	-3.827	-0.61	-0.366	1.16	10.752	2.713	1.659	-1.404	-0.793	-0.793	-8.995	-2.754	-0.659	2.625	0.549	0	3.095	9.348	1.592	-0.305	-1.831	0.122	1.05	9.079	2.174	3.418	-5.005	-1.831	1506611448
-8.934	-3.114	-1.573	2.869	0.732	0	8.488	-2.421	-3.188	-0.427	0.122	0.793	10.454	2.582	1.334	-1.038	-0.488	-0.61	-8.934	-3.114	-1.573	2.869	0.732	0	2.55	8.604	1.049	-0.549	-0.549	0.977	2.2	9.677	0.439	3.235	-2.991	-1.465	1506611448
-9.41	-2.689	-1.891	2.808	1.343	0.183	8.091	-2.499	-3.179	-0.427	0.122	0.793	9.94	2.425	1.018	-0.671	0.183	-0.488	-9.41	-2.689	-1.891	2.808	1.343	0.183	2.389	9.223	0.679	-0.549	-0.549	0.977	1.347	10.094	-0.836	2.136	-0.916	-0.916	1506611448
-9.814	-1.586	-1.966	2.258	1.221	0.122	8.02	-3.115	-3.463	-0.244	-0.122	0.366	9.225	2.6	0.803	-0.427	0.366	-0.427	-9.814	-1.586	-1.966	2.258	1.221	0.122	1.987	10.045	0.679	-0.183	1.221	0.793	0.228	10.305	-1.006	1.831	-3.052	-1.099	1506611448
-9.493	-1.023	-1.954	1.831	0.977	-0.183	8.549	-3.883	-3.787	-0.122	-0.427	0.427	8.896	3.383	0.263	-0.854	-0.122	-0.732	-9.493	-1.023	-1.954	1.831	0.977	-0.183	1.04	9.414	0.958	0.61	1.526	0.122	1.26	10.023	-1.714	1.831	-2.38	-1.282	1506611448
-9.283	-1.164	-1.657	1.892	0.732	-0.488	9.014	-3.939	-3.494	-0.183	-0.671	1.099	9.061	3.985	0.334	-0.732	-0.549	-0.854	-9.283	-1.164	-1.657	1.892	0.732	-0.488	0.877	8.751	0.926	0.732	0.671	-0.244	1.395	9.759	-1.413	1.77	-1.587	-1.526	1506611448
-9.445	-0.946	-1.61	1.709	0.305	-0.488	8.713	-3.485	-2.749	-0.977	0.549	0.671	8.931	4.069	0.394	-0.427	-1.038	-0.671	-9.445	-0.946	-1.61	1.709	0.305	-0.488	1.525	8.588	0.889	0.427	0.061	-0.244	1.782	9.616	-1.035	1.648	-2.625	-1.587	1506611448
-9.447	-0.727	-1.517	1.465	0.183	-0.427	8.184	-3.188	-2.622	-0.977	0.549	0.671	8.787	3.907	0.282	-0.549	-0.916	-0.183	-9.447	-0.727	-1.517	1.465	0.183	-0.427	2.14	8.571	0.88	0.061	-0.488	-0.183	2.549	9.603	-0.916	1.282	-2.563	-1.343	1506611448
-9.662	-0.549	-1.576	1.099	-0.122	-0.305	7.717	-2.907	-2.742	-0.854	0.671	0.488	8.598	3.598	0.439	-0.671	-0.61	0.061	-9.662	-0.549	-1.576	1.099	-0.122	-0.305	2.355	8.891	0.769	0	-0.488	-0.366	2.661	9.527	-0.937	0.61	-1.831	-1.038	1506611449
-9.735	-0.561	-1.556	0.916	-0.244	-0.061	7.55	-2.647	-3.025	-0.488	0.366	0.366	8.446	3.321	0.423	-0.427	-0.61	0	-9.735	-0.561	-1.556	0.916	-0.244	-0.061	2.357	9.335	0.703	-0.122	-0.122	-0.305	2.4	9.538	-0.998	0.488	-1.892	-0.854	1506611449
-9.735	-0.604	-1.223	1.038	-0.366	0	7.827	-2.571	-3.448	-0.488	-0.122	0.305	8.782	3.33	0.504	-0.549	-0.244	-0.183	-9.735	-0.604	-1.223	1.038	-0.366	0	2.146	9.423	0.703	-0.061	-0.244	-0.305	2.041	9.582	-1.376	0.305	-1.709	-0.793	1506611449
-9.631	-0.506	-1.275	0.854	-0.183	-0.244	8.318	-2.559	-3.799	-0.488	-0.122	0.305	9.331	3.402	0.693	-0.671	-0.244	-0.244	-9.631	-0.506	-1.275	0.854	-0.183	-0.244	2.316	9.558	0.702	-0.122	-0.732	-0.183	1.493	9.716	-1.212	-0.061	-1.892	-0.854	1506611449
-10.279	-0.351	-1.546	0.61	-0.244	-0.305	8.318	-2.559	-3.799	-0.61	0.122	0.061	9.769	3.411	0.959	-0.793	-0.305	-0.122	-10.279	-0.351	-1.546	0.61	-0.244	-0.305	2.852	10.072	0.791	-0.366	-0.732	0.061	0.995	9.825	-1.589	-0.366	-2.197	-1.099	1506611449
-10.399	-0.347	-1.576	0.427	-0.305	-0.122	8.318	-2.559	-3.799	-0.61	0.122	0.061	10.013	3.527	1.22	-0.916	-0.305	0	-10.399	-0.347	-1.576	0.427	-0.305	-0.122	3.365	10.355	0.858	-0.305	-0.977	0	1.453	10.378	-1.89	-0.732	-1.465	-1.221	1506611449
-10.31	-0.187	-1.48	0.488	-0.183	0.488	8.318	-2.559	-3.799	-0.61	0.122	0.061	10.031	3.632	1.182	-0.916	-0.366	-0.183	-10.31	-0.187	-1.48	0.488	-0.183	0.488	3.365	10.355	0.858	-0.488	-1.404	-0.122	1.682	10.558	-1.439	-1.526	-0.916	-1.038	1506611449
-10.836	-0.645	-1.053	0.244	-0.549	0.61	8.318	-2.559	-3.799	-0.61	0.122	0.061	10.061	3.525	1.347	-0.793	-0.305	-0.366	-10.836	-0.645	-1.053	0.244	-0.549	0.61	2.704	9.952	0.886	-0.793	-1.587	0	2.021	10.509	-0.726	-2.258	-1.404	-0.854	1506611449
-11.136	-1.69	-0.901	-0.427	-0.061	0.61	8.318	-2.559	-3.799	-0.61	0.122	0.061	9.95	3.613	1.418	-0.977	0	-0.427	-11.136	-1.69	-0.901	-0.427	-0.061	0.61	2.567	10.663	1.23	-0.854	-1.77	0.122	2.896	10.959	0.146	-3.418	-1.465	-0.061	1506611449
-9.813	-3.296	-0.366	0	0.305	0.854	8.318	-2.559	-3.799	-0.61	0.122	0.061	9.848	4.15	1.452	-1.221	-0.183	-0.366	-9.813	-3.296	-0.366	0	0.305	0.854	2.567	10.663	1.23	-0.671	-2.197	0.122	3.692	11.35	1.677	-5.127	-0.549	1.77	1506611449
-9.543	-2.972	0.678	1.404	0.061	1.465	8.318	-2.559	-3.799	-0.61	0.122	0.061	9.883	4.93	1.304	-1.526	-0.427	-0.549	-9.543	-2.972	0.678	1.404	0.061	1.465	2.426	8.782	2.534	-0.122	-2.319	-0.61	3.168	10.118	2.405	-5.615	-1.343	4.395	1506611449
-10.2	-1.805	0.518	1.038	-0.61	0.977	8.424	-2.451	-3.64	-0.793	0.061	-0.122	9.664	4.814	1.451	-1.404	-0.183	-0.366	-10.2	-1.805	0.518	1.038	-0.61	0.977	1.504	7.909	2.851	-0.427	-1.831	-0.61	1.851	11.001	1.863	-2.136	-0.671	5.066	1506611449
-10.106	-2.047	0.203	0.305	-1.221	0.427	8.424	-2.451	-3.64	-0.793	0.061	-0.122	8.831	4.262	1.865	-1.221	-0.122	0.244	-10.106	-2.047	0.203	0.305	-1.221	0.427	1.464	9.037	2.645	-0.488	0	0.122	0.83	11.584	0.78	-1.831	1.282	4.639	1506611449
-9.098	-1.475	0.284	0.122	-0.854	0.671	7.843	-3.347	-4.542	-1.16	1.648	0.427	8.502	4.594	2.015	-1.16	0.366	0.305	-9.098	-1.475	0.284	0.122	-0.854	0.671	2.013	9.457	2.57	0	-0.305	0.305	0.796	10.823	0.709	-1.343	1.404	4.639	1506611449
-8.69	-0.794	0.341	-0.244	-0.854	0.244	7.843	-3.347	-4.542	-0.732	1.282	0.488	8.392	5.267	1.672	-1.099	-0.427	0.061	-8.69	-0.794	0.341	-0.244	-0.854	0.244	2.109	8.416	2.512	0.122	-1.343	-0.183	1.452	9.801	1	-1.099	2.747	4.395	1506611449
-8.341	-0.79	0.482	-0.61	-0.488	-0.183	7.681	-3.267	-4.569	-0.793	1.282	-0.183	8.373	4.91	1.657	-1.099	-0.549	0.305	-8.341	-0.79	0.482	-0.61	-0.488	-0.183	2.338	8.068	2.159	-0.366	-1.221	-0.183	1.091	8.972	1.39	-0.793	3.784	3.479	1506611449
-7.874	-1.243	0.988	-0.183	0.366	-0.244	7.173	-2.883	-4.029	-0.732	0.916	-0.427	7.988	4.042	2.092	-0.916	-0.183	0.427	-7.874	-1.243	0.988	-0.183	0.366	-0.244	2.979	8.287	2.08	-0.427	-0.916	0.061	-0.252	8.038	1.071	-0.305	3.357	2.075	1506611449
-8.528	-1.062	0.959	0.183	0.793	-0.244	7.021	-2.766	-4.134	-0.732	0.916	-0.427	7.748	3.703	2.302	-0.732	0	0.122	-8.528	-1.062	0.959	0.183	0.793	-0.244	3.423	8.376	2.22	-0.305	-0.854	-0.122	-1.268	7.511	1.043	0.61	1.404	0.854	1506611449
-9.349	-0.518	0.981	0.488	1.099	-0.122	7.15	-2.649	-4.188	-0.366	0.977	-0.305	7.88	3.553	2.089	-0.732	-0.427	0.061	-9.349	-0.518	0.981	0.488	1.099	-0.122	3.423	8.376	2.22	-0.305	-0.549	-0.488	-0.361	7.919	1.747	2.136	0.488	0.122	1506611449
-10.465	0.345	0.88	0.061	1.343	0.244	7.131	-2.805	-4.131	0.061	0.793	-0.183	8.24	3.253	1.976	-0.61	-0.427	0	-10.465	0.345	0.88	0.061	1.343	0.244	3.338	8.885	2.399	-0.183	-0.244	-0.549	2.189	7.613	3.28	2.686	0.061	-0.916	1506611449
-11.451	0.24	0.566	-0.427	0.549	-0.061	7.131	-2.805	-4.131	0.061	0.793	-0.183	8.74	3.2	2.174	-0.305	-0.244	-0.183	-11.451	0.24	0.566	-0.427	0.549	-0.061	3.134	9.422	2.479	0	0.122	-0.427	4.212	8.507	4.148	2.869	-2.075	-1.648	1506611449
-12.042	1.01	1.342	-0.977	0.305	0.366	7.545	-3.046	-3.987	0.549	1.221	0.061	-33.437	-35.194	-37.742	-0.305	0	-0.183	-12.042	1.01	1.342	-0.977	0.305	0.366	2.934	9.774	2.431	0.061	-0.122	-0.366	6.377	10.555	6.101	-0.916	1.77	-0.061	1506611449
-11.572	-0.183	0.179	-0.854	-0.366	0.122	8.299	-3.652	-3.909	1.16	0.427	0.488	9.798	3.917	1.798	0.427	-0.061	-0.244	-11.572	-0.183	0.179	-0.854	-0.366	0.122	3.216	10.361	2.23	0.183	-0.427	-0.305	5.877	9.044	4.637	-0.061	0.244	0.305	1506611449
-11.074	-2.273	-0.085	-0.183	-0.549	-0.183	8.772	-3.803	-3.552	1.16	0.305	0.488	9.818	4.185	1.686	0.549	0.061	-0.61	-11.074	-2.273	-0.085	-0.183	-0.549	-0.183	3.216	10.361	2.23	0	-0.549	-0.061	0.971	9.245	2.074	4.211	-5.005	-2.625	1506611449
-9.522	-2.204	-0.118	0.061	-0.488	-0.244	9.836	-4.181	-2.962	1.221	2.441	0.854	10.286	4.534	1.787	0.61	0.183	-1.038	-9.522	-2.204	-0.118	0.061	-0.488	-0.244	2.883	10.762	1.614	0.183	-0.366	-0.122	1.4	10.946	3.725	1.099	-2.563	-1.465	1506611449
-9.278	-2.064	-1.2	0.183	-0.366	-0.305	10.019	-4.28	-2.355	1.221	2.441	0.854	10.378	4.433	1.617	0.671	0.671	-0.61	-9.278	-2.064	-1.2	0.183	-0.366	-0.305	1.769	9.228	1.299	0.061	-0.061	-0.061	0.821	9.929	0.166	2.38	-2.197	-2.136	1506611450
-9.182	-2.129	-1.242	0	-0.061	0	8.837	-3.773	-1.553	1.099	4.7	0.793	9.652	4.088	1.459	0.671	1.099	0.061	-9.182	-2.129	-1.242	0	-0.061	0	1.769	9.228	1.299	-0.427	0.366	0.488	3.079	9.713	-1.256	1.953	-0.122	-1.526	1506611450
-9.372	-1.98	-1.122	0.122	0.244	0.305	8.258	-3.43	-0.694	0.671	2.563	-0.061	8.961	4.277	1.035	0.244	1.343	0.061	-9.372	-1.98	-1.122	0.122	0.244	0.305	1.14	8.977	0.947	-0.671	1.221	1.038	1.627	9.619	-0.246	1.831	0.671	-1.282	1506611450
-9.348	-1.517	-1.168	0.244	0.427	0	8.189	-3.856	-0.562	0.183	0.732	-0.305	9.044	4.81	0.339	-0.244	0.854	-0.183	-9.348	-1.517	-1.168	0.244	0.427	0	1.105	10.276	1.111	0.122	1.831	1.038	0.774	9.741	-0.526	1.404	-0.732	-1.221	1506611450
-9.301	-1.267	-1.236	0.244	0.183	-0.305	8.26	-4.325	-0.701	-0.061	0.61	-0.427	8.993	4.884	0.749	-0.244	0.488	-0.122	-9.301	-1.267	-1.236	0.244	0.183	-0.305	1.105	10.276	1.111	0.671	1.709	0.61	1.388	9.689	-1.462	1.404	-0.854	-1.343	1506611450
-9.094	-1.364	-1.128	0.061	0.122	-0.427	8.153	-4.114	-0.095	-0.061	0.61	-0.427	8.547	4.551	1.462	-0.183	0.183	0.122	-9.094	-1.364	-1.128	0.061	0.122	-0.427	1.315	8.8	0.998	0.549	1.221	0.305	1.322	9.615	-1.415	1.465	-0.366	-1.587	1506611450
-9.052	-1.339	-1.23	0.122	0.122	-0.366	7.742	-3.586	-0.087	0.183	0	-0.732	8.337	4.236	1.218	0.122	0.305	0.122	-9.052	-1.339	-1.23	0.122	0.122	-0.366	1.767	8.612	1.019	0.427	0.977	0.244	1.141	9.404	-1.156	1.465	-0.61	-1.648	1506611450
-9.253	-0.962	-1.398	0.122	-0.183	-0.488	7.683	-3.237	-0.402	0.183	0	-0.732	8.096	3.984	1.129	0.427	0.488	0.061	-9.253	-0.962	-1.398	0.122	-0.183	-0.488	1.767	8.612	1.019	0.122	0.732	0.305	1.568	9.33	-1.062	1.099	-0.854	-1.465	1506611450
-9.415	-0.693	-1.269	-0.061	-0.305	-0.427	7.726	-2.942	-0.263	0.305	0.366	-0.732	7.858	3.87	1.279	0.244	0.305	0.061	-9.415	-0.693	-1.269	-0.061	-0.305	-0.427	2.108	8.457	0.918	-0.061	1.038	0.183	1.526	9.455	-1.126	0.671	-0.854	-1.282	1506611450
-9.674	-0.608	-1.316	-0.122	-0.244	-0.488	8.18	-2.811	-0.272	0.305	0.183	-0.427	8.016	3.839	1.23	0	0.183	0	-9.674	-0.608	-1.316	-0.122	-0.244	-0.488	1.955	8.477	0.763	0	1.038	0.061	0.946	9.629	-1.142	0.671	-0.854	-1.282	1506611450
-9.747	-0.614	-1.286	0	-0.122	-0.61	8.99	-2.818	-0.303	0.183	1.282	-0.244	8.239	4.008	1.194	-0.244	0	-0.122	-9.747	-0.614	-1.286	0	-0.122	-0.61	1.711	8.813	0.727	0.244	0.61	0.061	1.315	9.758	-1.311	0	-1.892	-1.404	1506611450
-9.738	-0.217	-1.401	-0.366	-0.122	-0.549	9.239	-2.805	-0.007	0	1.77	-0.305	8.689	4.322	1.305	-0.549	-0.305	-0.183	-9.738	-0.217	-1.401	-0.366	-0.122	-0.549	2.507	9.82	0.982	0.183	0.244	0	1.8	9.746	-1.046	-0.427	-1.16	-1.221	1506611450
-9.988	-0.078	-1.528	-0.427	-0.183	-0.122	9.438	-2.711	0.465	0	1.77	-0.305	8.937	4.4	1.619	-0.671	-0.427	-0.366	-9.988	-0.078	-1.528	-0.427	-0.183	-0.122	2.92	9.856	1.096	0.122	-0.122	-0.305	1.203	10.07	-1.261	-1.099	-2.014	-1.099	1506611450
-10.779	-0.355	-1.372	-0.244	-0.366	0.427	9.438	-2.711	0.465	-0.061	1.648	-0.244	9.073	4.168	1.957	-0.61	-0.305	-0.549	-10.779	-0.355	-1.372	-0.244	-0.366	0.427	2.92	9.856	1.096	0	-0.61	-0.488	1.995	10.237	-1.448	-1.099	-2.014	-1.099	1506611450
-11.632	-1.128	-1.184	-0.61	-0.122	0.488	9.708	-2.723	0.426	-0.122	1.221	-0.061	9.55	4.473	2.446	-0.61	-0.244	-0.854	-11.632	-1.128	-1.184	-0.61	-0.122	0.488	2.878	10.972	1.304	-0.244	-0.549	-0.183	2.483	10.713	-0.885	-2.38	-0.61	-0.671	1506611450
-11.276	-2.469	-1.232	-0.977	-0.427	0.366	10.018	-3.04	0.127	-0.122	1.221	-0.061	10.046	5.413	2.768	-0.854	-0.61	-1.099	-11.276	-2.469	-1.232	-0.977	-0.427	0.366	2.893	11.425	1.622	-0.183	-0.793	0	3.304	11.691	0.392	-3.906	-0.305	0.732	1506611450
-9.592	-3.626	0.1	-0.122	-0.061	1.038	10.476	-3.705	0.313	-1.282	1.099	1.343	9.804	5.577	3.187	-1.282	-0.61	-0.916	-9.592	-3.626	0.1	-0.122	-0.061	1.038	2.893	11.425	1.622	0.244	-1.221	-0.488	2.595	11.743	2.365	-5.249	0.427	2.747	1506611450
-9.283	-2.692	1.104	0.793	0.122	1.587	10.264	-4.089	0.286	-1.221	0.122	1.282	8.87	4.755	3.309	-1.404	-0.427	-0.427	-9.283	-2.692	1.104	0.793	0.122	1.587	1.543	7.98	2.406	0.183	-1.16	-0.671	2.061	10.045	1.391	-4.395	-1.221	4.395	1506611450
-10.033	-1.908	0.474	0.916	-0.122	0.977	9.69	-3.537	0.658	-1.221	0.122	1.282	8.117	4.482	3.173	-1.404	0.488	-0.122	-10.033	-1.908	0.474	0.916	-0.122	0.977	1.194	8.434	2.747	-0.061	0.244	0	1.768	10.585	0.687	-2.258	1.16	4.517	1506611450
-10.474	-2.158	-0.096	-0.122	-1.343	0.244	8.16	-2.872	0.554	-2.319	0.183	0.916	7.861	5.552	2.542	-1.404	0.061	-0.366	-10.474	-2.158	-0.096	-0.122	-1.343	0.244	1.194	8.434	2.747	0.549	1.709	0.671	0.48	11.044	0.748	-1.099	2.319	4.15	1506611450
-9.58	-1.58	0.266	-0.61	-0.916	0.305	7.64	-3.339	-0.378	-2.136	-2.869	1.221	8.274	6.481	2.175	-1.221	-0.427	-0.61	-9.58	-1.58	0.266	-0.61	-0.916	0.305	1.639	10.258	2.432	1.099	1.16	0.427	0.201	10.954	1.058	-1.038	2.075	3.662	1506611450
-8.982	-1.162	0.494	-1.038	-1.16	-0.244	8.789	-4.285	-0.708	-2.136	-2.869	1.221	8.239	5.702	2.76	-0.854	-0.366	-0.122	-8.982	-1.162	0.494	-1.038	-1.16	-0.244	1.686	8.849	2.236	0.671	0.305	0	0.58	10.214	1.638	-1.282	3.845	3.54	1506611450
-8.488	-1.365	0.797	-0.793	-0.61	-0.427	8.453	-4.396	-0.968	-0.427	0.977	0.366	7.9	4.985	2.745	-0.427	0.183	0.061	-8.488	-1.365	0.797	-0.793	-0.61	-0.427	1.686	8.849	2.236	0.183	0.61	-0.061	-0.073	9.195	1.604	-0.671	4.578	2.869	1506611450
-8.667	-1.355	1.007	-0.061	0.183	-0.183	7.937	-4.108	-0.729	-0.366	0.183	0.244	7.642	4.668	2.832	-0.305	0.549	0	-8.667	-1.355	1.007	-0.061	0.183	-0.183	2.583	8.765	1.909	0	0.671	0.244	-0.822	8.331	1.658	-0.183	3.113	1.587	1506611450
-9.369	-0.927	1.042	0.183	0.488	0	7.693	-3.97	-0.413	-0.366	0.183	0.244	7.626	4.467	2.89	-0.305	-0.244	-0.244	-9.369	-0.927	1.042	0.183	0.488	0	2.583	8.765	1.909	0.366	0.854	-0.122	-1.291	8.193	1.922	-0.183	3.113	1.587	1506611450
-9.592	-0.341	0.956	-0.244	0.61	0.061	7.65	-4.083	-0.307	0	-0.427	0.427	8.236	4.461	2.792	0.061	0.183	-0.244	-9.592	-0.341	0.956	-0.244	0.61	0.061	2.888	8.912	2.076	0.671	1.282	-0.244	0.359	8.373	2.32	1.343	0.916	-0.427	1506611450
-9.636	-0.353	0.816	-1.221	0.244	-0.427	8.128	-4.477	-0.652	0.122	-0.732	0.549	8.622	4.636	2.979	0.366	0.61	-0.122	-9.636	-0.353	0.816	-1.221	0.244	-0.427	2.585	9.251	2.078	0.549	1.465	-0.061	2.33	8.082	3.158	2.441	0.488	-1.404	1506611451
-9.81	-0.995	0.993	-1.099	0.122	-0.488	8.128	-4.477	-0.652	0.122	-0.732	0.549	8.476	4.819	3.236	0.183	0.305	0.061	-9.81	-0.995	0.993	-1.099	0.122	-0.488	2.445	9.173	2.062	0.488	1.587	0.061	2.044	8.993	3.433	1.831	1.038	-1.648	1506611451
-9.659	-1.008	1.242	-0.671	0.549	-0.366	8.24	-4.795	-0.676	0.244	0.366	0.549	8.295	4.668	3.399	0.305	0.244	0.061	-9.659	-1.008	1.242	-0.671	0.549	-0.366	2.445	9.173	2.062	0.427	1.16	0.061	2.582	9.324	3.966	0.916	2.197	-0.427	1506611451
-10.72	-0.579	0.988	-0.305	0.732	-0.061	8.015	-4.869	-0.534	0.488	0.061	0.366	8.088	4.739	3.32	0.488	0.305	0	-10.72	-0.579	0.988	-0.305	0.732	-0.061	2.592	9.374	2.267	0.549	1.099	0.122	2.994	8.72	4.814	0.61	-1.343	-0.305	1506611451
-10.963	-1.315	0.524	-0.793	0.061	-0.366	8.032	-5.119	-0.563	0.488	0.061	0.366	8.099	5.175	3.24	0.671	0.183	-0.122	-10.963	-1.315	0.524	-0.793	0.061	-0.366	2.592	9.374	2.267	0.427	1.404	0.244	1.42	9.348	3.016	0.61	-1.343	-0.305	1506611451
-10.74	-1.924	0.646	-0.183	0	-0.183	8.032	-5.119	-0.563	0.61	0.488	0.366	8.207	5.562	3.086	0.793	0.122	-0.244	-10.74	-1.924	0.646	-0.183	0	-0.183	2.414	9.895	2.098	0.549	1.16	0.244	2.473	10.78	2.614	2.563	1.465	-0.61	1506611451
-9.256	-0.776	0.644	-0.122	0.671	-0.061	7.558	-5.725	-0.347	0.793	0.793	0.549	8.244	5.887	2.973	0.732	0.061	-0.549	-9.256	-0.776	0.644	-0.122	0.671	-0.061	2.294	10.28	1.836	0.793	1.16	0.183	3.524	10.581	3.555	0	-1.404	0.061	1506611451
-9.514	-1.209	-0.379	-0.244	0.488	-0.244	7.258	-5.782	-0.037	0.671	0.122	0.854	8.038	5.876	2.7	0.793	0.183	-0.549	-9.514	-1.209	-0.379	-0.244	0.488	-0.244	2.178	9.695	1.462	0.916	1.282	0.061	0.067	9.231	1.41	1.404	0.427	-0.427	1506611451
-9.988	-2.016	-1.249	-0.183	-0.244	-0.427	7.221	-5.307	0.354	0.61	-0.549	1.038	7.674	5.429	2.384	1.221	0.671	-0.61	-9.988	-2.016	-1.249	-0.183	-0.244	-0.427	2.178	9.695	1.462	0.427	1.465	0.061	1.586	9.429	1.092	2.319	-2.502	-0.549	1506611451
-9.426	-2.183	-1.205	-0.305	0.122	-0.244	7.026	-5.194	0.669	0.977	0	1.038	7.443	5.451	2.094	1.343	0.305	-0.854	-9.426	-2.183	-1.205	-0.305	0.122	-0.244	1.995	9.237	0.096	0.366	1.709	0.122	1.815	10.097	-0.154	1.282	0.793	-0.549	1506611451
-9.537	-2.188	-1.512	-0.488	0.183	-0.305	7.026	-5.194	0.669	0.977	0	1.038	7.567	5.868	1.579	1.404	0.427	-1.038	-9.537	-2.188	-1.512	-0.488	0.183	-0.305	1.717	9.509	-0.184	0.549	1.648	0	1.345	9.838	-0.193	1.221	0.671	-0.366	1506611451
-9.639	-2.376	-1.504	-0.183	0.122	-0.366	6.472	-6.082	0.59	1.099	-0.793	1.099	7.501	6.132	1.549	1.404	0.244	-1.16	-9.639	-2.376	-1.504	-0.183	0.122	-0.366	1.717	9.509	-0.184	0.427	1.465	-0.061	0.756	9.874	-0.412	1.282	-0.183	-0.305	1506611451
-9.489	-2.195	-1.489	0.061	0.305	-0.366	6.375	-6.126	0.94	0.732	-0.366	1.221	7.471	6.543	1.375	0.916	-0.122	-1.343	-9.489	-2.195	-1.489	0.061	0.305	-0.366	1.382	9.613	-0.351	0.549	1.77	-0.122	1.253	9.936	-0.42	1.038	-0.549	-0.305	1506611451
-9.549	-1.877	-1.5	0.122	0.122	-0.488	6.375	-6.126	0.94	0.732	-0.366	1.221	7.679	6.833	1.267	0.793	0.366	-1.404	-9.549	-1.877	-1.5	0.122	0.122	-0.488	1.274	9.845	-0.441	0.732	1.282	-0.061	1.574	9.88	-0.745	0.732	-0.366	-0.183	1506611451
-9.606	-1.678	-1.48	-0.122	0	-0.488	5.729	-6.102	1.125	0.732	-0.488	1.526	7.378	6.806	1.223	1.099	0.244	-1.404	-9.606	-1.678	-1.48	-0.122	0	-0.488	1.274	9.845	-0.441	0.732	1.282	-0.061	1.75	9.755	-0.879	0.61	-0.305	-0.244	1506611451
-9.612	-1.994	-1.474	-0.305	-0.122	-0.549	5.991	-6.034	0.98	0.977	-0.977	2.319	7.06	6.846	1.193	1.038	0.549	-1.343	-9.612	-1.994	-1.474	-0.305	-0.122	-0.549	1.274	9.845	-0.441	0.732	1.282	-0.061	1.739	9.682	-0.97	0.549	0.305	-0.244	1506611451
-9.653	-2.579	-1.361	0.061	-0.183	-0.427	6.208	-6.333	0.877	0.977	-0.977	2.319	6.63	6.941	1.359	0.854	0.244	-1.404	-9.653	-2.579	-1.361	0.061	-0.183	-0.427	1.352	9.403	-0.194	0.427	1.465	-0.488	1.567	9.843	-0.772	0.488	0.549	-0.183	1506611451
-9.633	-2.409	-1.236	0.488	-0.061	-0.244	6.302	-6.886	0.924	0.427	-0.244	2.014	6.466	7.263	1.488	0.732	-0.366	-1.709	-9.633	-2.409	-1.236	0.488	-0.061	-0.244	1.352	9.403	-0.194	0.549	1.099	-0.549	1.364	9.964	-0.587	0.305	-0.244	0	1506611451
-9.603	-1.931	-1.3	0.366	-0.305	-0.61	6.446	-7.416	0.845	0.122	-0.427	1.831	6.942	7.726	1.498	0.671	-0.183	-1.648	-9.603	-1.931	-1.3	0.366	-0.305	-0.61	1.251	9.686	-0.175	0.488	0.916	-0.549	1.352	9.912	-0.731	0.061	-0.549	0.061	1506611451
-9.615	-1.89	-1.336	0.183	-0.122	-0.732	6.446	-7.416	0.845	0.122	-0.427	1.831	7.083	8.124	1.632	0.488	0.488	-1.099	-9.615	-1.89	-1.336	0.183	-0.122	-0.732	0.469	9.902	0.096	0.183	0.732	-0.61	1.662	9.768	-1.06	0	-0.305	-0.061	1506611451
-9.665	-1.936	-1.083	0.122	0.122	-0.488	6.261	-7.733	0.825	-0.488	1.099	0.854	6.759	8.178	1.983	0.305	0.183	-0.854	-9.665	-1.936	-1.083	0.122	0.122	-0.488	0.469	9.902	0.096	-0.061	0.183	-0.732	1.883	9.772	-1.034	-0.244	0.183	-0.061	1506611451
-9.682	-1.79	-1.042	0.122	0.122	-0.427	5.755	-7.989	0.937	-0.427	0.305	0.427	6.733	8.135	2.009	0.122	-0.183	-0.793	-9.682	-1.79	-1.042	0.122	0.122	-0.427	0.469	9.902	0.096	-0.061	0.183	-0.732	1.927	9.85	-0.557	-0.427	0.122	0.122	1506611451
-9.69	-1.877	-0.979	0	0.122	-0.366	5.719	-8.091	0.773	-0.427	0.305	0.427	6.985	7.954	1.835	0.061	0	-0.671	-9.69	-1.877	-0.979	0	0.122	-0.366	1.268	9.966	0.659	-0.061	0.183	-0.732	2.202	9.802	-0.654	-0.305	0.061	0.122	1506611451
-9.676	-2.157	-0.676	0	0.183	-0.305	5.779	-8.013	0.313	-0.549	0	0.366	6.997	7.833	1.701	0.183	0.061	-0.61	-9.676	-2.157	-0.676	0	0.183	-0.305	1.268	9.966	0.659	-0.244	-0.427	-0.732	2.061	9.868	-0.805	-0.305	0.061	0.122	1506611451
-9.594	-2.122	-0.504	-0.061	0.183	-0.244	5.864	-7.866	0.237	-0.427	0.793	0.183	6.855	7.882	1.931	0.122	0.183	-0.549	-9.594	-2.122	-0.504	-0.061	0.183	-0.244	1.148	9.924	0.687	-0.244	-0.671	-0.61	1.558	9.994	-0.376	-0.732	0.488	0.061	1506611451
-9.618	-2.092	-0.518	-0.061	0.244	-0.244	5.68	-7.721	0.358	-0.427	0.793	0.183	6.362	7.893	2.225	-0.122	-0.366	-0.427	-9.618	-2.092	-0.518	-0.061	0.244	-0.244	0.949	9.845	0.885	-0.244	-0.61	-0.61	1.273	9.777	0.083	-0.732	0.488	0.061	1506611452
-9.713	-2.293	-0.464	-0.061	0.061	-0.183	5.481	-7.68	0.455	-0.305	0	0.061	6.281	7.799	2.255	-0.061	-0.183	-0.427	-9.713	-2.293	-0.464	-0.061	0.061	-0.183	0.743	9.763	0.88	-0.183	-0.61	-0.488	1.589	9.784	-0.044	-0.061	-0.122	-0.183	1506611452
-9.619	-2.345	-0.416	-0.061	0	-0.122	5.576	-7.59	0.401	-0.366	-0.061	0.061	6.22	7.868	2.212	0.061	0.122	-0.61	-9.619	-2.345	-0.416	-0.061	0	-0.122	0.964	9.775	0.976	-0.305	-0.61	-0.305	1.676	9.878	0.093	-0.122	0.122	-0.183	1506611452
-9.615	-2.385	-0.444	0	0	-0.122	5.536	-7.581	0.27	-0.366	-0.061	0.061	6.22	7.868	2.212	0.061	0.122	-0.61	-9.615	-2.385	-0.444	0	0	-0.122	1.042	9.91	1.007	-0.305	-0.366	-0.183	1.445	9.85	0.285	-0.122	0.122	-0.183	1506611452
-9.668	-2.291	-0.489	0.061	0.061	-0.061	5.605	-7.613	0.285	-0.366	0.61	0.122	6.22	7.868	2.212	0.061	0.122	-0.61	-9.668	-2.291	-0.489	0.061	0.061	-0.061	0.855	10.002	1.034	-0.305	-0.305	-0.183	1.471	9.857	0.268	-0.183	-0.122	-0.183	1506611452
-9.67	-2.176	-0.548	0.061	0	-0.061	5.626	-7.574	0.294	-0.305	0.366	0	6.22	7.868	2.212	0.061	0.122	-0.61	-9.67	-2.176	-0.548	0.061	0	-0.061	0.863	9.935	1.108	-0.366	-0.61	0	1.541	9.879	0.156	-0.061	-0.244	-0.183	1506611452
-9.654	-2.129	-0.647	-0.061	0	-0.061	5.219	-7.498	0.264	-0.305	0.366	0	6.22	7.868	2.212	0.061	0.122	-0.61	-9.654	-2.129	-0.647	-0.061	0	-0.061	1.075	9.829	1.197	-0.366	-0.244	0.061	1.643	9.853	0.134	-0.061	-0.244	-0.183	1506611452
-9.665	-2.139	-0.691	-0.122	-0.061	-0.061	5.245	-7.561	0.425	-0.488	0.61	0.183	6.22	7.868	2.212	0.061	0.122	-0.61	-9.665	-2.139	-0.691	-0.122	-0.061	-0.061	1.025	9.715	1.194	-0.244	-0.061	0.061	1.706	9.856	0.053	0	-0.183	-0.244	1506611452
-9.566	-2.095	-0.676	-0.183	-0.122	0	5.522	-7.606	0.285	-0.427	-0.122	0.183	6.22	7.868	2.212	0.061	0.122	-0.61	-9.566	-2.095	-0.676	-0.183	-0.122	0	0.78	9.592	1.123	-0.183	-0.183	0	1.644	9.831	0.214	-0.061	0.061	-0.183	1506611452
-9.562	-1.998	-0.647	-0.244	-0.061	0.122	5.432	-7.648	0.129	-0.427	-0.244	-0.061	6.673	8.01	2.357	0.061	0.122	-0.61	-9.562	-1.998	-0.647	-0.244	-0.061	0.122	0.66	9.716	1.164	-0.122	-0.366	0	1.723	9.756	0.214	0	0.061	-0.183	1506611452
-9.872	-1.736	-0.624	-0.488	-0.488	0.183	5.113	-7.952	0.144	-0.183	-0.244	-0.183	6.673	8.01	2.357	-0.366	0.122	-0.244	-9.872	-1.736	-0.624	-0.488	-0.488	0.183	0.66	9.716	1.164	-0.244	-0.549	0	1.964	9.735	0.37	-0.183	0.244	-0.061	1506611452
-9.874	-1.554	-0.285	-1.038	-1.16	0.122	5.142	-8.297	0.396	0.305	-0.122	-0.671	6.135	8.504	2.083	-0.244	0.183	0.122	-9.874	-1.554	-0.285	-1.038	-1.16	0.122	0.383	9.9	1.389	-0.549	-1.16	-0.122	2.461	9.839	0.706	-0.366	0.61	0.183	1506611452
-9.794	-1.584	0.078	-1.282	-0.977	0.305	5.142	-8.297	0.396	0.305	-0.122	-0.671	6.348	8.76	2.097	-0.305	0.671	1.221	-9.794	-1.584	0.078	-1.282	-0.977	0.305	0.194	9.99	1.639	-0.732	-1.709	-0.244	2.932	9.804	1.014	-0.366	0.61	0.183	1506611452
-9.471	-1.375	0.529	-1.526	-0.793	0.488	4.49	-9.27	0.587	1.465	0.916	-1.343	6.964	8.526	1.803	0.061	2.258	2.441	-9.471	-1.375	0.529	-1.526	-0.793	0.488	0.467	10.021	1.973	-0.793	-2.136	-0.366	3.161	9.771	1.086	-0.977	1.77	1.16	1506611452
-9.594	-0.403	0.985	-1.831	-0.183	0.916	3.632	-9.521	0.663	1.465	0.916	-1.282	7.411	7.417	1.637	1.16	3.113	3.418	-9.594	-0.403	0.985	-1.831	-0.183	0.916	1.386	9.775	2.475	-1.099	-2.502	-0.488	3.424	9.56	1.274	-0.977	3.418	1.77	1506611452
-9.442	-0.141	0.467	-3.479	-0.244	0.122	3.632	-9.521	0.663	1.465	0.916	-1.282	7.394	6.154	1.451	2.808	3.174	3.54	-9.442	-0.141	0.467	-3.479	-0.244	0.122	3.777	8.655	2.771	-1.099	-1.831	-0.671	2.531	8.976	0.397	-0.549	2.869	1.465	1506611452
-9.117	-1.333	0.103	-4.944	-0.061	-0.61	1.555	-8.831	0.089	1.587	-0.549	-0.793	7.119	5.504	1.334	4.578	3.174	2.991	-9.117	-1.333	0.103	-4.944	-0.061	-0.61	3.777	8.655	2.771	-0.977	0.061	-0.427	0.551	8.769	-1.038	1.282	4.089	-0.122	1506611452
-9.772	-2.913	-0.079	-4.883	0.305	-0.793	0.861	-9.103	-0.546	1.709	-2.075	0.427	6.569	5.115	1.37	6.836	2.747	1.831	-9.772	-2.913	-0.079	-4.883	0.305	-0.793	4.875	8.995	2.311	-0.488	1.648	-0.366	-2.438	9.613	0.298	1.343	4.578	-1.099	1506611452
-10.858	-3.198	-0.761	-3.723	0	-0.916	0.946	-9.775	-1.576	1.465	-4.089	2.136	6.583	5.262	1.083	9.033	3.479	0.549	-10.858	-3.198	-0.761	-3.723	0	-0.916	4.632	9.379	0.764	-0.183	3.052	-0.427	-2.972	10.709	1.568	1.343	4.578	-1.099	1506611452
-9.502	-1.944	-0.821	-4.333	-0.183	-1.221	1.443	-10.701	-2.853	3.113	-5.676	4.272	7.052	5.907	1.305	10.193	4.822	-0.549	-9.502	-1.944	-0.821	-4.333	-0.183	-1.221	4.632	9.379	0.764	0.122	5.249	-0.183	1.61	11.612	1.047	2.93	-0.549	-1.343	1506611452
-9.067	-0.878	-1.849	-5.31	-0.061	-0.977	1.767	-11.255	-3.68	4.272	-6.042	4.7	7.234	6.854	1.029	9.888	5.188	-1.648	-9.067	-0.878	-1.849	-5.31	-0.061	-0.977	2.78	10.174	-0.333	0.427	7.324	0.122	2.646	9.691	0.069	2.136	3.418	-1.038	1506611452
-9.784	-0.906	-2.775	-5.859	-0.977	-1.099	1.767	-11.255	-3.68	4.272	-6.042	4.7	7.026	7.324	0.437	7.996	4.944	-2.136	-9.784	-0.906	-2.775	-5.859	-0.977	-1.099	0.754	9.905	-0.939	0.244	7.141	0.671	3.019	9.551	-0.819	2.136	3.418	-1.038	1506611452
-9.744	-1.239	-2.716	-6.287	-0.916	-0.793	2.434	-9.715	-3.011	4.089	-6.409	4.944	6.574	7.842	0.246	6.165	4.7	-2.319	-9.744	-1.239	-2.716	-6.287	-0.916	-0.793	-0.517	9.78	-0.742	0	6.409	1.526	2.65	9.884	-0.374	2.625	4.333	-0.671	1506611452
-9.829	-1.474	-2.724	-6.409	-0.732	-0.366	2.376	-10.511	-3.582	3.845	-7.019	5.005	6.364	8.326	0.1	4.639	4.7	-2.563	-9.829	-1.474	-2.724	-6.409	-0.732	-0.366	-0.356	10.55	-0.62	0.488	6.104	1.587	2.688	9.889	-0.584	1.587	3.479	-0.427	1506611452
-9.655	-1.619	-3.11	-6.042	-0.671	-0.488	2.42	-10.953	-3.998	3.845	-7.019	5.005	6.291	8.313	-0.227	3.174	4.578	-2.563	-9.655	-1.619	-3.11	-6.042	-0.671	-0.488	-0.072	10.783	-0.316	0.793	5.859	1.221	2.529	9.793	-1.187	1.038	3.174	-0.183	1506611452
-9.444	-1.799	-3.522	-5.981	-0.793	-0.671	2.698	-10.417	-3.88	4.028	-7.507	4.944	6.351	8.184	-0.319	2.441	4.639	-2.38	-9.444	-1.799	-3.522	-5.981	-0.793	-0.671	-0.252	10.361	-0.102	0.793	5.615	1.282	2.574	9.713	-2.031	1.038	3.662	-0.183	1506611453
-9.318	-2.128	-3.646	-6.104	-0.854	-0.732	2.858	-9.938	-3.656	3.418	-8.179	4.456	6.449	8.216	-0.325	2.38	4.7	-2.258	-9.318	-2.128	-3.646	-6.104	-0.854	-0.732	-0.324	10.148	-0.075	0.549	5.249	1.526	1.981	9.816	-2.037	0.854	4.395	-0.366	1506611453
-9.415	-2.376	-3.673	-5.981	-1.038	-0.61	2.858	-9.938	-3.656	2.502	-8.423	3.54	6.374	8.342	-0.556	2.136	4.517	-2.014	-9.415	-2.376	-3.673	-5.981	-1.038	-0.61	-0.163	10.11	0.063	0.305	4.883	1.526	1.396	9.953	-1.92	0.183	4.395	-0.244	1506611453
-9.404	-2.395	-3.634	-5.737	-1.099	-0.549	3.207	-9.209	-3.025	1.831	-7.935	2.808	6.411	8.344	-0.846	1.831	4.639	-1.526	-9.404	-2.395	-3.634	-5.737	-1.099	-0.549	-0.163	10.11	0.063	0.244	4.639	1.465	1.117	10.018	-1.901	-0.244	3.662	-0.244	1506611453
-9.388	-2.29	-3.665	-5.554	-1.282	-0.549	3.219	-8.582	-2.37	1.282	-7.141	2.258	6.343	8.332	-1.113	1.465	4.395	-1.038	-9.388	-2.29	-3.665	-5.554	-1.282	-0.549	-0.252	10.009	0.08	0.183	4.7	1.343	1.162	10.026	-1.948	-0.244	3.662	-0.244	1506611453
-9.299	-2.379	-3.741	-5.432	-1.465	-0.671	3.219	-8.582	-2.37	0.61	-6.653	2.014	6.334	8.263	-1.269	1.221	4.028	-0.671	-9.299	-2.379	-3.741	-5.432	-1.465	-0.671	-0.496	10.045	0.022	0.183	4.578	1.404	1.253	9.966	-1.865	-0.61	3.357	-0.305	1506611453
-9.17	-2.541	-3.698	-5.127	-1.404	-0.671	3.563	-8.095	-0.998	0.061	-6.531	1.831	6.543	8.282	-1.477	1.16	3.906	-0.427	-9.17	-2.541	-3.698	-5.127	-1.404	-0.671	-0.496	10.045	0.022	0.366	4.211	1.404	1.125	9.963	-2.021	-0.732	3.113	-0.366	1506611453
-9.083	-2.645	-3.589	-4.7	-1.465	-0.61	3.772	-8.074	-0.264	-1.038	-5.31	1.16	6.564	8.27	-1.688	1.16	3.845	0	-9.083	-2.645	-3.589	-4.7	-1.465	-0.61	-0.331	10.085	0.134	0.549	3.906	1.404	0.797	9.953	-1.938	-0.793	3.357	-0.305	1506611453
-8.969	-2.524	-3.424	-4.15	-1.404	-0.549	3.772	-8.074	-0.264	-1.038	-5.31	1.16	6.522	8.179	-1.765	1.404	3.784	0.366	-8.969	-2.524	-3.424	-4.15	-1.404	-0.549	0.051	10.044	0.3	0.732	3.784	1.282	0.579	9.951	-1.622	-0.977	3.479	-0.427	1506611453
-9.024	-2.213	-3.299	-3.845	-1.526	-0.549	4.031	-8.263	1.192	-1.526	-4.333	0.732	6.31	8.106	-1.648	1.648	4.089	0.61	-9.024	-2.213	-3.299	-3.845	-1.526	-0.549	0.188	9.844	0.256	0.732	3.967	1.282	0.592	9.91	-1.33	-1.526	2.747	-0.305	1506611453
-8.928	-2.176	-3.179	-3.723	-1.709	-0.488	4.139	-8.333	2.003	-1.709	-3.479	0.244	5.857	8.192	-1.446	1.587	3.906	0.732	-8.928	-2.176	-3.179	-3.723	-1.709	-0.488	-0.024	9.774	0.006	0.671	4.089	1.404	0.382	9.905	-1.165	-1.526	2.747	-0.305	1506611453
-8.939	-2.269	-2.696	-3.662	-1.465	-0.244	3.933	-8.289	2.658	-1.77	-2.319	-0.244	5.375	8.392	-1.296	1.282	3.296	0.732	-8.939	-2.269	-2.696	-3.662	-1.465	-0.244	-0.055	10.245	0.112	0.732	3.723	1.282	0.31	9.767	-1.203	-1.648	2.014	-0.305	1506611453
-9.368	-2.231	-1.585	-3.357	-0.61	0.244	3.533	-8.571	3.007	-1.709	-1.526	-0.549	5.081	8.972	-1.119	0.977	2.563	0.549	-9.368	-2.231	-1.585	-3.357	-0.61	0.244	-0.055	10.245	0.112	0.793	3.723	1.343	0.228	9.755	-0.431	-1.953	2.075	-0.305	1506611453
-11.023	-2.29	-1.248	-2.625	-0.916	0.183	3.031	-9.379	2.683	-1.526	-1.587	-0.793	4.933	9.634	-0.857	0.977	1.892	0.366	-11.023	-2.29	-1.248	-2.625	-0.916	0.183	0.537	10.726	1.182	1.404	3.845	0.854	0.511	10.121	0.641	-1.953	2.075	-0.305	1506611453
-10.783	-1.542	-0.37	-2.014	-1.953	0.488	2.964	-10.1	1.999	-0.977	-2.441	-0.977	5.278	9.806	0.014	1.648	2.014	0.305	-10.783	-1.542	-0.37	-2.014	-1.953	0.488	1.43	9.951	3.078	2.441	3.906	0.061	3.191	10.296	0.798	-2.747	1.77	0.061	1506611453
-10.514	-1.178	-0.01	-2.563	-2.075	0.671	3.034	-9.823	1.249	-0.122	-2.93	-0.977	5.282	9.728	1.041	2.38	3.052	0.977	-10.514	-1.178	-0.01	-2.563	-2.075	0.671	1.43	9.951	3.078	1.343	3.662	0.61	4.874	9.509	0.291	-1.343	7.202	1.465	1506611453
-10.877	-1.992	0.031	-3.113	-2.38	0.488	3.096	-9.615	0.578	0.427	-3.052	-1.099	4.406	10.054	1.639	2.38	3.296	1.648	-10.877	-1.992	0.031	-3.113	-2.38	0.488	1.214	9.514	3.157	0.671	3.479	0.732	4.594	9.156	0.449	-1.343	7.202	1.465	1506611453
-9.807	-2.699	0.507	-3.235	-2.014	0.061	3.401	-9.759	-0.061	0.549	-2.93	-1.343	3.411	10.379	1.811	1.709	2.38	1.526	-9.807	-2.699	0.507	-3.235	-2.014	0.061	2.08	9.856	2.835	0.366	2.625	0.549	3.642	9.995	1.775	0.488	8.85	1.282	1506611453
-8.526	-1.95	1.011	-1.953	-0.549	0.488	3.401	-9.759	-0.061	0.732	-2.258	-1.343	2.869	9.711	1.943	1.221	1.648	0.793	-8.526	-1.95	1.011	-1.953	-0.549	0.488	2.08	9.856	2.835	0.122	2.197	0.122	1.256	9.934	2.384	0.061	9.521	4.272	1506611453
-8.512	-1.095	0.648	-3.052	-0.549	0.244	3.54	-8.9	-0.847	0.793	-1.892	-1.709	2.621	8.579	2.036	1.343	2.014	0.061	-8.512	-1.095	0.648	-3.052	-0.549	0.244	2.285	9.038	2.78	-0.183	2.38	-0.122	-0.498	9.711	2.119	0.061	9.521	4.272	1506611453
-8.732	-0.691	0.246	-4.028	-0.305	-0.366	3.54	-8.9	-0.847	0.549	-2.014	-2.319	2.314	7.951	1.889	1.465	2.197	-0.793	-8.732	-0.691	0.246	-4.028	-0.305	-0.366	2.052	8.332	2.684	-0.488	2.686	-0.061	0.152	10.234	0.603	0.61	6.226	6.165	1506611453
-9.276	-0.528	0.239	-3.357	-0.061	0.061	3.17	-8.055	-0.811	0.244	-1.77	-2.563	2.232	8.067	1.663	1.343	2.014	-1.77	-9.276	-0.528	0.239	-3.357	-0.061	0.061	1.7	8.282	2.678	-0.427	2.869	0.061	0.983	10.192	0.22	0.977	3.052	5.676	1506611453
-9.595	-0.251	0.06	-3.235	-0.061	0.427	2.896	-8.418	-0.989	0.305	-1.465	-2.441	2.681	8.62	1.481	1.221	1.892	-2.747	-9.595	-0.251	0.06	-3.235	-0.061	0.427	1.455	8.762	2.681	0.061	2.747	0.061	2.341	9.408	0.971	0.366	2.625	4.761	1506611453
-9.451	0.066	0.095	-3.113	0.061	0.61	2.865	-8.524	-1.075	0.61	-1.892	-2.136	3.363	8.831	1.44	1.282	2.014	-2.991	-9.451	0.066	0.095	-3.113	0.061	0.61	1.044	8.686	2.712	0.122	2.197	0.061	3.383	9.018	0.368	2.136	4.333	4.639	1506611453
-9.826	0.157	0.078	-3.235	0	0.732	2.865	-8.524	-1.075	0.61	-2.136	-1.709	3.7	8.905	1.451	1.343	1.77	-2.686	-9.826	0.157	0.078	-3.235	0	0.732	1.044	8.686	2.712	0	1.648	0	2.956	8.811	0.617	2.808	5.432	3.967	1506611453
-10.051	-0.106	-0.286	-3.601	-0.305	0.488	2.92	-8.343	-0.624	0	-2.075	-0.916	3.844	9.178	1.44	1.16	1.221	-2.38	-10.051	-0.106	-0.286	-3.601	-0.305	0.488	1.129	8.782	2.611	0.061	1.16	0	2.104	8.777	1.305	3.113	7.08	3.052	1506611454
-10.025	-1.05	-0.237	-3.601	-0.244	0.244	2.901	-8.53	-0.121	0	-2.075	-0.916	3.993	9.633	1.42	0.977	0.793	-2.38	-10.025	-1.05	-0.237	-3.601	-0.244	0.244	2.189	9.83	2.481	0.305	1.16	-0.244	1.325	9.471	1.933	3.479	5.92	2.075	1506611454
-10.179	-1.203	0.596	-2.747	0.122	0.427	2.901	-8.53	-0.121	0.061	-1.77	-0.305	4.262	9.971	1.482	1.038	0.854	-2.441	-10.179	-1.203	0.596	-2.747	0.122	0.427	2.189	9.83	2.481	0.671	1.221	-0.366	0.924	9.881	3.47	1.16	3.357	-0.061	1506611454
-10.823	-0.507	0.836	-2.319	0.549	0.244	2.828	-9.034	0.458	0.427	-1.587	0.549	4.687	10.148	1.651	1.282	1.648	-2.441	-10.823	-0.507	0.836	-2.319	0.549	0.244	2.446	9.916	2.466	0.732	1.526	-0.183	1.849	9.784	4.298	1.16	3.357	-0.061	1506611454
-11.24	-1.31	-0.036	-2.319	-0.305	-0.122	2.828	-9.034	0.458	0.854	-1.831	1.221	5.059	10.738	1.895	1.404	2.747	-2.197	-11.24	-1.31	-0.036	-2.319	-0.305	-0.122	1.383	10.703	2.574	0.61	2.136	0.244	2.004	9.213	2.528	-0.244	2.502	-0.122	1506611454
-10.89	-2.306	0.026	-1.587	-0.305	0	2.84	-9.619	0.386	0.977	-1.831	1.953	5.059	11.649	1.919	1.038	3.052	-1.526	-10.89	-2.306	0.026	-1.587	-0.305	0	1.383	10.703	2.574	0.671	2.197	0.671	1.756	10.513	0.437	2.869	-0.488	-1.77	1506611454
-9.348	-1.815	0.116	-1.282	-0.061	0	2.742	-10.049	-0.01	1.282	-2.014	2.625	4.809	12.011	1.859	0.305	2.319	-0.305	-9.348	-1.815	0.116	-1.282	-0.061	0	0.864	11.216	2.558	0.732	1.587	0.916	2.483	10.759	3.381	2.869	-0.488	-1.77	1506611454
-9.008	-1.731	-0.941	-1.465	-0.061	-0.366	2.864	-9.631	-0.445	1.709	-2.747	2.991	4.471	11.208	1.681	-0.427	1.648	1.221	-9.008	-1.731	-0.941	-1.465	-0.061	-0.366	0.518	10.716	2.534	0.488	1.587	1.038	0.593	9.47	0.215	0	-1.953	-1.404	1506611454
-9.646	-2.369	-1.662	-1.221	-0.61	-0.183	2.864	-9.631	-0.445	1.831	-3.54	2.93	3.851	9.837	1.226	-1.038	1.526	2.502	-9.646	-2.369	-1.662	-1.221	-0.61	-0.183	0.276	9.379	2.152	-0.061	1.221	1.343	2.245	9.55	-0.641	2.991	-1.465	-1.77	1506611454
-9.623	-2.206	-1.532	-1.465	-0.244	0.244	3.464	-8.384	-0.402	1.465	-3.113	2.441	3.048	9.44	0.575	-1.587	1.221	2.869	-9.623	-2.206	-1.532	-1.465	-0.244	0.244	0.336	8.617	1.503	-0.427	1.099	1.77	2.662	9.947	-0.476	1.892	-0.61	-1.831	1506611454
-9.586	-1.987	-1.341	-1.404	0.061	0.305	3.213	-8.471	-0.785	1.099	-2.441	1.404	2.954	10.008	-0.099	-2.197	1.343	2.014	-9.586	-1.987	-1.341	-1.404	0.061	0.305	0.788	9.361	1.018	0.244	2.075	1.831	1.031	10.014	-0.551	1.526	1.709	-1.404	1506611454
-9.64	-1.904	-1.314	-1.16	0.122	0.122	3.139	-9.146	-0.816	0.977	-2.808	0.366	3.329	10.14	-0.758	-2.075	2.014	0.977	-9.64	-1.904	-1.314	-1.16	0.122	0.122	0.824	10.143	1.199	0.977	2.808	1.648	0.896	10.028	-1.022	0.977	-0.671	-0.854	1506611454
-9.275	-1.625	-1.241	-0.916	0	-0.061	3.297	-8.799	-0.323	0.549	-3.479	-0.427	3.412	9.664	-1.384	-1.404	2.014	0.977	-9.275	-1.625	-1.241	-0.916	0	-0.061	0.574	10.139	1.5	1.343	2.869	1.404	1.288	9.851	-1.56	0.977	-0.671	-0.854	1506611454
-9.281	-1.329	-1.322	-1.038	-0.427	-0.366	3.255	-8.001	0.319	-0.183	-3.052	-0.916	3.297	8.909	-1.389	-0.305	1.526	1.77	-9.281	-1.329	-1.322	-1.038	-0.427	-0.366	0.495	9.507	1.589	0.793	1.831	1.343	1.284	9.539	-1.558	0.854	-0.244	-1.038	1506611454
-9.168	-1.371	-1.382	-1.099	-0.427	-0.549	3.053	-7.595	0.694	-0.549	-2.441	-1.282	3.319	8.698	-1.208	0.305	1.404	2.197	-9.168	-1.371	-1.382	-1.099	-0.427	-0.549	0.489	8.997	1.48	0.244	1.709	1.16	0.894	9.476	-1.318	0.977	0	-1.16	1506611454
-9.445	-1.425	-1.278	-0.854	-0.427	-0.305	2.913	-7.83	1.026	-0.549	-1.709	-1.465	3.162	8.786	-1.006	0.305	1.465	2.014	-9.445	-1.425	-1.278	-0.854	-0.427	-0.305	0.519	8.978	1.221	0.244	1.709	0.916	0.937	9.394	-1.183	1.038	0.366	-1.282	1506611454
-9.738	-1.357	-1.226	-0.549	-0.366	-0.061	2.913	-7.83	1.026	-0.61	-0.732	-1.16	2.972	8.735	-0.779	0.427	0.916	1.587	-9.738	-1.357	-1.226	-0.549	-0.366	-0.061	0.653	9.214	0.971	0.549	1.526	0.488	1.062	9.709	-1.06	0.854	0.061	-1.221	1506611454
-9.69	-1.193	-1.054	0.061	-0.244	-0.244	2.743	-8.282	1.503	-0.793	0	-0.61	3.106	8.738	-0.574	0.549	0.366	1.282	-9.69	-1.193	-1.054	0.061	-0.244	-0.244	0.81	9.263	1.047	0.977	1.343	0.122	0.93	9.895	-1.012	0.183	-0.671	-0.854	1506611454
-9.786	-0.792	-1.34	0	0	-0.305	2.743	-8.82	1.681	-0.977	0.61	-0.183	3.542	9.182	-0.339	0.671	0.305	0.854	-9.786	-0.792	-1.34	0	0	-0.305	1.007	9.646	1.111	1.038	1.221	0	1.47	9.64	-1.572	0.183	-0.671	-0.854	1506611454
-10.17	-0.75	-1.699	0	-0.183	-0.366	2.656	-9.53	1.709	-0.916	1.038	0.061	3.907	9.444	-0.03	0.977	0.366	0.549	-10.17	-0.75	-1.699	0	-0.183	-0.366	1.412	10.271	1.13	0.793	0.732	-0.305	1.239	9.857	-2.042	-0.305	-0.671	-0.977	1506611454
-10.417	-0.821	-1.654	0.061	-0.122	0.122	2.656	-9.53	1.709	-0.549	0.977	0.061	4.085	9.293	0.551	1.404	0.244	0.305	-10.417	-0.821	-1.654	0.061	-0.122	0.122	1.875	10.325	1.113	0.488	-0.427	-0.488	1.26	10.289	-2.061	-0.488	-0.549	-0.977	1506611454
-10.512	-0.64	-1.406	-0.061	-0.122	0.488	2.529	-9.86	1.242	-0.183	0.061	-0.183	4.201	9.259	1.202	1.648	0.061	-0.061	-10.512	-0.64	-1.406	-0.061	-0.122	0.488	2.225	10.145	0.979	0.122	-0.671	-0.488	1.713	10.575	-1.549	-1.099	-0.671	-0.916	1506611454
-10.622	-0.924	-1.035	-0.549	-0.183	0.427	2.603	-10.012	0.902	0	-0.305	-0.244	4.503	9.528	1.835	1.343	0.244	-0.61	-10.622	-0.924	-1.035	-0.549	-0.183	0.427	2.409	10.209	0.9	-0.061	-0.427	-0.488	1.784	10.721	-0.61	-1.77	-0.244	-0.671	1506611454
-10.27	-1.828	-0.457	-0.61	-0.122	0.427	2.693	-10.008	0.675	0	-0.061	0	4.615	9.731	2.133	0.671	0.122	-0.977	-10.27	-1.828	-0.457	-0.61	-0.122	0.427	2.121	10.142	1.19	0.061	-0.427	-0.366	1.677	10.734	0.484	-3.662	-0.61	0.244	1506611454
-9.684	-2.531	0.092	-0.427	-0.122	0.427	2.793	-9.763	0.573	-0.122	0.427	0.366	4.644	9.707	2.262	0.061	-0.488	-0.916	-9.684	-2.531	0.092	-0.427	-0.122	0.427	1.861	9.922	1.458	0.244	-0.549	-0.183	1.778	10.34	1.111	-3.662	-0.61	0.244	1506611454
-8.973	-2.663	0.836	0	0.061	0.488	2.632	-9.174	0.366	0	0.977	0.488	4.652	9.4	2.158	-0.244	-0.732	-0.549	-8.973	-2.663	0.836	0	0.061	0.488	1.971	9.484	1.828	0.122	-0.427	-0.183	1.457	9.929	1.554	-4.15	0	1.221	1506611455
-9.168	-2.238	1.056	0.366	0.061	0.427	2.336	-8.469	0.033	0.305	0.793	0.122	4.544	9.221	1.871	-0.488	-0.427	-0.122	-9.168	-2.238	1.056	0.366	0.061	0.427	1.992	9.113	2.25	0	0.244	-0.122	1.037	9.246	1.463	-2.686	0.488	2.93	1506611455
-10.233	-1.816	0.725	0.061	-0.549	-0.244	2.147	-8.161	-0.457	0.61	0.061	-0.305	4.219	9.441	1.506	-0.488	-0.122	0.122	-10.233	-1.816	0.725	0.061	-0.549	-0.244	1.937	9.214	2.673	0	0.977	-0.122	0.201	9.679	1.103	-2.686	0.488	2.93	1506611455
-10.329	-1.763	0.598	-0.183	-0.793	-0.366	2.147	-8.161	-0.457	0.732	-0.427	-0.366	3.875	9.928	1.282	-0.305	-0.122	0.244	-10.329	-1.763	0.598	-0.183	-0.793	-0.366	1.69	9.722	2.942	0.122	1.099	-0.122	-0.541	10.58	1.558	-1.465	0.977	3.235	1506611455
-9.623	-1.516	0.784	-0.366	-0.488	-0.366	2.038	-9.254	-1.672	0.793	-0.061	0	3.713	10.009	1.333	-0.061	-0.061	0.305	-9.623	-1.516	0.784	-0.366	-0.488	-0.366	1.353	10.046	2.81	0.122	0.61	-0.122	-0.447	10.188	1.495	-0.366	0.793	1.953	1506611455
-9.274	-1.36	0.89	-0.305	-0.488	-0.427	2.038	-9.254	-1.672	0.793	-0.061	0	3.419	9.36	1.388	0	0	0.488	-9.274	-1.36	0.89	-0.305	-0.488	-0.427	1.115	9.457	2.675	0	0.122	-0.122	0.431	9.452	1.601	-0.366	0.793	1.953	1506611455
-9.065	-1.383	0.938	0.183	0.122	-0.183	2.294	-8.341	-1.958	0.549	-0.183	0.305	2.997	8.894	1.335	-0.122	-0.122	0.549	-9.065	-1.383	0.938	0.183	0.122	-0.183	1.121	8.821	2.541	-0.122	0.122	-0.183	0.077	8.949	1.909	0.549	2.319	1.587	1506611455
-9.576	-1.085	0.774	0.427	0.305	0.122	2.361	-8.293	-1.726	-0.122	0	0	2.809	8.993	1.208	-0.305	-0.244	0.183	-9.576	-1.085	0.774	0.427	0.305	0.122	1.22	8.93	2.408	0	0.305	-0.183	-0.51	8.87	2.232	1.648	0.977	-0.122	1506611455
-9.886	-0.802	0.824	0.122	0.366	0.244	2.361	-8.293	-1.726	-0.61	0.671	-0.183	3.022	9.207	1.115	-0.244	-0.183	-0.305	-9.886	-0.802	0.824	0.122	0.366	0.244	1.39	9.329	2.497	0.366	0.244	-0.244	0.77	9.28	2.67	1.648	0.977	-0.122	1506611455
-9.741	-0.677	0.697	-0.427	0.122	0.122	2.092	-8.808	-1.227	-0.61	0.427	-0.244	3.466	9.396	1.212	0.183	0.061	-0.671	-9.741	-0.677	0.697	-0.427	0.122	0.122	1.481	9.609	2.637	0.427	0.244	-0.183	1.939	9.392	2.466	2.014	-0.305	-0.488	1506611455
-9.618	-0.766	0.854	-0.488	0.305	0.122	2.244	-8.965	-1.006	-0.549	0.061	-0.244	3.911	9.507	1.439	0.549	0.61	-0.671	-9.618	-0.766	0.854	-0.488	0.305	0.122	1.378	9.662	2.562	0.244	0.122	0	2.025	9.61	2.23	1.709	-0.122	-0.61	1506611455
-10.001	-1.016	0.514	-0.61	0.183	0.061	2.394	-8.903	-0.703	-0.549	0	-0.305	3.963	9.543	1.635	0.488	0.61	-0.427	-10.001	-1.016	0.514	-0.61	0.183	0.061	1.318	9.588	2.451	0	-0.122	0.061	1.007	9.493	2.501	1.526	1.587	-0.366	1506611455
-9.947	-1.523	0.532	-0.366	0.305	0	2.394	-8.953	-0.475	-0.61	0.061	-0.488	3.926	9.701	1.686	0.244	0.122	-0.305	-9.947	-1.523	0.532	-0.366	0.305	0	1.528	9.689	2.303	-0.122	-0.183	0	0.34	9.836	2.926	0.61	0.061	-0.793	1506611455
-9.8	-1.659	0.408	-0.122	0.488	0.122	2.335	-9.152	-0.321	-0.61	0.183	-0.549	4.084	9.648	1.741	0.183	0.427	-0.427	-9.8	-1.659	0.408	-0.122	0.488	0.122	1.768	9.856	2.065	-0.061	-0.305	0.061	0.39	10.025	1.097	1.16	-1.465	-1.282	1506611455
-9.71	-1.33	-0.024	-0.244	0.305	0.061	2.335	-9.152	-0.321	-0.427	0.305	-0.427	4.132	9.361	1.671	0.305	0.916	-0.549	-9.71	-1.33	-0.024	-0.244	0.305	0.061	1.884	9.636	1.951	-0.183	-0.061	0.244	2.006	9.812	0.666	1.16	-1.465	-1.282	1506611455
-9.673	-1.263	-0.408	-0.366	0.122	-0.061	2.28	-9.007	-0.201	-0.244	0.244	-0.305	4.022	9.28	1.559	0.183	1.099	-0.61	-9.673	-1.263	-0.408	-0.366	0.122	-0.061	1.769	9.414	1.81	-0.244	0.366	0.366	1.715	9.752	0.452	1.343	-0.977	-0.854	1506611455
-9.738	-1.482	-0.535	-0.427	0.122	-0.183	2.306	-8.776	-0.078	-0.244	0.122	-0.244	3.795	9.355	1.375	0	0.793	-0.488	-9.738	-1.482	-0.535	-0.427	0.122	-0.183	1.492	9.445	1.72	-0.122	0.427	0.366	1.111	9.825	0.651	1.526	0.183	-0.732	1506611455
-9.758	-1.608	-0.508	-0.244	0.244	-0.244	2.306	-8.776	-0.078	-0.122	-0.122	-0.183	3.586	9.384	1.156	-0.183	0.122	-0.427	-9.758	-1.608	-0.508	-0.244	0.244	-0.244	1.386	9.505	1.587	-0.061	0.122	0.244	1.111	9.825	0.651	1.099	0.061	-0.61	1506611455
-9.831	-1.446	-0.468	-0.305	0.244	-0.366	2.478	-9.009	-0.124	0	-0.122	-0.122	3.5	9.308	0.949	-0.244	-0.305	-0.427	-9.831	-1.446	-0.468	-0.305	0.244	-0.366	1.525	9.502	1.465	0	0	0.122	1.031	9.935	0.25	0.854	-0.122	-0.488	1506611455
-9.836	-1.388	-0.569	-0.427	0.183	-0.366	2.515	-9.044	-0.134	-0.061	-0.061	0	3.484	9.235	0.745	-0.183	-0.305	-0.549	-9.836	-1.388	-0.569	-0.427	0.183	-0.366	1.747	9.476	1.434	0	0.122	0	0.845	9.939	0.079	0.61	-0.122	-0.366	1506611455
-9.781	-1.438	-0.705	-0.366	0.244	-0.427	2.515	-9.044	-0.134	-0.122	-0.061	-0.061	3.454	9.289	0.608	-0.061	-0.244	-0.793	-9.781	-1.438	-0.705	-0.366	0.244	-0.427	1.845	9.542	1.408	0.122	0.305	-0.122	0.845	9.939	0.079	0.61	0.122	-0.305	1506611455
-9.731	-1.427	-0.715	-0.244	0.305	-0.366	2.539	-8.977	-0.031	-0.183	0	-0.061	3.482	9.382	0.551	0.122	-0.122	-0.916	-9.731	-1.427	-0.715	-0.244	0.305	-0.366	1.828	9.639	1.445	0.183	0.427	-0.244	0.841	9.967	-0.189	0.61	0.183	-0.305	1506611455
-9.746	-1.269	-0.725	-0.244	0.244	-0.244	2.495	-8.931	0.03	-0.122	0.122	0.061	3.549	9.404	0.577	0.305	0.061	-0.916	-9.746	-1.269	-0.725	-0.244	0.244	-0.244	1.718	9.612	1.5	0.183	0.427	-0.305	1.122	9.935	-0.169	0.488	0.061	-0.244	1506611455
-9.806	-1.145	-0.715	-0.305	0.122	-0.244	2.427	-8.853	0	0	0.061	0.183	3.601	9.466	0.725	0.488	0.244	-0.793	-9.806	-1.145	-0.715	-0.305	0.122	-0.244	1.549	9.556	1.513	0.122	0.366	-0.366	1.239	9.9	-0.11	0.244	0.061	-0.183	1506611455
-9.832	-1.156	-0.693	-0.244	0.122	-0.183	2.426	-8.758	-0.116	0.061	-0.183	0.122	3.54	9.564	0.84	0.427	0.122	-0.61	-9.832	-1.156	-0.693	-0.244	0.122	-0.183	1.329	9.531	1.54	0.122	0.305	-0.366	1.192	9.902	-0.239	0.183	0.183	-0.061	1506611455
-9.859	-1.221	-0.677	-0.244	0	-0.122	2.498	-8.774	-0.171	0.061	-0.305	0.183	3.543	9.673	0.912	0.305	-0.061	-0.305	-9.859	-1.221	-0.677	-0.244	0	-0.122	1.209	9.58	1.518	0.122	0.122	-0.305	1.133	9.91	-0.292	0.122	0.061	0	1506611456
-9.829	-1.258	-0.684	-0.183	0	-0.061	2.498	-8.774	-0.171	0.061	-0.244	0.244	3.58	9.71	1.012	0.305	-0.061	-0.122	-9.829	-1.258	-0.684	-0.183	0	-0.061	1.314	9.642	1.523	0.122	-0.061	-0.244	1.133	9.91	-0.292	0.122	0.061	0	1506611456
-9.781	-1.27	-0.706	-0.122	0	-0.061	2.662	-8.769	-0.195	0.061	-0.183	0.366	3.554	9.685	1.086	0.305	0	0	-9.781	-1.27	-0.706	-0.122	0	-0.061	1.492	9.649	1.522	0.061	-0.061	-0.183	1.077	9.917	-0.299	0.122	0.061	-0.061	1506611456
-9.806	-1.273	-0.715	-0.122	-0.061	0	2.662	-8.769	-0.195	0.122	-0.183	0.366	3.479	9.65	1.152	0.244	0.061	0.061	-9.806	-1.273	-0.715	-0.122	-0.061	0	1.58	9.585	1.488	0.061	0	-0.183	1.073	9.911	-0.304	0.183	0.061	-0.061	1506611456
-9.808	-1.239	-0.723	-0.122	-0.061	0	2.729	-8.729	-0.193	0.061	-0.183	0.305	3.413	9.691	1.199	0.122	0.061	0.061	-9.808	-1.239	-0.723	-0.122	-0.061	0	1.561	9.586	1.456	0.061	0	-0.061	1.104	9.932	-0.382	0.122	0	0	1506611456
-9.795	-1.249	-0.727	-0.122	-0.061	-0.061	2.835	-8.805	-0.211	0.061	-0.183	0.305	3.377	9.69	1.188	0.061	0	0.061	-9.795	-1.249	-0.727	-0.122	-0.061	-0.061	1.561	9.601	1.448	0.061	0	0	0.993	9.917	-0.39	0.122	0	-0.061	1506611456
-9.783	-1.261	-0.739	-0.122	-0.061	-0.061	2.877	-8.809	-0.212	0.061	-0.122	0.244	3.303	9.658	1.115	0	0	0.122	-9.783	-1.261	-0.739	-0.122	-0.061	-0.061	1.605	9.593	1.446	0	0.061	0	1.056	9.903	-0.407	0.122	0	-0.061	1506611456
-9.77	-1.272	-0.713	-0.122	-0.061	-0.061	2.877	-8.809	-0.212	0.061	-0.122	0.122	3.257	9.648	1.048	0	0	0.122	-9.77	-1.272	-0.713	-0.122	-0.061	-0.061	1.683	9.637	1.428	0	0	0	1.06	9.899	-0.456	0.183	0	-0.061	1506611456
-9.806	-1.202	-0.706	-0.122	0	-0.061	2.869	-8.781	-0.231	0	-0.183	-0.061	3.21	9.575	0.964	0	0.061	0	-9.806	-1.202	-0.706	-0.122	0	-0.061	1.678	9.589	1.419	0	0.122	0	1.14	9.886	-0.339	0.122	0.122	-0.061	1506611456
-9.836	-1.165	-0.682	-0.122	-0.061	-0.061	2.683	-8.78	-0.256	0	-0.122	-0.183	3.18	9.56	0.873	-0.061	0.061	-0.061	-9.836	-1.165	-0.682	-0.122	-0.061	-0.061	1.593	9.549	1.413	0.061	0.122	0	1.156	9.903	-0.423	0.061	0.122	0	1506611456
-9.806	-1.197	-0.666	-0.122	0	-0.061	2.683	-8.78	-0.256	-0.061	-0.122	-0.244	3.21	9.607	0.784	0	0.061	-0.061	-9.806	-1.197	-0.666	-0.122	0	-0.061	1.538	9.607	1.451	0.061	0.122	-0.061	1.156	9.903	-0.423	0	0.122	0	1506611456
-9.777	-1.197	-0.662	-0.122	0	-0.061	2.576	-8.85	-0.233	-0.061	-0.061	-0.183	3.234	9.618	0.75	0.061	0	-0.061	-9.777	-1.197	-0.662	-0.122	0	-0.061	1.523	9.658	1.475	0	0.061	-0.061	1.096	9.906	-0.419	0.061	0.122	0	1506611456
-9.782	-1.17	-0.678	-0.122	0	-0.061	2.515	-8.842	-0.165	-0.122	0	-0.183	3.222	9.581	0.769	0.122	0	-0.061	-9.782	-1.17	-0.678	-0.122	0	-0.061	1.536	9.641	1.457	0	0	-0.122	1.108	9.89	-0.395	0	0.061	0	1506611456
-9.787	-1.183	-0.693	-0.122	-0.061	-0.061	2.515	-8.842	-0.165	-0.122	0	-0.183	3.188	9.566	0.816	0.122	0	-0.061	-9.787	-1.183	-0.693	-0.122	-0.061	-0.061	1.564	9.589	1.413	0	0.061	-0.122	1.101	9.889	-0.395	-0.061	0.061	0	1506611456
-9.782	-1.183	-0.665	-0.061	0	-0.061	2.448	-8.732	-0.099	-0.122	-0.061	-0.122	3.196	9.612	0.854	0.122	0	-0.122	-9.782	-1.183	-0.665	-0.061	0	-0.061	1.579	9.611	1.398	0	0.061	-0.183	1.172	9.889	-0.431	0	0.061	-0.061	1506611456
-9.804	-1.168	-0.65	-0.061	0	-0.061	2.461	-8.776	-0.111	-0.061	-0.061	0	3.272	9.643	0.907	0.122	0.061	-0.122	-9.804	-1.168	-0.65	-0.061	0	-0.061	1.55	9.634	1.415	0	0.061	-0.122	1.15	9.887	-0.38	0	0.061	0	1506611456
-9.787	-1.186	-0.668	-0.061	0	-0.061	2.461	-8.776	-0.111	-0.061	0	0.122	3.29	9.66	0.937	0.122	0	-0.122	-9.787	-1.186	-0.668	-0.061	0	-0.061	1.534	9.625	1.426	-0.061	0	-0.122	1.12	9.902	-0.408	-0.061	0.061	0	1506611456
-9.784	-1.2	-0.674	-0.061	0	-0.061	2.556	-8.821	-0.15	-0.061	0	0.244	3.28	9.649	0.959	0.061	-0.061	-0.061	-9.784	-1.2	-0.674	-0.061	0	-0.061	1.538	9.624	1.403	-0.061	-0.061	-0.122	1.119	9.881	-0.42	-0.061	0	-0.061	1506611456
-9.767	-1.199	-0.657	0	0	-0.122	2.639	-8.79	-0.157	0	-0.122	0.183	3.289	9.619	0.959	0	-0.061	-0.122	-9.767	-1.199	-0.657	0	0	-0.122	1.556	9.587	1.408	-0.061	0	-0.122	1.154	9.886	-0.383	-0.061	0	-0.061	1506611456
-9.794	-1.247	-0.654	0	0	-0.061	2.639	-8.79	-0.157	0	-0.061	0.183	3.298	9.672	0.924	0	0	-0.122	-9.794	-1.247	-0.654	0	0	-0.061	1.54	9.63	1.433	-0.061	0.061	-0.122	1.16	9.881	-0.389	-0.061	0	0	1506611456
-9.819	-1.268	-0.678	0.061	0	-0.061	2.7	-8.746	-0.246	0	-0.122	0.183	3.315	9.717	0.894	0	0	-0.061	-9.819	-1.268	-0.678	0.061	0	-0.061	1.431	9.69	1.485	-0.061	0.061	-0.122	1.121	9.899	-0.412	-0.061	-0.061	0	1506611456
-9.784	-1.288	-0.668	0.061	0	-0.061	2.753	-8.79	-0.275	-0.061	-0.061	0.183	3.255	9.701	0.891	-0.061	-0.122	0	-9.784	-1.288	-0.668	0.061	0	-0.061	1.349	9.683	1.513	-0.061	-0.061	-0.061	1.066	9.905	-0.415	-0.061	-0.061	0	1506611456
-9.787	-1.258	-0.696	0.061	0	0	2.753	-8.79	-0.275	-0.061	0.061	0.183	3.22	9.68	0.9	-0.061	-0.122	0	-9.787	-1.258	-0.696	0.061	0	0	1.398	9.655	1.509	-0.061	-0.061	-0.061	1.083	9.902	-0.37	-0.061	-0.061	-0.061	1506611456
-9.789	-1.15	-0.711	0	0	0	2.832	-8.887	-0.213	-0.061	0.061	0.122	3.216	9.64	0.907	-0.061	-0.061	0	-9.789	-1.15	-0.711	0	0	0	1.443	9.617	1.524	0	-0.061	0	1.148	9.89	-0.389	-0.061	-0.061	-0.061	1506611456
-9.778	-1.176	-0.737	-0.061	0	0	2.822	-8.903	-0.206	-0.061	0.061	0	3.186	9.603	0.878	-0.122	-0.061	0	-9.778	-1.176	-0.737	-0.061	0	0	1.419	9.56	1.526	-0.061	-0.061	0	1.128	9.885	-0.41	-0.122	-0.122	0	1506611456
-9.767	-1.215	-0.713	-0.061	0	0	2.822	-8.903	-0.206	-0.061	0.122	-0.122	3.2	9.612	0.877	-0.061	-0.061	0	-9.767	-1.215	-0.713	-0.061	0	0	1.483	9.593	1.513	-0.061	-0.122	0	1.141	9.885	-0.409	0	-0.183	-0.061	1506611457
-9.759	-1.288	-0.693	-0.061	-0.061	0	2.75	-8.915	-0.205	0	0.061	-0.244	3.206	9.587	0.842	-0.061	0	-0.061	-9.759	-1.288	-0.693	-0.061	-0.061	0	1.53	9.589	1.48	-0.061	-0.122	0	1.164	9.884	-0.353	-0.061	-0.122	-0.061	1506611457
-9.792	-1.263	-0.677	-0.061	0	0	2.651	-8.875	-0.256	0	0	-0.366	3.234	9.589	0.827	-0.061	0	-0.061	-9.792	-1.263	-0.677	-0.061	0	0	1.473	9.569	1.485	0	0	0.061	1.164	9.884	-0.353	-0.061	0	-0.061	1506611457
-9.801	-1.304	-0.684	-0.061	-0.061	-0.061	2.525	-8.826	-0.297	0	0	-0.366	3.253	9.582	0.787	-0.061	-0.061	0	-9.801	-1.304	-0.684	-0.061	-0.061	-0.061	1.424	9.576	1.467	0	-0.061	0	1.035	9.891	-0.378	-0.061	0	0	1506611457
-9.78	-1.335	-0.67	0	-0.061	0	2.35	-8.803	-0.372	0	0	-0.305	3.29	9.609	0.719	-0.061	-0.061	0	-9.78	-1.335	-0.67	0	-0.061	0	1.446	9.631	1.464	0.061	-0.061	0	1.011	9.91	-0.386	0	-0.061	-0.061	1506611457
-9.762	-1.345	-0.647	0	0	-0.061	2.346	-8.788	-0.355	-0.061	0	-0.183	3.263	9.572	0.687	0	-0.061	0.061	-9.762	-1.345	-0.647	0	0	-0.061	1.427	9.616	1.493	0	0	0	1.026	9.909	-0.325	0	-0.061	-0.061	1506611457
-9.776	-1.316	-0.642	0.061	0	0	2.346	-8.788	-0.355	-0.061	0	-0.122	3.211	9.593	0.684	0	-0.122	0.122	-9.776	-1.316	-0.642	0.061	0	0	1.431	9.609	1.477	0.061	-0.061	-0.061	1.012	9.908	-0.341	-0.061	0	-0.061	1506611457
-9.778	-1.262	-0.638	0	0	-0.061	2.372	-8.806	-0.279	-0.122	0	0	3.155	9.609	0.724	0.061	-0.061	0.061	-9.778	-1.262	-0.638	0	0	-0.061	1.449	9.625	1.465	0.061	0	-0.061	1.013	9.897	-0.327	-0.061	-0.061	0	1506611457
-9.792	-1.279	-0.648	0.061	-0.061	-0.061	2.43	-8.803	-0.237	-0.122	0.061	0.122	3.091	9.633	0.754	0.061	-0.122	0.061	-9.792	-1.279	-0.648	0.061	-0.061	-0.061	1.421	9.629	1.469	0	0	-0.122	1.022	9.909	-0.341	-0.061	-0.061	0	1506611457
-9.768	-1.268	-0.659	0.061	0	-0.061	2.43	-8.803	-0.237	-0.061	0.061	0.183	3.06	9.667	0.784	0.061	-0.122	0	-9.768	-1.268	-0.659	0.061	0	-0.061	1.402	9.665	1.476	0	-0.061	-0.122	1.062	9.898	-0.29	-0.061	-0.061	0	1506611457
-9.789	-1.247	-0.662	0	0	0	2.55	-8.85	-0.225	0	0	0.183	3.057	9.676	0.835	0.061	-0.122	-0.061	-9.789	-1.247	-0.662	0	0	0	1.402	9.665	1.469	0	-0.061	-0.122	1.072	9.89	-0.286	-0.061	-0.122	-0.061	1506611457
-9.794	-1.22	-0.665	0	-0.061	0	2.633	-8.861	-0.223	0	-0.061	0.183	3.077	9.683	0.896	0.061	-0.061	-0.122	-9.794	-1.22	-0.665	0	-0.061	0	1.414	9.643	1.465	-0.061	-0.122	-0.061	1.08	9.908	-0.263	-0.061	-0.061	0	1506611457
-9.783	-1.232	-0.664	0	-0.061	0	2.633	-8.861	-0.223	0	0	0.122	3.143	9.68	0.921	0	-0.122	-0.122	-9.783	-1.232	-0.664	0	-0.061	0	1.42	9.648	1.474	-0.061	-0.122	-0.061	1.06	9.903	-0.325	-0.122	0	0	1506611457
-9.786	-1.261	-0.676	0	-0.061	0	2.699	-8.849	-0.251	0	0	0.061	3.218	9.696	0.935	-0.061	-0.122	-0.122	-9.786	-1.261	-0.676	0	-0.061	0	1.422	9.656	1.481	-0.061	-0.122	-0.061	1.016	9.904	-0.329	-0.061	-0.061	0	1506611457
-9.778	-1.26	-0.659	-0.061	-0.061	0	2.687	-8.837	-0.268	0	0	0	3.273	9.694	0.927	-0.122	-0.061	-0.122	-9.778	-1.26	-0.659	-0.061	-0.061	0	1.439	9.668	1.47	-0.061	-0.122	0	1.061	9.904	-0.318	0	-0.061	-0.061	1506611457
-9.783	-1.26	-0.648	-0.061	-0.061	0	2.687	-8.837	-0.268	0	-0.061	-0.061	3.313	9.665	0.885	-0.122	-0.061	-0.061	-9.783	-1.26	-0.648	-0.061	-0.061	0	1.448	9.641	1.458	-0.061	-0.122	0	1.049	9.904	-0.306	-0.061	-0.061	-0.061	1506611457
-9.788	-1.3	-0.65	-0.061	-0.061	0	2.62	-8.794	-0.313	0	0	-0.122	3.333	9.629	0.811	-0.122	-0.061	-0.061	-9.788	-1.3	-0.65	-0.061	-0.061	0	1.468	9.63	1.456	-0.061	-0.122	0	1.03	9.9	-0.311	0	-0.061	-0.061	1506611457
-9.776	-1.303	-0.65	-0.061	0	0	2.579	-8.838	-0.331	0	0	-0.122	3.333	9.615	0.743	-0.122	-0.061	0	-9.776	-1.303	-0.65	-0.061	0	0	1.503	9.643	1.431	0	-0.061	0	1.017	9.903	-0.295	0	-0.061	-0.061	1506611457
-9.782	-1.26	-0.638	0	0	0	2.579	-8.838	-0.331	-0.061	0	-0.122	3.326	9.598	0.703	-0.061	0	0	-9.782	-1.26	-0.638	0	0	0	1.487	9.63	1.438	0	0	0	1.006	9.899	-0.295	0	0	0	1506611457
-9.79	-1.26	-0.641	-0.061	-0.061	0	2.55	-8.826	-0.306	-0.061	0	-0.122	3.291	9.592	0.683	-0.061	-0.061	0.061	-9.79	-1.26	-0.641	-0.061	-0.061	0	1.458	9.613	1.452	0	0	0	1.024	9.887	-0.307	-0.061	0	0	1506611457
-9.772	-1.254	-0.64	-0.061	0	0	2.488	-8.826	-0.263	-0.061	0	-0.122	3.25	9.6	0.685	0	-0.061	0.061	-9.772	-1.254	-0.64	-0.061	0	0	1.444	9.622	1.451	0	0	0	1.034	9.886	-0.31	-0.061	-0.061	0	1506611457
-9.778	-1.26	-0.639	-0.061	0	0	2.488	-8.826	-0.263	-0.061	0	-0.122	3.189	9.639	0.708	0.061	-0.061	0.061	-9.778	-1.26	-0.639	-0.061	0	0	1.471	9.648	1.459	0	0	-0.061	1.054	9.903	-0.29	0	0	0	1506611457
-9.782	-1.249	-0.603	-0.061	0	0	2.469	-8.867	-0.187	-0.061	0	-0.061	3.165	9.652	0.8	0.061	0	0.061	-9.782	-1.249	-0.603	-0.061	0	0	1.519	9.662	1.481	0	0.061	-0.061	1.044	9.912	-0.248	-0.061	0	0	1506611457
-9.776	-1.214	-0.627	-0.061	0	0	2.466	-8.87	-0.171	-0.061	0	0	3.149	9.672	0.889	0.061	0.061	0	-9.776	-1.214	-0.627	-0.061	0	0	1.469	9.653	1.468	0	0	-0.061	1.069	9.889	-0.246	-0.061	0	0	1506611457
-9.78	-1.207	-0.626	-0.122	0	0	2.466	-8.87	-0.171	0	0	0	3.141	9.705	0.938	0	0	-0.061	-9.78	-1.207	-0.626	-0.122	0	0	1.463	9.666	1.498	0	0	-0.061	1.092	9.886	-0.24	0	0.061	0	1506611457
-9.787	-1.17	-0.623	-0.122	0	0	2.545	-8.874	-0.175	0.061	-0.061	0	3.165	9.702	0.977	0	0.061	-0.061	-9.787	-1.17	-0.623	-0.122	0	0	1.501	9.66	1.541	0	0.061	0	1.146	9.884	-0.2	-0.061	0.061	0.061	1506611458
-9.781	-1.165	-0.589	-0.183	0	0	2.554	-8.866	-0.2	0.061	-0.061	0	3.152	9.709	0.989	-0.061	0.061	-0.061	-9.781	-1.165	-0.589	-0.183	0	0	1.497	9.64	1.559	-0.061	0.061	0	1.11	9.885	-0.224	-0.061	0.061	0.061	1506611458
-9.793	-1.18	-0.609	-0.183	0	0	2.554	-8.866	-0.2	0.122	-0.122	0	3.162	9.698	0.986	-0.061	0.061	-0.122	-9.793	-1.18	-0.609	-0.183	0	0	1.528	9.631	1.538	-0.061	0	0	1.11	9.885	-0.224	-0.061	0.061	0.061	1506611458
-9.776	-1.211	-0.583	-0.183	0	0	2.58	-8.854	-0.238	0.183	-0.122	0	3.21	9.641	0.974	-0.061	0.122	-0.122	-9.776	-1.211	-0.583	-0.183	0	0	1.625	9.617	1.559	-0.061	0.061	0	1.134	9.881	-0.221	0	0.061	0	1506611458
-9.769	-1.178	-0.575	-0.244	0.061	0	2.607	-8.843	-0.364	0.122	-0.122	0	3.261	9.607	0.958	-0.061	0.183	-0.122	-9.769	-1.178	-0.575	-0.244	0.061	0	1.607	9.575	1.556	-0.061	0.122	0.061	1.144	9.875	-0.13	0	0.061	0.061	1506611458
-9.776	-1.136	-0.56	-0.305	0.061	0	2.607	-8.843	-0.364	0.122	-0.122	-0.061	3.291	9.587	0.934	-0.061	0.183	-0.061	-9.776	-1.136	-0.56	-0.305	0.061	0	1.561	9.543	1.571	0	0.183	0.061	1.107	9.88	-0.172	0	0.122	0.061	1506611458
-9.799	-1.099	-0.581	-0.366	0.061	0	2.576	-8.838	-0.347	0.122	-0.183	-0.122	3.326	9.579	0.895	0	0.244	0	-9.799	-1.099	-0.581	-0.366	0.061	0	1.577	9.556	1.587	0	0.183	0.061	1.105	9.873	-0.217	0	0.061	0.122	1506611458
-9.802	-1.114	-0.609	-0.366	0.061	0	2.513	-8.819	-0.312	0.183	-0.305	-0.122	3.35	9.583	0.891	0.061	0.244	0	-9.802	-1.114	-0.609	-0.366	0.061	0	1.657	9.583	1.613	0.061	0.244	0.061	1.177	9.873	-0.199	0.061	0.122	0.061	1506611458
-9.807	-1.105	-0.603	-0.427	0	0	2.513	-8.819	-0.312	0.183	-0.305	-0.122	3.354	9.566	0.931	0.122	0.366	0.061	-9.807	-1.105	-0.603	-0.427	0	0	1.678	9.555	1.609	0.061	0.366	0	1.177	9.873	-0.199	0.061	0.183	0.061	1506611458
-9.79	-1.065	-0.602	-0.488	0	0	2.493	-8.812	-0.327	0.183	-0.305	-0.122	3.272	9.518	0.977	0.122	0.366	0.061	-9.79	-1.065	-0.602	-0.488	0	0	1.622	9.47	1.593	0.061	0.366	0.061	1.138	9.868	-0.208	0.122	0.244	0.061	1506611458
-9.85	-1.029	-0.62	-0.488	-0.061	0	2.457	-8.823	-0.305	0.183	-0.366	-0.122	3.216	9.537	0.97	0.061	0.366	0.061	-9.85	-1.029	-0.62	-0.488	-0.061	0	1.635	9.478	1.544	0.122	0.427	0.061	1.138	9.868	-0.208	0.122	0.244	0.061	1506611458
-9.849	-0.983	-0.674	-0.61	-0.061	0	2.457	-8.823	-0.305	0.183	-0.427	-0.122	3.26	9.6	0.969	0.122	0.488	0	-9.849	-0.983	-0.674	-0.61	-0.061	0	1.721	9.574	1.552	0.183	0.488	0.061	1.168	9.863	-0.267	0.244	0.183	0	1506611458
-9.855	-0.965	-0.703	-0.732	-0.122	-0.061	2.458	-8.885	-0.278	0.244	-0.549	-0.183	3.301	9.622	0.986	0.122	0.488	0	-9.855	-0.965	-0.703	-0.732	-0.122	-0.061	1.693	9.619	1.565	0.122	0.488	0.061	1.225	9.873	-0.306	0.305	0.244	0	1506611458
-9.806	-1.02	-0.714	-0.732	-0.122	-0.061	2.589	-8.831	-0.16	0.427	-0.549	-0.366	3.283	9.597	1.012	0.183	0.549	0.061	-9.806	-1.02	-0.714	-0.732	-0.122	-0.061	1.634	9.583	1.507	0.061	0.488	0.061	1.238	9.872	-0.529	0.366	0.305	0	1506611458
-9.78	-1.083	-0.781	-0.793	-0.122	-0.122	2.589	-8.831	-0.16	0.793	-0.488	-0.671	3.26	9.55	1.002	0.122	0.61	0	-9.78	-1.083	-0.781	-0.793	-0.122	-0.122	1.702	9.538	1.437	0.122	0.549	0.061	1.238	9.872	-0.529	0.488	0.366	-0.061	1506611458
-9.735	-1.122	-0.781	-0.854	-0.244	-0.122	2.671	-8.833	-0.09	1.099	-0.671	-0.854	3.296	9.514	0.921	0.183	0.671	-0.122	-9.735	-1.122	-0.781	-0.854	-0.244	-0.122	1.771	9.528	1.385	0.122	0.671	0.061	1.266	9.838	-0.672	0.61	0.366	-0.122	1506611458
-9.757	-1.162	-0.824	-0.793	-0.244	-0.122	2.958	-8.764	0.297	1.282	-0.854	-0.916	3.329	9.519	0.813	0.183	0.732	-0.122	-9.757	-1.162	-0.824	-0.793	-0.244	-0.122	1.73	9.557	1.367	0.122	0.732	0	1.251	9.798	-0.78	0.61	0.427	-0.122	1506611458
-9.745	-1.225	-0.877	-0.732	-0.183	-0.122	2.958	-8.764	0.297	1.16	-0.916	-0.793	3.372	9.56	0.757	0.244	0.732	-0.122	-9.745	-1.225	-0.877	-0.732	-0.183	-0.122	1.631	9.603	1.325	0.183	0.793	0	1.251	9.798	-0.78	0.549	0.488	-0.061	1506611458
-9.801	-1.247	-0.964	-0.732	-0.061	-0.122	3.001	-8.722	0.413	0.916	-0.977	-0.61	3.399	9.563	0.702	0.183	0.732	-0.061	-9.801	-1.247	-0.964	-0.732	-0.061	-0.122	1.464	9.591	1.281	0.244	0.793	0	1.18	9.82	-1.055	0.549	0.61	-0.122	1506611458
-9.729	-1.3	-1.019	-0.793	-0.061	-0.244	3.013	-8.653	0.678	0.854	-0.916	-0.427	3.42	9.625	0.629	0.183	0.61	0	-9.729	-1.3	-1.019	-0.793	-0.061	-0.244	1.375	9.664	1.249	0.305	0.793	0	1.096	9.873	-1.253	0.488	0.61	-0.122	1506611458
-9.711	-1.421	-1.068	-0.732	0	-0.305	3.013	-8.653	0.678	0.732	-1.099	-0.244	3.433	9.685	0.55	0.244	0.549	0.122	-9.711	-1.421	-1.068	-0.732	0	-0.305	1.318	9.751	1.2	0.305	0.793	0	1.096	9.873	-1.253	0.549	0.671	-0.183	1506611458
-9.741	-1.53	-1.058	-0.671	0.061	-0.244	3.12	-8.637	0.822	0.671	-1.221	-0.122	3.314	9.68	0.473	0.244	0.488	0.183	-9.741	-1.53	-1.058	-0.671	0.061	-0.244	1.279	9.781	1.159	0.244	0.732	-0.061	0.998	9.847	-1.4	0.61	0.671	-0.244	1506611458
-9.74	-1.531	-1.03	-0.488	0.061	-0.183	3.304	-8.588	1.181	0.549	-1.038	0.061	3.171	9.572	0.427	0.305	0.427	0.183	-9.74	-1.531	-1.03	-0.488	0.061	-0.183	1.351	9.722	1.077	0.244	0.671	-0.122	0.959	9.889	-1.397	0.549	0.732	-0.244	1506611458
-9.747	-1.479	-1.024	-0.305	0.061	-0.122	3.304	-8.588	1.181	0.305	-0.916	0.244	3.074	9.455	0.414	0.366	0.488	0.061	-9.747	-1.479	-1.024	-0.305	0.061	-0.122	1.291	9.592	1.032	0.244	0.732	-0.183	0.959	9.889	-1.397	0.427	0.549	-0.183	1506611458
-9.781	-1.414	-1.091	-0.122	0.122	-0.061	3.335	-8.48	1.237	0.244	-0.671	0.305	3.048	9.525	0.415	0.305	0.488	-0.061	-9.781	-1.414	-1.091	-0.122	0.122	-0.061	1.078	9.583	0.986	0.244	0.793	-0.183	1.079	9.836	-1.418	0.427	0.427	-0.122	1506611458
-9.796	-1.345	-1.11	-0.061	0.122	-0.061	3.314	-8.447	1.254	0.244	-0.427	0.366	3.06	9.678	0.412	0.244	0.305	0	-9.796	-1.345	-1.11	-0.061	0.122	-0.061	0.839	9.72	1.028	0.305	0.549	-0.183	1.115	9.835	-1.491	0.244	0.305	-0.061	1506611459
-9.799	-1.262	-1.059	0.061	0.122	0	3.314	-8.447	1.254	0.183	-0.305	0.488	3.113	9.733	0.419	0.183	0.061	0.061	-9.799	-1.262	-1.059	0.061	0.122	0	0.684	9.776	1.037	0.244	0.244	-0.122	1.115	9.835	-1.491	0.244	0.122	-0.061	1506611459
-9.787	-1.152	-1.059	0.122	0.183	0	3.35	-8.483	1.292	0.244	-0.305	0.549	3.082	9.75	0.427	0.122	-0.122	0.183	-9.787	-1.152	-1.059	0.122	0.183	0	0.697	9.784	1.023	0.183	0	-0.061	1.22	9.85	-1.385	0.122	0	0	1506611459
-9.78	-1.016	-1.105	0	0.183	-0.061	3.554	-8.471	1.361	0.183	-0.549	0.488	3.037	9.732	0.422	0.061	-0.244	0.122	-9.78	-1.016	-1.105	0	0.183	-0.061	0.892	9.807	1.014	0.122	-0.122	-0.122	1.311	9.819	-1.42	0.061	-0.183	0.061	1506611459
-9.749	-0.934	-1.241	-0.183	0.183	-0.061	3.554	-8.471	1.361	0.183	-0.427	0.427	3.025	9.637	0.408	0.061	-0.244	0	-9.749	-0.934	-1.241	-0.183	0.183	-0.061	1.151	9.778	1.02	0.061	-0.183	-0.122	1.311	9.819	-1.42	-0.061	-0.244	0.061	1506611459
-9.778	-0.902	-1.396	-0.427	0.183	-0.122	3.567	-8.495	1.339	0	-0.122	0.366	3.064	9.633	0.45	0.183	-0.122	-0.183	-9.778	-0.902	-1.396	-0.427	0.183	-0.122	1.426	9.817	0.975	0	-0.183	-0.183	1.175	9.784	-1.511	-0.061	-0.427	0.061	1506611459
-9.783	-0.869	-1.477	-0.549	0.122	-0.122	3.321	-8.818	1.267	0.122	-0.061	0.122	3.207	9.592	0.569	0.305	0.122	-0.488	-9.783	-0.869	-1.477	-0.549	0.122	-0.122	1.741	9.849	0.928	-0.061	-0.183	-0.244	1.269	9.758	-1.875	0	-0.549	0	1506611459
-9.778	-0.757	-1.519	-0.793	0.122	-0.122	3.321	-8.818	1.267	0.305	-0.305	-0.183	3.425	9.316	0.665	0.61	0.427	-0.671	-9.778	-0.757	-1.519	-0.793	0.122	-0.122	1.865	9.591	0.858	-0.122	-0.061	-0.244	1.269	9.758	-1.875	0.122	-0.366	-0.122	1506611459
-9.851	-0.626	-1.528	-1.099	0.061	-0.122	3.118	-8.817	1.128	0.427	-0.732	-0.549	3.579	9.366	0.719	0.732	0.61	-0.854	-9.851	-0.626	-1.528	-1.099	0.061	-0.122	1.951	9.539	0.702	-0.183	0.244	-0.183	1.674	9.745	-1.832	0	-0.061	-0.183	1506611459
-9.843	-0.525	-1.597	-1.526	0.061	-0.183	2.879	-8.848	1.087	0.427	-0.977	-0.793	3.786	9.613	0.647	0.61	0.916	-1.038	-9.843	-0.525	-1.597	-1.526	0.061	-0.183	1.952	9.75	0.555	-0.061	0.61	-0.183	1.726	9.745	-1.871	-0.061	0.244	-0.183	1506611459
-9.743	-0.569	-1.682	-1.831	-0.061	-0.244	2.879	-8.848	1.087	0.305	-0.854	-0.916	3.966	9.633	0.609	0.488	1.099	-1.099	-9.743	-0.569	-1.682	-1.831	-0.061	-0.244	1.992	9.808	0.547	0.061	0.854	-0.183	1.726	9.745	-1.871	-0.061	0.427	-0.183	1506611459
-9.798	-0.609	-1.776	-2.075	-0.183	-0.244	2.74	-8.748	1.119	0.305	-0.671	-0.916	4.131	9.58	0.608	0.61	1.343	-1.038	-9.798	-0.609	-1.776	-2.075	-0.183	-0.244	2.023	9.734	0.532	-0.061	1.221	-0.122	1.865	9.71	-1.767	-0.061	0.671	-0.244	1506611459
-9.826	-0.626	-1.796	-2.38	-0.366	-0.305	2.327	-8.412	1.166	0.488	-0.916	-0.916	4.253	9.639	0.563	0.671	1.892	-0.916	-9.826	-0.626	-1.796	-2.38	-0.366	-0.305	2.005	9.761	0.421	-0.183	1.526	-0.061	1.754	9.743	-1.668	-0.183	0.977	-0.244	1506611459
-9.818	-0.752	-1.86	-2.563	-0.427	-0.366	2.327	-8.412	1.166	0.671	-1.465	-0.854	4.229	9.714	0.537	0.549	2.136	-0.854	-9.818	-0.752	-1.86	-2.563	-0.427	-0.366	1.841	9.795	0.299	-0.244	1.892	0.061	1.754	9.743	-1.668	-0.305	1.221	-0.244	1506611459
-9.776	-0.882	-1.977	-2.686	-0.488	-0.427	2.273	-8.425	1.188	0.671	-1.953	-0.671	4.182	9.824	0.476	0.366	2.258	-0.793	-9.776	-0.882	-1.977	-2.686	-0.488	-0.427	1.583	9.841	0.193	-0.122	2.197	0.244	1.432	9.789	-1.658	-0.305	1.404	-0.305	1506611459
-9.744	-0.931	-2.073	-2.869	-0.549	-0.549	2.255	-8.434	1.279	0.671	-2.136	-0.427	4.235	9.921	0.345	0.122	2.441	-0.61	-9.744	-0.931	-2.073	-2.869	-0.549	-0.549	1.475	9.935	0.13	-0.061	2.441	0.427	1.523	9.784	-1.675	-0.366	1.587	-0.366	1506611459
-9.72	-1.04	-2.169	-2.93	-0.671	-0.61	2.255	-8.434	1.279	0.854	-2.38	-0.122	4.198	9.89	0.214	-0.122	2.625	-0.366	-9.72	-1.04	-2.169	-2.93	-0.671	-0.61	1.416	9.957	0.191	-0.061	2.686	0.549	1.523	9.784	-1.675	-0.366	1.709	-0.366	1506611459
-9.674	-1.162	-2.233	-2.869	-0.732	-0.61	2.249	-8.29	1.354	0.854	-2.686	0.244	4.065	9.786	0.097	-0.244	2.686	-0.122	-9.674	-1.162	-2.233	-2.869	-0.732	-0.61	1.282	9.859	0.179	-0.122	2.808	0.671	1.133	9.813	-1.759	-0.366	1.831	-0.427	1506611459
-9.72	-1.224	-2.176	-2.686	-0.916	-0.549	2.534	-8.244	1.318	0.916	-2.808	0.671	3.888	9.751	-0.006	-0.427	2.563	0	-9.72	-1.224	-2.176	-2.686	-0.916	-0.549	1.178	9.793	0.157	-0.122	2.869	0.793	1.261	9.818	-1.695	-0.488	1.709	-0.549	1506611459
-9.591	-1.247	-2.224	-2.502	-0.916	-0.549	2.534	-8.244	1.318	0.916	-2.869	1.099	3.771	9.68	-0.118	-0.61	2.625	0.122	-9.591	-1.247	-2.224	-2.502	-0.916	-0.549	1.058	9.743	0.165	0	2.93	0.854	1.261	9.818	-1.695	-0.549	1.831	-0.549	1506611459
-9.542	-1.244	-2.318	-2.258	-0.854	-0.488	2.732	-8.354	1.297	0.854	-2.991	1.587	3.634	9.616	-0.263	-0.732	2.563	0.244	-9.542	-1.244	-2.318	-2.258	-0.854	-0.488	0.86	9.667	0.25	0.122	2.991	0.977	1.022	9.792	-1.778	-0.671	1.709	-0.61	1506611459
-9.621	-1.287	-2.274	-2.075	-0.854	-0.305	3.217	-8.379	1.339	0.732	-2.991	1.892	3.487	9.677	-0.404	-0.732	2.319	0.488	-9.621	-1.287	-2.274	-2.075	-0.854	-0.305	0.727	9.751	0.312	0.122	2.869	1.038	1.068	9.833	-1.704	-0.732	1.709	-0.671	1506611459
-9.52	-1.223	-2.193	-1.892	-1.038	0	3.217	-8.379	1.339	0.549	-3.052	2.014	3.348	9.713	-0.504	-0.671	2.014	0.671	-9.52	-1.223	-2.193	-1.892	-1.038	0	0.729	9.856	0.397	0.183	2.502	0.977	1.068	9.833	-1.704	-1.038	1.465	-0.732	1506611459
-9.17	-1.103	-1.607	-2.014	-0.916	0.244	3.527	-8.573	1.261	0.427	-2.93	2.014	3.297	9.527	-0.519	-0.366	1.892	0.793	-9.17	-1.103	-1.607	-2.014	-0.916	0.244	0.784	9.714	0.574	0.122	2.197	0.916	2.28	10.04	-0.439	-1.709	1.587	-0.549	1506611459
-9.246	-1.105	-1.309	-2.075	-0.732	0.488	3.842	-8.564	1.22	0.244	-2.625	1.77	3.147	9.611	-0.652	-0.122	1.77	1.038	-9.246	-1.105	-1.309	-2.075	-0.732	0.488	1.048	9.74	0.855	0.183	2.441	0.793	1.89	9.787	0.31	-2.991	2.258	0	1506611459
-10.22	-1.163	-1.279	-2.136	-1.099	0.305	4.094	-8.661	1.245	0.122	-2.197	1.343	3.047	9.798	-0.603	0.244	1.77	1.221	-10.22	-1.163	-1.279	-2.136	-1.099	0.305	1.51	9.985	1.592	0.366	2.563	0.366	1.89	9.787	0.31	-4.089	3.052	0.549	1506611460
-10.509	-1.7	-0.409	-2.563	-1.099	0.244	4.173	-8.92	1.22	0.305	-2.38	0.732	3.112	9.495	-0.215	0.977	2.258	1.404	-10.509	-1.7	-0.409	-2.563	-1.099	0.244	1.814	9.694	2.472	0.549	2.502	0.244	0.962	11.032	1.291	-4.517	2.991	0.854	1506611460
-10.788	-2.074	0.55	-2.563	-1.343	0.427	3.985	-9.692	0.455	0.854	-2.686	-0.244	3.219	9.371	0.505	1.709	2.625	1.587	-10.788	-2.074	0.55	-2.563	-1.343	0.427	1.664	9.186	2.676	0.732	2.686	0.305	1.461	10.69	2.507	-4.272	2.502	0.854	1506611460
-11.11	-2.024	1.205	-2.625	-2.014	0.366	3.985	-9.692	0.455	1.404	-3.296	-1.282	3.5	9.875	1.329	1.648	3.296	1.77	-11.11	-2.024	1.205	-2.625	-2.014	0.366	1.325	9.189	2.631	1.038	2.869	0.488	1.461	10.69	2.507	-4.639	2.319	1.099	1506611460
-10.155	-2.193	1.087	-2.502	-1.587	0.244	3.567	-10.046	-0.157	1.404	-3.784	-1.831	3.125	10.616	1.506	1.648	3.296	1.77	-10.155	-2.193	1.087	-2.502	-1.587	0.244	1.378	9.74	2.561	1.16	3.174	0.488	1.622	9.69	2.214	-3.052	2.38	1.465	1506611460
-9.132	-1.754	0.897	-2.075	-0.61	0.366	2.966	-9.13	-0.665	1.038	-3.296	-1.892	2.719	10.945	1.704	0.549	2.197	1.953	-9.132	-1.754	0.897	-2.075	-0.61	0.366	1.617	10.324	2.713	1.099	3.174	0.366	2.801	8.393	1.634	-0.427	2.502	1.831	1506611460
-8.711	-1.302	0.517	-2.258	-0.244	0.183	2.966	-9.13	-0.665	0.671	-2.075	-1.343	2.908	10.524	1.907	0.732	2.563	2.075	-8.711	-1.302	0.517	-2.258	-0.244	0.183	1.384	9.953	2.731	0.427	2.869	0.488	2.801	8.393	1.634	1.587	4.456	2.38	1506611460
-8.799	-1.558	0.127	-2.38	-0.305	-0.061	2.608	-8.197	-0.593	0.549	-1.587	-0.854	2.614	10.019	1.942	0.671	2.747	2.075	-8.799	-1.558	0.127	-2.38	-0.305	-0.061	1.192	9.367	2.693	-0.061	2.502	0.61	0.084	9.544	1.548	2.319	6.409	2.93	1506611460
-9.079	-1.675	0.278	-2.319	-0.061	-0.061	2.157	-7.923	-0.702	0.61	-1.648	-0.549	2.085	9.644	1.855	0.488	2.197	1.709	-9.079	-1.675	0.278	-2.319	-0.061	-0.061	1.328	9.211	2.522	-0.244	2.197	0.549	0.029	9.477	2.509	1.892	5.676	3.357	1506611460
-9.648	-1.492	0.37	-2.258	-0.061	-0.122	2.157	-7.923	-0.702	0.854	-2.319	-0.244	1.803	9.197	1.634	0.427	1.648	0.916	-9.648	-1.492	0.37	-2.258	-0.061	-0.122	1.625	9.174	2.334	-0.183	2.136	0.427	0.029	9.477	2.509	1.465	4.089	3.296	1506611460
-9.958	-1.299	0.342	-2.258	-0.122	-0.244	2.213	-8.542	-1.041	0.977	-2.808	0.061	1.799	8.805	1.422	0.488	1.465	-0.061	-9.958	-1.299	0.342	-2.258	-0.122	-0.244	1.736	9.059	2.294	-0.061	2.258	0.305	0.825	10.104	2.32	1.587	3.357	2.991	1506611460
-9.825	-1.014	0.305	-2.197	-0.244	-0.183	2.707	-8.997	-1.18	0.488	-2.625	0.488	1.928	8.795	1.213	0.61	1.465	-0.916	-9.825	-1.014	0.305	-2.197	-0.244	-0.183	1.736	9.059	2.294	-0.061	2.258	0.305	1.687	9.966	2.251	1.343	3.235	2.93	1506611460
-9.616	-0.914	0.286	-2.197	-0.183	-0.122	2.707	-8.997	-1.18	-0.061	-1.892	0.916	2.083	8.885	1.079	0.61	1.465	-0.916	-9.616	-0.914	0.286	-2.197	-0.183	-0.122	1.736	9.059	2.294	-0.061	2.258	0.305	1.687	9.966	2.251	1.526	3.662	2.991	1506611460
-9.43	-1.023	0.312	-2.014	-0.061	0	2.814	-8.939	-0.828	-0.305	-1.282	1.282	2.214	8.904	0.928	1.038	0.916	-2.136	-9.43	-1.023	0.312	-2.014	-0.061	0	1.266	9.034	2.407	0.183	1.465	-0.366	1.817	9.338	1.648	1.77	4.15	2.747	1506611460
-9.361	-1.174	0.245	-1.77	0.122	-0.061	2.999	-8.646	-0.018	-0.427	-1.038	1.526	2.455	9.091	0.818	1.221	1.038	-2.258	-9.361	-1.174	0.245	-1.77	0.122	-0.061	1.355	9.111	2.433	0.183	1.282	-0.549	1.786	9.097	1.897	1.648	4.089	2.502	1506611460
-9.568	-1.251	0.132	-1.526	0.122	-0.183	2.999	-8.646	-0.018	-0.366	-1.16	1.709	2.747	9.424	0.912	1.465	1.282	-2.502	-9.568	-1.251	0.132	-1.526	0.122	-0.183	1.355	9.284	2.473	0.183	1.221	-0.671	1.786	9.097	1.897	1.648	3.845	2.258	1506611460
-9.629	-1.073	0.121	-1.343	0.183	-0.183	3.164	-8.689	0.238	-0.305	-1.221	1.892	2.962	9.683	1.103	1.465	1.282	-2.502	-9.629	-1.073	0.121	-1.343	0.183	-0.183	1.195	9.357	2.407	0.122	1.038	-0.793	2.217	9.033	2.098	1.465	2.93	2.014	1506611460
-9.662	-0.685	0.152	-1.343	0.305	-0.183	3.692	-8.885	0.441	-0.061	-1.404	2.014	3.082	9.776	1.33	1.709	1.16	-2.014	-9.662	-0.685	0.152	-1.343	0.305	-0.183	0.963	9.268	2.468	0.122	0.671	-0.916	3.242	9.015	2.523	1.16	2.563	1.953	1506611460
-9.859	-0.384	0.074	-1.465	0.305	-0.244	3.692	-8.885	0.441	0.061	-1.221	2.014	3.183	9.877	1.476	1.404	0.732	-1.343	-9.859	-0.384	0.074	-1.465	0.305	-0.244	0.73	9.24	2.542	0.061	0.427	-0.916	3.242	9.015	2.523	0.977	2.502	1.77	1506611460
-9.729	-0.043	-0.044	-1.648	0.305	-0.305	4.125	-9.019	0.638	0.122	-0.671	1.953	3.22	9.999	1.515	1.038	0.366	-0.793	-9.729	-0.043	-0.044	-1.648	0.305	-0.305	0.848	9.394	2.45	0.122	0.061	-0.854	2.893	8.533	2.247	0.977	1.892	1.465	1506611460
-10.233	-0.056	-0.004	-2.136	0.427	-0.427	4.435	-9.137	0.825	0.244	-0.427	1.465	3.31	9.946	1.585	0.916	0.305	-0.549	-10.233	-0.056	-0.004	-2.136	0.427	-0.427	1.292	9.506	2.328	0.122	-0.122	-0.732	2.875	8.122	2.044	1.16	1.221	0.854	1506611460
-10.527	-1.337	-0.286	-2.258	-0.122	-0.488	4.547	-9.211	0.963	0.549	-0.671	0.488	3.455	9.781	1.617	1.038	0.732	-0.61	-10.527	-1.337	-0.286	-2.258	-0.122	-0.488	1.774	9.429	2.216	0.122	0.122	-0.488	2.875	8.122	2.044	1.648	0.671	-0.122	1506611460
-11.228	-2.171	-0.36	-1.404	0.305	0.122	4.433	-9.099	0.986	0.854	-1.221	-0.61	3.598	10.149	1.689	1.038	0.732	-0.61	-11.228	-2.171	-0.36	-1.404	0.305	0.122	2.166	9.831	1.997	0.305	0.793	-0.183	2.187	8.699	1.388	2.38	-0.427	-1.77	1506611460
-10.538	-0.979	-0.595	-1.648	0.122	0.366	4.055	-9.488	0.757	1.16	-1.709	-1.587	3.864	10.713	1.724	0.732	1.953	-1.038	-10.538	-0.979	-0.595	-1.648	0.122	0.366	2.022	10.232	1.994	0.793	2.014	0	5.857	11.221	2.771	2.563	-0.732	-2.197	1506611460
-10.343	-0.605	-0.715	-2.197	-0.305	0.122	3.631	-9.993	0.426	1.221	-2.319	-2.38	4.144	11.183	1.669	0.366	2.258	-0.793	-10.343	-0.605	-0.715	-2.197	-0.305	0.122	1.219	10.604	2.076	1.099	2.808	0.366	5.857	11.221	2.771	2.136	-0.244	-0.793	1506611460
-9.697	-1.346	-0.751	-2.441	-0.366	0.061	3.261	-10.526	0.049	0.977	-2.258	-2.747	4.231	10.98	1.432	-0.061	2.319	0.183	-9.697	-1.346	-0.751	-2.441	-0.366	0.061	0.085	10.369	2.101	0.916	2.258	0.916	1.336	9.477	1.043	-0.122	-1.282	-0.732	1506611461
-9.115	-1.878	-1.113	-2.502	-0.488	-0.183	2.601	-9.276	0.334	0.61	-1.099	-2.869	3.841	10.323	1.071	-0.488	1.953	1.465	-9.115	-1.878	-1.113	-2.502	-0.488	-0.183	0.019	9.774	1.732	0.61	1.343	1.404	1.895	9.454	-0.406	1.099	-0.244	-1.77	1506611461
-8.923	-2.358	-1.288	-2.502	-0.427	-0.183	2.14	-8.587	0.459	0.61	-1.038	-3.418	3.449	9.72	0.78	-0.488	1.953	1.465	-8.923	-2.358	-1.288	-2.502	-0.427	-0.183	0.77	9.289	1.264	0.549	1.587	1.465	1.895	9.454	-0.406	2.075	-0.427	-2.014	1506611461
-9.417	-2.303	-1.546	-2.625	-0.183	0.061	2.14	-8.587	0.459	0.854	-1.77	-4.15	3.213	9.576	0.419	-0.732	1.465	2.014	-9.417	-2.303	-1.546	-2.625	-0.183	0.061	1.256	9.252	0.702	0.427	2.686	1.648	2.553	9.581	-0.255	1.526	1.221	-1.831	1506611461
-9.814	-1.913	-1.812	-2.808	-0.183	0.061	1.821	-8.447	0.351	1.099	-2.319	-4.456	3.22	10.245	0.002	-1.16	2.319	1.16	-9.814	-1.913	-1.812	-2.808	-0.183	0.061	1.241	9.996	0.351	0.793	3.906	1.831	1.61	9.924	-0.941	1.526	1.892	-1.526	1506611461
-9.555	-1.629	-1.802	-2.991	-0.061	0.061	1.567	-8.855	0.305	1.099	-2.319	-3.906	3.39	10.904	-0.486	-1.16	2.319	1.16	-9.555	-1.629	-1.802	-2.991	-0.061	0.061	0.841	10.793	0.334	1.099	4.272	1.953	1.61	9.924	-0.941	1.404	1.282	-0.854	1506611461
-9.479	-1.566	-1.702	-2.93	-0.122	-0.122	1.424	-9.056	0.574	1.038	-1.953	-2.625	3.433	10.477	-0.987	-1.404	3.113	0.549	-9.479	-1.566	-1.702	-2.93	-0.122	-0.122	0.327	10.582	0.644	0.916	3.845	1.892	1.223	9.985	-1.388	1.16	0.671	-1.099	1506611461
-9.472	-1.613	-1.684	-2.93	-0.366	-0.366	1.482	-8.565	1.075	1.16	-1.404	-1.343	3.182	9.833	-1.276	-0.854	2.502	1.587	-9.472	-1.613	-1.684	-2.93	-0.366	-0.366	0.183	10.045	0.742	0.183	2.747	1.831	1.519	9.733	-1.635	1.099	0.916	-1.282	1506611461
-9.537	-1.553	-1.556	-2.93	-0.61	-0.427	1.425	-7.943	1.603	1.343	-1.404	-0.183	2.938	9.282	-1.241	-0.854	2.502	1.587	-9.537	-1.553	-1.556	-2.93	-0.61	-0.427	0.461	9.501	0.65	0.061	1.953	1.404	1.519	9.733	-1.635	0.916	1.648	-1.282	1506611461
-9.639	-1.474	-1.586	-2.991	-0.671	-0.427	1.397	-7.599	1.847	1.77	-1.892	1.038	2.614	9.073	-1.261	-0.183	2.014	2.075	-9.639	-1.474	-1.586	-2.991	-0.671	-0.427	0.839	9.29	0.274	-0.061	2.014	1.16	1.378	9.676	-0.932	0.488	1.953	-1.099	1506611461
-9.619	-1.515	-1.823	-2.869	-0.549	-0.488	1.437	-7.416	1.73	2.075	-2.686	2.075	2.461	9.184	-1.302	0.183	1.892	1.282	-9.619	-1.515	-1.823	-2.869	-0.549	-0.488	1.266	9.551	0.037	0.366	2.441	0.793	0.776	9.757	-1.136	0.305	1.648	-0.916	1506611461
-9.457	-1.407	-2.024	-2.625	-0.366	-0.427	1.62	-7.581	1.418	2.075	-3.418	3.235	2.493	9.32	-1.342	0.183	1.892	1.282	-9.457	-1.407	-2.024	-2.625	-0.366	-0.427	1.553	9.885	0.163	0.977	2.869	0.427	0.776	9.757	-1.136	0.244	0.916	-0.916	1506611461
-9.53	-1.342	-2.043	-2.075	-0.427	-0.183	1.62	-7.581	1.418	2.075	-3.418	3.235	2.674	9.349	-1.225	0.977	2.197	-0.183	-9.53	-1.342	-2.043	-2.075	-0.427	-0.183	1.554	10.026	0.315	1.038	2.991	0.122	1.085	9.764	-1.598	0.183	1.282	-0.916	1506611461
-9.604	-1.381	-1.897	-1.465	-0.427	0.061	2.357	-8.508	0.483	1.77	-4.15	4.944	3.059	9.5	-0.822	1.526	2.563	-0.244	-9.604	-1.381	-1.897	-1.465	-0.427	0.061	1.207	10.06	0.474	0.671	2.93	-0.122	0.775	9.86	-1.623	0	1.16	-0.854	1506611461
-9.612	-1.101	-2.146	-0.916	-0.366	0.183	2.87	-8.902	0.074	1.343	-3.967	5.066	3.231	9.835	-0.307	1.526	2.563	-0.244	-9.612	-1.101	-2.146	-0.916	-0.366	0.183	0.483	10.044	0.703	0.427	2.319	-0.122	0.775	9.86	-1.623	-0.305	0.549	-0.854	1506611461
-9.775	-0.626	-2.467	-0.549	-0.549	0.305	3.677	-9.257	-0.139	0.732	-2.991	4.761	3.155	9.997	0.257	1.709	2.747	-0.061	-9.775	-0.626	-2.467	-0.549	-0.549	0.305	0.209	9.991	0.615	0.305	1.038	-0.061	0.876	9.88	-1.515	-0.732	-0.183	-0.977	1506611461
-10.536	-0.662	-2.312	-0.977	-0.977	0.671	4.549	-9.497	-0.1	0	-1.587	3.784	2.988	9.895	0.736	1.343	1.465	0.305	-10.536	-0.662	-2.312	-0.977	-0.977	0.671	0.518	9.801	0.687	0.244	-0.061	0	1.221	9.91	-1.536	-1.282	0	-0.916	1506611461
-11.121	-0.778	-1.885	-1.465	-0.977	0.916	4.813	-9.44	0.019	-0.61	-1.282	2.319	2.92	10.289	0.89	1.343	1.465	0.305	-11.121	-0.778	-1.885	-1.465	-0.977	0.916	1.62	10.222	0.891	0.122	-0.183	-0.061	1.633	10.002	-1.822	-2.014	0.061	-0.854	1506611461
-10.941	-1.416	-1.615	-1.465	-0.61	0.732	4.965	-9.993	0.263	-0.854	-1.587	1.221	3.254	10.819	1.212	0.854	0.732	-0.488	-10.941	-1.416	-1.615	-1.465	-0.61	0.732	2.858	10.954	1.341	0.549	-0.061	-0.305	1.036	10.759	-1.52	-2.258	0.732	-0.732	1506611461
-9.988	-2.21	-0.983	-1.099	-0.854	0.549	5.344	-10.735	0.669	-0.854	-1.221	0.671	3.826	10.265	1.811	0.854	0.732	-0.488	-9.988	-2.21	-0.983	-1.099	-0.854	0.549	3	10.316	1.613	0.549	0.366	-0.244	0.757	11.066	-0.361	-2.075	1.099	-0.61	1506611461
-9.092	-2.381	0.002	-1.099	-0.977	0.671	5.758	-10.441	1.286	-0.793	-0.427	-0.183	4.282	9.061	2.43	1.282	1.587	-1.038	-9.092	-2.381	0.002	-1.099	-0.977	0.671	2.198	8.741	1.64	0.183	0.61	0.183	0.884	11.231	0.245	-2.869	0.793	-0.183	1506611461
-8.991	-2.462	1.096	-1.343	-0.732	0.854	5.587	-9.375	1.787	-0.366	-0.061	-1.709	3.822	8.545	2.448	1.282	2.625	-0.122	-8.991	-2.462	1.096	-1.343	-0.732	0.854	1.414	7.896	1.745	0.122	1.221	0.488	1.209	10.357	1.251	-3.601	1.892	0.671	1506611461
-9.811	-2.481	1.719	-1.16	-0.61	0.671	4.845	-8.825	1.999	0.244	-0.305	-3.052	3.252	9.185	1.882	1.282	2.625	-0.122	-9.811	-2.481	1.719	-1.16	-0.61	0.671	1.256	8.355	2.047	0.732	2.014	0.488	-0.059	9.115	2.48	-4.028	2.258	1.587	1506611461
-10.619	-2.022	1.788	-0.427	-0.244	0.488	4.112	-8.872	1.944	0.671	-0.183	-3.54	3.359	10.414	1.327	-0.061	1.038	0.61	-10.619	-2.022	1.788	-0.427	-0.244	0.488	1.566	9.759	2.669	1.282	2.625	0.244	-0.059	9.115	2.48	-4.028	1.404	2.258	1506611461
-10.042	-1.566	1.456	-0.549	-0.061	0.305	3.454	-9.265	1.617	1.099	0.427	-3.418	3.53	11.37	1.16	-0.732	0.549	1.831	-10.042	-1.566	1.456	-0.549	-0.061	0.305	1.621	10.974	2.951	1.038	2.502	0.305	-0.313	9.345	2.358	-2.869	0.854	2.747	1506611461
-9.299	-1.097	1.127	-0.671	-0.122	0.122	2.78	-9.892	1.085	1.648	0.366	-2.991	3.573	11.092	1.397	-0.732	0.549	1.831	-9.299	-1.097	1.127	-0.671	-0.122	0.122	1.109	10.776	2.923	0.244	1.648	0.427	-23.761	1.154	-34.171	-2.869	1.892	2.258	1506611462
-8.85	-1.049	0.711	-0.977	-0.488	-0.244	2.353	-9.902	0.409	2.014	-0.549	-2.686	3.078	10.29	1.458	0.977	1.77	2.93	-8.85	-1.049	0.711	-0.977	-0.488	-0.244	0.837	9.65	2.751	-0.366	0.854	0.366	-0.574	9.04	2.341	1.099	4.15	3.174	1506611462
-8.776	-1.237	0.689	-0.977	-0.122	-0.366	2.235	-8.969	-0.183	1.953	-1.16	-2.686	2.289	9.746	1.276	0.977	1.77	2.93	-8.776	-1.237	0.689	-0.977	-0.122	-0.366	1.188	8.997	2.517	-0.549	0.366	0.061	-0.574	9.04	2.341	1.16	3.418	3.052	1506611462
-9.366	-1.3	0.799	-0.488	0.122	-0.305	2.224	-8.217	-0.56	1.648	-1.038	-2.625	1.806	9.28	1.29	0.488	1.16	3.113	-9.366	-1.3	0.799	-0.488	0.122	-0.305	1.887	8.972	2.366	-0.488	0.427	-0.183	-0.407	9.29	3.049	0.977	2.747	2.258	1506611462
-9.859	-0.975	0.769	-0.183	0.366	-0.244	2.071	-8.131	-0.866	1.404	-0.61	-2.136	1.666	8.952	1.443	0.183	0.61	2.563	-9.859	-0.975	0.769	-0.183	0.366	-0.244	2.334	9.15	2.371	-0.244	0.793	-0.305	-0.118	9.478	3.228	0.916	1.282	2.075	1506611462
-9.969	-0.337	0.573	-0.427	0.305	-0.244	1.759	-8.317	-1.154	1.221	-0.916	-1.465	1.69	8.781	1.595	0.732	0.671	-0.183	-9.969	-0.337	0.573	-0.427	0.305	-0.244	2.231	9.143	2.439	-0.061	0.977	-0.305	1.389	9.574	3.186	0.854	0.427	2.014	1506611462
-9.836	0.06	0.524	-0.732	0.244	-0.183	1.657	-8.37	-1.379	0.671	-1.465	-0.488	1.843	8.744	1.753	0.732	0.671	-0.183	-9.836	0.06	0.524	-0.732	0.244	-0.183	1.76	8.888	2.48	0	0.854	-0.305	2.631	9.318	2.982	1.16	1.343	2.014	1506611462
-9.533	0.121	0.467	-0.977	0.244	-0.183	1.822	-8.331	-1.505	0	-1.343	0.549	1.879	8.813	1.76	0.793	0.793	-1.16	-9.533	0.121	0.467	-0.977	0.244	-0.183	1.314	8.723	2.446	0.061	0.366	-0.488	2.519	8.953	2.785	1.404	1.831	1.648	1506611462
-9.432	-0.062	0.457	-0.854	0.366	-0.122	2.121	-8.23	-1.303	0	-1.343	0.549	1.951	8.934	1.645	0.183	-0.488	-2.136	-9.432	-0.062	0.457	-0.854	0.366	-0.122	1.364	8.754	2.379	0.122	-0.183	-0.61	2.481	8.608	2.869	1.343	1.831	1.282	1506611462
-9.623	-0.17	0.388	-0.732	0.366	-0.061	2.28	-8.168	-0.889	-1.038	-0.183	2.197	2.216	9.125	1.524	0.183	-0.488	-2.136	-9.623	-0.17	0.388	-0.732	0.366	-0.061	1.782	8.961	2.352	0.183	-0.427	-0.793	2.824	8.8	3.113	0.854	1.282	1.099	1506611462
-9.875	-0.008	0.39	-0.854	0.183	-0.061	2.463	-8.415	-0.443	-1.343	-0.183	2.747	2.779	9.472	1.543	0.061	-0.977	-2.686	-9.875	-0.008	0.39	-0.854	0.183	-0.061	2.253	9.232	2.251	0.183	-0.427	-0.793	2.824	8.8	3.113	0.488	1.099	0.916	1506611462
-9.866	0.111	0.561	-1.099	0.244	-0.122	2.78	-8.853	-0.037	-1.465	-0.122	3.113	3.322	9.841	1.686	0.61	0	-3.662	-9.866	0.111	0.561	-1.099	0.244	-0.122	2.399	9.379	2.171	0	-0.366	-0.732	2.962	8.721	3.115	0.427	0.854	0.488	1506611462
-9.822	-0.068	0.855	-1.099	0.671	-0.244	3.271	-9.244	0.427	-1.526	0.183	3.296	3.766	10.148	1.806	0.61	0	-3.662	-9.822	-0.068	0.855	-1.099	0.671	-0.244	2.196	9.496	2.183	-0.122	-0.366	-0.793	2.536	8.514	2.76	0.671	0.671	-0.244	1506611462
-10.569	-0.839	0.624	-0.854	0.183	-0.183	3.673	-9.512	0.955	-1.648	0.488	3.113	4.228	10.331	1.853	0.732	0.244	-3.601	-10.569	-0.839	0.624	-0.854	0.183	-0.183	1.952	9.643	2.31	-0.244	-0.488	-0.671	1.859	8.671	2.365	1.099	0	-1.038	1506611462
-10.541	-1.263	0.074	-0.732	0.305	-0.305	3.93	-9.635	1.444	-1.404	0.427	2.747	4.555	10.592	1.853	0.732	0.427	-2.93	-10.541	-1.263	0.074	-0.732	0.305	-0.305	2.027	9.961	2.341	-0.122	-0.427	-0.549	1.614	9.058	2.172	2.747	-1.709	-1.709	1506611462
-10.623	-1.208	0.275	-0.427	0.183	0	3.923	-9.806	1.659	-0.671	-0.488	2.319	4.722	10.741	1.84	0.671	0.549	-1.953	-10.623	-1.208	0.275	-0.427	0.183	0	1.885	10.13	2.403	0	0	-0.427	4.206	10.442	2.924	1.038	1.587	-0.671	1506611462
-10.368	-0.662	0.285	-0.671	0.061	-0.061	4.381	-9.936	1.412	0.305	-1.099	1.953	4.704	10.593	1.763	0.61	0.549	-0.977	-10.368	-0.662	0.285	-0.671	0.061	-0.061	1.394	9.969	2.296	0.122	0.244	-0.061	4.206	10.442	2.924	0.244	0.427	-0.061	1506611462
-9.91	-0.356	0.272	-0.977	0.366	-0.183	4.381	-9.936	1.412	0.793	-1.221	1.709	4.472	10.477	1.631	0.427	0.549	0.061	-9.91	-0.356	0.272	-0.977	0.366	-0.183	1.212	9.817	2.192	0.488	0.549	0.244	2.29	9.545	3.511	0	-1.221	-0.122	1506611462
-9.873	-0.895	-0.091	-0.916	0	-0.244	4.801	-9.763	1.152	0.977	-0.916	1.282	4.09	10.093	1.371	0.061	0.549	1.038	-9.873	-0.895	-0.091	-0.916	0	-0.244	1.105	9.458	2.19	0.61	0.61	0.549	1.664	9.467	0.779	1.404	0.061	-0.854	1506611462
-9.481	-1.324	-0.28	-0.61	0	-0.122	5.091	-9.091	0.976	1.099	-0.244	0.305	3.697	10.011	1.153	-0.244	0.366	1.953	-9.481	-1.324	-0.28	-0.61	0	-0.122	1.328	9.41	1.92	0.732	0.549	0.793	1.664	9.467	0.779	1.831	-1.526	-1.038	1506611462
-9.397	-1.367	-0.48	-0.549	0.183	-0.122	4.805	-8.592	0.709	1.221	-0.305	-1.038	3.447	10.223	0.924	-0.183	0.549	2.625	-9.397	-1.367	-0.48	-0.549	0.183	-0.122	1.849	9.738	1.659	0.854	1.038	0.732	1.983	9.57	0.309	2.197	-0.183	-1.038	1506611462
-9.414	-1.32	-0.701	-0.732	0.183	-0.183	4.232	-8.748	0.37	1.343	-1.038	-2.136	3.271	10.068	0.784	-0.183	0.549	2.625	-9.414	-1.32	-0.701	-0.732	0.183	-0.183	1.876	9.705	1.566	0.732	1.587	0.793	1.328	9.612	-0.218	1.831	-0.244	-0.916	1506611462
-9.515	-1.364	-0.956	-0.916	0.122	-0.305	3.73	-8.843	-0.116	1.282	-1.709	-3.052	2.999	9.816	0.654	-0.061	1.099	2.38	-9.515	-1.364	-0.956	-0.916	0.122	-0.305	1.517	9.538	1.284	0.61	1.831	0.916	1.328	9.612	-0.218	1.892	-0.427	-0.977	1506611462
-9.542	-1.505	-1.318	-1.16	-0.244	-0.366	3.36	-8.854	-0.371	0.916	-1.465	-3.662	2.705	9.652	0.526	0.122	1.709	1.831	-9.542	-1.505	-1.318	-1.16	-0.244	-0.366	1.223	9.458	1.024	0.488	1.892	0.916	1.59	9.668	-0.616	1.709	-0.244	-0.854	1506611462
-9.519	-1.748	-1.439	-1.221	-0.122	-0.305	2.961	-8.86	-0.455	0.305	-0.854	-3.967	2.287	9.484	0.239	0.122	1.709	1.831	-9.519	-1.748	-1.439	-1.221	-0.122	-0.305	0.993	9.396	0.802	0.305	1.831	0.793	1.237	9.822	-1	1.587	0.488	-0.854	1506611462
-9.577	-1.91	-1.455	-0.854	0.183	-0.183	2.675	-8.862	-0.191	-0.366	-0.122	-4.272	2.058	9.384	-0.045	-0.244	1.221	1.465	-9.577	-1.91	-1.455	-0.854	0.183	-0.183	0.928	9.513	0.593	0.305	1.648	0.61	1.237	9.822	-1	1.404	0.671	-0.732	1506611463
-9.619	-1.729	-1.54	-0.549	0.427	-0.122	2.357	-9.282	0.27	-0.671	0.61	-4.578	2.073	9.618	-0.321	-0.549	0.549	1.038	-9.619	-1.729	-1.54	-0.549	0.427	-0.122	1.05	9.963	0.482	0.427	1.709	0.549	1.018	9.905	-1.126	0.977	0.061	-0.61	1506611463
-9.691	-1.231	-1.553	-0.488	0.61	-0.122	1.829	-9.71	0.684	-0.549	0.732	-4.517	2.353	9.765	-0.557	-0.61	0.183	0.305	-9.691	-1.231	-1.553	-0.488	0.61	-0.122	1.087	10.292	0.595	0.488	1.587	0.427	1.548	9.833	-1.738	0.671	-0.61	-0.61	1506611463
-9.788	-0.794	-1.646	-0.732	0.427	-0.305	1.451	-9.6	1.22	-0.183	0.366	-3.601	2.652	9.637	-0.766	-0.488	0.427	-0.61	-9.788	-0.794	-1.646	-0.732	0.427	-0.305	1.03	10.159	0.869	0.488	1.343	0.183	1.548	9.833	-1.738	0.549	-0.488	-0.61	1506611463
-9.694	-0.882	-1.623	-1.038	0.122	-0.488	1.219	-8.83	1.822	-0.061	0.305	-2.014	2.792	9.211	-0.756	0.366	0.977	-1.16	-9.694	-0.882	-1.623	-1.038	0.122	-0.488	0.896	9.67	1.09	0.183	0.671	-0.122	1.482	9.745	-1.689	0.427	-0.122	-0.732	1506611463
-9.682	-1.199	-1.535	-1.16	-0.061	-0.488	1.023	-7.857	2.241	0.061	0.061	-0.244	2.863	8.857	-0.599	0.366	0.977	-1.16	-9.682	-1.199	-1.535	-1.16	-0.061	-0.488	0.766	9.214	0.953	-0.244	0.183	-0.305	1.318	9.733	-1.457	0.488	0.305	-0.732	1506611463
-9.738	-1.445	-1.485	-0.977	-0.122	-0.366	1.038	-7.296	2.452	0.305	-0.488	1.465	2.848	9.042	-0.455	0.916	0.854	-0.854	-9.738	-1.445	-1.485	-0.977	-0.122	-0.366	0.983	9.343	0.683	-0.244	-0.122	-0.61	1.318	9.733	-1.457	0.305	0.366	-0.61	1506611463
-9.703	-1.418	-1.513	-0.793	0.122	-0.244	1.26	-7.485	2.272	0.671	-1.099	2.991	2.796	9.36	-0.343	0.977	0.244	-1.16	-9.703	-1.418	-1.513	-0.793	0.122	-0.244	0.983	9.343	0.683	-0.244	-0.122	-0.61	1.12	9.804	-1.604	0.244	0.183	-0.488	1506611463
-9.728	-1.264	-1.637	-0.671	0.305	-0.305	1.597	-8.226	1.858	0.977	-1.77	4.272	3.089	9.61	-0.206	0.977	0.244	-1.16	-9.728	-1.264	-1.637	-0.671	0.305	-0.305	0.983	9.343	0.683	-0.244	-0.122	-0.61	0.951	9.847	-1.781	0.183	-0.122	-0.488	1506611463
-9.811	-1.087	-1.732	-0.549	0.061	-0.366	2.149	-9.013	1.482	1.038	-2.441	5.188	3.603	9.857	0.024	0.916	0.061	-1.465	-9.811	-1.087	-1.732	-0.549	0.061	-0.366	1.218	9.941	0.656	0.305	0.183	-0.854	1.154	9.841	-1.934	0.061	-0.183	-0.488	1506611463
-9.796	-1.107	-1.695	-0.671	-0.183	-0.427	2.914	-9.564	1.242	0.916	-2.38	5.432	3.831	9.956	0.312	1.221	0.793	-1.343	-9.796	-1.107	-1.695	-0.671	-0.183	-0.427	1.032	9.91	0.7	0	-0.122	-0.793	1.314	9.795	-1.867	-0.122	-0.061	-0.549	1506611463
-9.81	-1.19	-1.592	-0.671	-0.244	-0.366	3.71	-9.762	1.034	0.671	-1.587	5.188	3.674	9.963	0.483	1.221	0.793	-1.343	-9.81	-1.19	-1.592	-0.671	-0.244	-0.366	1.071	9.899	0.596	-0.366	-0.61	-0.732	1.058	9.872	-1.549	-0.244	0.122	-0.488	1506611463
-9.79	-1.08	-1.677	-0.488	-0.305	-0.244	4.296	-9.575	0.73	0.549	-1.16	4.028	3.647	10.049	0.701	1.16	0.244	-0.732	-9.79	-1.08	-1.677	-0.488	-0.305	-0.244	1.426	9.935	0.483	-0.488	-0.549	-0.671	1.058	9.872	-1.549	-0.488	0	-0.427	1506611463
-9.732	-0.906	-1.778	-0.366	-0.305	-0.122	4.68	-9.154	0.639	0.244	-1.282	2.441	3.665	10.094	0.886	0.549	0.427	-0.61	-9.732	-0.906	-1.778	-0.366	-0.305	-0.122	1.615	9.945	0.325	-0.427	-0.183	-0.488	0.931	9.929	-1.477	-0.732	0	-0.427	1506611463
-9.697	-0.775	-1.999	-0.122	-0.305	0	4.718	-8.647	0.718	-0.305	-1.221	0.977	3.76	10.062	1.029	0.549	0.427	-0.61	-9.697	-0.775	-1.999	-0.122	-0.305	0	1.576	9.868	0.325	-0.366	0.244	-0.122	0.754	9.909	-1.713	-0.793	-0.305	-0.61	1506611463
-9.661	-0.585	-2.094	0.061	-0.427	0.061	4.48	-8.256	0.827	-0.549	-1.221	0.122	3.898	10.037	1.145	0.244	0.854	-0.916	-9.661	-0.585	-2.094	0.061	-0.427	0.061	1.279	9.741	0.38	-0.366	0.366	0.305	1.11	9.824	-1.782	-0.916	-0.427	-0.671	1506611463
-9.909	-0.502	-1.975	-0.061	-0.488	0.183	4.225	-8.056	1.017	-0.671	-1.16	-0.305	3.893	9.936	1.241	-0.488	0.793	-0.61	-9.909	-0.502	-1.975	-0.061	-0.488	0.183	0.775	9.534	0.412	-0.427	0.061	0.671	1.382	9.767	-1.554	-1.099	-0.244	-0.732	1506611463
-10.337	-0.644	-1.79	-0.549	-0.427	0.366	4.198	-7.971	1.272	-0.854	-0.793	-0.549	3.638	10.207	0.873	-0.488	0.793	-0.61	-10.337	-0.644	-1.79	-0.549	-0.427	0.366	0.672	9.739	0.453	-0.244	-0.122	0.977	1.129	10.581	-0.769	-1.587	-0.061	-0.671	1506611463
-10.563	-1.04	-1.523	-0.977	-0.732	0.305	4.277	-8.355	1.55	-1.099	-0.183	-0.732	3.712	10.785	0.305	-1.221	-0.244	0	-10.563	-1.04	-1.523	-0.977	-0.732	0.305	1.565	10.538	0.709	0	-0.061	0.854	1.129	10.581	-0.769	-1.953	0	-0.488	1506611463
-10.503	-1.609	-1.424	-0.732	-0.916	0.244	4.449	-9.308	1.821	-1.099	0.488	-1.038	3.979	10.824	-0.073	-1.831	-1.038	0.366	-10.503	-1.609	-1.424	-0.732	-0.916	0.244	2.53	10.928	1.08	0.061	0.183	0.61	0.727	10.829	-0.193	-2.441	0.61	-0.183	1506611463
-9.829	-1.845	-0.955	-0.183	-0.977	0.183	4.431	-10.282	1.93	-0.793	0.916	-1.587	3.979	10.824	-0.073	-1.526	-0.854	0.61	-9.829	-1.845	-0.955	-0.183	-0.977	0.183	2.481	10.112	1.364	-0.183	0.488	0.671	0.52	10.747	0.546	-2.869	0.427	0.061	1506611463
-9.122	-1.907	-0.396	-0.305	-0.732	0.305	4.071	-10.177	1.817	-0.366	0.488	-2.563	3.931	9.299	0.395	-0.427	0.427	0.793	-9.122	-1.907	-0.396	-0.305	-0.732	0.305	1.698	9.134	1.262	-0.488	0.793	0.916	0.871	10.113	1.128	-3.357	0.488	0.366	1506611463
-8.979	-2.334	0.142	-0.122	-0.61	0.549	3.669	-9.595	1.628	-0.122	0.244	-3.479	3.365	9.073	0.617	0.122	1.465	1.099	-8.979	-2.334	0.142	-0.122	-0.61	0.549	1.066	8.625	1.548	-0.183	1.099	0.854	1.127	9.415	1.981	-3.906	0.549	1.221	1506611463
-9.44	-2.401	0.745	0.244	-0.61	0.61	3.125	-9.162	1.262	0.061	0.488	-3.662	2.826	9.219	0.671	-0.305	1.282	1.648	-9.44	-2.401	0.745	0.244	-0.61	0.61	1.004	8.759	2.062	0.549	1.221	0.488	1.361	9.028	2.664	-3.906	0.916	2.441	1506611463
-10.349	-1.634	0.927	0.305	-0.671	0.488	2.562	-8.92	0.891	0.305	0.488	-3.357	2.725	9.594	0.591	-0.793	-0.061	2.258	-10.349	-1.634	0.927	0.305	-0.671	0.488	1.357	9.209	2.698	1.038	1.526	0.122	1.26	9.653	2.28	-3.479	0.549	3.296	1506611463
-10.891	-1.177	0.632	-0.122	-0.793	0.427	2.261	-8.667	0.616	0.671	0.305	-2.563	3.037	10.179	0.641	-0.854	-1.099	2.808	-10.891	-1.177	0.632	-0.122	-0.793	0.427	1.823	9.917	3.082	0.977	1.709	-0.122	0.763	10.564	1.771	-2.075	0.305	2.93	1506611464
-9.914	-1.095	0.876	-0.427	-0.732	0.305	2.046	-8.768	0.211	1.038	0.061	-1.465	3.302	10.514	1.023	-0.549	-0.61	3.174	-9.914	-1.095	0.876	-0.427	-0.732	0.305	1.719	10.226	2.948	0.366	1.343	-0.061	0.559	10.362	1.567	-0.793	1.038	2.686	1506611464
-8.886	-0.836	0.64	-0.793	-0.61	0.061	2.056	-9.16	-0.282	1.343	0	-0.122	3.141	10.066	1.574	0.122	0.549	2.991	-8.886	-0.836	0.64	-0.793	-0.61	0.061	1.282	9.615	2.622	0	0.61	0	1.241	9.162	1.756	-0.061	2.136	2.686	1506611464
-8.792	-0.83	0.603	-0.732	-0.366	-0.244	2.214	-9.128	-0.708	1.282	-0.366	0.732	2.585	9.265	1.909	0.671	1.709	2.747	-8.792	-0.83	0.603	-0.732	-0.366	-0.244	1.27	8.851	2.46	-0.183	0.366	-0.061	1.625	8.751	2.046	0.549	3.296	2.563	1506611464
-9.117	-0.974	0.633	-0.732	-0.122	-0.183	2.602	-8.408	-0.849	0.916	-0.427	0.732	2.055	8.833	1.942	0.549	1.709	2.441	-9.117	-0.974	0.633	-0.732	-0.122	-0.183	1.601	8.762	2.294	-0.122	0.366	-0.122	1.165	8.577	2.661	0.671	3.601	2.197	1506611464
-9.55	-0.931	0.756	-0.549	0.183	-0.122	2.749	-8.114	-0.872	0.549	-0.061	0.366	1.964	8.744	1.843	0.183	0.732	1.77	-9.55	-0.931	0.756	-0.549	0.183	-0.122	2.138	9.171	2.285	0.061	0.366	-0.244	0.501	8.89	2.793	1.038	2.869	1.953	1506611464
-9.824	-0.48	0.811	-0.488	0.244	0	2.536	-8.393	-0.956	0.366	-0.366	0.244	2.153	8.71	1.768	0.122	0.122	0.549	-9.824	-0.48	0.811	-0.488	0.244	0	2.546	9.374	2.365	0.122	0.61	-0.366	0.672	9.1	2.94	1.038	1.404	1.526	1506611464
-9.942	0.114	0.633	-1.099	-0.183	-0.061	2.283	-8.644	-1.019	0.244	-1.099	0.549	2.304	8.644	1.851	0.427	0.305	-0.732	-9.942	0.114	0.633	-1.099	-0.183	-0.061	2.35	9.189	2.259	-0.061	0.732	-0.366	2.004	8.817	3.243	1.465	0.977	1.099	1506611464
-9.697	0.214	0.683	-1.831	-0.366	-0.122	2.267	-8.592	-0.987	0	-1.587	1.099	2.645	8.833	1.845	0.916	0.366	-1.831	-9.697	0.214	0.683	-1.831	-0.366	-0.122	2.015	9.026	2.163	0	0.549	-0.427	2.854	8.63	3.321	1.77	1.831	0.732	1506611464
-9.636	-0.081	0.886	-1.77	-0.061	-0.061	2.476	-8.522	-0.9	-0.366	-1.587	1.77	2.872	9.173	1.747	0.916	0.366	-2.625	-9.636	-0.081	0.886	-1.77	-0.061	-0.061	2.046	9.068	2.135	0.122	0.366	-0.61	2.193	8.549	3.33	2.014	2.136	0.244	1506611464
-9.75	-0.384	0.866	-1.648	0.122	0.122	2.734	-8.547	-0.678	-0.61	-1.282	2.319	3.348	9.428	1.781	0.305	0	-3.113	-9.75	-0.384	0.866	-1.648	0.122	0.122	2.218	9.204	2.128	0.122	0.305	-0.854	1.737	8.638	3.502	1.831	1.953	-0.244	1506611464
-9.587	-0.274	0.757	-1.77	0.305	0	2.906	-8.677	-0.407	-0.854	-1.282	2.563	4.012	9.676	1.702	0.305	-0.671	-3.723	-9.587	-0.274	0.757	-1.77	0.305	0	2.415	9.469	2.174	0.061	0.305	-0.854	2.586	9.001	3.576	1.099	1.709	-0.183	1506611464
-10.028	0.129	0.897	-1.953	0.671	-0.061	3.074	-9.027	-0.237	-0.854	-1.343	2.563	4.737	9.904	1.743	0.977	-0.366	-4.15	-10.028	0.129	0.897	-1.953	0.671	-0.061	2.424	9.568	2.365	-0.183	0.61	-0.732	3.286	9.107	3.719	0.488	1.953	0.305	1506611464
-10.886	-0.126	0.635	-2.38	0.366	-0.061	3.137	-9.344	-0.111	-0.61	-1.648	2.319	5.139	10.006	1.842	1.404	1.16	-4.089	-10.886	-0.126	0.635	-2.38	0.366	-0.061	2.138	9.569	2.476	-0.244	0.854	-0.61	2.885	9.001	3.627	0.61	0.916	0	1506611464
-10.61	-1.104	0.288	-2.441	0.549	-0.366	3.334	-9.51	0.019	-0.61	-1.648	2.319	4.826	10.365	1.921	1.648	2.319	-3.479	-10.61	-1.104	0.288	-2.441	0.549	-0.366	1.638	9.818	2.277	-0.061	0.793	-0.366	1.525	9.344	2.369	2.441	0.488	-0.854	1506611464
-10.653	-1.537	0.67	-1.831	0.427	0.183	3.435	-9.78	-0.017	0.305	-2.197	1.587	4.804	10.834	1.974	1.404	2.38	-2.319	-10.653	-1.537	0.67	-1.831	0.427	0.183	1.721	10.215	2.059	0.244	1.038	-0.122	1.369	10.756	2.804	1.221	2.38	-0.366	1506611464
-9.922	-0.767	0.085	-1.892	0.366	0.122	3.567	-9.989	-0.169	0.732	-2.625	1.099	4.863	10.921	2.065	0.854	2.014	-1.038	-9.922	-0.767	0.085	-1.892	0.366	0.122	1.725	10.252	2	0.427	1.892	0.244	3.009	9.91	3.571	0.793	-1.831	-0.183	1506611464
-9.729	-1.169	-0.474	-2.075	0.183	-0.122	3.743	-9.799	-0.321	0.854	-2.869	0.549	4.657	10.669	1.952	0.488	2.38	0	-9.729	-1.169	-0.474	-2.075	0.183	-0.122	1.208	9.841	1.882	0.549	2.441	0.732	0.377	9.856	0.487	2.747	1.404	-0.854	1506611464
-9.55	-1.476	-0.768	-1.953	-0.183	-0.122	3.846	-9.089	-0.2	0.732	-2.502	-0.061	4.085	10.368	1.583	0.122	2.686	0.854	-9.55	-1.476	-0.768	-1.953	-0.183	-0.122	0.915	9.549	1.732	0.61	2.197	1.282	0.841	9.697	1.133	2.136	-0.366	-0.916	1506611464
-9.253	-1.354	-0.965	-2.014	-0.122	-0.183	3.778	-8.537	-0.096	0.61	-1.953	-0.549	3.586	10.123	1.19	-0.244	2.38	1.77	-9.253	-1.354	-0.965	-2.014	-0.122	-0.183	1.114	9.32	1.391	0.671	2.38	1.526	1.473	9.647	0.062	2.625	1.282	-0.854	1506611464
-9.382	-1.403	-1.278	-2.197	-0.244	-0.244	3.431	-8.342	-0.114	0.732	-2.075	-1.16	3.242	9.775	0.773	-0.671	2.014	2.38	-9.382	-1.403	-1.278	-2.197	-0.244	-0.244	1.224	9.088	1.153	0.61	2.808	1.709	1.676	9.593	0	2.319	1.343	-0.671	1506611464
-9.461	-1.456	-1.475	-2.38	-0.244	-0.183	3.113	-8.324	-0.196	0.732	-2.502	-1.892	2.966	9.567	0.34	-0.977	1.892	2.625	-9.461	-1.456	-1.475	-2.38	-0.244	-0.183	1.148	9.089	0.839	0.549	3.113	1.831	1.262	9.612	-0.414	1.953	1.16	-0.549	1506611464
-9.572	-1.304	-1.599	-2.502	-0.244	-0.122	2.95	-8.452	-0.167	0.488	-2.502	-2.441	2.966	9.567	0.34	-1.099	1.953	2.502	-9.572	-1.304	-1.599	-2.502	-0.244	-0.122	1.103	9.396	0.534	0.549	3.113	1.831	1.404	9.726	-0.705	1.526	1.282	-0.366	1506611464
-9.57	-1.162	-1.815	-2.625	0	-0.061	2.756	-8.752	0.043	0.244	-2.258	-2.808	2.556	9.781	-0.633	-1.099	1.953	2.197	-9.57	-1.162	-1.815	-2.625	0	-0.061	1.154	9.789	0.44	0.793	3.113	1.709	1.227	9.78	-1.091	1.221	1.099	-0.366	1506611464
-9.604	-1.121	-1.994	-2.808	0.244	-0.122	2.554	-8.976	0.346	0.244	-2.258	-2.808	2.518	9.801	-1.069	-1.099	1.831	1.648	-9.604	-1.121	-1.994	-2.808	0.244	-0.122	1.22	10.101	0.498	0.793	3.113	1.465	1.034	9.832	-1.421	1.221	1.099	-0.488	1506611464
-9.643	-1.152	-2.088	-2.869	0.488	-0.061	2.461	-9.339	0.813	0.122	-1.16	-3.174	2.518	9.801	-1.069	-0.854	1.77	1.099	-9.643	-1.152	-2.088	-2.869	0.488	-0.061	1.379	10.294	0.592	0.916	2.808	1.038	1.156	9.88	-1.827	0.977	1.221	-0.488	1506611465
-9.728	-1.103	-2.109	-2.869	0.427	-0.122	2.243	-9.655	1.314	0.305	-0.549	-2.869	2.726	9.585	-1.507	-0.366	1.831	0.671	-9.728	-1.103	-2.109	-2.869	0.427	-0.122	1.574	10.213	0.682	0.916	2.563	0.549	1.358	9.89	-1.852	0.732	1.343	-0.427	1506611465
-9.692	-1.01	-2.11	-2.991	0.366	-0.305	1.872	-9.664	1.686	0.671	-0.488	-2.441	2.832	9.265	-1.419	0.366	2.197	0.305	-9.692	-1.01	-2.11	-2.991	0.366	-0.305	1.631	9.899	0.651	0.671	2.38	0.183	1.264	9.874	-1.861	0.549	1.404	-0.366	1506611465
-9.655	-1.026	-2.137	-3.174	0.183	-0.488	1.476	-9.442	1.95	1.099	-1.099	-1.77	2.832	9.265	-1.419	1.221	2.686	0.061	-9.655	-1.026	-2.137	-3.174	0.183	-0.488	1.662	9.516	0.506	0.671	2.197	-0.122	1.018	9.798	-1.838	0.366	1.404	-0.427	1506611465
-9.624	-1.174	-2.181	-3.296	0	-0.61	1.232	-9.015	2.01	1.526	-2.014	-0.793	2.836	8.915	-0.977	1.892	2.93	-0.122	-9.624	-1.174	-2.181	-3.296	0	-0.61	1.802	9.294	0.331	0.793	2.197	-0.488	0.987	9.751	-1.814	0.366	1.892	-0.488	1506611465
-9.611	-1.39	-2.347	-3.418	-0.061	-0.732	1.296	-8.623	1.902	1.892	-2.502	0.366	2.911	9.018	-0.744	2.258	2.991	-0.427	-9.611	-1.39	-2.347	-3.418	-0.061	-0.732	2.018	9.321	0.209	1.038	2.441	-0.854	0.863	9.741	-1.75	0.366	2.38	-0.427	1506611465
-9.701	-1.58	-2.363	-3.296	0	-0.732	1.394	-8.502	1.603	2.197	-2.808	1.465	2.911	9.018	-0.744	2.441	2.991	-0.671	-9.701	-1.58	-2.363	-3.296	0	-0.732	2.189	9.573	0.11	1.16	2.991	-1.099	0.745	9.831	-1.864	0.183	2.319	-0.366	1506611465
-9.7	-1.604	-2.434	-3.052	0	-0.793	1.479	-8.752	1.127	2.441	-3.601	2.319	3.505	9.783	-0.237	2.686	3.174	-1.038	-9.7	-1.604	-2.434	-3.052	0	-0.793	2.066	9.861	-0.028	1.099	3.357	-1.16	0.639	9.97	-1.958	0	2.258	-0.305	1506611465
