# Supplementary material for: A deep learning approach for lower back-pain risk prediction during manual lifting
Source: PLoS One. 2021 Feb 19;16(2):e0247162. doi: 10.1371/journal.pone.0247162 (PMC7894914; doi:10.1371/journal.pone.0247162)
Supplement: S1 Data — (ZIP) [file pone.0247162.s001.zip › source-used/Subject_02_P1_Zone01_T3.csv]

Side_A_x	Side_A_y	Side_A_z	Side_G_x	Side_G_y	Side_G_z	LtWt_A_x	LtWt_A_y	LtWt_A_z	LtWt_G_x	LtWt_G_y	LtWt_G_z	RtWt_A_x	RtWt_A_y	RtWt_A_z	RtWt_G_x	RtWt_G_y	RtWt_G_z	Back_A_x	Back_A_y	Back_A_z	Back_G_x	Back_G_y	Back_G_z	UArm_A_x	UArm_A_y	UArm_A_z	UArm_G_x	UArm_G_y	UArm_G_z	Thig_A_x	Thig_A_y	Thig_A_z	Thig_G_x	Thig_G_y	Thig_G_z	Time_stp
-9.789	-0.967	-0.872	-0.061	0	-0.061	2.937	-8.765	0.254	-0.061	-0.061	0	3.03	9.595	0.836	0.122	0	0.122	-9.789	-0.967	-0.872	-0.061	0	-0.061	1.603	9.506	1.997	0.061	0.061	-0.061	-9.789	-0.967	-0.872	-0.061	0	-0.061	1506612035
-9.801	-0.965	-0.895	-0.061	-0.061	-0.061	2.937	-8.765	0.254	-0.122	-0.061	0	3.023	9.588	0.882	0.122	0	0.061	-9.801	-0.965	-0.895	-0.061	-0.061	-0.061	1.558	9.487	2.027	0.061	0.061	-0.061	-9.801	-0.965	-0.895	-0.061	-0.061	-0.061	1506612035
-9.796	-0.969	-0.88	-0.061	-0.061	0	2.866	-8.705	0.311	-0.183	-0.061	0	3.007	9.599	0.932	0.122	0	0.061	-9.796	-0.969	-0.88	-0.061	-0.061	0	1.494	9.464	2.013	0	0	-0.061	-9.796	-0.969	-0.88	-0.061	-0.061	0	1506612035
-9.799	-0.957	-0.863	-0.061	0	0	2.762	-8.766	0.284	-0.244	-0.061	0	2.999	9.65	0.97	0.061	0	0	-9.799	-0.957	-0.863	-0.061	0	0	1.506	9.499	2.015	0.061	0	-0.061	-9.799	-0.957	-0.863	-0.061	0	0	1506612035
-9.804	-0.963	-0.846	-0.061	-0.061	0	2.762	-8.766	0.284	-0.244	-0.061	0.061	3.039	9.674	1.002	0.061	0	-0.061	-9.804	-0.963	-0.846	-0.061	-0.061	0	1.483	9.526	2.027	0.061	0	-0.061	-9.804	-0.963	-0.846	-0.061	-0.061	0	1506612035
-9.801	-0.975	-0.852	-0.061	-0.061	0	2.72	-8.795	0.322	-0.183	0	0	3.066	9.692	0.999	0	-0.061	-0.061	-9.801	-0.975	-0.852	-0.061	-0.061	0	1.452	9.534	2.013	0	-0.061	-0.061	-9.801	-0.975	-0.852	-0.061	-0.061	0	1506612035
-9.8	-0.994	-0.851	-0.061	-0.061	0	2.719	-8.796	0.362	-0.061	0	0	3.101	9.695	0.969	0	-0.061	-0.061	-9.8	-0.994	-0.851	-0.061	-0.061	0	1.467	9.55	2.015	0	-0.122	-0.061	-9.8	-0.994	-0.851	-0.061	-0.061	0	1506612035
-9.789	-0.993	-0.853	0	-0.061	0	2.74	-8.805	0.361	0	-0.061	0	3.113	9.691	0.965	-0.061	-0.061	-0.061	-9.789	-0.993	-0.853	0	-0.061	0	1.535	9.566	2.001	0	-0.122	0	-9.789	-0.993	-0.853	0	-0.061	0	1506612035
-9.794	-0.986	-0.842	-0.061	-0.061	0	2.74	-8.805	0.361	0	-0.061	0	3.144	9.665	0.969	-0.061	-0.061	-0.122	-9.794	-0.986	-0.842	-0.061	-0.061	0	1.56	9.557	1.973	0	-0.061	0	-9.794	-0.986	-0.842	-0.061	-0.061	0	1506612035
-9.81	-0.989	-0.853	-0.061	-0.061	0	2.754	-8.765	0.275	0.061	-0.061	0	3.182	9.656	0.935	-0.061	-0.061	-0.122	-9.81	-0.989	-0.853	-0.061	-0.061	0	1.547	9.538	1.958	0	-0.061	0	-9.81	-0.989	-0.853	-0.061	-0.061	0	1506612035
-9.8	-0.998	-0.831	-0.061	0	0	2.775	-8.751	0.228	0.061	-0.061	0	3.208	9.661	0.9	-0.122	-0.061	-0.061	-9.8	-0.998	-0.831	-0.061	0	0	1.548	9.552	1.928	0	0	0	-9.8	-0.998	-0.831	-0.061	0	0	1506612035
-9.808	-0.971	-0.853	-0.061	-0.061	0	2.773	-8.746	0.177	0.061	0	0	3.216	9.653	0.864	-0.061	-0.061	-0.061	-9.808	-0.971	-0.853	-0.061	-0.061	0	1.536	9.56	1.931	0	0	0	-9.808	-0.971	-0.853	-0.061	-0.061	0	1506612035
-9.8	-0.995	-0.865	0	-0.061	0	2.763	-8.717	0.185	0	-0.061	0	3.201	9.661	0.815	-0.061	-0.061	0	-9.8	-0.995	-0.865	0	-0.061	0	1.574	9.58	1.948	0	-0.061	-0.061	-9.8	-0.995	-0.865	0	-0.061	0	1506612035
-9.796	-0.94	-0.851	0	-0.061	0	2.763	-8.717	0.185	-0.061	-0.061	0	3.193	9.653	0.819	0	0	-0.061	-9.796	-0.94	-0.851	0	-0.061	0	1.607	9.583	1.963	0	0.061	-0.061	-9.796	-0.94	-0.851	0	-0.061	0	1506612036
-9.808	-0.932	-0.852	-0.061	-0.061	0	2.744	-8.728	0.199	-0.061	0	0	3.189	9.648	0.845	0	0	0	-9.808	-0.932	-0.852	-0.061	-0.061	0	1.488	9.539	1.939	0	0.061	-0.061	-9.808	-0.932	-0.852	-0.061	-0.061	0	1506612036
-9.789	-0.941	-0.861	0	-0.061	0	2.766	-8.768	0.209	-0.061	-0.061	0	3.169	9.671	0.88	-0.061	-0.061	0	-9.789	-0.941	-0.861	0	-0.061	0	1.444	9.554	1.957	0	0	0	-9.789	-0.941	-0.861	0	-0.061	0	1506612036
-9.812	-0.939	-0.86	-0.061	-0.061	0	2.768	-8.778	0.234	-0.061	-0.122	-0.061	3.175	9.686	0.891	-0.061	-0.061	0.061	-9.812	-0.939	-0.86	-0.061	-0.061	0	1.503	9.581	1.971	0	0	-0.061	-9.812	-0.939	-0.86	-0.061	-0.061	0	1506612036
-9.798	-0.928	-0.871	0	-0.061	0	2.768	-8.778	0.234	-0.061	-0.061	-0.061	3.137	9.666	0.922	0	-0.061	0.061	-9.798	-0.928	-0.871	0	-0.061	0	1.515	9.55	1.957	0	0	0	-9.798	-0.928	-0.871	0	-0.061	0	1506612036
-9.793	-0.907	-0.861	0	-0.061	0	2.735	-8.777	0.311	-0.061	-0.061	-0.061	3.1	9.646	0.932	-0.061	0	0	-9.793	-0.907	-0.861	0	-0.061	0	1.532	9.525	1.937	0	0	0	-9.793	-0.907	-0.861	0	-0.061	0	1506612036
-9.801	-0.898	-0.866	-0.061	-0.061	0	2.735	-8.777	0.311	-0.061	-0.061	0	3.097	9.658	0.908	-0.061	0	-0.061	-9.801	-0.898	-0.866	-0.061	-0.061	0	1.536	9.54	1.944	0	0	0	-9.801	-0.898	-0.866	-0.061	-0.061	0	1506612036
-9.807	-0.891	-0.866	-0.061	-0.061	0	2.761	-8.803	0.304	-0.061	-0.061	-0.061	3.109	9.679	0.888	0	0	-0.061	-9.807	-0.891	-0.866	-0.061	-0.061	0	1.53	9.568	1.95	-0.061	0	0	-9.807	-0.891	-0.866	-0.061	-0.061	0	1506612036
-9.793	-0.895	-0.855	-0.061	0	0	2.728	-8.8	0.301	-0.061	0	-0.061	3.128	9.658	0.888	0	0	-0.061	-9.793	-0.895	-0.855	-0.061	0	0	1.515	9.562	1.95	-0.061	0	0	-9.793	-0.895	-0.855	-0.061	0	0	1506612036
-9.806	-0.89	-0.852	-0.061	-0.061	0	2.728	-8.8	0.301	0	-0.061	0	3.153	9.646	0.876	-0.061	-0.061	-0.061	-9.806	-0.89	-0.852	-0.061	-0.061	0	1.509	9.551	1.952	0	-0.061	0	-9.806	-0.89	-0.852	-0.061	-0.061	0	1506612036
-9.808	-0.921	-0.842	-0.061	-0.061	0	2.738	-8.8	0.286	0	-0.061	0	3.17	9.639	0.866	0	0	-0.061	-9.808	-0.921	-0.842	-0.061	-0.061	0	1.524	9.543	1.946	0	-0.061	0	-9.808	-0.921	-0.842	-0.061	-0.061	0	1506612036
-9.806	-0.938	-0.823	0	-0.061	0	2.751	-8.77	0.249	0	-0.061	0	3.179	9.662	0.864	0	0	-0.061	-9.806	-0.938	-0.823	0	-0.061	0	1.538	9.552	1.944	0	0	0	-9.806	-0.938	-0.823	0	-0.061	0	1506612036
-9.801	-0.93	-0.827	0	-0.061	-0.061	2.751	-8.77	0.249	0	0	0	3.17	9.655	0.872	0	-0.061	-0.061	-9.801	-0.93	-0.827	0	-0.061	-0.061	1.544	9.564	1.942	0	0	-0.061	-9.801	-0.93	-0.827	0	-0.061	-0.061	1506612036
-9.807	-0.919	-0.846	0	-0.061	-0.061	2.748	-8.762	0.228	0	-0.061	0	3.185	9.652	0.869	0	-0.061	0	-9.807	-0.919	-0.846	0	-0.061	-0.061	1.534	9.548	1.932	0	0	-0.061	-9.807	-0.919	-0.846	0	-0.061	-0.061	1506612036
-9.792	-0.89	-0.843	0	0	-0.061	2.769	-8.741	0.239	0	-0.061	0	3.159	9.644	0.872	0	-0.061	0	-9.792	-0.89	-0.843	0	0	-0.061	1.532	9.55	1.942	0	0	-0.061	-9.792	-0.89	-0.843	0	0	-0.061	1506612036
-9.792	-0.892	-0.833	0	0	-0.061	2.766	-8.741	0.249	-0.061	0	0	3.157	9.65	0.874	0	-0.061	0	-9.792	-0.892	-0.833	0	0	-0.061	1.53	9.563	1.946	0	0	-0.061	-9.792	-0.892	-0.833	0	0	-0.061	1506612036
-9.828	-0.888	-0.836	0	-0.061	-0.061	2.766	-8.741	0.249	-0.061	0	0	3.151	9.65	0.853	0	0	0	-9.828	-0.888	-0.836	0	-0.061	-0.061	1.547	9.57	1.93	0	0	-0.061	-9.828	-0.888	-0.836	0	-0.061	-0.061	1506612036
-9.804	-0.888	-0.83	-0.061	0	-0.061	2.792	-8.763	0.25	-0.061	0	0	3.124	9.648	0.864	0	-0.061	-0.061	-9.804	-0.888	-0.83	-0.061	0	-0.061	1.531	9.563	1.951	-0.061	0	-0.061	-9.804	-0.888	-0.83	-0.061	0	-0.061	1506612036
-9.807	-0.897	-0.829	0	0	-0.061	2.792	-8.763	0.25	-0.061	0	0	3.125	9.66	0.877	0	-0.061	-0.061	-9.807	-0.897	-0.829	0	0	-0.061	1.518	9.575	1.924	-0.061	0	-0.061	-9.807	-0.897	-0.829	0	0	-0.061	1506612036
-9.818	-0.872	-0.847	-0.061	0	-0.061	2.787	-8.778	0.24	-0.061	0	-0.061	3.134	9.664	0.894	0	-0.061	-0.061	-9.818	-0.872	-0.847	-0.061	0	-0.061	1.522	9.568	1.938	-0.061	0	-0.061	-9.818	-0.872	-0.847	-0.061	0	-0.061	1506612036
-9.811	-0.924	-0.865	-0.061	0	-0.122	2.748	-8.765	0.275	-0.061	-0.061	-0.061	3.128	9.68	0.878	-0.061	-0.061	-0.061	-9.811	-0.924	-0.865	-0.061	0	-0.122	1.523	9.573	1.939	-0.061	-0.061	-0.061	-9.811	-0.924	-0.865	-0.061	0	-0.122	1506612036
-9.792	-0.943	-0.849	0	0	-0.061	2.736	-8.769	0.278	-0.061	0	-0.061	3.167	9.684	0.898	-0.061	0	-0.061	-9.792	-0.943	-0.849	0	0	-0.061	1.549	9.595	1.957	-0.061	0	-0.061	-9.792	-0.943	-0.849	0	0	-0.061	1506612036
-9.813	-0.931	-0.866	-0.061	0	-0.061	2.736	-8.769	0.278	-0.061	0	0	3.175	9.659	0.904	-0.061	0	-0.061	-9.813	-0.931	-0.866	-0.061	0	-0.061	1.474	9.552	1.942	-0.061	0	-0.061	-9.813	-0.931	-0.866	-0.061	0	-0.061	1506612036
-9.792	-0.961	-0.873	-0.061	0	-0.061	2.741	-8.784	0.232	-0.061	-0.061	0	3.198	9.672	0.867	-0.061	-0.061	-0.061	-9.792	-0.961	-0.873	-0.061	0	-0.061	1.439	9.552	1.955	-0.061	-0.061	0	-9.792	-0.961	-0.873	-0.061	0	-0.061	1506612036
-9.782	-0.975	-0.882	-0.061	0	-0.061	2.741	-8.784	0.232	-0.061	-0.061	-0.061	3.196	9.674	0.817	-0.061	0	0	-9.782	-0.975	-0.882	-0.061	0	-0.061	1.463	9.572	1.973	-0.061	0	0	-9.782	-0.975	-0.882	-0.061	0	-0.061	1506612036
-9.781	-0.964	-0.884	0	0	0	2.72	-8.777	0.223	-0.061	0	-0.061	3.168	9.648	0.785	-0.061	-0.061	0	-9.781	-0.964	-0.884	0	0	0	1.431	9.554	1.962	-0.061	0	0	-9.781	-0.964	-0.884	0	0	0	1506612037
-9.796	-0.944	-0.886	-0.061	0	0	2.702	-8.771	0.233	-0.061	-0.061	-0.061	3.126	9.603	0.762	-0.061	0	0	-9.796	-0.944	-0.886	-0.061	0	0	1.428	9.506	1.94	0	0	0	-9.796	-0.944	-0.886	-0.061	0	0	1506612037
-9.806	-0.959	-0.892	-0.061	-0.061	-0.061	2.702	-8.771	0.233	-0.061	0	-0.061	3.107	9.629	0.749	0	0	0	-9.806	-0.959	-0.892	-0.061	-0.061	-0.061	1.449	9.538	1.963	0	0	0	-9.806	-0.959	-0.892	-0.061	-0.061	-0.061	1506612037
-9.805	-0.973	-0.891	-0.061	0	0	2.701	-8.781	0.233	-0.061	0	-0.061	3.088	9.668	0.745	0	0	0	-9.805	-0.973	-0.891	-0.061	0	0	1.44	9.577	1.951	0	0	0	-9.805	-0.973	-0.891	-0.061	0	0	1506612037
-9.811	-0.968	-0.907	-0.061	0	0	2.693	-8.824	0.251	-0.061	-0.061	-0.061	3.084	9.665	0.781	0	0	0	-9.811	-0.968	-0.907	-0.061	0	0	1.436	9.572	1.957	0	0	0	-9.811	-0.968	-0.907	-0.061	0	0	1506612037
-9.812	-0.959	-0.898	-0.061	-0.061	0	2.695	-8.813	0.246	0	-0.061	-0.061	3.097	9.652	0.84	0	0	0	-9.812	-0.959	-0.898	-0.061	-0.061	0	1.439	9.557	1.952	0	0	0	-9.812	-0.959	-0.898	-0.061	-0.061	0	1506612037
-9.806	-0.98	-0.886	-0.061	-0.061	0	2.688	-8.788	0.26	0	-0.061	-0.061	3.102	9.662	0.87	0	0	0	-9.806	-0.98	-0.886	-0.061	-0.061	0	1.446	9.55	1.958	0	0	0	-9.806	-0.98	-0.886	-0.061	-0.061	0	1506612037
-9.8	-0.971	-0.884	-0.061	-0.061	0	2.68	-8.777	0.255	0	-0.061	-0.061	3.114	9.673	0.878	-0.061	0	0	-9.8	-0.971	-0.884	-0.061	-0.061	0	1.434	9.563	1.957	0	0	0	-9.8	-0.971	-0.884	-0.061	-0.061	0	1506612037
-9.798	-0.976	-0.886	-0.061	-0.061	0	2.68	-8.777	0.255	0	-0.061	-0.061	3.121	9.684	0.848	-0.061	0	0	-9.798	-0.976	-0.886	-0.061	-0.061	0	1.456	9.574	1.96	0	0	0	-9.798	-0.976	-0.886	-0.061	-0.061	0	1506612037
-9.788	-0.97	-0.877	-0.061	0	0	2.711	-8.792	0.205	0	-0.061	0	3.132	9.688	0.827	-0.061	0	0	-9.788	-0.97	-0.877	-0.061	0	0	1.462	9.577	1.952	-0.061	0	0	-9.788	-0.97	-0.877	-0.061	0	0	1506612037
-9.8	-0.926	-0.878	-0.061	0	0	2.724	-8.789	0.201	0	0	0	3.12	9.68	0.809	-0.061	0	0	-9.8	-0.926	-0.878	-0.061	0	0	1.458	9.562	1.945	0	0	0	-9.8	-0.926	-0.878	-0.061	0	0	1506612037
-9.806	-0.924	-0.888	-0.061	-0.061	0	2.724	-8.789	0.201	0	-0.061	-0.061	3.131	9.658	0.776	-0.061	0	0	-9.806	-0.924	-0.888	-0.061	-0.061	0	1.481	9.566	1.956	0	0	0	-9.806	-0.924	-0.888	-0.061	-0.061	0	1506612037
-9.807	-0.945	-0.879	-0.061	-0.061	0	2.759	-8.771	0.23	0	-0.061	-0.061	3.126	9.649	0.787	0	0.061	0	-9.807	-0.945	-0.879	-0.061	-0.061	0	1.513	9.572	1.97	-0.061	0	0	-9.807	-0.945	-0.879	-0.061	-0.061	0	1506612037
-9.807	-0.965	-0.872	-0.061	-0.061	0	2.757	-8.78	0.23	0	-0.061	-0.061	3.116	9.642	0.809	0	0	0	-9.807	-0.965	-0.872	-0.061	-0.061	0	1.507	9.554	1.945	0	0	0	-9.807	-0.965	-0.872	-0.061	-0.061	0	1506612037
-9.795	-0.974	-0.867	-0.061	-0.061	0	2.757	-8.78	0.23	0	-0.061	-0.061	3.143	9.655	0.816	0	0.061	-0.061	-9.795	-0.974	-0.867	-0.061	-0.061	0	1.523	9.555	1.937	0	0	0	-9.795	-0.974	-0.867	-0.061	-0.061	0	1506612037
-9.811	-0.968	-0.871	-0.061	-0.061	0	2.734	-8.778	0.257	0	-0.061	-0.061	3.167	9.656	0.822	0	0.061	-0.061	-9.811	-0.968	-0.871	-0.061	-0.061	0	1.504	9.558	1.95	0	0.061	0	-9.811	-0.968	-0.871	-0.061	-0.061	0	1506612037
-9.823	-0.943	-0.883	-0.061	-0.061	0	2.725	-8.775	0.282	0	-0.061	-0.061	3.164	9.69	0.84	0	0	0	-9.823	-0.943	-0.883	-0.061	-0.061	0	1.458	9.575	1.942	0	0	0	-9.823	-0.943	-0.883	-0.061	-0.061	0	1506612037
-9.802	-0.951	-0.879	0	-0.061	0	2.725	-8.775	0.282	0	-0.061	0	3.147	9.708	0.845	-0.061	0	0	-9.802	-0.951	-0.879	0	-0.061	0	1.492	9.6	1.957	0	0	0	-9.802	-0.951	-0.879	0	-0.061	0	1506612037
-9.825	-0.924	-0.877	0	-0.061	0	2.732	-8.756	0.288	-0.061	0	0	3.129	9.685	0.865	-0.061	0	0	-9.825	-0.924	-0.877	0	-0.061	0	1.481	9.583	1.963	-0.061	0.061	0	-9.825	-0.924	-0.877	0	-0.061	0	1506612037
-9.782	-0.999	-0.882	0	-0.061	-0.061	2.779	-8.753	0.272	0	0	0.061	3.06	9.676	0.858	-0.061	-0.061	0	-9.782	-0.999	-0.882	0	-0.061	-0.061	1.432	9.562	1.949	-0.061	0	0	-9.782	-0.999	-0.882	0	-0.061	-0.061	1506612037
-9.715	-1.084	-0.849	0.061	0	-0.122	2.779	-8.753	0.272	0	0	0.061	3.076	9.694	0.825	-0.061	-0.061	-0.061	-9.715	-1.084	-0.849	0.061	0	-0.122	1.485	9.604	1.969	-0.061	-0.061	0	-9.715	-1.084	-0.849	0.061	0	-0.122	1506612037
-9.654	-1.157	-0.761	0.183	0.122	-0.244	2.829	-8.752	0.263	-0.061	0	0	3.074	9.665	0.824	0	-0.061	-0.061	-9.654	-1.157	-0.761	0.183	0.122	-0.244	1.559	9.588	2.024	-0.061	-0.061	-0.061	-9.654	-1.157	-0.761	0.183	0.122	-0.244	1506612037
-9.721	-1.109	-0.645	0.305	0.122	-0.244	2.82	-8.733	0.25	0	-0.061	0	3.024	9.612	0.884	0	-0.061	-0.061	-9.721	-1.109	-0.645	0.305	0.122	-0.244	1.61	9.513	2.048	-0.122	-0.061	-0.061	-9.721	-1.109	-0.645	0.305	0.122	-0.244	1506612037
-9.865	-1.016	-0.543	0.244	0.061	-0.305	2.82	-8.733	0.25	0	0	0.061	2.969	9.601	0.898	0	-0.244	-0.061	-9.865	-1.016	-0.543	0.244	0.061	-0.305	1.628	9.46	2.121	-0.122	-0.061	-0.183	-9.865	-1.016	-0.543	0.244	0.061	-0.305	1506612037
-9.865	-0.997	-0.364	0.366	-0.061	-0.305	2.806	-8.696	0.146	0	0	0.122	2.924	9.676	0.909	0.122	-0.305	0	-9.865	-0.997	-0.364	0.366	-0.061	-0.305	1.599	9.499	2.31	-0.122	-0.122	-0.244	-9.865	-0.997	-0.364	0.366	-0.061	-0.305	1506612037
-9.793	-1.02	-0.246	0.305	-0.244	-0.305	2.841	-8.754	-0.051	-0.061	0.122	0.305	2.847	9.775	0.951	0.183	-0.366	0.061	-9.793	-1.02	-0.246	0.305	-0.244	-0.305	1.477	9.564	2.419	-0.122	-0.183	-0.366	-9.793	-1.02	-0.246	0.305	-0.244	-0.305	1506612038
-9.77	-1.017	-0.074	0.366	-0.427	-0.305	2.841	-8.754	-0.051	-0.122	0.244	0.488	2.743	9.759	0.997	0.183	-0.549	0.122	-9.77	-1.017	-0.074	0.366	-0.427	-0.305	1.394	9.525	2.489	-0.122	-0.366	-0.427	-9.77	-1.017	-0.074	0.366	-0.427	-0.305	1506612038
-10.008	-0.87	-0.059	0.427	-0.427	-0.244	2.865	-8.632	-0.074	-0.183	0.305	0.549	2.698	9.717	1.011	0.244	-0.671	0.122	-10.008	-0.87	-0.059	0.427	-0.427	-0.244	1.513	9.476	2.528	-0.183	-0.488	-0.549	-10.008	-0.87	-0.059	0.427	-0.427	-0.244	1506612038
-9.914	-0.858	-0.196	0.549	-0.122	-0.305	2.79	-8.764	-0.022	-0.183	0.122	0.549	2.688	9.863	1.052	0.305	-0.549	-0.061	-9.914	-0.858	-0.196	0.549	-0.122	-0.305	1.747	9.612	2.614	-0.183	-0.366	-0.671	-9.914	-0.858	-0.196	0.549	-0.122	-0.305	1506612038
-9.83	-0.532	-0.389	0.488	0.122	-0.366	2.79	-8.764	-0.022	-0.183	0.061	0.549	2.769	10.057	1.224	0.366	-0.366	-0.366	-9.83	-0.532	-0.389	0.488	0.122	-0.366	1.757	9.807	2.588	-0.244	-0.366	-0.61	-9.83	-0.532	-0.389	0.488	0.122	-0.366	1506612038
-9.616	-0.41	-0.989	0.183	0	-0.488	2.684	-9.13	0.059	0	-0.244	0.488	3.001	9.981	1.449	0.305	-0.244	-0.549	-9.616	-0.41	-0.989	0.183	0	-0.488	1.526	9.723	2.415	-0.305	-0.488	-0.427	-9.616	-0.41	-0.989	0.183	0	-0.488	1506612038
-9.595	-0.579	-1.464	0.061	0.061	-0.366	2.589	-8.63	0.171	0.122	-0.488	0.305	3.323	9.548	1.494	0.183	-0.122	-0.549	-9.595	-0.579	-1.464	0.061	0.061	-0.366	1.592	9.365	2.044	-0.61	-0.793	-0.305	-9.595	-0.579	-1.464	0.061	0.061	-0.366	1506612038
-9.945	-0.617	-1.43	-0.122	0.244	-0.244	2.589	-8.63	0.171	0.122	-0.61	0	3.447	9.223	1.254	0.061	-0.305	-0.549	-9.945	-0.617	-1.43	-0.122	0.244	-0.244	1.934	9.074	1.534	-1.038	-0.793	-0.244	-9.945	-0.617	-1.43	-0.122	0.244	-0.244	1506612038
-10	-0.543	-1.544	-0.122	0.61	-0.244	2.311	-9.156	0.219	0.122	-1.099	-0.427	3.612	9.56	0.831	-0.244	-0.916	-1.038	-10	-0.543	-1.544	-0.122	0.61	-0.244	2.684	9.728	1.163	-0.732	-0.305	-0.366	-10	-0.543	-1.544	-0.122	0.61	-0.244	1506612038
-9.826	-0.181	-1.65	-0.183	0.488	-0.427	2.292	-9.365	0.327	0.061	-1.221	-0.366	4.427	9.598	0.613	-0.244	-0.122	-1.709	-9.826	-0.181	-1.65	-0.183	0.488	-0.427	2.836	9.997	1.127	-0.305	0.427	-0.366	-9.826	-0.181	-1.65	-0.183	0.488	-0.427	1506612038
-9.715	-0.165	-1.574	-0.549	0	-0.488	2.292	-9.365	0.327	-0.244	-1.099	-0.122	5.072	9.15	0.554	-0.122	0.977	-1.709	-9.715	-0.165	-1.574	-0.549	0	-0.488	2.486	9.542	1.163	-0.122	0.61	-0.244	-9.715	-0.165	-1.574	-0.549	0	-0.488	1506612038
-9.597	-0.568	-1.287	-0.549	-0.305	-0.427	2.207	-8.047	1.089	-0.488	-0.793	0.122	5.115	8.501	0.513	0.061	0.793	-0.977	-9.597	-0.568	-1.287	-0.549	-0.305	-0.427	2.047	8.733	1.303	-0.244	0.671	-0.122	-9.597	-0.568	-1.287	-0.549	-0.305	-0.427	1506612038
-9.682	-0.767	-1.105	-0.122	-0.488	-0.305	2.157	-7.72	1.245	-0.427	-0.793	0.244	4.992	8.36	0.45	0	0.732	-0.244	-9.682	-0.767	-1.105	-0.122	-0.488	-0.305	1.704	8.428	1.203	-0.244	0.977	0.061	-9.682	-0.767	-1.105	-0.122	-0.488	-0.305	1506612038
-9.78	-0.52	-1.073	0.244	-0.549	-0.122	2.157	-7.72	1.245	-0.244	-0.793	0.488	4.779	8.771	0.303	-0.244	0.732	0.061	-9.78	-0.52	-1.073	0.244	-0.549	-0.122	1.476	8.758	1.087	0.122	1.282	0.244	-9.78	-0.52	-1.073	0.244	-0.549	-0.122	1506612038
-9.781	-0.201	-1.254	0.183	-0.366	-0.061	2.199	-7.919	1.202	-0.183	-0.793	0.916	4.575	9.406	0.08	-0.427	0.61	0.366	-9.781	-0.201	-1.254	0.183	-0.366	-0.061	1.257	9.47	1.231	0.549	1.465	0.366	-9.781	-0.201	-1.254	0.183	-0.366	-0.061	1506612038
-9.933	-0.194	-1.515	0	-0.366	-0.183	2.638	-8.519	1.093	-0.244	-0.671	1.282	4.413	9.881	-0.066	-0.305	0.427	0.854	-9.933	-0.194	-1.515	0	-0.366	-0.183	1.034	9.985	1.543	0.61	1.221	0.366	-9.933	-0.194	-1.515	0	-0.366	-0.183	1506612038
-9.951	-0.501	-1.65	0.244	-0.366	-0.183	2.638	-8.519	1.093	-0.244	-0.427	1.587	4.075	10.35	-0.105	-0.122	0.061	1.343	-9.951	-0.501	-1.65	0.244	-0.366	-0.183	0.994	10.429	1.706	0.366	0.854	0.366	-9.951	-0.501	-1.65	0.244	-0.366	-0.183	1506612038
-10.196	-0.489	-1.8	0.488	-0.244	0.061	2.853	-8.835	1.038	-0.305	-0.305	1.709	3.719	10.52	0.053	0.061	-0.061	1.648	-10.196	-0.489	-1.8	0.488	-0.244	0.061	1.146	10.61	1.721	-0.122	0	0.244	-10.196	-0.489	-1.8	0.488	-0.244	0.061	1506612038
-10.805	-0.236	-1.948	0.488	-0.427	0.305	3.425	-9.36	0.784	-0.244	-0.305	1.465	3.295	10.174	0.334	0.183	-0.061	1.587	-10.805	-0.236	-1.948	0.488	-0.427	0.305	1.32	10.245	1.543	-0.549	-0.732	0.183	-10.805	-0.236	-1.948	0.488	-0.427	0.305	1506612038
-10.917	-0.123	-1.662	0	-0.366	0.549	3.425	-9.36	0.784	-0.366	-0.305	0.916	2.885	10.241	0.617	0	-0.061	1.038	-10.917	-0.123	-1.662	0	-0.366	0.549	1.548	10.311	1.294	-0.793	-0.793	0.183	-10.917	-0.123	-1.662	0	-0.366	0.549	1506612038
-10.869	-0.56	-1.083	-0.793	-0.122	0.671	3.657	-9.892	0.744	-0.549	-0.122	0.305	2.706	10.459	0.764	-0.427	-0.122	0.122	-10.869	-0.56	-1.083	-0.793	-0.122	0.671	1.581	10.646	1.418	-0.671	-0.977	0.122	-10.869	-0.56	-1.083	-0.793	-0.122	0.671	1506612038
-10.921	-1.701	-1.047	-0.549	0.183	0.732	3.741	-10.257	0.829	-0.549	0.122	-0.305	2.613	10.593	0.748	-0.671	-0.61	-0.488	-10.921	-1.701	-1.047	-0.549	0.183	0.732	1.682	10.63	2.05	-0.488	-1.099	0.061	-10.921	-1.701	-1.047	-0.549	0.183	0.732	1506612038
-9.326	-2.793	-0.395	-0.183	0.305	0.732	3.621	-10.296	0.994	-0.366	0.305	-0.916	3.005	10.686	0.908	-0.549	-0.61	-0.793	-9.326	-2.793	-0.395	-0.183	0.305	0.732	1.894	10.659	2.832	-0.244	-1.038	-0.061	-9.326	-2.793	-0.395	-0.183	0.305	0.732	1506612038
-9.006	-1.979	0.708	0	0	0.916	3.354	-10.407	0.973	0.183	0.183	-1.526	3.365	9.708	1.267	-0.122	0.427	-0.549	-9.006	-1.979	0.708	0	0	0.916	1.364	9.412	3.072	-0.916	-1.16	0.244	-9.006	-1.979	0.708	0	0	0.916	1506612038
-10.062	-1.401	0.581	-0.183	-0.732	0.488	2.993	-9.552	0.671	0.671	-0.183	-2.319	3.079	8.975	1.431	-0.122	0.671	0.122	-10.062	-1.401	0.581	-0.183	-0.732	0.488	0.763	8.126	3.488	-1.16	-0.549	0.366	-10.062	-1.401	0.581	-0.183	-0.732	0.488	1506612038
-10.508	-1.561	-0.073	-0.549	-1.038	0.305	2.737	-8.553	0.293	0.793	0.183	-2.869	2.391	9.524	1.182	-0.793	-0.366	0.61	-10.508	-1.561	-0.073	-0.549	-1.038	0.305	0.729	8.508	3.875	-0.671	-0.183	0.122	-10.508	-1.561	-0.073	-0.549	-1.038	0.305	1506612039
-9.239	-1.266	0.392	-0.916	-0.854	0.244	2.552	-8.605	-0.193	0.916	1.038	-2.502	2.17	10.078	0.991	-1.038	-1.404	0.61	-9.239	-1.266	0.392	-0.916	-0.854	0.244	0.95	9.373	3.884	-0.122	-0.488	-0.122	-9.239	-1.266	0.392	-0.916	-0.854	0.244	1506612039
-8.638	-0.86	0.295	-1.221	-0.854	-0.122	2.378	-9.271	-0.788	1.099	1.526	-1.77	2.522	9.459	1.052	-0.488	-0.854	0.488	-8.638	-0.86	0.295	-1.221	-0.854	-0.122	1.253	9.01	3.766	-0.183	-0.977	-0.122	-8.638	-0.86	0.295	-1.221	-0.854	-0.122	1506612039
-8.613	-1.134	0.418	-0.977	-0.671	-0.122	2.347	-9.134	-1.27	1.038	0.916	-1.465	2.494	8.653	1.121	0	0.061	0.549	-8.613	-1.134	0.418	-0.977	-0.671	-0.122	1.536	8.082	3.695	-0.732	-0.671	-0.061	-8.613	-1.134	0.418	-0.977	-0.671	-0.122	1506612039
-8.551	-1.358	0.578	-0.305	0.122	0.061	2.403	-8.362	-1.467	0.732	0.244	-1.77	2.065	8.513	1.141	-0.061	-0.061	0.427	-8.551	-1.358	0.578	-0.305	0.122	0.061	1.574	7.904	3.482	-0.732	-0.427	-0.183	-8.551	-1.358	0.578	-0.305	0.122	0.061	1506612039
-8.677	-1.013	0.353	0.488	0.671	0.183	2.451	-8.057	-1.446	0.366	0.244	-1.831	1.755	8.675	1.065	-0.244	-0.732	-0.122	-8.677	-1.013	0.353	0.488	0.671	0.183	1.721	8.265	3.576	-0.122	-0.244	-0.488	-8.677	-1.013	0.353	0.488	0.671	0.183	1506612039
-8.954	-0.26	0.532	0.671	1.221	0.427	2.229	-8.159	-1.486	0.183	0.244	-1.526	2.073	8.675	1.158	0	-0.793	-0.732	-8.954	-0.26	0.532	0.671	1.221	0.427	1.784	8.333	3.607	0.244	-0.366	-0.549	-8.954	-0.26	0.532	0.671	1.221	0.427	1506612039
-9.881	0.622	0.554	0.61	1.038	0.61	2.042	-8.184	-1.436	0.183	0.122	-0.977	2.489	8.733	1.375	0.244	-0.488	-0.977	-9.881	0.622	0.554	0.61	1.038	0.61	1.784	8.333	3.607	0.244	-0.366	-0.549	-9.881	0.622	0.554	0.61	1.038	0.61	1506612039
-10.354	0.84	0.171	-0.244	0.671	0.061	1.86	-8.086	-1.334	0.061	-0.488	-0.366	2.695	9.201	1.555	0.122	-0.671	-0.854	-10.354	0.84	0.171	-0.244	0.671	0.061	1.784	8.333	3.607	0.244	-0.366	-0.549	-10.354	0.84	0.171	-0.244	0.671	0.061	1506612039
-10.835	0.731	0.51	-0.549	0.61	0	2.259	-8.467	-0.963	-0.183	-0.61	0.427	2.856	9.784	1.534	-0.061	-1.221	-0.732	-10.835	0.731	0.51	-0.549	0.61	0	1.535	9.082	3.58	0.549	-0.854	-0.61	-10.835	0.731	0.51	-0.549	0.61	0	1506612039
-11.653	0.79	0.907	-0.977	0.61	0	2.454	-9.074	-0.608	-0.488	-0.122	1.465	3.135	10.369	1.473	0	-1.648	-0.793	-11.653	0.79	0.907	-0.977	0.61	0	2.225	9.881	3.524	0.671	-1.282	-0.732	-11.653	0.79	0.907	-0.977	0.61	0	1506612039
-11.884	-0.406	0.579	-0.366	0.061	0.061	2.714	-9.691	-0.218	-0.732	0.244	2.319	3.693	10.665	1.583	0.366	-1.038	-1.099	-11.884	-0.406	0.579	-0.366	0.061	0.061	3.001	10.402	3.411	0.549	-1.16	-0.793	-11.884	-0.406	0.579	-0.366	0.061	0.061	1506612039
-11.417	-1.621	-0.183	0.305	-0.244	0.061	2.714	-9.691	-0.218	-0.732	0.488	2.808	4.159	10.945	1.787	0.732	0	-1.465	-11.417	-1.621	-0.183	0.305	-0.244	0.061	3.247	10.649	3.188	0.305	-0.671	-0.61	-11.417	-1.621	-0.183	0.305	-0.244	0.061	1506612039
-9.58	-1.565	-0.055	0.183	-0.488	-0.122	2.839	-10.2	0.039	-0.61	0.061	2.625	4.588	11.28	2.098	0.732	0.916	-1.587	-9.58	-1.565	-0.055	0.183	-0.488	-0.122	2.909	10.825	3.043	0.488	0.061	-0.366	-9.58	-1.565	-0.055	0.183	-0.488	-0.122	1506612039
-9.219	-2.007	-0.908	0.61	0.061	-0.427	3.274	-10.195	0.373	-0.366	-0.793	2.075	4.99	11.051	2.346	0.488	1.465	-1.099	-9.219	-2.007	-0.908	0.61	0.061	-0.427	1.926	10.507	2.899	0.549	0.61	0	-9.219	-2.007	-0.908	0.61	0.061	-0.427	1506612039
-9.158	-2.108	-1.611	0.427	-0.488	-0.488	3.274	-10.195	0.373	-0.122	-0.916	1.465	4.948	10.02	2.308	0.061	1.526	0.183	-9.158	-2.108	-1.611	0.427	-0.488	-0.488	0.821	9.353	2.506	0.061	0.549	0.549	-9.158	-2.108	-1.611	0.427	-0.488	-0.488	1506612039
-9.234	-2.225	-1.317	0.427	-0.061	-0.122	3.296	-8.686	0.652	-0.061	-0.916	0.671	4.43	9.472	1.794	-0.732	0.916	1.465	-9.234	-2.225	-1.317	0.427	-0.061	-0.122	0.355	8.655	1.912	-0.244	0.549	1.099	-9.234	-2.225	-1.317	0.427	-0.061	-0.122	1506612039
-9.115	-1.632	-1.116	0.61	0.671	0.122	2.795	-8.504	0.585	0.183	-1.099	-0.122	4.091	9.895	1.2	-1.526	0.732	1.709	-9.115	-1.632	-1.116	0.61	0.671	0.122	0.556	9.164	1.653	0.305	1.587	1.404	-9.115	-1.632	-1.116	0.61	0.671	0.122	1506612039
-9.505	-1.007	-1.397	0.61	0.427	-0.183	2.795	-8.504	0.585	0.366	-1.404	-0.732	4.07	10.411	0.456	-1.892	0.61	1.648	-9.505	-1.007	-1.397	0.61	0.427	-0.183	0.653	9.997	1.635	1.038	2.38	1.526	-9.505	-1.007	-1.397	0.61	0.427	-0.183	1506612039
-9.384	-0.867	-1.412	0.549	-0.061	-0.427	2.584	-8.425	0.512	0.183	-1.038	-1.099	4.028	10.05	-0.321	-1.953	0	2.197	-9.384	-0.867	-1.412	0.549	-0.061	-0.427	0.406	9.896	1.91	1.221	1.953	1.465	-9.384	-0.867	-1.412	0.549	-0.061	-0.427	1506612039
-9.201	-1.025	-1.308	0.549	-0.183	-0.366	2.217	-7.953	0.585	-0.122	-0.183	-1.16	3.789	9.323	-0.601	-1.282	-0.488	3.235	-9.201	-1.025	-1.308	0.549	-0.183	-0.366	0.421	9.191	1.882	0.61	0.977	1.465	-9.201	-1.025	-1.308	0.549	-0.183	-0.366	1506612039
-9.321	-0.97	-1.365	0.61	-0.183	-0.427	2.217	-7.953	0.585	-0.061	-0.244	-1.282	3.508	9.016	-0.731	-0.61	-0.427	3.601	-9.321	-0.97	-1.365	0.61	-0.183	-0.427	0.818	8.911	1.526	-0.061	0.732	1.282	-9.321	-0.97	-1.365	0.61	-0.183	-0.427	1506612039
-9.482	-0.621	-1.381	0.427	-0.366	-0.549	1.971	-7.896	0.553	0.061	-0.305	-1.16	3.156	8.766	-0.695	-0.183	0.061	3.296	-9.482	-0.621	-1.381	0.427	-0.366	-0.549	1.306	8.855	1.427	-0.244	0.671	0.854	-9.482	-0.621	-1.381	0.427	-0.366	-0.549	1506612039
-9.577	-0.458	-1.4	0.427	-0.305	-0.305	1.847	-7.955	0.451	-0.122	-0.305	-0.671	2.696	8.482	-0.589	0.122	0.061	2.563	-9.577	-0.458	-1.4	0.427	-0.305	-0.305	1.479	8.88	1.363	0.061	0.671	0.427	-9.577	-0.458	-1.4	0.427	-0.305	-0.305	1506612039
-9.816	-0.577	-1.398	0.732	-0.305	-0.183	1.938	-8.056	0.474	-0.427	0.122	0	2.541	8.326	-0.339	0.305	-0.122	1.77	-9.816	-0.577	-1.398	0.732	-0.305	-0.183	1.336	8.973	1.292	0.305	0.488	0.061	-9.816	-0.577	-1.398	0.732	-0.305	-0.183	1506612039
-9.92	-0.157	-1.615	0.732	-0.122	-0.061	2.096	-8.207	0.69	-0.732	0.732	0.549	2.616	8.538	-0.043	0.366	-0.122	0.916	-9.92	-0.157	-1.615	0.732	-0.122	-0.061	1.062	9.234	1.361	0.427	0.122	-0.122	-9.92	-0.157	-1.615	0.732	-0.122	-0.061	1506612040
-9.985	0.301	-1.896	0.549	-0.305	0.183	2.263	-9.103	1.079	-0.671	0.732	0.793	2.688	9.098	0.201	0.244	-0.488	0.061	-9.985	0.301	-1.896	0.549	-0.305	0.183	1.196	9.932	1.476	0.366	-0.488	-0.366	-9.985	0.301	-1.896	0.549	-0.305	0.183	1506612040
-10.852	-0.409	-0.672	-0.305	0.183	1.099	2.522	-9.426	1.111	-0.244	0.366	0.916	3.432	9.567	1.39	0.427	-0.488	-1.404	-10.852	-0.409	-0.672	-0.305	0.183	1.099	1.909	10.966	1.678	-0.427	-2.197	-0.488	-10.852	-0.409	-0.672	-0.305	0.183	1.099	1506612040
-10.958	-1.9	-0.973	-0.732	0.366	0.732	3.487	-10.698	0.963	-0.122	0.671	0.732	3.772	10.625	1.784	-0.061	-0.427	-2.258	-10.958	-1.9	-0.973	-0.732	0.366	0.732	1.909	10.966	1.678	-0.549	-2.258	-0.366	-10.958	-1.9	-0.973	-0.732	0.366	0.732	1506612040
-10.247	-2.897	0.227	0.366	0.061	1.16	3.487	-10.698	0.963	0.122	1.099	0.488	4.037	11.203	1.928	-0.732	-0.916	-2.869	-10.247	-2.897	0.227	0.366	0.061	1.16	2.687	11.42	2.456	0	-2.319	-0.732	-10.247	-2.897	0.227	0.366	0.061	1.16	1506612040
-10.079	-1.884	0.763	0.793	-0.244	1.221	3.933	-11.129	0.727	0.488	0.977	0	4.389	9.841	2.327	-0.488	-1.465	-2.625	-10.079	-1.884	0.763	0.793	-0.244	1.221	2.681	9.716	2.946	-0.244	-2.136	-0.916	-10.079	-1.884	0.763	0.793	-0.244	1.221	1506612040
-10.398	-1.424	0.141	0.305	-0.916	0.366	4.161	-9.021	0.12	0.793	0.732	-1.343	4.703	9.016	2.352	-0.305	-0.854	-1.953	-10.398	-1.424	0.141	0.305	-0.916	0.366	1.988	8.35	2.931	-1.099	-0.977	-0.122	-10.398	-1.424	0.141	0.305	-0.916	0.366	1506612040
-9.216	-1.127	0.34	0	-0.671	0.366	4.161	-9.021	0.12	0.916	0.977	-2.441	4.638	9.697	2.17	-0.732	0.183	-1.77	-9.216	-1.127	0.34	0	-0.671	0.366	1.749	9.052	2.72	-0.793	-0.427	0.122	-9.216	-1.127	0.34	0	-0.671	0.366	1506612040
-8.802	-0.335	0.154	-0.366	-0.549	0.122	3.622	-9.417	-0.451	1.099	1.282	-2.502	4.095	9.561	1.791	-0.977	-0.732	-1.343	-8.802	-0.335	0.154	-0.366	-0.549	0.122	1.501	9.217	2.882	-0.061	-0.61	-0.122	-8.802	-0.335	0.154	-0.366	-0.549	0.122	1506612040
-8.69	-0.184	0.148	-0.854	-0.366	-0.244	3.171	-8.916	-0.842	1.038	0.732	-2.502	3.966	8.885	1.339	-0.854	-1.587	-0.488	-8.69	-0.184	0.148	-0.854	-0.366	-0.244	1.55	8.577	2.832	-0.244	-0.854	-0.061	-8.69	-0.184	0.148	-0.854	-0.366	-0.244	1506612040
-8.53	-0.573	0.52	-0.305	0.122	-0.122	3.145	-8.102	-1.032	0.854	0.61	-2.563	3.893	8.62	1.128	-0.427	-1.404	0.122	-8.53	-0.573	0.52	-0.305	0.122	-0.122	1.992	8.459	2.713	-0.488	-0.671	-0.122	-8.53	-0.573	0.52	-0.305	0.122	-0.122	1506612040
-8.78	-0.196	0.459	0.061	0.671	0	3.057	-7.854	-1.153	0.671	0.671	-2.502	3.627	8.611	0.955	-0.061	-0.732	0.244	-8.78	-0.196	0.459	0.061	0.671	0	2.426	8.619	2.65	-0.427	-0.488	-0.366	-8.78	-0.196	0.459	0.061	0.671	0	1506612040
-8.835	0.471	0.248	-0.244	0.916	0	2.908	-7.824	-1.13	0.427	0.305	-2.258	3.372	8.557	0.989	0.427	-0.366	0	-8.835	0.471	0.248	-0.244	0.916	0	2.684	8.637	2.616	-0.305	-0.305	-0.61	-8.835	0.471	0.248	-0.244	0.916	0	1506612040
-9.421	0.769	0.266	-1.038	0.916	0.061	2.908	-7.824	-1.13	0.183	0.122	-1.953	3.384	8.563	1.241	0.854	0.183	-0.305	-9.421	0.769	0.266	-1.038	0.916	0.061	2.627	8.543	2.732	-0.061	0.061	-0.61	-9.421	0.769	0.266	-1.038	0.916	0.061	1506612040
-10.426	0.59	0.16	-1.343	0.916	0	2.957	-7.764	-0.837	0	0	-1.526	3.451	8.841	1.559	0.977	0.61	-0.427	-10.426	0.59	0.16	-1.343	0.916	0	2.354	8.629	2.744	0.122	0.305	-0.488	-10.426	0.59	0.16	-1.343	0.916	0	1506612040
-10.964	0.323	0.317	-1.099	0.427	-0.061	2.931	-7.97	-0.262	-0.122	0	-1.038	3.464	9.344	1.767	0.916	0.488	-0.366	-10.964	0.323	0.317	-1.099	0.427	-0.061	2.297	9.025	2.779	0.305	0.305	-0.488	-10.964	0.323	0.317	-1.099	0.427	-0.061	1506612040
-11.349	1.072	1.197	-0.793	0.427	0.366	2.931	-7.97	-0.262	-0.244	0	-0.366	3.735	9.956	1.912	0.916	0.488	-0.366	-11.349	1.072	1.197	-0.793	0.427	0.366	2.378	9.61	2.876	0.488	0.366	-0.427	-11.349	1.072	1.197	-0.793	0.427	0.366	1506612040
-11.587	-0.163	0.324	-0.793	0.305	0.061	2.944	-8.439	-0.055	-0.305	0	0.488	4.173	10.458	2.03	0.977	0.977	-0.305	-11.587	-0.163	0.324	-0.793	0.305	0.061	2.241	10.111	2.942	0.427	0.305	-0.183	-11.587	-0.163	0.324	-0.793	0.305	0.061	1506612040
-11.28	-1.912	-0.592	0.122	-0.549	-0.183	3.048	-9.015	0.573	-0.366	0	1.343	4.453	11.007	2.137	0.916	1.343	-0.061	-11.28	-1.912	-0.592	0.122	-0.549	-0.183	1.974	10.576	2.834	0.305	0	0.305	-11.28	-1.912	-0.592	0.122	-0.549	-0.183	1506612040
-10.469	-2.003	-0.28	0.977	-0.366	0.061	3.048	-9.015	0.573	-0.305	-0.122	2.014	4.478	11.447	2.119	0.549	1.282	0.305	-10.469	-2.003	-0.28	0.977	-0.366	0.061	1.828	10.981	2.611	0.244	-0.061	0.488	-10.469	-2.003	-0.28	0.977	-0.366	0.061	1506612040
-9.658	-1.321	-0.523	1.099	0.244	0.122	2.968	-9.111	0.674	-0.244	-0.549	2.38	4.539	11.691	2.013	0	1.099	0.61	-9.658	-1.321	-0.523	1.099	0.244	0.122	1.516	11.196	2.378	0.244	0.366	0.732	-9.658	-1.321	-0.523	1.099	0.244	0.122	1506612040
-9.914	-1.401	-1.522	0.793	-0.427	-0.183	2.968	-9.478	0.519	-0.244	-0.854	2.869	4.441	10.98	1.704	-0.488	0.977	1.282	-9.914	-1.401	-1.522	0.793	-0.427	-0.183	1.005	10.477	2.277	0.061	0.549	0.854	-9.914	-1.401	-1.522	0.793	-0.427	-0.183	1506612040
-9.22	-1.64	-1.574	0.488	-0.732	-0.122	3.274	-8.885	0.613	-0.61	-0.305	3.174	3.927	9.807	1.223	-0.732	0.488	2.136	-9.22	-1.64	-1.574	0.488	-0.732	-0.122	0.567	9.278	1.805	-0.671	-0.122	1.099	-9.22	-1.64	-1.574	0.488	-0.732	-0.122	1506612040
-9.36	-1.733	-1.665	0.244	-0.427	-0.122	3.519	-8	0.837	-0.854	0.305	2.869	3.469	9.25	0.629	-0.977	-0.122	2.38	-9.36	-1.733	-1.665	0.244	-0.427	-0.122	0.786	8.843	1.304	-1.038	-0.061	1.282	-9.36	-1.733	-1.665	0.244	-0.427	-0.122	1506612040
-9.628	-1.567	-1.452	0.732	0	-0.061	3.467	-8.112	0.788	-0.61	0.305	1.953	3.661	9.505	-0.044	-1.221	0.305	1.831	-9.628	-1.567	-1.452	0.732	0	-0.061	1.097	9.465	1.345	-0.488	0.854	1.221	-9.628	-1.567	-1.452	0.732	0	-0.061	1506612041
-9.72	-0.805	-1.567	0.366	0.183	0	3.345	-8.896	0.638	-0.366	-0.549	0.854	3.965	9.914	-0.846	-1.343	0.793	1.526	-9.72	-0.805	-1.567	0.366	0.183	0	1.084	10.357	1.72	0.122	1.465	0.916	-9.72	-0.805	-1.567	0.366	0.183	0	1506612041
-9.666	-0.641	-1.694	0.061	-0.122	-0.244	3.541	-9.588	0.567	-0.427	-0.977	-0.244	4.268	9.594	-1.22	-0.916	0.122	1.709	-9.666	-0.641	-1.694	0.061	-0.122	-0.244	0.811	10.196	2.198	0.366	0.854	0.61	-9.666	-0.641	-1.694	0.061	-0.122	-0.244	1506612041
-9.446	-0.918	-1.546	0.122	-0.244	-0.305	3.527	-9.326	0.763	-0.488	-0.732	-1.16	4.582	9.075	-0.94	-0.061	0.061	2.319	-9.446	-0.918	-1.546	0.122	-0.244	-0.305	0.571	9.441	2.291	-0.061	0.488	0.61	-9.446	-0.918	-1.546	0.122	-0.244	-0.305	1506612041
-9.405	-0.883	-1.431	0.061	-0.244	-0.122	3.319	-8.996	1.023	-0.305	-0.854	-1.892	4.677	8.963	-0.555	0.183	0.122	2.563	-9.405	-0.883	-1.431	0.061	-0.244	-0.122	0.514	9.146	2.115	-0.061	-0.122	0.366	-9.405	-0.883	-1.431	0.061	-0.244	-0.122	1506612041
-9.694	-0.793	-1.286	0.366	-0.305	0.305	3.374	-9.073	1.104	0.061	-0.549	-2.136	4.712	8.613	-0.005	0.305	0.122	2.625	-9.694	-0.793	-1.286	0.366	-0.305	0.305	0.639	8.789	1.983	-0.122	-0.488	0.244	-9.694	-0.793	-1.286	0.366	-0.305	0.305	1506612041
-9.684	-0.546	-1.357	0.671	0	0.427	3.594	-9.012	1.09	0	0	-2.319	5.111	8.522	0.38	0.427	-0.061	2.747	-9.684	-0.546	-1.357	0.671	0	0.427	0.754	8.745	1.937	0	-0.671	0.244	-9.684	-0.546	-1.357	0.671	0	0.427	1506612041
-9.804	-0.295	-1.627	0.427	-0.061	0.183	4.018	-8.972	1.239	-0.244	0.732	-2.502	6.218	8.795	1.128	0.427	0.61	2.808	-9.804	-0.295	-1.627	0.427	-0.061	0.183	0.668	9.034	1.983	-0.122	-0.916	0.61	-9.804	-0.295	-1.627	0.427	-0.061	0.183	1506612041
-9.892	-0.434	-1.384	-0.122	-0.122	0.122	4.316	-9.288	1.72	-0.061	1.099	-2.991	7.555	9.546	2.213	0.122	1.221	3.418	-9.892	-0.434	-1.384	-0.122	-0.122	0.122	0.702	9.409	1.848	-0.305	-1.648	0.61	-9.892	-0.434	-1.384	-0.122	-0.122	0.122	1506612041
-9.777	-0.635	-0.779	-0.488	0.122	0.183	6.673	-10.097	2.345	0.732	-0.244	-4.028	8.347	9.78	2.785	-0.977	-0.244	5.066	-9.777	-0.635	-0.779	-0.488	0.122	0.183	1.706	9.5	1.756	-0.732	-3.113	0.671	-9.777	-0.635	-0.779	-0.488	0.122	0.183	1506612041
-9.566	-1.116	-0.618	-0.427	0.122	0	6.673	-10.097	2.345	1.404	-1.282	-5.676	10.251	9.654	4.301	-1.77	-0.854	6.104	-9.566	-1.116	-0.618	-0.427	0.122	0	3.429	9.473	1.954	-1.282	-3.113	0.793	-9.566	-1.116	-0.618	-0.427	0.122	0	1506612041
-9.771	-1.394	-0.384	-0.122	0.244	-0.061	8.892	-10.613	2.592	2.075	-3.174	-8.179	12.175	9.53	4.603	-2.869	-0.061	7.385	-9.771	-1.394	-0.384	-0.122	0.244	-0.061	4.511	9.607	1.881	-1.404	-2.136	1.404	-9.771	-1.394	-0.384	-0.122	0.244	-0.061	1506612041
-9.898	-1.233	-0.134	-0.061	0.244	-0.122	14.455	-11.057	1.736	2.869	-4.272	-10.925	13.846	9.039	4.358	-3.845	-0.122	8.911	-9.898	-1.233	-0.134	-0.061	0.244	-0.122	4.935	9.618	2.232	-2.319	-2.197	2.686	-9.898	-1.233	-0.134	-0.061	0.244	-0.122	1506612041
-9.91	-0.837	0.028	-0.183	0.244	-0.366	14.455	-11.057	1.736	3.052	-5.127	-13.428	15.618	8.364	4.298	-3.296	2.93	10.071	-9.91	-0.837	0.028	-0.183	0.244	-0.366	5.428	9.391	2.728	-3.052	-3.235	4.15	-9.91	-0.837	0.028	-0.183	0.244	-0.366	1506612041
-9.993	-0.511	0.029	-0.305	0.244	-0.427	16.468	-10.329	0.075	1.648	-2.869	-15.564	15.699	7.677	2.586	-4.517	7.751	11.78	-9.993	-0.511	0.029	-0.305	0.244	-0.427	5.637	8.903	3.162	-3.54	-4.761	5.188	-9.993	-0.511	0.029	-0.305	0.244	-0.427	1506612041
-10.105	-0.4	-0.12	-0.305	0.122	-0.305	11.593	-6.966	-1.186	2.014	9.827	-16.846	12.761	5.846	1.668	-5.676	7.69	12.695	-10.105	-0.4	-0.12	-0.305	0.122	-0.305	6.176	7.888	3.164	-2.747	-6.287	5.31	-10.105	-0.4	-0.12	-0.305	0.122	-0.305	1506612041
-9.966	-0.352	-0.077	-0.305	0.061	-0.244	11.593	-6.966	-1.186	2.014	9.766	-16.418	8.601	2.94	1.232	-4.395	5.615	12.268	-9.966	-0.352	-0.077	-0.305	0.061	-0.244	6.704	6.611	2.54	-0.854	-5.554	5.371	-9.966	-0.352	-0.077	-0.305	0.061	-0.244	1506612041
-9.909	-0.505	-0.144	-0.305	0	-0.244	8.049	-3.95	-1.219	1.831	11.475	-14.526	5.649	0.797	0.477	-3.784	7.69	10.559	-9.909	-0.505	-0.144	-0.305	0	-0.244	7.617	5.749	2.035	0.305	-3.845	5.371	-9.909	-0.505	-0.144	-0.305	0	-0.244	1506612041
-9.896	-0.689	-0.238	-0.122	-0.061	-0.183	1.839	1.647	-1.599	2.197	11.78	-11.78	2.499	-1.075	0.154	-2.686	7.507	7.935	-9.896	-0.689	-0.238	-0.122	-0.061	-0.183	7.8	5.474	1.608	0.732	-2.441	5.066	-9.896	-0.689	-0.238	-0.122	-0.061	-0.183	1506612041
-9.848	-0.678	-0.291	-0.122	-0.183	-0.061	1.839	1.647	-1.599	1.892	6.226	-8.728	0.645	-2.54	0.095	-1.343	4.761	5.859	-9.848	-0.678	-0.291	-0.122	-0.183	-0.061	7.727	5.173	1.177	0.916	-1.282	4.211	-9.848	-0.678	-0.291	-0.122	-0.183	-0.061	1506612041
-9.857	-0.719	-0.384	-0.061	-0.183	-0.061	1.5	3.707	-0.987	0.793	3.967	-6.836	-0.16	-3.756	1.317	-0.488	3.906	4.517	-9.857	-0.719	-0.384	-0.061	-0.183	-0.061	7.397	4.444	0.897	1.16	0.061	2.93	-9.857	-0.719	-0.384	-0.061	-0.183	-0.061	1506612041
-9.814	-0.8	-0.432	0.061	-0.305	0	-0.403	5.66	1.134	0.305	2.991	-5.554	-0.56	-4.521	2.513	0.488	1.709	3.296	-9.814	-0.8	-0.432	0.061	-0.305	0	7.275	3.941	0.486	1.709	0.549	2.014	-9.814	-0.8	-0.432	0.061	-0.305	0	1506612041
-9.792	-0.833	-0.555	0.305	-0.366	-0.061	-0.403	5.66	1.134	0.305	0.183	-4.578	-0.067	-5.095	3.445	0.793	1.16	2.563	-9.792	-0.833	-0.555	0.305	-0.366	-0.061	7.446	3.558	0.397	1.77	0.366	1.282	-9.792	-0.833	-0.555	0.305	-0.366	-0.061	1506612041
-9.703	-0.743	-0.624	0.427	-0.183	-0.061	-0.849	6.04	2.291	0.366	-1.16	-3.113	0.14	-5.497	4.399	0.427	0.549	2.38	-9.703	-0.743	-0.624	0.427	-0.183	-0.061	8.183	3.406	0.657	1.465	0.732	0.854	-9.703	-0.743	-0.624	0.427	-0.183	-0.061	1506612041
-9.798	-0.483	-0.712	0.488	-0.183	-0.061	-0.495	6.437	3.596	0.183	-0.793	-2.136	0.699	-6.01	5.658	0.427	0.549	2.38	-9.798	-0.483	-0.712	0.488	-0.183	-0.061	8.555	3.397	0.773	1.221	1.16	0.488	-9.798	-0.483	-0.712	0.488	-0.183	-0.061	1506612041
-9.927	-0.242	-0.8	0.427	-0.122	-0.122	-0.462	6.854	4.198	0.793	-0.61	-1.648	0.731	-6.267	6.3	0.793	2.075	1.953	-9.927	-0.242	-0.8	0.427	-0.122	-0.122	8.673	3.515	0.7	0.793	0.854	0.366	-9.927	-0.242	-0.8	0.427	-0.122	-0.122	1506612042
-9.928	-0.12	-0.77	0.305	-0.061	-0.183	0.179	7.61	5.428	1.648	-1.038	-1.282	0.362	-6.373	7.083	0.854	2.747	1.465	-9.928	-0.12	-0.77	0.305	-0.061	-0.183	8.777	3.516	0.813	0.305	0.977	0.366	-9.928	-0.12	-0.77	0.305	-0.061	-0.183	1506612042
-9.855	-0.126	-0.741	0.183	-0.061	-0.183	0.518	8.526	5.271	1.343	-0.183	-1.282	-0.396	-6.271	7.41	0.305	2.258	1.16	-9.855	-0.126	-0.741	0.183	-0.061	-0.183	8.624	3.482	0.813	0.244	0.732	0.366	-9.855	-0.126	-0.741	0.183	-0.061	-0.183	1506612042
-9.802	-0.25	-0.701	0.244	0	-0.122	0.366	9.016	5.073	0.732	-0.122	-1.099	-0.683	-6.144	7.791	-0.305	2.014	0.916	-9.802	-0.25	-0.701	0.244	0	-0.122	8.347	3.339	0.779	0.122	0.61	0.183	-9.802	-0.25	-0.701	0.244	0	-0.122	1506612042
-9.866	-0.288	-0.668	0.183	0	-0.061	-0.269	8.833	5.006	0.671	0.122	-0.793	-1.052	-6.1	7.693	-0.488	1.587	0.488	-9.866	-0.288	-0.668	0.183	0	-0.061	8.094	3.222	0.675	0.244	0.122	0	-9.866	-0.288	-0.668	0.183	0	-0.061	1506612042
-9.845	-0.238	-0.62	0.183	0.061	-0.122	-0.172	8.672	4.567	0.244	1.221	-0.366	-1.103	-5.912	7.12	-0.427	1.892	-0.183	-9.845	-0.238	-0.62	0.183	0.061	-0.122	7.955	3.158	0.713	0.305	-0.305	-0.366	-9.845	-0.238	-0.62	0.183	0.061	-0.122	1506612042
-9.783	-0.182	-0.565	-0.061	0.183	-0.122	-0.574	8.272	3.811	0.122	0.427	-0.061	-1.589	-6.068	6.734	-0.488	0.977	-0.732	-9.783	-0.182	-0.565	-0.061	0.183	-0.122	8.201	3.104	0.794	0.183	-0.488	-0.549	-9.783	-0.182	-0.565	-0.061	0.183	-0.122	1506612042
-9.804	-0.173	-0.52	-0.183	0.122	-0.061	-0.351	8.457	4.136	0	-0.671	0.427	-1.56	-6.656	6.874	-0.671	0.549	-0.854	-9.804	-0.173	-0.52	-0.183	0.122	-0.061	8.625	2.896	0.841	0.122	-0.427	-0.671	-9.804	-0.173	-0.52	-0.183	0.122	-0.061	1506612042
-9.875	-0.169	-0.476	-0.244	0.061	-0.061	0.351	8.918	4.387	-0.366	0.732	0.977	-1.523	-7.318	7.224	-0.122	0.183	-1.404	-9.875	-0.169	-0.476	-0.244	0.061	-0.061	8.862	2.913	0.772	0.305	-0.427	-0.488	-9.875	-0.169	-0.476	-0.244	0.061	-0.061	1506612042
-9.854	-0.221	-0.461	-0.305	0	0	0.581	9.21	4.731	0.061	4.028	1.709	-2.567	-7.206	7.106	0.122	-1.587	-1.465	-9.854	-0.221	-0.461	-0.305	0	0	8.866	3.152	0.566	0.488	-0.61	-0.488	-9.854	-0.221	-0.461	-0.305	0	0	1506612042
-9.832	-0.261	-0.429	-0.305	-0.061	0	-0.723	9.556	4.713	-0.427	-0.183	1.526	-2.418	-6.943	6.016	0.183	-8.118	-2.319	-9.832	-0.261	-0.429	-0.305	-0.061	0	9.134	3.359	0.778	0.061	-0.854	-0.427	-9.832	-0.261	-0.429	-0.305	-0.061	0	1506612042
-9.856	-0.295	-0.392	-0.366	-0.183	0	-0.06	9.409	5.035	-0.854	-1.953	1.221	-1.052	-6.887	7.06	-0.427	-10.437	-2.441	-9.856	-0.295	-0.392	-0.366	-0.183	0	9.32	3.592	1.035	-0.61	-0.183	-0.244	-9.856	-0.295	-0.392	-0.366	-0.183	0	1506612042
-9.755	-0.438	-0.427	-0.366	-0.122	0.061	-1.007	9.103	4.634	-0.366	-7.935	0.61	0.873	-7.625	5.948	0.732	-13.977	-2.441	-9.755	-0.438	-0.427	-0.366	-0.122	0.061	9.392	3.74	0.772	-0.732	-0.488	0.366	-9.755	-0.438	-0.427	-0.366	-0.122	0.061	1506612042
-9.899	-0.505	-0.47	-0.183	-0.061	0	1.061	9.497	4.122	-0.366	-12.329	0.549	4.26	-8.478	4.729	0.732	-13.977	-2.441	-9.899	-0.505	-0.47	-0.183	-0.061	0	10.548	4.177	1.237	-2.075	-0.122	0.916	-9.899	-0.505	-0.47	-0.183	-0.061	0	1506612042
-9.973	-0.414	-0.462	-0.183	-0.122	0	3.029	10.436	3.358	-1.709	-14.832	0.549	6.617	-7.959	4.79	2.808	-7.446	-2.808	-9.973	-0.414	-0.462	-0.183	-0.122	0	10.084	3.656	1.248	-1.77	1.709	1.526	-9.973	-0.414	-0.462	-0.183	-0.122	0	1506612042
-9.906	-0.475	-0.505	-0.183	-0.183	0.061	4.8	10.212	3.158	-1.587	-9.521	1.404	6.741	-6.804	5.195	2.502	-4.211	-2.441	-9.906	-0.475	-0.505	-0.183	-0.183	0.061	9.113	3.291	0.574	-1.526	1.038	1.77	-9.906	-0.475	-0.505	-0.183	-0.183	0.061	1506612042
-9.88	-0.577	-0.574	-0.122	-0.183	0.122	4.051	9.562	3.202	-0.916	-3.967	1.526	5.734	-6.282	5.255	1.77	-4.15	-1.77	-9.88	-0.577	-0.574	-0.122	-0.183	0.122	8.844	3.068	0.721	-1.465	0.549	1.77	-9.88	-0.577	-0.574	-0.122	-0.183	0.122	1506612042
-9.784	-0.604	-0.617	-0.061	-0.061	0.183	2.993	9.186	3.466	-0.854	-2.686	1.892	6.118	-5.389	5.301	0.732	-2.502	-1.648	-9.784	-0.604	-0.617	-0.061	-0.061	0.183	8.623	2.503	1.065	-0.977	1.282	1.648	-9.784	-0.604	-0.617	-0.061	-0.061	0.183	1506612042
-9.806	-0.597	-0.605	0.061	-0.061	0.244	3.4	8.562	3.893	-0.854	-1.953	2.014	6.368	-4.633	6.292	0.244	-3.723	-1.587	-9.806	-0.597	-0.605	0.061	-0.061	0.244	8.122	2.296	0.798	-0.427	1.221	1.221	-9.806	-0.597	-0.605	0.061	-0.061	0.244	1506612042
-9.851	-0.526	-0.687	0.061	-0.122	0.183	4.456	7.728	4.088	0.183	-2.869	1.16	7.116	-4.733	4.704	-0.671	-2.563	-1.038	-9.851	-0.526	-0.687	0.061	-0.122	0.183	7.891	1.961	0.828	-0.427	0	0.916	-9.851	-0.526	-0.687	0.061	-0.122	0.183	1506612042
-9.895	-0.489	-0.69	0.122	-0.122	0.244	5.286	7.903	2.308	-0.183	-1.831	0.732	8.131	-5.069	4.053	-0.732	-0.977	-0.366	-9.895	-0.489	-0.69	0.122	-0.122	0.244	8.526	1.939	1.214	-0.122	0.183	0.916	-9.895	-0.489	-0.69	0.122	-0.122	0.244	1506612042
-9.922	-0.418	-0.69	0.183	-0.122	0.183	5.291	8.336	2.151	-0.366	-1.587	0.183	8.841	-5.046	4.029	-0.732	-0.977	-0.366	-9.922	-0.418	-0.69	0.183	-0.122	0.183	8.699	1.952	1.312	0.122	0.061	0.793	-9.922	-0.418	-0.69	0.183	-0.122	0.183	1506612042
-9.874	-0.366	-0.721	0.183	-0.122	0.183	5.831	8.851	2.652	-0.183	-1.282	-0.366	9.26	-5.205	3.895	-0.977	0	0.305	-9.874	-0.366	-0.721	0.183	-0.122	0.183	9.049	1.832	1.503	-0.122	-0.488	0.854	-9.874	-0.366	-0.721	0.183	-0.122	0.183	1506612042
-9.874	-0.311	-0.748	0.183	-0.183	0.183	6.063	9.446	2.536	-0.366	-0.61	-0.916	9.339	-5.063	4.846	-0.854	1.099	0.671	-9.874	-0.311	-0.748	0.183	-0.183	0.183	9.249	1.864	1.705	-0.183	-0.488	1.038	-9.874	-0.311	-0.748	0.183	-0.183	0.183	1506612042
-9.79	-0.267	-0.723	0.183	-0.122	0.183	6.09	9.697	2.468	-0.671	-0.732	-1.282	9.508	-4.6	5.2	-1.404	2.319	0.977	-9.79	-0.267	-0.723	0.183	-0.122	0.183	9.466	1.933	1.804	-0.427	-0.793	0.977	-9.79	-0.267	-0.723	0.183	-0.122	0.183	1506612042
-9.656	-0.148	-0.641	0.122	0	0.183	5.709	9.938	1.534	-1.465	-0.549	-1.343	9.022	-4.084	5.646	-2.38	2.563	1.465	-9.656	-0.148	-0.641	0.122	0	0.183	8.88	1.841	1.82	-0.793	-0.854	1.038	-9.656	-0.148	-0.641	0.122	0	0.183	1506612043
-9.715	-0.042	-0.565	0.305	0	0.244	5.358	9.879	0.852	-2.38	-0.854	-1.587	7.931	-3.88	5.509	-2.991	2.686	1.16	-9.715	-0.042	-0.565	0.305	0	0.244	8.762	1.8	1.803	-1.282	-1.343	1.038	-9.715	-0.042	-0.565	0.305	0	0.244	1506612043
-9.72	-0.108	-0.48	0.427	0.122	0.244	4.817	9.489	0.658	-3.235	-0.671	-1.709	6.452	-3.582	5.593	-3.174	2.258	0.244	-9.72	-0.108	-0.48	0.427	0.122	0.244	8.484	1.574	1.859	-1.831	-1.16	0.854	-9.72	-0.108	-0.48	0.427	0.122	0.244	1506612043
-9.896	-0.254	-0.415	0.732	0.122	0.366	4.076	8.589	1.503	-3.662	-0.793	-1.648	5.333	-3.61	4.644	-3.174	1.465	-0.671	-9.896	-0.254	-0.415	0.732	0.122	0.366	8.538	1.433	1.775	-2.441	-0.977	0.427	-9.896	-0.254	-0.415	0.732	0.122	0.366	1506612043
-9.997	-0.257	-0.329	1.038	0	0.366	3.679	7.754	2.346	-3.845	-1.465	-1.343	5.112	-3.854	3.542	-2.93	1.465	-1.465	-9.997	-0.257	-0.329	1.038	0	0.366	8.479	1.008	1.504	-2.869	-0.61	0.122	-9.997	-0.257	-0.329	1.038	0	0.366	1506612043
-9.916	-0.261	-0.31	1.282	-0.061	0.366	3.079	7.261	2.728	-3.784	-2.075	-1.16	5.297	-4.072	3.346	-2.869	1.099	-1.343	-9.916	-0.261	-0.31	1.282	-0.061	0.366	8.366	0.858	1.044	-3.357	-0.671	-0.549	-9.916	-0.261	-0.31	1.282	-0.061	0.366	1506612043
-9.924	-0.166	-0.29	1.587	-0.244	0.427	2.796	6.717	2.913	-3.784	-2.258	-0.854	5.154	-4.242	3.212	-2.808	0.244	-0.793	-9.924	-0.166	-0.29	1.587	-0.244	0.427	8.453	0.86	0.602	-3.235	-0.793	-0.854	-9.924	-0.166	-0.29	1.587	-0.244	0.427	1506612043
-9.78	-0.08	-0.38	1.648	-0.244	0.427	2.97	6.296	2.652	-4.028	-3.113	-0.793	5.533	-4.088	2.226	-3.601	0.061	-1.038	-9.78	-0.08	-0.38	1.648	-0.244	0.427	8.285	0.964	0.449	-3.357	-1.221	-1.526	-9.78	-0.08	-0.38	1.648	-0.244	0.427	1506612043
-9.552	-0.17	-0.185	1.77	-0.061	0.305	3.835	6.09	2.773	-4.395	-3.479	-1.099	5.564	-4.84	1.469	-3.601	-0.122	-0.671	-9.552	-0.17	-0.185	1.77	-0.061	0.305	8.394	1.284	0.406	-3.296	-1.648	-1.648	-9.552	-0.17	-0.185	1.77	-0.061	0.305	1506612043
-10.039	-0.504	-0.272	1.831	0.061	0	3.963	6.18	4.088	-4.639	-3.235	-1.282	6.076	-5.07	0.701	-3.479	0.061	-0.427	-10.039	-0.504	-0.272	1.831	0.061	0	8.984	2.007	0.262	-3.662	-0.977	-1.77	-10.039	-0.504	-0.272	1.831	0.061	0	1506612043
-10.323	-0.902	-0.047	1.953	0.244	-0.183	2.845	6.123	5.101	-3.54	-4.456	-1.282	6.404	-5.186	0.721	-3.479	0.061	-0.427	-10.323	-0.902	-0.047	1.953	0.244	-0.183	8.991	2.15	0.126	-3.723	-1.099	-2.38	-10.323	-0.902	-0.047	1.953	0.244	-0.183	1506612043
-10.806	-0.799	0.3	2.136	-1.099	-0.488	3.378	5.645	5.606	-2.869	-4.7	-1.221	5.929	-5.306	0.167	-3.967	0.916	-1.221	-10.806	-0.799	0.3	2.136	-1.099	-0.488	9.226	2.699	0.099	-4.456	-1.221	-2.625	-10.806	-0.799	0.3	2.136	-1.099	-0.488	1506612043
-10.426	-1.087	-0.276	2.38	-1.526	-0.977	3.956	5.481	5.18	-2.441	-5.737	-1.038	5.621	-5.431	-0.592	-4.333	1.465	-2.075	-10.426	-1.087	-0.276	2.38	-1.526	-0.977	9.222	3.128	0.319	-4.761	-0.732	-3.174	-10.426	-1.087	-0.276	2.38	-1.526	-0.977	1506612043
-9.643	-1.45	0.328	2.93	-0.916	-0.977	5.205	4.984	5.182	-2.258	-3.784	-0.61	6.257	-5.626	-0.976	-4.15	1.77	-2.808	-9.643	-1.45	0.328	2.93	-0.916	-0.977	9.057	3.155	0.486	-5.005	0.183	-3.418	-9.643	-1.45	0.328	2.93	-0.916	-0.977	1506612043
-9.705	-0.886	0.705	3.723	-0.854	-0.61	5.15	5.047	5.477	-1.587	-6.287	0.122	6.906	-5.565	-1.233	-4.395	2.686	-3.296	-9.705	-0.886	0.705	3.723	-0.854	-0.61	8.54	3.718	0.562	-4.883	-0.122	-3.418	-9.705	-0.886	0.705	3.723	-0.854	-0.61	1506612043
-9.534	-0.307	0.347	3.662	-0.793	-0.854	5.899	5.719	5.325	-0.916	-5.005	0.854	6.998	-5.057	-1.186	-4.578	3.418	-3.784	-9.534	-0.307	0.347	3.662	-0.793	-0.854	8.49	4.024	1.029	-4.761	-0.122	-3.662	-9.534	-0.307	0.347	3.662	-0.793	-0.854	1506612043
-9.588	-0.397	0.327	3.418	-0.488	-1.038	6.428	5.7	4.255	-0.427	-2.258	1.648	7.086	-4.748	-0.878	-4.089	2.808	-3.357	-9.588	-0.397	0.327	3.418	-0.488	-1.038	8.454	4.241	1.358	-4.578	0.488	-3.784	-9.588	-0.397	0.327	3.418	-0.488	-1.038	1506612043
-9.359	-1.079	0.705	3.723	-0.122	-0.977	6.132	5.248	3.041	-0.244	-5.005	2.625	7.791	-4.454	-1.019	-3.54	2.991	-3.662	-9.359	-1.079	0.705	3.723	-0.122	-0.977	8.093	4.278	1.627	-4.456	0.244	-3.906	-9.359	-1.079	0.705	3.723	-0.122	-0.977	1506612043
-9.178	-1.352	0.821	4.639	0.488	-0.732	6.932	4.485	1.839	-0.183	-3.418	2.808	7.308	-4.191	-1.321	-3.54	3.357	-3.296	-9.178	-1.352	0.821	4.639	0.488	-0.732	7.436	5.199	1.506	-4.272	-0.366	-4.15	-9.178	-1.352	0.821	4.639	0.488	-0.732	1506612043
-9.39	-0.995	0.633	5.005	0.793	-0.793	6.556	4.59	1.08	0.305	-2.869	3.113	6.953	-4.082	-0.72	-3.54	3.357	-3.296	-9.39	-0.995	0.633	5.005	0.793	-0.793	7.674	5.678	1.861	-3.174	-0.732	-5.005	-9.39	-0.995	0.633	5.005	0.793	-0.793	1506612043
-9.416	-0.672	0.628	4.395	0.854	-0.916	6.82	3.917	0.898	0.488	-1.587	3.662	8.933	-3.254	1.005	-3.174	3.174	-4.211	-9.416	-0.672	0.628	4.395	0.854	-0.916	6.962	5.242	2.213	-2.136	1.831	-4.822	-9.416	-0.672	0.628	4.395	0.854	-0.916	1506612043
-9.433	-0.538	0.75	3.845	1.16	-0.854	6.653	4.765	0.44	1.038	-2.808	4.272	6.242	-3.062	0.196	-4.028	0.427	-4.211	-9.433	-0.538	0.75	3.845	1.16	-0.854	7.531	6.758	2.122	-0.916	0.732	-5.249	-9.433	-0.538	0.75	3.845	1.16	-0.854	1506612043
-9.743	-0.729	0.957	3.723	1.282	-0.671	7.614	4.545	-0.587	0.732	-4.944	4.883	10.859	-2.336	2.339	-3.113	1.465	-5.188	-9.743	-0.729	0.957	3.723	1.282	-0.671	6.609	5.361	3.395	-0.793	1.221	-4.761	-9.743	-0.729	0.957	3.723	1.282	-0.671	1506612043
-10.548	-0.49	0.945	3.845	1.038	-0.183	9.112	4.338	-1.519	0.793	-2.319	4.639	10.424	-2.498	1.82	-3.601	4.089	-5.432	-10.548	-0.49	0.945	3.845	1.038	-0.183	6.46	6.911	2.722	0.122	-0.244	-4.822	-10.548	-0.49	0.945	3.845	1.038	-0.183	1506612043
-10.98	-0.274	1.092	2.93	0	-0.244	9.972	4.447	-2.329	0.793	-2.319	4.639	11.204	-1.964	2.426	-3.357	0.732	-5.249	-10.98	-0.274	1.092	2.93	0	-0.244	6.247	7.218	3.287	0.427	0.183	-4.211	-10.98	-0.274	1.092	2.93	0	-0.244	1506612043
-11.106	-0.913	-0.084	2.319	-0.916	-0.977	11.651	2.329	-2.936	-0.183	-1.587	4.211	11.204	-1.964	2.426	-3.357	0.732	-5.249	-11.106	-0.913	-0.084	2.319	-0.916	-0.977	5.532	8.583	3.302	0.366	-0.916	-4.028	-11.106	-0.913	-0.084	2.319	-0.916	-0.977	1506612044
-9.496	-1.737	-0.412	2.991	0.671	-0.916	12.343	1.375	-2.388	-0.122	-0.244	4.028	12.726	-0.286	2.473	-2.563	-0.061	-4.333	-9.496	-1.737	-0.412	2.991	0.671	-0.916	4.936	9.466	3.101	0.305	-1.038	-4.028	-9.496	-1.737	-0.412	2.991	0.671	-0.916	1506612044
-9.276	-2.604	-1.922	4.15	1.038	-0.427	13.223	0.194	-1.839	-0.427	1.404	3.784	12.073	0.335	1.69	-2.319	0.122	-4.15	-9.276	-2.604	-1.922	4.15	1.038	-0.427	3.942	9.71	2.592	0.488	-2.014	-3.723	-9.276	-2.604	-1.922	4.15	1.038	-0.427	1506612044
-9.302	-3.022	-2.053	5.31	1.587	0.244	12.69	-0.934	-1.174	-1.038	1.465	2.869	12.017	0.958	1.189	-2.319	-3.601	-3.418	-9.302	-3.022	-2.053	5.31	1.587	0.244	2.425	9.641	2.134	-0.488	-1.953	-2.258	-9.302	-3.022	-2.053	5.31	1.587	0.244	1506612044
-9.424	-2.748	-2.414	6.042	2.136	0.366	11.677	-1.181	-0.376	-1.221	-1.404	2.38	13.7	1.61	2.011	-1.892	0.122	-2.502	-9.424	-2.748	-2.414	6.042	2.136	0.366	1.3	9.326	1.866	-0.183	-1.16	-2.197	-9.424	-2.748	-2.414	6.042	2.136	0.366	1506612044
-9.533	-2.206	-2.561	6.47	2.319	0.244	11.992	-1.511	-0.231	-1.282	-0.671	2.075	12.221	2.12	0.598	-2.441	-0.549	-1.892	-9.533	-2.206	-2.561	6.47	2.319	0.244	0.306	10.14	1.903	0.549	-1.16	-1.77	-9.533	-2.206	-2.561	6.47	2.319	0.244	1506612044
-9.317	-1.433	-2.577	6.47	1.892	0.305	11.763	-1.766	-0.201	-1.709	0.122	1.831	11.707	2.528	0.453	-2.563	-1.587	-2.014	-9.317	-1.433	-2.577	6.47	1.892	0.305	0.176	10.05	1.864	0.854	-1.16	-1.16	-9.317	-1.433	-2.577	6.47	1.892	0.305	1506612044
-9.461	-1.02	-2.604	5.981	1.282	0.305	11.097	-1.748	0.207	-2.136	-0.183	1.526	11.154	2.767	0.827	-2.38	0.916	-1.77	-9.461	-1.02	-2.604	5.981	1.282	0.305	0.634	9.467	1.345	0.549	-0.854	-0.977	-9.461	-1.02	-2.604	5.981	1.282	0.305	1506612044
-9.635	-0.794	-2.61	5.676	1.099	0.305	10.166	-1.205	0.425	-2.441	0.488	1.221	9.417	2.606	0.717	-2.38	-0.122	-1.221	-9.635	-0.794	-2.61	5.676	1.099	0.305	1.117	9.387	1.258	0.183	-0.916	-0.671	-9.635	-0.794	-2.61	5.676	1.099	0.305	1506612044
-9.81	-0.256	-2.488	5.493	0.793	0.305	9.205	-0.854	0.012	-2.563	1.587	1.221	9.183	2.665	0.843	-2.258	-1.038	-1.16	-9.81	-0.256	-2.488	5.493	0.793	0.305	1.093	9.506	1.221	-0.061	-0.916	-0.183	-9.81	-0.256	-2.488	5.493	0.793	0.305	1506612044
-9.932	0.227	-2.299	4.883	0.61	0.244	8.815	-1.013	-0.537	-2.625	1.465	1.282	9.29	2.958	1.058	-2.502	-0.732	-1.343	-9.932	0.227	-2.299	4.883	0.61	0.244	1.086	9.8	1.056	-0.061	-1.038	0	-9.932	0.227	-2.299	4.883	0.61	0.244	1506612044
-9.891	0.435	-2.177	4.333	0.549	0.183	8.884	-1.402	-1.036	-2.563	1.526	1.16	9.104	3.236	1.262	-2.808	-0.854	-1.465	-9.891	0.435	-2.177	4.333	0.549	0.183	1.303	9.941	0.994	0.122	-1.465	-0.061	-9.891	0.435	-2.177	4.333	0.549	0.183	1506612044
-9.871	0.614	-2.086	3.723	0.366	0.061	9.39	-1.902	-1.41	-2.319	2.808	0.977	8.994	3.647	1.308	-2.808	-0.854	-1.465	-9.871	0.614	-2.086	3.723	0.366	0.061	1.596	10.045	0.946	0.305	-2.075	-0.305	-9.871	0.614	-2.086	3.723	0.366	0.061	1506612044
-9.765	0.652	-1.87	3.235	0.061	0.122	9.426	-2.195	-1.233	-2.38	2.686	0.488	8.94	3.754	1.077	-3.723	-1.221	-1.648	-9.765	0.652	-1.87	3.235	0.061	0.122	2.006	9.849	0.894	0.122	-2.563	-0.549	-9.765	0.652	-1.87	3.235	0.061	0.122	1506612044
-9.801	0.5	-1.763	2.808	0.061	0.366	9.015	-2.247	-0.847	-2.808	1.831	0.244	8.99	3.686	1.085	-3.54	-0.977	-1.77	-9.801	0.5	-1.763	2.808	0.061	0.366	2.476	9.319	0.967	-0.305	-2.93	-0.549	-9.801	0.5	-1.763	2.808	0.061	0.366	1506612044
-9.507	0.154	-1.82	2.441	0.122	0.366	8.789	-2.367	-0.293	-2.869	1.16	0.244	9.037	3.753	1.294	-3.54	-0.977	-1.77	-9.507	0.154	-1.82	2.441	0.122	0.366	2.517	9.335	1.075	-0.671	-2.991	-0.549	-9.507	0.154	-1.82	2.441	0.122	0.366	1506612044
-8.931	-0.365	-1.82	2.502	0.427	0.732	8.643	-2.694	0.254	-2.869	0.183	0.244	9.481	3.974	1.225	-2.93	-1.099	-1.648	-8.931	-0.365	-1.82	2.502	0.427	0.732	2.262	9.629	1.038	-1.038	-3.601	-0.366	-8.931	-0.365	-1.82	2.502	0.427	0.732	1506612044
-9.009	-1.135	-1.239	2.136	0.671	1.221	9.14	-3.248	0.376	-2.991	0.244	0.427	9.909	4.163	1.355	-2.747	-0.916	-1.526	-9.009	-1.135	-1.239	2.136	0.671	1.221	1.89	9.268	0.925	-1.282	-4.089	-0.244	-9.009	-1.135	-1.239	2.136	0.671	1.221	1506612044
-10.446	-2.195	-0.715	1.526	1.587	1.16	9.337	-3.576	0.053	-3.113	0.671	0.305	9.887	4.462	1.578	-2.747	-0.916	-1.526	-10.446	-2.195	-0.715	1.526	1.587	1.16	1.358	8.953	1.233	-1.343	-4.028	-0.183	-10.446	-2.195	-0.715	1.526	1.587	1.16	1506612044
-11.933	-3.205	-0.989	2.747	-0.244	0.793	9.29	-3.551	0.006	-3.296	1.404	0.244	9.685	5.356	1.378	-3.418	-1.465	-0.427	-11.933	-3.205	-0.989	2.747	-0.244	0.793	1.798	10.41	2.055	-0.366	-2.808	-0.61	-11.933	-3.205	-0.989	2.747	-0.244	0.793	1506612044
-11.094	-2.107	0.173	3.662	-0.793	1.221	9.526	-3.797	-0.236	-3.418	1.099	0.549	9.947	6.32	1.294	-3.113	-1.648	-0.671	-11.094	-2.107	0.173	3.662	-0.793	1.221	2.107	11.097	2.978	0.061	-3.174	-1.221	-11.094	-2.107	0.173	3.662	-0.793	1.221	1506612044
-11.337	-0.842	-0.108	2.441	-2.136	0	10.375	-4.372	-1.001	-3.113	0.732	0.671	9.436	6.011	2.043	-2.869	-1.77	0	-11.337	-0.842	-0.108	2.441	-2.136	0	1.116	9.377	3.234	-0.732	-2.686	-0.854	-11.337	-0.842	-0.108	2.441	-2.136	0	1506612044
-10.588	-1.503	-0.11	2.136	-1.892	-0.366	10.537	-4.09	-1.188	-2.686	0.671	-0.122	8.573	5.759	2.741	-2.869	-1.404	0.183	-10.588	-1.503	-0.11	2.136	-1.892	-0.366	0.828	9.478	2.799	-0.61	-2.808	-0.427	-10.588	-1.503	-0.11	2.136	-1.892	-0.366	1506612044
-9.207	-1.431	0.403	2.93	-0.977	-0.061	10.41	-3.456	-1.595	-2.869	0.793	-0.061	8.147	5.819	2.801	-3.052	-1.709	-0.244	-9.207	-1.431	0.403	2.93	-0.977	-0.061	1.578	9.788	2.533	-0.366	-3.845	-0.671	-9.207	-1.431	0.403	2.93	-0.977	-0.061	1506612044
-8.68	-0.635	0.584	3.113	-0.793	-0.244	10.228	-3.158	-2.271	-3.296	1.282	0.061	8.114	5.169	2.749	-3.357	-1.709	-0.061	-8.68	-0.635	0.584	3.113	-0.793	-0.244	2.04	8.842	2.608	-0.671	-3.601	-0.793	-8.68	-0.635	0.584	3.113	-0.793	-0.244	1506612044
-8.376	-0.121	0.622	2.93	-0.305	-0.244	9.47	-2.643	-2.181	-3.601	1.465	-0.366	7.982	4.284	2.799	-3.113	-1.404	0.061	-8.376	-0.121	0.622	2.93	-0.305	-0.244	2.082	8.165	2.449	-0.732	-3.113	-0.549	-8.376	-0.121	0.622	2.93	-0.305	-0.244	1506612045
-8.315	0.067	1.011	2.563	0.305	-0.366	8.486	-2.028	-1.66	-3.479	1.648	-0.427	7.912	3.968	2.615	-2.869	-1.221	0	-8.315	0.067	1.011	2.563	0.305	-0.366	2.261	8.236	2.594	-0.61	-2.686	-0.427	-8.315	0.067	1.011	2.563	0.305	-0.366	1506612045
-8.708	0.012	1.382	2.258	0.977	-0.61	7.917	-1.83	-1.526	-3.296	1.465	-0.122	8.142	3.969	2.407	-2.93	-1.343	0.122	-8.708	0.012	1.382	2.258	0.977	-0.61	2.452	8.533	2.793	-0.305	-2.502	-0.549	-8.708	0.012	1.382	2.258	0.977	-0.61	1506612045
-9.296	0.063	1.966	2.502	1.465	-0.305	8.132	-2.166	-1.631	-3.052	1.404	-0.061	8.563	3.894	2.455	-2.869	-1.343	0.183	-9.296	0.063	1.966	2.502	1.465	-0.305	2.613	8.933	2.87	-0.183	-2.38	-0.549	-9.296	0.063	1.966	2.502	1.465	-0.305	1506612045
-10.076	0.459	1.421	2.197	1.038	0	8.436	-2.714	-1.696	-2.502	1.16	-0.122	9.015	3.718	2.626	-2.563	-1.16	0.183	-10.076	0.459	1.421	2.197	1.038	0	2.93	9.097	2.978	-0.122	-2.38	-0.549	-10.076	0.459	1.421	2.197	1.038	0	1506612045
-10.468	0.548	1.342	1.465	1.038	-0.122	8.735	-3.098	-1.659	-2.014	0.916	-0.305	9.243	3.49	2.864	-2.197	-0.977	0.244	-10.468	0.548	1.342	1.465	1.038	-0.122	3.231	9.221	3.223	-0.244	-2.136	-0.427	-10.468	0.548	1.342	1.465	1.038	-0.122	1506612045
-12.818	0.786	1.919	0.732	0.427	0.244	8.697	-3.222	-1.42	-1.587	0.488	-0.427	9.439	3.364	3.018	-1.77	-0.916	0.244	-12.818	0.786	1.919	0.732	0.427	0.244	3.186	9.411	3.292	-0.244	-2.075	-0.122	-12.818	0.786	1.919	0.732	0.427	0.244	1506612045
-12.209	-0.254	1.767	0.977	0	0.305	8.865	-3.368	-1.263	-1.16	0.549	-0.183	9.812	3.502	2.796	-1.465	-0.854	0.183	-12.209	-0.254	1.767	0.977	0	0.305	3.088	10.258	3.236	-0.183	-1.953	0.122	-12.209	-0.254	1.767	0.977	0	0.305	1506612045
-10.64	-0.87	0.886	1.343	0	0.305	9.07	-3.603	-1.242	-0.916	0.366	0.305	10.296	3.978	2.586	-1.16	-0.488	-0.183	-10.64	-0.87	0.886	1.343	0	0.305	3.196	11.159	2.834	0	-1.831	0.061	-10.64	-0.87	0.886	1.343	0	0.305	1506612045
-9.277	-1.723	-0.093	1.16	0	-0.305	9.618	-4.023	-0.971	-0.793	0.122	0.793	10.308	4.139	2.189	-0.732	-0.305	-0.427	-9.277	-1.723	-0.093	1.16	0	-0.305	3.01	11.232	2.674	-0.305	-1.648	0.122	-9.277	-1.723	-0.093	1.16	0	-0.305	1506612045
-8.922	-2.579	-1.034	1.709	0.183	-0.061	9.915	-4.008	-0.364	-0.671	-0.305	0.671	10.362	4.063	2.293	-0.183	0	-0.366	-8.922	-2.579	-1.034	1.709	0.183	-0.061	2.402	10.281	2.048	-0.671	-1.282	0.305	-8.922	-2.579	-1.034	1.709	0.183	-0.061	1506612045
-8.674	-2.596	-1.364	2.014	0.549	0.122	9.866	-3.661	0.129	-0.427	-0.061	0.244	9.909	3.682	2.089	-0.183	0	-0.366	-8.674	-2.596	-1.364	2.014	0.549	0.122	1.32	8.904	1.211	-1.038	-1.282	0.61	-8.674	-2.596	-1.364	2.014	0.549	0.122	1506612045
-9.244	-1.975	-1.552	1.892	0.793	0.244	9.043	-3.043	0.473	-0.427	-0.122	-0.427	9.155	3.426	1.357	-0.61	0.488	0.366	-9.244	-1.975	-1.552	1.892	0.793	0.244	1.162	8.87	0.751	-1.038	-0.183	1.038	-9.244	-1.975	-1.552	1.892	0.793	0.244	1506612045
-9.597	-1.214	-1.523	1.648	0.732	0.122	8.335	-2.87	0.366	-0.549	-0.183	-0.671	8.845	3.737	0.681	-0.793	0.305	0.183	-9.597	-1.214	-1.523	1.648	0.732	0.122	1.253	9.756	0.768	-0.427	0.732	0.793	-9.597	-1.214	-1.523	1.648	0.732	0.122	1506612045
-9.508	-0.859	-1.479	1.343	0.61	-0.122	8.329	-3.287	0.252	-0.61	-0.427	-0.244	8.892	4.094	0.505	-0.793	0.305	0.183	-9.508	-0.859	-1.479	1.343	0.61	-0.122	0.925	9.796	1.023	0.122	0.305	0.305	-9.508	-0.859	-1.479	1.343	0.61	-0.122	1506612045
-9.265	-0.924	-1.513	1.282	0.366	-0.427	8.764	-3.619	0.53	-0.61	-0.305	-0.122	8.507	3.962	0.806	-0.916	-0.244	0	-9.265	-0.924	-1.513	1.282	0.366	-0.427	1.099	9.095	1.18	0.122	-0.183	0.122	-9.265	-0.924	-1.513	1.282	0.366	-0.427	1506612045
-9.28	-1.097	-1.572	1.16	0.122	-0.61	8.703	-3.397	0.922	-0.549	-0.122	-0.366	8.096	3.603	0.976	-0.916	-0.244	0	-9.28	-1.097	-1.572	1.16	0.122	-0.61	1.738	8.888	1.205	-0.061	-0.244	0	-9.28	-1.097	-1.572	1.16	0.122	-0.61	1506612045
-9.357	-0.933	-1.535	1.16	0.061	-0.488	8.283	-2.993	0.964	-0.488	-0.183	-0.366	8.019	3.26	1.059	-0.671	-0.427	0.061	-9.357	-0.933	-1.535	1.16	0.061	-0.488	2.326	8.685	1.285	-0.244	-0.183	-0.122	-9.357	-0.933	-1.535	1.16	0.061	-0.488	1506612045
-9.591	-0.488	-1.408	0.854	-0.244	-0.366	7.953	-2.735	0.563	-0.366	-0.122	-0.244	8.116	3.051	1.321	-0.183	-0.305	-0.244	-9.591	-0.488	-1.408	0.854	-0.244	-0.366	2.378	8.524	1.195	-0.427	0.061	-0.183	-9.591	-0.488	-1.408	0.854	-0.244	-0.366	1506612045
-9.619	-0.434	-1.443	0.732	-0.366	-0.427	7.746	-2.517	0.24	-0.366	-0.061	0.061	8.313	3.028	1.456	-0.183	-0.305	-0.244	-9.619	-0.434	-1.443	0.732	-0.366	-0.427	2.042	8.646	1.068	-0.366	0.061	-0.244	-9.619	-0.434	-1.443	0.732	-0.366	-0.427	1506612045
-9.708	-0.7	-1.465	1.038	-0.366	-0.305	7.919	-2.412	-0.006	-0.488	-0.244	0.305	8.581	3.174	1.578	-0.305	-0.122	-0.305	-9.708	-0.7	-1.465	1.038	-0.366	-0.305	1.932	8.954	1.184	-0.183	-0.183	-0.183	-9.708	-0.7	-1.465	1.038	-0.366	-0.305	1506612045
-9.881	-0.508	-1.541	1.038	0	-0.183	8.393	-2.47	-0.095	-0.61	0	0.366	8.915	3.336	1.8	-0.488	-0.244	-0.488	-9.881	-0.508	-1.541	1.038	0	-0.183	2.116	9.31	1.342	-0.244	-0.305	-0.122	-9.881	-0.508	-1.541	1.038	0	-0.183	1506612045
-10.335	0.227	-1.8	0.793	-0.183	-0.061	8.77	-2.482	-0.051	-0.671	-0.244	0.427	9.341	3.603	1.857	-0.488	-0.244	-0.488	-10.335	0.227	-1.8	0.793	-0.183	-0.061	2.358	9.819	1.483	-0.305	-0.61	-0.122	-10.335	0.227	-1.8	0.793	-0.183	-0.061	1506612045
-10.234	0.709	-1.622	0.61	-0.122	0.549	9.229	-2.552	-0.263	-0.671	-0.61	0.549	9.585	3.827	1.897	-0.549	-0.244	-0.61	-10.234	0.709	-1.622	0.61	-0.122	0.549	2.298	10.067	1.647	-0.366	-1.099	-0.183	-10.234	0.709	-1.622	0.61	-0.122	0.549	1506612045
-10.798	0.298	-1.299	-0.061	-0.305	0.854	9.711	-2.619	-0.67	-0.671	-0.366	0.732	9.538	3.912	2.241	-0.732	-0.244	-0.732	-10.798	0.298	-1.299	-0.061	-0.305	0.854	2.132	9.993	1.572	-0.488	-1.465	0	-10.798	0.298	-1.299	-0.061	-0.305	0.854	1506612045
-11.45	-1.482	-1.322	-0.61	0	0.671	9.952	-2.687	-1.035	-0.916	-0.061	0.732	9.293	4.345	2.48	-0.732	-0.244	-0.732	-11.45	-1.482	-1.322	-0.61	0	0.671	2.097	10.603	1.695	-0.183	-1.892	0.122	-11.45	-1.482	-1.322	-0.61	0	0.671	1506612046
-10.241	-3.481	-0.595	0.183	0.488	0.793	10.143	-2.872	-0.965	-1.282	0.244	0.732	9.229	5.234	2.425	-1.221	-0.183	-0.977	-10.241	-3.481	-0.595	0.183	0.488	0.793	2.7	11.599	2.171	0.305	-2.014	-0.244	-10.241	-3.481	-0.595	0.183	0.488	0.793	1506612046
-9.903	-2.937	0.668	1.709	0.244	1.526	10.351	-3.444	-1.128	-1.221	0.366	1.038	9.349	5.511	2.357	-0.977	-0.549	-1.709	-9.903	-2.937	0.668	1.709	0.244	1.526	2.804	9.979	2.68	0.305	-2.136	-0.732	-9.903	-2.937	0.668	1.709	0.244	1.526	1506612046
-10.107	-1.397	0.415	0.977	-0.671	0.854	10.398	-3.827	-1.442	-1.038	0.671	0.732	9.034	5.06	2.562	-0.977	-0.549	-1.709	-10.107	-1.397	0.415	0.977	-0.671	0.854	1.489	8.227	2.907	-0.427	-0.671	-0.427	-10.107	-1.397	0.415	0.977	-0.671	0.854	1506612046
-10.111	-1.828	0.041	0.183	-1.343	0.122	9.409	-3.476	-1.174	-1.16	1.038	0	8.43	5.133	2.659	-0.977	-0.427	-0.793	-10.111	-1.828	0.041	0.183	-1.343	0.122	0.645	8.403	2.811	-0.366	0	0.244	-10.111	-1.828	0.041	0.183	-1.343	0.122	1506612046
-9.221	-1.585	0.237	0.061	-0.916	0.427	8.704	-3.257	-0.94	-1.343	1.404	0.122	7.869	5.712	2.365	-1.16	-0.549	-0.488	-9.221	-1.585	0.237	0.061	-0.916	0.427	1.09	9.661	2.69	0.366	-0.977	-0.061	-9.221	-1.585	0.237	0.061	-0.916	0.427	1506612046
-8.725	-1.055	0.285	-0.061	-0.854	0.183	8.738	-3.76	-1.224	-1.404	1.282	0.427	8.069	5.813	2.233	-1.16	-0.549	-0.488	-8.725	-1.055	0.285	-0.061	-0.854	0.183	1.855	9.299	2.969	0.366	-1.099	-0.61	-8.725	-1.055	0.285	-0.061	-0.854	0.183	1506612046
-8.246	-1.111	0.618	0.183	-0.244	0	8.616	-4.046	-1.286	-1.16	1.038	0.183	8.025	5.01	2.355	-0.793	-0.671	0	-8.246	-1.111	0.618	0.183	-0.244	0	1.794	8.309	2.82	-0.183	-0.732	-0.366	-8.246	-1.111	0.618	0.183	-0.244	0	1506612046
-8.118	-0.957	1.05	0.854	0.549	0.122	8.21	-3.835	-1.186	-0.793	0.854	-0.183	7.618	4.416	2.817	-0.549	-0.488	0.122	-8.118	-0.957	1.05	0.854	0.549	0.122	1.646	7.951	2.412	-0.183	-0.61	-0.061	-8.118	-0.957	1.05	0.854	0.549	0.122	1506612046
-8.576	-0.439	0.749	0.854	1.038	0.061	7.565	-3.597	-1.105	-0.549	0.427	-0.183	7.589	4.532	2.664	-0.549	-0.488	0.122	-8.576	-0.439	0.749	0.854	1.038	0.061	2.077	8.608	2.509	0.305	-0.549	-0.305	-8.576	-0.439	0.749	0.854	1.038	0.061	1506612046
-9.105	0.439	0.603	0.671	1.343	0	7.404	-3.592	-1.351	-0.549	0.122	0	8.108	4.632	2.446	-0.732	-0.732	0.061	-9.105	0.439	0.603	0.671	1.343	0	2.524	9.02	2.751	0.366	-0.427	-0.427	-9.105	0.439	0.603	0.671	1.343	0	1506612046
-10.241	0.964	0.604	0	1.404	0.061	7.697	-3.73	-1.628	-0.305	0.061	0.061	8.672	4.514	2.69	-0.244	-0.671	0.061	-10.241	0.964	0.604	0	1.404	0.061	2.513	9.122	2.757	0.122	-0.183	-0.305	-10.241	0.964	0.604	0	1.404	0.061	1506612046
-10.831	0.402	0.236	-0.488	0.549	0	7.943	-3.774	-1.315	0	0.061	0.122	8.99	4.528	3.09	-0.244	-0.671	0.061	-10.831	0.402	0.236	-0.488	0.549	0	2.634	9.406	2.627	0	-0.427	-0.061	-10.831	0.402	0.236	-0.488	0.549	0	1506612046
-11.219	0.847	1.042	0	0.671	0.488	8.308	-3.866	-1.029	0.305	-0.244	0.183	9.481	4.369	3.165	0	-0.488	0.183	-11.219	0.847	1.042	0	0.671	0.488	2.735	9.42	2.42	0	-0.793	0.122	-11.219	0.847	1.042	0	0.671	0.488	1506612046
-12.335	0.489	0.066	-0.366	-0.061	0.549	8.863	-4.04	-1.199	0.427	-0.305	0.244	9.489	4.057	2.925	0.244	0.061	0.488	-12.335	0.489	0.066	-0.366	-0.061	0.549	2.917	9.272	2.315	-0.122	-0.793	0.366	-12.335	0.489	0.066	-0.366	-0.061	0.549	1506612046
-12.116	-1.849	-0.979	-0.061	-1.587	-0.244	8.993	-3.894	-1.096	0.488	-0.305	0.183	9.275	4.154	2.414	0.244	0.061	0.488	-12.116	-1.849	-0.979	-0.061	-1.587	-0.244	3.354	10.216	1.97	0	-0.549	0.671	-12.116	-1.849	-0.979	-0.061	-1.587	-0.244	1506612046
-9.424	-1.709	0.018	0.305	-0.427	0	9.192	-3.985	-1.05	0.549	-0.366	0.549	9.509	4.808	1.954	0.671	0.427	-0.549	-9.424	-1.709	0.018	0.305	-0.427	0	3.561	11.432	1.643	0.366	-0.122	0.549	-9.424	-1.709	0.018	0.305	-0.427	0	1506612046
-9.049	-1.187	-1.075	-0.122	0	-0.427	9.756	-4.572	-1.171	0.732	-0.183	1.038	10.106	5.437	1.853	0.854	0.671	-0.854	-9.049	-1.187	-1.075	-0.122	0	-0.427	3.561	11.432	1.643	0.366	-0.122	0.549	-9.049	-1.187	-1.075	-0.122	0	-0.427	1506612046
-9.459	-2.006	-1.858	-0.061	-0.427	-0.549	9.857	-4.6	-0.732	0.549	0	0.854	9.436	5.115	2.346	0.854	0.671	-0.854	-9.459	-2.006	-1.858	-0.061	-0.427	-0.549	3.561	11.432	1.643	0.366	-0.122	0.549	-9.459	-2.006	-1.858	-0.061	-0.427	-0.549	1506612046
-9.594	-2.084	-1.379	0.061	-0.122	0	8.955	-3.853	0.073	0.61	-0.244	-0.061	8.549	4.727	2.277	0.305	0.854	0.366	-9.594	-2.084	-1.379	0.061	-0.122	0	1.135	9.148	0.641	-0.366	1.16	0.549	-9.594	-2.084	-1.379	0.061	-0.122	0	1506612046
-9.363	-1.384	-1.372	0.305	0.549	-0.061	8.294	-3.619	0.196	0.549	0.122	-0.366	8.52	5.101	1.439	0.244	1.16	-0.183	-9.363	-1.384	-1.372	0.305	0.549	-0.061	1.227	10.329	0.557	-0.061	1.343	0.854	-9.363	-1.384	-1.372	0.305	0.549	-0.061	1506612046
-9.281	-1.007	-1.507	0.488	0.488	-0.305	8.234	-4.477	-0.184	0.488	-0.183	-0.305	9.027	5.808	0.782	0.244	1.16	-0.183	-9.281	-1.007	-1.507	0.488	0.488	-0.305	1.285	10.688	0.988	0.183	1.404	0.61	-9.281	-1.007	-1.507	0.488	0.488	-0.305	1506612046
-9.11	-0.775	-1.44	0.305	0.183	-0.427	8.51	-5.173	-0.069	0.427	-0.549	-0.305	8.832	5.74	1.262	0.122	1.282	-0.427	-9.11	-0.775	-1.44	0.305	0.183	-0.427	0.726	9.457	1.284	-0.122	1.038	0.122	-9.11	-0.775	-1.44	0.305	0.183	-0.427	1506612046
-9.231	-0.694	-1.548	0.122	-0.122	-0.488	8.203	-4.583	0.598	0.61	-0.366	-0.61	7.849	5.009	1.639	-0.183	0.366	0.61	-9.231	-0.694	-1.548	0.122	-0.122	-0.488	0.737	8.458	0.827	-0.183	0.366	0.061	-9.231	-0.694	-1.548	0.122	-0.122	-0.488	1506612046
-9.289	-0.733	-1.511	0	-0.244	-0.732	7.638	-3.649	1.148	0.549	0	-0.549	7.306	4.315	1.586	-0.183	0.366	0.61	-9.289	-0.733	-1.511	0	-0.244	-0.732	1.34	8.153	0.821	-0.183	0.183	0.183	-9.289	-0.733	-1.511	0	-0.244	-0.732	1506612046
-9.652	-0.75	-1.497	-0.061	-0.305	-0.671	7.404	-3.302	1.016	0.305	-0.122	-0.305	7.305	4.067	1.449	0	0.488	0.427	-9.652	-0.75	-1.497	-0.061	-0.305	-0.671	2.107	8.412	0.788	-0.122	0.671	0.061	-9.652	-0.75	-1.497	-0.061	-0.305	-0.671	1506612047
-9.738	-0.736	-1.453	0.122	-0.61	-0.549	7.592	-3.38	0.416	0.061	0	-0.061	7.753	4.076	1.457	-0.122	0.549	0.183	-9.738	-0.736	-1.453	0.122	-0.61	-0.549	2.189	8.831	0.735	0	0.916	-0.061	-9.738	-0.736	-1.453	0.122	-0.61	-0.549	1506612047
-9.507	-0.563	-1.208	0.244	-0.549	-0.427	8.081	-3.551	0.053	-0.244	0.061	0.061	8.098	4.109	1.887	-0.122	0.549	0.183	-9.507	-0.563	-1.208	0.244	-0.549	-0.427	1.834	9	0.755	0.122	0.488	-0.122	-9.507	-0.563	-1.208	0.244	-0.549	-0.427	1506612047
-9.776	-0.11	-1.498	-0.122	-0.305	-0.549	8.614	-3.689	0.339	-0.366	0.366	-0.061	8.375	4.259	2.274	-0.366	0	0.122	-9.776	-0.11	-1.498	-0.122	-0.305	-0.549	1.986	9.408	0.792	0.122	0.122	-0.122	-9.776	-0.11	-1.498	-0.122	-0.305	-0.549	1506612047
-9.838	-0.007	-1.556	-0.305	-0.366	-0.549	8.719	-3.588	0.651	-0.305	0.427	-0.183	8.991	4.546	2.169	-0.427	-0.244	0.122	-9.838	-0.007	-1.556	-0.305	-0.366	-0.549	2.529	10.027	1.184	0	-0.244	-0.305	-9.838	-0.007	-1.556	-0.305	-0.366	-0.549	1506612047
-9.904	0.049	-1.398	-0.061	-0.305	0.183	8.78	-3.384	0.512	-0.244	0.244	-0.183	9.312	4.522	2.242	-0.427	-0.244	0.122	-9.904	0.049	-1.398	-0.061	-0.305	0.183	2.883	10.148	1.37	-0.305	-0.305	-0.366	-9.904	0.049	-1.398	-0.061	-0.305	0.183	1506612047
-10.564	-0.294	-1.08	0	-0.427	0.671	9.057	-3.365	0.339	-0.183	1.221	-0.305	9.089	4.347	2.627	0.061	0.305	-0.305	-10.564	-0.294	-1.08	0	-0.427	0.671	2.656	10.17	1.231	-0.61	-0.244	0.061	-10.564	-0.294	-1.08	0	-0.427	0.671	1506612047
-11.161	-1.25	-0.98	-0.366	0.061	0.61	8.868	-3.39	0.318	-0.122	0.793	-0.366	9.256	4.801	3.048	-0.122	0.305	-0.671	-11.161	-1.25	-0.98	-0.366	0.061	0.61	2.115	10.676	1.36	-0.549	-0.793	0.305	-11.161	-1.25	-0.98	-0.366	0.061	0.61	1506612047
-10.957	-2.449	-0.878	-0.427	-0.183	0.549	9.241	-3.674	0.334	-0.122	0.305	-0.061	9.442	5.715	2.895	-0.122	0.305	-0.671	-10.957	-2.449	-0.878	-0.427	-0.183	0.549	2.359	11.45	1.851	-0.122	-0.916	0.061	-10.957	-2.449	-0.878	-0.427	-0.183	0.549	1506612047
-9.905	-2.779	0.287	0.305	0.122	1.16	9.635	-4.221	0.006	-0.305	0.061	0.488	9.069	5.897	2.997	-0.244	0.122	-0.977	-9.905	-2.779	0.287	0.305	0.122	1.16	2.486	10.263	2.528	0.061	-0.793	-0.488	-9.905	-2.779	0.287	0.305	0.122	1.16	1506612047
-9.733	-1.747	0.438	0.305	-0.061	1.038	9.664	-4.453	-0.104	-0.305	0.854	0.61	8.538	5.095	3.175	-0.305	-0.244	-0.488	-9.733	-1.747	0.438	0.305	-0.061	1.038	1.677	8.355	2.566	-0.061	0.244	-0.244	-9.733	-1.747	0.438	0.305	-0.061	1.038	1506612047
-9.978	-1.899	0.001	-0.427	-0.977	0.244	9.162	-4.344	0.178	-0.427	0.854	0.305	7.73	4.716	3.299	-0.305	-0.244	-0.488	-9.978	-1.899	0.001	-0.427	-0.977	0.244	1.117	8.135	2.486	0.183	1.343	0.427	-9.978	-1.899	0.001	-0.427	-0.977	0.244	1506612047
-9.709	-1.961	0.255	-0.305	-0.427	0.305	8.571	-4.198	0.15	-0.427	1.038	0.183	7.492	5.283	2.969	-0.61	-0.732	-0.305	-9.709	-1.961	0.255	-0.305	-0.427	0.305	1.391	9.278	2.357	0.671	0.977	0.488	-9.709	-1.961	0.255	-0.305	-0.427	0.305	1506612047
-9.863	-1.433	0.262	-0.488	-0.549	0.061	8.364	-4.37	-0.156	-0.244	0.977	0.61	8.143	5.641	2.765	-0.61	-0.732	-0.305	-9.863	-1.433	0.262	-0.488	-0.549	0.061	2.17	9.734	2.687	1.099	1.038	0.122	-9.863	-1.433	0.262	-0.488	-0.549	0.061	1506612047
-9.501	-1.105	0.385	-0.977	-0.732	-0.305	8.463	-4.8	-0.148	-0.488	0.732	1.099	8.155	5.407	3.147	-0.488	-0.671	-0.427	-9.501	-1.105	0.385	-0.977	-0.732	-0.305	2.333	9.32	2.57	0.732	1.709	0.244	-9.501	-1.105	0.385	-0.977	-0.732	-0.305	1506612047
-8.946	-1.128	0.697	-0.854	-0.122	-0.183	8.226	-4.861	0.124	-0.305	-0.183	1.038	7.977	5.194	3.295	-0.244	-0.244	-0.305	-8.946	-1.128	0.697	-0.854	-0.122	-0.183	2.031	9.048	2.212	0.122	1.526	0.61	-8.946	-1.128	0.697	-0.854	-0.122	-0.183	1506612047
-9.288	-1.093	0.715	-0.549	0.183	-0.061	7.852	-4.767	-0.075	-0.061	-0.854	0.732	7.833	5.016	3.247	-0.244	0.183	-0.305	-9.288	-1.093	0.715	-0.549	0.183	-0.061	2.004	8.832	2.12	0.305	1.16	0.732	-9.288	-1.093	0.715	-0.549	0.183	-0.061	1506612047
-9.765	-0.793	0.705	-0.549	0.183	0.061	7.683	-4.639	-0.038	-0.305	-0.793	0.854	7.583	5.061	3.086	-0.244	0.183	-0.305	-9.765	-0.793	0.705	-0.549	0.183	0.061	2.428	9.007	2.298	0.427	1.343	0.732	-9.765	-0.793	0.705	-0.549	0.183	0.061	1506612047
-9.788	-0.456	0.675	-0.793	-0.061	0	7.261	-4.626	-0.023	-0.366	-0.549	1.038	7.421	5.254	2.99	-0.183	0.244	-0.488	-9.788	-0.456	0.675	-0.793	-0.061	0	2.695	9.246	2.403	0.61	1.709	0.732	-9.788	-0.456	0.675	-0.793	-0.061	0	1506612047
-9.642	-0.541	0.511	-1.526	-0.366	-0.366	6.923	-5.075	-0.458	-0.061	-0.671	1.282	7.465	5.564	2.815	0.244	0.061	-1.038	-9.642	-0.541	0.511	-1.526	-0.366	-0.366	2.588	9.299	2.344	0.671	1.77	0.61	-9.642	-0.541	0.511	-1.526	-0.366	-0.366	1506612047
-9.549	-0.9	0.699	-1.526	-0.183	-0.427	7.007	-5.434	-0.772	0.061	-1.038	1.404	7.404	5.877	2.889	0.244	0.061	-1.038	-9.549	-0.9	0.699	-1.526	-0.183	-0.427	2.397	9.201	2.302	0.61	1.709	0.427	-9.549	-0.9	0.699	-1.526	-0.183	-0.427	1506612047
-9.561	-1.037	0.679	-1.404	0.305	-0.549	7.064	-5.588	-0.687	0.183	-1.709	1.343	7.108	5.999	2.931	0.427	0.305	-1.038	-9.561	-1.037	0.679	-1.404	0.305	-0.549	2.412	9.039	2.302	0.61	1.587	0.183	-9.561	-1.037	0.679	-1.404	0.305	-0.549	1506612047
-10.241	-1.248	0.301	-1.404	0.366	-0.671	7.098	-5.582	-0.675	0.427	-1.77	1.221	6.892	6.124	2.832	0.671	0.183	-1.282	-10.241	-1.248	0.301	-1.404	0.366	-0.671	2.42	9.034	2.379	0.671	1.709	0.061	-10.241	-1.248	0.301	-1.404	0.366	-0.671	1506612047
-10.328	-1.812	0.29	-0.977	0.366	-0.671	7.096	-5.739	-0.873	0.61	-0.793	1.16	6.736	6.513	2.542	0.671	0.183	-1.282	-10.328	-1.812	0.29	-0.977	0.366	-0.671	2.332	9.357	2.242	0.671	1.77	-0.122	-10.328	-1.812	0.29	-0.977	0.366	-0.671	1506612047
-9.795	-1.796	0.221	-0.977	0.122	-0.671	6.782	-6.1	-0.818	0.671	-0.427	1.282	6.631	6.91	2.451	0.977	0.305	-1.465	-9.795	-1.796	0.221	-0.977	0.122	-0.671	2.166	9.505	1.824	0.732	1.77	-0.427	-9.795	-1.796	0.221	-0.977	0.122	-0.671	1506612047
-9.525	-1.549	-0.273	-0.977	0	-0.671	6.385	-6.361	-0.793	0.793	-0.427	1.709	6.84	7.116	2.286	1.099	0.366	-1.465	-9.525	-1.549	-0.273	-0.977	0	-0.671	1.619	9.359	1.56	0.793	1.587	-0.549	-9.525	-1.549	-0.273	-0.977	0	-0.671	1506612048
-9.317	-1.961	-0.499	-0.916	0	-0.732	6.387	-6.401	-0.639	0.61	0	1.831	6.797	7.288	2.123	1.099	0.366	-1.465	-9.317	-1.961	-0.499	-0.916	0	-0.732	1.175	9.311	1.418	0.732	1.526	-0.61	-9.317	-1.961	-0.499	-0.916	0	-0.732	1506612048
-9.49	-2.126	-0.647	-0.61	0.061	-0.549	6.308	-6.511	-0.318	0.549	0.366	1.587	6.722	7.581	2.055	1.16	0.488	-1.221	-9.49	-2.126	-0.647	-0.61	0.061	-0.549	1.071	9.432	1.264	0.793	1.282	-0.854	-9.49	-2.126	-0.647	-0.61	0.061	-0.549	1506612048
-9.63	-1.998	-0.718	-0.305	0.244	-0.549	6.376	-6.852	0.146	0.793	0.061	1.465	6.589	7.789	1.973	0.854	0.244	-0.732	-9.63	-1.998	-0.718	-0.305	0.244	-0.549	1.03	9.631	1.164	0.671	0.977	-0.916	-9.63	-1.998	-0.718	-0.305	0.244	-0.549	1506612048
-9.714	-1.809	-0.807	-0.366	0.183	-0.549	6.376	-7.092	0.51	0.916	-0.549	1.282	6.389	7.899	1.967	0.854	0.244	-0.732	-9.714	-1.809	-0.807	-0.366	0.183	-0.549	1.067	9.924	1.048	0.488	0.916	-0.854	-9.714	-1.809	-0.807	-0.366	0.183	-0.549	1506612048
-9.796	-1.906	-0.852	-0.244	0.183	-0.488	6.151	-7.559	0.574	0.793	-0.183	1.038	6.442	8.095	1.969	1.221	0.122	-0.854	-9.796	-1.906	-0.852	-0.244	0.183	-0.488	0.812	10.02	0.95	0.488	0.793	-0.854	-9.796	-1.906	-0.852	-0.244	0.183	-0.488	1506612048
-9.857	-1.895	-0.897	-0.183	0.244	-0.427	6.151	-7.559	0.574	0.549	0.061	1.038	6.642	8.198	1.889	1.221	0.122	-0.854	-9.857	-1.895	-0.897	-0.183	0.244	-0.427	0.596	10.043	0.806	0.427	0.427	-0.793	-9.857	-1.895	-0.897	-0.183	0.244	-0.427	1506612048
-9.796	-1.946	-0.896	-0.183	0.244	-0.427	6.094	-7.526	0.426	0.366	-0.305	1.038	6.773	8.156	1.873	0.977	0.183	-0.732	-9.796	-1.946	-0.896	-0.183	0.244	-0.427	0.723	10.064	0.84	0.305	0.061	-0.732	-9.796	-1.946	-0.896	-0.183	0.244	-0.427	1506612048
-9.776	-2.122	-0.845	-0.061	0.244	-0.366	6.176	-7.494	0.148	0.366	-0.061	0.916	6.845	8.083	1.919	0.916	0.183	-0.61	-9.776	-2.122	-0.845	-0.061	0.244	-0.366	0.993	10.08	0.883	0.305	0.061	-0.732	-9.776	-2.122	-0.845	-0.061	0.244	-0.366	1506612048
-9.649	-2.097	-0.858	0	0.244	-0.366	6.107	-7.513	0.077	0.244	-0.122	0.671	6.81	7.937	2.049	0.671	0.366	-0.427	-9.649	-2.097	-0.858	0	0.244	-0.366	1.06	9.978	0.865	0.244	0.061	-0.61	-9.649	-2.097	-0.858	0	0.244	-0.366	1506612048
-9.603	-1.989	-0.865	0.061	0.244	-0.305	5.991	-7.508	0.25	0.122	-0.366	0.488	6.609	7.885	2.196	0.671	0.366	-0.427	-9.603	-1.989	-0.865	0.061	0.244	-0.305	0.947	9.917	0.83	0.122	0	-0.488	-9.603	-1.989	-0.865	0.061	0.244	-0.305	1506612048
-9.647	-1.903	-0.938	0	0.183	-0.305	5.881	-7.526	0.316	0.183	-0.916	0.427	6.498	7.928	1.968	0.61	0.366	-0.549	-9.647	-1.903	-0.938	0	0.183	-0.305	0.908	9.91	0.842	0.122	-0.061	-0.427	-9.647	-1.903	-0.938	0	0.183	-0.305	1506612048
-9.697	-1.919	-0.977	-0.122	0.122	-0.244	5.815	-7.399	0.295	0.061	-0.854	0.366	6.45	7.89	1.75	0.488	0.244	-0.549	-9.697	-1.919	-0.977	-0.122	0.122	-0.244	0.952	9.833	0.92	0.061	0.061	-0.305	-9.697	-1.919	-0.977	-0.122	0.122	-0.244	1506612048
-9.689	-2.038	-0.958	-0.122	0.122	-0.244	5.748	-7.342	0.084	0.061	-0.549	0.305	7.107	7.9	1.928	0.488	0.366	-0.549	-9.689	-2.038	-0.958	-0.122	0.122	-0.244	0.678	9.831	0.946	0	-0.061	-0.427	-9.689	-2.038	-0.958	-0.122	0.122	-0.244	1506612048
-9.642	-2.116	-0.91	0	0.183	-0.183	5.669	-7.419	0.202	0.244	0	0.366	6.672	7.915	1.906	0.366	0.793	0.061	-9.642	-2.116	-0.91	0	0.183	-0.183	0.775	9.893	0.779	-0.061	-0.366	-0.244	-9.642	-2.116	-0.91	0	0.183	-0.183	1506612048
-9.646	-2.079	-0.918	0	0.183	-0.183	5.481	-7.568	0.282	0.305	-0.244	0.244	6.345	7.927	1.854	0.305	0.122	0.061	-9.646	-2.079	-0.918	0	0.183	-0.183	0.867	9.808	0.999	-0.183	-0.305	-0.244	-9.646	-2.079	-0.918	0	0.183	-0.183	1506612048
-9.644	-2.01	-0.913	-0.061	0.183	-0.122	5.784	-7.563	0.33	0.183	0.122	0.122	6.273	7.87	1.747	0.366	0.549	0.061	-9.644	-2.01	-0.913	-0.061	0.183	-0.122	0.794	9.733	0.999	-0.122	-0.122	-0.305	-9.644	-2.01	-0.913	-0.061	0.183	-0.122	1506612048
-9.627	-1.985	-0.896	-0.122	0.183	-0.061	5.798	-7.533	0.255	0.183	0.244	0.122	6.44	7.848	1.707	0.427	0.977	-0.183	-9.627	-1.985	-0.896	-0.122	0.183	-0.061	0.626	9.747	0.939	-0.061	-0.183	-0.244	-9.627	-1.985	-0.896	-0.122	0.183	-0.061	1506612048
-9.613	-2.027	-0.873	-0.183	0.183	-0.061	5.706	-7.3	0.087	0.061	0.183	0.061	6.449	7.807	1.742	0.366	0.488	0.061	-9.613	-2.027	-0.873	-0.183	0.183	-0.061	0.663	9.807	0.949	0	-0.244	-0.183	-9.613	-2.027	-0.873	-0.183	0.183	-0.061	1506612048
-9.61	-2.108	-0.825	-0.122	0.183	0	5.605	-7.159	0.079	0	0.671	0.122	6.437	7.724	1.977	0.366	0.488	0.061	-9.61	-2.108	-0.825	-0.122	0.183	0	0.867	9.806	1.068	0.061	0	-0.061	-9.61	-2.108	-0.825	-0.122	0.183	0	1506612048
-9.642	-2.082	-0.778	-0.122	0.244	0	5.344	-7.211	0.282	-0.061	1.282	0.183	6.118	7.739	2.172	0.488	0.854	0	-9.642	-2.082	-0.778	-0.122	0.244	0	0.886	9.786	1.095	0.061	0.244	0	-9.642	-2.082	-0.778	-0.122	0.244	0	1506612048
-9.721	-1.87	-0.746	-0.183	0.305	0.061	5.221	-7.434	0.627	0.061	0.732	0.061	5.952	7.896	2.308	0.244	0	-0.305	-9.721	-1.87	-0.746	-0.183	0.305	0.061	0.699	9.825	1.054	0.244	0.183	0.061	-9.721	-1.87	-0.746	-0.183	0.305	0.061	1506612048
-9.764	-1.491	-0.739	-0.366	0.305	0.122	5.301	-7.661	0.922	0	0.183	0.061	6.453	8.091	2.177	0.244	0	-0.305	-9.764	-1.491	-0.739	-0.366	0.305	0.122	0.634	10.027	1.233	0.122	0.061	0.061	-9.764	-1.491	-0.739	-0.366	0.305	0.122	1506612048
-9.835	-1.11	-0.697	-0.793	0.183	0.122	5.26	-7.854	0.961	0	-0.549	0	6.552	8.324	2.011	0.305	0.061	-0.366	-9.835	-1.11	-0.697	-0.793	0.183	0.122	0.778	10.051	1.434	0	-0.061	0	-9.835	-1.11	-0.697	-0.793	0.183	0.122	1506612048
-9.767	-0.938	-0.7	-1.221	0.305	0.061	5.13	-8.045	0.614	0.061	-1.038	-0.183	6.709	8.507	2.01	0.183	0.488	0.244	-9.767	-0.938	-0.7	-1.221	0.305	0.061	0.736	10.061	1.678	-0.244	-0.305	-0.122	-9.767	-0.938	-0.7	-1.221	0.305	0.061	1506612048
-9.731	-0.934	-0.811	-1.831	0.183	-0.122	4.932	-8.363	0.322	0.305	-1.221	-0.61	7.257	8.583	2.091	0.183	0.488	0.244	-9.731	-0.934	-0.811	-1.831	0.183	-0.122	0.719	10.098	1.86	-0.671	-0.793	-0.244	-9.731	-0.934	-0.811	-1.831	0.183	-0.122	1506612049
-9.612	-1.107	-0.906	-2.319	0.183	-0.305	4.37	-8.928	0.456	0.793	-0.488	-1.16	8.093	8.429	2.029	0.366	1.831	1.282	-9.612	-1.107	-0.906	-2.319	0.183	-0.305	1.141	10.052	1.889	-1.099	-1.16	-0.366	-9.612	-1.107	-0.906	-2.319	0.183	-0.305	1506612049
-9.68	-1.407	-1.199	-2.686	0.122	-0.488	3.868	-9.367	0.609	1.465	0.488	-1.526	8.198	7.616	1.675	0.793	4.456	2.747	-9.68	-1.407	-1.199	-2.686	0.122	-0.488	2.342	9.805	1.979	-1.404	-0.916	-0.244	-9.68	-1.407	-1.199	-2.686	0.122	-0.488	1506612049
-9.561	-1.595	-1.55	-2.93	0.122	-0.854	2.873	-9.946	0.12	1.709	-0.244	-1.587	7.796	6.484	1.199	1.587	5.737	3.601	-9.561	-1.595	-1.55	-2.93	0.122	-0.854	3.48	9.365	1.975	-1.282	0.122	-0.061	-9.561	-1.595	-1.55	-2.93	0.122	-0.854	1506612049
-9.394	-1.532	-1.989	-3.235	0.244	-0.977	2.873	-9.946	0.12	1.709	-0.244	-1.587	7.409	5.631	1.111	3.174	3.784	3.479	-9.394	-1.532	-1.989	-3.235	0.244	-0.977	4.02	9.153	1.398	-0.977	1.648	0.061	-9.394	-1.532	-1.989	-3.235	0.244	-0.977	1506612049
-9.295	-1.225	-2.608	-3.662	0	-0.977	2.873	-9.946	0.12	1.709	-0.244	-1.587	6.641	5.253	0.827	6.165	3.235	2.38	-9.295	-1.225	-2.608	-3.662	0	-0.977	3.773	8.969	0.897	-0.732	3.113	0.183	-9.295	-1.225	-2.608	-3.662	0	-0.977	1506612049
-9.327	-1.239	-3.09	-4.211	-0.305	-0.916	2.873	-9.946	0.12	1.709	-0.244	-1.587	6.158	5.185	0.839	6.165	3.235	2.38	-9.327	-1.239	-3.09	-4.211	-0.305	-0.916	3.029	8.777	0.41	-0.488	4.456	0.305	-9.327	-1.239	-3.09	-4.211	-0.305	-0.916	1506612049
-9.666	-1.108	-3.174	-5.005	-0.671	-0.854	2.873	-9.946	0.12	1.709	-0.244	-1.587	6.044	5.341	0.964	7.019	2.869	1.221	-9.666	-1.108	-3.174	-5.005	-0.671	-0.854	1.982	8.855	-0.184	-0.244	5.432	0.549	-9.666	-1.108	-3.174	-5.005	-0.671	-0.854	1506612049
-9.944	-0.928	-3.462	-5.981	-0.916	-0.977	2.873	-9.946	0.12	1.709	-0.244	-1.587	6.362	5.749	0.72	7.08	3.845	-0.305	-9.944	-0.928	-3.462	-5.981	-0.916	-0.977	0.921	9.679	-0.615	-0.183	5.676	1.099	-9.944	-0.928	-3.462	-5.981	-0.916	-0.977	1506612049
-9.776	-1.174	-3.811	-6.409	-1.099	-0.977	2.873	-9.946	0.12	1.709	-0.244	-1.587	7.108	6.601	0.386	7.08	3.845	-0.305	-9.776	-1.174	-3.811	-6.409	-1.099	-0.977	0.444	10.631	-0.479	0.305	5.615	1.343	-9.776	-1.174	-3.811	-6.409	-1.099	-0.977	1506612049
-9.471	-1.532	-4.067	-6.531	-1.282	-0.916	2.163	-9.772	0.11	1.282	-1.16	-1.099	7.845	7.259	0.467	6.104	5.554	-1.038	-9.471	-1.532	-4.067	-6.531	-1.282	-0.916	0.354	10.708	0.001	0.671	5.737	1.282	-9.471	-1.532	-4.067	-6.531	-1.282	-0.916	1506612049
-9.281	-1.798	-4.265	-6.409	-1.343	-0.793	2.163	-9.772	0.11	1.282	-1.16	-1.099	8.341	7.533	0.569	4.822	5.066	-0.61	-9.281	-1.798	-4.265	-6.409	-1.343	-0.793	0.255	10.569	0.239	0.671	5.798	1.282	-9.281	-1.798	-4.265	-6.409	-1.343	-0.793	1506612049
-9.188	-1.957	-4.445	-6.409	-1.343	-0.793	3.862	-9.823	-3.484	1.282	-1.16	-1.099	8.593	7.544	0.553	4.822	5.066	-0.61	-9.188	-1.957	-4.445	-6.409	-1.343	-0.793	0.048	10.515	0.032	0.366	5.737	1.587	-9.188	-1.957	-4.445	-6.409	-1.343	-0.793	1506612049
-9.154	-2.123	-4.572	-6.409	-1.404	-0.793	3.395	-9.35	-3.626	4.028	-7.019	2.014	8.393	7.385	0.613	4.395	4.944	-0.122	-9.154	-2.123	-4.572	-6.409	-1.404	-0.793	-0.071	10.512	-0.124	0.122	5.737	2.014	-9.154	-2.123	-4.572	-6.409	-1.404	-0.793	1506612049
-9.055	-2.336	-4.584	-6.226	-1.404	-0.671	3.029	-8.812	-3.293	3.784	-7.324	1.77	8.074	7.247	0.571	3.723	5.432	0.183	-9.055	-2.336	-4.584	-6.226	-1.404	-0.671	-0.123	10.496	-0.142	0.244	5.554	2.319	-9.055	-2.336	-4.584	-6.226	-1.404	-0.671	1506612049
-8.923	-2.527	-4.564	-5.798	-1.282	-0.61	2.911	-8.399	-3.101	3.174	-7.568	2.014	8.029	7.264	0.486	3.723	5.432	0.183	-8.923	-2.527	-4.564	-5.798	-1.282	-0.61	-0.288	10.529	-0.132	0.305	5.432	2.502	-8.923	-2.527	-4.564	-5.798	-1.282	-0.61	1506612049
-8.892	-2.55	-4.447	-5.371	-1.221	-0.549	2.844	-8.177	-2.778	2.563	-7.202	2.258	7.995	7.303	0.352	3.174	5.615	0.244	-8.892	-2.55	-4.447	-5.371	-1.221	-0.549	-0.566	10.404	-0.017	0.244	5.066	2.563	-8.892	-2.55	-4.447	-5.371	-1.221	-0.549	1506612049
-8.904	-2.511	-4.296	-4.944	-1.282	-0.488	2.945	-8.105	-2.373	1.831	-6.531	2.38	7.817	7.281	0.207	1.892	5.066	0.549	-8.904	-2.511	-4.296	-4.944	-1.282	-0.488	-0.762	10.208	0.127	0.305	4.517	2.563	-8.904	-2.511	-4.296	-4.944	-1.282	-0.488	1506612049
-8.735	-2.249	-4.392	-4.395	-1.282	-0.549	3.127	-8.157	-1.791	1.16	-5.859	2.38	7.525	7.202	0.055	1.892	5.066	0.549	-8.735	-2.249	-4.392	-4.395	-1.282	-0.549	-0.77	9.884	0.33	0.427	3.906	2.441	-8.735	-2.249	-4.392	-4.395	-1.282	-0.549	1506612049
-8.843	-1.838	-3.749	-4.272	-1.77	-0.427	3.358	-8.205	-1.188	0.61	-5.249	2.319	7.074	7.06	-0.087	1.343	4.456	0.732	-8.843	-1.838	-3.749	-4.272	-1.77	-0.427	-0.599	9.549	0.599	0.488	3.418	2.258	-8.843	-1.838	-3.749	-4.272	-1.77	-0.427	1506612049
-9.101	-1.635	-2.81	-4.517	-1.465	-0.305	3.688	-8.295	-0.543	-0.183	-4.517	2.197	6.505	7.09	-0.133	0.732	2.869	0.916	-9.101	-1.635	-2.81	-4.517	-1.465	-0.305	-0.167	9.556	0.788	0.366	2.991	2.075	-9.101	-1.635	-2.81	-4.517	-1.465	-0.305	1506612049
-9.751	-1.861	-2.139	-4.028	-1.099	-0.366	4.097	-8.792	0.199	-0.977	-3.418	2.075	6.03	7.147	-0.038	0.732	2.869	0.916	-9.751	-1.861	-2.139	-4.028	-1.099	-0.366	0.532	9.445	1.866	1.16	2.502	1.587	-9.751	-1.861	-2.139	-4.028	-1.099	-0.366	1506612049
-11.001	-2.015	-1.18	-3.601	-1.648	-0.305	4.211	-9.313	0.746	-1.343	-2.808	1.648	5.657	7.649	0.228	0.671	2.258	0.793	-11.001	-2.015	-1.18	-3.601	-1.648	-0.305	1.839	10.152	2.839	1.953	3.113	0.61	-11.001	-2.015	-1.18	-3.601	-1.648	-0.305	1506612049
-10.587	-1.061	-0.872	-3.662	-2.686	-0.122	4.064	-10.056	0.877	-0.793	-2.991	0.854	5.329	8.307	0.807	1.587	0.854	0.122	-10.587	-1.061	-0.872	-3.662	-2.686	-0.122	2.773	9.983	3.589	1.892	3.052	0	-10.587	-1.061	-0.872	-3.662	-2.686	-0.122	1506612049
-10.025	-0.682	-0.54	-4.089	-2.38	0.061	3.801	-10.325	0.618	0.183	-3.723	-0.183	5.294	8.49	1.583	1.587	0.854	0.122	-10.025	-0.682	-0.54	-4.089	-2.38	0.061	2.611	9.178	3.585	0.793	3.418	0.122	-10.025	-0.682	-0.54	-4.089	-2.38	0.061	1506612049
-10.548	-1.175	-0.792	-4.761	-2.197	0.244	3.802	-9.592	0.681	0.366	-3.784	-0.732	4.778	8.387	2.26	2.502	1.16	0	-10.548	-1.175	-0.792	-4.761	-2.197	0.244	2.377	9.001	3.356	0	3.357	0.305	-10.548	-1.175	-0.792	-4.761	-2.197	0.244	1506612050
-10.062	-2.101	-0.352	-4.272	-1.709	0.183	3.741	-9.318	0.596	0.488	-3.296	-1.038	3.935	8.684	2.576	3.479	2.625	-0.488	-10.062	-2.101	-0.352	-4.272	-1.709	0.183	2.444	9.562	3.048	0.305	3.113	0	-10.062	-2.101	-0.352	-4.272	-1.709	0.183	1506612050
-9.286	-1.573	0.266	-3.967	-0.916	0.366	3.486	-9.887	0.092	0.916	-3.296	-1.648	3.935	8.684	2.576	3.479	2.625	-0.488	-9.286	-1.573	0.266	-3.967	-0.916	0.366	2.437	9.593	2.897	0.427	3.296	-0.427	-9.286	-1.573	0.266	-3.967	-0.916	0.366	1506612050
-8.892	-0.769	0.225	-4.944	-0.61	0.061	3.364	-9.85	-0.315	0.854	-3.296	-2.319	3.773	8.815	2.96	3.113	2.197	-1.587	-8.892	-0.769	0.225	-4.944	-0.61	0.061	1.913	8.884	2.891	0.183	3.479	-0.427	-8.892	-0.769	0.225	-4.944	-0.61	0.061	1506612050
-8.605	-0.444	-0.026	-5.249	-0.305	-0.061	3.249	-8.923	-0.274	0.366	-3.052	-2.808	3.813	8.641	2.882	2.686	2.075	-2.136	-8.605	-0.444	-0.026	-5.249	-0.305	-0.061	1.382	8.617	2.906	-0.183	3.601	-0.244	-8.605	-0.444	-0.026	-5.249	-0.305	-0.061	1506612050
-8.765	-0.508	-0.185	-4.944	-0.244	0.122	3.084	-8.144	-0.079	0.244	-2.625	-2.869	3.705	8.855	2.762	2.686	2.075	-2.136	-8.765	-0.508	-0.185	-4.944	-0.244	0.122	1.154	8.945	3.028	-0.061	3.601	-0.122	-8.765	-0.508	-0.185	-4.944	-0.244	0.122	1506612050
-8.981	-0.605	-0.305	-4.333	0	0.183	2.993	-7.799	0.075	0.61	-2.075	-2.686	3.724	9.259	2.676	2.441	1.831	-2.319	-8.981	-0.605	-0.305	-4.333	0	0.183	1.022	9.152	3.189	0.122	3.235	0	-8.981	-0.605	-0.305	-4.333	0	0.183	1506612050
-9.068	-0.641	-0.078	-4.211	0.244	0.061	2.993	-7.802	0.121	0.732	-2.075	-2.319	3.99	9.524	2.625	2.136	1.709	-2.625	-9.068	-0.641	-0.078	-4.211	0.244	0.061	0.816	9.106	3.199	0	2.808	0.183	-9.068	-0.641	-0.078	-4.211	0.244	0.061	1506612050
-9.379	-0.392	0.211	-3.784	0.366	0.122	3.084	-8.132	0.111	0.793	-2.991	-2.014	3.99	9.524	2.625	1.953	2.075	-2.747	-9.379	-0.392	0.211	-3.784	0.366	0.122	0.607	9.081	3.192	-0.183	2.502	0.244	-9.379	-0.392	0.211	-3.784	0.366	0.122	1506612050
-9.936	-0.287	-0.373	-3.357	0.549	0	3.333	-8.337	0.126	0.854	-3.357	-1.831	4.211	9.784	2.45	1.77	2.319	-2.441	-9.936	-0.287	-0.373	-3.357	0.549	0	0.484	9.25	3.322	-0.244	2.197	0.305	-9.936	-0.287	-0.373	-3.357	0.549	0	1506612050
-10.869	-0.179	-0.572	-3.052	0.061	0.183	3.525	-8.104	0.261	0.732	-2.869	-1.343	4.109	10.033	2.235	0.916	1.831	-1.465	-10.869	-0.179	-0.572	-3.052	0.061	0.183	0.616	9.594	3.5	0	1.709	0.305	-10.869	-0.179	-0.572	-3.052	0.061	0.183	1506612050
-10.496	0.145	-0.24	-3.235	0.305	0.183	3.582	-8.135	0.597	0.671	-1.953	-0.427	4.14	10.09	2.074	0.916	1.831	-1.465	-10.496	0.145	-0.24	-3.235	0.305	0.183	0.874	9.647	3.527	0.244	1.221	0.427	-10.496	0.145	-0.24	-3.235	0.305	0.183	1506612050
-11.366	-0.356	-0.097	-2.686	0.366	0.305	3.515	-8.507	0.88	0.854	-1.465	0.671	4.285	9.905	1.983	0.61	1.221	-1.099	-11.366	-0.356	-0.097	-2.686	0.366	0.305	1.199	9.534	3.47	0.366	1.221	0.671	-11.366	-0.356	-0.097	-2.686	0.366	0.305	1506612050
-11.248	-2.091	-0.587	-2.136	-0.488	0.122	3.49	-8.746	1.008	1.038	-1.709	1.587	4.274	9.802	1.991	0.61	1.16	-0.732	-11.248	-2.091	-0.587	-2.136	-0.488	0.122	1.359	9.633	3.26	0.488	1.099	1.038	-11.248	-2.091	-0.587	-2.136	-0.488	0.122	1506612050
-10.454	-3.158	-0.066	-0.671	-0.488	0.244	3.515	-8.988	0.98	1.099	-2.075	2.136	4.274	9.802	1.991	0.61	1.221	-0.488	-10.454	-3.158	-0.066	-0.671	-0.488	0.244	1.453	10.09	3.132	0.977	1.282	1.16	-10.454	-3.158	-0.066	-0.671	-0.488	0.244	1506612050
-9.201	-2.3	-0.154	-0.244	0.061	0.061	3.315	-9.415	0.616	1.099	-2.075	2.502	4.387	10.806	1.897	0.488	1.282	-0.427	-9.201	-2.3	-0.154	-0.244	0.061	0.061	1.372	10.521	3.225	1.343	2.197	1.038	-9.201	-2.3	-0.154	-0.244	0.061	0.061	1506612050
-9.655	-2.098	-1.75	-0.427	0.122	-0.549	2.895	-9.668	-0.239	1.221	-1.953	2.563	4.679	10.974	1.692	0.122	1.343	-0.366	-9.655	-2.098	-1.75	-0.427	0.122	-0.549	0.609	10.019	3.394	1.099	2.38	0.977	-9.655	-2.098	-1.75	-0.427	0.122	-0.549	1506612050
-9.594	-2.387	-1.464	-0.793	-0.488	-0.366	2.891	-8.796	-0.355	0.793	-1.282	2.502	4.679	10.974	1.692	-0.183	1.587	0.183	-9.594	-2.387	-1.464	-0.793	-0.488	-0.366	0.353	9.41	2.859	0.366	1.831	1.282	-9.594	-2.387	-1.464	-0.793	-0.488	-0.366	1506612050
-9.33	-1.93	-1.142	-1.099	0.183	0.244	2.442	-7.995	-0.432	0.549	-1.648	2.258	3.543	10.099	0.711	-0.488	1.77	1.587	-9.33	-1.93	-1.142	-1.099	0.183	0.244	0.524	9.591	2.55	0.183	2.136	1.16	-9.33	-1.93	-1.142	-1.099	0.183	0.244	1506612050
-9.592	-1.718	-1.238	-0.671	0.366	0.183	2.088	-8.427	-0.617	0.732	-2.686	1.953	3.107	10.133	0.488	-0.732	1.343	2.563	-9.592	-1.718	-1.238	-0.671	0.366	0.183	0.001	9.635	2.554	0.183	2.136	1.16	-9.592	-1.718	-1.238	-0.671	0.366	0.183	1506612050
-9.652	-1.587	-1.347	-0.366	0.061	0.061	2.381	-8.88	-0.569	0.61	-2.93	1.77	3.107	10.133	0.488	-0.732	1.16	2.38	-9.652	-1.587	-1.347	-0.366	0.061	0.061	-0.651	9.539	2.598	0.427	2.258	1.587	-9.652	-1.587	-1.347	-0.366	0.061	0.061	1506612050
-9.121	-1.297	-1.296	-0.305	0.122	0	2.79	-8.802	-0.145	0	-2.258	1.526	2.586	10.064	-0.108	-0.732	1.465	2.014	-9.121	-1.297	-1.296	-0.305	0.122	0	-0.561	9.494	2.62	0.549	1.343	1.343	-9.121	-1.297	-1.296	-0.305	0.122	0	1506612050
-9.019	-1.241	-1.392	-0.427	-0.061	-0.305	3.047	-8.704	0.364	-0.305	-1.648	1.099	2.568	9.621	-0.234	-0.977	1.038	1.953	-9.019	-1.241	-1.392	-0.427	-0.061	-0.305	-0.104	9.068	2.583	0.549	1.343	1.343	-9.019	-1.241	-1.392	-0.427	-0.061	-0.305	1506612050
-9.326	-1.336	-1.547	-0.366	-0.305	-0.61	3.14	-8.303	0.88	-0.366	-1.038	0.427	2.568	9.621	-0.234	-0.854	0.488	2.075	-9.326	-1.336	-1.547	-0.366	-0.305	-0.61	0.337	8.71	2.355	0.061	0.854	0.793	-9.326	-1.336	-1.547	-0.366	-0.305	-0.61	1506612050
-9.542	-1.318	-1.347	-0.061	-0.488	-0.305	3.036	-8.094	1.215	-0.549	-0.732	-0.061	2.58	8.43	-0.278	-0.549	0.427	2.136	-9.542	-1.318	-1.347	-0.061	-0.488	-0.305	0.748	8.704	2.038	0.122	0.732	0.488	-9.542	-1.318	-1.347	-0.061	-0.488	-0.305	1506612050
-9.839	-0.944	-1.266	0.061	-0.549	-0.061	2.885	-8.236	1.371	-0.61	-0.549	-0.244	2.609	8.113	-0.197	-0.244	0.549	1.77	-9.839	-0.944	-1.266	0.061	-0.549	-0.061	0.959	8.855	1.786	0.305	0.854	0.183	-9.839	-0.944	-1.266	0.061	-0.549	-0.061	1506612051
-9.794	-0.695	-1.257	0.488	-0.549	0.061	2.786	-8.465	1.386	-0.671	-0.061	-0.427	2.609	8.113	-0.197	0.061	0.488	1.038	-9.794	-0.695	-1.257	0.488	-0.549	0.061	0.846	9.039	1.841	0.61	1.038	0.061	-9.794	-0.695	-1.257	0.488	-0.549	0.061	1506612051
-9.568	-0.147	-1.363	0.427	-0.366	-0.122	2.696	-8.62	1.547	-0.732	0.549	-0.549	3.516	8.302	0.142	0.366	0.549	0.183	-9.568	-0.147	-1.363	0.427	-0.366	-0.122	0.58	9.245	1.989	1.038	0.977	-0.183	-9.568	-0.147	-1.363	0.427	-0.366	-0.122	1506612051
-9.883	0.139	-1.919	0.061	-0.549	-0.244	2.485	-8.794	1.617	-0.549	0.732	-0.732	3.516	8.302	0.142	0.488	0.549	-0.244	-9.883	0.139	-1.919	0.061	-0.549	-0.244	0.825	9.772	1.962	1.221	0.305	-0.549	-9.883	0.139	-1.919	0.061	-0.549	-0.244	1506612051
-10.124	-0.112	-2.067	-0.122	-0.427	0	2.218	-9.135	1.576	-0.366	0.488	-0.671	3.516	8.302	0.142	0.488	0.549	-0.244	-10.124	-0.112	-2.067	-0.122	-0.427	0	1.632	10.258	1.815	0.854	-0.61	-0.854	-10.124	-0.112	-2.067	-0.122	-0.427	0	1506612051
-10.636	-0.13	-1.803	0.061	-0.549	0.427	1.989	-9.594	1.278	-0.122	0.061	-0.549	3.516	8.302	0.142	0.488	0.549	-0.244	-10.636	-0.13	-1.803	0.061	-0.549	0.427	2.083	10.158	1.668	0.305	-0.916	-0.671	-10.636	-0.13	-1.803	0.061	-0.549	0.427	1506612051
-10.658	-0.512	-1.168	-0.183	-0.305	0.488	1.964	-9.924	0.849	-0.244	0.183	-0.549	3.516	8.302	0.142	0.488	0.549	-0.244	-10.658	-0.512	-1.168	-0.183	-0.305	0.488	1.916	10.335	1.562	-0.122	-0.549	-0.305	-10.658	-0.512	-1.168	-0.183	-0.305	0.488	1506612051
-11.222	-0.964	-0.861	-0.732	-0.122	0.427	2.009	-10.298	0.53	-0.549	0.793	-0.366	3.516	8.302	0.142	0.488	0.549	-0.244	-11.222	-0.964	-0.861	-0.732	-0.122	0.427	1.592	10.661	1.771	-0.122	-0.793	-0.061	-11.222	-0.964	-0.861	-0.732	-0.122	0.427	1506612051
-10.738	-2.044	-0.27	-1.038	-0.183	0.305	1.974	-10.378	0.418	-0.793	1.587	0.061	3.516	8.302	0.142	0.488	0.549	-0.244	-10.738	-2.044	-0.27	-1.038	-0.183	0.305	1.787	11.032	2.434	0.488	-0.61	-0.244	-10.738	-2.044	-0.27	-1.038	-0.183	0.305	1506612051
-9.283	-2.735	0.843	-0.427	0.366	0.854	1.945	-10.454	0.317	-0.793	1.831	0.488	3.516	8.302	0.142	0.488	0.549	-0.244	-9.283	-2.735	0.843	-0.427	0.366	0.854	1.729	10.139	2.836	0.122	-0.488	-0.183	-9.283	-2.735	0.843	-0.427	0.366	0.854	1506612051
-8.88	-2.181	1.424	0.305	0.061	0.916	1.997	-9.775	0.279	-0.549	1.709	0.305	4.839	9.668	2.36	-0.122	-0.671	-0.61	-8.88	-2.181	1.424	0.305	0.061	0.916	1.041	8.843	3.059	-0.183	0.061	0	-8.88	-2.181	1.424	0.305	0.061	0.916	1506612051
-10.011	-1.57	0.894	0.305	-0.549	0.122	1.882	-8.591	0.203	-0.183	1.099	-0.427	4.839	9.668	2.36	-0.122	-0.671	-0.61	-10.011	-1.57	0.894	0.305	-0.549	0.122	0.56	8.448	3.449	-0.122	0.671	0.427	-10.011	-1.57	0.894	0.305	-0.549	0.122	1506612051
-10.111	-1.5	0.874	-0.061	-0.732	-0.305	1.666	-7.837	-0.11	0.122	0.427	-0.854	3.823	9.661	1.547	-0.183	0.061	0.183	-10.111	-1.5	0.874	-0.061	-0.732	-0.305	0.746	9.78	3.7	0.61	1.221	0.366	-10.111	-1.5	0.874	-0.061	-0.732	-0.305	1506612051
-9.905	-1.018	0.906	-0.671	-0.488	-0.183	1.412	-8.595	-0.715	0.549	0.061	-0.549	3.612	10.657	1.139	-0.854	-0.122	0.671	-9.905	-1.018	0.906	-0.671	-0.488	-0.183	0.892	10.337	3.706	0.916	0.671	0.122	-9.905	-1.018	0.906	-0.671	-0.488	-0.183	1506612051
-9.26	-0.915	1.103	-0.854	-0.488	-0.305	1.468	-9.382	-1.388	0.793	0.061	0	3.846	9.999	1.169	-1.16	-0.732	0.732	-9.26	-0.915	1.103	-0.854	-0.488	-0.305	0.833	9.373	3.57	0.305	0.183	0.183	-9.26	-0.915	1.103	-0.854	-0.488	-0.305	1506612051
-8.708	-1.038	1.165	-0.549	0	-0.183	1.625	-8.825	-1.705	0.488	0	-0.183	3.624	9.101	1.223	-0.366	-0.305	0.977	-8.708	-1.038	1.165	-0.549	0	-0.183	1.152	8.758	3.218	-0.122	0.488	0.183	-8.708	-1.038	1.165	-0.549	0	-0.183	1506612051
-9.128	-0.799	0.934	-0.244	0.61	0.061	1.725	-8.4	-1.822	0.488	0	-0.183	3.624	9.101	1.223	0.366	0.366	1.465	-9.128	-0.799	0.934	-0.244	0.61	0.061	1.392	8.867	3.141	-0.122	0.854	0.061	-9.128	-0.799	0.934	-0.244	0.61	0.061	1506612051
-9.667	-0.47	0.614	-0.793	0.427	0.183	1.626	-8.439	-1.781	-0.061	0.061	-1.099	2.728	8.933	1.285	0.427	0.793	1.404	-9.667	-0.47	0.614	-0.793	0.427	0.183	1.577	9.142	3.165	0.244	0.916	-0.061	-9.667	-0.47	0.614	-0.793	0.427	0.183	1506612051
-9.49	-0.532	0.551	-1.221	0.427	0.122	1.342	-8.757	-1.702	0	-0.244	-1.099	2.75	8.885	1.373	0.244	0.732	0.916	-9.49	-0.532	0.551	-1.221	0.427	0.122	1.712	9.154	3.272	0.366	1.038	0.061	-9.49	-0.532	0.551	-1.221	0.427	0.122	1506612051
-9.861	-0.615	0.854	-0.977	0.61	0.244	1.312	-8.914	-1.467	0.122	-0.732	-0.977	3.206	8.882	1.613	0.549	0.671	0.244	-9.861	-0.615	0.854	-0.977	0.61	0.244	1.406	9.092	3.269	0.305	1.221	0.366	-9.861	-0.615	0.854	-0.977	0.61	0.244	1506612051
-10.134	-0.944	0.507	-1.282	0.244	-0.122	1.487	-8.915	-1.133	0.183	-0.977	-0.854	3.448	9.113	1.767	1.038	1.465	-0.427	-10.134	-0.944	0.507	-1.282	0.244	-0.122	0.989	9.243	2.976	0.244	1.16	0.671	-10.134	-0.944	0.507	-1.282	0.244	-0.122	1506612051
-10.274	-1.554	0.179	-1.038	0.366	-0.244	1.738	-9.004	-0.763	0.183	-0.916	-0.671	3.592	9.576	1.704	1.16	1.953	-0.671	-10.274	-1.554	0.179	-1.038	0.366	-0.244	1.022	9.689	2.705	0.488	0.977	0.549	-10.274	-1.554	0.179	-1.038	0.366	-0.244	1506612051
-9.958	-1.659	-0.139	-0.671	0.122	-0.183	1.989	-9.214	-0.536	0.183	-0.793	-0.427	3.592	9.576	1.704	0.854	1.953	-0.732	-9.958	-1.659	-0.139	-0.671	0.122	-0.183	1.241	9.908	2.505	0.488	0.977	0.427	-9.958	-1.659	-0.139	-0.671	0.122	-0.183	1506612051
-9.544	-1.45	-0.334	-0.671	0.244	-0.244	2.15	-9.147	-0.397	0.122	-0.61	-0.244	3.752	9.737	1.292	0.549	1.465	-0.793	-9.544	-1.45	-0.334	-0.671	0.244	-0.244	1.316	9.772	2.353	0.366	1.16	0.305	-9.544	-1.45	-0.334	-0.671	0.244	-0.244	1506612051
-9.68	-1.37	-0.61	-0.61	0.183	-0.244	2.243	-8.899	-0.261	-0.061	-0.488	-0.122	3.781	9.583	1.187	0.488	1.221	-0.732	-9.68	-1.37	-0.61	-0.61	0.183	-0.244	1.123	9.567	2.226	0.061	1.16	0.244	-9.68	-1.37	-0.61	-0.61	0.183	-0.244	1506612051
-9.885	-1.371	-0.725	-0.549	0	-0.183	2.341	-8.768	-0.098	-0.183	-0.244	0.122	3.553	9.467	1.126	0.549	1.343	-0.61	-9.885	-1.371	-0.725	-0.549	0	-0.183	0.812	9.418	2.095	-0.061	0.854	0.122	-9.885	-1.371	-0.725	-0.549	0	-0.183	1506612052
-9.841	-1.223	-0.76	-0.488	0.061	-0.183	2.402	-8.707	-0.019	-0.122	0	0.366	3.171	9.427	1.049	0.549	1.16	-0.427	-9.841	-1.223	-0.76	-0.488	0.061	-0.183	0.867	9.47	1.96	0.061	0.549	0.061	-9.841	-1.223	-0.76	-0.488	0.061	-0.183	1506612052
-9.799	-1.125	-0.83	-0.488	0.061	-0.244	2.413	-8.891	-0.037	0	-0.061	0.366	2.968	9.434	0.941	0.305	0.427	-0.305	-9.799	-1.125	-0.83	-0.488	0.061	-0.244	0.988	9.558	1.883	0.244	0.549	0	-9.799	-1.125	-0.83	-0.488	0.061	-0.244	1506612052
-9.69	-1.2	-0.839	-0.488	0.061	-0.183	2.455	-9.19	-0.031	0	-0.183	0.305	3.106	9.404	0.823	0.122	-0.366	-0.488	-9.69	-1.2	-0.839	-0.488	0.061	-0.183	1.019	9.475	1.847	0.366	0.549	0	-9.69	-1.2	-0.839	-0.488	0.061	-0.183	1506612052
-9.778	-1.248	-0.845	-0.305	0.061	-0.122	2.534	-9.142	0.031	-0.061	-0.244	0.122	3.22	9.312	0.683	0	-0.549	-0.732	-9.778	-1.248	-0.845	-0.305	0.061	-0.122	1.087	9.39	1.842	0.305	0.549	-0.122	-9.778	-1.248	-0.845	-0.305	0.061	-0.122	1506612052
-9.807	-1.127	-0.782	-0.305	0.122	-0.122	2.516	-8.916	0.138	-0.183	-0.183	-0.061	3.176	9.329	0.499	0	-0.244	-0.916	-9.807	-1.127	-0.782	-0.305	0.122	-0.122	1.145	9.49	1.815	0.305	0.61	-0.183	-9.807	-1.127	-0.782	-0.305	0.122	-0.122	1506612052
-9.855	-1.081	-0.778	-0.305	0.183	-0.183	2.415	-8.89	0.184	-0.122	-0.061	0	3.179	9.499	0.378	0.061	-0.244	-0.977	-9.855	-1.081	-0.778	-0.305	0.183	-0.183	1.073	9.671	1.78	0.305	0.549	-0.183	-9.855	-1.081	-0.778	-0.305	0.183	-0.183	1506612052
-9.765	-1.093	-0.805	-0.305	0.244	-0.244	2.311	-8.874	0.217	-0.061	-0.122	0.122	3.307	9.658	0.376	0.122	-0.244	-0.977	-9.765	-1.093	-0.805	-0.305	0.244	-0.244	0.943	9.744	1.765	0.305	0.488	-0.244	-9.765	-1.093	-0.805	-0.305	0.244	-0.244	1506612052
-9.612	-1.14	-0.804	-0.244	0.305	-0.244	2.324	-8.859	0.25	-0.061	-0.122	0.244	3.39	9.769	0.362	0.244	0	-1.038	-9.612	-1.14	-0.804	-0.244	0.305	-0.244	0.89	9.824	1.78	0.244	0.305	-0.244	-9.612	-1.14	-0.804	-0.244	0.305	-0.244	1506612052
-9.758	-1.146	-0.863	-0.122	0.244	-0.183	2.413	-8.835	0.221	0.061	-0.061	0.305	3.394	9.824	0.404	0.305	0.305	-0.916	-9.758	-1.146	-0.863	-0.122	0.244	-0.183	0.941	9.79	1.86	0.122	0.122	-0.305	-9.758	-1.146	-0.863	-0.122	0.244	-0.183	1506612052
-9.905	-1.008	-0.799	0	0.122	-0.061	2.44	-8.802	0.195	0.122	-0.183	0.244	3.414	9.749	0.547	0.427	0.244	-0.671	-9.905	-1.008	-0.799	0	0.122	-0.061	0.973	9.667	1.842	0	-0.061	-0.366	-9.905	-1.008	-0.799	0	0.122	-0.061	1506612052
-9.99	-0.822	-0.755	-0.061	0	-0.061	2.468	-8.768	0.122	0.183	-0.366	0.183	3.342	9.761	0.707	0.549	0.122	-0.305	-9.99	-0.822	-0.755	-0.061	0	-0.061	1.052	9.671	1.805	0.061	-0.061	-0.305	-9.99	-0.822	-0.755	-0.061	0	-0.061	1506612052
-9.948	-0.828	-0.709	-0.061	-0.061	-0.122	2.53	-8.849	-0.001	0.122	-0.244	0.183	3.295	9.868	0.876	0.549	0	-0.061	-9.948	-0.828	-0.709	-0.061	-0.061	-0.122	1.084	9.757	1.798	0.122	-0.061	-0.244	-9.948	-0.828	-0.709	-0.061	-0.061	-0.122	1506612052
-9.848	-0.934	-0.744	-0.061	-0.122	-0.122	2.613	-8.93	-0.067	0.061	-0.122	0.305	3.308	9.875	0.979	0.366	-0.183	0.061	-9.848	-0.934	-0.744	-0.061	-0.122	-0.122	1.195	9.743	1.809	0.122	-0.061	-0.183	-9.848	-0.934	-0.744	-0.061	-0.122	-0.122	1506612052
-9.806	-0.958	-0.766	0.061	0	-0.061	2.686	-8.845	-0.035	0	-0.061	0.305	3.284	9.844	1.04	0.244	-0.061	0.061	-9.806	-0.958	-0.766	0.061	0	-0.061	1.299	9.705	1.82	0.061	-0.061	-0.122	-9.806	-0.958	-0.766	0.061	0	-0.061	1506612052
-9.822	-0.898	-0.757	0.061	-0.061	0	2.719	-8.764	-0.001	0.061	-0.122	0.183	3.226	9.816	1.064	0.244	-0.061	0.122	-9.822	-0.898	-0.757	0.061	-0.061	0	1.328	9.658	1.81	0	-0.061	-0.061	-9.822	-0.898	-0.757	0.061	-0.061	0	1506612052
-9.86	-0.839	-0.804	0.061	0	-0.061	2.73	-8.758	-0.022	0.061	-0.122	0.061	3.12	9.758	1.074	0.183	0.061	0.183	-9.86	-0.839	-0.804	0.061	0	-0.061	1.276	9.627	1.762	0	0	0	-9.86	-0.839	-0.804	0.061	0	-0.061	1506612052
-9.839	-0.837	-0.758	0.061	-0.061	-0.061	2.734	-8.776	-0.039	0	0	0.061	3.021	9.746	1.048	0.122	0.061	0.183	-9.839	-0.837	-0.758	0.061	-0.061	-0.061	1.249	9.621	1.745	0	0	0	-9.839	-0.837	-0.758	0.061	-0.061	-0.061	1506612052
-9.828	-0.821	-0.776	0	-0.061	-0.061	2.725	-8.845	-0.042	-0.061	0.061	0	2.973	9.74	0.934	0	0	0.122	-9.828	-0.821	-0.776	0	-0.061	-0.061	1.28	9.636	1.751	0.061	0	0	-9.828	-0.821	-0.776	0	-0.061	-0.061	1506612052
-9.832	-0.821	-0.76	0	-0.061	-0.061	2.688	-8.839	-0.024	-0.061	0	-0.061	2.988	9.709	0.828	-0.183	-0.061	0.061	-9.832	-0.821	-0.76	0	-0.061	-0.061	1.297	9.649	1.753	-0.061	-0.061	0	-9.832	-0.821	-0.76	0	-0.061	-0.061	1506612052
-9.832	-0.836	-0.774	0	-0.061	-0.061	2.643	-8.812	0.012	-0.122	0.061	-0.061	2.985	9.684	0.732	-0.244	-0.122	0	-9.832	-0.836	-0.774	0	-0.061	-0.061	1.291	9.67	1.745	-0.061	-0.061	-0.061	-9.832	-0.836	-0.774	0	-0.061	-0.061	1506612052
-9.83	-0.799	-0.776	0	0	-0.061	2.582	-8.848	0.035	-0.061	0.061	-0.061	2.998	9.656	0.644	-0.183	-0.122	-0.061	-9.83	-0.799	-0.776	0	0	-0.061	1.291	9.656	1.723	-0.061	0	-0.061	-9.83	-0.799	-0.776	0	0	-0.061	1506612052
-9.826	-0.796	-0.779	0	0	-0.122	2.511	-8.856	0.049	-0.061	0.061	-0.122	3.022	9.623	0.581	-0.122	-0.122	-0.122	-9.826	-0.796	-0.779	0	0	-0.122	1.219	9.621	1.738	-0.061	0	-0.061	-9.826	-0.796	-0.779	0	0	-0.122	1506612052
-9.828	-0.816	-0.779	0	0	-0.061	2.469	-8.838	0.072	-0.122	0.061	-0.122	3.053	9.631	0.586	-0.061	-0.122	-0.183	-9.828	-0.816	-0.779	0	0	-0.061	1.181	9.648	1.732	0	-0.061	-0.122	-9.828	-0.816	-0.779	0	0	-0.061	1506612052
-9.81	-0.805	-0.763	0	0	-0.061	2.411	-8.885	0.071	-0.061	0.061	-0.061	3.053	9.631	0.586	-0.061	-0.122	-0.244	-9.81	-0.805	-0.763	0	0	-0.061	1.174	9.583	1.753	-0.061	-0.122	-0.122	-9.81	-0.805	-0.763	0	0	-0.061	1506612052
-9.825	-0.827	-0.779	0	0	-0.061	2.37	-8.879	0.078	-0.061	0	-0.061	3.108	9.629	0.597	0	-0.183	-0.183	-9.825	-0.827	-0.779	0	0	-0.061	1.227	9.623	1.743	-0.061	-0.183	-0.122	-9.825	-0.827	-0.779	0	0	-0.061	1506612053
-9.81	-0.823	-0.767	0	0	-0.061	2.376	-8.844	0.1	-0.061	0.061	0	3.186	9.624	0.668	0	-0.183	-0.122	-9.81	-0.823	-0.767	0	0	-0.061	1.231	9.623	1.739	-0.061	-0.061	-0.122	-9.81	-0.823	-0.767	0	0	-0.061	1506612053
-9.82	-0.819	-0.791	0	0	-0.061	2.369	-8.876	0.12	0	0.061	0.061	3.207	9.641	0.715	0.061	-0.122	-0.122	-9.82	-0.819	-0.791	0	0	-0.061	1.2	9.61	1.709	0	-0.061	-0.061	-9.82	-0.819	-0.791	0	0	-0.061	1506612053
-9.814	-0.827	-0.785	0	0	0	2.388	-8.874	0.135	0.061	0	0.061	3.242	9.671	0.76	0.061	-0.061	-0.122	-9.814	-0.827	-0.785	0	0	0	1.197	9.649	1.738	0	-0.061	-0.061	-9.814	-0.827	-0.785	0	0	0	1506612053
-9.812	-0.822	-0.792	-0.061	0	0	2.457	-8.855	0.12	0	-0.061	0.061	3.252	9.716	0.775	0	-0.061	-0.122	-9.812	-0.822	-0.792	-0.061	0	0	1.218	9.671	1.754	0	-0.061	-0.061	-9.812	-0.822	-0.792	-0.061	0	0	1506612053
-9.825	-0.819	-0.769	-0.061	0	0	2.507	-8.85	0.086	0	0	0	3.253	9.7	0.806	0	-0.061	0	-9.825	-0.819	-0.769	-0.061	0	0	1.233	9.662	1.744	0	-0.061	0	-9.825	-0.819	-0.769	-0.061	0	0	1506612053
-9.81	-0.843	-0.784	-0.061	0	0	2.517	-8.844	0.056	0	-0.061	0	3.2	9.692	0.81	0	-0.061	0.061	-9.81	-0.843	-0.784	-0.061	0	0	1.258	9.641	1.721	0	0	0	-9.81	-0.843	-0.784	-0.061	0	0	1506612053
-9.796	-0.863	-0.807	-0.061	0	-0.061	2.535	-8.823	0.035	0.061	-0.061	0	3.147	9.684	0.768	0	0	0.061	-9.796	-0.863	-0.807	-0.061	0	-0.061	1.296	9.653	1.724	0	0	0	-9.796	-0.863	-0.807	-0.061	0	-0.061	1506612053
-9.814	-0.835	-0.802	-0.122	-0.061	-0.061	2.525	-8.83	-0.012	0.061	-0.061	-0.061	3.147	9.684	0.768	-0.061	0	0.061	-9.814	-0.835	-0.802	-0.122	-0.061	-0.061	1.303	9.631	1.747	0	0.061	0	-9.814	-0.835	-0.802	-0.122	-0.061	-0.061	1506612053
-9.825	-0.836	-0.793	-0.122	-0.061	-0.061	2.507	-8.815	-0.047	0	-0.122	-0.122	3.094	9.665	0.745	-0.061	0	0.061	-9.825	-0.836	-0.793	-0.122	-0.061	-0.061	1.249	9.613	1.737	0	0.061	0	-9.825	-0.836	-0.793	-0.122	-0.061	-0.061	1506612053
-9.794	-0.9	-0.798	-0.122	0	-0.061	2.495	-8.819	-0.042	-0.061	-0.061	-0.122	3.06	9.677	0.712	0	0.061	0	-9.794	-0.9	-0.798	-0.122	0	-0.061	1.225	9.661	1.729	0	0.061	0	-9.794	-0.9	-0.798	-0.122	0	-0.061	1506612053
-9.802	-0.912	-0.792	-0.061	0	-0.061	2.449	-8.832	-0.012	-0.061	-0.061	-0.061	3.06	9.677	0.712	-0.061	0	0	-9.802	-0.912	-0.792	-0.061	0	-0.061	1.236	9.691	1.741	0	0.061	0	-9.802	-0.912	-0.792	-0.061	0	-0.061	1506612053
-9.829	-0.892	-0.781	-0.061	0	-0.061	2.444	-8.841	0.03	-0.061	-0.122	-0.061	3.064	9.692	0.679	-0.061	0	0	-9.829	-0.892	-0.781	-0.061	0	-0.061	1.196	9.668	1.756	-0.061	0.061	0	-9.829	-0.892	-0.781	-0.061	0	-0.061	1506612053
-9.835	-0.869	-0.775	-0.061	0	-0.061	2.433	-8.825	0.071	-0.061	-0.061	0	3.053	9.695	0.664	0	0.061	0	-9.835	-0.869	-0.775	-0.061	0	-0.061	1.133	9.682	1.724	0	0.061	0	-9.835	-0.869	-0.775	-0.061	0	-0.061	1506612053
-9.812	-0.919	-0.784	-0.061	0	-0.061	2.422	-8.833	0.085	-0.061	-0.061	0	3.053	9.695	0.664	0	0.061	0	-9.812	-0.919	-0.784	-0.061	0	-0.061	1.11	9.68	1.731	0	0	0	-9.812	-0.919	-0.784	-0.061	0	-0.061	1506612053
-9.814	-0.95	-0.8	0	0	-0.061	2.469	-8.843	0.102	-0.061	-0.061	0.061	3.029	9.727	0.677	-0.061	0	0	-9.814	-0.95	-0.8	0	0	-0.061	1.145	9.68	1.737	-0.061	0	0	-9.814	-0.95	-0.8	0	0	-0.061	1506612053
-9.793	-0.949	-0.821	0	0	-0.061	2.524	-8.853	0.085	0	-0.061	0.061	3.021	9.729	0.699	0	0	0	-9.793	-0.949	-0.821	0	0	-0.061	1.178	9.659	1.744	-0.061	0	0	-9.793	-0.949	-0.821	0	0	-0.061	1506612053
-9.823	-0.941	-0.836	0	0	-0.061	2.564	-8.831	0.072	0	0	0	3.021	9.729	0.699	-0.061	0	0	-9.823	-0.941	-0.836	0	0	-0.061	1.126	9.637	1.725	-0.061	0	0	-9.823	-0.941	-0.836	0	0	-0.061	1506612053
-9.805	-0.946	-0.852	0	0	0	2.571	-8.821	0.042	0	0	0	2.998	9.7	0.706	-0.061	0	-0.061	-9.805	-0.946	-0.852	0	0	0	1.096	9.677	1.756	-0.061	-0.061	0	-9.805	-0.946	-0.852	0	0	0	1506612053
-9.784	-0.953	-0.853	0	0	0	2.586	-8.837	-0.001	-0.061	0	0	3.012	9.723	0.669	-0.061	-0.061	-0.061	-9.784	-0.953	-0.853	0	0	0	1.123	9.67	1.778	-0.061	-0.061	0	-9.784	-0.953	-0.853	0	0	0	1506612053
-9.802	-0.951	-0.889	0	0	0	2.577	-8.866	-0.03	-0.061	0	-0.061	3.012	9.723	0.669	-0.122	-0.061	-0.061	-9.802	-0.951	-0.889	0	0	0	1.174	9.662	1.774	-0.061	-0.122	-0.061	-9.802	-0.951	-0.889	0	0	0	1506612053
-9.807	-0.932	-0.871	0	0	0	2.567	-8.825	-0.026	-0.061	0.061	-0.122	2.996	9.661	0.65	-0.061	-0.061	-0.061	-9.807	-0.932	-0.871	0	0	0	1.159	9.611	1.778	-0.061	0	-0.061	-9.807	-0.932	-0.871	0	0	0	1506612053
-9.828	-0.907	-0.869	0	-0.061	0	2.468	-8.829	-0.03	-0.122	0	-0.122	3.007	9.653	0.663	-0.061	-0.061	-0.061	-9.828	-0.907	-0.869	0	-0.061	0	1.103	9.625	1.769	-0.061	-0.061	0	-9.828	-0.907	-0.869	0	-0.061	0	1506612053
-9.806	-0.935	-0.879	0	-0.061	0	2.43	-8.892	-0.018	-0.061	0.061	-0.122	3.007	9.653	0.663	-0.061	0	-0.122	-9.806	-0.935	-0.879	0	-0.061	0	1.102	9.685	1.786	-0.061	-0.061	0	-9.806	-0.935	-0.879	0	-0.061	0	1506612053
-9.783	-0.952	-0.884	0	0	0	2.415	-8.92	0.008	-0.122	0	-0.061	3.103	9.734	0.684	-0.061	0	-0.122	-9.783	-0.952	-0.884	0	0	0	1.127	9.664	1.805	-0.061	-0.061	0	-9.783	-0.952	-0.884	0	0	0	1506612053
-9.804	-0.974	-0.879	-0.061	0	0	2.409	-8.898	0.056	-0.061	0	-0.122	3.091	9.692	0.703	-0.061	0	-0.061	-9.804	-0.974	-0.879	-0.061	0	0	1.171	9.625	1.774	-0.061	-0.061	0	-9.804	-0.974	-0.879	-0.061	0	0	1506612054
-9.813	-0.95	-0.883	-0.061	0	0	2.375	-8.892	0.091	0	0	-0.061	3.091	9.692	0.703	0	-0.061	0	-9.813	-0.95	-0.883	-0.061	0	0	1.212	9.61	1.755	0	0	0	-9.813	-0.95	-0.883	-0.061	0	0	1506612054
-9.81	-0.927	-0.873	-0.061	0	0	2.381	-8.887	0.075	0	0	0	3.051	9.666	0.726	-0.061	0	0	-9.81	-0.927	-0.873	-0.061	0	0	1.207	9.63	1.778	0	0.061	0	-9.81	-0.927	-0.873	-0.061	0	0	1506612054
-9.812	-0.937	-0.86	-0.061	0	0	2.396	-8.91	0.038	0	0	0	3.071	9.684	0.706	-0.061	0	-0.061	-9.812	-0.937	-0.86	-0.061	0	0	1.136	9.625	1.79	-0.061	0	0	-9.812	-0.937	-0.86	-0.061	0	0	1506612054
-9.788	-0.962	-0.866	-0.061	0	0	2.425	-8.91	0.024	0	0	0	3.071	9.684	0.706	-0.061	0.061	-0.061	-9.788	-0.962	-0.866	-0.061	0	0	1.119	9.618	1.785	0	0	0	-9.788	-0.962	-0.866	-0.061	0	0	1506612054
-9.796	-0.924	-0.861	-0.061	0	0	2.425	-8.888	0.017	0.061	-0.061	0	3.021	9.672	0.652	-0.061	0	0	-9.796	-0.924	-0.861	-0.061	0	0	1.184	9.637	1.791	0	0.061	0	-9.796	-0.924	-0.861	-0.061	0	0	1506612054
-9.798	-0.896	-0.851	-0.061	-0.061	0	2.446	-8.869	0.001	0	-0.061	0	3.042	9.67	0.641	0	0	0	-9.798	-0.896	-0.851	-0.061	-0.061	0	1.207	9.627	1.809	0	0.061	0	-9.798	-0.896	-0.851	-0.061	-0.061	0	1506612054
-9.813	-0.869	-0.842	-0.061	-0.061	0	2.473	-8.861	0.005	0	-0.061	0	3.042	9.67	0.641	0	0.061	0	-9.813	-0.869	-0.842	-0.061	-0.061	0	1.164	9.61	1.798	0	0.061	-0.061	-9.813	-0.869	-0.842	-0.061	-0.061	0	1506612054
-9.806	-0.872	-0.845	-0.061	-0.061	0	2.491	-8.844	0.013	0	-0.061	0	3.029	9.655	0.677	0.061	0.061	0	-9.806	-0.872	-0.845	-0.061	-0.061	0	1.145	9.628	1.796	0.061	0.061	-0.061	-9.806	-0.872	-0.845	-0.061	-0.061	0	1506612054
-9.796	-0.867	-0.831	-0.061	0	0	2.5	-8.843	0.025	0.061	-0.061	-0.061	3.027	9.689	0.702	0	0.061	0	-9.796	-0.867	-0.831	-0.061	0	0	1.159	9.636	1.815	0	0.061	0	-9.796	-0.867	-0.831	-0.061	0	0	1506612054
-9.813	-0.816	-0.811	-0.122	0	0.061	2.515	-8.851	0.019	0.061	-0.061	0	3.027	9.689	0.702	0	0.061	0	-9.813	-0.816	-0.811	-0.122	0	0.061	1.205	9.641	1.823	0	0.061	0	-9.813	-0.816	-0.811	-0.122	0	0.061	1506612054
-9.838	-0.764	-0.781	-0.183	-0.061	0.061	2.517	-8.854	0.051	0.061	-0.061	0	3.031	9.7	0.724	0.061	0.061	0	-9.838	-0.764	-0.781	-0.183	-0.061	0.061	1.215	9.643	1.83	0	0.061	0	-9.838	-0.764	-0.781	-0.183	-0.061	0.061	1506612054
-9.825	-0.828	-0.772	-0.183	-0.183	0	2.518	-8.862	0.069	0.061	-0.122	-0.061	3.061	9.715	0.809	0	0.122	0	-9.825	-0.828	-0.772	-0.183	-0.183	0	1.231	9.639	1.824	0	0.061	0	-9.825	-0.828	-0.772	-0.183	-0.183	0	1506612054
-9.816	-0.88	-0.77	-0.122	-0.244	0	2.548	-8.839	0.069	0.122	-0.244	-0.122	3.061	9.715	0.809	0	0.122	0	-9.816	-0.88	-0.77	-0.122	-0.244	0	1.255	9.646	1.809	0	0.061	0.061	-9.816	-0.88	-0.77	-0.122	-0.244	0	1506612054
-9.822	-0.84	-0.815	-0.122	-0.061	0	2.579	-8.838	0.053	0.122	-0.183	-0.122	3.09	9.728	0.845	0	0.122	0	-9.822	-0.84	-0.815	-0.122	-0.061	0	1.314	9.612	1.802	0	0.061	0.061	-9.822	-0.84	-0.815	-0.122	-0.061	0	1506612054
-9.8	-0.883	-0.821	-0.122	-0.122	-0.061	2.541	-8.82	0.022	0.122	-0.183	-0.122	3.071	9.672	0.797	0	0.122	0	-9.8	-0.883	-0.821	-0.122	-0.122	-0.061	1.351	9.635	1.778	0.061	0.122	0	-9.8	-0.883	-0.821	-0.122	-0.122	-0.061	1506612054
-9.79	-0.854	-0.87	-0.061	-0.061	-0.061	2.501	-8.808	-0.008	0.061	-0.244	-0.061	3.071	9.672	0.797	-0.061	0.122	0	-9.79	-0.854	-0.87	-0.061	-0.061	-0.061	1.243	9.642	1.742	0.061	0.183	0.061	-9.79	-0.854	-0.87	-0.061	-0.061	-0.061	1506612054
-9.774	-0.797	-0.841	-0.122	0	0	2.522	-8.85	0.014	0.061	-0.183	0	3.094	9.685	0.754	0	0.183	-0.061	-9.774	-0.797	-0.841	-0.122	0	0	1.15	9.594	1.719	0.061	0.122	0.061	-9.774	-0.797	-0.841	-0.122	0	0	1506612054
-9.826	-0.774	-0.796	-0.122	0	-0.061	2.547	-8.814	0.08	0	-0.122	0	3.1	9.615	0.707	-0.061	0.183	0	-9.826	-0.774	-0.796	-0.122	0	-0.061	1.157	9.519	1.72	0.061	0.122	0	-9.826	-0.774	-0.796	-0.122	0	-0.061	1506612054
-9.872	-0.835	-0.749	-0.183	0	-0.122	2.516	-8.782	0.167	0.061	-0.244	-0.061	3.1	9.615	0.707	-0.061	0.061	0.061	-9.872	-0.835	-0.749	-0.183	0	-0.122	1.229	9.509	1.744	0.061	0.061	0	-9.872	-0.835	-0.749	-0.183	0	-0.122	1506612054
-9.818	-0.821	-0.671	-0.244	0.244	-0.183	2.549	-8.916	0.23	0.183	-0.305	-0.061	3.213	9.549	0.563	-0.061	0.061	0.061	-9.818	-0.821	-0.671	-0.244	0.244	-0.183	1.408	9.63	1.79	0.061	0.061	0	-9.818	-0.821	-0.671	-0.244	0.244	-0.183	1506612054
-9.767	-0.834	-0.774	-0.366	0.305	-0.427	2.558	-9.079	0.24	0.305	-0.122	-0.244	3.482	9.629	0.543	0.061	0.122	0.061	-9.767	-0.834	-0.774	-0.366	0.305	-0.427	1.631	9.753	1.86	0	0.244	-0.061	-9.767	-0.834	-0.774	-0.366	0.305	-0.427	1506612054
-9.772	-0.902	-0.999	-0.854	0.122	-0.732	2.592	-9.287	0.267	1.038	0	-0.793	3.482	9.629	0.543	0.305	0.305	0.183	-9.772	-0.902	-0.999	-0.854	0.122	-0.732	2.016	9.77	1.79	-0.122	0.366	-0.244	-9.772	-0.902	-0.999	-0.854	0.122	-0.732	1506612054
-9.654	-0.712	-1.309	-0.854	-0.183	-0.61	2.647	-9.421	0.579	1.77	-0.671	-1.404	3.871	9.497	0.535	0.427	0.549	0.366	-9.654	-0.712	-1.309	-0.854	-0.183	-0.61	2.491	9.55	1.683	-0.122	0.366	-0.244	-9.654	-0.712	-1.309	-0.854	-0.183	-0.61	1506612054
-9.647	-0.439	-1.659	-1.343	-0.183	-0.671	2.517	-9.142	0.821	1.648	-1.526	-1.526	3.804	9.107	0.553	0.61	0.671	0.488	-9.647	-0.439	-1.659	-1.343	-0.183	-0.671	2.763	9.302	1.382	-0.122	1.282	-0.61	-9.647	-0.439	-1.659	-1.343	-0.183	-0.671	1506612054
-9.85	-0.19	-1.718	-1.831	-0.122	-0.61	2.327	-8.908	0.79	1.343	-2.258	-1.465	3.804	9.107	0.553	0.977	0.977	0.427	-9.85	-0.19	-1.718	-1.831	-0.122	-0.61	2.518	9.344	0.944	-0.122	2.136	-0.549	-9.85	-0.19	-1.718	-1.831	-0.122	-0.61	1506612055
-9.963	-0.133	-1.671	-2.258	-0.122	-0.61	2.229	-8.782	0.709	1.282	-2.502	-1.282	3.622	9.009	0.543	1.221	1.526	-0.061	-9.963	-0.133	-1.671	-2.258	-0.122	-0.61	2.023	9.713	0.542	-0.122	2.136	-0.549	-9.963	-0.133	-1.671	-2.258	-0.122	-0.61	1506612055
-9.897	-0.237	-1.623	-2.502	-0.122	-0.488	2.166	-8.739	0.743	1.038	-2.441	-0.793	3.72	9.388	0.49	1.16	2.136	-0.671	-9.897	-0.237	-1.623	-2.502	-0.122	-0.488	1.367	9.993	0.5	0.183	2.869	-0.122	-9.897	-0.237	-1.623	-2.502	-0.122	-0.488	1506612055
-9.832	-0.258	-1.672	-2.625	-0.244	-0.427	2.094	-8.643	0.88	0.793	-2.502	-0.305	3.72	9.388	0.49	1.038	2.38	-1.343	-9.832	-0.258	-1.672	-2.625	-0.244	-0.427	0.857	10.117	0.609	0.122	2.808	0	-9.832	-0.258	-1.672	-2.625	-0.244	-0.427	1506612055
-9.783	-0.313	-1.864	-2.747	-0.427	-0.366	2.012	-8.404	1.053	0.732	-2.563	0	4.009	9.702	0.427	0.916	2.563	-1.648	-9.783	-0.313	-1.864	-2.747	-0.427	-0.366	0.575	10.103	0.778	0.122	2.808	0	-9.783	-0.313	-1.864	-2.747	-0.427	-0.366	1506612055
-9.789	-0.458	-2.017	-2.869	-0.549	-0.305	1.986	-8.028	1.18	0.854	-2.686	0.305	4.396	9.912	0.255	0.732	2.686	-1.404	-9.789	-0.458	-2.017	-2.869	-0.549	-0.305	0.517	10.154	0.768	-0.488	2.441	0.366	-9.789	-0.458	-2.017	-2.869	-0.549	-0.305	1506612055
-9.825	-0.711	-2.108	-2.93	-0.671	-0.366	1.983	-7.77	1.214	0.977	-2.93	0.732	4.396	9.912	0.255	0.671	2.686	-0.916	-9.825	-0.711	-2.108	-2.93	-0.671	-0.366	0.536	10.166	0.683	-0.61	2.319	0.549	-9.825	-0.711	-2.108	-2.93	-0.671	-0.366	1506612055
-9.772	-0.925	-2.194	-2.808	-0.732	-0.427	2.048	-7.913	1.085	0.977	-3.235	1.282	4.045	9.959	0.144	0.488	2.808	-0.61	-9.772	-0.925	-2.194	-2.808	-0.732	-0.427	0.627	10.104	0.639	-0.61	2.319	0.549	-9.772	-0.925	-2.194	-2.808	-0.732	-0.427	1506612055
-9.656	-1.02	-2.382	-2.686	-0.732	-0.488	2.236	-8.199	0.932	0.854	-3.113	2.014	3.853	9.788	0.045	0.244	2.686	-0.427	-9.656	-1.02	-2.382	-2.686	-0.732	-0.488	0.7	9.912	0.652	-0.61	2.197	0.732	-9.656	-1.02	-2.382	-2.686	-0.732	-0.488	1506612055
-9.624	-0.97	-2.397	-2.563	-0.793	-0.549	2.518	-8.504	0.946	0.671	-3.113	2.563	3.853	9.788	0.045	0.122	2.625	-0.488	-9.624	-0.97	-2.397	-2.563	-0.793	-0.549	0.679	9.723	0.723	-0.671	2.197	0.854	-9.624	-0.97	-2.397	-2.563	-0.793	-0.549	1506612055
-9.618	-0.999	-2.548	-2.441	-0.916	-0.427	2.865	-8.725	0.931	0.488	-3.113	2.686	3.579	9.435	-0.407	0.061	2.747	-0.549	-9.618	-0.999	-2.548	-2.441	-0.916	-0.427	0.639	9.659	0.755	-0.671	2.197	0.854	-9.618	-0.999	-2.548	-2.441	-0.916	-0.427	1506612055
-9.723	-0.927	-2.684	-2.197	-1.099	-0.244	3.335	-8.881	1.007	0.305	-2.869	2.38	3.447	9.311	-0.665	-0.122	2.563	-0.488	-9.723	-0.927	-2.684	-2.197	-1.099	-0.244	0.508	9.539	0.773	-0.549	2.075	0.854	-9.723	-0.927	-2.684	-2.197	-1.099	-0.244	1506612055
-9.808	-0.708	-2.816	-2.319	-1.343	-0.061	3.655	-8.88	1.122	0.122	-2.747	1.709	3.447	9.311	-0.665	-0.244	2.319	-0.427	-9.808	-0.708	-2.816	-2.319	-1.343	-0.061	0.445	9.475	0.672	-0.427	1.953	0.854	-9.808	-0.708	-2.816	-2.319	-1.343	-0.061	1506612055
-9.677	-0.787	-2.632	-2.625	-1.221	0.122	3.84	-8.857	1.235	-0.061	-2.686	1.038	3.408	9.186	-0.854	-0.305	1.953	-0.366	-9.677	-0.787	-2.632	-2.625	-1.221	0.122	0.423	9.793	0.67	-0.427	1.953	0.854	-9.677	-0.787	-2.632	-2.625	-1.221	0.122	1506612055
-10.432	-0.853	-2.094	-2.747	-1.038	0.305	3.878	-8.92	1.359	-0.183	-2.625	0.366	3.394	9.741	-1.03	-0.244	1.831	-0.427	-10.432	-0.853	-2.094	-2.747	-1.038	0.305	0.651	10.526	1.054	-0.366	2.38	0.854	-10.432	-0.853	-2.094	-2.747	-1.038	0.305	1506612055
-10.221	-1.153	-1.846	-2.93	-0.732	0.061	3.913	-9.416	1.572	-0.183	-2.625	0.366	3.394	9.741	-1.03	-0.366	1.587	-0.427	-10.221	-1.153	-1.846	-2.93	-0.732	0.061	0.764	10.856	2.342	-0.366	2.38	0.854	-10.221	-1.153	-1.846	-2.93	-0.732	0.061	1506612055
-9.805	-1.587	-1.148	-2.625	-0.671	0.305	3.832	-9.981	1.684	0.061	-2.197	-0.61	3.326	10.546	-1.042	-0.671	1.099	-0.305	-9.805	-1.587	-1.148	-2.625	-0.671	0.305	1.084	9.972	2.866	0.427	2.014	0.549	-9.805	-1.587	-1.148	-2.625	-0.671	0.305	1506612055
-9.524	-2.326	0.22	-2.991	-0.854	0.427	3.497	-9.844	1.621	0.671	-2.991	-1.526	3.797	9.634	0.209	-0.366	0.793	0.122	-9.524	-2.326	0.22	-2.991	-0.854	0.427	1.226	8.936	3.181	0.183	1.892	0.732	-9.524	-2.326	0.22	-2.991	-0.854	0.427	1506612055
-10.354	-2.364	1.207	-2.747	-1.343	0.122	3.265	-9.403	1.451	1.221	-3.235	-2.197	3.797	9.634	0.209	0.61	1.404	0.732	-10.354	-2.364	1.207	-2.747	-1.343	0.122	1.394	8.556	3.468	0.183	1.892	0.732	-10.354	-2.364	1.207	-2.747	-1.343	0.122	1506612055
-10.578	-2.165	1.317	-2.502	-1.343	0	2.857	-9.085	0.967	1.709	-3.174	-2.441	3.875	9.189	0.816	0.854	2.38	1.16	-10.578	-2.165	1.317	-2.502	-1.343	0	1.355	9.153	3.642	0.244	2.808	1.038	-10.578	-2.165	1.317	-2.502	-1.343	0	1506612055
-9.362	-2.013	1.109	-2.441	-0.427	0.366	2.405	-9.193	0.254	2.014	-3.052	-2.014	2.988	10.453	1.178	0.732	3.418	1.465	-9.362	-2.013	1.109	-2.441	-0.427	0.366	1.205	9.912	3.743	1.221	4.028	0.732	-9.362	-2.013	1.109	-2.441	-0.427	0.366	1506612055
-8.93	-1.431	0.702	-2.625	0.061	0.244	2.164	-9.306	-0.318	2.014	-2.808	-1.16	2.988	10.453	1.178	0.305	3.052	1.648	-8.93	-1.431	0.702	-2.625	0.061	0.244	0.768	9.408	3.817	1.221	4.028	0.732	-8.93	-1.431	0.702	-2.625	0.061	0.244	1506612055
-8.815	-1.044	0.28	-2.991	-0.305	-0.183	2.152	-8.61	-0.75	1.709	-2.502	-0.549	2.778	10.659	1.119	0.366	2.502	2.014	-8.815	-1.044	0.28	-2.991	-0.305	-0.183	0.492	8.742	3.601	0.549	3.54	0.793	-8.815	-1.044	0.28	-2.991	-0.305	-0.183	1506612055
-8.865	-1.165	0.063	-3.174	0.122	-0.183	2.249	-8.11	-0.953	1.465	-2.319	-0.488	2.205	9.786	0.933	0.916	2.991	2.563	-8.865	-1.165	0.063	-3.174	0.122	-0.183	0.58	8.751	3.364	-0.122	2.93	0.854	-8.865	-1.165	0.063	-3.174	0.122	-0.183	1506612055
-9.678	-0.999	-0.001	-3.235	0.122	0.122	2.174	-8.303	-1.136	1.221	-2.258	-0.305	2.205	9.786	0.933	0.977	3.235	2.747	-9.678	-0.999	-0.001	-3.235	0.122	0.122	0.873	8.87	3.286	-0.122	2.93	0.854	-9.678	-0.999	-0.001	-3.235	0.122	0.122	1506612055
-9.877	-0.778	-0.053	-3.296	0.061	0.244	2.143	-8.612	-1.336	0.977	-2.563	-0.122	1.507	9.611	0.739	0.854	2.747	2.38	-9.877	-0.778	-0.053	-3.296	0.061	0.244	1.136	8.898	3.24	0.244	2.747	0.671	-9.877	-0.778	-0.053	-3.296	0.061	0.244	1506612056
-9.758	-0.493	-0.067	-3.418	0.122	0.427	2.3	-8.861	-1.371	0.854	-2.502	0.244	1.306	8.958	0.421	0.977	2.197	1.465	-9.758	-0.493	-0.067	-3.418	0.122	0.427	1.06	8.964	3.168	0.488	2.869	0.488	-9.758	-0.493	-0.067	-3.418	0.122	0.427	1506612056
-9.727	-0.47	-0.178	-3.662	0	0.305	2.475	-9.006	-1.19	0.61	-2.502	0.61	1.306	8.958	0.421	1.282	2.319	0.488	-9.727	-0.47	-0.178	-3.662	0	0.305	0.816	9.016	3.073	0.488	2.869	0.488	-9.727	-0.47	-0.178	-3.662	0	0.305	1506612056
-9.635	-0.63	-0.121	-3.479	0	0.244	2.643	-8.917	-0.91	0.427	-2.747	0.732	1.565	8.922	0.414	1.648	2.808	-0.488	-9.635	-0.63	-0.121	-3.479	0	0.244	0.798	9.22	2.988	0.427	2.747	0.427	-9.635	-0.63	-0.121	-3.479	0	0.244	1506612056
-9.946	-0.684	-0.227	-3.296	-0.122	0.183	2.856	-8.833	-0.511	0.488	-2.747	0.854	1.937	9.347	0.708	1.831	2.686	-1.16	-9.946	-0.684	-0.227	-3.296	-0.122	0.183	0.961	9.375	2.982	0.732	2.38	0.061	-9.946	-0.684	-0.227	-3.296	-0.122	0.183	1506612056
-10.121	-0.657	-0.163	-3.052	-0.244	0.305	2.97	-8.8	-0.187	0.549	-2.808	1.099	1.937	9.347	0.708	1.831	2.38	-1.709	-10.121	-0.657	-0.163	-3.052	-0.244	0.305	1.11	9.489	2.963	0.732	2.38	0.061	-10.121	-0.657	-0.163	-3.052	-0.244	0.305	1506612056
-9.916	-0.483	-0.127	-3.113	0.427	0.183	3.065	-8.848	0.011	0.793	-2.93	1.282	2.328	9.619	1.013	1.831	2.441	-2.136	-9.916	-0.483	-0.127	-3.113	0.427	0.183	1.113	9.733	2.969	0.793	2.319	0	-9.916	-0.483	-0.127	-3.113	0.427	0.183	1506612056
-9.867	-0.217	-0.224	-3.235	0.488	-0.061	3.217	-9.004	0.176	1.038	-2.869	1.587	3.168	10.438	1.707	1.831	2.563	-2.38	-9.867	-0.217	-0.224	-3.235	0.488	-0.061	0.872	9.902	3	0.671	2.319	0.183	-9.867	-0.217	-0.224	-3.235	0.488	-0.061	1506612056
-10.019	-0.297	-0.234	-3.296	0.305	0	3.314	-9.089	0.263	1.038	-2.869	1.587	3.168	10.438	1.707	1.709	2.93	-2.441	-10.019	-0.297	-0.234	-3.296	0.305	0	0.657	9.726	3.006	0.488	1.831	0.427	-10.019	-0.297	-0.234	-3.296	0.305	0	1506612056
-10.442	-1.674	-0.846	-2.686	-0.244	-0.061	3.447	-8.869	0.441	1.16	-2.808	1.892	3.503	10.61	1.934	1.465	3.113	-2.136	-10.442	-1.674	-0.846	-2.686	-0.244	-0.061	0.657	9.726	3.006	0.488	1.831	0.427	-10.442	-1.674	-0.846	-2.686	-0.244	-0.061	1506612056
-11.232	-2.815	-0.867	-1.465	-0.732	0.183	3.451	-8.849	0.288	1.587	-3.784	1.648	3.662	10.678	2.016	1.221	2.93	-1.465	-11.232	-2.815	-0.867	-1.465	-0.732	0.183	0.872	10.128	2.583	0.61	1.77	1.038	-11.232	-2.815	-0.867	-1.465	-0.732	0.183	1506612056
-9.526	-1.448	-0.389	-1.404	-0.122	0.244	3.642	-9.305	-0.078	1.587	-3.784	1.648	3.662	10.678	2.016	0.671	2.502	-0.793	-9.526	-1.448	-0.389	-1.404	-0.122	0.244	0.623	10.133	2.193	0.61	1.77	1.038	-9.526	-1.448	-0.389	-1.404	-0.122	0.244	1506612056
-9.252	-1.19	-1.347	-2.197	-0.244	-0.305	3.726	-9.666	-0.438	1.282	-3.723	0.916	3.783	11	1.895	-0.061	2.258	-0.427	-9.252	-1.19	-1.347	-2.197	-0.244	-0.305	0.158	9.491	1.981	0.793	2.38	1.282	-9.252	-1.19	-1.347	-2.197	-0.244	-0.305	1506612056
-9.488	-1.637	-1.893	-2.197	-0.366	-0.183	3.834	-8.664	-0.172	0.427	-2.808	0.427	3.908	9.884	0.985	-0.671	2.258	0	-9.488	-1.637	-1.893	-2.197	-0.366	-0.183	-0.041	9.111	1.546	0.366	2.258	1.892	-9.488	-1.637	-1.893	-2.197	-0.366	-0.183	1506612056
-9.725	-1.591	-1.852	-2.319	-0.183	0.061	3.546	-7.643	0.328	-0.061	-2.441	-0.366	3.908	9.884	0.985	-1.16	2.319	0.916	-9.725	-1.591	-1.852	-2.319	-0.183	0.061	0.476	9.88	1.22	0.366	2.258	1.892	-9.725	-1.591	-1.852	-2.319	-0.183	0.061	1506612056
-9.609	-1.297	-1.664	-2.197	0.244	0.305	3.357	-8.173	0.565	0.122	-2.136	-1.038	3.429	9.819	0.187	-1.526	1.892	1.648	-9.609	-1.297	-1.664	-2.197	0.244	0.305	0.919	10.818	1.247	0.732	2.747	2.014	-9.609	-1.297	-1.664	-2.197	0.244	0.305	1506612056
-9.576	-0.9	-1.696	-2.197	0.366	0.183	3.033	-9.165	0.813	0.244	-2.075	-1.526	3.795	10.73	-1.172	-1.709	1.16	1.648	-9.576	-0.9	-1.696	-2.197	0.366	0.183	0.755	10.453	1.47	0.61	2.869	1.77	-9.576	-0.9	-1.696	-2.197	0.366	0.183	1506612056
-9.544	-0.579	-1.808	-2.625	0.061	-0.244	3.033	-9.165	0.813	0.244	-2.075	-1.526	3.795	10.73	-1.172	-1.404	1.709	1.465	-9.544	-0.579	-1.808	-2.625	0.061	-0.244	0.799	9.933	1.293	0.61	2.869	1.77	-9.544	-0.579	-1.808	-2.625	0.061	-0.244	1506612056
-9.435	-0.86	-1.75	-3.052	-0.183	-0.427	2.876	-8.866	1.68	-0.061	-1.282	-2.502	3.883	9.973	-1.609	-0.61	2.563	2.014	-9.435	-0.86	-1.75	-3.052	-0.183	-0.427	1.126	9.488	1.077	0.244	2.563	1.709	-9.435	-0.86	-1.75	-3.052	-0.183	-0.427	1506612056
-9.464	-1.288	-1.713	-3.113	-0.183	-0.549	2.494	-8.735	1.998	0.305	-0.732	-2.625	3.64	9.55	-1.726	0.183	2.38	2.502	-9.464	-1.288	-1.713	-3.113	-0.183	-0.549	1.542	9.077	0.883	0.305	2.319	1.282	-9.464	-1.288	-1.713	-3.113	-0.183	-0.549	1506612056
-9.696	-1.518	-1.794	-2.93	-0.122	-0.61	1.955	-8.454	2.085	0.732	-1.16	-2.502	3.485	9.037	-1.692	0.854	2.197	2.563	-9.696	-1.518	-1.794	-2.93	-0.122	-0.61	1.878	9.241	0.677	0.854	3.113	0.61	-9.696	-1.518	-1.794	-2.93	-0.122	-0.61	1506612056
-9.765	-1.487	-1.768	-2.625	0	-0.61	1.621	-8.509	1.985	0.732	-1.16	-2.502	3.39	8.765	-1.706	1.16	2.319	2.38	-9.765	-1.487	-1.768	-2.625	0	-0.61	1.954	9.546	0.689	0.854	3.113	0.61	-9.765	-1.487	-1.768	-2.625	0	-0.61	1506612056
-9.69	-1.243	-1.751	-2.441	0.122	-0.61	1.517	-8.62	1.836	0.977	-2.014	-1.099	3.618	8.927	-1.662	1.526	2.563	1.892	-9.69	-1.243	-1.751	-2.441	0.122	-0.61	1.73	9.723	0.77	1.282	3.601	0.366	-9.69	-1.243	-1.751	-2.441	0.122	-0.61	1506612056
-9.759	-1.035	-1.915	-2.075	0.061	-0.671	1.487	-8.561	1.736	0.916	-1.831	-0.183	3.618	8.927	-1.662	2.014	2.93	1.282	-9.759	-1.035	-1.915	-2.075	0.061	-0.671	1.275	9.795	0.811	1.465	3.967	0.183	-9.759	-1.035	-1.915	-2.075	0.061	-0.671	1506612056
-9.798	-0.933	-1.921	-1.953	-0.122	-0.793	1.519	-8.342	1.72	0.793	-1.953	0.793	3.847	9.116	-1.443	2.441	3.052	1.038	-9.798	-0.933	-1.921	-1.953	-0.122	-0.793	0.782	9.782	0.831	1.587	4.028	-0.061	-9.798	-0.933	-1.921	-1.953	-0.122	-0.793	1506612056
-9.775	-0.951	-1.781	-1.831	-0.244	-0.793	1.564	-8.162	1.61	0.854	-2.075	1.709	4.043	9.339	-1.005	2.625	2.869	1.099	-9.775	-0.951	-1.781	-1.831	-0.244	-0.793	0.627	9.765	0.763	1.404	3.479	-0.244	-9.775	-0.951	-1.781	-1.831	-0.244	-0.793	1506612057
-9.764	-1.141	-1.809	-1.648	-0.183	-0.793	1.817	-8.175	1.556	0.916	-2.136	2.625	4.096	9.505	-0.56	2.563	2.441	1.343	-9.764	-1.141	-1.809	-1.648	-0.183	-0.793	0.796	9.886	0.773	1.16	2.747	-0.244	-9.764	-1.141	-1.809	-1.648	-0.183	-0.793	1506612057
-9.756	-1.052	-1.869	-1.099	-0.305	-0.671	2.149	-8.362	1.487	0.732	-2.136	3.479	4.063	9.564	-0.123	2.38	1.892	1.465	-9.756	-1.052	-1.869	-1.099	-0.305	-0.671	1.042	10.062	0.825	0.793	2.258	-0.305	-9.756	-1.052	-1.869	-1.099	-0.305	-0.671	1506612057
-9.685	-0.628	-2.072	-0.732	-0.305	-0.427	2.543	-8.738	1.383	0.549	-2.075	3.906	3.923	9.552	0.627	2.197	1.648	1.282	-9.685	-0.628	-2.072	-0.732	-0.305	-0.427	1.086	10.105	0.817	0.183	1.465	-0.244	-9.685	-0.628	-2.072	-0.732	-0.305	-0.427	1506612057
-9.822	-0.462	-2.192	-0.671	-0.305	-0.305	3.064	-9.07	1.267	0.488	-1.892	3.723	3.923	9.552	0.627	1.831	1.587	0.793	-9.822	-0.462	-2.192	-0.671	-0.305	-0.305	0.861	10.066	0.769	-0.183	0.977	-0.061	-9.822	-0.462	-2.192	-0.671	-0.305	-0.305	1506612057
-10.037	-0.634	-2.18	-0.671	-0.305	-0.305	3.674	-9.112	1.264	0.244	-1.526	3.052	3.872	9.439	0.919	1.465	1.465	0.305	-10.037	-0.634	-2.18	-0.671	-0.305	-0.305	0.806	10.21	0.766	-0.183	0.977	-0.061	-10.037	-0.634	-2.18	-0.671	-0.305	-0.305	1506612057
-10.389	-0.872	-1.883	-0.916	-0.305	-0.183	4.146	-9.257	1.358	0	-1.282	2.197	3.802	9.451	1.109	0.916	1.282	-0.305	-10.389	-0.872	-1.883	-0.916	-0.305	-0.183	1.197	10.468	0.935	-0.427	0.305	0.061	-10.389	-0.872	-1.883	-0.916	-0.305	-0.183	1506612057
-10.605	-1.098	-1.782	-1.16	-0.305	-0.244	4.496	-9.508	1.446	-0.183	-1.221	1.343	3.802	9.451	1.109	0.244	0.916	-0.977	-10.605	-1.098	-1.782	-1.16	-0.305	-0.244	1.889	10.965	1.365	-0.122	-0.122	-0.305	-10.605	-1.098	-1.782	-1.16	-0.305	-0.244	1506612057
-10.392	-1.593	-1.536	-0.916	-0.671	-0.122	4.733	-10.063	1.515	-0.122	-1.221	0.427	3.717	9.74	0.863	-0.305	0.122	-1.587	-10.392	-1.593	-1.536	-0.916	-0.671	-0.122	2.009	10.45	1.765	-0.122	-0.122	-0.305	-10.392	-1.593	-1.536	-0.916	-0.671	-0.122	1506612057
-9.683	-1.776	-0.876	-0.793	-0.854	0.061	4.767	-9.928	1.574	-0.061	-1.343	-0.793	4.596	9.446	0.508	-0.61	-0.122	-2.38	-9.683	-1.776	-0.876	-0.793	-0.854	0.061	1.425	9.302	1.857	-0.671	0.122	0	-9.683	-1.776	-0.876	-0.793	-0.854	0.061	1506612057
-9.331	-2.049	-0.356	-0.916	-0.854	0.305	4.5	-9.14	1.615	0	-1.099	-2.136	4.596	9.446	0.508	-0.244	0.427	-2.686	-9.331	-2.049	-0.356	-0.916	-0.854	0.305	0.605	8.704	1.951	-0.793	0.549	0.366	-9.331	-2.049	-0.356	-0.916	-0.854	0.305	1506612057
-9.343	-2.42	0.037	-0.793	-0.671	0.549	3.845	-8.696	1.58	0.183	-1.038	-3.113	4.853	8.829	0.679	0.183	1.099	-2.38	-9.343	-2.42	0.037	-0.793	-0.671	0.549	0.128	9.019	2.314	-0.793	0.549	0.366	-9.343	-2.42	0.037	-0.793	-0.671	0.549	1506612057
-9.616	-2.489	0.358	-0.732	-0.671	0.671	3.244	-8.82	1.39	0.366	-0.793	-3.418	4.469	9.464	0.741	-0.061	1.587	-1.831	-9.616	-2.489	0.358	-0.732	-0.671	0.671	0.138	9.427	2.932	0.427	0.854	0.244	-9.616	-2.489	0.358	-0.732	-0.671	0.671	1506612057
-10.02	-2.149	0.575	-0.61	-0.549	0.549	2.67	-9.094	0.997	0.549	-0.671	-3.357	4.469	9.464	0.741	-0.61	0.977	-1.16	-10.02	-2.149	0.575	-0.61	-0.549	0.549	0.295	9.563	3.366	0.427	0.854	0.244	-10.02	-2.149	0.575	-0.61	-0.549	0.549	1506612057
-10.204	-1.865	0.467	-0.671	-0.61	0.488	2.291	-9.231	0.542	0.793	-0.732	-3.296	4.232	9.795	0.62	-0.732	0	-0.244	-10.204	-1.865	0.467	-0.671	-0.61	0.488	0.432	9.776	3.396	0.427	0.916	0.183	-10.204	-1.865	0.467	-0.671	-0.61	0.488	1506612057
-9.466	-1.707	0.541	-0.977	-0.427	0.488	1.937	-9.43	0.067	0.793	-0.732	-3.296	4.118	9.921	0.626	-0.305	-0.366	0.793	-9.466	-1.707	0.541	-0.977	-0.427	0.488	0.432	9.776	3.396	0.183	0.732	0.244	-9.466	-1.707	0.541	-0.977	-0.427	0.488	1506612057
-9.118	-1.491	0.36	-1.16	-0.488	0.305	1.717	-9.422	-0.291	0.732	-0.977	-2.625	3.948	10.173	0.781	0	0	1.404	-9.118	-1.491	0.36	-1.16	-0.488	0.305	0.896	9.287	3.096	0	0.488	0.244	-9.118	-1.491	0.36	-1.16	-0.488	0.305	1506612057
-9.112	-1.488	0.221	-1.099	-0.305	0.183	1.619	-8.832	-0.445	0.488	-0.916	-2.075	3.608	10.026	1.014	0.183	0.732	1.648	-9.112	-1.488	0.221	-1.099	-0.305	0.183	1.096	8.949	2.974	-0.122	0.427	0.244	-9.112	-1.488	0.221	-1.099	-0.305	0.183	1506612057
-9.282	-1.519	0.257	-0.977	-0.122	0.244	1.58	-8.256	-0.368	0.305	-0.671	-1.465	2.729	9.193	1.413	0.305	1.038	1.648	-9.282	-1.519	0.257	-0.977	-0.122	0.244	1.267	9.026	2.911	-0.183	0.61	0.244	-9.282	-1.519	0.257	-0.977	-0.122	0.244	1506612057
-9.627	-1.336	0.309	-0.854	0.061	0.305	1.465	-8.219	-0.333	0.244	-0.854	-0.61	2.729	9.193	1.413	0.305	1.099	1.343	-9.627	-1.336	0.309	-0.854	0.061	0.305	1.468	9.19	3.011	0.122	0.854	0.183	-9.627	-1.336	0.309	-0.854	0.061	0.305	1506612057
-9.811	-0.965	0.312	-1.038	0	0.305	1.596	-8.418	-0.358	0.183	-1.038	0.366	2.45	9.239	1.488	0.183	0.977	0.854	-9.811	-0.965	0.312	-1.038	0	0.305	1.494	9.207	3.035	0.122	0.854	0.183	-9.811	-0.965	0.312	-1.038	0	0.305	1506612057
-9.799	-0.693	0.207	-1.282	-0.122	0.244	1.876	-8.607	-0.396	0	-1.099	1.282	2.487	9.24	1.586	0.122	0.671	0.244	-9.799	-0.693	0.207	-1.282	-0.122	0.244	1.28	9.17	2.968	0.061	0.977	0.122	-9.799	-0.693	0.207	-1.282	-0.122	0.244	1506612057
-9.603	-0.599	0.178	-1.526	-0.122	0.122	2.278	-8.711	-0.291	-0.183	-0.977	2.014	2.487	9.24	1.586	0.244	0.793	-0.366	-9.603	-0.599	0.178	-1.526	-0.122	0.122	1.247	9.155	2.901	0	0.61	-0.061	-9.603	-0.599	0.178	-1.526	-0.122	0.122	1506612057
-9.564	-0.613	0.261	-1.465	0	0.061	2.692	-8.75	-0.093	-0.305	-0.732	2.502	2.505	9.227	1.564	0.244	0.732	-0.732	-9.564	-0.613	0.261	-1.465	0	0.061	1.353	9.137	2.869	0	0.61	-0.061	-9.564	-0.613	0.261	-1.465	0	0.061	1506612057
-9.562	-0.616	0.251	-1.282	0.122	0.122	3.053	-8.813	0.116	-0.305	-0.671	2.747	2.705	9.192	1.519	0.122	0.427	-1.038	-9.562	-0.616	0.251	-1.282	0.122	0.122	1.56	9.135	2.821	0.122	0.427	-0.183	-9.562	-0.616	0.251	-1.282	0.122	0.122	1506612057
-9.665	-0.543	0.202	-1.16	0.305	0.122	3.327	-8.961	0.158	-0.122	-0.916	2.747	2.705	9.192	1.519	0.061	0.122	-1.343	-9.665	-0.543	0.202	-1.16	0.305	0.122	1.707	9.167	2.841	0.183	0.366	-0.305	-9.665	-0.543	0.202	-1.16	0.305	0.122	1506612058
-9.837	-0.408	0.158	-1.221	0.183	0.061	3.664	-9.15	0.218	0.122	-1.16	2.563	2.93	9.231	1.523	0.183	0.183	-1.648	-9.837	-0.408	0.158	-1.221	0.183	0.061	1.729	9.159	2.822	0.183	0.366	-0.305	-9.837	-0.408	0.158	-1.221	0.183	0.061	1506612058
-9.885	-0.175	0.202	-1.343	0.061	0	3.955	-9.22	0.255	0.244	-1.343	2.258	3.423	9.369	1.566	0.305	0.366	-1.831	-9.885	-0.175	0.202	-1.343	0.061	0	1.637	9.156	2.796	0.183	0.488	-0.366	-9.885	-0.175	0.202	-1.343	0.061	0	1506612058
-9.831	0.085	0.274	-1.404	0.244	0	4.249	-9.22	0.297	0.244	-1.099	1.831	3.423	9.369	1.566	0.366	0.61	-1.831	-9.831	0.085	0.274	-1.404	0.244	0	1.505	9.219	2.792	0.244	0.549	-0.366	-9.831	0.085	0.274	-1.404	0.244	0	1506612058
-9.855	0.111	0.413	-1.404	0.549	-0.061	4.37	-9.167	0.398	0.366	-0.854	1.404	3.624	9.454	1.578	0.488	0.732	-1.648	-9.855	0.111	0.413	-1.404	0.549	-0.061	1.44	9.338	2.801	0.305	0.488	-0.305	-9.855	0.111	0.413	-1.404	0.549	-0.061	1506612058
-10.842	-0.288	0.217	-1.343	0.427	-0.061	4.304	-9.055	0.495	0.61	-1.282	0.854	3.961	9.666	1.568	0.549	0.732	-1.282	-10.842	-0.288	0.217	-1.343	0.427	-0.061	1.53	9.575	2.806	0.305	0.427	-0.244	-10.842	-0.288	0.217	-1.343	0.427	-0.061	1506612058
-10.653	-0.852	-0.084	-1.587	0.366	-0.366	4.383	-8.965	0.484	0.854	-1.465	0.305	4.042	10.005	1.556	0.671	0.732	-0.732	-10.653	-0.852	-0.084	-1.587	0.366	-0.366	1.763	10.091	2.719	0.366	0.488	-0.061	-10.653	-0.852	-0.084	-1.587	0.366	-0.366	1506612058
-10.808	-1.269	0.042	-1.099	0.183	-0.244	4.317	-9.179	0.3	0.916	-1.465	-0.122	4.042	10.005	1.556	0.793	0.793	-0.305	-10.808	-1.269	0.042	-1.099	0.183	-0.244	1.768	10.36	2.662	0.366	0.488	-0.061	-10.808	-1.269	0.042	-1.099	0.183	-0.244	1506612058
-10.109	-0.982	0.11	-0.916	0.244	-0.061	4.169	-9.371	0.091	0.916	-1.465	-0.122	4.075	10.453	1.555	0.854	0.977	0	-10.109	-0.982	0.11	-0.916	0.244	-0.061	1.267	10.152	2.576	0.488	0.854	0.061	-10.109	-0.982	0.11	-0.916	0.244	-0.061	1506612058
-9.363	-0.544	0.212	-0.916	0.488	-0.122	4.031	-9.231	0.026	0.732	-1.282	-0.427	4.049	10.627	1.625	0.854	1.221	0.244	-9.363	-0.544	0.212	-0.916	0.488	-0.122	0.653	9.617	2.537	0.427	1.038	0.244	-9.363	-0.544	0.212	-0.916	0.488	-0.122	1506612058
-9.613	-0.766	-0.156	-0.549	0.122	0.061	3.734	-8.711	0.175	0.427	-0.732	-0.671	3.956	10.45	1.69	0.732	1.343	0.671	-9.613	-0.766	-0.156	-0.549	0.122	0.061	0.653	9.617	2.537	0.427	0.793	0.488	-9.613	-0.766	-0.156	-0.549	0.122	0.061	1506612058
-9.732	-0.956	-0.621	-0.122	0.061	0.183	3.421	-8.081	0.516	0.122	-0.183	-1.221	3.196	9.783	1.425	0.488	1.099	1.343	-9.732	-0.956	-0.621	-0.122	0.061	0.183	0.319	9.164	2.478	0.305	0.366	0.732	-9.732	-0.956	-0.621	-0.122	0.061	0.183	1506612058
-9.686	-1.071	-0.726	-0.183	-0.122	0.122	3.048	-8.055	0.599	0.305	-0.427	-1.465	3.196	9.783	1.425	0.183	0.549	1.892	-9.686	-1.071	-0.726	-0.183	-0.122	0.122	1.19	9.795	2.133	0.488	0.183	0.793	-9.686	-1.071	-0.726	-0.183	-0.122	0.122	1506612058
-9.455	-1.214	-0.822	-0.305	0.122	-0.061	2.814	-8.631	0.535	0.366	-0.732	-1.526	2.897	10.002	1.159	-0.122	0.183	1.892	-9.455	-1.214	-0.822	-0.305	0.122	-0.061	1.357	9.832	1.962	0.61	0.488	0.793	-9.455	-1.214	-0.822	-0.305	0.122	-0.061	1506612058
-9.399	-1.346	-1.183	-0.427	0.122	-0.183	2.714	-9.001	0.48	0.183	-0.549	-1.465	2.683	9.872	0.689	-0.244	0.122	1.587	-9.399	-1.346	-1.183	-0.427	0.122	-0.183	1.463	9.656	1.684	0.488	0.61	0.793	-9.399	-1.346	-1.183	-0.427	0.122	-0.183	1506612058
-9.447	-1.402	-1.515	-0.427	0.122	-0.183	2.671	-8.88	0.671	-0.122	-0.061	-1.526	2.683	9.872	0.689	-0.122	0.488	1.16	-9.447	-1.402	-1.515	-0.427	0.122	-0.183	1.428	9.367	1.465	0.122	0.916	0.549	-9.447	-1.402	-1.515	-0.427	0.122	-0.183	1506612058
-9.671	-1.353	-1.592	-0.549	0	-0.122	2.547	-8.619	0.938	-0.305	0.427	-1.648	2.566	9.513	0.514	-0.061	0.793	0.732	-9.671	-1.353	-1.592	-0.549	0	-0.122	1.355	9.343	1.263	0.122	0.916	0.549	-9.671	-1.353	-1.592	-0.549	0	-0.122	1506612058
-9.737	-1.336	-1.574	-0.549	0.183	-0.061	2.172	-8.704	1.077	-0.305	0.427	-1.77	2.403	9.159	0.324	-0.061	0.793	0.305	-9.737	-1.336	-1.574	-0.549	0.183	-0.061	1.253	9.671	1.151	0.122	1.221	0.427	-9.737	-1.336	-1.574	-0.549	0.183	-0.061	1506612058
-9.794	-1.256	-1.632	-0.366	0.244	0	1.867	-9.103	1.128	-0.244	0.061	-1.648	2.426	9.138	0.103	-0.061	0.671	-0.244	-9.794	-1.256	-1.632	-0.366	0.244	0	0.962	9.886	1.183	0.244	1.465	0.305	-9.794	-1.256	-1.632	-0.366	0.244	0	1506612058
-9.716	-0.977	-1.535	-0.305	0.305	0.061	1.727	-9.188	1.278	-0.122	0	-1.343	2.73	9.434	-0.146	-0.122	0.854	-0.854	-9.716	-0.977	-1.535	-0.305	0.305	0.061	0.962	9.886	1.183	0.305	1.465	0.244	-9.716	-0.977	-1.535	-0.305	0.305	0.061	1506612058
-9.731	-0.693	-1.637	-0.488	0.305	-0.122	1.625	-8.882	1.573	-0.122	0.183	-0.732	3.161	9.574	-0.372	-0.061	1.282	-1.099	-9.731	-0.693	-1.637	-0.488	0.305	-0.122	0.614	10.043	1.29	0.244	1.221	0.183	-9.731	-0.693	-1.637	-0.488	0.305	-0.122	1506612058
-9.624	-0.65	-1.701	-0.732	0.183	-0.305	1.512	-8.574	1.826	0	0.244	0	3.339	9.631	-0.547	0.122	1.16	-0.916	-9.624	-0.65	-1.701	-0.732	0.183	-0.305	0.709	9.813	1.37	0.305	0.916	0	-9.624	-0.65	-1.701	-0.732	0.183	-0.305	1506612058
-9.707	-0.711	-1.696	-0.916	0	-0.427	1.391	-8.189	1.878	0.183	-0.183	0.916	3.522	9.711	-0.589	0.305	0.732	-0.61	-9.707	-0.711	-1.696	-0.916	0	-0.427	0.709	9.813	1.37	0.061	0.427	-0.244	-9.707	-0.711	-1.696	-0.916	0	-0.427	1506612058
-9.794	-0.829	-1.605	-1.038	-0.061	-0.427	1.523	-7.995	1.875	0.366	-0.793	1.648	3.518	9.176	-0.34	0.61	0.549	-0.183	-9.794	-0.829	-1.605	-1.038	-0.061	-0.427	1.45	9.536	1.02	-0.061	0.305	-0.305	-9.794	-0.829	-1.605	-1.038	-0.061	-0.427	1506612058
-9.814	-0.973	-1.526	-0.916	-0.061	-0.366	1.756	-8.258	1.657	0.427	-0.977	2.441	3.518	9.176	-0.34	0.854	0.366	0	-9.814	-0.973	-1.526	-0.916	-0.061	-0.366	1.604	9.634	0.991	0.244	0.916	-0.549	-9.814	-0.973	-1.526	-0.916	-0.061	-0.366	1506612058
-9.788	-0.915	-1.578	-0.854	-0.061	-0.366	2.049	-8.739	1.363	0.366	-1.282	2.869	3.525	9.263	-0.126	0.916	0.61	-0.183	-9.788	-0.915	-1.578	-0.854	-0.061	-0.366	1.412	9.702	0.951	0.244	0.916	-0.549	-9.788	-0.915	-1.578	-0.854	-0.061	-0.366	1506612058
-9.806	-0.792	-1.664	-0.732	-0.122	-0.427	2.415	-9.062	1.163	0.366	-1.16	2.808	3.572	9.357	0.099	0.854	0.854	-0.488	-9.806	-0.792	-1.664	-0.732	-0.122	-0.427	1.111	9.786	0.989	0.305	1.16	-0.488	-9.806	-0.792	-1.664	-0.732	-0.122	-0.427	1506612059
-9.78	-0.729	-1.646	-0.732	-0.305	-0.427	2.722	-9.068	1.115	0.244	-1.16	2.38	3.726	9.532	0.267	0.793	0.916	-0.61	-9.78	-0.729	-1.646	-0.732	-0.305	-0.427	0.967	9.784	1.042	0.305	1.038	-0.366	-9.78	-0.729	-1.646	-0.732	-0.305	-0.427	1506612059
-9.844	-0.804	-1.646	-0.793	-0.427	-0.427	2.945	-8.805	1.06	0.122	-1.282	1.831	3.945	9.661	0.423	0.671	0.977	-0.427	-9.844	-0.804	-1.646	-0.793	-0.427	-0.427	0.967	9.784	1.042	0.122	0.916	-0.244	-9.844	-0.804	-1.646	-0.793	-0.427	-0.427	1506612059
-9.79	-0.897	-1.634	-0.732	-0.366	-0.366	3.149	-8.563	1.002	0.061	-1.099	1.282	3.941	9.695	0.543	0.549	0.916	-0.122	-9.79	-0.897	-1.634	-0.732	-0.366	-0.366	1.15	9.95	1.114	-0.061	0.854	-0.183	-9.79	-0.897	-1.634	-0.732	-0.366	-0.366	1506612059
-9.702	-0.639	-1.516	-0.61	-0.427	-0.244	3.252	-8.509	1.054	0.061	-1.099	1.282	3.848	9.772	0.618	0.366	0.732	0.061	-9.702	-0.639	-1.516	-0.61	-0.427	-0.244	1.22	9.983	1.127	-0.122	0.854	-0.061	-9.702	-0.639	-1.516	-0.61	-0.427	-0.244	1506612059
-9.655	-0.498	-1.579	-0.549	-0.305	-0.183	3.285	-8.538	1.041	-0.244	-1.038	0.732	3.756	9.866	0.633	0.183	0.793	0	-9.655	-0.498	-1.579	-0.549	-0.305	-0.183	1.081	9.948	1.196	-0.122	0.916	0	-9.655	-0.498	-1.579	-0.549	-0.305	-0.183	1506612059
-9.7	-0.426	-1.791	-0.305	-0.305	-0.122	3.382	-8.47	1.081	-0.244	-1.038	0.732	3.686	9.848	0.633	0.061	0.854	-0.061	-9.7	-0.426	-1.791	-0.305	-0.305	-0.122	0.848	9.963	1.208	-0.244	0.977	0.122	-9.7	-0.426	-1.791	-0.305	-0.305	-0.122	1506612059
-9.924	-0.334	-1.946	-0.305	-0.305	-0.061	3.462	-8.476	1.219	-0.305	-0.916	-0.183	3.673	9.843	0.674	-0.122	0.977	-0.061	-9.924	-0.334	-1.946	-0.305	-0.305	-0.061	0.768	10.008	1.208	-0.549	0.244	0.549	-9.924	-0.334	-1.946	-0.305	-0.305	-0.061	1506612059
-10.247	-0.502	-1.761	-0.488	-0.244	0	3.442	-8.69	1.44	-0.427	-0.732	-0.488	3.58	9.887	0.699	-0.305	0.793	-0.061	-10.247	-0.502	-1.761	-0.488	-0.244	0	0.768	10.008	1.208	-0.549	0.244	0.549	-10.247	-0.502	-1.761	-0.488	-0.244	0	1506612059
-10.507	-0.794	-1.62	-0.854	-0.183	-0.122	3.35	-9.093	1.592	-0.488	-0.549	-0.671	3.527	10.03	0.689	-0.549	0.488	-0.061	-10.507	-0.794	-1.62	-0.854	-0.183	-0.122	1.571	10.422	1.475	-0.549	-0.122	0.549	-10.507	-0.794	-1.62	-0.854	-0.183	-0.122	1506612059
-10.536	-1.26	-1.506	-0.793	-0.427	-0.183	3.223	-9.621	1.719	-0.488	-0.549	-0.671	3.506	10.103	0.534	-0.732	0.183	-0.061	-10.536	-1.26	-1.506	-0.793	-0.427	-0.183	1.913	10.422	1.744	-0.427	0.061	0.427	-10.536	-1.26	-1.506	-0.793	-0.427	-0.183	1506612059
-10.087	-1.5	-1.153	-0.366	-0.61	-0.122	3.222	-10.043	1.799	-0.244	-0.488	-0.977	3.578	10.269	0.331	-0.732	0.183	-0.244	-10.087	-1.5	-1.153	-0.366	-0.61	-0.122	1.913	10.422	1.744	-0.488	0.244	0.305	-10.087	-1.5	-1.153	-0.366	-0.61	-0.122	1506612059
-9.569	-1.406	-0.828	-0.183	-0.671	0	3.161	-9.835	1.781	-0.183	-0.366	-1.465	3.704	10.024	0.236	-0.427	0.549	-0.427	-9.569	-1.406	-0.828	-0.183	-0.671	0	0.904	9.079	1.95	-0.549	0.305	0.305	-9.569	-1.406	-0.828	-0.183	-0.671	0	1506612059
-9.489	-1.381	-0.608	-0.183	-0.671	0.183	2.814	-9.378	1.666	-0.122	-0.427	-1.953	3.774	9.385	0.422	0	0.916	-0.244	-9.489	-1.381	-0.608	-0.183	-0.671	0.183	0.39	8.894	2.151	-0.488	0.427	0.427	-9.489	-1.381	-0.608	-0.183	-0.671	0.183	1506612059
-9.483	-1.781	-0.431	-0.183	-0.671	0.427	2.432	-8.959	1.431	0.122	-0.488	-2.136	-22.378	-17.536	5.55	-0.427	0.183	-0.061	-9.483	-1.781	-0.431	-0.183	-0.671	0.427	0.553	8.995	2.589	-0.122	0.305	0.427	-9.483	-1.781	-0.431	-0.183	-0.671	0.427	1506612059
-9.298	-2.147	-0.164	0.183	-0.488	0.671	2.138	-8.655	1.095	0.305	-0.732	-1.831	3.169	9.343	0.569	-0.549	-0.549	1.038	-9.298	-2.147	-0.164	0.183	-0.488	0.671	1.022	9.215	2.891	0.305	0.183	0.305	-9.298	-2.147	-0.164	0.183	-0.488	0.671	1506612059
-9.432	-1.861	0.292	0.366	-0.366	0.732	2.005	-8.634	0.708	0.305	-0.732	-1.831	3.195	9.412	0.565	-0.183	-0.244	1.282	-9.432	-1.861	0.292	0.366	-0.366	0.732	1.052	9.118	3.074	0.305	0.427	0.244	-9.432	-1.861	0.292	0.366	-0.366	0.732	1506612059
-9.944	-1.251	0.578	0.244	-0.366	0.671	1.903	-8.677	0.225	0.61	-0.549	-0.854	3.128	9.386	0.735	0.183	0.427	1.465	-9.944	-1.251	0.578	0.244	-0.366	0.671	0.825	9.092	3.191	0.244	0.732	0.244	-9.944	-1.251	0.578	0.244	-0.366	0.671	1506612059
-10.521	-0.872	0.431	0	-0.61	0.61	1.855	-8.77	-0.209	0.61	-0.549	-0.854	2.841	9.588	0.944	0.183	0.549	1.709	-10.521	-0.872	0.431	0	-0.61	0.61	0.822	9.458	3.256	0.366	0.916	0.061	-10.521	-0.872	0.431	0	-0.61	0.61	1506612059
-10.234	-0.864	0.347	-0.488	-1.038	0.427	1.854	-9.077	-0.565	0.671	-0.671	-0.305	2.573	9.942	1.089	0.122	0.183	1.648	-10.234	-0.864	0.347	-0.488	-1.038	0.427	0.822	9.458	3.256	0.549	0.671	-0.061	-10.234	-0.864	0.347	-0.488	-1.038	0.427	1506612059
-9.452	-0.941	0.504	-0.793	-0.671	0.183	1.841	-9.369	-0.848	0.61	-0.732	0	2.525	10.012	1.311	0.366	0	1.282	-9.452	-0.941	0.504	-0.793	-0.671	0.183	1.378	9.564	2.986	0.427	0.366	-0.122	-9.452	-0.941	0.504	-0.793	-0.671	0.183	1506612059
-9.135	-0.935	0.494	-0.854	-0.305	0.061	1.928	-9.156	-0.949	0.61	-0.732	0	2.604	9.58	1.605	0.61	0.61	0.732	-9.135	-0.935	0.494	-0.854	-0.305	0.061	1.576	9.19	2.815	0.122	0.244	-0.061	-9.135	-0.935	0.494	-0.854	-0.305	0.061	1506612059
-9.245	-0.959	0.486	-0.854	-0.183	0.061	2.041	-8.538	-0.815	0.061	-0.549	0.244	2.512	9.198	1.84	0.549	1.038	0.183	-9.245	-0.959	0.486	-0.854	-0.183	0.061	1.576	9.19	2.815	-0.061	0.427	-0.061	-9.245	-0.959	0.486	-0.854	-0.183	0.061	1506612059
-9.582	-0.857	0.547	-0.61	0	0.183	1.988	-8.308	-0.662	0	-0.671	0.305	2.39	9.202	1.928	0.366	0.916	-0.549	-9.582	-0.857	0.547	-0.61	0	0.183	1.717	9.174	2.75	0	0.732	-0.061	-9.582	-0.857	0.547	-0.61	0	0.183	1506612059
-9.947	-0.604	0.587	-0.549	0	0.183	1.937	-8.41	-0.635	0.061	-1.038	0.549	2.559	9.448	2.024	0.183	0.732	-1.16	-9.947	-0.604	0.587	-0.549	0	0.183	1.321	9.556	2.923	0	0.916	0	-9.947	-0.604	0.587	-0.549	0	0.183	1506612059
-10.069	-0.299	0.532	-0.854	-0.122	0.122	2.036	-8.683	-0.653	0.061	-1.221	0.916	2.881	9.841	2.113	0.061	0.854	-1.526	-10.069	-0.299	0.532	-0.854	-0.122	0.122	1.056	9.668	2.891	0	0.916	0.122	-10.069	-0.299	0.532	-0.854	-0.122	0.122	1506612060
-10.002	-0.281	0.554	-1.16	-0.183	0.061	2.036	-8.683	-0.653	0.061	-1.221	0.916	3.036	10.061	2.111	-0.183	0.732	-1.465	-10.002	-0.281	0.554	-1.16	-0.183	0.061	1.056	9.668	2.891	-0.183	0.61	0.183	-10.002	-0.281	0.554	-1.16	-0.183	0.061	1506612060
-9.93	-0.428	0.592	-1.221	-0.305	0.122	2.432	-9.094	-0.47	-0.061	-1.16	1.404	3.109	9.916	1.97	-0.427	0.122	-1.282	-9.93	-0.428	0.592	-1.221	-0.305	0.122	1.181	9.348	2.889	-0.183	0.244	0	-9.93	-0.428	0.592	-1.221	-0.305	0.122	1506612060
-9.85	-0.538	0.642	-1.221	-0.427	0.183	2.73	-8.987	-0.159	-0.366	-0.916	1.77	3.302	9.615	1.797	-0.366	0.122	-1.16	-9.85	-0.538	0.642	-1.221	-0.427	0.183	1.421	9.286	2.847	-0.305	0.122	0	-9.85	-0.538	0.642	-1.221	-0.427	0.183	1506612060
-9.684	-0.429	0.738	-1.038	-0.244	0.122	2.974	-9.004	0.093	-0.305	-0.854	1.526	3.413	9.473	1.607	-0.305	0.305	-1.099	-9.684	-0.429	0.738	-1.038	-0.244	0.122	1.421	9.286	2.847	-0.244	0.183	0.061	-9.684	-0.429	0.738	-1.038	-0.244	0.122	1506612060
-9.557	-0.219	0.725	-1.16	-0.122	0.061	3.078	-9.11	0.172	-0.061	-1.099	1.038	3.527	9.436	1.523	-0.122	0.427	-1.038	-9.557	-0.219	0.725	-1.16	-0.122	0.061	1.714	9.302	2.918	-0.122	0.366	0	-9.557	-0.219	0.725	-1.16	-0.122	0.061	1506612060
-9.447	-0.182	0.67	-1.16	-0.061	0	3.182	-9.137	0.209	-0.061	-1.099	1.038	3.677	9.403	1.524	0.061	0.549	-0.854	-9.447	-0.182	0.67	-1.16	-0.061	0	1.714	9.302	2.918	-0.061	0.488	0	-9.447	-0.182	0.67	-1.16	-0.061	0	1506612060
-9.47	-0.153	0.708	-1.221	0	-0.061	3.257	-8.998	0.228	0.305	-1.221	0.305	3.825	9.308	1.652	0.244	0.732	-0.488	-9.47	-0.153	0.708	-1.221	0	-0.061	1.651	8.997	2.945	0	0.488	0.061	-9.47	-0.153	0.708	-1.221	0	-0.061	1506612060
-9.423	-0.225	0.761	-1.16	0.244	-0.122	3.18	-8.856	0.165	0.488	-1.221	0.061	3.869	9.214	1.829	0.366	0.793	-0.061	-9.423	-0.225	0.761	-1.16	0.244	-0.122	1.729	8.935	2.931	0.061	0.488	0.122	-9.423	-0.225	0.761	-1.16	0.244	-0.122	1506612060
-9.532	-0.426	0.835	-0.977	0.366	-0.183	3.131	-8.865	0.016	0.61	-1.221	-0.061	3.827	9.226	1.932	0.366	0.854	0.305	-9.532	-0.426	0.835	-0.977	0.366	-0.183	1.729	8.935	2.931	0.183	0.671	0.183	-9.532	-0.426	0.835	-0.977	0.366	-0.183	1506612060
-9.611	-0.605	0.839	-0.732	0.61	-0.244	3.132	-8.837	-0.138	0.671	-1.099	-0.122	3.736	9.283	1.98	0.427	0.916	0.549	-9.611	-0.605	0.839	-0.732	0.61	-0.244	1.774	8.945	2.961	0.305	0.854	0.305	-9.611	-0.605	0.839	-0.732	0.61	-0.244	1506612060
-9.601	-0.504	0.816	-0.549	0.916	-0.244	3.141	-8.83	-0.255	0.549	-0.977	-0.122	3.624	9.446	1.986	0.427	0.916	0.854	-9.601	-0.504	0.816	-0.549	0.916	-0.244	1.666	9.195	3.109	0.427	0.916	0.366	-9.601	-0.504	0.816	-0.549	0.916	-0.244	1506612060
-10.43	-0.477	0.618	-0.549	0.854	-0.244	3.139	-8.863	-0.331	0.488	-0.732	-0.183	3.463	9.623	1.936	0.488	0.854	1.16	-10.43	-0.477	0.618	-0.549	0.854	-0.244	1.666	9.195	3.109	0.427	0.977	0.366	-10.43	-0.477	0.618	-0.549	0.854	-0.244	1506612060
-9.983	-1.39	0.547	-0.305	0.854	-0.488	3.092	-8.844	-0.342	0.366	-0.549	-0.183	3.261	9.787	1.833	0.549	0.732	1.404	-9.983	-1.39	0.547	-0.305	0.854	-0.488	1.528	9.305	3.214	0.488	0.854	0.305	-9.983	-1.39	0.547	-0.305	0.854	-0.488	1506612060
-10.334	-1.153	0.713	0.305	0.793	0	3.051	-9.123	-0.455	0.366	-0.366	-0.122	3.061	10.078	1.765	0.549	0.61	1.465	-10.334	-1.153	0.713	0.305	0.793	0	1.398	9.609	3.096	0.427	0.61	0.305	-10.334	-1.153	0.713	0.305	0.793	0	1506612060
-10.402	-0.165	0.697	0.183	0.305	0.122	3.025	-9.246	-0.505	0.366	-0.366	-0.122	2.808	10.001	1.664	0.488	0.366	1.465	-10.402	-0.165	0.697	0.183	0.305	0.122	1.398	9.609	3.096	0.427	0.61	0.122	-10.402	-0.165	0.697	0.183	0.305	0.122	1506612060
-10.283	0.288	0.298	-0.244	0.305	0.183	3.084	-9.004	-0.3	-0.122	0.366	-0.061	2.663	9.823	1.571	0.488	0.183	1.526	-10.283	0.288	0.298	-0.244	0.305	0.183	1.093	9.406	3.149	0.427	0.549	0	-10.283	0.288	0.298	-0.244	0.305	0.183	1506612060
-10.081	-0.347	0.17	-0.122	0.427	0.061	3.029	-8.953	-0.038	-0.122	0.732	-0.061	2.486	9.951	1.487	0.488	0	1.343	-10.081	-0.347	0.17	-0.122	0.427	0.061	0.848	9.701	2.98	0.427	0.061	0	-10.081	-0.347	0.17	-0.122	0.427	0.061	1506612060
-10.418	-0.731	0.065	0.366	0.122	0.244	2.96	-8.952	0.175	0.061	0.549	-0.183	2.355	9.953	1.506	0.488	-0.244	0.977	-10.418	-0.731	0.065	0.366	0.122	0.244	0.848	9.701	2.98	0.305	-0.671	0	-10.418	-0.731	0.065	0.366	0.122	0.244	1506612060
-10.031	-0.684	-0.1	0.244	0	0.183	2.957	-8.935	0.266	0.061	0.549	-0.183	2.346	9.777	1.706	0.427	-0.183	0.366	-10.031	-0.684	-0.1	0.244	0	0.183	1.236	9.692	2.681	0.183	-0.977	0.061	-10.031	-0.684	-0.1	0.244	0	0.183	1506612060
-9.835	-0.596	-0.258	0.061	-0.183	-0.061	2.946	-8.934	0.238	0.122	0.183	-0.732	2.397	9.674	1.835	0.122	-0.183	-0.366	-9.835	-0.596	-0.258	0.061	-0.183	-0.061	1.389	9.518	2.207	0.183	-0.793	0	-9.835	-0.596	-0.258	0.061	-0.183	-0.061	1506612060
-9.598	-0.823	-0.433	0.305	-0.305	-0.122	2.911	-8.689	0.331	-0.122	0.488	-0.732	2.51	9.548	1.861	-0.244	-0.427	-0.854	-9.598	-0.823	-0.433	0.305	-0.305	-0.122	1.389	9.518	2.207	0	-0.732	-0.061	-9.598	-0.823	-0.433	0.305	-0.305	-0.122	1506612060
-9.324	-0.894	-0.642	0.549	-0.122	-0.061	2.81	-8.375	0.55	-0.183	0.793	-0.671	2.652	9.537	1.743	-0.549	-0.732	-1.16	-9.324	-0.894	-0.642	0.549	-0.122	-0.061	1.199	9.408	1.997	-0.061	-0.977	0	-9.324	-0.894	-0.642	0.549	-0.122	-0.061	1506612060
-9.47	-0.791	-0.988	0.549	-0.061	-0.061	2.688	-8.307	0.659	-0.061	0.732	-0.732	2.808	9.64	1.507	-0.854	-1.038	-1.526	-9.47	-0.791	-0.988	0.549	-0.061	-0.061	1.537	9.698	1.769	-0.122	-1.038	0	-9.47	-0.791	-0.988	0.549	-0.061	-0.061	1506612060
-9.58	-0.889	-1.158	0.366	0.061	-0.244	2.59	-8.484	0.646	-0.061	0.488	-0.793	3.051	9.838	1.18	-1.038	-1.099	-1.831	-9.58	-0.889	-1.158	0.366	0.061	-0.244	1.537	9.698	1.769	-0.244	-0.854	-0.061	-9.58	-0.889	-1.158	0.366	0.061	-0.244	1506612060
-9.619	-1.035	-1.32	0.305	0.122	-0.244	2.556	-8.721	0.626	-0.183	0.549	-0.916	3.302	9.911	0.897	-0.977	-0.916	-1.953	-9.619	-1.035	-1.32	0.305	0.122	-0.244	1.529	9.804	1.671	-0.427	-0.854	-0.122	-9.619	-1.035	-1.32	0.305	0.122	-0.244	1506612061
-9.63	-1.135	-1.437	0.488	0.305	-0.122	2.503	-8.849	0.705	-0.305	0.61	-1.099	3.466	9.786	0.652	-0.977	-0.793	-1.831	-9.63	-1.135	-1.437	0.488	0.305	-0.122	1.29	9.568	1.322	-0.61	-0.916	-0.122	-9.63	-1.135	-1.437	0.488	0.305	-0.122	1506612061
-9.77	-1.02	-1.548	0.61	0.366	-0.122	2.419	-8.905	0.877	-0.366	0.488	-1.343	3.563	9.676	0.401	-0.916	-0.732	-1.648	-9.77	-1.02	-1.548	0.61	0.366	-0.122	1.29	9.568	1.322	-0.732	-0.977	-0.122	-9.77	-1.02	-1.548	0.61	0.366	-0.122	1506612061
-9.829	-0.665	-1.623	0.61	0.366	-0.183	2.32	-9.079	1.017	-0.427	0.488	-1.526	3.616	9.734	0.12	-0.916	-0.854	-1.526	-9.829	-0.665	-1.623	0.61	0.366	-0.183	1.29	9.568	1.322	-0.732	-0.977	-0.122	-9.829	-0.665	-1.623	0.61	0.366	-0.183	1506612061
-9.806	-0.486	-1.675	0.366	0.488	-0.244	2.289	-9.173	1.254	-0.488	0.854	-1.465	3.755	9.733	-0.145	-0.793	-0.916	-1.343	-9.806	-0.486	-1.675	0.366	0.488	-0.244	1.308	9.734	1.36	-0.732	-0.977	-0.122	-9.806	-0.486	-1.675	0.366	0.488	-0.244	1506612061
-9.786	-0.502	-1.659	0.244	0.366	-0.366	2.145	-8.955	1.54	-0.488	0.854	-1.465	3.88	9.623	-0.401	-0.488	-0.916	-0.916	-9.786	-0.502	-1.659	0.244	0.366	-0.366	1.308	9.734	1.36	-0.244	-0.732	-0.183	-9.786	-0.502	-1.659	0.244	0.366	-0.366	1506612061
-9.734	-0.647	-1.561	0.061	0.244	-0.488	2.015	-8.769	1.793	-0.61	1.221	-0.977	3.955	9.361	-0.469	0.061	-0.732	-0.427	-9.734	-0.647	-1.561	0.061	0.244	-0.488	1.675	9.31	1.347	-0.122	-0.732	-0.427	-9.734	-0.647	-1.561	0.061	0.244	-0.488	1506612061
-9.772	-0.834	-1.487	0	0.122	-0.549	1.909	-8.477	1.952	-0.244	0.732	0.122	3.842	9.022	-0.413	0.61	-0.488	-0.061	-9.772	-0.834	-1.487	0	0.122	-0.549	1.842	9.213	1.128	-0.183	-0.61	-0.549	-9.772	-0.834	-1.487	0	0.122	-0.549	1506612061
-9.872	-0.906	-1.378	0.122	0.061	-0.488	1.956	-8.436	1.93	-0.061	0.244	0.549	3.695	9.048	-0.228	0.854	-0.183	0	-9.872	-0.906	-1.378	0.122	0.061	-0.488	1.842	9.213	1.128	0.061	-0.061	-0.732	-9.872	-0.906	-1.378	0.122	0.061	-0.488	1506612061
-9.859	-0.634	-1.322	0.183	0.061	-0.427	2.172	-8.63	1.759	0.122	0.183	0.916	3.522	9.24	-0.062	0.977	-0.061	-0.061	-9.859	-0.634	-1.322	0.183	0.061	-0.427	1.643	9.514	1.181	0.427	0.427	-0.854	-9.859	-0.634	-1.322	0.183	0.061	-0.427	1506612061
-9.83	-0.329	-1.396	0.122	0	-0.427	2.19	-8.6	1.515	0.122	0.122	1.221	3.595	9.497	0.151	1.099	0.122	0	-9.83	-0.329	-1.396	0.122	0	-0.427	1.242	9.688	1.255	0.732	0.854	-0.916	-9.83	-0.329	-1.396	0.122	0	-0.427	1506612061
-9.935	-0.161	-1.413	0	-0.183	-0.366	2.336	-8.419	1.398	0.122	0.122	1.221	3.688	9.759	0.378	1.16	0.305	0.244	-9.935	-0.161	-1.413	0	-0.183	-0.366	1.242	9.688	1.255	0.793	0.977	-0.793	-9.935	-0.161	-1.413	0	-0.183	-0.366	1506612061
-9.929	-0.188	-1.256	-0.122	-0.366	-0.244	2.389	-8.183	1.297	0.061	0.183	1.465	3.685	9.972	0.644	1.16	0.366	0.61	-9.929	-0.188	-1.256	-0.122	-0.366	-0.244	0.9	9.914	1.238	0.549	0.671	-0.61	-9.929	-0.188	-1.256	-0.122	-0.366	-0.244	1506612061
