# Supplementary material for: A deep learning approach for lower back-pain risk prediction during manual lifting
Source: PLoS One. 2021 Feb 19;16(2):e0247162. doi: 10.1371/journal.pone.0247162 (PMC7894914; doi:10.1371/journal.pone.0247162)
Supplement: S1 Data — (ZIP) [file pone.0247162.s001.zip › source-used/Subject_02_P1_Zone02_T1.csv]

Side_A_x	Side_A_y	Side_A_z	Side_G_x	Side_G_y	Side_G_z	LtWt_A_x	LtWt_A_y	LtWt_A_z	LtWt_G_x	LtWt_G_y	LtWt_G_z	RtWt_A_x	RtWt_A_y	RtWt_A_z	RtWt_G_x	RtWt_G_y	RtWt_G_z	Back_A_x	Back_A_y	Back_A_z	Back_G_x	Back_G_y	Back_G_z	UArm_A_x	UArm_A_y	UArm_A_z	UArm_G_x	UArm_G_y	UArm_G_z	Thig_A_x	Thig_A_y	Thig_A_z	Thig_G_x	Thig_G_y	Thig_G_z	Time_stp
-9.804	-1.102	-0.536	-0.061	0	0	2.686	-8.787	0.054	-0.061	0	0	3.104	9.648	0.531	-0.061	0	0	-9.804	-1.102	-0.536	-0.061	0	0	1.453	9.612	1.511	-0.061	-0.061	0	0.849	9.908	0.167	0	0	0	1506611596
-9.819	-1.109	-0.523	-0.061	-0.061	0	2.669	-8.792	0.063	0	0	-0.061	3.112	9.65	0.528	-0.061	0	-0.061	-9.819	-1.109	-0.523	-0.061	-0.061	0	1.483	9.606	1.499	-0.061	-0.061	0	0.818	9.914	0.154	0	0	0	1506611596
-9.806	-1.128	-0.525	-0.061	0	0	2.669	-8.783	0.093	0	0	-0.061	3.121	9.66	0.513	-0.061	0	-0.061	-9.806	-1.128	-0.525	-0.061	0	0	1.498	9.606	1.489	-0.061	0	0	0.809	9.924	0.135	-0.061	0	0	1506611596
-9.812	-1.113	-0.537	-0.061	-0.061	0	2.683	-8.798	0.104	-0.061	0	0	3.167	9.67	0.504	0	0	-0.061	-9.812	-1.113	-0.537	-0.061	-0.061	0	1.493	9.629	1.486	-0.061	0	0	0.807	9.918	0.148	-0.061	0	0	1506611596
-9.813	-1.114	-0.536	-0.061	-0.061	0	2.667	-8.8	0.112	-0.061	0	0	3.192	9.656	0.516	0	0	-0.061	-9.813	-1.114	-0.536	-0.061	-0.061	0	1.486	9.63	1.501	-0.061	0	0	0.836	9.908	0.175	0	0	0	1506611596
-9.806	-1.104	-0.529	-0.061	-0.061	0	2.652	-8.777	0.115	0	-0.061	-0.061	3.211	9.655	0.519	-0.061	0	0	-9.806	-1.104	-0.529	-0.061	-0.061	0	1.491	9.618	1.488	0	0	0	0.813	9.912	0.164	0	0	0	1506611596
-9.82	-1.101	-0.522	-0.061	-0.061	0	2.659	-8.763	0.096	0	0	0	3.214	9.646	0.517	-0.061	0	0	-9.82	-1.101	-0.522	-0.061	-0.061	0	1.512	9.624	1.481	0	0	0	0.848	9.921	0.148	0	0	0	1506611596
-9.805	-1.117	-0.53	0	-0.061	0	2.695	-8.752	0.074	0	0	0	3.214	9.646	0.517	-0.061	0	0	-9.805	-1.117	-0.53	0	-0.061	0	1.512	9.624	1.481	0	0	0	0.848	9.921	0.148	0	0	0	1506611596
-9.799	-1.085	-0.534	0	-0.061	0	2.704	-8.745	0.045	0	0	0	3.181	9.635	0.513	0	0	0	-9.799	-1.085	-0.534	0	-0.061	0	1.491	9.606	1.477	0	0	0	0.872	9.918	0.181	0	-0.061	0	1506611596
-9.817	-1.056	-0.531	-0.061	-0.061	0	2.71	-8.745	0.037	0	-0.061	0	3.149	9.634	0.488	-0.061	0	0	-9.817	-1.056	-0.531	-0.061	-0.061	0	1.468	9.603	1.475	0	0.061	0	0.874	9.914	0.154	-0.061	0	0	1506611596
-9.804	-1.078	-0.52	-0.061	-0.061	0	2.728	-8.75	0.039	-0.061	-0.061	0	3.126	9.665	0.487	0	0	0	-9.804	-1.078	-0.52	-0.061	-0.061	0	1.463	9.629	1.494	0	0	0	0.816	9.918	0.159	0	-0.061	0	1506611596
-9.804	-1.086	-0.523	0	-0.061	0	2.729	-8.764	0.075	-0.061	-0.061	0	3.103	9.671	0.506	0	-0.061	0	-9.804	-1.086	-0.523	0	-0.061	0	1.451	9.652	1.495	-0.061	0	0	0.901	9.912	0.141	0	0	0	1506611596
-9.798	-1.085	-0.514	0	-0.061	0	2.72	-8.764	0.093	-0.061	-0.061	-0.061	3.083	9.667	0.542	0	-0.061	0	-9.798	-1.085	-0.514	0	-0.061	0	1.5	9.63	1.482	-0.061	-0.061	-0.061	0.872	9.905	0.164	0	-0.061	0	1506611596
-9.807	-1.062	-0.508	0	-0.061	-0.061	2.698	-8.768	0.108	-0.061	-0.061	-0.061	3.094	9.666	0.596	-0.061	0	-0.061	-9.807	-1.062	-0.508	0	-0.061	-0.061	1.517	9.612	1.465	-0.061	0	-0.061	0.828	9.909	0.145	0	-0.061	-0.061	1506611597
-9.813	-1.08	-0.52	0	-0.061	-0.061	2.681	-8.78	0.111	-0.061	-0.061	-0.061	3.128	9.688	0.596	-0.061	-0.061	-0.061	-9.813	-1.08	-0.52	0	-0.061	-0.061	1.474	9.619	1.486	-0.061	-0.061	0	0.846	9.923	0.1	0	-0.061	-0.061	1506611597
-9.808	-1.102	-0.519	0	-0.061	-0.061	2.723	-8.805	0.096	0	-0.061	0	3.191	9.714	0.575	-0.061	-0.061	-0.061	-9.808	-1.102	-0.519	0	-0.061	-0.061	1.48	9.654	1.495	-0.061	-0.061	0	0.866	9.918	0.135	0	-0.061	-0.061	1506611597
-9.806	-1.089	-0.511	0	-0.061	0	2.717	-8.777	0.115	0	-0.061	-0.061	3.171	9.67	0.561	-0.061	-0.061	0	-9.806	-1.089	-0.511	0	-0.061	0	1.506	9.652	1.507	-0.061	-0.061	0	0.89	9.903	0.179	0	0	0	1506611597
-9.825	-1.065	-0.493	0	-0.061	-0.061	2.71	-8.748	0.098	-0.061	0	0	3.161	9.621	0.549	-0.061	-0.061	-0.061	-9.825	-1.065	-0.493	0	-0.061	-0.061	1.536	9.588	1.483	-0.061	-0.061	0	0.863	9.909	0.151	0	-0.061	0	1506611597
-9.811	-1.084	-0.493	0	-0.061	-0.061	2.749	-8.762	0.086	-0.061	0	0	3.15	9.639	0.534	-0.061	-0.061	-0.061	-9.811	-1.084	-0.493	0	-0.061	-0.061	1.542	9.594	1.48	-0.061	-0.061	-0.061	0.845	9.91	0.114	-0.061	-0.061	-0.061	1506611597
-9.822	-1.066	-0.48	0.061	0	0	2.784	-8.796	0.055	-0.061	-0.061	0	3.175	9.662	0.535	-0.061	-0.061	-0.061	-9.822	-1.066	-0.48	0.061	0	0	1.518	9.627	1.506	-0.061	-0.061	-0.061	0.892	9.9	0.188	-0.061	-0.061	0	1506611597
-9.807	-1.038	-0.504	0	-0.061	-0.061	2.763	-8.789	0.054	-0.061	-0.061	0	3.173	9.634	0.549	0	-0.061	0	-9.807	-1.038	-0.504	0	-0.061	-0.061	1.51	9.606	1.524	-0.061	-0.061	-0.061	0.87	9.904	0.141	0	-0.061	0	1506611597
-9.812	-1.041	-0.513	0	-0.061	-0.061	2.76	-8.765	0.071	-0.061	-0.061	-0.061	3.167	9.625	0.554	-0.061	-0.061	-0.061	-9.812	-1.041	-0.513	0	-0.061	-0.061	1.515	9.576	1.513	-0.061	-0.061	-0.061	0.877	9.899	0.126	0	-0.061	-0.061	1506611597
-9.807	-1.048	-0.489	-0.061	-0.061	0	2.74	-8.792	0.086	-0.061	-0.061	0	3.193	9.644	0.578	-0.061	-0.061	-0.061	-9.807	-1.048	-0.489	-0.061	-0.061	0	1.562	9.612	1.524	-0.061	-0.061	-0.061	0.863	9.905	0.181	-0.061	0	0	1506611597
-9.807	-1.059	-0.484	0	0	-0.061	2.74	-8.792	0.086	-0.061	-0.061	0	3.193	9.644	0.578	0	-0.061	-0.061	-9.807	-1.059	-0.484	0	0	-0.061	1.562	9.612	1.524	-0.061	-0.061	-0.061	0.863	9.905	0.181	-0.061	0	0	1506611597
-9.811	-1.069	-0.489	0	-0.061	-0.061	2.737	-8.806	0.079	-0.061	-0.061	-0.061	3.194	9.648	0.586	0	-0.061	-0.061	-9.811	-1.069	-0.489	0	-0.061	-0.061	1.549	9.593	1.511	-0.061	-0.061	-0.061	0.853	9.905	0.145	-0.061	-0.061	0	1506611597
-9.813	-1.068	-0.495	0	-0.061	-0.061	2.692	-8.796	0.078	-0.061	-0.061	-0.061	3.193	9.646	0.587	0	-0.061	-0.061	-9.813	-1.068	-0.495	0	-0.061	-0.061	1.531	9.587	1.522	0	0	-0.061	0.851	9.923	0.146	0	0	-0.061	1506611597
-9.817	-1.056	-0.486	0	-0.061	-0.061	2.662	-8.792	0.065	0	-0.061	-0.061	3.194	9.664	0.568	0	-0.061	0	-9.817	-1.056	-0.486	0	-0.061	-0.061	1.523	9.604	1.516	0	0	-0.061	0.882	9.914	0.166	0	0	-0.061	1506611597
-9.804	-1.067	-0.495	0	0	-0.061	2.653	-8.793	0.045	0	-0.061	-0.061	3.193	9.668	0.547	0	-0.061	0	-9.804	-1.067	-0.495	0	0	-0.061	1.515	9.622	1.523	0	0	-0.061	0.867	9.908	0.15	0	0	-0.061	1506611597
-9.8	-1.079	-0.494	0	0	-0.061	2.652	-8.787	0.062	-0.061	0	0	3.169	9.648	0.531	0	-0.061	0	-9.8	-1.079	-0.494	0	0	-0.061	1.499	9.607	1.523	0	0	-0.061	0.858	9.908	0.158	-0.061	-0.061	-0.061	1506611597
-9.808	-1.067	-0.489	-0.061	-0.061	-0.061	2.669	-8.799	0.063	-0.061	0	0	3.14	9.642	0.523	0	-0.061	0	-9.808	-1.067	-0.489	-0.061	-0.061	-0.061	1.501	9.597	1.507	0	0	-0.061	0.857	9.917	0.16	0	0	-0.061	1506611597
-9.808	-1.081	-0.5	-0.061	-0.061	-0.061	2.704	-8.824	0.063	-0.061	0	0	3.134	9.653	0.529	0	0	0	-9.808	-1.081	-0.5	-0.061	-0.061	-0.061	1.499	9.611	1.493	0	0	-0.061	0.843	9.909	0.163	0	0	-0.061	1506611597
-9.812	-1.096	-0.501	-0.061	-0.061	-0.061	2.704	-8.794	0.055	-0.061	-0.061	0	3.12	9.654	0.516	0	-0.061	0	-9.812	-1.096	-0.501	-0.061	-0.061	-0.061	1.507	9.616	1.497	0	0	-0.061	0.863	9.904	0.154	0	0	-0.061	1506611597
-9.8	-1.085	-0.487	-0.061	-0.061	-0.061	2.695	-8.783	0.054	0	-0.061	0	3.126	9.668	0.547	0	0	-0.061	-9.8	-1.085	-0.487	-0.061	-0.061	-0.061	1.518	9.617	1.499	0	0	-0.061	0.813	9.909	0.128	0	0	-0.061	1506611597
-9.818	-1.119	-0.51	-0.061	-0.061	-0.061	2.694	-8.781	0.025	-0.061	0	0	3.144	9.664	0.543	-0.061	0	-0.061	-9.818	-1.119	-0.51	-0.061	-0.061	-0.061	1.463	9.611	1.48	0	0	-0.061	0.812	9.915	0.14	0	-0.061	-0.061	1506611597
-9.793	-1.136	-0.506	0	0	-0.061	2.713	-8.78	0.019	-0.061	-0.061	0	3.175	9.691	0.513	0	-0.061	-0.061	-9.793	-1.136	-0.506	0	0	-0.061	1.439	9.64	1.51	0	-0.061	-0.061	0.825	9.918	0.154	0	0	-0.061	1506611597
-9.807	-1.129	-0.505	0	0	-0.061	2.708	-8.784	0.014	-0.061	-0.061	0	3.183	9.684	0.511	0	-0.061	0	-9.807	-1.129	-0.505	0	0	-0.061	1.467	9.665	1.482	-0.061	-0.061	-0.061	0.813	9.91	0.124	0	-0.061	-0.061	1506611597
-9.824	-1.129	-0.512	0	-0.061	-0.061	2.677	-8.736	0.037	-0.061	-0.061	0	3.15	9.665	0.494	0	-0.061	-0.061	-9.824	-1.129	-0.512	0	-0.061	-0.061	1.489	9.649	1.457	-0.061	0	-0.061	0.786	9.927	0.112	0	-0.061	-0.061	1506611597
-9.814	-1.163	-0.542	0	-0.061	-0.122	2.68	-8.734	0.038	-0.061	0	0	3.126	9.678	0.483	0	0	-0.061	-9.814	-1.163	-0.542	0	-0.061	-0.122	1.465	9.635	1.451	-0.061	0	-0.061	0.81	9.92	0.1	0	0	-0.061	1506611597
-9.795	-1.172	-0.528	0.061	0	-0.061	2.68	-8.769	0.02	-0.122	0	0	3.124	9.713	0.469	0	-0.061	-0.061	-9.795	-1.172	-0.528	0.061	0	-0.061	1.45	9.69	1.448	-0.061	0	-0.061	0.829	9.923	0.129	-0.061	-0.061	-0.061	1506611598
-9.794	-1.138	-0.542	0	0	-0.122	2.674	-8.759	0.025	-0.122	0	0	3.108	9.695	0.479	0	-0.061	-0.061	-9.794	-1.138	-0.542	0	0	-0.122	1.41	9.682	1.468	-0.061	0	-0.061	0.8	9.911	0.1	-0.061	0	-0.061	1506611598
-9.814	-1.144	-0.55	0.061	0	-0.122	2.674	-8.759	0.025	-0.122	0	0	3.07	9.679	0.493	-0.061	-0.061	-0.061	-9.814	-1.144	-0.55	0.061	0	-0.122	1.401	9.642	1.483	-0.122	-0.061	-0.061	0.806	9.92	0.091	-0.061	-0.061	-0.061	1506611598
-9.813	-1.145	-0.535	0.061	-0.061	-0.061	2.656	-8.802	0.048	-0.122	0	0	3.066	9.678	0.48	-0.061	-0.061	-0.122	-9.813	-1.145	-0.535	0.061	-0.061	-0.061	1.402	9.64	1.515	-0.122	-0.061	-0.061	0.847	9.922	0.118	-0.061	-0.061	-0.061	1506611598
-9.804	-1.169	-0.534	0	0	-0.122	2.68	-8.817	0.062	-0.122	0	0	3.07	9.662	0.452	-0.061	-0.122	-0.122	-9.804	-1.169	-0.534	0	0	-0.122	1.42	9.631	1.519	-0.122	-0.061	-0.122	0.762	9.912	0.079	-0.061	-0.061	-0.122	1506611598
-9.802	-1.176	-0.523	0	0	-0.122	2.659	-8.837	0.053	-0.122	0	0	3.101	9.672	0.476	-0.061	-0.061	-0.122	-9.802	-1.176	-0.523	0	0	-0.122	1.42	9.631	1.519	-0.122	-0.061	-0.122	0.78	9.916	0.103	-0.061	-0.061	-0.122	1506611598
-9.796	-1.18	-0.528	0	0	-0.061	2.663	-8.838	0.02	-0.122	0	0	3.138	9.642	0.484	0	-0.061	-0.122	-9.796	-1.18	-0.528	0	0	-0.061	1.424	9.607	1.558	-0.122	-0.061	-0.122	0.839	9.906	0.157	-0.061	-0.061	-0.061	1506611598
-9.822	-1.157	-0.516	0	-0.061	-0.061	2.645	-8.847	-0.005	-0.061	0	0	3.163	9.654	0.492	0	-0.061	-0.122	-9.822	-1.157	-0.516	0	-0.061	-0.061	1.365	9.581	1.544	-0.061	-0.061	-0.061	0.807	9.924	0.152	-0.061	-0.061	-0.061	1506611598
-9.825	-1.208	-0.516	0	-0.061	-0.122	2.617	-8.836	-0.011	-0.061	0	-0.061	3.171	9.654	0.479	-0.061	-0.061	-0.061	-9.825	-1.208	-0.516	0	-0.061	-0.122	1.346	9.588	1.55	-0.061	-0.061	-0.061	0.763	9.921	0.102	-0.061	-0.061	-0.122	1506611598
-9.802	-1.247	-0.504	-0.061	-0.061	-0.122	2.606	-8.863	-0.031	-0.061	0	0	3.171	9.678	0.423	-0.061	-0.061	-0.061	-9.802	-1.247	-0.504	-0.061	-0.061	-0.122	1.391	9.63	1.56	-0.061	0	-0.061	0.702	9.935	0.08	0	0	-0.122	1506611598
-9.799	-1.302	-0.511	0	-0.061	-0.061	2.597	-8.854	-0.028	-0.061	0	0	3.144	9.666	0.415	0	0	0	-9.799	-1.302	-0.511	0	-0.061	-0.061	1.397	9.642	1.58	0	0	-0.061	0.691	9.934	0.11	-0.061	-0.061	-0.122	1506611598
-9.79	-1.268	-0.51	-0.061	-0.061	-0.061	2.573	-8.839	-0.026	-0.061	0	0	3.101	9.646	0.434	0	0	0	-9.79	-1.268	-0.51	-0.061	-0.061	-0.061	1.386	9.597	1.548	0	0.061	-0.061	0.69	9.918	0.145	-0.061	-0.061	-0.122	1506611598
-9.795	-1.294	-0.501	-0.122	-0.061	-0.061	2.528	-8.814	-0.055	0	0	0	3.048	9.66	0.428	0	0	0	-9.795	-1.294	-0.501	-0.122	-0.061	-0.061	1.354	9.593	1.555	0	0.061	-0.061	0.648	9.918	0.089	0	-0.122	-0.122	1506611598
-9.769	-1.329	-0.507	-0.061	0	-0.061	2.507	-8.835	-0.087	-0.061	0	0	3.061	9.715	0.451	0	0.061	-0.061	-9.769	-1.329	-0.507	-0.061	0	-0.061	1.336	9.66	1.564	0	0.122	-0.061	0.567	9.934	0.089	0	0	-0.122	1506611598
-9.746	-1.322	-0.543	-0.061	-0.061	-0.061	2.507	-8.835	-0.087	-0.061	0	0	3.042	9.74	0.419	0	0.061	0	-9.746	-1.322	-0.543	-0.061	-0.061	-0.061	1.282	9.691	1.619	0	0.122	-0.061	0.517	9.922	0.102	0.061	0	-0.183	1506611598
-9.753	-1.315	-0.557	0	-0.061	0	2.519	-8.824	-0.129	0	0	0	3.018	9.698	0.437	0.061	0.061	0	-9.753	-1.315	-0.557	0	-0.061	0	1.196	9.637	1.633	0	0.122	-0.061	0.609	9.92	0.11	0.061	-0.122	-0.183	1506611598
-9.789	-1.294	-0.536	0	-0.061	0	2.506	-8.832	-0.142	0	-0.061	-0.061	2.968	9.676	0.467	0	0.061	0.061	-9.789	-1.294	-0.536	0	-0.061	0	1.117	9.568	1.598	0	0.061	0	0.805	9.921	0.17	-0.061	0	-0.122	1506611598
-9.794	-1.224	-0.469	-0.061	-0.061	0.061	2.466	-8.857	-0.127	0	-0.061	-0.061	2.925	9.677	0.453	-0.061	0	0.061	-9.794	-1.224	-0.469	-0.061	-0.061	0.061	1.105	9.577	1.572	0.061	0	0	0.798	9.917	0.219	-0.122	0	-0.061	1506611598
-9.802	-1.267	-0.456	-0.122	-0.061	0	2.501	-8.86	-0.065	0	-0.061	0	2.937	9.694	0.391	-0.061	-0.061	0.061	-9.802	-1.267	-0.456	-0.122	-0.061	0	1.129	9.611	1.59	0.061	-0.061	0	0.522	9.935	0.161	-0.061	-0.061	-0.061	1506611598
-9.8	-1.418	-0.475	-0.061	-0.061	0	2.578	-8.867	0.055	0	0.061	0.061	2.92	9.723	0.331	-0.061	-0.061	0.061	-9.8	-1.418	-0.475	-0.061	-0.061	0	1.22	9.685	1.596	0.061	-0.061	0	0.467	9.948	0.074	-0.061	0	-0.061	1506611598
-9.77	-1.42	-0.412	0	-0.061	0.061	2.614	-8.9	0.099	0	0.061	0.061	2.927	9.705	0.316	0	0	0	-9.77	-1.42	-0.412	0	-0.061	0.061	1.3	9.695	1.583	0	-0.061	0	0.529	9.941	0.176	-0.122	0	-0.061	1506611598
-9.777	-1.311	-0.401	0	-0.061	0.061	2.614	-8.9	0.099	0.061	-0.061	0	2.973	9.684	0.365	0.061	0.061	-0.061	-9.777	-1.311	-0.401	0	-0.061	0.061	1.298	9.658	1.573	0.061	0	-0.061	0.463	9.936	0.207	-0.122	-0.061	0	1506611598
-9.782	-1.261	-0.404	-0.061	-0.061	0	2.589	-8.844	-0.031	0.122	-0.061	-0.061	3.015	9.7	0.431	0.061	0	0	-9.782	-1.261	-0.404	-0.061	-0.061	0	1.183	9.64	1.596	0.061	0.061	-0.061	0.339	9.928	0.184	-0.061	-0.061	-0.061	1506611598
-9.799	-1.241	-0.34	-0.061	-0.061	0	2.555	-8.821	-0.065	0.061	0	-0.061	3.066	9.74	0.475	0	-0.061	0.061	-9.799	-1.241	-0.34	-0.061	-0.061	0	1.145	9.656	1.574	0.061	-0.061	0	0.275	9.928	0.159	0.122	0	-0.122	1506611598
-9.857	-1.159	-0.354	-0.122	-0.122	-0.061	2.583	-8.837	-0.087	0.061	0.061	0	3.173	9.775	0.535	0	0.061	0	-9.857	-1.159	-0.354	-0.122	-0.122	-0.061	1.287	9.716	1.493	0.061	0	0.061	0.234	9.842	0.032	0.427	-0.244	-0.305	1506611599
-9.939	-1.107	-0.585	-0.366	-0.244	-0.244	2.623	-8.809	-0.079	0.061	0.061	0	3.26	9.92	0.513	-0.122	0.122	0	-9.939	-1.107	-0.585	-0.366	-0.244	-0.244	1.34	9.853	1.392	0.061	0.122	0.122	0.334	9.921	-0.225	0.549	-0.244	-0.488	1506611599
-9.832	-1.182	-0.796	-0.549	-0.366	-0.305	2.611	-8.652	-0.057	0	0	-0.061	3.236	9.877	0.508	-0.122	0	0	-9.832	-1.182	-0.796	-0.549	-0.366	-0.305	1.544	9.952	1.206	-0.061	0	0.061	0.383	9.914	-0.443	0.488	0.244	-0.549	1506611599
-9.735	-1.092	-1.017	-0.427	-0.366	-0.305	2.424	-8.441	-0.049	0	-0.183	-0.183	3.122	9.563	0.513	-0.061	0.183	-0.244	-9.735	-1.092	-1.017	-0.427	-0.366	-0.305	1.921	9.725	0.976	-0.305	0.122	0	0.432	9.966	-0.321	0.366	0.183	-0.488	1506611599
-9.745	-0.95	-1.139	-0.427	-0.305	-0.244	2.424	-8.441	-0.049	-0.061	-0.488	-0.427	3.094	9.5	0.441	-0.061	0.61	-0.732	-9.745	-0.95	-1.139	-0.427	-0.305	-0.244	2.192	9.674	0.717	-0.366	0.488	-0.122	0.806	10.025	-0.318	0	0.061	-0.244	1506611599
-9.847	-0.869	-1.16	-0.549	-0.305	-0.183	2.071	-8.813	-0.066	-0.122	-0.854	-0.61	3.253	9.574	0.351	-0.061	0.854	-1.099	-9.847	-0.869	-1.16	-0.549	-0.305	-0.183	2.031	9.759	0.651	-0.427	0.793	-0.183	1.314	10.036	-0.266	-0.427	0.366	-0.122	1506611599
-9.939	-1.068	-1.064	-0.61	-0.366	-0.183	2.064	-8.937	0.072	-0.244	-0.977	-0.61	3.48	9.716	0.336	-0.061	0.732	-1.099	-9.939	-1.068	-1.064	-0.61	-0.366	-0.183	1.644	9.85	0.678	-0.427	0.732	-0.183	1.438	10.056	0.036	-0.854	0.732	0.183	1506611599
-9.82	-1.425	-0.937	-0.549	-0.366	-0.183	2.09	-9.01	0.325	-0.366	-0.977	-0.549	3.637	9.877	0.463	-0.244	0.183	-0.732	-9.82	-1.425	-0.937	-0.549	-0.366	-0.183	1.261	9.887	0.834	-0.793	0.549	-0.122	1.605	10.067	0.364	-1.526	1.16	0.61	1506611599
-9.694	-1.815	-0.501	-0.183	-0.244	-0.122	2.155	-9.042	0.578	-0.427	-0.977	-0.427	3.689	9.86	0.618	-0.366	-0.122	-0.366	-9.694	-1.815	-0.501	-0.183	-0.244	-0.122	0.981	9.774	1.245	-0.61	0.183	-0.061	1.622	10	0.858	-2.319	1.099	1.221	1506611599
-10.061	-2.594	0.118	0.549	-0.549	-0.061	2.405	-8.948	0.776	-0.366	-1.038	-0.122	3.588	9.747	0.739	-0.549	-0.366	0	-10.061	-2.594	0.118	0.549	-0.549	-0.061	1.101	9.581	1.578	-0.61	0.244	0.061	1.75	9.967	1.51	-3.418	0.305	1.953	1506611599
-10.143	-2.279	0.898	1.282	-1.16	0.183	2.71	-8.866	0.8	-0.183	-0.488	0.854	3.394	9.721	0.775	-0.61	-0.61	0.488	-10.143	-2.279	0.898	1.282	-1.16	0.183	0.969	9.418	2.099	-0.427	0.244	0	2.975	10.629	2.32	-3.784	0.916	3.296	1506611599
-10.137	-0.894	1.288	0.916	-1.343	0	3.118	-8.814	0.484	-0.183	-0.488	0.854	3.023	9.792	0.798	-0.61	-1.16	1.038	-10.137	-0.894	1.288	0.916	-1.343	0	0.973	9.484	2.475	-0.183	0.244	-0.244	3.062	10.867	2.836	-2.197	1.282	3.967	1506611599
-10.567	-0.447	0.885	0.244	-1.221	-0.488	3.579	-8.388	0.109	0	-0.488	1.282	2.755	9.823	0.829	-0.671	-1.709	1.465	-10.567	-0.447	0.885	0.244	-1.221	-0.488	1	9.381	3.1	0.122	0.366	-0.671	0.505	10.883	1.767	-2.014	1.16	3.357	1506611599
-9.278	-0.915	1.047	0.244	-0.671	-0.427	4.221	-8.55	-0.28	-0.061	-0.549	1.648	2.662	10.22	1.029	-0.61	-1.587	1.587	-9.278	-0.915	1.047	0.244	-0.671	-0.427	1.055	9.823	3.076	0	-0.244	-0.793	0.403	9.489	1.629	-1.099	0.122	2.38	1506611599
-8.55	-0.719	1.199	0.977	-0.061	-0.183	4.717	-8.628	-0.708	0.061	0.427	2.014	2.591	9.995	1.468	-0.427	-1.16	1.343	-8.55	-0.719	1.199	0.977	-0.061	-0.183	1.249	9.752	2.887	-0.244	-1.099	-0.793	1.949	8.356	1.465	-0.61	0.732	1.892	1506611599
-8.9	-0.309	0.963	1.16	0.061	-0.183	4.717	-8.628	-0.708	0.244	1.282	1.892	2.432	9.099	1.928	-0.183	-0.854	1.099	-8.9	-0.309	0.963	1.16	0.061	-0.183	1.463	8.868	2.913	-0.61	-1.343	-0.61	2.635	7.87	1.926	-0.061	1.892	1.526	1506611599
-9.172	0.059	0.927	0.916	0.244	-0.061	4.872	-7.947	-1.275	0.183	0.488	0.854	2.243	8.709	2.201	-0.183	-0.61	0.61	-9.172	0.059	0.927	0.916	0.244	-0.061	1.665	8.451	2.682	-0.671	-1.221	-0.488	2.617	7.71	2.396	0.366	1.77	1.221	1506611599
-9.448	0.49	0.914	0.488	0.427	0.061	4.791	-8.289	-1.448	-0.061	0.366	0.061	1.897	8.652	2.123	-0.427	-0.977	-0.244	-9.448	0.49	0.914	0.488	0.427	0.061	1.863	8.613	2.518	-0.366	-1.16	-0.488	2.668	7.692	3.14	0.732	1.221	0.732	1506611599
-9.557	0.519	1.029	0.427	0.671	0.122	4.465	-8.528	-1.473	-0.183	0.977	-0.244	2.016	8.585	1.881	-0.488	-1.526	-1.038	-9.557	0.519	1.029	0.427	0.671	0.122	2.052	8.679	2.511	-0.061	-1.221	-0.549	2.974	7.689	3.542	0.793	0.061	0.122	1506611599
-9.624	0.425	1.2	0.366	0.732	0.183	4.248	-8.722	-1.334	-0.366	1.099	-0.488	2.458	8.619	1.694	-0.305	-1.343	-1.709	-9.624	0.425	1.2	0.366	0.732	0.183	2.111	8.703	2.455	0.061	-1.343	-0.488	3.43	7.511	3.937	1.221	-0.366	-0.488	1506611599
-9.759	0.291	1.108	0	0.732	-0.061	3.943	-8.92	-1.053	-0.488	1.16	-0.854	2.822	8.912	1.572	-0.122	-1.16	-2.197	-9.759	0.291	1.108	0	0.732	-0.061	2.198	8.881	2.357	0	-1.465	-0.427	4.095	7.788	4.114	1.282	-0.671	-0.488	1506611599
-10.567	0.065	1.134	-0.366	0.549	-0.122	3.57	-9.067	-0.713	-0.549	1.282	-1.221	3.145	9.444	1.455	-0.061	-1.282	-2.563	-10.567	0.065	1.134	-0.366	0.549	-0.122	2.369	9.304	2.329	0	-1.587	-0.549	4.031	8.742	4.38	0.244	-0.244	-0.244	1506611599
-11.746	-0.317	1.133	-0.671	0.183	0	3.193	-9.213	-0.401	-0.488	1.16	-1.465	3.614	10.066	1.354	0.122	-1.16	-2.625	-11.746	-0.317	1.133	-0.671	0.183	0	2.684	9.832	2.396	0	-1.587	-0.732	4.205	9.312	4.826	-0.244	-0.427	-0.427	1506611599
-11.195	-0.791	1.534	-0.732	0.305	0.183	3.193	-9.213	-0.401	-0.305	0.854	-1.465	4.205	10.677	1.312	0.488	-0.61	-2.502	-11.195	-0.791	1.534	-0.732	0.305	0.183	2.694	10.362	2.609	-0.122	-1.221	-0.854	3.206	9.55	3.838	0.732	-2.686	-1.099	1506611599
-11.316	-1.034	1.287	-0.183	0.244	0.305	2.609	-10.05	-0.298	-0.061	0.671	-1.099	4.674	11.263	1.328	0.793	0.244	-2.075	-11.316	-1.034	1.287	-0.183	0.244	0.305	2.415	10.868	2.79	-0.183	-0.61	-0.671	3.853	10.235	3.657	0.916	-0.549	-0.671	1506611599
-10.105	-1.004	0.835	-0.122	0.671	0.061	2.609	-10.05	-0.298	0.183	0.549	-0.61	5.023	11.797	1.489	0.916	1.038	-1.343	-10.105	-1.004	0.835	-0.122	0.671	0.061	1.707	11.275	2.921	0.183	-0.122	-0.427	2.582	9.752	1.979	1.038	-1.953	-1.282	1506611600
-9.312	-1.536	0.371	0.061	0.549	-0.061	2.489	-10.263	-0.331	0.427	0.305	-0.183	5.056	11.542	1.675	0.732	1.282	-0.122	-9.312	-1.536	0.371	0.061	0.549	-0.061	0.696	11.013	2.817	0.122	-0.183	0.061	0.919	9.301	1.201	1.953	-2.869	-1.77	1506611600
-8.905	-1.93	-0.389	0.427	0.488	-0.061	2.35	-9.093	-0.179	0.61	0.244	-0.122	4.552	10.67	1.784	0.305	0.549	1.404	-8.905	-1.93	-0.389	0.427	0.488	-0.061	0.141	10.044	2.479	0.122	-0.61	0.549	2.05	9.406	0.197	2.441	-3.113	-1.953	1506611600
-9.094	-2.073	-0.967	0.427	0.122	0.061	2.096	-7.901	-0.054	0.793	0.061	-0.427	4.052	9.717	1.755	-0.305	0.122	2.441	-9.094	-2.073	-0.967	0.427	0.122	0.061	0.086	8.963	1.797	-0.061	-0.854	0.977	2.73	9.439	0.165	2.197	-1.16	-1.77	1506611600
-9.377	-2.165	-1.097	0.427	0.122	0.366	1.948	-7.358	0.02	0.854	-0.427	-0.854	3.4	9.075	1.406	-0.854	-0.061	2.747	-9.377	-2.165	-1.097	0.427	0.122	0.366	0.242	8.229	1.139	-0.061	-0.854	0.977	2.145	9.696	0.074	1.892	-0.549	-1.404	1506611600
-9.478	-1.832	-1.055	0.549	0.488	0.549	1.811	-7.949	-0.01	0.854	-0.732	-1.038	2.873	9.399	0.819	-1.465	-0.122	2.258	-9.478	-1.832	-1.055	0.549	0.488	0.549	0.575	8.664	0.633	0.427	0.793	1.831	1.272	9.738	-0.141	1.587	-1.77	-1.099	1506611600
-9.637	-1.257	-1.236	0.549	0.549	0.305	1.811	-7.949	-0.01	0.732	-0.793	-0.854	2.708	10.194	-0.022	-2.014	0.183	1.404	-9.637	-1.257	-1.236	0.549	0.549	0.305	0.854	9.783	0.51	1.221	1.587	1.77	1.643	9.799	-1.084	1.282	-1.953	-1.282	1506611600
-9.501	-1	-1.317	0.305	0.305	0	2.099	-8.753	0.426	0.488	-0.732	-0.366	2.791	10.289	-0.931	-2.014	-0.122	1.038	-9.501	-1	-1.317	0.305	0.305	0	1.071	10.336	0.98	1.648	1.648	1.465	1.72	9.666	-1.529	1.282	-0.854	-1.404	1506611600
-9.326	-1.001	-1.2	0	0.061	-0.244	2.199	-8.113	0.822	0.305	-0.488	-0.122	2.943	9.466	-1.378	-1.038	-0.122	1.587	-9.326	-1.001	-1.2	0	0.061	-0.244	1.223	9.921	1.186	0.977	0.732	1.16	1.333	9.493	-1.36	1.282	-0.305	-1.465	1506611600
-9.256	-1.154	-1.164	-0.183	-0.061	-0.488	2.199	-8.113	0.822	0.244	-0.366	-0.183	2.949	8.92	-1.29	0.122	0.244	2.014	-9.256	-1.154	-1.164	-0.183	-0.061	-0.488	1.345	9.394	1.028	0	0.366	0.793	1.005	9.451	-1.126	1.099	-0.427	-1.587	1506611600
-9.454	-1.266	-1.261	-0.244	-0.183	-0.61	2.007	-7.624	0.956	0.305	-0.854	-0.122	2.613	8.795	-1.108	0.671	0.671	1.77	-9.454	-1.266	-1.261	-0.244	-0.183	-0.61	1.598	9.227	0.65	-0.366	0.305	0.305	1.177	9.573	-1.2	0.793	-0.549	-1.343	1506611600
-9.658	-1.054	-1.322	-0.061	-0.183	-0.549	2.115	-7.819	0.784	0.244	-1.16	0.244	2.188	8.647	-0.786	0.732	0.427	1.038	-9.658	-1.054	-1.322	-0.061	-0.183	-0.549	1.725	9.219	0.301	-0.183	0.305	-0.244	1.382	9.745	-1.314	0.488	-0.793	-1.16	1506611600
-9.912	-0.919	-1.264	0.061	-0.366	-0.549	2.115	-7.819	0.784	0.061	-1.099	0.854	2.085	8.496	-0.433	0.671	0	0.061	-9.912	-0.919	-1.264	0.061	-0.366	-0.549	1.627	9.097	0.201	0.122	0.366	-0.488	1.227	9.85	-1.262	-0.122	-1.099	-1.099	1506611600
-9.909	-1.087	-1.208	0.183	-0.427	-0.366	2.314	-8.046	0.732	-0.244	-0.916	1.404	2.445	8.667	-0.122	0.488	0.061	-0.854	-9.909	-1.087	-1.208	0.183	-0.427	-0.366	1.469	9.166	0.208	0.305	0.305	-0.549	1.17	10.039	-1.258	-0.671	-1.221	-1.038	1506611600
-10.209	-0.608	-1.729	0	-0.427	-0.427	2.595	-8.329	0.898	-0.488	-0.488	1.77	2.806	9.382	0.002	0.366	0.061	-1.526	-10.209	-0.608	-1.729	0	-0.427	-0.427	1.615	9.8	0.361	0.366	0.61	-0.671	1.066	10.212	-1.559	-1.038	-1.587	-0.977	1506611600
-10.189	-0.468	-1.706	0.488	-0.183	0.122	2.595	-8.329	0.898	-0.488	-0.488	1.77	3.238	10.142	0.172	0.488	0	-1.892	-10.189	-0.468	-1.706	0.488	-0.183	0.122	1.86	10.541	0.72	0.122	0.061	-0.916	1.267	10.573	-1.639	-1.587	-0.916	-0.977	1506611600
-10.496	-0.072	-1.51	0.305	-0.427	0.732	3.196	-9.531	1.13	-0.366	-0.061	1.77	3.801	10.47	0.721	0.793	0.366	-1.892	-10.496	-0.072	-1.51	0.305	-0.427	0.732	1.51	10.584	0.877	-0.488	-0.732	-0.61	2.078	10.584	-1.056	-2.319	-1.282	-0.916	1506611600
-10.897	-0.62	-1.052	-0.488	-0.122	0.671	3.522	-9.685	1.102	-0.366	-0.244	1.099	4.236	10.963	1.318	0.61	0.977	-1.77	-10.897	-0.62	-1.052	-0.488	-0.122	0.671	0.818	10.69	0.892	-1.099	-1.038	-0.122	2.915	10.801	-0.273	-3.235	-0.916	-0.244	1506611600
-10.825	-1.951	-0.815	-0.793	0.061	0.488	3.918	-9.865	1.117	-0.488	0	0.427	3.95	11.489	1.363	-0.244	0.122	-1.282	-10.825	-1.951	-0.815	-0.793	0.061	0.488	0.794	10.999	1.337	-0.916	-1.648	0.244	3.31	10.879	1.261	-4.578	-0.366	1.221	1506611600
-9.667	-3.505	0	-0.366	0.183	0.732	4.429	-10.555	0.963	-0.366	0.427	0.122	3.902	11.451	1.357	-0.732	-1.465	-0.61	-9.667	-3.505	0	-0.366	0.183	0.732	1.604	11.121	1.906	-0.61	-1.77	-0.122	2.411	10.627	2.291	-5.31	-0.183	3.235	1506611600
-9.214	-2.905	1.028	0.549	0.183	1.099	4.429	-10.555	0.963	-0.122	0.549	-0.122	4.149	9.684	1.413	-0.488	-1.221	0.244	-9.214	-2.905	1.028	0.549	0.183	1.099	1.785	9.459	2.283	-0.916	-1.709	-0.122	1.815	9.811	2.028	-2.991	-1.099	4.822	1506611600
-9.951	-2.038	0.778	0.549	-0.366	0.549	4.718	-9.446	0.798	0.183	0.671	-1.16	3.926	8.544	1.323	-0.244	-0.183	0.916	-9.951	-2.038	0.778	0.549	-0.366	0.549	1.451	7.966	2.628	-1.221	-0.427	0.183	0.599	10.938	0.858	-1.587	0.854	4.517	1506611600
-9.973	-2.006	0.287	-0.061	-0.854	0	4.028	-8.509	0.043	0.366	0.61	-2.38	3.199	9.271	1	-0.61	0.122	1.16	-9.973	-2.006	0.287	-0.061	-0.854	0	1.186	8.608	2.754	-0.61	0.427	0.366	0.511	11.088	0.611	-0.977	1.099	4.333	1506611600
-9.369	-1.219	0.48	-0.366	-0.366	0.427	3.72	-9.247	-0.553	0.549	0.671	-2.625	2.577	10.134	0.584	-0.793	-1.038	1.16	-9.369	-1.219	0.48	-0.366	-0.366	0.427	1.253	9.786	2.858	0.305	0.183	-0.061	1.386	9.899	0.674	-0.427	2.197	4.333	1506611600
-9.247	-0.563	0.42	-0.793	-0.488	0.122	3.72	-9.247	-0.553	0.854	1.16	-2.197	2.682	9.501	0.493	-0.244	-1.038	1.465	-9.247	-0.563	0.42	-0.793	-0.488	0.122	1.206	9.25	3.101	0.122	-0.183	-0.183	1.604	9.488	1.152	0.244	4.456	3.723	1506611600
-8.169	-1.202	0.724	-0.366	0.549	0.061	2.866	-8.091	-1.351	0.427	0.305	-2.319	2.178	9.192	0.799	0.244	0.061	1.526	-8.169	-1.202	0.724	-0.366	0.549	0.061	1.315	8.845	2.682	-0.366	-0.366	-0.183	-0.486	8.038	1.665	1.526	2.869	1.648	1506611601
-8.605	-1.25	0.581	0.183	0.977	0	2.866	-8.091	-1.351	0.427	0.305	-2.319	1.851	9.043	0.958	0.183	-0.305	0.916	-8.605	-1.25	0.581	0.183	0.977	0	1.705	8.891	2.661	-0.122	-0.305	-0.427	-0.298	8.414	2.038	2.197	0.977	1.099	1506611601
-9.265	-0.876	0.354	0.366	0.977	-0.122	2.394	-7.709	-1.389	0.244	-0.061	-2.136	1.957	8.891	1.18	0.305	-0.183	0.183	-9.265	-0.876	0.354	0.366	0.977	-0.122	2.054	8.812	2.665	-0.061	-0.244	-0.488	1.297	8.242	3.152	1.648	0	0.488	1506611601
-9.871	-0.342	0.19	0.061	0.793	-0.122	2.144	-7.801	-1.281	0.061	-0.366	-1.953	2.272	9.154	1.471	0.427	0.122	-0.61	-9.871	-0.342	0.19	0.061	0.793	-0.122	2.133	9.03	2.668	-0.061	0	-0.549	2.85	8.562	3.295	1.709	-1.343	0.122	1506611601
-10.06	-0.029	-0.085	-0.183	0.671	-0.183	2.144	-7.801	-1.281	-0.061	-0.854	-1.282	2.491	9.374	1.64	0.488	0.122	-1.16	-10.06	-0.029	-0.085	-0.183	0.671	-0.183	1.889	9.115	2.729	-0.183	-0.183	-0.549	3.795	8.949	3.14	1.343	-0.183	0.366	1506611601
-10.405	0.456	-0.061	-0.427	0.549	-0.183	2.401	-7.923	-0.735	-0.244	-1.099	-0.305	2.662	9.481	1.726	0.366	-0.244	-1.404	-10.405	0.456	-0.061	-0.427	0.549	-0.183	1.766	9.123	2.707	-0.183	-0.61	-0.549	5.13	9.07	3.409	0.122	-0.244	0.61	1506611601
-11.179	1.164	0.133	-0.916	0.305	0	2.722	-8.381	-0.348	-0.488	-0.671	0.916	2.835	9.616	1.689	0.244	-0.488	-1.709	-11.179	1.164	0.133	-0.916	0.305	0	2.003	9.276	2.58	-0.122	-0.732	-0.549	5.181	8.88	3.692	-0.244	0.183	0	1506611601
-11.813	0.555	0.351	-1.465	0.366	-0.183	2.722	-8.381	-0.348	-0.671	0	2.075	3.12	9.857	1.579	0.122	-0.671	-2.136	-11.813	0.555	0.351	-1.465	0.366	-0.183	2.37	9.581	2.476	0.183	-0.732	-0.549	3.058	8.557	2.881	0.732	-0.549	-1.465	1506611601
-11.164	-1.103	0.556	-0.732	0.488	0.061	3.492	-9.957	0.402	-0.488	0.305	2.991	3.601	10.314	1.509	0.244	-0.366	-2.563	-11.164	-1.103	0.556	-0.732	0.488	0.061	2.543	10.005	2.314	0.366	-0.549	-0.366	1.611	9.016	1.949	2.502	-2.197	-2.686	1506611601
-10.945	-2.271	-0.499	0.366	-0.366	0.427	3.492	-9.957	0.402	-0.305	0.61	3.357	4.24	10.997	1.513	0.305	0.366	-2.747	-10.945	-2.271	-0.499	0.366	-0.366	0.427	2.653	10.59	2.323	0.488	-0.061	-0.305	5.552	11.496	2.11	2.686	-0.977	-0.854	1506611601
-9.44	-2.022	-0.463	0.244	-0.305	0	3.571	-10.496	0.732	-0.122	0.793	2.991	4.956	11.712	1.579	0.183	1.038	-2.38	-9.44	-2.022	-0.463	0.244	-0.305	0	2.117	11.152	2.482	0.549	0.61	-0.061	1.623	10.319	2.42	0.366	-2.625	-1.526	1506611601
-9.232	-2.155	-0.947	0.366	-0.244	-0.122	3.537	-9.831	0.725	0.122	-0.183	2.319	5.45	11.237	1.78	0.122	1.648	-0.977	-9.232	-2.155	-0.947	0.366	-0.244	-0.122	0.657	10.624	2.559	0.122	0.549	0.366	1.064	9.534	0.337	2.258	-3.54	-1.831	1506611601
-9.229	-2.111	-1.369	0.366	-0.488	-0.061	3.537	-9.831	0.725	0.305	-0.793	1.648	4.616	9.703	1.543	-0.305	0.916	1.221	-9.229	-2.111	-1.369	0.366	-0.488	-0.061	-0.42	9.062	2.232	-0.427	-0.183	0.977	3.1	9.647	-1.279	1.648	0.122	-1.221	1506611601
-9.774	-2.333	-1.278	0.305	-0.61	0.366	2.978	-7.399	0.524	0.427	-1.038	0.854	3.734	9.501	1	-1.282	-0.305	2.563	-9.774	-2.333	-1.278	0.305	-0.61	0.366	-0.45	8.601	1.614	-0.61	-0.305	1.465	1.791	9.892	-0.033	1.16	0.732	-0.916	1506611601
-9.568	-2.204	-1.098	0.366	0.122	0.549	2.978	-7.399	0.524	0.488	-1.221	0.244	3.156	10.444	0.343	-2.014	-0.854	2.563	-9.568	-2.204	-1.098	0.366	0.122	0.549	0.193	9.727	1.288	0.366	0.671	1.526	0.508	9.88	-0.389	1.282	-1.038	-0.854	1506611601
-9.422	-2.144	-1.274	0.732	0.305	0.183	2.852	-9.051	-0.01	0.549	-1.343	0.244	2.887	11.086	-0.579	-2.258	-1.038	2.136	-9.422	-2.144	-1.274	0.732	0.305	0.183	0.638	10.68	1.651	1.221	1.648	1.282	0.834	10.033	-1.482	0.854	-1.648	-0.916	1506611601
-9.209	-1.775	-1.377	1.038	0.244	-0.061	2.852	-9.051	-0.01	0.305	-1.282	0.305	2.931	10.438	-1.111	-1.587	-0.427	2.258	-9.209	-1.775	-1.377	1.038	0.244	-0.061	0.705	10.354	1.945	1.038	1.038	1.16	0.834	10.033	-1.482	0.854	-1.648	-0.916	1506611601
-9.113	-1.408	-1.376	0.854	0	-0.305	3.237	-8.759	0.067	-0.122	-0.488	0.061	2.722	9.475	-1.134	-0.366	0.122	2.869	-9.113	-1.408	-1.376	0.854	0	-0.305	0.566	9.426	1.908	0.122	0.61	1.038	0.834	10.033	-1.482	0.854	-1.648	-0.916	1506611601
-9.369	-1.357	-1.448	0.671	-0.305	-0.61	2.803	-8.031	0.341	-0.427	0	-0.549	2.335	9.077	-0.91	0.366	0.122	3.174	-9.369	-1.357	-1.448	0.671	-0.305	-0.61	0.627	8.893	1.735	-0.427	0.122	0.61	1.104	9.5	-1.371	0.854	-0.671	-1.099	1506611601
-9.594	-1.37	-1.126	0.854	-0.488	-0.366	2.803	-8.031	0.341	-0.488	0.122	-0.977	1.863	8.959	-0.583	0.366	-0.244	2.93	-9.594	-1.37	-1.126	0.854	-0.488	-0.366	0.78	8.845	1.358	-0.305	-0.061	0.122	1.27	9.686	-1.147	0.427	-0.977	-0.916	1506611601
-9.841	-1.075	-1.002	0.977	-0.488	-0.061	2.467	-8.281	0.355	-0.61	0.183	-0.854	1.656	8.656	-0.269	0.061	-0.793	1.953	-9.841	-1.075	-1.002	0.977	-0.488	-0.061	0.992	8.867	0.98	0.183	-0.244	-0.305	1.485	9.826	-0.785	-0.061	-1.465	-0.61	1506611601
-9.88	-0.825	-1.086	1.099	-0.488	0	2.387	-8.441	0.613	-0.854	0.549	-0.427	1.834	8.265	0.025	-0.122	-0.854	0.732	-9.88	-0.825	-1.086	1.099	-0.488	0	1.176	8.782	0.973	0.671	0	-0.488	2.018	9.755	-1.37	-0.427	-1.343	-0.549	1506611601
-9.702	-0.563	-1.287	0.854	-0.244	-0.183	2.387	-8.441	0.613	-1.099	1.282	-0.061	2.487	8.547	0.251	-0.244	-0.793	-0.244	-9.702	-0.563	-1.287	0.854	-0.244	-0.183	1.233	9.171	1.115	0.977	0.305	-0.549	1.723	9.68	-1.64	-0.488	-1.648	-0.61	1506611601
-9.764	-0.659	-1.482	0.671	-0.366	-0.244	2.425	-8.742	0.891	-1.099	1.953	0.122	3.31	9.344	0.298	-0.366	-0.977	-0.732	-9.764	-0.659	-1.482	0.671	-0.366	-0.244	1.369	10.091	1.177	0.793	-0.183	-0.671	1.757	9.772	-1.942	-0.854	-1.526	-0.61	1506611601
-9.654	-0.751	-1.269	1.16	-0.122	0.183	1.976	-9.463	0.937	-0.793	2.014	0.183	4.121	9.57	0.571	-0.122	-1.16	-0.793	-9.654	-0.751	-1.269	1.16	-0.122	0.183	1.536	10.317	1.146	0.061	-1.343	-0.61	1.669	9.832	-1.695	-1.587	-1.282	-0.549	1506611602
-10.247	-0.401	-1.254	0.854	-0.122	0.366	1.976	-9.463	0.937	-0.488	1.099	0.061	4.626	9.351	1.056	0.183	-0.916	-0.854	-10.247	-0.401	-1.254	0.854	-0.122	0.366	1.711	10.02	0.919	-0.61	-1.892	-0.366	2.077	10.038	-1.418	-1.953	-1.648	-0.549	1506611602
-10.852	-0.366	-0.912	-0.244	-0.183	0.183	2.021	-9.335	0.767	-0.366	0.549	0	4.767	9.708	1.266	-0.244	-0.549	-1.221	-10.852	-0.366	-0.912	-0.244	-0.183	0.183	1.955	10.287	0.749	-0.854	-1.526	-0.183	2.542	10.542	-0.884	-2.502	-1.099	-0.305	1506611602
-10.776	-1.293	-0.696	-0.427	-0.183	0.183	2.166	-9.615	0.534	-0.366	0.916	0.305	4.689	10.289	1.054	-0.916	-1.038	-1.709	-10.776	-1.293	-0.696	-0.427	-0.183	0.183	2.336	10.887	1.024	-0.366	-1.038	-0.305	2.011	10.848	0.188	-3.296	-0.244	0.244	1506611602
-10.277	-2.067	-0.257	0.122	-0.305	0.427	2.305	-10.185	0.333	-0.427	1.343	0.916	4.932	10.127	0.962	-0.671	-0.854	-1.892	-10.277	-2.067	-0.257	0.122	-0.305	0.427	2.482	10.679	1.518	-0.427	-1.038	-0.366	2.267	10.735	0.828	-3.235	0.183	1.099	1506611602
-9.122	-1.893	0.372	0.305	-0.305	0.549	2.493	-10.097	0.212	-0.244	1.709	0.977	5.115	9.298	1.099	-0.122	-0.061	-1.526	-9.122	-1.893	0.372	0.305	-0.305	0.549	1.811	9.487	1.702	-0.854	-1.099	0	2.974	9.984	2.108	-3.418	0.732	2.136	1506611602
-8.942	-1.779	0.97	0.183	-0.366	0.488	2.216	-8.611	-0.102	-0.061	1.16	0.061	4.8	8.853	1.17	-0.183	0.366	-0.854	-8.942	-1.779	0.97	0.183	-0.366	0.488	0.928	8.672	1.894	-0.977	-0.549	0.244	2.42	9.367	2.699	-3.601	0.732	3.357	1506611602
-9.832	-1.468	0.834	0.244	-0.549	0.183	2.216	-8.611	-0.102	0.122	0.366	-0.793	4.13	9.094	0.876	-0.671	-0.427	-0.183	-9.832	-1.468	0.834	0.244	-0.549	0.183	0.92	8.906	2.467	-0.305	-0.061	0	1.296	10.324	2.436	-3.235	0.061	3.845	1506611602
-10.279	-1.23	0.827	0	-0.671	-0.061	1.997	-8.14	-0.279	0.183	0.183	-0.916	3.826	9.762	0.483	-0.61	-1.16	0.183	-10.279	-1.23	0.827	0	-0.671	-0.061	1.733	9.896	2.949	0.366	0.366	-0.427	0.334	10.814	1.567	-2.38	-0.305	3.418	1506611602
-10.288	-1.008	0.819	-0.305	-0.488	-0.183	1.828	-8.396	-0.628	0.366	0.122	-0.427	3.972	9.993	0.566	0.244	-0.549	0.305	-10.288	-1.008	0.819	-0.305	-0.488	-0.183	2.077	10.241	2.967	0	0.244	-0.488	0.58	10.16	1.128	-1.099	0.61	2.747	1506611602
-9.345	-0.705	0.95	-0.549	-0.305	-0.427	1.775	-8.989	-1.153	0.671	0.183	0.122	4.118	9.642	1.172	1.038	0.549	0.488	-9.345	-0.705	0.95	-0.549	-0.305	-0.427	1.842	9.665	2.745	-0.366	-0.061	-0.366	1.525	8.776	0.885	0.061	1.587	2.014	1506611602
-9.234	-0.675	0.93	-0.61	-0.244	-0.488	1.787	-9.193	-1.61	0.671	-0.549	0.244	3.953	9.186	1.853	0.916	1.587	0.793	-9.234	-0.675	0.93	-0.61	-0.244	-0.488	1.536	8.878	2.482	-0.488	-0.122	-0.305	1.292	8.063	1.324	1.038	3.174	0.732	1506611602
-9.326	-1.004	0.968	-0.427	0.183	-0.366	2.489	-8.652	-1.577	0.305	-0.977	-0.183	3.339	8.965	1.975	0.244	0.732	0.854	-9.326	-1.004	0.968	-0.427	0.183	-0.366	1.5	8.614	2.393	-0.244	0.061	-0.244	0.351	7.951	1.964	2.197	2.625	-0.488	1506611602
-9.414	-1.141	0.811	0	0.671	-0.183	2.489	-8.652	-1.577	-0.061	-0.854	-0.732	3.47	9.266	2.048	-0.122	-0.183	0.549	-9.414	-1.141	0.811	0	0.671	-0.183	1.881	9.184	2.486	0.122	0.366	-0.183	-0.306	8.738	2.466	2.93	0.488	-1.404	1506611602
-9.786	-1.018	0.61	-0.244	0.549	-0.183	2.647	-8.939	-1.25	-0.122	-0.977	-1.038	4.229	9.579	2.018	-0.061	0.366	0.488	-9.786	-1.018	0.61	-0.244	0.549	-0.183	1.841	9.554	2.765	0.183	0.488	-0.061	1.293	9.344	2.579	2.991	-0.916	-2.136	1506611602
-9.567	-1.134	0.578	-0.732	0.244	-0.366	3.516	-9.135	-0.639	0	-1.526	-1.404	5.142	9.713	2.382	0.122	0.977	0.916	-9.567	-1.134	0.578	-0.732	0.244	-0.366	1.268	9.5	2.901	-0.122	0.183	0.244	2.379	9.832	2.863	2.136	0	-1.831	1506611602
-10.284	-1.512	0.479	-0.488	0.244	-0.488	3.516	-9.135	-0.639	0.122	-2.014	-1.953	5.551	9.97	2.846	-0.122	0.183	1.831	-10.284	-1.512	0.479	-0.488	0.244	-0.488	0.678	9.324	2.834	-0.122	-0.305	0.244	1.881	10.24	2.774	1.282	1.038	-1.282	1506611602
-9.844	-1.61	0.642	-0.244	0.61	-0.427	4.28	-9.138	-0.297	0.183	-2.747	-2.808	5.887	10.389	2.901	-0.916	-2.136	2.747	-9.844	-1.61	0.642	-0.244	0.61	-0.427	0.934	9.735	2.628	-0.122	-0.61	0.366	0.705	9.971	2.413	1.16	-2.747	-1.648	1506611602
-10.09	-1.568	0.045	-0.305	0.183	-0.488	7.172	-9.72	0.299	0.366	-4.211	-3.906	7.467	10.733	2.956	-1.221	-2.014	3.967	-10.09	-1.568	0.045	-0.305	0.183	-0.488	1.389	9.97	2.643	-0.183	-0.732	0.305	1.069	10.245	1.842	2.197	-1.892	-1.709	1506611602
-9.811	-1.392	-0.05	-0.427	0.122	-0.366	7.172	-9.72	0.299	0.488	-5.188	-5.31	9.433	10.835	2.677	-1.465	-0.732	5.432	-9.811	-1.392	-0.05	-0.427	0.122	-0.366	1.581	9.938	2.442	-0.916	-1.282	1.099	2.86	10.142	0.764	0.854	-0.305	-1.16	1506611602
-9.54	-1.285	-0.263	-0.549	0.061	-0.305	9.78	-10.055	-0.06	0.671	-5.31	-7.568	11.596	11.084	2.774	-1.221	0.793	7.385	-9.54	-1.285	-0.263	-0.549	0.061	-0.305	1.993	10.014	2.372	-1.587	-1.404	2.014	2.16	9.55	0.833	1.526	0.427	-1.038	1506611602
-9.686	-1.495	-0.529	-0.671	-0.122	-0.366	13.001	-10.53	-0.653	0.488	-4.028	-10.071	13.424	11.115	2.541	-1.831	1.77	9.644	-9.686	-1.495	-0.529	-0.671	-0.122	-0.366	2.539	9.843	2.222	-2.502	-1.587	3.052	1.781	9.808	0.432	1.282	0.244	-0.732	1506611602
-9.702	-1.851	-0.525	-0.488	0	-0.183	15.079	-10.133	-0.946	-0.427	-1.892	-12.268	13.827	10.06	2.267	-2.441	1.77	11.292	-9.702	-1.851	-0.525	-0.488	0	-0.183	3.401	9.503	1.966	-3.113	-1.892	4.578	1.421	9.898	0.498	0.732	0.122	-0.61	1506611602
-9.7	-1.829	-0.517	-0.305	0.122	-0.061	14.864	-9.042	-2.078	-1.221	-2.258	-13.977	13.413	8.069	1.776	-2.075	0.305	11.902	-9.7	-1.829	-0.517	-0.305	0.122	-0.061	4.432	9.25	2.03	-2.686	-2.441	5.981	1.482	9.908	0.29	0.488	0.183	-0.305	1506611602
-9.756	-1.647	-0.592	-0.122	0.244	0	12.267	-4.314	-4.173	-3.113	-7.202	-14.404	13.373	6.045	1.029	-2.075	0.305	11.902	-9.756	-1.647	-0.592	-0.122	0.244	0	5.588	8.612	2.377	-2.319	-3.723	7.263	1.333	9.966	0.141	0.244	0.183	-0.122	1506611602
-9.762	-1.468	-0.683	-0.183	0.305	0	12.267	-4.314	-4.173	-5.859	-2.686	-12.024	11.655	4.405	-0.053	-0.366	2.808	11.292	-9.762	-1.468	-0.683	-0.183	0.305	0	6.842	7.697	2.643	-0.793	-4.822	7.935	1.224	9.948	0.019	0.122	-0.122	-0.061	1506611603
-9.757	-1.341	-0.779	-0.244	0.366	0.061	8.49	-2.664	-4.192	-5.737	1.404	-9.705	8.893	2.736	-0.476	0.61	0.916	10.01	-9.757	-1.341	-0.779	-0.244	0.366	0.061	8.032	7.163	3.201	0.366	-2.319	8.179	1.323	9.961	-0.15	0.061	-0.061	0	1506611603
-9.707	-1.182	-0.741	-0.366	0.366	0.061	4.875	0.086	-2.647	-4.822	1.465	-7.141	6.894	1.634	-0.818	0.61	0.488	8.179	-9.707	-1.182	-0.741	-0.366	0.366	0.061	8.37	7.086	2.787	1.404	0.854	7.446	1.379	9.883	-0.134	-0.183	-0.061	0	1506611603
-9.735	-1.174	-0.684	-0.427	0.305	0	4.875	0.086	-2.647	-3.906	2.197	-5.798	4.695	0.221	-0.055	1.16	-0.366	5.981	-9.735	-1.174	-0.684	-0.427	0.305	0	7.642	6.571	2.277	1.099	1.892	6.287	1.141	9.848	-0.153	-0.122	0.061	0	1506611603
-9.848	-1.304	-0.689	-0.366	0.183	0.061	4.194	0.922	-1.891	-3.296	1.282	-4.456	3.642	-0.877	1.108	1.831	1.221	2.747	-9.848	-1.304	-0.689	-0.366	0.183	0.061	7.179	5.533	2.05	0.977	1.709	5.249	1.041	9.85	-0.114	0.061	-0.183	-0.122	1506611603
-9.831	-1.446	-0.693	-0.305	0	0.122	2.635	2.212	-1.268	-2.625	0.732	-2.808	2.559	-1.5	1.497	1.831	0.305	0.671	-9.831	-1.446	-0.693	-0.305	0	0.122	7.169	4.578	2.156	1.282	1.709	4.395	1.099	9.886	-0.097	0.183	0.061	-0.122	1506611603
-9.751	-1.501	-0.683	-0.244	0	0.061	2.635	2.212	-1.268	-1.526	0.122	-1.465	3.356	-1.719	1.76	1.526	0.061	-0.244	-9.751	-1.501	-0.683	-0.244	0	0.061	7.209	3.65	2.529	1.038	2.075	3.296	1.081	9.893	0.078	0.061	0.061	-0.061	1506611603
-9.762	-1.459	-0.688	-0.305	0	0	3.447	3.22	-0.681	-1.099	0.488	-0.427	4.437	-1.964	2.133	1.526	-0.305	-0.427	-9.762	-1.459	-0.688	-0.305	0	0	6.976	2.835	2.635	0.671	1.77	2.197	0.898	9.934	0.096	-0.122	0	0	1506611603
-9.782	-1.427	-0.718	-0.305	0	-0.061	5.662	4.778	-0.238	-0.793	0.427	0.244	5.179	-2.31	2.582	1.221	0	-0.854	-9.782	-1.427	-0.718	-0.305	0	-0.061	7.251	2.195	2.859	0.305	1.099	1.404	0.773	9.891	-0.075	-0.122	0.061	0	1506611603
-9.814	-1.497	-0.787	-0.244	-0.061	-0.061	5.662	4.778	-0.238	-0.732	0.671	0.61	5.902	-2.629	3.473	0.977	0.244	-1.221	-9.814	-1.497	-0.787	-0.244	-0.061	-0.061	7.734	1.861	3.272	0.244	1.099	1.099	0.853	9.922	-0.189	0	0	-0.061	1506611603
-9.769	-1.471	-0.792	-0.122	0	-0.061	6.257	5.264	-0.391	-0.549	0.305	0.854	6.523	-2.911	3.832	0.977	0.244	-1.221	-9.769	-1.471	-0.792	-0.122	0	-0.061	7.924	1.513	3.399	0.305	0.916	0.732	0.916	9.934	-0.158	0	0.122	-0.061	1506611603
-9.738	-1.373	-0.775	-0.122	-0.061	-0.061	6.935	5.946	-0.591	-0.305	0.122	0.671	7.168	-3.113	3.737	0.183	-0.488	-0.916	-9.738	-1.373	-0.775	-0.122	-0.061	-0.061	8.107	1.493	3.557	0.183	0.488	0.549	0.935	9.935	-0.08	0	0.061	-0.061	1506611603
-9.775	-1.32	-0.732	-0.122	0	-0.061	6.935	5.946	-0.591	-0.183	-0.061	0.549	7.545	-3.15	3.939	0.122	-0.488	-0.916	-9.775	-1.32	-0.732	-0.122	0	-0.061	8.254	1.363	3.689	0.305	0.732	0.305	1.101	9.889	-0.093	-0.061	0	-0.061	1506611603
-9.831	-1.278	-0.708	-0.122	-0.061	-0.061	6.949	6.155	-0.723	-0.305	0	0.61	7.94	-2.966	3.976	0.122	-0.488	-0.916	-9.831	-1.278	-0.708	-0.122	-0.061	-0.061	8.008	1.238	3.586	0.366	0.488	0.122	1.075	9.929	-0.061	-0.061	0.122	0	1506611603
-9.792	-1.34	-0.712	-0.122	-0.061	-0.061	7.529	6.253	-0.487	-0.305	-0.244	0.427	8.271	-2.909	3.781	0.122	-1.648	0.061	-9.792	-1.34	-0.712	-0.122	-0.061	-0.061	7.988	1.184	3.756	0.305	-0.183	-0.061	1.089	9.917	-0.016	-0.061	0.061	-0.061	1506611603
-9.756	-1.39	-0.688	0	-0.061	-0.061	7.529	6.253	-0.487	-0.427	-0.427	0.244	8.683	-3.128	3.646	0.244	-1.77	0.366	-9.756	-1.39	-0.688	0	-0.061	-0.061	8.236	1.262	3.951	0.366	-0.122	-0.061	1.06	9.911	0.032	-0.061	0.061	0	1506611603
-9.781	-1.375	-0.668	0.122	0	-0.061	7.528	6.365	-0.467	-0.977	-0.732	-0.244	8.836	-3.374	3.273	0.549	-1.587	0.366	-9.781	-1.375	-0.668	0.122	0	-0.061	8.623	1.425	4.059	0.183	0.061	0.061	1.042	9.904	0.037	-0.122	-0.061	0	1506611603
-9.811	-1.266	-0.663	0.122	0	0	8.18	6.18	-0.733	-0.671	-0.549	-0.244	9.174	-3.366	3.06	0.122	-0.793	0	-9.811	-1.266	-0.663	0.122	0	0	8.754	1.372	4.008	0.183	0.427	0.061	1.128	9.924	0.016	-0.122	-0.122	0	1506611603
-9.816	-1.172	-0.66	0.061	0	0	8.168	6.328	-0.677	-0.732	-0.671	-0.305	9.149	-3.423	3.077	0.061	-0.977	0.305	-9.816	-1.172	-0.66	0.061	0	0	8.635	1.437	3.945	0.061	0.122	0.061	1.096	9.909	0.118	-0.122	-0.061	0	1506611603
-9.801	-1.153	-0.66	0.061	-0.061	0	7.855	6.406	-0.748	-0.793	-0.732	-0.183	9.538	-3.358	3	0.061	-0.977	0.305	-9.801	-1.153	-0.66	0.061	-0.061	0	8.528	1.345	3.941	0.122	0	0.122	1.189	9.887	0.139	-0.122	-0.122	0	1506611603
-9.805	-1.148	-0.663	0.061	-0.061	0	7.454	6.292	-0.196	-0.488	-0.671	-0.305	8.88	-3.181	3.291	-0.244	-0.183	0	-9.805	-1.148	-0.663	0.061	-0.061	0	8.52	1.375	3.998	0.122	-0.305	0.122	1.261	9.878	0.156	-0.122	-0.122	0	1506611603
-9.802	-1.202	-0.682	0	-0.061	0	7.454	6.292	-0.196	-0.366	-0.854	-0.061	9.526	-3.298	3.297	-0.122	-0.366	0.366	-9.802	-1.202	-0.682	0	-0.061	0	8.613	1.299	4.014	-0.061	0	0.061	1.233	9.883	0.13	-0.122	-0.061	0	1506611603
-9.833	-1.239	-0.684	0.061	-0.122	0	7.976	6.474	-0.463	-0.427	0.061	-0.122	9.807	-3.314	3.368	-0.122	-0.366	0.366	-9.833	-1.239	-0.684	0.061	-0.122	0	8.744	1.371	3.906	-0.244	-0.366	0.183	1.135	9.897	0.164	-0.183	-0.061	0	1506611603
-9.889	-1.245	-0.693	0.061	-0.183	-0.061	8.838	7.386	-1.376	-0.366	-0.061	-0.244	10.557	-3.226	3.217	-0.305	0.183	0.977	-9.889	-1.245	-0.693	0.061	-0.183	-0.061	8.759	1.395	4.002	-0.427	-0.488	0.122	1.06	9.975	0.167	-0.244	-0.244	0	1506611603
-9.847	-1.305	-0.682	0.122	-0.122	-0.061	8.838	7.386	-1.376	-0.61	-0.488	-0.671	10.993	-3.022	3.202	-0.61	0.671	1.587	-9.847	-1.305	-0.682	0.122	-0.122	-0.061	8.782	1.524	4.095	-0.61	-0.61	0.244	1.125	9.911	0.191	-0.305	-0.366	0	1506611603
-9.789	-1.328	-0.644	0.305	-0.122	0	9.057	7.772	-2.369	-1.16	0.122	-1.221	10.633	-2.51	3.56	-0.977	0.732	2.258	-9.789	-1.328	-0.644	0.305	-0.122	0	8.483	1.699	4.033	-0.977	-0.977	0.183	1.237	9.88	0.327	-0.366	-0.183	0.061	1506611604
-9.686	-1.207	-0.59	0.366	0	0.061	7.741	7.965	-2.503	-1.892	0.183	-1.77	9.807	-2.011	3.792	-1.343	0.916	2.441	-9.686	-1.207	-0.59	0.366	0	0.061	8.047	1.782	4.012	-1.648	-1.465	0.061	1.318	9.801	0.382	-0.366	-0.061	0.183	1506611604
-9.811	-1.129	-0.66	0.305	-0.061	0	7.741	7.965	-2.503	-2.625	0.305	-2.075	8.8	-1.682	3.632	-1.343	0.916	2.441	-9.811	-1.129	-0.66	0.305	-0.061	0	7.757	1.818	3.947	-2.319	-2.014	-0.244	1.109	9.835	0.212	-0.244	-0.122	0.061	1506611604
-9.835	-1.341	-0.674	0.427	-0.061	0.061	6.694	7.575	-1.954	-3.418	0.549	-2.136	7.783	-1.949	3.152	-1.892	1.282	2.319	-9.835	-1.341	-0.674	0.427	-0.061	0.061	7.631	1.804	3.758	-2.93	-2.502	-0.671	1.157	9.886	0.055	-0.183	-0.305	0	1506611604
-9.714	-1.481	-0.615	0.61	0	0.122	4.85	6.849	-0.087	-3.967	0.244	-2.136	6.864	-2.5	3.09	-1.831	1.587	1.648	-9.714	-1.481	-0.615	0.61	0	0.122	7.947	1.743	3.435	-3.723	-2.38	-1.099	1.087	9.89	0.093	-0.061	-0.244	-0.061	1506611604
-9.664	-1.55	-0.626	0.732	-0.061	0.183	4.85	6.849	-0.087	-4.089	-0.183	-2.075	6.081	-3.257	2.637	-2.075	1.526	1.221	-9.664	-1.55	-0.626	0.732	-0.061	0.183	7.995	1.652	2.87	-3.967	-2.563	-1.587	1.022	9.883	0.264	-0.122	-0.427	-0.061	1506611604
-9.66	-1.605	-0.598	0.977	0	0.244	3.939	6.68	0.687	-4.089	-0.549	-1.648	5.618	-3.82	2.577	-2.258	1.404	0.671	-9.66	-1.605	-0.598	0.977	0	0.244	8.29	1.72	2.318	-4.333	-2.441	-2.075	0.997	9.873	0.278	-0.183	-0.61	0	1506611604
-9.806	-1.389	-0.58	1.038	0	0.244	3.26	6.145	2.239	-3.967	-1.282	-1.038	5.283	-4.124	2.393	-2.502	0.916	0.244	-9.806	-1.389	-0.58	1.038	0	0.244	8.082	1.922	1.792	-4.211	-2.441	-2.625	0.993	9.924	0.318	-0.244	-0.793	0.061	1506611604
-9.947	-1.238	-0.51	1.038	-0.183	0.244	3.26	6.145	2.239	-3.662	-2.075	-0.366	5.073	-4.526	1.775	-2.808	0.793	-0.244	-9.947	-1.238	-0.51	1.038	-0.183	0.244	7.991	2.145	1.363	-3.906	-2.808	-3.174	1	10.001	0.368	-0.305	-0.793	0.061	1506611604
-9.964	-1.275	-0.474	0.977	-0.549	0.183	3.067	5.865	2.19	-3.357	-2.625	0.244	4.658	-5.097	1.488	-3.357	0.671	-0.61	-9.964	-1.275	-0.474	0.977	-0.549	0.183	8.313	2.601	1.365	-4.15	-2.686	-3.174	1.04	9.957	0.469	-0.366	-0.793	0	1506611604
-9.932	-1.544	-0.598	0.977	-0.549	0.122	4.416	5.632	2.756	-2.869	-3.113	0.916	4.516	-5.24	1.029	-3.418	0.244	-1.221	-9.932	-1.544	-0.598	0.977	-0.549	0.122	8.774	3.358	1.083	-4.089	-1.77	-3.601	1.138	10.058	0.438	-0.549	-0.854	0.122	1506611604
-9.697	-1.934	-0.561	1.221	-0.427	0.122	4.416	5.632	2.756	-2.502	-2.991	1.465	4.813	-5.504	0.359	-3.601	0.183	-2.075	-9.697	-1.934	-0.561	1.221	-0.427	0.122	8.93	3.624	1.044	-3.906	-0.854	-3.967	1.11	10.032	0.361	-0.732	-0.732	0.305	1506611604
-9.684	-2.245	-0.467	1.587	-0.305	0.183	5.46	5.402	2.846	-2.014	-2.686	1.77	5.146	-5.873	-0.553	-3.601	0.183	-2.075	-9.684	-2.245	-0.467	1.587	-0.305	0.183	8.896	4.333	1.032	-3.967	-0.61	-3.723	1.065	9.891	0.463	-0.793	-0.732	0.488	1506611604
-9.666	-2.643	-0.391	1.892	-0.183	0.061	6.815	4.648	3.772	-1.465	-3.784	2.136	6.158	-5.62	-0.762	-3.723	1.343	-4.089	-9.666	-2.643	-0.391	1.892	-0.183	0.061	8.966	4.789	1.237	-3.784	0.793	-3.784	1.132	9.971	0.367	-1.038	-0.549	0.793	1506611604
-9.924	-3.156	-0.218	2.563	-0.183	-0.183	6.815	4.648	3.772	-0.732	-3.601	2.502	6.174	-5.282	-1.512	-3.113	0.122	-4.089	-9.924	-3.156	-0.218	2.563	-0.183	-0.183	8.744	5.627	1.144	-3.601	1.16	-3.845	0.628	10.183	0.595	-1.16	-0.427	0.977	1506611604
-9.562	-3.089	0.096	3.296	0	-0.366	6.781	4.45	3.236	0.244	-3.845	2.686	8.136	-4.774	-1.386	-3.113	0.122	-4.089	-9.562	-3.089	0.096	3.296	0	-0.366	8.313	5.887	1.403	-3.418	1.16	-4.15	0.374	10.324	1.013	-1.282	-0.671	0.977	1506611604
-9.711	-1.914	0.176	3.601	-0.183	-0.427	7.288	4.417	1.211	0.854	-2.991	2.869	7.873	-4.252	-1.079	-3.601	3.54	-5.615	-9.711	-1.914	0.176	3.601	-0.183	-0.427	8.106	6.123	1.34	-2.319	1.831	-4.333	0.514	10.156	1.43	-1.587	-0.488	1.282	1506611604
-10.294	-0.979	0.032	3.418	-0.671	-0.671	7.288	4.417	1.211	0.854	-3.723	3.54	6.328	-3.619	-1.261	-2.808	-3.601	-4.517	-10.294	-0.979	0.032	3.418	-0.671	-0.671	7.666	5.981	1.95	-1.404	1.648	-4.7	-0.31	10.416	1.741	-1.77	-1.404	0.61	1506611604
-10.139	-0.749	0.29	3.418	-0.427	-0.732	7.922	3.896	0.292	0.61	-2.808	3.54	10.749	-2.731	-0.36	-3.113	0.427	-4.517	-10.139	-0.749	0.29	3.418	-0.427	-0.732	7.113	4.993	2.387	-0.549	2.686	-4.7	-0.301	9.881	1.611	-1.343	-3.052	-0.305	1506611604
-9.647	-0.573	0.385	3.723	-0.122	-0.549	8.531	3.545	-0.322	0.977	-1.77	3.296	9.623	-2.548	-0.798	-3.113	-0.977	-3.723	-9.647	-0.573	0.385	3.723	-0.122	-0.549	6.035	6.025	2.771	0.549	1.465	-4.578	1.092	9.586	1.165	-1.16	-3.54	-0.732	1506611604
-9.646	-0.202	0.34	3.723	0.061	-0.549	8.516	3.291	-0.955	0.977	-1.77	3.662	10.07	-1.899	-0.292	-3.235	-2.075	-3.54	-9.646	-0.202	0.34	3.723	0.061	-0.549	5.967	6.891	3.333	1.404	1.282	-4.15	1.241	9.424	1.208	-1.892	-3.174	-1.526	1506611604
-9.751	-0.337	0.341	3.113	-0.183	-0.671	8.601	3.675	-1.924	1.526	-1.587	3.906	10.539	-1.221	-0.498	-3.235	-2.075	-3.54	-9.751	-0.337	0.341	3.113	-0.183	-0.671	5.553	7.492	3.947	2.014	0.732	-3.845	1.142	9.503	1.842	-2.136	-4.028	-2.319	1506611604
-9.647	-0.755	0.7	2.93	-0.183	-0.671	9.624	2.647	-2.226	1.282	0.793	4.578	11.77	-0.104	0.477	-3.662	2.319	-4.578	-9.647	-0.755	0.7	2.93	-0.183	-0.671	5.18	8.069	3.385	2.38	0.305	-4.211	0.912	9.702	2.078	-2.075	-4.7	-2.625	1506611604
-9.554	-0.928	0.924	2.686	0	-0.793	9.81	2.194	-2.698	1.221	-3.906	5.127	9.435	0.773	-0.86	-3.296	-4.883	-4.822	-9.554	-0.928	0.924	2.686	0	-0.793	4.755	8.748	3.234	1.465	-0.793	-3.479	1.218	9.883	2.022	-2.258	-4.7	-2.686	1506611604
-9.457	-0.918	1.078	2.319	0.183	-0.793	12.851	1.394	-3.921	1.221	2.808	4.944	13.816	1.769	0.669	-2.747	1.099	-4.822	-9.457	-0.918	1.078	2.319	0.183	-0.793	4.017	8.417	3.333	1.282	-0.854	-3.54	1.888	9.758	2.208	-2.258	-5.005	-2.563	1506611604
-9.613	-1.171	1.43	2.136	0.183	-0.61	12.109	0.504	-3.381	0.732	0.366	4.578	12.001	2.524	-0.278	-2.747	1.099	-4.822	-9.613	-1.171	1.43	2.136	0.183	-0.61	3.413	8.989	2.908	1.099	-1.282	-2.808	2.451	9.372	2.461	-1.709	-5.127	-2.319	1506611605
-9.215	-1.309	1.22	2.136	0.366	-0.732	12.915	0.121	-2.821	-0.671	0	3.784	12.526	2.942	0.534	-2.197	-1.404	-3.357	-9.215	-1.309	1.22	2.136	0.366	-0.732	3.119	9.103	3.259	0.183	-2.014	-2.136	2.519	9.215	2.646	-1.282	-4.761	-1.953	1506611605
-9.258	-1.305	1.328	2.014	0.732	-0.61	12.81	-0.431	-3.115	-0.732	3.235	3.601	13.005	3.564	0.857	-1.953	0.916	-2.808	-9.258	-1.305	1.328	2.014	0.732	-0.61	2.86	9.129	2.975	0.061	-2.197	-1.587	2.122	9.103	2.454	-1.282	-4.272	-1.404	1506611605
-9.184	-1.281	1.477	1.953	1.099	-0.305	11.386	-0.333	-2.387	-1.343	0.732	2.991	12.285	3.839	1.267	-1.831	1.282	-2.075	-9.184	-1.281	1.477	1.953	1.099	-0.305	2.663	9.045	3.1	-0.427	-2.441	-1.099	2.196	8.708	2.408	-1.343	-4.456	-1.16	1506611605
-9.064	-1.134	1.619	1.953	1.465	-0.122	11.547	-0.557	-2.463	-1.526	1.099	2.38	11.329	4.087	1.456	-1.526	0.122	-1.099	-9.064	-1.134	1.619	1.953	1.465	-0.122	2.31	8.829	3.092	-0.305	-2.563	-0.854	2.71	8.234	2.132	-0.61	-4.333	-0.793	1506611605
-9.4	-0.959	1.82	1.831	1.343	0.122	11.336	-0.584	-2.628	-1.587	1.221	1.77	10.776	4.376	1.635	-1.892	-0.61	-0.366	-9.4	-0.959	1.82	1.831	1.343	0.122	2.273	8.703	3.217	-0.488	-2.808	-0.61	3.597	7.94	2.785	-0.488	-2.808	-0.305	1506611605
-9.875	-1.207	1.887	1.648	1.038	0.244	11.267	-0.725	-2.287	-1.953	1.221	1.16	10.288	4.469	1.897	-2.136	-0.061	0.244	-9.875	-1.207	1.887	1.648	1.038	0.244	2.256	8.765	3.261	-0.244	-2.747	-0.488	3.899	7.68	3.176	1.038	-2.38	0.061	1506611605
-10.262	-1.555	1.858	2.014	0.793	0.427	11.167	-1.012	-1.87	-2.014	2.38	0.61	9.819	4.827	1.739	-2.197	0.427	0.488	-10.262	-1.555	1.858	2.014	0.793	0.427	2.219	9.264	3.121	-0.244	-2.869	-0.488	2.614	8.205	2.488	2.747	-1.892	-0.122	1506611605
-11.626	-2.473	0.7	1.404	-0.122	0	10.652	-1.377	-1.817	-2.075	2.014	0.061	9.361	5.297	1.33	-2.319	-0.183	0.549	-11.626	-2.473	0.7	1.404	-0.122	0	2.137	9.623	2.906	-0.61	-3.418	-0.427	2.823	9.824	4.479	2.502	-0.61	-0.305	1506611605
-9.217	-2.978	1.712	2.441	0.366	-0.122	10.209	-1.617	-1.483	-2.197	1.953	-0.305	9.016	5.406	1.182	-2.319	-0.793	0.61	-9.217	-2.978	1.712	2.441	0.366	-0.122	1.765	10.098	2.352	-1.099	-3.662	-0.61	0.203	10.338	4.977	1.404	-1.038	0	1506611605
-9.512	-3.206	0.703	3.418	0.916	0.183	9.589	-1.842	-1.192	-2.136	1.831	-0.366	9.238	5.471	0.703	-2.563	-0.854	0.549	-9.512	-3.206	0.703	3.418	0.916	0.183	1.038	10.06	2.082	-1.038	-3.784	-0.61	-1.75	9.738	2.003	2.319	-5.859	-0.793	1506611605
-9.051	-3.324	-1.078	4.639	1.648	-0.122	9.106	-1.997	-0.869	-2.502	0.671	-0.427	9.052	4.939	-0.164	-3.052	-1.221	0.671	-9.051	-3.324	-1.078	4.639	1.648	-0.122	0.569	10.477	1.834	-1.343	-3.601	-0.122	2.109	9.951	-0.145	1.648	-2.502	-0.488	1506611605
-9.216	-2.925	-2.097	5.371	2.197	0.427	8.921	-1.887	-0.346	-2.93	0.549	-0.61	9.527	4.695	-0.798	-3.174	-0.793	0.366	-9.216	-2.925	-2.097	5.371	2.197	0.427	0.813	10.907	1.249	-1.343	-3.54	0.183	1.433	10.129	-1.357	1.526	-3.235	-0.244	1506611605
-10.109	-2.824	-2.451	5.615	2.502	0.854	8.96	-2.149	-0.038	-3.052	0.854	-0.366	9.38	4.494	-0.999	-3.235	-0.671	-0.122	-10.109	-2.824	-2.451	5.615	2.502	0.854	1.169	10.781	1.025	-1.404	-3.235	0	0.543	10.639	-1.692	1.404	-3.601	-0.244	1506611605
-10.007	-2.111	-2.335	5.493	2.258	0.793	9.079	-2.732	0.129	-2.991	0.732	-0.183	9.079	3.979	-1.416	-3.479	-1.099	-0.183	-10.007	-2.111	-2.335	5.493	2.258	0.793	1.48	10.392	0.932	-1.038	-2.991	-0.366	0.321	10.609	-1.915	1.526	-5.31	-0.671	1506611605
-9.489	-1.517	-2.129	5.493	1.831	0.671	9.426	-3.244	0.118	-2.991	0.305	0	9.037	3.563	-1.224	-3.357	-1.038	-0.305	-9.489	-1.517	-2.129	5.493	1.831	0.671	1.291	9.449	0.848	-0.977	-2.747	-0.427	2.444	9.772	-1.809	1.831	-3.601	-0.671	1506611605
-9.274	-1.233	-2.03	5.432	1.038	0.366	9.918	-3.366	0.358	-3.296	0.977	0.122	8.72	3.311	-0.54	-3.357	-0.305	-0.183	-9.274	-1.233	-2.03	5.432	1.038	0.366	0.723	8.514	0.782	-0.732	-2.319	-0.366	2.342	9.503	-1.025	1.77	-3.052	-0.488	1506611605
-9.417	-1.061	-2.048	5.249	0.793	0.183	9.731	-3.003	0.986	-3.418	1.953	-0.244	8.076	3.248	-0.613	-3.357	-1.038	0.061	-9.417	-1.061	-2.048	5.249	0.793	0.183	0.713	8.393	0.757	-0.305	-2.625	-0.366	1.785	9.617	-0.421	1.282	-4.089	-0.366	1506611605
-9.611	-0.707	-2.178	4.761	0.793	0.122	8.824	-2.411	0.986	-3.601	2.136	-0.549	8.207	3.415	-0.717	-3.357	-1.77	0.183	-9.611	-0.707	-2.178	4.761	0.793	0.122	1.392	9.115	0.933	0	-2.38	-0.549	2.217	9.637	-0.816	0.61	-4.395	-0.061	1506611605
-9.784	-0.384	-2.162	4.272	0.854	0.122	8.211	-2.19	0.592	-3.662	1.953	-0.366	8.649	3.975	-0.676	-3.54	-1.709	-0.122	-9.784	-0.384	-2.162	4.272	0.854	0.122	2.074	10.16	1.035	0.183	-2.136	-1.221	2.669	9.612	-1.361	0.183	-3.723	0.122	1506611605
-9.988	-0.432	-2.14	3.784	0.61	-0.122	8.226	-2.309	0.217	-3.662	1.526	-0.061	9.004	4.24	-0.413	-3.54	-1.953	-0.366	-9.988	-0.432	-2.14	3.784	0.61	-0.122	2.158	10.235	1.055	-0.183	-2.869	-1.465	2.296	9.685	-1.786	0.183	-3.357	0.061	1506611605
-9.832	-0.694	-2.004	3.54	0.488	-0.183	8.61	-2.488	-0.081	-3.784	1.16	0.183	9.185	3.926	0.041	-3.296	-2.136	-0.488	-9.832	-0.694	-2.004	3.54	0.488	-0.183	2.291	9.966	0.871	-0.793	-3.662	-1.16	2.091	9.78	-1.804	0.061	-3.296	-0.061	1506611605
-9.68	-0.762	-1.891	3.479	0.305	-0.061	8.915	-2.657	-0.19	-3.723	0.366	0.122	9.439	3.399	0.428	-2.991	-1.526	-0.732	-9.68	-0.762	-1.891	3.479	0.305	-0.061	2.729	9.545	0.791	-1.282	-3.845	-0.793	2.084	9.764	-1.62	-0.244	-3.418	0.061	1506611605
-9.65	-0.652	-1.701	3.479	0.305	-0.061	9.136	-2.65	-0.299	-3.479	0.122	-0.122	9.55	3.015	0.589	-2.93	-1.038	-0.732	-9.65	-0.652	-1.701	3.479	0.305	-0.061	2.86	9.079	0.809	-1.404	-3.479	-0.549	1.53	9.696	-1.604	-0.488	-3.601	0	1506611605
-9.691	-0.634	-1.765	3.113	0.366	-0.061	9.146	-2.395	-0.441	-3.357	0.488	-0.183	9.449	2.919	0.422	-3.113	-0.916	-0.61	-9.691	-0.634	-1.765	3.113	0.366	-0.061	2.677	9.056	0.847	-1.221	-3.113	-0.488	1.312	9.634	-2.059	-0.427	-3.662	-0.366	1506611605
-9.519	-0.638	-1.733	2.93	0.488	0	9.002	-2.192	-0.341	-3.418	0.61	-0.122	9.239	3.037	0.084	-3.113	-0.916	-0.61	-9.519	-0.638	-1.733	2.93	0.488	0	2.724	9.226	0.908	-0.916	-3.174	-0.549	1.759	9.587	-2.36	-0.427	-2.93	-0.549	1506611606
-9.761	-0.501	-1.635	2.808	0.366	0.244	9.134	-2.286	-0.059	-3.357	0.61	0.061	8.94	3.086	-0.068	-3.235	-1.038	-0.61	-9.761	-0.501	-1.635	2.808	0.366	0.244	2.901	9.095	1.023	-0.916	-3.174	-0.61	1.64	9.691	-1.778	-0.61	-3.052	-0.549	1506611606
-10.019	-0.615	-1.698	2.502	0.305	0.305	9.434	-2.309	0.285	-3.113	0.732	0.122	8.815	3.174	0.072	-2.625	-0.671	-0.854	-10.019	-0.615	-1.698	2.502	0.305	0.305	2.678	8.964	1.249	-0.916	-2.93	-0.549	2.111	9.922	-1.328	-1.099	-3.113	-0.549	1506611606
-10.295	-1.341	-1.06	1.831	0.854	0.549	9.434	-2.309	0.285	-2.93	0.732	0.061	9.152	3.848	0.266	-2.625	-0.671	-0.854	-10.295	-1.341	-1.06	1.831	0.854	0.549	1.976	9.597	1.355	-0.854	-2.808	-0.488	2.913	10.094	-0.674	-2.258	-3.113	0.183	1506611606
-11.676	-2.57	-1.226	1.526	0.183	0.305	9.353	-2.212	-0.281	-2.869	0.854	0.122	9.716	5.107	0.489	-3.052	-1.038	-0.488	-11.676	-2.57	-1.226	1.526	0.183	0.305	2.238	11.008	2.065	-0.793	-2.014	-0.854	3.572	11.431	0.697	-3.357	-2.258	1.648	1506611606
-10.697	-3.298	-0.541	2.686	-0.549	0.671	9.538	-2.354	-0.705	-3.052	1.099	0.61	10.356	6.174	0.757	-3.357	-1.099	-0.793	-10.697	-3.298	-0.541	2.686	-0.549	0.671	2.037	11.21	2.915	-0.183	-3.113	-1.526	2.895	11.827	2.966	-4.944	-0.671	3.296	1506611606
-9.574	-2.661	0.678	3.113	-1.404	0.977	10.255	-2.919	-0.638	-3.174	1.404	0.916	10.124	5.991	1.727	-3.357	-1.099	-0.793	-9.574	-2.661	0.678	3.113	-1.404	0.977	0.492	9.071	2.78	-1.038	-3.174	-0.671	0.197	11.073	4.225	-4.883	-3.723	3.845	1506611606
-9.971	-2.283	0.228	2.991	-1.709	0	9.796	-2.761	-0.651	-3.052	0.793	0.183	8.881	5.674	2.298	-3.174	-0.916	0.427	-9.971	-2.283	0.228	2.991	-1.709	0	0.268	8.486	3.015	-0.977	-2.563	-0.122	-1.425	12.34	2.01	-4.333	-2.869	3.174	1506611606
-10.166	-2.9	-0.062	3.784	-1.648	-0.122	9.173	-1.976	-0.64	-3.296	0.61	-0.305	8.375	6.086	1.781	-3.601	-1.648	0.305	-10.166	-2.9	-0.062	3.784	-1.648	-0.122	1.433	9.93	3.109	-0.122	-2.808	-0.671	-1.443	12.084	1.523	-5.127	-2.319	2.014	1506611606
-8.832	-1.938	0.384	3.601	-0.793	0.244	9.568	-1.812	-1.535	-3.723	1.465	0.305	8.825	6.042	1.479	-3.601	-1.648	0.305	-8.832	-1.938	0.384	3.601	-0.793	0.244	1.568	9.57	2.875	-0.61	-3.601	-0.488	-0.809	10.141	1.08	-4.7	-2.991	1.221	1506611606
-8.299	-1.044	0.635	3.479	-0.366	0	9.869	-2.317	-2.351	-3.906	1.587	0.305	8.416	5.077	2.065	-3.601	-0.854	-0.061	-8.299	-1.044	0.635	3.479	-0.366	0	1.907	8.565	2.81	-0.793	-3.296	-0.244	1.193	8.704	0.895	-4.333	-2.319	0.549	1506611606
-8.49	-0.943	0.926	3.845	0.366	0	9.414	-2.651	-1.962	-3.54	0.916	-0.366	8.098	4.472	2.457	-3.418	-1.099	0	-8.49	-0.943	0.926	3.845	0.366	0	2.382	8.219	2.772	-0.732	-2.747	-0.122	2.072	7.702	0.909	-3.479	-0.366	-0.061	1506611606
-8.671	-0.583	1.169	3.357	0.671	-0.122	8.87	-2.074	-1.415	-3.418	0.671	-0.427	8.375	4.265	2.22	-3.418	-1.099	0	-8.671	-0.583	1.169	3.357	0.671	-0.122	2.372	8.293	2.785	-0.488	-2.563	0	1.195	7.24	1.477	-1.953	-0.183	-0.61	1506611606
-8.54	-0.359	1.471	2.502	1.038	-0.488	8.87	-2.074	-1.415	-3.601	1.16	-0.122	8.463	4.03	2.121	-3.235	-0.916	0.305	-8.54	-0.359	1.471	2.502	1.038	-0.488	2.771	8.398	2.638	-0.549	-2.747	0	0.749	7.177	1.861	-0.549	-0.977	-1.099	1506611606
-9.012	-0.239	2.046	2.686	1.709	-0.122	8.874	-2.361	-1.491	-3.174	1.343	-0.244	8.659	3.539	2.17	-2.93	-1.099	0.366	-9.012	-0.239	2.046	2.686	1.709	-0.122	3.662	8.466	2.671	-0.61	-2.441	-0.122	2.225	6.403	2.779	1.038	-3.296	-1.953	1506611606
-10.265	0.181	1.365	2.38	1.16	0.061	8.693	-2.511	-1.395	-2.686	1.038	-0.549	8.937	3.068	2.339	-2.93	-1.099	0.366	-10.265	0.181	1.365	2.38	1.16	0.061	4.329	8.582	2.98	-0.427	-1.892	-0.244	4.444	7.372	4.656	1.404	-2.93	-1.77	1506611606
-10.862	0.569	1.412	1.282	0.854	0	8.568	-2.461	-1.223	-2.197	0.916	-0.488	9.274	2.885	2.43	-2.197	-0.549	0.366	-10.862	0.569	1.412	1.282	0.854	0	4.443	9.062	3.125	-0.244	-1.587	-0.183	6.43	8.576	5.93	0.916	-2.319	-1.16	1506611606
-12.615	0.599	2.082	0.488	0.122	0.366	8.613	-2.652	-1.269	-1.709	0.793	-0.183	9.857	2.964	2.523	-1.77	-0.366	0.305	-12.615	0.599	2.082	0.488	0.122	0.366	4.085	9.289	3.101	-0.244	-1.709	-0.122	6.084	8.835	6.685	-0.305	0	-0.305	1506611606
-11.944	-0.711	1.949	1.16	-0.061	0.366	9.098	-3.158	-1.208	-1.099	0.366	0	9.965	3.035	2.485	-1.77	-0.366	0.305	-11.944	-0.711	1.949	1.16	-0.061	0.366	3.865	9.936	2.798	-0.244	-2.014	0.061	2.656	8.599	4.941	1.587	-2.441	-1.587	1506611606
-10.948	-1.203	1.218	2.075	0.183	0.549	9.531	-3.479	-0.909	-0.61	-0.122	0	9.987	3.128	2.184	-1.343	-0.366	0.366	-10.948	-1.203	1.218	2.075	0.183	0.549	4.015	10.651	2.586	0.061	-1.709	-0.061	3.436	9.941	5.149	2.258	-1.465	-0.977	1506611606
-9.435	-1.018	0.217	1.404	0.366	0	9.618	-3.291	-0.487	-0.488	-0.549	0.183	10.095	3.326	1.699	-1.099	-0.366	-0.427	-9.435	-1.018	0.217	1.404	0.366	0	3.813	10.878	2.51	-0.061	-1.099	0.061	1.201	9.589	2.194	2.319	-5.005	-1.953	1506611606
-9.304	-1.975	-0.821	1.343	0.244	-0.244	9.678	-2.967	-0.043	-0.305	-0.183	0.61	10.392	3.655	1.675	-1.099	-0.366	-0.427	-9.304	-1.975	-0.821	1.343	0.244	-0.244	3.08	10.331	2.135	-0.183	-0.916	0.061	0.916	9.557	0.432	2.869	-4.15	-2.136	1506611606
-8.631	-2.554	-1.308	1.343	0.305	-0.122	9.972	-2.908	0.329	-0.183	0.366	0.671	9.92	3.475	1.707	-0.427	0.549	-0.183	-8.631	-2.554	-1.308	1.343	0.305	-0.122	2.105	8.904	1.445	-0.671	-1.221	0.366	2.826	9.616	-1.286	2.38	-0.549	-1.526	1506611606
-9.087	-2.512	-1.461	1.587	0.366	0	9.569	-2.744	0.847	-0.061	0.549	0	9.027	3.034	2.226	-0.427	0.549	-0.183	-9.087	-2.512	-1.461	1.587	0.366	0	1.78	8.19	0.903	-0.61	0	0.427	1.382	9.789	-0.166	1.953	-0.061	-1.282	1506611606
-9.41	-1.611	-1.487	1.343	0.61	0.061	9.046	-2.601	1.153	0.061	0.366	-0.549	8.37	3.116	1.229	-0.305	0.854	0.244	-9.41	-1.611	-1.487	1.343	0.61	0.061	1.866	9.094	0.691	-0.061	0.671	0.305	0.816	9.781	-0.467	1.648	-2.502	-1.343	1506611606
-9.388	-0.878	-1.424	0.916	0.488	0	8.96	-2.954	0.665	-0.122	0.061	-0.549	8.774	3.32	0.439	-0.793	-0.427	0.183	-9.388	-0.878	-1.424	0.916	0.488	0	1.887	9.377	1.079	0.305	0.427	0	1.598	9.577	-1.264	1.465	-1.831	-1.404	1506611607
-9.357	-0.774	-1.311	0.61	0.244	-0.305	9.141	-3.354	0.38	-0.244	-0.244	-0.488	8.888	3.212	0.742	-0.854	-0.305	-0.122	-9.357	-0.774	-1.311	0.61	0.244	-0.305	1.829	8.863	1.092	0.061	0.427	0	2.052	9.459	-1.197	1.587	-0.793	-1.465	1506611607
-9.19	-0.998	-1.195	0.488	-0.061	-0.427	8.965	-3.024	1.206	-0.061	-0.061	-0.671	8.631	3.07	1.164	-0.549	0	-0.061	-9.19	-0.998	-1.195	0.488	-0.061	-0.427	2.025	8.753	1.046	-0.061	0.366	0	1.499	9.385	-0.879	1.465	-0.977	-1.587	1506611607
-9.174	-1.102	-1.101	0.61	-0.061	-0.488	8.466	-2.39	1.765	0.122	0.122	-0.671	8.586	2.877	1.147	-0.061	-0.244	0.061	-9.174	-1.102	-1.101	0.61	-0.061	-0.488	2.34	8.622	1.026	-0.061	0.061	-0.122	1.542	9.404	-0.979	1.16	-1.16	-1.465	1506611607
-9.432	-0.732	-1.224	0.427	0	-0.488	8.177	-2.019	1.377	0.183	0.183	-0.549	8.542	2.637	1.245	-0.061	-0.244	0.061	-9.432	-0.732	-1.224	0.427	0	-0.488	2.438	8.528	0.999	-0.183	0.305	-0.061	1.479	9.479	-1.402	0.977	-1.404	-1.404	1506611607
-9.705	-0.703	-1.299	0.488	-0.183	-0.427	8.071	-1.765	0.964	0.183	0.122	-0.488	8.501	2.69	1.386	0.122	0	0.061	-9.705	-0.703	-1.299	0.488	-0.183	-0.427	2.236	8.752	0.914	-0.122	0.305	0	1.479	9.479	-1.402	0.977	-1.404	-1.404	1506611607
-9.765	-0.846	-1.184	0.793	-0.061	-0.305	8.224	-1.554	0.93	-0.061	-0.061	-0.183	8.86	2.925	1.572	-0.183	0.122	-0.305	-9.765	-0.846	-1.184	0.793	-0.061	-0.305	1.92	8.926	0.956	0.061	0.061	0.061	1.479	9.479	-1.402	0.977	-1.404	-1.404	1506611607
-9.958	-0.194	-1.704	0.61	0.061	-0.244	8.553	-1.422	0.819	-0.183	-0.183	0	9.087	3.28	1.657	-0.366	-0.122	-0.244	-9.958	-0.194	-1.704	0.61	0.061	-0.244	2.041	9.549	1.061	0.061	-0.122	0	2.107	10.001	-1.054	-1.16	-1.953	-0.977	1506611607
-10.493	-0.002	-1.631	0.488	-0.366	0	8.977	-1.509	0.89	-0.305	-0.183	0.183	9.317	3.71	1.859	-0.366	-0.122	-0.244	-10.493	-0.002	-1.631	0.488	-0.366	0	2.297	9.99	1.327	0.061	-0.793	-0.366	1.584	10.685	-1.284	-2.014	-2.197	-0.977	1506611607
-10.837	-0.28	-1.15	0.061	-0.244	0.671	9.532	-1.65	1.012	-0.488	-0.183	0.549	9.542	3.714	2.066	-0.793	-0.549	-0.427	-10.837	-0.28	-1.15	0.061	-0.244	0.671	2.378	10.206	1.237	-0.183	-1.465	-0.183	2.461	10.715	-0.663	-2.991	-1.465	-0.732	1506611607
-11.499	-1.154	-1.029	-0.549	0.122	0.793	10.117	-1.871	0.758	-0.61	-0.427	0.61	9.8	3.938	2.335	-0.854	-0.183	-0.732	-11.499	-1.154	-1.029	-0.549	0.122	0.793	2.663	10.946	1.375	-0.244	-1.343	-0.061	3.974	11.085	0.391	-3.967	-0.977	0.61	1506611607
-10.928	-3.101	-0.754	-0.366	0.061	0.61	10.762	-2.208	0.254	-0.61	-0.427	0.61	10.061	4.762	2.33	-0.854	-0.183	-0.732	-10.928	-3.101	-0.754	-0.366	0.061	0.61	2.784	11.342	1.956	0	-2.075	-0.427	3.974	11.085	0.391	-3.967	-0.977	0.61	1506611607
-10.088	-3.352	0.842	1.221	0.244	1.648	11.191	-2.555	-0.202	-1.099	0.183	0.854	10.133	4.888	2.567	-1.099	-0.854	-0.916	-10.088	-3.352	0.842	1.221	0.244	1.648	2.26	9.987	2.402	0.061	-2.38	-0.488	3.974	11.085	0.391	-3.967	-0.977	0.61	1506611607
-10.051	-1.939	0.778	0.977	-0.671	1.099	11.164	-2.914	-0.489	-1.282	0.549	0.916	9.757	4.512	2.917	-1.16	-0.366	-0.244	-10.051	-1.939	0.778	0.977	-0.671	1.099	1.491	8.553	2.773	-0.183	-0.854	-0.061	3.974	11.085	0.391	-3.967	-0.977	0.61	1506611607
-10.268	-2.229	-0.017	0.366	-1.465	0.244	10.123	-2.869	-0.208	-1.343	0.732	0.366	9.07	4.764	2.823	-1.16	-0.366	-0.244	-10.268	-2.229	-0.017	0.366	-1.465	0.244	1.381	9.141	2.868	0.061	-0.122	0.305	3.974	11.085	0.391	-3.967	-0.977	0.61	1506611607
-8.862	-2.186	0.581	0.061	-0.793	0.488	9.491	-2.571	-0.108	-1.404	1.16	0.183	8.868	5.136	2.53	-1.526	-0.488	0.122	-8.862	-2.186	0.581	0.061	-0.793	0.488	1.815	9.652	2.489	0.244	-1.16	0.061	0.599	10.179	1.119	-1.526	1.221	4.15	1506611607
-8.459	-1.549	0.67	0	-0.671	0.366	9.294	-2.724	-0.449	-1.404	1.404	0.427	8.54	4.579	2.308	-1.16	-0.488	0	-8.459	-1.549	0.67	0	-0.671	0.366	2.274	8.752	2.491	-0.061	-0.854	0	0.648	9.621	1.452	-1.404	3.174	3.845	1506611607
-8.324	-1.233	0.776	0	-0.244	0	8.918	-2.897	-0.51	-1.343	0.793	0.122	8.056	3.834	2.269	-1.16	-0.488	0	-8.324	-1.233	0.776	0	-0.244	0	2.644	8.227	2.361	-0.305	-0.061	0.183	0.27	8.434	1.113	-0.793	3.54	2.93	1506611607
-8.247	-1.164	1.014	0.183	0.366	0	8.251	-2.744	-0.534	-0.977	0.61	-0.549	7.946	3.619	2.237	-0.916	-0.122	0.122	-8.247	-1.164	1.014	0.183	0.366	0	2.644	8.403	2.207	-0.122	0.305	0.061	-0.681	7.803	0.735	0.183	2.686	1.648	1506611607
-8.467	-0.688	1.049	0.183	0.977	-0.122	7.884	-2.632	-0.484	-0.671	0.549	-0.549	8.137	3.664	2.317	-0.671	0.122	0.061	-8.467	-0.688	1.049	0.183	0.977	-0.122	2.774	8.665	2.344	0.122	0.183	-0.244	-1.05	7.979	1.049	1.404	0.854	0.488	1506611607
-9.38	-0.14	0.88	0.061	0.854	-0.305	7.857	-2.663	-0.494	-0.427	0.244	-0.427	8.302	3.583	2.385	-0.61	0.183	0.061	-9.38	-0.14	0.88	0.061	0.854	-0.305	3.022	8.842	2.472	0.183	0.244	-0.366	0.617	7.758	2.594	2.441	0.793	-0.183	1506611607
-10.267	0.117	1.062	-0.122	1.099	-0.061	8.178	-2.875	-0.529	0	0	-0.61	8.87	3.505	2.664	-0.488	-0.244	0.061	-10.267	0.117	1.062	-0.122	1.099	-0.061	3.04	8.939	2.487	0	0.305	-0.183	2.659	7.831	3.439	3.235	-0.854	-1.526	1506611607
-10.811	-0.157	0.469	-0.305	0.366	0.122	8.434	-2.957	-0.443	0.427	0	-0.488	9.161	3.511	2.987	0.061	0.244	0.122	-10.811	-0.157	0.469	-0.305	0.366	0.122	3.01	9.095	2.428	-0.061	0	-0.061	4.49	9.272	5.016	2.319	-0.122	-1.221	1506611607
-11.521	0.8	0.981	-0.488	0	0.671	8.612	-2.998	-0.262	0.61	-0.366	-0.183	9.136	3.399	2.999	0.061	0.244	0.122	-11.521	0.8	0.981	-0.488	0	0.671	2.991	9.007	2.345	0	-0.183	0	7.354	10.162	5.686	-0.61	4.761	1.587	1506611607
-11.336	0.098	0.492	-1.16	-0.305	0.244	8.851	-3.005	-0.272	0.61	-0.549	0.061	9.204	3.319	2.816	0.183	0.061	0.183	-11.336	0.098	0.492	-1.16	-0.305	0.244	2.996	9.324	2.29	0	0.122	0.122	3.724	8.635	3.066	2.014	-3.845	-1.648	1506611607
-11.192	-2.188	-0.02	-0.183	-0.793	-0.183	9.065	-2.836	-0.224	0.549	-0.427	0.427	9.332	3.645	2.469	0.305	0.244	0.244	-11.192	-2.188	-0.02	-0.183	-0.793	-0.183	3.121	10.508	1.919	0.305	-0.061	0.183	-0.096	11.146	2.899	1.77	2.258	-0.977	1506611608
-9.892	-1.877	0.464	0.549	0	0.244	9.585	-3.027	-0.045	0.427	-0.183	0.916	9.721	4.154	2.128	0.366	0.549	-0.122	-9.892	-1.877	0.464	0.549	0	0.244	3.151	11.049	1.707	0.427	-0.061	0.122	1.353	10.025	3.25	1.221	-6.653	-1.221	1506611608
-9.388	-1.239	-0.953	0.122	0.122	-0.305	9.924	-3.425	0.305	0.549	-0.366	1.038	10.067	4.42	2.135	0.671	0.549	-0.793	-9.388	-1.239	-0.953	0.122	0.122	-0.305	2.737	10.403	1.639	0.244	0.732	-0.061	1.258	9.855	-0.762	2.93	-3.052	-1.343	1506611608
-9.628	-1.759	-1.699	-0.305	-0.305	-0.366	9.58	-3.333	0.671	0.916	-0.366	0.916	10.044	4.249	2.131	0.793	0.427	-0.671	-9.628	-1.759	-1.699	-0.305	-0.305	-0.366	1.987	9.335	1.212	-0.061	1.16	0.122	3.121	9.717	-1.495	1.892	1.404	-1.16	1506611608
-9.719	-1.797	-1.456	-0.671	-0.061	0.061	9.025	-2.978	0.908	1.099	-0.122	0.61	9.134	4.011	2.259	1.038	1.282	-0.122	-9.719	-1.797	-1.456	-0.671	-0.061	0.061	1.57	9.191	0.652	-0.061	1.343	0.366	1.651	9.886	-0.294	1.465	1.282	-1.038	1506611608
-9.478	-1.586	-1.102	-0.427	0.244	0	8.836	-3.181	1.142	1.038	-0.183	0.244	8.729	4.154	1.973	0.916	1.526	0.183	-9.478	-1.586	-1.102	-0.427	0.244	0	1.646	9.829	0.581	0.305	1.77	0.488	0.47	9.926	-0.599	1.404	-0.61	-1.099	1506611608
-9.464	-1.507	-1.142	-0.122	0.244	-0.305	9.134	-3.965	0.896	0.977	-0.671	0.122	8.978	4.462	1.66	0.732	1.221	-0.122	-9.464	-1.507	-1.142	-0.122	0.244	-0.305	1.603	10.023	0.775	0.61	1.953	0.244	1.217	9.825	-1.272	1.16	-1.587	-1.282	1506611608
-9.227	-1.236	-1.162	-0.061	0.183	-0.244	9.51	-4.347	0.816	0.854	-0.427	0.122	9.03	4.457	1.988	0.671	1.099	-0.427	-9.227	-1.236	-1.162	-0.061	0.183	-0.244	1.16	9.215	0.858	0.488	1.526	0.305	1.828	9.501	-1.36	1.282	-0.732	-1.343	1506611608
-9.032	-0.861	-1.225	-0.305	0.061	-0.366	9.201	-3.862	1.287	0.793	-0.427	-0.183	8.751	4.243	2.253	0.549	1.038	-0.183	-9.032	-0.861	-1.225	-0.305	0.061	-0.366	1.17	8.697	0.748	0.366	1.343	0.366	1.602	9.302	-1.115	1.343	-0.549	-1.404	1506611608
-9.193	-0.779	-1.463	-0.671	-0.122	-0.488	8.69	-3.062	1.525	0.854	-0.061	-0.366	8.443	4.016	2.229	0.305	0.793	0.183	-9.193	-0.779	-1.463	-0.671	-0.122	-0.488	1.586	8.54	0.803	0.244	1.221	0.488	1.587	9.326	-1.017	1.343	-0.061	-1.404	1506611608
-9.472	-0.839	-1.255	-0.488	-0.244	-0.244	8.341	-2.472	1.517	0.854	-0.061	-0.427	8.196	3.858	2.383	0.366	0.732	0.427	-9.472	-0.839	-1.255	-0.488	-0.244	-0.244	1.818	8.642	0.687	0	1.16	0.61	1.538	9.519	-1.006	1.099	-0.427	-1.282	1506611608
-9.719	-0.846	-1.207	-0.427	-0.061	-0.305	8.278	-2.336	1.298	0.854	-0.305	-0.366	8.124	3.841	2.507	0.244	1.099	0.488	-9.719	-0.846	-1.207	-0.427	-0.061	-0.305	1.791	8.984	0.484	0.244	1.099	0.671	1.666	9.741	-0.788	0.488	-1.343	-1.099	1506611608
-9.599	-0.813	-1.186	-0.061	-0.244	-0.305	8.604	-2.449	0.937	0.671	-0.671	-0.366	8.536	4.03	2.518	-0.244	0.488	0.183	-9.599	-0.813	-1.186	-0.061	-0.244	-0.305	1.912	9.377	0.616	0.305	0.793	0.671	2.029	9.705	-1.184	-0.366	-0.732	-0.854	1506611608
-9.678	-0.598	-1.364	-0.122	-0.183	-0.305	9.085	-2.664	0.904	0.122	-0.244	-0.305	8.67	4.146	2.769	-0.244	0.488	0.183	-9.678	-0.598	-1.364	-0.122	-0.183	-0.305	2.445	9.568	0.755	0.366	0.549	0.366	1.584	9.744	-1.459	-1.038	-0.916	-0.671	1506611608
-9.843	-0.713	-1.473	-0.061	-0.183	-0.183	9.161	-2.787	0.937	0	-0.244	-0.244	8.508	4.049	3.012	-0.366	0.549	0.122	-9.843	-0.713	-1.473	-0.061	-0.183	-0.183	2.985	9.534	0.904	0.366	0.305	0.061	1.245	9.948	-1.605	-1.648	-1.099	-0.61	1506611608
-10.305	-0.672	-1.486	-0.061	-0.244	0.183	9.171	-2.689	1.12	-0.183	-0.549	-0.183	8.502	3.945	3.061	-0.366	0.122	-0.122	-10.305	-0.672	-1.486	-0.061	-0.244	0.183	3.043	9.543	0.885	0.061	0.366	0.122	1.692	10.222	-1.413	-1.892	-0.916	-0.61	1506611608
-10.725	-0.939	-1.013	-0.488	0.061	0.427	9.039	-2.497	0.81	-0.305	-0.671	-0.061	8.562	4.095	3.271	-0.366	0.122	-0.122	-10.725	-0.939	-1.013	-0.488	0.061	0.427	2.873	9.976	0.855	0	0.183	0.122	2.304	10.701	-0.337	-2.808	-0.793	-0.061	1506611608
-10.721	-1.97	-0.792	-0.854	-0.061	0.244	9.006	-2.553	0.307	-0.427	-0.305	0.244	8.495	4.579	3.464	-0.305	0.366	-0.366	-10.721	-1.97	-0.792	-0.854	-0.061	0.244	2.969	10.704	1.067	0.488	0.122	-0.122	2.393	10.853	1.117	-4.333	-0.549	1.038	1506611608
-10.186	-3.128	-0.219	-0.061	-0.244	0.427	9.403	-2.927	-0.154	-0.916	0	0.916	8.245	4.865	3.793	-0.549	-0.244	-1.587	-10.186	-3.128	-0.219	-0.061	-0.244	0.427	2.879	10.149	1.448	0.61	0.183	-0.244	2.377	10.545	1.928	-4.211	0.122	2.441	1506611608
-9.182	-2.967	0.853	0.732	-0.061	0.671	9.211	-3.194	-0.15	-1.526	0.122	1.404	8.009	4.698	4.121	-0.549	-0.244	-1.587	-9.182	-2.967	0.853	0.732	-0.061	0.671	2.342	9.034	1.763	0.549	0.671	-0.122	1.425	10.054	2.048	-3.723	-0.061	3.357	1506611608
-10.356	-2.053	0.513	0.366	-0.61	0.122	8.697	-3.377	-0.187	-1.77	0.183	1.343	7.671	4.893	3.978	-0.488	-0.366	-1.709	-10.356	-2.053	0.513	0.366	-0.61	0.122	1.956	9.01	2.157	0.183	1.16	0.183	0.386	10.639	0.919	-2.075	-0.061	3.113	1506611608
-10.858	-2.055	0.019	0	-1.404	-0.427	8.081	-3.42	-0.305	-1.465	0.488	1.221	7.526	5.434	3.546	-0.366	-0.366	-1.648	-10.858	-2.055	0.019	0	-1.404	-0.427	2.287	9.825	2.531	0.549	1.221	0.183	0.177	11.465	1.099	-1.221	1.526	2.625	1506611608
-9.61	-1.915	0.445	-0.427	-0.916	-0.244	7.856	-3.673	-0.63	-1.038	0.183	1.526	7.583	5.777	3.609	-0.366	-0.366	-1.648	-9.61	-1.915	0.445	-0.427	-0.916	-0.244	2.58	9.829	2.206	0.61	1.099	0.122	0.053	10.104	1.431	-0.671	2.319	2.197	1506611608
-8.838	-1.757	0.902	-0.244	-0.427	-0.427	7.954	-4.321	-0.956	-0.549	0.122	2.014	7.75	5.471	3.874	0.061	-0.122	-1.892	-8.838	-1.757	0.902	-0.244	-0.427	-0.427	2.047	8.653	2.049	0.427	1.038	0.122	0.609	9.136	1.333	-0.061	3.357	1.953	1506611608
-9.054	-1.652	1.089	-0.061	-0.366	-0.549	7.85	-4.847	-1.208	-0.183	-0.183	2.014	7.57	5.426	3.833	0.305	-0.183	-1.709	-9.054	-1.652	1.089	-0.061	-0.366	-0.549	1.576	8.464	1.916	0.488	0.793	0.244	0.556	8.595	1.637	0.488	3.723	1.16	1506611608
-9.234	-1.272	1.035	0.244	0.183	-0.305	7.63	-5.056	-1.078	-0.122	-0.366	1.709	7.151	5.782	3.719	0.183	0.122	-1.16	-9.234	-1.272	1.035	0.244	0.183	-0.305	2.047	9.032	1.846	0.732	0.366	0.183	-0.044	8.815	1.744	1.587	2.686	0.183	1506611609
-9.126	-0.891	0.98	0.183	0.549	0.183	7.433	-5.277	-0.78	-0.183	-0.427	1.587	6.796	6.03	3.525	0	-0.366	-1.038	-9.126	-0.891	0.98	0.183	0.549	0.183	2.785	9.29	2.169	0.854	0.732	-0.183	0.272	8.783	1.809	2.502	1.648	-0.183	1506611609
-8.422	-0.688	0.76	-0.916	0.549	-0.183	7.368	-5.401	-0.648	-0.122	-0.854	1.526	6.538	6.084	3.504	0.305	-0.488	-1.282	-8.422	-0.688	0.76	-0.916	0.549	-0.183	2.76	8.969	2.263	0.671	1.465	-0.366	2.377	8.586	2.76	1.831	3.662	0.244	1506611609
-9.29	-0.732	0.721	-1.282	0.854	-0.305	7.216	-5.407	-0.668	0.244	-0.183	1.404	6.392	6.22	3.548	0.61	-0.366	-1.404	-9.29	-0.732	0.721	-1.282	0.854	-0.305	2.053	8.776	1.89	0.488	1.526	-0.305	2.082	8.47	3.575	0.427	2.563	0.549	1506611609
-10.935	-1.342	-0.063	-0.977	0.061	-0.366	7.051	-5.517	-0.768	0.366	-0.244	1.282	6.497	6.608	3.313	0.671	-0.183	-1.343	-10.935	-1.342	-0.063	-0.977	0.061	-0.366	1.822	9.185	1.589	0.488	1.221	-0.244	0.969	9.44	3.949	-0.549	-4.211	-0.244	1506611609
-10.251	-2.046	0.228	-1.099	-0.366	-0.488	6.815	-5.65	-0.916	0.427	-0.549	1.282	6.638	7.328	3.139	0.854	0.305	-1.282	-10.251	-2.046	0.228	-1.099	-0.366	-0.488	2.137	10.057	1.294	0.488	1.16	-0.549	1.284	9.819	2.373	1.343	-0.61	-0.427	1506611609
-10.003	-1.67	0.001	-0.732	-0.061	-0.244	6.937	-6.318	-0.939	0.671	-0.366	1.587	6.815	7.74	2.972	0.854	0.305	-1.282	-10.003	-1.67	0.001	-0.732	-0.061	-0.244	2.082	10.155	0.787	0.305	1.038	-0.671	3.912	10.123	1.515	0.488	1.038	0.244	1506611609
-9.905	-1.587	-0.353	-0.61	0.183	-0.427	6.715	-6.77	-0.779	0.61	-0.732	1.77	6.944	7.632	3.03	0.977	0.305	-1.404	-9.905	-1.587	-0.353	-0.61	0.183	-0.427	1.515	9.881	0.646	0.488	1.038	-0.732	1.536	9.601	1.835	0.854	2.197	0.244	1506611609
-9.958	-1.822	-0.609	-0.61	0.061	-0.427	6.804	-6.76	-0.695	0.427	-0.916	1.648	7.139	7.838	2.952	0.732	0.244	-1.099	-9.958	-1.822	-0.609	-0.61	0.061	-0.427	1.412	10.078	0.713	0.427	0.488	-0.671	1.369	9.91	1.816	0.61	-0.244	-0.183	1506611609
-9.859	-1.913	-0.541	-0.488	0.061	-0.427	7.218	-6.838	-0.335	0.244	-0.061	1.465	7.148	7.919	2.842	0.732	0.244	-1.099	-9.859	-1.913	-0.541	-0.488	0.061	-0.427	1.736	10.123	0.799	0.061	0.244	-0.671	1.842	9.843	1.325	0.61	-0.244	-0.244	1506611609
-9.75	-1.914	-0.532	-0.366	0.122	-0.305	7.129	-7.218	-0.036	0.427	-0.061	1.343	6.9	7.77	2.786	0.854	0.427	-0.793	-9.75	-1.914	-0.532	-0.366	0.122	-0.305	1.791	9.875	0.691	0	0.366	-0.671	2.383	9.745	1.05	0.61	0.671	-0.183	1506611609
-9.725	-1.858	-0.67	-0.305	0.061	-0.305	6.87	-7.281	0.095	0.427	-0.305	1.099	6.692	7.721	2.603	0.916	0.366	-0.61	-9.725	-1.858	-0.67	-0.305	0.061	-0.305	1.426	9.732	0.462	0.122	0.244	-0.549	2.229	9.683	1.269	0.671	0.427	-0.244	1506611609
-9.694	-1.924	-0.685	-0.305	0.061	-0.305	6.639	-7.159	0.037	0.366	-0.305	0.977	6.639	7.783	2.503	0.916	0.366	-0.61	-9.694	-1.924	-0.685	-0.305	0.061	-0.305	1.207	9.759	0.524	0.122	0	-0.549	1.979	9.696	1.322	0.488	-0.061	-0.244	1506611609
-9.667	-1.976	-0.645	-0.244	0.061	-0.305	6.452	-7.076	-0.138	0.305	-0.183	0.977	6.266	7.818	2.702	0.977	0.488	-0.427	-9.667	-1.976	-0.645	-0.244	0.061	-0.305	1.272	9.678	0.45	0.183	-0.122	-0.61	2.08	9.703	1.127	0.366	-0.183	-0.244	1506611609
-9.66	-2.042	-0.712	-0.122	0.122	-0.305	6.264	-7.058	-0.199	0.244	-0.671	0.977	6.557	7.765	2.817	0.183	0.366	0.122	-9.66	-2.042	-0.712	-0.122	0.122	-0.305	1.385	9.654	0.537	0.122	-0.244	-0.427	2.08	9.703	1.127	0.366	-0.183	-0.244	1506611609
-9.588	-2.119	-0.708	-0.061	0.122	-0.305	6.22	-7.071	-0.39	-0.061	-0.671	0.854	6.876	7.611	3.119	0.183	0.366	0.122	-9.588	-2.119	-0.708	-0.061	0.122	-0.305	1.236	9.665	0.604	0	-0.183	-0.366	2.08	9.703	1.127	0.366	-0.183	-0.244	1506611609
-9.577	-2.119	-0.654	0.061	0.244	-0.244	6.29	-7.126	-0.361	-0.122	-0.366	0.549	6.56	7.757	3.107	0.366	0.61	0.183	-9.577	-2.119	-0.654	0.061	0.244	-0.244	1.202	9.828	0.548	-0.183	-0.488	-0.305	1.956	9.696	1.036	0.183	0.061	-0.122	1506611609
-9.671	-2.031	-0.648	0	0.305	-0.244	6.107	-7.271	-0.402	0.122	-0.427	0.366	6.407	7.734	2.816	0.244	0.916	0.183	-9.671	-2.031	-0.648	0	0.305	-0.244	1.349	9.798	0.641	-0.183	-0.488	-0.305	2.021	9.714	1.018	0.061	-0.061	-0.122	1506611609
-9.717	-1.985	-0.598	0	0.305	-0.183	6.385	-7.252	-0.343	0.183	-0.122	0.061	6.33	7.748	2.559	0.244	0.916	0.183	-9.717	-1.985	-0.598	0	0.305	-0.183	1.339	9.799	0.741	-0.244	-0.305	-0.183	1.987	9.725	0.987	0.061	0.061	-0.122	1506611609
-9.672	-1.952	-0.551	0.061	0.244	-0.122	6.423	-7.241	-0.596	0.061	-0.244	0	6.382	7.738	2.513	0.305	1.404	0.244	-9.672	-1.952	-0.551	0.061	0.244	-0.122	1.247	9.794	0.758	-0.244	-0.366	-0.244	1.991	9.679	1.08	0.122	-0.061	-0.122	1506611609
-9.726	-1.918	-0.499	0.061	0.183	-0.122	6.272	-7.137	-0.504	0	0.488	0.244	6.448	7.684	2.607	0.671	2.625	0.366	-9.726	-1.918	-0.499	0.061	0.183	-0.122	1.16	9.757	0.836	-0.244	-0.366	-0.244	1.981	9.666	1.165	0.061	-0.183	-0.122	1506611609
-9.751	-1.912	-0.543	0	0.122	-0.122	5.94	-6.99	-0.554	0.122	-0.61	0.427	6.224	7.576	3.066	0.671	2.625	0.366	-9.751	-1.912	-0.543	0	0.122	-0.122	1.154	9.665	0.84	0	-0.244	-0.366	2.003	9.698	1.162	0.061	-0.122	-0.122	1506611609
-9.743	-2	-0.547	0	0.122	-0.122	6.307	-6.843	-0.592	-0.061	-0.488	0.488	6.065	7.4	3.332	0.549	2.014	0.305	-9.743	-2	-0.547	0	0.122	-0.122	1.364	9.654	0.825	0.122	-0.244	-0.183	1.936	9.727	1.119	0.061	0	-0.122	1506611609
-9.725	-2.052	-0.526	0.061	0.122	-0.122	6.271	-7.094	-0.476	0	0.305	0.305	5.949	7.349	3.539	0.488	1.526	0.061	-9.725	-2.052	-0.526	0.061	0.122	-0.122	1.638	9.679	0.92	0.122	0.061	-0.122	1.873	9.723	1.157	0.122	-0.183	-0.183	1506611609
-9.765	-1.985	-0.554	0.061	0.061	-0.061	5.739	-7.26	-0.34	0	0.244	0.305	6.023	7.318	3.847	0.488	1.526	0.061	-9.765	-1.985	-0.554	0.061	0.061	-0.061	1.486	9.656	0.891	0.122	0.061	-0.061	1.865	9.751	1.13	0.122	-0.183	-0.183	1506611609
-9.72	-1.881	-0.556	0.061	0.061	-0.061	5.591	-7.407	-0.23	0	0.427	0.305	5.968	7.38	4.028	0.488	1.465	0.122	-9.72	-1.881	-0.556	0.061	0.061	-0.061	1.398	9.715	0.908	0.061	0.122	0.122	1.928	9.717	1.144	0.183	-0.183	-0.183	1506611610
-9.884	-1.724	-0.507	-0.122	-0.488	0	5.349	-7.443	-0.165	0	0.122	0.305	5.606	7.465	4.407	0.549	1.099	-0.061	-9.884	-1.724	-0.507	-0.122	-0.488	0	1.364	9.722	0.949	0.122	0.244	0.183	2.037	9.672	1.142	0.183	-0.061	-0.183	1506611610
-9.991	-1.771	-0.284	-0.305	-0.977	-0.061	5.487	-7.455	-0.248	0	0	0.244	5.278	7.625	4.66	0.366	0.793	-0.061	-9.991	-1.771	-0.284	-0.305	-0.977	-0.061	1.071	9.721	0.981	0.061	0.061	0.183	2.212	9.831	1.284	0.122	0.244	-0.183	1506611610
-10.007	-1.585	-0.15	-0.549	-0.732	0	5.593	-7.455	-0.563	0	0.244	0.122	5.541	7.911	3.949	-0.061	-0.793	-0.244	-10.007	-1.585	-0.15	-0.549	-0.732	0	1.077	9.964	1.302	-0.061	-0.244	0.244	2.44	10.064	1.55	-0.244	0.122	0	1506611610
-9.636	-1.291	0.185	-0.916	-0.427	0.183	5.646	-7.934	-0.854	0	0.549	0	5.623	8.386	3.687	0.061	-1.587	-0.305	-9.636	-1.291	0.185	-0.916	-0.427	0.183	1.105	10.162	1.592	-0.244	-0.61	-0.061	3.021	9.619	1.638	-0.244	0.854	0.366	1506611610
-9.205	-0.73	0.546	-1.221	-0.366	0.488	5.167	-8.887	-0.598	0.427	1.465	-0.244	6.011	8.312	3.542	0.305	-1.282	0.061	-9.205	-0.73	0.546	-1.221	-0.366	0.488	0.846	9.361	1.967	-0.549	-1.343	-0.366	3.086	9.129	1.58	0.061	2.197	0.671	1506611610
-9.02	-0.691	0.553	-2.197	-0.183	0.305	4.718	-9.082	-0.164	1.099	2.441	-0.793	5.981	7.578	3.399	0.122	-0.793	0.671	-9.02	-0.691	0.553	-2.197	-0.183	0.305	1.067	8.74	2.188	-0.671	-1.77	-0.488	2.163	8.431	1.196	0.183	1.892	0.244	1506611610
-9.252	-1.79	0.42	-2.625	0.183	-0.122	3.807	-8.829	0.109	1.404	2.014	-1.282	6.382	7.135	3.133	0.061	0.122	1.709	-9.252	-1.79	0.42	-2.625	0.183	-0.122	2.479	9.21	2.058	-0.732	-1.282	-0.488	0.185	9.278	0.841	0.854	2.197	0	1506611610
-10.232	-1.926	0.299	-2.075	0.854	0.244	2.799	-9.008	0.039	1.77	0.793	-1.282	7.416	6.711	2.93	0.122	1.648	2.747	-10.232	-1.926	0.299	-2.075	0.854	0.244	3.552	9.905	1.854	-0.549	-0.122	-0.61	-1.737	9.421	1.189	2.014	-1.892	-0.732	1506611610
-10.624	-2.305	-0.232	-2.075	0.427	-0.671	2.05	-9.231	0.059	1.953	-0.366	-0.427	8.607	6.253	2.549	0.854	2.258	2.991	-10.624	-2.305	-0.232	-2.075	0.427	-0.671	3.803	10.271	1.371	-0.61	1.038	-0.488	0.915	11.21	1.431	2.869	-0.854	-1.404	1506611610
-9.684	-1.233	-0.756	-3.174	0.916	-0.977	1.361	-9.077	-0.091	2.014	-2.563	1.16	9.35	6.028	2.358	2.075	2.563	3.601	-9.684	-1.233	-0.756	-3.174	0.916	-0.977	3.689	10.655	0.48	-0.427	2.686	-0.366	1.768	10.191	0.346	2.258	1.77	-0.854	1506611610
-9.284	-1.058	-1.814	-3.845	0.61	-1.099	1.532	-9.404	-0.479	2.136	-4.089	3.235	9.168	5.646	2.232	3.906	3.113	3.418	-9.284	-1.058	-1.814	-3.845	0.61	-1.099	3.219	9.895	0.207	-0.366	3.296	-0.61	2.192	9.806	-0.824	2.197	1.648	-0.793	1506611610
-9.284	-1.203	-2.422	-4.272	0.305	-0.854	2.137	-9.205	-0.98	2.441	-5.066	4.517	8.336	5.121	2.145	5.31	3.113	3.235	-9.284	-1.203	-2.422	-4.272	0.305	-0.854	2.786	8.885	-0.063	-0.061	3.906	-0.427	2.72	9.537	-0.79	1.831	2.136	-0.61	1506611610
-9.538	-0.992	-2.424	-4.639	0.122	-0.549	2.531	-8.781	-0.987	2.441	-5.31	4.761	7.169	4.973	1.952	6.348	2.808	3.052	-9.538	-0.992	-2.424	-4.639	0.122	-0.549	2.55	8.726	-0.579	-0.061	4.761	-0.061	2.866	9.572	-0.89	1.526	2.197	-0.427	1506611610
-9.959	-0.666	-2.572	-5.188	-0.305	-0.61	2.567	-9.339	-1.666	2.625	-5.31	4.7	6.511	5.076	2.061	6.836	2.686	2.258	-9.959	-0.666	-2.572	-5.188	-0.305	-0.61	1.834	9.159	-0.888	0.122	5.371	0.244	2.684	9.743	-0.81	1.343	2.502	-0.366	1506611610
-9.826	-0.632	-2.973	-5.798	-0.488	-0.732	2.835	-10.024	-2.212	3.174	-4.822	4.761	6.6	5.44	2.273	6.958	2.563	1.099	-9.826	-0.632	-2.973	-5.798	-0.488	-0.732	1.061	9.822	-0.957	0.549	5.615	0.488	2.499	9.765	-0.927	1.099	2.93	-0.488	1506611610
-9.612	-0.863	-3.358	-6.104	-0.793	-0.793	2.686	-10.386	-2.321	3.235	-5.737	4.639	7.278	6.08	1.974	7.141	2.441	-0.244	-9.612	-0.863	-3.358	-6.104	-0.793	-0.793	0.682	10.259	-0.818	0.61	5.371	0.732	2.908	9.735	-1.286	0.61	3.967	-0.427	1506611610
-9.516	-1.162	-3.694	-6.348	-1.038	-0.854	2.793	-10.198	-2.48	3.052	-6.958	4.272	7.959	6.73	1.459	6.592	3.052	-0.854	-9.516	-1.162	-3.694	-6.348	-1.038	-0.854	0.768	10.323	-0.508	0.366	5.188	0.854	2.601	9.801	-1.449	0.305	4.517	-0.244	1506611610
-9.441	-1.461	-3.942	-6.47	-1.16	-0.916	2.964	-9.799	-2.476	2.686	-7.141	3.601	8.086	6.919	1.274	5.31	4.089	-0.793	-9.441	-1.461	-3.942	-6.47	-1.16	-0.916	0.815	10.195	-0.365	0.061	5.493	0.916	2.022	9.85	-1.794	0.061	4.395	-0.244	1506611610
-9.416	-1.784	-4.139	-6.47	-1.282	-0.977	2.888	-9.501	-2.539	2.38	-7.385	2.869	8.105	6.813	1.241	4.822	3.784	-0.671	-9.416	-1.784	-4.139	-6.47	-1.282	-0.977	0.546	10.151	-0.541	0.061	5.493	0.916	1.808	9.952	-2.042	-0.244	4.456	-0.183	1506611610
-9.308	-2.044	-4.21	-6.47	-1.282	-0.977	2.799	-9.257	-2.509	1.953	-7.568	2.441	7.856	6.698	1.02	4.7	4.15	-0.488	-9.308	-2.044	-4.21	-6.47	-1.282	-0.977	0.167	10.154	-0.782	-0.244	5.615	1.404	1.578	10.007	-2.084	-0.549	4.578	-0.183	1506611610
-9.221	-2.266	-4.163	-6.226	-1.343	-0.916	2.716	-9.104	-2.4	1.404	-7.69	2.197	7.537	6.65	0.723	4.639	4.7	-0.793	-9.221	-2.266	-4.163	-6.226	-1.343	-0.916	-0.153	10.19	-0.773	-0.183	5.493	1.709	1.22	10.008	-2.052	-0.793	4.211	-0.122	1506611610
-9.031	-2.516	-4.152	-5.859	-1.282	-0.916	2.774	-8.886	-2.245	0.732	-7.812	2.014	7.587	6.754	0.536	4.333	4.944	-0.977	-9.031	-2.516	-4.152	-5.859	-1.282	-0.916	-0.347	10.195	-0.626	0.183	5.493	1.831	1.001	9.979	-2.201	-0.916	3.906	-0.183	1506611610
-9.002	-2.474	-4.093	-5.371	-1.343	-0.916	2.988	-8.569	-1.848	0.061	-7.385	1.648	7.734	6.952	0.306	3.784	5.249	-1.343	-9.002	-2.474	-4.093	-5.371	-1.343	-0.916	-0.556	10.165	-0.467	0.305	5.249	1.953	0.863	10.012	-2.03	-1.221	3.845	-0.183	1506611610
-8.972	-2.347	-4.089	-5.127	-1.404	-0.977	3.114	-8.361	-1.274	-0.549	-6.653	1.282	7.77	7.181	-0.002	3.235	5.188	-1.465	-8.972	-2.347	-4.089	-5.127	-1.404	-0.977	-0.622	10.129	-0.389	0.488	4.883	1.953	0.492	10.015	-1.925	-1.282	3.174	-0.244	1506611610
-8.898	-2.263	-4.07	-5.005	-1.465	-1.038	3.242	-8.379	-0.706	-0.854	-5.676	0.977	7.608	7.356	-0.295	2.625	5.005	-1.038	-8.898	-2.263	-4.07	-5.005	-1.465	-1.038	-0.437	10.1	-0.346	0.488	4.883	1.953	0.361	9.951	-1.786	-1.343	2.991	-0.305	1506611611
-8.771	-2.336	-4.081	-4.7	-1.282	-1.038	3.228	-8.504	-0.15	-1.038	-4.822	0.854	7.452	7.387	-0.439	2.014	4.15	-0.671	-8.771	-2.336	-4.081	-4.7	-1.282	-1.038	-0.171	10.011	-0.243	0.916	4.456	1.587	0.231	9.973	-1.482	-1.587	2.747	-0.305	1506611611
-9.026	-2.341	-3.342	-4.395	-1.77	-1.038	3.219	-8.644	0.318	-1.16	-4.272	0.671	7.122	7.395	-0.494	1.587	3.723	-0.244	-9.026	-2.341	-3.342	-4.395	-1.77	-1.038	0.02	9.941	-0.132	0.916	4.333	1.587	0.313	9.921	-0.825	-1.831	3.113	-0.183	1506611611
-9.173	-2.166	-2.523	-4.333	-2.136	-0.671	3.268	-8.833	0.902	-1.404	-3.601	0.488	6.619	7.443	-0.278	1.404	3.479	0.061	-9.173	-2.166	-2.523	-4.333	-2.136	-0.671	0.124	9.44	0.286	0.732	3.906	1.404	1.153	9.751	0.738	-2.441	3.479	0.122	1506611611
-9.227	-2.244	-1.517	-3.967	-0.732	-0.183	3.333	-8.914	1.412	-1.587	-2.93	0.305	6.083	7.703	0.019	1.526	3.357	0.305	-9.227	-2.244	-1.517	-3.967	-0.732	-0.183	0.087	9.68	1.134	0.854	4.211	1.953	2.926	10.206	2.396	-4.578	5.493	1.343	1506611611
-11.611	-2.693	0.246	-3.479	-2.502	0.305	3.133	-9.042	1.7	-1.465	-2.625	0.061	5.578	8.745	0.304	1.709	3.418	0.366	-11.611	-2.693	0.246	-3.479	-2.502	0.305	1.032	10.262	2.701	2.686	4.822	0.977	4.517	9.971	1.93	-4.639	6.958	3.235	1506611611
-11.868	-1.654	-0.456	-3.662	-3.418	0.732	2.994	-9.831	1.726	-0.549	-2.747	0	5.143	9.461	0.756	1.648	3.479	0.061	-11.868	-1.654	-0.456	-3.662	-3.418	0.732	1.73	10.277	3.687	2.563	5.066	0.488	5.274	8.824	-0.613	0.061	6.531	3.784	1506611611
-9.956	-1.407	-0.203	-4.028	-2.808	0.549	2.417	-9.915	0.634	1.038	-4.395	-0.549	4.744	10.307	1.044	1.831	2.625	0.183	-9.956	-1.407	-0.203	-4.028	-2.808	0.549	1.89	10.794	3.503	2.319	5.615	-0.244	6.302	8.583	-1.251	4.456	8.85	2.441	1506611611
-9.406	-1.513	-0.403	-4.333	-1.404	0.671	2.585	-10.451	-0.439	2.014	-5.432	-1.16	4.919	10.491	1.669	2.014	1.587	0.793	-9.406	-1.513	-0.403	-4.333	-1.404	0.671	1.172	9.891	3.122	0.671	4.272	0.244	3.838	11.035	-0.92	2.502	13.184	3.784	1506611611
-9.259	-1.54	-0.183	-4.272	-0.977	0.549	3.187	-9.836	-0.697	1.709	-4.7	-1.709	4.14	9.683	2.116	2.441	2.38	1.16	-9.259	-1.54	-0.183	-4.272	-0.977	0.549	1.189	9.17	2.534	0	2.991	0.366	0.566	11.133	0.581	1.221	11.353	5.31	1506611611
-8.946	-1.568	-0.371	-4.761	-1.16	0.305	2.958	-9.025	-0.892	1.099	-4.028	-2.441	2.911	9.036	2.327	2.869	3.662	1.648	-8.946	-1.568	-0.371	-4.761	-1.16	0.305	1.782	9.118	2.113	0.122	2.991	0.183	-1.299	10.698	1.485	2.014	7.08	5.981	1506611611
-8.935	-1.442	-0.16	-4.7	-0.732	0	2.695	-8.765	-1.026	0.916	-4.272	-2.869	2.682	8.606	2.51	2.808	2.991	1.343	-8.935	-1.442	-0.16	-4.7	-0.732	0	1.904	9.069	1.899	0.122	3.418	0.183	-0.25	10.789	0.662	2.014	5.615	4.944	1506611611
-9.231	-1.109	-0.099	-4.15	-0.366	0.305	2.728	-8.762	-1.178	1.099	-3.723	-2.869	2.991	8.388	2.469	2.502	2.563	0.122	-9.231	-1.109	-0.099	-4.15	-0.366	0.305	1.658	9.055	1.853	0.122	3.418	0.183	0.656	10.247	0.401	1.16	3.113	4.15	1506611611
-9.448	-0.93	-0.281	-3.906	-0.427	0.427	2.646	-8.515	-1.279	0.916	-3.662	-2.747	2.991	8.388	2.469	2.136	3.113	-0.977	-9.448	-0.93	-0.281	-3.906	-0.427	0.427	1.347	9.11	2.032	0.305	3.418	0.305	2.499	9.484	0.756	2.014	4.883	4.089	1506611611
-9.044	-0.985	-0.083	-3.54	-0.061	0.427	2.857	-8.14	-1.109	0.488	-3.174	-2.258	3.741	8.882	2.493	2.075	3.052	-1.587	-9.044	-0.985	-0.083	-3.54	-0.061	0.427	0.864	9.232	2.232	0.122	2.686	0.549	2.533	8.982	0.732	2.441	6.714	3.418	1506611611
-9.076	-0.858	0.258	-3.174	0.183	0.366	3.04	-7.814	-0.694	0.244	-2.441	-1.587	3.981	9.176	2.458	1.953	2.93	-1.831	-9.076	-0.858	0.258	-3.174	0.183	0.366	0.651	9.225	2.34	0.122	2.014	0.488	1.57	8.618	1.105	2.625	5.92	2.563	1506611611
-9.604	-0.5	-0.232	-2.991	-0.061	0.366	3.146	-7.616	-0.343	0.183	-2.38	-0.854	4.04	9.277	2.346	1.526	2.563	-1.648	-9.604	-0.5	-0.232	-2.991	-0.061	0.366	0.872	9.233	2.474	0.183	1.648	0.305	1.276	8.86	1.249	2.441	3.357	1.831	1506611611
-10.234	-0.546	-0.542	-2.869	-0.244	0.366	3.445	-7.52	-0.1	0.244	-2.625	-0.183	4.066	9.321	2.175	1.038	1.831	-1.404	-10.234	-0.546	-0.542	-2.869	-0.244	0.366	1.281	9.406	2.56	0.244	1.465	0.122	2.597	9.082	2.967	2.441	2.93	0.854	1506611611
-10.485	-0.494	-0.005	-2.686	0.305	0.427	3.967	-7.797	0.145	0.305	-2.319	0.427	4.085	9.375	1.997	0.732	1.343	-1.16	-10.485	-0.494	-0.005	-2.686	0.305	0.427	1.567	9.567	2.548	0.244	1.465	0.122	3.363	9.439	3.159	1.221	2.747	0.183	1506611611
-11.152	-0.66	0.275	-2.869	0.305	0.183	4.299	-8.563	0.225	0.427	-1.77	0.977	4.189	9.412	1.931	0.732	0.977	-0.916	-11.152	-0.66	0.275	-2.869	0.305	0.183	1.757	9.72	2.424	0.244	1.099	0.122	2.304	9.5	2.027	0.61	2.563	-0.549	1506611611
-10.733	-1.553	0.013	-2.197	0.122	0.061	4.432	-9.294	0.293	0.549	-1.587	1.282	4.256	9.705	1.849	0.916	0.916	-0.854	-10.733	-1.553	0.013	-2.197	0.122	0.061	1.997	10.363	2.29	0.549	1.282	0.305	0.591	9.592	0.94	2.075	-1.099	-1.709	1506611611
-10.776	-2.206	-0.5	-1.282	-0.122	0	4.429	-9.868	0.391	0.488	-1.343	1.282	4.417	10.359	1.762	1.038	1.038	-0.916	-10.776	-2.206	-0.5	-1.282	-0.122	0	2.086	10.813	2.312	1.16	1.465	0.183	1.52	11.45	2.868	1.465	-0.671	-1.831	1506611611
-9.58	-1.839	0.06	-1.404	-0.305	0.061	4.169	-10.101	0.473	0.732	-1.221	1.221	4.923	10.493	1.914	0.977	0.977	-1.16	-9.58	-1.839	0.06	-1.404	-0.305	0.061	1.439	10.256	2.285	1.16	1.465	0.183	2.26	10.134	1.631	1.099	-2.441	-2.014	1506611611
-9.177	-1.876	-0.642	-1.221	-0.183	-0.122	3.732	-9.633	0.451	1.038	-1.648	0.854	5.32	9.896	2.094	1.16	1.221	-1.16	-9.177	-1.876	-0.642	-1.221	-0.183	-0.122	0.636	9.298	2.11	0.427	1.77	0.793	2.994	9.417	0.073	2.136	-1.221	-1.526	1506611611
-9.619	-2.062	-1.602	-1.343	-0.488	-0.244	3.346	-8.46	0.407	1.038	-1.648	0.854	4.746	9.452	1.821	1.343	2.319	-0.488	-9.619	-2.062	-1.602	-1.343	-0.488	-0.244	0.444	9.054	1.709	0.244	1.892	1.099	2.407	9.877	-0.525	1.892	1.16	-1.526	1506611611
-9.58	-2.224	-1.341	-1.587	-0.244	0.061	3.041	-7.546	0.348	1.343	-2.38	-0.549	4.746	9.452	1.821	0.793	2.808	0.732	-9.58	-2.224	-1.341	-1.587	-0.244	0.061	0.823	9.822	1.227	0.244	1.892	1.099	1.499	10.123	-0.135	1.343	0.61	-1.465	1506611612
-9.482	-1.995	-1.136	-1.526	0.183	0.244	2.56	-7.983	0.116	1.465	-2.563	-0.61	3.965	10.228	0.782	-0.305	1.953	1.282	-9.482	-1.995	-1.136	-1.526	0.183	0.244	0.871	10.404	1.201	0.854	2.502	0.854	0.685	9.903	-0.823	1.221	0.061	-1.282	1506611612
-9.543	-1.808	-1.182	-0.977	0.366	0	2.317	-8.884	-0.219	1.404	-2.869	-0.427	4.337	10.119	0.38	-0.977	1.343	1.16	-9.543	-1.808	-1.182	-0.977	0.366	0	0.578	10.167	1.477	0.793	2.319	0.977	0.828	9.912	-1.494	1.221	-0.366	-1.343	1506611612
-9.343	-1.69	-1.164	-0.732	0.183	-0.244	2.468	-8.778	-0.158	0.793	-2.625	-0.244	4.197	9.751	-0.068	-0.854	1.709	1.099	-9.343	-1.69	-1.164	-0.732	0.183	-0.244	0.592	9.757	1.517	0.793	2.319	0.977	1.317	9.775	-1.285	1.038	0.183	-1.343	1506611612
-9.332	-1.465	-1.055	-0.671	-0.061	-0.305	2.55	-8.352	0.258	0.122	-2.014	-0.183	3.93	9.167	-0.089	-0.549	1.77	1.587	-9.332	-1.465	-1.055	-0.671	-0.061	-0.305	0.537	9.144	1.321	0.061	1.343	0.732	1.14	9.628	-0.802	0.732	0.122	-1.282	1506611612
-9.481	-1.068	-1.024	-0.61	-0.427	-0.427	2.442	-7.834	0.581	0.061	-1.465	-0.061	3.614	8.751	-0.073	-0.061	1.221	2.136	-9.481	-1.068	-1.024	-0.61	-0.427	-0.427	0.584	8.88	1.014	0	1.343	0.427	1.14	9.628	-0.802	0.732	0.122	-1.282	1506611612
-9.597	-0.89	-1.23	-0.61	-0.549	-0.549	2.334	-7.541	0.857	0	-0.977	0.366	3.614	8.751	-0.073	0.061	0.916	2.38	-9.597	-0.89	-1.23	-0.61	-0.549	-0.549	0.584	8.88	1.014	0	1.343	0.427	1.14	9.628	-0.802	0.732	0.122	-1.282	1506611612
-9.807	-0.824	-1.36	-0.549	-0.61	-0.366	2.315	-7.57	1.004	-0.183	-0.854	1.16	3.254	8.49	0.016	0	0.305	1.526	-9.807	-0.824	-1.36	-0.549	-0.61	-0.366	0.849	9.381	0.867	0.549	1.038	-0.122	1.279	9.689	-1.101	0.61	-0.183	-1.038	1506611612
-9.896	-1.154	-1.287	0	-0.671	-0.305	2.577	-7.888	1.121	-0.366	-0.305	1.831	3.558	8.434	0.176	0	0.305	1.526	-9.896	-1.154	-1.287	0	-0.671	-0.305	0.913	9.403	0.889	0.549	0.549	-0.183	1.202	9.847	-1.175	0.305	-0.793	-1.099	1506611612
-9.705	-1.284	-1.347	0.488	-0.61	-0.183	2.864	-8.159	1.29	-0.549	0.305	2.075	3.558	8.434	0.176	0.183	0	1.038	-9.705	-1.284	-1.347	0.488	-0.61	-0.183	1.064	9.639	0.861	0.549	0.549	-0.183	1.963	9.874	-1.247	-0.793	-0.732	-0.854	1506611612
-9.762	-0.764	-1.652	0.427	-0.488	-0.061	2.964	-8.752	1.316	-0.549	0.305	1.892	3.972	8.382	0.388	0.366	0.122	0.61	-9.762	-0.764	-1.652	0.427	-0.488	-0.061	1.394	10.116	0.782	0.305	0.305	-0.061	2.016	10	-1.488	-1.953	-0.488	-0.427	1506611612
-10.273	-0.403	-1.635	0.305	-0.488	0.305	3.061	-9.611	1.231	-0.549	0.122	1.587	4.456	8.92	1.119	0.488	0.183	0.122	-10.273	-0.403	-1.635	0.305	-0.488	0.305	1.453	10.02	0.813	0.122	-0.488	-0.549	1.504	10.281	-1.056	-2.319	-0.427	-0.305	1506611612
-10.512	0.078	-1.205	-0.122	-0.427	0.732	3.32	-9.749	1.201	-0.732	0.366	1.282	4.618	8.817	1.329	0.61	-0.183	-0.305	-10.512	0.078	-1.205	-0.122	-0.427	0.732	1.452	10.013	0.81	0.122	-0.488	-0.549	1.208	10.78	-0.622	-2.808	-0.854	-0.671	1506611612
-10.969	-0.108	-0.499	-0.854	-0.061	0.732	3.406	-9.627	1.085	-0.977	1.038	0.732	4.801	9.259	1.462	0.366	-0.61	-0.427	-10.969	-0.108	-0.499	-0.854	-0.061	0.732	1.787	10.911	1.047	-0.061	-0.122	-0.061	1.45	10.634	-0.632	-2.625	-1.282	-0.671	1506611612
-11.295	-1.135	-0.691	-0.916	-0.122	0.305	3.347	-10.405	0.768	-0.793	1.892	0.244	5.03	10.137	1.532	0.183	-0.549	-0.916	-11.295	-1.135	-0.691	-0.916	-0.122	0.305	2.189	11.495	1.658	0.366	-0.244	-0.061	2.346	10.988	-0.286	-2.441	-0.305	-0.122	1506611612
-10.11	-1.997	-0.377	-0.549	-0.366	0.366	2.974	-10.901	0.587	-0.427	1.709	-0.366	5.101	10.283	1.747	0.122	-0.366	-1.77	-10.11	-1.997	-0.377	-0.549	-0.366	0.366	2.261	10.475	2.019	0.366	-0.244	-0.061	2.125	10.846	0.662	-2.625	0.977	0.732	1506611612
-8.618	-2.454	0.876	-0.427	0.366	0.793	2.413	-10.399	0.355	0.061	-0.183	-1.404	5.109	9.314	2.369	0.244	-0.61	-1.953	-8.618	-2.454	0.876	-0.427	0.366	0.793	1.799	8.77	2.082	-0.671	-0.854	0.122	1.186	9.392	1.452	-2.93	0.549	1.648	1506611612
-8.742	-2.383	1.523	-0.549	0.61	0.61	2.306	-9.155	0.019	0.366	-1.099	-2.258	4.764	8.519	2.7	0.671	-0.671	-1.404	-8.742	-2.383	1.523	-0.549	0.61	0.61	1.323	8.221	2.359	-0.549	0.366	0.549	1.182	8.667	1.693	-1.77	0.488	2.808	1506611612
-9.772	-2.495	1.046	-0.366	0.183	0	2.169	-8.397	-0.406	0.183	-0.793	-2.502	4.224	8.982	2.347	0.549	-0.122	-0.671	-9.772	-2.495	1.046	-0.366	0.183	0	1.48	9.049	2.969	-0.549	0.366	0.549	0.236	9.436	1.759	-0.854	1.16	3.418	1506611612
-10.578	-2.608	0.724	-0.305	-0.305	-0.244	2.037	-8.4	-0.743	0.122	0.366	-2.014	3.886	9.856	1.725	-0.366	-0.061	-0.549	-10.578	-2.608	0.724	-0.305	-0.305	-0.244	1.564	9.861	3.506	0.977	1.77	0.061	-0.964	10.669	2.201	-0.61	0.977	2.93	1506611612
-9.595	-2.411	1.17	-0.488	-0.366	-0.305	1.585	-8.763	-1.392	0.366	0.732	-1.16	3.923	10.249	1.321	-1.099	-0.549	-0.549	-9.595	-2.411	1.17	-0.488	-0.366	-0.305	1.175	9.908	3.427	0.427	1.099	0.183	-0.755	10.25	1.772	-0.122	0.549	2.38	1506611612
-9.406	-1.924	1.138	-0.366	-0.427	-0.427	1.333	-9.182	-2.113	0.488	0.366	-0.671	4.046	9.828	1.469	-0.854	-0.732	-0.061	-9.406	-1.924	1.138	-0.366	-0.427	-0.427	0.754	9.237	3.302	0.427	1.099	0.183	-0.554	9.747	2.068	0.671	2.502	2.136	1506611612
-9.223	-1.802	1.141	0	-0.183	-0.366	1.462	-8.976	-2.458	0.183	0.366	-0.671	3.481	9.38	1.381	0.183	0.549	0.793	-9.223	-1.802	1.141	0	-0.183	-0.366	0.69	8.831	3.013	-0.183	0.732	0.244	-0.629	9.117	2.367	1.282	2.686	1.404	1506611612
-9.378	-1.392	0.994	0.244	0.488	-0.061	1.536	-8.577	-2.369	-0.427	0.488	-0.793	2.785	9.244	1.304	0.549	1.221	1.343	-9.378	-1.392	0.994	0.244	0.488	-0.061	0.991	8.985	2.875	0.244	0.916	0	-0.33	9.27	2.067	1.831	1.587	0.61	1506611612
-9.484	-0.9	0.892	-0.549	0.488	-0.122	1.517	-8.488	-2.096	-0.671	0.732	-0.61	2.785	9.244	1.304	0.244	0.793	1.404	-9.484	-0.9	0.892	-0.549	0.488	-0.122	1.315	9.398	2.955	0.244	0.916	0	0.159	9.213	1.944	2.319	0.549	0.061	1506611612
-9.147	-0.837	0.884	-0.61	0.671	-0.061	1.336	-8.611	-1.875	-0.549	0.549	-0.244	2.592	9.399	1.16	0.061	0.305	1.099	-9.147	-0.837	0.884	-0.61	0.671	-0.061	1.422	9.49	3.12	0.549	0.916	-0.183	0.598	9.109	2.08	1.709	-0.305	-0.488	1506611613
-9.448	-0.906	0.778	-0.488	0.61	0	1.392	-8.705	-1.648	-0.305	0.061	0.122	2.889	9.292	1.372	0.305	0.305	0.671	-9.448	-0.906	0.778	-0.488	0.61	0	1.236	9.17	3.071	0.122	0.549	0.061	0.477	9.256	1.815	2.075	0.854	-0.732	1506611613
-10.359	-1.093	0.31	-0.61	0.122	-0.183	1.638	-8.591	-1.318	-0.183	-0.366	0.183	2.986	9.216	1.608	0.854	0.916	0.305	-10.359	-1.093	0.31	-0.61	0.122	-0.183	1.214	9.39	2.801	0.122	0.549	0.061	0.889	9.843	2.097	2.197	-2.869	-1.221	1506611613
-10.499	-1.647	-0.002	-0.61	0.061	-0.244	1.847	-8.781	-1.089	0.061	-0.732	0.183	2.891	9.759	1.721	1.221	1.587	0.122	-10.499	-1.647	-0.002	-0.61	0.061	-0.244	1.413	10.066	2.359	0	0.427	0.244	0.938	10.587	0.745	2.563	-0.488	-1.709	1506611613
-9.793	-1.464	-0.249	-0.549	0	-0.183	2.054	-9.408	-0.918	0.244	-0.793	0.549	3.103	10.039	1.696	1.099	1.465	-0.244	-9.793	-1.464	-0.249	-0.549	0	-0.183	1.384	10.03	1.993	0.183	0.305	0.183	1.919	10.312	0.383	1.343	0.244	-1.343	1506611613
-9.404	-1.445	-0.495	-0.671	0.061	-0.244	2.388	-9.519	-0.688	0.244	-0.549	0.916	3.103	10.039	1.696	0.732	1.099	-0.793	-9.404	-1.445	-0.495	-0.671	0.061	-0.244	1.203	9.429	1.776	0.183	0.061	0.122	1.107	9.836	0.022	2.319	-0.488	-1.404	1506611613
-9.452	-1.711	-0.816	-0.549	0.183	-0.305	2.765	-8.94	-0.215	-0.061	0.061	0.854	3.457	9.615	1.689	0.61	1.038	-0.977	-9.452	-1.711	-0.816	-0.549	0.183	-0.305	1.203	9.429	1.776	-0.061	0.122	0.122	1.506	9.771	-0.428	2.319	-0.488	-1.404	1506611613
-9.747	-1.829	-0.934	-0.305	0.122	-0.244	2.844	-8.69	0.182	-0.183	0.305	0.61	3.504	9.337	1.241	0.427	0.854	-0.916	-9.747	-1.829	-0.934	-0.305	0.122	-0.244	1.197	9.637	1.286	-0.244	0.061	0.122	1.951	9.958	-0.299	0.854	0.061	-0.671	1506611613
-9.855	-1.548	-0.872	-0.427	0.183	-0.183	2.69	-8.848	0.297	0.061	-0.122	0.366	3.504	9.337	1.241	0	0.244	-0.854	-9.855	-1.548	-0.872	-0.427	0.183	-0.183	1.512	9.739	1.257	0	-0.244	-0.061	1.592	10.028	-0.681	0.488	0.366	-0.366	1506611613
-9.877	-1.492	-0.835	-0.549	0.061	-0.305	2.626	-9.025	0.224	0.244	-0.671	0.183	3.663	9.331	0.693	-0.244	-0.61	-1.038	-9.877	-1.492	-0.835	-0.549	0.061	-0.305	1.68	9.683	1.235	0.122	-0.061	-0.305	1.007	10	-0.945	0.366	0.244	-0.305	1506611613
-9.805	-1.613	-0.798	-0.366	0	-0.244	2.76	-9.094	0.139	0.183	-0.61	0.061	4.021	9.256	0.633	-0.244	-1.038	-1.16	-9.805	-1.613	-0.798	-0.366	0	-0.244	1.556	9.557	1.202	0.122	-0.061	-0.305	0.967	9.969	-0.897	0.183	0.244	-0.244	1506611613
-9.729	-1.616	-0.723	-0.183	0	-0.183	2.818	-8.961	0.134	0.061	-0.122	-0.061	4.021	9.256	0.633	0	-0.61	-1.282	-9.729	-1.616	-0.723	-0.183	0	-0.183	1.385	9.551	1.203	0.061	0.122	-0.244	1.201	9.899	-0.788	0.061	0.244	-0.061	1506611613
-9.808	-1.481	-0.65	-0.061	-0.061	-0.122	2.688	-8.774	0.142	0.061	0.122	-0.122	3.978	9.39	0.578	0.183	0.061	-1.282	-9.808	-1.481	-0.65	-0.061	-0.061	-0.122	1.269	9.635	1.314	0.061	0.183	-0.366	1.223	9.91	-0.794	-0.244	0.305	0.122	1506611613
-9.921	-1.298	-0.616	0	-0.061	-0.061	2.518	-8.636	0.144	0.061	0.061	-0.122	3.962	9.56	0.604	0.244	-0.122	-1.038	-9.921	-1.298	-0.616	0	-0.061	-0.061	1.188	9.767	1.378	0.061	0.183	-0.366	1.091	9.934	-0.871	-0.183	0.122	0.122	1506611613
-9.887	-1.31	-0.664	0	0.061	-0.061	2.445	-8.601	0.099	0.061	0.122	-0.061	3.962	9.56	0.604	0.244	-0.366	-0.732	-9.887	-1.31	-0.664	0	0.061	-0.061	1.174	9.918	1.501	0.122	0.183	-0.305	0.937	9.967	-1.008	-0.061	-0.122	0	1506611613
-9.77	-1.366	-0.659	0.122	0.122	-0.061	2.46	-8.695	-0.004	0	0.305	0.122	3.919	9.944	0.787	0.244	-0.305	-0.427	-9.77	-1.366	-0.659	0.122	0.122	-0.061	1.241	9.972	1.543	0	-0.183	-0.244	1.111	9.948	-0.908	-0.183	-0.061	0	1506611613
-9.716	-1.266	-0.638	0.244	0.183	0	2.467	-8.818	-0.063	0	0.305	0.183	3.783	9.88	0.945	0.305	-0.244	-0.122	-9.716	-1.266	-0.638	0.244	0.183	0	1.308	9.704	1.511	0	-0.183	-0.244	1.241	9.88	-0.78	-0.244	-0.122	0.061	1506611613
-9.818	-1.207	-0.641	0.183	0.183	0	2.5	-8.784	-0.087	-0.061	0.183	0.183	3.783	9.88	0.945	0.305	-0.183	0.122	-9.818	-1.207	-0.641	0.183	0.183	0	1.373	9.448	1.506	-0.122	-0.305	-0.183	1.213	9.857	-0.779	-0.244	-0.183	0.061	1506611613
-9.855	-1.229	-0.604	0.122	0.122	0	2.573	-8.668	-0.095	-0.061	0.244	0.061	3.352	9.557	1.223	0.244	-0.122	0.305	-9.855	-1.229	-0.604	0.122	0.122	0	1.445	9.528	1.461	-0.183	-0.244	-0.122	1.159	9.896	-0.729	-0.244	-0.183	0	1506611613
-9.778	-1.235	-0.59	0.061	0.183	0	2.597	-8.764	-0.089	-0.122	0.244	0.061	3.183	9.671	1.241	0.122	-0.122	0.366	-9.778	-1.235	-0.59	0.061	0.183	0	1.445	9.528	1.461	-0.122	-0.183	-0.061	1.176	9.892	-0.664	-0.244	-0.122	0	1506611613
-9.753	-1.239	-0.609	0.061	0.183	0	2.61	-8.929	-0.093	-0.122	0.305	0.061	3.183	9.671	1.241	-0.061	-0.183	0.183	-9.753	-1.239	-0.609	0.061	0.183	0	1.663	9.653	1.609	0.061	-0.122	-0.061	1.17	9.866	-0.575	-0.244	-0.122	0.061	1506611613
-9.775	-1.249	-0.672	0	0.122	0	2.643	-8.958	-0.083	-0.061	0.183	-0.061	3.161	9.692	1.192	-0.183	-0.244	0	-9.775	-1.249	-0.672	0	0.122	0	1.658	9.625	1.693	0	0	-0.061	1.138	9.856	-0.67	-0.244	-0.122	0	1506611613
-9.798	-1.23	-0.654	0	0.061	-0.061	2.613	-8.878	-0.075	0	0.122	-0.244	3.191	9.652	1.144	-0.122	-0.061	-0.061	-9.798	-1.23	-0.654	0	0.061	-0.061	1.559	9.603	1.714	-0.061	0	0	1.11	9.855	-0.614	-0.122	-0.183	0	1506611613
-9.813	-1.247	-0.632	-0.061	0.061	-0.061	2.529	-8.853	-0.11	0.061	0.122	-0.244	3.191	9.652	1.144	-0.061	0	-0.061	-9.813	-1.247	-0.632	-0.061	0.061	-0.061	1.529	9.579	1.713	-0.122	0	0.061	1.113	9.896	-0.586	-0.183	-0.061	-0.061	1506611613
-9.771	-1.309	-0.607	-0.061	0	0	2.437	-8.881	-0.158	0.122	0.183	-0.183	3.135	9.627	1.103	-0.122	0.061	-0.122	-9.771	-1.309	-0.607	-0.061	0	0	1.518	9.555	1.729	-0.061	0	0	1.073	9.892	-0.519	-0.122	-0.122	-0.061	1506611613
-9.772	-1.317	-0.604	0	0	0	2.409	-8.882	-0.223	0.061	0	-0.122	3.156	9.582	1.079	-0.122	0	-0.122	-9.772	-1.317	-0.604	0	0	0	1.526	9.532	1.761	-0.061	0	0	1.095	9.867	-0.483	-0.061	-0.183	-0.061	1506611614
-9.783	-1.318	-0.613	0.061	0	-0.061	2.432	-8.881	-0.274	0	0.061	-0.122	3.156	9.582	1.079	-0.122	-0.061	-0.122	-9.783	-1.318	-0.613	0.061	0	-0.061	1.526	9.532	1.761	-0.061	-0.061	0	1.072	9.892	-0.496	-0.122	-0.122	-0.061	1506611614
-9.781	-1.27	-0.607	0.061	0	-0.061	2.42	-8.873	-0.254	0	0.061	0	3.156	9.586	0.95	-0.122	-0.122	-0.122	-9.781	-1.27	-0.607	0.061	0	-0.061	1.526	9.532	1.761	-0.061	-0.061	0	1.138	9.879	-0.421	-0.122	-0.061	-0.061	1506611614
-9.78	-1.219	-0.601	0	0	-0.061	2.436	-8.869	-0.242	0	0.061	0.061	3.133	9.562	0.931	-0.061	-0.061	-0.122	-9.78	-1.219	-0.601	0	0	-0.061	1.486	9.552	1.766	-0.061	-0.122	-0.122	1.114	9.88	-0.445	-0.122	-0.061	-0.061	1506611614
-9.78	-1.241	-0.585	0	0	-0.122	2.492	-8.844	-0.23	-0.061	0.061	0.122	3.133	9.562	0.931	0	-0.061	-0.061	-9.78	-1.241	-0.585	0	0	-0.122	1.501	9.567	1.766	-0.061	-0.122	-0.122	1.154	9.871	-0.406	-0.122	-0.061	-0.061	1506611614
-9.811	-1.242	-0.605	0.061	0	-0.061	2.552	-8.837	-0.194	-0.061	0.061	0.122	3.113	9.605	0.958	0	-0.183	-0.061	-9.811	-1.242	-0.605	0.061	0	-0.061	1.53	9.594	1.743	0	-0.122	-0.183	1.151	9.877	-0.351	-0.122	0	0	1506611614
-9.788	-1.236	-0.592	0.061	0	-0.061	2.6	-8.842	-0.16	-0.061	0.061	0.122	3.134	9.623	1	0.061	-0.122	-0.061	-9.788	-1.236	-0.592	0.061	0	-0.061	1.556	9.601	1.724	0	-0.122	-0.183	1.14	9.878	-0.385	-0.061	-0.122	-0.061	1506611614
-9.781	-1.219	-0.618	0.061	0	-0.061	2.622	-8.826	-0.134	0	0	0.061	3.134	9.623	1	0.061	-0.061	-0.122	-9.781	-1.219	-0.618	0.061	0	-0.061	1.505	9.581	1.723	-0.061	-0.061	-0.183	1.163	9.869	-0.359	-0.061	-0.061	-0.061	1506611614
-9.784	-1.211	-0.644	0.061	0	-0.061	2.647	-8.788	-0.126	-0.061	0	0.061	3.176	9.641	1.117	0.122	0	-0.122	-9.784	-1.211	-0.644	0.061	0	-0.061	1.456	9.577	1.707	-0.061	-0.061	-0.183	1.17	9.867	-0.339	-0.061	-0.061	-0.061	1506611614
-9.781	-1.208	-0.664	0	0	-0.061	2.645	-8.747	-0.124	0	0	0	3.193	9.659	1.136	0.122	0	-0.122	-9.781	-1.208	-0.664	0	0	-0.061	1.439	9.603	1.698	-0.061	-0.061	-0.122	1.218	9.874	-0.371	-0.061	-0.122	-0.061	1506611614
-9.783	-1.203	-0.693	0	0	-0.061	2.619	-8.756	-0.158	0	-0.061	0	3.193	9.659	1.136	0.061	0	-0.122	-9.783	-1.203	-0.693	0	0	-0.061	1.418	9.616	1.706	-0.061	0	-0.122	1.218	9.872	-0.347	-0.061	-0.061	-0.061	1506611614
-9.802	-1.175	-0.675	0	-0.061	0	2.634	-8.766	-0.182	-0.061	0	-0.061	3.198	9.688	1.141	0	-0.061	-0.122	-9.802	-1.175	-0.675	0	-0.061	0	1.418	9.616	1.706	-0.061	-0.061	-0.061	1.196	9.871	-0.372	0	-0.061	-0.061	1506611614
-9.796	-1.214	-0.691	-0.061	-0.061	-0.061	2.613	-8.778	-0.202	-0.122	0.061	-0.061	3.212	9.668	1.085	-0.061	-0.061	-0.061	-9.796	-1.214	-0.691	-0.061	-0.061	-0.061	1.398	9.583	1.695	-0.061	-0.061	-0.061	1.175	9.875	-0.419	0	-0.122	-0.122	1506611614
-9.769	-1.273	-0.701	0	0	0	2.542	-8.799	-0.176	-0.122	0.061	-0.061	3.212	9.668	1.085	-0.061	-0.061	-0.061	-9.769	-1.273	-0.701	0	0	0	1.422	9.607	1.672	-0.061	-0.061	0	1.203	9.877	-0.362	0	0	-0.061	1506611614
-9.759	-1.247	-0.697	0	0	0	2.501	-8.838	-0.138	-0.061	0	-0.122	3.199	9.644	1.017	-0.122	-0.061	-0.061	-9.759	-1.247	-0.697	0	0	0	1.465	9.581	1.676	-0.061	0	0	1.266	9.877	-0.328	-0.061	0	0	1506611614
-9.8	-1.219	-0.7	-0.061	-0.061	-0.061	2.499	-8.849	-0.109	-0.122	-0.061	-0.122	3.199	9.595	1	-0.122	-0.061	-0.061	-9.8	-1.219	-0.7	-0.061	-0.061	-0.061	1.477	9.57	1.686	-0.061	0	0	1.175	9.868	-0.371	-0.061	-0.061	0	1506611614
-9.777	-1.287	-0.675	-0.061	-0.061	0	2.48	-8.838	-0.074	-0.122	-0.061	-0.122	3.199	9.595	1	-0.061	0	0	-9.777	-1.287	-0.675	-0.061	-0.061	0	1.477	9.57	1.686	0	0	0	1.136	9.879	-0.386	0	0	0	1506611614
-9.768	-1.278	-0.674	-0.061	0	0	2.446	-8.857	-0.029	-0.061	-0.061	-0.061	3.179	9.634	0.932	-0.061	0	0	-9.768	-1.278	-0.674	-0.061	0	0	1.418	9.583	1.702	0	0.061	0	1.12	9.877	-0.374	-0.061	0.061	0	1506611614
-9.79	-1.304	-0.685	-0.061	0	0	2.438	-8.87	-0.024	0	0	0	3.169	9.642	0.943	-0.061	0	0	-9.79	-1.304	-0.685	-0.061	0	0	1.389	9.599	1.723	0	0.061	0	1.116	9.88	-0.383	-0.061	0	0	1506611614
-9.768	-1.297	-0.681	-0.061	0	0	2.472	-8.886	-0.043	0	-0.122	0	3.169	9.642	0.943	0	0	0	-9.768	-1.297	-0.681	-0.061	0	0	1.369	9.611	1.724	0	0.061	0	1.113	9.875	-0.386	-0.061	-0.061	0	1506611614
-9.775	-1.29	-0.682	-0.061	0	0	2.529	-8.893	-0.078	0	-0.061	0	3.157	9.656	0.994	0	0	0	-9.775	-1.29	-0.682	-0.061	0	0	1.369	9.603	1.712	0	0	0	1.127	9.881	-0.383	-0.061	-0.061	0	1506611614
-9.778	-1.291	-0.682	-0.061	0	0	2.519	-8.867	-0.091	0	-0.061	0	3.12	9.666	1	0	0	0.061	-9.778	-1.291	-0.682	-0.061	0	0	1.398	9.586	1.713	0	0	0	1.108	9.887	-0.397	0	-0.061	0	1506611614
-9.778	-1.308	-0.713	-0.061	0	0	2.533	-8.829	-0.105	0	-0.122	0	3.12	9.666	1	0	0	0.061	-9.778	-1.308	-0.713	-0.061	0	0	1.419	9.615	1.7	0	0	0	1.083	9.902	-0.388	0	-0.061	-0.061	1506611614
-9.759	-1.328	-0.725	-0.061	0	0	2.589	-8.812	-0.15	0	-0.061	0	3.072	9.668	0.993	-0.061	0	0.061	-9.759	-1.328	-0.725	-0.061	0	0	1.419	9.615	1.7	0	0	0	1.128	9.892	-0.389	0	0	0	1506611614
-9.777	-1.288	-0.718	-0.061	0	0	2.621	-8.819	-0.161	0	-0.061	0	3.095	9.653	1	0	0	0	-9.777	-1.288	-0.718	-0.061	0	0	1.44	9.637	1.687	0	0	0	1.151	9.869	-0.364	-0.061	0	0	1506611614
-9.79	-1.248	-0.729	-0.061	0	0	2.611	-8.811	-0.151	0	-0.061	-0.061	3.095	9.653	1	0	0	0	-9.79	-1.248	-0.729	-0.061	0	0	1.342	9.58	1.688	0	0	0	1.104	9.878	-0.394	0	-0.061	0	1506611615
-9.781	-1.264	-0.705	-0.061	0	0	2.595	-8.796	-0.167	0	-0.061	-0.061	3.11	9.633	0.971	0	0	0	-9.781	-1.264	-0.705	-0.061	0	0	1.355	9.612	1.682	0	0	0	1.128	9.884	-0.409	0	-0.061	0	1506611615
-9.784	-1.25	-0.69	-0.061	-0.061	0	2.573	-8.818	-0.172	-0.061	0	-0.061	3.135	9.656	0.922	-0.061	-0.061	0	-9.784	-1.25	-0.69	-0.061	-0.061	0	1.396	9.629	1.682	0	-0.061	0	1.146	9.886	-0.392	0	0	0	1506611615
-9.764	-1.257	-0.677	-0.061	-0.122	0	2.55	-8.85	-0.176	-0.061	0	-0.061	3.135	9.656	0.922	-0.061	-0.061	0	-9.764	-1.257	-0.677	-0.061	-0.122	0	1.404	9.601	1.67	0	-0.061	0	1.133	9.867	-0.389	0	0	0	1506611615
-9.78	-1.264	-0.674	-0.061	-0.122	0	2.539	-8.835	-0.127	-0.061	-0.061	-0.122	3.159	9.616	0.932	0	0	0	-9.78	-1.264	-0.674	-0.061	-0.122	0	1.424	9.583	1.647	0	-0.061	0	1.144	9.865	-0.388	0	0	0	1506611615
-9.768	-1.243	-0.706	-0.061	-0.122	0	2.522	-8.813	-0.083	0	-0.061	-0.122	3.159	9.606	0.946	0	-0.061	0	-9.768	-1.243	-0.706	-0.061	-0.122	0	1.453	9.619	1.622	0	-0.061	0	1.168	9.869	-0.42	0.061	0	0	1506611615
-9.814	-1.245	-0.705	-0.061	-0.122	0	2.5	-8.833	-0.059	0	-0.061	-0.061	3.159	9.606	0.946	0	-0.061	0	-9.814	-1.245	-0.705	-0.061	-0.122	0	1.477	9.642	1.608	0	-0.061	0	1.146	9.886	-0.438	0	0	0	1506611615
-9.776	-1.264	-0.696	-0.061	-0.061	0	2.487	-8.857	-0.057	0	-0.061	-0.061	3.235	9.641	0.976	0	0	0	-9.776	-1.264	-0.696	-0.061	-0.061	0	1.438	9.63	1.585	0	0	0	1.156	9.881	-0.477	0	0.061	0	1506611615
-9.796	-1.239	-0.678	0	-0.061	0	2.5	-8.849	-0.062	0	-0.061	-0.061	3.23	9.639	0.989	0.061	0	0	-9.796	-1.239	-0.678	0	-0.061	0	1.445	9.628	1.559	0	0	0	1.15	9.902	-0.428	0	0	0	1506611615
-9.801	-1.2	-0.674	-0.061	-0.061	0	2.525	-8.835	-0.043	0	-0.061	0	3.23	9.639	0.989	0	0	0	-9.801	-1.2	-0.674	-0.061	-0.061	0	1.451	9.599	1.564	0	-0.061	-0.061	1.162	9.89	-0.452	0	0.061	0	1506611615
-9.808	-1.178	-0.674	-0.061	0	0	2.534	-8.821	-0.026	0	-0.061	0	3.217	9.613	0.989	0	0	0	-9.808	-1.178	-0.674	-0.061	0	0	1.462	9.65	1.53	0	0	-0.061	1.194	9.884	-0.423	0	0.061	0	1506611615
-9.79	-1.183	-0.641	-0.061	0	0	2.543	-8.831	-0.02	0	-0.061	0	3.198	9.644	0.919	0	0	0	-9.79	-1.183	-0.641	-0.061	0	0	1.473	9.654	1.548	0	-0.061	-0.061	1.213	9.885	-0.432	0	0	0	1506611615
-9.806	-1.152	-0.64	-0.061	0	0	2.568	-8.821	-0.006	0	-0.061	0	3.198	9.644	0.919	0	0	0	-9.806	-1.152	-0.64	-0.061	0	0	1.437	9.628	1.534	0	0	-0.061	1.199	9.884	-0.453	0	0	0	1506611615
-9.793	-1.189	-0.665	-0.061	0	0	2.591	-8.829	-0.005	0	0	0.061	3.21	9.629	0.92	0	0	-0.061	-9.793	-1.189	-0.665	-0.061	0	0	1.438	9.646	1.542	0	0	-0.061	1.231	9.872	-0.452	0	0	0	1506611615
-9.781	-1.166	-0.657	-0.061	0	0	2.603	-8.815	-0.035	0	-0.061	0	3.234	9.642	0.974	0	0	-0.061	-9.781	-1.166	-0.657	-0.061	0	0	1.452	9.642	1.537	0	0	-0.061	1.255	9.878	-0.392	0	0.061	0	1506611615
-9.799	-1.141	-0.635	-0.061	0	0	2.627	-8.798	-0.038	0	-0.061	0	3.234	9.642	0.974	0	-0.061	-0.061	-9.799	-1.141	-0.635	-0.061	0	0	1.467	9.61	1.548	0	-0.061	-0.061	1.239	9.866	-0.422	0	0	0	1506611615
-9.798	-1.133	-0.638	-0.061	0	0	2.614	-8.764	-0.054	0	-0.061	0	3.247	9.622	1.005	0	0	-0.061	-9.798	-1.133	-0.638	-0.061	0	0	1.479	9.633	1.53	0	0	0	1.229	9.845	-0.441	0	-0.061	0	1506611615
-9.783	-1.145	-0.639	-0.061	0	0	2.608	-8.769	-0.068	0	-0.061	0	3.255	9.649	0.997	0	0	0	-9.783	-1.145	-0.639	-0.061	0	0	1.512	9.676	1.568	0	0	0	1.256	9.863	-0.443	0	0	0	1506611615
-9.782	-1.14	-0.644	-0.061	0	0	2.632	-8.821	-0.093	0	-0.061	-0.061	3.255	9.649	0.997	0	0	-0.061	-9.782	-1.14	-0.644	-0.061	0	0	1.524	9.637	1.576	0	0	0	1.248	9.859	-0.434	0.061	0	0	1506611615
-9.782	-1.132	-0.663	-0.061	0	0	2.634	-8.818	-0.096	0	-0.061	-0.061	3.287	9.661	1.014	0	0.061	-0.061	-9.782	-1.132	-0.663	-0.061	0	0	1.511	9.558	1.577	-0.061	0	0	1.231	9.853	-0.476	0.061	0	-0.061	1506611615
-9.802	-1.097	-0.666	-0.122	0	0	2.606	-8.82	-0.072	0	-0.122	-0.122	3.279	9.568	1.034	0	0.061	0	-9.802	-1.097	-0.666	-0.122	0	0	1.518	9.539	1.583	0	0	0	1.245	9.865	-0.462	0.122	-0.061	-0.061	1506611615
-9.81	-1.042	-0.628	-0.122	0	0	2.588	-8.88	-0.047	0	-0.122	-0.061	3.279	9.568	1.034	0	0.061	0	-9.81	-1.042	-0.628	-0.122	0	0	1.543	9.575	1.623	0.061	0.061	0	1.195	9.875	-0.532	0.183	-0.061	-0.061	1506611615
-9.833	-1.047	-0.657	-0.244	0	0	2.589	-8.917	-0.036	0	-0.122	-0.061	3.31	9.569	1.001	-0.061	0.061	0	-9.833	-1.047	-0.657	-0.244	0	0	1.565	9.597	1.656	0.061	0.122	0.061	1.145	9.893	-0.616	0.244	-0.122	-0.183	1506611615
-9.796	-1.09	-0.659	-0.305	0.061	0	2.588	-8.955	-0.047	0.061	-0.122	-0.122	3.382	9.631	0.98	0	0.122	0.061	-9.796	-1.09	-0.659	-0.305	0.061	0	1.628	9.643	1.65	0.122	0.183	0.061	1.163	9.886	-0.677	0.305	-0.061	-0.244	1506611615
-9.757	-1.085	-0.682	-0.366	0.061	0.061	2.6	-8.996	-0.033	0.183	-0.183	-0.122	3.382	9.631	0.98	0.061	0.183	0.061	-9.757	-1.085	-0.682	-0.366	0.061	0.061	1.748	9.609	1.616	0.183	0.183	0.061	1.171	9.877	-0.684	0.366	0	-0.244	1506611615
-9.743	-1.029	-0.709	-0.488	0.061	0.061	2.571	-8.951	-0.089	0.305	-0.305	-0.244	3.385	9.628	1.004	0.122	0.244	0.122	-9.743	-1.029	-0.709	-0.488	0.061	0.061	1.861	9.508	1.555	0.183	0.305	0.061	1.182	9.848	-0.616	0.305	0.122	-0.244	1506611616
-9.823	-1	-0.67	-0.671	0	0.061	2.44	-8.912	-0.185	0.366	-0.488	-0.305	3.376	9.563	1.049	0.183	0.366	0.122	-9.823	-1	-0.67	-0.671	0	0.061	1.861	9.508	1.555	0.183	0.427	0	1.192	9.853	-0.687	0.305	0.122	-0.244	1506611616
-9.784	-1.028	-0.719	-0.793	-0.061	0	2.35	-8.9	-0.227	0.549	-0.427	-0.427	3.328	9.441	1.077	0.244	0.488	0.061	-9.784	-1.028	-0.719	-0.793	-0.061	0	1.919	9.506	1.434	0.183	0.671	0	1.097	9.819	-0.67	0.427	0.183	-0.183	1506611616
-9.818	-1.08	-0.768	-0.916	-0.061	-0.122	2.224	-8.976	-0.165	0.854	-0.671	-0.671	3.332	9.416	1.068	0.244	0.671	-0.061	-9.818	-1.08	-0.768	-0.916	-0.061	-0.122	1.985	9.667	1.415	0.244	0.854	0	0.983	9.836	-0.841	0.488	0.183	-0.305	1506611616
-9.762	-1.074	-0.946	-0.977	0	-0.244	2.139	-9.038	-0.025	1.099	-1.16	-0.732	3.383	9.515	0.994	0.305	0.793	-0.122	-9.762	-1.074	-0.946	-0.977	0	-0.244	1.985	9.667	1.415	0.244	0.977	-0.061	0.843	9.838	-1.089	0.549	0.427	-0.305	1506611616
-9.753	-1.011	-1.117	-1.16	-0.061	-0.366	2.194	-9.074	0.099	1.343	-1.282	-0.793	3.426	9.6	0.919	0.427	0.854	-0.122	-9.753	-1.011	-1.117	-1.16	-0.061	-0.366	2.172	9.674	1.217	0.183	1.16	-0.183	0.842	9.863	-1.183	0.549	0.549	-0.366	1506611616
-9.728	-0.858	-1.247	-1.282	-0.183	-0.488	2.201	-8.945	0.407	1.282	-1.465	-0.61	3.444	9.581	0.882	0.549	1.038	-0.244	-9.728	-0.858	-1.247	-1.282	-0.183	-0.488	2.096	9.514	1.004	0.061	1.343	-0.305	0.969	9.831	-1.268	0.488	0.793	-0.366	1506611616
-9.75	-0.651	-1.459	-1.465	-0.244	-0.488	2.085	-8.695	0.535	1.099	-2.014	-0.305	3.304	9.336	0.909	0.671	1.221	-0.366	-9.75	-0.651	-1.459	-1.465	-0.244	-0.488	1.802	9.399	0.755	0	1.526	-0.366	1.203	9.829	-1.242	0.366	0.977	-0.366	1506611616
-9.899	-0.525	-1.523	-1.709	-0.183	-0.427	2.201	-8.513	0.618	1.038	-1.831	0	3.304	9.336	0.909	0.671	1.404	-0.549	-9.899	-0.525	-1.523	-1.709	-0.183	-0.427	1.802	9.399	0.755	-0.061	1.709	-0.366	1.567	9.829	-1.437	0.244	1.221	-0.305	1506611616
-9.929	-0.519	-1.503	-1.892	-0.183	-0.427	2.29	-8.425	0.809	0.854	-1.465	0.488	3.327	9.275	0.938	0.61	1.587	-0.732	-9.929	-0.519	-1.503	-1.892	-0.183	-0.427	1.419	9.514	0.535	-0.061	1.709	-0.244	1.644	9.871	-1.553	0.061	1.221	-0.305	1506611616
-9.833	-0.7	-1.513	-2.014	-0.122	-0.427	2.393	-8.707	1.062	0.549	-1.526	0.916	3.645	9.959	0.67	0.488	1.465	-0.977	-9.833	-0.7	-1.513	-2.014	-0.122	-0.427	1.287	9.997	0.452	0.122	1.77	-0.122	1.431	9.898	-1.623	-0.061	1.038	-0.305	1506611616
-9.745	-0.9	-1.541	-1.892	-0.122	-0.488	2.613	-8.85	1.345	0.427	-1.709	1.16	3.645	9.959	0.67	0.305	1.526	-1.16	-9.745	-0.9	-1.541	-1.892	-0.122	-0.488	1.19	9.971	0.652	0.122	1.709	-0.122	1.274	9.795	-1.577	-0.122	1.038	-0.305	1506611616
-9.695	-0.931	-1.648	-1.77	-0.183	-0.427	2.833	-8.644	1.581	0.488	-1.892	1.099	3.884	9.939	0.537	0.427	1.587	-1.038	-9.695	-0.931	-1.648	-1.77	-0.183	-0.427	1.109	9.705	0.687	-0.061	1.587	-0.061	1.347	9.725	-1.627	-0.122	0.977	-0.427	1506611616
-9.79	-0.863	-1.8	-1.892	-0.427	-0.488	2.993	-8.373	1.613	0.427	-2.075	0.854	4.064	9.527	0.553	0.549	1.77	-0.671	-9.79	-0.863	-1.8	-1.892	-0.427	-0.488	1.043	9.674	0.563	-0.244	1.587	0.061	1.485	9.775	-1.633	-0.305	1.282	-0.427	1506611616
-9.839	-0.914	-1.899	-1.953	-0.488	-0.366	3.062	-8.327	1.53	0.488	-1.953	0.671	4.064	9.527	0.553	0.671	2.014	-0.366	-9.839	-0.914	-1.899	-1.953	-0.488	-0.366	1.043	9.674	0.563	-0.244	1.709	0.183	1.437	9.861	-1.595	-0.488	1.221	-0.366	1506611616
-9.829	-0.824	-1.954	-2.136	-0.61	-0.366	3.079	-8.423	1.443	0.488	-2.075	0.488	3.941	9.588	0.444	0.549	2.136	-0.183	-9.829	-0.824	-1.954	-2.136	-0.61	-0.366	0.975	9.727	0.432	-0.122	1.77	0.305	1.573	9.877	-1.525	-0.61	1.404	-0.366	1506611616
-9.721	-0.746	-1.975	-2.258	-0.671	-0.427	3.101	-8.465	1.395	0.488	-2.197	0.366	3.758	9.586	0.163	0.366	2.136	-0.122	-9.721	-0.746	-1.975	-2.258	-0.671	-0.427	0.975	9.727	0.432	-0.061	1.831	0.366	1.254	9.812	-1.622	-0.732	1.343	-0.427	1506611616
-9.709	-0.853	-2.05	-2.258	-0.854	-0.488	3.194	-8.428	1.433	0.366	-2.136	0.122	3.758	9.586	0.163	0.183	1.953	0	-9.709	-0.853	-2.05	-2.258	-0.854	-0.488	1.036	9.799	0.37	-0.061	1.77	0.427	1.069	9.778	-1.773	-0.732	1.282	-0.671	1506611616
-9.711	-0.98	-2.207	-2.014	-0.916	-0.427	3.152	-8.35	1.59	0.244	-2.258	-0.244	3.659	9.564	-0.014	0.122	1.831	0	-9.711	-0.98	-2.207	-2.014	-0.916	-0.427	1.257	9.877	0.245	-0.122	1.831	0.427	1.349	9.799	-1.871	-0.916	1.465	-0.732	1506611616
-9.751	-0.812	-2.269	-1.892	-1.099	-0.244	3.031	-8.387	1.723	0.244	-2.441	-0.549	3.569	9.551	-0.19	0.183	1.892	-0.061	-9.751	-0.812	-2.269	-1.892	-1.099	-0.244	1.279	9.874	0.181	-0.183	1.831	0.488	1.629	9.891	-1.717	-1.587	1.648	-0.671	1506611616
-9.575	-0.707	-2.305	-2.075	-1.221	-0.183	2.908	-8.459	1.808	0.244	-2.502	-0.732	3.569	9.551	-0.19	0.305	2.014	-0.244	-9.575	-0.707	-2.305	-2.075	-1.221	-0.183	1.081	9.806	0.172	-0.244	1.892	0.488	1.312	9.861	-1.235	-1.831	1.709	-0.671	1506611616
-9.625	-1.034	-2.318	-2.136	-1.038	-0.122	2.826	-8.357	1.904	0.122	-2.319	-0.793	3.543	9.503	-0.161	0.305	1.953	-0.366	-9.625	-1.034	-2.318	-2.136	-1.038	-0.122	1.029	10.005	0.24	-0.305	1.953	0.549	0.897	10.025	-1.357	-2.258	1.709	-0.732	1506611616
-10.168	-1.48	-1.838	-2.075	-0.977	0	2.779	-8.424	2.015	0	-1.953	-0.671	3.71	9.956	-0.249	0.183	1.892	-0.366	-10.168	-1.48	-1.838	-2.075	-0.977	0	1.029	10.005	0.24	-0.244	2.014	0.671	0.956	10.252	-0.841	-2.747	1.953	-0.61	1506611616
-10.617	-1.448	-1.634	-2.136	-0.916	0.183	2.714	-9.142	2.056	0.061	-1.77	-0.366	3.71	9.956	-0.249	-0.122	1.648	-0.366	-10.617	-1.448	-1.634	-2.136	-0.916	0.183	1.315	10.576	0.593	-0.305	2.014	0.488	1.064	10.899	0.351	-2.686	2.747	-0.183	1506611616
-10.323	-1.463	-1.375	-1.953	-0.854	0.305	2.65	-10.045	1.806	0.244	-2.075	-0.183	3.784	10.447	-0.313	-0.244	1.343	-0.244	-10.323	-1.463	-1.375	-1.953	-0.854	0.305	1.615	10.335	2.015	0.061	2.136	0.427	1.303	10.915	1.147	-3.235	2.38	0.183	1506611616
-9.351	-1.804	-0.5	-2.319	-1.221	0.427	2.74	-10.438	1.494	0.244	-2.075	-0.183	4.148	9.932	0.31	0	1.526	0	-9.351	-1.804	-0.5	-2.319	-1.221	0.427	1.615	10.335	2.015	0.183	2.441	0.366	1.299	10.329	1.806	-4.272	2.747	0.488	1506611617
-9.172	-2.375	0.597	-2.747	-1.038	0.427	2.664	-9.515	1.37	0.732	-2.197	-0.427	4.148	9.932	0.31	0.366	2.502	0.305	-9.172	-2.375	0.597	-2.747	-1.038	0.427	0.854	8.836	2.237	0.061	2.258	0.793	1.199	9.306	2.193	-4.272	2.747	1.16	1506611617
-10.232	-2.757	1.47	-2.319	-1.221	0.427	2.36	-8.61	1.11	1.099	-2.808	-0.61	3.856	8.821	0.853	0.549	2.747	1.038	-10.232	-2.757	1.47	-2.319	-1.221	0.427	0.916	8.695	2.931	0.305	2.38	1.16	0.696	9.031	2.224	-2.747	2.197	1.953	1506611617
-10.631	-2.478	1.415	-1.831	-1.099	0.427	2.155	-8.745	0.581	1.526	-3.235	-0.305	2.803	9.915	0.755	0.061	2.319	1.77	-10.631	-2.478	1.415	-1.831	-1.099	0.427	0.916	8.695	2.931	1.221	2.93	0.977	0.628	9.597	2.04	-1.099	1.77	2.38	1506611617
-9.671	-1.921	1.211	-2.075	-0.305	0.488	2.077	-9.455	-0.195	1.831	-3.357	0.366	2.803	9.915	0.755	-0.427	1.526	2.014	-9.671	-1.921	1.211	-2.075	-0.305	0.488	1.215	10.349	3.15	1.892	3.662	0.671	1.519	9.037	1.389	0.549	2.441	2.93	1506611617
-8.914	-1.439	0.849	-2.319	-0.244	0.366	2.26	-9.692	-0.93	1.892	-3.296	0.916	2.741	10.934	0.556	-0.488	1.282	2.075	-8.914	-1.439	0.849	-2.319	-0.244	0.366	1.215	10.349	3.15	1.404	3.418	0.732	1.458	9.036	1.622	1.465	4.517	3.357	1506611617
-8.532	-1.419	0.365	-2.747	-0.366	0.061	2.803	-8.851	-1.22	1.526	-2.991	0.793	2.917	10.091	0.845	0.427	2.136	2.441	-8.532	-1.419	0.365	-2.747	-0.366	0.061	0.742	9.489	3.062	0.61	2.869	0.732	0.682	9.082	1.845	1.404	4.7	4.028	1506611617
-8.928	-1.511	0.27	-2.686	-0.061	0.183	2.996	-8.104	-1.346	0.977	-2.869	0.061	2.917	10.091	0.845	1.16	3.174	3.052	-8.928	-1.511	0.27	-2.686	-0.061	0.183	1.04	9.075	2.582	0.183	2.441	0.671	1.001	9.391	2.189	1.465	4.7	4.028	1506611617
-9.634	-1.378	0.285	-2.808	0.061	0.366	3.115	-8.171	-1.509	0.671	-2.747	-0.61	2.473	9.883	0.7	1.038	2.991	3.235	-9.634	-1.378	0.285	-2.808	0.061	0.366	1.571	9.288	2.449	0.305	2.258	0.488	0.995	9.973	2.443	1.465	4.456	3.662	1506611617
-9.899	-1.195	0.3	-2.93	0.183	0.427	3.074	-8.563	-1.698	0.671	-2.93	-0.916	2.653	9.146	0.488	0.916	2.38	2.93	-9.899	-1.195	0.3	-2.93	0.183	0.427	1.571	9.288	2.449	0.488	2.38	0.427	1.061	10.165	2.305	1.282	3.235	3.601	1506611617
-9.703	-0.974	0.161	-3.174	0.183	0.427	2.975	-8.721	-1.945	0.61	-3.418	-0.977	2.653	9.146	0.488	1.221	2.319	2.197	-9.703	-0.974	0.161	-3.174	0.183	0.427	1.585	9.269	2.169	0.488	2.747	0.427	1.957	9.871	1.912	1.404	3.479	3.662	1506611617
-9.7	-0.969	-0.041	-3.418	-0.061	0.366	3.062	-8.603	-1.921	0.488	-3.418	-0.977	2.921	8.82	0.5	1.648	2.563	1.404	-9.7	-0.969	-0.041	-3.418	-0.061	0.366	1.364	9.089	2.109	0.549	2.869	0.427	2.305	9.61	1.823	1.892	4.211	3.418	1506611617
-9.581	-1.162	-0.095	-3.479	-0.183	0.244	3.106	-8.358	-1.663	0.244	-3.113	-0.854	2.993	8.577	0.75	1.953	2.686	0.671	-9.581	-1.162	-0.095	-3.479	-0.183	0.244	1.364	9.089	2.109	0.488	2.686	0.366	1.9	9.539	1.56	1.953	4.7	3.174	1506611617
-9.429	-1.177	-0.057	-3.296	0.061	0.183	3.1	-8.199	-1.371	0	-2.686	-0.671	2.993	8.577	0.75	1.953	2.441	0.244	-9.429	-1.177	-0.057	-3.296	0.061	0.183	1.317	9.196	2.046	0.61	2.625	0.244	1.699	9.329	1.397	2.075	4.639	2.808	1506611617
-9.717	-1.058	-0.102	-3.113	0.244	0.122	3.083	-8.199	-0.898	-0.061	-2.319	-0.305	2.958	8.696	0.828	1.77	2.075	-0.244	-9.717	-1.058	-0.102	-3.113	0.244	0.122	1.341	9.589	2.021	0.671	2.625	0.122	1.852	9.158	1.493	2.136	3.296	2.258	1506611617
-9.985	-0.992	-0.325	-2.991	0.183	0.061	2.978	-8.276	-0.486	0.061	-2.258	0.122	3.143	9.167	1.126	1.648	1.892	-0.916	-9.985	-0.992	-0.325	-2.991	0.183	0.061	1.341	9.589	2.021	0.732	2.625	0.061	2.431	9.202	1.841	2.441	2.991	1.831	1506611617
-10.197	-0.961	-0.261	-2.686	0.183	0.061	3.043	-8.532	-0.25	0.244	-2.502	0.61	3.143	9.167	1.126	1.526	1.709	-1.465	-10.197	-0.961	-0.261	-2.686	0.183	0.061	1.207	9.868	1.962	0.732	2.502	0	2.834	9.36	1.769	2.197	3.052	1.282	1506611617
-10.042	-0.807	-0.215	-2.441	0.122	0	3.364	-8.829	-0.041	0.549	-2.38	1.038	3.278	9.545	1.304	1.404	1.648	-1.892	-10.042	-0.807	-0.215	-2.441	0.122	0	1.005	9.747	1.869	0.61	2.197	0	3.033	9.268	2.05	1.953	3.174	0.793	1506611617
-9.914	-0.433	-0.188	-2.319	0.122	0	3.604	-8.976	0.057	0.732	-2.258	1.282	3.432	9.884	1.599	1.282	1.709	-2.258	-9.914	-0.433	-0.188	-2.319	0.122	0	1.005	9.747	1.869	0.488	1.831	0.061	2.897	9.128	2.304	1.587	2.747	0.244	1506611617
-9.886	-0.368	-0.108	-2.197	0.366	-0.122	3.792	-8.93	0.122	0.854	-2.136	1.465	3.432	9.884	1.599	1.099	1.587	-2.38	-9.886	-0.368	-0.108	-2.197	0.366	-0.122	0.924	9.682	1.867	0.366	1.465	0.061	2.37	8.786	2.478	1.77	1.831	-0.305	1506611617
-10.073	-0.823	-0.233	-1.892	0.122	-0.183	3.968	-8.76	0.133	0.977	-1.953	1.587	3.413	9.985	1.573	0.671	1.282	-2.258	-10.073	-0.823	-0.233	-1.892	0.122	-0.183	0.924	9.682	1.867	0.305	0.977	0	1.821	9.022	1.944	1.831	0.122	-1.404	1506611617
-10.481	-1.437	-0.401	-1.404	-0.061	-0.244	4.024	-8.649	-0.007	1.16	-2.014	1.465	3.473	9.967	1.512	0.488	0.977	-2.075	-10.481	-1.437	-0.401	-1.404	-0.061	-0.244	1.02	9.726	1.879	0.244	0.549	0.122	2.559	10.08	2.12	1.465	0.793	-1.404	1506611617
-10.689	-1.293	-0.586	-0.793	-0.427	0	4.03	-8.853	-0.299	1.282	-2.197	1.282	3.6	10.082	1.437	0.366	0.793	-1.892	-10.689	-1.293	-0.586	-0.793	-0.427	0	1.217	9.923	1.875	0.305	0.366	0.183	4.669	10.616	1.926	0.122	-1.465	-0.061	1506611617
-10.075	-0.749	-0.447	-1.038	-0.549	-0.061	3.959	-9.111	-0.69	1.221	-2.197	1.038	3.836	10.317	1.395	0.244	0.793	-1.648	-10.075	-0.749	-0.447	-1.038	-0.549	-0.061	1.066	10.215	1.775	0.305	0.488	0.305	2.462	9.639	1.991	0.183	-0.916	-1.282	1506611617
-9.677	-1.16	-0.793	-1.648	-0.427	-0.366	3.819	-9.307	-0.975	0.916	-1.953	0.793	4.133	10.521	1.114	0.061	0.854	-1.221	-9.677	-1.16	-0.793	-1.648	-0.427	-0.366	1.066	10.215	1.775	0.366	0.549	0.366	1.742	9.496	-0.188	1.648	-1.099	-1.404	1506611617
-9.361	-2.001	-1.396	-1.77	-0.549	-0.488	3.748	-8.927	-0.845	0.61	-1.465	0.427	4.133	10.521	1.114	-0.183	0.671	-0.488	-9.361	-2.001	-1.396	-1.77	-0.549	-0.488	1.578	9.542	1.331	0.244	0.366	0.366	1.918	9.616	-0.574	1.831	0.61	-1.465	1506611618
-9.531	-2.165	-1.336	-1.77	-0.244	-0.183	3.358	-7.984	-0.508	0.427	-1.831	-0.366	4.078	9.985	0.853	-0.244	0.549	0.305	-9.531	-2.165	-1.336	-1.77	-0.244	-0.183	1.578	9.542	1.331	0	0.488	0.427	2.175	10.02	-0.39	1.465	0.916	-1.282	1506611618
-9.662	-1.693	-1.236	-2.014	0.061	-0.061	2.913	-7.976	-0.41	0.549	-2.563	-1.282	3.954	9.854	0.293	-0.061	0.671	0.793	-9.662	-1.693	-1.236	-2.014	0.061	-0.061	2.125	9.789	0.865	-0.061	1.587	0.549	1.799	9.964	-0.465	1.221	0.854	-1.16	1506611618
-9.728	-1.342	-1.383	-2.136	0.122	0	2.696	-8.957	-0.336	0.61	-2.869	-1.77	3.954	9.854	0.293	0.061	1.465	0.549	-9.728	-1.342	-1.383	-2.136	0.122	0	1.23	10.037	0.829	0.427	3.052	0.61	1.555	9.893	-1.202	1.343	0.732	-1.282	1506611618
-9.644	-1.139	-1.541	-2.197	0.183	-0.122	2.671	-9.173	-0.033	0.366	-2.502	-1.953	4.304	10.133	0.182	0.061	3.052	0	-9.644	-1.139	-1.541	-2.197	0.183	-0.122	1.23	10.037	0.829	0.61	3.723	0.793	1.54	9.884	-1.439	1.465	0.854	-1.465	1506611618
-9.475	-1.13	-1.546	-2.441	0	-0.366	2.531	-8.995	0.473	0.366	-2.136	-2.197	4.218	9.908	-0.091	0.061	3.784	0.183	-9.475	-1.13	-1.546	-2.441	0	-0.366	0.633	9.871	0.873	0.732	3.601	1.038	1.571	9.725	-1.162	1.282	1.16	-1.526	1506611618
-9.461	-1.333	-1.416	-2.502	-0.244	-0.366	2.415	-9.019	0.992	0.732	-1.526	-2.136	3.915	9.905	-0.339	-0.061	3.052	0.854	-9.461	-1.333	-1.416	-2.502	-0.244	-0.366	0.444	9.768	0.921	0.671	2.869	0.977	1.183	9.63	-1.091	1.221	1.099	-1.526	1506611618
-9.448	-1.541	-1.494	-2.319	-0.305	-0.61	2.132	-8.592	1.348	0.854	-1.221	-1.77	3.732	9.576	-0.428	0	2.38	1.526	-9.448	-1.541	-1.494	-2.319	-0.305	-0.61	0.551	9.162	0.843	0.488	2.319	0.916	1.25	9.61	-1.058	1.038	1.038	-1.404	1506611618
-9.528	-1.561	-1.586	-2.197	-0.305	-0.671	1.869	-8.209	1.547	0.977	-1.465	-1.282	3.433	9.048	-0.534	0.183	1.953	2.014	-9.528	-1.561	-1.586	-2.197	-0.305	-0.671	0.858	8.978	0.566	0.366	2.38	0.854	1.506	9.711	-1.239	0.671	1.038	-1.221	1506611618
-9.642	-1.442	-1.617	-2.014	-0.366	-0.549	1.724	-8.168	1.565	1.16	-1.77	-0.671	3.147	9.013	-0.615	0.305	1.892	2.014	-9.642	-1.442	-1.617	-2.014	-0.366	-0.549	1.175	9.477	0.346	0.488	2.502	0.732	1.325	9.806	-1.29	0.427	0.854	-1.038	1506611618
-9.666	-1.213	-1.604	-1.77	-0.61	-0.427	1.878	-8.148	1.518	1.16	-1.77	0.183	2.982	9.1	-0.718	0.305	1.953	1.587	-9.666	-1.213	-1.604	-1.77	-0.61	-0.427	1.175	9.477	0.346	0.671	2.563	0.549	1.151	9.841	-1.371	0	0.427	-0.916	1506611618
-9.725	-1.164	-1.558	-1.465	-0.549	-0.366	1.946	-8.016	1.474	0.977	-1.709	0.916	2.921	9.079	-0.823	0.488	1.892	1.16	-9.725	-1.164	-1.558	-1.465	-0.549	-0.366	1.157	9.644	0.401	0.732	2.563	0.366	0.902	9.802	-1.536	-0.183	0.183	-0.916	1506611618
-9.744	-1.238	-1.616	-1.16	-0.427	-0.366	2.146	-8.05	1.352	0.977	-1.709	0.916	2.981	9.19	-0.825	0.732	1.77	0.793	-9.744	-1.238	-1.616	-1.16	-0.427	-0.366	0.788	10.172	0.531	0.671	2.441	0.183	0.92	9.844	-1.721	-0.549	0.244	-1.038	1506611618
-9.865	-1.17	-1.828	-0.671	-0.488	-0.122	2.445	-8.3	1.229	0.977	-1.526	2.014	3.067	9.46	-0.736	0.916	1.709	0.488	-9.865	-1.17	-1.828	-0.671	-0.488	-0.122	0.788	10.172	0.531	0.671	2.075	-0.061	1.186	10.068	-1.548	-1.282	0.122	-0.977	1506611618
-10.001	-0.959	-1.81	-0.488	-0.366	0.244	2.695	-8.573	1.08	0.793	-1.709	2.319	3.098	9.701	-0.484	0.977	1.282	0.366	-10.001	-0.959	-1.81	-0.488	-0.366	0.244	0.64	10.208	0.614	0.427	1.038	-0.183	1.614	10.133	-1.262	-1.892	0.244	-0.732	1506611618
-10.789	-0.638	-1.782	-0.916	-0.305	0.427	3.114	-8.849	0.892	0.793	-1.709	2.319	3.205	9.806	-0.078	1.038	0.793	0.366	-10.789	-0.638	-1.782	-0.916	-0.305	0.427	1.256	10.805	0.939	0.061	0.366	-0.122	1.243	10.798	-1.159	-2.441	0.305	-0.61	1506611618
-11.02	-0.807	-1.76	-1.526	-0.366	0.244	3.722	-9.628	0.888	0.122	-1.16	2.319	3.319	10.03	0.361	0.977	0.61	0.183	-11.02	-0.807	-1.76	-1.526	-0.366	0.244	1.256	10.805	0.939	-0.061	0.427	-0.183	1.043	11.19	-0.484	-2.747	0.671	-0.549	1506611618
-10.36	-1.643	-1.367	-1.343	-0.61	0.244	4.326	-10.788	0.926	-0.183	-0.183	1.953	3.368	10.727	0.614	0.732	0.61	-0.244	-10.36	-1.643	-1.367	-1.343	-0.61	0.244	1.665	11.253	1.422	0.244	-0.061	-0.427	1	11.023	0.56	-3.113	0.916	-0.183	1506611618
-9.378	-2.29	-0.528	-1.038	-0.671	0.366	4.57	-10.489	1.075	-0.183	-0.183	1.953	3.518	10.804	1.048	0.61	0.61	-0.732	-9.378	-2.29	-0.528	-1.038	-0.671	0.366	1.268	8.612	1.53	0	-0.732	-0.305	1.395	9.979	1.392	-3.662	1.221	0.61	1506611618
-9.063	-2.791	0.418	-0.854	-0.427	0.61	4.383	-9.263	1.325	-0.061	-0.916	-0.854	3.703	9.545	1.738	0.732	0.671	-0.732	-9.063	-2.791	0.418	-0.854	-0.427	0.61	1.268	8.612	1.53	-0.488	-0.488	0.061	1.078	9.254	1.9	-3.967	1.343	1.648	1506611618
-9.51	-2.749	1.091	-0.61	-0.549	0.61	4.052	-8.666	1.504	0.366	-1.099	-1.831	3.62	8.74	2.021	0.488	0.488	-0.488	-9.51	-2.749	1.091	-0.61	-0.549	0.61	1.481	8.425	1.913	-0.244	0.244	0.366	0.778	9.057	1.962	-3.296	0.916	2.441	1506611618
-10.282	-2.194	1.19	-0.488	-0.671	0.366	3.554	-8.613	1.32	0.793	-0.793	-1.953	3.547	8.906	1.895	-0.305	0.61	-0.366	-10.282	-2.194	1.19	-0.488	-0.671	0.366	1.957	9.805	3.062	0.427	1.282	0.244	0.672	9.824	1.833	-1.892	0.549	2.93	1506611618
-10.167	-1.84	0.913	-0.549	-0.61	0.305	3.068	-8.9	0.873	1.16	-0.732	-1.77	3.46	9.485	1.59	-0.549	0.305	-0.427	-10.167	-1.84	0.913	-0.549	-0.61	0.305	1.957	9.805	3.062	0.793	2.014	0.061	0.146	10.404	1.664	-0.854	1.282	2.93	1506611618
-9.201	-1.587	0.768	-1.221	-0.854	0.183	2.791	-9.35	0.262	1.526	-0.793	-1.465	3.711	10.123	1.333	-0.183	0.427	-0.244	-9.201	-1.587	0.768	-1.221	-0.854	0.183	1.396	10.086	3.082	0.366	1.648	0.122	0.757	9.446	1.659	-0.244	2.258	3.113	1506611618
-8.836	-1.317	0.754	-1.282	-0.366	-0.061	2.606	-9.22	-0.342	1.526	-0.916	-1.404	3.787	10.247	1.296	0.366	1.099	0.488	-8.836	-1.317	0.754	-1.282	-0.366	-0.061	0.889	9.479	2.984	-0.061	0.916	0.061	0.976	9.262	2.11	0.183	3.662	3.174	1506611618
-9.045	-1.218	0.754	-1.343	-0.305	-0.122	2.601	-8.544	-0.528	1.16	-0.732	-1.526	3.341	9.658	1.279	0.549	1.038	1.221	-9.045	-1.218	0.754	-1.343	-0.305	-0.122	0.94	8.856	2.791	-0.183	0.671	-0.122	0.469	9.216	2.399	0.366	3.906	3.174	1506611619
-9.4	-1.108	0.841	-1.343	-0.183	-0.061	2.519	-8.291	-0.63	0.854	-0.183	-1.404	2.793	9.201	1.253	0.427	0.732	1.587	-9.4	-1.108	0.841	-1.343	-0.183	-0.061	1.382	8.85	2.55	0	0.793	-0.183	0.455	9.164	2.491	0.793	3.662	2.625	1506611619
-9.449	-0.813	0.907	-1.526	-0.122	-0.122	2.323	-8.425	-0.744	0.854	-0.183	-1.404	2.39	9.065	1.138	0.366	0.427	1.282	-9.449	-0.813	0.907	-1.526	-0.122	-0.122	1.949	9.082	2.487	0.305	1.038	-0.427	0.34	9.214	2.397	0.977	2.686	2.136	1506611619
-9.356	-0.456	0.841	-1.404	0.122	0	2.163	-8.545	-0.89	0.427	-0.244	-0.366	2.299	8.982	1.136	0.61	0.366	0.549	-9.356	-0.456	0.841	-1.404	0.122	0	2.186	9.126	2.483	0.427	1.282	-0.488	0.819	8.838	2.717	1.16	1.953	1.526	1506611619
-9.359	-0.114	0.797	-1.648	0.244	0	2.285	-8.531	-0.843	0.183	-0.488	-0.122	2.411	8.91	1.245	0.916	0.732	-0.244	-9.359	-0.114	0.797	-1.648	0.244	0	1.976	8.991	2.487	0.366	1.343	-0.427	1.61	8.233	3.112	1.526	1.77	0.793	1506611619
-9.735	-0.109	0.918	-1.587	0.305	0.244	2.375	-8.532	-0.684	0	-0.732	0	2.597	8.885	1.501	1.221	1.221	-0.854	-9.735	-0.109	0.918	-1.587	0.305	0.244	1.674	8.927	2.417	0.366	1.16	-0.366	1.802	8.172	3.461	2.014	1.77	0.183	1506611619
-9.89	-0.349	0.754	-1.709	0.305	0.366	2.438	-8.486	-0.439	-0.183	-0.854	0.183	2.694	9.024	1.751	1.16	1.221	-1.16	-9.89	-0.349	0.754	-1.709	0.305	0.366	1.544	8.946	2.34	0.427	0.916	-0.366	2.779	8.83	4.157	1.831	2.319	0	1506611619
-9.82	-0.311	0.927	-1.77	0.427	0.427	2.473	-8.454	-0.105	-0.366	-0.793	0.549	2.78	9.182	1.877	0.916	0.854	-1.343	-9.82	-0.311	0.927	-1.77	0.427	0.427	1.674	9.166	2.314	0.549	0.854	-0.305	3.504	9.21	4.215	0.671	2.197	0.61	1506611619
-10.639	-0.087	1.144	-1.831	0.488	0.549	2.499	-8.516	0.215	-0.305	-0.61	1.038	3.04	9.447	1.903	0.732	0.732	-1.526	-10.639	-0.087	1.144	-1.831	0.488	0.549	1.712	9.758	2.443	0.488	0.916	-0.183	3.034	8.792	4.272	0.183	0	0.305	1506611619
-11.222	-1.031	0.648	-2.014	-0.122	0.183	2.629	-8.678	0.543	-0.244	-0.427	1.587	3.388	9.723	1.901	0.732	1.038	-1.587	-11.222	-1.031	0.648	-2.014	-0.122	0.183	1.712	9.758	2.443	0.427	1.038	0	1.06	9.677	2.96	1.953	0.244	-0.549	1506611619
-10.494	-1.921	0.865	-1.404	-0.244	0.122	2.708	-9.086	0.824	0	-0.671	2.075	3.734	10.17	1.847	0.793	1.526	-1.526	-10.494	-1.921	0.865	-1.404	-0.244	0.122	1.634	10.304	2.201	0.305	0.854	0.183	1.394	10.97	3.344	0.427	0.916	-0.061	1506611619
-10.326	-1.291	0.825	-1.221	-0.122	0.183	2.821	-9.57	0.88	0.244	-1.831	2.319	3.949	10.731	1.799	0.671	1.77	-1.282	-10.326	-1.291	0.825	-1.221	-0.122	0.183	1.52	10.826	2.019	0.305	0.977	0.244	0.193	9.915	2.241	1.404	-1.221	-0.854	1506611619
-10	-1.083	-0.032	-1.221	0.183	-0.244	3.223	-9.758	0.848	0.244	-2.38	2.38	4.053	11.192	1.706	0.488	1.709	-0.854	-10	-1.083	-0.032	-1.221	0.183	-0.244	1.298	10.94	2	0.244	1.16	0.366	0.645	10.076	0.347	3.052	-1.404	-1.099	1506611619
-9.408	-1.491	-0.469	-1.343	0.122	-0.488	3.705	-9.522	0.921	0	-2.014	2.197	4.122	11.258	1.598	0.183	1.526	-0.244	-9.408	-1.491	-0.469	-1.343	0.122	-0.488	1.099	10.814	1.946	0.183	1.221	0.488	1.036	9.774	-0.029	2.808	0.244	-1.16	1506611619
-9.166	-1.564	-0.762	-1.282	0.061	-0.427	3.941	-9.149	0.825	0.183	-1.343	1.465	4.071	11.068	1.448	-0.061	1.404	0.366	-9.166	-1.564	-0.762	-1.282	0.061	-0.427	1.068	10.311	1.648	0	1.038	0.732	1.796	9.544	-0.161	2.686	1.343	-1.038	1506611619
-9.171	-1.597	-1.254	-1.404	0	-0.488	3.941	-9.149	0.825	0.183	-1.343	1.465	3.832	10.418	1.302	-0.244	1.343	0.854	-9.171	-1.597	-1.254	-1.404	0	-0.488	1.163	9.38	1.272	-0.122	1.16	0.854	1.796	9.544	-0.161	2.686	1.343	-1.038	1506611619
-9.357	-1.852	-1.589	-1.343	0.122	-0.366	3.784	-8.516	0.659	0.183	-1.343	1.465	3.518	9.44	1.098	-0.366	1.465	1.16	-9.357	-1.852	-1.589	-1.343	0.122	-0.366	1.197	8.715	0.874	-0.305	1.587	0.916	1.796	9.544	-0.161	2.686	1.343	-1.038	1506611619
-9.577	-1.725	-1.669	-1.16	0.305	-0.183	3.564	-7.979	0.603	0.427	-2.258	-0.671	3.12	8.845	0.776	-0.61	1.465	1.099	-9.577	-1.725	-1.669	-1.16	0.305	-0.183	1.025	9.289	0.347	-0.183	2.075	1.038	1.796	9.544	-0.161	2.686	1.343	-1.038	1506611619
-9.69	-1.197	-1.645	-1.16	0.488	-0.183	3.336	-8.147	0.589	0.244	-2.258	-1.343	2.808	8.866	0.379	-0.854	1.465	0.671	-9.69	-1.197	-1.645	-1.16	0.488	-0.183	1.025	9.289	0.347	0.305	2.38	1.099	1.796	9.544	-0.161	2.686	1.343	-1.038	1506611619
-9.793	-0.802	-1.677	-1.404	0.549	-0.244	2.881	-9.304	0.886	-0.244	-1.404	-2.014	2.811	9.316	-0.102	-1.038	1.343	0.061	-9.793	-0.802	-1.677	-1.404	0.549	-0.244	0.852	9.89	0.451	0.732	2.563	1.038	1.473	9.887	-1.519	0.732	0.061	-0.488	1506611619
-9.755	-0.766	-1.678	-1.648	0.366	-0.488	2.701	-9.374	1.351	-0.244	-1.404	-2.014	3.018	9.778	-0.703	-1.221	1.221	-0.305	-9.755	-0.766	-1.678	-1.648	0.366	-0.488	0.63	10.141	0.812	0.854	2.258	0.732	1.562	9.768	-1.645	0.732	0.366	-0.61	1506611619
-9.628	-1.007	-1.604	-1.831	0.061	-0.61	2.499	-9.094	1.855	-0.488	-0.549	-2.075	3.235	9.719	-1.219	-0.977	0.916	-0.122	-9.628	-1.007	-1.604	-1.831	0.061	-0.61	0.611	9.847	1.107	0.61	1.343	0.427	1.558	9.715	-1.424	0.61	0.916	-0.61	1506611619
-9.648	-1.323	-1.531	-1.892	0	-0.488	2.134	-8.662	2.25	0.061	0.427	-1.648	3.329	9.191	-1.385	-0.061	0.732	0.549	-9.648	-1.323	-1.531	-1.892	0	-0.488	0.918	9.367	0.989	0.244	0.854	0.122	1.244	9.691	-1.276	0.671	1.038	-0.549	1506611619
-9.727	-1.603	-1.506	-1.709	0	-0.427	1.724	-8.501	2.306	0.427	-0.366	-1.282	3.176	8.771	-1.352	0.916	0.732	0.977	-9.727	-1.603	-1.506	-1.709	0	-0.427	1.364	9.238	0.668	0.244	1.099	-0.244	1.034	9.81	-1.409	0.61	0.854	-0.488	1506611619
-9.72	-1.558	-1.561	-1.465	0.122	-0.427	1.516	-8.61	2.149	0.671	-1.221	-0.732	2.966	8.776	-1.177	1.343	1.038	0.793	-9.72	-1.558	-1.561	-1.465	0.122	-0.427	1.638	9.393	0.433	0.671	1.648	-0.549	1.005	9.9	-1.611	0.427	0.61	-0.427	1506611619
-9.691	-1.358	-1.626	-1.343	0.244	-0.366	1.61	-8.681	1.916	0.854	-1.221	-0.061	2.863	9.01	-0.931	1.526	1.404	0.122	-9.691	-1.358	-1.626	-1.343	0.244	-0.366	1.453	9.618	0.382	1.16	2.197	-0.671	1.026	9.884	-1.706	0.183	0.183	-0.427	1506611620
-9.78	-1.263	-1.731	-1.282	0.244	-0.366	1.668	-8.555	1.704	0.854	-1.16	0.671	2.984	9.33	-0.589	1.709	1.465	-0.488	-9.78	-1.263	-1.731	-1.282	0.244	-0.366	0.729	10.123	0.717	1.465	2.319	-0.732	1.148	9.851	-1.767	0.061	0.122	-0.488	1506611620
-9.837	-1.268	-1.81	-1.221	0.122	-0.427	1.747	-8.412	1.52	0.854	-1.343	1.343	3.357	9.788	-0.257	1.648	1.404	-0.488	-9.837	-1.268	-1.81	-1.221	0.122	-0.427	0.729	10.123	0.717	1.282	1.77	-0.854	1.341	9.885	-1.68	0	0.427	-0.427	1506611620
-9.796	-1.205	-1.79	-0.916	-0.122	-0.305	1.895	-8.367	1.34	0.854	-1.526	1.892	3.691	10.073	0.108	1.648	1.404	-0.122	-9.796	-1.205	-1.79	-0.916	-0.122	-0.305	0.678	10.148	0.7	0.732	1.16	-0.732	1.329	9.903	-1.43	-0.183	0.671	-0.366	1506611620
-9.808	-1.097	-1.802	-0.854	-0.244	-0.244	2.131	-8.418	1.176	0.793	-1.709	2.319	3.754	10.128	0.518	1.77	1.282	0.427	-9.808	-1.097	-1.802	-0.854	-0.244	-0.244	0.72	10.028	0.481	0.183	0.732	-0.488	1.125	9.881	-1.279	-0.366	0.549	-0.366	1506611620
-9.79	-1.075	-1.853	-0.793	-0.366	-0.244	2.476	-8.521	1.099	0.549	-1.587	2.502	3.719	10.119	1.029	1.648	1.343	0.61	-9.79	-1.075	-1.853	-0.793	-0.366	-0.244	0.813	9.923	0.225	-0.061	0.61	-0.244	0.847	9.897	-1.418	-0.488	0.183	-0.488	1506611620
-9.704	-1.031	-1.979	-0.488	-0.366	-0.183	2.841	-8.603	1.162	0.244	-1.221	2.502	3.508	10.074	1.32	1.099	1.404	0.488	-9.704	-1.031	-1.979	-0.488	-0.366	-0.183	0.965	9.934	0.095	-0.183	0.549	0	0.746	9.883	-1.59	-0.488	0	-0.671	1506611620
-9.732	-0.924	-2.053	-0.183	-0.488	-0.122	3.143	-8.649	1.284	0.061	-1.16	2.136	3.242	10.014	1.363	0.366	1.038	0.061	-9.732	-0.924	-2.053	-0.183	-0.488	-0.122	1.028	9.963	0.066	-0.122	0.427	0.244	1.073	9.843	-1.571	-0.671	-0.183	-0.732	1506611620
-9.906	-0.772	-2.105	-0.061	-0.732	0	3.464	-8.565	1.426	-0.061	-1.282	1.526	3.236	9.912	1.371	-0.183	0.732	-0.366	-9.906	-0.772	-2.105	-0.061	-0.732	0	0.871	9.832	0.069	-0.305	0.183	0.488	1.334	9.926	-1.229	-0.793	-0.061	-0.793	1506611620
-9.942	-0.971	-1.797	-0.244	-0.732	0.061	3.738	-8.424	1.531	-0.183	-1.16	0.916	3.338	9.771	1.232	-0.671	0.549	-0.61	-9.942	-0.971	-1.797	-0.244	-0.732	0.061	0.749	9.708	0.068	-0.549	-0.244	0.732	1.223	10.137	-1.03	-1.404	-0.427	-0.732	1506611620
-10.329	-1.154	-1.567	-0.366	-0.549	0.305	3.992	-8.536	1.686	-0.366	-0.854	0.366	3.449	9.732	0.974	-1.099	0.183	-0.671	-10.329	-1.154	-1.567	-0.366	-0.549	0.305	0.997	10.03	0.128	-0.61	-0.366	0.732	0.977	10.432	-0.764	-1.953	-0.305	-0.427	1506611620
-10.251	-1.175	-1.456	-0.549	-0.549	0.183	4.097	-9.026	1.82	-0.427	-0.305	0	3.506	10.048	0.506	-1.465	-0.244	-0.732	-10.251	-1.175	-1.456	-0.549	-0.549	0.183	1.651	10.688	0.428	-0.549	-0.305	0.549	1.036	10.677	-0.519	-2.38	0.061	-0.305	1506611620
-10.002	-1.135	-1.3	-0.732	-0.671	0.122	4.14	-9.524	1.887	-0.427	-0.305	0	3.597	10.499	-0.012	-1.465	-0.732	-0.916	-10.002	-1.135	-1.3	-0.732	-0.671	0.122	2.182	10.909	0.903	-0.427	-0.305	0.244	0.611	10.613	0.24	-2.869	0.61	-0.122	1506611620
-9.665	-1.444	-1.01	-0.793	-0.61	0.122	4.098	-9.55	1.8	-0.122	-0.366	-1.221	3.984	10.389	-0.196	-0.977	-0.427	-0.977	-9.665	-1.444	-1.01	-0.793	-0.61	0.122	2.169	10.371	1.184	-0.671	-0.061	0.183	0.371	10.247	0.76	-3.235	-0.061	0	1506611620
-9.459	-2.055	-0.54	-0.549	-0.732	0.366	3.869	-9.284	1.614	0.061	-0.427	-2.075	4.323	9.787	0.023	-0.183	0.549	-0.671	-9.459	-2.055	-0.54	-0.549	-0.732	0.366	1.687	9.585	1.365	-0.793	0	0.183	0.791	9.866	1.359	-3.357	0.244	0.366	1506611620
-9.172	-2.61	-0.055	-0.061	-0.793	0.61	3.463	-9.037	1.382	0.183	-0.427	-2.747	4.249	9.28	0.464	0.183	0.916	-0.183	-9.172	-2.61	-0.055	-0.061	-0.793	0.61	1.145	8.82	1.476	-0.793	0.061	0.305	1.322	9.326	2.21	-3.479	0.671	1.282	1506611620
-9.491	-2.762	0.609	0.305	-0.671	0.793	2.972	-8.963	1.068	0.305	-0.61	-3.052	3.972	8.856	0.872	0.061	0.732	0.427	-9.491	-2.762	0.609	0.305	-0.671	0.793	1.03	8.482	1.876	-0.305	0.244	0.427	1.382	9.256	2.536	-3.357	0.916	2.319	1506611620
-10.384	-2.208	0.988	0.305	-0.854	0.549	2.576	-8.987	0.746	0.366	-0.671	-2.991	3.683	8.817	1.122	-0.122	0.122	0.977	-10.384	-2.208	0.988	0.305	-0.854	0.549	1.401	8.878	2.411	0.305	0.977	0.305	1.382	9.256	2.536	-3.357	0.916	2.319	1506611620
-10.798	-1.61	0.977	0.244	-0.793	0.427	2.289	-9.087	0.434	0.427	-0.366	-2.502	3.563	9.336	1.18	-0.244	0	1.343	-10.798	-1.61	0.977	0.244	-0.793	0.427	1.537	9.568	2.999	0.61	1.587	0.122	1.382	9.256	2.536	-3.357	0.916	2.319	1506611620
-10.02	-1.47	0.962	0.061	-0.732	0.305	2.107	-9.32	0.089	0.427	0	-1.526	3.46	10.024	1.114	-0.122	0.061	1.709	-10.02	-1.47	0.962	0.061	-0.732	0.305	1.401	10.134	3.134	0.61	1.221	0	0.648	9.92	1.794	-0.183	1.282	2.563	1506611620
-8.813	-1.29	0.56	-0.488	-0.671	0.061	2	-9.278	-0.262	0.488	0.061	-0.549	3.401	10.499	1.26	0.305	0.305	2.075	-8.813	-1.29	0.56	-0.488	-0.671	0.061	1.168	9.873	2.929	0.061	0.549	-0.061	1.157	9.012	2.023	0.488	2.747	2.563	1506611620
-8.607	-1.176	0.557	-0.244	-0.244	-0.061	2.021	-8.579	-0.473	0.305	-0.122	-0.061	3.236	10.259	1.586	0.61	0.854	2.441	-8.607	-1.176	0.557	-0.244	-0.244	-0.061	1.243	9.076	2.745	-0.244	0.122	-0.183	1.026	8.784	2.503	0.549	3.479	2.625	1506611620
-9.173	-1.02	0.557	-0.244	-0.122	-0.122	2.172	-8.008	-0.498	0.061	0.061	0.183	2.726	9.515	1.806	0.488	0.854	2.563	-9.173	-1.02	0.557	-0.244	-0.122	-0.122	1.528	8.691	2.564	-0.305	0.122	-0.183	0.607	9.038	2.817	0.671	3.479	2.38	1506611620
-9.673	-0.901	0.766	-0.305	0	-0.122	2.151	-8.163	-0.495	0.061	0.122	0.488	2.213	9.01	1.858	0.305	0.427	2.136	-9.673	-0.901	0.766	-0.305	0	-0.122	1.808	8.866	2.444	-0.122	0.305	-0.244	0.128	9.237	2.94	0.671	2.075	1.648	1506611620
-9.722	-0.645	0.925	-0.305	0.244	-0.061	2.078	-8.618	-0.626	0.122	-0.366	0.977	1.951	8.863	1.823	0.244	0.183	1.099	-9.722	-0.645	0.925	-0.305	0.244	-0.061	2.059	9.177	2.456	0.122	0.488	-0.244	0.64	9.034	3.07	0.732	0.549	1.221	1506611620
-9.807	-0.172	0.724	-0.732	0.122	-0.183	2.196	-8.897	-0.749	0.061	-0.916	1.404	1.885	8.857	1.747	0.244	0.122	-0.122	-9.807	-0.172	0.724	-0.732	0.122	-0.183	2.086	9.268	2.438	0.122	0.549	-0.366	1.988	8.77	3.382	1.16	0.732	0.916	1506611621
-9.63	-0.014	0.705	-1.282	-0.061	-0.244	2.595	-8.836	-0.583	-0.305	-0.671	1.831	2.086	8.906	1.706	0.366	0.244	-1.16	-9.63	-0.014	0.705	-1.282	-0.061	-0.244	1.924	9.176	2.408	0.061	0.427	-0.488	2.522	8.506	3.335	1.587	1.465	0.61	1506611621
-9.466	-0.223	0.935	-1.343	0.122	-0.244	2.852	-8.811	-0.34	-0.488	-0.244	1.953	2.269	8.933	1.674	0.427	0.183	-1.831	-9.466	-0.223	0.935	-1.343	0.122	-0.244	1.792	9.073	2.344	0	0.244	-0.61	1.939	8.458	3.34	1.587	1.709	0.305	1506611621
-9.616	-0.45	0.87	-1.282	0.183	-0.122	2.975	-8.897	-0.059	-0.366	-0.366	1.831	2.457	9.019	1.663	0.427	0.061	-2.38	-9.616	-0.45	0.87	-1.282	0.183	-0.122	1.876	9.134	2.309	0.122	0.183	-0.671	2.299	8.664	3.552	1.343	1.404	0.122	1506611621
-9.758	-0.541	0.691	-1.282	0.183	-0.061	3.079	-8.93	0.211	-0.183	-0.793	1.587	2.784	9.219	1.645	0.427	0	-2.93	-9.758	-0.541	0.691	-1.282	0.183	-0.061	2.072	9.323	2.336	0.183	0.305	-0.671	3.164	9.004	3.735	0.671	1.16	0.244	1506611621
-9.951	-0.13	0.794	-1.343	0.244	0.122	3.157	-9.002	0.404	0.061	-1.282	1.343	3.242	9.577	1.676	0.549	0.305	-3.296	-9.951	-0.13	0.794	-1.343	0.244	0.122	2.15	9.531	2.401	0.122	0.488	-0.732	3.189	9.063	3.79	0.061	1.038	0.366	1506611621
-10.18	0.272	1.093	-1.648	0.549	0.244	3.287	-9.065	0.47	0.305	-1.465	1.16	3.778	9.952	1.792	0.732	0.671	-3.296	-10.18	0.272	1.093	-1.648	0.549	0.244	1.949	9.585	2.522	-0.061	0.488	-0.732	2.528	8.515	3.554	0.671	0.305	-0.244	1506611621
-10.413	-0.376	0.748	-1.953	0.305	0.122	3.406	-9.02	0.547	0.427	-1.465	1.099	4.278	10.072	1.921	0.854	1.16	-2.747	-10.413	-0.376	0.748	-1.953	0.305	0.122	1.666	9.545	2.617	-0.183	0.366	-0.549	1.561	8.843	2.187	2.075	0	-1.16	1506611621
-10.59	-1.427	0.352	-1.953	0.244	-0.183	3.517	-9.112	0.566	0.427	-1.465	1.099	4.548	10.032	2.042	1.038	1.465	-1.892	-10.59	-1.427	0.352	-1.953	0.244	-0.183	1.489	9.688	2.503	-0.183	0.305	-0.244	1.841	10.451	2.037	2.502	1.831	-1.221	1506611621
-10.843	-2.007	0.523	-1.16	0.183	0.244	3.577	-9.271	0.406	0.732	-1.526	0.977	4.626	10.258	2.14	0.916	1.465	-0.977	-10.843	-2.007	0.523	-1.16	0.183	0.244	1.558	9.918	2.31	0.122	0.549	0.061	2.4	10.663	3.901	0.916	1.282	-0.366	1506611621
-9.839	-1.33	0.51	-1.038	0.305	0.366	3.659	-9.429	0.139	0.916	-2.014	0.305	4.609	10.496	2.152	0.61	1.465	-0.305	-9.839	-1.33	0.51	-1.038	0.305	0.366	1.53	10.015	2.248	0.305	1.099	0.427	2.294	10.054	4.284	0.977	-1.16	-0.183	1506611621
-9.499	-0.78	0.177	-1.221	0.549	0.244	3.767	-9.495	-0.017	0.549	-1.648	-0.061	4.576	10.597	2.104	0.305	1.587	0.305	-9.499	-0.78	0.177	-1.221	0.549	0.244	1.22	10.05	2.219	0.61	1.77	0.732	0.854	9.502	0.913	1.465	-0.183	-0.244	1506611621
-9.767	-1.005	-0.25	-1.282	0.122	0.061	3.749	-8.988	0.175	0.549	-1.648	-0.061	4.424	10.652	1.899	-0.061	1.648	0.977	-9.767	-1.005	-0.25	-1.282	0.122	0.061	0.719	9.737	2.265	0.61	1.648	1.038	0.854	9.502	0.913	1.465	-0.183	-0.244	1506611621
-9.678	-1.33	-0.629	-1.099	-0.305	0.061	3.499	-8.319	0.496	0	-0.854	-0.793	4.031	10.329	1.561	-0.366	1.343	1.892	-9.678	-1.33	-0.629	-1.099	-0.305	0.061	0.572	9.446	2.115	0.488	1.16	1.404	0.854	9.502	0.913	1.465	-0.183	-0.244	1506611621
-9.481	-1.475	-0.578	-1.099	-0.122	0	3.113	-8.308	0.47	0.183	-1.221	-1.343	3.582	10.118	1.196	-0.488	1.038	2.625	-9.481	-1.475	-0.578	-1.099	-0.122	0	0.994	9.518	1.761	0.488	1.099	1.465	0.854	9.502	0.913	1.465	-0.183	-0.244	1506611621
-9.527	-1.492	-0.72	-1.16	0	-0.061	2.76	-8.75	0.395	0.305	-1.709	-1.831	3.116	10.113	0.851	-0.61	0.732	2.869	-9.527	-1.492	-0.72	-1.16	0	-0.061	1.394	9.574	1.5	0.488	1.526	1.404	0.854	9.502	0.913	1.465	-0.183	-0.244	1506611621
-9.516	-1.415	-1.187	-1.282	0	-0.183	2.578	-8.983	0.4	0.183	-1.709	-2.136	2.834	9.941	0.529	-0.61	0.61	2.625	-9.516	-1.415	-1.187	-1.282	0	-0.183	1.541	9.564	1.208	0.61	1.892	1.221	0.854	9.502	0.913	1.465	-0.183	-0.244	1506611621
-9.382	-1.323	-1.507	-1.465	-0.122	-0.305	2.576	-8.892	0.739	-0.061	-0.916	-2.258	2.629	9.664	0.184	-0.549	0.977	2.075	-9.382	-1.323	-1.507	-1.465	-0.122	-0.305	1.592	9.575	0.952	0.61	2.075	1.099	0.854	9.502	0.913	1.465	-0.183	-0.244	1506611621
-9.427	-1.376	-1.806	-1.526	0.061	-0.244	2.372	-8.781	1.134	-0.061	-0.305	-2.38	2.452	9.385	-0.138	-0.366	1.282	1.404	-9.427	-1.376	-1.806	-1.526	0.061	-0.244	1.609	9.507	0.818	0.549	2.136	0.793	1.148	9.3	1.059	1.465	-0.183	-0.244	1506611621
-9.734	-1.37	-1.82	-1.404	0.183	-0.183	2.028	-8.754	1.345	0.122	-0.183	-2.38	2.373	9.083	-0.362	-0.122	1.465	0.732	-9.734	-1.37	-1.82	-1.404	0.183	-0.183	1.503	9.491	0.639	0.305	2.136	0.61	1.148	9.3	1.059	1.343	-0.61	-0.427	1506611621
-9.855	-1.122	-1.69	-1.404	0.366	-0.183	1.687	-9.05	1.491	0.366	-0.488	-2.136	2.421	8.991	-0.553	0.183	1.77	0.061	-9.855	-1.122	-1.69	-1.404	0.366	-0.183	1.318	9.806	0.47	0.244	2.258	0.488	1.318	9.868	-1.268	1.343	-0.61	-0.427	1506611621
-9.816	-0.84	-1.784	-1.587	0.366	-0.366	1.449	-9.325	1.663	0.488	-0.916	-1.587	2.529	9.327	-0.666	0.366	2.014	-0.61	-9.816	-0.84	-1.784	-1.587	0.366	-0.366	1.077	10.149	0.451	0.427	2.197	0.183	1.276	10.015	-1.152	0.916	0.61	-0.488	1506611621
-9.715	-0.718	-1.842	-1.77	0.122	-0.488	1.44	-9.074	1.942	0.488	-0.916	-0.61	2.653	9.673	-0.774	0.427	1.953	-1.16	-9.715	-0.718	-1.842	-1.77	0.122	-0.488	0.841	10.155	0.668	0.732	1.77	-0.183	1.152	10.027	-1.475	0.549	-0.061	-0.549	1506611621
-9.515	-0.991	-1.852	-2.014	-0.061	-0.549	1.412	-8.356	2.231	0.549	-0.916	0.427	2.881	9.644	-0.804	0.61	1.526	-1.282	-9.515	-0.991	-1.852	-2.014	-0.061	-0.549	0.689	9.621	0.786	0.366	1.038	-0.427	1.462	9.794	-1.577	0.427	0.427	-0.549	1506611621
-9.729	-1.444	-1.829	-1.831	0	-0.427	1.451	-7.851	2.273	0.854	-1.404	1.282	3.145	9.182	-0.616	1.038	1.16	-0.916	-9.729	-1.444	-1.829	-1.831	0	-0.427	0.804	9.345	0.678	0.183	0.732	-0.61	1.294	9.593	-1.729	0.427	1.038	-0.488	1506611621
-9.828	-1.699	-1.739	-1.465	0.061	-0.427	1.66	-8.076	2.034	0.854	-1.404	1.282	3.29	9.1	-0.342	1.282	0.977	-0.61	-9.828	-1.699	-1.739	-1.465	0.061	-0.427	1.134	9.643	0.538	0.305	0.854	-0.732	0.878	9.649	-1.854	0.488	1.038	-0.488	1506611622
-9.751	-1.567	-1.671	-1.099	0.122	-0.244	1.915	-8.67	1.626	1.099	-2.136	2.869	3.401	9.472	-0.087	1.221	1.038	-0.671	-9.751	-1.567	-1.671	-1.099	0.122	-0.244	1.212	9.977	0.523	0.488	1.099	-0.732	0.762	9.947	-1.773	0.305	0.671	-0.488	1506611622
-9.86	-1.32	-1.802	-0.671	0	-0.122	2.411	-9.033	1.315	0.854	-2.258	3.296	3.586	9.824	0.128	1.16	1.16	-0.916	-9.86	-1.32	-1.802	-0.671	0	-0.122	0.971	10.081	0.574	0.488	1.16	-0.549	0.723	9.99	-1.718	-0.061	0.122	-0.366	1506611622
-9.866	-1.075	-1.855	-0.366	-0.244	-0.061	2.969	-8.964	1.245	0.549	-1.648	3.296	3.898	10.008	0.447	1.16	1.404	-0.854	-9.866	-1.075	-1.855	-0.366	-0.244	-0.061	0.589	10.042	0.714	0.305	1.038	-0.366	1.159	9.945	-1.754	-0.366	-0.122	-0.305	1506611622
-9.881	-1.05	-1.724	-0.244	-0.305	-0.061	3.341	-8.733	1.177	0.244	-1.221	2.93	4.066	10.092	0.743	0.977	1.465	-0.427	-9.881	-1.05	-1.724	-0.244	-0.305	-0.061	0.301	9.902	0.755	0.061	0.488	-0.061	1.39	9.871	-1.828	-0.549	0.366	-0.244	1506611622
-9.8	-1.37	-1.586	-0.244	-0.183	-0.061	3.689	-8.684	1.126	0.183	-1.038	2.319	3.874	10.054	0.958	0.61	0.977	0.244	-9.8	-1.37	-1.586	-0.244	-0.183	-0.061	0.323	9.88	0.669	-0.183	-0.061	0.305	0.994	9.877	-1.444	-0.61	0.427	-0.244	1506611622
-9.958	-1.53	-1.509	0	0	0.061	4.046	-9.016	1.123	-0.122	-0.916	1.709	3.694	10.128	1.123	0.122	0.305	0.61	-9.958	-1.53	-1.509	0	0	0.061	0.898	10.243	0.709	-0.122	-0.122	0.366	0.696	10.006	-1.274	-0.916	0.061	-0.244	1506611622
-10.057	-1.391	-1.564	0	-0.122	-0.122	4.357	-9.312	1.174	-0.305	-0.61	1.038	3.511	10.393	1.016	-0.305	0.061	0.671	-10.057	-1.391	-1.564	0	-0.122	-0.122	1.665	10.396	0.976	0	-0.122	0.244	0.431	10.133	-1.221	-1.16	-0.122	-0.122	1506611622
-9.878	-1.262	-1.525	-0.122	-0.305	-0.366	4.453	-9.148	1.276	-0.305	-0.366	0.183	3.38	10.282	0.815	-0.427	-0.122	0.488	-9.878	-1.262	-1.525	-0.122	-0.305	-0.366	1.948	10.136	1.151	-0.183	0.244	0.244	0.334	10.318	-1.248	-1.221	-0.244	-0.305	1506611622
-9.513	-1.333	-1.28	-0.488	-0.305	-0.305	4.328	-8.873	1.426	-0.244	-0.305	-0.671	3.464	9.93	0.804	-0.183	0.366	0.244	-9.513	-1.333	-1.28	-0.488	-0.305	-0.305	1.638	9.719	1.145	-0.366	0.366	0.366	0.33	10.237	-1.134	-1.099	0.122	-0.366	1506611622
-9.728	-1.456	-1.044	-0.549	-0.427	-0.122	4.027	-8.719	1.469	-0.183	-0.244	-1.343	3.423	9.623	0.883	-0.061	0.854	0.122	-9.728	-1.456	-1.044	-0.549	-0.427	-0.122	1.367	9.446	1.193	-0.366	0.366	0.305	0.452	9.893	-0.732	-1.099	0.427	-0.366	1506611622
-9.851	-1.566	-0.817	-0.488	-0.549	-0.061	3.673	-8.705	1.397	-0.122	-0.122	-1.831	3.174	9.457	0.907	-0.305	0.488	0.183	-9.851	-1.566	-0.817	-0.488	-0.549	-0.061	1.342	9.253	1.347	-0.305	0.366	0.244	0.535	9.806	-0.109	-1.221	0.427	-0.183	1506611622
-9.678	-1.581	-0.675	-0.427	-0.549	0	3.309	-8.845	1.251	-0.061	0.122	-2.258	3.043	9.268	0.802	-0.427	0.122	0.244	-9.678	-1.581	-0.675	-0.427	-0.549	0	1.386	9.338	1.507	-0.183	0.61	0.183	0.626	10.055	0.284	-1.587	0.244	0	1506611622
-9.447	-1.696	-0.437	-0.366	-0.549	0.061	2.913	-9.142	1.116	-0.061	0.122	-2.502	3.042	9.311	0.679	-0.366	0.183	0.183	-9.447	-1.696	-0.437	-0.366	-0.549	0.061	1.337	9.609	1.704	-0.122	0.732	0.183	0.769	9.964	0.713	-1.892	0.488	0.244	1506611622
-9.515	-1.781	-0.14	-0.183	-0.61	0.305	2.584	-9.152	0.967	0	0.061	-2.563	3.043	9.576	0.592	-0.244	0.366	0	-9.515	-1.781	-0.14	-0.183	-0.61	0.305	1.168	9.604	1.938	-0.061	0.61	0.061	0.854	9.767	1.255	-2.441	0.61	0.61	1506611622
