# Supplementary material for: A deep learning approach for lower back-pain risk prediction during manual lifting
Source: PLoS One. 2021 Feb 19;16(2):e0247162. doi: 10.1371/journal.pone.0247162 (PMC7894914; doi:10.1371/journal.pone.0247162)
Supplement: S1 Data — (ZIP) [file pone.0247162.s001.zip › source-used/Subject_02_P1_Zone02_T2.csv]

Side_A_x	Side_A_y	Side_A_z	Side_G_x	Side_G_y	Side_G_z	LtWt_A_x	LtWt_A_y	LtWt_A_z	LtWt_G_x	LtWt_G_y	LtWt_G_z	RtWt_A_x	RtWt_A_y	RtWt_A_z	RtWt_G_x	RtWt_G_y	RtWt_G_z	Back_A_x	Back_A_y	Back_A_z	Back_G_x	Back_G_y	Back_G_z	UArm_A_x	UArm_A_y	UArm_A_z	UArm_G_x	UArm_G_y	UArm_G_z	Thig_A_x	Thig_A_y	Thig_A_z	Thig_G_x	Thig_G_y	Thig_G_z	Time_stp
-9.792	-1.047	-0.721	0	0	-0.061	2.535	-8.832	-0.348	-0.061	-0.061	0	3.135	9.644	0.796	0	-0.061	-0.061	-9.792	-1.047	-0.721	0	0	-0.061	1.715	9.598	1.133	0	-0.061	-0.061	0.964	9.898	-0.525	-0.061	-0.061	-0.061	1506609779
-9.804	-1.019	-0.73	-0.061	-0.061	-0.061	2.535	-8.832	-0.348	-0.061	-0.061	0	3.144	9.653	0.824	0	-0.061	-0.061	-9.804	-1.019	-0.73	-0.061	-0.061	-0.061	1.702	9.581	1.132	0	-0.061	-0.061	0.939	9.9	-0.522	-0.061	-0.061	-0.061	1506609779
-9.805	-1.026	-0.739	-0.061	-0.061	-0.061	2.543	-8.833	-0.335	-0.061	-0.061	0	3.161	9.648	0.852	0	-0.061	-0.061	-9.805	-1.026	-0.739	-0.061	-0.061	-0.061	1.7	9.589	1.136	0	-0.061	-0.061	0.94	9.905	-0.55	-0.061	-0.061	-0.061	1506609779
-9.79	-1.056	-0.724	0	-0.061	-0.061	2.543	-8.833	-0.335	-0.061	-0.061	0	3.171	9.662	0.861	0	-0.061	-0.061	-9.79	-1.056	-0.724	0	-0.061	-0.061	1.681	9.598	1.141	0	-0.061	-0.061	0.955	9.902	-0.504	-0.061	0	-0.061	1506609779
-9.793	-1.05	-0.705	0	-0.061	-0.061	2.543	-8.833	-0.335	-0.061	-0.061	0	3.189	9.652	0.842	0	-0.061	0	-9.793	-1.05	-0.705	0	-0.061	-0.061	1.686	9.588	1.163	0	-0.061	-0.061	0.962	9.899	-0.51	-0.061	0	-0.061	1506609779
-9.811	-1.049	-0.708	-0.061	-0.061	-0.061	2.622	-8.824	-0.353	0	-0.061	-0.061	3.174	9.627	0.833	-0.061	-0.061	0	-9.811	-1.049	-0.708	-0.061	-0.061	-0.061	1.709	9.576	1.132	0	0	-0.061	0.925	9.892	-0.534	-0.061	-0.061	0	1506609779
-9.806	-1.044	-0.725	-0.061	-0.061	-0.061	2.611	-8.811	-0.353	0	-0.061	0	3.167	9.63	0.797	0	-0.061	0	-9.806	-1.044	-0.725	-0.061	-0.061	-0.061	1.694	9.586	1.139	0	0	-0.061	0.937	9.906	-0.505	-0.061	-0.061	-0.061	1506609779
-9.786	-1.053	-0.724	0	0	0	2.592	-8.806	-0.401	0	0	0	3.173	9.642	0.775	0	0	0	-9.786	-1.053	-0.724	0	0	0	1.645	9.604	1.151	0	0	-0.061	0.931	9.896	-0.48	-0.061	-0.061	0	1506609779
-9.804	-1.03	-0.707	-0.061	-0.061	0	2.586	-8.802	-0.437	0	-0.061	0	3.15	9.633	0.758	0	-0.061	0.061	-9.804	-1.03	-0.707	-0.061	-0.061	0	1.637	9.593	1.144	0	-0.061	-0.061	0.941	9.905	-0.507	-0.061	-0.061	0	1506609779
-9.808	-1.048	-0.712	-0.061	0	0	2.583	-8.802	-0.414	-0.061	0	-0.061	3.127	9.631	0.756	0	-0.061	0	-9.808	-1.048	-0.712	-0.061	0	0	1.669	9.601	1.135	0	-0.061	-0.061	0.932	9.909	-0.528	-0.061	-0.061	-0.061	1506609779
-9.806	-1.08	-0.707	0	0	0	2.583	-8.802	-0.414	-0.061	0	-0.061	3.116	9.652	0.76	0.061	-0.061	0	-9.806	-1.08	-0.707	0	0	0	1.674	9.628	1.126	0	-0.061	-0.061	0.919	9.916	-0.505	-0.061	-0.061	-0.061	1506609779
-9.789	-1.064	-0.705	0	0	0	2.591	-8.831	-0.349	-0.061	0	-0.061	3.119	9.68	0.794	0	0	0	-9.789	-1.064	-0.705	0	0	0	1.646	9.627	1.134	0	-0.061	-0.061	0.914	9.909	-0.48	0	-0.061	0	1506609779
-9.81	-1.031	-0.718	-0.061	-0.061	0	2.591	-8.831	-0.349	0	0	-0.061	3.132	9.673	0.843	0	-0.061	0	-9.81	-1.031	-0.718	-0.061	-0.061	0	1.641	9.6	1.126	0	-0.061	-0.061	0.901	9.91	-0.505	-0.061	-0.061	0	1506609779
-9.818	-1.043	-0.711	-0.061	-0.061	0	2.555	-8.829	-0.337	0	-0.061	-0.061	3.126	9.68	0.855	-0.061	-0.061	0	-9.818	-1.043	-0.711	-0.061	-0.061	0	1.682	9.618	1.092	0	-0.061	0	0.93	9.914	-0.508	-0.061	-0.061	-0.061	1506609780
-9.802	-1.042	-0.7	-0.061	-0.061	0	2.529	-8.826	-0.318	0.061	0	-0.061	3.14	9.696	0.825	-0.061	-0.061	-0.061	-9.802	-1.042	-0.7	-0.061	-0.061	0	1.736	9.655	1.105	0	-0.061	-0.061	0.915	9.904	-0.489	0	-0.061	0	1506609780
-9.819	-1.044	-0.712	-0.061	-0.061	-0.061	2.583	-8.835	-0.248	0.244	0	-0.122	3.157	9.689	0.8	-0.061	0	-0.061	-9.819	-1.044	-0.712	-0.061	-0.061	-0.061	1.67	9.647	1.121	-0.061	-0.061	0	0.888	9.912	-0.534	0	0	-0.061	1506609780
-9.817	-1.072	-0.719	-0.061	-0.061	-0.061	2.583	-8.835	-0.248	0.305	-0.061	-0.122	3.162	9.672	0.785	-0.061	-0.061	-0.061	-9.817	-1.072	-0.719	-0.061	-0.061	-0.061	1.648	9.64	1.101	-0.061	-0.061	0	0.909	9.911	-0.48	0	0	-0.061	1506609780
-9.801	-1.049	-0.695	-0.061	-0.061	-0.061	2.597	-8.774	-0.276	0.122	-0.122	-0.183	3.208	9.671	0.76	-0.061	0	-0.061	-9.801	-1.049	-0.695	-0.061	-0.061	-0.061	1.696	9.636	1.104	0	-0.061	0	0.926	9.906	-0.48	0	0	-0.061	1506609780
-9.794	-1.053	-0.702	-0.061	0	-0.061	2.597	-8.774	-0.276	0	0	-0.122	3.212	9.642	0.742	0	0	0	-9.794	-1.053	-0.702	-0.061	0	-0.061	1.675	9.618	1.096	0	0	0	0.895	9.911	-0.514	-0.061	-0.061	-0.061	1506609780
-9.801	-1.047	-0.699	-0.061	-0.061	-0.061	2.6	-8.745	-0.288	0	0	0	3.202	9.642	0.75	-0.061	-0.061	0	-9.801	-1.047	-0.699	-0.061	-0.061	-0.061	1.658	9.599	1.085	0	-0.061	0	0.91	9.896	-0.481	-0.061	-0.061	-0.061	1506609780
-9.798	-1.04	-0.688	-0.061	0	-0.061	2.646	-8.752	-0.312	-0.061	0	0	3.188	9.64	0.732	0	-0.061	0	-9.798	-1.04	-0.688	-0.061	0	-0.061	1.709	9.621	1.091	0	0	-0.061	0.91	9.902	-0.531	0	0	-0.061	1506609780
-9.819	-1.022	-0.713	-0.061	-0.061	-0.061	2.626	-8.77	-0.321	-0.061	0	-0.061	3.168	9.65	0.743	0	0	0	-9.819	-1.022	-0.713	-0.061	-0.061	-0.061	1.7	9.624	1.073	0	0	-0.061	0.889	9.905	-0.506	-0.061	-0.061	-0.061	1506609780
-9.818	-1.017	-0.727	-0.061	-0.061	-0.061	2.632	-8.801	-0.266	-0.122	-0.061	0	3.155	9.672	0.779	0	0	-0.061	-9.818	-1.017	-0.727	-0.061	-0.061	-0.061	1.662	9.621	1.081	0	0	-0.061	0.927	9.908	-0.529	0	0	-0.061	1506609780
-9.802	-1.017	-0.714	-0.061	0	-0.061	2.651	-8.805	-0.221	-0.122	-0.061	0	3.155	9.672	0.779	0	0	-0.061	-9.802	-1.017	-0.714	-0.061	0	-0.061	1.66	9.637	1.069	-0.061	-0.061	-0.061	0.949	9.902	-0.512	0	0	0	1506609780
-9.801	-1.029	-0.709	-0.061	0	-0.061	2.649	-8.798	-0.19	-0.122	-0.061	0	3.156	9.678	0.78	0	0	-0.061	-9.801	-1.029	-0.709	-0.061	0	-0.061	1.689	9.637	1.085	-0.061	-0.061	-0.061	0.932	9.896	-0.528	-0.061	0	-0.061	1506609780
-9.816	-1.04	-0.711	-0.061	-0.061	-0.061	2.649	-8.798	-0.19	-0.122	-0.061	0	3.158	9.668	0.782	0	0	-0.061	-9.816	-1.04	-0.711	-0.061	-0.061	-0.061	1.699	9.629	1.081	-0.061	0	-0.061	0.907	9.914	-0.541	0	0	-0.061	1506609780
-9.81	-1.046	-0.708	-0.061	0	-0.061	2.665	-8.823	-0.214	-0.061	-0.061	0	3.171	9.656	0.791	-0.061	0	-0.061	-9.81	-1.046	-0.708	-0.061	0	-0.061	1.67	9.624	1.078	-0.061	0	-0.061	0.918	9.899	-0.516	0	-0.061	-0.061	1506609780
-9.799	-1.038	-0.717	-0.061	0	-0.061	2.665	-8.823	-0.214	-0.061	0	0	3.185	9.662	0.79	-0.061	0	-0.061	-9.799	-1.038	-0.717	-0.061	0	-0.061	1.648	9.615	1.09	-0.061	0	0	0.932	9.898	-0.522	0	-0.061	0	1506609780
-9.792	-1.043	-0.726	-0.061	0	-0.061	2.652	-8.809	-0.261	-0.061	-0.061	0	3.185	9.65	0.781	-0.061	0	-0.061	-9.792	-1.043	-0.726	-0.061	0	-0.061	1.647	9.607	1.091	-0.061	-0.061	0	0.926	9.897	-0.542	0	-0.061	-0.061	1506609780
-9.807	-1.024	-0.727	0	0	0	2.664	-8.783	-0.287	-0.061	0	0	3.181	9.649	0.739	-0.061	-0.061	-0.061	-9.807	-1.024	-0.727	0	0	0	1.657	9.601	1.078	-0.061	-0.061	-0.061	0.937	9.892	-0.53	-0.061	0	0	1506609780
-9.804	-1.023	-0.725	0	0	-0.061	2.664	-8.783	-0.287	-0.061	0	0	3.176	9.639	0.697	-0.061	-0.061	-0.061	-9.804	-1.023	-0.725	0	0	-0.061	1.645	9.598	1.08	-0.061	-0.061	-0.061	0.944	9.903	-0.518	-0.061	-0.061	-0.061	1506609780
-9.812	-1.03	-0.72	0	0	-0.061	2.665	-8.795	-0.319	-0.061	0	0	3.18	9.633	0.697	-0.061	0	0	-9.812	-1.03	-0.72	0	0	-0.061	1.656	9.607	1.098	-0.061	-0.061	-0.061	0.932	9.895	-0.535	0	-0.061	-0.061	1506609780
-9.801	-1.034	-0.713	0	0	-0.061	2.671	-8.809	-0.317	-0.061	0	-0.061	3.168	9.641	0.712	0	0	0	-9.801	-1.034	-0.713	0	0	-0.061	1.641	9.616	1.104	-0.061	-0.061	-0.061	0.933	9.9	-0.52	0	-0.061	-0.061	1506609780
-9.812	-1.04	-0.723	0	0	-0.061	2.68	-8.818	-0.275	-0.061	0	-0.061	3.149	9.641	0.731	0	-0.061	0	-9.812	-1.04	-0.723	0	0	-0.061	1.677	9.601	1.105	-0.061	-0.061	-0.061	0.93	9.906	-0.538	-0.061	-0.061	0	1506609780
-9.789	-1.055	-0.724	0	0	-0.061	2.669	-8.793	-0.257	-0.061	0	-0.061	3.149	9.647	0.761	0	-0.061	-0.061	-9.789	-1.055	-0.724	0	0	-0.061	1.715	9.61	1.102	-0.061	-0.061	-0.061	0.925	9.892	-0.548	-0.061	-0.061	0	1506609780
-9.818	-1.036	-0.718	0	0	-0.061	2.64	-8.832	-0.266	-0.061	0	-0.061	3.152	9.646	0.799	0	0	-0.061	-9.818	-1.036	-0.718	0	0	-0.061	1.641	9.588	1.11	-0.061	0	-0.061	0.91	9.906	-0.529	-0.061	-0.061	-0.061	1506609780
-9.813	-1.054	-0.709	0	0	-0.061	2.639	-8.832	-0.292	0	0	0	3.151	9.679	0.799	-0.061	-0.061	-0.061	-9.813	-1.054	-0.709	0	0	-0.061	1.62	9.619	1.135	0	-0.061	0	0.915	9.903	-0.514	0	-0.061	-0.061	1506609780
-9.795	-1.049	-0.708	0	0	0	2.639	-8.832	-0.292	0	0	-0.061	3.185	9.696	0.773	-0.061	-0.061	0	-9.795	-1.049	-0.708	0	0	0	1.628	9.644	1.135	-0.061	-0.061	0	0.921	9.9	-0.505	-0.061	-0.061	0	1506609780
-9.798	-1.044	-0.717	0	-0.061	0	2.606	-8.808	-0.312	0	0.061	-0.061	3.156	9.665	0.76	-0.061	-0.061	0	-9.798	-1.044	-0.717	0	-0.061	0	1.637	9.612	1.114	-0.061	-0.061	0	0.903	9.908	-0.507	-0.061	-0.061	0	1506609781
-9.81	-1.05	-0.713	0	-0.061	0	2.627	-8.786	-0.328	0	0	0	3.116	9.634	0.744	-0.061	-0.061	0	-9.81	-1.05	-0.713	0	-0.061	0	1.654	9.595	1.102	0	-0.061	0	0.94	9.908	-0.537	0	-0.061	-0.061	1506609781
-9.801	-1.042	-0.705	0	-0.061	0	2.627	-8.786	-0.328	0	0	0	3.113	9.647	0.754	-0.061	-0.061	-0.061	-9.801	-1.042	-0.705	0	-0.061	0	1.676	9.627	1.105	0	-0.061	0	0.931	9.906	-0.486	0	-0.061	-0.061	1506609781
-9.82	-1.04	-0.712	0	-0.061	0	2.606	-8.795	-0.33	-0.061	0	-0.061	3.122	9.656	0.746	0	0	-0.061	-9.82	-1.04	-0.712	0	-0.061	0	1.658	9.627	1.116	-0.061	-0.061	0	0.903	9.911	-0.502	0	-0.061	-0.061	1506609781
-9.812	-1.049	-0.69	-0.061	-0.061	-0.061	2.603	-8.799	-0.323	-0.061	0	-0.061	3.121	9.659	0.746	0	-0.061	-0.061	-9.812	-1.049	-0.69	-0.061	-0.061	-0.061	1.659	9.629	1.111	-0.061	-0.061	-0.061	0.904	9.911	-0.512	0	0	-0.061	1506609781
-9.799	-1.053	-0.696	-0.061	0	0	2.603	-8.799	-0.323	-0.061	0	0	3.121	9.659	0.746	0	-0.061	-0.061	-9.799	-1.053	-0.696	-0.061	0	0	1.689	9.628	1.114	-0.061	-0.061	-0.061	0.904	9.914	-0.51	0	0	-0.061	1506609781
-9.798	-1.046	-0.702	-0.061	0	0	2.607	-8.803	-0.297	-0.061	0	0	3.121	9.659	0.746	0	-0.061	-0.061	-9.798	-1.046	-0.702	-0.061	0	0	1.702	9.623	1.122	-0.061	0	-0.061	0.943	9.911	-0.514	0	-0.061	0	1506609781
-9.794	-1.035	-0.715	-0.061	-0.061	-0.061	2.615	-8.796	-0.273	-0.061	0	0	3.121	9.659	0.746	0	-0.061	-0.061	-9.794	-1.035	-0.715	-0.061	-0.061	-0.061	1.669	9.624	1.116	-0.061	0	-0.061	0.904	9.906	-0.536	0	0	-0.061	1506609781
-9.806	-1.034	-0.715	-0.061	-0.061	-0.061	2.615	-8.796	-0.273	0	0	0	3.121	9.659	0.746	0	-0.061	-0.061	-9.806	-1.034	-0.715	-0.061	-0.061	-0.061	1.671	9.618	1.117	-0.061	0	0	0.906	9.908	-0.526	0	-0.061	0	1506609781
-9.799	-1.029	-0.714	-0.061	-0.061	0	2.609	-8.794	-0.301	-0.061	0	0	3.121	9.659	0.746	0	-0.061	-0.061	-9.799	-1.029	-0.714	-0.061	-0.061	0	1.671	9.637	1.121	-0.061	0	0	0.94	9.911	-0.52	0	-0.061	0	1506609781
-9.807	-1.026	-0.708	-0.061	-0.061	-0.061	2.626	-8.786	-0.343	-0.061	0	0	3.121	9.659	0.746	0	-0.061	-0.061	-9.807	-1.026	-0.708	-0.061	-0.061	-0.061	1.635	9.622	1.15	-0.061	0	0	0.932	9.896	-0.508	-0.061	0	0	1506609781
-9.813	-1.035	-0.701	-0.061	-0.061	0	2.626	-8.786	-0.343	-0.061	0	0	3.147	9.653	0.752	0	0	-0.061	-9.813	-1.035	-0.701	-0.061	-0.061	0	1.648	9.621	1.132	-0.061	-0.061	0	0.926	9.916	-0.511	-0.061	0	0	1506609781
-9.812	-1.017	-0.702	-0.061	-0.061	-0.061	2.623	-8.796	-0.316	-0.061	0	0	3.147	9.653	0.752	0	0	-0.061	-9.812	-1.017	-0.702	-0.061	-0.061	-0.061	1.664	9.617	1.133	-0.061	0	-0.061	0.933	9.912	-0.516	-0.061	-0.061	0	1506609781
-9.808	-1.023	-0.712	-0.061	-0.061	-0.061	2.628	-8.808	-0.309	-0.061	-0.061	0	3.096	9.667	0.746	0	0	-0.061	-9.808	-1.023	-0.712	-0.061	-0.061	-0.061	1.652	9.624	1.148	-0.061	0	-0.061	0.931	9.898	-0.536	0	0	-0.061	1506609781
-9.8	-1.024	-0.725	-0.061	-0.061	0	2.657	-8.801	-0.29	-0.061	-0.061	-0.061	3.138	9.662	0.772	-0.061	0	-0.061	-9.8	-1.024	-0.725	-0.061	-0.061	0	1.64	9.604	1.181	-0.061	0	-0.061	0.937	9.905	-0.5	0	0	-0.061	1506609781
-9.796	-1.01	-0.727	-0.061	-0.061	0	2.663	-8.821	-0.273	-0.061	0	0	3.134	9.644	0.793	-0.061	0	-0.061	-9.796	-1.01	-0.727	-0.061	-0.061	0	1.651	9.588	1.16	-0.061	0	-0.061	0.963	9.892	-0.495	0	0	0	1506609781
-9.811	-1.028	-0.711	-0.061	-0.061	0	2.652	-8.799	-0.269	-0.061	-0.061	-0.061	3.129	9.644	0.8	-0.061	0	-0.061	-9.811	-1.028	-0.711	-0.061	-0.061	0	1.676	9.589	1.163	-0.061	0	-0.061	0.963	9.895	-0.518	0	0	0	1506609781
-9.812	-1.011	-0.703	0	-0.061	0	2.673	-8.814	-0.274	-0.061	0	0	3.132	9.668	0.804	-0.061	0	-0.061	-9.812	-1.011	-0.703	0	-0.061	0	1.638	9.588	1.158	-0.061	0	0	0.914	9.899	-0.516	0	0	0	1506609781
-9.814	-1.018	-0.717	0	-0.061	0	2.663	-8.835	-0.286	0	0	-0.061	3.144	9.666	0.799	-0.061	0	0	-9.814	-1.018	-0.717	0	-0.061	0	1.601	9.61	1.175	-0.061	-0.061	0	0.95	9.91	-0.518	-0.061	-0.061	-0.061	1506609781
-9.792	-1.026	-0.709	0	-0.061	0	2.65	-8.792	-0.315	0	0	-0.061	3.174	9.682	0.78	-0.061	-0.061	0	-9.792	-1.026	-0.709	0	-0.061	0	1.659	9.617	1.17	-0.061	-0.061	0	0.949	9.91	-0.52	0	-0.061	0	1506609781
-9.789	-1.032	-0.703	0	-0.061	0	2.65	-8.792	-0.315	0	0	-0.061	3.151	9.661	0.773	-0.061	0	0	-9.789	-1.032	-0.703	0	-0.061	0	1.678	9.604	1.164	0	-0.061	0	0.937	9.906	-0.513	0	-0.061	0	1506609781
-9.813	-1.014	-0.705	0	-0.061	0	2.627	-8.772	-0.324	0	0	0	3.12	9.627	0.785	-0.061	-0.061	0	-9.813	-1.014	-0.705	0	-0.061	0	1.68	9.573	1.166	0	-0.061	0	0.943	9.898	-0.513	-0.061	-0.061	0	1506609781
-9.812	-1.005	-0.702	0	-0.061	0	2.65	-8.796	-0.341	0	0	0	3.101	9.634	0.788	-0.061	-0.061	0	-9.812	-1.005	-0.702	0	-0.061	0	1.693	9.603	1.146	0	-0.061	0	0.949	9.906	-0.511	0	0	0	1506609781
-9.808	-0.995	-0.696	0	-0.061	0	2.65	-8.796	-0.341	-0.061	0	-0.061	3.107	9.656	0.766	0	-0.061	0	-9.808	-0.995	-0.696	0	-0.061	0	1.693	9.612	1.163	0	-0.061	-0.061	0.939	9.899	-0.508	0	0	0	1506609781
-9.806	-0.993	-0.696	0	-0.061	-0.061	2.615	-8.796	-0.342	-0.061	0	-0.061	3.085	9.66	0.776	0	-0.061	0	-9.806	-0.993	-0.696	0	-0.061	-0.061	1.692	9.611	1.164	0	-0.061	-0.061	0.927	9.889	-0.501	0	-0.061	0	1506609781
-9.841	-0.992	-0.646	0	-0.122	-0.061	2.614	-8.811	-0.342	-0.061	0	0	3.088	9.661	0.796	0	0	-0.061	-9.841	-0.992	-0.646	0	-0.122	-0.061	1.687	9.592	1.169	0	-0.061	-0.061	0.944	9.892	-0.52	0	-0.061	0	1506609782
-9.856	-0.989	-0.592	0.061	-0.305	-0.061	2.607	-8.8	-0.329	-0.061	0	-0.061	3.089	9.65	0.804	0	-0.061	-0.061	-9.856	-0.989	-0.592	0.061	-0.305	-0.061	1.712	9.605	1.162	-0.061	-0.061	-0.061	0.903	9.856	-0.428	0	-0.061	-0.061	1506609782
-9.792	-1.018	-0.605	0.183	-0.366	-0.122	2.582	-8.807	-0.313	-0.061	-0.061	-0.061	3.128	9.686	0.809	0	-0.061	-0.061	-9.792	-1.018	-0.605	0.183	-0.366	-0.122	1.748	9.631	1.134	-0.061	-0.061	-0.061	0.703	9.866	-0.534	0.122	-0.122	-0.122	1506609782
-9.781	-0.994	-0.702	0.122	-0.244	-0.183	2.586	-8.857	-0.313	-0.061	-0.061	0	3.155	9.727	0.81	0	-0.061	-0.122	-9.781	-0.994	-0.702	0.122	-0.244	-0.183	1.75	9.72	1.075	-0.061	-0.061	-0.061	0.741	9.877	-0.756	0.305	-0.244	-0.244	1506609782
-9.848	-0.977	-0.84	0.061	-0.244	-0.244	2.634	-8.9	-0.274	-0.122	-0.061	0.061	3.247	9.848	0.821	-0.061	-0.061	-0.122	-9.848	-0.977	-0.84	0.061	-0.244	-0.244	1.751	9.823	0.961	-0.061	-0.122	-0.061	0.831	9.891	-0.901	0.366	-0.305	-0.305	1506609782
-9.871	-1.047	-0.878	-0.122	-0.244	-0.305	2.676	-8.841	-0.219	-0.061	-0.183	0	3.302	9.784	0.804	-0.061	-0.122	-0.122	-9.871	-1.047	-0.878	-0.122	-0.244	-0.305	1.906	9.765	0.803	-0.183	-0.183	-0.061	0.699	9.959	-1	0.305	-0.122	-0.427	1506609782
-9.9	-1.064	-0.941	-0.183	-0.183	-0.427	2.454	-8.719	-0.176	-0.061	-0.488	-0.183	3.293	9.569	0.77	-0.061	0	-0.244	-9.9	-1.064	-0.941	-0.183	-0.183	-0.427	2.097	9.601	0.618	-0.244	0	-0.122	0.574	9.952	-1.09	0.244	-0.183	-0.549	1506609782
-9.896	-0.833	-1.05	-0.366	-0.122	-0.61	2.454	-8.719	-0.176	-0.122	-0.549	-0.305	3.298	9.461	0.674	-0.061	0.183	-0.549	-9.896	-0.833	-1.05	-0.366	-0.122	-0.61	2.116	9.603	0.425	-0.305	0.244	-0.244	0.811	9.881	-1.305	0.244	-0.183	-0.549	1506609782
-9.765	-0.613	-1.225	-0.366	-0.061	-0.549	2.2	-8.805	-0.065	-0.305	-0.671	-0.183	3.411	9.429	0.42	0.122	0.183	-0.854	-9.765	-0.613	-1.225	-0.366	-0.061	-0.549	2.071	9.616	0.33	-0.305	0.305	-0.427	0.937	9.934	-1.27	-0.122	-0.244	-0.732	1506609782
-9.811	-0.758	-1.169	-0.549	-0.183	-0.488	2.169	-8.704	0.124	-0.305	-0.61	0	3.509	9.387	0.476	0.183	0.122	-0.854	-9.811	-0.758	-1.169	-0.549	-0.183	-0.488	1.919	9.56	0.367	-0.488	0.366	-0.488	1.442	9.92	-1.032	-0.122	-0.244	-0.732	1506609782
-9.781	-1.193	-1.128	-0.549	-0.488	-0.305	2.174	-8.69	0.299	-0.305	-0.671	0.183	3.576	9.477	0.652	0.122	-0.122	-0.732	-9.781	-1.193	-1.128	-0.549	-0.488	-0.305	1.564	9.563	0.469	-0.488	0.366	-0.427	2.107	10.03	-0.318	-1.282	0.671	-0.061	1506609782
-9.347	-1.66	-0.566	-0.183	-0.366	-0.061	2.237	-8.765	0.419	-0.244	-0.732	0.427	3.656	9.67	0.889	-0.122	-0.244	-0.488	-9.347	-1.66	-0.566	-0.183	-0.366	-0.061	1.3	9.487	0.915	-0.488	0.427	-0.366	2.731	9.93	0.652	-2.563	1.343	0.977	1506609782
-9.83	-1.838	0.419	0.488	-0.671	0.305	2.476	-8.808	0.425	-0.183	-0.671	0.488	3.621	9.549	1.108	-0.244	-0.305	-0.061	-9.83	-1.838	0.419	0.488	-0.671	0.305	1.054	9.184	1.52	-0.427	0.366	-0.122	2.865	9.896	1.418	-2.563	1.343	0.977	1506609782
-10.622	-1.193	0.799	0.61	-1.343	0.244	2.725	-8.635	0.406	0	-0.488	0.549	3.371	9.515	1.215	-0.366	-0.488	0.427	-10.622	-1.193	0.799	0.61	-1.343	0.244	1.01	9.24	2.086	-0.305	0.427	0	3.376	10.956	1.396	-3.723	1.404	2.075	1506609782
-10.82	-0.852	0.843	0.183	-1.099	-0.061	3.006	-8.842	0.001	0.305	-0.671	0.732	3.022	10.246	1.156	-0.61	-1.16	0.854	-10.82	-0.852	0.843	0.183	-1.099	-0.061	1.392	10.162	2.414	-0.305	0.427	0	1.878	11.342	2.04	-1.465	2.319	3.54	1506609782
-10.24	-0.638	0.907	0.061	-0.854	-0.061	3.466	-9.186	-0.566	0.305	-0.854	1.038	2.925	10.869	1.052	-0.671	-1.404	1.099	-10.24	-0.638	0.907	0.061	-0.854	-0.061	1.616	10.658	2.596	0.183	0.061	-0.366	1.23	10.853	0.717	-1.465	2.319	3.54	1506609782
-9.221	-0.324	0.879	-0.122	-0.61	0	4.278	-9.115	-0.941	0.305	-0.183	1.16	3.06	10.512	1.379	-0.183	-0.793	1.221	-9.221	-0.324	0.879	-0.122	-0.61	0	1.51	9.948	2.497	-0.305	-0.732	-0.244	2.035	9.53	0.906	-1.343	1.343	2.441	1506609782
-8.648	-0.3	0.913	0	-0.183	-0.061	4.585	-7.539	-1.05	0.305	0.061	0.61	2.871	9.617	1.852	-0.061	-0.122	1.526	-8.648	-0.3	0.913	0	-0.183	-0.061	1.461	8.857	2.35	-0.732	-1.099	-0.244	2.283	8.428	1.042	-0.671	2.441	1.953	1506609782
-8.764	-0.39	0.817	0.122	0.061	0	4.585	-7.539	-1.05	0.305	-0.427	-0.122	2.431	8.931	2.147	-0.488	-0.122	1.465	-8.764	-0.39	0.817	0.122	0.061	0	1.877	8.434	2.085	-0.732	-1.221	-0.305	2.202	8.093	1.395	-0.671	2.441	1.953	1506609782
-9.123	-0.352	0.737	0.122	0.183	0.061	4.584	-7.601	-1.213	0.305	-0.366	-0.427	1.951	8.581	1.988	-0.488	-0.671	0.732	-9.123	-0.352	0.737	0.122	0.183	0.061	2.609	8.631	1.895	-0.366	-0.916	-0.305	1.782	8.126	1.912	-0.122	2.38	1.221	1506609782
-9.164	-0.252	0.907	0.244	0.61	0.122	4.264	-8.423	-1.537	0.122	0.183	-0.61	2.08	8.464	1.943	-0.427	-0.549	-0.366	-9.164	-0.252	0.907	0.244	0.61	0.122	2.907	8.646	1.891	-0.061	-0.305	-0.366	1.857	8.085	2.461	0.366	1.465	0.916	1506609782
-9.643	-0.159	0.919	0.427	0.732	0.244	4.264	-8.423	-1.537	-0.122	0.488	-0.916	2.401	8.436	1.981	-0.244	-0.244	-1.099	-9.643	-0.159	0.919	0.427	0.732	0.244	2.597	8.588	2.056	0	-0.122	-0.305	2.132	7.882	3.097	0.366	1.465	0.916	1506609782
-9.889	0.019	0.841	0.244	0.671	0.122	3.856	-8.744	-1.424	-0.244	0.244	-1.16	2.763	8.813	1.969	-0.183	-0.244	-1.404	-9.889	0.019	0.841	0.244	0.671	0.122	2.178	8.892	2.16	0.061	-0.366	-0.366	2.822	8.138	3.48	0.61	0.427	0.549	1506609782
-10.338	0.006	0.835	-0.122	0.427	-0.061	3.552	-9.059	-1.223	-0.244	0.305	-1.221	3.077	9.325	1.915	-0.244	-0.427	-1.465	-10.338	0.006	0.835	-0.122	0.427	-0.061	2.156	9.333	2.243	0.061	-0.366	-0.366	3.6	8.884	3.425	1.282	-0.61	0.061	1506609782
-10.905	0.157	1.096	-0.427	0.366	-0.122	3.207	-9.239	-1.026	-0.305	0.488	-1.099	3.395	9.735	1.802	-0.122	-0.732	-1.404	-10.905	0.157	1.096	-0.427	0.366	-0.122	2.37	9.8	2.293	0	-0.916	-0.61	3.7	9.536	3.681	0.732	-0.671	-0.244	1506609783
-12.038	-0.219	1.18	-0.549	0.061	-0.122	2.897	-9.479	-0.821	-0.305	0.61	-0.671	3.775	10.183	1.736	0.183	-0.671	-1.404	-12.038	-0.219	1.18	-0.549	0.061	-0.122	2.625	10.391	2.357	0	-0.854	-0.732	4.114	9.694	4.387	-0.305	-0.977	-0.427	1506609783
-11.298	-0.443	1.615	-0.244	0.305	-0.244	2.607	-9.997	-0.707	-0.122	0.427	-0.061	4.107	10.885	1.725	0.61	-0.366	-1.404	-11.298	-0.443	1.615	-0.244	0.305	-0.244	2.675	11.134	2.296	0	-0.854	-0.732	3.161	9.755	3.747	-0.305	-0.977	-0.427	1506609783
-10.247	-0.292	1.322	-0.244	0.732	-0.244	2.474	-10.371	-0.613	0.061	0.183	0.549	4.436	11.322	1.823	0.977	0.122	-1.282	-10.247	-0.292	1.322	-0.244	0.732	-0.244	2.493	11.242	2.369	0.122	-0.671	-0.732	3.375	9.768	2.625	0.977	-1.099	-0.732	1506609783
-9.469	-0.901	0.7	-0.366	0.854	-0.488	2.498	-10.039	-0.434	0.244	0.061	0.916	4.627	11.012	2.101	1.343	0.549	-0.854	-9.469	-0.901	0.7	-0.366	0.854	-0.488	2.082	10.666	2.424	0.122	-0.671	-0.732	1.294	8.824	2.001	1.526	-0.244	-0.549	1506609783
-9.003	-1.878	-0.104	0.183	0.732	-0.366	2.498	-10.039	-0.434	0.244	0.061	0.916	4.535	10.63	2.369	1.465	1.038	-0.183	-9.003	-1.878	-0.104	0.183	0.732	-0.366	1.915	10.13	2.206	-0.061	-0.122	-0.183	1.084	9.154	0.877	3.113	-3.723	-1.587	1506609783
-8.993	-2.261	-0.903	0.854	0.671	-0.244	2.498	-10.039	-0.434	0.244	0.061	0.916	4.188	10.253	2.482	1.099	1.221	0.305	-8.993	-2.261	-0.903	0.854	0.671	-0.244	1.51	9.404	1.826	-0.122	0.366	0.183	2.273	9.545	0.096	3.113	-3.723	-1.587	1506609783
-9.225	-2.205	-1.27	0.61	0.244	-0.244	2.109	-8.345	-0.354	1.221	-1.221	0.244	3.783	9.342	2.479	0.427	1.282	0.732	-9.225	-2.205	-1.27	0.61	0.244	-0.244	0.682	8.287	1.327	-0.305	0.61	0.671	2.993	9.805	-0.668	2.197	-1.16	-1.587	1506609783
-9.412	-2.358	-1.392	0.427	0.366	-0.061	1.963	-7.794	-0.534	1.099	-1.831	-0.305	3.211	8.568	2.035	-0.427	1.16	1.16	-9.412	-2.358	-1.392	0.427	0.366	-0.061	0.12	7.922	0.714	-0.305	0.61	0.671	1.369	9.758	-0.333	1.831	-0.61	-1.404	1506609783
-9.631	-2.128	-1.312	0.61	0.549	0.122	1.957	-7.991	-0.75	0.732	-1.953	-0.549	2.744	9.045	1.248	-1.587	0.671	0.977	-9.631	-2.128	-1.312	0.61	0.549	0.122	0.12	7.922	0.714	-0.488	1.038	1.282	0.475	9.89	-0.7	1.831	-0.61	-1.404	1506609783
-9.71	-1.559	-1.487	0.671	0.549	-0.061	2.077	-8.671	-0.672	0.183	-1.343	-0.366	2.662	10.304	0.261	-2.502	-0.183	0.366	-9.71	-1.559	-1.487	0.671	0.549	-0.061	0.487	10.331	0.5	1.282	1.77	1.404	1.183	9.946	-1.798	1.282	-2.747	-1.343	1506609783
-9.591	-1.165	-1.507	0.854	0.427	-0.122	2.265	-8.009	0.227	-0.244	-0.671	0.061	3.116	10.312	-0.577	-2.747	-1.038	0.183	-9.591	-1.165	-1.507	0.854	0.427	-0.122	0.562	10.154	1.177	1.465	1.038	0.977	1.731	9.851	-2.071	1.099	-1.526	-1.526	1506609783
-9.304	-0.737	-1.57	0.366	0.183	-0.305	2.265	-8.009	0.227	-0.366	-0.122	0.244	3.514	9.392	-0.959	-1.709	-1.16	1.16	-9.304	-0.737	-1.57	0.366	0.183	-0.305	0.444	9.548	1.237	0.427	0.488	1.099	2.011	9.577	-1.835	1.099	-1.526	-1.526	1506609783
-9.126	-0.572	-1.712	-0.244	0	-0.427	2.208	-7.732	0.581	-0.366	0.183	0.366	3.583	8.955	-0.906	-0.427	-0.122	1.953	-9.126	-0.572	-1.712	-0.244	0	-0.427	0.714	9.227	0.977	0.427	0.488	1.099	2.023	9.311	-1.751	0.793	-1.404	-1.526	1506609783
-9.135	-0.768	-1.843	-0.671	-0.244	-0.549	2.157	-7.813	0.697	-0.305	-0.122	0.427	3.041	8.777	-0.761	0.122	0.427	2.014	-9.135	-0.768	-1.843	-0.671	-0.244	-0.549	1.178	9.028	0.702	-0.366	0.061	0.427	1.494	9.198	-1.648	0.549	-0.793	-1.465	1506609783
-9.387	-1.026	-1.853	-0.549	-0.244	-0.549	2.304	-8.002	0.756	-0.305	0	0.488	2.408	8.509	-0.566	0.244	0.061	1.648	-9.387	-1.026	-1.853	-0.549	-0.244	-0.549	1.473	8.801	0.404	-0.122	-0.244	-0.061	1.065	9.239	-1.926	0.549	-0.793	-1.465	1506609783
-9.794	-1.231	-1.587	0.061	-0.732	-0.427	2.364	-8.349	0.823	-0.244	0.061	0.427	2.166	8.185	-0.324	0.366	-0.183	0.793	-9.794	-1.231	-1.587	0.061	-0.732	-0.427	1.732	8.735	0.23	-0.122	-0.244	-0.061	1.008	9.63	-1.891	0.671	-1.038	-1.465	1506609783
-9.711	-0.709	-1.462	-0.061	-0.549	-0.244	2.694	-9.238	0.711	-0.061	-0.488	0.244	2.152	8.278	-0.126	0.61	-0.183	-0.427	-9.711	-0.709	-1.462	-0.061	-0.549	-0.244	2.251	9.246	0.145	0.244	-0.122	-0.427	1.156	9.9	-1.58	-0.366	-1.343	-1.343	1506609783
-9.918	-0.342	-1.603	-0.366	-0.122	-0.183	2.694	-9.238	0.711	-0.061	-0.488	0.305	2.389	9.177	-0.001	0.732	-0.183	-1.587	-9.918	-0.342	-1.603	-0.366	-0.122	-0.183	2.608	10.304	0.329	0.549	0.244	-0.793	1.346	9.947	-2.144	-0.366	-1.343	-1.343	1506609783
-10.501	-0.691	-1.741	-0.061	-0.244	0.305	3.091	-9.343	0.707	-0.183	0.061	0.61	2.981	10.131	0.268	0.977	0.061	-2.441	-10.501	-0.691	-1.741	-0.061	-0.244	0.305	2.326	10.688	0.825	0.488	-0.244	-1.099	1.72	10.245	-2.103	-1.16	-0.61	-0.916	1506609783
-11.368	-1.065	-1.315	-0.305	-0.244	0.793	3.32	-9.093	0.622	-0.183	0.183	0.61	3.68	10.739	0.776	1.526	0.671	-2.625	-11.368	-1.065	-1.315	-0.305	-0.244	0.793	1.806	11.091	1.114	0.488	-0.244	-1.099	2.121	11.002	-1.068	-2.441	-0.916	-0.305	1506609783
-11.563	-2.156	-1.238	-1.282	-0.183	0.549	3.775	-9.743	0.45	-0.061	0.183	0.61	4.136	12.006	1.322	1.77	1.16	-2.319	-11.563	-2.156	-1.238	-1.282	-0.183	0.549	1.663	12.081	1.403	-0.488	-0.732	-0.793	2.968	12.053	0.124	-2.441	-0.916	-0.305	1506609783
-10.025	-3.906	-0.373	-0.366	0.122	1.038	4.523	-10.898	0.035	0.061	0.427	0.549	4.308	12.501	1.744	1.343	0.854	-1.709	-10.025	-3.906	-0.373	-0.366	0.122	1.038	1.663	12.081	1.403	-0.488	-0.732	-0.793	3.665	11.106	1.31	-4.089	-1.16	1.221	1506609783
-9.424	-3.248	0.841	0.793	0.183	1.526	5.319	-10.274	-0.135	0.061	0.427	0.549	4.186	10.457	2.283	1.099	0.366	-0.488	-9.424	-3.248	0.841	0.793	0.183	1.526	0.33	8.837	2.352	-0.793	-0.671	-0.244	3.25	10.207	0.664	-2.747	1.831	5.859	1506609783
-10.49	-2.406	-0.106	0.732	-0.793	0.854	4.899	-8.966	-0.096	-0.061	1.587	-0.305	3.753	9.239	2.224	0.366	0.366	0.854	-10.49	-2.406	-0.106	0.732	-0.793	0.854	-0.349	8.125	2.573	-0.488	0.122	0.61	1.69	12.371	-0.236	-2.747	1.831	5.859	1506609783
-9.763	-2.59	-0.099	0.549	-0.977	0.427	3.972	-9.087	-0.263	0.244	1.526	-2.93	2.937	10.093	1.483	-1.343	-0.793	1.77	-9.763	-2.59	-0.099	0.549	-0.977	0.427	-0.349	8.125	2.573	-0.488	0.122	0.61	-0.572	12.41	-0.152	-2.258	3.967	5.249	1506609784
-9.306	-1.524	0.147	0.122	-0.793	0.671	3.419	-9.563	-0.687	0.732	1.343	-2.625	2.54	10.648	0.93	-2.38	-2.38	2.319	-9.306	-1.524	0.147	0.122	-0.793	0.671	0.418	9.697	2.238	1.099	-0.793	0.427	0.412	10.898	-0.224	-1.831	2.747	4.639	1506609784
-8.867	-0.785	0.208	-0.366	-0.916	0.183	3.174	-8.79	-1.032	0.61	1.404	-2.502	2.698	9.642	0.622	-1.77	-2.747	2.686	-8.867	-0.785	0.208	-0.366	-0.916	0.183	0.816	8.921	2.208	0.488	-0.793	0.549	1.22	9.662	0.312	-1.831	2.747	4.639	1506609784
-8.21	-0.866	0.682	-0.122	-0.488	0.244	2.95	-8.081	-1.195	0.305	1.648	-2.625	2.798	9.045	0.502	-0.793	-1.404	2.93	-8.21	-0.866	0.682	-0.122	-0.488	0.244	1.28	8.78	1.897	0.488	-0.793	0.549	-0.112	8.28	0.276	-1.099	4.15	3.784	1506609784
-7.584	-0.651	0.913	0.122	0.549	0.366	2.127	-7.296	-1.156	0.122	1.526	-2.563	2.401	9.003	0.395	-0.366	-0.305	2.686	-7.584	-0.651	0.913	0.122	0.549	0.366	1.779	8.904	1.69	-0.305	-0.732	0	-1.864	7.3	0.307	1.343	2.014	0.854	1506609784
-8.693	0.038	0.883	0.732	1.038	0.366	2.127	-7.296	-1.156	0.122	1.221	-2.258	1.78	8.739	0.345	-0.122	-0.427	2.014	-8.693	0.038	0.883	0.732	1.038	0.366	2.316	8.918	1.797	-0.122	-0.732	-0.488	-1.184	7.212	1.522	1.343	2.014	0.854	1506609784
-9.627	0.493	0.517	0.061	1.404	0.488	1.787	-7.174	-1.171	0.183	0.671	-1.648	1.556	8.51	0.581	0.305	-0.61	0.854	-9.627	0.493	0.517	0.061	1.404	0.488	2.483	9.121	1.885	0.183	-0.488	-0.488	1.421	7.449	2.489	2.441	0.61	-0.061	1506609784
-10.229	0.517	0.404	-0.488	1.282	0.244	1.686	-7.819	-1.235	0.305	0.427	-0.549	1.942	8.827	1.129	0.732	0.122	-0.732	-10.229	0.517	0.404	-0.488	1.282	0.244	2.332	9.463	1.86	0.366	-0.061	-0.183	4.362	9.144	3.516	1.709	-2.075	-1.282	1506609784
-11.978	0.959	0.797	-1.282	0.366	0.671	1.622	-8.631	-1.325	0.366	-0.183	0.427	2.606	9.366	1.674	0.916	1.221	-1.831	-11.978	0.959	0.797	-1.282	0.366	0.671	2.071	9.586	2.104	0.427	-0.366	-0.061	7.02	10.095	4.183	1.709	-2.075	-1.282	1506609784
-12.352	-1.567	-0.609	-0.61	-0.671	0.305	1.757	-9.112	-1.215	0.244	-0.732	1.099	2.943	9.954	1.816	0.916	1.404	-2.075	-12.352	-1.567	-0.609	-0.61	-0.671	0.305	2.066	10.239	1.952	0.244	-0.549	0.122	3.127	9.497	1.979	-1.038	1.038	0.854	1506609784
-11.03	-3.14	-0.508	0.671	-0.854	0.244	1.981	-10.151	-0.952	0.305	-0.732	1.831	3.427	11.242	1.8	0.671	0.732	-2.258	-11.03	-3.14	-0.508	0.671	-0.854	0.244	2.066	10.239	1.952	0.244	-0.549	0.122	1.779	12.675	2.932	1.221	-4.7	-1.038	1506609784
-9.628	-1.927	-0.645	0.122	-0.427	-0.122	2.12	-10.883	-0.614	0.305	-1.038	2.319	4.322	11.919	1.9	0.549	1.099	-2.38	-9.628	-1.927	-0.645	0.122	-0.427	-0.122	1.748	11.221	1.013	-0.488	0	0	0.037	10.665	0.723	0.793	-0.244	-0.671	1506609784
-9.721	-2.14	-1.695	-0.305	-0.427	-0.244	2.43	-9.515	0.085	-0.305	-1.221	2.197	4.545	10.567	1.72	0.366	1.221	-1.648	-9.721	-2.14	-1.695	-0.305	-0.427	-0.244	0.725	9.778	0.964	-1.343	0.366	0.244	1.577	10.042	-1.877	0.793	-1.465	-1.343	1506609784
-9.665	-2.566	-1.616	0.061	-0.061	0	2.757	-8.435	0.775	-0.732	-0.671	1.77	3.907	10.063	1.005	-0.488	0.61	-0.549	-9.665	-2.566	-1.616	0.061	-0.061	0	0.111	10.164	0.663	-1.343	0.366	0.244	1.78	10.066	-1.436	1.465	-2.38	-1.16	1506609784
-9.481	-2.018	-1.177	0.427	0.305	0.122	2.772	-9.305	1.064	-0.488	0	1.526	3.797	11.163	0.445	-1.648	-0.061	-0.61	-9.481	-2.018	-1.177	0.427	0.305	0.122	-0.008	10.981	0.706	-0.244	0.549	0.732	0.91	9.97	-1.107	0.793	0.916	-1.038	1506609784
-9.524	-1.54	-1.2	0.732	0.244	-0.244	2.482	-9.672	1.034	-0.244	-0.671	1.343	3.95	10.72	-0.238	-2.014	-0.244	-0.488	-9.524	-1.54	-1.2	0.732	0.244	-0.244	-0.159	10.139	1.26	-0.244	0.549	0.732	1.366	9.874	-1.817	0.488	-0.793	-1.16	1506609784
-9.366	-1.469	-1.288	0.793	0.061	-0.488	2.667	-8.873	0.973	-0.366	-1.038	1.038	3.754	9.522	-0.755	-1.587	-0.732	0.61	-9.366	-1.469	-1.288	0.793	0.061	-0.488	-0.232	9.33	1.334	0	0.305	0.732	1.45	9.668	-1.723	1.221	-1.282	-1.343	1506609784
-9.402	-1.506	-1.543	0.671	-0.244	-0.549	2.914	-8.297	0.998	-0.549	-0.183	0.916	3.401	9.205	-0.968	-1.099	-0.793	1.526	-9.402	-1.506	-1.543	0.671	-0.244	-0.549	-0.026	9.185	1.159	-0.488	-0.488	0.732	1.524	9.573	-1.321	1.221	-1.282	-1.343	1506609784
-9.387	-1.489	-1.427	0.854	-0.366	-0.366	2.854	-8.24	0.969	-0.549	0.305	0.977	2.927	8.957	-1.006	-0.916	-0.977	1.77	-9.387	-1.489	-1.427	0.854	-0.366	-0.366	0.298	8.96	0.989	-0.488	-0.488	0.732	1.84	9.556	-1.212	1.16	-1.038	-1.404	1506609784
-9.428	-1.415	-1.055	0.977	-0.427	-0.122	2.841	-8.318	0.886	-0.61	0.549	0.916	2.543	8.665	-0.913	-0.793	-1.343	1.648	-9.428	-1.415	-1.055	0.977	-0.427	-0.122	0.498	8.796	0.763	0.122	-0.488	0.183	1.544	9.585	-1.081	0.427	-0.549	-0.916	1506609784
-9.471	-1.353	-1.209	1.465	-0.305	-0.244	2.917	-8.472	0.878	-0.793	0.854	0.671	2.501	8.53	-0.752	-0.671	-1.221	1.16	-9.471	-1.353	-1.209	1.465	-0.305	-0.244	0.553	8.908	0.809	0.427	-0.122	0.183	1.108	9.583	-1.193	0.427	-0.549	-0.916	1506609784
-9.442	-1.107	-1.398	1.77	-0.183	-0.244	2.857	-8.644	0.939	-0.793	1.16	0.183	2.566	8.856	-0.671	-0.61	-1.038	0.61	-9.442	-1.107	-1.398	1.77	-0.183	-0.244	0.735	9.409	0.73	0.427	-0.122	0.183	1.738	9.466	-1.717	0.366	-1.709	-0.854	1506609784
-9.963	-0.339	-1.721	1.221	-0.366	-0.305	2.586	-8.965	0.878	-0.549	0.916	-0.244	2.71	9.217	-0.596	-0.305	-1.099	0.244	-9.963	-0.339	-1.721	1.221	-0.366	-0.305	1.457	9.921	0.639	0.427	-0.916	-0.244	2.017	9.788	-1.829	-0.488	-1.282	-0.793	1506609784
-9.94	-0.249	-1.555	0.366	-0.122	-0.366	2.361	-9.129	0.693	-0.427	0.549	-0.427	2.814	9.373	-0.347	0.183	-1.465	0	-9.94	-0.249	-1.555	0.366	-0.122	-0.366	2.125	10.118	0.55	0.061	-1.221	-0.671	1.516	9.817	-2.238	-0.488	-1.282	-0.793	1506609784
-9.769	-0.531	-1.136	0.122	0.183	0.061	2.338	-9.35	0.415	-0.488	0.671	-0.366	3.167	9.531	0.16	0.488	-1.221	-0.549	-9.769	-0.531	-1.136	0.122	0.183	0.061	2.268	10.212	0.364	-0.183	-0.977	-0.732	1.479	9.814	-2.37	-0.671	-1.282	-0.977	1506609784
-9.749	-0.901	-0.897	0	0.366	0.183	2.333	-9.568	0.111	-0.488	1.16	-0.488	3.625	9.75	0.794	0.549	-0.244	-1.282	-9.749	-0.901	-0.897	0	0.366	0.183	2.177	10.098	0.522	-0.305	-0.793	-0.671	1.787	9.848	-1.449	-0.854	-1.221	-0.916	1506609785
-10.145	-1.796	-0.813	0	0.244	0	2.098	-9.351	-0.1	-0.549	1.16	-0.732	3.805	9.796	1.285	0.427	0.183	-1.526	-10.145	-1.796	-0.813	0	0.244	0	1.895	9.856	1.034	-0.305	-0.732	-0.488	2.677	9.983	-0.335	-0.854	-1.221	-0.916	1506609785
-10.466	-2.524	0.175	0.183	0	0.122	1.808	-9.249	-0.304	-0.366	0.671	-0.793	3.925	10.002	1.596	0.244	-0.122	-1.404	-10.466	-2.524	0.175	0.183	0	0.122	1.882	9.915	1.413	-0.366	-0.61	-0.366	3.371	10.356	0.563	-1.709	-0.977	-0.122	1506609785
-10.402	-2.345	0.823	0.366	-0.305	0.122	1.597	-9.363	-0.632	-0.244	-0.122	-0.488	4.078	10.3	1.735	-0.061	-0.549	-0.916	-10.402	-2.345	0.823	0.366	-0.305	0.122	1.847	9.916	1.922	-0.244	-0.183	-0.427	2.475	10.806	1.536	-3.723	1.953	2.502	1506609785
-10.072	-1.641	1.064	0.366	-0.793	-0.305	1.958	-9.03	-0.861	-0.366	-0.122	-0.061	4.207	10.1	1.724	-0.244	-0.488	-0.244	-10.072	-1.641	1.064	0.366	-0.793	-0.305	1.476	9.587	2.469	-0.122	0.183	-0.305	0.943	10.721	1.774	-3.723	1.953	2.502	1506609785
-10.484	-1.526	0.636	0.183	-1.16	-0.671	2.342	-8.6	-1.025	-0.427	0.671	0.183	4.027	9.91	1.59	-0.244	-0.549	0.61	-10.484	-1.526	0.636	0.183	-1.16	-0.671	1.349	9.528	2.639	-0.122	0.183	-0.305	-0.345	11.37	-0.044	-2.686	1.038	3.174	1506609785
-9.483	-1.565	1.072	0.366	-0.671	-0.488	2.29	-8.665	-1.407	-0.183	0.977	0.427	3.767	10.025	1.516	-0.183	-0.61	1.16	-9.483	-1.565	1.072	0.366	-0.671	-0.488	1.542	9.781	2.513	0	-0.122	-0.122	-0.24	10.259	0.426	-1.099	0.977	1.587	1506609785
-9.229	-0.864	1.172	0.671	-0.244	-0.061	2.235	-9.01	-1.765	0	0.549	0.61	3.559	9.996	1.629	-0.122	-0.427	1.404	-9.229	-0.864	1.172	0.671	-0.244	-0.061	1.562	9.412	2.506	0	-0.122	-0.122	0.017	8.903	0.16	-1.099	0.977	1.587	1506609785
-9.022	-0.438	1.024	0.305	0.183	0.061	2.522	-8.55	-1.932	-0.061	0.488	0.427	3.442	9.366	1.897	0	0	1.587	-9.022	-0.438	1.024	0.305	0.183	0.061	1.298	8.733	2.54	0.061	-0.061	0.183	0.428	8.612	0.804	0.183	1.221	0.549	1506609785
-9.076	-0.311	0.644	-0.061	0.671	0.183	2.713	-8.379	-1.829	-0.061	0.488	0.427	3.33	9.268	2.08	-0.122	0.061	1.77	-9.076	-0.311	0.644	-0.061	0.671	0.183	1.398	8.975	2.412	0.244	0.061	0.366	0.584	8.488	1.17	2.136	-0.061	-1.038	1506609785
-9.597	-0.676	0.681	-0.366	0.427	0.183	2.62	-8.684	-1.666	0.061	0.244	-0.671	3.523	9.689	2.052	-0.488	-0.122	1.831	-9.597	-0.676	0.681	-0.366	0.427	0.183	1.811	9.482	2.377	0.244	0.061	0.366	1.658	9.394	1.909	2.136	-0.061	-1.038	1506609785
-10.06	-0.817	0.598	-0.549	0.366	0.244	2.723	-9.03	-1.473	0.427	-0.61	-1.282	4.272	9.848	2.42	-0.305	-0.061	1.953	-10.06	-0.817	0.598	-0.549	0.366	0.244	1.991	9.628	2.274	0	-0.427	0.427	0.752	9.613	2.312	1.77	-0.427	-0.793	1506609785
-9.999	-1.232	0.536	-0.61	0.549	0	3.254	-9.56	-1.08	0.549	-1.526	-2.197	5.233	10.055	3.064	0	-0.061	2.258	-9.999	-1.232	0.536	-0.61	0.549	0	2.018	9.929	1.918	-0.244	-0.427	0.732	0.56	10.107	1.361	1.099	-2.563	-1.221	1506609785
-10.136	-1.614	0.178	-0.671	0.305	-0.061	4.508	-10.377	-0.371	0.854	-2.869	-3.906	7.166	10.701	3.808	-0.549	0.977	2.991	-10.136	-1.614	0.178	-0.671	0.305	-0.061	2.147	10.127	1.791	-0.244	-0.427	0.732	0.56	10.107	1.361	1.099	-2.563	-1.221	1506609785
-9.609	-1.785	-0.105	-0.61	0	-0.183	7.531	-11.087	1.531	1.404	-4.944	-6.653	9.087	11.202	4.584	-2.075	1.343	4.578	-9.609	-1.785	-0.105	-0.61	0	-0.183	2.425	9.917	1.796	-0.671	-0.671	1.099	1.701	10.251	-0.1	1.343	-1.526	-1.282	1506609785
-9.398	-1.629	-0.255	-0.61	0.183	-0.244	11.496	-12.146	1.676	2.075	-8.362	-11.047	11.535	11.684	5.327	-3.723	1.038	7.202	-9.398	-1.629	-0.255	-0.61	0.183	-0.244	2.939	10.003	1.68	-1.221	-0.854	1.77	1.296	9.853	0.348	1.404	-0.061	-1.16	1506609785
-9.841	-1.579	-0.418	-0.732	0.061	-0.305	17.055	-13.492	1.092	3.052	-1.77	-14.16	13.796	11.828	5.79	-4.761	1.038	9.705	-9.841	-1.579	-0.418	-0.732	0.061	-0.305	3.391	9.39	1.552	-2.441	-0.977	4.15	0.815	9.904	0.061	1.038	0	-0.854	1506609785
-9.92	-1.631	-0.444	-0.671	0	-0.183	16.61	-12.599	0.177	2.441	-2.197	-16.663	14.656	11.155	5.278	-5.432	1.465	11.658	-9.92	-1.631	-0.444	-0.671	0	-0.183	4.315	9.02	1.23	-2.441	-0.977	4.15	0.876	10.038	-0.307	0.793	-0.366	-0.671	1506609785
-9.824	-1.442	-0.404	-0.671	0.122	-0.122	13.757	-9.711	-2.025	0.061	-7.08	-17.151	14.123	9.752	3.831	-6.104	0.122	12.756	-9.824	-1.442	-0.404	-0.671	0.122	-0.122	5.51	8.733	1.434	-2.563	-1.099	5.615	1.276	9.993	-0.286	0.488	0.366	-0.488	1506609785
-9.795	-1.302	-0.498	-0.671	0.122	-0.183	10.628	-6.09	-3.691	-3.662	-7.446	-14.587	12.002	6.82	2.18	-4.822	-2.441	12.878	-9.795	-1.302	-0.498	-0.671	0.122	-0.183	7.075	8.028	1.864	-1.77	-3.479	8.24	1.12	10.012	-0.366	0.488	0.366	-0.488	1506609785
-9.764	-1.426	-0.571	-0.488	0.183	-0.122	8.546	-3.375	-3.232	-5.798	0.122	-9.705	10.529	3.923	1.225	-1.953	-2.747	11.841	-9.764	-1.426	-0.571	-0.488	0.183	-0.122	8.374	7.074	2.64	-1.77	-3.479	8.24	0.776	9.978	-0.479	0.183	0.244	-0.305	1506609785
-9.769	-1.437	-0.646	-0.244	0.305	-0.122	5.222	-2.156	-3.462	-4.578	1.953	-6.897	8.841	2.665	0.176	-0.366	0.549	9.705	-9.769	-1.437	-0.646	-0.244	0.305	-0.122	8.374	7.074	2.64	-0.488	-3.174	8.911	0.857	9.999	-0.605	0.244	0.061	-0.305	1506609785
-9.753	-1.129	-0.618	-0.122	0.305	-0.061	3.905	-1.129	-2.762	-3.357	1.038	-5.249	5.24	1.718	-1.266	-0.122	-0.366	7.141	-9.753	-1.129	-0.618	-0.122	0.305	-0.061	8.942	6.898	2.438	0.488	2.319	7.08	1.041	9.922	-0.626	0.061	-0.122	-0.244	1506609785
-9.826	-0.933	-0.65	-0.244	0.183	-0.122	2.844	-0.273	-2.497	-2.319	0.427	-3.845	3.275	0.175	-0.568	1.587	-0.366	3.235	-9.826	-0.933	-0.65	-0.244	0.183	-0.122	7.924	5.928	2.293	0.488	2.319	7.08	1.034	9.874	-0.613	0	-0.122	-0.122	1506609785
-9.792	-1.074	-0.665	-0.305	0.122	-0.122	2.216	0.706	-2.133	-1.526	-0.854	-2.197	1.644	-0.906	0.071	2.563	1.282	0.549	-9.792	-1.074	-0.665	-0.305	0.122	-0.122	7.419	4.926	1.966	-0.122	2.808	4.517	1.036	9.865	-0.541	0.061	0	-0.183	1506609785
-9.794	-1.291	-0.626	-0.305	0.183	-0.122	2.702	2.172	-1.803	-1.648	-0.732	-0.366	1.985	-1.315	0.97	2.686	0.366	-1.16	-9.794	-1.291	-0.626	-0.305	0.183	-0.122	7.641	3.651	2.431	-0.916	2.441	2.808	1.016	9.841	-0.456	0.061	0	-0.183	1506609786
-9.843	-1.324	-0.596	-0.244	0.183	-0.183	4.017	2.973	-1.468	-1.404	-0.854	0.916	3.762	-1.668	1.757	2.441	-0.244	-1.831	-9.843	-1.324	-0.596	-0.244	0.183	-0.183	7.656	2.606	3.257	-0.916	2.441	2.808	0.803	9.945	-0.37	0	0.122	-0.122	1506609786
-9.924	-1.311	-0.719	-0.305	0.061	-0.305	5.663	3.749	-1.034	-1.038	0.366	1.526	5.374	-2.074	2.55	2.075	0.183	-2.136	-9.924	-1.311	-0.719	-0.305	0.061	-0.305	7.703	1.896	3.432	-1.038	2.808	1.892	0.489	9.964	-0.53	-0.183	0.122	0	1506609786
-9.823	-1.327	-0.78	-0.244	0.061	-0.366	6.801	4.089	-0.775	-0.793	0.488	2.197	6.978	-2.023	3.768	2.075	0.061	-1.953	-9.823	-1.327	-0.78	-0.244	0.061	-0.366	7.132	1.08	3.651	-1.587	3.113	1.465	0.489	9.964	-0.53	-0.061	0	-0.061	1506609786
-9.781	-1.192	-0.821	-0.183	0.061	-0.366	8.271	4.209	-0.879	-0.916	1.343	1.892	7.364	-2.147	3.73	1.526	-0.366	-0.916	-9.781	-1.192	-0.821	-0.183	0.061	-0.366	6.575	0.632	3.902	-0.854	2.319	0.977	0.802	9.908	-0.671	-0.122	0.061	-0.122	1506609786
-9.751	-1.174	-0.849	-0.244	0	-0.244	8.634	4.345	-1.142	-0.916	1.16	0.854	7.636	-2.299	3.864	1.526	-0.366	-0.916	-9.751	-1.174	-0.849	-0.244	0	-0.244	6.942	0.303	4.035	-1.099	1.099	1.038	1.014	9.926	-0.657	-0.061	0.122	-0.122	1506609786
-9.752	-1.128	-0.878	-0.305	0	-0.122	7.845	4.299	-0.946	-0.61	0.671	0.305	7.45	-2.254	3.942	0.916	-0.488	-0.366	-9.752	-1.128	-0.878	-0.305	0	-0.122	6.97	0.334	4.289	-0.549	1.038	0.793	1.014	9.926	-0.657	0	0.122	-0.122	1506609786
-9.719	-1.133	-0.853	-0.366	0	-0.061	7.111	4.375	-0.651	-0.305	0.427	0.183	7.594	-2.103	4.136	0.793	-0.671	-0.244	-9.719	-1.133	-0.853	-0.366	0	-0.061	7.021	0.217	4.616	0.061	0.488	0.549	1.085	9.89	-0.566	0.061	0.122	-0.122	1506609786
-9.713	-1.209	-0.805	-0.427	-0.061	0	7.019	4.485	-0.44	-0.305	0	0.244	7.991	-2.05	3.99	0.793	-0.977	0.183	-9.713	-1.209	-0.805	-0.427	-0.061	0	7.436	0.336	4.906	0.305	-0.305	0.305	0.894	9.893	-0.512	0	0.183	-0.061	1506609786
-9.765	-1.341	-0.779	-0.488	-0.061	-0.061	7.577	4.725	-0.313	-0.183	0.061	0.244	8.576	-2.103	3.805	0.854	-1.099	0.427	-9.765	-1.341	-0.779	-0.488	-0.061	-0.061	7.925	0.507	4.99	0.366	-0.305	0.122	0.846	9.874	-0.55	0	0.183	-0.061	1506609786
-9.753	-1.505	-0.752	-0.427	-0.061	0	8.295	4.843	-0.426	-0.183	-0.671	-0.183	8.991	-2.292	3.771	0.793	-0.671	0.488	-9.753	-1.505	-0.752	-0.427	-0.061	0	8.25	0.621	4.977	0.366	-0.305	0.122	0.732	9.895	-0.629	0	0.122	-0.122	1506609786
-9.829	-1.615	-0.732	-0.244	-0.122	0	8.849	5.014	-0.727	-0.305	-0.427	-0.366	9.001	-2.489	3.896	0.61	-0.305	0.366	-9.829	-1.615	-0.732	-0.244	-0.122	0	8.463	0.675	4.96	0.183	-0.122	0.183	0.687	9.933	-0.445	0	0.183	-0.061	1506609786
-9.857	-1.561	-0.773	-0.183	-0.122	0	8.745	5.26	-0.794	-0.305	-0.427	-0.305	9.063	-2.515	4.027	0.305	-0.244	0.366	-9.857	-1.561	-0.773	-0.183	-0.122	0	8.427	0.659	4.933	0.244	-0.122	0.122	0.555	10.005	-0.422	0	0.183	-0.061	1506609786
-9.764	-1.586	-0.8	-0.183	-0.061	0.061	8.547	5.356	-0.593	-0.244	-0.183	-0.244	9.02	-2.58	3.979	0.305	-0.244	0.366	-9.764	-1.586	-0.8	-0.183	-0.061	0.061	8.387	0.712	4.973	0.244	-0.122	0.122	0.438	9.978	-0.508	0	0.061	0	1506609786
-9.688	-1.641	-0.806	0	0	0.061	8.531	5.304	-0.62	-0.244	-0.183	-0.061	8.783	-2.574	4.042	0.244	0	-0.122	-9.688	-1.641	-0.806	0	0	0.061	8.52	0.721	5.028	0.183	-0.183	0.244	0.444	9.896	-0.618	-0.061	-0.061	-0.061	1506609786
-9.752	-1.524	-0.855	0.122	-0.122	0.061	8.595	5.044	-0.408	-0.061	-0.061	-0.244	8.948	-2.297	4.277	0	0.122	-0.305	-9.752	-1.524	-0.855	0.122	-0.122	0.061	8.305	0.665	5.006	0	0.122	0.305	0.599	9.921	-0.603	0	-0.122	-0.061	1506609786
-9.794	-1.483	-0.906	0.183	-0.122	0	8.684	5.021	-0.139	0.122	-0.183	-0.366	9.312	-2.232	4.187	0	0.122	-0.305	-9.794	-1.483	-0.906	0.183	-0.122	0	8.297	0.556	4.971	0	0.122	0.305	0.599	9.935	-0.595	0.061	-0.122	-0.061	1506609786
-9.756	-1.428	-0.906	0.122	-0.122	0.061	8.458	5.361	-0.656	0.244	-0.244	-0.305	9.562	-2.394	3.887	-0.183	0.488	-0.061	-9.756	-1.428	-0.906	0.122	-0.122	0.061	8.421	0.477	4.936	-0.122	0	0.305	0.66	9.96	-0.645	-0.061	-0.183	-0.061	1506609786
-9.795	-1.357	-0.888	0.183	-0.183	0.061	9.07	5.947	-0.812	0.183	-0.061	-0.488	9.843	-2.597	4.322	-0.366	0.488	0.305	-9.795	-1.357	-0.888	0.183	-0.183	0.061	8.419	0.413	4.739	-0.183	-0.122	0.488	0.696	9.96	-0.59	-0.122	-0.183	0	1506609786
-9.85	-1.323	-0.884	0.244	-0.305	0.122	9.71	6.432	-1.174	-0.122	0.305	-0.732	10.127	-2.588	4.561	-0.793	0.793	0.671	-9.85	-1.323	-0.884	0.244	-0.305	0.122	8.483	0.438	4.867	-0.183	-0.122	0.488	0.676	9.953	-0.571	-0.122	-0.183	0	1506609786
-9.896	-1.305	-0.891	0.305	-0.366	0.122	10.118	6.575	-1.414	-0.549	0.244	-1.099	10.154	-2.414	4.874	-1.16	0.916	0.916	-9.896	-1.305	-0.891	0.305	-0.366	0.122	8.459	0.384	4.929	-0.305	-0.366	0.732	0.872	10.008	-0.598	-0.183	-0.305	0	1506609786
-9.831	-1.262	-0.964	0.305	-0.427	0.183	10.213	6.626	-1.824	-0.854	0.671	-1.526	10.374	-2.032	4.967	-1.343	1.099	1.282	-9.831	-1.262	-0.964	0.305	-0.427	0.183	8.163	0.391	4.961	-0.61	-0.61	0.732	1.056	10	-0.537	-0.183	-0.305	0.061	1506609786
-9.826	-1.273	-1.044	0.366	-0.366	0.183	9.729	6.766	-1.834	-1.343	0.732	-1.831	10.302	-1.613	5.193	-1.709	1.038	1.709	-9.826	-1.273	-1.044	0.366	-0.366	0.183	8.002	0.508	5	-0.61	-0.61	0.732	1.13	9.977	-0.499	-0.305	-0.183	0.122	1506609786
-9.758	-1.341	-0.977	0.488	-0.366	0.183	8.769	6.814	-1.968	-1.709	0.732	-2.197	9.616	-1.416	4.87	-1.953	1.038	1.892	-9.758	-1.341	-0.977	0.488	-0.366	0.183	7.946	0.573	5.061	-0.916	-0.916	0.61	1.036	10.026	-0.496	-0.427	-0.122	0.244	1506609786
-9.655	-1.482	-0.879	0.61	-0.366	0.244	7.752	6.638	-1.696	-2.258	0.366	-2.319	8.466	-1.312	4.833	-2.38	1.221	1.831	-9.655	-1.482	-0.879	0.61	-0.366	0.244	7.857	0.579	4.935	-2.258	-1.099	0.122	0.819	9.926	-0.513	-0.671	-0.244	0.366	1506609786
-9.557	-1.72	-0.786	0.977	-0.244	0.244	6.623	6.431	-1.31	-2.869	-0.122	-2.075	7.407	-1.409	4.79	-2.686	1.404	1.221	-9.557	-1.72	-0.786	0.977	-0.244	0.244	7.848	0.49	4.727	-2.258	-1.099	0.122	0.852	9.859	-0.675	-0.793	-0.183	0.366	1506609787
-9.659	-1.876	-0.715	1.343	-0.183	0.244	5.599	6.224	-1.209	-3.357	-0.549	-1.77	6.663	-1.651	4.327	-2.991	1.587	0.61	-9.659	-1.876	-0.715	1.343	-0.183	0.244	7.736	0.361	4.447	-3.357	-1.038	-0.977	0.778	9.933	-0.54	-0.732	-0.244	0.427	1506609787
-9.604	-1.842	-0.53	1.648	-0.122	0.305	4.719	6.285	-0.822	-3.662	-0.916	-1.648	6.266	-1.908	4.015	-3.052	1.465	0.244	-9.604	-1.842	-0.53	1.648	-0.122	0.305	7.732	0.205	4.097	-3.357	-1.038	-0.977	0.797	10.039	-0.108	-0.793	-0.183	0.427	1506609787
-9.515	-1.694	-0.268	1.831	0	0.305	4.547	6.367	0.013	-3.967	-1.587	-1.038	6.32	-1.999	3.639	-3.235	1.221	-0.122	-9.515	-1.694	-0.268	1.831	0	0.305	7.681	0.153	3.804	-3.845	-0.916	-1.587	0.7	9.862	0.227	-0.854	-0.244	0.549	1506609787
-9.807	-1.577	-0.066	2.197	-0.122	0.244	4.756	6.263	0.093	-4.211	-1.587	-0.732	6.455	-2.483	3.098	-3.54	1.404	-0.427	-9.807	-1.577	-0.066	2.197	-0.122	0.244	7.988	0.105	3.552	-4.089	-1.221	-2.197	0.825	9.865	0.378	-1.465	-0.427	0.671	1506609787
-10.18	-1.462	0.073	2.441	-0.305	0.183	4.662	5.837	0.264	-4.333	-2.441	-0.793	6.304	-2.896	2.552	-3.601	1.282	-0.61	-10.18	-1.462	0.073	2.441	-0.305	0.183	8.149	0.206	3.22	-4.7	-1.221	-3.296	0.933	10.129	0.483	-1.587	-0.732	0.732	1506609787
-9.646	-1.126	0.413	2.38	-0.122	0.183	4.255	5.529	0.772	-4.333	-2.93	-0.427	6.289	-3.15	2.285	-3.662	1.404	-0.854	-9.646	-1.126	0.413	2.38	-0.122	0.183	8.187	0.463	3	-4.7	-1.221	-3.296	0.879	10.02	0.8	-1.282	-0.549	0.732	1506609787
-9.599	-0.725	0.473	2.258	-0.061	0	4.405	5.331	1.337	-4.395	-3.235	0.183	6.188	-3.713	2.104	-3.723	1.465	-1.282	-9.599	-0.725	0.473	2.258	-0.061	0	8.148	0.971	2.828	-5.066	-1.831	-3.906	0.666	9.507	1.008	-1.16	-0.549	0.61	1506609787
-10.056	-0.965	0.469	2.136	-0.305	-0.366	3.833	4.995	1.242	-4.15	-4.15	0.732	5.453	-4.414	1.471	-3.662	1.526	-2.136	-10.056	-0.965	0.469	2.136	-0.305	-0.366	8.876	1.341	2.662	-5.066	-1.831	-3.906	-0.505	9.95	1.196	-0.916	-1.038	0.488	1506609787
-9.979	-1.385	0.586	2.502	-0.061	-0.366	4.051	4.792	1.583	-3.784	-3.906	1.221	5.351	-4.203	1.444	-3.296	1.038	-2.563	-9.979	-1.385	0.586	2.502	-0.061	-0.366	8.774	1.194	2.172	-5.31	-1.099	-4.089	-0.157	9.953	1.878	-0.793	-1.709	-0.122	1506609787
-9.836	-1.354	0.572	2.991	0.122	-0.427	4.349	4.686	1.727	-3.113	-5.127	2.136	5.48	-4.783	0.907	-3.601	1.16	-2.625	-9.836	-1.354	0.572	2.991	0.122	-0.427	8.573	1.878	1.835	-4.761	-0.122	-4.883	0.323	10	1.443	-0.854	-2.93	-0.427	1506609787
-9.805	-1.31	0.443	3.113	0.061	-0.549	5.527	4.523	1.96	-2.502	-4.272	3.113	5.295	-4.817	0.519	-3.601	1.16	-2.625	-9.805	-1.31	0.443	3.113	0.061	-0.549	8.949	2.076	2.128	-3.662	-0.732	-5.432	0.223	9.991	1.193	-1.404	-3.662	-0.61	1506609787
-9.72	-1.602	0.39	3.357	0.183	-0.61	6.996	3.89	1.902	-1.831	-5.249	3.601	5.609	-4.393	0.112	-3.113	0.427	-3.54	-9.72	-1.602	0.39	3.357	0.183	-0.61	8.771	2.948	1.273	-3.662	-0.732	-5.432	-0.092	9.967	1.256	-1.648	-3.845	-0.977	1506609787
-9.884	-1.726	0.446	3.906	0.183	-0.488	6.937	3.585	0.272	-1.038	-3.967	3.418	5.176	-4.453	-0.987	-3.113	0.061	-4.272	-9.884	-1.726	0.446	3.906	0.183	-0.488	9.17	3.966	2.079	-3.54	0.61	-5.92	-0.325	10.021	1.139	-1.648	-4.15	-1.587	1506609787
-10.05	-1.966	0.469	4.089	0	-0.549	7.362	3.616	0.427	-1.16	-3.418	4.028	7.784	-3.464	0.884	-3.479	1.282	-5.249	-10.05	-1.966	0.469	4.089	0	-0.549	7.891	3.582	1.869	-2.93	0.122	-6.47	0.179	10.288	0.994	-1.343	-4.883	-1.953	1506609787
-9.737	-1.809	0.251	4.211	0.122	-0.732	7.318	3.329	-0.81	-0.916	-6.165	4.761	7.601	-2.99	0.307	-4.456	-0.061	-4.089	-9.737	-1.809	0.251	4.211	0.122	-0.732	7.778	6.07	1.79	-1.465	1.77	-6.836	0.813	10.223	1.119	-0.977	-5.371	-2.258	1506609787
-9.592	-1.877	0.147	4.028	0.183	-0.977	9.313	2.763	-2.534	-0.183	-2.014	4.395	9.374	-2.838	-0.071	-3.845	-2.075	-4.822	-9.592	-1.877	0.147	4.028	0.183	-0.977	7.336	5.493	3.403	0.732	1.282	-7.324	0.646	10.227	1.558	-0.854	-5.31	-2.197	1506609787
-9.115	-1.786	0.172	4.395	0.732	-0.793	10.214	2.795	-2.454	0.183	-0.854	3.967	11.304	-1.876	1.079	-4.639	5.005	-4.7	-9.115	-1.786	0.172	4.395	0.732	-0.793	6.374	5.907	3.822	2.93	0.916	-6.897	0.221	10.064	1.638	-0.854	-4.7	-2.075	1506609787
-8.594	-0.994	0.171	4.333	1.343	-0.61	10.252	1.977	-3.084	-0.366	-0.793	3.845	8.079	-1.303	-0.702	-4.639	5.005	-4.7	-8.594	-0.994	0.171	4.333	1.343	-0.61	6.374	5.907	3.822	2.93	0.916	-6.897	0.221	10.064	1.638	-1.587	-5.493	-1.709	1506609787
-8.813	-0.912	0.438	4.028	1.77	-0.549	10.914	2.05	-3.376	0.793	0.793	4.028	14.412	-0.671	1.285	-4.15	1.099	-4.211	-8.813	-0.912	0.438	4.028	1.77	-0.549	4.998	8.101	3.948	2.136	-1.587	-5.615	1.247	8.908	0.985	-1.831	-6.592	-1.038	1506609787
-9.549	-1.5	0.957	4.395	1.831	-0.061	12.457	1.235	-4.121	0.916	3.906	4.15	12.645	-0.278	0.987	-3.113	1.038	-4.15	-9.549	-1.5	0.957	4.395	1.831	-0.061	4.104	8.83	3.73	0.671	-2.747	-4.333	1.761	8.553	1.15	-2.014	-6.836	-0.854	1506609787
-9.707	-1.517	0.88	5.005	2.197	0.122	12.58	0.561	-3.726	0.366	4.883	3.845	13.639	0.157	3.199	-1.892	0.244	-3.723	-9.707	-1.517	0.88	5.005	2.197	0.122	3.566	10.145	2.76	0.671	-2.747	-4.333	3.37	8.141	0.751	-1.587	-7.385	-0.549	1506609787
-10.533	-0.761	0.785	4.7	2.014	0.122	12.01	0.63	-3.826	-0.854	-4.272	3.662	13.668	1.335	3.789	-2.808	2.014	-3.906	-10.533	-0.761	0.785	4.7	2.014	0.122	3.703	10.397	2.623	-0.061	-3.906	-2.563	3.388	8.343	0.484	0.488	-6.592	0.061	1506609787
-11.523	-1.725	-0.238	3.235	-0.122	-0.244	15.346	0.097	-3.427	-1.77	5.493	2.93	12.738	1.768	4.022	-2.808	0.488	-3.235	-11.523	-1.725	-0.238	3.235	-0.122	-0.244	2.18	9.621	2.236	-0.061	-3.906	-2.563	3.56	9.508	1.56	2.441	-4.211	-0.366	1506609787
-8.37	-2.741	0.019	4.761	1.526	0.122	11.751	-0.292	-2.279	-2.93	3.54	1.953	12.892	1.985	3.28	-3.052	0.122	-2.441	-8.37	-2.741	0.019	4.761	1.526	0.122	1.7	10.06	1.175	-0.183	-4.7	-2.014	1.343	10.118	3.341	3.052	-3.723	-0.732	1506609787
-9.244	-2.762	-2.06	5.676	1.526	0.183	10.555	-0.979	-0.574	-3.784	0	1.587	12.08	2.037	2.21	-3.174	0.916	-2.441	-9.244	-2.762	-2.06	5.676	1.526	0.183	2.17	10.654	0.737	-0.854	-3.357	-0.366	0.169	9.891	-0.423	2.441	-2.38	-0.549	1506609788
-9.617	-3.279	-3.011	6.409	2.197	0.427	10.975	-1.659	-0.2	-3.418	2.625	1.709	11.853	2.539	2.109	-2.563	-0.61	-2.625	-9.617	-3.279	-3.011	6.409	2.197	0.427	1.235	10.584	0.13	-0.854	-3.357	-0.366	1.748	10.018	-2.558	1.77	-6.042	-0.244	1506609788
-10.47	-2.888	-3.116	6.897	2.563	0.854	9.777	-1.897	-0.586	-3.296	0.244	1.221	12.102	3.006	1.213	-2.93	1.709	-2.075	-10.47	-2.888	-3.116	6.897	2.563	0.854	0.888	11.086	-0.317	-1.099	-3.052	-0.549	1.883	10.828	-2.75	1.831	-4.517	-0.244	1506609788
-10.019	-2.003	-3.098	6.226	2.197	0.549	10.663	-2.604	-0.634	-3.662	0	1.404	10.647	3.225	0.529	-3.601	-0.244	-2.319	-10.019	-2.003	-3.098	6.226	2.197	0.549	1.212	11.047	-0.361	-0.732	-3.479	-0.549	-0.237	10.683	-2.308	1.77	-3.357	-0.122	1506609788
-8.97	-1.974	-2.753	6.653	1.892	0.427	11.081	-2.997	-0.208	-3.662	1.953	1.587	10.476	3.608	1.535	-3.296	-0.854	-2.563	-8.97	-1.974	-2.753	6.653	1.892	0.427	0.626	9.521	-0.122	-0.61	-3.784	-0.732	1.529	9.871	-2.139	1.953	-5.31	-0.488	1506609788
-8.752	-1.863	-2.809	6.897	1.526	0.366	9.643	-2.445	0.307	-3.906	1.526	0.732	9.372	3.737	1.871	-3.601	-0.793	-1.831	-8.752	-1.863	-2.809	6.897	1.526	0.366	0.29	8.577	-0.311	-0.977	-3.662	-0.916	1.838	9.379	-1.872	1.953	-5.31	-0.549	1506609788
-9.359	-1.28	-3.083	7.08	1.221	0.366	8.935	-1.753	0.231	-4.7	1.343	0.427	8.376	3.486	1.366	-4.211	-1.526	-1.282	-9.359	-1.28	-3.083	7.08	1.221	0.366	1.208	8.631	-0.242	-1.16	-4.272	-0.549	1.845	9.499	-1.762	1.709	-5.066	-0.244	1506609788
-9.786	-0.435	-3.156	6.409	0.977	0.427	8.725	-1.631	-0.644	-4.944	2.869	0.488	8.379	3.423	1.041	-4.089	-1.831	-1.465	-9.786	-0.435	-3.156	6.409	0.977	0.427	1.208	8.631	-0.242	-1.282	-4.211	-0.244	1.845	9.499	-1.762	1.099	-6.165	0	1506609788
-9.973	0.063	-2.94	5.493	0.793	0.488	8.638	-2.175	-1.113	-4.883	2.625	0.732	8.735	3.756	0.983	-4.028	-1.282	-1.77	-9.973	0.063	-2.94	5.493	0.793	0.488	1.208	8.631	-0.242	-1.282	-4.211	-0.244	3.353	9.574	-2.201	0.244	-5.981	0.244	1506609788
-9.938	0.111	-2.543	4.761	0.488	0.305	9.178	-2.964	-1.092	-4.944	2.014	0.671	8.978	4.031	1.315	-4.211	-1.709	-1.77	-9.938	0.111	-2.543	4.761	0.488	0.305	1.949	9.89	0.039	-1.282	-4.211	-0.244	2.634	9.573	-2.129	-0.305	-4.822	0.305	1506609788
-9.799	0.01	-2.315	4.333	0.061	0.244	9.579	-3.443	-1.069	-5.005	1.526	0.183	9.081	3.915	1.94	-4.333	-2.075	-1.77	-9.799	0.01	-2.315	4.333	0.061	0.244	2.262	9.544	-0.139	-1.404	-4.272	-0.793	2.174	9.542	-2.443	-0.488	-4.7	0.305	1506609788
-9.788	-0.492	-2.088	4.089	-0.061	0.183	9.263	-3.506	-0.959	-5.066	0.854	-0.305	9.126	3.64	2.007	-4.639	-1.892	-1.709	-9.788	-0.492	-2.088	4.089	-0.061	0.183	2.961	9.378	0	-1.526	-5.127	-0.793	1.872	9.586	-2.324	-0.244	-4.272	0.061	1506609788
-9.976	-0.29	-1.962	3.784	0.244	0.427	8.989	-3.443	-0.981	-5.371	0.977	-0.427	9.071	3.335	2.024	-4.7	-1.831	-1.892	-9.976	-0.29	-1.962	3.784	0.244	0.427	3.29	9.375	0.104	-1.648	-5.127	-0.793	1.589	9.763	-1.926	-0.122	-3.723	-0.244	1506609788
-10	0.486	-2.115	3.052	0.244	0.671	8.509	-3.529	-1.553	-5.31	1.16	-0.183	9.202	3.324	1.983	-4.517	-1.587	-2.075	-10	0.486	-2.115	3.052	0.244	0.671	3.29	9.375	0.104	-1.648	-4.578	-0.671	1.589	9.763	-1.926	-0.427	-3.906	-0.122	1506609788
-10.273	0.39	-2.027	2.258	0.366	0.977	8.489	-3.765	-1.696	-5.066	1.404	0.244	9.393	3.814	1.908	-4.272	-1.221	-2.136	-10.273	0.39	-2.027	2.258	0.366	0.977	2.821	9.631	0.9	-1.404	-4.211	-0.61	3.539	10.082	-1.562	-0.916	-3.906	0.061	1506609788
-10.777	-0.727	-1.281	1.648	0.244	1.221	9.095	-4.29	-1.349	-4.761	1.892	0.488	9.354	4.241	2.152	-3.967	-1.465	-2.014	-10.777	-0.727	-1.281	1.648	0.244	1.221	2.469	9.8	1.11	-1.404	-4.7	-0.549	3.92	10.684	-0.467	-1.831	-3.235	0.366	1506609788
-10.44	-2.335	-0.56	1.038	0.061	1.038	9.332	-4.643	-1.78	-4.211	2.014	0.488	9.489	4.683	2.451	-3.662	-1.465	-1.892	-10.44	-2.335	-0.56	1.038	0.061	1.038	2.469	9.8	1.11	-1.343	-4.883	-0.366	3.92	10.684	-0.467	-3.052	-3.113	1.404	1506609788
-10.43	-3.177	0.52	2.563	-0.793	1.221	9.406	-4.786	-2.07	-4.028	1.831	0.61	9.386	5.032	2.457	-3.662	-1.709	-1.587	-10.43	-3.177	0.52	2.563	-0.793	1.221	3.08	9.099	2.397	-1.221	-4.944	-0.549	1.523	11.499	2.574	-4.883	-3.296	2.686	1506609788
-10.637	-2.812	0.616	3.052	-1.404	0.916	9.36	-4.712	-1.731	-3.906	2.502	0.488	9.136	4.856	2.772	-3.662	-1.648	-1.16	-10.637	-2.812	0.616	3.052	-1.404	0.916	2.725	8.516	2.979	-0.732	-4.456	-0.854	0.617	12.378	1.041	-5.737	-3.967	3.967	1506609788
-10.405	-2.255	0.279	2.808	-1.404	0.305	8.532	-4.346	-0.869	-3.479	2.136	0.061	8.898	4.917	3.25	-3.418	-1.343	-0.671	-10.405	-2.255	0.279	2.808	-1.404	0.305	2.103	9.217	2.956	-0.549	-2.869	-0.671	0.351	11.938	0.995	-3.967	-1.648	4.272	1506609788
-9.313	-1.669	0.613	2.686	-1.221	0.244	8.418	-4.069	-0.946	-2.747	0.854	0.122	9.176	5.486	3.094	-3.052	-1.282	-0.488	-9.313	-1.669	0.613	2.686	-1.221	0.244	1.849	9.726	2.716	0	-1.892	-0.305	-0.364	10.913	1.134	-3.723	0.427	3.54	1506609788
-8.428	-1.054	0.694	2.319	-0.732	0	8.887	-3.842	-1.544	-2.258	1.16	0.305	9.082	5.6	2.986	-2.93	-1.465	-0.122	-8.428	-1.054	0.694	2.319	-0.732	0	2.23	8.91	2.714	0.244	-2.625	-0.305	0.377	9.258	1.256	-3.723	-0.61	2.808	1506609788
-8.247	-1.046	1.043	2.441	-0.061	-0.122	8.522	-3.333	-1.226	-2.197	1.16	-0.061	8.099	4.723	3.377	-2.869	-1.404	0.305	-8.247	-1.046	1.043	2.441	-0.061	-0.122	2.771	8.202	2.525	-0.061	-2.625	-0.305	0.876	8.157	1.138	-3.479	-0.244	1.831	1506609788
-8.134	-0.982	1.44	2.563	0.549	-0.183	8.091	-2.988	-0.709	-2.258	0.61	-0.305	7.23	3.959	3.799	-2.563	-1.282	0.183	-8.134	-0.982	1.44	2.563	0.549	-0.183	3.115	8.196	2.344	-0.244	-2.014	-0.183	0.859	7.503	1.029	-2.93	0.061	1.099	1506609788
-8.221	-0.117	1.589	2.014	0.977	-0.427	7.958	-2.86	-1.141	-2.136	0.122	-0.183	7.284	3.748	3.819	-2.319	-1.465	0	-8.221	-0.117	1.589	2.014	0.977	-0.427	3.442	8.618	2.397	-0.183	-1.526	-0.122	0.435	6.952	1.456	-2.197	0.549	0.366	1506609788
-9.177	0.486	2.07	1.831	1.77	-0.427	8.222	-3.049	-1.755	-1.831	0.427	-0.183	8.128	3.479	3.547	-2.014	-1.282	0	-9.177	0.486	2.07	1.831	1.77	-0.427	3.738	8.742	2.729	-0.122	-1.221	-0.244	0.858	6.385	1.904	-0.854	0.977	0	1506609789
-10.872	1.159	1.292	1.892	0.916	0.549	8.302	-3.259	-1.791	-1.282	0.549	-0.183	8.681	3.182	3.969	-1.648	-0.488	0.122	-10.872	1.159	1.292	1.892	0.916	0.549	3.906	8.807	2.857	-0.183	-0.854	-0.244	2.534	6.776	3.966	1.404	-1.221	-0.793	1506609789
-10.726	1.322	0.913	0.305	0.793	0.061	8.184	-3.393	-1.708	-0.61	-0.183	-0.183	8.977	3.015	4.248	-1.221	-0.488	0.305	-10.726	1.322	0.913	0.305	0.793	0.061	3.935	9.061	2.777	-0.061	-0.916	-0.122	6.903	8.74	6.096	3.052	-2.93	-2.014	1506609789
-12.596	1.238	2.042	-1.404	-0.061	0.183	8.68	-3.753	-1.739	0	-0.793	0	9.243	3.001	4.316	-0.732	-0.183	0.366	-12.596	1.238	2.042	-1.404	-0.061	0.183	3.737	9.384	2.607	-0.183	-1.099	0.061	8.087	10.129	6.69	2.258	-1.587	-1.709	1506609789
-11.432	-0.574	1.421	-0.183	-0.183	0.244	9.466	-4.331	-1.729	0.366	-0.488	0.244	9.245	3.035	4.127	-0.427	-0.061	0.366	-11.432	-0.574	1.421	-0.183	-0.183	0.244	3.772	10.226	2.144	-0.183	-1.343	0.122	2.03	8.603	4.113	-1.099	1.648	0.305	1506609789
-11.585	-2.724	-0.071	0.793	-0.671	0.061	9.583	-4.479	-1.298	0.366	-0.854	0.305	9.338	3.129	3.805	-0.305	-0.061	0	-11.585	-2.724	-0.071	0.793	-0.671	0.061	4.028	11.09	1.872	0.122	-1.526	0.183	-0.069	10.133	4.132	0.122	-3.784	-1.16	1506609789
-9.208	-2.291	-0.276	0.671	-0.366	-0.244	9.761	-4.377	-0.803	0.427	-1.038	0.427	9.917	3.554	3.339	0.061	-0.061	-0.61	-9.208	-2.291	-0.276	0.671	-0.366	-0.244	3.238	11.106	1.47	0.549	-0.916	0.122	-0.069	10.133	4.132	3.418	-0.977	-2.686	1506609789
-8.611	-2.94	-1.073	0.671	0.305	-0.122	9.796	-4.134	-0.816	0.854	-0.549	0.366	10.841	4.169	3.088	0.549	0.793	-0.427	-8.611	-2.94	-1.073	0.671	0.305	-0.122	1.595	9.557	1.136	0.427	0.122	0.305	1.438	9.758	-0.776	2.38	-5.798	-1.404	1506609789
-9.057	-2.952	-1.556	1.465	0.854	0.061	9.037	-3.344	-0.114	0.793	0	-0.366	9.713	4.097	3.067	0.244	0.977	0.488	-9.057	-2.952	-1.556	1.465	0.854	0.061	1.038	9.484	0.624	-0.366	0.427	0.61	1.225	9.973	-1.687	2.686	-2.258	-1.648	1506609789
-9.275	-1.812	-1.333	1.404	0.916	0.244	8.448	-3.126	0.147	0.305	-0.549	-0.427	8.703	4.197	2.568	-0.122	0.732	0.244	-9.275	-1.812	-1.333	1.404	0.916	0.244	1.239	10.226	0.426	-0.244	1.587	1.099	0.743	9.822	-1.06	2.258	-0.305	-1.282	1506609789
-9.306	-0.892	-1.302	1.099	0.793	0.061	8.951	-3.71	-0.257	0.122	0.122	0	8.476	4.349	2.15	0	0.305	-0.305	-9.306	-0.892	-1.302	1.099	0.793	0.061	1.269	9.451	0.689	0.305	1.526	0.977	1.726	9.507	-1.744	1.77	-2.625	-1.465	1506609789
-9.414	-0.758	-1.335	0.854	0.305	-0.244	8.673	-3.699	-0.178	0.061	0	-0.366	8.381	4.102	2.135	0	0.305	-0.122	-9.414	-0.758	-1.335	0.854	0.305	-0.244	1.369	8.54	0.754	0.61	0.793	0.61	1.931	9.524	-1.578	1.648	-2.38	-1.526	1506609789
-9.19	-0.98	-1.409	0.671	-0.061	-0.366	8.214	-3.155	0.288	-0.122	-0.061	-0.61	7.939	3.825	2.366	-0.122	0.305	0.244	-9.19	-0.98	-1.409	0.671	-0.061	-0.366	1.369	8.54	0.754	0.122	1.099	0.671	1.931	9.524	-1.578	1.587	-1.465	-1.587	1506609789
-9.105	-1.02	-1.459	0.61	0.061	-0.305	7.941	-2.962	0.439	0	0.244	-0.427	7.561	3.651	2.566	-0.061	0	-0.061	-9.105	-1.02	-1.459	0.61	0.061	-0.305	2.125	8.492	0.489	0.061	0.793	0.61	1.79	9.272	-1.383	1.16	-1.282	-1.587	1506609789
-9.458	-0.784	-1.391	0.549	-0.061	-0.366	7.893	-3.017	0.141	0	0	-0.427	7.836	3.49	2.469	0.122	0.122	-0.122	-9.458	-0.784	-1.391	0.549	-0.061	-0.366	2.125	8.492	0.489	0.061	0.366	0.366	1.861	9.46	-1.391	0.854	-1.404	-1.343	1506609789
-9.64	-0.682	-1.416	0.427	-0.244	-0.488	8.001	-2.957	-0.012	0	-0.366	-0.427	7.985	3.411	2.628	0.305	0.244	-0.183	-9.64	-0.682	-1.416	0.427	-0.244	-0.488	2.419	8.661	0.462	-0.183	0.549	0.183	1.178	9.617	-1.218	0.488	-1.343	-1.038	1506609789
-9.444	-0.807	-1.133	0.793	-0.671	-0.244	8.287	-2.745	0.118	-0.122	-0.244	-0.366	8.285	3.383	2.857	0.122	-0.061	-0.244	-9.444	-0.807	-1.133	0.793	-0.671	-0.244	2.127	8.558	0.384	-0.183	0.61	0.061	1.439	9.574	-1.369	0.183	-1.953	-0.977	1506609789
-9.561	-0.183	-1.072	0.427	-0.305	-0.122	8.421	-2.482	0.087	-0.305	-0.122	-0.366	8.662	3.388	3.088	-0.061	0.122	-0.061	-9.561	-0.183	-1.072	0.427	-0.305	-0.122	2.497	9.106	0.433	-0.244	0	0.183	1.438	9.447	-1.114	-0.244	-2.319	-0.916	1506609789
-10.084	0.337	-1.467	0.061	-0.122	-0.183	8.646	-2.25	-0.24	-0.305	-0.122	-0.183	8.75	3.665	2.97	-0.244	-0.488	-0.061	-10.084	0.337	-1.467	0.061	-0.122	-0.183	2.497	9.106	0.433	-0.244	-0.244	0.122	1.438	9.447	-1.114	-0.732	-2.014	-0.793	1506609789
-10.456	0.445	-1.757	0.183	-0.244	0.244	9.219	-2.274	-0.501	-0.305	-0.183	0	9.097	4.094	2.981	-0.366	-0.488	-0.427	-10.456	0.445	-1.757	0.183	-0.244	0.244	3.811	10.756	1.08	0	-0.183	-0.305	2.23	10.267	-2.165	-1.038	-2.441	-0.916	1506609789
-10.982	0.379	-1.669	-0.183	-0.305	0.671	9.621	-2.596	-0.669	-0.244	-0.427	0	9.405	4.1	3.48	-0.061	-0.183	-0.793	-10.982	0.379	-1.669	-0.183	-0.305	0.671	3.39	10.476	1.053	-0.183	-0.61	-0.61	2.744	10.661	-1.395	-1.282	-0.977	-1.038	1506609789
-11.383	-1.008	-1.481	-0.854	-0.366	0.61	9.85	-2.816	-0.976	-0.061	-0.793	-0.061	9.455	4.128	3.933	0	-0.244	-0.977	-11.383	-1.008	-1.481	-0.854	-0.366	0.61	2.93	10.481	0.976	-0.732	-1.038	-0.244	2.744	10.661	-1.395	-1.953	-1.648	-0.732	1506609789
-10.28	-3.089	-0.689	-0.793	0	0.732	10.322	-3.089	-1.486	-0.244	-0.732	0.305	9.658	4.614	3.845	-0.305	-0.366	-1.099	-10.28	-3.089	-0.689	-0.793	0	0.732	3.055	10.318	1.299	-0.854	-1.953	0.061	4.624	11.58	1.598	-3.174	-1.099	0.427	1506609789
-10.354	-3.177	0.45	0.671	0	1.221	10.493	-3.474	-1.67	-0.427	-0.122	0.671	9.296	4.834	3.826	-0.671	-0.488	-0.854	-10.354	-3.177	0.45	0.671	0	1.221	2.906	9.039	2.073	-0.366	-2.014	-0.305	2.576	10.81	1.561	-5.249	0.366	2.808	1506609789
-10.75	-1.78	0.159	0.61	-0.488	0.916	9.945	-3.388	-1.592	-0.488	0.366	0.305	8.552	4.493	3.441	-0.977	-0.854	-0.366	-10.75	-1.78	0.159	0.61	-0.488	0.916	2.26	8.366	2.7	0.122	-1.099	-0.793	2.576	10.81	1.561	-4.7	-0.366	5.127	1506609789
-10.331	-1.873	-0.049	-0.61	-1.282	0.366	9.22	-3.15	-1.436	-0.549	0.916	0.244	7.941	4.612	3.432	-0.854	-0.854	-0.305	-10.331	-1.873	-0.049	-0.61	-1.282	0.366	1.688	9.186	2.205	0.366	0.793	-0.427	0.202	11.659	0.08	-2.563	1.526	4.578	1506609790
-8.923	-1.733	0.431	-0.793	-0.977	0.244	8.588	-3.403	-1.371	-0.366	0.854	0.732	7.697	5.295	3.309	-0.916	-1.343	-0.488	-8.923	-1.733	0.431	-0.793	-0.977	0.244	1.662	9.375	2.074	0.671	0.793	-0.183	0.464	10.269	0.286	-1.953	2.502	4.028	1506609790
-8.544	-1.303	0.465	-0.793	-0.671	-0.122	8.758	-3.896	-1.635	-0.366	1.282	0.732	7.957	5.224	3.022	-0.854	-1.099	-0.427	-8.544	-1.303	0.465	-0.793	-0.671	-0.122	1.958	8.687	2.351	0.916	-0.305	-0.305	0.464	10.269	0.286	-1.343	2.38	4.089	1506609790
-8.266	-1.474	0.616	-0.61	-0.488	-0.427	8.239	-3.998	-1.361	0	0.732	-0.061	7.773	4.875	3.146	-0.549	-0.793	-0.183	-8.266	-1.474	0.616	-0.61	-0.488	-0.427	2.011	8.6	2.077	0.671	0.244	-0.305	0.1	8.454	0.79	-0.549	4.456	3.662	1506609790
-7.863	-1.524	0.855	0.061	0.549	-0.183	7.6	-3.768	-1.236	0.122	-0.244	-0.244	7.583	4.774	3.216	-0.305	-0.732	-0.122	-7.863	-1.524	0.855	0.061	0.549	-0.183	2.001	8.516	1.963	0.305	0.732	-0.183	-1.253	7.897	0.616	0.061	4.517	2.625	1506609790
-8.482	-1.128	0.84	0.732	1.038	0	7.619	-3.71	-1.585	0.061	0.061	-0.122	7.605	4.68	3.086	-0.244	-0.671	-0.122	-8.482	-1.128	0.84	0.732	1.038	0	2.001	8.516	1.963	0.366	0.305	-0.244	-1.253	7.897	0.616	0.671	3.296	1.526	1506609790
-9.476	-0.342	0.841	0.549	0.916	0	7.456	-3.675	-1.621	0.061	0	-0.122	7.772	4.542	3.141	-0.183	-0.305	-0.061	-9.476	-0.342	0.841	0.549	0.916	0	2.26	8.795	2.077	0.305	0.305	-0.244	0.508	8.02	2.199	1.709	0.732	0.366	1506609790
-10.36	0.123	0.678	-0.122	0.977	0	7.565	-3.73	-1.519	0.122	-0.122	0.244	8.043	4.644	3.436	0	-0.305	-0.061	-10.36	0.123	0.678	-0.122	0.977	0	2.361	9.345	1.964	0.244	0.61	-0.061	2.323	8.394	3.207	2.441	0.305	-0.488	1506609790
-10.751	-0.258	0.464	-0.427	0.61	-0.122	7.985	-3.876	-1.641	0.183	-0.366	0.549	8.402	4.894	3.396	0.061	-0.366	-0.122	-10.751	-0.258	0.464	-0.427	0.61	-0.122	2.638	9.763	1.882	0.305	0.427	-0.061	2.323	8.394	3.207	3.235	-1.892	-1.404	1506609790
-10.92	0.94	0.885	-0.366	0.549	0.427	8.66	-4.017	-1.7	0.244	-0.427	0.671	8.662	4.884	3.285	0.183	-0.183	-0.183	-10.92	0.94	0.885	-0.366	0.549	0.427	2.86	9.689	1.909	0.305	-0.061	-0.122	6.178	10.993	4.835	2.075	-0.427	-1.404	1506609790
-11.045	1.116	0.632	-1.465	0.183	0.427	8.66	-4.017	-1.7	0.244	-0.427	0.671	8.686	4.62	3.261	0.366	-0.061	-0.183	-11.045	1.116	0.632	-1.465	0.183	0.427	2.877	9.617	1.855	0.244	-0.061	-0.183	4.768	8.358	3.292	-1.282	2.686	0.488	1506609790
-10.992	-1.145	-0.303	-1.282	-0.305	-0.122	8.66	-4.017	-1.7	0.244	-0.427	0.671	8.792	4.497	3.159	0.793	0.061	-0.244	-10.992	-1.145	-0.303	-1.282	-0.305	-0.122	3.118	10.107	1.458	0.122	-0.122	0.061	4.768	8.358	3.292	0.671	-1.709	-0.427	1506609790
-11.194	-2.798	-0.755	-0.061	-0.793	-0.061	9.368	-4.12	-1.007	0.61	-0.183	0.305	9.069	4.704	2.87	0.916	0.244	-0.488	-11.194	-2.798	-0.755	-0.061	-0.793	-0.061	3.118	10.107	1.458	0.122	-0.305	0.244	3.213	12.245	2.361	4.211	-2.563	-2.014	1506609790
-9.314	-1.865	-0.546	-0.183	-0.183	-0.122	9.082	-4.612	-1.194	0.793	-0.366	0.366	9.51	5.203	2.43	1.038	0.305	-0.793	-9.314	-1.865	-0.546	-0.183	-0.183	-0.122	3.259	10.686	0.615	0.366	0	0.244	0.961	10.927	0.578	1.831	-0.732	-0.488	1506609790
-9.403	-1.477	-1.55	-0.793	0	-0.366	8.751	-4.788	-1.022	0.854	-0.549	0.61	9.722	5.442	2.431	1.038	0.793	-0.549	-9.403	-1.477	-1.55	-0.793	0	-0.366	1.719	9.176	0.456	0.305	1.038	0	0.961	10.927	0.578	1.282	-1.282	-1.16	1506609790
-9.767	-2.135	-1.79	-0.61	-0.305	-0.244	8.355	-4.142	-0.278	0.671	-0.671	0.122	8.984	5.094	2.345	0.732	0.916	0.183	-9.767	-2.135	-1.79	-0.61	-0.305	-0.244	0.672	9.048	-0.023	0	1.526	-0.183	1.392	9.716	-1.869	1.77	-1.709	-1.038	1506609790
-9.342	-2.198	-1.371	-0.122	0.061	0.122	8.29	-4.106	-0.097	0.61	0	-0.061	8.436	5.181	1.727	0.549	1.038	0.244	-9.342	-2.198	-1.371	-0.122	0.061	0.122	0.963	10.07	-0.388	-0.122	1.526	0.427	1.395	9.946	-1.215	1.404	0.916	-1.099	1506609790
-9.369	-1.603	-1.31	0.305	0.488	0	8.33	-4.583	-0.144	0.488	0.061	0.244	8.424	5.69	1.144	0.488	0.977	-0.183	-9.369	-1.603	-1.31	0.305	0.488	0	0.963	10.07	-0.388	0.244	1.343	0.793	1.395	9.946	-1.215	0.854	0.61	-0.916	1506609790
-9.335	-1.318	-1.422	0.305	0.305	-0.305	8.355	-4.557	-0.051	0.671	-0.244	0.305	8.441	5.861	1.145	0.244	0.732	-0.061	-9.335	-1.318	-1.422	0.305	0.305	-0.305	1.32	9.604	0.288	0.488	1.648	0.61	0.858	9.636	-1.851	1.099	-0.793	-0.854	1506609790
-9.295	-1.162	-1.535	0.061	0.244	-0.427	8.522	-3.976	0.409	0.61	0.122	0.244	8.263	5.56	1.678	-0.061	0.488	0.183	-9.295	-1.162	-1.535	0.061	0.244	-0.427	1.287	9.004	0.098	0.427	1.648	0.366	1.128	9.386	-1.961	0.916	-1.526	-1.038	1506609790
-9.441	-1.064	-1.596	-0.122	0	-0.61	8.354	-3.575	0.569	0.488	0.427	0	7.91	4.997	2.159	-0.244	0.488	0.305	-9.441	-1.064	-1.596	-0.122	0	-0.61	1.287	9.004	0.098	0.244	1.404	0.488	1.128	9.386	-1.961	1.099	-1.282	-1.221	1506609790
-9.525	-1.308	-1.426	-0.061	-0.183	-0.549	8.183	-3.517	0.231	0.488	0.488	-0.061	7.998	4.661	2.188	-0.366	1.038	0.366	-9.525	-1.308	-1.426	-0.061	-0.183	-0.549	2.389	8.872	-0.018	0.305	1.16	0.61	1.292	9.475	-1.615	0.916	-0.183	-1.16	1506609790
-9.658	-1.205	-1.182	0.061	-0.183	-0.366	8.26	-3.625	0.031	0.183	0.793	-0.061	7.953	4.486	2.336	-0.183	0.916	0	-9.658	-1.205	-1.182	0.061	-0.183	-0.366	2.662	9.094	-0.097	0.061	1.099	0.671	1.092	9.716	-1.348	0.854	-0.183	-1.099	1506609790
-9.591	-0.754	-1.256	0.244	-0.183	-0.305	8.154	-3.774	0.343	0.061	0.732	0	8.027	4.587	2.621	-0.366	0.732	-0.305	-9.591	-0.754	-1.256	0.244	-0.183	-0.305	2.662	9.094	-0.097	0.244	1.343	0.549	1.092	9.716	-1.348	0.61	-0.549	-0.854	1506609790
-9.721	-0.371	-1.354	0.183	-0.305	-0.305	8.406	-3.704	0.465	0.061	0.977	-0.061	8.385	4.685	2.667	-0.549	0.854	-0.366	-9.721	-0.371	-1.354	0.183	-0.305	-0.305	2.859	9.271	0.279	0.366	1.282	0.549	1.711	9.57	-1.821	0.061	-1.038	-0.671	1506609790
-9.918	-0.443	-1.544	-0.183	-0.244	-0.366	8.364	-3.729	0.58	0.183	1.465	0	8.421	4.782	2.911	-0.366	1.16	-0.488	-9.918	-0.443	-1.544	-0.183	-0.244	-0.366	3.079	9.421	0.356	0.244	1.221	0.61	1.467	9.756	-1.894	-0.122	-0.732	-0.732	1506609791
-9.622	-0.651	-1.537	0	-0.122	-0.183	8.293	-3.984	0.548	0.183	1.465	0	8.259	4.984	3.167	-0.366	1.465	-0.732	-9.622	-0.651	-1.537	0	-0.122	-0.183	3.079	9.421	0.356	0.183	1.16	0.61	1.467	9.756	-1.894	-0.305	-1.038	-0.732	1506609791
-9.727	-0.79	-1.483	0.244	0.061	0.183	8.653	-4.266	0.482	0.305	1.343	0.427	8.101	5.123	3.522	-0.366	1.465	-0.732	-9.727	-0.79	-1.483	0.244	0.061	0.183	3.279	9.515	0.27	0.244	0.854	0.488	1.948	9.744	-1.895	-0.854	-0.854	-0.549	1506609791
-10.337	-1.327	-1.334	-0.305	0.305	0.183	7.967	-4.248	0.571	0.122	1.709	0.793	7.66	5.289	3.707	-0.244	1.343	-1.282	-10.337	-1.327	-1.334	-0.305	0.305	0.183	3.281	9.625	0.535	0.061	0.732	0.427	2.236	10.057	-1.318	-1.343	-0.854	-0.061	1506609791
-10.496	-2.363	-1.01	-0.305	-0.183	0.061	7.645	-4.685	0.786	-0.366	1.282	1.404	7.065	5.887	3.72	-0.244	1.038	-1.648	-10.496	-2.363	-1.01	-0.305	-0.183	0.061	3.281	9.625	0.535	0.183	0.61	0.427	2.236	10.057	-1.318	-2.075	-0.732	0.488	1506609791
-10.143	-3.061	-0.312	0.305	-0.427	0.122	7.526	-5.306	0.688	-0.366	1.282	1.404	6.71	6.333	3.909	-0.183	1.038	-2.197	-10.143	-3.061	-0.312	0.305	-0.427	0.122	3.303	9.528	1.3	0.427	0.427	0.183	1.692	10.981	1.203	-3.296	-0.183	1.404	1506609791
-9.829	-2.391	0.476	0.427	-0.793	0	7.241	-5.705	0.729	-0.977	1.526	1.831	6.164	6.481	3.982	0	0.916	-2.38	-9.829	-2.391	0.476	0.427	-0.793	0	2.663	9.033	1.657	0.488	0.793	0	1.613	10.732	1.177	-4.272	0.549	2.38	1506609791
-10.735	-2.059	-0.039	-0.244	-1.343	-0.549	6.958	-5.757	0.847	-0.916	1.343	1.831	5.882	6.609	4.12	0.183	0.549	-2.319	-10.735	-2.059	-0.039	-0.244	-1.343	-0.549	2.663	9.033	1.657	0.427	1.038	-0.061	1.613	10.732	1.177	-3.662	0.793	2.808	1506609791
-9.987	-2.309	0.206	-0.305	-0.916	-0.732	6.843	-6.112	0.633	-0.793	0.916	1.892	5.877	7.288	4.353	0.183	0.244	-2.136	-9.987	-2.309	0.206	-0.305	-0.916	-0.732	2.415	9.715	1.887	0.549	0.977	-0.244	-0.043	11.011	-0.508	-2.319	1.343	2.38	1506609791
-9.345	-1.866	0.607	-0.366	-0.671	-0.61	6.675	-6.723	0.529	-0.61	1.404	2.197	5.846	7.72	4.529	0.488	0.427	-1.953	-9.345	-1.866	0.607	-0.366	-0.671	-0.61	2.418	9.363	1.771	0.61	0.732	-0.549	0.482	9.81	-0.077	-1.709	2.441	2.014	1506609791
-9.336	-1.713	0.656	-0.488	-0.732	-0.854	6.477	-6.676	0.776	-0.488	0.488	2.197	5.687	7.285	4.677	0.732	0.793	-1.587	-9.336	-1.713	0.656	-0.488	-0.732	-0.854	2.418	9.363	1.771	0.366	0.549	-0.732	0.482	9.81	-0.077	-0.916	3.174	1.709	1506609791
-9.408	-1.899	0.833	-0.244	-0.488	-0.61	6.44	-6.653	0.871	-0.305	0.488	1.77	5.591	7.252	4.765	0.549	0.977	-1.16	-9.408	-1.899	0.833	-0.244	-0.488	-0.61	1.741	9.067	1.536	0.183	0.671	-0.671	0.464	8.77	1.123	0.122	3.723	0.854	1506609791
-9.458	-1.745	0.915	-0.305	-0.427	-0.488	6.276	-6.822	0.879	-0.244	0.61	1.587	5.321	7.54	4.685	0.549	0.793	-0.977	-9.458	-1.745	0.915	-0.305	-0.427	-0.488	2.176	9.479	1.587	0.244	0.244	-0.61	0.086	9.408	1.821	1.16	3.54	0.061	1506609791
-9.166	-1.355	0.688	-0.977	-0.488	-0.732	6.089	-7.156	0.953	-0.244	0.61	1.526	4.923	7.832	4.612	0.732	0.671	-0.977	-9.166	-1.355	0.688	-0.977	-0.488	-0.732	2.176	9.479	1.587	0.305	0.244	-0.732	0.086	9.408	1.821	1.587	2.502	-0.305	1506609791
-9.227	-1.325	0.941	-1.16	-0.183	-0.488	6.133	-7.52	0.921	0	0.488	1.282	4.828	7.907	4.475	0.916	1.038	-0.977	-9.227	-1.325	0.941	-1.16	-0.183	-0.488	2.127	9.47	1.668	0.305	0.732	-0.793	1.676	9.386	2.35	1.587	2.258	-0.244	1506609791
-9.653	-1.467	0.699	-1.16	0.061	-0.366	6.097	-7.698	1.079	0	0.671	1.099	4.508	8.073	4.6	0.916	1.038	-0.977	-9.653	-1.467	0.699	-1.16	0.061	-0.366	2.127	9.47	1.668	0.366	1.099	-0.793	1.676	9.386	2.35	0.488	2.136	0.061	1506609791
-9.922	-2.378	0.438	-1.038	0.061	-0.671	5.989	-7.785	1.291	0.061	0.793	1.038	4.517	8.356	4.594	0.916	0.549	-0.916	-9.922	-2.378	0.438	-1.038	0.061	-0.671	1.64	9.527	1.412	0.427	0.732	-0.732	1.617	8.747	2.355	0.183	-0.488	0	1506609791
-9.734	-2.836	0.581	-0.671	0.366	-0.61	5.905	-7.831	1.431	0.183	0.916	0.854	4.759	8.546	4.514	0.916	0.549	-0.916	-9.734	-2.836	0.581	-0.671	0.366	-0.61	1.702	9.817	1.335	0.366	0.427	-0.793	0.876	10.255	1.304	1.587	-0.671	-0.732	1506609791
-9.533	-2.583	0.489	-0.366	0.305	-0.427	5.779	-7.709	1.643	0.244	0.244	0.61	4.777	8.586	4.596	0.916	1.099	-0.549	-9.533	-2.583	0.489	-0.366	0.305	-0.427	1.397	9.799	0.806	0.183	0.488	-0.793	1.2	9.683	1.81	0.732	1.831	-0.793	1506609791
-9.78	-2.798	-0.085	-0.183	0.183	-0.549	5.888	-7.43	1.975	0.061	1.16	0.366	4.899	8.558	4.601	0.671	0.916	-0.366	-9.78	-2.798	-0.085	-0.183	0.183	-0.549	1.397	9.799	0.806	0.244	0.305	-0.732	1.2	9.683	1.81	0.854	-1.221	-0.793	1506609791
-9.475	-2.937	-0.053	-0.122	0.122	-0.427	5.382	-7.393	2.3	0.061	0.977	0.244	4.739	8.574	4.425	0.671	0.916	-0.366	-9.475	-2.937	-0.053	-0.122	0.122	-0.427	1.162	9.811	0.836	0.122	0.122	-0.61	0.89	9.887	1.026	1.892	-0.183	-0.977	1506609791
-9.262	-2.524	-0.065	-0.061	0.244	-0.244	4.996	-7.272	2.347	0.244	0.183	0.366	4.755	8.665	4.323	0.366	0.427	0.366	-9.262	-2.524	-0.065	-0.061	0.244	-0.244	1.214	9.782	0.684	0.061	-0.061	-0.61	1.725	9.88	0.854	0.793	0	-0.488	1506609791
-9.339	-2.509	-0.273	-0.122	0.244	-0.244	5.292	-7.081	2.311	0.061	0.122	0.427	4.883	8.433	4.296	0.427	0.854	0.488	-9.339	-2.509	-0.273	-0.122	0.244	-0.244	1.214	9.782	0.684	0	-0.061	-0.671	1.725	9.88	0.854	0.244	0.061	-0.244	1506609791
-9.488	-2.749	-0.284	-0.061	0.183	-0.183	5.516	-7.405	2.494	0.427	0.061	0.122	4.626	8.498	4.229	0.427	0.854	0.488	-9.488	-2.749	-0.284	-0.061	0.183	-0.183	1.083	9.639	0.663	-0.061	-0.122	-0.549	1.384	9.551	0.365	0.916	0.244	-0.244	1506609791
-9.512	-2.684	-0.254	0	0.305	-0.122	5.57	-7.556	2.475	0.305	0.244	0	4.339	8.489	4.165	0.427	0.916	0.305	-9.512	-2.684	-0.254	0	0.305	-0.122	1.376	9.654	0.711	-0.122	-0.366	-0.549	1.381	9.951	0.531	0.488	0	-0.183	1506609791
-9.505	-2.444	-0.267	-0.122	0.305	-0.061	5.589	-7.424	2.391	0.244	0.427	0.061	4.554	8.178	4.503	0.427	0.916	0.305	-9.505	-2.444	-0.267	-0.122	0.305	-0.061	1.376	9.654	0.711	0.061	-0.244	-0.488	1.381	9.951	0.531	0.183	0.122	0	1506609792
-9.572	-2.361	-0.3	-0.305	0.183	0	5.297	-7.331	2.223	0.122	1.099	0.366	4.554	8.178	4.503	0.427	1.526	0.366	-9.572	-2.361	-0.3	-0.305	0.183	0	1.274	9.648	0.599	0.244	-0.183	-0.305	1.513	9.905	0.439	0.122	0.061	0.122	1506609792
-9.543	-2.494	-0.243	-0.305	0.122	0.061	5.076	-7.252	2.42	0.183	0.61	0.427	4.17	8.118	4.802	0.366	0.977	0.183	-9.543	-2.494	-0.243	-0.305	0.122	0.061	1.456	9.784	0.727	0.122	-0.183	-0.061	1.529	9.806	0.356	0.244	0.061	0.122	1506609792
-9.394	-2.528	-0.173	-0.305	0.244	0.061	5.243	-7.276	2.5	0.244	0.549	0.305	4.301	8.29	4.654	0.366	0.854	0.244	-9.394	-2.528	-0.173	-0.305	0.244	0.061	1.456	9.784	0.727	0.122	0.061	0.061	1.529	9.806	0.356	0.122	0.305	0.122	1506609792
-9.351	-2.397	-0.136	-0.305	0.305	0.122	5.06	-7.324	2.555	0.244	1.221	0.244	4.258	8.278	4.491	0.366	0.793	0.183	-9.351	-2.397	-0.136	-0.305	0.305	0.122	1.529	9.711	0.767	0.061	0.122	0	1.428	9.728	0.398	0.061	0.366	0.244	1506609792
-9.44	-2.235	-0.15	-0.427	0.366	0.183	4.614	-7.308	2.747	0.183	0.854	0.305	4.082	8.198	4.496	0.488	0.671	0.122	-9.44	-2.235	-0.15	-0.427	0.366	0.183	1.354	9.621	0.902	0.122	0.305	0.061	1.603	9.639	0.44	-0.061	0.244	0.305	1506609792
-9.654	-2.205	-0.201	-0.61	0.244	0.183	4.796	-7.364	3.155	0.366	1.221	0.061	4.034	8.168	4.709	0.366	0.427	0.305	-9.654	-2.205	-0.201	-0.61	0.244	0.183	1.354	9.621	0.902	0.122	0.427	0.122	1.603	9.639	0.44	-0.061	0.061	0.427	1506609792
-9.721	-2.314	-0.189	-0.61	0.244	0.244	4.88	-7.546	3.261	0.488	0.671	-0.122	4.002	8.24	4.795	0.366	0.427	0.305	-9.721	-2.314	-0.189	-0.61	0.244	0.244	1.322	9.646	0.928	0.122	0.488	0.244	1.687	9.689	0.495	-0.061	0.122	0.427	1506609792
-9.713	-2.109	-0.16	-0.671	0.244	0.244	4.846	-7.681	3.255	0.427	0.366	0	4.158	8.311	4.807	0.488	0.183	0.122	-9.713	-2.109	-0.16	-0.671	0.244	0.244	1.724	9.757	0.998	0.122	0.549	0.366	1.611	9.89	0.726	-0.061	0.305	0.427	1506609792
-9.753	-1.826	-0.206	-0.916	0.305	0.305	4.707	-7.843	3.183	0.366	0.061	0.061	4.301	8.345	4.931	0.61	0.061	-0.122	-9.753	-1.826	-0.206	-0.916	0.305	0.305	1.724	9.757	0.998	0.122	0.793	0.305	1.611	9.89	0.726	-0.061	0.244	0.427	1506609792
-9.83	-1.668	-0.257	-1.221	0.305	0.183	4.253	-8.546	3.199	1.038	-1.221	-0.549	4.362	8.585	4.834	0.61	0.061	-0.122	-9.83	-1.668	-0.257	-1.221	0.305	0.183	1.28	9.701	1.032	0.183	0.549	0.366	1.657	9.719	0.791	0.061	0.061	0.305	1506609792
-9.819	-1.513	-0.196	-1.404	0.549	0.305	3.585	-9.725	2.943	1.709	-3.113	-1.16	4.564	9.002	5.016	0	-0.305	0.549	-9.819	-1.513	-0.196	-1.404	0.549	0.305	1.432	9.966	1.482	0.244	0.183	0.366	1.907	9.749	0.602	0.427	0.183	0.244	1506609792
-9.96	-1.233	-0.571	-2.014	0.427	0.061	2.7	-10.397	2.366	2.441	-4.517	-1.587	5.37	9.024	4.804	-0.305	0.427	1.953	-9.96	-1.233	-0.571	-2.014	0.427	0.061	1.432	9.966	1.482	-0.061	-0.244	0.183	1.907	9.749	0.602	0.366	0.122	0.183	1506609792
-10.087	-0.926	-1.164	-2.991	0.061	-0.427	1.957	-10.259	1.64	2.319	-4.639	-1.404	6.594	8.611	4.38	-0.305	0.427	1.953	-10.087	-0.926	-1.164	-2.991	0.061	-0.427	2.389	9.897	1.7	-0.671	-0.488	-0.183	1.53	9.75	0.483	0.793	0.488	-0.183	1506609792
-10.14	-0.94	-1.652	-4.089	-0.427	-0.977	1.249	-9.798	0.98	2.136	-3.723	-0.183	7.2	8.039	3.729	1.099	2.563	5.066	-10.14	-0.94	-1.652	-4.089	-0.427	-0.977	4.177	9.762	0.823	-1.221	-0.122	-0.732	1.177	10.103	-0.324	1.465	0.793	-0.61	1506609792
-9.69	-1.085	-2.062	-4.761	-0.916	-1.16	0.75	-9.058	0.504	1.648	-4.15	1.953	6.765	7.416	2.913	1.099	2.563	5.066	-9.69	-1.085	-2.062	-4.761	-0.916	-1.16	4.177	9.762	0.823	-1.526	0.549	-1.038	1.177	10.103	-0.324	2.075	1.343	-0.977	1506609792
-9.156	-1.22	-2.381	-5.188	-0.854	-1.038	1.099	-8.748	-0.037	1.465	-4.944	4.272	6.443	6.643	2.283	2.808	2.686	5.554	-9.156	-1.22	-2.381	-5.188	-0.854	-1.038	4.559	9.676	0.215	-1.526	1.465	-1.282	1.646	10.107	-0.764	1.892	1.709	-1.16	1506609792
-9.333	-1.34	-2.828	-5.493	-0.977	-0.854	2.032	-8.667	-0.489	1.709	-5.31	5.737	5.948	5.995	1.67	7.019	2.686	3.662	-9.333	-1.34	-2.828	-5.493	-0.977	-0.854	4.06	9.193	-0.138	-1.77	3.052	-1.221	2.966	9.501	-1.404	2.136	2.808	-1.16	1506609792
-9.685	-1.413	-2.929	-5.737	-0.916	-0.732	2.829	-9.294	-0.745	1.831	-5.493	6.592	5.496	5.79	1.556	8.057	2.686	1.77	-9.685	-1.413	-2.929	-5.737	-0.916	-0.732	3.18	9.061	-0.458	-1.587	5.005	-0.732	2.966	9.501	-1.404	1.77	3.479	-0.916	1506609792
-9.617	-1.345	-3.039	-6.104	-0.793	-0.61	3.464	-10.284	-1.164	1.648	-6.409	7.385	5.617	6.023	1.737	8.179	3.54	0.549	-9.617	-1.345	-3.039	-6.104	-0.793	-0.61	0.624	9.652	-0.648	-0.732	5.859	-0.366	2.801	9.696	-1.406	1.221	3.601	-0.793	1506609792
-9.518	-1.589	-3.396	-6.104	-0.854	-0.61	4.015	-11.078	-1.872	2.014	-6.775	7.446	6.313	6.681	1.566	7.263	4.395	-0.183	-9.518	-1.589	-3.396	-6.104	-0.854	-0.61	0.624	9.652	-0.648	0	5.676	0.122	2.286	9.722	-1.958	0.916	3.845	-0.671	1506609792
-9.337	-1.792	-3.565	-5.92	-0.854	-0.671	3.921	-10.878	-2.391	2.136	-7.568	6.592	6.764	7.318	1.448	5.798	4.639	-0.549	-9.337	-1.792	-3.565	-5.92	-0.854	-0.671	-0.066	9.686	0.255	0.366	5.493	0.61	2.366	9.701	-2.231	0.671	4.028	-0.732	1506609792
-9.318	-1.914	-3.78	-5.92	-0.916	-0.671	4.043	-10.581	-2.734	2.38	-7.935	5.432	7.028	7.715	1.524	4.944	4.333	-0.732	-9.318	-1.914	-3.78	-5.92	-0.916	-0.671	-0.077	9.869	0.37	0.549	5.188	0.916	2.366	9.701	-2.231	0.244	4.578	-0.732	1506609792
-9.397	-2.013	-3.932	-5.92	-0.977	-0.671	4.126	-10.124	-2.815	2.38	-7.568	4.7	7.361	7.959	1.442	4.639	4.578	-0.305	-9.397	-2.013	-3.932	-5.92	-0.977	-0.671	-0.077	9.869	0.37	0.305	5.127	1.16	1.504	9.819	-2.432	0	4.639	-0.61	1506609792
-9.361	-2.122	-4.081	-5.859	-1.221	-0.671	4.017	-9.556	-2.732	1.831	-8.057	4.089	7.233	8.125	1.17	4.089	5.127	0.061	-9.361	-2.122	-4.081	-5.859	-1.221	-0.671	-0.12	10.121	0.354	0.061	5.188	1.404	1.504	9.819	-2.432	-0.122	4.333	-0.61	1506609792
-9.259	-2.303	-4.081	-5.676	-1.343	-0.732	4.041	-9.006	-2.436	1.099	-8.24	3.357	6.843	8.129	0.935	4.089	5.127	0.061	-9.259	-2.303	-4.081	-5.676	-1.343	-0.732	-0.263	10.277	0.24	0	5.066	1.587	1.382	9.893	-2.458	-0.366	4.15	-0.61	1506609793
-9.124	-2.359	-4.122	-5.493	-1.343	-0.854	4.15	-8.55	-1.9	0.305	-7.629	2.563	6.578	7.998	0.83	2.747	4.578	0.061	-9.124	-2.359	-4.122	-5.493	-1.343	-0.854	-0.462	10.268	0.214	0.183	4.822	1.587	1.369	9.961	-2.399	-0.793	3.967	-0.549	1506609793
-8.963	-2.537	-4.179	-5.005	-1.282	-0.854	4.133	-8.288	-1.329	-0.305	-6.958	1.587	6.659	7.903	0.654	2.747	4.578	0.061	-8.963	-2.537	-4.179	-5.005	-1.282	-0.854	-0.556	10.259	0.185	0.366	4.517	1.587	0.918	9.856	-2.681	-0.732	3.845	-0.61	1506609793
-8.88	-2.521	-4.042	-4.639	-1.343	-0.854	4.028	-8.12	-0.548	-0.854	-6.287	0.793	6.844	7.748	0.419	1.831	3.784	0.122	-8.88	-2.521	-4.042	-4.639	-1.343	-0.854	-0.431	9.976	0.286	0.427	4.089	1.526	0.526	9.836	-2.743	-0.916	3.662	-0.671	1506609793
-8.782	-2.333	-3.92	-4.333	-1.343	-0.854	3.738	-8.117	0.268	-1.282	-6.042	0.305	6.862	7.558	0.213	1.648	3.601	0.244	-8.782	-2.333	-3.92	-4.333	-1.343	-0.854	-0.431	9.976	0.286	0.305	3.906	1.526	0.449	9.853	-2.414	-1.099	3.418	-0.732	1506609793
-8.729	-2.244	-3.792	-4.15	-1.343	-0.854	3.679	-8.07	0.93	-1.526	-5.554	0.061	6.709	7.297	0.072	1.526	3.662	0.305	-8.729	-2.244	-3.792	-4.15	-1.343	-0.854	-0.38	9.708	0.278	0.305	3.784	1.526	0.322	9.845	-2.07	-1.282	3.052	-0.732	1506609793
-8.603	-2.257	-2.948	-4.211	-1.221	-0.427	3.86	-8.228	1.778	-1.831	-4.089	0	6.294	7.233	-0.004	1.526	3.662	0.305	-8.603	-2.257	-2.948	-4.211	-1.221	-0.427	-0.433	9.603	0.23	0.305	3.662	1.587	0.031	9.792	-1.865	-1.648	2.563	-0.732	1506609793
-9.825	-2.171	-1.958	-4.211	-0.854	-0.244	3.802	-8.853	2.455	-1.953	-2.747	-0.061	5.885	7.665	0.126	1.099	2.808	-0.122	-9.825	-2.171	-1.958	-4.211	-0.854	-0.244	-0.328	9.916	0.286	0.549	3.54	1.526	0.087	9.761	-1.427	-2.136	2.319	-0.549	1506609793
-11.014	-2.674	-1.682	-3.052	-1.892	-0.122	3.642	-9.704	2.785	-1.648	-2.075	-0.122	5.721	8.495	0.341	0.916	2.075	-0.549	-11.014	-2.674	-1.682	-3.052	-1.892	-0.122	0.112	10.496	1.201	1.221	3.662	1.282	-0.249	10.072	-0.573	-2.502	1.709	-0.366	1506609793
-10.485	-2.256	-0.898	-2.563	-2.319	0.366	3.292	-9.749	2.616	-1.038	-2.502	-0.549	5.742	9.215	0.725	0.916	2.075	-0.549	-10.485	-2.256	-0.898	-2.563	-2.319	0.366	0.626	10.489	2.734	2.197	3.662	0.854	1.706	10.279	0.358	-2.747	2.441	0.244	1506609793
-10.495	-2.052	-0.518	-2.808	-2.869	0.549	3.09	-9.747	2.097	-0.122	-2.93	-1.099	5.686	9.727	1.251	1.648	2.197	0.122	-10.495	-2.052	-0.518	-2.808	-2.869	0.549	0.72	10.149	3.305	1.587	3.845	0.977	4.345	10.111	0.34	-1.892	6.348	0.732	1506609793
-10.493	-2.498	-0.354	-3.54	-2.869	0.366	3.06	-9.859	1.39	0.671	-2.686	-1.343	5.052	10.03	1.769	1.892	2.686	0.854	-10.493	-2.498	-0.354	-3.54	-2.869	0.366	0.711	9.933	3.49	0.732	3.54	0.854	3.982	9.448	-0.035	-0.977	7.874	1.343	1506609793
-9.641	-2.772	0.398	-2.808	-1.465	0.671	3.147	-9.824	0.702	0.916	-2.258	-1.648	3.9	10.015	1.977	1.587	2.014	1.038	-9.641	-2.772	0.398	-2.808	-1.465	0.671	1.209	9.577	3.007	0.488	2.808	0.366	4.359	9.482	-0.086	1.099	9.216	1.587	1506609793
-9.112	-1.702	0.304	-3.052	-0.916	0.671	3.168	-9.611	0.13	0.793	-2.014	-2.075	3.109	9.427	2.163	1.465	1.404	0.671	-9.112	-1.702	0.304	-3.052	-0.916	0.671	1.209	9.577	3.007	0.183	2.625	0.061	3.549	10.296	0.114	0.854	11.108	2.93	1506609793
-8.659	-0.943	-0.091	-4.395	-0.732	0	3.047	-9.022	-0.199	0.671	-1.831	-2.502	2.72	8.722	2.131	1.526	1.526	0.061	-8.659	-0.943	-0.091	-4.395	-0.732	0	1.357	9.115	2.779	0.061	2.747	-0.122	0.676	10.94	-0.474	0.61	10.01	5.371	1506609793
-8.941	-0.543	-0.24	-4.395	-0.549	0.061	2.865	-8.459	-0.255	0.61	-1.709	-2.686	2.488	8.311	1.916	1.648	1.343	-0.671	-8.941	-0.543	-0.24	-4.395	-0.549	0.061	1.282	8.933	2.511	-0.122	3.052	-0.122	-0.482	11.21	-0.456	1.038	6.897	6.104	1506609793
-9.406	-0.421	-0.446	-4.211	-0.488	0.366	2.626	-8.28	-0.262	0.671	-1.953	-2.625	2.603	8.368	1.738	1.77	1.404	-1.465	-9.406	-0.421	-0.446	-4.211	-0.488	0.366	1.282	8.933	2.511	-0.061	3.113	-0.122	-0.102	10.838	-0.443	0.671	5.493	5.737	1506609793
-9.254	-0.476	-0.451	-4.333	-0.488	0.244	2.509	-8.342	-0.227	0.732	-2.197	-2.319	3.01	8.569	1.675	1.892	2.014	-2.258	-9.254	-0.476	-0.451	-4.333	-0.488	0.244	1.223	9.129	2.332	0	2.686	-0.183	1.516	10.107	-0.447	1.282	5.859	5.005	1506609793
-8.866	-0.213	0.045	-4.211	0	0.488	2.36	-8.427	-0.319	0.854	-2.869	-1.953	3.277	8.802	1.763	2.136	2.502	-2.747	-8.866	-0.213	0.045	-4.211	0	0.488	1.162	9.203	2.224	-0.061	2.441	-0.183	2.227	9.461	-0.78	1.953	7.996	4.211	1506609793
-9.18	-0.426	-0.425	-4.028	0.244	0.183	2.473	-8.224	-0.166	0.671	-3.052	-1.587	3.543	9.184	1.916	2.136	2.502	-2.991	-9.18	-0.426	-0.425	-4.028	0.244	0.183	1.018	9.278	2.135	0	2.686	-0.061	1.401	8.719	-0.565	2.38	8.362	2.686	1506609793
-9.778	-1.079	-0.635	-3.784	0	0.061	2.597	-8.12	0.184	0.488	-2.625	-0.916	3.874	9.796	2.04	1.892	2.38	-3.052	-9.778	-1.079	-0.635	-3.784	0	0.061	0.721	9.542	2.225	0.061	2.808	-0.061	0.664	8.254	0.053	2.869	5.066	2.197	1506609793
-10.812	-1.184	-0.409	-3.54	-0.183	0.061	2.534	-8.455	0.499	0.488	-2.197	-0.061	4.216	10.349	2.096	1.892	2.38	-3.052	-10.812	-1.184	-0.409	-3.54	-0.183	0.061	0.55	9.941	2.322	0.244	2.319	0	1.126	8.949	1.483	2.686	3.235	1.221	1506609793
-10.317	-0.575	0.001	-3.052	0.061	0.122	2.317	-8.872	0.451	0.732	-2.563	0.793	4.447	10.424	2.182	1.282	1.892	-2.197	-10.317	-0.575	0.001	-3.052	0.061	0.122	0.646	10.015	2.519	0.244	1.892	0	2.226	9.83	2.997	1.526	2.93	0.549	1506609793
-10.945	-0.499	0.083	-2.808	0.793	0.244	2.417	-9.284	0.397	0.916	-2.625	1.77	4.542	10.536	2.257	1.038	1.892	-1.587	-10.945	-0.499	0.083	-2.808	0.793	0.244	0.634	10.081	2.614	0.122	2.014	0.244	2.713	9.818	2.195	0.244	2.93	0.183	1506609793
-11.401	-1.859	-1.181	-2.625	-0.366	-0.122	2.562	-9.622	0.33	0.916	-2.625	1.77	4.499	10.792	2.259	1.038	1.892	-1.587	-11.401	-1.859	-1.181	-2.625	-0.366	-0.122	0.484	10.302	2.689	0.244	1.892	0.61	2.848	8.6	1.32	2.319	0.61	-0.671	1506609793
-10.354	-2.629	-0.518	-1.953	-0.732	0	2.524	-10.05	0.083	0.977	-2.441	3.357	4.299	11.176	2.056	0.183	1.648	-0.549	-10.354	-2.629	-0.518	-1.953	-0.732	0	0.537	10.665	2.585	0.488	1.465	0.916	2.485	9.829	-0.096	3.357	0.366	-1.709	1506609794
-9.601	-2.522	-1.597	-0.793	-0.122	-0.061	2.732	-9.16	-0.272	1.282	-3.723	2.991	4.619	10.212	1.781	-0.305	2.563	0.977	-9.601	-2.522	-1.597	-0.793	-0.122	-0.061	-0.36	8.82	2.208	0.366	1.953	1.221	2.812	9.867	-1.432	1.709	-4.333	-1.953	1506609794
-9.493	-2.568	-1.324	-1.099	-0.61	-0.122	2.808	-7.949	-0.318	1.221	-3.967	1.953	4.014	9.536	1.333	-0.671	2.991	2.075	-9.493	-2.568	-1.324	-1.099	-0.61	-0.122	-0.36	8.82	2.208	-0.183	1.77	1.709	2.812	9.867	-1.432	1.526	-3.967	-1.16	1506609794
-9.434	-2.395	-1.268	-1.587	0	0.122	2.73	-8.597	-0.587	1.221	-4.272	1.099	3.096	10.133	0.645	-1.587	1.953	2.441	-9.434	-2.395	-1.268	-1.587	0	0.122	-0.554	9.135	1.647	-0.122	2.014	2.014	2.653	9.996	-1.188	1.038	1.221	-1.465	1506609794
-9.619	-2.361	-1.345	-1.16	0.366	-0.061	2.992	-9.32	-0.615	0.916	-4.028	0.793	2.838	10.823	-0.031	-2.258	0.977	2.075	-9.619	-2.361	-1.345	-1.16	0.366	-0.061	-0.164	10.292	1.571	0.61	2.38	1.831	0.589	9.842	-1.398	1.343	0.366	-1.404	1506609794
-9.449	-2.043	-1.248	-0.793	0.122	-0.122	3.39	-9.008	-0.214	0.183	-2.93	0.427	3.027	10.731	-0.644	-2.197	0.549	1.953	-9.449	-2.043	-1.248	-0.793	0.122	-0.122	0	10.536	2.103	1.099	2.625	1.465	0.457	10.105	-1.67	0.854	-0.366	-1.404	1506609794
-9.02	-1.538	-1.2	-0.732	-0.061	-0.122	3.321	-8.205	0.345	-0.244	-2.258	-0.061	3.234	9.819	-0.694	-1.282	0.427	2.563	-9.02	-1.538	-1.2	-0.732	-0.061	-0.122	-0.022	9.948	2.237	0.671	1.709	1.282	1.084	9.995	-1.799	0.427	0.366	-1.526	1506609794
-9.088	-1.385	-1.181	-0.61	-0.488	-0.244	3.101	-7.545	0.696	-0.366	-1.831	-0.61	3.247	9.049	-0.446	-0.122	0.977	3.113	-9.088	-1.385	-1.181	-0.61	-0.488	-0.244	-0.306	8.953	2.089	-0.366	1.221	1.282	1.436	9.611	-1.359	0.671	0.488	-1.404	1506609794
-9.149	-1.262	-1.26	-0.366	-0.488	-0.122	2.93	-7.539	0.885	-0.366	-1.16	-0.916	2.881	8.819	-0.288	-0.122	1.343	3.052	-9.149	-1.262	-1.26	-0.366	-0.488	-0.122	-0.38	8.549	1.766	-0.61	0.916	1.16	1.324	9.313	-1.034	0.671	0.244	-1.343	1506609794
-9.902	-1.183	-1.43	-0.183	-0.549	0	2.774	-7.771	1.032	-0.488	-0.488	-0.732	2.436	8.613	-0.201	-0.427	0.732	2.502	-9.902	-1.183	-1.43	-0.183	-0.549	0	-0.166	8.649	1.528	-0.122	0.732	0.854	1.175	9.287	-1.025	0.732	-0.244	-1.221	1506609794
-9.831	-1.171	-1.448	0.244	-0.61	0.122	2.674	-8.278	1.111	-0.732	0.061	-0.549	2.579	8.439	-0.118	-0.427	0.183	1.648	-9.831	-1.171	-1.448	0.244	-0.61	0.122	0.218	8.951	1.464	0.427	0.61	0.549	1.382	9.479	-1.544	0.549	-0.671	-1.099	1506609794
-9.622	-0.597	-1.512	0.305	-0.549	-0.061	2.633	-8.929	1.22	-0.854	0.427	-0.488	3.165	8.373	-0.05	-0.122	0.244	0.854	-9.622	-0.597	-1.512	0.305	-0.549	-0.061	0.796	9.408	1.471	0.732	0.488	0.366	1.317	9.909	-1.278	0.061	-0.793	-0.916	1506609794
-10.092	-0.256	-1.992	-0.244	-0.793	-0.305	2.525	-9.293	1.343	-0.854	0.61	-0.549	3.631	8.327	0.179	0.549	0.122	0.244	-10.092	-0.256	-1.992	-0.244	-0.793	-0.305	1.431	9.676	1.509	0.732	0.427	0.061	1.361	9.783	-1.597	-0.488	-0.549	-0.977	1506609794
-10.161	-0.774	-1.842	-0.366	-0.732	-0.061	2.382	-9.597	1.348	-0.671	0.61	-0.671	3.919	8.412	0.618	0.916	-0.244	-0.183	-10.161	-0.774	-1.842	-0.366	-0.732	-0.061	1.955	9.86	1.42	0.549	0.061	-0.488	1.199	9.895	-2.326	-0.793	-0.916	-1.16	1506609794
-10.482	-0.831	-1.109	-0.305	-0.427	0.366	2.181	-10.078	1.128	-0.488	0.366	-0.793	4.146	8.402	1.255	1.282	-0.366	-0.732	-10.482	-0.831	-1.109	-0.305	-0.427	0.366	2.261	9.892	1.205	0.366	-0.488	-0.854	1	10.336	-2.334	-0.977	-0.305	-1.282	1506609794
-11.114	-1.078	-0.607	-0.732	-0.061	0.305	2.119	-10.552	0.768	-0.488	0.366	-0.793	4.416	8.824	1.918	1.404	-0.061	-1.587	-11.114	-1.078	-0.607	-0.732	-0.061	0.305	2.277	10.14	1.105	0.305	0	-0.732	1.12	10.429	-1.949	-1.404	-1.099	-1.099	1506609794
-11.112	-1.956	-0.685	-0.61	-0.061	0.061	2.164	-10.831	0.517	-0.671	1.038	-0.183	4.662	9.973	2.165	0.977	0.061	-2.441	-11.112	-1.956	-0.685	-0.61	-0.061	0.061	2.137	10.8	1.481	0.61	0.671	-0.488	1.615	10.764	-1.402	-1.648	-0.916	-0.793	1506609794
-9.905	-2.598	0.258	-0.427	0	0.366	2.217	-10.44	0.328	-0.671	1.648	0.122	4.828	10.761	2.361	0.549	-0.244	-2.563	-9.905	-2.598	0.258	-0.427	0	0.366	1.954	11.184	2.132	0.977	0.488	-0.671	2.348	11.179	-0.688	-2.136	0.122	0.244	1506609794
-8.634	-2.578	1.431	-0.366	0.366	0.61	2.055	-9.357	0.045	-0.488	1.526	-0.244	4.945	10.2	2.682	0.732	-0.366	-1.77	-8.634	-2.578	1.431	-0.366	0.366	0.61	1.376	10.198	2.489	0.244	-0.061	-0.61	2.052	10.976	0.329	-3.235	0.488	1.587	1506609794
-9.371	-2.2	1.243	-0.183	0	0.122	1.867	-8.317	-0.044	-0.183	0.854	-0.793	4.731	9.502	2.887	0.61	0.122	-0.732	-9.371	-2.2	1.243	-0.183	0	0.122	0.694	9.02	2.81	-0.366	0.183	-0.427	1.714	9.598	1.224	-3.174	0.854	2.93	1506609794
-10.702	-2.427	0.578	-0.427	-0.732	-0.61	1.522	-8.123	-0.608	0.305	-0.183	-1.038	3.894	9.776	2.304	-0.305	-0.183	0	-10.702	-2.427	0.578	-0.427	-0.732	-0.61	0.569	8.983	3.353	-0.122	0.977	-0.244	0.772	9.359	1.069	-2.319	1.404	3.845	1506609794
-9.636	-2.716	1.273	-0.549	-0.61	-0.61	1.325	-9.079	-1.534	0.977	-0.61	-0.671	3.387	10.628	1.779	-0.61	-1.038	0.122	-9.636	-2.716	1.273	-0.549	-0.61	-0.61	0.922	10.2	3.527	0.488	1.16	-0.366	-0.623	11.026	0.782	-1.77	1.282	3.113	1506609794
-9.337	-2.171	1.308	-0.427	-0.427	-0.488	1.325	-9.079	-1.534	0.977	-0.61	-0.671	3.616	10.373	1.78	-0.61	-1.038	0.122	-9.337	-2.171	1.308	-0.427	-0.427	-0.488	0.846	10.379	3.458	0.244	0.916	-0.427	-0.819	10.846	0.34	-1.038	0.793	2.747	1506609794
-8.959	-1.635	1.33	-0.244	-0.244	-0.488	1.414	-8.356	-2.384	0.366	-0.793	-0.793	3.505	9.591	1.859	0.732	1.221	0.793	-8.959	-1.635	1.33	-0.244	-0.244	-0.488	0.549	9.386	3.345	-0.488	0.671	-0.305	-0.607	10.05	0.776	-0.061	2.991	2.258	1506609794
-8.954	-1.286	1.122	-0.549	0.061	-0.305	1.421	-8.081	-2.156	-0.427	-0.549	-0.671	2.737	9.293	1.778	0.549	1.221	0.977	-8.954	-1.286	1.122	-0.549	0.061	-0.305	0.331	8.868	3.169	-0.671	0.916	-0.244	-0.624	9.003	1.032	1.038	3.601	1.404	1506609795
-9.058	-1.503	1.008	-0.427	0.549	-0.061	1.354	-8.228	-2.019	-0.61	-0.122	-0.061	2.267	9.266	1.656	0.549	1.221	0.977	-9.058	-1.503	1.008	-0.427	0.549	-0.061	0.227	8.97	3.137	-0.244	1.038	-0.122	-1.235	8.74	1.048	1.953	2.991	0	1506609795
-9.205	-1.442	0.646	-0.977	0.427	-0.122	1.208	-8.526	-1.806	-0.366	-0.244	0.183	2.339	9.308	1.562	0.183	0.61	0.61	-9.205	-1.442	0.646	-0.977	0.427	-0.122	0.372	9.213	3.302	0.244	1.038	0	-1.093	8.921	1.294	2.93	1.282	-0.671	1506609795
-9.564	-1.704	0.69	-1.038	0.366	-0.122	1.11	-8.719	-1.686	0	-1.465	0.244	2.664	9.308	1.599	0.549	1.221	-0.122	-9.564	-1.704	0.69	-1.038	0.366	-0.122	0.543	9.179	3.476	0.183	1.099	0.122	0.903	9.359	1.747	2.441	-0.366	-0.427	1506609795
-9.838	-1.872	0.688	-0.671	0.61	0	1.481	-8.924	-1.469	0.183	-1.587	0.366	2.738	9.357	1.66	0.549	1.221	-0.122	-9.838	-1.872	0.688	-0.671	0.61	0	0.462	9.124	3.462	-0.061	0.977	0.244	0.709	9.824	1.449	1.099	1.099	-0.732	1506609795
-10.299	-2.141	0.426	-0.488	0.61	-0.122	1.895	-9.055	-1.163	0	-1.038	0.793	2.665	9.524	1.763	0.854	1.587	-0.122	-10.299	-2.141	0.426	-0.488	0.61	-0.122	0.322	9.266	3.228	-0.061	0.793	0.366	0.591	9.735	1.845	0.793	-0.916	-0.916	1506609795
-10.026	-2.018	0.231	-0.488	0.427	-0.061	2.239	-9.286	-0.86	-0.183	-0.244	1.282	2.561	9.796	1.736	0.61	1.282	-0.549	-10.026	-2.018	0.231	-0.488	0.427	-0.061	0.284	9.542	2.938	0.122	0.671	0.427	-0.426	10.246	0.701	1.648	-1.648	-1.465	1506609795
-9.557	-1.519	-0.066	-0.671	0.244	-0.122	2.427	-9.384	-0.589	-0.305	0.061	1.465	2.689	9.948	1.619	0.61	1.282	-0.549	-9.557	-1.519	-0.066	-0.671	0.244	-0.122	0.348	9.813	2.696	0.427	0.488	0.244	1.199	10.605	0.656	1.282	-0.549	-1.16	1506609795
-9.667	-1.717	-0.39	-0.671	0.122	-0.122	2.585	-9.036	-0.293	-0.366	0.061	1.282	2.954	9.633	1.43	0.122	0.488	-0.854	-9.667	-1.717	-0.39	-0.671	0.122	-0.122	0.397	9.591	2.574	0.488	0.366	0.244	1.925	10.093	-0.042	0.854	-1.221	-0.732	1506609795
-9.719	-1.999	-0.52	-0.427	0.122	0.061	2.585	-9.036	-0.293	-0.366	0.061	1.282	3.131	9.381	1.253	0.183	0.549	-0.793	-9.719	-1.999	-0.52	-0.427	0.122	0.061	0.456	9.373	2.422	0.427	0.366	0.305	1.036	9.801	-0.081	1.221	0.122	-0.977	1506609795
-9.558	-1.964	-0.52	-0.366	0.183	0.122	2.73	-8.886	-0.083	-0.305	0.122	0.977	3.21	9.478	1.166	0.183	0.549	-0.793	-9.558	-1.964	-0.52	-0.366	0.183	0.122	0.597	9.49	2.231	0.549	0.366	0.427	1.44	9.99	-0.257	0.854	-0.366	-0.61	1506609795
-9.558	-1.887	-0.601	-0.427	0.183	0.183	2.852	-9.131	-0.102	0	0.122	0.671	3.321	9.513	1.175	0.244	0.488	-0.854	-9.558	-1.887	-0.601	-0.427	0.183	0.183	0.69	9.485	2.165	0.671	0.549	0.427	1.249	9.939	-0.358	0.61	-0.061	-0.366	1506609795
-9.679	-1.912	-0.706	-0.427	0.183	0.244	3.079	-9.024	-0.237	0.366	0.183	0.244	3.375	9.487	1.146	0.244	0.366	-0.549	-9.679	-1.912	-0.706	-0.427	0.183	0.244	0.608	9.363	2.133	0.732	0.671	0.366	0.885	9.91	-0.584	0.366	0.061	-0.183	1506609795
-9.698	-1.893	-0.752	-0.427	0.183	0.244	2.994	-8.99	-0.306	0.427	0.366	-1.099	3.307	9.631	1.066	0.244	0.366	-0.549	-9.698	-1.893	-0.752	-0.427	0.183	0.244	0.541	9.465	2.013	0.61	0.61	0.366	0.607	9.869	-0.829	0.305	0	-0.183	1506609795
-9.591	-1.76	-0.719	-0.427	0.305	0.183	2.994	-8.99	-0.306	0.427	0.366	-1.099	3.216	9.734	0.98	0.122	-0.061	0.244	-9.591	-1.76	-0.719	-0.427	0.305	0.183	0.603	9.631	1.87	0.549	0.305	0.305	0.528	9.963	-0.904	0.427	-0.305	-0.061	1506609795
-9.709	-1.605	-0.706	-0.305	0.183	0.183	2.492	-9.026	-0.397	0.366	0.244	-1.526	3.138	9.696	0.926	0.122	-0.122	0.427	-9.709	-1.605	-0.706	-0.305	0.183	0.183	0.835	9.69	1.713	0.488	0.183	0.183	0.513	9.92	-0.9	0.183	-0.183	0	1506609795
-9.881	-1.498	-0.706	-0.244	-0.061	0.244	2.411	-8.979	-0.425	0.366	0.244	-1.465	3.089	9.625	0.904	0.122	-0.122	0.427	-9.881	-1.498	-0.706	-0.244	-0.061	0.244	1.072	9.664	1.607	0.488	0.366	0.122	0.624	9.826	-0.949	0.244	-0.061	0	1506609795
-9.881	-1.308	-0.647	-0.244	-0.122	0.183	2.329	-8.946	-0.447	0.305	0.366	-1.404	3.046	9.63	0.902	0.244	0.183	0.305	-9.881	-1.308	-0.647	-0.244	-0.122	0.183	1.199	9.695	1.516	0.488	0.366	0.061	0.794	9.933	-0.855	0.183	0.183	0.122	1506609795
-9.933	-1.244	-0.677	-0.305	-0.061	0.061	2.247	-8.942	-0.481	0.183	0.427	-1.282	3.015	9.733	0.931	0.305	0.183	0.183	-9.933	-1.244	-0.677	-0.305	-0.061	0.061	1.258	9.822	1.489	0.488	0.488	0	0.792	9.959	-0.919	0.122	0.183	0.061	1506609795
-9.849	-1.275	-0.715	-0.244	-0.122	0	2.165	-8.982	-0.483	0.061	0.427	-1.099	2.966	9.903	1.016	0.305	0.183	0.183	-9.849	-1.275	-0.715	-0.244	-0.122	0	1.238	9.988	1.489	0.488	0.366	-0.122	0.559	9.975	-1.146	0.244	0.122	-0.061	1506609795
-9.78	-1.263	-0.749	-0.183	-0.122	-0.061	2.067	-8.904	-0.473	0	0.366	-0.854	3.013	9.915	1.144	0.305	-0.061	0.122	-9.78	-1.263	-0.749	-0.183	-0.122	-0.061	1.183	9.978	1.413	0.366	0.122	-0.183	0.614	9.966	-1.168	0.244	0.061	-0.122	1506609795
-9.702	-1.253	-0.772	-0.183	-0.122	-0.061	1.973	-8.735	-0.425	-0.122	0.122	-0.732	3.035	9.758	1.263	0.366	0.122	0.061	-9.702	-1.253	-0.772	-0.183	-0.122	-0.061	1.293	9.826	1.36	0.183	0	-0.183	0.719	9.924	-1.108	0.244	-0.061	-0.122	1506609795
-9.775	-1.135	-0.803	-0.061	-0.061	0	2.064	-8.6	-0.432	-0.122	0.122	-0.732	2.994	9.628	1.378	0.366	0.122	0.061	-9.775	-1.135	-0.803	-0.061	-0.061	0	1.394	9.682	1.253	0.061	0.061	-0.183	0.943	9.839	-1.055	0.244	0	-0.061	1506609795
-9.884	-0.982	-0.769	-0.061	-0.061	0	1.975	-8.506	-0.352	-0.244	0.244	-0.549	2.957	9.593	1.386	0.183	0.244	-0.305	-9.884	-0.982	-0.769	-0.061	-0.061	0	1.31	9.61	1.141	0	0.122	-0.183	1.047	9.874	-1.055	0.061	0.122	0	1506609795
-9.88	-0.971	-0.816	-0.122	0	-0.061	2.021	-8.593	-0.154	-0.549	0	0.366	2.975	9.743	1.324	0.061	0.122	-0.488	-9.88	-0.971	-0.816	-0.122	0	-0.061	1.235	9.769	1.09	0	0.061	-0.122	1.077	9.883	-1.099	0.061	0.061	0.061	1506609795
-9.836	-1.002	-0.786	-0.122	0	-0.061	2.25	-8.732	-0.11	-0.61	0.305	0.977	3.053	9.865	1.248	0.061	0.122	-0.488	-9.836	-1.002	-0.786	-0.122	0	-0.061	1.244	9.918	1.111	0.061	0	-0.122	0.941	9.898	-1.25	0.061	0.061	0	1506609796
-9.823	-0.964	-0.749	-0.061	-0.061	-0.061	2.411	-8.745	0.025	-0.427	0.305	1.282	3.17	9.782	1.202	-0.122	-0.183	-0.61	-9.823	-0.964	-0.749	-0.061	-0.061	-0.061	1.275	9.843	1.138	-0.061	-0.122	-0.122	1.029	9.9	-1.187	0	0.061	0	1506609796
-9.811	-0.959	-0.714	-0.061	0	0	2.577	-8.756	0.185	-0.366	0.305	1.343	3.246	9.624	1.146	-0.122	-0.183	-0.488	-9.811	-0.959	-0.714	-0.061	0	0	1.281	9.67	1.166	-0.183	-0.183	-0.122	1.073	9.861	-1.132	-0.061	0	0.061	1506609796
-9.842	-0.959	-0.711	-0.061	0	-0.061	2.737	-8.905	0.328	-0.183	0.183	1.343	3.248	9.633	1.068	-0.122	-0.183	-0.488	-9.842	-0.959	-0.711	-0.061	0	-0.061	1.312	9.666	1.122	-0.183	-0.122	-0.122	1.017	9.839	-1.151	0	0.061	0	1506609796
-9.838	-0.912	-0.702	-0.061	0.061	-0.061	2.845	-9.08	0.383	-0.061	-0.122	1.282	3.289	9.723	1.02	-0.122	-0.244	-0.488	-9.838	-0.912	-0.702	-0.061	0.061	-0.061	1.348	9.788	1.098	-0.122	-0.061	-0.061	1.093	9.866	-1.157	-0.061	0	0	1506609796
-9.816	-0.885	-0.711	-0.122	0.061	-0.061	3.025	-9.069	0.414	0.122	-0.427	1.038	3.413	9.714	1	-0.122	-0.122	-0.488	-9.816	-0.885	-0.711	-0.122	0.061	-0.061	1.318	9.775	1.151	0	-0.061	-0.061	1.134	9.863	-1.066	-0.122	0	0	1506609796
-9.82	-0.914	-0.671	-0.122	0.061	0	3.179	-8.948	0.377	0.183	-0.488	0.732	3.472	9.642	1.004	-0.122	-0.122	-0.488	-9.82	-0.914	-0.671	-0.122	0.061	0	1.284	9.654	1.232	-0.061	-0.061	0	1.145	9.837	-1.102	-0.061	0	0	1506609796
-9.866	-0.947	-0.679	-0.183	0	0	3.237	-8.896	0.22	0.183	-0.488	0.732	3.455	9.647	1.029	0	0	0	-9.866	-0.947	-0.679	-0.183	0	0	1.294	9.647	1.244	-0.122	0	0	1.166	9.836	-1.05	-0.183	0.061	0	1506609796
-9.822	-0.998	-0.693	-0.183	0.061	-0.061	3.199	-8.842	0.068	0.305	-0.305	0.183	3.372	9.726	1.035	0	0	0	-9.822	-0.998	-0.693	-0.183	0.061	-0.061	1.379	9.751	1.232	-0.061	-0.061	0	1.132	9.839	-1.01	-0.122	0.122	0	1506609796
-9.8	-1.036	-0.733	-0.183	0.061	-0.061	3.175	-8.823	-0.042	0.305	-0.305	-0.061	3.332	9.71	1.121	-0.061	0	0.122	-9.8	-1.036	-0.733	-0.183	0.061	-0.061	1.434	9.744	1.247	-0.061	0.061	0	1.018	9.885	-1.079	-0.122	0.061	0	1506609796
-9.775	-1.114	-0.736	-0.122	0	-0.061	3.101	-8.772	-0.225	0.305	-0.305	-0.305	3.279	9.665	1.199	0.122	0.244	0.183	-9.775	-1.114	-0.736	-0.122	0	-0.061	1.434	9.744	1.247	-0.061	0.061	0	1.008	9.841	-1.085	-0.061	0	-0.061	1506609796
-9.774	-1.073	-0.705	-0.061	0	-0.061	2.987	-8.699	-0.36	0.244	-0.427	-0.549	3.193	9.643	1.226	0.122	0.244	0.183	-9.774	-1.073	-0.705	-0.061	0	-0.061	1.434	9.744	1.247	-0.061	0.061	0	1.046	9.847	-1.035	-0.061	0	0	1506609796
-9.814	-1.046	-0.727	-0.061	-0.061	-0.061	2.889	-8.702	-0.438	0.061	-0.244	-0.671	3.071	9.668	1.2	0.061	0.305	0.305	-9.814	-1.046	-0.727	-0.061	-0.061	-0.061	1.287	9.617	1.335	0	0.244	0.061	1.064	9.85	-0.971	-0.122	0.061	0	1506609796
-9.798	-1.095	-0.711	0	0	-0.122	2.786	-8.765	-0.498	-0.061	0	-0.671	2.992	9.753	1.158	0	0.122	0.366	-9.798	-1.095	-0.711	0	0	-0.122	1.235	9.695	1.357	0	0.244	0.061	0.955	9.842	-1.043	-0.061	0	0	1506609796
-9.789	-1.093	-0.701	0	0	-0.122	2.675	-8.799	-0.469	-0.183	0.122	-0.61	2.992	9.753	1.158	0	0.122	0.366	-9.789	-1.093	-0.701	0	0	-0.122	1.211	9.739	1.388	0	0.183	0.061	1.02	9.861	-1.012	-0.061	-0.061	-0.061	1506609796
-9.799	-1.081	-0.705	0.061	0.061	-0.122	2.561	-8.739	-0.379	-0.366	0.183	-0.61	2.838	9.707	1.06	-0.061	0.061	0.366	-9.799	-1.081	-0.705	0.061	0.061	-0.122	1.201	9.694	1.42	-0.061	0.061	0	1.053	9.861	-0.977	-0.122	0	0	1506609796
-9.795	-1.047	-0.701	0.061	0.061	-0.122	2.493	-8.736	-0.275	-0.427	0.305	-0.549	2.783	9.654	1.059	0	0	0.305	-9.795	-1.047	-0.701	0.061	0.061	-0.122	1.182	9.646	1.424	-0.061	0	-0.061	1.018	9.851	-0.968	-0.061	-0.061	-0.061	1506609796
-9.793	-1.022	-0.717	0.061	0	-0.061	2.43	-8.787	-0.196	-0.427	0.366	-0.366	2.706	9.648	1.053	0	0	0.305	-9.793	-1.022	-0.717	0.061	0	-0.061	1.188	9.647	1.4	-0.061	-0.061	-0.061	1.06	9.857	-0.945	-0.122	-0.061	0	1506609796
-9.802	-1.014	-0.723	0.122	0	-0.061	2.389	-8.776	-0.056	-0.305	0.427	-0.183	2.674	9.643	1.077	0	-0.061	0.122	-9.802	-1.014	-0.723	0.122	0	-0.061	1.187	9.641	1.401	-0.061	-0.122	-0.122	1.12	9.851	-0.892	-0.122	-0.061	0	1506609796
-9.804	-1.007	-0.723	0.122	0	-0.061	2.375	-8.798	0.005	-0.305	0.305	0	2.723	9.652	1.103	0	-0.183	-0.122	-9.804	-1.007	-0.723	0.122	0	-0.061	1.192	9.643	1.427	-0.061	-0.183	-0.122	1.147	9.86	-0.907	-0.122	-0.122	0	1506609796
-9.798	-1.02	-0.749	0.122	0	-0.061	2.432	-8.836	0.045	-0.183	0.366	0.122	2.815	9.664	1.145	0	-0.183	-0.122	-9.798	-1.02	-0.749	0.122	0	-0.061	1.207	9.661	1.433	-0.122	-0.244	-0.122	1.109	9.854	-0.883	-0.122	-0.122	-0.061	1506609796
-9.788	-1.043	-0.738	0.122	0	0	2.43	-8.848	0.024	0	0.244	0.244	2.864	9.658	1.172	0	-0.183	-0.244	-9.788	-1.043	-0.738	0.122	0	0	1.221	9.644	1.443	-0.122	-0.305	-0.122	1.12	9.851	-0.897	-0.061	-0.183	-0.061	1506609796
-9.802	-1.04	-0.751	0.122	0	-0.061	2.458	-8.862	-0.026	0	0	0.183	2.931	9.66	1.206	-0.061	-0.244	-0.366	-9.802	-1.04	-0.751	0.122	0	-0.061	1.269	9.646	1.421	-0.122	-0.305	-0.122	1.158	9.857	-0.865	-0.061	-0.183	-0.061	1506609796
-9.802	-1.062	-0.768	0.122	0	-0.061	2.535	-8.867	-0.105	0.061	0	0.244	3.009	9.662	1.207	-0.061	-0.244	-0.366	-9.802	-1.062	-0.768	0.122	0	-0.061	1.303	9.661	1.402	-0.122	-0.244	-0.122	1.146	9.857	-0.884	-0.061	-0.122	-0.061	1506609796
-9.792	-1.087	-0.764	0.061	0	-0.061	2.623	-8.844	-0.193	0.061	0	0.305	3.084	9.658	1.214	-0.061	-0.183	-0.427	-9.792	-1.087	-0.764	0.061	0	-0.061	1.302	9.639	1.407	-0.122	-0.244	-0.061	1.095	9.85	-0.896	-0.122	-0.122	-0.061	1506609796
-9.795	-1.123	-0.786	0.061	0	-0.061	2.656	-8.854	-0.284	0.122	-0.061	0.244	3.164	9.667	1.193	-0.122	-0.183	-0.366	-9.795	-1.123	-0.786	0.061	0	-0.061	1.292	9.628	1.413	-0.122	-0.183	-0.061	1.079	9.857	-0.889	-0.061	-0.183	-0.061	1506609797
-9.786	-1.139	-0.76	0.061	0	-0.061	2.705	-8.833	-0.327	0.122	-0.061	0.183	3.164	9.667	1.193	-0.122	-0.183	-0.366	-9.786	-1.139	-0.76	0.061	0	-0.061	1.328	9.658	1.42	-0.061	-0.244	-0.061	1.078	9.859	-0.885	-0.061	-0.122	-0.061	1506609797
-9.794	-1.095	-0.755	0	0	-0.061	2.707	-8.799	-0.323	0.061	-0.061	0.061	3.249	9.639	1.12	-0.122	-0.183	-0.244	-9.794	-1.095	-0.755	0	0	-0.061	1.352	9.635	1.433	-0.061	-0.122	-0.061	1.068	9.869	-0.871	-0.183	-0.122	0	1506609797
-9.804	-1.129	-0.767	-0.061	-0.061	-0.061	2.731	-8.814	-0.322	0.061	-0.061	0	3.247	9.64	1.083	-0.061	-0.061	-0.061	-9.804	-1.129	-0.767	-0.061	-0.061	-0.061	1.266	9.623	1.431	0	-0.061	-0.061	1.025	9.849	-0.922	-0.061	-0.122	-0.061	1506609797
-9.776	-1.175	-0.751	-0.061	0	-0.061	2.712	-8.82	-0.293	0.061	-0.061	-0.061	3.224	9.688	1.047	-0.061	-0.061	-0.061	-9.776	-1.175	-0.751	-0.061	0	-0.061	1.236	9.68	1.442	0.061	-0.061	0	0.989	9.873	-0.918	-0.061	0	-0.061	1506609797
-9.764	-1.192	-0.725	0	0	-0.061	2.678	-8.809	-0.295	0	-0.061	-0.122	3.183	9.668	0.998	-0.061	-0.122	0.061	-9.764	-1.192	-0.725	0	0	-0.061	1.266	9.678	1.468	0.061	-0.061	-0.061	0.995	9.875	-0.897	0	0	-0.061	1506609797
-9.787	-1.158	-0.737	-0.061	0	-0.061	2.631	-8.803	-0.256	0	-0.061	-0.122	3.101	9.642	1	0.061	0	0.244	-9.787	-1.158	-0.737	-0.061	0	-0.061	1.278	9.643	1.459	0.061	0	-0.061	1.012	9.863	-0.852	0	-0.061	-0.061	1506609797
-9.81	-1.125	-0.729	-0.061	0	-0.061	2.574	-8.849	-0.239	0.061	-0.061	-0.122	2.987	9.661	1.019	0.061	0	0.244	-9.81	-1.125	-0.729	-0.061	0	-0.061	1.226	9.647	1.433	0.061	0.061	-0.061	1.019	9.868	-0.873	0	-0.061	-0.061	1506609797
-9.783	-1.151	-0.735	-0.061	0	-0.061	2.543	-8.839	-0.164	0	-0.061	-0.183	2.912	9.705	1.019	0.122	0	0.244	-9.783	-1.151	-0.735	-0.061	0	-0.061	1.206	9.686	1.426	0.122	0.061	-0.061	1.011	9.869	-0.851	-0.061	0.061	-0.061	1506609797
-9.783	-1.16	-0.758	-0.061	0	-0.061	2.518	-8.842	-0.108	-0.061	-0.061	-0.122	2.881	9.722	1.068	0.122	0.061	0.183	-9.783	-1.16	-0.758	-0.061	0	-0.061	1.214	9.69	1.437	0.061	0.061	-0.061	0.976	9.877	-0.854	-0.061	0	-0.061	1506609797
-9.784	-1.139	-0.768	-0.061	0	-0.061	2.451	-8.845	-0.089	-0.061	-0.061	-0.122	2.856	9.738	1.113	0.122	0.061	0.183	-9.784	-1.139	-0.768	-0.061	0	-0.061	1.186	9.701	1.404	0.061	0.061	-0.061	0.989	9.877	-0.876	0	-0.061	-0.061	1506609797
-9.786	-1.133	-0.738	-0.061	0	-0.061	2.425	-8.825	-0.085	0	-0.061	-0.061	2.817	9.761	1.14	0.122	0.061	0.122	-9.786	-1.133	-0.738	-0.061	0	-0.061	1.148	9.722	1.396	0.061	0	-0.061	1.048	9.866	-0.867	0	0	-0.061	1506609797
-9.801	-1.15	-0.745	-0.122	0	-0.061	2.448	-8.813	-0.068	-0.061	0	0.061	2.816	9.758	1.151	0	0	0	-9.801	-1.15	-0.745	-0.122	0	-0.061	1.152	9.711	1.391	0	0	-0.061	1.066	9.867	-0.827	0	0	-0.061	1506609797
-9.79	-1.192	-0.76	-0.061	0	-0.061	2.456	-8.842	-0.073	0	-0.061	0.122	2.818	9.752	1.121	0	0	0	-9.79	-1.192	-0.76	-0.061	0	-0.061	1.169	9.721	1.4	0	0	-0.061	1.017	9.863	-0.851	0	0	-0.061	1506609797
-9.78	-1.172	-0.743	-0.061	0	0	2.5	-8.844	-0.098	0	-0.061	0.122	2.859	9.753	1.102	0	0	-0.061	-9.78	-1.172	-0.743	-0.061	0	0	1.157	9.726	1.372	-0.061	-0.061	0	1.011	9.886	-0.869	0	0	-0.061	1506609797
-9.787	-1.144	-0.761	-0.061	0	-0.061	2.535	-8.839	-0.114	0.061	-0.061	0.122	2.894	9.72	1.068	-0.061	0	-0.122	-9.787	-1.144	-0.761	-0.061	0	-0.061	1.166	9.705	1.375	-0.061	-0.061	0	1.016	9.897	-0.849	0	0	0	1506609797
-9.789	-1.148	-0.766	-0.061	0	-0.061	2.567	-8.801	-0.139	0	-0.061	0.061	2.942	9.69	1.035	-0.061	0	-0.183	-9.789	-1.148	-0.766	-0.061	0	-0.061	1.175	9.69	1.372	-0.061	-0.061	-0.061	1.012	9.883	-0.869	0.061	0	0	1506609797
-9.788	-1.138	-0.764	-0.061	0	0	2.611	-8.789	-0.142	0	-0.061	0.061	2.986	9.692	0.993	-0.061	0	-0.183	-9.788	-1.138	-0.764	-0.061	0	0	1.169	9.691	1.369	-0.061	-0.061	-0.061	1.012	9.879	-0.906	0	0	-0.061	1506609797
-9.786	-1.146	-0.763	-0.061	0	0	2.616	-8.799	-0.181	0	-0.061	0.061	3.042	9.705	0.993	-0.061	0	-0.183	-9.786	-1.146	-0.763	-0.061	0	0	1.176	9.701	1.375	-0.061	-0.061	0	1.034	9.877	-0.886	0	0	0	1506609797
-9.784	-1.128	-0.762	-0.061	0	0	2.653	-8.803	-0.187	0	-0.061	0	3.09	9.672	1	-0.061	0	-0.183	-9.784	-1.128	-0.762	-0.061	0	0	1.186	9.673	1.388	-0.061	-0.061	0	1.038	9.879	-0.866	0	0.061	0	1506609797
-9.81	-1.13	-0.766	-0.122	-0.061	0	2.641	-8.811	-0.184	0	-0.061	-0.061	3.086	9.673	0.999	-0.061	0	-0.122	-9.81	-1.13	-0.766	-0.122	-0.061	0	1.193	9.683	1.364	-0.061	-0.061	0	1.031	9.86	-0.878	0	0	0	1506609797
-9.793	-1.136	-0.772	-0.122	-0.061	-0.061	2.61	-8.809	-0.158	-0.061	-0.061	-0.061	3.097	9.682	1.034	-0.061	-0.061	-0.061	-9.793	-1.136	-0.772	-0.122	-0.061	-0.061	1.255	9.701	1.359	0	0	-0.061	1.022	9.881	-0.927	0	0	0	1506609797
-9.787	-1.156	-0.781	-0.061	0	0	2.604	-8.838	-0.138	0	-0.061	-0.061	3.09	9.683	1.068	0	0	0	-9.787	-1.156	-0.781	-0.061	0	0	1.218	9.684	1.357	0	0	0	0.968	9.868	-0.93	0.061	0	-0.061	1506609797
-9.775	-1.128	-0.776	-0.122	0	0	2.586	-8.847	-0.136	0	-0.061	-0.122	3.084	9.709	1.097	0	0.061	0	-9.775	-1.128	-0.776	-0.122	0	0	1.205	9.686	1.342	0	0	0	1.058	9.872	-0.906	0	0	0	1506609797
-9.778	-1.146	-0.787	-0.122	0	0	2.573	-8.817	-0.124	-0.061	-0.061	-0.183	3.104	9.702	1.084	0	0	0	-9.778	-1.146	-0.787	-0.122	0	0	1.224	9.69	1.365	0	0.061	0	1.099	9.866	-0.915	0.061	0	0	1506609797
-9.771	-1.17	-0.797	-0.122	0	0	2.519	-8.825	-0.078	0	-0.061	-0.122	3.104	9.702	1.084	-0.061	0.061	0.061	-9.771	-1.17	-0.797	-0.122	0	0	1.242	9.689	1.363	0	0.061	0.061	1.055	9.866	-0.927	0	0	0	1506609798
-9.789	-1.139	-0.75	-0.183	0	0	2.464	-8.866	-0.087	0	-0.122	-0.122	2.968	9.685	1.055	-0.061	0	0.122	-9.789	-1.139	-0.75	-0.183	0	0	1.291	9.695	1.342	0	0.061	0	1.05	9.863	-0.891	0	0	0	1506609798
-9.818	-1.158	-0.712	-0.244	0	0	2.428	-8.92	-0.111	0.061	-0.244	-0.183	2.95	9.647	1.04	-0.061	0.061	0.061	-9.818	-1.158	-0.712	-0.244	0	0	1.34	9.652	1.386	0	0.122	0	1.099	9.879	-0.865	-0.061	0	0.061	1506609798
-9.804	-1.17	-0.648	-0.427	0.183	0	2.347	-9.085	-0.183	0.122	-0.305	-0.305	2.95	9.647	1.04	0	0.122	0	-9.804	-1.17	-0.648	-0.427	0.183	0	1.463	9.725	1.407	0.061	0.244	0	1.072	9.875	-0.858	-0.122	0.061	0.122	1506609798
-9.751	-1.127	-0.732	-0.61	0.244	-0.122	2.086	-9.286	-0.233	0.244	-0.854	-0.427	3.134	9.661	1.073	0.061	0.244	-0.061	-9.751	-1.127	-0.732	-0.61	0.244	-0.122	1.743	9.704	1.506	0	0.427	-0.061	0.968	9.861	-0.91	0	0	0.122	1506609798
-9.731	-1.03	-0.86	-0.854	0.122	-0.305	1.963	-9.308	-0.272	0.549	-1.404	-0.61	3.241	9.509	1.099	0.244	0.488	-0.122	-9.731	-1.03	-0.86	-0.854	0.122	-0.305	1.899	9.56	1.552	0	0.732	-0.061	0.835	9.899	-0.891	0.061	-0.061	-0.061	1506609798
-9.784	-0.842	-1.067	-1.16	-0.122	-0.427	1.851	-9.237	-0.364	0.793	-1.709	-0.732	3.241	9.509	1.099	0.427	0.732	-0.122	-9.784	-0.842	-1.067	-1.16	-0.122	-0.427	2.181	9.562	1.445	0.061	1.038	-0.183	0.744	9.851	-0.999	0.183	-0.244	-0.122	1506609798
-9.799	-0.78	-1.159	-1.526	-0.305	-0.549	1.651	-9.124	-0.524	0.916	-2.258	-0.854	3.439	9.276	1.066	0.61	1.038	-0.244	-9.799	-0.78	-1.159	-1.526	-0.305	-0.549	2.336	9.423	1.361	0.122	1.526	-0.366	1.108	9.782	-1.195	0.366	0.549	-0.183	1506609798
-9.708	-0.865	-1.09	-1.77	-0.427	-0.488	1.475	-9.081	-0.659	0.916	-2.563	-0.793	3.528	9.13	1.072	0.854	1.465	-0.305	-9.708	-0.865	-1.09	-1.77	-0.427	-0.488	2.243	9.304	1.152	0.061	2.014	-0.427	1.2	9.786	-1.341	0.427	0.977	-0.244	1506609798
-9.829	-0.849	-1.069	-1.831	-0.244	-0.366	1.303	-9.069	-0.739	0.977	-2.747	-0.549	3.546	9.221	1.084	1.038	1.892	-0.366	-9.829	-0.849	-1.069	-1.831	-0.244	-0.366	1.902	9.311	0.888	0.122	2.502	-0.305	1.465	9.775	-1.159	0.366	1.526	-0.244	1506609798
-9.893	-0.746	-0.88	-2.014	-0.305	-0.305	1.258	-9.24	-0.841	1.038	-2.625	0.061	3.554	9.698	1.114	1.16	2.258	-0.61	-9.893	-0.746	-0.88	-2.014	-0.305	-0.305	1.434	9.581	0.846	0.427	2.808	-0.183	1.698	9.731	-0.878	0.122	1.709	0	1506609798
-9.868	-0.94	-1.044	-2.502	-0.427	-0.671	1.282	-9.199	-1.266	0.916	-3.357	0.671	4.106	10.093	0.769	0.732	2.197	-1.465	-9.868	-0.94	-1.044	-2.502	-0.427	-0.671	0.9	9.829	1.032	0.61	2.869	0.061	1.705	9.86	-0.823	-0.061	1.77	0.061	1506609798
-9.672	-1.595	-1.378	-2.563	-0.244	-0.916	1.477	-8.918	-1.318	0	-5.188	0.977	3.583	10.054	0.52	0.732	2.197	-1.465	-9.672	-1.595	-1.378	-2.563	-0.244	-0.916	0.878	10.091	1.125	0.671	3.113	0.183	0.829	9.828	-1.205	0.366	1.526	-0.366	1506609798
-9.332	-1.864	-1.456	-2.319	-0.122	-0.793	1.501	-9.085	-2.055	-0.732	-7.751	0.549	3.033	10.275	0.447	0.549	2.93	-0.549	-9.332	-1.864	-1.456	-2.319	-0.122	-0.793	0.894	10.411	1.158	0.549	2.441	0.122	0.457	9.851	-1.543	0.549	1.526	-0.549	1506609798
-9.464	-1.416	-1.644	-2.319	-0.183	-0.732	2.294	-8.416	-2.437	-1.77	-8.057	0.427	3.06	9.938	0.356	1.282	1.526	0.183	-9.464	-1.416	-1.644	-2.319	-0.183	-0.732	1.282	9.94	0.957	0.122	2.258	0	0.629	9.881	-1.571	0.366	1.343	-0.549	1506609798
-9.709	-1.193	-1.852	-2.563	-0.305	-0.549	2.208	-7.823	-3.019	-2.502	-8.606	0.183	2.682	9.512	0.138	1.282	2.197	0.549	-9.709	-1.193	-1.852	-2.563	-0.305	-0.549	1.343	9.525	0.709	-0.305	2.93	-0.061	1.142	9.8	-1.782	0.183	1.404	-0.488	1506609798
-9.926	-0.946	-1.872	-2.808	-0.183	-0.488	3.122	-7.671	-3.439	-3.357	-7.996	0.122	2.272	9.53	-0.049	1.16	2.563	0.549	-9.926	-0.946	-1.872	-2.808	-0.183	-0.488	0.876	9.727	0.215	-0.305	3.052	0.061	1.463	9.817	-1.804	0.183	1.465	-0.427	1506609798
-9.935	-1.035	-1.817	-3.174	-0.244	-0.488	4.286	-7.667	-4.207	-3.174	-5.371	0.244	2.103	9.781	-0.321	0.854	2.869	0.183	-9.935	-1.035	-1.817	-3.174	-0.244	-0.488	0.37	10.03	-0.014	-0.183	2.808	0.366	1.666	9.884	-1.733	0.061	1.465	-0.366	1506609798
-9.789	-1.461	-1.836	-2.869	-0.244	-0.305	4.855	-9.106	-2.291	0.183	-4.456	-0.732	2.411	9.957	-0.493	0.549	2.441	-0.305	-9.789	-1.461	-1.836	-2.869	-0.244	-0.305	0.3	10.098	0.194	0.061	2.625	0.305	1.548	9.819	-1.651	-0.061	1.77	-0.427	1506609798
-9.67	-1.479	-1.942	-2.319	-0.244	-0.244	5.064	-9.482	0.228	1.221	-5.188	-2.075	2.877	9.981	-0.532	0	2.319	-0.671	-9.67	-1.479	-1.942	-2.319	-0.244	-0.244	0.233	10.03	0.501	0.183	2.686	0.183	1.116	9.836	-1.534	-0.061	1.648	-0.488	1506609798
-9.622	-1.221	-2.198	-2.136	-0.427	-0.244	4.615	-9.259	-0.818	1.404	-2.563	-1.404	2.979	9.904	-0.48	-0.366	2.686	-0.916	-9.622	-1.221	-2.198	-2.136	-0.427	-0.244	0.002	10.005	0.58	0.061	2.258	0.305	1.378	9.786	-1.59	-0.122	1.343	-0.488	1506609798
-9.673	-1.089	-2.379	-2.258	-0.671	-0.305	3.328	-8.614	-1.931	0.793	-0.427	-0.488	3.235	9.805	-0.201	-0.244	2.563	-0.793	-9.673	-1.089	-2.379	-2.258	-0.671	-0.305	-0.165	9.866	0.662	-0.122	1.709	0.488	1.579	9.805	-1.52	-0.244	1.526	-0.488	1506609798
-9.647	-1.321	-2.546	-2.197	-0.793	-0.244	2.218	-8.29	-2.204	0.671	-0.732	-0.061	3.399	9.683	-0.084	0.122	2.197	-0.488	-9.647	-1.321	-2.546	-2.197	-0.793	-0.244	-0.111	9.677	0.62	-0.183	1.404	0.549	1.598	9.805	-1.574	-0.488	1.77	-0.488	1506609798
-9.507	-1.57	-2.639	-2.014	-0.854	-0.305	2.013	-8.281	-2.347	0.793	-1.099	0.183	3.292	9.568	-0.135	0.061	1.953	0	-9.507	-1.57	-2.639	-2.014	-0.854	-0.305	0.161	9.564	0.425	-0.122	1.16	0.61	1.337	9.837	-1.779	-0.61	1.77	-0.549	1506609798
-9.429	-1.657	-2.577	-1.709	-0.916	-0.244	1.815	-8.262	-2.723	0.732	-0.977	0.122	3.278	9.41	-0.185	-0.305	1.404	0.366	-9.429	-1.657	-2.577	-1.709	-0.916	-0.244	0.523	9.495	0.285	0	0.916	0.549	0.961	9.822	-2	-0.671	1.648	-0.671	1506609798
-9.33	-1.544	-2.466	-1.465	-0.854	-0.244	1.949	-8.46	-2.698	0.244	-0.977	0.061	3.365	9.229	-0.303	-0.427	0.916	0.366	-9.33	-1.544	-2.466	-1.465	-0.854	-0.244	0.965	9.471	0.22	0.122	0.916	0.549	0.672	9.83	-1.981	-0.854	1.404	-0.732	1506609799
-9.245	-1.235	-2.545	-1.282	-0.793	-0.305	2.402	-8.734	-2.064	0.183	-0.366	-0.122	3.504	9.11	-0.386	-0.366	0.732	0.244	-9.245	-1.235	-2.545	-1.282	-0.793	-0.305	1.212	9.487	0.169	0.122	1.038	0.427	0.481	9.804	-1.943	-1.038	1.099	-0.793	1506609799
-9.182	-0.945	-2.491	-1.465	-0.854	-0.305	2.263	-8.728	-1.505	0.122	-0.671	-0.183	3.504	9.11	-0.386	-0.122	0.916	0.183	-9.182	-0.945	-2.491	-1.465	-0.854	-0.305	1.208	9.52	0.016	0.122	1.16	0.366	0.473	9.716	-1.928	-1.038	0.732	-0.977	1506609799
-9.117	-1.005	-2.166	-1.77	-0.488	-0.183	2.474	-8.776	-1.39	-0.122	-0.793	-0.366	3.537	9.191	-0.415	0.061	1.343	0.061	-9.117	-1.005	-2.166	-1.77	-0.488	-0.183	1.135	9.567	-0.069	0.122	0.977	0.305	0.717	9.631	-2.056	-1.282	0.671	-1.099	1506609799
-9.159	-1.336	-1.7	-1.709	0.061	0.061	2.633	-8.982	-1.189	0	-0.305	-0.427	3.516	9.452	-0.374	0.122	1.221	0.061	-9.159	-1.336	-1.7	-1.709	0.061	0.061	1.193	9.83	0.033	0.244	1.038	0.183	0.559	9.497	-1.763	-1.343	0.793	-1.16	1506609799
-10.141	-1.343	-1.193	-1.831	0.366	0.244	2.665	-9.341	-1.101	0.366	-0.61	-0.916	3.419	9.841	-0.3	0.183	0.916	0.061	-10.141	-1.343	-1.193	-1.831	0.366	0.244	1.434	10.142	0.587	0.061	1.099	-0.061	0.223	9.607	-1.336	-1.709	0.427	-1.221	1506609799
-10.746	-1.946	-0.482	-0.977	-0.732	0.488	2.96	-9.495	-1.908	0.793	0	-1.16	3.409	9.976	0.044	0.305	0.549	0.183	-10.746	-1.946	-0.482	-0.977	-0.732	0.488	1.656	10.306	1.663	0.61	0.916	-0.305	0.882	10.082	-0.103	-2.502	0.305	-0.61	1506609799
-11.482	-2.226	0.364	-2.075	-1.587	0.488	2.552	-8.927	-3.208	0.488	1.221	-1.221	3.7	9.921	0.884	0.61	0.244	0.427	-11.482	-2.226	0.364	-2.075	-1.587	0.488	1.586	9.828	2.111	0.244	1.099	-0.183	2.294	10.316	0.848	-3.479	2.197	0.122	1506609799
-11.708	-2.528	0.949	-1.648	-1.77	0.427	2.018	-8.874	-4.037	0.549	0.977	-1.587	3.88	10.326	1.592	1.221	0.793	0.732	-11.708	-2.528	0.949	-1.648	-1.77	0.427	1.349	9.808	2.585	0.366	1.892	0.122	3.068	10.13	1.248	-2.808	4.272	0.977	1506609799
-10.706	-2.226	0.882	-1.587	-1.465	0.305	1.796	-9.007	-4.485	1.709	-0.671	-2.014	3.431	11.21	1.747	1.282	2.136	0.977	-10.706	-2.226	0.882	-1.587	-1.465	0.305	1.448	10.525	2.784	0.793	2.563	0.244	2.714	10.237	1.357	-1.099	4.578	1.282	1506609799
-9.499	-1.91	0.962	-1.343	-0.305	0.366	2.402	-8.649	-4.284	3.052	-0.427	-2.014	2.862	11.336	1.806	0.61	2.869	1.16	-9.499	-1.91	0.962	-1.343	-0.305	0.366	1.239	10.634	2.828	0.671	2.502	0.244	1.977	10.576	2.188	-0.061	5.92	2.38	1506609799
-9.176	-1.274	0.511	-2.136	-1.038	0.122	2.742	-8.202	-3.478	3.784	0.671	-1.892	2.613	10.713	1.775	0.244	2.197	1.404	-9.176	-1.274	0.511	-2.136	-1.038	0.122	1.092	9.985	2.749	0.122	2.014	0.244	0.27	10.658	1.89	-0.366	5.493	3.723	1506609799
-8.502	-1.046	0.346	-2.808	-0.366	-0.122	2.678	-8.118	-2.29	3.601	1.099	-1.709	2.436	9.859	1.698	0.366	1.587	1.892	-8.502	-1.046	0.346	-2.808	-0.366	-0.122	1.12	9.189	2.537	-0.305	1.953	0.244	-1.768	10.265	1.761	-0.183	2.93	4.578	1506609799
-8.867	-0.811	0.392	-2.625	-0.183	0.122	2.193	-8.102	-1.574	2.686	-0.122	-1.526	1.944	9.106	1.476	0.244	2.197	2.075	-8.867	-0.811	0.392	-2.625	-0.183	0.122	1.255	8.772	2.274	-0.366	2.136	0.305	-0.629	9.877	1.543	-0.366	1.953	4.7	1506609799
-9.387	-0.427	0.243	-2.686	0	0.305	1.877	-8.192	-1.394	1.587	-2.014	-1.282	1.62	8.714	1.244	0.183	2.319	1.709	-9.387	-0.427	0.243	-2.686	0	0.305	1.408	8.747	2.143	-0.061	2.38	0.305	1.599	9.257	1.276	0.366	2.808	4.517	1506609799
-9.605	-0.298	0.065	-2.991	-0.061	0.244	1.979	-8.561	-1.483	1.038	-2.686	-0.793	1.664	8.693	1.043	0.183	2.014	0.854	-9.605	-0.298	0.065	-2.991	-0.061	0.244	1.525	8.99	2.085	0.244	2.625	0.305	3.193	9.235	0.754	1.709	4.944	4.15	1506609799
-9.526	-0.329	-0.099	-3.479	-0.061	0.122	2.066	-8.903	-1.672	1.16	-2.441	-0.366	1.908	8.93	0.845	0.366	1.831	-0.183	-9.526	-0.329	-0.099	-3.479	-0.061	0.122	1.558	9.31	2.025	0.366	2.625	0.183	2.851	9.521	0.115	1.892	6.592	3.479	1506609799
-9.682	-0.468	0.056	-3.418	-0.183	0.183	2.048	-8.937	-1.666	1.282	-2.319	-0.061	2.212	9.048	0.845	0.732	1.953	-1.038	-9.682	-0.468	0.056	-3.418	-0.183	0.183	1.528	9.344	1.945	0.244	2.441	0.061	1.671	9.411	0.141	2.075	6.531	2.563	1506609799
-9.872	-0.562	-0.158	-3.174	-0.427	0.305	2.034	-8.844	-1.462	1.038	-2.502	0.244	2.408	9.143	0.913	1.16	2.319	-1.709	-9.872	-0.562	-0.158	-3.174	-0.427	0.305	1.599	9.31	1.869	0.183	2.258	-0.183	0.56	9.02	0.86	2.319	4.822	1.892	1506609799
-9.868	-0.707	-0.293	-3.235	-0.366	0.244	2.053	-8.835	-1.26	0.916	-2.686	0.61	2.602	9.31	1.089	1.465	2.563	-2.136	-9.868	-0.707	-0.293	-3.235	-0.366	0.244	1.638	9.336	1.775	0.244	2.319	-0.366	1.115	8.892	1.887	2.93	3.906	1.038	1506609799
-10.337	-0.742	-0.097	-3.418	-0.305	0.244	2.109	-8.985	-1.099	1.038	-2.747	1.16	2.875	9.594	1.278	1.587	2.563	-2.38	-10.337	-0.742	-0.097	-3.418	-0.305	0.244	1.517	9.473	1.669	0.427	2.441	-0.427	2.208	9.404	2.129	2.075	3.784	0.122	1506609799
-10.088	-0.237	0.286	-3.479	0.061	0.122	2.222	-9.195	-1.02	1.343	-2.93	1.77	3.341	9.987	1.519	1.648	2.625	-2.563	-10.088	-0.237	0.286	-3.479	0.061	0.122	1.225	9.655	1.653	0.549	2.625	-0.366	3.114	9.871	1.985	0.671	4.15	-0.183	1506609799
-10.576	-0.37	0.255	-3.54	0.244	-0.122	2.379	-9.33	-0.904	1.526	-3.174	2.258	3.752	10.435	1.64	1.648	2.93	-2.563	-10.576	-0.37	0.255	-3.54	0.244	-0.122	0.819	9.971	1.785	0.671	2.869	-0.183	2.938	9.557	2.394	0.122	3.906	-0.061	1506609799
-10.367	-1.561	-0.536	-3.296	0.061	-0.366	2.536	-9.507	-0.906	1.77	-3.54	2.625	3.752	10.435	1.64	1.465	3.174	-2.136	-10.367	-1.561	-0.536	-3.296	0.061	-0.366	0.579	10.581	1.894	0.671	2.747	0.183	1.433	8.811	2.011	1.77	1.221	-0.671	1506609799
-10.889	-2.529	-0.456	-2.197	-0.61	0.061	2.769	-9.781	-1.126	2.014	-4.028	2.686	4.169	11.66	1.572	1.099	3.174	-1.404	-10.889	-2.529	-0.456	-2.197	-0.61	0.061	0.736	11.181	1.827	0.671	2.38	0.427	0.351	9.46	0.553	3.784	0.305	-1.648	1506609799
-9.288	-1.304	-0.146	-2.258	-0.061	0.183	3.131	-9.715	-1.547	1.953	-4.333	2.38	4.183	11.477	1.692	0.671	2.991	-0.427	-9.288	-1.304	-0.146	-2.258	-0.061	0.183	0.75	10.903	1.699	0.366	2.38	0.732	1.611	11.629	1.955	1.831	1.953	-1.465	1506609800
-9.097	-1.355	-0.745	-2.686	-0.305	-0.427	3.646	-9.196	-1.486	1.404	-3.723	1.953	4.02	10.808	1.653	0.427	2.93	0.549	-9.097	-1.355	-0.745	-2.686	-0.305	-0.427	0.385	10.038	1.464	0.122	2.93	1.221	3.726	10.329	1.899	0.427	-2.625	-0.183	1506609800
-9.153	-1.893	-1.67	-2.563	-0.427	-0.61	3.876	-8.275	-1.071	0.61	-2.991	1.221	3.474	10.046	1.293	0	3.174	1.343	-9.153	-1.893	-1.67	-2.563	-0.427	-0.61	0.077	9.213	1.19	0	2.93	1.648	0.145	9.336	-0.749	2.441	2.075	-1.282	1506609800
-9.229	-2.134	-2.035	-2.563	-0.488	-0.305	3.62	-7.529	-0.946	0.305	-2.869	0.122	2.842	9.5	0.818	-0.732	3.174	1.953	-9.229	-2.134	-2.035	-2.563	-0.488	-0.305	0.17	8.78	0.646	0	2.563	1.892	0.919	9.381	-0.646	1.709	0.061	-1.404	1506609800
-9.499	-1.915	-1.887	-2.625	0.061	0	3.171	-7.91	-0.987	0.183	-3.174	-0.854	2.382	9.392	0.15	-1.282	2.625	2.258	-9.499	-1.915	-1.887	-2.625	0.061	0	0.696	9.019	0.195	0	2.869	1.953	2.035	9.728	-1.357	1.587	1.526	-1.221	1506609800
-9.837	-1.415	-1.865	-2.563	0.244	0.244	2.981	-9.05	-0.901	-0.061	-3.479	-1.465	2.554	10.007	-0.569	-1.709	1.709	2.136	-9.837	-1.415	-1.865	-2.563	0.244	0.244	1.093	10.069	0.045	0.305	3.662	1.892	1.69	9.857	-1.538	1.038	2.197	-0.793	1506609800
-9.677	-0.894	-1.743	-2.563	0.305	0	3.113	-9.233	-0.173	-0.793	-2.686	-1.77	3.458	10.429	-1.129	-1.892	1.221	1.465	-9.677	-0.894	-1.743	-2.563	0.305	0	0.664	10.716	0.225	0.366	3.662	1.892	0.781	9.862	-1.517	0.854	0.61	-0.671	1506609800
-9.458	-0.845	-1.811	-2.808	0.122	-0.488	3.126	-8.792	0.669	-1.282	-1.465	-1.953	4.009	10.048	-1.7	-1.77	2.075	0.671	-9.458	-0.845	-1.811	-2.808	0.122	-0.488	0.228	10.389	0.551	0.366	2.93	1.892	0.922	9.86	-2.126	0.977	0.122	-0.977	1506609800
-9.43	-1.32	-1.796	-2.93	-0.183	-0.671	2.925	-8.396	1.547	-1.16	-0.305	-2.014	3.817	9.41	-1.804	-1.16	3.113	0.732	-9.43	-1.32	-1.796	-2.93	-0.183	-0.671	0.461	9.842	0.732	0.305	2.014	1.465	1.16	9.57	-2.312	1.16	0.61	-1.465	1506609800
-9.461	-1.7	-1.719	-2.747	-0.366	-0.671	2.206	-8.384	1.786	-0.488	-0.549	-1.892	3.695	8.812	-1.69	-0.305	2.747	1.587	-9.461	-1.7	-1.719	-2.747	-0.366	-0.671	1.08	9.233	0.534	0.366	2.136	0.977	1.169	9.549	-1.802	0.977	1.709	-1.465	1506609800
-9.597	-1.7	-1.645	-2.319	-0.244	-0.549	1.678	-8.677	1.971	0.183	-1.648	-1.526	3.695	8.812	-1.69	0.61	2.014	2.075	-9.597	-1.7	-1.645	-2.319	-0.244	-0.549	1.578	9.042	0.212	0.61	2.441	0.549	0.939	9.624	-1.42	0.854	1.831	-1.221	1506609800
-9.697	-1.427	-1.773	-2.136	-0.061	-0.549	1.742	-8.845	2.037	0.366	-2.136	-0.793	3.675	8.527	-1.523	1.038	1.77	2.014	-9.697	-1.427	-1.773	-2.136	-0.061	-0.549	1.78	9.17	0.136	1.099	2.869	0.183	0.94	9.721	-1.555	0.671	1.404	-0.916	1506609800
-9.721	-1.178	-1.94	-1.892	-0.061	-0.549	1.98	-8.799	2.005	0.366	-1.587	0	3.813	8.764	-1.247	1.465	2.014	1.648	-9.721	-1.178	-1.94	-1.892	-0.061	-0.549	1.615	9.386	0.27	1.648	3.235	-0.122	0.683	9.889	-1.861	0.305	0.977	-0.793	1506609800
-9.672	-1.029	-1.879	-1.648	-0.427	-0.549	1.924	-8.659	1.788	0.488	-1.465	0.549	3.813	8.764	-1.247	1.953	2.197	1.282	-9.672	-1.029	-1.879	-1.648	-0.427	-0.549	1.238	9.554	0.264	1.709	3.052	-0.305	0.666	9.921	-1.938	0	0.61	-0.793	1506609800
-9.68	-1.275	-1.701	-1.221	-0.366	-0.427	1.921	-8.405	1.507	0.61	-1.77	0.916	3.973	9.042	-0.776	2.258	2.075	1.16	-9.68	-1.275	-1.701	-1.221	-0.366	-0.427	0.909	9.662	0.199	1.465	2.38	-0.366	0.615	9.789	-1.834	0.061	0.549	-0.854	1506609800
-9.711	-1.115	-1.792	-0.488	-0.183	-0.183	2.059	-8.306	1.232	0.61	-1.77	0.916	4.051	9.544	0.23	2.319	2.075	1.343	-9.711	-1.115	-1.792	-0.488	-0.183	-0.183	0.892	9.872	0.231	1.099	1.892	-0.305	0.231	9.745	-1.804	-0.122	0.244	-0.977	1506609800
-9.768	-0.597	-2.122	-0.122	-0.122	0	2.26	-8.46	0.965	0.61	-2.014	1.892	4.051	9.544	0.23	2.258	2.014	1.404	-9.768	-0.597	-2.122	-0.122	-0.122	0	1.017	10.253	0.284	0.854	1.404	-0.244	0.429	9.823	-1.738	-0.305	-0.488	-1.038	1506609800
-10.478	-0.484	-2.277	-0.244	-0.366	0.366	2.602	-8.898	0.714	0.488	-1.892	2.319	3.929	9.871	0.787	2.075	1.892	1.221	-10.478	-0.484	-2.277	-0.244	-0.366	0.366	1.172	10.603	0.362	0.549	0.732	-0.183	1.065	10.028	-1.982	-0.732	-0.671	-1.038	1506609800
-11.271	-0.646	-2.005	-0.977	-0.427	0.427	3.134	-10.036	0.414	0.427	-1.404	2.502	3.638	10.591	1.442	1.709	1.648	0.793	-11.271	-0.646	-2.005	-0.977	-0.427	0.427	1.549	11.105	0.486	0.122	0.183	-0.061	1.633	10.409	-2.159	-1.221	-0.366	-0.916	1506609800
-11.127	-1.534	-1.817	-1.038	-0.61	0.305	3.942	-11.434	0.104	0.427	-0.671	2.136	3.638	10.591	1.442	1.16	1.221	0.244	-11.127	-1.534	-1.817	-1.038	-0.61	0.305	2.235	11.659	0.798	0	-0.244	-0.183	1.43	11.018	-1.634	-1.709	0.061	-0.549	1506609800
-9.816	-2.53	-1.133	-0.427	-0.916	0.427	4.5	-10.807	0.069	0.244	-0.244	0.427	3.582	11.091	1.62	0.732	0.793	-0.549	-9.816	-2.53	-1.133	-0.427	-0.916	0.427	2.149	10.616	1.067	-0.244	-0.793	-0.366	0.778	11.555	-0.434	-2.38	0.549	-0.244	1506609800
-8.86	-2.957	0.059	-0.122	-0.671	0.793	4.078	-9.274	0.356	0.244	-0.244	0.427	3.699	8.893	2.527	0.732	1.099	-1.221	-8.86	-2.957	0.059	-0.122	-0.671	0.793	1.36	8.727	1.052	-0.793	-0.61	-0.061	0.863	11.188	0.522	-4.028	0.732	0.305	1506609800
-9.281	-2.55	0.809	-0.122	-0.366	0.916	3.395	-8.78	0.397	0.122	-0.366	-2.686	3.699	8.893	2.527	0.732	1.404	-1.282	-9.281	-2.55	0.809	-0.122	-0.366	0.916	0.874	8.04	1.256	-0.916	0.061	0.427	0.791	9.899	1.282	-4.883	0.61	1.404	1506609800
-10.359	-1.9	0.721	-0.366	-0.732	0.488	2.761	-8.849	0.163	0.122	-0.366	-2.686	2.948	8.951	1.709	-0.061	0.732	-1.099	-10.359	-1.9	0.721	-0.366	-0.732	0.488	1.221	8.849	2.021	0.183	0.793	0.366	0.618	9.284	1.395	-4.456	0.183	2.625	1506609800
-10.581	-1.513	0.457	-0.732	-0.732	0.305	2.341	-9.191	-0.19	0.732	-0.61	-2.686	3.005	10.25	1.013	-1.099	-0.305	-1.221	-10.581	-1.513	0.457	-0.732	-0.732	0.305	1.751	10.197	2.706	1.038	1.465	-0.061	0.513	9.982	0.935	-3.113	0.122	3.174	1506609800
-9.475	-1.474	0.67	-1.16	-0.671	0.244	2.227	-9.434	-0.835	1.343	-0.732	-1.831	3.005	10.25	1.013	-1.709	-1.282	-1.343	-9.475	-1.474	0.67	-1.16	-0.671	0.244	1.37	10.572	2.737	0.427	0.916	-0.122	0.303	10.657	0.669	-1.526	1.343	2.869	1506609801
-8.731	-1.34	0.684	-1.404	-0.671	0	2.345	-8.844	-1.226	1.16	-0.244	-1.892	3.96	9.845	1.241	-1.16	-1.16	-1.16	-8.731	-1.34	0.684	-1.404	-0.671	0	0.977	9.741	2.545	-0.488	0.122	-0.122	0.432	9.93	0.553	-0.671	2.258	2.869	1506609801
-8.843	-1.327	0.597	-1.221	-0.427	-0.122	2.184	-8.308	-1.273	0.671	0.122	-2.197	3.328	9.125	1.328	0.305	0.732	-0.427	-8.843	-1.327	0.597	-1.221	-0.427	-0.122	1.132	8.951	2.376	-0.793	0.122	-0.183	1.196	9.022	1.074	0.305	3.723	2.991	1506609801
-9.012	-1.317	0.518	-1.099	-0.122	-0.122	1.994	-8.489	-1.269	0.427	0.061	-2.197	3.328	9.125	1.328	0.793	1.404	0.244	-9.012	-1.317	0.518	-1.099	-0.122	-0.122	1.459	8.854	2.113	-0.488	0.305	-0.305	0.658	9.052	1.449	0.549	4.639	2.747	1506609801
-9.35	-1.119	0.525	-0.977	0.122	-0.061	1.994	-8.489	-1.269	0.427	0.061	-2.197	2.504	8.998	1.503	0.183	0.61	0.183	-9.35	-1.119	0.525	-0.977	0.122	-0.061	1.735	8.977	2.109	0.183	0.671	-0.366	-0.03	9.264	1.662	0.854	4.395	2.319	1506609801
-9.601	-0.791	0.677	-0.854	0	0	1.994	-8.489	-1.269	0.427	0.061	-2.197	2.762	9.067	1.568	0	0.122	-0.305	-9.601	-0.791	0.677	-0.854	0	0	1.878	9.082	2.273	0.427	0.854	-0.244	-0.414	9.609	1.838	0.793	2.747	1.953	1506609801
-9.69	-0.297	0.657	-1.099	-0.244	0.122	1.674	-8.531	-1.156	0	-0.549	-0.61	2.762	9.067	1.568	0.244	0.183	-0.671	-9.69	-0.297	0.657	-1.099	-0.244	0.122	1.818	9.099	2.366	0.305	0.977	-0.183	0.352	9.32	2.231	0.671	1.709	1.648	1506609801
-9.509	-0.062	0.651	-1.465	-0.122	0.183	1.772	-8.381	-0.8	-0.305	-0.488	0.244	3.229	9.288	2.004	0.61	0.854	-0.732	-9.509	-0.062	0.651	-1.465	-0.122	0.183	1.503	9.056	2.312	0.183	0.671	-0.183	1.442	8.939	2.714	1.221	1.709	1.038	1506609801
-9.585	-0.16	0.831	-1.404	0.183	0.366	1.957	-8.344	-0.406	-0.366	-0.305	1.038	3.042	9.296	2.059	0.671	1.16	-0.427	-9.585	-0.16	0.831	-1.404	0.183	0.366	1.536	9.033	2.226	0.183	0.366	-0.183	1.663	8.63	2.716	1.709	1.648	0.427	1506609801
-9.897	-0.286	0.776	-1.404	0.061	0.488	2.189	-8.509	-0.054	-0.183	-0.183	1.587	3.042	9.296	2.059	0.488	0.671	-0.183	-9.897	-0.286	0.776	-1.404	0.061	0.488	1.914	9.113	2.137	0.305	0.305	-0.183	1.587	8.687	2.834	1.587	2.014	-0.061	1506609801
-9.948	0.085	0.991	-1.587	0.183	0.488	2.189	-8.509	-0.054	-0.183	-0.183	1.587	3.066	9.269	2.096	0.427	0.366	-0.122	-9.948	0.085	0.991	-1.587	0.183	0.488	2.272	9.263	2.067	0.366	0.488	-0.183	2.76	9.282	3.405	0.793	2.197	-0.061	1506609801
-10.28	0.495	1.385	-1.953	0.549	0.366	2.644	-9.144	0.33	0.061	-0.305	2.38	3.289	9.46	2.126	0.488	0.671	-0.244	-10.28	0.495	1.385	-1.953	0.549	0.366	2.402	9.405	2.103	0.488	0.916	-0.061	3.444	9.536	3.876	-0.183	2.258	0.488	1506609801
-10.6	-0.514	0.894	-1.953	0.427	0.122	2.86	-9.361	0.469	0.366	-0.549	2.38	3.289	9.46	2.126	0.61	1.038	-0.427	-10.6	-0.514	0.894	-1.953	0.427	0.122	2.315	9.6	2.114	0.549	1.099	0.122	2.468	8.929	3.768	0.061	0.793	0.366	1506609801
-11.405	-1.919	0.232	-1.465	-0.305	0.061	2.932	-9.66	0.355	0.793	-1.648	2.136	3.588	10.192	2.195	0.671	1.404	-0.488	-11.405	-1.919	0.232	-1.465	-0.305	0.061	2.35	10.117	1.826	0.549	1.038	0.244	0.273	9.164	1.76	2.197	0	-0.549	1506609801
-10.433	-1.549	0.676	-1.099	-0.244	0.244	3.177	-10.054	-0.079	1.038	-2.686	1.648	3.682	10.807	2.156	0.671	1.709	-0.488	-10.433	-1.549	0.676	-1.099	-0.244	0.244	2.401	10.695	1.56	0.488	1.465	0.305	0.817	10.751	1.903	3.296	-0.549	-0.977	1506609801
-9.528	-0.646	0.359	-1.282	0.61	-0.061	3.591	-9.994	-0.355	1.038	-2.686	1.648	3.682	10.807	2.156	0.61	2.014	-0.549	-9.528	-0.646	0.359	-1.282	0.61	-0.061	1.969	10.864	1.473	0.366	2.014	0.366	1.788	11.045	3.268	0.977	-1.404	-0.366	1506609801
-9.622	-0.851	-0.573	-1.465	0.244	-0.61	3.808	-9.164	-0.205	0.732	-2.808	1.282	3.809	11.111	2.067	0.427	2.136	-0.427	-9.622	-0.851	-0.573	-1.465	0.244	-0.61	1.224	10.491	1.548	0.244	1.892	0.488	0.772	9.752	0.571	2.686	-0.061	-0.488	1506609801
-9.286	-1.235	-1.03	-1.465	0.122	-0.732	3.659	-8.404	-0.013	0.244	-1.77	0.305	3.438	10.337	1.567	0.183	2.075	0.122	-9.286	-1.235	-1.03	-1.465	0.122	-0.732	0.981	9.972	1.308	0	1.282	0.61	0.763	9.641	-0.544	2.38	-0.122	-0.732	1506609801
-9.131	-1.311	-1.132	-1.587	0.244	-0.61	3.29	-8.348	0.089	0.488	-2.136	-0.305	3.438	10.337	1.567	-0.122	1.709	0.793	-9.131	-1.311	-1.132	-1.587	0.244	-0.61	1.402	9.557	0.97	-0.122	1.099	0.61	1.18	9.63	-0.72	2.38	0.793	-0.977	1506609801
-9.411	-1.247	-1.572	-1.77	0.244	-0.549	3	-8.335	0.123	0.488	-2.869	-1.038	2.845	9.207	0.973	-0.244	1.099	1.099	-9.411	-1.247	-1.572	-1.77	0.244	-0.549	1.858	9.137	0.665	-0.183	1.648	0.488	1.59	9.588	-0.656	2.075	0.854	-0.977	1506609801
-9.592	-1.142	-1.936	-1.831	0.183	-0.488	2.918	-8.406	0.208	0.488	-2.869	-1.038	2.949	8.715	0.721	-0.305	0.854	0.854	-9.592	-1.142	-1.936	-1.831	0.183	-0.488	1.808	8.814	0.345	-0.122	2.319	0.549	1.426	9.673	-0.83	1.648	1.16	-0.793	1506609801
-9.684	-0.979	-1.909	-1.953	0.183	-0.427	2.871	-8.838	0.435	0.061	-2.197	-2.014	2.949	8.715	0.721	-0.244	1.221	0.305	-9.684	-0.979	-1.909	-1.953	0.183	-0.427	1.457	9.003	0.091	0	2.747	0.61	1.304	9.729	-1.298	1.343	1.099	-0.671	1506609801
-9.818	-0.743	-1.715	-2.075	0.305	-0.305	2.711	-9.235	0.836	0.061	-2.197	-2.014	3.862	9.116	-0.159	-0.305	2.258	-0.244	-9.818	-0.743	-1.715	-2.075	0.305	-0.305	1.175	9.493	0.01	0.122	2.686	0.671	1.343	9.788	-1.494	1.099	0.671	-0.671	1506609801
-9.786	-0.513	-1.732	-2.258	0.305	-0.427	2.444	-9.314	1.373	-0.244	-0.244	-1.709	4.106	9.362	-0.569	-0.366	2.93	-0.427	-9.786	-0.513	-1.732	-2.258	0.305	-0.427	1.013	9.829	0.254	0.488	2.502	0.549	1.513	9.819	-1.652	0.854	0.549	-0.61	1506609801
-9.599	-0.581	-1.781	-2.502	0.183	-0.732	2.166	-8.947	1.988	-0.183	0.061	-1.343	4.106	9.362	-0.569	-0.305	2.441	-0.244	-9.599	-0.581	-1.781	-2.502	0.183	-0.732	0.944	9.784	0.488	0.793	2.136	0.305	1.54	9.782	-1.754	0.854	0.549	-0.671	1506609801
-9.493	-0.987	-1.792	-2.747	0	-0.732	1.733	-8.463	2.242	0.305	-0.366	-0.977	4.37	8.911	-0.671	0.061	1.77	0.427	-9.493	-0.987	-1.792	-2.747	0	-0.732	1.133	9.294	0.453	0.732	1.709	0.183	1.561	9.666	-1.826	0.793	1.099	-0.854	1506609802
-9.729	-1.279	-1.731	-2.563	0.244	-0.549	1.733	-8.463	2.242	0.305	-0.366	-0.977	4.2	8.67	-0.598	0.61	1.587	1.099	-9.729	-1.279	-1.731	-2.563	0.244	-0.549	1.708	9.112	0.263	0.793	1.953	0.061	1.298	9.641	-1.68	0.61	1.465	-0.854	1506609802
-9.873	-1.053	-1.54	-2.441	0.061	-0.427	1.476	-8.588	1.836	1.16	-2.197	0.122	4.2	8.67	-0.598	1.221	1.77	1.404	-9.873	-1.053	-1.54	-2.441	0.061	-0.427	2.073	9.421	0.112	1.099	2.625	-0.122	1.188	9.744	-1.656	0.549	1.282	-0.671	1506609802
-9.801	-0.818	-1.693	-2.441	-0.061	-0.427	1.681	-8.522	1.52	1.16	-2.136	0.671	3.894	9.239	-0.159	1.587	2.197	1.16	-9.801	-0.818	-1.693	-2.441	-0.061	-0.427	1.815	9.624	0.051	1.404	2.991	-0.183	1.147	9.851	-1.707	0.305	0.854	-0.61	1506609802
-9.85	-0.776	-1.829	-2.319	-0.305	-0.305	1.791	-8.278	1.269	1.16	-2.38	1.099	3.835	9.502	0.205	1.77	2.502	0.793	-9.85	-0.776	-1.829	-2.319	-0.305	-0.305	1.42	9.784	0.069	1.404	2.991	-0.122	1.29	9.866	-1.605	0.061	0.854	-0.549	1506609802
-9.756	-0.846	-1.851	-2.136	-0.549	0	1.884	-8.1	0.992	1.282	-2.869	1.404	3.835	9.502	0.205	1.892	2.441	0.671	-9.756	-0.846	-1.851	-2.136	-0.549	0	1.23	9.959	0.161	1.221	2.625	-0.061	1.656	9.804	-1.615	-0.305	1.038	-0.427	1506609802
-9.603	-1.095	-1.84	-1.77	-0.427	0.183	2.027	-8.117	0.622	1.282	-3.235	1.648	3.86	9.795	0.531	1.709	2.502	0.732	-9.603	-1.095	-1.84	-1.77	-0.427	0.183	1.125	10.048	0.205	0.854	2.38	0.122	1.621	9.784	-1.701	-0.549	0.916	-0.305	1506609802
-9.655	-1.268	-1.769	-1.343	-0.305	0.488	2.366	-8.358	0.336	1.099	-3.479	1.892	3.622	10.098	1.394	1.587	2.563	0.793	-9.655	-1.268	-1.769	-1.343	-0.305	0.488	0.925	10.128	0.179	0.488	2.014	0.366	1.643	9.733	-1.812	-0.793	0.916	-0.122	1506609802
-10.219	-1.134	-1.83	-1.099	-0.244	0.61	2.785	-8.923	0.122	1.099	-3.479	1.892	3.622	10.098	1.394	1.404	2.441	0.732	-10.219	-1.134	-1.83	-1.099	-0.244	0.61	0.961	10.359	0.331	0.427	1.77	0.549	1.598	9.799	-1.263	-1.465	0.793	0.183	1506609802
-9.804	-1.034	-1.607	-1.465	-0.366	0.488	3.438	-9.327	0.008	0.793	-3.418	2.136	3.242	10.472	1.832	0.793	2.319	0.61	-9.804	-1.034	-1.607	-1.465	-0.366	0.488	1.047	10.322	0.65	0.305	1.221	0.61	1.329	10.219	-0.632	-2.197	0.488	0.61	1506609802
-10.009	-1.292	-1.403	-1.77	-0.793	0.366	4.103	-9.696	0.032	0.366	-2.563	2.075	3.071	10.398	1.829	0.122	1.831	0.488	-10.009	-1.292	-1.403	-1.77	-0.793	0.366	1.305	10.3	0.869	0.122	1.221	0.671	1.62	10.685	-0.047	-3.113	0.61	0.793	1506609802
-10.017	-1.897	-0.833	-1.343	-1.16	0.366	4.305	-9.455	0.257	0.183	-1.282	1.587	3.071	10.398	1.829	-0.305	0.977	0.427	-10.017	-1.897	-0.833	-1.343	-1.16	0.366	1.738	9.954	1.294	0	0.916	0.427	2.242	10.287	1.603	-3.967	2.014	1.526	1506609802
-10.814	-1.288	0.011	-1.587	-1.404	0.366	4.039	-9.164	0.282	0.244	-1.404	-0.671	2.884	9.298	1.488	-0.549	0.854	0.366	-10.814	-1.288	0.011	-1.587	-1.404	0.366	2.231	9.335	1.534	-0.183	1.221	0.183	2.74	10.64	2.344	-4.761	2.563	2.563	1506609802
-11.342	-0.672	0.154	-2.197	-1.465	0.244	3.564	-9.64	0.032	0.549	-2.136	-1.648	2.826	9.148	1.309	-0.549	0.793	0.305	-11.342	-0.672	0.154	-2.197	-1.465	0.244	2.803	9.53	1.625	0	1.831	-0.122	2.266	11.135	1.177	-4.517	2.319	3.113	1506609802
-10.234	-0.437	0.032	-2.563	-1.282	0	3.074	-10.25	-0.404	0.732	-2.747	-2.014	2.826	9.148	1.309	-0.366	0.916	0	-10.234	-0.437	0.032	-2.563	-1.282	0	2.996	10.238	1.662	0.366	2.441	-0.305	2.034	11.076	0.031	-2.625	1.831	2.869	1506609802
-9.247	-0.066	-0.013	-3.113	-0.977	-0.183	2.858	-9.703	-0.562	0.549	-2.686	-2.197	3.387	9.839	1.574	-0.061	1.404	-0.732	-9.247	-0.066	-0.013	-3.113	-0.977	-0.183	2.576	10.13	1.627	0.488	2.625	-0.366	2.511	10.005	-0.537	-0.488	4.028	2.625	1506609802
-8.679	-0.184	-0.146	-3.662	-0.732	-0.427	2.621	-8.723	-0.482	0.366	-2.197	-2.441	3.703	9.21	1.993	0.549	2.075	-1.465	-8.679	-0.184	-0.146	-3.662	-0.732	-0.427	1.904	9.178	1.68	0.183	2.441	-0.366	2.121	9.04	0.128	0.488	5.859	2.075	1506609802
-8.704	-0.718	-0.017	-3.662	-0.671	-0.427	2.175	-8.294	-0.378	0.549	-2.136	-2.502	3.703	9.21	1.993	1.038	2.563	-1.343	-8.704	-0.718	-0.017	-3.662	-0.671	-0.427	1.737	8.664	1.634	-0.061	2.136	-0.366	1.492	8.545	0.642	1.099	6.409	1.526	1506609802
-9.171	-1.126	0.28	-3.479	-0.549	-0.366	1.706	-8.379	-0.407	0.793	-2.686	-2.136	3.512	8.686	2.32	0.916	2.625	-0.671	-9.171	-1.126	0.28	-3.479	-0.549	-0.366	2.145	8.701	1.552	0	2.258	-0.366	0.737	8.271	1.237	1.404	5.92	0.793	1506609802
-9.533	-1.413	0.566	-3.296	-0.427	-0.427	1.436	-8.667	-0.629	1.038	-3.174	-1.282	3.512	8.686	2.32	0.793	2.441	-0.305	-9.533	-1.413	0.566	-3.296	-0.427	-0.427	2.574	8.935	1.552	0.183	2.747	-0.305	-0.129	8.777	1.854	1.648	5.859	0.122	1506609802
-9.636	-1.308	0.568	-3.174	-0.427	-0.549	1.421	-8.825	-0.79	1.16	-3.235	-0.122	3.496	8.801	2.324	0.916	2.502	-0.488	-9.636	-1.308	0.568	-3.174	-0.427	-0.549	2.391	9.178	1.64	0.366	3.418	-0.122	-0.651	9.209	2.21	1.648	5.127	-0.427	1506609802
-9.872	-1.247	1.056	-2.747	-0.244	-0.244	1.607	-8.735	-0.761	0.977	-2.869	1.221	3.88	9.356	2.428	1.16	2.93	-0.671	-9.872	-1.247	1.056	-2.747	-0.244	-0.244	1.579	9.231	1.791	0.488	3.479	0.122	-0.463	9.333	2.975	1.648	3.418	-1.221	1506609802
-9.603	-1.476	1.055	-2.808	-0.244	-0.244	1.817	-8.589	-0.642	0.916	-2.441	2.38	3.768	9.464	2.324	1.16	3.235	-0.427	-9.603	-1.476	1.055	-2.808	-0.244	-0.244	0.892	9.116	2.07	0.549	3.052	0.244	-0.028	9.259	3.936	1.77	2.38	-1.587	1506609802
-9.335	-1.455	1.473	-2.319	0.183	-0.183	2.038	-8.771	-0.538	0.916	-2.258	3.418	3.768	9.464	2.324	0.854	2.869	0.366	-9.335	-1.455	1.473	-2.319	0.183	-0.183	0.78	9.27	2.279	0.671	2.808	0.366	0.989	9.581	4.183	1.282	2.93	-0.61	1506609802
-9.392	-0.953	1.773	-1.648	1.16	0	2.283	-9.118	-0.571	1.16	-2.502	4.028	3.228	9.753	1.699	0.61	2.258	1.221	-9.392	-0.953	1.773	-1.648	1.16	0	1.053	9.466	2.472	0.793	2.747	0.366	1.243	9.463	3.755	1.099	3.784	0.427	1506609802
-9.847	-0.52	0.63	-2.014	0.671	0	2.74	-9.587	-0.855	1.526	-2.869	4.089	3.034	9.8	1.408	0.732	2.014	1.648	-9.847	-0.52	0.63	-2.014	0.671	0	1.322	9.586	2.687	0.916	2.808	0.366	0.705	8.882	2.662	1.404	0.427	1.038	1506609803
-11.165	-0.885	-0.147	-3.052	0.183	-0.244	3.46	-9.999	-1.248	1.831	-2.991	3.357	3.034	9.8	1.408	1.038	2.075	1.953	-11.165	-0.885	-0.147	-3.052	0.183	-0.244	1.353	9.558	2.53	0.854	2.502	0.305	0.896	8.888	1.881	4.028	-1.465	0.488	1506609803
-11.049	-2.245	0.217	-2.563	0.061	-0.061	3.961	-10.374	-1.832	1.709	-3.357	1.953	2.921	9.89	1.309	1.343	2.502	2.075	-11.049	-2.245	0.217	-2.563	0.061	-0.061	1.427	9.458	2.032	0.61	2.136	0.427	1.212	10.664	1.803	3.235	2.93	-0.305	1506609803
-9.359	-1.324	-0.069	-2.808	0.244	-0.305	3.999	-10.306	-2.101	1.709	-3.357	1.953	2.333	9.865	1.353	1.648	2.869	1.953	-9.359	-1.324	-0.069	-2.808	0.244	-0.305	1.948	9.924	1.282	0.793	2.502	0.183	-0.207	11.281	3.135	0.732	2.93	-0.061	1506609803
-9.532	-0.869	-1.019	-3.601	0.122	-1.099	3.768	-9.217	-1.445	0.122	-3.296	-0.671	2.333	9.865	1.353	1.709	2.808	1.404	-9.532	-0.869	-1.019	-3.601	0.122	-1.099	2.115	10.03	0.804	0.854	3.296	0	0.341	9.903	0.839	2.197	2.075	0.671	1506609803
-9.292	-1.626	-1.931	-3.723	0.122	-1.465	3.387	-8.418	-0.65	0.061	-3.113	-1.343	2.275	9.756	1.229	1.648	2.747	0.366	-9.292	-1.626	-1.931	-3.723	0.122	-1.465	1.895	10.153	0.397	0.793	3.479	-0.122	-0.944	10.06	-0.31	1.953	1.282	0.244	1506609803
-9.075	-2.016	-2.302	-3.662	0.122	-1.16	2.786	-8.114	-0.108	0.427	-3.174	-2.014	2.621	9.722	0.813	1.526	2.869	-0.549	-9.075	-2.016	-2.302	-3.662	0.122	-1.16	1.724	10.212	0.078	0.61	3.174	-0.305	-0.006	9.678	-1.002	2.258	1.099	-0.244	1506609803
-9.287	-1.915	-2.606	-3.052	0.366	-0.732	2.305	-8.207	0.39	0.488	-3.845	-2.38	2.621	9.722	0.813	1.587	3.052	-1.282	-9.287	-1.915	-2.606	-3.052	0.366	-0.732	1.476	9.94	-0.093	0.183	3.296	-0.366	0.84	9.619	-1.535	1.587	2.808	-0.244	1506609803
-9.562	-1.615	-2.448	-2.93	0.183	-0.427	2.199	-8.542	0.93	0.427	-4.028	-2.258	2.952	9.592	0.813	1.648	3.357	-1.77	-9.562	-1.615	-2.448	-2.93	0.183	-0.427	0.678	9.628	-0.367	-0.183	3.662	-0.244	1.479	9.739	-1.718	1.404	3.235	0	1506609803
-9.91	-1.337	-2.36	-3.296	-0.061	-0.305	2.425	-8.705	1.762	0.122	-2.502	-1.526	3.505	9.558	0.999	1.465	3.967	-1.953	-9.91	-1.337	-2.36	-3.296	-0.061	-0.305	-0.382	9.592	-0.593	-0.366	3.418	0.122	1.45	9.782	-2.042	1.099	3.052	0	1506609803
-9.746	-1.464	-2.324	-3.296	-0.122	-0.305	2.568	-8.653	2.895	-0.427	0	-0.427	3.505	9.558	0.999	1.038	4.333	-2.014	-9.746	-1.464	-2.324	-3.296	-0.122	-0.305	-1.091	9.93	-0.431	-0.061	2.808	0.488	1.081	9.964	-1.666	0.916	2.136	0	1506609803
-9.656	-1.72	-2.306	-3.052	-0.427	-0.244	2.103	-8.51	3.63	-0.244	0.549	0.183	3.472	10.042	0.817	0.244	3.601	-1.77	-9.656	-1.72	-2.306	-3.052	-0.427	-0.244	-1.187	10.084	0.044	0.427	1.709	0.549	1.032	10.021	-1.177	0.793	1.465	-0.061	1506609803
-9.526	-1.946	-2.291	-2.93	-0.427	-0.183	1.568	-8.471	3.527	-0.244	0.549	0.183	3.586	10.028	-0.075	-0.549	1.953	-1.221	-9.526	-1.946	-2.291	-2.93	-0.427	-0.183	-0.585	10.002	0.384	0.366	0.671	0.488	1.487	9.89	-1.369	0.61	1.404	0	1506609803
-9.533	-2.303	-2.303	-2.625	-0.366	-0.061	1.785	-8.784	3.135	1.221	-2.38	0.122	3.586	10.028	-0.075	-0.793	0.244	-0.183	-9.533	-2.303	-2.303	-2.625	-0.366	-0.061	0.282	10.064	0.463	0.122	0.549	0.488	1.578	9.755	-1.662	0.366	2.38	0.061	1506609803
-9.607	-2.388	-2.279	-2.258	-0.305	-0.061	1.896	-9.012	2.4	1.221	-2.38	0.122	3.718	9.816	-0.334	-0.427	-0.427	0.61	-9.607	-2.388	-2.279	-2.258	-0.305	-0.061	1.072	10.162	0.456	0.183	1.282	0.427	0.921	9.784	-1.841	0.305	2.563	0.122	1506609803
-9.551	-2.163	-2.25	-2.136	-0.305	0.061	1.983	-8.994	1.634	1.465	-2.869	0.122	3.935	9.85	-0.423	0.122	0.61	0.732	-9.551	-2.163	-2.25	-2.136	-0.305	0.061	1.233	10.192	0.446	0.366	2.075	0.366	0.61	9.985	-1.854	0.183	2.075	0.122	1506609803
-9.557	-1.944	-2.303	-2.136	-0.366	0	2.153	-8.697	1.089	1.404	-2.93	0.305	3.9	9.911	-0.373	0.549	2.319	0.61	-9.557	-1.944	-2.303	-2.136	-0.366	0	0.787	10.009	0.505	0.427	2.319	0.366	0.547	10.02	-1.824	0.061	1.526	0.183	1506609803
-9.631	-1.884	-2.369	-2.136	-0.549	-0.122	2.281	-8.397	0.751	1.404	-2.93	0.305	3.553	9.906	-0.191	0.793	2.38	0.732	-9.631	-1.884	-2.369	-2.136	-0.549	-0.122	0.226	9.798	0.623	0.488	2.014	0.488	0.731	9.934	-1.804	-0.122	1.16	0.244	1506609803
-9.633	-1.96	-2.401	-2.197	-0.732	-0.183	2.316	-8.352	0.499	1.099	-2.319	0.366	3.397	9.88	0.077	0.793	2.258	1.16	-9.633	-1.96	-2.401	-2.197	-0.732	-0.183	0.245	9.734	0.647	0.427	1.648	0.488	1.109	9.881	-1.797	-0.244	1.648	0.244	1506609803
-9.525	-2.237	-2.242	-2.136	-0.732	-0.183	2.395	-8.419	0.395	0.61	-1.953	0.305	3.162	9.865	0.248	0.671	2.014	1.526	-9.525	-2.237	-2.242	-2.136	-0.732	-0.183	0.573	9.749	0.59	0.305	1.648	0.427	1.258	9.938	-1.621	-0.488	2.197	0.244	1506609803
-9.538	-2.394	-1.951	-1.953	-0.671	-0.061	2.523	-8.62	0.49	0.305	-1.77	0.122	2.894	9.831	0.355	0.61	1.709	1.648	-9.538	-2.394	-1.951	-1.953	-0.671	-0.061	0.867	9.854	0.501	0.244	1.953	0.488	1.133	10.011	-1.238	-0.793	2.319	0.366	1506609803
-9.426	-2.413	-1.669	-1.526	-0.427	0.122	2.58	-8.97	0.688	0.061	-1.526	0	2.584	10.002	0.419	0.61	1.831	1.404	-9.426	-2.413	-1.669	-1.526	-0.427	0.122	1.107	10.148	0.672	0.488	2.258	0.366	0.863	10.109	-0.904	-0.977	1.831	0.549	1506609803
-9.338	-2.059	-1.48	-1.16	-0.427	0.061	2.552	-8.922	0.846	-0.061	-1.282	-0.122	2.584	10.002	0.419	0.488	2.014	0.916	-9.338	-2.059	-1.48	-1.16	-0.427	0.061	1.061	10.151	0.974	0.549	2.319	0.244	0.854	10.039	-0.931	-1.282	1.404	0.671	1506609803
-9.525	-1.637	-1.274	-1.16	-0.671	-0.061	2.449	-8.599	1.079	-0.061	-1.038	0	2.491	10.027	0.447	0.488	1.831	0.427	-9.525	-1.637	-1.274	-1.16	-0.671	-0.061	0.774	9.782	1.304	0.427	2.136	0.183	1.156	9.932	-0.775	-1.77	1.526	0.793	1506609803
-9.734	-1.637	-1.006	-1.465	-0.854	-0.183	2.284	-8.357	1.12	-0.061	-0.854	0.366	2.704	9.536	0.934	0.671	2.014	0.549	-9.734	-1.637	-1.006	-1.465	-0.854	-0.183	0.548	9.438	1.5	0.244	1.77	0.061	1.553	9.808	-0.634	-1.831	1.282	0.793	1506609803
-9.715	-1.812	-0.618	-1.404	-0.854	-0.183	2.236	-8.446	1.092	0.061	-1.099	0.793	2.704	9.536	0.934	0.671	2.014	0.549	-9.715	-1.812	-0.618	-1.404	-0.854	-0.183	0.538	9.365	1.555	0.183	1.404	-0.061	1.585	9.838	-0.185	-1.709	1.587	0.732	1506609804
-9.932	-1.774	-0.349	-1.221	-0.977	-0.244	2.403	-8.717	1.018	0	-1.282	1.16	2.534	9.467	1.26	0.549	1.526	0.793	-9.932	-1.774	-0.349	-1.221	-0.977	-0.244	0.912	9.589	1.599	0.244	1.221	-0.183	1.628	9.764	0.267	-1.526	2.075	0.671	1506609804
-9.938	-1.725	-0.083	-1.16	-1.221	-0.244	2.596	-8.954	0.847	0	-1.282	1.221	2.372	9.623	1.474	0.305	0.732	0.671	-9.938	-1.725	-0.083	-1.16	-1.221	-0.244	1.287	9.665	1.771	0.305	1.282	-0.244	1.761	10	1.004	-1.953	2.625	0.671	1506609804
-9.838	-1.699	0.245	-0.916	-1.16	-0.122	2.785	-9.052	0.724	0.061	-1.282	0.977	2.43	9.635	1.677	0.244	0.488	0.366	-9.838	-1.699	0.245	-0.916	-1.16	-0.122	1.386	9.65	1.921	0.244	1.343	-0.244	1.634	10.082	1.855	-2.441	2.747	0.732	1506609804
-10.031	-1.348	0.532	-0.427	-0.671	0.061	2.784	-9.219	0.502	0.183	-1.465	0.671	2.57	9.593	1.924	0.244	0.671	0	-10.031	-1.348	0.532	-0.427	-0.671	0.061	1.506	9.802	2.158	0.183	1.404	-0.183	1.433	9.874	2.432	-2.563	2.258	0.793	1506609804
-10.39	-0.809	0.712	-0.488	-0.977	0.305	2.83	-9.607	0.238	0.305	-1.587	0.61	2.808	10.1	2.333	0.244	0.977	-0.244	-10.39	-0.809	0.712	-0.488	-0.977	0.305	1.633	10.229	2.467	0.244	1.465	-0.244	1.755	9.644	2.617	-2.319	1.404	0.793	1506609804
-10.22	-0.584	0.627	-0.977	-1.038	0.366	2.901	-9.536	-0.084	0.488	-1.526	0.549	2.808	10.1	2.333	0.244	1.038	-0.488	-10.22	-0.584	0.627	-0.977	-1.038	0.366	1.337	9.991	2.675	0.061	1.16	-0.061	2.401	9.211	2.695	-1.465	1.038	0.732	1506609804
-9.515	-0.761	0.792	-0.793	-0.671	0.61	2.994	-9.355	-0.364	0.61	-1.526	0.366	3.027	10.136	2.54	0.366	1.221	-0.61	-9.515	-0.761	0.792	-0.793	-0.671	0.61	1.073	9.513	2.631	-0.122	0.671	0.183	2.894	8.813	2.285	-0.488	1.221	0.366	1506609804
-9.238	-0.879	0.852	-0.671	-0.366	0.793	3.068	-9.025	-0.529	0.488	-1.526	0.061	3.218	9.793	2.798	0.549	1.465	-0.366	-9.238	-0.879	0.852	-0.671	-0.366	0.793	1.006	9.076	2.505	-0.061	0.549	0.305	2.57	8.458	2.04	0.427	2.136	-0.244	1506609804
-9.097	-1.086	0.846	-0.61	0.061	0.671	3.112	-8.599	-0.633	0.427	-1.221	-0.305	3.143	9.455	2.925	0.305	1.465	-0.122	-9.097	-1.086	0.846	-0.61	0.061	0.671	0.931	8.695	2.348	0.061	0.427	0.61	1.646	8.397	2.474	1.099	2.625	-1.038	1506609804
-9.258	-1.4	0.921	-0.671	0	0.488	3.058	-8.384	-0.605	0.366	-0.854	-0.488	3.022	9.022	2.834	0	1.038	0.061	-9.258	-1.4	0.921	-0.671	0	0.488	1.043	8.798	2.222	0.305	0.488	0.793	0.685	8.536	3.116	1.465	1.77	-1.587	1506609804
-9.4	-1.701	1.097	-0.549	0.122	0.122	2.931	-8.361	-0.544	0.183	-0.671	-0.488	3.052	9.32	2.336	-0.244	0.793	0.183	-9.4	-1.701	1.097	-0.549	0.122	0.122	1.315	9.343	2.194	0.427	0.549	0.793	-0.157	8.771	3.399	1.587	0.977	-1.892	1506609804
-9.622	-1.834	1.193	-0.488	0.305	-0.244	2.891	-8.41	-0.492	0.183	-0.671	-0.488	3.052	9.32	2.336	-0.427	0.488	0.244	-9.622	-1.834	1.193	-0.488	0.305	-0.244	1.586	9.941	2.29	0.427	0.549	0.549	-0.78	9.033	3.341	1.648	0	-1.77	1506609804
-9.861	-2.01	0.956	-0.549	0.549	-0.732	2.979	-8.469	-0.471	-0.305	-0.366	-0.122	3.114	9.813	1.982	-0.366	0.183	0.427	-9.861	-2.01	0.956	-0.549	0.549	-0.732	1.836	10.378	2.428	0.183	0.427	0.305	-1.001	9.441	2.97	1.709	-0.183	-1.465	1506609804
-10.496	-2.259	0.861	0.244	0.427	-0.549	3.066	-8.64	-0.507	-0.427	0	0	3.134	10.385	1.79	0	0.244	0.671	-10.496	-2.259	0.861	0.244	0.427	-0.549	1.877	10.487	2.369	-0.244	0.244	0	-0.961	10.145	2.388	1.709	-0.61	-1.343	1506609804
-10.058	-1.849	0.567	0.671	0.549	-0.366	3.083	-8.922	-0.567	-0.671	0.061	0.061	3.134	10.385	1.79	0.427	0.549	0.854	-10.058	-1.849	0.567	0.671	0.549	-0.366	1.724	10.29	2.216	-0.488	0.122	-0.183	-1.299	10.451	2.079	1.892	-1.648	-1.221	1506609804
-10.117	-1.189	0.018	0.488	0.427	-0.305	3.173	-8.918	-0.447	-0.916	0.305	-0.061	2.927	10.369	1.916	0.671	0.854	0.854	-10.117	-1.189	0.018	0.488	0.427	-0.305	1.381	9.743	2.078	-0.549	0.061	-0.305	-0.085	10.189	1.9	1.465	-2.38	-0.549	1506609804
-9.86	-0.969	-0.29	0.305	0.244	-0.244	3.128	-8.943	-0.063	-1.038	0.244	-0.366	2.357	9.482	2.132	0.671	0.916	0.732	-9.86	-0.969	-0.29	0.305	0.244	-0.244	0.874	9.247	1.806	-0.61	-0.183	-0.122	2.456	10.015	1.538	2.625	-1.282	-0.366	1506609804
