# Supplementary material for: A deep learning approach for lower back-pain risk prediction during manual lifting
Source: PLoS One. 2021 Feb 19;16(2):e0247162. doi: 10.1371/journal.pone.0247162 (PMC7894914; doi:10.1371/journal.pone.0247162)
Supplement: S1 Data — (ZIP) [file pone.0247162.s001.zip › source-used/Subject_02_P1_Zone02_T3.csv]

Side_A_x	Side_A_y	Side_A_z	Side_G_x	Side_G_y	Side_G_z	LtWt_A_x	LtWt_A_y	LtWt_A_z	LtWt_G_x	LtWt_G_y	LtWt_G_z	RtWt_A_x	RtWt_A_y	RtWt_A_z	RtWt_G_x	RtWt_G_y	RtWt_G_z	Back_A_x	Back_A_y	Back_A_z	Back_G_x	Back_G_y	Back_G_z	UArm_A_x	UArm_A_y	UArm_A_z	UArm_G_x	UArm_G_y	UArm_G_z	Thig_A_x	Thig_A_y	Thig_A_z	Thig_G_x	Thig_G_y	Thig_G_z	Time_stp
-9.822	-0.93	-0.477	0	0	-0.061	2.737	-8.756	-0.007	-0.122	0	0.061	3.04	9.667	0.628	0	-0.061	-0.061	-9.822	-0.93	-0.477	0	0	-0.061	1.601	9.594	1.443	-0.061	-0.061	-0.122	1.041	9.909	-0.23	-0.061	-0.061	0	1506610636
-9.833	-0.932	-0.49	0	0	-0.061	2.766	-8.762	0.005	-0.061	0.061	0.122	3.062	9.664	0.622	0	-0.061	-0.122	-9.833	-0.932	-0.49	0	0	-0.061	1.572	9.606	1.463	-0.061	-0.061	-0.061	1.054	9.891	-0.215	-0.061	-0.061	0	1506610636
-9.82	-0.951	-0.481	0	0	-0.061	2.85	-8.801	0.001	-0.122	0.122	0.122	3.079	9.677	0.616	0	-0.061	-0.122	-9.82	-0.951	-0.481	0	0	-0.061	1.531	9.621	1.474	-0.061	-0.061	-0.061	1.075	9.892	-0.209	-0.061	0	0	1506610636
-9.816	-0.976	-0.483	0	0	-0.061	2.844	-8.817	0.02	-0.061	0.061	0.061	3.112	9.692	0.605	0	0	-0.122	-9.816	-0.976	-0.483	0	0	-0.061	1.524	9.604	1.449	-0.061	-0.061	-0.061	1.058	9.892	-0.205	-0.061	-0.061	-0.061	1506610636
-9.804	-0.974	-0.475	0.061	0	-0.061	2.827	-8.807	0.05	-0.061	0.061	0.061	3.124	9.7	0.623	-0.061	-0.061	-0.122	-9.804	-0.974	-0.475	0.061	0	-0.061	1.537	9.592	1.457	-0.061	-0.061	-0.061	1.052	9.897	-0.209	-0.061	-0.061	0	1506610636
-9.828	-0.962	-0.493	0.061	0	-0.061	2.815	-8.801	0.048	-0.061	0.061	0	3.126	9.688	0.616	-0.061	-0.061	-0.061	-9.828	-0.962	-0.493	0.061	0	-0.061	1.559	9.589	1.474	-0.061	-0.061	-0.061	1.034	9.891	-0.205	-0.061	-0.061	0	1506610636
-9.801	-0.951	-0.487	0.061	0	-0.061	2.784	-8.757	0.011	0	0.061	0	3.12	9.655	0.592	-0.122	-0.061	-0.061	-9.801	-0.951	-0.487	0.061	0	-0.061	1.556	9.622	1.494	-0.061	-0.061	-0.061	1.062	9.902	-0.181	-0.061	-0.122	0	1506610636
-9.804	-0.915	-0.514	0	0	-0.061	2.768	-8.758	-0.029	-0.061	0.122	0	3.114	9.684	0.583	-0.061	-0.061	0	-9.804	-0.915	-0.514	0	0	-0.061	1.488	9.617	1.494	-0.061	-0.061	-0.061	1.113	9.881	-0.205	-0.122	-0.061	0	1506610636
-9.824	-0.945	-0.511	0.061	0	0	2.742	-8.778	-0.078	-0.061	0.122	0	3.089	9.684	0.578	-0.061	-0.061	0	-9.824	-0.945	-0.511	0.061	0	0	1.461	9.609	1.501	-0.061	-0.122	-0.061	1.11	9.906	-0.2	-0.183	-0.061	0	1506610636
-9.814	-0.958	-0.483	0.061	0	0	2.754	-8.771	-0.1	-0.061	0.061	0	3.065	9.682	0.599	-0.061	-0.122	0	-9.814	-0.958	-0.483	0.061	0	0	1.504	9.617	1.509	-0.061	-0.122	-0.061	1.042	9.89	-0.145	-0.183	-0.061	0	1506610636
-9.799	-0.998	-0.496	0	0	-0.061	2.756	-8.771	-0.103	-0.061	0.122	-0.061	3.057	9.695	0.592	-0.122	-0.122	0	-9.799	-0.998	-0.496	0	0	-0.061	1.555	9.623	1.509	-0.061	-0.122	0	1.06	9.884	-0.164	-0.122	-0.061	0	1506610636
-9.794	-0.998	-0.49	0.061	0	0	2.708	-8.792	-0.074	-0.061	0.061	-0.061	3.036	9.703	0.608	-0.061	-0.122	0	-9.794	-0.998	-0.49	0.061	0	0	1.603	9.618	1.511	-0.061	-0.061	-0.061	1.083	9.886	-0.115	-0.122	-0.061	0	1506610636
-9.819	-0.931	-0.486	0	0	0	2.701	-8.792	-0.073	-0.061	0.061	-0.061	3.042	9.701	0.634	-0.061	-0.061	-0.061	-9.819	-0.931	-0.486	0	0	0	1.604	9.591	1.538	-0.061	-0.061	-0.061	1.03	9.884	-0.104	-0.183	-0.061	0	1506610636
-9.841	-0.935	-0.501	0	0	0	2.695	-8.792	-0.079	-0.061	0.061	-0.061	3.046	9.679	0.652	-0.061	0	-0.061	-9.841	-0.935	-0.501	0	0	0	1.541	9.586	1.552	-0.061	0	-0.061	1.055	9.879	-0.15	-0.061	-0.061	-0.061	1506610637
-9.825	-0.988	-0.507	-0.061	0	-0.061	2.64	-8.789	-0.059	-0.061	0.061	-0.061	3.07	9.688	0.653	-0.061	0	-0.061	-9.825	-0.988	-0.507	-0.061	0	-0.061	1.473	9.623	1.541	-0.061	-0.061	0	1.048	9.912	-0.13	-0.061	-0.061	-0.061	1506610637
-9.82	-0.994	-0.481	0	0	-0.061	2.629	-8.853	-0.066	-0.061	0.122	-0.061	3.059	9.731	0.656	-0.061	0	-0.061	-9.82	-0.994	-0.481	0	0	-0.061	1.5	9.634	1.518	-0.061	-0.122	0	1.037	9.902	-0.071	-0.061	-0.061	-0.061	1506610637
-9.819	-0.988	-0.482	0	-0.061	-0.061	2.644	-8.886	-0.065	0	0.061	-0.061	3.062	9.759	0.664	-0.061	-0.061	0	-9.819	-0.988	-0.482	0	-0.061	-0.061	1.597	9.57	1.513	-0.061	-0.122	0	1.005	9.906	-0.085	-0.061	0	-0.061	1506610637
-9.812	-1.018	-0.488	0	0	-0.061	2.641	-8.826	-0.047	0	0	-0.061	3.065	9.68	0.672	-0.061	-0.061	0	-9.812	-1.018	-0.488	0	0	-0.061	1.622	9.549	1.499	0	-0.061	0	1.002	9.914	-0.103	0	-0.061	-0.061	1506610637
-9.81	-1.025	-0.462	0	0	-0.061	2.628	-8.8	-0.02	0	0	-0.061	3.047	9.634	0.654	-0.061	-0.061	-0.061	-9.81	-1.025	-0.462	0	0	-0.061	1.604	9.581	1.501	0	0	-0.061	1.03	9.905	-0.049	-0.061	-0.061	-0.061	1506610637
-9.798	-0.981	-0.462	0	0	-0.061	2.595	-8.813	-0.044	0	0.061	0	3.057	9.658	0.615	-0.061	0	-0.061	-9.798	-0.981	-0.462	0	0	-0.061	1.571	9.598	1.531	0	0	-0.061	1.034	9.898	-0.029	-0.061	0	0	1506610637
-9.832	-0.945	-0.496	0	0	-0.061	2.61	-8.799	-0.066	0	0	0	3.088	9.662	0.58	0	0	-0.061	-9.832	-0.945	-0.496	0	0	-0.061	1.519	9.587	1.537	0	0	-0.061	1.042	9.898	-0.078	-0.061	0	-0.061	1506610637
-9.825	-0.961	-0.493	-0.061	0	-0.061	2.62	-8.786	-0.079	0	0	0	3.084	9.641	0.58	0	0	0	-9.825	-0.961	-0.493	-0.061	0	-0.061	1.522	9.607	1.524	0	0	-0.061	1.025	9.903	-0.085	-0.061	0	-0.061	1506610637
-9.807	-0.977	-0.492	-0.061	0	-0.061	2.651	-8.796	-0.074	0	0	0.061	3.071	9.674	0.607	0	0	0	-9.807	-0.977	-0.492	-0.061	0	-0.061	1.522	9.612	1.555	0	0	-0.061	1.055	9.891	-0.044	-0.061	-0.061	-0.061	1506610637
-9.823	-0.961	-0.494	0	0	-0.061	2.668	-8.798	-0.099	0	-0.061	0.061	3.061	9.695	0.621	0	0	0	-9.823	-0.961	-0.494	0	0	-0.061	1.538	9.599	1.538	0	0	-0.061	1.041	9.891	-0.055	-0.061	0	-0.061	1506610637
-9.817	-0.963	-0.505	-0.061	0	-0.061	2.705	-8.772	-0.077	0	-0.061	0	3.041	9.707	0.663	0	0	0	-9.817	-0.963	-0.505	-0.061	0	-0.061	1.526	9.586	1.538	0	0	-0.061	1.024	9.896	-0.032	0	-0.061	-0.061	1506610637
-9.824	-0.985	-0.488	-0.061	0	-0.061	2.713	-8.747	-0.06	0	0	0	3.015	9.7	0.685	0	0	0	-9.824	-0.985	-0.488	-0.061	0	-0.061	1.52	9.606	1.517	0	0	-0.061	1.046	9.912	-0.045	0	-0.061	-0.061	1506610637
-9.825	-0.965	-0.494	-0.061	0	-0.061	2.728	-8.769	-0.053	0	-0.061	0	2.998	9.71	0.691	-0.061	0	0	-9.825	-0.965	-0.494	-0.061	0	-0.061	1.509	9.609	1.516	0	0	0	1.071	9.898	-0.032	0	0	-0.061	1506610637
-9.824	-1.01	-0.507	-0.061	-0.061	-0.061	2.744	-8.769	-0.059	-0.061	-0.061	-0.061	3.011	9.723	0.685	-0.061	0	0	-9.824	-1.01	-0.507	-0.061	-0.061	-0.061	1.538	9.623	1.51	0	-0.061	-0.061	1.016	9.91	-0.067	0	0	-0.061	1506610637
-9.802	-1.02	-0.479	0	0	-0.061	2.723	-8.756	-0.038	-0.061	-0.061	-0.061	2.986	9.703	0.639	-0.061	-0.061	0	-9.802	-1.02	-0.479	0	0	-0.061	1.515	9.617	1.511	-0.061	0	-0.061	0.994	9.918	-0.065	0	0	-0.061	1506610637
-9.822	-1.002	-0.475	-0.061	-0.061	-0.061	2.689	-8.792	-0.048	-0.061	0	-0.061	2.99	9.707	0.632	0	0	-0.061	-9.822	-1.002	-0.475	-0.061	-0.061	-0.061	1.476	9.585	1.506	0	0	-0.061	0.963	9.9	-0.057	-0.061	0	-0.061	1506610637
-9.828	-1.029	-0.476	-0.061	0	-0.061	2.667	-8.782	-0.048	0	-0.061	-0.061	2.976	9.67	0.595	-0.061	0	-0.061	-9.828	-1.029	-0.476	-0.061	0	-0.061	1.477	9.61	1.513	0	0	-0.061	0.971	9.902	-0.05	0	0	-0.061	1506610637
-9.813	-1.036	-0.481	-0.061	0	-0.061	2.647	-8.782	-0.041	-0.061	-0.061	-0.061	3.017	9.689	0.578	-0.061	-0.061	-0.061	-9.813	-1.036	-0.481	-0.061	0	-0.061	1.481	9.658	1.524	0	-0.061	-0.061	0.988	9.924	-0.085	0	-0.061	-0.061	1506610637
-9.81	-1.038	-0.484	0	0	-0.061	2.613	-8.799	-0.024	-0.061	0	-0.061	3.057	9.727	0.525	0	-0.061	0	-9.81	-1.038	-0.484	0	0	-0.061	1.513	9.639	1.515	0	-0.061	-0.061	0.952	9.909	-0.056	0	-0.061	-0.061	1506610637
-9.818	-1.036	-0.484	0	0	-0.061	2.596	-8.798	-0.002	-0.061	-0.061	0	3.049	9.722	0.551	0	-0.061	0	-9.818	-1.036	-0.484	0	0	-0.061	1.52	9.588	1.507	0	-0.061	-0.061	0.943	9.911	-0.078	-0.061	0	-0.061	1506610637
-9.826	-1.034	-0.489	0	0	-0.061	2.635	-8.801	0.008	-0.061	-0.061	0	3.027	9.679	0.584	0	0	0	-9.826	-1.034	-0.489	0	0	-0.061	1.538	9.6	1.499	0	0	-0.061	0.959	9.917	-0.084	0	0	-0.061	1506610637
-9.83	-1.006	-0.483	0	0	-0.061	2.64	-8.801	-0.006	-0.061	-0.061	0	3.001	9.694	0.621	0	-0.061	0	-9.83	-1.006	-0.483	0	0	-0.061	1.529	9.601	1.523	0	0	-0.061	0.958	9.915	-0.068	0	-0.061	-0.061	1506610637
-9.822	-0.994	-0.47	-0.061	0	-0.061	2.65	-8.809	-0.03	-0.061	-0.061	0	3.022	9.705	0.65	0	0	-0.061	-9.822	-0.994	-0.47	-0.061	0	-0.061	1.494	9.601	1.519	0	-0.061	-0.061	0.971	9.915	-0.075	-0.061	-0.061	-0.061	1506610637
-9.816	-0.989	-0.48	-0.061	0	-0.061	2.671	-8.818	-0.036	-0.061	-0.061	0	3.03	9.702	0.641	0	0	-0.061	-9.816	-0.989	-0.48	-0.061	0	-0.061	1.51	9.605	1.519	0	-0.061	-0.061	0.997	9.903	-0.059	0	0	-0.061	1506610637
-9.817	-1.001	-0.492	-0.061	0	-0.061	2.68	-8.811	-0.041	-0.061	-0.061	0	3.011	9.714	0.633	0	-0.061	-0.061	-9.817	-1.001	-0.492	-0.061	0	-0.061	1.56	9.605	1.515	0	-0.061	-0.061	0.974	9.905	-0.078	0	0	-0.061	1506610638
-9.82	-0.998	-0.471	-0.061	0	-0.061	2.692	-8.803	-0.028	0	-0.061	0	3.016	9.686	0.597	-0.061	-0.061	-0.061	-9.82	-0.998	-0.471	-0.061	0	-0.061	1.554	9.598	1.507	0	0	-0.061	0.983	9.908	-0.075	0	0	-0.061	1506610638
-9.816	-0.992	-0.464	-0.061	0	-0.061	2.701	-8.793	-0.03	0	-0.061	0	3.041	9.678	0.591	0	0	-0.061	-9.816	-0.992	-0.464	-0.061	0	-0.061	1.525	9.589	1.522	0	0	-0.061	0.989	9.898	-0.06	0	-0.061	-0.061	1506610638
-9.826	-0.993	-0.467	-0.061	0	-0.061	2.693	-8.79	-0.053	-0.061	-0.061	0	3.031	9.685	0.592	0	0	-0.061	-9.826	-0.993	-0.467	-0.061	0	-0.061	1.536	9.598	1.522	0	0	-0.061	0.97	9.893	-0.033	-0.061	0	-0.061	1506610638
-9.814	-0.992	-0.467	-0.061	0	-0.061	2.694	-8.79	-0.032	0	-0.061	0	3.055	9.697	0.591	0	-0.061	-0.061	-9.814	-0.992	-0.467	-0.061	0	-0.061	1.534	9.605	1.517	0	0	-0.061	0.95	9.891	-0.057	0	0	-0.061	1506610638
-9.804	-0.994	-0.47	-0.061	0	-0.061	2.686	-8.788	-0.033	-0.061	-0.061	0	3.064	9.692	0.593	0	0	-0.061	-9.804	-0.994	-0.47	-0.061	0	-0.061	1.523	9.618	1.505	0	0	-0.061	0.983	9.9	-0.051	0	0	-0.061	1506610638
-9.811	-0.976	-0.464	-0.061	0	-0.061	2.687	-8.795	-0.053	0	-0.061	0	3.076	9.702	0.615	0	0	0	-9.811	-0.976	-0.464	-0.061	0	-0.061	1.532	9.606	1.52	0	0	-0.061	0.982	9.9	-0.059	0	0	-0.061	1506610638
-9.818	-0.988	-0.483	-0.061	0	-0.061	2.67	-8.789	-0.037	-0.061	-0.061	0	3.059	9.695	0.617	0	-0.061	0	-9.818	-0.988	-0.483	-0.061	0	-0.061	1.535	9.612	1.522	0	0	-0.061	0.945	9.902	-0.083	0	0	-0.061	1506610638
-9.818	-1.007	-0.486	-0.061	0	-0.061	2.681	-8.775	-0.035	-0.061	-0.061	0	3.052	9.682	0.602	0	0	0	-9.818	-1.007	-0.486	-0.061	0	-0.061	1.542	9.639	1.504	0	0	-0.061	0.971	9.905	-0.089	0	0	-0.061	1506610638
-9.808	-1	-0.481	-0.061	0	-0.061	2.676	-8.809	-0.047	-0.061	-0.061	0	3.03	9.71	0.599	0	0	-0.061	-9.808	-1	-0.481	-0.061	0	-0.061	1.531	9.619	1.519	0	0	-0.061	0.999	9.9	-0.062	0	0	-0.061	1506610638
-9.816	-1.005	-0.493	-0.061	0	-0.122	2.701	-8.814	-0.019	-0.061	-0.061	0	3.03	9.708	0.617	0	0	-0.061	-9.816	-1.005	-0.493	-0.061	0	-0.122	1.504	9.599	1.51	-0.061	0	-0.061	0.949	9.904	-0.095	0	-0.061	-0.061	1506610638
-9.828	-1.05	-0.517	-0.061	0	-0.122	2.687	-8.784	-0.036	-0.061	-0.061	0	3.017	9.682	0.623	0	0	-0.061	-9.828	-1.05	-0.517	-0.061	0	-0.122	1.554	9.639	1.505	-0.061	0	-0.061	0.944	9.908	-0.116	0	0	-0.061	1506610638
-9.794	-1.048	-0.522	-0.061	0	-0.122	2.671	-8.778	-0.028	-0.061	0	0	3	9.709	0.597	0	-0.061	-0.061	-9.794	-1.048	-0.522	-0.061	0	-0.122	1.522	9.628	1.497	-0.061	0	-0.061	0.937	9.909	-0.116	0.061	0	-0.061	1506610638
-9.793	-1.077	-0.526	-0.061	0	-0.122	2.663	-8.818	-0.036	-0.061	0	0.061	3.024	9.709	0.575	0	0	-0.122	-9.793	-1.077	-0.526	-0.061	0	-0.122	1.434	9.605	1.499	0	0	-0.061	0.922	9.908	-0.098	0	0.061	-0.061	1506610638
-9.8	-1.064	-0.522	-0.061	0	-0.122	2.664	-8.825	-0.042	-0.061	-0.061	0	3.034	9.7	0.561	0	0	-0.061	-9.8	-1.064	-0.522	-0.061	0	-0.122	1.449	9.601	1.485	0	0	-0.061	0.955	9.904	-0.124	0	0	-0.061	1506610638
-9.865	-1.047	-0.529	-0.061	0	-0.122	2.662	-8.796	-0.042	-0.061	-0.061	-0.061	3.037	9.67	0.534	0	-0.061	-0.061	-9.865	-1.047	-0.529	-0.061	0	-0.122	1.458	9.631	1.493	0	0	-0.061	0.953	9.918	-0.164	0	0	-0.061	1506610638
-9.82	-1.098	-0.549	-0.122	0	-0.122	2.604	-8.808	-0.031	-0.061	0	0	3.058	9.668	0.488	0	0	-0.061	-9.82	-1.098	-0.549	-0.122	0	-0.122	1.427	9.673	1.501	0	0.061	-0.122	0.901	9.939	-0.219	0	0	-0.122	1506610638
-9.763	-1.176	-0.572	-0.122	0	-0.122	2.61	-8.841	-0.026	-0.061	0	0.061	3.072	9.716	0.469	0	0	-0.061	-9.763	-1.176	-0.572	-0.122	0	-0.122	1.389	9.662	1.489	0	0	-0.122	0.833	9.912	-0.207	0.061	0	-0.122	1506610638
-9.778	-1.175	-0.568	-0.061	0	-0.061	2.633	-8.867	-0.055	-0.061	0	0	3.057	9.74	0.456	0.061	0	-0.061	-9.778	-1.175	-0.568	-0.061	0	-0.061	1.397	9.599	1.462	0	0	-0.061	0.922	9.902	-0.135	-0.061	0	-0.061	1506610638
-9.818	-1.126	-0.565	-0.122	-0.061	-0.061	2.583	-8.792	-0.028	0	-0.061	-0.061	3.017	9.689	0.474	0.061	0	0	-9.818	-1.126	-0.565	-0.122	-0.061	-0.061	1.373	9.585	1.453	0	0.061	-0.061	0.932	9.902	-0.123	-0.061	0	-0.061	1506610638
-9.819	-1.142	-0.563	-0.122	-0.061	0	2.533	-8.788	-0.057	0	-0.061	-0.061	2.992	9.659	0.507	0	0.061	-0.061	-9.819	-1.142	-0.563	-0.122	-0.061	0	1.272	9.642	1.476	0	0.061	-0.061	0.819	9.911	-0.159	-0.061	0	-0.061	1506610638
-9.793	-1.18	-0.54	-0.061	-0.061	0	2.535	-8.83	-0.049	-0.061	0	0	3.003	9.709	0.489	0	0.061	-0.061	-9.793	-1.18	-0.54	-0.061	-0.061	0	1.221	9.692	1.501	0	0	0	0.852	9.929	-0.182	-0.061	0	-0.061	1506610638
-9.788	-1.175	-0.547	-0.061	-0.061	0.061	2.554	-8.859	-0.023	-0.061	-0.061	-0.061	3.039	9.765	0.441	0	0.061	0	-9.788	-1.175	-0.547	-0.061	-0.061	0.061	1.235	9.661	1.494	0	0	0	0.872	9.904	-0.139	-0.061	-0.061	-0.061	1506610638
-9.802	-1.145	-0.543	-0.061	-0.061	0.061	2.537	-8.83	0.012	0	-0.061	-0.122	3.023	9.765	0.44	-0.061	0	0.061	-9.802	-1.145	-0.543	-0.061	-0.061	0.061	1.268	9.618	1.48	0	0	0	0.863	9.916	-0.105	0	-0.061	-0.061	1506610638
-9.798	-1.156	-0.538	-0.061	-0.061	0.061	2.521	-8.809	0.031	0.061	-0.061	-0.061	2.97	9.719	0.449	-0.061	0	0.061	-9.798	-1.156	-0.538	-0.061	-0.061	0.061	1.261	9.639	1.479	0.061	0	0.061	0.84	9.911	-0.144	-0.061	-0.061	-0.061	1506610638
-9.802	-1.176	-0.532	0	0	0.061	2.548	-8.819	0.007	0.061	0	-0.061	2.951	9.705	0.474	-0.122	0.061	0.061	-9.802	-1.176	-0.532	0	0	0.061	1.256	9.673	1.497	0	-0.061	0.061	0.863	9.92	-0.166	-0.061	-0.061	0	1506610639
-9.8	-1.156	-0.52	-0.061	-0.061	0.061	2.609	-8.842	-0.012	0.061	0	-0.061	2.962	9.739	0.465	-0.122	0	0.061	-9.8	-1.156	-0.52	-0.061	-0.061	0.061	1.256	9.673	1.497	0	-0.061	0.061	0.766	9.929	-0.099	-0.122	0	0	1506610639
-9.806	-1.168	-0.531	-0.061	-0.061	0.061	2.663	-8.833	0.002	0.061	0	-0.122	2.962	9.752	0.453	-0.122	-0.061	0.122	-9.806	-1.168	-0.531	-0.061	-0.061	0.061	1.42	9.622	1.475	0	-0.122	0.061	0.709	9.917	-0.141	-0.061	-0.122	0	1506610639
-9.822	-1.182	-0.529	0	-0.061	0.061	2.682	-8.799	-0.018	0.061	0	-0.122	2.933	9.691	0.449	-0.122	-0.061	0.061	-9.822	-1.182	-0.529	0	-0.061	0.061	1.44	9.625	1.451	0	-0.122	0.061	0.773	9.927	-0.187	-0.061	0	0	1506610639
-9.775	-1.218	-0.512	-0.061	-0.061	0	2.683	-8.807	-0.032	0.061	0	-0.122	2.924	9.668	0.455	-0.122	0	0	-9.775	-1.218	-0.512	-0.061	-0.061	0	1.442	9.648	1.476	0	-0.061	0	0.741	9.927	-0.124	0	0	0	1506610639
-9.653	-1.308	-0.462	0	0.061	-0.061	2.678	-8.806	-0.079	0	0	-0.122	2.962	9.679	0.429	-0.122	-0.061	0	-9.653	-1.308	-0.462	0	0.061	-0.061	1.499	9.634	1.5	0	-0.061	0	0.745	9.839	-0.116	-0.061	0	0.122	1506610639
-9.787	-1.282	-0.397	0.122	0	-0.122	2.683	-8.786	-0.059	0	0	-0.122	3.018	9.676	0.438	-0.061	-0.061	0	-9.787	-1.282	-0.397	0.122	0	-0.122	1.611	9.539	1.525	-0.061	-0.061	-0.061	0.839	9.854	0.049	-0.244	0	0.244	1506610639
-9.793	-1.226	-0.303	0.122	0.122	-0.183	2.694	-8.715	-0.018	0	-0.061	-0.122	2.998	9.613	0.473	0	-0.061	0	-9.793	-1.226	-0.303	0.122	0.122	-0.183	1.701	9.549	1.615	-0.061	-0.061	-0.061	0.81	9.899	0.084	-0.305	0.061	0.305	1506610639
-9.644	-1.396	-0.151	0.183	0.244	-0.244	2.76	-8.714	-0.026	0	-0.061	-0.061	2.956	9.579	0.506	0.061	-0.061	-0.061	-9.644	-1.396	-0.151	0.183	0.244	-0.244	1.599	9.609	1.743	0	0	-0.244	1	9.83	0.225	-0.305	0.061	0.427	1506610639
-9.351	-1.519	0.051	0.427	0.427	-0.244	2.944	-8.765	-0.115	0	0.122	0.061	2.967	9.696	0.629	0.122	-0.122	0	-9.351	-1.519	0.051	0.427	0.427	-0.244	1.463	9.566	1.849	0.061	-0.183	-0.244	1.597	9.685	0.572	-0.671	0.366	0.916	1506610639
-9.305	-1.166	0.252	0.671	0.427	-0.061	2.981	-8.747	-0.237	0	0.061	0.122	2.902	9.775	0.751	0.061	-0.366	0.122	-9.305	-1.166	0.252	0.671	0.427	-0.061	1.477	9.317	2.054	0	-0.244	-0.366	1.523	9.512	0.867	-1.221	0.366	1.221	1506610639
-9.806	-0.88	0.22	0.671	0.366	-0.183	2.966	-8.419	-0.342	-0.061	0.122	0.183	2.846	9.643	0.825	0	-0.549	0.244	-9.806	-0.88	0.22	0.671	0.366	-0.183	1.535	9.138	2.285	0	-0.244	-0.366	0.907	9.594	0.76	-0.977	0.366	1.221	1506610639
-10.525	-0.755	0.324	0.854	-0.061	0	2.906	-8.157	-0.455	-0.061	0.122	0.183	2.675	9.399	0.836	0.122	-0.671	0.366	-10.525	-0.755	0.324	0.854	-0.061	0	1.515	9.426	2.371	0.061	-0.305	-0.549	0.537	9.878	0.603	-0.244	0.061	0.793	1506610639
-10.612	-0.697	0.318	0.427	-0.732	-0.366	2.933	-8.488	-0.593	-0.122	0.366	0.427	2.536	9.524	0.757	0.183	-0.732	0.427	-10.612	-0.697	0.318	0.427	-0.732	-0.366	1.565	9.995	2.303	0.061	-0.549	-0.61	0.973	10.183	0.603	0.366	-0.061	0.244	1506610639
-10.475	-0.537	0.316	0.427	-0.732	-0.427	3.022	-9.18	-0.782	-0.061	0.671	1.038	2.446	10.005	0.743	0.305	-0.793	0.305	-10.475	-0.537	0.316	0.427	-0.732	-0.427	1.608	10.296	2.219	0.061	-0.549	-0.61	0.697	10.317	1.242	0.732	-0.549	-0.427	1506610639
-10.045	-0.724	0.017	0.366	-0.366	-0.549	3.165	-9.591	-0.784	-0.061	0.671	1.038	2.479	10.438	0.823	0.366	-0.793	0	-10.045	-0.724	0.017	0.366	-0.366	-0.549	1.668	10.268	2.038	0.061	-0.793	-0.61	0.334	10.213	1.101	1.282	-1.709	-1.099	1506610639
-9.573	-0.586	-0.523	0.305	-0.061	-0.732	3.159	-9.424	-0.522	-0.183	0.061	0.427	2.684	10.495	0.969	0.427	-0.793	-0.122	-9.573	-0.586	-0.523	0.305	-0.061	-0.732	1.845	10.02	1.583	-0.244	-1.099	-0.61	1.455	9.841	-0.093	1.221	-1.343	-1.16	1506610639
-9.226	-0.54	-1.214	-0.122	-0.122	-0.916	2.967	-9.007	-0.097	-0.061	-0.122	0	2.937	10.325	1.162	0.366	-0.793	-0.244	-9.226	-0.54	-1.214	-0.122	-0.122	-0.916	1.994	9.467	1.022	-0.549	-1.16	-0.549	2.475	9.423	-0.506	1.282	-0.183	-1.16	1506610639
-9.714	-0.585	-1.375	-0.244	0.183	-0.427	2.637	-8.347	0.294	0.122	-0.61	-0.549	3.194	9.838	1.308	0.183	-0.488	-0.549	-9.714	-0.585	-1.375	-0.244	0.183	-0.427	2.284	9.387	0.562	-1.343	-0.61	-0.427	2.78	9.55	-0.823	1.16	0.488	-0.793	1506610639
-9.99	-0.658	-1.426	-0.183	0.732	-0.122	2.147	-8.28	0.415	0.305	-1.343	-0.977	3.381	9.252	1.139	0	-0.427	-0.793	-9.99	-0.658	-1.426	-0.183	0.732	-0.122	2.674	10.06	0.319	-0.793	-0.244	-0.549	1.625	9.842	-0.723	1.099	-0.427	-0.732	1506610639
-9.897	-0.295	-1.511	-0.244	0.732	-0.366	1.732	-9.087	0.406	0.366	-1.77	-0.671	3.537	9.515	0.605	-0.366	-0.854	-1.221	-9.897	-0.295	-1.511	-0.244	0.732	-0.366	2.344	10.174	0.41	-0.549	0.488	-0.366	2.044	9.927	-1.231	0.793	-1.038	-0.977	1506610639
-9.633	-0.267	-1.497	-0.671	0.366	-0.61	1.653	-9.469	0.418	0.122	-1.526	0.061	4.401	9.768	0.28	-0.305	-0.366	-2.075	-9.633	-0.267	-1.497	-0.671	0.366	-0.61	1.931	9.665	0.549	-0.488	0.427	-0.305	2.431	9.691	-1.501	0.977	-0.061	-1.099	1506610639
-9.351	-0.852	-1.254	-0.793	0.061	-0.671	1.834	-9.051	0.645	-0.244	-0.977	0.427	5.309	9.623	0.029	-0.305	1.038	-2.136	-9.351	-0.852	-1.254	-0.793	0.061	-0.671	1.517	8.692	0.75	-0.488	0.427	-0.305	1.956	9.506	-0.994	1.038	0.61	-1.099	1506610639
-9.505	-1.206	-1.001	-0.366	-0.305	-0.549	1.902	-8.091	0.952	-0.305	-0.732	0.61	5.322	8.763	0.008	-0.122	0.854	-1.221	-9.505	-1.206	-1.001	-0.366	-0.305	-0.549	1.347	8.179	0.499	-0.61	0.427	-0.183	1.526	9.476	-0.517	0.916	0.488	-0.854	1506610639
-9.647	-0.967	-0.853	0.183	-0.305	-0.366	1.946	-7.559	1.162	-0.305	-0.732	0.854	4.965	8.037	-0.025	0	-0.061	-0.183	-9.647	-0.967	-0.853	0.183	-0.305	-0.366	1.333	8.313	0.263	-0.122	0.916	0.061	1.489	9.575	-0.382	0.549	0	-0.61	1506610639
-10.081	-0.5	-1.154	0.122	-0.549	-0.305	2.091	-7.754	1.135	-0.244	-0.793	1.221	4.768	7.942	-0.029	-0.061	0.244	0	-10.081	-0.5	-1.154	0.122	-0.549	-0.305	1.315	9.034	0.481	-0.122	0.916	0.061	1.605	9.777	-0.867	0.427	-0.244	-0.549	1506610640
-10.135	-0.69	-1.347	0.061	-0.488	-0.305	2.37	-8.282	1.049	-0.305	-0.671	1.648	4.582	8.397	-0.272	-0.244	0.732	-0.244	-10.135	-0.69	-1.347	0.061	-0.488	-0.305	1.145	9.973	0.812	0.793	1.831	0.244	1.422	10.019	-1.33	0.122	-0.671	-0.793	1506610640
-10.155	-0.792	-1.56	0.061	-0.427	-0.305	2.69	-8.873	1.008	-0.366	-0.549	1.892	4.398	9.201	-0.597	-0.305	0.793	-0.122	-10.155	-0.792	-1.56	0.061	-0.427	-0.305	1.007	10.659	1.175	0.793	1.282	0.122	1.343	10.067	-1.62	-0.183	-0.977	-0.793	1506610640
-10.509	-0.668	-1.615	0.366	-0.427	-0.244	3.051	-9.377	0.985	-0.305	-0.366	1.831	4.293	10.054	-0.776	-0.122	0.549	0.244	-10.509	-0.668	-1.615	0.366	-0.427	-0.244	1.041	10.89	1.312	0.793	1.282	0.122	1.231	10.293	-1.89	-0.305	-1.16	-0.916	1506610640
-10.464	-0.487	-1.709	0.305	-0.366	-0.122	3.363	-9.577	0.894	-0.305	-0.305	1.404	4.06	10.509	-0.693	0.183	0.305	0.854	-10.464	-0.487	-1.709	0.305	-0.366	-0.122	1.01	10.81	1.136	-0.244	-0.122	0	1.024	10.722	-1.872	-0.61	-1.221	-1.282	1506610640
-10.527	-0.389	-1.534	0.061	-0.244	0.305	3.61	-9.679	0.784	-0.366	-0.183	0.916	3.636	10.643	-0.443	0.549	0.061	1.221	-10.527	-0.389	-1.534	0.061	-0.244	0.305	0.86	10.6	0.894	-0.488	-0.671	0.183	1.453	10.623	-1.763	-0.916	-1.526	-1.343	1506610640
-10.67	-0.851	-1.186	-0.183	-0.183	0.732	3.774	-9.708	0.766	-0.488	0.061	0.427	3.34	10.619	0.093	0.671	0.305	1.099	-10.67	-0.851	-1.186	-0.183	-0.183	0.732	0.861	10.523	0.953	-0.305	-0.793	0.305	2.168	10.762	-1.012	-1.648	-1.16	-0.977	1506610640
-10.704	-1.719	-0.898	-0.732	-0.061	0.732	3.988	-9.709	0.902	-0.549	0.549	0	2.986	10.603	0.518	0.244	0.549	0.61	-10.704	-1.719	-0.898	-0.732	-0.061	0.732	0.95	10.585	1.471	-0.244	-0.549	0.488	2.766	11.056	0.111	-3.235	-1.038	0	1506610640
-9.753	-3.041	-0.443	-0.305	0.427	0.916	4.064	-9.781	0.988	-0.427	0.977	-0.549	2.696	10.643	0.756	-0.366	0.183	0.122	-9.753	-3.041	-0.443	-0.305	0.427	0.916	1.098	10.651	2.029	-0.061	-0.793	0.366	2.889	10.909	1.662	-4.761	0.427	1.648	1506610640
-9.112	-3.077	0.403	0.183	0.183	1.16	4.083	-10.2	0.92	0	1.282	-1.221	2.722	10.956	0.75	-0.854	-0.549	-0.122	-9.112	-3.077	0.403	0.183	0.183	1.16	0.803	9.489	2.512	-0.061	-0.793	0.366	2.413	10.082	2.503	-5.188	-0.427	3.723	1506610640
-9.549	-2.073	0.779	0.366	-0.183	1.099	3.725	-9.772	0.693	0.549	0.977	-2.258	3.091	10.433	0.854	-0.732	-0.244	0.183	-9.549	-2.073	0.779	0.366	-0.183	1.099	0.342	8.51	3.061	-0.61	0	0.671	2.272	10.05	2.04	-3.235	-0.793	5.249	1506610640
-9.956	-1.693	0.331	0.061	-0.793	0.854	3.299	-8.965	0.412	0.793	0.854	-3.296	3.018	9.41	0.897	-0.549	0.366	0.732	-9.956	-1.693	0.331	0.061	-0.793	0.854	0.019	8.869	3.329	-0.61	0	0.671	0.796	11.384	0.215	-2.563	0.61	5.066	1506610640
-9.77	-1.656	0.2	-0.305	-0.854	0.671	2.756	-9.088	-0.05	1.16	1.221	-3.418	2.454	9.455	0.727	-0.916	0.122	1.282	-9.77	-1.656	0.2	-0.305	-0.854	0.671	0.209	9.583	3.128	-0.122	0.122	0.61	0.439	11.033	0.444	-1.709	1.282	4.639	1506610640
-9.131	-1.288	0.418	-0.61	-0.671	0.488	2.171	-9.698	-0.647	1.587	1.221	-2.869	1.919	10.048	0.487	-1.282	-0.977	1.526	-9.131	-1.288	0.418	-0.61	-0.671	0.488	0.871	9.355	2.978	0.244	-1.038	0.305	1.596	9.951	0.473	-1.099	2.258	4.578	1506610640
-8.876	-1.254	0.465	-0.671	-0.793	0.183	1.816	-9.68	-1.211	1.77	0.244	-2.502	1.936	10.034	0.468	-1.16	-1.709	1.465	-8.876	-1.254	0.465	-0.671	-0.793	0.183	1.241	8.576	2.751	-0.244	-1.038	0.305	1.535	9.294	0.827	-0.671	4.272	3.906	1506610640
-8.381	-1.443	0.706	-0.366	-0.183	0.061	1.841	-8.839	-1.566	1.404	-0.488	-2.502	2.21	9.225	0.647	-0.732	-1.099	1.343	-8.381	-1.443	0.706	-0.366	-0.183	0.061	1.241	8.576	2.751	-0.244	-1.038	0.305	0.642	8.35	1.434	0.305	4.517	2.991	1506610640
-8.239	-1.19	0.677	0	0.549	0.061	1.942	-8.269	-1.674	0.793	-0.305	-2.38	2.177	8.665	0.857	-0.549	-0.549	1.038	-8.239	-1.19	0.677	0	0.549	0.061	2.011	8.64	2.491	-0.244	-0.854	0.122	-1.11	8.114	1.26	1.099	2.563	1.831	1506610640
-8.703	-0.967	0.624	0.366	1.16	-0.183	1.877	-8.012	-1.615	0.244	0.366	-1.953	1.818	8.571	0.892	-0.549	-0.732	0.488	-8.703	-0.967	0.624	0.366	1.16	-0.183	2.011	8.64	2.491	-0.061	-0.61	-0.183	-1.13	8.093	1.571	2.075	0.427	0.61	1506610640
-9.516	-0.431	0.802	0.732	1.404	0	1.578	-7.818	-1.443	0	0.427	-1.282	1.775	8.66	0.784	-0.488	-1.16	-0.244	-9.516	-0.431	0.802	0.732	1.404	0	2.407	8.977	2.756	0.122	-0.488	-0.488	0.409	7.968	2.68	2.075	-1.16	-0.427	1506610640
-10.367	0.368	0.267	0.061	1.16	-0.061	1.369	-7.866	-1.278	-0.061	0	-0.366	2.166	8.739	0.816	0	-0.793	-0.977	-10.367	0.368	0.267	0.061	1.16	-0.061	2.181	9.073	2.747	0.061	-0.366	-0.488	2.949	7.979	3.03	2.991	-2.258	-1.221	1506610640
-11.043	0.465	0.187	-0.61	0.549	-0.244	1.337	-8.045	-1.151	-0.061	-0.671	0.671	2.533	9.02	1.011	0.488	-0.061	-1.648	-11.043	0.465	0.187	-0.61	0.549	-0.244	1.889	9.33	2.714	0.122	-0.427	-0.61	5.193	9.549	3.664	2.258	-0.122	-0.427	1506610640
-11.547	0.867	0.653	-1.343	0.183	0.122	1.607	-8.455	-1.025	-0.183	-1.099	1.77	2.744	9.436	1.247	0.61	0.244	-1.892	-11.547	0.867	0.653	-1.343	0.183	0.122	1.974	9.789	2.568	0.244	-0.793	-0.671	6.649	9.951	4.234	-0.61	1.465	-0.061	1506610640
-11.722	-0.323	0.493	-1.221	0	0.061	2.172	-9.188	-0.794	-0.366	-0.671	2.869	2.842	9.951	1.291	0.427	-0.183	-1.953	-11.722	-0.323	0.493	-1.221	0	0.061	2.4	10.255	2.442	0.305	-0.977	-0.732	4.02	9.327	3.673	0.244	-0.549	-0.854	1506610640
-11.142	-2.236	0.019	-0.244	-0.427	-0.061	2.702	-9.951	-0.456	-0.366	-0.671	2.869	3.151	10.362	1.278	0.488	-0.61	-1.953	-11.142	-2.236	0.019	-0.244	-0.427	-0.061	2.702	10.655	2.266	0.305	-0.61	-0.671	0.351	9.877	2.439	2.319	-0.549	-1.953	1506610640
-9.806	-2.402	0.226	0.61	-0.122	0.183	3.112	-10.416	-0.146	-0.732	0.061	3.174	3.728	10.773	1.318	0.671	-0.183	-2.014	-9.806	-2.402	0.226	0.61	-0.122	0.183	2.702	10.655	2.266	0.305	-0.61	-0.671	3.298	11.33	2.821	1.282	-3.174	-0.549	1506610640
-9.026	-2.177	-0.525	0.854	0.061	-0.244	3.29	-10.738	0.135	-0.732	-0.366	2.502	4.394	11.367	1.445	0.793	0.732	-2.136	-9.026	-2.177	-0.525	0.854	0.061	-0.244	1.223	10.568	2.182	0.305	0.977	-0.061	-0.536	9.414	0.281	1.892	-2.686	-2.075	1506610641
-9.316	-2.192	-1.619	0.671	-0.305	-0.488	3.274	-10.073	0.447	-0.549	-0.61	1.831	5.096	11.568	1.756	0.671	1.892	-1.77	-9.316	-2.192	-1.619	0.671	-0.305	-0.488	-0.066	9.246	1.865	-0.244	0.61	0.61	2.576	9.86	-1.504	2.38	-2.136	-1.77	1506610641
-9.213	-2.253	-1.254	0.427	-0.061	-0.183	3.128	-8.306	0.849	-0.427	-0.977	1.221	5.137	10.582	1.963	0.427	2.441	-0.427	-9.213	-2.253	-1.254	0.427	-0.061	-0.183	-0.269	8.742	1.239	-0.244	0.61	0.61	1.987	9.751	-0.63	1.77	1.038	-1.526	1506610641
-9.268	-1.824	-1.077	0.305	0.366	0.122	2.999	-7.648	0.945	-0.122	-1.221	0.671	4.041	9.667	1.602	-0.427	0.977	1.404	-9.268	-1.824	-1.077	0.305	0.366	0.122	0.309	9.396	0.853	0.183	0.793	1.282	0.773	9.765	-0.311	1.404	-1.099	-1.221	1506610641
-9.537	-1.498	-1.251	0.488	0.305	-0.061	2.98	-8.429	0.775	0.183	-1.343	0.488	3.322	9.885	1.089	-1.648	-0.549	2.258	-9.537	-1.498	-1.251	0.488	0.305	-0.061	0.902	10.032	0.989	0.977	1.526	1.16	0.884	9.757	-1.156	1.221	-2.563	-1.099	1506610641
-9.436	-1.225	-1.241	0.61	0.183	-0.244	3.191	-8.972	0.58	0.183	-1.343	0.488	3.108	10.416	0.449	-2.38	-1.221	2.014	-9.436	-1.225	-1.241	0.61	0.183	-0.244	0.989	9.654	1.333	0.977	1.16	1.16	1.675	9.707	-1.653	0.916	-1.709	-1.282	1506610641
-9.243	-0.946	-1.347	0.366	0.061	-0.366	3.387	-8.553	0.591	-0.122	-0.427	-0.488	3.339	10.044	-0.2	-2.136	-0.793	1.648	-9.243	-0.946	-1.347	0.366	0.061	-0.366	1.049	9.182	1.282	0.244	1.038	1.282	1.864	9.501	-1.639	0.977	-1.099	-1.404	1506610641
-9.4	-0.735	-1.518	0.061	-0.122	-0.61	3.106	-8.198	0.604	-0.061	-0.244	-1.16	3.243	9.219	-0.685	-1.221	-0.122	1.953	-9.4	-0.735	-1.518	0.061	-0.122	-0.61	0.97	9.05	1.183	-0.305	0.977	1.099	1.776	9.367	-1.578	0.854	-0.671	-1.404	1506610641
-9.392	-0.764	-1.467	-0.061	-0.366	-0.488	2.725	-8.209	0.534	0	-0.183	-1.526	3.131	8.96	-0.754	-0.427	0.549	2.136	-9.392	-0.764	-1.467	-0.061	-0.366	-0.488	0.86	8.91	0.924	-0.183	0.427	0.671	1.317	9.551	-1.477	0.793	-0.916	-1.404	1506610641
-9.686	-0.95	-1.438	-0.061	-0.366	-0.488	2.43	-8.329	0.377	-0.122	-0.305	-1.526	2.678	8.884	-0.665	-0.183	0.732	2.136	-9.686	-0.95	-1.438	-0.061	-0.366	-0.488	0.915	8.763	0.696	-0.183	0.427	0.671	1.208	9.673	-1.366	0.488	-1.77	-1.343	1506610641
-9.767	-1.102	-1.321	0.305	-0.427	-0.549	2.39	-8.3	0.349	-0.366	0.122	-1.282	2.18	8.604	-0.551	-0.183	-0.061	1.953	-9.767	-1.102	-1.321	0.305	-0.427	-0.549	1.262	9.051	0.644	0.305	-0.244	-0.061	1.58	9.738	-1.299	-0.183	-1.526	-1.099	1506610641
-9.778	-0.84	-1.574	0.366	-0.427	-0.549	2.285	-8.601	0.465	-0.61	0.671	-0.977	2.023	8.469	-0.435	-0.122	-0.549	1.343	-9.778	-0.84	-1.574	0.366	-0.427	-0.549	1.715	9.522	0.756	0.305	-0.244	-0.061	1.346	9.683	-1.657	-0.671	-1.404	-1.038	1506610641
-9.924	-0.595	-1.597	0.244	-0.366	-0.366	2.107	-9.086	0.66	-0.549	0.61	-0.732	1.964	8.693	-0.341	-0.061	-0.916	0.427	-9.924	-0.595	-1.597	0.244	-0.366	-0.366	2.084	9.789	0.876	0.427	-1.16	-0.916	0.933	10.097	-1.989	-0.977	-1.831	-1.099	1506610641
-9.895	-0.384	-1.548	0.427	-0.244	0.305	2.003	-9.348	0.822	-0.305	0.366	-0.488	2.015	8.97	-0.225	0.061	-1.587	-0.366	-9.895	-0.384	-1.548	0.427	-0.244	0.305	2.303	9.898	0.841	0.183	-1.526	-0.977	1.683	10.106	-1.815	-1.465	-1.404	-0.916	1506610641
-10.619	-0.444	-1.258	0.183	-0.549	0.671	2.037	-9.371	0.879	-0.305	0.366	-0.488	2.439	9.14	0.051	0.305	-1.648	-1.221	-10.619	-0.444	-1.258	0.183	-0.549	0.671	2.121	10.168	0.764	-0.244	-0.977	-0.671	2.834	10.281	-1.253	-2.502	-1.465	-0.488	1506610641
-11.038	-1.543	-0.736	-0.732	-0.427	0.732	2.254	-9.304	0.869	-0.305	0.732	0.305	3.022	9.513	0.563	0.671	-0.61	-2.197	-11.038	-1.543	-0.736	-0.732	-0.427	0.732	1.585	10.818	0.898	-0.183	-1.282	-0.427	3.683	10.867	0.313	-4.333	-0.732	0.61	1506610641
-9.982	-3.601	-0.072	-0.427	0.122	0.793	2.381	-9.763	0.724	-0.305	1.465	1.16	3.516	10.49	1.157	0.61	0.366	-2.93	-9.982	-3.601	-0.072	-0.427	0.122	0.793	1.79	11.688	1.36	0.061	-1.465	-0.732	3.045	11.403	2.049	-5.554	0.122	2.502	1506610641
-9.737	-3.636	1.159	1.526	0.305	1.648	2.576	-10.496	0.621	-0.183	1.526	1.831	3.674	11.89	1.211	0	0.061	-3.052	-9.737	-3.636	1.159	1.526	0.305	1.648	1.546	10.631	2.284	-0.305	-1.16	-0.916	2.644	10.113	2.304	-4.822	-0.793	4.639	1506610641
-10.462	-2.182	0.809	1.465	-0.122	1.038	2.97	-9.905	0.537	0.061	1.526	1.465	4.095	11.831	1.408	-0.305	-0.977	-2.319	-10.462	-2.182	0.809	1.465	-0.122	1.038	0.52	9.281	2.805	-0.305	-1.16	-0.916	1.281	11.557	0.591	-2.136	1.099	4.578	1506610641
-10.357	-2.085	0.322	0.427	-0.977	0.122	2.946	-8.57	0.211	0.305	1.465	0.183	4.477	10.191	1.556	0	-1.221	-0.854	-10.357	-2.085	0.322	0.427	-0.977	0.122	0.252	10.237	2.501	-0.793	-0.122	0.183	-0.132	11.876	0.567	-1.77	1.892	3.906	1506610641
-9.562	-1.653	0.675	0	-0.549	0.366	2.643	-9.154	-0.295	0.793	1.465	-0.427	4.509	10.342	1.409	-0.244	-0.427	0.488	-9.562	-1.653	0.675	0	-0.549	0.366	0.648	10.469	2.457	-0.793	-0.122	0.183	-0.396	10.47	0.88	-1.526	1.465	3.723	1506610641
-9.216	-1.128	0.561	-0.366	-0.916	-0.183	2.194	-9.587	-0.976	1.16	0.549	-0.549	3.731	11.257	1.09	-0.916	-0.793	1.282	-9.216	-1.128	0.561	-0.366	-0.916	-0.183	1.219	8.97	2.497	-0.549	-1.099	0	0.597	9.814	1.14	-0.671	3.357	3.296	1506610641
-8.707	-1.449	0.697	-0.793	-0.916	-0.61	2.084	-8.323	-1.343	0.854	-0.366	-0.977	3.224	9.958	1.053	-0.488	-1.709	1.953	-8.707	-1.449	0.697	-0.793	-0.916	-0.61	1.522	8.458	2.222	-0.854	-0.305	0.061	0.043	8.703	1.43	0	4.15	2.319	1506610641
-8.526	-1.635	1.017	0.488	0.244	-0.183	2.256	-7.872	-1.507	0.488	-0.122	-1.221	3.162	8.886	1.166	0	-1.16	2.197	-8.526	-1.635	1.017	0.488	0.244	-0.183	1.835	8.833	2.121	-0.854	-0.305	0.061	-1.406	8.147	1.548	0.793	2.625	0.854	1506610641
-9.024	-1.123	0.589	0.916	0.793	0	2.094	-8.257	-1.67	0.305	0.366	-1.16	2.868	9.008	1.116	-0.183	0	1.953	-9.024	-1.123	0.589	0.916	0.793	0	2.144	8.891	2.494	-0.305	0.183	-0.305	-1.035	8.514	1.75	2.136	-0.122	0	1506610641
-9.674	-0.295	0.41	0.427	0.732	0.183	1.823	-8.405	-1.721	0.061	-0.183	-1.16	2.166	8.94	0.891	-0.366	-0.061	1.282	-9.674	-0.295	0.41	0.427	0.732	0.183	1.891	8.821	2.751	-0.122	0.488	-0.061	1.436	8.33	2.163	3.174	-0.305	-0.671	1506610642
-9.851	-0.105	0.341	-0.427	0.366	0	1.902	-8.752	-1.681	-0.122	0	-0.916	2.097	8.75	0.925	0.183	-0.183	0.488	-9.851	-0.105	0.341	-0.427	0.366	0	1.169	8.783	2.708	-0.122	0.488	-0.061	2.796	9.085	2.333	2.686	-0.366	-1.221	1506610642
-9.89	-0.374	0.69	-0.61	0.183	-0.122	1.876	-9.074	-1.577	-0.305	0.183	-0.61	2.382	8.884	1.162	0.671	0.732	-0.183	-9.89	-0.374	0.69	-0.61	0.183	-0.122	0.735	9.007	2.693	0.305	-0.122	0	3.051	9.347	2.58	0.977	0.854	-0.916	1506610642
-10.113	-0.651	0.869	-0.366	0.305	-0.061	1.846	-9.167	-1.334	-0.549	0.122	-0.488	2.345	9.201	1.292	0.549	0.793	-0.427	-10.113	-0.651	0.869	-0.366	0.305	-0.061	0.985	9.308	2.548	0.305	-0.671	-0.244	3.595	9.278	3.237	0.916	-0.549	-0.366	1506610642
-10.692	-1.166	0.681	-0.366	0.305	-0.244	1.922	-9.002	-0.919	-0.854	0.244	-0.183	2.245	9.548	1.229	0.061	-0.122	-0.305	-10.692	-1.166	0.681	-0.366	0.305	-0.244	1.597	9.776	2.434	0.305	-0.671	-0.244	2.255	9.639	2.277	1.282	-0.977	-0.916	1506610642
-10.395	-1.715	0.598	-0.305	0.183	-0.427	1.945	-8.989	-0.482	-0.977	0.488	0.122	-34.325	-22.142	-2.835	0.488	0.793	-0.183	-10.395	-1.715	0.598	-0.305	0.183	-0.427	2.071	10.602	2.274	0.244	-0.305	-0.427	0.439	10.377	1.867	1.648	-0.671	-1.465	1506610642
-10.222	-1.115	0.708	0.122	0.61	0	1.863	-9.355	-0.127	-0.854	0.427	0.671	3.454	10.701	0.752	0.488	0.305	-1.343	-10.222	-1.115	0.708	0.122	0.61	0	2.049	10.948	2.303	0.244	-0.305	-0.427	2.646	10.36	2.756	0.488	-1.648	-0.549	1506610642
-9.685	-0.705	0.17	-0.244	0.61	-0.183	1.951	-9.67	0.14	-0.732	0.305	1.221	4.012	10.716	0.851	0.854	0.977	-1.465	-9.685	-0.705	0.17	-0.244	0.61	-0.183	1.553	10.515	2.485	-0.122	0.122	-0.366	2.428	9.947	1.23	1.282	-0.977	-0.427	1506610642
-9.525	-1.171	-0.249	-0.427	0.305	-0.244	2.15	-9.286	0.406	-0.549	0.183	1.404	4.266	10.353	1.049	0.977	1.343	-0.854	-9.525	-1.171	-0.249	-0.427	0.305	-0.244	1.02	9.887	2.287	-0.366	-0.122	-0.183	1.803	9.604	0.318	0.671	-0.549	-0.732	1506610642
-9.473	-1.908	-0.702	-0.244	0	-0.305	2.256	-8.906	0.605	-0.305	0	1.16	4.084	9.965	1.152	0.732	0.977	-0.122	-9.473	-1.908	-0.702	-0.244	0	-0.305	1.011	9.526	1.86	-0.366	-0.122	-0.183	1.322	9.496	0.053	1.465	-0.61	-0.793	1506610642
-9.472	-2.21	-0.961	0.061	-0.122	-0.244	2.103	-8.866	0.48	0.305	-0.793	0.61	4.088	9.609	1.232	0.305	0.977	0.183	-9.472	-2.21	-0.961	0.061	-0.122	-0.244	1.14	9.152	1.391	-0.488	0.122	0.244	1.689	9.838	0.032	1.099	-0.061	-0.671	1506610642
-9.628	-2.009	-1.371	0.122	0	-0.122	1.998	-8.82	0.267	0.732	-1.831	0	4.048	9.18	1.132	0.061	1.099	0.244	-9.628	-2.009	-1.371	0.122	0	-0.122	0.928	9.049	1.152	-0.488	0.122	0.244	1.553	9.784	-0.213	1.16	0	-0.427	1506610642
-9.91	-1.812	-1.593	0.061	0	-0.061	2.111	-8.684	0.01	0.732	-2.258	-0.366	4.103	9.301	0.725	-0.427	1.16	0.305	-9.91	-1.812	-1.593	0.061	0	-0.061	0.544	9.497	1.087	-0.549	0.732	0.549	1.33	9.93	-0.781	0.671	-0.244	-0.366	1506610642
-9.82	-1.803	-1.467	0.061	0.244	-0.061	2.303	-8.803	-0.042	0.366	-1.526	-0.366	4.338	9.813	0.221	-0.854	1.16	0.488	-9.82	-1.803	-1.467	0.061	0.244	-0.061	0.249	10.121	1.233	0	0.793	0.854	1.184	9.94	-1.194	0.793	-0.488	-0.427	1506610642
-9.752	-1.799	-1.366	0.244	0.305	-0.244	2.332	-9.073	0.037	0.061	-0.793	-0.244	4.435	10.293	-0.352	-1.099	0.488	0.977	-9.752	-1.799	-1.366	0.244	0.305	-0.244	0.14	10.52	1.546	0.366	0.549	0.671	1.16	9.933	-1.438	0.854	-0.671	-0.549	1506610642
-9.508	-1.627	-1.425	0.366	0.183	-0.244	2.549	-9.258	0.255	0.061	-0.793	-0.244	4.607	10.241	-0.693	-1.16	-0.488	1.831	-9.508	-1.627	-1.425	0.366	0.183	-0.244	0.066	10.057	1.717	0.366	0.549	0.671	1.366	9.884	-1.512	0.854	-0.366	-0.671	1506610642
-9.496	-1.571	-1.591	0.488	-0.122	-0.061	2.549	-9.258	0.255	0.061	-0.793	-0.244	4.802	9.603	-0.507	-0.732	-0.732	2.93	-9.496	-1.571	-1.591	0.488	-0.122	-0.061	0.061	9.308	1.598	-0.061	-0.61	0.549	1.579	9.762	-1.407	0.854	-0.122	-0.671	1506610642
-9.723	-1.529	-1.492	0.671	-0.244	0.122	3.348	-8.461	1.068	-0.305	0.061	-0.366	4.971	9.293	-0.248	-0.793	-0.732	3.784	-9.723	-1.529	-1.492	0.671	-0.244	0.122	0.117	9.091	1.41	-0.183	-0.549	0.549	1.751	9.761	-1.087	0.488	0.061	-0.488	1506610642
-9.861	-1.303	-1.306	0.61	-0.366	0.122	3.98	-8.557	1.361	-0.305	-0.305	-1.038	5.308	9.305	-0.011	-1.038	-0.854	4.15	-9.861	-1.303	-1.306	0.61	-0.366	0.122	0.267	9.292	1.33	-0.183	-0.549	0.549	1.669	9.837	-0.985	0.122	-0.488	-0.305	1506610642
-9.96	-1.046	-1.3	0.122	-0.488	-0.061	4.834	-9.013	1.611	-0.061	-1.526	-2.625	5.853	9.362	0.531	-0.854	-0.854	4.395	-9.96	-1.046	-1.3	0.122	-0.488	-0.061	0.541	9.561	1.208	-0.061	-0.793	0.671	1.497	9.903	-1.036	-0.244	-0.549	-0.183	1506610642
-10	-1.314	-1.37	-0.244	-0.488	-0.183	5.791	-9.41	1.604	0.061	-2.258	-3.662	6.539	9.507	0.794	-1.404	-1.343	5.066	-10	-1.314	-1.37	-0.244	-0.488	-0.183	1.147	9.703	1.174	-0.122	-1.587	0.488	1.404	9.878	-1.443	-0.366	-0.305	-0.183	1506610642
-9.818	-1.763	-1.172	-0.061	-0.122	-0.061	6.917	-9.488	1.571	0	-2.075	-4.822	7.513	9.174	1.067	-1.709	-2.319	5.615	-9.818	-1.763	-1.172	-0.061	-0.122	-0.061	2.417	10.098	1.33	-0.122	-1.587	0.488	1.174	9.97	-1.721	-0.427	0.061	-0.183	1506610642
-9.53	-1.585	-0.861	0.122	0.183	0.061	8.051	-10.172	0.793	0.122	-1.892	-6.409	9.522	8.699	2.086	-1.038	-1.16	5.737	-9.53	-1.585	-0.861	0.122	0.183	0.061	3.106	9.847	1.485	-0.427	-1.404	0.732	0.858	9.966	-1.492	-0.366	-0.671	-0.183	1506610642
-9.482	-1.327	-0.742	-0.122	0.244	-0.061	9.569	-10.774	-0.311	0.732	-1.953	-8.545	11.258	8.24	2.777	-1.465	0	6.836	-9.482	-1.327	-0.742	-0.122	0.244	-0.061	3.249	9.318	1.564	-0.732	-0.916	1.038	1.072	9.851	-1.321	-0.61	-0.549	-0.183	1506610642
-9.72	-1.498	-0.482	-0.366	0.122	-0.061	11.481	-10.702	-0.983	0.244	-2.808	-10.681	13.148	7.583	3.685	-2.258	-0.061	8.179	-9.72	-1.498	-0.482	-0.366	0.122	-0.061	3.86	9.257	1.68	-1.282	-0.671	2.014	1.286	9.756	-1.044	-0.61	-0.061	-0.122	1506610642
-9.775	-1.546	-0.16	-0.427	0.183	-0.061	13.37	-10.046	-1.921	0.244	-2.808	-10.681	14.867	7.037	4.161	-2.625	0.977	8.972	-9.775	-1.546	-0.16	-0.427	0.183	-0.061	4.963	9.677	2.046	-2.93	-1.892	5.676	1.067	9.836	-0.618	-0.793	0.122	0	1506610643
-9.886	-1.467	-0.091	-0.244	0.183	-0.061	13.645	-8.702	-3.705	-1.343	-4.517	-13.672	14.945	5.822	3.484	-3.235	0.488	9.949	-9.886	-1.467	-0.091	-0.244	0.183	-0.061	6.453	9.365	2.884	-2.93	-1.892	5.676	0.848	9.951	-0.293	-0.916	-0.244	0	1506610643
-9.869	-1.127	-0.217	-0.122	0.122	-0.061	12.994	-6.382	-4.844	-3.845	-6.531	-13.916	14.306	4.118	2.695	-2.747	0.305	10.071	-9.869	-1.127	-0.217	-0.122	0.122	-0.061	7.532	8.047	3.424	-3.479	-4.15	7.019	0.924	10.011	-0.462	-0.732	-0.122	0	1506610643
-9.839	-0.793	-0.226	-0.244	0	-0.061	11.517	-4.461	-5.23	-4.944	-1.831	-12.024	12.237	2.461	1.436	-1.77	0.61	9.644	-9.839	-0.793	-0.226	-0.244	0	-0.061	8.22	6.916	3.455	-2.136	-5.005	7.751	0.902	9.908	-0.452	-0.244	-0.122	-0.244	1506610643
-9.804	-0.729	-0.098	-0.427	-0.061	-0.122	7.547	-2.265	-3.851	-5.31	-0.366	-9.644	9.856	1.41	-0.092	-0.977	0.793	8.057	-9.804	-0.729	-0.098	-0.427	-0.061	-0.122	8.947	6.422	3.238	-0.732	-3.723	8.362	1.16	9.802	-0.073	-0.122	0	-0.366	1506610643
-9.904	-0.987	-0.073	-0.427	-0.061	-0.122	4.874	-0.371	-3.009	-5.371	-1.587	-6.653	6.912	0.425	-0.419	0.122	0.427	5.737	-9.904	-0.987	-0.073	-0.427	-0.061	-0.122	8.863	6.398	2.661	0.061	-0.488	8.179	1.299	9.811	0.193	-0.061	0.183	-0.305	1506610643
-9.935	-1.211	-0.092	-0.305	-0.061	-0.122	3.586	0.652	-2.681	-4.272	-1.404	-4.15	4.297	-0.404	-0.307	1.282	0.488	2.747	-9.935	-1.211	-0.092	-0.305	-0.061	-0.122	8.187	5.455	2.607	-0.122	1.953	6.775	1.016	9.927	0.373	-0.061	0.183	-0.366	1506610643
-9.813	-1.303	-0.087	-0.244	-0.061	0	2.646	1.481	-2.439	-3.174	-0.854	-2.197	3.029	-0.965	-0.349	1.77	1.587	0.488	-9.813	-1.303	-0.087	-0.244	-0.061	0	7.462	4.339	2.633	-0.061	2.502	5.615	0.894	9.933	0.244	0	-0.061	-0.305	1506610643
-9.732	-1.308	-0.195	-0.183	0	-0.061	2.668	2.122	-1.957	-2.563	0.366	-0.488	3.358	-1.058	0.163	2.258	1.343	-0.732	-9.732	-1.308	-0.195	-0.183	0	-0.061	6.935	3.174	2.914	-0.427	2.502	4.517	0.849	9.885	0.158	0.061	-0.122	-0.244	1506610643
-9.752	-1.353	-0.278	-0.122	0	-0.061	3.452	2.488	-1.666	-1.953	0.183	0.671	3.99	-1.292	1.049	2.014	0.122	-0.793	-9.752	-1.353	-0.278	-0.122	0	-0.061	6.686	2.122	2.923	-0.916	2.991	2.93	0.776	9.884	0.175	0	-0.122	-0.244	1506610643
-9.784	-1.352	-0.356	-0.061	0.061	-0.061	4.765	3.164	-1.406	-1.282	1.099	1.038	4.615	-1.87	1.981	1.343	0.793	-1.16	-9.784	-1.352	-0.356	-0.061	0.061	-0.061	7.157	1.598	3.376	-0.854	2.38	1.892	0.773	9.902	0.033	0	-0.244	-0.183	1506610643
-9.837	-1.298	-0.439	-0.061	0	-0.061	5.632	3.935	-0.945	-0.854	1.16	1.526	4.913	-2.467	2.406	1.465	0.183	-1.892	-9.837	-1.298	-0.439	-0.061	0	-0.061	7.477	1.087	3.898	-0.671	1.16	1.343	0.817	9.916	-0.103	0	-0.183	-0.122	1506610643
-9.832	-1.337	-0.579	-0.061	-0.061	-0.122	6.685	4.493	-1.049	-0.671	1.16	1.709	6.239	-2.503	2.784	2.075	0.183	-2.136	-9.832	-1.337	-0.579	-0.061	-0.061	-0.122	7.504	0.595	3.722	-0.732	1.526	1.16	0.757	9.941	-0.117	0.061	-0.122	-0.122	1506610643
-9.771	-1.278	-0.669	-0.122	-0.061	-0.122	7.467	4.825	-1.158	-0.61	1.099	1.343	7.693	-2.156	3.004	1.648	-0.366	-0.916	-9.771	-1.278	-0.669	-0.122	-0.061	-0.122	7.037	0.461	3.674	-0.671	2.014	0.549	0.744	9.946	-0.19	0.061	-0.122	-0.122	1506610643
-9.741	-1.2	-0.707	-0.183	-0.061	-0.122	7.75	5.1	-1.12	-0.488	0.671	0.732	8.018	-2.22	3.427	1.099	-0.488	-0.366	-9.741	-1.2	-0.707	-0.183	-0.061	-0.122	7.442	0.59	4.134	-0.427	0.549	0.305	0.79	9.904	-0.273	0.061	-0.122	-0.122	1506610643
-9.782	-1.144	-0.735	-0.244	0	-0.061	7.845	5.351	-0.983	-0.488	0.427	0.183	8.339	-2.128	3.939	1.038	-0.793	-0.305	-9.782	-1.144	-0.735	-0.244	0	-0.061	7.672	0.656	4.29	-0.183	-0.061	0.244	0.89	9.922	-0.273	0.061	0.061	-0.061	1506610643
-9.762	-1.178	-0.769	-0.305	-0.061	0	7.466	5.513	-1.043	-0.366	-0.366	-0.305	8.284	-2.109	3.683	0.549	-1.343	0.549	-9.762	-1.178	-0.769	-0.305	-0.061	0	7.645	0.713	4.343	0.305	-0.305	-0.061	1.002	9.911	-0.341	0.061	0	-0.061	1506610643
-9.697	-1.309	-0.736	-0.244	0	0	7.437	5.752	-1.086	-0.732	-0.854	-0.366	8.801	-2.394	3.584	0.732	-1.587	0.977	-9.697	-1.309	-0.736	-0.244	0	0	7.947	0.796	4.39	0.305	-0.305	-0.061	0.981	9.889	-0.38	0	0.061	-0.061	1506610643
-9.755	-1.34	-0.756	-0.183	0	0	8.004	5.668	-1.401	-1.038	-1.099	-0.366	9.439	-2.363	2.863	0.488	-1.465	1.099	-9.755	-1.34	-0.756	-0.183	0	0	7.947	0.796	4.39	0.366	-0.427	-0.061	0.786	9.883	-0.343	0	0.061	0	1506610643
-9.807	-1.401	-0.739	-0.122	0	0	8.173	5.779	-1.169	-0.793	-0.61	-0.488	9.426	-2.896	2.832	0.305	-0.854	0.854	-9.807	-1.401	-0.739	-0.122	0	0	8.781	1.117	4.661	0.244	-0.488	0	0.674	9.938	-0.382	0	0	-0.061	1506610643
-9.799	-1.392	-0.709	-0.061	0	0	7.866	5.981	-0.79	-0.427	-0.61	-0.366	8.818	-3.016	3.305	0.427	-0.366	-0.061	-9.799	-1.392	-0.709	-0.061	0	0	8.887	1.158	4.642	0.061	-0.122	0.183	0.725	9.958	-0.403	-0.061	0	0	1506610643
-9.794	-1.341	-0.708	0	-0.061	0	7.734	5.953	-0.87	-0.183	-0.549	-0.244	9.302	-2.777	3.134	0	0.305	-0.427	-9.794	-1.341	-0.708	0	-0.061	0	8.591	1.004	4.384	-0.122	0.366	0.183	0.712	9.948	-0.327	-0.061	0	0	1506610643
-9.793	-1.3	-0.724	0.061	-0.061	0	7.711	6.035	-1.058	-0.183	-0.244	0	9.515	-2.836	3.213	-0.183	0.183	-0.183	-9.793	-1.3	-0.724	0.061	-0.061	0	8.402	0.851	4.328	0.061	0.061	0.244	0.682	9.916	-0.341	0	0	0	1506610643
-9.868	-1.291	-0.729	0.061	-0.183	0	8.271	6.187	-0.937	-0.122	-0.244	-0.061	10.618	-2.667	3.493	-0.549	0.305	0.61	-9.868	-1.291	-0.729	0.061	-0.183	0	8.433	0.89	4.341	0.061	0.061	0.244	0.731	9.945	-0.321	-0.061	-0.122	-0.061	1506610643
-9.855	-1.2	-0.729	0.122	-0.122	0	8.853	6.49	-1.109	-0.122	-0.061	-0.427	10.757	-2.76	3.301	-0.427	0.549	0.977	-9.855	-1.2	-0.729	0.122	-0.122	0	8.723	1.028	4.538	0.061	-0.488	0.305	0.828	9.977	-0.254	-0.061	-0.183	0	1506610643
-9.892	-1.053	-0.733	0.122	-0.122	0	9.01	6.994	-1.797	-0.427	-0.305	-0.854	10.975	-2.771	3.421	-0.793	0.671	1.587	-9.892	-1.053	-0.733	0.122	-0.122	0	8.771	1.093	4.56	-0.122	-0.549	0.488	0.916	9.995	-0.266	-0.183	-0.061	0.061	1506610644
-9.838	-0.974	-0.732	0.122	-0.122	0	9.222	7.223	-2.468	-0.793	0.061	-1.465	10.727	-2.58	3.56	-1.038	0.977	1.892	-9.838	-0.974	-0.732	0.122	-0.122	0	8.693	1.171	4.561	-0.183	-0.61	0.549	0.946	9.922	-0.341	-0.122	-0.122	0	1506610644
-9.805	-0.973	-0.736	0.061	-0.122	-0.061	8.963	7.177	-2.72	-1.465	-0.061	-1.831	10.389	-2.068	3.758	-1.282	1.16	2.197	-9.805	-0.973	-0.736	0.061	-0.122	-0.061	8.12	1.086	4.491	-0.244	-0.732	0.427	1.133	9.883	-0.349	-0.122	-0.061	0	1506610644
-9.764	-1.023	-0.719	0.122	-0.061	0	8.051	6.85	-2.732	-2.075	-0.061	-2.014	9.633	-1.653	3.656	-1.465	1.16	2.502	-9.764	-1.023	-0.719	0.122	-0.061	0	7.702	1.047	4.278	-1.709	-1.587	0.061	1.064	9.885	-0.292	-0.122	0.061	0	1506610644
-9.679	-1.107	-0.646	0.183	0	0.061	6.721	6.52	-2.399	-2.625	0	-1.831	8.245	-1.379	3.613	-1.648	1.16	2.563	-9.679	-1.107	-0.646	0.183	0	0.061	7.496	0.945	4.102	-1.709	-1.587	0.061	0.973	9.885	-0.234	-0.183	0	0	1506610644
-9.764	-1.129	-0.615	0.305	-0.061	0.122	5.139	6.113	-2.052	-2.991	-0.305	-1.404	6.806	-1.452	3.188	-1.831	1.343	2.075	-9.764	-1.129	-0.615	0.305	-0.061	0.122	7.288	0.951	3.892	-2.258	-1.953	-0.549	1.02	9.83	-0.184	-0.244	-0.061	0	1506610644
-9.732	-1.181	-0.596	0.366	-0.061	0.122	4.431	5.742	-1.623	-3.357	-0.122	-0.732	5.725	-1.779	2.823	-2.014	1.404	1.587	-9.732	-1.181	-0.596	0.366	-0.061	0.122	7.294	0.998	3.624	-3.601	-2.502	-1.953	1.127	9.912	-0.136	-0.244	-0.183	0.061	1506610644
-9.715	-1.279	-0.5	0.488	-0.061	0.183	4.899	5.456	-0.766	-3.662	-0.549	-0.488	5.393	-2.39	2.495	-1.648	1.587	0.61	-9.715	-1.279	-0.5	0.488	-0.061	0.183	7.596	1.126	3.253	-3.601	-2.502	-1.953	0.879	9.924	-0.157	-0.305	-0.183	0.061	1506610644
-9.751	-1.239	-0.358	0.61	0	0.183	5.042	5.605	0.072	-3.723	-0.916	-0.549	5.323	-2.957	2.204	-1.587	1.465	0.061	-9.751	-1.239	-0.358	0.61	0	0.183	7.596	1.126	3.253	-4.15	-2.563	-2.625	0.745	9.871	-0.086	-0.305	-0.366	0.061	1506610644
-9.896	-1.194	-0.335	0.671	-0.061	0.183	4.45	5.971	0.66	-3.601	-1.831	-0.305	4.949	-3.712	2.283	-1.831	1.038	-0.305	-9.896	-1.194	-0.335	0.671	-0.061	0.183	7.801	1.865	2.208	-4.272	-2.991	-3.784	0.813	9.958	-0.001	-0.305	-0.427	0.061	1506610644
-9.778	-1.258	-0.242	0.671	-0.061	0.183	3.415	6.033	1.014	-3.296	-2.686	0.61	4.311	-4.345	2.566	-2.502	0.732	-0.977	-9.778	-1.258	-0.242	0.671	-0.061	0.183	7.801	1.865	2.208	-4.272	-2.991	-3.784	0.757	9.95	0.079	-0.244	-0.488	0.061	1506610644
-9.628	-1.239	-0.17	0.732	0	0.183	4.138	5.736	1.828	-2.869	-2.319	1.526	4.267	-4.766	2.494	-2.747	-0.366	-1.526	-9.628	-1.239	-0.17	0.732	0	0.183	8.497	2.454	1.583	-4.211	-2.441	-4.15	0.697	9.825	0.068	-0.122	-0.488	0.061	1506610644
-9.708	-1.247	-0.228	0.793	0	0.122	4.637	5.23	2.022	-2.38	-3.845	2.197	4.636	-5.451	1.406	-2.991	0.183	-2.197	-9.708	-1.247	-0.228	0.793	0	0.122	9.184	3.039	1.29	-3.906	-1.709	-4.456	0.624	9.808	0.213	-0.061	-0.366	0.122	1506610644
-9.987	-1.406	-0.297	0.977	-0.061	0.183	5.115	4.516	1.461	-1.648	-3.296	2.808	4.813	-5.845	1.253	-2.319	0.122	-2.991	-9.987	-1.406	-0.297	0.977	-0.061	0.183	9.184	3.039	1.29	-3.601	-0.916	-4.761	0.653	9.916	0.231	-0.122	-0.61	0.122	1506610644
-9.971	-1.358	-0.31	1.282	-0.122	0.244	6.298	3.796	1.662	-0.732	-4.089	3.296	5.253	-5.979	1.043	-1.953	-1.221	-3.662	-9.971	-1.358	-0.31	1.282	-0.122	0.244	10.135	4.807	0.834	-3.845	0.549	-5.127	0.732	10.134	0.008	-0.061	-0.671	0.122	1506610644
-9.985	-1.036	-0.445	1.404	-0.061	0.122	7.827	3.911	1.284	0	-1.892	3.296	6.639	-6.092	0.233	-2.014	0.061	-5.005	-9.985	-1.036	-0.445	1.404	-0.061	0.122	9.532	4.666	1.242	-4.028	0.549	-5.066	0.641	10.124	-0.011	-0.183	-0.854	0.122	1506610644
-9.847	-0.764	-0.522	1.282	-0.183	0.061	7.806	3.78	0.965	0.854	-4.089	3.357	7.052	-5.824	0.331	-2.014	0.732	-5.249	-9.847	-0.764	-0.522	1.282	-0.183	0.061	9.026	5.271	1.334	-3.54	1.404	-5.188	0.745	10.018	0.019	-0.183	-1.16	0.061	1506610644
-9.89	-0.83	-0.602	1.16	-0.305	0.061	8.398	3.281	0.536	1.831	-3.418	3.296	5.997	-5.615	0.048	-1.16	-2.625	-4.944	-9.89	-0.83	-0.602	1.16	-0.305	0.061	8.337	5.291	2.056	-1.892	2.197	-5.066	1.242	9.93	-0.035	-0.305	-0.916	0.061	1506610644
-9.816	-0.922	-0.679	1.221	-0.244	0.061	8.465	2.583	-0.598	2.93	-2.502	3.723	8.619	-4.429	0.354	-1.343	1.16	-6.226	-9.816	-0.922	-0.679	1.221	-0.244	0.061	7.424	5.84	2.348	0.732	3.418	-4.272	1.47	9.917	0.075	-0.549	-0.732	0.183	1506610644
-9.767	-0.805	-0.607	1.099	-0.183	0.061	8.811	2.037	-1.233	3.235	-2.686	3.845	6.309	-3.304	-1.165	-0.488	-4.272	-5.615	-9.767	-0.805	-0.607	1.099	-0.183	0.061	6.094	6.716	2.806	0.732	3.418	-4.272	1.415	9.939	0.089	-0.793	-0.732	0.366	1506610644
-9.933	-0.979	-0.642	0.854	-0.244	-0.122	9.516	1.639	-1.623	3.845	-1.221	3.723	9.26	-1.334	-0.462	0	-3.906	-6.042	-9.933	-0.979	-0.642	0.854	-0.244	-0.122	5.292	6.438	3.045	0.793	3.113	-3.784	1.512	9.816	0.042	-0.916	-0.793	0.488	1506610644
-9.8	-1.404	-0.462	0.854	-0.183	-0.183	10.926	1.288	-2.714	4.456	0.427	3.906	11.448	0.136	-0.099	-0.61	-0.427	-6.897	-9.8	-1.404	-0.462	0.854	-0.183	-0.183	4.528	7.023	3.164	4.15	4.089	-3.418	1.75	9.881	0.223	-0.977	-0.305	0.732	1506610644
-9.783	-1.675	-0.301	0.793	-0.244	-0.305	10.661	1.644	-3.103	3.601	-0.183	3.845	11.088	1.407	-0.811	-0.488	-3.052	-5.615	-9.783	-1.675	-0.301	0.793	-0.244	-0.305	3.992	9.216	3.296	4.15	4.089	-3.418	1.513	9.866	0.469	-1.343	0.183	1.099	1506610644
-10.156	-2.071	-0.287	1.038	-0.244	-0.61	11.471	2.052	-3.561	3.296	-1.648	4.15	14.754	3.199	-0.252	-1.221	-0.427	-5.066	-10.156	-2.071	-0.287	1.038	-0.244	-0.61	3.79	9.682	3.768	4.028	3.662	-3.235	1.397	9.997	0.138	-1.038	-0.305	1.221	1506610644
-10.661	-2.369	-0.218	1.465	-0.61	-0.916	13.727	1.219	-4.865	3.418	3.784	3.723	15.322	4.392	-0.02	-1.404	4.517	-5.737	-10.661	-2.369	-0.218	1.465	-0.61	-0.916	3.159	10.531	3.665	2.014	3.052	-2.625	0.796	10.698	0.413	-1.099	0.305	1.221	1506610644
-10.314	-2.178	0.057	1.892	-0.732	-1.221	11.788	1.199	-4.685	1.343	-1.16	2.502	12.523	5.474	1.352	-0.977	2.197	-5.005	-10.314	-2.178	0.057	1.892	-0.732	-1.221	2.298	10.396	3.659	2.014	3.052	-2.625	-0.557	11.097	0.727	-1.465	-0.122	0.549	1506610645
-9.606	-1.634	0.656	2.319	-0.305	-1.16	12.327	0.581	-3.905	0.61	-0.61	1.77	12.26	6.644	3.165	-0.732	2.014	-3.784	-9.606	-1.634	0.656	2.319	-0.305	-1.16	0.788	9.427	3.661	0.916	2.197	-2.319	-1.005	10.127	0.858	-1.221	-0.916	-0.305	1506610645
-9.473	-1.572	0.676	2.747	-0.061	-0.916	11.28	0.041	-4.28	0.488	1.587	1.587	10.807	6.596	3.025	-1.16	1.099	-2.563	-9.473	-1.572	0.676	2.747	-0.061	-0.916	0.169	9.028	3.982	0.305	0.916	-1.953	-0.599	9.738	0.993	-0.549	-1.221	-1.221	1506610645
-9.067	-1.129	0.505	3.235	0.244	-0.732	9.721	-0.092	-4.551	-0.61	-0.183	1.709	9.251	6.56	3.004	-2.136	-1.465	-1.587	-9.067	-1.129	0.505	3.235	0.244	-0.732	0.169	9.116	4.34	-0.061	-0.305	-1.465	0.971	9.308	1.202	0.122	-2.563	-1.221	1506610645
-9.136	-0.818	0.489	3.052	0.061	-0.732	9.984	-0.66	-4.613	-1.038	1.16	1.892	9.402	6.741	3.33	-2.197	-0.854	-1.282	-9.136	-0.818	0.489	3.052	0.061	-0.732	-0.355	8.899	4.307	-0.244	-0.671	-1.16	1.138	9.42	1.979	-1.77	-3.662	-1.465	1506610645
-9.287	-1.08	0.859	2.93	-0.183	-0.61	10.009	-1.218	-4.95	-1.221	2.014	1.831	8.892	6.839	3.207	-2.197	-0.061	-1.099	-9.287	-1.08	0.859	2.93	-0.183	-0.61	-0.506	8.87	4.139	-0.305	-2.625	-0.427	-0.346	9.282	2.711	-2.075	-5.92	-2.747	1506610645
-9.281	-1.692	1.047	2.869	0.122	-0.61	9.952	-1.58	-4.814	-1.587	1.648	1.404	7.898	6.882	3.229	-2.441	-0.488	-0.854	-9.281	-1.692	1.047	2.869	0.122	-0.61	-0.506	8.87	4.139	-0.305	-2.625	-0.427	-1.449	9.91	1.692	-1.343	-6.775	-2.991	1506610645
-9.622	-2.287	1.241	3.174	0.244	-0.488	10.055	-1.796	-4.516	-2.075	1.648	0.977	7.272	6.7	3.082	-2.686	-1.16	-0.671	-9.622	-2.287	1.241	3.174	0.244	-0.488	0.599	9.104	3.883	-0.427	-3.479	-0.427	-0.269	10.654	0.396	-2.319	-6.348	-3.54	1506610645
-9.444	-2.342	1.424	3.357	0.488	-0.427	9.685	-1.726	-4.433	-2.563	1.221	0.61	7.283	6.581	2.957	-2.686	-1.526	-0.732	-9.444	-2.342	1.424	3.357	0.488	-0.427	0.897	9.16	3.821	-0.671	-3.845	-0.488	0.499	10.616	1.061	-2.197	-5.432	-3.418	1506610645
-9.246	-2.18	1.607	3.357	0.671	-0.427	9.479	-1.572	-4.182	-2.93	0.854	0.427	7.539	6.764	3.118	-2.808	-1.221	-0.916	-9.246	-2.18	1.607	3.357	0.671	-0.427	0.858	9.05	3.809	-0.671	-3.845	-0.488	1.075	10.113	1.488	-2.075	-5.371	-3.052	1506610645
-9.161	-1.89	1.622	3.296	0.977	-0.305	9.385	-1.414	-3.819	-3.357	1.892	0.549	7.287	6.932	3.243	-3.235	-1.465	-0.793	-9.161	-1.89	1.622	3.296	0.977	-0.305	0.979	9.056	3.799	-0.732	-3.967	-0.671	1.859	9.354	2.147	-1.892	-5.188	-2.136	1506610645
-9.235	-1.489	1.54	2.808	1.099	-0.244	8.916	-1.243	-3.738	-3.845	1.709	0.61	7.034	6.977	3.094	-3.54	-2.197	-0.549	-9.235	-1.489	1.54	2.808	1.099	-0.244	1.437	9.04	3.839	-1.038	-4.456	-0.916	2.168	8.918	2.735	-1.892	-4.395	-1.099	1506610645
-9.179	-1.363	1.651	2.319	1.099	-0.244	8.996	-1.254	-3.717	-4.395	2.014	0.732	7.132	6.804	2.967	-3.601	-2.197	-0.671	-9.179	-1.363	1.651	2.319	1.099	-0.244	1.437	9.04	3.839	-1.038	-4.456	-0.916	1.889	8.392	3.07	-1.465	-4.028	-0.549	1506610645
-9.253	-1.602	1.916	2.38	1.221	-0.122	9.215	-1.559	-3.627	-4.883	2.563	0.854	7.144	6.41	3.074	-3.723	-2.014	-0.793	-9.253	-1.602	1.916	2.38	1.221	-0.122	2.163	8.569	3.664	-1.282	-4.761	-1.038	1.855	7.901	3.396	-0.977	-3.906	0	1506610645
-9.623	-1.776	1.806	2.625	1.221	-0.061	9.122	-1.925	-3.411	-4.944	2.441	0.671	7.429	5.877	2.927	-3.662	-1.953	-0.61	-9.623	-1.776	1.806	2.625	1.221	-0.061	2.553	8.679	3.559	-1.404	-4.944	-1.099	2.188	7.779	3.608	0.183	-3.723	0.61	1506610645
-10.085	-1.781	1.409	2.991	1.282	0.183	8.793	-2.111	-3.395	-4.7	1.892	0.366	7.973	5.448	2.316	-3.479	-2.258	-0.549	-10.085	-1.781	1.409	2.991	1.282	0.183	2.826	8.869	3.554	-1.404	-4.944	-1.099	1.638	8.156	3.066	1.892	-2.869	0.854	1506610645
-10.704	-1.866	0.591	2.991	0.305	0.122	8.459	-2.231	-3.43	-4.15	1.587	0.305	8.742	5.072	1.829	-3.174	-2.014	-0.366	-10.704	-1.866	0.591	2.991	0.305	0.122	2.561	8.83	3.399	-1.221	-4.517	-1.099	1.721	9.467	3.937	2.808	-1.892	0	1506610645
-9.829	-2.617	0.394	3.296	0.793	-0.122	8.297	-2.267	-2.786	-3.418	1.526	0.244	9.093	4.741	1.609	-2.991	-1.831	-0.061	-9.829	-2.617	0.394	3.296	0.793	-0.122	2.206	9.225	3.237	-1.221	-4.517	-1.099	1.634	10.301	3.869	1.099	-0.977	-0.732	1506610645
-9.326	-2.548	-0.53	3.723	1.77	-0.122	8.471	-2.554	-1.797	-2.319	1.709	0.366	9.414	4.74	1.626	-2.747	-1.953	0.244	-9.326	-2.548	-0.53	3.723	1.77	-0.122	1.704	9.247	2.94	-0.793	-4.089	-0.977	-1.391	9.487	2.299	2.136	-5.676	0	1506610645
-9.415	-3.279	-1.991	4.883	1.16	-0.183	8.666	-2.923	-0.94	-1.709	0.977	0.366	9.646	4.721	1.388	-2.747	-2.441	0.793	-9.415	-3.279	-1.991	4.883	1.16	-0.183	1.225	9.043	1.979	-0.122	-3.784	-0.977	1.264	9.946	-0.611	1.404	-5.005	-0.671	1506610645
-9.994	-3.79	-1.743	6.348	2.075	0.977	8.762	-2.949	-0.407	-1.587	-0.427	0.244	9.126	4.362	1.119	-2.808	-2.319	1.221	-9.994	-3.79	-1.743	6.348	2.075	0.977	1.205	9.634	1.297	-0.366	-4.028	-0.854	1.18	10.392	-1.443	1.77	-4.517	-0.366	1506610645
-10.844	-2.463	-2.334	6.287	2.38	0.793	9.302	-2.932	-0.292	-1.77	-0.183	0.366	8.799	4.246	0.607	-2.93	-1.892	0.854	-10.844	-2.463	-2.334	6.287	2.38	0.793	1.184	10.531	1.442	-0.305	-2.808	-0.671	1.365	10.763	-0.98	1.77	-4.089	-0.244	1506610645
-10.421	-1.529	-2.318	5.676	1.709	0.427	9.793	-3.131	-0.67	-2.319	-0.244	0.977	8.72	4.514	-0.245	-3.296	-2.197	0.244	-10.421	-1.529	-2.318	5.676	1.709	0.427	0.757	11.115	1.398	0.488	-1.465	-0.732	0.535	11.149	-1.258	1.892	-4.639	-0.977	1506610645
-9.278	-1.217	-2.158	5.554	1.709	0.427	10.397	-3.211	-0.693	-2.93	0	1.465	9.152	5.021	-0.449	-3.723	-2.075	-0.122	-9.278	-1.217	-2.158	5.554	1.709	0.427	0.494	10.769	1.18	1.038	-1.343	-0.854	1.876	10.319	-1.596	2.502	-3.662	-1.16	1506610645
-8.976	-0.963	-2.212	5.432	0.977	0.244	10.625	-2.826	-0.056	-3.296	1.648	1.343	8.698	4.997	-0.182	-3.723	-2.502	-0.122	-8.976	-0.963	-2.212	5.432	0.977	0.244	0.748	9.811	1.188	1.099	-1.953	-1.16	2.432	9.604	-1.261	2.563	-2.38	-0.916	1506610645
-8.989	-1.043	-2.107	5.676	0.732	0.183	9.392	-2.12	0.196	-3.296	1.648	1.343	8.217	4.421	-0.031	-3.357	-2.686	-0.122	-8.989	-1.043	-2.107	5.676	0.732	0.183	1.333	9.313	1.108	0.549	-2.441	-1.221	1.61	9.408	-0.696	2.319	-3.784	-0.854	1506610646
-9.405	-0.531	-2.222	5.554	0.671	0.305	8.156	-1.5	-0.446	-3.296	1.648	0.305	8.213	3.902	0.389	-2.869	-1.892	-0.549	-9.405	-0.531	-2.222	5.554	0.671	0.305	1.449	9.396	0.987	-0.244	-2.686	-0.916	2.005	9.411	-0.658	1.892	-5.066	-0.549	1506610646
-9.512	-0.108	-2.227	5.127	0.732	0.183	7.596	-1.355	-1.348	-3.174	1.648	0.305	8.464	3.99	0.724	-2.808	-1.282	-0.977	-9.512	-0.108	-2.227	5.127	0.732	0.183	1.449	9.396	0.987	-0.61	-2.502	-0.732	2.689	9.537	-1.097	0.854	-4.761	-0.427	1506610646
-9.881	-0.025	-2.181	4.7	0.549	0.244	7.558	-1.578	-1.982	-3.174	1.404	0.61	8.937	4.261	0.779	-3.235	-1.221	-1.099	-9.881	-0.025	-2.181	4.7	0.549	0.244	1.425	9.915	0.744	-0.793	-2.869	-0.61	2.885	9.611	-1.282	0.183	-4.639	-0.122	1506610646
-9.856	-0.238	-1.933	4.395	0.427	0.305	8.101	-1.93	-2.243	-3.235	0.793	0.854	9.25	4.259	0.907	-3.54	-1.587	-1.16	-9.856	-0.238	-1.933	4.395	0.427	0.305	1.808	9.777	0.715	-0.916	-3.723	-0.732	2.754	9.752	-1.482	-0.793	-4.456	0.183	1506610646
-9.758	0.092	-1.994	4.211	0.183	0.549	8.781	-2.135	-2.19	-3.357	0.427	0.732	9.191	4.091	1.052	-3.479	-1.465	-1.282	-9.758	0.092	-1.994	4.211	0.183	0.549	2.141	9.688	0.763	-1.221	-4.211	-0.671	2.216	9.778	-1.474	-1.16	-4.395	0.427	1506610646
-9.993	0.163	-1.908	3.845	0	0.61	9.311	-2.227	-1.867	-3.479	0.427	0.61	9.04	4.093	1.384	-3.54	-1.526	-1.343	-9.993	0.163	-1.908	3.845	0	0.61	2.071	9.452	0.792	-1.282	-4.211	-0.793	1.858	9.777	-1.922	-1.404	-4.456	0.122	1506610646
-10.981	-0.321	-1.845	3.113	-0.183	0.793	9.588	-2.212	-1.73	-3.723	0.732	0.488	9.003	4.173	1.251	-3.784	-1.709	-1.282	-10.981	-0.321	-1.845	3.113	-0.183	0.793	1.924	9.734	0.794	-1.099	-4.333	-0.977	2.294	10.194	-1.696	-1.953	-3.906	0.061	1506610646
-11.151	-1.587	-0.941	2.563	0.427	0.916	9.775	-2.39	-1.908	-4.089	1.221	0.366	9.158	4.624	1.134	-4.028	-2.014	-1.282	-11.151	-1.587	-0.941	2.563	0.427	0.916	2.257	10.97	1.274	-1.282	-4.517	-0.732	3.23	11.062	-0.251	-3.479	-2.869	0.793	1506610646
-10.493	-2.572	-0.878	2.563	0.366	0.854	9.948	-3.065	-2.565	-4.272	1.526	0.671	9.66	5.662	0.892	-4.15	-1.953	-1.587	-10.493	-2.572	-0.878	2.563	0.366	0.854	2.316	11.252	2.169	-0.793	-4.333	-0.793	3.36	11.519	2.315	-5.249	-3.235	2.441	1506610646
-9.568	-2.281	0.709	3.967	-0.122	1.282	10.311	-3.838	-3.38	-4.333	1.465	1.16	9.904	6.32	1.218	-4.272	-1.831	-1.648	-9.568	-2.281	0.709	3.967	-0.122	1.282	1.788	9.372	2.913	-0.366	-4.211	-1.16	2.147	11.451	3.535	-6.653	-4.028	4.028	1506610646
-11.006	-1.114	0.403	2.625	-1.648	0.366	9.933	-3.906	-2.801	-4.578	1.709	0.793	9.271	6.111	1.927	-4.211	-2.136	-0.793	-11.006	-1.114	0.403	2.625	-1.648	0.366	1.174	8.658	3.385	-0.732	-3.784	-1.099	-1.402	12.11	2.689	-5.066	-5.371	3.479	1506610646
-10.496	-2.247	0.285	2.441	-1.648	-0.183	8.87	-3.323	-1.805	-4.639	1.953	0.427	8.6	6.07	1.977	-3.967	-2.258	-0.061	-10.496	-2.247	0.285	2.441	-1.648	-0.183	1.461	9.8	3.194	-0.916	-3.052	-0.732	-2.183	12.438	1.17	-4.333	-3.54	2.258	1506610646
-8.898	-2.26	1.072	3.296	-0.671	0.244	8.947	-3.277	-2.504	-3.967	2.625	0.793	8.701	6.364	1.776	-3.418	-2.197	-0.366	-8.898	-2.26	1.072	3.296	-0.671	0.244	1.359	9.348	3.068	-0.549	-3.601	-0.671	-0.065	9.89	0.982	-3.601	-2.625	1.587	1506610646
-8.39	-1.081	1.226	3.723	-0.244	0	8.996	-3.633	-3.624	-3.479	1.953	0.671	8.427	5.919	1.7	-3.418	-1.892	0	-8.39	-1.081	1.226	3.723	-0.244	0	1.359	9.348	3.068	-0.549	-3.784	-0.732	1.654	8.406	0.739	-2.686	-0.427	1.282	1506610646
-8.563	-0.63	0.851	3.113	-0.122	-0.427	8.451	-3.354	-3.39	-3.357	0.977	0	7.753	5.355	2.188	-3.601	-1.709	0.427	-8.563	-0.63	0.851	3.113	-0.122	-0.427	1.485	8.38	2.9	-0.732	-3.418	-0.549	1.891	7.677	1.701	-1.648	0.854	0.305	1506610646
-8.424	-0.772	1.239	3.052	0.427	-0.244	7.797	-2.696	-2.854	-3.296	1.16	-0.061	7.391	5.303	2.383	-3.601	-1.709	0.244	-8.424	-0.772	1.239	3.052	0.427	-0.244	1.927	8.606	3.057	-0.427	-3.052	-0.488	0.39	7.474	1.975	-0.854	1.16	-0.244	1506610646
-8.671	-0.54	1.208	2.808	0.977	-0.427	7.519	-2.268	-3.03	-3.296	1.16	0.366	7.427	5.161	2.28	-3.418	-1.831	0.183	-8.671	-0.54	1.208	2.808	0.977	-0.427	2.47	8.575	3.173	-0.305	-3.235	-0.732	0.193	7.863	2.615	-0.122	0	-0.549	1506610646
-8.629	-0.352	1.195	2.625	1.404	-0.305	7.768	-2.297	-3.174	-3.174	1.099	0.366	7.569	4.626	2.56	-3.174	-1.587	0.122	-8.629	-0.352	1.195	2.625	1.404	-0.305	2.99	8.544	3.125	-0.61	-3.235	-0.793	1.383	7.515	2.613	0.61	-2.38	-1.038	1506610646
-9.057	0.035	1.041	2.808	1.465	0	8.169	-2.552	-3.046	-2.991	1.038	0.244	8.009	4.103	3.042	-2.686	-1.038	-0.244	-9.057	0.035	1.041	2.808	1.465	0	3.022	8.223	3.055	-0.793	-2.869	-0.671	2.786	7.127	3.478	0.854	-3.967	-1.831	1506610646
-10.177	0.335	0.67	2.014	0.793	-0.061	8.46	-2.626	-2.99	-2.747	0.793	0.183	8.402	3.685	3.205	-2.319	-0.916	-0.183	-10.177	0.335	0.67	2.014	0.793	-0.061	3.151	8.116	3.005	-0.854	-2.747	-0.488	3.703	8.077	3.93	0.916	-3.296	-1.404	1506610646
-10.653	0.142	1.068	1.587	0.427	-0.183	8.855	-2.464	-2.81	-2.441	0.916	0.122	8.719	3.487	3.22	-2.258	-0.916	0.061	-10.653	0.142	1.068	1.587	0.427	-0.183	3.372	8.545	2.934	-0.854	-2.625	-0.305	4.681	8.96	4.49	0.061	-1.953	-0.549	1506610646
-11.549	0.335	1.8	1.404	0.305	-0.061	9.132	-2.479	-2.336	-2.197	0.671	0.061	9.107	3.479	3.057	-2.197	-1.16	0.122	-11.549	0.335	1.8	1.404	0.305	-0.061	3.372	8.545	2.934	-0.61	-2.319	-0.366	5.437	9.275	5.306	-1.526	-1.404	-0.183	1506610646
-12.237	0.183	2.035	1.343	0.305	-0.244	9.348	-2.625	-2.177	-1.831	0.305	0.244	9.493	3.697	2.535	-2.014	-1.404	0.122	-12.237	0.183	2.035	1.343	0.305	-0.244	3.548	9.379	3.019	-0.183	-1.892	-0.61	4.146	9.088	5.379	-0.366	-0.793	-0.732	1506610646
-11.898	0.553	2.028	1.221	0.183	-0.305	9.426	-2.76	-2.009	-1.465	0.122	0.549	9.753	4.027	2.163	-1.892	-1.404	-0.061	-11.898	0.553	2.028	1.221	0.183	-0.305	3.777	11.317	3.515	0.122	-1.587	-0.916	3.159	9.406	4.962	1.343	-1.77	-1.099	1506610646
-10.502	0.836	1.357	0.61	0.427	-0.183	9.745	-2.912	-1.709	-1.16	0.183	1.038	10.087	4.113	2.11	-1.343	-1.343	-0.549	-10.502	0.836	1.357	0.61	0.427	-0.183	3.777	11.317	3.515	0.366	-1.404	-1.16	4.26	9.426	4.608	2.258	-0.732	-0.732	1506610647
-9.156	-0.525	0.428	0.305	0.061	-0.305	10.052	-2.963	-1.406	-0.854	0.305	1.038	10.103	3.705	2.609	-0.427	-0.671	-0.732	-9.156	-0.525	0.428	0.305	0.061	-0.305	3.356	10.032	3.198	-0.122	-1.77	-0.793	2.059	8.765	2.537	1.892	-2.563	-1.587	1506610647
-9.444	-2.36	-0.5	1.038	0.061	-0.183	9.871	-2.994	-1.113	-0.488	0.366	0.488	9.892	3.525	2.729	0.305	-0.122	-0.732	-9.444	-2.36	-0.5	1.038	0.061	-0.183	2.738	9.357	2.777	-0.61	-1.465	-0.244	0.232	8.648	1.279	3.296	-4.211	-2.014	1506610647
-9.074	-2.495	-1.197	1.404	-0.061	-0.122	9.485	-3.269	-1.299	-0.244	0.427	0	9.991	3.545	2.737	0.61	0.549	-0.549	-9.074	-2.495	-1.197	1.404	-0.061	-0.122	2.738	9.357	2.777	-0.732	-1.099	0.122	2.921	10.013	-0.06	2.319	-3.967	-1.526	1506610647
-9.086	-2.248	-1.367	1.16	0.427	0.122	8.805	-3.61	-1.552	0	0.183	-0.488	9.68	3.749	2.202	0.305	0.671	0.244	-9.086	-2.248	-1.367	1.16	0.427	0.122	0.715	8.376	1.586	-0.61	-0.671	0.488	2.583	9.708	-0.318	1.831	-0.122	-1.16	1506610647
-9.525	-1.949	-1.616	1.099	0.732	0.183	8.122	-3.768	-1.526	0	0.183	-0.488	9.153	4.066	1.321	-0.305	0.732	0.732	-9.525	-1.949	-1.616	1.099	0.732	0.183	0.445	9.304	1.664	-0.61	0.183	0.977	1.158	9.772	-0.769	1.648	-1.526	-0.916	1506610647
-9.546	-1.593	-1.599	1.099	0.61	0.061	8.1	-3.956	-1.391	0.061	-0.854	-0.671	8.893	4.579	0.563	-0.549	0.732	0.61	-9.546	-1.593	-1.599	1.099	0.61	0.061	0.445	9.304	1.664	-0.061	1.16	1.099	1.078	9.851	-1.587	1.587	-2.258	-1.099	1506610647
-9.278	-1.446	-1.457	1.221	0.732	-0.061	8.504	-4.098	-0.904	0.061	-0.732	-0.305	8.8	5.06	0.177	-0.549	0.305	0.488	-9.278	-1.446	-1.457	1.221	0.732	-0.061	0.406	9.625	1.885	0.427	0.61	0.916	1.579	9.698	-2.058	1.526	-1.526	-1.343	1506610647
-9.239	-1.337	-1.427	1.221	0.549	-0.305	8.742	-3.918	-0.297	0.061	-0.732	-0.305	8.458	4.928	0.577	-0.366	0.061	0.671	-9.239	-1.337	-1.427	1.221	0.549	-0.305	1.084	9.177	1.791	0.488	-0.549	0.549	1.474	9.56	-1.726	1.404	-1.282	-1.465	1506610647
-9.268	-1.345	-1.5	1.16	0.244	-0.549	8.672	-3.414	0.218	0.061	-0.366	-0.061	7.817	4.38	0.909	-0.061	-0.488	0.61	-9.268	-1.345	-1.5	1.16	0.244	-0.549	1.084	9.177	1.791	0.244	-0.244	0.183	1.456	9.466	-1.427	1.16	-1.404	-1.465	1506610647
-9.473	-1.217	-1.325	1.038	0	-0.61	8.342	-2.826	0.047	0	-0.122	0.183	7.599	3.819	0.874	0.244	-0.305	0.305	-9.473	-1.217	-1.325	1.038	0	-0.61	1.816	8.667	1.303	0.061	-0.305	0	1.488	9.457	-1.296	0.854	-1.099	-1.221	1506610647
-9.524	-0.999	-1.102	0.854	-0.061	-0.549	8.099	-2.377	-0.531	0	0.183	0.427	7.578	3.448	0.939	0.366	-0.244	0	-9.524	-0.999	-1.102	0.854	-0.061	-0.549	2.047	8.915	1.176	-0.183	-0.305	-0.122	1.408	9.53	-1.166	0.61	-1.282	-1.038	1506610647
-9.677	-0.69	-1.074	0.854	-0.183	-0.427	8.061	-2.116	-0.871	-0.061	0.183	0.549	7.949	3.365	1.168	0.183	-0.305	-0.366	-9.677	-0.69	-1.074	0.854	-0.183	-0.427	2.047	8.915	1.176	-0.122	0	-0.244	1.406	9.552	-1.181	0.366	-1.282	-0.793	1506610647
-9.906	-0.508	-1.206	0.916	-0.488	-0.427	8.248	-1.949	-0.867	-0.122	0.061	0.61	8.583	3.441	1.603	-0.122	-0.305	-0.488	-9.906	-0.508	-1.206	0.916	-0.488	-0.427	2.004	9.353	1.364	0.061	0.183	-0.427	1.9	9.672	-1.365	0.061	-1.343	-0.732	1506610647
-9.806	-0.443	-1.095	0.61	-0.366	-0.427	8.46	-1.812	-0.831	-0.183	-0.122	0.488	9.147	3.63	1.866	-0.366	-0.427	-0.366	-9.806	-0.443	-1.095	0.61	-0.366	-0.427	2.176	10.019	1.501	0.183	0.183	-0.488	1.483	9.813	-1.247	-0.366	-1.099	-0.793	1506610647
-9.946	-0.432	-1.172	0.244	0	-0.366	8.752	-1.812	-1.075	-0.183	-0.305	0.427	9.767	3.927	1.939	-0.488	-0.366	-0.488	-9.946	-0.432	-1.172	0.244	0	-0.366	2.176	10.019	1.501	0.061	-0.061	-0.366	1.017	9.891	-1.645	-0.427	-2.136	-0.793	1506610647
-10.173	-0.34	-1.424	0.488	0.122	-0.183	9.222	-2.079	-1.409	-0.183	-0.488	0.366	10.105	4.122	2.135	-0.61	-0.183	-0.549	-10.173	-0.34	-1.424	0.488	0.122	-0.183	2.498	10.387	1.863	-0.122	-0.366	-0.427	1.233	10.176	-2.199	-0.488	-1.77	-0.916	1506610647
-10.427	0.03	-1.617	0.549	0.122	0.366	9.714	-2.391	-1.519	-0.183	-0.488	0.366	10.116	4.069	2.595	-0.732	0.061	-0.488	-10.427	0.03	-1.617	0.549	0.122	0.366	2.285	10.192	1.733	-0.427	-0.549	-0.244	1.861	10.366	-1.54	-0.854	-1.526	-0.977	1506610647
-10.862	-0.194	-1.375	-0.183	-0.183	0.488	9.883	-2.586	-1.637	-0.488	-0.488	-0.183	10.08	4.07	2.747	-0.916	0.183	-0.427	-10.862	-0.194	-1.375	-0.183	-0.183	0.488	2.285	10.192	1.733	-0.732	-0.916	0.061	2.56	10.682	-0.798	-2.38	-1.892	-0.61	1506610647
-11.207	-1.444	-1.073	-0.854	-0.244	0.488	10.038	-2.653	-1.841	-0.732	-0.366	-0.061	10.06	4.266	2.791	-1.221	0.061	-0.305	-11.207	-1.444	-1.073	-0.854	-0.244	0.488	2.079	10.328	1.957	-0.61	-1.465	0.244	3.539	11.136	-0.071	-3.967	-1.221	0.671	1506610647
-10.329	-3.071	-0.538	-0.61	-0.183	0.671	10.14	-2.802	-2.298	-1.038	-0.183	0.183	9.597	4.746	2.238	-1.831	-0.488	-0.244	-10.329	-3.071	-0.538	-0.61	-0.183	0.671	2.348	10.216	2.588	-0.305	-1.465	0.061	3.738	11.423	1.623	-5.066	0.488	2.502	1506610647
-9.496	-3.115	0.477	0.854	-0.122	1.282	10.404	-3.273	-2.765	-1.221	0.305	0.488	9.208	4.822	1.964	-2.075	-0.732	-0.305	-9.496	-3.115	0.477	0.854	-0.122	1.282	2.348	10.216	2.588	0.244	-1.404	-0.427	2.17	10.298	2.236	-4.883	-1.77	4.333	1506610647
-9.909	-1.995	0.295	0.793	-0.854	0.732	10.032	-3.45	-2.45	-1.404	0.61	0.183	8.685	4.448	2.399	-1.648	-0.366	0.061	-9.909	-1.995	0.295	0.793	-0.854	0.732	1.808	8.648	3.092	0.122	-0.793	-0.366	1.372	11.279	0.888	-2.441	0.061	4.333	1506610647
-10.155	-1.971	0.059	0.366	-1.16	0.305	8.983	-3.122	-1.727	-1.282	0.977	-0.122	8.007	4.63	2.433	-1.343	-0.305	0.305	-10.155	-1.971	0.059	0.366	-1.16	0.305	1.317	9.201	3.214	0	0.305	0.122	1.072	11.354	0.532	-2.136	2.563	3.662	1506610647
-9.353	-1.573	0.385	-0.122	-0.977	0.549	8.61	-3.07	-2.019	-1.282	0.977	-0.122	7.977	5.17	2.157	-1.038	-0.61	0	-9.353	-1.573	0.385	-0.122	-0.977	0.549	1.317	9.201	3.214	0.305	-0.183	0	0.693	10.57	0.543	-1.709	2.075	4.15	1506610647
-8.935	-1.026	0.482	-0.549	-1.038	0.244	8.534	-3.403	-2.766	-0.793	0.916	0.244	8.094	5.07	2.149	-0.793	-0.305	-0.122	-8.935	-1.026	0.482	-0.549	-1.038	0.244	1.696	8.731	3.133	0.305	-0.549	-0.366	1.482	9.767	0.895	-1.404	3.357	3.723	1506610648
-8.321	-1.242	0.733	-0.366	-0.488	0.061	8.516	-3.415	-2.719	-0.671	0.61	0	7.8	4.467	2.688	-0.61	0	-0.122	-8.321	-1.242	0.733	-0.366	-0.488	0.061	1.888	8.285	2.936	0.061	-0.488	-0.366	0.88	8.764	1.147	-1.099	3.967	2.991	1506610648
-7.882	-1.459	1.026	0.305	0.183	0.183	8.025	-3.131	-2.244	-0.671	0.488	-0.305	7.545	4.015	3.084	-0.305	-0.366	-0.183	-7.882	-1.459	1.026	0.305	0.183	0.183	1.888	8.285	2.936	-0.061	-0.305	-0.244	-0.152	7.99	1.126	-0.549	3.052	2.014	1506610648
-8.302	-0.906	1.251	0.854	0.854	0.244	7.62	-2.87	-2.279	-0.488	0.488	-0.244	7.762	3.787	2.927	-0.244	-0.244	-0.183	-8.302	-0.906	1.251	0.854	0.854	0.244	2.308	8.374	2.881	-0.061	-0.427	-0.244	-0.365	7.478	1.413	0.427	1.587	1.16	1506610648
-9.289	0.09	1.145	0.427	0.854	-0.061	7.494	-2.707	-2.442	-0.366	0.427	-0.122	8.064	3.687	2.639	-0.244	-0.305	-0.183	-9.289	0.09	1.145	0.427	0.854	-0.061	2.524	8.838	3.073	0	-0.244	-0.183	0.359	7.647	1.647	1.892	0.488	0.305	1506610648
-10.289	0.687	1.141	-0.122	0.916	0	7.692	-2.711	-2.355	-0.122	0.305	0.122	8.636	3.848	2.698	-0.122	-0.244	-0.244	-10.289	0.687	1.141	-0.122	0.916	0	2.524	8.838	3.073	0.244	0.183	-0.244	1.43	7.736	3.411	2.258	-0.977	-1.16	1506610648
-11.057	0.474	0.601	-0.916	0.854	0.183	8.173	-2.89	-2.145	0.305	0	0.305	9.155	4.034	2.871	0.183	-0.305	-0.122	-11.057	0.474	0.601	-0.916	0.854	0.183	2.723	9.516	3.096	0.244	0.061	-0.183	3.284	8.394	4.247	2.869	-0.305	-1.831	1506610648
-11.242	1.018	1.244	-0.732	0.549	0.549	8.865	-3.127	-2.164	0.732	-0.122	0.305	9.464	3.914	3.043	0.488	0	-0.061	-11.242	1.018	1.244	-0.732	0.549	0.549	2.882	9.225	2.964	0.183	-0.305	-0.122	6.444	10.564	6.214	0	1.77	0.183	1506610648
-11.629	0.756	0.732	-1.709	-0.122	0.732	9.332	-3.324	-2.274	0.977	-0.244	0.183	9.487	3.604	3.113	0.549	0.366	0.061	-11.629	0.756	0.732	-1.709	-0.122	0.732	2.882	9.225	2.964	0.183	-0.244	0.122	6.241	8.861	4.898	0.061	-0.61	0.122	1506610648
-11.945	-2.12	-0.321	-0.916	-0.977	-0.244	9.424	-3.363	-2.139	1.038	-0.122	0.183	9.487	3.685	2.779	0.488	0.916	0.061	-11.945	-2.12	-0.321	-0.916	-0.977	-0.244	3.124	10.813	2.322	0.122	0.122	0.549	0.449	9.359	1.836	4.333	-4.333	-1.77	1506610648
-10.409	-2.632	-0.096	0.061	-0.61	0.061	9.679	-3.711	-1.969	1.221	0.305	0.366	9.947	4.32	2.53	0.916	0.671	-0.488	-10.409	-2.632	-0.096	0.061	-0.61	0.061	3.01	11.466	2.005	0.366	0.122	0.732	0.975	11.673	3.675	1.587	-2.93	-0.916	1506610648
-9.204	-1.859	-1.002	-0.488	0	-0.244	9.788	-4.241	-1.67	1.221	0.305	0.366	10.586	4.967	2.606	1.038	0.671	-0.427	-9.204	-1.859	-1.002	-0.488	0	-0.244	3.01	11.466	2.005	0.793	0.61	0.366	0.315	10.44	-0.482	2.625	-1.892	-1.831	1506610648
-9.209	-2.181	-1.621	-0.61	-0.061	-0.305	9.215	-4.106	-1.26	1.648	0.366	0.305	10.392	4.868	2.322	0.916	1.16	0.427	-9.209	-2.181	-1.621	-0.61	-0.061	-0.305	2.178	10.188	1.677	0.427	1.221	0.244	2.237	9.75	-1.912	2.197	0.61	-1.404	1506610648
-9.386	-2.449	-1.488	-0.427	0	-0.122	8.393	-3.553	-0.813	1.404	-0.366	-0.244	9.168	4.517	2.14	0.916	1.404	0.793	-9.386	-2.449	-1.488	-0.427	0	-0.122	0.909	9.564	0.912	-0.183	1.77	0.671	1.044	9.765	-1.091	1.831	1.16	-1.221	1506610648
-9.159	-2.111	-1.25	0.122	0.488	-0.122	8.289	-3.653	-0.566	1.282	-0.122	-0.488	8.553	4.685	1.663	0.732	1.221	0.488	-9.159	-2.111	-1.25	0.122	0.488	-0.122	0.909	9.564	0.912	0.061	2.136	1.038	0.707	9.889	-1.022	1.831	1.16	-1.221	1506610648
-9.173	-1.601	-1.226	0.488	0.488	-0.366	8.392	-4.254	-0.416	0.977	0.061	-0.427	8.445	4.973	1.34	0.366	0.916	0.366	-9.173	-1.601	-1.226	0.488	0.488	-0.366	0.835	10.006	0.916	0.427	2.136	1.099	1.023	9.749	-1.513	1.282	-1.221	-1.099	1506610648
-9.243	-1.095	-1.336	0.305	0.488	-0.427	8.441	-4.375	-0.212	0.854	-0.549	-0.366	8.598	4.967	1.367	0.427	0.671	0.488	-9.243	-1.095	-1.336	0.305	0.488	-0.427	0.444	8.897	1.154	0.732	2.014	0.732	1.434	9.451	-1.638	1.221	-1.16	-1.221	1506610648
-9.471	-0.794	-1.477	-0.183	0.061	-0.488	8.296	-3.792	0.362	0.854	-0.549	-0.366	8.258	4.771	1.489	0.488	0.732	0.793	-9.471	-0.794	-1.477	-0.183	0.061	-0.488	0.444	8.897	1.154	0.305	1.465	0.793	1.628	9.46	-1.379	1.221	-1.16	-1.221	1506610648
-9.374	-0.95	-1.255	-0.305	0	-0.549	7.967	-3.217	0.531	0.671	0.122	-0.183	7.846	4.482	1.515	0.671	0.671	0.732	-9.374	-0.95	-1.255	-0.305	0	-0.549	0.677	8.748	1.016	0.183	0.671	0.793	1.885	9.329	-1.197	0.977	-0.366	-1.099	1506610648
-9.624	-0.847	-1.008	-0.427	-0.244	-0.488	8.114	-3.106	0.421	0.488	0.183	0.061	7.613	4.211	1.741	0.671	0.366	0.305	-9.624	-0.847	-1.008	-0.427	-0.244	-0.488	2.146	9.036	0.925	0.366	0.488	0.61	2.126	9.424	-1.089	0.916	0.122	-0.854	1506610648
-9.826	-0.638	-0.964	-0.427	-0.366	-0.366	8.281	-3.169	0.301	0.427	0	0.122	7.753	4.033	1.83	0.671	0.427	-0.061	-9.826	-0.638	-0.964	-0.427	-0.366	-0.366	2.146	9.036	0.925	0.366	0.732	0.366	1.297	9.784	-0.622	0.488	-0.244	-0.671	1506610648
-9.705	-0.641	-1.067	-0.366	-0.305	-0.366	8.358	-3.153	0.199	0.366	-0.061	0.061	8.043	3.945	1.858	0.549	0.427	-0.305	-9.705	-0.641	-1.067	-0.366	-0.305	-0.366	2.391	9.18	0.921	0.427	0.916	0.244	1.459	9.734	-1.2	0.122	-0.977	-0.732	1506610648
-9.738	-0.699	-1.067	-0.366	-0.183	-0.488	8.526	-3.078	0.152	0.366	0.244	-0.061	8.489	4.03	2.097	0.488	0.244	-0.61	-9.738	-0.699	-1.067	-0.366	-0.183	-0.488	2.891	9.702	1.122	0.427	1.038	0.122	1.674	9.621	-1.775	-0.061	-0.732	-0.793	1506610648
-9.737	-0.689	-1.055	-0.366	-0.244	-0.427	8.599	-3.09	0.102	0.366	0.244	-0.061	8.781	4.231	2.373	0.427	0.183	-0.732	-9.737	-0.689	-1.055	-0.366	-0.244	-0.427	2.891	9.702	1.122	0.366	0.977	-0.061	1.388	9.767	-1.414	-0.061	-0.732	-0.793	1506610648
-9.483	-0.703	-1.058	-0.244	0	-0.305	8.693	-3.229	0.189	0.61	-0.122	0.183	8.982	4.366	2.61	0.366	0.122	-0.793	-9.483	-0.703	-1.058	-0.244	0	-0.305	3.019	9.807	1.215	0.305	0.854	-0.244	1.366	9.711	-1.718	-0.549	-0.793	-0.671	1506610648
-9.816	-0.512	-1.375	0.122	0.244	0.061	8.987	-3.213	0.028	0.671	0	0.305	8.991	4.368	2.796	0.427	0.427	-0.732	-9.816	-0.512	-1.375	0.122	0.244	0.061	2.659	9.422	1.323	-0.061	0.732	-0.305	1.571	9.652	-1.782	-0.732	-0.977	-0.671	1506610649
-10.479	-0.272	-1.483	-0.061	-0.122	0.244	8.934	-3.022	0.056	0.671	0	0.305	8.674	4.445	3.109	0.244	0.61	-0.793	-10.479	-0.272	-1.483	-0.061	-0.122	0.244	2.659	9.422	1.323	-0.244	0.671	-0.183	2.08	10.206	-1.224	-1.282	-1.282	-0.427	1506610649
-10.928	-0.554	-0.941	-1.038	-0.122	0.366	8.908	-3.01	0.236	0	0.427	0.916	8.498	4.786	3.39	-0.122	0.793	-0.977	-10.928	-0.554	-0.941	-1.038	-0.122	0.366	2.216	9.622	1.288	-0.183	0.366	0.061	2.494	10.604	-0.4	-2.441	-0.793	-0.061	1506610649
-11.088	-1.943	-0.995	-1.526	-0.244	0.061	8.915	-3.238	0.104	-0.488	0.061	1.465	8.056	5.284	3.321	-0.671	0.244	-1.404	-11.088	-1.943	-0.995	-1.526	-0.244	0.061	3.039	10.792	1.786	0	0.122	0.122	2.4	11.104	0.504	-3.479	-0.61	0.854	1506610649
-10.082	-3.39	-0.691	-0.427	-0.549	0.244	9.144	-3.637	-0.574	-1.038	0.244	2.014	7.917	5.684	3.057	-0.61	-0.183	-2.197	-10.082	-3.39	-0.691	-0.427	-0.549	0.244	3.039	10.792	1.786	0.61	0.305	-0.244	2.602	11.129	1.074	-4.15	0.793	2.136	1506610649
-8.435	-3.241	0.605	0.427	-0.183	0.549	9.545	-4.114	-0.989	-1.77	0.732	2.38	8.029	5.44	3.234	-0.061	0.305	-2.441	-8.435	-3.241	0.605	0.427	-0.183	0.549	3.141	9.816	2.153	0.488	0.549	-0.366	1.261	10.296	1.471	-4.272	0.366	2.869	1506610649
-9.764	-1.997	0.362	0.366	-0.427	0.122	9.121	-4.395	-1.001	-1.953	1.343	1.892	7.668	5.332	3.725	-0.427	1.099	-1.77	-9.764	-1.997	0.362	0.366	-0.427	0.122	1.409	8.397	2.545	0.183	1.404	-0.183	0.5	9.972	0.29	-2.686	0.122	3.052	1506610649
-10.907	-2.168	-0.227	-0.427	-1.282	-0.549	8.105	-4.441	-0.613	-1.221	1.526	1.099	6.734	5.9	3.652	-0.732	0.122	-1.343	-10.907	-2.168	-0.227	-0.427	-1.282	-0.549	1.409	8.397	2.545	0.549	2.136	0.061	0.577	11.204	0.179	-1.526	2.441	2.625	1506610649
-10.189	-2.254	0.335	-0.671	-0.977	-0.183	7.97	-4.926	-0.522	-0.916	0.671	1.221	6.769	6.893	3.291	-0.366	-0.366	-1.831	-10.189	-2.254	0.335	-0.671	-0.977	-0.183	1.366	9.856	2.753	0.977	1.587	0.244	-0.06	10.535	0.8	-1.038	2.686	2.197	1506610649
-9.238	-1.805	0.69	-0.732	-0.671	-0.427	7.97	-4.926	-0.522	-0.916	0.671	1.221	6.904	6.911	3.418	0.366	0	-2.075	-9.238	-1.805	0.69	-0.732	-0.671	-0.427	1.483	8.753	2.505	0.793	0.793	0.183	0.745	9.735	0.782	0	3.906	1.831	1506610649
-8.811	-1.76	0.912	-0.671	-0.488	-0.61	7.631	-5.889	-0.949	-0.183	0.427	1.465	6.807	6.684	3.531	0.183	0.183	-1.465	-8.811	-1.76	0.912	-0.671	-0.488	-0.61	1.483	8.753	2.505	0.671	1.282	0.061	0.151	8.929	1.107	0.488	4.272	1.099	1506610649
-9.022	-1.832	0.933	-0.244	0	-0.305	7.138	-5.704	-0.842	-0.122	0.366	1.221	6.523	6.706	3.407	0.122	-0.061	-1.099	-9.022	-1.832	0.933	-0.244	0	-0.305	0.995	8.579	2.188	0.671	1.16	0.061	-0.778	8.711	1.672	1.282	3.296	0	1506610649
-9.438	-1.698	1.019	0.305	0.366	0.366	6.776	-5.686	-0.629	-0.122	0.366	1.221	6.272	6.924	3.201	0.305	-0.305	-1.16	-9.438	-1.698	1.019	0.305	0.366	0.366	1.968	9.299	2.479	0.977	0.793	0.122	-0.406	9.087	2.028	1.831	1.465	-0.427	1506610649
-9.284	-1.071	0.623	-0.793	0.061	-0.061	6.486	-6.028	-0.494	-0.183	0.732	1.282	6.092	7.157	3.222	0.549	-0.122	-1.221	-9.284	-1.071	0.623	-0.793	0.061	-0.061	1.968	9.299	2.479	1.221	1.038	-0.061	2.346	9.286	2.737	1.831	1.465	-0.427	1506610649
-9.089	-0.695	0.852	-1.587	0.488	-0.244	6.281	-6.392	-0.433	0	0.244	1.343	6.088	7.381	3.474	0.732	0.244	-1.099	-9.089	-0.695	0.852	-1.587	0.488	-0.244	1.971	9.396	2.506	1.099	1.77	-0.122	1.821	9.126	2.407	0.977	2.136	0.244	1506610649
-9.926	-1.408	0.593	-1.221	0.488	-0.122	6.282	-6.649	-0.69	0.61	-0.305	1.282	6.196	7.61	3.447	0.793	0.427	-1.038	-9.926	-1.408	0.593	-1.221	0.488	-0.122	1.446	9.593	1.66	0.854	1.892	0	0.796	8.842	2.71	-0.122	0	-0.183	1506610649
-10.468	-2.701	-0.095	-0.793	-0.244	-0.549	6.136	-6.901	-0.669	0.671	-0.122	1.526	6.094	7.934	3.493	0.854	0.61	-0.916	-10.468	-2.701	-0.095	-0.793	-0.244	-0.549	1.446	9.593	1.66	0.916	1.526	0.061	-1.026	9.507	2.413	2.38	-2.991	-1.404	1506610649
-9.865	-2.567	-0.045	-0.305	0.122	-0.366	5.871	-7.174	-0.194	0.549	0	1.648	5.938	8.376	3.508	0.793	0.549	-0.916	-9.865	-2.567	-0.045	-0.305	0.122	-0.366	1.877	10.08	1.43	0.793	1.465	-0.183	2.553	10.704	1.406	1.221	1.282	-0.244	1506610649
-9.575	-1.851	-0.364	-0.427	0.183	-0.549	5.959	-7.837	0.12	0.488	-0.305	1.404	6.04	8.457	3.377	0.977	0.61	-0.977	-9.575	-1.851	-0.364	-0.427	0.183	-0.549	1.145	9.922	0.653	0.427	1.16	-0.244	2.272	10.214	1.061	0.061	0.61	-0.061	1506610649
-9.839	-1.987	-0.76	-0.427	0.122	-0.549	5.93	-7.823	0.214	0.366	-0.549	0.977	6.023	8.424	2.938	0.793	0.854	-0.671	-9.839	-1.987	-0.76	-0.427	0.122	-0.549	1.145	9.922	0.653	0.305	0.854	-0.305	0.669	9.763	0.962	1.16	1.099	-0.244	1506610649
-9.812	-2.07	-0.656	-0.427	0.061	-0.488	5.997	-7.466	0.513	0	-0.549	0.732	5.831	8.496	2.704	0.549	0.549	-0.305	-9.812	-2.07	-0.656	-0.427	0.061	-0.488	0.871	9.72	0.647	0.366	0.61	-0.366	1.062	10.013	0.811	0.61	-0.427	-0.305	1506610649
-9.735	-1.994	-0.629	-0.244	0.122	-0.427	6.02	-7.594	0.585	0	-0.549	0.732	5.751	8.55	2.603	0.61	0.488	-0.122	-9.735	-1.994	-0.629	-0.244	0.122	-0.427	1.428	9.97	0.688	0.305	0.305	-0.61	1.268	9.933	0.243	0.916	0.122	-0.427	1506610649
-9.672	-1.915	-0.749	-0.244	0.122	-0.427	5.989	-7.613	0.58	0.183	-0.366	0.549	5.769	8.39	2.726	0.916	1.16	-0.122	-9.672	-1.915	-0.749	-0.244	0.122	-0.427	1.428	9.97	0.688	0.061	0.244	-0.671	1.753	9.926	0.225	0.793	0.61	-0.427	1506610649
-9.577	-1.955	-0.796	-0.305	0.122	-0.366	6.017	-7.263	0.522	0.183	-0.305	0.61	5.705	8.295	2.833	0.671	0.793	-0.122	-9.577	-1.955	-0.796	-0.305	0.122	-0.366	1.249	9.807	0.55	0.061	0.305	-0.671	1.701	9.826	0.471	0.793	0.488	-0.427	1506610649
-9.525	-2.085	-0.742	-0.244	0.244	-0.244	6.053	-7.064	0.386	-0.061	-0.244	0.549	5.761	8.191	2.98	0.427	0.61	-0.122	-9.525	-2.085	-0.742	-0.244	0.244	-0.244	1.327	9.709	0.542	0.122	-0.122	-0.488	1.614	9.794	0.607	0.488	0.061	-0.244	1506610649
-9.597	-2.068	-0.688	-0.183	0.183	-0.183	6.06	-7.016	0.232	-0.061	-0.244	0.549	5.693	8.043	2.981	0.488	0.427	-0.183	-9.597	-2.068	-0.688	-0.183	0.183	-0.183	1.327	9.709	0.542	0.122	-0.122	-0.305	1.666	9.801	0.495	0.305	0	-0.122	1506610650
-9.671	-2.03	-0.682	-0.183	0.183	-0.183	5.977	-7.107	0.29	0	-0.061	0.305	5.548	8.095	2.975	0.427	0.122	-0.244	-9.671	-2.03	-0.682	-0.183	0.183	-0.183	1.449	9.683	0.714	0.061	0.061	-0.305	1.625	9.836	0.252	0.122	0	-0.061	1506610650
-9.691	-2.132	-0.696	-0.183	0.061	-0.183	5.888	-7.235	0.3	-0.061	-0.061	0.244	5.492	8.26	2.991	0.122	0.183	-0.122	-9.691	-2.132	-0.696	-0.183	0.061	-0.183	1.316	9.684	0.668	0.061	0.061	-0.305	1.276	9.847	0.212	0.122	0.244	-0.122	1506610650
-9.646	-2.216	-0.663	-0.122	0.061	-0.183	5.916	-7.294	0.303	0	-0.061	0.183	5.581	8.205	3.196	-0.061	0.305	-0.061	-9.646	-2.216	-0.663	-0.122	0.061	-0.183	1.328	9.848	0.714	-0.061	-0.122	-0.244	1.239	9.905	0.318	0.122	0	-0.122	1506610650
-9.589	-2.201	-0.636	0	0.122	-0.183	5.879	-7.127	0.179	-0.122	-0.061	0.122	5.68	8.149	3.235	-0.061	0.122	-0.061	-9.589	-2.201	-0.636	0	0.122	-0.183	1.52	9.805	0.738	-0.061	0	-0.122	1.235	9.875	0.299	0.122	-0.061	-0.122	1506610650
-9.682	-2.115	-0.634	0	0.061	-0.183	6.039	-7.19	0.083	0	0.061	0	5.694	8.221	3.153	-0.183	0.427	-0.183	-9.682	-2.115	-0.634	0	0.061	-0.183	1.19	9.883	0.847	-0.183	0.061	-0.122	1.314	9.883	0.282	-0.061	-0.122	-0.122	1506610650
-9.737	-2.046	-0.669	0.061	0.061	-0.122	5.944	-7.357	0.395	0	0.061	-0.183	5.629	8.317	2.988	-0.061	0.549	-0.183	-9.737	-2.046	-0.669	0.061	0.061	-0.122	1.19	9.883	0.847	-0.244	-0.183	-0.061	1.32	9.915	0.256	-0.061	-0.122	-0.122	1506610650
-9.731	-2.012	-0.664	0	-0.061	-0.122	5.851	-7.418	0.482	0	0	-0.183	5.565	8.254	2.97	0	0.61	-0.183	-9.731	-2.012	-0.664	0	-0.061	-0.122	1.203	9.82	0.896	-0.244	-0.122	-0.122	1.304	9.918	0.257	0.061	-0.061	-0.183	1506610650
-9.661	-2.088	-0.665	0.061	-0.061	-0.122	5.908	-7.352	0.42	0	0	-0.183	5.341	8.13	3.192	0	0.671	-0.244	-9.661	-2.088	-0.665	0.061	-0.061	-0.122	1.416	9.654	0.843	-0.183	-0.244	-0.183	1.292	9.893	0.276	0.122	-0.122	-0.244	1506610650
-9.627	-2.102	-0.652	0.122	-0.061	-0.061	5.834	-7.187	0.378	-0.122	0.305	-0.061	5.126	8.028	3.368	-0.061	0.122	-0.488	-9.627	-2.102	-0.652	0.122	-0.061	-0.061	1.416	9.654	0.843	-0.122	-0.244	-0.061	1.282	9.891	0.337	0	-0.122	-0.244	1506610650
-9.625	-2.085	-0.666	0.122	-0.122	-0.061	5.764	-7.203	0.36	-0.183	0.122	-0.122	5.29	8.044	3.436	-0.122	0.061	-0.488	-9.625	-2.085	-0.666	0.122	-0.122	-0.061	1.415	9.591	0.926	-0.122	-0.183	0	1.306	9.869	0.401	-0.122	-0.183	-0.244	1506610650
-9.619	-2.061	-0.624	0.122	-0.061	0	5.857	-7.25	0.17	-0.244	-0.061	-0.183	5.364	8.141	3.53	-0.244	-0.061	-0.305	-9.619	-2.061	-0.624	0.122	-0.061	0	1.151	9.653	1.023	-0.122	-0.244	0	1.363	9.862	0.367	-0.183	-0.061	-0.183	1506610650
-9.811	-1.854	-0.531	0.061	-0.244	0.122	6.045	-7.254	0.095	-0.305	0.244	-0.366	5.245	8.211	3.531	-0.244	-0.305	-0.305	-9.811	-1.854	-0.531	0.061	-0.244	0.122	1.151	9.653	1.023	-0.183	-0.366	0	1.471	9.896	0.501	-0.183	-0.061	-0.183	1506610650
-9.895	-1.633	-0.307	-0.122	-0.61	0.183	6.02	-7.288	0.057	-0.305	0.244	-0.366	5.133	8.313	3.775	-0.183	-0.427	-0.183	-9.895	-1.633	-0.307	-0.122	-0.61	0.183	1.109	9.619	1.105	-0.305	-0.488	0.061	1.694	9.929	0.743	-0.366	0.122	0	1506610650
-9.728	-1.55	-0.031	-0.488	-0.732	0.122	5.877	-7.439	0.336	-0.366	0.122	-0.671	4.948	8.568	3.828	-0.427	-1.099	0	-9.728	-1.55	-0.031	-0.488	-0.732	0.122	0.775	9.934	1.621	-0.488	-0.793	-0.061	1.976	9.859	0.971	-0.488	0.366	0.122	1506610650
-9.514	-1.499	0.471	-0.793	-0.671	0.122	5.869	-7.58	0.342	-0.183	-0.793	-0.916	5.223	8.777	3.622	-0.488	-1.221	0.183	-9.514	-1.499	0.471	-0.793	-0.671	0.122	0.775	9.934	1.621	-0.671	-1.404	0	2.192	9.739	1.174	-0.977	0.854	0.671	1506610650
-9.729	-1.347	0.931	-0.977	-0.732	0.244	5.711	-7.876	0.431	0.305	-0.366	-1.038	5.499	8.628	3.347	-0.305	-0.793	0.488	-9.729	-1.347	0.931	-0.977	-0.732	0.244	1.077	9.833	1.994	-0.732	-2.014	-0.305	2.403	9.609	1.659	-0.977	1.587	1.16	1506610650
-9.895	-1.29	1.219	-1.404	-0.488	0.183	5.367	-7.961	0.731	0.305	-0.366	-1.038	5.668	8.227	3.163	-0.305	0.122	1.404	-9.895	-1.29	1.219	-1.404	-0.488	0.183	2.077	9.354	2.914	-0.793	-2.075	-0.671	2.201	9.636	1.65	-0.732	1.709	1.282	1506610650
-10.042	-1.278	1.193	-1.831	-0.549	0.122	4.467	-8.1	0.571	0.793	-0.61	-1.16	5.821	7.843	2.961	0.366	1.16	2.197	-10.042	-1.278	1.193	-1.831	-0.549	0.122	2.077	9.354	2.914	-0.793	-1.892	-1.038	1.822	9.708	1.465	-0.183	1.892	1.282	1506610650
-9.314	-0.886	1.152	-2.502	-0.427	0.061	3.435	-8.473	0.023	1.221	-1.099	-0.916	6.342	7.716	2.882	0.977	2.38	3.418	-9.314	-0.886	1.152	-2.502	-0.427	0.061	2.661	9.525	2.982	-0.916	-1.465	-1.404	1.864	9.481	0.865	0.305	3.052	1.099	1506610650
-8.681	-0.56	0.901	-3.357	0.427	-0.305	2.427	-8.83	-0.859	1.77	-1.648	-0.183	7.38	7.429	2.866	1.648	3.723	4.639	-8.681	-0.56	0.901	-3.357	0.427	-0.305	3.04	9.244	3.047	-1.038	-0.977	-1.831	0.662	8.981	0.549	0.916	4.333	0.427	1506610650
-9.257	-1.493	0.208	-4.639	0.61	-0.977	1.863	-8.618	-1.501	2.319	-2.747	0.854	8.019	6.827	2.543	3.174	2.93	5.371	-9.257	-1.493	0.208	-4.639	0.61	-0.977	3.04	9.244	3.047	-1.465	-0.305	-2.014	-1.966	8.745	0.613	0.916	4.333	0.427	1506610650
-10.196	-3.043	-0.188	-3.601	0.61	-1.038	1.875	-8.628	-1.97	2.93	-3.662	2.991	7.929	6.178	2.256	4.944	2.93	5.31	-10.196	-3.043	-0.188	-3.601	0.61	-1.038	3.439	9.168	2.851	-2.075	1.038	-1.465	-1.464	10.494	1.203	2.563	2.747	-1.465	1506610650
-9.751	-2.449	-0.912	-3.784	0.305	-1.404	1.977	-9.482	-2.4	2.93	-3.662	2.991	6.899	5.384	2.239	6.592	3.174	3.967	-9.751	-2.449	-0.912	-3.784	0.305	-1.404	4.061	9.817	1.899	-1.282	3.052	-1.099	0.051	10.854	1.16	2.502	-1.16	-1.099	1506610650
-9.471	-1.621	-1.409	-4.578	0	-1.282	2.681	-10.574	-3.049	4.333	-4.517	5.005	5.833	4.614	2.414	8.179	1.953	2.075	-9.471	-1.621	-1.409	-4.578	0	-1.282	3.834	9.889	0.797	-0.427	5.066	-1.099	2.354	10.21	0.683	1.587	2.869	-0.977	1506610650
-9.885	-0.97	-2.409	-5.31	-0.427	-1.038	3.825	-10.634	-3.25	4.089	-5.859	5.066	6.243	4.426	2.798	9.216	2.869	0.916	-9.885	-0.97	-2.409	-5.31	-0.427	-1.038	2.33	9.243	-0.049	-0.122	6.592	-0.488	2.742	9.667	-0.054	1.892	3.479	-0.61	1506610651
-10.127	-0.883	-2.887	-5.981	-1.038	-0.793	4.365	-10.135	-3.023	3.296	-5.798	4.333	7.082	4.863	2.577	9.155	4.761	-0.122	-10.127	-0.883	-2.887	-5.981	-1.038	-0.793	-0.602	9.939	-0.754	-0.122	7.08	0.549	3.201	10.048	-0.446	1.526	3.601	-0.366	1506610651
-10.074	-0.952	-2.897	-6.653	-1.099	-0.427	4.137	-9.872	-2.932	3.296	-5.798	4.333	7.419	5.961	1.908	7.874	4.883	-1.343	-10.074	-0.952	-2.897	-6.653	-1.099	-0.427	-0.602	9.939	-0.754	-0.366	6.47	1.526	2.667	9.994	-0.551	1.404	3.296	-0.366	1506610651
-9.835	-1.175	-3.182	-6.836	-1.16	-0.305	3.664	-9.9	-2.869	3.052	-5.493	3.113	8.51	6.936	1.672	6.653	5.371	-1.709	-9.835	-1.175	-3.182	-6.836	-1.16	-0.305	-0.884	10.731	-0.301	-0.305	6.165	2.136	2.643	9.936	-0.864	1.221	3.784	-0.427	1506610651
-9.421	-1.511	-3.511	-6.775	-1.282	-0.305	3.333	-9.451	-2.547	3.052	-6.226	2.808	9.105	7.336	1.43	6.165	6.287	-1.526	-9.421	-1.511	-3.511	-6.775	-1.282	-0.305	-1.028	10.654	0.299	-0.183	6.165	2.136	2.665	9.689	-1.664	1.221	4.7	-0.61	1506610651
-9.345	-1.86	-3.669	-6.714	-1.404	-0.183	3.333	-9.451	-2.547	3.052	-6.226	2.808	8.697	7.366	0.95	5.432	6.287	-0.854	-9.345	-1.86	-3.669	-6.714	-1.404	-0.183	-1.028	10.654	0.299	-0.366	6.348	2.319	2.547	9.698	-2.035	1.221	4.7	-0.61	1506610651
-9.525	-2.303	-3.741	-6.531	-1.404	-0.244	3.138	-8.641	-1.993	2.747	-7.202	2.502	8.135	7.224	0.853	4.517	5.798	-0.549	-9.525	-2.303	-3.741	-6.531	-1.404	-0.244	-1.092	10.377	0.238	-0.488	5.981	2.502	1.67	9.932	-1.888	0.793	5.371	-0.61	1506610651
-9.343	-2.564	-3.74	-6.287	-1.099	-0.366	2.958	-8.242	-1.802	2.563	-7.935	2.136	7.778	7.034	0.976	3.784	5.493	-0.488	-9.343	-2.564	-3.74	-6.287	-1.099	-0.366	-1.104	10.148	0.126	-0.305	5.554	2.502	0.618	10.05	-2.011	0.305	4.822	-0.366	1506610651
-9.296	-2.649	-3.689	-5.859	-1.099	-0.488	3.084	-8.506	-1.727	1.892	-7.019	1.709	7.789	6.995	0.919	2.93	5.249	-0.61	-9.296	-2.649	-3.689	-5.859	-1.099	-0.488	-1.231	10.06	0.176	0	5.188	2.563	0.269	10.058	-2.236	0	4.028	-0.427	1506610651
-9.221	-2.547	-3.607	-5.493	-1.038	-0.549	3.254	-8.729	-1.233	1.892	-7.019	1.709	8.044	7.064	0.744	2.075	4.822	-0.366	-9.221	-2.547	-3.607	-5.493	-1.038	-0.549	-1.218	10.116	0.245	0.183	4.7	2.686	0.628	10.027	-2.052	0	4.028	-0.427	1506610651
-9.138	-2.506	-3.492	-5.005	-1.038	-0.61	3.309	-8.544	-0.711	0.305	-5.432	1.282	8.405	7.101	0.561	1.404	4.15	0.122	-9.138	-2.506	-3.492	-5.005	-1.038	-0.61	-0.971	10.014	0.385	0.366	4.456	2.625	0.337	9.959	-1.849	-0.488	3.54	-0.366	1506610651
-9.179	-2.483	-3.387	-4.578	-1.16	-0.671	3.275	-8.219	-0.067	0.305	-5.432	1.282	8.465	7.033	0.238	0.854	3.54	0.732	-9.179	-2.483	-3.387	-4.578	-1.16	-0.671	-0.727	9.971	0.493	0.61	4.333	2.502	0.056	9.961	-1.578	-0.488	3.54	-0.366	1506610651
-9.26	-2.378	-3.234	-3.967	-1.221	-0.671	3.129	-8.118	0.391	-0.366	-4.272	0.732	8.713	6.881	-0.116	0.671	3.113	1.099	-9.26	-2.378	-3.234	-3.967	-1.221	-0.671	-0.345	9.97	0.426	0.854	4.211	2.441	0.437	9.936	-1.601	-0.977	2.319	-0.366	1506610651
-9.215	-2.202	-3.153	-3.479	-1.221	-0.671	2.972	-8.192	0.69	-0.305	-4.089	0.671	8.753	6.852	-0.368	0.732	3.296	1.648	-9.215	-2.202	-3.153	-3.479	-1.221	-0.671	-0.061	9.975	0.468	1.16	4.333	2.38	0.255	9.914	-1.799	-1.16	2.197	-0.488	1506610651
-9.215	-2.023	-3.137	-3.052	-1.16	-0.671	2.943	-8.362	1.025	-0.366	-4.028	0.854	8.411	7.003	-0.52	1.038	3.052	2.136	-9.215	-2.023	-3.137	-3.052	-1.16	-0.671	0.194	10.043	0.505	1.404	4.456	2.258	0.254	9.856	-1.799	-1.16	1.77	-0.671	1506610651
-9.076	-1.94	-2.749	-2.747	-1.038	-0.549	2.986	-8.435	1.286	-0.549	-3.845	1.038	7.904	7.232	-0.48	1.343	2.869	2.319	-9.076	-1.94	-2.749	-2.747	-1.038	-0.549	0.293	10.109	0.53	1.526	4.333	2.014	0.292	9.804	-1.683	-1.16	1.77	-0.671	1506610651
-8.929	-1.979	-2.497	-2.625	-0.793	-0.549	3.159	-8.537	1.468	-0.793	-3.418	1.16	7.09	7.477	-0.372	1.648	2.502	2.258	-8.929	-1.979	-2.497	-2.625	-0.793	-0.549	0.489	10.2	0.526	1.282	4.272	1.77	0.018	9.709	-1.181	-1.282	1.526	-0.854	1506610651
-9.171	-1.914	-1.887	-2.258	-0.427	-0.366	3.356	-8.908	1.519	-0.793	-3.418	1.16	6.392	7.89	-0.095	1.892	2.075	1.892	-9.171	-1.914	-1.887	-2.258	-0.427	-0.366	0.595	10.41	0.918	1.343	4.089	1.404	-0.014	9.826	-0.416	-2.014	1.221	-0.793	1506610651
-9.89	-2.164	-1.554	-2.014	-0.793	-0.305	3.357	-9.29	1.494	-0.671	-2.258	1.038	5.782	8.209	0.337	2.136	1.526	1.526	-9.89	-2.164	-1.554	-2.014	-0.793	-0.305	0.665	10.363	1.711	1.587	3.723	0.793	0.519	10.014	0.657	-2.014	1.221	-0.793	1506610651
-10.735	-2.204	-0.634	-1.343	-1.77	0.244	3.278	-9.405	1.397	-0.671	-2.258	1.038	5.151	8.358	1.127	2.502	0.671	1.343	-10.735	-2.204	-0.634	-1.343	-1.77	0.244	0.614	9.884	2.552	1.77	3.357	0.183	3.301	10.038	1.069	-3.418	3.662	0.671	1506610651
-11.678	-1.94	-0.27	-2.38	-2.869	0.366	3.262	-9.277	0.989	-0.061	-2.747	0.061	4.66	8.662	1.937	2.808	0.671	1.099	-11.678	-1.94	-0.27	-2.38	-2.869	0.366	0.477	9.482	2.976	1.221	2.563	0.244	4.756	9.883	0.646	-1.831	5.676	1.587	1506610651
-11.091	-2.263	-0.071	-2.319	-2.747	0.549	3.339	-9.793	0.345	0.305	-2.625	-0.366	4.07	9.381	2.387	2.686	0.977	0.488	-11.091	-2.263	-0.071	-2.319	-2.747	0.549	0.946	9.959	3.597	0.854	2.563	0	5.529	9.722	-0.08	-1.831	5.676	1.587	1506610651
-9.789	-2.491	0.47	-1.953	-1.16	0.854	3.456	-10.401	-0.263	0.488	-2.014	-0.671	3.487	9.795	2.731	2.319	0.916	-0.488	-9.789	-2.491	0.47	-1.953	-1.16	0.854	1.365	10.305	3.785	0.488	2.319	-0.427	4.548	10.672	-0.207	1.343	9.521	3.113	1506610651
-9.514	-1.622	0.453	-2.441	-1.221	0.671	3.46	-10.011	-0.536	0.305	-1.343	-1.343	3.229	9.246	3.188	2.38	0.977	-1.221	-9.514	-1.622	0.453	-2.441	-1.221	0.671	1.043	9.618	3.322	-0.183	1.648	-0.549	2.358	11.014	-0.035	1.282	10.071	5.371	1506610651
-8.207	-0.861	-0.184	-4.517	-0.793	0	3.186	-9.227	-0.585	0.061	-1.343	-2.136	2.957	8.576	3.193	2.075	0.854	-1.953	-8.207	-0.861	-0.184	-4.517	-0.793	0	1.011	9.004	2.926	-0.366	1.221	-0.671	-1.004	11.502	-0.227	1.038	7.996	6.653	1506610651
-8.654	-0.591	-0.105	-4.456	-0.549	0.183	2.757	-8.622	-0.542	0.061	-1.404	-2.747	2.801	8.162	2.792	1.404	0.244	-2.808	-8.654	-0.591	-0.105	-4.456	-0.549	0.183	1.263	8.719	2.73	-0.366	1.526	-0.854	-0.266	11.09	0.238	-0.305	6.348	6.042	1506610652
-9.35	-0.75	-0.225	-4.089	-0.488	0.549	2.439	-8.146	-0.435	0.122	-1.343	-2.869	2.933	8.131	2.361	1.038	-0.427	-3.662	-9.35	-0.75	-0.225	-4.089	-0.488	0.549	1.432	8.793	2.627	-0.183	1.953	-0.854	0.416	10.265	0.41	-0.305	6.348	6.042	1506610652
-9.411	-0.713	-0.291	-4.15	-0.671	0.427	2.22	-8.163	-0.329	0.183	-1.16	-2.502	3.218	8.519	2.065	1.038	-0.977	-4.639	-9.411	-0.713	-0.291	-4.15	-0.671	0.427	1.544	9.079	2.528	0.183	1.892	-0.732	1.619	9.521	-0.062	1.221	5.737	4.578	1506610652
-9.533	-0.674	0.191	-3.723	-0.366	0.61	1.974	-8.71	-0.384	0.427	-1.282	-2.075	3.755	9.205	2.11	1.221	-0.671	-5.554	-9.533	-0.674	0.191	-3.723	-0.366	0.61	1.698	9.213	2.34	0.366	2.014	-0.427	1.329	8.943	0.147	1.221	5.737	4.578	1506610652
-9.464	-0.439	-0.047	-3.357	-0.061	0.61	1.812	-9.238	-0.487	0.488	-1.709	-1.709	4.554	9.838	2.247	1.465	0.549	-6.104	-9.464	-0.439	-0.047	-3.357	-0.061	0.61	1.559	9.111	2.214	0.305	2.38	-0.244	0.816	8.253	0.601	2.319	5.432	1.709	1506610652
-9.56	-0.748	-0.286	-3.235	-0.122	0.488	1.861	-9.331	-0.267	0.488	-1.709	-1.709	5.256	10.385	2.256	1.526	1.953	-5.859	-9.56	-0.748	-0.286	-3.235	-0.122	0.488	1.048	9.221	2.322	0.305	2.563	-0.305	1.694	8.577	1.925	2.747	4.272	0.854	1506610652
-9.734	-0.922	-0.182	-3.296	0.061	0.427	1.859	-9.208	0.09	0.061	-1.526	-1.038	5.446	10.745	2.14	1.526	2.38	-4.761	-9.734	-0.922	-0.182	-3.296	0.061	0.427	0.345	9.542	2.491	0.183	2.136	-0.305	2.413	9.006	2.967	2.747	4.272	0.854	1506610652
-10.09	-0.62	0.301	-2.93	0.427	0.305	1.768	-9.105	0.513	0.183	-1.099	-0.366	5.319	10.763	1.861	1.099	2.014	-2.93	-10.09	-0.62	0.301	-2.93	0.427	0.305	0.033	9.828	2.582	0.122	1.465	-0.305	2.621	9.215	2.814	1.587	2.747	0.305	1506610652
-11.396	-1.682	-0.328	-2.563	-0.366	0.244	1.536	-8.936	0.688	0.549	-1.16	0.488	5.152	10.508	1.583	0.671	1.404	-1.038	-11.396	-1.682	-0.328	-2.563	-0.366	0.244	0.092	9.889	2.731	0.061	0.977	-0.122	1.808	9.229	1.875	1.648	-0.427	-1.282	1506610652
-11.244	-2.647	-0.29	-1.892	-0.244	0.183	1.536	-8.936	0.688	0.549	-1.16	0.488	4.977	11.069	1.404	0.366	0.854	0.244	-11.244	-2.647	-0.29	-1.892	-0.244	0.183	0.368	10.489	2.678	0.122	1.282	0.488	1.828	10.996	1.422	1.648	-0.427	-1.282	1506610652
-10.08	-1.928	0.151	-1.587	-0.061	0.061	1.459	-10.433	0.189	1.648	-2.869	2.625	5.175	11.722	1.358	0.305	1.404	0.854	-10.08	-1.928	0.151	-1.587	-0.061	0.061	0.537	11.228	2.487	0.61	1.526	0.854	2.16	10.948	2.058	0.427	-2.563	-1.099	1506610652
-9.521	-2.05	-0.877	-1.709	-0.244	-0.366	1.781	-10.612	-0.191	1.831	-3.662	3.235	5.101	11.397	1.193	0.183	2.625	1.77	-9.521	-2.05	-0.877	-1.709	-0.244	-0.366	0.219	10.85	2.37	0.732	2.014	1.16	-0.073	9.926	0.238	3.235	-2.38	-2.075	1506610652
-9.274	-2.576	-1.469	-1.404	-0.488	0	2.531	-9.487	-0.032	1.465	-3.601	3.113	4.21	10.34	0.873	-0.061	2.686	3.052	-9.274	-2.576	-1.469	-1.404	-0.488	0	-0.249	9.659	2.024	0.183	1.831	1.404	2.07	10.086	-0.715	3.235	-2.38	-2.075	1506610652
-9.258	-2.121	-1.463	-1.343	0	0.305	2.889	-8.202	-0.065	1.465	-3.601	3.113	2.998	9.941	0.294	-0.61	1.526	3.906	-9.258	-2.121	-1.463	-1.343	0	0.305	-0.559	8.928	1.431	-0.366	1.465	1.709	2.414	9.768	-0.299	1.709	1.404	-1.465	1506610652
-9.313	-1.555	-1.494	-1.343	0.244	0.244	2.729	-8.217	-0.403	1.221	-3.174	2.197	2.299	10.434	-0.364	-1.282	0.549	3.906	-9.313	-1.555	-1.494	-1.343	0.244	0.244	-0.516	9.534	1.166	0.122	1.953	1.831	1.154	9.832	-0.616	1.709	1.404	-1.465	1506610652
-9.613	-1.474	-1.513	-1.038	0.366	0.122	2.741	-8.993	-0.484	1.038	-3.723	0.305	2.516	10.767	-0.945	-1.648	0.977	3.052	-9.613	-1.474	-1.513	-1.038	0.366	0.122	-0.601	10.273	1.308	0.793	2.319	1.648	1.272	9.826	-1.367	1.465	0.427	-1.282	1506610652
-9.484	-1.244	-1.342	-1.038	0.122	-0.061	3.003	-8.784	-0.252	0.305	-3.052	0.305	2.705	10.296	-1.499	-1.282	1.77	2.563	-9.484	-1.244	-1.342	-1.038	0.122	-0.061	-0.699	10.104	1.586	0.916	1.892	1.465	1.554	9.805	-1.251	1.221	-0.61	-1.404	1506610652
-9.295	-1.347	-1.256	-1.099	-0.305	-0.244	3.098	-8.095	0.231	0.305	-3.052	0.305	2.472	9.39	-1.632	-0.305	1.343	2.686	-9.295	-1.347	-1.256	-1.099	-0.305	-0.244	-0.351	9.567	1.513	0.488	0.854	1.16	1.275	9.5	-1.115	0.854	0.183	-1.343	1506610652
-9.313	-1.47	-1.225	-0.916	-0.427	-0.427	2.984	-7.641	0.693	-0.244	-2.197	0	2.56	8.701	-1.353	0.549	0.793	2.686	-9.313	-1.47	-1.225	-0.916	-0.427	-0.427	0.051	9.044	1.16	-0.061	0.671	0.732	1.18	9.428	-0.8	0.854	0.183	-1.343	1506610652
-9.33	-1.287	-1.148	-0.671	-0.61	-0.488	2.879	-7.634	1.047	-0.366	-1.831	-0.427	2.801	8.369	-1.075	0.549	1.038	2.075	-9.33	-1.287	-1.148	-0.671	-0.61	-0.488	0.402	8.946	0.782	0	0.854	0.366	1.27	9.461	-0.855	0.61	0.671	-1.099	1506610652
-9.642	-1.085	-1.189	-0.61	-0.671	-0.549	2.879	-7.634	1.047	-0.427	-1.526	-0.61	3.059	8.135	-0.866	0.488	0.977	1.099	-9.642	-1.085	-1.189	-0.61	-0.671	-0.549	0.743	9.161	0.608	0.305	1.16	0	1.281	9.432	-1.098	0.305	0.671	-0.732	1506610652
-9.844	-1.172	-1.249	-0.427	-0.671	-0.61	2.836	-7.82	1.354	-0.671	-0.977	-0.549	3.748	8.119	-0.684	0.671	0.854	0.427	-9.844	-1.172	-1.249	-0.427	-0.671	-0.61	0.934	9.477	0.644	0.488	1.526	-0.183	1.281	9.432	-1.098	0.305	0.671	-0.732	1506610652
-10.064	-1.219	-1.395	0.061	-0.732	-0.61	2.673	-8.356	1.798	-0.854	-0.061	-0.366	4.648	8.354	-0.492	0.916	1.038	0.061	-10.064	-1.219	-1.395	0.061	-0.732	-0.61	1.188	9.958	0.768	0.488	1.526	-0.366	0.745	10.033	-1.158	0.183	0.122	-0.854	1506610652
-9.862	-1.098	-1.457	0.366	-0.671	-0.549	2.673	-8.356	1.798	-0.916	0.61	-0.305	5.384	8.443	0.029	1.343	1.404	-0.122	-9.862	-1.098	-1.457	0.366	-0.671	-0.549	1.147	10.036	0.846	0.305	1.221	-0.488	1.341	10.155	-1.462	-0.793	-0.366	-0.793	1506610652
-9.942	-0.577	-1.493	0.305	-0.549	-0.305	2.09	-9.214	1.68	-0.671	0.427	-0.366	5.557	8.6	0.484	1.404	1.16	-0.122	-9.942	-0.577	-1.493	0.305	-0.549	-0.305	0.973	10.05	0.647	0.122	0.916	-0.427	1.341	10.155	-1.462	-0.793	-0.366	-0.793	1506610652
-10.113	-0.341	-1.654	0.183	-0.427	-0.122	2.155	-9.603	1.574	-0.549	-0.061	0	5.534	8.717	0.803	1.038	0.549	-0.183	-10.113	-0.341	-1.654	0.183	-0.427	-0.122	0.987	10.14	0.596	0.061	0.549	-0.488	0.329	10.338	-2.149	-1.16	-0.488	-0.854	1506610653
-10.39	-0.484	-1.487	0.244	-0.244	0.061	2.249	-9.643	1.542	-0.549	-0.061	0	5.521	8.868	1.176	0.732	0.305	-0.305	-10.39	-0.484	-1.487	0.244	-0.244	0.061	0.822	10.198	0.611	-0.305	0.305	-0.366	1.026	10.367	-2.229	-0.793	-1.343	-1.77	1506610653
-10.802	-1.047	-0.813	0.183	-0.061	0	2.249	-9.643	1.542	-0.671	0.366	0.122	5.285	9.368	1.273	0.244	-0.183	-0.488	-10.802	-1.047	-0.813	0.183	-0.061	0	0.511	10.526	0.973	0	0	0	1.026	10.367	-2.229	-0.793	-1.343	-1.77	1506610653
-10.997	-1.855	-0.327	-0.122	0.183	-0.122	2.281	-10.434	1.245	-0.488	1.038	0.549	5.195	9.909	1.224	-0.305	-0.793	-0.854	-10.997	-1.855	-0.327	-0.122	0.183	-0.122	0.846	10.948	1.242	0	-0.61	0.061	1.643	11.075	-0.273	-1.038	-0.732	-1.709	1506610653
-10.479	-2.436	0.145	-0.061	-0.061	0.061	2.254	-10.704	0.798	-0.488	1.038	0.549	4.981	10.146	1.153	-0.488	-1.221	-0.977	-10.479	-2.436	0.145	-0.061	-0.061	0.061	1.388	11.109	1.91	-0.061	-0.366	-0.183	1.652	11.082	0.785	-2.686	0.122	0.305	1506610653
-8.844	-2.707	1.348	-0.061	0.488	0.427	2.254	-10.704	0.798	-0.305	0.854	0.732	4.919	9.659	1.414	-0.122	-0.793	-0.916	-8.844	-2.707	1.348	-0.061	0.488	0.427	1.359	10.234	2.506	-0.122	-0.488	-0.427	1.426	9.983	1.22	-2.686	0.122	0.305	1506610653
-8.847	-2.326	1.849	-0.366	0.732	0.427	2.475	-10.433	0.426	-0.244	0.916	0.671	4.573	8.552	1.744	0.183	0.122	-0.549	-8.847	-2.326	1.849	-0.366	0.732	0.427	0.58	8.559	2.714	-0.671	-0.366	-0.183	0.957	8.586	1.542	-3.418	0.244	1.648	1506610653
-10.465	-2.926	1.133	-0.061	-0.244	-0.305	2.06	-8.338	-0.446	-0.061	1.404	-0.061	3.729	8.634	1.542	-0.244	0.122	-0.183	-10.465	-2.926	1.133	-0.061	-0.244	-0.305	0.226	8.308	3.284	-0.366	0.916	0.244	-0.099	9.798	1.621	-2.441	0.305	3.235	1506610653
-10.213	-3.352	1.311	-0.183	-0.671	-0.549	1.397	-8.735	-1.169	0.671	-0.183	-1.221	3.181	9.94	1.025	-0.977	-0.732	-0.488	-10.213	-3.352	1.311	-0.183	-0.671	-0.549	0.537	9.844	3.87	0.916	1.465	-0.061	-1.232	11.568	1.497	-1.465	0.977	3.784	1506610653
-9.448	-2.882	1.512	-0.244	-0.549	-0.427	1.085	-9.465	-2.306	1.404	-0.732	-1.038	3.539	10.422	0.946	-0.61	-0.854	-0.732	-9.448	-2.882	1.512	-0.244	-0.549	-0.427	0.432	10.336	3.908	0.793	1.038	-0.183	-0.691	10.677	1.635	-1.282	-0.366	3.357	1506610653
-9.221	-2.619	1.505	0.305	-0.366	-0.427	1.115	-9.122	-2.999	1.343	-0.671	-1.099	3.945	9.609	1.378	0.61	0.427	-0.183	-9.221	-2.619	1.505	0.305	-0.366	-0.427	-0.108	9.405	3.723	0	0.671	-0.061	-0.755	10.084	1.901	-0.305	0.916	2.93	1506610653
-9.092	-1.97	1.425	0.061	-0.122	-0.244	1.181	-8.287	-2.858	1.343	-0.671	-1.099	3.519	9.225	1.452	0.732	1.404	0.427	-9.092	-1.97	1.425	0.061	-0.122	-0.244	-0.339	8.78	3.405	-0.488	0.671	0.183	-0.452	9.375	1.818	0.305	2.93	2.869	1506610653
-9.276	-1.394	1.355	-0.183	0.183	0	1.214	-8.14	-2.555	0.305	-0.549	-1.221	2.895	9.342	1.293	0.061	0.916	0.244	-9.276	-1.394	1.355	-0.183	0.183	0	-0.23	8.998	3.066	-0.183	0.793	0.366	-0.542	9.316	1.566	1.16	3.174	2.258	1506610653
-9.112	-0.846	1.379	-0.244	0.549	0.305	1.146	-8.263	-2.328	-0.732	-0.183	-0.916	2.907	9.664	1.084	-0.122	0.244	0	-9.112	-0.846	1.379	-0.244	0.549	0.305	0.033	9.574	3.181	0.366	0.916	0.122	-0.9	8.987	1.7	2.075	1.282	0.427	1506610653
-9.121	-0.624	0.873	-0.977	0.305	0.183	0.934	-8.564	-1.999	-1.038	0.427	-0.366	3.362	9.735	0.837	0.183	0.61	0.183	-9.121	-0.624	0.873	-0.977	0.305	0.183	0.378	9.741	3.589	0.488	0.732	-0.122	-0.9	8.987	1.7	2.075	1.282	0.427	1506610653
-8.678	-0.8	1.024	-1.526	0.61	0.122	0.91	-8.623	-1.646	-0.427	-0.854	-0.061	3.615	9.459	0.962	0.977	1.282	0.305	-8.678	-0.8	1.024	-1.526	0.61	0.122	0.516	9.574	3.632	-0.183	0.671	-0.061	0.602	8.833	2.125	1.709	1.465	0.122	1506610653
-9.397	-1.376	0.646	-1.465	0.61	0.122	1.154	-8.934	-1.327	-0.061	-1.587	-0.244	3.6	9.241	1.396	1.465	2.014	0.183	-9.397	-1.376	0.646	-1.465	0.61	0.122	0.604	9.391	3.198	-0.427	0.366	0.183	-0.146	8.455	2.299	0.793	-1.648	-1.343	1506610653
-10.415	-2.481	0.041	-1.16	0.305	-0.183	1.501	-9.026	-0.955	-0.061	-1.587	-0.244	3.396	9.161	1.559	1.343	2.014	-0.244	-10.415	-2.481	0.041	-1.16	0.305	-0.183	0.755	9.35	2.896	-0.244	0.305	0.427	-0.146	8.455	2.299	0.793	-1.648	-1.343	1506610653
-10.464	-2.479	-0.391	-0.732	-0.122	-0.122	1.69	-9.153	-0.604	0.305	-1.587	-0.122	3.424	9.521	1.475	0.854	1.526	-0.793	-10.464	-2.479	-0.391	-0.732	-0.122	-0.122	1.097	9.799	2.663	0.122	0.61	0.549	2.394	11.289	0.175	3.54	-2.747	-1.953	1506610653
-9.552	-1.843	-0.294	-1.221	0	-0.183	1.829	-9.546	-0.548	0.305	-1.587	-0.122	3.882	9.866	1.431	0.61	1.77	-1.221	-9.552	-1.843	-0.294	-1.221	0	-0.183	0.994	10.118	2.291	0.244	0.916	0.549	1.699	10.371	0.565	0.732	0.305	-1.16	1506610653
-9.502	-2.18	-0.597	-1.099	0.122	-0.183	2.199	-9.271	-0.379	0.305	-1.16	0.977	4.188	9.427	1.292	0.61	2.136	-0.977	-9.502	-2.18	-0.597	-1.099	0.122	-0.183	0.31	9.424	2.12	-0.061	0.854	0.61	1.361	9.954	0.15	0.732	0.305	-1.16	1506610653
-9.772	-2.34	-0.634	-0.732	-0.061	0	2.713	-8.565	0.085	-0.305	0	1.282	3.754	9.019	0.92	0.305	1.526	-0.366	-9.772	-2.34	-0.634	-0.732	-0.061	0	0.026	8.941	2.012	-0.305	0.488	0.61	1.022	10.072	-0.093	1.465	0.244	-0.916	1506610653
-9.692	-1.96	-0.529	-0.549	0.122	0.183	2.973	-8.664	0.41	-0.549	1.099	1.282	3.316	9.221	0.607	-0.183	0.061	-0.183	-9.692	-1.96	-0.529	-0.549	0.122	0.183	0.276	9.326	1.871	0.183	0.305	0.427	1.474	10.076	-0.233	0.427	-0.183	-0.244	1506610653
-9.763	-1.596	-0.621	-0.549	0.061	0.183	2.934	-9.215	0.426	-0.305	1.404	0.977	3.38	9.372	0.337	-0.427	-0.793	-0.366	-9.763	-1.596	-0.621	-0.549	0.061	0.183	0.532	9.67	1.94	0.61	0.427	0.305	1.254	9.963	-0.697	0.427	-0.183	-0.244	1506610653
-9.792	-1.59	-0.705	-0.549	-0.061	0.122	2.833	-9.412	0.224	0.122	0.549	0.305	3.749	9.311	0.19	-0.244	-0.549	-0.427	-9.792	-1.59	-0.705	-0.549	-0.061	0.122	0.632	9.633	2.097	0.793	0.488	0.305	0.999	9.921	-0.883	0.488	0.183	-0.244	1506610653
-9.722	-1.648	-0.646	-0.488	0.061	0.244	2.891	-9.081	-0.033	0.488	-0.61	-1.221	3.78	9.321	0.323	0.427	0.427	-0.122	-9.722	-1.648	-0.646	-0.488	0.061	0.244	0.895	9.563	1.993	0.305	0.183	0.244	1.089	9.944	-0.724	0.427	0.122	-0.244	1506610654
-9.83	-1.488	-0.565	-0.427	0	0.244	2.735	-8.995	-0.251	0.549	-0.671	-1.404	3.559	9.35	0.505	0.488	0.122	0.061	-9.83	-1.488	-0.565	-0.427	0	0.244	1.065	9.54	1.834	0.305	0.061	0.122	1.05	9.948	-0.859	0.244	0.183	-0.122	1506610654
-9.812	-1.401	-0.592	-0.488	0	0.244	2.621	-8.897	-0.385	0.427	-0.488	-1.343	3.474	9.39	0.683	0.305	0	-0.061	-9.812	-1.401	-0.592	-0.488	0	0.244	1.226	9.575	1.695	0.427	0.061	0	0.799	9.951	-0.95	0.122	0.061	-0.061	1506610654
-9.794	-1.408	-0.614	-0.488	0	0.122	2.556	-8.807	-0.431	0.244	-0.061	-1.16	3.5	9.448	0.81	0.244	0.061	-0.244	-9.794	-1.408	-0.614	-0.488	0	0.122	1.34	9.631	1.623	0.488	0.183	0.061	0.813	9.908	-1.018	0.122	0.061	-0.061	1506610654
-9.771	-1.424	-0.59	-0.366	0.061	0.122	2.439	-8.738	-0.428	0.122	0.183	-0.916	3.56	9.501	0.9	0.244	0.244	-0.427	-9.771	-1.424	-0.59	-0.366	0.061	0.122	1.438	9.649	1.65	0.488	0.244	0.061	0.897	9.871	-0.953	0.183	0	-0.122	1506610654
-9.789	-1.413	-0.571	-0.366	0.061	0.061	2.37	-8.734	-0.38	0.061	0.183	-0.793	3.542	9.557	0.927	0.244	0.244	-0.427	-9.789	-1.413	-0.571	-0.366	0.061	0.061	1.511	9.666	1.64	0.305	0.244	0	0.879	9.886	-0.91	0.122	0	-0.061	1506610654
-9.812	-1.351	-0.518	-0.244	0	0.061	2.322	-8.722	-0.354	0.061	0.183	-0.793	3.536	9.623	0.959	0.244	0.305	-0.366	-9.812	-1.351	-0.518	-0.244	0	0.061	1.538	9.708	1.608	0.244	0.183	-0.061	0.762	9.897	-0.939	0.061	0.122	-0.061	1506610654
-9.838	-1.298	-0.519	-0.244	0.061	0	2.277	-8.726	-0.282	0	0.061	-0.732	3.476	9.691	1.024	0.183	0.244	-0.366	-9.838	-1.298	-0.519	-0.244	0.061	0	1.473	9.749	1.571	0.122	0.183	-0.061	0.745	9.916	-0.93	0	-0.061	-0.061	1506610654
-9.822	-1.287	-0.519	-0.183	0.061	-0.061	2.259	-8.733	-0.205	-0.122	0	-0.244	3.431	9.721	0.997	0.122	0.061	-0.366	-9.822	-1.287	-0.519	-0.183	0.061	-0.061	1.4	9.737	1.572	0.061	0.061	-0.061	0.878	9.897	-0.955	-0.061	0	-0.061	1506610654
-9.789	-1.269	-0.523	-0.061	0.122	-0.061	2.277	-8.709	-0.156	-0.122	0	-0.244	3.419	9.751	0.981	0	-0.061	-0.305	-9.789	-1.269	-0.523	-0.061	0.122	-0.061	1.436	9.764	1.592	0	0	-0.122	0.835	9.906	-0.924	-0.061	0	-0.061	1506610654
-9.804	-1.223	-0.523	0	0.061	-0.061	2.328	-8.748	-0.084	-0.183	0.061	0.366	3.441	9.743	0.961	0	-0.122	-0.244	-9.804	-1.223	-0.523	0	0.061	-0.061	1.445	9.744	1.619	0	-0.061	-0.122	0.812	9.891	-0.902	0	0	-0.061	1506610654
-9.824	-1.172	-0.536	0	0	-0.061	2.449	-8.752	-0.024	-0.183	0.061	0.671	3.451	9.686	0.944	0	-0.061	-0.244	-9.824	-1.172	-0.536	0	0	-0.061	1.424	9.688	1.604	-0.061	-0.061	-0.061	0.958	9.88	-0.889	-0.061	0	0	1506610654
-9.813	-1.152	-0.544	0	0	-0.061	2.59	-8.725	0.032	-0.183	0.061	0.854	3.39	9.633	0.897	-0.061	-0.183	-0.183	-9.813	-1.152	-0.544	0	0	-0.061	1.389	9.635	1.609	-0.122	-0.122	-0.061	0.907	9.889	-0.89	-0.061	0	0	1506610654
-9.805	-1.148	-0.541	0	0.061	-0.061	2.722	-8.751	0.059	-0.122	0.122	0.916	3.334	9.634	0.825	-0.122	-0.244	-0.122	-9.805	-1.148	-0.541	0	0.061	-0.061	1.438	9.648	1.607	-0.061	-0.122	-0.122	0.914	9.895	-0.848	-0.061	0.061	0	1506610654
-9.802	-1.089	-0.551	0	0.061	-0.061	2.815	-8.818	0.057	0	0	0.916	3.335	9.625	0.766	-0.061	-0.183	-0.122	-9.802	-1.089	-0.551	0	0.061	-0.061	1.47	9.667	1.613	-0.061	-0.061	-0.122	0.979	9.877	-0.772	-0.122	-0.061	-0.061	1506610654
-9.807	-1.072	-0.578	-0.061	0.061	-0.061	3.005	-8.866	0.067	0	-0.061	0.793	3.341	9.58	0.737	0	-0.061	-0.183	-9.807	-1.072	-0.578	-0.061	0.061	-0.061	1.432	9.622	1.634	-0.061	-0.122	-0.122	1.029	9.883	-0.815	-0.122	0	0	1506610654
-9.814	-1.052	-0.607	-0.061	0.061	-0.061	3.145	-8.888	0.004	0	0.061	0.61	3.303	9.574	0.737	0	-0.122	-0.183	-9.814	-1.052	-0.607	-0.061	0.061	-0.061	1.386	9.583	1.633	-0.061	-0.122	-0.122	1.034	9.878	-0.79	-0.122	0	0	1506610654
-9.801	-1.075	-0.615	-0.061	0	-0.061	3.14	-8.885	-0.102	0.122	0.122	0.305	3.289	9.566	0.743	0	-0.122	-0.122	-9.801	-1.075	-0.615	-0.061	0	-0.061	1.391	9.574	1.629	-0.061	-0.122	-0.122	1.036	9.895	-0.785	-0.061	0	0	1506610654
-9.796	-1.078	-0.614	0	0	0	3.146	-8.831	-0.108	0.183	0	0	3.307	9.552	0.754	0	-0.122	-0.122	-9.796	-1.078	-0.614	0	0	0	1.415	9.57	1.653	0	-0.061	-0.122	1.047	9.881	-0.75	-0.122	0	0	1506610654
-9.828	-1.055	-0.617	-0.061	0	0	3.092	-8.776	-0.104	0.061	-0.061	-0.183	3.305	9.564	0.787	0.061	0	-0.122	-9.828	-1.055	-0.617	-0.061	0	0	1.396	9.564	1.666	0	-0.061	-0.122	1.054	9.871	-0.754	-0.122	0	0	1506610654
-9.817	-1.071	-0.616	-0.061	-0.061	0	2.985	-8.757	-0.187	0.061	-0.061	-0.305	3.324	9.582	0.822	0.061	0	-0.061	-9.817	-1.071	-0.616	-0.061	-0.061	0	1.367	9.562	1.665	0	-0.061	-0.061	1.044	9.875	-0.782	-0.061	0	0	1506610654
-9.805	-1.114	-0.629	-0.061	-0.061	0	2.92	-8.774	-0.228	0.061	0.061	-0.366	3.326	9.629	0.849	0	0	-0.061	-9.805	-1.114	-0.629	-0.061	-0.061	0	1.342	9.597	1.656	0.061	-0.061	-0.061	0.994	9.877	-0.772	0	0	0	1506610654
-9.801	-1.125	-0.614	-0.061	0	0	2.827	-8.796	-0.218	0.061	0.061	-0.488	3.339	9.67	0.876	0	-0.061	0	-9.801	-1.125	-0.614	-0.061	0	0	1.342	9.597	1.656	0.061	-0.061	-0.061	1.024	9.886	-0.766	0	0	0	1506610654
-9.806	-1.134	-0.596	0	-0.061	0	2.766	-8.818	-0.191	0	0	-0.61	3.334	9.654	0.863	-0.061	-0.061	0.061	-9.806	-1.134	-0.596	0	-0.061	0	1.342	9.597	1.656	0.061	-0.061	-0.061	0.991	9.883	-0.746	-0.061	0	0	1506610654
-9.81	-1.133	-0.609	0	0	-0.061	2.668	-8.776	-0.115	0	0.122	-0.61	3.285	9.643	0.882	-0.122	-0.061	0.122	-9.81	-1.133	-0.609	0	0	-0.061	1.342	9.597	1.656	0.061	-0.061	-0.061	0.98	9.898	-0.769	-0.061	0	0	1506610655
-9.804	-1.175	-0.613	0	0	-0.061	2.545	-8.795	-0.053	-0.061	0.122	-0.488	3.207	9.682	0.805	-0.183	-0.183	0.122	-9.804	-1.175	-0.613	0	0	-0.061	1.342	9.597	1.656	0.061	-0.061	-0.061	0.994	9.899	-0.752	-0.061	-0.061	0	1506610655
-9.783	-1.139	-0.577	0.061	0	-0.061	2.455	-8.786	-0.001	0	0.061	-0.366	3.205	9.661	0.815	-0.183	-0.122	0.061	-9.783	-1.139	-0.577	0.061	0	-0.061	1.501	9.676	1.652	0	0	-0.061	0.989	9.902	-0.701	-0.122	0	0.061	1506610655
-9.814	-1.062	-0.579	0	0	-0.061	2.411	-8.764	0.066	0.122	0	-0.183	3.173	9.601	0.843	-0.061	-0.061	0	-9.814	-1.062	-0.579	0	0	-0.061	1.421	9.621	1.619	-0.061	0	-0.061	1.01	9.877	-0.694	-0.122	0	0.061	1506610655
-9.81	-1.061	-0.586	0	0	-0.061	2.363	-8.772	0.144	0.183	-0.061	-0.061	3.158	9.624	0.819	-0.122	-0.061	-0.061	-9.81	-1.061	-0.586	0	0	-0.061	1.385	9.628	1.635	0	0	-0.061	0.994	9.885	-0.738	-0.122	0	0.061	1506610655
-9.79	-1.085	-0.577	0	0	-0.061	2.439	-8.83	0.201	0.183	-0.183	0.061	3.169	9.654	0.797	-0.122	-0.122	-0.061	-9.79	-1.085	-0.577	0	0	-0.061	1.369	9.664	1.66	0	-0.061	-0.122	1.056	9.872	-0.679	-0.061	0	0	1506610655
-9.804	-1.056	-0.562	0	0	-0.061	2.512	-8.824	0.213	0.183	-0.183	0.061	3.229	9.63	0.829	-0.061	-0.122	0	-9.804	-1.056	-0.562	0	0	-0.061	1.348	9.64	1.684	-0.061	-0.061	-0.122	1.097	9.88	-0.644	-0.061	0	0.061	1506610655
-9.819	-1.072	-0.596	-0.061	0	-0.061	2.513	-8.776	0.183	0.061	-0.183	0.244	3.176	9.572	0.865	0	-0.122	-0.061	-9.819	-1.072	-0.596	-0.061	0	-0.061	1.438	9.587	1.646	-0.061	-0.061	-0.122	1.047	9.863	-0.695	-0.061	0	0.061	1506610655
-9.792	-1.091	-0.591	0	0	-0.061	2.552	-8.763	0.112	0	-0.183	0.305	3.185	9.58	0.87	0	-0.061	-0.122	-9.792	-1.091	-0.591	0	0	-0.061	1.483	9.597	1.658	0	0	-0.122	1.097	9.897	-0.657	0	0	0	1506610655
-9.789	-1.048	-0.59	-0.061	0	-0.061	2.601	-8.805	0.049	0	-0.183	0.305	3.238	9.635	0.92	0	0	-0.183	-9.789	-1.048	-0.59	-0.061	0	-0.061	1.459	9.648	1.639	0	0	-0.122	1.146	9.869	-0.665	0	0	0	1506610655
-9.812	-1.029	-0.613	-0.061	0	-0.061	2.67	-8.811	-0.017	0	-0.183	0.366	3.354	9.613	0.974	0.061	0.061	-0.122	-9.812	-1.029	-0.613	-0.061	0	-0.061	1.397	9.615	1.672	-0.061	0	-0.122	1.168	9.862	-0.696	0	0	0	1506610655
-9.8	-1.066	-0.593	-0.122	0	-0.122	2.726	-8.769	-0.033	0	-0.122	0.366	3.326	9.595	0.979	0	0	-0.061	-9.8	-1.066	-0.593	-0.122	0	-0.122	1.386	9.577	1.671	-0.061	0	-0.122	1.148	9.868	-0.657	0	0.061	0	1506610655
-9.812	-1.089	-0.578	-0.122	-0.061	-0.061	2.754	-8.788	-0.019	0	-0.122	0.366	3.332	9.634	0.963	0	0	-0.061	-9.812	-1.089	-0.578	-0.122	-0.061	-0.061	1.418	9.615	1.654	0	0	-0.122	1.176	9.869	-0.657	0	0.061	0	1506610655
-9.805	-1.097	-0.563	-0.122	-0.061	-0.122	2.783	-8.803	0.014	-0.061	-0.183	0.244	3.344	9.622	0.947	0	0	-0.061	-9.805	-1.097	-0.563	-0.122	-0.061	-0.122	1.463	9.633	1.68	0	0.061	-0.061	1.169	9.857	-0.67	0.061	0.061	0	1506610655
-9.79	-1.11	-0.587	-0.122	0	-0.061	2.814	-8.79	0.047	-0.061	-0.183	0.122	3.329	9.6	0.952	0	0.122	-0.061	-9.79	-1.11	-0.587	-0.122	0	-0.061	1.462	9.609	1.654	0	0.122	-0.061	1.157	9.868	-0.671	0.061	0.061	0	1506610655
-9.783	-1.101	-0.584	-0.122	0	-0.122	2.803	-8.795	0.053	-0.061	-0.183	0.122	3.28	9.611	0.958	0	0.061	-0.061	-9.783	-1.101	-0.584	-0.122	0	-0.122	1.431	9.609	1.646	0	0.122	-0.061	1.157	9.868	-0.671	0.061	0.061	0	1506610655
-9.783	-1.072	-0.593	-0.122	0	-0.122	2.779	-8.825	0.056	0	-0.244	-0.061	3.279	9.616	0.925	0	0.061	-0.061	-9.783	-1.072	-0.593	-0.122	0	-0.122	1.418	9.611	1.678	0	0.183	-0.061	1.201	9.848	-0.668	0.061	0.061	0	1506610655
-9.789	-1.065	-0.58	-0.183	0	-0.061	2.724	-8.829	0.039	-0.061	-0.183	-0.122	3.269	9.595	0.906	0	0.122	0	-9.789	-1.065	-0.58	-0.183	0	-0.061	1.418	9.601	1.693	0	0.244	-0.061	1.251	9.855	-0.653	0	0.122	0.061	1506610655
-9.799	-1.075	-0.599	-0.244	0.061	-0.061	2.628	-8.85	0.026	-0.061	-0.183	-0.122	3.229	9.604	0.896	0	0.122	-0.061	-9.799	-1.075	-0.599	-0.244	0.061	-0.061	1.39	9.605	1.713	0.061	0.244	-0.061	1.243	9.855	-0.675	0	0.122	0.061	1506610655
-9.8	-1.116	-0.611	-0.305	0.061	-0.061	2.497	-8.927	0.06	0	-0.305	-0.244	3.183	9.604	0.914	-0.061	0.061	-0.061	-9.8	-1.116	-0.611	-0.305	0.061	-0.061	1.379	9.577	1.718	0.061	0.305	-0.061	1.23	9.848	-0.688	0	0.183	0.061	1506610655
-9.814	-1.087	-0.603	-0.366	0.061	-0.061	2.376	-8.924	0.128	0.122	-0.732	-0.305	3.188	9.513	0.967	-0.122	0.061	-0.061	-9.814	-1.087	-0.603	-0.366	0.061	-0.061	1.392	9.509	1.683	0.061	0.366	-0.061	1.188	9.855	-0.691	0.061	0.122	0.061	1506610655
-9.838	-1.084	-0.63	-0.427	0	-0.061	2.375	-8.867	0.123	0.122	-0.732	-0.305	3.176	9.473	0.951	0	0.122	-0.061	-9.838	-1.084	-0.63	-0.427	0	-0.061	1.492	9.516	1.687	0.122	0.366	-0.122	1.196	9.862	-0.762	0.122	0.061	0.061	1506610655
-9.838	-1.007	-0.66	-0.61	0	-0.122	2.376	-8.911	0.11	0.244	-0.854	-0.244	3.298	9.489	0.94	0.122	0.305	-0.183	-9.838	-1.007	-0.66	-0.61	0	-0.122	1.602	9.569	1.702	0.122	0.61	-0.122	1.164	9.86	-0.822	0.183	0.061	0	1506610655
-9.728	-0.998	-0.774	-0.793	-0.061	-0.183	2.31	-8.967	0.127	0.244	-0.854	-0.244	3.399	9.49	0.938	0.305	0.61	-0.183	-9.728	-0.998	-0.774	-0.793	-0.061	-0.183	1.56	9.577	1.666	0.122	0.793	-0.122	1.176	9.831	-0.779	0.183	0.122	-0.061	1506610655
-9.7	-0.909	-1.008	-0.977	-0.305	-0.366	2.139	-9.039	0.102	0.305	-0.793	-0.183	3.383	9.472	0.913	0.427	0.671	-0.183	-9.7	-0.909	-1.008	-0.977	-0.305	-0.366	1.543	9.551	1.616	0.122	0.793	-0.122	0.961	9.822	-0.797	0.244	0.061	-0.183	1506610655
-9.717	-0.798	-1.358	-1.343	-0.427	-0.61	2.184	-9.126	0.056	0.488	-1.465	-0.366	3.305	9.47	0.775	0.549	0.732	-0.244	-9.717	-0.798	-1.358	-1.343	-0.427	-0.61	1.767	9.606	1.495	0.061	0.854	-0.183	0.98	9.801	-1.213	0.305	-0.244	-0.305	1506610656
-9.705	-0.709	-1.634	-1.648	-0.305	-0.61	2.218	-9.241	0.006	0.671	-1.892	-0.671	3.229	9.411	0.696	0.671	0.793	-0.427	-9.705	-0.709	-1.634	-1.648	-0.305	-0.61	2.104	9.625	1.279	0.061	1.038	-0.366	1.633	9.719	-1.75	0.366	0	-0.427	1506610656
-9.891	-0.633	-1.682	-2.075	-0.122	-0.488	2.168	-9.292	-0.045	0.671	-1.892	-0.671	3.359	9.294	0.703	0.854	1.038	-0.793	-9.891	-0.633	-1.682	-2.075	-0.122	-0.488	2.184	9.546	0.944	0	1.465	-0.427	1.897	9.77	-1.981	0.305	0.793	-0.488	1506610656
-9.928	-0.697	-1.645	-2.441	-0.183	-0.549	2.005	-9.347	0.014	0.732	-2.014	-0.793	3.484	9.527	0.646	0.854	1.587	-1.221	-9.928	-0.697	-1.645	-2.441	-0.183	-0.549	2.009	9.788	0.59	0.061	2.136	-0.366	1.701	9.867	-1.889	0.244	1.404	-0.488	1506610656
-9.763	-0.866	-1.619	-2.625	-0.122	-0.549	2.004	-9.388	0.22	0.732	-2.38	-0.916	3.741	9.782	0.586	0.671	1.953	-1.648	-9.763	-0.866	-1.619	-2.625	-0.122	-0.549	1.492	9.95	0.386	0.183	2.441	-0.244	1.413	9.839	-1.724	0.244	1.648	-0.549	1506610656
-9.732	-1.044	-1.675	-2.686	-0.183	-0.549	2.034	-8.966	0.567	0.732	-2.502	-0.854	3.95	9.794	0.444	0.427	2.258	-1.648	-9.732	-1.044	-1.675	-2.686	-0.183	-0.549	0.991	9.879	0.334	0.183	2.441	-0.122	1.34	9.817	-1.489	0.183	1.465	-0.61	1506610656
-9.721	-1.048	-1.756	-2.747	-0.305	-0.488	1.986	-8.497	0.889	0.854	-2.319	-0.61	4.078	9.831	0.245	0.366	2.258	-1.343	-9.721	-1.048	-1.756	-2.747	-0.305	-0.488	0.854	9.928	0.389	0.061	2.441	0.061	1.54	9.807	-1.34	0	1.404	-0.549	1506610656
-9.739	-1.007	-1.915	-2.93	-0.427	-0.488	1.864	-8.266	1.032	1.099	-2.625	-0.366	4.191	9.912	0.079	0.366	2.38	-0.916	-9.739	-1.007	-1.915	-2.93	-0.427	-0.488	0.751	10.076	0.415	-0.183	2.563	0.244	1.535	9.782	-1.515	-0.122	1.648	-0.488	1506610656
-9.78	-1.05	-2.119	-3.052	-0.488	-0.488	1.765	-8.118	0.951	1.099	-2.625	-0.366	4.165	10.027	-0.074	0.305	2.747	-0.427	-9.78	-1.05	-2.119	-3.052	-0.488	-0.488	0.596	10.186	0.359	-0.366	2.686	0.366	1.494	9.837	-1.64	-0.244	1.831	-0.488	1506610656
-9.719	-1.134	-2.278	-3.113	-0.61	-0.549	1.907	-8.191	0.834	1.221	-3.174	0.732	3.914	10.158	-0.207	0.122	2.747	-0.061	-9.719	-1.134	-2.278	-3.113	-0.61	-0.549	0.455	10.267	0.258	-0.366	2.625	0.488	1.386	9.885	-1.571	-0.427	1.892	-0.488	1506610656
-9.593	-1.174	-2.408	-2.991	-0.671	-0.61	2.092	-8.335	0.644	1.099	-2.991	1.221	3.642	10.002	-0.311	-0.061	2.563	0.122	-9.593	-1.174	-2.408	-2.991	-0.671	-0.61	0.455	10.104	0.252	-0.305	2.502	0.61	1.355	9.829	-1.796	-0.671	2.014	-0.549	1506610656
-9.539	-1.188	-2.537	-2.869	-0.977	-0.488	2.317	-8.409	0.592	1.099	-2.991	1.221	3.429	9.676	-0.418	-0.061	2.441	0.244	-9.539	-1.188	-2.537	-2.869	-0.977	-0.488	0.589	9.814	0.221	-0.488	2.441	0.732	1.144	9.787	-1.802	-0.793	2.136	-0.61	1506610656
-9.591	-1.184	-2.863	-2.686	-1.099	-0.244	2.564	-8.472	0.541	0.916	-3.296	1.404	3.271	9.481	-0.529	-0.061	2.563	0.244	-9.591	-1.184	-2.863	-2.686	-1.099	-0.244	0.689	9.688	0.181	-0.427	2.502	0.732	1.136	9.777	-1.977	-0.916	2.136	-0.732	1506610656
-9.722	-0.883	-3.052	-2.502	-1.404	0.061	2.795	-8.668	0.48	0.61	-3.235	1.221	3.139	9.403	-0.615	-0.061	2.808	0	-9.722	-0.883	-3.052	-2.502	-1.404	0.061	0.688	9.631	0.116	-0.305	2.625	0.793	1.811	9.885	-2.127	-1.038	2.136	-0.793	1506610656
-9.509	-0.872	-2.969	-2.93	-1.648	0.183	3.031	-8.825	0.58	0.61	-3.235	1.221	3.133	9.304	-0.682	-0.122	2.93	-0.244	-9.509	-0.872	-2.969	-2.93	-1.648	0.183	0.555	9.52	0.059	-0.183	2.625	0.916	2.05	10.095	-1.335	-1.709	2.502	-0.732	1506610656
-9.728	-1.219	-2.367	-3.357	-1.465	0.183	3.145	-8.909	0.774	0.244	-2.808	0.549	3.173	9.344	-0.768	-0.183	2.869	-0.305	-9.728	-1.219	-2.367	-3.357	-1.465	0.183	0.457	9.631	0.144	-0.061	2.686	1.038	1.587	10.104	-0.663	-2.502	2.93	-0.549	1506610656
-10.172	-1.351	-1.975	-3.479	-1.099	0.183	3.287	-9.532	0.973	0.244	-2.625	0.244	3.171	9.987	-0.903	-0.244	2.319	-0.183	-10.172	-1.351	-1.975	-3.479	-1.099	0.183	0.796	10.264	0.563	-0.122	2.808	0.854	0.83	10.478	0.012	-3.296	3.845	-0.244	1506610656
-10.093	-1.889	-1.243	-3.235	-0.366	0.244	3.287	-9.532	0.973	0.244	-2.625	0.244	3.275	10.29	-0.796	0	1.709	0.122	-10.093	-1.889	-1.243	-3.235	-0.366	0.244	1.054	10.537	1.709	0.671	2.441	0.61	0.81	10.962	0.793	-3.723	3.601	0	1506610656
-10.434	-2.779	0.013	-3.662	-1.221	0.366	3.118	-10.286	1.18	0.549	-2.38	-0.122	3.697	10.044	-0.352	0.549	1.831	0.549	-10.434	-2.779	0.013	-3.662	-1.221	0.366	1.396	10.084	2.485	1.099	2.808	0.366	1.449	10.709	1.65	-4.089	2.563	0.305	1506610656
-10.732	-2.728	1.159	-3.357	-1.953	0.305	2.832	-9.923	0.989	1.099	-2.808	-0.61	4.076	9.68	0.385	1.099	2.808	1.282	-10.732	-2.728	1.159	-3.357	-1.953	0.305	1.208	9.379	2.645	0.671	2.991	0.61	1.729	9.405	1.931	-4.761	3.357	0.793	1506610656
-10.562	-2.567	1.243	-3.052	-2.136	0.122	2.48	-9.199	0.467	1.77	-3.418	-1.099	4.041	9.744	0.897	1.099	4.028	2.014	-10.562	-2.567	1.243	-3.052	-2.136	0.122	0.916	9.073	2.914	0.671	3.601	0.977	0.843	9.119	2.138	-3.662	4.028	1.953	1506610656
-9.136	-2.432	1.22	-3.113	-0.732	0.427	2.253	-9.202	-0.152	2.563	-4.15	-0.977	3.418	10.767	0.924	0.732	4.089	2.441	-9.136	-2.432	1.22	-3.113	-0.732	0.427	0.952	9.953	2.883	1.038	4.211	1.099	1.64	8.467	1.613	-1.038	3.418	2.136	1506610656
-8.569	-1.983	0.883	-2.991	0.061	0.671	2.296	-9.154	-0.677	2.563	-3.54	0	2.873	11.049	0.806	0.488	3.113	2.869	-8.569	-1.983	0.883	-2.991	0.061	0.671	0.941	10.127	3.019	1.038	4.15	0.854	2.291	9.032	0.437	1.282	4.211	3.235	1506610656
-8.568	-1.446	0.309	-3.296	-0.427	0.244	2.449	-8.244	-0.947	2.563	-3.54	0	2.818	10.273	0.786	0.916	3.174	3.357	-8.568	-1.446	0.309	-3.296	-0.427	0.244	0.733	9.27	3.113	0.427	3.845	0.854	0.366	9.923	1.193	1.953	5.371	4.15	1506610656
-8.725	-1.224	-0.006	-3.662	0	0.061	2.592	-7.838	-1.058	1.953	-2.563	0.305	2.535	9.885	0.639	1.16	3.784	3.54	-8.725	-1.224	-0.006	-3.662	0	0.061	0.575	8.873	2.887	-0.061	3.662	1.038	0.144	10.007	1.908	1.648	5.92	4.639	1506610656
-9.69	-1.226	0.059	-3.723	-0.183	0.183	2.488	-8.288	-1.337	1.77	-2.747	0	1.958	9.82	0.443	1.099	3.784	3.174	-9.69	-1.226	0.059	-3.723	-0.183	0.183	0.688	9.123	2.617	0	3.479	1.038	0.883	10.036	2.066	1.282	4.639	4.7	1506610657
-9.953	-1.209	0.258	-3.479	-0.122	0.305	2.338	-8.782	-1.657	1.77	-2.747	0	1.529	9.482	0.294	1.038	3.113	2.258	-9.953	-1.209	0.258	-3.479	-0.122	0.305	0.903	9.234	2.512	0.366	3.174	0.916	1.095	10.265	1.633	1.526	4.822	4.272	1506610657
-9.799	-1.047	0.361	-3.418	-0.122	0.244	2.274	-8.912	-1.826	1.16	-3.906	-0.183	1.394	9.032	0.225	1.038	3.113	2.258	-9.799	-1.047	0.361	-3.418	-0.122	0.244	1.11	9.239	2.395	0.61	3.174	0.732	1.436	10.046	1.457	1.404	4.7	3.845	1506610657
-9.692	-0.831	0.249	-3.418	-0.244	0.183	2.355	-8.733	-1.755	0.488	-3.54	0.183	1.558	8.825	0.196	1.465	2.502	0	-9.692	-0.831	0.249	-3.418	-0.244	0.183	1.225	9.266	2.314	0.671	3.113	0.488	1.061	9.668	1.27	1.892	4.883	3.479	1506610657
-9.613	-0.779	0.336	-3.113	-0.061	0.427	2.355	-8.733	-1.755	0.488	-3.54	0.183	1.753	8.832	0.28	1.77	2.625	-0.977	-9.613	-0.779	0.336	-3.113	-0.061	0.427	1.26	9.339	2.311	0.732	2.93	0.183	0.571	9.136	1.495	2.38	5.31	2.808	1506610657
-9.911	-0.715	-0.019	-3.174	-0.244	0.366	2.312	-8.355	-1.044	-0.427	-2.441	1.221	1.979	8.977	0.528	2.014	2.502	-1.831	-9.911	-0.715	-0.019	-3.174	-0.244	0.366	1.264	9.337	2.369	0.793	2.869	0	1.605	8.991	2.461	2.502	4.517	1.892	1506610657
-10.082	-0.819	0.124	-3.174	-0.244	0.305	2.443	-8.475	-0.629	-0.488	-2.319	1.709	2.385	9.316	0.909	2.197	2.747	-2.441	-10.082	-0.819	0.124	-3.174	-0.244	0.305	1.203	9.434	2.4	0.793	2.869	-0.183	3.078	9.647	2.699	2.563	4.639	0.977	1506610657
-9.709	-0.37	0.318	-3.357	0.183	0.061	2.632	-8.903	-0.303	-0.488	-2.319	1.709	2.745	9.877	1.266	2.197	3.052	-2.808	-9.709	-0.37	0.318	-3.357	0.183	0.061	1.078	9.71	2.335	0.793	2.625	-0.244	2.623	9.555	2.277	1.282	4.517	0.916	1506610657
-9.839	-0.206	0.447	-3.357	0.549	-0.122	2.89	-9.344	-0.008	-0.366	-2.502	2.197	3.079	10.377	1.546	2.075	3.174	-2.93	-9.839	-0.206	0.447	-3.357	0.549	-0.122	1.006	10.007	2.408	0.793	2.38	-0.305	1.022	8.506	1.865	0.549	3.601	0.732	1506610657
-11.311	-1.878	-0.863	-2.93	-0.488	-0.366	2.89	-9.344	-0.008	-0.366	-2.502	2.197	3.429	10.641	1.821	2.014	3.296	-2.747	-11.311	-1.878	-0.863	-2.93	-0.488	-0.366	1.044	10.141	2.434	0.488	2.075	-0.183	-0.178	9.499	1.434	1.16	2.563	0	1506610657
-10.665	-2.556	-0.286	-2.014	-0.488	0	3.208	-9.343	0.396	-0.305	-2.808	2.075	3.591	11.181	1.915	1.831	3.235	-2.38	-10.665	-2.556	-0.286	-2.014	-0.488	0	1.315	10.694	2.21	0.427	1.953	0	0.993	11.654	2.28	3.113	0	-1.709	1506610657
-9.648	-1.073	-0.262	-2.38	0	-0.122	3.63	-10.733	0.193	0	-3.418	1.709	3.975	11.709	2.03	1.221	3.235	-2.258	-9.648	-1.073	-0.262	-2.38	0	-0.122	1.308	10.981	1.93	0.732	2.563	0.122	3.223	10.469	1.077	2.319	0.244	-1.648	1506610657
-9.15	-1.4	-1.463	-3.357	-0.488	-0.854	4.064	-10.305	0.219	0.671	-3.845	1.343	4.526	10.798	2.163	0.793	3.662	-1.709	-9.15	-1.4	-1.463	-3.357	-0.488	-0.854	0.452	9.871	1.881	0.488	3.296	0.427	0.176	9.461	-0.459	1.343	-1.709	-0.977	1506610657
-9.031	-2.507	-1.993	-3.113	-0.732	-0.549	4.273	-8.538	0.769	0.61	-3.662	0.854	4.283	9.598	1.841	0.244	3.784	-0.244	-9.031	-2.507	-1.993	-3.113	-0.732	-0.549	-0.295	8.815	1.343	0	2.747	0.977	0.912	9.735	-0.27	3.113	2.075	-1.953	1506610657
-9.238	-2.579	-1.858	-2.747	-0.244	-0.061	4.02	-7.415	1.047	0.549	-2.808	-1.77	3.541	9.277	1.266	-0.793	2.93	0.916	-9.238	-2.579	-1.858	-2.747	-0.244	-0.061	-0.275	8.652	0.638	-0.305	2.441	1.587	1.926	10.013	-0.461	2.258	1.526	-1.953	1506610657
-9.495	-1.91	-1.784	-2.441	0.244	0.244	3.214	-8.256	0.779	0.549	-2.808	-1.77	3.187	10.018	0.693	-1.831	1.831	0.916	-9.495	-1.91	-1.784	-2.441	0.244	0.244	0.236	9.619	0.191	0.244	3.418	1.953	1.664	9.97	-0.945	1.587	2.075	-1.343	1506610657
-9.82	-1.127	-1.875	-2.625	0.061	0.061	2.686	-9.786	0.579	0.977	-3.479	-3.052	3.496	11.074	-0.042	-2.563	1.404	0.488	-9.82	-1.127	-1.875	-2.625	0.061	0.061	0.239	10.682	0.175	0.854	3.906	2.136	1.664	9.97	-0.945	0.977	1.465	-0.671	1506610657
-9.637	-1.01	-1.815	-3.052	-0.244	-0.244	2.68	-9.548	1.121	0.854	-4.028	-3.418	3.935	10.823	-0.993	-2.808	1.648	0.671	-9.637	-1.01	-1.815	-3.052	-0.244	-0.244	-0.134	10.561	0.761	0.916	3.296	2.075	1.065	9.747	-1.595	0.732	0.488	-0.732	1506610657
-9.359	-1.495	-1.645	-2.991	-0.549	-0.427	2.661	-8.576	1.775	0.427	-1.77	-2.991	3.801	9.831	-1.442	-2.014	1.709	1.831	-9.359	-1.495	-1.645	-2.991	-0.549	-0.427	0.033	9.869	0.91	0.122	1.892	2.075	0.511	9.622	-1.552	0.793	0.732	-1.099	1506610657
-9.518	-1.718	-1.632	-2.625	-0.61	-0.549	2.661	-8.576	1.775	0.427	-1.77	-2.991	3.265	9.301	-1.347	-0.793	1.404	2.808	-9.518	-1.718	-1.632	-2.625	-0.61	-0.549	0.626	9.496	0.633	-0.427	1.709	1.709	0.663	9.576	-1.261	0.916	1.221	-1.282	1506610657
-9.66	-1.741	-1.616	-2.319	-0.549	-0.549	1.645	-8.071	2.144	0.916	-0.977	-2.93	2.858	9.331	-1.464	-0.183	1.099	2.808	-9.66	-1.741	-1.616	-2.319	-0.549	-0.549	1.141	9.55	0.215	-0.305	1.831	1.343	0.95	9.818	-1.114	0.793	1.648	-1.282	1506610657
-9.717	-1.398	-1.798	-1.953	-0.427	-0.366	1.312	-7.961	2.061	1.221	-1.282	-2.502	2.67	9.415	-1.55	-0.061	1.16	2.075	-9.717	-1.398	-1.798	-1.953	-0.427	-0.366	1.457	9.772	0.042	0.244	2.075	0.977	0.813	9.958	-1.089	0.549	1.892	-1.038	1506610657
-9.673	-0.895	-2.155	-1.648	-0.366	-0.305	1.312	-7.961	2.061	1.038	-1.892	-1.526	2.65	9.402	-1.487	0.183	1.587	1.099	-9.673	-0.895	-2.155	-1.648	-0.366	-0.305	1.504	9.933	0.173	0.916	2.563	0.671	0.813	9.958	-1.089	0.244	1.343	-0.793	1506610657
-9.704	-0.964	-1.938	-1.282	-0.61	-0.183	1.41	-7.46	1.724	0.732	-1.953	-0.183	2.766	9.286	-1.391	0.732	1.892	0.427	-9.704	-0.964	-1.938	-1.282	-0.61	-0.183	1.328	9.885	0.432	1.099	2.747	0.305	0.724	9.948	-1.705	-0.183	0.549	-0.854	1506610657
-9.835	-0.866	-1.89	-1.099	-0.671	-0.061	1.592	-7.526	1.579	0.488	-1.77	1.099	2.906	9.158	-1.14	1.343	1.953	0.427	-9.835	-0.866	-1.89	-1.099	-0.671	-0.061	0.871	9.623	0.622	0.732	2.197	0.061	0.93	9.824	-1.532	-0.549	0.061	-1.099	1506610657
-9.598	-0.329	-2.243	-1.038	-0.793	0	1.592	-7.526	1.579	0.488	-1.77	1.099	2.917	9.363	-0.768	1.709	1.953	0.61	-9.598	-0.329	-2.243	-1.038	-0.793	0	0.607	9.769	0.575	0.427	1.465	-0.183	0.93	9.824	-1.532	-0.671	0.427	-1.16	1506610658
-10.267	-0.708	-1.962	-0.671	-0.793	0.732	1.592	-7.526	1.579	0.427	-1.77	2.197	2.791	9.683	-0.238	1.892	1.648	0.61	-10.267	-0.708	-1.962	-0.671	-0.793	0.732	0.812	9.975	0.681	0.366	0.366	-0.549	1.111	10.367	-1.262	-0.916	0.488	-1.282	1506610658
-10.982	-0.708	-1.188	-0.916	0	1.16	2.363	-8.72	1.369	0.122	-1.892	3.54	2.671	10.139	0.303	1.831	0.977	0.244	-10.982	-0.708	-1.188	-0.916	0	1.16	1.194	10.526	0.962	0.549	0.122	-0.488	1.766	10.838	-0.611	-1.953	0.061	-1.099	1506610658
-11.49	-1.698	-1.048	-1.465	0.244	0.671	3.058	-9.633	1.231	-0.122	-1.465	3.479	2.962	11.283	0.878	1.831	0.977	0.244	-11.49	-1.698	-1.048	-1.465	0.244	0.671	1.973	11.66	1.637	1.038	0.244	-0.732	1.766	10.838	-0.611	-2.563	0.061	-0.916	1506610658
-10.724	-3.259	-0.665	-0.977	-0.427	0.61	3.856	-11.331	1.243	-0.244	-0.366	3.174	3.612	11.872	1.714	1.526	1.038	-1.221	-10.724	-3.259	-0.665	-0.977	-0.427	0.61	2.55	11.703	2.535	1.587	-0.305	-0.977	1.171	11.697	1.357	-3.174	0.732	-0.183	1506610658
-8.961	-2.95	0.794	-0.793	-0.305	0.732	4.349	-12.635	1.085	0	-0.244	2.258	4.334	10.316	3.263	2.197	1.953	-0.977	-8.961	-2.95	0.794	-0.793	-0.305	0.732	2.055	9.385	2.717	0.671	-0.305	-0.732	1.329	9.97	1.879	-4.761	0.488	0.916	1506610658
-9.323	-1.873	1.627	-1.038	-0.732	0.488	4.185	-9.077	0.918	0.366	-1.099	0.488	4.098	8.666	4.089	2.502	2.441	0.122	-9.323	-1.873	1.627	-1.038	-0.732	0.488	1.172	7.352	2.628	-0.244	0.732	0.122	1.329	9.97	1.879	-4.944	1.343	2.747	1506610658
-10.399	-1.914	1.462	-1.16	-0.854	0.488	3.719	-8.031	0.691	0.671	-1.77	-0.977	3.194	8.802	3.275	1.038	1.831	1.038	-10.399	-1.914	1.462	-1.16	-0.854	0.488	1.069	7.785	2.71	-0.183	1.465	0.793	-0.665	9.72	1.805	-3.54	1.953	3.54	1506610658
-9.696	-2.233	1.513	-0.732	0.122	0.61	3.358	-8.49	0.275	1.099	-1.587	-1.404	2.626	10.363	2.237	-1.282	0.977	1.343	-9.696	-2.233	1.513	-0.732	0.122	0.61	1.601	9.749	2.89	0.671	2.014	0.732	-0.618	9.382	1.192	-2.014	1.343	3.296	1506610658
-9.363	-1.559	0.939	-1.038	0	0.183	3.213	-9.239	-0.389	1.587	-0.732	-0.977	2.805	11.088	1.97	-2.014	0.366	1.221	-9.363	-1.559	0.939	-1.038	0	0.183	1.47	10.446	3.009	0.793	2.136	0.61	-0.618	9.382	1.192	-0.488	0.732	3.235	1506610658
-9.229	-1.311	0.562	-1.465	-0.366	-0.183	3.302	-9.144	-1.072	1.953	-0.244	-0.61	2.986	10.488	1.869	-0.916	0.366	1.343	-9.229	-1.311	0.562	-1.465	-0.366	-0.183	1.211	10.043	3.055	0.244	1.587	0.671	0.38	9.917	1.804	0.793	2.441	3.723	1506610658
-8.77	-1.388	0.62	-1.343	0	0	3.323	-8.892	-1.446	1.404	-0.854	-2.197	2.907	9.755	1.669	0.183	0.977	1.709	-8.77	-1.388	0.62	-1.343	0	0	1.188	9.335	2.943	-0.305	1.16	0.549	-0.177	9.625	2.19	1.221	3.662	3.601	1506610658
-8.951	-1.001	0.738	-0.854	0.427	0.305	2.968	-8.643	-1.468	1.404	-0.854	-2.197	2.623	9.172	1.331	0.366	1.343	1.77	-8.951	-1.001	0.738	-0.854	0.427	0.305	1.02	8.744	2.735	-0.549	1.038	0.427	-0.177	9.625	2.19	1.16	3.662	3.357	1506610658
-9.463	-0.61	0.569	-0.916	0.427	0.183	2.39	-8.368	-1.474	0.916	-0.977	-2.869	2.159	8.801	1.087	0.122	1.16	1.526	-9.463	-0.61	0.569	-0.916	0.427	0.183	1.024	8.549	2.488	-0.305	0.854	0.305	0.668	9.052	3.231	1.221	3.479	2.93	1506610658
-9.688	-0.546	0.514	-0.977	0.427	0	1.975	-8.281	-1.5	0.183	-1.282	-2.686	1.721	8.721	0.813	0	0.305	1.038	-9.688	-0.546	0.514	-0.977	0.427	0	1.418	8.894	2.455	0.244	0.671	-0.061	1.22	9.132	3.107	1.465	1.77	2.38	1506610658
-9.723	-0.406	0.445	-1.099	0.427	-0.244	1.738	-8.268	-1.403	0.183	-1.282	-2.686	1.711	8.786	0.613	0.183	-0.427	0.244	-9.723	-0.406	0.445	-1.099	0.427	-0.244	1.955	9.251	2.495	0.427	0.488	-0.488	1.22	9.132	3.107	1.587	1.221	1.953	1506610658
-9.731	-0.251	0.462	-1.16	0.305	-0.305	1.738	-8.268	-1.403	-0.366	-0.977	-1.77	2.123	8.707	0.815	0.793	-0.183	-0.732	-9.731	-0.251	0.462	-1.16	0.305	-0.305	2.135	9.176	2.47	0.427	0.305	-0.793	2.028	9.026	2.943	1.465	1.953	1.709	1506610658
-9.739	-0.177	0.427	-1.038	0.305	-0.183	1.615	-8.169	-1.121	-0.366	-0.977	-1.77	2.419	8.67	1.226	1.526	0.549	-1.587	-9.739	-0.177	0.427	-1.038	0.305	-0.183	2.074	9.013	2.43	0.427	0.244	-0.854	2.397	8.847	2.945	1.16	1.77	1.465	1506610658
-9.625	-0.054	0.322	-1.038	0.305	-0.061	1.668	-8.167	-0.626	-1.404	-0.61	0.61	2.556	8.908	1.633	1.526	0.549	-1.587	-9.625	-0.054	0.322	-1.038	0.305	-0.061	2.015	8.949	2.39	0.427	0.244	-0.854	2.397	8.847	2.945	1.099	1.587	1.282	1506610658
-9.606	0.213	0.378	-1.221	0.305	0	1.98	-8.319	0.01	-1.526	0	1.709	2.768	9.241	1.938	1.465	0.305	-2.441	-9.606	0.213	0.378	-1.221	0.305	0	1.89	8.994	2.346	0.671	0.183	-1.099	3.013	8.592	2.979	0.854	1.282	1.038	1506610658
-9.696	0.458	0.585	-1.465	0.427	-0.183	2.516	-9.009	1.024	-1.221	0.183	2.38	3.171	9.585	2.247	1.343	0.305	-2.563	-9.696	0.458	0.585	-1.465	0.427	-0.183	1.699	9.167	2.34	0.488	0.061	-0.916	2.73	8.378	3.232	0.488	0.916	0.549	1506610658
-10.683	-0.105	0.726	-1.587	0.61	-0.244	2.915	-9.422	1.468	-0.916	0.305	2.747	3.614	9.993	2.468	1.221	0.61	-2.38	-10.683	-0.105	0.726	-1.587	0.61	-0.244	1.627	9.436	2.315	0.427	0	-0.732	2.73	8.378	3.232	0.366	0.916	-0.122	1506610658
-11.152	-1.523	0.462	-1.16	0.366	-0.122	2.915	-9.422	1.468	-0.671	0.732	2.808	3.834	10.416	2.406	0.977	0.671	-2.014	-11.152	-1.523	0.462	-1.16	0.366	-0.122	1.719	9.948	2.311	0.244	-0.061	-0.549	1.048	8.885	2.529	0.61	0	-0.916	1506610658
-11.45	-2.111	0.135	-0.183	-0.183	0.122	2.966	-9.702	1.653	-0.061	0.305	2.502	4.045	11.115	2.271	0.671	0.61	-1.465	-11.45	-2.111	0.135	-0.183	-0.183	0.122	1.881	10.732	2.251	0.183	0.183	-0.366	3.348	11.703	3.642	2.197	-1.343	-2.319	1506610658
-10.422	-0.864	0.389	-0.549	0.061	0.244	2.771	-10.042	1.358	0.854	-1.465	2.014	4.326	11.712	2.182	0.427	0.732	-1.099	-10.422	-0.864	0.389	-0.549	0.061	0.244	1.641	11.207	2.171	0.183	0.549	-0.183	3.348	11.703	3.642	1.831	0.793	-1.282	1506610658
-9.868	-0.652	0.078	-0.977	0	-0.122	2.924	-10.476	0.725	0.854	-1.465	2.014	4.421	11.521	2.088	0.183	0.854	-0.366	-9.868	-0.652	0.078	-0.977	0	-0.122	0.947	10.832	2.231	0.061	0.61	0.183	-0.4	9.567	2.041	0.305	-1.892	0.549	1506610659
-9.471	-1.574	-0.392	-0.305	0.061	-0.244	3.33	-10.591	0.175	1.343	-2.808	1.953	4.095	10.741	1.894	-0.183	0.732	0.732	-9.471	-1.574	-0.392	-0.305	0.061	-0.244	0.453	9.989	2.113	-0.061	0.122	0.61	1.225	9.568	-0.078	0.854	-0.671	-1.282	1506610659
-8.955	-1.817	-0.61	0.122	0.244	-0.244	4.126	-9.711	0.079	0.916	-1.221	1.953	3.589	10.21	1.572	-0.671	0.122	1.587	-8.955	-1.817	-0.61	0.122	0.244	-0.244	0.665	9.527	1.759	0.061	-0.183	0.854	1.225	9.568	-0.078	2.686	-2.258	-1.221	1506610659
-9.238	-1.854	-1.007	-0.183	0.183	-0.305	4.188	-8.165	-0.141	0.854	0.061	1.16	3.26	9.871	1.278	-0.977	-0.427	1.77	-9.238	-1.854	-1.007	-0.183	0.183	-0.305	1.13	9.335	1.491	0.244	0.427	0.977	1.958	9.57	-0.287	2.441	-0.488	-1.282	1506610659
-9.308	-1.971	-1.516	-0.61	0.183	-0.305	3.89	-8.079	-0.227	0.916	-0.366	-0.122	3.241	9.521	0.987	-1.038	-0.183	1.77	-9.308	-1.971	-1.516	-0.61	0.183	-0.305	1.069	9.115	1.273	0.244	1.282	1.221	1.321	9.611	-0.534	2.197	0	-1.16	1506610659
-9.542	-2.267	-1.693	-0.427	0.244	-0.122	3.541	-8.056	-0.208	0.732	-0.916	-1.282	3.185	9.44	0.657	-1.16	0.671	1.648	-9.542	-2.267	-1.693	-0.427	0.244	-0.122	0.849	9.189	0.932	0.061	1.77	1.404	1.321	9.611	-0.534	2.014	0.122	-0.916	1506610659
-9.484	-2.143	-1.586	-0.061	0.549	0.122	3.263	-8.428	-0.117	0.488	-1.404	-2.319	2.835	9.844	0.191	-1.404	0.916	1.465	-9.484	-2.143	-1.586	-0.061	0.549	0.122	0.636	9.789	0.828	0.183	1.953	1.465	1.42	9.965	-1.314	1.465	-0.244	-0.671	1506610659
-9.671	-1.535	-1.465	0.183	0.732	0.244	2.985	-9.143	0.205	0.366	-1.404	-3.235	2.656	10.274	-0.175	-1.587	0.488	1.282	-9.671	-1.535	-1.465	0.183	0.732	0.244	0.244	10.263	1.017	0.305	1.709	1.465	1.456	9.85	-1.559	1.038	-0.549	-0.366	1506610659
-9.817	-1.055	-1.578	0	0.427	0.061	2.985	-9.143	0.205	-0.061	-0.916	-3.845	2.692	10.379	-0.5	-1.526	0.122	1.282	-9.817	-1.055	-1.578	0	0.427	0.061	-0.097	10.307	1.316	0.366	1.282	1.465	1.456	9.85	-1.559	0.793	-0.854	-0.244	1506610659
-9.743	-1.128	-1.537	-0.183	0.122	0	2.595	-9.564	1.245	-0.366	-0.427	-4.089	2.766	9.956	-0.706	-1.221	0	1.526	-9.743	-1.128	-1.537	-0.183	0.122	0	-0.05	9.826	1.497	0.305	0.244	1.16	1.52	9.704	-1.67	0.793	-1.038	-0.366	1506610659
-9.667	-1.381	-1.407	-0.183	-0.122	-0.061	2.23	-9.132	1.817	-0.549	0.793	-4.089	2.565	9.223	-0.678	-0.549	-0.244	1.892	-9.667	-1.381	-1.407	-0.183	-0.122	-0.061	0.336	9.253	1.397	-0.061	-0.305	0.732	1.395	9.689	-1.427	0.732	-0.549	-0.488	1506610659
-9.605	-1.68	-1.418	-0.061	-0.183	-0.061	1.717	-8.744	2.171	-0.366	1.648	-3.784	2.26	8.876	-0.693	0	-0.549	1.953	-9.605	-1.68	-1.418	-0.061	-0.183	-0.061	0.941	9.173	1.093	-0.244	-0.427	0.122	1.395	9.689	-1.427	0.732	-0.244	-0.427	1506610659
-9.619	-1.804	-1.406	0.122	-0.061	-0.061	1.31	-8.514	2.233	-0.061	1.526	-3.113	2.011	8.865	-0.73	0.305	-0.732	1.404	-9.619	-1.804	-1.406	0.122	-0.061	-0.061	1.528	9.473	0.945	0.061	-0.366	-0.427	0.976	9.741	-1.654	0.61	-0.427	-0.366	1506610659
-9.652	-1.69	-1.404	0.244	0.427	-0.122	1.31	-8.514	2.233	0.183	0.793	-2.197	2.005	8.888	-0.587	0.61	-0.549	0.183	-9.652	-1.69	-1.404	0.244	0.427	-0.122	1.802	9.685	0.834	0.366	-0.183	-0.671	0.758	9.75	-2.025	0.366	-0.427	-0.122	1506610659
-9.708	-1.664	-1.559	0.244	0.61	-0.183	1.215	-8.408	2.176	0.183	0.793	-2.197	2.172	9.183	-0.425	0.977	-0.183	-1.221	-9.708	-1.664	-1.559	0.244	0.61	-0.183	1.919	10.086	0.89	0.793	0.305	-0.854	0.758	9.75	-2.025	0.366	-0.793	-0.061	1506610659
-9.603	-1.617	-1.676	0.366	0.732	-0.183	1.378	-8.475	1.672	0.366	0.122	0.244	2.53	9.839	-0.205	1.221	0.061	-2.136	-9.603	-1.617	-1.676	0.366	0.732	-0.183	1.784	10.389	1.312	1.038	0.488	-1.221	0.876	9.782	-2.541	0.366	-0.732	-0.122	1506610659
-9.6	-1.439	-1.838	0.549	0.549	0	1.613	-8.494	1.385	0.244	-0.122	1.648	3.106	10.087	0.243	1.526	0.427	-2.441	-9.6	-1.439	-1.838	0.549	0.549	0	1.242	10.165	1.482	0.671	-0.061	-1.526	0.853	9.731	-2.535	0.305	-0.427	-0.061	1506610659
-9.735	-1.175	-1.927	0.732	0.488	0.122	1.987	-8.546	1.125	0.183	-0.549	2.808	3.431	9.947	0.778	1.892	0.732	-2.014	-9.735	-1.175	-1.927	0.732	0.488	0.122	0.735	9.752	1.335	0.061	-0.854	-1.587	0.853	9.731	-2.535	0.305	-0.61	-0.061	1506610659
-9.879	-0.949	-1.913	0.854	0.305	0.183	2.418	-8.855	0.807	0.183	-0.793	3.479	3.463	9.908	1.23	1.892	0.671	-1.465	-9.879	-0.949	-1.913	0.854	0.305	0.183	0.735	9.752	1.335	0.061	-0.854	-1.587	1.445	9.729	-2.219	0.183	-0.671	-0.061	1506610659
-9.853	-0.869	-1.853	0.916	0.183	0.244	2.97	-9.288	0.715	0.061	-0.671	3.845	3.35	9.984	1.461	1.343	0.305	-1.221	-9.853	-0.869	-1.853	0.916	0.183	0.244	0.735	9.752	1.335	0.061	-0.854	-1.587	1.481	9.749	-2.059	0.122	-0.671	0	1506610659
-9.829	-0.809	-1.848	0.977	0.122	0.183	3.456	-9.458	0.866	-0.244	-0.061	3.967	3.222	10.031	1.493	0.488	-0.366	-1.221	-9.829	-0.809	-1.848	0.977	0.122	0.183	0.431	9.627	0.627	-0.549	-1.648	-0.732	1.481	9.749	-2.059	0	-0.671	-0.061	1506610659
-9.784	-0.803	-1.818	0.977	0	0.061	3.827	-9.366	1.061	-0.549	0.549	3.723	3.128	10.066	1.333	-0.305	-1.404	-1.099	-9.784	-0.803	-1.818	0.977	0	0.061	0.688	9.787	0.496	-0.366	-1.953	-0.671	1.329	9.704	-2.082	-0.061	-0.793	-0.061	1506610659
-9.801	-0.678	-1.763	0.854	-0.061	-0.061	4.221	-9.122	1.437	-0.61	0.61	2.869	3.246	10.001	1.03	-0.793	-2.258	-1.038	-9.801	-0.678	-1.763	0.854	-0.061	-0.061	1.104	9.81	0.502	-0.244	-2.258	-0.61	1.256	9.674	-2.096	-0.122	-0.732	-0.061	1506610659
-9.825	-0.562	-1.694	0.671	-0.183	-0.122	4.161	-8.93	1.838	-0.793	0.732	1.77	3.505	9.786	0.712	-0.977	-2.563	-1.099	-9.825	-0.562	-1.694	0.671	-0.183	-0.122	1.495	9.698	0.532	-0.305	-2.014	-0.427	1.256	9.674	-2.096	-0.122	-0.61	-0.122	1506610659
-9.734	-0.543	-1.638	0.305	-0.183	-0.183	4.134	-8.696	2.071	-0.793	0.61	0.977	3.844	9.666	0.451	-0.916	-2.075	-1.099	-9.734	-0.543	-1.638	0.305	-0.183	-0.183	1.799	9.716	0.608	-0.366	-1.465	-0.305	1.415	9.685	-1.952	-0.183	-0.488	-0.183	1506610659
-9.802	-0.528	-1.65	0	-0.183	-0.244	4.107	-8.637	2.194	-0.61	0.427	0.427	4.115	9.679	0.261	-0.671	-1.16	-1.16	-9.802	-0.528	-1.65	0	-0.183	-0.244	1.927	9.812	0.723	-0.305	-0.793	-0.244	1.41	9.63	-2.003	-0.244	-0.305	-0.183	1506610660
-9.823	-0.61	-1.627	-0.366	-0.244	-0.305	3.882	-8.798	2.052	-0.244	0.732	-0.183	4.256	9.731	0.097	-0.366	-0.366	-1.038	-9.823	-0.61	-1.627	-0.366	-0.244	-0.305	1.968	9.922	0.791	-0.244	-0.305	-0.244	1.41	9.63	-2.003	-0.244	-0.244	-0.183	1506610660
-9.83	-0.857	-1.51	-0.549	-0.366	-0.305	3.882	-8.798	2.052	0.122	0.671	-0.977	4.274	9.74	0.045	0	0.061	-0.793	-9.83	-0.857	-1.51	-0.549	-0.366	-0.305	2.035	9.96	0.885	-0.183	0.061	-0.305	1.163	9.768	-2.099	-0.244	0.122	-0.183	1506610660
-9.782	-1.095	-1.355	-0.549	-0.244	-0.244	2.994	-9.318	1.262	0.305	0.244	-1.831	4.332	9.673	0.156	0.366	0.427	-0.427	-9.782	-1.095	-1.355	-0.549	-0.244	-0.244	1.974	9.837	0.924	-0.122	0.61	-0.366	0.909	9.792	-2.066	-0.122	0.305	-0.244	1506610660
-9.839	-1.253	-1.01	-0.671	-0.549	-0.366	2.558	-9.329	0.822	0.366	-0.305	-2.563	4.344	9.609	0.348	0.549	1.038	-0.122	-9.839	-1.253	-1.01	-0.671	-0.549	-0.366	1.711	9.664	0.845	0.061	1.221	-0.244	0.909	9.792	-2.066	-0.183	0.244	-0.305	1506610660
-9.637	-0.669	-1.169	-0.427	0.244	-0.183	2.193	-9.211	0.47	0.427	-0.732	-3.113	4.193	9.829	0.481	0.549	1.404	0.122	-9.637	-0.669	-1.169	-0.427	0.244	-0.183	1.39	9.892	0.824	0.183	1.892	0.061	1.105	9.106	-1.854	-0.183	0.122	-0.244	1506610660
-9.534	-0.488	-1.34	-0.549	-0.427	-0.488	1.843	-8.839	0.356	0.183	-0.916	-3.418	4.125	10.001	0.666	0.366	1.587	0.488	-9.534	-0.488	-1.34	-0.549	-0.427	-0.488	1.031	9.811	1.075	0.488	1.77	0	1.353	9.844	-1.58	0	-0.366	-0.061	1506610660
-9.794	-0.514	-1.651	-1.038	-0.427	-0.427	1.648	-7.904	0.282	-0.061	-1.038	-3.113	3.811	9.831	0.635	0.366	1.587	0.488	-9.794	-0.514	-1.651	-1.038	-0.427	-0.427	0.785	9.676	1.127	0	1.953	0.366	1.353	9.844	-1.58	-0.366	0.366	-0.305	1506610660
-9.818	-0.802	-1.678	-0.854	-0.183	-0.305	1.648	-7.904	0.282	-0.366	-0.61	-2.563	3.438	10.264	0.573	0.244	1.16	1.709	-9.818	-0.802	-1.678	-0.854	-0.183	-0.305	1.022	10.182	1.102	-0.122	1.526	0.305	1.193	9.752	-1.982	0	1.343	-0.366	1506610660
-9.759	-0.779	-1.686	-0.61	-0.183	-0.366	1.287	-8.064	0.249	-0.305	-0.671	-1.465	3.157	10.294	0.555	0.244	1.282	1.77	-9.759	-0.779	-1.686	-0.61	-0.183	-0.366	1.192	10.072	1.113	-0.244	1.465	0.183	1.201	9.782	-2.089	-0.061	0.732	-0.305	1506610660
-9.853	-0.529	-1.651	-0.732	-0.366	-0.366	1.403	-8.406	0.445	-0.305	-1.099	-0.061	2.824	9.86	0.537	0.244	1.465	1.526	-9.853	-0.529	-1.651	-0.732	-0.366	-0.366	1.142	9.695	0.963	-0.427	1.526	0.305	1.201	9.782	-2.089	-0.122	0.427	-0.427	1506610660
-9.819	-0.422	-1.518	-0.977	-0.671	-0.366	1.796	-8.605	0.75	-0.549	-1.282	0.916	2.561	9.577	0.604	0.183	1.648	0.977	-9.819	-0.422	-1.518	-0.977	-0.671	-0.366	0.892	9.515	0.898	-0.366	1.343	0.427	1.438	9.71	-2.041	-0.122	0.305	-0.488	1506610660
-9.769	-0.49	-1.494	-0.977	-0.854	-0.366	1.796	-8.605	0.75	-0.793	-0.916	1.648	2.324	9.319	0.599	-0.061	1.343	0.366	-9.769	-0.49	-1.494	-0.977	-0.854	-0.366	0.897	9.349	0.867	-0.244	0.977	0.427	1.284	9.696	-1.591	-0.183	0.61	-0.549	1506610660
-9.739	-0.524	-1.524	-0.854	-0.793	-0.183	1.974	-8.753	1.302	-0.854	-0.549	2.38	2.198	9.167	0.511	-0.061	1.343	0.366	-9.739	-0.524	-1.524	-0.854	-0.793	-0.183	1.098	9.384	0.854	-0.122	0.793	0.305	1.284	9.696	-1.591	-0.244	0.671	-0.671	1506610660
-9.705	-0.4	-1.526	-0.854	-0.793	-0.061	1.974	-8.753	1.302	-0.671	-0.854	2.93	2.372	9.227	0.421	-0.305	0.671	-0.061	-9.705	-0.4	-1.526	-0.854	-0.793	-0.061	1.219	9.518	0.786	-0.122	0.793	0.305	1.379	9.701	-1.645	-0.244	0.427	-0.732	1506610660
-9.659	-0.212	-1.445	-0.793	-0.793	0.061	2.262	-9.001	1.314	-0.488	-1.221	3.357	2.588	9.238	0.38	-0.305	0.854	-1.221	-9.659	-0.212	-1.445	-0.793	-0.793	0.061	1.187	9.551	0.843	-0.244	0.549	0.244	1.412	9.644	-1.72	-0.366	0.305	-0.732	1506610660
-9.624	-0.333	-1.436	-0.793	-0.366	0.122	2.719	-9.262	1.398	-0.366	-1.038	3.479	2.81	9.355	0.456	-0.305	0.854	-1.221	-9.624	-0.333	-1.436	-0.793	-0.366	0.122	0.963	9.566	0.802	-0.244	0.183	0.427	1.412	9.644	-1.72	-0.427	0.244	-0.793	1506610660
-9.798	-0.828	-1.33	-1.099	-0.061	0.244	3.463	-9.391	1.066	-0.183	-1.526	3.113	3.086	9.828	0.513	-0.305	0.671	-2.014	-9.798	-0.828	-1.33	-1.099	-0.061	0.244	1.114	9.999	0.86	-0.122	0.183	0.488	1.317	9.612	-1.743	-0.61	-0.122	-0.977	1506610660
-9.963	-1.386	-1.303	-1.038	0.183	0.549	3.463	-9.391	1.066	0.061	-1.953	2.319	3.401	10.513	0.378	-0.488	0.244	-1.892	-9.963	-1.386	-1.303	-1.038	0.183	0.549	1.574	10.622	1.391	0.061	0.122	0.122	1.407	10.076	-1.585	-1.038	-0.488	-0.854	1506610660
-9.946	-1.593	-1.024	-0.549	-0.183	0.427	4.393	-9.787	0.439	0.305	-1.709	1.404	3.887	10.525	0.467	-0.488	0.244	-1.892	-9.946	-1.593	-1.024	-0.549	-0.183	0.427	1.532	10.344	1.803	-0.183	-0.061	0.061	1.407	10.076	-1.585	-1.648	-0.122	-0.305	1506610660
-10.507	-1.608	-0.879	-0.427	-0.671	0.244	4.326	-9.128	0.23	0.427	-1.343	0.427	4.331	9.747	0.927	-0.244	0.183	-1.343	-10.507	-1.608	-0.879	-0.427	-0.671	0.244	0.906	9.282	1.904	-0.732	0.061	0.366	0.817	10.331	-0.731	-2.808	0.061	0.061	1506610660
-10.426	-1.97	-0.416	-0.366	-0.488	0.244	4.326	-9.128	0.23	0.366	-1.038	-0.549	4.026	9.344	1.151	0.427	1.282	0.61	-10.426	-1.97	-0.416	-0.366	-0.488	0.244	0.446	8.906	1.772	-0.61	0.183	0.732	0.651	10.734	0.599	-3.174	0.122	0.122	1506610660
-10.074	-2.256	0.002	-0.427	-0.793	0.305	4.046	-8.814	0.011	0.366	-0.854	-1.16	3.281	9.933	0.909	0.427	1.282	0.61	-10.074	-2.256	0.002	-0.427	-0.793	0.305	0.531	9.518	1.894	0.122	0.183	0.732	0.651	10.734	0.599	-3.235	0.427	0.366	1506610660
-9.666	-2.245	0.553	-0.061	-0.793	0.366	3.832	-9.227	-0.349	0.427	-0.427	-1.404	2.951	10.337	0.792	-0.305	0.305	1.343	-9.666	-2.245	0.553	-0.061	-0.793	0.366	0.839	9.796	2.254	0.61	0.305	0.549	0.572	10.348	1.517	-3.601	0.916	0.977	1506610660
-9.61	-1.988	0.93	0.366	-0.671	0.488	3.54	-8.912	-0.482	0.183	0.305	-1.709	2.996	10.052	0.86	-0.854	-1.343	2.441	-9.61	-1.988	0.93	0.366	-0.671	0.488	1.09	9.597	2.595	0.61	0.488	0.366	-0.112	9.777	2.253	-3.784	0.916	1.526	1506610660
-10.21	-1.491	0.702	0.305	-1.16	0.488	3.073	-8.818	-0.494	-0.183	0.671	-2.319	3.103	10.13	0.883	-0.854	-1.343	2.441	-10.21	-1.491	0.702	0.305	-1.16	0.488	1.376	9.787	2.984	0.305	0.854	0.305	-0.112	9.777	2.253	-3.54	0.427	1.77	1506610661
-10.085	-1.243	0.705	0.183	-1.038	0.305	2.525	-9.056	-0.585	-0.183	0.793	-2.869	3.065	10.549	1.007	-0.122	0.549	2.991	-10.085	-1.243	0.705	0.183	-1.038	0.305	1.524	10.191	3.139	-0.061	0.977	0.183	-0.201	9.817	1.729	-2.747	-0.549	1.77	1506610661
-9.411	-1.06	0.794	0	-0.732	0.122	2.525	-9.056	-0.585	0.122	0.671	-3.113	2.81	10.791	1.298	0.244	1.648	2.808	-9.411	-1.06	0.794	0	-0.732	0.122	1.268	10.178	2.988	-0.427	0.427	0.122	-0.006	9.993	1.397	-1.343	0.427	1.465	1506610661
-9.17	-0.994	0.813	0.122	-0.488	0	1.832	-9.233	-1.023	0.366	0.183	-2.991	2.415	10.384	1.663	0.244	1.648	2.808	-9.17	-0.994	0.813	0.122	-0.488	0	1.092	9.575	2.905	-0.793	-0.122	0.122	0.172	9.311	1.554	-0.305	1.343	1.16	1506610661
-9.123	-1.069	0.69	0.244	-0.305	-0.061	1.804	-8.617	-1.061	0.366	-0.366	-2.563	1.891	9.672	1.864	0.488	1.587	1.892	-9.123	-1.069	0.69	0.244	-0.305	-0.061	1.312	9.046	2.869	-0.916	-0.305	0	0.695	8.935	1.824	0.61	1.831	1.038	1506610661
-9.324	-0.955	0.677	0.366	-0.061	0.061	1.804	-8.617	-1.061	0	-0.549	-2.075	1.455	9.183	1.908	0.488	1.587	1.892	-9.324	-0.955	0.677	0.366	-0.061	0.061	1.54	8.926	2.875	-0.732	-0.305	-0.122	0.438	9.161	2.411	1.038	1.648	0.61	1506610661
-9.694	-0.73	0.712	0.366	-0.061	0.061	1.701	-8.305	-1.111	-0.244	-0.183	-1.404	1.413	8.929	1.979	0.183	0.61	1.221	-9.694	-0.73	0.712	0.366	-0.061	0.061	1.603	8.89	2.909	-0.549	-0.305	-0.244	0.438	9.161	2.411	1.16	1.587	0.488	1506610661
-10.028	-0.505	0.693	0.122	-0.183	0.061	1.535	-8.508	-1.208	-0.305	0.305	-0.549	1.505	8.838	1.981	-0.183	0.061	0.244	-10.028	-0.505	0.693	0.122	-0.183	0.061	1.62	8.896	2.93	-0.366	-0.366	-0.305	0.754	9.417	2.803	0.732	1.16	0.427	1506610661
-10.129	-0.337	0.784	-0.122	-0.427	0.122	1.535	-8.508	-1.208	-0.305	0.183	0.366	1.696	8.943	1.945	-0.427	-0.732	-1.709	-10.129	-0.337	0.784	-0.122	-0.427	0.122	1.64	9	2.89	-0.305	-0.427	-0.366	2.21	9.625	3.601	-0.061	1.099	0.549	1506610661
-9.885	-0.181	0.88	-0.427	-0.366	0.061	1.986	-8.929	-1.065	-0.488	0	1.343	1.932	9.166	1.841	-0.427	-0.732	-1.709	-9.885	-0.181	0.88	-0.427	-0.366	0.061	1.732	9.082	2.854	-0.183	-0.549	-0.488	2.21	9.625	3.601	-0.427	1.343	1.16	1506610661
-9.666	-0.075	0.949	-0.61	-0.305	0.061	1.986	-8.929	-1.065	-0.671	0.061	2.075	2.202	9.365	1.686	-0.549	-1.16	-3.113	-9.666	-0.075	0.949	-0.61	-0.305	0.061	1.904	9.112	2.875	-0.122	-0.549	-0.61	2.143	9.705	3.695	-0.977	1.709	1.587	1506610661
-9.537	0.01	0.964	-0.732	-0.122	0	2.341	-9.055	-0.846	-0.793	0.244	2.319	2.608	9.597	1.621	-0.427	-1.16	-3.601	-9.537	0.01	0.964	-0.732	-0.122	0	1.971	9.149	2.927	-0.122	-0.488	-0.732	1.794	9.067	3.237	-1.282	1.648	1.831	1506610661
-9.436	0.05	0.988	-0.854	0.122	-0.061	2.606	-9.161	-0.586	-0.854	0.427	2.258	3.064	9.856	1.59	-0.427	-1.16	-3.601	-9.436	0.05	0.988	-0.854	0.122	-0.061	1.989	9.275	2.946	-0.122	-0.61	-0.793	1.794	9.067	3.237	-1.282	1.16	1.648	1506610661
-9.365	0.018	0.985	-1.038	0.427	-0.244	2.781	-9.268	-0.183	-0.732	0.305	2.014	3.509	10.079	1.602	0.183	-0.488	-3.601	-9.365	0.018	0.985	-1.038	0.427	-0.244	2.03	9.41	2.961	-0.244	-0.671	-0.854	1.537	8.703	2.932	-0.977	0.732	1.221	1506610661
-9.467	-0.205	1.016	-1.16	0.488	-0.366	2.781	-9.268	-0.183	-0.427	-0.122	1.709	3.976	10.095	1.761	0.488	-0.122	-3.113	-9.467	-0.205	1.016	-1.16	0.488	-0.366	1.967	9.411	2.97	-0.305	-0.549	-0.854	1.073	8.291	2.682	-0.427	0.488	0.732	1506610661
-9.465	-0.47	1.073	-0.977	0.793	-0.427	2.912	-9.115	-0.099	-0.061	-0.671	1.465	4.292	10.032	1.875	0.488	-0.122	-3.113	-9.465	-0.47	1.073	-0.977	0.793	-0.427	2.04	9.374	2.939	-0.183	-0.305	-0.793	1.073	8.291	2.682	0.244	0.122	0.122	1506610661
-9.588	-0.591	1.013	-0.793	0.977	-0.427	2.912	-9.115	-0.099	0.244	-1.16	1.282	4.469	9.892	2.109	0.732	0.366	-1.282	-9.588	-0.591	1.013	-0.793	0.977	-0.427	1.883	9.222	2.932	-0.061	0.061	-0.732	1.077	8.337	2.725	0.916	-0.366	-0.488	1506610661
-9.629	-0.764	0.788	-0.671	1.038	-0.427	3.055	-9.042	-0.163	0.549	-1.404	1.16	4.317	9.659	2.23	0.671	0.061	-0.244	-9.629	-0.764	0.788	-0.671	1.038	-0.427	1.595	8.982	2.905	0.244	0.183	-0.305	1.678	8.808	2.902	1.526	-0.854	-0.977	1506610661
-11.084	-1.065	0.479	-0.366	0.61	-0.122	3.454	-8.935	-0.453	0.732	-1.404	1.099	4.405	9.61	2.385	0.671	0.061	-0.244	-11.084	-1.065	0.479	-0.366	0.61	-0.122	1.529	8.825	2.902	0.549	0.366	0.183	1.678	8.808	2.902	2.197	-1.343	-1.404	1506610661
-9.604	-1.401	0.431	-0.427	0.854	-0.305	3.649	-9.116	-0.688	0.793	-1.221	1.038	4.36	9.719	2.501	0.244	0.549	1.282	-9.604	-1.401	0.431	-0.427	0.854	-0.305	1.556	9.05	2.696	0.732	0.916	0.549	2.058	9.191	2.773	2.563	-1.709	-1.648	1506610661
-10.06	-1.303	0.236	0	0.427	-0.122	3.649	-9.116	-0.688	0.793	-0.854	0.793	3.857	10.268	2.19	0	0	2.136	-10.06	-1.303	0.236	0	0.427	-0.122	1.564	9.514	2.792	1.099	1.221	0.488	2.791	10.866	3.328	3.418	-1.892	-1.709	1506610661
-10.341	-0.926	0.261	-0.183	0	-0.122	3.932	-9.231	-0.895	0.671	-0.671	0.427	3.62	10.253	1.839	0	0	2.136	-10.341	-0.926	0.261	-0.183	0	-0.122	1.292	9.373	2.795	0.793	0.977	0.671	2.791	10.866	3.328	0.793	1.404	-1.038	1506610661
-10.204	-0.568	0.324	-0.427	0.244	-0.061	3.809	-8.947	-0.764	0.244	-0.122	-0.061	3.299	10.147	1.574	0.183	-0.061	3.418	-10.204	-0.568	0.324	-0.427	0.244	-0.061	1.256	9.35	2.611	0.732	0.977	0.732	2.903	10.145	4.061	-0.122	1.038	0.549	1506610661
-10.064	-0.518	0.531	-0.488	0.244	-0.061	3.809	-8.947	-0.764	0.122	0.366	-0.488	2.751	10.281	1.23	0.244	-0.244	3.662	-10.064	-0.518	0.531	-0.488	0.244	-0.061	1.351	9.654	2.525	0.793	1.099	0.61	0.872	9.83	2.372	-1.099	0.122	0.366	1506610661
-9.891	-0.481	0.407	-0.61	0.427	-0.122	3.454	-8.948	-0.652	0.244	0.427	-0.854	2.443	10.314	0.908	0.244	-0.244	3.662	-9.891	-0.481	0.407	-0.61	0.427	-0.122	1.372	9.865	2.48	0.854	0.854	0.427	0.872	9.83	2.372	0.427	-0.122	0.244	1506610661
-9.975	-0.721	0.033	-0.61	0.366	-0.244	3.138	-8.909	-0.605	0.244	0.427	-0.854	2.33	10.194	0.791	0.366	-1.099	2.869	-9.975	-0.721	0.033	-0.61	0.366	-0.244	1.501	9.995	2.405	0.732	0.732	0.305	1.219	9.31	1.322	0.305	-1.16	-0.061	1506610662
-9.972	-0.945	-0.129	-0.61	0.244	-0.183	3.053	-8.874	-0.493	0.183	-0.183	-1.709	2.568	10.101	0.852	0.916	-1.282	2.014	-9.972	-0.945	-0.129	-0.61	0.244	-0.183	1.542	10.085	2.263	0.366	0.488	0.244	1.692	9.662	1.066	1.648	-0.793	-0.61	1506610662
-9.696	-1.029	-0.261	-0.488	0.305	-0.061	3	-9.062	-0.541	0.244	-0.549	-2.258	3.109	10.013	0.952	0.916	-1.282	2.014	-9.696	-1.029	-0.261	-0.488	0.305	-0.061	1.317	9.977	2.208	0.183	0.244	0.061	1.692	9.662	1.066	1.892	0.549	-0.488	1506610662
-9.603	-1.084	-0.506	-0.488	0	-0.061	3	-9.062	-0.541	0.305	-1.648	-2.991	3.517	9.722	1.117	1.282	-1.282	0.916	-9.603	-1.084	-0.506	-0.488	0	-0.061	0.946	9.628	2.004	0	0	0.061	1.432	9.764	0.97	1.709	0	-0.366	1506610662
-9.615	-1.258	-0.627	-0.244	-0.183	0.061	3.278	-9.009	-0.203	0.061	-2.93	-3.662	4.686	9.672	1.413	0.549	-1.038	1.343	-9.615	-1.258	-0.627	-0.244	-0.183	0.061	0.566	9.406	1.811	0	-0.427	-0.061	1.251	9.662	0.336	1.709	-0.549	-0.427	1506610662
-9.427	-1.33	-0.773	-0.122	-0.061	0.061	4.311	-8.631	0.822	-0.305	-4.395	-4.333	5.816	9.752	1.638	0.549	-1.038	1.343	-9.427	-1.33	-0.773	-0.122	-0.061	0.061	0.333	9.282	1.568	0.122	-1.099	-0.244	1.251	9.662	0.336	1.77	-0.854	-0.366	1506610662
-9.46	-1.386	-1.058	-0.183	-0.061	-0.122	4.822	-8.561	1.261	-0.671	-4.822	-4.944	6.582	9.758	1.779	-1.343	-2.319	3.845	-9.46	-1.386	-1.058	-0.183	-0.061	-0.122	0.581	9.284	1.379	0.122	-1.465	-0.122	1.424	9.619	-0.169	1.77	-0.549	-0.366	1506610662
-9.591	-1.66	-1.316	-0.061	-0.122	-0.122	4.822	-8.561	1.261	-0.793	-4.822	-5.859	7.165	9.458	1.019	-2.319	-3.357	5.554	-9.591	-1.66	-1.316	-0.061	-0.122	-0.122	1.231	9.586	1.105	0	-1.343	0.244	0.83	9.793	-0.757	1.587	0	-0.427	1506610662
-9.619	-1.725	-1.468	0.122	0.122	-0.061	6.95	-8.339	0.172	-0.305	-7.629	-7.385	7.168	8.789	0.203	-2.319	-3.357	5.554	-9.619	-1.725	-1.468	0.122	0.122	-0.061	1.922	9.94	0.977	-0.122	-0.977	0.549	0.83	9.793	-0.757	1.404	-0.122	-0.488	1506610662
-9.769	-1.584	-1.589	0.305	0.305	0.061	8.217	-7.636	-0.998	0.671	-9.705	-8.423	7.283	7.513	-1.291	-1.587	-8.24	8.423	-9.769	-1.584	-1.589	0.305	0.305	0.061	1.726	9.909	0.772	-0.549	-0.793	1.099	0.904	9.895	-1.075	1.16	-0.061	-0.366	1506610662
-9.816	-1.294	-1.568	0.488	0.488	0.061	8.217	-7.636	-0.998	0.916	-9.094	-8.484	7.879	6.381	-2.877	-1.587	-8.24	8.423	-9.816	-1.294	-1.568	0.488	0.488	0.061	1.491	9.976	0.739	-0.732	-0.916	1.526	0.87	9.979	-1.323	0.854	-0.183	-0.244	1506610662
-9.765	-0.949	-1.558	0.488	0.549	-0.061	7.659	-5.883	-2.844	0.549	-6.714	-7.751	7.885	5.654	-3.841	-0.488	-8.667	8.667	-9.765	-0.949	-1.558	0.488	0.549	-0.061	1.5	9.967	0.669	-0.488	-0.916	1.77	0.958	9.995	-1.59	0.61	-0.549	-0.183	1506610662
-9.795	-0.784	-1.735	0.366	0.427	-0.244	6.581	-4.99	-3.199	-0.244	-4.578	-6.287	6.816	4.902	-4.572	0.793	-2.93	4.944	-9.795	-0.784	-1.735	0.366	0.427	-0.244	1.784	9.86	0.852	-0.427	-1.038	1.77	0.962	9.917	-1.843	0.61	-0.854	-0.244	1506610662
-9.77	-0.774	-1.745	0.183	0.244	-0.366	6.581	-4.99	-3.199	-0.732	-1.892	-4.456	5.461	4.377	-4.723	0.793	-0.488	3.113	-9.77	-0.774	-1.745	0.183	0.244	-0.366	2.141	9.509	0.973	-0.488	-0.916	1.282	1.211	9.72	-1.927	0.488	-0.854	-0.427	1506610662
-9.725	-0.902	-1.651	0	0.122	-0.305	4.528	-3.47	-3.615	-0.488	0	-2.808	4.395	3.842	-4.431	0.793	-0.488	3.113	-9.725	-0.902	-1.651	0	0.122	-0.305	2.364	9.095	0.901	-0.488	-0.427	0.61	1.211	9.72	-1.927	0.366	-0.61	-0.488	1506610662
