# Supplementary material for: A deep learning approach for lower back-pain risk prediction during manual lifting
Source: PLoS One. 2021 Feb 19;16(2):e0247162. doi: 10.1371/journal.pone.0247162 (PMC7894914; doi:10.1371/journal.pone.0247162)
Supplement: S1 Data — (ZIP) [file pone.0247162.s001.zip › source-used/Subject_02_P1_Zone03_T1.csv]

Side_A_x	Side_A_y	Side_A_z	Side_G_x	Side_G_y	Side_G_z	LtWt_A_x	LtWt_A_y	LtWt_A_z	LtWt_G_x	LtWt_G_y	LtWt_G_z	RtWt_A_x	RtWt_A_y	RtWt_A_z	RtWt_G_x	RtWt_G_y	RtWt_G_z	Back_A_x	Back_A_y	Back_A_z	Back_G_x	Back_G_y	Back_G_z	UArm_A_x	UArm_A_y	UArm_A_z	UArm_G_x	UArm_G_y	UArm_G_z	Thig_A_x	Thig_A_y	Thig_A_z	Thig_G_x	Thig_G_y	Thig_G_z	Time_stp
-9.792	-1.16	-0.595	-0.122	-0.061	0	2.552	-8.854	-0.02	0	0	-0.061	3.152	9.696	0.733	-0.061	0	0	-9.792	-1.16	-0.595	-0.122	-0.061	0	1.151	9.68	1.528	0	0	0	0.876	9.912	-0.252	-0.061	-0.061	-0.061	1506610393
-9.796	-1.171	-0.581	-0.061	-0.061	0	2.527	-8.848	0.004	0	0	-0.061	3.161	9.676	0.718	-0.061	-0.061	0	-9.796	-1.171	-0.581	-0.061	-0.061	0	1.171	9.659	1.505	-0.061	-0.061	0	0.855	9.909	-0.249	0	-0.061	-0.061	1506610393
-9.787	-1.193	-0.567	-0.061	-0.061	0.061	2.522	-8.863	0.01	0	0	-0.061	3.161	9.649	0.706	-0.061	0	0	-9.787	-1.193	-0.567	-0.061	-0.061	0.061	1.202	9.66	1.485	0	-0.061	0	0.853	9.918	-0.214	-0.061	0	0	1506610393
-9.795	-1.181	-0.571	-0.061	-0.061	0.061	2.522	-8.848	-0.012	0	-0.061	-0.122	3.137	9.647	0.687	-0.061	0	0	-9.795	-1.181	-0.571	-0.061	-0.061	0.061	1.195	9.656	1.492	0	-0.061	0	0.833	9.92	-0.219	0	-0.061	-0.061	1506610393
-9.796	-1.152	-0.587	0	-0.061	0.061	2.469	-8.85	-0.018	0	0	-0.122	3.158	9.643	0.689	-0.061	0	0.061	-9.796	-1.152	-0.587	0	-0.061	0.061	1.189	9.665	1.5	0	0	0	0.859	9.922	-0.239	0	-0.061	0	1506610393
-9.802	-1.148	-0.565	0	-0.061	0.061	2.454	-8.862	-0.007	0	0	-0.122	3.15	9.654	0.687	-0.061	0	0.061	-9.802	-1.148	-0.565	0	-0.061	0.061	1.175	9.666	1.475	0	-0.061	0	0.867	9.912	-0.249	0	-0.061	-0.061	1506610393
-9.792	-1.166	-0.568	0	-0.061	0	2.448	-8.843	0	0	0	-0.061	3.141	9.677	0.697	-0.061	-0.061	0.061	-9.792	-1.166	-0.568	0	-0.061	0	1.215	9.705	1.483	0	-0.061	0	0.794	9.897	-0.184	0.122	-0.061	-0.061	1506610393
-9.8	-1.151	-0.555	0.061	0	0	2.437	-8.857	0.024	0	-0.061	-0.061	3.133	9.689	0.717	0	-0.061	0.061	-9.8	-1.151	-0.555	0.061	0	0	1.273	9.716	1.461	0	-0.061	0	0.843	9.916	-0.273	0.061	-0.122	0	1506610393
-9.835	-1.083	-0.55	0	0	0	2.45	-8.836	0.019	0	-0.061	-0.061	3.107	9.69	0.727	0	-0.061	0	-9.835	-1.083	-0.55	0	0	0	1.278	9.708	1.475	0	-0.061	0	0.869	9.932	-0.309	0.061	-0.122	0	1506610393
-9.841	-1.034	-0.572	0	-0.061	0	2.47	-8.814	-0.013	-0.061	0	0	3.097	9.704	0.787	-0.061	-0.061	0	-9.841	-1.034	-0.572	0	-0.061	0	1.257	9.716	1.462	0	-0.061	0	0.884	9.926	-0.315	0	-0.061	0	1506610393
-9.806	-1.038	-0.568	0	-0.061	0	2.499	-8.815	-0.007	-0.061	0	0	3.104	9.71	0.802	-0.061	-0.061	-0.061	-9.806	-1.038	-0.568	0	-0.061	0	1.251	9.703	1.463	-0.061	-0.122	0	0.913	9.903	-0.281	0	-0.061	0	1506610393
-9.8	-1.03	-0.578	0	-0.061	0	2.536	-8.817	-0.004	-0.061	0	0	3.119	9.701	0.804	-0.061	-0.061	-0.061	-9.8	-1.03	-0.578	0	-0.061	0	1.287	9.678	1.462	-0.061	-0.122	0	0.949	9.903	-0.273	-0.061	-0.061	0	1506610393
-9.826	-1.001	-0.559	0	-0.061	0	2.574	-8.805	-0.01	-0.061	0	-0.061	3.128	9.66	0.793	-0.061	-0.061	-0.061	-9.826	-1.001	-0.559	0	-0.061	0	1.305	9.646	1.446	-0.061	-0.122	0	0.941	9.91	-0.324	0	-0.061	0	1506610394
-9.837	-0.999	-0.567	0	-0.061	0	2.583	-8.794	-0.011	-0.061	-0.061	-0.061	3.152	9.641	0.786	-0.122	0	-0.122	-9.837	-0.999	-0.567	0	-0.061	0	1.31	9.666	1.453	-0.061	-0.061	0	0.859	9.904	-0.304	0.061	-0.122	0	1506610394
-9.829	-1.02	-0.568	0	-0.061	-0.061	2.588	-8.838	-0.017	-0.061	-0.061	-0.061	3.217	9.656	0.752	-0.122	0	-0.122	-9.829	-1.02	-0.568	0	-0.061	-0.061	1.298	9.704	1.449	-0.061	-0.122	0	0.902	9.896	-0.292	0.183	-0.122	-0.061	1506610394
-9.826	-1.036	-0.561	0	-0.061	-0.061	2.589	-8.863	-0.011	-0.061	-0.061	-0.122	3.271	9.665	0.758	-0.061	-0.061	-0.061	-9.826	-1.036	-0.561	0	-0.061	-0.061	1.298	9.704	1.449	-0.061	-0.122	0	0.886	9.923	-0.404	0.122	-0.061	-0.061	1506610394
-9.808	-1.079	-0.561	0	-0.061	-0.122	2.558	-8.848	-0.011	-0.061	-0.061	-0.122	3.292	9.637	0.768	-0.061	-0.061	-0.061	-9.808	-1.079	-0.561	0	-0.061	-0.122	1.468	9.664	1.448	-0.061	-0.122	0	0.896	9.922	-0.416	0.061	0	-0.061	1506610394
-9.772	-1.091	-0.543	0	0	-0.122	2.53	-8.826	0.017	-0.122	-0.061	-0.061	3.274	9.6	0.791	0	0	-0.061	-9.772	-1.091	-0.543	0	0	-0.122	1.428	9.611	1.433	-0.061	-0.061	-0.061	0.876	9.903	-0.383	0.061	0	-0.061	1506610394
-9.774	-1.081	-0.562	0	0	-0.122	2.503	-8.835	0.002	-0.122	0	0	3.249	9.57	0.79	-0.061	0.061	-0.061	-9.774	-1.081	-0.562	0	0	-0.122	1.336	9.603	1.444	-0.061	0.061	-0.061	0.927	9.896	-0.389	0	0.061	-0.061	1506610394
-9.81	-1.042	-0.549	0	-0.061	-0.061	2.525	-8.87	-0.005	-0.061	-0.061	0	3.237	9.576	0.763	-0.061	0	-0.061	-9.81	-1.042	-0.549	0	-0.061	-0.061	1.33	9.627	1.497	0	0	-0.061	0.988	9.902	-0.346	-0.061	0.061	0	1506610394
-9.823	-1	-0.553	0	-0.061	-0.061	2.543	-8.854	0.002	-0.122	-0.061	0	3.247	9.576	0.718	0	0	0	-9.823	-1	-0.553	0	-0.061	-0.061	1.286	9.615	1.494	0	0.061	-0.061	0.93	9.899	-0.38	-0.061	0	0	1506610394
-9.826	-1.014	-0.553	0	0	-0.061	2.494	-8.836	0.016	-0.061	0	0.061	3.179	9.586	0.705	0.061	0	0	-9.826	-1.014	-0.553	0	0	-0.061	1.263	9.625	1.485	0	0.061	-0.061	0.945	9.92	-0.377	0	0	0	1506610394
-9.808	-1.024	-0.554	0	0	-0.061	2.511	-8.867	0.032	-0.061	0	0.122	3.132	9.619	0.709	0.061	-0.061	0	-9.808	-1.024	-0.554	0	0	-0.061	1.293	9.658	1.497	0	0	-0.122	0.969	9.915	-0.346	-0.061	0	0	1506610394
-9.794	-1.011	-0.551	0	0	0	2.573	-8.87	0.01	-0.061	0	0.061	3.095	9.635	0.756	0.061	-0.061	-0.061	-9.794	-1.011	-0.551	0	0	0	1.279	9.635	1.48	0	0	-0.122	0.992	9.896	-0.335	-0.061	0	0	1506610394
-9.824	-0.965	-0.54	0	-0.061	0	2.572	-8.848	0.004	-0.061	-0.061	0	3.097	9.624	0.818	0.061	0	-0.061	-9.824	-0.965	-0.54	0	-0.061	0	1.22	9.601	1.487	0	0	-0.122	1.029	9.89	-0.324	-0.122	-0.061	0	1506610394
-9.817	-0.947	-0.529	-0.061	0	0	2.58	-8.817	0.005	0	0	0	3.112	9.629	0.847	0	-0.061	-0.061	-9.817	-0.947	-0.529	-0.061	0	0	1.184	9.618	1.488	0	-0.061	-0.061	1.035	9.886	-0.327	-0.122	-0.061	0	1506610394
-9.818	-0.982	-0.53	-0.061	0	0	2.596	-8.829	-0.008	0	0	0.061	3.149	9.665	0.833	-0.061	-0.061	-0.061	-9.818	-0.982	-0.53	-0.061	0	0	1.209	9.683	1.487	0	-0.061	-0.061	1.023	9.893	-0.313	-0.122	-0.061	0	1506610394
-9.796	-1.041	-0.524	-0.061	-0.061	0	2.625	-8.849	0.002	0	0	0	3.189	9.701	0.793	-0.061	-0.061	-0.061	-9.796	-1.041	-0.524	-0.061	-0.061	0	1.245	9.701	1.505	0	-0.061	-0.061	0.955	9.9	-0.305	-0.061	-0.061	-0.061	1506610394
-9.802	-1.044	-0.518	0	0	0	2.626	-8.843	0.02	0	0	-0.061	3.218	9.684	0.79	0	-0.061	0	-9.802	-1.044	-0.518	0	0	0	1.258	9.67	1.47	0	-0.122	-0.061	0.921	9.895	-0.281	-0.122	-0.061	0	1506610394
-9.808	-1.035	-0.519	0	0	0	2.609	-8.813	0.012	0	0	-0.061	3.219	9.658	0.793	-0.061	-0.061	0	-9.808	-1.035	-0.519	0	0	0	1.272	9.658	1.457	0	-0.061	0	0.935	9.897	-0.282	-0.061	-0.061	0	1506610394
-9.81	-1.04	-0.504	0	0	0	2.601	-8.811	-0.024	0	0	-0.061	3.244	9.648	0.802	-0.061	0	0	-9.81	-1.04	-0.504	0	0	0	1.272	9.658	1.457	0	-0.061	0	0.924	9.899	-0.254	-0.061	-0.061	0	1506610394
-9.814	-1.037	-0.504	0	-0.061	0	2.597	-8.814	-0.065	0	0.061	-0.061	3.243	9.659	0.781	-0.061	-0.061	0.061	-9.814	-1.037	-0.504	0	-0.061	0	1.272	9.658	1.457	0	-0.061	0	0.907	9.904	-0.276	-0.061	-0.061	0	1506610394
-9.805	-1.049	-0.516	0	0	0	2.566	-8.819	-0.069	0	0	-0.122	3.217	9.67	0.751	-0.061	-0.061	0.061	-9.805	-1.049	-0.516	0	0	0	1.273	9.695	1.471	0	-0.061	0	0.9	9.904	-0.273	-0.061	-0.061	0	1506610394
-9.801	-1.031	-0.51	0	0	0	2.553	-8.813	-0.081	0	0	-0.122	3.174	9.677	0.731	-0.061	-0.061	0.061	-9.801	-1.031	-0.51	0	0	0	1.276	9.684	1.47	0	-0.061	0	0.92	9.909	-0.258	-0.061	-0.061	0	1506610394
-9.802	-1.036	-0.53	0	0	0	2.517	-8.812	-0.08	0	0	-0.122	3.127	9.659	0.749	-0.061	0	0.061	-9.802	-1.036	-0.53	0	0	0	1.274	9.673	1.477	0	-0.061	0	0.91	9.898	-0.252	-0.061	-0.061	-0.061	1506610394
-9.818	-1.014	-0.524	0	0	0	2.501	-8.83	-0.077	-0.061	0	-0.122	3.115	9.655	0.767	-0.061	0	0	-9.818	-1.014	-0.524	0	0	0	1.269	9.672	1.475	-0.061	-0.061	0	0.93	9.898	-0.28	0	-0.122	0	1506610394
-9.826	-1.025	-0.53	-0.061	-0.061	-0.061	2.488	-8.849	-0.074	-0.061	0	-0.061	3.079	9.665	0.781	-0.061	-0.061	0	-9.826	-1.025	-0.53	-0.061	-0.061	-0.061	1.329	9.695	1.473	-0.061	-0.061	0	0.897	9.903	-0.298	0	-0.061	-0.061	1506610394
-9.81	-1.048	-0.52	0	0	-0.061	2.473	-8.857	-0.043	-0.061	0	-0.061	3.084	9.677	0.792	-0.061	-0.061	-0.061	-9.81	-1.048	-0.52	0	0	-0.061	1.328	9.679	1.481	-0.061	-0.122	0	0.873	9.915	-0.315	0	-0.122	-0.061	1506610395
-9.816	-1.034	-0.526	-0.061	0	-0.061	2.456	-8.875	-0.014	0	0	-0.061	3.108	9.664	0.812	-0.061	0	-0.122	-9.816	-1.034	-0.526	-0.061	0	-0.061	1.297	9.654	1.461	-0.061	-0.061	-0.061	0.927	9.904	-0.273	0	-0.061	-0.061	1506610395
-9.823	-1.042	-0.526	-0.061	0	-0.061	2.467	-8.873	-0.007	0	-0.061	0	3.141	9.654	0.793	-0.061	-0.061	-0.122	-9.823	-1.042	-0.526	-0.061	0	-0.061	1.309	9.656	1.474	-0.061	-0.061	-0.061	0.891	9.912	-0.304	0	0	-0.061	1506610395
-9.812	-1.048	-0.53	-0.061	0	-0.061	2.489	-8.853	-0.014	0	-0.061	0	3.226	9.649	0.763	-0.061	0	-0.122	-9.812	-1.048	-0.53	-0.061	0	-0.061	1.293	9.673	1.476	-0.061	-0.061	-0.061	0.89	9.905	-0.279	0	0	-0.061	1506610395
-9.799	-1.066	-0.529	-0.061	0	-0.061	2.483	-8.842	-0.006	0	0	0	3.247	9.642	0.741	-0.061	-0.061	-0.061	-9.799	-1.066	-0.529	-0.061	0	-0.061	1.294	9.66	1.471	-0.061	-0.061	-0.061	0.915	9.914	-0.29	0	0	0	1506610395
-9.814	-1.042	-0.525	-0.061	0	-0.061	2.501	-8.844	-0.031	0	-0.061	0.061	3.241	9.615	0.714	0	0	0	-9.814	-1.042	-0.525	-0.061	0	-0.061	1.331	9.646	1.47	-0.061	0	-0.061	0.926	9.905	-0.28	-0.061	-0.061	0	1506610395
-9.813	-1.025	-0.54	-0.061	0	-0.061	2.565	-8.825	-0.071	0	-0.061	0	3.225	9.606	0.727	0	0	0	-9.813	-1.025	-0.54	-0.061	0	-0.061	1.316	9.635	1.479	0	0	-0.061	0.922	9.892	-0.279	-0.061	-0.061	0	1506610395
-9.825	-1	-0.537	-0.061	0	-0.061	2.565	-8.818	-0.062	-0.061	-0.061	0	3.22	9.605	0.726	0	0.061	0	-9.825	-1	-0.537	-0.061	0	-0.061	1.26	9.636	1.482	0	0	-0.061	0.934	9.91	-0.304	-0.061	-0.061	0	1506610395
-9.818	-1	-0.55	-0.061	0	-0.061	2.57	-8.835	-0.029	0	-0.061	0	3.195	9.625	0.763	0	0	0	-9.818	-1	-0.55	-0.061	0	-0.061	1.243	9.658	1.477	0	0.061	-0.061	0.94	9.902	-0.274	-0.061	0	0	1506610395
-9.823	-1.007	-0.544	-0.061	0	-0.061	2.595	-8.851	-0.022	-0.061	-0.061	0	3.182	9.647	0.772	0	0	0	-9.823	-1.007	-0.544	-0.061	0	-0.061	1.266	9.671	1.47	0	0	-0.061	0.973	9.909	-0.263	-0.061	0	0	1506610395
-9.817	-1.011	-0.541	-0.061	0	-0.061	2.594	-8.845	0.005	-0.061	-0.061	-0.061	3.155	9.65	0.773	0	0	0	-9.817	-1.011	-0.541	-0.061	0	-0.061	1.276	9.668	1.463	0	0	-0.061	0.944	9.915	-0.275	-0.061	0	0	1506610395
-9.811	-1.043	-0.551	-0.061	0	-0.061	2.583	-8.845	0.036	0	0	-0.061	3.146	9.66	0.8	0	0.061	0	-9.811	-1.043	-0.551	-0.061	0	-0.061	1.276	9.668	1.463	0	0	-0.061	0.92	9.912	-0.284	0	0	-0.061	1506610395
-9.794	-1.061	-0.554	-0.061	0	-0.061	2.566	-8.848	0.039	0	0	-0.061	3.134	9.691	0.809	-0.061	0	0	-9.794	-1.061	-0.554	-0.061	0	-0.061	1.253	9.686	1.458	0	0	0	0.928	9.905	-0.268	0	0	-0.061	1506610395
-9.807	-1.059	-0.556	-0.061	0	0	2.543	-8.866	0.037	0	-0.061	-0.061	3.161	9.674	0.796	-0.061	0	-0.061	-9.807	-1.059	-0.556	-0.061	0	0	1.266	9.672	1.474	0	0	0	0.915	9.909	-0.285	-0.061	0	0	1506610395
-9.819	-1.052	-0.565	-0.061	0	-0.061	2.528	-8.832	0.025	0	0	-0.061	3.169	9.653	0.773	-0.061	0	0	-9.819	-1.052	-0.565	-0.061	0	-0.061	1.238	9.666	1.438	0	0	0	0.888	9.911	-0.315	0	0	-0.061	1506610395
-9.81	-1.067	-0.565	-0.061	0	-0.061	2.505	-8.825	0.018	0	0	-0.061	3.171	9.65	0.75	-0.061	0	0	-9.81	-1.067	-0.565	-0.061	0	-0.061	1.245	9.692	1.42	0	0	0	0.906	9.923	-0.334	0	-0.061	-0.061	1506610395
-9.81	-1.061	-0.557	0	0	0	2.505	-8.841	0.007	0	0	0	3.179	9.674	0.73	-0.061	0	0	-9.81	-1.061	-0.557	0	0	0	1.25	9.691	1.44	0	0	0	0.931	9.917	-0.276	0	-0.061	-0.061	1506610395
-9.806	-1.048	-0.567	0	0	-0.061	2.528	-8.823	-0.01	0	0	-0.061	3.177	9.644	0.717	-0.061	0	0	-9.806	-1.048	-0.567	0	0	-0.061	1.254	9.66	1.436	0	-0.061	0	0.909	9.911	-0.288	0	0	-0.061	1506610395
-9.82	-1.053	-0.565	0	-0.061	-0.061	2.519	-8.813	0.012	-0.061	0	0	3.156	9.625	0.708	0	-0.061	0	-9.82	-1.053	-0.565	0	-0.061	-0.061	1.254	9.66	1.436	-0.061	-0.061	0	0.886	9.921	-0.321	0	-0.061	-0.061	1506610395
-9.822	-1.053	-0.581	0	0	-0.061	2.516	-8.837	0.004	0	0.061	0	3.151	9.647	0.733	0	0	-0.061	-9.822	-1.053	-0.581	0	0	-0.061	1.32	9.684	1.434	-0.061	-0.061	-0.061	0.888	9.916	-0.312	0	-0.061	-0.061	1506610395
-9.798	-1.055	-0.562	0	0	-0.061	2.529	-8.837	0.012	-0.061	0	0	3.14	9.661	0.737	0	0	-0.061	-9.798	-1.055	-0.562	0	0	-0.061	1.336	9.69	1.437	-0.061	-0.061	-0.061	0.904	9.903	-0.307	0	-0.061	-0.061	1506610395
-9.747	-1.042	-0.547	0	0	-0.061	2.512	-8.829	0.041	-0.061	0	0	3.155	9.654	0.784	0	0	-0.061	-9.747	-1.042	-0.547	0	0	-0.061	1.292	9.642	1.451	-0.061	0	-0.061	0.971	9.85	-0.29	0	0	-0.061	1506610395
-9.792	-1.135	-0.543	0	0	-0.122	2.503	-8.802	0.044	0	0	0	3.158	9.635	0.817	0	0	-0.122	-9.792	-1.135	-0.543	0	0	-0.122	1.292	9.642	1.451	-0.061	0	-0.061	1.073	9.855	-0.226	0	0	-0.061	1506610395
-9.823	-1.158	-0.428	0.122	0.061	-0.183	2.528	-8.796	0.053	0	-0.061	0	3.189	9.637	0.823	0	0	-0.061	-9.823	-1.158	-0.428	0.122	0.061	-0.183	1.378	9.686	1.546	-0.061	0	-0.061	0.939	9.906	-0.095	-0.183	0.122	0.183	1506610395
-9.905	-1.215	-0.351	0.122	0	-0.305	2.556	-8.845	-0.001	0	-0.061	0	3.236	9.677	0.825	0	0	-0.061	-9.905	-1.215	-0.351	0.122	0	-0.305	1.358	9.723	1.629	-0.061	0	-0.061	0.861	9.915	-0.175	-0.183	0	0.183	1506610395
-9.749	-1.371	-0.227	0.244	0.122	-0.427	2.614	-8.849	-0.086	0	-0.122	0.061	3.173	9.713	0.874	0.061	-0.061	0	-9.749	-1.371	-0.227	0.244	0.122	-0.427	1.335	9.661	1.753	-0.122	-0.061	-0.122	0.973	9.867	0.011	-0.183	0.183	0.244	1506610396
-9.593	-1.371	-0.1	0.366	0.122	-0.366	2.676	-8.815	-0.201	-0.061	-0.061	0.122	3.061	9.708	0.928	0.061	-0.305	0.122	-9.593	-1.371	-0.1	0.366	0.122	-0.366	1.312	9.557	1.897	-0.122	-0.183	-0.183	1.138	9.808	0.257	-0.427	0.427	0.427	1506610396
-9.558	-1.247	0.032	0.488	0.244	-0.305	2.655	-8.667	-0.26	-0.122	0.061	0.305	2.903	9.618	0.94	0.061	-0.305	0.183	-9.558	-1.247	0.032	0.488	0.244	-0.305	1.264	9.406	2.011	-0.122	-0.244	-0.244	1.123	9.727	0.24	-0.549	0.549	0.549	1506610396
-9.839	-1.121	0.092	0.61	0	-0.244	2.687	-8.536	-0.307	-0.122	0.305	0.549	2.702	9.509	0.912	0.122	-0.427	0.183	-9.839	-1.121	0.092	0.61	0	-0.244	1.133	9.381	2.15	-0.122	-0.366	-0.488	1.086	9.709	0.236	-0.549	0.549	0.549	1506610396
-9.993	-1.144	0.16	0.488	-0.366	-0.305	2.757	-8.589	-0.408	-0.183	0.488	0.732	2.541	9.56	0.848	0.122	-0.671	0.244	-9.993	-1.144	0.16	0.488	-0.366	-0.305	1.133	9.381	2.15	-0.122	-0.366	-0.488	1.14	9.853	0.114	-0.122	0.305	0.366	1506610396
-9.924	-1.108	0.294	0.488	-0.488	-0.427	2.845	-8.914	-0.523	-0.183	0.488	0.793	2.442	9.77	0.818	0.244	-0.854	0.122	-9.924	-1.108	0.294	0.488	-0.488	-0.427	1.303	9.818	2.236	-0.122	-0.549	-0.61	0.874	9.927	0.45	0.122	0.244	0.183	1506610396
-9.941	-0.989	0.273	0.61	-0.366	-0.427	2.847	-9.171	-0.514	-0.244	0.244	0.61	2.449	9.92	0.896	0.305	-0.793	-0.061	-9.941	-0.989	0.273	0.61	-0.366	-0.427	1.384	9.755	2.187	-0.183	-0.793	-0.793	0.671	9.914	0.617	0.427	-0.549	-0.183	1506610396
-9.973	-0.736	0.062	0.549	-0.122	-0.488	2.701	-9.107	-0.343	-0.183	-0.061	0.366	2.488	9.857	1.05	0.366	-0.793	-0.305	-9.973	-0.736	0.062	0.549	-0.122	-0.488	1.384	9.755	2.187	-0.183	-0.793	-0.793	0.502	9.866	0.429	0.854	-1.343	-0.61	1506610396
-9.72	-0.657	-0.469	0.244	-0.061	-0.732	2.499	-9.079	-0.124	0	-0.244	0.183	2.716	9.837	1.258	0.366	-0.793	-0.488	-9.72	-0.657	-0.469	0.244	-0.061	-0.732	1.421	9.778	1.656	-0.244	-0.854	-0.732	1.29	9.744	-0.351	1.038	-1.465	-0.977	1506610396
-9.446	-0.66	-1.154	0	0	-0.671	2.287	-8.917	-0.016	0	-0.244	0.183	3.143	9.892	1.351	0.183	-0.793	-0.732	-9.446	-0.66	-1.154	0	0	-0.671	1.693	9.65	1.086	-0.793	-0.977	-0.549	2.462	9.532	-0.621	1.038	-1.465	-0.977	1506610396
-10.005	-0.621	-1.291	-0.183	0.122	-0.244	2.129	-8.594	0.08	0.183	-0.549	-0.061	3.653	9.585	1.333	0.061	-0.244	-0.916	-10.005	-0.621	-1.291	-0.183	0.122	-0.244	1.693	9.65	1.086	-0.793	-0.977	-0.549	2.222	9.839	-0.841	0.916	0.183	-0.916	1506610396
-10.107	-0.449	-1.394	-0.244	0.549	-0.122	1.884	-8.857	0.077	0.244	-1.648	-0.732	3.797	9.496	0.931	-0.122	-0.244	-1.221	-10.107	-0.449	-1.394	-0.244	0.549	-0.122	2.29	10.123	0.48	-0.977	-0.427	-0.549	1.339	10.006	-0.914	0.732	-1.038	-0.732	1506610396
-9.869	-0.14	-1.463	-0.427	0.549	-0.244	1.861	-9.286	0.08	0.244	-1.648	-0.732	4.298	9.707	0.679	-0.122	-0.122	-1.831	-9.869	-0.14	-1.463	-0.427	0.549	-0.244	1.861	10.173	0.452	-0.305	0.671	-0.183	2.379	9.867	-1.445	0.732	-1.038	-0.732	1506610396
-9.711	-0.177	-1.367	-0.732	0.122	-0.244	1.971	-9.265	0.334	-0.244	-1.282	-0.061	5.119	9.801	0.526	-0.305	0.793	-2.136	-9.711	-0.177	-1.367	-0.732	0.122	-0.244	1.483	9.408	0.682	-0.305	0.671	-0.183	2.407	9.656	-1.424	0.793	0.366	-1.038	1506610396
-9.439	-0.614	-1.157	-0.854	-0.183	-0.244	2.062	-8.408	0.818	-0.366	-1.038	0.122	5.343	8.99	0.365	-0.305	1.038	-1.343	-9.439	-0.614	-1.157	-0.854	-0.183	-0.244	1.244	8.563	0.81	-0.244	0.427	-0.183	1.812	9.479	-1.148	1.16	0.488	-1.16	1506610396
-9.464	-0.986	-1.046	-0.488	-0.305	-0.183	2.07	-7.714	1.192	-0.183	-1.099	0.183	5.139	8.23	0.299	-0.061	0.427	-0.305	-9.464	-0.986	-1.046	-0.488	-0.305	-0.183	1.14	8.527	0.555	-0.488	0.488	0	1.401	9.442	-1.098	1.16	0.488	-1.16	1506610396
-9.801	-0.985	-1.154	0	-0.305	-0.122	2.042	-7.83	1.34	-0.183	-1.099	0.183	4.983	8.362	0.292	-0.122	0.732	0.061	-9.801	-0.985	-1.154	0	-0.305	-0.122	1.14	8.527	0.555	-0.366	0.793	0.305	1.546	9.655	-1.146	1.099	0.305	-1.221	1506610396
-10.039	-0.994	-1.276	0.061	-0.366	-0.305	2.094	-8.299	1.221	0.061	-1.099	0.977	4.713	8.942	0.105	-0.366	0.916	0.061	-10.039	-0.994	-1.276	0.061	-0.366	-0.305	0.951	9.94	0.595	0.244	1.221	0.488	1.156	10.023	-1.201	0.427	-0.671	-0.977	1506610396
-10.255	-1.102	-1.284	0.061	-0.366	-0.305	2.326	-8.905	1.092	0.061	-1.099	0.977	4.534	9.782	-0.165	-0.549	0.549	0.305	-10.255	-1.102	-1.284	0.061	-0.366	-0.305	0.743	10.468	0.793	0.61	1.038	0.549	0.81	10.152	-1.494	0.427	-0.671	-0.977	1506610396
-10.442	-1.103	-1.51	0.366	-0.305	-0.305	2.608	-9.28	1.028	-0.061	-0.916	1.709	4.414	10.225	-0.385	-0.427	0.244	0.854	-10.442	-1.103	-1.51	0.366	-0.305	-0.305	0.9	10.75	1.018	0.61	1.038	0.549	0.7	10.311	-1.815	-0.244	-1.221	-0.977	1506610396
-10.649	-0.787	-1.842	0.61	-0.61	-0.244	2.887	-9.528	1.018	-0.061	-0.671	1.648	4.031	10.421	-0.482	-0.061	-0.183	1.404	-10.649	-0.787	-1.842	0.61	-0.61	-0.244	1.14	10.81	0.933	0.427	0.549	0.366	1.09	10.84	-2.122	-0.61	-0.977	-1.038	1506610396
-10.452	-0.406	-1.872	0.427	-0.366	0.244	3.135	-9.904	0.92	-0.122	-0.366	1.404	3.588	10.474	-0.374	0.244	-0.305	1.587	-10.452	-0.406	-1.872	0.427	-0.366	0.244	1.148	10.628	0.83	-0.122	0	0.183	1.366	10.757	-1.842	-0.61	-0.977	-1.038	1506610396
-10.392	-0.365	-1.381	0.061	-0.366	0.488	3.32	-10.03	0.877	-0.122	-0.366	1.404	3.255	10.326	-0.026	0.427	-0.122	1.343	-10.392	-0.365	-1.381	0.061	-0.366	0.488	0.937	10.178	0.896	-0.366	-0.427	0.061	1.509	10.607	-1.354	-2.014	-1.221	-0.793	1506610396
-10.55	-0.879	-0.909	-0.488	-0.183	0.671	3.515	-9.715	0.976	-0.244	-0.183	0.916	2.988	10.028	0.397	0.305	0.244	0.916	-10.55	-0.879	-0.909	-0.488	-0.183	0.671	0.871	9.95	1.169	-0.549	-0.732	0.122	2.09	10.683	-0.428	-2.991	-0.977	-0.061	1506610396
-10.18	-1.988	-0.729	-0.793	0.183	0.671	3.554	-9.6	1.066	-0.122	0.61	-0.122	2.667	9.952	0.63	-0.122	0.061	0.427	-10.18	-1.988	-0.729	-0.793	0.183	0.671	1.209	10.433	1.704	-0.305	-0.671	0.305	2.973	10.903	0.708	-2.991	-0.977	-0.061	1506610396
-9.464	-3.086	-0.029	-0.671	0.366	0.854	3.634	-9.981	0.956	-0.122	0.61	-0.122	2.617	10.417	0.658	-0.488	-0.549	-0.061	-9.464	-3.086	-0.029	-0.671	0.366	0.854	1.153	10.106	2.389	0.183	-0.305	0.122	2.424	10.2	2.082	-5.493	-0.122	3.235	1506610397
-9.329	-2.741	0.904	-0.244	-0.122	0.793	3.887	-9.719	0.554	0.61	0.916	-1.343	2.991	10.046	0.745	-0.305	-0.244	-0.061	-9.329	-2.741	0.904	-0.244	-0.122	0.793	0.657	8.899	2.875	0.244	-0.183	-0.061	1.652	9.755	1.934	-3.54	-1.465	5.249	1506610397
-9.787	-2.318	0.769	0.061	-0.916	0.488	3.887	-9.719	0.554	0.61	0.916	-1.343	3.101	9.202	0.932	0.122	0.488	0.549	-9.787	-2.318	0.769	0.061	-0.916	0.488	0.161	8.77	3.157	-0.183	0.549	0.122	1.067	11.117	0.371	-3.54	-1.465	5.249	1506610397
-9.752	-2.097	0.432	-0.122	-0.793	0.305	3.582	-8.958	-0.468	0.854	1.282	-3.723	2.717	9.496	0.957	-0.244	0.549	1.038	-9.752	-2.097	0.432	-0.122	-0.793	0.305	0.161	8.77	3.157	-0.183	0.549	0.122	0.653	11.31	0.266	-2.441	0.916	5.005	1506610397
-9.253	-1.376	0.459	-0.61	-0.488	0.427	2.921	-9.495	-1.025	1.038	1.282	-3.479	2.144	10.221	0.819	-0.671	-0.671	1.221	-9.253	-1.376	0.459	-0.61	-0.488	0.427	0.25	9.794	2.98	0.183	0.061	0	1.217	10.129	0.22	-2.197	2.563	5.066	1506610397
-9.177	-1.146	0.498	-0.854	-0.61	0.183	2.493	-9.173	-1.414	0.977	0.671	-3.113	2.475	10.215	1.294	-1.221	-1.404	1.343	-9.177	-1.146	0.498	-0.854	-0.61	0.183	0.248	8.972	2.865	-0.061	-0.732	0	1.664	9.586	1.148	-2.197	2.563	5.066	1506610397
-8.672	-1.415	0.791	-0.549	-0.244	0.061	2.493	-9.173	-1.414	0.977	0.671	-3.113	2.481	9.25	1.254	-0.122	-0.793	1.221	-8.672	-1.415	0.791	-0.549	-0.244	0.061	0.248	8.972	2.865	-0.061	-0.732	0	0.322	8.534	1.032	0.244	4.089	3.906	1506610397
-8.232	-1.475	0.994	0.305	0.61	0.305	2.379	-8.129	-1.635	0.305	0.732	-2.502	2.306	9.074	0.981	-0.305	-0.427	1.038	-8.232	-1.475	0.994	0.305	0.61	0.305	0.97	8.909	2.638	-0.305	-0.916	0.183	-1.119	8.063	1.426	1.099	2.502	1.648	1506610397
-8.698	-1.026	0.787	0.671	1.038	0.366	2.113	-8.043	-1.445	0.061	0.549	-2.075	1.958	8.978	1.013	-0.549	-0.916	0.61	-8.698	-1.026	0.787	0.671	1.038	0.366	1.207	8.929	2.649	-0.122	-0.793	-0.183	-0.857	8.178	2.027	1.099	2.502	1.648	1506610397
-9.283	-0.373	0.73	0.549	1.282	0.366	1.968	-8.01	-1.212	0.122	0.061	-1.648	1.998	8.812	0.982	-0.427	-1.16	-0.061	-9.283	-0.373	0.73	0.549	1.282	0.366	1.207	8.929	2.649	0.183	-0.793	-0.244	0.901	7.811	3.011	2.319	0.366	0.671	1506610397
-10.494	-0.127	0.443	0	0.854	0.122	1.879	-8.077	-1.038	0.061	-0.183	-1.038	2.381	8.892	1.195	-0.061	-0.671	-0.732	-10.494	-0.127	0.443	0	0.854	0.122	1.622	9.382	2.664	0.183	-0.793	-0.183	2.542	8.626	3.488	2.319	-1.16	-1.221	1506610397
-10.968	-0.191	0.646	-0.183	0.305	0.061	1.817	-8.4	-0.989	-0.061	-0.305	-0.305	2.766	9.396	1.402	0	-0.366	-1.16	-10.968	-0.191	0.646	-0.183	0.305	0.061	1.622	9.382	2.664	0.061	-0.732	-0.244	3.908	10.066	3.935	2.319	-1.16	-1.221	1506610397
-11.666	0.244	1.075	-0.488	0.61	0.244	1.822	-8.847	-0.851	-0.305	-0.244	0.61	3.151	9.994	1.555	-0.061	-0.244	-1.465	-11.666	0.244	1.075	-0.488	0.61	0.244	1.591	9.916	2.565	0.061	-0.916	-0.305	5.53	9.844	4.591	0.61	0.488	-0.305	1506610397
-11.622	-0.2	0.88	-0.366	0.305	0.305	1.904	-9.203	-0.58	-0.488	-0.122	1.648	3.502	10.484	1.599	0	-0.488	-1.648	-11.622	-0.2	0.88	-0.366	0.305	0.305	2.109	10.867	2.397	0	-1.16	-0.366	2.939	9.533	2.767	1.038	-1.282	-1.465	1506610397
-10.53	-1.109	0.032	-0.244	-0.244	0.183	1.904	-9.203	-0.58	-0.488	-0.122	1.648	4.026	10.86	1.689	0.183	-0.488	-1.892	-10.53	-1.109	0.032	-0.244	-0.244	0.183	2.267	11.015	2.333	-0.244	-1.221	-0.305	1.146	9.958	1.919	1.038	-1.282	-1.465	1506610397
-9.761	-1.793	-0.309	0.061	-0.366	0	2.122	-9.672	0.144	-0.427	-0.549	2.93	4.585	11.067	1.875	0.244	0.427	-1.953	-9.761	-1.793	-0.309	0.061	-0.366	0	2.267	11.015	2.333	-0.183	-0.854	-0.122	2.421	10.11	2.495	2.93	-1.77	-1.77	1506610397
-8.959	-2.428	-0.913	0.488	-0.244	-0.305	2.393	-9.647	0.337	-0.427	-0.549	2.93	4.919	10.959	2.114	0.244	0.977	-1.77	-8.959	-2.428	-0.913	0.488	-0.244	-0.305	2.149	10.823	2.279	-0.183	-0.366	0.122	0.744	9.577	0.025	2.991	-2.686	-1.892	1506610397
-8.969	-2.298	-1.529	0.549	-0.427	-0.305	2.713	-8.802	0.444	0.061	-0.793	2.869	5.079	9.932	2.4	0.122	1.404	-0.916	-8.969	-2.298	-1.529	0.549	-0.427	-0.305	1.424	9.653	2.052	-0.366	-0.061	0.305	2.889	9.738	-1.445	2.991	-2.686	-1.892	1506610397
-9.459	-2.226	-1.402	0.305	-0.366	-0.061	2.823	-8.131	0.321	0.061	-0.793	2.869	4.381	8.778	2.176	-0.549	0.793	0.366	-9.459	-2.226	-1.402	0.305	-0.366	-0.061	0.37	8.186	0.965	-0.793	-0.061	0.671	1.561	9.662	-0.617	1.465	0.671	-1.099	1506610397
-9.563	-2.032	-1.196	0.244	0.183	0.122	3.018	-8.705	0.089	0	-1.465	1.221	3.785	8.842	1.622	-1.648	0	0.916	-9.563	-2.032	-1.196	0.244	0.183	0.122	0.644	9.509	0.787	-0.916	0.366	1.038	0.601	9.868	-0.687	1.099	-0.793	-0.916	1506610397
-9.756	-1.469	-1.363	0.366	0.061	-0.122	3.122	-9.627	0.025	-0.366	-1.282	0.854	3.637	10.023	0.869	-2.441	-0.305	0.488	-9.756	-1.469	-1.363	0.366	0.061	-0.122	0.644	9.509	0.787	0.122	1.343	1.221	0.819	9.885	-1.638	1.099	-0.793	-0.916	1506610397
-9.465	-1.357	-1.367	0.488	0	-0.427	3.161	-9.44	0.359	-0.61	-0.977	0.488	3.899	10.433	-0.128	-2.625	-0.427	0.244	-9.465	-1.357	-1.367	0.488	0	-0.427	0.644	9.869	1.743	1.038	1.77	1.038	1.343	9.739	-1.991	0.671	-1.221	-1.282	1506610397
-9.265	-1.226	-1.293	0.366	-0.061	-0.61	3.161	-9.44	0.359	-0.61	-0.977	0.488	3.899	9.508	-0.841	-1.77	-0.61	1.221	-9.265	-1.226	-1.293	0.366	-0.061	-0.61	0.644	9.869	1.743	0.61	0.977	0.916	1.337	9.53	-1.879	0.793	-0.916	-1.343	1506610397
-9.266	-1.077	-1.309	0.244	-0.122	-0.793	2.984	-8.199	0.965	-0.366	-0.488	-0.244	3.652	9.03	-0.885	-0.549	-0.793	2.197	-9.266	-1.077	-1.309	0.244	-0.122	-0.793	0.511	9.377	1.635	-0.061	0.61	0.854	1.346	9.351	-1.567	0.793	-0.916	-1.343	1506610397
-9.439	-1.017	-1.275	0.366	-0.366	-0.549	2.801	-8.167	0.974	-0.366	-0.488	-0.244	3.357	8.838	-0.803	-0.061	-0.305	2.502	-9.439	-1.017	-1.275	0.366	-0.366	-0.549	0.723	8.789	1.156	-0.366	0.244	0.488	1.197	9.642	-1.357	0.61	-0.854	-1.282	1506610397
-9.813	-0.92	-1.186	0.549	-0.427	-0.122	2.67	-8.228	0.946	-0.427	0.244	-0.122	2.841	8.547	-0.62	0.183	-0.122	2.319	-9.813	-0.92	-1.186	0.549	-0.427	-0.122	0.554	8.807	1.019	-0.183	0.183	0.122	1.227	9.878	-1.087	0.427	-1.587	-1.099	1506610398
-9.603	-0.849	-1.071	0.732	-0.488	-0.244	2.719	-8.437	1.067	-0.549	0.854	0.061	2.444	8.5	-0.318	0.366	-0.427	1.831	-9.603	-0.849	-1.071	0.732	-0.488	-0.244	0.554	8.807	1.019	0	0.183	0	1.855	9.733	-1.123	0.427	-1.587	-1.099	1506610398
-9.683	-0.525	-1.511	0.61	-0.244	-0.183	2.762	-8.972	1.17	-0.427	1.282	0.061	2.391	9.457	0.065	0.244	-0.549	1.099	-9.683	-0.525	-1.511	0.61	-0.244	-0.183	0.598	9.868	1.245	0.671	-0.488	-0.244	2.027	9.563	-1.663	-0.916	-1.587	-0.793	1506610398
-10.727	-0.946	-1.565	0.671	-0.488	0.305	2.633	-9.331	1.169	-0.183	1.16	-0.244	2.391	9.457	0.065	0	-0.977	0.549	-10.727	-0.946	-1.565	0.671	-0.488	0.305	1.278	10.277	1.398	0.671	-0.488	-0.244	2.18	10.314	-1.69	-1.709	-1.648	-0.366	1506610398
-11.001	-1.579	-0.89	0	-0.122	0.671	2.515	-9.756	0.855	0.061	0.793	-0.488	2.422	9.646	0.267	0.305	-1.648	0.061	-11.001	-1.579	-0.89	0	-0.122	0.671	1.278	10.277	1.398	0.549	-1.404	-0.671	3.083	10.874	-0.985	-1.709	-1.648	-0.366	1506610398
-10.599	-2.675	-0.505	-0.549	-0.122	0.427	2.537	-10.714	0.342	0.122	1.099	-0.366	2.985	10.418	0.973	0.61	-1.16	-1.038	-10.599	-2.675	-0.505	-0.549	-0.122	0.427	1.865	11.082	1.384	0.183	-1.221	-0.61	3.542	11.157	0.999	-2.808	-1.099	0.366	1506610398
-8.97	-4.02	0.651	0.61	0	0.793	2.512	-10.806	-0.068	-0.061	1.404	-0.427	3.596	10.939	1.607	0.427	0.183	-2.075	-8.97	-4.02	0.651	0.61	0	0.793	1.597	9.923	1.925	0.305	-0.854	-0.793	2.674	10.695	2.183	-5.554	-0.122	3.784	1506610398
-9.209	-2.442	1.281	1.77	0.244	1.16	2.411	-9.31	-0.19	-0.183	1.648	-0.916	3.691	9.892	2.077	0.244	0.427	-2.014	-9.209	-2.442	1.281	1.77	0.244	1.16	1.597	9.923	1.925	0	-0.854	-0.916	1.104	10.146	0.873	-5.554	-0.122	3.784	1506610398
-11.208	-1.462	-0.067	0.671	-1.038	-0.244	2.064	-8.332	-0.383	-0.061	1.77	-1.404	3.475	9.227	2.07	0.061	-0.61	-1.404	-11.208	-1.462	-0.067	0.671	-1.038	-0.244	0.739	10.269	3.073	-0.183	0	-0.732	0.725	12.702	-0.15	-2.869	2.258	3.418	1506610398
-10.104	-1.75	0.627	0	-0.793	-0.122	1.542	-9.442	-0.902	0.427	1.526	-0.977	3.697	10.828	1.628	-0.549	-0.793	-1.038	-10.104	-1.75	0.627	0	-0.793	-0.122	0.05	11.033	2.873	-0.061	0.977	-0.488	-0.34	10.702	0.297	-2.075	1.465	3.113	1506610398
-9.065	-1.096	1.125	-0.183	-0.366	-0.061	1.311	-9.805	-1.404	0.671	1.099	-0.183	3.758	11.285	1.528	-0.244	-0.732	-0.549	-9.065	-1.096	1.125	-0.183	-0.366	-0.061	0.05	11.033	2.873	-0.061	-0.61	-0.61	0.373	9.582	0.398	-2.075	1.465	3.113	1506610398
-8.836	-0.986	1.069	-0.244	-0.427	-0.427	1.334	-8.48	-1.675	0.427	0.122	-0.427	3.472	9.71	1.601	0.427	-0.916	0.427	-8.836	-0.986	1.069	-0.244	-0.427	-0.427	0.03	9.583	2.85	-0.488	-1.648	-0.549	0.12	8.123	1.138	-0.671	2.625	2.441	1506610398
-8.611	-1.322	1.274	0.305	0.244	-0.122	1.663	-8.026	-1.546	0.122	0.488	-0.61	3.124	9.033	1.597	0	-0.671	0.732	-8.611	-1.322	1.274	0.305	0.244	-0.122	0.935	8.805	2.242	-0.793	-1.16	-0.488	-0.849	7.717	1.59	1.526	1.953	-0.305	1506610398
-9.144	-1.157	1.129	0.793	1.038	0.305	1.536	-8.284	-1.385	0.061	0.61	-0.549	2.68	8.894	1.468	-0.427	-0.732	0.366	-9.144	-1.157	1.129	0.793	1.038	0.305	0.935	8.805	2.242	-0.427	-0.61	-0.366	-0.096	8.375	2.216	1.526	1.953	-0.305	1506610398
-9.71	-0.745	0.386	-0.061	0.549	0	1.407	-8.542	-1.303	0.183	0	-0.427	2.668	8.96	1.304	-0.244	-0.732	-0.305	-9.71	-0.745	0.386	-0.061	0.549	0	1.439	9.14	2.524	0.183	-0.305	-0.244	2.402	9.062	2.474	2.869	0.305	-0.977	1506610398
-10.009	-0.92	0.614	-0.671	0	-0.183	1.506	-8.841	-1.291	0.305	-0.366	-0.305	3.14	9.367	1.492	0.366	0.244	-0.793	-10.009	-0.92	0.614	-0.671	0	-0.183	0.974	9.587	2.694	0.122	0.427	-0.122	2.406	9.805	2.354	1.526	0	-0.732	1506610398
-9.741	-0.892	0.839	-0.488	0.427	0.122	1.623	-9.033	-1.3	0.244	-0.61	-0.122	3.342	9.739	1.724	0.488	0.854	-0.671	-9.741	-0.892	0.839	-0.488	0.427	0.122	0.974	9.587	2.694	-0.061	0.122	0	2.144	9.463	3.11	1.526	0	-0.732	1506610398
-10.275	-0.953	0.928	-0.305	0.488	0.122	1.775	-9.012	-1.233	0	-0.732	-0.122	3.157	9.702	1.875	0.305	0.305	-0.244	-10.275	-0.953	0.928	-0.305	0.488	0.122	0.915	9.256	2.47	-0.183	-0.427	0	2.48	9.272	3.115	0.854	-0.244	-0.549	1506610398
-10.974	-1.463	0.52	-0.488	0.061	-0.061	1.951	-8.853	-0.961	-0.366	-0.427	0	3.064	9.522	1.84	0	-0.183	0	-10.974	-1.463	0.52	-0.488	0.061	-0.061	0.915	9.256	2.47	-0.305	-0.427	-0.061	2.163	10.116	1.383	0.854	-0.244	-0.549	1506610398
-9.877	-1.748	0.724	-0.488	0.244	-0.244	1.904	-9.333	-0.693	-0.427	0	0.427	3.016	9.841	1.587	-0.183	-0.244	-0.183	-9.877	-1.748	0.724	-0.488	0.244	-0.244	1.208	9.703	2.342	-0.122	-0.244	0	1.308	10.46	1.581	1.465	-0.549	-0.671	1506610398
-9.594	-1.291	0.572	-0.366	0.122	-0.244	1.792	-9.641	-0.531	-0.366	-0.244	0.793	3.208	10.371	1.347	-0.061	0	-0.549	-9.594	-1.291	0.572	-0.366	0.122	-0.244	1.363	10.184	2.516	0.122	0.061	-0.122	1.492	9.767	1.858	0.671	-0.305	-0.732	1506610398
-9.562	-1.278	0.309	-0.366	0.244	-0.366	1.939	-9.098	-0.287	-0.488	-0.244	0.977	3.523	10.091	1.229	0.244	0.488	-0.488	-9.562	-1.278	0.309	-0.366	0.244	-0.366	0.968	9.692	2.59	-0.061	0.183	-0.183	1.159	9.579	1.044	1.16	-0.854	-0.61	1506610398
-9.513	-1.504	0.032	-0.366	0.305	-0.427	2.03	-8.781	-0.069	-0.366	-0.061	1.038	3.551	9.763	1.26	0.427	0.854	-0.122	-9.513	-1.504	0.032	-0.366	0.305	-0.427	0.968	9.692	2.59	-0.366	0.183	-0.061	1.547	9.609	0.223	1.16	-0.854	-0.61	1506610398
-9.538	-1.599	-0.322	-0.183	0.427	-0.305	1.867	-9.182	-0.056	0	-0.488	0.977	3.364	10.021	1.243	0.305	0.671	0	-9.538	-1.599	-0.322	-0.183	0.427	-0.305	1.019	9.915	2.354	-0.183	0.305	0	1.549	9.643	-0.224	1.465	-0.61	-0.732	1506610398
-9.598	-1.815	-0.952	-0.183	0.183	-0.366	1.823	-9.247	-0.134	0.366	-1.404	0.793	3.435	9.953	1.253	0.305	0.793	-0.061	-9.598	-1.815	-0.952	-0.183	0.183	-0.366	0.837	9.411	2.072	-0.061	0.488	0	1.621	9.823	-0.371	1.343	-0.244	-0.793	1506610398
-9.524	-2.159	-1.369	-0.122	-0.061	-0.366	2.031	-8.908	-0.224	0.427	-1.831	0.366	3.549	9.481	1.224	0.366	1.221	0.183	-9.524	-2.159	-1.369	-0.122	-0.061	-0.366	0.837	9.411	2.072	-0.244	0.549	0.122	1.56	9.832	-0.342	1.343	-0.244	-0.793	1506610399
-9.721	-2.176	-1.385	0.061	0	-0.183	2.135	-8.617	-0.205	0.427	-1.831	0.366	3.39	9.03	1.132	0.183	1.221	0.427	-9.721	-2.176	-1.385	0.061	0	-0.183	0.431	8.917	1.554	-0.549	0.488	0.244	1.593	9.969	-0.459	1.099	0.244	-0.671	1506610399
-9.958	-1.701	-1.272	0.061	0.244	-0.122	2.121	-8.709	-0.138	-0.122	-1.282	-0.061	3.161	9.027	0.83	-0.305	1.038	0.427	-9.958	-1.701	-1.272	0.061	0.244	-0.122	-0.173	9.762	0.993	-0.671	0.427	0.427	1.353	10.009	-0.561	0.366	-0.549	-0.122	1506610399
-10.028	-1.286	-1.449	-0.122	0.122	-0.244	2.163	-9.234	0.109	-0.61	-0.427	0.366	3.046	9.776	0.24	-0.854	0.122	0.122	-10.028	-1.286	-1.449	-0.122	0.122	-0.244	-0.173	9.762	0.993	-0.061	0.854	0.549	1.542	9.989	-1.182	0.366	-0.549	-0.122	1506610399
-9.78	-1.548	-1.609	-0.244	0	-0.305	2.326	-9.15	0.654	-0.61	-0.427	0.366	3.535	10.233	-0.406	-1.16	-0.244	0	-9.78	-1.548	-1.609	-0.244	0	-0.305	-0.388	10.112	1.644	0.427	0.61	0.244	1.665	9.866	-1.553	0.427	-0.732	-0.305	1506610399
-9.63	-2.007	-1.605	0	-0.244	-0.366	2.619	-8.678	1.196	-0.793	1.16	0.549	3.895	9.703	-0.718	-0.732	-0.488	0.793	-9.63	-2.007	-1.605	0	-0.244	-0.366	-0.366	9.782	1.567	0.183	-0.183	0.183	1.547	9.837	-1.347	0.671	0.427	-0.549	1506610399
-9.595	-2.157	-1.12	0.305	-0.244	-0.122	2.772	-8.891	1.566	-0.305	0.793	-0.244	4.337	9.525	-0.48	0	-1.038	1.648	-9.595	-2.157	-1.12	0.305	-0.244	-0.122	-0.366	9.782	1.567	-0.122	-0.61	0.183	1.323	9.857	-1.038	0.671	0.427	-0.549	1506610399
-9.628	-1.78	-1.067	0.488	-0.366	-0.122	3.323	-9.253	1.524	0.305	-0.854	-1.465	4.936	9.41	0.152	0.183	-0.854	2.197	-9.628	-1.78	-1.067	0.488	-0.366	-0.122	0.178	9.399	1.254	-0.305	-0.977	0.183	1.339	9.905	-0.356	0.183	-0.061	-0.305	1506610399
-9.813	-1.274	-1.158	0.427	-0.488	-0.061	4.858	-9.406	1.737	0.366	-1.343	-2.93	5.527	9.377	0.898	-0.061	-0.732	2.747	-9.813	-1.274	-1.158	0.427	-0.488	-0.061	0.377	9.402	1.262	-0.122	-0.671	0.122	1.955	9.719	-0.962	-0.488	-0.488	0	1506610399
-9.922	-1.476	-1.241	0.366	-0.366	0.061	6.487	-9.447	2.042	0.61	-1.404	-4.639	6.231	9.477	1.334	-0.488	-0.916	3.174	-9.922	-1.476	-1.241	0.366	-0.366	0.061	0.377	9.402	1.262	-0.061	-0.61	0.427	1.687	9.855	-1.119	-0.488	-0.488	0	1506610399
-9.714	-1.304	-0.874	0.244	0.061	0.366	6.487	-9.447	2.042	0.61	-1.404	-4.639	7.555	9.65	2.038	-0.671	-0.366	3.967	-9.714	-1.304	-0.874	0.244	0.061	0.366	1.714	10.052	1.662	0.122	-0.732	0.732	1.744	9.944	-0.878	-0.366	0.061	-0.061	1506610399
-9.783	-1.026	-0.672	-0.244	0.183	0.305	9.833	-9.845	1.778	1.221	-1.465	-6.287	8.593	9.941	2.424	-1.038	0.122	4.883	-9.783	-1.026	-0.672	-0.244	0.183	0.305	2.202	10.063	1.866	-0.122	-0.366	1.282	1.56	9.854	-1.068	-0.732	-0.427	0	1506610399
-9.936	-1.392	-0.495	-0.305	-0.183	0.122	11.748	-10.22	1.392	1.465	-1.831	-7.996	9.603	9.788	2.61	-1.587	0.122	5.737	-9.936	-1.392	-0.495	-0.305	-0.183	0.122	2.202	10.063	1.866	-0.61	-0.427	2.075	1.56	9.854	-1.068	-0.732	-0.427	0	1506610399
-9.794	-1.818	-0.333	-0.244	0	0.061	12.463	-9.763	0.641	2.136	-2.075	-11.658	10.645	9.282	3.001	-1.892	0.61	6.897	-9.794	-1.818	-0.333	-0.244	0	0.061	3.476	9.514	2.04	-1.16	-0.549	2.869	1.001	9.963	-0.841	-0.427	-0.122	-0.183	1506610399
-9.738	-1.869	-0.061	-0.122	0.183	0.061	13.2	-9.14	0.225	1.404	-1.221	-12.39	11.489	8.612	3.333	-2.197	1.16	7.751	-9.738	-1.869	-0.061	-0.122	0.183	0.061	4.185	9.385	2.189	-1.648	-0.793	3.845	0.69	10.015	-0.312	-0.244	-0.061	-0.305	1506610399
-9.721	-1.736	-0.007	-0.061	0.244	0	12.457	-7.635	-0.581	0.732	-0.916	-12.329	12.598	7.915	3.576	-2.625	2.197	8.484	-9.721	-1.736	-0.007	-0.061	0.244	0	4.185	9.385	2.189	-1.77	-1.587	4.822	0.526	9.975	-0.237	-0.244	-0.061	-0.305	1506610399
-9.7	-1.75	-0.169	0	0.244	-0.061	11.386	-5.529	-0.727	-0.244	-0.183	-11.23	12.601	6.771	3.49	-2.991	2.075	8.911	-9.7	-1.75	-0.169	0	0.244	-0.061	4.914	8.759	2.363	-1.282	-2.136	5.676	0.811	9.929	-0.303	-0.183	-0.61	-0.366	1506610399
-9.649	-1.759	-0.166	0.122	0.244	-0.183	11.386	-5.529	-0.727	-0.244	-0.183	-11.23	11.901	5.118	3.186	-3.174	0.61	9.216	-9.649	-1.759	-0.166	0.122	0.244	-0.183	6.053	8.414	2.283	-0.366	-2.38	6.531	0.955	9.861	-0.158	-0.122	-0.366	-0.366	1506610399
-9.72	-1.566	-0.122	0.244	0.183	-0.244	9.796	-3.668	-1.183	-0.549	-0.671	-9.644	11.8	3.414	2.876	-2.869	1.648	8.545	-9.72	-1.566	-0.122	0.244	0.183	-0.244	7.645	7.936	2.23	0.977	-1.587	6.958	0.955	9.861	-0.158	-0.183	-0.061	-0.244	1506610399
-9.906	-1.345	-0.243	0.305	0.122	-0.244	7.829	-0.109	-1.499	-1.038	-1.709	-7.812	10.89	1.985	2.308	-2.808	2.686	7.874	-9.906	-1.345	-0.243	0.305	0.122	-0.244	9.29	7.208	2.327	1.526	0.61	7.202	0.778	9.953	-0.026	-0.366	-0.366	-0.244	1506610399
-10.014	-0.989	-0.26	0.183	0	-0.183	6.481	0.736	-1.791	-1.526	-2.808	-3.418	8.509	0.548	2.245	-2.686	-0.061	6.897	-10.014	-0.989	-0.26	0.183	0	-0.183	9.29	7.208	2.327	1.77	2.93	6.714	1.103	9.967	-0.078	-0.366	-0.488	-0.244	1506610399
-9.934	-0.932	-0.258	0	-0.061	-0.183	6.481	0.736	-1.791	-1.526	-2.808	-3.418	7.096	-0.343	2.28	-2.625	-1.526	5.005	-9.934	-0.932	-0.258	0	-0.061	-0.183	8.873	6.978	2.007	1.709	3.967	6.104	1.309	9.956	0.056	-0.244	-0.427	-0.244	1506610399
-9.801	-1.102	-0.285	-0.061	0	-0.183	6.446	0.754	-2.107	-1.16	-1.709	-1.526	5.706	-0.962	2.559	-2.319	-1.77	2.93	-9.801	-1.102	-0.285	-0.061	0	-0.183	7.281	5.696	2.226	1.953	3.479	5.371	1.353	9.863	0.176	-0.183	-0.183	-0.305	1506610399
-9.79	-1.243	-0.303	-0.061	0	-0.122	6.637	0.659	-2.208	0	-2.625	-0.488	5.341	-0.963	2.381	-1.831	-0.549	0.916	-9.79	-1.243	-0.303	-0.061	0	-0.122	6.893	4.603	3.182	2.686	2.502	5.005	1.251	9.869	0.329	-0.122	-0.183	-0.244	1506610399
-9.798	-1.282	-0.295	-0.122	0	-0.122	7.25	0.713	-2.607	-0.061	-1.16	-0.549	4.862	-0.803	1.914	-1.038	-0.916	-0.549	-9.798	-1.282	-0.295	-0.122	0	-0.122	6.893	4.603	3.182	1.953	2.136	4.211	1.251	9.869	0.329	-0.122	-0.183	-0.244	1506610399
-9.782	-1.275	-0.286	-0.183	0	-0.122	7.086	0.95	-2.473	-0.427	-0.488	-0.366	5.401	-0.573	1.755	-0.366	0.977	-1.648	-9.782	-1.275	-0.286	-0.183	0	-0.122	6.477	3.116	3.741	1.404	2.808	3.296	0.989	9.884	0.215	-0.122	-0.122	-0.122	1506610400
-9.68	-1.383	-0.313	-0.366	0	-0.122	6.56	1.591	-1.936	-0.488	-0.488	-0.122	5.812	-0.31	1.771	0.61	0.549	-1.831	-9.68	-1.383	-0.313	-0.366	0	-0.122	6.477	3.116	3.741	0.549	2.93	2.319	0.847	9.81	0.166	-0.122	0	-0.122	1506610400
-9.634	-1.684	-0.356	-0.366	-0.061	-0.061	6.403	2.227	-1.034	-0.549	0.305	0.549	6.093	-0.754	1.687	0.427	0.977	-1.465	-9.634	-1.684	-0.356	-0.366	-0.061	-0.061	5.87	2.35	4.023	0.305	1.709	1.709	0.741	9.793	0.047	0	0	-0.122	1506610400
-9.661	-1.963	-0.371	-0.122	0	-0.061	6.426	2.366	-0.61	0.488	0.977	1.038	6.648	-1.276	2.265	0.549	1.831	-1.404	-9.661	-1.963	-0.371	-0.122	0	-0.061	6.752	1.654	4.506	0.61	1.282	1.282	0.532	9.892	0.045	0	0.061	-0.183	1506610400
-9.671	-1.952	-0.414	0	0.061	-0.061	6.954	2.614	-0.72	0.366	1.526	1.16	6.869	-1.682	2.921	1.038	0	-1.221	-9.671	-1.952	-0.414	0	0.061	-0.061	7.092	1.51	4.64	0.244	1.282	0.732	0.456	9.982	-0.007	0	-0.122	-0.122	1506610400
-9.641	-1.747	-0.463	0.061	0.061	0	7.631	2.814	-0.627	0.366	1.526	1.16	7.541	-1.873	3.17	0.732	0.244	-1.221	-9.641	-1.747	-0.463	0.061	0.061	0	7.092	1.51	4.64	0.61	0.549	0.61	0.508	9.926	-0.09	0	-0.122	-0.122	1506610400
-9.775	-1.47	-0.471	-0.061	-0.061	-0.061	8.397	3.057	-1.226	0.183	0.427	0.61	7.991	-1.871	3.711	0.427	-0.244	-0.854	-9.775	-1.47	-0.471	-0.061	-0.061	-0.061	7.494	1.625	4.84	0.488	0.793	0.427	0.597	9.892	-0.092	0	-0.244	-0.061	1506610400
-9.857	-1.511	-0.56	-0.122	-0.122	-0.061	8.955	3.293	-1.327	0.183	0.427	0.61	8.491	-1.775	3.627	0.305	-1.526	-0.183	-9.857	-1.511	-0.56	-0.122	-0.122	-0.061	7.494	1.625	4.84	0.61	0.244	0.366	0.732	9.951	-0.066	0	-0.183	-0.061	1506610400
-9.77	-1.567	-0.548	-0.061	-0.061	0	8.955	3.293	-1.327	-0.183	0.488	0.366	9.209	-1.796	3.484	0.183	-1.099	0.061	-9.77	-1.567	-0.548	-0.061	-0.061	0	7.72	1.726	4.972	0.488	0.122	0.305	0.842	9.926	0.013	0.061	-0.122	-0.122	1506610400
-9.708	-1.516	-0.59	-0.061	-0.122	0.061	9.337	3.364	-0.993	-0.366	0.061	0	9.676	-1.812	3.539	0.244	0	-0.183	-9.708	-1.516	-0.59	-0.061	-0.122	0.061	8.01	1.798	5.034	0.366	0.183	0.305	0.75	9.899	-0.079	0.061	-0.061	-0.061	1506610400
-9.771	-1.631	-0.663	0	-0.183	0.061	9.505	3.415	-1.029	-0.122	0.122	-0.122	9.29	-1.897	3.842	0.061	0.061	-0.183	-9.771	-1.631	-0.663	0	-0.183	0.061	7.873	1.657	5.052	0.061	0.305	0.244	0.788	9.906	-0.103	0.061	-0.122	-0.061	1506610400
-9.698	-1.589	-0.608	0.061	-0.183	0.061	10.044	3.441	-1.278	-0.183	0.61	-0.427	10.353	-1.714	3.579	-0.244	0.671	0.183	-9.698	-1.589	-0.608	0.061	-0.183	0.061	7.873	1.657	5.052	-0.183	0.122	0.183	0.809	9.927	-0.111	0.061	-0.122	-0.061	1506610400
-9.782	-1.41	-0.632	0.061	-0.183	0	10.641	3.457	-1.342	-0.427	0.549	-1.099	10.844	-1.518	3.882	0	0.61	0.977	-9.782	-1.41	-0.632	0.061	-0.183	0	8.004	1.866	5.181	-0.671	-0.061	0.183	0.792	9.946	-0.129	-0.061	-0.122	0	1506610400
-9.805	-1.34	-0.651	0.061	-0.305	-0.061	10.789	3.651	-1.202	-0.427	0.549	-1.099	10.558	-1.493	4.855	0.061	0.244	1.404	-9.805	-1.34	-0.651	0.061	-0.305	-0.061	8.057	1.826	5.319	-1.16	0	0.122	0.833	9.917	-0.196	-0.183	-0.122	0	1506610400
-9.806	-1.291	-0.664	0.061	-0.244	0	10.521	3.832	-1.94	-0.732	-0.061	-1.709	10.669	-1.346	5.06	0.061	0.244	1.648	-9.806	-1.291	-0.664	0.061	-0.244	0	8.052	1.788	5.37	-1.77	-0.183	0.122	0.935	9.928	-0.25	-0.061	-0.122	-0.061	1506610400
-9.74	-1.323	-0.635	0.122	-0.183	0	9.926	4.118	-2.393	-2.075	-0.977	-2.686	10.293	-1.355	4.912	-0.183	0.305	2.258	-9.74	-1.323	-0.635	0.122	-0.183	0	7.823	1.615	5.406	-2.563	-0.244	0	1.038	9.906	-0.111	-0.061	-0.061	-0.061	1506610400
-9.722	-1.279	-0.583	0.122	-0.122	0	8.916	4.583	-2.507	-2.075	-0.977	-2.686	9.751	-1.34	4.804	-0.488	0.671	2.563	-9.722	-1.279	-0.583	0.122	-0.122	0	7.625	1.314	5.261	-3.052	-0.427	-0.183	0.998	9.868	-0.156	-0.122	0	-0.061	1506610400
-9.786	-1.298	-0.577	0.122	-0.122	0	7.973	4.864	-2.177	-3.052	-1.038	-2.563	8.948	-1.449	4.703	-0.488	0.732	2.625	-9.786	-1.298	-0.577	0.122	-0.122	0	7.625	1.314	5.261	-3.845	-0.549	-0.549	0.968	9.898	-0.262	-0.122	0	-0.061	1506610400
-9.716	-1.392	-0.464	0.183	0	0	6.703	4.815	-1.909	-3.54	-1.465	-2.197	8.19	-1.386	4.256	-0.671	1.953	2.136	-9.716	-1.392	-0.464	0.183	0	0	7.279	1.156	5.112	-4.15	-0.793	-0.854	0.93	9.912	-0.142	-0.122	0	-0.061	1506610400
-9.676	-1.4	-0.376	0.183	0.061	0	5.569	4.943	-1.555	-3.906	-2.136	-1.831	6.803	-1.658	3.652	-0.916	2.136	1.953	-9.676	-1.4	-0.376	0.183	0.061	0	7.25	0.924	4.826	-4.517	-1.526	-1.343	0.855	9.851	-0.148	-0.183	0	-0.122	1506610400
-9.745	-1.537	-0.322	0.244	0.061	0	5.075	4.852	-0.799	-4.089	-1.526	-1.038	5.699	-2.225	3.491	-1.221	2.197	1.465	-9.745	-1.537	-0.322	0.244	0.061	0	7.22	0.77	4.565	-4.517	-1.526	-1.892	0.802	9.936	-0.086	-0.061	-0.122	-0.122	1506610400
-9.763	-1.65	-0.238	0.488	0	0	4.393	3.864	-0.053	-4.211	-1.282	-0.366	4.492	-2.456	2.906	-1.221	1.282	0.977	-9.763	-1.65	-0.238	0.488	0	0	7.004	0.852	4.161	-4.395	-2.075	-2.319	0.633	9.959	0.051	-0.122	-0.122	-0.122	1506610400
-9.772	-1.675	-0.179	0.549	0.061	0.122	3.77	3.33	0.121	-4.333	-2.319	-0.244	3.564	-2.676	2.001	-0.671	0.488	0.305	-9.772	-1.675	-0.179	0.549	0.061	0.122	6.739	0.802	3.285	-4.211	-2.136	-3.296	0.596	9.928	0.085	-0.061	-0.427	-0.122	1506610400
-9.752	-1.506	-0.109	0.61	0	0.061	4.054	3.296	0.502	-4.15	-1.465	0.244	2.985	-3.335	1.469	-0.671	0.549	-0.427	-9.752	-1.506	-0.109	0.61	0	0.061	6.739	0.802	3.285	-4.272	-2.319	-3.967	0.529	9.963	0.103	-0.061	-0.427	-0.122	1506610400
-9.812	-1.597	-0.187	0.549	0	-0.061	4.431	3.396	0.869	-4.15	-1.465	0.244	2.753	-3.51	1.159	-0.61	-0.671	-1.038	-9.812	-1.597	-0.187	0.549	0	-0.061	6.917	1.457	2.859	-3.845	-2.808	-4.639	0.559	9.922	0.197	-0.122	-0.427	-0.061	1506610400
-9.765	-1.668	-0.173	0.671	0	0	5.112	3.366	1.426	-3.113	-2.686	1.038	3.535	-4.359	0.958	-0.366	-1.77	-1.526	-9.765	-1.668	-0.173	0.671	0	0	7.001	1.556	2.439	-2.747	-2.686	-5.31	0.441	9.958	0.116	-0.122	-0.549	0	1506610401
-9.765	-1.814	-0.263	0.854	0.061	0	5.78	3.929	1.749	-1.892	-2.869	1.648	4.672	-5.002	0.66	-0.366	-1.77	-1.526	-9.765	-1.814	-0.263	0.854	0.061	0	8.319	2.384	1.885	-2.563	-2.93	-5.737	0.49	9.944	0.059	-0.061	-0.549	0	1506610401
-9.7	-1.574	-0.233	1.038	0.122	0	6.292	3.973	2.044	-0.122	-3.662	2.136	5.538	-5.377	0.645	-0.183	-0.977	-2.747	-9.7	-1.574	-0.233	1.038	0.122	0	9.26	2.798	2.115	-1.648	-1.404	-6.287	0.495	9.966	0.09	-0.061	-0.549	0	1506610401
-9.8	-1.428	-0.371	0.916	0.061	0	7.824	4.219	1.803	1.465	-1.099	2.93	5.788	-5.459	0.299	-0.122	-2.625	-3.174	-9.8	-1.428	-0.371	0.916	0.061	0	9.984	4.77	1.879	-1.099	-0.549	-6.409	0.645	9.929	0.031	-0.061	-0.732	0	1506610401
-9.8	-1.297	-0.278	0.977	0.061	0.061	7.809	3.858	0.91	2.747	-1.038	3.54	7.257	-5.085	1.04	0.183	-1.526	-4.15	-9.8	-1.297	-0.278	0.977	0.061	0.061	9.984	4.77	1.879	-0.122	0.977	-7.08	0.786	9.953	0.017	-0.061	-0.732	0	1506610401
-10.008	-0.835	-0.361	0.61	-0.122	0	8.122	3.254	-0.604	2.747	-1.038	3.54	6.446	-4.613	0.317	-0.244	-4.517	-4.639	-10.008	-0.835	-0.361	0.61	-0.122	0	9.278	5.455	1.901	1.282	1.892	-6.714	1	9.958	0.153	-0.122	-0.61	0.061	1506610401
-10.095	-1.098	-0.446	0.183	-0.488	0	10.485	2.058	-1.467	4.578	-0.244	4.15	9.672	-3.33	1.396	0.305	-3.418	-5.676	-10.095	-1.098	-0.446	0.183	-0.488	0	7.431	6.359	2.412	1.77	2.319	-6.47	1.081	10.033	0.099	-0.183	-0.671	0	1506610401
-9.976	-1.506	-0.446	0.244	-0.671	0	9.329	2.29	-3.269	5.432	-1.404	4.822	11.754	-1.775	0.947	0.305	2.136	-5.249	-9.976	-1.506	-0.446	0.244	-0.671	0	7.431	6.359	2.412	3.113	2.869	-5.615	1.093	10.067	0.048	-0.122	-0.61	0.061	1506610401
-9.72	-1.732	-0.469	0.183	-0.793	-0.061	11.509	1.469	-3.815	4.944	-1.038	4.822	10.11	-0.629	0.854	0.671	-3.906	-5.493	-9.72	-1.732	-0.469	0.183	-0.793	-0.061	6.582	8.425	2.47	2.014	0.488	-5.188	1.043	9.976	0.02	-0.244	-0.366	0.122	1506610401
-9.566	-2.326	-0.653	0.305	-0.671	-0.061	12.26	1.011	-3.409	4.395	-1.77	4.272	13.468	0.737	3.358	0.488	0.549	-6.042	-9.566	-2.326	-0.653	0.305	-0.671	-0.061	4.815	9.851	1.955	3.235	0.488	-5.005	1.122	9.896	-0.126	-0.488	-0.305	0.244	1506610401
-9.786	-2.503	-0.676	0.671	-0.549	-0.183	13.851	1.282	-5.284	3.723	0.183	4.517	13.388	2.023	2.645	0.427	2.747	-4.944	-9.786	-2.503	-0.676	0.671	-0.549	-0.183	4.815	9.851	1.955	2.686	0.671	-4.395	1.122	9.896	-0.126	-0.671	-0.061	0.427	1506610401
-9.825	-2.688	-0.546	0.549	-0.549	-0.366	13.815	1.488	-5.346	3.723	0.183	4.517	13.207	3.375	2.704	0.305	-1.648	-4.089	-9.825	-2.688	-0.546	0.549	-0.549	-0.366	3.225	10.319	1.982	1.343	0.244	-3.845	0.837	10.335	-0.156	-1.282	0.427	0.854	1506610401
-9.866	-3.332	-0.217	0.854	-0.549	-0.549	13.574	1.355	-3.436	0.427	1.038	3.479	14.574	4.715	4.209	-0.305	0.854	-3.784	-9.866	-3.332	-0.217	0.854	-0.549	-0.549	1.262	10.026	1.858	0.977	0.305	-2.991	0.157	10.395	0.032	-1.587	0.549	0.977	1506610401
-9.851	-3.81	0.233	1.953	-0.427	-0.732	13.616	1.024	-3.363	-0.549	3.296	2.747	12.828	5.447	4.046	-0.916	-0.549	-2.747	-9.851	-3.81	0.233	1.953	-0.427	-0.732	0.12	10.351	1.788	-0.061	-0.977	-2.014	0.157	10.395	0.032	-1.343	0.549	1.099	1506610401
-8.984	-3.083	0.696	3.052	0	-0.793	11.524	0.727	-3.254	-1.526	2.014	1.77	12.005	5.947	4.02	-1.038	-1.526	-2.258	-8.984	-3.083	0.696	3.052	0	-0.793	-0.102	10.707	1.982	-1.099	-1.892	-1.343	-0.962	10.258	-0.057	-1.404	0	1.038	1506610401
-9.087	-1.759	0.811	2.808	0.427	-0.549	10.289	0.196	-3.114	-2.747	1.038	1.465	10.885	6.203	3.671	-1.831	-0.671	-2.197	-9.087	-1.759	0.811	2.808	0.427	-0.549	0.365	9.847	2.388	-1.343	-2.197	-1.404	-0.629	9.3	0.345	-0.488	-0.671	-0.183	1506610401
-9.936	-1.833	0.72	2.686	0.305	-0.549	9.444	-0.44	-3.09	-3.54	1.343	1.282	9.296	5.886	2.713	-2.686	-1.648	-2.014	-9.936	-1.833	0.72	2.686	0.305	-0.549	0.365	9.847	2.388	-1.709	-2.93	-1.221	-0.719	9.647	1.214	-0.488	-0.671	-0.183	1506610401
-9.429	-2.032	1.013	3.113	0.854	-0.61	9.172	-1.339	-3.139	-3.662	1.16	1.038	8.698	5.446	2.623	-2.747	-1.343	-1.953	-9.429	-2.032	1.013	3.113	0.854	-0.61	0.706	9.554	2.787	-1.892	-3.113	-0.854	-0.64	9.952	1.962	-0.061	-0.916	-1.038	1506610401
-9.348	-1.621	0.888	3.479	0.977	-0.427	9.951	-2.567	-3.747	-3.662	1.16	1.038	8.733	5.749	2.231	-2.747	-1.16	-2.258	-9.348	-1.621	0.888	3.479	0.977	-0.427	1.001	9.775	2.968	-1.343	-3.601	-0.977	-0.072	9.838	1.773	-1.221	-5.981	-1.465	1506610401
-9.215	-1.418	0.926	3.296	0.732	-0.427	10.307	-3.539	-4.278	-3.54	2.014	0.61	9.032	5.978	1.609	-2.747	-1.16	-2.197	-9.215	-1.418	0.926	3.296	0.732	-0.427	1.001	9.775	2.968	-1.404	-4.395	-0.793	-0.068	9.705	1.489	-1.221	-5.981	-1.465	1506610401
-9.159	-1.591	1.244	3.235	0.793	-0.305	9.5	-3.567	-3.747	-3.601	1.648	0.061	8.674	5.643	1.719	-2.747	-1.709	-1.587	-9.159	-1.591	1.244	3.235	0.793	-0.305	0.914	8.855	2.889	-1.587	-4.456	-0.671	-0.408	9.61	1.238	-1.648	-6.042	-2.136	1506610401
-9.41	-1.982	1.294	3.418	0.732	-0.183	8.652	-3.104	-2.863	-3.784	1.343	0.183	7.985	5.405	1.907	-3.052	-2.136	-1.221	-9.41	-1.982	1.294	3.418	0.732	-0.183	1.034	8.664	2.603	-1.465	-4.089	-0.732	-0.627	9.981	1.052	-1.831	-5.676	-2.625	1506610401
-9.336	-2.207	1.196	3.296	0.671	-0.366	8.392	-2.842	-2.531	-4.028	1.831	0.61	7.799	5.408	1.488	-3.235	-2.258	-1.221	-9.336	-2.207	1.196	3.296	0.671	-0.366	1.45	8.954	2.737	-1.221	-4.272	-0.793	-0.254	10.19	1.03	-1.709	-5.92	-2.991	1506610401
-9.251	-2.275	1.193	3.174	0.488	-0.488	8.163	-2.871	-2.431	-4.089	1.526	0.916	8.015	5.48	1.36	-3.174	-2.014	-1.282	-9.251	-2.275	1.193	3.174	0.488	-0.488	1.832	9.172	2.884	-0.977	-4.028	-0.977	-0.108	10.107	1.499	-1.404	-5.92	-3.235	1506610401
-9.038	-2.37	1.062	3.174	0.61	-0.61	8.366	-3.088	-2.233	-4.333	0.732	1.099	8.125	5.624	1.552	-2.991	-1.892	-1.221	-9.038	-2.37	1.062	3.174	0.61	-0.61	1.828	9.008	2.975	-1.038	-3.906	-1.038	0.463	9.612	1.788	-1.099	-5.676	-3.113	1506610401
-9.161	-2.634	1.017	3.174	1.282	-0.549	8.515	-3.009	-2.003	-4.272	0.427	1.282	8.041	5.736	1.796	-3.113	-1.709	-1.038	-9.161	-2.634	1.017	3.174	1.282	-0.549	1.646	8.848	2.992	-0.977	-3.967	-1.099	0.463	9.612	1.788	-0.977	-6.348	-2.869	1506610402
-9.58	-3.133	1.046	3.479	1.526	-0.305	8.653	-2.564	-2.391	-4.089	1.038	1.465	8.104	5.808	2.04	-3.052	-1.587	-0.916	-9.58	-3.133	1.046	3.479	1.526	-0.305	1.656	8.916	3.007	-0.916	-3.967	-1.16	0.682	9.357	1.818	-0.977	-5.981	-2.075	1506610402
-9.857	-3.009	1.04	3.906	1.587	0	8.579	-2.159	-3.039	-3.784	1.038	1.648	8.14	5.971	1.834	-3.296	-2.014	-0.732	-9.857	-3.009	1.04	3.906	1.587	0	1.621	9.136	2.966	-0.854	-4.089	-1.343	1.842	8.887	2.131	-1.099	-6.226	-1.282	1506610402
-9.606	-2.032	0.907	4.089	1.648	0.061	8.727	-2.041	-3.385	-3.601	1.16	1.709	8.348	6.036	1.802	-3.418	-2.319	-0.488	-9.606	-2.032	0.907	4.089	1.648	0.061	1.581	9.229	2.998	-0.793	-4.15	-1.465	3.102	8.437	1.918	-0.244	-5.92	0.061	1506610402
-10.78	-1.39	0.511	3.906	1.16	0.183	8.882	-2.068	-3.213	-3.662	1.282	1.709	8.496	6.126	1.986	-3.54	-1.831	-0.305	-10.78	-1.39	0.511	3.906	1.16	0.183	1.373	9.216	2.97	-0.732	-4.089	-1.526	2.089	9.249	2.375	1.343	-4.089	1.16	1506610402
-10.543	-1.578	0.977	3.052	-0.061	0.122	8.886	-2.283	-2.73	-3.723	1.343	1.648	8.309	6.126	1.949	-3.784	-2.075	-0.122	-10.543	-1.578	0.977	3.052	-0.061	0.122	1.334	9.397	2.781	-0.793	-4.395	-1.465	2.089	9.249	2.375	2.014	-2.136	1.221	1506610402
-9.716	-2.69	0.111	3.113	0.488	-0.427	9.144	-2.761	-2.719	-3.723	1.343	1.587	8.463	6.027	1.765	-3.784	-2.686	-0.305	-9.716	-2.69	0.111	3.113	0.488	-0.427	1.671	10.136	2.517	-0.793	-4.456	-1.465	-1.351	10.043	1.687	2.625	-1.526	0.732	1506610402
-8.88	-2.598	-0.916	4.517	1.77	-0.366	9.463	-3.237	-2.647	-3.54	1.16	1.282	9.188	5.693	1.468	-3.54	-2.258	-0.549	-8.88	-2.598	-0.916	4.517	1.77	-0.366	1.955	10.423	2.317	-0.977	-4.395	-1.282	1.312	9.714	0.609	2.991	-1.648	-1.038	1506610402
-9.231	-2.321	-1.797	5.005	1.77	0	9.497	-3.436	-2.251	-3.54	1.16	1.282	9.577	5.192	1.219	-3.235	-2.014	-0.488	-9.231	-2.321	-1.797	5.005	1.77	0	1.652	10.273	1.926	-1.099	-3.967	-0.916	1.312	9.714	0.609	2.258	-3.845	0.061	1506610402
-9.646	-2.836	-1.853	6.042	2.625	0.793	9.197	-3.45	-1.916	-2.93	1.099	0.183	10.068	4.748	1	-3.052	-1.526	-0.061	-9.646	-2.836	-1.853	6.042	2.625	0.793	0.903	9.543	1.53	-1.465	-3.723	-0.488	0.697	10.322	-1.816	1.77	-2.991	0.122	1506610402
-10.348	-1.94	-2.553	5.615	2.502	0.549	9.048	-3.639	-1.882	-2.93	1.099	0.183	9.793	4.315	0.766	-3.235	-1.343	0.488	-10.348	-1.94	-2.553	5.615	2.502	0.549	0.147	9.461	1.291	-0.977	-3.479	-0.061	1.267	10.538	-1.573	2.075	-5.371	-0.061	1506610402
-9.705	-1.32	-2.333	5.066	2.136	0.488	9.335	-4.213	-1.727	-2.93	0.793	0.61	9.609	4.362	0.27	-3.845	-1.526	0.549	-9.705	-1.32	-2.333	5.066	2.136	0.488	0.343	10.115	0.825	0.122	-2.625	-0.122	1.267	10.538	-1.573	1.709	-3.906	-0.305	1506610402
-9.244	-1.346	-2.358	4.944	1.587	0.366	9.355	-4.188	-1.036	-3.052	1.16	0.732	9.333	4.459	-0.16	-4.211	-1.953	0.549	-9.244	-1.346	-2.358	4.944	1.587	0.366	0.951	9.262	0.922	0.732	-2.441	-0.854	1.677	9.782	-2.333	2.197	-3.662	-0.549	1506610402
-9.074	-1.61	-2.426	5.188	1.282	0.427	8.732	-3.594	-0.165	-3.052	1.77	0.61	8.542	4.094	-0.135	-4.089	-2.563	0.793	-9.074	-1.61	-2.426	5.188	1.282	0.427	0.951	9.262	0.922	0.916	-2.38	-1.282	1.397	9.525	-1.248	2.197	-3.662	-0.549	1506610402
-9.563	-1.152	-2.385	5.432	0.793	0.366	8.019	-3.151	-0.117	-2.808	2.502	0.488	7.778	3.61	0.008	-3.784	-2.686	0.793	-9.563	-1.152	-2.385	5.432	0.793	0.366	1.026	8.679	0.729	0.916	-2.014	-1.221	1.397	9.525	-1.248	1.892	-4.395	-0.549	1506610402
-9.82	-0.443	-2.042	5.188	0.427	0.305	8.019	-3.151	-0.117	-2.808	2.502	0.488	7.466	3.194	-0.005	-3.296	-2.319	0.427	-9.82	-0.443	-2.042	5.188	0.427	0.305	1.208	8.833	0.543	0.671	-1.77	-0.854	2.25	9.635	-0.979	1.038	-5.188	-0.122	1506610402
-9.806	-0.327	-2.01	4.822	0.366	0.244	7.367	-3.199	-1.635	-2.686	3.174	0.671	7.803	3.259	0.12	-2.991	-2.197	-0.122	-9.806	-0.327	-2.01	4.822	0.366	0.244	1.397	9.387	0.544	0.61	-1.648	-0.732	1.68	9.713	-1.392	0.366	-4.944	0.061	1506610402
-10.028	-0.469	-2.176	4.639	0.183	0.122	7.692	-3.319	-1.864	-2.441	3.174	0.977	8.608	3.737	0.464	-3.113	-1.77	-0.488	-10.028	-0.469	-2.176	4.639	0.183	0.122	1.314	10.116	0.613	0.671	-1.404	-0.732	1.68	9.713	-1.392	0.244	-4.944	-0.183	1506610402
-10.104	-0.239	-1.782	4.578	0.366	0.305	8.199	-3.255	-1.663	-2.502	2.747	1.099	9.07	4.211	0.859	-3.174	-1.77	-0.732	-10.104	-0.239	-1.782	4.578	0.366	0.305	1.002	10.576	0.548	0.488	-2.197	-0.732	1.847	9.775	-1.939	0.122	-4.7	-0.244	1506610402
-10.046	0.52	-1.875	4.15	0.366	0.427	8.419	-3.147	-1.389	-2.747	2.197	0.549	9.344	4.437	1.333	-3.174	-1.892	-0.916	-10.046	0.52	-1.875	4.15	0.366	0.427	0.884	10.543	0.335	0	-3.418	-0.488	1.713	10.277	-1.584	-0.183	-4.456	-0.061	1506610402
-10.145	0.548	-1.708	3.235	0.488	0.549	8.607	-3.045	-1.47	-2.747	2.197	0.549	9.561	4.606	1.409	-3.235	-1.587	-1.038	-10.145	0.548	-1.708	3.235	0.488	0.549	1.276	10.756	0.334	-0.549	-3.906	-0.366	1.713	10.277	-1.584	-0.793	-4.822	-0.122	1506610402
-10.947	-0.544	-1.219	2.136	0.732	0.671	9.091	-3.067	-1.48	-3.235	1.282	0.549	9.601	4.789	1.408	-3.357	-1.404	-1.282	-10.947	-0.544	-1.219	2.136	0.732	0.671	1.613	10.952	0.38	-1.16	-4.456	-0.183	2.933	10.698	-1.422	-1.282	-3.906	-0.366	1506610402
-11.103	-1.913	-1.11	1.77	0.671	0.549	9.851	-3.756	-1.739	-4.028	2.319	1.038	9.435	5.13	1.452	-3.479	-1.526	-1.648	-11.103	-1.913	-1.11	1.77	0.671	0.549	2.18	11.548	0.645	-1.343	-4.456	-0.488	3.146	11.44	0.705	-1.892	-3.296	0.488	1506610402
-10.05	-2.95	0.154	2.686	0.488	0.854	10.341	-4.639	-2.239	-4.028	2.319	1.038	9.56	5.74	1.406	-3.662	-1.587	-1.953	-10.05	-2.95	0.154	2.686	0.488	0.854	2.139	11.313	1.345	-1.038	-4.883	-1.099	3.146	11.44	0.705	-3.967	-3.113	1.831	1506610402
-10.177	-2.595	0.679	2.563	-0.732	0.61	10.25	-5.115	-2.153	-4.211	2.136	0.854	9.411	6.062	1.482	-3.662	-1.831	-1.526	-10.177	-2.595	0.679	2.563	-0.732	0.61	0.689	9.544	2.157	-1.465	-4.456	-0.793	-0.589	10.907	2.574	-5.493	-3.357	3.357	1506610402
-10.885	-3.061	0.089	2.502	-1.404	0	9.403	-4.783	-1.806	-4.15	2.441	-0.427	8.553	6.064	1.838	-3.662	-2.014	-0.671	-10.885	-3.061	0.089	2.502	-1.404	0	0.106	8.515	2.688	-1.282	-4.15	-0.732	-1.097	12.445	1.605	-4.15	-5.676	4.578	1506610403
-9.643	-3.151	0.517	3.174	-0.916	0.183	8.805	-4.42	-2.107	-4.211	2.502	-0.183	7.819	6.121	1.369	-3.784	-2.747	-0.366	-9.643	-3.151	0.517	3.174	-0.916	0.183	0.419	9.154	2.842	-0.671	-3.967	-0.916	-1.097	12.445	1.605	-3.54	-2.869	2.991	1506610403
-8.576	-1.954	0.713	3.418	-0.366	0.183	8.641	-4.532	-2.743	-4.211	2.502	-0.183	8.318	6.447	1.058	-3.784	-2.319	-0.549	-8.576	-1.954	0.713	3.418	-0.366	0.183	0.461	9.696	2.773	-0.366	-3.723	-1.038	-0.047	11.102	1.178	-3.052	-2.075	2.869	1506610403
-8.431	-1.206	0.613	2.93	-0.183	-0.183	7.921	-4.21	-2.614	-3.845	2.319	-0.183	8.213	6.151	1.095	-3.723	-2.319	-0.183	-8.431	-1.206	0.613	2.93	-0.183	-0.183	0.493	9.013	2.795	-0.427	-4.028	-0.977	1.13	8.998	1.749	-2.808	-0.366	2.808	1506610403
-8.281	-1.193	1.044	2.808	0.244	-0.122	7.921	-4.21	-2.614	-3.845	2.319	-0.183	7.717	5.371	1.599	-3.479	-2.258	0.061	-8.281	-1.193	1.044	2.808	0.244	-0.122	1.008	8.443	2.696	-0.549	-3.784	-0.854	1.13	8.998	1.749	-2.625	0.61	2.075	1506610403
-8.247	-1.084	1.25	2.747	0.854	-0.183	7.345	-3.383	-1.913	-3.662	2.075	-0.183	7.38	4.796	1.846	-3.113	-1.953	-0.122	-8.247	-1.084	1.25	2.747	0.854	-0.183	1.604	8.457	2.65	-0.366	-3.357	-0.793	-0.422	7.545	1.639	-2.197	1.099	1.038	1506610403
-8.238	-0.571	1.452	2.747	1.404	-0.183	7.476	-3.38	-2.219	-3.235	2.075	0.183	7.559	4.524	1.712	-2.93	-1.892	-0.244	-8.238	-0.571	1.452	2.747	1.404	-0.183	1.97	8.503	2.656	-0.366	-3.174	-0.793	0.848	7.07	1.708	-1.099	0	0.305	1506610403
-8.768	0.3	1.258	2.625	1.526	0	7.698	-3.608	-1.934	-2.808	1.709	-0.061	7.955	4.149	1.944	-2.502	-1.831	-0.183	-8.768	0.3	1.258	2.625	1.526	0	2.244	8.421	2.687	-0.366	-2.991	-0.793	0.848	7.07	1.708	0.427	-1.16	-0.061	1506610403
-10.103	0.7	0.706	1.648	1.221	-0.061	7.677	-3.618	-2.058	-2.808	1.709	-0.061	8.362	3.737	2.213	-2.075	-1.892	-0.061	-10.103	0.7	0.706	1.648	1.221	-0.061	2.606	8.405	2.755	-0.305	-2.441	-0.671	3.854	7.555	3.418	1.526	-3.174	-0.854	1506610403
-11.468	0.236	0.86	0.488	0.366	-0.061	7.833	-3.744	-2.302	-1.526	0.488	-0.305	8.928	3.564	2.195	-1.648	-1.953	0.122	-11.468	0.236	0.86	0.488	0.366	-0.061	2.945	8.863	2.756	-0.183	-2.258	-0.549	5.495	9.076	4.987	1.526	-2.93	-1.099	1506610403
-11.821	0.77	2.058	0.488	0.366	0.244	8.372	-4.259	-1.846	-0.732	0.732	0	9.499	3.609	2.2	-1.587	-1.465	0.183	-11.821	0.77	2.058	0.488	0.366	0.244	3.036	9.359	2.588	-0.061	-2.319	-0.488	5.495	9.076	4.987	0.793	-1.465	-0.916	1506610403
-12.007	-0.267	1.845	0.671	0.305	0.427	8.824	-4.677	-1.357	-0.732	0.732	0	9.814	3.645	2.084	-1.465	-1.038	0.244	-12.007	-0.267	1.845	0.671	0.305	0.427	3.036	9.359	2.588	-0.061	-2.319	-0.488	3.175	8.599	4.384	-1.953	-0.61	-0.122	1506610403
-11.829	-1.943	0.84	1.709	0.061	0.305	9.037	-4.804	-1.02	-0.183	-0.061	0.854	10.055	3.88	1.743	-0.977	-0.977	0	-11.829	-1.943	0.84	1.709	0.061	0.305	3.036	9.359	2.588	-0.061	-2.319	-0.488	2.12	9.923	3.545	0.427	-1.587	-1.282	1506610403
-9.781	-1.644	0.324	1.648	0.183	0.305	9.747	-4.93	0.008	-0.183	0	1.16	10.371	4.395	1.498	-0.793	-0.732	-0.549	-9.781	-1.644	0.324	1.648	0.183	0.305	2.738	11.501	2.591	0.488	-1.099	0.183	2.12	9.923	3.545	3.052	-2.869	-2.563	1506610403
-8.933	-1.861	-0.293	1.16	0.488	-0.122	9.833	-4.835	0.397	-0.183	0	1.16	11.021	5.119	1.133	-0.427	-0.183	-0.793	-8.933	-1.861	-0.293	1.16	0.488	-0.122	2.046	11.593	2.559	0.366	-0.427	0.488	4.607	11.008	2.854	1.099	-5.127	-0.427	1506610403
-9.262	-2.852	-1.548	1.465	0.061	-0.061	9.382	-4.26	0.735	-0.183	0.61	0.671	10.977	5.303	1.186	0.183	0.793	-0.305	-9.262	-2.852	-1.548	1.465	0.061	-0.061	1.054	10.063	2.265	-0.122	-0.366	0.793	2.558	9.851	-1.515	2.502	-2.686	-2.136	1506610403
-9.171	-2.59	-1.138	1.587	0.427	0.305	8.558	-3.848	1.127	-0.183	0.61	0.671	9.411	4.761	1.465	0.366	1.526	0.671	-9.171	-2.59	-1.138	1.587	0.427	0.305	0.191	8.71	1.591	-0.61	-0.244	1.221	2.558	9.851	-1.515	2.563	-2.93	-1.77	1506610403
-9.177	-1.596	-1.188	1.282	0.732	0.366	8.558	-3.848	1.127	-0.244	0.732	0	8.21	4.624	1.036	0.061	1.282	0.61	-9.177	-1.596	-1.188	1.282	0.732	0.366	0.341	9.073	1.104	-0.183	0.916	1.404	1.51	9.886	-0.037	1.709	-0.549	-1.465	1506610403
-9.442	-1.22	-1.471	1.099	0.427	0.244	8.384	-4.654	-0.151	-0.122	0.427	-0.244	8.208	5.02	0.092	-0.244	1.16	0.122	-9.442	-1.22	-1.471	1.099	0.427	0.244	0.66	9.959	1.146	0.366	1.587	1.038	1.674	9.554	-1.768	1.77	-2.502	-1.404	1506610403
-9.197	-1.226	-1.328	0.977	0.244	-0.122	8.029	-4.57	0.158	-0.122	0.427	-0.244	8.455	5.213	-0.067	-0.427	0.916	0.122	-9.197	-1.226	-1.328	0.977	0.244	-0.122	0.327	9.537	1.491	0.549	1.282	0.488	1.674	9.554	-1.768	1.709	-1.892	-1.404	1506610403
-8.872	-1.036	-1.273	0.916	0.061	-0.183	7.557	-4.183	0.822	0.122	0.305	-0.549	7.998	4.895	0.739	-0.549	0.61	0.488	-8.872	-1.036	-1.273	0.916	0.061	-0.183	0.086	8.917	1.203	0.671	0.854	0.366	1.688	9.544	-1.566	1.221	-1.038	-1.526	1506610403
-9.111	-0.851	-1.329	0.916	-0.183	-0.305	7.319	-3.791	1.067	0.427	0.183	-0.671	7.686	4.5	1.181	-0.366	0.244	0.549	-9.111	-0.851	-1.329	0.916	-0.183	-0.305	0.086	8.917	1.203	0.671	0.854	0.366	1.628	9.256	-1.304	1.16	-1.587	-1.465	1506610403
-9.463	-0.618	-1.237	0.732	-0.427	-0.183	7.363	-3.394	0.971	0.427	0.183	-0.671	7.577	4.169	1.342	-0.183	0.122	0.61	-9.463	-0.618	-1.237	0.732	-0.427	-0.183	0.086	8.917	1.203	0.671	0.854	0.366	1.628	9.256	-1.304	0.977	-1.648	-1.404	1506610403
-9.717	-0.718	-1.163	0.793	-0.61	-0.244	7.589	-3.067	0.914	0.366	-0.061	-0.549	7.62	3.998	1.438	-0.305	0.122	0.61	-9.717	-0.718	-1.163	0.793	-0.61	-0.244	1.501	8.701	0.811	0.061	0.427	0.427	1.564	9.575	-0.927	0.61	-1.709	-1.221	1506610403
-9.581	-0.888	-0.909	1.16	-0.488	-0.244	8.201	-2.999	0.896	0	-0.061	-0.366	8.051	3.975	1.432	-0.366	0.122	0.366	-9.581	-0.888	-0.909	1.16	-0.488	-0.244	1.503	9.03	0.774	0.061	0.305	0.427	1.663	9.556	-1.359	-0.061	-2.502	-1.038	1506610403
-10.063	-0.209	-1.189	1.038	-0.244	-0.183	8.588	-2.996	0.695	0	-0.061	-0.366	8.379	4.148	1.613	-0.488	0.122	0.305	-10.063	-0.209	-1.189	1.038	-0.244	-0.183	1.646	9.598	0.739	0.061	0.061	0.305	1.663	9.556	-1.359	-0.732	-1.831	-0.916	1506610404
-10.374	0.324	-1.386	0.671	-0.305	-0.183	9.161	-3.157	0.571	-0.122	-0.244	-0.61	8.687	4.53	1.48	-0.732	-0.366	0	-10.374	0.324	-1.386	0.671	-0.305	-0.183	2.158	10.43	0.848	0.122	-0.427	-0.122	1.572	10.411	-1.818	-0.977	-2.747	-0.854	1506610404
-10.371	0.273	-1.32	0.244	-0.183	0.305	9.484	-3.299	0.537	-0.244	-0.488	-0.488	8.912	4.615	1.599	-0.793	-0.61	-0.427	-10.371	0.273	-1.32	0.244	-0.183	0.305	2.44	10.758	1.096	-0.061	-0.977	-0.366	1.903	10.253	-1.671	-1.465	-2.319	-1.038	1506610404
-11.001	-1.095	-0.713	-0.061	0	0.427	9.228	-3.279	0.373	-0.61	-0.122	-0.366	9.227	4.538	2.251	-0.732	-0.427	-0.732	-11.001	-1.095	-0.713	-0.061	0	0.427	2.162	10.604	1.111	-0.366	-1.282	-0.244	1.903	10.253	-1.671	-1.77	-2.014	-1.221	1506610404
-11.262	-2.555	-0.884	-0.427	0.427	0.366	9.417	-3.484	-0.011	-0.61	-0.122	-0.366	9.551	4.802	2.333	-0.854	-0.427	-0.793	-11.262	-2.555	-0.884	-0.427	0.427	0.366	1.943	10.914	1.154	-0.61	-1.892	0.122	3.713	11.786	1.339	-2.258	-1.648	-0.244	1506610404
-10.317	-3.522	0.147	0.671	0.183	0.854	10.201	-4.15	-0.525	-0.854	-0.61	-0.061	9.734	5.702	1.999	-1.038	-0.427	-1.16	-10.317	-3.522	0.147	0.671	0.183	0.854	2.326	11.803	1.821	-0.061	-1.465	-0.183	2.529	11.33	2.4	-4.7	-1.099	1.709	1506610404
-10.643	-2.505	0.973	1.709	-0.366	1.465	10.201	-4.15	-0.525	-1.16	-0.427	0.671	9.532	6.145	2.207	-0.916	-0.488	-1.221	-10.643	-2.505	0.973	1.709	-0.366	1.465	1.962	10.298	2.661	0.061	-1.099	-0.732	2.529	11.33	2.4	-5.92	-1.282	3.784	1506610404
-10.521	-1.849	0.384	0.61	-1.343	0.488	9.489	-4.165	-0.464	-1.099	0.977	0.549	8.825	5.651	2.616	-0.854	-0.61	-0.305	-10.521	-1.849	0.384	0.61	-1.343	0.488	0.388	8.274	2.987	-0.488	-0.244	-0.244	0.843	11.642	1.45	-3.662	-1.587	4.395	1506610404
-9.394	-1.927	0.341	0.366	-1.282	0.549	9.489	-4.165	-0.464	-1.221	1.343	-0.183	8.239	5.806	2.789	-1.16	-0.244	0.061	-9.394	-1.927	0.341	0.366	-1.282	0.549	-0.108	9.056	2.751	0.061	-0.061	0.366	0.377	11.554	1.321	-2.319	0.122	3.601	1506610404
-8.683	-1.323	0.663	0.183	-0.854	0.488	8.939	-4.583	-0.774	-1.404	1.404	0.183	8.205	6.404	2.412	-1.16	-0.793	-0.244	-8.683	-1.323	0.663	0.183	-0.854	0.488	0.599	9.842	2.475	0.366	-1.465	0.061	0.611	10.351	1.123	-1.709	0.793	3.54	1506610404
-8.46	-1.084	0.792	-0.061	-0.549	0.183	8.939	-4.583	-0.774	-1.404	1.404	0.183	7.972	5.753	2.182	-1.038	-0.916	0.244	-8.46	-1.084	0.792	-0.061	-0.549	0.183	1.23	8.746	2.698	-0.122	-1.343	-0.122	1.414	9.453	1.127	-1.343	2.441	3.54	1506610404
-8.537	-1.168	0.981	0	-0.122	0.183	7.669	-3.784	-0.595	-1.099	1.221	-0.305	7.417	4.931	2.419	-0.854	-0.488	0.427	-8.537	-1.168	0.981	0	-0.122	0.183	1.681	8.394	2.446	-0.183	-0.488	0.061	0.873	9.088	1.586	-1.099	3.662	3.113	1506610404
-8.642	-0.708	1.028	-0.122	0.366	0.305	7.428	-3.768	-0.708	-0.793	0.854	-0.061	7.21	4.791	2.498	-0.732	-0.366	-0.061	-8.642	-0.708	1.028	-0.122	0.366	0.305	1.942	8.674	2.311	0.122	-0.244	-0.122	0.108	8.458	1.297	-0.427	3.662	2.258	1506610404
-8.817	-0.282	1.119	-0.366	0.671	0.305	7.44	-3.918	-0.989	-0.793	0.854	-0.061	7.332	4.833	2.302	-0.793	-0.549	-0.061	-8.817	-0.282	1.119	-0.366	0.671	0.305	2.177	8.818	2.428	0.183	-0.244	-0.488	-0.355	8.039	1.212	0.183	2.319	1.282	1506610404
-9.013	-0.086	1.513	-0.977	0.854	0.183	7.625	-4.1	-0.964	-0.61	0.549	0	7.655	4.655	2.292	-0.61	-0.427	-0.122	-9.013	-0.086	1.513	-0.977	0.854	0.183	2.201	8.924	2.497	0.122	-0.122	-0.488	0.843	7.376	3.339	0.977	1.343	0.305	1506610404
-9.877	-0.065	1.275	-1.587	0.488	-0.122	7.779	-4.207	-0.641	-0.244	0.366	0	7.971	4.541	2.607	-0.183	-0.122	-0.366	-9.877	-0.065	1.275	-1.587	0.488	-0.122	2.393	9.198	2.42	0.061	0.183	-0.305	0.843	7.376	3.339	1.465	0.549	-0.732	1506610404
-10.378	-0.605	0.968	-1.221	-0.061	-0.183	7.773	-4.244	-0.367	0.061	0.366	0.183	8.355	4.717	2.719	0	0	-0.366	-10.378	-0.605	0.968	-1.221	-0.061	-0.183	2.596	9.585	2.485	0	0.305	-0.427	1.95	7.891	3.954	2.075	0	-1.648	1506610404
-10.532	-0.029	1.538	-0.793	-0.061	0.427	7.976	-4.302	-0.347	0.305	-0.183	0.244	8.782	4.718	2.811	0.244	0.183	-0.244	-10.532	-0.029	1.538	-0.793	-0.061	0.427	2.515	9.522	2.468	-0.061	0.061	-0.427	4.829	9.135	5.279	1.16	1.709	-0.549	1506610404
-11.263	0.025	1.237	-1.343	0	0.122	8.129	-4.307	-0.385	0.977	-0.488	0.61	8.843	4.365	2.75	0.671	0.488	-0.122	-11.263	0.025	1.237	-1.343	0	0.122	2.47	9.162	2.464	-0.122	0.244	-0.183	4.829	9.135	5.279	0.305	1.282	0.305	1506610404
-11.415	-1.203	0.502	-1.16	-0.122	-0.244	8.129	-4.307	-0.385	0.977	-0.488	0.61	8.964	4.346	2.568	0.732	1.099	0.122	-11.415	-1.203	0.502	-1.16	-0.122	-0.244	2.485	9.506	2.388	0	1.038	0.061	4.194	8.582	4.81	2.014	0.549	-0.305	1506610404
-10.611	-2.273	0.451	-0.183	-0.244	-0.305	8.333	-4.369	-0.187	1.343	-0.854	0.916	9.104	4.889	2.419	0.732	1.099	0.122	-10.611	-2.273	0.451	-0.183	-0.244	-0.305	2.137	10.509	1.883	0.366	1.221	0.183	0.793	9.936	2.007	3.296	0.916	-0.671	1506610404
-9.654	-1.491	0.023	-0.427	0	-0.427	8.65	-4.743	0.047	1.282	-1.221	1.404	9.516	5.41	2.111	0.854	1.282	-0.183	-9.654	-1.491	0.023	-0.427	0	-0.427	1.855	10.93	1.522	0.488	1.282	0.305	-0.212	11.236	4.935	1.465	-2.075	-0.244	1506610404
-9.741	-1.863	-0.959	-0.427	-0.122	-0.549	9.124	-4.766	0.654	1.343	-1.465	1.587	9.639	5.233	2.062	1.343	2.197	-0.366	-9.741	-1.863	-0.959	-0.427	-0.122	-0.549	1.645	10.172	1.169	0.427	2.258	0.366	0.683	10.191	1.379	1.831	-1.648	-0.671	1506610404
-9.345	-2.102	-1.347	-0.183	0.061	-0.366	8.562	-4.253	1.125	1.16	-1.404	1.343	9.093	5.032	2	1.16	2.258	-0.122	-9.345	-2.102	-1.347	-0.183	0.061	-0.366	1.101	9.446	0.723	0.427	2.991	0.549	1.774	9.698	-0.922	1.77	-0.122	-0.671	1506610404
-9.397	-2.05	-1.383	-0.061	0.305	-0.305	8.513	-4.234	1.314	0.793	-1.343	0.977	8.717	5.167	1.834	0.671	2.686	0.183	-9.397	-2.05	-1.383	-0.061	0.305	-0.305	0.746	9.727	0.146	0.549	3.235	0.793	1.774	9.698	-0.922	2.014	1.099	-0.427	1506610404
-9.546	-1.747	-1.284	0.061	0.488	-0.244	8.54	-4.679	1.264	0.793	-0.244	0.61	8.619	5.119	1.68	0.549	2.808	-0.061	-9.546	-1.747	-1.284	0.061	0.488	-0.244	0.543	9.922	-0.122	0.183	3.052	1.282	1.286	9.771	-0.473	1.526	0.366	-0.366	1506610405
-9.71	-1.264	-1.353	-0.061	0.488	-0.427	8.655	-4.718	1.291	0.671	-0.61	0.488	8.445	5.082	1.887	0.61	2.197	-0.427	-9.71	-1.264	-1.353	-0.061	0.488	-0.427	0.624	9.762	-0.169	0.549	3.052	1.587	1.538	9.842	-0.894	1.16	-0.244	-0.366	1506610405
-9.644	-1.126	-1.483	-0.366	0.305	-0.488	8.545	-4.467	1.471	0.732	-0.183	0.427	8.441	5.395	1.992	0.427	2.38	-0.488	-9.644	-1.126	-1.483	-0.366	0.305	-0.488	0.817	9.896	0.061	1.099	2.808	1.526	1.538	9.842	-0.894	1.221	-0.549	-0.427	1506610405
-9.534	-1.292	-1.571	-0.732	0.183	-0.61	8.195	-4.276	1.568	0.549	-0.061	0.488	7.923	5.442	2.188	0.366	1.16	-0.549	-9.534	-1.292	-1.571	-0.732	0.183	-0.61	1.278	9.477	0.223	1.282	2.563	1.282	1.761	9.75	-1.255	1.16	-0.305	-0.671	1506610405
-9.637	-1.634	-1.47	-0.854	0	-0.671	8.195	-4.276	1.568	0.549	0.366	0.671	7.555	5.446	2.457	0.366	1.16	-0.549	-9.637	-1.634	-1.47	-0.854	0	-0.671	1.694	9.256	0.173	1.16	2.625	1.282	2.04	9.7	-1.11	1.038	0.366	-0.671	1506610405
-9.676	-1.982	-1.19	-0.732	-0.061	-0.61	7.46	-4.876	1.206	0.61	0.183	0.549	7.049	5.585	2.51	0.305	0.488	-0.732	-9.676	-1.982	-1.19	-0.732	-0.061	-0.61	1.974	9.251	-0.011	1.221	2.319	1.16	1.57	9.796	-1.025	0.793	0.549	-0.61	1506610405
-9.653	-2.126	-1.203	-0.488	-0.061	-0.549	6.678	-5.131	1.024	1.038	0.366	0.977	6.77	5.637	2.476	0.305	0.122	-1.038	-9.653	-2.126	-1.203	-0.488	-0.061	-0.549	2.043	9.088	-0.159	1.343	2.075	1.099	1.57	9.796	-1.025	0.61	0.549	-0.427	1506610405
-9.604	-2.226	-1.22	-0.122	-0.061	-0.549	6.55	-5.436	0.98	1.038	0.366	0.977	6.264	6.007	2.738	0.305	0.122	-1.038	-9.604	-2.226	-1.22	-0.122	-0.061	-0.549	1.987	9.207	-0.284	1.526	2.197	1.099	1.768	9.889	-0.91	0.366	0.122	-0.305	1506610405
-9.644	-2.145	-1.181	0.122	0	-0.671	6.285	-5.839	1.202	0	3.174	2.319	6.131	6.791	2.674	0	-0.793	-2.014	-9.644	-2.145	-1.181	0.122	0	-0.671	1.869	9.557	-0.249	1.526	1.526	0.916	1.768	9.889	-0.91	-0.061	0.366	-0.183	1506610405
-9.66	-2.06	-1.074	0.305	-0.061	-0.793	6.285	-5.839	1.202	0	3.174	2.319	6.248	7.221	2.919	0.183	0.122	-2.258	-9.66	-2.06	-1.074	0.305	-0.061	-0.793	2.073	9.55	0.011	1.282	1.038	0.671	1.421	9.9	-0.884	-0.305	0.244	0.061	1506610405
-9.666	-1.975	-0.943	0.244	0.183	-0.854	5.188	-6.586	1.398	-0.244	1.587	2.502	5.985	7.525	3.097	0.183	-0.61	-2.136	-9.666	-1.975	-0.943	0.244	0.183	-0.854	1.901	9.434	0.13	0.854	1.038	0.183	1.607	9.839	-1.036	-0.366	-0.183	0	1506610405
-9.801	-2.025	-0.999	0.305	0.244	-1.038	4.939	-7.175	1.603	-0.854	1.099	2.502	6.231	8.043	2.963	-0.122	-0.671	-1.892	-9.801	-2.025	-0.999	0.305	0.244	-1.038	1.893	9.758	-0.025	0.61	0.305	-0.122	1.607	9.839	-1.036	-0.549	-0.183	0	1506610405
-9.709	-2.062	-0.913	0.427	0.183	-0.977	4.939	-7.175	1.603	-0.854	1.099	2.502	6.01	8.213	3.147	0.183	-0.366	-1.953	-9.709	-2.062	-0.913	0.427	0.183	-0.977	2.483	9.991	0.214	0.549	0	-0.488	1.593	9.878	-1.036	-0.549	0.061	0.061	1506610405
-9.636	-1.958	-0.702	0.488	0.244	-0.793	5.574	-8.156	1.625	-1.038	-0.122	2.258	5.819	8.189	3.285	0.488	-0.61	-1.892	-9.636	-1.958	-0.702	0.488	0.244	-0.793	2.659	9.789	0.573	0.183	0.305	-0.732	1.731	9.814	-0.635	-0.427	0.122	0	1506610405
-9.802	-1.835	-0.62	0.366	0.122	-0.732	5.582	-7.998	1.526	-0.977	0.305	1.709	5.952	8.175	3.414	0.305	0.061	-1.648	-9.802	-1.835	-0.62	0.366	0.122	-0.732	2.066	9.519	0.339	-0.061	0.244	-0.732	1.731	9.814	-0.635	-0.366	0.427	0	1506610405
-9.802	-1.979	-0.542	0.244	0	-0.671	5.502	-8.142	1.458	-0.916	0.977	0.977	6.027	8.472	3.391	0.122	0.122	-1.221	-9.802	-1.979	-0.542	0.244	0	-0.671	1.52	9.776	0.228	-0.061	-0.427	-0.671	1.663	9.813	-0.356	-0.305	0.122	-0.183	1506610405
-9.611	-2.208	-0.47	0.183	0	-0.549	5.49	-8.168	1.448	-0.732	0.305	0.488	6.025	8.708	3.322	0.122	0	-0.793	-9.611	-2.208	-0.47	0.183	0	-0.549	1.883	10.098	0.394	-0.183	-0.549	-0.732	1.887	9.842	0.028	-0.183	0	-0.305	1506610405
-9.495	-2.33	-0.423	0.244	0	-0.427	5.49	-8.168	1.448	-0.549	0.916	0.061	5.882	8.447	3.424	0.122	0	-0.671	-9.495	-2.33	-0.423	0.244	0	-0.427	2.333	9.866	0.413	-0.244	-0.244	-0.732	1.887	9.842	0.028	-0.244	0.061	-0.305	1506610405
-9.514	-2.488	-0.418	0.305	0	-0.366	5.229	-7.744	1.593	-0.671	1.526	0.061	5.929	8.12	3.508	0	-0.183	-0.61	-9.514	-2.488	-0.418	0.305	0	-0.366	2.055	9.522	0.422	-0.244	-0.366	-0.61	1.786	9.772	0.188	-0.183	0	-0.244	1506610405
-9.561	-2.495	-0.377	0.305	0	-0.244	5.304	-7.724	1.674	-0.732	0.854	0.305	6.23	8.029	3.663	0	-0.183	-0.61	-9.561	-2.495	-0.377	0.305	0	-0.244	2.044	9.552	0.484	-0.183	-0.61	-0.488	1.651	9.745	0.134	0	-0.183	-0.305	1506610405
-9.613	-2.395	-0.342	0.122	0	-0.244	5.247	-7.772	1.623	-0.854	1.77	0.549	5.966	8.108	3.664	-0.122	-0.305	-0.122	-9.613	-2.395	-0.342	0.122	0	-0.244	2.235	9.731	0.585	-0.366	-0.488	-0.427	1.592	9.826	0.176	-0.183	-0.305	-0.244	1506610405
-9.591	-2.439	-0.313	0	0	-0.244	5.198	-7.821	1.489	-0.854	1.77	0.549	5.462	8.248	3.463	-0.366	-0.488	-0.366	-9.591	-2.439	-0.313	0	0	-0.244	2.226	9.672	0.566	-0.305	-0.427	-0.427	1.653	9.851	0.182	-0.183	-0.366	-0.244	1506610405
-9.603	-2.519	-0.305	0	-0.061	-0.122	5.747	-7.879	1.653	-0.671	1.099	0.366	5.462	8.169	3.118	-0.366	0.122	-0.366	-9.603	-2.519	-0.305	0	-0.061	-0.122	2.098	9.58	0.555	-0.183	-0.366	-0.488	1.495	9.843	0.203	-0.061	-0.122	-0.305	1506610405
-9.542	-2.615	-0.31	-0.061	-0.122	-0.122	5.229	-7.805	1.562	-0.488	0.977	0.061	5.587	8.012	3.4	-0.427	0.122	-0.366	-9.542	-2.615	-0.31	-0.061	-0.122	-0.122	1.96	9.469	0.584	-0.122	-0.305	-0.427	1.495	9.843	0.203	0	-0.061	-0.305	1506610405
-9.522	-2.68	-0.329	-0.061	-0.122	-0.122	4.961	-7.772	1.329	-0.549	0.549	0.061	5.593	7.957	3.642	-0.427	-0.427	-0.488	-9.522	-2.68	-0.329	-0.061	-0.122	-0.122	2.083	9.592	0.47	-0.122	-0.427	-0.305	1.463	9.844	0.333	0	-0.061	-0.305	1506610405
-9.493	-2.728	-0.348	-0.122	-0.122	-0.122	5.09	-7.747	1.385	-0.549	0.244	0.183	5.687	7.851	3.703	-0.183	-0.061	-0.549	-9.493	-2.728	-0.348	-0.122	-0.122	-0.122	2.238	9.587	0.58	-0.061	-0.244	-0.183	1.247	9.884	0.153	0.061	-0.183	-0.305	1506610406
-9.46	-2.676	-0.336	-0.122	-0.122	-0.122	5.144	-7.607	1.379	-0.366	-0.244	-0.122	5.493	7.878	3.853	-0.061	-0.061	-0.488	-9.46	-2.676	-0.336	-0.122	-0.122	-0.122	2.162	9.605	0.607	-0.122	-0.061	-0.183	1.247	9.884	0.153	0	-0.122	-0.305	1506610406
-9.519	-2.583	-0.306	-0.122	-0.122	-0.061	5.14	-7.642	1.32	-0.366	-0.244	-0.122	5.344	7.992	3.973	-0.061	-0.061	-0.488	-9.519	-2.583	-0.306	-0.122	-0.122	-0.061	1.907	9.646	0.556	-0.244	-0.183	-0.061	1.115	9.849	0.115	0.061	-0.122	-0.305	1506610406
-9.786	-2.273	-0.339	-0.183	-0.244	0.122	5.14	-7.642	1.32	-0.183	-0.305	-0.244	5.347	8.203	3.875	0	-0.122	-0.366	-9.786	-2.273	-0.339	-0.183	-0.244	0.122	1.678	9.739	0.604	-0.305	-0.305	-0.061	1.468	9.945	0.322	0.061	-0.122	-0.305	1506610406
-9.994	-1.943	-0.1	-0.488	-0.488	0.366	4.767	-8.247	1.281	-0.244	-0.244	-0.366	5.361	8.747	3.793	0.122	-0.916	-0.305	-9.994	-1.943	-0.1	-0.488	-0.488	0.366	1.148	10.09	0.603	-0.793	-0.916	-0.183	1.468	9.945	0.322	0.061	0.122	-0.305	1506610406
-10.178	-1.803	0.073	-1.16	-1.099	0.305	4.301	-8.991	1.12	-0.244	0	-0.61	5.424	9.3	3.765	-0.183	-0.977	0.549	-10.178	-1.803	0.073	-1.16	-1.099	0.305	0.432	10.275	0.896	-1.038	-1.709	-0.366	2.378	9.997	1.087	-0.305	0.488	0	1506610406
-9.896	-1.657	0.632	-1.648	-1.831	0.366	4.301	-8.991	1.12	0.244	-0.305	-1.038	5.369	9.49	3.975	-0.183	-0.977	0.549	-9.896	-1.657	0.632	-1.648	-1.831	0.366	0.26	10.264	1.164	-1.221	-2.502	-0.549	3.26	10.06	1.436	-0.916	0.732	0.671	1506610406
-9.617	-1.439	1.177	-2.136	-1.526	0.549	3.602	-9.494	0.705	1.526	0.977	-2.563	5.374	9.316	3.741	-0.427	0.244	2.441	-9.617	-1.439	1.177	-2.136	-1.526	0.549	0.774	10.307	1.663	-1.587	-3.235	-0.854	3.356	10.124	1.957	-1.831	2.441	1.404	1506610406
-10.121	-1.44	1.285	-2.441	-1.16	0.549	3.292	-9.172	0.763	1.526	0.977	-2.563	5.43	8.67	3.271	0.183	1.16	2.991	-10.121	-1.44	1.285	-2.441	-1.16	0.549	2.003	9.99	2.182	-2.014	-3.479	-1.343	2.856	9.928	2.998	-0.732	2.93	2.197	1506610406
-9.761	-1.59	1.02	-3.052	-0.977	0.488	2.542	-8.809	0.128	1.404	0.854	-2.014	5.355	7.681	2.714	1.648	2.441	2.93	-9.761	-1.59	1.02	-3.052	-0.977	0.488	3.742	9.679	2.499	-2.441	-2.441	-1.648	3.082	9.239	-1.743	-0.366	2.319	2.136	1506610406
-8.522	-1.389	0.534	-3.784	-0.549	0.427	1.867	-8.742	-0.766	0.732	-2.197	1.465	4.996	6.742	2.232	3.723	2.625	2.319	-8.522	-1.389	0.534	-3.784	-0.549	0.427	4.973	9.622	2.415	-2.93	-0.793	-1.892	3.082	9.239	-1.743	0.977	3.662	1.099	1506610406
-7.496	-1.322	0.097	-4.883	0.244	-0.183	1.263	-8.786	-1.687	0.732	-2.197	1.465	5.296	5.964	1.714	6.042	2.991	1.16	-7.496	-1.322	0.097	-4.883	0.244	-0.183	5.253	8.983	2.25	-2.869	1.282	-2.014	2.554	8.817	-2.346	2.319	7.263	0.305	1506610406
-8.769	-2.184	-0.518	-6.165	0.488	-0.977	1.359	-9.062	-2.718	0.488	-3.967	3.601	5.733	5.35	1.157	7.812	4.028	0.305	-8.769	-2.184	-0.518	-6.165	0.488	-0.977	4.803	7.765	2.164	-2.563	3.54	-1.77	-2.627	9.082	1.239	2.197	6.592	-0.488	1506610406
-9.458	-3.4	-1.125	-5.615	0.61	-1.343	1.843	-10.161	-3.78	0.916	-6.592	5.371	5.827	5.245	0.919	9.094	4.272	-0.366	-9.458	-3.4	-1.125	-5.615	0.61	-1.343	4.238	7.507	1.68	-1.831	5.92	-1.343	-2.627	9.082	1.239	0.488	2.625	-1.465	1506610406
-10.183	-3.644	-1.981	-5.432	0	-1.648	2.493	-11.923	-4.608	2.197	-8.057	6.47	6.148	6.135	1.296	9.583	4.089	-1.587	-10.183	-3.644	-1.981	-5.432	0	-1.648	3.326	8.866	0.457	-0.366	7.446	-1.343	-2.025	10.359	-0.813	2.197	1.099	-1.526	1506610406
-10.238	-2.897	-2.035	-5.798	-1.038	-1.465	3.235	-12.729	-5.286	3.601	-11.169	6.653	6.526	7.034	1.66	8.911	3.845	-3.052	-10.238	-2.897	-2.035	-5.798	-1.038	-1.465	1.561	9.563	-0.646	0.793	7.935	-1.16	2.615	11.44	1.073	2.441	0.854	-1.16	1506610406
-9.873	-1.633	-2.473	-6.714	-1.099	-0.977	4.456	-12.187	-5.498	5.554	-12.512	3.54	7.038	7.805	1.725	7.812	3.967	-3.174	-9.873	-1.633	-2.473	-6.714	-1.099	-0.977	-0.4	9.795	-1.281	-0.183	8.301	0.366	2.615	11.44	1.073	1.343	5.554	-0.671	1506610406
-10.226	-1.535	-3.017	-7.324	-1.709	-0.793	4.456	-12.187	-5.498	5.554	-12.512	3.54	7.789	8.641	1.221	6.714	6.409	-2.808	-10.226	-1.535	-3.017	-7.324	-1.709	-0.793	-2.016	10.346	-1.256	-1.221	7.874	2.014	2.847	10.073	0.511	1.465	4.211	-0.122	1506610406
-9.927	-1.652	-3.463	-7.507	-1.587	-0.427	4.058	-9.452	-3.967	4.578	-8.85	3.052	7.44	9.397	0.275	5.249	8.484	-2.075	-9.927	-1.652	-3.463	-7.507	-1.587	-0.427	-2.76	11.31	-0.455	-0.793	7.996	2.869	2.812	10.063	-0.884	0.916	3.845	-0.061	1506610406
-9.249	-1.913	-3.695	-7.202	-1.465	-0.305	3.366	-8.922	-3.619	3.357	-7.324	3.113	6.568	10.033	-0.579	3.54	7.324	-1.77	-9.249	-1.913	-3.695	-7.202	-1.465	-0.305	-3.048	11.748	0.091	0	7.385	2.563	2.659	9.835	-1.09	1.404	3.723	-0.366	1506610406
-9.256	-2.076	-4.073	-7.019	-1.709	-0.366	2.955	-8.356	-3.514	2.991	-7.507	2.991	6.413	9.793	-1.037	2.197	6.042	-1.343	-9.256	-2.076	-4.073	-7.019	-1.709	-0.366	-3.396	10.994	0.227	0	6.226	2.563	3.682	9.714	-1.838	1.038	5.127	-0.549	1506610406
-9.316	-2.479	-4.328	-6.958	-1.953	-0.305	2.955	-8.356	-3.514	2.991	-8.24	2.563	6.391	9.225	-1.396	1.526	6.104	-0.61	-9.316	-2.479	-4.328	-6.958	-1.953	-0.305	-3.078	10.383	0.418	-0.366	5.554	2.869	2.239	9.948	-1.928	0.488	6.348	-0.488	1506610406
-9.249	-2.893	-4.341	-6.836	-2.014	-0.244	2.838	-7.887	-3.262	2.747	-8.606	2.197	6.23	8.734	-1.534	1.16	5.92	-0.183	-9.249	-2.893	-4.341	-6.836	-2.014	-0.244	-2.475	10.185	0.408	-0.427	5.188	3.052	2.239	9.948	-1.928	-0.122	6.226	-0.366	1506610406
-8.967	-3.066	-4.252	-6.531	-1.953	-0.366	2.808	-7.772	-3.167	2.075	-8.545	2.075	6.334	8.362	-1.537	0.793	5.92	-0.061	-8.967	-3.066	-4.252	-6.531	-1.953	-0.366	-2.085	9.99	0.232	-0.427	5.005	3.113	1.203	10.023	-1.828	-0.366	5.432	-0.305	1506610406
-8.817	-3.228	-4.28	-6.042	-1.709	-0.427	3.072	-7.941	-2.023	1.038	-7.935	2.014	6.432	8.013	-1.754	0.366	5.859	0.061	-8.817	-3.228	-4.28	-6.042	-1.709	-0.427	-1.687	9.872	0.122	-0.427	4.761	3.174	-0.153	10.013	-2.236	-0.183	3.845	-0.305	1506610406
-8.872	-3.104	-4.052	-5.31	-1.526	-0.488	3.145	-8.251	-1.164	-1.282	-6.47	1.953	6.648	7.875	-2.131	0.061	5.371	0.305	-8.872	-3.104	-4.052	-5.31	-1.526	-0.488	-1.317	9.999	0.175	-0.183	4.517	3.113	-0.153	10.013	-2.236	-0.427	3.235	-0.427	1506610407
-8.832	-2.731	-3.862	-5.005	-1.465	-0.61	3.308	-8.557	-0.495	-1.282	-6.47	1.953	7.002	7.931	-2.521	0.122	4.944	0.549	-8.832	-2.731	-3.862	-5.005	-1.465	-0.61	-0.97	10.206	0.341	0.061	4.456	2.93	0.457	9.923	-2.478	-0.671	3.113	-0.427	1506610407
-9.026	-2.516	-3.765	-4.517	-1.282	-0.61	3.426	-8.873	0.145	-1.77	-5.676	1.709	7.285	8.035	-2.741	0.488	5.066	0.977	-9.026	-2.516	-3.765	-4.517	-1.282	-0.61	-0.721	10.264	0.517	0.305	4.395	2.686	0.127	9.971	-2.018	-1.038	3.296	-0.549	1506610407
-8.839	-2.216	-3.674	-4.15	-1.038	-0.549	3.432	-9.022	0.763	-1.892	-4.761	1.465	6.996	8.074	-2.71	1.038	4.639	1.465	-8.839	-2.216	-3.674	-4.15	-1.038	-0.549	-0.579	10.127	0.633	0.488	4.272	2.38	0.127	9.971	-2.018	-1.282	2.441	-0.61	1506610407
-8.782	-1.94	-3.223	-4.028	-1.038	-0.427	3.432	-9.022	0.763	-1.953	-4.211	1.282	6.418	8.114	-2.421	1.404	4.089	1.709	-8.782	-1.94	-3.223	-4.028	-1.038	-0.427	-0.567	9.954	0.663	0.61	4.028	2.136	0.148	9.793	-2.254	-1.282	1.953	-0.854	1506610407
-9.709	-1.829	-2.32	-4.395	-1.16	-0.244	3.51	-9.103	1.373	-2.014	-3.906	1.221	5.794	8.104	-1.945	1.404	4.089	1.709	-9.709	-1.829	-2.32	-4.395	-1.16	-0.244	-0.523	9.689	0.859	0.549	3.601	2.014	0.587	9.714	-1.796	-1.648	2.197	-0.977	1506610407
-10.598	-1.966	-1.855	-4.211	-1.831	0	3.778	-9.573	1.82	-1.953	-3.784	1.099	5.091	8.332	-1.394	2.014	3.418	1.587	-10.598	-1.966	-1.855	-4.211	-1.831	0	0.032	9.853	1.714	0.488	3.784	2.014	0.973	9.82	-0.397	-2.319	2.441	-0.671	1506610407
-10.922	-2.498	-1.226	-3.174	-2.869	0.732	3.82	-10.391	1.513	-1.465	-3.357	1.038	4.791	8.853	-0.744	2.38	2.991	1.221	-10.922	-2.498	-1.226	-3.174	-2.869	0.732	1.09	9.987	3.409	1.953	3.845	1.038	2.376	10.042	0.534	-3.418	4.028	0.366	1506610407
-11.45	-2.589	-0.645	-3.723	-3.601	1.099	3.82	-10.391	1.513	-0.366	-3.418	0.488	4.82	9.197	0.206	2.38	2.991	1.221	-11.45	-2.589	-0.645	-3.723	-3.601	1.099	1.395	9.545	4.042	1.831	3.967	0.916	4.045	9.989	0.213	-2.563	8.118	0.916	1506610407
-10.526	-2.65	-0.273	-4.028	-2.502	0.916	3.979	-10.405	0.153	0.732	-4.272	-0.732	4.705	9.465	1.197	3.54	3.784	1.282	-10.526	-2.65	-0.273	-4.028	-2.502	0.916	1.072	9.392	4.031	1.221	4.15	1.221	4.037	10.055	-0.4	-0.244	8.667	1.16	1506610407
-9.252	-2.673	0.339	-4.211	-0.977	1.038	3.864	-10.491	-0.102	1.16	-3.967	-1.953	4.182	10.051	1.833	3.54	4.028	1.343	-9.252	-2.673	0.339	-4.211	-0.977	1.038	1.136	9.896	3.82	1.221	3.967	0.916	4.627	10.462	0.404	0.854	11.108	2.014	1506610407
-8.924	-2.076	0.191	-4.639	-1.099	0.671	3.481	-9.778	-0.257	1.16	-2.991	-2.502	3.487	10.267	2.016	2.808	3.174	0.977	-8.924	-2.076	0.191	-4.639	-1.099	0.671	1.105	9.749	3.573	0.854	3.479	0.732	2.165	10.822	0.975	0	11.108	4.333	1506610407
-8.355	-2.19	0.172	-4.883	-0.916	0.244	3.214	-8.853	-0.319	0.977	-2.563	-2.869	3.065	9.601	2.123	2.136	2.441	0.488	-8.355	-2.19	0.172	-4.883	-0.916	0.244	1.011	9.097	3.358	0.427	3.113	0.732	-1.619	10.399	0.848	0.366	7.69	5.92	1506610407
-8.63	-2.287	0.351	-3.906	-0.488	0.427	3.214	-8.853	-0.319	0.854	-2.502	-3.601	2.856	8.918	2.236	1.892	2.625	0	-8.63	-2.287	0.351	-3.906	-0.488	0.427	1.181	8.904	3.169	0.183	3.174	0.671	-1.924	10.836	-0.225	-0.732	3.723	5.432	1506610407
-9.039	-1.927	0.317	-3.235	-0.488	0.61	2.47	-8.595	-0.729	0.977	-2.136	-4.272	2.677	8.762	2.094	1.77	2.502	-0.793	-9.039	-1.927	0.317	-3.235	-0.488	0.61	1.233	9.027	3.144	0.183	3.235	0.61	-0.309	10.401	0.144	-0.61	3.113	5.066	1506610407
-9.32	-1.361	0.024	-3.052	-0.549	0.549	2.218	-8.611	-0.879	1.099	-2.075	-4.456	2.856	8.823	2.003	1.587	2.441	-1.587	-9.32	-1.361	0.024	-3.052	-0.549	0.549	1.059	9.007	3.252	0.122	3.052	0.549	2.099	10.001	0.345	0.916	4.761	5.249	1506610407
-9.138	-1.092	0.142	-3.296	-0.305	0.427	2.248	-8.655	-0.879	0.977	-2.258	-4.15	3.129	8.951	1.981	1.465	2.502	-2.014	-9.138	-1.092	0.142	-3.296	-0.305	0.427	0.693	8.874	3.344	0	2.686	0.549	2.656	10.025	-0.404	1.648	7.507	4.822	1506610407
-9.073	-0.778	0.457	-2.502	-0.305	0.61	2.388	-8.518	-0.909	0.671	-2.38	-3.54	3.301	9.069	1.999	1.343	2.197	-2.075	-9.073	-0.778	0.457	-2.502	-0.305	0.61	0.415	8.739	3.401	0	2.075	0.427	0.951	9.868	-0.13	1.831	8.118	4.089	1506610407
-9.229	-0.407	0.048	-2.075	0.122	0.671	2.388	-8.518	-0.909	0.427	-2.258	-2.686	3.339	9.121	1.945	0.977	1.465	-1.953	-9.229	-0.407	0.048	-2.075	0.122	0.671	0.506	8.622	3.322	0.183	1.465	0.244	-0.425	8.994	0.608	2.136	5.859	3.052	1506610407
-9.973	-0.434	-0.001	-2.136	0.183	0.549	2.839	-8.171	-0.532	0.427	-2.258	-2.686	3.523	8.971	1.904	0.671	0.916	-1.892	-9.973	-0.434	-0.001	-2.136	0.183	0.549	0.916	8.531	3.232	0.061	0.916	0	0.129	8.498	1.899	2.319	3.418	1.892	1506610407
-10.331	-0.457	0.585	-2.258	0.549	0.427	3.141	-7.745	-0.11	0.122	-1.709	-1.831	3.551	8.936	1.712	0.488	0.427	-1.648	-10.331	-0.457	0.585	-2.258	0.549	0.427	1.476	8.995	3.206	0.183	0.793	-0.122	1.664	8.788	2.932	1.648	2.197	0.549	1506610407
-10.917	-0.158	1.236	-1.831	0.977	0.183	3.332	-7.893	0.279	0.061	-0.61	0.305	3.773	9.449	1.583	0.488	0.244	-1.831	-10.917	-0.158	1.236	-1.831	0.977	0.183	1.87	9.838	3.131	0.488	0.854	-0.183	2.952	9.393	3.454	0.122	2.136	0	1506610407
-11.877	-1.256	0.102	-1.282	0.122	0	3.391	-8.332	0.467	0.366	-0.61	1.526	4.199	10.07	1.565	0.671	0.488	-2.197	-11.877	-1.256	0.102	-1.282	0.122	0	2.094	10.384	3.274	0.916	0.977	-0.183	2.256	9.158	2.944	-0.427	1.709	-0.183	1506610407
-11.507	-2.39	-0.258	-0.549	-0.549	-0.122	3.671	-9.191	0.389	0.671	-1.282	2.38	4.672	10.716	1.615	1.038	0.916	-2.258	-11.507	-2.39	-0.258	-0.549	-0.549	-0.122	2.049	10.921	3.322	0.854	0.916	0	1.526	9.252	2.267	2.747	-3.174	-1.953	1506610407
-9.537	-1.626	0.422	-0.366	0	0.061	3.67	-9.866	-0.032	0.793	-1.648	3.052	5.002	11.289	1.888	1.282	1.343	-1.831	-9.537	-1.626	0.422	-0.366	0	0.061	1.534	11.066	3.156	0.793	0.977	0.061	2.785	12.031	2.584	2.258	-1.16	-1.343	1506610407
-9.612	-1.779	-0.8	-0.427	0.183	-0.427	3.647	-9.63	-0.238	1.038	-1.648	3.601	5.097	11.343	2.145	1.099	1.526	-1.16	-9.612	-1.779	-0.8	-0.427	0.183	-0.427	0.584	10.442	2.919	0.732	1.282	0.305	1.547	10.366	2.206	0.916	-3.845	-1.526	1506610408
-9.345	-2.009	-1.355	-0.549	-0.61	-0.427	3.737	-8.507	0.132	0.916	-1.709	3.784	4.85	10.542	2.059	0.488	1.404	-0.061	-9.345	-2.009	-1.355	-0.549	-0.61	-0.427	0.028	9.47	2.442	0.305	0.977	0.61	1.469	9.666	0.275	2.625	-3.357	-1.892	1506610408
-9.321	-2.036	-1.134	-0.732	-0.366	0.061	3.317	-7.948	0.065	0.488	-1.526	3.296	4.095	9.781	1.555	-0.366	0.854	1.221	-9.321	-2.036	-1.134	-0.732	-0.366	0.061	0.181	9.019	1.871	0.122	0.732	0.732	3.129	9.85	-1.16	1.709	0.854	-1.465	1506610408
-9.359	-1.908	-1.007	-0.732	0	0.122	3.15	-8.289	-0.093	0.549	-2.136	2.258	3.5	9.451	1.023	-1.16	0.366	1.77	-9.359	-1.908	-1.007	-0.732	0	0.122	0.651	9.184	1.587	0	1.526	0.854	1.982	9.637	0.019	1.465	1.343	-1.16	1506610408
-9.662	-1.647	-1.126	-0.427	0.122	0.061	3.152	-8.678	-0.133	0.793	-2.625	1.221	3.499	9.557	0.58	-1.404	0.671	1.465	-9.662	-1.647	-1.126	-0.427	0.122	0.061	0.351	9.67	1.663	0.305	2.319	1.038	0.793	9.679	-0.11	1.404	-0.61	-1.038	1506610408
-9.459	-1.272	-1.135	-0.427	0.122	-0.244	3.235	-9.001	0.054	0.488	-2.625	0.549	3.753	10.079	0.054	-1.404	1.648	1.038	-9.459	-1.272	-1.135	-0.427	0.122	-0.244	0.039	10.16	1.962	0.793	2.38	1.16	1.593	9.801	-1.025	1.282	-0.854	-0.916	1506610408
-9.481	-1.279	-1.27	-0.61	-0.183	-0.427	3.235	-9.001	0.054	0	-2.014	0.183	3.746	9.994	-0.402	-1.16	1.709	1.099	-9.481	-1.279	-1.27	-0.61	-0.183	-0.427	0.016	9.843	2.114	0.61	1.526	1.038	2.013	9.684	-1.311	1.099	0.122	-1.099	1506610408
-9.416	-1.541	-1.302	-0.488	-0.366	-0.549	2.924	-8.189	0.583	-0.305	-1.404	-0.183	3.504	9.336	-0.517	-0.488	0.916	1.831	-9.416	-1.541	-1.302	-0.488	-0.366	-0.549	0.124	9.294	2.016	0.183	1.343	0.854	1.459	9.647	-1.426	0.671	0.61	-1.16	1506610408
-9.44	-1.519	-1.144	-0.305	-0.305	-0.244	2.713	-8.399	0.737	-0.427	-1.038	-0.488	3.353	9.136	-0.459	0	0.549	2.258	-9.44	-1.519	-1.144	-0.305	-0.305	-0.244	0.243	9.228	1.745	-0.122	1.038	0.549	1.178	9.66	-1.178	0.732	0.366	-1.221	1506610408
-9.696	-1.302	-1.081	-0.061	-0.122	-0.122	2.578	-8.498	0.802	-0.427	-0.549	-0.427	3.138	8.929	-0.386	0.122	0.549	2.136	-9.696	-1.302	-1.081	-0.061	-0.122	-0.122	0.212	9.063	1.61	0.061	0.732	0.305	1.243	9.697	-1.256	0.854	-0.427	-1.099	1506610408
-9.825	-1.372	-1.144	0.488	-0.183	-0.244	2.578	-8.498	0.802	-0.61	-0.305	-0.305	2.93	8.619	-0.22	0.244	0.549	1.709	-9.825	-1.372	-1.144	0.488	-0.183	-0.244	0.01	9.086	1.543	0.244	0.854	0.305	1.314	9.704	-1.219	0.793	-0.793	-0.916	1506610408
-9.616	-0.986	-1.275	0.549	-0.244	-0.305	2.592	-9.013	1.081	-0.854	0.366	-0.366	2.938	8.799	-0.057	0.244	0.366	1.099	-9.616	-0.986	-1.275	0.549	-0.244	-0.305	-0.167	9.393	1.584	0.61	0.732	0.366	1.587	9.807	-1.209	0.305	-0.854	-0.916	1506610408
-9.683	-0.73	-1.357	0.122	-0.366	-0.183	2.286	-9.276	1.128	-0.916	1.099	-0.488	3.061	9.106	-0.012	0.061	0	0.671	-9.683	-0.73	-1.357	0.122	-0.366	-0.183	0.233	9.721	1.643	0.916	0	-0.061	1.675	9.756	-1.427	-0.183	-0.854	-0.793	1506610408
-10.247	-1.002	-1.213	-0.122	0	0.244	2.076	-9.104	1.022	-0.732	1.099	-0.61	3.217	9.018	0.206	0.061	0	0.671	-10.247	-1.002	-1.213	-0.122	0	0.244	0.884	9.747	1.669	0.61	-0.61	-0.488	1.402	9.879	-1.475	-0.916	-1.16	-0.732	1506610408
-10.892	-1.19	-1.165	-0.244	0	0.366	1.969	-9.426	0.756	-0.61	0.854	-0.61	3.432	9.056	0.526	0.549	-0.977	0.183	-10.892	-1.19	-1.165	-0.244	0	0.366	1.372	10.227	1.715	0.366	-0.122	-0.488	1.294	10.084	-1.609	-1.16	-1.587	-0.549	1506610408
-10.502	-1.664	-0.788	-0.244	0	0.244	1.955	-10.232	0.347	-0.488	0.916	-0.366	3.826	9.789	1.032	0.732	-0.427	-0.61	-10.502	-1.664	-0.788	-0.244	0	0.244	1.453	11.057	1.971	0.61	0	-0.549	2.321	10.749	-1.274	-1.953	-0.793	-0.244	1506610408
-9.561	-2.244	0.01	0.061	0	0.366	2.253	-9.967	-0.11	-0.244	0.977	0.183	4.466	10.311	1.53	0.61	0.244	-1.221	-9.561	-2.244	0.01	0.061	0	0.366	1.114	10.569	2.062	0.366	-0.793	-0.427	2.474	10.855	-0.006	-2.93	-0.488	0.488	1506610408
-9.159	-2.411	0.735	0.061	-0.122	0.305	2.521	-8.941	-0.377	-0.305	1.282	0.305	4.754	9.593	2.233	0.61	0.244	-1.221	-9.159	-2.411	0.735	0.061	-0.122	0.305	0.919	9.302	2.219	-0.244	-1.038	-0.244	2.001	10.305	1.024	-4.028	-0.61	1.343	1506610408
-9.438	-2.449	0.997	0.183	-0.183	-0.061	2.521	-8.941	-0.377	-0.549	1.648	-0.183	4.327	9.038	2.467	0.732	0.671	-0.977	-9.438	-2.449	0.997	0.183	-0.183	-0.061	1.178	9.077	2.452	-0.244	-0.244	-0.122	1.428	9.8	1.253	-3.723	-0.061	2.136	1506610408
-10.347	-2.332	0.668	0.488	-0.61	-0.427	2.175	-8.675	-0.725	-0.61	1.77	-0.366	4.13	9.41	2.107	-0.305	-0.854	-0.183	-10.347	-2.332	0.668	0.488	-0.61	-0.427	1.451	9.572	2.956	0.305	0.427	-0.305	0.731	9.605	0.945	-2.563	-0.122	2.319	1506610408
-10.123	-2.163	0.787	0.244	-0.61	-0.61	2.064	-8.839	-1.267	-0.244	1.404	-0.244	4.258	9.755	1.843	-0.671	-0.671	-0.183	-10.123	-2.163	0.787	0.244	-0.61	-0.61	1.396	9.896	3.267	0.488	0.671	-0.366	0.095	10.429	0.467	-1.038	0.793	2.197	1506610408
-9.345	-1.732	1.036	0.061	-0.488	-0.61	2.064	-8.839	-1.267	0.244	0.671	0	4.085	9.892	1.657	-0.244	-0.793	0.122	-9.345	-1.732	1.036	0.061	-0.488	-0.61	1.176	9.896	3.153	0.244	0.366	-0.305	-0.307	10.785	0.578	-0.549	2.075	1.648	1506610408
-9.263	-1.273	1.166	0	-0.305	-0.488	2.382	-8.882	-2.011	0.305	0.366	0.061	4.109	9.549	1.805	-0.244	-0.793	0.122	-9.263	-1.273	1.166	0	-0.305	-0.488	0.693	9.214	3.005	-0.061	0.305	-0.183	-0.263	9.627	1.004	0.305	1.831	0.854	1506610408
-9.059	-1.291	1.163	0.183	0.305	-0.305	2.297	-8.354	-1.78	-0.061	0.61	-0.305	3.591	8.972	1.747	0.244	0.488	0.488	-9.059	-1.291	1.163	0.183	0.305	-0.305	0.537	8.715	2.846	-0.122	0.427	-0.061	-0.092	9.019	1.236	1.099	2.258	0.122	1506610408
-9.302	-1.162	0.919	0	0.61	-0.061	2.164	-8.414	-1.573	-0.488	0.549	-0.671	2.982	8.875	1.489	-0.061	0	0.427	-9.302	-1.162	0.919	0	0.61	-0.061	0.757	9.091	2.806	0.305	0.671	-0.061	-0.407	8.917	1.601	1.953	1.77	-0.61	1506610408
-9.458	-1.101	0.754	-0.488	0.488	-0.183	1.902	-8.528	-1.442	-0.427	0.916	-0.671	2.945	9.121	1.262	-0.183	-0.244	0	-9.458	-1.101	0.754	-0.488	0.488	-0.183	1.036	9.545	2.873	0.732	0.732	-0.244	0.494	9.077	1.725	2.441	0.61	-0.854	1506610409
-9.787	-1.142	0.872	-0.427	0.793	0	1.84	-8.591	-1.324	-0.122	0.732	-0.549	3.229	9.209	1.175	0.244	0.122	-0.488	-9.787	-1.142	0.872	-0.427	0.793	0	1.145	9.613	2.996	0.549	0.854	-0.122	1.371	9.727	2.121	2.014	0.671	-0.732	1506610409
-10.061	-1.378	0.627	-0.61	0.549	0	1.993	-8.85	-1.273	0.122	0.183	-0.427	3.502	9.268	1.28	0.854	0.793	-0.671	-10.061	-1.378	0.627	-0.61	0.549	0	0.967	9.647	2.835	0.244	0.916	0.061	0.92	9.633	2.322	0.488	0.061	-0.793	1506610409
-10.156	-1.601	0.38	-0.61	0.488	0	2.151	-9.193	-1.196	0.244	0	-0.305	3.613	9.549	1.47	1.099	1.526	-0.793	-10.156	-1.601	0.38	-0.61	0.488	0	0.683	9.818	2.446	0.122	0.854	0.244	0.376	9.841	2.169	0.854	-2.014	-1.099	1506610409
-9.848	-1.494	0.007	-0.549	0.183	0.061	2.151	-9.193	-1.196	0.305	0	-0.183	3.497	9.783	1.559	0.977	1.648	-0.977	-9.848	-1.494	0.007	-0.549	0.183	0.061	0.604	9.893	2.095	0.305	0.732	0.366	0.943	10.111	0.952	1.709	-1.404	-1.282	1506610409
-9.634	-1.493	-0.446	-0.61	0	0.061	2.384	-9.121	-0.647	0.122	0.061	-0.244	3.482	9.782	1.547	0.671	1.343	-1.16	-9.634	-1.493	-0.446	-0.61	0	0.061	0.584	9.811	1.858	0.366	0.793	0.366	1.913	10.086	0.329	1.465	-0.793	-0.916	1506610409
-9.633	-1.688	-0.683	-0.61	0.061	0.122	2.384	-9.121	-0.647	0	0	-0.488	3.548	9.747	1.479	0.671	1.343	-1.16	-9.633	-1.688	-0.683	-0.61	0.061	0.122	0.489	9.7	1.694	0.305	0.671	0.305	1.329	9.893	0.144	1.587	-0.183	-0.916	1506610409
-9.708	-1.775	-0.752	-0.61	0	0.122	2.2	-8.687	-0.146	0	-0.122	-0.732	3.564	9.703	1.333	0.366	1.038	-1.099	-9.708	-1.775	-0.752	-0.61	0	0.122	0.482	9.643	1.595	0.244	0.244	0.183	1.285	9.887	-0.099	1.099	-0.366	-0.671	1506610409
-9.684	-1.736	-0.727	-0.549	0.061	0.061	2.144	-8.711	-0.083	0.061	-0.305	-0.671	3.45	9.643	1.162	-0.122	-0.244	-0.488	-9.684	-1.736	-0.727	-0.549	0.061	0.061	0.77	9.702	1.436	0.122	0	0.122	1.062	9.939	-0.178	0.916	-0.183	-0.427	1506610409
-9.78	-1.66	-0.756	-0.549	0.061	-0.061	2.247	-8.786	-0.056	0.061	-0.488	-0.305	3.443	9.558	1.005	-0.244	-0.732	-0.366	-9.78	-1.66	-0.756	-0.549	0.061	-0.061	1.024	9.714	1.317	0.061	0	0	1.019	9.967	-0.49	0.488	0.061	-0.305	1506610409
-9.814	-1.723	-0.743	-0.488	0.061	-0.061	2.247	-8.786	-0.056	0.061	-0.366	0.122	3.557	9.463	0.886	-0.183	-0.61	-0.488	-9.814	-1.723	-0.743	-0.488	0.061	-0.061	1.135	9.676	1.214	0.061	0.183	0	0.775	9.966	-0.636	0.305	0.305	-0.183	1506610409
-9.725	-1.749	-0.709	-0.366	0.183	-0.061	2.348	-8.83	0.007	-0.061	-0.122	0.366	3.697	9.405	0.817	-0.183	-0.61	-0.488	-9.725	-1.749	-0.709	-0.366	0.183	-0.061	1.068	9.668	1.209	0.122	0.305	0	0.735	9.989	-0.696	0.183	0.305	-0.183	1506610409
-9.723	-1.625	-0.682	-0.244	0.183	-0.061	2.444	-8.902	0.092	-0.061	0	0.488	3.675	9.467	0.725	-0.122	0	-0.61	-9.723	-1.625	-0.682	-0.244	0.183	-0.061	0.965	9.743	1.231	0.122	0.305	0	0.629	9.985	-0.714	0.122	0.244	-0.061	1506610409
-9.787	-1.471	-0.666	-0.305	0.183	-0.183	2.55	-8.963	0.199	0	-0.061	0.549	3.655	9.551	0.639	-0.061	0.061	-0.427	-9.787	-1.471	-0.666	-0.305	0.183	-0.183	0.847	9.749	1.375	0.183	0.305	-0.061	0.609	9.978	-0.617	-0.061	0.183	0	1506610409
-9.776	-1.498	-0.659	-0.305	0.122	-0.183	2.65	-8.831	0.173	0.061	-0.244	0.549	3.651	9.563	0.599	-0.061	0.061	-0.427	-9.776	-1.498	-0.659	-0.305	0.122	-0.183	0.763	9.74	1.406	0.122	0.122	-0.122	0.528	9.952	-0.668	-0.061	0.061	0	1506610409
-9.697	-1.522	-0.608	-0.122	0.122	-0.122	2.65	-8.831	0.173	0.122	-0.366	0.488	3.579	9.599	0.597	0	-0.061	-0.122	-9.697	-1.522	-0.608	-0.122	0.122	-0.122	0.806	9.78	1.391	0.122	0.061	-0.122	0.49	9.92	-0.768	0	0.061	-0.061	1506610409
-9.831	-1.473	-0.586	0	0	-0.061	2.735	-8.707	0.024	0.244	-0.366	0.488	3.47	9.581	0.674	0.244	-0.122	0.244	-9.831	-1.473	-0.586	0	0	-0.061	0.939	9.708	1.413	0.122	0.061	-0.183	0.599	9.875	-0.591	0	0.061	-0.061	1506610409
-9.813	-1.403	-0.623	0	0	-0.061	2.735	-8.707	0.024	0.305	-0.366	0.549	3.47	9.581	0.674	0.244	-0.122	0.244	-9.813	-1.403	-0.623	0	0	-0.061	1.03	9.643	1.482	0.122	0.122	-0.183	0.76	9.912	-0.538	-0.061	-0.061	0	1506610409
-9.782	-1.351	-0.645	0	0.061	-0.122	2.808	-8.814	-0.258	0.305	-0.427	0.488	3.244	9.55	0.848	0.305	-0.061	0.305	-9.782	-1.351	-0.645	0	0.061	-0.122	1.037	9.749	1.431	0.122	0.183	-0.183	0.76	9.945	-0.609	-0.061	-0.061	0	1506610409
-9.819	-1.372	-0.638	0	0	-0.061	2.887	-8.876	-0.355	0.244	-0.427	0.427	3.206	9.68	0.95	0.427	0.122	0.122	-9.819	-1.372	-0.638	0	0	-0.061	1.008	9.794	1.438	0.122	0.061	-0.183	0.725	9.912	-0.613	0.061	-0.061	0	1506610409
-9.801	-1.325	-0.617	0	-0.061	-0.061	2.887	-8.876	-0.355	0.183	-0.305	0.366	3.133	9.646	1.017	0.427	0.122	0.122	-9.801	-1.325	-0.617	0	-0.061	-0.061	1.04	9.697	1.462	0.122	0.061	-0.183	0.77	9.932	-0.565	0	0	0	1506610409
-9.798	-1.329	-0.639	0	0	-0.061	2.915	-8.751	-0.413	0.061	-0.183	0.183	3.077	9.605	1.081	0.366	0.122	0.061	-9.798	-1.329	-0.639	0	0	-0.061	1.054	9.704	1.426	0.061	0.061	-0.183	0.857	9.934	-0.522	0	-0.061	0	1506610409
-9.817	-1.286	-0.639	0	0	-0.061	2.812	-8.799	-0.359	-0.061	-0.061	0	3.065	9.689	1.163	0.366	0.061	0	-9.817	-1.286	-0.639	0	0	-0.061	1.014	9.764	1.379	0.061	0	-0.183	0.846	9.927	-0.613	0	0	0	1506610409
-9.789	-1.238	-0.647	-0.061	0	-0.061	2.812	-8.799	-0.359	-0.122	0	-0.061	3.078	9.72	1.19	0.305	0.122	-0.122	-9.789	-1.238	-0.647	-0.061	0	-0.061	0.957	9.751	1.379	0.061	0	-0.183	0.941	9.944	-0.532	-0.061	0	0	1506610409
-9.777	-1.286	-0.651	-0.061	0	-0.061	2.738	-8.758	-0.282	-0.183	0	-0.122	3.103	9.716	1.194	0.183	0.122	-0.244	-9.777	-1.286	-0.651	-0.061	0	-0.061	0.933	9.75	1.375	0	-0.061	-0.122	0.91	9.922	-0.548	0	0.061	0	1506610409
-9.776	-1.323	-0.641	-0.061	0	-0.061	2.689	-8.782	-0.092	-0.244	0.061	-0.183	3.162	9.733	1.159	-0.061	-0.122	-0.305	-9.776	-1.323	-0.641	-0.061	0	-0.061	0.941	9.768	1.382	0	-0.122	-0.122	0.869	9.904	-0.575	0	-0.061	-0.061	1506610410
-9.764	-1.325	-0.618	0	0	0	2.689	-8.782	-0.092	-0.244	0.183	-0.183	3.189	9.729	1.109	-0.061	-0.122	-0.305	-9.764	-1.325	-0.618	0	0	0	0.957	9.759	1.369	-0.061	-0.122	-0.061	0.896	9.895	-0.584	0.061	-0.061	0	1506610410
-9.761	-1.288	-0.609	0	0	0	2.576	-8.894	-0.041	-0.183	0.122	-0.244	3.237	9.69	1.06	-0.122	-0.183	-0.305	-9.761	-1.288	-0.609	0	0	0	0.959	9.733	1.348	-0.122	-0.122	-0.061	0.9	9.914	-0.583	0	-0.061	0	1506610410
-9.786	-1.266	-0.621	0.061	0	0	2.546	-8.88	-0.019	-0.183	0.061	-0.244	3.247	9.65	0.982	-0.183	-0.183	-0.305	-9.786	-1.266	-0.621	0.061	0	0	0.982	9.714	1.32	-0.061	-0.122	0	0.912	9.892	-0.531	0	-0.061	0	1506610410
-9.828	-1.251	-0.603	0	0	0	2.546	-8.88	-0.019	-0.122	0.061	-0.244	3.248	9.616	0.907	-0.183	-0.183	-0.305	-9.828	-1.251	-0.603	0	0	0	0.988	9.72	1.321	-0.061	-0.122	0	0.98	9.905	-0.551	-0.061	-0.061	0	1506610410
-9.814	-1.254	-0.627	0	0	0	2.442	-8.861	-0.016	-0.122	0.122	-0.244	3.286	9.64	0.83	-0.183	-0.244	-0.305	-9.814	-1.254	-0.627	0	0	0	0.994	9.752	1.32	-0.061	-0.122	0	0.95	9.911	-0.56	-0.061	-0.061	0	1506610410
-9.763	-1.28	-0.654	0	0	0	2.458	-8.839	-0.043	-0.061	0.061	-0.122	3.333	9.656	0.784	-0.183	-0.183	-0.183	-9.763	-1.28	-0.654	0	0	0	1.019	9.768	1.329	-0.061	-0.122	0	0.957	9.916	-0.563	0	-0.061	0	1506610410
-9.765	-1.263	-0.681	0	0	0	2.458	-8.839	-0.043	0	0.061	-0.061	3.37	9.63	0.775	-0.183	-0.183	-0.183	-9.765	-1.263	-0.681	0	0	0	1.03	9.716	1.329	-0.061	-0.122	-0.061	0.941	9.899	-0.562	0	-0.061	0	1506610410
-9.786	-1.269	-0.694	-0.061	-0.061	0	2.493	-8.832	-0.096	0	0	-0.061	3.339	9.589	0.805	-0.061	-0.122	-0.122	-9.786	-1.269	-0.694	-0.061	-0.061	0	1.056	9.698	1.315	-0.061	-0.122	-0.061	0.938	9.893	-0.553	-0.061	-0.061	0	1506610410
-9.78	-1.261	-0.684	-0.061	0	0	2.529	-8.819	-0.193	0	0	-0.061	3.284	9.594	0.823	0	-0.122	0	-9.78	-1.261	-0.684	-0.061	0	0	1.064	9.692	1.3	0	0	-0.061	0.922	9.9	-0.586	-0.061	-0.061	0	1506610410
-9.799	-1.256	-0.694	-0.061	-0.061	0	2.529	-8.819	-0.193	0	0	0	3.272	9.592	0.853	0	-0.122	0	-9.799	-1.256	-0.694	-0.061	-0.061	0	1.03	9.68	1.291	0.061	0	0	0.932	9.889	-0.615	-0.061	-0.061	0	1506610410
-9.792	-1.282	-0.689	-0.061	-0.061	-0.061	2.547	-8.821	-0.221	0	0	0.061	3.249	9.612	0.877	0	-0.061	0	-9.792	-1.282	-0.689	-0.061	-0.061	-0.061	1.041	9.72	1.324	0.061	0.061	0	0.946	9.89	-0.601	-0.061	0	0	1506610410
-9.771	-1.292	-0.678	-0.061	0	0	2.644	-8.824	-0.254	0	-0.061	0	3.256	9.652	0.892	0.061	0	0.061	-9.771	-1.292	-0.678	-0.061	0	0	1.014	9.749	1.336	0	0.061	0	0.918	9.904	-0.618	-0.061	-0.061	0	1506610410
-9.782	-1.266	-0.679	-0.061	0	0	2.644	-8.824	-0.254	-0.061	-0.061	-0.061	3.225	9.688	0.904	0.061	0	0.061	-9.782	-1.266	-0.679	-0.061	0	0	0.977	9.723	1.327	0	0	0	0.93	9.914	-0.591	-0.061	0	0	1506610410
-9.793	-1.26	-0.663	-0.122	-0.061	0	2.621	-8.8	-0.227	-0.061	-0.061	-0.061	3.183	9.673	0.918	0	0.061	0.122	-9.793	-1.26	-0.663	-0.122	-0.061	0	0.977	9.715	1.323	0	0.061	0	0.963	9.9	-0.562	-0.061	0	0	1506610410
-9.781	-1.305	-0.66	-0.122	-0.061	0	2.62	-8.789	-0.183	0	-0.061	0	3.143	9.654	0.916	0	0	0.122	-9.781	-1.305	-0.66	-0.122	-0.061	0	1.004	9.728	1.321	0	0.061	0	0.955	9.895	-0.608	-0.061	0	0	1506610410
-9.777	-1.317	-0.628	-0.061	-0.061	0	2.62	-8.789	-0.183	0	-0.061	-0.061	3.091	9.676	0.889	0	0	0.122	-9.777	-1.317	-0.628	-0.061	-0.061	0	0.998	9.75	1.323	0	0.061	0	0.894	9.908	-0.544	0	0.061	0	1506610410
-9.787	-1.294	-0.633	-0.061	-0.061	0	2.65	-8.815	-0.13	-0.061	-0.061	-0.061	3.073	9.677	0.878	0	0.061	0.061	-9.787	-1.294	-0.633	-0.061	-0.061	0	0.98	9.737	1.321	0	0.061	0	0.912	9.91	-0.565	0	0.061	0	1506610410
-9.787	-1.284	-0.642	-0.061	-0.061	0	2.65	-8.815	-0.13	0	-0.061	-0.061	3.054	9.667	0.867	0	0.061	0	-9.787	-1.284	-0.642	-0.061	-0.061	0	0.976	9.751	1.32	0	0.061	0	0.908	9.916	-0.568	-0.061	0.061	0	1506610410
-9.768	-1.286	-0.63	-0.061	-0.061	0	2.631	-8.809	-0.135	0	-0.061	-0.061	3.074	9.676	0.873	0	0.061	0	-9.768	-1.286	-0.63	-0.061	-0.061	0	0.962	9.751	1.328	0	0.061	0	0.928	9.905	-0.543	0	0	0	1506610410
-9.775	-1.288	-0.645	-0.061	0	0	2.652	-8.787	-0.146	0	-0.061	-0.061	3.083	9.689	0.884	0	0.061	0	-9.775	-1.288	-0.645	-0.061	0	0	0.921	9.738	1.348	0	0	0	0.946	9.9	-0.529	-0.061	0	0	1506610410
-9.781	-1.294	-0.624	-0.061	-0.061	0	2.675	-8.783	-0.176	0	-0.061	-0.061	3.09	9.678	0.889	-0.061	0	0	-9.781	-1.294	-0.624	-0.061	-0.061	0	0.931	9.74	1.334	-0.061	-0.061	0	0.958	9.898	-0.528	0	0	0	1506610410
-9.787	-1.288	-0.621	-0.061	-0.061	0	2.675	-8.783	-0.176	0	-0.061	0	3.09	9.678	0.889	-0.061	0	0	-9.787	-1.288	-0.621	-0.061	-0.061	0	0.975	9.716	1.327	-0.061	-0.061	0	0.941	9.903	-0.54	-0.061	0	0	1506610410
-9.783	-1.281	-0.629	0	0	0	2.694	-8.782	-0.224	0	-0.061	-0.061	3.1	9.635	0.885	-0.061	-0.061	0	-9.783	-1.281	-0.629	0	0	0	1.004	9.708	1.343	0	-0.061	0	0.939	9.893	-0.524	-0.061	0	0	1506610410
-9.771	-1.249	-0.629	-0.061	0	0	2.708	-8.78	-0.233	0	-0.061	-0.061	3.122	9.635	0.87	-0.061	0	-0.061	-9.771	-1.249	-0.629	-0.061	0	0	0.994	9.715	1.334	-0.061	-0.061	0	0.968	9.902	-0.517	-0.061	0	0	1506610410
-9.796	-1.221	-0.611	-0.061	0	0	2.705	-8.776	-0.228	-0.061	0	-0.061	3.163	9.639	0.882	-0.061	0	-0.061	-9.796	-1.221	-0.611	-0.061	0	0	0.985	9.71	1.328	0	-0.061	0	1.004	9.896	-0.501	-0.061	-0.061	0	1506610411
-9.786	-1.205	-0.604	-0.061	0	0	2.689	-8.789	-0.201	0	-0.061	-0.061	3.196	9.644	0.888	-0.061	0	-0.061	-9.786	-1.205	-0.604	-0.061	0	0	0.988	9.713	1.347	0	-0.061	0	1.04	9.886	-0.498	-0.061	0	0.061	1506610411
-9.793	-1.211	-0.603	-0.122	-0.061	0	2.683	-8.814	-0.178	-0.061	0	-0.061	3.204	9.617	0.888	-0.061	-0.061	0	-9.793	-1.211	-0.603	-0.122	-0.061	0	1.047	9.703	1.339	0	-0.061	0	1.029	9.88	-0.495	-0.061	0.061	0.061	1506610411
-9.764	-1.22	-0.556	-0.122	0	0	2.683	-8.814	-0.178	0	-0.061	-0.122	3.206	9.63	0.891	-0.061	-0.061	0	-9.764	-1.22	-0.556	-0.122	0	0	1.146	9.701	1.361	0	0	-0.061	1.05	9.886	-0.473	-0.061	0.122	0.061	1506610411
-9.761	-1.196	-0.541	-0.183	0	0	2.674	-8.829	-0.158	0	-0.061	-0.122	3.225	9.585	0.922	-0.061	-0.061	0	-9.761	-1.196	-0.541	-0.183	0	0	1.154	9.642	1.381	0	0.061	0	1.055	9.886	-0.455	-0.061	0.061	0.122	1506610411
-9.788	-1.211	-0.532	-0.244	0	0	2.635	-8.866	-0.223	0.061	-0.122	-0.122	3.23	9.564	0.945	0.061	0.122	0	-9.788	-1.211	-0.532	-0.244	0	0	1.151	9.642	1.418	0.061	0.122	0	1.065	9.869	-0.422	-0.061	0.122	0.122	1506610411
-9.798	-1.192	-0.474	-0.366	0	0	2.635	-8.866	-0.223	0.122	-0.122	-0.122	3.271	9.551	0.947	0.061	0.122	0	-9.798	-1.192	-0.474	-0.366	0	0	1.186	9.631	1.481	0.061	0.183	-0.061	1.12	9.875	-0.374	-0.122	0.183	0.183	1506610411
-9.775	-1.235	-0.453	-0.366	0	-0.061	2.46	-8.989	-0.231	0.122	-0.244	-0.122	3.308	9.55	0.967	0.061	0.122	0	-9.775	-1.235	-0.453	-0.366	0	-0.061	1.241	9.633	1.515	0.122	0.244	-0.061	1.047	9.906	-0.316	-0.122	0.183	0.183	1506610411
-9.842	-1.238	-0.47	-0.488	0	-0.122	2.378	-9.054	-0.225	0.244	-0.61	-0.244	3.271	9.586	0.931	0.183	0.183	0.122	-9.842	-1.238	-0.47	-0.488	0	-0.122	1.469	9.688	1.498	0.061	0.366	-0.122	1	9.878	-0.318	0.122	0.061	0	1506610411
-9.848	-1.12	-0.59	-0.732	-0.244	-0.244	2.378	-9.054	-0.225	0.549	-0.916	-0.366	3.257	9.616	0.865	0.183	0.183	0.122	-9.848	-1.12	-0.59	-0.732	-0.244	-0.244	1.725	9.739	1.422	0.061	0.61	-0.305	0.766	9.889	-0.435	0.305	-0.061	-0.061	1506610411
-9.814	-1.013	-0.776	-1.099	-0.488	-0.427	2.211	-9.068	-0.237	0.977	-1.16	-0.549	3.217	9.514	0.995	0	0.183	0.061	-9.814	-1.013	-0.776	-1.099	-0.488	-0.427	1.897	9.747	1.291	0.122	0.854	-0.427	0.806	9.874	-0.617	0.427	0.122	-0.122	1506610411
-9.587	-0.912	-1	-1.282	-0.305	-0.671	2.153	-9.006	-0.135	1.282	-1.526	-0.671	3.263	9.446	1.025	0.549	0.61	-0.366	-9.587	-0.912	-1	-1.282	-0.305	-0.671	2.098	9.752	1.219	0	1.221	-0.549	0.94	9.866	-1.012	0.488	0.549	-0.244	1506610411
-9.646	-0.731	-1.288	-1.709	-0.488	-0.793	2.153	-9.006	-0.135	1.404	-1.77	-0.793	3.332	9.367	0.967	0.549	0.61	-0.366	-9.646	-0.731	-1.288	-1.709	-0.488	-0.793	2.021	9.613	0.985	-0.122	1.648	-0.732	0.933	9.763	-1.006	0.61	0.671	-0.427	1506610411
-9.808	-0.821	-1.48	-1.953	-0.488	-0.732	2.054	-8.817	0.231	1.465	-1.953	-0.671	3.274	9.226	0.953	0.854	1.221	-0.61	-9.808	-0.821	-1.48	-1.953	-0.488	-0.732	1.616	9.445	0.577	-0.244	1.892	-0.671	1.327	9.713	-1.205	0.732	1.16	-0.549	1506610411
-9.989	-0.837	-1.448	-2.075	-0.183	-0.549	1.952	-8.79	0.493	1.648	-2.258	-0.732	3.353	9.235	0.897	0.916	1.831	-1.221	-9.989	-0.837	-1.448	-2.075	-0.183	-0.549	1.254	9.622	0.201	-0.305	2.136	-0.549	1.662	9.83	-1.129	0.366	1.404	-0.488	1506610411
-9.977	-0.732	-1.436	-2.197	-0.183	-0.488	1.952	-8.79	0.493	1.587	-2.625	-0.732	3.473	9.68	0.683	0.916	1.831	-1.221	-9.977	-0.732	-1.436	-2.197	-0.183	-0.488	1.004	10.238	0.044	-0.122	2.38	-0.427	1.727	9.89	-1.257	0.183	1.404	-0.366	1506610411
-9.811	-0.671	-1.436	-2.441	-0.183	-0.488	1.979	-9.068	0.715	1.221	-2.686	-0.305	3.919	10.19	0.574	0.793	1.709	-1.526	-9.811	-0.671	-1.436	-2.441	-0.183	-0.488	0.474	10.392	0.11	-0.061	2.38	-0.183	1.692	9.95	-1.339	0.061	1.282	-0.427	1506610411
-9.703	-0.882	-1.548	-2.563	-0.305	-0.427	2.322	-8.336	1.409	0.916	-2.258	0.305	4.382	10.171	0.498	0.366	2.197	-1.526	-9.703	-0.882	-1.548	-2.563	-0.305	-0.427	0.051	10.162	0.202	-0.244	2.197	0.061	1.706	9.863	-1.437	0.061	1.221	-0.549	1506610411
-9.686	-1.157	-1.662	-2.441	-0.366	-0.366	2.322	-8.336	1.409	0.793	-1.77	0.793	4.488	9.985	0.371	0.366	2.197	-1.526	-9.686	-1.157	-1.662	-2.441	-0.366	-0.366	0.033	10.036	0.311	-0.366	1.953	0.244	1.555	9.782	-1.328	-0.061	1.221	-0.61	1506610411
-9.767	-1.177	-1.751	-2.258	-0.488	-0.244	2.348	-7.99	1.495	0.916	-2.258	1.099	4.357	9.933	0.161	0.183	2.197	-0.793	-9.767	-1.177	-1.751	-2.258	-0.488	-0.244	0.239	10.064	0.327	-0.488	2.014	0.427	1.765	9.761	-1.318	-0.244	1.465	-0.61	1506610411
-9.789	-1.004	-1.912	-2.258	-0.671	-0.183	2.589	-8.196	1.239	0.977	-2.869	1.465	4.215	9.833	0.035	0	1.892	0.244	-9.789	-1.004	-1.912	-2.258	-0.671	-0.183	0.311	9.951	0.297	-0.488	2.075	0.549	1.796	9.781	-1.309	-0.305	1.709	-0.549	1506610411
-9.72	-0.879	-2.163	-2.38	-0.793	-0.244	2.589	-8.196	1.239	0.916	-2.808	1.892	4.041	9.662	-0.074	0	1.892	0.244	-9.72	-0.879	-2.163	-2.38	-0.793	-0.244	0.194	9.713	0.199	-0.549	2.075	0.732	1.561	9.836	-1.375	-0.427	1.648	-0.549	1506610411
-9.568	-0.953	-2.336	-2.441	-0.854	-0.305	3.208	-8.447	1.12	0.61	-2.869	2.014	3.722	9.497	-0.207	0	2.197	0.488	-9.568	-0.953	-2.336	-2.441	-0.854	-0.305	0.195	9.63	0.105	-0.549	1.892	0.793	1.377	9.789	-1.596	-0.549	1.526	-0.732	1506610411
-9.558	-1.026	-2.588	-2.319	-0.916	-0.305	3.447	-8.699	1.202	0.366	-2.747	1.77	3.413	9.398	-0.426	-0.305	1.709	0.61	-9.558	-1.026	-2.588	-2.319	-0.916	-0.305	0.431	9.603	0.087	-0.427	1.77	0.793	1.263	9.781	-1.607	-0.732	1.77	-0.793	1506610411
-9.537	-1.069	-2.72	-2.197	-1.099	-0.122	3.447	-8.699	1.202	0.183	-2.563	1.221	3.299	9.17	-0.602	-0.305	1.709	0.61	-9.537	-1.069	-2.72	-2.197	-1.099	-0.122	0.654	9.476	0.086	-0.244	1.77	0.732	1.148	9.765	-1.89	-1.038	1.831	-0.977	1506610411
-9.344	-1.227	-2.384	-2.38	-1.221	0.122	3.521	-8.674	1.481	0	-2.686	0.549	3.323	8.875	-0.683	-0.244	1.465	0.488	-9.344	-1.227	-2.384	-2.38	-1.221	0.122	0.657	9.202	-0.008	-0.183	1.77	0.732	1.312	9.845	-2.016	-1.587	2.075	-0.977	1506610412
-9.222	-1.599	-1.845	-2.563	-0.488	0.305	3.48	-8.701	1.707	-0.122	-2.686	-0.061	3.473	8.681	-0.607	0.061	2.258	-0.061	-9.222	-1.599	-1.845	-2.563	-0.488	0.305	0.38	9.272	-0.108	-0.244	2.136	0.916	1.664	9.926	-1.419	-2.319	2.075	-0.793	1506610412
-10.023	-1.449	-1.467	-2.563	0.244	0.427	3.48	-8.701	1.707	-0.305	-2.197	-0.366	3.354	9.305	-0.663	0.061	2.258	-0.061	-10.023	-1.449	-1.467	-2.563	0.244	0.427	0.556	10.098	0.677	0.122	2.625	0.732	1.518	9.881	-0.366	-3.54	2.869	-0.305	1506610412
-10.91	-2.015	-1.257	-2.563	-0.244	0.366	3.391	-9.575	1.927	-0.366	-1.587	-0.366	3.284	10.195	-0.724	-0.061	2.075	-0.122	-10.91	-2.015	-1.257	-2.563	-0.244	0.366	0.809	10.585	2.22	1.282	2.258	0.122	0.858	10.219	0.106	-4.028	2.563	0.122	1506610412
-10.629	-2.518	-0.035	-2.747	-0.854	0.427	2.755	-10.273	1.427	0.122	-1.892	-0.427	3.622	10.143	-0.38	-0.183	1.038	0	-10.629	-2.518	-0.035	-2.747	-0.854	0.427	1.036	10.182	2.846	1.16	2.441	0.183	0.217	11.433	0.498	-3.906	1.038	0.305	1506610412
-10.648	-2.562	1.046	-2.991	-1.526	0.183	2.755	-10.273	1.427	0.916	-2.991	-0.854	3.622	10.143	-0.38	0.488	0.671	0.549	-10.648	-2.562	1.046	-2.991	-1.526	0.183	0.611	9.589	2.708	0.61	2.502	0.427	1.238	10.97	1.967	-4.395	2.563	0.793	1506610412
-10.896	-2.919	1.554	-2.625	-2.38	0	2.566	-9.997	0.845	1.648	-3.052	-1.404	4.307	9.839	1.091	1.282	1.526	1.282	-10.896	-2.919	1.554	-2.625	-2.38	0	0.291	9.254	2.693	0.732	2.686	0.671	1.448	9.554	3.023	-3.357	3.784	1.465	1506610412
-9.627	-2.943	1.718	-1.831	-1.282	0.122	1.894	-9.36	-0.315	2.075	-3.052	-1.648	3.336	10.378	1.212	1.465	3.54	1.953	-9.627	-2.943	1.718	-1.831	-1.282	0.122	0.786	10.129	2.513	1.16	3.052	0.549	0.041	8.933	3.193	-1.709	1.892	1.953	1506610412
-8.762	-2.19	1.384	-1.587	-0.061	0.305	1.894	-9.36	-0.315	2.075	-2.869	-1.099	2.387	11.007	1.146	0.854	3.723	2.38	-8.762	-2.19	1.384	-1.587	-0.061	0.305	0.952	10.561	2.616	1.099	3.418	0.244	0.67	8.224	2.5	0.854	2.136	3.052	1506610412
-8.991	-1.491	0.666	-1.77	-0.488	0.061	1.812	-8.812	-0.603	1.77	-2.502	-0.122	2.468	10.672	1.208	0.427	1.831	2.258	-8.991	-1.491	0.666	-1.77	-0.488	0.061	0.474	9.896	2.661	0.488	3.052	0.305	1.609	9.043	1.169	1.587	4.028	3.723	1506610412
-8.567	-1.39	0.251	-2.38	-0.122	-0.183	1.875	-7.894	-0.793	1.526	-2.075	0.549	2.314	10.117	1.187	0.793	1.648	2.136	-8.567	-1.39	0.251	-2.38	-0.122	-0.183	0.275	9.467	2.555	-0.061	2.625	0.305	0.464	9.69	1.497	1.343	4.639	4.333	1506610412
-9.159	-1.279	0.36	-2.38	0.061	-0.061	1.845	-7.663	-1.004	1.404	-2.075	0.732	1.651	9.884	1.17	1.16	2.625	2.197	-9.159	-1.279	0.36	-2.38	0.061	-0.061	0.348	9.399	2.363	-0.244	2.441	0.183	0.427	9.666	2.146	1.526	3.967	4.761	1506610412
-9.816	-1.119	0.413	-2.38	0	0.122	1.791	-8.024	-1.196	1.404	-2.38	0.854	1.13	9.58	1.109	1.16	2.686	1.831	-9.816	-1.119	0.413	-2.38	0	0.122	0.445	9.301	2.248	-0.122	2.075	0	1.451	9.606	2.371	2.258	4.7	4.333	1506610412
-9.952	-0.741	0.34	-2.502	0	0.183	2.122	-8.898	-1.516	1.16	-2.93	0.977	1.089	9.256	0.997	0.977	2.197	0.977	-9.952	-0.741	0.34	-2.502	0	0.183	0.566	9.331	2.177	-0.122	1.892	-0.183	1.802	9.988	1.961	2.319	4.883	3.906	1506610412
-9.741	-0.495	0.183	-2.747	-0.061	0.183	2.122	-8.898	-1.516	0.732	-2.869	1.16	1.089	9.256	0.997	0.977	1.831	0.061	-9.741	-0.495	0.183	-2.747	-0.061	0.183	0.624	9.429	2.132	-0.122	1.77	-0.427	1.648	10.064	1.659	2.319	4.7	3.418	1506610412
-9.332	-0.534	0.117	-2.93	-0.061	0.122	2.451	-9.193	-1.268	0.122	-2.319	1.282	1.538	9.162	0.816	1.099	1.892	-0.854	-9.332	-0.534	0.117	-2.93	-0.061	0.122	0.639	9.362	2.078	0	1.587	-0.549	1.426	9.679	1.543	2.197	4.333	2.808	1506610412
-9.422	-0.758	0.252	-2.808	0.061	0.183	2.594	-9.154	-0.891	-0.305	-1.953	1.16	1.956	9.119	0.88	1.221	1.77	-1.709	-9.422	-0.758	0.252	-2.808	0.061	0.183	0.726	9.257	2.011	0.061	1.465	-0.549	1.024	9.063	1.688	2.197	3.845	2.014	1506610412
-9.705	-0.811	0.056	-2.625	-0.061	0.305	2.765	-8.984	-0.3	-0.366	-1.648	0.916	2.383	9.221	1.035	1.404	1.831	-2.502	-9.705	-0.811	0.056	-2.625	-0.061	0.305	0.874	9.307	1.983	0.183	1.526	-0.549	1.165	8.647	2.332	2.075	3.845	1.099	1506610412
-9.994	-0.752	0.016	-2.747	-0.122	0.244	2.682	-8.894	0.218	-0.305	-1.77	0.671	2.828	9.532	1.291	1.587	2.014	-3.052	-9.994	-0.752	0.016	-2.747	-0.122	0.244	0.986	9.483	1.983	0.366	1.831	-0.61	2.403	8.933	2.42	1.953	3.296	0.549	1506610412
-10.116	-0.333	0.1	-3.052	0.244	0.183	2.627	-8.998	0.537	-0.122	-2.258	0.671	3.256	9.993	1.507	1.648	2.258	-3.357	-10.116	-0.333	0.1	-3.052	0.244	0.183	0.822	9.818	2.027	0.366	2.075	-0.488	3.302	9.368	2.461	1.16	3.052	0.549	1506610412
-10.676	-0.356	0.246	-3.357	0.183	-0.061	2.778	-9.275	0.799	0.122	-2.136	0.732	3.84	10.517	1.738	1.77	2.441	-3.418	-10.676	-0.356	0.246	-3.357	0.183	-0.061	0.477	10.098	2.067	0.305	2.075	-0.366	3.74	9.403	2.71	0.366	2.869	0.427	1506610412
-10.302	-1.599	-0.199	-2.991	0.061	-0.305	2.865	-9.44	0.991	0.305	-2.197	0.671	-8.681	20.285	-24.422	1.709	2.808	-3.113	-10.302	-1.599	-0.199	-2.991	0.061	-0.305	0.215	10.401	2.068	0.122	1.831	0.061	2.216	8.817	1.877	1.221	2.197	-0.366	1506610412
-10.871	-2.701	-0.392	-2.014	-0.305	-0.061	2.885	-9.476	1.087	0.671	-2.563	0.488	4.302	11.597	1.785	1.404	2.441	-0.366	-10.871	-2.701	-0.392	-2.014	-0.305	-0.061	0.384	10.956	1.93	0.183	1.77	0.427	0.505	9.223	0.665	3.113	0	-1.648	1506610412
-10.113	-1.828	-0.248	-1.709	-0.183	0.183	2.872	-9.807	0.94	1.099	-3.174	0.244	4.302	11.597	1.785	0.427	2.441	-0.366	-10.113	-1.828	-0.248	-1.709	-0.183	0.183	0.409	10.797	1.748	0.183	1.953	0.732	1.515	11.403	2.056	2.014	1.648	-1.282	1506610412
-9.262	-1.337	-0.496	-2.197	0.061	-0.122	2.907	-9.847	0.633	1.221	-3.296	0	4.145	10.367	1.499	-0.061	2.502	0.427	-9.262	-1.337	-0.496	-2.197	0.061	-0.122	0.008	9.958	1.548	0.061	2.563	1.282	3.261	10.806	3.062	0.122	-2.686	-0.854	1506610412
-9.278	-1.8	-1.219	-2.319	-0.244	-0.427	2.859	-9.293	0.406	1.038	-3.113	-0.305	3.68	10.056	0.889	-0.61	2.747	1.282	-9.278	-1.8	-1.219	-2.319	-0.244	-0.427	-0.37	9.333	1.312	0.061	2.686	1.77	1.158	9.47	-0.171	2.197	1.282	-1.221	1506610413
-9.375	-1.907	-1.721	-2.686	-0.549	-0.366	2.846	-8.415	0.562	0.793	-2.441	-0.549	3.217	9.884	0.163	-1.343	2.502	1.953	-9.375	-1.907	-1.721	-2.686	-0.549	-0.366	-0.237	9.214	1.01	0.183	2.502	2.075	1.416	9.44	-0.217	1.709	0	-1.465	1506610413
-9.31	-2.092	-1.737	-2.869	-0.366	-0.244	2.567	-7.931	0.746	0.793	-2.747	-1.099	3.042	9.82	-0.603	-1.77	1.648	2.441	-9.31	-2.092	-1.737	-2.869	-0.366	-0.244	0.31	9.335	0.696	0.122	2.502	2.014	1.971	9.714	-0.52	1.953	0.977	-1.343	1506610413
-9.574	-2.044	-1.869	-2.808	0	-0.061	2.379	-8.074	0.743	0.854	-2.991	-1.587	3.391	10.268	-1.237	-1.648	1.038	2.625	-9.574	-2.044	-1.869	-2.808	0	-0.061	0.737	9.921	0.471	0.183	3.235	1.953	1.841	9.854	-0.991	1.709	2.075	-1.038	1506610413
-9.653	-1.553	-1.851	-2.808	0.122	0	2.261	-8.842	0.672	0.61	-2.869	-1.831	3.988	10.298	-1.76	-1.343	1.587	2.258	-9.653	-1.553	-1.851	-2.808	0.122	0	0.628	10.688	0.4	0	3.54	1.953	1.233	9.857	-1.308	1.465	1.404	-0.854	1506610413
-9.647	-0.949	-1.853	-3.052	0	-0.122	2.222	-9.491	0.876	0.183	-2.319	-1.831	3.953	9.746	-2.15	-0.854	3.235	1.831	-9.647	-0.949	-1.853	-3.052	0	-0.122	0.249	10.41	0.578	0.122	3.235	1.892	1.333	9.952	-1.523	1.099	0.732	-0.916	1506610413
-9.57	-0.894	-1.887	-3.479	-0.305	-0.305	2.086	-9.336	1.312	-0.122	-2.136	-1.831	3.839	9.227	-2.18	-0.122	3.662	1.953	-9.57	-0.894	-1.887	-3.479	-0.305	-0.305	0.249	10.41	0.578	0.122	3.235	1.892	1.625	9.807	-1.648	0.854	0.854	-0.977	1506610413
-9.483	-1.316	-1.877	-3.662	-0.488	-0.366	1.922	-8.884	1.695	-0.305	-2.197	-1.526	3.754	8.695	-2.101	0.549	2.93	2.38	-9.483	-1.316	-1.877	-3.662	-0.488	-0.366	0.249	10.41	0.578	0.122	3.235	1.892	1.723	9.627	-1.78	0.854	1.282	-1.099	1506610413
-9.569	-1.639	-1.872	-3.662	-0.61	-0.427	1.66	-8.342	1.922	-0.244	-2.38	-1.038	3.566	8.425	-2.062	0.916	2.625	2.625	-9.569	-1.639	-1.872	-3.662	-0.61	-0.427	0.915	8.983	0.303	0.671	2.686	1.038	1.451	9.527	-1.598	0.854	2.197	-1.099	1506610413
-9.526	-1.816	-1.84	-3.418	-0.488	-0.427	1.276	-8.029	1.696	0.305	-2.747	-0.549	3.592	8.47	-2.036	1.16	2.441	2.38	-9.526	-1.816	-1.84	-3.418	-0.488	-0.427	1.272	9.219	0.041	1.038	3.174	0.793	1.199	9.646	-1.453	0.793	2.38	-0.916	1506610413
-9.654	-1.675	-1.881	-3.113	-0.427	-0.366	1.32	-8.203	1.378	1.038	-2.93	0.061	3.78	8.58	-1.962	1.526	2.563	1.77	-9.654	-1.675	-1.881	-3.113	-0.427	-0.366	1.443	9.521	0.075	1.465	3.662	0.488	0.874	9.753	-1.541	0.671	1.953	-0.793	1506610413
-9.654	-1.333	-2.058	-2.93	-0.244	-0.366	1.486	-8.336	1.168	1.343	-2.869	0.732	3.887	8.915	-1.712	2.014	2.991	1.16	-9.654	-1.333	-2.058	-2.93	-0.244	-0.366	1.4	9.782	0.118	1.648	4.028	0.183	0.825	9.848	-1.726	0.305	1.465	-0.671	1506610413
-9.688	-1.26	-2.128	-2.93	-0.366	-0.549	1.668	-8.403	1.007	1.221	-2.93	1.282	4.082	9.264	-1.255	2.441	2.991	0.793	-9.688	-1.26	-2.128	-2.93	-0.366	-0.549	1.159	10.07	0.098	1.709	4.028	-0.122	0.935	9.844	-1.814	0	1.404	-0.61	1506610413
-9.664	-1.538	-1.973	-2.563	-0.427	-0.61	1.839	-8.509	0.864	1.038	-2.991	1.892	4.082	9.264	-1.255	2.625	2.93	0.61	-9.664	-1.538	-1.973	-2.563	-0.427	-0.61	0.745	10.082	0.089	1.587	3.601	-0.366	0.816	9.794	-1.713	-0.122	1.465	-0.671	1506610413
-9.618	-1.732	-1.847	-2.014	-0.366	-0.488	1.957	-8.461	0.761	0.916	-3.113	2.38	4.195	9.551	-0.129	2.625	2.93	0.61	-9.618	-1.732	-1.847	-2.014	-0.366	-0.488	0.602	10.08	0.061	1.343	2.869	-0.427	0.516	9.757	-1.878	-0.305	1.221	-0.793	1506610413
-9.534	-1.446	-1.904	-1.282	-0.305	-0.305	2.521	-8.693	0.404	0.916	-3.479	2.808	4.183	9.629	0.486	2.563	2.686	0.61	-9.534	-1.446	-1.904	-1.282	-0.305	-0.305	0.763	10.167	0.096	0.977	2.38	-0.366	0.462	9.819	-1.707	-0.427	0.854	-0.793	1506610413
-9.714	-1.049	-2.119	-0.732	-0.244	0	2.521	-8.693	0.404	0.732	-3.54	2.991	4.183	9.629	0.486	2.441	2.502	0.427	-9.714	-1.049	-2.119	-0.732	-0.244	0	0.772	10.177	0.159	0.549	2.014	-0.244	0.562	9.891	-1.607	-0.793	0.366	-0.793	1506610413
-10.18	-0.879	-2.109	-0.671	-0.549	0.183	3.125	-8.777	0.376	0.305	-2.808	2.991	3.981	10.002	1.443	2.136	2.625	0.122	-10.18	-0.879	-2.109	-0.671	-0.549	0.183	0.522	10.252	0.145	0.061	1.648	0.061	0.976	9.89	-1.787	-1.16	0.183	-0.854	1506610413
-10.856	-0.902	-2	-1.099	-0.488	0.183	4.057	-9.82	0.413	-0.183	-1.892	2.747	3.643	10.726	1.404	1.404	2.319	-0.244	-10.856	-0.902	-2	-1.099	-0.488	0.183	0.622	10.859	0.255	0	0.977	0.305	1.298	10.202	-1.842	-1.343	0.305	-0.854	1506610413
-10.989	-1.432	-1.82	-1.343	-0.671	0	4.057	-9.82	0.413	-0.549	-1.282	2.258	3.759	10.793	1.483	0.366	1.221	-0.793	-10.989	-1.432	-1.82	-1.343	-0.671	0	1.41	11.587	0.784	0.183	0.366	0	1.092	10.746	-1.343	-1.892	0.732	-0.61	1506610413
-10.129	-2.182	-1.276	-0.977	-0.977	0.122	4.466	-10.959	0.415	-0.61	-1.038	1.526	4.024	9.685	1.68	0	0.427	-1.404	-10.129	-2.182	-1.276	-0.977	-0.977	0.122	1.684	10.686	1.233	-0.183	0.061	-0.122	0.629	11.206	-0.593	-2.319	0.916	-0.488	1506610413
-9.089	-2.439	-0.495	-0.793	-0.977	0.488	4.797	-10.633	0.572	-0.671	-0.977	0.244	3.985	8.617	1.786	0.305	0.854	-1.587	-9.089	-2.439	-0.495	-0.793	-0.977	0.488	1.261	9.065	1.292	-0.793	0.122	0.122	0.715	11.056	0.437	-2.93	1.465	-0.183	1506610413
-8.887	-2.535	0.323	-0.61	-0.854	0.793	4.549	-9.42	0.839	-0.61	-0.916	-1.465	3.985	8.617	1.786	0.244	1.465	-1.465	-8.887	-2.535	0.323	-0.61	-0.854	0.793	0.62	8.256	1.354	-0.793	0.61	0.488	0.699	10	1.386	-3.54	1.587	0.427	1506610413
-9.548	-2.372	0.774	-0.916	-0.732	0.671	4.023	-8.854	0.9	-0.244	-0.671	-2.747	3.177	9.21	1.258	-0.427	1.343	-1.343	-9.548	-2.372	0.774	-0.916	-0.732	0.671	0.324	8.593	1.751	-0.305	1.099	0.549	0.834	9.262	1.887	-3.967	1.099	1.404	1506610413
-10.479	-2.22	0.79	-1.16	-0.793	0.427	2.665	-9.439	0.409	0.366	-0.305	-3.296	3.257	10.204	0.648	-1.099	0.122	-1.16	-10.479	-2.22	0.79	-1.16	-0.793	0.427	0.602	9.631	2.598	0.61	1.282	0.305	0.797	9.387	1.852	-3.662	1.221	2.258	1506610413
-10.355	-2.158	0.901	-1.099	-0.488	0.366	2.665	-9.439	0.409	0.854	-0.183	-3.54	3.706	10.652	0.505	-1.343	-0.916	-0.854	-10.355	-2.158	0.901	-1.099	-0.488	0.366	1.04	10.604	2.955	0.549	1.282	0	0.441	9.728	1.372	-2.441	1.099	2.625	1506610414
-9.438	-1.76	0.933	-1.221	-0.122	0.427	2.082	-10.095	-0.142	1.343	-0.61	-3.479	3.872	10.07	0.991	-0.671	-0.366	-0.366	-9.438	-1.76	0.933	-1.221	-0.122	0.427	0.928	10.501	2.903	0.549	1.282	0	0.537	10.168	1.101	-0.732	1.77	2.686	1506610414
-9.058	-1.462	0.549	-1.343	-0.427	0.183	1.702	-10.106	-0.727	1.526	-1.282	-3.479	3.305	9.396	1.282	0.61	1.282	0.244	-9.058	-1.462	0.549	-1.343	-0.427	0.183	0.658	9.556	2.707	-0.61	0.549	-0.061	1.224	9.378	0.9	0.427	3.479	3.052	1506610414
-8.872	-1.524	0.336	-1.404	-0.366	-0.061	1.652	-9.201	-0.955	1.221	-1.465	-3.418	2.724	9.083	1.426	0.916	1.465	0.732	-8.872	-1.524	0.336	-1.404	-0.366	-0.061	0.7	8.886	2.498	-0.488	0.366	-0.122	0.873	9.435	1.318	1.099	5.005	3.113	1506610414
-9.243	-1.573	0.365	-1.221	-0.122	0	1.672	-8.433	-0.863	0.732	-0.977	-2.991	2.558	9.031	1.609	0.366	0.732	0.854	-9.243	-1.573	0.365	-1.221	-0.122	0	1.145	8.875	2.294	-0.183	0.549	-0.122	0.084	9.441	1.919	1.099	4.883	3.113	1506610414
-9.619	-1.491	0.494	-1.038	-0.061	0	1.354	-8.336	-0.971	0.671	-0.854	-2.258	2.622	9.063	1.689	0.122	0.366	0.549	-9.619	-1.491	0.494	-1.038	-0.061	0	1.613	9.086	2.364	0.183	0.793	-0.183	-0.234	9.727	2.353	0.488	3.723	2.38	1506610414
-9.619	-1.162	0.53	-1.099	-0.122	-0.183	1.329	-8.36	-1.263	0.793	-1.221	-1.282	2.83	9.113	1.853	0.183	0.488	0	-9.619	-1.162	0.53	-1.099	-0.122	-0.183	1.774	9.193	2.369	0.183	1.16	-0.183	-0.026	9.838	2.493	0.244	1.953	2.441	1506610414
-9.694	-0.742	0.445	-1.282	-0.244	-0.305	1.329	-8.36	-1.263	0.61	-1.16	-0.183	2.827	9.251	1.904	0.427	0.977	-0.427	-9.694	-0.742	0.445	-1.282	-0.244	-0.305	1.522	9.198	2.339	0.122	1.16	-0.183	0.967	9.497	2.78	0.488	1.77	2.258	1506610414
-9.655	-0.566	0.444	-1.343	-0.122	-0.305	1.918	-8.384	-0.885	0.061	-0.977	0.854	2.844	9.382	1.836	0.488	0.854	-0.61	-9.655	-0.566	0.444	-1.343	-0.122	-0.305	1.366	9.301	2.333	0.122	0.854	-0.244	1.401	9.329	2.602	0.916	2.075	2.014	1506610414
-9.572	-0.638	0.517	-1.221	0.244	-0.244	1.918	-8.384	-0.885	-0.305	-0.854	1.709	2.954	9.396	1.742	0.305	0.488	-0.61	-9.572	-0.638	0.517	-1.221	0.244	-0.244	1.585	9.416	2.327	0.122	0.854	-0.244	1.273	9.103	2.322	1.038	2.563	1.526	1506610414
-9.634	-0.659	0.467	-1.038	0.488	-0.122	2.31	-8.631	-0.557	-0.305	-0.793	2.319	3.101	9.298	1.761	0.366	0.427	-0.732	-9.634	-0.659	0.467	-1.038	0.488	-0.122	1.814	9.447	2.291	0.061	0.671	-0.549	1.256	8.874	2.257	1.038	2.014	0.916	1506610414
-9.757	-0.674	0.347	-1.282	0.244	-0.183	2.591	-8.923	-0.309	-0.183	-1.099	2.625	3.195	9.165	1.788	0.61	0.61	-0.916	-9.757	-0.674	0.347	-1.282	0.244	-0.183	1.824	9.271	2.274	0	0.671	-0.61	1.785	8.802	2.445	0.977	1.648	0.366	1506610414
-9.792	-0.462	0.458	-1.343	0.061	-0.183	2.906	-9.11	-0.214	0.061	-1.404	2.747	3.195	9.165	1.788	0.793	0.793	-1.038	-9.792	-0.462	0.458	-1.343	0.061	-0.183	1.698	9.154	2.16	0	0.732	-0.61	2.659	8.982	3.186	0.61	1.282	0.122	1506610414
-9.811	-0.281	0.88	-1.221	0.488	-0.122	3.285	-9.231	-0.117	0.183	-1.282	2.808	3.254	9.17	1.823	0.793	0.916	-1.099	-9.811	-0.281	0.88	-1.221	0.488	-0.122	1.406	9.117	2.208	0.122	0.793	-0.549	2.976	9.13	3.87	0	1.099	0.183	1506610414
-10.72	-0.669	0.76	-1.16	0.305	-0.122	3.506	-9.314	-0.045	0.244	-1.282	2.747	3.4	9.567	1.802	0.793	0.916	-1.038	-10.72	-0.669	0.76	-1.16	0.305	-0.122	1.171	9.245	2.269	0.244	0.671	-0.427	2.494	8.675	3.924	-0.244	0.793	0	1506610414
-10.872	-1.336	0.355	-1.282	0.244	-0.122	3.71	-9.277	0.022	0.427	-1.16	2.563	3.582	10.07	1.772	0.732	0.732	-0.854	-10.872	-1.336	0.355	-1.282	0.244	-0.122	1.176	9.729	2.316	0.427	0.61	-0.305	1.78	8.814	2.969	1.038	0.122	-1.099	1506610414
-10.867	-1.864	-0.02	-0.671	-0.488	0.122	3.832	-9.434	-0.018	0.671	-1.221	2.441	3.582	10.07	1.772	0.671	0.732	-0.671	-10.867	-1.864	-0.02	-0.671	-0.488	0.122	1.091	10.145	2.381	0.488	0.793	-0.183	1.677	9.245	2.482	3.052	-1.587	-1.587	1506610414
-9.857	-0.892	0.451	-0.793	-0.061	0.366	4.276	-9.631	-0.362	0.854	-1.343	2.136	3.869	10.646	1.73	0.488	1.099	0.183	-9.857	-0.892	0.451	-0.793	-0.061	0.366	0.622	10.28	2.283	0.427	0.916	0.061	3.82	10.849	3.351	1.648	0.793	0	1506610414
-9.96	-0.939	0.011	-1.221	0	0	4.276	-9.631	-0.362	0.793	-1.099	1.648	3.869	10.646	1.73	0.488	1.099	0.183	-9.96	-0.939	0.011	-1.221	0	0	0.122	10.359	2.226	0.366	0.977	0.305	3.686	10.194	3.347	-0.488	-1.953	0.122	1506610414
-9.686	-1.677	-0.394	-0.977	0.122	-0.122	4.551	-9.524	-0.298	0.427	-0.61	0.854	3.338	10.747	1.322	0.183	0.916	0.793	-9.686	-1.677	-0.394	-0.977	0.122	-0.122	-0.112	10.417	2.072	0.427	0.549	0.549	0.201	9.27	1.238	1.709	0.916	-0.977	1506610414
-9.281	-1.769	-0.453	-0.793	0.183	-0.061	4.496	-9.204	-0.145	0.244	-0.488	-0.305	3.152	10.284	1.111	-0.122	0.366	1.282	-9.281	-1.769	-0.453	-0.793	0.183	-0.061	0.374	10.275	1.788	0.488	0.122	0.61	1.209	9.787	0.248	2.075	-1.282	-0.854	1506610414
-9.257	-1.786	-0.584	-0.793	0.183	-0.061	4.065	-8.902	-0.056	0.305	-0.793	-1.648	3.042	9.594	0.958	-0.122	0.244	1.465	-9.257	-1.786	-0.584	-0.793	0.183	-0.061	0.87	9.765	1.586	0.183	0.488	0.61	1.299	9.737	0.13	2.319	0.061	-1.038	1506610414
-9.326	-1.82	-0.806	-0.916	0	-0.122	3.541	-8.702	-0.001	0.305	-0.977	-2.747	3.042	9.594	0.958	0	0.61	1.343	-9.326	-1.82	-0.806	-0.916	0	-0.122	0.813	9.325	1.278	0.061	0.977	0.671	1.698	9.662	0.049	2.258	0.366	-0.916	1506610414
-9.458	-1.855	-1.14	-0.916	0.061	-0.122	3.057	-8.653	0.12	0.061	-0.793	-3.418	2.644	9.237	0.641	-0.061	1.221	1.099	-9.458	-1.855	-1.14	-0.916	0.061	-0.122	0.586	9.246	0.971	0.122	1.221	0.793	1.366	9.612	-0.159	2.075	0.61	-0.732	1506610414
-9.483	-1.889	-1.331	-0.854	0.122	0	2.564	-8.735	0.245	-0.122	-0.549	-3.845	2.637	9.371	0.307	-0.244	1.221	0.732	-9.483	-1.889	-1.331	-0.854	0.122	0	0.489	9.434	0.791	0.244	1.343	0.732	1.142	9.725	-0.374	1.709	0.183	-0.61	1506610414
-9.554	-1.741	-1.422	-0.671	0.305	0.122	2.204	-8.985	0.408	-0.122	-0.183	-3.967	2.736	9.574	0.002	-0.488	0.977	0.427	-9.554	-1.741	-1.422	-0.671	0.305	0.122	0.481	9.763	0.772	0.366	1.404	0.61	1.213	9.839	-0.743	1.404	0.061	-0.427	1506610414
-9.696	-1.419	-1.534	-0.549	0.366	0.122	1.916	-9.258	0.596	0	0.366	-3.845	2.914	9.847	-0.224	-0.549	0.732	0.183	-9.696	-1.419	-1.534	-0.549	0.366	0.122	0.423	10.094	0.724	0.305	1.404	0.549	1.237	9.823	-1.102	0.977	-0.122	-0.366	1506610415
-9.672	-1.194	-1.543	-0.61	0.488	0.061	1.692	-9.348	0.969	-0.183	0.732	-3.235	2.914	9.847	-0.224	-0.427	0.671	-0.183	-9.672	-1.194	-1.543	-0.61	0.488	0.061	0.297	10.207	0.774	0.305	1.404	0.549	1.27	9.817	-1.553	0.916	-0.305	-0.366	1506610415
-9.743	-0.979	-1.598	-0.793	0.427	-0.183	1.381	-9.27	1.303	-0.244	0.732	-2.38	3.112	9.644	-0.459	-0.244	0.732	-0.244	-9.743	-0.979	-1.598	-0.793	0.427	-0.183	0.367	10.125	0.879	0.305	0.793	0.244	1.314	9.814	-1.778	0.793	-0.122	-0.488	1506610415
-9.696	-1.036	-1.589	-1.038	0.122	-0.366	1.095	-8.957	1.623	-0.061	0.305	-1.343	3.104	9.101	-0.351	0.061	0.549	-0.183	-9.696	-1.036	-1.589	-1.038	0.122	-0.366	0.615	9.762	0.927	0.122	0.305	-0.061	1.293	9.776	-1.744	0.61	-0.244	-0.549	1506610415
-9.662	-1.272	-1.577	-1.221	-0.061	-0.427	0.965	-8.427	1.913	0.244	-0.366	-0.183	3.104	9.101	-0.351	0.549	0.488	-0.061	-9.662	-1.272	-1.577	-1.221	-0.061	-0.427	0.932	9.272	0.703	-0.061	0.183	-0.244	1.355	9.711	-1.596	0.549	0.122	-0.671	1506610415
-9.689	-1.519	-1.52	-1.16	0.061	-0.366	1.114	-8.033	1.983	0.549	-0.854	0.854	3.066	9.021	-0.004	0.854	0.549	-0.183	-9.689	-1.519	-1.52	-1.16	0.061	-0.366	1.287	9.365	0.469	0.061	0.549	-0.427	1.235	9.692	-1.574	0.488	0.488	-0.61	1506610415
-9.719	-1.504	-1.511	-1.038	0.244	-0.366	1.314	-8.22	1.823	0.793	-1.099	1.892	3.247	9.317	0.15	0.916	0.793	-0.671	-9.719	-1.504	-1.511	-1.038	0.244	-0.366	1.413	9.637	0.391	0.427	0.977	-0.61	0.916	9.781	-1.712	0.366	0.305	-0.549	1506610415
-9.705	-1.247	-1.634	-0.916	0.305	-0.427	1.537	-8.667	1.543	0.916	-1.343	2.869	3.247	9.317	0.15	0.916	0.977	-1.16	-9.705	-1.247	-1.634	-0.916	0.305	-0.427	1.127	9.824	0.486	0.671	1.282	-0.61	0.802	9.843	-1.796	0.244	0.122	-0.488	1506610415
-9.741	-1.067	-1.763	-0.977	0.183	-0.488	1.843	-8.975	1.238	0.916	-1.709	3.54	3.902	9.868	0.467	0.916	0.793	-1.282	-9.741	-1.067	-1.763	-0.977	0.183	-0.488	0.757	10	0.575	0.671	1.16	-0.61	0.91	9.857	-1.906	0.183	-0.061	-0.488	1506610415
-9.822	-1.066	-1.678	-1.038	-0.061	-0.427	2.312	-9.146	1.002	0.916	-1.892	3.784	4.024	9.831	0.635	0.916	0.793	-0.977	-9.822	-1.066	-1.678	-1.038	-0.061	-0.427	0.571	9.993	0.613	0.366	0.732	-0.61	1.079	9.794	-1.937	0.122	-0.183	-0.549	1506610415
-9.835	-1.053	-1.511	-0.916	-0.183	-0.305	2.883	-9.119	0.757	0.793	-1.709	3.601	4.024	9.831	0.635	0.977	0.916	-0.305	-9.835	-1.053	-1.511	-0.916	-0.183	-0.305	0.608	9.892	0.507	-0.061	0.549	-0.427	1.238	9.781	-1.934	-0.061	0.061	-0.488	1506610415
-9.745	-0.993	-1.529	-0.671	-0.366	-0.122	3.385	-8.966	0.528	0.61	-1.465	2.991	3.796	9.8	1.064	0.916	0.977	0.061	-9.745	-0.993	-1.529	-0.671	-0.366	-0.122	0.671	9.822	0.333	-0.244	0.61	-0.183	1.006	9.836	-1.561	-0.183	-0.061	-0.488	1506610415
-9.701	-0.762	-1.627	-0.488	-0.427	0.061	3.722	-8.723	0.505	0.305	-1.343	2.197	3.631	9.817	1.182	0.61	1.221	0.061	-9.701	-0.762	-1.627	-0.488	-0.427	0.061	0.764	9.843	0.254	-0.183	0.732	0.061	1.182	9.818	-1.458	-0.305	-0.183	-0.427	1506610415
-9.672	-0.54	-1.779	-0.366	-0.366	0.183	3.874	-8.431	0.58	-0.061	-1.404	1.343	3.631	9.817	1.182	0.244	1.221	-0.061	-9.672	-0.54	-1.779	-0.366	-0.366	0.183	0.768	9.874	0.334	-0.122	0.854	0.305	1.264	9.831	-1.369	-0.488	0.061	-0.427	1506610415
-9.7	-0.596	-1.867	-0.366	-0.366	0.244	3.968	-8.196	0.65	-0.244	-1.465	0.61	3.762	10.021	1.266	-0.122	1.038	-0.122	-9.7	-0.596	-1.867	-0.366	-0.366	0.244	0.648	9.95	0.428	-0.244	0.732	0.61	1.349	9.752	-1.631	-0.61	-0.305	-0.427	1506610415
-9.973	-0.861	-1.713	-0.671	-0.183	0.305	4.053	-8.142	0.786	-0.427	-1.16	0.061	3.744	10.307	1.119	-0.427	0.916	0	-9.973	-0.861	-1.713	-0.671	-0.183	0.305	0.719	10.158	0.517	-0.244	0.732	0.61	1.53	9.701	-1.786	-0.793	-0.122	-0.488	1506610415
-10.728	-1.049	-1.718	-1.038	-0.305	0.183	4.006	-8.539	0.921	-0.61	-0.916	-0.427	3.744	10.307	1.119	-0.732	0.549	0.183	-10.728	-1.049	-1.718	-1.038	-0.305	0.183	1.422	10.756	0.805	-0.244	0.549	0.793	1.281	9.933	-1.675	-1.16	0.122	-0.427	1506610415
-10.389	-1.59	-1.686	-0.854	-0.427	-0.122	3.945	-9.458	1.007	-0.61	-0.854	-0.793	3.859	10.329	0.897	-0.793	0.427	0.183	-10.389	-1.59	-1.686	-0.854	-0.427	-0.122	2.034	10.92	1.091	-0.244	0.549	0.488	0.586	10.556	-1.546	-1.16	0.244	-0.366	1506610415
-9.915	-1.536	-1.538	-0.671	-0.732	-0.183	3.872	-10.168	1.054	-0.488	-0.793	-1.282	3.822	9.477	1.162	-0.427	0.793	0.183	-9.915	-1.536	-1.538	-0.671	-0.732	-0.183	1.645	9.871	1.197	-0.61	0.671	0.61	0.285	10.807	-0.922	-1.587	0.793	-0.366	1506610415
-9.702	-1.448	-1.127	-1.16	-0.854	-0.122	3.685	-9.805	1.129	-0.549	-0.671	-2.075	3.822	9.477	1.162	-0.183	1.282	0.366	-9.702	-1.448	-1.127	-1.16	-0.854	-0.122	0.883	9.043	1.11	-0.61	0.732	0.854	0.398	10.458	-0.224	-2.075	0.671	-0.244	1506610415
-9.813	-1.973	-0.681	-1.221	-0.793	0.183	3.345	-9.524	1.231	-0.549	-0.122	-2.625	3.03	9.211	0.991	-0.671	0.977	0.61	-9.813	-1.973	-0.681	-1.221	-0.793	0.183	0.957	9.003	1.244	0	0.671	0.671	0.641	10.22	0.197	-2.747	0.183	0.061	1506610415
-9.585	-2.461	-0.37	-0.488	-0.916	0.427	2.783	-9.593	1.23	-0.244	0.122	-2.625	3.137	9.311	0.675	-0.977	-0.061	0.732	-9.585	-2.461	-0.37	-0.488	-0.916	0.427	1.361	9.298	1.707	0	0.671	0.671	1.04	9.993	1.11	-3.113	0.916	0.793	1506610415
-9.276	-2.094	0.139	-0.122	-0.793	0.488	2.369	-9.384	1.142	0.061	0.061	-2.319	3.137	9.311	0.675	-0.854	-0.244	0.793	-9.276	-2.094	0.139	-0.122	-0.793	0.488	1.428	9.455	2.047	0.366	1.404	0.366	1.297	9.979	2.038	-3.662	1.221	1.526	1506610415
-9.939	-1.224	0.471	-0.549	-0.916	0.366	2.119	-9.161	0.993	0.366	-0.122	-2.014	3.182	9.355	0.587	-0.244	0.671	0.854	-9.939	-1.224	0.471	-0.549	-0.916	0.366	1.315	9.442	2.321	0.183	1.709	0.305	1.558	9.871	2.169	-3.967	1.038	2.38	1506610415
-10.749	-0.906	0.346	-1.221	-1.526	0.183	1.879	-8.976	0.714	0.854	-0.427	-1.892	2.926	9.739	0.748	0.366	1.221	1.038	-10.749	-0.906	0.346	-1.221	-1.526	0.183	1.232	9.647	2.576	0.244	1.831	0.061	1.238	9.954	1.608	-3.601	0.427	2.808	1506610415
-10.148	-1.188	0.547	-1.343	-1.282	0.061	1.622	-8.856	0.272	1.16	-0.977	-1.587	2.926	9.739	0.748	0.671	0.977	1.343	-10.148	-1.188	0.547	-1.343	-1.282	0.061	1.211	10.137	2.444	0.366	1.465	-0.244	1.343	10.241	1.134	-1.892	1.343	2.747	1506610416
-9.132	-1.13	0.498	-1.587	-0.854	-0.122	1.44	-9.071	-0.225	1.282	-1.526	-0.977	2.94	9.7	1.562	0.854	0.854	1.282	-9.132	-1.13	0.498	-1.587	-0.854	-0.122	1.386	9.961	2.224	0.183	1.099	-0.305	1.249	9.905	0.922	-0.671	2.502	2.258	1506610416
-8.953	-1.098	0.481	-1.465	-0.488	-0.244	1.422	-9.064	-0.67	1.282	-1.953	-0.244	2.866	9.098	1.963	1.099	1.404	0.977	-8.953	-1.098	0.481	-1.465	-0.488	-0.244	1.663	9.244	2.242	-0.061	1.343	-0.366	1.657	9.244	1.267	-0.244	3.845	2.197	1506610416
-9.069	-1.129	0.356	-1.404	-0.427	-0.122	1.583	-8.36	-0.869	0.916	-1.953	0.305	2.866	9.098	1.963	1.221	2.075	0.671	-9.069	-1.129	0.356	-1.404	-0.427	-0.122	1.769	9.018	2.201	-0.122	1.648	-0.305	1.611	8.943	1.586	0.61	4.517	2.258	1506610416
-9.323	-0.896	0.445	-1.221	-0.183	0.061	1.741	-8.174	-0.88	0.732	-1.648	0.854	2.495	8.997	2.345	1.099	2.258	0.183	-9.323	-0.896	0.445	-1.221	-0.183	0.061	1.646	9.003	2.284	0	1.77	-0.183	1.022	8.961	2.022	0.671	4.578	1.953	1506610416
-9.585	-0.572	0.622	-1.282	-0.061	0.061	1.797	-8.475	-0.914	0.732	-1.526	1.465	2.495	8.997	2.345	0.977	1.892	-0.366	-9.585	-0.572	0.622	-1.282	-0.061	0.061	1.416	9.006	2.345	0.122	1.77	-0.122	0.376	9.244	2.274	0.61	3.784	1.526	1506610416
-9.772	-0.293	0.639	-1.831	-0.366	0	1.928	-8.824	-1.072	0.793	-2.014	1.953	2.619	9.08	2.401	0.793	1.648	-0.732	-9.772	-0.293	0.639	-1.831	-0.366	0	1.184	9.059	2.361	0.183	1.587	-0.061	0.573	9.091	2.689	0.488	2.258	0.977	1506610416
-9.737	-0.341	0.735	-2.563	-0.61	-0.183	2.275	-9.063	-1.134	0.549	-1.953	2.38	2.841	9.214	2.11	0.549	1.404	-0.916	-9.737	-0.341	0.735	-2.563	-0.61	-0.183	1.225	9.158	2.412	0.244	1.343	-0.061	1.515	8.832	3.161	0.61	1.526	0.549	1506610416
-9.551	-0.548	0.952	-2.502	-0.244	-0.061	2.671	-9.237	-1	0.305	-1.587	2.686	3.025	9.122	1.946	0.488	1.099	-0.977	-9.551	-0.548	0.952	-2.502	-0.244	-0.061	1.518	9.192	2.383	0.305	1.282	-0.183	1.848	8.619	3.405	0.854	1.892	0.122	1506610416
-9.597	-0.724	0.933	-2.441	0.061	0.061	2.926	-9.335	-0.775	0.244	-1.587	2.625	3.025	9.122	1.946	0.61	1.099	-1.099	-9.597	-0.724	0.933	-2.441	0.061	0.061	1.816	9.165	2.376	0.366	1.404	-0.244	1.762	8.736	3.496	0.793	2.319	-0.061	1506610416
-9.808	-0.65	1.089	-2.319	0.122	0.244	3.201	-9.332	-0.519	0.244	-1.587	2.625	3.487	9.152	1.9	0.793	1.465	-1.282	-9.808	-0.65	1.089	-2.319	0.122	0.244	1.946	9.209	2.336	0.488	1.709	-0.305	2.297	8.953	3.836	0.854	2.563	0.061	1506610416
-9.97	-0.346	1.272	-2.563	0	0.244	3.201	-9.332	-0.519	0.366	-1.831	2.258	3.765	9.345	1.957	0.977	1.709	-1.343	-9.97	-0.346	1.272	-2.563	0	0.244	1.853	9.293	2.352	0.61	2.014	-0.305	2.812	9.026	3.924	0.61	2.991	0.305	1506610416
-9.909	-0.142	1.584	-2.747	0.183	0.183	3.517	-9.396	-0.295	0.488	-2.136	1.77	3.765	9.345	1.957	1.099	2.014	-1.16	-9.909	-0.142	1.584	-2.747	0.183	0.183	1.687	9.466	2.421	0.671	2.258	-0.244	2.25	9.013	4.026	0.427	2.441	0.549	1506610416
-10.457	-0.613	0.998	-2.991	0	-0.061	3.633	-9.347	-0.246	0.732	-2.502	1.16	4.17	9.867	1.971	1.221	2.319	-0.732	-10.457	-0.613	0.998	-2.991	0	-0.061	1.629	9.696	2.469	0.732	2.38	-0.122	1.966	8.668	3.319	1.038	2.563	0.671	1506610416
-10.239	-1.392	0.522	-3.113	0.244	-0.244	3.531	-9.264	-0.284	0.977	-2.441	0.305	4.248	10.264	2.001	1.343	2.686	-0.244	-10.239	-1.392	0.522	-3.113	0.244	-0.244	1.742	10.104	2.262	0.671	2.502	0.061	1.341	8.777	2.194	3.052	2.319	0.122	1506610416
-10.348	-2.267	0.543	-2.93	0.122	-0.305	3.342	-9.411	-0.553	0.977	-2.441	0.305	4.248	10.264	2.001	1.465	3.174	0.122	-10.348	-2.267	0.543	-2.93	0.122	-0.305	1.723	10.229	1.95	0.549	2.93	0.244	0.555	9.837	2.224	3.784	2.502	-0.305	1506610416
-9.556	-2.103	0.846	-2.441	0.61	-0.183	3.088	-9.548	-0.787	1.16	-3.052	-0.732	3.87	10.378	1.833	1.404	3.54	0.427	-9.556	-2.103	0.846	-2.441	0.61	-0.183	1.262	10.13	1.615	0.549	2.93	0.244	-0.266	11.214	4.583	0.61	1.77	-0.061	1506610416
-9.335	-1.737	0.39	-1.953	1.16	-0.244	2.862	-9.542	-0.961	0.854	-3.174	-1.221	3.518	10.088	1.52	1.099	3.662	0.732	-9.335	-1.737	0.39	-1.953	1.16	-0.244	0.636	9.86	1.37	0.549	3.54	0.671	-0.651	9.757	2.969	1.16	1.221	-0.244	1506610416
-9.741	-1.407	-0.964	-2.136	0.854	-0.549	2.757	-9.046	-0.709	0.366	-2.38	-1.282	3.518	10.088	1.52	0.671	3.418	1.099	-9.741	-1.407	-0.964	-2.136	0.854	-0.549	0.151	9.568	1.229	0.488	3.296	0.916	0.488	9.587	0.877	2.197	-0.061	0.122	1506610416
-9.828	-1.529	-1.377	-2.808	0.183	-0.854	2.456	-8.296	-0.322	0.122	-2.136	-1.404	2.759	10.137	0.479	0.305	2.808	1.404	-9.828	-1.529	-1.377	-2.808	0.183	-0.854	0.129	9.794	0.974	0.427	3.052	0.977	1.565	9.761	0.297	2.136	1.099	0.244	1506610416
-9.344	-1.875	-1.419	-3.052	0.244	-0.854	2.18	-8.222	-0.042	0.122	-2.014	-1.343	2.554	10.154	0.017	0.061	2.075	1.526	-9.344	-1.875	-1.419	-3.052	0.244	-0.854	0.374	10.265	0.626	0.305	2.747	0.854	0.713	10.186	0.589	1.831	2.869	0	1506610416
-9.13	-2.005	-1.78	-2.808	0.488	-0.916	2.037	-8.637	0.206	0.183	-1.953	-1.099	2.554	10.154	0.017	0	1.709	1.221	-9.13	-2.005	-1.78	-2.808	0.488	-0.916	0.508	10.116	0.458	0.122	2.686	0.549	0.077	9.824	0.422	2.197	1.831	-0.183	1506610416
-9.25	-1.769	-2.305	-2.563	0.488	-0.916	2.067	-8.726	0.708	0	-1.709	-0.854	2.338	9.305	-0.61	0.122	1.77	0.854	-9.25	-1.769	-2.305	-2.563	0.488	-0.916	0.487	9.849	0.272	0	2.625	0.366	0.741	9.741	-0.435	2.014	1.282	-0.122	1506610416
-9.44	-1.494	-2.585	-2.869	0.488	-0.732	2.054	-8.747	1.249	0	-1.526	-0.854	2.363	9.055	-0.729	0.305	2.136	0.366	-9.44	-1.494	-2.585	-2.869	0.488	-0.732	0.325	9.589	0.084	-0.183	2.502	0.366	1.091	9.726	-1.041	1.892	1.16	-0.122	1506610416
-9.786	-1.369	-2.482	-3.235	0.122	-0.488	1.995	-8.979	2.131	0.305	-1.16	-0.61	2.391	9.18	-0.822	0.61	2.747	-0.916	-9.786	-1.369	-2.482	-3.235	0.122	-0.488	0.118	9.61	-0.095	-0.122	2.502	0.305	1.869	9.89	-1.29	1.404	2.136	-0.061	1506610417
-9.836	-1.427	-2.481	-3.54	-0.183	-0.549	1.995	-8.979	2.131	0.305	-1.16	-0.61	2.523	9.469	-0.93	0.61	2.747	-0.916	-9.836	-1.427	-2.481	-3.54	-0.183	-0.549	-0.067	9.842	-0.086	0.244	2.502	0.244	1.869	9.89	-1.29	1.404	2.136	-0.061	1506610417
-9.741	-1.595	-2.383	-3.601	-0.427	-0.549	1.81	-9.183	2.352	0.488	-1.343	-0.183	2.81	9.501	-0.992	0.549	2.563	-1.404	-9.741	-1.595	-2.383	-3.601	-0.427	-0.549	-0.207	9.854	0.129	0.61	2.319	0	1.804	9.987	-0.965	1.038	2.258	-0.061	1506610417
-9.542	-1.771	-2.339	-3.723	-0.671	-0.427	1.713	-9.024	2.412	0.854	-1.831	0.244	2.81	9.501	-0.992	0.61	2.319	-1.526	-9.542	-1.771	-2.339	-3.723	-0.671	-0.427	-0.136	9.778	0.233	0.61	2.319	0	1.904	9.896	-1.162	0.854	2.441	-0.061	1506610417
-9.627	-1.983	-2.323	-3.723	-0.793	-0.183	1.78	-8.644	2.196	1.221	-2.075	0.427	3.563	9.744	-0.837	0.916	2.136	-1.282	-9.627	-1.983	-2.323	-3.723	-0.793	-0.183	0.126	9.957	0.385	0.61	2.197	-0.244	1.584	9.835	-1.119	0.488	2.686	0	1506610417
-9.613	-1.971	-2.289	-3.662	-0.793	-0.122	1.721	-8.475	1.741	1.648	-2.686	0.366	3.865	10.112	-0.605	1.221	2.441	-0.916	-9.613	-1.971	-2.289	-3.662	-0.793	-0.122	0.349	10.304	0.522	0.671	2.625	-0.366	1.28	9.829	-1.141	0.427	2.441	0.122	1506610417
-9.623	-1.974	-2.427	-3.784	-0.793	-0.183	1.729	-8.502	1.132	1.953	-3.418	0.305	3.865	10.112	-0.605	1.465	2.93	-0.61	-9.623	-1.974	-2.427	-3.784	-0.793	-0.183	0.315	10.485	0.574	0.671	2.625	-0.366	1.407	9.88	-1.376	0.427	2.258	0.183	1506610417
-9.479	-2.143	-2.59	-3.845	-0.793	-0.244	1.799	-8.508	0.502	2.014	-4.028	0.366	4.033	10.456	0.077	1.648	3.418	-0.122	-9.479	-2.143	-2.59	-3.845	-0.793	-0.244	0.075	10.491	0.639	0.488	3.235	0	1.541	9.912	-1.7	0.305	2.686	0.183	1506610417
-9.485	-2.43	-2.631	-3.845	-0.916	-0.244	2.013	-8.435	0.071	1.831	-4.333	0.549	3.863	10.35	0.425	1.709	3.662	0.488	-9.485	-2.43	-2.631	-3.845	-0.916	-0.244	-0.114	10.212	0.684	0.366	3.174	0.305	1.438	9.914	-1.835	0.122	3.052	0.305	1506610417
-9.422	-2.724	-2.533	-3.54	-0.977	-0.244	2.31	-8.384	-0.108	1.465	-4.089	0.732	3.863	10.35	0.425	1.526	3.662	1.099	-9.422	-2.724	-2.533	-3.54	-0.977	-0.244	-0.164	9.904	0.561	0.366	3.174	0.305	1.232	9.965	-1.614	-0.183	3.174	0.366	1506610417
-9.345	-2.869	-2.296	-3.052	-1.099	-0.122	2.425	-8.461	-0.287	1.099	-3.845	0.732	3.213	10.025	0.782	1.16	3.723	1.526	-9.345	-2.869	-2.296	-3.052	-1.099	-0.122	-0.232	9.678	0.458	-0.061	3.113	0.916	1.123	10.009	-1.474	-0.305	3.113	0.488	1506610417
-9.227	-2.894	-2.097	-2.625	-1.343	-0.061	2.542	-8.482	-0.384	0.61	-3.601	0.61	2.793	9.867	0.622	0.671	3.601	1.709	-9.227	-2.894	-2.097	-2.625	-1.343	-0.061	-0.452	9.493	0.432	-0.061	3.113	1.16	1.055	10.015	-1.144	-0.549	3.113	0.732	1506610417
-9.082	-2.774	-1.768	-2.258	-1.099	0.122	2.72	-8.36	-0.268	0.122	-2.991	0.366	2.793	9.867	0.622	0	3.174	1.648	-9.082	-2.774	-1.768	-2.258	-1.099	0.122	-0.495	9.577	0.549	-0.061	3.113	1.16	1.406	10.056	-0.788	-1.038	2.686	0.916	1506610417
-8.952	-2.568	-1.635	-1.831	-0.916	0	2.69	-8.336	0.004	-0.305	-2.258	0.305	2.168	10.095	-0.224	-0.61	2.38	1.465	-8.952	-2.568	-1.635	-1.831	-0.916	0	-0.234	9.984	0.927	0.061	3.174	1.343	1.235	9.899	-0.659	-1.526	2.747	1.343	1506610417
-9.365	-1.918	-1.109	-1.587	-0.916	-0.122	2.555	-8.62	0.219	-0.488	-1.892	0.488	2.19	9.886	-0.475	-0.854	1.526	1.282	-9.365	-1.918	-1.109	-1.587	-0.916	-0.122	0.075	10.037	1.373	0.61	2.93	0.854	1.042	9.971	-0.115	-2.258	2.136	1.526	1506610417
-10.477	-1.482	-0.75	-1.953	-1.282	-0.183	2.562	-8.914	0.44	-0.427	-1.648	0.793	2.19	9.886	-0.475	-0.61	1.038	1.099	-10.477	-1.482	-0.75	-1.953	-1.282	-0.183	0.414	9.637	1.653	0.61	2.93	0.854	1.767	10.259	0.514	-3.296	2.258	1.831	1506610417
-10.633	-1.227	0.1	-2.014	-1.16	-0.183	2.55	-9.007	0.597	-0.244	-1.648	1.038	2.367	9.354	0.164	0.061	0.854	1.099	-10.633	-1.227	0.1	-2.014	-1.16	-0.183	0.414	9.637	1.653	0.488	2.502	0.488	2.635	10.975	1.029	-3.906	3.54	1.953	1506610417
-10.759	-1.007	0.713	-2.075	-0.916	-0.183	2.608	-9.256	0.666	0	-1.953	1.221	2.647	10.023	0.811	0.488	0.793	0.916	-10.759	-1.007	0.713	-2.075	-0.916	-0.183	1.144	10.198	1.854	0.854	2.502	-0.183	2.417	10.619	2.113	-3.967	3.845	1.831	1506610417
-11.397	-0.815	0.998	-1.831	-1.16	0	2.722	-9.897	0.565	0.305	-2.258	1.404	2.647	10.023	0.811	0.366	1.282	0.427	-11.397	-0.815	0.998	-1.831	-1.16	0	1.695	10.872	2.09	1.16	2.441	-0.488	1.689	9.953	2.651	-3.357	1.953	1.282	1506610417
-10.793	-0.933	0.75	-1.77	-1.648	0.061	2.925	-10.349	0.343	0.61	-2.563	1.404	3.539	10.251	2.024	0.244	1.16	-0.305	-10.793	-0.933	0.75	-1.77	-1.648	0.061	2.079	10.947	2.352	0.977	2.136	-0.549	3.189	8.617	2.991	-2.014	0.427	0.916	1506610417
-9.058	-0.663	0.761	-1.892	-1.282	0	3.17	-10.221	0.097	0.916	-2.625	1.221	4.249	9.54	2.944	0.977	1.587	-0.793	-9.058	-0.663	0.761	-1.892	-1.282	0	1.871	10.098	2.159	0.122	1.953	-0.366	5.168	8.089	2.522	0	2.197	0.61	1506610417
-8.49	-0.671	0.554	-2.197	-0.732	-0.122	3.255	-9.372	-0.185	1.099	-2.808	0.732	4.249	9.54	2.944	1.648	3.418	-0.793	-8.49	-0.671	0.554	-2.197	-0.732	-0.122	1.415	9.082	2.079	-0.488	1.953	-0.305	4.789	7.378	1.875	0.977	4.211	0.61	1506610417
-8.971	-1.424	0.479	-2.075	-0.793	-0.122	3.199	-8.406	-0.365	1.099	-2.991	0.244	3.205	8.922	3.131	1.282	4.15	-0.244	-8.971	-1.424	0.479	-2.075	-0.793	-0.122	1.304	8.843	1.95	-0.488	1.953	-0.305	2.701	7.634	2.266	1.343	5.249	0.244	1506610417
-9.176	-1.873	0.738	-1.404	-0.183	0	3.054	-8.058	-0.583	1.16	-2.991	0	3.205	8.922	3.131	0.732	2.625	-0.244	-9.176	-1.873	0.738	-1.404	-0.183	0	1.467	9.214	1.963	-0.549	2.075	0.305	0.849	7.976	3.224	1.465	3.906	-0.427	1506610417
-9.453	-1.873	0.827	-1.099	0	-0.122	2.991	-8.402	-1.001	1.221	-2.93	0	3.333	9.173	2.905	0.61	2.625	-0.61	-9.453	-1.873	0.827	-1.099	0	-0.122	1.135	9.508	2.168	-0.244	2.38	0.549	0.104	8.147	3.415	1.648	2.502	-1.404	1506610417
-9.455	-1.822	0.874	-0.916	0.305	-0.122	3.012	-8.886	-1.467	1.038	-2.869	0.061	3.493	9.485	2.589	0.488	2.869	-0.732	-9.455	-1.822	0.874	-0.916	0.305	-0.122	0.281	9.475	2.366	-0.122	2.014	0.671	-0.14	8.918	3.406	2.197	1.465	-2.258	1506610417
-9.152	-1.912	0.963	-0.793	0.671	-0.122	3.168	-9.024	-1.743	0.549	-2.563	0.061	3.523	9.635	2.346	0.305	2.38	-0.244	-9.152	-1.912	0.963	-0.793	0.671	-0.122	-0.459	9.283	2.616	0	1.282	0.732	-0.048	9.312	3.039	2.136	0.366	-2.319	1506610418
-9.191	-2.219	0.764	-0.61	0.671	-0.244	3.405	-8.667	-1.631	0.549	-2.563	0.061	3.323	9.633	2.023	0	1.282	0.732	-9.191	-2.219	0.764	-0.61	0.671	-0.244	-0.474	9.238	2.765	0.061	0.549	0.61	-0.164	9.246	2.775	2.686	0	-2.136	1506610418
-9.393	-2.681	0.565	-0.305	0.916	-0.427	3.289	-8.21	-1.238	-0.427	-1.16	-0.122	3.059	9.648	1.669	-0.122	0.305	1.648	-9.393	-2.681	0.565	-0.305	0.916	-0.427	-0.106	9.434	2.792	0	0.183	0.488	-0.41	9.595	2.637	3.113	-0.061	-1.953	1506610418
-9.642	-2.969	0.523	0.732	1.099	-0.122	3.234	-8.136	-0.896	-0.61	-0.61	0.061	2.699	10.023	1.292	0	-0.244	2.014	-9.642	-2.969	0.523	0.732	1.099	-0.122	0.221	9.806	2.71	0.061	-0.061	0.366	-0.719	10.208	2.602	2.93	-0.183	-1.953	1506610418
-10.503	-2.456	-0.096	1.16	0.732	0.061	3.394	-8.483	-0.657	-0.793	0.061	0.366	2.699	10.023	1.292	0.305	-0.122	2.014	-10.503	-2.456	-0.096	1.16	0.732	0.061	0.359	9.905	2.621	0	-0.305	0.183	-0.806	10.202	2.681	2.686	-2.075	-1.465	1506610418
-10.354	-1.869	-0.061	1.16	0.305	0.061	3.681	-8.82	-0.4	-0.977	0.793	0.366	2.535	10.033	1.351	0.488	0.122	1.831	-10.354	-1.869	-0.061	1.16	0.305	0.061	0.355	9.9	2.365	-0.183	-0.549	0	1.471	10.332	3.073	2.441	-2.197	-0.366	1506610418
-9.866	-1.189	0.053	0.61	0.122	0.183	3.896	-9.201	-0.148	-1.16	1.587	0.061	2.114	9.694	1.638	0.427	-0.122	1.526	-9.866	-1.189	0.053	0.61	0.122	0.183	0.281	9.745	2.055	-0.244	-1.099	-0.244	2.163	10.86	2.832	2.014	-1.038	-0.061	1506610418
-9.872	-1.103	-0.194	0.488	-0.061	0.061	3.969	-9.501	0.306	-1.221	2.38	-0.305	2.114	9.694	1.638	0.244	-0.366	1.038	-9.872	-1.103	-0.194	0.488	-0.061	0.061	0.427	9.35	1.843	-0.305	-1.526	-0.366	0.737	9.798	1.753	0.854	-1.343	0.427	1506610418
-10.046	-1.464	-0.49	0.671	-0.061	0	3.826	-9.089	0.932	-1.221	2.686	-0.977	1.899	9.137	1.664	-0.061	-0.793	0.427	-10.046	-1.464	-0.49	0.671	-0.061	0	1.013	9.506	1.614	-0.183	-1.587	-0.488	0.633	9.747	0.364	1.099	-1.16	0.244	1506610418
-9.8	-1.634	-0.403	0.671	0.244	-0.061	3.431	-8.975	1.418	-0.793	2.38	-1.526	2.134	9.381	1.687	-0.305	-1.282	-0.61	-9.8	-1.634	-0.403	0.671	0.244	-0.061	1.629	9.956	1.461	-0.061	-1.526	-0.61	1.213	9.845	0.057	1.038	0.061	0.366	1506610418
-9.695	-1.512	-0.127	0.854	0.183	-0.122	2.934	-9.344	1.464	-0.122	1.526	-1.892	2.134	9.381	1.687	-0.427	-1.343	-2.014	-9.695	-1.512	-0.127	0.854	0.183	-0.122	1.903	9.892	1.573	-0.122	-1.404	-0.671	1.012	10.031	0.2	0.732	0.916	0.732	1506610418
-9.639	-1.463	-0.12	0.793	0.183	-0.183	2.665	-9.514	1.189	0.366	1.038	-2.075	2.734	9.454	1.76	-0.366	-1.16	-2.93	-9.639	-1.463	-0.12	0.793	0.183	-0.183	1.666	9.557	1.753	-0.427	-1.16	-0.671	0.244	10.087	0.668	0.183	0.122	0.977	1506610418
-9.666	-1.414	-0.06	0.671	0	-0.122	2.46	-9.226	0.871	0.427	0.977	-1.953	3.327	9.531	1.907	-0.305	-0.916	-3.235	-9.666	-1.414	-0.06	0.671	0	-0.122	1.11	9.438	1.918	-0.549	-1.282	-0.671	0.219	9.928	0.303	0.061	0.122	0.732	1506610418
-9.539	-1.358	-0.105	0.671	0.061	-0.122	2.224	-8.824	0.572	0.488	0.977	-1.648	3.656	9.757	1.937	-0.427	-1.038	-2.991	-9.539	-1.358	-0.105	0.671	0.061	-0.122	0.796	9.63	2.021	-0.549	-1.587	-0.671	0.651	9.792	-0.091	0.183	0.183	0.61	1506610418
