# Supplementary material for: A deep learning approach for lower back-pain risk prediction during manual lifting
Source: PLoS One. 2021 Feb 19;16(2):e0247162. doi: 10.1371/journal.pone.0247162 (PMC7894914; doi:10.1371/journal.pone.0247162)
Supplement: S1 Data — (ZIP) [file pone.0247162.s001.zip › source-used/Subject_02_P1_Zone03_T2.csv]

Side_A_x	Side_A_y	Side_A_z	Side_G_x	Side_G_y	Side_G_z	LtWt_A_x	LtWt_A_y	LtWt_A_z	LtWt_G_x	LtWt_G_y	LtWt_G_z	RtWt_A_x	RtWt_A_y	RtWt_A_z	RtWt_G_x	RtWt_G_y	RtWt_G_z	Back_A_x	Back_A_y	Back_A_z	Back_G_x	Back_G_y	Back_G_z	UArm_A_x	UArm_A_y	UArm_A_z	UArm_G_x	UArm_G_y	UArm_G_z	Thig_A_x	Thig_A_y	Thig_A_z	Thig_G_x	Thig_G_y	Thig_G_z	Time_stp
-9.781	-1.06	-0.672	0	0	-0.061	2.678	-8.851	-0.055	0	0.061	-0.122	3.057	9.697	1.166	-0.061	-0.061	0.061	-9.781	-1.06	-0.672	0	0	-0.061	1.656	9.57	1.247	0	-0.122	0	0.968	9.899	-0.708	-0.122	0	0	1506609235
-9.776	-1.064	-0.691	0	0	0	2.625	-8.798	-0.102	0.061	0.061	-0.122	3.011	9.622	1.163	-0.061	-0.122	0.061	-9.776	-1.064	-0.691	0	0	0	1.715	9.522	1.232	0	-0.122	0	0.951	9.879	-0.678	-0.122	0	0	1506609235
-9.825	-0.982	-0.714	0	-0.061	0	2.564	-8.771	-0.153	0.061	0.061	-0.122	2.95	9.599	1.156	0	-0.061	0	-9.825	-0.982	-0.714	0	-0.061	0	1.724	9.54	1.214	0	-0.061	-0.061	0.961	9.9	-0.657	-0.061	-0.061	0	1506609235
-9.822	-0.986	-0.695	0	-0.061	0	2.515	-8.802	-0.231	0.061	0.061	-0.122	2.944	9.634	1.15	0	0	0	-9.822	-0.986	-0.695	0	-0.061	0	1.668	9.654	1.288	0	0	-0.061	1.022	9.9	-0.657	-0.061	-0.061	0	1506609235
-9.806	-0.998	-0.682	0	0	0	2.515	-8.802	-0.231	0.061	0	-0.061	3.018	9.744	1.195	0	0	0	-9.806	-0.998	-0.682	0	0	0	1.547	9.654	1.28	0	-0.061	0	0.992	9.889	-0.672	0	0	-0.061	1506609235
-9.788	-1.037	-0.695	-0.061	-0.061	0	2.59	-8.801	-0.266	0.061	0.061	-0.061	3.039	9.755	1.266	0	0	0.061	-9.788	-1.037	-0.695	-0.061	-0.061	0	1.566	9.605	1.282	0	-0.061	0	0.974	9.897	-0.684	-0.061	-0.061	-0.061	1506609235
-9.79	-1.083	-0.688	-0.061	-0.061	0	2.554	-8.746	-0.273	0	0	-0.122	2.979	9.72	1.314	-0.122	-0.122	0.122	-9.79	-1.083	-0.688	-0.061	-0.061	0	1.731	9.575	1.225	0	-0.183	0.061	0.92	9.9	-0.662	0	-0.061	-0.061	1506609235
-9.816	-1.117	-0.668	-0.061	-0.061	0.061	2.609	-8.744	-0.279	0	0	-0.122	2.984	9.653	1.294	-0.122	-0.061	0	-9.816	-1.117	-0.668	-0.061	-0.061	0.061	1.796	9.566	1.197	0	-0.061	0.061	0.914	9.9	-0.685	0	-0.061	-0.061	1506609235
-9.778	-1.085	-0.687	-0.061	-0.061	0	2.647	-8.775	-0.248	-0.061	0.061	-0.061	2.994	9.65	1.244	-0.122	0	0	-9.778	-1.085	-0.687	-0.061	-0.061	0	1.775	9.572	1.189	0	-0.061	0.061	0.888	9.89	-0.681	0	-0.061	-0.061	1506609235
-9.788	-1.095	-0.685	-0.061	-0.061	-0.061	2.608	-8.769	-0.236	-0.061	-0.061	-0.122	2.992	9.654	1.193	-0.122	-0.061	0	-9.788	-1.095	-0.685	-0.061	-0.061	-0.061	1.798	9.603	1.175	0	-0.061	0	0.835	9.9	-0.706	-0.061	-0.061	-0.061	1506609235
-9.808	-1.093	-0.662	0	0	-0.061	2.638	-8.777	-0.208	-0.061	-0.061	-0.122	3.004	9.637	1.125	-0.061	-0.061	0	-9.808	-1.093	-0.662	0	0	-0.061	1.852	9.631	1.189	0	0	-0.061	0.858	9.885	-0.7	0	-0.061	-0.061	1506609235
-9.817	-1.053	-0.675	-0.061	-0.061	-0.061	2.628	-8.799	-0.179	-0.122	0.061	0	3.039	9.646	1.101	0.061	0.061	-0.061	-9.817	-1.053	-0.675	-0.061	-0.061	-0.061	1.775	9.612	1.184	0	0	-0.061	0.86	9.903	-0.678	0	0	-0.061	1506609235
-9.8	-1.071	-0.665	-0.061	-0.061	-0.061	2.606	-8.812	-0.161	-0.122	-0.061	0	3.066	9.655	1.159	0.061	0.061	-0.061	-9.8	-1.071	-0.665	-0.061	-0.061	-0.061	1.669	9.588	1.182	0	0	-0.061	0.901	9.898	-0.683	0	0	-0.061	1506609236
-9.801	-1.102	-0.659	-0.061	-0.061	-0.061	2.653	-8.803	-0.141	-0.061	-0.061	0	3.082	9.676	1.213	0	-0.061	0	-9.801	-1.102	-0.659	-0.061	-0.061	-0.061	1.689	9.592	1.183	0	-0.061	-0.061	0.877	9.898	-0.69	0	0	-0.061	1506609236
-9.807	-1.116	-0.664	0	-0.061	-0.061	2.663	-8.789	-0.116	-0.061	0	0	3.064	9.678	1.232	0	-0.061	0	-9.807	-1.116	-0.664	0	-0.061	-0.061	1.78	9.61	1.183	0	-0.061	-0.061	0.885	9.902	-0.67	0	-0.061	0	1506609236
-9.813	-1.075	-0.67	0	0	0	2.671	-8.823	-0.151	-0.061	0	0	3.057	9.666	1.249	0	0	0	-9.813	-1.075	-0.67	0	0	0	1.738	9.6	1.197	0	0.061	-0.061	0.879	9.911	-0.682	-0.061	-0.061	0	1506609236
-9.808	-1.077	-0.674	0	-0.061	0	2.686	-8.812	-0.151	-0.061	0	0	3.011	9.691	1.245	0	0	0	-9.808	-1.077	-0.674	0	-0.061	0	1.701	9.617	1.188	0	0.061	-0.061	0.872	9.904	-0.724	0	-0.061	0	1506609236
-9.804	-1.055	-0.679	0	0	0	2.671	-8.799	-0.194	0	-0.061	0	2.997	9.707	1.257	0	-0.061	0	-9.804	-1.055	-0.679	0	0	0	1.674	9.595	1.186	0	0	-0.061	0.906	9.889	-0.688	0	-0.061	0	1506609236
-9.812	-1.032	-0.699	0	-0.061	0	2.675	-8.783	-0.202	0	-0.061	0	2.985	9.673	1.237	-0.061	0	-0.061	-9.812	-1.032	-0.699	0	-0.061	0	1.663	9.586	1.184	0	0	-0.061	0.937	9.893	-0.671	-0.061	-0.061	0	1506609236
-9.796	-1.034	-0.671	0	-0.061	0	2.694	-8.792	-0.217	0	-0.061	0	2.972	9.658	1.189	-0.061	-0.061	-0.061	-9.796	-1.034	-0.671	0	-0.061	0	1.663	9.603	1.196	0	0	-0.061	0.958	9.886	-0.693	-0.061	-0.061	0	1506609236
-9.805	-1.019	-0.669	0	0	0	2.688	-8.809	-0.238	0	-0.061	0	2.979	9.678	1.133	0	-0.061	-0.061	-9.805	-1.019	-0.669	0	0	0	1.68	9.621	1.208	0	0	-0.061	0.915	9.9	-0.689	-0.061	-0.061	0	1506609236
-9.796	-1.022	-0.683	-0.061	0	0	2.663	-8.807	-0.221	-0.061	-0.061	0	2.992	9.671	1.123	0	0	-0.061	-9.796	-1.022	-0.683	-0.061	0	0	1.654	9.598	1.183	0	-0.061	-0.061	0.939	9.884	-0.676	-0.061	0	0	1506609236
-9.798	-1.028	-0.67	-0.061	0	0	2.653	-8.803	-0.206	-0.061	-0.061	0	2.999	9.66	1.147	0	-0.061	-0.061	-9.798	-1.028	-0.67	-0.061	0	0	1.651	9.587	1.177	0	-0.061	-0.061	0.928	9.893	-0.669	-0.061	-0.061	0	1506609236
-9.822	-1.026	-0.662	-0.061	0	0	2.649	-8.787	-0.183	-0.061	0	0	3.023	9.65	1.175	0	-0.061	-0.061	-9.822	-1.026	-0.662	-0.061	0	0	1.693	9.601	1.181	0	-0.061	-0.061	0.95	9.891	-0.674	-0.061	0	0	1506609236
-9.823	-1.03	-0.645	-0.061	0	0	2.639	-8.793	-0.151	-0.061	0	0	3.066	9.671	1.194	0.061	-0.061	-0.061	-9.823	-1.03	-0.645	-0.061	0	0	1.698	9.639	1.178	0	-0.061	-0.061	0.914	9.916	-0.681	0	0	0	1506609236
-9.811	-1.04	-0.653	-0.061	0	0	2.651	-8.812	-0.139	0	0	0	3.073	9.705	1.209	0	-0.061	-0.061	-9.811	-1.04	-0.653	-0.061	0	0	1.695	9.642	1.162	0	-0.061	-0.061	0.888	9.904	-0.659	-0.061	-0.061	0	1506609236
-9.81	-1.048	-0.656	0	0	0	2.662	-8.789	-0.159	0	0	0	3.101	9.707	1.235	0	0	0	-9.81	-1.048	-0.656	0	0	0	1.702	9.63	1.171	0	-0.061	-0.061	0.914	9.896	-0.671	0	0	0	1506609236
-9.799	-1.029	-0.645	0	0	0	2.656	-8.759	-0.176	0	0	0	3.078	9.694	1.235	0	0	0	-9.799	-1.029	-0.645	0	0	0	1.705	9.624	1.17	0	-0.061	-0.061	0.949	9.885	-0.647	0	0	0	1506609236
-9.82	-0.982	-0.66	0	0	0	2.621	-8.753	-0.206	-0.061	0	0	3.057	9.7	1.212	-0.061	0	0	-9.82	-0.982	-0.66	0	0	0	1.69	9.641	1.162	0	0	-0.061	0.97	9.881	-0.671	0	-0.061	0	1506609236
-9.819	-0.97	-0.662	-0.061	0	-0.061	2.622	-8.771	-0.205	-0.061	0.061	0	3.039	9.704	1.193	-0.061	0	0	-9.819	-0.97	-0.662	-0.061	0	-0.061	1.66	9.668	1.172	0	0	-0.061	0.965	9.885	-0.695	0	-0.061	0	1506609236
-9.818	-0.98	-0.669	-0.061	0	-0.061	2.634	-8.793	-0.208	-0.061	0	0	3.007	9.738	1.177	-0.061	0	0	-9.818	-0.98	-0.669	-0.061	0	-0.061	1.651	9.666	1.147	-0.061	0	-0.061	0.973	9.887	-0.682	0	-0.061	0	1506609236
-9.816	-0.983	-0.687	-0.061	0	-0.061	2.641	-8.8	-0.207	-0.061	0	0	2.978	9.733	1.195	-0.061	0	-0.061	-9.816	-0.983	-0.687	-0.061	0	-0.061	1.672	9.636	1.15	-0.061	-0.061	-0.061	0.985	9.885	-0.681	0	0	0	1506609236
-9.814	-0.981	-0.676	-0.061	0	-0.061	2.632	-8.79	-0.177	-0.061	0	0	2.963	9.7	1.181	-0.061	0	-0.061	-9.814	-0.981	-0.676	-0.061	0	-0.061	1.687	9.621	1.156	-0.061	-0.061	0	0.998	9.884	-0.689	-0.061	0	0	1506609236
-9.83	-0.976	-0.703	-0.061	-0.061	-0.061	2.647	-8.792	-0.16	-0.061	0	0	2.962	9.698	1.184	-0.061	0	-0.122	-9.83	-0.976	-0.703	-0.061	-0.061	-0.061	1.692	9.644	1.159	-0.061	-0.061	0	0.997	9.89	-0.685	0	0	0	1506609236
-9.828	-0.999	-0.693	-0.061	0	-0.061	2.678	-8.841	-0.154	-0.061	0	-0.061	3.021	9.709	1.214	-0.061	0.061	-0.122	-9.828	-0.999	-0.693	-0.061	0	-0.061	1.665	9.641	1.186	-0.122	-0.061	0	0.995	9.898	-0.706	0	-0.061	0	1506609236
-9.781	-1.004	-0.703	0	0	-0.061	2.683	-8.836	-0.128	-0.061	-0.061	-0.122	3.076	9.711	1.217	-0.061	0	-0.122	-9.781	-1.004	-0.703	0	0	-0.061	1.638	9.586	1.181	-0.122	-0.061	0	0.977	9.898	-0.702	-0.061	0	0	1506609236
-9.796	-1.016	-0.717	-0.061	-0.061	0	2.658	-8.79	-0.139	-0.061	0	-0.122	3.073	9.666	1.217	-0.122	0	-0.061	-9.796	-1.016	-0.717	-0.061	-0.061	0	1.718	9.576	1.162	-0.122	-0.061	0	0.981	9.885	-0.721	0	-0.061	0	1506609236
-9.8	-1.01	-0.709	0	-0.061	0	2.609	-8.792	-0.14	-0.061	0	-0.122	3.082	9.648	1.194	-0.122	0	-0.061	-9.8	-1.01	-0.709	0	-0.061	0	1.707	9.562	1.197	-0.061	-0.061	0	0.991	9.885	-0.688	-0.061	-0.061	0	1506609237
-9.819	-1.005	-0.72	-0.061	-0.061	0	2.625	-8.821	-0.132	0	0	0	3.101	9.637	1.163	-0.061	0.061	-0.061	-9.819	-1.005	-0.72	-0.061	-0.061	0	1.629	9.587	1.211	-0.061	0.061	0	0.985	9.879	-0.703	-0.061	0	0	1506609237
-9.808	-1.029	-0.715	0	-0.061	0	2.647	-8.854	-0.15	0	0	-0.061	3.089	9.676	1.163	-0.061	0	0	-9.808	-1.029	-0.715	0	-0.061	0	1.629	9.609	1.232	-0.061	0	0	0.985	9.884	-0.719	-0.061	0	0	1506609237
-9.794	-1.008	-0.712	0	0	0	2.61	-8.839	-0.158	0	0	-0.061	3.082	9.678	1.152	-0.061	0	0.061	-9.794	-1.008	-0.712	0	0	0	1.666	9.589	1.232	-0.061	0	0	0.98	9.893	-0.694	-0.061	-0.061	0	1506609237
-9.806	-1.012	-0.702	0	0	-0.061	2.583	-8.8	-0.147	0	0	0	2.993	9.65	1.128	-0.061	0	0.061	-9.806	-1.012	-0.702	0	0	-0.061	1.696	9.558	1.211	-0.061	0	0	0.97	9.875	-0.688	-0.061	-0.061	0	1506609237
-9.805	-1.017	-0.703	0	0	-0.061	2.583	-8.8	-0.147	0	0	0	2.906	9.67	1.169	-0.061	0	0	-9.805	-1.017	-0.703	0	0	-0.061	1.705	9.575	1.221	0	0	0	0.986	9.893	-0.672	-0.061	-0.061	0	1506609237
-9.811	-0.983	-0.707	0	-0.061	-0.061	2.583	-8.8	-0.147	0	0	0	2.917	9.697	1.197	0	0	-0.061	-9.811	-0.983	-0.707	0	-0.061	-0.061	1.68	9.587	1.239	-0.061	-0.061	-0.061	0.964	9.891	-0.664	-0.061	-0.061	-0.061	1506609237
-9.802	-0.986	-0.701	-0.061	-0.061	-0.061	2.583	-8.8	-0.147	0	0	0	2.918	9.688	1.23	0	0	-0.061	-9.802	-0.986	-0.701	-0.061	-0.061	-0.061	1.68	9.605	1.236	-0.061	-0.061	-0.061	1.004	9.885	-0.672	0	0	-0.061	1506609237
-9.792	-1.013	-0.695	-0.061	-0.061	-0.061	2.583	-8.8	-0.147	0	0	0	2.936	9.709	1.237	-0.061	0	-0.061	-9.792	-1.013	-0.695	-0.061	-0.061	-0.061	1.686	9.607	1.245	0	-0.061	-0.061	0.982	9.886	-0.671	-0.061	0	-0.061	1506609237
-9.805	-1.044	-0.694	0	-0.061	-0.061	2.583	-8.8	-0.147	0	0	0	2.976	9.71	1.238	0	-0.061	-0.061	-9.805	-1.044	-0.694	0	-0.061	-0.061	1.686	9.607	1.245	-0.061	-0.061	-0.061	0.959	9.889	-0.67	-0.061	-0.061	-0.061	1506609237
-9.798	-1.08	-0.691	0	-0.061	-0.061	2.583	-8.8	-0.147	0	0	0	2.992	9.666	1.249	-0.061	-0.061	-0.061	-9.798	-1.08	-0.691	0	-0.061	-0.061	1.732	9.557	1.237	-0.061	-0.061	-0.061	0.953	9.908	-0.659	-0.061	-0.061	0	1506609237
-9.731	-1.054	-0.626	0	0	-0.061	2.613	-8.806	-0.165	0	0	0	2.974	9.644	1.231	-0.061	-0.061	-0.061	-9.731	-1.054	-0.626	0	0	-0.061	1.738	9.566	1.227	-0.061	-0.061	-0.061	0.926	9.874	-0.597	-0.061	-0.061	0	1506609237
-9.825	-0.991	-0.607	0.061	0	-0.061	2.613	-8.806	-0.165	0	0	0	2.99	9.636	1.223	0	-0.061	-0.061	-9.825	-0.991	-0.607	0.061	0	-0.061	1.738	9.551	1.263	0	-0.061	-0.061	1	9.875	-0.562	-0.122	-0.061	0	1506609237
-9.885	-0.876	-0.618	0	-0.061	-0.122	2.663	-8.792	-0.182	0	0	0	2.999	9.616	1.178	0	-0.061	-0.061	-9.885	-0.876	-0.618	0	-0.061	-0.122	1.7	9.58	1.287	0	0	-0.122	1.064	9.889	-0.634	-0.122	-0.061	0	1506609237
-9.833	-0.926	-0.607	-0.061	0	-0.122	2.655	-8.809	-0.218	0	0.061	0.061	2.99	9.674	1.151	0	-0.122	0	-9.833	-0.926	-0.607	-0.061	0	-0.122	1.723	9.659	1.282	0	-0.061	-0.122	0.958	9.889	-0.676	0.061	0	-0.061	1506609237
-9.812	-1.002	-0.618	0	0	-0.122	2.676	-8.799	-0.231	-0.061	0	0.061	2.986	9.733	1.17	0.061	-0.061	0	-9.812	-1.002	-0.618	0	0	-0.122	1.744	9.621	1.251	0	-0.061	-0.122	1.018	9.899	-0.587	0	0	-0.061	1506609237
-9.781	-1	-0.646	0	0	-0.122	2.7	-8.738	-0.254	-0.061	0	0.061	2.927	9.689	1.248	0.061	-0.122	0	-9.781	-1	-0.646	0	0	-0.122	1.755	9.549	1.226	0	-0.122	-0.122	1.011	9.869	-0.561	0	0	-0.122	1506609237
-9.808	-0.999	-0.658	0	0	-0.122	2.681	-8.732	-0.249	-0.061	-0.061	0	2.9	9.652	1.302	0.061	-0.061	-0.061	-9.808	-0.999	-0.658	0	0	-0.122	1.718	9.554	1.212	0	-0.061	-0.122	1.028	9.877	-0.616	0.061	0	-0.122	1506609237
-9.88	-0.974	-0.666	-0.061	0	-0.183	2.652	-8.752	-0.254	-0.122	-0.061	0.061	2.92	9.68	1.297	0	-0.061	-0.122	-9.88	-0.974	-0.666	-0.061	0	-0.183	1.693	9.646	1.218	-0.061	0	-0.122	1.05	9.885	-0.618	0.061	0	-0.122	1506609237
-9.814	-1.025	-0.671	-0.061	-0.061	-0.183	2.661	-8.82	-0.213	-0.122	0	0.061	2.967	9.775	1.266	0	-0.061	-0.122	-9.814	-1.025	-0.671	-0.061	-0.061	-0.183	1.654	9.71	1.227	-0.061	-0.061	-0.122	1.024	9.928	-0.674	0.061	0	-0.122	1506609237
-9.799	-1.091	-0.724	-0.061	0	-0.122	2.634	-8.827	-0.172	-0.122	0	0.061	3.024	9.795	1.248	0	0	-0.122	-9.799	-1.091	-0.724	-0.061	0	-0.122	1.599	9.653	1.221	-0.061	0	-0.122	0.949	9.892	-0.738	0.122	0	-0.183	1506609237
-9.755	-1.135	-0.737	-0.061	-0.061	-0.122	2.616	-8.786	-0.135	-0.061	-0.122	-0.061	3.015	9.731	1.233	0	-0.061	-0.061	-9.755	-1.135	-0.737	-0.061	-0.061	-0.122	1.615	9.585	1.203	-0.061	-0.061	-0.061	1.025	9.896	-0.702	0.061	-0.061	-0.122	1506609237
-9.751	-1.238	-0.739	-0.061	-0.061	-0.122	2.591	-8.776	-0.129	-0.061	-0.061	-0.061	3.036	9.672	1.236	-0.061	0	-0.061	-9.751	-1.238	-0.739	-0.061	-0.061	-0.122	1.629	9.573	1.241	-0.061	-0.061	-0.061	1.017	9.868	-0.638	-0.061	0	-0.061	1506609237
-9.659	-1.463	-0.622	0.061	0.061	-0.183	2.58	-8.792	-0.105	-0.061	-0.061	0	3.049	9.653	1.193	-0.061	0	-0.061	-9.659	-1.463	-0.622	0.061	0.061	-0.183	1.546	9.606	1.309	-0.061	0	-0.061	1.136	9.774	-0.616	-0.244	0.122	0.122	1506609237
-9.674	-1.581	-0.514	0.244	0.061	-0.244	2.623	-8.853	-0.132	-0.061	-0.061	0	3.027	9.702	1.215	0	-0.061	0.061	-9.674	-1.581	-0.514	0.244	0.061	-0.244	1.465	9.562	1.459	-0.061	0	0	1.178	9.839	-0.285	-0.305	0.305	0.427	1506609238
-9.513	-1.78	-0.212	0.427	0.122	-0.244	2.661	-8.756	-0.207	0	0	0.122	2.905	9.734	1.281	-0.061	-0.244	0.183	-9.513	-1.78	-0.212	0.427	0.122	-0.244	1.41	9.44	1.64	-0.183	-0.183	0	1.207	9.741	-0.047	-0.61	0.427	0.671	1506609238
-9.44	-1.742	0.188	0.732	0.183	-0.122	2.657	-8.559	-0.286	-0.061	0.183	0.305	2.773	9.623	1.302	-0.122	-0.305	0.305	-9.44	-1.742	0.188	0.732	0.183	-0.122	1.322	9.276	1.827	-0.061	-0.305	0	1.154	9.717	0.292	-0.854	0.549	0.977	1506609238
-9.648	-1.292	0.453	0.854	0.122	0	2.667	-8.429	-0.4	-0.061	0.366	0.61	2.55	9.494	1.223	-0.183	-0.671	0.488	-9.648	-1.292	0.453	0.854	0.122	0	1.366	9.379	2.046	0	-0.305	-0.061	0.77	9.793	0.516	-0.854	0.305	1.099	1506609238
-10.017	-1.024	0.453	0.732	-0.183	-0.122	2.757	-8.568	-0.534	-0.122	0.671	0.977	2.397	9.678	1.123	-0.122	-1.099	0.732	-10.017	-1.024	0.453	0.732	-0.183	-0.122	1.621	9.787	2.341	0.061	-0.305	-0.305	-0.255	9.915	0.275	-0.793	-0.488	0.549	1506609238
-10.398	-0.896	0.317	0.732	-0.427	-0.366	2.833	-8.955	-0.654	-0.122	0.671	0.977	2.405	10.043	1.05	0	-1.221	0.793	-10.398	-0.896	0.317	0.732	-0.427	-0.366	1.794	10.088	2.381	0.122	-0.427	-0.488	-0.17	9.912	-0.452	0.61	-1.404	-0.244	1506609238
-10.683	-1.046	0.183	0.854	-0.61	-0.549	2.903	-9.566	-0.784	0	0.732	1.038	2.456	10.257	1.242	0.488	-0.732	0.61	-10.683	-1.046	0.183	0.854	-0.61	-0.549	1.942	10.35	2.032	-0.122	-0.793	-0.549	0.079	10.416	-0.292	1.526	-1.648	-1.038	1506609238
-9.643	-0.979	-0.333	0.671	0.061	-0.671	2.76	-10.007	-0.909	0.427	-0.549	0.244	2.419	10.529	1.561	0.671	-0.366	0.183	-9.643	-0.979	-0.333	0.671	0.061	-0.671	2.242	10.464	1.477	-0.305	-1.099	-0.427	1.401	10.024	-0.807	2.136	-1.953	-1.282	1506609238
-8.882	-0.752	-1.287	0.427	0.427	-0.671	2.669	-9.061	-0.731	0.427	-0.549	0.244	2.57	10.487	1.931	0.549	-0.183	-0.488	-8.882	-0.752	-1.287	0.427	0.427	-0.671	2.387	9.558	0.976	-0.427	-0.977	-0.427	2.095	9.446	-1.12	1.465	-0.793	-1.099	1506609238
-9.743	-0.775	-1.638	0.183	0.305	-0.244	2.527	-7.979	-0.47	0	-0.61	-0.854	2.907	9.374	2.061	0.366	-0.122	-0.671	-9.743	-0.775	-1.638	0.183	0.305	-0.244	2.55	8.789	0.636	-0.854	-0.977	-0.671	2.655	9.688	-1.43	0.916	-0.061	-0.671	1506609238
-10.044	-0.634	-1.818	-0.061	0.427	-0.183	2.08	-8.547	-0.319	0	-0.61	-0.854	3.018	8.744	1.762	0.183	-0.244	-0.977	-10.044	-0.634	-1.818	-0.061	0.427	-0.183	2.82	9.277	0.018	-1.404	-0.671	-0.671	1.532	9.886	-1.469	0.793	-0.732	-0.61	1506609238
-9.892	-0.31	-1.768	-0.183	0.549	-0.305	1.768	-9.141	-0.15	-0.061	-1.404	-0.732	3.619	9.046	1.586	0.061	-0.122	-2.075	-9.892	-0.31	-1.768	-0.183	0.549	-0.305	2.82	9.277	0.018	-0.977	-0.061	-0.61	2.214	9.789	-1.912	0.61	-0.916	-0.671	1506609238
-9.752	-0.173	-1.571	-0.488	0.183	-0.366	1.841	-8.912	0.286	-0.061	-1.404	-0.732	4.667	9.455	1.245	-0.183	0.549	-2.686	-9.752	-0.173	-1.571	-0.488	0.183	-0.366	2.495	9.716	-0.074	-0.488	0.671	-0.427	2.553	9.647	-1.86	0.427	0.122	-0.732	1506609238
-9.445	-0.498	-1.285	-0.61	-0.122	-0.366	2.116	-8.019	0.921	-0.671	-0.916	0.061	5.401	9.057	0.985	-0.244	0.549	-2.136	-9.445	-0.498	-1.285	-0.61	-0.122	-0.366	1.562	8.668	0.562	-0.244	0.427	-0.488	1.809	9.406	-1.559	0.549	0.427	-0.854	1506609238
-9.625	-0.776	-1.316	-0.366	-0.427	-0.366	2.176	-7.543	1.407	-0.671	-0.916	0.061	5.547	8.387	0.841	-0.061	0.183	-0.793	-9.625	-0.776	-1.316	-0.366	-0.427	-0.366	1.31	8.563	0.452	-0.488	0.366	-0.305	1.581	9.343	-1.531	0.732	0.488	-0.793	1506609238
-9.893	-1.038	-1.347	0.122	-0.549	-0.244	2.126	-7.96	1.579	-0.549	-0.427	0.305	5.475	8.503	0.733	-0.122	0.427	-0.122	-9.893	-1.038	-1.347	0.122	-0.549	-0.244	1.343	9.166	0.281	-0.488	0.671	0.061	1.337	9.857	-1.268	0.366	0.061	-0.732	1506609238
-9.94	-0.853	-1.372	0.305	-0.549	-0.061	2.182	-8.677	1.456	-0.183	-0.793	1.343	5.157	9.11	0.554	-0.305	0.61	0.122	-9.94	-0.853	-1.372	0.305	-0.549	-0.061	1.369	9.782	0.5	0.122	0.916	0.244	1.438	9.99	-1.522	-0.183	-0.671	-0.61	1506609238
-10.019	-0.525	-1.465	0.244	-0.366	0	2.577	-9.024	1.309	-0.122	-0.61	1.709	4.844	9.569	0.349	-0.305	0.305	0.488	-10.019	-0.525	-1.465	0.244	-0.366	0	1.369	9.782	0.5	0.427	1.038	0.305	1.347	9.802	-2.009	-0.244	-0.854	-0.61	1506609238
-10.121	-0.49	-1.632	0.183	-0.427	-0.183	2.577	-9.024	1.309	-0.122	-0.61	1.709	4.487	9.778	0.284	-0.183	0.183	1.038	-10.121	-0.49	-1.632	0.183	-0.427	-0.183	1.196	9.964	0.793	0.427	0.916	0.427	1.235	10.018	-2.186	-0.427	-0.916	-0.854	1506609238
-10.517	-0.445	-1.875	0.183	-0.549	-0.122	3.065	-9.573	1.041	-0.122	0	1.465	4.026	10.194	0.274	-0.122	-0.061	1.282	-10.517	-0.445	-1.875	0.183	-0.549	-0.122	1.416	10.6	0.657	0.366	0.61	0.427	1.373	10.355	-2.242	-0.488	-0.732	-0.977	1506609238
-10.426	-0.367	-1.761	0.244	-0.305	0.244	3.196	-9.778	0.8	-0.061	-0.183	1.099	3.571	10.385	0.331	-0.061	-0.366	1.343	-10.426	-0.367	-1.761	0.244	-0.305	0.244	1.674	10.672	0.566	0.183	-0.061	0.244	1.498	10.529	-1.933	-0.916	-1.099	-0.977	1506609238
-10.631	-0.193	-1.531	-0.061	-0.183	0.61	3.436	-9.953	0.681	-0.183	-0.183	0.549	3.259	10.407	0.519	0.122	-0.366	0.977	-10.631	-0.193	-1.531	-0.061	-0.183	0.61	1.674	10.672	0.566	-0.061	-0.427	0.183	1.982	10.591	-1.9	-1.282	-1.038	-0.793	1506609238
-10.842	-0.249	-1.26	-0.854	-0.061	0.671	3.624	-9.926	0.614	-0.183	0.183	-0.122	3.128	10.57	0.815	0.122	0	0.366	-10.842	-0.249	-1.26	-0.854	-0.061	0.671	1.843	10.82	1.048	-0.305	-0.488	0.122	2.433	10.804	-1.249	-1.892	-0.732	-0.244	1506609238
-10.905	-1.175	-1.262	-1.16	-0.061	0.671	3.536	-10.039	0.52	0	0.305	-0.732	2.979	10.68	1.038	-0.061	0.122	-0.183	-10.905	-1.175	-1.262	-1.16	-0.061	0.671	1.878	10.731	1.651	-0.366	-0.488	0.183	2.842	11.232	-0.013	-2.93	0.183	0.793	1506609238
-9.487	-2.576	-0.575	-1.099	0.122	0.732	3.536	-10.039	0.52	0	0.305	-0.732	3.068	10.676	1.347	-0.061	0.183	-0.427	-9.487	-2.576	-0.575	-1.099	0.122	0.732	1.543	9.884	1.999	-0.244	-0.549	0.183	2.287	10.917	1.213	-4.517	0.366	2.197	1506609238
-8.782	-2.719	0.642	-0.671	0.061	0.854	3.029	-9.177	0.062	0.488	0.061	-1.404	3.207	9.975	1.756	0	0.671	-0.244	-8.782	-2.719	0.642	-0.671	0.061	0.854	1.069	8.527	2.36	-0.549	-0.61	0.244	2.452	9.54	1.512	-4.456	-0.977	4.333	1506609239
-9.44	-2.309	0.751	-0.366	-0.549	0.61	2.804	-8.333	-0.215	0.732	-0.305	-2.869	2.907	8.967	1.897	-0.183	0.732	0.305	-9.44	-2.309	0.751	-0.366	-0.549	0.61	1.069	8.527	2.36	-0.916	-0.427	0.427	1.401	10.259	0.266	-2.441	1.526	4.822	1506609239
-10.17	-2.109	0.128	-0.366	-0.793	0.244	2.583	-8.618	-0.596	0.732	-0.305	-2.869	2.409	8.951	1.671	-0.793	0.061	0.671	-10.17	-2.109	0.128	-0.366	-0.793	0.244	0.935	8.122	2.753	-0.549	0.183	0.488	0.711	11.218	-0.341	-1.831	1.953	4.395	1506609239
-9.506	-1.718	0.305	-0.61	-0.671	0.244	2.317	-9.412	-1.128	0.916	0.977	-1.831	2.096	9.897	1.22	-1.221	-0.854	0.671	-9.506	-1.718	0.305	-0.61	-0.671	0.244	1.03	9.076	2.919	0.183	0.488	0.366	1.114	10.55	-0.431	-1.282	2.014	4.395	1506609239
-9.295	-1.125	0.355	-0.916	-0.793	0.183	2.213	-8.978	-1.48	0.793	0.61	-1.465	2.336	10.095	0.921	-0.977	-0.977	0.61	-9.295	-1.125	0.355	-0.916	-0.793	0.183	1.133	9.796	2.974	0.427	-0.061	0.183	1.84	10.024	0.06	-0.244	4.456	3.967	1506609239
-8.899	-1.107	0.49	-1.099	-0.671	-0.061	2.305	-8.317	-1.535	0.427	0.366	-1.526	2.449	9.233	0.867	-0.183	-0.061	0.916	-8.899	-1.107	0.49	-1.099	-0.671	-0.061	1.153	9.024	3.066	-0.183	-0.305	0.183	1.276	9.048	0.842	0.122	4.944	3.174	1506609239
-8.321	-1.396	0.681	-0.61	0.183	0.061	2.256	-8.148	-1.436	0.183	0.427	-1.404	2.092	8.978	0.799	0.061	0.183	1.099	-8.321	-1.396	0.681	-0.61	0.183	0.061	1.172	8.696	2.763	-0.549	-0.427	0.061	-0.361	8.402	1.116	0.61	4.15	2.075	1506609239
-8.506	-1.108	0.732	0.244	0.977	0.244	2.052	-8.135	-1.219	0.183	0.061	-1.16	1.601	8.976	0.733	-0.061	-0.488	0.793	-8.506	-1.108	0.732	0.244	0.977	0.244	1.172	8.696	2.763	-0.305	-0.549	-0.244	-0.781	8.367	1.218	1.404	1.587	1.343	1506609239
-9.099	-0.489	0.762	0.427	1.221	0.305	1.994	-8.175	-1.12	0.305	-0.244	-0.793	1.542	8.937	0.737	0.122	-0.977	0.244	-9.099	-0.489	0.762	0.427	1.221	0.305	1.829	8.984	2.829	0.122	-0.671	-0.549	0.231	7.978	1.633	2.258	-0.916	0.488	1506609239
-9.885	0.098	0.502	-0.061	0.977	0.183	1.926	-8.228	-1.048	0.305	-0.244	-0.793	1.864	9.052	0.993	0.61	-0.61	-0.366	-9.885	0.098	0.502	-0.061	0.977	0.183	1.829	8.984	2.829	0.183	-0.671	-0.61	2.2	7.959	2.975	2.808	-2.014	-0.61	1506609239
-10.49	0.074	0.185	-0.427	0.427	0.061	1.994	-8.357	-0.964	0.061	-0.61	0.305	2.073	9.402	1.426	0.854	-0.244	-0.732	-10.49	0.074	0.185	-0.427	0.427	0.061	2.006	9.179	2.883	0	-0.549	-0.671	3.49	9.24	2.438	1.892	0.183	-0.793	1506609239
-10.52	0.106	0.395	-0.549	0.305	0.061	2.174	-8.763	-0.804	0	-0.305	1.038	2.316	9.752	1.89	0.854	-0.244	-0.916	-10.52	0.106	0.395	-0.549	0.305	0.061	2.353	9.53	2.629	-0.061	-0.916	-0.854	4.771	9.921	2.747	0.183	1.038	-0.366	1506609239
-11.221	0.324	0.691	-0.854	0.305	0	2.305	-9.278	-0.603	-0.061	-0.122	1.709	2.524	10	2.207	0.732	-0.61	-1.221	-11.221	0.324	0.691	-0.854	0.305	0	2.641	9.767	2.446	-0.122	-0.977	-0.977	5.192	9.491	3.256	-0.549	0.305	-0.305	1506609239
-11.456	-0.778	0.548	-0.61	0.122	0	2.42	-9.729	-0.433	-0.061	-0.122	1.709	2.946	10.18	2.359	0.61	-0.61	-1.587	-11.456	-0.778	0.548	-0.61	0.122	0	2.675	10.088	2.277	-0.061	-0.916	-0.916	2.038	9.617	2.09	1.282	-0.183	-1.343	1506609239
-11.03	-1.766	-0.407	-0.061	-0.183	0	2.509	-10.062	-0.36	-0.061	-0.732	2.136	3.524	10.549	2.417	0.549	-0.183	-2.014	-11.03	-1.766	-0.407	-0.061	-0.183	0	2.53	10.639	2.375	-0.061	-0.61	-0.732	2.201	10.835	1.808	2.136	-1.587	-1.099	1506609239
-9.944	-1.822	-0.274	0.061	-0.366	-0.183	2.749	-10.582	-0.348	-0.061	-0.61	2.136	4.181	11.258	2.3	0.366	0.244	-2.075	-9.944	-1.822	-0.274	0.061	-0.366	-0.183	1.794	11.135	2.367	0.122	-0.061	-0.427	2.574	10.741	1.519	0.427	-3.845	-0.732	1506609239
-9.336	-2.208	-0.742	0.488	0	-0.305	2.894	-9.812	-0.127	-0.183	-0.488	1.892	4.886	11.702	2.3	0.122	0.732	-1.587	-9.336	-2.208	-0.742	0.488	0	-0.305	1.794	11.135	2.367	0.061	0.305	-0.122	-0.103	9.463	-0.37	2.686	-3.479	-1.526	1506609239
-9.263	-2.344	-1.461	0.732	-0.183	-0.549	2.894	-9.812	-0.127	-0.183	-0.488	1.892	4.886	10.707	2.158	-0.244	0.732	-0.122	-9.263	-2.344	-1.461	0.732	-0.183	-0.549	0.748	10.226	2.393	-0.305	0.061	0.244	2.408	9.93	-2.281	1.831	-1.221	-1.465	1506609239
-9.147	-2.336	-1.288	0.732	0.061	-0.183	2.601	-8.08	0.322	-0.183	-0.977	1.038	4.242	9.72	1.672	-0.977	0.244	1.221	-9.147	-2.336	-1.288	0.732	0.061	-0.183	0.047	8.845	1.281	-0.671	-0.183	0.671	1.816	9.758	-0.58	0.732	0.183	-1.343	1506609239
-9.393	-1.805	-1.208	0.793	0.366	0.122	2.533	-8.193	0.287	0.061	-1.404	0.366	3.668	9.374	1.135	-1.709	-0.122	1.526	-9.393	-1.805	-1.208	0.793	0.366	0.122	0.047	8.845	1.281	-0.61	0.122	0.977	0.976	9.667	-0.713	0.854	-1.77	-1.038	1506609239
-9.825	-1.414	-1.44	0.793	0.183	-0.061	2.67	-8.387	0.345	-0.305	-0.793	0.183	3.376	9.513	0.431	-2.136	-0.366	1.221	-9.825	-1.414	-1.44	0.793	0.183	-0.061	0.141	9.158	1.166	0.305	0.916	1.221	1.427	9.81	-1.755	0.916	-2.38	-0.977	1506609239
-9.593	-1.349	-1.36	0.793	0.061	-0.122	2.762	-8.532	0.571	-0.305	-0.793	0.183	3.301	9.984	-0.359	-2.38	-0.732	1.099	-9.593	-1.349	-1.36	0.793	0.061	-0.122	0.274	10.032	1.613	1.099	1.587	1.282	1.966	9.702	-1.969	0.61	-1.099	-1.221	1506609239
-9.387	-1.18	-1.335	0.671	0	-0.244	2.683	-8.393	0.754	-0.427	-0.061	0.183	3.28	9.965	-0.699	-2.014	-1.465	1.648	-9.387	-1.18	-1.335	0.671	0	-0.244	0.274	10.032	1.613	1.16	0.977	1.038	1.647	9.528	-1.926	0.671	-1.038	-1.221	1506609239
-9.158	-1.171	-1.373	0.61	-0.061	-0.549	2.719	-8.266	0.851	-0.366	-0.183	-0.183	3.152	9.542	-0.874	-1.282	-2.075	2.625	-9.158	-1.171	-1.373	0.61	-0.061	-0.549	0.097	9.665	1.688	0.671	0.305	0.732	1.443	9.356	-1.902	0.732	-1.343	-1.282	1506609239
-9.223	-1.079	-1.456	0.61	-0.244	-0.488	2.643	-8.22	0.821	-0.305	0	-0.549	3.091	9.183	-0.717	-0.549	-1.099	2.869	-9.223	-1.079	-1.456	0.61	-0.244	-0.488	0.975	9.068	1.194	0.061	-0.305	0.427	1.574	9.333	-1.829	0.671	-1.099	-1.221	1506609239
-9.658	-0.88	-1.432	0.61	-0.488	-0.305	2.472	-8.125	0.723	-0.488	0.854	-0.854	2.611	8.692	-0.407	0	-0.183	2.38	-9.658	-0.88	-1.432	0.61	-0.488	-0.305	0.975	9.068	1.194	-0.366	-0.488	0.122	1.421	9.613	-1.288	0.305	-1.282	-1.038	1506609240
-9.644	-0.993	-1.138	0.854	-0.671	-0.305	2.28	-8.291	0.702	-0.488	0.854	-0.854	2.083	8.172	0.036	0.305	-0.122	1.404	-9.644	-0.993	-1.138	0.854	-0.671	-0.305	0.979	8.71	0.896	-0.305	-0.366	0	1.924	9.582	-1.074	-0.366	-1.709	-0.854	1506609240
-9.624	-0.482	-1.427	0.671	-0.549	-0.305	2.114	-8.859	0.666	-0.427	0.854	-0.732	1.894	8.282	0.317	0.122	-0.305	0.244	-9.624	-0.482	-1.427	0.671	-0.549	-0.305	1.315	9.594	0.769	0	-0.244	0.061	1.689	9.528	-1.628	-0.732	-1.099	-0.732	1506609240
-9.982	-0.467	-1.54	0.488	-0.427	-0.061	1.992	-9.201	0.513	-0.183	0.427	-0.671	1.989	8.97	0.337	-0.305	-0.793	-0.977	-9.982	-0.467	-1.54	0.488	-0.427	-0.061	1.315	9.594	0.769	0.366	-0.305	-0.244	1.211	10.06	-2.208	-1.221	-2.075	-0.793	1506609240
-10.535	-0.657	-1.455	0.61	-0.244	0.427	1.977	-9.402	0.214	-0.183	0.427	-0.671	2.354	9.417	0.522	-0.061	-1.221	-1.831	-10.535	-0.657	-1.455	0.61	-0.244	0.427	2.005	10.607	1.183	0.427	-0.854	-0.793	2.454	10.141	-2.168	-1.404	-1.404	-0.671	1506609240
-10.702	-1.093	-0.932	0.122	0	0.549	2.068	-9.893	-0.079	-0.244	0.305	-0.305	3.036	10.137	0.975	0.427	-0.977	-2.686	-10.702	-1.093	-0.932	0.122	0	0.549	1.681	10.93	1.263	-0.061	-0.977	-0.61	3.524	10.508	-0.869	-2.38	-1.099	0.305	1506609240
-10.326	-2.536	-0.671	-0.488	0.061	0.305	2.178	-10.174	-0.234	-0.427	0.671	0.305	3.862	11.011	1.719	0.488	0.305	-3.235	-10.326	-2.536	-0.671	-0.488	0.061	0.305	1.681	10.93	1.263	-0.366	-1.16	-0.366	3.642	10.878	0.525	-3.967	-0.183	1.77	1506609240
-9.679	-3.644	0.26	0.427	-0.244	0.671	2.4	-9.875	-0.292	-0.427	0.671	0.305	3.932	11.35	1.904	-0.061	0.305	-2.991	-9.679	-3.644	0.26	0.427	-0.244	0.671	1.656	10.068	2.303	-0.183	-1.099	-0.488	2.546	10.99	1.644	-5.188	-0.305	3.479	1506609240
-9.627	-2.828	0.888	1.16	-0.061	0.671	2.4	-9.875	-0.292	-0.305	0.916	0.549	3.881	10.462	2.062	-0.366	-1.099	-2.014	-9.627	-2.828	0.888	1.16	-0.061	0.671	1.656	10.068	2.303	-0.488	-1.221	-0.732	0.919	10.708	0.565	-2.625	0.671	4.089	1506609240
-10.938	-2.237	0.019	0.61	-0.793	-0.183	2.366	-9.384	-0.86	-0.061	1.465	-0.244	4.181	9.531	2.072	-0.183	-0.793	-0.916	-10.938	-2.237	0.019	0.61	-0.793	-0.183	1.199	8.915	3.007	-0.671	-0.427	-0.488	0.597	11.885	-1.194	-1.526	1.77	3.296	1506609240
-10.171	-2.322	0.598	0.488	-0.854	-0.183	2.366	-9.384	-0.86	-0.061	1.465	-0.244	3.972	10.375	1.634	-0.427	-0.366	-0.183	-10.171	-2.322	0.598	0.488	-0.854	-0.183	0.848	9.598	3.077	-0.427	0.305	-0.122	0.242	11.163	-0.709	-1.16	2.075	2.93	1506609240
-9.338	-1.361	0.811	0.122	-0.61	-0.183	1.986	-9.527	-1.733	0.244	1.343	0	3.425	10.536	1.311	-0.488	-1.221	0.671	-9.338	-1.361	0.811	0.122	-0.61	-0.183	0.56	9.13	2.92	0.061	-0.61	-0.366	0.652	9.865	-0.16	0	3.357	2.075	1506609240
-8.964	-1.049	0.724	-0.671	-0.732	-0.488	1.816	-8.454	-1.614	0.122	1.16	-0.244	3.218	9.275	1.209	0	-1.343	1.587	-8.964	-1.049	0.724	-0.671	-0.732	-0.488	0.56	9.13	2.92	-0.122	-0.854	-0.366	-0.189	8.853	0.694	0	3.357	2.075	1506609240
-8.404	-1.386	1.157	-0.122	0.244	-0.122	1.617	-8.352	-1.488	0	0.549	-1.099	2.864	8.978	1.164	0.122	-0.916	2.014	-8.404	-1.386	1.157	-0.122	0.244	-0.122	1.115	8.951	2.422	-0.366	-0.488	-0.305	-1.33	8.208	1.071	1.221	1.77	-0.305	1506609240
-9.055	-1.279	1.168	0.427	0.854	0.305	1.432	-8.397	-1.41	0	0.549	-1.099	2.42	9.203	1.035	0	-0.61	1.709	-9.055	-1.279	1.168	0.427	0.854	0.305	1.518	9.209	2.696	0.061	-0.183	-0.427	-0.238	8.312	1.541	2.869	0	-0.854	1506609240
-9.761	-1.142	0.675	-0.122	0.488	0	1.28	-8.668	-1.448	0.427	-0.305	-1.099	2.226	9.177	1.097	0.305	-0.488	0.977	-9.761	-1.142	0.675	-0.122	0.488	0	1.518	9.209	2.696	0.671	0.305	-0.427	1.977	9.263	1.436	2.747	-0.549	-0.671	1506609240
-9.866	-1.25	0.751	-0.732	0.244	-0.122	1.163	-9.031	-1.576	0.549	-0.977	-0.854	2.504	9.515	1.468	0.793	0.366	0.366	-9.866	-1.25	0.751	-0.732	0.244	-0.122	1.535	9.506	2.754	0.61	0.793	-0.122	2.029	9.917	1.446	1.343	0.244	-0.671	1506609240
-9.649	-1.317	1.012	-0.61	0.488	0	1.367	-8.916	-1.518	0.549	-0.977	-0.854	2.7	10.07	1.901	0.916	1.16	0.122	-9.649	-1.317	1.012	-0.61	0.488	0	0.794	9.66	2.675	0.427	0.732	-0.061	1.528	9.674	2.058	0.549	-0.488	-0.61	1506609240
-10.008	-1.355	0.967	-0.183	0.671	0	1.696	-8.489	-1.26	0	-0.305	0.122	2.641	10.042	2.226	0.671	1.221	0.183	-10.008	-1.355	0.967	-0.183	0.671	0	0.794	9.66	2.675	0.183	0.305	0.061	1.406	9.442	1.822	1.099	-1.099	-0.854	1506609240
-10.629	-1.823	0.526	-0.61	0	-0.305	1.84	-8.63	-0.933	-0.122	0.183	0.671	2.543	9.972	2.294	0.305	0.732	0.244	-10.629	-1.823	0.526	-0.61	0	-0.305	0.787	9.918	2.451	-0.061	0.061	0.244	0.897	10.273	0.242	1.709	-1.526	-1.343	1506609240
-9.677	-1.933	0.58	-0.366	0.061	-0.244	1.818	-9.117	-0.799	0.061	-0.183	1.099	2.711	10.325	2.012	-0.061	0.549	0.122	-9.677	-1.933	0.58	-0.366	0.061	-0.244	1.077	10.526	2.365	0	0	0.366	1.948	10.452	1.174	0.793	0.122	-0.916	1506609240
-9.258	-1.365	0.33	-0.488	0.183	-0.305	2.077	-8.998	-0.623	0.122	-0.427	1.343	3.156	10.655	1.701	-0.183	0.61	-0.122	-9.258	-1.365	0.33	-0.488	0.183	-0.305	1.077	10.526	2.365	0.061	0	0.305	2.018	9.868	0.367	0.793	-0.732	-0.427	1506609240
-9.307	-1.414	-0.105	-0.671	0.183	-0.488	2.361	-8.463	-0.418	0.122	-0.427	1.343	3.683	10.18	1.56	-0.061	0.732	0.183	-9.307	-1.414	-0.105	-0.671	0.183	-0.488	1.15	9.561	2.256	-0.244	-0.061	0.183	1.084	9.435	-0.152	1.221	-0.793	-0.732	1506609240
-9.355	-1.909	-0.505	-0.61	0.366	-0.427	2.361	-8.463	-0.418	0.122	-0.488	1.099	3.833	9.549	1.426	0	0.488	0.793	-9.355	-1.909	-0.505	-0.61	0.366	-0.427	1.15	9.561	2.256	-0.549	-0.427	0.122	1.872	9.514	-0.985	1.343	-0.305	-0.549	1506609240
-9.714	-1.967	-1.058	-0.366	0.366	-0.366	2.689	-9.109	-0.439	0.427	-0.854	0.854	4.195	9.417	1.406	0	0.549	0.732	-9.714	-1.967	-1.058	-0.366	0.366	-0.366	1.688	9.67	1.835	-0.488	-0.061	0.244	1.647	9.838	-1.144	1.099	0	-0.427	1506609240
-9.887	-1.943	-1.463	-0.366	0.061	-0.244	3.303	-9.05	-0.322	0.61	-1.587	0.366	4.949	9.167	1.476	0.061	1.282	0.366	-9.887	-1.943	-1.463	-0.366	0.061	-0.244	1.365	9.234	1.28	-0.244	0.549	0.183	1.592	10.013	-1.176	0.854	0.305	-0.549	1506609241
-9.942	-1.913	-1.517	-0.244	0.183	0.183	4.03	-8.91	0.036	0.122	-1.526	-1.465	5.44	8.709	1.48	0.061	1.587	0.793	-9.942	-1.913	-1.517	-0.244	0.183	0.183	0.596	9.051	1.005	-0.305	0.732	0.427	1.56	10.031	-1.39	0.488	0.488	-0.366	1506609241
-10.003	-1.516	-1.467	-0.183	0.305	0.366	4.853	-9.326	0.871	0.122	-1.526	-1.465	5.867	8.759	1.549	-0.305	1.526	1.343	-10.003	-1.516	-1.467	-0.183	0.305	0.366	0.596	9.051	1.005	-0.305	0.854	0.977	1.446	10.025	-1.541	0.488	-0.427	-0.305	1506609241
-9.851	-1.291	-1.473	-0.183	0.183	0.305	5.591	-9.416	1.693	-0.183	-0.793	-2.258	6.242	9.451	1.348	-1.099	0.977	1.709	-9.851	-1.291	-1.473	-0.183	0.183	0.305	0.419	9.932	1.119	0.366	1.221	1.404	1.537	9.929	-1.736	0.488	-0.732	-0.427	1506609241
-9.618	-1.347	-1.536	-0.183	0.061	0.305	6.71	-8.792	2.308	0.122	-1.038	-3.113	6.733	9.594	1.006	-1.587	0.305	2.38	-9.618	-1.347	-1.536	-0.183	0.061	0.305	0.679	9.53	1.286	0.793	0.732	1.465	1.889	9.731	-1.818	0.61	-0.305	-0.488	1506609241
-9.646	-1.617	-1.583	0	-0.244	0.244	6.71	-8.792	2.308	0.671	-1.16	-4.395	7.002	9.179	1.369	-1.099	0.183	3.662	-9.646	-1.617	-1.583	0	-0.244	0.244	0.679	9.53	1.286	0.488	0.244	1.77	1.65	9.642	-1.822	0.366	0.183	-0.488	1506609241
-9.772	-1.756	-1.377	0.122	-0.427	0.305	8.424	-8.509	1.912	1.16	-1.16	-6.47	7.002	9.179	1.369	-1.099	0.183	3.662	-9.772	-1.756	-1.377	0.122	-0.427	0.305	1.974	9.299	0.854	0.244	0.427	1.953	1.436	9.77	-1.644	0.122	0.183	-0.244	1506609241
-9.784	-1.583	-1.36	-0.061	-0.427	0.183	9.148	-8.553	1.077	1.16	-1.16	-6.47	7.002	9.179	1.369	-1.099	0.183	3.662	-9.784	-1.583	-1.36	-0.061	-0.427	0.183	2.577	9.423	0.725	-0.061	0.305	2.197	1.002	9.859	-1.535	-0.061	-0.244	-0.122	1506609241
-9.7	-1.481	-1.297	0.122	-0.427	0.122	10.049	-8.163	0.762	1.282	-1.038	-7.446	7.002	9.179	1.369	-1.099	0.183	3.662	-9.7	-1.481	-1.297	0.122	-0.427	0.122	2.577	9.423	0.725	0	0.793	2.441	1.023	9.8	-1.659	-0.427	-0.427	0	1506609241
-9.823	-1.33	-1.035	0.122	-0.244	0.366	10.877	-7.546	0.666	0.732	-1.221	-8.179	7.002	9.179	1.369	-1.099	0.183	3.662	-9.823	-1.33	-1.035	0.122	-0.244	0.366	3.164	9.283	0.97	-0.244	0.366	2.747	1.223	9.825	-1.957	-0.549	-0.305	0.061	1506609241
-9.886	-1.354	-0.848	0.061	0.183	0.427	11.617	-6.655	0.65	0.61	-0.244	-8.85	7.002	9.179	1.369	-1.099	0.183	3.662	-9.886	-1.354	-0.848	0.061	0.183	0.427	4.917	9.263	1.306	-0.549	0.183	3.357	1.183	9.959	-1.745	-0.732	-0.549	0.122	1506609241
-9.683	-1.275	-0.614	0.061	0.366	0.183	13.02	-5.149	0.553	0.366	-2.197	-9.705	7.002	9.179	1.369	-1.099	0.183	3.662	-9.683	-1.275	-0.614	0.061	0.366	0.183	4.917	9.263	1.306	-0.61	-0.488	4.15	1.314	9.851	-1.593	-0.916	-0.488	0.122	1506609241
-9.75	-1.213	-0.434	-0.122	0.305	-0.061	13.778	-3.529	0.254	0.061	-1.465	-9.705	7.089	9.256	1.494	-1.282	-0.122	4.333	-9.75	-1.213	-0.434	-0.122	0.305	-0.061	6.726	8.349	1.562	-0.366	-1.16	4.883	0.866	9.788	-1.455	-0.671	-0.183	0	1506609241
-9.922	-1.432	-0.382	-0.244	0.183	-0.244	13.778	-3.529	0.254	0.061	-1.465	-9.705	13.305	5.101	5.702	-1.282	-0.122	4.333	-9.922	-1.432	-0.382	-0.244	0.183	-0.244	8.459	7.668	1.541	0	-1.831	5.859	0.681	9.915	-1.253	-0.488	-0.122	-0.183	1506609241
-9.81	-1.699	-0.327	-0.061	0.244	-0.305	13.036	-0.379	-0.892	-0.122	-1.038	-9.521	13.199	3.362	4.792	-4.822	-2.258	8.301	-9.81	-1.699	-0.327	-0.061	0.244	-0.305	8.459	7.668	1.541	0.61	-1.343	6.653	0.584	9.953	-0.999	-0.305	-0.122	-0.183	1506609241
-9.811	-1.476	-0.263	0.244	0.244	-0.305	10.725	0.738	-2.25	0.366	-2.808	-7.202	11.829	1.565	3.651	-4.639	-0.977	7.69	-9.811	-1.476	-0.263	0.244	0.244	-0.305	11.245	6.984	1.881	0.732	0.427	7.263	0.557	9.967	-0.758	-0.366	-0.183	-0.183	1506609241
-10.007	-1.03	-0.367	0.244	0.061	-0.427	10.725	0.738	-2.25	0.366	-2.808	-7.202	9.225	0.37	2.515	-4.028	-3.052	5.981	-10.007	-1.03	-0.367	0.244	0.061	-0.427	11.245	6.984	1.881	1.892	3.784	7.141	0.735	9.989	-0.634	-0.366	-0.366	-0.244	1506609241
-10.011	-0.847	-0.505	0.122	0	-0.366	4.9	0.33	-2.005	-0.122	-0.488	-0.854	7.887	0.203	1.372	-3.052	-2.563	3.723	-10.011	-0.847	-0.505	0.122	0	-0.366	9.676	7.114	1.188	1.587	4.333	6.348	1.227	9.91	-0.695	-0.183	-0.244	-0.305	1506609241
-9.892	-0.959	-0.617	0.061	0	-0.366	3.54	-0.859	-2.235	0.488	0	1.038	5.871	0.4	0.528	-2.197	-0.427	1.648	-9.892	-0.959	-0.617	0.061	0	-0.366	7.138	4.899	2.475	1.221	2.502	5.615	1.416	9.897	-0.646	-0.061	0	-0.305	1506609241
-9.77	-1.067	-0.657	-0.061	0	-0.366	3.754	-1.213	-1.542	0.488	0	1.038	4.876	0.842	0.311	-1.038	0.732	-0.366	-9.77	-1.067	-0.657	-0.061	0	-0.366	7.138	4.899	2.475	1.282	2.563	4.7	1.187	9.889	-0.593	0	-0.122	-0.366	1506609241
-9.696	-1.394	-0.652	-0.061	-0.061	-0.366	3.766	-0.605	-1.577	0.183	-0.671	1.465	4.176	0.894	0.045	-0.549	0.671	-0.916	-9.696	-1.394	-0.652	-0.061	-0.061	-0.366	6.662	3.602	3.059	0.732	3.479	3.113	0.811	9.835	-0.682	0	-0.183	-0.366	1506609241
-9.458	-1.676	-0.593	0	-0.061	-0.488	4.777	-0.019	-1.346	0.183	-0.671	1.465	5.034	0.465	0.423	0.183	2.869	-1.221	-9.458	-1.676	-0.593	0	-0.061	-0.488	5.094	1.721	3.365	0.122	2.808	2.075	0.687	9.713	-0.755	0.122	-0.183	-0.366	1506609241
-9.455	-1.784	-0.565	0	-0.061	-0.793	5.511	0.714	-0.831	0.122	1.16	0.916	4.844	0.045	1.474	0.854	0.549	-0.793	-9.455	-1.784	-0.565	0	-0.061	-0.793	5.051	1.406	3.545	-0.061	2.625	1.221	0.628	9.713	-0.724	0	0.122	-0.305	1506609241
-9.643	-1.78	-0.583	0.122	-0.061	-0.916	6.254	1.727	-0.42	-0.854	-0.671	0.122	5.751	-0.516	1.89	0.61	0.61	-0.244	-9.643	-1.78	-0.583	0.122	-0.061	-0.916	5.051	1.406	3.545	-0.061	0.61	0.61	0.591	9.836	-0.567	-0.061	0.244	-0.305	1506609241
-9.823	-1.751	-0.574	0.183	-0.061	-0.793	6.895	2.34	-0.313	-0.793	0.671	0.244	6.123	-1.464	2.559	1.16	0.305	0	-9.823	-1.751	-0.574	0.183	-0.061	-0.793	7.212	1.304	4.511	-0.671	1.16	-0.244	0.629	9.995	-0.451	-0.183	0	-0.183	1506609241
-9.885	-1.513	-0.595	0.183	0	-0.671	6.895	2.34	-0.313	-0.793	0.671	0.244	7.041	-1.914	2.771	1.465	-0.549	-0.305	-9.885	-1.513	-0.595	0.183	0	-0.671	8.01	1.419	4.585	-0.671	0.793	-0.61	0.872	10.017	-0.529	-0.183	-0.122	-0.183	1506609242
-9.941	-1.264	-0.644	0.061	-0.122	-0.549	8.896	3.268	-1.499	-0.732	-0.183	0.305	8.238	-2.077	3.021	1.099	-0.427	-0.061	-9.941	-1.264	-0.644	0.061	-0.122	-0.549	8.01	1.419	4.585	-0.732	0.732	-0.671	1.388	9.988	-0.403	-0.183	0.061	-0.122	1506609242
-9.958	-1.233	-0.633	-0.061	-0.244	-0.549	9.987	3.512	-2.12	-0.549	-1.465	-0.427	9.113	-2.172	3.018	0.854	-1.648	0.366	-9.958	-1.233	-0.633	-0.061	-0.244	-0.549	7.852	1.731	4.924	-0.61	0.488	-0.732	1.744	10.009	-0.468	-0.183	0.244	-0.061	1506609242
-9.869	-1.351	-0.519	-0.183	-0.244	-0.366	10.588	3.566	-2.616	-0.549	-1.465	-0.427	9.707	-2.201	2.165	0.671	-1.953	0.916	-9.869	-1.351	-0.519	-0.183	-0.244	-0.366	7.852	1.731	4.924	-0.366	-0.183	-0.488	1.347	9.996	-0.482	-0.305	0.183	0	1506609242
-9.786	-1.66	-0.516	-0.183	-0.183	-0.244	10.663	3.435	-2.71	-0.854	-2.197	-0.916	10.34	-2.201	1.779	1.221	-1.892	0.732	-9.786	-1.66	-0.516	-0.183	-0.183	-0.244	8.248	2.134	5.035	-0.549	0	-0.488	0.947	9.91	-0.431	-0.305	0.183	0	1506609242
-9.658	-1.796	-0.528	0	-0.122	-0.122	9.891	3.4	-3.059	-0.977	-2.197	-0.854	10.325	-2.403	1.439	1.465	-2.197	0.488	-9.658	-1.796	-0.528	0	-0.122	-0.122	8.376	2.302	4.975	-0.549	0.305	-0.244	1.006	9.868	-0.623	0.183	0	-0.244	1506609242
-9.677	-1.796	-0.571	-0.061	-0.183	0	9.173	3.566	-3.271	-0.977	-2.197	-0.854	10.129	-2.407	1.095	0.916	-1.343	0.549	-9.677	-1.796	-0.571	-0.061	-0.183	0	8.376	2.302	4.975	-0.183	-0.061	-0.061	1.068	9.895	-0.425	0.183	0.061	-0.244	1506609242
-9.631	-1.785	-0.519	-0.305	-0.183	0.061	8.817	3.728	-3.058	-1.404	-0.916	-0.183	9.792	-2.3	1.601	0.977	-0.732	-0.183	-9.631	-1.785	-0.519	-0.305	-0.183	0.061	8.362	2.342	4.937	-0.244	0.183	0.183	1.074	9.9	-0.437	0.183	0.061	-0.244	1506609242
-9.561	-1.955	-0.543	-0.427	-0.305	0.183	8.521	3.819	-2.272	-1.404	0.671	0.244	9.619	-2.018	1.939	0.916	-0.305	-0.488	-9.561	-1.955	-0.543	-0.427	-0.305	0.183	7.9	2.121	5.016	-0.122	0.061	0.183	0.993	9.839	-0.39	-0.122	0.183	-0.122	1506609242
-9.647	-2.237	-0.512	-0.427	-0.305	0.183	8.544	3.902	-2.03	-1.099	0.305	0.244	9.026	-2.058	1.742	0.61	0.427	-0.854	-9.647	-2.237	-0.512	-0.427	-0.305	0.183	7.894	2.224	4.96	-0.061	-0.183	0.366	0.744	9.877	-0.434	-0.366	0.183	-0.061	1506609242
-9.661	-2.516	-0.486	-0.183	-0.305	0.183	8.53	3.906	-2.021	-0.854	0.427	0.366	9.344	-1.991	1.639	0.671	0	-0.488	-9.661	-2.516	-0.486	-0.183	-0.305	0.183	7.842	1.855	4.859	-0.183	0.183	0.183	0.372	10.006	-0.604	-0.366	0.183	-0.061	1506609242
-9.66	-2.478	-0.511	0.061	-0.183	0.305	9.135	3.875	-2.224	-0.793	0.366	0.488	9.866	-2.036	1.479	0.61	-0.183	-0.122	-9.66	-2.478	-0.511	0.061	-0.183	0.305	7.797	1.731	4.91	-0.122	-0.427	0.244	0.299	10.036	-0.639	-0.366	-0.061	0	1506609242
-9.655	-2.298	-0.561	0.122	-0.183	0.305	9.246	3.909	-2.172	-1.221	0.305	0.244	9.917	-2.011	1.616	0.122	0.549	-0.244	-9.655	-2.298	-0.561	0.122	-0.183	0.305	8.276	1.946	5.022	-0.183	-0.305	0.305	0.461	10.03	-0.659	-0.366	-0.183	0.061	1506609242
-9.554	-2.175	-0.554	0.122	-0.183	0.366	10.087	3.826	-1.974	-1.221	0.61	0.244	10.396	-1.894	1.729	-0.305	0.793	0	-9.554	-2.175	-0.554	0.122	-0.183	0.366	8.637	2.088	5.071	-0.305	0.244	0.366	0.508	9.922	-0.589	-0.366	-0.183	0.061	1506609242
-9.664	-2.115	-0.507	0.244	-0.366	0.305	10.253	3.921	-2.139	-0.549	1.587	-0.549	10.735	-1.577	1.515	-1.16	1.099	0.977	-9.664	-2.115	-0.507	0.244	-0.366	0.305	8.263	2.074	4.937	-0.366	0	0.488	0.608	9.912	-0.461	-0.488	-0.244	0.183	1506609242
-9.704	-2.159	-0.567	0.305	-0.61	0.244	10.253	3.921	-2.139	-0.61	2.075	-1.16	11.634	-1.322	2.51	-0.793	0.916	1.526	-9.704	-2.159	-0.567	0.305	-0.61	0.244	8.211	2.095	5.113	-0.549	0.061	0.671	0.578	9.945	-0.349	-0.671	-0.305	0.244	1506609242
-9.589	-2.278	-0.481	0.488	-0.366	0.305	9.579	4.192	-1.992	-1.465	0.244	-2.686	11.242	-1.107	2.857	-0.366	0.977	1.831	-9.589	-2.278	-0.481	0.488	-0.366	0.305	7.79	2.005	5.296	-1.221	-0.305	0.671	0.526	9.951	-0.409	-0.671	-0.366	0.305	1506609242
-9.637	-2.259	-0.379	0.732	-0.427	0.427	8.22	4.834	-1.828	-1.831	-0.244	-2.563	10.194	-0.986	3.257	-0.549	1.038	2.014	-9.637	-2.259	-0.379	0.732	-0.427	0.427	7.855	1.991	5.326	-1.953	-0.122	0.488	0.62	10	-0.377	-0.916	-0.183	0.366	1506609242
-9.604	-2.229	-0.343	0.916	-0.366	0.488	8.22	4.834	-1.828	-1.831	-0.244	-2.563	8.977	-0.79	3.189	-0.854	2.014	1.831	-9.604	-2.229	-0.343	0.916	-0.366	0.488	7.584	1.948	5.149	-2.502	-0.244	0.061	0.749	9.961	-0.175	-0.793	-0.427	0.488	1506609242
-9.509	-2.141	-0.292	0.977	-0.366	0.488	7.058	5.31	-1.981	-2.136	-0.488	-2.258	7.933	-0.676	3.364	-0.793	1.648	1.648	-9.509	-2.141	-0.292	0.977	-0.366	0.488	7.016	1.768	5.107	-3.174	-0.61	-0.549	0.708	9.938	-0.086	-0.793	-0.427	0.488	1506609242
-9.574	-2.151	-0.196	1.16	-0.366	0.366	5.802	5.773	-1.774	-3.235	-0.549	-1.221	7.434	-0.384	3.613	-1.16	1.282	1.77	-9.574	-2.151	-0.196	1.16	-0.366	0.366	6.882	1.738	4.972	-3.54	-0.977	-1.282	0.554	9.867	0.073	-1.099	-0.366	0.549	1506609242
-9.382	-2.375	0.02	1.465	-0.244	0.244	5.692	6.022	-1.509	-3.235	-0.549	-1.221	7.151	-0.977	3.79	-1.465	2.441	0.977	-9.382	-2.375	0.02	1.465	-0.244	0.244	6.931	1.726	4.98	-4.028	-1.343	-1.953	0.632	9.88	0.079	-1.404	-0.488	0.61	1506609242
-9.335	-2.341	0.211	1.892	-0.061	0.244	5.325	5.879	-1.61	-3.723	-0.671	-0.977	6.576	-1.298	3.845	-1.587	2.075	0.305	-9.335	-2.341	0.211	1.892	-0.061	0.244	7.516	1.683	4.735	-4.883	-0.916	-2.441	0.433	9.841	0.142	-1.404	-0.488	0.61	1506609242
-9.47	-2.09	0.301	2.197	0.061	0.244	4.621	5.322	-1.607	-4.456	-1.587	-0.427	5.438	-2.332	2.576	-2.197	2.136	-0.366	-9.47	-2.09	0.301	2.197	0.061	0.244	7.477	1.622	4.151	-4.761	-1.526	-3.418	0.416	9.765	0.39	-0.977	-0.854	0.549	1506609242
-9.832	-1.901	0.295	2.502	0.061	0.305	4	4.626	-0.694	-4.456	-1.587	-0.427	5.438	-2.332	2.576	-2.563	2.136	-1.343	-9.832	-1.901	0.295	2.502	0.061	0.305	7.477	1.622	4.151	-4.761	-1.526	-3.418	0.752	9.866	0.719	-0.671	-0.977	0.549	1506609242
-10.134	-1.565	0.353	2.625	0.061	0.244	4.011	3.997	0.333	-4.456	-2.319	0.793	5.383	-2.312	2.629	-2.808	0.977	-1.77	-10.134	-1.565	0.353	2.625	0.061	0.244	7.728	1.397	3.892	-4.761	-1.465	-3.845	1.037	10.164	0.846	-0.854	-1.282	0.549	1506609243
-10.27	-1.482	0.4	2.686	-0.061	0.061	3.909	3.561	0.626	-4.456	-2.319	0.793	5.674	-2.275	1.871	-2.808	0.488	-2.319	-10.27	-1.482	0.4	2.686	-0.061	0.061	7.352	1.778	3.68	-4.15	-2.014	-4.456	0.912	10.185	0.723	-0.671	-1.587	0.427	1506609243
-10.017	-1.391	0.662	2.686	-0.061	-0.183	4.572	3.778	0.964	-4.089	-3.235	1.282	5.955	-2.207	0.961	-2.38	0.61	-2.747	-10.017	-1.391	0.662	2.686	-0.061	-0.183	7.689	2.244	3.572	-4.272	-2.197	-4.944	0.77	10.1	1.007	-0.488	-1.831	0.122	1506609243
-9.655	-1.278	0.769	2.625	-0.061	-0.427	4.861	3.531	0.858	-3.418	-2.625	2.014	5.728	-1.983	0.319	-2.686	0.183	-3.174	-9.655	-1.278	0.769	2.625	-0.061	-0.427	7.581	2.972	3.164	-4.028	-1.587	-5.31	0.584	9.759	1.181	-0.488	-1.831	0.122	1506609243
-9.412	-1.2	0.884	2.808	0.061	-0.366	5.09	3.242	0.388	-2.014	-2.38	3.967	6.816	-2.194	0.246	-2.563	1.221	-4.089	-9.412	-1.2	0.884	2.808	0.061	-0.366	7.963	3.339	2.875	-3.479	-2.075	-5.859	0.457	9.438	1.069	0.061	-2.014	-0.488	1506609243
-9.558	-1.192	0.876	2.991	0.305	-0.305	7.261	2.942	0.205	-2.014	-2.38	3.967	6.919	-2.065	0.249	-2.869	1.587	-4.7	-9.558	-1.192	0.876	2.991	0.305	-0.305	8.153	3.749	2.835	-2.747	-1.16	-5.92	0.09	9.499	1.089	0.305	-2.93	-0.854	1506609243
-9.678	-1.396	0.829	3.235	0.427	-0.305	8.333	2.375	0.34	-1.77	-0.305	5.066	7.645	-1.547	0.624	-2.93	-0.366	-5.127	-9.678	-1.396	0.829	3.235	0.427	-0.305	8.452	4.423	2.607	-1.892	-1.099	-6.348	0.629	9.796	1.31	-0.305	-4.15	-0.916	1506609243
-9.727	-1.162	0.794	3.418	0.427	-0.244	11.06	1.436	-0.407	-1.648	-1.892	5.615	8.631	-1.162	0.779	-2.808	-3.723	-5.127	-9.727	-1.162	0.794	3.418	0.427	-0.244	8.186	4.478	3.101	-0.366	-0.671	-6.775	0.931	9.967	1.308	-0.732	-4.639	-1.038	1506609243
-9.807	-0.958	0.861	3.052	0.244	-0.366	12.324	1.275	-1.196	-1.343	-2.625	5.493	10.996	-0.501	0.676	-2.808	-3.723	-5.127	-9.807	-0.958	0.861	3.052	0.244	-0.366	7.885	5.516	2.999	0.122	-1.16	-6.348	0.299	10.03	1.128	-0.977	-4.639	-1.587	1506609243
-9.755	-1.156	0.913	2.808	0.244	-0.488	12.743	0.769	-0.902	-1.16	-0.244	5.005	12.943	0.495	0.671	-3.601	-0.977	-4.578	-9.755	-1.156	0.913	2.808	0.244	-0.488	7.504	6.711	3.096	0.488	-1.831	-6.226	-0.506	10.253	0.859	-0.977	-4.639	-1.587	1506609243
-9.521	-1.398	1.017	2.869	0.305	-0.488	13.189	0.215	-0.836	-1.221	3.113	4.211	12.099	1.08	0.834	-3.662	-2.747	-4.395	-9.521	-1.398	1.017	2.869	0.305	-0.488	6.653	6.866	3.475	0.854	-2.197	-5.493	-0.401	10.343	0.666	-1.16	-5.371	-2.441	1506609243
-9.293	-1.415	1.115	2.808	0.427	-0.488	12.423	-0.398	-0.518	-1.221	3.113	4.211	13.763	1.766	1.987	-2.869	-1.16	-4.089	-9.293	-1.415	1.115	2.808	0.427	-0.488	5.968	7.846	3.442	1.404	-2.869	-5.066	0.256	10.214	0.654	-1.404	-5.188	-2.563	1506609243
-9.222	-1.449	1.227	2.686	0.61	-0.671	13.227	-0.572	-1.382	-1.892	-0.183	2.93	13.068	2.554	1.842	-3.479	0.305	-3.601	-9.222	-1.449	1.227	2.686	0.61	-0.671	5.535	8.62	2.793	1.648	-3.784	-5.066	0.739	9.877	0.768	-1.343	-4.944	-2.319	1506609243
-9.362	-1.711	1.119	2.502	0.549	-0.793	13.683	-0.865	-1.544	-2.197	1.038	2.075	11.903	2.982	0.479	-3.723	-4.7	-3.113	-9.362	-1.711	1.119	2.502	0.549	-0.793	5.181	9.591	2.585	0.244	-4.15	-4.272	0.688	9.747	1.413	-1.099	-5.127	-1.77	1506609243
-9.167	-2.101	1.08	2.563	0.977	-0.732	13.361	-0.763	-0.613	-2.197	1.038	2.075	13.357	3.103	1.586	-3.784	-1.343	-2.686	-9.167	-2.101	1.08	2.563	0.977	-0.732	4.839	9.454	2.327	-0.244	-4.456	-3.723	0.742	9.619	1.654	-1.526	-5.554	-0.977	1506609243
-9.21	-2.46	1.415	2.991	1.404	-0.427	12.372	-0.675	-0.94	-2.441	1.038	1.221	12.672	3.159	1.976	-3.723	-2.319	-2.075	-9.21	-2.46	1.415	2.991	1.404	-0.427	4.34	9.199	1.741	-1.038	-4.211	-2.869	0.961	9.27	2.131	-1.526	-5.554	-0.977	1506609243
-9.912	-2.643	1.517	3.479	1.343	-0.122	11.805	-0.468	-0.955	-3.174	0.61	0.183	12.63	3.163	2.042	-3.235	-2.808	-1.221	-9.912	-2.643	1.517	3.479	1.343	-0.122	3.753	8.987	1.771	-1.465	-4.456	-1.892	1.469	8.673	2.151	-1.343	-5.798	0.916	1506609243
-9.57	-2.038	1.218	3.967	1.526	0.122	11.023	-0.557	-1.052	-3.174	0.61	0.183	12.199	3.297	1.733	-3.174	-1.404	-0.61	-9.57	-2.038	1.218	3.967	1.526	0.122	3.516	9.013	1.674	-1.465	-4.15	-1.099	2.641	8.266	0.919	1.221	-4.517	1.77	1506609243
-10.474	-1.262	0.388	4.456	0.977	0.427	10.359	-0.835	-0.986	-3.479	1.038	-0.061	11.153	3.659	0.675	-3.235	-1.221	-0.305	-10.474	-1.262	0.388	4.456	0.977	0.427	3.385	9.418	1.723	-1.343	-3.845	-0.488	3.451	9.213	1.488	1.221	-4.517	1.77	1506609243
-10.639	-1.359	-0.206	2.441	-0.122	-0.366	9.807	-1.308	-0.866	-3.418	0.549	-0.122	10.898	3.974	0.334	-2.991	-0.61	0.061	-10.639	-1.359	-0.206	2.441	-0.122	-0.366	2.859	9.186	1.598	-1.404	-3.967	-0.183	0.694	9.41	1.281	2.014	-1.831	0.122	1506609243
-9.514	-2.914	-1.006	4.7	0.977	-0.244	9.85	-1.971	-0.792	-3.418	0.549	-0.122	9.984	4.011	0.012	-3.296	-0.549	0.366	-9.514	-2.914	-1.006	4.7	0.977	-0.244	2.499	9.165	1.201	-1.343	-4.211	0.122	-1.227	11.093	1.125	2.136	-5.249	-0.732	1506609243
-9.767	-2.335	-1.939	5.31	1.465	0.183	9.997	-2.513	-0.566	-3.54	0.183	-0.122	9.349	3.991	-0.668	-3.723	-0.549	0.183	-9.767	-2.335	-1.939	5.31	1.465	0.183	2.763	10.001	0.428	-1.343	-4.272	0.305	2.395	10.049	-1.684	1.953	-3.296	-0.183	1506609243
-9.691	-2.539	-2.248	5.798	1.892	0.366	9.841	-2.609	-0.123	-3.845	0.732	-0.061	9.738	4.081	-0.845	-3.601	0	-0.244	-9.691	-2.539	-2.248	5.798	1.892	0.366	2.873	10.139	-0.173	-1.465	-3.662	0.183	0.67	10.377	-2.292	2.319	-5.31	0.061	1506609243
-9.843	-2.401	-2.57	6.226	2.563	0.732	9.709	-2.698	0.274	-3.845	0.732	-0.061	9.552	4.029	-1.016	-3.967	0.122	-0.061	-9.843	-2.401	-2.57	6.226	2.563	0.732	2.151	9.829	-0.406	-1.404	-3.052	0	1.428	10.324	-2.08	2.136	-4.639	-0.183	1506609243
-9.442	-2.041	-2.473	6.287	2.441	0.549	9.848	-2.674	0.918	-4.578	1.465	0.549	9.4	4.133	-1.645	-4.517	-1.465	0.122	-9.442	-2.041	-2.473	6.287	2.441	0.549	1.814	9.862	-0.732	-0.732	-3.418	-0.122	0.932	10.11	-2.227	2.075	-5.127	-0.305	1506609243
-8.959	-1.705	-2.641	6.897	2.136	0.427	9.461	-2.251	1.391	-4.517	1.892	0.122	9.4	4.133	-1.645	-4.578	-1.526	0.122	-8.959	-1.705	-2.641	6.897	2.136	0.427	1.814	9.862	-0.732	-0.732	-3.418	-0.122	1.888	9.496	-2.47	2.136	-5.371	-0.122	1506609244
-9.293	-1.196	-2.906	6.958	1.526	0.366	8.491	-1.83	1.299	-4.517	1.892	0.122	8.722	3.743	-1.328	-4.211	-1.221	0.305	-9.293	-1.196	-2.906	6.958	1.526	0.366	2.066	9.043	-0.63	-0.977	-3.357	-0.122	2.321	9.534	-2.017	1.587	-4.883	-0.061	1506609244
-9.609	-0.584	-2.919	6.592	1.282	0.366	8.491	-1.83	1.299	-4.578	1.648	-0.244	8.026	3.377	-1.23	-4.089	-1.648	0.183	-9.609	-0.584	-2.919	6.592	1.282	0.366	2.372	8.751	-0.617	-1.16	-2.991	0	2.169	9.568	-1.623	0.61	-5.432	0.061	1506609244
-10.023	-0.09	-2.923	5.737	0.793	0.488	7.456	-2.127	0.644	-4.944	1.404	0	8.219	3.321	-1.055	-4.089	-0.977	-0.305	-10.023	-0.09	-2.923	5.737	0.793	0.488	2.783	8.964	-0.717	-1.221	-2.808	-0.061	2.756	9.714	-1.853	0	-5.615	0.366	1506609244
-9.92	-0.041	-2.62	5.188	0.549	0.427	7.734	-2.503	0.073	-5.432	0.671	0.61	8.28	3.524	-0.952	-4.211	-0.427	-0.671	-9.92	-0.041	-2.62	5.188	0.549	0.427	3.146	9.381	-0.711	-1.221	-2.808	-0.305	3.14	9.595	-1.881	-0.549	-5.615	0.549	1506609244
-9.957	-0.295	-2.419	4.944	0.305	0.305	8.384	-2.663	-0.316	-5.371	0.305	1.282	8.412	3.622	-0.596	-4.272	-0.732	-1.038	-9.957	-0.295	-2.419	4.944	0.305	0.305	3.503	9.562	-0.653	-1.221	-2.808	-0.732	2.555	9.546	-2.214	-0.549	-4.333	0.427	1506609244
-9.924	-0.507	-2.251	4.761	0.061	0.061	8.854	-2.842	-0.537	-5.249	0.488	1.77	8.668	3.632	-0.494	-4.211	-1.526	-1.404	-9.924	-0.507	-2.251	4.761	0.061	0.061	3.534	9.44	-0.644	-1.343	-3.357	-0.977	1.559	9.609	-2.487	-0.122	-4.395	0.061	1506609244
-9.961	-0.569	-1.881	4.639	0	0.122	8.766	-3.041	-0.79	-5.005	0.977	1.831	9.082	3.474	-0.368	-3.906	-0.916	-1.709	-9.961	-0.569	-1.881	4.639	0	0.122	3.687	9.359	-0.583	-1.587	-4.028	-0.977	1.042	9.75	-2.466	-0.061	-4.333	-0.061	1506609244
-9.989	0.063	-1.847	4.456	0.122	0.427	8.855	-3.071	-0.77	-4.517	0.488	1.465	9.283	3.496	-0.223	-3.601	-0.427	-2.075	-9.989	0.063	-1.847	4.456	0.122	0.427	3.975	9.326	-0.407	-1.77	-4.028	-0.916	1.664	10.103	-1.992	-0.549	-4.7	-0.061	1506609244
-9.66	1.062	-2.073	3.784	0.244	0.671	9.08	-3.012	-0.754	-3.723	-0.183	1.221	9.463	3.836	-0.096	-3.235	-0.671	-2.258	-9.66	1.062	-2.073	3.784	0.244	0.671	3.774	9.491	-0.038	-1.831	-3.723	-0.732	3.497	9.823	-1.9	-1.221	-4.028	0.061	1506609244
-9.404	0.904	-2.053	2.747	0.427	0.916	9.577	-2.895	-1.087	-3.723	-0.183	1.221	9.875	4.425	0.34	-2.869	-0.854	-2.197	-9.404	0.904	-2.053	2.747	0.427	0.916	3.26	9.601	0.2	-1.831	-3.967	-0.671	3.945	9.452	-1.221	-1.892	-3.479	0.61	1506609244
-9.617	-0.638	-1.101	1.404	0.366	0.916	10.109	-3.055	-1.32	-3.296	-0.122	1.16	10.123	4.699	0.891	-2.625	-1.038	-1.587	-9.617	-0.638	-1.101	1.404	0.366	0.916	2.405	8.794	0.315	-1.953	-5.127	-0.549	4.225	9.848	-0.019	-3.845	-3.113	1.587	1506609244
-10.741	-2.293	-0.412	0.732	0.732	0.916	10.366	-3.565	-1.351	-3.235	1.038	0.916	9.536	4.779	1.656	-2.747	-1.587	-0.916	-10.741	-2.293	-0.412	0.732	0.732	0.916	2.237	8.421	0.26	-2.197	-5.554	-0.122	2.042	11.131	2.22	-3.845	-3.113	1.587	1506609244
-11.806	-3.425	-0.151	2.441	-0.549	0.854	11.024	-4.321	-2.579	-3.235	1.343	0.671	8.76	5.361	1.443	-3.418	-2.38	-0.671	-11.806	-3.425	-0.151	2.441	-0.549	0.854	3.795	9.725	0.823	-1.404	-4.822	-0.671	0.918	12.517	0.794	-4.456	-3.479	3.784	1506609244
-11.2	-2.999	0.42	3.296	-1.282	0.854	10.775	-4.535	-3.424	-3.235	1.526	0.549	9.147	5.741	0.428	-3.54	-2.93	-0.854	-11.2	-2.999	0.42	3.296	-1.282	0.854	4.802	10.235	2.07	-0.488	-4.272	-1.648	0.793	12.679	0.057	-4.456	-3.479	3.784	1506609244
-10.249	-2.138	0.196	2.563	-1.343	0.061	9.615	-4.426	-2.821	-2.441	3.296	-0.061	9.802	5.617	1.237	-3.113	-2.075	-0.549	-10.249	-2.138	0.196	2.563	-1.343	0.061	3.181	9.254	2.506	-0.854	-2.441	-1.16	-0.016	11.713	0.804	-2.686	0.671	2.869	1506609244
-9.192	-1.753	0.226	2.319	-1.221	-0.183	8.528	-4.213	-1.717	-2.441	3.296	-0.061	9.661	5.851	1.878	-3.357	-1.831	0.122	-9.192	-1.753	0.226	2.319	-1.221	-0.183	1.658	9.1	2.102	-0.549	-2.747	-0.244	-0.02	10.456	1.029	-2.869	-0.488	2.38	1506609244
-8.568	-1.522	0.333	2.197	-0.977	-0.183	7.99	-3.368	-1.656	-2.625	1.709	-0.122	9.191	5.883	2.108	-3.601	-1.648	0.671	-8.568	-1.522	0.333	2.197	-0.977	-0.183	1.889	8.959	1.83	-0.305	-3.601	-0.183	0.48	9.446	1.349	-2.686	-0.061	1.526	1506609244
-8.021	-1.363	0.776	2.686	-0.183	-0.061	7.606	-2.699	-1.708	-2.563	1.526	-0.488	8.14	5.161	1.809	-3.723	-2.014	1.343	-8.021	-1.363	0.776	2.686	-0.183	-0.061	2.765	8.246	1.983	-0.61	-2.625	-0.183	0.95	8.46	1.029	-2.625	0.183	0.854	1506609244
-7.983	-0.975	1.348	3.174	0.549	0.061	7.49	-2.662	-1.671	-2.563	1.526	-0.488	7.803	4.441	1.553	-3.662	-1.404	1.282	-7.983	-0.975	1.348	3.174	0.549	0.061	2.895	7.974	1.848	-0.671	-1.953	-0.061	0.751	7.467	0.894	-1.709	0.366	0.244	1506609244
-8.503	-0.014	1.32	2.563	0.916	-0.305	7.726	-2.99	-1.772	-2.502	1.77	-0.244	7.686	4.051	1.743	-3.235	-0.244	0.854	-8.503	-0.014	1.32	2.563	0.916	-0.305	2.974	8.125	1.849	-0.305	-1.526	-0.061	0.707	7.131	1.169	-0.793	0.183	-0.244	1506609244
-8.812	0.301	1.499	1.953	1.465	-0.61	8.256	-3.418	-1.625	-2.258	1.038	-0.183	7.521	3.985	1.798	-3.174	-1.038	0.61	-8.812	0.301	1.499	1.953	1.465	-0.61	3.29	8.55	1.919	-0.061	-1.221	-0.183	1.025	6.875	1.501	0.916	-1.77	-0.854	1506609244
-9.95	0.556	1.36	2.136	1.404	0.122	8.536	-3.583	-1.243	-2.258	1.038	-0.183	8.259	3.71	2.18	-2.93	-1.587	0.244	-9.95	0.556	1.36	2.136	1.404	0.122	3.749	8.886	1.999	0	-1.282	-0.366	2.491	7.107	2.84	2.38	-3.113	-1.587	1506609244
-10.665	0.547	0.727	1.099	0.916	0.122	8.647	-3.643	-1.13	-1.77	0.793	-0.244	9.05	3.146	2.613	-1.953	-0.732	0	-10.665	0.547	0.727	1.099	0.916	0.122	4.088	8.745	2.098	-0.122	-1.526	-0.244	5.306	8.908	4.368	1.953	-1.892	-1.526	1506609244
-11.256	1.273	1.709	0.427	0.549	0.183	8.647	-3.643	-1.13	-1.282	0.671	-0.305	9.399	2.832	2.808	-1.16	-0.183	0.122	-11.256	1.273	1.709	0.427	0.549	0.183	4.259	8.792	1.989	-0.305	-1.526	0.061	7.291	10.463	5.826	1.953	-1.892	-1.526	1506609244
-12.872	0.91	1.672	-0.732	-0.427	0	9.012	-4.21	-1.095	-0.977	0.427	-0.061	9.56	3.045	2.525	-0.977	-0.427	0.061	-12.872	0.91	1.672	-0.732	-0.427	0	4.189	9.319	1.826	-0.183	-1.282	0.122	4.922	9.368	5.142	-0.854	-1.221	-0.305	1506609245
-11.714	-1.148	1.632	0.305	-0.061	0.122	9.033	-4.175	-0.513	-0.793	0.427	0.488	9.906	3.389	2.101	-0.671	-0.488	-0.122	-11.714	-1.148	1.632	0.305	-0.061	0.122	4.277	10.14	1.578	-0.061	-1.709	0	0.334	9.162	3.432	2.563	-1.709	-1.587	1506609245
-10.685	-1.909	0.553	0.977	-0.305	0.183	8.978	-4.011	0.086	-0.61	0.183	0.854	10.186	3.578	2.052	-0.122	0	-0.549	-10.685	-1.909	0.553	0.977	-0.305	0.183	4.369	10.745	1.333	0.183	-1.648	-0.183	3.104	10.871	3.405	2.563	-1.709	-1.587	1506609245
-8.783	-1.682	-0.074	0.916	0.366	-0.183	8.982	-3.896	0.197	-0.305	-0.183	1.038	10.414	4.049	1.802	0.305	0	-0.854	-8.783	-1.682	-0.074	0.916	0.366	-0.183	4.096	11.179	1.122	0.061	-0.854	0	0.717	9.734	0.197	1.892	-2.625	-1.587	1506609245
-9.233	-2.61	-1.442	0.916	0	-0.305	8.982	-3.896	0.197	0.061	-0.488	1.221	10.996	4.646	1.696	0.671	0.549	-0.854	-9.233	-2.61	-1.442	0.916	0	-0.305	3.055	10.841	0.902	-0.122	-0.122	0.305	1.311	9.808	-0.91	2.686	-3.662	-1.648	1506609245
-8.935	-2.902	-1.309	1.465	0.671	0.244	8.616	-3.433	0.066	0.183	-0.854	0.183	10.493	4.482	1.717	0.854	1.77	-0.122	-8.935	-2.902	-1.309	1.465	0.671	0.244	1.705	9.281	0.493	-0.732	-0.122	0.793	1.665	9.884	-1.359	1.648	-0.732	-1.221	1506609245
-9.268	-2.047	-1.282	1.709	0.854	0.427	8.636	-3.996	-0.071	0.183	-0.854	0.183	8.869	4.408	1.288	0.305	2.014	0.122	-9.268	-2.047	-1.282	1.709	0.854	0.427	1.495	9.087	0.067	-0.854	0.671	1.343	0.827	9.81	-1.038	1.343	-3.174	-1.099	1506609245
-9.563	-1.102	-1.531	1.526	0.732	0.183	8.854	-4.547	-0.012	-0.244	-0.916	0.122	8.246	4.756	1.119	0.061	1.587	-0.427	-9.563	-1.102	-1.531	1.526	0.732	0.183	1.735	9.814	-0.074	-0.366	1.343	1.16	1.724	9.591	-2.08	1.465	-2.991	-1.16	1506609245
-9.327	-0.859	-1.627	1.038	0.305	-0.122	8.55	-4.237	0.268	-0.488	-0.61	-0.183	8.228	4.963	1.107	-0.244	0.671	-0.671	-9.327	-0.859	-1.627	1.038	0.305	-0.122	1.331	9.397	0.116	0.122	0.793	0.732	2.294	9.394	-2.14	1.221	-1.465	-1.404	1506609245
-9.098	-1.247	-1.61	0.671	0.183	-0.183	8.173	-3.724	0.493	-0.488	-0.61	-0.183	8.152	4.619	1.148	-0.61	0.366	-0.061	-9.098	-1.247	-1.61	0.671	0.183	-0.183	1.428	8.709	0.203	0.061	0.427	0.732	1.574	9.362	-1.765	0.916	-1.343	-1.282	1506609245
-8.91	-1.427	-1.544	0.854	0.122	-0.122	7.964	-3.463	0.45	-0.427	-0.366	-0.305	8.089	4.139	1.333	-0.366	0.427	0.061	-8.91	-1.427	-1.544	0.854	0.122	-0.122	2.302	8.343	0.218	-0.061	0.244	0.549	1.712	9.083	-1.729	0.916	-1.343	-1.282	1506609245
-9.49	-1.013	-1.531	0.793	-0.305	-0.305	7.721	-3.281	0.071	-0.183	0	-0.183	7.727	3.787	1.485	-0.061	0.61	0	-9.49	-1.013	-1.531	0.793	-0.305	-0.305	3.035	8.163	0.232	-0.122	0.427	0.183	1.495	9.418	-1.601	0.183	-1.221	-0.854	1506609245
-9.52	-0.687	-1.328	0.488	-0.305	-0.427	7.892	-3.309	-0.285	-0.183	0	-0.183	7.545	3.671	1.487	-0.061	0.183	0.061	-9.52	-0.687	-1.328	0.488	-0.305	-0.427	3.116	8.208	0.234	-0.122	0.793	-0.061	0.993	9.496	-1.733	0.061	-1.587	-0.977	1506609245
-9.689	-0.648	-1.386	0.549	-0.366	-0.427	8.195	-3.411	-0.389	-0.183	0.061	-0.061	7.951	3.743	1.687	-0.061	0.305	-0.122	-9.689	-0.648	-1.386	0.549	-0.366	-0.427	2.884	8.484	0.116	0	0.549	-0.122	1.126	9.581	-1.855	0.122	-1.404	-0.977	1506609245
-9.875	-0.513	-1.273	0.916	-0.549	-0.366	8.195	-3.411	-0.389	-0.244	0.061	0	8.278	3.993	2.028	-0.244	0.366	-0.183	-9.875	-0.513	-1.273	0.916	-0.549	-0.366	2.75	8.807	0.175	0.122	0.244	-0.183	1.401	9.807	-1.577	0.122	-1.404	-0.977	1506609245
-10.076	-0.083	-1.328	0.671	-0.488	-0.244	8.746	-3.185	-0.41	-0.305	0	-0.061	8.562	4.319	2.42	-0.549	-0.305	-0.244	-10.076	-0.083	-1.328	0.671	-0.488	-0.244	2.81	9.158	0.333	0.061	0	-0.183	1.34	10.142	-1.339	-0.977	-2.258	-0.977	1506609245
-9.942	0.385	-1.416	0.427	-0.244	0.061	9.207	-3.231	-0.597	-0.305	0	-0.061	8.991	4.536	2.488	-0.61	-0.61	-0.244	-9.942	0.385	-1.416	0.427	-0.244	0.061	3.129	9.684	0.402	-0.122	-0.427	-0.244	2.116	10.066	-1.821	-1.465	-1.709	-0.916	1506609245
-10.268	0.583	-1.486	0.244	-0.305	0.488	9.356	-3.212	-0.563	-0.305	0.244	-0.061	9.198	4.49	2.651	-0.427	-0.183	-0.427	-10.268	0.583	-1.486	0.244	-0.305	0.488	3.474	9.828	0.464	-0.305	-0.977	-0.183	2.487	10.058	-1.596	-1.465	-1.709	-0.916	1506609245
-10.852	-0.568	-1.026	-0.366	-0.427	0.61	9.356	-3.212	-0.563	-0.305	0.305	-0.122	9.067	4.267	2.94	-0.427	-0.061	-0.61	-10.852	-0.568	-1.026	-0.366	-0.427	0.61	3.525	9.622	0.566	-0.488	-1.16	0	3.213	10.64	-1.325	-2.258	-1.282	-0.305	1506609245
-10.97	-1.952	-0.956	-0.916	0.61	0.732	9.807	-3.893	-1.067	-0.427	0.061	-0.122	9.172	4.682	3.074	-0.671	-0.183	-0.854	-10.97	-1.952	-0.956	-0.916	0.61	0.732	3.397	10.087	0.529	-0.366	-1.465	0.183	3.494	11.447	0.735	-2.258	-1.282	-0.305	1506609245
-9.895	-3.043	-0.422	0.061	0.488	0.977	10.402	-4.64	-1.561	-0.549	0.488	0.244	9.085	5.601	2.734	-0.916	-0.61	-1.16	-9.895	-3.043	-0.422	0.061	0.488	0.977	3.708	11.057	0.767	0.061	-1.587	-0.183	2.978	10.896	1.377	-3.54	-0.732	1.526	1506609245
-10.459	-2.485	0.453	1.099	-0.183	1.404	10.402	-4.64	-1.561	-0.305	1.16	0.427	9.141	5.886	2.58	-0.549	-0.549	-1.343	-10.459	-2.485	0.453	1.099	-0.183	1.404	3.734	10.273	1.651	0.244	-1.648	-0.793	1.501	11.434	-0.001	-3.601	0.122	4.211	1506609245
-10.456	-1.643	0.538	0	-0.61	0.854	8.685	-3.938	-0.284	-0.366	1.465	-0.061	8.5	5.28	3.151	-0.488	-0.122	-0.671	-10.456	-1.643	0.538	0	-0.61	0.854	2.284	8.22	2.206	-0.366	-0.305	-0.305	0.835	10.941	-0.12	-1.77	1.526	3.662	1506609245
-10.014	-1.766	0.347	-0.305	-0.793	0.61	8.685	-3.938	-0.284	-0.427	2.014	-0.244	7.734	5.39	3.394	-0.549	-0.183	-0.305	-10.014	-1.766	0.347	-0.305	-0.793	0.61	1.263	8.409	1.942	-0.061	0.549	0.427	0.029	10.543	0.532	-1.77	1.526	3.662	1506609245
-9.207	-1.245	0.297	-0.671	-0.916	0.427	8.774	-4.481	-1.226	-0.366	1.343	0.244	7.71	6.505	2.675	-0.671	-0.732	-0.671	-9.207	-1.245	0.297	-0.671	-0.916	0.427	1.991	10.133	1.601	0.671	-0.549	0.122	1.052	9.83	0.811	-0.366	2.563	3.174	1506609245
-8.564	-1.037	0.268	-0.854	-0.61	0.183	8.251	-4.146	-0.921	-0.366	1.831	0.366	8.165	6.254	2.329	-0.488	-0.671	-0.488	-8.564	-1.037	0.268	-0.854	-0.61	0.183	2.734	9.348	1.956	0.244	-0.549	-0.366	0.543	9.408	0.985	-0.366	2.563	3.174	1506609246
-8.704	-1.422	0.516	-0.427	-0.427	0.244	7.573	-3.875	-0.089	-0.305	2.014	-0.061	7.685	5.173	3.025	-0.305	-0.122	0	-8.704	-1.422	0.516	-0.427	-0.427	0.244	2.54	8.137	1.89	-0.183	0.183	-0.061	-0.024	8.711	1.232	0.244	3.479	1.77	1506609246
-8.723	-1.22	0.742	0.061	0.244	0.427	7.297	-3.785	-0.083	-0.061	1.587	-0.305	7.19	4.755	3.633	-0.244	0.061	-0.061	-8.723	-1.22	0.742	0.061	0.244	0.427	2.499	7.943	1.425	0	-0.061	0.244	-0.116	8.77	1.211	0.366	1.953	1.282	1506609246
-9.286	-0.48	0.654	0.122	0.366	0.305	7.833	-3.852	-0.482	0.122	0.183	0	7.311	4.853	3.279	-0.427	-0.305	-0.122	-9.286	-0.48	0.654	0.122	0.366	0.305	3.205	8.381	1.476	0.183	0.244	0.061	0.775	8.809	1.479	0.671	1.526	0.916	1506609246
-10.009	0.16	0.458	-0.488	-0.061	0.244	8.07	-3.962	-0.663	0.671	0	0.549	7.966	5.005	2.732	-0.488	-0.183	-0.061	-10.009	0.16	0.458	-0.488	-0.061	0.244	3.64	8.87	1.578	0.366	0.732	-0.122	2.067	8.699	2.178	0.854	1.404	0.244	1506609246
-9.963	0.529	0.636	-1.404	-0.366	0	8.53	-3.893	-0.089	0.671	0	0.549	8.412	5.039	2.985	-0.244	0	-0.061	-9.963	0.529	0.636	-1.404	-0.366	0	3.423	9.008	1.544	0.488	0.793	-0.061	2.357	8.83	2.517	0.977	1.282	-0.427	1506609246
-9.959	0.419	0.979	-1.648	-0.122	0	8.67	-3.975	0.647	0.732	0.061	0.916	8.65	4.948	3.548	0	0.427	0.244	-9.959	0.419	0.979	-1.648	-0.122	0	3.347	8.803	1.489	0.488	0.488	-0.061	2.297	8.924	2.649	0.854	2.075	-1.038	1506609246
-9.794	0.201	1.084	-1.526	0	0.061	8.67	-3.975	0.647	0.793	-0.488	0.977	8.358	4.755	3.778	-0.061	0.671	0.427	-9.794	0.201	1.084	-1.526	0	0.061	3.658	8.784	1.39	0.488	0.671	-0.061	3.033	9.007	3.134	0.854	2.075	-1.038	1506609246
-9.639	0.217	1.439	-1.465	0.122	0	8.977	-3.923	0.755	0.732	0.549	0.977	8.195	4.581	3.651	-0.061	0.671	0.427	-9.639	0.217	1.439	-1.465	0.122	0	3.953	8.909	1.343	0.427	0.732	-0.061	3.772	8.72	3.429	0.732	2.014	-0.244	1506609246
-10.856	0.079	1.125	-1.465	0.305	-0.305	8.636	-4.079	1.114	0.549	0.244	0.916	8.345	4.442	3.431	0.732	1.404	0.183	-10.856	0.079	1.125	-1.465	0.305	-0.305	4.116	8.969	1.413	0.427	1.038	0.061	2.681	8.942	3.059	0.732	2.014	-0.244	1506609246
-11.855	-1.401	0.345	-1.221	-0.366	-0.61	8.198	-4.435	0.835	0.366	-0.305	0.916	8.253	4.572	3.347	0.977	1.709	0.122	-11.855	-1.401	0.345	-1.221	-0.366	-0.61	4.159	9.226	1.385	0.488	1.343	0.061	0.593	10.252	1.717	1.526	2.38	-0.183	1506609246
-11.139	-2.261	0.505	-0.061	-0.488	-0.366	8.528	-5.258	0.694	0.671	-1.709	0.671	8.217	5.115	3.266	1.16	1.404	-0.183	-11.139	-2.261	0.505	-0.061	-0.488	-0.366	4.182	10.062	0.924	0.732	1.526	0.122	1.345	12.846	4.18	-0.244	0.305	0.122	1506609246
-9.027	-0.819	0.718	-0.427	0.671	-0.305	8.528	-5.258	0.694	1.16	-1.648	0.732	8.502	5.797	3.181	1.282	1.099	-0.61	-9.027	-0.819	0.718	-0.427	0.671	-0.305	3.939	10.789	0.499	1.038	1.953	0	0.839	9.836	0.986	-0.244	0.305	0.122	1506609246
-9.935	-1.58	-1.139	-0.488	0.122	-0.854	8.599	-4.618	1.245	1.099	-2.075	1.282	8.849	5.911	2.905	1.343	0.854	-0.671	-9.935	-1.58	-1.139	-0.488	0.122	-0.854	3.547	10.203	0.327	0.977	2.747	-0.061	0.853	9.532	-0.341	1.343	-1.221	-0.366	1506609246
-9.636	-2.482	-1.695	-0.061	-0.183	-0.854	7.886	-4.192	1.34	0.671	-0.977	1.343	8.453	5.344	2.836	1.465	1.343	-0.183	-9.636	-2.482	-1.695	-0.061	-0.183	-0.854	2.527	8.9	0.25	0.732	3.235	0.122	2.061	10.164	-1.587	1.587	0.427	-0.488	1506609246
-9.162	-2.627	-1.275	-0.183	0.305	-0.488	7.465	-4.851	1.175	0.793	0.183	1.282	7.619	5.309	2.488	1.16	1.404	-0.305	-9.162	-2.627	-1.275	-0.183	0.305	-0.488	2.131	8.8	-0.721	0.854	2.808	0.61	1.482	9.826	-0.767	1.587	0.427	-0.488	1506609246
-9.394	-2.292	-1.476	0.061	0.549	-0.549	6.901	-5.721	1.211	0.793	-0.244	1.343	7.232	5.588	2.068	1.038	0.671	-0.671	-9.394	-2.292	-1.476	0.061	0.549	-0.549	2.149	9.08	-1.215	1.16	2.258	0.793	0.853	9.804	-1.071	0.61	0.854	-0.366	1506609246
-9.66	-1.769	-1.553	0.122	0.488	-0.671	6.357	-6.271	1.343	0.549	-0.854	1.587	7.031	6.124	1.717	0.977	0.854	-1.038	-9.66	-1.769	-1.553	0.122	0.488	-0.671	2.198	9.441	-1.164	1.465	2.747	0.854	1.329	9.842	-1.101	0.732	-1.16	-0.366	1506609246
-9.701	-1.192	-1.56	-0.305	0.305	-0.854	5.816	-6.647	1.55	0.732	-0.854	1.77	6.462	7.072	1.738	0.671	-0.305	-1.648	-9.701	-1.192	-1.56	-0.305	0.305	-0.854	1.981	9.889	-1.079	1.709	2.686	0.671	1.859	9.674	-1.491	0.732	-1.16	-0.366	1506609246
-9.545	-1.327	-1.599	-0.793	0.061	-0.854	5.599	-6.675	1.501	0.916	-0.366	1.953	6.568	7.727	1.768	0.793	-0.732	-2.014	-9.545	-1.327	-1.599	-0.793	0.061	-0.854	1.928	9.903	-0.907	1.648	2.014	0.488	2.159	9.65	-1.297	0.977	0.854	-0.671	1506609246
-9.458	-1.89	-1.554	-0.793	0.122	-0.916	5.357	-6.903	1.415	0.793	-0.488	2.136	6.478	7.809	1.802	0.732	-0.671	-1.648	-9.458	-1.89	-1.554	-0.793	0.122	-0.916	1.889	9.385	-0.712	1.343	1.953	0	1.829	9.647	-0.968	0.793	0.671	-0.61	1506609246
-9.485	-2.351	-1.419	-0.427	0.061	-0.793	5.441	-7.318	1.072	0.61	-1.221	2.136	6.624	7.854	1.784	0.488	-0.549	-1.282	-9.485	-2.351	-1.419	-0.427	0.061	-0.793	1.852	9.304	-0.831	1.099	1.648	-0.244	1.485	9.75	-1.052	0.793	0.671	-0.61	1506609246
-9.595	-2.379	-1.275	0.061	0.061	-0.61	5.59	-7.437	1.067	0.549	-0.549	1.77	6.453	7.791	2.062	0.549	-0.793	-1.221	-9.595	-2.379	-1.275	0.061	0.061	-0.61	1.983	9.294	-0.829	0.854	1.16	-0.366	1.396	9.838	-0.927	0.793	0	-0.488	1506609246
-9.727	-2.077	-1.494	0.366	-0.061	-0.549	5.481	-7.252	0.83	0.305	0.122	1.343	6.551	7.943	2.226	0.183	-0.732	-0.977	-9.727	-2.077	-1.494	0.366	-0.061	-0.549	1.884	9.362	-0.941	0.61	0.854	-0.305	2.08	9.929	-0.962	0.244	-0.244	-0.183	1506609246
-9.879	-1.967	-1.531	0.488	-0.183	-0.549	5.662	-7.217	0.815	0.061	-0.183	1.099	6.828	8.196	2.147	0	-0.366	-0.61	-9.879	-1.967	-1.531	0.488	-0.183	-0.549	1.726	9.633	-0.913	0.366	0.488	-0.305	2.013	9.881	-1.223	0.244	-0.244	-0.183	1506609246
-9.833	-2.03	-1.523	0.549	-0.183	-0.488	5.595	-7.344	0.938	-0.061	0.183	0.854	6.593	8.344	2.187	0.122	-0.061	-0.549	-9.833	-2.03	-1.523	0.549	-0.183	-0.488	1.961	9.837	-0.813	-0.061	0.061	-0.244	1.614	9.944	-0.961	0.061	-0.061	-0.244	1506609247
-9.733	-2.195	-1.211	0.549	-0.305	-0.427	5.548	-7.495	1.058	-0.305	0.549	0.61	6.131	8.125	2.542	-0.061	0.122	-0.61	-9.733	-2.195	-1.211	0.549	-0.305	-0.427	2.32	9.595	-0.749	-0.305	-0.183	-0.305	1.977	9.896	-1.08	-0.244	-0.305	-0.183	1506609247
-9.634	-2.251	-0.949	0.671	0.061	-0.305	5.847	-7.653	0.776	-0.61	-0.122	0.488	5.864	7.949	2.576	-0.366	-0.061	-0.854	-9.634	-2.251	-0.949	0.671	0.061	-0.305	2.576	9.417	-0.751	-0.305	-0.366	-0.244	1.767	9.859	-1.241	-0.244	-0.305	-0.183	1506609247
-9.576	-2.052	-0.901	0.671	0.244	-0.366	5.845	-7.839	0.671	-0.793	0.244	0.366	5.928	8.007	2.302	-0.366	-0.122	-0.977	-9.576	-2.052	-0.901	0.671	0.244	-0.366	2.909	9.55	-0.496	-0.244	-0.549	-0.366	1.568	9.879	-1.072	-0.244	-0.305	-0.183	1506609247
-9.554	-1.987	-0.675	0.61	0.183	-0.183	6.162	-7.746	0.587	-0.854	0.061	0.305	6.186	8.205	2.181	-0.488	-0.488	-0.977	-9.554	-1.987	-0.675	0.61	0.183	-0.183	2.95	9.642	-0.075	-0.183	-0.488	-0.549	1.65	9.756	-1.02	-0.061	-0.122	-0.183	1506609247
-9.501	-2.034	-0.426	0.488	0.061	-0.122	6.074	-7.346	0.755	-0.671	0.305	0.183	6.359	7.838	2.549	-0.305	-0.183	-0.793	-9.501	-2.034	-0.426	0.488	0.061	-0.122	2.677	9.301	0.134	-0.366	-0.488	-0.488	1.773	9.788	-0.441	-0.061	-0.122	-0.183	1506609247
-9.411	-2.067	-0.26	0.366	0.122	-0.183	5.83	-7.252	0.502	-0.549	0.916	-0.061	6.324	7.708	2.736	-0.305	-0.183	-0.793	-9.411	-2.067	-0.26	0.366	0.122	-0.183	2.402	9.112	0.093	-0.366	-0.549	-0.305	1.497	9.721	-0.245	-0.305	-0.122	-0.061	1506609247
-9.649	-2.117	-0.16	0.244	0	-0.183	5.83	-7.252	0.502	-0.61	0.61	-0.122	6.315	7.724	2.795	-0.488	0.122	-0.488	-9.649	-2.117	-0.16	0.244	0	-0.183	2.579	9.231	0.188	-0.305	-0.61	-0.305	1.353	9.751	-0.358	-0.427	-0.488	-0.122	1506609247
-9.726	-2.342	-0.166	0.183	-0.061	-0.244	5.584	-7.345	0.317	-0.671	0.366	0.061	5.941	7.779	2.851	-0.183	0.366	-0.61	-9.726	-2.342	-0.166	0.183	-0.061	-0.244	3.035	9.375	0.354	-0.366	-0.366	-0.244	1.184	9.914	-0.341	-0.427	-0.488	-0.122	1506609247
-9.582	-2.329	-0.109	0.183	0	-0.366	5.584	-7.345	0.317	-0.549	0.549	0.244	5.786	7.793	2.865	0	0.183	-0.854	-9.582	-2.329	-0.109	0.183	0	-0.366	3.266	9.374	0.453	-0.244	-0.122	-0.305	1.029	9.91	-0.311	-0.183	-0.061	-0.244	1506609247
-9.615	-2.225	-0.13	0.183	0	-0.427	5.614	-7.459	0.202	-0.549	0.122	0.244	5.889	7.797	2.96	-0.061	0.122	-0.793	-9.615	-2.225	-0.13	0.183	0	-0.427	2.957	9.231	0.502	-0.183	-0.061	-0.305	0.997	9.857	-0.26	-0.061	-0.183	-0.366	1506609247
-9.707	-2.117	-0.172	0.061	-0.122	-0.366	5.688	-7.443	0.275	-0.427	0.305	0.183	6.562	7.858	3.31	-0.488	0.61	-0.122	-9.707	-2.117	-0.172	0.061	-0.122	-0.366	2.692	9.317	0.535	-0.244	-0.122	-0.244	1.199	9.842	-0.123	-0.061	-0.183	-0.366	1506609247
-9.628	-2.107	-0.099	-0.061	-0.061	-0.305	5.688	-7.443	0.275	-0.488	0.61	0.183	6.349	7.888	3.54	-0.244	0.366	0	-9.628	-2.107	-0.099	-0.061	-0.061	-0.305	2.673	9.436	0.592	-0.366	-0.244	-0.122	1.452	9.85	-0.105	0.061	-0.122	-0.366	1506609247
-9.66	-2.071	-0.148	-0.183	-0.061	-0.244	5.588	-7.422	0.08	-0.305	0.366	0.305	5.899	7.985	3.439	-0.183	0.366	-0.122	-9.66	-2.071	-0.148	-0.183	-0.061	-0.244	2.816	9.442	0.587	-0.366	-0.122	-0.061	1.463	9.819	-0.117	0.061	0	-0.305	1506609247
-9.702	-2.168	-0.128	-0.183	-0.122	-0.183	5.431	-7.471	0.063	-0.488	0.122	0.427	5.802	8.12	3.036	-0.122	1.892	-0.061	-9.702	-2.168	-0.128	-0.183	-0.122	-0.183	2.637	9.527	0.508	-0.366	0	-0.122	1.412	9.831	-0.019	0.061	0	-0.305	1506609247
-9.644	-2.238	-0.111	-0.183	-0.122	-0.122	5.871	-7.681	0.418	-0.61	0.061	0.366	5.516	8.187	2.917	0	1.709	-0.061	-9.644	-2.238	-0.111	-0.183	-0.122	-0.122	2.371	9.55	0.484	-0.305	0	-0.244	1.431	9.874	0.099	0.122	-0.061	-0.305	1506609247
-9.65	-2.199	-0.166	-0.183	-0.122	-0.061	5.704	-7.563	0.788	-0.183	0.732	-0.183	5.407	8.063	3.212	-0.244	0.671	-0.122	-9.65	-2.199	-0.166	-0.183	-0.122	-0.061	2.462	9.405	0.449	-0.122	-0.061	-0.244	1.444	9.902	0.072	0.061	0.061	-0.183	1506609247
-9.606	-2.119	-0.2	-0.244	-0.122	0.061	5.774	-7.556	0.756	-0.244	0.183	-0.244	5.679	7.885	3.795	-0.366	0.732	0	-9.606	-2.119	-0.2	-0.244	-0.122	0.061	2.706	9.374	0.484	-0.061	0	-0.122	1.424	9.868	0.022	0.061	0.061	-0.183	1506609247
-9.624	-1.995	-0.25	-0.366	-0.122	0.183	5.984	-7.537	0.416	-0.244	-0.366	-0.244	5.746	7.885	3.978	-0.122	0.305	-0.122	-9.624	-1.995	-0.25	-0.366	-0.122	0.183	2.802	9.562	0.67	-0.183	0	-0.061	1.547	9.814	-0.016	0.061	0.183	-0.061	1506609247
-9.665	-2.001	-0.261	-0.488	-0.122	0.183	5.935	-7.415	0.319	-0.244	0.305	-0.366	5.638	7.912	4.033	0	0	-0.183	-9.665	-2.001	-0.261	-0.488	-0.122	0.183	2.756	9.53	0.62	-0.305	0.061	0.061	1.775	9.851	-0.093	-0.183	0.061	0.061	1506609247
-9.667	-1.964	-0.252	-0.61	-0.122	0.183	5.606	-7.442	0.415	-0.427	0.061	-0.244	5.522	7.837	3.909	0.122	0.427	-0.305	-9.667	-1.964	-0.252	-0.61	-0.122	0.183	2.907	9.374	0.587	-0.122	0.061	0.122	1.602	9.857	-0.281	-0.183	0.061	0.061	1506609247
-9.921	-1.882	-0.126	-0.671	-0.244	0.244	5.479	-7.666	0.41	-0.305	-0.427	-0.305	5.54	7.9	4.017	0.061	-0.061	-0.305	-9.921	-1.882	-0.126	-0.671	-0.244	0.244	2.649	9.262	0.669	-0.244	0.122	0.122	1.282	9.865	-0.11	-0.061	0.671	-0.061	1506609247
-10.13	-1.738	0.153	-1.038	-1.038	0.183	5.511	-8.229	0.303	-0.366	-0.366	-0.366	5.664	8.159	3.809	0.183	-0.549	-0.305	-10.13	-1.738	0.153	-1.038	-1.038	0.183	2.213	9.397	0.811	-0.488	-0.427	0.061	1.654	10.085	0.274	0	0.916	-0.061	1506609247
-9.997	-1.562	0.275	-1.648	-1.282	0.183	5.101	-8.787	0.237	-0.366	-0.122	-0.549	5.846	8.786	3.601	0.305	-0.122	0.305	-9.997	-1.562	0.275	-1.648	-1.282	0.183	1.706	9.787	0.98	-0.854	-1.038	-0.061	2.591	10.033	0.793	0	0.916	-0.061	1506609247
-9.722	-1.66	0.563	-1.831	-1.038	0.427	4.334	-8.979	0.334	-0.305	0.366	-1.099	5.547	9.058	3.553	-0.122	1.221	1.648	-9.722	-1.66	0.563	-1.831	-1.038	0.427	1.415	9.889	1.392	-1.099	-1.648	-0.427	3.036	9.839	0.89	-0.732	2.075	1.038	1506609247
-9.495	-1.494	1.062	-1.648	-0.732	0.671	3.329	-8.879	0.397	-0.122	0.671	-1.648	5.792	8.717	3.263	0.61	2.136	2.991	-9.495	-1.494	1.062	-1.648	-0.732	0.671	1.847	9.601	2.193	-1.404	-2.197	-0.732	2.366	9.99	1.354	-0.61	3.296	1.526	1506609248
-9.916	-1.007	1.069	-2.197	-0.732	0.61	2.023	-8.904	-0.007	-0.061	0.977	-1.526	5.724	8.238	2.909	1.709	3.174	3.906	-9.916	-1.007	1.069	-2.197	-0.732	0.61	3.059	9.534	2.384	-2.075	-2.197	-0.854	1.709	9.537	-0.089	-0.61	3.296	1.526	1506609248
-9.381	-1.133	0.947	-3.296	-0.732	0.305	1.022	-8.967	-0.827	-0.061	-0.366	-0.977	5.578	7.5	2.821	2.991	3.601	4.089	-9.381	-1.133	0.947	-3.296	-0.732	0.305	4.256	9.159	2.354	-2.136	-0.916	-1.221	1.809	9.342	-1.424	0.488	3.967	0.122	1506609248
-8.323	-1.189	0.706	-4.028	0.244	0	0.915	-8.922	-1.866	0.488	-3.235	-0.061	5.575	6.77	2.498	4.272	3.357	3.784	-8.323	-1.189	0.706	-4.028	0.244	0	4.868	8.89	2.132	-1.953	0.305	-1.465	0.421	8.847	-0.975	0.977	5.188	-0.061	1506609248
-8.674	-1.597	0.146	-4.761	0.61	-0.793	1.426	-9.137	-2.826	1.648	-5.005	1.16	5.899	6.014	2.247	5.737	3.235	3.235	-8.674	-1.597	0.146	-4.761	0.61	-0.793	5.162	8.443	2.019	-1.892	1.465	-1.526	-3.046	8.989	0.09	0.977	5.188	-0.061	1506609248
-9.984	-2.406	-0.675	-4.7	0.305	-1.099	1.4	-9.884	-3.7	3.479	-4.456	2.502	5.894	5.444	1.727	7.446	3.052	2.38	-9.984	-2.406	-0.675	-4.7	0.305	-1.099	5.362	8.05	1.705	-1.404	3.296	-1.343	-1.559	10.176	-0.524	2.075	1.282	-1.526	1506609248
-10.509	-2.906	-1.815	-4.944	-0.244	-1.526	1.468	-11.017	-4.731	5.188	-4.944	3.662	5.821	5.501	1.348	8.972	3.479	1.343	-10.509	-2.906	-1.815	-4.944	-0.244	-1.526	5.113	8.55	0.926	-0.366	5.249	-1.526	0.045	10.965	-0.498	2.869	0.183	-1.709	1506609248
-9.701	-2.043	-1.68	-5.066	0	-1.038	1.867	-11.934	-5.516	6.653	-6.531	4.456	6.088	6.229	1.698	9.521	3.479	0.061	-9.701	-2.043	-1.68	-5.066	0	-1.038	3.783	9.317	-0.213	0.671	6.409	-1.953	3.516	11.048	0.005	2.869	0.183	-1.709	1506609248
-9.865	-0.623	-2.369	-6.104	-0.183	-0.61	2.521	-11.792	-5.53	7.263	-8.545	4.944	6.56	6.952	1.605	9.155	3.174	-1.221	-9.865	-0.623	-2.369	-6.104	-0.183	-0.61	1.694	9.79	-0.933	1.038	6.897	-1.526	3.168	9.623	-1.188	1.892	4.028	-0.488	1506609248
-10.061	-0.797	-3.072	-6.714	-1.038	-0.732	2.987	-10.934	-4.849	6.775	-9.277	5.249	7.36	7.718	1.157	7.385	4.395	-1.343	-10.061	-0.797	-3.072	-6.714	-1.038	-0.732	-0.051	9.835	-0.756	0.366	6.714	-0.305	2.806	9.812	-1.962	1.465	3.784	-0.549	1506609248
-9.879	-1.498	-3.18	-6.653	-0.916	-0.305	2.915	-10.83	-4.521	5.31	-7.751	5.554	7.654	8.26	1.287	5.92	5.066	-1.221	-9.879	-1.498	-3.18	-6.653	-0.916	-0.305	-1.073	10.1	-0.26	0.427	6.348	0.793	2.683	9.832	-1.556	1.465	3.784	-0.549	1506609248
-9.483	-1.596	-3.234	-6.226	-0.793	-0.061	2.828	-10.765	-4.447	3.845	-6.042	5.92	7.815	8.777	1.325	4.944	5.371	-1.099	-9.483	-1.596	-3.234	-6.226	-0.793	-0.061	-1.262	10.791	-0.043	0.549	5.92	1.343	3.232	9.701	-1.72	0.549	4.761	-0.549	1506609248
-9.439	-1.427	-3.661	-6.104	-1.038	-0.122	2.858	-10.007	-4.11	3.174	-5.615	6.042	7.702	8.915	1.075	4.089	5.249	-0.854	-9.439	-1.427	-3.661	-6.104	-1.038	-0.122	-1.151	10.794	0.228	0.305	5.554	1.587	3.103	9.568	-2.673	0.183	5.31	-0.488	1506609248
-9.577	-1.714	-4.083	-6.287	-1.526	-0.183	2.858	-10.007	-4.11	2.625	-6.592	5.554	7.364	8.515	0.821	3.174	5.188	-0.366	-9.577	-1.714	-4.083	-6.287	-1.526	-0.183	-1.12	10.238	0.368	0	5.371	1.892	1.878	9.711	-2.829	0.183	5.31	-0.488	1506609248
-9.592	-2.164	-4.118	-6.287	-1.587	-0.122	3.191	-9.362	-3.96	1.892	-7.751	4.578	6.866	7.94	0.666	2.502	4.944	0	-9.592	-2.164	-4.118	-6.287	-1.587	-0.122	-1.093	9.957	0.16	-0.244	4.944	2.136	1.209	9.887	-2.799	-0.244	4.822	-0.61	1506609248
-9.342	-2.387	-4.075	-6.104	-1.465	-0.244	4.014	-8.704	-3.155	0.916	-7.507	3.418	6.797	7.598	0.426	1.648	4.822	-0.305	-9.342	-2.387	-4.075	-6.104	-1.465	-0.244	-0.937	10.009	-0.062	-0.244	4.578	2.319	0.743	9.856	-3.048	-0.305	4.639	-0.61	1506609248
-9.227	-2.442	-4.037	-5.737	-1.465	-0.366	4.132	-8.406	-2.42	-0.244	-6.897	2.319	7.032	7.278	0.153	0.916	4.7	-0.671	-9.227	-2.442	-4.037	-5.737	-1.465	-0.366	-0.586	10.149	-0.157	-0.061	4.395	2.319	0.537	9.936	-2.911	-0.305	4.639	-0.61	1506609248
-9.063	-2.369	-3.829	-5.432	-1.465	-0.549	4.132	-8.406	-2.42	-1.282	-6.531	1.404	7.43	7.06	-0.226	0.916	4.7	-0.671	-9.063	-2.369	-3.829	-5.432	-1.465	-0.549	-0.359	10.143	-0.075	0.183	4.089	2.197	0.201	9.926	-2.598	-0.488	4.578	-0.671	1506609248
-8.832	-2.104	-3.738	-5.371	-1.282	-0.732	4.137	-8.043	-1.479	-2.197	-5.676	0.671	8.058	6.912	-0.726	0.427	3.906	-0.366	-8.832	-2.104	-3.738	-5.371	-1.282	-0.732	-0.071	10.052	-0.014	0.366	3.967	2.136	-0.062	9.737	-2.417	-0.854	3.174	-0.793	1506609248
-8.93	-2.188	-3.542	-5.005	-1.16	-0.793	3.54	-8.311	0.376	-2.93	-4.578	0.122	8.289	6.77	-1.14	0.732	3.967	0.183	-8.93	-2.188	-3.542	-5.005	-1.16	-0.793	0.257	10.076	0	0.488	4.15	2.075	-0.056	9.653	-2.527	-0.854	3.174	-0.793	1506609248
-8.951	-2.172	-3.464	-4.333	-0.916	-0.793	3.54	-8.311	0.376	-3.052	-4.395	-0.366	8.196	6.843	-1.333	0.732	3.967	0.183	-8.951	-2.172	-3.464	-4.333	-0.916	-0.793	0.403	10.167	-0.08	0.61	4.333	1.892	0.157	9.684	-2.608	-0.854	2.686	-0.977	1506609248
-9.009	-2.005	-2.967	-3.967	-0.793	-0.671	3.515	-9.281	1.507	-2.747	-4.272	-0.427	7.866	7.173	-1.367	1.831	4.028	0.793	-9.009	-2.005	-2.967	-3.967	-0.793	-0.671	0.444	10.398	-0.075	0.671	4.456	1.77	0.327	9.722	-2.261	-1.404	2.014	-1.099	1506609248
-9.69	-1.765	-2.271	-4.089	-0.854	-0.488	3.441	-9.451	1.97	-2.441	-3.357	-0.122	7.193	7.595	-1.16	2.136	3.601	0.793	-9.69	-1.765	-2.271	-4.089	-0.854	-0.488	0.386	10.306	0.261	0.61	4.333	1.465	0.573	9.924	-0.769	-1.404	2.014	-1.099	1506609248
-10.222	-1.859	-1.479	-4.089	-0.916	-0.244	3.205	-9.652	1.968	-2.197	-2.38	0.061	6.379	7.886	-0.679	2.136	3.601	0.793	-10.222	-1.859	-1.479	-4.089	-0.916	-0.244	0.264	10.009	0.992	0.732	4.089	1.343	1.921	10.287	0.187	-1.953	2.014	-0.916	1506609248
-11.012	-2.346	-0.78	-3.052	-1.831	0.427	3.205	-10.011	1.75	-0.916	-2.625	-0.183	5.715	8.319	-0.045	2.502	2.869	0.854	-11.012	-2.346	-0.78	-3.052	-1.831	0.427	0.54	9.825	2.332	1.404	4.028	0.977	3.39	9.936	0.12	-2.136	5.798	0.427	1506609248
-11.498	-2.497	-0.342	-3.296	-2.625	0.732	2.976	-10.237	1.163	-0.916	-2.625	-0.183	5.454	8.845	0.541	2.686	2.93	0.854	-11.498	-2.497	-0.342	-3.296	-2.625	0.732	0.705	9.704	3.298	1.526	4.272	1.099	4.089	9.97	-0.55	-2.136	5.798	0.427	1506609249
-10.916	-2.172	-0.383	-3.54	-2.625	0.549	2.976	-10.237	1.163	0.183	-2.991	-1.038	5.038	9.619	0.983	2.747	2.991	0.916	-10.916	-2.172	-0.383	-3.54	-2.625	0.549	1.05	10.153	3.871	1.77	4.761	0.977	4.097	10.36	-0.26	-0.854	7.507	0.977	1506609249
-9.371	-2.06	-0.091	-3.662	-0.916	0.671	2.868	-10.91	0.452	1.099	-3.54	-1.77	4.766	10.532	1.437	2.686	2.869	0.854	-9.371	-2.06	-0.091	-3.662	-0.916	0.671	1.069	10.451	3.915	1.526	4.456	0.549	2.799	10.817	-0.117	0.916	10.01	2.441	1506609249
-8.911	-1.536	-0.072	-4.211	-0.854	0.488	2.704	-10.478	-0.275	1.587	-3.906	-2.563	4.23	10.314	1.793	2.502	2.747	1.038	-8.911	-1.536	-0.072	-4.211	-0.854	0.488	0.658	9.597	3.514	0.549	3.235	0.488	0.196	10.512	-0.5	0.916	10.01	2.441	1506609249
-8.729	-1.36	-0.267	-5.005	-0.916	0.061	2.651	-9.369	-0.548	1.343	-3.906	-3.235	3.362	9.258	2.108	2.502	2.747	1.038	-8.729	-1.36	-0.267	-5.005	-0.916	0.061	0.909	8.768	3.171	0.061	2.686	0.549	-0.56	10.469	-0.721	-0.427	8.85	3.967	1506609249
-8.942	-1.39	-0.278	-4.7	-0.61	0.244	2.652	-8.86	-0.532	1.099	-3.113	-3.479	2.702	8.473	2.223	2.319	2.38	0.427	-8.942	-1.39	-0.278	-4.7	-0.61	0.244	1.388	8.705	2.842	0.061	3.052	0.427	0.279	10.275	-0.908	-0.305	5.188	4.456	1506609249
-9.3	-1.421	-0.342	-4.517	-0.549	0.488	2.394	-8.684	-1.034	1.343	-2.686	-3.479	2.632	8.23	1.997	1.831	2.441	-0.793	-9.3	-1.421	-0.342	-4.517	-0.549	0.488	1.522	8.77	2.713	0.244	3.174	0.305	1.602	10.055	-0.94	-0.305	5.188	4.456	1506609249
-9.343	-1.262	-0.451	-4.333	-0.61	0.61	2.388	-8.765	-1.08	1.526	-2.441	-3.296	2.911	8.193	1.93	1.831	2.441	-0.793	-9.343	-1.262	-0.451	-4.333	-0.61	0.61	1.501	8.866	2.72	0.366	3.113	0.244	2.757	9.855	-1.371	0.549	5.371	4.395	1506609249
-9.046	-1.048	-0.317	-4.211	-0.305	0.61	2.388	-8.765	-1.08	1.465	-2.319	-2.808	3.571	8.41	2.023	1.953	2.747	-2.075	-9.046	-1.048	-0.317	-4.211	-0.305	0.61	1.15	8.906	2.688	0.244	2.991	0.244	1.995	9.662	-1.178	2.136	8.789	3.296	1506609249
-8.993	-0.963	-0.17	-3.784	0	0.61	2.261	-8.403	-0.896	1.221	-2.625	-2.38	3.986	8.631	2.092	1.831	2.563	-2.197	-8.993	-0.963	-0.17	-3.784	0	0.61	0.578	8.881	2.705	0.427	2.869	0.366	0.218	9.21	-0.589	2.136	8.789	3.296	1506609249
-9.192	-1.11	-0.351	-3.296	0.122	0.366	2.261	-8.403	-0.896	1.038	-3.113	-1.953	4.181	8.91	2.177	1.282	2.075	-2.136	-9.192	-1.11	-0.351	-3.296	0.122	0.366	0.274	9.002	2.635	0.61	2.441	0.427	-0.172	8.981	0.53	2.38	6.47	2.563	1506609249
-9.824	-1.224	-0.324	-2.686	0.122	0.305	2.509	-8.167	-0.59	0.793	-2.563	-1.282	4.174	9.18	2.131	0.732	1.343	-2.014	-9.824	-1.224	-0.324	-2.686	0.122	0.305	0.531	9.213	2.622	0.854	1.892	0.366	0.746	9.237	0.892	2.197	2.747	0.977	1506609249
-10.166	-1.037	-0.191	-2.075	-0.061	0.366	2.591	-7.982	-0.081	0.61	-1.77	-0.305	4.154	9.369	1.954	0.366	0.671	-1.831	-10.166	-1.037	-0.191	-2.075	-0.061	0.366	1.069	9.442	2.658	0.916	1.648	0.244	2.498	9.703	1.765	2.197	2.747	0.977	1506609249
-10.6	-0.459	0.128	-2.075	0.183	0.183	2.773	-8.362	-0.066	0.488	-1.587	0.793	4.278	9.57	1.835	0.488	0.671	-1.709	-10.6	-0.459	0.128	-2.075	0.183	0.183	1.241	9.71	2.623	0.549	1.404	0.183	3.309	9.783	1.37	1.465	2.991	0.366	1506609249
-11.539	-0.506	0.17	-1.953	0.183	-0.061	2.773	-8.362	-0.066	0.488	-1.526	1.892	4.27	9.926	1.787	0.793	1.038	-1.526	-11.539	-0.506	0.17	-1.953	0.183	-0.061	1.248	10.111	2.536	0.305	1.221	0.244	2.773	9.599	1.51	1.282	2.136	-0.122	1506609249
-11.606	-1.75	-0.583	-1.831	-0.916	-0.427	3.33	-9.744	-0.164	0.549	-1.587	2.869	4.114	10.373	1.663	0.793	1.221	-1.404	-11.606	-1.75	-0.583	-1.831	-0.916	-0.427	1.389	10.568	2.537	0.427	1.038	0.122	1.91	10.616	1.026	1.282	2.136	-0.122	1506609249
-9.861	-1.918	0.228	-0.916	-0.183	-0.122	3.534	-10.391	-0.368	0.549	-1.831	3.54	4.01	10.933	1.542	0.793	0.854	-1.404	-9.861	-1.918	0.228	-0.916	-0.183	-0.122	1.373	11.117	2.442	0.427	0.854	-0.061	1.627	11.407	1.741	1.465	-0.305	-1.16	1506609249
-9.356	-1.573	0.004	-0.549	0.305	-0.183	3.659	-9.806	-0.205	0.488	-1.709	3.845	4.334	11.281	1.562	0.793	0.916	-1.221	-9.356	-1.573	0.004	-0.549	0.305	-0.183	1.06	11.093	2.533	0.305	0.793	-0.061	-0.211	9.177	0.962	1.282	-3.662	-1.404	1506609249
-9.667	-1.988	-1.444	-0.244	0	-0.549	3.38	-8.589	0.072	0.244	-1.221	3.418	4.555	10.663	1.672	0.916	1.404	-0.488	-9.667	-1.988	-1.444	-0.244	0	-0.549	0.54	10.185	2.683	-0.061	0.916	0.183	2.421	9.777	-1.065	1.282	-3.662	-1.404	1506609249
-9.741	-1.931	-1.266	-0.488	-0.61	-0.244	2.944	-8.38	-0.146	0.122	-1.343	2.38	4.173	10.015	1.627	0.916	1.404	-0.488	-9.741	-1.931	-1.266	-0.488	-0.61	-0.244	0.28	9.545	2.302	-0.244	0.793	0.427	3.262	10.124	-0.928	2.075	-3.784	-0.977	1506609249
-9.593	-1.653	-1.151	-1.343	0	0	2.944	-8.38	-0.146	0.488	-2.014	1.221	3.825	9.705	1.395	0	1.343	0.977	-9.593	-1.653	-1.151	-1.343	0	0	0.335	9.307	1.792	-0.122	1.099	0.61	1.924	9.673	-1.038	1.16	0.183	-1.221	1506609249
-9.666	-2.082	-1.314	-1.16	0.122	-0.183	2.753	-9.04	-0.341	0.854	-2.625	0.305	3.793	9.391	1.085	-0.366	1.831	0.854	-9.666	-2.082	-1.314	-1.16	0.122	-0.183	0.284	9.353	1.595	0.061	2.075	0.916	1.024	9.789	-1.328	1.16	0.183	-1.221	1506609249
-9.321	-2.037	-1.309	-0.916	0.244	-0.244	2.802	-9.173	-0.048	0.488	-2.747	-0.366	3.779	9.685	0.572	-0.61	2.197	0.671	-9.321	-2.037	-1.309	-0.916	0.244	-0.244	0.173	9.896	1.617	0.488	2.38	1.099	1.526	9.759	-1.835	1.404	-0.671	-1.343	1506609249
-9.245	-1.866	-1.366	-0.671	0.122	-0.366	2.802	-9.173	-0.048	-0.061	-2.136	-0.854	3.819	10.003	-0.007	-0.854	1.892	0.671	-9.245	-1.866	-1.366	-0.671	0.122	-0.366	0.272	10.033	1.879	0.488	2.38	1.099	1.504	9.656	-2.09	0.916	0.244	-1.404	1506609249
-9.283	-2	-1.477	-0.488	-0.061	-0.61	2.377	-8.277	0.385	-0.244	-1.953	-1.343	3.819	9.387	-0.22	-0.488	1.404	1.282	-9.283	-2	-1.477	-0.488	-0.061	-0.61	0.24	9.391	1.975	0.366	1.831	0.854	1.482	9.601	-1.761	0.916	0.244	-1.404	1506609249
-9.459	-2.015	-1.473	-0.366	-0.366	-0.549	2.377	-8.277	0.385	-0.305	-1.465	-1.709	3.677	8.93	-0.152	0.122	1.343	1.892	-9.459	-2.015	-1.473	-0.366	-0.366	-0.549	0.12	8.995	1.717	0	1.77	0.732	1.287	9.656	-1.459	0.793	0.366	-1.343	1506609250
-9.588	-1.8	-1.144	0.122	-0.427	-0.122	1.956	-8.386	0.593	-0.366	-0.732	-1.526	3.28	8.794	-0.177	0.122	1.221	1.953	-9.588	-1.8	-1.144	0.122	-0.427	-0.122	-0.048	8.875	1.461	0.122	1.465	0.549	1.208	9.716	-1.367	0.305	-0.244	-0.854	1506609250
-9.81	-1.578	-1.141	0.549	-0.488	-0.061	1.956	-8.386	0.593	-0.61	-0.061	-1.038	2.905	8.533	-0.078	0	0.732	1.77	-9.81	-1.578	-1.141	0.549	-0.488	-0.061	-0.321	8.727	1.316	0.305	1.343	0.488	1.401	9.711	-1.103	0.305	-0.244	-0.854	1506609250
-9.572	-1.371	-1.183	0.977	-0.549	-0.061	1.861	-8.397	1.267	-1.038	0.732	-0.366	2.824	8.549	0.053	-0.122	0.427	1.343	-9.572	-1.371	-1.183	0.977	-0.549	-0.061	-0.575	9.009	1.358	0.671	1.587	0.732	1.745	9.743	-1.224	0	-0.854	-0.732	1506609250
-9.518	-0.683	-1.377	0.61	-0.366	-0.183	1.861	-8.397	1.267	-1.221	1.465	0.305	2.932	9.173	0.066	-0.122	0.427	1.343	-9.518	-0.683	-1.377	0.61	-0.366	-0.183	-0.484	9.683	1.382	1.038	1.221	0.671	1.61	9.573	-1.845	-0.427	-0.61	-0.732	1506609250
-9.789	-0.796	-1.428	0.061	-0.244	-0.244	1.742	-8.798	1.398	-0.977	1.465	0.732	2.968	9.58	-0.055	-0.488	0.061	0.732	-9.789	-0.796	-1.428	0.061	-0.244	-0.244	0.176	10.203	1.528	1.221	0.366	0.061	1.383	9.7	-2.22	-0.61	-0.916	-0.732	1506609250
-10.289	-1.312	-1.145	-0.122	0.122	0.061	1.75	-9.074	1.275	-0.61	0.916	0.916	3.12	9.74	-0.014	-0.671	-0.793	0.549	-10.289	-1.312	-1.145	-0.122	0.122	0.061	1.037	10.66	1.578	0.732	-0.244	-0.488	1.268	10.063	-2.17	-0.793	-1.16	-0.793	1506609250
-10.59	-1.389	-1.212	-0.305	0.122	0.244	1.817	-9.752	0.886	-0.183	0.61	0.916	3.305	10.032	0.147	-0.305	-1.465	0.427	-10.59	-1.389	-1.212	-0.305	0.122	0.244	1.711	11.17	1.674	0.366	-0.305	-0.793	1.743	10.659	-1.654	-1.038	-0.671	-0.549	1506609250
-10.209	-1.743	-0.647	-0.122	0	0.366	1.921	-10.177	-0.429	0.305	0	0.732	3.626	10.164	0.8	0.244	-1.282	-0.122	-10.209	-1.743	-0.647	-0.122	0	0.366	1.778	10.946	1.933	0.183	-0.427	-0.854	2.105	10.618	-0.345	-1.038	-0.671	-0.549	1506609250
-9.769	-2.137	0.127	0.061	-0.122	0.488	2.085	-9.428	-0.621	0.244	-0.244	0.244	3.997	9.639	1.839	1.465	0.427	-1.282	-9.769	-2.137	0.127	0.061	-0.122	0.488	0.865	9.688	2.06	-0.305	-0.549	-0.488	2.278	10.24	0.714	-1.953	-0.244	0	1506609250
-9.68	-2.3	0.848	0.061	-0.244	0.366	2.085	-9.428	-0.621	-0.061	0.244	-0.305	3.968	9.257	2.597	1.343	1.038	-1.038	-9.68	-2.3	0.848	0.061	-0.244	0.366	0.304	9.054	2.143	-0.305	-0.427	-0.122	1.59	10.17	1.333	-3.052	0.793	1.831	1506609250
-9.7	-2.162	0.994	-0.061	-0.488	0.061	1.597	-8.873	-0.896	0	0.427	-0.61	3.484	9.689	2.419	0.244	-0.122	-0.793	-9.7	-2.162	0.994	-0.061	-0.488	0.061	0.557	9.41	2.545	0.122	-0.244	-0.122	0.591	10.074	1.428	-3.052	0.793	1.831	1506609250
-10.113	-2.015	0.803	-0.061	-0.61	-0.244	1.597	-8.873	-0.896	0.244	0.244	-0.427	3.454	10.039	2.018	-0.854	-1.343	-0.671	-10.113	-2.015	0.803	-0.061	-0.61	-0.244	0.963	9.774	3.076	0.427	0.122	-0.244	-0.179	10.478	0.159	-2.625	-0.183	2.563	1506609250
-9.811	-2.132	0.915	-0.061	-0.549	-0.305	1.739	-8.939	-1.62	0.366	0.427	0	3.738	10.052	1.863	-0.671	-1.099	-0.427	-9.811	-2.132	0.915	-0.061	-0.549	-0.305	1.117	9.9	3.218	0.122	0.061	-0.122	-0.136	10.465	-0.002	-1.892	-0.732	2.258	1506609250
-9.225	-1.797	1.061	0.061	-0.122	-0.183	1.674	-8.882	-1.992	0.427	0.671	0.183	3.828	9.971	1.934	0.122	-0.061	-0.061	-9.225	-1.797	1.061	0.061	-0.122	-0.183	1.005	9.784	3.067	-0.305	-0.122	-0.061	0.703	9.168	0.165	-0.977	0.854	1.465	1506609250
-9.374	-1.36	1.056	0.122	-0.183	-0.244	1.833	-8.599	-2.116	0.366	0.366	0	3.452	9.678	1.997	0.305	0.366	0.244	-9.374	-1.36	1.056	0.122	-0.183	-0.244	0.721	9.262	2.872	-0.427	-0.183	-0.061	0.941	9.009	0.244	0.061	1.709	0.977	1506609250
-9.475	-1.067	0.907	-0.122	0.061	-0.122	1.908	-8.644	-2.029	-0.061	0.305	-0.244	2.946	9.316	1.922	-0.122	-0.061	0.366	-9.475	-1.067	0.907	-0.122	0.061	-0.122	0.548	8.945	2.778	-0.244	-0.122	-0.061	0.063	9.208	0.812	1.343	2.502	0.305	1506609250
-9.415	-1.072	0.691	-0.305	0.244	-0.061	1.908	-8.644	-2.029	-0.366	0.671	-0.305	2.689	9.284	1.69	-0.549	-0.61	0.305	-9.415	-1.072	0.691	-0.305	0.244	-0.061	0.79	9.217	2.818	0.183	-0.061	0	-0.078	9.533	1.288	2.197	2.625	-0.305	1506609250
-9.449	-1.16	0.674	-0.671	0.061	-0.122	1.826	-8.856	-1.871	-0.305	0.671	-0.305	2.836	9.464	1.421	-0.488	-0.549	0	-9.449	-1.16	0.674	-0.671	0.061	-0.122	1.203	9.585	2.879	0.305	-0.061	0	1.16	9.743	1.729	2.197	0.549	-0.549	1506609250
-9.502	-1.17	0.679	-0.671	0.305	0	1.836	-8.937	-1.607	-0.183	0.305	-0.427	3.237	9.318	1.44	0.183	0.183	-0.244	-9.502	-1.17	0.679	-0.671	0.305	0	1.354	9.415	2.847	0.061	0	0.122	0.924	9.64	1.355	1.77	0.549	-0.549	1506609250
-9.957	-1.232	0.494	-0.732	0.305	0.183	1.908	-8.959	-1.418	-0.061	0	-0.671	3.387	9.106	1.609	0.671	1.038	-0.244	-9.957	-1.232	0.494	-0.732	0.305	0.183	1.392	9.199	2.717	0	0.061	0.183	1.168	9.734	1.409	1.038	0.488	-0.671	1506609250
-10.052	-1.413	0.523	-0.732	0.488	0.244	2.078	-9.247	-0.973	-0.122	-0.061	-0.916	3.323	9.137	1.804	0.671	1.221	-0.305	-10.052	-1.413	0.523	-0.732	0.488	0.244	1.3	9.226	2.524	0.122	0.488	0.244	0.932	10.166	0.526	0.671	-0.305	-0.61	1506609250
-9.837	-1.428	0.467	-0.793	0.427	0.244	2.078	-9.247	-0.973	-0.122	0.122	-0.854	3.299	9.388	1.865	0.427	0.916	-0.488	-9.837	-1.428	0.467	-0.793	0.427	0.244	1.11	9.442	2.352	0.427	0.488	0.366	0.371	10.192	0.732	0.671	-0.793	-0.732	1506609250
-9.551	-1.359	0.201	-0.61	0.366	0.244	2.193	-9.092	-0.439	-0.122	0.427	-0.793	3.437	9.561	1.826	0.244	0.732	-0.488	-9.551	-1.359	0.201	-0.61	0.366	0.244	1.047	9.566	2.278	0.61	0.549	0.488	1.028	9.728	0.012	0.366	-0.916	-0.916	1506609250
-9.772	-1.499	-0.209	-0.61	0.183	0.122	2.09	-8.775	-0.215	-0.183	0.671	-0.732	3.584	9.616	1.747	0.122	0.732	-0.427	-9.772	-1.499	-0.209	-0.61	0.183	0.122	1.08	9.566	2.129	0.61	0.488	0.61	1.543	9.863	-0.559	0.977	-1.77	-0.671	1506609250
-9.751	-1.639	-0.374	-0.61	0	0.061	2.09	-8.775	-0.215	-0.183	0.488	-0.793	3.559	9.598	1.626	0.061	0.732	-0.244	-9.751	-1.639	-0.374	-0.61	0	0.061	1.219	9.597	1.865	0.61	0.488	0.549	1.428	9.94	-0.384	1.16	-0.549	-0.671	1506609251
-9.733	-1.73	-0.378	-0.549	0.122	0.061	1.986	-8.805	-0.345	0.061	-0.122	-0.732	3.425	9.696	1.455	0	0.366	-0.183	-9.733	-1.73	-0.378	-0.549	0.122	0.061	1.401	9.842	1.562	0.488	0.488	0.427	0.97	9.928	-0.24	0.61	0.244	-0.488	1506609251
-9.845	-1.668	-0.413	-0.366	0.183	-0.061	2.146	-8.756	-0.329	0.244	-0.366	-0.427	3.356	9.829	1.288	-0.061	0.122	-0.122	-9.845	-1.668	-0.413	-0.366	0.183	-0.061	1.488	9.927	1.451	0.427	0.427	0.244	0.764	10.011	-0.556	0.549	0.122	-0.305	1506609251
-9.88	-1.459	-0.471	-0.366	0.122	-0.122	2.146	-8.756	-0.329	0.244	-0.366	-0.061	3.321	9.738	1.172	0	0	-0.122	-9.88	-1.459	-0.471	-0.366	0.122	-0.122	1.481	9.841	1.351	0.244	0.427	0.183	0.638	9.984	-0.693	0.305	-0.122	-0.122	1506609251
-9.883	-1.364	-0.542	-0.366	0.061	-0.122	2.293	-8.711	-0.31	0.061	-0.183	0.183	3.311	9.672	1.104	0.061	0.183	-0.122	-9.883	-1.364	-0.542	-0.366	0.061	-0.122	1.415	9.806	1.264	0.122	0.427	0.061	0.741	9.966	-0.798	0.183	0.061	-0.122	1506609251
-9.796	-1.407	-0.573	-0.244	0.122	-0.122	2.342	-8.757	-0.297	-0.061	-0.061	0.305	3.225	9.683	1.049	0.122	0.366	-0.183	-9.796	-1.407	-0.573	-0.244	0.122	-0.122	1.334	9.822	1.242	0.061	0.366	0	0.907	9.944	-0.824	0.183	0.305	-0.183	1506609251
-9.78	-1.291	-0.602	-0.122	0.122	-0.122	2.449	-8.792	-0.164	-0.061	-0.061	0.427	3.107	9.705	0.989	0.061	0.183	-0.244	-9.78	-1.291	-0.602	-0.122	0.122	-0.122	1.213	9.787	1.27	0.061	0.183	0	0.927	9.933	-0.754	0.183	0.366	-0.122	1506609251
-9.833	-1.208	-0.622	-0.122	0.122	-0.061	2.497	-8.802	-0.128	-0.061	-0.122	0.427	3.107	9.624	0.995	0.122	0.122	-0.244	-9.833	-1.208	-0.622	-0.122	0.122	-0.061	1.22	9.66	1.302	0	0.061	-0.061	0.93	9.922	-0.695	0.122	0.122	0	1506609251
-9.837	-1.226	-0.657	-0.122	0.122	-0.061	2.561	-8.815	-0.11	-0.061	-0.122	0.427	3.119	9.551	1.016	0.122	0.122	-0.244	-9.837	-1.226	-0.657	-0.122	0.122	-0.061	1.3	9.631	1.318	0	0.061	-0.061	1.008	9.929	-0.762	0.061	0.122	0	1506609251
-9.824	-1.175	-0.642	-0.122	0.122	0	2.561	-8.815	-0.11	-0.061	-0.122	0.427	3.138	9.593	1.059	0.122	0.122	-0.305	-9.824	-1.175	-0.642	-0.122	0.122	0	1.324	9.658	1.321	-0.061	0.061	-0.122	1.008	9.929	-0.762	-0.061	0.122	0.061	1506609251
-9.784	-1.13	-0.66	-0.244	0.122	0	2.68	-8.874	-0.056	-0.061	-0.061	0.488	3.11	9.622	1.083	0.183	0.061	-0.305	-9.784	-1.13	-0.66	-0.244	0.122	0	1.342	9.64	1.366	0	-0.061	-0.122	0.827	9.903	-0.873	-0.061	0.244	0.061	1506609251
-9.768	-1.186	-0.732	-0.183	0.183	0	2.68	-8.874	-0.056	0	0	0.427	3.14	9.593	1.128	0.183	0.061	-0.305	-9.768	-1.186	-0.732	-0.183	0.183	0	1.412	9.612	1.401	0	0	-0.122	0.924	9.893	-0.916	0.122	-0.061	0	1506609251
-9.777	-1.197	-0.737	-0.183	0.183	0	2.742	-8.933	-0.065	0.122	-0.061	0.305	3.199	9.595	1.18	0.183	0.183	-0.305	-9.777	-1.197	-0.737	-0.183	0.183	0	1.427	9.617	1.375	0	-0.061	-0.061	1.023	9.871	-0.843	0.061	-0.122	-0.061	1506609251
-9.764	-1.169	-0.735	-0.122	0.061	0	2.753	-8.928	-0.178	0.183	-0.061	0.122	3.213	9.605	1.261	0.183	0.244	-0.305	-9.764	-1.169	-0.735	-0.122	0.061	0	1.439	9.562	1.346	0	-0.061	-0.061	0.982	9.848	-0.874	0.122	-0.061	0	1506609251
-9.737	-1.251	-0.769	-0.122	0.061	-0.061	2.753	-8.928	-0.178	0.183	-0.122	-0.122	3.212	9.566	1.304	0.183	0.244	-0.305	-9.737	-1.251	-0.769	-0.122	0.061	-0.061	1.462	9.526	1.348	0	0	-0.061	0.884	9.842	-0.859	0.122	-0.122	0	1506609251
-9.786	-1.241	-0.738	0.061	0.061	0	2.682	-8.849	-0.22	0.122	-0.122	-0.183	3.167	9.615	1.286	0	-0.061	-0.122	-9.786	-1.241	-0.738	0.061	0.061	0	1.524	9.633	1.322	0.061	-0.061	-0.061	0.884	9.842	-0.859	0.183	0	-0.061	1506609251
-9.891	-1.146	-0.713	0	0	-0.061	2.537	-8.802	-0.297	0.061	0	-0.122	3.219	9.674	1.276	0	-0.061	-0.122	-9.891	-1.146	-0.713	0	0	-0.061	1.565	9.694	1.335	0.061	0	-0.061	0.994	9.923	-0.903	0.122	-0.061	0	1506609251
-9.862	-1.13	-0.725	0	0	-0.061	2.522	-8.739	-0.346	0.061	0.061	-0.061	3.255	9.707	1.272	0	-0.061	-0.122	-9.862	-1.13	-0.725	0	0	-0.061	1.577	9.702	1.341	0.061	0	-0.061	0.908	9.929	-0.959	0.061	-0.061	0.061	1506609251
-9.822	-1.113	-0.706	0.061	-0.061	-0.061	2.522	-8.739	-0.346	0	0	-0.061	3.242	9.732	1.261	0.061	0	-0.061	-9.822	-1.113	-0.706	0.061	-0.061	-0.061	1.516	9.703	1.359	0	0	-0.061	0.908	9.929	-0.959	0.061	0.061	0	1506609251
-9.789	-1.103	-0.709	0.061	0	-0.061	2.495	-8.771	-0.336	-0.061	0.122	-0.061	3.138	9.74	1.249	0	-0.061	0.061	-9.789	-1.103	-0.709	0.061	0	-0.061	1.485	9.688	1.33	0	-0.061	-0.061	1.03	9.892	-0.883	0.061	-0.061	0	1506609251
-9.794	-1.066	-0.675	0.061	0	-0.061	2.476	-8.768	-0.313	-0.122	0.122	-0.061	3.065	9.697	1.233	0	-0.061	0.061	-9.794	-1.066	-0.675	0.061	0	-0.061	1.568	9.655	1.312	0	-0.122	-0.122	1.077	9.871	-0.88	0.061	-0.061	0	1506609251
-9.798	-1.014	-0.705	0.061	0	-0.061	2.476	-8.768	-0.313	-0.122	0.061	-0.061	3.009	9.649	1.213	0	-0.061	0.061	-9.798	-1.014	-0.705	0.061	0	-0.061	1.639	9.633	1.297	-0.061	-0.061	-0.122	1.077	9.871	-0.88	0	-0.061	0	1506609251
-9.831	-0.939	-0.706	0	-0.061	-0.061	2.472	-8.775	-0.281	-0.183	0.061	0	2.955	9.629	1.206	0.061	-0.061	-0.061	-9.831	-0.939	-0.706	0	-0.061	-0.061	1.648	9.619	1.297	-0.061	-0.061	-0.183	1.12	9.856	-0.885	0	-0.061	0	1506609251
-9.854	-0.931	-0.699	0	-0.122	-0.122	2.455	-8.803	-0.228	-0.183	0.061	0	2.942	9.61	1.229	0.061	-0.061	-0.061	-9.854	-0.931	-0.699	0	-0.122	-0.122	1.622	9.591	1.31	-0.061	0	-0.183	1.098	9.866	-0.939	0	-0.122	0	1506609251
-9.801	-0.961	-0.726	0	-0.061	-0.122	2.446	-8.857	-0.195	-0.183	0	0	2.966	9.605	1.231	0.061	0	-0.183	-9.801	-0.961	-0.726	0	-0.061	-0.122	1.585	9.594	1.329	-0.061	-0.061	-0.183	1.098	9.866	-0.939	0	-0.061	0	1506609251
-9.775	-0.993	-0.691	0	-0.061	-0.122	2.438	-8.916	-0.184	-0.122	-0.061	0	3.011	9.648	1.226	0.061	-0.061	-0.244	-9.775	-0.993	-0.691	0	-0.061	-0.122	1.59	9.652	1.334	-0.061	-0.061	-0.183	1.193	9.837	-0.939	0.061	-0.061	-0.061	1506609251
-9.771	-1.006	-0.737	0	-0.061	-0.122	2.457	-8.847	-0.134	-0.122	-0.061	0	3.077	9.661	1.239	0.061	-0.061	-0.244	-9.771	-1.006	-0.737	0	-0.061	-0.122	1.577	9.629	1.328	-0.122	-0.061	-0.183	1.224	9.823	-0.933	0.061	0	-0.061	1506609252
-9.793	-1.005	-0.732	0	0	-0.122	2.457	-8.847	-0.134	-0.122	-0.061	0	3.138	9.61	1.264	0.061	0	-0.305	-9.793	-1.005	-0.732	0	0	-0.122	1.536	9.57	1.325	-0.061	0	-0.183	1.224	9.823	-0.933	0.061	0	-0.061	1506609252
-9.844	-0.989	-0.737	-0.061	0	-0.122	2.446	-8.847	-0.142	-0.122	0	0.061	3.155	9.612	1.268	0.061	0	-0.244	-9.844	-0.989	-0.737	-0.061	0	-0.122	1.477	9.573	1.309	-0.061	0	-0.122	1.2	9.857	-0.969	0	-0.061	-0.061	1506609252
-9.819	-1.041	-0.724	-0.061	0	-0.061	2.487	-8.861	-0.139	-0.122	-0.061	0.122	3.196	9.647	1.239	0.061	0	-0.244	-9.819	-1.041	-0.724	-0.061	0	-0.061	1.416	9.598	1.32	0	0	-0.122	1.171	9.874	-0.979	0	0.061	-0.061	1506609252
-9.774	-1.116	-0.719	0	0	-0.061	2.521	-8.885	-0.195	-0.122	0.061	0.122	3.222	9.656	1.182	0	0	-0.183	-9.774	-1.116	-0.719	0	0	-0.061	1.391	9.601	1.341	0	0	-0.061	1.171	9.874	-0.979	0	0	-0.061	1506609252
-9.784	-1.099	-0.712	0	0	0	2.524	-8.87	-0.215	-0.061	-0.122	0	3.226	9.642	1.144	-0.061	-0.061	0	-9.784	-1.099	-0.712	0	0	0	1.4	9.6	1.33	0	-0.061	-0.061	1.2	9.86	-0.934	0	0	-0.061	1506609252
-9.799	-1.079	-0.702	0	0.061	-0.061	2.553	-8.839	-0.23	0	0	0	3.168	9.617	1.084	-0.061	-0.061	0	-9.799	-1.079	-0.702	0	0.061	-0.061	1.431	9.589	1.345	0.061	0	-0.061	1.069	9.859	-0.94	-0.061	0	0	1506609252
-9.812	-1.102	-0.723	-0.061	0.061	-0.061	2.499	-8.838	-0.268	0	-0.061	0.061	3.098	9.597	1.035	0	-0.061	0.061	-9.812	-1.102	-0.723	-0.061	0.061	-0.061	1.433	9.612	1.355	0.061	0.061	-0.061	1.069	9.859	-0.94	-0.122	-0.122	-0.061	1506609252
-9.775	-1.107	-0.702	-0.061	0	-0.061	2.521	-8.857	-0.287	0	-0.061	0.061	3.019	9.656	0.985	0.061	-0.061	0.122	-9.775	-1.107	-0.702	-0.061	0	-0.061	1.488	9.666	1.353	0.061	0.061	-0.122	1.119	9.865	-0.938	-0.061	-0.061	-0.061	1506609252
-9.8	-1.061	-0.75	-0.061	0	-0.061	2.55	-8.848	-0.294	0	0	0.061	2.996	9.642	1.006	0.061	-0.061	0.122	-9.8	-1.061	-0.75	-0.061	0	-0.061	1.432	9.625	1.352	0.061	0.061	-0.122	1.154	9.841	-0.886	-0.061	-0.061	-0.061	1506609252
-9.786	-1.12	-0.748	-0.061	0	-0.061	2.55	-8.848	-0.294	0	0	0	2.963	9.636	1.048	0.183	0.061	0.061	-9.786	-1.12	-0.748	-0.061	0	-0.061	1.333	9.617	1.352	0.061	0.061	-0.122	1.154	9.841	-0.886	-0.061	-0.061	-0.061	1506609252
-9.77	-1.13	-0.726	-0.061	0	-0.061	2.54	-8.847	-0.312	0	-0.061	-0.061	2.946	9.719	1.108	0.122	0	0.061	-9.77	-1.13	-0.726	-0.061	0	-0.061	1.296	9.695	1.333	0.061	0	-0.061	1.096	9.861	-0.889	-0.061	-0.061	-0.061	1506609252
-9.764	-1.181	-0.731	-0.122	0.061	-0.061	2.507	-8.878	-0.339	0	0	-0.061	2.963	9.78	1.116	0.122	0	0.061	-9.764	-1.181	-0.731	-0.122	0.061	-0.061	1.28	9.722	1.359	0.061	-0.061	-0.061	1.04	9.867	-0.925	-0.061	0	-0.061	1506609252
-9.746	-1.224	-0.749	-0.061	0.061	-0.061	2.467	-8.832	-0.317	0	0	-0.061	2.96	9.771	1.122	0.061	-0.061	0.061	-9.746	-1.224	-0.749	-0.061	0.061	-0.061	1.32	9.704	1.361	0.061	-0.061	-0.061	1.04	9.867	-0.925	-0.061	-0.061	-0.061	1506609252
-9.774	-1.225	-0.743	-0.061	0.061	-0.061	2.45	-8.806	-0.292	0	0	-0.061	2.946	9.743	1.153	0	0	0.061	-9.774	-1.225	-0.743	-0.061	0.061	-0.061	1.336	9.679	1.345	0	-0.061	0	1.03	9.877	-0.852	-0.061	0	-0.061	1506609252
-9.792	-1.249	-0.718	-0.061	0	-0.061	2.443	-8.842	-0.305	0	0	-0.061	2.896	9.723	1.134	0	0	0.061	-9.792	-1.249	-0.718	-0.061	0	-0.061	1.335	9.676	1.304	0	0	-0.061	0.971	9.879	-0.853	-0.061	-0.061	-0.061	1506609252
-9.784	-1.221	-0.708	0	0.061	-0.061	2.424	-8.853	-0.328	0	0	-0.061	2.921	9.716	1.083	-0.061	0	-0.061	-9.784	-1.221	-0.708	0	0.061	-0.061	1.294	9.682	1.327	0	0	0	0.971	9.879	-0.853	-0.122	-0.061	-0.061	1506609252
-9.804	-1.184	-0.739	0	0	-0.061	2.42	-8.85	-0.323	-0.061	0.061	-0.061	2.943	9.714	1.04	-0.061	-0.061	-0.061	-9.804	-1.184	-0.739	0	0	-0.061	1.282	9.703	1.349	0	-0.061	0	1.008	9.875	-0.865	-0.061	-0.061	-0.061	1506609252
-9.811	-1.207	-0.725	0	0	-0.061	2.384	-8.841	-0.3	-0.061	0.061	0	2.982	9.745	0.995	-0.061	-0.061	-0.061	-9.811	-1.207	-0.725	0	0	-0.061	1.28	9.731	1.349	0	-0.061	-0.061	1.002	9.889	-0.858	-0.061	-0.122	-0.061	1506609252
-9.778	-1.209	-0.733	0	0	0	2.42	-8.851	-0.295	0	0.061	0	2.98	9.751	0.995	0	-0.061	0	-9.778	-1.209	-0.733	0	0	0	1.28	9.721	1.348	0	-0.122	-0.061	1.002	9.889	-0.858	-0.061	-0.061	-0.061	1506609252
-9.784	-1.213	-0.743	0	0	0	2.455	-8.841	-0.322	0	0.061	0	2.968	9.708	1.017	0	-0.122	0	-9.784	-1.213	-0.743	0	0	0	1.304	9.665	1.339	-0.061	-0.122	-0.061	1.03	9.887	-0.8	-0.061	-0.061	0	1506609252
-9.792	-1.196	-0.714	0	0	0	2.448	-8.835	-0.356	0	0.061	0	2.955	9.672	1.058	0	-0.122	0	-9.792	-1.196	-0.714	0	0	0	1.354	9.64	1.345	0	-0.061	-0.061	1.048	9.891	-0.769	-0.061	-0.061	0	1506609252
-9.796	-1.135	-0.674	-0.122	0	0	2.462	-8.848	-0.38	0	0	-0.061	2.961	9.679	1.067	0	-0.061	-0.061	-9.796	-1.135	-0.674	-0.122	0	0	1.415	9.659	1.378	0	0	-0.061	1.048	9.891	-0.769	-0.122	-0.061	0.061	1506609252
-9.805	-1.075	-0.66	-0.183	0	0	2.458	-8.911	-0.414	0	0	-0.061	3.001	9.697	1.053	0	-0.061	-0.061	-9.805	-1.075	-0.66	-0.183	0	0	1.462	9.676	1.427	0	0.061	-0.061	1.048	9.878	-0.766	-0.122	0	0.061	1506609252
-9.778	-1.086	-0.641	-0.305	0.061	0	2.403	-8.947	-0.425	0.061	-0.061	-0.122	3.041	9.67	1.074	0	0	-0.061	-9.778	-1.086	-0.641	-0.305	0.061	0	1.497	9.652	1.474	0	0.122	-0.061	1.026	9.848	-0.768	-0.122	0.061	0.061	1506609252
-9.795	-1.104	-0.602	-0.427	0.061	0	2.308	-8.935	-0.437	0.122	-0.183	-0.183	3.046	9.677	1.113	0.122	0.122	-0.061	-9.795	-1.104	-0.602	-0.427	0.061	0	1.554	9.639	1.48	0	0.183	-0.061	1.026	9.848	-0.768	-0.061	0	0	1506609253
-9.829	-1.104	-0.591	-0.61	0.122	-0.122	2.222	-8.982	-0.501	0.183	-0.305	-0.183	3.078	9.648	1.192	0.183	0.305	-0.061	-9.829	-1.104	-0.591	-0.61	0.122	-0.122	1.644	9.605	1.518	0.061	0.305	-0.061	0.994	9.857	-0.688	-0.061	0.122	0	1506609253
-9.804	-1.145	-0.623	-0.793	0.122	-0.183	2.14	-9.064	-0.596	0.183	-0.488	-0.244	3.119	9.639	1.238	0.183	0.305	-0.061	-9.804	-1.145	-0.623	-0.793	0.122	-0.183	1.719	9.585	1.554	0.061	0.488	-0.061	0.819	9.912	-0.724	0.061	0.244	0	1506609253
-9.753	-1.238	-0.659	-1.038	0.183	-0.244	2.084	-9.092	-0.652	0.244	-0.671	-0.305	3.116	9.695	1.215	0.244	0.488	-0.061	-9.753	-1.238	-0.659	-1.038	0.183	-0.244	1.901	9.679	1.562	0.122	0.671	-0.183	0.819	9.912	-0.724	0.122	0.183	-0.061	1506609253
-9.763	-1.186	-0.775	-1.221	0.122	-0.305	2.006	-9.124	-0.7	0.305	-0.793	-0.244	3.128	9.676	1.215	0.366	0.732	-0.061	-9.763	-1.186	-0.775	-1.221	0.122	-0.305	2.049	9.623	1.562	0.122	0.977	-0.244	0.741	9.895	-0.836	0.122	0.244	-0.061	1506609253
-9.677	-1.133	-1.026	-1.587	0.122	-0.61	1.848	-9.113	-0.758	0.427	-1.221	-0.366	3.067	9.507	1.209	0.366	0.732	-0.061	-9.677	-1.133	-1.026	-1.587	0.122	-0.61	2.138	9.466	1.51	0.122	1.343	-0.305	0.615	9.869	-0.935	0.366	0.427	-0.183	1506609253
-9.637	-1.142	-1.315	-1.831	0	-0.916	1.698	-9.182	-0.763	0.488	-1.892	-0.488	3.003	9.397	1.162	0.732	1.343	-0.305	-9.637	-1.142	-1.315	-1.831	0	-0.916	2.259	9.478	1.456	0.183	1.77	-0.488	0.615	9.869	-0.935	0.488	0.366	-0.305	1506609253
-9.509	-1.102	-1.61	-2.258	-0.244	-1.221	1.645	-9.655	-0.49	0.916	-3.479	-0.854	2.982	9.516	1.054	0.916	1.648	-0.549	-9.509	-1.102	-1.61	-2.258	-0.244	-1.221	2.259	9.478	1.456	0.183	1.77	-0.488	0.959	9.741	-1.603	0.549	0.488	-0.488	1506609253
-9.444	-1.122	-1.772	-2.625	-0.366	-1.282	2.982	-10.158	0.054	1.404	-4.578	-1.953	3.021	9.53	0.903	0.916	1.648	-0.549	-9.444	-1.122	-1.772	-2.625	-0.366	-1.282	2.259	9.478	1.456	0.183	1.77	-0.488	0.798	9.7	-1.897	0.61	0.916	-0.488	1506609253
-9.598	-0.904	-1.797	-2.747	-0.061	-0.977	5.881	-10.836	0.787	1.465	-4.517	-4.578	3.088	9.274	0.818	1.465	2.441	-1.038	-9.598	-0.904	-1.797	-2.747	-0.061	-0.977	2.267	9.408	0.451	-0.061	2.686	-0.854	0.798	9.7	-1.897	0.671	1.526	-0.671	1506609253
-10.152	-0.468	-1.888	-3.052	-0.244	-0.793	8.772	-11.761	1.105	2.136	-3.906	-8.545	3.272	9.253	0.926	1.648	3.113	-1.465	-10.152	-0.468	-1.888	-3.052	-0.244	-0.793	1.686	9.519	-0.225	-0.244	3.357	-0.671	2.132	9.872	-1.519	0.488	1.831	-0.61	1506609253
-10.225	-0.276	-2.065	-3.723	-0.366	-0.549	10.16	-11.812	1.705	2.075	-4.639	-10.925	3.438	9.747	0.967	1.648	3.113	-1.465	-10.225	-0.276	-2.065	-3.723	-0.366	-0.549	0.745	9.961	-0.654	-0.244	3.784	-0.183	2.123	9.897	-1.342	0.366	2.319	-0.549	1506609253
-9.9	-0.388	-2.308	-4.15	-0.244	-0.305	11.122	-10.123	1.729	1.404	-1.587	-11.108	3.56	10.212	1.031	0.671	3.662	-2.258	-9.9	-0.388	-2.308	-4.15	-0.244	-0.305	-0.157	10.152	-0.681	-0.244	3.784	-0.183	2.123	9.897	-1.342	0.244	2.258	-0.61	1506609253
-9.532	-0.784	-2.516	-3.906	-0.244	-0.305	10.798	-8.342	0.605	1.404	0.488	-11.536	3.894	10.569	0.891	0.671	3.662	-2.258	-9.532	-0.784	-2.516	-3.906	-0.244	-0.305	-0.237	10.465	-0.287	0.427	3.235	0.671	1.955	9.83	-1.486	0.183	2.197	-0.671	1506609253
-9.546	-0.946	-2.683	-3.723	-0.366	-0.366	11.793	-6.856	-0.194	0	0.671	-12.451	4.261	10.893	0.492	0	3.357	-2.197	-9.546	-0.946	-2.683	-3.723	-0.366	-0.366	0.266	10.807	0.108	0.061	3.052	0.793	1.937	9.701	-2.083	0.061	2.38	-0.61	1506609253
-9.656	-1.074	-2.844	-3.784	-0.427	-0.366	12.274	-5.713	-1.418	-1.221	1.343	-13.733	4.561	10.652	0.33	-0.61	3.052	-0.427	-9.656	-1.074	-2.844	-3.784	-0.427	-0.366	0.334	10.628	0.194	-0.549	2.991	1.038	1.937	9.701	-2.083	-0.183	2.686	-0.671	1506609253
-9.66	-1.146	-3.076	-3.784	-0.61	-0.427	11.779	-4.371	-1.055	-2.075	4.944	-13.184	4.506	10.305	0.383	-0.366	3.662	0.488	-9.66	-1.146	-3.076	-3.784	-0.61	-0.427	0.089	10.032	0.013	-0.977	2.808	1.404	1.066	9.842	-1.932	-0.305	2.808	-0.671	1506609253
-9.494	-1.175	-3.214	-3.662	-0.793	-0.427	7.613	-2.565	-0.224	-2.502	3.845	-12.085	3.82	10.026	0.202	-0.366	3.662	0.488	-9.494	-1.175	-3.214	-3.662	-0.793	-0.427	0.172	9.582	-0.03	-0.671	2.625	1.587	1.012	9.789	-2.138	-0.488	2.686	-0.732	1506609253
-9.4	-1.285	-3.321	-3.357	-1.16	-0.366	5.824	-1.123	0.642	-2.319	3.784	-10.071	3.229	9.671	-0.008	-0.854	3.479	0.916	-9.4	-1.285	-3.321	-3.357	-1.16	-0.366	0.419	9.327	-0.001	-0.244	2.686	1.648	1.012	9.789	-2.138	-0.61	2.502	-0.732	1506609253
-9.416	-1.175	-3.493	-2.869	-1.404	-0.244	4.54	0.063	1.385	-2.258	5.066	-7.568	3.046	9.338	-0.348	-1.282	2.258	0.793	-9.416	-1.175	-3.493	-2.869	-1.404	-0.244	0.605	9.126	0.13	0.122	2.747	1.587	1.395	9.833	-2.425	-0.916	2.502	-0.732	1506609253
-9.479	-0.89	-3.502	-2.502	-1.831	-0.122	3.137	1.266	1.714	-2.075	4.028	-5.493	2.946	9.119	-0.746	-1.282	2.258	0.793	-9.479	-0.89	-3.502	-2.502	-1.831	-0.122	0.735	9.122	0.341	0.366	2.563	1.404	1.537	9.94	-2.062	-1.709	2.502	-0.61	1506609253
-9.426	-0.648	-3.28	-2.625	-1.77	0.183	3.572	2.126	2.857	-2.014	5.432	-3.235	2.856	9.067	-1.019	-1.221	2.075	0.793	-9.426	-0.648	-3.28	-2.625	-1.77	0.183	0.713	9.326	0.364	0.488	2.136	1.221	1.537	9.94	-2.062	-2.014	2.93	-0.427	1506609253
-10.162	-0.597	-2.964	-2.93	-1.465	0.366	2.9	2.914	4.106	-1.77	5.188	-1.404	2.809	9.366	-1.042	-0.366	1.526	1.038	-10.162	-0.597	-2.964	-2.93	-1.465	0.366	1.022	9.883	0.327	0.366	2.136	1.038	1.385	10.037	-1.747	-2.319	2.991	-0.366	1506609253
-9.778	-0.995	-2.425	-2.563	-1.038	0.427	2.786	3.458	5.418	-0.671	3.296	-0.183	2.723	9.927	-1.022	-0.366	1.526	1.038	-9.778	-0.995	-2.425	-2.563	-1.038	0.427	1.623	10.251	1.194	1.343	1.709	0.366	0.922	10.826	-0.158	-2.625	3.113	-0.305	1506609253
-10.031	-1.939	-1.413	-2.563	-1.587	0.671	3.822	4.243	5.989	0.61	4.028	1.221	2.872	9.89	-0.724	0.488	0.732	1.16	-10.031	-1.939	-1.413	-2.563	-1.587	0.671	2.105	9.999	1.431	1.16	1.526	0.061	0.922	10.826	-0.158	-2.93	3.296	-0.305	1506609253
-10.122	-2.741	0.601	-2.869	-1.831	0.427	4.211	4.953	6.039	1.282	5.493	1.892	3.321	9.241	0.187	1.526	1.526	1.343	-10.122	-2.741	0.601	-2.869	-1.831	0.427	1.631	9.051	1.747	0.793	1.709	0.244	1.136	10.781	0.651	-3.967	2.502	0.122	1506609254
-11.14	-2.59	1.342	-2.136	-1.77	-0.061	3.905	5.233	6.204	1.526	3.601	1.526	3.589	9.182	1.053	1.526	1.526	1.343	-11.14	-2.59	1.342	-2.136	-1.77	-0.061	1.845	9.031	2.016	1.099	2.197	0.183	1.664	8.83	1.771	-3.54	2.869	1.038	1506609254
-10.545	-2.304	1.099	-2.014	-1.892	-0.122	3.39	5.755	5.861	1.648	2.197	1.282	3.188	10.192	1.296	2.014	2.747	1.709	-10.545	-2.304	1.099	-2.014	-1.892	-0.122	2.395	10.264	2.348	1.892	3.479	-0.122	1.664	8.83	1.771	-1.465	3.052	2.014	1506609254
-8.93	-2.06	1.099	-1.77	-0.305	0.122	2.543	6.637	5.483	2.319	0.366	1.038	2.891	11.415	1.608	0.977	2.197	1.648	-8.93	-2.06	1.099	-1.77	-0.305	0.122	2.189	10.976	2.193	1.77	3.662	-0.244	1.342	10.128	1.26	-0.183	3.54	2.625	1506609254
-8.866	-1.218	0.931	-1.526	-0.427	0.061	3.199	7.297	5.272	2.686	-0.854	0.793	3.211	11.094	2.119	0.977	2.197	1.648	-8.866	-1.218	0.931	-1.526	-0.427	0.061	1.314	9.857	2.461	0.916	2.747	-0.061	0.767	9.749	0.977	0.427	4.272	3.174	1506609254
-8.526	-0.852	0.699	-1.709	-0.244	-0.061	2.712	8.701	4.02	2.38	-0.793	0.549	3.119	10.054	2.505	1.343	2.625	1.953	-8.526	-0.852	0.699	-1.709	-0.244	-0.061	1.031	8.612	2.434	0.183	2.258	0.061	0.767	9.749	0.977	0.732	4.395	3.906	1506609254
-9.054	-0.28	0.7	-2.014	-0.122	0.183	2.98	10.331	3.129	0.61	0	1.16	2.149	9.577	2.157	0.793	2.258	3.052	-9.054	-0.28	0.7	-2.014	-0.122	0.183	1.425	8.726	2.121	0.122	2.258	0.244	1.52	9.68	1.359	0.671	4.395	4.517	1506609254
-9.239	0.451	0.601	-2.563	0	0.305	4.264	9.895	3.777	-0.427	1.404	1.038	1.804	9.441	1.962	0.793	2.258	3.052	-9.239	0.451	0.601	-2.563	0	0.305	1.792	9.073	1.922	0.427	2.38	0.061	2.261	9.457	1.034	1.465	5.066	4.333	1506609254
-9.339	0.738	0.615	-3.235	-0.122	0.305	4.686	7.753	5.331	0	-0.061	0.183	2.28	9.144	1.681	0.305	1.282	2.502	-9.339	0.738	0.615	-3.235	-0.122	0.305	1.946	9.189	1.975	0.366	2.258	-0.183	2.261	9.457	1.034	2.014	5.249	3.845	1506609254
-9.287	0.563	0.659	-3.54	0	0.244	5.056	5.148	6.871	1.892	1.16	0.305	3.127	9.027	1.459	1.099	1.77	1.038	-9.287	0.563	0.659	-3.54	0	0.244	2.018	9.392	2.017	-0.061	1.648	-0.61	1.513	9.28	0.732	2.075	6.348	3.235	1506609254
-9.489	0.237	1.054	-2.869	0.671	0.488	4.308	4.457	6.052	2.747	2.93	1.404	4.505	9.138	1.591	1.099	1.77	1.038	-9.489	0.237	1.054	-2.869	0.671	0.488	1.769	9.451	1.93	-0.427	0.671	-1.099	-0.531	8.126	1.829	2.319	5.249	1.831	1506609254
-10.313	0.133	0.51	-2.747	0.244	0.549	3.681	4.237	5.164	2.991	1.221	2.197	5.79	9.054	1.677	1.465	2.747	1.099	-10.313	0.133	0.51	-2.747	0.244	0.549	1.725	9.485	1.945	-0.549	-0.244	-0.977	-0.531	8.126	1.829	2.747	3.174	0.488	1506609254
-10.869	-0.023	0.638	-3.113	0.061	0.244	3.414	3.921	4.821	3.845	1.465	3.662	6.599	8.76	1.848	1.831	2.808	2.197	-10.869	-0.023	0.638	-3.113	0.061	0.244	2.31	9.534	1.995	-0.732	-0.305	-0.61	0.804	8.787	2.968	2.93	3.174	-0.854	1506609254
-11.622	0.627	0.842	-3.357	0.305	0.305	2.835	2.998	4.195	4.578	3.845	6.836	7.44	8.369	2.283	1.831	2.808	2.197	-11.622	0.627	0.842	-3.357	0.305	0.305	2.589	9.576	1.866	-0.122	0.549	-0.122	5.01	10.171	3.948	0.366	5.249	-0.244	1506609254
-11.562	-1.145	-0.374	-3.296	-0.671	-0.427	2.521	1.954	3.242	4.456	4.883	10.437	7.44	8.369	2.283	2.197	2.502	2.686	-11.562	-1.145	-0.374	-3.296	-0.671	-0.427	2.783	10.25	1.757	0.244	1.831	0.549	5.01	10.171	3.948	0.122	2.136	0.61	1506609254
-10.542	-2.058	0.531	-2.136	-0.122	0	4.234	0.583	2.555	4.883	3.845	13.184	8.821	8.6	2.071	2.319	3.54	3.418	-10.542	-2.058	0.531	-2.136	-0.122	0	3.029	11.301	1.225	0.671	2.258	0.916	0.191	10.478	1.208	1.892	0.549	-0.366	1506609254
-9.415	-1.086	-0.512	-2.075	0.305	-0.427	8.216	-0.752	2.708	4.7	3.967	15.442	9.3	8.875	1.712	2.319	3.54	3.418	-9.415	-1.086	-0.512	-2.075	0.305	-0.427	2.905	11.682	0.817	0.488	3.296	1.404	-0.213	9.085	-0.546	-1.709	1.282	-0.671	1506609254
-9.499	-1.211	-2.483	-2.747	-0.122	-1.038	11.596	-2.009	3.438	4.089	2.319	16.113	9.871	8.471	1.148	2.441	3.174	3.601	-9.499	-1.211	-2.483	-2.747	-0.122	-1.038	2.591	10.996	0.494	-0.244	4.517	2.075	-0.213	9.085	-0.546	3.235	-3.174	-1.831	1506609254
-9.016	-1.696	-2.316	-3.418	-0.122	-0.671	12.565	-3.35	2.694	4.883	-5.798	14.282	9.629	7.297	0.526	2.747	3.662	3.784	-9.016	-1.696	-2.316	-3.418	-0.122	-0.671	2.128	9.966	-0.225	-0.916	4.761	2.747	2.164	10.213	-2.405	2.014	-0.122	-1.831	1506609254
-9.313	-1.323	-2.359	-3.967	0.122	-0.366	14.397	-3.447	1.599	6.714	-6.531	10.254	9.158	5.869	-0.188	3.174	4.395	4.211	-9.313	-1.323	-2.359	-3.967	0.122	-0.366	1.884	9.863	-0.932	-1.16	5.615	3.418	1.282	9.784	-1.264	2.197	3.052	-2.075	1506609254
-9.569	-0.882	-2.461	-4.028	0.061	-0.549	15.456	-2.917	0.292	6.714	-6.836	6.592	10.454	4.377	-1.482	3.54	3.601	4.395	-9.569	-0.882	-2.461	-4.028	0.061	-0.549	1.686	10.143	-1.049	-0.793	6.287	4.089	1.282	9.784	-1.264	1.587	1.953	-1.526	1506609254
-9.305	-0.724	-2.271	-4.15	-0.244	-0.61	16.779	-2.251	0.343	5.432	-6.531	3.723	13.122	3.097	-3.163	5.127	6.104	4.211	-9.305	-0.724	-2.271	-4.15	-0.244	-0.61	1.726	9.845	-0.841	0.244	6.165	4.578	1.103	9.738	-1.916	1.648	0.366	-1.404	1506609254
-9.132	-0.781	-2.314	-4.578	-0.244	-0.61	16.788	-1.107	1.525	3.296	-2.869	1.465	14.889	2.415	-4.113	5.127	6.104	4.211	-9.132	-0.781	-2.314	-4.578	-0.244	-0.61	1.761	8.429	-0.971	2.075	5.981	4.822	1.843	9.35	-2.062	1.099	0.793	-1.587	1506609254
-9.129	-0.927	-2.706	-4.7	-0.305	-0.793	13.355	0.02	2.134	1.587	-4.7	-1.343	13.591	2.16	-4.313	6.958	6.836	5.92	-9.129	-0.927	-2.706	-4.7	-0.305	-0.793	1.906	7.76	-1.721	3.479	5.676	5.249	1.843	9.35	-2.062	1.16	2.075	-1.648	1506609254
-9.286	-1.04	-2.901	-4.456	-0.244	-0.732	12.513	0.096	1.414	0.793	-8.606	-5.493	10.767	2.402	-2.864	7.446	2.441	10.803	-9.286	-1.04	-2.901	-4.456	-0.244	-0.732	1.814	7.833	-2.181	5.127	4.883	5.371	1.467	9.377	-1.763	1.038	2.808	-1.526	1506609254
-9.825	-0.749	-2.789	-4.211	-0.305	-0.549	13.719	0.166	-0.323	1.526	-7.568	-10.376	6.956	2.723	-2.281	7.446	2.441	10.803	-9.825	-0.749	-2.789	-4.211	-0.305	-0.549	2.473	9.252	-1.635	5.92	4.395	4.7	1.089	9.793	-1.788	0.61	2.808	-1.343	1506609255
-10.179	-0.352	-2.592	-4.15	-0.366	-0.183	12.983	1.556	-1.317	2.014	-7.019	-13.306	3.909	2.25	-1.622	4.211	-0.488	11.169	-10.179	-0.352	-2.592	-4.15	-0.366	-0.183	3.701	10.21	-0.596	6.287	5.249	3.235	1.089	9.793	-1.788	0.488	2.625	-1.282	1506609255
-10.469	-0.389	-2.588	-3.418	-0.61	0.183	12.848	2.756	-1.372	1.892	-4.272	-13.611	2.364	1.745	-0.481	0.244	-6.104	5.31	-10.469	-0.389	-2.588	-3.418	-0.61	0.183	4.102	10.612	-0.347	6.104	6.47	2.319	0.587	10.362	-1.613	-0.244	1.16	-1.282	1506609255
-9.963	-0.705	-2.269	-2.808	-1.038	0.366	11.347	2.799	-0.258	2.869	0.977	-10.925	2.917	2.156	0.037	0.244	-6.104	5.31	-9.963	-0.705	-2.269	-2.808	-1.038	0.366	3.725	10.703	-0.243	5.432	6.104	2.197	2.882	10.401	-0.306	-1.282	0.977	-1.099	1506609255
-10.33	-1.762	-1.854	-2.563	-1.465	0.916	7.031	3.496	-0.116	3.174	3.113	-7.507	4.936	2.829	-1.668	-0.183	-2.991	-1.587	-10.33	-1.762	-1.854	-2.563	-1.465	0.916	3.269	10.407	0.421	3.052	3.967	2.38	2.882	10.401	-0.306	-2.502	1.404	-0.366	1506609255
-10.167	-3.144	-1.524	-1.77	-0.977	1.221	4.454	4.254	-0.334	3.357	3.113	-4.578	8.351	4.413	-3.36	2.136	8.606	-9.338	-10.167	-3.144	-1.524	-1.77	-0.977	1.221	3.821	10.216	1.568	1.404	2.38	1.099	2.381	10.728	0.385	-4.822	0.122	0.977	1506609255
-9.839	-2.784	-0.134	-0.61	-0.549	1.221	3.095	4.488	-2.4	5.066	4.211	-1.343	11.855	6.206	-2.668	2.136	8.606	-9.338	-9.839	-2.784	-0.134	-0.61	-0.549	1.221	4.311	9.822	2.777	0.244	1.282	-0.671	2.875	10.59	1.235	-5.554	1.465	2.502	1506609255
-11.804	-1.279	-0.587	-2.38	-1.587	-0.061	2.08	4.291	-2.773	6.409	5.981	2.014	11.855	6.206	-2.668	6.042	8.057	-6.958	-11.804	-1.279	-0.587	-2.38	-1.587	-0.061	4.186	8.614	2.274	-0.549	1.526	-0.793	2.875	10.59	1.235	-4.883	2.441	4.272	1506609255
-10.907	-2.542	-0.301	-1.953	-1.282	0.305	0.261	3.478	-3.49	6.287	3.662	5.249	12.467	6.637	2.844	10.254	3.052	2.136	-10.907	-2.542	-0.301	-1.953	-1.282	0.305	4.627	8.78	2.101	0.305	1.282	-1.16	1.599	12.039	-0.628	-2.38	2.991	4.578	1506609255
-9.302	-1.787	0.481	-1.465	-0.793	0.671	0.353	2.132	-5.498	4.578	-1.282	7.996	13.12	7.367	4.741	10.254	3.052	2.136	-9.302	-1.787	0.481	-1.465	-0.793	0.671	5.256	8.559	2.141	0.61	0.488	-1.221	1.821	10.688	-0.687	-0.977	4.578	4.639	1506609255
-8.073	-0.624	0.514	-1.892	-0.977	0	4.651	0.166	-8.337	2.93	3.479	10.62	14.416	7.264	6.959	7.751	-1.526	4.089	-8.073	-0.624	0.514	-1.892	-0.977	0	4.756	6.871	1.599	0.305	0.671	-0.427	1.821	10.688	-0.687	-0.244	5.493	4.456	1506609255
-7.415	-0.291	0.294	-2.258	-0.732	-0.427	7.022	-0.15	-9.281	-1.221	5.676	11.169	12.055	7.302	7.486	6.47	0.244	6.653	-7.415	-0.291	0.294	-2.258	-0.732	-0.427	4.664	6.502	1.544	0.183	0.549	0.488	1.47	9.698	-0.165	0.183	6.836	4.089	1506609255
-7.705	-0.11	0.718	-2.136	-0.061	-0.305	9.246	-0.652	-7.576	-6.165	4.028	8.179	8.77	6.281	7.6	2.747	-0.305	8.789	-7.705	-0.11	0.718	-2.136	-0.061	-0.305	5.035	6.766	1.914	0.977	0.366	0.427	-1.503	7.483	-0.438	0.854	7.141	3.296	1506609255
-8.635	0.184	0.973	-1.648	0.244	-0.183	12.411	-1.599	-3.549	-6.836	2.563	4.7	5.578	4.544	6.342	-0.793	-0.732	10.071	-8.635	0.184	0.973	-1.648	0.244	-0.183	5.544	7.106	2.568	1.16	0.244	0.61	-1.503	7.483	-0.438	1.282	6.226	1.953	1506609255
-9.733	0.549	1.422	-1.831	0.916	0.061	14.223	-2.145	-1.375	-4.333	2.869	0.549	4.437	2.182	4.888	-6.714	-1.038	6.531	-9.733	0.549	1.422	-1.831	0.916	0.061	5.853	7.13	3.027	1.16	0.366	0.854	-2.658	7.768	-0.167	2.563	2.502	0.183	1506609255
-10.587	0.165	0.913	-2.991	0.305	0.122	13.928	-3.37	0.195	1.648	1.526	-2.808	5.071	0.321	3.726	-6.714	-1.038	6.531	-10.587	0.165	0.913	-2.991	0.305	0.122	5.619	7.47	2.907	0.61	0.793	1.343	3.742	8.618	6.221	3.235	1.526	-2.075	1506609255
-11.096	1.183	2.024	-2.502	0.244	0.854	12.945	-2.425	1.413	5.92	0.671	-4.7	6.624	-0.956	2.086	-6.287	3.479	1.587	-11.096	1.183	2.024	-2.502	0.244	0.854	5.51	7.771	2.845	0.183	0.854	1.526	3.742	8.618	6.221	3.784	2.258	-1.831	1506609255
-12.751	-0.004	0.225	-2.747	-0.488	0.488	12.538	-1.024	2.395	6.592	1.16	-5.005	8.111	-2.26	0.872	-4.7	11.353	-2.319	-12.751	-0.004	0.225	-2.747	-0.488	0.488	5.51	7.771	2.845	0.183	0.854	1.526	6.936	11.116	7.661	-0.854	5.066	1.465	1506609255
-12.273	-1.768	0.199	-2.563	-0.916	0	12.293	-0.685	1.956	6.042	1.709	-4.761	9.118	-2.741	1.894	-0.671	14.893	-3.174	-12.273	-1.768	0.199	-2.563	-0.916	0	5.51	7.771	2.845	0.183	0.854	1.526	-0.36	12.957	2.881	2.258	-2.686	0.61	1506609255
-10.013	-1.757	-0.481	-2.747	0.244	-0.488	13.861	-0.906	0.712	6.531	7.568	-3.357	9.455	-3.353	4.329	2.441	10.742	-1.038	-10.013	-1.757	-0.481	-2.747	0.244	-0.488	7.607	9.938	1.431	0.488	0.427	-0.183	-0.36	12.957	2.881	0.366	4.761	-0.366	1506609255
-9.037	-2.027	-2.206	-2.502	0.488	-0.854	14.446	-1.311	1.975	6.897	14.465	-1.77	9.496	-4.27	7.069	2.075	4.395	0.549	-9.037	-2.027	-2.206	-2.502	0.488	-0.854	8.22	8.612	0.871	0.366	1.465	0.122	-1.786	10.324	-0.51	2.93	-2.014	-1.16	1506609255
-8.382	-2.464	-2.358	-1.953	0.427	-0.488	11.21	-0.701	3.162	6.836	14.954	-0.977	9.019	-4.634	8.829	2.502	0.183	1.526	-8.382	-2.464	-2.358	-1.953	0.427	-0.488	7.368	6.848	0.471	0.488	2.686	1.099	0.763	9.697	-2.631	3.113	0.488	-1.465	1506609255
-8.686	-1.738	-2.192	-1.648	0.854	0	7.686	0.4	3.552	6.165	8.789	-0.488	7.238	-4.502	8.515	2.38	0.977	2.319	-8.686	-1.738	-2.192	-1.648	0.854	0	5.766	6.508	-0.269	0.671	3.052	2.075	0.763	9.697	-2.631	2.991	1.831	-1.587	1506609255
-9.507	-0.681	-2.434	-2.014	0.732	-0.183	7.001	1.28	4.089	4.517	6.348	0.244	5.679	-3.923	6.916	0.793	0.122	2.136	-9.507	-0.681	-2.434	-2.014	0.732	-0.183	4.425	7.112	-0.501	1.343	2.197	2.136	1.298	9.339	-1.751	2.502	2.014	-1.221	1506609255
-9.514	-0.342	-2.34	-2.319	0.549	-0.427	6.998	1.954	4.863	3.052	7.141	0.427	4.121	-3.253	4.582	0.793	0.122	2.136	-9.514	-0.342	-2.34	-2.319	0.549	-0.427	4.119	7.261	-0.161	2.38	1.221	1.404	1.822	9.717	-1.625	1.953	0.305	-0.916	1506609255
-9.276	-0.286	-2.144	-2.686	0.427	-0.488	6.124	2.578	6.216	2.441	5.92	0.427	2.187	-2.805	2.467	0.366	-2.197	1.221	-9.276	-0.286	-2.144	-2.686	0.427	-0.488	4.78	6.814	0.114	3.113	2.075	0.671	1.822	9.717	-1.625	1.099	-0.183	-0.916	1506609256
-9.188	-0.76	-2.175	-2.808	0.305	-0.549	4.906	2.95	7.285	3.296	5.554	0.61	1.464	-2.079	0.998	0.488	-6.897	-0.366	-9.188	-0.76	-2.175	-2.808	0.305	-0.549	5.125	6.356	-0.251	3.662	3.052	0.122	1.696	9.56	-1.699	1.038	0.732	-0.977	1506609256
-9.483	-1.002	-2.25	-2.38	0.305	-0.427	3.838	3.291	7.376	4.211	3.784	0.732	3.586	-0.906	0.183	1.282	-10.315	-3.052	-9.483	-1.002	-2.25	-2.38	0.305	-0.427	5.223	6.355	-0.421	3.723	2.625	-0.305	1.462	9.379	-1.675	0.916	0.732	-0.916	1506609256
-9.806	-0.575	-2.248	-2.319	0.183	-0.488	3.098	3.643	6.682	4.395	2.869	1.404	8.308	0.488	-0.171	1.953	-9.888	-5.31	-9.806	-0.575	-2.248	-2.319	0.183	-0.488	4.906	7.278	0.066	3.113	2.197	-0.977	1.462	9.379	-1.675	0.732	1.038	-0.732	1506609256
-10.044	-0.322	-2.242	-2.502	-0.183	-0.488	2.244	4.17	5.667	3.723	2.38	2.502	13.136	1.713	-0.738	3.723	-1.343	-4.028	-10.044	-0.322	-2.242	-2.502	-0.183	-0.488	4.192	8.008	0.823	2.197	1.16	-1.465	0.541	10.133	-1.361	0.61	1.099	-0.671	1506609256
-10.273	-0.583	-2.134	-1.831	-0.671	-0.183	1.548	4.851	4.833	2.686	1.282	3.967	16.427	1.96	0.312	3.723	-1.343	-4.028	-10.273	-0.583	-2.134	-1.831	-0.671	-0.183	4.697	8.613	0.54	2.136	0.732	-1.282	1.357	10.381	-1.081	0.061	0.183	-0.671	1506609256
-10.301	-0.707	-1.82	-1.099	-0.916	0.244	1.278	5.296	4.414	2.136	-0.122	4.761	16.174	1.458	2.688	4.456	1.221	-0.916	-10.301	-0.707	-1.82	-1.099	-0.916	0.244	5.643	8.632	0.146	2.258	0.732	-0.793	1.357	10.381	-1.081	-0.854	-0.244	-0.549	1506609256
-10.28	-0.796	-1.614	-1.282	-0.977	0.854	2.47	5.457	4.6	1.343	-1.831	4.822	14.153	1.414	5.24	4.211	2.502	1.465	-10.28	-0.796	-1.614	-1.282	-0.977	0.854	5.794	8.784	-0.14	2.014	0.732	-0.122	2.499	10.427	-0.313	-1.953	0	-0.061	1506609256
-10.262	-1.587	-1.668	-0.732	-0.977	1.404	5.107	5.308	3.912	0.488	-1.648	4.15	12.394	1.666	6.996	2.991	2.93	2.869	-10.262	-1.587	-1.668	-0.732	-0.977	1.404	6.224	9.473	0.092	1.404	0.549	0.488	2.775	10.881	1.096	-3.967	-0.732	0.854	1506609256
-9.57	-2.308	-1.047	0	-0.977	1.404	6.913	4.983	3.61	-0.061	-2.686	3.052	11.215	1.971	7.931	1.709	3.601	3.235	-9.57	-2.308	-1.047	0	-0.977	1.404	7.218	9.912	0.888	0.854	0.488	0.671	2.775	10.881	1.096	-5.005	-0.549	1.892	1506609256
-10.075	-0.979	-0.197	-0.305	-0.793	0.793	8.989	4.73	4.061	-0.671	-1.587	2.136	9.737	2.027	8.258	0.061	3.784	2.686	-10.075	-0.979	-0.197	-0.305	-0.793	0.793	7.214	8.716	1.538	-0.183	1.099	0.916	3.633	11.253	3.305	-6.165	1.282	3.479	1506609256
-11.841	0.06	-0.218	-1.831	-1.526	0.366	9.666	4.384	4.082	-0.916	-0.549	0.793	8.162	1.578	8.001	0.061	3.784	2.686	-11.841	0.06	-0.218	-1.831	-1.526	0.366	6.204	7.647	1.681	-0.732	1.892	1.16	3.348	12.234	-1.238	-5.188	1.099	4.944	1506609256
-11.005	-0.356	0.301	-2.502	-1.16	0.549	9.347	3.888	4.046	-1.282	-1.343	0.183	7.23	0.97	6.986	-0.183	2.319	2.625	-11.005	-0.356	0.301	-2.502	-1.16	0.549	5.723	8.024	1.643	-0.122	1.526	0.916	3.348	12.234	-1.238	-2.38	3.418	4.15	1506609256
-9.714	0.211	0.596	-3.174	-1.099	0.427	9.406	3.424	4.675	-1.953	-1.831	0.183	7.161	0.172	5.924	-0.427	2.319	2.136	-9.714	0.211	0.596	-3.174	-1.099	0.427	5.664	7.69	1.376	-0.061	0.732	0.854	2.939	10.384	-1.058	-0.916	5.493	3.906	1506609256
-8.264	0.039	0.228	-3.54	-0.977	-0.122	9.335	2.864	5.532	-1.892	-1.282	-0.366	7.64	-0.98	5.48	-0.183	2.075	1.587	-8.264	0.039	0.228	-3.54	-0.977	-0.122	6.088	6.45	1.567	0	0.977	0.977	1.529	8.429	0.297	0.183	6.104	3.723	1506609256
-7.83	-0.305	0.384	-3.479	-0.305	-0.244	8.588	2.384	7.124	-1.77	0	-0.916	7.702	-1.986	5.412	0.305	1.343	1.709	-7.83	-0.305	0.384	-3.479	-0.305	-0.244	6.887	5.656	1.648	0.671	2.136	0.916	1.529	8.429	0.297	1.343	6.042	3.296	1506609256
-8.201	-0.33	0.457	-3.54	0	-0.366	6.943	1.729	8.691	-0.122	1.16	-0.671	6.754	-2.554	5.128	1.221	1.587	2.808	-8.201	-0.33	0.457	-3.54	0	-0.366	7.083	5.431	1.714	1.343	2.869	0.854	0.786	7.577	0.16	2.38	6.653	2.136	1506609256
-8.641	-0.26	0.736	-3.357	0.488	-0.488	5.971	1.096	9.808	1.648	0.671	0.122	6.431	-2.597	5.127	1.221	1.587	2.808	-8.641	-0.26	0.736	-3.357	0.488	-0.488	6.704	5.368	2.074	2.136	3.296	0.916	-2.236	8.82	0.993	2.991	6.042	0.488	1506609256
-9.516	0.173	0.567	-3.54	0.671	-0.549	6.096	0.421	9.69	3.54	0.244	0.916	6.485	-1.838	5.859	2.075	1.099	2.93	-9.516	0.173	0.567	-3.54	0.671	-0.549	6.112	5.688	2.3	2.563	3.235	0.916	-2.236	8.82	0.993	2.991	3.906	-0.916	1506609256
-10.887	-0.469	0.751	-3.784	-0.244	0.061	7.016	0.562	8.372	4.211	0.793	1.526	6.386	-0.668	6.554	2.258	0.366	3.784	-10.887	-0.469	0.751	-3.784	-0.244	0.061	5.521	6.074	2.462	2.625	2.808	0.732	-0.617	8.687	3.609	3.54	2.869	-2.441	1506609256
-9.525	-0.907	1.312	-3.479	0.549	-0.122	7.544	1.31	6.487	4.211	0.793	1.526	6.35	0.12	7.336	2.258	0.366	3.784	-9.525	-0.907	1.312	-3.479	0.549	-0.122	5.18	6.558	2.571	2.808	2.502	0.61	3.531	10.834	5.996	3.601	4.211	-2.014	1506609256
-10.006	0.579	1.654	-2.991	0.549	0.549	8.024	2.082	5.163	3.113	2.686	2.869	5.906	0.374	7.431	1.892	-0.305	4.15	-10.006	0.579	1.654	-2.991	0.549	0.549	5.418	6.96	2.61	2.869	2.136	0.305	3.531	10.834	5.996	2.197	4.211	0.305	1506609256
-10.629	0.668	0.081	-3.967	0.366	0.183	8.355	2.621	4.401	2.563	3.662	3.113	5.233	0.188	7.407	1.404	-0.793	3.723	-10.629	0.668	0.081	-3.967	0.366	0.183	5.779	7.131	2.803	2.869	2.38	0.122	3.424	8.991	3.845	0.61	0.61	2.563	1506609256
-13.147	-1.973	-1.237	-4.15	-0.488	-0.488	8.549	2.657	3.961	2.441	3.113	3.052	4.589	-0.236	7.332	1.404	-0.793	3.723	-13.147	-1.973	-1.237	-4.15	-0.488	-0.488	6.076	7.382	2.402	2.563	2.014	0	0.538	13.073	2.735	3.723	0.366	-0.122	1506609256
-9.6	-1.519	-0.603	-3.662	0.244	-0.793	8.498	2.479	3.29	2.319	2.014	3.174	4.149	-0.95	7.288	1.648	-1.465	2.93	-9.6	-1.519	-0.603	-3.662	0.244	-0.793	6.765	8.731	1.528	2.625	1.709	-0.366	0.538	13.073	2.735	0.244	5.615	0.183	1506609256
-9.377	-0.931	-1.628	-5.066	0.122	-1.282	8.378	2.835	2.982	1.526	0.244	3.479	4.789	-1.737	7.279	2.502	-1.831	-0.061	-9.377	-0.931	-1.628	-5.066	0.122	-1.282	7.224	8.502	0.636	2.38	1.465	-0.854	0.51	10.414	0.072	2.869	3.723	0.427	1506609257
-8.686	-2.128	-2.277	-4.333	0.549	-1.465	8.477	3.953	3.985	0.671	0.671	2.991	4.789	-1.737	7.279	2.502	-1.831	-0.061	-8.686	-2.128	-2.277	-4.333	0.549	-1.465	6.71	7.881	0.463	1.892	2.136	-1.038	-2.78	10.357	-1.353	1.404	2.38	-0.427	1506609257
-8.684	-1.867	-2.632	-3.479	0.732	-0.916	8.482	4.395	5.131	-0.122	1.953	2.319	8.543	-2.37	5.473	2.808	-2.625	-0.488	-8.684	-1.867	-2.632	-3.479	0.732	-0.916	5.899	7.656	0.214	2.075	2.319	-1.099	-0.079	9.424	-2.242	2.686	0.122	-0.488	1506609257
-9.451	-0.965	-2.651	-3.723	0.732	-0.854	8.247	4.205	6.27	-0.427	4.211	1.221	8.543	-2.37	5.473	2.93	-3.113	0.427	-9.451	-0.965	-2.651	-3.723	0.732	-0.854	4.989	7.746	-0.24	1.77	2.869	-0.854	2.231	9.278	-2.236	2.014	3.662	-0.488	1506609257
-9.965	-0.882	-2.658	-4.211	0.366	-0.61	7.413	3.997	7.374	0.061	5.371	0.427	9.713	-1.518	3.204	3.845	-2.747	1.038	-9.965	-0.882	-2.658	-4.211	0.366	-0.61	3.986	7.87	-0.397	1.648	3.235	-0.549	1.893	9.604	-1.975	1.831	3.479	-0.305	1506609257
-9.78	-1.183	-2.472	-4.272	0.122	-0.366	5.54	4.42	8.875	0.305	1.831	0	9.713	-1.518	3.204	4.822	-2.258	1.587	-9.78	-1.183	-2.472	-4.272	0.122	-0.366	3.34	8.315	-0.663	2.197	3.113	-0.61	1.567	9.857	-1.615	1.526	3.052	-0.244	1506609257
-9.628	-1.66	-2.367	-3.662	0.061	-0.122	4.357	4.534	10.756	1.16	2.319	0.183	9.782	-0.023	3.162	5.31	-1.343	1.709	-9.628	-1.66	-2.367	-3.662	0.061	-0.122	3.228	8.642	-0.568	2.625	2.563	-0.977	1.317	9.867	-1.696	1.343	2.563	-0.244	1506609257
-9.694	-1.696	-2.305	-3.113	0.061	0	2.969	4.005	11.191	2.747	0.732	0.488	10.551	0.262	4.231	5.249	-1.526	1.953	-9.694	-1.696	-2.305	-3.113	0.061	0	3.6	8.5	-0.059	3.357	2.686	-1.221	1.383	9.9	-1.425	1.099	2.075	-0.183	1506609257
-9.749	-1.468	-2.297	-3.174	-0.366	0	2.42	3.218	10.274	3.723	-1.892	1.343	11.085	0.663	5.985	5.188	-1.953	2.441	-9.749	-1.468	-2.297	-3.174	-0.366	0	3.582	8.805	-0.071	3.357	2.258	-0.977	1.736	9.873	-1.544	0.732	1.953	0.061	1506609257
-9.764	-1.592	-2.395	-3.052	-0.488	0	2.383	2.747	8.141	4.028	-4.089	2.014	10.849	1.046	8.079	4.333	-1.221	3.174	-9.764	-1.592	-2.395	-3.052	-0.488	0	3.455	9.219	-0.172	2.991	2.014	-0.366	1.505	9.845	-1.559	0.488	2.625	0.122	1506609257
-9.72	-1.803	-2.467	-2.991	-0.61	0	2.385	2.741	5.693	3.296	-4.761	2.869	10.168	1.641	9.954	2.991	-0.793	3.723	-9.72	-1.803	-2.467	-2.991	-0.61	0	3.549	9.74	-0.048	2.502	1.343	0	1.127	9.874	-1.706	0.305	2.258	0.183	1506609257
-9.524	-1.921	-2.519	-2.686	-0.61	-0.061	3.798	2.188	3.636	1.648	-3.052	4.272	8.697	1.858	10.714	0.977	0.244	3.784	-9.524	-1.921	-2.519	-2.686	-0.61	-0.061	3.898	9.964	0.116	1.77	0.671	0.305	1.298	9.979	-1.818	0.061	2.258	0.244	1506609257
-9.432	-2.222	-2.589	-2.319	-0.793	-0.183	5.528	1.306	1.903	-0.122	-2.075	3.601	7.363	1.532	10.468	-1.526	0.671	3.357	-9.432	-2.222	-2.589	-2.319	-0.793	-0.183	3.997	9.769	0.084	0.854	0.122	0.671	1.098	9.935	-2.088	-0.122	2.502	0.366	1506609257
-9.43	-2.445	-2.558	-1.831	-0.671	-0.305	8.309	0.397	2.312	-1.465	-0.061	2.258	6.108	0.882	8.987	-3.052	0.488	2.258	-9.43	-2.445	-2.558	-1.831	-0.671	-0.305	3.899	9.489	0.071	0.061	-0.549	0.977	0.924	9.922	-2.309	-0.366	2.502	0.366	1506609257
-9.402	-2.498	-2.133	-1.465	-0.488	-0.305	7.76	0.557	3.735	-1.526	1.16	1.526	4.971	0.151	6.877	-4.089	0.916	0.854	-9.402	-2.498	-2.133	-1.465	-0.488	-0.305	3.901	9.345	-0.067	-0.671	-1.282	1.038	0.827	9.941	-2.342	-0.488	2.319	0.488	1506609257
-9.655	-2.424	-1.602	-1.282	-0.366	-0.122	6.174	1.055	5.204	-0.916	-0.366	1.831	4.043	-0.407	4.541	-4.211	1.404	-0.671	-9.655	-2.424	-1.602	-1.282	-0.366	-0.122	4.031	8.92	-0.127	-1.221	-1.343	0.854	0.664	9.994	-2.006	-0.671	2.197	0.488	1506609257
-9.557	-2.451	-1.227	-0.854	0	-0.183	5.662	1.382	5.99	-0.854	-2.441	2.93	4.043	-0.407	4.541	-3.54	1.343	-2.747	-9.557	-2.451	-1.227	-0.854	0	-0.183	4.405	9.282	0.144	-1.221	-1.343	0.854	0.931	10.156	-1.414	-1.038	2.136	0.671	1506609257
-9.35	-2.013	-1.224	-0.61	-0.061	-0.366	6.76	1.488	5.869	-0.732	-2.258	3.845	6.544	-0.028	1.274	-2.136	0.427	-4.578	-9.35	-2.013	-1.224	-0.61	-0.061	-0.366	4.143	9.252	0.499	-0.916	-0.244	-1.099	0.773	9.991	-0.861	-0.977	2.014	0.793	1506609257
-9.355	-1.515	-1.196	-0.61	-0.427	-0.488	8.953	1.146	5.613	-1.343	-1.709	3.723	6.544	-0.028	1.274	-0.244	-0.061	-5.676	-9.355	-1.515	-1.196	-0.61	-0.427	-0.488	3.277	8.784	0.888	-1.343	-0.732	-2.014	0.841	9.857	-0.807	-0.793	1.648	0.793	1506609257
-9.617	-1.227	-0.963	-0.793	-0.854	-0.366	10.258	0.853	5.448	-1.404	-1.282	2.625	11.06	0.945	1.169	0.793	-0.916	-4.456	-9.617	-1.227	-0.963	-0.793	-0.854	-0.366	3.656	8.429	0.902	-1.099	-0.244	-2.441	1.729	9.725	-0.651	-1.099	1.892	0.793	1506609257
-9.878	-1.178	-0.59	-0.61	-0.488	-0.061	10.176	0.939	5.554	-1.099	-0.854	2.014	10.545	0.138	2.34	1.709	-1.77	-2.747	-9.878	-1.178	-0.59	-0.61	-0.488	-0.061	4.163	7.598	0.98	-0.427	0.061	-2.563	2.478	9.765	0.066	-1.709	3.113	1.099	1506609257
-10.368	-1.279	-0.184	-0.366	-0.549	0.244	10.122	0.952	5.655	-0.793	-0.793	1.77	9.508	-0.431	4.381	2.686	-1.831	-1.648	-10.368	-1.279	-0.184	-0.366	-0.549	0.244	4.435	7.607	0.782	0.183	0.305	-2.197	1.726	10.009	0.797	-1.831	2.502	1.038	1506609257
-10.457	-0.943	0.013	-0.305	-0.61	0.305	10.463	0.597	5.596	-0.549	-0.854	1.343	9.508	-0.431	4.381	2.869	-1.221	-1.343	-10.457	-0.943	0.013	-0.305	-0.61	0.305	4.54	8.423	0.834	0.61	0.061	-1.77	1.72	9.831	0.982	-1.526	0.305	0.61	1506609257
-10.231	-0.353	0.16	-0.183	-0.793	0.366	10.884	0.086	5.363	-0.549	-0.854	1.343	9.692	0.203	7.307	2.38	-1.343	-1.221	-10.231	-0.353	0.16	-0.183	-0.793	0.366	4.724	9.079	1.15	0.61	0.244	-1.16	2.793	9.727	1.211	-0.977	0.183	0.549	1506609257
-10.099	0.321	0.347	-0.488	-0.916	0.61	10.77	-0.051	5.337	0.122	-0.488	0	10.716	0.861	7.85	1.831	-1.526	-1.099	-10.099	0.321	0.347	-0.488	-0.916	0.61	4.724	9.079	1.15	0.61	0.244	-1.16	3.443	9.772	1.739	-1.221	1.16	0.793	1506609257
-10.007	0.243	0.532	-0.793	-0.732	0.549	10.087	-0.035	5.323	0.122	-0.488	0	10.706	1.135	7.989	1.587	-0.977	-0.549	-10.007	0.243	0.532	-0.793	-0.732	0.549	4.724	9.079	1.15	0.61	0.244	-1.16	3.924	9.131	2.26	-1.465	1.709	0.732	1506609258
-9.99	-0.179	0.933	-0.916	-0.793	0.427	9.613	-0.154	5.105	0.061	0.061	-0.305	9.786	0.988	7.773	1.038	-0.061	0.366	-9.99	-0.179	0.933	-0.916	-0.793	0.427	4.756	8.927	1.073	0.427	0.427	0.427	3.913	8.728	2.317	-1.038	1.404	0.305	1506609258
-10.072	-0.201	0.727	-0.793	-0.793	0.549	9.32	-0.559	4.937	-0.061	0.61	0.122	9.195	0.846	7.145	0.549	0.244	0.793	-10.072	-0.201	0.727	-0.793	-0.793	0.549	4.932	8.935	1.086	0.488	0.61	0.488	3.115	8.575	1.949	-0.549	1.282	0.122	1506609258
-9.414	-0.252	0.544	-0.732	-0.366	0.549	8.911	-0.956	4.106	0.488	0.305	0.122	9.312	0.755	6.416	0.244	0.305	0.793	-9.414	-0.252	0.544	-0.732	-0.366	0.549	4.709	8.658	1.166	0.427	0.793	0.61	2.946	8.726	2.041	0.305	1.77	-0.183	1506609258
-9.448	-0.182	0.593	-0.977	-0.366	0.549	8.504	-1.013	3.327	1.038	0.061	0.183	9.268	0.754	6.163	0.305	0.427	0.977	-9.448	-0.182	0.593	-0.977	-0.366	0.549	4.249	8.259	1.136	0.549	0.854	0.793	2.492	8.965	2.317	0.549	1.709	-0.488	1506609258
-9.607	-0.291	0.851	-0.977	-0.244	0.427	8.055	-0.903	3.235	1.221	-0.183	0.488	8.836	0.79	6.008	0.671	0.61	1.343	-9.607	-0.291	0.851	-0.977	-0.244	0.427	4.011	8.065	1.092	0.61	0.732	0.916	1.735	8.809	2.895	-0.366	1.099	-1.221	1506609258
-9.7	-0.707	1.089	-0.854	-0.122	0.244	7.718	-0.682	3.24	1.221	-0.671	0.916	8.272	0.823	5.469	0.916	0.61	1.709	-9.7	-0.707	1.089	-0.854	-0.122	0.244	4.042	8.178	1.093	0.671	0.854	0.854	1.489	8.738	3.253	0.122	0.671	-1.526	1506609258
-9.583	-1.01	1.256	-0.427	0.366	0.244	7.697	-0.556	3.249	1.16	-1.282	1.343	8.079	1.032	4.997	1.282	0.183	1.831	-9.583	-1.01	1.256	-0.427	0.366	0.244	4.309	8.875	1.166	0.793	0.977	0.488	0.95	8.86	2.69	1.099	0.549	-1.587	1506609258
-9.372	-0.715	1.193	-0.488	0.854	-0.122	8.297	-0.542	3.216	0.916	-1.343	1.709	7.996	1.192	4.899	1.282	0.427	1.77	-9.372	-0.715	1.193	-0.488	0.854	-0.122	4.298	9.161	1.318	0.671	0.793	0.366	0.401	9.186	2.468	1.587	0.366	-1.404	1506609258
-10.032	-0.861	0.617	-0.916	0.854	-0.732	8.768	-0.52	3.314	0.671	-0.977	1.892	8.638	1.457	5.44	1.587	-0.244	1.465	-10.032	-0.861	0.617	-0.916	0.854	-0.732	4.442	9.138	1.42	0.305	0.854	0.244	0.093	9.509	1.835	1.953	-0.61	-1.465	1506609258
-10.602	-1.611	0.451	-0.61	0.732	-0.916	8.76	-0.297	3.14	0.549	-1.099	1.709	8.945	1.763	6.077	1.953	-0.244	1.526	-10.602	-1.611	0.451	-0.61	0.732	-0.916	4.494	9.393	1.209	-0.122	0.549	0.244	-0.792	10.418	1.281	2.319	-0.977	-2.197	1506609258
-10.239	-1.566	0.334	0.122	0.488	-0.488	9.249	-0.231	2.927	0.488	-1.282	1.709	8.847	1.779	6.802	1.526	0.122	1.831	-10.239	-1.566	0.334	0.122	0.488	-0.488	4.302	9.469	0.98	-0.61	0.183	0.366	-0.385	11.213	2.651	1.648	-1.16	-2.136	1506609258
-9.798	-0.44	-0.153	0.366	0.427	-0.183	9.982	-0.278	2.732	0.427	-0.793	1.648	15.035	-2.763	6.589	1.038	-1.221	1.892	-9.798	-0.44	-0.153	0.366	0.427	-0.183	3.844	9.07	0.855	-1.038	-0.183	0.61	1.948	9.999	1.276	1.709	-3.784	-0.854	1506609258
-9.744	0.317	-0.877	-0.427	0.061	-0.366	10.084	-0.185	2.673	0.183	-0.732	0.916	10.365	1.064	6.669	-1.892	-0.305	3.54	-9.744	0.317	-0.877	-0.427	0.061	-0.366	3.592	8.697	0.874	-1.465	-0.427	0.916	4.301	9.573	0.146	2.38	-0.793	-0.122	1506609258
-9.708	-0.041	-1.114	-0.793	0.061	-0.488	10.143	-0.079	2.98	-0.366	-0.732	0.183	10.365	1.064	6.669	-1.892	-1.282	3.54	-9.708	-0.041	-1.114	-0.793	0.061	-0.488	3.736	8.571	0.703	-1.343	-0.916	1.038	2.262	9.833	0.029	2.625	2.075	-0.244	1506609258
-9.735	-0.603	-1.105	-0.671	0	-0.366	10.282	-0.398	3.267	-0.916	0.305	-0.305	10.505	0.182	5.816	-2.808	-0.854	4.089	-9.735	-0.603	-1.105	-0.671	0	-0.366	4.139	8.597	0.461	-1.343	-0.916	1.038	0.63	9.959	0.165	1.587	0.183	-0.366	1506609258
-9.685	-0.694	-1.06	-0.549	0.061	-0.244	10.107	-1.184	3.728	-1.16	1.282	-0.671	9.246	-3.133	3.469	-3.662	-0.61	4.761	-9.685	-0.694	-1.06	-0.549	0.061	-0.244	4.798	8.277	0.352	-1.221	-1.709	1.404	1.288	9.835	-0.084	1.404	0.305	-0.305	1506609258
-9.6	-0.803	-1.159	-0.549	0.122	-0.244	9.362	-2.004	4.296	-1.038	1.404	-0.977	9.246	-3.133	3.469	-3.296	-0.427	5.066	-9.6	-0.803	-1.159	-0.549	0.122	-0.244	5.039	7.738	0.215	-0.793	-1.221	1.709	1.572	9.833	-0.727	1.16	1.099	-0.061	1506609258
-9.735	-0.991	-1.269	-0.366	0.122	-0.122	8.4	-2.462	4.672	-0.793	0.61	-1.16	6.581	-5.571	0.944	-2.686	-0.305	5.31	-9.735	-0.991	-1.269	-0.366	0.122	-0.122	5.211	7.521	0.197	-0.244	-1.099	1.953	0.823	9.904	-0.824	0.854	0.366	-0.061	1506609258
-9.814	-1.011	-1.267	-0.244	0.061	-0.061	7.744	-2.555	4.839	-0.549	0.122	-1.038	5.326	-6.168	0.329	-2.625	-0.488	5.249	-9.814	-1.011	-1.267	-0.244	0.061	-0.061	5.486	7.498	0.23	0.671	-0.488	1.77	1	9.856	-1.056	0.61	0.305	0.061	1506609258
-9.818	-1.026	-1.233	-0.122	0	-0.061	7.528	-2.521	4.917	-0.427	0.244	-0.61	5.326	-6.168	0.329	-1.587	-1.465	4.395	-9.818	-1.026	-1.233	-0.122	0	-0.061	5.588	7.556	-0.032	1.221	0	1.465	1.186	9.91	-1.269	0.427	0.488	0.183	1506609258
-9.86	-1.09	-1.213	0	-0.061	0	7.528	-2.466	4.913	-0.305	0.427	-0.183	2.596	-6.589	-0.835	-0.305	-2.625	3.296	-9.86	-1.09	-1.213	0	-0.061	0	5.865	7.488	-0.081	1.709	0.977	1.221	0.94	9.914	-1.459	0.244	0.305	0.244	1506609258
-9.884	-0.937	-1.209	0.061	0	0.183	7.657	-2.402	4.778	-0.244	0.427	0.061	2.714	-6.321	-0.772	0.122	-2.686	1.587	-9.884	-0.937	-1.209	0.061	0	0.183	6.088	7.539	-0.187	1.892	2.38	0.793	0.843	9.938	-1.529	0.183	0.061	0.244	1506609258
-9.851	-0.595	-1.229	0	0.061	0.183	7.831	-2.375	4.673	-0.061	0.366	0.061	2.714	-6.321	-0.772	1.404	-2.197	-0.793	-9.851	-0.595	-1.229	0	0.061	0.183	5.863	7.593	-0.269	1.892	2.808	0.244	1	9.9	-1.421	0.061	0	0.244	1506609258
-9.914	-0.41	-1.299	-0.305	-0.061	0	7.666	-2.199	4.596	0.122	-0.183	0.061	2.677	-4.784	-0.731	2.686	-2.197	-2.808	-9.914	-0.41	-1.299	-0.305	-0.061	0	5.88	7.808	-0.012	1.709	2.869	-0.061	1.109	9.859	-1.492	0	0.061	0.244	1506609258
-9.859	-0.553	-1.273	-0.427	0	0	7.703	-1.949	4.504	0.183	-0.427	0.183	5.13	-3.35	-0.091	2.808	-3.235	-4.7	-9.859	-0.553	-1.273	-0.427	0	0	5.916	7.783	0.237	1.404	3.235	-0.427	1.066	9.844	-1.699	-0.061	-0.061	0.122	1506609259
-9.845	-0.617	-1.316	-0.427	-0.061	0	7.917	-1.871	4.502	0.183	-0.305	0.366	5.13	-3.35	-0.091	3.174	-1.77	-6.714	-9.845	-0.617	-1.316	-0.427	-0.061	0	5.542	7.747	0.176	1.465	2.686	-0.793	1.195	9.79	-1.767	0.061	0.061	-0.061	1506609259
-9.811	-0.551	-1.294	-0.549	-0.061	-0.061	8	-1.928	4.429	0.061	-0.488	0.549	7.336	-0.626	0.383	3.235	-1.221	-7.69	-9.811	-0.551	-1.294	-0.549	-0.061	-0.061	5.058	7.82	0.345	0.977	1.831	-0.977	1.331	9.81	-1.641	0	0.244	-0.061	1506609259
-9.805	-0.709	-1.258	-0.61	0	-0.061	8.021	-2.028	4.364	-0.183	-0.549	0.854	10.311	0.805	1.109	3.296	-2.38	-7.69	-9.805	-0.709	-1.258	-0.61	0	-0.061	5.045	7.787	0.476	0.916	1.526	-1.16	1.26	9.802	-1.61	-0.122	0.244	-0.061	1506609259
-9.764	-0.908	-1.163	-0.488	0	-0.061	8.154	-2.19	4.274	-0.366	-0.305	1.038	10.311	0.805	1.109	3.418	-1.343	-7.446	-9.764	-0.908	-1.163	-0.488	0	-0.061	4.716	7.671	0.705	0.977	1.465	-1.831	1.113	9.826	-1.674	-0.122	0.244	-0.122	1506609259
-9.771	-0.971	-1.099	-0.427	0	-0.122	8.333	-2.482	4.329	-0.366	-0.122	0.977	12.208	2.126	1.903	2.686	0.061	-5.92	-9.771	-0.971	-1.099	-0.427	0	-0.122	4.164	8.296	0.748	1.099	0.427	-2.197	0.998	9.847	-1.641	-0.183	0.244	-0.183	1506609259
-9.77	-1.087	-1.024	-0.244	0	-0.122	8.373	-2.628	4.405	-0.244	-0.305	0.977	12.208	2.126	1.903	1.282	-2.502	-3.174	-9.77	-1.087	-1.024	-0.244	0	-0.122	4.185	8.546	1.134	0.61	-0.488	-1.892	0.931	9.847	-1.47	-0.305	0.183	-0.183	1506609259
-9.705	-1.215	-0.926	-0.061	0.061	0	8.516	-2.562	4.366	-0.244	-0.244	1.16	14.003	1.969	2.747	1.099	-1.587	-2.075	-9.705	-1.215	-0.926	-0.061	0.061	0	4.681	8.687	0.892	0.427	-0.488	-1.343	0.883	9.88	-1.339	-0.366	0.122	-0.183	1506609259
-9.727	-1.23	-0.841	0.244	0.122	0.061	8.61	-2.419	4.207	-0.183	0.122	1.099	12.672	1.647	2.713	0.549	-1.099	-1.038	-9.727	-1.23	-0.841	0.244	0.122	0.061	4.819	8.728	0.969	0.061	-0.488	-0.793	0.807	9.874	-1.229	-0.427	0	-0.122	1506609259
-9.769	-1.125	-0.752	0.366	0.061	0.061	8.614	-2.279	4.042	-0.183	0.183	0.793	11.88	1.589	2.548	0.061	-0.732	-0.366	-9.769	-1.125	-0.752	0.366	0.061	0.061	4.651	8.557	0.833	0	-0.427	-0.366	0.738	9.89	-1.103	-0.488	-0.122	-0.061	1506609259
-9.788	-0.985	-0.714	0.366	0.122	0	8.825	-2.193	3.99	-0.183	0.305	0.61	11.88	1.589	2.548	-0.244	0.061	-0.061	-9.788	-0.985	-0.714	0.366	0.122	0	4.449	8.567	0.776	-0.122	-0.427	0.061	0.682	9.938	-0.937	-0.61	-0.244	-0.061	1506609259
-9.804	-0.878	-0.694	0.366	0	0	8.983	-2.17	3.906	-0.183	0.488	0.427	10.04	1.688	1.571	-0.61	0.305	0.122	-9.804	-0.878	-0.694	0.366	0	0	4.377	8.567	0.81	-0.183	-0.427	0.183	0.561	9.883	-0.902	-0.549	-0.549	-0.122	1506609259
-9.831	-0.876	-0.735	0.366	0.061	0	8.872	-2.166	3.687	-0.122	0.427	0	10.04	1.688	1.571	-0.854	0	0.244	-9.831	-0.876	-0.735	0.366	0.061	0	4.335	8.564	0.837	-0.244	-0.488	0.061	0.543	9.879	-0.691	-0.488	-0.793	-0.183	1506609259
-9.865	-0.785	-0.72	0.244	0	0	8.849	-2.223	3.502	-0.122	0.244	-0.305	9.287	1.445	0.809	-0.916	-0.122	0.183	-9.865	-0.785	-0.72	0.244	0	0	4.351	8.622	0.805	-0.244	-0.671	0	0.713	9.89	-0.651	-0.488	-0.854	-0.183	1506609259
-9.727	-0.824	-0.741	0.244	0.061	0.061	8.887	-2.417	3.456	-0.183	0.305	-0.488	9.137	1.43	0.742	-0.793	0.061	-0.244	-9.727	-0.824	-0.741	0.244	0.061	0.061	4.388	8.515	0.817	-0.244	-0.671	-0.061	0.72	9.916	-0.626	-0.488	-0.732	-0.244	1506609259
-9.784	-0.825	-0.748	0.305	-0.061	0.061	8.492	-2.564	3.342	-0.305	0.122	-0.671	8.969	1.456	0.774	-0.61	-0.061	-0.366	-9.784	-0.825	-0.748	0.305	-0.061	0.061	4.485	8.448	0.81	-0.244	-0.732	-0.244	0.706	9.914	-0.55	-0.488	-0.854	-0.244	1506609259
-9.787	-0.831	-0.712	0.305	-0.122	0.183	7.997	-2.576	3.26	-0.427	-0.122	-0.61	8.717	1.568	0.907	-0.549	-0.366	-0.549	-9.787	-0.831	-0.712	0.305	-0.122	0.183	4.418	8.363	0.806	-0.244	-0.671	-0.366	0.73	9.892	-0.504	-0.488	-0.854	-0.244	1506609259
-9.765	-0.786	-0.641	0.305	-0.122	0.244	7.485	-2.655	3.302	-0.61	-0.122	-0.305	8.717	1.568	0.907	-0.549	0	-0.916	-9.765	-0.786	-0.641	0.305	-0.122	0.244	4.404	8.417	0.78	-0.244	-0.793	-0.488	0.781	9.9	-0.371	-0.549	-0.854	-0.183	1506609259
-9.783	-0.744	-0.601	0.244	-0.183	0.305	6.613	-2.684	3.273	-0.793	-0.488	0.244	7.251	2.338	1.147	-0.61	0.488	-1.587	-9.783	-0.744	-0.601	0.244	-0.183	0.305	4.456	8.494	0.818	-0.305	-0.793	-0.732	0.761	9.887	-0.264	-0.549	-0.732	-0.122	1506609259
-9.807	-0.699	-0.517	0.244	-0.244	0.305	6.263	-2.872	3.199	-0.916	-0.61	1.16	7.177	2.883	1.096	-0.549	-0.061	-2.441	-9.807	-0.699	-0.517	0.244	-0.244	0.305	4.29	8.588	0.886	-0.427	-0.732	-0.977	0.687	9.885	-0.043	-0.549	-0.549	-0.061	1506609259
-9.837	-0.703	-0.416	0.183	-0.183	0.305	6.426	-3.437	3.146	-1.038	0.061	2.197	7.177	2.883	1.096	-0.305	-0.427	-3.479	-9.837	-0.703	-0.416	0.183	-0.183	0.305	4.09	8.655	0.897	-0.488	-0.61	-1.038	0.575	9.903	-0.03	-0.671	-0.61	-0.061	1506609259
-9.855	-0.793	-0.336	0.244	-0.183	0.244	5.917	-3.871	2.866	-1.038	0.366	3.052	8.251	4.365	0.957	0	0.916	-4.639	-9.855	-0.793	-0.336	0.244	-0.183	0.244	3.906	8.754	0.921	-0.549	-0.671	-1.16	0.559	9.885	0.075	-0.671	-0.549	-0.061	1506609259
-9.902	-0.807	-0.27	0.305	-0.122	0.183	5.692	-4.544	2.524	-1.221	-0.305	3.723	7.94	5.073	0.904	0.244	2.197	-5.493	-9.902	-0.807	-0.27	0.305	-0.122	0.183	3.828	8.975	0.979	-0.61	-0.854	-1.221	0.495	9.897	0.166	-0.549	-0.427	-0.061	1506609259
-9.965	-0.843	-0.177	0.244	-0.122	0.061	5.241	-5.059	2.314	-1.587	-1.404	4.211	7.94	5.073	0.904	0.244	2.502	-6.104	-9.965	-0.843	-0.177	0.244	-0.122	0.061	3.863	8.92	0.981	-0.549	-0.732	-1.343	0.409	9.928	0.353	-0.549	-0.366	-0.061	1506609259
-9.932	-1.016	-0.11	0.305	-0.122	0.061	5.545	-5.98	2.036	-1.587	-1.831	4.822	7.187	6.751	1.729	0.183	1.282	-6.226	-9.932	-1.016	-0.11	0.305	-0.122	0.061	3.816	9.093	0.941	-0.488	-0.549	-1.465	0.279	9.954	0.44	-0.366	-0.366	-0.122	1506609259
-9.952	-0.955	-0.091	0.366	-0.061	-0.061	5.814	-6.819	1.53	-1.526	-1.648	5.371	7.187	6.751	1.729	0.244	-0.854	-6.042	-9.952	-0.955	-0.091	0.366	-0.061	-0.061	3.571	9.178	0.965	-0.122	-0.549	-1.404	0.1	9.957	0.423	-0.305	-0.305	-0.122	1506609260
-9.94	-0.953	-0.053	0.305	-0.122	-0.122	5.821	-7.606	1.001	-1.587	-1.953	5.615	7.403	7.717	2.022	0.122	-1.465	-5.493	-9.94	-0.953	-0.053	0.305	-0.122	-0.122	3.319	9.247	0.975	-0.061	-0.671	-1.16	0.013	9.967	0.496	-0.244	-0.305	-0.122	1506609260
-9.911	-0.958	-0.042	0.366	-0.061	-0.061	5.52	-8.27	0.482	-1.587	-2.808	5.493	7.285	8.959	1.872	-0.366	-1.526	-4.883	-9.911	-0.958	-0.042	0.366	-0.061	-0.061	3.347	9.276	1.138	-0.122	-0.671	-1.16	0.011	9.993	0.632	-0.122	-0.366	-0.122	1506609260
-9.892	-0.907	-0.096	0.305	-0.061	-0.122	5.272	-9.009	0.244	-1.709	-3.723	5.31	7.285	8.959	1.872	-0.427	-1.526	-4.395	-9.892	-0.907	-0.096	0.305	-0.061	-0.122	3.089	9.3	1.132	-0.122	-0.671	-1.16	0.057	9.976	0.628	-0.061	-0.366	-0.122	1506609260
-9.914	-0.812	-0.105	0.244	-0.061	-0.183	5.358	-9.729	0.159	-1.587	-3.54	5.31	6.575	9.341	2.005	-0.427	-2.014	-3.906	-9.914	-0.812	-0.105	0.244	-0.061	-0.183	2.842	9.367	0.965	0.122	-0.488	-0.854	0.175	9.944	0.608	0	-0.305	-0.061	1506609260
-9.908	-0.803	-0.108	0.183	-0.061	-0.244	5.588	-10.161	-0.085	-1.221	-2.014	5.249	5.722	9.812	1.36	-0.671	-2.747	-3.662	-9.908	-0.803	-0.108	0.183	-0.061	-0.244	2.978	9.433	0.992	0	-0.366	-0.671	0.218	9.928	0.592	0.122	-0.244	-0.061	1506609260
-9.914	-0.845	-0.069	0.122	0.061	-0.244	5.699	-10.29	-0.132	-0.977	-0.061	4.578	5.722	9.812	1.36	-0.977	-2.502	-3.418	-9.914	-0.845	-0.069	0.122	0.061	-0.244	3.059	9.489	0.999	0	-0.366	-0.671	0.244	9.951	0.578	0.122	-0.122	0	1506609260
-9.932	-0.858	-0.114	0.061	0	-0.305	5.446	-10.162	0.044	-0.977	0.793	3.052	5.596	9.947	1.311	-0.854	-1.709	-3.235	-9.932	-0.858	-0.114	0.061	0	-0.305	2.791	9.532	1.001	-0.244	0	-0.549	0.285	9.92	0.529	0.122	-0.061	0	1506609260
-9.865	-0.819	-0.183	0	0	-0.366	4.821	-9.851	0.226	-0.916	0	1.221	5.175	10.106	1.554	-0.427	-0.916	-3.113	-9.865	-0.819	-0.183	0	0	-0.366	2.422	9.542	0.967	-0.305	-0.122	-0.61	0.291	9.93	0.461	0.244	0.061	0	1506609260
