# Supplementary material for: A deep learning approach for lower back-pain risk prediction during manual lifting
Source: PLoS One. 2021 Feb 19;16(2):e0247162. doi: 10.1371/journal.pone.0247162 (PMC7894914; doi:10.1371/journal.pone.0247162)
Supplement: S1 Data — (ZIP) [file pone.0247162.s001.zip › source-used/Subject_02_P1_Zone03_T3.csv]

Side_A_x	Side_A_y	Side_A_z	Side_G_x	Side_G_y	Side_G_z	LtWt_A_x	LtWt_A_y	LtWt_A_z	LtWt_G_x	LtWt_G_y	LtWt_G_z	RtWt_A_x	RtWt_A_y	RtWt_A_z	RtWt_G_x	RtWt_G_y	RtWt_G_z	Back_A_x	Back_A_y	Back_A_z	Back_G_x	Back_G_y	Back_G_z	UArm_A_x	UArm_A_y	UArm_A_z	UArm_G_x	UArm_G_y	UArm_G_z	Thig_A_x	Thig_A_y	Thig_A_z	Thig_G_x	Thig_G_y	Thig_G_z	Time_stp
-9.823	-1.208	-0.529	-0.061	-0.061	0.061	2.562	-8.885	-0.151	0.061	0	0.061	3.066	9.694	0.913	-0.122	0	0	-9.823	-1.208	-0.529	-0.061	-0.061	0.061	1.446	9.65	1.293	-0.061	-0.122	0.061	0.848	9.898	-0.529	-0.061	-0.061	0	1506610247
-9.817	-1.201	-0.534	-0.061	0	0.061	2.603	-8.87	-0.13	0.061	0	0.122	3.104	9.698	0.901	-0.122	0	-0.061	-9.817	-1.201	-0.534	-0.061	0	0.061	1.538	9.661	1.274	-0.061	-0.061	0.061	0.802	9.933	-0.523	-0.061	-0.061	0	1506610247
-9.805	-1.199	-0.553	-0.061	-0.061	0	2.638	-8.893	-0.121	0.122	-0.061	0.122	3.156	9.662	0.894	-0.122	0.061	-0.061	-9.805	-1.199	-0.553	-0.061	-0.061	0	1.525	9.631	1.286	-0.061	0	0.061	0.806	9.921	-0.536	0	-0.061	-0.061	1506610247
-9.784	-1.213	-0.534	-0.061	-0.061	0	2.696	-8.838	-0.161	0.183	-0.061	0.122	3.168	9.652	0.858	-0.122	0.061	-0.061	-9.784	-1.213	-0.534	-0.061	-0.061	0	1.501	9.617	1.269	-0.061	0	0.061	0.796	9.917	-0.529	0	-0.061	-0.061	1506610247
-9.776	-1.203	-0.528	-0.061	0	-0.061	2.773	-8.794	-0.205	0.183	-0.061	0.061	3.176	9.644	0.813	-0.122	0.061	0	-9.776	-1.203	-0.528	-0.061	0	-0.061	1.51	9.634	1.28	0	0.061	0	0.815	9.903	-0.505	0	0	0	1506610247
-9.806	-1.174	-0.53	-0.061	-0.061	-0.061	2.762	-8.772	-0.263	0.122	0	0	3.171	9.655	0.76	-0.061	0	0	-9.806	-1.174	-0.53	-0.061	-0.061	-0.061	1.512	9.646	1.315	0	0.061	0	0.834	9.904	-0.516	-0.061	0	0	1506610247
-9.798	-1.211	-0.529	-0.061	0	-0.061	2.732	-8.746	-0.322	0.122	-0.061	-0.061	3.156	9.644	0.767	0	0.061	0.061	-9.798	-1.211	-0.529	-0.061	0	-0.061	1.499	9.653	1.309	0	0.061	0	0.817	9.92	-0.516	-0.061	0	-0.061	1506610247
-9.771	-1.218	-0.516	0	0	-0.061	2.708	-8.74	-0.362	0.061	0	-0.061	3.107	9.654	0.788	0	0.061	0.061	-9.771	-1.218	-0.516	0	0	-0.061	1.463	9.655	1.305	0	0	-0.061	0.822	9.911	-0.504	-0.061	0	0	1506610247
-9.777	-1.159	-0.51	0	0	0	2.653	-8.751	-0.359	0	-0.122	-0.122	3.041	9.678	0.837	0	0	0.061	-9.777	-1.159	-0.51	0	0	0	1.45	9.642	1.312	0	0	-0.061	0.836	9.91	-0.447	-0.122	-0.061	0	1506610247
-9.802	-1.139	-0.53	0	0	-0.061	2.65	-8.751	-0.313	-0.061	-0.061	-0.122	3.021	9.67	0.86	0.061	0	0.061	-9.802	-1.139	-0.53	0	0	-0.061	1.451	9.629	1.351	0	0	-0.061	0.865	9.887	-0.439	-0.122	-0.061	0.061	1506610247
-9.787	-1.144	-0.52	0	0	0	2.628	-8.753	-0.276	-0.122	0	-0.122	2.998	9.697	0.898	0	0	0.061	-9.787	-1.144	-0.52	0	0	0	1.431	9.649	1.335	-0.061	0	-0.061	0.901	9.902	-0.463	-0.061	-0.061	0	1506610247
-9.812	-1.141	-0.526	0	0	0	2.611	-8.798	-0.208	-0.122	0.061	-0.061	2.974	9.721	0.925	0	0	0	-9.812	-1.141	-0.526	0	0	0	1.402	9.649	1.342	-0.061	-0.061	-0.061	0.904	9.911	-0.426	-0.122	-0.061	0	1506610247
-9.807	-1.14	-0.537	0.061	0	0	2.583	-8.82	-0.142	-0.122	0.061	-0.061	2.961	9.722	0.933	-0.061	-0.061	0	-9.807	-1.14	-0.537	0.061	0	0	1.439	9.648	1.345	-0.061	-0.061	-0.061	0.904	9.909	-0.437	-0.061	-0.061	0	1506610247
-9.794	-1.103	-0.537	0	0	0	2.565	-8.835	-0.098	-0.122	0.061	-0.061	2.98	9.711	0.944	-0.061	-0.061	-0.061	-9.794	-1.103	-0.537	0	0	0	1.467	9.636	1.348	-0.061	-0.061	-0.061	0.92	9.908	-0.421	-0.061	-0.122	0	1506610248
-9.808	-1.093	-0.555	0	0	0	2.536	-8.856	-0.095	-0.061	0.061	-0.061	2.99	9.689	0.946	-0.061	-0.061	-0.061	-9.808	-1.093	-0.555	0	0	0	1.475	9.621	1.364	-0.061	-0.122	0	0.891	9.908	-0.456	-0.061	-0.122	0	1506610248
-9.838	-1.085	-0.575	0	0	0	2.535	-8.854	-0.106	0	0.061	-0.061	3.016	9.692	0.925	-0.122	-0.061	-0.122	-9.838	-1.085	-0.575	0	0	0	1.479	9.629	1.357	-0.061	-0.122	0	0.904	9.904	-0.439	-0.061	-0.061	-0.061	1506610248
-9.817	-1.113	-0.569	-0.061	0	0	2.535	-8.861	-0.132	0	0.061	0	3.072	9.692	0.912	-0.122	-0.061	-0.122	-9.817	-1.113	-0.569	-0.061	0	0	1.479	9.629	1.357	-0.061	-0.122	0	0.919	9.911	-0.423	0	-0.122	-0.061	1506610248
-9.806	-1.138	-0.549	-0.061	-0.061	0	2.561	-8.855	-0.175	0	0	0	3.124	9.684	0.915	-0.122	-0.061	-0.122	-9.806	-1.138	-0.549	-0.061	-0.061	0	1.479	9.629	1.357	-0.061	-0.122	0	0.916	9.91	-0.425	0	-0.061	-0.061	1506610248
-9.79	-1.159	-0.547	-0.061	0	-0.061	2.576	-8.838	-0.214	0	0	-0.061	3.162	9.647	0.904	-0.122	-0.061	-0.061	-9.79	-1.159	-0.547	-0.061	0	-0.061	1.53	9.598	1.33	-0.061	-0.122	0	0.908	9.906	-0.423	0	-0.061	-0.061	1506610248
-9.806	-1.19	-0.567	-0.061	-0.061	-0.061	2.585	-8.812	-0.262	0	0	-0.061	3.17	9.604	0.874	-0.122	-0.061	-0.061	-9.806	-1.19	-0.567	-0.061	-0.061	-0.061	1.591	9.592	1.31	-0.061	-0.061	0	0.851	9.912	-0.45	-0.061	-0.061	-0.061	1506610248
-9.798	-1.189	-0.562	-0.061	-0.061	-0.061	2.571	-8.806	-0.251	0	-0.061	-0.061	3.182	9.609	0.865	-0.061	0	-0.061	-9.798	-1.189	-0.562	-0.061	-0.061	-0.061	1.595	9.597	1.316	-0.061	0	0	0.836	9.921	-0.416	0	-0.061	-0.061	1506610248
-9.806	-1.182	-0.549	-0.061	-0.061	-0.061	2.549	-8.819	-0.238	0	0	-0.061	3.181	9.611	0.827	-0.061	0.061	-0.061	-9.806	-1.182	-0.549	-0.061	-0.061	-0.061	1.507	9.599	1.324	0	0.061	-0.061	0.852	9.921	-0.443	-0.061	0	-0.061	1506610248
-9.783	-1.209	-0.538	-0.061	0	-0.061	2.513	-8.814	-0.25	0	-0.061	-0.061	3.169	9.636	0.812	0	0	0	-9.783	-1.209	-0.538	-0.061	0	-0.061	1.467	9.631	1.354	0	0.061	-0.061	0.846	9.909	-0.444	-0.061	0	-0.061	1506610248
-9.783	-1.209	-0.53	-0.061	0	-0.061	2.513	-8.827	-0.236	-0.061	-0.061	-0.061	3.149	9.665	0.778	0	0	0.061	-9.783	-1.209	-0.53	-0.061	0	-0.061	1.473	9.641	1.365	0	0.061	-0.061	0.853	9.917	-0.431	-0.061	0	-0.061	1506610248
-9.784	-1.208	-0.534	-0.061	0	-0.061	2.481	-8.817	-0.227	-0.061	-0.061	-0.061	3.07	9.662	0.787	0.061	0	0.122	-9.784	-1.208	-0.534	-0.061	0	-0.061	1.455	9.643	1.361	0	0.061	-0.061	0.86	9.916	-0.416	-0.061	0	-0.061	1506610248
-9.813	-1.181	-0.541	-0.061	0	0	2.448	-8.796	-0.201	-0.061	-0.061	0	3.019	9.659	0.829	0.061	0.061	0.061	-9.813	-1.181	-0.541	-0.061	0	0	1.419	9.629	1.369	0	0.061	-0.061	0.854	9.898	-0.429	-0.061	0	0	1506610248
-9.816	-1.189	-0.543	-0.061	-0.061	0	2.487	-8.815	-0.199	-0.061	-0.061	0	2.975	9.691	0.874	0.061	0	0.061	-9.816	-1.189	-0.543	-0.061	-0.061	0	1.409	9.66	1.363	0	0.061	-0.061	0.84	9.914	-0.392	0	0	-0.061	1506610248
-9.807	-1.201	-0.555	-0.061	0	0	2.522	-8.842	-0.183	-0.061	-0.061	0	2.964	9.731	0.935	0.061	0.061	0	-9.807	-1.201	-0.555	-0.061	0	0	1.382	9.672	1.366	0	0	0	0.84	9.909	-0.429	0	0	-0.061	1506610248
-9.81	-1.205	-0.575	-0.061	0	0	2.552	-8.873	-0.163	-0.061	-0.122	0	2.975	9.763	0.971	0	0	0	-9.81	-1.205	-0.575	-0.061	0	0	1.391	9.661	1.366	0	-0.061	0	0.839	9.918	-0.432	0	-0.061	-0.061	1506610248
-9.79	-1.214	-0.568	-0.061	-0.061	0	2.58	-8.862	-0.14	0	-0.183	0	2.997	9.752	0.994	-0.061	0	0	-9.79	-1.214	-0.568	-0.061	-0.061	0	1.412	9.655	1.367	-0.061	-0.061	0	0.834	9.924	-0.412	0.061	0	-0.061	1506610248
-9.8	-1.235	-0.585	-0.122	-0.061	0	2.614	-8.815	-0.141	0	-0.122	-0.061	3.007	9.719	0.986	-0.122	0	-0.061	-9.8	-1.235	-0.585	-0.122	-0.061	0	1.452	9.647	1.346	-0.061	-0.061	0.061	0.821	9.923	-0.477	0	0	-0.061	1506610248
-9.786	-1.258	-0.572	-0.061	-0.061	0	2.616	-8.807	-0.158	0	-0.061	-0.061	3.031	9.708	0.933	-0.122	0	-0.061	-9.786	-1.258	-0.572	-0.061	-0.061	0	1.486	9.673	1.324	-0.061	0	0	0.818	9.918	-0.464	0.061	0	-0.061	1506610248
-9.781	-1.245	-0.551	-0.061	0	0	2.627	-8.825	-0.182	0	-0.061	-0.061	3.054	9.71	0.871	-0.122	0	-0.061	-9.781	-1.245	-0.551	-0.061	0	0	1.462	9.666	1.315	-0.061	0	0	0.813	9.929	-0.432	0	0.061	0	1506610248
-9.81	-1.2	-0.571	-0.061	-0.061	0	2.625	-8.813	-0.224	0	-0.061	-0.061	3.074	9.68	0.816	-0.122	0	-0.061	-9.81	-1.2	-0.571	-0.061	-0.061	0	1.453	9.647	1.323	-0.061	-0.061	0	0.822	9.924	-0.409	-0.061	0	0	1506610248
-9.819	-1.195	-0.565	-0.061	-0.061	0	2.611	-8.766	-0.258	-0.061	-0.061	-0.061	3.079	9.643	0.787	-0.061	0	-0.061	-9.819	-1.195	-0.565	-0.061	-0.061	0	1.449	9.641	1.34	-0.061	0	0	0.8	9.923	-0.453	0	0	0	1506610248
-9.801	-1.206	-0.54	0	0	-0.061	2.588	-8.771	-0.248	-0.061	-0.061	-0.061	3.08	9.66	0.767	-0.061	0	-0.061	-9.801	-1.206	-0.54	0	0	-0.061	1.44	9.661	1.335	-0.061	-0.061	-0.061	0.785	9.929	-0.486	0	0.061	0	1506610248
-9.798	-1.202	-0.546	0	0	0	2.598	-8.803	-0.243	-0.061	0	0	3.071	9.69	0.769	0	-0.061	0	-9.798	-1.202	-0.546	0	0	0	1.475	9.678	1.373	-0.061	-0.061	-0.061	0.786	9.923	-0.476	-0.061	-0.061	0	1506610248
-9.799	-1.162	-0.566	0	0	0	2.622	-8.818	-0.225	-0.061	-0.061	0	3.062	9.673	0.834	0.061	-0.061	0	-9.799	-1.162	-0.566	0	0	0	1.488	9.627	1.361	-0.061	-0.061	-0.061	0.811	9.934	-0.456	0	0	0	1506610248
-9.826	-1.122	-0.579	0	-0.061	0	2.62	-8.821	-0.197	-0.122	0	-0.061	3.042	9.659	0.891	0	-0.061	0	-9.826	-1.122	-0.579	0	-0.061	0	1.488	9.61	1.349	-0.061	-0.061	-0.061	0.825	9.932	-0.463	0	-0.061	0	1506610249
-9.796	-1.12	-0.538	0	-0.061	-0.061	2.614	-8.805	-0.176	-0.061	0	0	3.031	9.684	0.95	0	-0.122	-0.061	-9.796	-1.12	-0.538	0	-0.061	-0.061	1.501	9.624	1.354	-0.061	-0.061	-0.061	0.872	9.927	-0.47	0	-0.061	0	1506610249
-9.802	-1.135	-0.574	0	-0.061	-0.061	2.622	-8.824	-0.156	-0.061	0	0	3.039	9.7	0.986	-0.061	-0.061	-0.061	-9.802	-1.135	-0.574	0	-0.061	-0.061	1.486	9.631	1.351	-0.061	-0.122	-0.061	0.843	9.911	-0.476	0.061	-0.061	-0.061	1506610249
-9.798	-1.129	-0.567	0	-0.061	0	2.655	-8.841	-0.169	-0.061	0	0	3.041	9.702	0.989	-0.061	-0.122	-0.061	-9.798	-1.129	-0.567	0	-0.061	0	1.517	9.637	1.354	-0.061	-0.122	-0.061	0.904	9.916	-0.476	0	-0.061	0	1506610249
-9.806	-1.079	-0.542	0	-0.061	0	2.655	-8.841	-0.169	-0.061	0	0	3.094	9.69	0.969	-0.061	-0.061	-0.122	-9.806	-1.079	-0.542	0	-0.061	0	1.53	9.623	1.358	-0.061	-0.122	-0.061	0.91	9.914	-0.458	0	-0.061	0	1506610249
-9.818	-1.079	-0.543	0	-0.061	0	2.655	-8.841	-0.169	-0.061	0	0	3.113	9.655	0.937	-0.061	-0.061	-0.061	-9.818	-1.079	-0.543	0	-0.061	0	1.517	9.604	1.354	-0.061	-0.122	-0.061	0.882	9.897	-0.479	0	-0.122	-0.061	1506610249
-9.829	-1.084	-0.56	0	-0.122	-0.061	2.655	-8.841	-0.169	-0.061	0	0	3.137	9.642	0.914	-0.061	-0.061	-0.061	-9.829	-1.084	-0.56	0	-0.122	-0.061	1.531	9.622	1.342	-0.061	-0.061	-0.061	0.877	9.915	-0.528	0.061	0	-0.061	1506610249
-9.812	-1.13	-0.562	0	-0.061	-0.061	2.655	-8.841	-0.169	-0.061	0	0	3.147	9.649	0.86	-0.061	-0.061	-0.061	-9.812	-1.13	-0.562	0	-0.061	-0.061	1.577	9.654	1.329	-0.061	-0.061	-0.061	0.885	9.9	-0.537	0.061	-0.061	-0.061	1506610249
-9.802	-1.166	-0.54	0	-0.061	-0.122	2.655	-8.841	-0.169	-0.061	0	0	3.176	9.666	0.855	0	-0.061	-0.061	-9.802	-1.166	-0.54	0	-0.061	-0.122	1.583	9.664	1.31	-0.061	-0.061	-0.061	0.847	9.911	-0.584	0.061	-0.061	-0.061	1506610249
-9.786	-1.151	-0.541	0	-0.061	-0.122	2.655	-8.841	-0.169	-0.061	0	0	3.175	9.646	0.885	0	-0.061	-0.061	-9.786	-1.151	-0.541	0	-0.061	-0.122	1.565	9.618	1.3	-0.061	-0.061	-0.061	0.878	9.897	-0.519	0.061	0	-0.061	1506610249
-9.806	-1.128	-0.546	0	-0.061	-0.061	2.655	-8.841	-0.169	-0.061	0	0	3.179	9.629	0.885	0	-0.061	-0.061	-9.806	-1.128	-0.546	0	-0.061	-0.061	1.553	9.594	1.304	0	0	-0.061	0.877	9.91	-0.559	0	0	-0.061	1506610249
-9.801	-1.144	-0.529	0	0	-0.122	2.667	-8.842	-0.195	-0.061	-0.061	-0.061	3.161	9.628	0.894	0	0	-0.061	-9.801	-1.144	-0.529	0	0	-0.122	1.515	9.624	1.317	0	0	-0.061	0.855	9.914	-0.557	0	0	-0.061	1506610249
-9.784	-1.134	-0.518	0	0	-0.061	2.6	-8.795	-0.181	-0.122	0	0.061	3.128	9.665	0.896	0	0	0	-9.784	-1.134	-0.518	0	0	-0.061	1.456	9.661	1.325	0	0	-0.061	0.901	9.916	-0.56	-0.122	0	-0.061	1506610249
-9.8	-1.114	-0.506	0	0	-0.061	2.617	-8.814	-0.165	-0.122	0	0.061	3.095	9.682	0.876	0	-0.061	0	-9.8	-1.114	-0.506	0	0	-0.061	1.451	9.629	1.349	0	-0.061	-0.061	0.886	9.916	-0.49	-0.122	0	-0.061	1506610249
-9.799	-1.127	-0.52	0	0	-0.061	2.641	-8.805	-0.165	-0.061	0	0.061	3.062	9.662	0.863	0	-0.061	0	-9.799	-1.127	-0.52	0	0	-0.061	1.47	9.63	1.354	-0.061	-0.061	-0.061	0.882	9.9	-0.55	-0.061	-0.061	-0.061	1506610249
-9.799	-1.13	-0.529	0	0	-0.061	2.659	-8.808	-0.188	-0.061	0	0.061	2.986	9.664	0.848	0	-0.061	0	-9.799	-1.13	-0.529	0	0	-0.061	1.471	9.643	1.337	0	-0.061	-0.122	0.874	9.897	-0.546	-0.061	-0.061	-0.061	1506610249
-9.783	-1.132	-0.536	0	0	-0.061	2.681	-8.811	-0.214	-0.061	0	0.061	2.972	9.667	0.871	0	-0.122	-0.061	-9.783	-1.132	-0.536	0	0	-0.061	1.462	9.628	1.34	-0.061	-0.061	-0.122	0.891	9.89	-0.517	-0.061	-0.061	-0.061	1506610249
-9.795	-1.091	-0.528	0	0	-0.061	2.677	-8.812	-0.256	-0.061	0	0	3.01	9.674	0.907	0	-0.061	-0.122	-9.795	-1.091	-0.528	0	0	-0.061	1.448	9.628	1.363	-0.061	-0.061	-0.122	0.928	9.895	-0.496	-0.061	-0.061	-0.061	1506610249
-9.808	-1.092	-0.541	0	0	-0.061	2.665	-8.798	-0.291	-0.061	0	-0.061	3.029	9.692	0.947	0	-0.061	-0.122	-9.808	-1.092	-0.541	0	0	-0.061	1.407	9.607	1.371	-0.061	-0.122	-0.061	0.928	9.891	-0.516	-0.061	-0.061	-0.061	1506610249
-9.804	-1.127	-0.529	0	0	-0.061	2.657	-8.781	-0.295	-0.061	0	0	3.074	9.714	0.951	-0.061	-0.122	-0.061	-9.804	-1.127	-0.529	0	0	-0.061	1.415	9.624	1.349	-0.061	-0.122	-0.061	0.919	9.906	-0.522	-0.061	-0.061	-0.061	1506610249
-9.811	-1.181	-0.51	0	0	-0.061	2.643	-8.808	-0.293	-0.061	0	-0.061	3.083	9.723	0.927	-0.061	-0.122	-0.061	-9.811	-1.181	-0.51	0	0	-0.061	1.504	9.659	1.349	-0.061	-0.183	-0.061	0.919	9.9	-0.473	-0.061	-0.061	-0.061	1506610249
-9.799	-1.158	-0.5	0	0	-0.061	2.634	-8.811	-0.258	-0.061	0	-0.061	3.118	9.692	0.906	-0.061	-0.061	-0.061	-9.799	-1.158	-0.5	0	0	-0.061	1.526	9.624	1.365	-0.061	-0.061	-0.061	0.859	9.914	-0.457	-0.061	-0.122	-0.061	1506610249
-9.802	-1.175	-0.528	0	-0.061	-0.061	2.615	-8.798	-0.225	-0.061	0	-0.061	3.128	9.654	0.912	-0.061	0	-0.061	-9.802	-1.175	-0.528	0	-0.061	-0.061	1.445	9.594	1.353	-0.061	-0.061	0	0.827	9.899	-0.498	-0.061	-0.061	-0.122	1506610249
-9.793	-1.181	-0.488	0.061	0	-0.061	2.604	-8.814	-0.234	-0.061	0	-0.061	3.128	9.666	0.889	-0.061	-0.122	-0.061	-9.793	-1.181	-0.488	0.061	0	-0.061	1.448	9.636	1.371	0	-0.061	0	0.849	9.898	-0.453	-0.061	-0.061	-0.061	1506610249
-9.793	-1.177	-0.481	0	0	0	2.606	-8.827	-0.268	-0.061	0	-0.061	3.176	9.679	0.848	-0.061	-0.061	0	-9.793	-1.177	-0.481	0	0	0	1.477	9.653	1.398	0	-0.061	0	0.869	9.917	-0.435	-0.122	-0.061	-0.061	1506610249
-9.794	-1.188	-0.492	0	0	-0.061	2.571	-8.813	-0.288	-0.061	0.061	-0.061	3.143	9.679	0.833	0	-0.061	0.061	-9.794	-1.188	-0.492	0	0	-0.061	1.462	9.652	1.385	0	-0.061	-0.061	0.828	9.915	-0.439	-0.122	-0.061	-0.061	1506610250
-9.793	-1.207	-0.516	0	0	-0.061	2.548	-8.805	-0.286	0	0.061	0	3.085	9.688	0.849	0	-0.061	0.061	-9.793	-1.207	-0.516	0	0	-0.061	1.465	9.644	1.375	0	-0.061	-0.061	0.804	9.905	-0.469	-0.122	-0.122	-0.061	1506610250
-9.807	-1.141	-0.501	0	0	-0.061	2.574	-8.803	-0.311	0	0	0	3.039	9.666	0.869	0	-0.061	0	-9.807	-1.141	-0.501	0	0	-0.061	1.448	9.621	1.391	0	0	-0.061	0.829	9.911	-0.435	-0.122	-0.122	-0.061	1506610250
-9.818	-1.166	-0.537	0	-0.061	-0.061	2.582	-8.806	-0.343	-0.061	0	-0.061	3.003	9.674	0.886	0	0	0	-9.818	-1.166	-0.537	0	-0.061	-0.061	1.392	9.621	1.386	0	-0.061	-0.061	0.784	9.898	-0.437	-0.122	-0.122	-0.061	1506610250
-9.808	-1.2	-0.541	0	0	-0.061	2.572	-8.826	-0.349	-0.061	0	-0.061	2.961	9.704	0.879	-0.061	-0.061	0	-9.808	-1.2	-0.541	0	0	-0.061	1.384	9.642	1.398	0	-0.122	0	0.813	9.904	-0.443	-0.061	-0.061	-0.061	1506610250
-9.804	-1.209	-0.516	0	-0.061	-0.061	2.578	-8.851	-0.345	-0.061	0	0	2.978	9.72	0.877	-0.061	-0.061	0	-9.804	-1.209	-0.516	0	-0.061	-0.061	1.452	9.658	1.391	0	-0.061	-0.061	0.828	9.92	-0.412	-0.061	-0.061	-0.061	1506610250
-9.795	-1.237	-0.505	-0.061	-0.061	-0.061	2.585	-8.842	-0.305	-0.061	0	-0.061	2.982	9.688	0.843	0	-0.061	-0.061	-9.795	-1.237	-0.505	-0.061	-0.061	-0.061	1.458	9.644	1.395	-0.061	-0.061	-0.061	0.764	9.929	-0.431	-0.061	-0.122	-0.061	1506610250
-9.78	-1.254	-0.508	0	0	-0.061	2.591	-8.849	-0.267	-0.061	0	0	3	9.685	0.831	0	-0.061	-0.061	-9.78	-1.254	-0.508	0	0	-0.061	1.434	9.642	1.382	0	-0.061	-0.061	0.666	9.926	-0.463	-0.061	-0.061	-0.122	1506610250
-9.777	-1.248	-0.5	-0.061	0	-0.061	2.59	-8.856	-0.267	0	0.061	0	3.037	9.673	0.843	0	-0.061	-0.061	-9.777	-1.248	-0.5	-0.061	0	-0.061	1.416	9.633	1.388	0	-0.061	-0.061	0.738	9.916	-0.397	0	-0.061	-0.122	1506610250
-9.788	-1.242	-0.484	-0.061	-0.061	-0.061	2.555	-8.869	-0.285	0	0	-0.061	3.071	9.676	0.848	0	0	-0.061	-9.788	-1.242	-0.484	-0.061	-0.061	-0.061	1.388	9.628	1.394	0	-0.061	-0.061	0.772	9.918	-0.39	-0.061	-0.061	-0.061	1506610250
-9.79	-1.254	-0.479	-0.061	0	-0.061	2.531	-8.836	-0.293	0	0	-0.061	3.082	9.688	0.831	0	-0.061	0	-9.79	-1.254	-0.479	-0.061	0	-0.061	1.392	9.661	1.379	0	-0.061	-0.061	0.706	9.906	-0.385	-0.061	-0.061	-0.061	1506610250
-9.808	-1.284	-0.486	-0.061	0	-0.061	2.512	-8.832	-0.294	0	0	0	3.072	9.707	0.804	0	-0.061	0	-9.808	-1.284	-0.486	-0.061	0	-0.061	1.412	9.673	1.36	0	0	-0.061	0.705	9.926	-0.398	0	0	-0.061	1506610250
-9.784	-1.262	-0.473	-0.061	0	-0.061	2.51	-8.821	-0.322	0	0	0	3.062	9.713	0.809	0	0	0	-9.784	-1.262	-0.473	-0.061	0	-0.061	1.42	9.684	1.382	0	0	-0.061	0.763	9.927	-0.366	0	0	-0.061	1506610250
-9.787	-1.285	-0.47	-0.061	0	-0.061	2.504	-8.806	-0.329	0	0	0	3.052	9.719	0.842	0	0	0	-9.787	-1.285	-0.47	-0.061	0	-0.061	1.385	9.677	1.394	0	0.061	-0.061	0.712	9.926	-0.364	-0.061	-0.061	-0.061	1506610250
-9.8	-1.294	-0.47	-0.061	0	0	2.51	-8.812	-0.354	0	0	0	3.039	9.737	0.861	0	0	0	-9.8	-1.294	-0.47	-0.061	0	0	1.389	9.69	1.39	0	0	0	0.705	9.926	-0.37	-0.061	-0.061	-0.061	1506610250
-9.784	-1.276	-0.464	-0.061	0	0	2.51	-8.813	-0.351	0	0	0	3	9.765	0.883	0	0	0	-9.784	-1.276	-0.464	-0.061	0	0	1.439	9.702	1.412	0	0.061	-0.061	0.705	9.939	-0.328	-0.061	-0.061	-0.061	1506610250
-9.802	-1.226	-0.467	-0.061	-0.061	0	2.542	-8.802	-0.335	-0.061	0	0	2.98	9.745	0.914	0	0.061	0	-9.802	-1.226	-0.467	-0.061	-0.061	0	1.358	9.641	1.416	-0.061	0.061	0	0.645	9.917	-0.329	-0.061	-0.061	0	1506610250
-9.784	-1.247	-0.429	0	-0.244	0	2.562	-8.799	-0.317	0	0	0	2.951	9.72	0.922	-0.061	0.061	-0.061	-9.784	-1.247	-0.429	0	-0.244	0	1.299	9.629	1.404	0	0	0	0.537	9.917	-0.404	0.061	-0.122	-0.061	1506610250
-9.769	-1.231	-0.44	0.061	-0.488	-0.061	2.576	-8.838	-0.304	0	-0.061	-0.061	2.95	9.716	0.918	-0.122	0	-0.061	-9.769	-1.231	-0.44	0.061	-0.488	-0.061	1.323	9.653	1.379	0	0	0.061	0.694	9.833	-0.272	0.305	-0.122	-0.183	1506610250
-9.807	-1.187	-0.593	0	-0.427	-0.122	2.61	-8.869	-0.293	0	-0.061	-0.122	3.042	9.758	0.869	-0.122	0.061	-0.061	-9.807	-1.187	-0.593	0	-0.427	-0.122	1.391	9.782	1.312	0	0.061	0.061	0.694	9.845	-0.365	0.366	-0.122	-0.244	1506610250
-9.81	-1.3	-0.691	-0.061	-0.366	-0.183	2.602	-8.869	-0.257	-0.061	-0.061	-0.122	3.124	9.871	0.817	-0.183	0.061	-0.061	-9.81	-1.3	-0.691	-0.061	-0.366	-0.183	1.522	9.824	1.187	-0.061	0	0.061	0.658	9.914	-0.721	0.183	0	-0.305	1506610250
-9.872	-1.358	-0.726	-0.183	-0.244	-0.183	2.583	-8.784	-0.214	0	-0.183	-0.183	3.167	9.674	0.821	-0.122	0.061	-0.061	-9.872	-1.358	-0.726	-0.183	-0.244	-0.183	1.688	9.583	0.986	-0.183	0	0.061	0.433	9.963	-0.764	0.183	0	-0.305	1506610250
-9.874	-1.114	-0.784	-0.183	-0.183	-0.305	2.442	-8.711	-0.197	-0.061	-0.427	-0.427	3.168	9.497	0.843	-0.122	0.183	-0.244	-9.874	-1.114	-0.784	-0.183	-0.183	-0.305	1.81	9.586	0.735	-0.183	0	0.061	0.528	9.983	-0.864	0.122	-0.183	-0.305	1506610250
-9.891	-0.792	-0.93	-0.366	-0.122	-0.427	2.267	-8.796	-0.196	-0.183	-0.549	-0.549	3.167	9.54	0.712	-0.244	0.244	-0.488	-9.891	-0.792	-0.93	-0.366	-0.122	-0.427	1.845	9.744	0.629	-0.183	0.366	-0.183	0.665	9.939	-0.951	0.061	-0.183	-0.366	1506610250
-9.899	-0.723	-1.053	-0.488	-0.183	-0.427	2.159	-8.898	-0.133	-0.305	-0.549	-0.427	3.238	9.598	0.534	-0.122	0.305	-0.732	-9.899	-0.723	-1.053	-0.488	-0.183	-0.427	1.852	9.82	0.587	-0.244	0.305	-0.244	0.819	9.947	-1.122	0	-0.122	-0.427	1506610250
-9.78	-0.866	-1.071	-0.61	-0.122	-0.427	2.125	-8.845	0.045	-0.427	-0.488	-0.122	3.389	9.567	0.441	0	0.366	-0.793	-9.78	-0.866	-1.071	-0.61	-0.122	-0.427	1.833	9.759	0.61	-0.366	0.244	-0.305	0.888	9.97	-1.046	-0.061	0	-0.549	1506610251
-9.759	-1.126	-0.968	-0.549	-0.244	-0.366	2.12	-8.713	0.319	-0.366	-0.488	0.183	3.512	9.512	0.492	0.183	0.427	-0.793	-9.759	-1.126	-0.968	-0.549	-0.244	-0.366	1.796	9.7	0.67	-0.488	0.305	-0.305	1.172	9.947	-0.871	-0.305	0.122	-0.488	1506610251
-9.765	-1.56	-0.867	-0.427	-0.427	-0.244	2.261	-8.715	0.508	-0.183	-0.732	0.366	3.609	9.561	0.635	0.244	0.488	-0.671	-9.765	-1.56	-0.867	-0.427	-0.427	-0.244	1.639	9.71	0.81	-0.671	0.488	-0.366	1.654	9.946	-0.377	-0.977	0.488	-0.122	1506610251
-9.746	-2.049	-0.394	0	-0.427	-0.061	2.546	-8.884	0.512	-0.061	-0.793	0.366	3.549	9.674	0.821	0.183	0.427	-0.488	-9.746	-2.049	-0.394	0	-0.427	-0.061	1.249	9.566	1.269	-0.671	0.488	-0.366	2.16	9.981	0.367	-1.953	0.916	0.61	1506610251
-10.074	-2.365	0.339	0.671	-0.854	0.183	2.951	-9.095	0.479	-0.061	-0.549	0.305	3.454	9.643	1.086	0.122	0.244	-0.122	-10.074	-2.365	0.339	0.671	-0.854	0.183	0.843	9.307	1.647	-0.488	0.122	-0.183	2.536	10.066	1.266	-3.235	0.977	1.709	1506610251
-10.084	-1.568	0.997	0.977	-1.404	0.122	3.249	-8.975	0.414	0	-0.488	0.244	3.162	9.616	1.334	-0.122	-0.427	0.366	-10.084	-1.568	0.997	0.977	-1.404	0.122	0.7	9.25	2.089	-0.183	0	-0.183	3.173	10.679	1.846	-4.211	0.854	2.808	1506610251
-10.47	-0.7	0.971	0.549	-1.099	-0.244	3.565	-8.775	0.129	0	-0.488	0.244	2.84	9.895	1.382	-0.61	-1.587	0.916	-10.47	-0.7	0.971	0.549	-1.099	-0.244	1.048	9.618	2.626	-0.183	0	-0.183	2.81	11.196	2.94	-2.258	1.282	3.845	1506610251
-10.139	-0.772	0.907	0.305	-0.977	-0.366	3.953	-8.455	-0.236	0.122	-0.244	0.732	2.745	10.206	1.308	-0.671	-2.075	1.221	-10.139	-0.772	0.907	0.305	-0.977	-0.366	1.268	10.075	2.756	0.183	-0.305	-0.549	0.624	11.48	1.096	-2.93	1.465	3.662	1506610251
-9.014	-0.412	1.154	0.61	-0.305	0	4.42	-8.555	-0.758	0.183	0.61	1.099	2.809	10.397	1.383	-0.305	-1.648	1.282	-9.014	-0.412	1.154	0.61	-0.305	0	1.27	9.918	2.559	-0.122	-1.099	-0.427	1.56	9.756	0.931	-2.014	-0.061	2.747	1506610251
-8.74	-0.018	1.052	0.732	0	-0.061	4.682	-8.33	-1.12	0.061	1.038	1.099	2.736	9.843	1.675	0	-0.854	1.221	-8.74	-0.018	1.052	0.732	0	-0.061	1.25	8.981	2.518	-0.61	-1.404	-0.366	2.661	8.376	0.915	-1.038	1.648	2.136	1506610251
-8.787	-0.059	0.95	0.488	0.244	0	4.716	-7.721	-1.205	-0.122	0.854	0.427	2.445	9.048	1.877	-0.061	-0.732	1.221	-8.787	-0.059	0.95	0.488	0.244	0	1.433	8.524	2.218	-0.671	-1.77	-0.366	2.675	7.686	1.377	-0.549	2.502	1.526	1506610251
-8.934	-0.092	1.061	0.61	0.427	0.061	4.673	-7.6	-1.169	-0.305	0.854	-0.122	2.021	8.721	1.92	-0.305	-1.038	0.793	-8.934	-0.092	1.061	0.61	0.427	0.061	2.01	8.656	1.971	-0.366	-1.77	-0.488	2.083	7.529	2.117	-0.549	2.502	1.526	1506610251
-9.262	-0.036	1.052	0.793	0.916	0.244	4.472	-7.919	-1.221	-0.244	0.977	-0.549	1.827	8.58	1.909	-0.427	-1.587	-0.183	-9.262	-0.036	1.052	0.793	0.916	0.244	2.503	8.72	1.916	-0.366	-1.77	-0.488	1.838	7.476	3.091	0.366	1.221	0.732	1506610251
-9.601	0.036	1.059	0.61	0.854	0.488	4.158	-8.229	-1.275	-0.244	0.977	-0.549	2.183	8.498	1.952	-0.366	-1.465	-1.16	-9.601	0.036	1.059	0.61	0.854	0.488	2.472	8.666	1.982	0	-1.16	-0.366	2.601	7.339	3.707	0.671	0.244	0.549	1506610251
-10.127	0.141	1.087	0.366	0.732	0.305	3.878	-8.424	-1.268	-0.366	0.793	-1.099	2.69	8.748	2.004	-0.305	-1.099	-1.77	-10.127	0.141	1.087	0.366	0.732	0.305	2.361	9.109	2.103	0.122	-0.977	-0.305	3.661	7.662	4.037	1.404	-1.099	-0.122	1506610251
-10.775	0.206	1.158	-0.183	0.427	-0.061	3.606	-8.813	-1.176	-0.427	0.793	-1.16	3.134	9.569	1.958	-0.427	-0.977	-2.075	-10.775	0.206	1.158	-0.183	0.427	-0.061	2.332	9.905	2.2	0.122	-0.977	-0.305	3.642	8.655	3.808	0.61	-1.648	-0.427	1506610251
-11.212	0.172	1.464	-0.366	0.549	-0.122	3.316	-9.29	-1.066	-0.305	0.61	-1.038	3.56	10.43	1.793	-0.366	-1.221	-2.014	-11.212	0.172	1.464	-0.366	0.549	-0.122	2.548	10.688	2.341	-0.061	-1.404	-0.549	3.957	9.337	4.195	-0.244	-0.793	-0.488	1506610251
-11.71	-0.066	1.497	-0.305	0.488	-0.183	3.127	-9.631	-0.895	-0.305	0.61	-1.038	4.128	11.038	1.641	-0.061	-1.221	-1.587	-11.71	-0.066	1.497	-0.305	0.488	-0.183	2.858	11.207	2.486	-0.305	-1.465	-0.793	3.9	9.331	4.413	0	-0.427	-0.671	1506610251
-11.496	-0.266	1.278	-0.427	0.61	-0.244	2.956	-9.922	-0.745	-0.244	0.366	-0.793	4.563	11.315	1.529	0.305	-0.732	-1.16	-11.496	-0.266	1.278	-0.427	0.61	-0.244	2.909	11.341	2.419	-0.549	-1.343	-0.854	3.205	9.417	3.547	1.221	-1.526	-1.404	1506610251
-10.576	-0.569	0.787	-0.549	0.366	-0.183	2.818	-10.143	-0.597	0.122	-0.061	0	4.691	11.239	1.657	0.732	-0.122	-0.854	-10.576	-0.569	0.787	-0.549	0.366	-0.183	2.626	10.862	2.266	-0.488	-0.916	-0.732	3.656	10.11	3.155	1.953	-1.343	-1.526	1506610251
-9.239	-1.113	0.514	-0.366	0.671	-0.061	2.718	-9.945	-0.462	0.366	-0.366	0.183	4.65	10.688	1.864	0.854	0.549	-0.61	-9.239	-1.113	0.514	-0.366	0.671	-0.061	2.165	10.078	2.227	-0.305	-0.366	-0.366	3.657	9.764	2.602	1.038	-1.892	-1.221	1506610251
-8.782	-2.314	-0.183	0.305	0.488	-0.183	2.676	-9.378	-0.29	0.488	-0.549	0.244	4.511	10.087	2.077	0.732	0.977	-0.244	-8.782	-2.314	-0.183	0.305	0.488	-0.183	1.62	9.331	2.11	-0.122	0.122	0.061	0.726	8.916	1.396	2.502	-2.686	-1.953	1506610251
-8.909	-2.594	-0.78	0.916	0.061	-0.183	2.62	-8.692	-0.087	0.732	-0.61	0.122	4.389	9.475	2.29	0.488	1.343	0.244	-8.909	-2.594	-0.78	0.916	0.061	-0.183	0.879	8.528	1.757	-0.122	0.122	0.061	1.333	9.434	0.486	2.747	-3.906	-1.831	1506610251
-9.193	-2.509	-1.125	0.671	-0.244	-0.244	2.391	-7.949	-0.051	1.038	-0.854	-0.305	4.085	8.916	2.266	0	1.343	0.916	-9.193	-2.509	-1.125	0.671	-0.244	-0.244	0.312	8.069	1.269	-0.244	0.671	1.038	2.568	9.611	-0.373	2.747	-3.906	-1.831	1506610251
-9.332	-2.458	-1.075	0.793	0.305	0	2.064	-7.651	-0.206	1.038	-1.404	-0.732	3.663	8.799	1.857	-0.916	1.099	1.343	-9.332	-2.458	-1.075	0.793	0.305	0	0.144	8.527	0.829	-0.122	1.404	1.465	1.851	9.732	-0.331	1.587	-0.183	-1.343	1506610251
-9.597	-1.639	-1.135	0.732	0.549	0.183	1.87	-8.012	-0.457	1.038	-1.404	-0.732	3.353	9.531	1.114	-1.709	0.732	1.343	-9.597	-1.639	-1.135	0.732	0.549	0.183	0.194	9.832	0.752	-0.122	1.404	1.465	0.605	9.757	-0.479	1.404	-1.709	-1.099	1506610252
-9.569	-1.15	-1.28	0.549	0.427	-0.061	1.922	-8.564	-0.54	0.305	-1.099	-0.061	3.308	10.572	0.156	-2.319	0.122	1.099	-9.569	-1.15	-1.28	0.549	0.427	-0.061	0.194	9.832	0.752	0.671	2.075	1.587	0.764	9.778	-1.391	1.404	-1.709	-1.099	1506610252
-9.35	-1.071	-1.177	0.549	0.305	-0.183	2.038	-8.482	-0.238	-0.122	-0.366	0.61	3.474	10.343	-0.691	-2.136	-0.61	1.404	-9.35	-1.071	-1.177	0.549	0.305	-0.183	0.635	9.965	1.45	0.793	0.671	1.038	1.568	9.668	-1.849	1.16	-1.282	-1.526	1506610252
-9.361	-1.037	-1.132	0.366	0	-0.305	2.101	-7.876	0.13	-0.183	-0.183	0.793	3.493	9.272	-0.993	-0.977	-0.671	2.258	-9.361	-1.037	-1.132	0.366	0	-0.305	0.901	9.292	1.336	-0.122	0.488	0.854	1.579	9.497	-1.628	0.916	-0.977	-1.587	1506610252
-9.467	-1.072	-1.276	0.244	-0.183	-0.61	2.047	-7.605	0.384	-0.061	-0.488	0.916	3.493	9.272	-0.993	-0.977	-0.671	2.258	-9.467	-1.072	-1.276	0.244	-0.183	-0.61	1.215	9.1	1.001	-0.427	0.488	0.549	1.621	9.572	-1.443	0.916	-0.977	-1.587	1506610252
-9.611	-0.957	-1.604	0.183	-0.366	-0.549	2.079	-7.805	0.409	-0.061	-0.916	1.282	3.493	9.272	-0.993	-0.977	-0.671	2.258	-9.611	-0.957	-1.604	0.183	-0.366	-0.549	1.184	8.909	0.681	-0.244	0.488	0.122	1.712	9.628	-1.3	0.488	-1.099	-1.343	1506610252
-10.261	-0.867	-1.61	0.122	-0.61	-0.305	2.34	-8.175	0.359	-0.122	-0.793	1.648	3.493	9.272	-0.993	-0.977	-0.671	2.258	-10.261	-0.867	-1.61	0.122	-0.61	-0.305	0.931	8.886	0.465	0.183	0.244	-0.061	1.278	9.845	-1.401	0.122	-1.282	-1.16	1506610252
-10.336	-0.764	-1.224	0.488	-0.977	-0.244	2.67	-8.668	0.415	-0.366	-0.305	1.892	3.493	9.272	-0.993	-0.977	-0.671	2.258	-10.336	-0.764	-1.224	0.488	-0.977	-0.244	0.806	9.049	0.547	0.366	-0.183	-0.122	0.852	10.29	-1.439	-0.244	-2.014	-1.221	1506610252
-9.77	-0.006	-1.55	0.061	-0.61	-0.183	2.987	-9.189	0.644	-0.61	0.305	1.77	3.493	9.272	-0.993	-0.977	-0.671	2.258	-9.77	-0.006	-1.55	0.061	-0.61	-0.183	1.19	9.942	0.682	0.366	-0.183	-0.122	1.366	10.287	-1.073	-0.244	-2.014	-1.221	1506610252
-9.753	-0.187	-1.543	-0.183	-0.366	0.122	3.249	-9.833	0.889	-0.61	0.305	1.77	3.493	9.272	-0.993	-0.977	-0.671	2.258	-9.753	-0.187	-1.543	-0.183	-0.366	0.122	1.776	10.509	0.901	0.488	-1.16	-0.61	1.65	10.026	-1.852	-1.526	-1.831	-1.282	1506610252
-10.629	-0.629	-1.139	-0.061	-0.366	0.793	3.387	-9.654	1.075	-0.244	0.244	0.916	3.493	9.272	-0.993	-0.977	-0.671	2.258	-10.629	-0.629	-1.139	-0.061	-0.366	0.793	2	10.445	1.037	0	-1.465	-0.549	1.865	10.154	-1.786	-1.77	-1.099	-0.977	1506610252
-11.137	-1.005	-0.895	-1.343	0.122	0.854	3.515	-9.281	0.955	-0.061	-0.122	0.366	3.382	8.843	-0.895	0.122	0.183	2.502	-11.137	-1.005	-0.895	-1.343	0.122	0.854	2.292	11.141	1.315	-0.366	-0.732	-0.305	3.07	10.692	-0.743	-2.441	-0.732	-0.244	1506610252
-9.952	-3.028	-0.514	-1.282	0.488	0.793	3.939	-10.304	0.632	0.122	-0.183	0.244	3.75	11.521	1.397	0.122	0.183	2.502	-9.952	-3.028	-0.514	-1.282	0.488	0.793	2.226	11.666	1.847	0.122	-0.427	-0.549	3.432	11.568	0.197	-4.272	-0.61	1.404	1506610252
-9.505	-3.598	0.714	0.061	0.244	1.465	4.74	-11.234	0.112	0.488	-0.305	-0.549	4.232	11.541	1.833	0.305	0.916	-2.991	-9.505	-3.598	0.714	0.061	0.244	1.465	1.3	9.723	2.357	-0.427	-0.793	-0.549	3.23	10.292	1.461	-5.127	-0.732	3.723	1506610252
-9.499	-2.761	1.122	0.122	-0.122	1.16	5.18	-9.738	-0.239	0.427	0.244	-2.686	4.232	9.518	2.137	0.671	0.732	-1.587	-9.499	-2.761	1.122	0.122	-0.122	1.16	0.317	8.154	2.645	-0.977	-0.488	-0.061	2.317	10.155	0.463	-1.892	1.831	5.188	1506610252
-9.868	-2.438	0.435	-0.061	-0.183	0.61	4.553	-9.043	-0.458	0.122	0.61	-4.456	3.997	9.027	2.058	0.183	0.488	-0.061	-9.868	-2.438	0.435	-0.061	-0.183	0.61	-0.103	8.771	2.539	-0.427	0.244	0.427	1.065	10.947	0.264	-0.916	3.296	5.005	1506610252
-9.811	-1.812	0.525	-0.244	-0.183	0.732	3.441	-9.652	-0.907	0.305	0.732	-4.883	3.363	10.223	1.544	-0.977	-0.366	0.488	-9.811	-1.812	0.525	-0.244	-0.183	0.732	0.28	10.14	2.507	0.854	-0.061	0.183	0.258	11.285	0.144	-1.465	2.197	4.517	1506610252
-9.928	-1.154	0.397	-0.916	-0.549	0.427	2.662	-9.95	-1.233	0.549	0.854	-4.272	3.118	10.602	0.988	-1.343	-2.014	0.977	-9.928	-1.154	0.397	-0.916	-0.549	0.427	0.767	9.831	2.82	0.854	-0.061	0.183	0.479	10.8	0.824	-1.465	2.197	4.517	1506610252
-9.336	-1.256	0.438	-1.221	-0.61	0	2.192	-8.963	-1.41	0.488	1.038	-3.662	3.283	9.749	0.599	-0.488	-1.953	1.831	-9.336	-1.256	0.438	-1.221	-0.61	0	1.133	9.466	2.656	0.671	-0.366	0.122	-0.061	10.424	1.238	-0.488	4.211	3.662	1506610252
-8.294	-1.418	0.803	-0.488	-0.061	0.305	2.055	-8.433	-1.519	0.366	0.854	-3.052	3.47	9.597	0.693	0.427	-0.122	2.258	-8.294	-1.418	0.803	-0.488	-0.061	0.305	1.139	9.15	2.371	-0.427	-0.366	0.061	-0.638	9.048	1.44	0.244	3.723	2.625	1506610252
-8.157	-1.012	0.743	-0.122	0.427	0.305	2.141	-7.989	-1.506	0.183	1.038	-2.441	2.865	9.193	0.924	0.61	0.977	2.38	-8.157	-1.012	0.743	-0.122	0.427	0.305	1.201	8.416	2.23	-0.427	-0.366	0.061	-0.518	8.268	1.682	0.244	3.723	2.625	1506610252
-8.82	-0.452	0.55	-0.427	0.671	0	2.024	-7.374	-1.395	0.061	0.671	-2.014	2.049	8.689	1.125	0.366	-0.061	2.136	-8.82	-0.452	0.55	-0.427	0.671	0	1.471	8.509	2.16	0.122	0.061	-0.061	0.207	8.019	2.066	1.77	2.197	0.977	1506610252
-9.873	-0.47	0.54	-0.549	0.61	-0.183	2.043	-7.381	-1.268	0.122	0.366	-1.282	1.979	8.882	1.455	0.122	-0.305	1.343	-9.873	-0.47	0.54	-0.549	0.61	-0.183	1.867	9.221	2.152	0.61	0.305	-0.183	0.471	8.154	2.166	1.343	-0.244	-0.183	1506610252
-10.508	-0.353	0.446	0.183	0.549	0.183	2.158	-7.759	-1.269	0.061	0	-0.427	2.013	9.319	1.537	0.061	-0.122	0.305	-10.508	-0.353	0.446	0.183	0.549	0.183	2.271	9.667	2.347	0.488	0.183	-0.183	1.397	8.811	2.407	1.282	-0.488	-0.793	1506610252
-10.866	-0.033	0.684	0	0.427	0.183	2.4	-8.049	-1.195	0	-0.549	0.366	2.348	9.549	1.707	0.488	0.122	-0.366	-10.866	-0.033	0.684	0	0.427	0.183	1.975	9.798	2.31	0.488	0.183	-0.183	3.669	9.281	2.568	1.16	-0.671	-0.793	1506610252
-10.934	0.193	0.767	-0.488	0.061	-0.183	2.765	-8.374	-1.029	-0.122	-0.732	1.221	2.753	9.869	1.943	0.732	0.793	-0.916	-10.934	0.193	0.767	-0.488	0.061	-0.183	1.629	10.039	2.056	-0.183	-0.549	0	6.261	9.246	2.777	1.465	-0.366	-0.183	1506610253
-11	-0.93	0.103	-0.549	-0.061	-0.854	3.194	-8.683	-0.697	-0.244	-0.549	2.136	2.897	10.226	1.903	0.366	0.916	-1.282	-11	-0.93	0.103	-0.549	-0.061	-0.854	1.806	10.354	1.938	-0.244	-0.916	-0.183	3.631	9.271	2.35	0.366	0.488	-1.038	1506610253
-11.018	-1.857	0.092	0.183	0.244	-0.671	3.353	-8.738	-0.297	-0.305	-0.671	2.808	2.85	10.512	1.65	0	-0.244	-1.465	-11.018	-1.857	0.092	0.183	0.244	-0.671	2.113	10.745	1.803	-0.244	-0.916	-0.183	-0.103	9.956	2.499	2.93	0.061	-1.526	1506610253
-9.723	-1.491	0.239	0.488	0.244	-0.244	3.535	-9.115	-0.072	-0.183	-0.427	3.479	3.346	10.782	1.425	0	-0.61	-1.709	-9.723	-1.491	0.239	0.488	0.244	-0.244	2.194	10.922	1.821	-0.427	-0.61	-0.549	2.346	11.628	3.237	2.93	0.061	-1.526	1506610253
-9.5	-1.474	-0.224	0.305	0.427	-0.122	3.625	-9.629	-0.089	-0.305	0.183	4.028	3.909	10.89	1.238	0.183	0.061	-1.831	-9.5	-1.474	-0.224	0.305	0.427	-0.122	1.668	10.494	1.927	-0.427	-0.61	-0.549	2.121	9.849	1.442	1.16	-2.502	-1.16	1506610253
-10.16	-2.122	-1.468	0.305	-0.183	-0.549	3.75	-9.398	0.152	-0.549	1.038	4.089	4.237	10.324	1.178	0.366	1.099	-1.526	-10.16	-2.122	-1.468	0.305	-0.183	-0.549	0.672	9.573	2.023	-1.099	0.061	-0.244	2.338	9.385	-0.16	1.709	-2.136	-0.854	1506610253
-9.402	-2.565	-1.004	0.244	-0.183	-0.427	3.443	-8.746	0.346	-0.549	1.038	3.296	3.793	9.776	1.011	0.244	1.099	-0.732	-9.402	-2.565	-1.004	0.244	-0.183	-0.427	-0.022	9.573	1.488	-1.099	0.061	-0.244	1.798	10.482	-0.67	0.916	0.183	-0.854	1506610253
-9.432	-2.473	-1.18	0.061	0.183	-0.183	2.929	-9.14	0.217	0.061	-0.427	2.136	3.469	9.99	0.778	-0.427	0.671	-0.488	-9.432	-2.473	-1.18	0.061	0.183	-0.183	-0.167	9.856	1.339	-1.099	0.061	0.122	1.491	9.908	-0.184	0.916	0.183	-0.854	1506610253
-9.55	-2.449	-1.339	0.427	0.488	-0.305	2.931	-9.393	0.126	0.244	-1.526	1.221	3.314	10.069	0.264	-0.916	0.244	-0.366	-9.55	-2.449	-1.339	0.427	0.488	-0.305	-0.352	9.903	1.739	-0.305	0.854	0.183	0.843	9.855	-1.224	0.732	-0.488	-0.671	1506610253
-9.4	-2.027	-1.519	0.366	0.427	-0.427	3.212	-9.11	0.217	-0.183	-1.404	0.366	3.381	10.161	-0.372	-1.16	0.122	-0.061	-9.4	-2.027	-1.519	0.366	0.427	-0.427	-0.553	10.139	2.159	0	0.916	0.305	1.351	9.853	-1.207	0.732	-0.488	-0.671	1506610253
-9.321	-1.949	-1.541	0.305	0.305	-0.427	3.207	-9.323	0.337	-0.183	-0.61	-0.366	3.286	10.202	-0.854	-0.977	0	0.549	-9.321	-1.949	-1.541	0.305	0.305	-0.427	-0.617	9.721	2.381	0	0.916	0.305	1.316	9.667	-1.608	0.732	-1.038	-0.793	1506610253
-9.246	-1.83	-1.566	0.427	0.183	-0.244	2.871	-9.099	0.402	0.061	-0.305	-1.038	3.077	9.446	-0.95	-0.183	-0.122	1.343	-9.246	-1.83	-1.566	0.427	0.183	-0.244	-0.523	9.018	2.329	-0.549	-0.244	0.183	1.532	9.662	-1.57	0.793	-0.427	-0.854	1506610253
-9.542	-1.674	-1.61	0.427	-0.122	0.061	2.442	-8.721	0.37	0	-0.61	-1.465	2.755	9.103	-0.828	0.183	-0.305	1.953	-9.542	-1.674	-1.61	0.427	-0.122	0.061	-0.641	8.818	2.176	-0.488	-0.427	0.061	1.945	9.595	-1.388	0.916	-0.366	-0.732	1506610253
-9.837	-1.729	-1.452	0.427	-0.244	0.183	2.381	-8.745	0.323	-0.122	0.061	-1.465	2.451	9.055	-0.607	0.122	-0.305	2.014	-9.837	-1.729	-1.452	0.427	-0.244	0.183	-0.965	8.741	2.015	-0.061	-0.549	0.061	2.027	9.729	-1.136	0.732	-0.427	-0.61	1506610253
-9.818	-1.885	-1.457	0.61	-0.305	0.183	2.158	-8.782	0.331	-0.244	0.732	-1.282	2.174	9.123	-0.336	-0.122	-0.671	1.831	-9.818	-1.885	-1.457	0.61	-0.305	0.183	-0.871	9.164	1.925	0.427	-0.61	0	1.614	9.853	-1.17	0.366	-0.854	-0.549	1506610253
-9.619	-1.838	-1.337	0.793	-0.366	0.183	2.158	-8.782	0.331	-0.244	0.732	-1.282	2.172	9.503	-0.159	-0.549	-1.526	1.526	-9.619	-1.838	-1.337	0.793	-0.366	0.183	-0.354	9.624	1.849	0.427	-0.61	0	1.371	9.978	-1.166	0.366	-0.854	-0.549	1506610253
-9.69	-1.607	-1.428	0.793	-0.305	0.122	1.975	-9.088	0.598	-0.366	0.916	-1.038	2.828	9.617	0.108	-0.793	-1.77	1.343	-9.69	-1.607	-1.428	0.793	-0.305	0.122	0.282	9.755	1.78	0.549	-1.343	-0.366	1.471	9.806	-1.355	-0.305	-1.404	-0.305	1506610253
-9.714	-1.512	-1.449	0.732	-0.305	-0.061	2.172	-8.93	0.735	-0.366	1.221	-0.732	3.825	9.61	0.473	-0.549	-1.526	1.404	-9.714	-1.512	-1.449	0.732	-0.305	-0.061	0.807	10.165	1.715	0.061	-1.465	-0.244	1.554	9.788	-1.78	-0.488	-0.793	-0.244	1506610253
-9.575	-1.455	-1.132	0.427	-0.244	-0.183	2.474	-9.119	0.845	-0.366	1.221	-0.732	5.066	9.778	1.229	-0.366	-1.221	1.587	-9.575	-1.455	-1.132	0.427	-0.244	-0.183	0.839	10.044	1.397	-0.305	-1.709	-0.183	1.318	9.749	-1.79	-0.488	-0.793	-0.244	1506610253
-9.644	-1.381	-0.861	0.122	-0.244	-0.183	3.139	-9.124	1.05	0	0.671	-1.282	6.688	9.731	2.172	-0.854	-0.366	2.197	-9.644	-1.381	-0.861	0.122	-0.244	-0.183	1.052	9.734	1.229	-0.488	-1.892	0.061	1.026	9.65	-1.524	-0.671	-0.122	-0.366	1506610253
-9.774	-1.442	-0.646	-0.061	-0.183	-0.183	4.01	-8.967	1.11	0.305	-0.671	-2.38	7.687	9.422	2.515	-1.953	-0.916	3.479	-9.774	-1.442	-0.646	-0.061	-0.183	-0.183	1.836	9.643	1.242	-0.61	-1.465	0.549	1.125	9.781	-1.03	-0.732	-0.366	-0.305	1506610253
-9.786	-1.595	-0.437	-0.183	0.061	-0.183	5.885	-9.032	1.382	0.305	-0.671	-2.38	8.97	8.958	2.824	-2.502	-1.587	4.456	-9.786	-1.595	-0.437	-0.183	0.061	-0.183	2.791	9.947	1.459	-0.305	0.061	1.038	1.177	9.851	-1.202	-0.732	-0.366	-0.305	1506610253
-9.822	-1.574	-0.297	-0.183	0.122	-0.122	8.436	-9.426	1.414	1.709	-1.648	-5.981	10.755	8.825	2.901	-2.563	-0.854	5.249	-9.822	-1.574	-0.297	-0.183	0.122	-0.122	3.068	10.088	1.866	-0.305	0.061	1.038	1.054	9.964	-1	-0.61	-0.305	-0.244	1506610253
-9.746	-1.354	-0.197	-0.305	0	-0.061	11.521	-10.034	1.142	2.258	-1.404	-8.484	12.262	8.693	2.857	-2.625	-0.366	6.897	-9.746	-1.354	-0.197	-0.305	0	-0.061	2.676	9.475	2.129	-0.427	0.854	2.441	1.111	10.04	-0.499	-0.854	0.244	0	1506610253
-9.745	-1.373	-0.103	-0.427	-0.061	-0.122	12.731	-10.093	0.791	2.258	-0.671	-10.376	13.2	8.415	3.235	-2.625	-0.061	8.728	-9.745	-1.373	-0.103	-0.427	-0.061	-0.122	2.652	8.906	2.123	-0.427	0.854	2.441	0.773	9.96	-0.275	-0.854	0.244	0	1506610253
-9.86	-1.56	-0.111	-0.427	-0.061	-0.061	12.419	-9.579	0.007	2.258	-1.831	-12.146	12.834	7.897	3.811	-3.052	0.671	10.071	-9.86	-1.56	-0.111	-0.427	-0.061	-0.061	3.333	8.677	2.108	-0.427	0.977	3.54	0.662	9.895	-0.345	-0.793	-0.244	-0.183	1506610254
-9.944	-1.562	-0.117	-0.427	-0.244	0	12.126	-8.002	0.27	1.709	-2.014	-12.512	11.781	6.723	3.583	-4.028	-0.549	10.62	-9.944	-1.562	-0.117	-0.427	-0.244	0	4.704	8.892	2.478	-0.244	-1.709	6.531	0.745	9.996	-0.26	-0.427	0.122	-0.366	1506610254
-9.744	-1.668	-0.002	-0.305	-0.183	0	10.907	-5.96	-0.345	1.404	-2.991	-12.146	11.441	4.753	3.092	-3.357	-0.977	10.132	-9.744	-1.668	-0.002	-0.305	-0.183	0	6.443	8.87	2.828	-0.305	-2.441	7.874	0.623	10.08	0.004	-0.427	0.122	-0.366	1506610254
-9.66	-1.705	0.031	-0.305	-0.122	-0.061	10.239	-3.042	-0.201	0.427	-2.747	-10.498	11.691	2.669	2.882	-1.892	1.16	8.728	-9.66	-1.705	0.031	-0.305	-0.122	-0.061	7.751	8.355	2.704	0.793	-1.892	8.118	0.568	9.93	0.044	-0.183	-0.366	-0.488	1506610254
-9.722	-1.747	0.039	-0.122	-0.183	-0.122	9.97	-1.011	-0.876	-0.244	-1.343	-8.423	10.818	1.163	2.129	-1.343	2.502	7.568	-9.722	-1.747	0.039	-0.122	-0.183	-0.122	8.583	7.791	2.22	1.77	-0.183	8.179	0.566	9.878	0.061	-0.122	0	-0.427	1506610254
-9.789	-1.723	0.127	0	-0.122	-0.122	8.722	0.714	-1.958	-0.671	-1.343	-6.348	8.777	-0.284	1.462	-1.282	0.305	6.104	-9.789	-1.723	0.127	0	-0.122	-0.122	9.71	7.525	2.187	1.77	-0.183	8.179	0.501	9.916	0.267	-0.122	0	-0.427	1506610254
-9.893	-1.509	0.068	0.061	-0.061	-0.183	7.79	1.73	-2.26	-0.671	-1.343	-6.348	7.467	-1.126	1.794	-0.793	-0.244	3.906	-9.893	-1.509	0.068	0.061	-0.061	-0.183	9.617	7.1	1.662	2.014	3.296	7.812	0.617	9.956	0.348	-0.244	0	-0.366	1506610254
-9.849	-1.31	0.09	0	-0.061	-0.244	6.897	2.298	-2.78	-1.892	-1.709	-2.197	6.284	-1.535	1.495	-0.61	0	2.014	-9.849	-1.31	0.09	0	-0.061	-0.244	8.58	6.375	1.342	2.014	4.578	5.676	0.465	10.021	0.384	-0.244	-0.122	-0.183	1506610254
-9.97	-1.153	0.012	-0.122	-0.122	-0.366	6.24	2.637	-3.218	-0.916	-0.244	-1.221	5.625	-1.503	1.774	-0.427	0.183	0.244	-9.97	-1.153	0.012	-0.122	-0.122	-0.366	7.403	5.137	1.985	2.014	4.578	5.676	0.502	9.934	0.331	-0.244	-0.122	-0.183	1506610254
-10.002	-1.251	-0.077	-0.183	-0.122	-0.549	5.975	2.414	-2.735	-0.244	0.244	0	5.742	-0.956	1.451	-0.366	-0.61	-1.038	-10.002	-1.251	-0.077	-0.183	-0.122	-0.549	6.779	4.118	2.743	1.953	2.625	4.028	0.703	9.993	0.347	0	-0.061	-0.305	1506610254
-9.947	-1.389	-0.077	-0.244	-0.122	-0.549	6.278	1.39	-2.114	-0.183	-0.488	0.671	6.596	-0.281	1.763	0.183	0.427	-1.526	-9.947	-1.389	-0.077	-0.244	-0.122	-0.549	6.651	3.153	3.524	0.854	3.235	2.808	0.766	10.003	0.321	0.061	0.122	-0.305	1506610254
-9.939	-1.471	-0.142	-0.122	-0.183	-0.488	6.728	0.763	-2.334	0.122	0.183	0.61	6.282	-0.275	1.802	0.732	-0.122	-1.465	-9.939	-1.471	-0.142	-0.122	-0.183	-0.488	6.316	2.438	3.866	0.916	2.258	2.319	0.784	10.04	0.376	0.061	0.122	-0.305	1506610254
-9.777	-1.448	-0.126	-0.122	-0.183	-0.366	6.324	0.779	-1.634	0.122	0.183	0.61	6.572	-0.309	2.098	0.61	1.648	-1.587	-9.777	-1.448	-0.126	-0.122	-0.183	-0.366	6.249	1.931	4.235	0.916	2.258	2.319	0.717	10.094	0.324	0.061	0.122	-0.305	1506610254
-9.612	-1.445	-0.171	-0.122	-0.183	-0.244	6.253	1.288	-0.827	-0.671	-0.244	1.099	5.777	-0.611	2.741	1.038	0	-1.587	-9.612	-1.445	-0.171	-0.122	-0.183	-0.244	6.023	1.782	4.444	0.61	0.732	1.16	0.769	9.948	0.384	-0.061	-0.061	-0.244	1506610254
-9.417	-1.592	-0.185	-0.122	-0.122	-0.122	6.617	1.436	-0.377	-0.671	-0.977	1.099	6.367	-0.762	2.87	0.916	0.244	-1.648	-9.417	-1.592	-0.185	-0.122	-0.122	-0.122	6.447	1.607	4.821	0.61	0.732	1.16	0.827	9.767	0.203	-0.061	-0.061	-0.244	1506610254
-9.417	-1.744	-0.197	-0.061	-0.061	-0.122	7.2	1.931	-0.413	-0.671	-0.977	1.099	7.141	-0.913	3.473	1.16	-0.244	-1.16	-9.417	-1.744	-0.197	-0.061	-0.061	-0.122	6.58	1.273	4.807	0.122	0.488	0.183	0.761	9.679	0.084	0.122	0.061	-0.183	1506610254
-9.506	-1.94	-0.217	0	0	-0.122	7.791	2.233	-0.179	0	-0.488	0.671	7.775	-1.092	3.332	0.977	-1.587	-0.549	-9.506	-1.94	-0.217	0	0	-0.122	7.116	1.282	5.004	0.305	-0.549	0.183	0.522	9.729	0.079	0	0.061	-0.122	1506610254
-9.613	-1.968	-0.193	0.061	0.061	-0.061	8.275	2.468	-0.494	0.244	0.61	1.099	8.592	-1.548	3.092	0.977	-0.977	-0.427	-9.613	-1.968	-0.193	0.061	0.061	-0.061	7.917	1.375	5.156	0.305	-0.549	0.183	0.388	9.818	0.039	0	0.061	-0.122	1506610254
-9.64	-1.89	-0.171	-0.061	0	-0.061	8.77	2.676	-0.988	0.122	0.305	0.427	8.72	-1.781	2.731	1.648	-1.343	-0.305	-9.64	-1.89	-0.171	-0.061	0	-0.061	7.884	1.299	4.96	0	0.183	-0.244	0.313	9.895	-0.047	-0.061	0	-0.061	1506610254
-9.615	-1.828	-0.134	-0.061	0	-0.061	9.054	2.868	-1.194	-0.122	-0.061	0.366	9.484	-1.627	2.696	1.587	-1.16	-0.183	-9.615	-1.828	-0.134	-0.061	0	-0.061	8.006	1.272	4.759	0	0.183	-0.244	0.362	9.884	0.05	0	0.061	-0.061	1506610254
-9.733	-1.779	-0.154	-0.122	0	-0.061	9.458	2.972	-1.329	-0.061	-0.488	-0.244	9.666	-1.598	2.882	0.854	-0.977	0.183	-9.733	-1.779	-0.154	-0.122	0	-0.061	8.181	1.299	4.742	0.122	-0.122	-0.061	0.342	9.839	0.144	0	0.061	-0.061	1506610254
-9.81	-1.759	-0.172	-0.183	-0.061	0	9.562	3.078	-1.5	-0.061	-0.488	-0.244	9.711	-1.646	2.879	0.183	-1.16	0.61	-9.81	-1.759	-0.172	-0.183	-0.061	0	8.385	1.4	4.804	0.366	-0.244	0.122	0.42	9.918	0.209	0	0	0	1506610254
-9.817	-1.799	-0.205	-0.183	-0.061	0	9.562	3.078	-1.5	-0.305	-0.549	-0.305	9.755	-1.827	2.652	-0.305	-0.977	0.671	-9.817	-1.799	-0.205	-0.183	-0.061	0	8.559	1.495	4.814	0.183	0.061	0.122	0.504	9.972	0.171	-0.061	0.122	0.061	1506610254
-9.824	-1.797	-0.225	-0.122	-0.061	0.061	9.421	3.368	-1.843	-0.366	-0.488	-0.549	9.762	-1.93	2.536	-0.305	0.061	0.122	-9.824	-1.797	-0.225	-0.122	-0.061	0.061	8.513	1.522	4.907	0.183	0.061	0.122	0.482	10.014	0.156	-0.061	0.122	0.061	1506610254
-9.796	-1.845	-0.272	-0.061	-0.061	0.061	8.989	3.45	-1.151	-0.366	0	-0.549	9.424	-1.914	2.667	-0.122	0.61	-0.244	-9.796	-1.845	-0.272	-0.061	-0.061	0.061	8.201	1.488	4.901	-0.122	0.305	0.122	0.475	10.019	0.184	-0.122	0	0.061	1506610254
-9.71	-1.803	-0.261	0.061	-0.122	0.061	9.55	3.278	-1.556	-0.122	0.671	-0.427	10.066	-1.555	2.692	-0.122	0.61	-0.244	-9.71	-1.803	-0.261	0.061	-0.122	0.061	8.044	1.53	4.951	-0.183	-0.061	0.183	0.443	10.02	0.115	-0.122	-0.061	0.061	1506610255
-9.721	-1.701	-0.298	0.122	-0.122	0.061	10.062	3.135	-1.517	-0.488	0.061	-0.793	10.494	-1.325	3.066	-0.366	0.61	0.305	-9.721	-1.701	-0.298	0.122	-0.122	0.061	8.044	1.53	4.951	-0.183	-0.061	0.183	0.496	9.95	0.096	-0.122	-0.061	0.061	1506610255
-9.711	-1.605	-0.294	0.183	-0.122	0.122	10.731	3.074	-1.692	-0.916	0.061	-1.587	10.624	-1.048	3.23	-0.061	0.549	1.038	-9.711	-1.605	-0.294	0.183	-0.122	0.122	7.9	1.741	5.167	-1.343	-0.061	0	0.529	9.934	0.083	-0.183	-0.122	0.061	1506610255
-9.765	-1.51	-0.334	0.183	-0.122	0.122	10.499	3.11	-1.968	-1.526	-0.366	-2.258	10.489	-0.819	3.249	0	0.427	1.648	-9.765	-1.51	-0.334	0.183	-0.122	0.122	7.645	1.608	5.209	-2.075	-0.549	-0.305	0.681	9.891	0.112	-0.183	-0.183	0.061	1506610255
-9.75	-1.43	-0.365	0.183	-0.122	0.122	9.631	3.164	-2.05	-1.953	-1.221	-2.686	10.119	-0.616	3.109	0.244	0.61	2.136	-9.75	-1.43	-0.365	0.183	-0.122	0.122	7.314	1.646	5.174	-2.075	-0.549	-0.305	0.767	9.915	0.128	-0.183	-0.183	0.061	1506610255
-9.762	-1.436	-0.376	0.122	-0.122	0.122	8.589	3.171	-1.854	-2.441	-0.793	-2.747	9.178	-0.28	3.084	0.549	0.488	2.441	-9.762	-1.436	-0.376	0.122	-0.122	0.122	6.807	1.662	4.963	-2.93	-0.61	-0.671	0.8	9.905	0.15	-0.183	-0.122	0.061	1506610255
-9.685	-1.42	-0.297	0.183	-0.122	0.244	7.199	2.783	-1.296	-2.441	-0.793	-2.747	8.055	-0.173	2.86	0.732	0.427	2.625	-9.685	-1.42	-0.297	0.183	-0.122	0.244	6.73	1.646	4.579	-3.906	-1.831	-1.831	0.851	9.921	0.199	-0.244	-0.061	0.061	1506610255
-9.725	-1.468	-0.292	0.061	-0.122	0.305	5.699	2.976	-0.896	-3.54	-1.038	-2.197	6.741	-0.613	2.285	1.038	1.038	2.258	-9.725	-1.468	-0.292	0.061	-0.122	0.305	7.184	1.516	4.478	-3.906	-1.831	-1.831	0.854	9.862	0.254	-0.244	-0.061	0.061	1506610255
-9.767	-1.743	-0.236	0.244	-0.122	0.244	4.951	3.375	-0.748	-3.54	-0.793	-1.648	5.63	-1.505	1.927	1.099	1.404	1.404	-9.767	-1.743	-0.236	0.244	-0.122	0.244	7.184	1.516	4.478	-4.089	-2.075	-2.625	0.802	9.885	0.111	-0.244	-0.183	0.061	1506610255
-9.684	-1.626	-0.118	0.305	-0.061	0.366	4.217	3.298	-0.61	-3.54	-1.16	-1.038	4.962	-1.718	1.782	0.854	0.916	0.793	-9.684	-1.626	-0.118	0.305	-0.061	0.366	7.269	2.076	3.439	-4.395	-2.014	-2.991	0.524	9.977	0.194	-0.366	-0.183	0.061	1506610255
-9.726	-1.675	-0.173	0.366	-0.122	0.244	4.573	4.046	-0.294	-3.479	-1.587	-0.427	4.73	-2.121	1.97	0.488	0.305	0.427	-9.726	-1.675	-0.173	0.366	-0.122	0.244	7.096	2.321	3.179	-4.272	-2.319	-4.028	0.592	9.915	0.343	-0.366	-0.183	0.061	1506610255
-9.74	-1.646	-0.051	0.427	-0.061	0.183	5.027	4.199	-0.175	-2.93	-1.831	-0.122	4.871	-2.826	2.054	0.427	-0.183	-0.61	-9.74	-1.646	-0.051	0.427	-0.061	0.183	7.577	3.124	2.834	-4.272	-2.686	-4.883	0.519	9.898	0.34	-0.427	-0.305	0.122	1506610255
-9.802	-1.67	-0.079	0.488	-0.122	0.183	5.273	4.733	-0.071	-2.93	-1.831	-0.122	5.363	-2.629	1.914	-0.061	-0.549	-1.16	-9.802	-1.67	-0.079	0.488	-0.122	0.183	8.448	3.628	2.616	-3.601	-2.075	-6.226	0.431	9.915	0.425	-0.366	-0.427	0.122	1506610255
-9.814	-1.767	-0.118	0.61	-0.122	0.183	5.346	5.355	0.035	-1.709	-2.625	1.16	5.827	-3.257	1.9	-0.61	0.488	-2.075	-9.814	-1.767	-0.118	0.61	-0.122	0.183	8.448	3.628	2.616	-3.601	-2.075	-6.226	0.504	9.963	0.462	-0.366	-0.427	0.122	1506610255
-9.77	-1.854	-0.095	0.854	-0.183	0.244	5.284	5.577	0.546	-0.671	-2.014	2.014	5.278	-3.767	2.227	-0.732	-0.183	-3.357	-9.77	-1.854	-0.095	0.854	-0.183	0.244	9.522	4.816	2.78	-3.662	-0.671	-6.47	0.482	9.967	0.49	-0.427	-0.305	0.122	1506610255
-9.772	-1.909	-0.079	1.099	-0.183	0.305	5.688	5.919	1.089	0.61	-2.563	3.174	5.759	-3.621	2.762	-0.793	-2.869	-4.7	-9.772	-1.909	-0.079	1.099	-0.183	0.305	8.979	5.314	2.656	-1.77	1.953	-7.568	0.562	9.983	0.573	-0.488	-0.549	0.244	1506610255
-9.747	-2.046	-0.152	1.221	-0.244	0.244	6.358	6.029	0.506	1.953	0.122	4.272	7.233	-3.451	2.166	-1.831	-2.625	-5.615	-9.747	-2.046	-0.152	1.221	-0.244	0.244	8.397	5.597	2.982	-1.77	1.953	-7.568	0.592	10.012	0.616	-0.488	-0.549	0.244	1506610255
-9.587	-2.027	-0.028	1.526	-0.183	0.244	7.16	5.617	-0.347	2.136	-0.977	5.127	8.973	-2.827	2.284	-1.892	-1.526	-6.409	-9.587	-2.027	-0.028	1.526	-0.183	0.244	6.809	6.036	3.015	1.282	2.319	-6.348	0.633	9.993	0.669	-0.916	-0.671	0.549	1506610255
-9.74	-1.846	-0.005	1.465	-0.183	0.122	9.344	5.047	-1.067	2.136	-2.625	5.188	10.53	-1.41	2.405	-2.319	-3.296	-6.287	-9.74	-1.846	-0.005	1.465	-0.183	0.122	5.362	6.932	3.323	1.77	0.366	-5.676	0.75	9.892	0.882	-1.038	-0.61	0.732	1506610255
-9.886	-2.064	0.257	1.465	-0.305	-0.122	11.703	4.683	-1.676	2.136	-2.625	5.188	12.094	-0.17	1.946	-2.93	-4.211	-5.371	-9.886	-2.064	0.257	1.465	-0.305	-0.122	4.546	7.416	3.882	1.77	0.366	-5.676	0.717	9.929	0.926	-1.038	-0.61	0.732	1506610255
-10.09	-2.364	0.365	1.892	-0.488	-0.305	12.027	4.072	-1.436	0.793	1.648	5.005	13.907	0.769	2.589	-3.845	1.831	-4.883	-10.09	-2.364	0.365	1.892	-0.488	-0.305	4.939	8.746	3.941	4.211	-0.305	-3.906	0.645	10.028	0.922	-1.526	-0.549	0.977	1506610255
-10.166	-1.966	0.382	2.563	-0.427	-0.488	12.408	2.973	-2.214	-0.305	-2.441	4.7	12.585	1.849	2.614	-3.723	-0.732	-4.7	-10.166	-1.966	0.382	2.563	-0.427	-0.488	4.98	9.755	3.816	3.357	0.488	-3.967	0.744	10.252	1.03	-1.221	-0.488	1.099	1506610255
-9.945	-1.238	0.469	2.38	-0.366	-0.854	14.646	1.921	-3.022	-0.366	5.798	4.089	13.147	3.107	2.211	-3.357	-1.648	-4.028	-9.945	-1.238	0.469	2.38	-0.366	-0.854	4.124	10.105	3.522	3.357	0.488	-3.967	-0.007	10.433	1.177	-1.221	-0.488	1.099	1506610255
-9.95	-1.177	0.601	2.38	-0.305	-0.793	12.307	1.455	-2.674	-1.526	3.235	3.357	13.08	4.01	2.04	-3.052	-0.305	-3.723	-9.95	-1.177	0.601	2.38	-0.305	-0.793	2.801	9.826	3.37	0.671	-0.366	-2.075	-0.802	9.927	1.203	-0.61	-1.099	-0.488	1506610255
-9.223	-1.286	0.723	2.625	0.366	-0.61	11.913	0.499	-1.925	-2.136	0.549	2.869	12.063	4.596	2.545	-2.38	-0.854	-3.418	-9.223	-1.286	0.723	2.625	0.366	-0.61	1.492	9.769	3.307	0.122	-1.587	-1.587	-1.511	9.619	1.351	0.427	-2.258	-1.526	1506610255
-9.164	-0.857	0.7	2.686	0.732	-0.61	11.841	-0.529	-1.446	-1.892	2.686	2.319	11.414	5.064	2.871	-2.014	-1.099	-2.808	-9.164	-0.857	0.7	2.686	0.732	-0.61	1.044	9.262	3.272	0.122	-1.587	-1.587	0.111	9.471	1.376	0.427	-2.258	-1.526	1506610256
-9.193	-0.653	0.774	2.197	0.61	-0.732	10.659	-1.275	-1.7	-1.892	0.916	1.892	10.914	5.4	2.626	-2.197	-1.587	-1.953	-9.193	-0.653	0.774	2.197	0.61	-0.732	0.709	9.254	3.161	-0.488	-2.502	-0.732	1.7	9.482	1.799	-0.671	-5.066	-1.709	1506610256
-9.287	-1.205	1.065	1.77	0.549	-0.916	10.859	-1.848	-1.857	-2.197	0.305	1.648	10.49	5.635	2.158	-2.502	-1.282	-1.282	-9.287	-1.205	1.065	1.77	0.549	-0.916	0.896	9.569	2.926	-0.671	-3.418	-0.671	0.135	9.428	1.724	-1.587	-5.127	-2.319	1506610256
-9.881	-3.033	1.486	2.38	0.549	-0.793	10.324	-2.152	-1.337	-2.625	2.014	1.099	8.589	5.46	1.974	-2.563	-1.709	-0.977	-9.881	-3.033	1.486	2.38	0.549	-0.793	1.883	9.621	2.803	-0.793	-3.723	-0.854	-0.802	10.5	0.878	-0.977	-4.944	-3.357	1506610256
-9.642	-3.112	1.329	2.747	0.61	-0.671	10.028	-2.196	-0.869	-2.563	1.709	1.343	8.198	5.371	1.879	-2.319	-1.465	-1.282	-9.642	-3.112	1.329	2.747	0.61	-0.671	1.871	9.717	2.95	-0.916	-3.235	-0.916	-0.312	10.579	0.89	-0.488	-4.272	-3.357	1506610256
-9.195	-2.841	0.873	2.808	0.488	-0.854	9.298	-2.059	-0.752	-2.808	2.38	1.526	8.122	5.77	1.629	-2.136	-1.038	-1.587	-9.195	-2.841	0.873	2.808	0.488	-0.854	1.871	9.717	2.95	-0.916	-3.235	-0.916	0.097	10.25	1.116	-0.488	-4.272	-3.357	1506610256
-9.109	-2.86	0.807	2.93	0.305	-0.732	8.936	-2.08	-0.738	-3.54	0.732	1.16	8.134	6.209	1.448	-2.319	-0.977	-1.404	-9.109	-2.86	0.807	2.93	0.305	-0.732	0.821	9.116	3.228	-0.977	-3.357	-0.977	-0.066	9.916	1.567	0.244	-3.723	-3.174	1506610256
-8.963	-3.058	0.794	3.235	0.366	-0.61	9.275	-2.043	-0.69	-4.15	0.854	1.343	8.049	6.454	1.796	-2.441	-1.221	-1.099	-8.963	-3.058	0.794	3.235	0.366	-0.61	0.592	8.934	3.314	-0.916	-3.601	-1.038	-0.493	9.713	2.05	-0.061	-3.845	-2.441	1506610256
-8.821	-3.016	0.761	3.296	1.038	-0.488	9.122	-2.115	-0.997	-4.272	1.831	1.282	7.837	6.599	2.04	-2.747	-1.221	-0.671	-8.821	-3.016	0.761	3.296	1.038	-0.488	0.567	9.056	3.336	-0.916	-3.601	-1.038	-0.15	9.265	2.373	-0.061	-3.845	-2.441	1506610256
-8.941	-3.153	0.805	3.418	1.465	-0.305	9.396	-2.431	-1.213	-4.089	1.648	0.854	7.764	6.796	2.144	-3.235	-1.648	-0.549	-8.941	-3.153	0.805	3.418	1.465	-0.305	0.543	9.001	3.303	-0.916	-4.333	-1.038	-0.428	9.263	2.327	-0.488	-5.249	-1.526	1506610256
-9.221	-2.984	0.894	3.906	1.77	0.061	9.928	-2.802	-1.719	-4.089	1.709	0.549	7.659	6.794	2.107	-3.357	-2.258	-0.305	-9.221	-2.984	0.894	3.906	1.77	0.061	0.487	8.934	3.202	-0.854	-4.578	-1.099	-0.446	9.074	2.509	-1.343	-6.47	0.305	1506610256
-9.406	-2.468	0.749	3.967	1.709	0.061	9.808	-2.773	-1.907	-4.089	2.014	0.183	7.681	6.71	1.855	-3.479	-2.38	0	-9.406	-2.468	0.749	3.967	1.709	0.061	0.654	9.203	3.041	-0.854	-4.578	-1.099	1.092	8.734	2.083	-1.343	-6.47	0.305	1506610256
-9.726	-2.379	0.67	4.211	1.77	0.183	9.418	-2.578	-1.846	-4.211	1.953	0.061	7.679	6.631	1.552	-3.784	-2.502	0.061	-9.726	-2.379	0.67	4.211	1.77	0.183	0.77	9.412	2.777	-0.854	-4.7	-1.16	0.593	8.946	1.103	-0.183	-6.104	1.465	1506610256
-10.733	-2.476	0.693	4.333	0.977	0.122	9.324	-2.632	-1.648	-4.272	2.075	0.122	7.872	6.44	1.422	-3.845	-2.747	0	-10.733	-2.476	0.693	4.333	0.977	0.122	1.091	9.778	2.231	-0.732	-5.005	-1.16	0.328	9.124	1.896	1.16	-4.822	1.465	1506610256
-11.538	-3.205	-0.636	4.395	0.488	-0.366	9.109	-2.876	-1.339	-4.272	1.953	0	8.333	6.04	1.111	-3.906	-2.563	0	-11.538	-3.205	-0.636	4.395	0.488	-0.366	1.603	10.31	1.683	-0.854	-5.249	-1.038	-0.093	9.82	1.371	1.892	-2.869	0.793	1506610256
-8.985	-2.351	-0.604	5.737	1.892	0	8.964	-3.222	-0.903	-4.211	1.282	-0.366	9.012	5.588	0.577	-3.967	-2.075	-0.183	-8.985	-2.351	-0.604	5.737	1.892	0	1.486	11.172	1.022	-1.038	-5.005	-0.916	0.104	11.846	2.616	2.747	-2.93	-0.549	1506610256
-9.763	-1.829	-1.864	5.31	2.014	0.122	9.11	-3.682	-0.764	-3.967	0.977	-0.244	9.909	5.535	0.348	-3.845	-1.953	-0.549	-9.763	-1.829	-1.864	5.31	2.014	0.122	1.278	10.773	0.537	-1.099	-4.333	-0.61	1.69	9.861	0.127	1.831	-3.174	0.305	1506610256
-9.625	-2.254	-2.323	6.165	2.625	0.671	9.522	-4.155	-0.16	-3.906	1.587	-0.244	10.25	5.339	-0.05	-4.15	-2.136	-0.122	-9.625	-2.254	-2.323	6.165	2.625	0.671	0.883	9.967	0.115	-0.977	-4.395	-0.793	0.3	10.251	-1.776	1.831	-3.174	0.305	1506610256
-9.531	-1.834	-2.772	5.798	2.808	0.671	9.126	-4.14	0.41	-3.845	1.282	-0.732	9.929	4.539	-0.351	-4.333	-2.075	0.488	-9.531	-1.834	-2.772	5.798	2.808	0.671	1.607	10.058	-0.382	-1.16	-4.7	-0.488	1.113	10.203	-2.3	2.136	-4.639	0	1506610256
-9.546	-1.378	-2.656	5.615	2.258	0.488	9.116	-4.35	0.705	-3.723	1.465	-0.671	9.521	3.931	-0.908	-4.272	-1.953	0.244	-9.546	-1.378	-2.656	5.615	2.258	0.488	2.394	9.887	-0.286	-0.671	-4.028	-0.366	2.208	10.036	-2.016	2.38	-6.042	-0.122	1506610256
-9.295	-1.291	-2.784	5.493	1.587	0.488	8.931	-4.474	1.123	-3.723	1.465	-0.671	9.214	3.561	-1.152	-4.089	-2.136	0.122	-9.295	-1.291	-2.784	5.493	1.587	0.488	2.296	8.772	0.085	-0.366	-3.54	-0.671	1.331	9.883	-2.464	2.075	-3.296	-0.244	1506610256
-9.257	-1.17	-2.929	5.554	1.221	0.305	8.185	-3.871	1.418	-3.296	1.587	-0.671	8.679	3.144	-0.732	-3.784	-2.014	0.488	-9.257	-1.17	-2.929	5.554	1.221	0.305	1.919	8.387	0.089	-0.244	-3.052	-1.038	1.524	9.697	-1.986	2.258	-4.15	-0.305	1506610256
-9.863	-0.568	-2.669	5.31	0.549	0.183	7.608	-3.295	1.337	-2.93	1.709	-0.854	8.177	2.973	-0.605	-3.479	-2.136	0.488	-9.863	-0.568	-2.669	5.31	0.549	0.183	1.701	8.641	0.089	-0.305	-2.319	-0.549	1.723	9.633	-1.238	1.221	-4.272	-0.183	1506610256
-10.005	-0.294	-2.097	5.005	0.366	0.244	7.418	-3.14	0.97	-2.93	1.648	-0.671	8.129	3.057	-0.474	-3.357	-1.892	0.183	-10.005	-0.294	-2.097	5.005	0.366	0.244	1.638	9.19	0.142	-0.305	-2.319	-0.549	2.238	9.775	-1.29	1.221	-4.272	-0.183	1506610256
-9.798	-0.557	-1.956	5.005	0.427	0.183	7.529	-3.186	0.505	-2.808	0.732	-0.488	8.51	3.33	-0.123	-3.418	-1.038	-0.061	-9.798	-0.557	-1.956	5.005	0.427	0.183	1.765	9.787	0.269	0.244	-2.075	-0.61	1.991	9.755	-1.257	0.732	-4.822	0	1506610257
-9.648	-0.609	-2.114	5.127	0.305	0.183	8.337	-3.009	0.38	-2.991	0.732	-0.305	8.981	3.822	-0.038	-3.54	-1.404	-0.305	-9.648	-0.609	-2.114	5.127	0.305	0.183	1.699	10.252	0.488	0.244	-2.075	-0.61	1.847	9.689	-1.616	0.61	-4.761	-0.122	1506610257
-9.813	-0.414	-1.794	4.883	0.122	0.183	8.611	-2.693	0.562	-2.991	1.099	-0.122	9.561	4.127	0.416	-3.54	-1.77	-0.305	-9.813	-0.414	-1.794	4.883	0.122	0.183	1.781	10.296	0.488	0.183	-2.563	-0.671	2.212	9.648	-1.838	0.366	-4.456	-0.183	1506610257
-9.942	-0.035	-1.782	4.578	0.305	0.427	8.562	-2.345	0.572	-2.991	1.099	-0.122	9.777	4.144	0.878	-3.296	-1.282	-0.305	-9.942	-0.035	-1.782	4.578	0.305	0.427	1.987	10.383	0.458	-0.793	-3.418	-0.122	1.688	9.889	-1.724	0	-4.517	0	1506610257
-9.983	0.678	-1.964	4.15	0.488	0.732	8.658	-2.095	0.495	-2.808	0.732	-0.183	9.702	4.232	1.128	-3.174	-0.977	-0.427	-9.983	0.678	-1.964	4.15	0.488	0.732	2.084	10.494	0.439	-1.282	-3.479	0	1.592	10.033	-1.645	-0.977	-4.761	0.244	1506610257
-10.593	0.518	-1.838	2.686	0.427	0.732	8.872	-1.992	0.219	-3.479	0.366	0.366	9.555	4.418	1.347	-3.174	-0.732	-0.671	-10.593	0.518	-1.838	2.686	0.427	0.732	2.066	10.538	0.36	-1.282	-3.479	0	2.791	10.024	-2.028	-0.977	-4.761	0.244	1506610257
-11.212	-0.451	-1.434	1.648	0.793	0.793	8.872	-1.992	0.219	-3.479	0.366	0.366	9.185	4.63	1.17	-3.479	-0.916	-0.916	-11.212	-0.451	-1.434	1.648	0.793	0.793	2.69	10.992	0.701	-1.343	-4.7	-0.366	3.22	10.701	-1.488	-1.404	-4.028	0	1506610257
-10.737	-2.214	-1.075	1.587	0.488	0.732	10.459	-3.396	-0.988	-3.906	0.793	0.732	9.025	4.868	1.077	-3.662	-1.221	-1.587	-10.737	-2.214	-1.075	1.587	0.488	0.732	3.043	10.581	1.414	-1.099	-4.761	-1.038	3.128	11.277	0.578	-4.028	-2.686	1.587	1506610257
-10.134	-3.103	0.507	2.991	-0.061	1.16	10.864	-4.254	-1.537	-4.089	1.099	0.793	9.07	5.117	1.287	-3.662	-1.709	-1.77	-10.134	-3.103	0.507	2.991	-0.061	1.16	1.878	8.853	1.96	-1.099	-4.761	-1.038	2.202	11.504	2.437	-4.028	-2.686	1.587	1506610257
-10.38	-1.998	0.877	2.808	-0.916	0.732	10.78	-4.807	-1.41	-4.089	2.075	0.183	9.059	4.989	1.775	-3.54	-1.587	-1.16	-10.38	-1.998	0.877	2.808	-0.916	0.732	1.02	8.137	2.513	-1.16	-4.639	-0.977	0.941	10.926	2.473	-5.493	-2.625	2.869	1506610257
-10.49	-2.285	-0.005	2.441	-1.465	-0.061	9.422	-4.499	-1.01	-4.089	2.075	0.183	8.592	5.155	1.815	-3.601	-1.587	-0.549	-10.49	-2.285	-0.005	2.441	-1.465	-0.061	1.237	9.165	2.725	-0.305	-3.357	-0.671	-0.208	12.323	0.976	-3.54	-1.343	3.784	1506610257
-9.18	-2.103	0.55	2.625	-0.977	0.366	9.106	-4.121	-1.218	-3.845	1.831	0.061	8.491	5.819	1.473	-3.601	-2.319	-0.366	-9.18	-2.103	0.55	2.625	-0.977	0.366	1.128	9.406	2.485	-0.305	-3.357	-0.671	0.002	11.444	1.413	-3.54	-1.343	3.784	1506610257
-8.228	-1.359	0.878	2.747	-0.366	0.244	8.947	-4.047	-1.422	-3.723	2.197	0.122	8.646	5.828	1.448	-3.54	-2.136	-0.061	-8.228	-1.359	0.878	2.747	-0.366	0.244	1.162	8.635	2.432	-0.244	-3.845	-0.793	0.077	9.756	0.924	-3.296	-0.977	3.235	1506610257
-8.391	-1.019	0.821	2.808	-0.122	-0.122	8.417	-3.63	-1.113	-3.723	2.197	0.122	8.208	5.132	1.799	-3.418	-2.014	0.244	-8.391	-1.019	0.821	2.808	-0.122	-0.122	1.811	8.563	2.298	-0.366	-3.296	-0.305	0.587	8.659	1.409	-2.625	-0.183	1.831	1506610257
-8.408	-1.037	1.26	2.869	0.549	-0.122	7.937	-2.957	-0.995	-3.296	1.282	-0.183	7.964	4.724	1.863	-3.174	-1.892	0.244	-8.408	-1.037	1.26	2.869	0.549	-0.122	2.195	8.802	2.268	-0.366	-3.296	-0.305	0.622	7.827	1.328	-2.625	-0.183	1.831	1506610257
-8.495	-0.654	1.434	2.38	1.221	-0.366	8.057	-2.671	-1.251	-3.296	1.282	-0.183	8.108	4.565	1.89	-2.93	-1.587	0.183	-8.495	-0.654	1.434	2.38	1.221	-0.366	2.533	9.054	2.261	-0.366	-2.93	-0.366	-0.244	7.404	1.292	-2.014	0.305	0.732	1506610257
-8.733	-0.541	1.839	2.441	2.075	-0.488	8.387	-2.799	-1.26	-3.052	1.526	-0.061	8.257	4.346	1.946	-2.869	-1.587	0.122	-8.733	-0.541	1.839	2.441	2.075	-0.488	3.07	9.302	2.361	-0.366	-2.319	-0.366	0.187	7.413	1.587	1.16	-0.916	-0.549	1506610257
-9.457	-0.071	1.302	2.197	1.77	-0.549	8.507	-2.963	-1.257	-2.441	1.221	-0.549	8.732	3.96	2.08	-2.502	-1.16	-0.061	-9.457	-0.071	1.302	2.197	1.77	-0.549	3.474	9.434	2.457	-0.366	-2.319	-0.366	1.706	7.162	2.454	1.16	-0.916	-0.549	1506610257
-10.752	-0.165	0.244	1.343	0.916	-0.61	8.396	-3.018	-1.267	-2.136	0.916	-0.61	9.232	3.764	2.388	-2.075	-0.977	-0.183	-10.752	-0.165	0.244	1.343	0.916	-0.61	3.875	9.439	2.527	-0.549	-1.892	-0.244	3.722	8.178	3.352	2.625	-3.601	-1.343	1506610257
-11.569	0.697	0.78	1.282	0.427	0.061	8.302	-3.072	-1.037	-1.831	0.244	-0.488	9.595	3.529	2.567	-1.709	-0.732	-0.122	-11.569	0.697	0.78	1.282	0.427	0.061	3.774	9.112	2.456	-0.793	-1.892	-0.244	6.149	10.139	4.843	1.343	-0.671	0.305	1506610257
-11.283	2.024	1.318	0.244	0.732	0.549	8.792	-3.494	-0.914	-1.343	0.061	-0.183	9.593	3.082	2.7	-1.343	-0.427	-0.061	-11.283	2.024	1.318	0.244	0.732	0.549	3.542	8.904	2.466	-0.793	-1.892	-0.244	7.165	9.883	5.404	1.343	-0.671	0.305	1506610257
-10.75	0.586	0.729	-0.366	1.221	0.122	9.201	-4.059	-1.059	-1.343	0.061	-0.183	9.471	2.817	2.5	-1.099	-0.305	0	-10.75	0.586	0.729	-0.366	1.221	0.122	3.454	9.284	2.304	-0.61	-1.648	0	3.705	7.281	2.78	-1.709	-0.122	1.221	1506610257
-12.094	-2.768	-0.76	0.549	-0.549	0	9.725	-4.402	-0.828	-0.977	-0.061	0.244	9.384	2.929	2.213	-0.977	-0.244	-0.183	-12.094	-2.768	-0.76	0.549	-0.549	0	3.815	10.092	2.138	0.244	-1.465	0.122	0.482	8.904	1.358	3.296	-2.319	-2.869	1506610257
-9.804	-2.564	-0.029	0.916	-0.244	0.183	9.898	-4.61	-0.105	-0.854	0.305	0.488	9.432	3.359	1.849	-0.732	-0.427	-0.671	-9.804	-2.564	-0.029	0.916	-0.244	0.183	3.704	10.775	2.119	0.244	-1.465	0.122	5.312	12.459	3.108	3.296	-2.319	-2.869	1506610257
-9.008	-2.186	-0.633	0.793	0.305	0	9.671	-4.856	0.008	-0.366	0.122	0.793	10.488	4.165	1.403	-0.122	-0.183	-0.854	-9.008	-2.186	-0.633	0.793	0.305	0	1.999	9.702	2.157	0.61	-0.854	-0.244	-0.106	10.106	0.994	0.61	-3.357	-0.366	1506610257
-9.164	-2.742	-1.415	0.916	0.061	-0.244	9.116	-4.408	0.167	-0.366	0.122	0.793	10.63	4.504	1.403	0.305	0.366	0	-9.164	-2.742	-1.415	0.916	0.061	-0.244	0.528	8.794	1.555	0.061	-0.183	0.122	2.351	9.604	-1.781	2.319	-3.418	-1.648	1506610258
-9.103	-2.931	-1.18	1.221	0.305	0.122	8.137	-3.601	0.64	0	0.305	0.549	9.575	4.578	1.586	0.366	0.916	0.732	-9.103	-2.931	-1.18	1.221	0.305	0.122	0.409	9.447	0.991	-0.366	0.305	0.916	1.968	9.755	-1.031	2.319	-3.418	-1.648	1506610258
-9.138	-2.363	-1.09	1.404	0.793	0.183	8.026	-3.429	0.825	0.305	0.122	-0.061	8.75	4.995	1.182	0	0.732	0.61	-9.138	-2.363	-1.09	1.404	0.793	0.183	0.944	10.294	1.09	-0.061	0.427	1.16	0.72	9.857	-0.493	1.465	0.366	-1.282	1506610258
-9.448	-2.001	-1.253	1.77	0.732	0.061	8.069	-3.78	0.195	0.183	0.366	-0.122	8.601	5.426	0.636	-0.244	0.183	0.427	-9.448	-2.001	-1.253	1.77	0.732	0.061	1.093	10.028	1.443	0.366	0.732	0.732	0.682	9.708	-1.298	1.282	-1.648	-1.099	1506610258
-9.4	-1.532	-1.375	1.709	0.61	-0.122	8.067	-3.756	0.13	0.183	-0.122	0	8.618	5.359	0.73	-0.183	0.366	0.488	-9.4	-1.532	-1.375	1.709	0.61	-0.122	0.898	9.408	1.217	0.427	0.61	0.183	1.325	9.739	-1.816	1.16	-3.113	-0.977	1506610258
-9.321	-1.239	-1.537	1.465	0.305	-0.183	8.064	-3.37	0.635	0.183	-0.488	-0.183	8.098	4.882	1.267	-0.122	0.427	0.488	-9.321	-1.239	-1.537	1.465	0.305	-0.183	1.257	9.104	1.042	0.122	0.488	0.244	1.632	9.473	-1.75	0.671	-2.625	-1.099	1506610258
-9.455	-1.016	-1.541	1.221	0.061	-0.244	8.213	-3.046	0.652	0.183	-0.488	-0.183	7.739	4.472	1.609	-0.061	0.061	0.122	-9.455	-1.016	-1.541	1.221	0.061	-0.244	1.257	9.104	1.042	-0.061	0.061	0.305	1.944	9.428	-1.656	0.488	-2.136	-1.16	1506610258
-9.542	-0.723	-1.42	0.793	-0.305	-0.183	8.23	-2.787	0.311	-0.244	-0.61	-0.183	7.638	4.09	1.674	-0.122	0	-0.061	-9.542	-0.723	-1.42	0.793	-0.305	-0.183	2.099	8.74	0.895	-0.305	-0.183	0.122	1.851	9.502	-1.402	0.488	-1.77	-1.038	1506610258
-9.482	-0.608	-1.542	0.61	-0.61	-0.122	8.382	-2.568	0.121	-0.549	-0.427	-0.122	7.945	3.625	1.832	-0.305	0.061	-0.183	-9.482	-0.608	-1.542	0.61	-0.61	-0.122	2.238	8.601	0.751	-0.366	-0.061	0.061	1.763	9.482	-1.135	0.427	-1.709	-0.916	1506610258
-9.28	-0.639	-1.439	0.61	-0.854	-0.183	8.555	-2.455	0.013	-0.671	0	-0.122	8.402	3.286	2.006	-0.488	0	-0.244	-9.28	-0.639	-1.439	0.61	-0.854	-0.183	2.352	8.539	0.77	-0.244	0	0.061	1.864	9.427	-1.297	-0.122	-1.404	-0.671	1506610258
-9.525	-0.639	-1.187	0.549	-0.793	-0.183	8.477	-2.432	0.001	-0.671	0	-0.122	8.813	3.151	2.094	-0.732	-0.122	-0.061	-9.525	-0.639	-1.187	0.549	-0.793	-0.183	2.714	8.741	0.831	-0.183	-0.183	0.122	1.723	9.243	-1.427	-0.122	-1.404	-0.671	1506610258
-9.964	-0.591	-1.119	0.366	-0.549	-0.244	8.594	-2.552	0.165	-0.61	0.122	-0.305	9.098	3.129	2.086	-0.793	-0.122	0.061	-9.964	-0.591	-1.119	0.366	-0.549	-0.244	3.303	9.447	0.988	-0.244	-0.244	0.244	0.918	9.476	-1.576	-0.61	-1.038	-0.732	1506610258
-10.074	-0.182	-1.156	0.305	-0.122	-0.183	8.987	-2.732	0.104	-0.427	-0.061	-0.61	9.28	3.287	1.897	-0.793	-0.061	-0.061	-10.074	-0.182	-1.156	0.305	-0.122	-0.183	3.704	10.176	1.163	-0.183	0	0.122	1.03	10.018	-1.847	-0.61	-1.831	-1.099	1506610258
-10.293	0.309	-1.309	0	0.122	0	8.987	-2.732	0.104	-0.244	-0.122	-0.488	9.484	3.606	1.918	-0.671	-0.061	-0.427	-10.293	0.309	-1.309	0	0.122	0	3.541	10.423	1.324	-0.122	0.122	-0.122	1.835	10.127	-1.963	-0.61	-1.831	-1.099	1506610258
-11.008	-0.039	-1.366	-0.366	-0.061	0	9.794	-3.189	0.056	-0.061	-0.366	-0.549	9.806	3.781	2.011	-0.488	0	-0.549	-11.008	-0.039	-1.366	-0.366	-0.061	0	3.339	10.562	1.465	-0.305	-0.183	-0.244	1.979	10.411	-1.792	-0.732	-1.282	-1.221	1506610258
-11.689	-1.055	-1.433	-0.916	-0.305	0.122	10.084	-3.238	0.208	-0.061	-0.366	-0.549	10.031	3.937	2.354	-0.305	0.183	-0.732	-11.689	-1.055	-1.433	-0.916	-0.305	0.122	3.339	10.562	1.465	-0.427	-0.61	0	2.4	10.902	-1.238	-1.099	-1.77	-1.282	1506610258
-10.66	-2.432	-1.296	-0.793	-0.549	0.366	10.22	-3.424	-0.142	0.061	0	-0.061	9.935	4.311	2.701	-0.122	0	-0.854	-10.66	-2.432	-1.296	-0.793	-0.549	0.366	2.991	10.29	1.713	-0.427	-1.099	0.061	3.514	11.812	-0.098	-1.709	-1.404	-0.854	1506610258
-9.085	-3.229	0.116	0	-0.244	1.099	10.271	-3.484	-0.493	0.061	0	-0.061	9.642	4.706	2.55	-0.366	-0.244	-0.732	-9.085	-3.229	0.116	0	-0.244	1.099	2.266	8.731	1.975	-0.122	-1.465	-0.305	3.912	11.396	2.015	-2.747	-0.488	0.366	1506610258
-9.617	-2.208	0.616	0.488	-0.244	1.343	9.886	-3.4	-0.603	-0.122	0.366	0.366	9.073	4.404	2.478	-0.488	0	-0.305	-9.617	-2.208	0.616	0.488	-0.244	1.343	2.266	8.731	1.975	-0.061	-1.404	-0.488	2.967	10.128	1.499	-5.676	0.916	2.502	1506610258
-10.3	-1.967	0.367	0.488	-1.038	0.977	8.918	-3.185	-0.237	-0.549	1.099	0.427	8.018	4.219	2.519	-0.61	0	0.122	-10.3	-1.967	0.367	0.488	-1.038	0.977	1.14	8.693	2.663	-0.122	0.244	-0.061	2.187	10.968	0.882	-4.761	-0.061	4.395	1506610258
-10.084	-2.018	0.211	-0.061	-1.16	0.732	8.536	-3.169	-0.029	-0.793	1.343	0.427	7.625	5.047	2.237	-0.732	-0.366	0.061	-10.084	-2.018	0.211	-0.061	-1.16	0.732	1.309	10.072	2.481	0.732	1.221	0.183	0.964	11.319	0.269	-2.319	1.587	4.7	1506610258
-9.512	-1.08	0.304	-0.671	-1.038	0.61	8.831	-3.688	-0.374	-0.61	1.526	0.977	8.068	5.948	1.936	-0.854	-0.854	-0.183	-9.512	-1.08	0.304	-0.671	-1.038	0.61	1.309	10.072	2.481	1.038	0.183	-0.244	1.213	10.93	0.368	-2.686	2.869	4.15	1506610258
-9.055	-0.739	0.356	-1.16	-1.16	0.061	8.836	-4.134	-0.585	-0.61	1.526	0.977	8.349	5.554	2.146	-0.427	-0.61	-0.183	-9.055	-0.739	0.356	-1.16	-1.16	0.061	1.97	8.935	2.251	0.61	-0.427	-0.427	0.977	10.216	0.827	-1.526	3.052	4.578	1506610258
-8.19	-1.028	0.658	-1.221	-0.549	-0.061	8.397	-4.103	-0.285	0.427	0.366	0.366	8.047	4.779	2.801	0	0.366	-0.061	-8.19	-1.028	0.658	-1.221	-0.549	-0.061	2.169	8.673	1.938	0.122	-0.183	-0.244	0.299	8.892	1.219	-1.526	4.395	3.906	1506610258
-7.886	-1.013	1.007	-0.671	0.366	0.061	8.134	-3.698	-0.099	0.671	0.305	0.366	7.624	4.431	2.951	0.122	0.366	-0.366	-7.886	-1.013	1.007	-0.671	0.366	0.061	2.445	8.565	1.969	0	-0.122	-0.183	-0.963	7.629	0.983	-1.099	4.456	2.747	1506610258
-8.681	-0.774	1.218	-0.244	0.793	0.061	7.955	-3.374	0.071	0.671	0.305	0.366	7.556	4.207	2.716	0.061	0.122	-0.488	-8.681	-0.774	1.218	-0.244	0.793	0.061	2.609	8.585	2.17	0.061	-0.061	-0.305	-1.546	7.389	1.145	-0.244	3.174	1.404	1506610259
-9.598	-0.282	1.348	-0.366	0.488	0.305	7.891	-3.238	0.106	0.244	0.366	0.732	7.869	4.082	2.62	0.183	0.244	-0.488	-9.598	-0.282	1.348	-0.366	0.488	0.305	2.547	8.987	2.236	0.122	0.183	-0.366	-0.365	7.678	2.257	0.916	1.526	0.061	1506610259
-10.273	-0.197	0.836	-1.16	0.549	0.122	7.96	-3.474	-0.049	0.061	0.427	0.793	8.36	4.305	2.483	0.488	0.305	-0.549	-10.273	-0.197	0.836	-1.16	0.549	0.122	2.627	9.399	2.32	0.244	0.427	-0.244	2.507	7.73	3.427	1.526	0.732	-1.038	1506610259
-10.645	-0.559	1.134	-1.16	-0.244	0.366	8.134	-3.864	-0.129	0.061	0.427	0.793	8.929	4.664	2.469	0.854	0.854	-0.488	-10.645	-0.559	1.134	-1.16	-0.244	0.366	2.627	9.399	2.32	0.366	0.488	-0.183	2.507	7.73	3.427	2.808	0.305	-2.136	1506610259
-11.299	-0.14	1.322	-1.099	-0.122	0.854	7.864	-4.176	-0.092	0.732	-0.305	0.977	8.742	4.771	2.895	0.916	1.343	-0.427	-11.299	-0.14	1.322	-1.099	-0.122	0.854	2.394	9.254	2.238	0.366	0.488	-0.244	5.779	9.898	5.211	2.441	0	-1.587	1506610259
-11.507	-1.523	0.513	-0.671	-0.305	0	7.879	-4.213	-0.056	0.916	-0.427	0.977	8.441	4.672	3.036	1.282	1.282	-0.427	-11.507	-1.523	0.513	-0.671	-0.305	0	2.591	10.433	1.794	0.366	0.854	0.061	5.779	9.898	5.211	-0.122	2.991	1.038	1506610259
-10.459	-2.577	0.382	0.122	-0.122	-0.061	8.635	-4.724	0.134	0.916	-0.427	0.977	8.667	5.298	2.932	1.587	1.526	-0.977	-10.459	-2.577	0.382	0.122	-0.122	-0.061	2.755	11.445	1.085	0.732	1.526	0.488	-0.487	11.42	1.788	2.869	-3.418	-0.61	1506610259
-9.728	-1.745	-0.063	0.122	0.427	0	8.751	-5.527	0.495	0.916	0.305	1.709	8.717	6.119	2.598	1.526	0.977	-1.648	-9.728	-1.745	-0.063	0.122	0.427	0	2.744	10.733	0.914	1.038	1.648	0.549	-0.013	10.624	2.852	2.563	1.709	-0.671	1506610259
-9.83	-1.784	-1.431	0	0	-0.61	8.758	-5.414	1.029	0.916	0.305	1.709	8.989	6.23	2.485	1.587	1.465	-1.221	-9.83	-1.784	-1.431	0	0	-0.61	2.083	9.702	0.679	0.732	2.136	0.305	-0.013	10.624	2.852	1.16	-3.906	-0.671	1506610259
-9.406	-2.134	-1.483	-0.244	0	-0.549	8.976	-4.59	1.644	1.038	-0.916	1.404	8.622	6.108	2.747	1.343	1.282	-0.61	-9.406	-2.134	-1.483	-0.244	0	-0.549	2.083	9.702	0.679	0.488	3.113	0.061	0.944	10.156	-0.23	2.563	-0.916	-0.671	1506610259
-9.366	-1.993	-1.428	-0.488	0.366	-0.427	8.868	-4.406	2.311	0.854	-0.183	0.977	8.357	5.906	2.59	0.854	1.16	-0.488	-9.366	-1.993	-1.428	-0.488	0.366	-0.427	1.151	9.36	-0.535	0.366	2.869	0.183	1.309	9.7	-0.766	1.953	0.549	-0.732	1506610259
-9.507	-1.955	-1.456	-0.427	0.427	-0.732	8.491	-4.815	2.446	0.61	-0.488	0.427	8.014	5.672	2.352	0.488	0.244	-0.549	-9.507	-1.955	-1.456	-0.427	0.427	-0.732	1.193	9.491	-0.567	0.61	2.747	0.305	1.309	9.7	-0.766	1.465	0.366	-0.732	1506610259
-9.557	-1.876	-1.458	-0.305	0.427	-0.793	8.414	-4.895	2.205	0.61	-0.488	0.427	7.894	5.711	1.698	0.061	0.366	-0.488	-9.557	-1.876	-1.458	-0.305	0.427	-0.793	1.599	9.597	-0.266	0.732	2.686	0.732	0.959	9.934	-0.975	1.099	0.977	-0.366	1506610259
-9.576	-1.708	-1.512	-0.488	0.244	-0.732	7.893	-4.764	1.942	0.732	0.244	0.366	7.906	5.885	1.491	0	0.244	-0.793	-9.576	-1.708	-1.512	-0.488	0.244	-0.732	1.812	9.123	-0.223	1.282	2.686	0.793	1.291	9.853	-1.27	0.427	-0.122	-0.488	1506610259
-9.381	-1.859	-1.656	-0.488	0.244	-0.732	6.921	-4.362	1.89	0.732	0.244	0.366	7.209	5.715	1.614	0.122	0.183	-0.977	-9.381	-1.859	-1.656	-0.488	0.244	-0.732	1.82	8.736	-0.432	1.282	2.625	0.732	1.291	9.853	-1.27	0.488	-0.488	-0.61	1506610259
-9.631	-2.078	-1.587	-0.305	-0.061	-0.61	6.149	-4.396	1.854	0.793	0	0.977	6.644	5.771	1.568	-0.061	0.366	-1.221	-9.631	-2.078	-1.587	-0.305	-0.061	-0.61	1.536	8.904	-0.616	1.465	2.93	1.038	1.937	9.713	-1.115	0.793	0.122	-0.671	1506610259
-9.756	-2.131	-1.443	-0.244	-0.305	-0.488	5.834	-5.143	1.345	0.671	-1.099	2.258	6.503	6.465	1.519	-0.061	0.427	-1.587	-9.756	-2.131	-1.443	-0.244	-0.305	-0.488	1.23	9.296	-0.707	1.648	2.441	1.282	1.742	9.877	-0.854	0.671	0.793	-0.549	1506610259
-9.591	-2.344	-1.296	0.061	-0.305	-0.549	5.846	-6.27	1.209	0.671	-1.099	2.258	6.423	7.333	1.698	-0.061	0.183	-1.77	-9.591	-2.344	-1.296	0.061	-0.305	-0.549	1.135	9.628	-0.712	1.526	1.648	1.16	1.742	9.877	-0.854	0.305	0.549	-0.305	1506610259
-9.265	-2.277	-1.053	0.427	0.061	-0.488	5.242	-7.025	1.229	0.244	0.061	2.563	6.19	8.047	1.973	-0.366	-0.366	-1.465	-9.265	-2.277	-1.053	0.427	0.061	-0.488	1.081	9.835	-0.493	1.221	1.343	0.977	1.342	9.885	-0.565	0.122	-0.061	-0.244	1506610259
-9.555	-1.943	-0.897	0.549	0.122	-0.61	4.849	-7.375	1.891	-0.183	0.671	2.38	6.346	8.443	2.027	-0.427	-0.427	-1.221	-9.555	-1.943	-0.897	0.549	0.122	-0.61	1.436	9.985	-0.238	0.793	0.488	0.549	1.93	9.666	-0.65	-0.244	-0.366	-0.122	1506610259
-9.871	-1.754	-0.894	0.427	-0.061	-0.793	5.022	-7.849	1.901	-0.549	-0.488	2.136	6.076	8.556	2.214	-0.122	-0.183	-0.977	-9.871	-1.754	-0.894	0.427	-0.061	-0.793	1.436	9.985	-0.238	0.427	0	0.122	1.93	9.666	-0.65	-0.793	-0.122	0.244	1506610259
-9.804	-2	-0.828	0.427	0.122	-0.671	5.022	-7.849	1.901	-0.549	-0.488	2.136	5.648	8.563	2.406	-0.122	-0.183	-0.977	-9.804	-2	-0.828	0.427	0.122	-0.671	2.001	9.969	0.026	0.183	0.061	-0.366	1.763	9.768	-0.353	-0.977	0.183	0.427	1506610259
-9.807	-2.103	-0.481	0.732	0.244	-0.488	5.246	-8.215	1.529	-0.793	0.916	0.977	5.758	8.55	2.69	0.061	0.183	-0.793	-9.807	-2.103	-0.481	0.732	0.244	-0.488	2.247	9.997	0.185	-0.061	-0.244	-0.61	1.772	9.978	-0.536	-0.61	-0.061	0.183	1506610259
-9.903	-1.934	-0.464	0.671	0.183	-0.488	5.343	-8.234	1.396	-0.793	0.916	0.977	5.804	8.442	2.87	0	0.244	-0.793	-9.903	-1.934	-0.464	0.671	0.183	-0.488	2.196	9.83	0.102	-0.305	-0.183	-0.793	1.772	9.978	-0.536	-0.549	0.427	0.122	1506610259
-9.866	-1.927	-0.467	0.549	0.122	-0.549	5.693	-8.168	1.25	-0.854	0.183	0.549	5.973	8.285	3.033	0	0.427	-0.916	-9.866	-1.927	-0.467	0.549	0.122	-0.549	2.016	9.838	0.197	-0.244	-0.366	-0.732	1.351	9.95	0.239	-0.793	0.122	0.122	1506610259
-9.784	-1.976	-0.378	0.305	0	-0.427	5.843	-8.092	1.111	-1.038	0.61	-0.061	6.105	8.323	3.114	-0.183	-0.122	-0.671	-9.784	-1.976	-0.378	0.305	0	-0.427	2.15	9.774	0.361	-0.244	-0.549	-0.793	1.67	9.908	0.276	-0.427	-0.61	-0.183	1506610260
-9.531	-2.053	-0.304	0.183	-0.061	-0.427	5.892	-7.834	1.072	-1.038	0.61	-0.061	6.275	8.112	3.183	-0.244	0.061	-0.427	-9.531	-2.053	-0.304	0.183	-0.061	-0.427	2.15	9.774	0.361	-0.366	-0.854	-0.732	1.67	9.908	0.276	-0.305	-0.366	-0.305	1506610260
-9.363	-2.053	-0.274	0.122	-0.061	-0.366	5.892	-7.834	1.072	-0.977	0.061	-0.061	6.248	7.813	3.305	-0.122	0.061	-0.488	-9.363	-2.053	-0.274	0.122	-0.061	-0.366	2.395	9.597	0.49	-0.366	-0.671	-0.671	1.881	9.847	0.446	-0.122	0.122	-0.305	1506610260
-9.446	-2.176	-0.15	0.061	-0.122	-0.366	5.792	-7.174	0.916	-0.793	0.061	-0.305	6.499	7.577	3.411	-0.366	0.366	0	-9.446	-2.176	-0.15	0.061	-0.122	-0.366	2.254	9.32	0.572	-0.427	-0.549	-0.549	1.727	9.568	0.641	-0.183	0.122	-0.183	1506610260
-9.628	-2.247	-0.092	0	-0.122	-0.244	5.792	-7.174	0.916	-0.793	0.549	-0.305	6.431	7.464	3.378	-0.061	0.549	-0.061	-9.628	-2.247	-0.092	0	-0.122	-0.244	2.254	9.32	0.572	-0.488	-0.488	-0.427	1.727	9.568	0.641	-0.183	-0.061	-0.183	1506610260
-9.702	-2.184	-0.065	-0.061	-0.122	-0.183	6.033	-7.424	0.895	-0.732	0.305	-0.305	6.088	7.611	3.285	0.061	0.671	-0.183	-9.702	-2.184	-0.065	-0.061	-0.122	-0.183	2.17	9.594	0.725	-0.366	-0.549	-0.366	1.674	9.77	0.809	-0.183	0.061	-0.122	1506610260
-9.735	-2.239	-0.081	-0.183	-0.061	-0.183	6.066	-7.389	1.103	-0.183	-0.427	-0.549	5.658	7.849	3.089	0.061	0.305	-0.305	-9.735	-2.239	-0.081	-0.183	-0.061	-0.183	2.101	9.666	0.755	-0.305	-0.244	-0.366	1.609	9.764	0.892	-0.366	-0.061	-0.061	1506610260
-9.758	-2.322	-0.059	-0.244	-0.122	-0.183	6.479	-7.423	0.89	-0.183	0.244	-0.488	5.837	7.93	3.237	0	0.305	-0.183	-9.758	-2.322	-0.059	-0.244	-0.122	-0.183	2.101	9.666	0.755	-0.183	-0.183	-0.427	1.609	9.764	0.892	-0.305	-0.061	-0.122	1506610260
-9.674	-2.413	-0.123	-0.244	-0.122	-0.122	6.436	-7.273	1.012	-0.183	0.244	-0.488	6.029	7.983	3.528	-0.183	0.244	0	-9.674	-2.413	-0.123	-0.244	-0.122	-0.122	1.858	9.727	0.723	-0.183	-0.366	-0.427	1.542	9.798	0.912	-0.183	0	-0.183	1506610260
-9.55	-2.467	-0.158	-0.244	-0.122	-0.122	5.838	-6.98	0.896	-0.122	0.122	0	5.861	7.829	3.533	0	0	-0.244	-9.55	-2.467	-0.158	-0.244	-0.122	-0.122	2.062	9.643	0.756	-0.183	-0.488	-0.305	1.522	9.848	0.894	-0.122	0	-0.183	1506610260
-9.505	-2.568	-0.214	-0.244	-0.122	-0.122	5.609	-6.828	0.731	-0.061	-0.244	0	5.9	7.736	3.616	0	-0.183	-0.244	-9.505	-2.568	-0.214	-0.244	-0.122	-0.122	2.062	9.643	0.756	-0.122	-0.427	-0.305	1.522	9.848	0.894	0	0	-0.183	1506610260
-9.412	-2.609	-0.199	-0.183	-0.122	-0.061	5.719	-6.778	0.744	-0.061	-0.244	0	5.948	7.599	3.628	0.061	-0.244	-0.244	-9.412	-2.609	-0.199	-0.183	-0.122	-0.061	2.056	9.533	0.721	-0.122	-0.183	-0.244	35.691	8.806	38.433	-0.122	0	-0.061	1506610260
-9.412	-2.571	-0.217	-0.122	-0.061	-0.061	5.719	-6.778	0.744	-0.122	0.061	0.122	6.023	7.58	3.572	0.183	0	-0.244	-9.412	-2.571	-0.217	-0.122	-0.061	-0.061	1.963	9.466	0.644	-0.183	-0.183	-0.122	1.488	9.71	0.833	-0.061	0.061	-0.061	1506610260
-9.497	-2.454	-0.211	-0.122	-0.061	0	6.156	-6.924	0.962	0	-0.427	0.366	5.966	7.644	3.577	0.122	0.122	-0.183	-9.497	-2.454	-0.211	-0.122	-0.061	0	1.963	9.466	0.644	-0.183	0	-0.061	1.488	9.71	0.833	-0.122	0	0.061	1506610260
-9.619	-2.341	-0.243	-0.183	0	0.061	6.357	-7.063	1.014	0.122	0.122	0.061	5.742	7.784	3.539	0.061	0.122	-0.122	-9.619	-2.341	-0.243	-0.183	0	0.061	1.784	9.67	0.683	-0.183	0.122	0	1.647	9.775	0.897	-0.122	-0.061	0.061	1506610260
-9.751	-2.105	-0.258	-0.244	-0.061	0.122	6.194	-7.044	1.195	-0.061	-0.061	-0.122	5.612	7.927	3.56	0.061	0.061	-0.061	-9.751	-2.105	-0.258	-0.244	-0.061	0.122	1.794	9.787	0.707	-0.183	0	0.061	1.816	9.79	0.938	-0.122	0	0.061	1506610260
-9.853	-1.755	-0.205	-0.427	-0.122	0.244	5.943	-7.148	1.254	-0.061	-0.183	-0.122	5.747	8.058	3.612	0.183	-0.122	-0.183	-9.853	-1.755	-0.205	-0.427	-0.122	0.244	1.794	9.787	0.707	-0.244	0	0.061	1.816	9.79	0.938	-0.183	0	0.061	1506610260
-10.075	-1.432	-0.195	-0.854	-0.427	0.244	5.74	-7.489	1.205	-0.061	-0.183	-0.122	6.087	8.361	3.475	0.305	-0.305	-0.305	-10.075	-1.432	-0.195	-0.854	-0.427	0.244	1.497	10.274	0.767	-0.305	-0.183	0.122	2.61	9.78	1.217	-0.061	0.183	0	1506610260
-10.118	-1.315	0.001	-1.526	-0.977	0.183	5.898	-8.302	1.093	-0.061	-0.427	-0.427	6.503	8.931	3.263	0	-0.122	0.183	-10.118	-1.315	0.001	-1.526	-0.977	0.183	1.288	10.213	1.141	-0.732	-0.732	0	2.812	9.81	1.52	0.061	0.671	0.061	1506610260
-10.355	-1.537	0.184	-1.953	-1.282	0.305	5.255	-8.715	1.238	0.366	-0.549	-0.732	6.44	9.008	3.401	-0.61	1.038	1.465	-10.355	-1.537	0.184	-1.953	-1.282	0.305	1.288	10.213	1.141	-0.793	-1.343	-0.366	2.812	9.81	1.52	-0.183	1.221	0.244	1506610260
-9.719	-1.8	0.42	-2.197	-1.16	0.366	4.442	-9.092	1.069	0.366	-0.549	-0.732	6.435	8.775	3.162	-0.549	1.77	2.93	-9.719	-1.8	0.42	-2.197	-1.16	0.366	1.866	9.982	1.933	-1.16	-2.136	-0.671	3.415	9.88	1.873	-0.305	1.648	0.61	1506610260
-9.211	-1.26	1.089	-2.075	-0.671	0.854	3.723	-9.28	0.535	0.977	-0.366	-0.916	6.575	8.232	2.97	0.427	2.747	3.845	-9.211	-1.26	1.089	-2.075	-0.671	0.854	2.68	9.439	2.114	-1.404	-2.319	-0.793	2.923	9.183	2.082	-0.916	2.686	1.526	1506610260
-9.79	-0.591	0.932	-2.869	-0.549	0.977	2.73	-8.559	0.382	0.305	-0.793	-0.366	6.456	7.155	2.818	1.953	2.991	3.967	-9.79	-0.591	0.932	-2.869	-0.549	0.977	2.68	9.439	2.114	-1.953	-1.953	-1.038	2.923	9.183	2.082	-0.732	3.052	1.831	1506610260
-9.42	-0.854	0.602	-4.028	-0.61	0.488	2.73	-8.559	0.382	0.305	-0.793	-0.366	6.108	6.172	2.711	3.235	3.113	3.967	-9.42	-0.854	0.602	-4.028	-0.61	0.488	4.04	8.899	2.422	-2.136	-0.488	-0.916	1.526	8.892	-1.274	0.977	1.953	1.038	1506610260
-8.545	-0.963	0.164	-5.005	0	0	1.127	-8.827	-1.573	1.526	-4.395	2.014	5.821	5.627	2.51	5.005	2.38	2.869	-8.545	-0.963	0.164	-5.005	0	0	4.522	8.943	2.169	-1.709	1.038	-0.854	-2.249	8.929	-0.171	1.404	4.944	0.061	1506610260
-9.07	-2.171	-0.181	-6.104	-0.183	-0.793	1.215	-9.252	-2.524	3.418	-4.15	3.113	5.771	5.241	2.224	6.714	2.258	1.404	-9.07	-2.171	-0.181	-6.104	-0.183	-0.793	4.522	8.943	2.169	-0.977	2.197	-1.099	-2.249	8.929	-0.171	2.075	5.798	-1.221	1506610261
-10.428	-3.798	-0.67	-4.883	-0.61	-1.038	1.244	-9.54	-3.193	3.418	-4.15	3.113	5.902	5.018	1.865	8.118	3.052	0.61	-10.428	-3.798	-0.67	-4.883	-0.61	-1.038	4.668	8.362	1.799	-0.671	3.479	-1.099	-3.191	10.136	1.159	3.601	1.892	-2.319	1506610261
-10.58	-3.464	-1.518	-4.15	-0.488	-0.916	1.351	-10.645	-3.914	5.371	-6.287	5.066	6.007	5.556	1.732	9.094	3.54	-0.366	-10.58	-3.464	-1.518	-4.15	-0.488	-0.916	3.25	9.95	0.136	-0.366	5.676	-0.916	3.586	11.761	-0.074	3.784	-0.488	-2.014	1506610261
-9.093	-1.884	-1.422	-4.333	0.305	-0.671	1.625	-11.975	-4.721	5.737	-7.69	5.981	6.495	6.626	1.648	9.338	3.845	-1.587	-9.093	-1.884	-1.422	-4.333	0.305	-0.671	3.25	9.95	0.136	0.305	7.08	-0.854	3.586	11.761	-0.074	2.563	1.526	-1.404	1506610261
-9.843	-0.724	-2.549	-5.432	-0.183	-0.549	2.287	-12.206	-4.85	5.737	-7.69	5.981	7.556	7.71	1.598	8.606	5.005	-2.075	-9.843	-0.724	-2.549	-5.432	-0.183	-0.549	-0.95	9.655	-0.239	0.122	7.69	-0.122	2.45	10.015	-1.944	2.014	4.333	-0.61	1506610261
-9.906	-1.092	-2.682	-5.737	-0.549	-0.61	2.287	-12.206	-4.85	5.188	-8.118	6.836	8.315	8.166	2.048	7.812	6.042	-1.648	-9.906	-1.092	-2.682	-5.737	-0.549	-0.61	-2.493	9.506	0.042	-0.183	7.141	0.488	1.566	9.956	-1.342	1.221	4.578	-0.549	1506610261
-9.598	-1.62	-2.433	-5.615	-0.488	-0.183	3.259	-11.134	-3.577	2.38	-5.798	7.446	7.477	8.445	1.616	6.042	4.578	-0.916	-9.598	-1.62	-2.433	-5.615	-0.488	-0.183	-2.493	9.506	0.042	0.488	5.371	1.038	1.566	9.956	-1.342	1.282	3.296	-0.61	1506610261
-9.613	-1.682	-2.365	-5.188	-0.427	0.061	3.441	-11.198	-3.506	2.38	-5.798	7.446	6.967	8.629	0.915	3.296	3.357	-0.305	-9.613	-1.682	-2.365	-5.188	-0.427	0.061	-0.87	10.014	0.647	0.61	3.906	1.343	2.352	9.721	-1.085	0.977	3.174	-0.366	1506610261
-9.686	-1.378	-2.706	-5.127	-0.732	0	3.441	-11.198	-3.506	1.953	-5.432	6.897	6.934	8.309	0.615	1.404	3.296	0.122	-9.686	-1.378	-2.706	-5.127	-0.732	0	-0.516	10	0.709	0.61	4.15	1.282	1.863	9.755	-1.884	0.61	4.211	-0.244	1506610261
-9.733	-1.462	-3.094	-5.188	-0.977	0	4.357	-9.49	-2.85	0.488	-6.653	3.357	6.88	7.887	0.385	0.977	3.418	0.244	-9.733	-1.462	-3.094	-5.188	-0.977	0	-0.516	10	0.709	0.61	4.211	1.465	1.863	9.755	-1.884	0.427	4.028	-0.305	1506610261
-9.671	-1.687	-3.237	-5.31	-1.099	0.061	4.35	-8.757	-2.299	0.488	-6.653	3.357	7.055	7.809	0.13	1.282	3.662	0.122	-9.671	-1.687	-3.237	-5.31	-1.099	0.061	-0.355	10.302	0.647	0.366	3.906	1.831	1.581	9.816	-2.485	0.305	3.906	-0.366	1506610261
-9.615	-1.842	-3.196	-5.188	-1.16	0	4.35	-8.757	-2.299	-0.305	-6.47	1.648	7.36	7.794	-0.161	1.77	4.089	0.183	-9.615	-1.842	-3.196	-5.188	-1.16	0	0.345	10.365	0.573	0.244	3.784	1.953	1.014	9.861	-2.411	0.061	4.15	-0.488	1506610261
-9.551	-1.931	-3.121	-5.127	-1.282	-0.122	4.046	-8.305	-1.762	-0.732	-6.409	0.61	7.404	7.616	-0.404	1.953	4.333	0.305	-9.551	-1.931	-3.121	-5.127	-1.282	-0.122	0.345	10.365	0.573	0	4.089	1.953	1.014	9.861	-2.411	-0.122	4.028	-0.488	1506610261
-9.423	-1.998	-3.035	-4.944	-1.282	-0.366	3.692	-8.053	-0.333	-1.038	-6.47	-0.061	7.288	7.245	-0.504	1.892	4.333	0.366	-9.423	-1.998	-3.035	-4.944	-1.282	-0.366	0.278	9.939	0.105	-0.061	4.272	1.953	0.546	9.911	-2.338	-0.366	3.662	-0.549	1506610261
-9.3	-2.074	-3.019	-4.639	-1.221	-0.488	3.726	-8.312	0.524	-1.465	-6.104	-0.488	7.306	6.932	-0.565	1.892	4.089	0.305	-9.3	-2.074	-3.019	-4.639	-1.221	-0.488	0.324	9.886	0.037	0.122	4.211	1.892	0.284	9.847	-2.027	-0.61	3.418	-0.671	1506610261
-9.429	-2.006	-2.872	-4.211	-1.16	-0.488	3.657	-8.567	1.272	-2.014	-4.272	-1.16	7.437	6.803	-0.674	1.831	3.967	0.366	-9.429	-2.006	-2.872	-4.211	-1.16	-0.488	0.324	9.886	0.037	0.427	4.028	1.709	0.284	9.847	-2.027	-0.916	2.747	-0.732	1506610261
-9.556	-1.786	-2.883	-3.845	-1.16	-0.488	3.645	-8.888	2.193	-2.014	-4.272	-1.16	7.522	6.819	-0.849	1.831	3.967	0.366	-9.556	-1.786	-2.883	-3.845	-1.16	-0.488	0.413	9.85	0.096	0.61	4.089	1.587	0.803	9.867	-1.848	-1.221	2.808	-0.671	1506610261
-9.494	-1.366	-3.024	-3.54	-1.221	-0.427	3.645	-8.888	2.193	-1.953	-2.869	-1.343	7.472	6.938	-0.938	1.892	3.54	0.793	-9.494	-1.366	-3.024	-3.54	-1.221	-0.427	0.068	9.902	0.128	0.61	4.089	1.404	1.392	9.975	-1.715	-1.709	2.869	-0.61	1506610261
-9.372	-0.969	-2.974	-3.479	-1.709	-0.244	2.868	-9.225	3.491	-1.831	-1.526	-1.465	7.22	7.106	-0.864	2.075	3.418	0.854	-9.372	-0.969	-2.974	-3.479	-1.709	-0.244	0.068	9.902	0.128	0.671	3.967	1.282	1.392	9.975	-1.715	-2.441	2.686	-0.549	1506610261
-9.138	-0.696	-2.479	-3.662	-1.465	0.305	2.346	-9.075	3.469	-1.526	-1.282	-1.465	6.782	7.321	-0.681	2.075	3.235	0.854	-9.138	-0.696	-2.479	-3.662	-1.465	0.305	-0.274	9.883	0.12	0.549	3.662	1.404	2.291	9.9	-0.909	-3.296	3.784	-0.183	1506610261
-10.243	-0.648	-2.346	-4.7	-1.709	0.244	2.217	-8.943	3.406	-1.038	-2.075	-1.404	6.186	7.574	-0.257	2.075	3.235	0.854	-10.243	-0.648	-2.346	-4.7	-1.709	0.244	0.622	9.935	1.586	0.244	3.052	1.404	1.474	11.486	2.08	-4.822	4.883	0.244	1506610261
-10.975	-3.133	-1.296	-4.578	-1.465	0.488	1.902	-9.56	2.895	0.061	-2.563	-0.916	5.57	7.885	-0.06	1.587	1.587	0.61	-10.975	-3.133	-1.296	-4.578	-1.465	0.488	0.622	9.935	1.586	1.16	2.869	0.854	1.474	11.486	2.08	-5.92	5.798	0.427	1506610261
-11.026	-4.252	1.164	-3.174	-2.197	0.61	1.843	-10.783	1.841	0.061	-2.563	-0.916	5.66	8.305	0.179	1.587	0.854	0.244	-11.026	-4.252	1.164	-3.174	-2.197	0.61	2.284	9.884	2.969	2.502	3.174	0	2.26	11.407	2.707	-6.653	3.601	1.831	1506610261
-11.073	-2.385	1.558	-3.174	-2.075	0.061	2.217	-10.718	0.568	1.16	-3.784	-0.977	6.313	8.318	1.273	2.808	1.831	0.122	-11.073	-2.385	1.558	-3.174	-2.075	0.061	2.092	10.109	2.976	1.648	3.479	0.061	1.853	8.317	0.208	-3.418	2.808	3.174	1506610261
-9.086	-2.162	0.895	-4.028	-1.77	-0.122	2.383	-10.371	-0.337	1.77	-4.456	-2.441	6.054	8.943	1.9	3.418	3.113	0.183	-9.086	-2.162	0.895	-4.028	-1.77	-0.122	2.092	10.109	2.976	1.221	5.005	0.549	1.853	8.317	0.208	0.732	3.845	2.93	1506610261
-8.16	-1.48	0.291	-3.54	0	0.183	2.486	-8.291	-0.343	1.404	-2.93	-1.587	4.929	9.643	2.415	2.38	3.357	-0.305	-8.16	-1.48	0.291	-3.54	0	0.183	0.185	8.458	2.564	-0.427	3.113	0.732	0.537	9.61	1.199	2.014	5.92	5.676	1506610262
-8.879	-1.212	0.127	-3.967	-0.366	0.183	2.497	-7.449	-0.392	1.404	-2.93	-1.587	3.969	8.693	2.375	1.953	2.747	0.122	-8.879	-1.212	0.127	-3.967	-0.366	0.183	0.185	8.458	2.564	-0.427	3.113	0.732	0.537	9.61	1.199	2.014	5.92	5.676	1506610262
-9.627	-0.93	-0.008	-4.211	-0.122	0.305	2.779	-7.678	-0.611	1.587	-3.479	-1.892	3.229	8.319	2.007	1.404	2.38	-0.305	-9.627	-0.93	-0.008	-4.211	-0.122	0.305	0.837	9.109	2.417	-0.488	3.174	0.671	2.515	10.038	1.431	2.869	6.104	5.371	1506610262
-9.941	-0.618	-0.285	-4.395	0	0.61	3.137	-8.36	-0.941	1.892	-3.235	-1.709	2.936	8.275	1.389	1.038	1.892	-1.221	-9.941	-0.618	-0.285	-4.395	0	0.61	0.866	9.226	2.495	-0.061	3.174	0.366	1.913	10.925	0.702	3.113	5.737	4.761	1506610262
-9.908	-0.73	-0.455	-4.761	-0.305	0.671	3.658	-8.568	-1.141	1.526	-3.601	-1.038	3.336	8.29	0.953	1.221	1.709	-2.014	-9.908	-0.73	-0.455	-4.761	-0.305	0.671	0.866	9.226	2.495	0.122	2.808	0.305	1.913	10.925	0.702	2.747	6.592	4.822	1506610262
-9.538	-1.178	-0.211	-4.578	-0.427	0.671	3.658	-8.568	-1.141	1.526	-3.601	-1.038	3.858	8.39	0.823	1.221	1.709	-2.014	-9.538	-1.178	-0.211	-4.578	-0.427	0.671	0.919	9.219	2.461	0	2.563	0.244	1.427	10.484	0.909	2.686	7.324	4.211	1506610262
-9.177	-1.402	0.225	-4.028	-0.305	0.61	4.137	-8.441	-0.918	1.038	-3.052	-0.977	4.051	8.608	0.889	2.136	2.258	-2.563	-9.177	-1.402	0.225	-4.028	-0.305	0.61	0.62	9.069	2.235	0.183	2.563	0	-0.099	9.063	2.29	2.075	5.92	3.052	1506610262
-9.494	-1.233	0.127	-2.991	0.061	0.61	4.162	-8.208	-0.396	0.854	-2.869	-0.977	4.022	8.758	1.151	2.014	1.892	-2.502	-9.494	-1.233	0.127	-2.991	0.061	0.61	0.62	9.069	2.235	0.366	2.625	-0.183	-0.099	9.063	2.29	2.502	4.395	2.136	1506610262
-9.972	-1.032	-0.165	-2.625	0.122	0.549	3.835	-7.637	0.24	0.854	-3.052	-0.854	4.095	9.081	1.376	1.587	1.343	-2.502	-9.972	-1.032	-0.165	-2.625	0.122	0.549	0.546	9.562	2.425	0.732	2.319	-0.061	1.084	9.024	2.216	2.502	2.747	1.221	1506610262
-10.209	-0.712	-0.05	-2.502	0.488	0.366	3.809	-7.723	0.453	0.854	-2.686	-0.427	4.304	9.604	1.602	1.16	1.038	-2.502	-10.209	-0.712	-0.05	-2.502	0.488	0.366	0.691	9.978	2.529	1.038	2.014	0.061	3.045	9.545	1.782	1.953	2.563	0.61	1506610262
-10.511	-0.557	0.459	-2.441	0.488	0.305	3.766	-7.998	0.388	0.977	-2.136	1.282	4.539	10.153	1.802	1.099	0.916	-2.258	-10.511	-0.557	0.459	-2.441	0.488	0.305	0.691	9.978	2.529	1.099	1.892	0.305	3.045	9.545	1.782	1.16	2.625	0	1506610262
-11.49	-1.73	-0.179	-1.709	0.122	0	3.766	-7.998	0.388	0.977	-2.136	1.282	4.788	10.628	1.977	0.977	1.282	-1.831	-11.49	-1.73	-0.179	-1.709	0.122	0	0.693	10.627	2.468	0.793	1.465	0.549	2.17	9.249	2.067	1.404	1.892	-0.549	1506610262
-10.847	-2.541	-0.494	-0.977	-0.305	-0.061	4.004	-8.589	0.342	0.916	-2.014	2.014	4.575	11.035	1.989	0.732	1.526	-1.16	-10.847	-2.541	-0.494	-0.977	-0.305	-0.061	0.746	11.067	2.248	0.61	1.038	0.671	2.339	11.859	2.573	2.686	-0.793	-1.465	1506610262
-9.833	-1.731	0.184	-0.61	-0.122	0.244	4.004	-8.589	0.342	0.793	-1.892	2.563	4.258	11.494	1.895	0.122	0.977	-0.671	-9.833	-1.731	0.184	-0.61	-0.122	0.244	0.746	11.067	2.248	0.671	0.793	0.732	2.339	11.859	2.573	0.671	-0.732	-0.916	1506610262
-9.366	-1.696	-0.279	-0.854	0	-0.061	3.797	-9.519	0.039	0.854	-1.709	3.052	4.305	11.349	1.815	-0.366	0.793	-0.183	-9.366	-1.696	-0.279	-0.854	0	-0.061	0.511	10.813	2.181	0.549	0.793	0.793	0.847	9.751	1.136	0.549	-2.747	-1.587	1506610262
-9.434	-2.037	-1.451	-0.671	-0.244	-0.305	3.79	-8.8	0.359	0.732	-1.404	3.235	4.271	10.552	1.495	-0.671	0.916	0.732	-9.434	-2.037	-1.451	-0.671	-0.244	-0.305	0.401	9.288	1.82	0.305	0.671	0.977	2.504	9.948	-0.912	2.197	-2.686	-1.099	1506610262
-9.508	-2.227	-1.397	-0.977	-0.61	-0.244	3.432	-7.964	0.622	0.183	-1.465	2.014	3.786	9.761	0.967	-0.977	0.916	1.709	-9.508	-2.227	-1.397	-0.977	-0.61	-0.244	0.401	9.288	1.82	-0.061	0.427	1.099	2.504	9.948	-0.912	1.465	0.671	-1.221	1506610262
-9.532	-1.955	-1.075	-1.282	-0.122	0.122	3.066	-8.21	0.341	0.183	-1.465	2.014	3.301	9.485	0.428	-1.099	0.732	1.892	-9.532	-1.955	-1.075	-1.282	-0.122	0.122	0.935	9.368	1.304	-0.244	0.793	0.977	1.654	9.989	-0.416	0.977	0.671	-1.099	1506610262
-9.781	-1.899	-1.169	-0.977	0.061	0.183	3.066	-8.21	0.341	0.671	-2.197	0.977	3.246	9.404	0.018	-0.854	1.221	1.465	-9.781	-1.899	-1.169	-0.977	0.061	0.183	0.992	9.628	1.127	-0.183	1.648	0.916	0.766	9.764	-0.621	1.099	0.122	-0.977	1506610262
-9.782	-1.615	-1.28	-0.671	0.122	0.061	3.174	-9.227	0.365	0.061	-1.831	-0.427	3.487	9.49	-0.34	-0.549	2.502	0.793	-9.782	-1.615	-1.28	-0.671	0.122	0.061	0.451	9.805	1.285	0.244	2.136	1.16	1.324	10.07	-1.219	0.671	-0.244	-1.038	1506610262
-9.499	-1.251	-1.183	-0.671	-0.061	-0.061	2.936	-9.263	0.659	0.061	-1.831	-0.427	3.366	9.708	-0.715	-0.549	2.502	0.793	-9.499	-1.251	-1.183	-0.671	-0.061	-0.061	0.078	9.959	1.476	0.61	2.075	1.099	1.877	9.944	-1.55	0.488	0.061	-1.038	1506610262
-9.398	-1.157	-1.189	-0.977	-0.244	-0.244	2.741	-8.861	1.018	-0.366	-1.648	-1.16	3.425	9.338	-0.797	-0.244	1.282	1.16	-9.398	-1.157	-1.189	-0.977	-0.244	-0.244	-0.105	9.568	1.628	0.671	1.343	0.854	0.907	9.499	-1.517	0.916	-0.061	-1.16	1506610262
-9.185	-1.54	-1.27	-0.977	-0.305	-0.549	2.61	-8.242	1.4	-0.244	-0.488	-1.465	3.644	8.959	-0.688	0.122	0.854	1.709	-9.185	-1.54	-1.27	-0.977	-0.305	-0.549	-0.005	9.148	1.497	0.488	1.099	0.671	0.907	9.499	-1.517	1.16	-0.122	-1.343	1506610262
-9.458	-1.663	-1.221	-0.366	-0.549	-0.366	2.61	-8.242	1.4	-0.244	-0.488	-1.465	3.624	8.799	-0.573	0.305	0.977	1.831	-9.458	-1.663	-1.221	-0.366	-0.549	-0.366	0.376	9.13	1.229	0.549	0.977	0.427	0.993	9.4	-1.337	0.916	0	-1.282	1506610262
-9.497	-1.236	-1.055	-0.183	-0.488	-0.183	2.155	-8.099	1.662	-0.305	0	-1.099	3.528	8.662	-0.418	0.488	0.793	1.648	-9.497	-1.236	-1.055	-0.183	-0.488	-0.183	0.719	9.192	0.902	0.61	0.854	0.122	0.982	9.633	-1.205	0.549	0.366	-0.916	1506610263
-9.701	-1.196	-1.107	0.122	-0.305	-0.183	2.04	-8.12	1.638	-0.305	0.244	-0.427	3.758	8.539	-0.196	0.671	0.793	1.404	-9.701	-1.196	-1.107	0.122	-0.305	-0.183	0.853	9.269	0.702	0.671	1.099	0	0.982	9.633	-1.205	0.366	-0.366	-0.977	1506610263
-9.807	-0.931	-1.464	0.305	-0.244	-0.122	2.006	-8.355	1.638	-0.305	0.244	-0.427	4.069	8.691	0.053	0.732	0.916	0.977	-9.807	-0.931	-1.464	0.305	-0.244	-0.122	0.9	9.577	0.663	0.854	1.526	0	1.102	9.759	-1.481	-0.061	-0.61	-0.916	1506610263
-9.964	-0.534	-1.843	-0.122	-0.244	-0.061	1.982	-8.781	1.548	-0.427	0.366	-0.061	4.34	9.043	0.145	0.61	0.793	0.61	-9.964	-0.534	-1.843	-0.122	-0.244	-0.061	0.992	10.066	0.623	0.977	1.099	-0.122	1.714	10.033	-2.39	-0.488	-0.61	-0.854	1506610263
-10.174	-0.78	-1.591	-0.122	-0.244	0.305	1.969	-9.192	1.336	-0.305	0.366	0.244	4.521	9.132	0.361	0.793	0.244	0.488	-10.174	-0.78	-1.591	-0.122	-0.244	0.305	1.548	10.326	0.672	0.854	0.366	-0.305	1.714	10.033	-2.39	-1.038	-0.61	-0.671	1506610263
-10.788	-0.904	-0.941	-0.183	-0.122	0.61	1.969	-9.192	1.336	-0.122	0.061	0.427	4.78	8.953	0.889	1.221	0.244	0.427	-10.788	-0.904	-0.941	-0.183	-0.122	0.61	1.799	10.056	0.663	0.366	0.183	-0.366	1.7	10.262	-1.897	-1.404	-0.427	-0.427	1506610263
-11.014	-1.262	-0.629	-0.488	0	0.366	2.056	-9.527	1.055	-0.061	-0.183	0.488	4.833	9.237	1.467	1.16	0.61	0.244	-11.014	-1.262	-0.629	-0.488	0	0.366	1.654	10.281	0.617	0.183	0.671	-0.122	1.937	11.057	0.325	-2.502	-0.366	-0.061	1506610263
-10.514	-2.098	-0.012	-0.366	-0.061	0.244	2.2	-9.953	0.736	-0.244	-0.061	0.61	4.832	10.182	1.882	0.488	0.183	-0.244	-10.514	-2.098	-0.012	-0.366	-0.061	0.244	1.448	10.947	1.109	0.549	0.549	-0.183	1.937	11.057	0.325	-3.54	-0.732	0.488	1506610263
-9.537	-2.367	0.922	-0.183	-0.183	0.427	2.891	-10.049	0.506	-0.366	0.488	0.977	4.986	10.136	2.299	0.122	-0.061	-0.244	-9.537	-2.367	0.922	-0.183	-0.183	0.427	1.092	10.414	1.591	0.488	-0.183	-0.061	2.333	10.496	0.657	-3.723	0.488	1.587	1506610263
-8.76	-1.893	1.43	-0.122	-0.122	0.305	2.884	-8.948	0.428	-0.488	1.282	1.038	4.731	9.373	2.504	0.122	-0.061	-0.244	-8.76	-1.893	1.43	-0.122	-0.122	0.305	1.316	9.393	1.938	0.122	-0.122	0	0.792	9.404	1.247	-3.174	1.465	2.625	1506610263
-9.735	-1.407	1.17	-0.061	-0.427	-0.061	2.668	-8.234	0.214	0.061	0.549	-0.305	4.398	9	2.401	-0.366	-0.183	0.61	-9.735	-1.407	1.17	-0.061	-0.427	-0.061	1.62	9.073	2.316	0	0.793	-0.061	0.792	9.404	1.247	-2.319	1.465	2.991	1506610263
-10.093	-1.446	0.848	-0.244	-0.61	-0.427	2.4	-8.245	-0.272	0.366	0.122	-0.427	3.926	9.117	1.976	-0.549	-0.122	0.427	-10.093	-1.446	0.848	-0.244	-0.61	-0.427	1.699	9.46	2.539	0.244	1.282	-0.183	-0.542	10.408	1.212	-1.526	1.038	2.319	1506610263
-9.612	-1.139	1.115	-0.366	-0.366	-0.305	2.4	-8.245	-0.272	0.366	0.122	-0.427	3.823	9.572	1.647	-0.244	-0.122	0.183	-9.612	-1.139	1.115	-0.366	-0.366	-0.305	1.652	10.117	2.528	0.244	1.038	-0.183	0.261	9.465	0.944	-0.488	0.671	1.648	1506610263
-9.499	-0.909	1.081	-0.549	-0.366	-0.366	2.201	-8.916	-1.011	0.61	-0.061	-0.305	3.976	9.47	1.731	0.244	0.366	0	-9.499	-0.909	1.081	-0.549	-0.366	-0.366	1.346	9.863	2.521	0.122	0.671	-0.183	0.261	9.465	0.944	0.427	2.441	1.16	1506610263
-9.313	-1.054	1.169	-0.427	-0.244	-0.244	2.056	-8.693	-1.724	0.732	-0.244	-0.366	3.773	8.821	1.876	0.427	0.61	0	-9.313	-1.054	1.169	-0.427	-0.244	-0.244	1.09	9.031	2.327	-0.122	0.488	-0.122	-0.055	9.054	1.61	1.099	2.991	0.427	1506610263
-9.513	-0.904	1.007	-0.366	0.122	0	2.046	-8.441	-1.566	0.183	-0.61	-0.671	3.447	8.549	1.872	0.427	0.61	0	-9.513	-0.904	1.007	-0.366	0.122	0	1.114	8.845	2.141	0	0.671	-0.122	-0.438	9.01	2.062	1.953	1.282	-0.366	1506610263
-9.586	-0.909	0.873	-0.854	0.061	-0.183	2.01	-8.623	-1.389	-0.427	-0.183	-0.488	3.405	8.801	1.664	-0.061	0.122	-0.427	-9.586	-0.909	0.873	-0.854	0.061	-0.183	1.337	9.338	2.127	0.366	0.793	-0.183	0.496	9.442	2.204	2.136	0	-0.671	1506610263
-9.418	-1.17	1.032	-0.854	0.244	-0.183	1.937	-8.757	-1.123	-0.427	-0.183	-0.488	3.75	9.022	1.543	0.122	0.244	-0.793	-9.418	-1.17	1.032	-0.854	0.244	-0.183	1.44	9.667	2.253	0.427	0.854	-0.183	1.331	9.707	2.156	1.282	0.305	-0.671	1506610263
-9.751	-1.328	1.013	-0.549	0.427	0.061	1.937	-8.757	-1.123	-0.488	0.122	-0.122	4.107	9.16	1.626	0.122	0.244	-0.793	-9.751	-1.328	1.013	-0.549	0.427	0.061	1.233	9.636	2.25	0.244	0.793	0	0.561	9.56	1.993	0.427	0.122	-0.793	1506610263
-9.861	-1.577	0.836	-0.427	0.305	0	2.064	-8.735	-0.615	-0.488	-0.061	0	4.25	9.195	1.841	0.61	1.099	-0.671	-9.861	-1.577	0.836	-0.427	0.305	0	0.983	9.51	2.188	0.061	0.671	0.122	0.537	9.777	2.178	0.793	-1.648	-1.099	1506610263
-9.598	-1.707	0.848	-0.244	0.427	0.061	2.064	-8.735	-0.615	-0.366	-0.305	0	4.069	9.454	1.925	0.366	0.977	-0.549	-9.598	-1.707	0.848	-0.244	0.427	0.061	0.945	9.726	2.01	0.122	0.671	0.122	0.62	9.963	1.305	0.793	-1.221	-0.977	1506610263
-9.665	-1.645	0.616	0	0.366	0	2.159	-8.902	-0.463	-0.366	-0.305	0	3.969	9.656	1.897	0.122	0.671	-0.549	-9.665	-1.645	0.616	0	0.366	0	0.822	9.878	1.922	0.183	0.671	0.183	1.093	9.793	0.718	0.549	-0.977	-1.038	1506610263
-9.826	-1.564	0.231	0	0.244	0	2.355	-9.012	-0.321	-0.305	-0.305	0.061	3.962	9.635	1.779	0	0.732	-0.488	-9.826	-1.564	0.231	0	0.244	0	0.703	9.812	1.902	0.122	0.549	0.305	1.093	9.793	0.718	1.099	-1.282	-0.793	1506610263
-9.799	-1.549	0.02	-0.122	0.305	-0.061	2.621	-8.788	-0.077	-0.488	0.305	0.366	3.801	9.66	1.687	0.061	0.671	-0.366	-9.799	-1.549	0.02	-0.122	0.305	-0.061	0.757	9.837	1.821	0	0.488	0.244	1.491	9.981	0.549	1.221	-0.549	-0.61	1506610263
-9.689	-1.571	-0.059	-0.122	0.244	-0.061	2.553	-8.934	-0.14	-0.366	0.427	0.366	3.488	9.715	1.526	0	0.122	-0.183	-9.689	-1.571	-0.059	-0.122	0.244	-0.061	0.764	9.879	1.659	-0.061	0.061	0.061	0.974	9.99	0.445	0.61	0.122	-0.427	1506610263
-9.818	-1.522	-0.15	0	0.183	-0.122	2.665	-8.967	-0.167	-0.183	0.183	0.305	3.29	9.5	1.44	-0.122	-0.427	-0.183	-9.818	-1.522	-0.15	0	0.183	-0.122	0.897	9.672	1.517	-0.183	-0.305	-0.061	0.457	9.892	0.414	0.732	-0.122	-0.305	1506610264
-9.946	-1.497	-0.244	0	0.061	-0.183	2.665	-8.967	-0.167	-0.122	0.061	0.244	3.29	9.5	1.44	-0.122	-0.427	-0.183	-9.946	-1.497	-0.244	0	0.061	-0.183	1.141	9.466	1.373	-0.244	-0.305	-0.061	0.529	9.983	0.095	0.854	-0.61	-0.305	1506610264
-9.855	-1.477	-0.325	0	0.122	-0.244	2.781	-9.121	-0.275	-0.183	0.305	0.061	3.191	9.136	1.245	0	-0.427	-0.854	-9.855	-1.477	-0.325	0	0.122	-0.244	1.284	9.506	1.219	-0.122	-0.122	-0.122	0.654	10.024	-0.128	0.732	-0.183	-0.305	1506610264
-9.689	-1.394	-0.372	0.061	0.244	-0.244	2.577	-9.188	-0.264	-0.183	0.488	-0.183	3.194	9.292	1.084	0	-0.427	-1.282	-9.689	-1.394	-0.372	0.061	0.244	-0.244	1.346	9.674	1.141	0	0	-0.244	0.744	9.996	-0.212	0.61	0.122	-0.244	1506610264
-9.764	-1.285	-0.415	0.061	0.183	-0.183	2.452	-9.042	-0.184	-0.183	0.366	-0.488	3.315	9.386	0.98	0	-0.427	-1.282	-9.764	-1.285	-0.415	0.061	0.183	-0.183	1.306	9.691	1.189	0.061	0	-0.366	0.761	9.932	-0.269	0.488	-0.061	-0.183	1506610264
-9.86	-1.128	-0.434	0	0.183	-0.183	2.452	-9.042	-0.184	-0.305	0.183	-0.549	3.315	9.386	0.98	0.061	-0.427	-1.526	-9.86	-1.128	-0.434	0	0.183	-0.183	1.194	9.646	1.249	0	-0.061	-0.427	0.934	9.973	-0.233	0.183	-0.183	-0.061	1506610264
-9.889	-1.022	-0.41	-0.122	0.244	-0.244	2.205	-8.787	-0.087	-0.244	0.366	-0.549	3.642	9.519	0.955	0.305	-0.244	-1.343	-9.889	-1.022	-0.41	-0.122	0.244	-0.244	1.107	9.703	1.263	-0.122	-0.183	-0.488	1.141	9.954	-0.325	0.122	0.061	0.061	1506610264
-9.883	-1.012	-0.421	-0.122	0.305	-0.183	2.116	-8.857	-0.08	-0.244	0.427	-0.366	3.685	9.673	0.977	0.305	-0.244	-1.343	-9.883	-1.012	-0.421	-0.122	0.305	-0.183	1.084	9.825	1.257	-0.122	-0.305	-0.549	1.044	9.969	-0.445	0.061	0.183	0.061	1506610264
-9.811	-1.058	-0.477	-0.122	0.305	-0.122	2.151	-8.922	-0.059	-0.183	0.366	-0.122	3.755	9.749	1.06	0.427	-0.183	-0.916	-9.811	-1.058	-0.477	-0.122	0.305	-0.122	1.047	9.837	1.263	-0.122	-0.427	-0.488	0.98	9.972	-0.463	0.061	0.122	0	1506610264
-9.787	-1.133	-0.516	-0.061	0.305	-0.061	2.208	-8.908	-0.008	-0.183	0.427	0.122	3.832	9.654	1.15	0.427	-0.061	-0.61	-9.787	-1.133	-0.516	-0.061	0.305	-0.061	1.028	9.713	1.278	-0.122	-0.427	-0.427	0.956	9.926	-0.441	0.122	0	-0.061	1506610264
-9.828	-1.121	-0.514	-0.061	0.183	-0.061	2.208	-8.908	-0.008	-0.122	0.305	0.183	3.829	9.61	1.232	0.427	-0.061	-0.61	-9.828	-1.121	-0.514	-0.061	0.183	-0.061	1.068	9.658	1.25	-0.122	-0.427	-0.305	1.102	9.898	-0.383	0.061	-0.061	0	1506610264
-9.898	-1.133	-0.48	0	0	-0.061	2.344	-8.859	-0.004	0	0	0.061	3.75	9.604	1.314	0.305	-0.122	-0.122	-9.898	-1.133	-0.48	0	0	-0.061	1.117	9.644	1.208	-0.061	-0.366	-0.244	1.059	9.898	-0.358	0.061	0	0.061	1506610264
-9.867	-1.166	-0.578	0	0	0	2.344	-8.859	-0.004	0.061	-0.122	0.061	3.726	9.642	1.335	0.183	-0.183	0.061	-9.867	-1.166	-0.578	0	0	0	1.169	9.659	1.221	0	-0.244	-0.122	0.962	9.939	-0.469	0.061	0	0	1506610264
-9.787	-1.181	-0.621	0	0	-0.061	2.506	-8.844	-0.11	0.061	-0.183	0.122	3.695	9.697	1.322	0.183	-0.183	0.061	-9.787	-1.181	-0.621	0	0	-0.061	1.258	9.711	1.306	0	-0.122	-0.061	0.956	9.928	-0.524	0.122	-0.061	0	1506610264
-9.78	-1.193	-0.658	-0.061	0	-0.061	2.556	-8.836	-0.14	0.061	-0.061	0.244	3.607	9.714	1.306	0.122	-0.122	0.244	-9.78	-1.193	-0.658	-0.061	0	-0.061	1.262	9.733	1.308	0	0	0	0.947	9.902	-0.551	0.061	-0.061	0	1506610264
-9.788	-1.162	-0.656	-0.061	0	0	2.633	-8.818	-0.178	0.122	-0.061	0.305	3.484	9.714	1.284	0.061	0.122	0.488	-9.788	-1.162	-0.656	-0.061	0	0	1.145	9.71	1.293	0	0.061	0.061	0.979	9.908	-0.532	0	0	0	1506610264
-9.771	-1.174	-0.677	-0.122	0	-0.061	2.688	-8.823	-0.191	0.122	-0.061	0.244	3.314	9.692	1.211	0.061	0.122	0.488	-9.771	-1.174	-0.677	-0.122	0	-0.061	1.074	9.682	1.262	0	0.061	0.122	1.001	9.884	-0.591	0.061	0	0	1506610264
-9.796	-1.178	-0.675	-0.122	0	-0.061	2.722	-8.831	-0.201	0.122	-0.122	0.122	3.167	9.648	1.104	-0.122	0	0.549	-9.796	-1.178	-0.675	-0.122	0	-0.061	1.078	9.665	1.244	0.061	0.061	0.122	0.971	9.889	-0.578	0	0.061	0	1506610264
-9.801	-1.212	-0.654	-0.183	0	-0.061	2.73	-8.838	-0.231	0.061	-0.183	-0.061	3.039	9.611	0.962	-0.122	-0.061	0.427	-9.801	-1.212	-0.654	-0.183	0	-0.061	1.11	9.691	1.241	0.061	0.122	0.061	0.977	9.904	-0.559	0	0.061	0	1506610264
-9.789	-1.181	-0.616	-0.122	-0.061	-0.061	2.687	-8.833	-0.191	0	-0.183	-0.183	2.981	9.604	0.874	-0.122	-0.061	0.427	-9.789	-1.181	-0.616	-0.122	-0.061	-0.061	1.147	9.735	1.217	0.061	0.122	0.061	0.943	9.911	-0.568	0	0	0	1506610264
-9.804	-1.172	-0.617	-0.122	-0.061	-0.061	2.613	-8.817	-0.16	-0.061	-0.061	-0.183	2.99	9.566	0.83	0	0.061	0.122	-9.804	-1.172	-0.617	-0.122	-0.061	-0.061	1.072	9.716	1.219	0.061	0.183	0.061	0.977	9.906	-0.559	0	0	-0.061	1506610264
-9.808	-1.183	-0.586	-0.122	-0.061	-0.061	2.613	-8.817	-0.16	0	-0.122	-0.244	3.005	9.583	0.806	0	0.122	-0.061	-9.808	-1.183	-0.586	-0.122	-0.061	-0.061	0.981	9.733	1.217	0.061	0.061	0	1.017	9.891	-0.56	0	0.061	-0.061	1506610264
-9.8	-1.178	-0.568	-0.122	-0.061	0	2.542	-8.77	-0.074	0	-0.122	-0.244	3.051	9.634	0.804	0	0.122	-0.061	-9.8	-1.178	-0.568	-0.122	-0.061	0	0.979	9.778	1.257	0.061	0	-0.061	1.017	9.893	-0.514	0	0	0	1506610264
-9.801	-1.219	-0.569	-0.061	-0.061	0	2.505	-8.776	-0.044	-0.061	-0.061	-0.244	3.138	9.659	0.833	0	0	-0.061	-9.801	-1.219	-0.569	-0.061	-0.061	0	0.993	9.799	1.262	0	-0.061	-0.061	0.991	9.903	-0.547	-0.061	0	0	1506610264
-9.816	-1.218	-0.584	-0.061	0	0	2.504	-8.754	-0.028	-0.061	-0.061	-0.183	3.196	9.654	0.91	0.061	0	-0.122	-9.816	-1.218	-0.584	-0.061	0	0	1.053	9.772	1.254	0	-0.122	-0.061	0.991	9.903	-0.547	0	0	0	1506610264
-9.796	-1.239	-0.577	-0.061	0	-0.061	2.562	-8.796	-0.032	-0.061	-0.061	-0.061	3.243	9.629	0.981	0.061	0	-0.122	-9.796	-1.239	-0.577	-0.061	0	-0.061	1.107	9.75	1.209	-0.061	-0.122	-0.061	0.953	9.91	-0.568	0	0	-0.061	1506610265
-9.789	-1.213	-0.567	0	0.061	-0.061	2.617	-8.821	-0.045	0	-0.061	0.061	3.297	9.607	1.049	0	-0.061	-0.183	-9.789	-1.213	-0.567	0	0.061	-0.061	1.16	9.72	1.224	0	-0.122	-0.122	0.967	9.895	-0.557	-0.061	-0.061	0	1506610265
-9.812	-1.205	-0.566	0	0.061	-0.061	2.649	-8.825	-0.053	0	0	0.061	3.353	9.595	1.085	-0.061	-0.061	-0.183	-9.812	-1.205	-0.566	0	0.061	-0.061	1.166	9.713	1.226	0	-0.061	-0.061	0.956	9.909	-0.508	-0.061	0	0	1506610265
-9.802	-1.194	-0.578	0	0.061	-0.061	2.706	-8.808	-0.057	0	-0.061	0.061	3.385	9.616	1.101	-0.061	-0.061	-0.183	-9.802	-1.194	-0.578	0	0.061	-0.061	1.154	9.721	1.224	0	-0.061	-0.061	0.943	9.917	-0.529	-0.122	-0.061	0	1506610265
-9.798	-1.151	-0.589	0	0	-0.061	2.716	-8.79	-0.081	0	0	0.061	3.419	9.627	1.08	-0.122	-0.061	-0.122	-9.798	-1.151	-0.589	0	0	-0.061	1.154	9.737	1.237	0	0	-0.061	0.997	9.91	-0.516	-0.061	-0.061	0	1506610265
-9.808	-1.145	-0.61	0	0	-0.061	2.73	-8.783	-0.124	0	0	0.061	3.444	9.623	1.038	-0.122	-0.061	-0.122	-9.808	-1.145	-0.61	0	0	-0.061	1.096	9.723	1.255	-0.061	0	-0.061	0.995	9.895	-0.541	-0.061	-0.061	0	1506610265
-9.805	-1.181	-0.616	0	0	-0.061	2.735	-8.786	-0.158	0	0	0.061	3.414	9.609	0.997	-0.061	-0.061	-0.061	-9.805	-1.181	-0.616	0	0	-0.061	1.077	9.71	1.266	-0.061	-0.061	0	1.019	9.897	-0.508	-0.061	-0.061	0	1506610265
-9.783	-1.182	-0.614	0	0	0	2.714	-8.794	-0.16	0	0.061	0	3.366	9.593	0.98	-0.061	-0.061	0.061	-9.783	-1.182	-0.614	0	0	0	1.097	9.714	1.26	-0.061	-0.061	0	1.065	9.902	-0.504	-0.061	-0.061	0	1506610265
-9.802	-1.157	-0.609	0	0	0	2.7	-8.809	-0.152	-0.061	0.061	-0.061	3.303	9.576	0.961	-0.061	-0.061	0	-9.802	-1.157	-0.609	0	0	0	1.129	9.697	1.257	0	0	0	1.046	9.88	-0.474	-0.061	-0.061	0	1506610265
-9.813	-1.139	-0.617	0	0	0	2.7	-8.809	-0.152	0	-0.061	-0.061	3.303	9.576	0.961	-0.061	-0.061	0	-9.813	-1.139	-0.617	0	0	0	1.111	9.685	1.266	0	0	-0.061	1.042	9.889	-0.482	-0.061	-0.061	0	1506610265
-9.807	-1.15	-0.617	-0.061	0	0	2.67	-8.8	-0.148	0	0	-0.122	3.252	9.58	0.944	0	0	0.061	-9.807	-1.15	-0.617	-0.061	0	0	1.09	9.705	1.281	0	0	-0.061	1.028	9.889	-0.493	-0.061	-0.061	0	1506610265
-9.802	-1.174	-0.618	0	0	0	2.645	-8.825	-0.122	-0.061	0.061	-0.122	3.247	9.604	0.968	0	0	0.061	-9.802	-1.174	-0.618	0	0	0	1.078	9.714	1.267	0	-0.061	-0.061	1.028	9.889	-0.493	-0.061	0	0	1506610265
-9.81	-1.192	-0.628	-0.061	0	0	2.645	-8.825	-0.122	-0.061	0.061	-0.061	3.243	9.615	1.002	0	0	0.061	-9.81	-1.192	-0.628	-0.061	0	0	1.108	9.737	1.266	-0.061	0	-0.061	1.034	9.9	-0.49	-0.061	-0.061	-0.061	1506610265
-9.793	-1.17	-0.611	0	0	0	2.596	-8.826	-0.108	0	0	-0.122	3.235	9.637	1.035	0	0	0	-9.793	-1.17	-0.611	0	0	0	1.154	9.753	1.241	-0.061	-0.061	-0.061	1.011	9.903	-0.469	0	-0.061	-0.061	1506610265
-9.796	-1.153	-0.617	0	0	0	2.58	-8.805	-0.063	0	0	-0.061	3.252	9.605	1.087	0	0.061	-0.061	-9.796	-1.153	-0.617	0	0	0	1.121	9.694	1.257	-0.061	0	-0.061	1.024	9.903	-0.471	-0.061	0	0	1506610265
-9.784	-1.182	-0.62	0	0	0	2.597	-8.817	-0.068	0	0	0	3.262	9.607	1.108	0	0.061	-0.061	-9.784	-1.182	-0.62	0	0	0	1.068	9.698	1.251	0	0	0	1.065	9.906	-0.473	-0.061	0	0	1506610265
-9.77	-1.142	-0.611	0	0	0	2.597	-8.823	-0.073	0	0.061	0	3.299	9.633	1.101	-0.122	0	-0.061	-9.77	-1.142	-0.611	0	0	0	1.048	9.735	1.27	-0.061	-0.061	0	1.062	9.903	-0.479	-0.061	0	0	1506610265
-9.794	-1.154	-0.632	0	-0.061	0	2.615	-8.805	-0.078	0	-0.061	-0.061	3.335	9.625	1.038	-0.122	0	0	-9.794	-1.154	-0.632	0	-0.061	0	1.061	9.721	1.287	-0.061	-0.061	0	1.053	9.893	-0.493	-0.061	-0.122	0	1506610265
-9.81	-1.183	-0.642	-0.061	-0.061	0	2.615	-8.805	-0.078	0	-0.061	-0.061	3.311	9.577	1.007	-0.061	0	0	-9.81	-1.183	-0.642	-0.061	-0.061	0	1.098	9.692	1.274	-0.061	-0.061	0	1.032	9.905	-0.484	-0.061	0	0	1506610265
-9.787	-1.194	-0.622	-0.061	-0.061	0	2.647	-8.776	-0.124	0	-0.061	0	3.285	9.568	0.983	-0.061	0	0	-9.787	-1.194	-0.622	-0.061	-0.061	0	1.098	9.692	1.274	0	-0.061	0	1.036	9.909	-0.44	-0.061	0	0	1506610265
-9.793	-1.16	-0.595	0	-0.061	0	2.687	-8.815	-0.145	0	0	0	3.287	9.588	0.958	-0.061	0	0	-9.793	-1.16	-0.595	0	-0.061	0	1.15	9.72	1.255	0	-0.061	0	1.035	9.892	-0.421	-0.061	-0.061	0	1506610265
-9.805	-1.132	-0.609	-0.061	-0.061	0	2.695	-8.792	-0.134	0	0	0	3.274	9.539	0.95	-0.061	0	0	-9.805	-1.132	-0.609	-0.061	-0.061	0	1.148	9.667	1.273	0	0	-0.061	1.032	9.886	-0.446	-0.061	-0.122	0	1506610265
-9.804	-1.15	-0.621	-0.061	-0.061	-0.061	2.7	-8.782	-0.097	0	-0.061	-0.061	3.262	9.558	0.976	0	0	0	-9.804	-1.15	-0.621	-0.061	-0.061	-0.061	1.097	9.677	1.263	0	0	-0.061	1.028	9.893	-0.483	-0.061	0	0	1506610265
-9.79	-1.154	-0.596	-0.061	-0.061	0	2.687	-8.789	-0.108	0	-0.061	-0.061	3.296	9.597	0.993	0	0	0	-9.79	-1.154	-0.596	-0.061	-0.061	0	1.083	9.721	1.276	0	0	-0.061	1.08	9.886	-0.444	-0.061	0	0	1506610265
-9.781	-1.153	-0.597	-0.061	0	0	2.687	-8.789	-0.108	0	-0.061	-0.061	3.305	9.603	1.022	0	0	0	-9.781	-1.153	-0.597	-0.061	0	0	1.122	9.715	1.275	0	0	-0.061	1.081	9.89	-0.404	-0.061	0	0	1506610265
-9.77	-1.13	-0.573	-0.061	0	0	2.683	-8.78	-0.12	0	0	-0.061	3.291	9.572	1.042	0	0	0	-9.77	-1.13	-0.573	-0.061	0	0	1.104	9.658	1.261	0	0	-0.061	1.108	9.884	-0.401	-0.061	0	0	1506610266
-9.829	-1.115	-0.522	-0.061	-0.061	0	2.633	-8.768	-0.127	0	-0.061	-0.061	3.24	9.539	1.034	0	-0.061	0	-9.829	-1.115	-0.522	-0.061	-0.061	0	1.095	9.617	1.275	0.061	0.061	-0.061	1.158	9.875	-0.31	-0.122	0.061	0.061	1506610266
-9.768	-1.141	-0.463	-0.183	0	-0.061	2.623	-8.796	-0.117	0	-0.061	-0.061	3.244	9.538	1.018	0	-0.061	0	-9.768	-1.141	-0.463	-0.183	0	-0.061	1.123	9.652	1.327	0.061	0.061	-0.061	1.151	9.908	-0.273	-0.183	0.183	0.122	1506610266
-9.697	-1.171	-0.423	-0.244	0.061	-0.061	2.578	-8.866	-0.116	0	-0.061	-0.061	3.285	9.568	1.035	0.061	0	0	-9.697	-1.171	-0.423	-0.244	0.061	-0.061	1.188	9.72	1.37	0.061	0.122	-0.122	1.156	9.867	-0.189	-0.244	0.183	0.183	1506610266
-9.804	-1.047	-0.328	-0.366	0.061	0	2.525	-8.904	-0.096	0.061	-0.183	-0.061	3.332	9.61	1.168	0.061	-0.061	0.122	-9.804	-1.047	-0.328	-0.366	0.061	0	1.255	9.686	1.446	0.122	0.122	-0.122	1.151	9.836	-0.048	-0.366	0.122	0.244	1506610266
-9.918	-1.004	-0.292	-0.427	0	-0.061	2.422	-8.937	-0.091	0.183	-0.427	-0.183	3.449	9.513	1.274	0.061	-0.061	0.122	-9.918	-1.004	-0.292	-0.427	0	-0.061	1.445	9.616	1.529	0.122	0.305	-0.122	1.054	9.874	-0.128	-0.183	0	0.183	1506610266
-9.86	-1.034	-0.476	-0.61	-0.366	-0.305	2.422	-8.937	-0.091	0.305	-0.732	-0.244	3.633	9.54	1.329	0.122	0.305	0.244	-9.86	-1.034	-0.476	-0.61	-0.366	-0.305	1.725	9.738	1.547	0	0.549	-0.183	0.785	9.875	-0.273	0.305	-0.244	-0.061	1506610266
-9.832	-0.869	-0.677	-0.916	-0.671	-0.671	2.253	-9.154	-0.181	0.488	-1.221	-0.427	3.748	9.637	1.288	0.122	0.305	0.244	-9.832	-0.869	-0.677	-0.916	-0.671	-0.671	1.966	9.921	1.493	-0.061	0.671	-0.244	0.635	9.86	-0.415	0.61	-0.122	-0.244	1506610266
-9.592	-0.563	-1.136	-1.343	-0.427	-0.793	2.006	-9.327	-0.376	0.671	-1.404	-0.488	3.807	9.595	1.308	0.244	0.732	0.305	-9.592	-0.563	-1.136	-1.343	-0.427	-0.793	2.17	9.929	1.312	-0.183	0.916	-0.366	0.855	9.816	-1.023	0.732	0.366	-0.549	1506610266
-9.627	-0.537	-1.461	-1.831	-0.427	-0.793	1.833	-9.189	-0.164	0.732	-1.648	-0.427	3.842	9.264	1.339	0.732	1.282	-0.061	-9.627	-0.537	-1.461	-1.831	-0.427	-0.793	2.242	9.635	1.019	-0.244	1.282	-0.488	1.345	9.75	-1.235	0.854	0.427	-0.854	1506610266
-9.848	-0.544	-1.513	-2.258	-0.244	-0.549	1.723	-8.954	0.043	0.793	-2.319	-0.549	3.804	8.921	1.345	0.916	1.77	-0.366	-9.848	-0.544	-1.513	-2.258	-0.244	-0.549	2.128	9.371	0.53	-0.427	1.709	-0.427	2.078	9.817	-1.052	0.427	1.221	-0.671	1506610266
-10.04	-0.522	-1.501	-2.502	-0.183	-0.488	1.8	-9.002	0.182	1.038	-3.174	-0.793	3.756	8.929	1.175	0.916	1.77	-0.366	-10.04	-0.522	-1.501	-2.502	-0.183	-0.488	1.849	9.552	0.096	-0.488	2.38	-0.305	2.107	9.86	-1.123	0.366	1.465	-0.488	1506610266
-9.983	-0.632	-1.491	-2.625	-0.122	-0.427	1.846	-9.262	0.409	1.099	-3.418	-0.854	3.865	9.516	0.974	0.61	2.075	-1.526	-9.983	-0.632	-1.491	-2.625	-0.122	-0.427	1.413	10.2	-0.184	-0.305	2.808	-0.183	1.774	9.915	-1.28	0.305	1.526	-0.549	1506610266
-9.786	-0.724	-1.579	-2.686	-0.244	-0.488	1.846	-9.262	0.409	0.977	-3.052	-0.488	3.865	9.516	0.974	0.61	2.075	-1.526	-9.786	-0.724	-1.579	-2.686	-0.244	-0.488	0.729	10.225	-0.163	-0.183	2.686	0	1.493	9.884	-1.371	0.183	1.526	-0.732	1506610266
-9.666	-0.937	-1.699	-2.747	-0.427	-0.488	1.81	-8.354	1.046	0.977	-2.93	-0.122	4.622	9.822	0.67	0.488	2.38	-1.953	-9.666	-0.937	-1.699	-2.747	-0.427	-0.488	0.324	10.119	0.053	-0.244	2.441	0.061	1.589	9.744	-1.266	0.061	1.526	-0.732	1506610266
-9.781	-1.043	-1.714	-2.563	-0.61	-0.488	1.81	-8.354	1.046	1.221	-2.93	0.244	4.762	9.683	0.481	0.244	2.441	-1.77	-9.781	-1.043	-1.714	-2.563	-0.61	-0.488	0.209	9.96	0.221	-0.427	2.075	0.122	1.759	9.75	-1.058	-0.244	2.075	-0.61	1506610266
-9.823	-1.001	-1.846	-2.625	-0.916	-0.427	1.864	-7.886	0.965	1.404	-3.174	0.671	4.735	9.451	0.401	0.061	1.831	-0.427	-9.823	-1.001	-1.846	-2.625	-0.916	-0.427	0.223	9.762	0.202	-0.671	1.892	0.305	1.541	9.831	-0.884	-0.427	2.075	-0.488	1506610266
-9.784	-1.103	-2.046	-2.441	-0.977	-0.366	1.864	-7.886	0.965	1.465	-3.418	1.221	4.627	9.332	0.315	0.061	1.831	-0.427	-9.784	-1.103	-2.046	-2.441	-0.977	-0.366	0.275	9.636	0.035	-0.671	2.014	0.549	1.285	9.86	-1.213	-0.549	1.953	-0.61	1506610266
-9.688	-1.158	-2.259	-2.319	-1.038	-0.305	2.342	-8.26	0.834	1.587	-3.052	1.77	4.405	9.393	0.135	-0.183	2.075	0.122	-9.688	-1.158	-2.259	-2.319	-1.038	-0.305	0.319	9.761	-0.026	-0.488	2.197	0.671	1.218	9.874	-1.546	-0.793	1.892	-0.732	1506610266
-9.525	-1.109	-2.531	-2.136	-1.038	-0.244	2.798	-8.646	0.842	1.404	-2.991	2.197	4.219	9.469	-0.153	-0.244	2.014	0.122	-9.525	-1.109	-2.531	-2.136	-1.038	-0.244	0.366	9.906	0.019	-0.305	2.197	0.732	1.202	9.866	-1.8	-0.977	1.831	-0.793	1506610266
-9.514	-1.05	-2.906	-2.075	-1.16	-0.122	2.798	-8.646	0.842	1.038	-3.052	2.258	4.219	9.469	-0.153	-0.244	2.014	0.122	-9.514	-1.05	-2.906	-2.075	-1.16	-0.122	0.384	9.879	0.104	-0.366	2.075	0.732	1.276	9.804	-2.138	-1.16	1.831	-0.977	1506610266
-9.483	-1.098	-3.11	-2.014	-1.16	0	3.18	-8.874	0.761	0.61	-2.747	1.831	4.014	9.31	-0.541	-0.061	2.014	0.244	-9.483	-1.098	-3.11	-2.014	-1.16	0	0.358	9.755	0.105	-0.305	1.953	0.671	1.404	9.877	-2.346	-1.648	1.892	-1.099	1506610266
-9.639	-1.296	-2.61	-2.075	-0.793	0.366	3.531	-8.995	0.964	0.183	-2.625	1.038	3.82	9.097	-0.541	0.183	2.136	0.427	-9.639	-1.296	-2.61	-2.075	-0.793	0.366	0.188	9.534	0.041	-0.305	1.648	0.732	1.782	10.109	-1.621	-2.441	2.197	-0.977	1506610266
-10.525	-1.363	-1.82	-2.319	-0.244	0.488	3.531	-8.995	0.964	-0.244	-2.197	0.427	3.725	9.336	-0.413	0.183	2.136	0.427	-10.525	-1.363	-1.82	-2.319	-0.244	0.488	0.181	9.81	0.051	-0.61	1.953	0.977	1.452	10.521	-0.705	-3.784	2.563	-0.671	1506610266
-10.812	-1.841	-1.292	-2.502	0.183	0.366	3.451	-10.518	1.476	-0.549	-1.77	0	3.564	10.17	-0.425	0.183	2.014	0.549	-10.812	-1.841	-1.292	-2.502	0.183	0.366	0.383	10.627	1.386	0.671	2.014	0.671	1.109	11.335	0.031	-4.395	2.136	-0.244	1506610266
-10.347	-2.504	-0.257	-2.991	-1.099	0.305	3.451	-10.518	1.476	-0.488	-1.404	-0.122	3.748	10.59	-0.26	-0.244	0.488	0.732	-10.347	-2.504	-0.257	-2.991	-1.099	0.305	1.273	10.842	2.432	1.465	1.648	0.061	1.012	11.206	1.322	-5.005	1.953	0.793	1506610267
-10.332	-2.432	1.391	-3.235	-1.648	0.183	3.266	-10.946	1.54	0	-1.831	-0.61	4.309	9.465	0.394	-0.244	0.488	0.732	-10.332	-2.432	1.391	-3.235	-1.648	0.183	1.303	9.343	2.827	0.671	1.892	0.183	1.704	10.19	2.186	-4.822	3.418	2.014	1506610267
-10.654	-2.515	1.976	-2.808	-2.014	0.061	3.165	-9.701	1.498	0.488	-2.258	-1.587	4.32	8.733	1.105	0.671	0.977	1.343	-10.654	-2.515	1.976	-2.808	-2.014	0.061	1.237	8.568	3.047	0.366	2.93	0.61	0.486	9.153	2.893	-2.563	3.54	2.319	1506610267
-9.349	-2.464	1.841	-2.197	-1.099	0.671	2.79	-9.079	1.083	1.16	-2.075	-2.258	3.589	9.78	1.474	1.526	4.089	1.953	-9.349	-2.464	1.841	-2.197	-1.099	0.671	1.357	9.709	2.791	1.038	3.967	0.671	-0.169	8.641	2.802	-0.732	1.587	2.625	1506610267
-8.524	-1.982	1.294	-2.197	0	0.671	2.242	-9.532	0.377	1.709	-2.197	-2.014	2.809	10.552	1.469	1.526	4.089	1.953	-8.524	-1.982	1.294	-2.197	0	0.671	0.907	10.066	2.94	1.465	3.845	0.427	1.373	7.954	1.544	1.343	2.075	3.601	1506610267
-8.798	-1.44	0.874	-2.319	-0.183	0.366	1.847	-8.311	-0.712	1.892	-2.197	-1.282	2.463	10.127	1.5	1.221	3.418	1.465	-8.798	-1.44	0.874	-2.319	-0.183	0.366	0.438	9.438	3.175	0.916	3.54	0.549	1.073	9.137	1.42	1.587	4.333	4.089	1506610267
-8.898	-1.365	0.605	-2.808	0.061	0.183	1.803	-8.039	-1.048	1.77	-2.319	-0.977	2.315	9.916	1.672	1.282	2.808	2.197	-8.898	-1.365	0.605	-2.808	0.061	0.183	0.169	9.118	2.9	0.366	3.174	0.549	0.374	9.356	1.938	1.77	3.967	5.066	1506610267
-9.392	-1.337	0.446	-3.296	0.244	0.183	1.803	-8.039	-1.048	1.587	-2.319	-0.854	1.66	9.958	1.529	1.282	2.808	2.197	-9.392	-1.337	0.446	-3.296	0.244	0.183	0.335	9.339	2.671	0.305	2.747	0.427	1.343	9.655	2.451	2.319	4.333	5.127	1506610267
-9.89	-1.06	0.406	-3.418	0	0.305	1.561	-8.318	-1.397	1.526	-2.563	-0.61	1.197	9.772	1.305	0.916	2.502	1.953	-9.89	-1.06	0.406	-3.418	0	0.305	0.688	9.449	2.566	0.305	2.686	0.183	2.206	10.06	2.501	2.991	5.493	4.7	1506610267
-9.726	-0.7	0.268	-3.601	-0.061	0.244	1.483	-8.573	-1.656	1.343	-3.052	-0.183	1.197	9.772	1.305	0.732	1.587	1.343	-9.726	-0.7	0.268	-3.601	-0.061	0.244	0.75	9.436	2.401	0.183	2.563	0.061	1.785	10.389	1.817	2.625	5.188	3.967	1506610267
-9.355	-0.591	0.219	-3.784	0	0.122	1.848	-8.927	-1.364	0.977	-2.93	0.244	1.674	9.387	1.129	1.038	1.648	0.366	-9.355	-0.591	0.219	-3.784	0	0.122	0.721	9.522	2.262	0.061	2.319	-0.061	0.912	10.007	1.505	2.747	4.883	3.235	1506610267
-9.7	-0.666	0.29	-3.418	-0.122	0.305	1.933	-8.957	-0.987	0.549	-2.747	0.61	1.858	9.402	1.041	1.404	2.136	-0.671	-9.7	-0.666	0.29	-3.418	-0.122	0.305	0.901	9.554	2.139	0	2.075	-0.244	0.313	9.373	1.288	2.38	4.211	2.38	1506610267
-10.055	-0.603	-0.028	-3.235	-0.183	0.305	1.933	-8.957	-0.987	0.244	-2.991	0.916	1.858	9.402	1.041	1.648	2.014	-1.526	-10.055	-0.603	-0.028	-3.235	-0.183	0.305	1.078	9.429	2.009	0.061	2.014	-0.366	0.903	8.881	1.946	3.113	4.028	1.343	1506610267
-10.229	-0.683	-0.123	-3.479	-0.183	0.244	2.058	-8.869	-0.557	0.061	-3.113	1.099	2.769	9.338	1.337	1.953	2.136	-2.258	-10.229	-0.683	-0.123	-3.479	-0.183	0.244	1.267	9.5	1.902	0.183	2.197	-0.427	2.734	9.243	1.808	2.441	5.005	0.488	1506610267
-9.898	-0.73	-0.039	-3.784	0	0.061	2.134	-9.424	-0.223	0.061	-3.174	1.282	3.267	9.719	1.59	2.075	2.563	-2.808	-9.898	-0.73	-0.039	-3.784	0	0.061	1.303	9.769	1.788	0.305	2.625	-0.427	2.981	9.585	1.562	1.526	4.272	0.061	1506610267
-10.152	-0.754	0.211	-3.54	0.122	-0.122	2.214	-9.594	-0.172	0.305	-3.296	1.587	3.713	10.159	1.845	2.075	3.113	-3.601	-10.152	-0.754	0.211	-3.54	0.122	-0.122	1.002	9.958	1.757	0.488	2.93	-0.244	2.135	9.373	2.184	1.16	3.418	-0.061	1506610267
-10.283	-1.774	-0.726	-3.113	-0.366	-0.366	2.214	-9.594	-0.172	0.549	-3.418	1.892	3.713	10.159	1.845	2.075	3.113	-3.601	-10.283	-1.774	-0.726	-3.113	-0.366	-0.366	0.607	10.085	1.817	0.427	2.869	0.061	0.615	9.288	2.018	2.258	1.465	-1.038	1506610267
-10.744	-2.846	-0.285	-2.075	-0.488	-0.122	2.412	-9.469	-0.053	0.61	-3.357	1.953	4.48	10.817	1.904	1.892	4.028	-3.174	-10.744	-2.846	-0.285	-2.075	-0.488	-0.122	0.321	10.47	1.803	0.305	2.747	0.488	0.28	10.666	1.548	2.808	-0.366	-1.831	1506610267
-9.554	-1.506	-0.281	-1.831	0.061	-0.061	2.521	-10.008	-0.629	0.916	-3.723	1.77	4.407	11.237	1.771	0.732	3.662	-1.221	-9.554	-1.506	-0.281	-1.831	0.061	-0.061	0.062	10.671	1.631	0.305	2.625	0.793	3.019	11.114	2.919	0.061	-1.099	-0.916	1506610267
-9.391	-1.263	-1.568	-2.991	-0.183	-0.671	2.521	-10.008	-0.629	1.282	-3.845	1.465	4.267	11.093	1.538	0.732	3.662	-1.221	-9.391	-1.263	-1.568	-2.991	-0.183	-0.671	-0.414	10.271	1.445	0.183	2.93	1.221	1.877	9.467	-0.729	2.197	1.953	-1.282	1506610267
-9.593	-2.178	-2.226	-3.296	-0.488	-0.732	2.749	-9.528	-0.654	0.916	-3.357	1.282	3.944	10.423	0.938	-0.122	2.991	0	-9.593	-2.178	-2.226	-3.296	-0.488	-0.732	-0.512	9.588	1.085	-0.122	2.808	1.587	1.158	9.777	-0.05	1.465	0.854	-1.648	1506610267
-9.56	-2.232	-2.188	-3.723	-0.305	-0.366	2.791	-8.251	-0.256	0.366	-3.052	0.732	3.275	10.018	0.132	-1.77	1.831	2.136	-9.56	-2.232	-2.188	-3.723	-0.305	-0.366	0.039	9.618	0.514	-0.305	2.869	1.892	1.531	10.241	-0.752	1.526	2.38	-1.404	1506610267
-9.592	-2.077	-2.104	-3.601	-0.061	-0.305	2.534	-7.971	-0.182	0.427	-3.418	-0.061	2.942	10.395	-0.651	-1.77	1.831	2.136	-9.592	-2.077	-2.104	-3.601	-0.061	-0.305	0.702	10.444	0.147	0.122	3.601	1.77	1.45	10.104	-0.914	0.793	1.892	-0.977	1506610267
-9.912	-1.723	-2.16	-3.418	-0.244	-0.549	2.413	-8.971	-0.153	0.61	-3.845	-0.854	3.531	10.466	-1.186	-2.136	1.221	2.075	-9.912	-1.723	-2.16	-3.418	-0.244	-0.549	0.563	10.59	0.239	0.183	4.272	1.831	1.136	10.04	-1.477	1.16	0.732	-1.16	1506610267
-9.577	-1.377	-2.096	-3.723	-0.488	-0.549	2.47	-9.487	0.018	0.244	-3.723	-1.526	3.708	10.018	-1.791	-1.099	4.333	0.732	-9.577	-1.377	-2.096	-3.723	-0.488	-0.549	0.175	10.331	0.264	0.122	4.211	1.953	1.324	10.103	-1.688	0.916	0.916	-1.221	1506610267
-9.399	-1.262	-2.189	-4.089	-0.671	-0.488	2.406	-9.527	0.584	-0.061	-3.174	-2.197	3.46	9.519	-2.158	-1.099	4.333	0.732	-9.399	-1.262	-2.189	-4.089	-0.671	-0.488	0.068	9.887	0.264	-0.122	3.784	1.77	1.546	9.738	-1.643	0.977	1.831	-1.343	1506610268
-9.312	-1.324	-2.444	-4.395	-0.732	-0.549	1.989	-8.573	1.993	0.122	-2.747	-2.686	3.28	9.105	-2.181	-0.183	4.517	0.977	-9.312	-1.324	-2.444	-4.395	-0.732	-0.549	0.025	9.434	0.104	0.061	3.845	1.526	1.347	9.616	-1.633	1.038	2.563	-1.343	1506610268
-9.065	-1.531	-2.534	-4.517	-0.61	-0.549	1.577	-8.289	2.462	0.427	-2.197	-2.686	3.193	9.031	-2.205	0.549	3.906	1.343	-9.065	-1.531	-2.534	-4.517	-0.61	-0.549	0.031	9.345	-0.231	0.427	3.967	1.404	1.288	9.532	-1.682	0.732	2.869	-1.282	1506610268
-9.122	-1.707	-2.586	-4.272	-0.427	-0.488	1.577	-8.289	2.462	0.854	-2.136	-2.258	3.193	9.031	-2.205	0.549	3.906	1.343	-9.122	-1.707	-2.586	-4.272	-0.427	-0.488	0.142	9.342	-0.396	0.916	3.906	1.282	0.867	9.347	-1.866	0.732	2.747	-1.099	1506610268
-9.311	-1.669	-2.683	-3.906	-0.488	-0.549	1.175	-7.978	2.67	1.221	-2.808	-1.587	3.5	8.873	-2.157	0.61	3.906	1.16	-9.311	-1.669	-2.683	-3.906	-0.488	-0.549	0.25	9.314	-0.294	1.221	3.967	1.16	0.452	9.491	-1.829	0.427	2.441	-1.16	1506610268
-9.662	-1.513	-2.698	-3.601	-0.671	-0.488	1.175	-7.978	2.67	1.404	-3.418	-1.038	3.5	8.873	-2.157	0.854	3.784	1.038	-9.662	-1.513	-2.698	-3.601	-0.671	-0.488	0.354	9.69	-0.261	1.404	4.15	0.977	0.493	9.727	-1.833	-0.061	1.77	-1.16	1506610268
-9.92	-1.391	-2.529	-3.113	-0.854	-0.305	1.272	-8.135	2.486	1.526	-3.54	-0.366	3.691	9.679	-2.049	1.16	3.723	1.16	-9.92	-1.391	-2.529	-3.113	-0.854	-0.305	0.31	10.28	-0.224	1.526	3.845	0.732	0.762	9.933	-1.589	-0.244	1.648	-1.282	1506610268
-9.832	-1.184	-2.562	-2.38	-0.977	-0.122	1.347	-8.287	2.129	1.526	-3.54	-0.366	3.637	10.095	-1.835	1.404	3.418	1.282	-9.832	-1.184	-2.562	-2.38	-0.977	-0.122	0.255	10.494	0.014	1.587	3.479	0.488	0.455	10.212	-1.492	-0.549	1.709	-1.282	1506610268
-9.508	-1.011	-2.503	-1.831	-1.038	0.244	1.492	-8.284	1.805	1.404	-3.601	1.343	3.59	10.255	-1.439	1.892	2.625	1.648	-9.508	-1.011	-2.503	-1.831	-1.038	0.244	0.251	10.483	0.129	1.587	2.808	0.366	0.97	10.14	-1.616	-1.282	1.465	-1.343	1506610268
-10.073	-1.258	-2.186	-1.831	-1.953	0.671	1.727	-8.202	1.554	1.221	-3.845	2.319	3.558	10.115	-0.821	1.892	2.625	1.648	-10.073	-1.258	-2.186	-1.831	-1.953	0.671	0.413	10.171	0.152	1.16	2.197	0.488	1.436	10.003	-1.469	-2.014	1.587	-1.16	1506610268
-10.794	-1.453	-1.646	-2.625	-0.732	1.221	2.067	-8.008	1.34	0.916	-3.906	3.052	3.351	10.253	-0.231	2.136	2.686	1.77	-10.794	-1.453	-1.646	-2.625	-0.732	1.221	0.886	10.554	0.574	0.916	2.014	0.427	1.461	10.567	-0.813	-2.808	1.709	-0.549	1506610268
-10.78	-2.992	-1.212	-2.136	-0.854	1.038	2.579	-8.862	1.012	0.732	-3.662	3.784	3.134	11.331	0.163	2.258	2.502	1.831	-10.78	-2.992	-1.212	-2.136	-0.854	1.038	2.058	11.813	1.394	1.526	1.892	-0.366	0.866	11.227	0.542	-3.296	1.831	0.305	1506610268
-9.885	-3.878	0.005	-1.221	-0.793	1.038	3.419	-11.098	0.502	0.732	-3.113	4.15	3.601	11.41	1.067	2.014	1.892	1.526	-9.885	-3.878	0.005	-1.221	-0.793	1.038	1.885	10.993	1.914	1.099	1.77	-0.305	0.963	11.286	1.303	-4.944	1.709	1.16	1506610268
-10.095	-2.926	1.317	-1.404	-0.61	0.793	4.87	-9.972	-0.073	0.488	-2.625	2.93	4.393	10.1	2.461	1.953	2.258	0.916	-10.095	-2.926	1.317	-1.404	-0.61	0.793	0.743	9.001	1.835	1.099	1.77	-0.305	0.648	10.203	2.05	-4.944	2.441	2.563	1506610268
-10.856	-2.303	1.238	-1.953	-1.404	0.427	4.87	-9.972	-0.073	-0.061	-1.892	0.427	4.393	10.1	2.461	2.502	4.211	1.099	-10.856	-2.303	1.238	-1.953	-1.404	0.427	0.664	8.685	2.201	0.061	2.258	0.671	-0.248	10.16	2.03	-3.906	1.709	3.296	1506610268
-9.588	-2.561	1.194	-1.831	-0.549	0.427	4.165	-9.197	-0.221	-0.061	-1.587	-1.526	2.694	10.341	1.737	2.075	4.761	1.77	-9.588	-2.561	1.194	-1.831	-0.549	0.427	1.274	10.135	2.479	0.488	2.93	0.427	-0.618	10.058	1.486	-1.892	1.587	3.296	1506610268
-8.641	-2.046	1.165	-1.465	0.122	0.427	3.464	-9.487	-0.329	0.488	-1.282	-1.77	2.621	10.847	1.363	0.244	2.197	2.075	-8.641	-2.046	1.165	-1.465	0.122	0.427	1.04	10.52	2.522	0.732	2.625	0.183	0.187	9.093	0.651	-0.183	2.808	3.723	1506610268
-8.729	-1.465	0.848	-1.404	0	0.061	3.119	-9.348	-0.373	0.854	-0.671	-1.465	2.621	10.847	1.363	-0.854	0.488	1.709	-8.729	-1.465	0.848	-1.404	0	0.061	0.623	9.503	2.583	0.183	1.953	0.488	0.562	9.269	0.915	1.038	5.127	3.784	1506610268
-8.695	-1.488	0.525	-1.709	-0.366	-0.061	2.779	-8.411	-0.614	0.671	-1.099	-1.831	3.254	9.071	1.264	-0.122	0.916	1.282	-8.695	-1.488	0.525	-1.709	-0.366	-0.061	0.702	8.988	2.567	-0.366	1.953	0.549	-0.386	9.252	1.278	1.099	4.761	3.845	1506610268
-9.171	-1.492	0.645	-1.648	-0.122	-0.122	2.698	-8.043	-0.879	0.427	-1.16	-2.502	2.704	9.036	0.981	0.732	2.136	1.282	-9.171	-1.492	0.645	-1.648	-0.122	-0.122	0.834	9.082	2.488	-0.366	1.77	0.244	-0.248	9.287	1.976	1.282	4.517	3.113	1506610268
-9.526	-1.408	0.768	-1.404	-0.244	-0.122	2.05	-8.798	-1.249	0.305	-0.916	-2.808	2.21	8.888	0.879	0.366	1.099	0.549	-9.526	-1.408	0.768	-1.404	-0.244	-0.122	0.889	9.106	2.442	-0.061	1.221	-0.122	-0.555	9.735	2.553	0.977	3.357	2.686	1506610268
-9.661	-1.067	0.785	-1.282	-0.244	-0.122	2.05	-8.798	-1.249	0.183	-1.038	-2.747	2.183	8.61	0.919	0.366	1.099	0.549	-9.661	-1.067	0.785	-1.282	-0.244	-0.122	1.066	9.046	2.438	0.122	1.038	-0.244	-0.364	9.551	2.943	0.854	1.709	2.258	1506610268
-9.705	-0.519	0.78	-1.16	-0.427	0.061	1.891	-9.002	-1.291	0	-1.404	-2.38	2.43	8.545	1.047	0.549	0.427	-0.122	-9.705	-0.519	0.78	-1.16	-0.427	0.061	1.223	9.015	2.472	0.244	0.977	-0.427	0.896	9.306	2.938	1.282	2.014	1.953	1506610268
-9.454	-0.201	0.778	-1.099	-0.061	0.305	1.882	-8.794	-1.002	-0.427	-1.16	-1.648	2.61	8.574	1.256	0.854	0.366	-1.465	-9.454	-0.201	0.778	-1.099	-0.061	0.305	1.09	8.853	2.529	0.366	0.671	-0.549	1.385	8.965	2.838	1.709	2.319	1.465	1506610268
-9.382	-0.102	0.779	-1.038	0.366	0.549	1.882	-8.794	-1.002	-0.854	-0.488	-0.732	2.808	8.64	1.477	0.854	0.366	-1.465	-9.382	-0.102	0.779	-1.038	0.366	0.549	0.991	8.752	2.519	0.427	0.122	-0.61	2.03	8.729	2.836	1.648	1.892	1.038	1506610268
-9.477	0.151	0.802	-1.099	0.305	0.61	1.897	-8.527	-0.52	-0.854	-0.488	-0.732	3.036	8.772	1.711	0.854	0	-1.709	-9.477	0.151	0.802	-1.099	0.305	0.61	1.102	8.812	2.444	0.549	-0.244	-0.671	3.021	8.751	3.551	0.61	1.709	0.732	1506610269
-9.782	0.507	1.183	-1.465	0.427	0.671	1.983	-8.451	0.028	-1.099	0.732	1.16	3.273	9.009	1.882	0.61	-0.549	-2.075	-9.782	0.507	1.183	-1.465	0.427	0.671	1.349	9.049	2.341	0.61	-0.488	-0.61	3.546	8.831	4.354	-0.671	2.075	0.916	1506610269
-10.698	0.066	1.392	-1.648	0.549	0.427	2.071	-8.628	0.418	-0.854	0.854	1.953	3.54	9.361	2.013	0.61	-0.549	-2.075	-10.698	0.066	1.392	-1.648	0.549	0.427	1.663	9.362	2.225	0.61	-0.671	-0.549	2.481	8.417	3.835	-0.427	1.221	0.61	1506610269
-11.165	-1.264	1.075	-0.977	0.305	0.305	2.193	-8.922	0.711	-0.488	0.61	2.502	3.854	9.643	2.122	0.488	-0.549	-2.197	-11.165	-1.264	1.075	-0.977	0.305	0.305	1.945	9.75	2.077	0.549	-0.671	-0.366	0.796	8.808	2.414	1.709	-0.366	-0.916	1506610269
-11.343	-1.834	0.638	-0.305	-0.244	0.183	2.399	-9.825	0.733	-0.061	0.183	2.747	4.186	10.458	2.111	0.427	-0.183	-2.502	-11.343	-1.834	0.638	-0.305	-0.244	0.183	2.298	10.7	1.745	0.427	-0.244	-0.183	1.489	10.433	2.804	3.845	-0.916	-1.099	1506610269
-10.365	-0.878	1.011	-0.732	0.122	0.061	2.399	-9.825	0.733	0.549	-0.916	2.625	4.681	11.586	2.068	0.427	-0.183	-2.502	-10.365	-0.878	1.011	-0.732	0.122	0.061	2.267	11.624	1.566	0.427	0.427	-0.122	2.607	11.118	3.869	0.671	-1.099	-0.061	1506610269
-10.094	-0.866	0.221	-1.038	0.183	-0.427	2.56	-10.726	0.305	1.221	-2.258	2.38	5.199	11.965	2.056	0.305	0.488	-2.625	-10.094	-0.866	0.221	-1.038	0.183	-0.427	1.52	11.533	1.704	0.061	0.671	-0.061	-0.325	9.765	1.666	2.808	-0.671	-1.16	1506610269
-9.308	-1.491	-0.445	-0.916	0.244	-0.793	3.149	-10.602	0.055	1.282	-2.563	2.014	5.12	11.35	1.936	0.183	1.221	-2.258	-9.308	-1.491	-0.445	-0.916	0.244	-0.793	0.885	10.843	1.637	-0.366	0.244	0.183	0.452	9.987	-0.244	2.808	-1.526	-1.343	1506610269
-8.978	-1.662	-0.863	-0.854	0.244	-0.732	3.831	-9.546	0.116	0.793	-1.831	1.343	-38.261	11.896	-24.608	0.183	1.282	-0.977	-8.978	-1.662	-0.863	-0.854	0.244	-0.732	1.064	10.21	1.18	-0.549	-0.122	0.244	1.345	9.68	-0.736	2.625	0.183	-1.465	1506610269
-9.059	-1.598	-1.353	-1.221	0.061	-0.793	3.225	-8.484	-0.068	0.61	-0.977	0.366	3.601	8.857	1.189	-0.671	0.977	-0.732	-9.059	-1.598	-1.353	-1.221	0.061	-0.793	1.416	9.325	0.785	-0.671	0.366	0.305	1.8	9.611	-0.565	2.502	0.793	-1.404	1506610269
-9.382	-1.723	-1.637	-1.282	0.183	-0.61	3.225	-8.484	-0.068	0.793	-1.709	-0.977	3.601	8.857	1.189	-0.671	0.366	1.038	-9.382	-1.723	-1.637	-1.282	0.183	-0.61	1.386	8.533	0.447	-0.793	1.282	0.488	1.296	9.554	-0.581	2.197	0.854	-1.221	1506610269
-9.637	-1.581	-1.631	-1.16	0.244	-0.427	2.686	-8.101	-0.095	0.671	-2.991	-2.197	3.241	8.921	0.256	-0.732	0.977	0.61	-9.637	-1.581	-1.631	-1.16	0.244	-0.427	1.256	8.577	0.133	-0.61	2.136	0.793	1.242	9.813	-1.04	1.526	0.549	-0.916	1506610269
-9.656	-1.078	-1.516	-1.16	0.427	-0.366	2.493	-8.396	-0.132	0.427	-3.052	-2.991	3.447	9.674	-0.25	-1.038	1.465	-0.122	-9.656	-1.078	-1.516	-1.16	0.427	-0.366	1.036	9.318	0.051	-0.061	2.808	1.038	1.376	9.851	-1.256	1.16	0	-0.793	1506610269
-9.702	-0.589	-1.57	-1.465	0.488	-0.549	2.309	-9.143	-0.016	0.122	-2.502	-3.235	3.447	9.674	-0.25	-1.282	1.77	-0.732	-9.702	-0.589	-1.57	-1.465	0.488	-0.549	0.703	10.012	0.214	0.549	3.113	1.099	1.765	9.826	-1.568	0.854	-0.061	-0.854	1506610269
-9.723	-0.544	-1.547	-1.953	0.122	-0.793	2.17	-9.561	0.538	-0.244	-1.587	-3.052	3.808	9.283	-1.26	-1.465	1.587	-0.671	-9.723	-0.544	-1.547	-1.953	0.122	-0.793	0.341	10.054	0.66	0.793	2.563	0.732	1.757	9.716	-1.511	0.732	0.366	-0.977	1506610269
-9.652	-0.928	-1.464	-2.38	-0.244	-0.854	2.092	-9.369	1.335	-0.244	-1.587	-3.052	3.457	8.827	-1.156	-0.916	1.16	0.366	-9.652	-0.928	-1.464	-2.38	-0.244	-0.854	0.336	9.572	0.892	0.366	1.526	0.488	1.543	9.601	-1.532	0.793	0.916	-1.038	1506610269
-9.639	-1.443	-1.355	-2.197	-0.244	-0.671	1.786	-8.79	2.034	-0.122	0.427	-2.197	3.457	8.827	-1.156	0.244	0.854	1.465	-9.639	-1.443	-1.355	-2.197	-0.244	-0.671	0.818	9.406	0.636	0.061	1.343	0.122	1.213	9.671	-1.263	0.61	1.282	-1.038	1506610269
-9.763	-1.503	-1.257	-1.77	-0.061	-0.549	1.253	-8.48	2.426	0.427	0.122	-1.709	3.192	9.158	-1.046	1.099	0.671	1.526	-9.763	-1.503	-1.257	-1.77	-0.061	-0.549	1.343	9.536	0.336	0.366	1.77	-0.183	1.044	9.795	-1.302	0.61	1.099	-0.916	1506610269
-9.668	-1.217	-1.31	-1.587	0	-0.549	0.793	-8.509	2.403	0.854	-1.16	-0.854	3.216	9.205	-0.768	1.404	1.343	0.916	-9.668	-1.217	-1.31	-1.587	0	-0.549	1.36	9.593	0.285	0.854	2.441	-0.366	0.945	9.892	-1.41	0.427	0.549	-0.854	1506610269
-9.78	-1.166	-1.364	-1.465	-0.244	-0.366	0.784	-8.408	2.123	1.038	-2.075	0.244	3.216	9.205	-0.768	1.648	2.136	0.244	-9.78	-1.166	-1.364	-1.465	-0.244	-0.366	0.928	9.564	0.293	1.282	2.686	-0.366	1.05	9.839	-1.592	0.244	0.183	-0.793	1506610269
-9.93	-1.26	-1.218	-1.16	-0.366	-0.122	1.06	-8.039	1.791	1.038	-2.075	1.404	3.262	9.374	-0.463	1.831	2.136	0.183	-9.93	-1.26	-1.218	-1.16	-0.366	-0.122	0.501	9.654	0.377	1.282	2.441	-0.366	1.237	9.848	-1.637	0	0	-0.732	1506610269
-9.774	-1.077	-1.298	-0.732	-0.366	0.061	1.27	-7.778	1.422	0.916	-2.258	2.441	3.525	10.18	0.376	1.892	2.014	0.427	-9.774	-1.077	-1.298	-0.732	-0.366	0.061	0.238	9.969	0.508	1.16	2.014	-0.305	1.244	9.909	-1.342	-0.244	-0.244	-0.61	1506610269
-9.573	-0.762	-1.603	-0.427	-0.366	0.244	1.544	-7.974	1.028	0.977	-2.441	3.296	3.525	10.18	0.376	1.831	1.953	0.793	-9.573	-0.762	-1.603	-0.427	-0.366	0.244	0.051	10.22	0.481	0.854	1.465	-0.244	1.262	9.935	-1.251	-0.61	-0.305	-0.488	1506610269
-9.679	-0.683	-1.931	-0.183	-0.183	0.61	1.908	-8.39	0.677	0.854	-2.563	3.906	3.493	10.404	0.817	1.587	1.77	1.099	-9.679	-0.683	-1.931	-0.183	-0.183	0.61	-0.006	10.258	0.438	0.488	0.671	0	1.512	9.789	-1.524	-0.977	-0.183	-0.427	1506610269
-10.69	-0.541	-2.098	-0.488	-0.244	0.793	2.455	-8.766	0.439	0.549	-2.441	4.211	3.088	10.713	1.548	1.16	1.587	1.282	-10.69	-0.541	-2.098	-0.488	-0.244	0.793	0.234	10.192	0.397	0.061	-0.122	0.366	1.59	10.067	-1.616	-1.465	-0.183	-0.366	1506610269
-11.073	-0.823	-1.931	-0.977	-0.427	0.61	3.171	-9.209	0.311	0.549	-2.441	4.211	2.975	11.055	1.686	0.549	0.854	1.16	-11.073	-0.823	-1.931	-0.977	-0.427	0.61	1.102	10.834	0.47	-0.061	-0.366	0.488	1.704	10.959	-1.146	-2.441	0.366	0	1506610270
-10.598	-1.66	-1.492	-1.099	-0.61	0.488	3.992	-10.393	0.16	-0.122	-0.916	3.357	2.975	11.055	1.686	-0.122	0	0.488	-10.598	-1.66	-1.492	-1.099	-0.61	0.488	1.867	11.008	0.571	0.061	-0.671	0.366	1.96	11.269	0.08	-3.601	1.038	0.488	1506610270
-9.461	-2.497	-0.618	-0.732	-0.549	0.549	4.801	-11.342	-0.018	-0.488	-0.183	1.953	3.369	9.14	1.897	-0.305	0.122	-0.244	-9.461	-2.497	-0.618	-0.732	-0.549	0.549	2.024	9.979	0.574	-0.183	-0.427	0.366	2.085	10.862	1.359	-4.639	1.343	1.343	1506610270
-8.967	-2.041	0.565	-0.732	-0.488	0.793	4.961	-10.82	0.25	-0.854	0.061	-0.183	3.315	8.336	1.56	-0.488	0.61	-0.61	-8.967	-2.041	0.565	-0.732	-0.488	0.793	1.954	8.809	0.694	-0.366	0.061	0.549	2.394	10.02	2.034	-5.188	1.648	2.625	1506610270
-10.204	-1.083	0.608	-1.709	-1.465	0.305	4.377	-9.489	0.804	-0.916	-0.305	-2.075	3.205	8.54	0.939	-0.793	0.793	-0.793	-10.204	-1.083	0.608	-1.709	-1.465	0.305	2.183	8.324	1.281	-0.183	1.282	0.366	1.997	9.756	1.822	-4.333	1.709	4.089	1506610270
-10.573	-1.453	0.225	-2.014	-1.038	0	3.577	-8.457	1.103	-0.427	-0.732	-3.113	3.425	9.941	0.445	-0.854	0.671	-0.977	-10.573	-1.453	0.225	-2.014	-1.038	0	2.693	9.314	1.902	0.244	2.563	0	0.901	10.941	0.574	-2.808	0.977	3.601	1506610270
-9.843	-1.224	0.807	-2.075	-0.183	0.244	2.836	-8.575	0.886	0.366	-0.854	-3.357	4.128	10.365	0.778	-0.488	0.671	-1.221	-9.843	-1.224	0.807	-2.075	-0.183	0.244	2.489	10.831	1.954	0.549	2.869	-0.305	1.258	10.427	-0.307	-0.854	2.136	3.54	1506610270
-9.121	-0.636	0.505	-3.052	-0.977	-0.427	2.263	-10.058	0.336	1.221	-1.343	-3.174	4.015	9.207	1.024	0.488	1.953	-1.221	-9.121	-0.636	0.505	-3.052	-0.977	-0.427	1.443	10.27	2.047	0.183	2.319	-0.488	2.309	9.641	0.01	0.122	4.761	3.845	1506610270
-8.939	-0.687	0.423	-3.052	-0.916	-0.549	1.998	-10.429	-0.251	1.587	-2.197	-3.052	3.517	8.812	1.183	1.343	2.563	-0.244	-8.939	-0.687	0.423	-3.052	-0.916	-0.549	0.861	8.961	1.988	-0.244	1.892	-0.366	2.157	9.24	0.583	1.099	5.798	3.723	1506610270
-8.876	-0.863	0.519	-2.808	-0.305	-0.244	1.963	-9.434	-0.512	1.099	-2.441	-3.357	3.517	8.812	1.183	1.343	2.197	0.61	-8.876	-0.863	0.519	-2.808	-0.305	-0.244	0.941	8.701	1.736	-0.244	1.953	-0.305	1.786	8.265	1.537	2.075	6.226	3.357	1506610270
-9.416	-0.804	0.511	-2.441	0	-0.122	1.906	-8.952	-0.572	0.61	-1.831	-3.479	3.15	9.032	1.16	0.916	1.831	0.671	-9.416	-0.804	0.511	-2.441	0	-0.122	1.51	9.018	1.637	0.183	2.136	-0.427	0.721	8.683	1.473	2.93	5.676	2.441	1506610270
-9.661	-0.423	0.581	-2.441	-0.061	0	1.596	-8.958	-0.541	0.488	-1.16	-3.174	3.137	9.172	1.211	0.916	1.526	0.366	-9.661	-0.423	0.581	-2.441	-0.061	0	2.109	9.369	1.711	0.488	2.441	-0.488	-0.358	9.238	1.395	3.296	4.15	1.465	1506610270
-9.633	-0.018	0.575	-2.625	0.183	0.366	1.141	-8.916	-0.605	0.671	-1.343	-2.441	3.429	8.923	1.515	1.404	2.014	-0.061	-9.633	-0.018	0.575	-2.625	0.183	0.366	2.049	9.307	1.689	0.427	2.625	-0.427	-0.404	8.879	2.353	3.296	2.747	-0.244	1506610270
-9.455	-0.148	0.526	-3.357	0.427	0	0.969	-8.771	-0.602	0.916	-1.892	-1.221	3.482	8.965	1.72	1.831	3.113	-0.305	-9.455	-0.148	0.526	-3.357	0.427	0	1.426	8.817	1.713	0.427	2.808	-0.122	1.957	8.76	4.36	4.089	1.953	-1.221	1506610270
-9.314	-0.042	1.11	-3.235	0.854	0.183	1.047	-8.356	-0.443	1.038	-2.075	0.244	3.784	9.685	1.643	1.709	3.418	-0.244	-9.314	-0.042	1.11	-3.235	0.854	0.183	0.888	8.965	1.664	0.61	2.991	0.244	2.823	9.631	4.064	1.16	6.592	-0.122	1506610270
-12.013	-0.92	-0.372	-3.418	-0.122	0.122	1.174	-8.268	-0.268	1.221	-2.197	1.465	4.282	10.433	1.425	1.099	3.113	0	-12.013	-0.92	-0.372	-3.418	-0.122	0.122	0.757	9.711	1.745	0.854	2.747	0.488	2.15	8.564	4.088	0.916	-2.563	-0.244	1506610270
-11.045	-2.23	-0.203	-2.38	-0.916	-0.122	1.34	-8.559	-0.16	1.526	-2.441	2.441	4.735	11.282	1.309	0.793	2.747	0.488	-11.045	-2.23	-0.203	-2.38	-0.916	-0.122	1.121	10.762	1.565	0.671	2.441	0.732	-0.553	11.127	2.338	2.869	-0.305	-1.892	1506610270
-9.374	-1.526	-0.385	-2.869	-0.122	0.061	1.457	-9.226	-0.278	1.953	-3.052	3.235	5.139	11.154	1.34	0.854	2.563	0.977	-9.374	-1.526	-0.385	-2.869	-0.122	0.061	1.333	11.464	0.943	0.488	2.502	0.793	3.219	10.814	1.275	2.808	-0.122	-0.549	1506610270
-9.289	-1.448	-1.184	-3.418	0.122	-0.488	1.529	-10.421	-0.908	2.502	-4.395	3.723	4.808	10.502	0.829	0.793	3.113	1.282	-9.289	-1.448	-1.184	-3.418	0.122	-0.488	1.084	10.831	0.707	0	3.052	0.793	1.281	9.794	-0.414	2.38	3.601	-1.038	1506610270
-9.458	-1.879	-1.964	-3.418	-0.305	-0.671	2.084	-9.976	-1.335	2.258	-4.944	3.845	4.7	9.985	0.481	0.183	2.808	1.831	-9.458	-1.879	-1.964	-3.418	-0.305	-0.671	0.968	10.344	0.437	-0.183	3.113	0.916	0.164	9.973	-0.385	2.136	1.831	-0.977	1506610270
-9.049	-1.742	-2.042	-3.357	-0.122	-0.366	2.973	-9.305	-0.987	1.282	-4.211	3.662	4.918	9.119	0.139	-0.244	2.258	2.136	-9.049	-1.742	-2.042	-3.357	-0.122	-0.366	0.968	9.946	0.087	-0.366	2.869	0.916	0.658	9.811	-1.067	2.197	1.221	-1.099	1506610270
-9.622	-1.226	-2.091	-3.357	0	-0.244	3.38	-9.182	-0.858	0.732	-3.174	2.808	5.077	8.6	-0.333	-0.244	2.075	2.197	-9.622	-1.226	-2.091	-3.357	0	-0.244	0.76	9.288	-0.201	-0.671	2.808	1.099	1.784	9.594	-1.529	1.526	1.77	-0.916	1506610270
-9.918	-0.729	-2.224	-3.845	-0.061	-0.305	3.023	-8.721	-1.058	0.61	-3.845	1.16	5.077	8.6	-0.333	-0.366	1.648	2.441	-9.918	-0.729	-2.224	-3.845	-0.061	-0.305	0.547	9.347	-0.432	-0.732	3.296	1.465	2.006	9.82	-1.76	1.282	2.38	-0.793	1506610270
-9.775	-0.645	-2.34	-4.395	-0.183	-0.366	2.905	-8.757	-0.871	0.305	-4.578	-0.061	5.947	8.723	-1.536	-0.854	1.343	2.563	-9.775	-0.645	-2.34	-4.395	-0.183	-0.366	0.34	9.872	-0.45	-0.061	3.235	1.465	1.65	9.915	-1.512	0.977	2.441	-0.793	1506610270
-9.569	-1.125	-2.351	-4.456	-0.427	-0.427	2.897	-9.07	-0.516	-0.122	-4.395	-0.305	6.174	8.14	-1.634	-1.343	0.61	2.686	-9.569	-1.125	-2.351	-4.456	-0.427	-0.427	0.311	9.745	-0.179	0.427	2.502	1.404	1.391	9.819	-1.62	0.854	2.136	-0.854	1506610270
-9.572	-1.572	-2.181	-3.967	-0.488	-0.183	2.851	-8.631	0.096	-0.427	-3.906	-0.366	6.35	7.795	-1.505	-0.854	-0.305	3.174	-9.572	-1.572	-2.181	-3.967	-0.488	-0.183	0.648	9.385	-0.043	0.732	2.38	1.221	1.291	9.79	-1.69	0.671	2.197	-0.732	1506610271
-9.648	-1.428	-1.94	-3.54	-0.549	0	2.931	-8.163	0.829	-0.549	-3.235	-0.305	6.547	7.772	-1.329	-0.061	-0.854	3.54	-9.648	-1.428	-1.94	-3.54	-0.549	0	0.987	9.402	-0.172	0.854	2.686	1.038	1.346	9.727	-1.595	0.366	2.319	-0.549	1506610271
-9.82	-1.219	-1.873	-3.418	-0.671	0	2.881	-8.223	1.299	-0.549	-3.235	-0.305	6.547	7.772	-1.329	0.244	-0.793	3.601	-9.82	-1.219	-1.873	-3.418	-0.671	0	1.05	9.519	-0.11	1.16	3.052	1.038	1.02	9.786	-1.28	0.183	2.319	-0.488	1506610271
-10.011	-1.328	-1.767	-3.296	-0.549	0	2.693	-8.48	1.532	-0.122	-2.747	-0.671	6.885	8.148	-0.555	0.244	-0.427	3.479	-10.011	-1.328	-1.767	-3.296	-0.549	0	0.696	9.716	0.065	1.282	3.174	1.343	0.892	9.959	-1.084	-0.366	1.709	-0.488	1506610271
-9.891	-1.692	-1.732	-2.991	-0.183	0.183	2.584	-8.598	1.72	0.061	-2.93	-0.671	6.854	8.423	-0.336	0.122	-0.488	3.357	-9.891	-1.692	-1.732	-2.991	-0.183	0.183	1.086	10.435	0.358	1.465	2.869	1.526	0.998	10.174	-0.866	-0.916	1.343	-0.183	1506610271
-10.215	-1.967	-1.712	-2.258	-0.183	0.366	2.586	-8.802	1.769	0.244	-2.747	-0.366	7.12	8.266	0.309	0	-1.282	2.93	-10.215	-1.967	-1.712	-2.258	-0.183	0.366	1.982	10.984	0.961	1.465	2.869	1.343	0.956	10.416	-0.556	-2.075	1.221	0.244	1506610271
-10.03	-1.811	-1.468	-1.953	-0.732	0.427	2.56	-9.091	1.55	0.488	-2.625	0.061	7.456	7.613	1.071	0.305	-1.465	2.38	-10.03	-1.811	-1.468	-1.953	-0.732	0.427	2.33	11.003	1.317	1.343	3.235	1.038	2.025	10.752	0.167	-3.479	2.014	0.854	1506610271
-9.491	-2.08	-0.79	-1.953	-0.977	0.427	2.626	-9.544	1.209	0.793	-2.747	0.366	7.635	6.601	1.806	0.427	-1.16	1.953	-9.491	-2.08	-0.79	-1.953	-0.977	0.427	1.894	9.745	1.422	0.793	2.441	1.099	2.985	10.464	1.135	-4.456	3.113	1.77	1506610271
-9.936	-2.2	0.067	-1.709	-1.038	0.61	2.83	-9.518	0.825	0.977	-2.808	0.366	7.245	6.289	1.884	0.427	-0.244	1.953	-9.936	-2.2	0.067	-1.709	-1.038	0.61	1.635	8.693	1.547	0.183	1.892	1.465	2.399	10.113	1.93	-4.761	3.235	2.93	1506610271
-10.899	-1.459	0.584	-1.831	-1.465	0.61	2.964	-9.158	0.428	1.038	-2.686	-0.183	6.904	6.275	1.596	0.183	-0.061	1.892	-10.899	-1.459	0.584	-1.831	-1.465	0.61	2.18	8.935	1.976	0.183	1.282	1.404	1.787	10.673	1.757	-4.211	2.136	3.54	1506610271
-10.493	-0.973	0.311	-2.075	-1.221	0.366	2.957	-9.302	0.154	1.038	-2.38	-0.671	6.727	6.325	1.329	-0.061	-0.244	1.404	-10.493	-0.973	0.311	-2.075	-1.221	0.366	2.878	9.577	2.486	0.366	1.465	1.221	1.651	10.956	0.42	-2.38	1.465	3.357	1506610271
-9.501	-0.818	0.679	-2.075	-0.549	0.366	2.682	-9.575	-0.217	1.16	-2.258	-0.916	7.368	5.959	1.346	-0.061	-1.099	0.61	-9.501	-0.818	0.679	-2.075	-0.549	0.366	3.158	9.947	2.586	0.488	1.587	0.916	2.3	9.838	-0.288	-0.183	3.052	3.174	1506610271
-9.109	-0.601	0.477	-2.38	-0.732	0.122	2.352	-9.889	-0.628	1.343	-2.502	-0.977	7.368	5.959	1.346	0	-0.977	0	-9.109	-0.601	0.477	-2.38	-0.732	0.122	2.897	8.971	2.501	0.549	1.221	0.732	2.78	9.197	0.237	0.671	5.676	2.93	1506610271
-9.052	-0.73	0.354	-2.441	-0.671	-0.061	2.268	-9.458	-0.91	1.343	-2.563	-1.038	7.425	4.828	1.15	-0.061	-0.183	0.061	-9.052	-0.73	0.354	-2.441	-0.671	-0.061	2.809	8.168	2.396	0.305	0.854	0.732	1.714	8.989	0.819	1.16	6.104	2.625	1506610271
-9.055	-0.902	0.587	-2.258	-0.366	-0.061	2.208	-8.637	-0.986	1.038	-2.319	-1.038	7.168	4.712	0.998	0.061	-0.366	0.122	-9.055	-0.902	0.587	-2.258	-0.366	-0.061	3.222	8.104	2.277	0.183	0.671	0.549	0.724	8.561	1.899	1.526	5.127	1.831	1506610271
-9.25	-0.921	0.829	-1.831	0.061	-0.122	2.068	-8.439	-1.029	0.793	-1.953	-0.854	7.168	4.712	0.998	0.244	-0.916	-0.244	-9.25	-0.921	0.829	-1.831	0.061	-0.122	3.601	8.19	2.116	0.244	0.61	0.427	0.133	8.928	2.189	1.831	4.272	1.404	1506610271
-9.477	-0.721	0.743	-1.465	0.305	-0.061	1.896	-8.508	-1.099	0.793	-1.77	-0.366	7.137	4.81	0.367	0.122	-1.343	-0.671	-9.477	-0.721	0.743	-1.465	0.305	-0.061	3.828	8.281	2.09	0.488	0.732	0.183	-0.24	9.043	2.371	2.014	2.686	0.61	1506610271
-9.545	-0.534	0.882	-1.648	0.427	0	1.805	-8.606	-1.117	0.61	-1.892	0.061	7.325	4.784	0.285	-0.122	-1.282	-0.977	-9.545	-0.534	0.882	-1.648	0.427	0	3.862	8.214	2.115	0.61	0.793	0	0.274	8.825	3.128	2.38	1.465	-0.488	1506610271
-9.484	-0.504	0.904	-1.831	0.671	-0.305	1.895	-8.695	-0.997	0.366	-1.77	0.61	7.415	4.935	0.185	-0.244	-0.977	-1.221	-9.484	-0.504	0.904	-1.831	0.671	-0.305	3.627	8.001	2.144	0.793	0.854	-0.061	1.373	8.915	3.65	2.625	1.404	-0.732	1506610271
-9.636	-0.382	1.15	-1.77	1.038	-0.366	2.05	-8.667	-0.718	0.183	-1.465	1.16	7.415	5.438	-0.02	-0.122	-1.221	-1.282	-9.636	-0.382	1.15	-1.77	1.038	-0.366	3.602	8.24	2.225	0.977	0.854	-0.122	2.062	9.381	3.539	1.526	3.174	-0.122	1506610271
-11.312	-0.932	0.251	-1.587	0.488	-0.183	2.206	-8.85	-0.422	0.244	-1.221	1.648	7.413	5.867	-0.184	-0.244	-2.014	-1.343	-11.312	-0.932	0.251	-1.587	0.488	-0.183	3.829	8.722	2.329	1.282	0.854	-0.427	1.815	8.97	3.118	1.099	-0.793	-0.305	1506610271
-10.91	-1.731	0.323	-1.343	-0.305	-0.305	2.403	-9.162	-0.156	0.427	-1.221	2.014	7.413	5.867	-0.184	-0.183	-2.625	-1.709	-10.91	-1.731	0.323	-1.343	-0.305	-0.305	3.923	9.156	2.09	1.221	0.671	-0.488	0.904	10.55	3.328	2.625	-1.892	-1.221	1506610271
-9.697	-1.303	0.426	-1.16	0	0	2.604	-9.567	-0.117	0.61	-1.343	2.136	7.663	6.728	-0.479	-0.244	-2.563	-2.258	-9.697	-1.303	0.426	-1.16	0	0	3.744	9.424	1.721	1.282	0.549	-0.488	1.985	10.593	2.493	1.587	0.488	-0.671	1506610271
-9.545	-1.086	-0.244	-1.343	-0.061	-0.366	2.903	-10.098	-0.215	0.61	-1.282	1.953	7.406	6.911	-0.802	-0.305	-1.709	-2.38	-9.545	-1.086	-0.244	-1.343	-0.061	-0.366	3.097	8.989	1.448	1.221	0.854	-0.549	2.082	9.781	1.359	1.465	-0.488	-0.244	1506610271
-9.739	-1.599	-0.766	-1.343	-0.061	-0.366	3.309	-9.672	0.065	0.183	-0.854	1.526	7.406	6.911	-0.802	-0.183	-1.404	-2.075	-9.739	-1.599	-0.766	-1.343	-0.061	-0.366	2.655	9.061	1.291	1.038	0.732	-0.732	0.908	9.561	0.62	2.014	0.427	-0.549	1506610271
-9.414	-1.738	-0.739	-1.343	0.366	-0.366	3.472	-8.861	0.581	-0.183	-0.366	0.854	6.892	7.556	-1.102	-0.122	-1.465	-1.831	-9.414	-1.738	-0.739	-1.343	0.366	-0.366	2.583	9.652	1.074	1.038	0.366	-1.038	1.737	9.914	0.175	1.343	0.488	-0.366	1506610272
-9.483	-1.781	-0.861	-1.221	0.488	-0.427	3.352	-8.959	0.831	-0.183	-0.366	0.854	6.125	8.264	-1.619	-0.244	-2.136	-1.892	-9.483	-1.781	-0.861	-1.221	0.488	-0.427	2.499	9.873	0.694	1.16	0.122	-1.16	1.047	9.824	-0.249	1.221	1.038	-0.305	1506610272
-9.534	-1.89	-0.986	-1.16	0.305	-0.427	2.996	-9.374	0.762	0.427	-0.183	-0.671	5.874	8.108	-1.86	-0.488	-2.197	-2.014	-9.534	-1.89	-0.986	-1.16	0.305	-0.427	2.256	9.564	0.495	1.038	0.244	-1.16	0.763	9.851	-0.432	1.282	0.549	-0.427	1506610272
-9.579	-1.954	-1.147	-0.916	0.305	-0.305	2.745	-9.247	0.871	0.366	-0.488	-1.465	5.693	8.335	-2.254	-0.366	-2.197	-1.892	-9.579	-1.954	-1.147	-0.916	0.305	-0.305	1.733	9.405	0.382	0.854	0.305	-1.16	0.88	9.77	-0.534	1.404	0.427	-0.427	1506610272
-9.563	-1.986	-1.275	-0.671	0.427	-0.305	2.643	-8.888	1.013	0.122	-0.244	-2.075	5.579	8.736	-2.665	-0.122	-2.747	-1.465	-9.563	-1.986	-1.275	-0.671	0.427	-0.305	1.127	9.627	0.193	0.793	0.122	-1.099	1.078	9.838	-0.694	1.343	0.793	-0.427	1506610272
-9.628	-2.003	-1.371	-0.427	0.427	-0.244	2.396	-8.79	1.102	0.061	0.366	-2.563	5.579	8.736	-2.665	-0.244	-2.869	-0.916	-9.628	-2.003	-1.371	-0.427	0.427	-0.244	0.943	9.915	0.051	0.916	-0.061	-1.099	1.04	9.905	-0.651	1.099	0.732	-0.366	1506610272
-9.644	-1.901	-1.361	-0.183	0.488	-0.183	2.036	-8.802	1.168	0.061	0.61	-2.625	5.197	8.866	-3.015	-0.183	-3.052	-0.61	-9.644	-1.901	-1.361	-0.183	0.488	-0.183	0.944	10.027	-0.114	0.793	-0.122	-1.038	1.139	9.997	-0.624	0.732	0.183	-0.183	1506610272
-9.738	-1.778	-1.321	0	0.488	-0.061	1.765	-8.704	1.251	-0.061	0.732	-2.319	4.948	8.79	-3.372	0.122	-3.052	-0.488	-9.738	-1.778	-1.321	0	0.488	-0.061	0.885	10.057	-0.246	0.732	-0.183	-0.916	1.023	9.965	-0.677	0.61	-0.183	-0.061	1506610272
-9.796	-1.683	-1.341	0.183	0.427	0	1.648	-8.534	1.426	-0.305	1.038	-1.77	4.948	8.79	-3.372	0.366	-2.625	-0.549	-9.796	-1.683	-1.341	0.183	0.427	0	1.001	10.052	-0.318	0.549	-0.122	-0.793	0.888	9.917	-0.959	0.549	-0.549	-0.122	1506610272
-9.728	-1.585	-1.383	0.244	0.305	-0.061	1.513	-8.403	1.593	-0.366	1.282	-1.099	4.593	8.835	-3.278	0.244	-2.014	-0.488	-9.728	-1.585	-1.383	0.244	0.305	-0.061	0.985	10.1	-0.447	0.488	-0.122	-0.671	1.001	9.893	-1.266	0.61	-0.488	-0.244	1506610272
-9.688	-1.599	-1.431	0.305	0.366	-0.061	1.336	-8.357	1.699	-0.244	1.221	-0.488	4.491	8.66	-3.348	-0.061	-1.77	-0.244	-9.688	-1.599	-1.431	0.305	0.366	-0.061	0.859	9.989	-0.528	0.61	-0.305	-0.61	1.132	9.857	-1.253	0.732	-0.305	-0.305	1506610272
-9.704	-1.581	-1.469	0.366	0.305	-0.061	1.229	-8.471	1.709	-0.122	0.671	0.061	4.491	8.66	-3.348	-0.366	-1.831	0.244	-9.704	-1.581	-1.469	0.366	0.305	-0.061	0.967	9.944	-0.578	0.549	-0.427	-0.61	1.257	9.898	-1.107	0.549	-0.244	-0.244	1506610272
-9.729	-1.438	-1.442	0.305	0.244	-0.061	1.339	-8.623	1.625	0.061	0.183	0.549	4.559	8.354	-3.515	-0.427	-1.587	0.549	-9.729	-1.438	-1.442	0.305	0.244	-0.061	1.085	9.958	-0.624	0.305	-0.488	-0.61	1.287	9.917	-1.017	0.305	-0.366	-0.061	1506610272
-9.753	-1.407	-1.443	0.183	0.183	-0.122	1.576	-8.751	1.486	0.183	0.183	0.916	4.62	8.059	-3.543	-0.183	-1.343	0.183	-9.753	-1.407	-1.443	0.183	0.183	-0.122	1.012	9.697	-0.736	0.183	-0.366	-0.61	1.166	9.89	-1.099	0.183	-0.488	-0.061	1506610272
-9.751	-1.497	-1.456	0.122	0.122	-0.122	1.693	-8.786	1.352	0.183	0.122	1.16	4.62	8.059	-3.543	-0.244	-1.16	0.305	-9.751	-1.497	-1.456	0.122	0.122	-0.122	1.073	9.593	-0.848	0.183	-0.366	-0.427	1.104	9.847	-1.321	0.244	-0.366	-0.122	1506610272
-9.747	-1.51	-1.5	0.122	0.122	-0.122	1.786	-8.819	1.193	0.183	-0.061	1.343	4.561	8.224	-3.836	-0.488	-0.183	0.305	-9.747	-1.51	-1.5	0.122	0.122	-0.122	1.241	9.848	-0.802	-0.122	-0.183	-0.305	1.122	9.844	-1.471	0.244	-0.061	-0.122	1506610272
-9.716	-1.546	-1.488	0.061	0.122	-0.122	1.894	-8.921	1.064	0.183	-0.122	1.343	4.613	8.244	-3.717	-0.305	0	0	-9.716	-1.546	-1.488	0.061	0.122	-0.122	1.071	9.837	-0.792	-0.244	-0.305	-0.305	1.03	9.871	-1.461	0.183	-0.122	-0.183	1506610272
-9.728	-1.547	-1.421	0.061	0.122	-0.061	2.011	-8.979	0.95	0.122	-0.244	1.16	4.613	8.244	-3.717	-0.427	0.427	0.061	-9.728	-1.547	-1.421	0.061	0.122	-0.061	1.044	9.771	-0.794	-0.305	-0.305	-0.244	0.961	9.885	-1.365	0.122	-0.244	-0.122	1506610272
-9.756	-1.463	-1.396	0.061	0.061	-0.061	2.103	-8.995	0.908	0.061	-0.244	0.977	4.677	8.16	-3.553	-0.916	0.854	0.305	-9.756	-1.463	-1.396	0.061	0.061	-0.061	1.011	9.756	-0.683	-0.305	-0.183	-0.305	1.086	9.89	-1.3	0.061	-0.244	-0.122	1506610272
