# Supplementary material for: A deep learning approach for lower back-pain risk prediction during manual lifting
Source: PLoS One. 2021 Feb 19;16(2):e0247162. doi: 10.1371/journal.pone.0247162 (PMC7894914; doi:10.1371/journal.pone.0247162)
Supplement: S1 Data — (ZIP) [file pone.0247162.s001.zip › source-used/Subject_02_P1_Zone04_T1.csv]

Side_A_x	Side_A_y	Side_A_z	Side_G_x	Side_G_y	Side_G_z	LtWt_A_x	LtWt_A_y	LtWt_A_z	LtWt_G_x	LtWt_G_y	LtWt_G_z	RtWt_A_x	RtWt_A_y	RtWt_A_z	RtWt_G_x	RtWt_G_y	RtWt_G_z	Back_A_x	Back_A_y	Back_A_z	Back_G_x	Back_G_y	Back_G_z	UArm_A_x	UArm_A_y	UArm_A_z	UArm_G_x	UArm_G_y	UArm_G_z	Thig_A_x	Thig_A_y	Thig_A_z	Thig_G_x	Thig_G_y	Thig_G_z	Time_stp
-9.796	-1.158	-0.731	0	0	-0.061	2.517	-8.792	0.005	-0.061	0	0	3.173	9.659	0.738	0	-0.061	0	-9.796	-1.158	-0.731	0	0	-0.061	1.634	9.619	0.952	-0.061	-0.061	0	1.041	9.855	-0.915	-0.061	0	0	1506608883
-9.804	-1.146	-0.732	-0.061	0	-0.061	2.572	-8.826	0.008	-0.061	0	0	3.151	9.65	0.76	-0.061	-0.061	0	-9.804	-1.146	-0.732	-0.061	0	-0.061	1.65	9.658	0.963	0	0	0	1.054	9.867	-0.916	-0.061	0	0	1506608883
-9.784	-1.168	-0.713	0	0	-0.061	2.572	-8.826	0.008	-0.061	0	0	3.132	9.661	0.75	-0.061	-0.061	-0.061	-9.784	-1.168	-0.713	0	0	-0.061	1.634	9.659	0.98	-0.061	0	0	1.03	9.875	-0.906	-0.061	-0.061	0	1506608883
-9.787	-1.163	-0.725	0	0	0	2.565	-8.837	-0.005	-0.061	0	-0.061	3.139	9.685	0.758	-0.061	0	-0.061	-9.787	-1.163	-0.725	0	0	0	1.614	9.607	0.981	-0.061	-0.061	0	1.023	9.872	-0.884	-0.061	-0.061	0	1506608883
-9.786	-1.151	-0.741	0	0	0	2.552	-8.832	0.011	-0.061	0	-0.061	3.125	9.659	0.785	-0.061	0	-0.061	-9.786	-1.151	-0.741	0	0	0	1.644	9.615	0.976	-0.061	-0.061	0	1.044	9.871	-0.89	-0.061	-0.061	0	1506608883
-9.798	-1.168	-0.739	0	-0.061	-0.061	2.53	-8.847	-0.008	-0.061	0	-0.061	3.12	9.648	0.796	-0.061	-0.061	-0.061	-9.798	-1.168	-0.739	0	-0.061	-0.061	1.645	9.642	0.991	-0.061	-0.061	0	1.025	9.874	-0.908	-0.061	0	-0.061	1506608883
-9.793	-1.188	-0.738	0	0	-0.061	2.522	-8.857	0.008	-0.061	0	-0.061	3.137	9.664	0.772	-0.061	0	-0.061	-9.793	-1.188	-0.738	0	0	-0.061	1.622	9.641	0.976	-0.061	0	0	1.025	9.874	-0.904	-0.061	-0.061	0	1506608883
-9.784	-1.181	-0.736	0	0	0	2.499	-8.841	-0.001	0	0	-0.061	3.139	9.672	0.752	-0.061	-0.061	0	-9.784	-1.181	-0.736	0	0	0	1.622	9.641	0.976	-0.061	-0.061	0	1.047	9.859	-0.877	-0.061	-0.061	0	1506608883
-9.794	-1.176	-0.732	0	0	-0.061	2.474	-8.832	-0.025	0	0	-0.061	3.133	9.652	0.757	-0.061	-0.061	0	-9.794	-1.176	-0.732	0	0	-0.061	1.65	9.619	0.979	-0.061	-0.061	0	1.019	9.866	-0.87	-0.061	-0.061	0	1506608883
-9.783	-1.177	-0.735	0	0	-0.061	2.473	-8.842	-0.031	-0.061	0	-0.061	3.132	9.627	0.749	-0.061	-0.061	0	-9.783	-1.177	-0.735	0	0	-0.061	1.628	9.619	0.989	-0.061	0	0	1.036	9.879	-0.87	-0.061	-0.061	0	1506608883
-9.788	-1.171	-0.726	0	0	-0.061	2.461	-8.847	-0.049	0	0	-0.061	3.127	9.642	0.739	-0.061	0	0	-9.788	-1.171	-0.726	0	0	-0.061	1.616	9.611	1.018	-0.061	0	0	1.029	9.879	-0.855	-0.061	0	0	1506608883
-9.801	-1.175	-0.744	0	0	0	2.461	-8.847	-0.049	0	0	-0.061	3.108	9.636	0.729	-0.061	-0.061	0	-9.801	-1.175	-0.744	0	0	0	1.626	9.637	1.001	0	-0.061	-0.061	1.026	9.854	-0.889	-0.061	0	0	1506608883
-9.81	-1.135	-0.725	-0.061	0	0	2.498	-8.885	-0.011	-0.061	0	-0.061	3.094	9.642	0.712	0	-0.061	0	-9.81	-1.135	-0.725	-0.061	0	0	1.638	9.643	0.979	0	-0.061	0	1.037	9.88	-0.852	-0.061	-0.061	0	1506608883
-9.795	-1.134	-0.732	-0.061	0	0	2.527	-8.874	0.036	0	0	-0.061	3.108	9.67	0.757	0	0	-0.061	-9.795	-1.134	-0.732	-0.061	0	0	1.656	9.627	0.992	0	-0.061	-0.061	1.026	9.867	-0.89	0	0	0	1506608884
-9.79	-1.171	-0.75	-0.061	-0.061	0	2.556	-8.851	0.062	0	0	-0.061	3.14	9.666	0.812	0	-0.061	-0.061	-9.79	-1.171	-0.75	-0.061	-0.061	0	1.647	9.616	0.97	0	-0.061	0	1.043	9.869	-0.885	-0.061	0	-0.061	1506608884
-9.782	-1.164	-0.75	-0.061	-0.061	0	2.543	-8.832	0.059	0.061	-0.061	-0.061	3.171	9.667	0.828	0	0	0	-9.782	-1.164	-0.75	-0.061	-0.061	0	1.684	9.604	0.955	0	-0.061	0	1.081	9.878	-0.864	-0.061	0	0	1506608884
-9.796	-1.148	-0.741	-0.061	-0.061	0	2.542	-8.824	-0.014	0	-0.061	-0.061	-25.577	38.187	-35.45	0	0	0	-9.796	-1.148	-0.741	-0.061	-0.061	0	1.647	9.615	0.941	-0.061	0	0	1.016	9.884	-0.907	0	-0.061	-0.061	1506608884
-9.789	-1.16	-0.744	-0.061	-0.061	0	2.542	-8.824	-0.014	0.061	0	-0.061	3.162	9.627	0.679	-0.061	-0.061	0	-9.789	-1.16	-0.744	-0.061	-0.061	0	1.643	9.631	0.952	0	0	0	1.05	9.861	-0.89	0.061	-0.061	-0.061	1506608884
-9.78	-1.165	-0.752	-0.061	-0.061	0	2.504	-8.803	-0.072	0	-0.061	-0.061	3.201	9.633	0.66	0	0	0	-9.78	-1.165	-0.752	-0.061	-0.061	0	1.64	9.649	0.964	0	0	0	1.043	9.874	-0.871	0	0	-0.061	1506608884
-9.789	-1.177	-0.743	-0.061	-0.061	0	2.479	-8.794	-0.06	-0.061	-0.061	-0.061	3.162	9.648	0.707	0	-0.061	0	-9.789	-1.177	-0.743	-0.061	-0.061	0	1.64	9.649	0.964	0	0	0	1.059	9.868	-0.885	-0.061	-0.061	0	1506608884
-9.782	-1.147	-0.736	-0.061	0	0	2.5	-8.811	0	-0.061	-0.061	0	3.14	9.63	0.743	0	0	0	-9.782	-1.147	-0.736	-0.061	0	0	1.689	9.624	0.945	0	0	-0.061	1.075	9.869	-0.883	-0.061	0	0	1506608884
-9.793	-1.186	-0.726	-0.061	-0.061	0	2.536	-8.83	0.049	-0.061	-0.061	0	3.119	9.661	0.778	0	0	0	-9.793	-1.186	-0.726	-0.061	-0.061	0	1.699	9.658	0.951	0	0	-0.061	0.985	9.872	-0.921	0	0.061	0	1506608884
-9.787	-1.172	-0.724	0	-0.061	0	2.528	-8.857	0.083	-0.061	-0.061	0	3.116	9.688	0.794	0	0	-0.061	-9.787	-1.172	-0.724	0	-0.061	0	1.699	9.658	0.951	0	0	-0.061	0.991	9.873	-0.895	-0.061	0	0	1506608884
-9.8	-1.132	-0.729	0	-0.061	0	2.531	-8.853	0.078	-0.061	-0.061	0	3.132	9.664	0.822	0	0	-0.061	-9.8	-1.132	-0.729	0	-0.061	0	1.664	9.621	0.955	-0.061	0	-0.061	1.024	9.869	-0.895	-0.061	-0.061	0	1506608884
-9.805	-1.107	-0.732	-0.061	-0.061	0	2.531	-8.853	0.078	0	-0.061	0	3.139	9.65	0.827	-0.061	-0.061	-0.061	-9.805	-1.107	-0.732	-0.061	-0.061	0	1.664	9.621	0.955	-0.061	0	-0.061	1.049	9.874	-0.897	-0.061	-0.061	0	1506608884
-9.804	-1.141	-0.746	-0.061	-0.061	0	2.533	-8.841	0.045	-0.061	-0.061	0	3.163	9.658	0.772	-0.061	-0.061	-0.061	-9.804	-1.141	-0.746	-0.061	-0.061	0	1.677	9.653	0.946	-0.061	-0.061	-0.061	1.031	9.868	-0.896	0	-0.061	0	1506608884
-9.793	-1.129	-0.732	0	-0.061	0	2.574	-8.847	0.019	0	-0.061	0	3.171	9.646	0.711	0	-0.061	-0.061	-9.793	-1.129	-0.732	0	-0.061	0	1.676	9.635	0.949	-0.061	-0.061	-0.061	1.053	9.866	-0.914	0	0	0	1506608884
-9.796	-1.11	-0.726	0	-0.061	0	2.596	-8.824	0.022	0	-0.061	0	3.187	9.61	0.721	0	-0.061	-0.061	-9.796	-1.11	-0.726	0	-0.061	0	1.676	9.635	0.949	-0.061	-0.061	-0.061	1.066	9.867	-0.906	-0.061	-0.061	0	1506608884
-9.805	-1.108	-0.738	0	-0.061	0	2.589	-8.809	0.001	0	-0.061	0	3.207	9.611	0.76	0	-0.061	-0.061	-9.805	-1.108	-0.738	0	-0.061	0	1.663	9.599	0.938	0	-0.061	-0.061	1.072	9.861	-0.92	-0.061	-0.061	0	1506608884
-9.79	-1.098	-0.712	-0.061	-0.061	0	2.608	-8.823	0	-0.061	0	-0.061	3.222	9.647	0.766	0	-0.061	0	-9.79	-1.098	-0.712	-0.061	-0.061	0	1.664	9.63	0.952	0	-0.061	-0.061	1.081	9.875	-0.876	-0.061	0	0	1506608884
-9.799	-1.103	-0.718	0	-0.061	0	2.61	-8.829	0.017	-0.061	0	-0.061	3.231	9.652	0.774	0	-0.061	0	-9.799	-1.103	-0.718	0	-0.061	0	1.664	9.63	0.952	0	-0.061	-0.061	1.042	9.863	-0.896	-0.061	-0.061	0	1506608884
-9.792	-1.102	-0.732	-0.061	-0.061	0	2.61	-8.829	0.017	-0.061	0	-0.061	3.223	9.642	0.796	0	-0.061	0	-9.792	-1.102	-0.732	-0.061	-0.061	0	1.701	9.621	0.918	0	-0.061	-0.061	1.092	9.868	-0.912	0	-0.061	0	1506608884
-9.777	-1.111	-0.719	0	-0.061	0	2.576	-8.817	0.053	0	-0.061	-0.061	3.205	9.656	0.812	0	-0.061	0	-9.777	-1.111	-0.719	0	-0.061	0	1.705	9.636	0.921	0	-0.061	0	1.058	9.869	-0.878	0	-0.061	-0.061	1506608884
-9.775	-1.091	-0.697	0	0	0	2.558	-8.819	0.013	0	0	-0.061	3.198	9.659	0.827	-0.061	-0.061	0	-9.775	-1.091	-0.697	0	0	0	1.705	9.636	0.921	0	-0.061	0	1.066	9.851	-0.88	0	-0.061	-0.061	1506608884
-9.817	-1.059	-0.682	0	-0.061	0	2.549	-8.819	0.01	0	0	-0.061	3.183	9.636	0.821	-0.061	-0.061	0	-9.817	-1.059	-0.682	0	-0.061	0	1.705	9.63	0.93	0	-0.061	0	1.086	9.857	-0.886	0	-0.061	-0.061	1506608884
-9.816	-1.05	-0.695	-0.061	-0.061	-0.061	2.528	-8.806	0.01	0	-0.061	-0.061	3.155	9.635	0.823	-0.061	-0.061	-0.061	-9.816	-1.05	-0.695	-0.061	-0.061	-0.061	1.757	9.633	0.924	-0.061	-0.061	0	1.091	9.859	-0.907	0.061	-0.061	-0.061	1506608884
-9.832	-1.075	-0.683	0	-0.061	0	2.534	-8.806	-0.005	-0.061	0	0	3.165	9.66	0.78	0	0	-0.061	-9.832	-1.075	-0.683	0	-0.061	0	1.757	9.633	0.924	-0.061	-0.061	-0.061	1.065	9.878	-0.91	-0.061	-0.061	-0.061	1506608884
-9.816	-1.058	-0.706	-0.061	-0.061	-0.061	2.541	-8.837	-0.014	-0.061	0	0	3.188	9.66	0.778	0	0	-0.061	-9.816	-1.058	-0.706	-0.061	-0.061	-0.061	1.704	9.633	0.92	-0.061	0	-0.061	1.091	9.874	-0.963	0	-0.061	-0.061	1506608885
-9.816	-1.081	-0.711	-0.061	-0.061	-0.061	2.568	-8.836	-0.017	0	-0.061	0	3.212	9.641	0.798	0	-0.061	-0.061	-9.816	-1.081	-0.711	-0.061	-0.061	-0.061	1.704	9.633	0.92	-0.061	-0.061	-0.061	1.074	9.866	-0.965	0	-0.061	-0.061	1506608885
-9.794	-1.089	-0.711	-0.061	-0.061	-0.061	2.568	-8.836	-0.017	-0.061	-0.061	0	3.25	9.63	0.796	-0.061	-0.061	-0.061	-9.794	-1.089	-0.711	-0.061	-0.061	-0.061	1.702	9.612	0.921	-0.061	-0.061	-0.061	1.069	9.88	-0.915	-0.061	0	-0.061	1506608885
-9.768	-1.107	-0.719	0	0	-0.061	2.588	-8.82	0.048	-0.061	-0.061	0	3.253	9.627	0.78	0	-0.061	-0.061	-9.768	-1.107	-0.719	0	0	-0.061	1.745	9.625	0.909	-0.061	-0.061	-0.061	1.054	9.86	-0.963	-0.061	0	-0.061	1506608885
-9.78	-1.104	-0.731	0	0	-0.061	2.635	-8.824	0.067	-0.061	0	0	3.252	9.621	0.766	0	0	-0.061	-9.78	-1.104	-0.731	0	0	-0.061	1.737	9.627	0.891	-0.061	0	-0.061	1.049	9.855	-0.932	-0.061	0	-0.061	1506608885
-9.79	-1.066	-0.725	0	0	-0.061	2.644	-8.827	0.057	-0.061	0	0	3.243	9.617	0.766	0	-0.061	-0.061	-9.79	-1.066	-0.725	0	0	-0.061	1.708	9.592	0.9	-0.061	0	-0.061	1.103	9.856	-0.932	-0.061	-0.061	-0.061	1506608885
-9.812	-1.056	-0.719	-0.061	0	-0.061	2.617	-8.815	0.054	-0.061	0	0	3.23	9.621	0.742	0	-0.061	-0.061	-9.812	-1.056	-0.719	-0.061	0	-0.061	1.686	9.604	0.904	0	0	-0.061	1.095	9.867	-0.919	-0.061	-0.061	-0.061	1506608885
-9.81	-1.071	-0.713	-0.061	-0.061	-0.061	2.589	-8.819	0.028	-0.061	-0.061	-0.061	3.207	9.623	0.714	0	-0.061	0	-9.81	-1.071	-0.713	-0.061	-0.061	-0.061	1.659	9.607	0.92	0	0	-0.061	1.09	9.863	-0.937	-0.061	0	-0.061	1506608885
-9.814	-1.075	-0.712	0	-0.061	-0.061	2.594	-8.844	0.012	-0.061	0	0	3.194	9.635	0.717	0	-0.061	0	-9.814	-1.075	-0.712	0	-0.061	-0.061	1.651	9.624	0.924	0	-0.061	-0.061	1.089	9.865	-0.92	-0.061	0	-0.061	1506608885
-9.802	-1.098	-0.725	0	0	-0.061	2.567	-8.829	0.022	-0.061	0	-0.061	3.187	9.631	0.745	0	-0.061	-0.061	-9.802	-1.098	-0.725	0	0	-0.061	1.694	9.635	0.909	0	-0.061	-0.061	1.071	9.853	-0.932	-0.061	0	-0.061	1506608885
-9.799	-1.097	-0.725	0	-0.061	-0.061	2.536	-8.823	0.022	-0.061	-0.061	-0.061	3.185	9.652	0.792	0	-0.061	-0.061	-9.799	-1.097	-0.725	0	-0.061	-0.061	1.707	9.621	0.914	0	-0.061	-0.061	1.06	9.861	-0.904	0	-0.061	-0.061	1506608885
-9.794	-1.103	-0.719	0	0	-0.061	2.543	-8.82	0.024	0	-0.061	-0.061	3.201	9.661	0.83	0	-0.061	-0.061	-9.794	-1.103	-0.719	0	0	-0.061	1.692	9.63	0.903	0	-0.061	-0.061	1.037	9.866	-0.927	-0.061	0	-0.061	1506608885
-9.802	-1.11	-0.715	0	0	-0.061	2.549	-8.82	-0.005	-0.061	-0.061	0	3.202	9.656	0.824	-0.061	-0.061	-0.061	-9.802	-1.11	-0.715	0	0	-0.061	1.687	9.641	0.906	-0.061	-0.061	-0.061	1.056	9.861	-0.943	-0.061	0	-0.061	1506608885
-9.802	-1.103	-0.703	0	0	-0.061	2.558	-8.812	0.01	-0.061	0	0	3.198	9.649	0.773	-0.061	-0.061	-0.061	-9.802	-1.103	-0.703	0	0	-0.061	1.68	9.63	0.909	-0.061	-0.061	-0.061	1.049	9.875	-0.928	0	-0.061	-0.061	1506608885
-9.807	-1.117	-0.705	0	0	-0.061	2.566	-8.824	-0.008	-0.061	0	0	3.179	9.652	0.738	-0.061	-0.061	-0.061	-9.807	-1.117	-0.705	0	0	-0.061	1.69	9.625	0.903	-0.061	-0.061	-0.061	1.03	9.875	-0.938	-0.061	0	-0.061	1506608885
-9.801	-1.119	-0.696	0	0	-0.061	2.566	-8.824	-0.008	-0.061	-0.061	0	3.169	9.649	0.73	0	-0.061	-0.061	-9.801	-1.119	-0.696	0	0	-0.061	1.675	9.631	0.919	-0.061	-0.061	-0.061	1.036	9.869	-0.918	-0.061	0	-0.061	1506608885
-9.789	-1.116	-0.7	0	0	-0.061	2.578	-8.819	-0.012	-0.061	0	0	3.176	9.631	0.717	0	-0.061	-0.061	-9.789	-1.116	-0.7	0	0	-0.061	1.675	9.631	0.919	-0.061	-0.061	-0.061	1.048	9.865	-0.931	-0.061	-0.061	-0.061	1506608885
-9.81	-1.103	-0.705	0	0	-0.061	2.583	-8.809	0.006	-0.061	0	0	3.177	9.631	0.735	0	-0.061	-0.061	-9.81	-1.103	-0.705	0	0	-0.061	1.658	9.636	0.914	-0.061	-0.061	-0.061	1.03	9.855	-0.935	-0.061	-0.061	-0.061	1506608885
-9.8	-1.142	-0.697	0	0	-0.061	2.583	-8.829	0.01	-0.061	0	0	3.185	9.641	0.739	0	-0.061	-0.061	-9.8	-1.142	-0.697	0	0	-0.061	1.644	9.631	0.924	-0.061	-0.061	-0.061	1.025	9.862	-0.914	-0.061	-0.061	-0.061	1506608885
-9.795	-1.163	-0.685	0	0	-0.061	2.573	-8.841	0.016	-0.061	0	0	3.157	9.659	0.733	0	-0.061	-0.061	-9.795	-1.163	-0.685	0	0	-0.061	1.644	9.631	0.924	-0.061	-0.061	-0.061	1.029	9.869	-0.921	-0.061	-0.061	-0.061	1506608885
-9.787	-1.153	-0.684	0	0	-0.061	2.573	-8.841	0.016	-0.061	0	0	3.145	9.661	0.762	0	-0.061	-0.061	-9.787	-1.153	-0.684	0	0	-0.061	1.696	9.648	0.931	-0.061	-0.061	-0.061	1.007	9.868	-0.92	-0.061	-0.061	-0.061	1506608885
-9.792	-1.147	-0.697	0	0	-0.061	2.54	-8.849	0.029	-0.061	0.061	0	3.149	9.652	0.776	0	-0.061	-0.061	-9.792	-1.147	-0.697	0	0	-0.061	1.593	9.623	0.95	-0.061	0	-0.061	0.987	9.867	-0.92	-0.061	0	-0.061	1506608885
-9.78	-1.192	-0.694	0	0	-0.061	2.54	-8.849	0.029	-0.061	0	0	3.159	9.654	0.75	-0.061	-0.122	-0.061	-9.78	-1.192	-0.694	0	0	-0.061	1.593	9.623	0.95	-0.061	-0.061	-0.061	1.011	9.871	-0.919	-0.061	0	-0.061	1506608885
-9.783	-1.145	-0.682	0	0	-0.061	2.558	-8.847	-0.037	-0.061	0	-0.061	3.176	9.643	0.721	0	-0.061	0	-9.783	-1.145	-0.682	0	0	-0.061	1.619	9.646	0.985	-0.061	-0.061	-0.061	1.052	9.874	-0.848	-0.061	-0.061	-0.061	1506608885
-9.804	-1.13	-0.7	0	0	-0.061	2.525	-8.83	-0.018	-0.061	0	-0.061	3.147	9.642	0.735	0	-0.061	0	-9.804	-1.13	-0.7	0	0	-0.061	1.608	9.631	0.983	-0.061	-0.061	-0.061	1.03	9.86	-0.883	-0.061	-0.061	-0.061	1506608885
-9.795	-1.164	-0.701	-0.061	0	-0.061	2.542	-8.856	-0.032	-0.061	0	0	3.137	9.654	0.736	0	-0.061	-0.061	-9.795	-1.164	-0.701	-0.061	0	-0.061	1.608	9.631	0.983	0	-0.061	-0.061	1.014	9.874	-0.889	-0.061	-0.061	-0.061	1506608886
-9.774	-1.169	-0.696	-0.061	0	-0.061	2.559	-8.856	-0.054	0	0	-0.061	3.156	9.676	0.743	0	0	-0.061	-9.774	-1.169	-0.696	-0.061	0	-0.061	1.656	9.643	0.994	0	-0.061	-0.061	1.014	9.881	-0.851	-0.061	-0.061	-0.061	1506608886
-9.802	-1.17	-0.685	-0.061	0	-0.061	2.527	-8.837	-0.069	0	0	-0.061	3.163	9.662	0.804	0	0	-0.061	-9.802	-1.17	-0.685	-0.061	0	-0.061	1.605	9.618	0.991	-0.061	0	-0.061	0.983	9.874	-0.852	-0.061	-0.061	-0.061	1506608886
-9.819	-1.201	-0.73	-0.061	0	-0.061	2.486	-8.866	-0.077	0	0	-0.061	3.159	9.688	0.806	-0.061	0	-0.061	-9.819	-1.201	-0.73	-0.061	0	-0.061	1.605	9.618	0.991	0	0	0	0.969	9.904	-0.885	-0.122	-0.061	-0.061	1506608886
-9.781	-1.256	-0.719	-0.061	0	-0.061	2.486	-8.866	-0.077	0	0	-0.061	3.192	9.716	0.785	-0.061	0	0	-9.781	-1.256	-0.719	-0.061	0	-0.061	1.628	9.66	0.987	0	0	0	0.93	9.895	-0.871	-0.122	-0.061	-0.061	1506608886
-9.746	-1.279	-0.707	-0.061	0	-0.061	2.446	-8.853	-0.065	0	-0.061	-0.061	3.179	9.686	0.752	-0.061	0.061	0	-9.746	-1.279	-0.707	-0.061	0	-0.061	1.589	9.618	0.993	0	0.061	0	0.885	9.895	-0.817	-0.061	0	-0.061	1506608886
-9.759	-1.264	-0.711	-0.061	0	-0.061	2.438	-8.817	-0.042	0	-0.061	-0.061	3.137	9.641	0.73	-0.061	0.061	0	-9.759	-1.264	-0.711	-0.061	0	-0.061	1.589	9.618	0.993	0	0.061	0	0.916	9.866	-0.859	0	-0.061	-0.061	1506608886
-9.79	-1.264	-0.721	-0.061	-0.061	-0.061	2.43	-8.821	-0.045	0	-0.061	-0.061	3.095	9.64	0.653	-0.061	0	0	-9.79	-1.264	-0.721	-0.061	-0.061	-0.061	1.553	9.601	0.985	0	0.061	0	0.876	9.886	-0.865	0	0	-0.061	1506608886
-9.74	-1.276	-0.711	-0.061	-0.061	-0.061	2.456	-8.842	-0.042	0	0	-0.061	3.074	9.647	0.592	-0.061	0	0	-9.74	-1.276	-0.711	-0.061	-0.061	-0.061	1.578	9.665	1.004	0	0.061	0	0.926	9.865	-0.843	0	0	-0.061	1506608886
-9.721	-1.373	-0.705	0	0	-0.061	2.515	-8.83	-0.026	0	-0.061	0	3.048	9.658	0.596	0	0	0	-9.721	-1.373	-0.705	0	0	-0.061	1.578	9.665	1.004	0	0	0	0.914	9.847	-0.88	0.061	0.061	-0.061	1506608886
-9.762	-1.448	-0.638	0.061	0	-0.183	2.598	-8.798	0.006	0	-0.061	-0.061	3.009	9.603	0.668	0.061	0	0	-9.762	-1.448	-0.638	0.061	0	-0.183	1.598	9.617	1.025	0	0	-0.061	1.074	9.853	-0.813	-0.061	0.122	0.122	1506608886
-9.799	-1.384	-0.54	0.122	0	-0.183	2.665	-8.829	-0.02	0	-0.061	-0.061	3	9.639	0.737	0.061	-0.061	0	-9.799	-1.384	-0.54	0.122	0	-0.183	1.644	9.586	1.048	0	0	-0.061	0.913	9.879	-0.691	-0.061	0.122	0.122	1506608886
-9.781	-1.471	-0.438	0.183	0.061	-0.305	2.665	-8.829	-0.02	0	-0.061	0	2.982	9.655	0.757	0.061	-0.122	0	-9.781	-1.471	-0.438	0.183	0.061	-0.305	1.689	9.616	1.11	0	0	-0.122	0.855	9.9	-0.729	-0.122	0.183	0.183	1506608886
-9.655	-1.534	-0.303	0.244	0.122	-0.305	2.801	-8.815	-0.148	-0.061	0.244	0.244	2.919	9.684	0.766	0.122	-0.244	0.061	-9.655	-1.534	-0.303	0.244	0.122	-0.305	1.688	9.605	1.224	0	-0.061	-0.183	1.025	9.861	-0.525	-0.122	0.183	0.244	1506608886
-9.534	-1.531	-0.206	0.366	0.183	-0.244	2.824	-8.719	-0.201	-0.061	0.244	0.244	2.759	9.666	0.786	0.122	-0.427	0.122	-9.534	-1.531	-0.206	0.366	0.183	-0.244	1.615	9.594	1.314	0	-0.122	-0.244	1.133	9.807	-0.342	-0.122	0.183	0.244	1506608886
-9.595	-1.463	-0.097	0.549	0.061	-0.122	2.771	-8.568	-0.331	-0.061	0.305	0.305	2.584	9.58	0.741	0.122	-0.61	0.183	-9.595	-1.463	-0.097	0.549	0.061	-0.122	1.554	9.501	1.408	-0.061	-0.244	-0.366	1.227	9.689	-0.288	-0.488	0.305	0.427	1506608886
-9.715	-1.373	-0.023	0.549	-0.122	-0.122	2.771	-8.568	-0.331	-0.122	0.427	0.427	2.525	9.613	0.75	0.244	-0.671	0.122	-9.715	-1.373	-0.023	0.549	-0.122	-0.122	1.639	9.484	1.507	-0.122	-0.366	-0.488	1.12	9.704	-0.305	-0.366	0.305	0.61	1506608886
-10.068	-1.157	0.041	0.488	-0.427	-0.244	2.683	-8.821	-0.49	-0.183	0.61	0.61	2.487	9.749	0.794	0.305	-0.671	0	-10.068	-1.157	0.041	0.488	-0.427	-0.244	1.662	9.717	1.662	-0.122	-0.366	-0.61	0.858	9.857	-0.352	-0.366	0.305	0.61	1506608886
-10.16	-1.136	0.085	0.427	-0.427	-0.366	2.628	-9.065	-0.473	-0.183	0.61	0.671	2.512	9.951	0.904	0.366	-0.732	-0.183	-10.16	-1.136	0.085	0.427	-0.427	-0.366	1.662	9.717	1.662	-0.061	-0.366	-0.671	0.572	10.046	-0.409	-0.244	0.366	0.427	1506608886
-10.042	-1.03	0.007	0.488	-0.183	-0.427	2.489	-9.412	-0.392	-0.183	0.488	0.61	2.673	10.244	1.052	0.366	-0.793	-0.305	-10.042	-1.03	0.007	0.488	-0.183	-0.427	1.581	9.942	1.665	-0.061	-0.549	-0.671	0.69	10.06	-0.408	0.671	-0.916	-0.183	1506608886
-9.777	-0.977	-0.36	0.305	-0.183	-0.549	2.316	-9.42	-0.238	-0.061	0.244	0.549	3.096	10.292	1.274	0.305	-0.671	-0.305	-9.777	-0.977	-0.36	0.305	-0.183	-0.549	1.579	10.133	1.553	-0.061	-0.793	-0.549	0.738	9.997	-0.578	0.671	-0.916	-0.183	1506608886
-9.345	-1.22	-0.93	0.244	0.183	-0.61	2.064	-8.819	-0.045	0.122	-0.122	0.366	3.491	9.899	1.43	0.244	-0.488	-0.244	-9.345	-1.22	-0.93	0.244	0.183	-0.61	1.694	9.902	1.247	-0.366	-0.793	-0.427	1.506	9.647	-0.982	1.16	-0.732	-0.854	1506608886
-9.64	-1.09	-1.34	0.366	0.183	-0.244	1.603	-8.472	0.031	0.244	-0.854	-0.061	3.731	9.606	1.29	-0.061	-0.488	-0.244	-9.64	-1.09	-1.34	0.366	0.183	-0.244	1.723	9.574	0.646	-0.732	-0.732	-0.305	2.309	9.659	-1.321	0.793	-0.122	-0.549	1506608886
-9.826	-0.894	-1.366	0.427	0.549	-0.061	1.382	-8.654	-0.042	0.244	-0.854	-0.061	3.972	9.473	0.926	-0.305	-0.549	-0.549	-9.826	-0.894	-1.366	0.427	0.549	-0.061	2.059	9.7	0.127	-0.732	-0.488	-0.366	1.814	9.721	-1.419	0.793	-0.122	-0.549	1506608886
-10.055	-0.336	-1.593	0.305	0.793	-0.183	1.547	-8.909	-0.15	0.122	-1.038	0.122	4.491	9.338	0.498	-0.305	-0.427	-0.854	-10.055	-0.336	-1.593	0.305	0.793	-0.183	1.991	9.66	-0.141	-0.671	-0.122	-0.244	2.032	9.734	-1.651	0.488	-1.099	-0.488	1506608886
-9.939	0.081	-1.544	-0.244	0.366	-0.427	1.806	-9.162	0.106	-0.732	-0.305	0.61	4.996	9.554	0.171	-0.488	0.305	-0.916	-9.939	0.081	-1.544	-0.244	0.366	-0.427	1.768	9.935	-0.203	-0.488	0.366	0	2.291	9.72	-1.779	0.427	-0.793	-0.671	1506608887
-9.679	-0.394	-1.336	-0.488	0	-0.427	2.011	-8.553	0.641	-0.732	-0.305	0.61	4.913	8.826	-0.054	-0.366	-0.183	-0.427	-9.679	-0.394	-1.336	-0.488	0	-0.427	1.689	8.817	0.136	-0.244	-0.183	-0.122	2.297	9.577	-1.732	0.427	-0.793	-0.671	1506608887
-9.455	-0.908	-1.181	-0.305	-0.244	-0.305	2.011	-8.553	0.641	-0.793	-0.305	0.732	4.853	8.007	-0.044	0.061	-0.244	0.122	-9.455	-0.908	-1.181	-0.305	-0.244	-0.305	1.689	8.817	0.136	-0.488	-0.305	-0.122	1.927	9.481	-1.274	0.671	0.061	-0.977	1506608887
-9.522	-0.891	-1.087	0.305	-0.183	-0.061	2.442	-8.089	1.364	-0.671	-0.427	0.732	4.688	8.033	0.011	0.122	0.488	0	-9.522	-0.891	-1.087	0.305	-0.183	-0.061	1.802	8.439	-0.05	-0.366	0.183	-0.061	1.823	9.472	-1.199	0.427	-0.366	-0.732	1506608887
-9.753	-0.184	-1.292	0.244	-0.244	-0.061	2.574	-8.497	1.398	-0.549	-0.427	0.61	4.517	8.498	-0.022	0	0.671	-0.244	-9.753	-0.184	-1.292	0.244	-0.244	-0.061	1.738	8.766	-0.11	0.122	0.916	0	1.951	9.487	-1.467	0.427	-0.366	-0.732	1506608887
-10.009	-0.06	-1.548	-0.183	-0.427	-0.183	2.694	-8.78	1.361	-0.366	-0.488	0.488	4.54	9.197	-0.063	0	0.427	0	-10.009	-0.06	-1.548	-0.183	-0.427	-0.183	1.395	9.333	0.095	0.427	1.099	0.122	2.023	9.61	-2.023	0.183	-0.366	-0.793	1506608887
-10.134	-0.498	-1.537	-0.244	-0.366	-0.061	2.745	-9.081	1.29	-0.183	-0.305	0.427	4.459	9.828	-0.03	0.061	0.061	0.427	-10.134	-0.498	-1.537	-0.244	-0.366	-0.061	1.296	10.009	0.323	0.366	0.549	0.122	1.615	9.859	-2.034	-0.061	-0.305	-0.916	1506608887
-10.194	-0.628	-1.613	-0.122	-0.244	-0.122	2.745	-9.081	1.29	-0.183	-0.305	0.427	4.247	10.095	0.146	0.305	-0.061	0.549	-10.194	-0.628	-1.613	-0.122	-0.244	-0.122	1.662	10.49	0.373	0.183	0	0	1.237	10.003	-2.303	-0.061	-0.305	-0.916	1506608887
-10.576	-0.682	-1.899	0.122	-0.305	-0.244	2.877	-9.613	0.981	-0.061	-0.427	0.305	4.055	10.087	0.488	0.366	0.427	0.244	-10.576	-0.682	-1.899	0.122	-0.305	-0.244	1.981	10.518	0.203	-0.183	-0.183	0	0.931	10.179	-2.582	0	-0.793	-1.038	1506608887
-10.465	-0.483	-2.03	0.305	-0.244	-0.122	2.899	-9.89	0.739	-0.061	-0.61	-0.305	3.766	10.113	0.793	0.183	0.671	-0.305	-10.465	-0.483	-2.03	0.305	-0.244	-0.122	2.078	10.433	-0.019	-0.305	-0.183	0.061	1.389	10.592	-2.408	-0.061	-0.854	-1.587	1506608887
-10.777	-0.176	-1.919	0.122	-0.488	0.366	2.899	-9.89	0.739	-0.061	-0.61	-0.305	3.647	10.078	1.06	-0.183	0.488	-0.793	-10.777	-0.176	-1.919	0.122	-0.488	0.366	1.998	10.391	-0.196	-0.305	-0.305	0.122	1.939	10.542	-2.013	-0.061	-0.854	-1.587	1506608887
-10.859	-0.621	-1.226	-0.549	-0.488	0.488	2.844	-9.53	0.772	-0.305	-0.366	-0.427	3.655	10.136	1.217	-0.671	0	-0.916	-10.859	-0.621	-1.226	-0.549	-0.488	0.488	1.759	10.196	-0.03	-0.366	-0.427	0.244	2.436	10.806	-1.241	-1.404	-0.732	-0.732	1506608887
-10.82	-1.68	-1.083	-1.16	0	0.488	2.903	-9.737	0.919	-0.305	0.854	-0.061	3.694	10.567	1.103	-1.038	-0.61	-0.854	-10.82	-1.68	-1.083	-1.16	0	0.488	1.469	10.235	0.321	-0.671	-0.61	0.427	2.324	11.261	-0.414	-2.747	-0.793	0.366	1506608887
-9.629	-3.127	-0.276	-1.038	0.366	0.61	3.211	-10.395	0.834	-0.305	0.854	-0.061	3.951	11.271	0.78	-1.282	-0.671	-0.732	-9.629	-3.127	-0.276	-1.038	0.366	0.61	1.637	10.936	1.121	-0.244	-0.366	0.488	3.503	10.925	0.642	-2.747	-0.793	0.366	1506608887
-9.184	-2.997	0.768	-0.366	-0.305	0.916	3.211	-10.395	0.834	0.122	1.099	-0.061	4.088	9.903	0.556	-0.732	0.122	0.122	-9.184	-2.997	0.768	-0.366	-0.305	0.916	1.767	10.667	1.883	-0.305	-0.366	0.183	2.87	9.924	1.509	-4.333	0.732	2.258	1506608887
-9.635	-2.58	0.51	-0.183	-1.16	0.366	3.578	-8.508	-0.007	0.671	1.038	-2.563	3.619	8.721	0.484	-0.122	0.977	1.282	-9.635	-2.58	0.51	-0.183	-1.16	0.366	1.031	8.776	2.876	-0.854	0.244	0.488	0.994	11.093	0.422	-3.174	1.953	5.432	1506608887
-9.842	-2.555	0.231	0.244	-1.099	0.305	3.022	-8.803	-0.61	0.671	1.038	-2.563	2.402	9.266	0.42	-0.427	0.244	1.77	-9.842	-2.555	0.231	0.244	-1.099	0.305	0.197	8.269	2.923	-0.793	0.549	0.793	0.334	11.703	-0.524	-3.174	1.953	5.432	1506608887
-9.183	-1.651	0.392	0.061	-0.732	0.549	2.486	-9.397	-1.188	0.977	1.221	-2.869	1.5	9.849	0.303	-0.916	-1.465	1.587	-9.183	-1.651	0.392	0.061	-0.732	0.549	0.276	9.085	2.555	0.244	0.122	0.549	1.037	10.905	-0.591	-1.77	2.197	4.944	1506608887
-9.132	-0.825	0.25	-0.916	-0.977	0.183	2.34	-8.824	-1.584	1.282	-0.366	-2.319	1.437	9.284	0.351	-0.732	-1.831	1.282	-9.132	-0.825	0.25	-0.916	-0.977	0.183	0.979	9.263	2.564	1.099	-0.061	0	1.573	10.103	-0.14	-1.16	3.845	4.272	1506608887
-8.658	-1.176	0.56	-0.977	-0.427	0.122	2.54	-8.193	-1.719	1.282	-0.366	-2.319	1.626	8.723	0.544	-0.061	-0.793	1.038	-8.658	-1.176	0.56	-0.977	-0.427	0.122	1.351	8.567	2.519	0.732	0.061	0	1.25	9.009	0.34	-1.16	3.845	4.272	1506608887
-8.049	-1.298	0.874	-0.244	0.366	0.305	2.577	-8.085	-1.641	0.854	-0.305	-2.136	1.416	8.905	0.718	0.366	-0.122	0.549	-8.049	-1.298	0.874	-0.244	0.366	0.305	1.524	8.568	2.309	0.244	0	-0.061	-0.535	7.991	0.373	0.305	3.357	2.075	1506608887
-8.414	-0.735	0.782	0.244	0.854	0.427	2.424	-7.968	-1.384	0.366	0.061	-1.709	1.274	9.076	0.886	0.427	-0.305	-0.061	-8.414	-0.735	0.782	0.244	0.854	0.427	1.744	8.941	2.218	0.183	-0.122	-0.366	-0.772	7.606	0.839	1.465	1.648	1.221	1506608887
-9.009	-0.164	0.817	0.244	1.16	0.427	2.267	-7.921	-1.158	0.366	0.061	-1.709	1.671	9.14	1.209	0.61	-0.061	-0.61	-9.009	-0.164	0.817	0.244	1.16	0.427	1.67	8.912	2.233	0.244	-0.366	-0.427	0.84	7.336	1.571	1.465	1.648	1.221	1506608887
-9.934	-0.086	0.548	-0.549	1.099	-0.122	2.103	-8.138	-1.053	0.305	-0.305	-1.465	2.192	9.634	1.549	0.61	0.305	-0.977	-9.934	-0.086	0.548	-0.549	1.099	-0.122	1.622	9.097	2.254	0.183	-0.488	-0.366	2.271	7.858	2.521	2.747	-1.526	-1.038	1506608887
-11.019	-0.574	0.453	-0.793	0.305	-0.244	2.012	-8.443	-1.006	0.305	-0.671	-1.038	2.595	10.379	1.754	0.366	0.244	-1.099	-11.019	-0.574	0.453	-0.793	0.305	-0.244	1.808	9.756	2.204	0.061	-0.61	-0.366	2.749	9.671	2.359	2.747	-1.526	-1.038	1506608887
-11.258	-0.431	0.943	-0.305	0.488	0.122	2.147	-8.752	-0.871	0.244	-0.977	-0.305	2.905	10.817	1.933	0.366	-0.244	-1.099	-11.258	-0.431	0.943	-0.305	0.488	0.122	2.114	10.392	2.049	-0.061	-1.038	-0.427	4.843	10.74	3.846	1.526	0.122	-1.099	1506608888
-11.256	0.267	1.604	0	0.671	0.549	2.334	-9.134	-0.69	0	-0.793	0.671	3.435	10.993	2.135	0.305	-0.122	-1.16	-11.256	0.267	1.604	0	0.671	0.549	2.359	10.602	2.088	-0.244	-1.099	-0.366	4.959	9.811	3.99	-0.671	-0.549	0	1506608888
-11.141	-0.83	0.531	0.183	0.183	0.427	2.451	-9.27	-0.276	-0.244	-0.366	1.648	3.758	10.749	2.261	0.183	0.183	-0.916	-11.141	-0.83	0.531	0.183	0.183	0.427	2.322	10.424	2.041	-0.366	-0.977	-0.244	2.257	8.794	1.945	1.831	-2.014	-1.526	1506608888
-10.887	-2.43	-0.769	0.732	-0.488	-0.122	2.436	-9.263	0.054	-0.366	-0.061	2.38	3.848	10.782	2.172	-0.183	-0.061	-0.549	-10.887	-2.43	-0.769	0.732	-0.488	-0.122	2.06	10.263	1.883	-0.549	-1.099	0.061	2.852	10.405	0.613	1.831	-2.014	-1.526	1506608888
-8.994	-2.058	-0.207	1.099	-0.183	0.061	2.516	-9.811	0.106	-0.305	-0.305	2.747	4.079	11.274	1.957	-0.671	-0.488	-0.427	-8.994	-2.058	-0.207	1.099	-0.183	0.061	2.127	10.653	1.65	-0.244	-0.854	0.244	3.558	11.569	2.133	-1.099	-3.479	0.122	1506608888
-9.591	-2.297	-1.439	0.854	0.183	-0.183	2.516	-9.811	0.106	-0.183	-0.427	3.174	4.511	10.513	1.751	-0.916	-0.183	-0.061	-9.591	-2.297	-1.439	0.854	0.183	-0.183	1.841	10.69	1.377	-0.244	-0.488	0.427	-1.684	9.182	0.275	3.113	-4.944	-1.831	1506608888
-9.649	-2.457	-1.622	0.977	-0.061	0	3.1	-8.734	0.56	-0.244	-0.366	3.418	4.32	9.331	1.327	-0.977	0.244	0.793	-9.649	-2.457	-1.622	0.977	-0.061	0	1.331	9.341	1.34	-0.732	-0.305	0.793	2.439	9.958	-2.99	3.113	-4.944	-1.831	1506608888
-9.402	-2.111	-1.422	0.793	0.183	0.305	3.1	-8.734	0.56	-0.122	-0.427	2.808	3.886	9.436	0.772	-1.343	0.305	0.916	-9.402	-2.111	-1.422	0.793	0.183	0.305	0.84	8.963	0.969	-0.977	0.183	1.221	1.713	9.817	-1.403	0.488	-0.366	-1.404	1506608888
-9.132	-1.626	-1.33	0.854	0.549	-0.061	3.634	-9.461	0.423	-0.122	-1.343	0.244	3.547	9.9	-0.017	-1.831	0	0.732	-9.132	-1.626	-1.33	0.854	0.549	-0.061	0.719	9.551	0.754	-0.122	0.671	1.282	0.761	9.696	-1.773	0.732	-2.258	-1.343	1506608888
-9.125	-1.452	-1.395	1.038	0.183	-0.305	3.659	-8.9	0.579	-0.122	-1.343	0.244	3.56	9.501	-0.682	-1.831	-0.427	0.916	-9.125	-1.452	-1.395	1.038	0.183	-0.305	0.737	9.752	1.166	0.671	1.038	1.099	1.377	9.481	-2.414	0.732	-2.258	-1.343	1506608888
-9.014	-1.231	-1.355	0.916	0	-0.305	3.659	-8.9	0.579	-0.427	-0.183	-0.488	3.397	8.616	-0.955	-1.099	-0.61	1.709	-9.014	-1.231	-1.355	0.916	0	-0.305	0.622	9.094	1.329	0.61	0.488	0.977	1.817	9.15	-2.169	0.61	-2.38	-1.404	1506608888
-9.205	-1.203	-1.438	0.732	-0.061	-0.549	2.694	-7.857	0.901	-0.427	-0.061	-1.099	3.074	8.282	-1.002	-0.427	-0.732	2.075	-9.205	-1.203	-1.438	0.732	-0.061	-0.549	0.845	8.568	1.177	0.244	0.122	0.732	1.774	9.197	-1.883	0.732	-0.549	-1.526	1506608888
-9.552	-0.864	-1.346	0.427	-0.427	-0.671	2.36	-8.044	0.778	-0.183	-0.061	-1.343	2.742	8.282	-0.848	-0.061	-0.488	1.77	-9.552	-0.864	-1.346	0.427	-0.427	-0.671	1.442	8.672	0.962	0.183	0.183	0.305	1.471	9.372	-1.473	0.732	-0.549	-1.526	1506608888
-9.66	-0.773	-1.325	0.427	-0.549	-0.488	2.277	-8.227	0.622	-0.183	-0.061	-1.16	2.501	8.242	-0.554	0.305	-0.244	1.038	-9.66	-0.773	-1.325	0.427	-0.549	-0.488	1.694	8.794	0.662	0.366	0.427	-0.122	1.536	9.691	-1.415	0.122	-1.099	-1.221	1506608888
-9.874	-0.538	-1.51	0.61	-0.61	-0.305	2.188	-8.547	0.62	-0.366	0.366	-0.854	2.479	8.431	-0.193	0.488	-0.183	0.183	-9.874	-0.538	-1.51	0.61	-0.61	-0.305	1.634	8.92	0.455	0.488	0.488	-0.305	1.47	9.843	-1.382	-0.427	-1.343	-1.038	1506608888
-9.877	-0.225	-1.333	0.61	-0.793	-0.244	2.055	-8.803	0.739	-0.549	0.793	-0.732	2.769	8.698	0.324	0.549	0.244	-0.549	-9.877	-0.225	-1.333	0.61	-0.793	-0.244	1.634	8.92	0.455	0.488	0.488	-0.305	1.483	9.983	-1.715	-0.427	-1.343	-1.038	1506608888
-9.658	0.358	-1.586	0.061	-0.427	-0.244	1.961	-9.129	0.909	-0.549	0.732	-0.793	2.993	9.294	0.812	0.549	0.366	-1.038	-9.658	0.358	-1.586	0.061	-0.427	-0.244	1.634	8.92	0.455	0.488	0.488	-0.305	1.86	9.765	-1.882	-0.61	-2.014	-1.282	1506608888
-9.7	0.248	-1.739	-0.183	-0.366	0.122	1.896	-9.171	0.982	-0.366	0.61	-0.671	3.183	9.928	1.175	0.366	-0.183	-1.404	-9.7	0.248	-1.739	-0.183	-0.366	0.122	1.869	10.037	0.599	0.305	-0.61	-0.427	2.365	9.743	-2.092	-1.16	-1.465	-1.282	1506608888
-10.582	-0.304	-1.229	-0.122	-0.61	0.793	1.896	-9.171	0.982	-0.061	0.244	-0.366	3.596	9.947	1.628	0.366	-0.305	-1.587	-10.582	-0.304	-1.229	-0.122	-0.61	0.793	2.099	10.135	0.537	0.122	-1.709	-0.488	2.78	10.037	-1.571	-1.16	-1.465	-1.282	1506608888
-11.17	-1.309	-0.585	-1.038	0.061	0.854	2.385	-9.555	0.563	0.122	0	-0.061	3.976	10.612	1.922	0.183	0	-1.831	-11.17	-1.309	-0.585	-1.038	0.061	0.854	2.394	10.222	0.629	-0.488	-1.282	-0.061	3.694	10.727	-0.756	-1.648	-1.343	-0.854	1506608888
-10.502	-3.104	-0.484	-1.16	0.671	0.793	2.915	-10.855	0.146	0.183	0.305	0.61	4.203	11.978	1.86	-0.427	-0.183	-1.892	-10.502	-3.104	-0.484	-1.16	0.671	0.793	2.527	11.282	0.8	-0.61	-0.488	0.122	3.382	11.561	0.725	-3.906	-0.183	2.014	1506608888
-10.087	-3.536	0.622	0.427	0.122	1.282	3.595	-10.633	-0.11	0.183	0.793	1.282	4.502	11.478	1.772	-0.61	-0.549	-1.16	-10.087	-3.536	0.622	0.427	0.122	1.282	2.317	11.627	1.622	0	-0.793	-0.244	2.444	10.797	0.86	-3.906	-0.183	2.014	1506608888
-10.263	-2.522	0.931	0.732	-0.183	1.099	3.747	-9.379	-0.219	0.183	1.404	0.916	4.5	9.563	1.733	-0.183	-0.366	0.427	-10.263	-2.522	0.931	0.732	-0.183	1.099	1.51	9.777	2.464	-0.488	-1.038	-0.061	1.025	11.078	0.532	-5.005	-0.244	4.089	1506608888
-10.411	-2.335	0.542	0	-0.793	0.305	3.15	-9.467	-0.447	0.183	1.709	-0.732	3.889	9.643	1.391	-0.549	-0.244	1.526	-10.411	-2.335	0.542	0	-0.793	0.305	0.656	8.661	2.628	-0.916	-0.244	0.61	0.042	11.633	0.307	-1.831	2.136	3.723	1506608888
-9.533	-1.925	0.831	-0.366	-0.671	0.244	3.15	-9.467	-0.447	0.427	1.16	-1.892	2.851	10.701	0.791	-1.16	-1.526	1.892	-9.533	-1.925	0.831	-0.366	-0.671	0.244	0.791	9.921	2.211	-0.183	-0.244	0.427	-0.415	10.642	0.471	-1.831	2.136	3.723	1506608888
-9.197	-1.199	0.721	-0.732	-0.671	-0.122	2.004	-8.917	-1.08	0.671	0.427	-2.197	2.324	9.819	0.5	-0.671	-2.38	1.892	-9.197	-1.199	0.721	-0.732	-0.671	-0.122	1.602	10.191	2.256	0.183	-0.671	-0.183	0.361	10.015	0.769	-1.465	1.221	3.479	1506608889
-8.723	-1.261	0.834	-0.793	-0.427	-0.366	1.794	-8.082	-1.134	0.61	-0.183	-2.502	2.235	8.972	0.723	0.244	-1.038	1.526	-8.723	-1.261	0.834	-0.793	-0.427	-0.366	2.098	9.059	2.388	0	-0.122	-0.244	0.097	9.095	0.945	0.061	3.784	2.197	1506608889
-8.514	-1.406	0.982	-0.183	0.244	-0.122	1.458	-7.983	-1.176	0.427	0.122	-2.441	1.73	8.959	1.16	0.427	0.671	0.732	-8.514	-1.406	0.982	-0.183	0.244	-0.122	2.071	8.709	2.277	-0.122	0.305	-0.183	-0.754	8.402	1.183	0.061	3.784	2.197	1506608889
-8.843	-0.788	0.742	0.244	0.549	0.122	1.314	-7.769	-1.219	0.427	0.244	-1.892	1.054	8.94	1.416	0.366	0.244	-0.061	-8.843	-0.788	0.742	0.244	0.549	0.122	2.029	8.634	2.23	-0.061	0.305	-0.305	0.453	8.439	1.601	0.61	3.174	1.16	1506608889
-9.295	-0.033	0.336	-0.549	0.488	0.061	1.62	-7.764	-1.276	0.488	-0.244	-1.16	1.373	9.107	1.683	0.549	0.366	-0.732	-9.295	-0.033	0.336	-0.549	0.488	0.061	2.077	8.701	2.389	0.061	0.488	-0.488	1.87	8.32	1.864	2.441	0.671	0.671	1506608889
-9.702	-0.264	0.281	-1.099	0.061	0	1.62	-7.764	-1.276	0.427	-0.183	-0.305	1.871	9.365	1.86	0.61	0.793	-1.038	-9.702	-0.264	0.281	-1.099	0.061	0	1.872	8.898	2.495	-0.122	0.427	-0.427	2.35	8.747	1.986	2.441	0.671	0.671	1506608889
-9.546	-0.53	0.596	-0.732	0.366	0.183	2.481	-8.478	-1.412	0.305	-0.122	0.366	2.245	9.347	2.018	0.549	0.732	-1.221	-9.546	-0.53	0.596	-0.732	0.366	0.183	1.595	8.947	2.3	-0.244	-0.183	-0.366	2.04	8.826	1.293	1.953	0.366	0.183	1506608889
-9.818	-0.709	0.642	-0.366	0.427	0.305	2.878	-8.582	-1.172	0.061	-0.366	0.488	2.621	9.385	1.952	0.305	0.244	-1.282	-9.818	-0.709	0.642	-0.366	0.427	0.305	1.714	8.897	2.12	-0.244	-0.366	-0.305	2.771	8.954	1.918	1.282	0	-0.549	1506608889
-10.239	-0.714	0.352	-0.244	0.488	0.244	3.155	-8.78	-0.616	-0.305	-0.549	0.488	3.141	9.719	1.851	0.061	-0.061	-1.282	-10.239	-0.714	0.352	-0.244	0.488	0.244	2.019	9.257	2.004	0.061	-0.122	-0.427	3.509	9.58	2.44	1.282	0	-0.549	1506608889
-10.148	-0.239	0.69	-0.427	0.61	0	3.155	-8.78	-0.616	-0.549	-0.366	0.549	3.677	9.945	1.693	0	-0.427	-0.977	-10.148	-0.239	0.69	-0.427	0.61	0	2.013	9.619	1.973	0.183	-0.244	-0.427	3.074	9.912	2.44	1.282	-0.488	-0.427	1506608889
-11.196	-0.184	0.685	-0.366	0.488	0.061	3.516	-8.965	0.331	-0.427	-0.366	0.854	4.155	10.135	1.632	0.183	-0.244	-0.488	-11.196	-0.184	0.685	-0.366	0.488	0.061	2.166	9.91	2.138	0.122	-0.244	-0.305	2.82	9.615	2.187	-0.366	-1.221	-0.122	1506608889
-11.043	-0.89	0.532	-0.488	0.305	-0.305	3.516	-8.965	0.331	-0.244	-0.305	1.221	4.241	10.173	1.604	0.305	-0.061	0	-11.043	-0.89	0.532	-0.488	0.305	-0.305	2.249	10.026	2.059	0	-0.366	-0.244	2.206	10.068	1.622	-0.366	-1.221	-0.122	1506608889
-9.828	-1.103	0.617	-0.61	0.427	-0.305	3.744	-9.516	0.249	-0.061	-0.305	1.526	4.077	10.35	1.507	0.305	-0.061	0.244	-9.828	-1.103	0.617	-0.61	0.427	-0.305	2.267	10.161	1.853	0	-0.305	-0.183	2.949	10.61	1.532	1.099	-0.244	-0.977	1506608889
-9.8	-1.654	-0.024	-0.061	0.244	-0.488	3.683	-9.385	0.181	-0.061	-0.183	1.526	3.943	10.225	1.402	0.366	0.122	0.366	-9.8	-1.654	-0.024	-0.061	0.244	-0.488	2.495	10.257	1.818	0.122	0.061	-0.244	1.858	9.833	1.217	0.305	-0.671	-0.427	1506608889
-10.133	-1.796	-0.568	0.916	0	-0.305	3.303	-9.153	0.086	-0.122	0	1.221	3.768	9.904	1.343	0.549	0.488	0.549	-10.133	-1.796	-0.568	0.916	0	-0.305	2.348	9.878	1.855	0.061	0.366	-0.244	0.876	9.924	1.028	0.305	-0.671	-0.427	1506608889
-9.916	-1.258	-0.812	0.977	0.244	-0.305	2.841	-9.518	-0.26	0.061	-0.244	0.671	3.463	9.997	1.25	0.427	0.671	0.549	-9.916	-1.258	-0.812	0.977	0.244	-0.305	1.836	9.692	1.827	0.122	0.61	-0.061	2.314	10.036	-0.098	1.038	-1.831	-0.183	1506608889
-9.9	-1.176	-1.388	0.183	0.061	-0.61	2.841	-9.518	-0.26	0.244	-0.671	0.366	3.205	10.051	0.997	0.427	0.671	0.549	-9.9	-1.176	-1.388	0.183	0.061	-0.61	1.232	9.847	1.47	0.305	0.916	0.122	2.056	9.824	-1.279	1.16	-2.808	-0.305	1506608889
-9.424	-1.666	-1.477	-0.244	-0.122	-0.671	2.22	-8.912	-0.272	0	-0.549	0.366	3.011	9.497	0.623	-0.061	0.305	0.61	-9.424	-1.666	-1.477	-0.244	-0.122	-0.671	0.927	9.593	1.337	0.427	0.793	0.061	1.635	9.826	-0.925	1.465	-1.038	-0.732	1506608889
-9.277	-2.036	-1.372	-0.122	-0.122	-0.427	1.65	-8.332	0.221	-0.366	-0.061	0.305	2.899	8.916	0.31	0	0.183	0.732	-9.277	-2.036	-1.372	-0.122	-0.122	-0.427	0.676	9.068	1.012	0.061	0.488	0.061	1.463	9.714	-0.617	1.404	-0.488	-0.977	1506608889
-9.49	-1.853	-1.162	0.427	0	-0.183	1.28	-8.351	0.581	-0.305	-0.183	0.122	2.907	9.025	0.002	-0.183	0.366	0.488	-9.49	-1.853	-1.162	0.427	0	-0.183	0.408	8.97	0.712	-0.061	0.793	0.183	2.247	9.58	-0.784	0.793	-0.977	-0.427	1506608889
-9.814	-1.244	-1.103	0.427	0.183	-0.061	1.251	-8.667	0.831	-0.244	-0.488	0	3.256	9.728	-0.407	-0.488	0.244	0.244	-9.814	-1.244	-1.103	0.427	0.183	-0.061	0.06	9.603	0.561	0.305	1.038	0.244	2.553	9.595	-1.183	0.793	-0.977	-0.427	1506608889
-9.796	-1.129	-1.269	0.183	0.183	-0.244	1.613	-8.741	1.145	-0.366	-0.488	0.305	3.937	10.41	-0.854	-0.671	-0.305	0.732	-9.796	-1.129	-1.269	0.183	0.183	-0.244	-0.185	10.458	0.799	0.549	1.038	0.122	2.192	9.674	-1.32	0.549	-0.61	-0.244	1506608889
-9.664	-1.494	-1.383	0.122	0.183	-0.305	1.613	-8.741	1.145	-0.549	0.183	0.854	4.39	10.446	-0.962	-0.305	-1.16	1.831	-9.664	-1.494	-1.383	0.122	0.183	-0.305	-0.341	10.84	1.154	0.427	0.122	-0.061	1.666	9.631	-1.473	0.732	-0.427	-0.549	1506608889
-9.572	-1.842	-1.375	0.305	0.061	-0.305	1.981	-8.644	1.413	-0.488	0.549	0.977	4.713	10.149	-0.634	0.061	-1.404	2.563	-9.572	-1.842	-1.375	0.305	0.061	-0.305	-0.057	10.639	1.03	-0.061	-0.61	-0.244	1.775	9.733	-1.682	0.732	-0.427	-0.549	1506608889
-9.708	-2.038	-1.31	0.671	0	-0.122	2.2	-8.76	1.604	-0.122	0.061	0.732	4.916	9.568	-0.095	0.244	-0.61	2.625	-9.708	-2.038	-1.31	0.671	0	-0.122	0.429	10.118	0.767	-0.488	-1.099	-0.305	1.682	9.749	-1.762	0.488	-0.244	-0.549	1506608889
-9.703	-1.45	-1.363	1.282	-0.244	0.244	3.082	-8.776	1.509	0.305	-0.366	-0.244	5.493	9.052	0.495	0.122	0.305	2.502	-9.703	-1.45	-1.363	1.282	-0.244	0.244	0.404	9.381	0.749	-0.61	-0.244	-0.061	2.094	9.745	-1.366	-0.061	-0.549	-0.183	1506608890
-9.751	-1.121	-1.45	0.977	-0.366	0	3.101	-9.091	1.784	0.244	-0.427	-0.916	5.753	9.351	0.327	-0.183	-0.183	2.93	-9.751	-1.121	-1.45	0.977	-0.366	0	-0.185	9.467	0.931	-0.61	-0.549	0.244	2.178	9.63	-1.781	-0.305	-0.793	0	1506608890
-9.845	-1.158	-1.386	0.671	-0.366	-0.061	3.101	-9.091	1.784	0.671	-1.221	-1.648	6.019	9.55	0.067	-0.549	-0.977	3.54	-9.845	-1.158	-1.386	0.671	-0.366	-0.061	-0.108	9.929	0.953	-0.61	-1.16	0.305	2.053	9.655	-1.748	-0.366	-0.488	-0.061	1506608890
-9.659	-1.089	-1.18	0.488	-0.183	-0.061	4.097	-9.854	1.769	1.099	-2.38	-3.418	6.46	9.317	-0.054	-0.549	-1.526	3.906	-9.659	-1.089	-1.18	0.488	-0.183	-0.061	0.599	10.225	1.002	-0.854	-1.709	0	2.273	9.656	-1.908	-0.366	-0.488	-0.061	1506608890
-9.7	-0.959	-1.144	0.427	-0.244	-0.061	4.667	-10.168	1.553	1.099	-2.38	-3.418	7.156	8.77	-0.059	-0.549	-1.221	3.906	-9.7	-0.959	-1.144	0.427	-0.244	-0.061	1.15	10.306	0.98	-1.038	-1.953	-0.183	2.186	9.554	-1.839	-0.61	-0.061	0	1506608890
-9.837	-0.607	-1.138	0	-0.427	-0.122	5.277	-10.25	1.524	1.16	-2.93	-4.639	7.984	8.129	-0.047	-0.305	-0.366	4.15	-9.837	-0.607	-1.138	0	-0.427	-0.122	1.309	9.945	1.117	-1.465	-1.892	-0.305	2.437	9.495	-1.745	-0.305	0.183	-0.122	1506608890
-10.015	-0.784	-0.855	-0.427	-0.488	-0.061	5.423	-10.054	0.729	1.221	-3.784	-6.042	8.337	7.513	-0.359	-0.244	-0.732	4.883	-10.015	-0.784	-0.855	-0.427	-0.488	-0.061	1.402	9.832	1.202	-1.892	-2.197	-0.122	2.334	9.7	-1.414	-0.305	0.183	-0.122	1506608890
-10.017	-0.974	-0.596	-0.61	-0.366	-0.061	6.681	-9.459	-0.474	0.977	-6.47	-7.385	8.931	6.769	-0.348	-0.244	-1.038	5.005	-10.017	-0.974	-0.596	-0.61	-0.366	-0.061	1.924	10.191	1.325	-2.38	-2.258	0.122	1.879	9.849	-1.114	-0.549	0.61	-0.183	1506608890
-9.77	-1.205	-0.445	-0.671	-0.305	-0.122	8.13	-8.826	-1.912	-0.671	-7.629	-8.362	9.707	5.966	-0.349	0	-0.916	5.005	-9.77	-1.205	-0.445	-0.671	-0.305	-0.122	2.284	10.196	1.769	-2.258	-1.831	0.122	1.778	9.807	-1.207	-0.244	0.488	-0.366	1506608890
-9.735	-1.474	-0.361	-0.488	-0.305	-0.122	7.721	-7.724	-3.129	-2.441	-4.883	-7.996	9.793	5.083	-0.449	0.183	-0.61	5.371	-9.735	-1.474	-0.361	-0.488	-0.305	-0.122	2.219	9.805	2.092	-2.441	-1.587	0.61	2.06	9.67	-1.089	-0.244	0.488	-0.366	1506608890
-9.672	-1.469	-0.135	-0.244	-0.244	0	6.308	-6.294	-4.113	-3.235	-1.831	-7.263	9.217	4.177	-0.345	0.488	-0.366	5.127	-9.672	-1.469	-0.135	-0.244	-0.244	0	2.231	9.225	2.542	-2.441	-1.282	1.038	1.756	9.841	-0.597	-0.061	0.916	-0.305	1506608890
-9.734	-1.366	0.038	-0.122	0	0.122	5.93	-4.902	-4.109	-3.845	-1.16	-6.287	8.129	3.432	-0.239	-0.183	0.61	3.967	-9.734	-1.366	0.038	-0.122	0	0.122	2.328	8.984	2.934	-2.197	-1.16	1.404	1.426	9.854	-0.452	-0.671	0.427	-0.183	1506608890
-9.843	-1.254	0.179	0	0.061	0.122	5.93	-4.902	-4.109	-3.967	1.038	-4.639	6.952	2.766	0.225	-0.549	1.404	2.441	-9.843	-1.254	0.179	0	0.061	0.122	2.585	8.647	3.426	-1.709	-0.671	1.465	1.501	9.849	-0.412	-0.671	0.427	-0.183	1506608890
-9.819	-1.192	0.278	0.061	0	0.061	5.12	-2.797	-3.019	-3.052	2.563	-3.113	6.377	2.577	0.376	-0.427	1.038	1.099	-9.819	-1.192	0.278	0.061	0	0.061	2.663	8.393	3.815	-1.221	-0.183	1.404	1.314	9.89	-0.183	-0.671	0	-0.122	1506608890
-9.745	-1.157	0.252	0.122	0.061	0	5.12	-2.797	-3.019	-2.502	0.671	-2.686	6.675	2.536	-0.032	-0.427	1.038	1.099	-9.745	-1.157	0.252	0.122	0.061	0	2.713	8.324	4.159	-1.099	-0.305	0.977	1.168	9.857	-0.171	-0.305	0.061	-0.244	1506608890
-9.778	-1.221	0.228	0.061	0.122	-0.061	6.814	-1.922	-2.06	-1.831	0.793	-1.77	7.824	2.376	-0.005	0.305	-0.061	-0.244	-9.778	-1.221	0.228	0.061	0.122	-0.061	2.877	8.327	4.398	-1.038	-0.366	0.549	1.116	9.873	-0.193	-0.122	-0.122	-0.366	1506608890
-9.741	-1.404	0.255	0.061	0.244	-0.122	7.525	-1.64	-2.092	-1.282	0.61	-1.16	8.044	2.134	0.228	0.427	0.549	-0.732	-9.741	-1.404	0.255	0.061	0.244	-0.122	3.043	8.178	4.291	-0.732	-0.122	0.122	1.095	9.847	-0.238	-0.122	-0.366	-0.488	1506608890
-9.814	-1.41	0.224	0.122	0.122	-0.183	7.525	-1.64	-2.092	-0.854	-0.183	-0.916	8.355	2.031	0.601	0.427	0.549	-0.732	-9.814	-1.41	0.224	0.122	0.122	-0.183	3.191	8.075	4.191	-0.61	0.061	-0.122	1.203	9.828	-0.123	0	-0.549	-0.488	1506608890
-9.861	-1.282	0.14	0	0	-0.244	8.824	-0.935	-2.572	-0.854	0.122	-0.244	9.487	2.184	0.794	0.183	-0.366	-0.366	-9.861	-1.282	0.14	0	0	-0.244	3.163	8.1	4.177	-0.427	0.122	-0.366	1.183	9.903	-0.02	0.122	-0.427	-0.427	1506608890
-9.862	-1.285	0.042	-0.061	-0.061	-0.305	8.717	-0.671	-2.816	-0.854	0.122	-0.244	9.701	2.283	1.139	-0.122	0.427	-0.366	-9.862	-1.285	0.042	-0.061	-0.061	-0.305	3.21	8.291	4.333	-0.427	-0.061	-0.427	1.031	9.932	-0.201	0	-0.305	-0.427	1506608890
-9.726	-1.212	-0.029	-0.122	0	-0.244	8.717	-0.671	-2.816	-1.16	0.061	0	9.862	2.561	1.62	-0.122	0.427	-0.366	-9.726	-1.212	-0.029	-0.122	0	-0.244	3.226	8.283	4.57	-0.366	-0.122	-0.488	1.099	9.892	-0.261	0.061	-0.183	-0.427	1506608890
-9.678	-1.244	-0.055	-0.122	0	-0.183	9.155	-0.388	-2.559	-1.221	0	-0.122	9.966	2.433	1.186	-0.488	-0.977	0.244	-9.678	-1.244	-0.055	-0.122	0	-0.183	3.084	8.253	4.594	-0.427	-0.244	-0.305	1.27	9.798	-0.26	0.183	-0.366	-0.427	1506608890
-9.695	-1.235	-0.008	-0.061	0.061	-0.122	9.185	-0.366	-2.596	-1.526	0.122	-0.183	9.975	2.205	0.341	-0.061	-1.16	0.671	-9.695	-1.235	-0.008	-0.061	0.061	-0.122	3.061	8.068	4.74	-0.549	-0.427	-0.061	1.427	9.847	-0.214	0.183	-0.305	-0.366	1506608890
-9.844	-1.194	-0.004	-0.122	0	-0.122	9.302	-0.377	-2.522	-1.404	-0.061	-0.427	10.378	2.061	-0.124	0.061	0	0.732	-9.844	-1.194	-0.004	-0.122	0	-0.122	3.053	7.995	4.743	-0.549	-0.366	0.122	1.193	9.847	-0.133	0	-0.122	-0.183	1506608890
-9.807	-1.309	-0.035	-0.122	0	-0.122	9.295	-0.231	-2.572	-1.16	0.244	-0.366	9.869	1.751	-0.536	0	0.122	0.671	-9.807	-1.309	-0.035	-0.122	0	-0.122	3.08	7.995	4.672	-0.366	-0.305	0.122	1	9.912	-0.276	0	-0.122	-0.183	1506608891
-9.709	-1.372	-0.075	-0.061	0	-0.061	8.973	-0.212	-2.647	-1.099	-0.061	-0.488	9.759	1.412	-0.494	0.305	-0.061	0.793	-9.709	-1.372	-0.075	-0.061	0	-0.061	3.222	7.977	4.565	-0.122	-0.122	0.122	0.993	9.875	-0.379	0.061	-0.122	-0.183	1506608891
-9.668	-1.322	-0.118	0	0.061	-0.061	8.973	-0.212	-2.647	-0.61	-0.488	-0.488	9.854	1.327	-0.299	0.488	0.061	0.671	-9.668	-1.322	-0.118	0	0.061	-0.061	3.24	7.904	4.461	0.061	0	0.061	1.066	9.86	-0.321	0.061	-0.183	-0.183	1506608891
-9.769	-1.237	-0.2	0	0	0	9.458	-0.272	-2.101	-0.183	0.183	-0.305	9.764	1.395	-0.311	0.366	0	0.488	-9.769	-1.237	-0.2	0	0	0	3.238	7.923	4.455	0.244	0.122	0.122	1.239	9.829	-0.328	0.061	-0.183	-0.183	1506608891
-9.848	-1.199	-0.251	-0.061	-0.061	0.061	9.369	-0.11	-2.845	-0.366	0.061	-0.549	9.373	1.47	0.325	0.122	0	0.488	-9.848	-1.199	-0.251	-0.061	-0.061	0.061	3.253	8.12	4.534	0.183	0.305	0.183	1.129	9.886	-0.44	0	-0.183	-0.061	1506608891
-9.836	-1.227	-0.312	0	-0.061	0.061	9.52	0.035	-2.877	-0.305	0	-0.671	9.926	1.583	-0.031	0.122	0	0.488	-9.836	-1.227	-0.312	0	-0.061	0.061	2.984	8.152	4.545	0.305	0.122	0.183	1.101	9.881	-0.548	0.061	-0.122	-0.061	1506608891
-9.835	-1.258	-0.319	-0.061	-0.305	0	9.512	0.185	-2.852	-0.427	-0.427	-0.732	9.963	1.627	-0.415	-0.183	0.244	0.183	-9.835	-1.258	-0.319	-0.061	-0.305	0	3.034	8.376	4.565	0.183	0	0.305	1.101	9.881	-0.548	0.061	-0.244	-0.061	1506608891
-9.796	-1.337	-0.41	-0.061	-0.305	0	10.531	0.877	-2.236	-0.244	-1.038	-0.977	10.43	1.437	0.245	-0.061	-0.671	0.854	-9.796	-1.337	-0.41	-0.061	-0.305	0	3.053	8.473	4.457	0.183	-0.061	0.305	1.02	9.881	-0.553	-0.122	-0.061	-0.061	1506608891
-9.794	-1.467	-0.416	0.122	-0.183	0.061	10.218	1.567	-2.817	-0.427	-0.366	-1.099	10.753	1.233	-0.048	-0.122	-0.183	1.221	-9.794	-1.467	-0.416	0.122	-0.183	0.061	2.92	8.396	4.297	0.244	-0.305	0.427	0.912	9.93	-0.551	0	-0.305	-0.061	1506608891
-9.755	-1.529	-0.367	0.305	-0.122	0.122	10.218	1.567	-2.817	-0.854	-0.671	-1.465	10.546	1.083	-0.343	-0.366	-1.16	1.404	-9.755	-1.529	-0.367	0.305	-0.122	0.122	3.062	8.424	4.317	0.061	-0.427	0.793	0.93	9.916	-0.742	-0.122	-0.305	0	1506608891
-9.741	-1.489	-0.467	0.488	-0.122	0.183	10.007	2.763	-3.463	-1.221	1.282	-1.404	10.752	1.04	-0.194	-0.488	-0.061	1.343	-9.741	-1.489	-0.467	0.488	-0.122	0.183	3.083	8.537	4.21	0.061	-0.427	0.977	1.205	9.887	-0.708	0	-0.61	0	1506608891
-9.826	-1.333	-0.513	0.549	-0.122	0.183	10.469	3.586	-3.046	-2.319	0.122	-1.343	10.574	1.308	-0.217	-0.854	0.488	1.526	-9.826	-1.333	-0.513	0.549	-0.122	0.183	2.924	8.46	4.194	0.061	-0.549	0.854	1.171	9.912	-0.702	-0.122	-0.427	0.061	1506608891
-9.853	-1.26	-0.464	0.488	-0.183	0.183	10.469	3.586	-3.046	-2.869	1.404	-1.587	10.85	1.442	0.292	-1.526	-0.427	2.075	-9.853	-1.26	-0.464	0.488	-0.183	0.183	2.857	8.369	4.225	-0.061	-1.221	0.854	0.947	10	-0.737	-0.244	-0.366	0.183	1506608891
-9.778	-1.365	-0.434	0.488	-0.061	0.122	9.938	4.579	-2.284	-3.174	1.526	-1.648	10.684	1.272	0.178	-2.014	0.732	2.441	-9.778	-1.365	-0.434	0.488	-0.061	0.122	2.975	8.417	4.162	-0.183	-1.831	0.793	0.926	9.892	-0.861	-0.488	-0.366	0.183	1506608891
-9.743	-1.62	-0.412	0.732	-0.061	0.122	8.012	4.286	-3.18	-3.479	1.526	-1.404	9.855	1.109	-0.01	-2.441	0.366	2.258	-9.743	-1.62	-0.412	0.732	-0.061	0.122	3.241	8.503	4.143	-0.366	-2.319	0.793	1.135	9.911	-0.746	-0.366	-0.488	0.122	1506608891
-9.714	-1.811	-0.379	1.038	-0.061	0.122	8.012	4.286	-3.18	-3.601	1.343	-0.977	8.937	1.107	0.193	-3.174	1.038	1.709	-9.714	-1.811	-0.379	1.038	-0.061	0.122	3.514	8.528	4.097	-0.61	-2.502	0.488	1.114	9.92	-0.608	-0.488	-0.366	0.122	1506608891
-9.722	-2.053	-0.335	1.404	-0.061	0.061	6.778	2.806	-1.749	-3.723	1.099	-0.183	8.087	1.059	-0.2	-3.418	0.793	0.916	-9.722	-2.053	-0.335	1.404	-0.061	0.061	3.656	8.364	4.023	-0.977	-2.563	0.183	0.946	9.953	-0.404	-0.488	-0.305	0.183	1506608891
-9.836	-2.303	-0.147	1.892	-0.122	0	6.436	2.375	-1.727	-3.418	1.221	0.793	7.919	1.019	-0.879	-3.54	1.099	0.305	-9.836	-2.303	-0.147	1.892	-0.122	0	3.682	8.157	3.975	-1.343	-2.441	-0.183	0.919	10.072	-0.188	-0.671	-0.427	0.366	1506608891
-10.106	-2.345	0.067	2.441	-0.183	-0.122	6.436	2.375	-1.727	-3.113	0.793	1.526	7.789	0.957	-0.922	-3.662	0.549	-0.122	-10.106	-2.345	0.067	2.441	-0.183	-0.122	3.636	8.107	3.925	-1.587	-2.319	-0.671	0.758	10.239	-0.152	-1.099	-0.549	0.671	1506608891
-10.066	-2.07	0.266	2.93	-0.061	-0.244	6.895	1.948	-2.214	-3.235	0.366	2.075	7.734	0.979	-0.479	-4.272	0.061	-0.488	-10.066	-2.07	0.266	2.93	-0.061	-0.244	3.603	8.1	3.825	-1.465	-2.136	-1.221	0.28	10.474	-0.055	-1.282	-0.61	0.854	1506608891
-10.174	-1.596	0.373	3.113	-0.122	-0.244	8.142	1.846	-2.047	-3.723	0.61	2.441	8.01	0.986	-0.603	-4.272	0.061	-0.488	-10.174	-1.596	0.373	3.113	-0.122	-0.244	3.848	8.04	3.765	-1.282	-1.953	-1.77	-0.13	10.214	0.036	-1.282	-1.282	0.916	1506608891
-9.832	-1.354	0.4	2.869	-0.305	-0.366	9.222	2.05	-1.748	-4.089	1.526	2.563	8.347	0.919	-0.967	-4.639	-0.61	-0.977	-9.832	-1.354	0.4	2.869	-0.305	-0.366	4.127	7.887	3.848	-1.282	-2.075	-2.136	0.112	10.331	0.449	-0.793	-1.282	0.488	1506608891
-9.642	-0.995	0.398	3.418	-0.244	-0.183	11.102	2.083	-0.882	-4.517	1.709	2.441	8.973	0.803	-0.89	-4.578	-0.793	-0.977	-9.642	-0.995	0.398	3.418	-0.244	-0.183	4.244	7.875	3.976	-1.099	-2.075	-2.38	0.944	10.145	1.05	-0.671	-1.648	0.183	1506608891
-9.296	-0.642	0.44	3.54	-0.122	-0.183	11.438	1.677	-0.565	-4.822	2.197	2.136	9.823	0.77	-0.94	-4.456	-0.61	-0.61	-9.296	-0.642	0.44	3.54	-0.122	-0.183	3.949	7.801	3.875	-0.671	-2.319	-2.441	0.445	9.767	1.134	-1.038	-2.38	0.244	1506608891
-9.201	-0.618	0.532	3.418	-0.061	-0.244	11.438	1.677	-0.565	-4.944	2.014	1.709	10.22	0.723	-1.119	-4.578	-0.122	-0.305	-9.201	-0.618	0.532	3.418	-0.061	-0.244	3.662	7.729	3.545	-0.427	-2.747	-2.136	-0.395	9.494	1.097	-1.404	-4.272	-0.061	1506608891
-9.465	-0.98	0.818	3.357	0.061	-0.366	10.535	1.163	-1.041	-5.188	2.136	1.343	9.997	0.613	-1.166	-4.517	-0.977	-0.061	-9.465	-0.98	0.818	3.357	0.061	-0.366	3.836	7.953	3.14	-0.549	-3.052	-1.953	-0.622	9.603	0.274	-2.014	-5.31	-0.916	1506608892
-9.772	-1.54	1.059	3.54	0.122	-0.427	10	0.644	-0.66	-5.432	2.502	0.671	10.142	0.575	-0.973	-4.517	-0.977	-0.061	-9.772	-1.54	1.059	3.54	0.122	-0.427	4.039	8.281	2.976	-0.549	-3.296	-1.892	-0.421	10.056	-0.03	-2.197	-5.249	-1.77	1506608892
-9.501	-1.809	1.073	3.784	0.305	-0.549	10	0.644	-0.66	-5.066	1.648	0.305	10.31	0.505	-0.971	-4.15	-0.366	0.305	-9.501	-1.809	1.073	3.784	0.305	-0.549	4.133	8.501	2.943	-0.671	-3.357	-1.77	0.109	10.29	0.257	-2.197	-5.554	-2.319	1506608892
-9.296	-1.585	1.025	3.784	0.732	-0.732	9.339	0.613	-0.262	-4.517	2.075	0.488	10.463	0.669	-1.276	-4.211	-0.305	0.366	-9.296	-1.585	1.025	3.784	0.732	-0.732	4.148	8.739	2.957	-0.61	-3.235	-1.587	0.78	10.147	0.481	-1.709	-6.165	-2.441	1506608892
-9.385	-1.396	1.001	3.479	0.854	-0.916	8.783	0.877	0.083	-4.272	1.16	0.061	10.598	0.918	-1.097	-4.333	-0.244	0.305	-9.385	-1.396	1.001	3.479	0.854	-0.916	4.162	8.799	2.96	-0.793	-3.052	-1.343	1.132	9.963	0.953	-1.465	-5.676	-2.258	1506608892
-9.439	-1.353	1.086	3.296	1.16	-0.793	8.783	0.877	0.083	-4.15	1.099	0.366	10.508	1.101	-0.744	-4.211	-0.244	0.366	-9.439	-1.353	1.086	3.296	1.16	-0.793	4.182	8.869	2.984	-1.038	-3.113	-1.282	1.133	9.644	1.224	-1.709	-5.493	-1.831	1506608892
-9.375	-1.213	1.136	3.296	1.587	-0.671	9.219	-0.219	-0.233	-3.601	1.099	-0.244	10.453	1.096	-0.76	-4.15	0.305	0.427	-9.375	-1.213	1.136	3.296	1.587	-0.671	4.167	8.382	3.009	-1.465	-3.479	-1.16	1.608	9.256	1.056	-1.526	-6.226	-0.549	1506608892
-9.485	-1.084	1.3	3.296	1.709	-0.427	8.687	-0.628	-0.257	-3.601	1.099	-0.244	10.072	0.947	-0.685	-4.211	0.427	0.305	-9.485	-1.084	1.3	3.296	1.709	-0.427	4.167	8.382	3.009	-1.465	-3.479	-1.16	2.306	8.667	1.175	-1.526	-6.226	-0.549	1506608892
-10.335	-1.007	1.291	3.479	0.916	-0.122	8.687	-0.628	-0.257	-3.418	0.61	-0.549	9.607	0.84	-0.364	-4.15	0.854	0.061	-10.335	-1.007	1.291	3.479	0.916	-0.122	4.188	8.22	2.974	-1.526	-3.418	-1.038	3.265	8.337	1.622	-0.671	-5.615	-0.366	1506608892
-10.329	-0.843	1.178	3.113	0.61	-0.122	7.587	-1.005	0.372	-3.235	0.305	-0.549	9.254	0.866	-0.471	-4.089	1.465	-0.183	-10.329	-0.843	1.178	3.113	0.61	-0.122	4.116	8.26	2.952	-1.465	-3.418	-1.038	4.713	8.692	1.974	0.366	-4.517	0	1506608892
-10.582	-1.209	0.654	2.747	0.305	-0.305	6.593	-1.397	0.171	-2.808	0.427	-0.427	8.873	0.901	-0.928	-3.906	2.075	-0.732	-10.582	-1.209	0.654	2.747	0.305	-0.305	4.066	8.379	2.933	-1.465	-3.357	-1.099	4.278	9.442	2.79	1.465	-1.831	0.427	1506608892
-9.909	-1.067	0.9	2.38	0.305	-0.488	6.593	-1.397	0.171	-2.136	-0.122	-0.61	8.386	0.767	-0.847	-3.662	2.014	-1.343	-9.909	-1.067	0.9	2.38	0.305	-0.488	3.999	8.652	2.836	-1.343	-3.296	-1.343	2.155	10.263	3.76	1.77	1.465	0.183	1506608892
-9.19	-2.287	-0.16	2.686	1.038	-0.488	6.186	-2.627	0.701	-1.526	-0.916	-0.549	8.25	0.633	-1.006	-3.54	2.502	-1.77	-9.19	-2.287	-0.16	2.686	1.038	-0.488	3.85	8.74	2.616	-0.916	-2.747	-1.404	-2.68	9.674	1.562	0.427	0.122	0.977	1506608892
-9.232	-3.803	-1.68	4.456	1.282	-0.061	7.161	-3.163	0.717	-0.854	-0.977	-0.244	8.232	0.51	-0.889	-3.052	2.563	-2.441	-9.232	-3.803	-1.68	4.456	1.282	-0.061	3.646	9.137	2.26	-0.427	-2.441	-1.526	1.303	9.708	-1.363	1.526	-4.944	-0.549	1506608892
-9.877	-3.9	-1.835	5.737	1.709	0.916	7.161	-3.163	0.717	0	0.916	0.366	9.002	1.065	-0.349	-2.441	2.319	-3.113	-9.877	-3.9	-1.835	5.737	1.709	0.916	3.019	9.497	1.413	0	-1.892	-1.465	2.923	10.241	-2.309	1.77	-5.493	0.061	1506608892
-10.003	-2.854	-2.385	5.859	2.258	0.977	10.18	-3.323	1.769	0.061	-1.587	1.282	8.814	2.073	0.053	-3.052	0.366	-3.235	-10.003	-2.854	-2.385	5.859	2.258	0.977	2.518	9.453	1.146	0	-0.671	-1.465	-0.201	10.573	-1.94	1.526	-2.014	0.305	1506608892
-9.89	-2.165	-2.47	5.92	1.892	0.916	10.18	-3.323	1.769	-0.427	-0.366	1.953	9.136	2.961	0.534	-3.357	-1.16	-3.54	-9.89	-2.165	-2.47	5.92	1.892	0.916	1.424	10.152	1.68	0.977	-0.183	-1.465	0.858	10.484	-2.132	1.892	-4.578	0.244	1506608892
-9.243	-1.614	-2.442	5.92	1.587	0.671	11.115	-3.432	2.635	-0.61	0.061	2.014	10.109	4.335	0.391	-3.357	-1.526	-3.906	-9.243	-1.614	-2.442	5.92	1.587	0.671	0.498	9.977	1.354	1.892	-0.305	-1.099	2.037	9.711	-2.488	2.014	-5.676	-0.122	1506608892
-8.984	-1.453	-2.442	5.92	1.282	0.305	11.494	-3.267	3.151	-1.526	-3.662	1.892	10.079	5.136	0.281	-3.845	-2.319	-2.747	-8.984	-1.453	-2.442	5.92	1.282	0.305	0.086	9.454	1.239	1.343	-0.916	-0.671	2.07	9.43	-2.094	2.075	-4.333	-0.244	1506608892
-9.221	-1.269	-2.387	5.798	1.221	0.122	12.579	-2.747	3.335	-2.38	-1.587	1.465	10.225	5.286	0.871	-3.723	-2.258	-1.892	-9.221	-1.269	-2.387	5.798	1.221	0.122	0.262	9.257	1.195	0.854	-1.648	-0.549	1.715	9.532	-1.629	1.831	-4.333	-0.122	1506608892
-9.664	-0.658	-2.524	5.31	1.16	0.122	11.7	-2.206	3.012	-2.747	1.587	1.221	10.136	5.507	0.58	-3.54	-1.953	-1.648	-9.664	-0.658	-2.524	5.31	1.16	0.122	0.877	9.679	0.623	0.305	-2.319	-0.671	2.36	9.515	-1.854	1.221	-5.432	0.061	1506608892
-10.008	-0.2	-2.488	4.7	0.793	0.061	10.578	-2.19	2.287	-3.601	0.061	1.038	10.256	5.398	0.706	-3.357	-2.075	-1.404	-10.008	-0.2	-2.488	4.7	0.793	0.061	1.561	10.111	0.447	-0.366	-3.052	-0.793	2.887	9.573	-2.366	0.366	-5.31	0.366	1506608892
-10.051	-0.325	-2.165	4.333	0.366	-0.061	10.527	-2.647	1.488	-4.028	0.549	0.977	10.177	5.075	0.681	-3.235	-1.587	-0.916	-10.051	-0.325	-2.165	4.333	0.366	-0.061	1.858	9.979	0.255	-0.916	-3.662	-0.793	2.184	9.702	-2.28	-0.183	-4.456	0.427	1506608892
-9.705	-0.396	-1.833	4.211	0.549	-0.061	10.277	-2.997	0.706	-4.028	1.16	0.61	9.906	4.547	0.751	-3.174	-1.221	-0.793	-9.705	-0.396	-1.833	4.211	0.549	-0.061	2.165	9.747	-0.139	-1.404	-4.395	-0.732	2.098	9.568	-2.48	-0.366	-4.15	0.183	1506608892
-9.676	-0.065	-1.767	3.845	0.427	-0.122	9.457	-3.324	0.421	-3.967	1.282	0.244	9.367	4.018	0.748	-2.991	-1.343	-0.916	-9.676	-0.065	-1.767	3.845	0.427	-0.122	2.69	9.577	-0.362	-1.465	-4.7	-0.854	2.247	9.353	-2.497	-0.549	-4.15	0.061	1506608892
-9.75	0.172	-1.708	3.296	0.122	-0.183	9.457	-3.324	0.421	-3.967	1.221	-0.122	9.189	3.783	0.426	-2.869	-1.709	-0.977	-9.75	0.172	-1.708	3.296	0.122	-0.183	3.132	9.491	-0.264	-1.465	-4.578	-0.916	2.359	9.349	-2.461	-0.732	-3.662	0	1506608893
-9.725	0.111	-1.67	2.747	0.244	-0.061	8.825	-3.143	0.443	-4.089	0.916	-0.183	9.323	3.76	0.275	-2.869	-1.465	-1.038	-9.725	0.111	-1.67	2.747	0.244	-0.061	3.287	9.526	-0.05	-1.587	-4.15	-0.854	2.25	9.332	-2.355	-0.549	-3.357	-0.244	1506608893
-9.783	-0.221	-1.8	2.441	0.427	0.183	8.494	-3.068	0.476	-3.906	0.977	-0.061	9.299	4.098	0.632	-2.625	-1.038	-1.099	-9.783	-0.221	-1.8	2.441	0.427	0.183	3.018	9.686	0.233	-1.526	-3.906	-0.854	2.711	9.46	-2.095	-0.427	-3.479	-0.427	1506608893
-10.263	-1.018	-1.395	2.197	0.305	0.549	8.494	-3.068	0.476	-3.906	0.732	0.244	9.258	4.602	0.941	-2.563	-1.099	-1.099	-10.263	-1.018	-1.395	2.197	0.305	0.549	2.426	9.942	0.443	-1.77	-4.333	-0.732	3.074	9.831	-1.669	-0.488	-3.174	-0.366	1506608893
-11.716	-2.007	-1.209	1.526	0.244	0.671	8.57	-3.518	0.067	-3.784	0.61	0.366	9.286	4.91	1.038	-2.686	-1.038	-1.099	-11.716	-2.007	-1.209	1.526	0.244	0.671	2.108	9.932	0.699	-1.709	-4.822	-0.488	2.515	10.919	-0.898	-1.038	-2.991	0.183	1506608893
-11.182	-3.335	-0.941	2.014	0.061	0.854	9.144	-4.578	-0.903	-3.662	0.61	0.427	9.275	5.497	1.135	-2.808	-0.793	-1.221	-11.182	-3.335	-0.941	2.014	0.061	0.854	2.243	10.546	1.266	-1.404	-3.235	-0.305	3.89	12.047	0.54	-1.709	-3.662	1.099	1506608893
-9.825	-2.53	0.126	3.113	-0.671	1.526	9.144	-4.578	-0.903	-3.662	0.977	1.038	9.954	6.47	1.111	-2.991	-0.183	-1.282	-9.825	-2.53	0.126	3.113	-0.671	1.526	2.066	10.946	1.951	-0.61	-2.563	-0.549	4.069	12.018	2.438	-3.601	-1.526	2.38	1506608893
-10.265	-1.219	0.069	2.441	-1.465	0.854	9.923	-5.134	-0.541	-3.723	1.892	1.404	9.384	6.249	1.617	-2.869	-0.183	-0.305	-10.265	-1.219	0.069	2.441	-1.465	0.854	0.932	9.167	2.846	-0.732	-2.625	-0.366	0.183	12.548	1.477	-5.615	0.854	4.028	1506608893
-10.409	-1.944	-0.085	2.258	-1.953	0.183	8.929	-4.549	-0.547	-3.174	2.136	0.61	8.177	6.074	1.932	-2.563	-1.343	0.244	-10.409	-1.944	-0.085	2.258	-1.953	0.183	0.715	8.607	3.03	-0.549	-2.197	0.122	-2.011	12.318	0.664	-5.737	-2.441	4.272	1506608893
-9.111	-2.21	0.721	2.441	-1.16	0.488	8.961	-4.291	-0.737	-2.625	1.648	0.122	7.823	6.37	1.956	-2.563	-1.343	0.244	-9.111	-2.21	0.721	2.441	-1.16	0.488	1.637	9.784	2.403	-0.366	-3.052	-0.122	-1.676	10.67	0.167	-4.822	-2.197	2.747	1506608893
-8.162	-1.397	1.116	2.563	-0.427	0.183	9.671	-4.788	-1.408	-2.502	1.953	0.366	7.494	5.906	2.054	-2.319	-1.526	-0.183	-8.162	-1.397	1.116	2.563	-0.427	0.183	1.986	9.275	2.377	-0.488	-3.296	-0.427	-1.676	10.67	0.167	-4.517	-2.563	1.526	1506608893
-8.335	-1.225	0.944	2.38	-0.122	-0.244	9.119	-4.6	-1.774	-2.319	1.404	-0.366	7.045	5.219	2.493	-2.625	-1.648	0	-8.335	-1.225	0.944	2.38	-0.122	-0.244	1.96	8.242	2.451	-0.671	-2.93	-0.305	0.104	8.689	-0.102	-3.235	-2.625	0.671	1506608893
-8.285	-1.404	1.22	2.563	0.488	-0.061	8.038	-3.677	-1.52	-2.319	1.038	-0.977	7.083	5.163	2.71	-2.747	-1.526	-0.183	-8.285	-1.404	1.22	2.563	0.488	-0.061	2.152	8.363	2.366	-0.488	-2.502	-0.305	1.199	7.235	0.481	-2.014	-0.977	-0.061	1506608893
-8.491	-1.092	1.156	2.563	1.099	-0.061	7.484	-3.018	-1.298	-2.441	1.038	-0.549	7.314	5.186	2.59	-2.686	-1.587	-0.244	-8.491	-1.092	1.156	2.563	1.099	-0.061	2.45	8.623	2.58	-0.305	-2.441	-0.427	0.605	7.941	1.213	-0.916	0.122	-0.61	1506608893
-8.97	-0.501	0.983	2.319	1.221	-0.061	7.807	-2.896	-1.976	-2.38	0.427	-0.366	7.629	5.117	2.749	-2.502	-1.465	-0.244	-8.97	-0.501	0.983	2.319	1.221	-0.061	2.771	8.763	2.793	-0.366	-2.136	-0.366	1.902	7.845	1.201	0.366	0.122	-0.854	1506608893
-9.469	-0.118	0.7	1.953	0.916	-0.061	7.807	-2.896	-1.976	-2.014	0.183	-0.427	7.994	4.953	3.09	-2.319	-1.038	-0.305	-9.469	-0.118	0.7	1.953	0.916	-0.061	2.996	8.782	2.693	-0.549	-1.892	-0.244	3.45	8.317	2.56	2.136	-1.648	-0.488	1506608893
-9.951	-0.134	0.696	1.221	0.61	-0.183	8.5	-3.089	-2.013	-1.953	0.488	-0.305	8.177	4.643	3.54	-2.075	-0.793	-0.244	-9.951	-0.134	0.696	1.221	0.61	-0.183	3.071	8.585	2.524	-0.732	-2.014	-0.183	3.45	8.317	2.56	1.465	-2.869	-0.61	1506608893
-10.269	-0.333	1.085	1.221	0.61	-0.183	9.176	-3.761	-1.537	-1.831	0.488	-0.366	8.217	4.264	3.548	-1.892	-0.916	-0.122	-10.269	-0.333	1.085	1.221	0.61	-0.183	3.319	8.425	2.348	-0.854	-2.197	-0.183	3.762	9.487	3.421	0.427	-2.014	-0.854	1506608893
-10.749	0.163	1.437	1.282	0.427	-0.061	9.176	-3.761	-1.537	-1.648	0.244	-0.549	8.524	4.028	3.243	-1.77	-1.099	-0.061	-10.749	0.163	1.437	1.282	0.427	-0.061	3.604	8.64	2.339	-0.61	-1.831	-0.305	3.823	9.658	3.889	0.122	-1.099	-0.061	1506608893
-11.514	0.618	1.729	0.977	0.793	-0.122	9.17	-3.841	-1.292	-1.404	0.61	-0.183	9.038	4.118	2.84	-1.77	-1.099	-0.061	-11.514	0.618	1.729	0.977	0.793	-0.122	3.755	9.223	2.42	-0.244	-1.526	-0.549	3.823	9.658	3.889	-0.977	-1.648	0.183	1506608893
-12.081	0.279	1.617	0.854	0.305	-0.061	9.059	-3.924	-0.968	-1.282	0.916	0.366	9.342	4.334	2.585	-1.404	-1.404	-0.061	-12.081	0.279	1.617	0.854	0.305	-0.061	3.802	9.932	2.665	0.183	-1.343	-0.671	3.536	9.106	3.722	-0.61	-1.221	-0.488	1506608893
-11.545	-0.127	1.14	0.854	0.427	0.122	9.097	-4.057	-0.573	-1.16	0.61	0.732	9.902	4.645	2.492	-0.793	-1.099	-0.366	-11.545	-0.127	1.14	0.854	0.427	0.122	3.884	10.816	2.559	0.366	-1.587	-0.549	4.07	9.991	2.841	0.793	-2.563	-1.282	1506608893
-9.656	-0.415	0.254	0.61	0.061	0.122	9.513	-4.234	-0.423	-0.854	0.671	1.099	10.21	4.75	2.641	0	-0.366	-0.549	-9.656	-0.415	0.254	0.61	0.061	0.122	3.817	10.722	2.555	0.122	-1.465	-0.244	4.07	9.991	2.841	1.892	-2.319	-1.221	1506608893
-8.874	-1.904	-0.471	0.671	0.244	-0.183	9.287	-4.161	-0.157	-0.366	0.305	0.854	10.152	4.831	2.834	0.488	0.183	-0.366	-8.874	-1.904	-0.471	0.671	0.244	-0.183	3.357	10.308	2.341	-0.244	-1.099	0.183	-0.372	8.978	1.255	1.892	-0.61	-0.61	1506608893
-9.246	-2.924	-1.253	1.526	-0.061	-0.122	9.287	-4.161	-0.157	-0.122	0.061	0.488	9.713	4.632	2.815	0.488	0.183	-0.366	-9.246	-2.924	-1.253	1.526	-0.061	-0.122	2.411	9.332	1.855	-0.488	-1.099	0.549	1.083	9.966	-0.441	2.136	-3.235	-1.465	1506608893
-8.868	-2.582	-1.312	1.648	0.488	0.183	8.915	-4.051	-0.144	0	0.183	-0.061	9.079	4.344	2.355	0.305	0.732	0.61	-8.868	-2.582	-1.312	1.648	0.488	0.183	1.535	8.466	1.261	-0.671	-0.854	0.854	1.083	9.966	-0.441	2.93	-4.7	-1.465	1506608894
-9.24	-1.887	-1.395	1.465	0.671	0.244	8.256	-4.091	-0.258	0.122	-0.122	-0.61	8.534	4.345	1.576	-0.122	0.854	0.854	-9.24	-1.887	-1.395	1.465	0.671	0.244	1.266	8.515	0.974	-0.549	0.366	1.099	1.325	9.678	-1.152	1.892	-1.099	-1.16	1506608894
-9.703	-1.262	-1.659	1.099	0.427	0.122	7.787	-4.161	-0.264	0.122	-0.427	-0.671	8.303	4.765	0.994	-0.122	0.854	0.854	-9.703	-1.262	-1.659	1.099	0.427	0.122	1.196	9.325	0.91	0	1.404	1.099	1.091	9.646	-1.879	1.099	-1.343	-0.916	1506608894
-9.447	-1.14	-1.445	0.916	0.366	0.061	7.809	-4.308	0.074	0	-0.366	-0.427	8.312	5.167	0.666	-0.732	0	0.488	-9.447	-1.14	-1.445	0.916	0.366	0.061	1.177	9.926	0.943	0.61	1.038	0.61	1.091	9.646	-1.879	1.282	-2.441	-0.916	1506608894
-9.293	-1.078	-1.281	0.977	0.305	-0.061	8.08	-4.283	0.548	0	-0.122	-0.244	8.269	4.997	0.837	-0.793	-0.427	0.671	-9.293	-1.078	-1.281	0.977	0.305	-0.061	1.225	9.44	1.091	0.549	0.061	0.122	1.537	9.412	-2.073	0.916	-1.587	-1.099	1506608894
-9.179	-0.831	-1.268	1.038	0.183	-0.366	7.996	-4.051	0.774	0.122	0.122	-0.366	7.941	4.474	1.163	-0.793	-0.427	0.671	-9.179	-0.831	-1.268	1.038	0.183	-0.366	1.739	9.11	0.975	0.427	0.122	-0.061	1.806	9.228	-1.798	0.854	-1.16	-1.221	1506608894
-9.445	-0.529	-1.364	0.61	-0.183	-0.61	7.936	-3.756	1.072	0.183	0.061	-0.549	7.787	3.954	1.346	-0.61	-0.427	0.671	-9.445	-0.529	-1.364	0.61	-0.183	-0.61	2.169	8.796	0.87	0.183	0.122	-0.183	1.806	9.228	-1.798	0.854	-1.404	-1.221	1506608894
-9.601	-0.414	-1.256	0.244	-0.305	-0.549	7.675	-3.353	0.914	0.305	-0.549	-0.671	7.87	3.664	1.506	0.061	-0.244	0.183	-9.601	-0.414	-1.256	0.244	-0.305	-0.549	2.428	8.799	0.662	-0.061	0.305	-0.244	1.343	9.516	-1.492	0.671	-0.61	-1.221	1506608894
-9.79	-0.516	-1.359	0.061	-0.244	-0.549	7.679	-2.943	0.206	0.549	-1.099	-0.793	8.271	3.619	1.525	0.061	-0.244	0.183	-9.79	-0.516	-1.359	0.061	-0.244	-0.549	2.527	9.129	0.523	-0.061	0.366	-0.366	1.267	9.519	-1.683	0.305	-0.977	-1.099	1506608894
-9.787	-0.855	-1.205	0.671	-0.488	-0.427	8.235	-2.669	-0.05	0.488	-0.549	-0.488	8.739	3.615	1.726	0	-0.244	-0.061	-9.787	-0.855	-1.205	0.671	-0.488	-0.427	2.437	9.288	0.636	0	0.183	-0.366	1.267	9.519	-1.683	0.183	-1.526	-1.038	1506608894
-9.746	-0.397	-1.302	0.61	-0.122	-0.061	8.323	-2.492	-0.114	0.244	-0.366	-0.427	9.013	3.778	2.14	-0.122	-0.061	-0.305	-9.746	-0.397	-1.302	0.61	-0.122	-0.061	2.431	9.543	0.702	-0.122	0	-0.244	1.568	9.72	-1.877	-0.122	-1.648	-0.977	1506608894
-10.276	0.208	-1.596	0.549	-0.061	0	8.61	-2.547	-0.054	0.183	-0.549	-0.305	9.339	4.134	2.25	-0.122	-0.061	-0.305	-10.276	0.208	-1.596	0.549	-0.061	0	2.596	10.03	0.895	-0.061	0	-0.244	1.553	10.222	-1.956	-0.549	-1.892	-0.732	1506608894
-10.525	0.517	-1.834	0.427	-0.122	0.427	9.162	-2.635	0.036	-0.061	-0.488	-0.061	9.767	4.436	2.393	-0.366	0.122	-0.549	-10.525	0.517	-1.834	0.427	-0.122	0.427	2.495	10.363	1.172	-0.183	-0.305	-0.122	1.553	10.222	-1.956	-1.099	-2.197	-0.732	1506608894
-11.32	-0.187	-1.28	-0.366	-0.427	0.61	9.598	-2.762	-0.345	-0.183	-0.61	-0.061	9.78	4.642	2.707	-0.366	0.427	-0.549	-11.32	-0.187	-1.28	-0.366	-0.427	0.61	2.11	10.311	1.164	-0.549	-0.977	0.244	2.991	10.552	-1.518	-1.16	-1.465	-0.916	1506608894
-11.84	-1.816	-1.127	-1.343	0	0.427	9.984	-2.958	-0.613	-0.305	-0.732	0	9.609	5.102	2.793	-0.366	0.427	-0.549	-11.84	-1.816	-1.127	-1.343	0	0.427	2.327	10.721	1.282	-0.549	-1.587	0.366	3.766	11.561	-0.455	-1.892	-1.221	-0.549	1506608894
-10.21	-3.62	-0.51	-0.427	0.122	0.671	10.635	-3.389	-0.864	-0.61	-0.427	0.427	9.556	5.809	2.696	-1.16	-0.366	-1.16	-10.21	-3.62	-0.51	-0.427	0.122	0.671	3.167	11.728	1.791	0.183	-1.16	-0.244	3.766	11.561	-0.455	-2.93	-0.732	0.854	1506608894
-9.585	-2.857	0.556	0.916	-0.244	1.221	11.213	-4.012	-1.353	-0.671	0.122	0.916	9.299	5.508	2.779	-1.16	-0.793	-0.854	-9.585	-2.857	0.556	0.916	-0.244	1.221	2.853	10.025	2.26	0.122	-1.465	-0.732	2.247	10.737	0.547	-4.639	0.366	2.747	1506608894
-9.8	-1.879	0.455	0.427	-0.916	0.549	10.692	-3.817	-1.364	-0.732	0.854	0.305	8.455	4.634	3.126	-1.16	-0.793	-0.854	-9.8	-1.879	0.455	0.427	-0.916	0.549	1.62	7.644	2.615	-0.488	-0.427	-0.061	0.926	11.042	-0.16	-4.333	-0.305	4.639	1506608894
-9.574	-2.293	0.151	0.122	-1.282	0.183	9.438	-3.158	-0.913	-1.099	1.404	-0.305	7.431	4.776	3.068	-1.282	-0.061	0.122	-9.574	-2.293	0.151	0.122	-1.282	0.183	1.312	7.915	2.487	-0.183	0.549	0.427	0.926	11.042	-0.16	-2.197	1.709	4.272	1506608894
-8.809	-1.83	0.372	0.244	-0.671	0.366	8.734	-3.089	-0.989	-1.221	1.465	0	7.528	5.574	2.617	-1.404	-0.488	-0.183	-8.809	-1.83	0.372	0.244	-0.671	0.366	1.529	9.272	2.327	0.488	0	0	0.671	9.828	-0.071	-1.953	2.197	3.784	1506608894
-8.616	-1.138	0.47	0.244	-0.732	0.061	8.723	-3.529	-1.385	-1.282	1.343	0.244	7.695	5.603	2.53	-1.404	-0.488	-0.183	-8.616	-1.138	0.47	0.244	-0.732	0.061	1.574	8.997	2.591	0.427	-0.427	-0.366	1.207	9.726	0.392	-1.221	2.136	3.845	1506608894
-8.333	-0.953	0.546	0.183	-0.183	-0.183	8.336	-3.607	-1.407	-1.038	1.343	-0.244	7.397	4.936	2.963	-1.099	-0.427	0.366	-8.333	-0.953	0.546	0.183	-0.183	-0.183	1.492	8.394	2.468	0.061	-0.366	-0.183	1.207	9.726	0.392	-0.793	3.662	3.235	1506608894
-8.398	-0.957	0.79	0.671	0.488	0.061	7.778	-3.313	-1.005	-0.671	0.916	-0.427	7.226	4.713	3.098	-0.732	-0.366	0.061	-8.398	-0.957	0.79	0.671	0.488	0.061	1.943	8.521	2.32	0	-0.183	0	-0.523	8.156	0.642	-0.305	3.906	2.319	1506608894
-8.829	-0.371	0.66	0.793	0.793	0.122	7.616	-3.037	-1.113	-0.366	0.427	-0.122	7.461	4.735	2.885	-0.732	-0.366	0.061	-8.829	-0.371	0.66	0.793	0.793	0.122	2.482	8.905	2.375	0.122	-0.305	-0.244	-0.267	7.916	0.909	0.122	2.563	1.343	1506608894
-9.098	0.355	0.804	0.183	1.16	-0.122	8.07	-3.004	-1.036	-0.488	0.793	0	7.928	4.417	3.171	-0.427	-0.488	-0.183	-9.098	0.355	0.804	0.183	1.16	-0.122	2.676	8.899	2.385	0	-0.427	-0.305	-0.267	7.916	0.909	1.831	0.61	0.549	1506608894
-10.353	0.597	0.696	-0.122	0.916	0.183	8.374	-3.246	-0.726	-0.305	0.671	0.122	8.259	4.006	3.478	-0.122	-0.305	-0.122	-10.353	0.597	0.696	-0.122	0.916	0.183	2.684	8.727	2.237	0	-0.427	-0.122	2.409	7.968	2.222	2.075	-0.916	-0.244	1506608895
-11.054	0.072	0.711	-0.244	0.305	0.244	8.502	-3.384	-0.719	0	0.183	0.061	8.587	3.774	3.49	-0.122	-0.305	-0.122	-11.054	0.072	0.711	-0.244	0.305	0.244	3.102	8.716	2.097	0.061	-0.61	0	4.325	9.501	3.088	1.953	-2.197	-1.404	1506608895
-11.752	0.61	1.511	-0.488	0.366	0.549	8.618	-3.497	-0.678	0.305	0.671	0.183	8.897	3.807	3.377	0	-0.183	0	-11.752	0.61	1.511	-0.488	0.366	0.549	3.37	9.085	2.044	0.244	-0.366	-0.061	4.325	9.501	3.088	1.465	-0.244	-1.648	1506608895
-12.17	-0.091	0.469	-0.977	-0.427	0.122	8.557	-3.717	-0.731	0.122	0.366	0.427	9.333	4.188	3.085	0.244	0	-0.061	-12.17	-0.091	0.469	-0.977	-0.427	0.122	3.326	9.902	1.955	0.427	0	0.122	5.367	9.575	2.942	-0.732	2.136	0.427	1506608895
-11.031	-2.115	0.059	-0.122	-0.671	-0.122	8.927	-4.119	-0.547	0.183	-0.061	0.549	9.89	4.923	3.046	0.244	0	-0.061	-11.031	-2.115	0.059	-0.122	-0.671	-0.122	3.493	11.08	1.687	0.549	-0.061	0.061	0.404	10.755	1.413	0.366	-1.221	-0.427	1506608895
-9.506	-1.676	0.106	0.549	-0.183	0.061	9.153	-4.352	-0.193	0.305	-0.305	0.732	10.338	5.361	2.826	0.549	0.122	-0.366	-9.506	-1.676	0.106	0.549	-0.183	0.061	3.469	11.642	1.627	0.671	-0.061	-0.061	0.404	10.755	1.413	2.93	-0.061	-1.038	1506608895
-9.373	-1.573	-1.144	0.427	0	-0.244	9.199	-4.41	-0.013	0.671	-0.61	0.793	10.311	5.167	2.834	1.099	0.793	-0.061	-9.373	-1.573	-1.144	0.427	0	-0.244	2.817	10.677	1.532	0.244	0.488	0.305	-0.136	9.324	-0.926	-0.061	-3.784	-0.122	1506608895
-9.424	-2.04	-1.603	0.427	-0.305	-0.305	8.929	-4.046	0.205	1.16	-0.854	0.427	9.623	4.719	3.132	1.099	0.793	-0.061	-9.424	-2.04	-1.603	0.427	-0.305	-0.305	1.676	9.095	1.031	-0.244	1.099	0.732	3.476	9.72	-2.504	3.235	-3.418	-1.587	1506608895
-9.513	-1.989	-1.239	0.122	0.122	0.183	8.714	-3.634	0.354	1.099	-0.61	-0.244	8.616	4.593	2.574	0.183	1.16	0.732	-9.513	-1.989	-1.239	0.122	0.122	0.183	1.177	8.981	0.228	-0.183	1.343	1.038	3.476	9.72	-2.504	1.343	0	-1.282	1506608895
-9.471	-1.577	-1.27	0.122	0.427	0	8.741	-3.899	0.175	0.732	-0.854	-0.61	8.49	4.839	1.89	0	0.916	0.244	-9.471	-1.577	-1.27	0.122	0.427	0	1.559	9.879	0.138	0.244	1.77	1.099	0.475	9.851	-1.359	0.916	0.427	-1.221	1506608895
-9.391	-1.541	-1.325	0.488	0.305	-0.366	9.234	-4.487	0.084	0.671	-0.671	-0.671	8.683	5.233	1.603	0	0.916	0.244	-9.391	-1.541	-1.325	0.488	0.305	-0.366	1.733	10.256	0.447	0.427	1.77	0.854	1.122	9.623	-2.134	1.099	-1.465	-1.038	1506608895
-9.092	-1.32	-1.208	0.488	0.305	-0.427	9.263	-4.302	0.665	0.671	-0.122	-0.854	8.457	5.046	2.017	-0.122	0.305	0.366	-9.092	-1.32	-1.208	0.488	0.305	-0.427	1.39	9.421	0.678	0.305	1.343	0.671	1.122	9.623	-2.134	0.793	-2.136	-1.221	1506608895
-9.051	-1.02	-1.296	0.366	0.061	-0.61	8.707	-3.601	1.304	0.549	0.61	-0.977	8.181	4.615	2.166	-0.244	0.366	0.549	-9.051	-1.02	-1.296	0.366	0.061	-0.61	1.526	8.728	0.508	0.183	1.038	0.671	1.613	9.227	-1.768	0.916	-1.099	-1.282	1506608895
-9.33	-0.902	-1.331	0.305	-0.244	-0.61	8.034	-3.079	1.23	0.305	0.427	-0.793	7.757	4.192	2.186	-0.244	0.366	0.549	-9.33	-0.902	-1.331	0.305	-0.244	-0.61	1.823	8.22	0.58	-0.061	0.732	0.61	1.677	9.252	-1.519	1.038	-0.977	-1.343	1506608895
-9.737	-0.717	-1.235	0.183	-0.488	-0.488	7.683	-2.762	1.111	0.183	0.366	-0.732	7.533	4.061	2.196	-0.366	0.244	0.488	-9.737	-0.717	-1.235	0.183	-0.488	-0.488	2.021	8.313	0.464	-0.061	0.854	0.61	1.677	9.252	-1.519	0.793	-0.671	-1.282	1506608895
-9.764	-0.824	-0.947	0.488	-0.549	-0.488	7.734	-2.773	1.069	0.122	0.427	-0.427	7.821	4.137	1.963	-0.305	0.61	0.244	-9.764	-0.824	-0.947	0.488	-0.549	-0.488	2.158	8.794	0.309	0.061	0.732	0.549	1.467	9.728	-1.085	0.427	-0.671	-1.099	1506608895
-9.503	-0.597	-0.93	0.488	-0.305	-0.549	8.459	-3.011	0.858	-0.122	0	-0.122	7.968	4.35	2.143	-0.305	0.61	0.244	-9.503	-0.597	-0.93	0.488	-0.305	-0.549	2.345	9.161	0.429	0.061	0.549	0.427	1.8	9.482	-1.656	-0.122	-1.526	-0.977	1506608895
-9.757	-0.464	-1.22	0.183	-0.244	-0.549	8.459	-3.011	0.858	-0.244	0.061	-0.061	7.955	4.612	2.603	-0.427	0.305	-0.366	-9.757	-0.464	-1.22	0.183	-0.244	-0.549	2.936	9.633	0.562	0.061	0.488	0.122	1.8	9.482	-1.656	-0.305	-1.038	-0.977	1506608895
-9.936	-0.574	-1.414	0.427	0.061	-0.244	8.714	-3.024	1.199	-0.366	0.061	0.061	7.964	4.682	2.997	-0.427	-0.183	-0.732	-9.936	-0.574	-1.414	0.427	0.061	-0.244	3.409	9.872	0.836	0	0.183	-0.427	1.528	9.875	-2.162	-0.427	-1.526	-1.038	1506608895
-10.485	-0.018	-1.61	0.488	-0.122	0.244	8.921	-3.065	1.162	-0.366	-0.122	0.122	8.348	4.526	3.211	-0.427	-0.183	-0.732	-10.485	-0.018	-1.61	0.488	-0.122	0.244	3.427	9.82	0.852	-0.427	-0.244	-0.427	2.232	10.178	-1.818	-0.61	-1.465	-1.038	1506608895
-10.795	-0.34	-1.022	-0.366	-0.244	0.305	9.064	-3.171	0.811	-0.488	-0.061	0.122	8.567	4.601	3.566	0.061	0.427	-1.282	-10.795	-0.34	-1.022	-0.366	-0.244	0.305	3.194	9.958	0.86	-0.61	-0.366	-0.183	2.232	10.178	-1.818	-0.977	-1.465	-0.793	1506608895
-10.921	-1.534	-0.683	-1.282	0.183	0.183	9.022	-3.273	0.532	-0.732	-0.244	0.549	8.539	5.089	3.724	-0.305	0	-1.587	-10.921	-1.534	-0.683	-1.282	0.183	0.183	2.93	10.094	0.847	-0.671	-0.732	-0.061	3.005	10.942	-0.167	-1.709	-1.16	-0.366	1506608895
-10.652	-2.901	-0.529	-0.732	-0.366	0.244	9.424	-3.539	0.201	-1.16	-0.488	1.099	8.546	5.776	3.534	-0.305	0	-1.587	-10.652	-2.901	-0.529	-0.732	-0.366	0.244	3.447	10.61	1.469	-0.061	-0.488	-0.549	2.275	11.338	1.029	-3.052	-0.916	0.732	1506608895
-9.564	-3.153	0.49	0.244	-0.427	0.61	9.973	-4.189	-0.018	-1.526	-0.671	1.404	8.22	5.631	3.615	-0.427	-0.061	-1.892	-9.564	-3.153	0.49	0.244	-0.427	0.61	3.473	9.97	2.098	-0.122	-0.366	-0.793	2.275	11.338	1.029	-4.333	0	1.831	1506608895
-9.371	-2.267	0.714	0.183	-0.488	0.488	9.52	-4.302	-0.15	-1.587	-0.488	1.099	7.84	4.969	4.101	-0.183	0.244	-1.587	-9.371	-2.267	0.714	0.183	-0.488	0.488	2.608	8.311	2.407	-0.305	0.671	-0.366	1.164	10.055	-0.529	-4.211	0.244	2.625	1506608895
-9.979	-2.146	0.319	-0.305	-0.854	-0.061	8.8	-4.094	-0.569	-0.916	0.183	0.488	7.437	5.393	3.787	-0.183	0.244	-1.587	-9.979	-2.146	0.319	-0.305	-0.854	-0.061	1.773	8.326	2.475	0.183	1.831	0.122	0.261	10.149	-0.348	-2.319	1.465	2.869	1506608896
-9.804	-2.332	0.378	-0.549	-1.038	-0.183	8.573	-3.869	-0.792	-0.916	0.732	0.732	7.399	6.242	3.589	-0.488	0.061	-1.221	-9.804	-2.332	0.378	-0.549	-1.038	-0.183	2.018	9.501	2.395	0.793	1.465	0.061	0.261	10.149	-0.348	-1.038	2.869	2.38	1506608896
-9.371	-2.266	0.54	-0.671	-0.793	-0.366	8.573	-3.869	-0.792	-0.916	0.732	0.732	7.295	6.314	3.81	-0.122	-0.488	-1.343	-9.371	-2.266	0.54	-0.671	-0.793	-0.366	2.311	9.501	2.524	0.793	1.404	-0.183	-0.669	10.403	0.316	-0.732	2.014	1.953	1506608896
-9.118	-2.308	0.903	-0.549	-0.61	-0.549	8.293	-4.203	-1.267	-0.305	-0.366	0.854	7.239	5.922	4.165	-0.122	-0.488	-1.343	-9.118	-2.308	0.903	-0.549	-0.61	-0.549	2.061	8.824	2.512	0.366	1.526	0.122	-0.225	9.711	0.675	-0.183	2.197	1.648	1506608896
-8.975	-2.14	1.104	-0.183	-0.244	-0.488	7.934	-4.267	-1.08	0.122	0.061	0.549	6.693	5.807	4.374	-0.183	0.305	-0.916	-8.975	-2.14	1.104	-0.183	-0.244	-0.488	2.061	8.824	2.512	0.366	1.526	0.122	-0.225	9.711	0.675	0.183	2.747	1.16	1506608896
-9.272	-1.762	1.101	-0.061	-0.122	-0.244	7.392	-4.401	-0.956	0.061	-1.038	0.854	6.635	5.98	4.037	-0.183	-0.061	-1.038	-9.272	-1.762	1.101	-0.061	-0.122	-0.244	2.061	8.824	2.512	0.366	1.526	0.122	-0.5	9.238	0.89	0.732	2.502	0.427	1506608896
-9.38	-1.44	0.973	-0.488	-0.244	-0.183	7.379	-4.691	-1.154	-0.061	-0.488	1.16	6.54	6.087	3.819	-0.183	-0.061	-1.038	-9.38	-1.44	0.973	-0.488	-0.244	-0.183	2.491	8.902	2.391	0.854	1.038	0.671	0.475	9.207	1.125	1.648	1.648	-0.183	1506608896
-9.209	-1.406	0.895	-1.038	-0.244	-0.488	6.904	-4.919	-1.388	0.244	-0.305	1.343	6.227	6.275	3.691	0.183	0.122	-1.038	-9.209	-1.406	0.895	-1.038	-0.244	-0.488	2.833	8.9	2.365	1.099	1.648	0.671	0.475	9.207	1.125	2.197	1.77	-0.61	1506608896
-9.342	-1.678	1.005	-1.221	-0.122	-0.488	6.672	-5.809	-1.247	0.549	-0.671	1.77	5.877	6.468	3.571	0.488	0.366	-1.404	-9.342	-1.678	1.005	-1.221	-0.122	-0.488	2.688	8.854	2.068	1.16	1.465	0.61	0.842	9.555	1.395	1.953	1.892	-0.854	1506608896
-9.361	-1.89	1.229	-0.916	0.244	-0.366	6.672	-5.809	-1.247	0.793	-0.183	2.014	5.839	6.625	3.545	1.038	0.549	-1.282	-9.361	-1.89	1.229	-0.916	0.244	-0.366	2.663	8.76	1.962	1.282	1.465	0.427	1.296	9.652	2.153	1.099	2.014	-0.977	1506608896
-9.843	-1.786	0.939	-0.916	0.305	-0.671	6.389	-6.261	-1.311	0.916	-0.122	2.075	5.797	7.081	3.502	1.038	0.549	-1.282	-9.843	-1.786	0.939	-0.916	0.305	-0.671	2.717	8.906	1.875	1.343	1.648	0.122	1.296	9.652	2.153	0.061	0.61	-0.427	1506608896
-10.02	-2.098	0.866	-0.671	0.671	-0.671	6.33	-6.583	-1.068	0.916	-1.221	2.075	5.92	7.772	3.49	0.854	0.427	-1.282	-10.02	-2.098	0.866	-0.671	0.671	-0.671	2.509	9.344	1.654	1.404	1.587	-0.122	1.506	9.814	2.055	0.122	0.366	-0.061	1506608896
-10.237	-2.373	0.551	-0.244	0.61	-0.671	6.589	-6.901	-1.047	0.916	-1.099	1.892	6.086	8.169	3.659	0.854	0.427	-1.282	-10.237	-2.373	0.551	-0.244	0.61	-0.671	2.262	9.751	1.443	1.099	1.343	-0.305	0.505	10.335	0.123	0.427	-1.465	0	1506608896
-9.973	-1.84	0.282	-0.549	0.183	-0.61	6.857	-7.312	-0.764	0.977	-0.366	1.587	5.907	8.635	3.827	1.282	0.854	-0.977	-9.973	-1.84	0.282	-0.549	0.183	-0.61	1.866	10.04	1.154	0.854	0.977	-0.488	0.505	10.335	0.123	1.526	0.183	-0.61	1506608896
-9.778	-1.866	-0.124	-0.854	0.061	-0.793	6.793	-7.549	-0.498	0.854	-0.488	1.404	5.828	8.811	3.76	0.854	0.549	-0.366	-9.778	-1.866	-0.124	-0.854	0.061	-0.793	1.658	10.11	0.882	0.671	0.61	-0.549	2.198	10.335	1.696	0.671	2.258	-0.244	1506608896
-9.727	-2.292	-0.123	-0.793	0	-0.549	6.739	-7.619	-0.337	0.549	-0.61	1.099	5.595	8.631	3.59	0.854	0.549	-0.366	-9.727	-2.292	-0.123	-0.793	0	-0.549	1.806	10.034	0.839	0.366	0.549	-0.61	0.991	9.96	0.634	0.916	-0.366	-0.122	1506608896
-9.563	-2.335	-0.164	-0.549	0	-0.366	6.609	-7.503	-0.193	0.549	0	0.732	5.437	8.373	3.484	0.916	0.916	-0.183	-9.563	-2.335	-0.164	-0.549	0	-0.366	1.961	9.781	0.624	0.183	0.488	-0.671	0.991	9.96	0.634	0.671	1.282	-0.244	1506608896
-9.527	-2.328	-0.322	-0.549	0	-0.366	6.308	-7.224	0.047	0.549	-0.183	0.671	5.607	8.364	3.234	0.854	0.366	-0.061	-9.527	-2.328	-0.322	-0.549	0	-0.366	1.787	9.719	0.431	0.244	0.183	-0.61	1.469	9.94	0.45	0.488	0.305	-0.122	1506608896
-9.621	-2.486	-0.524	-0.671	0	-0.366	6.112	-7.08	-0.068	0.427	-0.427	0.671	5.791	8.39	2.984	0.854	0.366	-0.061	-9.621	-2.486	-0.524	-0.671	0	-0.366	1.779	9.824	0.342	0.244	0.061	-0.61	1.333	9.743	-0.169	0.793	0.427	-0.122	1506608896
-9.522	-2.678	-0.464	-0.549	-0.061	-0.366	6.103	-7.112	-0.266	0.488	-0.122	0.61	5.692	8.144	2.933	0.793	0.671	0.061	-9.522	-2.678	-0.464	-0.549	-0.061	-0.366	2.047	9.764	0.272	0.183	0.183	-0.549	1.487	9.8	-0.282	0.671	0.488	-0.244	1506608896
-9.362	-2.698	-0.416	-0.366	0.061	-0.305	6.149	-6.998	-0.264	0.488	0.244	0.671	5.907	8.152	3.232	0.427	0.366	0.122	-9.362	-2.698	-0.416	-0.366	0.061	-0.305	2.121	9.607	0.182	0.305	0.183	-0.488	1.44	9.918	-0.39	0.549	0.366	-0.122	1506608896
-9.436	-2.722	-0.532	-0.305	0.122	-0.305	6.004	-6.967	-0.017	0.427	0.305	0.671	5.911	7.93	3.346	0.427	0.366	0.122	-9.436	-2.722	-0.532	-0.305	0.122	-0.305	1.858	9.515	0.214	0.244	0.244	-0.427	1.043	9.723	-0.562	0.488	0.366	-0.122	1506608896
-9.53	-2.743	-0.56	-0.244	0	-0.244	5.959	-7.023	0.091	0.305	-0.244	0.549	6.535	8.147	3.324	0.427	0.366	0.183	-9.53	-2.743	-0.56	-0.244	0	-0.244	1.86	9.633	0.301	0.061	0	-0.244	1.043	9.723	-0.562	0.671	0.305	-0.244	1506608896
-9.512	-2.639	-0.489	-0.183	0.061	-0.183	6.051	-7.269	0.093	0.305	0.244	0.488	5.943	8.195	3.109	0.244	1.526	0.366	-9.512	-2.639	-0.489	-0.183	0.061	-0.183	1.847	9.842	0.309	-0.061	0.122	-0.305	1.275	9.926	-0.666	0.427	0.244	-0.183	1506608896
-9.575	-2.616	-0.525	-0.183	0	-0.183	5.813	-7.322	0.011	0.305	0.122	0.488	5.272	8.034	3.077	0.244	1.526	0.366	-9.575	-2.616	-0.525	-0.183	0	-0.183	1.788	9.658	0.215	0.061	0.122	-0.305	1.304	9.892	-0.511	0.244	0.183	-0.122	1506608896
-9.562	-2.62	-0.531	-0.061	0.061	-0.122	5.755	-7.116	0.151	0.183	-0.305	0.366	5.581	7.946	3.31	0.244	0.549	0.305	-9.562	-2.62	-0.531	-0.061	0.061	-0.122	1.651	9.588	0.188	0.122	0	-0.244	1.304	9.892	-0.511	0.244	0.183	-0.061	1506608897
-9.588	-2.604	-0.508	0	0.061	-0.061	5.998	-7.21	0.109	0.061	0.061	0.305	5.344	8.02	3.352	0.244	1.465	0.366	-9.588	-2.604	-0.508	0	0.061	-0.061	1.675	9.729	0.25	0.061	-0.122	-0.183	1.436	9.895	-0.651	0.183	0.061	-0.061	1506608897
-9.56	-2.64	-0.514	0.061	0.061	-0.061	5.969	-7.311	0.17	0.061	0.244	0.183	5.794	7.927	3.59	0.244	1.465	0.366	-9.56	-2.64	-0.514	0.061	0.061	-0.061	1.668	9.746	0.29	0.061	-0.122	-0.244	1.42	9.906	-0.632	0.061	0.122	0	1506608897
-9.484	-2.675	-0.541	0.122	0.061	-0.061	5.828	-7.285	0.292	-0.061	0.061	0.244	5.619	7.784	3.658	0.244	1.648	0.305	-9.484	-2.675	-0.541	0.122	0.061	-0.061	1.92	9.678	0.214	0	-0.183	-0.183	1.42	9.906	-0.632	0	-0.122	0	1506608897
-9.488	-2.718	-0.579	0.122	0	-0.061	5.812	-7.297	0.266	-0.061	-0.244	0.122	5.448	7.624	3.98	0.061	0.732	0.122	-9.488	-2.718	-0.579	0.122	0	-0.061	2.017	9.528	0.269	0.061	0	-0.122	1.305	9.886	-0.703	-0.061	-0.061	0	1506608897
-9.509	-2.69	-0.549	0.244	0	-0.061	6.089	-7.331	0.117	-0.061	0	-0.122	5.752	7.495	4.189	0.061	0.732	0.122	-9.509	-2.69	-0.549	0.244	0	-0.061	1.94	9.453	0.242	0.061	-0.061	-0.061	1.315	9.88	-0.696	-0.061	-0.061	0	1506608897
-9.534	-2.589	-0.52	0.244	0.061	-0.061	5.906	-7.257	0.066	-0.183	-0.061	-0.122	5.658	7.619	4.254	-0.061	1.16	0.183	-9.534	-2.589	-0.52	0.244	0.061	-0.061	1.976	9.589	0.303	0.061	0	0.061	1.315	9.88	-0.696	-0.183	-0.122	0	1506608897
-9.576	-2.461	-0.462	0.244	0.061	0	5.693	-7.302	0.055	-0.183	0.488	-0.061	5.491	7.726	4.308	-0.122	0.549	-0.122	-9.576	-2.461	-0.462	0.244	0.061	0	1.866	9.664	0.348	0	0	0.061	1.323	9.854	-0.725	-0.122	-0.183	0.061	1506608897
-9.63	-2.238	-0.389	0.183	0.061	0.061	5.618	-7.344	0.11	-0.305	0.427	0.061	5.631	7.76	4.309	-0.122	0.549	-0.122	-9.63	-2.238	-0.389	0.183	0.061	0.061	1.748	9.679	0.354	0	-0.061	0.122	1.436	9.853	-0.502	-0.183	-0.122	0	1506608897
-9.756	-1.934	-0.236	0	-0.122	0.183	5.626	-7.379	0.239	-0.366	0.488	0	5.37	7.653	4.535	-0.061	1.16	-0.122	-9.756	-1.934	-0.236	0	-0.122	0.183	1.846	9.648	0.408	0	-0.061	0.183	1.436	9.853	-0.502	-0.183	-0.122	-0.061	1506608897
-9.704	-1.547	0.099	-0.427	-0.366	0.305	5.552	-7.478	0.348	-0.549	0.244	0	4.969	7.726	4.986	-0.122	-0.061	-0.305	-9.704	-1.547	0.099	-0.427	-0.366	0.305	1.921	9.566	0.523	0	-0.061	0.305	1.715	9.816	-0.333	-0.122	0	-0.061	1506608897
-9.904	-0.994	0.502	-0.977	-0.61	0.427	5.568	-7.794	0.299	-0.549	0	0	4.905	7.933	5.134	-0.122	-0.061	-0.305	-9.904	-0.994	0.502	-0.977	-0.61	0.427	2.078	9.725	0.718	-0.061	-0.183	0.488	2.834	9.786	0.743	-0.183	0.427	0	1506608897
-10.212	-0.513	0.922	-1.77	-0.671	0.488	5.687	-8.295	0.276	-0.732	-0.183	-0.366	5.619	8.205	4.926	-0.244	-1.16	-0.427	-10.212	-0.513	0.922	-1.77	-0.671	0.488	2.126	9.851	1.22	-0.244	-0.366	0.427	2.834	9.786	0.743	-0.488	1.221	0.244	1506608897
-10.469	-0.56	1.232	-2.747	-0.854	0.366	5.593	-9.265	0.207	-0.427	-0.305	-1.099	5.98	8.443	4.295	0.122	-0.244	0.366	-10.469	-0.56	1.232	-2.747	-0.854	0.366	2.186	9.722	1.826	-0.488	-0.854	-0.061	3.514	9.759	1.146	-0.732	1.648	0.61	1506608897
-9.467	-0.508	1.473	-3.418	-0.305	0.305	4.693	-9.956	0.044	0.305	-0.061	-1.892	5.934	8.234	3.823	0.122	-0.244	0.366	-9.467	-0.508	1.473	-3.418	-0.305	0.305	2.693	9.563	2.171	-0.671	-1.404	-0.732	2.372	9.557	0.352	0	2.197	0.977	1506608897
-8.539	-0.315	0.567	-5.188	0.244	-0.671	3.347	-10.088	-0.385	0.793	0.305	-2.258	6.643	7.269	3.181	-0.061	1.099	2.014	-8.539	-0.315	0.567	-5.188	0.244	-0.671	4.498	9.398	1.958	-0.793	-0.977	-1.221	2.372	9.557	0.352	0.61	2.991	0.916	1506608897
-9.469	-2.3	-0.437	-5.493	-0.061	-0.854	1.927	-9.63	-0.774	1.526	-0.305	-2.258	7.514	6.023	2.603	2.319	4.089	5.371	-9.469	-2.3	-0.437	-5.493	-0.061	-0.854	5.8	8.697	2.102	-1.16	0.854	-1.831	2.729	8.149	-0.519	1.465	3.479	0.732	1506608897
-9.843	-2.946	-0.433	-5.005	0.061	-0.671	1.068	-8.982	-0.62	2.136	-1.343	-1.16	7.2	5.609	2.03	2.319	4.089	5.371	-9.843	-2.946	-0.433	-5.005	0.061	-0.671	6.019	8.347	1.269	-1.648	2.625	-2.197	-2.655	10.97	2.419	2.441	6.47	-0.671	1506608897
-9.631	-2.278	-1.049	-5.127	-0.122	-0.916	0.15	-9.209	-1.232	2.808	-3.845	0.549	6.832	5.766	2.043	5.249	3.845	6.165	-9.631	-2.278	-1.049	-5.127	-0.122	-0.916	5.199	9.033	-0.195	-1.404	4.883	-2.136	-2.655	10.97	2.419	-0.732	2.869	-0.305	1506608897
-9.832	-1.744	-2.03	-5.127	-0.366	-0.977	0.123	-9.946	-2.608	3.967	-6.348	2.38	6.308	5.894	1.904	10.071	3.235	3.54	-9.832	-1.744	-2.03	-5.127	-0.366	-0.977	3.418	9.621	-1.205	-0.793	6.714	-1.465	-0.953	10.153	0.525	1.648	0.427	-1.038	1506608897
-9.905	-1.086	-2.662	-5.737	-0.977	-0.793	1.147	-10.334	-3.753	5.432	-7.446	3.723	6.477	6.251	2.924	10.071	3.235	3.54	-9.905	-1.086	-2.662	-5.737	-0.977	-0.793	1.274	9.873	-1.709	-0.305	7.446	-0.671	3.425	9.976	-0.78	1.587	2.197	-0.916	1506608897
-10.164	-0.855	-3.334	-6.836	-1.282	-0.671	2.049	-10.452	-4.132	6.47	-7.568	4.395	7.317	7.023	2.793	11.23	3.113	1.709	-10.164	-0.855	-3.334	-6.836	-1.282	-0.671	-0.682	10.098	-1.839	0.61	6.592	0.061	3.425	9.976	-0.78	1.343	4.639	-0.916	1506608897
-9.822	-1.427	-3.624	-7.324	-1.343	-0.671	2.604	-10.67	-4.663	6.897	-7.996	4.883	7.27	8.147	1.81	6.836	4.517	-0.854	-9.822	-1.427	-3.624	-7.324	-1.343	-0.671	-0.967	10.599	-1.12	0.427	5.737	1.099	3.695	9.79	-1.103	1.526	3.357	-0.732	1506608897
-9.54	-2.155	-3.681	-7.019	-1.404	-0.488	3.193	-11.127	-5.38	7.141	-7.996	5.31	7.25	8.475	1.695	6.836	4.517	-0.854	-9.54	-2.155	-3.681	-7.019	-1.404	-0.488	-0.144	10.594	-0.451	0.244	5.493	1.038	2.175	9.721	-2.266	1.221	3.967	-0.854	1506608897
-9.284	-2.216	-3.754	-6.592	-1.465	-0.366	3.5	-11.13	-5.717	6.836	-7.568	5.737	7.248	8.132	1.619	4.578	4.272	-0.61	-9.284	-2.216	-3.754	-6.592	-1.465	-0.366	0.048	10.375	-0.318	-0.183	6.042	0.977	2.175	9.721	-2.266	1.282	3.784	-0.916	1506608897
-9.25	-2.133	-4.026	-6.592	-1.465	-0.305	3.454	-10.735	-5.766	5.92	-7.812	5.737	6.854	7.641	1.324	4.517	5.554	-0.183	-9.25	-2.133	-4.026	-6.592	-1.465	-0.305	-0.425	10.216	-0.463	-0.732	6.287	1.404	2.958	9.6	-2.786	0.854	4.761	-0.977	1506608898
-9.226	-2.403	-4.127	-6.592	-1.587	-0.305	3.329	-10.204	-5.442	4.761	-8.24	5.31	6.653	7.482	1.023	4.517	5.554	-0.183	-9.226	-2.403	-4.127	-6.592	-1.587	-0.305	-1.044	10.097	-0.575	-0.732	5.981	1.709	1.52	9.672	-2.881	0.488	5.798	-1.038	1506608898
-9.241	-2.701	-4.162	-6.226	-1.648	-0.427	3.359	-9.798	-5.134	3.723	-8.24	4.883	6.656	7.404	0.745	4.211	5.554	-0.61	-9.241	-2.701	-4.162	-6.226	-1.648	-0.427	-1.459	9.979	-0.414	-0.549	5.432	1.892	1.52	9.672	-2.881	0.122	5.31	-0.854	1506608898
-9.144	-2.902	-4.083	-5.798	-1.587	-0.61	3.442	-9.416	-4.728	2.747	-7.812	4.395	6.903	7.372	0.452	2.38	4.7	-0.61	-9.144	-2.902	-4.083	-5.798	-1.587	-0.61	-1.52	9.902	-0.273	-0.244	4.883	1.892	1.012	9.837	-2.84	-0.122	4.883	-0.793	1506608898
-9.003	-2.918	-3.973	-5.432	-1.465	-0.61	3.541	-9.079	-4.12	1.587	-7.141	3.845	7.324	7.271	0.256	2.38	4.7	-0.61	-9.003	-2.918	-3.973	-5.432	-1.465	-0.61	-1.284	9.92	-0.152	0.061	4.333	1.77	0.429	9.871	-3.029	-0.427	4.333	-0.732	1506608898
-8.936	-2.945	-3.833	-4.944	-1.526	-0.671	3.705	-8.8	-3.275	0.305	-6.775	3.296	7.701	7.084	0.005	1.709	4.089	-0.488	-8.936	-2.945	-3.833	-4.944	-1.526	-0.671	-0.914	9.79	0.007	0.244	4.15	1.709	0.429	9.871	-3.029	-0.61	3.967	-0.732	1506608898
-8.844	-2.779	-3.5	-4.456	-1.465	-0.732	3.948	-8.352	-2.061	-0.916	-6.165	2.625	7.854	6.943	-0.273	1.526	3.906	-0.183	-8.844	-2.779	-3.5	-4.456	-1.465	-0.732	-0.642	9.678	0.112	0.366	4.089	1.709	0.211	9.812	-2.79	-0.854	3.54	-0.854	1506608898
-8.875	-2.673	-3.286	-3.967	-1.343	-0.732	4.039	-8.248	-1.064	-1.587	-5.31	2.136	7.854	6.943	-0.273	1.526	3.784	0.305	-8.875	-2.673	-3.286	-3.967	-1.343	-0.732	-0.413	9.776	0.059	0.549	4.089	1.709	0.258	9.786	-2.476	-1.099	3.296	-0.793	1506608898
-8.945	-2.412	-3.082	-3.54	-1.038	-0.61	4.226	-8.331	-0.252	-1.892	-4.211	1.953	7.467	7.26	-0.547	1.587	3.723	0.732	-8.945	-2.412	-3.082	-3.54	-1.038	-0.61	-0.361	10.034	0.05	0.732	4.15	1.648	-0.073	9.726	-2.189	-1.16	2.38	-0.916	1506608898
-8.845	-2.116	-2.597	-3.601	-0.549	-0.366	4.363	-8.461	0.651	-2.258	-3.052	1.77	6.886	7.861	-0.477	1.648	2.991	0.854	-8.845	-2.116	-2.597	-3.601	-0.549	-0.366	-0.279	10.49	0.111	0.671	4.333	1.526	0.184	9.603	-2.522	-1.221	1.892	-0.916	1506608898
-9.762	-1.907	-1.781	-3.723	-0.61	-0.305	4.599	-8.892	1.44	-2.686	-1.953	1.709	6.121	8.333	-0.195	1.648	2.991	0.854	-9.762	-1.907	-1.781	-3.723	-0.61	-0.305	-0.212	10.475	0.974	1.221	4.028	1.282	0.378	9.872	-1.342	-1.648	1.77	-0.977	1506608898
-10.5	-2.403	-1.473	-3.357	-1.038	-0.183	4.768	-9.377	2.204	-2.93	-0.732	1.343	5.343	8.632	0.298	1.77	2.258	0.732	-10.5	-2.403	-1.473	-3.357	-1.038	-0.183	0.499	10.135	2.048	1.648	3.601	0.671	0.378	9.872	-1.342	-2.014	1.526	-0.854	1506608898
-10.996	-2.681	-0.529	-2.502	-2.136	0.61	4.371	-9.636	2.271	-2.441	-0.854	0.488	5.073	8.897	0.938	2.258	1.648	0.488	-10.996	-2.681	-0.529	-2.502	-2.136	0.61	0.699	9.832	2.974	1.709	3.662	0.549	1.511	10.195	0.077	-2.502	2.38	-0.122	1506608898
-11.32	-2.755	-0.348	-2.747	-2.869	0.854	3.95	-9.818	1.877	-1.404	-2.075	-0.793	4.795	9.289	1.69	2.258	1.648	0.488	-11.32	-2.755	-0.348	-2.747	-2.869	0.854	0.488	9.622	3.424	1.343	4.15	0.977	3.95	9.928	-0.281	-2.014	5.554	0.305	1506608898
-10.479	-2.906	-0.068	-2.869	-2.625	0.793	3.929	-10.368	1.509	-0.61	-2.136	-1.77	4.247	10.233	2.158	2.686	2.808	0.427	-10.479	-2.906	-0.068	-2.869	-2.625	0.793	0.476	10.286	3.589	1.587	4.089	0.793	3.95	9.928	-0.281	-0.732	7.263	0.732	1506608898
-9.188	-2.61	0.697	-2.319	-0.549	1.16	3.662	-10.891	1.01	-0.122	-1.526	-2.441	3.828	10.682	2.3	1.831	2.197	0.366	-9.188	-2.61	0.697	-2.319	-0.549	1.16	0.22	10.209	3.456	1.16	3.113	0.366	4.134	10.013	-0.072	1.648	8.24	1.038	1506608898
-9.082	-1.381	0.378	-2.991	-1.099	0.977	3.124	-10.281	0.681	0.061	-1.526	-3.235	3.454	9.99	2.391	1.831	2.197	0.366	-9.082	-1.381	0.378	-2.991	-1.099	0.977	0.012	9.426	3.213	0.427	2.136	0.366	3.016	10.676	0.419	0.671	9.583	2.38	1506608898
-8.551	-1.266	0.059	-4.395	-0.916	0.122	2.643	-9.495	0.373	0.305	-1.831	-3.967	2.963	9.257	2.341	1.282	1.709	0.671	-8.551	-1.266	0.059	-4.395	-0.916	0.122	0.543	9.149	2.979	0.183	2.075	0.305	0.684	10.641	0.019	-0.671	8.728	4.395	1506608898
-8.939	-1.243	0.049	-4.028	-0.427	0.427	2.272	-9.141	0.123	0.61	-1.831	-4.272	2.745	8.91	2.048	0.977	1.465	-0.305	-8.939	-1.243	0.049	-4.028	-0.427	0.427	1.15	9.349	2.743	0.183	2.197	0.061	-0.585	10.548	-0.562	0.122	5.554	5.188	1506608898
-9.342	-1.231	-0.012	-3.845	-0.122	0.671	1.934	-8.934	-0.209	0.854	-1.709	-4.15	2.745	8.91	2.048	0.977	1.465	-0.305	-9.342	-1.231	-0.012	-3.845	-0.122	0.671	1.486	9.438	2.559	0.183	2.197	0.061	-0.307	10.432	-1.091	-0.061	4.639	4.761	1506608898
-9.572	-1.231	-0.193	-3.906	-0.366	0.549	1.804	-8.941	-0.386	0.977	-1.709	-3.723	3.462	8.629	1.854	1.282	1.404	-1.099	-9.572	-1.231	-0.193	-3.906	-0.366	0.549	1.69	9.414	2.422	-0.061	2.014	-0.122	1.619	10.013	-0.772	0.977	4.517	4.517	1506608898
-9.137	-1.119	-0.044	-3.845	-0.122	0.488	1.699	-8.985	-0.641	1.099	-2.136	-3.235	3.862	8.608	2.055	2.075	2.625	-2.014	-9.137	-1.119	-0.044	-3.845	-0.122	0.488	1.461	9.275	2.213	-0.305	2.136	-0.061	2.835	9.79	-1.114	2.014	6.653	3.906	1506608898
-9.003	-0.927	-0.02	-3.54	0.122	0.488	1.798	-8.993	-0.697	0.977	-2.136	-2.625	3.925	8.758	2.23	2.075	2.625	-2.014	-9.003	-0.927	-0.02	-3.54	0.122	0.488	1.205	9.232	2.073	-0.061	2.258	0	1.555	9.69	-0.818	2.197	8.24	2.808	1506608898
-9.241	-1.064	-0.37	-2.991	0.122	0.244	1.949	-8.766	-0.429	0.732	-1.953	-2.014	4.049	8.936	2.341	2.014	2.502	-2.197	-9.241	-1.064	-0.37	-2.991	0.122	0.244	0.992	9.159	2.137	0.122	2.38	0	0.025	9.192	-0.404	2.563	6.165	2.075	1506608898
-9.993	-1.053	-0.402	-2.625	0	0.244	1.968	-8.417	-0.156	0.732	-1.892	-1.343	4.207	9.217	2.358	1.404	1.709	-2.258	-9.993	-1.053	-0.402	-2.625	0	0.244	0.922	9.292	2.152	0.305	2.136	0.061	-0.172	8.997	0.551	2.808	3.54	1.526	1506608898
-10.381	-1.01	-0.237	-2.625	-0.061	0.061	2.009	-8.36	0.071	0.854	-1.892	-0.427	4.494	9.454	2.402	1.404	1.709	-2.258	-10.381	-1.01	-0.237	-2.625	-0.061	0.061	0.922	9.43	2.227	0.305	1.831	0.061	1.121	9.052	1.241	2.075	1.953	0.488	1506608899
-10.519	-0.794	0.102	-2.197	0.244	0.061	1.988	-8.543	0.073	1.038	-2.136	0.671	4.533	9.661	2.358	1.221	1.648	-1.892	-10.519	-0.794	0.102	-2.197	0.244	0.061	0.839	9.627	2.226	0.183	1.709	0.183	2.54	9.583	1.325	1.099	2.808	-0.549	1506608899
-11.579	-1.607	-0.15	-1.648	-0.366	0	2.269	-8.78	-0.007	1.038	-2.136	1.831	4.408	10.073	2.239	0.732	1.038	-1.038	-11.579	-1.607	-0.15	-1.648	-0.366	0	0.837	10.078	2.233	0.427	1.404	0.244	3.141	9.808	0.866	0.671	2.563	-0.671	1506608899
-10.891	-2.451	-0.498	-1.526	-0.427	-0.427	2.584	-9.126	-0.065	0.854	-1.892	3.113	4.478	10.529	2.089	0.732	1.038	-1.038	-10.891	-2.451	-0.498	-1.526	-0.427	-0.427	0.798	10.544	2.213	0.549	1.099	0.305	2.617	9.975	1.352	1.221	0.732	-0.793	1506608899
-9.586	-1.981	0.529	-0.244	0.183	0.183	2.798	-9.67	-0.151	0.916	-1.892	3.967	4.71	10.95	1.811	0.427	0.793	-0.854	-9.586	-1.981	0.529	-0.244	0.183	0.183	0.635	10.89	2.322	0.61	1.16	0.305	1.877	10.418	0.452	2.38	-0.549	-1.282	1506608899
-9.286	-1.328	-0.067	-0.244	0.366	-0.122	2.992	-10.172	-0.382	0.977	-2.258	4.456	4.765	11.035	1.541	0.244	0.916	-0.366	-9.286	-1.328	-0.067	-0.244	0.366	-0.122	0.142	10.8	2.46	0.366	1.282	0.61	2.335	11.693	1.767	-0.427	-0.122	-0.549	1506608899
-9.967	-1.852	-1.772	-0.122	-0.122	-0.61	3.455	-9.832	-0.309	0.732	-2.075	4.395	4.405	10.578	1.263	0.061	1.221	0.427	-9.967	-1.852	-1.772	-0.122	-0.122	-0.61	-0.154	10.216	2.381	0.244	1.038	0.854	-0.083	9.173	0.616	1.038	-3.418	-1.282	1506608899
-9.57	-1.896	-1.273	-0.549	-0.366	-0.183	3.639	-8.847	-0.083	0.549	-1.709	3.54	3.97	10.063	0.969	-0.122	1.221	1.343	-9.57	-1.896	-1.273	-0.549	-0.366	-0.183	0.127	9.807	1.755	0	0.732	1.038	2.137	9.838	-1.762	1.77	-4.028	-1.343	1506608899
-9.341	-1.76	-1.2	-1.221	0.122	0.244	3.412	-8.57	-0.292	0.732	-2.563	2.258	3.67	9.636	0.733	-0.366	1.221	1.892	-9.341	-1.76	-1.2	-1.221	0.122	0.244	0.589	9.636	1.365	-0.183	1.343	0.916	3.057	10.007	-1.456	1.038	0.305	-1.77	1506608899
-9.562	-1.839	-1.375	-0.916	0.183	0.122	3.594	-8.784	-0.407	0.732	-3.113	0.977	3.67	9.636	0.733	-0.488	1.526	1.892	-9.562	-1.839	-1.375	-0.916	0.183	0.122	0.443	9.489	1.312	-0.183	1.953	0.977	2.013	9.725	-1.148	0.793	0.244	-1.404	1506608899
-9.356	-1.561	-1.34	-0.793	0	-0.061	3.828	-8.746	-0.276	0.183	-2.686	-0.122	3.255	9.272	0.16	-0.488	1.892	1.587	-9.356	-1.561	-1.34	-0.793	0	-0.061	0.141	9.647	1.294	0.183	2.075	1.16	1.279	9.649	-1.416	0.977	-0.732	-1.16	1506608899
-9.356	-1.285	-1.355	-0.854	-0.305	-0.183	3.584	-8.738	0.164	-0.305	-2.258	-1.16	3.328	9	-0.036	-0.427	1.953	1.038	-9.356	-1.285	-1.355	-0.854	-0.305	-0.183	0.116	9.379	1.413	0.366	1.587	0.977	1.916	9.689	-1.761	0.61	-0.122	-1.221	1506608899
-9.319	-1.336	-1.461	-0.916	-0.427	-0.366	3.248	-8.301	0.482	-0.366	-2.075	-1.892	3.486	8.525	-0.063	-0.366	1.587	0.793	-9.319	-1.336	-1.461	-0.916	-0.427	-0.366	0.157	8.899	1.477	0.183	1.587	0.854	1.903	9.483	-1.769	0.732	0.549	-1.16	1506608899
-9.467	-1.524	-1.543	-0.977	-0.61	-0.366	2.979	-8.068	0.839	-0.427	-1.404	-2.258	3.569	8.484	-0.035	-0.122	1.343	0.977	-9.467	-1.524	-1.543	-0.977	-0.61	-0.366	0.225	8.994	1.274	0.122	1.587	0.671	1.421	9.497	-1.58	0.549	0.61	-1.221	1506608899
-9.691	-1.657	-1.485	-0.61	-0.793	-0.183	2.696	-8.317	1.071	-0.549	-0.671	-2.197	3.565	8.469	-0.002	0	1.221	0.977	-9.691	-1.657	-1.485	-0.61	-0.793	-0.183	0.225	8.994	1.274	0.122	1.587	0.671	1.334	9.466	-1.725	0.427	0.305	-1.16	1506608899
-9.799	-1.694	-1.229	-0.061	-0.793	-0.244	2.418	-8.618	1.178	-0.61	0	-1.953	3.659	8.466	0.114	0.061	0.977	0.793	-9.799	-1.694	-1.229	-0.061	-0.793	-0.244	0.225	8.994	1.274	0.122	1.587	0.671	1.275	9.603	-1.61	0.122	0.366	-0.916	1506608899
-9.551	-1.475	-1.103	0.244	-0.671	-0.366	2.22	-8.778	1.346	-0.732	0.61	-1.587	3.909	8.684	0.303	0.183	0.732	0.549	-9.551	-1.475	-1.103	0.244	-0.671	-0.366	0.26	9.579	0.898	0.427	1.16	0.244	1.005	9.786	-1.571	-0.122	-0.122	-0.854	1506608899
-9.452	-1.109	-1.475	0.244	-0.366	-0.488	2.011	-8.894	1.59	-0.854	1.16	-1.038	4.035	9.025	0.367	0.183	0.793	0.122	-9.452	-1.109	-1.475	0.244	-0.366	-0.488	0.33	9.922	0.937	0.61	0.977	0.122	0.83	9.776	-1.609	-0.305	-0.549	-0.916	1506608899
-9.641	-1.145	-1.669	0.183	-0.244	-0.305	1.713	-8.868	1.694	-0.732	1.038	-0.488	4.035	9.025	0.367	0.122	0.305	-0.061	-9.641	-1.145	-1.669	0.183	-0.244	-0.305	0.857	10.288	1.097	0.793	0.305	-0.366	1.144	9.537	-2.218	-0.427	-0.549	-0.977	1506608899
-10.281	-1.189	-1.396	0.061	-0.122	0.183	1.528	-8.841	1.56	-0.488	0.427	0.122	4.291	9.338	0.534	0.122	-0.488	-0.122	-10.281	-1.189	-1.396	0.061	-0.122	0.183	1.349	10.389	1.097	0.305	-0.061	-0.61	1.299	9.71	-2.413	-0.793	-0.732	-0.916	1506608899
-10.659	-1.266	-0.664	-0.244	0.244	0.427	1.617	-9.235	1.136	-0.305	0.244	0.61	4.395	9.648	0.901	0.427	-0.671	-0.183	-10.659	-1.266	-0.664	-0.244	0.244	0.427	1.579	10.714	1.272	0.305	-0.061	-0.61	1.556	10.021	-2.212	-1.282	-0.732	-0.732	1506608899
-10.904	-1.599	-0.28	-0.427	0.061	0.366	1.658	-9.893	0.605	-0.183	-0.061	1.099	4.37	10.088	1.377	0.793	-0.244	-0.488	-10.904	-1.599	-0.28	-0.427	0.061	0.366	1.357	10.823	1.689	0.061	0.488	-0.61	2.155	10.458	-1.208	-1.77	-0.427	-0.305	1506608899
-10.519	-2.287	0.435	-0.427	-0.183	0.366	1.951	-10.1	0.311	-0.183	-0.183	1.526	4.142	10.019	1.949	1.038	0.183	-0.854	-10.519	-2.287	0.435	-0.427	-0.183	0.366	0.876	10.183	2.359	0	0.122	-0.549	2.359	10.915	0.059	-2.625	0.061	0.549	1506608899
-9.786	-2.365	1.158	-0.366	-0.427	0.427	2.15	-9.838	-0.053	0.061	-0.122	1.343	3.841	9.997	2.656	1.16	0.183	-0.671	-9.786	-2.365	1.158	-0.366	-0.427	0.427	0.662	9.762	2.682	0.122	0.183	-0.488	2.323	11.135	1.08	-3.54	0	1.526	1506608899
-9.461	-1.731	1.378	-0.549	-0.61	0.122	2.254	-9.6	-0.494	0.366	-0.061	0.732	3.686	9.995	2.883	0.854	-0.122	-0.244	-9.461	-1.731	1.378	-0.549	-0.61	0.122	0.513	9.379	3.12	0.244	0.366	-0.305	1.901	10.737	1.633	-3.723	0.366	2.747	1506608899
-9.838	-1.836	0.977	-0.732	-0.671	-0.244	2.184	-9.045	-0.91	0.488	0.061	0.122	3.429	9.884	2.847	-0.061	-0.305	-0.061	-9.838	-1.836	0.977	-0.732	-0.671	-0.244	0.63	9.397	3.382	0.244	0.732	0	1.13	10.262	0.86	-2.197	0.671	3.174	1506608900
-9.51	-2.317	1.183	-0.61	-0.488	-0.244	1.916	-8.863	-1.373	0.549	-0.366	-0.244	3.246	10.112	2.622	-0.61	-0.305	0.244	-9.51	-2.317	1.183	-0.61	-0.488	-0.244	0.821	9.838	3.217	0.061	0.61	0.183	-0.142	10.249	0.358	-1.404	0.671	2.747	1506608900
-9.022	-1.999	1.309	-0.366	-0.122	-0.244	1.827	-9.263	-1.906	0.61	-0.427	-0.244	3.074	9.878	2.367	-0.488	-0.122	0.244	-9.022	-1.999	1.309	-0.366	-0.122	-0.244	0.83	9.603	3.098	-0.183	0.488	0.244	-0.246	10.015	0.177	-0.916	0.732	2.075	1506608900
-9.402	-1.827	1.238	-0.427	-0.122	-0.366	1.674	-8.911	-2.32	0.427	-0.488	-0.427	2.802	9.306	2.062	-0.244	0.366	0.183	-9.402	-1.827	1.238	-0.427	-0.122	-0.366	0.694	9.068	3.078	-0.244	0.61	0.305	0.483	9.269	0.072	0.427	1.526	1.404	1506608900
-9.382	-1.442	1.126	-0.488	0.183	-0.122	1.668	-8.559	-2.34	0.427	-0.488	-0.427	2.57	9.18	1.729	-0.122	0.671	0.122	-9.382	-1.442	1.126	-0.488	0.183	-0.122	0.486	9.019	2.917	-0.122	0.671	0.305	0.228	8.976	0.493	1.221	2.747	0.427	1506608900
-9.237	-1.442	1.093	-0.854	0.366	-0.183	1.668	-8.559	-2.34	-0.183	-0.305	-0.488	2.521	9.232	1.448	-0.183	0.61	0.061	-9.237	-1.442	1.093	-0.854	0.366	-0.183	0.537	9.191	2.99	0.244	0.671	0.122	-0.112	9.079	0.888	2.258	2.808	-0.366	1506608900
-9.122	-1.82	0.947	-0.854	0.427	-0.183	1.542	-8.646	-2.027	-0.61	0	-0.183	2.676	9.223	1.227	-0.244	0.427	-0.122	-9.122	-1.82	0.947	-0.854	0.427	-0.183	0.675	9.264	3.091	0.366	0.732	0.061	-0.337	9.478	1.262	3.357	1.404	-0.854	1506608900
-9.356	-1.865	0.736	-0.732	0.427	-0.183	1.69	-8.757	-1.669	-0.549	0.061	-0.244	2.986	9.17	1.346	-0.061	0.366	-0.183	-9.356	-1.865	0.736	-0.732	0.427	-0.183	0.791	9.281	3.011	0.305	0.671	0.122	0.553	9.545	1.726	2.563	0.549	-0.793	1506608900
-9.883	-1.702	0.709	-0.732	0.183	-0.244	1.713	-8.928	-1.392	-0.366	-0.244	-0.427	3.147	9.197	1.62	0.488	0.793	-0.244	-9.883	-1.702	0.709	-0.732	0.183	-0.244	0.798	9.243	2.846	0.183	0.671	0.122	0.774	9.823	1.684	1.648	0.366	-0.549	1506608900
-10.072	-2.238	0.702	-0.793	0.366	-0.244	1.723	-9.006	-1.184	-0.183	-0.732	-0.61	3.097	9.378	1.792	0.854	1.221	-0.244	-10.072	-2.238	0.702	-0.793	0.366	-0.244	0.624	9.363	2.673	0.305	0.732	0.183	0.524	9.905	1.11	1.099	0.183	-0.732	1506608900
-9.865	-2.296	0.547	-0.488	0.427	-0.122	1.963	-9.155	-0.969	-0.244	-0.305	-0.244	3.09	9.795	1.857	0.793	1.099	-0.122	-9.865	-2.296	0.547	-0.488	0.427	-0.122	0.505	9.788	2.433	0.549	0.671	0.183	0.048	10.202	1.043	0.549	-1.587	-1.038	1506608900
-9.355	-1.553	0.177	-0.122	0.488	0.122	2.198	-9.355	-0.682	-0.366	0.549	0.244	3.186	9.874	1.848	0.488	0.793	-0.183	-9.355	-1.553	0.177	-0.122	0.488	0.122	0.395	9.811	2.341	0.61	0.549	0.244	0.803	10.288	0.144	1.648	-0.183	-1.221	1506608900
-9.664	-1.394	-0.38	-0.366	0.305	0.061	2.328	-9.045	-0.346	-0.366	0.549	0.244	3.303	9.808	1.733	0.305	0.61	-0.244	-9.664	-1.394	-0.38	-0.366	0.305	0.061	0.304	9.732	2.261	0.427	0.549	0.366	1.724	10.019	-0.13	0.916	-0.854	-0.488	1506608900
-9.776	-1.483	-0.55	-0.549	0.183	0.183	2.335	-8.683	0.01	-0.366	1.099	0.244	3.244	9.856	1.56	0.244	0.61	-0.122	-9.776	-1.483	-0.55	-0.549	0.183	0.183	0.248	9.813	1.989	0.122	0.061	0.366	1.529	9.75	-0.111	1.16	-0.793	-0.671	1506608900
-9.818	-1.433	-0.575	-0.61	0.244	0.305	2.326	-8.68	0.185	-0.061	0.916	0.244	3.012	9.82	1.395	0.183	0.61	0.122	-9.818	-1.433	-0.575	-0.61	0.244	0.305	0.518	9.881	1.669	0.061	-0.366	0.305	2.059	9.891	-0.675	0.549	-0.122	-0.366	1506608900
-9.942	-1.45	-0.639	-0.61	0.122	0.366	2.341	-8.803	0.181	0.244	0.549	0.244	3.012	9.82	1.395	0.061	0.244	0.183	-9.942	-1.45	-0.639	-0.61	0.122	0.366	0.916	9.777	1.442	0.061	-0.305	0.183	1.616	9.868	-0.843	0.366	0.244	-0.183	1506608900
-9.836	-1.471	-0.663	-0.732	0	0.366	2.511	-8.971	0.062	0.305	0.427	0.122	2.993	9.294	1.196	0.061	0.122	-0.122	-9.836	-1.471	-0.663	-0.732	0	0.366	1.141	9.642	1.231	0.122	-0.183	0.183	1.245	9.966	-0.867	0.366	-0.244	-0.183	1506608900
-9.703	-1.57	-0.739	-0.671	0.061	0.305	2.663	-9.109	-0.014	0.305	0.549	-0.183	3.097	9.178	1.188	0.122	0.305	-0.549	-9.703	-1.57	-0.739	-0.671	0.061	0.305	1.302	9.562	1.11	0.244	0	0.244	0.963	9.924	-0.968	0.427	-0.244	-0.183	1506608900
-9.756	-1.62	-0.793	-0.488	0.061	0.183	2.647	-9.134	-0.025	0.244	0.427	-0.732	3.259	9.24	1.221	0.183	0.488	-0.977	-9.756	-1.62	-0.793	-0.488	0.061	0.183	1.418	9.587	1.102	0.366	0.305	0.183	1.007	9.865	-1.183	0.427	0	-0.244	1506608900
-9.744	-1.556	-0.752	-0.427	0.061	0.183	2.45	-9.097	-0.035	0.305	0.061	-1.221	3.48	9.494	1.261	0.305	0.488	-1.282	-9.744	-1.556	-0.752	-0.427	0.061	0.183	1.402	9.737	1.087	0.366	0.305	0.183	1.075	9.831	-1.209	0.366	0.244	-0.183	1506608900
-9.752	-1.48	-0.745	-0.427	0.061	0.122	2.267	-9.086	-0.059	0.366	-0.244	-1.343	3.716	9.678	1.32	0.305	0.427	-1.404	-9.752	-1.48	-0.745	-0.427	0.061	0.122	1.244	9.794	1.13	0.488	0.427	0.122	0.909	9.89	-1.052	0.183	0.305	-0.061	1506608900
-9.78	-1.463	-0.745	-0.366	0.061	0.061	2.133	-8.978	-0.112	0.366	-0.305	-1.282	3.835	9.78	1.331	0.366	0.305	-1.221	-9.78	-1.463	-0.745	-0.366	0.061	0.061	1.086	9.808	1.193	0.305	0.244	0.061	0.656	9.868	-1.3	0.122	0.183	-0.061	1506608900
-9.81	-1.409	-0.727	-0.244	0	0	2.067	-8.836	-0.138	0.244	-0.244	-0.977	3.803	9.842	1.292	0.305	0.183	-0.793	-9.81	-1.409	-0.727	-0.244	0	0	1.04	9.851	1.188	0.183	0.061	0.061	0.622	9.839	-1.372	0.122	0.183	-0.122	1506608900
-9.77	-1.267	-0.72	-0.183	0.061	0	1.999	-8.741	-0.099	0.122	-0.061	-0.61	3.803	9.842	1.292	0.183	0.061	-0.244	-9.77	-1.267	-0.72	-0.183	0.061	0	1.095	9.847	1.195	0.122	-0.061	0.122	0.828	9.887	-1.385	0.122	0.122	-0.061	1506608900
-9.784	-1.209	-0.727	-0.122	0.061	-0.061	1.961	-8.723	-0.042	0.061	0	-0.244	3.511	9.783	1.237	0.061	-0.305	0.244	-9.784	-1.209	-0.727	-0.122	0.061	-0.061	1.183	9.755	1.144	0.183	-0.122	0.122	0.888	9.857	-1.312	0.122	0.183	-0.061	1506608900
-9.865	-1.231	-0.717	-0.061	0	-0.061	2.046	-8.678	0.063	0.061	0	0.183	3.382	9.665	1.255	0	-0.549	0.549	-9.865	-1.231	-0.717	-0.061	0	-0.061	1.28	9.665	1.091	0.122	-0.122	0.061	0.853	9.851	-1.346	0.183	0.122	-0.061	1506608901
-9.849	-1.214	-0.726	0	0	0	2.205	-8.672	0.156	0	0	0.427	3.157	9.662	1.213	0	-0.427	0.732	-9.849	-1.214	-0.726	0	0	0	1.421	9.686	1.029	0.183	-0.122	0.061	0.909	9.874	-1.363	0.183	0.061	-0.122	1506608901
-9.845	-1.098	-0.662	0	0	0	2.344	-8.758	0.211	0.061	-0.061	0.61	3.157	9.662	1.213	0	-0.549	0.793	-9.845	-1.098	-0.662	0	0	0	1.592	9.717	0.997	0.183	-0.061	0	0.987	9.879	-1.294	0.061	0	-0.061	1506608901
-9.881	-0.985	-0.695	0	0	0	2.492	-8.831	0.213	0.122	-0.183	0.671	2.984	9.636	1.224	0.061	-0.61	0.671	-9.881	-0.985	-0.695	0	0	0	1.619	9.713	0.982	0.122	0	-0.061	1.097	9.883	-1.245	0	-0.122	0	1506608901
-9.825	-0.933	-0.695	0	0.061	0	2.655	-8.798	0.234	0.061	-0.244	0.671	2.936	9.634	1.274	0.061	-0.366	0.488	-9.825	-0.933	-0.695	0	0.061	0	1.587	9.721	0.968	0.122	0.061	-0.061	1.122	9.875	-1.353	-0.061	-0.061	0.061	1506608901
-9.823	-0.91	-0.724	-0.061	0.061	-0.061	2.797	-8.758	0.244	0.061	-0.183	0.671	2.897	9.648	1.323	0.122	-0.122	0.244	-9.823	-0.91	-0.724	-0.061	0.061	-0.061	1.523	9.723	0.946	0.061	0	-0.061	1.092	9.86	-1.358	0	-0.061	0.061	1506608901
-9.805	-0.941	-0.729	-0.061	0.061	-0.061	2.899	-8.77	0.248	0.122	-0.122	0.61	2.938	9.688	1.359	0.122	0	0	-9.805	-0.941	-0.729	-0.061	0.061	-0.061	1.523	9.751	0.958	0	-0.061	-0.061	1.138	9.828	-1.327	-0.061	-0.061	0	1506608901
-9.798	-0.958	-0.687	0	0.061	-0.061	2.945	-8.766	0.212	0.122	-0.244	0.427	3.006	9.709	1.384	0.122	0	-0.244	-9.798	-0.958	-0.687	0	0.061	-0.061	1.531	9.75	0.965	-0.061	-0.061	-0.061	1.182	9.814	-1.315	-0.061	0	0	1506608901
-9.812	-0.967	-0.642	0	-0.061	-0.061	3.007	-8.744	0.145	0.061	-0.305	0.244	3.086	9.66	1.42	0	0	-0.366	-9.812	-0.967	-0.642	0	-0.061	-0.061	1.524	9.696	0.987	-0.122	-0.122	-0.061	1.18	9.811	-1.28	-0.061	0	0	1506608901
-9.82	-0.97	-0.66	0	0	0	3.052	-8.731	0.086	0	-0.122	0.061	3.124	9.627	1.42	-0.061	0	-0.427	-9.82	-0.97	-0.66	0	0	0	1.543	9.679	0.979	-0.122	-0.122	-0.061	1.156	9.822	-1.231	-0.061	0	0.061	1506608901
-9.837	-0.97	-0.646	0.061	0	0	2.991	-8.759	0.033	0	-0.061	0	3.228	9.629	1.346	-0.122	-0.183	-0.488	-9.837	-0.97	-0.646	0.061	0	0	1.616	9.684	1.047	-0.122	-0.061	-0.061	1.152	9.807	-1.256	-0.061	0	0.061	1506608901
-9.83	-0.91	-0.64	0.061	0	-0.061	2.881	-8.738	0.008	-0.061	-0.061	-0.061	3.336	9.628	1.309	-0.122	-0.183	-0.488	-9.83	-0.91	-0.64	0.061	0	-0.061	1.598	9.674	1.071	-0.122	-0.061	-0.061	1.2	9.83	-1.248	-0.122	0	0.061	1506608901
-9.83	-0.919	-0.664	0	0.061	-0.061	2.842	-8.764	-0.025	-0.122	0	-0.183	3.358	9.628	1.312	-0.183	-0.061	-0.488	-9.83	-0.919	-0.664	0	0.061	-0.061	1.498	9.667	1.107	-0.122	-0.061	-0.061	1.135	9.847	-1.227	-0.183	-0.061	0.061	1506608901
-9.817	-0.974	-0.639	0.061	0.061	-0.061	2.826	-8.808	0.016	-0.122	0.122	-0.183	3.396	9.629	1.284	-0.122	-0.061	-0.366	-9.817	-0.974	-0.639	0.061	0.061	-0.061	1.493	9.662	1.13	-0.122	-0.183	0	1.158	9.838	-1.237	-0.061	-0.061	0	1506608901
-9.799	-0.983	-0.63	0.061	0.061	-0.061	2.745	-8.842	0.06	-0.183	0.122	-0.244	3.407	9.617	1.257	-0.122	-0.183	-0.244	-9.799	-0.983	-0.63	0.061	0.061	-0.061	1.558	9.647	1.129	-0.122	-0.183	-0.061	1.166	9.83	-1.205	-0.122	-0.061	0	1506608901
-9.804	-0.968	-0.634	0.061	0.061	-0.061	2.689	-8.821	0.128	-0.183	0.061	-0.305	3.356	9.587	1.26	-0.122	-0.183	-0.061	-9.804	-0.968	-0.634	0.061	0.061	-0.061	1.625	9.617	1.148	-0.061	-0.061	-0.061	1.181	9.83	-1.171	-0.061	-0.061	0	1506608901
-9.807	-0.951	-0.65	0.061	0.061	-0.061	2.665	-8.818	0.172	-0.183	0.122	-0.244	3.301	9.566	1.299	-0.061	-0.122	0	-9.807	-0.951	-0.65	0.061	0.061	-0.061	1.596	9.586	1.16	-0.061	0	-0.061	1.163	9.813	-1.145	-0.061	-0.061	0	1506608901
-9.826	-0.922	-0.651	0.061	0	-0.061	2.585	-8.845	0.201	-0.122	0.183	-0.183	3.301	9.566	1.299	0	-0.061	0.061	-9.826	-0.922	-0.651	0.061	0	-0.061	1.546	9.591	1.188	-0.061	-0.061	0	1.203	9.824	-1.166	-0.061	-0.183	0	1506608901
-9.802	-0.947	-0.677	0.061	0	-0.061	2.533	-8.875	0.183	-0.061	0.122	-0.122	3.176	9.648	1.312	0	-0.061	0.122	-9.802	-0.947	-0.677	0.061	0	-0.061	1.574	9.627	1.208	0	0	-0.061	1.227	9.822	-1.133	-0.061	-0.122	0	1506608901
-9.802	-0.958	-0.681	0	0	-0.061	2.509	-8.903	0.141	0	0.061	-0.122	3.176	9.648	1.312	0	-0.061	0.183	-9.802	-0.958	-0.681	0	0	-0.061	1.584	9.619	1.22	0	0	-0.061	1.18	9.824	-1.111	-0.122	-0.061	0	1506608901
-9.793	-0.957	-0.708	0	0	-0.061	2.486	-8.887	0.1	0	0.061	-0.122	3.062	9.622	1.361	0	0	0.183	-9.793	-0.957	-0.708	0	0	-0.061	1.544	9.609	1.221	0	0	0	1.206	9.826	-1.116	-0.061	-0.061	0	1506608901
-9.793	-0.971	-0.72	0	0	-0.061	2.464	-8.853	0.061	0	0.061	-0.061	3.006	9.619	1.385	0	0	0.183	-9.793	-0.971	-0.72	0	0	-0.061	1.546	9.611	1.192	0	0	0	1.208	9.806	-1.15	0	-0.061	-0.061	1506608901
-9.795	-0.97	-0.729	-0.061	0	0	2.454	-8.838	0.023	0	0.061	0	3.006	9.619	1.385	0	0.061	0.122	-9.795	-0.97	-0.729	-0.061	0	0	1.535	9.576	1.176	0	0.061	0	1.215	9.824	-1.126	-0.061	-0.061	-0.061	1506608901
-9.814	-0.993	-0.743	-0.061	0	0	2.466	-8.821	-0.026	0.061	-0.061	0	2.984	9.592	1.391	0	0.061	0.061	-9.814	-0.993	-0.743	-0.061	0	0	1.568	9.631	1.148	0	0.061	0	1.206	9.823	-1.13	-0.061	-0.061	-0.061	1506608901
-9.816	-0.974	-0.735	-0.061	0	0	2.503	-8.824	-0.012	0	-0.061	0	2.998	9.658	1.364	0	0	0	-9.816	-0.974	-0.735	-0.061	0	0	1.542	9.667	1.193	0	0.061	0	1.224	9.823	-1.097	-0.061	0	-0.061	1506608901
-9.801	-0.991	-0.719	-0.122	0	0	2.542	-8.829	0.024	0	0	0.061	2.998	9.658	1.364	0	0.061	-0.122	-9.801	-0.991	-0.719	-0.122	0	0	1.529	9.698	1.17	0	0	0	1.232	9.825	-1.144	-0.061	-0.061	-0.061	1506608902
-9.778	-1.043	-0.726	-0.061	0	0	2.567	-8.838	0.067	0	-0.061	0.122	3.042	9.68	1.37	-0.061	0.061	-0.122	-9.778	-1.043	-0.726	-0.061	0	0	1.523	9.673	1.201	-0.061	0	0	1.209	9.839	-1.119	0	-0.061	-0.061	1506608902
-9.782	-1.032	-0.711	-0.061	0	0	2.655	-8.798	0.097	0	-0.061	0.061	3.121	9.631	1.346	-0.061	0.061	-0.122	-9.782	-1.032	-0.711	-0.061	0	0	1.518	9.647	1.17	-0.061	0	0	1.202	9.829	-1.128	0	0	-0.061	1506608902
-9.814	-1.013	-0.72	-0.061	0	0	2.655	-8.801	0.116	0	-0.061	0	3.121	9.631	1.346	-0.061	0.061	-0.122	-9.814	-1.013	-0.72	-0.061	0	0	1.516	9.658	1.156	-0.061	0.061	0	1.193	9.825	-1.097	-0.061	0	0	1506608902
-9.823	-0.991	-0.727	-0.061	0	-0.061	2.657	-8.818	0.108	0	-0.061	0	3.169	9.646	1.306	-0.061	0.061	-0.122	-9.823	-0.991	-0.727	-0.061	0	-0.061	1.497	9.661	1.17	-0.061	0.061	0	1.151	9.823	-1.12	-0.061	0	0	1506608902
-9.806	-1.016	-0.732	-0.061	0	-0.061	2.682	-8.826	0.074	0.061	0	0	3.188	9.647	1.278	-0.122	0.061	-0.122	-9.806	-1.016	-0.732	-0.061	0	-0.061	1.48	9.667	1.181	0	0.061	0	1.116	9.849	-1.159	-0.061	0	0	1506608902
-9.808	-1.013	-0.735	0	0	-0.061	2.665	-8.79	0.093	0	-0.061	-0.061	3.188	9.647	1.278	-0.061	0.061	-0.061	-9.808	-1.013	-0.735	0	0	-0.061	1.489	9.671	1.177	0	0.061	0	1.127	9.837	-1.156	0	0	-0.061	1506608902
-9.811	-0.988	-0.755	-0.061	0	-0.061	2.65	-8.781	0.109	0	-0.061	-0.061	3.126	9.625	1.285	-0.061	0.061	0	-9.811	-0.988	-0.755	-0.061	0	-0.061	1.48	9.643	1.154	0	0.061	0	1.166	9.83	-1.101	-0.061	-0.061	0	1506608902
-9.802	-0.988	-0.75	0	0	-0.061	2.625	-8.794	0.106	0	0	0	3.11	9.625	1.281	0	0	0	-9.802	-0.988	-0.75	0	0	-0.061	1.499	9.649	1.175	0	0.061	0	1.194	9.835	-1.123	-0.061	0	0	1506608902
-9.799	-1.001	-0.746	0	0	-0.061	2.6	-8.783	0.086	-0.061	-0.061	0	3.11	9.625	1.281	0	0.061	0	-9.799	-1.001	-0.746	0	0	-0.061	1.477	9.652	1.187	0	0.061	0	1.181	9.847	-1.162	-0.061	0	-0.061	1506608902
-9.805	-1.006	-0.745	0	0	-0.061	2.608	-8.795	0.092	-0.061	0	-0.061	3.057	9.636	1.309	0	0.061	0	-9.805	-1.006	-0.745	0	0	-0.061	1.459	9.63	1.194	0	0.061	0	1.182	9.842	-1.126	-0.061	0	0	1506608902
-9.811	-0.976	-0.76	0	0	-0.061	2.597	-8.801	0.084	-0.061	0	-0.061	3.025	9.648	1.325	0	0.061	0.061	-9.811	-0.976	-0.76	0	0	-0.061	1.459	9.634	1.186	0	0	0	1.218	9.831	-1.09	-0.061	-0.061	0	1506608902
-9.795	-0.98	-0.764	0	0	-0.061	2.568	-8.808	0.091	-0.061	-0.061	-0.061	3.025	9.648	1.325	0	0	0.061	-9.795	-0.98	-0.764	0	0	-0.061	1.464	9.633	1.192	0	0	-0.061	1.171	9.845	-1.135	0	0	0	1506608902
-9.782	-0.987	-0.746	-0.061	-0.061	-0.061	2.577	-8.821	0.085	-0.061	0	-0.061	3	9.642	1.331	-0.061	0	0	-9.782	-0.987	-0.746	-0.061	-0.061	-0.061	1.487	9.631	1.199	0	0	-0.061	1.163	9.832	-1.152	0	0	-0.061	1506608902
-9.796	-0.983	-0.76	-0.061	-0.061	-0.061	2.552	-8.827	0.097	-0.061	0	-0.061	2.988	9.637	1.325	0	0	0	-9.796	-0.983	-0.76	-0.061	-0.061	-0.061	1.477	9.629	1.197	-0.061	0	-0.061	1.23	9.819	-1.147	0	-0.061	-0.061	1506608902
-9.802	-0.987	-0.757	-0.061	0	-0.061	2.543	-8.815	0.112	-0.061	0	-0.061	2.988	9.637	1.325	0	0	-0.061	-9.802	-0.987	-0.757	-0.061	0	-0.061	1.461	9.616	1.196	0	-0.061	-0.061	1.221	9.822	-1.132	-0.061	0	-0.061	1506608902
-9.804	-1.005	-0.774	-0.061	-0.061	-0.061	2.527	-8.836	0.109	-0.061	0	0	3.009	9.628	1.318	0	0	-0.061	-9.804	-1.005	-0.774	-0.061	-0.061	-0.061	1.483	9.633	1.189	0	-0.061	-0.061	1.202	9.825	-1.166	0	0	-0.061	1506608902
-9.79	-0.995	-0.769	-0.061	-0.061	-0.061	2.536	-8.872	0.116	0	0	0	3.079	9.633	1.317	0	-0.061	-0.061	-9.79	-0.995	-0.769	-0.061	-0.061	-0.061	1.477	9.627	1.188	-0.061	-0.061	-0.061	1.197	9.83	-1.135	0	-0.061	-0.061	1506608902
-9.813	-1.002	-0.763	-0.061	-0.061	-0.061	2.529	-8.847	0.148	0	-0.061	-0.061	3.079	9.633	1.317	0	0	-0.061	-9.813	-1.002	-0.763	-0.061	-0.061	-0.061	1.512	9.641	1.162	0	-0.122	-0.061	1.207	9.825	-1.145	-0.061	-0.061	-0.061	1506608902
-9.795	-0.991	-0.751	-0.061	0	-0.061	2.553	-8.838	0.172	0	0	0	3.074	9.634	1.291	0	-0.061	-0.061	-9.795	-0.991	-0.751	-0.061	0	-0.061	1.507	9.628	1.16	0	0	-0.061	1.215	9.832	-1.142	-0.061	-0.061	0	1506608902
-9.795	-0.995	-0.746	-0.061	-0.061	0	2.534	-8.833	0.208	0	-0.061	0.061	3.128	9.607	1.296	0	-0.061	-0.061	-9.795	-0.995	-0.746	-0.061	-0.061	0	1.463	9.609	1.148	0	-0.061	-0.061	1.193	9.835	-1.152	0	0	-0.061	1506608902
-9.789	-1.016	-0.768	0	0	0	2.577	-8.848	0.196	0.061	0	0	3.128	9.607	1.296	0	0	-0.061	-9.789	-1.016	-0.768	0	0	0	1.475	9.646	1.145	0	-0.061	-0.061	1.195	9.828	-1.14	-0.061	0	-0.061	1506608902
-9.798	-1.01	-0.763	0	-0.061	0	2.574	-8.832	0.188	0.061	-0.061	0	3.175	9.654	1.267	0	-0.061	-0.061	-9.798	-1.01	-0.763	0	-0.061	0	1.501	9.679	1.176	0	0	-0.061	1.194	9.835	-1.15	0	-0.061	-0.061	1506608902
-9.802	-1.013	-0.733	0	-0.061	-0.061	2.584	-8.831	0.163	0.061	-0.061	0	3.175	9.654	1.267	0	0	0	-9.802	-1.013	-0.733	0	-0.061	-0.061	1.468	9.659	1.141	0	0	0	1.22	9.826	-1.11	0	-0.061	-0.061	1506608902
-9.816	-1.026	-0.733	0	-0.061	-0.061	2.564	-8.809	0.151	0	-0.061	0	3.167	9.65	1.276	0.061	-0.061	0	-9.816	-1.026	-0.733	0	-0.061	-0.061	1.481	9.654	1.129	0.061	0	-0.061	1.194	9.831	-1.121	-0.061	0	-0.061	1506608902
-9.794	-1.034	-0.743	0	-0.061	-0.061	2.601	-8.796	0.138	0	-0.061	0	3.146	9.633	1.303	0	-0.061	0.061	-9.794	-1.034	-0.743	0	-0.061	-0.061	1.531	9.684	1.104	0	0	-0.061	1.157	9.825	-1.134	0	0	-0.061	1506608903
-9.798	-1.013	-0.737	0	0	-0.061	2.592	-8.79	0.109	0	0	0	3.097	9.643	1.297	0	-0.061	0.061	-9.798	-1.013	-0.737	0	0	-0.061	1.542	9.689	1.111	0	0	-0.061	1.164	9.839	-1.154	-0.061	-0.061	-0.061	1506608903
-9.81	-1.007	-0.746	-0.061	0	-0.061	2.573	-8.788	0.099	-0.061	-0.061	0	3.091	9.664	1.304	0	0	0	-9.81	-1.007	-0.746	-0.061	0	-0.061	1.479	9.664	1.105	0	0	-0.061	1.145	9.842	-1.153	-0.061	0	-0.061	1506608903
-9.808	-0.988	-0.725	-0.061	0	-0.061	2.577	-8.807	0.12	-0.061	0	0	3.041	9.668	1.294	0	0	0	-9.808	-0.988	-0.725	-0.061	0	-0.061	1.44	9.668	1.119	0	0	-0.061	1.152	9.835	-1.164	0	-0.061	-0.061	1506608903
-9.81	-0.994	-0.741	0	0	-0.061	2.59	-8.82	0.138	-0.061	0	0	3.041	9.668	1.294	0	-0.061	0	-9.81	-0.994	-0.741	0	0	-0.061	1.446	9.668	1.116	0	-0.061	-0.061	1.193	9.823	-1.15	0	0	-0.061	1506608903
-9.807	-0.976	-0.743	0	0	-0.061	2.585	-8.808	0.163	-0.061	0	0	3.028	9.65	1.264	0	-0.061	0	-9.807	-0.976	-0.743	0	0	-0.061	1.446	9.668	1.116	0	-0.061	-0.061	1.177	9.83	-1.156	-0.061	0	-0.061	1506608903
-9.811	-0.959	-0.727	0	0	-0.061	2.568	-8.82	0.196	-0.061	0	0	3.037	9.656	1.238	0	-0.061	-0.061	-9.811	-0.959	-0.727	0	0	-0.061	1.446	9.668	1.116	0	-0.061	-0.061	1.201	9.829	-1.12	0	-0.061	-0.061	1506608903
-9.812	-0.981	-0.743	0	0	-0.061	2.566	-8.821	0.197	-0.061	0	0	3.037	9.656	1.238	0	-0.061	-0.061	-9.812	-0.981	-0.743	0	0	-0.061	1.42	9.671	1.104	-0.061	-0.061	-0.061	1.205	9.831	-1.134	0	0	-0.061	1506608903
-9.808	-0.989	-0.743	0	0	-0.061	2.559	-8.823	0.207	-0.061	0	0	3.065	9.637	1.26	0	-0.061	-0.061	-9.808	-0.989	-0.743	0	0	-0.061	1.426	9.68	1.104	-0.061	-0.061	-0.061	1.213	9.837	-1.14	0	-0.061	-0.061	1506608903
-9.808	-1.011	-0.733	0	0	-0.061	2.54	-8.827	0.183	-0.061	0	-0.061	3.127	9.659	1.288	0	-0.061	-0.061	-9.808	-1.011	-0.733	0	0	-0.061	1.453	9.689	1.102	-0.061	-0.061	-0.061	1.193	9.832	-1.117	-0.061	-0.061	-0.061	1506608903
-9.793	-1.031	-0.737	0	0	-0.061	2.521	-8.824	0.158	-0.061	0	0	3.127	9.659	1.288	0	-0.061	-0.122	-9.793	-1.031	-0.737	0	0	-0.061	1.438	9.689	1.11	-0.061	-0.061	-0.061	1.215	9.819	-1.11	-0.061	-0.061	-0.061	1506608903
-9.807	-1.047	-0.757	0	0	-0.061	2.513	-8.807	0.124	-0.061	0	0	3.165	9.671	1.298	0	-0.061	-0.061	-9.807	-1.047	-0.757	0	0	-0.061	1.424	9.691	1.125	-0.061	-0.061	-0.061	1.19	9.829	-1.122	0	-0.061	-0.061	1506608903
-9.795	-1.066	-0.751	0	0	-0.061	2.516	-8.812	0.111	-0.061	0	0	3.182	9.679	1.298	-0.061	-0.061	-0.061	-9.795	-1.066	-0.751	0	0	-0.061	1.421	9.689	1.11	-0.061	-0.061	0	1.157	9.825	-1.126	0	0	-0.061	1506608903
-9.806	-1.058	-0.757	-0.061	0	-0.061	2.519	-8.831	0.096	-0.061	0	0	3.182	9.679	1.298	-0.061	-0.061	0	-9.806	-1.058	-0.757	-0.061	0	-0.061	1.438	9.668	1.117	-0.061	-0.061	0	1.152	9.831	-1.151	0	0	-0.061	1506608903
-9.804	-1.068	-0.761	0	0	-0.061	2.527	-8.813	0.097	-0.061	0	-0.061	3.143	9.654	1.272	-0.061	-0.061	0	-9.804	-1.068	-0.761	0	0	-0.061	1.47	9.661	1.123	-0.061	0	-0.061	1.144	9.843	-1.168	-0.061	-0.061	-0.061	1506608903
-9.789	-1.061	-0.78	-0.061	0	-0.122	2.517	-8.837	0.121	-0.061	0	-0.061	3.098	9.639	1.249	-0.061	-0.061	0	-9.789	-1.061	-0.78	-0.061	0	-0.122	1.407	9.642	1.109	-0.061	0.061	0	1.147	9.835	-1.139	-0.061	-0.061	-0.061	1506608903
-9.801	-1.101	-0.79	-0.061	0	-0.061	2.497	-8.854	0.13	-0.061	-0.061	-0.061	3.061	9.621	1.257	-0.061	0	0	-9.801	-1.101	-0.79	-0.061	0	-0.061	1.383	9.686	1.133	0	0	0	1.126	9.839	-1.153	0	0	-0.061	1506608903
-9.782	-1.078	-0.786	-0.061	0	-0.061	2.505	-8.872	0.112	-0.061	-0.061	-0.061	3.053	9.653	1.227	-0.061	0	-0.061	-9.782	-1.078	-0.786	-0.061	0	-0.061	1.39	9.705	1.177	0	0	0	1.134	9.843	-1.154	0	0	-0.061	1506608903
-9.786	-1.097	-0.791	-0.061	0	-0.061	2.474	-8.868	0.111	-0.061	-0.061	-0.061	3.077	9.661	1.208	-0.061	0	-0.061	-9.786	-1.097	-0.791	-0.061	0	-0.061	1.349	9.671	1.189	-0.061	0	0	1.127	9.835	-1.148	-0.061	0	-0.061	1506608903
-9.774	-1.104	-0.806	-0.061	0	-0.061	2.44	-8.856	0.114	-0.061	0	0	3.061	9.654	1.212	0	0	0	-9.774	-1.104	-0.806	-0.061	0	-0.061	1.335	9.643	1.14	0	0	0	1.103	9.831	-1.194	0	0	-0.061	1506608903
-9.782	-1.101	-0.797	-0.061	0	-0.061	2.451	-8.872	0.108	0	-0.061	0	3.037	9.64	1.247	0	0	0	-9.782	-1.101	-0.797	-0.061	0	-0.061	1.369	9.618	1.157	0	0	0	1.13	9.844	-1.188	-0.061	0	-0.061	1506608903
-9.793	-1.115	-0.793	-0.061	0	-0.061	2.48	-8.857	0.084	-0.061	-0.061	0	3.027	9.633	1.215	-0.061	-0.061	-0.061	-9.793	-1.115	-0.793	-0.061	0	-0.061	1.39	9.664	1.172	0	0	-0.061	1.145	9.837	-1.15	0	0	-0.061	1506608903
-9.796	-1.123	-0.792	-0.061	0	-0.061	2.487	-8.872	0.084	-0.061	0	0	3.027	9.633	1.215	-0.061	-0.061	0	-9.796	-1.123	-0.792	-0.061	0	-0.061	1.376	9.688	1.163	0	0	-0.061	1.132	9.835	-1.156	0	0	-0.061	1506608903
-9.788	-1.139	-0.794	-0.061	0	-0.061	2.497	-8.87	0.128	-0.061	-0.061	0	3.04	9.659	1.203	0	0	-0.061	-9.788	-1.139	-0.794	-0.061	0	-0.061	1.364	9.68	1.15	0	-0.061	-0.061	1.125	9.831	-1.166	0	0	-0.061	1506608903
-9.787	-1.126	-0.798	-0.061	0	-0.061	2.522	-8.879	0.156	0	-0.061	0	3.06	9.64	1.255	0	-0.061	-0.061	-9.787	-1.126	-0.798	-0.061	0	-0.061	1.363	9.662	1.142	0	-0.061	-0.061	1.114	9.836	-1.166	-0.061	-0.061	-0.061	1506608903
-9.794	-1.126	-0.799	-0.061	0	-0.061	2.54	-8.875	0.177	0	0	0	3.06	9.64	1.255	0	0	0	-9.794	-1.126	-0.799	-0.061	0	-0.061	1.365	9.656	1.141	0	-0.061	-0.061	1.127	9.842	-1.154	-0.061	0	-0.061	1506608904
-9.786	-1.129	-0.798	-0.061	0	-0.061	2.527	-8.853	0.171	0	-0.061	0	3.083	9.648	1.263	0	-0.061	0	-9.786	-1.129	-0.798	-0.061	0	-0.061	1.37	9.685	1.139	0	0	0	1.098	9.844	-1.163	-0.061	-0.061	-0.061	1506608904
-9.782	-1.172	-0.794	-0.061	0	-0.061	2.529	-8.848	0.154	0	-0.061	0	3.109	9.649	1.255	0	-0.061	0	-9.782	-1.172	-0.794	-0.061	0	-0.061	1.375	9.71	1.115	0	0	0	1.075	9.841	-1.169	0	0	-0.061	1506608904
-9.794	-1.169	-0.806	-0.061	0	-0.061	2.531	-8.832	0.123	0	0	-0.061	3.104	9.682	1.226	-0.061	0	0	-9.794	-1.169	-0.806	-0.061	0	-0.061	1.365	9.695	1.121	0	0	0	1.067	9.835	-1.163	0	0	-0.061	1506608904
-9.786	-1.141	-0.815	-0.061	0	-0.061	2.506	-8.794	0.067	0	-0.061	-0.061	3.094	9.655	1.229	-0.061	0	0	-9.786	-1.141	-0.815	-0.061	0	-0.061	1.369	9.691	1.119	0	0	0	1.083	9.837	-1.156	0	-0.061	-0.061	1506608904
-9.786	-1.175	-0.827	-0.061	0	-0.061	2.48	-8.795	0.038	-0.061	0	-0.061	3.047	9.676	1.196	0	0	0	-9.786	-1.175	-0.827	-0.061	0	-0.061	1.367	9.721	1.136	0	0	-0.061	1.077	9.844	-1.165	0	0	-0.061	1506608904
-9.781	-1.203	-0.824	0	0	-0.061	2.468	-8.827	0.024	-0.061	0	0	3.047	9.676	1.196	0	0	0	-9.781	-1.203	-0.824	0	0	-0.061	1.334	9.719	1.107	0	0	-0.061	1.04	9.842	-1.203	0	0	-0.061	1506608904
-9.777	-1.165	-0.809	0	0	-0.061	2.473	-8.85	0.068	-0.061	-0.061	-0.061	3.036	9.69	1.205	0	0	0	-9.777	-1.165	-0.809	0	0	-0.061	1.333	9.686	1.108	0	-0.061	-0.061	1.067	9.851	-1.194	0	0	-0.061	1506608904
-9.79	-1.158	-0.819	0	0	-0.061	2.474	-8.823	0.099	-0.061	-0.061	-0.061	3.021	9.684	1.214	0	0	0	-9.79	-1.158	-0.819	0	0	-0.061	1.354	9.688	1.096	0	0	-0.061	1.096	9.854	-1.159	-0.061	0	-0.061	1506608904
-9.805	-1.16	-0.818	-0.061	0	-0.061	2.46	-8.848	0.145	-0.061	0	-0.061	3.018	9.659	1.23	-0.061	-0.061	-0.061	-9.805	-1.16	-0.818	-0.061	0	-0.061	1.361	9.731	1.09	0	-0.061	-0.061	1.079	9.841	-1.203	-0.061	-0.061	-0.061	1506608904
-9.762	-1.163	-0.824	0	0	-0.061	2.46	-8.868	0.173	-0.061	0	0	3.024	9.685	1.199	0	0	-0.061	-9.762	-1.163	-0.824	0	0	-0.061	1.385	9.719	1.105	-0.061	0	-0.061	1.078	9.844	-1.187	-0.061	0	0	1506608904
-9.788	-1.132	-0.84	0	-0.061	-0.061	2.457	-8.88	0.213	-0.061	0	0	3.077	9.659	1.227	0	0	-0.061	-9.788	-1.132	-0.84	0	-0.061	-0.061	1.303	9.676	1.089	-0.061	0	-0.061	1.064	9.841	-1.182	-0.061	0	-0.061	1506608904
-9.787	-1.158	-0.86	-0.061	0	-0.061	2.45	-8.872	0.212	0	-0.061	0	3.077	9.659	1.227	0	0.061	-0.061	-9.787	-1.158	-0.86	-0.061	0	-0.061	1.294	9.711	1.09	-0.061	0	0	1.074	9.835	-1.177	0	-0.061	-0.061	1506608904
-9.774	-1.187	-0.852	-0.061	0	-0.061	2.464	-8.873	0.152	0	-0.061	-0.061	3.072	9.679	1.242	-0.061	0	-0.122	-9.774	-1.187	-0.852	-0.061	0	-0.061	1.33	9.739	1.128	-0.061	0	0	1.099	9.83	-1.193	0	-0.061	-0.061	1506608904
-9.783	-1.181	-0.842	0	0	0	2.454	-8.86	0.115	0	0	0	3.15	9.703	1.217	-0.061	0	-0.061	-9.783	-1.181	-0.842	0	0	0	1.314	9.691	1.122	-0.061	-0.061	0	1.098	9.848	-1.207	0	0	-0.061	1506608904
-9.783	-1.18	-0.84	0	0	0	2.454	-8.817	0.1	0	0	0	3.138	9.677	1.213	-0.061	0	0	-9.783	-1.18	-0.84	0	0	0	1.328	9.662	1.098	-0.061	-0.061	0	1.096	9.844	-1.187	-0.061	0	0	1506608904
-9.782	-1.163	-0.836	0	0	-0.061	2.497	-8.827	0.048	0	0	0	3.083	9.631	1.217	-0.061	-0.061	0	-9.782	-1.163	-0.836	0	0	-0.061	1.357	9.69	1.096	0	0	0	1.052	9.835	-1.199	-0.061	0	0	1506608904
-9.787	-1.146	-0.854	0	-0.061	-0.061	2.522	-8.876	0.048	-0.061	0	-0.061	3.067	9.65	1.203	-0.061	0	-0.061	-9.787	-1.146	-0.854	0	-0.061	-0.061	1.353	9.71	1.121	-0.061	0	0	1.061	9.835	-1.175	0	-0.061	0	1506608904
-9.777	-1.148	-0.854	-0.061	-0.061	-0.061	2.528	-8.866	0.1	-0.061	0	-0.061	3.071	9.67	1.194	-0.061	0	0	-9.777	-1.148	-0.854	-0.061	-0.061	-0.061	1.357	9.683	1.123	-0.061	0	0	1.071	9.847	-1.186	-0.061	-0.061	0	1506608904
-9.775	-1.14	-0.834	0	0	0	2.519	-8.856	0.145	-0.061	0	-0.061	3.059	9.654	1.197	0	0	0	-9.775	-1.14	-0.834	0	0	0	1.355	9.659	1.113	-0.061	0	0	1.066	9.838	-1.187	-0.061	0	-0.061	1506608904
-9.786	-1.127	-0.835	-0.061	0	-0.061	2.494	-8.861	0.176	-0.061	0	-0.061	3.049	9.634	1.195	0	0	-0.061	-9.786	-1.127	-0.835	-0.061	0	-0.061	1.358	9.689	1.117	0	0	0	1.114	9.826	-1.156	-0.061	-0.061	0	1506608904
-9.792	-1.166	-0.848	-0.061	-0.061	-0.061	2.482	-8.878	0.179	0	0	-0.061	3.061	9.649	1.219	0	0	-0.061	-9.792	-1.166	-0.848	-0.061	-0.061	-0.061	1.335	9.723	1.123	0	0	0	1.092	9.841	-1.178	0	0	-0.061	1506608904
-9.771	-1.169	-0.834	0	0	0	2.46	-8.89	0.177	0	0	-0.061	3.094	9.679	1.233	0	0	-0.061	-9.771	-1.169	-0.834	0	0	0	1.347	9.695	1.138	0	0	0	1.078	9.838	-1.195	0	0	-0.061	1506608904
-9.79	-1.128	-0.827	0	0	0	2.436	-8.839	0.167	0	0	-0.061	3.09	9.69	1.26	0	0	0	-9.79	-1.128	-0.827	0	0	0	1.366	9.661	1.123	0	0	0	1.101	9.841	-1.178	-0.061	0	0	1506608904
-9.799	-1.12	-0.839	-0.061	0	0	2.421	-8.827	0.138	0	0	0	3.066	9.646	1.258	-0.061	0	0	-9.799	-1.12	-0.839	-0.061	0	0	1.363	9.696	1.099	0	0	0	1.113	9.839	-1.145	-0.061	-0.061	0	1506608904
-9.792	-1.141	-0.83	-0.061	0	-0.061	2.443	-8.841	0.126	0	0	0	3.058	9.672	1.262	-0.061	0	-0.061	-9.792	-1.141	-0.83	-0.061	0	-0.061	1.346	9.734	1.111	0	0	0	1.086	9.841	-1.186	0	0	-0.061	1506608905
-9.767	-1.15	-0.831	0	0	0	2.486	-8.859	0.108	0	0	0	3.076	9.71	1.248	-0.061	0	0	-9.767	-1.15	-0.831	0	0	0	1.375	9.692	1.121	-0.061	-0.061	0	1.085	9.841	-1.19	0	0	-0.061	1506608905
-9.781	-1.123	-0.823	0	0	0	2.509	-8.826	0.098	0	-0.061	-0.061	3.077	9.694	1.255	-0.061	0	0	-9.781	-1.123	-0.823	0	0	0	1.384	9.641	1.11	-0.061	-0.061	0	1.114	9.835	-1.164	-0.061	0	0	1506608905
-9.829	-1.11	-0.847	-0.061	0	0	2.503	-8.794	0.095	-0.061	0	-0.061	3.029	9.631	1.268	-0.061	0	0	-9.829	-1.11	-0.847	-0.061	0	0	1.377	9.705	1.099	0	0	0	1.14	9.825	-1.177	-0.061	-0.061	0	1506608905
-9.777	-1.134	-0.827	-0.061	0	0	2.524	-8.837	0.111	-0.061	0	0	3.017	9.641	1.244	-0.061	0	-0.061	-9.777	-1.134	-0.827	-0.061	0	0	1.375	9.749	1.142	-0.061	0	0	1.09	9.833	-1.164	0	0	0	1506608905
-9.782	-1.146	-0.837	-0.061	0	-0.061	2.55	-8.868	0.159	0	-0.061	-0.061	3.071	9.713	1.257	-0.061	0.061	-0.061	-9.782	-1.146	-0.837	-0.061	0	-0.061	1.398	9.695	1.146	-0.061	0	0	1.093	9.844	-1.197	0	0	-0.061	1506608905
-9.794	-1.129	-0.831	-0.061	-0.061	0	2.541	-8.818	0.175	-0.061	-0.061	-0.122	3.068	9.678	1.251	-0.061	0	0	-9.794	-1.129	-0.831	-0.061	-0.061	0	1.427	9.647	1.119	-0.061	0	0	1.11	9.831	-1.158	-0.061	-0.061	0	1506608905
-9.78	-1.17	-0.847	-0.061	-0.061	0	2.482	-8.835	0.179	0	0	-0.061	3.046	9.637	1.297	-0.061	0	0	-9.78	-1.17	-0.847	-0.061	-0.061	0	1.41	9.666	1.145	0	0.061	0	1.087	9.832	-1.156	-0.061	-0.061	-0.061	1506608905
-9.78	-1.136	-0.83	0	0	-0.061	2.497	-8.873	0.189	0	0	-0.061	3.024	9.624	1.312	-0.061	0.061	-0.061	-9.78	-1.136	-0.83	0	0	-0.061	1.349	9.695	1.177	0	0.061	0	1.093	9.831	-1.187	0	-0.061	-0.061	1506608905
-9.771	-1.165	-0.837	-0.061	-0.061	0	2.522	-8.894	0.179	0	0	-0.122	3.09	9.676	1.294	-0.061	0.061	-0.061	-9.771	-1.165	-0.837	-0.061	-0.061	0	1.309	9.728	1.15	-0.061	-0.061	0	1.085	9.837	-1.171	-0.061	0	0	1506608905
-9.812	-1.123	-0.864	0	0	0	2.458	-8.915	0.185	0	0	-0.061	3.062	9.71	1.291	-0.061	0.061	0	-9.812	-1.123	-0.864	0	0	0	1.371	9.755	1.117	0	-0.122	0.061	1.097	9.823	-1.116	-0.061	-0.061	0	1506608905
-9.781	-1.04	-0.867	-0.061	0	-0.061	2.497	-8.917	0.215	0	0	0	2.998	9.733	1.314	-0.061	-0.061	0	-9.781	-1.04	-0.867	-0.061	0	-0.061	1.493	9.641	1.141	0	-0.122	0.061	1.15	9.839	-1.182	-0.061	0	0	1506608905
-9.741	-1.2	-0.863	0	-0.061	-0.061	2.573	-8.798	0.244	0	0	0	3.078	9.686	1.373	-0.061	0.061	-0.061	-9.741	-1.2	-0.863	0	-0.061	-0.061	1.443	9.566	1.159	-0.061	0.061	0	1.047	9.833	-1.159	-0.061	-0.061	0	1506608905
-9.79	-1.144	-0.836	0	0	0	2.568	-8.745	0.219	0	0	-0.061	3.029	9.546	1.324	-0.122	0	0	-9.79	-1.144	-0.836	0	0	0	1.476	9.643	1.135	-0.061	0.122	0	1.083	9.83	-1.176	0	0	-0.061	1506608905
-9.781	-1.074	-0.835	-0.061	0	-0.061	2.535	-8.821	0.157	0	0.061	0	3.004	9.564	1.266	-0.061	0.061	-0.061	-9.781	-1.074	-0.835	-0.061	0	-0.061	1.434	9.648	1.141	-0.061	0.122	0	1.168	9.833	-1.139	-0.061	0	0	1506608905
-9.778	-1.095	-0.888	0	-0.061	-0.061	2.506	-8.853	0.091	0	0.061	-0.061	3.015	9.615	1.217	0	0.183	-0.122	-9.778	-1.095	-0.888	0	-0.061	-0.061	1.331	9.619	1.151	-0.061	0.061	-0.061	1.072	9.86	-1.141	-0.061	-0.061	0	1506608905
-9.763	-1.116	-0.853	-0.061	0	-0.061	2.449	-8.838	0.06	-0.061	0	-0.061	2.988	9.597	1.187	0	0.061	-0.061	-9.763	-1.116	-0.853	-0.061	0	-0.061	1.396	9.623	1.144	0	0	-0.122	1.107	9.824	-1.215	0	-0.061	-0.061	1506608905
-9.79	-1.085	-0.871	-0.061	0	-0.061	2.358	-8.831	0.056	-0.061	-0.061	-0.061	2.93	9.569	1.134	0.061	0	-0.061	-9.79	-1.085	-0.871	-0.061	0	-0.061	1.442	9.709	1.187	0	0.122	-0.183	1.248	9.817	-1.139	-0.061	-0.061	0	1506608905
-9.781	-1.092	-0.863	-0.061	0	-0.061	2.354	-8.839	0.118	-0.061	0	0	2.979	9.634	1.153	0.122	0.061	-0.183	-9.781	-1.092	-0.863	-0.061	0	-0.061	1.245	9.652	1.241	0	0.122	-0.183	1.162	9.838	-1.14	-0.122	0.061	0	1506608905
-9.77	-1.136	-0.847	-0.061	0	-0.061	2.406	-8.812	0.205	0	0	0.061	3.077	9.662	1.206	0.183	0.122	-0.122	-9.77	-1.136	-0.847	-0.061	0	-0.061	1.231	9.622	1.207	0	-0.061	-0.061	1.115	9.82	-1.202	-0.061	0	0	1506608905
-9.777	-1.172	-0.833	-0.061	0	-0.061	2.46	-8.869	0.244	0	-0.122	0	3.088	9.659	1.311	0.122	0	0	-9.777	-1.172	-0.833	-0.061	0	-0.061	1.364	9.64	1.171	0	-0.061	-0.061	1.147	9.813	-1.187	0	0	-0.061	1506608905
-9.795	-1.158	-0.848	-0.061	0	-0.061	2.522	-8.893	0.257	0	-0.061	0.061	3.018	9.672	1.337	0	-0.061	0	-9.795	-1.158	-0.848	-0.061	0	-0.061	1.394	9.666	1.165	0.061	0.061	-0.061	1.148	9.836	-1.08	-0.061	0	-0.061	1506608905
-9.763	-1.102	-0.854	-0.122	0	-0.061	2.549	-8.885	0.292	0	0	0.061	3.03	9.647	1.347	0.061	0	0	-9.763	-1.102	-0.854	-0.122	0	-0.061	1.314	9.679	1.174	0.061	0.061	-0.061	-16.778	-29.765	-37.024	0	0	-0.061	1506608905
-9.772	-1.101	-0.846	-0.061	0	-0.061	2.574	-8.833	0.304	0.061	-0.061	0	3.052	9.685	1.351	0.061	0.061	0	-9.772	-1.101	-0.846	-0.061	0	-0.061	1.242	9.68	1.174	0.061	0.061	-0.061	1.163	9.831	-1.152	-0.061	0	0	1506608905
-9.784	-1.073	-0.834	-0.122	0	-0.061	2.554	-8.808	0.245	0.122	-0.122	-0.061	3.03	9.694	1.308	0	0	0.061	-9.784	-1.073	-0.834	-0.122	0	-0.061	1.306	9.714	1.158	0	0	0	1.158	9.832	-1.115	0	0	-0.061	1506608905
-9.814	-1.14	-0.852	-0.122	-0.122	-0.061	2.535	-8.821	0.142	0.122	-0.061	-0.061	3.015	9.703	1.268	0	-0.061	0.061	-9.814	-1.14	-0.852	-0.122	-0.122	-0.061	1.365	9.697	1.162	0	-0.061	0	1.126	9.848	-1.127	0.061	0	-0.061	1506608906
-9.771	-1.218	-0.83	-0.061	-0.122	-0.061	2.54	-8.806	0.068	0	-0.061	-0.061	2.991	9.694	1.199	0	0	0.061	-9.771	-1.218	-0.83	-0.061	-0.122	-0.061	1.381	9.714	1.138	0	-0.061	0	1.135	9.837	-1.092	0	0	-0.061	1506608906
-9.78	-1.207	-0.837	-0.061	-0.061	-0.061	2.527	-8.803	0.067	0	-0.061	-0.061	2.984	9.674	1.217	0.061	0	0	-9.78	-1.207	-0.837	-0.061	-0.061	-0.061	1.29	9.686	1.122	0	0	0	1.111	9.826	-1.136	0	-0.061	-0.061	1506608906
-9.783	-1.199	-0.861	-0.061	0	-0.061	2.5	-8.801	0.122	0	-0.122	-0.122	3.004	9.702	1.264	0.061	0.061	0	-9.783	-1.199	-0.861	-0.061	0	-0.061	1.263	9.727	1.135	0.061	0	0	1.108	9.839	-1.13	0.061	0	-0.061	1506608906
-9.759	-1.197	-0.861	-0.061	0	-0.061	2.499	-8.817	0.165	-0.061	-0.122	-0.122	2.998	9.716	1.294	0	0	0	-9.759	-1.197	-0.861	-0.061	0	-0.061	1.316	9.767	1.15	0.061	0	0	1.119	9.845	-1.134	0	0.061	-0.061	1506608906
-9.744	-1.19	-0.84	-0.061	0	-0.061	2.482	-8.817	0.261	-0.061	-0.061	-0.061	3.065	9.757	1.275	0	0	0	-9.744	-1.19	-0.84	-0.061	0	-0.061	1.314	9.694	1.135	0	0	0	1.125	9.842	-1.141	-0.061	0.061	0	1506608906
-9.756	-1.169	-0.852	-0.061	0	-0.061	2.529	-8.795	0.329	0	0	-0.061	3.035	9.722	1.282	0	0	0	-9.756	-1.169	-0.852	-0.061	0	-0.061	1.314	9.624	1.107	0	0	0	1.127	9.837	-1.113	-0.061	0	0	1506608906
-9.74	-1.177	-0.842	-0.061	0.061	0	2.546	-8.794	0.365	0.061	-0.061	-0.122	2.976	9.644	1.253	-0.061	0	0.061	-9.74	-1.177	-0.842	-0.061	0.061	0	1.317	9.656	1.145	0	0.061	0	1.144	9.829	-1.114	-0.061	0	0	1506608906
-9.733	-1.123	-0.786	-0.061	0.061	0.061	2.562	-8.841	0.331	0.061	-0.061	-0.122	2.931	9.618	1.192	-0.122	0	0	-9.733	-1.123	-0.786	-0.061	0.061	0.061	1.291	9.665	1.178	0	0.061	0	1.239	9.813	-1.016	-0.183	0.061	0.061	1506608906
-9.756	-1.036	-0.742	-0.183	0.122	0.061	2.533	-8.898	0.263	0.122	-0.061	-0.122	2.956	9.634	1.144	-0.061	0.061	-0.061	-9.756	-1.036	-0.742	-0.183	0.122	0.061	1.299	9.66	1.262	0	0.061	-0.061	1.272	9.816	-0.933	-0.183	0.122	0.183	1506608906
-9.826	-0.932	-0.705	-0.305	0.061	0.061	2.504	-8.876	0.232	0.183	-0.122	-0.183	2.961	9.631	1.129	0	0	0	-9.826	-0.932	-0.705	-0.305	0.061	0.061	1.381	9.662	1.371	0	0.061	-0.061	1.189	9.842	-0.982	-0.122	0	0.183	1506608906
-9.855	-1.007	-0.719	-0.427	0.122	0.061	2.539	-8.915	0.193	0.244	-0.183	-0.183	3.013	9.618	1.139	0.061	0.061	0	-9.855	-1.007	-0.719	-0.427	0.122	0.061	1.501	9.734	1.444	0.122	0.183	-0.061	1.093	9.848	-1.099	0	-0.061	0.061	1506608906
-9.829	-1.078	-0.683	-0.488	0.122	0	2.505	-9.062	0.122	0.305	-0.305	-0.244	3.061	9.67	1.211	0.183	0.122	0.061	-9.829	-1.078	-0.683	-0.488	0.122	0	1.577	9.788	1.467	0.122	0.244	-0.061	1.107	9.861	-1.102	0.122	0.122	-0.061	1506608906
-9.851	-1.052	-0.645	-0.549	-0.061	0	2.391	-9.097	-0.02	0.427	-0.61	-0.305	3.135	9.778	1.383	0.305	0.305	0.061	-9.851	-1.052	-0.645	-0.549	-0.061	0	1.67	9.66	1.449	0.122	0.244	-0.061	1.038	9.831	-1.025	0.244	0.122	-0.122	1506608906
-9.88	-1.107	-0.647	-0.732	-0.366	-0.061	2.292	-8.972	-0.124	0.427	-0.793	-0.366	3.129	9.757	1.583	0.305	0.366	0.122	-9.88	-1.107	-0.647	-0.732	-0.366	-0.061	1.81	9.539	1.384	0.122	0.305	0	0.89	9.833	-1.092	0.366	0.305	-0.244	1506608906
-9.823	-1.232	-0.713	-0.854	-0.427	-0.244	2.227	-8.879	-0.219	0.427	-0.916	-0.305	3.146	9.639	1.721	0.305	0.549	0.122	-9.823	-1.232	-0.713	-0.854	-0.427	-0.244	1.817	9.57	1.28	0.122	0.793	0.061	0.874	9.777	-1.208	0.61	0.427	-0.366	1506608906
-9.743	-1.347	-0.773	-0.854	-0.244	-0.244	2.153	-8.886	-0.208	0.488	-1.16	-0.183	3.101	9.592	1.763	0.244	0.793	0.061	-9.743	-1.347	-0.773	-0.854	-0.244	-0.244	1.768	9.688	1.206	0.122	0.793	0.061	0.937	9.775	-1.281	0.732	0.671	-0.366	1506608906
-9.674	-1.398	-0.799	-0.854	-0.183	-0.305	2.144	-8.979	-0.202	0.549	-1.404	-0.183	3.132	9.688	1.666	0.183	0.854	-0.061	-9.674	-1.398	-0.799	-0.854	-0.183	-0.305	1.653	9.717	1.168	0.183	0.977	0.061	0.873	9.802	-1.438	0.732	0.732	-0.366	1506608906
-9.69	-1.421	-0.919	-0.854	0	-0.305	2.16	-8.93	-0.121	0.488	-1.587	-0.061	3.212	9.72	1.54	0.183	0.977	0	-9.69	-1.421	-0.919	-0.854	0	-0.305	1.556	9.721	1.11	0.122	1.099	0.061	0.703	9.802	-1.601	0.732	0.61	-0.366	1506608906
-9.648	-1.45	-1.017	-0.854	0.061	-0.366	2.189	-8.899	0.062	0.305	-1.526	0.122	3.21	9.674	1.357	0.183	1.038	0	-9.648	-1.45	-1.017	-0.854	0.061	-0.366	1.425	9.684	1.052	0.122	1.221	0	0.737	9.768	-1.761	0.732	0.671	-0.366	1506608906
-9.672	-1.42	-1.035	-0.793	0	-0.305	2.182	-8.865	0.307	0.305	-1.709	0.366	3.175	9.65	1.151	0.305	1.099	0	-9.672	-1.42	-1.035	-0.793	0	-0.305	1.263	9.524	0.999	0.183	1.221	0	0.921	9.78	-1.757	0.671	0.793	-0.305	1506608906
-9.672	-1.42	-1.061	-0.732	0.061	-0.244	2.293	-8.783	0.444	0.366	-1.77	0.549	3.107	9.514	0.967	0.366	1.221	0.061	-9.672	-1.42	-1.061	-0.732	0.061	-0.244	1.097	9.4	0.935	0.183	1.221	-0.061	0.985	9.758	-1.693	0.427	0.732	-0.183	1506608906
-9.769	-1.325	-1.031	-0.61	0.061	-0.183	2.5	-8.738	0.573	0.305	-1.465	0.671	3.047	9.363	0.846	0.366	1.16	0.122	-9.769	-1.325	-1.031	-0.61	0.061	-0.183	0.892	9.41	0.863	0.122	1.221	-0.122	1.158	9.795	-1.633	0.427	0.732	-0.061	1506608906
-9.804	-1.069	-1.053	-0.61	0.122	-0.122	2.663	-8.798	0.705	0.183	-1.038	0.854	2.964	9.314	0.737	0.366	1.099	0.122	-9.804	-1.069	-1.053	-0.61	0.122	-0.122	0.711	9.527	0.823	0.366	1.038	-0.122	1.141	9.788	-1.638	0.366	0.427	0.061	1506608906
-9.721	-0.903	-1.255	-0.61	0.183	-0.183	2.717	-8.79	0.815	0.183	-0.977	0.854	2.925	9.371	0.638	0.366	0.916	0.061	-9.721	-0.903	-1.255	-0.61	0.183	-0.183	0.699	9.845	0.833	0.366	0.854	-0.183	1.032	9.78	-1.799	0.244	0.061	0	1506608906
-9.79	-0.943	-1.482	-0.732	0.183	-0.244	2.81	-8.885	0.867	0.183	-0.977	0.854	2.999	9.579	0.532	0.366	0.732	0.122	-9.79	-0.943	-1.482	-0.732	0.183	-0.244	0.863	10.184	0.825	0.366	0.854	-0.183	1.174	9.704	-2.174	0.183	0.061	-0.061	1506608907
-9.759	-0.876	-1.559	-0.732	0.183	-0.183	2.929	-9.016	0.928	0.244	-0.916	0.732	3.021	9.896	0.441	0.427	0.488	0.122	-9.759	-0.876	-1.559	-0.732	0.183	-0.183	1.062	9.973	0.77	0.366	0.488	-0.244	1.395	9.673	-2.291	0.122	0.305	0	1506608907
-9.755	-0.726	-1.56	-0.793	0.061	-0.122	2.964	-8.869	0.871	0.305	-1.099	0.488	3.103	9.896	0.501	0.671	0.427	0.122	-9.755	-0.726	-1.56	-0.793	0.061	-0.122	1.182	9.623	0.618	0	0.305	-0.305	1.65	9.609	-2.399	0.061	0.427	-0.061	1506608907
-9.839	-0.787	-1.615	-1.038	-0.061	-0.122	2.97	-8.722	0.853	0.305	-1.099	0.183	3.082	9.546	0.718	0.854	0.549	0.061	-9.839	-0.787	-1.615	-1.038	-0.061	-0.122	1.152	9.624	0.386	0	0.305	-0.305	1.68	9.597	-2.395	0.122	0.61	-0.122	1506608907
-9.828	-0.922	-1.585	-1.099	-0.061	-0.122	2.884	-8.807	0.886	0.305	-1.099	0.183	2.986	9.477	0.937	0.671	0.671	-0.183	-9.828	-0.922	-1.585	-1.099	-0.061	-0.122	1.105	9.745	0.352	0.122	0.488	-0.305	1.608	9.694	-2.187	0	0.671	-0.122	1506608907
-9.745	-0.959	-1.604	-1.16	-0.061	-0.122	2.769	-8.851	0.951	0.305	-0.977	-0.061	3.097	9.57	1.054	0.488	0.61	-0.549	-9.745	-0.959	-1.604	-1.16	-0.061	-0.122	1.287	9.893	0.401	0.122	0.488	-0.183	1.554	9.637	-2.28	0	0.732	-0.122	1506608907
-9.761	-1.072	-1.711	-1.221	-0.122	-0.183	2.613	-8.853	0.957	0.427	-1.099	-0.488	3.362	9.695	1.038	0.488	0.61	-0.671	-9.761	-1.072	-1.711	-1.221	-0.122	-0.183	1.418	9.914	0.469	0.122	0.488	-0.183	1.317	9.623	-2.43	0.061	0.916	-0.244	1506608907
-9.774	-1.142	-1.73	-1.221	-0.183	-0.244	2.445	-8.814	0.93	0.488	-1.282	-0.732	3.655	9.728	0.974	0.427	0.732	-0.61	-9.774	-1.142	-1.73	-1.221	-0.183	-0.244	1.357	9.892	0.384	0	0.793	-0.061	1.253	9.671	-2.329	0	0.854	-0.244	1506608907
-9.722	-1.122	-1.678	-1.343	-0.122	-0.183	2.3	-8.884	0.853	0.488	-1.343	-0.916	3.822	9.727	1.024	0.427	0.916	-0.488	-9.722	-1.122	-1.678	-1.343	-0.122	-0.183	1.285	9.8	0.329	0	0.916	0.061	1.286	9.688	-2.354	-0.061	0.793	-0.244	1506608907
-9.788	-1.157	-1.674	-1.343	-0.244	-0.183	2.146	-8.902	0.786	0.427	-1.404	-0.916	3.888	9.695	1.053	0.427	1.099	-0.427	-9.788	-1.157	-1.674	-1.343	-0.244	-0.183	1.225	9.731	0.298	0	0.916	0.061	1.22	9.682	-2.381	-0.122	0.916	-0.305	1506608907
-9.801	-1.17	-1.693	-1.282	-0.366	-0.183	2.029	-8.798	0.824	0.427	-1.526	-0.793	3.898	9.642	1.014	0.244	1.099	-0.305	-9.801	-1.17	-1.693	-1.282	-0.366	-0.183	1.085	9.755	0.284	0.061	1.16	0.122	1.321	9.696	-2.241	-0.183	0.793	-0.305	1506608907
-9.745	-1.102	-1.707	-1.282	-0.366	-0.183	1.986	-8.707	0.885	0.427	-1.526	-0.61	3.835	9.625	0.892	0	1.038	-0.183	-9.745	-1.102	-1.707	-1.282	-0.366	-0.183	0.944	9.825	0.262	0.122	1.343	0.305	1.325	9.694	-2.236	-0.183	0.916	-0.305	1506608907
-9.719	-1.145	-1.781	-1.343	-0.366	-0.244	1.983	-8.614	0.953	0.366	-1.404	-0.366	3.816	9.685	0.742	-0.122	0.977	-0.061	-9.719	-1.145	-1.781	-1.343	-0.366	-0.244	0.873	9.838	0.295	0.122	1.343	0.305	1.152	9.677	-2.239	-0.183	1.038	-0.366	1506608907
-9.728	-1.129	-1.792	-1.282	-0.305	-0.244	2.018	-8.509	1.03	0.305	-1.282	0	3.719	9.708	0.591	-0.244	0.671	0.183	-9.728	-1.129	-1.792	-1.282	-0.305	-0.244	0.863	9.885	0.224	0.122	1.221	0.427	1.129	9.686	-2.261	-0.183	0.732	-0.427	1506608907
-9.783	-1.117	-1.796	-1.343	-0.366	-0.305	2.08	-8.593	1.086	0.305	-1.343	0.244	3.691	9.682	0.467	-0.061	0.732	0.305	-9.783	-1.117	-1.796	-1.343	-0.366	-0.305	0.959	9.902	0.223	0.122	1.282	0.427	1.119	9.72	-2.208	-0.305	0.671	-0.427	1506608907
-9.738	-1.089	-1.815	-1.404	-0.366	-0.427	2.238	-8.599	1.171	0.305	-1.343	0.427	3.553	9.728	0.274	-0.122	0.854	0.305	-9.738	-1.089	-1.815	-1.404	-0.366	-0.427	0.952	9.842	0.193	0.122	1.282	0.427	1.11	9.737	-2.127	-0.366	0.61	-0.488	1506608907
-9.723	-1.049	-1.761	-1.404	-0.488	-0.427	2.365	-8.542	1.213	0.305	-1.343	0.427	3.407	9.674	0.173	-0.122	0.916	0.305	-9.723	-1.049	-1.761	-1.404	-0.488	-0.427	0.953	9.78	0.096	0	1.099	0.305	1.113	9.727	-2.072	-0.427	0.61	-0.488	1506608907
-9.769	-1.108	-1.786	-1.465	-0.61	-0.366	2.483	-8.465	1.237	0.366	-1.404	0.488	3.308	9.585	0.219	-0.061	0.671	0.183	-9.769	-1.108	-1.786	-1.465	-0.61	-0.366	1.109	9.807	-0.007	-0.061	1.099	0.305	1.128	9.731	-2.031	-0.549	0.61	-0.549	1506608907
-9.702	-1.11	-1.826	-1.343	-0.732	-0.305	2.556	-8.402	1.223	0.305	-1.465	0.488	3.271	9.52	0.231	0.183	0.793	0	-9.702	-1.11	-1.826	-1.343	-0.732	-0.305	1.264	9.883	0.016	-0.061	1.099	0.305	1.267	9.732	-2.049	-0.671	0.671	-0.549	1506608907
-9.601	-1.075	-1.968	-1.16	-0.732	-0.183	2.61	-8.439	1.12	0.244	-1.587	0.366	3.185	9.576	0.164	0.122	0.977	-0.061	-9.601	-1.075	-1.968	-1.16	-0.732	-0.183	1.2	9.807	0.03	-0.122	1.221	0.183	1.284	9.713	-2.092	-0.732	0.671	-0.549	1506608907
-9.564	-1.044	-1.974	-1.038	-0.61	-0.061	2.725	-8.421	1.013	0.244	-1.526	0.183	3.228	9.6	0.295	0.061	1.282	-0.244	-9.564	-1.044	-1.974	-1.038	-0.61	-0.061	1.18	9.82	0.093	-0.183	1.16	0.244	1.31	9.704	-2.23	-0.916	0.61	-0.549	1506608907
-9.595	-1.081	-1.952	-1.099	-0.244	0.244	2.771	-8.618	0.888	0.061	-1.465	0	3.249	9.569	0.461	0.061	1.404	-0.366	-9.595	-1.081	-1.952	-1.099	-0.244	0.244	1.248	10.055	0.188	-0.183	1.16	0.244	1.227	9.707	-2.485	-1.099	0.427	-0.549	1506608907
-9.63	-1.058	-1.747	-1.16	-0.122	0.427	2.919	-9.129	0.88	-0.122	-1.282	-0.061	3.326	9.745	0.605	0.061	1.465	-0.427	-9.63	-1.058	-1.747	-1.16	-0.122	0.427	1.452	10.332	0.456	0	1.16	0.183	1.298	9.845	-2.455	-1.465	0.549	-0.366	1506608907
-9.656	-1.138	-1.589	-0.977	-0.366	0.366	2.903	-9.448	0.863	-0.305	-1.038	0.061	3.412	10.142	0.624	-0.122	1.343	-0.488	-9.656	-1.138	-1.589	-0.977	-0.366	0.366	1.244	9.728	0.857	0	1.16	0.183	1.205	9.912	-1.53	-1.892	0.854	-0.305	1506608907
-9.664	-1.034	-1.347	-1.099	-0.793	0.305	3.028	-9.037	0.98	-0.488	-0.854	-0.061	3.598	9.956	0.854	-0.061	1.221	-0.366	-9.664	-1.034	-1.347	-1.099	-0.793	0.305	0.994	9.126	1.043	-0.061	0.977	0.244	1.052	9.935	-0.848	-2.136	1.404	-0.244	1506608907
-9.854	-1.285	-0.991	-1.282	-0.916	0.305	2.951	-8.863	0.981	-0.427	-0.488	-0.183	3.597	9.42	1.107	-0.061	0.854	0.183	-9.854	-1.285	-0.991	-1.282	-0.916	0.305	1.25	9.043	1.245	0.122	0.977	0.549	0.86	9.999	-0.377	-2.258	1.831	-0.183	1506608908
-10.153	-1.536	-0.327	-1.465	-0.854	0.366	2.841	-9.115	0.822	0.122	-0.549	-0.244	3.554	9.201	1.224	-0.244	0.854	0.61	-10.153	-1.536	-0.327	-1.465	-0.854	0.366	1.646	9.301	1.583	0.122	0.977	0.549	1.038	10.148	0.407	-2.197	1.77	0.183	1506608908
-10.173	-1.704	0.272	-1.587	-0.854	0.305	2.767	-9.487	0.571	0.122	-0.549	-0.244	3.335	9.35	1.274	-0.366	0.854	0.854	-10.173	-1.704	0.272	-1.587	-0.854	0.305	1.708	9.404	1.94	0.305	1.282	0.427	1.101	10.317	1.354	-2.686	2.502	0.488	1506608908
-10.619	-1.704	0.665	-1.648	-1.099	0.183	2.629	-9.655	0.177	0.732	-1.282	-0.793	3.202	9.525	1.386	-0.305	0.61	1.038	-10.619	-1.704	0.665	-1.648	-1.099	0.183	1.964	9.539	2.067	0.793	1.648	0.305	0.807	10.275	1.93	-2.93	2.136	0.977	1506608908
-10.643	-1.596	0.98	-1.77	-1.343	0.183	2.377	-9.623	-0.208	0.732	-1.282	-0.793	3.199	9.676	1.459	-0.244	0.732	1.282	-10.643	-1.596	0.98	-1.77	-1.343	0.183	2.103	9.666	2.096	0.793	1.648	0.305	0.629	10.369	1.772	-2.563	1.343	1.404	1506608908
-9.83	-1.455	1.174	-1.709	-0.793	0.244	2.107	-9.593	-0.583	1.16	-1.77	-0.977	3.168	9.765	1.565	-0.183	1.221	1.465	-9.83	-1.455	1.174	-1.709	-0.793	0.244	2.199	9.896	1.944	0.854	2.014	0.183	0.986	9.576	1.041	-1.221	1.648	1.77	1506608908
-9.113	-0.974	0.761	-1.709	-0.488	0.061	1.983	-9.283	-0.8	1.099	-1.648	-0.549	2.994	9.857	1.562	0.061	1.404	1.465	-9.113	-0.974	0.761	-1.709	-0.488	0.061	2.217	9.897	1.803	0.61	2.38	-0.122	1.791	8.808	0.504	0.488	3.235	1.831	1506608908
-8.891	-0.565	0.374	-2.197	-0.427	-0.244	1.841	-8.497	-0.81	1.099	-1.953	-0.183	2.9	9.899	1.608	0.366	1.648	1.343	-8.891	-0.565	0.374	-2.197	-0.427	-0.244	2.172	9.679	1.659	0.61	2.38	-0.122	1.311	9.098	0.52	1.404	4.456	1.709	1506608908
-9.182	-0.785	0.194	-2.625	-0.244	-0.305	1.757	-7.991	-0.843	1.282	-2.38	-0.061	2.822	9.66	1.768	0.732	2.197	1.16	-9.182	-0.785	0.194	-2.625	-0.244	-0.305	2.127	9.644	1.567	0.366	2.625	-0.305	0.464	9.39	0.912	1.282	4.211	1.526	1506608908
-9.65	-1.095	0.299	-2.747	-0.183	-0.244	1.765	-8.063	-1.056	1.465	-2.991	-0.061	2.637	9.495	1.908	0.854	2.319	0.916	-9.65	-1.095	0.299	-2.747	-0.183	-0.244	2.229	9.794	1.303	0.061	2.808	-0.183	0.672	9.542	1.477	1.221	3.723	1.404	1506608908
-9.983	-1.087	0.39	-2.808	-0.244	-0.183	1.855	-8.441	-1.358	1.404	-3.418	0.183	2.6	9.506	2.073	0.916	2.625	0.427	-9.983	-1.087	0.39	-2.808	-0.244	-0.183	2.11	9.813	1.199	0.061	2.808	-0.183	1.223	9.837	1.595	1.282	3.357	1.587	1506608908
-10.08	-0.974	0.353	-2.93	-0.305	-0.183	2.041	-8.738	-1.567	0.916	-3.357	0.549	2.755	9.555	2.367	1.16	3.174	-0.244	-10.08	-0.974	0.353	-2.93	-0.305	-0.183	1.56	9.646	1.199	0	3.296	-0.122	1.698	9.991	1.184	1.465	3.662	1.709	1506608908
-9.924	-0.903	0.257	-2.991	-0.427	-0.183	2.163	-8.929	-1.644	0.488	-3.418	0.793	2.949	9.526	2.512	1.221	3.601	-0.732	-9.924	-0.903	0.257	-2.991	-0.427	-0.183	0.93	9.478	1.292	-0.122	3.296	0.061	2.09	9.978	0.853	1.648	4.211	1.648	1506608908
-9.704	-0.956	0.166	-2.991	-0.366	-0.122	2.43	-8.911	-1.306	0.061	-2.93	1.099	3.039	9.477	2.481	1.099	3.662	-0.854	-9.704	-0.956	0.166	-2.991	-0.366	-0.122	0.603	9.451	1.48	-0.061	2.869	0.061	2.096	9.9	0.733	1.526	4.883	1.526	1506608908
-9.606	-1.12	0.153	-2.808	-0.366	-0.122	2.568	-8.88	-0.855	-0.061	-2.563	1.465	3.101	9.463	2.265	0.854	3.357	-0.793	-9.606	-1.12	0.153	-2.808	-0.366	-0.122	0.618	9.478	1.666	-0.061	2.869	0.061	1.68	9.758	0.617	1.343	4.944	1.282	1506608908
-9.463	-1.133	0.226	-2.625	-0.244	-0.122	2.738	-8.924	-0.47	0	-2.747	1.648	3.149	9.488	1.933	0.61	2.808	-0.549	-9.463	-1.133	0.226	-2.625	-0.244	-0.122	0.852	9.464	1.802	0	2.502	0.061	1.334	9.624	0.658	1.465	4.211	1.16	1506608908
-9.507	-1.146	0.19	-2.441	-0.305	-0.061	3.059	-9.022	-0.218	0	-2.747	1.648	3.18	9.418	1.592	0.61	2.441	-0.305	-9.507	-1.146	0.19	-2.441	-0.305	-0.061	1.001	9.404	1.858	0.061	2.258	0	1.314	9.465	0.662	1.404	3.418	1.038	1506608908
-9.573	-1.152	0.246	-2.319	-0.305	0	3.407	-9.036	-0.038	0.183	-2.747	1.77	3.259	9.308	1.43	0.793	2.502	-0.061	-9.573	-1.152	0.246	-2.319	-0.305	0	0.987	9.237	1.826	0.061	2.258	0	1.739	9.442	0.639	1.404	3.113	0.732	1506608908
-9.61	-1.074	0.305	-2.075	-0.183	0.061	3.633	-9.007	0.05	0.244	-2.441	1.343	3.289	9.198	1.503	1.038	2.625	0.122	-9.61	-1.074	0.305	-2.075	-0.183	0.061	0.902	9.17	1.814	0.244	2.197	0	2.068	9.477	0.735	1.16	3.174	0.488	1506608908
-9.622	-0.919	0.335	-1.892	-0.061	0	3.734	-9.045	0.09	0.305	-2.258	0.977	3.167	9.141	1.637	1.16	2.319	0.305	-9.622	-0.919	0.335	-1.892	-0.061	0	0.941	9.252	1.871	0.549	1.953	0	2.102	9.491	0.898	1.099	2.808	0.366	1506608908
-9.958	-0.963	0.292	-1.831	0.061	-0.061	3.804	-9.068	0.11	0.366	-1.953	0.732	3.112	9.235	1.769	1.038	1.892	0.427	-9.958	-0.963	0.292	-1.831	0.061	-0.061	1.028	9.404	1.922	0.549	1.953	0	1.682	9.513	0.877	1.038	2.319	0.061	1506608908
-10.201	-1.339	0.329	-1.953	0.061	-0.366	3.778	-9.033	0.127	0.366	-1.831	0.488	3.061	9.36	1.817	1.038	1.709	0.549	-10.201	-1.339	0.329	-1.953	0.061	-0.366	1.097	9.613	1.826	0.61	1.831	0.061	1.339	9.863	1.013	0.793	1.648	-0.366	1506608908
-9.989	-1.555	0.695	-1.587	0.427	-0.244	3.736	-9.073	0.047	0.488	-1.77	0.122	2.956	9.762	1.828	1.099	1.587	0.671	-9.989	-1.555	0.695	-1.587	0.427	-0.244	1.165	9.83	1.709	0.549	1.587	0.061	0.538	9.953	0.616	0.427	-0.305	-0.732	1506608908
-10.09	-1.363	0.182	-1.343	0.427	-0.244	3.644	-9.123	0.001	0.427	-1.587	-0.305	2.956	9.762	1.828	1.099	1.465	0.671	-10.09	-1.363	0.182	-1.343	0.427	-0.244	1.052	9.88	1.767	0.61	1.77	0	1.213	9.91	1.067	1.099	-0.122	-0.854	1506608908
-10.002	-1.232	-0.236	-1.404	0.122	-0.244	3.491	-8.959	0.016	0.305	-1.282	-0.671	2.869	9.866	1.845	0.977	1.465	0.549	-10.002	-1.232	-0.236	-1.404	0.122	-0.244	0.892	10.106	1.738	0.61	1.77	0	3.052	10.222	0.409	1.587	0	-0.488	1506608908
-9.672	-0.78	-0.282	-1.831	0.122	-0.244	3.169	-9.15	-0.067	0.305	-1.099	-1.038	2.815	9.994	1.787	0.916	1.221	0.427	-9.672	-0.78	-0.282	-1.831	0.122	-0.244	0.772	10.186	1.69	0.549	1.709	0	2.911	9.89	-0.418	0.427	0.61	-0.366	1506608909
-9.752	-1.166	-0.586	-2.136	0.183	-0.427	2.763	-9.373	-0.133	0.366	-1.282	-1.526	2.853	10.257	1.701	0.793	1.16	0.366	-9.752	-1.166	-0.586	-2.136	0.183	-0.427	0.791	10.058	1.597	0.427	1.526	0	1.254	9.49	-0.038	0.793	0.671	-0.916	1506608909
-9.72	-1.866	-0.902	-2.014	0	-0.427	2.46	-9.35	-0.133	0.366	-1.587	-1.953	2.777	10.131	1.537	0.732	1.099	0.305	-9.72	-1.866	-0.902	-2.014	0	-0.427	0.946	10.003	1.339	0.244	1.465	0	1.404	9.879	-0.781	1.831	-0.122	-0.916	1506608909
-9.356	-1.875	-0.933	-2.075	-0.061	-0.488	2.164	-9.497	-0.124	0.366	-1.648	-2.319	2.839	9.981	1.371	0.732	1.343	0.183	-9.356	-1.875	-0.933	-2.075	-0.061	-0.488	0.994	9.769	1.069	0.122	1.282	0	1.403	9.838	-0.941	1.038	0.427	-1.038	1506608909
-9.436	-1.72	-1.286	-2.319	-0.122	-0.61	1.768	-9.427	-0.068	0.549	-2.197	-2.747	3.121	9.747	1.279	0.977	1.526	-0.122	-9.436	-1.72	-1.286	-2.319	-0.122	-0.61	0.877	9.365	0.782	-0.061	1.343	0	1.748	9.674	-1.04	1.038	0.854	-1.038	1506608909
-9.676	-1.721	-1.648	-2.502	-0.366	-0.61	1.614	-8.963	0.233	0.61	-2.38	-2.808	3.432	9.292	1.189	1.099	1.709	-0.183	-9.676	-1.721	-1.648	-2.502	-0.366	-0.61	0.618	9.249	0.447	-0.183	1.77	0.061	1.741	9.783	-1.229	0.854	1.099	-0.916	1506608909
-9.814	-1.69	-1.808	-2.686	-0.427	-0.366	1.366	-8.696	0.714	0.732	-1.77	-2.38	3.582	8.946	1.019	0.977	1.953	-0.244	-9.814	-1.69	-1.808	-2.686	-0.427	-0.366	0.388	9.558	0.138	-0.122	2.197	0.244	1.702	9.83	-1.381	0.61	1.099	-0.854	1506608909
-9.967	-1.443	-1.772	-2.991	-0.427	-0.183	0.866	-8.784	1.262	1.038	-1.343	-1.465	3.676	9.009	0.725	0.61	1.892	-0.427	-9.967	-1.443	-1.772	-2.991	-0.427	-0.183	0.359	10.168	-0.024	0	2.38	0.366	1.95	9.905	-1.729	0.366	1.343	-0.732	1506608909
-9.867	-1.312	-1.821	-3.357	-0.366	-0.244	0.542	-9.083	1.613	1.404	-1.404	-0.366	3.842	9.397	0.336	0.305	1.831	-0.549	-9.867	-1.312	-1.821	-3.357	-0.366	-0.244	0.347	10.545	0.008	0.305	2.625	0.549	1.774	9.804	-1.994	0.488	1.892	-0.793	1506608909
-9.527	-1.54	-1.922	-3.479	-0.305	-0.366	0.669	-9.123	1.955	1.404	-1.953	0.549	4.12	9.883	-0.045	0.061	1.892	-0.671	-9.527	-1.54	-1.922	-3.479	-0.305	-0.366	0.351	10.399	0.158	0.488	2.747	0.549	1.214	9.662	-2.302	0.732	2.075	-0.977	1506608909
-9.365	-1.887	-2.032	-3.357	-0.305	-0.366	0.932	-8.771	2.001	1.465	-2.625	0.977	4.467	9.95	-0.372	0.061	2.136	-0.61	-9.365	-1.887	-2.032	-3.357	-0.305	-0.366	0.547	10.165	0.141	0.488	2.502	0.488	0.998	9.554	-2.405	0.671	1.831	-1.038	1506608909
-9.46	-2.059	-2.137	-3.052	-0.183	-0.305	1.235	-8.424	1.647	1.77	-3.113	1.16	4.637	9.67	-0.5	0.366	2.441	-0.183	-9.46	-2.059	-2.137	-3.052	-0.183	-0.305	0.547	10.165	0.141	0.244	2.441	0.488	1.067	9.57	-2.424	0.61	2.014	-0.977	1506608909
-9.469	-1.914	-2.279	-2.808	-0.122	-0.244	1.471	-8.283	1.126	1.892	-3.662	1.465	4.717	9.489	-0.406	0.732	2.808	0.305	-9.469	-1.914	-2.279	-2.808	-0.122	-0.244	0.651	10.034	-0.018	0.122	2.686	0.549	0.992	9.683	-2.247	0.427	2.014	-0.854	1506608909
-9.556	-1.648	-2.531	-2.686	-0.122	-0.305	1.761	-8.193	0.69	1.709	-3.967	1.892	4.823	9.49	-0.194	0.793	3.235	0.488	-9.556	-1.648	-2.531	-2.686	-0.122	-0.305	0.079	9.832	-0.285	0.122	2.991	0.671	0.757	9.806	-2.127	0.244	1.709	-0.854	1506608909
-9.644	-1.505	-2.728	-2.563	-0.305	-0.366	2.139	-8.204	0.501	1.282	-3.845	2.38	4.966	9.473	-0.017	0.61	3.418	0.854	-9.644	-1.505	-2.728	-2.563	-0.305	-0.366	-0.065	9.838	-0.269	0.183	3.052	0.854	0.739	9.798	-2.332	-0.122	1.282	-0.916	1506608909
-9.621	-1.579	-2.652	-2.502	-0.61	-0.427	2.523	-8.293	0.499	0.793	-3.357	2.686	4.948	9.53	0.013	0.244	3.052	1.282	-9.621	-1.579	-2.652	-2.502	-0.61	-0.427	0.147	9.765	-0.28	0.305	2.686	1.038	0.908	9.732	-2.495	-0.366	1.16	-0.977	1506608909
