# Supplementary material for: A deep learning approach for lower back-pain risk prediction during manual lifting
Source: PLoS One. 2021 Feb 19;16(2):e0247162. doi: 10.1371/journal.pone.0247162 (PMC7894914; doi:10.1371/journal.pone.0247162)
Supplement: S1 Data — (ZIP) [file pone.0247162.s001.zip › source-used/Subject_02_P1_Zone04_T2.csv]

Side_A_x	Side_A_y	Side_A_z	Side_G_x	Side_G_y	Side_G_z	LtWt_A_x	LtWt_A_y	LtWt_A_z	LtWt_G_x	LtWt_G_y	LtWt_G_z	RtWt_A_x	RtWt_A_y	RtWt_A_z	RtWt_G_x	RtWt_G_y	RtWt_G_z	Back_A_x	Back_A_y	Back_A_z	Back_G_x	Back_G_y	Back_G_z	UArm_A_x	UArm_A_y	UArm_A_z	UArm_G_x	UArm_G_y	UArm_G_z	Thig_A_x	Thig_A_y	Thig_A_z	Thig_G_x	Thig_G_y	Thig_G_z	Time_stp
-9.807	-1.006	-0.684	-0.061	0	-0.061	2.664	-8.762	-0.095	0	-0.061	-0.061	3.187	9.641	0.61	-0.122	-0.061	-0.061	-9.807	-1.006	-0.684	-0.061	0	-0.061	1.597	9.595	1.505	-0.061	-0.061	0	1.042	9.908	-0.276	-0.061	0	0	1506610936
-9.812	-0.995	-0.681	-0.061	0	-0.061	2.677	-8.78	-0.136	-0.061	0.061	-0.061	3.225	9.639	0.568	-0.061	0	-0.061	-9.812	-0.995	-0.681	-0.061	0	-0.061	1.631	9.606	1.535	-0.061	0	-0.061	1.028	9.909	-0.292	-0.061	0	0	1506610936
-9.817	-1.02	-0.711	-0.061	0	-0.061	2.678	-8.77	-0.121	-0.061	0.061	0	3.206	9.618	0.556	0	0	-0.061	-9.817	-1.02	-0.711	-0.061	0	-0.061	1.59	9.582	1.532	-0.061	0	-0.061	0.995	9.915	-0.328	-0.061	0	0	1506610936
-9.793	-1.042	-0.725	-0.061	0	-0.061	2.673	-8.799	-0.117	-0.061	0	0	3.194	9.622	0.607	0	0.061	-0.061	-9.793	-1.042	-0.725	-0.061	0	-0.061	1.546	9.567	1.511	0	0	-0.061	0.986	9.896	-0.327	0	0	0	1506610936
-9.789	-1.047	-0.731	0	0	-0.061	2.704	-8.795	-0.128	-0.061	0	-0.061	3.17	9.623	0.59	0	0	0	-9.789	-1.047	-0.731	0	0	-0.061	1.549	9.568	1.532	0	0	-0.061	0.993	9.897	-0.284	-0.061	-0.061	0	1506610936
-9.811	-1.005	-0.715	0	0	0	2.683	-8.807	-0.117	-0.061	0	-0.061	3.175	9.613	0.611	0	0	0	-9.811	-1.005	-0.715	0	0	0	1.547	9.56	1.532	0	0	-0.061	1.012	9.897	-0.297	-0.061	-0.061	0	1506610936
-9.81	-0.989	-0.714	-0.061	0	-0.061	2.657	-8.792	-0.081	-0.061	0	-0.061	3.162	9.6	0.61	0	0	0	-9.81	-0.989	-0.714	-0.061	0	-0.061	1.549	9.55	1.523	0	0	0	1.047	9.889	-0.28	-0.061	-0.061	0	1506610936
-9.812	-1.018	-0.721	-0.061	0	-0.061	2.665	-8.799	-0.066	0	0	0	3.169	9.63	0.595	0	0	0	-9.812	-1.018	-0.721	-0.061	0	-0.061	1.549	9.586	1.538	0	0	-0.061	1.04	9.902	-0.312	-0.061	0	-0.061	1506610936
-9.801	-1.04	-0.72	-0.061	0	-0.061	2.694	-8.806	-0.048	0	0	0	3.182	9.662	0.586	0	0	0	-9.801	-1.04	-0.72	-0.061	0	-0.061	1.558	9.621	1.528	0	0	-0.061	1.03	9.89	-0.282	0	0.061	0	1506610936
-9.805	-1.044	-0.715	-0.061	0	-0.061	2.696	-8.821	-0.036	0	-0.061	-0.061	3.164	9.647	0.604	0.061	0	0	-9.805	-1.044	-0.715	-0.061	0	-0.061	1.595	9.601	1.526	0	0	-0.061	1.014	9.896	-0.284	-0.061	0	-0.061	1506610936
-9.816	-1.041	-0.714	-0.061	0	-0.061	2.663	-8.801	-0.045	0	-0.061	-0.061	3.138	9.643	0.633	0	0	0	-9.816	-1.041	-0.714	-0.061	0	-0.061	1.596	9.585	1.513	0	0	-0.061	1.026	9.906	-0.304	-0.061	0	0	1506610936
-9.804	-1.031	-0.717	-0.061	0	-0.061	2.678	-8.8	-0.069	0	0	0	3.156	9.652	0.671	0	0	-0.061	-9.804	-1.031	-0.717	-0.061	0	-0.061	1.555	9.582	1.537	0	0	-0.061	1.024	9.911	-0.276	-0.061	0	0	1506610936
-9.8	-1.043	-0.703	-0.061	0	-0.061	2.693	-8.801	-0.085	0	-0.061	0	3.174	9.677	0.652	0	0	0	-9.8	-1.043	-0.703	-0.061	0	-0.061	1.526	9.597	1.553	0	0	0	1.034	9.898	-0.274	-0.061	0	0	1506610936
-9.808	-1.04	-0.717	-0.061	0	-0.061	2.693	-8.776	-0.078	0	-0.061	0	3.164	9.682	0.639	-0.061	0	0	-9.808	-1.04	-0.717	-0.061	0	-0.061	1.505	9.598	1.528	0	-0.061	0	1.005	9.905	-0.256	-0.061	0	0	1506610937
-9.811	-1.036	-0.72	-0.061	0	0	2.687	-8.778	-0.084	0	-0.061	0	3.173	9.68	0.622	-0.061	-0.061	0	-9.811	-1.036	-0.72	-0.061	0	0	1.535	9.627	1.522	0	-0.061	0	0.98	9.899	-0.255	-0.061	0	0	1506610937
-9.806	-1.055	-0.72	0	0	0	2.713	-8.765	-0.073	0	0	0	3.171	9.682	0.615	-0.061	0	0	-9.806	-1.055	-0.72	0	0	0	1.552	9.623	1.541	0	0	0	0.999	9.897	-0.27	0	0	0	1506610937
-9.801	-1.017	-0.726	0	0	0	2.734	-8.786	-0.079	0	-0.061	-0.061	3.162	9.662	0.614	-0.061	0	0	-9.801	-1.017	-0.726	0	0	0	1.509	9.594	1.53	-0.061	-0.061	0	1.044	9.902	-0.236	-0.061	0	0	1506610937
-9.816	-1.01	-0.705	-0.061	-0.061	0	2.728	-8.756	-0.055	0	0	-0.061	3.125	9.653	0.607	-0.061	-0.061	0	-9.816	-1.01	-0.705	-0.061	-0.061	0	1.546	9.603	1.525	0	-0.061	0	1.005	9.902	-0.24	-0.061	-0.061	0	1506610937
-9.829	-1.017	-0.712	-0.061	0	0	2.707	-8.763	-0.051	0	0	-0.061	3.135	9.642	0.63	-0.061	-0.061	0	-9.829	-1.017	-0.712	-0.061	0	0	1.554	9.588	1.534	0	0	0	0.981	9.897	-0.274	0	-0.061	0	1506610937
-9.817	-1.026	-0.727	0	-0.061	0	2.705	-8.783	-0.066	0	0	-0.061	3.134	9.647	0.608	-0.061	0	-0.061	-9.817	-1.026	-0.727	0	-0.061	0	1.524	9.603	1.517	0	-0.061	0	1.032	9.899	-0.256	0	-0.061	-0.061	1506610937
-9.799	-1.035	-0.724	0	-0.061	0	2.738	-8.777	-0.09	0	-0.061	-0.122	3.167	9.686	0.572	-0.061	-0.061	-0.061	-9.799	-1.035	-0.724	0	-0.061	0	1.567	9.647	1.529	0	-0.061	0	0.998	9.899	-0.263	0	-0.061	0	1506610937
-9.806	-1.036	-0.72	0	-0.061	-0.061	2.704	-8.762	-0.092	-0.061	0	-0.122	3.214	9.662	0.581	-0.061	0	0	-9.806	-1.036	-0.72	0	-0.061	-0.061	1.591	9.613	1.536	-0.061	-0.061	0	0.979	9.899	-0.28	0	-0.061	-0.061	1506610937
-9.817	-1.036	-0.711	0	-0.122	-0.061	2.645	-8.751	-0.087	-0.061	-0.061	-0.061	3.182	9.634	0.628	0	-0.061	0	-9.817	-1.036	-0.711	0	-0.122	-0.061	1.602	9.576	1.509	-0.061	-0.061	0	1.001	9.91	-0.306	0.061	-0.122	-0.061	1506610937
-9.802	-1.058	-0.735	0	-0.061	-0.061	2.675	-8.777	-0.117	-0.061	-0.061	0	3.168	9.654	0.634	-0.061	-0.061	-0.061	-9.802	-1.058	-0.735	0	-0.061	-0.061	1.635	9.594	1.483	0	-0.061	-0.061	0.974	9.898	-0.298	0.061	-0.061	-0.061	1506610937
-9.796	-1.048	-0.715	0	-0.061	-0.061	2.687	-8.807	-0.11	-0.061	-0.061	-0.061	3.195	9.664	0.639	-0.061	0	-0.061	-9.796	-1.048	-0.715	0	-0.061	-0.061	1.664	9.622	1.495	0	0	-0.061	0.981	9.906	-0.318	0.061	-0.061	-0.061	1506610937
-9.787	-1.018	-0.732	0	-0.061	-0.061	2.657	-8.798	-0.065	-0.122	-0.061	0	3.216	9.634	0.656	0	0	-0.061	-9.787	-1.018	-0.732	0	-0.061	-0.061	1.616	9.573	1.51	-0.061	0	-0.061	1.005	9.896	-0.335	0.061	0	0	1506610937
-9.813	-0.98	-0.733	-0.061	0	-0.061	2.645	-8.787	-0.03	-0.061	-0.061	0	3.18	9.605	0.646	-0.061	-0.061	-0.061	-9.813	-0.98	-0.733	-0.061	0	-0.061	1.567	9.544	1.494	0	-0.061	-0.061	1.038	9.914	-0.359	-0.061	0	0	1506610937
-9.817	-0.986	-0.72	-0.061	0	-0.061	2.669	-8.821	-0.013	-0.061	0	0.061	3.155	9.615	0.583	-0.061	-0.061	-0.061	-9.817	-0.986	-0.72	-0.061	0	-0.061	1.604	9.588	1.509	0	0	-0.061	1.042	9.916	-0.323	0	0	0	1506610937
-9.808	-0.981	-0.711	-0.061	-0.061	0	2.696	-8.831	-0.012	-0.061	0	0.061	3.182	9.619	0.531	0	0	-0.061	-9.808	-0.981	-0.711	-0.061	-0.061	0	1.585	9.591	1.516	0	0	-0.122	1.062	9.91	-0.319	-0.061	0	0	1506610937
-9.82	-0.964	-0.718	-0.061	0	0	2.687	-8.811	0.016	-0.061	-0.061	0	3.165	9.612	0.526	0.061	-0.061	-0.061	-9.82	-0.964	-0.718	-0.061	0	0	1.517	9.568	1.501	0	-0.061	-0.122	1.017	9.897	-0.288	-0.061	0	0	1506610937
-9.82	-0.983	-0.707	-0.061	0	0	2.699	-8.814	0.007	0	-0.061	0	3.163	9.616	0.575	0	-0.061	-0.061	-9.82	-0.983	-0.707	-0.061	0	0	1.535	9.561	1.507	0	-0.061	-0.122	1.029	9.892	-0.305	-0.061	0	0	1506610937
-9.81	-0.993	-0.695	-0.061	0	0	2.707	-8.811	-0.031	0	-0.061	0	3.211	9.633	0.616	0	-0.061	-0.061	-9.81	-0.993	-0.695	-0.061	0	0	1.593	9.586	1.529	0	-0.061	-0.061	1.052	9.891	-0.272	-0.061	0	0	1506610937
-9.807	-0.998	-0.703	0	-0.061	0	2.724	-8.782	-0.026	0	-0.061	0	3.256	9.654	0.644	0.061	0	-0.061	-9.807	-0.998	-0.703	0	-0.061	0	1.57	9.6	1.517	0	-0.061	-0.061	1.041	9.902	-0.298	0	-0.061	0	1506610937
-9.804	-1.006	-0.694	0	-0.061	0	2.732	-8.765	-0.054	0	-0.061	0	3.267	9.668	0.681	0	-0.061	0	-9.804	-1.006	-0.694	0	-0.061	0	1.554	9.604	1.493	0	-0.061	-0.061	1.031	9.886	-0.263	0	-0.061	-0.061	1506610937
-9.793	-0.987	-0.705	0	-0.061	-0.061	2.75	-8.772	-0.09	0	-0.061	0	3.265	9.672	0.674	-0.061	-0.061	0	-9.793	-0.987	-0.705	0	-0.061	-0.061	1.589	9.61	1.493	0	-0.061	-0.061	1.002	9.883	-0.226	0	-0.122	-0.061	1506610937
-9.836	-0.983	-0.701	0	0	-0.061	2.755	-8.778	-0.108	0	-0.061	-0.061	3.238	9.664	0.666	-0.061	-0.061	0	-9.836	-0.983	-0.701	0	0	-0.061	1.61	9.609	1.494	0	-0.061	-0.061	1.024	9.906	-0.376	0	-0.122	-0.061	1506610937
-9.818	-1.005	-0.694	-0.061	-0.061	-0.061	2.75	-8.762	-0.1	-0.061	0	0	3.206	9.667	0.63	-0.061	-0.061	0	-9.818	-1.005	-0.694	-0.061	-0.061	-0.061	1.645	9.623	1.492	0	-0.061	-0.061	1.049	9.906	-0.395	0	-0.061	-0.061	1506610937
-9.798	-0.995	-0.685	-0.061	-0.061	-0.061	2.714	-8.775	-0.104	-0.061	0	0	3.174	9.647	0.621	-0.061	-0.061	0	-9.798	-0.995	-0.685	-0.061	-0.061	-0.061	1.583	9.595	1.476	0	0	-0.061	1.008	9.91	-0.342	-0.061	0	0	1506610937
-9.822	-1	-0.681	-0.061	-0.061	-0.061	2.711	-8.781	-0.109	-0.061	0	0	3.138	9.616	0.592	-0.061	-0.061	-0.061	-9.822	-1	-0.681	-0.061	-0.061	-0.061	1.547	9.597	1.475	0	-0.061	-0.061	1.01	9.912	-0.358	-0.061	-0.061	0	1506610938
-9.811	-0.989	-0.679	-0.061	0	-0.061	2.706	-8.793	-0.081	-0.122	-0.061	-0.061	3.164	9.644	0.534	0	-0.061	-0.061	-9.811	-0.989	-0.679	-0.061	0	-0.061	1.564	9.64	1.494	0	0	-0.061	1.054	9.905	-0.317	-0.061	0	0	1506610938
-9.801	-0.971	-0.676	0	0	-0.061	2.661	-8.8	-0.039	-0.061	0	-0.061	3.185	9.636	0.506	0	0	-0.061	-9.801	-0.971	-0.676	0	0	-0.061	1.541	9.63	1.51	0	-0.061	-0.122	1.032	9.905	-0.317	-0.061	0	0	1506610938
-9.818	-0.975	-0.677	0	0	-0.061	2.638	-8.781	-0.03	-0.061	-0.061	0	3.173	9.623	0.534	0.061	-0.061	-0.061	-9.818	-0.975	-0.677	0	0	-0.061	1.53	9.598	1.487	0	-0.061	-0.122	1.006	9.891	-0.307	-0.061	0	0	1506610938
-9.817	-0.977	-0.675	0	0	-0.061	2.655	-8.793	-0.038	-0.061	0	0	3.175	9.64	0.585	0	-0.061	-0.061	-9.817	-0.977	-0.675	0	0	-0.061	1.548	9.601	1.481	0	-0.061	-0.122	1.034	9.889	-0.275	-0.061	-0.061	0	1506610938
-9.818	-0.964	-0.671	0	0	-0.061	2.653	-8.799	-0.062	-0.061	0	0	3.189	9.67	0.615	0	-0.061	-0.061	-9.818	-0.964	-0.671	0	0	-0.061	1.531	9.625	1.499	0	-0.061	-0.061	1.049	9.891	-0.319	0	-0.061	0	1506610938
-9.808	-0.979	-0.675	0	0	-0.061	2.662	-8.798	-0.108	-0.061	0	0	3.198	9.686	0.636	0	-0.061	-0.061	-9.808	-0.979	-0.675	0	0	-0.061	1.512	9.621	1.498	0	-0.061	-0.061	1.022	9.897	-0.345	0	-0.061	-0.061	1506610938
-9.806	-0.991	-0.684	0	0	-0.061	2.692	-8.79	-0.117	-0.061	0	0	3.2	9.689	0.657	-0.061	-0.061	0	-9.806	-0.991	-0.684	0	0	-0.061	1.529	9.615	1.495	0	-0.061	-0.061	1.036	9.895	-0.313	-0.061	0	0	1506610938
-9.812	-0.985	-0.672	0	0	-0.061	2.712	-8.777	-0.115	-0.061	0	0	3.206	9.662	0.627	-0.061	-0.061	-0.061	-9.812	-0.985	-0.672	0	0	-0.061	1.556	9.616	1.482	0	-0.061	-0.061	1.062	9.892	-0.292	-0.061	0	0	1506610938
-9.829	-0.964	-0.664	0	0	-0.061	2.728	-8.759	-0.108	-0.061	0	0	3.198	9.652	0.592	-0.061	-0.061	-0.061	-9.829	-0.964	-0.664	0	0	-0.061	1.547	9.601	1.479	-0.061	-0.061	-0.061	1.068	9.893	-0.328	-0.061	-0.061	0	1506610938
-9.83	-0.955	-0.677	0	0	-0.061	2.737	-8.783	-0.114	-0.061	0	-0.061	3.198	9.639	0.56	-0.061	-0.061	-0.061	-9.83	-0.955	-0.677	0	0	-0.061	1.511	9.61	1.488	-0.061	-0.061	-0.061	1.046	9.892	-0.315	-0.061	-0.061	0	1506610938
-9.819	-0.977	-0.676	-0.061	0	-0.061	2.73	-8.803	-0.106	-0.061	0	-0.061	3.208	9.644	0.53	-0.061	-0.061	-0.061	-9.819	-0.977	-0.676	-0.061	0	-0.061	1.507	9.624	1.499	0	-0.061	-0.061	1.036	9.904	-0.321	-0.061	-0.061	-0.061	1506610938
-9.811	-0.995	-0.685	0	0	-0.061	2.718	-8.795	-0.099	-0.061	0	-0.061	3.201	9.652	0.534	0	-0.061	0	-9.811	-0.995	-0.685	0	0	-0.061	1.531	9.624	1.492	0	-0.061	-0.061	1.046	9.902	-0.305	-0.061	0	0	1506610938
-9.825	-0.985	-0.676	-0.061	0	-0.061	2.688	-8.79	-0.08	-0.061	0	-0.061	3.212	9.642	0.557	0	-0.061	0	-9.825	-0.985	-0.676	-0.061	0	-0.061	1.534	9.616	1.48	0	-0.061	-0.061	1.049	9.903	-0.291	-0.061	0	0	1506610938
-9.813	-1.008	-0.677	-0.061	0	-0.061	2.668	-8.794	-0.085	-0.061	0	-0.061	3.206	9.655	0.587	0	-0.061	0	-9.813	-1.008	-0.677	-0.061	0	-0.061	1.531	9.606	1.495	0	-0.061	-0.061	1.029	9.896	-0.31	0	0	-0.061	1506610938
-9.814	-1.017	-0.682	0	0	-0.061	2.673	-8.823	-0.083	-0.061	0	-0.061	3.199	9.664	0.59	-0.061	-0.061	0	-9.814	-1.017	-0.682	0	0	-0.061	1.519	9.613	1.511	0	0	0	1.004	9.897	-0.287	-0.061	-0.061	-0.061	1506610938
-9.818	-0.997	-0.697	-0.061	0	-0.061	2.657	-8.823	-0.096	0	0	-0.061	3.181	9.672	0.589	-0.061	0	0	-9.818	-0.997	-0.697	-0.061	0	-0.061	1.53	9.617	1.509	0	-0.061	0	1.012	9.899	-0.316	-0.061	-0.061	-0.061	1506610938
-9.795	-1.023	-0.695	0	0	-0.061	2.651	-8.795	-0.079	0	0	-0.061	3.155	9.67	0.587	-0.061	-0.061	0	-9.795	-1.023	-0.695	0	0	-0.061	1.568	9.63	1.516	0	-0.061	-0.061	1.007	9.896	-0.309	0	0	-0.061	1506610938
-9.804	-0.986	-0.694	0	0	-0.061	2.62	-8.788	-0.097	0	0	-0.061	3.163	9.654	0.591	-0.061	0	0	-9.804	-0.986	-0.694	0	0	-0.061	1.515	9.591	1.503	0	0	0	1.055	9.886	-0.257	-0.061	-0.061	0	1506610938
-9.825	-0.994	-0.706	-0.061	0	0	2.645	-8.795	-0.126	0	0	0	3.146	9.643	0.568	-0.061	-0.061	0	-9.825	-0.994	-0.706	-0.061	0	0	1.481	9.594	1.51	0	-0.061	0	1.03	9.898	-0.275	-0.061	0	0	1506610938
-9.814	-0.998	-0.689	-0.061	0	0	2.684	-8.798	-0.164	-0.061	0	0	3.175	9.658	0.524	-0.061	-0.061	0	-9.814	-0.998	-0.689	-0.061	0	0	1.491	9.61	1.509	0	-0.061	0	1.044	9.905	-0.312	-0.061	0	0	1506610938
-9.8	-1.017	-0.678	-0.061	0	-0.061	2.667	-8.771	-0.151	-0.061	0	0	3.161	9.648	0.498	-0.061	-0.061	0	-9.8	-1.017	-0.678	-0.061	0	-0.061	1.507	9.622	1.51	0	-0.061	-0.061	0.983	9.911	-0.323	0	-0.061	-0.061	1506610938
-9.805	-1.013	-0.685	0	0	0	2.677	-8.781	-0.142	-0.061	0	0	3.124	9.634	0.51	0	-0.061	0	-9.805	-1.013	-0.685	0	0	0	1.528	9.613	1.506	0	-0.061	-0.061	1.006	9.906	-0.29	0	-0.061	-0.061	1506610938
-9.808	-1	-0.69	0	0	-0.061	2.704	-8.808	-0.142	-0.061	0	0	3.122	9.637	0.54	0	0	-0.061	-9.808	-1	-0.69	0	0	-0.061	1.549	9.611	1.5	0	0	-0.061	1.008	9.9	-0.281	0	0	0	1506610938
-9.811	-1.006	-0.691	-0.061	0	-0.061	2.696	-8.801	-0.108	-0.061	0	-0.061	3.155	9.662	0.572	0	0	-0.061	-9.811	-1.006	-0.691	-0.061	0	-0.061	1.528	9.615	1.517	0	0	-0.061	1	9.909	-0.295	-0.061	-0.061	-0.061	1506610938
-9.824	-1.017	-0.695	-0.061	0	0	2.687	-8.803	-0.085	-0.061	0	0	3.168	9.677	0.604	0	-0.061	-0.061	-9.824	-1.017	-0.695	-0.061	0	0	1.515	9.615	1.505	0	-0.061	-0.061	1.032	9.904	-0.28	-0.061	0	0	1506610939
-9.814	-1.001	-0.679	-0.061	0	0	2.69	-8.802	-0.068	0	0	0	3.181	9.672	0.615	-0.061	-0.061	-0.061	-9.814	-1.001	-0.679	-0.061	0	0	1.546	9.611	1.492	0	-0.061	-0.061	1.028	9.908	-0.269	-0.061	0	0	1506610939
-9.81	-1.032	-0.679	0	0	-0.061	2.7	-8.806	-0.074	0	0	0	3.192	9.674	0.604	-0.061	0	-0.061	-9.81	-1.032	-0.679	0	0	-0.061	1.55	9.609	1.511	0	0	-0.061	0.971	9.897	-0.264	0	-0.061	-0.061	1506610939
-9.784	-1.04	-0.69	0	0	-0.061	2.69	-8.805	-0.063	0	0	-0.061	3.185	9.678	0.603	-0.061	0	-0.061	-9.784	-1.04	-0.69	0	0	-0.061	1.51	9.628	1.512	-0.061	0	-0.061	0.986	9.893	-0.293	0	-0.061	-0.061	1506610939
-9.775	-1.077	-0.682	0	0	-0.061	2.682	-8.792	-0.078	0	0	-0.061	3.17	9.679	0.595	-0.061	0	-0.061	-9.775	-1.077	-0.682	0	0	-0.061	1.529	9.621	1.542	0	0	-0.061	1.049	9.874	-0.26	0	0.061	0	1506610939
-9.731	-1.107	-0.62	0	0.061	-0.122	2.667	-8.788	-0.118	0	0	0	3.162	9.646	0.601	0	0	0	-9.731	-1.107	-0.62	0	0.061	-0.122	1.57	9.591	1.577	-0.061	-0.061	-0.061	1.034	9.859	-0.233	-0.061	0	0.061	1506610939
-9.784	-1.069	-0.514	0.061	0.061	-0.183	2.657	-8.786	-0.164	0	0	0	3.102	9.616	0.617	0	-0.061	0	-9.784	-1.069	-0.514	0.061	0.061	-0.183	1.632	9.561	1.625	0	0	-0.122	1.075	9.869	-0.085	-0.183	0.122	0.183	1506610939
-9.869	-1.03	-0.403	0.061	0.061	-0.244	2.68	-8.788	-0.202	0	0	0.122	3.043	9.609	0.627	0	-0.122	0	-9.869	-1.03	-0.403	0.061	0.061	-0.244	1.674	9.567	1.721	-0.061	0	-0.183	0.981	9.873	-0.072	-0.183	0.122	0.183	1506610939
-9.861	-1.095	-0.29	0.061	0.061	-0.366	2.707	-8.832	-0.28	0	0	0.183	3.005	9.67	0.635	0.122	-0.122	0.061	-9.861	-1.095	-0.29	0.061	0.061	-0.366	1.634	9.606	1.849	-0.061	-0.122	-0.183	1.064	9.884	-0.091	-0.122	0.122	0.183	1506610939
-9.853	-1.181	-0.189	0.122	-0.061	-0.427	2.757	-8.874	-0.371	0	0	0.305	2.945	9.765	0.7	0.183	-0.183	0	-9.853	-1.181	-0.189	0.122	-0.061	-0.427	1.656	9.647	1.889	-0.061	-0.183	-0.305	1.183	9.823	0.049	-0.061	0.427	0.244	1506610939
-9.775	-1.287	-0.096	0.122	-0.122	-0.427	2.81	-8.786	-0.428	-0.061	0.061	0.427	2.86	9.753	0.752	0.183	-0.305	0	-9.775	-1.287	-0.096	0.122	-0.122	-0.427	1.622	9.554	1.956	-0.122	-0.244	-0.366	1.052	9.857	0.209	-0.061	0.549	0.244	1506610939
-9.725	-1.394	-0.048	0.244	-0.183	-0.366	2.853	-8.595	-0.428	-0.061	0.122	0.488	2.787	9.664	0.787	0.183	-0.427	0.061	-9.725	-1.394	-0.048	0.244	-0.183	-0.366	1.657	9.487	2.004	-0.122	-0.305	-0.427	0.865	9.832	0.209	-0.122	0.427	0.183	1506610939
-9.726	-1.311	0.05	0.305	-0.366	-0.366	2.878	-8.573	-0.434	-0.061	0.061	0.488	2.759	9.688	0.816	0.244	-0.427	0	-9.726	-1.311	0.05	0.305	-0.366	-0.366	1.675	9.545	2.043	-0.183	-0.244	-0.549	0.963	9.826	0.268	-0.061	0.366	0.183	1506610939
-9.836	-1.052	-0.017	0.366	-0.244	-0.366	2.839	-8.719	-0.416	-0.061	0	0.427	2.711	9.806	0.827	0.244	-0.427	-0.122	-9.836	-1.052	-0.017	0.366	-0.244	-0.366	1.608	9.652	2.077	-0.183	-0.183	-0.61	0.888	9.808	0.234	0.244	0.183	0.122	1506610939
-9.817	-0.964	-0.14	0.366	0	-0.366	2.756	-8.857	-0.373	0	-0.305	0.366	2.737	9.908	0.87	0.244	-0.427	-0.244	-9.817	-0.964	-0.14	0.366	0	-0.366	1.481	9.694	2.119	-0.183	-0.244	-0.549	0.745	9.905	0.116	0.549	-0.732	-0.183	1506610939
-9.673	-0.951	-0.348	0.305	0.305	-0.488	2.683	-9.086	-0.322	0.061	-0.366	0.305	2.852	10.015	0.951	0.183	-0.427	-0.244	-9.673	-0.951	-0.348	0.305	0.305	-0.488	1.329	9.79	2.076	-0.305	-0.427	-0.488	0.999	9.828	-0.084	0.793	-1.038	-0.427	1506610939
-9.677	-0.642	-0.812	0.122	0.183	-0.488	2.576	-9.05	-0.234	0.183	-0.488	0.122	3.015	10.066	1.038	0.061	-0.366	-0.305	-9.677	-0.642	-0.812	0.122	0.183	-0.488	1.33	9.762	1.916	-0.366	-0.549	-0.305	1.425	9.7	-0.476	0.793	-0.793	-0.549	1506610939
-9.615	-0.721	-1.353	-0.122	0	-0.427	2.414	-8.793	-0.114	0.244	-0.854	-0.244	3.265	9.833	1.054	-0.061	-0.427	-0.305	-9.615	-0.721	-1.353	-0.122	0	-0.427	1.627	9.471	1.548	-0.549	-0.793	-0.244	1.909	9.668	-0.78	0.977	-0.366	-0.671	1506610939
-9.978	-0.877	-1.414	-0.305	0.244	-0.183	2.355	-8.634	-0.005	0.305	-1.038	-0.61	3.631	9.161	1.013	0	-0.061	-0.366	-9.978	-0.877	-1.414	-0.305	0.244	-0.183	1.948	9.098	1.048	-0.977	-0.61	-0.122	2.115	9.747	-1.059	0.671	0.183	-0.549	1506610939
-9.99	-0.842	-1.432	-0.305	0.488	-0.061	2.176	-9.227	-0.001	0.366	-1.282	-0.732	3.671	9.172	0.581	-0.183	-0.122	-0.671	-9.99	-0.842	-1.432	-0.305	0.488	-0.061	2.573	9.67	0.603	-0.61	0.122	-0.244	1.376	10.018	-1.035	0.549	-0.122	-0.488	1506610939
-9.826	-0.634	-1.515	-0.305	0.549	-0.305	2.099	-9.405	0.065	0.122	-1.16	-0.61	4.078	9.378	0.205	-0.183	-0.244	-1.282	-9.826	-0.634	-1.515	-0.305	0.549	-0.305	2.512	9.922	0.568	-0.244	0.671	-0.366	1.449	9.926	-1.309	0.61	-0.793	-0.732	1506610939
-9.691	-0.538	-1.428	-0.488	0.244	-0.549	2.018	-9.004	0.334	-0.183	-0.916	-0.366	4.709	9.312	-0.218	-0.061	0.488	-1.526	-9.691	-0.538	-1.428	-0.488	0.244	-0.549	2.256	9.762	0.624	-0.122	0.854	-0.366	1.838	9.72	-1.489	0.732	0.061	-0.793	1506610939
-9.64	-0.683	-1.141	-0.488	-0.061	-0.488	1.89	-8.266	0.683	-0.305	-0.854	0.122	4.945	8.899	-0.34	0.305	0.854	-1.038	-9.64	-0.683	-1.141	-0.488	-0.061	-0.488	1.989	9.197	0.776	-0.183	0.671	-0.549	1.547	9.685	-1.034	0.671	0.183	-0.916	1506610939
-9.583	-0.652	-1.052	-0.366	-0.183	-0.427	1.826	-7.656	0.907	-0.305	-0.854	0.122	4.813	8.397	-0.258	0.61	0.61	-0.427	-9.583	-0.652	-1.052	-0.366	-0.183	-0.427	1.633	8.74	0.756	-0.244	1.038	-0.427	1.64	9.52	-0.819	0.793	0.061	-0.916	1506610939
-9.767	-0.511	-1.175	-0.122	-0.244	-0.366	1.908	-7.674	1.004	-0.366	-0.854	0.732	4.736	8.455	-0.126	0.61	0.916	-0.183	-9.767	-0.511	-1.175	-0.122	-0.244	-0.366	1.299	8.879	0.678	0.122	1.404	-0.244	1.838	9.577	-0.788	0.61	0.183	-0.732	1506610939
-9.961	-0.372	-1.263	-0.122	-0.427	-0.305	2.125	-8.14	0.958	-0.244	-0.916	2.136	4.52	8.937	-0.11	0.427	1.038	-0.122	-9.961	-0.372	-1.263	-0.122	-0.427	-0.305	1.055	9.387	0.813	0.488	1.526	-0.183	1.738	9.83	-1.023	0.427	0	-0.732	1506610940
-9.895	-0.634	-1.432	-0.244	-0.366	-0.244	2.503	-8.72	0.859	-0.244	-0.916	2.502	4.344	9.515	-0.188	0.244	0.671	0.244	-9.895	-0.634	-1.432	-0.244	-0.366	-0.244	0.93	9.923	1.092	0.61	1.221	-0.061	1.493	9.912	-1.377	0.122	-0.366	-0.854	1506610940
-10.028	-0.807	-1.616	0	-0.305	-0.183	2.894	-9.308	0.78	-0.183	-0.916	2.38	4.167	9.996	-0.197	0.305	0.366	0.61	-10.028	-0.807	-1.616	0	-0.305	-0.183	1.001	10.35	1.194	0.427	0.916	-0.061	1.494	9.911	-1.611	-0.183	-0.793	-0.854	1506610940
-9.953	-0.703	-1.76	0.244	-0.244	-0.244	3.296	-9.56	0.659	-0.183	-0.732	1.831	3.998	10.275	-0.091	0.366	0.366	0.854	-9.953	-0.703	-1.76	0.244	-0.244	-0.244	1.004	10.44	1.193	0.122	0.488	0	0.995	10.127	-1.787	-0.366	-1.038	-0.977	1506610940
-10.329	-0.565	-2.055	0.183	-0.244	-0.122	3.552	-9.637	0.567	-0.305	-0.61	1.099	3.688	10.258	0.166	0.366	0.427	0.916	-10.329	-0.565	-2.055	0.183	-0.244	-0.122	0.883	10.234	1.067	-0.244	-0.122	0.183	0.79	10.137	-2.327	-0.366	-1.221	-1.404	1506610940
-10.713	-0.67	-2.108	0.061	-0.427	0	3.604	-9.81	0.494	-0.305	-0.61	1.099	3.278	10.156	0.437	0.183	0.244	0.854	-10.713	-0.67	-2.108	0.061	-0.427	0	0.933	10.257	0.849	-0.244	-0.122	0.183	1.304	10.57	-2.072	-0.732	-0.977	-1.465	1506610940
-10.733	-0.883	-1.572	-0.061	-0.549	0.366	3.576	-10.072	0.547	-0.427	-0.122	-0.122	2.945	10.336	0.59	-0.366	-0.244	0.427	-10.733	-0.883	-1.572	-0.061	-0.549	0.366	1.053	10.434	0.864	-0.488	-0.977	0.244	1.628	10.81	-1.255	-1.404	-0.671	-1.038	1506610940
-10.783	-1.358	-1.237	-0.427	-0.244	0.549	3.515	-9.938	0.608	-0.488	0.366	-0.488	2.868	10.282	0.607	-0.793	-0.671	-0.122	-10.783	-1.358	-1.237	-0.427	-0.244	0.549	0.974	10.277	1.258	-0.427	-1.038	0.427	1.855	11.024	-0.097	-2.747	-0.732	-0.305	1506610940
-10.247	-2.223	-0.809	-0.427	0.122	0.61	3.449	-9.983	0.736	-0.488	0.366	-0.488	2.986	10.407	0.479	-1.099	-0.732	-0.488	-10.247	-2.223	-0.809	-0.427	0.122	0.61	0.987	10.479	1.689	-0.183	-0.793	0.488	3.023	11.149	0.729	-4.456	-0.305	1.16	1506610940
-9.092	-3.057	0.183	-0.366	0.427	0.854	3.232	-9.799	0.775	-0.061	1.465	-1.099	3.141	10.596	0.3	-1.282	-0.793	-0.488	-9.092	-3.057	0.183	-0.366	0.427	0.854	0.799	10.149	2.244	-0.183	-0.916	0.366	2.865	10.282	2.231	-5.188	0.732	3.052	1506610940
-9.21	-2.585	0.821	0.305	-0.061	1.038	2.938	-8.912	0.638	0.366	1.282	-1.892	3.204	9.804	0.215	-1.099	-0.793	0.122	-9.21	-2.585	0.821	0.305	-0.061	1.038	0.556	9.056	2.896	-0.183	-0.916	0.366	2.199	9.278	2.511	-3.54	-1.282	5.249	1506610940
-10.276	-2.052	0.408	0.427	-1.038	0.61	2.694	-8.393	0.189	0.366	1.282	-1.892	3.017	9.208	0.176	-0.854	-0.671	0.854	-10.276	-2.052	0.408	0.427	-1.038	0.61	0.449	8.738	3.462	-0.122	-0.061	0.366	1.31	11.587	0.652	-2.563	1.282	5.005	1506610940
-9.915	-2.097	0.175	0.061	-1.099	0.305	2.485	-8.916	-0.446	1.221	1.587	-2.319	2.603	9.769	0.135	-0.854	-1.16	1.343	-9.915	-2.097	0.175	0.061	-1.099	0.305	0.447	9.606	3.396	0.305	-0.061	0.183	0.267	11.714	0.668	-2.136	1.038	4.761	1506610940
-9.087	-1.366	0.4	-0.488	-0.793	0.488	2.371	-9.636	-1.172	1.221	1.587	-2.319	2.488	10.346	0.153	-0.916	-1.709	1.526	-9.087	-1.366	0.4	-0.488	-0.793	0.488	0.687	9.854	3.139	0.366	-0.916	0	1.16	10.312	0.423	-1.587	1.953	4.761	1506610940
-8.936	-1.078	0.36	-0.549	-0.854	0.183	2.509	-9.086	-1.641	1.343	0.183	-2.258	2.684	9.583	0.591	-0.366	-1.16	1.587	-8.936	-1.078	0.36	-0.549	-0.854	0.183	1.096	8.826	3.004	-0.061	-1.038	-0.061	1.634	9.646	0.97	-1.038	4.028	4.333	1506610940
-8.39	-1.392	0.544	-0.305	-0.366	0.183	2.811	-8.471	-1.767	0.916	0.244	-2.686	2.619	8.77	1.018	-0.122	-0.427	1.648	-8.39	-1.392	0.544	-0.305	-0.366	0.183	1.285	8.173	2.674	-0.366	-0.916	0	0.888	8.604	1.394	-0.366	4.517	3.479	1506610940
-8.283	-1.339	0.758	0.183	0.305	0.244	2.762	-8.341	-1.774	0.549	0.793	-2.686	2.232	8.544	1.244	-0.305	-0.366	1.282	-8.283	-1.339	0.758	0.183	0.305	0.244	1.628	8.339	2.461	-0.122	-0.732	-0.122	-0.613	7.952	1.438	0.366	3.235	2.319	1506610940
-8.848	-0.782	0.566	0.244	0.793	-0.061	2.762	-8.341	-1.774	0.549	0.793	-2.686	1.891	8.549	1.208	-0.427	-0.977	0.488	-8.848	-0.782	0.566	0.244	0.793	-0.061	2.163	8.731	2.464	0.244	-0.427	-0.244	-0.794	8.019	1.902	1.221	1.587	1.221	1506610940
-9.605	-0.464	0.901	0.488	1.282	0.183	2.242	-8.311	-1.686	0.122	0.427	-1.831	2.068	8.794	1.121	-0.366	-1.099	-0.488	-9.605	-0.464	0.901	0.488	1.282	0.183	2.506	9.144	2.626	0.488	-0.122	-0.366	0.182	7.846	2.714	1.282	-0.488	-0.183	1506610940
-10.69	0.295	0.616	0	0.977	0.244	2.121	-8.465	-1.541	0	0	-1.221	2.583	9.128	1.174	0	-0.427	-1.404	-10.69	0.295	0.616	0	0.977	0.244	2.254	9.348	2.784	0.305	-0.061	-0.244	2.57	7.565	3.919	2.808	-2.563	-1.343	1506610940
-11.12	0.126	0.52	-0.61	0.488	-0.061	2.05	-8.719	-1.383	-0.122	-0.549	-0.488	3.064	9.656	1.282	0.366	0.305	-1.77	-11.12	0.126	0.52	-0.61	0.488	-0.061	1.942	9.822	2.791	0.122	-0.366	-0.244	4.473	9.317	4.063	2.075	-1.343	-0.793	1506610940
-10.854	0.648	1.097	-0.732	0.732	0.244	2.229	-9.064	-1.159	-0.305	-0.61	0.427	3.242	10.452	1.291	0.305	0.305	-1.831	-10.854	0.648	1.097	-0.732	0.732	0.244	1.876	10.386	2.687	0.122	-0.854	-0.427	6.229	9.734	4.337	0	1.465	-0.122	1506610940
-11.123	0.367	0.662	-0.549	0.671	0.427	2.479	-8.906	-0.634	-0.671	-0.244	1.16	3.456	10.64	1.3	0.366	-0.122	-1.709	-11.123	0.367	0.662	-0.549	0.671	0.427	2.052	10.298	2.674	0	-1.282	-0.427	4.632	8.552	3.634	0.183	-0.671	-0.488	1506610940
-10.759	-1.605	-0.305	-0.305	0	-0.061	2.479	-8.906	-0.634	-0.671	-0.244	1.16	3.9	10.384	1.401	0.61	0.122	-1.587	-10.759	-1.605	-0.305	-0.305	0	-0.061	2.328	10.111	2.417	-0.122	-1.221	-0.244	1.297	8.345	1.511	4.028	-2.686	-2.441	1506610940
-10.521	-2.978	-0.603	0.671	-0.732	-0.061	2.448	-9.342	0.093	-0.244	-0.244	2.075	4.24	10.523	1.529	0.671	0.732	-1.465	-10.521	-2.978	-0.603	0.671	-0.732	-0.061	2.407	10.41	2.035	-0.061	-0.549	-0.122	2.994	11.88	3.579	1.892	-1.77	-1.282	1506610940
-9.259	-2.491	-0.544	0.549	-0.061	-0.183	2.403	-9.941	0.103	-0.122	-0.977	2.319	4.447	10.992	1.577	0.366	1.038	-1.465	-9.259	-2.491	-0.544	0.549	-0.061	-0.183	1.963	10.495	1.654	0.183	0.244	-0.061	0.258	9.997	0.95	1.648	-2.502	-1.953	1506610941
-9.296	-2.438	-1.498	0.305	-0.061	-0.488	2.751	-9.013	0.297	-0.366	-0.854	2.197	4.676	10.348	1.694	0.061	1.221	-0.916	-9.296	-2.438	-1.498	0.305	-0.061	-0.488	0.89	9.426	1.568	-0.244	0.671	0.244	1.836	9.921	-1.178	2.075	-2.441	-1.648	1506610941
-9.244	-2.74	-1.367	0.305	-0.061	-0.244	2.912	-8.343	0.566	-0.549	-0.183	1.648	4.291	9.49	1.327	-0.427	0.854	0.305	-9.244	-2.74	-1.367	0.305	-0.061	-0.244	0.215	9.05	1.235	-0.549	0.671	0.793	1.067	9.887	-0.891	1.648	0.854	-1.465	1506610941
-9.061	-2.405	-1.208	0.61	0.427	-0.061	2.686	-8.817	0.669	-0.549	-0.183	1.648	3.907	9.91	0.8	-1.282	0.366	0.916	-9.061	-2.405	-1.208	0.61	0.427	-0.061	0.254	9.811	1.054	0.061	1.099	0.977	0.394	9.842	-0.674	1.587	-1.221	-1.343	1506610941
-9.204	-1.91	-1.391	0.916	0.671	-0.366	2.425	-9.039	0.572	-0.366	-0.305	1.099	3.644	10.525	0.138	-1.831	-0.122	0.916	-9.204	-1.91	-1.391	0.916	0.671	-0.366	0.407	10.274	1.413	0.732	1.465	0.916	0.73	9.758	-1.39	1.343	-2.258	-1.343	1506610941
-9.353	-1.519	-1.519	1.038	0.488	-0.427	2.579	-8.619	0.523	-0.122	-1.221	0.671	3.536	10.16	-0.589	-1.77	-0.61	1.343	-9.353	-1.519	-1.519	1.038	0.488	-0.427	0.435	9.804	1.711	0.671	0.977	0.793	1.416	9.731	-1.723	1.099	-1.709	-1.404	1506610941
-9.294	-1.092	-1.54	0.793	0.244	-0.427	2.614	-8.098	0.482	-0.183	-0.671	0.488	3.447	9.256	-0.83	-0.977	-0.488	2.075	-9.294	-1.092	-1.54	0.793	0.244	-0.427	0.394	9.061	1.613	0.671	0.977	0.793	1.769	9.556	-1.42	1.099	-1.709	-1.404	1506610941
-9.472	-0.805	-1.645	0.488	-0.183	-0.488	2.588	-7.963	0.421	-0.305	-0.244	0.488	3.174	8.8	-0.836	-0.305	0.061	2.502	-9.472	-0.805	-1.645	0.488	-0.183	-0.488	0.501	8.668	1.408	-0.244	0.61	0.793	2.144	9.432	-1.342	0.671	-1.16	-1.282	1506610941
-9.507	-0.739	-1.586	0.122	-0.549	-0.61	2.536	-8.204	0.327	-0.366	0.061	0.427	2.706	8.65	-0.748	-0.122	0.366	2.441	-9.507	-0.739	-1.586	0.122	-0.549	-0.61	0.665	8.64	1.14	-0.122	0.549	0.488	1.995	9.51	-1.248	0.488	-1.099	-1.16	1506610941
-9.526	-0.892	-1.507	-0.122	-0.549	-0.427	2.553	-8.439	0.331	-0.488	0.244	0.305	2.206	8.521	-0.627	-0.122	-0.122	2.075	-9.526	-0.892	-1.507	-0.122	-0.549	-0.427	0.848	8.775	0.874	0.244	0.244	0.061	1.345	9.499	-1.223	0.244	-1.16	-1.099	1506610941
-9.662	-1.062	-1.322	0.183	-0.671	-0.366	2.602	-8.551	0.495	-0.61	0.488	0.061	2.032	8.441	-0.585	-0.122	-0.671	1.343	-9.662	-1.062	-1.322	0.183	-0.671	-0.366	1.207	8.961	0.782	0.488	-0.183	-0.244	0.927	9.674	-1.294	0	-1.404	-1.099	1506610941
-9.63	-0.867	-1.141	0.427	-0.732	-0.366	2.495	-8.594	0.664	-0.549	0.427	-0.305	2.177	8.263	-0.469	0.122	-0.61	0.427	-9.63	-0.867	-1.141	0.427	-0.732	-0.366	1.531	9.142	0.84	0.366	-0.183	-0.305	1.061	9.738	-1.446	-0.427	-1.526	-1.343	1506610941
-9.727	-0.439	-1.317	0.122	-0.488	-0.244	2.318	-8.997	0.729	-0.366	0.244	-0.427	2.467	8.728	-0.361	0.366	-0.427	-0.549	-9.727	-0.439	-1.317	0.122	-0.488	-0.244	1.916	10.045	0.882	0.366	0	-0.549	1.207	9.879	-1.371	-0.549	-1.77	-1.343	1506610941
-9.896	-0.059	-1.457	0.183	-0.061	0.244	2.218	-9.143	0.718	-0.366	0.244	-0.427	2.901	9.601	-0.115	0.488	-0.366	-1.465	-9.896	-0.059	-1.457	0.183	-0.061	0.244	2.034	10.621	1.069	0.366	-0.488	-0.916	1.843	10.051	-1.592	-1.038	-1.221	-1.099	1506610941
-10.396	-0.063	-1.506	0	-0.305	0.671	2.296	-8.909	0.614	-0.122	-0.122	-0.122	3.454	9.978	0.319	0.671	-0.244	-1.892	-10.396	-0.063	-1.506	0	-0.305	0.671	1.782	10.544	1.178	-0.122	-1.16	-0.793	2.315	10.24	-1.39	-1.038	-1.221	-1.099	1506610941
-11.068	-1.114	-1.022	-0.549	-0.122	0.671	2.449	-9.343	0.388	0	0	0.183	4.002	10.45	1.043	0.916	0.305	-2.075	-11.068	-1.114	-1.022	-0.549	-0.122	0.671	1.544	10.768	1.267	-0.793	-1.343	-0.244	3.068	10.637	-0.749	-2.869	-1.221	-0.366	1506610941
-10.989	-2.845	-1.121	-1.038	0.061	0.671	2.449	-9.343	0.388	0	0	0.183	4.321	11.426	1.542	0.61	0.793	-2.258	-10.989	-2.845	-1.121	-1.038	0.061	0.671	1.797	11.571	1.511	-0.977	-1.16	-0.061	3.462	11.633	1.186	-2.869	-1.221	-0.366	1506610941
-9.435	-4.02	0.127	0.183	0.427	1.221	2.97	-10.984	-0.36	0.122	0.122	0.61	4.279	11.999	1.723	-0.061	0.305	-2.014	-9.435	-4.02	0.127	0.183	0.427	1.221	1.975	11.007	2.125	-0.977	-1.16	-0.061	2.485	10.837	2.403	-4.211	-0.427	1.465	1506610941
-9.971	-2.829	0.907	1.343	0.366	1.465	3.414	-9.5	-0.3	0.122	0.122	0.61	4.236	10.363	1.885	-0.183	-0.549	-1.038	-9.971	-2.829	0.907	1.343	0.366	1.465	1.111	8.859	2.766	-1.16	-1.099	-0.244	1.236	10.507	1.041	-3.54	-1.709	4.7	1506610941
-10.829	-2.129	0.118	0.61	-0.305	0.549	3.084	-9.159	-0.307	0.061	1.77	-1.282	4.161	9.153	1.818	-0.183	-0.122	0.122	-10.829	-2.129	0.118	0.61	-0.305	0.549	0.286	8.442	3.222	-0.916	0.061	0.488	0.949	11.882	0.377	-3.54	-1.709	4.7	1506610941
-10.264	-2.143	0.148	0	-0.793	0.488	2.341	-10.218	-0.67	0.61	1.343	-1.404	3.588	10.261	1.298	-0.977	-0.244	0.671	-10.264	-2.143	0.148	0	-0.793	0.488	0.435	10.033	3.079	0.183	-0.061	0.305	-0.066	11.315	0.719	-1.343	1.77	3.784	1506610941
-9.28	-1.53	0.323	-0.732	-0.793	0.305	2.022	-9.609	-0.944	0.916	0.366	-1.526	3.031	10.664	0.702	-1.465	-1.587	1.221	-9.28	-1.53	0.323	-0.732	-0.793	0.305	0.785	9.597	3.253	0.305	-0.854	-0.061	0.941	10.128	1.03	-0.671	2.991	3.906	1506610941
-8.708	-1.457	0.421	-0.61	-0.916	-0.061	2.175	-8.347	-1.108	0.916	0.366	-1.526	2.909	9.148	0.414	-0.61	-1.953	2.014	-8.708	-1.457	0.421	-0.61	-0.916	-0.061	1.195	8.446	3.042	-0.305	-0.732	0.122	0.714	9.459	1.311	-0.671	2.991	3.906	1506610941
-8.277	-1.58	0.563	-0.305	-0.366	0	2.187	-8.064	-1.256	0.732	0.671	-2.136	2.985	8.605	0.584	0.244	-0.732	2.197	-8.277	-1.58	0.563	-0.305	-0.366	0	1.366	8.306	2.646	-0.366	-0.244	0.061	-0.144	8.551	1.542	0.671	4.456	2.563	1506610941
-8.542	-1.458	0.566	0.305	0.366	0.122	1.879	-8.034	-1.403	0.671	0.366	-1.953	2.606	8.667	0.768	0.122	0.305	1.709	-8.542	-1.458	0.566	0.305	0.366	0.122	1.555	8.424	2.491	0.061	0.061	-0.183	-0.763	8.561	1.607	0.671	2.502	1.709	1506610941
-9.3	-0.794	0.258	-0.061	0.366	-0.122	1.803	-8.19	-1.449	0.61	0	-1.526	1.901	8.666	0.711	-0.183	-0.732	1.221	-9.3	-0.794	0.258	-0.061	0.366	-0.122	2.011	8.863	2.585	0.061	0.061	-0.183	0.346	8.586	2.238	0.671	2.502	1.709	1506610942
-9.66	-0.153	0.133	-0.549	0.305	-0.183	1.912	-8.599	-1.487	0.488	-0.122	-0.916	2.14	9.037	0.758	0	-0.732	0.305	-9.66	-0.153	0.133	-0.549	0.305	-0.183	2.177	9.416	2.74	0.549	0.854	-0.488	1.699	8.534	2.838	1.282	1.465	1.404	1506610942
-9.641	0.077	0.353	-0.793	0.305	-0.061	2.158	-8.678	-1.476	0.244	-0.061	-0.427	2.659	9.302	0.93	0.549	0.366	-0.488	-9.641	0.077	0.353	-0.793	0.305	-0.061	1.641	9.192	2.79	0.061	0.366	-0.305	2.156	8.533	2.683	1.099	0	0	1506610942
-9.467	0.044	0.37	-0.793	0.305	0.122	2.346	-8.372	-1.294	-0.061	-0.061	-0.366	2.797	9.074	1.219	1.038	0.977	-0.549	-9.467	0.044	0.37	-0.793	0.305	0.122	1.129	8.713	2.619	-0.244	-0.366	-0.305	2.885	8.247	2.562	1.099	0	0	1506610942
-9.83	-0.343	0.504	-0.427	0.244	0.244	2.419	-8.232	-0.977	-0.305	-0.183	-0.305	2.604	8.931	1.436	0.793	0.61	-0.549	-9.83	-0.343	0.504	-0.427	0.244	0.244	1.13	8.689	2.336	-0.122	-0.671	-0.305	4.091	8.233	3.533	0.61	0.427	-0.305	1506610942
-10.2	0.002	0.732	-0.183	0.427	0.244	2.483	-8.354	-0.656	-0.305	-0.183	-0.305	2.578	9.116	1.424	0.183	-0.366	-0.854	-10.2	0.002	0.732	-0.183	0.427	0.244	1.47	9.173	2.157	0.183	-0.61	-0.366	5.102	8.594	3.575	0.61	-0.732	-0.061	1506610942
-11.005	0.055	0.752	-0.671	0.488	-0.122	2.512	-8.549	-0.343	-0.549	-0.183	0.732	3.101	9.572	1.208	-0.061	-0.671	-1.16	-11.005	0.055	0.752	-0.671	0.488	-0.122	1.94	9.844	2.339	0.305	-0.61	-0.488	2.334	8.431	3.181	0.61	-0.732	-0.061	1506610942
-11.063	-1.156	0.406	-0.549	0.183	-0.183	2.667	-8.879	-0.105	-0.549	-0.061	1.587	3.734	10.091	0.922	0.183	-0.61	-1.343	-11.063	-1.156	0.406	-0.549	0.183	-0.183	2.256	10.586	2.443	0.305	-0.61	-0.488	0.703	9.439	2.335	0.61	0.916	-1.16	1506610942
-11.32	-1.879	0.017	0.305	0.244	0.061	2.879	-9.56	0.047	-0.427	0	2.197	4.358	10.84	0.793	0.549	-0.061	-1.465	-11.32	-1.879	0.017	0.305	0.244	0.061	2.354	11.253	2.479	0	-0.366	-0.427	3.575	11.393	3.297	1.282	-0.61	-0.916	1506610942
-10.072	-1.125	0.205	0.488	0.427	0.061	2.978	-10.215	0.08	-0.305	-0.244	2.441	4.827	11.386	0.866	0.793	0.61	-1.282	-10.072	-1.125	0.205	0.488	0.427	0.061	1.723	11.281	2.519	0	-0.366	-0.427	3.877	11.147	3.815	1.282	-0.61	-0.916	1506610942
-9.513	-0.874	-0.197	0.488	0.854	-0.183	3.143	-10.133	0.205	-0.244	-0.427	2.197	4.929	11.323	1.055	0.793	0.671	-0.549	-9.513	-0.874	-0.197	0.488	0.854	-0.183	0.642	10.684	2.479	-0.488	-0.305	-0.122	1.056	9.466	1.449	0.488	-2.075	-0.427	1506610942
-9.933	-1.641	-1.123	0.61	0	-0.427	3.26	-9.292	0.441	-0.244	-0.305	1.465	4.575	10.718	1.019	0.244	0.244	0.549	-9.933	-1.641	-1.123	0.61	0	-0.427	0.31	9.872	2.334	-0.488	-0.977	0.061	1.217	9.421	0.123	1.709	-2.93	-1.16	1506610942
-9.355	-1.759	-1.296	0.183	-0.122	-0.488	3.26	-9.292	0.441	-0.244	-0.305	1.465	4.076	10.005	0.796	-0.305	-0.427	1.343	-9.355	-1.759	-1.296	0.183	-0.122	-0.488	0.787	9.429	1.796	-0.488	-0.977	0.061	2.979	9.801	-0.559	1.709	-2.93	-1.16	1506610942
-9.266	-2.091	-1.505	-0.244	-0.061	-0.61	2.537	-8.46	0.463	0	-0.366	0.732	3.699	9.312	0.498	-0.427	-0.854	1.465	-9.266	-2.091	-1.505	-0.244	-0.061	-0.61	1.152	9.03	1.448	-0.854	-0.366	0	2.011	9.57	0.166	1.404	-0.366	-0.916	1506610942
-9.641	-2.53	-1.53	0.061	-0.183	-0.488	2.394	-8.308	0.536	0.183	-1.038	0.183	3.694	8.808	0.14	-0.305	-0.366	1.465	-9.641	-2.53	-1.53	0.061	-0.183	-0.488	0.79	9.002	1.509	-0.977	0.366	0.122	0.92	9.844	0.069	0.854	-0.122	-0.488	1506610942
-9.714	-2.147	-1.384	0.244	0.183	-0.366	2.424	-8.933	0.592	0.549	-1.465	-0.854	3.848	9.198	-0.206	-0.427	0.366	1.221	-9.714	-2.147	-1.384	0.244	0.183	-0.366	0.086	9.767	1.66	-0.671	0.671	0.244	1.134	9.947	-0.432	0.854	-0.122	-0.488	1506610942
-9.707	-1.614	-1.498	0.183	0.305	-0.488	2.768	-9.656	0.706	0.916	-1.648	-1.587	4.235	10.079	-0.613	-0.732	0.366	1.16	-9.707	-1.614	-1.498	0.183	0.305	-0.488	-0.611	10.435	2.342	-0.183	0.854	0.061	1.757	9.942	-0.864	0.671	-1.16	-0.427	1506610942
-9.595	-1.607	-1.647	0.122	0.183	-0.488	2.768	-9.656	0.706	0.916	-1.648	-1.587	4.896	10.539	-0.956	-0.916	-0.244	1.953	-9.595	-1.607	-1.647	0.122	0.183	-0.488	-0.945	10.275	2.732	-0.427	-0.366	-0.061	1.792	9.842	-1.157	0.732	-0.061	-0.732	1506610942
-9.432	-1.815	-1.687	0.183	0.183	-0.488	3.941	-9.202	1.035	0.61	-1.404	-3.296	5.332	10.244	-1.11	-0.671	-0.854	3.418	-9.432	-1.815	-1.687	0.183	0.183	-0.488	-0.554	9.872	2.656	-0.793	-1.221	0.061	1.766	9.733	-1.04	0.732	-0.061	-0.732	1506610942
-9.562	-2.001	-1.596	0.366	-0.061	-0.305	4.248	-9.052	1.108	0.61	-1.404	-3.296	5.819	9.835	-0.855	-0.244	-0.61	3.967	-9.562	-2.001	-1.596	0.366	-0.061	-0.305	0.012	9.485	2.458	-0.793	-1.221	0.061	1.957	9.774	-0.819	0.854	-0.244	-0.916	1506610942
-9.631	-1.983	-1.432	0.549	-0.061	-0.061	4.595	-8.813	1.024	0.671	-1.404	-3.784	6.135	9.341	-0.607	0.183	0.183	4.089	-9.631	-1.983	-1.432	0.549	-0.061	-0.061	-0.054	9.106	2.449	-1.221	-1.221	0.366	1.76	9.838	-0.707	0.549	-0.366	-0.549	1506610942
-9.686	-1.827	-1.487	0.671	-0.122	0	5.01	-8.72	0.825	0.488	-1.709	-4.028	6.197	8.966	-0.56	0.244	0.854	4.395	-9.686	-1.827	-1.487	0.671	-0.122	0	-0.234	9.141	2.54	-1.221	-1.221	0.732	1.714	9.83	-0.689	0.549	-0.366	-0.549	1506610942
-9.589	-1.603	-1.525	0.732	-0.244	-0.061	5.626	-8.807	0.647	-0.305	-0.854	-4.578	6.279	8.891	-0.626	-0.244	0.671	4.639	-9.589	-1.603	-1.525	0.732	-0.244	-0.061	-0.227	9.398	2.724	-0.732	-1.221	0.61	1.928	9.802	-0.84	0.366	-0.61	-0.549	1506610942
-9.515	-1.375	-1.577	0.671	-0.366	-0.122	6.124	-8.923	0.193	-0.305	-0.854	-4.578	6.282	8.631	-0.666	-0.793	-0.061	4.822	-9.515	-1.375	-1.577	0.671	-0.366	-0.122	0.293	9.546	2.748	-0.732	-1.404	0.427	1.715	9.786	-0.691	-0.183	-0.549	-0.305	1506610942
-9.765	-1.119	-1.337	0.671	-0.549	0.061	6.594	-8.585	-0.284	-0.61	-1.099	-5.066	6.449	8.051	-0.489	-0.854	-1.099	5.005	-9.765	-1.119	-1.337	0.671	-0.549	0.061	0.707	9.249	2.678	-1.099	-1.953	0.305	1.994	9.667	-0.657	-0.183	-0.549	-0.305	1506610942
-9.978	-1.081	-1.104	0.183	-0.244	0.122	6.398	-7.806	-0.772	-0.854	-2.625	-5.981	6.72	7.235	-0.262	-0.61	-1.709	5.066	-9.978	-1.081	-1.104	0.183	-0.244	0.122	1.367	9.371	2.799	-1.16	-2.014	0.183	2.004	9.806	-0.851	-0.488	-0.671	-0.122	1506610943
-9.939	-1.419	-0.78	-0.183	0.122	0.183	6.46	-6.718	-1.287	-0.854	-2.625	-5.981	6.837	6.401	-0.519	-1.16	-1.77	4.395	-9.939	-1.419	-0.78	-0.183	0.122	0.183	2.373	9.726	3.134	-1.099	-1.709	0.061	1.871	9.97	-0.745	-0.549	0	-0.061	1506610943
-9.808	-1.717	-0.53	-0.244	0.122	0	7.186	-5.789	-1.765	-1.404	-4.517	-5.737	7.124	5.425	-0.495	-1.038	-2.136	3.296	-9.808	-1.717	-0.53	-0.244	0.122	0	2.876	9.655	3.38	-1.221	-1.221	-0.061	1.561	10.032	-0.618	-0.549	0	-0.061	1506610943
-9.66	-2.024	-0.378	-0.122	0.061	-0.183	7.01	-4.968	-2.245	-1.831	-3.235	-4.822	7.626	4.652	-0.317	-0.366	-1.038	2.441	-9.66	-2.024	-0.378	-0.122	0.061	-0.183	2.973	9.186	3.573	-1.404	-0.916	-0.061	0.854	10.018	-0.761	-0.671	-0.244	-0.183	1506610943
-9.574	-2.174	-0.269	-0.061	0.244	-0.244	6.694	-4.364	-2.674	-2.808	-1.16	-3.052	7.485	4.023	-0.023	0.061	-0.732	1.465	-9.574	-2.174	-0.269	-0.061	0.244	-0.244	2.89	8.884	3.789	-1.465	-0.488	0.183	0.517	9.906	-0.628	-0.305	-0.244	-0.305	1506610943
-9.661	-1.861	-0.266	0	0.183	-0.244	6.928	-4.017	-2.944	-3.113	0.244	-1.709	7.645	3.848	0.281	0.427	-0.427	0.549	-9.661	-1.861	-0.266	0	0.183	-0.244	2.588	8.793	4.103	-1.587	-0.183	0.366	0.746	9.883	-0.243	-0.305	-0.244	-0.305	1506610943
-9.646	-1.677	-0.286	-0.122	0	-0.366	6.547	-3.441	-3.236	-3.113	0.244	-1.709	7.984	4.11	0.225	0.793	-0.488	0.244	-9.646	-1.677	-0.286	-0.122	0	-0.366	2.225	8.484	4.548	-1.587	-0.305	0.305	0.86	9.81	0.099	-0.305	0	-0.305	1506610943
-9.678	-1.699	-0.304	-0.061	0	-0.305	6.503	-3.169	-3.326	-2.441	0.916	-0.183	8.445	4.472	0.184	0.427	-0.427	-0.061	-9.678	-1.699	-0.304	-0.061	0	-0.305	2.098	8.342	4.813	-1.404	-0.427	0.061	0.976	9.781	-0.054	-0.183	0	-0.244	1506610943
-9.719	-1.709	-0.319	0	0	-0.305	6.936	-2.809	-3.096	-2.441	0.916	-0.183	8.533	4.38	0.071	0.061	0	-0.122	-9.719	-1.709	-0.319	0	0	-0.305	2.127	8.159	4.944	-1.16	-0.488	-0.122	0.94	9.843	0.068	-0.183	0	-0.244	1506610943
-9.727	-1.645	-0.353	0	-0.061	-0.305	7.612	-2.445	-3.015	-1.831	0.671	0	8.431	4.148	-0.227	0	-0.427	-0.244	-9.727	-1.645	-0.353	0	-0.061	-0.305	2.314	8.038	5.002	-1.038	-0.427	-0.244	0.901	9.874	0.159	-0.061	0	-0.244	1506610943
-9.755	-1.609	-0.416	0	-0.061	-0.244	8.459	-2.216	-2.725	-1.038	0.793	-0.183	8.671	3.86	-0.394	0.183	-0.549	-0.305	-9.755	-1.609	-0.416	0	-0.061	-0.244	2.353	7.87	4.992	-0.793	-0.305	-0.366	1.016	9.9	0.129	0.061	-0.183	-0.366	1506610943
-9.762	-1.634	-0.415	0	-0.061	-0.122	8.61	-1.961	-2.589	-1.038	0.793	-0.183	8.881	3.564	-0.541	0.305	-0.366	-0.244	-9.762	-1.634	-0.415	0	-0.061	-0.122	2.406	7.842	4.906	-0.488	-0.244	-0.427	1.047	9.92	0.177	0.061	-0.183	-0.366	1506610943
-9.751	-1.599	-0.44	0	-0.122	-0.122	8.888	-1.712	-2.647	-0.793	-0.061	-0.549	9.154	3.243	-0.569	0.793	-0.793	-0.061	-9.751	-1.599	-0.44	0	-0.122	-0.122	2.371	7.86	4.89	0	-0.122	-0.366	1.128	9.899	0.291	0.061	0	-0.366	1506610943
-9.774	-1.623	-0.524	-0.061	-0.183	-0.122	8.921	-1.609	-2.501	-0.793	-0.061	-0.549	9.204	3.354	-0.38	0.732	-2.075	0.549	-9.774	-1.623	-0.524	-0.061	-0.183	-0.122	2.42	7.937	4.856	0.366	0	-0.366	1.168	9.914	0.165	0.122	-0.305	-0.244	1506610943
-9.685	-1.669	-0.568	0	-0.061	0	9.006	-1.627	-2.418	-0.977	-0.671	-0.549	9.563	3.384	-0.5	0.61	-2.014	1.282	-9.685	-1.669	-0.568	0	-0.061	0	2.507	8.222	4.887	0.427	0	-0.183	1.061	9.928	0.111	0.122	-0.305	-0.244	1506610943
-9.686	-1.693	-0.596	0.061	-0.183	0	9.542	-1.515	-2.456	-0.793	0.61	-0.305	9.873	3.281	-1.117	0.977	-1.343	1.221	-9.686	-1.693	-0.596	0.061	-0.183	0	2.613	8.379	4.906	0.305	0	0.061	1.048	9.903	0.061	0.122	-0.244	-0.183	1506610943
-9.723	-1.695	-0.632	0.122	-0.244	0.061	9.183	-1.206	-2.838	-1.099	0.061	-0.488	9.89	3.177	-1.607	1.099	0.122	0.671	-9.723	-1.695	-0.632	0.122	-0.244	0.061	2.47	8.497	4.816	0.122	0	0.305	1.176	9.874	-0.032	0	-0.366	-0.183	1506610943
-9.792	-1.695	-0.675	0.183	-0.305	0.061	9.759	-0.892	-3.019	-1.099	0.061	-0.488	9.965	3.103	-1.956	1.221	0.977	0.366	-9.792	-1.695	-0.675	0.183	-0.305	0.061	2.283	8.532	4.75	0	-0.122	0.366	1.219	9.928	0.097	0	-0.366	-0.183	1506610943
-9.751	-1.731	-0.702	0.183	-0.427	0.061	9.636	-0.591	-2.635	-0.549	0.61	-0.977	9.409	3.433	-1.674	-0.122	1.343	0	-9.751	-1.731	-0.702	0.183	-0.427	0.061	2.115	8.599	4.737	0	-0.183	0.366	1.084	9.929	0.03	-0.305	-0.305	0	1506610943
-9.738	-1.92	-0.755	0.427	-0.366	0.122	9.997	-0.22	-2.744	-0.854	1.099	-1.221	9.435	3.425	-1.583	-0.183	0.61	0.916	-9.738	-1.92	-0.755	0.427	-0.366	0.122	1.908	8.622	4.754	-0.061	-0.366	0.305	1.037	9.953	-0.096	-0.305	-0.427	0	1506610943
-9.745	-2.134	-0.837	0.732	-0.366	0.183	10.049	0.372	-2.728	-0.854	1.099	-1.221	9.867	3.555	-1.37	-0.366	0.305	1.282	-9.745	-2.134	-0.837	0.732	-0.366	0.183	1.742	8.628	4.719	-0.061	-0.671	0.305	1.098	9.985	-0.074	-0.305	-0.427	0	1506610943
-9.808	-2.109	-0.855	1.038	-0.244	0.305	10.651	1.087	-2.669	-1.16	0.854	-1.709	9.813	3.613	-1.272	-0.732	-0.061	1.831	-9.808	-2.109	-0.855	1.038	-0.244	0.305	1.632	8.665	4.766	-0.183	-1.099	0.305	1.117	10.094	-0.033	-0.854	-0.488	0.305	1506610943
-9.696	-1.893	-0.725	1.16	-0.122	0.366	11.02	2.029	-2.562	-2.197	1.709	-2.319	10.189	3.734	-1.148	-1.404	0.305	2.136	-9.696	-1.893	-0.725	1.16	-0.122	0.366	1.495	8.772	4.766	-0.244	-1.404	0.244	0.934	10.084	0.006	-1.038	-0.854	0.305	1506610943
-9.465	-1.711	-0.616	1.282	0.061	0.366	11.125	2.668	-2.401	-3.113	2.441	-2.441	10.38	3.741	-1.12	-2.136	1.038	2.319	-9.465	-1.711	-0.616	1.282	0.061	0.366	1.359	8.62	4.734	-0.305	-1.892	0.305	1.023	9.866	-0.031	-1.038	-0.854	0.305	1506610943
-9.71	-1.713	-0.718	1.587	0.061	0.427	10.416	3.07	-2.523	-3.784	1.953	-2.686	10.349	3.636	-0.78	-2.686	1.099	2.93	-9.71	-1.713	-0.718	1.587	0.061	0.427	1.501	8.428	4.541	-0.305	-2.38	0.244	1.432	9.656	0.026	-0.854	-0.977	0.305	1506610943
-9.778	-1.517	-0.532	1.77	0.061	0.488	9.733	3.229	-3.037	-4.089	1.526	-2.686	10.173	3.363	-0.568	-3.296	0.854	3.418	-9.778	-1.517	-0.532	1.77	0.061	0.488	1.976	8.492	4.395	-0.305	-2.869	0.244	1.735	9.987	0.407	-0.916	-0.488	0.488	1506610944
-9.617	-1.165	-0.313	1.587	0	0.427	9.684	3.196	-3.58	-4.089	1.526	-2.686	9.938	2.942	-0.365	-4.15	1.099	3.479	-9.617	-1.165	-0.313	1.587	0	0.427	2.595	8.698	4.232	-0.244	-3.174	0.122	1.229	9.83	0.609	-0.916	-0.488	0.488	1506610944
-9.826	-1.324	-0.309	1.648	0	0.305	9.134	3.225	-3.631	-4.456	0.732	-2.808	9.411	2.54	0.228	-4.822	1.404	3.296	-9.826	-1.324	-0.309	1.648	0	0.305	3.297	8.564	4.049	-0.244	-3.113	-0.061	1.211	9.683	0.586	-1.221	-1.343	0.488	1506610944
-10.261	-1.698	-0.323	1.892	-0.244	0.183	8.148	3.765	-3.225	-4.822	0.549	-2.014	8.245	2.041	0.502	-5.432	1.16	2.808	-10.261	-1.698	-0.323	1.892	-0.244	0.183	3.938	8.518	3.798	-0.549	-3.174	-0.244	1.711	9.983	0.736	-1.038	-0.916	0.671	1506610944
-10.032	-1.562	-0.047	2.075	-0.183	0.183	7.271	3.695	-2.463	-4.822	0.549	-2.014	7.619	1.526	0.348	-6.042	1.038	1.77	-10.032	-1.562	-0.047	2.075	-0.183	0.183	4	8.488	3.734	-0.549	-3.174	-0.244	1.725	10.389	1.25	-1.038	-0.916	0.671	1506610944
-10.03	-1.175	0.24	2.136	-0.061	0.122	6.905	2.863	-1.999	-5.31	0.671	0.671	7.701	1.213	-0.2	-6.47	1.16	0.854	-10.03	-1.175	0.24	2.136	-0.061	0.122	3.756	8.355	3.718	-0.854	-2.747	-0.671	1.029	9.972	1.489	-1.648	-1.465	0.61	1506610944
-10.129	-1.41	0.356	2.075	-0.366	-0.183	7.019	2.34	-1.245	-5.31	0.671	0.671	7.784	1.237	-0.501	-6.47	0.61	0.305	-10.129	-1.41	0.356	2.075	-0.366	-0.183	3.694	8.208	3.656	-0.916	-2.441	-1.038	0.084	10.031	1.47	-1.16	-1.526	-0.122	1506610944
-9.671	-1.727	0.616	2.747	-0.061	-0.061	7.16	2.01	-1.402	-5.005	-1.892	2.808	7.855	1.23	-0.63	-6.165	0.671	-0.366	-9.671	-1.727	0.616	2.747	-0.061	-0.061	3.854	8.246	3.51	-0.793	-2.625	-1.526	-0.263	9.798	1.562	-1.16	-1.526	-0.122	1506610944
-9.215	-1.335	0.459	3.357	0.305	-0.122	9.15	1.101	-2.53	-4.761	1.099	3.479	7.484	0.977	-1.049	-5.981	-0.427	-0.916	-9.215	-1.335	0.459	3.357	0.305	-0.122	3.925	8.167	3.547	-0.916	-2.808	-1.648	0.579	9.519	1.586	-0.671	-2.136	-0.732	1506610944
-9.184	-0.852	0.304	3.235	0.183	-0.244	10.033	0.016	-2.348	-4.761	1.099	3.479	8.358	0.813	-0.869	-5.798	0.732	-1.16	-9.184	-0.852	0.304	3.235	0.183	-0.244	3.626	7.768	3.455	-0.916	-2.808	-1.648	0.501	9.505	1.709	-0.244	-3.052	-0.671	1506610944
-9.308	-0.818	0.45	3.113	0.122	-0.244	9.72	-1.019	-1.573	-4.761	2.197	2.686	8.801	0.982	-0.983	-5.798	1.526	-1.709	-9.308	-0.818	0.45	3.113	0.122	-0.244	3.472	7.679	3.268	-0.671	-2.93	-1.831	0.225	9.265	2.009	-1.343	-4.089	-1.16	1506610944
-9.374	-1.156	0.676	3.357	0.366	-0.183	9.756	-1.482	-0.775	-4.395	2.014	1.892	8.862	0.843	-0.946	-4.944	-0.549	-1.343	-9.374	-1.156	0.676	3.357	0.366	-0.183	3.584	7.964	3.042	-0.671	-3.174	-2.014	-0.429	9.526	1.515	-2.258	-5.432	-1.709	1506610944
-9.733	-1.486	0.955	3.54	0.549	-0.183	9.29	-1.975	-0.31	-4.395	2.014	1.892	10.098	0.83	-0.719	-4.7	0.549	-1.16	-9.733	-1.486	0.955	3.54	0.549	-0.183	3.816	8.27	2.869	-0.549	-3.235	-2.075	-0.568	9.956	1.217	-2.014	-5.432	-2.991	1506610944
-9.935	-1.735	0.93	3.54	0.549	-0.305	8.586	-2.39	0.118	-3.845	1.648	0.61	9.798	0.529	-1.005	-4.578	0.854	-1.404	-9.935	-1.735	0.93	3.54	0.549	-0.305	4.12	8.74	2.914	-0.671	-3.174	-1.892	-0.282	10.378	1.227	-2.014	-5.432	-2.991	1506610944
-9.824	-1.646	0.822	3.174	0.488	-0.549	7.868	-2.402	0.913	-3.113	0.61	-0.061	9.595	0.396	-0.836	-4.028	-0.549	-1.587	-9.824	-1.646	0.822	3.174	0.488	-0.549	4.454	9.172	3.085	-0.793	-2.808	-1.892	0.165	10.411	1.455	-1.709	-5.798	-3.479	1506610944
-9.877	-1.677	0.903	2.991	-0.244	-0.671	7.868	-2.402	0.913	-3.113	0.61	-0.061	10.35	0.624	-0.284	-3.357	0.793	-2.014	-9.877	-1.677	0.903	2.991	-0.244	-0.671	4.454	9.172	3.085	-0.793	-2.808	-1.892	0.397	10.357	1.848	-1.221	-5.066	-3.54	1506610944
-9.384	-1.847	1.042	2.869	-0.427	-0.793	7.545	-0.979	2.054	-2.258	-0.427	0.061	10.172	0.788	0.141	-2.625	0.183	-2.258	-9.384	-1.847	1.042	2.869	-0.427	-0.793	3.906	8.652	3.204	-1.099	-2.563	-1.526	0.854	9.694	2.692	-0.916	-4.15	-3.662	1506610944
-8.996	-2.104	1.085	2.686	0.366	-0.854	7.383	-0.402	2.312	-1.709	-0.427	0.61	10.008	1.164	0.2	-2.136	-1.221	-2.014	-8.996	-2.104	1.085	2.686	0.366	-0.854	3.754	8.714	3.417	-1.343	-2.441	-1.16	1.627	9.24	2.279	-0.549	-5.615	-3.662	1506610944
-9.405	-2.208	1.186	2.869	0.61	-0.732	7.5	-0.315	2.355	-1.709	-0.427	0.61	10.488	1.749	0.81	-1.831	0.061	-2.136	-9.405	-2.208	1.186	2.869	0.61	-0.732	3.573	8.537	3.541	-1.099	-2.014	-1.465	1.75	9.014	2.747	-0.671	-4.639	-1.892	1506610944
-9.55	-2.305	1.409	2.808	0.671	-0.671	7.814	-0.427	1.558	-1.526	-1.404	1.526	10.322	2.238	1.255	-2.014	1.77	-2.075	-9.55	-2.305	1.409	2.808	0.671	-0.671	3.192	8.386	3.643	-0.854	-1.953	-1.648	1.134	8.902	3.569	-0.671	-4.639	-1.892	1506610944
-9.619	-2.125	1.509	3.296	0.854	-0.366	7.972	-0.7	0.693	-1.526	-1.404	1.526	8.807	2.537	0.431	-2.075	-1.465	-2.014	-9.619	-2.125	1.509	3.296	0.854	-0.366	3.052	8.354	3.974	-1.16	-2.38	-1.343	1.133	8.494	4.079	-0.488	-3.296	-0.305	1506610944
-9.557	-1.42	1.397	3.296	1.404	-0.183	7.471	-1.474	0.682	-1.404	-0.488	2.014	9.365	2.649	1.068	-1.221	-0.488	-2.197	-9.557	-1.42	1.397	3.296	1.404	-0.183	2.701	8.013	3.982	-1.16	-2.38	-1.343	0.434	8.256	3.726	-0.61	-4.15	0.977	1506610944
-10.793	-1.678	0.83	2.808	-0.183	-0.183	6.98	-2.157	0.668	-0.671	-0.671	3.113	9.682	2.824	1.724	-0.977	2.991	-2.197	-10.793	-1.678	0.83	2.808	-0.183	-0.183	2.316	8.116	3.586	0.244	-1.831	-1.648	-0.7	9.079	1.724	2.075	-3.54	2.319	1506610944
-10.749	-3.307	-0.226	4.456	0.427	-0.305	7.604	-3.144	0.258	-1.221	-2.075	3.723	8.131	2.732	0.778	-0.854	0.366	-2.38	-10.749	-3.307	-0.226	4.456	0.427	-0.305	2.229	8.872	2.978	0.244	-1.831	-1.648	1.113	10.663	1.111	2.686	-3.479	0.732	1506610944
-9.452	-2.156	-1.331	4.883	1.953	-0.061	8.393	-3.57	0.166	-1.221	-2.075	3.723	8.605	3.084	0.75	-0.61	-1.526	-2.747	-9.452	-2.156	-1.331	4.883	1.953	-0.061	2.062	9.933	2.108	1.648	-0.305	-1.343	2.266	10.215	-0.177	2.441	-2.258	0.244	1506610944
-9.581	-2.407	-2.019	5.31	1.709	-0.061	10.101	-4.862	0.514	-0.977	-2.991	3.662	9.655	3.875	0.932	-1.038	-0.977	-3.113	-9.581	-2.407	-2.019	5.31	1.709	-0.061	1.756	10.335	1.103	1.343	0.305	-1.404	2.095	10.567	-0.648	2.441	-2.258	0.244	1506610945
-9.75	-2.261	-2.262	5.798	2.38	0.427	12.053	-5.777	0.603	-0.977	-2.991	3.662	10.342	4.645	0.61	-1.282	-1.099	-2.93	-9.75	-2.261	-2.262	5.798	2.38	0.427	0.431	10.328	0.754	1.221	-0.427	-1.16	-1.011	10.511	-1.483	1.831	-1.404	0.244	1506610945
-9.631	-1.629	-2.424	5.859	2.441	0.488	11.605	-6.194	0.772	-1.343	-0.244	3.357	10.485	5.247	0.189	-1.831	-1.526	-2.258	-9.631	-1.629	-2.424	5.859	2.441	0.488	0.004	10.886	0.441	1.16	-1.404	-0.793	1.475	10.393	-1.855	1.953	-5.432	-0.305	1506610945
-9.439	-1.316	-2.285	5.737	2.014	0.244	12.367	-6.464	1.541	-1.77	-1.16	2.38	10.182	5.795	-0.072	-2.563	-2.197	-2.075	-9.439	-1.316	-2.285	5.737	2.014	0.244	0.373	10.762	0.237	0.793	-2.014	-0.61	2.281	9.851	-1.694	1.953	-5.432	-0.305	1506610945
-9.306	-0.98	-2.305	5.737	1.892	0.122	11.572	-5.638	1.457	-2.319	1.16	1.16	10.356	5.863	0.36	-2.686	-2.869	-1.587	-9.306	-0.98	-2.305	5.737	1.892	0.122	0.373	10.762	0.237	0.793	-2.014	-0.61	2.017	9.557	-1.67	1.953	-3.174	-0.488	1506610945
-9.3	-1.008	-2.36	5.493	1.343	0.122	10.31	-4.863	0.886	-2.319	1.16	1.16	10.006	5.877	0.5	-2.93	-2.075	-0.244	-9.3	-1.008	-2.36	5.493	1.343	0.122	-0.103	9.566	-0.026	0	-3.113	-0.61	1.784	9.635	-0.93	1.526	-4.272	-0.305	1506610945
-9.685	-0.953	-2.553	5.127	1.16	0.122	9.654	-4.332	-0.093	-2.808	0.732	-0.122	9.392	5.747	0.08	-3.235	-2.197	0.244	-9.685	-0.953	-2.553	5.127	1.16	0.122	0.595	9.739	-0.221	-0.488	-3.662	-0.366	2.171	9.585	-1.061	1.526	-4.272	-0.305	1506610945
-9.823	-0.662	-2.37	4.822	0.977	0.183	9.483	-4.088	-0.452	-2.808	0.732	-0.122	8.931	5.627	0.237	-3.235	-2.197	0.183	-9.823	-0.662	-2.37	4.822	0.977	0.183	1.205	9.957	-0.196	-0.732	-3.784	-0.488	2.218	9.787	-1.217	1.038	-4.333	0.061	1506610945
-9.874	-0.578	-2.102	4.395	0.671	0.183	9.007	-3.87	-0.543	-3.174	2.075	-0.183	8.819	5.759	0.398	-3.479	-1.77	0.305	-9.874	-0.578	-2.102	4.395	0.671	0.183	1.461	10.073	-0.072	-1.099	-4.028	-0.671	2.414	9.733	-1.499	-0.183	-4.7	0.366	1506610945
-9.691	-0.696	-2.06	4.517	0.671	0.244	9.238	-3.874	-0.61	-4.517	2.319	-0.671	8.823	5.747	0.51	-3.662	-1.831	0.366	-9.691	-0.696	-2.06	4.517	0.671	0.244	1.477	10.063	0.045	-1.404	-4.517	-0.732	2.184	9.616	-1.473	-0.183	-4.7	0.366	1506610945
-9.683	-0.45	-2.06	4.211	0.488	0.122	8.997	-3.973	-0.846	-4.883	2.319	-0.671	8.747	5.405	0.721	-3.906	-2.014	0.366	-9.683	-0.45	-2.06	4.211	0.488	0.122	1.711	9.92	0.103	-1.587	-4.761	-0.549	2.032	9.502	-1.671	-0.305	-4.333	0.366	1506610945
-9.708	-0.36	-1.744	3.967	0.366	0	8.597	-3.984	-1.243	-4.883	2.319	-0.671	8.818	4.963	0.912	-3.967	-1.465	0.244	-9.708	-0.36	-1.744	3.967	0.366	0	2.073	9.666	0.243	-1.648	-4.7	-0.427	1.518	9.586	-2.083	-0.244	-4.089	0.061	1506610945
-9.885	-0.154	-1.662	3.601	0.427	0.061	8.046	-3.845	-1.847	-4.272	2.014	-0.916	8.727	4.64	0.776	-3.784	-1.404	0.061	-9.885	-0.154	-1.662	3.601	0.427	0.061	2.352	9.576	0.464	-1.77	-4.456	-0.427	1.11	9.667	-1.899	-0.244	-4.089	0.061	1506610945
-9.987	0.19	-1.708	3.113	0.366	-0.061	7.89	-3.716	-2.194	-3.906	1.892	-0.671	8.636	4.571	0.465	-3.54	-1.526	0.061	-9.987	0.19	-1.708	3.113	0.366	-0.061	2.463	9.829	0.617	-1.77	-4.456	-0.61	1.754	9.879	-2.05	-0.244	-3.967	-0.244	1506610945
-10.107	0.313	-1.741	2.563	0.427	0.122	7.89	-3.716	-2.194	-3.906	1.892	-0.671	8.521	4.65	0.257	-3.54	-1.404	-0.244	-10.107	0.313	-1.741	2.563	0.427	0.122	2.483	10.038	0.797	-1.648	-4.761	-0.732	2.354	9.945	-1.735	-0.366	-3.113	-0.61	1506610945
-10.838	-0.39	-1.737	1.953	0.183	0.366	7.913	-4.02	-1.794	-3.357	2.014	0.122	8.366	4.616	0.416	-3.479	-1.404	-0.671	-10.838	-0.39	-1.737	1.953	0.183	0.366	2.194	9.93	1.084	-1.587	-4.761	-0.61	2.845	10.268	-1.145	-0.366	-3.113	-0.61	1506610945
-10.832	-1.709	-0.989	1.465	0.244	0.671	7.74	-4.308	-1.951	-3.052	1.648	0.366	8.415	4.663	0.696	-3.174	-1.404	-0.977	-10.832	-1.709	-0.989	1.465	0.244	0.671	1.997	9.993	1.217	-1.587	-4.761	-0.61	3.651	10.956	0.059	-1.16	-3.357	-0.305	1506610945
-10.056	-3.095	-0.468	1.343	0.549	1.038	8.119	-4.68	-2.498	-3.052	1.648	0.366	8.576	5.137	0.664	-2.991	-1.404	-1.099	-10.056	-3.095	-0.468	1.343	0.549	1.038	2.21	10.166	1.89	-1.404	-3.723	-0.549	3.33	11.188	1.756	-4.761	-2.747	2.258	1506610945
-10.137	-3.552	0.03	2.869	-0.366	1.282	9.015	-5.101	-2.238	-3.113	2.075	1.16	8.787	5.702	0.453	-3.174	-1.587	-1.221	-10.137	-3.552	0.03	2.869	-0.366	1.282	2.098	9.497	3.067	-0.671	-3.174	-0.977	2.914	10.849	2.25	-4.761	-2.747	2.258	1506610945
-10.703	-2.866	-0.136	3.418	-1.16	0.854	8.397	-5.076	-1.603	-2.991	2.441	0.732	8.796	5.83	0.877	-3.113	-1.465	-1.038	-10.703	-2.866	-0.136	3.418	-1.16	0.854	0.95	8.552	3.62	-0.671	-3.174	-0.977	-0.105	12.606	2.433	-5.066	-2.38	4.211	1506610945
-10.33	-2.428	-0.27	3.052	-1.526	0.305	8.434	-5.143	-1.865	-2.991	2.441	0.732	8.448	6.013	1.264	-2.93	-1.831	-0.366	-10.33	-2.428	-0.27	3.052	-1.526	0.305	0.95	8.552	3.62	-0.427	-1.831	-0.671	-1.299	12.766	1.651	-3.967	-1.465	3.418	1506610945
-9.426	-1.997	0.195	2.93	-1.343	0.366	9.013	-5.295	-2.564	-2.625	1.77	0.732	8.534	6.56	1.377	-2.686	-1.953	-0.122	-9.426	-1.997	0.195	2.93	-1.343	0.366	0.95	8.552	3.62	-0.427	-1.831	-0.671	-1.005	11.169	1.537	-3.967	-1.465	3.418	1506610945
-8.43	-1.159	0.59	2.625	-0.854	0.366	8.228	-4.817	-2.298	-2.441	2.014	0.122	8.173	6.346	1.566	-2.808	-2.075	0.366	-8.43	-1.159	0.59	2.625	-0.854	0.366	1.227	8.385	2.677	-0.427	-1.831	-0.671	0.178	9.253	1.052	-4.395	-1.709	2.38	1506610945
-8.417	-1.061	0.762	2.747	-0.244	0.122	7.532	-4.103	-1.745	-2.441	2.014	0.122	7.277	5.499	1.974	-2.991	-2.014	0.61	-8.417	-1.061	0.762	2.747	-0.244	0.122	1.846	8.348	2.747	0	-2.502	-0.732	0.933	8.227	1.152	-3.479	-0.671	0.732	1506610945
-8.52	-1.218	1.134	2.869	0.305	0.061	7.443	-3.854	-2.007	-2.625	1.526	0.244	6.935	5.148	1.944	-2.808	-2.014	0.183	-8.52	-1.218	1.134	2.869	0.305	0.061	2.163	8.966	2.866	0.305	-2.136	-0.793	0.816	7.698	1.086	-3.479	-0.671	0.732	1506610945
-8.348	-0.816	1.165	2.441	0.793	-0.122	7.878	-4.091	-2.534	-2.136	1.77	0.244	7.367	5.328	1.705	-2.625	-1.953	-0.183	-8.348	-0.816	1.165	2.441	0.793	-0.122	2.2	9.008	3.034	0.305	-2.136	-0.793	0.035	7.526	1.349	-2.563	0.183	-0.183	1506610946
-8.244	-0.577	1.192	2.075	1.404	-0.183	7.851	-4.187	-2.369	-2.136	1.77	0.244	8.049	5.243	1.956	-2.38	-1.831	0	-8.244	-0.577	1.192	2.075	1.404	-0.183	2.289	8.67	2.975	-0.122	-2.258	-0.549	0.84	7.251	1.62	0.244	-1.404	-1.038	1506610946
-8.847	-0.459	1.187	2.258	1.465	0.061	7.45	-3.924	-2.004	-1.587	1.16	-0.61	8.454	4.742	2.607	-1.953	-1.465	0.244	-8.847	-0.459	1.187	2.258	1.465	0.061	2.646	8.369	2.844	-0.305	-1.953	-0.183	2.565	6.7	2.725	0.244	-1.404	-1.038	1506610946
-9.953	-0.203	0.657	1.892	0.916	0.122	7.344	-3.768	-1.737	-1.648	0.305	-0.854	8.857	4.205	3.17	-1.709	-0.916	0.366	-9.953	-0.203	0.657	1.892	0.916	0.122	3.122	8.361	2.835	-0.305	-1.953	-0.183	4.018	7.453	3.511	1.343	-3.662	-1.831	1506610946
-10.68	0.078	0.84	1.343	0.61	0	7.526	-3.963	-2.058	-1.648	0.305	-0.854	9.244	4.008	3.146	-1.465	-0.671	0.671	-10.68	0.078	0.84	1.343	0.61	0	3.24	8.935	2.801	-0.305	-1.16	0.244	5.514	9.184	4.329	0.916	-0.916	-0.427	1506610946
-12.222	0.75	1.44	0.793	0.427	0.183	8.303	-4.417	-2.517	-0.916	-0.916	-0.61	9.644	4.152	2.69	-1.404	-0.244	0.732	-12.222	0.75	1.44	0.793	0.427	0.183	3.228	9.613	2.865	0	-1.038	0.244	6.023	9.616	6.045	0.916	-0.916	-0.427	1506610946
-12.339	0.333	1.59	0.61	-0.122	0.183	9.014	-4.847	-2.4	-0.488	-0.183	-0.061	9.795	4.427	2.176	-1.282	-0.61	0.793	-12.339	0.333	1.59	0.61	-0.122	0.183	3.213	10.502	2.801	0	-1.038	0.244	3.557	9.414	5.167	-1.038	-0.305	0.183	1506610946
-11.989	-0.755	1.206	0.916	-0.061	0.244	9.17	-5.034	-1.957	-0.488	-0.183	-0.061	9.899	4.677	1.992	-1.038	-0.61	0.671	-11.989	-0.755	1.206	0.916	-0.061	0.244	3.195	10.859	2.611	0.366	-1.404	-0.061	1.558	9.471	4.473	2.136	-1.465	-1.892	1506610946
-10.25	-1.091	0.565	0.977	-0.244	0.183	9.166	-4.725	-1.221	-0.122	-0.305	0.305	9.819	4.676	1.838	-0.732	-0.488	0.366	-10.25	-1.091	0.565	0.977	-0.244	0.183	3.08	10.818	2.462	0.244	-1.221	0.061	4.097	10.529	3.888	2.136	-1.465	-1.892	1506610946
-8.397	-0.995	0.111	1.038	0.427	-0.061	8.97	-4.366	-0.886	0	0	0.488	9.676	4.609	1.694	-0.305	-0.183	0.061	-8.397	-0.995	0.111	1.038	0.427	-0.061	2.97	10.585	2.302	0.244	-1.221	0.061	1.196	9.421	1.928	2.563	-2.38	-0.732	1506610946
-9.386	-1.826	-1.163	1.038	-0.122	-0.427	8.617	-4.082	-0.598	0	0	0.488	9.56	4.523	1.388	0.183	0.183	-0.183	-9.386	-1.826	-1.163	1.038	-0.122	-0.427	2.296	9.57	2.086	-0.488	-0.366	0.488	0.329	8.967	0.367	3.235	-4.333	-1.831	1506610946
-9.051	-2.407	-1.436	1.038	-0.061	-0.427	8.051	-3.926	-0.366	0.061	0.671	0.488	9.185	4.253	1.488	0.549	0.61	0.122	-9.051	-2.407	-1.436	1.038	-0.061	-0.427	1.669	8.835	1.324	-0.793	-0.061	0.732	2.632	9.738	-1.4	3.235	-4.333	-1.831	1506610946
-9.225	-2.305	-1.282	1.16	0.61	0	7.858	-4.406	-0.493	0.183	0.916	0	8.658	4.023	1.14	0.488	0.732	0.244	-9.225	-2.305	-1.282	1.16	0.61	0	1.537	9.162	0.92	-0.793	-0.061	0.732	1.446	9.814	-0.243	2.441	-1.404	-1.526	1506610946
-9.538	-1.23	-1.504	0.977	0.793	0.061	8.239	-5.216	-0.601	0.244	0.183	-0.305	8.344	4.065	0.461	0.183	0.61	-0.061	-9.538	-1.23	-1.504	0.977	0.793	0.061	1.26	9.848	0.993	-0.732	0.732	0.793	0.913	9.81	-0.699	1.77	0	-1.282	1506610946
-9.555	-0.586	-1.622	0.61	0.488	-0.183	8.637	-5.318	-0.148	0.305	-0.427	-0.549	8.533	4.445	0.164	-0.122	0.366	-0.305	-9.555	-0.586	-1.622	0.61	0.488	-0.183	0.869	9.54	1.196	0.549	0.854	0.122	1.599	9.656	-1.803	1.465	-2.197	-1.16	1506610946
-9.392	-0.626	-1.453	0.305	0.183	-0.427	8.3	-4.59	0.418	0.305	-0.427	-0.549	8.551	4.605	0.306	-0.305	-0.122	0	-9.392	-0.626	-1.453	0.305	0.183	-0.427	0.918	8.942	1.361	0.549	0.854	0.122	1.916	9.589	-1.617	1.526	-2.197	-1.343	1506610946
-9.311	-0.763	-1.375	0.183	-0.061	-0.427	7.943	-3.938	0.487	0.244	-0.183	-0.732	8.332	4.307	0.729	-0.183	-0.366	0.305	-9.311	-0.763	-1.375	0.183	-0.061	-0.427	1.559	8.691	1.229	0.305	0.122	-0.122	1.692	9.487	-1.154	1.221	-1.099	-1.709	1506610946
-9.15	-0.886	-1.434	0.122	0	-0.61	7.936	-3.614	0.132	0.183	0.244	-0.549	8.099	3.9	0.938	0.122	-0.183	0.183	-9.15	-0.886	-1.434	0.122	0	-0.61	1.861	8.489	1.101	0.122	0.366	-0.061	1.956	9.426	-1.103	1.221	-1.099	-1.709	1506610946
-9.43	-0.659	-1.556	-0.122	-0.183	-0.488	7.936	-3.614	0.132	0.183	0.427	-0.549	8.035	3.712	1.059	0.183	0.122	0.244	-9.43	-0.659	-1.556	-0.122	-0.183	-0.488	1.82	8.604	0.88	0.122	0.366	-0.061	1.995	9.46	-1.177	0.977	-0.916	-1.526	1506610946
-9.776	-0.652	-1.406	-0.305	-0.488	-0.366	8.059	-2.961	-0.199	0.244	0.244	-0.671	8.254	3.713	1.035	0	0	0.183	-9.776	-0.652	-1.406	-0.305	-0.488	-0.366	1.648	8.866	0.811	-0.122	0.427	-0.061	1.505	9.702	-0.836	0.61	-0.854	-1.221	1506610946
-9.607	-0.746	-1.034	0	-0.549	-0.183	8.059	-2.961	-0.199	0.122	0.366	-0.671	8.461	3.712	1.078	-0.305	-0.122	0.122	-9.607	-0.746	-1.034	0	-0.549	-0.183	1.572	9.056	0.848	0	-0.061	-0.061	1.269	9.772	-0.933	0.183	-1.465	-0.977	1506610946
-9.739	-0.294	-1.336	-0.061	-0.122	-0.183	8.394	-2.692	0.156	0.061	0.183	-0.488	8.65	3.753	1.097	-0.427	-0.244	0.061	-9.739	-0.294	-1.336	-0.061	-0.122	-0.183	1.89	9.952	0.928	0	-0.061	-0.061	1.084	9.672	-1.299	-0.305	-1.831	-0.916	1506610946
-10.261	-0.123	-1.562	0.122	-0.122	-0.244	8.841	-2.805	0.156	0.061	0.183	-0.488	8.987	4.167	1.05	-0.61	-0.244	-0.305	-10.261	-0.123	-1.562	0.122	-0.122	-0.244	2.194	10.825	1.215	0.183	-0.305	-0.305	1.473	10.129	-1.692	-0.977	-1.77	-1.038	1506610946
-10.606	0.063	-1.572	0.122	-0.427	0.305	9.25	-3.029	-0.037	-0.061	-0.305	-0.244	9.701	4.688	1.024	-0.671	-0.366	-0.671	-10.606	0.063	-1.572	0.122	-0.427	0.305	2.097	10.84	1.34	-0.305	-1.099	-0.122	2.03	10.469	-1.506	-0.977	-1.77	-1.038	1506610946
-11.045	-0.621	-1.073	-0.488	-0.122	0.671	9.382	-3.144	-0.072	-0.122	-0.305	0	10.119	4.753	1.512	-0.488	-0.061	-0.549	-11.045	-0.621	-1.073	-0.488	-0.122	0.671	2.121	10.869	1.375	-0.305	-1.099	-0.122	2.488	10.724	-0.754	-1.587	-1.282	-0.977	1506610946
-11.709	-2.227	-1.391	-0.732	-0.183	0.427	9.794	-3.443	-0.354	-0.122	-0.305	0	9.946	4.902	1.926	-0.549	0.244	-0.671	-11.709	-2.227	-1.391	-0.732	-0.183	0.427	2.584	11.703	1.681	-0.244	-1.099	0	3.609	11.578	0.402	-4.15	-0.793	1.038	1506610947
-9.81	-3.664	-0.335	0.427	0.061	0.854	10.657	-4.033	-1.092	-0.305	-0.305	0.549	9.716	5.457	1.861	-0.671	0.305	-1.221	-9.81	-3.664	-0.335	0.427	0.061	0.854	2.712	10.474	1.987	-0.244	-1.77	-0.427	3.048	11.774	1.991	-4.15	-0.793	1.038	1506610947
-9.464	-2.513	0.779	1.16	0.183	1.343	10.311	-3.914	-1.037	-0.488	0.244	0.916	9.397	5.247	2.09	-0.549	0	-1.099	-9.464	-2.513	0.779	1.16	0.183	1.343	1.638	8.065	2.481	-0.244	-1.77	-0.427	1.754	10.119	1.663	-5.188	0.549	2.991	1506610947
-10.123	-1.595	0.435	0.732	-0.427	0.671	9.298	-3.454	-0.333	-0.732	0.854	0.305	8.636	4.675	2.524	-0.793	0.427	-0.244	-10.123	-1.595	0.435	0.732	-0.427	0.671	0.787	7.795	2.863	-0.183	0.549	0.122	1.382	11.072	0.98	-4.272	-1.465	4.578	1506610947
-10.366	-1.854	-0.171	0.122	-1.465	0.305	8.873	-3.626	-0.239	-1.099	1.648	-0.061	7.937	5.05	2.426	-1.038	0.366	-0.061	-10.366	-1.854	-0.171	0.122	-1.465	0.305	0.977	9.33	2.876	0.61	0.061	-0.122	0.706	11.163	0.757	-1.831	0.732	4.517	1506610947
-9.039	-1.361	0.221	-0.244	-0.732	0.366	9.228	-4.189	-0.681	-1.343	1.465	0.427	7.963	6.07	1.942	-1.16	-0.916	-0.305	-9.039	-1.361	0.221	-0.244	-0.732	0.366	1.187	9.613	2.899	0.61	0.061	-0.122	0.964	10.395	0.618	-1.526	2.136	4.15	1506610947
-8.582	-0.847	0.316	-0.488	-0.61	0.122	8.825	-4.26	-0.835	-1.282	1.099	0.854	8.299	6.08	1.852	-1.16	-0.977	0.061	-8.582	-0.847	0.316	-0.488	-0.61	0.122	1.263	8.689	2.73	0.427	-0.793	-0.488	1.247	9.538	1.024	-1.282	2.319	4.089	1506610947
-8.295	-0.864	0.5	-0.427	-0.244	-0.061	7.73	-3.919	-0.775	-1.221	0.916	0.488	7.812	5.155	2.22	-0.916	-0.427	0.366	-8.295	-0.864	0.5	-0.427	-0.244	-0.061	1.664	8.349	2.464	-0.122	-0.61	-0.183	0.584	8.314	1.123	-0.854	3.906	3.723	1506610947
-8.221	-0.964	0.745	-0.061	0.366	0.061	7.339	-3.656	-0.812	-0.549	0	-0.061	7.337	4.631	2.48	-0.671	-0.122	0.061	-8.221	-0.964	0.745	-0.061	0.366	0.061	2.023	8.549	2.384	-0.122	-0.61	-0.183	-0.492	7.829	1.062	-0.183	4.028	2.808	1506610947
-8.489	-0.652	0.691	0.122	0.854	0.122	7.344	-3.689	-1.096	-0.549	0	-0.061	7.44	4.558	2.322	-0.549	-0.305	-0.244	-8.489	-0.652	0.691	0.122	0.854	0.122	2.283	8.76	2.472	0.122	-0.427	-0.305	-1.067	7.929	1.333	0.305	2.93	1.587	1506610947
-9.215	-0.181	0.755	0.366	1.099	0.183	7.732	-3.718	-1.247	-0.244	-0.732	-0.061	7.861	4.404	2.217	-0.305	-0.183	-0.366	-9.215	-0.181	0.755	0.366	1.099	0.183	2.399	8.671	2.488	0.183	-0.244	-0.183	0.281	7.93	2.521	1.709	0.61	0.488	1506610947
-10.277	0.409	0.695	0.183	1.221	0.488	8.026	-3.847	-0.997	0.549	0.305	-0.305	8.303	4.243	2.456	0	-0.183	-0.244	-10.277	0.409	0.695	0.183	1.221	0.488	2.363	8.869	2.424	0.183	-0.244	-0.183	2.603	7.764	3.505	2.014	0.305	-0.305	1506610947
-10.738	0.372	0.372	-0.366	0.61	0.183	8.073	-3.987	-0.717	0.549	0.305	-0.305	8.736	4.459	2.631	0.061	-0.183	0	-10.738	0.372	0.372	-0.366	0.61	0.183	2.389	9.314	2.363	0.183	-0.122	0	4.461	9.348	4.442	2.563	-1.282	-1.465	1506610947
-11.482	1.324	0.876	-1.099	0.488	0.488	8.446	-4.113	-0.746	0.671	-0.61	-0.183	9.063	4.687	2.646	0.061	-0.183	0.183	-11.482	1.324	0.876	-1.099	0.488	0.488	2.559	9.678	2.326	0.366	-0.366	0	6.568	10.117	4.91	1.892	-1.831	-1.16	1506610947
-12.31	0.348	0.031	-1.526	-0.366	0.061	8.881	-4.192	-0.785	0.549	-1.099	0	9.19	4.75	2.478	0.183	-0.244	0.183	-12.31	0.348	0.031	-1.526	-0.366	0.061	3.039	10.318	2.196	0.366	-0.366	0	4.378	9.075	3.542	-0.854	2.93	0.916	1506610947
-11.634	-1.838	-0.232	-0.793	-1.099	-0.183	9.338	-4.488	-0.87	0.488	-0.977	0.183	9.344	4.877	2.202	0.488	0.061	0	-11.634	-1.838	-0.232	-0.793	-1.099	-0.183	3.45	11.128	1.863	0.183	-0.366	0.122	0.51	10.546	1.635	0.793	-1.648	-0.671	1506610947
-9.751	-1.931	0.291	0	-0.427	-0.061	9.557	-4.815	-0.848	0.671	-0.671	0.366	9.658	5.133	1.991	0.977	0.366	-0.488	-9.751	-1.931	0.291	0	-0.427	-0.061	3.353	11.177	1.657	0.122	0.122	0	1.321	11.027	3.551	2.991	-0.977	-1.587	1506610947
-9.159	-1.501	-0.55	-0.061	0.061	-0.427	9.229	-4.633	-0.469	0.977	-0.366	0.549	10.1	5.376	1.913	1.038	0.549	-0.488	-9.159	-1.501	-0.55	-0.061	0.061	-0.427	2.439	10.251	1.555	0.122	0.122	0	-0.026	9.771	0.05	1.282	-2.93	-1.099	1506610947
-9.307	-1.562	-1.725	-0.366	-0.488	-0.732	8.606	-3.967	0.089	1.038	-0.305	0.427	10.023	5.169	1.912	0.916	0.916	0	-9.307	-1.562	-1.725	-0.366	-0.488	-0.732	1.564	9.245	1.306	-0.122	0.854	0.061	2.163	9.612	-1.419	2.869	-1.953	-1.709	1506610947
-9.354	-1.84	-1.554	-0.549	-0.244	-0.305	8.026	-3.643	0.334	1.099	-0.061	0.183	9.183	4.807	1.806	0.916	1.16	0.488	-9.354	-1.84	-1.554	-0.549	-0.244	-0.305	1.347	8.99	0.835	-0.488	1.526	0.671	2.013	9.646	-0.807	2.502	-0.427	-1.465	1506610947
-9.399	-1.662	-1.203	-0.427	0.244	-0.061	8.085	-4.278	0.014	1.16	-0.366	-0.183	8.388	4.619	1.308	0.793	1.282	0.488	-9.399	-1.662	-1.203	-0.427	0.244	-0.061	1.298	9.67	0.742	-0.488	1.526	0.671	1.272	9.85	-0.294	1.892	1.709	-1.282	1506610947
-9.552	-1.172	-1.166	0	0.488	-0.183	8.085	-4.278	0.014	1.099	-0.793	-0.366	8.431	4.896	1.008	0.671	1.465	0	-9.552	-1.172	-1.166	0	0.488	-0.183	0.86	10.039	0.858	0.549	2.991	0.671	0.822	9.812	-0.79	1.465	0.61	-0.977	1506610947
-9.544	-0.772	-1.266	0.061	0.305	-0.488	8.902	-4.77	0.391	1.038	-0.732	-0.244	8.914	5.414	0.968	0.305	1.16	0	-9.544	-0.772	-1.266	0.061	0.305	-0.488	0.263	9.767	1.105	0.854	1.953	0.366	1.248	9.732	-1.287	1.16	-1.221	-0.977	1506610947
-9.41	-0.638	-1.363	-0.122	-0.061	-0.61	8.902	-4.77	0.391	0.916	-0.305	-0.305	8.703	5.373	1.292	0	0.244	0.549	-9.41	-0.638	-1.363	-0.122	-0.061	-0.61	0.561	8.887	1.123	0.854	1.953	0.366	1.822	9.52	-1.442	1.221	-1.587	-1.282	1506610947
-9.374	-0.711	-1.41	-0.427	-0.244	-0.671	8.341	-3.1	1.14	0.732	-0.061	-0.549	8.315	4.736	1.823	0	0.244	0.854	-9.374	-0.711	-1.41	-0.427	-0.244	-0.671	1.425	8.617	0.907	0.61	1.282	0.427	1.81	9.439	-1.066	1.404	-0.549	-1.465	1506610947
-9.457	-0.857	-1.322	-0.366	-0.366	-0.549	8.341	-3.1	1.14	0.549	-0.122	-0.61	7.87	4.319	1.944	0.061	0.122	0.732	-9.457	-0.857	-1.322	-0.366	-0.366	-0.549	1.908	8.722	0.798	0.549	1.404	0.305	1.735	9.509	-0.991	0.977	0.244	-1.343	1506610948
-9.621	-0.781	-1.109	-0.183	-0.244	-0.366	8.354	-2.76	0.705	0.488	-0.366	-0.488	7.868	4.154	1.873	0.122	0.427	0.549	-9.621	-0.781	-1.109	-0.183	-0.244	-0.366	1.885	8.827	0.597	0.549	1.404	0.305	1.239	9.609	-1.012	0.61	0.244	-1.099	1506610948
-9.795	-0.65	-1.007	0.061	-0.366	-0.305	8.655	-2.601	0.172	0.366	-0.183	-0.549	7.97	4.063	2.086	0	0.61	0.244	-9.795	-0.65	-1.007	0.061	-0.366	-0.305	1.8	9.043	0.461	0.488	1.282	0.305	1.075	9.817	-1.241	0.549	-0.366	-0.916	1506610948
-9.646	-0.633	-1.122	0.183	-0.183	-0.305	8.702	-2.631	0.248	0.061	0.244	-0.549	8.287	4.118	2.109	-0.305	0.793	0	-9.646	-0.633	-1.122	0.183	-0.183	-0.305	1.828	9.519	0.555	0.61	0.977	0.488	1.558	9.721	-1.424	0.305	-1.343	-0.977	1506610948
-9.595	-0.413	-1.503	0.244	-0.183	-0.183	8.964	-2.862	0.109	-0.305	0.061	-0.549	8.86	4.43	2.28	-0.244	1.099	-0.366	-9.595	-0.413	-1.503	0.244	-0.183	-0.183	2.201	10.091	0.699	0.61	0.977	0.488	2.01	9.649	-1.414	-0.183	-1.465	-0.977	1506610948
-9.558	-0.309	-1.603	0.366	-0.122	0.122	8.964	-2.862	0.109	-0.427	0.366	-0.488	8.9	4.883	2.418	-0.183	0.916	-0.488	-9.558	-0.309	-1.603	0.366	-0.122	0.122	2.377	9.954	0.891	0.549	0.732	0.366	1.877	9.832	-1.251	-0.732	-1.16	-0.732	1506610948
-10.42	-0.325	-1.42	0.244	-0.244	0.671	8.616	-3.072	0.373	-0.549	0.488	-0.427	8.667	4.84	2.793	-0.549	0.854	-0.122	-10.42	-0.325	-1.42	0.244	-0.244	0.671	2.269	9.572	0.827	-0.244	0.305	0.488	1.818	9.993	-1.103	-1.709	-1.526	-0.366	1506610948
-11.306	-0.855	-0.912	-0.488	0.122	0.488	8.583	-3.167	-0.104	-0.549	0.122	-0.488	8.501	4.667	3.175	-0.671	1.221	-0.183	-11.306	-0.855	-0.912	-0.488	0.122	0.488	2.339	10.381	0.828	-0.244	0.305	0.488	2.369	10.697	-0.34	-2.441	-1.038	-0.244	1506610948
-11.328	-2.507	-0.83	-0.793	-0.122	0	8.583	-3.167	-0.104	-0.549	-0.244	-0.122	8.518	5.212	3.029	-0.549	1.526	-0.793	-11.328	-2.507	-0.83	-0.793	-0.122	0	3.2	11.697	1.238	-0.183	0.183	0.671	2.183	11.433	0.926	-2.991	-1.221	0.122	1506610948
-10.255	-3.508	0.017	0.305	-0.183	0.427	8.983	-4.587	-0.982	-0.793	-0.183	0.793	8.1	5.905	3.126	-0.549	1.465	-1.404	-10.255	-3.508	0.017	0.305	-0.183	0.427	3.328	10.539	1.766	0.549	0.305	-0.366	2.004	11.208	1.503	-4.089	-1.038	0.977	1506610948
-9.185	-2.549	0.982	0.793	-0.122	0.427	8.983	-4.587	-0.982	-0.916	-0.183	1.465	7.443	5.493	3.589	-0.549	0.549	-1.648	-9.185	-2.549	0.982	0.793	-0.122	0.427	2.311	8.623	2.007	0.549	0.305	-0.366	0.799	10.168	1.438	-3.906	0.488	2.563	1506610948
-10.353	-1.767	0.142	0.061	-1.099	-0.549	8.467	-4.494	-1.034	-1.038	0.366	1.343	6.973	4.981	3.979	-0.366	0.732	-1.526	-10.353	-1.767	0.142	0.061	-1.099	-0.549	1.45	8.308	2.269	0.244	0.977	-0.183	-0.077	10.791	0.468	-2.869	0.61	3.418	1506610948
-9.804	-2.335	0.276	-0.244	-1.038	-0.732	6.941	-4.534	-0.825	-1.16	0.549	1.16	6.484	5.504	3.821	-0.366	0.671	-1.526	-9.804	-2.335	0.276	-0.244	-1.038	-0.732	1.843	9.644	2.306	0.488	0.854	0.305	-0.802	10.635	0.828	-1.953	0.916	2.747	1506610948
-9.361	-2.074	0.654	-0.183	-0.732	-0.488	6.852	-5.278	-0.94	-0.549	0.244	1.709	6.358	6.313	3.786	-0.061	-0.183	-1.892	-9.361	-2.074	0.654	-0.183	-0.732	-0.488	2.315	9.605	2.36	0.488	0.854	0.305	-0.501	9.819	1.117	-1.343	1.77	2.136	1506610948
-9.152	-1.779	0.944	-0.183	-0.61	-0.793	6.816	-5.646	-1.157	-0.488	-0.977	2.563	6.608	6.267	3.795	0.427	0.122	-2.075	-9.152	-1.779	0.944	-0.183	-0.61	-0.793	2.133	8.813	2.39	0.61	0.671	-0.061	0.144	9.397	1.196	-0.916	2.136	1.648	1506610948
-9.128	-1.83	1.062	0	-0.183	-0.61	6.983	-5.816	-1.189	-0.305	-1.404	2.502	6.156	6.097	3.972	0.427	0.305	-1.892	-9.128	-1.83	1.062	0	-0.183	-0.61	1.726	8.709	2.021	0.549	1.404	0.244	-0.233	8.806	1.378	0.122	3.601	1.404	1506610948
-9.183	-1.656	1.151	0.549	0.366	-0.061	6.983	-5.816	-1.189	-0.244	0.366	2.38	5.778	6.303	3.923	0.305	0	-2.075	-9.183	-1.656	1.151	0.549	0.366	-0.061	1.69	8.927	1.944	0.549	1.404	0.244	-0.426	8.943	1.926	0.977	3.174	0.366	1506610948
-9.164	-1.172	0.648	-0.366	-0.061	-0.305	6.747	-6.062	-1.087	-0.183	0.305	2.502	5.91	6.86	3.869	0.732	-0.366	-2.502	-9.164	-1.172	0.648	-0.366	-0.061	-0.305	1.932	9.202	2.283	0.916	0.977	0.305	1.54	8.976	1.928	1.404	2.014	-0.122	1506610948
-9.319	-1.144	0.823	-1.099	-0.122	-0.488	6.598	-6.855	-1.336	0.061	-0.61	2.441	5.821	7.427	3.613	0.854	-0.061	-2.136	-9.319	-1.144	0.823	-1.099	-0.122	-0.488	1.864	9.432	2.315	0.916	1.77	-0.061	1.043	9.451	2.431	2.441	1.953	-0.122	1506610948
-9.507	-1.658	0.944	-1.038	0.427	-0.427	6.581	-7.284	-1.389	0.427	0.488	2.136	5.993	7.945	3.732	0.977	0.61	-1.709	-9.507	-1.658	0.944	-1.038	0.427	-0.427	1.574	9.796	1.942	0.916	1.77	-0.061	0.244	9.105	3.003	1.282	3.662	0.183	1506610948
-9.822	-2.097	0.645	-0.61	0.488	-0.671	6.272	-7.376	-1.074	0.488	0.671	2.136	5.953	8.397	3.853	1.16	0.488	-1.648	-9.822	-2.097	0.645	-0.61	0.488	-0.671	1.516	9.891	1.715	0.732	1.77	-0.183	0.202	9.357	3.322	-0.061	0.854	-0.366	1506610948
-9.702	-2.396	0.742	-0.061	0.732	-0.427	6.148	-7.44	-0.847	0.183	0.244	2.136	5.589	8.576	3.984	1.038	0.122	-1.404	-9.702	-2.396	0.742	-0.061	0.732	-0.427	1.564	9.816	1.439	0.427	1.038	-0.488	-0.397	9.819	1.129	0.854	-2.502	-0.61	1506610948
-9.942	-2.479	0.159	0.122	0.61	-0.488	6.34	-7.558	-0.721	0.244	0.061	2.014	5.501	8.431	3.949	1.038	0.122	-1.404	-9.942	-2.479	0.159	0.122	0.61	-0.488	1.499	9.722	1.281	0.427	1.038	-0.488	1.759	9.873	1.872	1.587	-1.282	-1.16	1506610948
-9.841	-2.072	-0.307	0.122	0.427	-0.549	6.564	-7.855	-0.764	0.183	-0.488	1.526	5.685	8.475	3.872	1.16	0.793	-1.038	-9.841	-2.072	-0.307	0.122	0.427	-0.549	1.247	9.895	1.11	0.366	0.977	-0.427	1.897	10.255	1.221	0.916	0.549	-0.732	1506610948
-9.694	-1.878	-0.41	-0.244	0.305	-0.427	6.443	-7.933	-0.593	-0.061	-0.366	0.793	5.597	8.783	3.62	0.854	0.366	-0.732	-9.694	-1.878	-0.41	-0.244	0.305	-0.427	1.389	9.881	0.993	0.061	0.244	-0.488	1.253	9.926	1.396	1.099	-0.488	-0.549	1506610948
-9.737	-1.961	-0.502	-0.366	0.061	-0.366	6.198	-7.449	-0.311	-0.122	0	0.488	5.627	8.512	3.522	0.854	0.732	-0.427	-9.737	-1.961	-0.502	-0.366	0.061	-0.366	1.707	9.403	0.957	0.061	0.244	-0.488	1.402	9.832	1.293	0.854	0.366	-0.366	1506610949
-9.628	-2.137	-0.548	-0.366	0.122	-0.366	6.129	-7.135	-0.256	-0.061	0.122	0.488	5.43	8.077	3.437	0.732	0.244	-0.305	-9.628	-2.137	-0.548	-0.366	0.122	-0.366	1.677	9.274	0.792	0.061	0.244	-0.488	1.333	9.841	0.77	0.549	-0.427	-0.427	1506610949
-9.574	-2.184	-0.536	-0.366	0.183	-0.305	6.371	-7.454	-0.389	-0.061	-0.061	0.427	5.56	8.126	3.316	0.427	0.244	-0.183	-9.574	-2.184	-0.536	-0.366	0.183	-0.305	1.749	9.581	0.696	0.183	0.061	-0.366	1.39	9.887	0.645	0.854	0.244	-0.366	1506610949
-9.641	-2.218	-0.592	-0.244	0.122	-0.305	5.947	-7.392	-0.256	0.244	0.366	0.061	5.505	8.274	3.152	0.488	0.427	-0.122	-9.641	-2.218	-0.592	-0.244	0.122	-0.305	1.767	9.679	0.79	0.183	0.061	-0.366	1.212	9.851	0.773	0.488	0.244	-0.244	1506610949
-9.666	-2.18	-0.632	-0.183	0.061	-0.244	5.674	-7.236	-0.102	0.122	0.183	0	5.312	8.337	3.041	0.549	0.244	-0.122	-9.666	-2.18	-0.632	-0.183	0.061	-0.244	1.613	9.627	0.706	0.122	0.183	-0.366	1.285	9.903	0.744	0.427	0.244	-0.183	1506610949
-9.673	-2.186	-0.635	-0.183	0	-0.183	5.674	-7.236	-0.102	0.061	0.183	0.122	5.085	8.476	2.905	0.305	0.061	-0.244	-9.673	-2.186	-0.635	-0.183	0	-0.183	1.464	9.772	0.677	0.061	-0.122	-0.366	1.258	9.897	0.513	0.244	0.122	-0.061	1506610949
-9.678	-2.233	-0.66	-0.122	0	-0.183	5.502	-7.324	-0.287	0.122	0.488	0.305	5.144	8.489	2.999	0.183	0.061	-0.061	-9.678	-2.233	-0.66	-0.122	0	-0.183	1.288	9.845	0.715	0.061	-0.122	-0.366	1.235	9.929	0.498	0.183	0.061	-0.061	1506610949
-9.607	-2.312	-0.689	-0.061	0.061	-0.183	5.887	-7.381	-0.309	0.183	0.122	0.183	5.371	8.649	3.268	0	0	0.122	-9.607	-2.312	-0.689	-0.061	0.061	-0.183	1.287	9.926	0.696	0	-0.183	-0.427	1.223	9.911	0.536	0.122	0.183	0	1506610949
-9.579	-2.334	-0.695	0	0.122	-0.122	5.887	-7.381	-0.309	0.183	0.671	0.061	5.46	8.595	3.182	0.183	0.366	-0.061	-9.579	-2.334	-0.695	0	0.122	-0.122	1.519	9.781	0.699	-0.244	-0.427	-0.305	1.132	9.898	0.388	0.122	0.183	0	1506610949
-9.588	-2.324	-0.687	0.061	0.122	-0.122	5.562	-7.232	0.043	0.061	0.916	0	5.461	8.361	3.035	0.122	0.366	0.061	-9.588	-2.324	-0.687	0.061	0.122	-0.122	1.482	9.619	0.639	-0.244	-0.427	-0.305	1.122	9.886	0.416	0.061	0	0	1506610949
-9.597	-2.316	-0.691	0.122	0.061	-0.061	5.517	-7.205	0.106	-0.061	0.366	-0.061	5.306	8.18	3.124	0.122	-0.061	-0.061	-9.597	-2.316	-0.691	0.122	0.061	-0.061	1.48	9.589	0.627	0	-0.244	-0.244	1.092	9.889	0.39	0.061	-0.061	-0.061	1506610949
-9.595	-2.211	-0.669	0.122	0.061	-0.061	5.673	-7.172	0.056	0	-0.122	0	5.207	8.193	3.248	0.122	-0.183	-0.183	-9.595	-2.211	-0.669	0.122	0.061	-0.061	1.592	9.644	0.812	0	-0.305	-0.061	1.092	9.889	0.39	0	-0.122	-0.061	1506610949
-9.569	-2.151	-0.648	0.122	0.061	-0.061	5.673	-7.172	0.056	-0.122	-0.061	0.122	5.085	8.269	3.369	0	-0.183	-0.122	-9.569	-2.151	-0.648	0.122	0.061	-0.061	1.465	9.694	0.8	0	-0.305	-0.061	1.193	9.838	0.451	0	-0.061	0	1506610949
-9.619	-2.108	-0.617	0.122	0.061	0.061	5.615	-7.337	-0.031	-0.183	-0.061	0	5.123	8.38	3.303	-0.122	-0.427	-0.122	-9.619	-2.108	-0.617	0.122	0.061	0.061	1.3	9.647	0.833	-0.061	-0.183	0	1.315	9.804	0.547	-0.061	-0.122	-0.061	1506610949
-9.686	-1.966	-0.535	0.061	0	0.122	5.528	-7.339	-0.031	-0.122	-0.244	-0.061	5.175	8.363	3.118	-0.061	-0.366	-0.061	-9.686	-1.966	-0.535	0.061	0	0.122	1.293	9.605	0.892	-0.122	-0.427	0	1.421	9.824	0.586	-0.122	-0.122	0	1506610949
-9.856	-1.708	-0.364	-0.061	-0.122	0.183	5.528	-7.339	-0.031	-0.122	-0.488	-0.122	5.169	8.422	3.013	0	-0.427	0	-9.856	-1.708	-0.364	-0.061	-0.122	0.183	1.223	9.723	0.967	-0.122	-0.427	0	1.488	9.838	0.73	-0.183	0	0.061	1506610949
-9.966	-1.434	-0.055	-0.488	-0.549	0.244	5.467	-7.464	-0.111	-0.183	-0.732	-0.244	5.367	8.709	3.04	0	-0.366	-0.061	-9.966	-1.434	-0.055	-0.488	-0.549	0.244	1.024	9.994	1.08	-0.244	-0.671	0	1.695	9.855	1.093	-0.183	0.122	0.061	1506610949
-10.148	-1.452	0.333	-1.038	-1.221	0.122	5.145	-8.459	-0.294	-0.427	-0.732	-0.549	5.308	9.132	3.086	-0.366	-0.488	0.244	-10.148	-1.452	0.333	-1.038	-1.221	0.122	0.925	10.2	1.446	-0.549	-1.77	-0.427	1.695	9.855	1.093	-0.183	0.427	0.061	1506610949
-10.045	-1.584	0.508	-1.282	-1.099	0.244	5	-8.814	0.03	-0.061	-0.244	-1.099	5.514	9.289	3.206	-0.366	-0.488	0.244	-10.045	-1.584	0.508	-1.282	-1.099	0.244	1.06	10.229	1.962	-0.549	-1.77	-0.427	2.584	9.856	1.822	-0.366	0.732	0.244	1506610949
-9.583	-1.41	0.849	-1.526	-0.732	0.305	4.173	-8.985	0.006	0.366	0.305	-1.465	6.022	9.115	3.141	-0.549	0.793	2.319	-9.583	-1.41	0.849	-1.526	-0.732	0.305	1.863	10.113	2.345	-0.916	-2.38	-0.671	2.574	10.026	1.879	-0.61	1.038	0.793	1506610949
-9.678	-0.712	1.047	-1.831	-0.366	0.61	3.149	-8.99	-0.592	0.549	-0.183	-1.404	6.476	8.581	3.163	-0.549	0.793	2.319	-9.678	-0.712	1.047	-1.831	-0.366	0.61	2.859	9.729	2.517	-1.404	-2.747	-0.916	2.574	10.026	1.879	-0.732	1.77	1.404	1506610949
-9.783	-0.494	0.767	-2.991	-0.61	0.244	2.065	-8.803	-1.377	0.549	-1.709	-0.977	6.735	7.607	3.1	1.282	2.319	3.723	-9.783	-0.494	0.767	-2.991	-0.61	0.244	3.779	9.354	2.626	-1.587	-2.38	-1.16	1.748	9.325	0.971	-0.732	2.686	1.77	1506610949
-9.027	-0.711	0.577	-4.028	-0.183	-0.183	1.28	-8.922	-2.084	0.732	-2.625	0.061	6.71	6.682	2.786	3.052	2.808	3.418	-9.027	-0.711	0.577	-4.028	-0.183	-0.183	4.433	9.318	2.469	-1.892	-1.038	-0.977	0.543	8.97	0.016	-0.122	2.808	1.221	1506610949
-8.794	-1.507	0.244	-5.005	0.183	-0.854	1.105	-9.088	-2.997	1.343	-3.235	1.282	6.754	6.18	2.393	5.127	3.174	2.686	-8.794	-1.507	0.244	-5.005	0.183	-0.854	4.719	8.97	2.192	-1.892	0.61	-0.732	0.543	8.97	0.016	0.671	3.479	0.244	1506610949
-9.465	-2.622	-0.163	-5.31	0.549	-1.16	1.105	-9.088	-2.997	2.686	-4.028	2.502	6.442	5.599	2.068	7.141	3.357	1.892	-9.465	-2.622	-0.163	-5.31	0.549	-1.16	4.711	8.416	1.793	-1.892	2.014	-0.671	-1.906	9.368	0.845	1.831	3.845	-0.793	1506610949
-10.623	-3.11	-1.121	-4.333	-0.183	-1.221	1.341	-9.287	-3.589	4.089	-4.944	3.235	5.904	5.225	1.957	8.423	3.906	1.038	-10.623	-3.11	-1.121	-4.333	-0.183	-1.221	4.204	8.876	0.804	-1.343	4.028	-0.549	-1.14	10.641	0.831	2.563	2.808	-1.465	1506610950
-9.618	-1.867	-1.495	-4.822	-0.61	-1.465	2.019	-10.746	-5.1	5.249	-6.042	3.418	5.924	5.599	1.73	8.606	4.7	-0.183	-9.618	-1.867	-1.495	-4.822	-0.61	-1.465	2.882	9.842	-0.157	-0.732	5.981	-0.244	-1.14	10.641	0.831	3.357	0.854	-1.343	1506610950
-9.467	-0.796	-2.268	-5.981	-0.732	-1.16	2.019	-10.746	-5.1	5.798	-6.897	3.784	6.34	6.4	1.616	8.484	5.432	-1.221	-9.467	-0.796	-2.268	-5.981	-0.732	-1.16	1.225	9.961	-0.522	-0.61	7.324	0.244	1.998	9.848	0.449	3.357	2.136	-0.854	1506610950
-10.109	-0.54	-3.156	-6.653	-1.038	-1.099	3.07	-10.012	-4.621	5.493	-7.385	4.15	6.825	6.982	1.384	8.057	6.409	-1.404	-10.109	-0.54	-3.156	-6.653	-1.038	-1.099	-0.184	10.033	-0.507	-0.61	7.629	0.916	3.405	9.883	-1.089	1.831	4.639	-0.732	1506610950
-9.847	-0.958	-3.257	-7.263	-1.038	-0.916	3.07	-10.012	-4.621	4.456	-7.324	4.272	6.956	7.534	0.945	6.958	7.08	-1.221	-9.847	-0.958	-3.257	-7.263	-1.038	-0.916	-0.845	10.712	-0.245	-0.977	7.69	1.892	3.405	9.883	-1.089	1.831	4.456	-0.305	1506610950
-9.842	-1.477	-3.356	-7.324	-0.854	-0.488	3.176	-10.176	-4.432	3.723	-7.263	4.211	7.028	8.095	0.818	5.676	6.714	-1.404	-9.842	-1.477	-3.356	-7.324	-0.854	-0.488	-0.802	10.893	0.295	-0.488	7.141	2.38	2.629	9.948	-1.492	1.404	3.784	-0.305	1506610950
-9.524	-1.666	-3.536	-7.019	-0.793	-0.488	3.213	-9.917	-4.449	3.54	-7.446	4.089	7.563	8.305	0.774	4.822	6.104	-1.526	-9.524	-1.666	-3.536	-7.019	-0.793	-0.488	-0.864	10.356	0.678	0.244	6.409	2.136	2.689	9.796	-1.919	0.916	4.028	-0.305	1506610950
-9.329	-1.757	-3.87	-6.958	-1.038	-0.61	3.145	-9.149	-4.118	3.357	-7.812	3.479	7.778	8.093	0.482	3.906	5.737	-0.854	-9.329	-1.757	-3.87	-6.958	-1.038	-0.61	-1.081	10.067	0.659	0.488	6.348	2.075	2.689	9.796	-1.919	0.916	4.7	-0.427	1506610950
-9.344	-2.088	-4.127	-7.019	-1.221	-0.671	3.145	-9.149	-4.118	2.747	-8.24	2.563	7.801	7.878	0.34	3.113	5.615	-0.061	-9.344	-2.088	-4.127	-7.019	-1.221	-0.671	-1.262	10.087	0.624	0.305	6.104	2.38	1.993	9.775	-2.202	0.671	5.432	-0.549	1506610950
-9.342	-2.51	-4.189	-6.775	-1.282	-0.671	3.08	-8.492	-3.381	2.014	-7.935	1.953	7.77	7.727	0.267	2.563	5.432	0.244	-9.342	-2.51	-4.189	-6.775	-1.282	-0.671	-1.262	10.087	0.624	0.305	5.432	2.686	1.354	10.002	-2.022	0.244	5.371	-0.549	1506610950
-9.249	-2.718	-4.087	-6.409	-1.404	-0.732	3.14	-8.324	-2.883	1.465	-7.507	1.77	7.843	7.662	0.038	2.563	5.432	0.244	-9.249	-2.718	-4.087	-6.409	-1.404	-0.732	-1.115	10.165	0.636	0.61	5.005	2.869	1.354	10.002	-2.022	-0.244	4.822	-0.427	1506610950
-9.118	-2.766	-4.043	-5.92	-1.526	-0.732	3.385	-8.235	-2.224	0.793	-7.141	1.77	8.037	7.625	-0.309	1.404	5.005	0.671	-9.118	-2.766	-4.043	-5.92	-1.526	-0.732	-0.58	10.18	0.674	0.793	4.883	2.869	0.723	10.025	-2.33	-0.61	4.395	-0.305	1506610950
-9.012	-2.596	-4.09	-5.554	-1.526	-0.854	3.385	-8.235	-2.224	0	-6.47	1.77	7.99	7.517	-0.717	1.404	5.005	0.671	-9.012	-2.596	-4.09	-5.554	-1.526	-0.854	-0.58	10.18	0.674	0.854	4.761	2.808	0.723	10.025	-2.33	-0.793	3.967	-0.366	1506610950
-8.838	-2.408	-4.238	-5.31	-1.282	-0.977	3.728	-8.339	-0.847	-0.854	-5.859	1.465	7.849	7.327	-1.048	0.916	4.211	1.404	-8.838	-2.408	-4.238	-5.31	-1.282	-0.977	0.11	10.244	0.596	0.977	4.639	2.686	0.528	9.967	-2.498	-1.16	3.662	-0.488	1506610950
-8.881	-2.381	-4.219	-5.005	-1.282	-0.977	3.728	-8.339	-0.847	-1.465	-5.188	1.099	7.687	7.198	-1.383	1.16	4.211	1.465	-8.881	-2.381	-4.219	-5.005	-1.282	-0.977	0.257	10.214	0.593	1.099	4.883	2.502	0.056	9.845	-2.606	-0.916	3.235	-0.549	1506610950
-8.774	-2.369	-3.939	-4.578	-1.282	-0.854	3.881	-8.942	0.256	-1.648	-4.456	0.732	7.306	7.108	-1.485	1.648	4.089	1.526	-8.774	-2.369	-3.939	-4.578	-1.282	-0.854	0.189	10.018	0.499	1.099	4.883	2.258	-0.26	9.796	-2.346	-0.916	3.235	-0.732	1506610950
-8.738	-2.436	-3.502	-3.906	-1.282	-0.549	4.003	-8.926	1.008	-1.648	-3.784	0.427	6.868	7.052	-1.334	2.136	3.906	1.465	-8.738	-2.436	-3.502	-3.906	-1.282	-0.549	-0.315	9.786	0.579	1.099	4.639	2.014	-0.26	9.796	-2.346	-0.854	2.747	-0.916	1506610950
-9.104	-2.25	-2.69	-3.54	-1.282	0	4.003	-8.926	1.008	-1.709	-2.991	0.122	6.417	7.199	-0.928	2.38	3.906	1.282	-9.104	-2.25	-2.69	-3.54	-1.282	0	-0.812	9.685	0.943	0.916	4.395	2.075	0.633	9.869	-0.298	-1.282	2.136	-0.977	1506610950
-9.938	-1.918	-1.808	-3.723	-1.343	0.305	3.805	-9.421	2.302	-1.831	-2.075	-0.122	5.773	7.66	-0.438	2.258	3.296	1.099	-9.938	-1.918	-1.808	-3.723	-1.343	0.305	-0.481	9.942	1.926	0.916	4.089	2.258	1.453	10.41	0.494	-2.258	1.892	-0.671	1506610950
-10.767	-2.353	-0.841	-2.686	-2.38	0.732	3.65	-9.679	2.182	-1.465	-1.77	-0.183	5.146	8.384	0.071	1.831	1.892	0.854	-10.767	-2.353	-0.841	-2.686	-2.38	0.732	0.257	9.911	3.34	1.526	3.418	1.831	1.453	10.41	0.494	-3.845	1.648	0.122	1506610950
-11.218	-1.985	-0.766	-3.296	-3.174	0.793	3.65	-9.679	2.182	-0.427	-2.319	-0.305	4.861	9.045	0.779	1.465	0.793	0.671	-11.218	-1.985	-0.766	-3.296	-3.174	0.793	0.952	9.878	4.215	2.625	3.54	0.916	5.173	9.558	-0.219	-4.211	4.944	1.892	1506610950
-10.794	-1.577	-0.528	-3.845	-2.747	0.793	3.699	-9.562	1.647	0.732	-2.808	-1.038	4.488	9.679	1.078	1.16	0.366	0.732	-10.794	-1.577	-0.528	-3.845	-2.747	0.793	1.793	10.447	4.368	2.686	3.601	0.305	6.641	9.332	-1.793	-1.709	6.897	2.197	1506610950
-10.167	-1.596	-0.356	-4.089	-1.404	0.916	3.743	-10.123	0.912	1.465	-2.686	-1.648	4.17	10.164	1.408	1.343	0.122	0.488	-10.167	-1.596	-0.356	-4.089	-1.404	0.916	1.793	10.447	4.368	2.258	3.601	-0.244	6.641	9.332	-1.793	1.77	9.949	2.38	1506610950
-9.271	-1.769	-0.354	-4.211	-0.671	0.732	3.657	-10.436	0.138	1.831	-2.502	-2.075	4.079	9.924	2.099	1.343	0.122	0.488	-9.271	-1.769	-0.354	-4.211	-0.671	0.732	2.097	10.213	3.965	0.977	3.052	-0.183	4.334	11.035	-1.782	2.075	13.123	3.662	1506610950
-8.343	-1.884	-0.452	-5.005	-0.793	0.122	3.592	-10	-0.45	1.77	-2.441	-2.808	3.773	9.252	2.627	2.869	2.38	-0.671	-8.343	-1.884	-0.452	-5.005	-0.793	0.122	1.706	9.002	2.763	0	2.38	0	-2.832	11.267	0.038	1.709	11.108	5.371	1506610950
-8.824	-1.808	-0.159	-4.15	-0.488	0.305	3.031	-8.795	-0.799	1.526	-2.441	-3.723	3.411	8.567	2.95	2.808	2.808	-1.404	-8.824	-1.808	-0.159	-4.15	-0.488	0.305	1.591	8.78	2.492	-0.366	2.075	0.061	-2.832	11.267	0.038	0.305	5.798	5.31	1506610951
-9.371	-1.443	-0.079	-3.54	-0.549	0.427	3.031	-8.795	-0.799	1.343	-2.319	-4.456	3.297	8.319	2.902	2.197	2.258	-2.136	-9.371	-1.443	-0.079	-3.54	-0.549	0.427	1.453	8.861	2.409	-0.366	2.319	0.061	1.22	10.225	0.75	-0.61	4.395	4.944	1506610951
-9.432	-0.967	-0.063	-3.296	-0.549	0.488	2.311	-8.494	-0.833	1.221	-2.441	-4.517	3.624	8.412	2.745	1.526	1.831	-2.747	-9.432	-0.967	-0.063	-3.296	-0.549	0.488	1.247	8.977	2.513	-0.122	2.38	0	2.308	9.875	0.319	0.305	4.761	4.822	1506610951
-9.183	-0.732	0.073	-3.235	-0.305	0.366	2.188	-8.347	-0.731	1.038	-2.441	-3.967	3.911	8.659	2.521	1.282	1.465	-3.052	-9.183	-0.732	0.073	-3.235	-0.305	0.366	1.247	8.977	2.513	0.122	2.441	0.122	2.308	9.875	0.319	0.916	5.981	4.517	1506610951
-9.019	-0.819	0.599	-2.686	0.183	0.366	2.188	-8.347	-0.731	0.732	-2.563	-3.113	4.136	9.026	2.339	1.16	0.977	-3.174	-9.019	-0.819	0.599	-2.686	0.183	0.366	1.096	9.089	2.749	0.305	2.319	0.305	-0.154	8.788	0.691	1.221	7.141	3.601	1506610951
-9.258	-0.702	0.209	-2.197	0.305	0.244	2.327	-8.032	-0.48	0.488	-2.563	-2.136	4.375	9.409	2.195	1.038	0.671	-2.93	-9.258	-0.702	0.209	-2.197	0.305	0.244	1.18	9.179	2.869	0.305	1.892	0.244	-0.078	8.138	1.872	1.526	5.371	2.319	1506610951
-9.956	-0.746	0.014	-2.197	-0.183	0.061	3.049	-7.297	0.321	0.244	-2.014	-1.099	4.347	9.622	1.98	1.038	0.671	-2.93	-9.956	-0.746	0.014	-2.197	-0.183	0.061	1.18	9.179	2.869	0.183	1.587	0.122	-0.078	8.138	1.872	2.258	2.93	1.343	1506610951
-9.935	-0.49	0.36	-2.258	0.366	0.122	3.049	-7.297	0.321	0.183	-1.343	0.061	4.106	9.793	1.799	0.671	0.122	-1.892	-9.935	-0.49	0.36	-2.258	0.366	0.122	1.681	9.69	2.952	0.122	1.404	0	2.606	9.375	3.642	1.953	2.808	0.549	1506610951
-11.338	-0.336	0.697	-2.136	0.488	0.061	3.346	-8.006	0.147	0.488	-1.404	1.221	3.975	10.031	1.772	0.61	0	-1.648	-11.338	-0.336	0.697	-2.136	0.488	0.061	1.75	9.978	3.185	0.122	1.343	-0.122	2.795	9.238	3.523	0.366	2.014	0.183	1506610951
-11.511	-1.208	0.231	-1.526	0.305	-0.061	3.706	-8.942	-0.2	0.854	-1.831	2.258	3.998	10.399	1.854	0.671	0.366	-1.526	-11.511	-1.208	0.231	-1.526	0.305	-0.061	1.75	9.978	3.185	0.183	1.343	0	2.795	9.238	3.523	-0.732	1.16	-0.061	1506610951
-11.054	-1.791	-0.115	-0.732	0	0	3.969	-10.088	-0.596	1.099	-2.075	3.174	3.93	11.079	1.918	0.732	0.793	-1.465	-11.054	-1.791	-0.115	-0.732	0	0	1.581	10.878	3.244	0.244	1.221	0.122	2.067	11.176	2.217	1.648	-2.075	-1.831	1506610951
-10.094	-1.639	-0.279	-0.61	-0.061	-0.366	4.023	-10.427	-0.833	1.221	-2.136	3.662	3.976	11.502	2.038	0.61	1.16	-1.343	-10.094	-1.639	-0.279	-0.61	-0.061	-0.366	0.696	10.471	3.189	0.366	1.16	0.244	1.915	10.365	2.141	2.502	-0.732	-1.282	1506610951
-9.361	-1.695	-0.971	-0.793	-0.183	-0.671	4.023	-10.427	-0.833	1.099	-2.075	3.662	3.968	11.242	2.042	0.366	1.404	-0.793	-9.361	-1.695	-0.971	-0.793	-0.183	-0.671	0.696	10.471	3.189	0.122	0.977	0.549	1.915	10.365	2.141	1.77	-3.723	-1.892	1506610951
-9.17	-2.048	-1.42	-0.732	-0.427	-0.488	3.978	-9.816	-0.682	0.732	-2.075	3.174	3.559	10.371	1.742	-0.183	1.099	0.244	-9.17	-2.048	-1.42	-0.732	-0.427	-0.488	0.203	8.649	2.199	-0.061	0.488	0.793	2.487	9.777	-0.739	2.686	-3.052	-1.953	1506610951
-9.449	-2.052	-1.531	-0.977	-0.122	-0.122	3.543	-7.851	-0.262	0.427	-2.014	2.319	2.869	9.258	1.134	-0.916	0.061	1.221	-9.449	-2.052	-1.531	-0.977	-0.122	-0.122	0.483	8.67	1.778	-0.427	0.305	0.916	2.521	9.762	-0.305	2.258	0.122	-1.892	1506610951
-9.439	-1.798	-1.432	-0.977	0.122	0	3.467	-8.637	-0.109	0.305	-2.197	1.404	2.323	9.083	0.342	-1.526	-0.854	1.343	-9.439	-1.798	-1.432	-0.977	0.122	0	0.483	8.67	1.778	-0.244	1.038	1.038	2.521	9.762	-0.305	1.831	1.465	-1.404	1506610951
-9.525	-1.581	-1.317	-0.793	0.305	-0.061	3.467	-8.637	-0.109	0.244	-2.075	0.916	2.763	9.918	-0.397	-2.075	-0.427	0.61	-9.525	-1.581	-1.317	-0.793	0.305	-0.061	0.103	10.014	2.102	0.732	2.258	0.977	1.077	9.928	-0.935	1.526	0.61	-1.099	1506610951
-9.355	-1.352	-1.325	-0.671	0.244	-0.244	3.528	-8.728	0.708	-0.061	-1.587	0.732	3.527	10.069	-1.081	-2.014	1.282	0.061	-9.355	-1.352	-1.325	-0.671	0.244	-0.244	-0.044	9.615	2.294	1.221	2.502	0.916	1.561	9.714	-1.341	1.16	-1.038	-1.099	1506610951
-9.312	-1.364	-1.384	-0.793	0	-0.305	3.38	-8.131	1.059	-0.122	-1.404	0	3.372	9.373	-1.334	-1.038	1.892	0.732	-9.312	-1.364	-1.384	-0.793	0	-0.305	-0.044	9.615	2.294	1.099	1.709	0.854	1.561	9.714	-1.341	0.977	-0.427	-1.099	1506610951
-9.472	-1.633	-1.495	-0.793	-0.244	-0.427	3.38	-8.131	1.059	-0.061	-1.526	-0.854	3.005	8.83	-1.043	-1.038	1.892	0.732	-9.472	-1.633	-1.495	-0.793	-0.244	-0.427	0.154	9.128	2.066	0.61	1.465	0.793	1.693	9.435	-1.424	1.099	0.183	-1.221	1506610951
-9.53	-1.654	-1.308	-0.549	-0.305	-0.305	2.889	-8.288	1.069	-0.061	-1.099	-1.282	3.125	9.104	-0.859	1.282	1.16	1.953	-9.53	-1.654	-1.308	-0.549	-0.305	-0.305	0.365	9.197	1.725	0.549	1.587	0.488	1.192	9.763	-1.043	0.916	0.61	-1.099	1506610951
-9.372	-1.262	-1.114	-0.427	-0.061	-0.061	2.704	-8.358	1.065	-0.183	-0.549	-1.099	3.091	9.234	-0.679	1.16	1.282	1.892	-9.372	-1.262	-1.114	-0.427	-0.061	-0.061	0.429	9.25	1.503	0.793	1.587	0.244	1.192	9.763	-1.043	0.61	0	-0.916	1506610951
-9.662	-1.007	-1.321	-0.183	0	0.061	2.704	-8.358	1.065	-0.366	-0.183	-0.732	3.113	9.119	-0.323	1.099	1.282	1.709	-9.662	-1.007	-1.321	-0.183	0	0.061	0.249	9.19	1.303	0.977	1.648	0.122	0.7	9.72	-1.305	0.793	-0.305	-0.854	1506610951
-9.761	-0.981	-1.522	0.244	-0.183	-0.122	2.518	-8.252	1.341	-0.549	0.244	-0.549	3.283	9.099	0.035	1.099	1.465	1.526	-9.761	-0.981	-1.522	0.244	-0.183	-0.122	0.251	9.585	1.3	1.282	1.709	0.183	1.491	9.713	-1.595	0.732	-1.16	-0.916	1506610951
-9.849	-0.884	-1.842	0.305	-0.427	-0.244	2.403	-8.882	1.202	-0.366	0.366	-0.488	3.339	9.52	0.133	0.793	1.16	1.343	-9.849	-0.884	-1.842	0.305	-0.427	-0.244	0.251	9.585	1.3	1.526	1.587	0.244	1.491	9.713	-1.595	0.244	-0.854	-0.916	1506610951
-9.978	-0.874	-1.739	0.366	-0.366	0.061	2.403	-8.882	1.202	0	0	-0.305	3.436	9.89	0.227	0.61	0.366	1.221	-9.978	-0.874	-1.739	0.366	-0.366	0.061	1.331	10.2	1.04	1.465	0.793	0.122	1.321	10.027	-1.882	-0.183	-0.61	-0.793	1506610952
-10.359	-0.644	-1.523	0.244	-0.427	0.488	2.692	-9.382	0.687	0.061	-0.183	-0.183	3.604	9.642	0.565	0.977	0	1.16	-10.359	-0.644	-1.523	0.244	-0.427	0.488	1.591	10.099	0.895	0.793	-0.122	-0.061	1.154	10.46	-1.556	-1.099	-0.916	-0.549	1506610952
-10.586	-0.639	-1.303	0	-0.183	0.61	2.692	-9.382	0.687	-0.183	0.061	-0.183	3.636	9.526	1.04	1.282	0.183	0.854	-10.586	-0.639	-1.303	0	-0.183	0.61	1.591	10.099	0.895	0.183	0.061	-0.061	1.154	10.46	-1.556	-1.587	-0.732	-0.549	1506610952
-10.935	-0.779	-1.37	-0.427	-0.366	0.305	2.795	-9.831	0.543	-0.427	0.732	0	3.674	10.085	1.336	1.099	0.61	0.122	-10.935	-0.779	-1.37	-0.427	-0.366	0.305	1.568	11.051	1.206	0.183	0.183	-0.061	1.66	10.804	-1.037	-2.136	-1.343	-0.549	1506610952
-10.373	-1.33	-0.907	-0.427	-0.488	0.366	2.686	-10.237	0.365	-0.366	0.977	0.244	3.748	10.573	1.324	0.427	0.366	-0.732	-10.373	-1.33	-0.907	-0.427	-0.488	0.366	1.51	10.366	1.487	0.488	-0.122	-0.061	1.946	10.895	-0.108	-2.747	-0.793	-0.183	1506610952
-9.283	-1.792	-0.262	-0.61	-0.244	0.427	2.657	-9.935	0.266	-0.305	0.916	0.305	3.925	10.042	1.775	0.427	0.366	-0.732	-9.283	-1.792	-0.262	-0.61	-0.244	0.427	1.51	10.366	1.487	0.244	-0.671	0	1.946	10.895	-0.108	-3.418	0	0.366	1506610952
-8.735	-2.316	0.41	-0.427	0	0.488	2.728	-9.141	0.081	-0.244	1.038	0.061	3.858	9.228	1.967	-0.061	-0.122	-0.488	-8.735	-2.316	0.41	-0.427	0	0.488	1.169	8.757	1.699	-0.244	-0.549	0	1.5	10.279	0.657	-3.418	0.427	0.977	1506610952
-8.984	-2.44	0.842	0.061	0.122	0.488	2.357	-8.181	-0.362	-0.244	1.404	-0.244	3.819	8.882	1.901	-0.488	-0.183	-0.244	-8.984	-2.44	0.842	0.061	0.122	0.488	1.169	8.757	1.699	-0.427	-0.244	0.183	1.572	8.819	1.453	-3.357	0.427	1.892	1506610952
-9.854	-2.073	0.665	0.183	-0.122	0.061	2.052	-8.396	-0.727	-0.244	1.282	-0.488	3.645	9.131	1.543	-0.916	-0.183	-0.244	-9.854	-2.073	0.665	0.183	-0.122	0.061	1.263	8.967	2.125	-0.122	0.427	0.122	1.572	8.819	1.453	-2.625	0.427	2.991	1506610952
-10.899	-1.681	0.351	0	-0.488	-0.183	2.052	-8.396	-0.727	-0.061	0.854	-0.427	3.482	9.777	1.031	-0.977	-0.61	-0.305	-10.899	-1.681	0.351	0	-0.488	-0.183	1.189	10.381	2.962	0.305	1.038	-0.061	1.101	9.526	1.263	-1.526	0.793	3.54	1506610952
-10.119	-1.55	0.624	-0.427	-0.671	-0.366	1.845	-9.472	-1.775	0.183	0.488	-0.061	3.687	10.371	0.762	-0.671	-0.549	-0.183	-10.119	-1.55	0.624	-0.427	-0.671	-0.366	0.685	10.2	2.809	0.305	0.916	-0.122	-0.482	10.811	1.156	-0.854	1.587	3.113	1506610952
-9.385	-1.361	0.746	-0.427	-0.305	-0.305	1.845	-9.472	-1.775	0.244	0.305	0.366	3.753	10.118	0.925	-0.671	-0.549	-0.183	-9.385	-1.361	0.746	-0.427	-0.305	-0.305	0.685	10.2	2.809	0	0.183	-0.061	-0.482	10.811	1.156	-0.061	0.977	2.38	1506610952
-9.171	-1.275	0.799	-0.061	-0.061	-0.183	2.078	-9.022	-1.796	-0.061	0.488	0.305	3.423	9.325	1.059	0.366	0.183	0.671	-9.171	-1.275	0.799	-0.061	-0.061	-0.183	0.818	8.79	2.371	-0.244	-0.183	-0.122	0.184	9.58	1.37	0.854	2.625	1.587	1506610952
-9.217	-1.196	0.757	0.122	0.549	-0.061	2.174	-8.446	-1.577	-0.488	0.366	-0.122	3.036	8.856	1.111	0.183	0.122	0.732	-9.217	-1.196	0.757	0.122	0.549	-0.061	1.064	9.054	2.278	-0.183	0.061	-0.183	-0.656	8.89	2.127	1.404	2.991	0.854	1506610952
-9.824	-1.031	0.603	0	0.488	0.122	2.032	-8.783	-1.235	-0.488	0.488	-0.366	2.805	8.97	1.065	0.183	0.122	0.732	-9.824	-1.031	0.603	0	0.488	0.122	1.064	9.054	2.278	0.244	0.488	-0.122	-0.656	8.89	2.127	1.953	1.648	-0.122	1506610952
-9.737	-1.073	0.573	-0.427	0.183	-0.061	2.032	-8.783	-1.235	-0.366	0.427	-0.427	2.982	9.359	1.011	0.122	0.061	-0.366	-9.737	-1.073	0.573	-0.427	0.183	-0.061	1.336	9.811	2.498	0.549	0.61	-0.122	-0.133	9.349	2.199	2.197	-0.061	-0.671	1506610952
-9.674	-1.023	0.543	-0.366	0.183	-0.122	1.939	-8.881	-1.075	-0.244	-0.061	-0.305	3.397	9.569	1.141	0.549	0.488	-0.549	-9.674	-1.023	0.543	-0.366	0.183	-0.122	1.165	9.751	2.489	0.427	0.61	-0.122	1.542	9.859	2.186	2.136	-0.793	-0.916	1506610952
-10.064	-0.707	0.252	-0.549	0.183	-0.122	2.169	-8.813	-0.897	-0.122	-0.305	-0.305	3.656	9.683	1.382	0.793	1.038	-0.366	-10.064	-0.707	0.252	-0.549	0.183	-0.122	1.165	9.751	2.489	0.061	0.488	-0.061	1.542	9.859	2.186	1.343	1.404	-0.549	1506610952
-10.032	-1.343	0.272	-0.854	0.183	-0.427	2.169	-8.813	-0.897	-0.061	-0.366	-0.305	3.559	9.898	1.579	0.671	1.099	-0.183	-10.032	-1.343	0.272	-0.854	0.183	-0.427	1.151	10.034	2.024	-0.183	0.305	0	1.365	9.668	2.651	0.427	-1.099	-0.549	1506610952
-9.915	-1.845	-0.007	-0.427	0.244	-0.366	2.255	-9.088	-0.842	-0.122	-0.244	-0.122	3.402	10.013	1.578	0.427	0.61	-0.305	-9.915	-1.845	-0.007	-0.427	0.244	-0.366	1.558	10.006	1.838	-0.244	0	0.061	1.84	10.092	0.328	1.16	-1.526	-1.465	1506610952
-9.548	-1.608	-0.3	-0.244	0.244	-0.427	2.259	-8.975	-0.639	-0.122	-0.305	0	3.472	9.83	1.518	0.427	0.61	-0.305	-9.548	-1.608	-0.3	-0.244	0.244	-0.427	1.558	10.006	1.838	-0.183	-0.061	-0.061	1.84	10.092	0.328	1.831	-0.488	-1.16	1506610952
-9.575	-1.458	-0.483	-0.305	0.183	-0.366	2.259	-8.975	-0.639	-0.061	-0.732	-0.122	3.534	9.497	1.348	0.305	0.916	-0.854	-9.575	-1.458	-0.483	-0.305	0.183	-0.366	1.334	9.404	1.704	-0.244	0.427	-0.122	1.609	9.957	0.477	1.648	0.305	-0.854	1506610952
-9.692	-1.414	-0.571	-0.305	0.061	-0.183	2.385	-8.678	-0.48	-0.122	-0.793	0	3.506	9.251	1.209	0.305	1.099	-0.916	-9.692	-1.414	-0.571	-0.305	0.061	-0.183	0.845	9.296	1.619	-0.366	0.732	-0.061	1.152	9.836	0.294	1.038	-0.061	-0.671	1506610952
-9.845	-1.274	-0.605	-0.183	0	-0.061	2.545	-8.655	-0.263	-0.244	-0.183	0.244	3.384	9.26	1.055	0.305	1.099	-0.916	-9.845	-1.274	-0.605	-0.183	0	-0.061	0.845	9.296	1.619	-0.244	0.671	-0.061	1.152	9.836	0.294	0.854	-0.183	-0.549	1506610952
-9.823	-1.154	-0.656	-0.244	0.061	-0.061	2.545	-8.655	-0.263	-0.244	0	0.366	3.279	9.441	0.888	-0.122	0.366	-0.793	-9.823	-1.154	-0.656	-0.244	0.061	-0.061	0.449	9.593	1.542	-0.061	0.549	0	1.626	9.851	0.087	0.793	0	-0.366	1506610952
-9.8	-1.208	-0.721	-0.244	0	-0.061	2.594	-8.893	-0.245	-0.183	0	0.305	3.286	9.597	0.713	-0.305	-0.122	-0.671	-9.8	-1.208	-0.721	-0.244	0	-0.061	0.548	9.666	1.538	0.122	0.305	0.061	1.353	9.914	-0.099	0.732	0.122	-0.305	1506610953
-9.688	-1.327	-0.8	-0.305	0.122	-0.061	2.72	-8.882	-0.013	-0.183	-0.061	0.183	3.335	9.63	0.526	-0.305	-0.122	-0.671	-9.688	-1.327	-0.8	-0.305	0.122	-0.061	0.548	9.666	1.538	0.122	-0.061	0.061	1.353	9.914	-0.099	0.61	0.183	-0.244	1506610953
-9.649	-1.333	-0.775	-0.244	0.244	-0.061	2.72	-8.882	-0.013	-0.183	0	0	3.381	9.564	0.412	-0.244	-0.549	-0.366	-9.649	-1.333	-0.775	-0.244	0.244	-0.061	1.2	9.684	1.482	0.061	-0.183	0	1.386	9.878	-0.145	0.61	0.061	-0.122	1506610953
-9.817	-1.297	-0.769	-0.122	0.122	-0.061	2.668	-8.855	0.029	-0.061	-0.061	-0.122	3.458	9.479	0.421	0	-0.244	-0.366	-9.817	-1.297	-0.769	-0.122	0.122	-0.061	1.308	9.692	1.45	-0.061	-0.122	-0.061	1.093	9.915	-0.429	0.305	0.061	-0.061	1506610953
-9.862	-1.253	-0.711	-0.061	0.061	0	2.633	-8.85	-0.041	0	-0.183	-0.122	3.476	9.478	0.473	0	-0.244	-0.366	-9.862	-1.253	-0.711	-0.061	0.061	0	1.308	9.692	1.45	-0.061	-0.061	-0.122	1.093	9.915	-0.429	0.122	-0.122	0.061	1506610953
-9.893	-1.249	-0.714	-0.061	0	-0.061	2.633	-8.85	-0.041	0.061	-0.122	-0.061	3.413	9.493	0.571	0.305	0.183	-0.366	-9.893	-1.249	-0.714	-0.061	0	-0.061	1.176	9.621	1.537	0	0.061	-0.183	1.16	9.923	-0.495	0	0.122	0.183	1506610953
-9.817	-1.334	-0.726	0.061	0	-0.061	2.641	-8.922	-0.147	0.122	-0.061	0	3.394	9.552	0.687	0.366	0.122	-0.305	-9.817	-1.334	-0.726	0.061	0	-0.061	1.151	9.674	1.572	0.061	0	-0.183	0.983	9.959	-0.659	0	0.122	0.061	1506610953
-9.771	-1.249	-0.748	0.122	0.122	-0.061	2.623	-8.967	-0.254	0.122	-0.061	0.061	3.387	9.655	0.785	0.366	0.122	-0.305	-9.771	-1.249	-0.748	0.122	0.122	-0.061	1.151	9.674	1.572	0.122	-0.061	-0.183	0.983	9.959	-0.659	0	0	0	1506610953
-9.806	-1.134	-0.775	0.122	0.122	-0.061	2.631	-8.943	-0.331	0.061	-0.061	0.061	3.387	9.655	0.785	0.366	0.061	-0.183	-9.806	-1.134	-0.775	0.122	0.122	-0.061	1.166	9.65	1.629	0.122	-0.122	-0.244	1.068	9.939	-0.632	-0.061	-0.122	0.061	1506610953
-9.836	-1.115	-0.775	0.061	0.122	-0.061	2.645	-8.819	-0.353	0.061	0.122	0.061	3.303	9.627	0.97	0.305	-0.122	0.183	-9.836	-1.115	-0.775	0.061	0.122	-0.061	1.127	9.572	1.577	0.061	-0.183	-0.183	1.192	9.915	-0.58	-0.122	-0.122	0.061	1506610953
-9.804	-1.128	-0.724	0.061	0.122	0	2.669	-8.833	-0.334	0	0.183	0.183	3.211	9.658	1.008	0.305	-0.122	0.183	-9.804	-1.128	-0.724	0.061	0.122	0	1.127	9.572	1.577	0.061	-0.244	-0.183	1.192	9.915	-0.58	-0.122	-0.061	0.061	1506610953
-9.819	-1.081	-0.695	0.061	0.122	0	2.669	-8.833	-0.334	0	0.244	0.244	3.092	9.707	0.991	0.061	-0.305	0.244	-9.819	-1.081	-0.695	0.061	0.122	0	1.255	9.653	1.576	0.122	-0.244	-0.122	1.226	9.902	-0.501	-0.122	-0.061	0.061	1506610953
-9.831	-1.059	-0.713	0	0.061	-0.061	2.71	-8.85	-0.312	0	0.183	0.183	3.078	9.68	0.952	0	-0.305	0.122	-9.831	-1.059	-0.713	0	0.061	-0.061	1.318	9.678	1.573	0.122	-0.244	-0.122	1.233	9.884	-0.445	-0.122	-0.061	0.061	1506610953
-9.805	-1.068	-0.738	0	0.061	-0.061	2.729	-8.857	-0.301	0	0.183	0.061	3.073	9.686	0.914	0	-0.305	0.122	-9.805	-1.068	-0.738	0	0.061	-0.061	1.318	9.678	1.573	0.122	-0.183	-0.122	1.233	9.884	-0.445	-0.061	-0.061	0.061	1506610953
-9.792	-1.095	-0.723	0.061	0.061	-0.061	2.729	-8.857	-0.301	0.061	0.122	-0.061	3.09	9.725	0.888	0	-0.122	-0.061	-9.792	-1.095	-0.723	0.061	0.061	-0.061	1.322	9.733	1.571	0.061	-0.122	-0.122	1.221	9.871	-0.457	-0.061	-0.061	0	1506610953
-9.83	-1.053	-0.702	0	-0.061	-0.061	2.651	-8.824	-0.301	0.061	0.061	-0.122	3.132	9.729	0.889	0	-0.122	-0.122	-9.83	-1.053	-0.702	0	-0.061	-0.061	1.269	9.722	1.536	0	-0.183	-0.122	1.3	9.857	-0.354	0	-0.061	0	1506610953
-9.823	-1.061	-0.714	-0.061	-0.061	-0.061	2.586	-8.753	-0.333	0.061	0.061	-0.183	3.132	9.729	0.889	0	-0.122	-0.122	-9.823	-1.061	-0.714	-0.061	-0.061	-0.061	1.269	9.722	1.536	0	-0.122	-0.061	1.3	9.857	-0.354	-0.061	0.061	0	1506610953
-9.784	-1.059	-0.7	-0.061	0	0	2.517	-8.739	-0.379	0.061	0	-0.183	3.212	9.707	0.896	-0.061	-0.061	-0.122	-9.784	-1.059	-0.7	-0.061	0	0	1.284	9.72	1.513	0	-0.122	-0.061	1.274	9.866	-0.346	-0.061	0	0	1506610953
-9.836	-1.062	-0.702	0	0	0	2.469	-8.734	-0.425	0	0	-0.122	3.241	9.69	0.854	-0.061	-0.061	-0.183	-9.836	-1.062	-0.702	0	0	0	1.273	9.711	1.522	0	-0.061	-0.061	1.327	9.881	-0.286	-0.061	0	0.061	1506610953
-9.839	-1.065	-0.7	0	0	0	2.461	-8.757	-0.39	-0.061	0	-0.061	3.28	9.678	0.845	-0.061	-0.061	-0.183	-9.839	-1.065	-0.7	0	0	0	1.273	9.711	1.522	-0.061	-0.061	-0.061	1.327	9.881	-0.286	-0.061	0	0	1506610953
-9.769	-1.081	-0.666	0	0	0	2.461	-8.757	-0.39	-0.061	0	0	3.28	9.678	0.845	-0.061	-0.061	-0.122	-9.769	-1.081	-0.666	0	0	0	1.273	9.711	1.543	-0.061	-0.061	-0.061	1.281	9.887	-0.339	-0.061	0.061	0	1506610953
-9.802	-1.071	-0.679	0	0	0	2.493	-8.783	-0.342	-0.122	0	0.061	3.304	9.68	0.852	-0.061	0	-0.061	-9.802	-1.071	-0.679	0	0	0	1.257	9.686	1.546	-0.061	-0.061	0	1.322	9.872	-0.309	0	-0.061	0	1506610953
-9.807	-1.036	-0.688	-0.061	-0.061	0	2.595	-8.775	-0.2	-0.122	0	0.061	3.273	9.652	0.828	-0.061	0	-0.061	-9.807	-1.036	-0.688	-0.061	-0.061	0	1.257	9.686	1.546	-0.061	-0.061	0	1.322	9.872	-0.309	-0.061	-0.061	0	1506610953
-9.819	-1.05	-0.706	-0.061	-0.061	0	2.595	-8.775	-0.2	-0.061	0	0.061	3.237	9.611	0.821	-0.061	0	0	-9.819	-1.05	-0.706	-0.061	-0.061	0	1.303	9.637	1.555	-0.061	0	0	1.308	9.875	-0.292	-0.061	0	0	1506610953
-9.798	-1.065	-0.695	0	0	0	2.632	-8.823	-0.189	-0.061	0	0.061	3.187	9.643	0.8	-0.061	0	0	-9.798	-1.065	-0.695	0	0	0	1.353	9.682	1.538	0	0	-0.061	1.296	9.863	-0.351	0	-0.061	0	1506610953
-9.807	-1.022	-0.72	-0.061	0	0	2.702	-8.854	-0.205	-0.061	0	0.061	3.177	9.64	0.821	-0.061	0	0	-9.807	-1.022	-0.72	-0.061	0	0	1.329	9.665	1.538	-0.061	0.061	-0.061	1.34	9.872	-0.328	-0.061	0	0	1506610954
-9.805	-1.06	-0.733	-0.061	0	0	2.702	-8.854	-0.205	0	0	0.061	3.162	9.609	0.803	0	0.061	-0.061	-9.805	-1.06	-0.733	-0.061	0	0	1.273	9.622	1.568	0	0.061	-0.061	1.34	9.867	-0.317	0	0	0	1506610954
-9.788	-1.056	-0.727	-0.061	0	0	2.704	-8.842	-0.228	0	-0.061	-0.061	3.169	9.653	0.815	0	0.061	-0.061	-9.788	-1.056	-0.727	-0.061	0	0	1.268	9.652	1.605	0	0.061	-0.061	1.335	9.859	-0.368	0	0.061	0	1506610954
-9.782	-1.04	-0.711	-0.061	0	-0.061	2.637	-8.814	-0.294	0	0	-0.061	3.173	9.642	0.836	0	0.061	-0.061	-9.782	-1.04	-0.711	-0.061	0	-0.061	1.268	9.652	1.605	0	0.061	-0.061	1.335	9.859	-0.368	-0.061	0	0	1506610954
-9.813	-0.997	-0.729	-0.061	0	-0.061	2.637	-8.814	-0.294	0	0	-0.061	3.137	9.646	0.819	0	0.061	-0.061	-9.813	-0.997	-0.729	-0.061	0	-0.061	1.236	9.637	1.598	0	0.061	-0.061	1.331	9.849	-0.319	-0.061	0	0	1506610954
-9.812	-0.998	-0.714	-0.061	0	-0.061	2.608	-8.823	-0.297	0	0	-0.061	3.121	9.646	0.812	0	0	-0.061	-9.812	-0.998	-0.714	-0.061	0	-0.061	1.266	9.654	1.576	0	0.061	-0.061	1.396	9.845	-0.316	-0.061	0	0	1506610954
-9.808	-1.012	-0.682	-0.061	0	-0.061	2.602	-8.798	-0.268	0	0	-0.061	3.12	9.652	0.796	0	0	-0.061	-9.808	-1.012	-0.682	-0.061	0	-0.061	1.266	9.654	1.576	0	0.061	-0.061	1.396	9.845	-0.316	-0.061	0	0	1506610954
-9.786	-1.011	-0.69	-0.061	0.061	0	2.602	-8.798	-0.268	0	0.061	-0.122	3.114	9.652	0.803	0	0.061	-0.061	-9.786	-1.011	-0.69	-0.061	0.061	0	1.245	9.647	1.587	0	0.061	-0.061	1.416	9.859	-0.29	-0.061	0.061	0	1506610954
-9.795	-0.993	-0.663	-0.061	0.061	-0.061	2.602	-8.792	-0.228	0.061	0.061	-0.122	3.097	9.664	0.841	0	0	-0.061	-9.795	-0.993	-0.663	-0.061	0.061	-0.061	1.237	9.703	1.614	0	0.061	-0.061	1.471	9.825	-0.184	-0.061	0.061	0.061	1506610954
-9.843	-0.951	-0.646	-0.122	0.061	-0.061	2.644	-8.75	-0.224	0.122	-0.061	-0.183	3.116	9.7	0.84	0	0	-0.061	-9.843	-0.951	-0.646	-0.122	0.061	-0.061	1.237	9.703	1.614	0	0.061	-0.122	1.471	9.825	-0.184	-0.122	0.122	0.122	1506610954
-9.822	-0.97	-0.632	-0.122	0.061	-0.122	2.644	-8.75	-0.224	0.183	0.122	-0.122	3.118	9.716	0.865	0.061	0	-0.061	-9.822	-0.97	-0.632	-0.122	0.061	-0.122	1.285	9.723	1.659	-0.061	0.061	-0.122	1.421	9.843	-0.177	-0.183	0.061	0.122	1506610954
-9.805	-0.965	-0.61	-0.122	0.061	-0.122	2.617	-8.742	-0.24	0.183	-0.122	-0.061	3.113	9.707	0.889	0.061	0.061	-0.061	-9.805	-0.965	-0.61	-0.122	0.061	-0.122	1.341	9.665	1.719	-0.061	0.061	-0.122	1.39	9.836	-0.152	-0.061	0.061	0.061	1506610954
-9.81	-0.921	-0.615	-0.122	0	-0.122	2.708	-8.762	-0.349	0.183	-0.183	0	3.089	9.698	0.961	0.061	0.061	-0.061	-9.81	-0.921	-0.615	-0.122	0	-0.122	1.341	9.665	1.719	-0.061	0.061	-0.122	1.39	9.836	-0.152	0.061	0.061	0.061	1506610954
-9.793	-0.952	-0.644	-0.183	-0.061	-0.183	2.708	-8.762	-0.349	0.122	-0.183	0	3.095	9.644	1.013	0.061	0	-0.061	-9.793	-0.952	-0.644	-0.183	-0.061	-0.183	1.401	9.593	1.743	-0.061	0.061	-0.122	1.428	9.828	-0.165	0	0.122	0	1506610954
-9.8	-1.012	-0.651	-0.183	-0.061	-0.183	2.671	-8.738	-0.386	0.061	-0.244	0	3.086	9.601	1.043	0.061	0.122	-0.122	-9.8	-1.012	-0.651	-0.183	-0.061	-0.183	1.436	9.528	1.762	-0.061	0.183	-0.122	1.523	9.801	-0.147	0.122	0.061	0	1506610954
-9.759	-0.997	-0.651	-0.244	0	-0.122	2.658	-8.742	-0.372	0.061	-0.427	0	3.108	9.58	1.043	0.061	0.122	-0.122	-9.759	-0.997	-0.651	-0.244	0	-0.122	1.436	9.528	1.762	0	0.244	-0.122	1.523	9.801	-0.147	0.122	0.183	0	1506610954
-9.845	-1.005	-0.627	-0.366	-0.061	-0.122	2.633	-8.8	-0.407	0.122	-0.549	-0.061	3.12	9.536	1.035	0.122	0.244	-0.183	-9.845	-1.005	-0.627	-0.366	-0.061	-0.122	1.425	9.5	1.763	0	0.305	-0.122	1.555	9.793	-0.179	0.122	0.183	0	1506610954
-9.81	-1.004	-0.642	-0.366	-0.122	-0.122	2.623	-8.829	-0.349	0.183	-0.671	-0.061	3.126	9.479	0.956	0.122	0.244	-0.122	-9.81	-1.004	-0.642	-0.366	-0.122	-0.122	1.432	9.434	1.771	0.061	0.427	-0.183	1.415	9.819	-0.187	0.183	0.183	0	1506610954
-9.871	-1.011	-0.748	-0.427	-0.183	-0.122	2.595	-8.945	-0.276	0.183	-0.732	-0.061	3.108	9.454	0.829	0.122	0.244	-0.122	-9.871	-1.011	-0.748	-0.427	-0.183	-0.122	1.432	9.434	1.771	0.122	0.427	-0.183	1.415	9.819	-0.187	0.305	0	-0.061	1506610954
-9.811	-0.79	-0.898	-0.671	-0.366	-0.305	2.586	-9.101	-0.221	0.366	-0.793	-0.122	3.09	9.396	0.767	0.183	0.366	-0.183	-9.811	-0.79	-0.898	-0.671	-0.366	-0.305	1.556	9.415	1.714	0.183	0.549	-0.305	1.369	9.835	-0.345	0.427	-0.183	-0.122	1506610954
-9.74	-0.693	-1.238	-1.099	-0.427	-0.549	2.535	-9.154	-0.063	0.427	-0.854	-0.244	3.115	9.316	0.725	0.366	0.488	-0.305	-9.74	-0.693	-1.238	-1.099	-0.427	-0.549	1.637	9.403	1.616	0.183	0.793	-0.366	1.367	9.924	-0.705	0.549	-0.061	-0.244	1506610954
-9.771	-0.605	-1.5	-1.465	-0.488	-0.671	2.455	-9.184	0.048	0.549	-0.977	-0.305	3.2	9.307	0.626	0.366	0.488	-0.305	-9.771	-0.605	-1.5	-1.465	-0.488	-0.671	1.708	9.441	1.427	0.183	0.916	-0.427	1.367	9.924	-0.705	0.488	0.122	-0.427	1506610954
-9.761	-0.634	-1.535	-1.77	-0.122	-0.488	2.4	-9.239	0.169	0.854	-1.038	-0.488	3.279	9.311	0.621	0.488	0.793	-0.427	-9.761	-0.634	-1.535	-1.77	-0.122	-0.488	1.717	9.496	1.104	0.122	1.16	-0.488	1.82	9.774	-1.281	0.61	1.038	-0.549	1506610954
-10.015	-0.52	-1.52	-2.014	-0.122	-0.427	2.273	-9.253	0.413	1.038	-1.343	-0.793	3.49	9.572	0.538	0.732	1.404	-0.793	-10.015	-0.52	-1.52	-2.014	-0.122	-0.427	1.534	9.775	0.749	0.061	1.526	-0.427	1.797	9.79	-1.249	0.488	1.099	-0.61	1506610954
-9.934	-0.461	-1.553	-2.38	0	-0.366	2.104	-9.55	0.616	1.221	-1.709	-0.916	3.89	10.098	0.412	0.732	1.404	-0.793	-9.934	-0.461	-1.553	-2.38	0	-0.366	1.275	10.307	0.599	0.183	1.831	-0.366	2.071	9.871	-1.357	0.427	1.099	-0.488	1506610954
-9.722	-0.633	-1.639	-2.625	0	-0.427	2.086	-9.447	0.967	1.343	-1.892	-0.793	4.307	10.112	0.323	0.61	1.77	-0.977	-9.722	-0.633	-1.639	-2.625	0	-0.427	0.848	10.308	0.705	0.061	1.709	-0.183	1.896	9.825	-1.513	0.427	1.16	-0.671	1506610955
-9.642	-0.894	-1.696	-2.686	-0.061	-0.366	1.997	-8.985	1.351	1.404	-1.831	-0.61	4.307	10.112	0.323	0.549	1.77	-0.793	-9.642	-0.894	-1.696	-2.686	-0.061	-0.366	0.691	10.031	0.742	0	1.587	0.061	1.601	9.81	-1.556	0.427	1.099	-0.793	1506610955
-9.671	-1.073	-1.788	-2.747	-0.183	-0.305	1.858	-8.573	1.456	1.831	-2.38	-0.427	4.56	9.621	0.394	0.488	2.014	-0.183	-9.671	-1.073	-1.788	-2.747	-0.183	-0.305	0.768	9.792	0.627	-0.061	1.77	0.366	1.671	9.719	-1.453	0.427	1.282	-0.854	1506610955
-9.729	-1.15	-1.938	-2.869	-0.305	-0.305	1.842	-8.14	1.386	2.136	-3.052	-0.183	4.517	9.502	0.354	0.549	2.258	0.488	-9.729	-1.15	-1.938	-2.869	-0.305	-0.305	0.885	9.716	0.452	-0.122	2.136	0.61	1.785	9.701	-1.386	0.305	1.648	-0.793	1506610955
-9.755	-1.101	-2.095	-2.93	-0.427	-0.305	1.919	-8.073	1.197	2.136	-3.357	0.122	4.349	9.599	0.234	0.366	2.686	0.61	-9.755	-1.101	-2.095	-2.93	-0.427	-0.305	1.034	9.883	0.209	0	2.625	0.732	1.584	9.826	-1.255	0	1.77	-0.671	1506610955
-9.722	-1.005	-2.202	-2.991	-0.61	-0.366	2.046	-8.211	0.959	2.014	-3.662	0.427	4.093	9.705	0.023	0.366	2.686	0.61	-9.722	-1.005	-2.202	-2.991	-0.61	-0.366	0.994	10.09	0.103	0	2.869	0.732	1.251	9.91	-1.262	-0.122	1.77	-0.549	1506610955
-9.7	-1.092	-2.287	-2.991	-0.732	-0.488	2.205	-8.095	0.884	1.831	-3.723	0.671	4.093	9.705	0.023	0.183	2.747	0.549	-9.7	-1.092	-2.287	-2.991	-0.732	-0.488	0.853	10.091	0.085	-0.122	2.869	0.854	1.126	9.868	-1.603	-0.366	1.587	-0.549	1506610955
-9.702	-1.189	-2.361	-2.747	-0.854	-0.488	2.294	-7.942	0.931	1.343	-3.906	0.916	3.797	9.612	-0.3	0.122	2.93	0.305	-9.702	-1.189	-2.361	-2.747	-0.854	-0.488	0.77	10.087	0.025	-0.305	2.869	0.854	1.081	9.8	-1.796	-0.427	1.709	-0.671	1506610955
-9.623	-1.096	-2.428	-2.563	-1.099	-0.427	2.45	-8.051	0.94	0.916	-3.967	1.16	3.797	9.612	-0.3	0.122	2.93	0.305	-9.623	-1.096	-2.428	-2.563	-1.099	-0.427	0.703	10.057	0.019	-0.366	2.747	0.793	1.163	9.836	-1.744	-0.793	1.831	-0.671	1506610955
-9.621	-0.896	-2.64	-2.441	-1.16	-0.366	2.629	-8.15	0.952	0.549	-3.54	1.343	3.496	9.326	-0.563	0.061	2.808	0.122	-9.621	-0.896	-2.64	-2.441	-1.16	-0.366	0.596	9.871	0.038	-0.366	2.625	0.793	1.208	9.807	-1.688	-1.038	2.075	-0.671	1506610955
-9.637	-0.672	-2.762	-2.441	-1.343	-0.122	2.826	-8.175	1.056	0.183	-3.113	1.587	3.472	9.222	-0.61	0	2.747	-0.366	-9.637	-0.672	-2.762	-2.441	-1.343	-0.122	0.465	9.743	0.054	-0.427	2.563	0.793	0.989	9.831	-1.707	-1.099	2.014	-0.732	1506610955
-9.683	-0.641	-2.761	-2.441	-1.526	0.122	3.001	-8.288	1.202	-0.122	-2.808	1.648	3.444	9.173	-0.654	0	2.747	-0.366	-9.683	-0.641	-2.761	-2.441	-1.526	0.122	0.263	9.682	0.081	-0.305	2.38	0.793	1.181	9.891	-2.114	-1.465	1.831	-0.793	1506610955
-9.859	-0.846	-2.409	-2.747	-1.404	0.244	3.588	-8.893	1.61	-0.305	-2.502	1.526	3.458	9.235	-0.651	-0.061	2.625	-0.549	-9.859	-0.846	-2.409	-2.747	-1.404	0.244	0.14	9.71	0.128	-0.183	2.197	0.916	1.464	9.994	-1.705	-2.136	2.075	-0.854	1506610955
-10.472	-0.968	-1.931	-3.113	-0.916	0.244	3.588	-8.893	1.61	-0.549	-2.075	1.282	3.476	9.86	-0.616	-0.183	1.77	-0.61	-10.472	-0.968	-1.931	-3.113	-0.916	0.244	0.406	10.363	0.362	-0.305	2.441	0.916	1.548	10.03	-0.938	-2.747	2.441	-0.671	1506610955
-10.445	-1.739	-1.67	-2.869	-0.427	0.244	3.779	-9.973	1.739	-0.488	-1.709	0.854	3.472	10.739	-0.624	-0.183	1.77	-0.61	-10.445	-1.739	-1.67	-2.869	-0.427	0.244	1.059	11.097	1.689	0.671	2.075	0.427	1.174	10.598	-0.487	-3.113	2.808	-0.427	1506610955
-9.831	-2.668	-0.567	-2.686	-0.916	0.488	3.827	-10.816	1.707	0.122	-2.319	0.183	3.967	10.623	-0.123	-0.244	0.916	-0.488	-9.831	-2.668	-0.567	-2.686	-0.916	0.488	1.872	10.946	2.457	0.916	1.953	0	0.446	11.068	0.689	-3.296	2.93	-0.061	1506610955
-9.478	-2.783	0.841	-2.869	-0.793	0.244	3.697	-10.051	1.548	0.732	-3.296	-1.038	4.435	9.299	0.846	1.282	2.258	0.427	-9.478	-2.783	0.841	-2.869	-0.793	0.244	1.482	9.167	2.579	0.183	1.953	0.305	0.623	10.984	1.353	-4.456	2.625	0.122	1506610955
-10.835	-2.696	1.339	-2.563	-1.526	0.183	3.326	-9.088	1.134	1.16	-3.967	-1.831	4.343	8.731	1.576	1.282	2.258	0.427	-10.835	-2.696	1.339	-2.563	-1.526	0.183	1.098	8.105	2.704	0.061	2.747	0.854	0.937	9.683	1.741	-4.517	2.991	1.038	1506610955
-10.237	-2.616	1.286	-2.319	-1.282	0.305	2.865	-9.031	0.537	1.465	-4.089	-1.77	3.677	9.627	1.696	1.343	3.601	1.221	-10.237	-2.616	1.286	-2.319	-1.282	0.305	1.117	8.851	2.911	0.854	3.845	0.977	0.482	9.061	2.229	-2.686	2.991	1.892	1506610955
-8.848	-2.145	0.92	-2.563	0.061	0.488	2.64	-9.412	-0.037	1.77	-3.174	-0.916	3.064	10.738	1.406	0	2.563	1.709	-8.848	-2.145	0.92	-2.563	0.061	0.488	1.024	10.066	3.121	1.648	4.395	0.793	0.507	9.162	2.025	-0.549	2.625	2.747	1506610955
-8.506	-1.458	0.597	-2.502	0.244	0.183	2.6	-8.965	-0.522	1.648	-2.258	-0.122	3.064	10.738	1.406	0	2.563	1.709	-8.506	-1.458	0.597	-2.502	0.244	0.183	0.597	9.844	3.302	1.099	3.662	0.793	1.565	8.668	1.058	1.038	3.357	3.479	1506610955
-8.658	-1.197	0.129	-2.93	-0.183	-0.122	2.646	-8.119	-0.749	1.404	-1.831	-0.122	2.973	10.005	0.986	0.366	1.953	2.38	-8.658	-1.197	0.129	-2.93	-0.183	-0.122	0.384	9.092	3.195	0.244	2.991	0.793	1.142	9.271	1.243	1.343	5.188	4.089	1506610955
-9.294	-1.377	0.065	-2.93	0.122	0.061	2.579	-8.046	-0.904	1.343	-1.831	-0.488	2.373	9.85	0.709	0.977	3.113	3.357	-9.294	-1.377	0.065	-2.93	0.122	0.061	0.614	9.001	2.996	-0.061	2.869	0.671	0.374	9.506	1.573	1.343	4.456	4.517	1506610955
-9.884	-1.23	0.112	-2.93	0.061	0.305	2.385	-8.52	-1.077	1.404	-2.319	-0.732	1.779	9.639	0.496	0.977	3.113	3.357	-9.884	-1.23	0.112	-2.93	0.061	0.305	0.934	9.228	2.772	0.122	2.625	0.549	0.616	9.847	1.998	1.038	4.7	4.272	1506610955
-9.72	-0.961	0.181	-3.052	0.122	0.244	2.198	-8.885	-1.333	1.282	-2.869	-0.671	1.547	9.208	0.445	1.038	2.686	2.747	-9.72	-0.961	0.181	-3.052	0.122	0.244	1.227	9.244	2.651	0.366	2.625	0.427	0.824	10.14	2.229	1.221	4.272	3.967	1506610955
-9.644	-0.836	0.049	-3.235	0	0.183	2.287	-8.931	-1.39	0.977	-2.808	-0.427	1.637	8.923	0.54	1.709	2.502	0.549	-9.644	-0.836	0.049	-3.235	0	0.183	1.264	9.192	2.577	0.427	2.808	0.366	1.626	10.082	2.001	1.526	3.845	3.967	1506610956
-9.66	-0.86	-0.16	-3.296	-0.183	0.061	2.33	-8.723	-1.186	0.427	-2.38	0	1.702	8.893	0.669	1.709	2.502	0.549	-9.66	-0.86	-0.16	-3.296	-0.183	0.061	1.159	9.18	2.504	0.488	2.686	0.183	2.006	9.833	1.528	1.77	4.639	3.845	1506610956
-9.566	-1.06	-0.171	-3.174	0	-0.061	2.334	-8.485	-0.822	0.183	-2.075	0.305	1.784	8.981	0.845	1.953	2.625	-0.427	-9.566	-1.06	-0.171	-3.174	0	-0.061	1.104	9.221	2.463	0.488	2.441	-0.061	1.751	9.686	1.461	2.075	5.066	3.418	1506610956
-9.692	-1.056	-0.126	-2.869	0.061	-0.061	2.345	-8.485	-0.453	0.061	-1.953	0.671	2.027	9.245	1.085	2.075	2.197	-1.831	-9.692	-1.056	-0.126	-2.869	0.061	-0.061	1.153	9.38	2.469	0.549	2.38	-0.244	1.207	9.461	1.469	2.014	4.333	2.869	1506610956
-10.064	-0.892	-0.193	-2.747	-0.061	-0.122	2.564	-8.829	0.014	-0.061	-2.258	1.526	2.373	9.641	1.339	2.014	2.319	-2.441	-10.064	-0.892	-0.193	-2.747	-0.061	-0.122	1.068	9.64	2.409	0.366	2.075	-0.488	2.233	9.199	1.887	2.258	3.601	1.648	1506610956
-10.334	-0.671	-0.213	-2.747	-0.244	0	2.564	-8.829	0.014	-0.061	-2.258	1.526	2.684	9.95	1.592	2.014	2.319	-2.441	-10.334	-0.671	-0.213	-2.747	-0.244	0	1.068	9.64	2.409	0.366	2.075	-0.488	2.233	9.199	1.887	2.258	3.601	1.648	1506610956
-9.923	-0.313	-0.194	-2.747	0.122	-0.122	2.779	-9.115	0.214	-0.122	-2.075	2.014	2.934	10.256	1.812	1.953	2.441	-2.747	-9.923	-0.313	-0.194	-2.747	0.122	-0.122	0.932	9.774	2.422	0.305	1.953	-0.488	2.859	9.438	1.976	1.953	3.418	1.221	1506610956
-9.939	-0.026	0.005	-2.686	0.732	-0.183	2.993	-9.438	0.462	-0.183	-1.953	2.38	3.191	10.531	1.933	1.831	2.38	-2.808	-9.939	-0.026	0.005	-2.686	0.732	-0.183	0.745	9.9	2.406	0.244	1.709	-0.427	3.054	9.271	2.519	1.709	3.479	0.671	1506610956
-10.385	-0.799	-0.414	-2.38	0.305	-0.122	3.205	-9.467	0.683	-0.122	-1.953	2.502	3.423	10.445	2.035	1.526	2.258	-2.686	-10.385	-0.799	-0.414	-2.38	0.305	-0.122	0.707	9.752	2.443	0.183	1.16	-0.244	2.371	8.777	2.302	1.526	2.502	0	1506610956
-10.623	-1.943	-0.98	-1.953	-0.244	-0.183	3.358	-9.35	0.806	0.183	-2.258	2.136	3.423	10.445	2.035	1.099	2.014	-2.258	-10.623	-1.943	-0.98	-1.953	-0.244	-0.183	0.739	9.686	2.399	0.122	0.916	0.122	1.37	8.786	1.542	2.38	0.488	-1.465	1506610956
-10.934	-2.086	-0.733	-1.221	-0.488	0.305	3.401	-9.667	0.611	0.549	-2.808	1.587	3.878	10.607	2.156	0.732	1.709	-1.709	-10.934	-2.086	-0.733	-1.221	-0.488	0.305	0.851	9.971	2.273	0.427	1.16	0.427	1.583	10.088	1.76	2.93	-0.244	-2.197	1506610956
-9.644	-1.018	-0.666	-1.831	-0.244	-0.061	3.401	-9.667	0.611	0.549	-2.808	1.587	4.161	10.908	2.062	0.305	1.709	-1.343	-9.644	-1.018	-0.666	-1.831	-0.244	-0.061	0.622	10.21	2.155	0.671	1.648	0.854	3.847	11.384	2.425	0.671	-0.61	-0.793	1506610956
-9.483	-1.577	-1.461	-2.502	-0.61	-0.549	3.442	-10.018	0.179	0.549	-2.808	1.587	4.357	10.956	1.709	-0.793	1.526	-0.122	-9.483	-1.577	-1.461	-2.502	-0.61	-0.549	0.142	10.203	2.105	0.793	2.075	1.16	2.687	10.002	1.489	1.343	-1.16	-1.16	1506610956
-9.25	-2.367	-1.726	-2.563	-0.549	-0.427	3.442	-10.018	0.179	1.038	-3.113	0.854	4.046	10.207	1.053	-0.793	1.526	-0.122	-9.25	-2.367	-1.726	-2.563	-0.549	-0.427	-0.056	9.599	1.786	0.366	1.282	1.404	1.359	9.697	-0.079	1.404	-0.183	-1.404	1506610956
-9.316	-2.491	-1.724	-2.502	-0.305	-0.244	3.606	-9.932	0.004	1.038	-3.113	0.854	4.046	10.207	1.053	-1.282	1.221	1.282	-9.316	-2.491	-1.724	-2.502	-0.305	-0.244	0.603	9.259	1.243	0.122	1.526	1.648	1.485	9.658	-0.848	2.075	1.282	-1.526	1506610956
-9.473	-2.291	-1.761	-2.258	0.122	0	3.115	-7.662	0.469	0.732	-2.502	-1.648	3.289	10.223	-0.025	-1.465	0.854	1.953	-9.473	-2.291	-1.761	-2.258	0.122	0	1.465	10.121	0.827	0.549	3.113	1.648	1.506	9.854	-1.054	1.587	1.709	-1.16	1506610956
-9.46	-1.632	-1.753	-2.197	0.244	0.061	2.408	-9.484	0.166	0.977	-3.052	-2.747	3.644	10.636	-0.462	-1.465	0.854	1.953	-9.46	-1.632	-1.753	-2.197	0.244	0.061	1.327	10.648	0.816	0.916	4.15	1.648	1.081	9.923	-1.258	1.465	0.916	-1.099	1506610956
-9.479	-1	-1.881	-2.686	0	-0.244	2.263	-9.581	0.334	0.488	-2.808	-3.784	3.808	10.251	-0.918	-1.404	2.014	1.038	-9.479	-1	-1.881	-2.686	0	-0.244	0.583	10.346	0.924	0.671	4.028	1.892	1.129	9.918	-1.677	1.404	0.427	-1.099	1506610956
-9.394	-1.341	-1.776	-2.991	-0.366	-0.488	2.171	-9.252	0.884	0.366	-1.831	-3.784	3.603	9.826	-1.244	-0.366	3.601	1.526	-9.394	-1.341	-1.776	-2.991	-0.366	-0.488	0.217	9.899	0.967	0.305	3.296	1.892	1.346	9.692	-1.787	1.404	0.427	-1.282	1506610956
-9.488	-1.724	-1.623	-2.808	-0.427	-0.549	1.94	-8.67	1.468	0.427	-0.549	-3.296	3.279	9.281	-1.263	-0.366	3.601	1.526	-9.488	-1.724	-1.623	-2.808	-0.427	-0.549	0.212	9.272	1.031	0.244	2.686	1.587	1.384	9.592	-1.468	1.282	1.221	-1.404	1506610956
-9.639	-1.598	-1.674	-2.625	-0.488	-0.488	1.409	-8.154	1.817	0.671	-0.366	-2.441	2.939	9.03	-1.292	0.183	3.052	2.258	-9.639	-1.598	-1.674	-2.625	-0.488	-0.488	0.41	8.993	0.711	0.244	2.502	1.404	1.25	9.655	-0.932	0.916	1.77	-1.16	1506610956
-9.7	-1.455	-1.715	-2.625	-0.305	-0.488	0.951	-7.968	2.036	0.977	-1.099	-1.282	2.706	9.213	-1.36	0.488	2.075	2.258	-9.7	-1.455	-1.715	-2.625	-0.305	-0.488	0.719	9.347	0.414	0.671	2.625	1.16	1.381	9.749	-0.835	0.488	1.526	-0.916	1506610956
-9.705	-1.372	-1.887	-2.258	-0.244	-0.366	0.847	-7.929	2.122	0.977	-1.953	0.122	2.641	9.4	-1.414	0.488	2.075	2.258	-9.705	-1.372	-1.887	-2.258	-0.244	-0.366	0.992	9.768	0.54	1.282	2.808	0.793	1.16	9.842	-1.369	0.305	1.343	-0.732	1506610956
-9.539	-1.255	-1.887	-1.953	-0.122	-0.427	1.109	-7.868	2	0.977	-2.258	1.221	2.641	9.4	-1.414	0.61	1.831	1.709	-9.539	-1.255	-1.887	-1.953	-0.122	-0.427	1.099	9.981	0.757	1.709	3.113	0.427	0.888	9.863	-1.774	0.244	0.916	-0.671	1506610956
-9.674	-1.27	-1.86	-1.709	-0.244	-0.549	1.376	-7.89	1.832	1.038	-2.197	2.197	2.829	9.513	-1.43	0.916	1.709	1.16	-9.674	-1.27	-1.86	-1.709	-0.244	-0.549	0.93	9.956	0.848	1.587	2.93	0.061	0.92	9.836	-1.853	0.061	0.549	-0.793	1506610956
-9.654	-1.3	-1.823	-1.526	-0.366	-0.427	1.543	-7.958	1.515	1.099	-2.686	3.052	3.186	9.53	-0.697	1.465	1.77	1.099	-9.654	-1.3	-1.823	-1.526	-0.366	-0.427	0.593	9.81	0.73	1.221	2.197	-0.122	0.903	9.752	-1.692	-0.244	0.549	-0.854	1506610957
-9.579	-1.201	-2.001	-1.099	-0.366	-0.244	1.881	-8.356	1.151	0.977	-3.174	3.723	3.175	9.713	-0.238	1.831	1.648	1.282	-9.579	-1.201	-2.001	-1.099	-0.366	-0.244	0.705	9.975	0.69	1.038	1.404	-0.366	0.827	9.782	-1.577	-0.427	0.61	-0.854	1506610957
-9.521	-0.817	-2.2	-0.549	-0.366	0.183	2.497	-8.856	0.882	0.977	-3.174	3.723	3.175	9.713	-0.238	1.831	1.282	1.282	-9.521	-0.817	-2.2	-0.549	-0.366	0.183	1.23	10.137	0.666	0.732	0.977	-0.549	0.776	9.893	-1.377	-0.732	0.183	-0.854	1506610957
-9.989	-0.456	-2.365	-0.122	-0.427	0.671	3.186	-9.062	0.758	0.366	-2.197	3.967	3.24	9.792	0.358	1.892	1.282	1.038	-9.989	-0.456	-2.365	-0.122	-0.427	0.671	1.311	9.967	0.529	0.244	0.732	-0.366	0.903	9.953	-1.431	-1.16	0.122	-0.793	1506610957
-10.842	-0.434	-2.107	-0.488	-1.038	0.793	3.939	-9.24	0.81	-0.061	-1.282	3.296	3.491	9.764	1.639	1.953	1.892	0.488	-10.842	-0.434	-2.107	-0.488	-1.038	0.793	1.142	10.033	0.397	-0.305	0.488	0.122	1.133	10.024	-1.693	-1.77	-0.61	-0.916	1506610957
-11.28	-0.542	-1.942	-1.282	-0.977	0.793	4.619	-9.903	0.974	-0.488	-0.549	2.258	3.263	10.335	1.852	1.038	2.197	-0.916	-11.28	-0.542	-1.942	-1.282	-0.977	0.793	1.487	10.686	0.51	-0.305	-0.061	0.366	1.811	10.497	-1.549	-2.075	-0.061	-0.916	1506610957
-10.878	-1.412	-1.633	-1.343	-0.977	0.61	5.018	-11.068	1.091	-0.549	-0.854	0.977	3.126	11.031	1.814	1.038	2.197	-0.916	-10.878	-1.412	-1.633	-1.343	-0.977	0.61	2.493	11.437	1.078	0.183	-0.305	-0.061	1.537	11.069	-0.505	-2.563	1.038	-0.488	1506610957
-9.561	-2.18	-0.785	-1.099	-1.221	0.61	5.259	-10.977	1.278	-0.366	-1.16	-0.488	3.126	11.031	1.814	0.183	0.549	-1.709	-9.561	-2.18	-0.785	-1.099	-1.221	0.61	2.829	10.429	1.571	0.061	-0.305	-0.244	1.028	11.482	0.563	-3.296	0.671	-0.183	1506610957
-8.654	-2.444	0.385	-1.221	-0.916	0.854	5.044	-9.51	1.59	-0.122	-1.282	-2.014	3.737	10.415	2.031	0.122	0.244	-2.136	-8.654	-2.444	0.385	-1.221	-0.916	0.854	2.208	8.586	1.669	-0.488	0.122	0.122	0.903	10.963	1.462	-4.211	1.282	0.366	1506610957
-9.515	-2.147	1.323	-1.465	-0.61	0.671	4.38	-8.599	1.654	0.366	-1.221	-3.174	4.283	8.936	2.293	0.488	1.404	-2.014	-9.515	-2.147	1.323	-1.465	-0.61	0.671	1.462	7.9	1.849	-0.61	1.099	0.549	0.841	9.691	2.338	-4.822	1.709	1.343	1506610957
-10.944	-1.751	1.31	-1.526	-1.099	0.488	3.601	-8.723	1.39	0.793	-1.221	-3.662	3.844	8.996	1.893	0.427	2.136	-1.526	-10.944	-1.751	1.31	-1.526	-1.099	0.488	1.275	8.653	2.486	0.122	1.831	0.549	0.602	9.153	2.31	-4.456	1.465	2.38	1506610957
-10.389	-1.595	1.431	-1.648	-0.366	0.488	2.96	-9.56	0.891	1.038	-1.282	-3.54	3.869	10.379	1.461	-0.793	0.427	-0.305	-10.389	-1.595	1.431	-1.648	-0.366	0.488	1.644	10.159	3.186	0.977	2.197	0.244	0.248	9.625	1.748	-3.113	0.732	2.747	1506610957
-9.284	-1.311	1.089	-1.892	0.061	0.366	2.591	-10.195	0.244	1.343	-1.282	-3.174	4.226	10.911	1.312	-0.793	0.427	-0.305	-9.284	-1.311	1.089	-1.892	0.061	0.366	1.363	10.607	3.284	0.549	1.709	0.305	0.47	9.844	1.449	-0.793	2.014	2.747	1506610957
-8.628	-1.288	0.665	-1.831	-0.061	0	2.455	-9.774	-0.299	1.404	-1.099	-2.869	4.192	10.241	1.55	-0.366	0.427	0.61	-8.628	-1.288	0.665	-1.831	-0.061	0	1.152	9.79	3.017	-0.122	1.16	0.488	0.388	9.159	1.091	0.671	3.418	2.93	1506610957
-8.656	-1.459	0.39	-1.77	-0.366	-0.122	2.242	-8.782	-0.571	1.099	-0.916	-2.93	3.508	9.555	1.541	0.671	1.831	2.441	-8.656	-1.459	0.39	-1.77	-0.366	-0.122	1.589	8.967	2.754	-0.427	1.038	0.305	0.627	8.798	1.379	1.648	4.7	3.174	1506610957
-9.055	-1.482	0.479	-1.587	0.122	-0.244	2.027	-8.309	-0.72	0.854	-0.671	-2.747	3.508	9.555	1.541	0.671	1.831	2.441	-9.055	-1.482	0.479	-1.587	0.122	-0.244	2.123	8.643	2.51	-0.366	1.221	0.122	-0.142	9.076	1.76	1.831	5.066	2.991	1506610957
-9.574	-1.461	0.608	-1.282	0.305	-0.244	1.743	-8.388	-0.847	0.854	-0.427	-2.075	2.388	8.862	1.518	0.488	1.465	2.563	-9.574	-1.461	0.608	-1.282	0.305	-0.244	2.387	8.673	2.513	0.061	1.709	0	-1.102	9.472	2.381	1.648	4.578	2.258	1506610957
-10.025	-1.067	0.562	-0.916	0.244	-0.122	1.461	-8.552	-0.977	0.854	-0.854	-0.977	2.336	8.819	1.572	0.793	1.526	0.916	-10.025	-1.067	0.562	-0.916	0.244	-0.122	2.121	8.823	2.546	0.427	2.197	0.122	-1.392	9.761	2.778	0.977	2.625	1.892	1506610957
-10.107	-0.585	0.51	-1.221	-0.183	-0.122	1.473	-8.496	-1.093	0.549	-1.221	0.366	2.318	9.003	1.587	0.793	1.526	0.916	-10.107	-0.585	0.51	-1.221	-0.183	-0.122	1.623	8.94	2.524	0.61	2.197	0.244	-0.041	9.688	3.317	0.549	0.671	1.831	1506610957
-9.887	-0.132	0.495	-1.404	-0.183	0.061	1.693	-8.333	-1.058	0.122	-1.221	1.404	2.306	9.21	1.519	0.793	1.587	0.122	-9.887	-0.132	0.495	-1.404	-0.183	0.061	1.203	9.04	2.579	0.61	1.77	0	2.223	9.536	3.633	0.793	1.282	2.136	1506610957
-9.734	0.026	0.474	-1.465	-0.061	0.183	2.013	-8.221	-0.797	-0.366	-0.732	2.319	2.293	9.341	1.341	0.671	1.16	0	-9.734	0.026	0.474	-1.465	-0.061	0.183	0.963	9.202	2.632	0.549	1.099	-0.244	3.062	9.304	3.029	1.221	2.258	2.197	1506610957
-9.771	0.019	0.416	-1.526	0	0.244	2.285	-8.358	-0.42	-0.732	-0.122	3.174	2.342	9.319	1.206	0.549	0.549	0	-9.771	0.019	0.416	-1.526	0	0.244	1.102	9.266	2.589	0.427	0.549	-0.427	2.869	9.235	2.718	1.038	3.296	2.258	1506610957
-9.787	-0.01	0.408	-1.587	0	0.244	2.521	-8.786	-0.066	-0.854	0.244	3.784	2.449	9.173	1.16	0.61	0.305	-0.244	-9.787	-0.01	0.408	-1.587	0	0.244	1.584	9.299	2.419	0.427	0.244	-0.488	2.698	9.192	2.714	0.549	3.235	2.136	1506610957
-9.647	0.033	0.493	-1.648	0.061	0.183	2.862	-9.266	0.288	-0.793	0	3.967	2.649	9.082	1.323	0.854	0.305	-0.732	-9.647	0.033	0.493	-1.648	0.061	0.183	2.019	9.276	2.211	0.488	0.366	-0.488	2.455	9.087	3.057	0.122	3.052	1.953	1506610957
-9.452	0.055	0.604	-1.77	0.244	0	3.132	-9.622	0.571	-0.732	-0.916	3.601	2.839	9.152	1.635	1.099	0.671	-1.404	-9.452	0.055	0.604	-1.77	0.244	0	2.226	9.246	2.013	0.671	0.488	-0.549	2.068	8.801	3.334	0.122	2.258	1.465	1506610957
-9.35	-0.095	0.674	-1.709	0.488	-0.183	3.451	-9.726	0.702	-0.732	-0.916	3.601	2.839	9.152	1.635	1.221	0.793	-2.014	-9.35	-0.095	0.674	-1.709	0.488	-0.183	2.207	9.317	1.94	0.732	0.61	-0.549	1.587	8.494	3.149	0.366	1.282	0.732	1506610958
-9.377	-0.217	0.652	-1.587	0.732	-0.305	3.663	-9.532	0.763	0	-2.441	1.892	3.724	9.807	2.213	1.099	0.732	-2.319	-9.377	-0.217	0.652	-1.587	0.732	-0.305	2.225	9.522	2.004	0.671	0.671	-0.488	1.227	8.275	2.704	0.671	0.549	-0.061	1506610958
-9.961	-0.473	0.83	-1.587	1.099	-0.427	3.569	-9.149	0.757	0.427	-2.869	1.404	3.724	9.807	2.213	0.977	0.977	-2.38	-9.961	-0.473	0.83	-1.587	1.099	-0.427	2.249	9.707	2.088	0.366	0.732	-0.366	1.264	8.259	2.424	1.16	0.183	-0.793	1506610958
-11.128	-1.671	0.493	-1.038	0.183	-0.366	3.466	-8.794	0.636	0.916	-3.296	1.221	4.51	10.191	2.524	0.977	1.404	-2.014	-11.128	-1.671	0.493	-1.038	0.183	-0.366	2.174	9.769	2.198	0.183	0.854	-0.122	1.269	8.508	2.233	1.709	-0.671	-1.648	1506610958
-10.887	-1.833	-0.135	-0.854	0.183	-0.244	3.499	-8.926	0.146	1.282	-3.54	1.282	4.587	10.631	2.533	0.977	1.77	-1.343	-10.887	-1.833	-0.135	-0.854	0.183	-0.244	1.921	10.172	2.022	0.122	1.099	0.244	1.017	10.215	1.922	2.625	-2.075	-3.052	1506610958
-10.496	-1.099	0.161	-0.793	0.366	0.061	3.893	-9.576	-0.51	1.404	-3.357	1.282	4.461	11.17	2.389	0.732	1.953	-0.671	-10.496	-1.099	0.161	-0.793	0.366	0.061	1.648	10.552	2.028	0.244	1.526	0.366	2.895	11.088	2.561	4.211	-1.77	-1.892	1506610958
-9.622	-0.425	0.093	-1.099	0.488	-0.122	4.545	-9.836	-0.949	1.038	-2.563	0.916	4.159	10.982	2.016	0.122	1.709	0.061	-9.622	-0.425	0.093	-1.099	0.488	-0.122	1.154	10.264	2.174	0.305	1.526	0.549	5.041	11.108	3.458	1.465	1.282	0.305	1506610958
-9.488	-0.572	0.081	-1.038	0.305	-0.183	5.16	-9.354	-0.866	0.122	-0.488	0.122	3.807	10.377	1.579	-0.366	0.977	0.916	-9.488	-0.572	0.081	-1.038	0.305	-0.183	0.812	9.665	2.182	0.244	1.099	0.732	2.748	10.375	3.219	-1.038	1.038	0.305	1506610958
-9.874	-1.183	-0.165	-0.549	0	-0.122	4.924	-8.531	-0.418	-0.488	0.977	-1.038	3.807	10.377	1.579	-0.61	0.549	1.892	-9.874	-1.183	-0.165	-0.549	0	-0.122	0.851	9.024	2.111	0.183	0.488	0.854	0.099	9.034	2.458	0.122	-1.038	-0.244	1506610958
-9.793	-1.126	-0.44	-0.305	-0.183	0	4.057	-8.166	-0.05	-0.244	0.916	-2.136	2.826	9.343	0.824	-0.549	0.427	2.502	-9.793	-1.126	-0.44	-0.305	-0.183	0	1.382	9.043	1.826	0.244	0.427	0.854	0.944	9.335	0.176	1.831	-0.793	-0.671	1506610958
-9.661	-1.098	-0.569	-0.366	-0.061	-0.122	3.088	-8.608	-0.03	0.122	-0.671	-2.93	2.61	9.66	0.586	-0.488	0	2.686	-9.661	-1.098	-0.569	-0.366	-0.061	-0.122	2.036	9.709	1.623	0.61	1.038	0.61	2.267	9.6	0.146	1.709	-0.854	-0.488	1506610958
-9.55	-1.207	-0.714	-0.488	0.061	-0.305	2.725	-9.392	-0.065	0.122	-1.465	-3.113	2.722	9.794	0.52	-0.366	-0.061	2.197	-9.55	-1.207	-0.714	-0.488	0.061	-0.305	1.791	9.91	1.75	0.61	1.526	0.549	1.759	9.813	0.3	1.892	0.183	-0.549	1506610958
-9.537	-1.404	-0.951	-0.366	-0.061	-0.366	2.745	-9.295	0.139	-0.244	-0.671	-2.991	2.722	9.794	0.52	-0.122	0.488	1.343	-9.537	-1.404	-0.951	-0.366	-0.061	-0.366	1.235	9.598	1.579	0.305	1.16	0.488	1.024	9.726	0.322	1.587	-0.366	-0.61	1506610958
-9.351	-1.401	-1.287	-0.366	0.061	-0.427	2.714	-9.08	0.617	-0.488	0.793	-3.052	2.456	9.379	0.508	0.305	1.099	0.916	-9.351	-1.401	-1.287	-0.366	0.061	-0.427	1.064	9.398	1.463	0.061	0.61	0.244	0.935	9.708	-0.373	1.648	-0.61	-0.671	1506610958
-9.394	-1.565	-1.634	-0.488	0.183	-0.427	2.208	-9.091	0.952	-0.122	1.16	-3.113	2.28	9.166	0.498	0.427	0.916	0.854	-9.394	-1.565	-1.634	-0.488	0.183	-0.427	1.056	9.28	1.264	-0.122	0.549	0	1.248	9.628	-1.065	1.831	-0.122	-0.793	1506610958
-9.701	-1.75	-1.747	-0.305	0.366	-0.305	1.823	-9.132	1.282	0.122	0.671	-2.93	2.129	9.052	0.401	0.244	0.61	0.61	-9.701	-1.75	-1.747	-0.305	0.366	-0.305	1.11	9.366	0.943	-0.122	0.549	-0.122	0.992	9.686	-1.197	1.648	0.183	-0.916	1506610958
-9.792	-1.501	-1.633	0	0.549	-0.183	1.522	-9.415	1.457	0.305	0.366	-2.563	2.342	9.311	0.231	0.122	0.366	0.061	-9.792	-1.501	-1.633	0	0.549	-0.183	1.184	9.753	0.798	0.122	0.671	-0.244	1.136	9.895	-1.214	1.221	0.244	-0.732	1506610958
-9.711	-1.098	-1.629	0.061	0.671	-0.183	1.359	-9.533	1.584	0.305	0.305	-1.709	2.805	9.647	0.013	0.061	0.366	-0.854	-9.711	-1.098	-1.629	0.061	0.671	-0.183	1.029	10.057	0.849	0.305	0.671	-0.366	1.272	10.039	-1.361	0.793	-0.061	-0.488	1506610958
-9.705	-0.847	-1.743	-0.122	0.549	-0.366	1.312	-9.007	1.877	0.305	0.61	-0.671	3.273	9.684	-0.233	0	0.549	-1.587	-9.705	-0.847	-1.743	-0.122	0.549	-0.366	0.678	10.009	0.977	0.183	0.427	-0.427	1.084	9.959	-1.652	0.549	-0.732	-0.488	1506610958
-9.719	-0.92	-1.714	-0.305	0.244	-0.488	1.2	-8.333	2.152	0.366	0.366	0.488	3.575	9.653	-0.359	0.122	0.488	-1.77	-9.719	-0.92	-1.714	-0.305	0.244	-0.488	0.538	9.941	1.065	0.061	-0.305	-0.61	1.053	9.845	-1.922	0.549	-0.977	-0.671	1506610958
-9.698	-1.097	-1.608	-0.366	0.061	-0.549	1.226	-7.915	2.222	0.671	-0.488	1.526	3.575	9.653	-0.359	0.305	0.122	-1.343	-9.698	-1.097	-1.608	-0.366	0.061	-0.549	0.766	9.603	0.969	-0.244	-0.854	-0.671	1.416	9.722	-1.763	0.427	-0.488	-0.732	1506610958
-9.717	-1.276	-1.592	-0.244	0.061	-0.427	1.519	-7.924	1.926	0.977	-0.977	2.319	3.926	9.115	-0.15	0.671	-0.183	-0.854	-9.717	-1.276	-1.592	-0.244	0.061	-0.427	1.19	9.465	0.739	-0.366	-0.549	-0.793	1.363	9.714	-1.493	0.244	0.061	-0.61	1506610958
-9.822	-1.325	-1.674	-0.061	0.061	-0.305	1.909	-8.321	1.608	0.916	-1.221	2.991	3.982	9.265	0.018	0.916	-0.061	-0.61	-9.822	-1.325	-1.674	-0.061	0.061	-0.305	1.409	9.659	0.579	-0.122	-0.122	-0.854	0.98	9.759	-1.556	0.244	-0.061	-0.549	1506610958
-9.818	-1.087	-1.806	0.061	0.122	-0.305	2.353	-8.721	1.312	0.671	-1.099	3.296	4.087	9.444	0.142	0.854	0.183	-0.732	-9.818	-1.087	-1.806	0.061	0.122	-0.305	1.241	9.792	0.604	0.183	0.122	-0.854	0.776	9.881	-1.701	0.244	-0.488	-0.549	1506610958
-9.789	-0.824	-1.863	0.122	0	-0.366	2.749	-8.861	1.109	0.427	-0.793	3.235	4.087	9.444	0.142	0.854	0.244	-0.854	-9.789	-0.824	-1.863	0.122	0	-0.366	0.872	9.875	0.682	0.305	0.183	-0.671	0.912	9.887	-1.824	0.122	-0.61	-0.549	1506610958
-9.804	-0.775	-1.865	0	-0.366	-0.427	3.118	-8.746	1.037	0.061	-0.549	2.869	4.321	9.65	0.391	0.793	0.061	-0.671	-9.804	-0.775	-1.865	0	-0.366	-0.427	0.615	9.892	0.641	0.183	-0.183	-0.427	1.116	9.866	-1.897	-0.061	-0.488	-0.549	1506610959
-9.767	-0.955	-1.828	0	-0.488	-0.366	3.444	-8.532	1.029	-0.244	-0.183	2.319	4.328	9.749	0.727	0.549	-0.061	-0.305	-9.767	-0.955	-1.828	0	-0.488	-0.366	0.784	9.828	0.529	-0.122	-0.488	-0.244	1.121	9.823	-1.814	-0.122	-0.305	-0.61	1506610959
-9.757	-1.053	-1.815	0.061	-0.427	-0.305	3.62	-8.375	1.154	-0.427	-0.305	1.709	4.131	9.69	0.782	0.244	-0.366	0.244	-9.757	-1.053	-1.815	0.061	-0.427	-0.305	1.215	9.879	0.373	-0.305	-0.488	-0.122	0.927	9.808	-1.647	-0.244	-0.183	-0.671	1506610959
-9.739	-0.809	-1.839	0.183	-0.427	-0.244	3.878	-8.331	1.342	-0.671	-0.488	1.038	3.974	9.68	0.766	0.061	-0.488	0.488	-9.739	-0.809	-1.839	0.183	-0.427	-0.244	1.65	9.981	0.299	-0.305	-0.122	-0.061	0.549	9.887	-1.623	-0.488	-0.488	-0.732	1506610959
-9.749	-0.529	-2.004	0.427	-0.549	0.061	4.098	-8.295	1.549	-0.793	-0.305	0.305	3.974	9.68	0.766	-0.122	-0.122	0.183	-9.749	-0.529	-2.004	0.427	-0.549	0.061	1.625	9.895	0.323	-0.305	0.305	0.061	0.674	9.911	-1.686	-0.793	-0.732	-0.732	1506610959
-9.871	-0.274	-1.977	0.488	-0.549	0.244	4.108	-8.29	1.79	-0.854	-0.183	-0.488	3.871	9.581	0.78	-0.244	0.244	-0.244	-9.871	-0.274	-1.977	0.488	-0.549	0.244	1.178	9.853	0.362	-0.366	0.305	0.366	0.904	9.934	-1.83	-0.977	-0.671	-0.793	1506610959
-10.076	-0.244	-1.811	0.122	-0.549	0.366	3.962	-8.418	1.981	-0.916	0	-1.038	3.872	9.604	0.813	-0.427	0.488	-0.549	-10.076	-0.244	-1.811	0.122	-0.549	0.366	0.803	9.946	0.403	-0.488	0.061	0.732	1.187	9.932	-1.765	-1.16	-0.732	-0.916	1506610959
-10.797	-0.297	-1.556	-0.732	-0.732	0.366	3.832	-8.948	2.122	-0.916	0.366	-1.282	3.786	10.202	0.756	-0.732	0.366	-0.61	-10.797	-0.297	-1.556	-0.732	-0.732	0.366	0.872	10.331	0.595	-0.549	-0.488	0.793	1.334	10.141	-1.404	-1.587	-0.549	-0.854	1506610959
-10.829	-1.278	-1.422	-1.038	-0.793	0.244	3.682	-9.835	2.102	-0.793	0.671	-1.282	3.729	10.869	0.443	-1.16	-0.305	-0.427	-10.829	-1.278	-1.422	-1.038	-0.793	0.244	1.748	11.086	1.209	-0.183	-0.366	0.488	1.382	10.586	-1.107	-2.258	-0.488	-0.671	1506610959
-10.168	-2.28	-0.97	-0.305	-0.793	0.427	3.609	-10.633	1.938	-0.488	0.916	-1.343	3.974	10.746	0.382	-1.404	-1.099	-0.244	-10.168	-2.28	-0.97	-0.305	-0.793	0.427	2.34	10.862	1.694	-0.183	-0.549	0.244	1.03	11.1	-0.316	-2.563	0.488	-0.366	1506610959
-9.113	-2.497	-0.164	0.183	-0.671	0.61	3.509	-10.261	1.707	-0.183	0.793	-2.014	4.165	9.676	0.726	-1.038	-0.916	-0.183	-9.113	-2.497	-0.164	0.183	-0.671	0.61	2.015	9.555	1.836	-0.732	-0.183	0.488	0.531	10.994	0.732	-3.174	0.793	0.122	1506610959
-8.856	-2.545	0.691	0.244	-0.427	0.732	3.254	-9.556	1.483	0	0.977	-2.747	4.065	8.782	1.197	-0.183	0.183	0.061	-8.856	-2.545	0.691	0.244	-0.427	0.732	1.065	8.372	1.963	-0.793	0.305	0.793	0.367	10.353	1.677	-4.15	0.488	0.671	1506610959
-9.753	-2.212	1.381	0.366	-0.366	0.671	2.719	-9.043	1.072	0.305	0.854	-3.052	3.408	8.626	1.321	0	1.282	0.366	-9.753	-2.212	1.381	0.366	-0.366	0.671	0.595	8.106	2.352	-0.122	0.488	0.793	0.238	9.429	2.204	-4.944	-0.488	1.465	1506610959
-10.782	-1.62	1.256	0.549	-0.61	0.671	2.193	-8.754	0.638	0.61	0.427	-2.747	2.81	9.253	1.17	-0.488	0.732	1.038	-10.782	-1.62	1.256	0.549	-0.61	0.671	1.028	8.927	3.068	0.854	0.916	0.366	0.225	9.196	2.204	-4.272	-0.793	2.625	1506610959
-10.488	-1.254	0.717	-0.061	-0.977	0.488	1.956	-8.819	0.23	0.854	0.183	-1.709	2.854	10.183	0.901	-1.038	-0.977	1.709	-10.488	-1.254	0.717	-0.061	-0.977	0.488	1.651	10.05	3.528	1.221	1.221	-0.061	0.473	9.796	1.769	-2.625	-0.61	2.93	1506610959
-9.013	-1.046	0.573	-0.854	-0.671	0.244	1.992	-9.137	-0.281	1.099	0.305	-0.366	3.289	10.464	1.15	-1.038	-2.014	2.075	-9.013	-1.046	0.573	-0.854	-0.671	0.244	1.558	10.21	3.423	0.488	0.793	-0.061	0.434	10.405	1.681	-0.977	1.343	2.747	1506610959
-8.51	-1.011	0.685	-0.793	-0.366	-0.061	2.123	-9.101	-0.703	1.221	0.122	0.366	3.382	9.959	1.623	-0.122	-1.038	2.197	-8.51	-1.011	0.685	-0.793	-0.366	-0.061	1.334	9.36	3.017	-0.183	0.122	0.122	0.13	9.458	1.664	-0.305	2.197	2.502	1506610959
-8.966	-1.129	0.823	-0.61	-0.305	-0.122	2.389	-8.416	-0.994	0.916	-0.427	0.244	2.936	9.24	2.046	0.793	0.793	2.258	-8.966	-1.129	0.823	-0.61	-0.305	-0.122	1.486	8.629	2.762	-0.427	0.183	0.061	0.561	8.693	2.122	0.244	2.625	2.502	1506610959
-9.484	-1.132	0.886	-0.427	-0.122	-0.061	2.556	-8.052	-1.122	0.61	-0.549	-0.305	2.076	8.862	2.004	0.854	2.014	2.197	-9.484	-1.132	0.886	-0.427	-0.122	-0.061	1.82	8.654	2.537	-0.183	0.427	-0.061	0.477	8.713	2.492	0.488	3.052	2.197	1506610959
-9.778	-0.723	0.848	-0.427	0.183	0	2.43	-8.408	-1.241	0.366	-0.366	-0.488	1.695	8.865	1.914	0.305	1.221	1.648	-9.778	-0.723	0.848	-0.427	0.183	0	2.242	9.152	2.591	0.183	0.793	-0.183	0.032	9.161	2.756	0.427	2.93	1.831	1506610959
-9.921	-0.24	0.713	-0.854	0	-0.061	2.144	-8.734	-1.347	0.122	-0.732	-0.061	2.077	8.996	1.847	0	-0.061	0.671	-9.921	-0.24	0.713	-0.854	0	-0.061	2.399	9.368	2.698	0.244	0.977	-0.244	0.218	9.298	3.085	0.488	1.526	1.709	1506610959
-9.749	-0.029	0.706	-1.465	-0.183	-0.183	2.031	-8.703	-1.26	-0.122	-1.16	0.549	2.364	8.955	1.857	0.183	0.183	-0.549	-9.749	-0.029	0.706	-1.465	-0.183	-0.183	2.151	9.173	2.67	0.061	0.854	-0.305	1.197	9.211	3.34	0.732	1.221	1.526	1506610959
-9.525	-0.097	0.932	-1.77	-0.061	-0.183	2.211	-8.556	-1.042	-0.427	-1.16	1.221	2.478	8.9	1.897	0.61	0.793	-1.465	-9.525	-0.097	0.932	-1.77	-0.061	-0.183	1.839	8.963	2.516	-0.061	0.61	-0.366	1.848	8.975	3.393	0.977	1.648	1.16	1506610959
-9.461	-0.474	0.961	-1.709	0	-0.183	2.407	-8.514	-0.788	-0.671	-1.099	1.709	2.511	9.018	1.861	0.793	0.977	-1.953	-9.461	-0.474	0.961	-1.709	0	-0.183	1.906	9.025	2.426	0.122	0.61	-0.549	1.497	8.622	3.266	1.16	1.953	0.61	1506610959
-9.678	-0.798	0.944	-1.465	0.061	-0.122	2.584	-8.665	-0.473	-0.854	-1.099	1.953	2.511	9.018	1.861	0.671	0.61	-2.38	-9.678	-0.798	0.944	-1.465	0.061	-0.122	2.157	9.245	2.515	0.305	0.732	-0.671	1.357	8.527	3.401	1.282	1.831	0.244	1506610959
-9.826	-0.762	1.005	-1.343	0.122	-0.061	2.75	-8.931	-0.121	-0.916	-1.16	2.197	2.759	9.304	1.772	0.61	0.305	-2.808	-9.826	-0.762	1.005	-1.343	0.122	-0.061	2.171	9.429	2.589	0.305	0.854	-0.671	1.83	8.937	3.503	1.221	1.587	0.244	1506610960
-9.863	-0.172	1.115	-1.465	0.183	0	2.859	-9.238	0.103	-0.732	-1.221	2.319	3.839	9.958	2.095	0.854	0.854	-3.113	-9.863	-0.172	1.115	-1.465	0.183	0	1.83	9.477	2.69	0.122	0.916	-0.671	2.139	9.233	3.677	0.793	1.16	0.366	1506610960
-9.715	0.249	1.291	-1.587	0.61	0.061	2.937	-9.472	0.27	-0.366	-1.587	2.319	3.839	9.958	2.095	1.16	1.343	-2.93	-9.715	0.249	1.291	-1.587	0.61	0.061	1.365	9.417	2.79	0	0.732	-0.61	2.515	9.168	3.997	0.244	1.038	0.732	1506610960
-10.709	0.033	0.926	-1.709	0.61	0.122	3.271	-9.512	0.444	-0.061	-1.465	2.319	4.067	9.983	2.108	1.16	1.526	-2.136	-10.709	0.033	0.926	-1.709	0.61	0.122	1.264	9.408	2.811	-0.061	0.366	-0.366	2.494	8.628	3.466	0.977	1.099	0.488	1506610960
-10.258	-0.793	0.355	-2.136	0.61	-0.244	3.537	-9.428	0.656	0.305	-1.343	2.258	4.067	9.979	2.091	0.977	1.221	-1.099	-10.258	-0.793	0.355	-2.136	0.61	-0.244	1.566	9.514	2.706	0	0.366	-0.122	1.916	8.519	2.567	2.075	0.977	-0.122	1506610960
-10.472	-1.623	0.72	-1.526	0.549	0.061	3.685	-9.666	0.512	0.793	-1.77	1.892	4.067	9.979	2.091	0.793	1.221	-0.183	-10.472	-1.623	0.72	-1.526	0.549	0.061	2.03	9.845	2.48	0.366	0.793	0.061	1.675	9.298	1.883	3.357	0.916	-0.671	1506610960
-10.153	-0.906	0.36	-1.282	0.488	0.427	3.965	-9.935	0.207	1.16	-2.319	1.16	4.011	10.39	2.105	0.671	1.343	0.183	-10.153	-0.906	0.36	-1.282	0.488	0.427	2.047	9.895	2.3	0.549	1.465	0.305	1.627	11.287	3.436	0.122	3.662	-0.183	1506610960
-10.11	-0.61	-0.295	-1.526	0.183	0.183	4.194	-9.611	-0.047	1.099	-2.441	0.183	4.011	10.39	2.105	0.671	1.77	0.366	-10.11	-0.61	-0.295	-1.526	0.183	0.183	1.504	9.6	2.207	0.61	2.014	0.671	1.467	9.725	4.901	0.122	-1.038	-0.061	1506610960
-9.997	-1.101	-0.609	-1.709	-0.061	0	4.267	-8.947	-0.033	0.854	-1.831	-0.61	3.65	10.168	1.845	0.488	2.258	0.61	-9.997	-1.101	-0.609	-1.709	-0.061	0	0.768	9.525	2.055	0.61	1.953	1.099	0.944	9.7	1.005	3.357	-1.282	-0.183	1506610960
-9.452	-1.261	-0.846	-1.77	-0.122	-0.122	3.93	-8.719	0.031	0.793	-1.404	-1.343	3.366	10.397	1.548	0.061	2.136	1.099	-9.452	-1.261	-0.846	-1.77	-0.122	-0.122	0.435	9.772	1.751	0.671	1.526	1.465	1.311	9.96	0.333	1.648	0.366	-0.488	1506610960
-9.215	-1.497	-1.092	-1.831	0.061	-0.305	3.424	-8.536	0.079	0.793	-1.892	-2.075	3.366	10.397	1.548	-0.427	1.709	1.587	-9.215	-1.497	-1.092	-1.831	0.061	-0.305	0.651	9.878	1.456	0.61	1.526	1.465	1.372	9.743	0.091	2.075	1.343	-0.61	1506610960
-9.228	-1.704	-1.353	-1.892	0.122	-0.366	3.113	-8.476	0.22	0.61	-2.258	-2.747	2.73	10.275	0.528	-0.854	1.16	1.892	-9.228	-1.704	-1.353	-1.892	0.122	-0.366	1.058	9.914	1.266	0.427	1.465	1.282	0.992	9.672	-0.312	2.808	1.099	-0.549	1506610960
-9.399	-1.748	-1.516	-1.77	0.244	-0.305	2.889	-8.527	0.409	0.427	-2.075	-3.174	2.73	10.275	0.528	-1.099	0.366	2.136	-9.399	-1.748	-1.516	-1.77	0.244	-0.305	1.367	9.865	1.127	0.244	1.587	0.977	0.537	9.627	-0.694	2.136	0.061	-0.549	1506610960
-9.628	-1.538	-1.613	-1.892	0.244	-0.366	2.678	-8.658	0.681	0.366	-1.526	-3.418	2.555	9.557	-0.243	-1.038	0.061	2.136	-9.628	-1.538	-1.613	-1.892	0.244	-0.366	1.391	9.737	1.013	0.122	1.77	0.854	0.767	9.764	-0.926	1.587	0.122	-0.549	1506610960
-9.671	-1.491	-1.705	-1.953	0.305	-0.366	2.434	-9.04	0.934	0.305	-0.854	-3.479	2.505	9.363	-0.437	-0.671	0.549	1.587	-9.671	-1.491	-1.705	-1.953	0.305	-0.366	1.215	9.772	0.874	0.061	2.014	0.793	1.297	9.818	-1.023	1.343	0.61	-0.427	1506610960
-9.624	-1.657	-1.757	-1.953	0.366	-0.366	2.172	-9.46	1.2	0.305	-0.366	-3.357	2.505	9.363	-0.437	-0.183	1.343	0.793	-9.624	-1.657	-1.757	-1.953	0.366	-0.366	0.985	9.792	0.931	0.183	2.197	0.61	1.132	9.885	-1.378	1.221	1.099	-0.366	1506610960
-9.574	-1.647	-1.842	-1.77	0.427	-0.427	1.902	-9.567	1.516	0.366	0	-2.991	2.376	9.271	-0.784	0.122	2.014	0.061	-9.574	-1.647	-1.842	-1.77	0.427	-0.427	0.872	9.622	1.068	0.305	2.136	0.183	0.95	9.908	-1.394	1.099	1.282	-0.305	1506610960
-9.604	-1.408	-1.897	-1.77	0.427	-0.549	1.571	-9.302	1.834	0.427	0.061	-2.319	2.216	9.164	-0.951	0.305	2.075	-0.305	-9.604	-1.408	-1.897	-1.77	0.427	-0.549	0.872	9.622	1.068	0.305	2.136	0.183	0.776	9.926	-1.475	0.793	0.854	-0.244	1506610960
-9.734	-1.323	-1.913	-1.77	0.305	-0.488	1.249	-8.881	1.992	0.549	-0.366	-1.221	2.216	9.164	-0.951	0.549	1.404	-0.366	-9.734	-1.323	-1.913	-1.77	0.305	-0.488	0.872	9.622	1.068	0.305	2.136	0.183	0.79	9.851	-1.614	0.488	0.549	-0.183	1506610960
-9.682	-1.3	-1.914	-1.77	0.366	-0.427	1.072	-8.326	2.163	0.671	-0.854	0.244	2.728	9.545	-0.676	0.977	1.038	-0.671	-9.682	-1.3	-1.914	-1.77	0.366	-0.427	0.852	9.89	1.169	0.61	1.77	-0.488	1.065	9.808	-1.78	0.427	0.671	-0.183	1506610960
-9.563	-1.291	-2.019	-1.77	0.366	-0.366	1.196	-8.032	2.129	0.854	-1.465	1.587	2.728	9.545	-0.676	1.465	1.587	-1.221	-9.563	-1.291	-2.019	-1.77	0.366	-0.366	0.61	9.778	1.232	0.671	1.892	-0.427	1.208	9.786	-1.927	0.549	1.099	-0.244	1506610960
-9.673	-1.419	-2.207	-1.831	0.183	-0.427	1.495	-8.245	1.942	1.099	-1.77	2.686	3.139	9.674	-0.325	1.709	2.319	-1.465	-9.673	-1.419	-2.207	-1.831	0.183	-0.427	0.382	9.774	1.312	0.61	1.648	-0.488	1.127	9.729	-1.924	0.671	1.282	-0.366	1506610960
-9.612	-1.54	-2.273	-1.831	0.061	-0.427	1.838	-8.787	1.669	1.282	-2.075	3.418	3.347	9.828	0.004	1.77	2.625	-1.16	-9.612	-1.54	-2.273	-1.831	0.061	-0.427	0.294	9.599	1.351	0.488	1.221	-0.488	1.127	9.767	-1.846	0.549	1.282	-0.305	1506610960
-9.647	-1.628	-2.303	-1.892	0	-0.549	2.172	-9.338	1.245	1.404	-2.625	3.723	0.004	3.096	9.745	1.099	1.587	-0.671	-9.647	-1.628	-2.303	-1.892	0	-0.549	0.644	9.548	1.154	0.305	0.732	-0.549	1.14	9.807	-1.871	0.366	1.343	-0.244	1506610960
-9.723	-1.743	-2.296	-1.831	0	-0.61	2.598	-9.688	0.879	1.221	-2.869	3.662	2.969	9.867	0.624	1.282	0.793	0.305	-9.723	-1.743	-2.296	-1.831	0	-0.61	1.2	9.805	0.943	0.366	0.671	-0.61	0.89	9.798	-1.956	0.244	1.343	-0.244	1506610960
-9.633	-1.885	-2.291	-1.648	0	-0.549	3.094	-9.704	0.671	0.977	-2.319	3.479	3.15	9.91	0.822	1.099	1.282	-0.244	-9.633	-1.885	-2.291	-1.648	0	-0.549	1.549	9.865	0.775	0.488	1.343	-0.427	0.679	9.866	-2.095	0.183	1.343	-0.244	1506610961
-9.546	-1.854	-2.219	-1.465	0.061	-0.488	3.462	-9.497	0.551	0.732	-1.892	2.808	3.357	9.817	0.888	0.977	2.075	-0.793	-9.546	-1.854	-2.219	-1.465	0.061	-0.488	1.433	9.752	0.696	0.488	2.136	-0.122	0.633	9.884	-2.16	0.244	1.343	-0.305	1506610961
-9.696	-1.705	-2.31	-1.404	-0.122	-0.488	3.614	-9.11	0.488	0.61	-2.136	1.77	3.48	9.804	0.89	0.732	2.563	-0.916	-9.696	-1.705	-2.31	-1.404	-0.122	-0.488	0.89	9.677	0.755	0.488	2.502	0.061	0.679	9.836	-2.162	0.183	1.282	-0.366	1506610961
-9.749	-1.547	-2.241	-1.465	-0.305	-0.488	3.521	-8.696	0.457	0.427	-2.625	0.732	3.492	9.855	0.751	0.366	2.38	-0.671	-9.749	-1.547	-2.241	-1.465	-0.305	-0.488	0.341	9.659	0.797	0.488	2.38	0.244	0.818	9.884	-1.933	0.122	1.221	-0.305	1506610961
-9.813	-1.491	-2.141	-1.526	-0.427	-0.427	3.413	-8.406	0.441	0.244	-2.747	0.244	3.406	10.026	0.433	0.122	1.526	-0.427	-9.813	-1.491	-2.141	-1.526	-0.427	-0.427	0.106	9.872	0.743	0.549	2.075	0.427	1.086	9.915	-1.739	-0.122	1.221	-0.244	1506610961
-9.789	-1.647	-2.091	-1.465	-0.549	-0.244	3.283	-8.191	0.561	0.122	-2.197	0.122	3.291	10.271	0.066	0.366	0.244	-0.61	-9.789	-1.647	-2.091	-1.465	-0.549	-0.244	0.179	10.192	0.741	0.61	1.831	0.488	1.17	9.951	-1.571	-0.244	1.221	-0.183	1506610961
-9.767	-1.748	-2.052	-1.282	-0.549	-0.122	3.252	-8.057	0.812	-0.061	-2.075	0	3.811	10.808	-1.678	0.793	-3.113	0	-9.767	-1.748	-2.052	-1.282	-0.549	-0.122	0.116	10.658	0.934	0.305	1.709	0.366	1.209	9.995	-1.507	-0.366	1.221	-0.122	1506610961
-9.703	-1.816	-2.028	-1.099	-0.61	-0.122	3.391	-8.107	1.133	-0.549	-1.587	-0.183	3.811	10.808	-1.678	1.16	-8.24	2.319	-9.703	-1.816	-2.028	-1.099	-0.61	-0.122	-0.403	10.817	1.072	-0.122	0.916	0.305	1.133	9.967	-1.509	-0.488	1.16	-0.122	1506610961
-9.554	-1.998	-2.006	-0.854	-0.61	0	3.339	-8.325	1.372	-1.038	-1.16	-0.488	6.27	10.707	-2.931	2.686	-9.521	5.798	-9.554	-1.998	-2.006	-0.854	-0.61	0	-1.03	10.422	1.359	-0.977	-0.061	0.061	1.071	9.97	-1.438	-0.549	1.099	-0.061	1506610961
-9.55	-2.129	-1.936	-0.549	-0.549	0.122	3.125	-8.668	1.401	-1.221	-0.671	-0.916	7.93	10.292	-7.06	5.249	-9.827	9.277	-9.55	-2.129	-1.936	-0.549	-0.549	0.122	-0.943	9.775	1.316	-0.977	-0.916	0.061	0.92	9.946	-1.376	-0.671	0.854	0	1506610961
-9.587	-2.166	-1.851	-0.183	-0.61	0.183	2.933	-8.985	1.394	-1.099	-0.061	-1.038	7.93	10.292	-7.06	8.423	-8.972	10.559	-9.587	-2.166	-1.851	-0.183	-0.61	0.183	0.218	9.581	1.308	-0.793	-0.916	0.427	0.846	9.922	-1.318	-0.854	0.671	0.061	1506610961
-9.524	-2.012	-1.648	0.122	-0.488	0.366	2.728	-9.002	1.445	-1.038	0.183	-0.916	7.565	9.582	-7.519	10.864	-5.798	9.033	-9.524	-2.012	-1.648	0.122	-0.488	0.366	1.431	9.332	1.281	0	0.122	1.099	0.741	10	-1.232	-1.038	0.488	0.122	1506610961
-9.658	-1.678	-1.511	0.244	-0.549	0.305	2.643	-8.94	1.428	-0.977	0.427	-0.671	4.626	7.275	-5.698	10.925	-1.892	6.47	-9.658	-1.678	-1.511	0.244	-0.549	0.305	2.061	9.417	1.226	0.427	0.732	1.587	0.697	10.007	-1.127	-1.16	0.244	0.183	1506610961
-9.662	-1.288	-1.264	0.183	-0.671	0.305	2.602	-8.979	1.297	-0.793	0.488	-0.488	4.626	7.275	-5.698	9.033	1.404	3.845	-9.662	-1.288	-1.264	0.183	-0.671	0.305	2.17	9.457	1.291	0.488	1.404	1.77	0.754	9.947	-0.938	-1.282	0.061	0.183	1506610961
-9.665	-0.934	-1.055	-0.061	-0.61	0.244	2.542	-8.892	1.026	-0.488	0.488	-0.488	3.041	6.281	-3.98	7.141	3.174	1.099	-9.665	-0.934	-1.055	-0.061	-0.61	0.244	2.219	9.518	1.421	0.183	1.831	1.953	1.014	9.887	-0.581	-1.282	0.122	0.183	1506610961
-9.789	-0.633	-0.861	-0.427	-0.732	0.122	2.46	-8.843	0.741	-0.061	0.366	-0.61	3.445	5.131	-2.632	4.578	8.057	-2.441	-9.789	-0.633	-0.861	-0.427	-0.732	0.122	1.932	9.533	1.859	-0.244	1.709	1.77	1.315	9.806	-0.201	-1.343	0.427	0.183	1506610961
