# Supplementary material for: A deep learning approach for lower back-pain risk prediction during manual lifting
Source: PLoS One. 2021 Feb 19;16(2):e0247162. doi: 10.1371/journal.pone.0247162 (PMC7894914; doi:10.1371/journal.pone.0247162)
Supplement: S1 Data — (ZIP) [file pone.0247162.s001.zip › source-used/Subject_02_P1_Zone04_T3.csv]

Side_A_x	Side_A_y	Side_A_z	Side_G_x	Side_G_y	Side_G_z	LtWt_A_x	LtWt_A_y	LtWt_A_z	LtWt_G_x	LtWt_G_y	LtWt_G_z	RtWt_A_x	RtWt_A_y	RtWt_A_z	RtWt_G_x	RtWt_G_y	RtWt_G_z	Back_A_x	Back_A_y	Back_A_z	Back_G_x	Back_G_y	Back_G_z	UArm_A_x	UArm_A_y	UArm_A_z	UArm_G_x	UArm_G_y	UArm_G_z	Thig_A_x	Thig_A_y	Thig_A_z	Thig_G_x	Thig_G_y	Thig_G_z	Time_stp
-9.82	-0.939	-0.567	-0.061	0	-0.183	2.621	-8.746	-0.208	0	-0.122	0.488	3.216	9.701	1.083	0	-0.061	-0.122	-9.82	-0.939	-0.567	-0.061	0	-0.183	1.672	9.683	1.098	0	0	-0.122	1.166	9.85	-0.858	0	0.122	-0.061	1506608526
-9.825	-0.945	-0.623	-0.061	0.061	-0.183	2.707	-8.727	-0.196	-0.061	-0.183	0.488	3.204	9.694	1.066	0.061	-0.061	-0.061	-9.825	-0.945	-0.623	-0.061	0.061	-0.183	1.672	9.683	1.098	-0.061	-0.061	-0.122	1.166	9.86	-0.86	0	0	-0.061	1506608526
-9.822	-0.958	-0.645	-0.122	0.061	-0.183	2.805	-8.734	-0.214	-0.061	-0.183	0.427	3.161	9.689	1.059	0.061	-0.061	-0.061	-9.822	-0.958	-0.645	-0.122	0.061	-0.183	1.675	9.676	1.077	0	0	-0.122	1.22	9.859	-0.886	0	0.061	-0.061	1506608526
-9.769	-0.891	-0.689	-0.122	0	-0.061	2.864	-8.766	-0.234	-0.061	-0.122	0.305	3.149	9.689	1.109	0.061	0	-0.061	-9.769	-0.891	-0.689	-0.122	0	-0.061	1.592	9.622	1.107	-0.061	0.061	-0.122	1.192	9.847	-0.871	0	0	-0.061	1506608526
-9.755	-0.849	-0.731	-0.122	0	0	2.891	-8.764	-0.267	-0.061	-0.122	0.305	3.139	9.66	1.144	0.061	0.061	-0.061	-9.755	-0.849	-0.731	-0.122	0	0	1.525	9.574	1.114	-0.061	0.061	-0.122	1.286	9.851	-0.851	0	-0.061	0	1506608526
-9.777	-0.797	-0.779	-0.183	-0.061	0.061	2.891	-8.764	-0.267	-0.061	-0.122	0.122	3.103	9.64	1.164	0	0	-0.061	-9.777	-0.797	-0.779	-0.183	-0.061	0.061	1.525	9.574	1.114	-0.061	0.061	-0.061	1.421	9.811	-0.898	0.061	-0.061	0	1506608526
-9.81	-0.821	-0.764	-0.183	-0.061	0.122	2.82	-8.784	-0.257	-0.061	-0.122	-0.305	3.129	9.619	1.146	-0.061	0.061	-0.061	-9.81	-0.821	-0.764	-0.183	-0.061	0.122	1.481	9.587	1.108	-0.061	0.061	0	1.436	9.818	-0.89	0	0	0	1506608526
-9.8	-0.891	-0.727	-0.244	-0.122	0.122	2.748	-8.835	-0.212	-0.061	-0.183	-0.427	3.162	9.643	1.11	-0.061	0.122	-0.061	-9.8	-0.891	-0.727	-0.244	-0.122	0.122	1.461	9.633	1.105	-0.061	0.061	0.061	1.394	9.814	-0.904	0	0.061	-0.061	1506608526
-9.774	-0.992	-0.719	-0.183	-0.122	0.122	2.692	-8.884	-0.191	-0.061	-0.183	-0.427	3.173	9.686	1.081	-0.122	0.122	0	-9.774	-0.992	-0.719	-0.183	-0.122	0.122	1.461	9.633	1.105	0	0	0.122	1.327	9.825	-0.872	0.061	0.061	-0.061	1506608526
-9.802	-1.047	-0.7	-0.183	-0.122	0.061	2.607	-8.873	-0.158	0	-0.122	-0.61	3.218	9.684	1.043	-0.122	0.061	0.061	-9.802	-1.047	-0.7	-0.183	-0.122	0.061	1.654	9.654	1.054	0	0	0.122	1.205	9.842	-0.935	0	0.061	0	1506608526
-9.837	-1.04	-0.69	-0.122	-0.122	0.061	2.509	-8.829	-0.132	0	-0.122	-0.549	3.231	9.644	1.03	-0.122	0.122	0.061	-9.837	-1.04	-0.69	-0.122	-0.122	0.061	1.682	9.636	1.044	0	0.061	0.122	1.097	9.859	-0.992	0	0.061	-0.061	1506608526
-9.798	-1.054	-0.676	-0.122	-0.061	0	2.431	-8.825	-0.14	0	-0.122	-0.488	3.211	9.634	1.02	-0.061	0.183	0.061	-9.798	-1.054	-0.676	-0.122	-0.061	0	1.645	9.661	1.038	0	0.122	0.122	1.038	9.862	-0.956	0.061	0.061	-0.061	1506608526
-9.81	-1.03	-0.682	-0.061	-0.061	0	2.378	-8.82	-0.17	0	-0.122	-0.305	3.199	9.658	1.001	-0.061	0.122	0.061	-9.81	-1.03	-0.682	-0.061	-0.061	0	1.613	9.667	1.074	0.061	0.183	0.122	1.02	9.851	-1.007	0.061	-0.061	-0.061	1506608527
-9.837	-1.001	-0.7	-0.061	0	-0.061	2.353	-8.826	-0.188	0	-0.122	-0.122	3.179	9.668	0.992	-0.061	0.061	0.122	-9.837	-1.001	-0.7	-0.061	0	-0.061	1.648	9.676	1.079	0.061	0.122	0.122	1.062	9.866	-1.024	0.061	0	-0.061	1506608527
-9.828	-0.987	-0.681	-0.061	0	-0.061	2.39	-8.825	-0.205	0	-0.122	0	3.126	9.676	0.993	-0.061	0.061	0.122	-9.828	-0.987	-0.681	-0.061	0	-0.061	1.65	9.64	1.092	0	0.061	0.061	1.129	9.861	-1.086	0.061	0.061	-0.061	1506608527
-9.844	-0.965	-0.665	-0.122	-0.061	-0.061	2.439	-8.821	-0.206	0	-0.122	0.122	3.06	9.637	1.025	0	0.061	0.122	-9.844	-0.965	-0.665	-0.122	-0.061	-0.061	1.664	9.612	1.068	0	0.061	0.061	1.096	9.863	-1.122	-0.061	0.061	-0.061	1506608527
-9.82	-0.992	-0.642	-0.061	-0.061	-0.061	2.504	-8.837	-0.19	0	-0.061	0.244	2.973	9.63	1.01	0	0	0.122	-9.82	-0.992	-0.642	-0.061	-0.061	-0.061	1.736	9.611	1.074	0	0	-0.061	1.104	9.868	-1.032	0	0	-0.061	1506608527
-9.816	-0.964	-0.658	-0.061	-0.061	-0.061	2.573	-8.82	-0.161	0	-0.061	0.244	2.936	9.601	1.012	0	0	0	-9.816	-0.964	-0.658	-0.061	-0.061	-0.061	1.736	9.611	1.074	0	0	-0.061	1.09	9.861	-1.019	0	0	-0.061	1506608527
-9.819	-0.941	-0.652	0	-0.061	-0.061	2.639	-8.806	-0.159	0	-0.122	0.305	2.923	9.575	0.995	0.061	0	-0.122	-9.819	-0.941	-0.652	0	-0.061	-0.061	1.736	9.611	1.074	0	0	-0.061	1.139	9.854	-1.005	0	0	-0.061	1506608527
-9.806	-0.909	-0.641	-0.061	-0.061	-0.061	2.73	-8.812	-0.187	0.061	-0.183	0.244	2.993	9.622	1.047	0.061	0	-0.183	-9.806	-0.909	-0.641	-0.061	-0.061	-0.061	1.61	9.641	1.11	0	0	-0.122	1.174	9.857	-0.988	-0.061	0	-0.061	1506608527
-9.814	-0.921	-0.656	-0.061	-0.061	-0.061	2.791	-8.802	-0.215	0.061	-0.061	0.183	3.083	9.655	1.075	0	-0.061	-0.122	-9.814	-0.921	-0.656	-0.061	-0.061	-0.061	1.591	9.653	1.092	0	0	-0.122	1.193	9.835	-1.025	0	0	0	1506608527
-9.825	-0.952	-0.635	0	-0.061	-0.061	2.802	-8.78	-0.225	0	-0.061	0.183	3.132	9.672	1.096	0	-0.061	-0.122	-9.825	-0.952	-0.635	0	-0.061	-0.061	1.638	9.633	1.068	-0.061	-0.061	-0.122	1.182	9.847	-1.017	0	0	-0.061	1506608527
-9.823	-0.964	-0.628	0	-0.061	-0.061	2.808	-8.765	-0.236	0	-0.061	0.183	3.168	9.659	1.095	0	-0.061	-0.061	-9.823	-0.964	-0.628	0	-0.061	-0.061	1.675	9.624	1.052	-0.061	-0.122	-0.061	1.159	9.866	-1.011	-0.061	0	-0.061	1506608527
-9.802	-0.949	-0.638	0.061	0	-0.061	2.828	-8.768	-0.262	0	-0.122	0.061	3.179	9.647	1.116	0	-0.061	-0.122	-9.802	-0.949	-0.638	0.061	0	-0.061	1.675	9.624	1.052	-0.061	-0.061	-0.061	1.153	9.859	-0.991	-0.061	0	0	1506608527
-9.814	-0.922	-0.65	0	0	-0.061	2.856	-8.753	-0.278	-0.061	0	0	3.204	9.666	1.108	0	-0.061	-0.061	-9.814	-0.922	-0.65	0	0	-0.061	1.615	9.655	1.049	0	-0.061	-0.061	1.164	9.841	-1.004	-0.061	0	0	1506608527
-9.829	-0.925	-0.628	0	0	0	2.82	-8.756	-0.262	-0.122	0.061	-0.061	3.217	9.68	1.087	0	-0.061	-0.061	-9.829	-0.925	-0.628	0	0	0	1.601	9.653	1.085	-0.061	-0.061	-0.061	1.177	9.844	-0.986	-0.061	0	0	1506608527
-9.799	-0.904	-0.624	0	0	0	2.771	-8.76	-0.24	-0.122	0.061	-0.061	3.222	9.683	1.061	0	-0.122	0	-9.799	-0.904	-0.624	0	0	0	1.615	9.621	1.073	0	-0.061	-0.061	1.178	9.868	-0.961	-0.061	-0.061	0	1506608527
-9.79	-0.884	-0.634	0.061	0	0	2.74	-8.768	-0.227	-0.122	0.122	-0.183	3.176	9.65	1.064	0	-0.122	0.061	-9.79	-0.884	-0.634	0.061	0	0	1.615	9.621	1.073	-0.061	-0.061	-0.061	1.194	9.844	-0.971	-0.061	-0.061	0	1506608527
-9.811	-0.863	-0.629	0.061	0	0	2.668	-8.793	-0.224	-0.122	0.122	-0.244	3.124	9.636	1.069	-0.061	-0.061	0	-9.811	-0.863	-0.629	0.061	0	0	1.626	9.624	1.071	0	-0.061	0	1.248	9.824	-0.952	-0.061	-0.122	0	1506608527
-9.842	-0.847	-0.647	0	0	0	2.622	-8.808	-0.182	-0.122	0.122	-0.244	3.12	9.647	1.072	-0.061	-0.061	0	-9.842	-0.847	-0.647	0	0	0	1.623	9.666	1.08	0	-0.061	0	1.256	9.819	-0.919	-0.061	-0.122	0	1506608527
-9.836	-0.87	-0.647	-0.061	0	-0.061	2.57	-8.817	-0.176	-0.061	0.061	-0.244	3.126	9.696	1.107	-0.061	-0.061	0	-9.836	-0.87	-0.647	-0.061	0	-0.061	1.623	9.666	1.08	-0.061	-0.061	0	1.213	9.845	-0.951	0	-0.061	-0.061	1506608527
-9.816	-0.913	-0.642	-0.061	0	-0.061	2.535	-8.829	-0.167	-0.061	0.061	-0.183	3.127	9.727	1.136	-0.061	-0.061	0	-9.816	-0.913	-0.642	-0.061	0	-0.061	1.723	9.667	1.079	-0.061	-0.122	0	1.195	9.839	-0.961	0	-0.061	-0.061	1506608527
-9.799	-0.946	-0.633	0	0	-0.061	2.492	-8.821	-0.167	-0.061	0.061	-0.183	3.125	9.694	1.154	-0.061	-0.061	-0.061	-9.799	-0.946	-0.633	0	0	-0.061	1.771	9.627	1.072	-0.061	-0.061	0	1.196	9.843	-0.956	-0.061	-0.061	-0.061	1506608527
-9.817	-0.943	-0.647	0	-0.061	-0.061	2.472	-8.794	-0.203	0	0	-0.122	3.126	9.668	1.181	-0.061	0	-0.061	-9.817	-0.943	-0.647	0	-0.061	-0.061	1.761	9.605	1.069	-0.122	-0.061	0	1.16	9.854	-0.945	-0.061	-0.061	-0.061	1506608527
-9.81	-0.922	-0.639	0	0	-0.061	2.503	-8.783	-0.252	0	0.061	-0.061	3.135	9.647	1.175	-0.061	0.061	-0.122	-9.81	-0.922	-0.639	0	0	-0.061	1.72	9.631	1.086	-0.061	0	0	1.165	9.848	-0.944	0	-0.061	-0.061	1506608527
-9.822	-0.891	-0.629	0	0	-0.061	2.507	-8.812	-0.31	0	0.061	-0.061	3.174	9.66	1.147	-0.122	0.061	-0.122	-9.822	-0.891	-0.629	0	0	-0.061	1.693	9.617	1.115	-0.061	0	0	1.184	9.838	-0.946	0	-0.122	-0.061	1506608527
-9.842	-0.91	-0.66	-0.061	-0.061	-0.061	2.546	-8.808	-0.317	-0.061	-0.061	0	3.206	9.658	1.108	-0.122	0	-0.061	-9.842	-0.91	-0.66	-0.061	-0.061	-0.061	1.737	9.603	1.111	-0.122	0	0	1.215	9.839	-0.964	0	-0.061	-0.061	1506608527
-9.81	-0.959	-0.644	-0.061	0	-0.061	2.6	-8.793	-0.334	-0.122	0	0.061	3.143	9.637	1.083	-0.061	0	0	-9.81	-0.959	-0.644	-0.061	0	-0.061	1.775	9.585	1.132	-0.122	0	0	1.187	9.848	-0.991	0	0	-0.061	1506608528
-9.812	-0.935	-0.624	-0.061	-0.061	-0.061	2.633	-8.799	-0.29	-0.122	0	0.061	3.118	9.604	1.067	-0.061	0	-0.061	-9.812	-0.935	-0.624	-0.061	-0.061	-0.061	1.718	9.555	1.115	-0.061	0.061	-0.061	1.14	9.855	-0.97	-0.061	0.061	-0.061	1506608528
-9.812	-0.959	-0.651	-0.061	0	-0.061	2.695	-8.824	-0.238	-0.061	-0.061	0.122	3.112	9.566	1.059	0	0.061	-0.061	-9.812	-0.959	-0.651	-0.061	0	-0.061	1.695	9.583	1.162	-0.061	0.061	0	1.148	9.842	-0.993	-0.061	0.061	-0.061	1506608528
-9.8	-0.941	-0.648	-0.061	0	-0.061	2.773	-8.842	-0.221	-0.061	-0.061	0.061	3.124	9.616	1.065	0	0.061	-0.061	-9.8	-0.941	-0.648	-0.061	0	-0.061	1.629	9.582	1.194	0	0.061	-0.061	1.168	9.85	-0.969	0	0	-0.061	1506608528
-9.805	-0.933	-0.67	-0.061	0	-0.061	2.795	-8.849	-0.215	-0.061	-0.061	0.061	3.14	9.634	1.062	0	0.061	0	-9.805	-0.933	-0.67	-0.061	0	-0.061	1.584	9.581	1.169	-0.061	0.061	-0.061	1.182	9.842	-0.958	-0.061	0	-0.061	1506608528
-9.82	-0.943	-0.644	-0.061	0	0	2.767	-8.826	-0.202	0	0	0	3.085	9.628	1.064	0	0	0	-9.82	-0.943	-0.644	-0.061	0	0	1.597	9.589	1.169	0	0	-0.061	1.205	9.843	-0.968	-0.061	0.061	-0.061	1506608528
-9.831	-0.946	-0.645	-0.061	0	0	2.753	-8.812	-0.221	0	-0.061	0	3.07	9.646	1.103	0	0	0	-9.831	-0.946	-0.645	-0.061	0	0	1.609	9.599	1.175	0	0	0	1.181	9.842	-0.979	-0.061	0	-0.061	1506608528
-9.811	-0.983	-0.657	-0.061	0	-0.061	2.735	-8.799	-0.213	0	-0.061	0	3.046	9.647	1.103	0	0	0	-9.811	-0.983	-0.657	-0.061	0	-0.061	1.609	9.599	1.175	0	0	0	1.13	9.848	-0.951	0	-0.061	-0.061	1506608528
-9.805	-0.986	-0.644	0	0	0	2.742	-8.801	-0.213	0	0	-0.061	3.042	9.677	1.114	0	0	0	-9.805	-0.986	-0.644	0	0	0	1.65	9.635	1.129	0	0	0	1.153	9.859	-0.945	0	0	-0.061	1506608528
-9.814	-0.969	-0.639	0	0	-0.061	2.716	-8.794	-0.224	0	-0.061	-0.122	3.033	9.673	1.138	0	0	0	-9.814	-0.969	-0.639	0	0	-0.061	1.66	9.629	1.148	0	-0.061	0	1.152	9.851	-0.94	-0.061	0	0	1506608528
-9.822	-0.973	-0.634	0	0	-0.061	2.67	-8.76	-0.237	0	-0.061	-0.122	3.068	9.683	1.133	-0.061	0	0	-9.822	-0.973	-0.634	0	0	-0.061	1.633	9.637	1.158	0	0	0	1.114	9.874	-0.941	-0.061	-0.061	-0.061	1506608528
-9.826	-0.976	-0.63	0	0	-0.061	2.634	-8.762	-0.26	0	0	-0.061	3.062	9.691	1.13	-0.061	0	0	-9.826	-0.976	-0.63	0	0	-0.061	1.623	9.668	1.148	0	0	0	1.122	9.856	-0.961	0	-0.061	-0.061	1506608528
-9.82	-0.961	-0.642	0	0	-0.061	2.608	-8.771	-0.262	0	0	-0.061	3.061	9.709	1.117	-0.061	-0.061	0	-9.82	-0.961	-0.642	0	0	-0.061	1.623	9.668	1.148	-0.061	-0.061	0	1.141	9.867	-0.941	-0.061	-0.061	-0.061	1506608528
-9.808	-0.979	-0.662	0	0	0	2.643	-8.76	-0.257	0	0	-0.061	3.067	9.697	1.109	-0.061	-0.061	0	-9.808	-0.979	-0.662	0	0	0	1.645	9.659	1.16	-0.061	-0.061	0	1.139	9.862	-0.94	-0.061	-0.061	-0.061	1506608528
-9.79	-0.987	-0.664	0	0	0	2.603	-8.748	-0.272	-0.061	0	-0.061	3.037	9.667	1.119	-0.061	-0.061	0	-9.79	-0.987	-0.664	0	0	0	1.678	9.604	1.11	-0.061	-0.061	0	1.153	9.856	-0.931	-0.061	0	-0.061	1506608528
-9.818	-0.965	-0.652	0	-0.061	-0.061	2.61	-8.757	-0.268	-0.061	0	-0.061	3.023	9.659	1.122	-0.061	-0.061	-0.061	-9.818	-0.965	-0.652	0	-0.061	-0.061	1.678	9.604	1.11	-0.061	-0.061	0	1.141	9.851	-0.927	0	-0.061	0	1506608528
-9.822	-0.964	-0.665	0	0	-0.061	2.623	-8.763	-0.269	-0.061	0	0	3.035	9.649	1.099	-0.061	-0.061	-0.061	-9.822	-0.964	-0.665	0	0	-0.061	1.705	9.604	1.127	-0.061	-0.061	-0.061	1.147	9.853	-0.908	0	-0.061	-0.061	1506608528
-9.81	-0.963	-0.67	0	0	-0.061	2.617	-8.778	-0.254	-0.061	0	-0.061	3.058	9.641	1.089	-0.061	-0.061	-0.061	-9.81	-0.963	-0.67	0	0	-0.061	1.672	9.615	1.136	-0.061	-0.061	-0.061	1.138	9.851	-0.967	0	-0.061	-0.061	1506608528
-9.808	-0.947	-0.678	0	0	-0.061	2.616	-8.809	-0.261	-0.061	0	0	3.072	9.635	1.069	-0.061	-0.061	-0.061	-9.808	-0.947	-0.678	0	0	-0.061	1.684	9.581	1.157	-0.061	-0.061	-0.061	1.153	9.851	-0.951	0	-0.061	-0.061	1506608528
-9.817	-0.951	-0.666	0	0	-0.061	2.639	-8.809	-0.258	-0.061	0	0	3.094	9.607	1.066	0	-0.061	-0.061	-9.817	-0.951	-0.666	0	0	-0.061	1.671	9.575	1.171	-0.061	-0.061	-0.061	1.169	9.854	-0.955	0	-0.061	-0.061	1506608528
-9.83	-0.957	-0.685	-0.061	0	-0.061	2.613	-8.807	-0.243	-0.061	-0.061	0	3.115	9.607	1.081	0	-0.061	-0.061	-9.83	-0.957	-0.685	-0.061	0	-0.061	1.702	9.6	1.18	-0.061	-0.061	-0.061	1.156	9.853	-0.941	-0.061	0	-0.061	1506608528
-9.795	-0.989	-0.675	0	0	-0.061	2.627	-8.825	-0.217	-0.061	0	0	3.1	9.63	1.078	0	-0.122	-0.061	-9.795	-0.989	-0.675	0	0	-0.061	1.723	9.605	1.165	-0.061	-0.061	-0.061	1.129	9.857	-0.971	0	0	-0.061	1506608528
-9.816	-0.962	-0.67	-0.061	0	-0.061	2.639	-8.843	-0.185	-0.061	0	0	3.109	9.641	1.121	0	-0.061	-0.061	-9.816	-0.962	-0.67	-0.061	0	-0.061	1.674	9.589	1.148	-0.061	0	-0.061	1.146	9.845	-0.976	0	-0.061	-0.061	1506608528
-9.83	-0.961	-0.672	-0.061	0	-0.061	2.633	-8.829	-0.183	0	-0.061	0	3.1	9.636	1.153	0	0	-0.061	-9.83	-0.961	-0.672	-0.061	0	-0.061	1.678	9.631	1.157	0	0	-0.061	1.152	9.845	-0.94	0	0	-0.061	1506608528
-9.806	-0.975	-0.65	-0.061	0	-0.061	2.663	-8.819	-0.218	0	-0.061	0	3.129	9.679	1.169	0	-0.061	-0.061	-9.806	-0.975	-0.65	-0.061	0	-0.061	1.678	9.631	1.157	0	0	-0.061	1.14	9.857	-0.97	0	0	-0.061	1506608528
-9.812	-0.982	-0.656	0	0	-0.061	2.659	-8.801	-0.237	0	-0.061	0	3.134	9.703	1.166	0	-0.061	0	-9.812	-0.982	-0.656	0	0	-0.061	1.656	9.621	1.16	0	0	-0.061	1.162	9.862	-0.93	0	0	-0.061	1506608528
-9.816	-0.998	-0.674	0	0	-0.061	2.637	-8.763	-0.268	0	0	0	3.077	9.678	1.154	0	-0.061	0	-9.816	-0.998	-0.674	0	0	-0.061	1.674	9.621	1.153	0	0	-0.061	1.134	9.855	-0.949	-0.061	-0.061	-0.061	1506608529
-9.812	-0.993	-0.674	0	0	-0.061	2.659	-8.768	-0.298	0	0	0	3.046	9.668	1.138	-0.061	0	0	-9.812	-0.993	-0.674	0	0	-0.061	1.674	9.621	1.153	-0.061	0	-0.061	1.14	9.862	-0.963	0	0	-0.061	1506608529
-9.81	-0.997	-0.672	0	0	-0.061	2.655	-8.769	-0.299	0	-0.061	0	3.033	9.685	1.093	-0.061	0	-0.061	-9.81	-0.997	-0.672	0	0	-0.061	1.652	9.634	1.152	0	0	-0.061	1.134	9.849	-0.967	0	-0.061	-0.061	1506608529
-9.796	-1.022	-0.681	0	0	-0.061	2.659	-8.788	-0.295	-0.061	-0.061	0	3.037	9.69	1.077	-0.061	-0.061	-0.061	-9.796	-1.022	-0.681	0	0	-0.061	1.599	9.627	1.172	-0.061	0	-0.061	1.114	9.867	-0.943	-0.061	0	-0.061	1506608529
-9.792	-1.032	-0.69	0	0	-0.061	2.641	-8.782	-0.255	-0.061	-0.061	0	3.018	9.683	1.067	-0.061	-0.061	0	-9.792	-1.032	-0.69	0	0	-0.061	1.599	9.627	1.172	-0.061	-0.061	-0.061	1.145	9.843	-0.991	0	0	-0.061	1506608529
-9.836	-1.031	-0.695	0	0	-0.061	2.681	-8.809	-0.193	-0.061	-0.061	0	3.015	9.662	1.074	-0.061	-0.061	-0.061	-9.836	-1.031	-0.695	0	0	-0.061	1.628	9.628	1.172	-0.061	-0.061	-0.061	1.126	9.849	-0.924	0	-0.061	-0.061	1506608529
-9.817	-1.037	-0.707	0	0	-0.061	2.686	-8.844	-0.17	-0.061	0	-0.061	3.04	9.685	1.069	0	-0.061	-0.061	-9.817	-1.037	-0.707	0	0	-0.061	1.634	9.644	1.184	-0.061	-0.061	-0.061	1.11	9.865	-0.955	0	0	-0.061	1506608529
-9.788	-1.056	-0.715	0	0	-0.061	2.675	-8.862	-0.154	-0.061	0	-0.061	3.066	9.698	1.103	0	0	-0.061	-9.788	-1.056	-0.715	0	0	-0.061	1.634	9.644	1.184	-0.061	-0.061	-0.061	1.081	9.857	-1.002	0	0	-0.061	1506608529
-9.794	-1.043	-0.705	0	0	-0.061	2.675	-8.862	-0.154	0	0	-0.061	3.074	9.689	1.134	-0.061	-0.061	-0.061	-9.794	-1.043	-0.705	0	0	-0.061	1.613	9.609	1.194	-0.061	-0.061	-0.061	1.096	9.837	-0.98	0	0	-0.061	1506608529
-9.793	-1.037	-0.73	0	0	-0.061	2.639	-8.812	-0.185	0.061	0.061	-0.061	3.062	9.642	1.122	-0.061	-0.061	0	-9.793	-1.037	-0.73	0	0	-0.061	1.61	9.577	1.177	-0.061	-0.061	0	1.095	9.854	-1.004	0	-0.061	-0.061	1506608529
-9.79	-1.01	-0.717	0	0	-0.061	2.613	-8.82	-0.203	0.061	0.061	-0.061	3.064	9.624	1.083	-0.061	-0.061	-0.061	-9.79	-1.01	-0.717	0	0	-0.061	1.628	9.588	1.169	-0.061	-0.061	0	1.135	9.849	-0.993	-0.061	-0.061	-0.061	1506608529
-9.808	-1.035	-0.714	-0.061	0	-0.061	2.594	-8.82	-0.255	0.061	0.061	-0.061	3.059	9.624	1.026	-0.061	-0.061	-0.061	-9.808	-1.035	-0.714	-0.061	0	-0.061	1.61	9.603	1.171	-0.061	-0.061	0	1.133	9.854	-0.937	0	-0.061	-0.061	1506608529
-9.788	-1.073	-0.718	0	0	-0.061	2.58	-8.813	-0.267	0.061	0.061	-0.061	3.065	9.637	0.982	0	-0.061	0	-9.788	-1.073	-0.718	0	0	-0.061	1.598	9.612	1.196	0	-0.061	-0.061	1.12	9.853	-0.953	-0.061	0.061	-0.061	1506608529
-9.807	-1.062	-0.714	0	0	-0.061	2.553	-8.792	-0.282	0	0	-0.061	3.052	9.637	0.986	0	-0.061	0	-9.807	-1.062	-0.714	0	0	-0.061	1.598	9.612	1.196	0	-0.061	-0.061	1.107	9.844	-0.961	0	0	-0.061	1506608529
-9.798	-1.049	-0.723	-0.061	0	-0.061	2.554	-8.798	-0.248	0	0	-0.061	3.045	9.629	1.012	0	-0.061	0	-9.798	-1.049	-0.723	-0.061	0	-0.061	1.599	9.603	1.188	0	-0.061	-0.061	1.09	9.856	-0.976	0	-0.061	-0.061	1506608529
-9.811	-1.078	-0.735	-0.061	0	-0.061	2.549	-8.82	-0.236	-0.061	0	0	3.047	9.655	1.05	0	-0.061	0	-9.811	-1.078	-0.735	-0.061	0	-0.061	1.652	9.664	1.162	0	-0.061	-0.061	1.084	9.851	-0.998	0	-0.061	-0.061	1506608529
-9.792	-1.072	-0.696	0	0	-0.061	2.574	-8.807	-0.176	-0.061	0	0	3.043	9.707	1.077	0	-0.122	0	-9.792	-1.072	-0.696	0	0	-0.061	1.652	9.664	1.162	0	-0.061	-0.061	1.089	9.859	-0.924	-0.061	0	-0.061	1506608529
-9.811	-1.06	-0.723	-0.061	-0.061	-0.061	2.585	-8.794	-0.181	-0.061	0	0	3.062	9.702	1.116	0	-0.061	0	-9.811	-1.06	-0.723	-0.061	-0.061	-0.061	1.609	9.623	1.133	0	0	-0.061	1.065	9.848	-0.97	0	-0.061	-0.061	1506608529
-9.81	-1.125	-0.731	-0.061	-0.061	-0.061	2.596	-8.806	-0.191	0	-0.061	0	3.024	9.682	1.136	0	-0.061	-0.061	-9.81	-1.125	-0.731	-0.061	-0.061	-0.061	1.639	9.676	1.152	0	-0.061	-0.061	1.044	9.856	-0.987	0	-0.061	-0.061	1506608529
-9.783	-1.11	-0.707	-0.061	0	-0.061	2.632	-8.813	-0.225	0	-0.061	-0.061	3.067	9.717	1.105	-0.061	-0.061	-0.061	-9.783	-1.11	-0.707	-0.061	0	-0.061	1.639	9.676	1.152	0	0	-0.061	1.095	9.856	-0.971	0	0	-0.061	1506608529
-9.787	-1.085	-0.707	-0.061	0	-0.061	2.609	-8.798	-0.243	0	-0.061	-0.061	3.092	9.717	1.061	0	0	-0.061	-9.787	-1.085	-0.707	-0.061	0	-0.061	1.639	9.676	1.152	0	0	-0.061	1.054	9.856	-0.941	-0.061	-0.061	-0.061	1506608529
-9.805	-1.08	-0.742	-0.061	0	-0.061	2.6	-8.771	-0.254	-0.061	-0.061	0	3.084	9.673	1.054	0	0	-0.061	-9.805	-1.08	-0.742	-0.061	0	-0.061	1.596	9.61	1.141	0	0	-0.061	1.043	9.847	-0.963	0	0	-0.061	1506608529
-9.795	-1.093	-0.729	-0.061	0	-0.061	2.606	-8.778	-0.251	-0.061	-0.061	0	3.045	9.65	1.018	-0.061	0	-0.061	-9.795	-1.093	-0.729	-0.061	0	-0.061	1.596	9.61	1.141	0	0	-0.061	1.062	9.865	-0.969	0	0	-0.061	1506608529
-9.795	-1.08	-0.708	-0.061	-0.061	-0.061	2.598	-8.801	-0.25	-0.061	-0.061	-0.061	3.067	9.661	0.992	0	0	-0.061	-9.795	-1.08	-0.708	-0.061	-0.061	-0.061	1.584	9.647	1.178	0	0	-0.061	1.073	9.855	-0.971	0	0	-0.061	1506608529
-9.789	-1.065	-0.709	-0.061	-0.061	-0.061	2.564	-8.788	-0.243	-0.061	-0.061	-0.061	3.062	9.666	0.982	0	0	-0.061	-9.789	-1.065	-0.709	-0.061	-0.061	-0.061	1.561	9.589	1.178	-0.061	0	-0.061	1.069	9.851	-0.933	0	0	-0.061	1506608529
-9.8	-1.147	-0.665	-0.061	-0.061	-0.122	2.568	-8.787	-0.228	-0.061	-0.061	0	3.03	9.639	1.008	0	-0.061	0	-9.8	-1.147	-0.665	-0.061	-0.061	-0.122	1.561	9.589	1.178	0	0	-0.061	1.068	9.825	-0.968	0	-0.061	-0.061	1506608530
-9.694	-1.306	-0.633	0.061	0	-0.244	2.585	-8.777	-0.179	-0.061	-0.061	0	3.028	9.627	1.032	0	0	0	-9.694	-1.306	-0.633	0.061	0	-0.244	1.586	9.581	1.188	0	0	-0.061	1.206	9.793	-0.885	0.061	0.122	0	1506608530
-9.872	-1.213	-0.538	0.183	-0.061	-0.305	2.823	-8.854	-0.185	-0.061	-0.183	0	3.016	9.688	1.047	0	-0.061	0	-9.872	-1.213	-0.538	0.183	-0.061	-0.305	1.804	9.682	1.328	-0.061	0	-0.061	1.044	9.799	-0.745	0	0	0.183	1506608530
-9.851	-1.254	-0.348	0.183	-0.061	-0.427	3.118	-8.754	-0.15	-0.061	-0.183	-0.061	2.961	9.719	1.107	0.122	-0.122	0	-9.851	-1.254	-0.348	0.183	-0.061	-0.427	1.804	9.682	1.328	-0.122	-0.061	-0.183	1.09	9.895	-0.738	-0.183	0.183	0.183	1506608530
-9.575	-1.486	-0.164	0.244	0.122	-0.488	3.315	-8.668	-0.267	-0.061	-0.183	-0.061	2.926	9.644	1.219	0.122	-0.183	0.061	-9.575	-1.486	-0.164	0.244	0.122	-0.488	1.616	9.513	1.483	-0.183	-0.183	-0.183	1.237	9.812	-0.645	-0.122	0.366	0.122	1506608530
-9.19	-1.599	0.043	0.671	0.366	-0.366	3.478	-8.579	-0.419	-0.061	0.122	0.122	2.799	9.79	1.3	0	-0.366	0.122	-9.19	-1.599	0.043	0.671	0.366	-0.366	1.605	9.625	1.729	-0.122	-0.244	-0.244	1.658	9.637	-0.287	-0.183	0.854	0.427	1506608530
-9.522	-1.181	0.104	0.916	0	-0.183	3.485	-8.297	-0.54	-0.061	0.122	0.122	2.688	9.83	1.237	-0.122	-0.61	0.183	-9.522	-1.181	0.104	0.916	0	-0.183	1.605	9.625	1.729	-0.061	-0.366	-0.366	1.461	9.538	-0.303	-0.671	1.343	0.793	1506608530
-10.221	-1.13	0.106	0.61	-0.732	-0.366	3.356	-8.125	-0.546	-0.183	0.366	0.244	2.577	9.53	1.233	0	-0.916	0.366	-10.221	-1.13	0.106	0.61	-0.732	-0.366	1.372	9.329	2.076	-0.122	-0.488	-0.427	0.748	9.704	-0.557	-0.427	0.366	0.61	1506608530
-10.18	-1.426	0.208	1.038	-0.427	-0.427	3.194	-8.509	-0.63	-0.122	0.671	0.427	2.53	9.55	1.239	0.061	-1.038	0.549	-10.18	-1.426	0.208	1.038	-0.427	-0.427	1.372	9.329	2.076	-0.183	-0.732	-0.488	0.349	10.046	-0.517	-0.061	-0.244	0.122	1506608530
-10.124	-0.94	0.246	1.282	0	-0.366	3.092	-9.214	-0.781	-0.122	0.671	0.427	2.425	10.045	1.193	0	-1.221	0.549	-10.124	-0.94	0.246	1.282	0	-0.366	1.542	9.928	1.924	-0.061	-1.099	-0.549	0.512	10.145	-0.249	0.122	-1.038	-0.183	1506608530
-9.805	-0.604	-0.285	0.793	0	-0.61	2.936	-9.444	-0.751	-0.061	0.732	0.61	2.647	10.298	1.263	0.061	-1.465	0.183	-9.805	-0.604	-0.285	0.793	0	-0.61	1.899	10.246	1.719	-0.061	-1.16	-0.549	0.213	10.134	-0.211	0.671	-2.441	-0.549	1506608530
-9.104	-0.794	-1.263	0.671	0.366	-0.61	2.779	-9.036	-0.408	-0.061	0.305	0.305	3.244	10.063	1.444	0.305	-1.16	-0.183	-9.104	-0.794	-1.263	0.671	0.366	-0.61	2.182	9.453	0.851	-0.366	-0.977	-0.488	1.4	9.679	-1.158	0.977	-2.502	-0.977	1506608530
-9.92	-0.507	-1.562	0.549	0.244	-0.183	2.083	-8.25	-0.001	0.061	0.183	0	3.911	9.445	1.643	0.366	-0.549	-0.122	-9.92	-0.507	-1.562	0.549	0.244	-0.183	2.182	9.453	0.851	-0.793	-1.221	-0.488	3.387	9.26	-1.524	0.793	-0.305	-0.732	1506608530
-10.264	-0.307	-1.638	0	0.671	-0.061	1.395	-8.46	-0.001	0.183	-0.183	-0.244	4.194	8.923	1.648	0.244	-0.732	-0.061	-10.264	-0.307	-1.638	0	0.671	-0.061	2.558	9.197	0.319	-1.099	-0.549	-0.427	2.493	9.767	-1.619	0.793	-0.122	-0.549	1506608530
-10.046	-0.304	-1.493	-0.183	0.549	-0.244	1.395	-8.46	-0.001	0.305	-1.343	-0.366	4.782	9.001	1.414	-0.122	-0.671	-0.61	-10.046	-0.304	-1.493	-0.183	0.549	-0.244	2.786	9.967	-0.214	-0.488	0	-0.366	1.863	9.938	-1.568	0.732	-1.343	-0.732	1506608530
-9.679	-0.288	-1.31	-0.305	0.122	-0.427	1.76	-9.61	0.091	-0.488	-0.732	0.549	5.627	9.246	1.165	-0.244	0.183	-1.16	-9.679	-0.288	-1.31	-0.305	0.122	-0.427	2.786	9.967	-0.214	0	0.488	-0.183	2.397	9.691	-1.756	0.61	-0.305	-0.916	1506608530
-9.35	-0.752	-1.072	-0.305	-0.122	-0.488	1.888	-8.47	0.712	-0.488	-0.732	0.549	6.035	8.613	1.059	-0.122	0.61	-0.793	-9.35	-0.752	-1.072	-0.305	-0.122	-0.488	1.946	8.335	0.187	-0.061	0.366	-0.122	2.07	9.525	-1.458	0.916	0.244	-1.099	1506608530
-9.557	-1.071	-1.145	-0.061	-0.305	-0.366	1.869	-7.651	1.188	-0.61	-0.366	0.671	5.797	7.867	0.979	0	0.305	0.183	-9.557	-1.071	-1.145	-0.061	-0.305	-0.366	1.946	8.335	0.187	-0.244	0.671	0.122	1.561	9.41	-1.243	0.977	-0.122	-1.038	1506608530
-9.868	-0.882	-1.134	0.488	-0.366	-0.122	2.066	-7.893	1.236	-0.305	-0.732	0.671	5.496	7.994	0.849	-0.183	0.488	0.427	-9.868	-0.882	-1.134	0.488	-0.366	-0.122	1.946	8.335	0.187	-0.244	0.671	0.122	1.546	9.686	-1.186	0.61	-0.549	-0.854	1506608530
-10.018	-0.358	-1.325	0.366	-0.305	-0.183	2.066	-7.893	1.236	-0.122	-1.038	0.977	5.188	8.618	0.579	-0.366	0.488	0.305	-10.018	-0.358	-1.325	0.366	-0.305	-0.183	1.518	9.83	0.306	-0.244	0.671	0.122	1.459	9.745	-1.346	0	-0.854	-0.732	1506608530
-10.233	-0.354	-1.68	0.061	-0.366	-0.183	2.479	-8.431	1.001	-0.122	-0.793	1.282	5.072	9.178	0.456	-0.305	0.61	0.488	-10.233	-0.354	-1.68	0.061	-0.366	-0.183	1.518	9.83	0.306	0.549	1.404	0.427	1.56	9.814	-2.036	-0.122	-1.038	-0.916	1506608530
-10.481	-0.584	-1.891	-0.061	-0.549	-0.183	3.237	-9.231	0.806	-0.244	-0.549	1.465	4.797	9.656	0.431	-0.305	0.671	0.732	-10.481	-0.584	-1.891	-0.061	-0.549	-0.183	1.365	10.215	0.432	0.366	1.038	0.488	1.347	10.094	-2.397	-0.061	-1.343	-1.221	1506608530
-10.657	-0.425	-2.013	0.244	-0.488	0	3.475	-9.624	0.7	-0.244	-0.305	1.343	4.264	9.969	0.438	-0.305	0.183	0.793	-10.657	-0.425	-2.013	0.244	-0.488	0	1.942	10.661	0.293	0.244	0.305	0.305	1.45	10.444	-2.638	-0.183	-1.038	-1.282	1506608530
-10.727	-0.047	-1.888	0	-0.305	0.305	3.658	-10.006	0.555	-0.183	-0.305	0.977	3.876	10.05	0.499	-0.183	-0.183	0.549	-10.727	-0.047	-1.888	0	-0.305	0.305	1.942	10.661	0.293	-0.122	-0.183	0.122	1.7	10.74	-2.242	-0.488	-1.099	-1.404	1506608530
-10.768	-0.2	-1.743	-0.488	-0.427	0.366	3.658	-10.006	0.555	-0.244	-0.305	0.488	3.717	10.074	0.697	-0.061	0.061	-0.061	-10.768	-0.2	-1.743	-0.488	-0.427	0.366	2.082	10.743	0.091	-0.366	-0.366	0.122	2.006	10.732	-2.303	-0.732	-0.977	-1.282	1506608530
-10.886	-1.025	-1.398	-1.099	-0.366	0.305	3.869	-9.916	0.745	-0.366	-0.183	-0.061	3.608	10.052	0.94	-0.122	0.183	-0.732	-10.886	-1.025	-1.398	-1.099	-0.366	0.305	2.011	10.558	0.251	-0.366	-0.977	0.061	1.781	10.838	-1.714	-1.343	-0.916	-0.916	1506608531
-10.158	-2.134	-0.708	-0.854	-0.122	0.671	3.713	-9.813	0.784	-0.427	0.244	-0.61	3.5	9.886	1.16	-0.183	-0.061	-1.099	-10.158	-2.134	-0.708	-0.854	-0.122	0.671	2.135	10.32	0.935	-0.488	-1.038	0.122	2.479	11.105	-0.689	-2.38	-0.305	0.183	1506608531
-8.949	-2.522	0.299	-1.282	0.488	0.916	3.534	-9.951	0.64	-0.122	0.366	-1.038	3.598	10.16	1.36	-0.305	-0.305	-1.343	-8.949	-2.522	0.299	-1.282	0.488	0.916	2.135	10.32	0.935	-0.488	-1.038	0	3.066	10.623	0.543	-3.723	0.488	1.953	1506608531
-8.941	-2.474	0.713	-0.977	-0.244	0.916	3.494	-9.063	0.416	0.244	0.366	-1.343	3.854	9.616	1.599	-0.366	0.122	-1.099	-8.941	-2.474	0.713	-0.977	-0.244	0.916	0.733	8.498	2.513	-0.732	-0.427	0.061	2.948	9.479	1.287	-4.456	0.671	4.15	1506608531
-9.566	-2.552	0.688	-0.305	-0.732	0.732	3.328	-8.265	0.2	0.366	0.488	-2.075	3.734	9.048	1.491	-0.488	0.427	-0.305	-9.566	-2.552	0.688	-0.305	-0.732	0.732	0.63	8.726	2.761	-0.549	0.183	0.366	1.858	10.064	0.624	-4.456	0.671	4.15	1506608531
-10.018	-2.373	0.432	-0.244	-0.854	0.488	2.793	-8.392	-0.281	0.977	1.343	-2.808	3.187	9.148	1.238	-0.732	-0.061	0.427	-10.018	-2.373	0.432	-0.244	-0.854	0.488	0.63	8.726	2.761	-0.061	0.183	0.366	0.607	11.338	-0.726	-2.319	2.441	4.883	1506608531
-9.441	-1.859	0.507	-0.488	-0.61	0.366	2.247	-9.39	-0.971	0.977	1.343	-2.808	2.78	9.904	0.963	-0.793	-1.099	0.916	-9.441	-1.859	0.507	-0.488	-0.61	0.366	1.414	10.097	2.668	0.305	0.244	0.244	0.293	11.364	-0.66	-1.587	2.319	4.7	1506608531
-9.191	-1.244	0.495	-0.732	-0.916	0.244	2.099	-9.394	-1.591	1.404	0.61	-2.38	2.948	10.384	0.867	-0.793	-1.038	0.977	-9.191	-1.244	0.495	-0.732	-0.916	0.244	1.208	8.886	2.657	0.366	-0.183	-0.061	1.091	10.407	-0.328	-1.587	2.319	4.7	1506608531
-8.419	-1.354	0.585	-0.793	-0.549	0	2.205	-8.326	-1.803	1.526	-0.427	-2.075	2.987	9.335	1.23	-0.061	-0.244	1.343	-8.419	-1.354	0.585	-0.793	-0.549	0	1.208	8.886	2.657	-0.305	-0.366	0	0.999	9.464	0.223	-0.305	4.761	3.357	1506608531
-7.97	-1.391	0.918	-0.122	0.305	0.183	2.322	-7.801	-1.768	1.038	-0.671	-2.075	2.649	8.689	1.586	0.061	0.305	1.648	-7.97	-1.391	0.918	-0.122	0.305	0.183	1.122	8.221	2.4	-0.427	-0.549	0.061	-0.427	8.369	0.446	0.427	4.272	2.319	1506608531
-8.379	-0.989	0.845	0.366	0.977	0.061	2.107	-7.701	-1.709	0.488	-0.122	-1.831	2.025	8.648	1.608	-0.305	-0.305	1.343	-8.379	-0.989	0.845	0.366	0.977	0.061	2.145	8.649	2.238	-0.122	-0.488	-0.183	-1.651	7.855	0.572	1.587	1.892	1.16	1506608531
-8.936	-0.339	1.022	0.671	1.526	0	1.876	-7.669	-1.556	0.061	-0.122	-0.732	1.761	8.558	1.522	-0.366	-1.099	0.61	-8.936	-0.339	1.022	0.671	1.526	0	2.145	8.649	2.238	0.305	-0.305	-0.366	-0.89	7.849	1.042	3.052	-0.061	0.061	1506608531
-10.713	0.202	0.158	0	1.16	0	1.809	-7.79	-1.464	0.061	-0.122	-0.732	2.16	8.716	1.614	0.122	-0.732	-0.183	-10.713	0.202	0.158	0	1.16	0	2.469	9.404	2.358	0.305	-0.244	-0.366	1.154	7.849	1.666	2.93	-2.319	-0.854	1506608531
-11.32	0.236	0.29	-0.244	0.427	-0.061	1.902	-8.227	-1.397	0	-0.305	0.122	2.566	9.198	1.779	0.488	-0.061	-0.671	-11.32	0.236	0.29	-0.244	0.427	-0.061	2.455	9.854	2.317	0.122	-0.427	-0.427	3.674	9.851	2.692	2.258	-0.793	-1.221	1506608531
-12.234	0.589	0.883	-1.16	0.122	0.427	2.157	-9.126	-1.304	-0.244	-0.549	2.075	3.383	10.054	2.17	0.671	0.061	-0.977	-12.234	0.589	0.883	-1.16	0.122	0.427	2.257	10.11	2.061	0	-0.977	-0.366	7.068	10.96	2.829	-0.793	1.709	0.061	1506608531
-11.708	-1.047	0.177	-0.488	-0.305	0.061	2.513	-9.886	-1.038	-0.244	-0.549	2.075	3.383	10.054	2.17	0.732	0.122	-1.282	-11.708	-1.047	0.177	-0.488	-0.305	0.061	2.257	10.11	2.061	0	-0.977	-0.366	5.344	10.194	2.402	0.122	-1.587	-0.305	1506608531
-10.82	-2.67	-0.115	0.366	-0.488	-0.061	2.712	-10.503	-0.794	-0.427	-0.305	2.747	3.948	10.488	2.122	0.732	0.183	-1.526	-10.82	-2.67	-0.115	0.366	-0.488	-0.061	2.737	11.521	1.315	0.061	-1.038	-0.244	-0.292	10.243	0.634	2.686	-1.587	-1.648	1506608531
-9.399	-2.576	-0.385	0.671	-0.305	-0.427	3.125	-10.69	-0.324	-0.671	-0.427	2.686	4.484	11.22	2.025	0.732	0.366	-1.831	-9.399	-2.576	-0.385	0.671	-0.305	-0.427	2.737	11.521	1.315	0.305	-0.183	-0.244	0.863	11.423	1.858	0.061	-4.822	-0.671	1506608531
-8.955	-2.108	-1.444	0.488	0.122	-0.549	3.449	-9.759	0.232	-0.671	-0.427	2.686	5.09	11.446	2.123	0.549	0.671	-1.831	-8.955	-2.108	-1.444	0.488	0.122	-0.549	1.979	11.222	1.196	0.183	0.61	-0.061	0.77	9.729	-2.108	2.625	-4.761	-1.526	1506608531
-9.038	-2.256	-1.336	0.183	0.122	-0.427	3.449	-9.759	0.232	-0.732	-0.122	2.014	5.256	10.276	2.09	0.549	0.671	-1.831	-9.038	-2.256	-1.336	0.183	0.122	-0.427	0.854	9.714	1.233	-0.427	0.549	0.244	2.737	9.528	-2.669	2.625	-4.761	-1.526	1506608531
-9.02	-1.867	-1.102	0.122	0.366	-0.061	3.031	-8.123	0.804	-0.549	-0.854	0.793	4.57	9.444	1.684	-0.427	0.793	0.671	-9.02	-1.867	-1.102	0.122	0.366	-0.061	0.252	9.049	0.902	-0.793	0.549	0.793	1.268	9.569	-0.901	0.793	-0.427	-1.526	1506608531
-9.655	-1.485	-1.308	0.183	0.122	-0.244	2.903	-8.78	0.756	-0.183	-1.526	-0.061	4	9.658	1.218	-1.343	0.366	0.916	-9.655	-1.485	-1.308	0.183	0.122	-0.244	0.388	9.451	0.551	-0.305	0.854	1.038	1.3	9.496	-1.306	0.854	-2.197	-1.099	1506608531
-9.472	-1.483	-1.087	0.366	-0.122	-0.244	2.802	-8.67	0.601	0	-1.282	-0.427	3.784	9.672	0.598	-1.831	-0.061	0.671	-9.472	-1.483	-1.087	0.366	-0.122	-0.244	0.754	9.037	0.994	0.366	1.221	0.916	1.79	9.691	-1.587	0.305	-1.526	-1.221	1506608531
-9.118	-1.256	-1.123	0.244	-0.122	-0.122	2.655	-8.181	0.596	0.061	-1.099	-0.61	3.801	9.002	0.075	-1.526	0.061	0.854	-9.118	-1.256	-1.123	0.244	-0.122	-0.122	0.754	9.037	0.994	0.244	1.038	1.038	1.902	9.375	-1.949	0.549	-0.793	-1.343	1506608531
-8.897	-1.065	-1.279	0.122	-0.061	-0.366	2.425	-8.044	0.555	-0.061	-0.61	-0.854	3.7	8.683	-0.159	-1.038	0.305	1.282	-8.897	-1.065	-1.279	0.122	-0.061	-0.366	0.744	8.908	0.935	0.122	1.16	1.099	1.281	9.089	-2.025	0.854	-0.854	-1.465	1506608531
-9.147	-1.177	-1.367	0.122	-0.244	-0.427	2.425	-8.044	0.555	-0.061	-0.549	-0.977	3.498	8.771	-0.188	-0.854	0.305	1.404	-9.147	-1.177	-1.367	0.122	-0.244	-0.427	0.858	8.817	0.731	0.244	1.038	0.854	1.151	9.031	-1.939	1.099	-0.793	-1.648	1506608532
-9.551	-1.279	-1.337	0.366	-0.244	-0.244	2.149	-7.873	0.433	0	-0.305	-0.854	3.167	8.6	-0.15	-0.793	-0.244	1.526	-9.551	-1.279	-1.337	0.366	-0.244	-0.244	0.858	8.817	0.731	0.244	0.488	0.549	1.044	9.416	-1.765	0.854	-0.977	-1.526	1506608532
-9.947	-1.197	-1.284	0.793	-0.427	-0.183	2.053	-8.096	0.307	-0.061	-0.244	-0.671	3.037	8.436	-0.039	-0.549	-0.488	1.465	-9.947	-1.197	-1.284	0.793	-0.427	-0.183	1.133	8.862	0.611	0.244	0.061	0.427	1.092	9.82	-1.427	0.183	-1.648	-1.343	1506608532
-10.221	-0.549	-1.633	0.549	-0.671	0.061	2.122	-8.635	0.274	-0.183	-0.122	-0.366	2.997	8.601	0.133	-0.305	-0.305	0.916	-10.221	-0.549	-1.633	0.549	-0.671	0.061	2.04	9.824	0.548	0.122	0.061	0.244	1.806	9.994	-1.674	-0.61	-1.648	-1.038	1506608532
-10.218	-0.194	-1.704	0.488	-0.549	0.488	2.218	-9.211	0.246	-0.366	0.183	0.183	2.842	9.013	0.24	-0.122	-0.488	0.244	-10.218	-0.194	-1.704	0.488	-0.549	0.488	2.04	9.824	0.548	0.183	-0.061	-0.183	1.254	10.5	-1.708	-1.282	-2.258	-0.793	1506608532
-10.319	-0.441	-1.284	0.977	-0.427	0.977	2.218	-9.211	0.246	-0.427	0.305	0.671	2.85	9.331	0.412	0.122	-0.916	-0.366	-10.319	-0.441	-1.284	0.977	-0.427	0.977	2.311	10.131	0.803	0.122	-0.793	-0.671	1.842	10.408	-1.848	-1.831	-1.831	-0.61	1506608532
-10.787	-0.737	-0.605	-0.061	-0.061	0.854	2.667	-9.727	0.243	-0.427	0.427	0.854	3.213	9.499	1.056	0.549	-0.488	-0.916	-10.787	-0.737	-0.605	-0.061	-0.061	0.854	1.58	10.869	0.871	-0.305	-1.16	-0.366	3.163	10.277	-1.611	-2.38	-1.953	-0.122	1506608532
-10.602	-2.462	-0.641	-1.038	0.427	0.488	2.835	-10.503	0.145	-0.427	0.549	0.793	3.652	10.476	1.853	0.488	0.427	-1.465	-10.602	-2.462	-0.641	-1.038	0.427	0.488	1.58	10.869	0.871	-0.549	-1.343	0	3.887	10.836	-0.488	-3.174	-0.61	1.343	1506608532
-9.831	-3.458	0.106	0.427	0.244	0.916	2.97	-10.887	-0.041	-0.366	0.793	0.977	3.397	11.832	1.879	-0.427	-0.549	-1.709	-9.831	-3.458	0.106	0.427	0.244	0.916	2.603	11.886	1.713	0.061	-1.526	-0.61	2.838	11.102	1.152	-4.944	-0.61	3.479	1506608532
-10.003	-2.345	0.572	0.916	-0.305	1.038	3.499	-9.562	-0.184	-0.061	0.488	1.16	3.575	11.139	2.048	-0.488	-2.014	-1.282	-10.003	-2.345	0.572	0.916	-0.305	1.038	1.48	8.351	2.774	-0.427	-1.587	-1.099	1.597	11.033	-0.262	-3.906	-0.244	4.7	1506608532
-10.176	-1.854	0.38	0.061	-0.793	0.244	3.474	-8.771	-0.614	0.366	1.709	-0.549	4.223	9.132	2.62	0.549	-0.183	-0.549	-10.176	-1.854	0.38	0.061	-0.793	0.244	1.48	8.351	2.774	-1.282	-0.671	-0.366	1.08	11.157	-0.58	-1.892	1.465	3.967	1506608532
-9.612	-1.817	0.776	-0.061	-0.427	0.183	2.668	-9.528	-1.361	0.366	1.709	-0.549	3.591	8.933	2.412	0.244	0.854	-0.122	-9.612	-1.817	0.776	-0.061	-0.427	0.183	0.73	8.469	2.365	-1.038	-0.427	0.183	0.455	10.901	-0.336	-1.099	2.441	3.54	1506608532
-9.714	-1.245	0.586	-0.244	-0.427	0.061	2.279	-9.818	-1.754	0.549	0.977	-1.282	2.579	9.969	1.75	0.244	0.854	-0.122	-9.714	-1.245	0.586	-0.244	-0.427	0.061	1.192	9.798	2.259	0.305	-0.305	-0.244	0.79	10.007	0.013	-1.099	2.441	3.54	1506608532
-9.292	-1.086	0.481	-0.854	-0.549	-0.244	2.375	-8.965	-1.759	0.244	0.732	-1.709	2.772	9.979	1.105	-1.038	-2.075	-0.244	-9.292	-1.086	0.481	-0.854	-0.549	-0.244	1.581	9.715	2.644	0.488	-0.305	-0.427	0.66	10.038	0.605	0.061	3.784	2.502	1506608532
-8.361	-1.505	0.989	-0.305	0.244	-0.061	1.955	-8.436	-1.663	0.244	0.732	-1.709	3.274	9.179	0.981	0	-1.16	0.244	-8.361	-1.505	0.989	-0.305	0.244	-0.061	1.459	9.149	2.6	-0.122	-0.427	-0.244	-0.688	9.068	0.72	0.427	3.54	1.404	1506608532
-8.652	-1.419	1.008	0.549	0.671	0.122	1.579	-8.04	-1.51	0.305	0.916	-2.014	3.277	9.012	1.212	0.793	0.549	0.671	-8.652	-1.419	1.008	0.549	0.671	0.122	1.347	8.916	2.457	-0.366	-0.366	-0.366	-0.995	8.525	1.386	0.793	1.465	0.854	1506608532
-9.269	-0.742	0.678	0	0.488	0	1.518	-7.867	-1.406	0.305	-0.061	-1.77	2.595	9.021	1.243	0.488	0	0.732	-9.269	-0.742	0.678	0	0.488	0	1.318	8.805	2.312	-0.183	-0.244	-0.488	1.211	8.402	2.239	1.892	0.488	0.61	1506608532
-9.865	-0.505	0.416	-0.427	0.244	-0.122	1.518	-7.867	-1.406	0.305	-0.061	-1.77	2.448	9.156	1.515	0.305	-0.488	0.488	-9.865	-0.505	0.416	-0.427	0.244	-0.122	1.709	9.124	2.376	0.305	0.061	-0.488	2.137	8.826	2.15	2.136	-0.244	0.305	1506608532
-9.759	-0.562	0.422	-0.549	0.122	-0.061	1.658	-8.092	-1.404	0.305	0.122	-0.977	2.663	9.397	1.811	0.549	0	0	-9.759	-0.562	0.422	-0.549	0.122	-0.061	1.913	9.349	2.37	0.366	0.244	-0.427	2.311	9.117	1.249	1.343	0.488	0.122	1506608532
-9.516	-0.489	0.577	-0.183	0.305	0.183	2.126	-8.187	-1.5	0.244	0.183	-0.305	2.901	9.351	2.278	0.732	0.549	0	-9.516	-0.489	0.577	-0.183	0.305	0.183	1.607	9.007	2.224	-0.061	-0.244	-0.305	2.714	8.75	0.78	1.526	0.427	-0.427	1506608532
-10.011	-0.769	0.452	-0.244	0.305	-0.122	2.379	-8.291	-1.461	0.061	-0.244	-0.061	2.757	9.106	2.568	0.488	0.549	0.122	-10.011	-0.769	0.452	-0.244	0.305	-0.122	1.573	8.772	2.134	-0.305	-0.366	-0.244	2.664	8.832	1.458	2.014	0.244	-0.977	1506608532
-10.415	-0.935	0.534	-0.244	0.305	-0.427	2.541	-8.835	-1.335	-0.183	-0.244	0.122	2.553	9.479	2.382	0.488	0.549	0.122	-10.415	-0.935	0.534	-0.244	0.305	-0.427	1.901	9.461	1.954	0	-0.183	-0.244	2.78	9.725	1.903	2.014	0.244	-0.977	1506608532
-11.197	-0.757	0.544	-0.305	-0.061	-0.549	2.61	-9.051	-1.138	-0.427	0.061	0.671	2.881	9.976	2.044	-0.183	-0.549	-0.732	-11.197	-0.757	0.544	-0.305	-0.061	-0.549	2.181	10.117	1.956	0.122	-0.244	-0.366	3.569	10.383	1.448	-0.183	0.061	-0.122	1506608532
-10.59	-0.869	0.69	-0.366	0.61	-0.732	2.692	-9.241	-0.943	-0.61	0.122	1.16	3.332	10.255	1.632	0.244	-0.427	-0.916	-10.59	-0.869	0.69	-0.366	0.61	-0.732	2.46	10.593	2.065	-0.244	-0.061	-0.488	2.253	10.295	0.92	0.183	-1.099	-0.549	1506608532
-10.719	-0.891	0.223	-0.244	0.183	-0.427	2.926	-9.579	-0.644	-0.732	-0.061	1.526	3.651	10.768	1.318	0.549	0	-0.916	-10.719	-0.891	0.223	-0.244	0.183	-0.427	2.275	10.984	2.182	-0.427	-0.122	-0.61	1.476	10.523	1.192	1.16	0.488	-1.16	1506608532
-10.048	-0.997	0.298	-0.061	0.183	-0.061	3.005	-9.54	-0.402	-0.732	0.488	1.831	3.789	10.605	1.345	0.977	0.549	-0.793	-10.048	-0.997	0.298	-0.061	0.183	-0.061	1.658	10.503	2.227	-0.61	-0.366	-0.61	3.043	10.507	1.846	0.244	-1.16	-0.732	1506608533
-9.411	-1.693	-0.755	0.305	0.366	0	2.493	-9.318	-0.102	-0.122	-0.488	0.549	3.564	9.904	1.493	0.549	0	-0.122	-9.411	-1.693	-0.755	0.305	0.366	0	0.613	9.839	1.981	-0.366	-0.305	-0.183	2.606	9.33	-0.051	0.977	-1.953	-0.244	1506608533
-9.659	-2.115	-1.349	0.183	0.061	-0.244	2.214	-9.146	0.007	0.183	-0.916	0.244	3.801	10.043	1.345	0	-0.122	0	-9.659	-2.115	-1.349	0.183	0.061	-0.244	0.613	9.839	1.981	-0.061	0.061	0.061	1.845	9.647	-1.125	1.038	-0.977	-0.549	1506608533
-9.439	-2.406	-1.437	0	-0.122	-0.244	1.899	-9.013	-0.008	0.183	-0.916	0.244	4.087	10.009	0.993	-0.122	0	0.305	-9.439	-2.406	-1.437	0	-0.122	-0.244	0.644	9.914	1.865	-0.122	0.122	0.305	1.175	9.835	-1.141	1.099	-0.732	-0.916	1506608533
-9.343	-2.561	-1.553	0.061	0.122	-0.244	1.815	-8.622	-0.049	0.366	-0.916	0.305	4.273	9.697	0.773	0	0.671	0.793	-9.343	-2.561	-1.553	0.061	0.122	-0.244	0.39	9.502	1.586	-0.488	0.183	0.427	1.506	9.713	-1.584	1.221	-0.671	-0.793	1506608533
-9.513	-2.741	-1.449	0.244	0.122	-0.305	1.815	-8.622	-0.049	0.427	-1.099	0.061	3.859	9.281	0.505	-0.183	0.61	1.343	-9.513	-2.741	-1.449	0.244	0.122	-0.305	-0.134	9.134	1.322	-0.61	0.366	0.488	1	9.722	-1.796	0.916	-0.427	-0.671	1506608533
-9.477	-2.329	-1.434	0.549	0.305	-0.244	1.845	-8.66	-0.062	0.305	-0.854	-0.305	3.46	9.36	0.002	-0.732	-0.305	1.465	-9.477	-2.329	-1.434	0.549	0.305	-0.244	-0.193	9.555	1.242	-0.122	0.549	0.488	1.001	9.86	-1.741	0.671	-0.977	-0.549	1506608533
-9.41	-1.665	-1.5	0.488	0.244	-0.183	1.909	-9.371	-0.022	0.244	-1.16	-0.671	3.62	9.905	-0.567	-1.099	-0.671	1.343	-9.41	-1.665	-1.5	0.488	0.244	-0.183	0.083	10.196	1.593	0.183	0.732	0.122	1.438	9.777	-1.991	0.671	-0.977	-0.549	1506608533
-9.659	-1.568	-1.732	0.366	-0.122	-0.061	1.909	-9.371	-0.022	0.061	-0.732	-0.671	4.082	9.575	-0.615	-0.549	-0.427	1.709	-9.659	-1.568	-1.732	0.366	-0.122	-0.061	0.083	10.196	1.593	0.183	0.732	0.122	2.054	9.509	-2.153	0.488	-0.549	-0.549	1506608533
-9.871	-1.949	-1.66	0.61	-0.366	0.183	2.135	-8.631	0.361	-0.183	-0.061	-0.732	4.127	9.264	-0.468	0	-0.916	2.502	-9.871	-1.949	-1.66	0.61	-0.366	0.183	0.083	10.196	1.593	0.183	0.732	0.122	2.009	9.637	-1.889	0.671	-0.122	-0.549	1506608533
-9.819	-2.066	-1.449	0.977	-0.427	0.183	2.812	-9.074	0.438	0.122	-0.61	-1.16	4.581	9.639	-0.118	-0.122	-1.099	2.747	-9.819	-2.066	-1.449	0.977	-0.427	0.183	-0.732	9.704	1.721	-0.427	-0.671	0.122	1.826	9.923	-1.635	0.671	-0.122	-0.549	1506608533
-9.25	-1.367	-1.237	0.671	-0.305	0	3.573	-9.182	0.396	0.366	-0.916	-1.465	5.379	10.105	0.286	-0.122	-1.099	2.747	-9.25	-1.367	-1.237	0.671	-0.305	0	-0.89	9.719	1.824	-0.61	-1.404	-0.122	1.811	9.908	-1.48	-0.366	-0.61	-0.061	1506608533
-9.537	-0.964	-1.263	0.183	-0.244	0	4.079	-9.042	0.577	0	-0.427	-1.892	5.974	9.989	0.409	-0.549	-1.77	4.578	-9.537	-0.964	-1.263	0.183	-0.244	0	-0.95	9.487	1.727	-0.916	-2.319	-0.061	1.61	9.432	-1.617	-0.671	-0.793	0.061	1506608533
-9.954	-1.12	-1.068	0.122	-0.122	0.305	4.42	-9.237	0.563	-0.122	-0.061	-2.686	6.479	9.738	0.182	-1.099	-3.418	5.798	-9.954	-1.12	-1.068	0.122	-0.122	0.305	-0.041	9.622	1.709	-0.916	-2.563	-0.061	2.3	9.543	-1.841	-0.671	-0.793	0.061	1506608533
-9.875	-1.01	-0.634	-0.122	0.244	0.305	5.289	-9.78	0.322	0.122	-1.282	-3.662	7.307	9.421	-0.197	-1.892	-3.723	6.348	-9.875	-1.01	-0.634	-0.122	0.244	0.305	1.212	10.281	2.007	-1.038	-2.258	-0.183	2.076	9.725	-1.8	-0.977	-0.122	0.183	1506608533
-9.944	-1.25	-0.639	-0.549	0.366	0	6.178	-10.31	-0.651	0.061	-2.258	-4.578	8.201	8.753	-0.415	-1.221	-4.333	6.653	-9.944	-1.25	-0.639	-0.549	0.366	0	1.775	10.485	2.361	-1.099	-1.892	-0.305	1.487	9.825	-2.006	-0.977	-0.122	0.183	1506608533
-9.71	-1.632	-0.455	-0.427	0.061	-0.061	7.122	-10.548	-1.206	0.122	-3.174	-5.981	8.912	7.716	-1.042	-1.221	-4.333	6.653	-9.71	-1.632	-0.455	-0.427	0.061	-0.061	2.235	10.349	2.615	-1.343	-2.136	-0.061	1.363	9.863	-1.422	-0.488	-0.061	-0.061	1506608533
-9.595	-1.475	-0.134	-0.366	-0.244	0	7.122	-10.548	-1.206	-0.244	-4.333	-7.385	9.585	6.46	-1.116	1.465	-2.686	6.714	-9.595	-1.475	-0.134	-0.366	-0.244	0	2.444	9.568	2.58	-1.953	-2.136	0.488	1.078	9.811	-0.898	-0.61	0.671	-0.244	1506608533
-9.886	-1.292	-0.233	-0.427	-0.122	-0.061	7.616	-8.806	-2.939	-1.16	-5.493	-8.667	8.993	5.374	-0.872	1.892	0	5.493	-9.886	-1.292	-0.233	-0.427	-0.122	-0.061	2.512	9.054	2.72	-2.197	-1.648	0.977	1.096	9.667	-0.792	-0.61	0.671	-0.244	1506608533
-9.995	-1.251	-0.367	-0.549	-0.122	-0.122	6.795	-7.3	-3.353	-2.075	-3.662	-8.789	7.702	4.516	-0.742	1.892	0	5.493	-9.995	-1.251	-0.367	-0.549	-0.122	-0.122	2.662	9.316	3.013	-2.136	-0.916	1.343	1.329	9.81	-0.847	-0.183	-0.183	-0.244	1506608533
-9.856	-1.273	-0.276	-0.549	-0.183	-0.061	6.795	-7.3	-3.353	-2.563	-2.747	-7.996	6.35	3.793	-0.65	0.366	1.038	2.441	-9.856	-1.273	-0.276	-0.549	-0.183	-0.061	2.676	9.263	3.571	-2.136	-0.854	1.221	1.403	9.948	-0.729	-0.122	0.183	-0.305	1506608533
-9.714	-1.305	-0.245	-0.427	-0.061	-0.122	5.892	-4.097	-3.644	-2.319	-1.282	-6.592	6.466	3.327	-0.318	0.122	0.916	1.099	-9.714	-1.305	-0.245	-0.427	-0.061	-0.122	2.604	8.802	3.82	-2.197	-0.671	1.038	1.26	9.874	-0.73	-0.122	0.183	-0.305	1506608533
-9.765	-1.292	-0.254	-0.427	-0.183	-0.183	5.426	-2.604	-3.716	-1.648	-0.061	-4.395	7.082	2.915	-0.208	0.366	1.465	0	-9.765	-1.292	-0.254	-0.427	-0.183	-0.183	2.46	8.519	3.994	-2.075	-0.732	0.671	1.379	9.816	-0.639	0	0.122	-0.366	1506608533
-9.787	-1.381	-0.301	-0.366	-0.183	-0.183	5.426	-2.604	-3.716	-1.831	1.77	-2.747	7.116	2.518	-0.945	0.122	0.549	-0.244	-9.787	-1.381	-0.301	-0.366	-0.183	-0.183	2.681	8.489	4.325	-1.953	-0.671	0.427	1.324	9.81	-0.602	0.061	0.122	-0.305	1506608533
-9.833	-1.485	-0.319	-0.244	-0.183	-0.183	5.613	-1.682	-3.462	-2.075	1.892	-1.221	8.358	2.247	-1.26	0.427	-0.061	-0.61	-9.833	-1.485	-0.319	-0.244	-0.183	-0.183	2.872	8.323	4.504	-1.831	-0.183	0.122	1.169	9.88	-0.724	0.061	0.122	-0.305	1506608534
-9.771	-1.528	-0.328	-0.061	-0.061	-0.244	6.29	-1.166	-3.057	-1.404	2.747	-0.061	9.182	1.997	-1.049	0.427	-0.061	-0.61	-9.771	-1.528	-0.328	-0.061	-0.061	-0.244	2.65	8.044	4.492	-1.221	-0.122	-0.122	1.072	9.918	-0.73	0.122	0.183	-0.305	1506608534
-9.753	-1.462	-0.307	0.061	-0.061	-0.183	6.444	-0.797	-2.649	-1.343	-0.122	-0.488	9.032	1.885	-1.087	0.61	-0.061	-0.732	-9.753	-1.462	-0.307	0.061	-0.061	-0.183	2.851	8.052	4.585	-1.099	-0.122	0.122	1.127	9.921	-0.732	0.061	-0.061	-0.305	1506608534
-9.783	-1.294	-0.394	0.061	-0.183	-0.244	7.84	-0.599	-2.791	-1.099	-0.488	-0.366	8.845	1.84	-0.859	0.61	-0.061	-0.732	-9.783	-1.294	-0.394	0.061	-0.183	-0.244	3.174	7.936	4.697	-0.793	0.244	0.061	1.244	9.885	-0.668	0.061	-0.061	-0.305	1506608534
-9.772	-1.218	-0.444	0.122	-0.183	-0.183	8.642	-0.197	-2.653	-0.916	0.427	-0.122	9.342	1.908	-0.88	0.916	-1.343	-0.122	-9.772	-1.218	-0.444	0.122	-0.183	-0.183	2.958	7.93	4.773	-0.732	0.366	0.061	1.304	9.825	-0.745	0.061	-0.183	-0.244	1506608534
-9.764	-1.123	-0.493	0.061	-0.122	-0.122	8.642	-0.197	-2.653	-1.282	-0.488	-0.366	9.581	2.023	-0.514	1.282	-1.038	0.122	-9.764	-1.123	-0.493	0.061	-0.122	-0.122	2.65	7.875	4.771	-0.305	0.244	0	1.304	9.811	-0.821	0.122	-0.183	-0.244	1506608534
-9.801	-1.084	-0.559	0.122	-0.122	-0.061	9.154	-0.047	-2.482	-1.404	-0.977	-0.793	9.542	2.33	-0.386	1.282	-1.038	0.122	-9.801	-1.084	-0.559	0.122	-0.122	-0.061	2.684	7.961	4.92	-0.061	0.122	0.122	1.479	9.829	-0.796	0.122	-0.183	-0.244	1506608534
-9.839	-1.067	-0.616	0.061	-0.122	0	9.25	-0.089	-2.62	-1.221	-0.244	-0.732	9.627	2.528	-0.651	0	-1.526	0.671	-9.839	-1.067	-0.616	0.061	-0.122	0	2.687	7.979	5.066	-0.061	0	0.061	1.577	9.839	-0.752	0	-0.183	-0.183	1506608534
-9.854	-1.103	-0.587	0.061	-0.061	0.122	9.25	-0.089	-2.62	-1.099	0.366	-0.427	10.002	2.344	-1.091	0.366	-0.977	0.732	-9.854	-1.103	-0.587	0.061	-0.061	0.122	2.594	8.026	5.067	0	-0.244	0.183	1.615	9.895	-0.859	-0.122	-0.122	-0.122	1506608534
-9.802	-1.142	-0.55	0.061	-0.122	0.183	9.44	0	-3.043	-1.465	-0.183	-0.183	9.896	2.218	-1.657	0.366	-0.977	0.732	-9.802	-1.142	-0.55	0.061	-0.122	0.183	2.669	8.148	5.124	-0.122	-0.305	0.305	1.509	9.856	-0.874	-0.122	-0.122	-0.122	1506608534
-9.872	-1.337	-0.573	0.122	-0.122	0.183	9.812	0.051	-2.677	-1.404	-0.427	-0.183	9.272	2.497	-1.481	0.122	0.549	-0.305	-9.872	-1.337	-0.573	0.122	-0.122	0.183	2.622	8.222	5.1	-0.183	-0.427	0.183	1.556	9.823	-0.859	-0.305	-0.183	-0.122	1506608534
-9.818	-1.412	-0.513	0.305	-0.183	0.244	9.812	0.051	-2.677	-0.977	0.488	-0.549	10.007	2.675	-1.488	-0.366	0.732	0.427	-9.818	-1.412	-0.513	0.305	-0.183	0.244	2.458	8.154	5.162	-0.244	-0.732	0.122	1.607	9.946	-0.788	-0.305	-0.183	0.122	1506608534
-9.812	-1.537	-0.501	0.366	-0.122	0.183	10.17	0.55	-2.864	-1.099	-0.122	-0.793	10.311	2.401	-1.617	-0.366	0.732	0.427	-9.812	-1.537	-0.501	0.366	-0.122	0.183	2.662	8.195	5.126	-0.366	-0.916	0.244	1.052	9.897	-0.876	-0.305	-0.183	0.122	1506608534
-9.702	-1.75	-0.51	0.488	-0.061	0.061	9.764	1.986	-2.956	-1.221	0.793	-0.977	10.507	2.22	-1.45	-0.488	-0.061	1.465	-9.702	-1.75	-0.51	0.488	-0.061	0.061	2.84	8.162	5.126	-0.488	-1.099	0.366	0.901	9.885	-1.028	-0.305	-0.366	0.061	1506608534
-9.563	-1.739	-0.438	0.793	0	0.122	9.764	1.986	-2.956	-1.77	0.427	-1.282	10.505	2.157	-1.116	-0.916	0.244	1.709	-9.563	-1.739	-0.438	0.793	0	0.122	2.806	8.061	5.034	-0.427	-1.465	0.427	1.091	9.867	-0.886	-0.305	-0.366	0.122	1506608534
-9.581	-1.547	-0.348	0.854	0	0.122	8.539	2.491	-3.151	-2.197	0.061	-1.282	-10.706	-20.114	1.631	-0.916	0.244	1.709	-9.581	-1.547	-0.348	0.854	0	0.122	3.037	8.018	5.084	-0.488	-1.648	0.549	0.993	9.851	-0.693	-0.305	-0.366	0.122	1506608534
-9.771	-1.604	-0.446	0.916	-0.061	0	8.778	2.518	-3.297	-2.258	-0.366	-1.16	9.731	2.245	-0.737	-1.953	0.61	1.77	-9.771	-1.604	-0.446	0.916	-0.061	0	3.08	7.948	5.217	-0.671	-1.831	0.488	1.017	9.729	-0.811	-0.549	-0.122	0.244	1506608534
-9.778	-1.849	-0.401	1.16	0	0	8.778	2.518	-3.297	-2.686	-0.366	-0.977	9.036	2.223	-0.642	-2.319	0.122	1.709	-9.778	-1.849	-0.401	1.16	0	0	3.116	7.854	5.243	-0.732	-2.075	0.305	1.169	9.849	-0.836	-0.488	-0.366	0.305	1506608534
-9.822	-1.842	-0.205	1.404	-0.061	0.061	8.681	3.364	-3.366	-3.113	-0.061	-0.671	9.191	2.223	-0.803	-2.319	0.122	1.709	-9.822	-1.842	-0.205	1.404	-0.061	0.061	3.385	7.827	5.3	-0.916	-2.441	0.061	1.434	9.947	-0.389	-0.488	-0.366	0.305	1506608534
-10.121	-1.651	-0.103	1.587	-0.122	0	8.8	4.063	-3.431	-3.418	0.122	-0.244	9.132	2.239	-0.786	-3.601	0.732	1.465	-10.121	-1.651	-0.103	1.587	-0.122	0	3.497	7.69	5.217	-1.099	-2.502	-0.244	1.503	10.142	-0.122	-0.61	-0.244	0.61	1506608534
-10.203	-1.668	-0.006	1.709	-0.122	-0.122	8.8	4.063	-3.431	-3.906	0.61	0.366	8.836	2.275	-0.889	-4.089	0.366	1.526	-10.203	-1.668	-0.006	1.709	-0.122	-0.122	3.523	7.534	5.259	-1.16	-2.502	-0.549	0.798	10.375	-0.41	-1.038	-0.183	0.793	1506608534
-10.277	-1.878	0.197	2.075	-0.366	-0.183	9.225	4.333	-3.017	-4.578	1.587	1.16	8.789	2.156	-1.256	-4.089	0.366	1.526	-10.277	-1.878	0.197	2.075	-0.366	-0.183	3.559	7.623	5.227	-1.282	-2.686	-0.916	0.263	10.27	-0.319	-1.038	-0.183	0.793	1506608534
-10.03	-2.115	0.433	2.319	-0.427	-0.305	9.141	3.521	-3.46	-4.883	1.709	1.892	8.427	1.852	-1.371	-4.7	0.61	1.099	-10.03	-2.115	0.433	2.319	-0.427	-0.305	3.615	7.428	5.138	-1.404	-2.747	-1.404	-0.056	10.451	0.185	-0.61	-0.549	0.366	1506608534
-9.363	-2.061	0.406	3.174	0	-0.183	9.141	3.521	-3.46	-5.005	2.441	2.38	7.963	1.402	-1.583	-4.7	0.61	1.099	-9.363	-2.061	0.406	3.174	0	-0.183	3.594	7.305	4.938	-1.404	-2.869	-1.709	-0.5	10.275	0.658	-0.61	-0.793	-0.183	1506608534
-9.16	-1.512	0.159	3.845	0.366	-0.122	8.923	2.662	-3.317	-5.005	3.54	2.808	8.037	0.874	-1.92	-4.883	0.061	0.916	-9.16	-1.512	0.159	3.845	0.366	-0.122	3.911	7.343	4.819	-1.282	-2.747	-2.075	0.006	9.903	0.463	-1.282	-1.831	-0.305	1506608534
-9.378	-1.193	0.109	3.784	0.183	-0.244	8.435	1.534	-2.829	-4.944	2.319	2.808	8.544	0.584	-1.687	-4.578	-0.183	0.366	-9.378	-1.193	0.109	3.784	0.183	-0.244	3.966	7.319	4.679	-1.16	-2.563	-2.197	0.142	9.709	0.219	-1.099	-3.479	-0.183	1506608535
-9.381	-1.459	0.203	3.662	0.183	-0.488	8.435	1.534	-2.829	-4.578	2.075	2.441	8.63	0.335	-1.463	-4.761	-0.549	0.61	-9.381	-1.459	0.203	3.662	0.183	-0.488	3.836	7.264	4.296	-0.977	-2.625	-2.197	-0.702	9.783	0.3	-1.77	-5.066	-1.282	1506608535
-9.524	-1.877	0.348	3.967	0.366	-0.488	8.569	0.713	-2.024	-4.517	2.747	2.136	9.073	0.136	-1.737	-4.761	-0.549	0.61	-9.524	-1.877	0.348	3.967	0.366	-0.488	4.008	7.619	3.988	-0.793	-2.686	-2.319	-0.913	10.039	-0.243	-1.77	-5.066	-1.282	1506608535
-9.552	-2.031	0.361	4.272	0.488	-0.549	8.475	0.53	-1.592	-4.333	1.892	1.648	9.599	0.074	-1.602	-4.761	0.061	0.183	-9.552	-2.031	0.361	4.272	0.488	-0.549	4.304	8.052	3.929	-0.854	-2.686	-2.441	-0.708	10.336	-0.358	-1.77	-5.859	-1.831	1506608535
-9.641	-1.771	0.423	4.333	0.549	-0.549	8.475	0.53	-1.592	-4.028	1.526	1.221	9.129	0.211	-1.487	-4.761	0.061	0.183	-9.641	-1.771	0.423	4.333	0.549	-0.549	4.248	8.068	4.042	-0.671	-2.686	-2.441	0.315	10.294	-0.427	-1.77	-6.714	-2.014	1506608535
-9.503	-1.264	0.427	4.089	0.732	-0.61	8.025	0.132	-1.105	-3.967	1.77	1.282	9.227	0.632	-1.398	-4.7	-0.244	0	-9.503	-1.264	0.427	4.089	0.732	-0.61	4.079	8.245	4.043	-0.61	-2.502	-2.258	1.391	10.015	-0.092	-1.77	-6.714	-2.014	1506608535
-9.341	-0.904	0.455	3.479	0.977	-0.732	8.43	-0.177	-1.163	-4.028	1.038	1.404	9.252	0.995	-1.415	-4.761	0.305	-0.671	-9.341	-0.904	0.455	3.479	0.977	-0.732	3.921	8.264	4.161	-0.732	-2.563	-2.197	1.817	9.689	0.397	-1.709	-5.798	-1.648	1506608535
-9.507	-1.095	0.599	3.113	1.282	-0.61	8.43	-0.177	-1.163	-4.028	1.221	1.648	9.544	1.138	-1.188	-4.761	0.305	-0.671	-9.507	-1.095	0.599	3.113	1.282	-0.61	3.707	8.163	4.104	-0.61	-2.747	-2.319	1.585	9.409	0.618	-1.526	-5.371	-1.221	1506608535
-9.627	-1.767	0.924	3.357	1.587	-0.305	9.091	-0.676	-0.811	-3.723	1.648	1.892	9.522	1.189	-1.309	-4.639	0.427	-0.671	-9.627	-1.767	0.924	3.357	1.587	-0.305	3.716	8.217	3.716	-0.549	-2.991	-2.38	1.299	9.201	0.741	-1.526	-5.798	-0.977	1506608535
-9.985	-1.854	0.678	3.662	1.465	0	9.765	-1.48	-1.011	-3.723	1.16	2.075	10.174	1.099	-0.835	-4.517	0	-0.854	-9.985	-1.854	0.678	3.662	1.465	0	3.826	8.258	3.732	-0.732	-3.174	-2.441	2.207	8.713	0.684	-0.977	-6.348	-0.61	1506608535
-10.493	-1.011	0.34	4.089	0.977	0.305	9.765	-1.48	-1.011	-3.784	1.526	2.075	10.176	1.13	-1.024	-4.517	0.549	-0.488	-10.493	-1.011	0.34	4.089	0.977	0.305	3.552	8.276	3.58	-0.427	-3.174	-2.502	3.764	8.725	0.623	1.099	-3.784	0.244	1506608535
-10.908	-0.766	0.187	2.869	-0.061	-0.061	10.241	-2.275	-0.609	-3.601	2.808	1.526	10.634	1.316	-0.763	-4.517	0.549	-0.488	-10.908	-0.766	0.187	2.869	-0.061	-0.061	3.208	8.351	3.503	-0.244	-3.235	-2.319	3.764	8.725	0.623	1.099	-3.784	0.244	1506608535
-9.281	-1.75	0.304	2.563	0.305	-0.305	9.122	-3.187	0.281	-3.479	1.465	0.61	9.805	1.353	-0.957	-4.456	1.709	-0.549	-9.281	-1.75	0.304	2.563	0.305	-0.305	2.883	8.794	3.144	0	-3.357	-2.258	1.766	10.273	1.39	2.502	-1.099	0.183	1506608535
-9.367	-2.791	-0.793	3.601	1.221	-0.122	9.122	-3.187	0.281	-2.991	1.343	0.122	9.496	1.243	-0.77	-4.15	0	-0.793	-9.367	-2.791	-0.793	3.601	1.221	-0.122	2.696	9.512	2.741	0.244	-3.723	-2.258	-1.195	9.692	0.56	2.197	0	0.061	1506608535
-9.184	-3.394	-2.073	4.639	1.77	-0.061	7.588	-3.731	0.528	-2.38	1.831	-0.366	9.771	1.464	-0.895	-4.15	0	-0.793	-9.184	-3.394	-2.073	4.639	1.77	-0.061	2.436	10.063	2.227	0.427	-3.418	-2.197	1.546	9.709	-1.611	2.136	-4.7	0.122	1506608535
-9.449	-3.714	-2.272	6.104	2.38	0.61	6.615	-3.86	1.212	-1.953	2.686	-0.916	8.86	1.578	-1.187	-4.517	1.404	-1.099	-9.449	-3.714	-2.272	6.104	2.38	0.61	1.92	9.833	1.458	0.244	-3.113	-1.953	0.892	10.259	-2.261	1.709	-3.357	-0.061	1506608535
-9.716	-3.311	-3.011	6.409	2.625	0.854	6.615	-3.86	1.212	-1.709	2.93	-1.526	8.83	1.861	-1.087	-4.333	-1.038	-1.831	-9.716	-3.311	-3.011	6.409	2.625	0.854	1.761	9.733	1.303	0.244	-1.953	-1.77	0.183	10.401	-2.595	1.77	-3.723	0.183	1506608535
-9.241	-2.7	-3.043	7.019	1.953	0.854	5.65	-3.965	1.778	-1.16	0.366	-2.136	9.512	2.487	-1.281	-4.333	-1.038	-1.831	-9.241	-2.7	-3.043	7.019	1.953	0.854	1.378	10.409	1.282	0.732	-1.16	-2.014	0.039	10.207	-2.656	1.709	-4.211	0.183	1506608535
-9.29	-1.973	-3.171	7.385	1.282	0.61	7.388	-3.299	1.519	-0.549	-2.502	-1.587	9.551	3.001	-1.449	-4.333	-0.305	-2.258	-9.29	-1.973	-3.171	7.385	1.282	0.61	0.556	10.176	0.93	0.793	-1.404	-1.77	1.638	9.6	-2.777	1.587	-5.92	0.244	1506608535
-9.399	-1.469	-2.976	7.385	1.038	0.427	7.388	-3.299	1.519	-0.366	-2.075	-0.61	9.252	3.322	-0.29	-4.272	-1.282	-1.892	-9.399	-1.469	-2.976	7.385	1.038	0.427	0.236	9.203	1.037	0.549	-1.831	-1.282	1.677	9.597	-2.199	1.343	-5.371	0.305	1506608535
-9.652	-0.59	-2.888	6.958	1.038	0.366	8.96	-3.289	1.712	-1.16	-2.808	-0.061	8.893	3.454	0.691	-4.272	-1.282	-1.892	-9.652	-0.59	-2.888	6.958	1.038	0.366	0.007	9.256	1.043	0.244	-2.014	-0.732	1.956	9.506	-2.085	0.977	-5.31	0.427	1506608535
-9.93	0.187	-2.783	6.226	0.977	0.366	10.335	-3.046	2.582	-2.075	-4.333	0.488	9.388	4.051	0.397	-4.272	-1.038	-2.258	-9.93	0.187	-2.783	6.226	0.977	0.366	0.366	9.862	0.598	0.427	-1.77	-0.427	2.572	9.54	-2.322	0.427	-6.226	0.732	1506608535
-9.906	0.579	-2.655	5.249	0.793	0.244	11.371	-2.582	2.257	-3.113	-0.366	1.709	9.33	4.514	0.156	-3.601	-0.488	-2.808	-9.906	0.579	-2.655	5.249	0.793	0.244	0.821	10.41	0.513	0.061	-2.258	-0.244	3.031	9.377	-2.553	0	-5.676	0.854	1506608535
-9.81	0.388	-2.449	4.517	0.61	0.122	10.989	-2.071	1.616	-4.333	1.892	2.319	8.442	4.23	0.307	-3.357	0.305	-2.747	-9.81	0.388	-2.449	4.517	0.61	0.122	1.375	10.462	0.451	-0.427	-2.991	-0.244	2.99	9.421	-2.486	0.122	-5.005	0.671	1506608535
-9.69	0.127	-2.272	3.906	0.549	0.183	9.902	-2.667	0.665	-5.005	0.977	2.38	8.244	4.075	0.784	-3.235	-1.038	-3.052	-9.69	0.127	-2.272	3.906	0.549	0.183	2.195	9.796	0.191	-0.488	-3.296	-0.366	2.559	9.484	-2.424	0.061	-4.15	0.305	1506608535
-9.538	-0.077	-2.242	3.601	0.366	0.427	9.902	-2.667	0.665	-5.127	0.732	2.319	8.459	4.282	0.418	-2.136	-1.648	-3.54	-9.538	-0.077	-2.242	3.601	0.366	0.427	2.584	9.173	0.068	-0.427	-3.357	-0.488	2.391	9.545	-2.119	-0.549	-3.54	0.183	1506608536
-9.245	0.183	-1.962	3.662	0.305	0.916	8.948	-2.927	0.684	-4.639	1.648	2.197	9.15	4.764	-0.03	-2.136	-1.648	-3.54	-9.245	0.183	-1.962	3.662	0.305	0.916	2.528	8.859	0.252	-0.427	-3.418	-0.427	3.043	9.403	-2.001	-0.977	-3.601	0.244	1506608536
-9.726	-0.279	-1.182	2.258	0.366	0.977	8.612	-4.511	-0.694	-4.15	1.343	2.38	9.778	5.479	0.52	-2.075	-1.892	-3.113	-9.726	-0.279	-1.182	2.258	0.366	0.977	1.882	8.607	0.406	-0.549	-3.357	-0.366	3.292	9.107	-1.244	-1.648	-3.967	0.61	1506608536
-11.685	-2.266	-1.042	1.343	0.916	0.488	8.612	-4.511	-0.694	-3.906	1.709	2.38	9.705	7.218	0.445	-3.418	-2.441	-1.77	-11.685	-2.266	-1.042	1.343	0.916	0.488	0.811	9.025	0.615	-0.61	-2.869	-0.183	2.541	9.679	-1.444	-2.014	-3.418	0.977	1506608536
-11.962	-3.947	-0.944	3.113	-0.427	0.671	8.702	-5.405	-0.348	-3.723	1.099	1.282	10.448	9.085	0.447	-3.418	-2.441	-1.77	-11.962	-3.947	-0.944	3.113	-0.427	0.671	1.62	12.037	1.242	0.183	-2.808	-0.61	1.75	12.026	-0.348	-2.197	-3.662	1.099	1506608536
-10.073	-2.833	0.611	4.028	-0.671	1.16	11.228	-7.754	-1.308	-3.357	1.16	1.404	10.585	8.357	1.352	-3.418	-3.296	-1.77	-10.073	-2.833	0.611	4.028	-0.671	1.16	2.052	12.572	2.17	0.183	-4.456	-1.221	3.363	12.544	0.919	-2.686	-3.601	2.014	1506608536
-9.967	-0.884	0.017	2.625	-1.587	-0.061	11.228	-7.754	-1.308	-2.625	2.197	1.465	9.153	7.209	2.469	-2.93	-2.625	-0.916	-9.967	-0.884	0.017	2.625	-1.587	-0.061	0.91	9.769	2.531	-0.977	-3.357	-0.732	1.266	11.782	1.848	-3.784	-0.061	2.991	1506608536
-9.856	-2.06	-0.313	2.808	-1.831	-0.549	10.294	-6.9	-0.636	-2.625	1.526	-0.244	7.849	7.015	2.6	-3.174	-2.014	0.488	-9.856	-2.06	-0.313	2.808	-1.831	-0.549	0.28	8.856	2.406	-0.916	-2.686	0	-1.05	12.312	1.007	-3.479	-0.916	3.723	1506608536
-8.666	-1.931	0.508	3.357	-0.793	0	8.748	-4.407	-1.041	-2.93	1.282	-0.793	7.665	6.593	1.957	-3.235	-2.502	0.671	-8.666	-1.931	0.508	3.357	-0.793	0	1.23	9.508	1.705	-0.488	-4.456	-0.183	-0.928	11.001	0.563	-4.272	-0.854	2.991	1506608536
-8.616	-0.348	0.444	3.418	-0.366	0.061	8.748	-4.407	-1.041	-2.991	2.441	-0.122	7.364	5.8	1.495	-3.479	-1.953	1.038	-8.616	-0.348	0.444	3.418	-0.366	0.061	2.393	8.942	2.141	-0.488	-3.479	-0.427	1.024	9.318	-0.014	-4.578	-2.441	1.953	1506608536
-8.777	0.173	0.669	3.052	-0.061	0.122	8.189	-4.199	-1.878	-2.869	2.319	-0.366	7.017	5.239	2.053	-3.479	-1.953	1.038	-8.777	0.173	0.669	3.052	-0.061	0.122	2.253	8.293	2.289	-0.732	-2.502	-0.366	2.667	8.38	0.249	-3.845	-2.258	1.465	1506608536
-8.719	0.236	1.275	2.258	0.366	-0.061	7.72	-4.292	-1.721	-2.625	1.831	-0.61	6.803	5.178	2.455	-3.113	-1.77	0.916	-8.719	0.236	1.275	2.258	0.366	-0.061	1.671	8.143	2.08	-0.305	-2.441	-0.244	2.212	7.142	0.492	-3.479	-0.366	0.61	1506608536
-8.935	-0.1	1.809	2.136	0.977	-0.244	7.72	-4.292	-1.721	-2.502	2.197	-0.183	7.321	5.169	2.214	-3.052	-1.831	0.671	-8.935	-0.1	1.809	2.136	0.977	-0.244	1.749	8.437	2.082	0	-2.563	-0.183	0.531	6.611	1.004	-2.625	0.183	-0.61	1506608536
-9.402	0.2	1.888	2.625	1.099	0.244	7.643	-4.512	-1.564	-2.441	2.014	0	7.818	4.713	2.555	-3.052	-1.831	0.671	-9.402	0.2	1.888	2.625	1.099	0.244	2.729	8.947	2.201	0	-2.747	-0.244	1.116	6.831	1.677	-0.916	-0.671	-1.526	1506608536
-10.229	0.508	1.274	1.648	0.732	0.183	8.008	-4.691	-1.043	-2.38	1.343	-0.305	8.299	4.535	2.798	-2.38	-1.709	0.305	-10.229	0.508	1.274	1.648	0.732	0.183	3.382	9.178	2.373	0	-2.136	-0.366	4.186	7.612	3.022	1.526	-1.709	-1.831	1506608536
-11.347	0.487	2.03	0.61	0.427	0	8.008	-4.691	-1.043	-2.075	1.465	-0.305	8.934	4.785	2.918	-1.343	-0.854	0.061	-11.347	0.487	2.03	0.61	0.427	0	3.284	9.524	2.421	-0.183	-1.953	-0.061	5.941	9.258	4.149	2.319	-4.211	-1.831	1506608536
-12.656	0.097	2.326	0.244	-0.244	0.061	7.814	-4.697	-0.848	-1.892	1.038	0	9.18	5.207	2.757	-1.343	-0.854	0.061	-12.656	0.097	2.326	0.244	-0.244	0.061	3.302	10.22	2.33	-0.183	-1.831	0.061	5.941	9.258	4.149	1.221	-2.747	-1.221	1506608536
-10.944	-1.109	2.449	1.343	0.183	0.366	7.793	-5.087	-1.5	-1.709	0.793	0.61	9.447	5.618	2.631	-0.977	-0.671	-0.305	-10.944	-1.109	2.449	1.343	0.183	0.366	3.577	11.181	2.327	-0.061	-1.648	-0.061	3.036	9.884	4.321	-2.014	0.549	-0.061	1506608536
-9.944	-1.453	0.919	2.319	0.977	0.183	7.793	-5.087	-1.5	-1.282	0.122	0.854	9.447	5.618	2.631	-0.305	-0.427	-0.732	-9.944	-1.453	0.919	2.319	0.977	0.183	3.39	11.433	2.251	0	-1.404	-0.061	3.036	9.884	4.321	-0.305	-1.282	-0.488	1506608536
-9.339	-0.787	0.358	1.892	0.61	0	8.197	-5.253	-1.231	-0.793	0.122	1.038	9.88	5.986	2.013	0.061	0.183	-0.916	-9.339	-0.787	0.358	1.892	0.61	0	2.458	11.117	1.993	-0.366	-1.038	0.549	2.17	10.551	2.517	2.747	-2.563	-1.343	1506608536
-9.889	-1.671	-1.209	1.526	0.244	-0.122	8.354	-5.334	-0.64	-0.427	-0.183	1.038	9.402	5.725	1.766	0	0.732	-0.854	-9.889	-1.671	-1.209	1.526	0.244	-0.122	1.96	10.55	1.333	-0.61	-0.916	0.977	0.764	8.571	-0.506	0.916	-5.981	0.061	1506608536
-9.186	-2.202	-1.358	1.038	0.366	-0.183	8.354	-5.334	-0.64	-0.183	-0.183	0.61	8.701	5.036	1.779	0	0.61	0	-9.186	-2.202	-1.358	1.038	0.366	-0.183	1.743	9.375	0.912	-0.732	-0.916	0.671	3.408	9.756	-2.675	2.38	-4.333	-1.709	1506608536
-8.959	-2.032	-1.386	0.793	0.671	-0.122	8.39	-5.264	-0.036	0.244	0.427	0.061	8.058	4.839	1.002	0	0.61	0	-8.959	-2.032	-1.386	0.793	0.671	-0.122	1.938	8.806	0.39	-0.488	0.305	0.366	0.943	9.666	-0.817	2.014	-2.563	-1.343	1506608536
-9.208	-1.256	-1.477	0.427	0.61	-0.305	7.824	-5.248	0.193	0.366	-0.122	-0.61	7.87	4.995	0.737	-0.427	0.61	-0.061	-9.208	-1.256	-1.477	0.427	0.61	-0.305	1.773	9.087	0.133	-0.488	0.854	0.427	0.551	9.696	-1.529	1.465	-0.366	-1.648	1506608536
-9.348	-0.998	-1.375	0.244	0.305	-0.488	7.643	-5.466	0.197	0	-0.732	-0.916	8.015	5.105	0.915	-0.427	0.488	0	-9.348	-0.998	-1.375	0.244	0.305	-0.488	1.571	9.209	0.349	0.061	0.854	0.244	1.865	9.499	-2.164	1.587	-2.808	-1.526	1506608536
-9.089	-0.952	-1.325	-0.061	0.183	-0.61	7.437	-5.668	0.426	0.061	-0.122	-0.793	8.007	5.07	1.099	-0.427	0.488	0	-9.089	-0.952	-1.325	-0.061	0.183	-0.61	1.186	8.783	0.663	0.061	0.854	0.183	2.004	9.424	-1.705	1.343	-1.892	-1.648	1506608537
-9.051	-1.119	-1.378	0	-0.061	-0.549	6.808	-5.341	0.611	0.549	-0.183	-0.793	7.74	5.077	1.306	-0.366	0.488	0.366	-9.051	-1.119	-1.378	0	-0.061	-0.549	1.055	8.614	0.59	-0.122	0.732	0.305	1.241	9.24	-1.366	1.221	-0.061	-1.892	1506608537
-9.314	-1.298	-1.3	0.488	-0.305	-0.488	6.96	-4.777	0.761	0.244	-0.122	-0.61	7.338	5.033	1.437	-0.549	0.183	0.488	-9.314	-1.298	-1.3	0.488	-0.305	-0.488	1.108	8.55	0.566	-0.122	0.305	0.305	1.468	9.422	-1.596	1.404	-0.671	-1.892	1506608537
-9.716	-0.757	-1.227	0.793	-0.244	-0.122	6.994	-4.377	0.762	-0.122	-0.427	-0.61	7.162	5.036	1.481	-0.549	0.183	0.488	-9.716	-0.757	-1.227	0.793	-0.244	-0.122	1.205	8.594	0.508	-0.061	0.122	0.305	1.524	9.574	-1.442	1.282	-1.099	-1.709	1506608537
-10.207	-0.59	-1.303	0.671	-0.488	0	7.145	-3.99	0.264	-0.122	-1.221	-0.671	7.526	5.362	1.656	-0.549	0.061	0.305	-10.207	-0.59	-1.303	0.671	-0.488	0	0.975	8.906	0.459	-0.122	0.061	0.488	1.534	9.923	-1.23	1.038	-1.465	-1.404	1506608537
-10.317	-0.037	-1.865	0.183	-0.305	0.122	7.842	-3.828	0.203	-0.366	-0.183	-0.488	7.685	5.913	1.506	-0.671	-0.122	-0.183	-10.317	-0.037	-1.865	0.183	-0.305	0.122	1.06	9.531	0.477	-0.122	-0.244	0.61	1.759	10.265	-1.526	0.305	-2.38	-1.343	1506608537
-10.341	0.014	-1.61	0.671	-0.427	0.732	8.024	-3.869	0.42	-0.549	-0.061	-0.183	8.213	6.259	1.654	-0.671	-0.122	-0.183	-10.341	0.014	-1.61	0.671	-0.427	0.732	1.706	10.389	0.78	0.122	-0.793	0.244	2.223	10.551	-1.459	-0.427	-2.197	-1.16	1506608537
-10.811	-0.359	-0.87	0.427	-0.366	1.16	9.283	-4.759	0.108	-0.61	-0.488	0.122	8.58	6.154	2.062	-0.671	-0.549	-0.366	-10.811	-0.359	-0.87	0.427	-0.366	1.16	1.816	10.518	0.949	-0.061	-1.465	0	2.574	10.686	-1.294	-1.526	-2.258	-0.732	1506608537
-11.032	-1.698	-0.374	-1.221	0.854	0.793	9.283	-4.759	0.108	-0.549	0.305	0.183	8.686	6.799	2.495	-0.793	-0.305	-0.671	-11.032	-1.698	-0.374	-1.221	0.854	0.793	1.899	10.757	0.859	-0.305	-1.587	0.427	3.822	10.92	-1.107	-2.075	-2.258	-0.366	1506608537
-10.738	-3.553	-0.502	-0.61	0.61	0.61	9.449	-5.132	-0.254	-0.793	0.61	0.244	8.531	7.628	2.367	-0.793	-0.305	-0.671	-10.738	-3.553	-0.502	-0.61	0.61	0.61	2.775	12.094	1.382	0.061	-1.465	0.122	3.508	11.273	0.705	-2.991	-1.77	0.61	1506608537
-10.802	-3.4	0.419	1.16	-0.671	1.099	10.146	-5.922	-1.192	-0.977	0.61	0.732	8.232	6.748	2.744	-0.854	-0.854	-1.099	-10.802	-3.4	0.419	1.16	-0.671	1.099	3.421	11.454	2.69	0.549	-1.77	-0.793	1.87	11.261	-0.03	-4.211	-1.038	2.869	1506608537
-9.734	-2.315	0.395	0.61	-0.793	0.488	10.146	-5.922	-1.192	-0.671	1.16	0.427	7.824	5.812	3.448	-0.305	-0.854	-0.122	-9.734	-2.315	0.395	0.61	-0.793	0.488	2.263	8.848	2.761	-0.366	-1.099	-0.549	0.758	11.874	0.032	-4.089	-0.549	4.7	1506608537
-8.775	-1.751	0.645	0.427	-0.61	0.427	9.222	-5.3	-1.202	-0.549	1.099	-0.488	7.376	5.922	3.442	-0.305	-0.854	-0.122	-8.775	-1.751	0.645	0.427	-0.61	0.427	0.883	7.867	2.194	-0.671	-0.183	0.244	0.139	10.988	0.281	-1.831	1.709	4.15	1506608537
-9.012	-1.058	0.237	0.122	-0.671	0.366	7.605	-4.861	-1.379	-0.61	1.343	-0.61	7.211	6.418	2.454	-0.549	-0.305	0.183	-9.012	-1.058	0.237	0.122	-0.671	0.366	0.593	8.522	1.877	0.061	-0.916	0.244	0.824	9.617	0.365	-1.648	1.77	3.906	1506608537
-8.704	-0.852	0.219	-0.366	-0.61	0.061	7.605	-4.861	-1.379	-0.854	1.038	-0.488	7.421	6.252	2.261	-1.526	-1.526	0.854	-8.704	-0.852	0.219	-0.366	-0.61	0.061	1.373	8.936	2.268	0.366	-1.038	-0.061	1.256	9.757	0.585	-1.16	1.587	3.967	1506608537
-8.192	-1.022	0.83	-0.244	0.183	0.183	7.284	-4.443	-1.457	-0.854	1.16	-0.427	7.107	5.646	2.617	-1.526	-1.526	0.854	-8.192	-1.022	0.83	-0.244	0.183	0.183	1.735	8.601	2.188	0	-0.916	-0.305	0.55	8.972	0.455	-0.671	3.174	3.296	1506608537
-8.594	-1.254	1.049	0.366	0.793	0.122	6.941	-4.252	-1.087	-0.671	1.038	-0.427	7.119	5.402	2.621	-1.16	-0.977	1.038	-8.594	-1.254	1.049	0.366	0.793	0.122	1.961	8.681	1.92	0.061	-0.854	-0.183	-0.447	8.11	0.177	-0.61	3.235	2.441	1506608537
-8.912	-0.852	0.997	0.732	0.854	0	6.851	-4.283	-0.973	-0.427	0.488	-0.427	7.119	5.402	2.621	-0.793	-0.793	0.61	-8.912	-0.852	0.997	0.732	0.854	0	2.547	9.08	1.94	0	-0.61	-0.122	-0.447	8.11	0.177	-0.122	2.991	1.526	1506608537
-8.866	0.035	0.867	0.183	1.099	-0.427	6.992	-4.325	-1.196	-0.366	0.061	-0.244	7.872	5.268	2.713	-0.427	-0.427	0.366	-8.866	0.035	0.867	0.183	1.099	-0.427	2.725	9.238	1.926	-0.122	-0.549	-0.305	-0.117	7.941	0.51	1.648	0.916	0.61	1506608537
-10.117	0.038	0.566	-0.061	1.343	-0.366	7.285	-4.073	-0.879	-0.183	0.366	-0.244	8.29	5.024	2.863	-0.366	-0.427	0.427	-10.117	0.038	0.566	-0.061	1.343	-0.366	2.85	9.321	1.964	-0.305	-0.305	-0.305	1.159	8.093	1.225	3.357	-0.549	0.183	1506608537
-10.622	-0.634	0.103	-0.366	0.793	-0.549	7.285	-4.073	-0.879	0	-0.061	-0.244	8.431	4.772	3.11	0.488	-0.061	0.183	-10.622	-0.634	0.103	-0.366	0.793	-0.549	3.097	9.398	1.96	-0.305	-0.366	-0.305	2.255	9.177	2.067	3.174	-1.221	-0.671	1506608537
-11.317	1.084	0.988	0	0.366	0.366	7.618	-4.011	-0.916	0.488	-0.122	-0.244	8.715	4.561	3.122	0.488	-0.061	0.183	-11.317	1.084	0.988	0	0.366	0.366	3.151	9.276	1.835	-0.244	-0.549	-0.366	6.7	11.632	3.536	2.319	-0.061	-1.465	1506608537
-11.693	0.908	0.313	-0.61	0.488	0.427	8.014	-4.204	-0.997	0.793	-0.183	0	8.809	4.412	3.022	0.427	0.183	0.305	-11.693	0.908	0.313	-0.61	0.488	0.427	2.945	9.033	1.859	-0.122	-0.244	-0.244	6.7	11.632	3.536	-1.343	2.258	0.366	1506608537
-12.054	-1.951	-0.725	-0.671	-1.099	-0.244	8.35	-4.474	-1.09	0.732	-0.549	0.061	8.715	4.782	2.677	0.244	0.488	0.366	-12.054	-1.951	-0.725	-0.671	-1.099	-0.244	2.891	9.631	1.629	0	-0.122	0.122	0.963	9.129	1.421	-0.183	-1.648	0.671	1506608537
-10.678	-2.424	-0.275	0.244	-0.671	0.183	9.05	-4.928	-0.772	0.732	-0.244	0.305	9.335	5.638	2.324	0.366	0.366	-0.183	-10.678	-2.424	-0.275	0.244	-0.671	0.183	3.243	10.919	1.296	0.427	0.061	0.305	3.893	12.465	0.896	3.113	-2.686	-1.648	1506608537
-9.16	-1.485	-0.696	0.244	0.183	-0.061	9.484	-5.489	-0.307	0.793	-0.305	0.549	10.165	6.217	1.977	0.61	0.244	-0.854	-9.16	-1.485	-0.696	0.244	0.183	-0.061	3.134	11.49	1.176	0.732	0.916	0.122	0.215	10.578	0.714	1.587	1.404	-0.793	1506608538
-9.845	-1.884	-1.718	-0.244	-0.244	-0.244	9.613	-5.658	-0.121	0.793	-0.427	0.61	9.713	6.044	2.298	0.549	1.587	0.183	-9.845	-1.884	-1.718	-0.244	-0.244	-0.244	1.772	10.481	1.274	0.183	1.526	0.305	1.985	9.722	-2.176	0.488	-2.625	-0.916	1506608538
-9.42	-2.165	-1.352	-0.244	0.061	0.122	9.147	-5.089	0.459	0.732	-0.854	0	8.472	5.928	2.272	0.549	1.587	0.183	-9.42	-2.165	-1.352	-0.244	0.061	0.122	0.428	9.441	0.864	-0.305	1.404	0.793	1.985	9.722	-2.176	1.709	-4.761	-1.038	1506608538
-9.152	-1.881	-1.142	0	0.427	0.183	8.625	-4.608	1.031	0.977	-0.305	-0.61	8.07	6.169	1.617	0.366	1.038	0.549	-9.152	-1.881	-1.142	0	0.427	0.183	0.418	9.818	0.351	0.061	1.038	1.099	0.848	9.778	-1.571	1.16	1.709	-1.526	1506608538
-9.106	-1.68	-1.211	0.305	0.427	-0.183	8.26	-4.962	0.982	0.793	-0.366	-0.732	8.085	6.236	1.135	-0.183	0.61	-0.122	-9.106	-1.68	-1.211	0.305	0.427	-0.183	0.962	10.227	0.569	0.427	1.282	0.977	0.462	9.63	-1.629	1.221	-0.244	-1.343	1506608538
-8.971	-1.468	-1.303	0.549	0.305	-0.183	8.187	-5.371	0.347	0.427	-0.427	-0.61	8.085	6.236	1.135	-0.183	0.61	-0.122	-8.971	-1.468	-1.303	0.549	0.305	-0.183	1.058	9.473	0.925	0.305	1.16	0.732	0.462	9.63	-1.629	1.16	-2.502	-1.221	1506608538
-9.103	-1.261	-1.654	0.305	0.122	-0.427	7.519	-4.064	0.962	0.366	-0.183	-0.671	6.894	5.351	2.214	-0.061	0.977	0.305	-9.103	-1.261	-1.654	0.305	0.122	-0.427	0.951	8.546	0.775	0	0.854	0.61	1.561	9.241	-2.113	1.038	-1.831	-1.404	1506608538
-9.372	-1.183	-1.57	0.366	-0.244	-0.488	7.519	-4.064	0.962	0.488	0.122	-0.671	6.715	5.233	1.854	0.244	0.793	0.427	-9.372	-1.183	-1.57	0.366	-0.244	-0.488	1.361	8.454	0.629	-0.061	0.488	0.427	1.485	9.27	-2.049	0.854	-1.16	-1.465	1506608538
-9.448	-0.769	-1.197	0.305	-0.366	-0.427	7.217	-3.742	0.895	0.427	0	-0.305	6.921	5.018	1.901	0.244	-0.061	0.305	-9.448	-0.769	-1.197	0.305	-0.366	-0.427	1.86	8.62	0.602	-0.183	0.244	0.183	1.485	9.27	-2.049	0.732	-0.671	-1.343	1506608538
-9.641	-0.648	-1.253	0.183	-0.366	-0.488	7.867	-3.707	0.362	0.183	-0.122	0	6.822	4.845	1.992	0.183	0.183	0.122	-9.641	-0.648	-1.253	0.183	-0.366	-0.488	2.107	8.717	0.409	-0.305	0.305	0	1.506	9.442	-1.48	0.244	-0.854	-0.977	1506608538
-9.771	-0.81	-1.272	0.488	-0.488	-0.549	7.867	-3.707	0.362	-0.122	0.244	0.061	7.258	4.924	2.218	0.061	0.122	-0.183	-9.771	-0.81	-1.272	0.488	-0.488	-0.549	2.323	8.863	0.41	-0.122	0.305	-0.061	1.601	9.518	-1.86	-0.061	-1.099	-0.854	1506608538
-9.782	-0.495	-1.221	0.122	-0.366	-0.488	8.102	-3.579	0.69	-0.61	0.244	0.183	7.824	5.23	2.335	-0.244	-0.061	-0.427	-9.782	-0.495	-1.221	0.122	-0.366	-0.488	2.37	9.223	0.502	-0.061	0.122	-0.183	1.601	9.518	-1.86	-0.305	-1.16	-0.793	1506608538
-9.847	-0.44	-1.281	-0.061	0	-0.366	8.333	-3.613	0.751	-0.916	0.549	0.366	8.296	5.441	2.492	-0.427	-0.183	-0.61	-9.847	-0.44	-1.281	-0.061	0	-0.366	2.781	9.713	0.642	-0.061	-0.305	-0.366	0.916	9.789	-1.961	-0.427	-0.977	-0.732	1506608538
-10.021	-0.116	-1.509	0.427	-0.061	0.244	8.41	-3.81	0.84	-0.793	0.854	0.488	8.604	5.318	2.657	-0.61	-0.427	-0.732	-10.021	-0.116	-1.509	0.427	-0.061	0.244	3.219	9.936	0.912	-0.244	-0.244	-0.61	1.383	10.038	-2.224	-0.793	-1.526	-0.793	1506608538
-10.7	0.322	-1.674	0	-0.427	0.488	8.234	-3.975	0.571	-0.671	0.549	0.427	8.604	5.318	2.657	-0.488	-0.244	-0.854	-10.7	0.322	-1.674	0	-0.427	0.488	3.086	9.996	0.886	-0.427	-0.244	-0.366	1.383	10.038	-2.224	-0.732	-1.282	-0.854	1506608538
-10.799	-0.592	-1.036	-0.671	-0.61	0.549	8.329	-4.042	0.325	-0.549	1.038	0.427	9.155	5.564	3.515	-0.366	0.122	-0.854	-10.799	-0.592	-1.036	-0.671	-0.61	0.549	2.608	9.983	0.864	-0.427	-0.61	-0.061	3.706	10.469	-1.261	-1.221	-1.587	-0.61	1506608538
-10.398	-2.164	-0.827	-1.343	-0.183	0.549	8.543	-4.185	0.404	-0.61	0.671	0.61	8.78	6.041	3.426	-0.61	0.183	-0.793	-10.398	-2.164	-0.827	-1.343	-0.183	0.549	2.308	10.014	0.792	-0.366	-0.977	0.061	3.76	10.905	0.175	-1.953	-1.221	-0.061	1506608538
-9.466	-3.391	-0.056	-0.244	-0.366	0.854	9.076	-4.53	0.396	-0.671	0.977	0.61	8.661	6.182	3.249	-1.038	-0.183	-0.732	-9.466	-3.391	-0.056	-0.244	-0.366	0.854	3.303	10.694	1.396	0.122	-0.244	-0.183	3.76	10.905	0.175	-3.235	-0.061	1.221	1506608538
-10.052	-2.626	0.483	0.732	-0.793	1.282	9.359	-4.916	0.316	-0.61	1.038	0.427	8.123	5.42	3.695	-0.854	0	-0.854	-10.052	-2.626	0.483	0.732	-0.793	1.282	3.109	9.551	2.32	0.244	0.671	-0.366	1.738	10.953	0.721	-4.883	0.671	3.113	1506608538
-10.685	-2.12	0.156	-0.183	-1.16	0.488	8.634	-4.466	0.818	-0.244	1.77	-0.061	7.71	5.63	3.754	-0.549	0.366	-0.183	-10.685	-2.12	0.156	-0.183	-1.16	0.488	1.991	8.402	2.403	0.061	2.075	0.305	1.016	11.478	-0.909	-4.822	0.732	4.333	1506608538
-10.226	-1.945	0.385	-0.122	-0.977	0.305	8.634	-4.466	0.818	0.122	1.953	-0.671	7.303	6.338	3.591	-0.732	0.488	0.244	-10.226	-1.945	0.385	-0.122	-0.977	0.305	1.68	9.519	2.05	0.305	2.319	0.916	1.016	11.478	-0.909	-2.441	1.099	3.784	1506608538
-9.615	-0.94	0.499	-0.549	-0.732	0.122	8.317	-4.575	0.627	0.183	1.648	-0.366	7.354	6.17	3.514	-0.793	0.183	-0.122	-9.615	-0.94	0.499	-0.549	-0.732	0.122	2.04	10.143	1.988	0.793	1.099	0.916	0.383	10.424	-0.026	-1.526	2.686	3.296	1506608538
-9.237	-0.865	0.54	-1.282	-0.916	-0.488	8.381	-4.895	0.413	0.244	2.38	0.244	7.246	5.699	3.726	-0.61	-0.122	-0.427	-9.237	-0.865	0.54	-1.282	-0.916	-0.488	2.299	9.192	2.149	0.61	1.709	0.977	0.641	9.637	0.358	-0.671	2.563	2.869	1506608538
-8.744	-1.462	0.95	-0.793	-0.183	-0.488	7.874	-4.792	0.809	0.244	1.099	0.244	6.839	5.588	3.671	-0.854	0.244	-0.366	-8.744	-1.462	0.95	-0.793	-0.183	-0.488	2.344	8.762	1.859	0.427	1.831	1.221	0.641	9.637	0.358	0	3.723	1.892	1506608538
-9.135	-1.54	1.04	-0.061	0.183	-0.427	7.724	-4.668	1.083	0.244	0.977	0.366	6.606	5.843	3.451	-0.671	0.305	-0.671	-9.135	-1.54	1.04	-0.061	0.183	-0.427	2.606	8.837	1.729	0.793	1.221	1.221	-1.257	8.514	0.81	0.793	3.723	0.61	1506608538
-9.672	-1.219	1.065	0	0	-0.183	7.321	-4.76	1.132	0.183	0.732	0.671	6.468	6.162	3.518	-0.488	0.366	-1.16	-9.672	-1.219	1.065	0	0	-0.183	3.095	8.893	2.025	0.977	1.404	0.916	-0.328	8.875	1.054	1.465	2.319	-0.549	1506608539
-9.25	-1.029	0.681	-1.099	-0.244	-0.793	6.842	-5.119	1.329	0.244	0.122	0.916	6.43	6.415	3.5	-0.488	0.61	-1.16	-9.25	-1.029	0.681	-1.099	-0.244	-0.793	3.151	9.062	2.074	1.099	1.892	0.488	-0.328	8.875	1.054	3.113	0.793	-1.221	1506608539
-9.418	-1.461	0.837	-1.343	0	-1.038	6.547	-5.644	0.985	0.427	-0.122	1.221	6.286	6.517	3.754	0	0.366	-1.343	-9.418	-1.461	0.837	-1.343	0	-1.038	2.812	9.015	2.01	0.977	1.831	0.183	1.931	9.883	1.363	3.235	0.122	-1.77	1506608539
-9.777	-1.665	1.108	-0.854	0	-0.854	6.215	-5.772	0.909	0.305	0.244	1.648	5.922	6.663	3.871	0.549	0.488	-1.221	-9.777	-1.665	1.108	-0.854	0	-0.854	2.411	8.85	1.974	0.793	1.282	-0.122	1.403	10.142	1.751	2.014	2.258	-1.77	1506608539
-10.064	-1.281	0.803	-0.916	0.122	-1.038	5.68	-5.874	1.186	0.305	-0.427	2.075	5.962	6.893	3.529	0.732	0.183	-1.099	-10.064	-1.281	0.803	-0.916	0.122	-1.038	2.558	8.832	1.875	0.854	0.977	-0.427	1.403	10.142	1.751	1.221	3.296	-1.221	1506608539
-9.758	-1.59	0.891	-0.854	0.427	-1.038	5.808	-6.111	1.236	0.244	-1.16	2.197	5.801	7.393	3.636	0.854	0.366	-1.038	-9.758	-1.59	0.891	-0.854	0.427	-1.038	2.51	9.171	1.888	0.793	1.282	-0.671	1.215	9.765	1.568	-0.671	-0.122	0.244	1506608539
-9.569	-1.991	0.706	-0.549	0.61	-0.854	6.181	-6.766	1.226	0.305	-0.732	2.258	5.801	7.393	3.636	1.038	0.671	-1.16	-9.569	-1.991	0.706	-0.549	0.61	-0.854	2.384	9.603	1.439	0.732	1.343	-0.793	1.215	9.765	1.568	0.061	-1.404	-0.061	1506608539
-10.206	-2.293	-0.083	-0.244	0.061	-0.977	6.161	-7.276	1.637	0	-1.282	2.441	5.602	7.787	3.524	1.221	0.549	-1.404	-10.206	-2.293	-0.083	-0.244	0.061	-0.977	2.003	9.548	1.389	0.732	0.977	-0.793	-0.449	9.399	-0.529	2.258	0.671	-0.854	1506608539
-9.631	-2.263	-0.063	-0.427	0.061	-0.977	6.316	-7.297	1.788	-0.061	-2.075	1.953	5.844	8.051	3.517	1.16	0.61	-1.16	-9.631	-2.263	-0.063	-0.427	0.061	-0.977	1.695	9.451	1.372	0.732	0.977	-0.854	2.375	10.746	0.725	0.916	1.16	-0.549	1506608539
-9.453	-1.938	-0.178	-0.549	0.244	-0.732	6.533	-7.436	1.794	0.061	-1.404	1.343	5.882	8.093	3.424	1.16	0.305	-0.977	-9.453	-1.938	-0.178	-0.549	0.244	-0.732	1.404	9.607	0.907	0.549	0.732	-1.038	1.626	10.066	0.372	0.488	-0.183	-0.427	1506608539
-9.912	-2.236	-0.56	-0.61	0	-0.732	6.208	-7.564	1.547	0	-0.671	1.282	5.686	8.155	3.284	0.977	0.427	-0.61	-9.912	-2.236	-0.56	-0.61	0	-0.732	1.227	9.484	0.78	0.549	0.61	-0.977	1.626	10.066	0.372	0.793	1.16	0.061	1506608539
-9.603	-2.609	-0.587	-0.732	-0.122	-0.61	5.861	-7.328	1.523	-0.122	-0.61	1.282	5.773	8.629	2.952	1.099	0.488	-0.488	-9.603	-2.609	-0.587	-0.732	-0.122	-0.61	1.081	9.848	0.604	0.366	0.305	-0.854	1.415	9.94	-0.361	0.366	0	0.122	1506608539
-9.43	-2.814	-0.597	-0.488	0.061	-0.549	5.881	-7.628	1.503	0.122	0.061	1.099	5.827	8.659	2.913	1.16	0.183	-0.305	-9.43	-2.814	-0.597	-0.488	0.061	-0.549	1.138	10.17	0.39	0.244	-0.122	-0.977	1.195	9.83	-0.482	0.366	0.916	-0.305	1506608539
-9.455	-2.981	-0.671	-0.183	0.183	-0.427	5.986	-7.817	1.555	-0.061	0.183	1.16	5.783	8.419	2.869	1.038	0.122	-0.122	-9.455	-2.981	-0.671	-0.183	0.183	-0.427	1.061	10.025	0.337	0.305	-0.183	-1.099	1.195	9.83	-0.482	0.671	0.427	-0.183	1506608539
-9.304	-2.897	-0.714	-0.061	0.305	-0.305	5.73	-7.695	1.622	0	-0.244	0.916	5.992	8.423	2.795	0.977	0.061	-0.122	-9.304	-2.897	-0.714	-0.061	0.305	-0.305	1.052	9.904	0.239	0.305	-0.366	-0.854	1.342	9.939	-0.835	0.732	0.427	-0.244	1506608539
-9.424	-2.841	-0.757	-0.122	0.183	-0.305	5.862	-7.537	1.619	-0.061	0.366	0.671	6.4	8.253	2.999	0.793	0.122	0.244	-9.424	-2.841	-0.757	-0.122	0.183	-0.305	0.915	9.957	0.275	0.183	-0.427	-0.793	1.311	9.83	-0.791	0.549	0.183	-0.183	1506608539
-9.441	-2.917	-0.671	-0.061	0.183	-0.244	5.522	-7.392	1.836	0.061	0.244	0.61	6.188	8.165	3.061	0.793	0.732	0.244	-9.441	-2.917	-0.671	-0.061	0.183	-0.244	0.888	9.953	0.126	0.183	-0.427	-0.549	1.311	9.83	-0.791	0.305	0.122	-0.183	1506608539
-9.438	-2.897	-0.601	0	0.244	-0.183	5.401	-7.356	1.968	0.061	-0.122	0.671	6.093	8.184	2.889	0.732	0.916	0.366	-9.438	-2.897	-0.601	0	0.244	-0.183	1.032	9.991	0.075	0.122	-0.488	-0.427	1.355	9.854	-0.865	0.305	0.061	-0.183	1506608539
-9.411	-2.814	-0.632	0	0.244	-0.183	5.564	-7.418	1.769	0.061	0.427	0.671	5.8	8.111	2.97	0.671	1.465	0.427	-9.411	-2.814	-0.632	0	0.244	-0.183	1.066	9.927	0.196	0.183	-0.427	-0.427	1.286	9.767	-0.89	0.305	-0.183	-0.122	1506608539
-9.455	-2.854	-0.676	0.061	0.183	-0.122	5.465	-7.455	1.747	0.061	0.366	0.549	5.8	8.111	2.97	0.244	0.916	0.244	-9.455	-2.854	-0.676	0.061	0.183	-0.122	1.067	9.886	0.175	0.183	-0.244	-0.366	1.286	9.767	-0.89	0.366	-0.122	-0.183	1506608539
-9.491	-2.927	-0.585	0.183	0.183	-0.061	5.611	-7.467	1.771	0.122	0.061	0.244	6.117	7.901	3.338	0.244	0.671	0.244	-9.491	-2.927	-0.585	0.183	0.183	-0.061	1.018	9.847	0.255	0.122	-0.427	-0.183	1.318	9.863	-0.733	0.427	0	-0.244	1506608539
-9.526	-2.762	-0.413	0.183	0.305	0	5.6	-7.485	1.585	0.061	0.366	0.183	6.039	7.787	3.417	0.244	0.854	0.244	-9.526	-2.762	-0.413	0.183	0.305	0	1.071	9.848	0.279	0	-0.366	-0.122	1.414	9.987	-0.528	0.244	-0.061	-0.183	1506608539
-9.554	-2.535	-0.313	0.061	0.305	0	5.374	-7.485	1.794	-0.244	0.916	0.305	5.938	7.788	3.384	0.305	1.16	0.183	-9.554	-2.535	-0.313	0.061	0.305	0	1.215	9.867	0.23	0	-0.122	0	1.414	9.987	-0.528	0.061	-0.122	-0.061	1506608539
-9.583	-2.332	-0.22	-0.061	0.366	0.061	4.919	-7.422	1.762	-0.305	-0.183	0.549	5.992	7.782	3.401	0.305	0.732	0.061	-9.583	-2.332	-0.22	-0.061	0.366	0.061	1.208	9.837	0.364	0.122	-0.061	0.061	1.48	9.847	-0.372	-0.061	-0.244	0.122	1506608539
-9.671	-2.128	-0.077	-0.244	0.305	0.122	4.968	-7.45	1.641	-0.244	0.183	0.366	6.083	7.942	3.512	0.366	0.366	0.061	-9.671	-2.128	-0.077	-0.244	0.305	0.122	1.159	9.783	0.513	0.061	-0.061	0.061	1.705	9.883	-0.173	-0.061	0.122	0.122	1506608539
-9.763	-1.731	0.161	-0.549	0.183	0.183	4.983	-7.582	1.956	0.061	0.122	0.183	6.09	8.25	3.701	0.366	0.244	0.122	-9.763	-1.731	0.161	-0.549	0.183	0.183	1.212	9.934	0.59	0	-0.061	0	1.705	9.883	-0.173	-0.183	0.366	0.244	1506608540
-9.862	-1.487	0.234	-0.977	0.061	0.244	4.669	-7.864	2.003	0	-0.793	0.061	5.753	8.398	3.823	0.122	0.671	0	-9.862	-1.487	0.234	-0.977	0.061	0.244	1.329	10.176	0.839	-0.061	-0.183	-0.122	2.06	9.77	0.437	-0.183	0.366	0.305	1506608540
-9.92	-1.294	0.225	-1.343	-0.061	0.305	4.374	-8.574	1.744	0.183	-1.221	-0.366	6.095	8.198	3.96	-0.244	0.244	0.427	-9.92	-1.294	0.225	-1.343	-0.061	0.305	1.442	10.227	1.225	-0.244	-0.488	-0.244	2.241	9.739	0.464	-0.061	0.427	0.427	1506608540
-9.708	-1.353	0.089	-1.831	0	0.305	4.195	-9.195	1.598	0.671	-0.977	-0.977	6.554	7.785	4.042	-0.061	1.465	1.16	-9.708	-1.353	0.089	-1.831	0	0.305	1.899	10.082	1.51	-0.671	-0.671	-0.305	2.241	9.739	0.464	-0.122	0.488	0.427	1506608540
-9.682	-1.457	-0.163	-2.075	0.122	0.183	3.65	-9.324	1.487	1.16	-1.099	-1.343	7.276	7.315	3.829	0.244	2.136	2.014	-9.682	-1.457	-0.163	-2.075	0.122	0.183	2.211	9.911	1.632	-1.038	-0.488	-0.366	1.956	9.586	0.294	0.061	0.854	0.305	1506608540
-9.731	-1.651	-0.463	-2.38	0	-0.061	2.96	-9.593	1.227	1.831	-1.648	-1.465	7.779	6.381	3.321	0.61	3.723	3.479	-9.731	-1.651	-0.463	-2.38	0	-0.061	2.701	9.807	1.427	-1.282	-0.183	-0.183	1.956	9.586	0.294	0.244	1.038	0.122	1506608540
-9.644	-1.842	-0.925	-2.869	0	-0.488	2.522	-9.763	0.833	2.502	-2.441	-1.282	8.246	5.728	2.659	2.136	3.296	4.15	-9.644	-1.842	-0.925	-2.869	0	-0.488	2.981	9.275	1.345	-1.465	0.671	0.061	0.224	-23.761	33.792	0.244	0.854	0.122	1506608540
-9.451	-1.944	-1.354	-3.296	0.244	-0.793	2.055	-9.324	0.719	2.441	-3.113	-0.366	8.067	5.383	2.129	4.028	3.479	4.761	-9.451	-1.944	-1.354	-3.296	0.244	-0.793	3.441	9.126	0.999	-1.404	1.587	0.183	1.024	9.833	-1.041	1.16	0.854	-0.549	1506608540
-9.597	-1.793	-1.803	-3.662	0.122	-1.038	1.359	-9.566	0.069	2.075	-4.639	1.099	7.635	5.253	1.224	5.676	3.418	4.7	-9.597	-1.793	-1.803	-3.662	0.122	-1.038	3.826	9.123	0.512	-0.977	2.625	-0.122	1.024	9.833	-1.041	1.404	1.16	-0.793	1506608540
-9.335	-1.451	-2.468	-4.089	-0.061	-1.038	1.675	-9.516	-0.787	2.441	-5.432	2.563	6.974	5.274	0.799	7.324	2.869	3.723	-9.335	-1.451	-2.468	-4.089	-0.061	-1.038	3.825	8.967	0.225	-0.61	3.906	-0.305	1.537	9.819	-1.206	1.709	0.671	-0.793	1506608540
-9.357	-1.324	-3.066	-4.517	-0.305	-0.977	2.092	-9.477	-1.115	2.869	-4.7	3.845	6.703	5.51	1.048	8.301	2.747	2.869	-9.357	-1.324	-3.066	-4.517	-0.305	-0.977	3.336	9.003	-0.297	-0.122	5.31	-0.427	2.946	9.605	-1.878	1.648	1.892	-0.671	1506608540
-9.813	-0.961	-3.4	-5.493	-0.549	-1.038	2.419	-9.488	-1.598	2.93	-5.859	4.761	6.596	6.035	1.347	8.911	2.93	1.831	-9.813	-0.961	-3.4	-5.493	-0.549	-1.038	1.977	9.17	-0.831	0.061	6.165	-0.427	3.405	9.545	-2.259	1.343	2.869	-0.61	1506608540
-9.841	-0.956	-3.874	-6.592	-0.854	-1.099	3.161	-9.489	-2.255	3.113	-6.714	5.066	6.403	6.815	1.117	8.545	3.723	0.977	-9.841	-0.956	-3.874	-6.592	-0.854	-1.099	0.678	9.843	-1.164	0.427	5.798	-0.305	2.938	9.676	-2.433	0.793	3.601	-0.671	1506608540
-9.495	-1.352	-4.152	-7.019	-1.099	-1.099	4.093	-10.192	-3.132	3.601	-6.226	5.066	6.782	7.069	1.422	6.714	2.93	0.183	-9.495	-1.352	-4.152	-7.019	-1.099	-1.099	0.34	10.379	-0.874	0.671	5.31	-0.244	3.186	9.539	-2.695	0.793	3.662	-0.793	1506608540
-9.32	-1.573	-4.407	-7.202	-1.587	-1.16	4.362	-10.02	-3.255	3.54	-6.836	4.639	6.782	7.069	1.422	5.554	1.648	-0.671	-9.32	-1.573	-4.407	-7.202	-1.587	-1.16	0.316	10.305	-0.621	0.671	5.676	-0.244	3.186	9.539	-2.695	0.427	4.639	-0.854	1506608540
-9.069	-1.889	-4.686	-7.507	-1.892	-1.221	4.276	-9.396	-3.129	3.296	-7.874	3.845	7.486	7.035	1.785	5.31	2.197	-0.916	-9.069	-1.889	-4.686	-7.507	-1.892	-1.221	-0.156	10.151	-0.706	0.122	5.798	0.061	2.999	9.477	-2.871	0.244	5.615	-0.977	1506608540
-9.031	-2.381	-5.03	-7.629	-2.014	-1.343	4.139	-8.916	-3.104	3.235	-7.874	3.113	7.416	6.88	1.012	4.761	3.723	-1.099	-9.031	-2.381	-5.03	-7.629	-2.014	-1.343	-0.597	10.109	-0.73	-0.488	5.676	0.61	2.198	9.5	-3.036	-0.305	6.042	-1.038	1506608540
-8.97	-2.877	-5.121	-7.507	-2.075	-1.343	3.76	-8.47	-2.903	2.991	-7.69	2.747	7.361	6.935	0.743	4.395	4.578	-1.038	-8.97	-2.877	-5.121	-7.507	-2.075	-1.343	-0.75	10.397	-0.745	-0.671	5.615	1.038	1.708	9.822	-2.908	-0.488	5.981	-0.854	1506608540
-8.709	-3.253	-5.038	-7.019	-1.892	-1.282	3.546	-8.415	-2.565	2.319	-7.507	2.747	7.806	7.005	0.471	4.15	4.761	-1.404	-8.709	-3.253	-5.038	-7.019	-1.892	-1.282	-0.743	10.663	-0.706	-0.671	5.859	1.221	0.968	9.891	-3.257	-0.671	5.371	-0.732	1506608540
-8.454	-3.438	-4.839	-6.348	-1.709	-1.282	3.447	-8.635	-2.222	1.587	-6.897	2.808	8.148	6.996	0.219	3.784	4.944	-1.709	-8.454	-3.438	-4.839	-6.348	-1.709	-1.282	-1.095	10.562	-0.587	-0.732	5.859	1.343	0.447	9.86	-3.053	-0.671	4.883	-0.732	1506608540
-8.62	-3.353	-4.466	-5.615	-1.892	-1.099	3.298	-8.725	-1.687	0.916	-6.47	2.563	8.329	6.929	0.022	3.418	4.944	-1.526	-8.62	-3.353	-4.466	-5.615	-1.892	-1.099	-1.76	10.218	-0.458	-0.854	5.615	1.587	0.447	9.86	-3.053	-0.854	4.517	-0.549	1506608540
-8.819	-3.387	-4.028	-4.883	-1.953	-0.916	3.205	-8.619	-1.018	0.488	-6.409	2.319	8.313	6.911	-0.217	2.991	4.883	-0.977	-8.819	-3.387	-4.028	-4.883	-1.953	-0.916	-2.269	10.011	-0.311	-0.793	5.249	2.014	0.269	9.99	-2.207	-1.343	3.967	-0.427	1506608540
-8.861	-3.403	-3.734	-3.967	-2.197	-0.61	3.216	-8.441	-0.294	0.122	-6.042	2.197	8.019	7.082	-0.438	2.38	5.127	-0.549	-8.861	-3.403	-3.734	-3.967	-2.197	-0.61	-2.662	9.908	-0.043	-0.366	4.639	2.258	0.122	9.739	-1.973	-1.587	2.869	-0.305	1506608540
-8.652	-3.207	-3.561	-3.052	-1.831	-0.427	3.553	-7.985	1.202	-0.305	-5.188	2.258	7.569	7.308	-0.61	1.77	4.517	-0.244	-8.652	-3.207	-3.561	-3.052	-1.831	-0.427	-2.877	9.891	0.187	-0.122	3.906	2.441	0.361	9.789	-1.915	-1.526	2.441	-0.427	1506608540
-8.618	-2.781	-3.078	-2.563	-1.343	0	3.553	-7.985	1.202	-0.671	-4.211	2.441	7.569	7.308	-0.61	1.038	3.845	0	-8.618	-2.781	-3.078	-2.563	-1.343	0	-2.682	9.853	0.629	0.671	3.54	2.502	0.361	9.789	-1.915	-1.709	2.197	-0.427	1506608540
-8.908	-2.662	-2.394	-2.625	-0.061	0.305	3.747	-8.15	1.774	-1.038	-3.662	2.502	6.858	7.662	-0.633	0.366	2.93	0	-8.908	-2.662	-2.394	-2.625	-0.061	0.305	-1.871	10.084	0.81	0.977	3.235	2.441	0.455	9.725	-1.51	-1.892	2.197	-0.244	1506608541
-10.551	-2.22	-1.818	-2.258	-0.549	0.366	4.039	-8.531	2.146	-1.221	-3.357	2.258	5.302	8.831	-0.023	0.122	2.014	-0.122	-10.551	-2.22	-1.818	-2.258	-0.549	0.366	-0.42	10.294	1.792	1.343	3.052	1.953	0.321	9.886	-1.098	-2.075	2.38	-0.305	1506608541
-11.127	-0.974	-1.676	-2.136	-1.831	0.488	4.349	-9.197	2.369	-1.099	-2.991	1.77	5.302	8.831	-0.023	0.122	1.038	-0.427	-11.127	-0.974	-1.676	-2.136	-1.831	0.488	0.889	10.75	3.202	2.258	3.418	0.916	2.194	9.982	-0.284	-0.977	2.869	-0.061	1506608541
-10.558	-0.508	-0.828	-3.235	-2.808	0.488	4.576	-10.044	1.973	-0.61	-2.869	0.793	4.993	9.616	0.629	0.549	0.488	-0.671	-10.558	-0.508	-0.828	-3.235	-2.808	0.488	0.751	10.207	3.878	2.258	3.418	0.916	4.542	9.86	-0.507	-0.061	5.249	0.122	1506608541
-11.153	-1.31	-0.963	-3.723	-3.052	0.916	4.691	-10.161	1.611	-0.122	-2.502	-0.854	4.546	9.324	1.857	1.16	1.099	-0.183	-11.153	-1.31	-0.963	-3.723	-3.052	0.916	0.617	9.373	3.756	0.488	2.014	0.549	4.776	9.235	-0.089	1.404	7.996	0.122	1506608541
-10.7	-2.525	-0.295	-4.15	-2.93	0.427	4.186	-9.764	1.314	0.061	-2.747	-2.502	4.546	9.324	1.857	1.587	1.953	0.549	-10.7	-2.525	-0.295	-4.15	-2.93	0.427	1.456	9.611	3.516	0.061	1.465	0.305	5.462	10.277	0.325	1.831	11.23	0.061	1506608541
-9.317	-2.238	0.605	-3.662	-1.953	0.61	3.448	-10.292	0.638	0.488	-3.174	-3.54	3.706	9.348	2.166	1.77	1.709	0.244	-9.317	-2.238	0.605	-3.662	-1.953	0.61	2.432	10.182	3.068	0.244	2.136	-0.244	2.629	11.221	0.596	0.122	11.658	1.709	1506608541
-8.626	-1.139	0.731	-4.822	-1.526	0.244	2.998	-10.807	-0.066	0.793	-3.235	-4.089	3.588	9.252	2.284	1.953	1.526	-0.793	-8.626	-1.139	0.731	-4.822	-1.526	0.244	2.311	9.67	3.021	0.183	2.991	-0.427	-0.48	10.911	0.918	0.122	8.789	4.517	1506608541
-8.514	-0.992	0.303	-5.005	-0.61	0	2.688	-9.805	-0.206	0.366	-2.563	-4.395	4.01	8.772	2.53	2.319	2.38	-1.038	-8.514	-0.992	0.303	-5.005	-0.61	0	1.687	8.996	2.944	-0.122	3.174	-0.366	-1.343	10.178	-1.724	0.549	5.127	5.615	1506608541
-8.587	-1.382	0.17	-4.578	-0.366	0.366	2.322	-8.623	0.089	0.061	-1.953	-4.333	3.937	8.647	2.924	2.319	2.869	-0.854	-8.587	-1.382	0.17	-4.578	-0.366	0.366	1.199	8.882	2.73	-0.183	2.93	-0.244	-0.093	9.788	-1.593	0.305	3.601	4.578	1506608541
-9.082	-1.304	0.197	-3.967	-0.244	0.488	2.189	-8.233	0.231	0.305	-1.526	-3.967	3.937	8.647	2.924	1.831	2.563	-0.916	-9.082	-1.304	0.197	-3.967	-0.244	0.488	1.129	8.99	2.64	-0.061	2.869	-0.061	2.387	9.304	-0.461	1.465	6.104	4.272	1506608541
-9.118	-0.975	0.092	-3.784	-0.244	0.366	1.632	-8.665	-0.586	1.404	-3.357	-3.113	4.266	8.565	3.083	1.77	2.747	-1.16	-9.118	-0.975	0.092	-3.784	-0.244	0.366	0.827	8.778	2.634	-0.183	2.93	0.244	1.166	9.426	-0.986	2.625	8.179	2.075	1506608541
-9.126	-0.999	0.268	-3.723	-0.122	0.366	1.632	-8.665	-0.586	1.404	-3.357	-3.113	4.266	8.565	3.083	1.77	2.747	-1.16	-9.126	-0.999	0.268	-3.723	-0.122	0.366	0.827	8.778	2.634	-0.488	2.869	0.61	1.166	9.426	-0.986	2.625	8.179	2.075	1506608541
-9.215	-0.903	0.028	-2.869	0.244	0.549	2.016	-8.319	-0.522	0.977	-2.93	-1.953	4.215	8.848	2.665	1.648	2.869	-1.038	-9.215	-0.903	0.028	-2.869	0.244	0.549	0.592	8.874	2.724	-0.366	2.686	0.732	0.117	9.012	0.959	2.747	5.798	1.831	1506608541
-9.793	-0.975	-0.341	-2.502	0.061	0.427	2.305	-7.927	-0.233	0.488	-2.197	-0.61	4.215	8.848	2.665	1.282	2.747	-0.977	-9.793	-0.975	-0.341	-2.502	0.061	0.427	0.495	9.012	2.894	0.061	2.38	0.671	0.117	9.012	0.959	3.235	3.296	1.221	1506608541
-10.35	-0.851	0.008	-2.686	-0.061	0.427	2.619	-7.708	0.057	0.488	-2.075	0.488	4.331	9	2.072	0.854	2.258	-0.671	-10.35	-0.851	0.008	-2.686	-0.061	0.427	0.506	9.071	2.856	0.061	1.892	0.671	2.426	9.678	1.976	1.709	2.38	0.244	1506608541
-10.622	-0.843	0.648	-2.38	0.183	0.122	3.001	-8.014	0.196	0.916	-2.136	1.404	4.335	9.278	1.893	0.61	1.77	-0.305	-10.622	-0.843	0.648	-2.38	0.183	0.122	0.733	9.347	2.81	0.183	1.648	0.671	2.473	9.817	1.017	0.122	3.784	-0.244	1506608541
-11.454	-0.945	0.709	-1.77	0.366	0.061	3.449	-8.575	0.103	1.16	-2.441	2.258	4.335	9.278	1.893	0.61	1.648	-0.122	-11.454	-0.945	0.709	-1.77	0.366	0.061	1.102	10.156	2.785	0.488	1.77	0.61	2.473	9.817	1.017	0.916	2.197	-0.122	1506608541
-10.824	-1.014	0.243	-1.953	0.122	-0.305	3.937	-9.05	-0.004	0.916	-2.258	3.113	4.691	10.596	1.529	0.549	1.465	-0.244	-10.824	-1.014	0.243	-1.953	0.122	-0.305	1.388	10.956	2.974	0.732	1.77	0.427	1.542	10.385	1.073	1.892	-0.061	-0.793	1506608541
-10.898	-1.689	0.031	-1.526	-0.305	-0.244	4.254	-9.643	0.01	0.671	-1.709	3.845	4.691	10.596	1.529	0.793	1.465	-0.305	-10.898	-1.689	0.031	-1.526	-0.305	-0.244	1.225	10.997	3.207	0.549	1.465	0.427	1.719	10.794	0.847	1.831	-0.122	-1.465	1506608541
-9.344	-1.692	-0.062	-0.977	0.183	-0.122	4.072	-9.881	-0.105	0.488	-1.587	4.15	5.021	10.667	1.717	1.343	2.075	0.244	-9.344	-1.692	-0.062	-0.977	0.183	-0.122	0.764	10.725	3.229	0.122	1.282	0.671	3.001	10.889	1.5	0.183	-2.319	-0.916	1506608541
-9.156	-2.083	-0.949	-0.671	0.549	-0.305	3.749	-10.02	-0.373	0.427	-1.709	3.662	4.833	10.715	1.962	1.343	2.258	0.793	-9.156	-2.083	-0.949	-0.671	0.549	-0.305	0.422	10.383	3.015	0.305	1.404	0.671	0.805	9.362	-1.141	2.319	-1.465	-1.038	1506608541
-9.56	-2.387	-1.608	-0.793	-0.244	-0.305	3.606	-9.683	-0.325	0.61	-1.831	2.991	4.544	10.265	2.2	0.793	2.075	1.038	-9.56	-2.387	-1.608	-0.793	-0.244	-0.305	0.01	9.266	2.615	0.183	1.099	0.793	1.762	9.686	-0.937	1.16	-1.892	-1.709	1506608541
-9.628	-2.5	-1.648	-1.282	-0.183	0	3.322	-8.542	-0.287	0.916	-2.441	2.014	4.205	9.251	1.977	0.122	1.709	1.465	-9.628	-2.5	-1.648	-1.282	-0.183	0	-0.026	8.772	1.888	-0.061	1.282	1.16	2.175	9.935	-1.774	0.916	0.427	-1.526	1506608541
-9.332	-2.664	-1.316	-0.977	0.122	0.122	3.065	-8.178	-0.252	1.038	-3.296	0.854	3.752	8.912	0.944	-0.366	1.892	1.465	-9.332	-2.664	-1.316	-0.977	0.122	0.122	0.159	9.147	1.745	0.244	2.258	1.282	0.749	9.933	-1.152	0.977	-0.488	-1.282	1506608541
-9.064	-2.099	-1.248	-0.793	0.427	-0.183	2.949	-8.573	-0.396	0.793	-3.906	0	3.942	9.225	0.286	-0.671	1.953	0.916	-9.064	-2.099	-1.248	-0.793	0.427	-0.183	-0.073	9.695	1.738	0.61	2.747	1.343	1.117	9.278	-2.669	0.793	-1.099	-1.099	1506608542
-8.991	-1.786	-1.489	-0.732	0.122	-0.671	3.177	-8.837	-0.208	0.122	-2.808	-0.305	3.942	9.225	0.286	-0.854	1.648	0.427	-8.991	-1.786	-1.489	-0.732	0.122	-0.671	-0.221	9.635	1.986	0.854	2.502	1.221	1.117	9.278	-2.669	0.977	-0.244	-1.282	1506608542
-8.876	-1.842	-1.536	-0.854	-0.122	-0.854	3.068	-8.509	0.362	-0.549	-1.587	-0.61	4.256	8.384	-0.261	-0.671	1.404	0.732	-8.876	-1.842	-1.536	-0.854	-0.122	-0.854	-0.141	9.088	1.94	0.488	1.831	1.038	1.197	9.304	-2.399	1.038	0.671	-1.526	1506608542
-9.576	-1.992	-1.339	-0.61	-0.549	-0.732	2.78	-7.966	0.912	-0.671	-0.916	-1.038	3.962	8.089	-0.305	-0.244	1.099	1.282	-9.576	-1.992	-1.339	-0.61	-0.549	-0.732	0.188	8.924	1.715	0.244	1.709	0.732	1.375	10.038	-0.991	0.854	0.61	-1.465	1506608542
-9.618	-1.747	-1.214	-0.183	-0.854	-0.671	2.461	-7.951	1.214	-0.488	-0.549	-1.16	3.962	8.089	-0.305	0.183	1.038	1.221	-9.618	-1.747	-1.214	-0.183	-0.854	-0.671	0.313	8.699	1.559	0.183	1.648	0.427	1.375	10.038	-0.991	0.366	0.305	-1.038	1506608542
-9.835	-1.723	-1.276	0.183	-0.732	-0.366	2.134	-8.083	1.232	-0.427	-0.488	-0.977	3.46	8.061	0.025	0.488	0.977	0.977	-9.835	-1.723	-1.276	0.183	-0.732	-0.366	0.197	8.909	1.324	0.427	1.77	0.244	0.908	9.711	-1.45	0.122	-0.305	-0.854	1506608542
-10.093	-1.769	-1.109	1.038	-0.732	-0.061	1.94	-8.606	1.056	-0.61	-0.244	-0.549	3.608	8.478	0.494	0.671	0.732	0.427	-10.093	-1.769	-1.109	1.038	-0.732	-0.061	-0.129	9.312	1.357	0.854	1.709	0.122	1.644	10.032	-1.298	-0.305	-0.854	-0.732	1506608542
-9.594	-0.513	-1.321	0.488	-0.549	-0.061	2.067	-8.698	1.26	-1.099	0.732	-0.061	3.608	8.478	0.494	0.549	0.366	-0.061	-9.594	-0.513	-1.321	0.488	-0.549	-0.061	-0.513	9.567	1.418	0.854	1.709	0.122	1.644	10.032	-1.298	-0.671	-0.793	-0.549	1506608542
-9.482	-0.303	-1.519	-0.183	0.183	-0.061	1.975	-8.783	1.561	-1.16	1.526	0.366	3.877	9.153	0.813	0	-0.305	-0.244	-9.482	-0.303	-1.519	-0.183	0.183	-0.061	-0.135	10.234	1.699	1.038	0.366	-0.244	1.605	9.703	-2.174	-0.854	-1.77	-0.854	1506608542
-10.636	-1.073	-1.552	0.061	-0.061	0.488	1.761	-8.728	1.619	-0.732	0.977	0.671	4.124	10.171	1.215	-0.305	-1.465	-0.183	-10.636	-1.073	-1.552	0.061	-0.061	0.488	0.414	10.791	1.967	0.549	-0.61	-0.488	2.784	10.494	-1.515	-0.549	-1.526	-0.916	1506608542
-11.146	-1.48	-0.825	-0.183	-0.122	0.916	2.151	-9.063	1.413	-0.366	0.671	0.854	4.124	10.171	1.215	0	-1.587	-0.366	-11.146	-1.48	-0.825	-0.183	-0.122	0.916	1.056	11.297	1.866	0	-1.221	-0.366	2.784	10.494	-1.515	-1.221	-1.16	-0.488	1506608542
-11.086	-1.988	-0.361	-0.61	-0.061	0.549	2.384	-10.174	0.462	-0.061	0.366	0.488	4.243	10.439	1.82	0.549	-0.549	-0.916	-11.086	-1.988	-0.361	-0.61	-0.061	0.549	1.482	11.509	2.046	-0.366	-0.977	-0.305	3.287	11.242	-0.141	-2.747	-0.61	0.732	1506608542
-10.371	-3.115	0.366	-0.61	-0.366	0.488	2.68	-10.925	-0.257	-0.244	0.305	0.061	4.221	10.642	2.692	0.549	0	-1.526	-10.371	-3.115	0.366	-0.61	-0.366	0.488	1.427	11.177	2.536	-0.061	-0.793	-0.549	1.285	10.618	-0.054	-4.333	-1.343	1.892	1506608542
-9.125	-2.973	1.119	-0.061	-0.366	0.549	2.806	-10.873	-0.421	-0.427	0.977	-0.305	4.221	10.642	2.692	0	-0.427	-1.648	-9.125	-2.973	1.119	-0.061	-0.366	0.549	0.988	9.816	2.836	-0.366	-0.916	-0.488	1.285	10.618	-0.054	-3.052	0.549	2.686	1506608542
-9.146	-2.525	0.84	-0.122	-0.793	-0.122	2.487	-9.649	-0.514	-0.183	0.549	-1.16	4.222	8.844	2.846	-0.183	-0.671	-1.099	-9.146	-2.525	0.84	-0.122	-0.793	-0.122	0.819	8.668	3.229	-0.488	-0.366	-0.183	0.812	9.775	0.122	-1.526	1.221	2.991	1506608542
-9.388	-3.096	0.878	-0.061	-0.549	-0.366	2.006	-8.545	-0.738	0	0.427	-1.77	3.881	9.075	2.446	-0.305	-0.122	-0.549	-9.388	-3.096	0.878	-0.061	-0.549	-0.366	0.786	8.631	3.315	-0.366	0.366	0	-0.679	10.021	-0.069	-1.038	2.319	2.197	1506608542
-9.353	-2.896	1.156	0.244	-0.305	-0.183	1.493	-8.33	-1.159	0.183	0.244	-1.587	3.881	9.075	2.446	-0.488	-0.183	-0.244	-9.353	-2.896	1.156	0.244	-0.305	-0.183	0.851	9.363	3.268	0.183	0.61	0	-0.679	10.021	-0.069	-0.488	1.465	1.953	1506608542
-9.654	-2.187	0.967	-0.061	-0.366	-0.366	0.997	-8.975	-1.876	0.549	-0.244	-1.099	3.743	9.3	1.828	-0.549	-0.366	-0.122	-9.654	-2.187	0.967	-0.061	-0.366	-0.366	0.714	9.344	3.382	0.244	0.793	-0.122	-0.078	9.866	-0.049	0.549	2.258	1.587	1506608542
-9.365	-1.882	1.126	-0.183	-0.305	-0.427	1.038	-8.833	-2.235	0.305	-0.305	-0.61	3.743	9.3	1.828	-0.244	-0.122	0.305	-9.365	-1.882	1.126	-0.183	-0.305	-0.427	0.435	9.069	3.435	0	0.916	0	0.121	9.696	0.365	1.099	3.357	1.038	1506608542
-9.314	-1.625	1.202	0	0.122	0	1.128	-8.809	-2.138	0.305	-0.305	-0.61	3.5	9.221	1.748	-0.061	0	0.732	-9.314	-1.625	1.202	0	0.122	0	0.285	9.136	3.285	0.061	0.916	-0.122	-0.176	9.467	0.664	1.221	2.686	0.366	1506608542
-9.232	-1.092	0.98	-0.488	0.244	0.122	0.937	-8.914	-2.073	-0.427	0.122	-0.183	2.93	9.295	1.627	0	0.061	0.854	-9.232	-1.092	0.98	-0.488	0.244	0.122	0.274	9.228	3.265	0.244	0.732	-0.244	0.019	9.289	1.002	2.197	1.282	0.061	1506608542
-9.197	-1.178	0.919	-1.221	0.122	-0.244	0.879	-8.948	-1.808	-0.366	0.061	-0.061	2.866	9.201	1.568	0.061	0	0.793	-9.197	-1.178	0.919	-1.221	0.122	-0.244	0.414	9.221	3.345	0.366	0.732	-0.183	0.656	9.418	1.044	2.38	1.465	-0.305	1506608542
-9.193	-1.572	1.156	-1.16	0.488	-0.122	0.78	-8.9	-1.567	-0.183	-0.305	0	2.866	9.201	1.568	0.427	0.366	0.61	-9.193	-1.572	1.156	-1.16	0.488	-0.122	0.584	9.49	3.256	0.244	0.916	-0.061	0.537	9.396	1.01	1.099	0.244	-0.61	1506608542
-9.721	-2.009	0.69	-0.977	0.61	-0.122	0.87	-9.026	-1.287	0.061	-0.732	0.122	2.993	9.365	1.933	0.793	0.732	0.183	-9.721	-2.009	0.69	-0.977	0.61	-0.122	0.636	9.572	3.043	0.244	0.793	0	-0.252	9.189	1.224	0.427	-1.831	-0.977	1506608542
-9.812	-2.332	0.421	-0.854	0.61	-0.244	1.098	-9.105	-1.042	0.427	-1.16	0.183	3.18	9.503	2.152	1.038	1.221	-0.183	-9.812	-2.332	0.421	-0.854	0.61	-0.244	0.646	9.617	2.933	0.244	0.916	0.061	0.528	9.787	-0.127	2.258	-1.465	-1.282	1506608542
-9.796	-1.83	0.014	-0.854	0.183	0	1.366	-8.991	-0.895	0.61	-1.465	0.305	3.18	9.503	2.152	1.099	1.526	-0.427	-9.796	-1.83	0.014	-0.854	0.183	0	0.366	9.749	2.775	0.183	1.099	0.244	2.034	10.413	-0.601	1.831	-0.244	-1.099	1506608543
-9.758	-1.653	-0.284	-1.16	0.061	0	1.731	-8.798	-0.656	0.61	-1.16	0.732	3.591	9.646	2.141	0.977	1.648	-0.549	-9.758	-1.653	-0.284	-1.16	0.061	0	-0.102	9.662	2.541	0.122	0.977	0.427	1.997	10.056	-0.007	0.916	-0.244	-0.793	1506608543
-9.904	-1.809	-0.538	-1.038	0	0.061	2.091	-8.497	-0.433	0.427	-0.366	1.282	3.591	9.646	2.141	0.671	1.709	-0.488	-9.904	-1.809	-0.538	-1.038	0	0.061	-0.243	9.568	2.226	0.122	0.671	0.61	1.799	10.007	-0.313	1.282	0	-0.732	1506608543
-9.879	-1.855	-0.556	-0.977	-0.061	0.061	2.33	-8.422	-0.252	0.183	0.244	1.526	3.57	9.545	1.827	0.305	1.343	-0.366	-9.879	-1.855	-0.556	-0.977	-0.061	0.061	-0.031	9.816	1.942	0.244	0.427	0.671	1.409	10.036	-0.991	0.793	0	-0.549	1506608543
-9.723	-1.869	-0.642	-0.793	0.061	0.183	2.488	-8.865	-0.202	0.061	0.244	1.526	3.606	9.512	1.187	0.061	0.854	-0.488	-9.723	-1.869	-0.642	-0.793	0.061	0.183	0.189	9.923	1.766	0.366	0.305	0.671	1.522	9.978	-1.053	0.549	0.122	-0.549	1506608543
-9.734	-1.894	-0.743	-0.549	0.061	0.305	2.866	-9.385	-0.221	0	0.122	1.282	3.595	9.316	0.962	0	0.488	-0.671	-9.734	-1.894	-0.743	-0.549	0.061	0.305	0.255	9.688	1.727	0.427	0.305	0.732	1.398	9.929	-1.175	0.549	0.244	-0.427	1506608543
-9.671	-1.89	-0.816	-0.488	0	0.305	3.263	-9.408	-0.202	0	0.244	0.427	3.595	9.316	0.962	0.183	0.061	-0.732	-9.671	-1.89	-0.816	-0.488	0	0.305	0.239	9.542	1.701	0.488	0.183	0.732	1.285	9.892	-1.353	0.366	0.061	-0.305	1506608543
-9.702	-1.958	-0.775	-0.427	0.061	0.366	3.38	-9.269	-0.127	-0.122	0.549	-0.793	3.546	9.284	0.849	0.305	-0.183	-0.671	-9.702	-1.958	-0.775	-0.427	0.061	0.366	0.318	9.531	1.625	0.61	0.061	0.61	1.098	9.849	-1.538	0.244	0.122	-0.244	1506608543
-9.683	-1.897	-0.691	-0.305	0.183	0.427	3.053	-9.198	-0.014	-0.183	0.61	-1.709	3.352	9.434	0.742	0.305	-0.305	-0.549	-9.683	-1.897	-0.691	-0.305	0.183	0.427	0.318	9.531	1.625	0.61	0.061	0.61	0.934	9.908	-1.485	0.122	0.061	-0.122	1506608543
-9.653	-1.809	-0.687	-0.366	0.122	0.366	2.689	-9.085	0.02	-0.183	0.549	-2.014	3.352	9.434	0.742	0.244	-0.427	-0.305	-9.653	-1.809	-0.687	-0.366	0.122	0.366	0.318	9.531	1.625	0.61	0.061	0.61	0.877	9.865	-1.541	0	-0.061	0	1506608543
-9.694	-1.784	-0.724	-0.244	0.122	0.305	2.432	-8.979	-0.039	-0.183	0.549	-1.953	3.388	9.677	0.867	0.244	-0.427	-0.183	-9.694	-1.784	-0.724	-0.244	0.122	0.305	1.084	9.812	1.475	0.671	0.183	0.122	0.815	9.802	-1.516	0	0	0.061	1506608543
-9.702	-1.664	-0.656	-0.183	0.122	0.305	2.271	-8.905	-0.108	-0.122	0.793	-1.709	3.407	9.677	1.052	0.366	-0.122	-0.122	-9.702	-1.664	-0.656	-0.183	0.122	0.305	1.193	9.845	1.408	0.549	0.183	0.061	0.855	9.832	-1.465	-0.183	0	0.122	1506608543
-9.774	-1.488	-0.587	-0.061	0.061	0.305	2.144	-8.881	-0.098	-0.122	0.916	-1.404	3.407	9.677	1.052	0.549	0.244	-0.122	-9.774	-1.488	-0.587	-0.061	0.061	0.305	1.196	9.755	1.355	0.427	0.244	0.061	0.87	9.82	-1.437	-0.183	0.061	0.183	1506608543
-9.788	-1.367	-0.611	-0.061	0.061	0.183	2.064	-8.881	-0.097	-0.061	0.793	-1.16	3.352	9.646	1.206	0.61	0.366	-0.061	-9.788	-1.367	-0.611	-0.061	0.061	0.183	1.164	9.707	1.325	0.305	0.244	0.061	0.804	9.837	-1.386	-0.122	0.061	0.122	1506608543
-9.775	-1.279	-0.589	0	0.183	0.122	2.018	-8.903	-0.092	0	0.793	-0.854	3.262	9.752	1.267	0.305	0.305	0	-9.775	-1.279	-0.589	0	0.183	0.122	1.223	9.802	1.284	0.305	0.183	-0.061	0.857	9.838	-1.346	0	0	0.061	1506608543
-9.897	-1.091	-0.557	0	0.061	0.122	1.932	-8.942	-0.038	0.122	0.488	-0.671	3.165	9.856	1.2	-0.244	-0.061	0.122	-9.897	-1.091	-0.557	0	0.061	0.122	1.28	9.783	1.261	0.366	0.122	-0.122	0.947	9.826	-1.164	0.061	-0.061	0.061	1506608543
-9.951	-1.046	-0.615	0	-0.122	0.061	1.954	-8.879	-0.026	0.244	0.244	-0.427	3.139	9.725	1.434	-0.61	-0.061	0.183	-9.951	-1.046	-0.615	0	-0.122	0.061	1.261	9.694	1.189	0.305	0.061	-0.061	0.961	9.877	-1.303	0.061	-0.122	0.061	1506608543
-9.911	-1.08	-0.601	0.122	-0.122	0.061	2.018	-8.807	-0.044	0.244	0.061	-0.183	3.198	9.646	1.721	-0.366	-0.366	0.122	-9.911	-1.08	-0.601	0.122	-0.122	0.061	1.322	9.762	1.14	0.183	-0.122	0	1.068	9.847	-1.364	0.122	-0.061	0	1506608543
-9.833	-1.024	-0.531	0.183	0	0	2.099	-8.786	-0.091	0.183	-0.061	0.061	3.198	9.646	1.721	-0.061	-0.244	0.061	-9.833	-1.024	-0.531	0.183	0	0	1.517	9.881	1.122	0.061	-0.122	0	1.188	9.862	-1.196	-0.122	-0.122	0.061	1506608543
-9.802	-0.828	-0.514	0.122	-0.061	0	2.144	-8.778	-0.159	0.122	-0.122	0.427	3.207	9.738	1.656	-0.061	-0.061	-0.061	-9.802	-0.828	-0.514	0.122	-0.061	0	1.528	9.873	1.072	0	-0.122	0	1.275	9.847	-1.203	0	-0.183	0.061	1506608543
-9.871	-0.768	-0.599	0.122	0	-0.061	2.306	-8.719	-0.136	0.061	-0.244	0.732	3.157	9.615	1.526	0	-0.183	-0.183	-9.871	-0.768	-0.599	0.122	0	-0.061	1.47	9.755	1.078	-0.061	-0.244	0	1.279	9.793	-1.262	0	-0.183	0.061	1506608543
-9.833	-0.756	-0.578	0.061	0	0	2.482	-8.597	-0.12	0	-0.244	0.977	3.157	9.615	1.526	0.061	-0.305	-0.305	-9.833	-0.756	-0.578	0.061	0	0	1.614	9.799	1.077	-0.183	-0.305	-0.061	1.427	9.804	-1.281	-0.061	-0.122	0.061	1506608543
-9.837	-0.665	-0.561	0.061	0	0	2.724	-8.592	-0.095	-0.061	-0.305	1.099	3.198	9.665	1.404	0	-0.244	-0.305	-9.837	-0.665	-0.561	0.061	0	0	1.683	9.769	1.085	-0.183	-0.244	-0.183	1.486	9.794	-1.219	-0.183	0	0.061	1506608543
-9.877	-0.644	-0.573	-0.061	0.061	-0.061	2.956	-8.644	-0.026	-0.061	-0.244	1.221	3.236	9.519	1.475	-0.061	-0.122	-0.366	-9.877	-0.644	-0.573	-0.061	0.061	-0.061	1.628	9.648	1.075	-0.244	-0.244	-0.183	1.439	9.784	-1.181	-0.122	0	0	1506608543
-9.849	-0.696	-0.589	-0.061	0.061	-0.061	3.119	-8.714	-0.024	-0.061	-0.305	1.099	3.236	9.519	1.475	0	-0.183	-0.427	-9.849	-0.696	-0.589	-0.061	0.061	-0.061	1.656	9.625	1.104	-0.183	-0.244	-0.183	1.43	9.811	-1.184	-0.122	0	0	1506608543
-9.828	-0.699	-0.513	-0.122	0.122	-0.061	3.293	-8.792	0.016	-0.122	-0.305	0.916	3.28	9.513	1.494	0.061	-0.183	-0.488	-9.828	-0.699	-0.513	-0.122	0.122	-0.061	1.674	9.603	1.128	-0.122	-0.122	-0.183	1.501	9.802	-1.095	-0.122	0	0	1506608544
-9.811	-0.694	-0.524	-0.183	0.061	0	3.423	-8.86	0.044	-0.122	-0.244	0.61	3.46	9.503	1.515	0.061	-0.061	-0.549	-9.811	-0.694	-0.524	-0.183	0.061	0	1.62	9.545	1.202	-0.122	0	-0.122	1.493	9.8	-1.031	-0.183	0	0	1506608544
-9.81	-0.762	-0.565	-0.183	0.061	0	3.437	-8.867	0.08	-0.122	-0.122	0.244	3.46	9.503	1.515	0	0.061	-0.488	-9.81	-0.762	-0.565	-0.183	0.061	0	1.567	9.561	1.25	-0.122	0.122	-0.122	1.516	9.767	-1.073	-0.061	0	0	1506608544
-9.826	-0.806	-0.58	-0.244	0	0	3.36	-8.861	0.11	-0.061	-0.183	-0.061	3.452	9.539	1.546	0	0.122	-0.305	-9.826	-0.806	-0.58	-0.244	0	0	1.493	9.642	1.285	-0.061	0.061	-0.061	1.465	9.784	-1.08	-0.061	0.061	-0.061	1506608544
-9.819	-0.852	-0.56	-0.244	-0.061	-0.061	3.226	-8.891	0.093	0.061	-0.122	-0.305	3.481	9.633	1.519	0.061	0.061	-0.183	-9.819	-0.852	-0.56	-0.244	-0.061	-0.061	1.504	9.653	1.337	-0.061	0.122	0	1.419	9.799	-1.041	-0.061	0.061	-0.061	1506608544
-9.83	-0.901	-0.583	-0.244	-0.061	-0.061	3.082	-8.886	0.032	0.061	-0.122	-0.488	3.481	9.633	1.519	0.122	0.183	0	-9.83	-0.901	-0.583	-0.244	-0.061	-0.061	1.464	9.635	1.315	-0.061	0.183	0.061	1.375	9.782	-1.028	0	0.061	-0.061	1506608544
-9.824	-0.969	-0.593	-0.183	-0.061	-0.061	2.921	-8.908	-0.044	0.061	-0.122	-0.61	3.395	9.635	1.497	0.061	0.305	0.183	-9.824	-0.969	-0.593	-0.183	-0.061	-0.061	1.372	9.594	1.291	0	0.244	0.061	1.317	9.819	-1.091	0	0.122	-0.061	1506608544
-9.787	-1.034	-0.565	-0.122	0	-0.061	2.78	-8.878	-0.085	0	0	-0.671	3.146	9.635	1.339	0	0.183	0.244	-9.787	-1.034	-0.565	-0.122	0	-0.061	1.355	9.613	1.287	0.061	0.183	0.061	1.226	9.837	-1.083	0	0	-0.122	1506608544
-9.828	-0.975	-0.572	-0.061	0	-0.061	2.637	-8.833	-0.109	0	0.061	-0.671	3.146	9.635	1.339	0	0.061	0.366	-9.828	-0.975	-0.572	-0.061	0	-0.061	1.381	9.66	1.282	0.061	0.183	0.061	1.249	9.831	-1.024	0	0	-0.061	1506608544
-9.83	-0.945	-0.591	0	0	-0.061	2.517	-8.806	-0.087	-0.061	0.061	-0.549	3.085	9.652	1.285	0.061	0.122	0.366	-9.83	-0.945	-0.591	0	0	-0.061	1.347	9.683	1.282	0.061	0.183	0.061	1.311	9.822	-1.044	0	0	-0.061	1506608544
-9.82	-0.925	-0.603	0	0	-0.122	2.434	-8.741	-0.051	-0.061	0.122	-0.366	2.901	9.671	1.197	0.122	0.122	0.366	-9.82	-0.925	-0.603	0	0	-0.122	1.288	9.69	1.26	0.061	0.122	0	1.281	9.824	-1.067	0	0	-0.061	1506608544
-9.811	-0.913	-0.581	0	0	-0.122	2.382	-8.708	-0.025	-0.061	0.122	-0.183	2.901	9.671	1.197	0.061	0.061	0.366	-9.811	-0.913	-0.581	0	0	-0.122	1.292	9.721	1.251	0	0.061	-0.061	1.279	9.806	-1.035	0.061	-0.061	-0.061	1506608544
-9.819	-0.896	-0.585	0.061	0	-0.122	2.402	-8.74	0.014	-0.061	0.122	0	2.83	9.679	1.206	0.061	0	0.244	-9.819	-0.896	-0.585	0.061	0	-0.122	1.364	9.758	1.232	0	-0.061	-0.122	1.339	9.82	-1.017	-0.061	0	-0.061	1506608544
-9.825	-0.834	-0.622	0	0.061	-0.061	2.406	-8.766	0.025	-0.061	0.061	0.122	2.789	9.648	1.293	0.122	-0.061	0.122	-9.825	-0.834	-0.622	0	0.061	-0.061	1.412	9.725	1.243	-0.061	0	-0.122	1.379	9.811	-1.056	-0.061	0	-0.061	1506608544
-9.836	-0.855	-0.66	0	0.061	-0.061	2.479	-8.744	0.031	-0.061	0.061	0.244	2.789	9.648	1.293	0.122	0	0	-9.836	-0.855	-0.66	0	0.061	-0.061	1.366	9.665	1.238	-0.061	0	-0.122	1.408	9.8	-1.083	-0.061	-0.061	-0.061	1506608544
-9.833	-0.878	-0.669	-0.061	0.061	-0.061	2.534	-8.703	0.044	0	0	0.244	2.809	9.64	1.365	0.122	0.061	-0.183	-9.833	-0.878	-0.669	-0.061	0.061	-0.061	1.354	9.733	1.238	-0.061	-0.061	-0.122	1.421	9.813	-1.09	0	0	-0.061	1506608544
-9.817	-0.895	-0.694	-0.061	0.061	-0.061	2.588	-8.77	0.017	0	-0.061	0.305	3.005	9.71	1.488	0.061	0.061	-0.305	-9.817	-0.895	-0.694	-0.061	0.061	-0.061	1.364	9.722	1.243	-0.122	-0.061	-0.122	1.364	9.837	-1.065	-0.061	0	-0.061	1506608544
-9.819	-0.903	-0.749	-0.061	0	-0.061	2.675	-8.805	0.006	0	-0.061	0.305	3.005	9.71	1.488	0	0	-0.366	-9.819	-0.903	-0.749	-0.061	0	-0.061	1.357	9.672	1.223	-0.122	-0.061	-0.061	1.349	9.813	-1.151	-0.061	-0.061	-0.061	1506608544
-9.792	-0.9	-0.727	-0.061	0	-0.061	2.745	-8.805	-0.017	0	-0.061	0.244	3.067	9.664	1.479	-0.122	0	-0.427	-9.792	-0.9	-0.727	-0.061	0	-0.061	1.36	9.617	1.206	-0.183	-0.061	-0.061	1.354	9.805	-1.13	0	0	-0.061	1506608544
-9.811	-0.901	-0.726	-0.122	0	-0.061	2.789	-8.833	-0.041	0	-0.061	0.183	3.122	9.613	1.451	-0.183	-0.061	-0.427	-9.811	-0.901	-0.726	-0.122	0	-0.061	1.372	9.581	1.226	-0.122	-0.061	0	1.391	9.781	-1.101	0.061	-0.061	-0.061	1506608544
-9.811	-0.913	-0.731	-0.122	0	-0.061	2.824	-8.824	-0.048	0	-0.061	0	3.167	9.567	1.339	-0.244	-0.061	-0.366	-9.811	-0.913	-0.731	-0.122	0	-0.061	1.404	9.583	1.226	-0.061	0	0	1.377	9.788	-1.104	0	0	-0.061	1506608544
-9.816	-0.926	-0.764	-0.122	0	-0.061	2.801	-8.827	-0.012	-0.061	-0.061	-0.061	3.223	9.564	1.229	-0.183	-0.061	-0.305	-9.816	-0.926	-0.764	-0.122	0	-0.061	1.407	9.617	1.237	-0.061	0.061	0	1.32	9.808	-1.09	0	0	-0.061	1506608544
-9.814	-0.95	-0.729	-0.122	0	-0.061	2.763	-8.835	0.022	0	-0.061	-0.061	3.307	9.572	1.085	-0.122	0	-0.244	-9.814	-0.95	-0.729	-0.122	0	-0.061	1.373	9.619	1.258	0	0.061	0	1.329	9.818	-1.13	0	0	-0.061	1506608544
-9.828	-0.965	-0.697	-0.122	0	-0.061	2.728	-8.807	0.036	0	-0.122	-0.122	3.307	9.572	1.085	-0.061	0	-0.122	-9.828	-0.965	-0.697	-0.122	0	-0.061	1.345	9.644	1.279	0	0.061	-0.061	1.293	9.833	-1.132	0	0	-0.061	1506608544
-9.807	-1.001	-0.684	-0.061	0	-0.061	2.698	-8.798	0.002	-0.061	-0.061	-0.183	3.277	9.6	1.078	0.061	0	0.061	-9.807	-1.001	-0.684	-0.061	0	-0.061	1.324	9.686	1.257	0	0.061	-0.061	1.244	9.835	-1.091	0	0	-0.061	1506608544
-9.812	-0.995	-0.708	-0.061	0	-0.061	2.633	-8.813	0.008	-0.061	0	-0.122	3.236	9.629	1.107	0.122	0	0.122	-9.812	-0.995	-0.708	-0.061	0	-0.061	1.33	9.685	1.26	0.061	0.061	-0.061	1.27	9.81	-1.09	0	0.061	-0.061	1506608545
-9.808	-1.004	-0.713	-0.061	0	-0.061	2.565	-8.79	0.012	-0.061	-0.061	-0.122	3.159	9.644	1.156	0.183	0	0.183	-9.808	-1.004	-0.713	-0.061	0	-0.061	1.306	9.685	1.26	0.061	0.061	-0.061	1.269	9.825	-1.084	0	0	-0.061	1506608545
-9.811	-1.018	-0.723	-0.061	0	-0.122	2.553	-8.803	0.029	0	-0.061	-0.061	3.095	9.677	1.244	0.183	0	0.244	-9.811	-1.018	-0.723	-0.061	0	-0.122	1.278	9.717	1.266	0.061	0.061	-0.061	1.29	9.814	-1.136	0	-0.061	-0.061	1506608545
-9.804	-1.05	-0.738	-0.061	0	-0.061	2.566	-8.814	0.03	-0.061	0	0	3.025	9.738	1.311	0.122	0.061	0.305	-9.804	-1.05	-0.738	-0.061	0	-0.061	1.29	9.751	1.267	0.061	0	-0.061	1.238	9.82	-1.136	0	0	-0.061	1506608545
-9.784	-1.073	-0.749	-0.061	0	-0.122	2.558	-8.83	0.032	0	-0.061	0	2.954	9.769	1.379	0.122	0	0.244	-9.784	-1.073	-0.749	-0.061	0	-0.122	1.357	9.74	1.268	0	0	-0.061	1.192	9.831	-1.111	0	-0.061	-0.061	1506608545
-9.805	-1.072	-0.76	-0.061	0	-0.122	2.574	-8.825	0.029	0	-0.061	0	2.905	9.743	1.404	0.061	0	0.244	-9.805	-1.072	-0.76	-0.061	0	-0.122	1.336	9.695	1.276	-0.061	0.061	-0.061	1.2	9.818	-1.126	0	0	-0.122	1506608545
-9.793	-1.055	-0.733	0	0	-0.122	2.582	-8.814	-0.014	0	-0.061	0.061	2.844	9.71	1.371	0.061	0	0.122	-9.793	-1.055	-0.733	0	0	-0.122	1.305	9.696	1.257	-0.061	0	-0.061	1.218	9.833	-1.099	0	0	-0.061	1506608545
-9.82	-1.038	-0.769	-0.061	0	-0.122	2.573	-8.806	-0.018	-0.061	0	0.061	2.795	9.705	1.347	0	0	0	-9.82	-1.038	-0.769	-0.061	0	-0.122	1.263	9.679	1.261	-0.061	0.061	-0.061	1.165	9.828	-1.168	0	0	-0.061	1506608545
-9.79	-1.066	-0.769	0	0	-0.061	2.588	-8.833	-0.048	0	0	0.061	2.792	9.676	1.284	-0.061	0	-0.122	-9.79	-1.066	-0.769	0	0	-0.061	1.223	9.694	1.274	0	0	-0.061	1.218	9.841	-1.163	0	-0.061	-0.061	1506608545
-9.788	-1.017	-0.746	-0.061	0	0	2.6	-8.817	-0.06	0	-0.061	0	2.909	9.686	1.175	-0.061	0	-0.183	-9.788	-1.017	-0.746	-0.061	0	0	1.195	9.709	1.286	-0.061	0	-0.061	1.274	9.839	-1.109	0	-0.061	-0.061	1506608545
-9.807	-1.028	-0.776	-0.061	-0.061	-0.061	2.609	-8.827	-0.078	-0.061	-0.061	-0.061	2.909	9.686	1.175	-0.061	0	-0.244	-9.807	-1.028	-0.776	-0.061	-0.061	-0.061	1.14	9.695	1.292	-0.061	-0.061	-0.061	1.254	9.818	-1.136	0	-0.061	-0.061	1506608545
-9.801	-1.077	-0.768	-0.061	-0.061	-0.061	2.576	-8.807	-0.065	-0.061	-0.061	-0.061	2.944	9.678	1.145	-0.061	-0.061	-0.183	-9.801	-1.077	-0.768	-0.061	-0.061	-0.061	1.159	9.716	1.276	-0.061	-0.122	-0.061	1.236	9.826	-1.146	0	0	-0.061	1506608545
-9.792	-1.123	-0.782	-0.061	-0.061	-0.061	2.552	-8.801	-0.043	0	-0.061	0	3.006	9.695	1.138	-0.061	-0.061	-0.183	-9.792	-1.123	-0.782	-0.061	-0.061	-0.061	1.238	9.726	1.275	-0.061	-0.122	-0.061	1.175	9.837	-1.195	0.061	0	-0.061	1506608545
-9.763	-1.15	-0.768	0	0	-0.061	2.565	-8.836	-0.028	0	-0.061	0	3.066	9.689	1.135	0	-0.061	-0.183	-9.763	-1.15	-0.768	0	0	-0.061	1.258	9.695	1.257	-0.061	-0.122	-0.061	1.129	9.837	-1.205	0	-0.061	-0.061	1506608545
-9.781	-1.105	-0.778	0	-0.061	-0.061	2.6	-8.833	-0.011	0	-0.061	-0.061	3.114	9.659	1.17	0	-0.061	-0.122	-9.781	-1.105	-0.778	0	-0.061	-0.061	1.229	9.642	1.251	-0.061	-0.061	-0.061	1.174	9.825	-1.172	0	0	-0.061	1506608545
-9.794	-1.086	-0.792	-0.061	0	-0.061	2.589	-8.82	0.036	-0.061	0	-0.061	3.134	9.627	1.183	0	-0.061	-0.122	-9.794	-1.086	-0.792	-0.061	0	-0.061	1.221	9.637	1.25	0	0	-0.061	1.189	9.817	-1.186	0	-0.061	-0.061	1506608545
-9.807	-1.095	-0.806	-0.061	-0.061	-0.061	2.566	-8.803	0.05	-0.061	0	0	3.134	9.627	1.183	-0.061	-0.061	-0.061	-9.807	-1.095	-0.806	-0.061	-0.061	-0.061	1.253	9.69	1.267	0	0	0	1.144	9.822	-1.235	0	0	-0.061	1506608545
-9.774	-1.111	-0.785	0	0	-0.061	2.591	-8.842	0.022	0	0	-0.061	3.135	9.67	1.172	-0.061	0	0	-9.774	-1.111	-0.785	0	0	-0.061	1.245	9.714	1.269	0	0	0	1.166	9.833	-1.207	0	0	-0.061	1506608545
-9.796	-1.091	-0.79	-0.061	0	-0.061	2.577	-8.865	0.018	0	0	-0.061	3.034	9.664	1.144	0	0	0.061	-9.796	-1.091	-0.79	-0.061	0	-0.061	1.232	9.679	1.254	0	0	0	1.209	9.822	-1.202	0	-0.061	0	1506608545
-9.796	-1.075	-0.791	-0.061	0	-0.061	2.537	-8.848	-0.012	0	-0.061	-0.061	3.034	9.664	1.144	0	0	0.061	-9.796	-1.075	-0.791	-0.061	0	-0.061	1.244	9.674	1.245	0.061	0	-0.061	1.224	9.823	-1.195	0	0	0	1506608545
-9.789	-1.049	-0.781	-0.061	0	-0.061	2.523	-8.835	-0.028	0	0	-0.061	2.987	9.678	1.159	0	-0.061	0.061	-9.789	-1.049	-0.781	-0.061	0	-0.061	1.267	9.683	1.243	0	0	-0.061	1.218	9.817	-1.221	0	0	0	1506608545
-9.793	-1.09	-0.785	-0.061	0	-0.061	2.512	-8.827	0.008	-0.061	0	0	2.956	9.668	1.181	0	0	0.061	-9.793	-1.09	-0.785	-0.061	0	-0.061	1.285	9.677	1.236	0	0	-0.061	1.18	9.817	-1.256	0	0	-0.061	1506608545
-9.792	-1.09	-0.796	-0.061	0	-0.061	2.506	-8.813	0.008	0	-0.061	0	2.956	9.668	1.181	0.061	0	0	-9.792	-1.09	-0.796	-0.061	0	-0.061	1.269	9.689	1.217	0	0	-0.061	1.194	9.83	-1.207	0	0	-0.061	1506608545
-9.78	-1.091	-0.767	-0.061	0	-0.061	2.521	-8.841	-0.014	0	-0.061	0	2.933	9.695	1.218	0	0	0	-9.78	-1.091	-0.767	-0.061	0	-0.061	1.275	9.702	1.242	0	0	-0.061	1.207	9.82	-1.192	0	0.061	0	1506608545
-9.804	-1.073	-0.787	-0.122	0	-0.061	2.533	-8.832	-0.002	-0.061	-0.061	0	2.996	9.667	1.196	0	0	-0.061	-9.804	-1.073	-0.787	-0.122	0	-0.061	1.26	9.668	1.243	0	0.061	-0.061	1.211	9.811	-1.183	0	0	0	1506608545
-9.775	-1.142	-0.773	-0.122	0	-0.061	2.493	-8.836	-0.005	0	-0.122	0	2.996	9.667	1.196	0	0	-0.061	-9.775	-1.142	-0.773	-0.122	0	-0.061	1.292	9.707	1.232	0	0	-0.061	1.236	9.824	-1.182	-0.061	0	0	1506608546
-9.765	-1.215	-0.75	-0.183	0.061	-0.122	2.506	-8.821	0.004	0	-0.061	0	3.006	9.671	1.164	0	0	-0.061	-9.765	-1.215	-0.75	-0.183	0.061	-0.122	1.285	9.639	1.247	0	0.061	-0.061	1.238	9.822	-1.127	-0.061	0	0	1506608546
-9.698	-1.231	-0.663	-0.122	0.122	-0.061	2.491	-8.826	-0.031	0	-0.122	0.061	3.04	9.599	1.164	0	0.061	-0.061	-9.698	-1.231	-0.663	-0.122	0.122	-0.061	1.263	9.583	1.272	0.061	0.122	-0.061	1.334	9.82	-1.03	-0.183	0	0.122	1506608546
-9.804	-1.095	-0.553	-0.183	0.122	0	2.511	-8.869	-0.036	0	-0.122	0.061	3.057	9.556	1.164	0.061	0.061	-0.061	-9.804	-1.095	-0.553	-0.183	0.122	0	1.31	9.532	1.378	0.183	0.244	-0.122	1.293	9.83	-0.712	-0.488	0.366	0.305	1506608546
-9.917	-1.008	-0.543	-0.427	0.183	-0.061	2.493	-8.872	-0.048	0.061	-0.305	-0.061	3.1	9.505	1.107	0.061	0.061	0	-9.917	-1.008	-0.543	-0.427	0.183	-0.061	1.414	9.537	1.532	0.183	0.427	-0.183	1.014	9.849	-0.987	-0.305	0.122	0.183	1506608546
-9.932	-1.041	-0.628	-0.549	0	-0.061	2.394	-8.918	-0.11	0.244	-0.61	-0.183	3.074	9.5	1.06	0.244	0.122	0.122	-9.932	-1.041	-0.628	-0.549	0	-0.061	1.633	9.708	1.504	0.244	0.549	-0.244	0.95	9.86	-1.314	0.061	-0.122	0	1506608546
-9.807	-0.969	-0.677	-0.732	-0.122	-0.183	2.344	-9.124	-0.206	0.488	-0.732	-0.305	3.041	9.642	1.054	0.427	0.305	0.061	-9.807	-0.969	-0.677	-0.732	-0.122	-0.183	1.931	9.902	1.437	0.183	0.732	-0.366	0.994	9.878	-1.213	0.305	0.122	-0.183	1506608546
-9.814	-0.792	-0.768	-0.977	-0.427	-0.305	2.222	-9.243	-0.352	0.61	-1.221	-0.427	3.019	9.781	1.109	0.671	0.549	-0.061	-9.814	-0.792	-0.768	-0.977	-0.427	-0.305	2.127	9.914	1.398	0.061	0.977	-0.488	1.085	9.794	-1.119	0.549	0.244	-0.366	1506608546
-9.772	-0.807	-0.987	-1.221	-0.427	-0.427	2.089	-9.176	-0.404	0.671	-1.77	-0.671	3.089	9.755	1.298	0.916	0.977	-0.183	-9.772	-0.807	-0.987	-1.221	-0.427	-0.427	1.966	9.723	1.256	-0.061	1.343	-0.488	1.213	9.708	-1.366	0.671	0.61	-0.427	1506608546
-9.723	-0.941	-1.055	-1.465	-0.488	-0.488	2.103	-9.091	-0.414	0.793	-2.014	-0.854	3.092	9.667	1.558	1.038	1.526	-0.366	-9.723	-0.941	-1.055	-1.465	-0.488	-0.488	1.68	9.526	1.036	-0.061	1.587	-0.366	1.395	9.697	-1.439	0.671	0.916	-0.549	1506608546
-9.689	-1.023	-1.08	-1.587	-0.488	-0.427	1.913	-9.075	-0.392	0.977	-2.502	-0.916	3.022	9.567	1.692	0.854	1.709	-0.549	-9.689	-1.023	-1.08	-1.587	-0.488	-0.427	1.567	9.494	0.87	-0.061	1.77	-0.305	1.467	9.715	-1.315	0.671	1.16	-0.488	1506608546
-9.683	-0.999	-1.107	-1.648	-0.305	-0.427	1.881	-8.958	-0.383	1.038	-2.747	-0.916	3.012	9.556	1.601	0.61	1.587	-0.732	-9.683	-0.999	-1.107	-1.648	-0.305	-0.427	1.572	9.636	0.724	-0.061	2.136	-0.305	1.54	9.743	-1.37	0.488	1.282	-0.366	1506608546
-9.745	-0.92	-1.237	-1.831	-0.244	-0.488	1.803	-8.798	-0.416	0.977	-2.502	-0.61	3.155	9.63	1.391	0.488	1.77	-0.854	-9.745	-0.92	-1.237	-1.831	-0.244	-0.488	1.414	9.904	0.587	-0.061	2.441	-0.244	1.389	9.732	-1.525	0.427	1.221	-0.366	1506608546
-9.747	-0.93	-1.388	-2.014	-0.122	-0.549	1.744	-8.807	-0.263	0.671	-2.38	-0.061	3.319	9.853	1.146	0.488	2.197	-1.099	-9.747	-0.93	-1.388	-2.014	-0.122	-0.549	1.079	10.036	0.537	-0.122	2.625	-0.122	1.312	9.732	-1.779	0.366	1.16	-0.427	1506608546
-9.787	-1.01	-1.486	-2.075	-0.061	-0.549	1.689	-8.733	-0.068	0.427	-2.197	0.61	3.452	9.953	0.981	0.366	2.38	-1.099	-9.787	-1.01	-1.486	-2.075	-0.061	-0.549	0.707	10.014	0.592	-0.122	2.502	-0.061	1.296	9.721	-1.995	0.244	1.099	-0.488	1506608546
-9.839	-1.121	-1.511	-1.892	-0.061	-0.427	1.645	-8.793	0.011	0.488	-2.625	1.099	3.547	9.95	0.767	0.366	2.319	-0.793	-9.839	-1.121	-1.511	-1.892	-0.061	-0.427	0.475	9.961	0.596	-0.122	2.258	0.061	1.269	9.75	-2.151	0.305	1.038	-0.549	1506608546
-9.799	-1.291	-1.536	-1.709	-0.061	-0.427	1.919	-8.796	0.169	0.549	-2.747	1.648	3.628	9.865	0.685	0.366	2.502	-0.427	-9.799	-1.291	-1.536	-1.709	-0.061	-0.427	0.24	9.954	0.573	-0.122	2.258	0.244	1.406	9.75	-2.19	0.305	1.038	-0.671	1506608546
-9.765	-1.396	-1.473	-1.587	-0.122	-0.366	2.225	-8.839	0.298	0.488	-2.563	2.136	3.701	9.896	0.628	0.549	2.686	-0.183	-9.765	-1.396	-1.473	-1.587	-0.122	-0.366	-0.045	9.977	0.502	-0.122	2.075	0.488	1.456	9.75	-2.042	0.183	1.099	-0.671	1506608546
-9.709	-1.363	-1.516	-1.465	-0.183	-0.366	2.498	-8.921	0.568	0.244	-2.38	2.502	3.655	9.924	0.432	0.366	2.686	0.122	-9.709	-1.363	-1.516	-1.465	-0.183	-0.366	-0.151	9.863	0.557	-0.061	1.709	0.549	1.235	9.818	-1.897	0	1.099	-0.549	1506608546
-9.695	-1.32	-1.707	-1.465	-0.366	-0.427	2.681	-8.88	0.762	0.183	-2.808	2.502	3.364	9.895	0.146	-0.183	1.831	0.488	-9.695	-1.32	-1.707	-1.465	-0.366	-0.427	0.087	9.793	0.658	0	1.404	0.488	1.16	9.758	-1.943	-0.122	0.977	-0.549	1506608546
-9.714	-1.302	-1.876	-1.465	-0.488	-0.488	3.01	-8.71	0.755	0.122	-2.747	2.197	3.164	9.705	-0.004	-0.183	1.099	0.854	-9.714	-1.302	-1.876	-1.465	-0.488	-0.488	0.438	9.762	0.679	0	1.221	0.366	1.258	9.731	-2.085	-0.244	1.221	-0.549	1506608546
-9.796	-1.13	-1.904	-1.526	-0.61	-0.488	3.363	-8.717	0.69	0.122	-2.747	2.197	3.011	9.569	-0.255	0	0.549	0.916	-9.796	-1.13	-1.904	-1.526	-0.61	-0.488	0.835	9.737	0.608	-0.122	1.16	0.183	1.396	9.741	-2.159	-0.366	1.404	-0.488	1506608546
-9.792	-1.04	-1.888	-1.648	-0.732	-0.488	3.437	-8.814	0.671	0.183	-1.709	1.099	2.859	9.457	-0.378	0	0.61	0.854	-9.792	-1.04	-1.888	-1.648	-0.732	-0.488	0.969	9.579	0.435	-0.122	1.343	0.061	1.19	9.775	-2.153	-0.488	1.404	-0.549	1506608546
-9.789	-1.175	-2.01	-1.587	-0.916	-0.549	3.441	-8.893	0.774	0.122	-1.953	0.244	2.828	9.213	-0.19	0.244	0.916	0.488	-9.789	-1.175	-2.01	-1.587	-0.916	-0.549	0.748	9.494	0.351	-0.122	1.343	-0.061	1.092	9.757	-2.17	-0.61	1.099	-0.671	1506608546
-9.694	-1.258	-2.032	-1.526	-1.16	-0.61	3.303	-8.771	0.914	0.183	-2.38	-0.732	3.03	9.202	-0.118	0.244	0.488	0.244	-9.694	-1.258	-2.032	-1.526	-1.16	-0.61	0.467	9.673	0.282	-0.183	1.038	-0.061	1.318	9.715	-2.107	-0.671	1.343	-0.793	1506608546
-9.531	-1.27	-2.006	-1.404	-1.16	-0.488	3.249	-8.747	1.22	0.305	-2.38	-1.587	3.521	9.396	0.02	0.061	-0.183	0.305	-9.531	-1.27	-2.006	-1.404	-1.16	-0.488	0.415	9.674	0.239	-0.244	0.61	-0.061	1.032	9.711	-2.005	-0.793	1.282	-0.916	1506608547
-9.505	-1.145	-1.975	-1.404	-0.977	-0.305	3.061	-8.697	1.446	0.183	-2.197	-2.075	4.197	9.348	0.12	-0.183	-0.305	0.366	-9.505	-1.145	-1.975	-1.404	-0.977	-0.305	0.595	9.697	0.214	-0.244	0.549	0.061	0.921	9.653	-2.229	-0.977	0.793	-0.977	1506608547
-9.574	-1.292	-1.957	-1.282	-0.732	0.061	2.893	-8.762	1.528	0	-1.77	-2.197	4.583	9.203	0.317	0.061	-0.244	0.61	-9.574	-1.292	-1.957	-1.282	-0.732	0.061	0.965	9.9	0.161	-0.244	0.549	0.061	1.266	9.686	-2.443	-1.343	0.61	-0.977	1506608547
-9.506	-1.512	-1.913	-1.221	-0.488	0.305	2.734	-8.987	1.53	-0.244	-1.099	-2.075	4.84	9.259	0.219	0.366	0.183	0.488	-9.506	-1.512	-1.913	-1.221	-0.488	0.305	1.071	10.153	0.284	0.122	1.465	0.488	1.528	9.801	-2.251	-1.831	0.61	-0.793	1506608547
-9.616	-1.451	-1.392	-1.343	0	0.427	2.509	-9.301	1.449	-0.366	-0.671	-1.892	5.036	9.466	0.239	0.366	1.099	0.366	-9.616	-1.451	-1.392	-1.343	0	0.427	0.907	10.378	0.489	0.183	1.709	0.61	1.516	10.002	-1.7	-2.014	1.038	-0.671	1506608547
-10.383	-1.386	-1.583	-1.282	-0.061	0.427	2.305	-9.673	1.355	-0.305	-0.366	-1.587	4.766	9.878	0.154	0.183	1.16	0.488	-10.383	-1.386	-1.583	-1.282	-0.061	0.427	1.002	10.507	1.522	0.732	1.465	0.427	0.816	10.235	-1.125	-1.892	1.892	-0.671	1506608547
-10.231	-1.916	-1.016	-1.282	-0.183	0.671	2.094	-10.232	1.091	0.061	-0.427	-1.282	4.51	10.115	0.195	0.122	0.671	0.916	-10.231	-1.916	-1.016	-1.282	-0.183	0.671	1.005	10.162	2.09	0.732	1.221	0.427	0.126	11.08	-0.725	-2.197	0.977	-0.732	1506608547
-9.841	-2.214	0.024	-1.892	-0.305	0.732	2.007	-10.415	0.662	0.549	-0.488	-1.099	4.504	9.904	0.618	0.427	0.916	1.404	-9.841	-2.214	0.024	-1.892	-0.305	0.732	0.76	9.244	2.18	0.366	1.099	0.732	1.005	10.688	0.132	-2.808	1.282	-0.183	1506608547
-9.999	-2.232	1.146	-2.197	-1.16	0.61	1.893	-10.101	0.353	0.977	-0.732	-1.038	4.395	9.331	1.316	0.793	1.709	1.892	-9.999	-2.232	1.146	-2.197	-1.16	0.61	0.474	8.478	2.266	0.366	1.282	0.977	2.094	9.813	1.215	-2.747	2.991	0.488	1506608547
-11.06	-2.613	1.599	-2.014	-2.136	0.366	1.822	-9.146	0.146	1.16	-0.793	-1.038	3.899	8.964	1.695	0.549	2.38	2.197	-11.06	-2.613	1.599	-2.014	-2.136	0.366	0.721	8.757	2.475	0.854	1.831	1.038	1.019	9.482	2.055	-2.319	2.869	1.221	1506608547
-10.391	-2.826	1.749	-1.465	-1.526	0.427	1.709	-8.57	-0.089	1.343	-0.916	-0.732	2.89	9.338	1.373	-0.244	1.648	2.258	-10.391	-2.826	1.749	-1.465	-1.526	0.427	1.499	10.399	2.505	0.854	1.831	1.038	-0.213	9.908	2.327	-1.404	0.977	2.197	1506608547
-9.135	-2.132	1.675	-1.16	0	0.671	1.799	-9.154	-0.557	1.648	-1.343	0.061	2.353	10.485	1.029	-0.854	0.305	1.709	-9.135	-2.132	1.675	-1.16	0	0.671	1.754	10.98	2.598	1.526	2.38	0.732	0.836	9.252	0.837	-1.038	1.526	3.052	1506608547
-8.996	-1.153	0.988	-1.709	-0.488	0.183	2.269	-9.239	-1.142	1.77	-1.465	0.488	2.812	10.649	1.238	-0.427	0.305	0.977	-8.996	-1.153	0.988	-1.709	-0.488	0.183	1.244	10.085	2.621	0.549	2.136	0.122	1.306	9.411	0.126	0.916	4.089	3.235	1506608547
-8.611	-1.014	0.519	-2.625	-0.366	-0.183	2.708	-8.338	-1.444	1.465	-1.526	0.183	3.089	9.806	1.526	0.61	1.709	0.854	-8.611	-1.014	0.519	-2.625	-0.366	-0.183	1.007	9.499	2.48	-0.183	1.953	0.122	0.191	9.745	0.654	1.038	4.944	3.601	1506608547
-8.972	-1.27	0.435	-2.625	0.061	0.061	2.751	-7.856	-1.513	1.343	-1.77	-0.305	2.777	9.411	1.623	0.977	2.625	0.671	-8.972	-1.27	0.435	-2.625	0.061	0.061	1.053	9.4	2.253	-0.366	1.77	-0.061	0.361	9.674	1.242	1.343	4.761	3.662	1506608547
-9.612	-1.223	0.526	-2.563	0	0.183	2.604	-7.882	-1.623	1.282	-2.136	-0.305	2.272	9.216	1.607	0.854	2.686	0.122	-9.612	-1.223	0.526	-2.563	0	0.183	1.215	9.319	2.123	-0.305	1.587	-0.183	1.029	9.721	1.353	1.709	4.578	3.296	1506608547
-9.592	-0.977	0.524	-2.563	0.122	0.244	2.495	-8.076	-1.826	1.16	-2.686	-0.183	1.938	8.894	1.599	0.916	1.831	-0.61	-9.592	-0.977	0.524	-2.563	0.122	0.244	1.443	9.254	2.047	-0.061	1.648	-0.244	1.274	10.015	1.079	1.77	4.578	2.808	1506608547
-9.447	-0.898	0.519	-2.625	0.305	0.305	2.547	-8.393	-1.86	0.732	-2.563	0.183	2.194	8.741	1.626	1.099	1.648	-1.526	-9.447	-0.898	0.519	-2.625	0.305	0.305	1.39	9.204	1.958	-0.061	1.648	-0.244	0.865	9.81	0.755	2.075	3.784	2.258	1506608547
-9.505	-0.968	0.451	-2.563	0.183	0.183	2.609	-8.652	-1.748	0.305	-2.258	0.671	2.598	8.825	1.663	1.221	2.075	-2.258	-9.505	-0.968	0.451	-2.563	0.183	0.183	1.135	9.183	1.926	0.183	1.77	-0.122	0.679	9.388	0.705	2.014	3.479	1.587	1506608547
-9.476	-1.138	0.453	-2.441	0.061	0.122	2.9	-8.668	-1.292	-0.122	-2.014	0.854	2.984	9.024	1.726	1.343	2.258	-2.625	-9.476	-1.138	0.453	-2.441	0.061	0.122	1.023	9.247	1.951	0.305	1.526	-0.244	0.718	9.123	1.013	2.258	2.686	0.916	1506608547
-9.796	-1.195	0.455	-1.892	0.122	0.305	3.138	-8.61	-0.729	-0.122	-1.587	0.916	3.257	9.31	1.775	1.343	2.136	-2.502	-9.796	-1.195	0.455	-1.892	0.122	0.305	1.108	9.464	1.967	0.427	1.465	-0.366	1.092	9.219	1.09	2.258	2.93	0.244	1506608547
-10.055	-0.974	0.117	-1.709	0.183	0.427	3.194	-8.586	-0.08	-0.305	-1.282	1.099	3.461	9.639	1.781	1.16	1.77	-2.258	-10.055	-0.974	0.117	-1.709	0.183	0.427	1.211	9.623	2.044	0.427	1.343	-0.427	2.102	9.697	1.024	1.526	2.319	-0.061	1506608547
-10.167	-0.345	0.141	-2.136	0.061	0.366	3.21	-8.756	0.248	-0.305	-1.099	1.465	3.741	9.812	1.906	1.099	1.709	-1.831	-10.167	-0.345	0.141	-2.136	0.061	0.366	1.209	9.671	2.052	0.305	1.343	-0.305	3.596	10.06	1.16	0.854	2.93	0	1506608547
-10.813	-0.234	0.379	-2.686	0.061	0.122	3.281	-9.024	0.469	0.122	-1.038	1.648	3.927	9.915	2.043	1.16	1.831	-1.282	-10.813	-0.234	0.379	-2.686	0.061	0.122	1.079	9.778	1.993	0.244	1.404	-0.122	3.657	9.967	1.637	0	2.869	0.122	1506608547
-10.064	-1.097	0.422	-2.441	0.305	-0.122	3.448	-9.288	0.748	0.244	-0.854	1.709	3.978	10.075	2.092	1.038	2.075	-0.732	-10.064	-1.097	0.422	-2.441	0.305	-0.122	1.096	10.129	1.834	0.244	1.404	0.183	1.282	9.654	0.829	1.038	1.709	-0.671	1506608547
-10.57	-2.125	-0.109	-1.77	0.061	-0.122	3.539	-9.658	0.804	0.427	-1.038	1.648	3.854	10.444	1.983	0.793	2.136	-0.305	-10.57	-2.125	-0.109	-1.77	0.061	-0.122	1.391	10.592	1.719	0.427	1.404	0.244	-0.169	9.904	0.371	2.441	0.549	-1.099	1506608548
-10.255	-1.516	0.127	-1.221	0.061	0.183	3.591	-9.765	0.785	0.977	-1.709	1.099	3.766	10.793	1.838	0.671	2.075	0	-10.255	-1.516	0.127	-1.221	0.061	0.183	1.459	10.599	1.64	0.427	1.648	0.366	2.102	11.185	1.54	0.732	0.061	-0.549	1506608548
-9.799	-0.961	-0.214	-1.404	0	0.061	3.736	-9.569	0.584	1.038	-2.197	0.488	3.842	10.739	1.79	0.732	2.258	0.244	-9.799	-0.961	-0.214	-1.404	0	0.061	0.973	10.034	1.621	0.305	2.197	0.671	2.207	10.286	1.279	-0.183	-1.831	-0.427	1506608548
-9.777	-1.235	-0.802	-1.404	0.061	-0.183	3.742	-9.149	0.378	0.793	-1.892	-0.122	3.863	10.325	1.8	0.732	2.563	0.427	-9.777	-1.235	-0.802	-1.404	0.061	-0.183	0.34	9.637	1.432	0.366	2.258	1.038	1.581	9.502	-0.768	1.587	-0.183	-0.549	1506608548
-9.575	-1.469	-1.019	-1.404	-0.183	-0.244	3.449	-8.72	0.341	0.916	-2.075	-0.854	3.563	10.073	1.497	0.427	2.747	0.916	-9.575	-1.469	-1.019	-1.404	-0.183	-0.244	0.212	9.619	1.14	0.427	1.892	1.282	1.512	9.672	-0.924	1.465	-0.122	-0.854	1506608548
-9.295	-1.493	-1.078	-1.587	-0.183	-0.305	3.182	-8.531	0.311	1.099	-2.319	-1.404	3.091	10.078	1.035	-0.122	2.075	1.343	-9.295	-1.493	-1.078	-1.587	-0.183	-0.305	0.609	9.67	0.916	0.549	1.709	1.16	1.658	9.714	-0.885	1.465	-0.244	-0.977	1506608548
-9.405	-1.534	-1.468	-1.709	-0.061	-0.305	2.899	-8.679	0.217	1.038	-2.441	-1.77	2.918	9.954	0.605	-0.549	1.16	1.648	-9.405	-1.534	-1.468	-1.709	-0.061	-0.305	0.946	9.402	0.751	0.305	1.953	0.977	1.824	9.479	-1.615	1.465	0.488	-0.977	1506608548
-9.494	-1.686	-1.677	-1.77	0	-0.244	2.693	-8.518	0.24	0.732	-2.38	-2.258	2.868	9.458	0.293	-0.549	0.916	1.77	-9.494	-1.686	-1.677	-1.77	0	-0.244	1.075	9.282	0.463	0.122	2.136	0.916	1.537	9.566	-1.858	1.282	0.916	-0.916	1506608548
-9.591	-1.52	-1.711	-1.892	0.122	-0.183	2.495	-8.623	0.348	0.549	-2.075	-2.563	2.789	9.166	-0.187	-0.427	1.16	1.648	-9.591	-1.52	-1.711	-1.892	0.122	-0.183	1.11	9.673	0.254	0.183	2.38	0.916	1.414	9.69	-1.891	0.977	0.61	-0.793	1506608548
-9.646	-1.163	-1.767	-2.014	0.244	-0.305	2.275	-9.098	0.699	0.305	-1.648	-2.563	2.73	9.29	-0.498	-0.366	1.526	0.977	-9.646	-1.163	-1.767	-2.014	0.244	-0.305	1.049	9.924	0.243	0.427	2.38	0.793	1.442	9.714	-2.01	0.61	0.488	-0.732	1506608548
-9.583	-1.034	-1.833	-2.197	0.305	-0.366	1.971	-9.35	1.083	0.305	-1.648	-2.563	2.889	9.363	-0.717	-0.122	1.831	0.305	-9.583	-1.034	-1.833	-2.197	0.305	-0.366	0.919	9.832	0.434	0.61	2.258	0.61	1.506	9.664	-2.225	0.671	0.488	-0.793	1506608548
-9.695	-0.924	-1.864	-2.441	0.305	-0.488	1.854	-9.113	1.583	0.244	-0.916	-1.709	3.103	9.234	-0.898	0.244	1.953	0.061	-9.695	-0.924	-1.864	-2.441	0.305	-0.488	0.975	9.823	0.506	0.61	2.258	0.366	1.535	9.555	-2.436	0.854	0.732	-0.916	1506608548
-9.64	-0.993	-1.871	-2.747	0.061	-0.61	1.634	-8.826	2.042	0.488	-0.732	-1.038	3.35	9.251	-1.028	0.61	1.892	0.122	-9.64	-0.993	-1.871	-2.747	0.061	-0.61	1.092	9.7	0.496	0.671	1.892	0	1.509	9.623	-2.275	0.732	0.854	-0.916	1506608548
-9.56	-1.22	-1.954	-2.93	-0.122	-0.671	1.389	-8.644	2.28	0.854	-1.099	-0.183	3.679	9.101	-0.888	1.038	2.014	0.183	-9.56	-1.22	-1.954	-2.93	-0.122	-0.671	1.178	9.33	0.291	0.61	1.77	-0.183	1.467	9.57	-2.182	0.549	1.465	-0.977	1506608548
-9.735	-1.36	-2.036	-3.052	-0.183	-0.671	1.334	-8.436	2.235	1.16	-2.075	0.488	3.756	8.813	-0.642	1.526	1.892	0.305	-9.735	-1.36	-2.036	-3.052	-0.183	-0.671	1.546	9.412	-0.022	0.732	2.136	-0.366	1.422	9.601	-2.22	0.244	1.709	-0.854	1506608548
-9.652	-1.546	-2.079	-3.113	-0.061	-0.671	1.567	-8.533	1.938	1.404	-2.319	1.099	3.962	8.892	-0.47	1.648	2.075	0.183	-9.652	-1.546	-2.079	-3.113	-0.061	-0.671	1.84	9.576	-0.123	0.977	2.563	-0.488	1.279	9.677	-2.397	0.183	1.892	-0.793	1506608548
-9.574	-1.682	-2.07	-2.93	0.122	-0.732	1.717	-8.723	1.53	1.526	-2.502	1.648	4.106	9.014	-0.31	1.77	2.502	-0.122	-9.574	-1.682	-2.07	-2.93	0.122	-0.732	1.826	9.762	-0.201	0.977	2.563	-0.488	0.769	9.667	-2.609	0.244	1.892	-0.793	1506608548
-9.572	-1.586	-2.097	-2.625	0.122	-0.732	1.802	-8.766	1.146	1.526	-2.991	2.014	4.307	9.237	-0.089	1.953	2.747	-0.244	-9.572	-1.586	-2.097	-2.625	0.122	-0.732	1.355	9.922	-0.27	0.916	3.235	-0.427	0.611	9.696	-2.437	0.122	1.404	-0.732	1506608548
-9.635	-1.392	-2.262	-2.502	-0.061	-0.854	2.016	-8.754	0.834	1.465	-3.418	2.197	4.52	9.57	0.183	1.953	2.991	-0.183	-9.635	-1.392	-2.262	-2.502	-0.061	-0.854	0.864	10.023	-0.307	0.793	3.052	-0.244	0.952	9.662	-2.33	0	1.343	-0.732	1506608548
-9.678	-1.403	-2.326	-2.319	-0.183	-0.854	2.312	-8.644	0.639	1.404	-3.662	2.319	4.53	9.813	0.396	1.648	2.869	0.122	-9.678	-1.403	-2.326	-2.319	-0.183	-0.854	0.682	9.993	-0.257	0.793	3.052	-0.244	1.001	9.658	-2.455	-0.122	1.404	-0.793	1506608548
-9.837	-1.493	-2.262	-1.953	-0.549	-0.61	2.594	-8.465	0.52	1.16	-3.479	2.625	4.43	9.813	0.554	1.282	2.502	0.427	-9.837	-1.493	-2.262	-1.953	-0.549	-0.61	0.636	9.854	-0.24	0.488	2.502	0.122	1.165	9.719	-2.401	-0.244	1.465	-0.732	1506608548
-9.697	-1.296	-2.11	-1.709	-0.732	-0.488	2.925	-8.358	0.531	0.793	-3.052	2.808	4.285	9.672	0.622	0.977	2.319	0.671	-9.697	-1.296	-2.11	-1.709	-0.732	-0.488	0.644	9.828	-0.262	0.305	2.38	0.305	1.475	9.794	-2.249	-0.732	1.526	-0.549	1506608548
-9.591	-1.14	-2.08	-1.526	-0.793	-0.244	3.255	-8.363	0.63	0.427	-2.686	2.869	4.087	9.6	0.573	0.61	2.258	0.732	-9.591	-1.14	-2.08	-1.526	-0.793	-0.244	0.658	9.862	-0.281	0.183	2.136	0.366	0.709	9.842	-1.766	-1.038	1.038	-0.61	1506608548
-9.633	-0.986	-2.278	-1.282	-0.61	0.061	3.657	-8.387	0.791	0	-2.319	2.563	3.825	9.526	0.469	0.305	2.075	0.61	-9.633	-0.986	-2.278	-1.282	-0.61	0.061	0.689	9.997	-0.255	0.122	1.77	0.488	1	9.747	-2.253	-1.099	0.427	-0.549	1506608548
-9.819	-0.874	-2.556	-1.221	-0.671	0.183	3.991	-8.491	1.041	-0.244	-2.136	1.892	3.6	9.548	0.337	0.183	1.648	0.366	-9.819	-0.874	-2.556	-1.221	-0.671	0.183	0.918	10.377	-0.184	0.183	1.526	0.488	1.622	9.782	-2.364	-1.16	0.671	-0.488	1506608548
-9.928	-0.874	-2.334	-1.465	-0.61	0.305	4.151	-8.836	1.178	-0.305	-2.319	1.099	3.618	9.856	0.178	-0.061	1.282	-0.061	-9.928	-0.874	-2.334	-1.465	-0.61	0.305	0.918	10.377	-0.184	0.183	1.526	0.488	1.727	10.031	-2.071	-1.465	1.404	-0.549	1506608549
-10.135	-0.908	-2.293	-1.831	-0.732	0.244	4.337	-9.341	1.352	-0.61	-1.892	0.305	3.722	10.02	0.069	-0.061	1.221	-0.366	-10.135	-0.908	-2.293	-1.831	-0.732	0.244	1.654	10.519	0.385	0	0.916	0.061	0.983	10.318	-1.809	-1.77	1.16	-0.427	1506608549
-9.781	-1.105	-2.053	-1.892	-0.793	0.244	4.262	-9.715	1.492	-0.61	-1.892	0.305	3.81	9.844	0.077	0.244	1.099	-0.488	-9.781	-1.105	-2.053	-1.892	-0.793	0.244	1.808	10.098	0.604	0	0.854	-0.122	1.052	10.35	-1.379	-1.587	1.404	-0.427	1506608549
-9.505	-1.477	-1.538	-1.953	-1.038	0.244	3.936	-9.829	1.607	-0.305	-1.465	-1.343	3.918	9.47	0.334	0.61	1.221	-0.549	-9.505	-1.477	-1.538	-1.953	-1.038	0.244	1.519	9.341	0.642	-0.183	0.854	-0.183	0.891	10.147	-0.746	-1.77	2.258	-0.366	1506608549
-9.631	-2.059	-0.877	-2.014	-1.099	0.427	3.56	-9.445	1.744	0	-1.465	-2.258	3.948	8.918	0.714	0.671	1.343	-0.488	-9.631	-2.059	-0.877	-2.014	-1.099	0.427	1.166	8.719	0.866	-0.122	1.099	0.061	0.891	10.026	0.225	-2.258	2.38	-0.122	1506608549
-9.86	-2.67	-0.084	-1.831	-1.16	0.61	3.103	-9.189	1.732	0.366	-1.526	-2.93	3.878	8.571	1.059	0.488	1.465	-0.366	-9.86	-2.67	-0.084	-1.831	-1.16	0.61	1.139	8.955	1.16	0.244	1.648	0.366	1.012	9.96	1.023	-2.93	2.014	0.549	1506608549
-10.072	-2.751	0.48	-1.77	-0.854	0.427	2.579	-9.508	1.408	0.732	-1.526	-3.113	3.784	8.979	1.237	0.305	1.526	-0.305	-10.072	-2.751	0.48	-1.77	-0.854	0.427	1.321	9.668	1.633	0.732	2.197	0.366	1.055	9.741	1.042	-2.808	2.319	1.343	1506608549
-10.645	-2.619	0.45	-1.892	-1.099	0	2.156	-9.757	0.912	0.916	-1.587	-2.93	3.76	9.743	1.214	0.061	1.526	-0.244	-10.645	-2.619	0.45	-1.892	-1.099	0	1.317	10.148	2.188	0.916	2.625	0.244	0.401	10.061	0.91	-2.014	2.625	1.77	1506608549
-9.904	-2.55	0.737	-1.404	-0.427	0.061	1.833	-9.506	0.383	0.977	-1.343	-2.441	3.729	10.24	1.077	0.122	1.404	0.244	-9.904	-2.55	0.737	-1.404	-0.427	0.061	1.105	10.517	2.134	0.549	2.38	0.183	0.284	10.306	0.557	-1.038	2.258	2.014	1506608549
-9.412	-1.808	0.59	-1.221	-0.427	0.305	1.553	-9.378	-0.063	1.038	-1.404	-1.77	3.697	10.6	1.071	0.488	1.526	0.793	-9.412	-1.808	0.59	-1.221	-0.427	0.305	0.727	10.099	2.022	0.244	1.953	0.061	1.53	9.366	0.09	0.244	3.601	2.502	1506608549
-9.144	-1.337	0.217	-1.526	-0.671	0	1.58	-8.882	-0.422	0.916	-1.648	-1.16	3.496	10.3	1.194	0.732	1.77	1.282	-9.144	-1.337	0.217	-1.526	-0.671	0	0.609	9.36	1.943	0	1.892	0.122	1.36	9.676	0.347	1.465	5.676	2.502	1506608549
-9.27	-1.416	0.136	-1.709	-0.488	-0.183	1.877	-8.123	-0.589	0.671	-1.587	-0.732	3.017	9.65	1.187	0.61	1.709	1.648	-9.27	-1.416	0.136	-1.709	-0.488	-0.183	0.787	9.262	1.773	0.061	1.892	0.183	0.233	9.947	0.836	1.038	5.249	2.502	1506608549
-9.543	-1.341	0.305	-1.526	-0.427	-0.122	1.954	-7.992	-0.709	0.61	-1.404	-0.244	2.589	9.453	1.074	0.427	1.465	1.587	-9.543	-1.341	0.305	-1.526	-0.427	-0.122	1.226	9.534	1.671	0.305	1.77	0	0.349	10.164	1.396	0.854	4.822	2.38	1506608549
-9.581	-1.02	0.451	-1.526	-0.244	-0.122	1.913	-8.159	-0.895	0.61	-1.526	0.427	2.294	9.418	0.956	0.427	1.221	1.099	-9.581	-1.02	0.451	-1.526	-0.244	-0.122	1.522	9.567	1.725	0.366	1.709	-0.183	0.08	10.16	1.27	0.549	3.479	2.136	1506608549
-9.597	-0.818	0.45	-1.587	-0.305	-0.183	2.032	-8.363	-1.065	0.549	-1.831	1.099	2.248	9.256	0.909	0.671	0.977	0.488	-9.597	-0.818	0.45	-1.587	-0.305	-0.183	1.415	9.433	1.668	0.366	1.709	-0.183	0.245	9.78	1.3	0.549	2.625	1.77	1506608549
-9.435	-0.751	0.434	-1.587	-0.244	-0.244	2.47	-8.408	-0.964	0.183	-1.648	1.709	2.414	9.111	1.103	0.916	1.282	-0.061	-9.435	-0.751	0.434	-1.587	-0.244	-0.244	1.135	9.372	1.637	0.183	1.404	-0.366	0.622	9.367	1.349	1.16	2.502	1.282	1506608549
-9.282	-0.737	0.435	-1.404	0.061	-0.244	2.869	-8.455	-0.696	-0.061	-1.587	1.953	2.5	9.174	1.329	0.916	1.282	-0.488	-9.282	-0.737	0.435	-1.404	0.061	-0.244	1.174	9.46	1.676	0.183	0.977	-0.427	0.947	9.016	1.336	1.343	2.319	0.732	1506608549
-9.656	-0.807	0.408	-1.526	-0.061	-0.183	3.25	-8.547	-0.426	-0.122	-1.709	2.075	2.611	9.304	1.558	0.732	1.038	-0.793	-9.656	-0.807	0.408	-1.526	-0.061	-0.183	1.375	9.47	1.794	0.183	0.977	-0.427	1.325	8.972	1.416	1.343	2.014	0.122	1506608549
-9.983	-0.945	0.444	-1.465	-0.427	0	3.665	-8.61	-0.231	0	-1.831	2.014	2.858	9.321	1.761	0.671	0.793	-1.038	-9.983	-0.945	0.444	-1.465	-0.427	0	1.492	9.485	1.872	0.122	0.854	-0.427	1.854	9.329	1.488	0.732	2.014	-0.061	1506608549
-9.753	-0.908	0.567	-1.404	-0.183	0	3.974	-8.693	-0.172	0.122	-1.77	1.953	3.193	9.411	1.971	0.671	0.916	-1.221	-9.753	-0.908	0.567	-1.404	-0.183	0	1.376	9.52	1.893	0	0.732	-0.366	2.239	9.655	1.961	0.549	1.526	-0.305	1506608549
-9.861	-0.593	0.976	-1.282	-0.061	0.122	4.193	-8.848	-0.169	0.061	-1.343	1.892	3.381	9.53	2.174	0.61	1.038	-1.221	-9.861	-0.593	0.976	-1.282	-0.061	0.122	1.174	9.507	1.914	0	0.732	-0.366	2.344	9.594	2.324	0.061	0.977	-0.244	1506608549
-10.373	-0.555	1.109	-1.16	0.061	0.183	4.304	-8.963	-0.032	0.061	-1.343	1.892	3.442	9.639	2.271	0.427	0.854	-1.038	-10.373	-0.555	1.109	-1.16	0.061	0.183	1.006	9.476	2.036	-0.061	0.366	-0.183	2.153	9.323	2.278	0.366	0.671	-0.244	1506608549
-10.524	-1.206	0.836	-1.221	0.061	-0.061	4.282	-8.897	0.098	0	-0.916	1.831	3.467	9.666	2.226	0.122	0.488	-0.732	-10.524	-1.206	0.836	-1.221	0.061	-0.061	1.13	9.857	2.047	-0.061	0.183	-0.061	1.954	9.424	1.741	1.343	0.244	-0.793	1506608549
-10.526	-1.554	0.662	-0.61	0.305	0.183	4.259	-9.076	0.128	0.183	-0.977	1.526	3.503	9.963	2.006	0	0.244	-0.488	-10.526	-1.554	0.662	-0.61	0.305	0.183	1.335	10.283	1.944	0	0.122	0	1.816	10.039	1.225	1.465	0.305	-0.549	1506608549
-10.276	-1.236	0.621	-0.61	0.122	0.305	4.075	-9.459	-0.031	0.427	-0.854	0.977	3.671	10.294	1.901	0	0.427	-0.488	-10.276	-1.236	0.621	-0.61	0.122	0.305	1.248	10.292	1.932	-0.061	0.427	0.122	2.5	10.868	1.54	0.854	-0.122	0.122	1506608549
-9.781	-0.952	0.48	-1.038	0.244	0.122	3.81	-9.482	-0.142	0.488	-0.854	-0.305	3.779	10.295	1.708	0.061	0.61	-0.305	-9.781	-0.952	0.48	-1.038	0.244	0.122	0.98	10.49	1.872	0	0.671	0.305	1.328	10.363	2.443	-0.305	-1.038	-0.183	1506608550
-9.786	-1.376	-0.022	-0.854	0.305	-0.122	3.518	-9.552	-0.108	0.427	-0.61	-0.854	3.908	10.503	1.51	0.061	0.977	-0.061	-9.786	-1.376	-0.022	-0.854	0.305	-0.122	0.763	10.496	1.778	0	0.366	0.427	0.763	9.52	0.166	1.831	-0.366	-0.305	1506608550
-9.455	-1.493	-0.37	-0.61	0.366	-0.122	3.113	-9.485	0.038	0.366	-0.305	-1.282	3.801	10.496	1.381	0	0.977	0.244	-9.455	-1.493	-0.37	-0.61	0.366	-0.122	0.999	10.109	1.601	0	0.122	0.488	0.97	9.649	-0.723	1.404	-0.488	-0.488	1506608550
-9.263	-1.47	-0.658	-0.671	0.366	-0.183	1.817	-8.979	0.263	0.549	-0.977	-1.587	3.661	10.092	1.333	0	0.732	0.488	-9.263	-1.47	-0.658	-0.671	0.366	-0.183	1.314	9.691	1.336	-0.061	0.549	0.488	1.133	9.68	-0.883	2.014	-0.244	-0.793	1506608550
-9.357	-1.487	-1.05	-0.732	0.183	-0.122	0.627	-8.581	0.476	0.549	-0.977	-1.587	3.646	9.628	1.352	0	0.916	0.549	-9.357	-1.487	-1.05	-0.732	0.183	-0.122	1.245	9.342	1.044	-0.061	0.549	0.488	1.287	9.634	-0.89	1.953	-0.061	-0.854	1506608550
-9.372	-1.492	-1.511	-0.732	0.183	0.061	0.051	-8.546	0.469	0.793	-1.77	-0.305	3.701	9.256	1.321	-0.122	1.221	0.488	-9.372	-1.492	-1.511	-0.732	0.183	0.061	1.068	8.996	0.746	-0.183	1.16	0.793	1.396	9.58	-1.069	1.77	-0.061	-0.793	1506608550
-9.525	-1.369	-1.767	-0.793	0.183	0.122	-0.031	-8.598	0.52	0.244	-0.916	0	3.863	8.905	1.195	-0.183	1.343	0.549	-9.525	-1.369	-1.767	-0.793	0.183	0.122	1.098	9.019	0.467	-0.183	1.16	0.793	1.766	9.58	-1.598	1.343	-0.122	-0.61	1506608550
-9.668	-1.135	-1.692	-0.854	0.244	0.183	-0.258	-8.884	0.669	0.244	-0.916	0	4.017	8.821	0.805	-0.366	1.343	0.732	-9.668	-1.135	-1.692	-0.854	0.244	0.183	1.288	9.398	0.201	-0.244	1.404	0.854	1.664	9.672	-1.736	0.732	0.061	-0.488	1506608550
-9.737	-0.713	-1.652	-1.038	0.366	0.122	-0.171	-9.304	0.865	0	-1.038	0.427	4.276	8.921	0.358	-0.488	1.404	0.671	-9.737	-0.713	-1.652	-1.038	0.366	0.122	1.413	9.71	0.138	0.183	1.648	0.732	1.392	9.676	-1.884	0.732	-0.488	-0.427	1506608550
-9.784	-0.328	-1.682	-1.404	0.244	-0.122	0.343	-9.403	1.15	-0.183	-1.038	0.793	4.536	9	-0.115	-0.366	1.343	0.61	-9.784	-0.328	-1.682	-1.404	0.244	-0.122	1.615	9.825	0.312	0.549	1.648	0.549	1.457	9.664	-2.152	0.671	-0.549	-0.549	1506608550
-9.665	-0.281	-1.694	-1.953	0	-0.427	0.907	-9.276	1.406	-0.244	-0.854	1.038	4.865	8.988	-0.429	-0.061	1.282	0.671	-9.665	-0.281	-1.694	-1.953	0	-0.427	1.842	9.49	0.427	0.549	1.648	0.549	1.666	9.552	-2.327	0.549	0.122	-0.793	1506608550
-9.691	-0.587	-1.668	-2.319	-0.244	-0.549	1.321	-8.908	1.482	0	-1.16	1.038	4.998	8.594	-0.421	0.488	1.282	0.977	-9.691	-0.587	-1.668	-2.319	-0.244	-0.549	2.147	9.024	0.276	0.488	1.77	0.122	1.669	9.499	-2.174	0.488	0.916	-0.916	1506608550
-9.68	-0.955	-1.626	-2.319	-0.183	-0.549	1.57	-8.564	1.384	0.244	-1.953	0.793	4.997	8.157	-0.184	1.099	1.526	1.221	-9.68	-0.955	-1.626	-2.319	-0.183	-0.549	2.426	9.033	0.071	0.671	2.319	-0.061	1.302	9.536	-2.062	0.549	1.16	-0.916	1506608550
-9.627	-0.983	-1.705	-2.258	0.061	-0.549	1.836	-8.555	1.175	0.427	-2.319	0.732	4.872	8.154	0.171	1.404	2.014	0.977	-9.627	-0.983	-1.705	-2.258	0.061	-0.549	2.297	9.298	-0.029	0.671	2.319	-0.061	1.164	9.61	-2.103	0.427	0.977	-0.854	1506608550
-9.737	-0.914	-1.806	-2.319	0.122	-0.671	2.003	-8.662	0.883	0.427	-2.563	0.549	4.78	8.436	0.449	1.404	2.075	0.671	-9.737	-0.914	-1.806	-2.319	0.122	-0.671	1.986	9.579	0.023	1.038	3.052	-0.061	1.398	9.648	-2.211	0.183	0.671	-0.671	1506608550
-9.775	-0.731	-1.768	-2.258	-0.244	-0.488	2.111	-8.709	0.739	0.183	-2.502	0.427	4.93	8.776	0.712	1.404	2.258	0.549	-9.775	-0.731	-1.768	-2.258	-0.244	-0.488	1.762	9.767	0.065	0.854	2.991	0	1.576	9.702	-2.156	-0.122	0.793	-0.488	1506608550
-9.666	-0.837	-1.695	-2.197	-0.122	-0.549	2.123	-8.681	0.684	0.061	-2.258	0.366	4.966	9.065	0.919	1.343	2.319	0.61	-9.666	-0.837	-1.695	-2.197	-0.122	-0.549	1.546	9.81	0.17	0.61	2.747	0.061	0.935	9.804	-1.833	-0.488	0.427	-0.549	1506608550
-9.69	-0.999	-1.59	-1.648	0.061	-0.488	2.145	-8.553	0.774	0	-2.258	0.244	4.813	9.179	1.147	1.221	2.197	0.671	-9.69	-0.999	-1.59	-1.648	0.061	-0.488	1.276	9.958	0.182	0.427	2.625	0.183	0.952	9.647	-2.247	-0.366	0.244	-0.671	1506608550
-9.814	-0.748	-1.719	-1.16	0.061	-0.427	2.338	-8.553	0.933	-0.244	-1.831	0.427	4.643	9.368	1.312	0.977	2.075	0.61	-9.814	-0.748	-1.719	-1.16	0.061	-0.427	0.995	10.137	0.153	0.305	2.197	0.366	1.127	9.644	-2.089	-0.244	0.305	-0.732	1506608550
-9.777	-0.622	-1.963	-0.793	-0.061	-0.427	2.504	-8.707	0.999	-0.366	-1.404	0.549	4.443	9.577	1.434	0.61	1.892	0.366	-9.777	-0.622	-1.963	-0.793	-0.061	-0.427	0.836	10.312	0.458	0.305	1.587	0.427	0.998	9.911	-1.934	-0.61	0.061	-0.854	1506608550
-9.977	-0.687	-2.216	-0.549	-0.244	-0.244	2.719	-8.827	1.119	-0.366	-1.404	0.549	4.181	9.733	1.376	0.244	1.221	0.305	-9.977	-0.687	-2.216	-0.549	-0.244	-0.244	0.842	10.384	0.591	0.305	1.587	0.427	1.286	9.82	-2.034	-0.61	-0.061	-0.793	1506608550
-10.586	-1.004	-1.988	-0.61	-0.427	0.061	2.938	-9.129	1.281	-0.305	-1.343	0.427	4.132	9.843	1.424	0.061	0.793	0.244	-10.586	-1.004	-1.988	-0.61	-0.427	0.061	0.981	10.142	0.682	-0.183	0	0.488	1.577	10.154	-1.8	-1.099	0.122	-0.549	1506608550
-10.691	-1.608	-1.829	-0.977	-0.61	0.244	2.938	-9.129	1.281	-0.488	-1.038	0.427	4.017	9.659	1.541	-0.061	0.549	0.122	-10.691	-1.608	-1.829	-0.977	-0.61	0.244	0.981	10.142	0.682	-0.183	0	0.488	1.711	10.951	-0.958	-2.014	0.366	0	1506608550
-10.124	-2.218	-1.162	-0.671	-0.854	0.549	3.363	-10.086	1.457	-0.305	-0.488	0.122	3.805	9.988	1.333	-0.305	0.183	-0.183	-10.124	-2.218	-1.162	-0.671	-0.854	0.549	1.793	10.385	1.354	0.061	0.244	0.061	1.833	11.179	0.683	-3.479	1.099	0.916	1506608550
-9.538	-2.253	-0.297	-0.671	-0.793	0.61	3.516	-10.416	1.445	-0.061	-0.061	-0.549	4.02	9.8	1.396	-0.183	0.427	-0.61	-9.538	-2.253	-0.297	-0.671	-0.793	0.61	1.028	9.128	1.498	-0.305	0.61	0.366	2.281	10.795	1.034	-4.395	1.038	2.014	1506608550
-10.16	-1.781	-0.035	-1.038	-0.977	0.549	3.073	-9.788	1.279	0.366	-0.61	-2.075	4.094	8.921	1.505	0	0.732	-0.488	-10.16	-1.781	-0.035	-1.038	-0.977	0.549	1.241	9.205	1.738	0	0.977	0.183	2.491	10.203	0.624	-4.211	1.526	3.113	1506608551
-10.868	-1.568	-0.309	-1.465	-1.343	0.549	2.066	-9.542	0.822	0.916	-1.465	-3.113	3.915	8.97	1.367	-0.244	0.793	-0.183	-10.868	-1.568	-0.309	-1.465	-1.343	0.549	1.241	9.205	1.738	0	0.977	0.183	2.005	10.701	-0.252	-2.563	2.686	3.357	1506608551
-9.978	-1.17	-0.159	-2.075	-1.465	0.549	0.995	-9.698	0.047	1.282	-2.441	-3.357	3.645	9.339	0.956	-0.122	0.366	-0.122	-9.978	-1.17	-0.159	-2.075	-1.465	0.549	1.887	10.08	2.176	0.366	1.526	-0.244	1.141	10.999	-0.593	-1.282	3.601	3.113	1506608551
-9.226	-0.669	-0.258	-2.808	-1.099	0.244	0.386	-10.092	-0.737	1.282	-2.869	-3.113	3.857	9.515	1.02	0.488	0.549	-0.244	-9.226	-0.669	-0.258	-2.808	-1.099	0.244	1.504	9.427	1.943	0.183	1.465	-0.183	1.42	10.034	-0.159	-0.61	4.333	2.869	1506608551
-9.031	-0.903	-0.156	-2.869	-1.038	0	0.135	-9.837	-1.202	1.038	-2.502	-2.747	4.171	9.136	1.59	0.977	1.709	-0.244	-9.031	-0.903	-0.156	-2.869	-1.038	0	1.54	8.793	1.896	0.183	1.526	-0.122	1.847	9.457	0.103	0.183	5.249	2.502	1506608551
-8.794	-1.157	-0.024	-2.747	-0.61	0.061	0.068	-9.097	-1.255	0.671	-2.319	-2.319	3.872	8.646	1.857	0.793	1.892	0	-8.794	-1.157	-0.024	-2.747	-0.61	0.061	1.989	8.803	1.792	0.183	1.526	-0.122	1.318	9.038	0.392	0.61	5.798	1.892	1506608551
-9.03	-0.998	0.144	-2.808	-0.305	0.122	0.106	-8.746	-1.163	0.61	-2.197	-1.526	3.608	8.486	1.931	0.793	1.587	-0.061	-9.03	-0.998	0.144	-2.808	-0.305	0.122	2.417	9.046	1.804	0.366	1.648	-0.122	0.435	8.921	0.511	0.977	5.432	1.404	1506608551
-9.382	-0.799	0.223	-2.93	-0.305	0	0.295	-8.642	-1.107	0.61	-2.258	-0.671	3.713	8.576	1.921	1.099	1.953	-0.366	-9.382	-0.799	0.223	-2.93	-0.305	0	2.518	9.147	1.805	0.488	2.686	-0.122	0.081	9.05	0.587	1.16	4.517	0.854	1506608551
-9.542	-0.67	0.189	-3.54	-0.549	-0.183	0.646	-8.581	-1.133	0.793	-2.563	0.244	3.838	8.738	1.951	1.404	2.686	-0.671	-9.542	-0.67	0.189	-3.54	-0.549	-0.183	2.243	9.237	1.771	0.549	2.991	-0.061	0.682	8.981	1.192	1.343	3.296	0.366	1506608551
-9.371	-0.761	0.331	-3.906	-0.244	-0.366	1.253	-8.625	-1.024	0.854	-2.563	1.099	3.878	8.982	2.12	1.526	3.235	-0.732	-9.371	-0.761	0.331	-3.906	-0.244	-0.366	1.96	9.308	1.706	0.549	2.991	-0.061	1.111	8.972	1.915	1.404	2.808	-0.305	1506608551
-9.631	-0.757	0.634	-3.357	0	-0.061	1.766	-8.756	-0.908	0.854	-2.808	1.77	3.77	9.226	2.237	1.526	3.235	-0.549	-9.631	-0.757	0.634	-3.357	0	-0.061	1.866	9.318	1.772	0.488	2.93	-0.122	1.031	9.003	2.202	1.526	2.93	-0.977	1506608551
-10.101	-1.062	0.624	-3.418	-0.183	0	2.158	-8.853	-1.017	1.099	-3.296	2.197	3.642	9.289	2.305	1.465	3.113	-0.305	-10.101	-1.062	0.624	-3.418	-0.183	0	1.759	9.308	1.838	0.427	2.808	-0.183	1.377	9.623	2.37	1.16	3.662	-1.465	1506608551
-9.824	-1.396	1.069	-3.174	-0.122	0	2.607	-8.972	-1.095	1.343	-3.418	2.258	3.553	9.323	2.332	1.465	3.113	-0.183	-9.824	-1.396	1.069	-3.174	-0.122	0	1.574	9.441	1.855	0.488	3.174	0.183	2.166	9.72	3.083	0.793	4.395	-0.916	1506608551
-9.927	-0.566	1.54	-2.991	-0.061	0.122	2.848	-9.244	-1.229	1.404	-3.418	2.38	3.486	9.525	2.315	1.404	3.296	-0.183	-9.927	-0.566	1.54	-2.991	-0.061	0.122	1.358	9.532	2.12	0.488	3.174	0.183	2.635	10.055	3.5	-0.305	4.761	0.793	1506608551
-10.095	-0.523	0.786	-3.296	-0.061	-0.305	3.043	-9.296	-1.354	1.404	-3.296	2.38	3.419	9.691	2.169	1.221	3.357	-0.061	-10.095	-0.523	0.786	-3.296	-0.061	-0.305	1.254	9.753	2.415	0.732	3.357	0.305	0.853	8.735	2.345	1.282	1.831	1.221	1506608551
-10.432	-1.586	-0.225	-3.54	0.305	-0.366	3.214	-9.223	-1.409	1.465	-3.174	2.197	3.35	9.918	1.861	1.16	3.113	0.366	-10.432	-1.586	-0.225	-3.54	0.305	-0.366	1.293	10.024	2.225	0.427	2.686	0.366	-0.199	8.702	0.603	3.296	0	0	1506608551
-11.944	-3.143	-0.55	-2.563	-0.977	-0.366	3.307	-9.31	-1.604	1.587	-3.235	1.709	3.29	10.153	1.653	1.404	3.296	0.732	-11.944	-3.143	-0.55	-2.563	-0.977	-0.366	1.526	10.21	1.692	0.122	2.747	0.488	0.471	12.597	1.834	1.343	5.066	-0.183	1506608551
-9.398	-1.706	0.627	-2.686	0.427	-0.183	3.207	-9.92	-2.189	1.587	-3.845	0.916	3.04	10.269	1.497	1.648	3.601	0.732	-9.398	-1.706	0.627	-2.686	0.427	-0.183	1.541	10.67	0.949	0.122	2.747	0.488	-0.943	11.545	2.4	1.099	2.319	-0.122	1506608551
-9.444	-0.933	-0.924	-3.235	0.122	-0.732	3.169	-10.563	-2.497	0.977	-3.967	0.183	2.84	10.634	1.379	1.404	3.845	0.122	-9.444	-0.933	-0.924	-3.235	0.122	-0.732	0.933	10.346	0.751	0.366	4.028	0.305	-0.849	9.572	-0.164	2.197	-0.366	0.061	1506608551
-9.061	-1.645	-2.177	-3.052	0.183	-1.16	3.371	-9.219	-1.41	0.977	-3.967	0.183	2.768	10.312	1.061	1.038	3.845	-0.305	-9.061	-1.645	-2.177	-3.052	0.183	-1.16	0.316	9.97	0.639	0.244	3.235	0.305	0.702	9.702	-1.493	2.197	0.366	-0.183	1506608551
-8.898	-1.839	-2.431	-2.93	0.244	-0.854	3.201	-7.986	-0.256	-0.366	-2.014	-1.038	2.646	9.889	0.634	0.732	3.357	-0.305	-8.898	-1.839	-2.431	-2.93	0.244	-0.854	0.416	9.978	0.408	0.244	3.235	0.305	1.577	9.438	-1.75	2.441	2.686	-0.671	1506608551
-9.293	-1.352	-2.478	-3.113	0.427	-0.61	2.649	-8.073	0.562	0.183	-2.136	-1.465	2.533	9.747	0.236	0.732	2.502	-0.366	-9.293	-1.352	-2.478	-3.113	0.427	-0.61	0.547	9.81	0.267	-0.305	2.38	0.061	1.459	9.696	-1.629	2.014	2.319	-0.427	1506608551
-9.787	-1.32	-2.558	-3.357	0.183	-0.549	2.059	-8.593	1.164	0.122	-3.052	-1.343	2.683	9.51	-0.048	0.854	2.258	-0.549	-9.787	-1.32	-2.558	-3.357	0.183	-0.549	0.097	9.355	0.074	-0.305	2.38	0.061	1.479	9.733	-1.843	1.709	2.075	-0.244	1506608551
-9.741	-1.525	-2.445	-3.296	0.183	-0.366	1.899	-8.892	1.791	0.305	-3.113	-0.916	2.931	9.069	-0.199	0.916	3.113	-0.732	-9.741	-1.525	-2.445	-3.296	0.183	-0.366	-0.449	9.494	-0.197	-0.488	2.625	0.122	1.244	9.728	-1.838	1.404	1.587	-0.183	1506608551
-9.677	-1.663	-2.323	-2.991	0	-0.366	2.166	-9.107	2.809	0.427	-1.77	-0.61	2.83	9.241	-0.394	0.732	3.54	-1.038	-9.677	-1.663	-2.323	-2.991	0	-0.366	-0.636	9.884	-0.023	-0.305	2.625	0.366	1.54	9.856	-1.961	1.099	0.977	-0.183	1506608551
-9.661	-1.617	-2.247	-3.052	-0.305	-0.305	2.187	-9.149	3.651	0.366	-0.488	-0.366	2.64	9.667	-0.663	0.305	2.441	-1.282	-9.661	-1.617	-2.247	-3.052	-0.305	-0.305	-0.315	9.845	0.261	0.366	2.075	0.305	1.981	9.778	-2.021	0.671	2.136	-0.244	1506608552
-9.641	-1.915	-2.2	-2.991	-0.549	-0.244	1.824	-8.898	3.643	0.793	-1.465	-0.549	2.841	9.624	-0.879	0.183	1.16	-1.099	-9.641	-1.915	-2.2	-2.991	-0.549	-0.244	0.148	9.792	0.504	0.732	1.404	0.061	1.547	9.685	-2.066	0.549	2.747	-0.244	1506608552
-9.786	-2.139	-2.025	-2.747	-0.793	-0.122	2.016	-8.544	3.153	0.793	-1.465	-0.549	3.291	9.485	-0.922	0.488	0.793	-0.671	-9.786	-2.139	-2.025	-2.747	-0.793	-0.122	0.413	9.975	0.523	0.488	1.892	-0.183	1.282	9.843	-1.906	0.244	2.502	-0.122	1506608552
-9.861	-2.04	-1.866	-2.563	-0.977	-0.122	2.109	-8.419	2.37	1.038	-2.014	-0.732	3.718	9.665	-0.794	0.977	1.77	-0.305	-9.861	-2.04	-1.866	-2.563	-0.977	-0.122	0.219	10.223	0.447	0.488	1.892	-0.183	1.221	9.975	-1.467	-0.061	2.197	0.061	1506608552
-9.683	-1.906	-1.948	-2.747	-1.221	-0.244	2.031	-8.297	1.629	1.038	-2.075	-0.671	3.726	10.012	-0.477	1.221	2.625	-0.061	-9.683	-1.906	-1.948	-2.747	-1.221	-0.244	-0.279	10.329	0.47	0.488	2.38	-0.061	1.293	10.055	-1.375	-0.366	2.625	0.244	1506608552
-9.593	-2.218	-2.131	-2.808	-1.16	-0.366	1.948	-7.98	1.109	1.038	-2.075	-0.671	3.53	10.363	-0.028	1.038	2.38	0.305	-9.593	-2.218	-2.131	-2.808	-1.16	-0.366	-0.62	10.147	0.761	0.488	2.38	0.122	1.272	9.911	-1.787	-0.793	2.686	0.244	1506608552
-9.422	-2.92	-1.732	-2.502	-0.977	-0.183	1.993	-7.657	0.653	0.488	-2.502	-0.427	3.298	10.427	0.281	0.549	1.77	0.977	-9.422	-2.92	-1.732	-2.502	-0.977	-0.183	-0.179	10.115	0.913	0.122	1.77	0.488	1.171	9.908	-1.677	-0.732	2.747	0.366	1506608552
-9.442	-3.387	-1.255	-1.77	-0.61	0	2.127	-7.753	0.347	0.244	-2.136	-0.305	3.088	10.363	0.444	0.183	1.404	1.587	-9.442	-3.387	-1.255	-1.77	-0.61	0	0.343	10.472	1.151	0.122	1.77	0.488	1.102	9.971	-1.562	-0.549	2.93	0.671	1506608552
-9.136	-3.395	-1.372	-0.793	-0.427	-0.183	2.111	-8.393	0.112	0	-1.892	-0.122	2.851	10.667	0.47	0.122	1.587	1.709	-9.136	-3.395	-1.372	-0.793	-0.427	-0.183	0.508	10.82	1.455	-0.122	2.258	0.488	0.764	10.074	-1.473	-0.916	2.563	0.854	1506608552
-8.471	-2.425	-1.085	-0.061	-0.122	-0.061	2.138	-9.046	-0.061	-0.305	-1.831	0.183	2.643	11.007	0.523	0	1.953	1.526	-8.471	-2.425	-1.085	-0.061	-0.122	-0.061	-0.007	10.025	1.626	-0.122	1.892	0.488	0.904	10.044	-1.376	-1.465	2.258	0.977	1506608552
-9.782	-1.261	-0.809	-0.61	-0.916	-0.183	2.397	-8.966	0.025	-0.732	-1.16	0.61	2.482	10.442	0.859	0.061	2.197	1.343	-9.782	-1.261	-0.809	-0.61	-0.916	-0.183	-0.313	8.971	2.019	-0.122	1.892	0.488	1.029	9.878	-0.4	-2.563	3.357	1.282	1506608552
-10.721	-1.604	-0.437	-0.916	-0.916	-0.244	2.482	-8.616	0.267	-0.916	-0.427	0.854	2.114	9.6	1.002	-0.244	1.526	1.648	-10.721	-1.604	-0.437	-0.916	-0.916	-0.244	0.121	9.08	2.263	-0.061	1.16	0.366	1.177	10.209	0.27	-2.136	1.404	0.916	1506608552
-10.367	-1.659	0.212	-0.366	-0.671	0.061	2.335	-9.007	0.459	-0.61	-0.427	1.221	1.75	9.493	1.016	-0.61	0.427	1.831	-10.367	-1.659	0.212	-0.366	-0.671	0.061	0.939	9.967	2.175	0.305	0.916	0.061	1.462	10.562	0.238	-2.502	1.038	0.427	1506608552
-10.331	-0.924	0.542	-0.061	-0.732	0.366	2.402	-9.991	0.5	-0.244	-1.038	1.77	1.587	9.935	0.946	-0.793	-0.244	1.282	-10.331	-0.924	0.542	-0.061	-0.732	0.366	1.591	9.996	2.425	0.305	0.916	0.061	2.004	10.147	0.717	-2.075	1.16	0.549	1506608552
