# Supplementary material for: A deep learning approach for lower back-pain risk prediction during manual lifting
Source: PLoS One. 2021 Feb 19;16(2):e0247162. doi: 10.1371/journal.pone.0247162 (PMC7894914; doi:10.1371/journal.pone.0247162)
Supplement: S1 Data — (ZIP) [file pone.0247162.s001.zip › source-used/Subject_02_P1_Zone05_T1.csv]

Side_A_x	Side_A_y	Side_A_z	Side_G_x	Side_G_y	Side_G_z	LtWt_A_x	LtWt_A_y	LtWt_A_z	LtWt_G_x	LtWt_G_y	LtWt_G_z	RtWt_A_x	RtWt_A_y	RtWt_A_z	RtWt_G_x	RtWt_G_y	RtWt_G_z	Back_A_x	Back_A_y	Back_A_z	Back_G_x	Back_G_y	Back_G_z	UArm_A_x	UArm_A_y	UArm_A_z	UArm_G_x	UArm_G_y	UArm_G_z	Thig_A_x	Thig_A_y	Thig_A_z	Thig_G_x	Thig_G_y	Thig_G_z	Time_stp
-9.777	-1.199	-0.684	-0.061	-0.061	0	2.83	-8.845	0.068	0.061	0	-0.305	3.283	9.631	0.73	0.122	-0.061	-0.061	-9.777	-1.199	-0.684	-0.061	-0.061	0	1.572	9.629	1.261	0.061	0.122	-0.061	0.787	9.922	-0.593	-0.122	0.061	0	1506609654
-9.776	-1.231	-0.677	0	-0.061	0.061	2.786	-8.788	0.091	0.061	0	-0.366	3.263	9.659	0.751	0.122	0	0	-9.776	-1.231	-0.677	0	-0.061	0.061	1.568	9.625	1.248	0.061	0.061	-0.061	0.727	9.916	-0.599	-0.061	0	0	1506609654
-9.819	-1.224	-0.699	0.061	-0.061	0.061	2.734	-8.754	0.112	0.061	0	-0.366	3.119	9.715	0.824	0.122	0	0.122	-9.819	-1.224	-0.699	0.061	-0.061	0.061	1.567	9.639	1.245	0.061	0.061	-0.061	0.766	9.906	-0.568	-0.061	-0.061	0.061	1506609654
-9.818	-1.213	-0.69	0.061	0	0.061	2.668	-8.777	0.063	0.061	0.183	-0.305	3.119	9.715	0.824	0.061	0	0.183	-9.818	-1.213	-0.69	0.061	0	0.061	1.627	9.665	1.215	0.061	0	0	0.781	9.93	-0.626	0	-0.061	0.061	1506609654
-9.781	-1.172	-0.709	0.061	0	0	2.637	-8.784	0.066	0.061	0.183	-0.183	3.017	9.776	0.925	0	0	0.122	-9.781	-1.172	-0.709	0.061	0	0	1.638	9.667	1.181	0	0	0	0.766	9.928	-0.585	0	-0.061	0.061	1506609654
-9.793	-1.14	-0.727	0.122	0	0	2.652	-8.751	0.065	0.061	0.122	-0.122	2.97	9.746	0.934	0	-0.061	0.122	-9.793	-1.14	-0.727	0.122	0	0	1.638	9.667	1.181	0	-0.061	0	0.76	9.908	-0.624	0	-0.061	0.061	1506609654
-9.8	-1.123	-0.761	0.122	0	0	2.669	-8.717	0.05	0	0.122	-0.061	2.97	9.746	0.934	-0.122	-0.122	0.061	-9.8	-1.123	-0.761	0.122	0	0	1.672	9.631	1.17	-0.061	-0.122	0	0.813	9.9	-0.623	-0.061	-0.061	0.061	1506609654
-9.771	-1.073	-0.725	0.122	0	0	2.689	-8.764	0.035	0	0.183	0	2.987	9.67	0.894	-0.183	-0.183	0	-9.771	-1.073	-0.725	0.122	0	0	1.719	9.58	1.174	-0.122	-0.122	-0.061	0.902	9.89	-0.597	-0.061	-0.061	0.061	1506609654
-9.814	-0.951	-0.727	0.122	0	0.061	2.732	-8.781	0.074	0	0.122	0	2.997	9.606	0.858	-0.183	-0.122	-0.122	-9.814	-0.951	-0.727	0.122	0	0.061	1.719	9.58	1.174	-0.122	-0.122	-0.061	0.962	9.899	-0.572	-0.122	-0.061	0.122	1506609654
-9.842	-0.885	-0.768	0.061	-0.061	0.061	2.778	-8.772	0.116	-0.061	0.122	0.061	2.997	9.606	0.858	-0.183	-0.122	-0.183	-9.842	-0.885	-0.768	0.061	-0.061	0.061	1.696	9.53	1.184	-0.122	-0.183	-0.061	0.994	9.898	-0.61	-0.061	-0.122	0.122	1506609654
-9.819	-0.885	-0.754	0	-0.061	0.061	2.808	-8.793	0.145	-0.061	0.122	0.061	3.147	9.587	0.831	-0.183	-0.183	-0.244	-9.819	-0.885	-0.754	0	-0.061	0.061	1.67	9.561	1.186	-0.061	-0.183	-0.061	1.01	9.893	-0.678	-0.061	-0.122	0.061	1506609654
-9.781	-0.91	-0.737	0	-0.061	0.061	2.839	-8.808	0.176	0	0.122	0	3.224	9.611	0.843	-0.183	-0.122	-0.244	-9.781	-0.91	-0.737	0	-0.061	0.061	1.67	9.561	1.186	0	-0.244	0	1.095	9.885	-0.638	-0.061	-0.061	0	1506609654
-9.806	-0.912	-0.712	0	-0.061	0.122	2.869	-8.799	0.191	0	0.061	0	3.224	9.611	0.843	-0.122	-0.183	-0.244	-9.806	-0.912	-0.712	0	-0.061	0.122	1.741	9.564	1.168	-0.061	-0.244	0	1.11	9.866	-0.568	0	-0.061	0.061	1506609654
-9.863	-0.898	-0.736	-0.061	-0.061	0.061	2.871	-8.751	0.212	0.061	0.061	-0.061	3.32	9.591	0.833	-0.122	-0.183	-0.183	-9.863	-0.898	-0.736	-0.061	-0.061	0.061	1.798	9.518	1.159	-0.061	-0.244	0	1.086	9.866	-0.553	-0.061	0	0.061	1506609655
-9.836	-0.962	-0.711	-0.061	-0.061	0.061	2.865	-8.731	0.224	0.061	0.061	-0.061	3.397	9.586	0.903	-0.061	-0.122	-0.061	-9.836	-0.962	-0.711	-0.061	-0.061	0.061	1.863	9.552	1.109	0	-0.183	0	1.031	9.891	-0.648	0	-0.061	0	1506609655
-9.811	-0.961	-0.718	-0.061	-0.061	0.061	2.845	-8.781	0.223	0.061	0.061	-0.061	3.397	9.586	0.903	-0.061	-0.122	-0.061	-9.811	-0.961	-0.718	-0.061	-0.061	0.061	1.87	9.617	1.064	0	-0.061	0	0.985	9.891	-0.62	0	0	0	1506609655
-9.789	-1.006	-0.743	-0.061	-0.061	0	2.864	-8.728	0.202	0.061	0	-0.122	3.444	9.668	0.941	-0.061	0	-0.061	-9.789	-1.006	-0.743	-0.061	-0.061	0	1.839	9.639	1.073	0	-0.061	0	0.959	9.881	-0.601	0.061	0.061	0	1506609655
-9.807	-0.962	-0.746	-0.061	-0.061	0	2.845	-8.672	0.154	0.061	-0.061	-0.183	3.435	9.666	0.959	-0.061	0	0	-9.807	-0.962	-0.746	-0.061	-0.061	0	1.839	9.639	1.073	0	0	0	0.988	9.885	-0.621	0	0	0	1506609655
-9.814	-0.945	-0.724	-0.061	-0.061	0	2.775	-8.647	0.108	0.061	-0.061	-0.183	3.435	9.666	0.959	-0.061	0	0.061	-9.814	-0.945	-0.724	-0.061	-0.061	0	1.814	9.615	1.074	0	0.061	0.061	0.952	9.891	-0.638	0	0	0	1506609655
-9.798	-0.968	-0.749	0	-0.061	-0.061	2.724	-8.68	0.072	-0.061	0	-0.122	3.356	9.654	0.943	-0.061	0.061	0.122	-9.798	-0.968	-0.749	0	-0.061	-0.061	1.794	9.627	1.058	0	0.061	0.061	1.005	9.879	-0.65	0	0	0	1506609655
-9.807	-0.971	-0.769	0	-0.122	-0.061	2.74	-8.714	0.067	-0.122	-0.061	-0.061	3.201	9.674	0.873	-0.061	0.061	0.122	-9.807	-0.971	-0.769	0	-0.122	-0.061	1.799	9.625	1.072	0	0.061	0	1.002	9.874	-0.632	0.061	-0.061	0	1506609655
-9.819	-0.951	-0.782	0	-0.061	-0.122	2.737	-8.711	0.121	-0.122	-0.061	-0.061	3.201	9.674	0.873	-0.061	0.061	0.122	-9.819	-0.951	-0.782	0	-0.061	-0.122	1.803	9.61	1.077	0	0.061	0	0.931	9.886	-0.756	0.061	-0.061	-0.061	1506609655
-9.812	-0.943	-0.768	0	-0.061	-0.122	2.71	-8.736	0.179	-0.183	-0.061	-0.061	3.088	9.601	0.834	-0.061	0	0.061	-9.812	-0.943	-0.768	0	-0.061	-0.122	1.749	9.575	1.042	-0.061	0.061	0	0.938	9.91	-0.816	0.061	0	-0.061	1506609655
-9.806	-0.933	-0.757	0	-0.061	-0.061	2.707	-8.784	0.254	-0.122	-0.122	0.061	3.027	9.595	0.817	0	0.061	0.061	-9.806	-0.933	-0.757	0	-0.061	-0.061	1.749	9.575	1.042	-0.061	0.061	-0.061	1.066	9.881	-0.758	0	0	-0.061	1506609655
-9.816	-0.913	-0.75	-0.061	0	-0.061	2.743	-8.793	0.33	-0.122	-0.061	0.061	3.027	9.595	0.817	0	0	0	-9.816	-0.913	-0.75	-0.061	0	-0.061	1.73	9.574	1.043	-0.061	0	-0.061	1.092	9.897	-0.73	0	0	-0.061	1506609655
-9.835	-0.928	-0.726	-0.061	0	-0.061	2.777	-8.769	0.402	-0.122	-0.061	0.122	3.098	9.556	0.779	-0.061	-0.122	-0.061	-9.835	-0.928	-0.726	-0.061	0	-0.061	1.736	9.585	1.08	-0.061	0	-0.122	1.034	9.892	-0.706	-0.061	0	0	1506609655
-9.814	-0.938	-0.701	-0.061	0	-0.061	2.791	-8.789	0.42	-0.061	-0.061	0.122	3.131	9.581	0.752	0	-0.061	-0.122	-9.814	-0.938	-0.701	-0.061	0	-0.061	1.736	9.585	1.08	-0.061	0	-0.122	1.042	9.904	-0.701	-0.122	0	0	1506609655
-9.798	-0.927	-0.676	0	0	0	2.839	-8.807	0.382	0	-0.061	0.122	3.131	9.581	0.752	0.061	0	-0.183	-9.798	-0.927	-0.676	0	0	0	1.718	9.619	1.091	-0.061	0	-0.183	1.089	9.899	-0.659	-0.122	0	0	1506609655
-9.811	-0.92	-0.678	0	0	0	2.87	-8.774	0.336	0	-0.061	0.061	3.174	9.623	0.799	0.061	0	-0.183	-9.811	-0.92	-0.678	0	0	0	1.66	9.604	1.11	-0.061	-0.061	-0.122	1.102	9.879	-0.629	-0.122	0	0	1506609655
-9.812	-0.927	-0.677	0	0	0	2.869	-8.735	0.255	0.061	0	0.061	3.29	9.649	0.947	0.061	-0.061	-0.122	-9.812	-0.927	-0.677	0	0	0	1.625	9.575	1.132	0	-0.061	-0.061	1.09	9.865	-0.603	-0.122	0	0	1506609655
-9.819	-0.953	-0.666	0	0	0	2.889	-8.727	0.177	0.061	0	0.061	3.29	9.649	0.947	0	-0.061	-0.061	-9.819	-0.953	-0.666	0	0	0	1.648	9.599	1.139	0	-0.061	-0.061	1.069	9.872	-0.603	-0.061	-0.061	0	1506609655
-9.823	-0.971	-0.672	0	0	0	2.914	-8.717	0.121	0	0	0	3.334	9.704	0.987	-0.061	-0.122	0	-9.823	-0.971	-0.672	0	0	0	1.712	9.648	1.139	0	-0.061	0	1.042	9.893	-0.603	-0.061	-0.061	0	1506609655
-9.805	-0.991	-0.679	0	0	0	2.914	-8.719	0.053	0	0.061	0	3.28	9.708	0.974	-0.061	-0.061	0.061	-9.805	-0.991	-0.679	0	0	0	1.712	9.648	1.139	0	-0.061	0	1.013	9.889	-0.616	-0.061	-0.061	-0.061	1506609655
-9.81	-0.963	-0.681	0	0	0	2.917	-8.713	0.059	-0.061	0.061	-0.061	3.28	9.708	0.974	-0.122	-0.122	0.122	-9.81	-0.963	-0.681	0	0	0	1.743	9.623	1.141	0	-0.061	0	1.013	9.883	-0.584	-0.061	-0.061	0	1506609655
-9.819	-0.955	-0.684	0	-0.061	0	2.912	-8.71	0.038	-0.061	0	-0.122	3.225	9.676	0.973	-0.122	-0.061	0.122	-9.819	-0.955	-0.684	0	-0.061	0	1.779	9.598	1.146	-0.061	-0.061	0	1.017	9.889	-0.581	-0.061	-0.061	0	1506609655
-9.82	-0.92	-0.676	0	0	0	2.841	-8.731	0.031	-0.061	0	-0.183	3.114	9.629	0.894	-0.122	-0.061	0.061	-9.82	-0.92	-0.676	0	0	0	1.808	9.6	1.152	-0.061	0	0	1.006	9.884	-0.602	-0.061	-0.061	-0.061	1506609655
-9.825	-0.92	-0.694	-0.061	-0.061	0	2.793	-8.768	0.069	-0.061	0	-0.183	3.114	9.629	0.894	-0.061	0	0.061	-9.825	-0.92	-0.694	-0.061	-0.061	0	1.731	9.581	1.139	0	0	0	1.043	9.885	-0.596	-0.061	-0.061	0	1506609655
-9.82	-0.924	-0.694	-0.061	-0.061	0	2.771	-8.786	0.118	-0.061	-0.061	-0.183	3.104	9.649	0.876	-0.061	0	0	-9.82	-0.924	-0.694	-0.061	-0.061	0	1.73	9.621	1.148	0	0	0	1.059	9.887	-0.598	0	0	-0.061	1506609655
-9.813	-0.947	-0.691	-0.061	-0.061	0	2.731	-8.793	0.158	-0.061	0	-0.183	3.104	9.649	0.876	-0.061	0	-0.061	-9.813	-0.947	-0.691	-0.061	-0.061	0	1.733	9.61	1.174	-0.061	0	0	1.01	9.874	-0.59	0	-0.061	-0.061	1506609656
-9.798	-0.968	-0.702	-0.061	-0.061	0	2.676	-8.788	0.16	-0.061	-0.061	-0.122	3.147	9.637	0.878	0	0	-0.061	-9.798	-0.968	-0.702	-0.061	-0.061	0	1.724	9.589	1.174	-0.061	-0.061	0	1.028	9.881	-0.616	0	-0.061	-0.061	1506609656
-9.814	-0.937	-0.693	-0.061	-0.061	0	2.649	-8.796	0.179	0	-0.061	-0.061	3.182	9.628	0.949	0	0	0	-9.814	-0.937	-0.693	-0.061	-0.061	0	1.75	9.58	1.135	0	-0.061	0	1.035	9.88	-0.585	0	-0.061	-0.061	1506609656
-9.817	-0.964	-0.713	-0.061	-0.061	-0.061	2.669	-8.798	0.179	0	-0.061	0	3.204	9.606	0.938	-0.061	0	-0.061	-9.817	-0.964	-0.713	-0.061	-0.061	-0.061	1.759	9.577	1.146	0	0	0	1.011	9.875	-0.578	0.061	-0.061	-0.061	1506609656
-9.808	-0.969	-0.705	-0.061	-0.061	-0.061	2.71	-8.8	0.181	0	-0.061	0	3.204	9.606	0.938	-0.061	0	-0.061	-9.808	-0.969	-0.705	-0.061	-0.061	-0.061	1.757	9.593	1.123	0	0	0	0.979	9.906	-0.641	0	-0.061	-0.061	1506609656
-9.805	-0.964	-0.709	-0.061	0	0	2.731	-8.788	0.189	0	-0.061	0.061	3.246	9.631	0.918	-0.061	0	-0.061	-9.805	-0.964	-0.709	-0.061	0	0	1.738	9.57	1.107	0	0	0	1.013	9.895	-0.688	0.061	-0.061	-0.061	1506609656
-9.81	-0.944	-0.678	-0.061	-0.061	-0.061	2.779	-8.75	0.181	0	-0.061	0.061	3.243	9.601	0.888	-0.061	0	0	-9.81	-0.944	-0.678	-0.061	-0.061	-0.061	1.738	9.57	1.107	0	0	0	0.985	9.898	-0.651	0	0	-0.061	1506609656
-9.814	-0.931	-0.694	-0.061	-0.061	-0.061	2.838	-8.721	0.166	0	-0.061	0.061	3.243	9.601	0.888	-0.061	-0.061	0	-9.814	-0.931	-0.694	-0.061	-0.061	-0.061	1.739	9.57	1.105	0	0	0	1.007	9.877	-0.614	0	-0.061	0	1506609656
-9.808	-0.919	-0.693	-0.061	0	-0.061	2.872	-8.736	0.136	0	-0.061	0.061	3.214	9.588	0.823	0	0	0	-9.808	-0.919	-0.693	-0.061	0	-0.061	1.739	9.601	1.066	0	0	-0.061	1.017	9.886	-0.653	0	0	-0.061	1506609656
-9.816	-0.907	-0.693	-0.061	-0.061	-0.061	2.893	-8.748	0.115	0	-0.061	0	3.189	9.625	0.811	0	0	0	-9.816	-0.907	-0.693	-0.061	-0.061	-0.061	1.726	9.616	1.097	0	0	-0.061	1.031	9.89	-0.644	0	0	0	1506609656
-9.817	-0.931	-0.695	-0.061	0	0	2.906	-8.723	0.106	0	-0.061	-0.061	3.189	9.625	0.811	0	0	0	-9.817	-0.931	-0.695	-0.061	0	0	1.721	9.603	1.102	0	0	-0.061	1.005	9.897	-0.662	0	-0.061	0	1506609656
-9.813	-0.924	-0.689	-0.061	-0.061	0	2.866	-8.71	0.108	-0.061	-0.061	-0.061	3.176	9.624	0.847	0.061	0	0	-9.813	-0.924	-0.689	-0.061	-0.061	0	1.736	9.583	1.084	0	0	-0.061	1.047	9.891	-0.671	0	0	0	1506609656
-9.811	-0.919	-0.69	-0.061	-0.061	0	2.86	-8.728	0.123	-0.061	-0.061	-0.061	3.179	9.637	0.944	0.061	0	0	-9.811	-0.919	-0.69	-0.061	-0.061	0	1.741	9.592	1.081	0	0	-0.061	1.02	9.885	-0.632	0	-0.061	0	1506609656
-9.82	-0.915	-0.713	-0.061	-0.061	-0.061	2.858	-8.747	0.157	-0.061	0	-0.061	3.179	9.637	0.944	0	0	-0.061	-9.82	-0.915	-0.713	-0.061	-0.061	-0.061	1.736	9.63	1.083	0	0	-0.061	1.007	9.891	-0.683	0	-0.061	-0.061	1506609656
-9.812	-0.919	-0.707	-0.061	0	-0.061	2.827	-8.744	0.191	-0.061	-0.061	-0.061	3.224	9.694	0.974	0	0	-0.061	-9.812	-0.919	-0.707	-0.061	0	-0.061	1.713	9.635	1.08	0	0	0	1.034	9.887	-0.685	0	-0.061	-0.061	1506609656
-9.81	-0.93	-0.69	-0.061	-0.061	0	2.817	-8.758	0.205	-0.061	-0.061	-0.061	3.216	9.662	0.959	-0.061	0	0	-9.81	-0.93	-0.69	-0.061	-0.061	0	1.707	9.616	1.077	-0.061	-0.061	0	1.042	9.891	-0.674	0	0	0	1506609656
-9.814	-0.919	-0.702	-0.061	0	0	2.806	-8.757	0.214	-0.061	0	-0.061	3.216	9.662	0.959	-0.061	-0.061	0	-9.814	-0.919	-0.702	-0.061	0	0	1.725	9.583	1.069	-0.061	-0.061	0	1.025	9.89	-0.678	-0.061	0	0	1506609656
-9.818	-0.93	-0.708	0	-0.061	0	2.79	-8.774	0.225	0	0	-0.061	3.212	9.619	0.913	-0.122	0	0	-9.818	-0.93	-0.708	0	-0.061	0	1.724	9.592	1.071	-0.061	-0.061	0	1.012	9.887	-0.679	0	-0.061	0	1506609656
-9.807	-0.896	-0.687	0	-0.061	0	2.791	-8.764	0.219	0	0	-0.061	3.21	9.613	0.841	-0.122	-0.061	0	-9.807	-0.896	-0.687	0	-0.061	0	1.775	9.617	1.073	0	-0.061	0	1.032	9.889	-0.668	-0.061	-0.061	0	1506609656
-9.826	-0.88	-0.695	0	-0.061	0	2.786	-8.751	0.203	0	0	0	3.21	9.613	0.841	-0.061	0	0	-9.826	-0.88	-0.695	0	-0.061	0	1.725	9.577	1.074	-0.061	0	0	1.036	9.874	-0.687	0	0	0	1506609656
-9.812	-0.907	-0.693	0	-0.061	0	2.806	-8.747	0.157	0	-0.061	0	3.207	9.609	0.825	-0.061	0	0	-9.812	-0.907	-0.693	0	-0.061	0	1.701	9.588	1.066	0	-0.061	0	1.05	9.889	-0.687	0	-0.061	-0.061	1506609656
-9.808	-0.892	-0.683	0	-0.061	0	2.823	-8.736	0.134	0	0	0	3.271	9.624	0.851	0	-0.061	-0.061	-9.808	-0.892	-0.683	0	-0.061	0	1.754	9.622	1.081	0	-0.061	-0.061	1.05	9.889	-0.674	-0.061	-0.061	0	1506609656
-9.835	-0.892	-0.677	0	-0.061	-0.061	2.818	-8.703	0.147	0	0	0	3.271	9.624	0.851	0	0	0	-9.835	-0.892	-0.677	0	-0.061	-0.061	1.763	9.601	1.083	0	-0.061	-0.061	1.052	9.875	-0.664	0	-0.061	0	1506609656
-9.822	-0.935	-0.632	0	0	-0.061	2.856	-8.708	0.144	0	-0.061	0	3.218	9.604	0.944	0	-0.061	0	-9.822	-0.935	-0.632	0	0	-0.061	1.776	9.572	1.043	0	-0.061	-0.061	1.04	9.875	-0.663	-0.061	-0.061	0	1506609656
-9.89	-0.963	-0.629	0	-0.061	-0.122	2.919	-8.705	0.121	-0.061	-0.061	-0.061	3.206	9.599	0.986	0	-0.061	0	-9.89	-0.963	-0.629	0	-0.061	-0.122	1.821	9.569	1.041	0	-0.061	-0.061	1.071	9.861	-0.605	-0.061	0	0.061	1506609656
-9.92	-0.982	-0.512	0.061	-0.183	-0.183	2.957	-8.719	0.128	-0.061	-0.122	-0.061	3.206	9.599	0.986	-0.061	-0.061	0	-9.92	-0.982	-0.512	0.061	-0.183	-0.183	1.908	9.664	1.052	0	0	-0.061	1.078	9.927	-0.573	-0.122	0.061	0.122	1506609657
-9.88	-1.004	-0.434	0.061	-0.122	-0.305	3.1	-8.655	0.161	-0.061	-0.122	-0.061	3.23	9.604	0.992	0	-0.061	-0.061	-9.88	-1.004	-0.434	0.061	-0.122	-0.305	1.938	9.611	1.12	-0.061	-0.061	-0.122	0.937	9.923	-0.56	-0.122	0.122	0.061	1506609657
-9.738	-1.11	-0.341	0.183	0	-0.366	3.323	-8.661	0.16	-0.061	-0.244	-0.183	3.173	9.642	1.032	0.061	-0.061	-0.061	-9.738	-1.11	-0.341	0.183	0	-0.366	1.899	9.569	1.154	-0.122	0	-0.122	1.041	9.91	-0.479	-0.183	0.244	0.061	1506609657
-9.715	-1.029	-0.239	0.305	0.122	-0.366	3.522	-8.735	0.109	-0.122	-0.122	-0.244	3.173	9.642	1.032	0	-0.122	0	-9.715	-1.029	-0.239	0.305	0.122	-0.366	1.878	9.747	1.23	-0.122	-0.122	-0.183	1.171	9.814	-0.324	-0.183	0.427	0.183	1506609657
-9.744	-0.992	-0.219	0.244	0.122	-0.488	3.475	-8.544	0.001	-0.122	0	-0.183	2.994	9.714	1.018	-0.061	-0.305	0	-9.744	-0.992	-0.219	0.244	0.122	-0.488	1.812	9.649	1.425	-0.183	-0.305	-0.244	1.224	9.806	-0.239	-0.427	0.305	0.244	1506609657
-9.682	-1.193	-0.163	0.305	0.061	-0.488	3.426	-8.337	-0.098	-0.244	0.183	0	2.909	9.601	1.011	0	-0.427	0.061	-9.682	-1.193	-0.163	0.305	0.061	-0.488	1.864	9.509	1.522	-0.305	-0.366	-0.366	1.249	9.768	-0.317	-0.183	0.427	0.244	1506609657
-9.526	-1.231	-0.063	0.488	0.061	-0.366	3.344	-8.349	-0.226	-0.305	0.366	0.244	2.909	9.601	1.011	0.122	-0.427	0.122	-9.526	-1.231	-0.063	0.488	0.061	-0.366	1.916	9.549	1.538	-0.305	-0.427	-0.488	1.414	9.702	-0.181	-0.122	0.671	0.305	1506609657
-9.722	-1.016	0.008	0.488	-0.061	-0.366	3.287	-8.375	-0.349	-0.366	0.488	0.427	2.68	9.613	1.067	0.122	-0.549	0.061	-9.722	-1.016	0.008	0.488	-0.061	-0.366	1.895	9.507	1.62	-0.305	-0.488	-0.549	1.331	9.7	0.089	-0.305	0.916	0.366	1506609657
-9.967	-1.084	0.029	0.488	-0.305	-0.366	3.204	-8.489	-0.362	-0.366	0.488	0.427	2.68	9.52	1.12	0.183	-0.61	0	-9.967	-1.084	0.029	0.488	-0.305	-0.366	1.848	9.367	1.754	-0.305	-0.488	-0.61	0.896	9.796	-0.032	-0.122	0.305	0.244	1506609657
-9.92	-0.967	0.129	0.671	-0.244	-0.305	3.078	-8.781	-0.354	-0.305	0.366	0.366	2.68	9.52	1.12	0.244	-0.671	-0.122	-9.92	-0.967	0.129	0.671	-0.244	-0.305	1.834	9.461	1.761	-0.244	-0.549	-0.671	0.946	9.871	-0.035	0.122	-0.122	0.122	1506609657
-10.064	-0.627	0.005	0.488	-0.122	-0.427	2.913	-9.068	-0.339	-0.183	0.183	0.366	2.689	9.66	1.186	0.244	-0.671	-0.244	-10.064	-0.627	0.005	0.488	-0.122	-0.427	1.824	9.7	1.729	-0.183	-0.61	-0.671	0.952	9.843	-0.038	0.671	-0.854	-0.061	1506609657
-9.715	-0.845	-0.538	0.061	0	-0.793	2.763	-9.149	-0.243	-0.122	-0.183	0.183	3.185	10.062	1.296	0.244	-0.793	-0.427	-9.715	-0.845	-0.538	0.061	0	-0.793	1.834	9.881	1.723	-0.183	-0.549	-0.61	0.739	9.928	-0.327	1.099	-1.648	-0.61	1506609657
-9.433	-1.019	-1.226	0.061	0.244	-0.793	2.633	-9.103	-0.017	0.061	-0.427	0.061	3.185	10.062	1.296	0.244	-0.671	-0.549	-9.433	-1.019	-1.226	0.061	0.244	-0.793	1.899	10.037	1.345	-0.427	-0.671	-0.488	1.671	9.629	-0.933	1.099	-0.732	-0.916	1506609657
-9.817	-1.122	-1.375	0	0.061	-0.427	2.43	-8.588	0.205	0.366	-1.038	-0.366	3.614	10.142	1.386	0.244	-0.427	-0.488	-9.817	-1.122	-1.375	0	0.061	-0.427	2.082	9.636	0.819	-0.854	-0.732	-0.488	2.263	9.695	-1.31	0.732	0.244	-0.732	1506609657
-10.034	-1.066	-1.367	0.305	0.732	0	2.254	-8.638	0.29	0.488	-1.709	-0.61	3.994	9.068	1.09	0.122	-0.244	-0.366	-10.034	-1.066	-1.367	0.305	0.732	0	2.383	9.281	0.383	-1.038	-0.366	-0.549	1.371	9.967	-1.214	0.61	-0.305	-0.61	1506609657
-9.982	-0.211	-1.516	0.122	0.61	-0.122	2.207	-9.225	0.267	0.488	-1.709	-0.61	3.994	9.068	1.09	-0.061	-0.366	-0.427	-9.982	-0.211	-1.516	0.122	0.61	-0.122	2.382	9.61	0.055	-0.671	0.427	-0.366	1.554	9.995	-1.153	0.427	-1.587	-0.61	1506609657
-9.716	0.033	-1.52	-0.488	0.183	-0.427	2.329	-9.219	0.571	0	-1.038	0.366	4.383	9.225	0.83	-0.061	-0.122	-1.038	-9.716	0.033	-1.52	-0.488	0.183	-0.427	2.006	9.902	0.049	-0.061	0.854	-0.183	2.444	9.722	-1.599	0.427	-0.732	-0.793	1506609657
-9.573	-0.567	-1.302	-0.488	-0.183	-0.305	2.413	-8.137	1.043	-0.305	-0.427	0.732	5.137	9.417	0.665	-0.305	0.977	-1.526	-9.573	-0.567	-1.302	-0.488	-0.183	-0.305	1.462	9.095	0.463	0.061	0.549	-0.061	2.562	9.524	-1.41	0.549	0.122	-0.977	1506609657
-9.633	-0.967	-1.075	-0.122	-0.366	-0.122	2.419	-7.537	1.359	-0.244	-0.305	0.916	5.259	8.65	0.482	-0.305	0.732	-0.793	-9.633	-0.967	-1.075	-0.122	-0.366	-0.122	1.226	8.525	0.535	-0.244	0.488	0.183	1.814	9.543	-0.921	0.488	0.183	-0.916	1506609657
-9.772	-0.964	-1.142	0.305	-0.549	0	2.397	-7.675	1.389	-0.122	-0.549	1.16	5.191	8.183	0.452	-0.122	0.183	0.305	-9.772	-0.964	-1.142	0.305	-0.549	0	1.312	8.665	0.261	-0.061	0.671	0.305	1.709	9.612	-1.061	0.488	-0.366	-0.793	1506609657
-9.933	-0.731	-1.343	0.427	-0.549	0.061	2.501	-8.08	1.213	-0.061	-0.671	1.404	4.589	8.796	0.148	-0.183	0.366	0.549	-9.933	-0.731	-1.343	0.427	-0.549	0.061	1.532	9.186	0.191	0.305	1.038	0.305	1.57	9.763	-1.238	0.244	-0.549	-0.671	1506609657
-10.139	-0.461	-1.566	0.183	-0.305	-0.061	2.738	-8.638	1.053	-0.244	-0.488	1.77	4.589	8.796	0.148	-0.305	0.427	0.549	-10.139	-0.461	-1.566	0.183	-0.305	-0.061	1.554	9.886	0.28	0.427	1.404	0.305	1.408	9.811	-1.803	0	-0.854	-0.732	1506609657
-10.13	-0.556	-1.664	0.061	-0.305	-0.183	3.029	-9.14	1.01	-0.305	-0.305	1.77	4.48	9.435	-0.048	-0.244	0.427	0.488	-10.13	-0.556	-1.664	0.061	-0.305	-0.183	1.427	10.513	0.548	0.427	1.038	0.244	0.952	10.013	-2.16	0.061	-1.038	-1.038	1506609657
-10.389	-0.598	-1.792	0.244	-0.366	-0.122	3.279	-9.47	1.004	-0.305	-0.244	1.526	4.093	10.527	-0.005	-0.122	0.305	0.61	-10.389	-0.598	-1.792	0.244	-0.366	-0.122	1.354	10.953	0.682	0.244	0.427	0.183	1.242	10.057	-2.299	0	-1.343	-1.221	1506609657
-10.338	-0.303	-1.826	0.366	-0.183	0.244	3.437	-9.642	0.937	-0.305	-0.427	0.977	4.093	10.527	-0.005	0.061	0.183	0.671	-10.338	-0.303	-1.826	0.366	-0.183	0.244	1.382	10.915	0.52	-0.305	-0.427	0.183	1.745	10.493	-2.16	-0.244	-0.854	-1.16	1506609657
-10.68	0.066	-1.694	0.122	-0.427	0.732	3.607	-9.635	0.907	-0.305	-0.427	0.977	3.814	10.527	0.274	0.183	0.061	0.732	-10.68	0.066	-1.694	0.122	-0.427	0.732	1.499	10.621	0.444	-0.549	-0.916	0.122	2.054	10.509	-1.645	-0.916	-1.16	-0.854	1506609658
-10.732	0.097	-1.266	-0.793	-0.488	0.854	3.685	-9.445	1.031	-0.549	-0.122	-0.305	3.38	10.153	1.066	0.183	0.061	0.488	-10.732	0.097	-1.266	-0.793	-0.488	0.854	1.444	10.389	0.467	-0.671	-0.793	0.244	2.541	10.645	-1.203	-1.648	-0.854	-0.549	1506609658
-10.902	-1.281	-1.09	-1.77	0	0.732	3.564	-9.308	1.15	-0.549	-0.122	-0.305	3.38	10.153	1.066	-0.183	0.244	-0.122	-10.902	-1.281	-1.09	-1.77	0	0.732	1.227	10.08	0.885	-0.854	-1.099	0.549	2.68	10.907	-0.25	-2.808	-0.793	0.305	1506609658
-9.752	-3.291	-0.613	-1.343	0.122	0.793	3.481	-10.094	1.084	0.183	0.366	-0.854	3.291	10.049	1.314	-0.61	0.244	-0.549	-9.752	-3.291	-0.613	-1.343	0.122	0.793	1.771	10.441	1.67	-0.427	-0.977	0.61	2.845	11.238	0.599	-3.967	-0.305	1.77	1506609658
-8.732	-3.055	0.693	-0.305	0.122	1.16	3.407	-10.219	0.683	0.854	-0.244	-1.526	3.545	10.383	1.258	-0.916	-0.488	-0.671	-8.732	-3.055	0.693	-0.305	0.122	1.16	2.399	10.359	2.139	-0.366	-0.854	0.183	2.512	10.141	1.416	-5.249	-0.244	3.906	1506609658
-9.765	-1.983	0.664	-0.122	-0.305	0.732	3.285	-8.8	0.17	1.038	-0.732	-2.747	3.545	10.383	1.258	-0.793	-0.183	-0.671	-9.765	-1.983	0.664	-0.122	-0.305	0.732	1.67	8.367	2.9	-1.038	-0.061	0.427	1.419	10.282	0.695	-3.052	0.488	5.188	1506609658
-10.399	-2.14	0.126	-0.427	-0.793	0.366	3.132	-8.813	-0.281	0.977	0.122	-2.991	3.613	8.725	1.33	-0.244	0.854	0	-10.399	-2.14	0.126	-0.427	-0.793	0.366	1	8.028	3.213	-0.793	0.61	0.671	0.735	11.389	-0.281	-1.953	1.709	4.456	1506609658
-9.397	-1.715	0.379	-0.854	-0.732	0.366	2.803	-9.818	-0.861	1.16	1.16	-2.319	2.275	9.999	0.746	-0.305	0.916	0.671	-9.397	-1.715	0.379	-0.854	-0.732	0.366	0.823	9.461	2.946	0.122	0.183	0.305	0.605	10.777	-0.419	-1.404	1.709	4.211	1506609658
-8.754	-1.132	0.305	-1.282	-0.854	-0.122	2.406	-9.375	-1.325	1.099	0.549	-1.953	2.275	9.999	0.746	-0.854	-0.366	0.793	-8.754	-1.132	0.305	-1.282	-0.854	-0.122	1.119	9.36	2.96	0.244	-0.549	0	1.656	10.129	-0.075	-0.549	3.784	4.456	1506609658
-8.467	-1.366	0.428	-0.977	-0.61	-0.305	2.419	-8.222	-1.43	0.732	0	-2.136	2.25	9.61	0.532	-0.732	-1.099	0.854	-8.467	-1.366	0.428	-0.977	-0.61	-0.305	1.378	8.321	2.974	-0.183	-0.366	-0.122	1.299	9.483	0.599	-0.244	5.188	3.906	1506609658
-8.26	-1.585	0.67	-0.183	0.305	-0.122	2.403	-7.797	-1.392	0.305	0.366	-2.014	1.866	8.461	0.845	-0.061	-0.854	1.282	-8.26	-1.585	0.67	-0.183	0.305	-0.122	1.398	8.081	2.688	-0.244	-0.366	-0.366	0.079	8.504	0.944	0.244	5.249	2.747	1506609658
-8.82	-1.102	0.538	0.427	0.977	-0.122	2.174	-7.905	-1.403	0.061	0.793	-1.465	1.866	8.461	0.845	0.122	-0.671	1.16	-8.82	-1.102	0.538	0.427	0.977	-0.122	1.786	8.516	2.647	0.305	-0.244	-0.61	-1.06	8.451	1.04	0.854	2.319	1.831	1506609658
-9.5	-0.458	0.483	0.488	1.221	0.061	1.949	-8.253	-1.42	-0.122	0.793	-0.61	1.503	8.736	0.861	0	-1.099	0.488	-9.5	-0.458	0.483	0.488	1.221	0.061	2.223	9.094	2.763	0.61	-0.061	-0.854	-0.415	8.238	1.245	1.831	0.366	1.221	1506609658
-9.869	0.335	0.397	0.244	1.16	0.366	1.858	-8.495	-1.342	-0.244	0.427	0.183	2.46	9.332	1.327	0.183	-0.977	-0.366	-9.869	0.335	0.397	0.244	1.16	0.366	2.068	9.168	2.865	0.427	-0.183	-0.793	1.256	7.951	2.694	2.014	-1.892	0.183	1506609658
-10.229	0.479	0.153	-0.122	0.854	0.244	1.964	-8.431	-1.162	-0.366	0.122	0.793	2.46	9.332	1.327	0.793	-0.183	-0.916	-10.229	0.479	0.153	-0.122	0.854	0.244	1.489	8.823	2.835	0.122	-0.61	-0.671	3.163	7.925	2.793	2.563	-2.075	-0.916	1506609658
-10.719	0.447	0.228	-0.366	0.488	0.122	2.186	-8.605	-0.861	-0.61	0.244	1.282	2.85	9.25	1.82	1.038	0.305	-0.854	-10.719	0.447	0.228	-0.366	0.488	0.122	1.383	8.857	2.59	0.305	-1.038	-0.61	5.022	9.202	3.244	1.526	0.122	-0.671	1506609658
-11.274	0.988	0.715	-0.549	0.488	0	2.321	-9.263	-0.546	-0.732	0.488	1.892	2.972	9.915	1.982	0.61	-0.305	-0.671	-11.274	0.988	0.715	-0.549	0.488	0	1.891	9.564	2.207	0.671	-1.099	-0.61	6.314	9.903	4.03	-0.61	0.977	-0.061	1506609658
-11.75	0.183	0.428	-1.099	0	-0.122	2.445	-9.734	-0.232	-0.732	0.427	2.38	2.972	9.915	1.982	0.061	-1.404	-0.854	-11.75	0.183	0.428	-1.099	0	-0.122	2.607	10.173	2.037	0.793	-1.282	-0.61	4.308	9.158	3.5	-0.427	0.183	-0.61	1506609658
-11.207	-1.57	-0.178	-0.671	0	0	2.522	-9.982	0.062	-0.671	-0.061	2.563	3.634	10.275	1.901	0	-1.404	-1.16	-11.207	-1.57	-0.178	-0.671	0	0	3.1	10.383	1.918	0.549	-0.977	-0.488	0.927	8.75	1.748	2.319	-0.854	-2.014	1506609658
-10.508	-2.762	-0.607	0.244	-0.793	0	2.637	-10.091	0.226	-0.427	-0.671	2.441	4.733	10.795	1.912	0.427	-0.61	-1.221	-10.508	-2.762	-0.607	0.244	-0.793	0	3.193	10.727	1.799	0.427	-0.122	-0.366	3.188	11.349	1.75	2.808	-1.343	-1.587	1506609658
-9.101	-2.634	-0.322	0.427	-0.366	-0.305	2.793	-10.276	0.139	0	-0.977	2.014	4.733	10.795	1.912	0.671	0.488	-1.282	-9.101	-2.634	-0.322	0.427	-0.366	-0.305	2.527	10.929	1.542	0.366	0.61	-0.061	1.869	10.957	1.56	0.977	-3.723	-1.221	1506609658
-9.149	-2.673	-1.217	0.732	-0.427	-0.488	2.812	-9.142	0.22	0.183	-1.343	1.221	4.977	11.117	2.053	0.61	1.221	-1.221	-9.149	-2.673	-1.217	0.732	-0.427	-0.488	1.012	10.008	1.455	0.122	0.916	0.305	-0.189	9.906	0.262	2.441	-3.418	-1.709	1506609658
-9.396	-2.706	-1.211	1.038	0	-0.122	2.808	-7.812	0.312	0	-1.404	0.427	4.261	9.542	1.616	0.305	1.77	-0.488	-9.396	-2.706	-1.211	1.038	0	-0.122	-0.163	9.012	1.091	-0.366	0.671	0.977	1.745	9.893	-2.109	1.953	-0.916	-1.465	1506609658
-9.338	-2.11	-1.148	0.977	0.427	0.122	2.762	-8.094	0.285	-0.061	-0.977	0.122	4.261	9.542	1.616	-0.488	1.099	0.916	-9.338	-2.11	-1.148	0.977	0.427	0.122	-0.256	9.61	0.731	0	1.099	1.343	1.23	9.849	-0.982	1.404	-0.854	-1.404	1506609658
-9.39	-1.488	-1.415	0.977	0.61	-0.061	2.708	-8.594	0.261	-0.244	-0.427	0.061	3.693	10.213	0.938	-1.709	0.122	1.465	-9.39	-1.488	-1.415	0.977	0.61	-0.061	0.004	10.757	0.749	0.916	1.648	1.404	0.766	9.752	-1.541	0.916	-1.709	-1.221	1506609658
-9.226	-1.314	-1.515	0.977	0.366	-0.427	2.687	-8.424	0.305	-0.366	0.061	-0.183	3.478	10.755	-0.651	-2.563	-0.488	1.282	-9.226	-1.314	-1.515	0.977	0.366	-0.427	0.225	10.686	1.174	1.038	1.404	1.282	1.163	9.677	-2.248	0.916	-2.441	-1.282	1506609659
-9.148	-1.197	-1.433	0.732	0.305	-0.427	2.525	-8.056	0.4	-0.427	0	-0.732	3.478	10.755	-0.651	-2.502	-1.038	1.709	-9.148	-1.197	-1.433	0.732	0.305	-0.427	0.49	9.914	1.153	0.305	0.427	1.16	1.504	9.416	-2.095	0.671	-2.075	-1.343	1506609659
-9.338	-0.88	-1.462	0.671	0.122	-0.488	2.36	-7.982	0.384	-0.366	0	-1.221	3.334	9.716	-0.866	-1.465	-1.038	2.502	-9.338	-0.88	-1.462	0.671	0.122	-0.488	0.997	9.306	0.863	-0.549	0.305	0.854	1.818	9.26	-1.908	0.427	-1.465	-1.221	1506609659
-9.485	-0.603	-1.436	0.427	-0.305	-0.61	2.147	-8.063	0.248	-0.305	-0.122	-1.465	2.69	8.616	-0.694	-0.488	-0.427	2.686	-9.485	-0.603	-1.436	0.427	-0.305	-0.61	1.37	8.977	0.63	-0.793	0.366	0.488	1.814	9.35	-1.622	0.427	-0.916	-1.16	1506609659
-9.542	-0.418	-1.501	0.061	-0.305	-0.549	2.04	-8.18	0.154	-0.488	-0.122	-1.465	2.69	8.616	-0.694	-0.122	0.427	2.197	-9.542	-0.418	-1.501	0.061	-0.305	-0.549	1.45	8.802	0.382	-0.61	0.488	0.122	1.436	9.405	-1.584	0.366	-1.16	-1.221	1506609659
-9.552	-0.546	-1.366	0.122	-0.427	-0.427	2.021	-8.32	0.221	-0.732	0.183	-1.221	2.206	8.247	-0.599	0	0.61	1.221	-9.552	-0.546	-1.366	0.122	-0.427	-0.427	1.43	8.924	0.323	-0.244	0.427	-0.183	1.471	9.54	-1.664	0.305	-1.282	-1.16	1506609659
-9.686	-0.774	-1.323	0.305	-0.671	-0.427	1.92	-8.227	0.423	-0.854	0.183	-1.038	2.326	8.289	-0.301	0.122	0.122	0.183	-9.686	-0.774	-1.323	0.305	-0.671	-0.427	1.354	9.092	0.492	-0.061	0.122	-0.488	2.083	9.44	-1.622	-0.183	-1.465	-1.038	1506609659
-9.954	-0.536	-1.605	0.305	-0.549	-0.244	1.792	-8.502	0.578	-0.671	-0.183	-0.732	2.326	8.289	-0.301	0.305	0	-0.732	-9.954	-0.536	-1.605	0.305	-0.549	-0.244	1.477	9.627	0.633	-0.183	-0.122	-0.732	1.79	9.616	-1.526	-0.427	-0.977	-0.854	1506609659
-10.051	-0.431	-1.665	0.549	-0.305	0.183	1.747	-8.982	0.462	-0.366	-0.671	-0.305	2.694	8.897	-0.056	0.488	-0.061	-1.282	-10.051	-0.431	-1.665	0.549	-0.305	0.183	1.863	10.298	0.831	-0.244	-0.793	-1.099	1.314	10.182	-1.798	-1.099	-1.526	-0.793	1506609659
-10.768	-0.315	-1.536	0.183	-0.488	0.793	1.901	-9.225	0.275	-0.244	-0.854	0.061	3.583	10.055	0.91	0.549	-0.488	-1.831	-10.768	-0.315	-1.536	0.183	-0.488	0.793	1.982	10.542	0.891	-0.549	-1.221	-1.099	2.071	10.289	-1.619	-1.77	-1.526	-0.549	1506609659
-11.347	-1.352	-1.06	-0.732	-0.488	0.732	2.198	-9.589	0.195	-0.427	-0.366	0.671	3.583	10.055	0.91	0.916	-0.183	-2.319	-11.347	-1.352	-1.06	-0.732	-0.488	0.732	1.741	10.649	1.072	-0.977	-0.977	-0.732	3.555	10.671	-0.955	-2.808	-0.977	0.244	1506609659
-10.188	-3.104	-0.971	-0.732	-0.183	0.793	2.358	-10.426	0.042	-0.427	0.061	1.587	4.048	10.652	1.66	0.854	0.488	-2.686	-10.188	-3.104	-0.971	-0.732	-0.183	0.793	1.755	11.118	1.414	-0.793	-0.916	-0.427	4	11.45	0.729	-4.578	-0.549	1.892	1506609659
-9.302	-3.458	0.434	1.16	-0.061	1.343	2.743	-10.6	-0.012	-0.122	0.488	2.014	4.224	11.562	2.305	0.305	0.549	-2.869	-9.302	-3.458	0.434	1.16	-0.061	1.343	2.097	10.936	2.149	-0.488	-0.793	-0.549	3.138	11.233	2.254	-6.042	-0.061	3.967	1506609659
-10.446	-1.964	0.535	1.099	-0.366	1.16	3.023	-9.424	-0.202	0.122	0.854	1.16	4.224	11.562	2.305	-0.427	-0.305	-2.502	-10.446	-1.964	0.535	1.099	-0.366	1.16	1.177	8.94	3.104	-0.854	-0.488	-0.244	1.249	11.401	0.852	-3.845	-0.793	4.761	1506609659
-10.503	-1.866	0.179	0.244	-0.916	0.61	2.98	-9.75	-0.571	0.488	0.854	0.183	4.581	9.792	2.662	-0.305	-0.366	-1.282	-10.503	-1.866	0.179	0.244	-0.916	0.61	0.29	8.332	3.519	-0.793	0.244	0.671	0.947	12.06	-0.888	-2.319	1.099	3.906	1506609659
-9.386	-1.501	0.459	0.061	-0.671	0.549	2.723	-10.625	-1.098	0.977	0.427	-0.244	3.58	10.511	1.729	-0.549	0.122	0.305	-9.386	-1.501	0.459	0.061	-0.671	0.549	0.422	9.641	3.132	-0.122	-0.122	0.549	0.502	10.765	-0.496	-1.526	1.77	3.662	1506609659
-9.013	-0.803	0.471	-0.366	-0.549	0.061	2.61	-9.506	-1.334	0.977	-0.122	-0.854	3.58	10.511	1.729	-1.526	-0.61	1.221	-9.013	-0.803	0.471	-0.366	-0.549	0.061	0.695	9.19	3.257	0.183	-0.732	0.366	1.223	9.513	0.139	-0.671	2.808	3.479	1506609659
-8.93	-0.924	0.538	-0.916	-0.549	-0.427	2.573	-8.707	-1.395	0.854	-0.061	-1.282	3.09	9.812	1.298	-1.526	-1.77	2.014	-8.93	-0.924	0.538	-0.916	-0.549	-0.427	1.03	8.309	3.129	-0.061	-0.61	0.427	1.066	9.028	0.77	-0.122	3.967	2.38	1506609659
-8.606	-1.278	0.907	-0.549	0.183	-0.305	2.37	-8.832	-1.607	0.977	0.366	-1.404	2.915	8.805	1.037	-0.793	-1.953	2.747	-8.606	-1.278	0.907	-0.549	0.183	-0.305	1.481	8.528	2.765	0.061	-0.366	0.244	-0.318	8.302	1.12	0.793	3.601	1.221	1506609659
-8.835	-1.091	0.737	0	0.671	-0.061	1.96	-8.58	-1.798	0.916	-0.183	-1.587	2.781	8.898	0.953	-0.488	-1.099	2.747	-8.835	-1.091	0.737	0	0.671	-0.061	1.987	8.687	2.716	0.427	-0.183	-0.244	-1.122	8.258	1.44	1.526	1.709	0.305	1506609659
-9.548	-0.577	0.791	0.122	0.793	0.305	1.851	-8.475	-1.803	0.793	-0.427	-1.648	2.389	8.818	0.963	-0.305	-0.549	2.258	-9.548	-0.577	0.791	0.122	0.793	0.305	2.367	8.62	2.823	0.61	0.244	-0.427	-0.09	8.513	1.421	2.686	0.122	-0.549	1506609659
-9.921	-0.3	0.347	-0.916	0.244	0	1.759	-8.728	-1.809	0.793	-0.488	-1.526	2.47	8.662	1.512	0.183	-0.793	1.648	-9.921	-0.3	0.347	-0.916	0.244	0	2.186	8.798	2.863	0.61	0.793	-0.366	2.104	8.565	2.58	3.357	-0.183	-1.343	1506609659
-10.155	-0.583	0.589	-0.977	0.244	-0.061	1.615	-8.998	-1.843	0.732	-0.732	-1.343	2.47	8.662	1.512	0.793	0.122	0.854	-10.155	-0.583	0.589	-0.977	0.244	-0.061	1.637	9.176	2.748	0.61	0.793	-0.183	2.442	9.627	2.473	2.014	0.061	-1.343	1506609659
-9.975	-0.599	0.998	-0.732	0.488	0.061	1.623	-8.941	-1.757	0.427	-0.793	-1.038	2.785	9.232	1.855	0.916	1.099	0.244	-9.975	-0.599	0.998	-0.732	0.488	0.061	1.274	9.411	2.682	0.549	0.183	-0.183	3.036	9.859	2.591	0.427	1.282	-0.793	1506609659
-10.453	-0.809	0.603	-0.61	0.366	-0.122	1.756	-8.792	-1.45	0	-0.244	-0.488	3.033	9.66	1.998	0.732	1.16	0	-10.453	-0.809	0.603	-0.61	0.366	-0.122	1.292	9.561	2.675	0.305	-0.061	-0.183	3.374	9.442	3.199	0.732	-1.16	-0.366	1506609659
-10.186	-1.343	0.529	-0.305	0.732	-0.183	1.742	-9.021	-1.111	-0.244	0.244	0.183	3.033	9.66	1.998	0.61	0.366	0	-10.186	-1.343	0.529	-0.305	0.732	-0.183	1.45	10.153	2.482	0.183	-0.244	-0.122	1.067	9.501	1.225	2.075	-1.282	-0.977	1506609660
-11.14	-1.754	-0.228	-0.366	-0.122	-0.488	1.709	-8.953	-0.697	-0.183	0.122	0.854	3.6	10.048	1.895	0.549	0.366	-0.183	-11.14	-1.754	-0.228	-0.366	-0.122	-0.488	1.595	10.469	2.412	0.183	-0.488	-0.122	1.733	10.567	1.982	0.854	1.587	-0.793	1506609660
-9.658	-1.491	-0.007	-0.183	0.366	-0.549	1.733	-9.237	-0.477	-0.183	0.122	0.854	4.167	10.229	1.778	0.61	0.732	-0.305	-9.658	-1.491	-0.007	-0.183	0.366	-0.549	1.64	10.773	2.181	0.061	-0.366	-0.122	2.711	11.049	1.445	0.366	-2.502	-0.305	1506609660
-9.319	-1.766	-0.479	-0.061	0.427	-0.61	2.275	-9.354	-0.093	0	-0.61	1.77	4.546	10.458	1.848	0.61	0.366	-0.061	-9.319	-1.766	-0.479	-0.061	0.427	-0.61	1.497	10.746	1.873	0.061	-0.244	-0.183	0.409	9.822	-0.196	1.221	-0.305	-0.732	1506609660
-9.506	-1.876	-1.316	0.061	-0.061	-0.732	2.966	-8.624	0.418	0.183	-0.854	1.16	5.139	10.509	1.926	0.122	0	0.122	-9.506	-1.876	-1.316	0.061	-0.061	-0.732	1.352	9.726	1.73	-0.244	-0.305	-0.061	0.901	9.61	-0.639	1.465	-1.038	-0.977	1506609660
-9.499	-2.058	-1.531	0	-0.244	-0.732	3.903	-8.391	0.8	0.488	-1.77	-0.061	5.461	9.464	1.91	-0.061	0.366	0.732	-9.499	-2.058	-1.531	0	-0.244	-0.732	1.318	9.152	1.309	-0.488	0	0.061	1.668	9.746	-0.953	1.404	-0.122	-0.977	1506609660
-9.552	-2.133	-1.463	-0.061	-0.061	-0.61	4.884	-8.591	1.077	0.488	-1.77	-0.061	5.52	8.829	1.863	-0.122	0.244	1.221	-9.552	-2.133	-1.463	-0.061	-0.061	-0.61	1.042	9.199	0.894	-0.488	0.244	0.122	1.906	9.865	-0.707	0.732	0.61	-0.671	1506609660
-9.78	-1.993	-1.33	0.122	0.244	-0.488	4.884	-8.591	1.077	0.671	-2.197	-1.465	5.772	8.691	1.549	-0.671	0.061	1.587	-9.78	-1.993	-1.33	0.122	0.244	-0.488	0.542	9.436	0.666	-0.427	0.549	0.366	1.361	9.855	-0.773	0.549	0.061	-0.305	1506609660
-9.938	-1.512	-1.456	0.122	0.305	-0.488	6.921	-8.911	1.329	0.427	-3.54	-4.211	6.211	8.704	1.168	-1.099	-0.488	2.136	-9.938	-1.512	-1.456	0.122	0.305	-0.488	0.172	10.092	0.707	-0.183	0.854	0.427	1.044	9.905	-1.02	0.488	-0.793	-0.244	1506609660
-9.745	-1.436	-1.54	0.122	0.183	-0.549	7.972	-8.636	1.314	0.305	-1.77	-5.005	6.929	9.16	0.59	-1.526	-1.038	2.686	-9.745	-1.436	-1.54	0.122	0.183	-0.549	0.139	10.536	1.114	0.244	0.488	0.427	1.509	9.856	-1.676	0.61	-0.61	-0.61	1506609660
-9.618	-1.625	-1.542	0.122	-0.122	-0.488	8.167	-8.049	0.906	0.305	-1.77	-5.005	7.484	9.377	-0.099	-1.709	-1.648	3.479	-9.618	-1.625	-1.542	0.122	-0.122	-0.488	0.199	9.984	1.311	0.244	0	0.366	1.87	9.772	-1.68	0.671	0.427	-0.793	1506609660
-9.778	-2.152	-1.576	0.427	-0.427	-0.183	8.098	-7.624	0.585	-0.061	-1.526	-6.836	7.681	8.833	-0.096	-1.221	-1.465	4.272	-9.778	-2.152	-1.576	0.427	-0.427	-0.183	0.217	9.366	1.036	0.122	0	0.488	1.706	9.78	-1.27	0.549	0.366	-0.793	1506609660
-9.78	-2.363	-1.158	0.916	-0.305	0.122	7.922	-7.394	0.293	-0.183	-0.916	-7.08	7.466	8.29	0.106	-0.977	-1.282	4.822	-9.78	-2.363	-1.158	0.916	-0.305	0.122	0.361	9.227	0.908	0.122	-0.061	0.61	1.631	9.963	-1.042	0.244	-0.061	-0.549	1506609660
-9.63	-1.711	-1.394	1.038	-0.122	0.183	7.367	-6.911	0.111	-0.305	-1.465	-6.897	7.019	7.826	0.19	-1.16	-2.319	5.188	-9.63	-1.711	-1.394	1.038	-0.122	0.183	0.273	9.227	0.885	0.183	0.183	0.732	1.169	10.017	-0.705	-0.061	-0.732	-0.183	1506609660
-9.822	-1.442	-1.493	0.916	-0.305	0.183	7.57	-6.607	0.019	-0.793	-2.38	-6.592	7.4	7.467	0.24	-1.221	-2.197	5.188	-9.822	-1.442	-1.493	0.916	-0.305	0.183	0.382	9.659	1.017	0.244	0.366	1.099	1.602	9.911	-0.925	-0.488	-1.099	-0.122	1506609660
-9.648	-1.538	-1.091	0.61	0.183	0.427	7.581	-6.283	-0.352	-1.099	-2.625	-6.165	7.757	7.239	0.041	-1.282	-2.136	5.127	-9.648	-1.538	-1.091	0.61	0.183	0.427	0.969	9.948	1.213	0.183	0	1.099	1.901	9.905	-1.453	-0.793	-0.732	0	1506609660
-9.344	-1.328	-0.769	0.488	0.488	0.488	7.435	-5.733	-0.823	-1.404	-2.991	-5.371	8.05	6.828	-0.129	-1.221	-2.197	4.944	-9.344	-1.328	-0.769	0.488	0.488	0.488	2.004	10.07	1.407	0	-0.366	0.916	1.7	9.851	-1.079	-0.977	-1.16	0.183	1506609660
-9.656	-1.147	-0.451	0.366	0.061	0.366	7.613	-4.829	-1.471	-1.709	-1.526	-4.089	8.309	5.962	0.1	-1.099	-0.977	4.15	-9.656	-1.147	-0.451	0.366	0.061	0.366	2.704	9.877	1.648	-0.122	-0.244	0.793	1.657	9.708	-1.067	-1.282	-0.732	0.366	1506609660
-9.796	-1.526	-0.342	0.244	0	0.244	7.427	-3.728	-2.241	-1.77	-1.038	-3.357	8.135	4.937	0.431	-0.61	-0.793	3.479	-9.796	-1.526	-0.342	0.244	0	0.244	2.773	9.17	1.875	-0.427	-0.244	0.793	1.071	9.639	-0.995	-0.854	-0.671	0	1506609660
-9.839	-1.607	-0.328	0.122	0.061	0.122	7.44	-2.858	-2.876	-1.953	-1.465	-2.502	8.28	3.93	0.614	-0.305	-0.366	3.052	-9.839	-1.607	-0.328	0.122	0.061	0.122	3.115	9.051	1.883	-0.549	-0.122	0.916	0.824	9.777	-1.16	-0.061	-0.305	-0.305	1506609660
-9.845	-1.457	-0.284	-0.061	0.061	0	7.738	-2.449	-3.385	-2.014	0.122	-1.343	8.196	3.091	0.717	-0.366	0.61	2.38	-9.845	-1.457	-0.284	-0.061	0.061	0	3.344	9.325	1.893	-0.244	0	0.854	0.854	9.975	-0.609	-0.061	-0.366	-0.305	1506609660
-9.711	-1.348	-0.26	-0.183	-0.061	-0.183	7.257	-2.212	-3.716	-1.831	1.16	-0.854	8.187	2.561	0.89	-0.366	0.854	1.526	-9.711	-1.348	-0.26	-0.183	-0.061	-0.183	3.15	9.13	1.976	-0.061	0.061	0.732	0.758	10.014	-0.175	-0.183	-0.549	-0.244	1506609660
-9.709	-1.499	-0.264	-0.122	-0.061	-0.183	7.204	-1.945	-3.173	-1.831	1.16	-0.854	8.396	2.371	1.005	-0.244	0.549	1.038	-9.709	-1.499	-0.264	-0.122	-0.061	-0.183	2.943	8.949	2.096	0	0.122	0.61	0.77	9.819	-0.426	0	-0.427	-0.366	1506609660
-9.787	-1.523	-0.307	-0.061	-0.061	-0.183	7.36	-1.768	-2.804	-1.648	1.099	0.061	8.54	2.361	0.983	-0.549	0.488	0.671	-9.787	-1.523	-0.307	-0.061	-0.061	-0.183	3.017	9.001	2.089	-0.061	0.183	0.549	0.894	9.811	-0.412	0.061	-0.061	-0.427	1506609660
-9.782	-1.453	-0.324	-0.061	0	-0.183	7.8	-1.705	-2.606	-1.099	1.221	0.122	8.558	2.299	1.065	-0.488	0.488	0.366	-9.782	-1.453	-0.324	-0.061	0	-0.183	3.025	9.146	2.123	0.061	0.183	0.366	0.921	9.929	-0.294	0.061	-0.061	-0.427	1506609660
-9.764	-1.467	-0.339	-0.122	-0.061	-0.183	8.475	-1.614	-2.009	-1.099	1.587	0.366	8.768	2.309	1.133	-0.183	0.488	0.183	-9.764	-1.467	-0.339	-0.122	-0.061	-0.183	2.98	9.193	2.145	0.061	0.061	0.183	0.957	9.934	-0.236	0.061	-0.183	-0.305	1506609661
-9.771	-1.48	-0.278	-0.061	-0.061	-0.183	8.534	-1.219	-1.885	-0.916	0.61	0.122	9.161	2.42	1.029	-0.122	0.427	-0.183	-9.771	-1.48	-0.278	-0.061	-0.061	-0.183	2.978	9.126	2.086	-0.061	0.061	0.061	0.919	9.915	-0.233	0	-0.183	-0.244	1506609661
-9.786	-1.44	-0.34	-0.061	-0.061	-0.122	9.183	-0.802	-1.733	-0.793	0.977	0.244	9.246	2.408	1.226	0	0.916	-0.427	-9.786	-1.44	-0.34	-0.061	-0.061	-0.122	3.035	9.048	2.023	-0.122	0	-0.061	0.802	9.899	-0.213	-0.061	-0.061	-0.244	1506609661
-9.818	-1.524	-0.425	-0.061	-0.122	-0.122	9.394	-0.557	-1.79	-0.793	0.977	0.244	9.062	2.36	1.406	-0.122	0.427	-0.366	-9.818	-1.524	-0.425	-0.061	-0.122	-0.122	2.985	9.062	2.007	-0.183	-0.183	-0.122	0.86	9.905	-0.266	0	-0.183	-0.244	1506609661
-9.805	-1.519	-0.446	0.061	-0.183	0	9.19	-0.4	-0.982	-0.488	0.183	-0.305	9.272	2.324	1.456	-0.061	-0.244	-0.305	-9.805	-1.519	-0.446	0.061	-0.183	0	3.058	9.188	1.931	-0.122	-0.244	-0.183	0.907	9.97	-0.297	0	-0.061	-0.183	1506609661
-9.85	-1.565	-0.525	0.061	-0.305	0	9.664	-0.329	-1.142	-0.854	-0.61	0	9.272	2.324	1.456	-0.061	-0.244	-0.305	-9.85	-1.565	-0.525	0.061	-0.305	0	3.153	9.128	1.91	-0.122	-0.183	-0.061	0.859	9.967	-0.298	-0.183	-0.183	-0.061	1506609661
-9.848	-1.674	-0.529	0.244	-0.427	0.061	10.282	-0.095	-1.616	-0.854	-0.61	0	9.272	2.324	1.456	-0.061	-0.244	-0.305	-9.848	-1.674	-0.529	0.244	-0.427	0.061	3.152	9.113	1.845	-0.183	0	0.122	0.798	10.014	-0.409	-0.061	-0.244	-0.122	1506609661
-9.678	-1.749	-0.592	0.366	-0.366	0.122	10.756	-0.164	-1.138	0	1.221	-0.732	9.272	2.324	1.456	-0.061	-0.244	-0.305	-9.678	-1.749	-0.592	0.366	-0.366	0.122	2.982	9.215	1.725	-0.061	0.061	0.183	0.768	9.988	-0.402	-0.122	-0.366	-0.061	1506609661
-9.701	-1.872	-0.689	0.549	-0.549	0.122	10.935	0.258	-1.903	-0.549	-1.038	-1.16	9.272	2.324	1.456	-0.061	-0.244	-0.305	-9.701	-1.872	-0.689	0.549	-0.549	0.122	2.657	9.235	1.599	0	-0.244	0.244	0.754	9.922	-0.435	-0.244	-0.366	0.061	1506609661
-9.841	-2.165	-0.863	0.671	-0.427	0.122	12.072	1.186	-2.463	-1.16	-0.305	-1.77	9.272	2.324	1.456	-0.061	-0.244	-0.305	-9.841	-2.165	-0.863	0.671	-0.427	0.122	2.48	9.509	1.853	-0.61	-0.793	0.427	0.946	9.963	-0.371	-0.488	-0.366	0.183	1506609661
-9.733	-2.485	-0.702	1.099	-0.305	0.122	11.444	2.01	-2.518	-1.709	0.549	-2.319	9.272	2.324	1.456	-0.061	-0.244	-0.305	-9.733	-2.485	-0.702	1.099	-0.305	0.122	2.361	9.709	1.644	-0.854	-1.343	0.549	0.973	10.171	-0.489	-1.038	-0.305	0.549	1506609661
-9.826	-2.482	-0.562	1.526	-0.244	0.122	10.244	2.625	-2.78	-2.502	-0.793	-2.502	9.272	2.324	1.456	-0.061	-0.244	-0.305	-9.826	-2.482	-0.562	1.526	-0.244	0.122	2.12	9.703	1.628	-1.221	-2.197	0.854	0.935	10.195	-0.261	-1.038	-0.244	0.854	1506609661
-9.78	-2.687	-0.376	1.831	-0.183	-0.122	9.526	2.907	-3.152	-3.54	0	-2.136	10.159	3.476	2.022	-2.808	0	2.563	-9.78	-2.687	-0.376	1.831	-0.183	-0.122	2.088	9.617	1.732	-1.648	-3.174	0.916	0.52	10.329	-0.248	-1.709	-0.427	0.793	1506609661
-9.889	-2.884	-0.211	2.441	-0.183	-0.244	8.507	2.761	-3.412	-4.517	0.244	-1.831	10.159	3.476	2.022	-2.808	0	2.563	-9.889	-2.884	-0.211	2.441	-0.183	-0.244	2.352	9.695	1.772	-1.953	-3.54	0.671	0.144	10.22	-0.22	-1.77	-0.793	0.854	1506609661
-9.542	-2.573	0.084	3.052	0.061	-0.305	7.76	2.321	-3.456	-5.371	0.061	-1.465	9.081	3.564	1.872	-2.808	0	2.563	-9.542	-2.573	0.084	3.052	0.061	-0.305	2.625	9.723	1.82	-2.258	-3.906	0.122	0.121	10.383	-0.105	-1.343	-0.854	0.793	1506609661
-9.221	-1.627	0.419	3.113	0.305	-0.244	7.208	1.847	-3.64	-5.859	-0.183	-1.16	8.283	3.541	1.64	-4.517	0.549	1.648	-9.221	-1.627	0.419	3.113	0.305	-0.244	2.901	9.522	1.893	-2.625	-3.845	-0.488	-0.189	9.922	0.152	-1.404	-1.038	0.61	1506609661
-9.953	-1.394	0.092	2.93	-0.244	-0.549	6.787	1.735	-3.758	-6.226	-0.732	-0.854	7.827	3.385	1.453	-5.188	1.16	0.916	-9.953	-1.394	0.092	2.93	-0.244	-0.549	3.199	8.818	2.123	-2.808	-3.784	-1.099	-0.163	9.493	0.177	-0.61	-1.404	0.122	1506609661
-9.987	-1.653	0.318	3.357	0	-0.549	6.562	1.83	-3.567	-6.104	-1.282	-0.061	7.122	2.991	1.449	-5.554	1.526	0.061	-9.987	-1.653	0.318	3.357	0	-0.549	3.48	8.759	2.472	-2.686	-3.967	-1.709	-0.768	9.941	0.732	-0.488	-2.319	-0.671	1506609661
-9.688	-1.468	0.5	3.784	0.305	-0.305	6.63	1.617	-2.851	-5.737	-1.465	1.099	6.107	2.591	1.431	-5.676	0.366	-1.038	-9.688	-1.468	0.5	3.784	0.305	-0.305	3.572	9.095	2.505	-2.319	-4.578	-2.075	-0.23	10.116	1.345	-0.854	-3.967	-0.977	1506609661
-9.481	-1.223	0.601	3.723	0.305	-0.305	6.394	1.281	-2.218	-4.822	-0.793	2.563	6.487	2.539	0.995	-5.554	-0.977	-2.258	-9.481	-1.223	0.601	3.723	0.305	-0.305	3.433	8.802	2.45	-2.441	-4.944	-1.892	0.104	10.08	1.17	-1.648	-5.615	-1.343	1506609661
-9.414	-1.382	0.91	3.54	0.183	-0.305	6.277	0.77	-1.754	-4.272	-1.16	3.662	7.806	2.576	-0.018	-5.615	-0.671	-3.052	-9.414	-1.382	0.91	3.54	0.183	-0.305	3.347	8.22	2.348	-2.319	-4.639	-1.648	-0.054	9.88	1.168	-2.136	-5.554	-1.953	1506609661
-9.387	-1.931	1.087	3.723	0.244	-0.305	6.313	0.406	-1.102	-4.089	0.122	4.944	8.494	2.461	-0.203	-5.249	0.671	-3.601	-9.387	-1.931	1.087	3.723	0.244	-0.305	3.557	8.152	2.013	-1.892	-4.211	-1.648	-0.535	9.847	0.91	-2.014	-5.554	-2.502	1506609661
-9.296	-2.261	1.116	3.845	0.366	-0.427	5.741	-0.026	-0.885	-4.089	-0.854	5.981	7.759	2.446	-0.22	-5.005	-0.183	-3.906	-9.296	-2.261	1.116	3.845	0.366	-0.427	3.81	8.299	1.992	-1.465	-4.211	-1.77	-0.59	9.989	0.56	-1.465	-5.859	-2.869	1506609661
-9.257	-2.22	1.117	3.784	0.305	-0.671	6.893	-1.212	-1.249	-3.845	-0.916	6.958	7.814	2.681	-0.848	-4.7	-1.892	-4.089	-9.257	-2.22	1.117	3.784	0.305	-0.671	3.962	8.265	2.094	-0.916	-3.845	-1.831	-0.115	10.124	0.663	-0.854	-5.432	-2.991	1506609661
-9.197	-2.236	0.999	3.662	0.488	-0.793	8.759	-2.445	-1.849	-3.357	0	7.202	9.025	3.011	-1.147	-4.517	0.427	-4.639	-9.197	-2.236	0.999	3.662	0.488	-0.793	3.979	8.323	2.208	-0.61	-3.052	-1.892	0.038	10.069	1.162	-0.854	-5.371	-2.991	1506609661
-9.022	-2.34	0.842	3.723	0.916	-0.793	10.438	-3.412	-2.688	-2.747	-2.197	6.042	8.988	3.287	-0.964	-3.723	0.122	-5.188	-9.022	-2.34	0.842	3.723	0.916	-0.793	3.748	8.467	2.363	-0.427	-2.625	-1.831	-0.008	9.83	1.637	-0.977	-6.165	-2.38	1506609662
-9.268	-2.352	0.828	3.906	1.404	-0.671	12.939	-3.759	-3.628	-1.587	0.732	4.517	9.531	3.992	-0.626	-2.93	-2.136	-5.005	-9.268	-2.352	0.828	3.906	1.404	-0.671	3.303	8.594	2.503	-0.366	-2.808	-2.014	0.523	9.587	1.446	-1.465	-6.47	-1.343	1506609662
-9.705	-2.07	1.026	4.211	1.587	-0.427	12.785	-3.633	-3.375	-1.465	1.282	2.869	11.44	4.749	0.321	-2.747	-0.793	-4.395	-9.705	-2.07	1.026	4.211	1.587	-0.427	2.858	8.841	2.505	-0.488	-3.296	-1.892	1.337	9.446	1.621	-1.77	-6.409	-0.427	1506609662
-9.735	-1.485	1.371	4.028	1.465	-0.244	12.37	-3.597	-2.81	-1.709	0.793	1.77	11.59	5.216	0.951	-2.625	-0.916	-3.296	-9.735	-1.485	1.371	4.028	1.465	-0.244	2.452	9.171	2.486	-0.671	-3.723	-1.709	2.367	8.937	2.261	-1.465	-5.371	0.671	1506609662
-9.414	-0.551	0.873	3.601	1.526	-0.122	11.806	-3.487	-2.4	-1.77	2.136	0.854	11.683	5.485	2.335	-2.197	-2.014	-1.892	-9.414	-0.551	0.873	3.601	1.526	-0.122	2.267	9.377	2.278	-0.671	-4.15	-1.404	3.122	7.979	2.411	-0.183	-4.395	1.282	1506609662
-10.2	-0.116	0.974	2.93	1.099	0.061	10.737	-3.145	-2.061	-1.953	2.136	0.366	11.667	5.711	2.382	-2.136	-1.953	-0.61	-10.2	-0.116	0.974	2.93	1.099	0.061	2.762	9.581	2.286	-1.038	-4.15	-0.977	2.936	7.929	1.384	1.953	-3.662	0.977	1506609662
-12.026	-2.602	-0.729	2.625	0.488	-0.244	10.541	-3.399	-1.537	-1.953	2.136	-0.305	11.106	5.432	1.814	-1.892	-1.404	0.244	-12.026	-2.602	-0.729	2.625	0.488	-0.244	2.767	9.455	2.015	-0.916	-4.333	-0.854	0.688	9.229	0.89	3.174	-2.563	-0.793	1506609662
-8.715	-2.735	-0.5	4.028	2.075	0.122	10.261	-4.162	-1.82	-1.892	2.441	-0.793	10.239	5.034	1.809	-1.465	-1.831	0.793	-8.715	-2.735	-0.5	4.028	2.075	0.122	2.37	10.447	1.09	-0.732	-4.395	-0.305	2.762	11.749	2.266	2.197	-0.854	-0.916	1506609662
-9.392	-2.567	-2.267	5.066	1.77	0.61	10.105	-4.668	-1.955	-1.892	1.526	-0.61	10.063	4.922	1.133	-1.526	-1.709	1.038	-9.392	-2.567	-2.267	5.066	1.77	0.61	2.265	10.908	0.322	-0.549	-4.089	-0.061	0.536	9.871	-0.163	2.686	-4.822	0.122	1506609662
-9.768	-3.564	-2.316	5.981	2.563	0.793	9.715	-4.018	-0.959	-1.77	0.916	-1.343	10.818	5.301	0.028	-1.465	-1.221	0.427	-9.768	-3.564	-2.316	5.981	2.563	0.793	1.287	9.58	0.409	-1.465	-3.723	0.305	1.101	10.479	-2.208	2.319	-4.456	0.061	1506609662
-9.783	-2.765	-2.646	6.47	2.808	1.221	9.336	-3.583	-0.173	-2.258	1.831	-0.916	10.008	4.877	-0.084	-1.77	-0.854	1.16	-9.783	-2.765	-2.646	6.47	2.808	1.221	0.347	9.92	-0.352	-0.61	-2.747	0.488	0.776	10.477	-1.64	2.258	-3.662	-0.244	1506609662
-9.349	-1.75	-2.632	6.287	2.136	0.854	8.894	-3.371	-0.232	-3.357	1.465	-0.122	9.025	4.878	0.237	-2.258	-1.099	1.404	-9.349	-1.75	-2.632	6.287	2.136	0.854	0.199	10.148	-0.927	0	-3.357	0.366	0.346	10.307	-2.259	2.258	-5.371	-0.244	1506609662
-8.904	-1.727	-2.5	6.531	1.465	0.549	8.341	-2.391	-0.103	-3.357	1.465	-0.122	8.652	5.045	-0.709	-3.235	-1.16	0.977	-8.904	-1.727	-2.5	6.531	1.465	0.549	0.866	9.079	-0.622	-0.366	-3.723	0	1.741	9.705	-2.158	2.38	-5.127	-0.244	1506609662
-9.325	-1.493	-2.702	6.531	0.977	0.549	7.545	-1.645	0.227	-4.028	2.258	-0.061	8.224	4.657	-1.08	-3.967	-1.587	1.221	-9.325	-1.493	-2.702	6.531	0.977	0.549	1.676	8.575	-0.702	-0.427	-2.93	-0.427	1.968	9.421	-1.706	2.136	-4.517	-0.122	1506609662
-9.593	-0.7	-2.719	6.409	0.793	0.427	7.041	-1.353	-0.074	-4.211	1.892	0.061	7.326	3.878	-0.376	-4.211	-2.075	1.526	-9.593	-0.7	-2.719	6.409	0.793	0.427	2.016	8.798	-1	-0.427	-2.869	-0.732	1.713	9.716	-1.169	1.16	-5.127	0.183	1506609662
-9.814	0.323	-2.553	5.798	0.549	0.427	7.077	-1.556	-1.092	-4.272	1.038	0.488	7.046	3.554	0.2	-4.395	-1.709	0.977	-9.814	0.323	-2.553	5.798	0.549	0.427	2.289	9.426	-0.932	-0.427	-3.357	-0.671	2.11	9.64	-1.358	0.244	-5.493	0.488	1506609662
-9.811	0.613	-2.324	5.005	0.427	0.183	7.495	-1.94	-1.647	-4.333	1.099	0.916	7.037	3.382	0.033	-4.517	-2.075	0.061	-9.811	0.613	-2.324	5.005	0.427	0.183	3.007	9.843	-0.787	-0.732	-3.113	-0.671	2.506	9.483	-2.004	0	-5.066	0.366	1506609662
-9.825	0.167	-2.373	4.639	0.427	0.061	8.001	-2.23	-1.568	-4.333	0.671	1.099	7.875	3.435	0.095	-4.639	-1.953	-0.549	-9.825	0.167	-2.373	4.639	0.427	0.061	3.004	10.003	-0.715	-1.038	-3.296	-0.732	2.266	9.432	-2.456	-0.183	-4.7	0	1506609662
-9.515	0.055	-2.047	4.395	0.488	0.244	8.708	-2.631	-1.559	-4.089	0.427	1.16	8.893	3.691	0.513	-5.005	-1.465	-0.916	-9.515	0.055	-2.047	4.395	0.488	0.244	3.001	9.886	-0.824	-1.343	-4.639	-0.488	2.712	9.459	-2.411	-0.671	-4.333	0	1506609662
-9.622	0.461	-1.952	3.662	0.427	0.244	8.921	-2.851	-1.523	-4.089	0.427	1.16	9.25	3.488	0.555	-5.127	-2.197	-1.16	-9.622	0.461	-1.952	3.662	0.427	0.244	3.717	9.247	-0.729	-1.587	-4.7	-0.305	2.35	9.382	-2.102	-0.977	-4.578	0.244	1506609662
-9.829	0.474	-2	3.357	0.488	0.305	8.661	-3.068	-1.305	-4.089	1.282	1.099	9.775	3.036	0.609	-4.761	-1.709	-1.404	-9.829	0.474	-2	3.357	0.488	0.305	3.993	9.019	-0.394	-1.587	-3.845	-0.305	1.702	9.576	-2.34	-0.732	-4.395	-0.183	1506609662
-11	0.211	-2.085	2.563	0.244	0.549	8.891	-3.545	-0.89	-4.15	1.465	1.16	9.623	2.887	0.412	-4.517	-1.465	-1.343	-11	0.211	-2.085	2.563	0.244	0.549	3.516	9.153	-0.352	-1.526	-3.784	-0.183	1.944	9.711	-2.586	-0.549	-3.845	-0.549	1506609662
-12.134	-0.819	-1.354	1.587	0.244	0.671	9.026	-4.243	-0.865	-3.906	1.099	1.343	9.561	3.114	0.401	-4.272	-1.404	-1.465	-12.134	-0.819	-1.354	1.587	0.244	0.671	3.24	9.865	-0.295	-1.343	-3.845	-0.183	2.747	10.745	-1.999	-0.793	-3.418	-0.366	1506609662
-11.86	-2.041	-1.183	1.343	0.122	0.61	9.482	-5.303	-1.669	-3.54	0.916	1.892	9.684	3.772	0.511	-3.906	-1.282	-1.77	-11.86	-2.041	-1.183	1.343	0.122	0.61	3.594	11.362	0.109	-1.099	-4.028	-0.488	3.451	11.968	-0.255	-2.197	-2.136	0.854	1506609662
-9.829	-2.866	0.142	2.136	-0.061	0.854	9.911	-6.083	-2.169	-3.601	1.648	2.319	28.07	11.39	-36.08	-3.906	-1.465	-1.221	-9.829	-2.866	0.142	2.136	-0.061	0.854	3.286	11.47	0.784	-1.038	-4.272	-0.854	3.754	12.366	2.005	-4.7	-1.648	2.869	1506609662
-9.473	-2.038	0.955	2.441	-0.793	0.854	9.69	-5.877	-1.579	-4.15	2.502	1.709	9.661	6.21	0.991	-2.136	-1.709	-2.686	-9.473	-2.038	0.955	2.441	-0.793	0.854	1.719	9.325	1.488	-1.099	-3.723	-0.732	1.156	11.038	2.992	-5.798	-3.174	4.211	1506609663
-10.438	-2.656	-0.004	2.319	-1.587	-0.183	8.424	-5.002	-1.163	-4.272	2.441	1.038	9.077	6.103	1.177	-2.319	-1.282	-1.221	-10.438	-2.656	-0.004	2.319	-1.587	-0.183	0.749	8.202	2.381	-1.221	-2.625	-0.183	-1.123	11.929	1.037	-4.15	-2.991	3.662	1506609663
-9.466	-3.152	0.402	3.174	-1.099	0.183	8.32	-4.851	-1.39	-3.967	2.441	1.526	8.439	6.932	1.153	-2.563	-1.831	-0.61	-9.466	-3.152	0.402	3.174	-1.099	0.183	1.492	10.057	2.262	-0.671	-3.174	-0.244	-0.766	11.716	0.603	-3.906	-1.648	2.808	1506609663
-8.403	-1.834	0.736	3.235	-0.366	0.244	8.726	-5.046	-2.579	-3.479	2.625	1.831	8.714	7.485	1.202	-2.319	-1.282	-0.916	-8.403	-1.834	0.736	3.235	-0.366	0.244	1.809	10.086	2.155	-0.854	-3.662	-0.488	-0.42	10.072	0.078	-3.113	-1.77	2.441	1506609663
-8.342	-0.894	0.431	2.563	-0.305	-0.427	7.939	-4.319	-3.261	-2.93	2.563	0.854	8.107	6.33	1.428	-2.075	-0.549	-0.427	-8.342	-0.894	0.431	2.563	-0.305	-0.427	1.482	8.349	2.469	-1.221	-3.418	-0.122	1.054	9.042	0.89	-2.441	-0.366	1.831	1506609663
-7.952	-1.014	0.859	2.441	0.366	-0.244	7.382	-3.554	-2.869	-2.747	2.014	0.244	7.058	5.546	2.062	-2.075	-0.732	0.183	-7.952	-1.014	0.859	2.441	0.366	-0.244	1.761	7.686	2.085	-1.099	-2.991	0	1.184	8.217	1.043	-2.319	1.343	0.916	1506609663
-8.15	-1.008	1.218	2.319	0.793	-0.122	7.287	-3.267	-2.891	-2.625	1.953	0.305	6.611	5.341	2.151	-2.319	-1.099	0.122	-8.15	-1.008	1.218	2.319	0.793	-0.122	2.424	7.783	1.96	-0.732	-2.747	-0.366	0.001	7.687	1.083	-1.77	0.793	0.427	1506609663
-8.677	-0.544	1.601	2.441	1.221	-0.122	7.166	-3.481	-3.033	-2.258	1.831	-0.061	6.85	4.932	1.809	-2.38	-1.282	0.183	-8.677	-0.544	1.601	2.441	1.221	-0.122	3.062	7.955	2.131	-0.61	-2.563	-0.488	0.551	7.354	1.51	-0.488	0.427	0.366	1506609663
-9.723	0.178	1.657	2.319	1.282	0.122	7.22	-4.003	-2.604	-1.587	1.282	-0.244	7.612	4.636	2.353	-2.197	-0.549	0.244	-9.723	0.178	1.657	2.319	1.282	0.122	3.467	8.202	2.231	-0.427	-1.77	-0.549	1.353	6.871	2.076	0.732	-2.441	-0.427	1506609663
-10.804	0.511	0.833	1.404	1.099	-0.061	7.415	-4.425	-2.5	-1.282	0.916	0	7.925	4.727	2.701	-2.258	-1.282	0.549	-10.804	0.511	0.833	1.404	1.099	-0.061	3.683	9.088	2.171	-0.061	-1.526	-0.61	2.607	7.484	3.167	2.197	-3.479	-1.343	1506609663
-11.649	0.713	1.414	1.16	0.183	0.244	7.876	-5.056	-2.487	-1.038	0.488	0.183	9.061	4.922	2.73	-2.197	-1.343	0.488	-11.649	0.713	1.414	1.16	0.183	0.244	3.878	9.723	2.272	0	-1.892	-0.366	4.506	9.238	4.811	1.526	-1.648	-1.16	1506609663
-11.941	1.613	2.267	0.61	0.305	0.793	8.294	-5.521	-2.415	-1.038	0.488	0.183	9.496	4.638	2.796	-1.77	-0.793	0.488	-11.941	1.613	2.267	0.61	0.305	0.793	3.724	9.607	2.302	-0.122	-1.77	0.061	7.229	10.552	6.615	-1.587	-0.671	0.427	1506609663
-11.75	-0.318	1.068	0.61	0.305	0.488	8.525	-5.516	-1.809	0.061	-0.366	-0.244	9.448	4.593	2.937	-1.404	-0.549	0.427	-11.75	-0.318	1.068	0.61	0.305	0.488	3.697	9.985	1.991	-0.183	-1.526	0.366	4.941	8.238	4.906	0.183	-1.709	-0.427	1506609663
-11.09	-2.873	-0.254	1.404	-0.305	0.122	8.849	-5.413	-1.219	0.061	-0.366	-0.061	9.536	4.895	2.483	-1.099	-0.305	0	-11.09	-2.873	-0.254	1.404	-0.305	0.122	3.98	10.942	1.519	-0.061	-1.587	0.488	1.182	9.103	1.907	3.662	-3.967	-2.136	1506609663
-9.324	-2.354	-0.327	1.404	-0.183	0	8.796	-5.529	-0.956	0.122	-0.305	0.122	9.82	5.44	2.369	-0.671	0	-0.793	-9.324	-2.354	-0.327	1.404	-0.183	0	4.157	11.667	1.164	0.183	-0.732	0.244	3.007	12.044	2.354	0.549	-2.502	-0.061	1506609663
-8.94	-2.688	-1.359	1.16	0.61	-0.244	8.771	-5.498	-0.985	0.122	-0.305	0.122	10.2	5.691	2.146	-0.244	0.122	-0.732	-8.94	-2.688	-1.359	1.16	0.61	-0.244	2.834	10.497	1.042	-0.183	-0.061	0.244	-0.979	9.365	-0.404	3.174	-3.906	-1.831	1506609663
-9.098	-2.824	-1.487	1.526	0.549	0	8.248	-4.869	-0.31	0.244	0.122	-0.549	9.605	5.26	2.013	-0.122	0.916	0.244	-9.098	-2.824	-1.487	1.526	0.549	0	1.249	8.908	0.9	-0.854	0.427	0.793	1.708	9.915	-2.348	2.014	-1.343	-1.526	1506609663
-9.101	-1.755	-1.415	1.465	0.671	0.122	7.819	-4.954	0.197	-0.061	0.122	-0.61	8.492	5.152	1.76	-0.305	0.977	0.427	-9.101	-1.755	-1.415	1.465	0.671	0.122	0.854	9.197	0.279	-0.366	1.038	1.16	0.863	9.767	-1.18	1.465	-1.526	-1.526	1506609663
-9.059	-1.062	-1.381	1.282	0.732	-0.061	7.812	-5.363	-0.084	-0.183	0.061	-0.366	8.062	5.53	1.25	-0.305	0.549	-0.061	-9.059	-1.062	-1.381	1.282	0.732	-0.061	1.049	9.692	0.239	0.122	0.793	0.793	1.181	9.591	-1.681	1.587	-2.686	-1.465	1506609663
-9.304	-0.897	-1.381	1.16	0.305	-0.244	7.647	-4.868	-0.108	-0.183	0.183	-0.427	8.015	5.552	0.974	-0.305	-0.183	0	-9.304	-0.897	-1.381	1.16	0.305	-0.244	1.065	9.019	0.796	0.183	0.366	0.305	1.934	9.316	-1.754	1.282	-2.014	-1.526	1506609663
-9.185	-0.677	-1.311	0.854	0	-0.305	7.314	-4.228	0.275	-0.244	0.366	-0.427	7.716	5.163	1.274	-0.061	-0.183	0.183	-9.185	-0.677	-1.311	0.854	0	-0.305	1.266	8.581	0.638	0.061	0.305	0.183	2.257	9.373	-1.406	0.977	-1.526	-1.465	1506609663
-9.158	-0.668	-1.349	0.61	-0.122	-0.427	7.226	-3.998	0.312	-0.183	0.183	-0.244	7.16	4.801	1.316	0.244	0.061	-0.061	-9.158	-0.668	-1.349	0.61	-0.122	-0.427	1.773	8.476	0.379	-0.122	-0.366	0.183	1.806	9.251	-1.224	0.671	-1.709	-1.404	1506609663
-9.4	-0.648	-1.446	0.488	-0.244	-0.488	7.303	-3.907	0.059	-0.122	-0.244	-0.183	6.946	4.572	1.359	0.122	0.122	-0.244	-9.4	-0.648	-1.446	0.488	-0.244	-0.488	2.512	8.424	0.507	-0.305	-0.122	0.061	1.863	9.186	-1.562	0.61	-1.465	-1.404	1506609663
-9.616	-0.733	-1.513	0.549	-0.183	-0.488	7.706	-3.86	-0.142	-0.427	-0.305	0.061	7.057	4.534	1.69	-0.122	0.671	-0.305	-9.616	-0.733	-1.513	0.549	-0.183	-0.488	2.547	8.691	0.298	-0.305	0.122	-0.122	1.492	9.417	-1.708	0.549	-1.465	-1.404	1506609663
-9.749	-0.962	-1.243	0.732	-0.427	-0.488	8.311	-3.914	-0.194	-1.099	-0.122	0.427	7.455	4.706	1.666	-0.305	-0.122	-0.549	-9.749	-0.962	-1.243	0.732	-0.427	-0.488	2.188	8.994	0.252	-0.244	-0.488	-0.061	1.444	9.612	-1.572	0.305	-2.136	-1.404	1506609663
-10.031	-0.446	-1.604	0.549	-0.305	-0.366	8.451	-3.967	-0.431	-1.099	-0.122	0.427	8.018	4.933	2.067	-0.732	-0.366	-0.549	-10.031	-0.446	-1.604	0.549	-0.305	-0.366	2.357	9.136	0.294	-0.305	-0.732	-0.122	1.523	9.859	-1.666	-0.183	-1.953	-1.16	1506609664
-10.324	-0.256	-1.576	0.61	-0.366	0	8.675	-3.914	-0.746	-1.16	0.183	0.122	8.265	5.184	1.875	-0.977	-0.61	-0.366	-10.324	-0.256	-1.576	0.61	-0.366	0	3.06	9.911	0.492	-0.183	-0.854	-0.488	1.312	10.415	-1.424	-1.16	-2.808	-0.916	1506609664
-10.527	0.197	-1.311	0.916	-0.305	0.854	8.92	-4.008	-0.945	-0.977	0.122	0.244	9.001	5.419	1.961	-0.916	-0.366	-0.61	-10.527	0.197	-1.311	0.916	-0.305	0.854	3.003	10.251	0.617	-0.305	-1.16	-0.366	2.035	10.502	-1.403	-1.953	-1.892	-0.732	1506609664
-10.902	-0.255	-0.709	-0.488	-0.183	0.854	8.948	-3.969	-0.924	-0.977	0.122	0.244	9.299	5.532	2.492	-0.793	0.305	-0.671	-10.902	-0.255	-0.709	-0.488	-0.183	0.854	2.329	10.145	0.553	-0.671	-1.16	0.183	3.216	10.544	-0.678	-2.686	-1.831	-0.427	1506609664
-11.086	-2.406	-1.201	-0.977	0.183	0.549	9.015	-4.223	-1.238	-0.916	0.183	0.427	9.17	6.228	2.61	-1.282	-0.061	-0.366	-11.086	-2.406	-1.201	-0.977	0.183	0.549	2.661	11.143	0.851	-0.61	-1.587	0.244	3.917	11.037	-0.129	-3.906	-1.831	0.916	1506609664
-10.081	-3.229	-0.177	0.549	0.061	1.282	9.975	-5.128	-2.111	-0.793	0.488	0.732	9.274	7.062	2.542	-1.343	-0.61	-0.854	-10.081	-3.229	-0.177	0.549	0.061	1.282	3.726	11.806	1.695	0.183	-1.831	-0.488	3.77	11.426	1.839	-5.066	-0.244	3.235	1506609664
-10.445	-2.153	0.778	0.916	-0.427	1.404	9.89	-5.18	-2.188	-0.427	1.77	-0.183	9.216	6.294	3.096	-0.793	-0.61	-0.671	-10.445	-2.153	0.778	0.916	-0.427	1.404	2.805	9.159	2.491	-0.244	-1.404	-0.61	1.901	11.575	0.918	-4.395	-0.977	4.7	1506609664
-10.434	-1.768	0.248	-0.122	-1.343	0.671	9.89	-5.18	-2.188	-0.427	1.77	-0.183	8.207	5.383	3.736	-0.977	-0.305	0.488	-10.434	-1.768	0.248	-0.122	-1.343	0.671	1.166	7.531	2.527	-0.549	0.305	0.427	1.086	11.652	-0.112	-2.502	0.366	4.15	1506609664
-9.251	-1.799	0.354	0	-0.854	0.671	8.447	-4.938	-1.842	-0.183	1.892	-0.61	7.477	5.851	3.332	-1.221	-0.732	0.488	-9.251	-1.799	0.354	0	-0.854	0.671	1.132	9.018	1.946	0.366	-0.244	0.732	0.538	10.776	0.185	-1.648	1.221	3.784	1506609664
-9.009	-1.175	0.389	-0.244	-0.732	0.427	8.502	-4.916	-1.829	-0.488	2.625	-0.427	7.704	6.534	2.608	-1.526	-1.221	0.183	-9.009	-1.175	0.389	-0.244	-0.732	0.427	2.129	9.454	2.121	0.793	-0.854	0	1.267	9.835	0.456	-1.465	2.441	3.723	1506609664
-8.628	-0.882	0.559	-0.793	-0.549	-0.061	7.625	-4.5	-1.047	-0.488	2.625	-0.427	7.271	5.952	2.558	-1.892	-1.038	0.549	-8.628	-0.882	0.559	-0.793	-0.549	-0.061	2.366	8.629	2.257	0.244	-0.183	-0.061	0.852	9.703	1.077	-0.732	3.418	3.296	1506609664
-8.093	-0.846	0.712	-0.61	0.122	0.061	7.211	-4.234	-0.546	0.061	1.831	-0.61	6.809	5.34	3.134	-1.465	-0.61	0.549	-8.093	-0.846	0.712	-0.61	0.122	0.061	2.306	8.498	1.83	0.244	0	0.061	0.169	8.634	1.09	-0.305	3.906	2.319	1506609664
-8.269	-0.687	1.093	0	0.732	0.244	7.299	-4.061	-0.352	0	1.709	-0.366	6.968	5.255	2.992	-1.16	-0.305	0.244	-8.269	-0.687	1.093	0	0.732	0.244	2.736	8.625	1.873	0.244	-0.366	-0.244	-0.858	7.864	0.827	0.183	2.502	1.16	1506609664
-8.884	-0.129	1.096	-0.366	0.854	-0.061	7.157	-3.913	-0.493	0	0.916	-0.244	6.966	4.831	2.85	-0.732	-0.183	0.061	-8.884	-0.129	1.096	-0.366	0.854	-0.061	3.034	8.427	1.955	0.122	-0.183	-0.366	-0.475	7.874	1.235	1.099	1.587	0.366	1506609664
-9.222	0.29	1.014	-1.282	1.038	-0.549	7.449	-3.878	-0.346	0.244	0.793	-0.061	7.229	4.469	3.303	-0.122	-0.122	-0.061	-9.222	0.29	1.014	-1.282	1.038	-0.549	3.011	8.565	1.736	0.122	0.244	-0.244	1.274	7.521	2.606	1.77	1.099	-0.488	1506609664
-10.371	-0.257	0.812	-1.343	0.854	-0.488	7.644	-3.913	-0.158	0.183	0.549	0.183	7.825	4.797	3.366	0.183	0.61	-0.305	-10.371	-0.257	0.812	-1.343	0.854	-0.488	3.269	9.215	1.688	0.122	0.122	-0.244	1.772	7.912	3.339	2.502	-0.671	-1.587	1506609664
-11.153	-0.532	1.219	-0.916	0.061	-0.183	7.931	-4.024	0.031	0.366	-0.488	0.549	8.232	5.02	3.514	0.183	0.549	-0.488	-11.153	-0.532	1.219	-0.916	0.061	-0.183	3.542	9.533	1.744	0.122	0.122	-0.366	2.641	9.88	4.687	0.244	0.916	-1.16	1506609664
-13.476	-1.467	0.333	-1.038	-0.854	-0.244	8.398	-4.103	0.246	0.732	-0.183	0.366	8.62	4.865	3.779	0.488	0.61	-0.427	-13.476	-1.467	0.333	-1.038	-0.854	-0.244	3.436	9.512	1.735	-0.061	0.244	-0.061	4.584	9.877	5.039	-0.244	1.221	0.183	1506609664
-10.572	-1.827	1.253	0.61	-0.183	0.061	8.461	-4.624	0.123	0.977	-0.366	0.732	9.183	5.097	3.844	0.916	1.953	-0.305	-10.572	-1.827	1.253	0.61	-0.183	0.061	3.454	10.429	1.232	0.122	0.854	0.244	3.411	11.049	3.933	2.075	-0.366	-1.526	1506609664
-10.556	-1.426	0.196	0.549	0.122	-0.061	8.729	-5.435	0.438	0.732	-1.099	1.404	9.477	6.1	3.647	0.793	1.526	-0.854	-10.556	-1.426	0.196	0.549	0.122	-0.061	3.222	11.209	1.038	0.366	1.221	0.183	2.123	10.518	3.077	1.038	-0.671	0.122	1506609664
-10.058	-1.099	-0.894	-0.061	-0.122	-0.671	8.982	-5.227	1.046	0.671	-1.038	1.343	9.575	6.464	3.128	1.038	1.404	-0.977	-10.058	-1.099	-0.894	-0.061	-0.122	-0.671	2.791	10.986	1.266	0.122	1.648	0.366	0.811	10.423	1.878	1.831	-1.587	-0.549	1506609664
-9.416	-1.966	-1.446	0	-0.305	-0.366	8.975	-4.884	1.741	0.671	-1.038	1.343	8.867	6.456	3.149	1.648	2.197	-0.671	-9.416	-1.966	-1.446	0	-0.305	-0.366	2.553	10.415	0.947	0.061	2.075	0.366	-0.138	9.777	-0.577	2.258	-2.441	-1.343	1506609664
-9.228	-2.031	-1.604	-0.061	0.061	-0.244	8.748	-4.853	2.015	0.732	-0.671	1.038	7.913	6.288	3.088	1.404	1.526	-0.366	-9.228	-2.031	-1.604	-0.061	0.061	-0.244	1.354	9.301	0.284	-0.122	1.77	0.305	2.345	9.767	-1.535	2.197	-1.465	-1.282	1506609664
-9.257	-2.004	-1.433	0.061	0.122	-0.183	8.748	-4.853	2.015	0.732	-0.366	0.488	7.183	5.941	2.671	0.549	1.77	0.183	-9.257	-2.004	-1.433	0.061	0.122	-0.183	1.068	9.075	-0.243	-0.061	1.953	0.671	1.45	9.723	-0.949	1.282	1.038	-1.282	1506609664
-9.464	-1.664	-1.657	-0.061	0.244	-0.366	8.312	-5.698	1.808	0.244	-0.061	-0.183	7.193	6.136	2.199	0.366	1.526	-0.061	-9.464	-1.664	-1.657	-0.061	0.244	-0.366	1.316	9.683	-0.169	0.244	2.258	0.732	0.821	9.792	-0.995	1.465	-1.282	-1.221	1506609664
-9.294	-1.444	-1.702	-0.244	0.366	-0.488	8.04	-5.784	1.812	0.183	0.305	-0.122	7.373	6.566	2.096	0.366	0.427	-0.183	-9.294	-1.444	-1.702	-0.244	0.366	-0.488	1.371	9.801	0.138	0.61	1.77	0.366	1.17	9.757	-1.779	1.404	-1.648	-1.221	1506609665
-9.171	-1.4	-1.742	-0.427	0.305	-0.61	7.629	-5.231	1.998	0.183	0.305	-0.122	7.407	6.361	2.119	0.061	0.427	0.305	-9.171	-1.4	-1.742	-0.427	0.305	-0.61	1.499	9.18	0.346	0.549	1.648	0.183	1.501	9.697	-1.755	1.465	-0.977	-1.343	1506609665
-9.354	-1.503	-1.808	-0.427	0.122	-0.549	7.44	-4.633	2.26	0.061	-0.244	-0.366	7.025	5.895	2.586	0.122	0.305	0.366	-9.354	-1.503	-1.808	-0.427	0.122	-0.549	1.67	8.781	0.269	0.366	1.648	0.244	1.79	9.531	-1.507	1.282	-0.488	-1.282	1506609665
-9.54	-1.477	-1.672	-0.366	0	-0.427	7.126	-4.433	1.843	-0.122	-0.61	-0.244	6.868	5.643	2.686	0.183	0	0.305	-9.54	-1.477	-1.672	-0.366	0	-0.427	1.769	8.735	0.09	0.366	1.221	0.366	1.73	9.671	-1.377	0.793	-0.183	-1.038	1506609665
-9.577	-1.566	-1.657	-0.305	-0.122	-0.244	7.092	-4.51	1.347	0.122	-0.427	-0.305	7.084	5.523	2.615	0	0.061	0.122	-9.577	-1.566	-1.657	-0.305	-0.122	-0.244	1.829	8.778	-0.048	0.488	1.221	0.549	1.366	9.723	-1.346	0.61	-0.549	-0.916	1506609665
-9.833	-1.675	-1.641	0.061	-0.427	-0.122	7.092	-4.51	1.347	0.122	-0.427	-0.305	7.178	5.614	2.566	-0.305	-0.061	-0.061	-9.833	-1.675	-1.641	0.061	-0.427	-0.122	1.817	9.009	-0.219	0.61	1.343	0.854	1.597	9.714	-1.275	0.183	-0.854	-0.732	1506609665
-9.533	-1.458	-1.751	0.244	-0.549	-0.061	6.924	-4.347	1.523	-0.244	0.305	0.549	7.064	5.816	2.616	-0.427	-0.488	-0.305	-9.533	-1.458	-1.751	0.244	-0.549	-0.061	1.909	9.232	-0.138	0.671	1.221	1.038	1.407	9.92	-1.181	-0.244	-0.427	-0.488	1506609665
-9.103	-1.909	-1.535	0.244	-0.244	0.061	6.904	-4.61	1.558	-0.122	0.183	0.916	6.909	6.187	2.69	-0.488	-0.916	-0.61	-9.103	-1.909	-1.535	0.244	-0.244	0.061	2.541	9.397	0.062	0.732	0.793	0.916	1.026	9.816	-1.792	-0.732	-1.038	-0.427	1506609665
-9.257	-2.541	-1.044	0.793	0.427	0.366	7.113	-5.067	1.032	-0.488	0.122	1.038	6.751	6.453	2.99	-0.61	-0.854	-0.854	-9.257	-2.541	-1.044	0.793	0.427	0.366	3.071	9.68	0.354	0.61	1.099	0.671	0.877	9.472	-2.285	-1.282	-1.282	-0.183	1506609665
-9.739	-2.488	-0.865	0.854	0.305	0.122	7.147	-5.394	0.526	-0.671	0.427	1.282	6.458	6.726	3.262	-0.549	-0.671	-1.16	-9.739	-2.488	-0.865	0.854	0.305	0.122	3.266	9.808	0.669	0.488	0.793	0.488	0.885	9.756	-1.001	-2.136	-1.16	0.427	1506609665
-10.167	-2.608	-0.464	0.427	-0.244	-0.549	7.251	-5.652	0.337	-1.099	0.549	1.648	6.161	6.989	3.517	-0.671	-1.038	-1.77	-10.167	-2.608	-0.464	0.427	-0.244	-0.549	2.915	9.534	1.115	0.549	0.671	0.366	0.729	10.243	-0.29	-2.625	-0.977	0.671	1506609665
-10.609	-3.164	-0.014	0.488	-0.427	-0.61	6.754	-6.206	-0.167	-1.099	0.549	1.648	5.935	7.346	3.758	-0.671	-0.793	-2.075	-10.609	-3.164	-0.014	0.488	-0.427	-0.61	2.664	9.514	1.306	0.61	0.305	0.183	0.315	10.307	-0.544	-2.319	-0.488	0.854	1506609665
-10.371	-3.213	0.166	0.732	-1.038	-0.793	6.45	-6.653	-0.409	-1.099	-0.549	1.892	5.63	7.751	3.683	-0.366	-0.732	-2.197	-10.371	-3.213	0.166	0.732	-1.038	-0.793	2.645	9.624	1.598	0.427	0.061	-0.122	0.723	10.63	0.028	-1.465	1.465	1.16	1506609665
-9.625	-2.528	0.546	0.854	-0.732	-0.671	6.212	-6.875	-0.595	-1.282	0.122	2.075	5.487	8.096	3.633	-0.366	-0.977	-2.258	-9.625	-2.528	0.546	0.854	-0.732	-0.671	2.443	9.54	1.623	0.244	-0.122	-0.366	0.874	10.566	0.589	-0.916	2.38	1.343	1506609665
-9.946	-2.166	0.275	0.793	-0.732	-0.854	6.186	-6.874	-0.583	-1.526	-0.183	1.953	5.609	7.94	3.528	-0.427	-0.977	-2.075	-9.946	-2.166	0.275	0.793	-0.732	-0.854	1.841	9.183	1.549	0.244	-0.183	-0.427	-0.176	10.438	0.726	-1.038	1.343	1.404	1506609665
-9.542	-2.168	0.48	0.854	-0.488	-0.793	6.124	-7.211	-0.546	-1.221	-0.977	1.709	5.923	8.209	3.22	-0.061	-0.549	-1.831	-9.542	-2.168	0.48	0.854	-0.488	-0.793	1.711	9.592	1.617	0.244	-0.488	-0.427	-0.531	10.592	0.623	-1.16	0.427	0.793	1506609665
-9.554	-1.73	0.651	0.671	-0.427	-0.61	6.462	-7.44	-0.36	-0.671	-0.549	1.587	6.059	8.507	3.113	0.122	-0.549	-1.404	-9.554	-1.73	0.651	0.671	-0.427	-0.61	2.279	9.738	1.57	0.061	-0.732	-0.671	0.607	9.872	0.696	-0.793	0.549	0.549	1506609665
-9.527	-1.518	0.876	0.427	-0.427	-0.549	6.351	-7.223	-0.197	-0.61	0.549	1.465	5.967	8.04	3.301	0.244	-0.122	-1.038	-9.527	-1.518	0.876	0.427	-0.427	-0.549	2.406	9.326	1.572	-0.061	-0.305	-0.732	1.546	9.552	0.615	-0.366	1.77	0.183	1506609665
-9.369	-1.465	1.09	0.061	-0.366	-0.305	6.131	-7.388	-0.294	-0.671	0.061	1.282	6.016	7.811	3.519	0.366	0.061	-0.793	-9.369	-1.465	1.09	0.061	-0.366	-0.305	2.259	9.16	1.34	-0.122	-0.488	-0.671	1.547	9.257	0.898	0.061	2.258	-0.183	1506609665
-9.198	-1.286	1.001	-0.305	-0.305	-0.427	6.133	-7.636	-0.361	-0.427	0.183	0.916	6.13	7.98	3.389	0.244	0	-0.549	-9.198	-1.286	1.001	-0.305	-0.305	-0.427	2.619	9.408	1.188	0	-0.488	-0.671	0.941	9.153	1.459	0.671	1.587	-0.305	1506609665
-9.354	-1.351	1.093	-0.61	-0.061	-0.305	6.06	-7.66	-0.41	-0.122	0.122	0.61	6.248	7.97	3.285	0.366	0.427	-0.366	-9.354	-1.351	1.093	-0.61	-0.061	-0.305	3.049	9.483	1.382	0.061	-0.122	-0.732	0.648	9.103	1.597	0.488	1.709	-0.427	1506609665
-9.429	-1.589	1.086	-0.854	0.305	-0.183	5.992	-7.71	-0.392	0.305	-0.244	0.427	6.288	7.968	3.257	0.671	0.549	-0.244	-9.429	-1.589	1.086	-0.854	0.305	-0.183	2.923	9.548	1.376	-0.061	0.122	-0.671	0.964	8.972	1.883	0.549	0.671	-0.732	1506609665
-10.277	-2.031	0.665	-0.793	0.122	-0.305	5.875	-7.63	-0.402	0.366	0.122	0.488	6.86	8.019	3.615	0.427	0.854	0.549	-10.277	-2.031	0.665	-0.793	0.122	-0.305	2.616	9.69	1.296	0	0	-0.732	1.001	9.179	1.987	0.977	-0.488	-0.793	1506609665
-9.85	-2.597	0.894	-0.549	0.305	-0.244	5.709	-7.754	-0.457	0.305	0.244	0.549	6.294	8.159	3.353	0.977	1.038	0	-9.85	-2.597	0.894	-0.549	0.305	-0.244	2.836	9.879	0.962	0.122	0.061	-0.427	0.937	10.28	1.231	1.038	-0.549	-0.732	1506609665
-9.603	-2.486	0.559	-0.488	0.366	-0.122	5.502	-7.637	-0.428	0.244	0.183	0.732	6.139	8.423	3.259	0.854	2.441	0.244	-9.603	-2.486	0.559	-0.488	0.366	-0.122	2.655	9.935	0.973	-0.061	-0.061	-0.61	1.18	10.221	1.237	1.099	-0.793	-0.916	1506609665
-9.439	-2.504	0.203	-0.427	0.244	-0.183	5.374	-7.143	-0.115	0.122	-0.061	0.793	5.774	8.192	3.134	0.854	2.563	0.122	-9.439	-2.504	0.203	-0.427	0.244	-0.183	2.156	9.606	0.73	-0.122	0.244	-0.488	1.422	9.871	1.934	0.793	1.526	-0.549	1506609666
-9.38	-2.607	-0.014	-0.305	0.305	0	5.134	-7.107	0.061	0.366	-0.305	0.793	5.41	7.922	3.409	0.854	1.648	0.061	-9.38	-2.607	-0.014	-0.305	0.305	0	1.893	9.312	0.666	0.122	0.183	-0.366	1.547	9.887	0.613	0.977	-0.549	-0.183	1506609666
-9.52	-2.55	-0.097	-0.366	0.244	0.061	6.356	-7.796	0.401	0.793	0.488	0.061	5.103	8.045	3.262	0.671	0.549	-0.183	-9.52	-2.55	-0.097	-0.366	0.244	0.061	1.86	9.458	0.707	0.183	-0.061	-0.366	1.316	9.989	0.378	0.488	-0.183	0.122	1506609666
-9.592	-2.525	-0.223	-0.549	0.122	0	5.349	-7.811	0.707	0.488	0	0.305	4.902	8.079	3.424	0.854	0.549	-0.122	-9.592	-2.525	-0.223	-0.549	0.122	0	1.721	9.368	0.595	0.244	0.183	-0.427	0.871	9.895	0.004	0.427	0.488	0.183	1506609666
-9.555	-2.562	-0.161	-0.61	0.122	0.061	5.334	-7.699	0.172	0.305	-0.671	0.488	5.131	8.166	3.582	0.549	-0.366	0	-9.555	-2.562	-0.161	-0.61	0.122	0.061	1.433	9.464	0.414	0.244	-0.305	-0.244	0.622	9.95	0.167	0.488	0.366	0.061	1506609666
-9.442	-2.595	-0.14	-0.549	0.183	0.061	5.431	-7.644	-0.033	0.305	-0.366	0.305	5.553	8.302	3.303	0.671	-0.061	0.122	-9.442	-2.595	-0.14	-0.549	0.183	0.061	1.619	9.692	0.587	0.183	-0.427	-0.122	0.569	9.915	0.095	0.366	0	0.061	1506609666
-9.501	-2.652	-0.231	-0.549	0.183	0.061	5.158	-7.886	0.325	0.549	-0.549	-0.061	5.66	8.495	3.24	0.793	0	0.122	-9.501	-2.652	-0.231	-0.549	0.183	0.061	1.651	9.841	0.674	0.122	-0.244	-0.244	0.852	9.861	-0.024	0.427	0.122	0.061	1506609666
-9.539	-2.668	-0.22	-0.488	0.122	0	4.925	-7.904	0.419	0.732	-0.916	-0.183	5.646	8.58	3.004	0.793	-0.244	0.305	-9.539	-2.668	-0.22	-0.488	0.122	0	1.5	9.757	0.683	0.061	-0.427	-0.244	0.88	9.951	-0.224	0.366	0.305	0.122	1506609666
-9.487	-2.637	-0.207	-0.427	0.183	0.122	5.094	-7.997	0.362	0.916	-0.244	-0.488	5.693	8.665	2.931	0.671	0.549	0.549	-9.487	-2.637	-0.207	-0.427	0.183	0.122	1.509	9.722	0.699	-0.183	-0.671	-0.244	0.65	9.921	-0.083	0.305	0.305	0.122	1506609666
-9.472	-2.579	-0.213	-0.366	0.366	0.183	4.648	-8.272	0.335	1.221	0.305	-0.854	5.438	8.782	2.98	0.366	0.854	1.16	-9.472	-2.579	-0.213	-0.366	0.366	0.183	1.451	9.828	0.662	-0.427	-0.61	-0.244	0.647	9.879	-0.006	0.488	0.244	0.122	1506609666
-9.44	-2.395	-0.201	-0.427	0.427	0.183	4.067	-8.376	0.463	1.648	0.061	-1.099	5.649	8.977	2.87	0.183	1.343	1.709	-9.44	-2.395	-0.201	-0.427	0.427	0.183	1.148	9.971	0.859	-0.793	-0.916	-0.305	0.874	9.88	-0.054	0.427	0	0.244	1506609666
-9.445	-2.062	-0.153	-0.549	0.488	0.183	3.525	-8.351	0.632	1.892	0.244	-0.977	5.629	8.831	2.687	0.366	1.709	2.441	-9.445	-2.062	-0.153	-0.549	0.488	0.183	1.119	9.915	1.084	-1.16	-1.343	-0.366	1.081	9.839	-0.132	0.183	-0.061	0.366	1506609666
-9.692	-1.973	-0.224	-0.61	0.305	0.244	2.998	-8.209	0.83	1.892	0.244	-0.977	5.672	8.488	2.641	0.793	1.587	2.869	-9.692	-1.973	-0.224	-0.61	0.305	0.244	1.596	9.881	1.183	-1.343	-1.282	-0.366	1.052	9.719	-0.152	0.183	0.061	0.366	1506609666
-9.721	-1.931	-0.285	-0.916	0.366	0.305	2.68	-8.311	0.66	1.526	-0.305	0.732	6.108	7.782	2.806	1.526	1.892	2.686	-9.721	-1.931	-0.285	-0.916	0.366	0.305	2.433	9.807	1.138	-1.343	-0.732	-0.183	1.073	9.872	-0.123	0.122	0.305	0.244	1506609666
-9.898	-1.899	-0.646	-1.16	0.061	0.183	3.007	-8.452	0.784	1.465	-0.122	1.892	6.532	6.832	2.878	2.38	1.221	2.136	-9.898	-1.899	-0.646	-1.16	0.061	0.183	3.011	9.42	1.132	-1.038	0.183	0	0.821	9.847	-0.356	0.671	0.305	0.122	1506609666
-9.647	-1.845	-1.014	-1.709	0.122	-0.244	3.07	-8.63	0.656	1.465	-0.122	1.892	7.076	6.124	2.876	3.174	1.221	1.77	-9.647	-1.845	-1.014	-1.709	0.122	-0.244	3.284	9.162	1.017	-0.671	0.854	0.122	0.683	10.011	-0.805	1.16	0.244	-0.244	1506609666
-9.561	-1.824	-1.45	-2.197	0.122	-0.61	3.289	-9.073	0.537	0.977	-1.404	3.662	7.346	5.856	2.509	3.845	1.648	1.465	-9.561	-1.824	-1.45	-2.197	0.122	-0.61	3.57	9.185	0.822	-0.244	1.587	0.061	0.508	10.031	-0.902	1.343	0.488	-0.671	1506609666
-9.576	-1.573	-1.954	-2.625	0	-0.61	3.296	-9.398	0.461	0.977	-1.404	3.662	7.393	5.841	1.89	4.395	1.77	1.221	-9.576	-1.573	-1.954	-2.625	0	-0.61	3.744	9.222	0.657	0.061	2.075	-0.122	1.242	9.973	-1.403	1.343	0.305	-0.427	1506609666
-9.434	-1.357	-2.035	-2.869	-0.122	-0.488	3.42	-9.239	0.548	1.099	-2.808	3.906	7.468	5.803	1.398	4.7	2.136	0.916	-9.434	-1.357	-2.035	-2.869	-0.122	-0.488	3.344	8.903	0.516	0.183	2.991	-0.244	1.601	9.862	-1.686	1.038	1.587	-0.488	1506609666
-9.805	-1.012	-2.193	-3.296	-0.061	-0.305	3.393	-9.044	0.684	0.977	-3.296	3.54	7.507	5.644	1.329	4.944	2.869	0.671	-9.805	-1.012	-2.193	-3.296	-0.061	-0.305	2.417	8.763	0.106	0.366	4.028	0.122	2.138	9.622	-1.604	1.16	1.709	-0.549	1506609666
-9.957	-0.702	-2.314	-4.089	-0.183	-0.305	3.366	-9.399	0.817	0.977	-3.296	3.54	7.533	5.722	1.105	4.761	3.174	0.366	-9.957	-0.702	-2.314	-4.089	-0.183	-0.305	1.548	9.14	-0.358	0.793	3.906	0.61	2.656	9.757	-1.434	0.732	2.258	-0.366	1506609666
-9.795	-0.727	-2.586	-4.639	-0.244	-0.305	3.382	-9.696	1.086	0.854	-3.479	3.296	7.769	6.099	0.798	3.967	3.113	0.122	-9.795	-0.727	-2.586	-4.639	-0.244	-0.305	1.398	9.568	-0.335	1.343	3.296	0.732	2.498	9.759	-1.61	0.549	2.258	-0.366	1506609666
-9.679	-0.908	-2.975	-5.005	-0.366	-0.427	3.296	-9.384	1.178	1.038	-4.639	2.441	8.053	6.444	0.538	3.357	2.502	0.183	-9.679	-0.908	-2.975	-5.005	-0.366	-0.427	2.066	9.698	0.03	1.77	3.418	0.61	2.239	9.637	-1.883	0.427	2.686	-0.488	1506609666
-9.554	-0.975	-3.305	-5.554	-0.671	-0.61	3.216	-8.899	1.163	1.16	-5.31	1.648	8.382	6.532	0.402	3.418	2.441	0.488	-9.554	-0.975	-3.305	-5.554	-0.671	-0.61	2.707	9.672	0.055	1.709	3.906	0.549	2.501	9.603	-2.37	0.183	3.418	-0.61	1506609666
-9.503	-1.189	-3.606	-6.042	-0.793	-0.671	2.893	-8.827	0.892	1.404	-5.676	0.793	8.399	6.487	0.313	4.028	3.235	0.671	-9.503	-1.189	-3.606	-6.042	-0.793	-0.671	3.07	9.609	-0.361	1.404	4.517	0.549	2.116	9.609	-2.464	0.122	4.089	-0.732	1506609667
-9.534	-1.467	-3.896	-6.47	-1.099	-0.732	2.559	-8.917	0.45	1.709	-6.348	0.183	7.836	6.407	0.193	4.517	3.906	0.549	-9.534	-1.467	-3.896	-6.47	-1.099	-0.732	3.07	9.621	-0.872	1.16	5.066	0.549	1.846	9.74	-2.446	-0.061	4.272	-0.732	1506609667
-9.397	-1.695	-4.134	-6.775	-1.343	-0.916	2.241	-8.891	0.128	1.709	-6.348	0.183	7.338	6.4	0.158	4.7	4.272	0.122	-9.397	-1.695	-4.134	-6.775	-1.343	-0.916	2.732	9.615	-1.237	1.099	5.615	0.488	1.707	9.839	-2.474	-0.427	4.456	-0.671	1506609667
-9.183	-1.901	-4.396	-6.836	-1.404	-1.099	1.927	-8.863	-0.099	1.587	-6.836	-0.549	7.035	6.533	0.01	4.578	4.395	-0.183	-9.183	-1.901	-4.396	-6.836	-1.404	-1.099	2.379	9.839	-1.537	0.977	5.798	0.305	1.211	9.874	-2.62	-0.671	4.7	-0.671	1506609667
-9.135	-2.027	-4.431	-6.775	-1.465	-1.16	1.602	-8.878	-0.199	1.587	-6.836	-0.549	6.867	6.706	-0.178	4.211	4.089	-0.549	-9.135	-2.027	-4.431	-6.775	-1.465	-1.16	1.981	10.088	-1.768	0.854	5.92	0.122	1.025	9.836	-2.858	-0.854	4.7	-0.732	1506609667
-9.052	-2.18	-4.421	-6.653	-1.526	-1.221	1.239	-8.614	-0.19	1.587	-6.836	-0.549	7.165	6.717	-0.288	4.028	4.089	-0.916	-9.052	-2.18	-4.421	-6.653	-1.526	-1.221	1.53	10.025	-1.848	0.793	5.92	0.061	1.029	9.789	-2.871	-1.038	4.761	-0.732	1506609667
-8.849	-2.291	-4.421	-6.226	-1.404	-1.282	1.107	-8.247	-0.068	1.526	-6.714	0.671	7.418	6.724	-0.464	4.028	4.395	-1.038	-8.849	-2.291	-4.421	-6.226	-1.404	-1.282	1.041	10.001	-1.921	0.488	6.042	0.122	0.548	9.772	-2.806	-0.977	4.944	-0.793	1506609667
-8.634	-2.205	-4.503	-5.859	-1.404	-1.404	1.205	-8.102	-0.023	1.465	-6.653	1.77	7.376	6.832	-0.476	3.845	4.395	-1.099	-8.634	-2.205	-4.503	-5.859	-1.404	-1.404	0.536	10.003	-1.906	0.366	5.798	0.183	0.116	9.789	-2.59	-1.099	4.272	-0.854	1506609667
-8.959	-2.36	-3.992	-5.676	-1.953	-1.343	1.205	-8.102	-0.023	1.465	-6.653	1.77	7.1	6.907	-0.404	3.418	4.089	-1.099	-8.959	-2.36	-3.992	-5.676	-1.953	-1.343	-0.019	9.744	-1.686	0.488	5.127	0.122	-0.044	9.862	-2.174	-1.587	3.601	-0.854	1506609667
-9.201	-2.594	-2.698	-5.371	-1.953	-0.977	2.327	-8.776	-0.121	1.099	-5.554	3.662	6.746	6.997	-0.409	2.747	3.357	-0.977	-9.201	-2.594	-2.698	-5.371	-1.953	-0.977	-0.269	9.653	-1.239	0.549	4.456	0.244	-0.145	9.842	-1.602	-2.014	3.418	-0.671	1506609667
-9.371	-2.762	-2.23	-4.578	-1.831	-0.549	2.974	-9.166	-0.114	0.732	-5.432	4.089	6.566	7.277	-0.2	2.441	3.296	-0.977	-9.371	-2.762	-2.23	-4.578	-1.831	-0.549	-0.294	9.646	-0.536	0.244	4.395	0.427	0.203	9.801	-0.242	-2.197	3.174	-0.488	1506609667
-10.087	-3.118	-0.711	-3.54	-1.831	-0.183	3.514	-9.528	-0.255	0.61	-5.31	3.845	6.327	7.8	0.033	2.197	3.601	-0.977	-10.087	-3.118	-0.711	-3.54	-1.831	-0.183	-0.598	9.68	1.02	0.916	4.395	0.916	2.067	10.21	1	-3.723	4.639	0.122	1506609667
-11.397	-2.933	-0.049	-3.784	-2.747	0.183	3.901	-10.191	-0.746	0.61	-5.31	3.845	6.008	8.94	0.232	1.953	3.784	-0.977	-11.397	-2.933	-0.049	-3.784	-2.747	0.183	0.237	10.494	2.034	1.465	4.395	0.854	3.797	10.119	1.042	-3.723	6.592	1.526	1506609667
-10.965	-2.517	-0.234	-3.784	-2.991	0.183	4.268	-10.468	-1.237	1.038	-4.333	2.686	5.513	10.139	0.367	1.77	3.235	-0.671	-10.965	-2.517	-0.234	-3.784	-2.991	0.183	1.146	11.037	2.968	1.709	4.822	0.122	3.78	9.266	-0.221	-0.61	6.531	2.441	1506609667
-9.818	-2.42	0.053	-3.601	-1.709	0.366	4.544	-10.036	-1.477	0.549	-3.845	1.831	4.912	10.616	0.465	1.831	2.258	-0.305	-9.818	-2.42	0.053	-3.601	-1.709	0.366	1.249	10.844	3.012	1.221	4.7	-0.427	5.259	9.253	-1.725	3.235	8.972	2.258	1506609667
-9.466	-2.239	-0.03	-4.089	-1.16	0.183	4.234	-9.256	-1.657	0.183	-3.723	0.427	4.427	10.113	0.91	2.441	2.502	0.061	-9.466	-2.239	-0.03	-4.089	-1.16	0.183	0.589	9.799	2.426	-0.183	3.662	-0.183	4.557	11.021	-2.272	2.563	13.123	3.296	1506609667
-8.475	-1.497	-0.407	-5.493	-2.014	-0.305	3.555	-8.713	-1.684	0	-4.517	-0.977	3.545	9.266	1.318	2.686	2.991	0.061	-8.475	-1.497	-0.407	-5.493	-2.014	-0.305	0.598	9.183	1.987	-0.488	3.052	-0.244	0.958	11.633	-2.111	1.648	12.634	5.066	1506609667
-8.236	-0.922	-0.395	-5.31	-1.038	-0.488	3.164	-8.185	-1.247	-0.488	-4.272	-1.587	2.757	8.716	1.487	2.319	2.686	-0.61	-8.236	-0.922	-0.395	-5.31	-1.038	-0.488	0.854	8.91	1.919	-0.366	3.54	-0.366	-1.276	11.49	-0.727	2.258	9.705	5.798	1506609667
-9.442	-1.043	-0.639	-5.066	-1.038	0	2.812	-8.201	-0.816	-0.793	-3.601	-1.709	2.696	8.418	1.418	1.831	2.563	-1.587	-9.442	-1.043	-0.639	-5.066	-1.038	0	0.707	8.781	1.963	-0.183	3.662	-0.366	-1.224	11.041	-1.258	0.61	7.385	4.7	1506609667
-9.841	-1.15	-0.312	-4.517	-0.854	0.488	2.353	-8.89	-0.56	-0.732	-3.174	-1.709	2.994	8.457	1.248	1.77	2.747	-2.136	-9.841	-1.15	-0.312	-4.517	-0.854	0.488	0.75	9.173	1.909	0	2.93	-0.244	-0.109	10.192	-1.243	0.244	5.554	3.967	1506609667
-9.639	-0.648	0.292	-3.601	-0.122	1.16	2.019	-9.561	-0.328	-0.671	-2.93	-1.587	3.577	8.88	1.208	2.014	2.747	-2.625	-9.639	-0.648	0.292	-3.601	-0.122	1.16	0.845	9.453	1.899	0.061	2.747	-0.183	1.488	8.975	-0.883	2.075	7.019	2.808	1506609667
-8.934	-0.179	-0.489	-3.845	-0.061	0.793	2.085	-9.495	0.318	-0.854	-2.38	-1.221	4.331	9.051	1.352	2.136	3.235	-2.747	-8.934	-0.179	-0.489	-3.845	-0.061	0.793	0.584	9.193	2.059	0.122	3.296	-0.061	1.962	8.611	-0.367	3.235	7.263	1.404	1506609667
-8.823	-0.218	-0.462	-4.456	-0.122	0.793	2.134	-9.323	1.086	-1.038	-1.343	-0.732	4.739	9.137	1.358	1.892	3.479	-2.319	-8.823	-0.218	-0.462	-4.456	-0.122	0.793	0.183	9.186	2.055	0.427	3.174	0.183	0.819	8.503	0.967	2.686	4.517	0.366	1506609667
-11.139	-1.973	-0.307	-4.333	-0.427	0.488	1.931	-9.05	1.688	-1.038	-1.343	-0.732	4.947	9.167	1.382	1.526	3.296	-1.77	-11.139	-1.973	-0.307	-4.333	-0.427	0.488	0.183	9.186	2.055	0.427	3.174	0.183	1.258	8.463	2.744	0.183	0.122	-0.488	1506609667
-11.177	-4.288	-0.583	-2.93	-1.343	0.061	1.165	-9.064	1.55	0.366	-2.075	-0.549	5.085	9.101	1.219	1.404	2.991	-1.099	-11.177	-4.288	-0.583	-2.93	-1.343	0.061	0.183	9.186	2.055	0.427	3.174	0.183	-1.658	9.982	0.354	1.953	-1.16	-2.441	1506609667
-10.231	-2.614	-0.34	-2.991	-0.244	0.183	0.425	-10.24	0.468	1.709	-4.761	-0.61	5.221	10.239	0.969	1.221	2.808	-0.977	-10.231	-2.614	-0.34	-2.991	-0.244	0.183	0.183	9.186	2.055	0.427	3.174	0.183	3.76	13.037	1.934	-0.793	-0.061	0.305	1506609668
-10.523	-2.4	-1.654	-3.479	-0.488	-0.305	1.218	-10.18	0.187	1.709	-4.761	-0.61	5.815	11.533	0.904	0.977	3.723	-1.343	-10.523	-2.4	-1.654	-3.479	-0.488	-0.305	0.63	11.996	0.958	0.977	4.944	0.854	-0.037	10.28	0.227	2.38	0.183	-1.77	1506609668
-9.984	-2.279	-1.802	-2.991	0.122	0.061	1.839	-9.25	0.592	0.977	-3.174	0.122	5.857	11.41	0.624	0.854	4.395	-0.61	-9.984	-2.279	-1.802	-2.991	0.122	0.061	-0.921	11.484	1.153	0.488	4.578	1.404	0.573	10.725	-1.617	2.014	1.404	-2.014	1506609668
-9.494	-1.503	-1.767	-3.052	0.183	-0.061	1.286	-9.387	0.281	0.977	-4.028	-0.183	5.04	11.682	0.209	0.183	4.028	0.671	-9.494	-1.503	-1.767	-3.052	0.183	-0.061	-1.573	11.594	0.842	0.244	3.418	1.831	1.509	10.424	-1.715	1.77	1.099	-2.136	1506609668
-9.158	-1.515	-1.786	-2.93	0.305	-0.183	1.538	-9.002	0.26	0.977	-4.028	-0.183	4.326	11.472	-0.059	-0.61	2.93	1.16	-9.158	-1.515	-1.786	-2.93	0.305	-0.183	-1.208	10.811	1.022	0.244	2.441	1.77	1.589	10.037	-1.938	1.892	1.16	-2.258	1506609668
-9.009	-1.894	-1.796	-2.502	0	-0.061	1.833	-7.775	0.463	0.854	-3.235	0.183	3.833	9.964	-0.339	-0.854	2.319	1.77	-9.009	-1.894	-1.796	-2.502	0	-0.061	-0.69	9.38	0.895	-0.061	1.953	1.709	1.775	9.756	-1.742	1.77	1.77	-2.136	1506609668
-8.995	-1.954	-1.737	-2.197	-0.427	-0.061	1.857	-7.218	0.669	0.488	-2.991	0.244	3.49	8.731	-0.542	-0.671	2.197	2.075	-8.995	-1.954	-1.737	-2.197	-0.427	-0.061	-0.272	8.495	0.568	-0.366	1.587	1.709	1.53	9.463	-1.188	1.404	1.648	-1.892	1506609668
-9.156	-1.766	-1.839	-1.892	-0.61	-0.183	1.859	-7.419	0.839	0.488	-2.991	0.244	3.263	8.065	-0.645	-0.488	2.258	1.709	-9.156	-1.766	-1.839	-1.892	-0.61	-0.183	-0.023	8.344	0.275	-0.244	1.831	1.831	1.322	9.252	-1.416	1.343	1.343	-1.587	1506609668
-9.359	-1.613	-1.928	-1.77	-0.854	-0.305	1.987	-7.674	0.95	0.549	-2.869	0.427	3.418	7.911	-0.763	-0.549	2.197	1.16	-9.359	-1.613	-1.928	-1.77	-0.854	-0.305	0.263	8.521	0.08	0.122	2.258	1.648	1.037	9.432	-1.421	1.038	1.343	-1.404	1506609668
-9.771	-1.445	-1.92	-1.648	-0.732	-0.244	1.987	-7.674	0.95	0.427	-2.747	0.732	3.848	7.935	-0.995	-0.732	1.953	0.916	-9.771	-1.445	-1.92	-1.648	-0.732	-0.244	0.443	8.876	0.063	0.549	2.197	1.404	0.739	9.545	-1.515	0.488	1.038	-1.282	1506609668
-9.743	-1.412	-1.805	-1.587	-0.793	-0.366	2.541	-8.501	1.507	-0.122	-2.136	1.16	4.326	8.183	-1.276	-0.549	1.221	0.916	-9.743	-1.412	-1.805	-1.587	-0.793	-0.366	0.914	9.533	0.08	0.793	2.136	1.16	0.896	9.862	-1.767	0.183	0.854	-1.099	1506609668
-9.709	-1.425	-1.756	-1.16	-0.61	-0.305	2.601	-9.087	1.833	-0.488	-0.916	1.16	4.991	8.582	-1.388	-0.061	1.16	0.793	-9.709	-1.425	-1.756	-1.16	-0.61	-0.305	1.584	10.084	0.243	1.038	2.136	0.61	0.858	9.824	-2.098	-0.244	0.427	-1.038	1506609668
-10.025	-1.04	-2.018	-0.854	-0.793	-0.305	2.55	-9.371	1.975	-0.244	-1.221	0.671	5.21	8.658	-1.195	0.732	1.16	0.854	-10.025	-1.04	-2.018	-0.854	-0.793	-0.305	1.928	10.107	0.397	1.038	2.136	0.061	0.793	9.813	-2.046	-0.427	0.61	-0.977	1506609668
-10.232	-0.895	-2.123	-0.549	-0.854	-0.305	2.591	-9.639	1.926	-0.244	-1.587	0.183	5.145	8.705	-0.827	1.343	1.038	0.916	-10.232	-0.895	-2.123	-0.549	-0.854	-0.305	1.922	10.086	0.292	0.793	1.892	-0.244	0.167	10.249	-2.407	-0.854	0.183	-1.221	1506609668
-10.172	-0.717	-2.005	-0.305	-0.671	0	2.645	-9.966	1.872	-0.305	-1.099	0.061	4.999	8.878	-0.134	1.709	1.221	0.732	-10.172	-0.717	-2.005	-0.305	-0.671	0	1.512	10.198	0.067	0.793	1.404	-0.305	0.445	10.408	-2.401	-0.854	0.061	-1.465	1506609668
-10.265	-0.614	-1.58	-0.427	-0.732	0.305	2.644	-9.865	1.973	-0.549	-0.549	0.122	4.852	9.18	0.743	1.77	1.099	0.427	-10.265	-0.614	-1.58	-0.427	-0.732	0.305	0.945	10.235	-0.161	0.427	0.732	-0.183	0.906	10.348	-2.245	-1.221	-0.244	-1.404	1506609668
-10.402	-1.209	-0.81	-0.793	-0.183	0.427	2.748	-9.857	2.056	-0.671	0.549	0.366	4.505	9.612	1.126	1.16	0.305	0.305	-10.402	-1.209	-0.81	-0.793	-0.183	0.427	1.013	10.493	0.267	0.427	0.122	-0.244	1.005	10.488	-1.384	-1.526	-0.061	-1.282	1506609668
-10.904	-2.324	-0.348	-0.916	0.244	0.183	2.662	-10.268	1.788	-0.671	0.549	0.366	4.345	10.082	1.257	0.488	-0.732	0.244	-10.904	-2.324	-0.348	-0.916	0.244	0.183	1.891	11.021	1.329	0.549	-0.122	-0.549	0.437	10.891	-0.608	-2.38	0.122	-0.671	1506609668
-10.127	-3.408	0.313	-0.916	0.122	0.305	2.43	-10.721	1.314	-0.427	1.282	0.488	4.392	10.645	1.463	0.427	-0.916	-0.061	-10.127	-3.408	0.313	-0.916	0.122	0.305	2.329	11.228	2.098	0.61	0.061	-0.732	1.412	11.125	-0.014	-3.174	0.427	0.427	1506609668
-8.709	-2.988	1.86	-0.061	0.732	0.793	2.156	-9.814	0.613	0.122	1.16	0.305	4.654	10.277	2.102	0.793	0	-0.244	-8.709	-2.988	1.86	-0.061	0.732	0.793	1.628	9.74	2.48	-0.122	0.183	-0.549	1.944	9.63	0.489	-3.601	1.038	2.502	1506609668
-9.762	-2.517	2.065	0.244	0.061	0.549	1.958	-8.283	0.029	0.732	-0.244	-1.343	4.333	9.147	2.708	0.793	0.977	0.427	-9.762	-2.517	2.065	0.244	0.061	0.549	0.611	8.228	3.005	-0.427	0.671	-0.061	1.358	9.02	1.376	-2.136	2.258	3.723	1506609668
-10.133	-2.603	1.292	-0.427	-0.427	-0.122	1.544	-8.384	-0.707	0.732	-0.244	-1.343	3.443	9.199	2.585	-0.061	0.61	0.854	-10.133	-2.603	1.292	-0.427	-0.427	-0.122	0.463	8.984	3.183	0	1.404	0.366	-1.518	10.588	1.431	-2.258	1.099	3.906	1506609668
-9.459	-2.531	1.306	-0.366	0.061	-0.305	1.294	-9.464	-1.479	1.526	-0.61	-0.977	2.812	10.664	1.93	-1.282	-0.732	0.549	-9.459	-2.531	1.306	-0.366	0.061	-0.305	0.933	10.77	3.224	0.916	1.282	-0.122	-1.165	10.301	0.618	-1.221	-0.977	3.662	1506609668
-9.369	-2.122	1.274	-0.244	0.061	-0.366	1.353	-8.958	-1.948	1.221	-0.427	-0.61	3.238	10.77	1.659	-1.221	-0.977	0.305	-9.369	-2.122	1.274	-0.244	0.061	-0.366	0.61	10.036	3.445	0.305	0.122	-0.183	-0.03	10.3	0.849	-0.183	1.831	3.418	1506609668
-8.937	-1.79	0.916	-0.61	-0.244	-0.549	1.425	-8.088	-2.219	0.427	-0.61	-0.793	3.511	9.458	1.808	-0.122	-0.061	0.854	-8.937	-1.79	0.916	-0.61	-0.244	-0.549	0.675	8.878	3.095	-0.732	-0.244	0.061	-0.163	10.122	1.091	0.61	2.93	3.235	1506609668
-9.001	-1.407	1.03	-0.122	0.122	-0.061	1.518	-8.129	-2.19	-0.183	0.061	-0.732	3.068	9.004	1.785	-0.061	0.488	0.977	-9.001	-1.407	1.03	-0.122	0.122	-0.061	1.093	8.814	2.762	-0.793	0.061	-0.244	0.884	9.033	1.602	1.709	4.211	2.991	1506609669
-9.365	-0.813	1.006	-0.244	0.793	0.183	1.375	-8.342	-2.04	-0.183	0.061	-0.732	2.509	8.775	1.59	-0.488	0	0.427	-9.365	-0.813	1.006	-0.244	0.793	0.183	1.183	8.9	2.682	-0.366	0.122	-0.488	0.531	9.426	1.43	2.502	4.211	2.197	1506609669
-9.363	-0.47	0.445	-0.488	0.793	0.183	1.29	-8.924	-1.738	-0.427	0.488	-0.61	2.521	8.616	1.339	-0.366	-0.366	-0.305	-9.363	-0.47	0.445	-0.488	0.793	0.183	1.364	9.262	2.79	0	0.061	-0.488	-0.693	9.341	1.068	2.38	2.014	1.465	1506609669
-9.487	-0.763	0.368	-0.793	0.488	0.122	1.333	-9.284	-1.507	-0.549	0.061	-0.244	3.118	8.768	1.308	0.122	0.061	-0.977	-9.487	-0.763	0.368	-0.793	0.488	0.122	1.537	9.288	2.829	-0.122	-0.305	-0.488	0.362	9.092	2.092	2.258	1.343	0.732	1506609669
-9.572	-1.11	0.729	-0.793	0.549	0.183	1.352	-9.28	-1.215	-0.61	-0.366	-0.549	3.744	8.556	1.604	0.732	0.732	-1.16	-9.572	-1.11	0.729	-0.793	0.549	0.183	1.337	8.92	2.729	-0.427	-0.61	-0.427	1.012	9.264	1.958	1.526	1.709	-0.183	1506609669
-9.813	-1.154	0.67	-0.61	0.671	0	1.288	-9.442	-0.959	-0.488	-0.793	-0.732	4.043	8.579	1.95	0.854	1.038	-1.16	-9.813	-1.154	0.67	-0.61	0.671	0	1.262	9.08	2.454	-0.305	-0.61	-0.183	1.895	9.288	2.418	0.671	0.488	-0.183	1506609669
-11.2	-1.656	0.508	-0.732	0.244	-0.244	1.408	-9.449	-0.546	-0.488	-0.793	-0.732	4.169	9.037	2.101	0.488	0.671	-1.343	-11.2	-1.656	0.508	-0.732	0.244	-0.244	1.638	9.616	2.433	0.183	-0.366	-0.305	1.906	9.671	1.736	0.366	-0.916	-0.244	1506609669
-10.237	-2.284	0.418	-0.732	-0.061	-0.244	1.357	-9.562	-0.322	-0.427	-0.61	-0.427	4.392	9.487	1.973	0.427	-0.061	-1.343	-10.237	-2.284	0.418	-0.732	-0.061	-0.244	1.991	10.185	2.615	0.366	-0.122	-0.305	0.262	10.393	0.274	1.16	-1.404	-1.282	1506609669
-9.611	-1.992	0.475	-0.183	0.183	0.122	1.292	-9.484	-0.331	-0.305	-0.366	0.732	4.916	9.847	1.873	0.732	0.244	-1.221	-9.611	-1.992	0.475	-0.183	0.183	0.122	1.897	10.239	2.59	0.122	0	-0.244	0.961	10.602	1.193	1.221	-1.16	-1.282	1506609669
-9.622	-1.604	-0.15	-0.183	0.244	0	1.446	-9.004	-0.209	-0.305	-0.366	0.732	5.151	9.774	2.059	1.099	1.221	-0.854	-9.622	-1.604	-0.15	-0.183	0.244	0	1.304	9.862	2.663	-0.183	0.671	0.122	2.97	10.063	1.128	1.038	-2.686	-0.427	1506609669
-9.436	-1.931	-0.746	-0.183	0.427	0	1.587	-9.116	-0.017	-0.061	-0.244	1.343	4.712	10.009	2.052	0.793	1.099	-0.366	-9.436	-1.931	-0.746	-0.183	0.427	0	0.682	9.983	2.458	0	0.549	0.305	1.433	9.825	-0.14	1.099	-0.671	-0.916	1506609669
-9.374	-2.205	-1.177	-0.305	0.183	0	1.613	-8.977	0.066	0.366	-0.732	1.16	4.368	10.025	1.918	0.244	0.61	0.061	-9.374	-2.205	-1.177	-0.305	0.183	0	0.457	9.631	2.229	0.061	0.061	0.366	1.955	9.752	-0.916	0.793	-1.282	-0.671	1506609669
-9.593	-2.479	-1.464	0.061	0.061	0.183	1.613	-8.977	0.066	0.366	-0.732	1.16	4.023	9.306	1.603	0.061	0.427	0.305	-9.593	-2.479	-1.464	0.061	0.061	0.183	0.467	9.021	1.778	-0.061	0.183	0.61	1.455	9.671	-1.089	0.916	-0.305	-0.732	1506609669
-9.755	-2.402	-1.526	0.305	0.244	0.488	2.073	-8.792	-0.081	0.488	-1.465	0	3.725	8.904	1.102	-0.061	0.061	0.366	-9.755	-2.402	-1.526	0.305	0.244	0.488	0.228	9.123	1.148	-0.305	0.61	0.916	1.48	9.883	-1.192	0.671	-0.183	-0.549	1506609669
-9.854	-1.887	-1.601	0.061	0.366	0.366	2.287	-9.333	-0.089	0.488	-1.465	0	3.71	9.171	0.395	-0.488	0.793	0	-9.854	-1.887	-1.601	0.061	0.366	0.366	0.061	9.767	0.967	0.244	1.038	0.977	1.445	9.964	-1.267	0.488	-0.732	-0.305	1506609669
-9.811	-1.729	-1.609	-0.061	0.122	0.122	2.367	-9.539	0.261	-0.244	0.183	-0.427	3.451	9.628	-0.36	-0.732	0.732	-0.427	-9.811	-1.729	-1.609	-0.061	0.122	0.122	0.159	10.255	1.182	0.916	0.916	0.549	1.046	9.934	-1.693	0.549	-0.977	-0.366	1506609669
-9.343	-1.864	-1.811	0	0.061	-0.061	2.198	-9.025	0.591	-0.244	0.183	-0.427	3.4	9.555	-0.902	-0.671	-0.366	-0.366	-9.343	-1.864	-1.811	0	0.061	-0.061	0.138	9.89	1.361	0.793	0.183	0.244	1.156	9.86	-1.895	0.61	-0.549	-0.549	1506609669
-9.483	-2.129	-1.832	0.427	-0.183	0	1.971	-8.65	0.791	-0.244	0.549	-0.977	3.537	9.048	-0.864	0	-0.793	0.183	-9.483	-2.129	-1.832	0.427	-0.183	0	0.2	9.44	1.34	0.366	-0.183	0.122	1.233	9.635	-2.07	0.793	0.122	-0.61	1506609669
-9.775	-1.997	-1.507	0.549	-0.305	0.061	1.614	-8.765	0.78	-0.244	0.549	-0.977	3.578	8.988	-0.567	0.427	-0.61	0.488	-9.775	-1.997	-1.507	0.549	-0.305	0.061	0.348	9.405	1.087	0.305	-0.427	-0.061	1.421	9.723	-1.964	0.549	-0.122	-0.488	1506609669
-9.86	-1.599	-1.469	0.549	-0.488	-0.061	1.541	-8.976	0.657	-0.061	0.366	-0.977	3.447	9.058	-0.181	0.427	-0.488	0.427	-9.86	-1.599	-1.469	0.549	-0.488	-0.061	0.414	9.467	0.828	0.366	-0.244	-0.122	1.068	9.971	-1.294	-0.061	-0.183	-0.244	1506609669
-9.735	-1.318	-1.449	0.488	-0.488	-0.183	1.573	-9.002	0.662	-0.427	1.099	-0.427	3.418	9.209	0.075	0.122	-0.61	0.244	-9.735	-1.318	-1.449	0.488	-0.488	-0.183	0.49	9.659	0.705	0.488	-0.427	-0.244	1.302	9.972	-1.138	-0.549	-0.916	-0.061	1506609669
-9.844	-1.306	-1.457	0.427	-0.549	-0.122	1.489	-8.874	0.658	-0.488	1.465	-0.244	3.49	9.282	0.156	-0.122	-0.916	0.122	-9.844	-1.306	-1.457	0.427	-0.549	-0.122	0.876	9.765	0.583	0.366	-0.854	-0.305	1.438	9.768	-1.873	-0.61	-0.305	-0.122	1506609669
-9.802	-1.207	-1.243	0.244	-0.244	0.122	1.364	-8.873	0.591	-0.427	1.465	0	3.61	9.234	0.251	0	-1.099	-0.122	-9.802	-1.207	-1.243	0.244	-0.244	0.122	1.448	9.948	0.547	0.183	-0.793	-0.305	1.45	9.814	-1.567	-0.732	-0.183	0	1506609669
-9.787	-0.922	-0.898	0.122	-0.061	0.183	1.375	-8.997	0.463	-0.366	1.282	0.244	3.796	9.375	0.419	0.244	-0.916	-0.549	-9.787	-0.922	-0.898	0.122	-0.061	0.183	1.739	10.095	0.624	0.183	-0.427	-0.305	1.688	9.838	-1.436	-0.916	-0.488	0.061	1506609669
-9.867	-0.943	-0.731	-0.183	0.183	0	1.513	-9.014	0.295	-0.366	1.282	0.244	3.92	9.544	0.688	0.244	-0.671	-0.977	-9.867	-0.943	-0.731	-0.183	0.183	0	1.759	10.121	0.809	0.366	-0.122	-0.305	1.476	9.826	-1.615	-0.793	-0.427	-0.061	1506609669
-9.884	-1.251	-0.689	-0.244	0.122	-0.061	1.66	-9.128	0.127	-0.122	0.793	0.488	3.974	9.787	0.805	0.061	-0.854	-1.16	-9.884	-1.251	-0.689	-0.244	0.122	-0.061	1.882	10.188	1.016	0.427	-0.122	-0.305	1.218	9.847	-1.635	-0.427	-0.183	-0.244	1506609670
-9.721	-1.37	-0.528	-0.122	0.122	-0.061	1.845	-9.07	-0.013	0.061	0.488	0.427	4.137	9.851	0.998	0.122	-0.61	-1.221	-9.721	-1.37	-0.528	-0.122	0.122	-0.061	1.83	9.923	1.192	0.244	-0.061	-0.122	1.004	9.92	-1.251	-0.305	0	-0.427	1506609670
-9.654	-1.32	-0.342	-0.122	0.061	0	2.048	-8.959	-0.173	0.061	0.488	0.427	4.317	9.677	1.273	0.244	0.122	-1.038	-9.654	-1.32	-0.342	-0.122	0.061	0	1.599	9.539	1.251	0.244	-0.061	-0.122	1.071	9.868	-0.745	-0.305	-0.061	-0.427	1506609670
-9.725	-1.317	-0.285	-0.122	0	0.061	2.219	-8.88	-0.312	0.183	0.305	0.305	4.177	9.533	1.473	0.183	0.61	-0.61	-9.725	-1.317	-0.285	-0.122	0	0.061	1.217	9.344	1.292	-0.122	0.305	0.122	1.193	9.808	-0.481	-0.244	-0.183	-0.366	1506609670
-9.793	-1.324	-0.278	-0.061	-0.061	0.061	2.298	-8.937	-0.361	0.122	0.305	-0.183	3.793	9.609	1.402	-0.183	0.305	-0.244	-9.793	-1.324	-0.278	-0.061	-0.061	0.061	1.09	9.518	1.32	0.061	0.244	0.244	1.084	9.804	-0.409	-0.305	-0.183	-0.305	1506609670
-9.857	-1.282	-0.205	0	-0.061	0.061	2.373	-9.088	-0.382	0.122	0.305	-0.366	3.61	9.823	1.25	-0.488	0	0	-9.857	-1.282	-0.205	0	-0.061	0.061	1.215	9.752	1.379	0.061	0.244	0.244	0.914	9.853	-0.36	-0.244	-0.061	-0.244	1506609670
-9.83	-1.245	-0.126	0	-0.061	0	2.383	-9.143	-0.428	0.183	0.122	-0.549	3.535	9.905	1.079	-0.488	-0.122	0.244	-9.83	-1.245	-0.126	0	-0.061	0	1.373	9.838	1.475	0.183	0.122	0.305	0.823	9.945	-0.328	-0.305	-0.183	-0.244	1506609670
-9.806	-1.221	-0.142	0.061	-0.122	0	2.318	-9.076	-0.461	0.244	-0.183	-0.671	3.4	9.844	0.962	-0.366	-0.122	0.488	-9.806	-1.221	-0.142	0.061	-0.122	0	1.548	9.808	1.458	0.061	0.061	0.305	0.737	9.927	-0.251	-0.183	-0.244	-0.244	1506609670
-9.819	-1.153	-0.142	0.061	-0.122	0	2.271	-8.915	-0.5	0.183	-0.244	-0.671	3.2	9.74	0.915	-0.244	-0.244	0.61	-9.819	-1.153	-0.142	0.061	-0.122	0	1.723	9.691	1.438	-0.061	-0.122	0.122	0.687	9.942	-0.28	-0.183	-0.244	-0.244	1506609670
-9.845	-1.093	-0.172	0	-0.122	-0.061	2.239	-8.776	-0.542	0.061	-0.061	-0.549	3.058	9.58	0.983	-0.122	-0.122	0.549	-9.845	-1.093	-0.172	0	-0.122	-0.061	1.812	9.57	1.392	-0.061	0	0.061	0.719	9.903	-0.258	-0.061	-0.244	-0.305	1506609670
-9.757	-1.101	-0.172	0	-0.061	-0.061	2.184	-8.757	-0.535	-0.061	0.061	-0.305	2.944	9.503	1.066	0	0	0.305	-9.757	-1.101	-0.172	0	-0.061	-0.061	1.822	9.548	1.34	0	0.061	0	0.739	9.917	-0.197	0	-0.244	-0.244	1506609670
-9.762	-1.06	-0.226	0.061	-0.061	-0.061	2.184	-8.757	-0.535	-0.061	0.061	-0.305	2.882	9.512	1.157	0	0	0.061	-9.762	-1.06	-0.226	0.061	-0.061	-0.061	1.796	9.534	1.336	0	0.061	0	0.764	9.877	-0.213	0.061	-0.305	-0.244	1506609670
-9.799	-0.986	-0.26	0.061	-0.061	-0.061	2.281	-8.807	-0.471	-0.183	0	-0.122	2.905	9.543	1.217	0	0	-0.122	-9.799	-0.986	-0.26	0.061	-0.061	-0.061	1.738	9.561	1.369	-0.061	-0.061	-0.061	0.876	9.893	-0.202	0	-0.305	-0.183	1506609670
-9.812	-0.92	-0.301	0	0	-0.061	2.36	-8.875	-0.365	-0.305	0.122	0	2.969	9.577	1.257	0	0.061	-0.244	-9.812	-0.92	-0.301	0	0	-0.061	1.714	9.588	1.333	-0.122	-0.122	-0.061	0.914	9.896	-0.273	0	-0.122	-0.183	1506609670
-9.831	-0.971	-0.304	-0.061	0	-0.122	2.405	-8.922	-0.258	-0.305	0.061	0.061	2.962	9.618	1.275	0	-0.061	-0.305	-9.831	-0.971	-0.304	-0.061	0	-0.122	1.68	9.597	1.286	-0.122	-0.122	-0.061	0.873	9.88	-0.292	0	-0.061	-0.122	1506609670
-9.851	-1.031	-0.346	-0.061	0	-0.122	2.463	-8.927	-0.14	-0.305	0.061	0.122	3.005	9.617	1.264	-0.122	-0.183	-0.427	-9.851	-1.031	-0.346	-0.061	0	-0.122	1.761	9.595	1.25	-0.183	-0.244	-0.122	0.882	9.914	-0.317	0.061	0	-0.122	1506609670
-9.769	-1.092	-0.391	-0.061	0	-0.122	2.515	-8.958	-0.054	-0.305	0.122	0.122	3.096	9.579	1.238	-0.122	-0.122	-0.549	-9.769	-1.092	-0.391	-0.061	0	-0.122	1.828	9.593	1.209	-0.122	-0.122	-0.122	0.818	9.939	-0.433	0.061	0	-0.122	1506609670
-9.731	-1.114	-0.458	-0.061	0.061	-0.122	2.537	-8.966	0.025	-0.305	0.122	0.122	3.201	9.569	1.212	-0.061	-0.061	-0.671	-9.731	-1.114	-0.458	-0.061	0.061	-0.122	1.762	9.575	1.186	-0.122	-0.061	-0.122	0.703	9.895	-0.441	0.061	0.061	-0.122	1506609670
-9.804	-1.048	-0.473	0	0.061	-0.061	2.537	-8.966	0.025	-0.244	0.061	0.122	3.274	9.551	1.205	-0.122	0	-0.671	-9.804	-1.048	-0.473	0	0.061	-0.061	1.607	9.507	1.146	-0.122	-0.061	-0.122	0.83	9.88	-0.419	0.061	0	-0.061	1506609670
-9.85	-0.967	-0.498	-0.122	0	-0.061	2.554	-8.886	0.134	-0.122	0.061	0	3.347	9.561	1.186	-0.183	-0.122	-0.61	-9.85	-0.967	-0.498	-0.122	0	-0.061	1.479	9.519	1.15	-0.061	-0.061	-0.061	0.913	9.92	-0.389	-0.061	-0.061	0	1506609670
-9.842	-1.041	-0.546	-0.183	0	-0.061	2.528	-8.92	0.126	-0.061	0	-0.061	3.417	9.623	1.09	-0.244	-0.122	-0.488	-9.842	-1.041	-0.546	-0.183	0	-0.061	1.474	9.64	1.104	-0.061	-0.061	-0.061	0.778	9.904	-0.548	0.061	0	-0.061	1506609670
-9.823	-1.177	-0.563	-0.183	-0.061	-0.061	2.489	-8.917	0.106	0	0	-0.061	3.478	9.713	0.969	-0.244	-0.122	-0.305	-9.823	-1.177	-0.563	-0.183	-0.061	-0.061	1.556	9.739	1.073	-0.061	-0.122	0	0.678	9.938	-0.601	0.122	0	-0.122	1506609670
-9.778	-1.25	-0.584	-0.122	0	-0.061	2.455	-8.902	0.075	0	-0.061	-0.122	3.482	9.716	0.897	-0.183	-0.061	-0.183	-9.778	-1.25	-0.584	-0.122	0	-0.061	1.639	9.71	1.052	-0.061	-0.122	0	0.717	9.93	-0.566	0.122	0	-0.061	1506609670
-9.783	-1.19	-0.616	-0.061	0	-0.061	2.39	-8.849	0.01	0.061	-0.061	-0.183	3.468	9.619	0.878	-0.061	0	0	-9.783	-1.19	-0.616	-0.061	0	-0.061	1.646	9.621	1.024	-0.061	0	0	0.702	9.926	-0.561	0	-0.061	0	1506609670
-9.792	-1.147	-0.627	-0.061	0	-0.061	2.348	-8.835	-0.073	0.061	-0.061	-0.183	3.389	9.57	0.865	0	0.061	0.061	-9.792	-1.147	-0.627	-0.061	0	-0.061	1.58	9.587	0.987	0	0.122	0	0.73	9.918	-0.66	0	0	0	1506609670
-9.807	-1.183	-0.672	-0.122	0	-0.061	2.348	-8.835	-0.073	0	-0.061	-0.183	3.332	9.616	0.884	0	0.122	0.061	-9.807	-1.183	-0.672	-0.122	0	-0.061	1.499	9.642	0.967	0.061	0.122	0	0.678	9.906	-0.729	0.061	0	-0.061	1506609671
-9.806	-1.195	-0.683	-0.061	0	-0.061	2.283	-8.837	-0.112	-0.061	-0.061	-0.061	3.28	9.656	0.872	-0.061	0.061	0.122	-9.806	-1.195	-0.683	-0.061	0	-0.061	1.48	9.652	1.016	0.061	0.122	0	0.733	9.908	-0.699	0.061	0	-0.061	1506609671
-9.801	-1.184	-0.697	-0.122	0	-0.061	2.279	-8.835	-0.105	-0.122	-0.061	-0.061	3.243	9.634	0.855	0	0.061	0.244	-9.801	-1.184	-0.697	-0.122	0	-0.061	1.495	9.654	1.017	0	0.061	0	0.766	9.928	-0.707	0.061	0	0	1506609671
-9.775	-1.201	-0.696	-0.061	0	-0.061	2.297	-8.851	-0.025	-0.122	-0.061	0	3.147	9.676	0.853	0.061	0.061	0.305	-9.775	-1.201	-0.696	-0.061	0	-0.061	1.565	9.688	1.01	0	0.061	0	0.708	9.921	-0.75	0	0	0	1506609671
-9.799	-1.146	-0.69	-0.061	0	0	2.327	-8.882	0.032	-0.122	-0.061	0	3.078	9.653	0.909	0.122	0.122	0.244	-9.799	-1.146	-0.69	-0.061	0	0	1.517	9.625	0.986	0	0.061	0	0.715	9.9	-0.764	0	0	0	1506609671
-9.786	-1.135	-0.687	-0.061	0	0	2.353	-8.92	0.056	-0.061	0	0	3.007	9.611	0.953	0.061	0.122	0.122	-9.786	-1.135	-0.687	-0.061	0	0	1.491	9.611	0.995	0.061	0.122	0	0.793	9.909	-0.739	0	0	0	1506609671
-9.764	-1.133	-0.671	-0.122	0	0	2.384	-8.924	0.092	-0.061	-0.061	0	2.99	9.624	0.975	0.061	0.061	0.061	-9.764	-1.133	-0.671	-0.122	0	0	1.493	9.639	1.023	0.061	0.122	0	0.807	9.889	-0.708	0	0	0	1506609671
-9.798	-1.139	-0.679	-0.122	0	0	2.391	-8.905	0.109	0	-0.061	0	3.009	9.659	0.988	0	0	0	-9.798	-1.139	-0.679	-0.122	0	0	1.492	9.646	1.054	0	0	0	0.794	9.895	-0.721	-0.061	-0.061	0	1506609671
-9.807	-1.099	-0.658	-0.061	0	0.061	2.414	-8.894	0.078	0.061	-0.061	0	3.037	9.659	0.997	0	0.061	0	-9.807	-1.099	-0.658	-0.061	0	0.061	1.55	9.641	1.055	0	0	0	0.816	9.902	-0.679	-0.061	0	0	1506609671
-9.811	-1.061	-0.638	-0.122	0	0.061	2.45	-8.897	0.025	0.061	-0.061	0	3.043	9.643	1.007	0	0.061	-0.061	-9.811	-1.061	-0.638	-0.122	0	0.061	1.565	9.644	1.046	0	0	0	0.785	9.9	-0.701	-0.061	0	0	1506609671
-9.812	-1.075	-0.616	-0.122	-0.061	0	2.476	-8.87	-0.012	0.061	-0.061	0	3.092	9.653	1.016	0	0.061	-0.122	-9.812	-1.075	-0.616	-0.122	-0.061	0	1.546	9.659	1.049	0	0	0	0.802	9.906	-0.715	0	0	0	1506609671
-9.804	-1.114	-0.584	-0.122	0	0	2.515	-8.842	-0.038	0.061	-0.061	-0.061	3.153	9.671	1.026	0	0.061	-0.122	-9.804	-1.114	-0.584	-0.122	0	0	1.55	9.659	1.016	0	-0.061	0	0.776	9.904	-0.696	0	0	0	1506609671
-9.816	-1.126	-0.607	-0.061	-0.061	0	2.537	-8.814	-0.056	0.061	0	-0.061	3.189	9.665	1.037	-0.061	0	-0.061	-9.816	-1.126	-0.607	-0.061	-0.061	0	1.616	9.647	1.035	-0.061	-0.061	0	0.731	9.89	-0.695	0	0	0	1506609671
-9.816	-1.111	-0.607	-0.061	0	0	2.556	-8.782	-0.084	0.061	0	-0.061	3.231	9.643	1.048	-0.061	-0.061	-0.061	-9.816	-1.111	-0.607	-0.061	0	0	1.696	9.655	1.032	0	-0.061	0	0.726	9.932	-0.678	0	0	-0.061	1506609671
-9.805	-1.097	-0.628	-0.061	0	-0.061	2.57	-8.788	-0.086	-0.061	0.061	-0.061	3.26	9.646	1.032	-0.061	0	-0.061	-9.805	-1.097	-0.628	-0.061	0	-0.061	1.717	9.655	1.016	0	0	0	0.721	9.903	-0.718	0.061	-0.061	-0.061	1506609671
-9.786	-1.09	-0.639	-0.061	0	-0.061	2.57	-8.79	-0.093	-0.061	0	-0.061	3.274	9.637	1.035	0	0.061	-0.061	-9.786	-1.09	-0.639	-0.061	0	-0.061	1.675	9.622	1.01	-0.061	0	0	0.776	9.926	-0.696	0.061	0	-0.061	1506609671
-9.778	-1.05	-0.638	-0.061	0	-0.061	2.565	-8.79	-0.077	-0.061	0	-0.061	3.286	9.628	1.036	0	0	-0.061	-9.778	-1.05	-0.638	-0.061	0	-0.061	1.682	9.606	1.006	0	0	-0.061	0.851	9.909	-0.66	0	-0.061	0	1506609671
-9.817	-1.028	-0.652	-0.061	0	-0.061	2.546	-8.793	-0.055	-0.122	-0.061	-0.061	3.261	9.598	1.028	-0.061	0	0	-9.817	-1.028	-0.652	-0.061	0	-0.061	1.689	9.593	1.028	0	0	-0.061	0.833	9.881	-0.689	0	0	0	1506609671
-9.824	-0.979	-0.644	-0.061	0	-0.061	2.515	-8.841	-0.001	-0.122	-0.061	-0.061	3.235	9.576	1.019	0	0	0	-9.824	-0.979	-0.644	-0.061	0	-0.061	1.696	9.612	1.01	0	0.061	-0.061	0.885	9.904	-0.724	0	0	0	1506609671
-9.818	-0.992	-0.648	-0.122	0	-0.061	2.507	-8.874	0.038	-0.122	-0.061	-0.061	3.229	9.606	1.011	0	0.061	-0.061	-9.818	-0.992	-0.648	-0.122	0	-0.061	1.681	9.624	1.005	0	0.061	-0.061	0.841	9.91	-0.733	0	0	0	1506609671
-9.826	-1.005	-0.659	-0.061	0	-0.061	2.512	-8.879	0.08	-0.061	-0.122	-0.061	3.219	9.618	0.992	0.061	0.061	-0.061	-9.826	-1.005	-0.659	-0.061	0	-0.061	1.686	9.634	1.011	0	0.061	-0.061	0.848	9.909	-0.743	0.061	-0.061	-0.061	1506609671
-9.805	-1.008	-0.67	-0.122	0	-0.061	2.501	-8.879	0.111	-0.061	-0.061	-0.061	3.243	9.633	1.025	0.061	0.061	-0.061	-9.805	-1.008	-0.67	-0.122	0	-0.061	1.693	9.629	1.013	0	0.061	-0.061	0.883	9.903	-0.711	0.061	0.061	-0.061	1506609671
-9.823	-0.995	-0.688	-0.122	0	-0.061	2.497	-8.87	0.127	-0.061	-0.061	-0.061	3.231	9.635	1.093	0.061	0.061	-0.061	-9.823	-0.995	-0.688	-0.122	0	-0.061	1.663	9.606	0.982	-0.061	0.061	-0.061	0.902	9.9	-0.729	0	0	-0.061	1506609671
-9.831	-1.048	-0.684	-0.122	0	-0.061	2.467	-8.836	0.102	0	-0.122	0	3.204	9.63	1.095	0	0.061	-0.061	-9.831	-1.048	-0.684	-0.122	0	-0.061	1.692	9.646	0.976	0	0.061	-0.061	0.931	9.898	-0.663	0	0.061	0	1506609671
-9.814	-1.034	-0.691	-0.061	0	-0.061	2.507	-8.844	0.073	0	0	0.061	3.189	9.661	1.102	0	0.061	-0.061	-9.814	-1.034	-0.691	-0.061	0	-0.061	1.658	9.653	0.994	-0.061	0.122	-0.061	0.912	9.903	-0.714	0	0.061	0	1506609671
-9.816	-1.053	-0.703	-0.061	0	-0.061	2.517	-8.855	0.022	0	-0.061	0.061	3.2	9.648	1.073	0	0.122	-0.061	-9.816	-1.053	-0.703	-0.061	0	-0.061	1.565	9.646	1.02	-0.061	0.061	0	0.877	9.893	-0.764	0	0.061	0	1506609672
-9.77	-1.101	-0.693	-0.061	0	-0.061	2.56	-8.849	-0.016	-0.061	-0.061	0	3.21	9.691	1.031	-0.061	0.061	-0.061	-9.77	-1.101	-0.693	-0.061	0	-0.061	1.577	9.676	1.025	-0.061	0	0	0.858	9.893	-0.739	0	0.061	0	1506609672
-9.769	-1.101	-0.721	-0.061	0	-0.061	2.561	-8.805	-0.008	-0.061	0	0	3.207	9.661	1.03	-0.061	0	0	-9.769	-1.101	-0.721	-0.061	0	-0.061	1.57	9.615	1.017	-0.061	0	0	0.842	9.895	-0.758	-0.061	0	0	1506609672
-9.772	-1.096	-0.705	-0.061	0	0	2.58	-8.809	-0.017	-0.061	0	0	3.169	9.616	1.012	-0.061	0.061	0	-9.772	-1.096	-0.705	-0.061	0	0	1.584	9.605	1.029	-0.061	0.061	0	0.869	9.885	-0.811	-0.122	0	0	1506609672
-9.796	-1.096	-0.709	-0.061	0	0	2.596	-8.812	-0.017	-0.061	0	0	3.132	9.591	0.952	-0.061	0	0	-9.796	-1.096	-0.709	-0.061	0	0	1.589	9.615	1.059	-0.061	0.061	-0.061	0.884	9.88	-0.721	-0.122	0.061	0	1506609672
-9.814	-1.092	-0.717	-0.061	0	0	2.562	-8.881	0.006	-0.061	0.061	-0.061	3.118	9.624	0.916	0	0.061	0	-9.814	-1.092	-0.717	-0.061	0	0	1.589	9.615	1.059	-0.061	0.061	-0.061	0.882	9.895	-0.76	-0.061	0	0	1506609672
-9.786	-1.092	-0.69	-0.061	0	0	2.541	-8.933	0.036	0	0.061	-0.122	3.113	9.655	0.934	0	0.061	-0.061	-9.786	-1.092	-0.69	-0.061	0	0	1.589	9.615	1.059	-0.061	0.061	-0.061	0.885	9.91	-0.739	-0.061	-0.061	0	1506609672
-9.784	-1.069	-0.669	-0.122	0	0.061	2.525	-8.926	0.054	0	0.061	-0.122	3.106	9.648	0.967	0	0	0	-9.784	-1.069	-0.669	-0.122	0	0.061	1.548	9.643	1.126	0	0	-0.061	0.919	9.911	-0.696	-0.122	0.061	0.061	1506609672
-9.79	-1.069	-0.632	-0.122	0	0	2.474	-8.88	0.05	0.061	0.122	-0.122	3.109	9.649	1.011	0	0	0	-9.79	-1.069	-0.632	-0.122	0	0	1.584	9.619	1.175	0	0.061	-0.061	0.903	9.902	-0.66	-0.183	0.061	0.061	1506609672
-9.817	-1.065	-0.63	-0.183	0	0	2.394	-8.876	0.001	0.061	0.061	-0.122	3.121	9.643	1.04	0.061	0.061	0	-9.817	-1.065	-0.63	-0.183	0	0	1.572	9.634	1.17	0	0.061	-0.061	0.865	9.883	-0.646	-0.061	0.061	0.061	1506609672
-9.811	-1.134	-0.623	-0.122	0	0	2.393	-8.905	-0.061	0.061	0.061	-0.122	3.118	9.683	1.103	0.061	0.061	0	-9.811	-1.134	-0.623	-0.122	0	0	1.561	9.64	1.177	0	0	0	0.788	9.91	-0.65	-0.061	0.061	0	1506609672
-9.784	-1.169	-0.603	-0.122	0	0	2.375	-8.891	-0.136	0.122	0	-0.061	3.114	9.668	1.162	0	0.122	0.061	-9.784	-1.169	-0.603	-0.122	0	0	1.597	9.589	1.168	0	0.061	0	0.787	9.915	-0.64	0	0	0	1506609672
-9.781	-1.095	-0.633	-0.122	0	0	2.353	-8.853	-0.181	0.061	-0.061	-0.061	3.085	9.642	1.168	-0.061	0.061	0.061	-9.781	-1.095	-0.633	-0.122	0	0	1.609	9.594	1.16	0	0.061	0	0.835	9.898	-0.599	0.061	0.061	0	1506609672
-9.812	-1.067	-0.67	-0.122	-0.061	0	2.324	-8.798	-0.166	0.061	-0.061	0	3.104	9.666	1.128	-0.061	0.122	0	-9.812	-1.067	-0.67	-0.122	-0.061	0	1.583	9.628	1.17	0	0.122	0.061	0.799	9.891	-0.635	0	-0.061	0	1506609672
-9.817	-1.074	-0.705	-0.183	-0.061	0	2.354	-8.799	-0.159	0.061	-0.122	0.061	3.106	9.69	1.078	-0.061	0.122	0.061	-9.817	-1.074	-0.705	-0.183	-0.061	0	1.529	9.661	1.15	0	0.122	0.061	0.857	9.891	-0.662	0.061	0.061	0	1506609672
-9.806	-1.092	-0.693	-0.183	-0.061	-0.061	2.436	-8.826	-0.147	0	-0.183	0	3.09	9.714	1.026	-0.061	0.061	0.061	-9.806	-1.092	-0.693	-0.183	-0.061	-0.061	1.566	9.655	1.097	0	0	0.061	0.902	9.904	-0.709	0	0.061	0	1506609672
-9.78	-1.095	-0.701	-0.183	0	-0.061	2.495	-8.818	-0.117	0	-0.183	-0.061	3.053	9.643	1.011	-0.061	0.061	0.061	-9.78	-1.095	-0.701	-0.183	0	-0.061	1.666	9.591	1.059	0	0.061	0	0.888	9.906	-0.695	0.061	0.061	0	1506609672
-9.794	-1.041	-0.726	-0.183	0	0	2.485	-8.782	-0.071	-0.061	-0.244	-0.061	3.027	9.566	0.971	-0.061	0.061	-0.061	-9.794	-1.041	-0.726	-0.183	0	0	1.677	9.57	1.03	0	0.122	-0.061	0.938	9.902	-0.711	0.061	0.061	0	1506609672
-9.825	-0.962	-0.694	-0.183	-0.122	0	2.497	-8.817	0.024	-0.061	-0.183	0	3.047	9.575	0.938	0	0.061	-0.122	-9.825	-0.962	-0.694	-0.183	-0.122	0	1.604	9.598	1.06	0	0.122	-0.061	0.935	9.896	-0.687	0	0.061	0.061	1506609672
-9.818	-0.967	-0.702	-0.183	-0.244	0	2.515	-8.857	0.102	0	-0.183	0	3.125	9.605	0.93	0.061	0.183	-0.122	-9.818	-0.967	-0.702	-0.183	-0.244	0	1.552	9.634	1.089	0	0.122	-0.061	0.98	9.866	-0.758	0.061	0.061	0	1506609672
-9.806	-1.024	-0.735	-0.122	-0.244	-0.061	2.525	-8.888	0.147	0	-0.244	-0.061	3.171	9.653	0.955	0.061	0.122	-0.061	-9.806	-1.024	-0.735	-0.122	-0.244	-0.061	1.571	9.66	1.075	0	0.061	-0.061	0.93	9.843	-0.802	0.183	0.061	-0.061	1506609672
-9.745	-1.101	-0.847	-0.122	-0.122	-0.061	2.53	-8.903	0.177	0	-0.183	-0.061	3.241	9.665	1.013	0.061	0.122	-0.061	-9.745	-1.101	-0.847	-0.122	-0.122	-0.061	1.614	9.653	1.046	0	0	0	0.943	9.854	-0.93	0.183	0.061	-0.122	1506609672
-9.741	-1.147	-0.86	-0.061	0	0	2.487	-8.905	0.176	0	-0.244	0	3.253	9.648	1.077	0.061	0.061	0	-9.741	-1.147	-0.86	-0.061	0	0	1.629	9.621	0.965	0	0	0	1.018	9.883	-0.992	0.183	0	-0.061	1506609672
-9.829	-1.004	-0.81	-0.061	-0.061	0	2.516	-8.872	0.199	0	-0.122	0.061	3.249	9.607	1.129	0	0.061	0	-9.829	-1.004	-0.81	-0.061	-0.061	0	1.607	9.536	0.906	0	0	0	1.018	9.921	-0.922	0	0.061	0	1506609672
-9.847	-0.975	-0.797	-0.122	0	-0.061	2.579	-8.821	0.266	-0.061	0	0.061	3.235	9.544	1.058	-0.061	0	0	-9.847	-0.975	-0.797	-0.122	0	-0.061	1.534	9.548	0.86	0	0	0	0.999	9.923	-0.979	-0.061	0	0	1506609673
-9.841	-0.985	-0.737	-0.061	0	0	2.628	-8.874	0.374	0	0.061	0.061	3.224	9.589	0.945	-0.122	-0.061	0	-9.841	-0.985	-0.737	-0.061	0	0	1.536	9.668	0.805	0.061	-0.061	0	1.004	9.9	-1.001	0	-0.061	0	1506609673
-9.812	-0.925	-0.696	-0.122	0	0	2.667	-8.879	0.435	0.061	-0.061	0	3.217	9.624	0.813	-0.122	-0.061	-0.061	-9.812	-0.925	-0.696	-0.122	0	0	1.625	9.717	0.845	0.061	0	-0.061	1.078	9.893	-0.863	-0.061	0.061	0.061	1506609673
-9.811	-0.867	-0.688	-0.122	0.061	0	2.67	-8.79	0.449	0.061	-0.061	0	3.254	9.599	0.733	0	-0.061	-0.061	-9.811	-0.867	-0.688	-0.122	0.061	0	1.643	9.704	0.871	0	0	-0.122	1.071	9.879	-0.811	-0.122	0	0.061	1506609673
-9.825	-0.842	-0.645	-0.183	0.122	0	2.589	-8.723	0.341	0.122	-0.061	-0.122	3.26	9.594	0.781	0.122	0	0	-9.825	-0.842	-0.645	-0.183	0.122	0	1.622	9.692	0.89	0	0	-0.122	1.102	9.881	-0.823	-0.122	0.061	0.061	1506609673
-9.851	-0.882	-0.61	-0.244	0.122	0	2.589	-8.723	0.341	0.122	-0.061	-0.122	3.263	9.639	0.886	0.122	0	0	-9.851	-0.882	-0.61	-0.244	0.122	0	1.688	9.729	0.912	0	0	-0.122	1.123	9.879	-0.756	-0.122	0.061	0.061	1506609673
-9.853	-1.002	-0.586	-0.244	0.061	-0.061	2.512	-8.772	0.028	0.122	-0.122	-0.122	3.34	9.725	1.073	0.122	0.061	0	-9.853	-1.002	-0.586	-0.244	0.061	-0.061	1.792	9.762	0.977	0.061	0	-0.061	1.115	9.875	-0.711	-0.122	0.061	0.061	1506609673
-9.819	-1.018	-0.53	-0.244	0.061	-0.061	2.463	-8.762	-0.087	0.122	-0.244	-0.244	3.387	9.75	1.247	0.122	0.122	0	-9.819	-1.018	-0.53	-0.244	0.061	-0.061	1.87	9.716	1.049	0	0.061	-0.061	1.073	9.891	-0.657	-0.122	0.122	0.122	1506609673
-9.9	-0.912	-0.499	-0.366	0	-0.183	2.354	-8.802	-0.173	0.122	-0.244	-0.244	3.396	9.763	1.419	0.061	0.244	0.061	-9.9	-0.912	-0.499	-0.366	0	-0.183	2.006	9.691	1.133	-0.061	0.122	0	0.975	9.881	-0.575	-0.183	0.183	0.122	1506609673
-9.868	-0.897	-0.499	-0.671	0.061	-0.244	2.171	-9.01	-0.177	0.122	-0.366	-0.244	3.362	9.768	1.493	-0.061	0.244	0	-9.868	-0.897	-0.499	-0.671	0.061	-0.244	2.163	9.659	1.249	-0.061	0.488	0	0.882	9.887	-0.702	-0.061	0.061	0	1506609673
-9.806	-0.951	-0.504	-0.732	0.122	-0.244	1.971	-9.25	-0.226	0.671	-1.77	-0.488	3.315	9.727	1.473	-0.061	0.305	-0.061	-9.806	-0.951	-0.504	-0.732	0.122	-0.244	2.283	9.593	1.328	-0.061	0.61	-0.061	0.843	9.873	-0.788	0.183	0.183	-0.122	1506609673
-9.842	-0.792	-0.548	-0.854	0.061	-0.366	1.983	-9.29	-0.307	1.282	-2.136	-0.549	3.31	9.581	1.488	0.122	0.427	-0.061	-9.842	-0.792	-0.548	-0.854	0.061	-0.366	2.363	9.444	1.353	-0.061	0.793	-0.061	0.921	9.838	-0.769	0.366	0.244	-0.183	1506609673
-9.825	-0.62	-0.819	-1.221	-0.244	-0.549	1.955	-9.365	-0.22	1.831	-2.319	-0.61	3.357	9.412	1.364	0.366	0.61	-0.183	-9.825	-0.62	-0.819	-1.221	-0.244	-0.549	2.613	9.429	1.263	-0.061	1.221	-0.122	0.879	9.837	-0.791	0.671	0.427	-0.427	1506609673
-9.597	-0.568	-1.15	-1.648	-0.427	-0.793	1.936	-9.22	-0.043	1.953	-2.808	-0.61	3.353	9.4	1.279	0.549	1.038	-0.305	-9.597	-0.568	-1.15	-1.648	-0.427	-0.793	2.769	9.464	1.071	-0.061	1.221	-0.122	0.77	9.777	-1.206	0.854	0.366	-0.61	1506609673
-9.55	-0.461	-1.511	-2.075	-0.244	-0.854	1.961	-9.116	0.337	1.648	-2.869	-0.427	3.419	9.318	1.11	0.793	1.221	-0.488	-9.55	-0.461	-1.511	-2.075	-0.244	-0.854	2.94	9.537	0.825	-0.061	1.709	-0.427	0.618	9.664	-1.235	1.038	0.244	-0.854	1506609673
-9.659	-0.273	-1.834	-2.625	-0.366	-0.793	1.773	-9.009	0.5	1.343	-3.54	-0.244	3.502	9.253	1.001	1.282	1.404	-0.793	-9.659	-0.273	-1.834	-2.625	-0.366	-0.793	2.921	9.476	0.426	-0.122	2.319	-0.549	1.699	9.623	-1.816	0.793	0.916	-0.854	1506609673
-9.865	-0.425	-1.852	-2.93	-0.244	-0.549	1.799	-8.784	0.65	1.343	-3.784	-0.122	3.779	9.188	0.898	1.343	2.197	-1.099	-9.865	-0.425	-1.852	-2.93	-0.244	-0.549	2.402	9.294	0.025	-0.183	2.808	-0.549	2.099	9.705	-1.869	0.61	1.709	-0.854	1506609673
-9.985	-0.532	-1.829	-3.113	-0.244	-0.488	1.804	-8.65	0.805	1.099	-3.784	0.122	3.902	9.167	0.805	1.038	2.869	-1.343	-9.985	-0.532	-1.829	-3.113	-0.244	-0.488	1.756	9.589	-0.312	-0.061	3.235	-0.244	2.007	9.853	-1.755	0.366	2.014	-0.793	1506609673
-9.757	-0.652	-1.797	-3.235	-0.366	-0.488	1.869	-8.735	0.908	1.099	-3.784	0.122	4.052	9.711	0.656	0.793	2.686	-1.587	-9.757	-0.652	-1.797	-3.235	-0.366	-0.488	1.257	10.08	-0.403	0.061	3.174	-0.061	1.888	9.904	-1.581	0.061	2.136	-0.61	1506609673
-9.733	-0.775	-1.957	-3.174	-0.366	-0.427	1.822	-8.257	1	0.854	-3.296	0.549	4.479	9.966	0.457	0.549	2.808	-1.465	-9.733	-0.775	-1.957	-3.174	-0.366	-0.427	1.025	9.954	-0.097	0	2.991	0.122	1.4	9.843	-1.571	-0.183	2.075	-0.488	1506609673
-9.75	-0.904	-2.219	-2.991	-0.488	-0.488	1.775	-7.955	0.977	0.671	-3.174	0.977	4.642	9.721	0.187	0.488	2.808	-0.793	-9.75	-0.904	-2.219	-2.991	-0.488	-0.488	0.94	9.831	0.104	-0.244	2.991	0.305	1.202	9.732	-1.957	-0.183	1.831	-0.549	1506609673
-9.734	-1.001	-2.323	-2.808	-0.671	-0.427	1.949	-8.171	0.755	0.793	-3.296	1.831	4.57	9.701	-0.012	0.366	2.869	-0.122	-9.734	-1.001	-2.323	-2.808	-0.671	-0.427	0.94	9.831	0.104	-0.244	2.991	0.305	1.306	9.672	-2.216	-0.183	2.075	-0.671	1506609673
-9.769	-0.873	-2.354	-2.747	-0.732	-0.427	2.114	-8.484	0.681	0.732	-3.296	2.38	4.36	9.67	-0.11	0.122	2.686	0.244	-9.769	-0.873	-2.354	-2.747	-0.732	-0.427	0.76	9.654	-0.054	-0.244	2.808	0.549	1.415	9.762	-2.235	-0.427	2.38	-0.671	1506609673
-9.686	-0.877	-2.578	-2.747	-0.854	-0.488	2.114	-8.484	0.681	0.732	-3.296	2.38	4.075	9.507	-0.202	0.122	2.38	0.366	-9.686	-0.877	-2.578	-2.747	-0.854	-0.488	0.776	9.597	-0.096	-0.122	2.625	0.732	1.16	9.812	-2.105	-0.793	2.197	-0.671	1506609673
-9.668	-0.979	-2.804	-2.686	-0.854	-0.427	3.01	-9.128	0.92	0.427	-3.296	2.808	3.868	9.449	-0.512	-0.061	2.075	0.549	-9.668	-0.979	-2.804	-2.686	-0.854	-0.427	0.892	9.636	-0.048	0.061	2.441	0.916	0.9	9.778	-2.317	-0.916	1.953	-0.854	1506609673
-9.685	-0.903	-2.933	-2.563	-1.038	-0.305	3.36	-9.284	1.081	0.122	-2.991	2.686	3.689	9.305	-0.927	-0.061	2.136	0.549	-9.685	-0.903	-2.933	-2.563	-1.038	-0.305	1.151	9.595	-0.014	0.061	2.441	0.916	0.983	9.873	-2.742	-1.16	1.953	-0.916	1506609674
-9.631	-0.824	-2.967	-2.441	-1.221	-0.183	3.543	-9.231	1.352	-0.122	-2.808	2.014	3.543	9.119	-1.165	0.183	2.197	0.549	-9.631	-0.824	-2.967	-2.441	-1.221	-0.183	1.174	9.543	-0.087	0.122	2.258	0.793	1.201	9.946	-2.335	-1.404	1.953	-0.854	1506609674
-9.912	-0.793	-2.737	-2.747	-1.221	-0.061	3.524	-9.282	1.644	-0.366	-2.686	0.122	3.491	9.121	-1.251	0.244	2.625	0.305	-9.912	-0.793	-2.737	-2.747	-1.221	-0.061	0.909	9.822	-0.262	0.183	2.441	0.732	1.337	9.958	-2.055	-1.831	2.075	-0.854	1506609674
-10.44	-1.036	-2.194	-2.991	-1.343	-0.122	3.417	-9.702	1.968	-0.183	-2.625	-0.427	3.38	9.581	-1.256	0.122	2.441	0.122	-10.44	-1.036	-2.194	-2.991	-1.343	-0.122	1.12	10.299	0.232	0.427	2.258	0.488	0.959	10.259	-1.62	-2.014	2.319	-0.916	1506609674
-10.387	-1.553	-1.726	-3.052	-0.793	0.183	3.417	-9.702	1.968	-0.183	-2.625	-0.427	3.344	10.048	-1.193	0.183	1.892	0.122	-10.387	-1.553	-1.726	-3.052	-0.793	0.183	1.668	10.659	1.192	0.427	2.258	0.488	0.763	10.775	-0.724	-2.38	2.93	-0.732	1506609674
-9.72	-2.268	-0.779	-2.563	-1.038	0.427	3.176	-10.139	1.859	0.977	-2.869	-1.709	3.645	10.186	-0.676	0.366	1.892	0.244	-9.72	-2.268	-0.779	-2.563	-1.038	0.427	1.895	9.982	1.704	1.16	2.441	0	0.54	10.841	0.061	-2.93	2.502	-0.366	1506609674
-9.081	-2.737	0.34	-2.869	-1.099	0.427	2.909	-9.268	1.654	0.977	-2.869	-1.709	4.027	9.586	0.25	0.488	2.502	0.732	-9.081	-2.737	0.34	-2.869	-1.099	0.427	1.242	8.825	1.893	1.16	2.441	0	0.729	10.423	0.758	-4.089	2.686	0	1506609674
-9.749	-2.931	1.087	-2.808	-1.099	0.122	2.436	-8.948	1.166	1.404	-2.93	-2.502	3.901	9.176	0.976	0.244	3.357	1.465	-9.749	-2.931	1.087	-2.808	-1.099	0.122	1.279	8.811	2.248	0.854	2.625	0.366	0.614	9.223	1.437	-3.967	2.869	0.854	1506609674
-10.664	-2.848	1.2	-2.258	-1.221	0.183	2.049	-9.245	0.559	2.197	-2.319	-2.319	3.393	9.775	1.268	-0.061	3.662	1.953	-10.664	-2.848	1.2	-2.258	-1.221	0.183	1.676	9.862	2.535	1.587	3.967	0.488	0.233	9.288	1.613	-2.441	2.563	1.831	1506609674
-9.653	-2.336	1.163	-2.38	-0.305	0.366	1.843	-9.453	-0.061	2.197	-2.319	-2.319	2.894	10.835	1.193	-0.244	2.869	2.136	-9.653	-2.336	1.163	-2.38	-0.305	0.366	1.561	10.61	2.476	1.587	3.967	0.488	0.67	9.418	1.095	-0.732	1.587	2.686	1506609674
-9.105	-1.727	0.935	-2.441	0.061	0.366	1.885	-8.752	-0.423	2.502	-2.197	-1.526	2.854	11.013	1.394	0.183	2.38	2.441	-9.105	-1.727	0.935	-2.441	0.061	0.366	0.863	10.012	2.462	1.404	4.089	0.427	1.704	9.046	0.471	0.793	3.662	3.296	1506609674
-8.891	-1.432	0.4	-2.808	-0.427	-0.061	2.03	-8.175	-0.676	1.648	-2.563	-0.977	2.826	10.292	1.637	0.793	3.174	2.991	-8.891	-1.432	0.4	-2.808	-0.427	-0.061	0.541	9.286	2.309	0.244	3.113	0.549	1.103	9.525	0.76	1.404	5.737	3.54	1506609674
-8.958	-1.5	0.177	-2.808	-0.061	-0.122	2.198	-8.199	-0.769	1.465	-1.953	-0.916	2.387	9.826	1.491	0.977	3.357	3.235	-8.958	-1.5	0.177	-2.808	-0.061	-0.122	0.768	9.256	2.152	0.244	3.113	0.549	0.64	9.778	0.971	1.282	5.493	3.906	1506609674
-9.768	-1.463	0.223	-2.808	-0.244	0.122	2.083	-8.46	-0.866	1.465	-1.953	-0.916	1.943	9.69	1.218	0.854	2.808	2.808	-9.768	-1.463	0.223	-2.808	-0.244	0.122	1.158	9.36	2.098	0.183	2.869	0.366	0.8	10.185	1.323	1.16	5.615	3.723	1506609674
-9.853	-1.073	0.3	-2.869	-0.305	0.244	2.126	-8.778	-0.892	1.038	-2.258	0.061	1.744	9.32	1.058	0.977	2.197	1.892	-9.853	-1.073	0.3	-2.869	-0.305	0.244	1.473	9.371	1.971	0.549	2.625	-0.061	0.611	10.493	1.314	1.221	5.371	3.479	1506609674
-9.694	-0.738	0.313	-3.235	-0.366	0.122	2.335	-8.862	-0.871	0.671	-2.441	0.427	1.79	8.963	1.066	1.343	2.258	0.854	-9.694	-0.738	0.313	-3.235	-0.366	0.122	1.512	9.33	1.888	0.671	2.869	-0.122	0.764	10.356	1.093	1.465	4.578	3.235	1506609674
-9.575	-0.63	0.219	-3.418	-0.427	0.183	2.492	-8.719	-0.676	0.671	-2.441	0.427	2.018	8.832	1.32	1.648	2.747	-0.122	-9.575	-0.63	0.219	-3.418	-0.427	0.183	1.248	9.259	1.849	0.671	2.869	-0.122	0.879	9.851	0.889	1.526	4.517	2.747	1506609674
-9.585	-0.592	0.33	-3.113	-0.366	0.427	2.55	-8.618	-0.292	0.122	-2.014	0.977	2.177	8.86	1.571	1.892	2.441	-0.854	-9.585	-0.592	0.33	-3.113	-0.366	0.427	1.241	9.298	1.818	0.793	2.258	-0.427	0.946	9.231	1.12	1.831	4.211	2.014	1506609674
-9.746	-0.595	0.348	-2.869	-0.122	0.61	2.626	-8.647	0.106	0.183	-2.014	1.282	2.598	9.033	1.812	1.892	2.441	-1.465	-9.746	-0.595	0.348	-2.869	-0.122	0.61	1.241	9.298	1.818	0.793	2.258	-0.427	0.828	9.071	1.31	2.014	4.333	1.099	1506609674
-10.08	-0.597	0.013	-3.113	-0.305	0.549	2.686	-8.771	0.31	0.183	-2.014	1.282	3.153	9.259	2.213	1.892	2.869	-1.831	-10.08	-0.597	0.013	-3.113	-0.305	0.549	1.241	9.298	1.818	0.793	2.258	-0.427	1.817	9.189	1.459	1.831	4.517	0.244	1506609674
-9.847	-0.656	0.218	-3.479	0	0.366	2.92	-9.012	0.494	0.427	-2.258	1.953	3.602	9.586	2.542	2.136	3.174	-2.136	-9.847	-0.656	0.218	-3.479	0	0.366	1.336	9.915	1.779	0.61	2.38	-0.305	2.802	9.67	1.589	1.282	4.272	0.244	1506609674
-9.763	-0.426	0.586	-3.601	0.488	0.183	3.096	-9.158	0.677	0.61	-2.441	2.075	4.051	9.952	2.761	2.136	3.357	-2.075	-9.763	-0.426	0.586	-3.601	0.488	0.183	1.146	10.069	1.821	0.61	2.38	-0.305	2.382	9.715	2.384	0.366	3.479	0.244	1506609674
-10.633	-1.398	-0.033	-3.113	-0.122	0	3.096	-9.158	0.677	0.61	-2.441	2.075	4.382	10.153	2.878	1.831	3.601	-1.587	-10.633	-1.398	-0.033	-3.113	-0.122	0	1.018	10.202	1.859	0.427	2.258	-0.183	0.718	9.208	2.027	1.16	2.441	-0.061	1506609674
-10.995	-2.647	-0.316	-2.441	-0.366	-0.122	3.328	-9.355	0.633	0.793	-2.869	2.014	4.425	10.404	3.012	1.648	3.235	-0.977	-10.995	-2.647	-0.316	-2.441	-0.366	-0.122	1.095	10.798	1.482	0.244	1.953	0.427	-0.396	9.72	0.413	2.747	-1.343	-1.038	1506609674
-10.037	-2.408	-0.116	-1.77	-0.366	0.061	3.328	-9.355	0.633	1.099	-3.662	1.77	4.585	10.942	3.004	1.465	2.93	-0.732	-10.037	-2.408	-0.116	-1.77	-0.366	0.061	0.973	10.837	1.188	0.061	2.258	0.732	0.849	11.652	1.918	1.16	0.122	-0.916	1506609674
-9.26	-1.637	-0.579	-2.075	0.122	-0.183	3.77	-9.115	0.063	1.221	-4.028	1.526	4.607	10.785	2.791	0.977	2.686	-0.488	-9.26	-1.637	-0.579	-2.075	0.122	-0.183	0.327	10.058	1.108	-0.183	2.625	1.099	1.701	10.117	-0.062	2.502	-0.366	-0.732	1506609675
-9.308	-1.95	-1.403	-1.953	0	-0.366	3.892	-8.229	0.354	0.244	-2.869	0.427	4.165	10.09	2.199	0.061	2.258	0.305	-9.308	-1.95	-1.403	-1.953	0	-0.366	-0.228	9.353	0.998	-0.244	2.319	1.465	0.865	9.666	-0.764	2.014	0.183	-0.732	1506609675
-9.406	-1.93	-1.754	-1.953	-0.183	-0.244	3.76	-7.904	0.732	0.244	-2.869	0.427	3.634	9.613	1.43	-0.854	1.465	1.099	-9.406	-1.93	-1.754	-1.953	-0.183	-0.244	-0.215	9.153	0.739	-0.244	2.319	1.465	1.184	9.772	-1.23	2.014	0.793	-0.916	1506609675
-9.496	-1.681	-1.684	-2.075	0.183	0	3.333	-8.362	0.958	0.122	-1.953	-0.183	3.137	9.44	0.642	-1.282	0.61	1.282	-9.496	-1.681	-1.684	-2.075	0.183	0	0.349	9.476	0.482	0.061	1.648	1.526	1.662	9.756	-1.438	1.587	1.099	-0.793	1506609675
-9.71	-1.452	-1.572	-1.831	0.366	0.122	3.191	-9.004	1.183	-0.183	-2.258	-1.16	2.847	9.609	-0.243	-1.282	-0.061	1.038	-9.71	-1.452	-1.572	-1.831	0.366	0.122	0.84	9.942	0.507	0.366	2.136	1.343	1.516	9.767	-1.651	1.221	1.16	-0.549	1506609675
-9.758	-1.017	-1.662	-1.953	0.305	0.061	3.213	-9.184	1.666	-0.366	-1.709	-1.648	3.067	9.683	-0.829	-1.038	0.427	0.488	-9.758	-1.017	-1.662	-1.953	0.305	0.061	0.821	9.935	0.607	0.366	2.136	1.343	1.296	9.81	-1.842	1.16	0.488	-0.61	1506609675
-9.595	-0.872	-1.668	-2.136	0.244	-0.122	3.015	-9.002	2.14	-0.366	-1.709	-1.648	3.205	9.409	-1.217	-0.488	1.404	0.122	-9.595	-0.872	-1.668	-2.136	0.244	-0.122	0.735	9.688	0.605	0.61	2.319	1.099	1.352	9.717	-1.93	1.099	0.427	-0.793	1506609675
-9.613	-0.959	-1.712	-2.319	0.183	-0.244	2.6	-8.908	2.44	-0.061	-0.488	-2.075	3.128	9.161	-1.302	0.183	1.465	0.122	-9.613	-0.959	-1.712	-2.319	0.183	-0.244	0.928	9.58	0.605	0.793	1.648	0.488	1.47	9.617	-2.07	1.038	0.671	-0.916	1506609675
-9.573	-1.193	-1.721	-2.441	0.061	-0.366	2.151	-8.836	2.539	-0.061	-0.488	-2.075	3.132	9.099	-1.294	0.549	1.16	0	-9.573	-1.193	-1.721	-2.441	0.061	-0.366	1.298	9.38	0.486	0.793	1.648	0.488	1.486	9.61	-1.934	0.977	1.16	-0.977	1506609675
-9.655	-1.436	-1.678	-2.441	-0.061	-0.427	2.151	-8.836	2.539	0.366	-0.793	-1.953	3.098	8.753	-1.066	0.977	1.526	0.183	-9.655	-1.436	-1.678	-2.441	-0.061	-0.427	1.61	9.158	0.335	0.916	1.404	0.061	1.19	9.647	-1.915	0.854	1.343	-0.916	1506609675
-9.735	-1.565	-1.614	-2.319	-0.061	-0.427	1.72	-8.753	2.121	0.916	-1.526	-1.16	3.204	8.75	-0.785	1.465	1.77	0.061	-9.735	-1.565	-1.614	-2.319	-0.061	-0.427	1.762	9.355	0.171	1.099	2.136	-0.549	0.866	9.764	-1.817	0.671	1.221	-0.732	1506609675
-9.727	-1.456	-1.605	-2.197	0.122	-0.427	1.648	-8.741	1.891	0.977	-1.526	-0.549	3.366	9.104	-0.534	1.77	2.197	-0.122	-9.727	-1.456	-1.605	-2.197	0.122	-0.427	1.617	9.603	0.12	1.099	2.136	-0.549	0.882	9.825	-1.896	0.427	1.038	-0.549	1506609675
-9.641	-1.37	-1.744	-2.075	0.183	-0.488	1.55	-8.519	1.651	0.977	-1.526	-0.549	3.53	9.464	-0.272	1.953	2.319	-0.244	-9.641	-1.37	-1.744	-2.075	0.183	-0.488	1.31	9.865	0.16	1.343	2.563	-0.732	0.77	9.772	-2.114	0.305	0.916	-0.549	1506609675
-9.661	-1.388	-1.84	-1.831	0.305	-0.549	1.58	-8.352	1.427	0.977	-1.648	0.061	3.693	9.85	-0.006	2.136	2.258	-0.061	-9.661	-1.388	-1.84	-1.831	0.305	-0.549	1.068	10.124	0.158	1.221	2.319	-0.732	0.807	9.715	-2.294	0.183	0.916	-0.549	1506609675
-9.703	-1.415	-1.841	-1.648	0.366	-0.61	1.634	-8.329	1.193	0.854	-1.77	1.526	3.76	10.161	0.225	2.136	2.136	0.305	-9.703	-1.415	-1.841	-1.648	0.366	-0.61	0.989	10.228	0.142	1.221	2.319	-0.732	0.779	9.728	-2.353	0.183	0.793	-0.549	1506609675
-9.782	-1.381	-1.806	-1.404	0.183	-0.671	1.811	-8.274	1.034	0.854	-1.77	1.526	3.712	10.284	0.468	2.136	2.136	0.61	-9.782	-1.381	-1.806	-1.404	0.183	-0.671	0.943	10.141	0.086	0.488	1.77	-0.488	0.766	9.761	-2.25	0.122	0.732	-0.549	1506609675
-9.759	-1.329	-1.848	-1.221	0.061	-0.671	2.062	-8.289	0.997	0.366	-1.892	2.808	3.573	10.24	0.778	1.953	2.075	0.793	-9.759	-1.329	-1.848	-1.221	0.061	-0.671	0.816	9.991	-0.051	0.183	1.526	-0.366	0.782	9.77	-2.134	-0.061	0.61	-0.549	1506609675
-9.762	-1.227	-1.806	-0.977	-0.183	-0.61	2.406	-8.344	1.037	0.366	-1.892	2.808	3.368	10.099	1.008	1.526	2.014	0.793	-9.762	-1.227	-1.806	-0.977	-0.183	-0.61	0.717	9.865	-0.132	0.183	1.526	-0.366	0.839	9.792	-2.04	-0.183	0.549	-0.549	1506609675
-9.704	-1.113	-1.785	-0.671	-0.366	-0.427	2.774	-8.469	1.145	0.122	-1.526	3.113	3.101	9.94	1.123	0.977	1.587	0.671	-9.704	-1.113	-1.785	-0.671	-0.366	-0.427	0.709	9.883	-0.16	-0.122	1.038	0	0.743	9.775	-1.864	-0.305	0.305	-0.549	1506609675
-9.69	-0.974	-1.944	-0.305	-0.305	-0.244	3.169	-8.6	1.287	-0.305	-1.221	2.747	2.967	9.886	1.129	0.305	0.977	0.366	-9.69	-0.974	-1.944	-0.305	-0.305	-0.244	0.727	10.001	-0.132	-0.183	0.793	0.061	0.813	9.786	-1.863	-0.488	-0.122	-0.61	1506609675
-9.801	-0.847	-2.166	-0.061	-0.427	0	3.608	-8.747	1.345	-0.305	-1.221	2.747	3.033	9.908	1.044	-0.244	0.549	0	-9.801	-0.847	-2.166	-0.061	-0.427	0	0.827	10.137	-0.047	-0.183	0.793	0.061	1.278	9.802	-2.028	-0.732	-0.305	-0.549	1506609675
-10.101	-0.768	-2.287	-0.183	-0.427	0.122	3.608	-8.747	1.345	-0.366	-1.16	2.136	3.163	9.978	0.827	-0.549	0.183	-0.305	-10.101	-0.768	-2.287	-0.183	-0.427	0.122	1.158	10.496	0.1	-0.61	0.244	0.305	1.671	9.947	-2.193	-1.038	-0.305	-0.427	1506609675
-10.251	-0.915	-2.018	-0.549	-0.244	0.061	4.143	-9.738	1.432	-0.488	-0.793	1.343	3.467	10.318	0.591	-0.732	0	-0.61	-10.251	-0.915	-2.018	-0.549	-0.244	0.061	1.547	10.789	0.267	-0.61	0.244	0.305	1.378	10.2	-2.159	-1.404	-0.061	-0.366	1506609675
-10.505	-1.285	-2.034	-0.671	-0.488	-0.183	4.228	-9.871	1.469	-0.366	-1.038	-0.427	3.734	10.328	0.377	-0.732	-0.061	-0.854	-10.505	-1.285	-2.034	-0.671	-0.488	-0.183	1.866	10.415	0.5	-0.671	-0.122	0.122	0.348	10.395	-1.818	-1.282	0.061	-0.549	1506609675
-9.994	-1.487	-1.781	-0.488	-0.671	-0.305	4.15	-9.831	1.498	-0.366	-1.038	-0.427	3.931	9.81	0.346	-0.427	0.122	-0.977	-9.994	-1.487	-1.781	-0.488	-0.671	-0.305	1.866	10.415	0.5	-0.793	-0.244	0.061	0.189	10.695	-1.524	-1.282	0.244	-0.732	1506609675
-9.628	-1.425	-1.55	-0.671	-0.916	-0.244	3.783	-9.592	1.47	-0.183	-0.671	-2.319	4.124	9.388	0.479	-0.183	0.549	-1.099	-9.628	-1.425	-1.55	-0.671	-0.916	-0.244	1.587	9.296	0.628	-0.61	0.305	0.061	0.28	10.268	-1.12	-1.282	0.854	-0.732	1506609676
-9.465	-1.363	-1.186	-0.793	-1.038	-0.122	3.783	-9.592	1.47	-0.183	-0.671	-2.319	4.113	8.928	0.647	-0.305	0.671	-0.916	-9.465	-1.363	-1.186	-0.793	-1.038	-0.122	1.587	9.296	0.628	-0.61	0.305	0.061	0.428	10.055	-0.581	-1.282	0.854	-0.732	1506609676
-9.405	-1.656	-0.799	-0.916	-1.099	0.183	2.885	-8.994	1.504	-0.122	-0.305	-2.93	3.962	8.729	0.699	-0.549	0.244	-0.488	-9.405	-1.656	-0.799	-0.916	-1.099	0.183	0.641	8.758	1.302	-0.122	0.61	0.366	0.467	9.874	0.105	-1.892	1.099	-0.366	1506609676
-9.387	-2.216	-0.343	-0.671	-0.977	0.488	2.403	-9.049	1.335	0.061	0.183	-3.052	3.882	8.947	0.73	-0.671	0	0	-9.387	-2.216	-0.343	-0.671	-0.977	0.488	0.742	9.056	1.726	0.183	0.549	0.427	0.346	9.79	0.669	-2.563	0.854	0	1506609676
-9.457	-2.475	0.236	-0.366	-0.793	0.61	2.08	-9.055	1.122	0.732	0	-2.686	3.74	9.292	0.638	-0.732	-0.305	0.488	-9.457	-2.475	0.236	-0.366	-0.793	0.61	0.742	9.056	1.726	0.183	0.549	0.427	0.42	9.795	1.165	-3.357	0.61	0.549	1506609676
-9.746	-2.328	0.835	-0.183	-0.549	0.61	2.08	-9.055	1.122	0.732	0	-2.686	3.693	9.554	0.638	-0.488	-0.122	0.977	-9.746	-2.328	0.835	-0.183	-0.549	0.61	0.897	9.342	2.151	0.366	0.732	0.488	0.583	9.662	1.346	-3.357	0.61	1.16	1506609676
-10.386	-1.937	0.91	-0.244	-0.61	0.488	1.723	-8.976	0.287	0.916	-0.305	-2.319	3.546	9.843	0.694	-0.183	0.183	1.404	-10.386	-1.937	0.91	-0.244	-0.61	0.488	1.122	9.886	2.714	0.61	1.221	0.305	0.609	9.52	1.286	-2.502	0.916	1.77	1506609676
-10.267	-1.732	0.825	-0.61	-0.854	0.366	1.89	-9.001	-0.13	1.038	-0.427	-0.977	3.319	10.195	0.772	0.061	0.305	1.831	-10.267	-1.732	0.825	-0.61	-0.854	0.366	1.184	10.179	2.695	0.61	1.221	0.305	0.459	10.019	1.227	-1.282	1.343	1.892	1506609676
-9.496	-1.687	0.76	-0.854	-0.671	0.305	2.171	-8.982	-0.429	1.038	-0.427	-0.977	3.133	10.445	0.974	0.305	0.549	2.075	-9.496	-1.687	0.76	-0.854	-0.671	0.305	1.184	10.179	2.695	0.488	1.038	0.183	0.287	9.829	1.02	-0.305	1.953	1.648	1506609676
-9.027	-1.59	0.607	-0.977	-0.488	0.122	2.171	-8.982	-0.429	0.854	-0.305	-0.305	3.028	10.218	1.322	0.61	1.038	2.014	-9.027	-1.59	0.607	-0.977	-0.488	0.122	1.365	9.566	2.456	0	0.671	0	0.449	9.332	1.365	0.488	3.174	1.77	1506609676
-9.173	-1.566	0.52	-0.793	-0.427	0.061	2.348	-8.62	-0.641	0.671	-0.671	-0.122	2.879	9.682	1.609	0.732	1.526	1.892	-9.173	-1.566	0.52	-0.793	-0.427	0.061	1.449	9.165	2.366	0	0.671	0	-0.099	9.51	1.709	0.671	3.479	1.709	1506609676
-9.265	-1.548	0.559	-0.732	-0.244	0.122	2.643	-8.22	-0.787	0.549	-0.854	-0.061	2.652	9.311	1.791	0.671	1.465	1.587	-9.265	-1.548	0.559	-0.732	-0.244	0.122	1.498	9.125	2.257	-0.244	0.671	0	-0.512	9.644	2.006	0.427	2.625	1.526	1506609676
-9.51	-1.333	0.709	-0.61	-0.061	0.244	2.665	-8.382	-0.898	0.427	-0.916	0.183	2.635	9.141	1.841	0.61	1.221	1.099	-9.51	-1.333	0.709	-0.61	-0.061	0.244	1.452	9.189	2.218	-0.122	0.732	0	-0.245	9.635	2.208	0.122	1.892	1.282	1506609676
-9.702	-0.998	0.723	-0.61	-0.061	0.244	2.828	-8.442	-0.909	0	-1.16	1.099	2.909	9.059	1.846	0.549	1.221	0.549	-9.702	-0.998	0.723	-0.61	-0.061	0.244	1.267	9.214	2.262	-0.122	0.732	0	0.252	9.563	2.171	0	0.977	1.16	1506609676
-9.765	-0.746	0.676	-0.793	-0.122	0.183	3.057	-8.491	-0.774	0	-1.16	1.099	3.217	9.056	1.765	0.488	1.099	0.244	-9.765	-0.746	0.676	-0.793	-0.122	0.183	1.169	9.323	2.292	0	0.366	-0.061	1.235	9.494	2.147	0.183	1.038	1.343	1506609676
-9.741	-0.681	0.732	-0.916	-0.061	0.122	3.057	-8.491	-0.774	-0.305	-0.854	1.465	3.522	9.112	1.689	0.366	0.793	0.183	-9.741	-0.681	0.732	-0.916	-0.061	0.122	1.245	9.436	2.265	0.061	0	-0.122	1.749	9.444	2.023	0.488	1.77	1.282	1506609676
-9.633	-0.726	0.769	-0.977	0.122	0.061	3.45	-8.632	-0.189	-0.488	-0.732	1.77	3.829	9.105	1.643	0.244	0.427	0.244	-9.633	-0.726	0.769	-0.977	0.122	0.061	1.536	9.495	2.192	0.061	0	-0.122	1.45	9.446	1.993	0.366	2.197	1.038	1506609676
-9.746	-0.87	0.805	-0.916	0.244	0	3.45	-8.632	-0.189	-0.488	-0.732	1.77	4.094	8.988	1.702	0.305	0.244	0.183	-9.746	-0.87	0.805	-0.916	0.244	0	1.894	9.497	2.129	0.122	-0.183	-0.244	1.298	9.465	2.251	0.305	2.136	1.038	1506609676
-9.686	-0.84	0.736	-0.732	0.366	0.122	3.652	-8.726	0.117	-0.488	-0.732	1.831	4.299	8.827	1.821	0.366	0.122	0	-9.686	-0.84	0.736	-0.732	0.366	0.122	2.18	9.441	2.034	0.183	-0.061	-0.244	1.315	9.476	2.688	0.183	1.526	0.977	1506609676
-9.695	-0.551	0.726	-0.732	0.427	0.183	3.978	-8.887	0.559	-0.366	-0.671	1.77	4.551	8.699	1.979	0.427	0.244	-0.244	-9.695	-0.551	0.726	-0.732	0.427	0.183	2.293	9.298	2.047	0.183	-0.061	-0.244	1.376	9.399	2.747	-0.183	0.793	0.916	1506609676
-9.719	-0.171	0.699	-0.854	0.488	0.244	4.158	-8.855	0.786	-0.183	-0.61	1.587	4.776	8.583	2.157	0.488	0.427	-0.305	-9.719	-0.171	0.699	-0.854	0.488	0.244	2.169	9.155	2.059	0.183	0.427	-0.122	1.526	9.129	2.622	0.061	0.183	0.549	1506609676
-9.889	-0.024	0.812	-0.977	0.61	0.183	4.158	-8.855	0.786	-0.061	-0.488	1.282	4.9	8.581	2.315	0.427	0.427	-0.244	-9.889	-0.024	0.812	-0.977	0.61	0.183	2.099	9.177	2.07	0.305	0.427	0	1.705	8.802	2.291	0.732	0.122	0	1506609676
-10.472	-0.423	0.53	-1.038	0.305	0.122	4.231	-8.921	0.975	0.549	-0.61	0.61	4.972	8.698	2.35	0.305	0.366	-0.122	-10.472	-0.423	0.53	-1.038	0.305	0.122	2.134	9.421	2.05	0.305	0.427	0	1.64	8.873	1.852	1.343	-0.427	-0.488	1506609676
-10.588	-1.108	0.354	-1.038	0.305	-0.122	4.296	-9.223	0.767	0.549	-0.61	0.61	5.017	8.948	2.268	0.244	0.305	-0.061	-10.588	-1.108	0.354	-1.038	0.305	-0.122	2.159	9.868	1.95	0.366	0.549	0.244	1.376	9.472	1.622	2.563	-0.977	-1.038	1506609676
-10.635	-1.27	0.449	-0.61	0.183	-0.061	4.296	-9.223	0.767	0.793	-0.671	0.183	5.023	9.326	2.088	0.244	0.488	-0.244	-10.635	-1.27	0.449	-0.61	0.183	-0.061	2.006	10.257	1.881	0.366	0.793	0.305	2.021	10.861	2.117	1.465	0.977	-0.793	1506609676
-9.95	-0.695	0.53	-0.732	0.366	-0.122	4.076	-9.442	0.267	0.61	-0.366	-0.61	4.942	9.735	1.869	0.183	0.61	-0.305	-9.95	-0.695	0.53	-0.732	0.366	-0.122	1.62	10.316	1.913	0.366	0.793	0.305	2.326	10.551	3.128	0.61	-0.244	-0.122	1506609677
-9.683	-0.76	0.331	-0.732	0.549	-0.244	3.819	-8.835	0.341	0.61	-0.366	-0.61	4.785	9.83	1.629	0.061	0.671	-0.183	-9.683	-0.76	0.331	-0.732	0.549	-0.244	1.208	9.994	2.052	0.183	0.671	0.244	0.843	9.816	2.158	1.282	-1.16	-0.366	1506609677
-9.64	-1.006	0.134	-0.366	0.488	-0.183	3.464	-8.345	0.345	0.427	-0.305	-1.038	4.433	9.592	1.3	0.061	0.427	0.122	-9.64	-1.006	0.134	-0.366	0.488	-0.183	1.133	9.709	1.995	0.122	0	0.183	1.101	9.617	0.768	1.404	-0.854	-0.427	1506609677
-9.756	-0.982	-0.207	-0.366	0.183	-0.122	3.078	-8.289	0.197	0.427	-0.366	-1.404	4.114	9.306	1.196	0.244	0.244	0.305	-9.756	-0.982	-0.207	-0.366	0.183	-0.122	1.365	9.52	1.787	0.122	0	0.183	2.225	9.499	0.3	1.465	-0.427	-0.366	1506609677
-9.671	-1.096	-0.435	-0.366	-0.061	-0.122	3.078	-8.289	0.197	0.427	-0.549	-1.465	3.913	9.097	1.157	0.305	0.183	0.244	-9.671	-1.096	-0.435	-0.366	-0.061	-0.122	1.438	9.497	1.647	0.061	0.061	-0.061	1.725	9.804	0.379	1.648	0.549	-0.366	1506609677
-9.56	-1.237	-0.537	-0.305	0	-0.183	2.778	-8.478	0.018	0.305	-0.732	-1.343	3.847	9.012	1.102	0.305	0.122	0	-9.56	-1.237	-0.537	-0.305	0	-0.183	1.372	9.518	1.455	0.122	0	-0.122	1.095	9.814	0.495	1.16	-0.244	-0.305	1506609677
-9.521	-1.294	-0.693	-0.061	0.122	-0.183	2.62	-8.479	0.236	-0.366	-0.366	-0.854	3.963	8.99	1.017	0.305	0.305	-0.244	-9.521	-1.294	-0.693	-0.061	0.122	-0.183	1.376	9.531	1.37	0.122	0	-0.122	0.927	9.656	-0.208	1.404	-0.671	-0.244	1506609677
-9.49	-1.366	-0.976	0	0.122	-0.183	2.456	-8.495	0.457	-0.366	-0.366	-0.854	4.137	8.967	0.955	0.305	0.305	-0.305	-9.49	-1.366	-0.976	0	0.122	-0.183	1.281	9.533	1.217	0.061	0.122	-0.122	1.056	9.655	-0.8	1.282	-0.488	-0.305	1506609677
-9.512	-1.407	-1.28	0	0.305	-0.244	2.344	-8.55	0.681	-0.488	-0.488	-0.793	4.408	8.972	0.908	0.305	0.366	-0.366	-9.512	-1.407	-1.28	0	0.305	-0.244	1.166	9.582	1.08	0	0.122	-0.122	1.166	9.644	-1.188	1.404	-0.305	-0.427	1506609677
-9.51	-1.507	-1.596	-0.122	0.305	-0.244	2.344	-8.55	0.681	-0.549	-0.427	-0.793	4.624	8.996	0.796	0.244	0.366	-0.244	-9.51	-1.507	-1.596	-0.122	0.305	-0.244	1.166	9.582	1.08	0	0.122	-0.122	1.04	9.711	-1.42	1.404	-0.305	-0.427	1506609677
-9.606	-1.561	-1.763	-0.122	0.366	-0.183	2.269	-8.776	1.236	-0.671	-0.793	-0.61	4.743	8.979	0.725	0.183	0.305	-0.122	-9.606	-1.561	-1.763	-0.122	0.366	-0.183	1.067	9.622	0.925	-0.061	0.122	-0.122	1.053	9.752	-1.668	1.099	-0.305	-0.366	1506609677
-9.739	-1.505	-1.787	0	0.427	-0.122	2.559	-8.985	1.389	-0.916	-1.526	-0.366	4.754	8.911	0.641	0.061	0.305	-0.061	-9.739	-1.505	-1.787	0	0.427	-0.122	0.852	9.566	0.613	-0.061	0.183	-0.061	1.11	9.808	-1.872	0.916	-0.366	-0.305	1506609677
-9.77	-1.376	-1.754	0.061	0.488	-0.061	2.559	-8.985	1.389	-1.099	-1.16	-0.183	4.722	8.865	0.48	-0.122	0	-0.061	-9.77	-1.376	-1.754	0.061	0.488	-0.061	0.852	9.566	0.613	-0.061	0.183	-0.061	1.193	9.829	-2.024	0.916	-0.366	-0.305	1506609677
-9.917	-1.126	-1.834	0.061	0.488	-0.122	2.696	-9.238	1.41	-0.977	-0.61	-0.061	4.827	8.916	0.261	-0.244	-0.183	0	-9.917	-1.126	-1.834	0.061	0.488	-0.122	0.731	9.842	0.586	0.061	0.244	0	1.197	9.856	-2.192	0.671	-0.488	-0.244	1506609677
-9.818	-0.851	-1.902	-0.183	0.366	-0.183	2.745	-9.337	1.262	-0.61	-0.305	-0.061	4.913	9.015	-0.014	-0.305	-0.366	0	-9.818	-0.851	-1.902	-0.183	0.366	-0.183	0.731	9.842	0.586	0.244	0.244	0.061	1.349	9.908	-2.16	0.61	-0.671	-0.244	1506609677
-9.685	-0.792	-1.865	-0.61	0.183	-0.244	2.783	-8.679	1.067	-0.122	0.122	0	4.985	8.841	-0.165	-0.122	-0.427	0.183	-9.685	-0.792	-1.865	-0.61	0.183	-0.244	0.931	9.568	0.621	0.366	0.061	-0.061	1.39	9.759	-2.226	0.549	-0.305	-0.305	1506609677
-9.58	-1.151	-1.806	-0.732	0.122	-0.244	2.779	-8.469	0.805	0.305	0.061	0.061	4.832	8.6	-0.239	0.183	-0.305	0.366	-9.58	-1.151	-1.806	-0.732	0.122	-0.244	1.29	9.613	0.445	0.244	-0.061	-0.061	1.042	9.637	-2.145	0.366	-0.183	-0.366	1506609677
-9.573	-1.436	-1.779	-0.488	0.183	-0.244	2.678	-8.492	0.511	0.61	0	0.122	4.715	8.557	-0.189	0.427	0	0.122	-9.573	-1.436	-1.779	-0.488	0.183	-0.244	1.465	9.707	0.342	0.244	0.122	-0.122	1.008	9.545	-2.261	0.488	-0.061	-0.366	1506609677
-9.716	-1.343	-1.865	-0.366	0.122	-0.244	2.678	-8.492	0.511	0.854	-0.122	0.122	4.703	8.599	-0.122	0.671	0.488	-0.244	-9.716	-1.343	-1.865	-0.366	0.122	-0.244	1.465	9.707	0.342	0.366	0.488	-0.183	1.023	9.611	-2.222	0.488	-0.061	-0.366	1506609677
-9.659	-1.121	-1.907	-0.549	0.183	-0.183	2.45	-8.378	-0.002	0.61	-0.549	0.183	4.736	8.744	0.02	0.793	0.61	-0.488	-9.659	-1.121	-1.907	-0.549	0.183	-0.183	1.325	9.763	0.324	0.427	0.732	-0.183	1.097	9.701	-2.299	0.122	-0.122	-0.244	1506609677
-9.667	-1.196	-1.981	-0.671	0.244	-0.244	2.449	-8.32	-0.011	0.61	-0.549	0.183	4.815	9.037	0.17	0.854	0.61	-0.549	-9.667	-1.196	-1.981	-0.671	0.244	-0.244	1.138	9.867	0.366	0.549	0.916	-0.183	0.968	9.654	-2.51	0.183	0	-0.305	1506609677
-9.695	-1.372	-1.973	-0.61	0.305	-0.244	2.461	-8.277	0.077	0.061	-0.488	0.854	4.826	9.333	0.285	0.671	0.549	-0.488	-9.695	-1.372	-1.973	-0.61	0.305	-0.244	0.991	10.075	0.455	0.549	0.854	-0.183	0.892	9.64	-2.598	0.122	0.122	-0.305	1506609677
-9.704	-1.358	-1.869	-0.549	0.183	-0.305	2.468	-8.276	0.172	0.061	-0.488	0.854	4.78	9.394	0.407	0.61	0.488	-0.305	-9.704	-1.358	-1.869	-0.549	0.183	-0.305	1.064	9.963	0.397	0.427	0.61	-0.183	0.852	9.677	-2.424	0.061	0.183	-0.305	1506609677
-9.679	-1.321	-1.798	-0.244	0	-0.244	2.566	-8.356	0.335	-0.061	-0.549	1.099	4.683	9.343	0.568	0.61	0.488	-0.183	-9.679	-1.321	-1.798	-0.244	0	-0.244	1.064	9.934	0.34	0.122	0.427	-0.122	0.628	9.719	-2.283	0	0	-0.305	1506609677
-9.733	-1.2	-1.871	0	-0.061	-0.122	2.716	-8.448	0.553	-0.366	-0.244	1.526	4.59	9.35	0.741	0.488	0.61	-0.244	-9.733	-1.2	-1.871	0	-0.061	-0.122	0.953	9.959	0.319	-0.061	0.488	-0.061	0.712	9.692	-2.263	-0.061	-0.183	-0.366	1506609677
-9.814	-0.922	-1.946	0.183	-0.183	-0.122	2.822	-8.579	0.683	-0.366	-0.244	1.526	4.51	9.435	0.807	0.183	0.427	-0.244	-9.814	-0.922	-1.946	0.183	-0.183	-0.122	0.953	9.959	0.319	-0.122	0.366	0	1.08	9.705	-2.311	-0.122	-0.183	-0.305	1506609678
-9.769	-0.764	-2.019	0.183	-0.244	-0.183	2.822	-8.579	0.683	-0.427	-0.061	1.648	4.449	9.526	0.776	-0.183	0	-0.244	-9.769	-0.764	-2.019	0.183	-0.244	-0.183	0.903	10.021	0.336	-0.183	0.061	0.061	1.036	9.757	-2.308	-0.244	-0.183	-0.305	1506609678
-9.728	-0.775	-1.939	0.183	-0.366	-0.244	2.822	-8.579	0.683	-0.427	-0.061	1.648	4.521	9.484	0.793	-0.427	-0.061	-0.183	-9.728	-0.775	-1.939	0.183	-0.366	-0.244	0.993	10.032	0.359	-0.366	-0.183	0.183	0.993	9.686	-2.303	-0.244	-0.183	-0.305	1506609678
-9.75	-0.791	-1.899	0.122	-0.549	-0.305	2.954	-8.715	0.779	-0.366	-0.122	1.648	4.429	9.28	0.788	-0.549	-0.122	-0.183	-9.75	-0.791	-1.899	0.122	-0.549	-0.305	1.409	9.653	0.24	-0.549	-0.488	0.244	1.096	9.636	-2.227	-0.366	-0.244	-0.488	1506609678
-9.787	-0.992	-1.931	0	-0.549	-0.244	3.149	-8.748	0.866	-0.427	-0.122	1.465	4.291	9.009	0.736	-0.671	-0.244	-0.305	-9.787	-0.992	-1.931	0	-0.549	-0.244	1.409	9.653	0.24	-0.732	-0.732	0.244	1.032	9.705	-2.121	-0.366	-0.244	-0.488	1506609678
-9.872	-1.065	-1.993	-0.122	-0.488	-0.244	3.476	-8.674	0.895	-0.427	0.061	0.732	4.297	8.951	0.571	-0.732	-0.244	-0.61	-9.872	-1.065	-1.993	-0.122	-0.488	-0.244	2.317	10.017	0.255	-0.793	-0.549	0.183	1.136	9.806	-2.265	-0.671	-0.305	-0.366	1506609678
-9.972	-1.061	-1.821	-0.366	-0.366	-0.244	3.437	-9.339	0.54	-0.366	0	0.244	4.429	9.184	0.364	-0.671	-0.061	-1.099	-9.972	-1.061	-1.821	-0.366	-0.366	-0.244	2.492	10.161	0.484	-0.61	-0.122	0	1.132	9.942	-2.382	-0.854	-0.061	-0.244	1506609678
-10.062	-1.11	-1.768	-0.427	-0.305	-0.244	3.437	-9.339	0.54	-0.305	-0.061	-0.366	4.634	9.282	0.288	-0.305	0.183	-1.404	-10.062	-1.11	-1.768	-0.427	-0.305	-0.244	2.327	10.095	0.731	-0.549	0.305	-0.183	0.621	10.081	-2.2	-1.038	-0.061	-0.244	1506609678
-10.032	-1.174	-1.829	-0.366	-0.427	-0.305	2.966	-9.549	0.106	-0.305	-0.305	-0.977	4.816	9.341	0.435	0.122	0.549	-1.465	-10.032	-1.174	-1.829	-0.366	-0.427	-0.305	2.327	10.095	0.731	-0.549	0.671	-0.183	0.217	10.216	-2.019	-1.099	-0.244	-0.427	1506609678
-9.732	-1.136	-1.725	-0.305	-0.427	-0.305	2.966	-9.549	0.106	-0.305	-0.427	-1.526	4.864	9.417	0.653	0.183	0.732	-1.404	-9.732	-1.136	-1.725	-0.305	-0.427	-0.305	1.389	9.573	0.991	-0.366	0.793	-0.122	0.453	10.154	-2.049	-1.038	-0.122	-0.61	1506609678
-9.674	-1.193	-1.54	-0.366	-0.427	-0.183	2.668	-9.506	-0.038	-0.244	-0.549	-1.953	4.782	9.27	0.927	0.122	0.793	-1.038	-9.674	-1.193	-1.54	-0.366	-0.427	-0.183	1.389	9.573	0.991	-0.305	0.61	0.061	0.557	9.94	-1.735	-1.038	-0.122	-0.61	1506609678
-9.768	-1.375	-1.352	-0.366	-0.549	-0.061	2.396	-9.211	-0.145	-0.244	-0.61	-2.075	4.518	9.14	1.069	-0.061	0.549	-0.549	-9.768	-1.375	-1.352	-0.366	-0.549	-0.061	1.168	9.235	1.125	-0.183	0.549	0.183	0.52	9.945	-1.242	-0.977	0.122	-0.671	1506609678
-9.731	-1.518	-1.125	-0.305	-0.61	0.061	2.111	-9.007	-0.025	-0.366	-0.366	-1.831	4.28	9.28	1.087	-0.305	0.305	-0.122	-9.731	-1.518	-1.125	-0.305	-0.61	0.061	1.109	9.38	1.511	-0.122	0.671	0.305	0.422	10.056	-0.815	-1.343	0.183	-0.549	1506609678
-9.647	-1.694	-0.874	-0.305	-0.671	0.122	2.015	-8.869	0.035	-0.305	-0.061	-1.221	4.037	9.439	1.04	-0.427	0.244	0.183	-9.647	-1.694	-0.874	-0.305	-0.671	0.122	1.098	9.42	1.704	0.122	0.671	0.366	0.38	10.101	-0.406	-1.648	0.244	-0.366	1506609678
-9.533	-1.973	-0.595	-0.244	-0.793	0.244	1.985	-8.777	0.03	-0.183	0.122	-0.671	3.79	9.481	0.986	-0.366	0.122	0.488	-9.533	-1.973	-0.595	-0.244	-0.793	0.244	1.098	9.42	1.704	0.122	0.671	0.427	0.263	10.056	0.086	-2.136	0.366	-0.061	1506609678
-9.464	-2.155	-0.276	-0.183	-0.793	0.427	1.999	-8.748	-0.099	0.061	0.061	-0.305	3.505	9.42	0.951	-0.305	0.183	0.854	-9.464	-2.155	-0.276	-0.183	-0.793	0.427	1.077	9.312	1.933	0.183	0.61	0.488	0.311	9.936	0.601	-2.625	0.427	0.305	1506609678
-9.525	-2.237	0.069	0.061	-0.732	0.549	1.997	-8.818	-0.368	0.305	-0.122	-0.122	3.202	9.43	0.977	-0.244	0.183	1.099	-9.525	-2.237	0.069	0.061	-0.732	0.549	1.248	9.308	2.229	0.183	0.61	0.488	0.34	9.839	0.926	-3.113	0.366	0.793	1506609678
