# Supplementary material for: A deep learning approach for lower back-pain risk prediction during manual lifting
Source: PLoS One. 2021 Feb 19;16(2):e0247162. doi: 10.1371/journal.pone.0247162 (PMC7894914; doi:10.1371/journal.pone.0247162)
Supplement: S1 Data — (ZIP) [file pone.0247162.s001.zip › source-used/Subject_02_P1_Zone05_T2.csv]

Side_A_x	Side_A_y	Side_A_z	Side_G_x	Side_G_y	Side_G_z	LtWt_A_x	LtWt_A_y	LtWt_A_z	LtWt_G_x	LtWt_G_y	LtWt_G_z	RtWt_A_x	RtWt_A_y	RtWt_A_z	RtWt_G_x	RtWt_G_y	RtWt_G_z	Back_A_x	Back_A_y	Back_A_z	Back_G_x	Back_G_y	Back_G_z	UArm_A_x	UArm_A_y	UArm_A_z	UArm_G_x	UArm_G_y	UArm_G_z	Thig_A_x	Thig_A_y	Thig_A_z	Thig_G_x	Thig_G_y	Thig_G_z	Time_stp
-9.819	-0.988	-0.653	0	0	0	2.419	-8.819	-0.286	-0.061	-0.061	0	3.179	9.643	0.991	-0.122	0	0	-9.819	-0.988	-0.653	0	0	0	1.444	9.694	1.34	0	0	0.061	0.811	9.892	-0.982	-0.061	0	0	1506608337
-9.819	-1.019	-0.65	0	0	0	2.385	-8.83	-0.287	-0.061	-0.061	0	3.155	9.661	0.93	-0.061	0	0.061	-9.819	-1.019	-0.65	0	0	0	1.444	9.694	1.34	0	0	0.061	0.774	9.88	-1.013	-0.061	-0.061	0	1506608337
-9.813	-0.994	-0.642	0	0	0	2.385	-8.83	-0.287	-0.061	-0.061	0	3.086	9.653	0.9	-0.061	0	0.061	-9.813	-0.994	-0.642	0	0	0	1.559	9.688	1.3	-0.061	-0.061	0	0.767	9.897	-0.964	0	0	0	1506608337
-9.822	-0.943	-0.656	-0.061	-0.061	-0.061	2.42	-8.859	-0.285	-0.061	-0.061	0	3.058	9.643	0.946	0	0	-0.061	-9.822	-0.943	-0.656	-0.061	-0.061	-0.061	1.559	9.688	1.3	-0.061	0	0	0.787	9.892	-1.008	-0.061	-0.061	0	1506608337
-9.812	-0.956	-0.648	-0.061	0	-0.061	2.315	-8.844	-0.252	-0.061	0.061	0	3.033	9.644	0.998	0	0	-0.122	-9.812	-0.956	-0.648	-0.061	0	-0.061	1.512	9.655	1.312	-0.061	0	-0.061	0.821	9.89	-1.01	-0.061	0	0	1506608337
-9.819	-0.937	-0.657	-0.061	0	0	2.334	-8.861	-0.208	-0.061	0	0	3.11	9.666	1.041	0	0	-0.122	-9.819	-0.937	-0.657	-0.061	0	0	1.488	9.674	1.342	-0.061	0	-0.061	0.874	9.872	-0.967	0	0	0	1506608337
-9.826	-0.904	-0.669	-0.061	0	0	2.371	-8.891	-0.164	-0.061	-0.061	0	3.161	9.678	1.046	0	0.061	-0.122	-9.826	-0.904	-0.669	-0.061	0	0	1.45	9.666	1.346	-0.061	0	-0.061	0.882	9.88	-0.968	-0.061	-0.061	0	1506608337
-9.823	-0.894	-0.682	-0.061	-0.061	-0.061	2.397	-8.894	-0.123	0	-0.061	0	3.211	9.672	1.069	0	0.061	-0.122	-9.823	-0.894	-0.682	-0.061	-0.061	-0.061	1.4	9.639	1.347	-0.061	0.061	-0.061	0.86	9.881	-0.989	-0.061	-0.061	0	1506608337
-9.812	-0.935	-0.689	-0.061	-0.061	0	2.397	-8.874	-0.102	0	-0.122	0	3.226	9.667	1.075	-0.061	0.061	-0.061	-9.812	-0.935	-0.689	-0.061	-0.061	0	1.424	9.648	1.36	-0.061	0	0	0.88	9.885	-0.987	-0.061	0	0	1506608337
-9.81	-0.931	-0.668	-0.061	-0.061	0	2.456	-8.885	-0.152	0	-0.061	0	3.222	9.665	1.049	-0.061	0	0	-9.81	-0.931	-0.668	-0.061	-0.061	0	1.424	9.648	1.36	-0.061	0	0	0.922	9.874	-0.939	-0.061	0	0	1506608337
-9.82	-0.932	-0.675	-0.061	0	0	2.467	-8.866	-0.182	0	-0.061	0	3.188	9.628	1.02	-0.061	0.061	0	-9.82	-0.932	-0.675	-0.061	0	0	1.432	9.641	1.359	-0.061	0	0.061	0.874	9.886	-0.981	-0.061	-0.061	0	1506608337
-9.816	-0.934	-0.683	-0.061	0	0	2.487	-8.847	-0.217	0	-0.061	0	3.17	9.621	1.02	-0.061	0.061	0	-9.816	-0.934	-0.683	-0.061	0	0	1.449	9.631	1.355	-0.061	0	0.061	0.867	9.872	-1.022	0	0	0	1506608337
-9.807	-0.904	-0.662	-0.061	-0.061	0	2.534	-8.876	-0.22	0	0	0	3.122	9.618	1.004	-0.061	0	0	-9.807	-0.904	-0.662	-0.061	-0.061	0	1.451	9.628	1.34	-0.061	0	0	0.873	9.874	-0.97	-0.061	0	0	1506608337
-9.811	-0.88	-0.674	-0.061	0	0	2.552	-8.869	-0.178	0	0	0	3.112	9.635	0.985	-0.061	-0.061	0	-9.811	-0.88	-0.674	-0.061	0	0	1.444	9.643	1.349	0	0	0	0.892	9.871	-0.981	0	0	0	1506608338
-9.835	-0.89	-0.674	-0.061	-0.061	0	2.523	-8.839	-0.166	0	-0.061	-0.061	3.145	9.63	1	-0.061	0	0	-9.835	-0.89	-0.674	-0.061	-0.061	0	1.509	9.643	1.375	0	-0.061	0	0.913	9.877	-1.002	0	-0.061	0	1506608338
-9.817	-0.904	-0.669	-0.061	-0.061	0	2.531	-8.814	-0.129	0	0	-0.061	3.131	9.637	1.048	0	0.061	0	-9.817	-0.904	-0.669	-0.061	-0.061	0	1.418	9.615	1.359	0	0	0	0.913	9.88	-0.939	-0.061	0	0	1506608338
-9.823	-0.947	-0.664	-0.061	-0.061	0	2.51	-8.838	-0.122	0	0	-0.061	3.09	9.641	1.067	-0.061	0	0	-9.823	-0.947	-0.664	-0.061	-0.061	0	1.471	9.63	1.366	0	0	0	0.9	9.871	-0.965	-0.061	0	0	1506608338
-9.853	-0.937	-0.645	0	0	0	2.487	-8.83	-0.166	0	-0.061	-0.122	3.092	9.648	1.065	-0.061	-0.061	0	-9.853	-0.937	-0.645	0	0	0	1.525	9.7	1.354	0	-0.061	0	0.872	9.898	-0.957	-0.061	-0.061	0	1506608338
-9.822	-0.88	-0.653	0	0	-0.061	2.454	-8.869	-0.179	0	0	-0.061	3.119	9.698	1.048	-0.061	0	-0.061	-9.822	-0.88	-0.653	0	0	-0.061	1.522	9.672	1.347	-0.061	-0.061	0	0.87	9.892	-0.979	0	-0.061	0	1506608338
-9.814	-0.876	-0.687	-0.061	-0.061	-0.061	2.432	-8.87	-0.128	0	0	0	3.129	9.672	1.074	-0.061	0	-0.061	-9.814	-0.876	-0.687	-0.061	-0.061	-0.061	1.51	9.601	1.34	-0.061	-0.061	0	0.878	9.869	-0.98	0	-0.061	-0.061	1506608338
-9.796	-0.896	-0.668	0	-0.061	0	2.446	-8.799	-0.105	0	-0.061	-0.061	3.137	9.611	1.104	-0.061	-0.061	-0.061	-9.796	-0.896	-0.668	0	-0.061	0	1.54	9.605	1.312	-0.061	-0.061	0	0.925	9.862	-0.955	0	-0.061	-0.061	1506608338
-9.813	-0.853	-0.668	0	0	0	2.461	-8.781	-0.115	0	0	0	3.141	9.609	1.079	-0.061	-0.061	-0.061	-9.813	-0.853	-0.668	0	0	0	1.54	9.605	1.312	-0.061	-0.061	0	0.958	9.88	-0.977	-0.061	0	0	1506608338
-9.828	-0.821	-0.668	-0.061	-0.061	-0.061	2.478	-8.82	-0.161	0	0	0	3.18	9.617	1.043	-0.061	0	-0.061	-9.828	-0.821	-0.668	-0.061	-0.061	-0.061	1.493	9.624	1.366	-0.061	0	0	0.946	9.862	-0.989	-0.061	0	0	1506608338
-9.824	-0.851	-0.679	-0.061	-0.061	-0.061	2.517	-8.856	-0.172	-0.061	0	0	3.174	9.617	1.038	-0.061	-0.061	-0.061	-9.824	-0.851	-0.679	-0.061	-0.061	-0.061	1.493	9.624	1.366	-0.061	-0.061	0	0.95	9.86	-0.961	-0.061	-0.061	0	1506608338
-9.812	-0.836	-0.659	-0.061	-0.061	0	2.521	-8.847	-0.144	0	-0.061	-0.061	3.145	9.594	1.041	-0.061	-0.122	0	-9.812	-0.836	-0.659	-0.061	-0.061	0	1.591	9.582	1.321	-0.061	-0.122	-0.061	0.968	9.875	-0.937	-0.061	0	0	1506608338
-9.824	-0.836	-0.663	-0.061	-0.061	-0.061	2.495	-8.843	-0.134	-0.061	-0.061	-0.061	3.204	9.551	1.056	-0.061	-0.061	-0.061	-9.824	-0.836	-0.663	-0.061	-0.061	-0.061	1.598	9.585	1.341	0	-0.061	-0.061	0.964	9.863	-0.955	-0.061	0	-0.061	1506608338
-9.81	-0.882	-0.659	-0.061	-0.061	-0.061	2.46	-8.814	-0.128	-0.061	0	0	3.22	9.561	1.036	0	0.061	-0.061	-9.81	-0.882	-0.659	-0.061	-0.061	-0.061	1.494	9.61	1.335	0	0.061	-0.061	0.931	9.869	-0.973	0	-0.061	-0.061	1506608338
-9.817	-0.873	-0.648	0	-0.061	0	2.456	-8.82	-0.11	-0.061	-0.061	0	3.195	9.609	1.067	0	0	0	-9.817	-0.873	-0.648	0	-0.061	0	1.494	9.61	1.335	0	0	-0.061	0.933	9.872	-0.957	-0.061	0	-0.061	1506608338
-9.843	-0.864	-0.647	0	-0.061	0	2.454	-8.851	-0.112	0	-0.061	-0.061	3.195	9.635	1.056	0	-0.061	0	-9.843	-0.864	-0.647	0	-0.061	0	1.549	9.633	1.371	0	0	-0.061	0.945	9.878	-0.93	-0.061	0	0	1506608338
-9.828	-0.886	-0.632	-0.061	-0.061	-0.061	2.446	-8.838	-0.12	-0.061	-0.061	0	3.181	9.639	1.095	0	0	0	-9.828	-0.886	-0.632	-0.061	-0.061	-0.061	1.512	9.655	1.352	0	0	-0.061	0.912	9.875	-0.971	-0.061	0	-0.061	1506608338
-9.824	-0.907	-0.626	0	-0.061	-0.061	2.464	-8.833	-0.112	-0.061	-0.061	0.061	3.145	9.668	1.125	0	-0.061	0	-9.824	-0.907	-0.626	0	-0.061	-0.061	1.512	9.655	1.352	0	0	-0.061	0.89	9.891	-0.932	-0.061	0	-0.061	1506608338
-9.814	-0.902	-0.635	0	0	-0.061	2.522	-8.854	-0.105	0	-0.061	0.061	3.1	9.696	1.14	-0.061	-0.122	0	-9.814	-0.902	-0.635	0	0	-0.061	1.517	9.654	1.381	0	-0.061	-0.061	0.896	9.873	-0.937	-0.061	-0.061	-0.061	1506608338
-9.817	-0.885	-0.627	0	-0.061	-0.061	2.549	-8.85	-0.115	0	-0.061	0	3.126	9.668	1.138	-0.061	-0.061	0	-9.817	-0.885	-0.627	0	-0.061	-0.061	1.546	9.639	1.37	0	-0.061	0	0.906	9.872	-0.949	-0.061	-0.061	-0.061	1506608338
-9.813	-0.877	-0.618	0	-0.061	-0.061	2.561	-8.829	-0.117	-0.061	-0.061	-0.061	3.102	9.642	1.122	-0.061	0	-0.061	-9.813	-0.877	-0.618	0	-0.061	-0.061	1.524	9.633	1.369	-0.061	0	0	0.903	9.862	-0.94	-0.061	-0.061	-0.061	1506608338
-9.801	-0.894	-0.609	0	-0.061	-0.061	2.537	-8.827	-0.153	0	-0.061	0	3.065	9.647	1.091	-0.061	-0.061	-0.061	-9.801	-0.894	-0.609	0	-0.061	-0.061	1.513	9.637	1.384	-0.061	-0.061	-0.061	0.907	9.881	-0.93	-0.061	0	-0.061	1506608338
-9.83	-0.876	-0.618	0	-0.061	-0.061	2.529	-8.832	-0.177	-0.061	0	0	3.091	9.647	1.074	-0.061	-0.061	-0.061	-9.83	-0.876	-0.618	0	-0.061	-0.061	1.471	9.627	1.391	-0.061	-0.061	-0.061	0.898	9.881	-0.925	-0.061	-0.061	-0.061	1506608338
-9.841	-0.903	-0.615	0	-0.061	-0.061	2.513	-8.847	-0.193	-0.061	0	0	3.107	9.637	1.052	0	-0.061	-0.061	-9.841	-0.903	-0.615	0	-0.061	-0.061	1.471	9.627	1.391	-0.061	-0.061	-0.061	0.889	9.891	-0.94	-0.061	-0.061	-0.061	1506608338
-9.814	-0.916	-0.602	0	0	-0.061	2.494	-8.853	-0.207	-0.061	-0.061	-0.061	3.146	9.67	1.041	0	-0.061	-0.061	-9.814	-0.916	-0.602	0	0	-0.061	1.475	9.656	1.395	-0.061	-0.061	-0.061	0.876	9.887	-0.92	-0.061	0	-0.061	1506608338
-9.811	-0.91	-0.602	0	-0.061	-0.061	2.499	-8.856	-0.173	-0.061	0	-0.061	3.165	9.646	1.061	0	-0.122	0	-9.811	-0.91	-0.602	0	-0.061	-0.061	1.475	9.656	1.395	-0.061	-0.122	-0.061	0.888	9.874	-0.92	0	-0.061	-0.061	1506608339
-9.826	-0.891	-0.607	0	0	-0.061	2.481	-8.842	-0.133	-0.061	0	0	3.171	9.613	1.083	-0.061	-0.183	0	-9.826	-0.891	-0.607	0	0	-0.061	1.489	9.607	1.389	0	-0.122	-0.061	0.886	9.879	-0.915	-0.061	-0.061	-0.061	1506608339
-9.818	-0.903	-0.609	0	0	-0.061	2.487	-8.86	-0.122	-0.061	0	0	3.155	9.617	1.095	0	-0.061	0	-9.818	-0.903	-0.609	0	0	-0.061	1.54	9.652	1.381	0	-0.061	-0.061	0.897	9.878	-0.922	-0.061	-0.061	-0.061	1506608339
-9.823	-0.883	-0.613	0	0	-0.061	2.51	-8.878	-0.153	-0.061	0	-0.061	3.147	9.658	1.095	0	-0.061	-0.061	-9.823	-0.883	-0.613	0	0	-0.061	1.505	9.642	1.394	0	0	-0.061	0.889	9.871	-0.922	-0.061	0	-0.061	1506608339
-9.826	-0.886	-0.61	0	0	-0.061	2.479	-8.868	-0.146	-0.061	0	-0.061	3.162	9.654	1.114	0	-0.061	0	-9.826	-0.886	-0.61	0	0	-0.061	1.505	9.642	1.394	-0.061	-0.061	-0.061	0.891	9.875	-0.928	0	-0.061	-0.061	1506608339
-9.842	-0.885	-0.611	-0.061	0	-0.061	2.47	-8.869	-0.169	0	0	0	3.134	9.64	1.109	0	-0.061	0	-9.842	-0.885	-0.611	-0.061	0	-0.061	1.511	9.648	1.372	-0.061	-0.061	-0.061	0.904	9.883	-0.949	0	-0.061	-0.061	1506608339
-9.825	-0.902	-0.613	-0.061	0	-0.061	2.463	-8.875	-0.213	0	-0.061	-0.061	3.122	9.655	1.08	-0.061	-0.061	-0.061	-9.825	-0.902	-0.613	-0.061	0	-0.061	1.519	9.654	1.385	0	-0.061	-0.061	0.896	9.879	-0.926	-0.061	0	-0.061	1506608339
-9.835	-0.914	-0.633	-0.061	0	-0.061	2.448	-8.863	-0.202	-0.061	-0.061	-0.061	3.141	9.647	1.069	0	0	-0.061	-9.835	-0.914	-0.633	-0.061	0	-0.061	1.519	9.654	1.385	0	-0.061	-0.061	0.867	9.885	-0.933	0	0	-0.061	1506608339
-9.82	-0.94	-0.633	-0.061	0	-0.061	2.427	-8.856	-0.196	0	0	0	3.126	9.654	1.081	0	-0.061	-0.061	-9.82	-0.94	-0.633	-0.061	0	-0.061	1.481	9.66	1.372	0	-0.061	-0.061	0.864	9.891	-0.947	0	0	-0.061	1506608339
-9.805	-0.958	-0.632	-0.061	0	-0.061	2.418	-8.868	-0.202	-0.061	-0.061	0	3.162	9.644	1.056	-0.061	-0.061	-0.061	-9.805	-0.958	-0.632	-0.061	0	-0.061	1.5	9.623	1.363	0	-0.061	-0.061	0.865	9.88	-0.931	-0.061	0	-0.061	1506608339
-9.8	-0.962	-0.644	-0.061	0	-0.061	2.419	-8.861	-0.208	-0.061	-0.061	0	3.168	9.625	1.042	0	0	-0.061	-9.8	-0.962	-0.644	-0.061	0	-0.061	1.5	9.623	1.363	0	0	-0.061	0.836	9.869	-0.979	0	0	-0.061	1506608339
-9.806	-0.94	-0.646	-0.061	0	-0.061	2.418	-8.862	-0.181	-0.061	-0.061	0	3.157	9.654	1.016	0	0	-0.061	-9.806	-0.94	-0.646	-0.061	0	-0.061	1.476	9.643	1.347	0	0	-0.061	0.872	9.877	-0.953	-0.061	-0.061	-0.061	1506608339
-9.812	-0.938	-0.644	-0.061	0	-0.061	2.424	-8.872	-0.138	-0.061	0	0	3.151	9.65	1.004	0	0	0	-9.812	-0.938	-0.644	-0.061	0	-0.061	1.383	9.646	1.36	0	0	-0.061	0.86	9.871	-0.965	-0.061	-0.061	-0.061	1506608339
-9.82	-0.958	-0.65	-0.061	0	-0.061	2.431	-8.868	-0.128	-0.061	0	0	3.135	9.64	0.986	0	-0.061	0	-9.82	-0.958	-0.65	-0.061	0	-0.061	1.383	9.646	1.36	0	0	-0.061	0.859	9.868	-0.959	0	0	-0.061	1506608339
-9.817	-0.935	-0.651	-0.061	0	-0.061	2.43	-8.866	-0.121	0	0	0	3.107	9.653	0.953	0	-0.061	0	-9.817	-0.935	-0.651	-0.061	0	-0.061	1.37	9.644	1.352	0	0	-0.061	0.871	9.887	-0.933	-0.061	0	-0.061	1506608339
-9.818	-0.939	-0.656	-0.061	0	-0.061	2.43	-8.881	-0.144	0	0	0	3.089	9.643	0.957	0	-0.061	0	-9.818	-0.939	-0.656	-0.061	0	-0.061	1.37	9.644	1.352	0	0	-0.061	0.84	9.873	-0.957	0	0	-0.061	1506608339
-9.801	-0.97	-0.648	-0.061	-0.061	-0.061	2.413	-8.862	-0.17	0	-0.061	0	3.066	9.672	0.983	0	-0.061	0	-9.801	-0.97	-0.648	-0.061	-0.061	-0.061	1.391	9.667	1.346	0	-0.061	-0.061	0.865	9.886	-0.939	0	-0.061	-0.061	1506608339
-9.8	-0.937	-0.64	-0.061	0	-0.061	2.417	-8.843	-0.163	0	0	0	3.1	9.694	1.007	-0.061	-0.122	0	-9.8	-0.937	-0.64	-0.061	0	-0.061	1.378	9.667	1.341	0	-0.061	-0.061	0.863	9.877	-0.967	-0.061	0	-0.061	1506608339
-9.826	-0.969	-0.636	-0.061	0	0	2.409	-8.847	-0.163	0	0	0	3.126	9.668	1.038	0	0	-0.061	-9.826	-0.969	-0.636	-0.061	0	0	1.384	9.661	1.339	-0.061	-0.061	0	0.855	9.884	-0.941	0	0	-0.061	1506608339
-9.818	-0.969	-0.628	0	0	0	2.438	-8.835	-0.183	0	0	0	3.158	9.692	1.037	-0.061	0	-0.061	-9.818	-0.969	-0.628	0	0	0	1.418	9.691	1.353	-0.061	-0.061	0	0.873	9.887	-0.94	0	-0.061	-0.061	1506608339
-9.82	-0.965	-0.632	0	-0.061	0	2.47	-8.848	-0.165	-0.061	0	-0.061	3.185	9.674	1.035	-0.061	-0.061	0	-9.82	-0.965	-0.632	0	-0.061	0	1.414	9.679	1.359	-0.061	-0.061	0	0.846	9.885	-0.957	-0.061	-0.061	-0.061	1506608339
-9.83	-0.95	-0.642	0	-0.061	0	2.457	-8.843	-0.154	0	0	-0.061	3.173	9.648	1.047	-0.061	-0.061	0	-9.83	-0.95	-0.642	0	-0.061	0	1.431	9.659	1.34	-0.061	-0.061	0	0.848	9.89	-0.955	-0.061	-0.061	-0.061	1506608339
-9.819	-0.949	-0.64	-0.061	-0.061	0	2.46	-8.856	-0.175	0	-0.061	-0.061	3.161	9.635	1.025	-0.061	-0.061	0	-9.819	-0.949	-0.64	-0.061	-0.061	0	1.448	9.644	1.341	0	-0.061	0	0.845	9.878	-0.946	0	-0.061	0	1506608339
-9.819	-0.961	-0.644	0	0	-0.061	2.463	-8.87	-0.201	-0.061	0	-0.061	3.157	9.636	0.981	-0.061	-0.061	0	-9.819	-0.961	-0.644	0	0	-0.061	1.457	9.65	1.347	0	0	0	0.819	9.883	-0.967	0	0	-0.061	1506608339
-9.805	-0.949	-0.644	0	0	0	2.434	-8.857	-0.185	-0.061	0	-0.061	3.146	9.623	0.959	-0.061	0	0	-9.805	-0.949	-0.644	0	0	0	1.439	9.643	1.341	0	-0.061	0	0.831	9.885	-0.946	-0.061	-0.061	-0.061	1506608339
-9.817	-0.91	-0.639	-0.061	0	-0.061	2.426	-8.869	-0.178	-0.061	0	-0.061	3.103	9.639	0.962	-0.061	-0.122	0	-9.817	-0.91	-0.639	-0.061	0	-0.061	1.439	9.643	1.341	0	-0.061	-0.061	0.853	9.877	-0.924	0	0	-0.061	1506608340
-9.816	-0.931	-0.64	-0.061	0	-0.061	2.413	-8.88	-0.166	-0.061	0	-0.061	3.126	9.616	0.951	-0.061	-0.061	0	-9.816	-0.931	-0.64	-0.061	0	-0.061	1.463	9.635	1.363	0	-0.061	-0.061	0.837	9.898	-0.98	0	0	-0.061	1506608340
-9.822	-0.94	-0.618	0	0	-0.061	2.391	-8.873	-0.151	-0.061	0	-0.061	3.12	9.624	0.963	0	0	-0.061	-9.822	-0.94	-0.618	0	0	-0.061	1.445	9.658	1.345	0	0	-0.061	0.842	9.887	-0.952	-0.061	-0.061	-0.061	1506608340
-9.825	-0.915	-0.634	0	0	-0.061	2.395	-8.868	-0.139	0	-0.061	0	3.137	9.658	0.998	0	0	-0.061	-9.825	-0.915	-0.634	0	0	-0.061	1.445	9.658	1.345	0	0	-0.061	0.866	9.895	-0.916	-0.061	-0.061	-0.061	1506608340
-9.808	-0.918	-0.638	-0.061	0	-0.061	2.396	-8.882	-0.15	0	-0.061	0	3.144	9.664	1.05	0	-0.061	0	-9.808	-0.918	-0.638	-0.061	0	-0.061	1.445	9.658	1.345	0	0	-0.061	0.833	9.874	-0.959	0	0	-0.061	1506608340
-9.831	-0.938	-0.644	-0.061	-0.061	-0.061	2.403	-8.872	-0.163	0	-0.061	0	3.176	9.641	1.06	-0.061	-0.061	0	-9.831	-0.938	-0.644	-0.061	-0.061	-0.061	1.488	9.643	1.331	0	0	-0.061	0.834	9.879	-0.961	0	0	-0.061	1506608340
-9.8	-0.985	-0.596	0	0	-0.061	2.417	-8.849	-0.159	0	-0.061	0	3.168	9.641	1.049	0	0	-0.061	-9.8	-0.985	-0.596	0	0	-0.061	1.488	9.643	1.331	0	0	-0.061	0.871	9.879	-0.925	-0.061	0	-0.061	1506608340
-9.857	-0.951	-0.658	-0.061	-0.061	-0.122	2.45	-8.83	-0.142	0	-0.061	0	3.17	9.617	1.037	-0.061	0	-0.061	-9.857	-0.951	-0.658	-0.061	-0.061	-0.122	1.439	9.682	1.334	-0.061	0	-0.061	0.88	9.863	-0.908	0	0	0	1506608340
-9.806	-1.098	-0.604	-0.061	-0.061	-0.244	2.517	-8.838	-0.166	0	-0.061	0	3.152	9.662	0.998	-0.061	-0.122	-0.061	-9.806	-1.098	-0.604	-0.061	-0.061	-0.244	1.439	9.682	1.334	0	0	-0.061	0.886	9.885	-0.921	-0.061	0.122	0	1506608340
-9.787	-1.193	-0.474	0.122	-0.061	-0.305	2.663	-8.867	-0.165	-0.061	-0.122	-0.061	3.173	9.637	0.991	0	-0.061	0	-9.787	-1.193	-0.474	0.122	-0.061	-0.305	1.529	9.686	1.371	-0.061	-0.061	-0.061	0.89	9.856	-0.736	-0.122	0.244	0.122	1506608340
-9.757	-1.438	-0.342	0.244	0.061	-0.366	2.885	-8.805	-0.176	-0.061	-0.183	-0.183	3.083	9.496	1.066	0.122	-0.061	0	-9.757	-1.438	-0.342	0.244	0.061	-0.366	1.621	9.595	1.428	-0.122	-0.061	-0.122	1.122	9.884	-0.495	-0.305	0.427	0.244	1506608340
-9.575	-1.751	-0.11	0.61	0.122	-0.305	3.06	-8.829	-0.239	-0.061	-0.122	-0.305	2.974	9.628	1.122	0	-0.244	-0.061	-9.575	-1.751	-0.11	0.61	0.122	-0.305	1.621	9.595	1.428	-0.061	0	-0.183	1.45	9.841	-0.219	-0.61	1.038	0.61	1506608340
-9.232	-1.32	0.319	0.977	0.244	-0.122	3.121	-8.826	-0.345	-0.122	0.061	-0.244	2.954	9.684	1.192	0	-0.305	0	-9.232	-1.32	0.319	0.977	0.244	-0.122	1.459	9.617	1.645	0	-0.122	-0.305	1.471	9.765	0.385	-1.099	0.977	1.221	1506608340
-9.644	-0.505	0.298	0.793	0.183	-0.183	3.042	-8.485	-0.345	-0.244	0.244	-0.122	2.793	9.549	1.3	-0.122	-0.793	0.305	-9.644	-0.505	0.298	0.793	0.183	-0.183	1.243	9.373	1.866	0	-0.244	-0.366	0.678	9.823	0.47	-1.404	0	1.343	1506608340
-10.128	-0.726	0.427	0.488	-0.244	-0.366	2.942	-8.096	-0.29	-0.183	0.427	0.183	2.725	9.489	1.335	-0.366	-1.343	0.549	-10.128	-0.726	0.427	0.488	-0.244	-0.366	1.213	9.257	2.157	0.122	-0.427	-0.488	-0.502	9.924	-0.335	-0.793	-0.305	0.549	1506608340
-10.32	-0.855	0.555	0.916	-0.366	-0.305	2.873	-8.234	-0.412	-0.061	0.671	0.61	2.798	9.831	1.346	-0.183	-1.16	0.61	-10.32	-0.855	0.555	0.916	-0.366	-0.305	1.511	9.68	2.304	0.061	-0.488	-0.549	-0.522	9.46	-0.615	0.488	-2.808	0.061	1506608340
-10.692	-0.78	0.102	0.732	-0.732	-0.549	2.822	-8.955	-0.656	0.061	0.61	0.793	2.909	10.295	1.595	0.183	-0.671	0.366	-10.692	-0.78	0.102	0.732	-0.732	-0.549	1.901	10.489	1.93	-0.061	-0.854	-0.427	1.249	10.357	-0.866	1.282	-1.465	-0.854	1506608340
-9.54	-0.754	-0.356	0.61	0	-0.61	2.763	-9.579	-0.895	0.183	0.183	0.732	2.999	10.533	1.86	0.305	-0.549	0	-9.54	-0.754	-0.356	0.61	0	-0.61	2.117	10.357	1.599	-0.244	-0.916	-0.366	1.544	9.953	-0.282	1.587	-1.221	-0.977	1506608340
-8.814	-0.56	-1.597	0.366	0.061	-0.793	2.754	-9.613	-0.934	0.183	0.183	0.732	3.225	10.381	2.022	0.122	-0.488	-0.244	-8.814	-0.56	-1.597	0.366	0.061	-0.793	2.117	10.357	1.599	-0.427	-0.854	-0.488	2.125	9.54	-1.491	1.404	-0.916	-1.099	1506608340
-9.628	-0.634	-1.412	0.305	0.061	-0.549	2.604	-8.654	-0.529	-0.061	-0.183	-0.061	3.585	9.159	2.186	0.122	-0.122	-0.244	-9.628	-0.634	-1.412	0.305	0.061	-0.549	2.125	8.464	0.372	-0.977	-1.16	-0.488	2.633	9.319	-1.247	0.732	-0.366	-0.793	1506608340
-10.484	-0.463	-1.643	-0.305	0.427	-0.427	2.255	-7.893	-0.13	0	-0.549	-0.671	3.859	8.289	1.802	0.061	-0.061	-0.244	-10.484	-0.463	-1.643	-0.305	0.427	-0.427	2.902	9.953	-0.153	-1.831	-0.793	-0.305	2.289	9.794	-1.501	0.671	0.183	-0.488	1506608340
-10.16	-0.257	-1.523	-0.305	0.732	-0.549	1.747	-9.101	-0.081	0.061	-1.282	-0.671	4.383	9.149	1.16	-0.305	0.549	-1.221	-10.16	-0.257	-1.523	-0.305	0.732	-0.549	2.902	9.953	-0.153	-1.038	0.305	-0.366	1.567	10.084	-1.817	0.305	-1.099	-0.732	1506608340
-9.723	-0.136	-1.253	-0.61	0.244	-0.488	1.724	-10.099	0.02	-0.244	-1.343	0.122	5.254	9.531	0.633	-0.305	0.61	-2.258	-9.723	-0.136	-1.253	-0.61	0.244	-0.488	2.055	9.244	0.47	-0.122	0.671	-0.549	2.545	9.747	-1.999	0.488	0.122	-0.916	1506608340
-9.424	-0.443	-1.062	-0.671	-0.122	-0.427	2.035	-8.959	0.684	-0.671	-0.549	0.488	6.038	8.354	0.511	0.183	0.671	-1.526	-9.424	-0.443	-1.062	-0.671	-0.122	-0.427	1.36	8.216	0.56	-0.183	0.549	-0.427	2.205	9.441	-1.616	0.854	0.732	-1.099	1506608340
-9.558	-1.012	-0.953	0	-0.427	-0.244	2.047	-7.689	1.395	-0.427	-0.549	0.427	6.087	7.632	0.654	0.488	0.916	-0.183	-9.558	-1.012	-0.953	0	-0.427	-0.244	1.36	8.216	0.56	-0.549	0.854	-0.122	1.714	9.513	-0.882	0.793	0.183	-0.916	1506608340
-9.784	-0.749	-0.879	0.671	-0.427	0	1.981	-7.417	1.657	-0.061	-0.916	0.61	5.654	7.866	0.651	0.183	0.916	0.244	-9.784	-0.749	-0.879	0.671	-0.427	0	0.657	9.064	0.31	0	1.282	0.183	1.748	9.694	-0.62	0.244	-0.488	-0.61	1506608341
-10.082	-0.105	-1.055	0.366	-0.549	0	2.129	-8.014	1.463	-0.061	-0.916	0.61	5.338	8.635	0.577	-0.122	0.854	0.427	-10.082	-0.105	-1.055	0.366	-0.549	0	0.61	9.83	0.605	0.61	1.465	0.488	1.438	9.751	-1.406	0	-0.793	-0.732	1506608341
-9.899	-0.221	-1.43	-0.122	-0.183	-0.122	2.475	-8.531	1.269	0.061	-0.854	1.099	5.06	9.447	0.386	-0.366	0.549	0.793	-9.899	-0.221	-1.43	-0.122	-0.183	-0.122	0.61	9.83	0.605	0.854	1.404	0.732	1.041	9.762	-2.216	0.244	-1.099	-1.221	1506608341
-9.946	-0.8	-1.913	-0.061	-0.122	-0.122	2.966	-9.013	1.177	-0.061	-0.122	1.892	4.648	10.197	0.257	-0.366	-0.061	1.282	-9.946	-0.8	-1.913	-0.061	-0.122	-0.122	1.315	11.018	0.797	0.916	0.916	0.549	1.358	9.749	-2.778	0.305	-0.671	-1.465	1506608341
-10.466	-1.098	-2.181	0.549	-0.061	0.122	3.356	-9.429	1.068	0	0.061	1.587	4.199	10.546	0.286	-0.183	-0.488	1.465	-10.466	-1.098	-2.181	0.549	-0.061	0.122	1.811	10.677	0.614	0.427	-0.061	0.366	1.506	10.173	-2.625	-0.122	-0.671	-1.282	1506608341
-10.922	-0.449	-2.137	0.488	-0.366	0.488	3.547	-9.727	0.752	0.122	-0.305	0.732	3.799	10.173	0.609	0.244	-0.244	1.282	-10.922	-0.449	-2.137	0.488	-0.366	0.488	1.811	10.677	0.614	-0.183	-0.732	0.244	1.832	10.969	-2.31	-0.793	-1.282	-0.854	1506608341
-10.698	-0.321	-1.296	-0.183	-0.366	0.793	3.689	-10.107	0.421	-0.122	-0.427	0	3.417	9.926	1.06	0.305	0.427	0.549	-10.698	-0.321	-1.296	-0.183	-0.366	0.793	1.193	9.984	0.354	-0.549	-0.549	0.122	2.089	10.865	-1.531	-1.587	-1.282	-0.549	1506608341
-10.74	-0.994	-0.898	-1.099	0.061	0.732	3.752	-9.944	0.444	-0.122	-0.427	0	3.417	9.926	1.06	0.305	0.427	0.549	-10.74	-0.994	-0.898	-1.099	0.061	0.732	1.193	9.984	0.354	-0.732	-0.671	0.366	2.413	10.93	-0.5	-2.441	-0.854	0.366	1506608341
-9.9	-2.298	-0.462	-1.16	0.244	0.732	3.664	-9.775	0.798	-0.549	1.221	-0.793	3.417	9.926	1.06	0.305	0.427	0.549	-9.9	-2.298	-0.462	-1.16	0.244	0.732	0.898	10.196	0.903	-0.122	-0.488	0.549	3.391	10.908	0.652	-3.662	0.549	1.892	1506608341
-9.368	-2.664	0.49	-0.671	0	0.732	3.394	-10.062	1.02	-0.061	1.465	-0.977	3.417	9.926	1.06	0.305	0.427	0.549	-9.368	-2.664	0.49	-0.671	0	0.732	1.708	10.75	1.659	0.549	-0.61	-0.061	2.034	10.49	1.358	-4.639	0.732	3.662	1506608341
-10.177	-2.588	0.741	-0.61	-0.916	0.427	3.157	-9.394	0.821	-0.061	1.465	-0.977	3.417	9.926	1.06	0.305	0.427	0.549	-10.177	-2.588	0.741	-0.61	-0.916	0.427	1.653	9.595	2.71	-0.061	-0.122	-0.122	0.483	10.82	0.126	-3.723	0.122	4.761	1506608341
-10.234	-2.651	0.429	-0.427	-0.977	0.244	3.025	-8.884	0.31	1.16	0.61	-2.869	3.417	9.926	1.06	0.305	0.427	0.549	-10.234	-2.651	0.429	-0.427	-0.977	0.244	1.257	9.032	3.054	-0.732	0.488	0.183	0.228	11.301	-0.725	-2.014	0.854	4.089	1506608341
-9.264	-1.998	0.636	-0.183	-0.427	0.305	2.501	-9.617	-0.506	1.404	0.366	-3.174	3.417	9.926	1.06	0.305	0.427	0.549	-9.264	-1.998	0.636	-0.183	-0.427	0.305	0.775	9.904	2.942	-0.488	0.549	0.061	1.093	10.43	-0.829	-1.099	1.709	4.15	1506608341
-9.154	-1.19	0.495	-0.549	-0.488	0.183	2.085	-10.201	-1.266	1.526	-0.122	-2.869	3.047	9.649	1.385	-0.061	0.61	-0.244	-9.154	-1.19	0.495	-0.549	-0.488	0.183	0.175	9.813	2.742	0.061	-0.427	-0.122	1.872	9.94	-0.348	-0.183	4.028	3.845	1506608341
-8.818	-1.413	0.404	-0.916	-0.732	-0.061	1.964	-9.019	-1.687	1.038	-0.488	-2.747	2.766	9.149	1.463	-0.488	-0.977	1.221	-8.818	-1.413	0.404	-0.916	-0.732	-0.061	0.23	8.628	2.895	-0.122	-0.732	-0.061	1.526	9.475	0.464	-0.061	5.31	3.296	1506608341
-8.291	-1.711	0.642	-0.122	-0.061	0.183	1.998	-8.052	-1.745	0.427	0	-2.38	2.583	8.674	1.425	-0.427	-0.61	1.465	-8.291	-1.711	0.642	-0.122	-0.061	0.183	1.083	8.447	2.481	-0.366	-0.732	0	0.355	8.736	0.626	0.305	5.066	2.441	1506608341
-8.476	-1.376	0.522	0.427	0.366	0.305	1.928	-7.654	-1.646	0.061	1.038	-1.587	2.128	8.634	1.275	-0.427	-0.793	1.221	-8.476	-1.376	0.522	0.427	0.366	0.305	1.083	8.447	2.481	-0.183	-0.732	-0.183	-0.272	8.644	1.096	0.854	2.686	1.953	1506608341
-8.751	-0.574	0.373	0.549	0.732	0.305	1.693	-7.428	-1.432	-0.183	0.732	-0.916	1.949	8.5	1.165	-0.305	-1.099	0.732	-8.751	-0.574	0.373	0.549	0.732	0.305	1.453	8.538	2.396	0.061	-0.732	-0.305	0.19	8.245	1.486	1.343	1.099	1.465	1506608341
-9.264	-0.066	0.438	0.488	0.977	0.366	1.87	-7.543	-1.225	-0.183	0.183	-0.244	2.113	8.585	1.235	-0.061	-0.732	0.061	-9.264	-0.066	0.438	0.488	0.977	0.366	1.651	8.99	2.399	0.305	-0.488	-0.366	0.736	7.886	1.921	1.404	-0.916	0.366	1506608341
-9.831	0.291	0.668	0.488	1.099	0.61	2.407	-7.989	-1.013	-0.305	0	0.427	2.463	8.873	1.554	0.183	-0.549	-0.61	-9.831	0.291	0.668	0.488	1.099	0.61	1.651	8.99	2.399	0.427	-0.671	-0.427	1.532	7.836	1.888	1.77	-1.526	-0.854	1506608341
-10.823	0.33	0.294	0.305	0.671	0.488	2.909	-8.171	-0.715	-0.366	0	0.793	3.047	8.955	1.928	0.305	-0.305	-0.793	-10.823	0.33	0.294	0.305	0.671	0.488	1.385	8.917	2.367	0.305	-1.099	-0.305	3.883	8.843	2.213	1.953	-0.854	-1.221	1506608341
-11.715	0.336	0.603	-0.122	0.244	0.061	3.269	-8.439	-0.394	-0.366	0	1.099	3.437	9.485	2.094	0.122	-0.549	-0.793	-11.715	0.336	0.603	-0.122	0.244	0.061	2.082	10.59	1.864	0.305	-1.282	-0.305	6.283	10.619	3.328	0.183	-1.038	-0.305	1506608341
-11.774	1.107	1.389	-0.61	0.244	-0.122	3.397	-9.15	-0.189	-0.305	0.122	1.587	3.862	10.38	2.09	-0.061	-1.16	-0.977	-11.774	1.107	1.389	-0.61	0.244	-0.122	2.082	10.59	1.864	0.366	-1.404	-0.305	5.641	10.836	3.391	-1.587	0.854	-0.183	1506608341
-11.171	-0.016	0.918	-0.671	0.122	0.122	3.505	-9.886	-0.057	-0.366	0.183	2.075	4.532	10.977	2.079	-0.061	-1.099	-1.221	-11.171	-0.016	0.918	-0.671	0.122	0.122	2.621	11.356	1.747	0.427	-1.648	-0.366	1.899	9.344	1.916	0.122	0.549	-0.977	1506608341
-10.348	-1.66	-0.078	-0.427	0.122	-0.122	3.505	-9.886	-0.057	-0.366	0.183	2.075	5.094	10.898	2.194	0.305	-0.549	-1.099	-10.348	-1.66	-0.078	-0.427	0.122	-0.122	3.088	11.334	1.683	0.061	-1.526	-0.305	0.922	8.654	0.102	4.211	-3.845	-1.709	1506608341
-9.701	-2.742	-0.694	0.671	-0.549	-0.061	3.491	-9.304	0.524	-0.549	0.427	2.136	5.384	10.813	2.436	0.61	0.244	-0.977	-9.701	-2.742	-0.694	0.671	-0.549	-0.061	3.494	11.188	1.64	-0.183	-0.854	-0.244	3.314	11.645	0.758	2.014	-2.869	-0.549	1506608342
-8.924	-2.469	-0.668	1.038	-0.122	-0.061	2.893	-9.394	0.518	-0.427	0.366	1.648	5.546	10.677	2.864	0.732	1.282	-0.916	-8.924	-2.469	-0.668	1.038	-0.122	-0.061	3.124	10.806	1.403	-0.305	0.305	0	-0.311	9.466	-0.171	2.014	-3.235	-1.343	1506608342
-9.398	-2.076	-1.627	0.977	-0.244	-0.122	2.571	-9.006	0.383	0.61	-1.831	0.305	5.398	9.689	3.12	0.305	2.197	-0.427	-9.398	-2.076	-1.627	0.977	-0.244	-0.122	1.648	9.411	1.284	-0.549	1.221	0.488	2.267	9.843	-2.099	1.343	-3.723	-1.16	1506608342
-9.8	-1.634	-1.529	0.549	-0.244	0.305	2.486	-8.079	0.141	0.61	-1.831	0.305	4.602	8.72	2.753	-0.671	1.648	0.549	-9.8	-1.634	-1.529	0.549	-0.244	0.305	0.249	8.205	1.056	-0.916	1.099	1.221	2.097	9.853	-1.396	0.61	0.122	-1.16	1506608342
-9.397	-1.095	-1.276	0.305	0.305	0.427	2.36	-8.179	-0.144	0.549	-2.136	-0.183	4.144	9.109	2.12	-1.892	0.977	0.854	-9.397	-1.095	-1.276	0.305	0.305	0.427	-0.114	8.583	0.812	-0.427	1.587	1.77	1.324	9.652	-1.081	1.038	-2.136	-1.16	1506608342
-9.382	-0.919	-1.461	0.366	0.244	0	2.382	-8.829	-0.153	-0.122	-0.977	0	3.935	10.261	1.08	-2.869	0.183	0.671	-9.382	-0.919	-1.461	0.366	0.244	0	-0.02	9.806	0.799	0.549	1.831	2.014	1.67	9.491	-2.328	0.793	-1.587	-1.099	1506608342
-9.22	-0.903	-1.351	0.366	0	-0.244	2.382	-8.829	-0.153	-0.122	-0.977	0	4.072	10.226	-0.022	-3.174	-0.916	1.16	-9.22	-0.903	-1.351	0.366	0	-0.244	0.256	10.042	1.386	1.038	1.282	1.77	1.853	9.292	-2.537	0.732	-1.099	-1.343	1506608342
-9.119	-1.046	-1.328	0.183	-0.061	-0.488	2.409	-8.199	0.579	-0.488	-0.244	-0.061	3.933	9.416	-0.613	-2.197	-1.587	2.38	-9.119	-1.046	-1.328	0.183	-0.061	-0.488	0.749	9.599	1.341	0.366	0.122	1.465	1.339	9.209	-2.192	0.732	-0.732	-1.526	1506608342
-9.305	-0.951	-1.248	0.305	-0.305	-0.671	2.275	-7.994	0.79	-0.305	-0.488	-0.244	3.664	8.778	-0.773	-0.916	-1.221	2.808	-9.305	-0.951	-1.248	0.305	-0.305	-0.671	1.589	9.207	1.105	-0.427	-0.061	0.916	1.205	9.353	-1.931	0.366	-0.61	-1.343	1506608342
-9.283	-0.647	-1.145	0.305	-0.366	-0.671	2.12	-8.143	0.707	-0.305	-0.549	-0.244	3.261	8.265	-0.678	-0.122	-0.061	2.319	-9.283	-0.647	-1.145	0.305	-0.366	-0.671	2.059	8.875	0.77	-0.671	0.183	0.305	1.141	9.355	-1.68	0.183	-0.916	-1.221	1506608342
-9.595	-0.452	-1.215	0.488	-0.427	-0.488	2.065	-8.144	0.61	-0.488	-0.427	0.061	2.705	7.766	-0.439	0.305	0.488	1.465	-9.595	-0.452	-1.215	0.488	-0.427	-0.488	1.979	8.573	0.483	-0.488	0.366	-0.183	1.184	9.439	-1.705	0.122	-1.282	-1.16	1506608342
-9.649	-0.377	-1.084	0.61	-0.427	-0.488	2.132	-8.163	0.709	-0.732	0.061	0.427	2.413	7.631	-0.133	0.488	-0.061	0.488	-9.649	-0.377	-1.084	0.61	-0.427	-0.488	1.759	8.571	0.486	-0.061	0.244	-0.61	1.511	9.515	-1.883	-0.244	-1.648	-1.282	1506608342
-9.698	0.079	-1.681	-0.122	-0.244	-0.61	2.07	-8.29	0.904	-0.732	0.183	0.671	2.573	7.961	0.211	0.549	-0.549	-0.366	-9.698	0.079	-1.681	-0.122	-0.244	-0.61	1.622	8.933	0.604	0.122	0.122	-0.671	1.879	9.532	-2.22	-0.427	-1.465	-1.282	1506608342
-10.21	0.008	-1.95	0.244	-0.122	-0.061	1.992	-9.007	0.897	-0.427	-0.061	0.916	2.937	8.896	0.495	0.549	-0.977	-1.221	-10.21	0.008	-1.95	0.244	-0.122	-0.061	2.257	10	0.799	0.427	-0.122	-1.16	1.967	9.903	-2.464	-0.916	-1.404	-0.977	1506608342
-11.092	0.063	-1.864	0.061	-0.488	0.488	2.117	-9.576	0.732	-0.122	-0.671	1.099	3.486	9.5	0.939	0.854	-0.916	-2.075	-11.092	0.063	-1.864	0.061	-0.488	0.488	2.665	10.465	1.091	0.427	-0.732	-1.526	2.326	10.697	-2.09	-1.404	-1.648	-0.854	1506608342
-11.477	-0.763	-1.052	-0.793	-0.305	0.549	2.426	-9.838	0.366	-0.122	-0.671	0.977	4.182	9.92	1.737	1.282	-0.061	-2.625	-11.477	-0.763	-1.052	-0.793	-0.305	0.549	2.262	10.493	1.164	-0.244	-0.366	-1.038	3.441	10.999	-1.287	-2.197	-0.916	-0.122	1506608342
-11.122	-2.336	-0.778	-1.099	-0.061	0.427	2.688	-10.661	0.096	-0.244	0	0.977	4.701	11.081	2.554	1.16	1.282	-2.991	-11.122	-2.336	-0.778	-1.099	-0.061	0.427	1.54	11.047	1.055	-0.671	-0.549	-0.488	3.963	11.608	0.596	-3.418	0.061	1.648	1506608342
-9.562	-3.511	0.382	-0.061	-0.122	0.793	2.83	-11.172	-0.087	-0.366	0.366	1.099	4.494	11.945	2.62	0.183	0.549	-2.808	-9.562	-3.511	0.382	-0.061	-0.122	0.793	1.439	11.487	1.822	-0.305	-0.793	-0.61	3.088	11.346	1.566	-5.249	0.61	3.723	1506608342
-9.689	-2.315	0.951	0.427	-0.427	0.916	3.194	-10.249	0.028	-0.427	1.038	0.61	4.427	11.005	2.645	-0.244	-0.916	-1.77	-9.689	-2.315	0.951	0.427	-0.427	0.916	1.317	10.384	2.579	-0.61	-0.916	-0.793	0.638	10.805	0.76	-4.272	-0.732	4.944	1506608342
-10.301	-2.212	0.197	-0.122	-1.038	-0.122	3.094	-8.727	0.075	-0.427	1.038	0.61	4.486	9.404	2.472	-0.061	-0.366	-0.305	-10.301	-2.212	0.197	-0.122	-1.038	-0.122	0.562	8.774	3.313	-1.099	-0.366	-0.305	0.188	11.878	-0.703	-1.77	2.441	3.54	1506608342
-9.533	-2.275	0.709	-0.183	-0.732	0.183	2.512	-8.985	-0.3	0.427	1.648	-0.916	3.815	10.012	1.999	-0.366	-0.183	0.427	-9.533	-2.275	0.709	-0.183	-0.732	0.183	0.307	9.438	3.208	-0.671	0.061	0.061	0.141	10.489	-0.974	-1.526	1.587	3.54	1506608342
-9.357	-1.379	0.871	-0.488	-0.61	0	1.857	-9.978	-1.095	0.977	0.671	-1.038	3.163	10.384	1.495	-0.793	-1.038	0.793	-9.357	-1.379	0.871	-0.488	-0.61	0	0.565	9.97	3.094	0.061	-0.488	-0.305	1.151	9.74	-0.867	0.061	3.235	2.991	1506608342
-8.911	-1.084	0.668	-1.343	-0.854	-0.549	1.743	-9.162	-1.686	0.854	-0.061	-1.587	2.968	9.229	1.292	-0.366	-1.404	1.404	-8.911	-1.084	0.668	-1.343	-0.854	-0.549	0.758	8.915	3.249	-0.244	-0.488	-0.305	0.681	9.235	0.032	0.61	5.31	1.892	1506608342
-8.026	-1.452	0.803	-0.488	0.244	-0.061	1.75	-8.573	-1.89	0.854	-0.061	-1.587	2.891	8.97	1.375	0	-0.549	1.587	-8.026	-1.452	0.803	-0.488	0.244	-0.061	0.786	8.617	3.031	-0.244	0.061	-0.183	-1.857	8.374	0.268	1.343	3.723	0.732	1506608342
-8.547	-1.65	0.852	0.305	0.732	0.366	1.495	-8.559	-1.963	0.305	0.61	-2.258	2.322	8.981	1.404	0	0	1.282	-8.547	-1.65	0.852	0.305	0.732	0.366	0.965	8.709	2.799	-0.061	-0.061	-0.244	-1.156	8.207	1.309	2.502	1.16	-0.122	1506608342
-9.39	-1.074	0.573	-0.061	0.427	0.183	1.11	-8.211	-1.852	0.244	0.183	-2.319	1.84	8.489	1.53	0.244	-0.244	0.854	-9.39	-1.074	0.573	-0.061	0.427	0.183	1.168	8.32	2.84	0.183	0.061	-0.183	0.874	8.457	1.529	3.235	-0.488	-0.427	1506608343
-9.96	-1.078	0.418	-0.61	0.244	-0.366	0.865	-8.228	-1.677	0.244	0.183	-2.319	1.918	8.753	1.767	0.305	0.183	0.183	-9.96	-1.078	0.418	-0.61	0.244	-0.366	1.403	8.719	2.771	0.427	0.793	-0.061	0.809	9.623	0.88	2.319	-0.183	-0.916	1506608343
-9.744	-1.43	0.27	-0.732	0.183	-0.305	0.916	-8.666	-1.608	0.488	-0.916	-1.282	2.189	9.782	1.776	0.183	0.366	-0.549	-9.744	-1.43	0.27	-0.732	0.183	-0.305	1.318	9.751	2.791	0.61	0.977	-0.122	1.111	9.839	0.579	1.77	0.305	-1.282	1506608343
-9.751	-1.195	0.715	0.061	0.183	0.183	1.346	-8.818	-1.602	0.183	-0.488	-0.366	2.675	9.917	1.906	0.366	0.488	-0.61	-9.751	-1.195	0.715	0.061	0.183	0.183	0.766	9.69	2.846	0.244	0.061	-0.061	3.399	10.219	2.029	0	0.427	-0.488	1506608343
-10.647	-0.534	0.853	-0.244	0.122	0.183	1.774	-8.475	-1.453	-0.305	0	0.061	2.94	9.345	2.072	0.671	0.61	-0.244	-10.647	-0.534	0.853	-0.244	0.122	0.183	0.532	9.014	2.79	-0.305	-0.427	0	4.463	10.091	2.129	-0.183	1.221	0.244	1506608343
-10.493	-1.011	0.751	-0.305	0.732	-0.244	2.032	-8.662	-1.117	-0.305	0	0.061	2.853	9.735	1.888	0.122	0.122	-0.122	-10.493	-1.011	0.751	-0.305	0.732	-0.244	0.535	9.457	2.625	-0.061	0.061	0	1.971	10.015	0.755	0.305	-0.793	-0.122	1506608343
-10.146	-1.219	0.748	-0.122	1.099	-0.366	2.116	-9.397	-0.763	-0.61	0.427	1.16	2.99	10.649	1.471	-0.427	-0.732	-0.305	-10.146	-1.219	0.748	-0.122	1.099	-0.366	0.865	10.7	2.469	0.366	-0.366	-0.244	-0.122	10.06	0.354	0.977	0	-0.732	1506608343
-10.495	-1.138	0.72	-0.122	0.305	-0.122	2.339	-9.528	-0.382	-0.549	0.244	1.648	3.67	10.592	1.36	0	-0.977	-0.305	-10.495	-1.138	0.72	-0.122	0.305	-0.122	1.534	10.841	2.633	0.183	-0.916	-0.427	1.73	10.374	1.224	0.244	0.488	-0.671	1506608343
-10.392	-1.201	0.206	0	0.122	-0.183	2.667	-8.975	0.054	-0.305	0.122	1.648	4.42	9.928	1.843	0.732	0.061	0.183	-10.392	-1.201	0.206	0	0.122	-0.183	1.904	10.151	2.649	-0.366	-0.732	-0.366	3.107	10.393	1.615	0.305	-1.404	-0.061	1506608343
-9.353	-0.916	0.224	-0.427	0.244	-0.305	2.845	-9.027	0.189	0.122	-0.061	1.465	4.497	9.835	2.287	0.61	0.732	0.244	-9.353	-0.916	0.224	-0.427	0.244	-0.305	1.816	9.945	2.35	-0.549	-0.305	-0.183	2.821	10.024	0.196	0.366	-0.488	0.305	1506608343
-9.282	-1.296	-0.312	-0.427	0.488	-0.61	2.937	-9.385	-0.018	0.122	-0.061	1.465	4.299	9.789	2.412	0.122	0.488	0.183	-9.282	-1.296	-0.312	-0.427	0.488	-0.61	1.72	9.877	2.291	-0.305	0	-0.061	0.646	9.155	-0.446	0.061	0	-0.427	1506608343
-9.591	-1.887	-1.071	-0.183	0.244	-0.732	3.28	-9.213	-0.12	0.488	-0.916	0.427	4.35	9.539	2.198	0.061	0.671	0.244	-9.591	-1.887	-1.071	-0.183	0.244	-0.732	1.97	9.726	2.442	-0.244	0.366	0.122	0.236	9.294	-0.807	1.648	-2.075	-0.793	1506608343
-9.56	-2.102	-1.535	0	0	-0.671	3.516	-9.318	-0.141	0.916	-1.282	-0.427	4.401	9.392	1.84	0.427	1.526	0.122	-9.56	-2.102	-1.535	0	0	-0.671	2.109	9.716	2.292	-0.427	0.793	0.244	1.765	9.987	-1.193	1.526	-1.648	-0.793	1506608343
-9.576	-2.217	-1.828	-0.305	-0.183	-0.732	3.627	-9.201	-0.089	1.16	-1.77	-1.343	4.236	8.955	1.4	0.732	2.441	0.122	-9.576	-2.217	-1.828	-0.305	-0.183	-0.732	1.231	9.154	1.964	-0.977	0.977	0.488	2.147	9.9	-1.355	0.854	-0.061	-0.854	1506608343
-9.808	-2.693	-1.651	-0.305	0	-0.549	3.498	-8.784	-0.132	1.038	-2.319	-2.38	3.759	8.482	0.977	0.61	2.319	0.427	-9.808	-2.693	-1.651	-0.305	0	-0.549	0.048	8.573	1.505	-0.916	0.916	0.61	1.505	9.994	-1.495	0.427	0.305	-0.61	1506608343
-9.805	-2.487	-1.622	0.122	0.244	-0.427	3.268	-8.922	-0.2	0.549	-1.831	-2.747	3.214	8.808	0.37	-0.244	1.343	0.305	-9.805	-2.487	-1.622	0.122	0.244	-0.427	-0.617	9.104	1.132	-0.305	1.221	0.671	0.642	10.028	-1.439	0.61	-0.977	-0.488	1506608343
-9.566	-1.985	-1.587	0.305	0.244	-0.549	2.958	-9.189	0.047	0.549	-1.831	-2.747	3.106	9.599	-0.383	-1.038	0.122	-0.244	-9.566	-1.985	-1.587	0.305	0.244	-0.549	-0.548	10.09	1.285	0.732	1.526	0.305	1.019	9.813	-1.98	0.916	-1.404	-0.671	1506608343
-9.461	-1.79	-1.689	0.244	-0.061	-0.488	2.693	-8.599	0.554	-0.671	0.244	-1.526	3.548	9.582	-0.988	-1.099	-0.793	-0.183	-9.461	-1.79	-1.689	0.244	-0.061	-0.488	-0.44	10.03	1.794	0.977	1.038	-0.061	1.896	9.707	-2.233	0.793	-0.366	-0.793	1506608343
-9.624	-2.027	-1.751	0.488	-0.366	-0.183	2.48	-7.778	1.141	-0.732	0.916	-1.16	3.999	9.25	-0.858	-0.183	-0.732	0.671	-9.624	-2.027	-1.751	0.488	-0.366	-0.183	-0.589	9.713	1.994	0.427	0.366	-0.244	2.09	9.662	-1.733	0.488	0.244	-0.732	1506608343
-9.903	-2.187	-1.272	0.854	-0.549	-0.061	2.456	-7.697	1.42	-0.244	0.183	-1.16	4.253	9.533	-0.181	0.305	-1.038	1.343	-9.903	-2.187	-1.272	0.854	-0.549	-0.061	-1.004	9.778	1.841	0.183	-0.122	-0.305	2.36	9.867	-1.398	0.061	0.183	-0.427	1506608343
-9.916	-1.743	-1.225	0.732	-0.854	-0.061	3.309	-8.05	1.477	-0.061	-0.916	-1.343	4.567	9.854	0.736	-0.305	-1.831	2.075	-9.916	-1.743	-1.225	0.732	-0.854	-0.061	-1.641	9.711	1.474	0.244	-0.793	-0.244	1.625	10.085	-0.997	-0.244	-0.061	-0.122	1506608343
-9.696	-1.505	-1.144	0.305	-0.671	0.061	4.677	-8.326	1.099	0.061	-1.831	-2.136	5.249	10.056	1.114	-1.526	-2.686	2.747	-9.696	-1.505	-1.144	0.305	-0.671	0.061	-1.248	9.855	1.345	0.305	-1.465	-0.122	1.688	9.824	-1.078	-0.305	-0.732	-0.061	1506608343
-9.778	-1.747	-1.248	0.244	-0.244	0.305	6.538	-8.248	1.026	-0.183	-2.258	-3.296	5.952	9.823	1.72	-1.77	-3.357	3.54	-9.778	-1.747	-1.248	0.244	-0.244	0.305	0.084	10.042	1.561	0.183	-1.404	-0.122	1.671	9.678	-1.824	-0.61	0.061	0	1506608343
-9.668	-1.634	-0.9	0.122	-0.183	0.305	8.075	-8.4	0.877	-0.183	-1.648	-4.333	7.002	9.659	2.104	-1.77	-3.601	3.967	-9.668	-1.634	-0.9	0.122	-0.183	0.305	1.364	10.399	1.812	0.061	-1.16	0.061	1.869	9.833	-1.903	-0.916	-0.061	0	1506608343
-9.489	-1.318	-0.474	-0.061	0	0.366	9.184	-8.758	0.227	0.366	-1.77	-5.371	8.526	9.159	2.743	-1.709	-2.808	4.517	-9.489	-1.318	-0.474	-0.061	0	0.366	1.814	10.165	1.964	0	-1.465	0.488	1.601	9.719	-1.82	-0.732	0.549	0	1506608343
-9.56	-1.459	-0.201	-0.244	0.061	0.305	9.784	-8.232	-0.648	0.366	-2.747	-6.531	9.191	8.174	2.842	-2.014	-2.441	5.432	-9.56	-1.459	-0.201	-0.244	0.061	0.305	1.895	8.998	1.961	0	-1.282	0.977	1.385	9.689	-1.335	-0.244	0.61	-0.244	1506608344
-9.625	-1.774	0.056	-0.488	0.183	0.244	10.19	-7.245	-1.359	0.366	-2.747	-6.531	9.092	7.251	2.493	-2.258	-3.052	6.348	-9.625	-1.774	0.056	-0.488	0.183	0.244	2.323	8.536	1.918	0.183	-0.305	1.404	1.03	9.833	-1.016	-0.366	0.488	-0.244	1506608344
-9.69	-1.864	0.299	-0.61	0.305	0.122	9.543	-6.578	-2.232	-0.366	-1.16	-7.324	8.941	6.81	1.558	-2.319	-3.174	6.592	-9.69	-1.864	0.299	-0.61	0.305	0.122	2.686	8.891	1.832	0.488	0.61	1.587	0.568	9.873	-0.614	-0.488	0.122	-0.183	1506608344
-9.623	-1.809	0.319	-0.549	0.305	0.122	8.94	-5.965	-2.817	-0.366	-1.16	-7.324	8.719	6.316	0.717	-1.892	-3.052	6.409	-9.623	-1.809	0.319	-0.549	0.305	0.122	2.877	9.353	1.971	0.793	0.916	1.587	0.055	9.885	-0.516	-0.122	-0.366	-0.305	1506608344
-9.723	-1.738	0.138	-0.305	0.122	0.061	8.089	-5.23	-3.025	-0.854	-1.404	-7.019	8.26	5.663	-0.239	-0.977	-4.333	6.104	-9.723	-1.738	0.138	-0.305	0.122	0.061	2.726	9.597	2.094	0.549	0.732	1.77	0.464	9.812	-0.682	0.122	-0.549	-0.366	1506608344
-9.763	-1.599	0.054	-0.244	0	0	8.089	-5.23	-3.025	-0.854	-1.404	-7.019	8.916	4.876	-0.34	0.061	-2.625	5.127	-9.763	-1.599	0.054	-0.244	0	0	2.696	9.587	2.157	0.305	0.488	2.075	0.964	9.817	-0.617	0.305	-0.305	-0.366	1506608344
-9.739	-1.523	-0.022	-0.244	0	-0.122	6.509	-3.726	-2.772	-1.648	-1.526	-5.31	8.582	4.363	-0.476	0.305	0.061	4.028	-9.739	-1.523	-0.022	-0.244	0	-0.122	2.759	9.537	2.047	0.183	0.305	2.136	1.004	9.88	-0.447	0.183	-0.244	-0.305	1506608344
-9.741	-1.587	-0.086	-0.244	0.061	-0.122	5.56	-2.942	-2.603	-1.587	-0.488	-2.625	7.778	3.877	-0.602	0.183	0.427	2.991	-9.741	-1.587	-0.086	-0.244	0.061	-0.122	3.064	9.587	2.109	-0.061	0.183	2.075	0.772	9.91	-0.323	0	-0.244	-0.305	1506608344
-9.761	-1.605	-0.188	-0.122	0.061	-0.122	5.542	-2	-2.279	-1.587	-1.831	-1.404	7.892	3.299	-0.126	0.854	1.648	1.709	-9.761	-1.605	-0.188	-0.122	0.061	-0.122	3.36	9.479	2.132	-0.244	0.244	1.587	0.779	9.879	-0.609	-0.061	-0.305	-0.244	1506608344
-9.775	-1.561	-0.255	0	0	-0.122	6.856	-1.646	-2.29	-1.404	-0.488	-0.61	7.459	2.866	0.106	1.099	1.77	0.793	-9.775	-1.561	-0.255	0	0	-0.122	3.31	9.215	2.037	-0.366	0.061	1.16	1.013	9.885	-0.551	0	-0.305	-0.183	1506608344
-9.787	-1.422	-0.305	-0.061	0.061	-0.061	7.561	-1.285	-2.07	-1.343	0.488	-0.183	7.391	2.528	0.255	0.977	0.977	0.366	-9.787	-1.422	-0.305	-0.061	0.061	-0.061	3.391	8.953	2.058	-0.549	0	0.854	1.043	9.909	-0.555	0	-0.122	-0.122	1506608344
-9.944	-1.428	-0.435	-0.183	-0.122	-0.061	7.79	-0.904	-2.308	-1.465	-2.197	-0.305	7.843	2.336	0.504	0.977	0.549	0	-9.944	-1.428	-0.435	-0.183	-0.122	-0.061	3.439	8.853	2.077	-0.488	0.122	0.305	0.836	9.908	-0.849	-0.061	-0.244	-0.122	1506608344
-9.817	-1.602	-0.529	0.061	-0.122	0.061	9.271	-0.609	-2.385	-1.16	-0.671	-0.244	8.198	1.973	0.617	0.854	0	-0.427	-9.817	-1.602	-0.529	0.061	-0.122	0.061	3.443	8.781	2.01	-0.366	0.183	0.061	0.805	10	-0.894	0.061	-0.427	-0.183	1506608344
-9.683	-1.614	-0.578	0.183	-0.061	0.061	9.271	-0.609	-2.385	-1.16	-0.671	-0.244	8.747	1.535	0.502	0.549	-0.671	-0.366	-9.683	-1.614	-0.578	0.183	-0.061	0.061	3.569	8.787	1.869	-0.244	0.061	0.061	0.8	9.908	-0.768	0.061	-0.549	-0.122	1506608344
-9.677	-1.609	-0.693	0.244	-0.061	0.061	9.264	0.099	-2.126	-0.916	-0.244	-0.122	9.488	1.133	0.61	0.732	-0.671	0	-9.677	-1.609	-0.693	0.244	-0.061	0.061	3.634	8.568	1.854	-0.122	0.183	0.183	0.921	9.833	-0.871	0.061	-0.549	-0.061	1506608344
-9.735	-1.532	-0.738	0.305	0	0.061	9.292	0.212	-2.376	-0.793	0.061	-0.244	9.647	1.111	0.48	1.282	-2.319	0.427	-9.735	-1.532	-0.738	0.305	0	0.061	3.668	8.589	1.808	-0.061	0.061	0.305	0.88	9.874	-1.006	0.122	-0.305	-0.061	1506608344
-9.741	-1.446	-0.745	0.183	0	0.061	9.438	0.193	-2.452	-0.793	0.061	-0.244	10.666	1.375	0.004	0.916	-0.671	0.366	-9.741	-1.446	-0.745	0.183	0	0.061	3.728	8.795	1.802	0	-0.061	0.427	0.763	9.874	-1.099	-0.061	-0.427	-0.061	1506608344
-9.792	-1.541	-0.766	0.183	-0.122	0.061	9.318	0.039	-2.676	-0.427	0.793	-0.488	10.263	1.29	-0.368	0.61	0.732	0.427	-9.792	-1.541	-0.766	0.183	-0.122	0.061	3.892	8.844	1.869	-0.061	-0.122	0.61	0.853	9.863	-1.117	0	-0.305	-0.061	1506608344
-9.891	-1.664	-0.724	0.244	-0.366	0.061	9.095	0.255	-2.854	-0.549	-0.061	-0.549	9.685	1.408	-0.065	0.061	-0.122	0.488	-9.891	-1.664	-0.724	0.244	-0.366	0.061	3.97	8.784	1.833	-0.122	-0.122	0.61	0.957	9.971	-1.035	-0.183	-0.122	0	1506608344
-9.765	-1.757	-0.769	0.305	-0.488	0.122	9.567	0.429	-2.69	-0.549	0.122	-0.671	10.219	1.497	0.073	-0.122	0.366	0.488	-9.765	-1.757	-0.769	0.305	-0.488	0.122	3.853	8.679	1.717	-0.122	-0.305	0.549	0.87	9.939	-0.971	-0.183	-0.244	0.122	1506608344
-9.713	-1.787	-0.711	0.61	-0.427	0.183	10.258	0.609	-2.981	-0.549	0.122	-0.671	10.989	1.821	-0.024	-0.183	0.244	1.221	-9.713	-1.787	-0.711	0.61	-0.427	0.183	3.622	8.912	1.784	-0.305	-0.671	0.488	0.756	10.03	-0.843	-0.366	-0.244	0.244	1506608344
-9.607	-1.709	-0.657	0.732	-0.183	0.183	10.586	1.231	-3.317	-1.099	-0.183	-1.465	11.097	1.881	-0.053	-0.549	-0.061	1.77	-9.607	-1.709	-0.657	0.732	-0.183	0.183	3.565	9.059	1.774	-0.549	-1.038	0.61	0.823	9.868	-1.013	-0.61	-0.183	0.305	1506608344
-9.619	-1.587	-0.608	0.793	-0.061	0.183	10.622	1.927	-3.338	-1.587	0.305	-1.648	10.826	1.66	0.391	-0.854	0.183	2.014	-9.619	-1.587	-0.608	0.793	-0.061	0.183	3.647	8.922	1.759	-0.916	-1.465	0.732	0.735	9.725	-1.192	-0.488	-0.183	0.244	1506608344
-9.63	-1.587	-0.568	0.854	-0.061	0.122	9.957	2.389	-3.165	-2.014	0.732	-1.709	10.28	1.518	0.605	-1.038	0.366	2.014	-9.63	-1.587	-0.568	0.854	-0.061	0.122	3.615	8.775	1.89	-0.977	-1.831	0.854	0.908	9.83	-1.086	-0.488	-0.122	0.244	1506608344
-9.643	-1.631	-0.402	1.038	0	0.122	9.217	2.549	-3.141	-2.502	0.61	-1.587	9.747	1.534	0.525	-1.526	0.488	1.953	-9.643	-1.631	-0.402	1.038	0	0.122	3.912	8.875	1.924	-1.282	-2.197	0.671	0.872	9.764	-0.836	-0.671	-0.183	0.305	1506608344
-10.196	-1.742	-0.388	1.221	-0.305	0.122	8.579	2.663	-3.278	-2.747	0.427	-1.282	9.233	1.41	0.742	-1.953	0.854	1.709	-10.196	-1.742	-0.388	1.221	-0.305	0.122	4.158	8.769	2.049	-1.648	-2.197	0.366	1.091	10.063	-0.517	-0.793	-0.061	0.427	1506608345
-10.009	-1.811	-0.167	1.465	-0.183	0.061	8.044	2.693	-3.359	-3.113	-0.061	-1.038	8.931	1.304	1.072	-2.319	0.732	1.404	-10.009	-1.811	-0.167	1.465	-0.183	0.061	4.108	8.692	2.062	-1.892	-2.502	0.061	1.071	10.286	-0.479	-0.732	-0.183	0.549	1506608345
-9.977	-1.769	-0.056	1.709	-0.183	-0.061	7.581	2.792	-3.426	-3.113	-0.061	-1.038	8.697	1.147	0.957	-2.93	0.793	0.916	-9.977	-1.769	-0.056	1.709	-0.183	-0.061	4.176	8.736	2.034	-2.075	-2.869	-0.244	0.546	10.184	-0.562	-0.732	-0.488	0.427	1506608345
-9.935	-1.842	0.059	1.953	-0.305	-0.183	7.744	2.787	-3.057	-3.845	-0.549	-0.061	8.634	0.921	0.994	-3.418	0.671	0.549	-9.935	-1.842	0.059	1.953	-0.305	-0.183	4.271	8.531	2.037	-2.319	-2.991	-0.488	0.642	10.173	-0.263	-0.671	-0.61	0.366	1506608345
-9.798	-1.869	0.227	2.197	-0.244	-0.244	7.614	2.957	-2.643	-3.845	-0.549	-0.061	8.745	0.58	0.807	-3.723	0.916	0.122	-9.798	-1.869	0.227	2.197	-0.244	-0.244	4.558	8.446	1.973	-2.502	-3.052	-0.671	0.648	10.133	-0.213	-0.732	-0.488	0.305	1506608345
-9.726	-1.665	0.444	2.441	-0.122	-0.244	7.769	2.903	-2.695	-4.15	-0.854	0.854	8.813	0.194	0.542	-3.723	1.099	-0.305	-9.726	-1.665	0.444	2.441	-0.122	-0.244	4.87	8.386	1.93	-2.686	-2.991	-0.854	0.514	10.012	-0.156	-0.671	-0.671	0.244	1506608345
-9.831	-1.438	0.433	2.441	0.122	-0.183	7.961	2.799	-2.528	-4.272	-1.038	1.099	8.912	0.022	0.542	-3.967	1.038	-0.488	-9.831	-1.438	0.433	2.441	0.122	-0.183	4.925	8.128	1.896	-2.563	-2.93	-1.038	0.457	9.936	-0.177	-0.549	-1.221	0.061	1506608345
-9.923	-1.574	0.427	2.441	0.122	-0.183	8.026	2.808	-2.815	-4.272	-1.038	1.099	9.07	-0.032	0.273	-3.784	0.366	-0.427	-9.923	-1.574	0.427	2.441	0.122	-0.183	4.945	7.953	2.072	-2.441	-2.991	-1.221	-0.249	9.952	0.127	-0.488	-2.38	-0.122	1506608345
-9.408	-1.56	0.569	2.808	0.366	-0.122	8.174	2.536	-2.763	-3.845	-1.282	1.282	9.476	0.181	0.079	-3.906	-0.122	-0.61	-9.408	-1.56	0.569	2.808	0.366	-0.122	4.88	8.101	2.353	-2.197	-2.991	-1.465	-0.236	9.926	0.493	-0.916	-4.272	-0.183	1506608345
-9.237	-1.623	0.551	2.93	0.427	-0.305	8.294	2.273	-2.571	-3.357	-1.343	1.465	9.509	0.239	-0.188	-3.784	0	-0.671	-9.237	-1.623	0.551	2.93	0.427	-0.305	4.657	8.254	2.617	-1.953	-3.113	-1.709	-0.876	9.691	0.181	-1.343	-5.493	-0.671	1506608345
-9.221	-1.95	0.662	3.174	0.427	-0.427	8.199	2.163	-2.657	-3.357	-1.343	1.465	9.463	0.262	-0.392	-3.479	0	-0.488	-9.221	-1.95	0.662	3.174	0.427	-0.427	4.223	7.918	2.692	-1.831	-3.235	-1.465	-1.176	9.776	0.074	-1.648	-5.615	-1.343	1506608345
-9.272	-2.384	0.744	3.418	0.488	-0.549	8.314	1.946	-2.643	-2.869	-0.61	2.197	9.227	0.414	0.142	-3.54	-0.061	-0.732	-9.272	-2.384	0.744	3.418	0.488	-0.549	4.067	7.716	2.491	-1.77	-3.174	-1.404	-1.135	10.034	-0.176	-1.709	-5.737	-1.892	1506608345
-9.494	-2.725	0.925	3.662	0.549	-0.549	8.041	2.015	-2.669	-2.93	-0.427	2.502	8.849	0.489	0.396	-3.479	1.038	-0.977	-9.494	-2.725	0.925	3.662	0.549	-0.549	4.225	7.989	2.345	-1.709	-3.113	-1.526	-1.257	10.267	-0.167	-1.648	-5.92	-2.258	1506608345
-9.592	-2.641	0.794	3.845	0.427	-0.488	7.618	2.298	-2.463	-2.808	0.122	2.991	8.018	0.773	-0.016	-3.601	0.305	-1.465	-9.592	-2.641	0.794	3.845	0.427	-0.488	4.402	8.319	2.521	-1.77	-2.991	-1.77	-0.782	10.404	-0.274	-1.404	-6.104	-2.319	1506608345
-9.278	-2.316	0.623	3.845	0.549	-0.671	7.471	2.287	-2.239	-2.319	0.793	3.235	7.955	0.961	-0.176	-3.418	0	-1.953	-9.278	-2.316	0.623	3.845	0.549	-0.671	4.26	8.425	2.774	-1.404	-2.625	-2.075	-0.063	10.185	-0.214	-0.549	-5.432	-2.319	1506608345
-9.344	-2.16	0.421	3.601	0.61	-0.854	7.482	2.046	-2.816	-2.258	0.183	3.54	8.348	1.555	-0.561	-3.845	0.671	-2.625	-9.344	-2.16	0.421	3.601	0.61	-0.854	4.108	8.545	2.835	-1.404	-2.441	-2.258	-0.083	10.032	0.244	-0.122	-4.7	-2.197	1506608345
-9.265	-2.211	0.416	3.601	0.854	-0.732	8.472	1.41	-3.025	-2.014	2.502	3.784	9.207	1.615	0.548	-3.723	1.892	-2.686	-9.265	-2.211	0.416	3.601	0.854	-0.732	3.632	8.409	2.872	-1.099	-2.502	-2.441	0.047	9.97	0.657	-0.671	-5.676	-1.709	1506608345
-9.396	-2.72	0.54	3.723	1.16	-0.427	8.902	0.724	-3.541	-2.197	2.319	3.784	9.282	2.102	0.65	-3.784	0.366	-2.563	-9.396	-2.72	0.54	3.723	1.16	-0.427	3.253	8.485	2.934	-0.977	-2.869	-2.075	0.394	9.694	0.837	-0.916	-6.714	-0.916	1506608345
-9.737	-3.09	0.798	4.395	1.77	-0.183	9.885	-0.089	-3.423	-2.563	1.587	3.54	10.802	2.408	1.503	-4.028	0.122	-2.38	-9.737	-3.09	0.798	4.395	1.77	-0.183	2.832	8.274	2.943	-0.732	-3.418	-2.075	0.678	9.287	0.5	-0.488	-6.531	0.061	1506608345
-9.802	-2.486	0.482	4.578	1.404	-0.061	9.922	-0.457	-3.01	-3.052	3.418	3.113	10.902	2.438	1.702	-4.028	1.831	-1.77	-9.802	-2.486	0.482	4.578	1.404	-0.061	2.832	8.274	2.943	-0.732	-3.418	-2.075	2.027	9.176	0.804	0.122	-5.371	1.16	1506608345
-9.495	-1.903	0.418	4.517	1.404	-0.122	9.003	-0.997	-2.798	-3.906	0.122	2.808	9.311	2.509	1.007	-4.211	-2.563	-2.258	-9.495	-1.903	0.418	4.517	1.404	-0.122	2.832	8.274	2.943	-0.732	-3.418	-2.075	2.442	8.905	1.188	1.038	-4.211	1.648	1506608345
-10.318	-1.835	0.144	4.822	0.854	0	9.688	-1.714	-1.938	-3.296	0.854	3.174	10.652	2.536	2.046	-3.235	-0.427	-2.319	-10.318	-1.835	0.144	4.822	0.854	0	2.962	8.892	2.371	-0.366	-2.686	-1.587	1.092	9.661	1.909	0.732	-2.747	1.343	1506608345
-9.398	-1.487	0.415	4.15	1.709	-0.366	9.643	-2.227	-1.365	-3.113	3.967	2.991	10.146	2.841	1.182	-2.93	0.671	-2.502	-9.398	-1.487	0.415	4.15	1.709	-0.366	2.479	9.178	1.814	-0.549	-3.052	-1.099	2.073	9.83	1.742	1.038	-1.77	1.099	1506608345
-9.874	-1.914	-0.861	3.662	1.099	-0.305	8.979	-3.065	-1.279	-3.357	1.709	2.502	9.444	3.22	0.458	-2.747	-0.183	-2.563	-9.874	-1.914	-0.861	3.662	1.099	-0.305	2.979	9.944	1.548	-0.732	-2.93	-1.16	-2.155	9.121	0.006	1.587	-3.418	-0.366	1506608345
-10.087	-2.89	-2.028	5.31	1.221	-0.122	9.844	-3.951	-0.861	-3.479	0.061	1.953	9.983	3.731	0.711	-2.747	-0.671	-2.869	-10.087	-2.89	-2.028	5.31	1.221	-0.122	3.073	10.673	1.23	-0.732	-2.747	-1.77	1.92	10.68	-1.016	1.099	-5.554	0	1506608345
-9.526	-2.634	-2.324	5.676	1.953	0.427	11.414	-4.695	-1.081	-3.479	0.061	1.953	10.936	4.155	0.061	-2.991	-1.953	-2.869	-9.526	-2.634	-2.324	5.676	1.953	0.427	2.162	11.07	0.377	-0.732	-3.601	-1.587	1.754	10.086	-2.207	1.709	-3.845	0.244	1506608346
-9.782	-2.745	-3.078	6.104	2.747	0.549	11.606	-4.841	-1.016	-2.869	0.854	0.793	12.266	4.335	0.114	-2.991	-1.526	-2.502	-9.782	-2.745	-3.078	6.104	2.747	0.549	1.335	10.546	0.28	-1.404	-3.845	-0.916	1.469	10.209	-3.558	1.953	-4.944	0.061	1506608346
-9.682	-2.188	-3.625	5.798	2.563	0.61	10.993	-4.436	0.211	-2.991	0	0.366	11.716	4.27	0.945	-3.113	-1.77	-1.404	-9.682	-2.188	-3.625	5.798	2.563	0.61	0.791	10.318	-0.12	-1.099	-3.723	-0.977	1.322	10.274	-3.126	1.953	-3.906	-0.183	1506608346
-9.154	-1.865	-3.219	5.798	2.075	0.61	10.557	-3.894	0.573	-2.991	0	0.366	11.038	4.341	0.254	-3.357	-2.075	-1.038	-9.154	-1.865	-3.219	5.798	2.075	0.61	1.151	10.417	-0.455	-0.671	-4.272	-1.038	1.258	10.025	-3.2	2.075	-5.066	-0.122	1506608346
-9.009	-1.682	-2.979	6.104	1.465	0.549	10.086	-3.126	0.388	-3.418	0.305	0.488	10.018	3.993	-0.02	-3.174	-1.648	-0.854	-9.009	-1.682	-2.979	6.104	1.465	0.549	1.565	9.205	-0.001	-0.977	-4.333	-1.038	1.926	9.502	-2.717	2.075	-4.822	-0.122	1506608346
-9.365	-1.193	-2.803	6.287	0.916	0.488	9.384	-2.357	0.115	-3.601	1.404	0.122	8.592	3.33	0.425	-2.93	-1.221	-0.183	-9.365	-1.193	-2.803	6.287	0.916	0.488	1.395	7.923	0.072	-1.099	-3.662	-0.793	2.327	9.463	-1.56	1.343	-4.578	0.061	1506608346
-9.866	-0.525	-2.408	6.042	0.61	0.427	8.525	-1.803	-0.443	-3.967	2.014	-0.061	8.159	3.122	0.538	-3.052	-0.854	-0.061	-9.866	-0.525	-2.408	6.042	0.61	0.427	0.88	7.803	-0.134	-0.977	-3.113	-0.366	2.278	9.587	-1.364	0.549	-5.371	0.305	1506608346
-9.976	-0.072	-2.123	5.554	0.488	0.488	8.235	-1.815	-1.203	-4.15	2.136	0.122	8.166	3.64	0.37	-3.479	-0.671	-0.122	-9.976	-0.072	-2.123	5.554	0.488	0.488	0.695	8.998	-0.437	-0.61	-3.174	0	2.454	9.674	-1.505	0.122	-5.31	0.488	1506608346
-9.794	0.077	-1.937	5.188	0.427	0.488	8.271	-2.141	-1.864	-4.272	2.319	0.122	8.448	4.418	0.024	-4.272	-1.465	-0.427	-9.794	0.077	-1.937	5.188	0.427	0.488	1.488	10.295	-0.441	-0.488	-3.54	-0.122	2.598	9.549	-1.731	-0.549	-4.822	0.427	1506608346
-9.636	-0.145	-1.836	4.761	0.488	0.427	8.318	-2.233	-1.918	-4.272	2.319	0.122	9.332	4.898	0.499	-4.517	-1.465	-0.671	-9.636	-0.145	-1.836	4.761	0.488	0.427	2.068	10.615	-0.085	-0.671	-3.967	-0.61	2.239	9.485	-2.328	-0.488	-4.7	0.244	1506608346
-9.537	-0.179	-1.954	4.456	0.671	0.671	8.303	-2.237	-1.415	-4.272	1.831	-0.122	9.125	4.825	1.004	-4.7	-2.014	-0.793	-9.537	-0.179	-1.954	4.456	0.671	0.671	2.336	10.598	-0.167	-1.221	-4.944	-0.61	2.031	9.513	-2.285	-0.366	-4.517	0.244	1506608346
-9.679	0.165	-2.166	4.15	0.732	0.854	8.118	-2.335	-1.361	-4.395	1.099	-0.183	9.269	4.384	1.353	-4.333	-1.709	-1.099	-9.679	0.165	-2.166	4.15	0.732	0.854	2.835	10.255	-0.077	-1.77	-5.249	-0.244	2.565	9.56	-2.184	-0.671	-4.272	0.427	1506608346
-10.97	-0.089	-2.053	3.418	0.671	1.16	8.362	-2.73	-1.901	-4.272	1.282	0.061	9.263	4.114	1.364	-3.967	-0.977	-1.465	-10.97	-0.089	-2.053	3.418	0.671	1.16	3.115	9.781	0.141	-2.197	-5.005	0.061	2.846	10.098	-1.792	-1.465	-4.395	0.793	1506608346
-11.535	-1.287	-1.244	2.197	0.977	1.282	8.748	-3.407	-2.419	-4.272	1.77	0.183	9.07	4.285	1.444	-4.15	-1.038	-1.587	-11.535	-1.287	-1.244	2.197	0.977	1.282	2.738	9.8	0.19	-2.136	-4.517	0.183	4.206	11.131	-0.403	-2.747	-3.296	1.77	1506608346
-11.005	-2.017	-0.874	2.38	0.244	1.16	9.391	-4.279	-2.643	-4.456	2.075	0.671	8.981	5.267	1.505	-4.517	-1.648	-1.77	-11.005	-2.017	-0.874	2.38	0.244	1.16	2.617	10.848	0.56	-1.465	-4.639	-0.305	4.119	12.077	1.762	-4.761	-2.136	3.662	1506608346
-10.484	-2.155	0.531	3.357	-1.16	1.038	10.087	-5.106	-2.585	-4.456	2.075	0.671	9.033	6.206	1.166	-4.883	-2.625	-2.075	-10.484	-2.155	0.531	3.357	-1.16	1.038	3.094	10.646	1.66	-0.854	-5.31	-0.977	0.659	12.557	2.994	-5.981	-3.906	4.761	1506608346
-10.468	-1.453	0.201	2.441	-1.648	0.244	9.985	-5.2	-2.324	-4.761	2.075	1.404	9.079	5.755	1.562	-4.517	-2.869	-1.709	-10.468	-1.453	0.201	2.441	-1.648	0.244	2.732	8.601	2.479	-1.282	-4.944	-0.916	-0.614	12.644	-0.44	-4.089	-2.686	4.028	1506608346
-9.822	-1.656	-0.008	2.563	-1.404	0	9.544	-4.724	-1.773	-4.456	1.892	0.549	8.53	5.142	2.22	-4.089	-2.136	-0.916	-9.822	-1.656	-0.008	2.563	-1.404	0	2.383	8.091	2.457	-1.221	-3.967	-0.549	1.377	11.141	0	-3.235	0.366	3.113	1506608346
-8.23	-1.221	0.652	2.808	-0.732	0.122	8.897	-4.237	-1.799	-4.517	1.892	0.793	8.265	5.319	2.411	-3.906	-2.075	-0.916	-8.23	-1.221	0.652	2.808	-0.732	0.122	2.466	8.745	1.866	-0.854	-4.578	-0.61	0.719	9.438	-0.266	-2.808	0.061	2.563	1506608346
-8.049	-0.407	0.736	2.38	-0.183	-0.183	8.405	-3.831	-1.875	-4.578	0.916	1.221	8.483	5.112	2.241	-3.906	-2.136	-0.61	-8.049	-0.407	0.736	2.38	-0.183	-0.183	2.495	8.058	2.006	-0.854	-4.7	-0.549	1.566	8.294	0.642	-2.319	0.732	1.343	1506608346
-8.326	-0.584	0.866	2.319	0.244	-0.122	7.924	-3.292	-1.867	-3.906	1.099	0.671	8.028	4.284	2.127	-3.601	-1.892	0.061	-8.326	-0.584	0.866	2.319	0.244	-0.122	2.976	7.565	2.01	-0.977	-3.784	-0.366	1.165	7.617	0.67	-1.892	1.099	0.061	1506608346
-8.614	-0.476	1.68	2.563	0.916	0	7.564	-2.897	-2.196	-3.906	1.099	0.671	7.965	3.795	1.921	-3.052	-1.587	-0.061	-8.614	-0.476	1.68	2.563	0.916	0	3.692	8.044	1.912	-0.61	-3.113	-0.366	0.191	7.25	0.943	-1.221	0.122	-0.61	1506608346
-8.954	0.398	1.952	1.648	1.465	-0.305	7.613	-2.842	-2.348	-2.808	0.488	0.549	8.116	3.795	2.071	-2.869	-1.099	-0.122	-8.954	0.398	1.952	1.648	1.465	-0.305	3.967	8.294	2.101	-0.244	-2.38	-0.732	0.427	7.02	1.126	1.648	-0.732	-0.977	1506608346
-10.044	0.647	1.87	1.465	1.343	-0.122	7.836	-3.254	-2.338	-2.441	0.305	0.549	8.12	3.764	2.261	-2.869	-1.953	0	-10.044	0.647	1.87	1.465	1.343	-0.122	4.131	8.833	2.2	0	-1.892	-0.916	1.869	7.277	1.907	2.014	-3.418	-1.221	1506608346
-10.883	0.321	1.192	0.427	0.854	-0.122	8.303	-3.907	-2.289	-1.831	1.038	0.488	8.851	3.517	2.451	-2.258	-1.526	-0.244	-10.883	0.321	1.192	0.427	0.854	-0.122	4.425	9.191	2.271	0	-1.892	-0.793	4.485	8.48	4.126	3.052	-2.869	-1.892	1506608346
-11.77	0.467	1.986	0.061	-0.305	0.183	8.073	-4.173	-1.989	-1.831	1.038	0.488	9.065	3.199	2.841	-1.465	-0.854	-0.305	-11.77	0.467	1.986	0.061	-0.305	0.183	4.656	9.153	2.262	-0.244	-1.587	-0.488	6.538	11.157	5.146	0.061	0.732	-0.488	1506608347
-12.666	-0.577	1.631	0	-0.427	0.122	8.064	-4.4	-2.044	-0.488	-0.122	0.061	9.476	3.207	3.027	-0.793	-0.732	-0.305	-12.666	-0.577	1.631	0	-0.427	0.122	4.398	9.417	2.245	-0.183	-1.099	-0.366	5.893	10.521	5.084	-1.038	-0.061	0.183	1506608347
-10.716	-1.47	1.448	0.977	-0.122	0.366	8.296	-4.704	-2.023	-0.183	-0.061	0.427	9.856	3.719	2.83	-0.549	-0.305	-0.366	-10.716	-1.47	1.448	0.977	-0.122	0.366	4	10.483	1.9	-0.061	-0.854	-0.183	1.182	10.073	3.339	1.282	-3.845	-0.61	1506608347
-9.89	-1.908	0.451	0.732	-0.061	-0.061	8.476	-4.961	-1.809	0.061	-0.854	0.793	10.383	4.587	2.533	-0.366	-0.183	-0.671	-9.89	-1.908	0.451	0.732	-0.061	-0.061	3.768	11.468	2.037	0.366	-0.427	-0.244	1.041	10.457	2.071	1.526	-2.014	-0.427	1506608347
-9.233	-2.629	-0.819	1.404	0.122	-0.244	8.941	-4.92	-1.812	0.549	-1.16	0.854	10.954	5.278	2.413	0.061	-0.183	-0.549	-9.233	-2.629	-0.819	1.404	0.122	-0.244	2.801	11.422	1.998	0.244	-0.122	0.061	-0.743	9.225	-0.713	2.136	-4.822	-1.526	1506608347
-8.738	-2.767	-1.248	1.709	0.427	0.061	8.941	-4.92	-1.812	0.549	-1.16	0.854	10.954	5.38	2.369	0.366	0.549	0	-8.738	-2.767	-1.248	1.709	0.427	0.061	1.607	10.074	1.548	-0.305	-0.183	0.732	3.037	9.603	-2.696	2.014	-2.869	-1.099	1506608347
-9.136	-2.241	-1.351	1.77	0.916	0.305	8.855	-4.286	-0.604	0.61	-0.854	-0.427	9.763	4.925	2.649	0.732	1.343	0.671	-9.136	-2.241	-1.351	1.77	0.916	0.305	0.891	9.037	1.232	-0.793	0.488	1.282	1.692	9.533	-1.247	1.587	-1.221	-1.16	1506608347
-9.442	-1.243	-1.469	1.282	0.854	0.183	8.498	-4.23	-0.727	0.427	-0.793	-0.854	8.733	4.973	1.896	0.61	1.404	0.793	-9.442	-1.243	-1.469	1.282	0.854	0.183	1.062	9.583	0.895	-0.427	1.465	1.526	0.924	9.637	-1.516	1.526	-3.174	-1.16	1506608347
-9.501	-0.872	-1.465	0.854	0.61	0.061	8.519	-4.579	-1.264	0.427	-0.793	-0.854	8.648	5.228	1.208	0.427	1.16	0.366	-9.501	-0.872	-1.465	0.854	0.61	0.061	1.285	9.807	0.79	0.122	1.038	1.038	1.719	9.47	-2.019	1.404	-2.563	-1.404	1506608347
-9.366	-1.022	-1.27	0.732	0.305	-0.122	8.654	-4.407	-1.343	0.366	-0.732	-0.61	8.235	4.861	1.308	0.183	0.671	0.61	-9.366	-1.022	-1.27	0.732	0.305	-0.122	1.125	8.776	0.949	0.122	0.61	0.732	1.924	9.568	-1.899	1.16	-1.282	-1.526	1506608347
-8.977	-1.276	-1.213	0.793	0.244	-0.244	8.458	-3.779	-0.898	0.244	-0.122	-0.671	7.631	4.311	1.705	-0.122	0.305	0.854	-8.977	-1.276	-1.213	0.793	0.244	-0.244	1.4	8.204	0.813	0.305	0.61	0.61	1.467	9.371	-1.759	1.099	-2.014	-1.526	1506608347
-8.867	-1.211	-1.386	0.854	0.122	-0.366	8.222	-3.33	-0.805	0.244	-0.122	-0.671	7.282	3.985	1.885	-0.244	0	0.61	-8.867	-1.211	-1.386	0.854	0.122	-0.366	2.017	8.144	0.7	0.366	0.427	0.366	1.693	9.199	-1.93	0.854	-1.709	-1.343	1506608347
-9.379	-0.573	-1.43	0.488	-0.061	-0.488	8.149	-3.198	-0.958	0	0.183	-0.793	7.228	3.735	1.869	-0.183	-0.183	0.488	-9.379	-0.573	-1.43	0.488	-0.061	-0.488	2.466	8.122	0.746	0.183	0.427	0.122	1.721	9.244	-1.815	0.61	-1.77	-1.16	1506608347
-9.615	-0.2	-1.437	0.122	-0.183	-0.549	7.837	-2.897	-1.15	0.183	-0.061	-0.854	7.413	3.64	1.771	-0.122	-0.122	0.305	-9.615	-0.2	-1.437	0.122	-0.183	-0.549	2.553	8.46	0.694	0.183	0.549	0	1.389	9.564	-1.53	0.244	-1.831	-1.099	1506608347
-9.849	-0.316	-1.366	0.305	-0.427	-0.549	7.979	-2.655	-1.27	0.183	0.183	-0.427	7.846	3.731	1.937	0.061	0.061	0	-9.849	-0.316	-1.366	0.305	-0.427	-0.549	2.298	8.746	0.669	0.183	0.427	0	1.546	9.623	-1.802	-0.061	-1.709	-1.282	1506608347
-10.142	-0.108	-1.422	0.061	-0.427	-0.366	8.11	-2.597	-1.3	0.061	0.305	-0.305	8.229	3.987	2.267	0.061	-0.061	-0.061	-10.142	-0.108	-1.422	0.061	-0.427	-0.366	2.21	9.158	0.644	0.061	-0.122	-0.061	1.566	10.003	-1.619	-0.488	-1.953	-1.16	1506608347
-10.256	0.078	-1.291	-0.061	-0.183	-0.061	8.388	-2.717	-1.324	-0.061	0.122	-0.122	8.501	4.371	2.326	-0.183	-0.549	-0.244	-10.256	0.078	-1.291	-0.061	-0.183	-0.061	2.872	10.056	0.656	-0.061	-0.671	-0.305	1.694	10.363	-1.779	-1.465	-2.258	-1.038	1506608347
-10.119	0.414	-1.375	0.244	-0.305	0.427	8.954	-2.817	-1.55	-0.122	0.366	0.305	8.967	4.463	2.342	-0.305	-0.549	-0.61	-10.119	0.414	-1.375	0.244	-0.305	0.427	3.426	10.392	0.857	-0.122	-1.038	-0.61	2.365	10.173	-1.57	-1.221	-0.793	-0.977	1506608347
-11.124	-0.562	-1.308	-0.366	-0.916	0.427	9.189	-2.981	-1.519	-0.427	0.732	0.427	9.345	4.243	2.885	-0.244	-0.183	-0.793	-11.124	-0.562	-1.308	-0.366	-0.916	0.427	2.966	10.068	0.743	-0.549	-1.465	-0.305	2.564	10.593	-1.501	-2.014	-2.197	-0.671	1506608347
-11.359	-2.552	-0.685	-1.221	0.061	0.549	8.918	-2.973	-1.145	-0.427	0.732	0.427	9.416	4.474	3.265	-0.366	-0.122	-0.916	-11.359	-2.552	-0.685	-1.221	0.061	0.549	2.5	10.439	0.537	-0.854	-2.258	0.183	3.689	11.472	-0.354	-3.235	-0.977	0.977	1506608347
-10.996	-3.737	-0.432	-0.305	0.122	0.854	8.923	-3.255	-1.59	-0.732	-0.183	0.854	9.567	5.498	2.498	-0.488	0	-1.404	-10.996	-3.737	-0.432	-0.305	0.122	0.854	3.531	12.016	1.09	-0.793	-1.587	0.061	3.701	11.5	1.524	-5.127	-0.305	3.479	1506608347
-10.509	-2.834	0.256	1.282	-0.427	1.343	9.771	-4.321	-2.403	-0.61	0.244	1.77	9.714	6.455	2.105	-0.427	-0.122	-1.953	-10.509	-2.834	0.256	1.282	-0.427	1.343	4.087	11.562	2.245	-0.183	-0.793	-1.099	2.513	11.995	-0.13	-3.601	1.831	4.822	1506608347
-9.684	-1.462	0.359	0.427	-1.038	0.793	9.845	-4.721	-1.762	-0.793	0.61	1.221	8.916	5.803	2.815	-0.61	-0.549	-1.221	-9.684	-1.462	0.359	0.427	-1.038	0.793	1.542	8.607	2.681	-0.61	0.122	-0.671	1.008	11.697	-0.207	-2.319	2.319	3.967	1506608347
-9.434	-1.717	0.237	-0.366	-0.977	0.488	9.416	-4.61	-1.134	-0.916	0.61	0.366	8.386	5.219	3.378	-0.549	0.122	-0.488	-9.434	-1.717	0.237	-0.366	-0.977	0.488	-0.032	7.882	2.318	-0.427	0.305	0.671	-0.446	10.777	0.134	-2.014	2.38	3.784	1506608347
-8.857	-1.26	0.418	-0.366	-0.549	0.671	8.969	-4.591	-1.571	-0.793	0.916	0.183	8.056	5.794	2.743	-0.488	-0.061	-0.488	-8.857	-1.26	0.418	-0.366	-0.549	0.671	1.315	9.384	2.18	0.244	-0.854	0.366	0.764	9.708	0.067	-1.282	2.258	3.723	1506608347
-8.941	-0.968	0.474	-0.549	-0.183	0.549	8.575	-4.504	-2.05	-0.61	0.916	0	8.274	6.141	2.094	-0.793	-0.671	-0.244	-8.941	-0.968	0.474	-0.549	-0.183	0.549	2.681	9.382	2.625	0.305	-0.183	-0.427	0.699	9.336	0.048	-0.549	3.418	2.808	1506608348
-8.707	-1.226	0.498	-0.793	-0.244	0.244	8.382	-4.264	-2.017	-0.427	1.648	-0.122	8.132	5.516	2.505	-0.671	-0.488	0.183	-8.707	-1.226	0.498	-0.793	-0.244	0.244	2.306	8.774	2.487	-0.061	0.183	0	0.045	8.515	0.159	0.244	3.479	1.892	1506608348
-8.229	-1.195	0.711	-0.366	0.366	0.244	7.964	-4.199	-1.634	0	1.709	-0.305	7.819	5.003	3.559	-0.244	0.305	0.122	-8.229	-1.195	0.711	-0.366	0.366	0.244	2.316	8.467	2.105	0	-0.122	0.366	-0.55	8.014	-0.103	1.282	2.014	0.854	1506608348
-8.329	-0.951	0.626	0.122	0.854	0.183	7.64	-3.9	-1.634	0.183	0.916	-0.549	7.63	4.797	3.627	-0.061	0.183	0.244	-8.329	-0.951	0.626	0.122	0.854	0.183	2.915	8.311	2.257	-0.122	0.183	0.366	0.212	8.19	0.835	2.991	1.526	0.183	1506608348
-9.018	-0.343	0.423	-0.305	0.732	-0.061	8.15	-3.534	-1.814	0.183	0.916	-0.549	7.756	4.465	3.401	-0.183	0.488	0.366	-9.018	-0.343	0.423	-0.305	0.732	-0.061	3.04	8.067	2.224	-0.061	0.732	0.427	0.885	8.268	1.736	2.869	-0.183	-0.061	1506608348
-9.42	-0.032	0.275	-0.793	0.61	-0.061	7.753	-3.171	-1.603	0.122	2.441	-0.61	7.892	4.29	3.68	-0.061	0.488	0.427	-9.42	-0.032	0.275	-0.793	0.61	-0.061	2.851	8.014	2.096	0.061	0.916	0.549	1.913	8.698	1.718	1.892	-0.183	-0.427	1506608348
-9.918	-0.109	0.249	-0.671	1.038	0	8.107	-3.086	-0.568	0.305	1.16	-0.549	7.834	4.349	3.749	-0.244	0.122	0.671	-9.918	-0.109	0.249	-0.671	1.038	0	3.1	8.122	2.144	0.244	0.671	0.427	2.816	9.117	1.376	1.648	0.122	-0.61	1506608348
-10.791	0.586	0.469	-0.183	0.549	0.427	8.415	-3.268	-0.452	0.244	0.183	-0.488	7.933	4.349	3.527	-0.244	0.122	0.732	-10.791	0.586	0.469	-0.183	0.549	0.427	3.472	8.848	2.208	0.427	0.916	0.305	4.764	10.003	2.304	0.244	1.282	0.183	1506608348
-11.666	1.432	0.762	-0.854	0.183	0.427	8.786	-3.552	-0.872	0.366	0.427	-0.305	8.144	4.344	3.217	0.122	0	0.61	-11.666	1.432	0.762	-0.854	0.183	0.427	3.472	8.848	2.208	0.61	0.916	0.366	5.254	9.689	2.74	-0.061	0.244	0.061	1506608348
-12.1	-0.666	-0.329	-1.221	-0.854	0.122	8.975	-3.836	-0.433	0.488	0.61	-0.183	8.386	4.477	3.083	0.122	0.183	0.671	-12.1	-0.666	-0.329	-1.221	-0.854	0.122	3.259	9.136	2.079	0.732	0.488	0.427	1.794	10.045	1.562	1.221	-1.648	-1.16	1506608348
-11.435	-3.067	-0.65	0.244	-1.221	0	8.964	-4.035	-0.106	0.488	0.61	-0.183	8.409	4.539	3.077	0.244	0.183	0.305	-11.435	-3.067	-0.65	0.244	-1.221	0	3.799	10.054	1.62	1.099	0.549	0.427	1.494	12.524	1.458	2.014	0.183	-1.038	1506608348
-9.138	-2.131	-0.179	0.671	-0.549	0.183	9.563	-4.145	0.024	0.793	-0.183	-0.183	9.155	4.919	2.711	0.488	0.244	0.122	-9.138	-2.131	-0.179	0.671	-0.549	0.183	4.326	10.844	1.121	1.16	1.038	0.366	1.192	10.757	0.616	0.122	-3.418	-0.122	1506608348
-9.58	-1.791	-1.364	0.488	0	-0.183	9.034	-3.914	0.652	1.587	1.465	0.183	9.616	4.765	2.519	0.549	0.488	0.061	-9.58	-1.791	-1.364	0.488	0	-0.183	3.836	9.711	0.912	0.854	2.319	0.427	1.202	9.404	-2.114	1.587	-3.235	-0.488	1506608348
-10.204	-2.428	-2.029	0.427	-0.488	-0.488	9.034	-3.914	0.652	1.587	1.465	0.183	9.055	4.035	2.996	0.427	1.099	0.244	-10.204	-2.428	-2.029	0.427	-0.488	-0.488	2.996	8.74	0.508	0.854	3.906	0.854	1.84	9.958	-2.661	1.282	1.099	-0.977	1506608348
-9.568	-2.417	-1.17	0.366	0.427	-0.061	8.528	-2.687	2.03	1.404	1.526	0	8.403	4.5	2.824	-0.122	0.732	0.244	-9.568	-2.417	-1.17	0.366	0.427	-0.061	2.182	10.079	-0.373	1.221	3.845	1.465	-0.053	10.234	-1.446	0.793	-0.793	-0.916	1506608348
-9.269	-1.82	-1.122	0.549	0.977	-0.488	8.431	-3.588	1.932	0.854	-0.122	0.732	8.519	5.384	2.182	-0.244	0.183	-1.16	-9.269	-1.82	-1.122	0.549	0.977	-0.488	2.749	10.97	-0.486	1.465	2.441	1.648	0.354	9.743	-2.411	0.793	-1.77	-0.793	1506608348
-9.293	-1.625	-1.386	0.977	0.549	-0.916	8.782	-4.288	1.829	0.854	-0.122	0.732	8.167	5.783	2.326	-0.244	0.549	-1.953	-9.293	-1.625	-1.386	0.977	0.549	-0.916	3.22	10.304	0.264	1.709	3.296	1.343	0.915	9.563	-2.428	0.793	-2.197	-0.916	1506608348
-9.229	-1.281	-1.534	0.793	0.305	-1.038	8.104	-3.64	2.037	0.427	0.366	1.038	7.753	5.81	2.314	-0.488	0.366	-1.648	-9.229	-1.281	-1.534	0.793	0.305	-1.038	2.448	9.056	0.516	1.343	2.991	1.16	1.948	9.418	-2.172	0.671	-1.099	-0.977	1506608348
-9.421	-1.188	-1.671	0.427	-0.061	-1.038	7.296	-3.183	2.204	0.061	0.732	1.16	7.339	5.617	2.579	-0.549	0.549	-1.465	-9.421	-1.188	-1.671	0.427	-0.061	-1.038	1.724	8.208	0.295	1.038	1.953	1.16	2.178	9.426	-1.668	0.366	-0.061	-0.916	1506608348
-9.741	-1.596	-1.432	0.366	-0.366	-0.854	6.607	-3.405	1.919	0.061	0.732	1.16	6.818	5.468	2.79	-0.427	0.305	-1.282	-9.741	-1.596	-1.432	0.366	-0.366	-0.854	2.029	7.939	0.158	0.977	0.671	1.16	1.999	9.594	-1.59	0.122	0	-0.61	1506608348
-9.841	-1.944	-1.136	0.916	-0.366	-0.854	6.7	-4.055	1.672	0.183	0.427	1.282	6.474	5.734	2.871	-0.671	-0.061	-1.465	-9.841	-1.944	-1.136	0.916	-0.366	-0.854	2.608	8.215	0.014	1.099	0.427	0.793	1.415	9.751	-1.147	-0.244	-0.61	-0.305	1506608348
-9.58	-1.652	-1.219	1.16	-0.427	-1.16	6.77	-4.673	1.485	-0.61	0.916	2.075	6.392	6.465	2.521	-0.977	-0.183	-1.892	-9.58	-1.652	-1.219	1.16	-0.427	-1.16	3.007	8.866	-0.177	1.099	0.305	0.549	1.482	9.753	-1.526	-0.671	-0.732	-0.366	1506608348
-9.804	-1.5	-1.325	0.916	-0.427	-1.282	6.381	-5.274	1.866	-0.61	0.916	2.075	6.392	6.9	2.704	-0.61	0.061	-2.075	-9.804	-1.5	-1.325	0.916	-0.427	-1.282	3.298	9.155	0.075	0.671	-0.061	0.061	1.404	9.877	-1.724	-0.854	-0.977	-0.427	1506608348
-9.702	-1.814	-0.906	0.732	-0.061	-1.038	5.934	-5.302	1.86	-0.488	-0.61	2.38	6.334	7.025	2.894	-0.183	0.183	-1.953	-9.702	-1.814	-0.906	0.732	-0.061	-1.038	3.784	9.182	0.309	0	-0.122	-0.671	1.526	9.769	-1.644	-1.099	-0.854	-0.366	1506608348
-9.26	-1.889	-0.818	0.549	0.488	-1.038	6.143	-5.652	1.738	-0.793	-0.366	2.38	5.987	7.238	2.932	0.061	0.549	-2.014	-9.26	-1.889	-0.818	0.549	0.488	-1.038	4.035	9.36	0.273	-0.183	0.061	-1.038	2.151	9.519	-1.403	-0.977	0	-0.061	1506608348
-9.416	-1.903	-0.774	0.671	0.122	-1.282	6.258	-6.609	1.187	-0.854	0.244	1.831	5.739	7.709	3	0.244	-0.122	-2.441	-9.416	-1.903	-0.774	0.671	0.122	-1.282	3.831	9.607	0.546	-0.122	0.244	-1.465	2.198	9.622	-1.367	-1.16	0.488	0.244	1506608349
-10.032	-2.36	-0.157	0.549	0.061	-1.038	6.258	-6.609	1.187	-0.854	0.244	1.831	6.004	7.817	3.378	0.732	-0.183	-2.441	-10.032	-2.36	-0.157	0.549	0.061	-1.038	3.173	9.311	1.391	-0.183	0.122	-1.526	1.415	10.051	-1.305	-0.977	0.488	0.122	1506608349
-10.405	-2.378	-0.066	0.061	-0.244	-1.16	5.8	-7.989	1.59	-0.366	0.366	1.77	6.1	7.887	3.803	0.854	0.122	-1.892	-10.405	-2.378	-0.066	0.061	-0.244	-1.16	2.195	9.251	1.203	-0.366	0.183	-1.404	0.654	10.417	-0.693	-0.854	0.488	-0.183	1506608349
-10.212	-2.677	0.148	0	-0.549	-1.16	6.501	-8.497	1.503	-0.671	1.831	1.404	6.257	8.635	3.711	0.488	-0.122	-1.282	-10.212	-2.677	0.148	0	-0.549	-1.16	1.893	9.947	1.186	-0.061	-0.488	-1.465	1.05	10.468	-0.646	-0.427	0.488	-0.427	1506608349
-9.514	-3.04	0.317	0	-0.488	-0.977	6.141	-8.486	1.526	-0.732	1.892	0.977	5.995	8.764	3.901	0.305	0.183	-0.916	-9.514	-3.04	0.317	0	-0.488	-0.977	2.058	10	1.311	-0.427	-0.366	-1.282	0.807	10.214	-0.225	0.061	0.793	-0.671	1506608349
-9.176	-3.429	0.231	0.183	-0.244	-0.793	6.019	-7.949	1.774	-1.16	2.258	1.282	5.614	8.625	4.011	0.183	0.183	-0.793	-9.176	-3.429	0.231	0.183	-0.244	-0.793	1.805	9.885	1.01	-0.488	-0.366	-1.16	0.161	9.793	-0.212	0.488	-0.061	-0.916	1506608349
-9.156	-3.563	0.103	0.366	-0.183	-0.671	6.111	-7.943	1.841	-1.16	2.136	0.854	5.486	8.865	3.646	0	0.488	-0.854	-9.156	-3.563	0.103	0.366	-0.183	-0.671	1.753	10.043	1.058	-0.366	-0.488	-0.916	0.223	9.902	-0.207	0.488	-0.732	-0.977	1506608349
-8.994	-3.432	0.089	0.366	-0.122	-0.488	6.01	-8.065	1.832	-0.793	2.319	0.366	5.341	8.547	3.521	0.183	0.732	-0.793	-8.994	-3.432	0.089	0.366	-0.122	-0.488	1.843	9.869	1.215	-0.366	-0.427	-0.854	0.599	9.862	-0.341	0.366	-0.549	-0.793	1506608349
-9.061	-3.308	0.072	0.305	-0.061	-0.366	6.369	-8.047	2.406	-0.427	1.709	-0.244	5.158	8.363	3.524	0.305	1.038	-0.793	-9.061	-3.308	0.072	0.305	-0.061	-0.366	1.681	9.56	1.059	-0.305	-0.183	-0.671	0.828	9.805	-0.394	0.061	-0.488	-0.732	1506608349
-9.118	-3.195	0.051	0.122	-0.122	-0.183	6.369	-8.047	2.406	-0.427	1.709	-0.244	5.327	8.246	3.598	0.061	0.244	-0.793	-9.118	-3.195	0.051	0.122	-0.122	-0.183	1.614	9.386	1.029	-0.061	-0.427	-0.488	1.11	9.761	-0.471	0	-0.366	-0.488	1506608349
-9.155	-3.225	0.074	-0.122	-0.122	-0.061	5.579	-7.486	2.628	-0.427	1.831	-0.183	5.261	8.147	3.752	0.244	0	-0.671	-9.155	-3.225	0.074	-0.122	-0.122	-0.061	1.683	9.493	1.144	-0.061	-0.488	-0.366	1.052	9.68	-0.444	0.183	-0.061	-0.305	1506608349
-9.281	-3.419	0.129	-0.183	-0.183	-0.122	5.276	-7.272	2.58	-0.427	1.831	-0.183	5.333	8.357	3.768	-0.122	0.061	-0.183	-9.281	-3.419	0.129	-0.183	-0.183	-0.122	1.654	9.605	1.151	-0.183	-0.488	-0.305	0.652	9.826	-0.412	-0.061	0	-0.305	1506608349
-9.251	-3.571	0.117	-0.122	-0.183	-0.061	5.678	-7.293	2.446	-0.61	2.075	-0.061	5.662	8.259	3.746	-0.244	0	0.061	-9.251	-3.571	0.117	-0.122	-0.183	-0.061	1.858	9.659	1.02	-0.183	-0.488	-0.183	0.474	9.995	-0.404	-0.244	0.061	-0.183	1506608349
-9.05	-3.541	0.12	-0.061	-0.183	0.061	5.239	-7.218	2.604	-0.549	1.526	0.061	5.583	8.269	3.717	0.061	0.366	0.061	-9.05	-3.541	0.12	-0.061	-0.183	0.061	2.121	9.711	1	-0.183	-0.671	-0.122	0.373	9.905	-0.518	-0.122	0.183	-0.122	1506608349
-9.037	-3.547	0.059	0	-0.122	0.061	4.817	-7.102	2.677	-0.427	0.977	0.244	5.308	8.244	3.638	0.183	1.038	-0.061	-9.037	-3.547	0.059	0	-0.122	0.061	2.015	9.631	1.032	-0.244	-0.305	-0.183	0.254	9.751	-0.506	-0.122	0.122	-0.122	1506608349
-9.118	-3.614	0.039	0.061	-0.183	0.122	4.845	-6.982	2.713	-0.61	1.038	0.122	4.762	8.262	3.717	0.061	0.793	-0.061	-9.118	-3.614	0.039	0.061	-0.183	0.122	1.7	9.52	1.018	-0.061	-0.183	-0.061	0.351	9.814	-0.482	-0.305	-0.305	0	1506608349
-9.234	-3.597	-0.022	0.366	-0.183	0.244	5.469	-7.25	3.235	-0.366	1.16	-0.366	4.675	8.436	4.138	-0.488	0.061	0	-9.234	-3.597	-0.022	0.366	-0.183	0.244	1.546	9.741	1.006	-0.061	-0.488	0	0.462	9.967	-0.477	-0.305	-0.427	0.183	1506608349
-9.388	-3.589	0.024	0.793	-0.183	0.488	5.418	-7.46	3.357	-0.366	0.244	-0.244	4.739	8.668	4.288	0.122	-0.854	-0.183	-9.388	-3.589	0.024	0.793	-0.183	0.488	1.278	10.158	1.116	-0.488	-0.854	0.122	0.506	9.981	-0.519	-0.427	-0.427	0.183	1506608349
-9.691	-3.689	0.028	1.16	0.061	0.61	5.296	-7.896	3.319	-0.366	0.244	-0.244	5.225	9.518	4.171	0.061	-0.793	0.366	-9.691	-3.689	0.028	1.16	0.061	0.61	0.341	10.643	1.359	-0.977	-1.709	0.061	0.496	10.064	-0.431	-0.671	-0.793	0.183	1506608349
-9.91	-3.974	0.133	1.648	0.122	0.549	4.863	-8.254	3.287	0.061	-0.183	-1.16	5.033	10.436	4.053	-0.366	-0.366	1.282	-9.91	-3.974	0.133	1.648	0.122	0.549	-0.802	11.142	1.3	-1.404	-2.991	-0.061	0.374	10.356	-0.444	-0.549	-1.221	0.244	1506608349
-9.493	-4.029	0.523	2.441	0.305	0.61	5.067	-8.113	3.125	0	0.061	-1.16	4.565	11.13	3.801	-0.427	-0.366	2.197	-9.493	-4.029	0.523	2.441	0.305	0.61	-0.931	11.372	1.327	-2.502	-4.822	-0.305	-0.099	10.519	-0.398	-0.488	-1.404	0.244	1506608349
-8.988	-3.498	0.656	2.808	0.488	0.61	6.212	-7.563	2.576	0	0.061	-1.16	3.963	11.236	3.12	-0.061	0.183	2.747	-8.988	-3.498	0.656	2.808	0.488	0.61	-0.207	11.31	1.53	-3.296	-5.798	-0.793	-0.647	9.97	-0.055	-0.488	-2.075	0.061	1506608349
-9.326	-3.749	0.386	2.686	0.366	0.183	6.944	-7.071	2.232	-1.465	0.793	-3.052	3.212	10.585	2.588	0.671	0.854	2.563	-9.326	-3.749	0.386	2.686	0.366	0.183	0.327	10.864	1.499	-3.906	-5.371	-1.16	-1.311	10.031	-0.237	-0.244	-2.93	-0.427	1506608349
-9.016	-4.329	0.598	3.723	0.793	0.122	7.32	-6.73	2.108	-2.38	0.793	-3.845	2.406	9.802	2.067	1.221	-0.122	1.587	-9.016	-4.329	0.598	3.723	0.793	0.122	0.189	10.286	1.535	-3.906	-5.188	-1.648	-2.143	10.413	0.093	-0.671	-3.967	-0.61	1506608349
-8.857	-4.142	0.634	4.944	1.038	0.427	7.266	-6.271	1.584	-3.723	0.793	-3.052	1.981	9.142	1.504	1.16	-1.953	0.183	-8.857	-4.142	0.634	4.944	1.038	0.427	-0.033	9.928	1.322	-3.479	-6.042	-2.258	-1.915	10.258	0.115	-1.404	-6.104	-0.427	1506608349
-8.94	-3.535	0.473	5.493	1.099	0.488	7.142	-5.507	1.04	-3.723	0.793	-3.052	2.127	8.587	0.969	0.244	-3.174	-1.404	-8.94	-3.535	0.473	5.493	1.099	0.488	-0.071	9.316	1.16	-3.174	-6.836	-2.686	-1.47	10.08	-0.343	-1.709	-6.897	-0.61	1506608350
-8.929	-3.055	0.475	5.676	1.16	0.427	7.142	-5.507	1.04	-4.822	0.854	-1.77	2.422	8.058	0.626	-1.038	-4.028	-2.869	-8.929	-3.055	0.475	5.676	1.16	0.427	0.106	8.961	1.126	-2.869	-6.897	-2.991	-1.39	9.862	-0.768	-1.404	-6.836	-1.038	1506608350
-8.911	-2.682	0.25	5.432	1.282	0.061	7.161	-4.008	0.775	-6.348	2.319	0.793	2.692	8.068	0.202	-2.38	-5.31	-3.967	-8.911	-2.682	0.25	5.432	1.282	0.061	0.141	9.043	1.085	-2.319	-7.019	-3.418	-1.39	9.929	-0.64	-1.343	-6.897	-1.343	1506608350
-9.115	-2.527	0.453	5.127	1.343	-0.122	7.392	-3.68	1.236	-6.775	2.563	1.648	3.357	8.619	-0.237	-3.479	-6.775	-4.944	-9.115	-2.527	0.453	5.127	1.343	-0.122	0.041	9.417	1.01	-1.587	-7.935	-3.601	-1.335	10.023	-0.502	-1.282	-7.141	-1.587	1506608350
-9.136	-2.401	0.549	4.944	1.587	-0.183	7.876	-3.833	0.955	-6.775	2.563	1.648	4.9	9.485	-0.688	-4.211	-7.568	-5.554	-9.136	-2.401	0.549	4.944	1.587	-0.183	0.324	9.616	1.187	-1.404	-8.728	-3.357	-0.723	9.985	-0.429	-1.404	-7.751	-1.404	1506608350
-9.073	-2.407	0.613	4.944	2.014	0.061	8.264	-4.454	0.114	-6.409	3.662	2.258	5.718	9.702	-1.024	-4.395	-8.057	-5.188	-9.073	-2.407	0.613	4.944	2.014	0.061	0.969	9.731	1.428	-1.465	-8.606	-2.93	0.425	9.633	-0.056	-1.099	-7.874	-0.916	1506608350
-9.147	-2.446	0.603	5.188	2.136	0.366	8.66	-5.612	-0.395	-5.493	4.578	2.258	6.066	9.692	-1.231	-4.028	-8.545	-4.578	-9.147	-2.446	0.603	5.188	2.136	0.366	1.395	9.598	1.622	-1.465	-7.874	-2.502	0.932	9.385	0.44	-0.793	-8.423	-0.305	1506608350
-9.481	-2.223	0.92	5.371	2.136	0.549	8.464	-6.459	-0.938	-2.93	6.104	1.282	6.374	9.405	-1.381	-3.601	-8.667	-4.15	-9.481	-2.223	0.92	5.371	2.136	0.549	1.354	9.117	1.975	-1.343	-7.263	-2.136	1.567	9.088	0.319	-0.732	-7.568	0.488	1506608350
-10.456	-2.013	1.144	5.31	1.648	0.793	8.464	-6.459	-0.938	-2.93	6.104	1.282	6.403	8.94	-1.325	-2.991	-7.812	-3.296	-10.456	-2.013	1.144	5.31	1.648	0.793	1.257	8.91	2.096	-1.038	-6.836	-1.892	2.808	8.869	1.437	-0.671	-5.737	0.854	1506608350
-9.775	-1.693	1.139	5.188	2.258	0.61	7.267	-6.755	-1.677	-1.404	5.798	0.366	6.156	8.753	-1.288	-2.441	-7.08	-2.563	-9.775	-1.693	1.139	5.188	2.258	0.61	1.366	9.278	2.098	-0.549	-6.409	-1.892	1.78	8.996	1.786	0.854	-5.554	0.916	1506608350
-10.628	-1.866	0.59	4.7	1.099	0.488	5.255	-6.526	-1.797	-0.61	4.333	0.122	6.028	9.069	-1.208	-1.953	-6.836	-2.136	-10.628	-1.866	0.59	4.7	1.099	0.488	1.403	9.755	2.152	0.183	-5.859	-2.075	0.968	9.536	0.998	2.869	-4.211	-0.122	1506608350
-10.569	-2.869	-0.267	5.554	0.854	0.549	5.255	-6.526	-1.797	-0.61	3.357	0.549	6.136	9.25	-0.712	-1.282	-6.653	-1.526	-10.569	-2.869	-0.267	5.554	0.854	0.549	0.937	10.049	1.954	0.183	-5.92	-1.953	1.233	10.374	1.066	2.869	-4.211	-0.122	1506608350
-8.781	-2.446	-1.33	6.226	1.709	0.854	4.073	-6.988	-1.866	-1.16	3.113	1.648	6.322	9.528	0.049	-0.732	-6.226	-0.793	-8.781	-2.446	-1.33	6.226	1.709	0.854	0.342	10.398	1.369	0.244	-5.859	-1.526	1.086	9.982	0.139	2.075	-5.249	0.61	1506608350
-8.723	-2.073	-3.074	6.226	1.709	0.916	3.323	-7.405	-1.721	-1.16	3.113	1.648	6.57	10.113	0.61	-0.793	-5.554	-0.183	-8.723	-2.073	-3.074	6.226	1.709	0.916	0.45	10.916	1.016	0.244	-5.066	-1.038	1.663	9.702	-2.278	1.831	-3.723	0.244	1506608350
-9.345	-2.55	-4.008	6.531	2.563	1.221	3.12	-8.291	-0.912	-1.465	2.38	2.258	6.517	10.319	0.994	-1.343	-5.127	0.427	-9.345	-2.55	-4.008	6.531	2.563	1.221	0.37	10.714	0.553	-0.183	-5.493	-0.793	1.178	9.552	-3.644	1.831	-3.723	0.244	1506608350
-9.959	-2.281	-4.137	6.409	2.075	0.916	3.035	-9.18	-0.295	-2.136	2.38	3.113	5.887	9.835	1.238	-1.77	-5.432	1.099	-9.959	-2.281	-4.137	6.409	2.075	0.916	0.608	10.496	0.084	-0.366	-5.31	-0.488	0.827	10.312	-3.514	1.648	-4.395	0.366	1506608350
-9.387	-1.8	-3.662	6.531	1.709	0.427	2.931	-10.814	-0.238	-2.38	3.784	3.601	5.54	9.66	1.386	-2.258	-5.127	1.099	-9.387	-1.8	-3.662	6.531	1.709	0.427	0.925	10.197	-0.194	-0.183	-5.066	-0.549	-0.026	9.863	-3.427	1.404	-6.409	0.122	1506608350
-9.192	-1.267	-3.247	6.836	0.977	0.061	2.931	-10.814	-0.238	-2.38	3.784	3.601	5.163	8.729	1.288	-2.991	-5.188	1.099	-9.192	-1.267	-3.247	6.836	0.977	0.061	0.743	8.624	-0.163	-0.427	-5.188	-0.549	1.889	9.555	-2.839	1.404	-6.409	0.122	1506608350
-9.586	-0.762	-3.124	6.47	0.61	-0.183	3.348	-9.514	0.651	-2.502	5.371	1.587	4.748	7.326	1.135	-3.235	-5.127	1.587	-9.586	-0.762	-3.124	6.47	0.61	-0.183	0.774	7.618	-0.104	-0.671	-4.517	-0.122	1.93	9.522	-2.458	0.732	-5.188	0.122	1506608350
-9.807	-0.595	-2.975	5.981	0.854	0	2.811	-8.866	0.719	-2.502	5.859	0.305	4.451	6.983	0.889	-3.357	-4.761	1.343	-9.807	-0.595	-2.975	5.981	0.854	0	1.324	8.209	-0.258	-0.305	-3.479	0.061	1.913	9.519	-2.424	0.305	-5.554	0.305	1506608350
-9.887	-0.331	-2.822	5.493	0.977	0.061	2.116	-8.841	0.627	-2.502	5.859	0.305	4.474	7.635	0.355	-3.601	-4.761	0.61	-9.887	-0.331	-2.822	5.493	0.977	0.061	1.98	9.639	-0.184	0.549	-2.502	-0.183	2.768	9.573	-2.419	0	-5.371	0.549	1506608350
-9.744	0.086	-2.559	5.066	0.977	0.122	1.712	-8.63	0.49	-2.075	4.944	0.305	5.128	8.402	-0.257	-3.662	-5.432	0	-9.744	0.086	-2.559	5.066	0.977	0.122	2.492	10.452	0.409	0.977	-2.258	-0.61	2.887	9.621	-2.448	-0.549	-4.578	0.732	1506608350
-9.874	0.648	-2.255	4.517	0.244	0.122	1.754	-8.152	0.439	-2.014	4.211	0.732	6.209	8.603	-0.02	-2.686	-5.066	0	-9.874	0.648	-2.255	4.517	0.244	0.122	2.353	10.58	0.79	0.427	-2.38	-0.793	2.268	9.505	-2.676	-0.244	-4.272	0.549	1506608350
-9.721	0.475	-2.135	3.662	-0.183	0.061	1.726	-7.797	0.226	-1.587	4.089	0.854	6.637	8.63	0.658	-1.343	-3.418	0.366	-9.721	0.475	-2.135	3.662	-0.183	0.061	2.094	10.456	0.846	-0.183	-2.563	-0.854	2.088	9.266	-2.775	-0.122	-4.395	0.183	1506608350
-9.65	-0.006	-1.619	3.723	-0.122	0.305	1.726	-7.797	0.226	-1.587	4.089	0.854	6.266	8.546	1.274	-1.038	-2.319	0.366	-9.65	-0.006	-1.619	3.723	-0.122	0.305	1.81	10.043	0.735	-0.671	-3.113	-0.61	2.028	9.348	-2.322	-0.305	-4.15	0.122	1506608350
-10.3	0.59	-1.366	3.174	-0.244	0.61	1.501	-7.806	-0.309	-0.488	2.441	0.61	5.721	8.215	1.999	-1.038	-1.709	0.122	-10.3	0.59	-1.366	3.174	-0.244	0.61	1.83	9.717	0.537	-1.099	-3.296	-0.366	2.005	9.871	-1.659	-0.488	-4.395	0.122	1506608351
-10.161	0.628	-1.366	2.258	0.427	0.732	1.562	-8.055	-0.66	-0.366	1.465	0.549	5.161	8.339	2.163	-1.221	-1.648	-0.427	-10.161	0.628	-1.366	2.258	0.427	0.732	2.306	10.379	0.642	-1.099	-2.93	-0.305	2.787	9.857	-2.31	-1.038	-3.235	-0.305	1506608351
-11.344	-0.461	-1.609	1.587	0.244	0.854	2.01	-8.776	-0.741	-0.366	1.465	0.549	5.126	9.033	1.889	-1.526	-1.465	-1.404	-11.344	-0.461	-1.609	1.587	0.244	0.854	2.687	11.207	0.961	-1.282	-3.052	-0.244	2.963	10.304	-2.09	-1.099	-3.174	0.122	1506608351
-12.061	-1.581	-1.725	0.671	-0.366	0.793	2.322	-9.642	-0.761	-0.427	1.587	0.854	5.237	9.622	1.857	-1.099	-1.282	-2.197	-12.061	-1.581	-1.725	0.671	-0.366	0.793	2.638	11.64	1.489	-1.099	-3.052	-0.305	3.621	11.956	-0.304	-2.502	-2.38	1.343	1506608351
-10.279	-3.189	-0.624	1.038	-0.732	0.977	2.322	-9.642	-0.761	-0.366	1.77	0.977	5.596	10.357	1.901	-0.793	-1.221	-2.625	-10.279	-3.189	-0.624	1.038	-0.732	0.977	2.248	11.311	1.839	-1.343	-3.235	-0.427	3.936	11.956	1.071	-4.883	-1.77	3.235	1506608351
-9.543	-2.95	0.051	1.648	-1.282	1.038	3.799	-10.919	-1.349	0.061	1.77	0.061	5.718	9.757	2.399	-0.61	-0.732	-2.197	-9.543	-2.95	0.051	1.648	-1.282	1.038	1.254	9.15	2.405	-1.404	-2.93	-0.549	2.293	11.432	2.172	-4.517	-0.854	4.883	1506608351
-9.904	-2.363	-0.276	1.831	-1.77	0.366	4.256	-9.926	-1.56	0.061	1.77	0.061	5.017	8.268	2.735	-0.977	-1.282	-1.038	-9.904	-2.363	-0.276	1.831	-1.77	0.366	0.217	7.484	2.884	-1.16	-2.075	-0.183	1.002	12.39	0.083	-4.089	2.38	4.395	1506608351
-9.883	-2.475	-0.067	1.831	-1.892	0.427	3.706	-10.139	-1.543	-0.488	3.601	-1.404	4.222	8.271	2.271	-2.197	-2.563	-0.427	-9.883	-2.475	-0.067	1.831	-1.892	0.427	0.502	8.373	2.72	-0.244	-1.892	0.061	-0.83	12.481	-0.233	-4.089	2.38	4.395	1506608351
-8.783	-1.431	0.712	1.526	-1.038	0.671	2.842	-10.94	-1.757	-0.488	3.54	-3.174	3.908	8.887	2.091	-2.625	-2.991	-0.366	-8.783	-1.431	0.712	1.526	-1.038	0.671	0.894	8.863	2.673	0.305	-2.258	-0.183	0.011	10.438	-0.614	-3.845	-0.977	3.052	1506608351
-8.294	-0.622	0.816	1.038	-0.366	0.305	2.177	-9.863	-1.848	0	2.014	-3.723	3.836	8.484	1.849	-2.197	-3.357	-0.183	-8.294	-0.622	0.816	1.038	-0.366	0.305	1.055	8.478	3.036	0.427	-1.709	-0.183	1.548	8.77	-0.586	-2.625	0.549	2.136	1506608351
-8.197	-0.589	1.279	1.282	0.427	0.549	2.143	-8.872	-1.644	0	2.014	-3.723	3.914	8.48	1.495	-1.831	-2.991	0.244	-8.197	-0.589	1.279	1.282	0.427	0.549	1.254	9.019	3.091	0.183	-1.343	-0.061	1.531	7.264	-0.791	-1.587	1.77	0.61	1506608351
-8.032	-0.095	1.516	0.854	1.038	0.793	2.365	-8.498	-1.434	0	3.479	-2.93	3.9	8.9	1.619	-1.16	-2.136	0.244	-8.032	-0.095	1.516	0.854	1.038	0.793	1.314	9.379	3.003	0.122	-1.953	-0.244	-0.577	6.456	-0.047	0	1.404	-0.549	1506608351
-8.829	0.002	1.68	0.366	1.465	0.732	2.025	-8.124	-1.464	0.244	3.54	-2.258	3.746	8.668	2.208	-0.305	-1.831	0.244	-8.829	0.002	1.68	0.366	1.465	0.732	1.66	8.979	2.949	-0.061	-2.075	-0.427	-0.607	6.582	0.638	3.357	-0.427	-1.282	1506608351
-9.454	-0.512	0.907	-0.61	0.854	0.183	2.025	-8.124	-1.464	0.244	3.54	-2.258	3.789	8.406	2.61	-0.244	-1.282	0.244	-9.454	-0.512	0.907	-0.61	0.854	0.183	2.567	8.976	2.969	-0.305	-1.648	-0.549	2.044	7.838	2.263	2.93	-2.075	-2.075	1506608351
-10.459	-0.914	0.883	-0.549	0.488	-0.122	1.739	-8.489	-1.498	0.61	2.502	-1.831	3.896	8.38	3.139	0.122	-0.122	-0.183	-10.459	-0.914	0.883	-0.549	0.488	-0.122	3.132	9.269	2.763	-0.671	-1.16	-0.427	4.715	10.373	4.328	1.343	-0.549	-1.587	1506608351
-11.038	0.63	1.608	-0.427	0.244	0.305	1.432	-9.033	-1.796	1.404	-0.122	-1.648	4.223	8.546	3.625	0.793	0.671	-0.732	-11.038	0.63	1.608	-0.427	0.244	0.305	3.1	9.453	2.763	-0.854	-0.61	-0.305	5.17	11.481	4.831	-2.258	2.258	1.282	1506608351
-11.478	0.136	1.403	-1.404	0.122	-0.183	1.215	-9.472	-1.964	1.404	-0.122	-1.648	4.705	8.888	3.838	0.793	1.099	-0.916	-11.478	0.136	1.403	-1.404	0.122	-0.183	2.821	9.746	3.011	-0.61	-0.061	-0.244	2.175	7.911	3.79	-2.258	2.258	1.282	1506608351
-12.074	-2.596	0.284	-0.488	-0.671	-0.671	1.553	-9.708	-1.997	1.343	-1.831	-1.282	4.968	9.386	3.771	0.488	0.977	-0.793	-12.074	-2.596	0.284	-0.488	-0.671	-0.671	2.454	10.319	2.821	-0.488	-0.305	0.061	-0.435	9.118	1.05	3.784	-1.526	-2.014	1506608351
-10.612	-3.039	0.281	1.038	-0.305	-0.427	1.518	-9.664	-1.677	0.977	-1.648	-0.427	5.343	9.855	3.584	0.488	0.916	-0.732	-10.612	-3.039	0.281	1.038	-0.305	-0.427	2.567	10.826	2.562	-0.427	-0.366	0.183	3.468	14.14	3.286	-0.549	3.784	0.305	1506608351
-8.617	-1.457	-0.047	0.671	0.488	-0.183	1.245	-9.727	-1.415	0.244	-1.099	0.549	5.618	10.219	3.092	0.671	1.343	-0.793	-8.617	-1.457	-0.047	0.671	0.488	-0.183	2.389	10.93	2.65	-0.366	1.099	0.244	-0.083	9.507	-0.352	-0.549	3.784	0.305	1506608351
-9.765	-2.388	-1.846	0.916	0.061	-0.244	1.509	-9.183	-0.863	-0.854	-1.221	2.686	5.779	10.021	2.95	0.793	1.953	-0.244	-9.765	-2.388	-1.846	0.916	0.061	-0.244	0.652	9.667	2.889	-0.427	1.282	0.183	0.781	9.621	-0.536	2.502	-3.845	-0.916	1506608351
-9.44	-2.951	-1.887	1.282	-0.549	-0.183	1.899	-8.223	-0.098	-0.854	-1.221	2.686	4.974	9.113	2.497	0.183	0.732	1.16	-9.44	-2.951	-1.887	1.282	-0.549	-0.183	-1.299	8.295	2.225	-0.61	-0.183	0.732	2.32	10.195	-1.799	1.343	0.549	-0.732	1506608351
-9.31	-2.452	-1.724	0.916	0.122	0.122	1.899	-8.223	-0.098	-1.282	-0.366	3.479	4.24	8.642	2.031	-0.793	-0.183	1.831	-9.31	-2.452	-1.724	0.916	0.122	0.122	-1.235	8.435	1.534	-0.244	-0.244	1.099	1.702	9.964	-0.756	0.366	-0.366	-0.183	1506608351
-9.575	-2.224	-1.727	1.038	0.427	-0.061	2.034	-9.451	0.353	-0.916	-0.854	4.15	3.662	9.064	0.907	-1.587	-0.671	1.648	-9.575	-2.224	-1.727	1.038	0.427	-0.061	-0.39	9.746	1.498	0.244	1.038	0.916	0.62	9.682	-1.616	0.977	-1.526	-0.183	1506608351
-9.459	-2.055	-1.745	1.038	0.427	-0.244	2.699	-10.216	0.695	-1.221	-1.221	4.089	3.586	9.844	-0.39	-2.014	-0.793	1.038	-9.459	-2.055	-1.745	1.038	0.427	-0.244	-0.219	10.649	1.9	0.854	1.404	0.488	0.843	9.671	-2.162	1.221	-2.258	-0.549	1506608351
-9.392	-1.662	-1.646	0.854	0.305	-0.366	3.82	-10.064	1.402	-1.221	-1.221	4.089	3.791	9.777	-1.053	-1.221	-0.732	0.732	-9.392	-1.662	-1.646	0.854	0.305	-0.366	-0.51	10.198	2.007	0.427	0.244	0.244	1.546	9.606	-2.488	0.854	-0.549	-0.61	1506608352
-9.392	-1.562	-1.614	0.793	0.183	-0.305	3.9	-9.552	1.695	-1.77	0.549	3.479	3.7	9.152	-0.908	0.183	-0.549	0.977	-9.392	-1.562	-1.614	0.793	0.183	-0.305	-0.483	9.601	1.971	0.122	-0.488	-0.244	1.718	9.588	-2.146	0.732	-0.244	-0.732	1506608352
-9.728	-1.809	-1.413	0.916	0	0	3.305	-9.313	1.601	-1.648	1.648	2.014	3.38	8.879	-0.73	0.549	-0.671	0.977	-9.728	-1.809	-1.413	0.916	0	0	-0.444	9.318	1.745	0.122	-0.61	-0.549	1.864	9.601	-1.903	0.793	-0.488	-0.732	1506608352
-9.777	-1.73	-1.273	1.099	-0.061	0.244	3.114	-9.428	1.482	-0.916	0.916	0.488	3.228	8.655	-0.206	0.549	-0.488	0.549	-9.777	-1.73	-1.273	1.099	-0.061	0.244	-0.61	9.324	1.498	0.366	-0.61	-0.549	1.67	9.832	-1.378	0.366	-0.977	-0.366	1506608352
-9.597	-1.433	-1.33	1.16	0	0.183	3.118	-9.164	1.373	-0.366	0.244	-0.549	3.285	8.638	0.538	0.549	-0.671	-0.061	-9.597	-1.433	-1.33	1.16	0	0.183	-0.822	9.408	1.382	0.366	-0.61	-0.549	2.255	9.747	-1.409	0.061	-0.793	-0.183	1506608352
-9.75	-1.209	-1.39	0.916	-0.183	0	2.891	-8.863	1.176	-0.366	1.831	-1.526	3.554	8.924	0.827	0	-1.099	-0.366	-9.75	-1.209	-1.39	0.916	-0.183	0	-0.487	9.64	1.365	0.671	-1.282	-0.366	2.052	9.747	-1.888	-0.488	-0.366	-0.122	1506608352
-9.832	-1.164	-1.351	0.244	-0.244	-0.244	2.411	-8.929	0.886	-0.366	1.831	-1.526	3.926	9.038	1.03	-0.427	-1.587	-0.549	-9.832	-1.164	-1.351	0.244	-0.244	-0.244	0.419	9.865	1.314	0.305	-1.648	-0.366	1.347	9.765	-1.815	-0.488	-0.366	-0.122	1506608352
-9.717	-1.47	-0.792	0	-0.061	-0.122	1.832	-9.342	0.28	-0.061	2.075	-1.831	4.249	9.054	1.171	-0.244	-1.343	-0.793	-9.717	-1.47	-0.792	0	-0.061	-0.122	1.471	10.177	1.258	0.122	-1.587	-0.488	1.479	9.88	-1.403	-1.038	-0.488	-0.183	1506608352
-9.683	-1.281	-0.498	-0.183	0.183	0.061	1.561	-9.499	-0.364	0.488	0.61	-2.075	4.481	8.879	1.371	0.122	-0.732	-1.404	-9.683	-1.281	-0.498	-0.183	0.183	0.061	1.975	10.074	1.377	-0.061	-0.732	-0.488	1.942	9.723	-1.459	-1.038	0.366	0.183	1506608352
-9.649	-1.361	-0.199	0	0.183	0.061	1.468	-9.286	-0.883	0.488	0.61	-2.075	4.5	8.776	1.614	0.366	-0.427	-1.892	-9.649	-1.361	-0.199	0	0.183	0.061	1.81	9.704	1.651	0.183	-0.427	-0.488	1.439	9.778	-0.92	-1.038	0.366	0.183	1506608352
-9.666	-1.268	0.118	0.122	0.244	0.122	1.329	-8.851	-1.327	0.427	0.61	-1.953	4.43	8.711	1.682	0.305	-0.732	-2.136	-9.666	-1.268	0.118	0.122	0.244	0.122	1.586	9.402	1.824	0.427	-0.244	-0.244	0.883	9.728	-0.729	-0.732	0.183	-0.061	1506608352
-9.9	-0.961	0.074	0.061	0.305	0.122	1.147	-8.607	-1.598	0.366	0.732	-1.404	4.423	8.887	1.902	0.488	-0.61	-2.258	-9.9	-0.961	0.074	0.061	0.305	0.122	1.528	9.495	1.987	0.488	0.244	0.061	0.959	9.763	-0.725	-0.061	-0.305	-0.183	1506608352
-9.99	-0.994	-0.049	-0.305	0.183	0	1.278	-8.516	-1.534	0.366	0.732	-1.404	4.49	9.478	2.021	0.549	-0.061	-2.319	-9.99	-0.994	-0.049	-0.305	0.183	0	1.182	9.763	2.244	0.732	0.549	0.244	1.053	9.929	-0.556	0	-0.549	-0.427	1506608352
-9.705	-1.165	-0.039	-0.427	0.183	0.061	1.56	-8.447	-1.27	0	0.732	0.793	4.553	10.078	2.006	0.427	0.488	-2.075	-9.705	-1.165	-0.039	-0.427	0.183	0.061	0.866	9.967	2.33	0.549	0.366	0.366	1.207	9.848	-0.602	0.305	-0.366	-0.427	1506608352
-9.643	-1.343	-0.096	-0.305	0.244	0.122	2.067	-8.509	-0.937	0	1.038	1.526	4.448	10.218	2.105	0.549	0.854	-1.282	-9.643	-1.343	-0.096	-0.305	0.244	0.122	0.568	9.874	2.352	0.183	-0.183	0.366	0.985	9.772	-0.455	0.488	-0.549	-0.488	1506608352
-9.851	-1.463	-0.211	-0.122	0.061	0.183	2.579	-8.777	-0.674	0	1.038	1.526	4.036	10.082	2.04	0.488	0.488	-0.305	-9.851	-1.463	-0.211	-0.122	0.061	0.183	0.599	9.726	2.138	-0.122	-0.549	0.427	0.726	9.982	-0.587	0.427	-0.671	-0.549	1506608352
-9.926	-1.487	-0.299	-0.061	-0.061	0.183	2.846	-9.251	-0.641	0.122	1.953	1.099	3.594	9.995	1.887	0.122	0	0.488	-9.926	-1.487	-0.299	-0.061	-0.061	0.183	0.951	9.733	1.824	-0.122	-0.671	0.427	0.865	9.951	-0.805	0.671	-0.793	-0.549	1506608352
-9.707	-1.458	-0.347	0.061	-0.061	0.122	2.846	-9.557	-0.626	0.122	1.404	0.061	3.301	9.926	1.741	-0.305	-0.244	0.671	-9.707	-1.458	-0.347	0.061	-0.061	0.122	1.212	9.641	1.511	0.061	-0.549	0.488	0.853	9.904	-0.811	0.671	-0.61	-0.549	1506608352
-9.695	-1.375	-0.426	0.122	-0.122	0.061	2.639	-9.385	-0.501	0.122	1.404	0.061	3.112	9.617	1.619	-0.427	-0.305	0.549	-9.695	-1.375	-0.426	0.122	-0.122	0.061	1.406	9.458	1.284	0.122	-0.427	0.488	1.061	9.81	-0.61	0.427	-0.61	-0.366	1506608352
-9.71	-1.28	-0.587	0	-0.183	0.061	2.579	-8.989	-0.309	-0.122	-0.061	-1.404	3.007	9.408	1.396	-0.488	-0.427	0.366	-9.71	-1.28	-0.587	0	-0.183	0.061	1.713	9.478	1.176	0.122	-0.244	0.366	1.014	9.86	-0.799	0.244	-0.183	-0.183	1506608352
-9.832	-1.034	-0.67	0	-0.122	0.061	2.373	-8.62	-0.223	-0.122	0	-1.282	2.967	9.422	1.14	-0.488	-0.488	0.244	-9.832	-1.034	-0.67	0	-0.122	0.061	2.003	9.704	1.093	0.183	-0.061	0.122	0.916	9.862	-1.029	0.183	-0.244	-0.122	1506608352
-9.892	-0.927	-0.682	-0.183	-0.183	-0.061	2.212	-8.491	-0.206	-0.122	0	-1.282	2.981	9.524	0.956	-0.305	-0.488	-0.061	-9.892	-0.927	-0.682	-0.183	-0.183	-0.061	2.119	9.866	1.018	0.122	0.183	0	0.909	9.904	-1.297	0.244	-0.244	-0.122	1506608352
-9.871	-0.962	-0.713	-0.122	-0.061	-0.061	2.202	-8.465	-0.218	-0.183	0.061	-0.732	3.18	9.549	0.943	0.061	0	-0.427	-9.871	-0.962	-0.713	-0.122	-0.061	-0.061	2.011	9.849	0.979	0.061	0.305	-0.061	1.092	9.86	-1.25	0.183	-0.061	-0.061	1506608352
-9.842	-0.878	-0.623	-0.183	0	-0.122	2.249	-8.546	-0.203	-0.366	0.061	0.061	3.36	9.572	1.016	0.244	0.549	-0.671	-9.842	-0.878	-0.623	-0.183	0	-0.122	1.765	9.783	0.926	0	0.366	-0.122	1.129	9.861	-1.223	0	0.244	0	1506608352
-9.865	-0.866	-0.598	-0.244	-0.061	-0.183	2.351	-8.687	-0.128	-0.366	0.061	0.061	3.369	9.588	1.102	0.244	0.488	-0.671	-9.865	-0.866	-0.598	-0.244	-0.061	-0.183	1.572	9.723	0.892	0	0.305	-0.244	0.953	9.824	-1.325	0.061	0.305	-0.061	1506608352
-9.896	-0.938	-0.608	-0.183	-0.061	-0.183	2.418	-8.757	0.006	-0.549	-0.061	0.122	3.407	9.579	1.158	0.183	0.183	-0.549	-9.896	-0.938	-0.608	-0.183	-0.061	-0.183	1.534	9.709	0.924	-0.061	0.183	-0.244	0.888	9.885	-1.231	0	0.183	0	1506608353
-9.849	-0.915	-0.647	-0.122	0	-0.183	2.437	-8.814	0.138	-0.549	-0.061	0.122	3.482	9.64	1.158	0.122	0.061	-0.427	-9.849	-0.915	-0.647	-0.122	0	-0.183	1.663	9.824	0.958	0	0.122	-0.305	0.991	9.881	-1.279	0	0.122	0	1506608353
-9.842	-0.793	-0.672	-0.061	0.061	-0.122	2.466	-8.856	0.245	-0.549	0	0.305	3.592	9.671	1.215	0.244	0.244	-0.366	-9.842	-0.793	-0.672	-0.061	0.061	-0.122	1.653	9.77	1.007	-0.122	0.244	-0.244	1.049	9.867	-1.304	0	0.122	0	1506608353
-9.861	-0.761	-0.72	-0.061	0.061	-0.122	2.547	-8.844	0.307	-0.366	-0.061	0.671	3.626	9.598	1.281	0.305	0.427	-0.305	-9.861	-0.761	-0.72	-0.061	0.061	-0.122	1.448	9.623	1.077	-0.183	0.183	-0.183	1.157	9.855	-1.287	0	0.122	-0.061	1506608353
-9.824	-0.779	-0.688	-0.183	0.122	-0.122	2.665	-8.872	0.34	-0.366	-0.061	0.671	3.521	9.574	1.37	0.244	0.366	-0.122	-9.824	-0.779	-0.688	-0.183	0.122	-0.122	1.303	9.566	1.104	-0.122	0.122	-0.122	1.213	9.845	-1.26	-0.122	0.061	-0.061	1506608353
-9.802	-0.835	-0.634	-0.122	0	-0.061	2.665	-8.872	0.34	-0.244	-0.122	0.732	3.389	9.6	1.407	0.061	0.061	0.061	-9.802	-0.835	-0.634	-0.122	0	-0.061	1.32	9.554	1.146	-0.061	-0.061	-0.061	1.195	9.824	-1.205	-0.061	0.122	-0.061	1506608353
-9.786	-0.886	-0.671	-0.122	0	-0.061	2.952	-8.967	0.282	0	-0.366	0.549	3.314	9.587	1.39	0	-0.122	0.183	-9.786	-0.886	-0.671	-0.122	0	-0.061	1.499	9.587	1.166	-0.061	0	-0.061	1.187	9.77	-1.189	0	0.061	-0.061	1506608353
-9.79	-0.906	-0.691	-0.183	0	-0.061	3.118	-8.942	0.201	0.122	-0.244	0.366	3.29	9.593	1.335	0	0	0.183	-9.79	-0.906	-0.691	-0.183	0	-0.061	1.67	9.622	1.194	-0.061	0.061	-0.061	1.101	9.798	-1.324	0	0.061	-0.061	1506608353
-9.811	-0.969	-0.705	-0.122	0.061	-0.061	3.118	-8.942	0.201	0.122	-0.244	0.366	3.192	9.581	1.298	0.122	0.122	0.122	-9.811	-0.969	-0.705	-0.122	0.061	-0.061	1.689	9.655	1.187	-0.061	0.183	-0.061	1.059	9.833	-1.267	-0.061	0.061	-0.061	1506608353
-9.822	-0.924	-0.664	-0.061	0.061	-0.061	3.086	-8.882	-0.049	0.244	-0.305	0	3.115	9.597	1.282	0.122	0.183	0.061	-9.822	-0.924	-0.664	-0.061	0.061	-0.061	1.573	9.625	1.197	-0.061	0.183	-0.061	1.105	9.853	-1.189	-0.122	0.061	0	1506608353
-9.838	-0.834	-0.65	-0.183	0.122	-0.061	3.036	-8.813	-0.173	0.244	-0.244	-0.122	3.054	9.57	1.303	0.122	0.244	0	-9.838	-0.834	-0.65	-0.183	0.122	-0.061	1.453	9.585	1.208	0	0.183	-0.061	1.097	9.841	-1.221	-0.122	0	-0.061	1506608353
-9.819	-0.91	-0.676	-0.183	0.061	-0.061	2.925	-8.757	-0.287	0.244	-0.244	-0.122	3.041	9.593	1.292	0.061	0.183	-0.061	-9.819	-0.91	-0.676	-0.183	0.061	-0.061	1.339	9.63	1.242	0	0.183	0	1.078	9.833	-1.22	-0.061	0	-0.061	1506608353
-9.804	-1.001	-0.685	-0.122	0	0	2.826	-8.702	-0.358	0.183	-0.244	-0.244	3.042	9.686	1.224	0	0.061	-0.061	-9.804	-1.001	-0.685	-0.122	0	0	1.348	9.738	1.275	0	0.061	-0.061	1.128	9.833	-1.134	-0.061	0	-0.061	1506608353
-9.789	-0.986	-0.662	-0.061	0	0	2.755	-8.658	-0.38	0	-0.061	-0.305	3.054	9.739	1.206	0	0	0	-9.789	-0.986	-0.662	-0.061	0	0	1.413	9.745	1.288	-0.061	0	-0.061	1.11	9.828	-1.064	-0.122	0.061	0	1506608353
-9.839	-0.957	-0.687	-0.061	0	0	2.647	-8.66	-0.373	0	-0.061	-0.305	3.061	9.707	1.261	0	0.061	-0.061	-9.839	-0.957	-0.687	-0.061	0	0	1.422	9.677	1.294	-0.061	0.061	-0.061	1.11	9.828	-1.064	-0.122	0.061	0	1506608353
-9.817	-1.024	-0.701	-0.061	0	-0.061	2.561	-8.695	-0.383	-0.061	0.061	-0.305	3.001	9.673	1.282	0	0.061	-0.061	-9.817	-1.024	-0.701	-0.061	0	-0.061	1.41	9.686	1.306	-0.061	0	0	0.964	9.848	-1.19	-0.061	0	-0.061	1506608353
-9.775	-1.042	-0.708	0	0	0	2.537	-8.777	-0.335	-0.122	0	-0.244	3.021	9.727	1.306	-0.061	0.061	-0.122	-9.775	-1.042	-0.708	0	0	0	1.408	9.714	1.287	-0.122	0	0	0.971	9.855	-1.129	0	-0.061	-0.061	1506608353
-9.787	-0.999	-0.731	0	0	0	2.533	-8.798	-0.29	-0.122	0	-0.244	3.073	9.7	1.309	-0.061	0.061	-0.122	-9.787	-0.999	-0.731	0	0	0	1.409	9.618	1.34	-0.122	-0.061	0	1.028	9.832	-1.077	0	-0.061	-0.061	1506608353
-9.824	-0.957	-0.729	0	0	0	2.506	-8.788	-0.225	-0.183	0	-0.183	3.077	9.6	1.302	-0.061	0.061	-0.061	-9.824	-0.957	-0.729	0	0	0	1.381	9.562	1.322	-0.122	-0.061	0	1.008	9.841	-1.136	-0.061	-0.061	-0.061	1506608353
-9.831	-0.945	-0.733	-0.061	0	-0.061	2.507	-8.838	-0.139	-0.183	0	-0.183	3.062	9.594	1.272	-0.122	0	-0.061	-9.831	-0.945	-0.733	-0.061	0	-0.061	1.401	9.603	1.311	-0.061	-0.061	0	1.018	9.845	-1.183	0	-0.061	-0.061	1506608353
-9.799	-1.04	-0.723	0	-0.061	-0.061	2.497	-8.887	-0.096	-0.183	0.061	-0.122	3.047	9.64	1.195	-0.122	0	-0.061	-9.799	-1.04	-0.723	0	-0.061	-0.061	1.471	9.683	1.292	0	-0.122	0	1.001	9.865	-1.109	0	-0.061	-0.061	1506608353
-9.792	-0.977	-0.713	0	0	0	2.579	-8.893	-0.02	-0.122	0.061	0	3.096	9.643	1.165	-0.061	-0.061	-0.061	-9.792	-0.977	-0.713	0	0	0	1.493	9.635	1.31	-0.061	-0.061	-0.061	0.995	9.837	-1.114	-0.061	-0.122	0	1506608353
-9.833	-0.952	-0.733	0	-0.061	0	2.651	-8.841	0.01	-0.122	0.061	0.061	3.114	9.544	1.17	0	0	-0.061	-9.833	-0.952	-0.733	0	-0.061	0	1.5	9.569	1.318	-0.061	-0.061	0	1.024	9.839	-1.156	0	-0.061	0	1506608353
-9.818	-0.961	-0.724	-0.061	0	0	2.674	-8.854	-0.029	0	0.061	0.061	3.113	9.573	1.231	0	0	-0.061	-9.818	-0.961	-0.724	-0.061	0	0	1.509	9.634	1.305	0	0	0	1.019	9.854	-1.162	0	-0.061	0	1506608353
-9.816	-0.971	-0.738	-0.061	0	-0.061	2.719	-8.882	-0.114	0.122	-0.061	0	3.168	9.654	1.267	0	0	-0.061	-9.816	-0.971	-0.738	-0.061	0	-0.061	1.492	9.678	1.336	0	-0.061	0	0.987	9.85	-1.153	0	-0.061	-0.061	1506608353
-9.8	-0.983	-0.755	0	0	0	2.729	-8.827	-0.19	0.122	-0.061	0	3.179	9.664	1.297	0	-0.061	0	-9.8	-0.983	-0.755	0	0	0	1.51	9.642	1.325	0	-0.061	0	0.995	9.857	-1.17	0	-0.122	-0.061	1506608354
-9.811	-0.958	-0.767	-0.061	0	-0.061	2.732	-8.74	-0.243	0.061	0	0	3.152	9.604	1.314	0	-0.061	0	-9.811	-0.958	-0.767	-0.061	0	-0.061	1.519	9.566	1.3	-0.061	0	0	1.042	9.839	-1.138	0	-0.122	-0.061	1506608354
-9.823	-0.953	-0.755	-0.061	0	-0.061	2.717	-8.716	-0.304	0.061	0	0	3.073	9.575	1.314	0	0	0	-9.823	-0.953	-0.755	-0.061	0	-0.061	1.544	9.599	1.276	0	0	-0.061	1.03	9.848	-1.188	0	0.061	-0.061	1506608354
-9.805	-0.956	-0.742	-0.061	0	-0.061	2.708	-8.744	-0.333	0.061	-0.061	-0.061	3.048	9.63	1.273	0	-0.061	0	-9.805	-0.956	-0.742	-0.061	0	-0.061	1.562	9.665	1.291	0	0.061	-0.061	0.988	9.854	-1.163	0	0	-0.061	1506608354
-9.8	-0.957	-0.739	-0.061	0	-0.061	2.69	-8.758	-0.317	0	0	0	3.073	9.649	1.237	0	0.061	-0.061	-9.8	-0.957	-0.739	-0.061	0	-0.061	1.504	9.656	1.305	0	0.061	-0.061	1.035	9.847	-1.192	0	0	-0.061	1506608354
-9.789	-0.946	-0.741	-0.061	0	-0.061	2.68	-8.723	-0.281	-0.061	0	0	3.051	9.636	1.253	0.061	0	-0.061	-9.789	-0.946	-0.741	-0.061	0	-0.061	1.465	9.639	1.28	-0.061	0	-0.061	1.055	9.83	-1.162	-0.061	0	-0.061	1506608354
-9.818	-0.913	-0.736	-0.061	0	-0.061	2.671	-8.729	-0.234	-0.122	-0.061	-0.061	3.053	9.64	1.266	0	0	-0.061	-9.818	-0.913	-0.736	-0.061	0	-0.061	1.434	9.659	1.258	0	0	-0.061	1.086	9.822	-1.159	0	0	0	1506608354
-9.832	-0.932	-0.738	-0.061	0	-0.061	2.645	-8.766	-0.194	-0.122	-0.061	-0.061	3.042	9.67	1.247	0	-0.122	-0.061	-9.832	-0.932	-0.738	-0.061	0	-0.061	1.424	9.659	1.296	0	-0.061	-0.061	1.056	9.831	-1.163	0	0	0	1506608354
-9.814	-0.938	-0.735	-0.061	0	-0.061	2.645	-8.766	-0.194	-0.122	-0.061	-0.061	3.115	9.668	1.245	0	-0.061	-0.061	-9.814	-0.938	-0.735	-0.061	0	-0.061	1.456	9.673	1.298	-0.061	-0.061	-0.061	1.028	9.85	-1.126	-0.061	0	0	1506608354
-9.798	-0.95	-0.75	0	0	-0.061	2.673	-8.796	-0.08	-0.061	-0.061	0	3.119	9.67	1.272	0	0	-0.061	-9.798	-0.95	-0.75	0	0	-0.061	1.47	9.673	1.293	-0.061	0	-0.061	1.069	9.836	-1.133	0	0	0	1506608354
-9.818	-0.934	-0.752	-0.061	0	-0.061	2.673	-8.796	-0.08	-0.061	-0.061	0	3.118	9.671	1.297	0	0	-0.061	-9.818	-0.934	-0.752	-0.061	0	-0.061	1.448	9.642	1.279	-0.061	-0.061	0	1.086	9.845	-1.17	0	0	0	1506608354
-9.817	-0.957	-0.746	-0.061	0	-0.061	2.711	-8.798	-0.074	0	-0.061	0	3.138	9.644	1.314	-0.061	0	-0.061	-9.817	-0.957	-0.746	-0.061	0	-0.061	1.457	9.647	1.298	-0.061	0	0	1.038	9.842	-1.159	0	0	-0.061	1506608354
-9.79	-0.994	-0.744	0	0	0	2.723	-8.798	-0.096	0	0	0	3.119	9.648	1.282	-0.061	-0.061	0	-9.79	-0.994	-0.744	0	0	0	1.467	9.652	1.278	-0.061	0	0	1.02	9.85	-1.138	0	0	-0.061	1506608354
-9.805	-0.93	-0.727	0	0	0	2.741	-8.812	-0.145	0	0	0	3.125	9.644	1.262	-0.061	0	0	-9.805	-0.93	-0.727	0	0	0	1.468	9.624	1.305	-0.061	0	0	1.054	9.841	-1.12	0	0	-0.061	1506608354
-9.836	-0.932	-0.757	-0.061	-0.061	-0.061	2.729	-8.806	-0.194	0.061	-0.061	0	3.089	9.598	1.226	-0.061	0	0	-9.836	-0.932	-0.757	-0.061	-0.061	-0.061	1.456	9.61	1.311	0	-0.061	0	1.037	9.838	-1.177	0	-0.061	0	1506608354
-9.805	-0.965	-0.761	-0.061	0	-0.061	2.731	-8.77	-0.213	0.061	-0.061	-0.061	3.051	9.607	1.209	-0.061	0	0	-9.805	-0.965	-0.761	-0.061	0	-0.061	1.491	9.64	1.311	0	0	0	1.01	9.844	-1.193	0	0	-0.061	1506608354
-9.804	-0.985	-0.745	0	0	0	2.686	-8.801	-0.233	0	0	-0.061	3.046	9.618	1.194	0	-0.061	0	-9.804	-0.985	-0.745	0	0	0	1.495	9.637	1.285	0	0	-0.061	1.042	9.849	-1.158	0	0	-0.061	1506608354
-9.817	-0.982	-0.755	0	0	0	2.686	-8.801	-0.233	0	0	0	3.061	9.618	1.215	0	0	-0.061	-9.817	-0.982	-0.755	0	0	0	1.432	9.628	1.298	0.061	-0.061	-0.061	1.061	9.85	-1.16	0	0	0	1506608354
-9.796	-0.98	-0.784	-0.061	0	-0.061	2.731	-8.777	-0.22	0	-0.061	-0.122	3.108	9.635	1.231	0	-0.122	0	-9.796	-0.98	-0.784	-0.061	0	-0.061	1.436	9.654	1.294	0	-0.061	0	1.037	9.838	-1.205	0	0	0	1506608354
-9.751	-1.068	-0.809	-0.061	0	0	2.669	-8.78	-0.203	0	-0.061	-0.122	3.147	9.649	1.239	0	-0.061	0	-9.751	-1.068	-0.809	-0.061	0	0	1.511	9.66	1.281	0	-0.061	0	1.054	9.841	-1.18	0	0	0	1506608354
-9.644	-1.152	-0.811	0	0.061	0	2.644	-8.759	-0.176	-0.061	0	-0.061	3.14	9.628	1.257	0	0	0	-9.644	-1.152	-0.811	0	0.061	0	1.509	9.595	1.266	0.061	0.061	0	1.226	9.82	-1.119	-0.122	-0.061	0.122	1506608354
-9.569	-1.123	-0.776	0	0.122	0.122	2.644	-8.759	-0.176	0	0	0	3.138	9.552	1.26	0	0	0	-9.569	-1.123	-0.776	0	0.122	0.122	1.47	9.516	1.288	0.061	0.122	0	1.343	9.788	-0.962	-0.366	0.244	0.305	1506608354
-9.601	-0.955	-0.742	0.061	0.122	0.244	2.649	-8.653	-0.183	0	-0.061	-0.061	3.098	9.514	1.233	0	0.061	0.061	-9.601	-0.955	-0.742	0.061	0.122	0.244	1.45	9.465	1.327	0.122	0.244	-0.061	1.375	9.731	-0.817	-0.366	0.244	0.305	1506608354
-9.796	-0.733	-0.659	0	0.122	0.305	2.579	-8.649	-0.188	0	0	-0.122	3.068	9.467	1.168	0	0.061	0.061	-9.796	-0.733	-0.659	0	0.122	0.305	1.404	9.463	1.453	0.183	0.305	-0.061	1.214	9.78	-0.752	-0.61	0.061	0.549	1506608354
-10.121	-0.62	-0.613	-0.122	0	0.244	2.585	-8.769	-0.239	0	0.061	-0.061	3.051	9.49	1.147	0.061	0	0.122	-10.121	-0.62	-0.613	-0.122	0	0.244	1.3	9.585	1.462	0.244	0.244	0	1.187	9.862	-1.014	-0.427	0	0.427	1506608354
-10.141	-0.638	-0.585	-0.305	-0.061	0.122	2.629	-9.069	-0.335	0.061	0.122	0.061	3.162	9.74	1.195	-0.061	0	0.183	-10.141	-0.638	-0.585	-0.305	-0.061	0.122	1.292	9.739	1.461	0.305	0.122	0.061	1.102	9.953	-1.03	-0.427	0	0.427	1506608355
-9.981	-0.784	-0.518	-0.366	0	0.061	2.69	-9.301	-0.401	0.183	-0.061	0	3.171	9.859	1.267	-0.244	-0.122	0.305	-9.981	-0.784	-0.518	-0.366	0	0.061	1.561	9.831	1.468	0.305	-0.061	0	1.014	10.003	-0.937	0.122	0	0	1506608355
-9.839	-0.859	-0.465	-0.366	-0.183	-0.061	2.708	-9.244	-0.373	0.305	-0.244	-0.061	3.169	9.781	1.373	-0.183	-0.305	0.366	-9.839	-0.859	-0.465	-0.366	-0.183	-0.061	1.858	9.727	1.389	0.244	0.061	0	1.098	9.895	-0.696	0.244	0	-0.122	1506608355
-9.82	-0.895	-0.542	-0.427	-0.183	-0.183	2.55	-8.947	-0.278	0.549	-0.366	-0.244	3.18	9.616	1.702	-0.122	0.122	0.305	-9.82	-0.895	-0.542	-0.427	-0.183	-0.183	2.009	9.65	1.279	0.183	0.305	0	1.098	9.895	-0.696	0.244	0	-0.122	1506608355
-9.868	-0.955	-0.615	-0.488	-0.122	-0.305	2.372	-8.759	-0.22	0.732	-0.61	-0.305	3.201	9.634	1.903	-0.061	0.305	0.122	-9.868	-0.955	-0.615	-0.488	-0.122	-0.305	2.074	9.737	1.232	0.183	0.488	0	1.172	9.81	-1.036	0.488	0.305	-0.183	1506608355
-9.85	-1.028	-0.585	-0.793	-0.122	-0.366	2.251	-8.778	-0.212	-0.122	-1.099	0.183	3.224	9.739	1.87	-0.122	0.305	0	-9.85	-1.028	-0.585	-0.793	-0.122	-0.366	2.071	9.772	1.221	0.122	0.671	-0.061	1.119	9.867	-1.002	0.549	0.61	-0.183	1506608355
-9.822	-1.072	-0.615	-0.732	-0.122	-0.427	2.03	-8.806	-0.432	-0.122	-1.099	0.183	3.322	9.668	1.983	0.244	0.183	-0.183	-9.822	-1.072	-0.615	-0.732	-0.122	-0.427	1.916	9.69	1.189	0	0.732	-0.061	0.953	9.847	-1.078	0.549	0.61	-0.183	1506608355
-9.8	-1.037	-0.745	-0.916	-0.244	-0.61	1.864	-8.93	-0.852	-0.793	-1.343	0.244	3.256	9.516	1.763	0.61	0.427	-0.366	-9.8	-1.037	-0.745	-0.916	-0.244	-0.61	2.17	9.668	1.08	0	0.916	-0.122	0.867	9.763	-1.186	0.854	0.427	-0.366	1506608355
-9.745	-1.02	-0.937	-1.099	-0.122	-0.671	1.55	-8.958	-1.538	-1.953	-4.7	-0.244	3.255	9.477	1.32	0.61	0.732	-0.305	-9.745	-1.02	-0.937	-1.099	-0.122	-0.671	2.303	9.682	1.078	-0.122	1.404	-0.305	1.06	9.732	-1.7	0.793	0.732	-0.427	1506608355
-9.676	-1.007	-1.028	-1.282	-0.122	-0.671	1.891	-8.745	-2.15	-1.953	-4.7	-0.244	3.309	9.438	1.11	0.671	1.099	-0.488	-9.676	-1.007	-1.028	-1.282	-0.122	-0.671	2.066	9.593	0.884	-0.061	1.526	-0.427	1.197	9.757	-1.762	0.793	0.732	-0.427	1506608355
-9.692	-0.916	-1.052	-1.404	-0.183	-0.61	2.149	-8.338	-2.694	-2.258	-5.188	-0.549	3.188	9.29	0.831	0.854	1.16	-0.61	-9.692	-0.916	-1.052	-1.404	-0.183	-0.61	1.936	9.487	0.824	-0.061	1.648	-0.549	1.384	9.751	-1.526	0.61	1.099	-0.366	1506608355
-9.741	-0.849	-1.02	-1.587	-0.183	-0.549	2.237	-7.977	-3.257	-2.197	-4.15	-0.488	3.231	9.225	0.725	0.854	1.526	-0.671	-9.741	-0.849	-1.02	-1.587	-0.183	-0.549	1.748	9.39	0.72	-0.061	2.136	-0.671	1.602	9.738	-1.473	0.366	1.16	-0.244	1506608355
-9.844	-0.891	-0.986	-1.648	-0.244	-0.549	1.936	-7.838	-3.6	-2.197	-3.052	-0.183	3.265	9.24	0.694	0.854	1.831	-0.854	-9.844	-0.891	-0.986	-1.648	-0.244	-0.549	1.34	9.494	0.599	0	2.38	-0.671	1.5	9.743	-1.479	0.366	1.16	-0.244	1506608355
-9.79	-0.934	-1.029	-1.77	-0.122	-0.61	2.224	-8.451	-2.993	-2.258	-2.502	0.122	3.308	9.5	0.744	0.977	1.953	-0.977	-9.79	-0.934	-1.029	-1.77	-0.122	-0.61	1.05	9.817	0.569	0.183	2.441	-0.549	1.464	9.721	-1.704	0.305	1.221	-0.244	1506608355
-9.696	-1.012	-1.105	-1.831	0	-0.671	2.013	-9.211	-1.485	0.549	-0.183	0.366	3.438	9.869	0.756	0.916	1.892	-0.977	-9.696	-1.012	-1.105	-1.831	0	-0.671	0.884	10.057	0.72	0.183	2.441	-0.488	1.376	9.696	-1.66	0.244	1.099	-0.305	1506608355
-9.697	-1.034	-1.288	-1.953	0.061	-0.671	1.51	-8.911	-2.293	0.549	-0.183	0.366	3.583	10.042	0.741	0.916	1.953	-0.732	-9.697	-1.034	-1.288	-1.953	0.061	-0.671	0.781	10.076	0.87	0.061	2.319	-0.427	1.376	9.696	-1.66	0.244	1.099	-0.305	1506608355
-9.722	-1.189	-1.421	-1.953	0	-0.61	2.87	-9.333	-2.005	-0.488	-2.625	-0.244	3.585	10.033	0.806	0.793	2.197	-0.366	-9.722	-1.189	-1.421	-1.953	0	-0.61	0.591	9.908	0.933	-0.061	2.258	-0.244	1.567	9.682	-2.082	0.305	1.465	-0.366	1506608355
-9.81	-1.208	-1.567	-2.014	-0.061	-0.488	2.984	-9.138	-1.948	0.549	-2.747	-1.099	3.431	9.883	0.859	0.732	2.075	-0.061	-9.81	-1.208	-1.567	-2.014	-0.061	-0.488	0.437	9.759	0.852	-0.122	2.136	-0.061	1.689	9.661	-2.26	0.244	1.526	-0.366	1506608355
-9.859	-1.267	-1.522	-2.014	-0.122	-0.244	2.812	-8.671	-2.225	0.549	-2.747	-1.099	3.287	9.798	0.841	0.549	2.197	0.061	-9.859	-1.267	-1.522	-2.014	-0.122	-0.244	0.264	9.727	0.773	-0.183	2.136	0.183	1.643	9.733	-2.14	0.244	1.526	-0.366	1506608355
-9.819	-1.302	-1.552	-2.014	-0.183	-0.122	2.56	-8.466	-2.736	0.732	-2.686	-1.099	3.086	9.823	0.731	0.366	2.258	0	-9.819	-1.302	-1.552	-2.014	-0.183	-0.122	0.124	9.804	0.794	0.061	2.258	0.427	1.704	9.751	-2.001	0.183	1.16	-0.366	1506608355
-9.673	-1.408	-1.681	-1.953	-0.183	-0.183	2.431	-8.314	-2.915	0.549	-2.136	-0.671	3.023	9.909	0.553	0.122	2.197	0	-9.673	-1.408	-1.681	-1.953	-0.183	-0.183	-0.075	9.863	0.919	0.122	2.136	0.61	1.576	9.733	-1.958	0.183	1.16	-0.366	1506608355
-9.7	-1.506	-1.658	-1.648	-0.183	-0.122	2.394	-8.289	-2.79	0.549	-2.136	-0.671	2.957	9.952	0.336	-0.122	1.953	0.244	-9.7	-1.506	-1.658	-1.648	-0.183	-0.122	-0.102	9.928	0.983	0.122	1.709	0.671	1.327	9.783	-1.966	0.183	1.16	-0.366	1506608355
-9.726	-1.385	-1.723	-1.648	-0.244	-0.122	2.164	-8.331	-2.661	0.488	-1.831	-0.549	2.809	9.954	0.166	-0.061	1.465	0.549	-9.726	-1.385	-1.723	-1.648	-0.244	-0.122	0.167	9.948	1.001	0.061	1.282	0.61	1.406	9.758	-2.09	-0.305	0.793	-0.305	1506608355
-9.695	-1.25	-1.809	-1.831	-0.244	-0.122	1.945	-8.408	-2.688	0.671	-1.648	-0.305	2.74	9.849	0.008	0.061	1.221	0.61	-9.695	-1.25	-1.809	-1.831	-0.244	-0.122	0.519	9.865	0.939	-0.061	1.221	0.549	1.602	9.702	-2.17	-0.305	1.099	-0.366	1506608355
-9.722	-1.192	-1.906	-2.014	-0.244	-0.122	2.072	-8.567	-2.549	0.671	-1.648	-0.305	2.687	9.692	-0.066	0.244	1.404	0.488	-9.722	-1.192	-1.906	-2.014	-0.244	-0.122	0.796	9.814	0.805	-0.061	1.343	0.427	1.479	9.722	-2.125	-0.305	1.099	-0.366	1506608355
-9.793	-1.144	-2.047	-2.197	-0.488	-0.122	1.924	-8.795	-2.274	0.61	-1.648	-0.305	2.597	9.597	-0.071	0.366	1.709	0.183	-9.793	-1.144	-2.047	-2.197	-0.488	-0.122	0.991	9.789	0.725	-0.061	1.343	0.427	1.476	9.727	-2.157	-0.366	1.099	-0.366	1506608356
-9.714	-1.058	-2.329	-2.38	-0.549	-0.244	1.427	-8.805	-2.189	0.732	-1.343	-0.183	2.635	9.538	0.017	0.427	1.892	-0.244	-9.714	-1.058	-2.329	-2.38	-0.549	-0.244	1.059	9.755	0.687	0.183	1.709	0.244	1.623	9.691	-2.36	-0.61	1.282	-0.488	1506608356
-9.698	-1.056	-2.536	-2.563	-0.671	-0.305	1.427	-8.805	-2.189	0.732	-1.343	-0.183	2.757	9.514	0.164	0.427	1.892	-0.244	-9.698	-1.056	-2.536	-2.563	-0.671	-0.305	1.037	9.737	0.65	0.183	1.709	0.244	1.693	9.677	-2.457	-0.61	1.282	-0.488	1506608356
-9.711	-1.292	-2.523	-2.747	-0.977	-0.244	0.992	-8.685	-2.577	0.61	-1.709	-0.183	2.942	9.564	0.337	0.671	2.136	-0.61	-9.711	-1.292	-2.523	-2.747	-0.977	-0.244	1.013	9.653	0.555	0.061	1.77	0.244	1.603	9.71	-2.449	-0.61	1.587	-0.61	1506608356
-9.684	-1.605	-2.137	-2.686	-0.977	-0.122	0.992	-8.685	-2.577	0.488	-2.197	-0.183	3.162	9.461	0.474	0.61	2.197	-0.61	-9.684	-1.605	-2.137	-2.686	-0.977	-0.122	0.924	9.452	0.486	0	1.77	0.244	1.206	9.75	-2.298	-0.854	1.831	-0.671	1506608356
-9.528	-1.838	-1.755	-2.686	-0.793	-0.061	1.354	-8.742	-2.713	0.427	-1.709	-0.122	3.225	9.4	0.553	0.366	2.197	-0.61	-9.528	-1.838	-1.755	-2.686	-0.793	-0.061	0.903	9.581	0.489	0.244	2.014	0.305	0.97	9.814	-1.977	-0.854	1.831	-0.671	1506608356
-9.36	-1.821	-1.543	-2.441	-0.488	-0.122	1.375	-8.807	-2.693	0.427	-1.709	-0.122	3.352	9.691	0.518	0.122	2.014	-0.61	-9.36	-1.821	-1.543	-2.441	-0.488	-0.122	0.903	9.581	0.489	0.244	2.014	0.305	0.615	9.849	-1.42	-0.977	1.77	-0.549	1506608356
-9.418	-1.731	-1.153	-2.258	-0.427	-0.183	1.377	-8.947	-2.638	0.122	-1.892	-0.305	3.557	9.952	0.447	0.061	2.014	-0.488	-9.418	-1.731	-1.153	-2.258	-0.427	-0.183	0.903	9.581	0.489	0.244	2.014	0.305	0.255	9.818	-1.357	-1.099	1.587	-0.488	1506608356
-9.35	-1.767	-0.946	-2.258	-0.427	-0.244	2.028	-8.679	-2.645	0.488	-1.831	-0.488	3.772	9.954	0.421	0.061	2.014	-0.488	-9.35	-1.767	-0.946	-2.258	-0.427	-0.244	0.86	9.817	1.469	0.244	2.014	0.305	0.213	9.723	-1.306	-1.099	1.587	-0.488	1506608356
-9.533	-1.739	-0.892	-2.136	-0.549	-0.183	2.028	-8.679	-2.645	0.854	-1.465	-0.671	3.735	9.818	0.581	0.122	2.197	0	-9.533	-1.739	-0.892	-2.136	-0.549	-0.183	0.63	9.526	1.592	0.427	2.38	0.549	0.645	9.631	-0.73	-1.221	1.404	-0.549	1506608356
-9.543	-1.829	-0.569	-2.075	-1.038	-0.061	2.076	-8.01	-2.963	1.282	-1.587	-0.977	3.474	9.708	0.689	0.427	2.136	1.587	-9.543	-1.829	-0.569	-2.075	-1.038	-0.061	0.549	9.331	1.654	0.488	2.319	0.671	1.413	9.816	0.524	-1.343	2.563	-0.305	1506608356
-9.525	-1.781	0.112	-2.014	-1.038	0.244	2.054	-8.167	-2.698	1.892	-0.488	-1.099	3.149	9.672	0.751	0.427	2.136	1.587	-9.525	-1.781	0.112	-2.014	-1.038	0.244	0.725	9.238	1.687	0.61	2.38	0.793	2.289	9.642	1.542	-1.343	2.563	-0.305	1506608356
-10.548	-2.021	0.257	-2.014	-1.282	0.305	1.756	-8.532	-2.358	2.441	0.305	-0.977	2.792	9.708	0.725	0.244	1.831	2.197	-10.548	-2.021	0.257	-2.014	-1.282	0.305	1.213	9.572	1.931	0.854	2.747	0.61	1.932	9.751	1.193	-2.319	3.357	0.61	1506608356
-10.361	-1.744	0.506	-1.953	-1.038	0.244	1.756	-8.532	-2.358	2.747	-0.732	-0.977	2.57	10.039	0.67	0.244	1.77	2.197	-10.361	-1.744	0.506	-1.953	-1.038	0.244	1.658	10.151	2.023	0.977	2.991	0.305	2.329	9.916	0.248	-0.366	3.357	1.892	1506608356
-10.164	-1.122	0.343	-2.197	-0.854	0.183	2.053	-9.438	-2.214	2.563	-2.441	-1.038	2.42	10.426	0.64	0.244	1.77	2.197	-10.164	-1.122	0.343	-2.197	-0.854	0.183	1.828	10.438	2.041	0.854	3.174	0.122	2.495	9.96	-1.025	-0.366	3.357	1.892	1506608356
-10.009	-1.001	0.095	-2.686	-0.671	-0.061	2.361	-9.368	-2.317	2.258	-3.418	-1.099	2.451	10.422	0.949	0.793	2.38	1.587	-10.009	-1.001	0.095	-2.686	-0.671	-0.061	1.455	10.159	1.979	0.488	3.052	0.061	1.39	10.241	-0.926	0.61	4.761	1.831	1506608356
-9.903	-1.087	-0.031	-2.869	-0.61	-0.061	2.177	-9.097	-2.3	1.831	-2.686	-0.916	2.389	10.154	1.262	1.16	2.625	1.221	-9.903	-1.087	-0.031	-2.869	-0.61	-0.061	1.12	9.921	1.809	0.488	3.052	0.061	1.189	10.344	0.379	0.916	5.493	2.014	1506608356
-9.793	-1.025	-0.001	-2.991	-0.671	-0.122	2.08	-9.014	-2.409	1.282	-2.686	-0.671	2.251	9.963	1.433	1.16	2.625	1.221	-9.793	-1.025	-0.001	-2.991	-0.671	-0.122	1.147	9.672	1.615	0.305	2.747	0.061	1.747	10.328	0.701	0.916	5.493	2.014	1506608356
-9.756	-0.861	0.039	-2.93	-0.549	-0.061	1.977	-8.701	-2.39	1.038	-2.686	-0.671	2.053	9.513	1.526	0.916	2.441	0.366	-9.756	-0.861	0.039	-2.93	-0.549	-0.061	1.318	9.366	1.486	0.244	2.441	-0.122	1.698	10.196	0.196	1.038	5.371	2.319	1506608356
-9.752	-0.678	0.014	-3.052	-0.488	0.061	1.977	-8.701	-2.39	0.854	-2.808	-0.488	2.068	9.117	1.564	0.854	2.136	-0.244	-9.752	-0.678	0.014	-3.052	-0.488	0.061	1.394	9.353	1.381	0.305	2.625	-0.183	1.955	9.973	-0.085	1.038	5.432	2.014	1506608356
-9.78	-0.665	-0.024	-3.357	-0.549	-0.061	2.152	-8.532	-2.07	0.671	-3.235	-0.244	2.304	9.116	1.519	0.854	2.136	-0.244	-9.78	-0.665	-0.024	-3.357	-0.549	-0.061	1.389	9.536	1.343	0.366	2.625	-0.183	1.625	9.704	-0.151	1.038	5.432	2.014	1506608356
-9.65	-0.896	0.104	-3.174	-0.488	0	2.442	-8.575	-1.769	0.61	-3.174	0.061	2.586	9.32	1.485	0.916	2.258	-1.526	-9.65	-0.896	0.104	-3.174	-0.488	0	1.298	9.655	1.406	0.305	2.502	-0.244	1.54	9.433	0.173	1.16	5.249	1.648	1506608356
-9.436	-1.005	0.275	-2.747	-0.366	0	2.623	-8.576	-1.503	0.549	-2.93	0.305	2.908	9.508	1.526	1.038	2.38	-1.77	-9.436	-1.005	0.275	-2.747	-0.366	0	1.17	9.707	1.391	0.183	2.258	-0.305	1.375	9.276	0.384	1.526	4.639	0.732	1506608356
-9.384	-1.007	0.228	-2.563	-0.183	-0.061	2.623	-8.576	-1.503	0.488	-3.052	0.427	3.237	9.644	1.681	1.038	2.38	-1.77	-9.384	-1.007	0.228	-2.563	-0.183	-0.061	1.031	9.69	1.47	0.122	2.075	-0.305	1.256	9.171	0.358	1.526	4.639	0.732	1506608356
-9.485	-1.069	0.256	-2.258	-0.122	-0.061	2.878	-8.586	-1.296	0.549	-3.113	0.427	3.48	9.714	1.828	1.099	2.441	-1.77	-9.485	-1.069	0.256	-2.258	-0.122	-0.061	0.877	9.615	1.549	0.061	1.953	-0.244	1.351	9.199	0.603	1.77	3.662	0.427	1506608356
-9.476	-1.013	0.358	-2.136	0.244	-0.061	3.108	-8.52	-1.157	0.671	-2.869	0.488	3.627	9.719	1.973	0.854	2.136	-1.038	-9.476	-1.013	0.358	-2.136	0.244	-0.061	0.782	9.568	1.672	0.061	1.709	-0.183	1.465	9.296	0.894	1.282	2.075	-0.244	1506608357
-9.739	-0.807	0.234	-2.075	0.427	-0.183	3.153	-8.539	-1.158	0.671	-2.808	0.549	3.732	9.698	2.024	0.854	2.136	-1.038	-9.739	-0.807	0.234	-2.075	0.427	-0.183	0.791	9.494	1.812	0	1.709	0.061	1.479	9.409	0.835	1.282	2.075	-0.244	1506608357
-10.501	-1.31	0.054	-1.953	0.061	0.122	3.462	-8.709	-1.225	0.732	-2.563	0.732	3.767	9.615	1.998	0.549	1.831	0.061	-10.501	-1.31	0.054	-1.953	0.061	0.122	0.785	9.475	1.836	0	1.587	0.366	1.404	9.717	0.483	1.16	0.977	-0.427	1506608357
-10.387	-1.92	-0.28	-1.404	-0.244	0.061	3.539	-9.021	-1.278	0.732	-2.014	0.732	3.622	9.656	1.836	0.488	1.892	0.427	-10.387	-1.92	-0.28	-1.404	-0.244	0.061	0.903	9.733	1.744	0.244	1.648	0.549	1.683	10.84	0.944	1.343	-0.183	-1.038	1506608357
-10.099	-1.14	-0.317	-1.709	0	0.183	3.359	-9.622	-1.493	0.671	-1.465	0.427	3.487	10.027	1.625	0.488	1.892	0.427	-10.099	-1.14	-0.317	-1.709	0	0.183	0.974	10.263	1.52	0.427	2.075	0.61	2.964	10.485	0.053	1.343	-0.183	-1.038	1506608357
-9.781	-1.184	-0.629	-2.38	-0.061	-0.183	3.168	-9.715	-1.415	0.61	-1.465	-0.122	3.4	10.414	1.323	0.244	2.014	0.61	-9.781	-1.184	-0.629	-2.38	-0.061	-0.183	0.628	10.328	1.498	0.366	2.197	0.671	1.072	9.792	-0.303	0.671	-1.343	-0.122	1506608357
-9.588	-1.811	-1.047	-2.38	0	-0.183	3.073	-9.424	-1.036	0.488	-1.648	-0.732	3.277	10.346	1.008	0.183	2.014	0.854	-9.588	-1.811	-1.047	-2.38	0	-0.183	0.524	10.185	1.323	0.366	1.892	0.732	1.785	9.725	-1.622	1.221	-0.244	-1.038	1506608357
-9.331	-1.96	-1.132	-2.258	0.061	-0.183	1.75	-8.85	-0.557	0.427	-1.16	-1.16	3.072	10.129	0.729	0.183	2.014	0.854	-9.331	-1.96	-1.132	-2.258	0.061	-0.183	0.895	9.939	1.084	0.244	1.892	0.61	1.507	9.647	-1.83	1.221	-0.244	-1.038	1506608357
-9.314	-1.883	-1.245	-2.319	0.061	-0.305	0.519	-8.491	-0.557	0.61	-1.404	-1.465	2.889	9.732	0.514	0.305	2.075	0.916	-9.314	-1.883	-1.245	-2.319	0.061	-0.305	1.147	9.631	0.859	0.122	2.441	0.488	1.459	9.732	-1.651	1.587	0.854	-1.099	1506608357
-9.451	-1.794	-1.465	-2.319	0.061	-0.305	0.394	-8.711	-0.84	0.916	-3.418	-1.16	2.833	9.332	0.416	0.488	2.502	0.671	-9.451	-1.794	-1.465	-2.319	0.061	-0.305	0.895	9.485	0.605	0.122	2.93	0.549	1.407	9.667	-1.58	1.099	1.16	-0.916	1506608357
-9.615	-1.647	-1.609	-2.197	0.061	-0.244	0.394	-8.711	-0.84	0.732	-3.967	-0.793	2.925	9.256	0.354	0.488	2.502	0.671	-9.615	-1.647	-1.609	-2.197	0.061	-0.244	0.4	9.481	0.447	0.183	2.93	0.61	1.59	9.72	-1.867	1.099	1.16	-0.916	1506608357
-9.786	-1.359	-1.708	-2.319	0.061	-0.244	0.589	-9.103	-0.821	0	-3.296	-0.488	3.129	9.324	0.2	0.488	2.747	0.122	-9.786	-1.359	-1.708	-2.319	0.061	-0.244	0.144	9.635	0.434	0.305	2.686	0.61	1.497	9.746	-1.999	0.732	1.282	-0.793	1506608357
-9.826	-1.168	-1.725	-2.502	0	-0.244	0.589	-9.103	-0.821	-1.16	-3.845	-0.366	3.34	9.502	-0.059	0.305	2.197	0.305	-9.826	-1.168	-1.725	-2.502	0	-0.244	0.144	9.635	0.434	0.305	2.686	0.61	1.373	9.808	-1.998	0.427	1.221	-0.732	1506608357
-9.859	-0.959	-1.665	-2.686	-0.061	-0.244	0.219	-9.095	-0.872	-2.319	-5.493	-0.366	3.616	9.532	-0.299	0.305	2.197	0.305	-9.859	-0.959	-1.665	-2.686	-0.061	-0.244	0.144	9.635	0.434	0.305	2.686	0.61	1.413	9.781	-1.994	0.427	1.221	-0.732	1506608357
-9.825	-0.924	-1.684	-2.991	-0.122	-0.305	2.255	-8.868	-2.012	-3.174	-6.592	-0.427	3.935	9.368	-0.453	0.61	1.709	0.61	-9.825	-0.924	-1.684	-2.991	-0.122	-0.305	1.004	9.885	0.351	0.549	2.38	0.183	1.503	9.716	-2.17	0.305	0.977	-0.671	1506608357
-9.674	-1.238	-1.647	-2.991	-0.244	-0.366	2.255	-8.868	-2.012	-2.686	-4.089	-0.183	4.158	9.284	-0.493	0.977	2.136	0.549	-9.674	-1.238	-1.647	-2.991	-0.244	-0.366	1.214	9.856	0.267	0.61	2.441	0.061	1.145	9.7	-2.133	0.183	1.404	-0.916	1506608357
-9.589	-1.367	-1.747	-2.747	-0.244	-0.366	2	-9.105	-0.73	-0.732	-5.005	-0.61	4.264	9.196	-0.408	0.977	2.136	0.549	-9.589	-1.367	-1.747	-2.747	-0.244	-0.366	1.371	9.788	0.179	0.61	2.441	0.061	1.151	9.615	-2.145	0.183	1.404	-0.916	1506608357
-9.627	-1.306	-1.957	-2.686	-0.244	-0.488	3.068	-8.515	-2.26	-0.122	-5.432	-1.221	4.421	9.172	-0.19	1.587	2.808	0.488	-9.627	-1.306	-1.957	-2.686	-0.244	-0.488	1.329	9.749	0.105	0.61	3.113	0	1.354	9.618	-2.162	0.244	1.526	-0.916	1506608357
-9.617	-1.248	-2.022	-2.747	-0.122	-0.549	3.068	-8.515	-2.26	-0.061	-3.906	-1.465	4.529	9.221	0.078	1.648	3.052	0.61	-9.617	-1.248	-2.022	-2.747	-0.122	-0.549	1.052	9.707	0.018	0.549	3.174	0.061	1.102	9.679	-2.206	0.122	1.831	-0.732	1506608357
-9.678	-1.17	-2.111	-2.686	0	-0.549	1.82	-7.97	-3.147	-0.122	-2.563	-1.038	4.547	9.292	0.298	1.648	3.052	0.61	-9.678	-1.17	-2.111	-2.686	0	-0.549	0.745	9.705	-0.059	0.427	3.052	0.244	0.969	9.674	-2.291	0.122	1.831	-0.732	1506608357
-9.67	-1.148	-2.145	-2.563	-0.122	-0.61	1.513	-7.811	-3.091	-0.122	-2.93	-0.732	4.509	9.386	0.482	1.343	2.991	0.977	-9.67	-1.148	-2.145	-2.563	-0.122	-0.61	0.745	9.705	-0.059	0.427	3.052	0.244	1.134	9.678	-2.247	-0.122	1.526	-0.732	1506608357
-9.66	-1.209	-2.088	-2.319	-0.488	-0.61	1.513	-7.811	-3.091	-0.305	-2.93	-0.427	4.35	9.514	0.489	1.038	2.747	0.977	-9.66	-1.209	-2.088	-2.319	-0.488	-0.61	0.709	10.05	-0.032	0.305	2.747	0.366	0.937	9.649	-2.298	-0.305	1.16	-0.793	1506608357
-9.566	-1.345	-2.041	-1.892	-0.549	-0.61	1.677	-7.806	-2.854	-0.305	-3.54	-0.488	4.222	9.55	0.464	1.038	2.747	0.977	-9.566	-1.345	-2.041	-1.892	-0.549	-0.61	0.713	10.105	0.03	0.122	2.441	0.427	0.773	9.672	-2.149	-0.305	1.16	-0.793	1506608357
-9.581	-1.287	-2.066	-1.404	-0.549	-0.427	3.296	-7.967	-3.11	-0.427	-3.601	-0.732	4.134	9.503	0.477	0.671	2.258	0.793	-9.581	-1.287	-2.066	-1.404	-0.549	-0.427	0.723	10.099	0.106	-0.061	2.136	0.427	0.763	9.671	-2.16	-0.488	1.099	-0.854	1506608357
-9.589	-1.04	-2.109	-0.977	-0.732	-0.122	3.296	-7.967	-3.11	-0.366	-2.93	-1.038	4.014	9.444	0.534	0.549	2.075	0.61	-9.589	-1.04	-2.109	-0.977	-0.732	-0.122	0.62	10.025	0.194	-0.244	1.831	0.488	1.02	9.755	-2.158	-1.038	0.427	-0.793	1506608357
-9.832	-0.927	-2.317	-0.793	-0.793	0.061	3.754	-8.256	-2.872	-0.427	-2.38	-0.977	3.887	9.359	0.641	0.549	2.075	0.61	-9.832	-0.927	-2.317	-0.793	-0.793	0.061	0.495	10.039	0.244	-0.427	1.465	0.61	1.354	9.891	-2.109	-1.038	0.427	-0.793	1506608358
-10.207	-1.031	-2.031	-0.854	-0.61	0.305	3.516	-8.713	-3.096	-0.366	-1.709	-0.854	3.759	9.479	0.743	0.061	1.526	0.061	-10.207	-1.031	-2.031	-0.854	-0.61	0.305	0.601	10.325	0.467	-0.427	1.465	0.61	1.358	10.012	-1.973	-1.404	0.183	-0.671	1506608358
-10.944	-1.12	-2.003	-1.282	-0.793	0.183	3.516	-8.713	-3.096	-0.305	-0.977	-0.549	3.664	9.767	0.717	-0.305	0.854	-0.305	-10.944	-1.12	-2.003	-1.282	-0.793	0.183	0.975	10.596	0.864	-0.183	0.61	0.366	0.845	10.867	-1.455	-1.77	0.793	-0.488	1506608358
-11.136	-1.621	-1.919	-1.343	-1.038	0.183	3.084	-9.325	-3.164	-0.427	-0.977	-0.488	3.703	10.049	0.583	-0.305	0.854	-0.305	-11.136	-1.621	-1.919	-1.343	-1.038	0.183	1.558	11.109	1.391	-0.183	0.61	0.366	0.713	11.265	-0.788	-1.77	0.793	-0.488	1506608358
-10.095	-2.165	-1.36	-0.977	-1.282	0.366	2.098	-10.31	-4.01	0	-0.122	-0.305	3.877	10.446	0.507	-0.122	0.488	-1.038	-10.095	-2.165	-1.36	-0.977	-1.282	0.366	1.625	10.576	1.851	0.061	0.305	-0.061	0.524	11.236	-0.303	-2.258	0.916	-0.183	1506608358
-9.05	-2.36	-0.433	-0.854	-1.282	0.549	2.098	-10.31	-4.01	0.122	0.183	-0.122	4.02	9.75	0.831	0.427	0.977	-1.038	-9.05	-2.36	-0.433	-0.854	-1.282	0.549	0.938	8.961	1.998	-0.305	0.305	0.122	0.455	10.322	0.546	-2.747	1.953	0.122	1506608358
-8.833	-2.534	0.429	-0.793	-0.977	0.671	1.305	-8.146	-3.43	0.305	1.038	-0.244	4.047	8.551	1.433	0.427	0.977	-1.038	-8.833	-2.534	0.429	-0.793	-0.977	0.671	0.255	7.934	2.121	-0.366	0.671	0.427	0.367	9.317	0.953	-2.747	1.953	0.122	1506608358
-9.466	-2.446	0.782	-0.916	-0.732	0.549	1.305	-8.146	-3.43	0.61	1.709	-0.305	3.634	8.217	1.816	0.671	1.587	-0.549	-9.466	-2.446	0.782	-0.916	-0.732	0.549	0.396	8.437	2.422	0.427	0.916	0.427	0.327	9.126	0.798	-2.991	1.282	0.854	1506608358
-10.362	-2.207	0.708	-0.854	-0.671	0.488	0.79	-7.729	-4.114	1.038	2.625	0	3.146	9.031	1.726	-0.427	0.366	0.366	-10.362	-2.207	0.708	-0.854	-0.671	0.488	1.035	9.716	2.863	1.16	1.282	0.183	0.172	9.689	0.566	-1.465	1.526	1.831	1506608358
-9.9	-2.011	0.815	-0.977	-0.671	0.488	0.784	-8.014	-4.766	1.16	3.052	0.061	3.098	10.07	1.518	-0.427	0.366	0.366	-9.9	-2.011	0.815	-0.977	-0.671	0.488	1.28	10.408	2.936	0.854	1.343	0.122	0.517	9.812	0.093	-1.465	1.526	1.831	1506608358
-9.126	-1.644	0.592	-0.977	-0.549	0.366	1.458	-8.501	-4.634	1.587	2.625	-0.427	3.508	10.45	1.586	-0.061	0.061	0.61	-9.126	-1.644	0.592	-0.977	-0.549	0.366	0.971	9.945	2.79	0.122	0.977	0.183	0.958	9.343	0.477	-0.305	1.77	2.014	1506608358
-8.85	-1.482	0.49	-1.282	-0.366	0.122	1.458	-8.501	-4.634	2.441	2.808	-0.61	3.444	9.916	1.906	0.488	1.343	1.038	-8.85	-1.482	0.49	-1.282	-0.366	0.122	0.63	9.138	2.613	-0.305	0.671	0.183	0.484	9.422	0.933	1.038	4.578	2.075	1506608358
-9.124	-1.518	0.461	-1.343	-0.183	0.122	1.341	-8.229	-2.984	3.052	2.991	-0.671	2.859	9.348	2.034	0.488	1.343	1.038	-9.124	-1.518	0.461	-1.343	-0.183	0.122	0.818	8.881	2.407	-0.183	0.488	0.122	0.002	9.658	1.348	1.038	4.578	2.075	1506608358
-9.52	-1.428	0.604	-1.221	-0.183	0.244	1.341	-8.229	-2.984	2.869	1.709	-1.038	2.233	9.058	1.914	0.061	0.671	1.099	-9.52	-1.428	0.604	-1.221	-0.183	0.244	1.384	9.085	2.308	-0.183	0.488	0.122	-0.249	10.044	1.681	0.854	4.15	2.014	1506608358
-9.708	-1.199	0.749	-1.16	-0.122	0.183	1.188	-8.43	-2.294	2.136	-0.732	-1.038	2.121	8.99	1.715	0.061	0.671	1.099	-9.708	-1.199	0.749	-1.16	-0.122	0.183	1.681	9.307	2.305	0.366	1.038	-0.061	-0.193	10.082	1.574	0.427	3.479	1.892	1506608358
-9.726	-0.837	0.822	-1.221	-0.061	0.122	1.698	-8.827	-2.027	1.404	-2.319	-0.61	2.26	9.039	1.658	0.061	0.366	0.427	-9.726	-0.837	0.822	-1.221	-0.061	0.122	1.486	9.341	2.261	0.427	1.099	-0.061	0.403	9.784	1.457	0.183	2.136	1.77	1506608358
-9.697	-0.483	0.784	-1.465	-0.427	0.122	2.328	-9.002	-1.91	1.038	-1.587	-0.061	2.442	9.132	1.759	0.549	0.793	-0.854	-9.697	-0.483	0.784	-1.465	-0.427	0.122	1.322	9.353	2.216	0.488	0.854	-0.122	1.113	9.424	1.442	0.244	1.465	1.648	1506608358
-9.457	-0.305	0.746	-1.587	-0.244	0.183	2.328	-9.002	-1.91	1.038	-0.916	0.305	2.608	9.251	1.912	0.488	0.732	-1.16	-9.457	-0.305	0.746	-1.587	-0.244	0.183	1.422	9.338	2.206	0.488	0.61	-0.244	1.498	9.057	1.245	1.343	1.953	0.916	1506608358
-9.628	-0.26	0.733	-1.526	-0.122	0.305	2.332	-8.891	-1.883	1.038	-0.916	0.305	2.844	9.263	2.037	0.488	0.732	-1.16	-9.628	-0.26	0.733	-1.526	-0.122	0.305	1.605	9.282	2.245	0.488	0.61	-0.244	1.625	9.083	1.028	1.343	1.953	0.916	1506608358
-9.788	-0.238	0.75	-1.404	0	0.488	2.428	-8.556	-1.833	0.977	-1.221	0.183	3.095	9.247	2.171	0.549	0.61	-1.282	-9.788	-0.238	0.75	-1.404	0	0.488	1.778	9.317	2.131	0.305	0.366	-0.366	2.082	9.276	1.16	1.404	2.441	0.366	1506608358
-9.841	-0.201	0.831	-1.648	0	0.427	2.428	-8.556	-1.833	0.916	-1.404	0.122	3.296	9.313	2.31	0.793	0.916	-1.282	-9.841	-0.201	0.831	-1.648	0	0.427	1.878	9.369	1.968	0.305	0.488	-0.427	2.461	9.545	1.757	1.221	2.38	-0.122	1506608358
-9.964	-0.176	1.069	-1.77	0.183	0.305	2.545	-8.597	-1.853	0.977	-1.587	0.183	3.451	9.396	2.46	0.793	0.916	-1.282	-9.964	-0.176	1.069	-1.77	0.183	0.305	1.823	9.435	1.866	0.366	0.61	-0.305	2.238	9.862	2.289	1.099	2.502	-0.244	1506608358
-10.713	-0.409	0.988	-1.77	0.061	0.244	2.545	-8.597	-1.853	0.977	-1.831	0.305	3.614	9.532	2.556	0.61	0.854	-1.099	-10.713	-0.409	0.988	-1.77	0.061	0.244	1.771	9.677	1.81	0.488	0.732	-0.183	1.463	9.835	2.064	0.122	2.258	0.061	1506608358
-10.617	-1.147	0.727	-1.587	0.549	0	2.759	-8.583	-1.721	0.854	-1.831	0.427	3.834	9.871	2.534	0.61	0.854	-1.099	-10.617	-1.147	0.727	-1.587	0.549	0	1.848	10.258	1.702	0.488	0.916	0	0.2	10.027	1.256	0.305	2.38	-0.061	1506608358
-10.223	-1.44	0.94	-1.099	0.305	0.061	3.102	-9.115	-1.647	0.732	-1.648	0.549	4.136	10.411	2.522	0.488	0.793	-0.916	-10.223	-1.44	0.94	-1.099	0.305	0.061	1.706	10.671	1.602	0.366	1.038	0.183	0.797	11.087	1.902	1.038	0.854	-0.244	1506608358
-10.161	-0.77	0.953	-1.099	0.61	0.061	3.177	-9.216	-1.555	0.671	-1.404	0.61	4.319	10.768	2.468	0.366	1.404	-0.244	-10.161	-0.77	0.953	-1.099	0.61	0.061	1.27	10.605	1.666	0.244	1.221	0.305	1.451	10.067	2.048	0.427	0.061	-0.183	1506608359
-9.947	-0.725	0.322	-1.099	0.61	-0.122	3.177	-9.216	-1.555	0.427	-1.282	0.427	4.204	10.67	2.344	0.366	1.404	-0.244	-9.947	-0.725	0.322	-1.099	0.61	-0.122	0.853	10.379	1.739	0.183	1.099	0.549	0.736	9.715	0.26	-0.244	-1.038	0.061	1506608359
-9.764	-0.988	-0.083	-1.038	0.549	-0.122	3.182	-8.664	-0.973	0.244	-0.977	0.122	3.926	10.568	2.113	0.122	1.343	0.488	-9.764	-0.988	-0.083	-1.038	0.549	-0.122	0.906	10.262	1.646	0.122	0.793	0.732	1.334	9.801	-0.232	1.77	0.244	-0.244	1506608359
-9.662	-1.043	-0.275	-0.793	0.244	-0.122	3.058	-8.57	-0.787	0.122	-0.793	-0.122	3.613	10.399	1.871	-0.122	0.977	1.16	-9.662	-1.043	-0.275	-0.793	0.244	-0.122	1.153	9.921	1.58	-0.061	0.732	0.854	1.263	9.808	-0.219	1.343	-0.061	-0.366	1506608359
-9.568	-1.153	-0.453	-0.732	0.061	-0.122	3.058	-8.57	-0.787	0.183	-0.549	-0.305	3.365	9.967	1.694	-0.122	1.038	1.77	-9.568	-1.153	-0.453	-0.732	0.061	-0.122	1.164	9.506	1.366	-0.183	0.916	0.916	1.194	9.807	-0.136	1.587	0.122	-0.488	1506608359
-9.502	-1.13	-0.629	-0.732	0.122	-0.183	2.78	-8.518	-0.794	0.244	-0.793	-0.61	3.054	9.592	1.536	-0.122	1.038	1.77	-9.502	-1.13	-0.629	-0.732	0.122	-0.183	1.029	9.231	1.11	-0.244	0.977	0.977	1.13	9.621	-0.557	1.587	0.122	-0.488	1506608359
-9.525	-0.959	-0.874	-0.793	0	-0.244	2.592	-8.662	-0.53	0.122	-1.038	-0.793	2.69	9.299	1.334	-0.122	1.343	1.709	-9.525	-0.959	-0.874	-0.793	0	-0.244	1.05	9.161	0.907	-0.061	1.038	0.916	1.235	9.639	-0.924	1.465	-0.122	-0.427	1506608359
-9.509	-0.88	-1.244	-1.099	-0.061	-0.305	2.592	-8.662	-0.53	-0.061	-0.732	-0.916	2.385	9.117	1.101	-0.305	1.343	1.465	-9.509	-0.88	-1.244	-1.099	-0.061	-0.305	1.189	9.289	0.75	0.122	1.099	0.671	1.022	9.545	-1.176	1.099	-0.122	-0.366	1506608359
-9.453	-1.081	-1.671	-1.221	0.122	-0.366	2.573	-8.735	-0.188	-0.061	-0.244	-0.916	2.271	9.1	0.726	-0.427	0.916	1.038	-9.453	-1.081	-1.671	-1.221	0.122	-0.366	1.528	9.542	0.682	0.122	1.099	0.671	1.074	9.527	-1.796	1.038	-0.122	-0.549	1506608359
-9.514	-1.15	-1.961	-1.282	0.244	-0.427	1.902	-9.021	0.589	0.244	-0.061	-0.977	2.422	9.126	0.385	-0.61	0.305	0.488	-9.514	-1.15	-1.961	-1.282	0.244	-0.427	1.893	9.756	0.656	0.183	1.343	0.061	1.242	9.575	-2.303	1.282	-0.061	-0.671	1506608359
-9.633	-1.103	-2.032	-1.404	0.244	-0.549	1.902	-9.021	0.589	0.732	0.061	-0.916	2.827	9.122	0.202	-0.488	0.122	-0.122	-9.633	-1.103	-2.032	-1.404	0.244	-0.549	1.835	9.649	0.529	0.183	1.343	0.061	1.438	9.654	-2.439	1.16	0.427	-0.732	1506608359
-9.799	-1.022	-1.867	-1.526	0.305	-0.488	1.518	-9.373	0.805	1.282	-0.183	-0.977	3.293	8.989	0.202	0	0.549	-0.671	-9.799	-1.022	-1.867	-1.526	0.305	-0.488	1.505	9.475	0.343	-0.183	1.526	-0.305	1.303	9.799	-2.242	1.038	0.732	-0.732	1506608359
-9.926	-0.697	-1.87	-1.77	0.244	-0.549	1.005	-9.577	1.184	1.343	-0.854	-0.854	3.592	8.984	0.239	0.61	1.404	-1.16	-9.926	-0.697	-1.87	-1.77	0.244	-0.549	1.243	9.576	0.268	0.061	1.648	-0.427	1.395	9.85	-2.156	0.854	0.732	-0.671	1506608359
-9.811	-0.585	-1.921	-2.136	0	-0.732	1.005	-9.577	1.184	1.099	-1.404	-0.671	3.786	9.229	0.226	0.854	1.892	-1.282	-9.811	-0.585	-1.921	-2.136	0	-0.732	1.05	9.605	0.293	0.366	1.343	-0.61	1.544	9.801	-2.156	0.549	0.366	-0.488	1506608359
-9.506	-0.902	-1.919	-2.38	0	-0.732	1.079	-9.531	1.412	0.854	-1.282	-0.183	4.094	9.228	0.203	0.854	1.648	-1.282	-9.506	-0.902	-1.919	-2.38	0	-0.732	1.136	9.457	0.316	0.366	1.282	-0.671	1.2	9.629	-2.291	0.366	0.61	-0.549	1506608359
-9.689	-1.297	-1.921	-2.197	0.061	-0.61	1.194	-8.503	1.42	0.854	-1.16	0.244	4.328	9.075	0.213	0.854	1.221	-1.099	-9.689	-1.297	-1.921	-2.197	0.061	-0.61	1.486	9.63	0.274	0.366	1.648	-0.732	0.934	9.466	-2.553	0.244	1.099	-0.61	1506608359
-9.778	-1.318	-1.853	-1.892	-0.061	-0.549	1.194	-8.503	1.42	0.854	-1.648	0.488	4.472	9.31	0.313	1.099	1.282	-0.671	-9.778	-1.318	-1.853	-1.892	-0.061	-0.549	1.379	9.853	0.218	0.427	2.075	-0.671	1.071	9.725	-2.519	0.305	1.099	-0.671	1506608359
-9.851	-1.062	-1.744	-1.831	-0.061	-0.366	1.44	-8.497	1.212	0.977	-1.953	0.793	4.515	9.572	0.519	1.343	1.709	-0.488	-9.851	-1.062	-1.744	-1.831	-0.061	-0.366	0.821	9.85	0.213	0.427	2.258	-0.305	0.999	9.805	-2.366	0.305	1.16	-0.732	1506608359
-9.872	-0.9	-1.666	-1.648	-0.244	0	1.877	-8.562	0.77	0.977	-2.136	0.977	4.499	9.734	0.896	1.465	2.136	-0.305	-9.872	-0.9	-1.666	-1.648	-0.244	0	0.133	9.839	0.252	0.488	2.136	0.061	1.025	9.904	-1.922	0.183	0.916	-0.61	1506608359
-9.883	-0.851	-1.713	-1.343	-0.427	0.122	1.877	-8.562	0.77	0.854	-2.075	1.282	4.344	9.89	1.181	1.343	2.319	0	-9.883	-0.851	-1.713	-1.343	-0.427	0.122	-0.352	9.807	0.428	0.549	1.77	0.488	1.586	9.886	-1.622	-0.061	0.427	-0.549	1506608359
-9.583	-1.025	-1.7	-1.221	-0.366	0.244	2.126	-8.248	0.717	0.854	-2.075	1.282	4.09	10.023	1.329	0.916	2.197	0.488	-9.583	-1.025	-1.7	-1.221	-0.366	0.244	-0.446	9.976	0.63	0.427	1.282	0.977	1.86	9.784	-1.532	-0.305	0.488	-0.427	1506608359
-9.394	-1.366	-1.516	-1.038	0.183	0.488	2.377	-8.004	0.721	0.183	-1.831	1.404	3.792	10.33	1.302	0.305	1.709	1.038	-9.394	-1.366	-1.516	-1.038	0.183	0.488	0.164	10.47	0.912	0.427	0.793	1.099	1.355	9.711	-1.474	-0.854	0.61	-0.244	1506608359
-10.076	-1.629	-1.467	-0.732	-0.305	0.61	2.616	-8.433	0.743	0.061	-1.526	1.404	3.502	10.726	1.133	-0.427	0.549	1.77	-10.076	-1.629	-1.467	-0.732	-0.305	0.61	1.073	10.474	1.298	0.427	0.488	0.854	1.004	10.178	-0.979	-1.343	0.549	0.183	1506608359
-10.252	-1.515	-0.981	-1.099	-0.61	0.305	2.841	-9.129	0.723	0.061	-1.404	1.343	3.281	10.374	1.058	-0.427	0.549	1.77	-10.252	-1.515	-0.981	-1.099	-0.61	0.305	1.414	9.91	1.468	0	0.916	0.793	1.036	10.667	-0.426	-2.258	0.61	0.488	1506608359
-10.161	-1.852	-0.73	-1.343	-0.732	0.183	3.395	-9.438	0.562	0	-1.343	0.916	3.118	9.88	1.097	-0.305	0.427	1.892	-10.161	-1.852	-0.73	-1.343	-0.732	0.183	1.605	9.948	1.486	0	1.16	0.61	0.738	10.49	-0.077	-3.418	0.122	0.916	1506608359
-9.93	-2.082	-0.371	-0.916	-0.854	0.366	3.406	-9.667	0.404	0	-0.916	0.305	2.854	9.897	1.141	0.061	1.221	1.526	-9.93	-2.082	-0.371	-0.916	-0.854	0.366	1.671	9.831	1.609	0.122	1.282	0.366	1.091	10.356	0.111	-2.747	1.404	1.404	1506608360
-10.018	-1.516	0.004	-0.854	-0.916	0.366	3.406	-9.667	0.404	0.183	-0.61	-0.427	2.854	9.897	1.141	0.061	1.221	1.526	-10.018	-1.516	0.004	-0.854	-0.916	0.366	1.721	9.543	1.841	0.122	1.282	0.366	1.091	10.356	0.111	-2.747	1.404	1.404	1506608360
-10.489	-0.933	0.004	-1.038	-1.099	0.427	2.656	-9.13	0.032	0.305	-1.099	-1.282	2.412	9.345	1.262	0.122	1.221	1.038	-10.489	-0.933	0.004	-1.038	-1.099	0.427	1.711	9.67	2.042	0.244	1.77	0	1.235	10.117	0.172	-2.502	2.197	1.587	1506608360
-10.198	-0.805	-0.079	-1.465	-1.282	0.183	2.656	-9.13	0.032	0.366	-1.343	-1.77	2.487	9.509	1.53	0.427	1.16	0.183	-10.198	-0.805	-0.079	-1.465	-1.282	0.183	1.442	10.001	2.073	0.305	1.648	-0.061	1.184	10.141	-0.128	-1.831	1.892	1.587	1506608360
-9.679	-0.791	0.053	-1.709	-1.038	0	2.227	-9.26	-0.26	0.488	-1.465	-1.892	2.603	9.946	1.784	0.427	1.16	0.183	-9.679	-0.791	0.053	-1.709	-1.038	0	1.247	9.964	2.058	0.122	1.099	0	0.975	9.679	0.124	-0.793	2.441	1.099	1506608360
-9.421	-0.951	0.223	-1.648	-0.916	-0.122	1.804	-9.038	-0.769	0.488	-1.587	-1.709	2.774	9.848	2.107	0.366	1.343	-0.244	-9.421	-0.951	0.223	-1.648	-0.916	-0.122	1.304	9.482	2.06	-0.244	0.916	0.061	0.608	9.488	0.719	0.061	3.418	0.549	1506608360
-9.288	-1.214	0.291	-1.404	-0.732	-0.122	1.804	-9.038	-0.769	0.366	-1.709	-1.526	2.944	9.416	2.388	0.427	1.526	-0.549	-9.288	-1.214	0.291	-1.404	-0.732	-0.122	1.433	9.293	1.981	-0.427	0.977	0.061	0.476	9.393	1.164	0.793	3.418	0.122	1506608360
-9.533	-1.324	0.452	-1.099	-0.61	0	1.731	-8.509	-0.778	0.061	-1.526	-1.404	2.871	9.326	2.493	0.427	1.526	-0.549	-9.533	-1.324	0.452	-1.099	-0.61	0	1.599	9.441	1.968	-0.244	0.977	0.061	0.298	9.598	1.375	0.916	2.808	-0.122	1506608360
-9.816	-1.213	0.569	-0.854	-0.549	0	1.481	-8.483	-0.656	-0.061	-1.282	-0.977	2.86	9.423	2.428	0.183	1.465	-0.61	-9.816	-1.213	0.569	-0.854	-0.549	0	1.768	9.545	2.073	-0.183	1.16	0.061	0.378	9.807	1.343	1.099	2.136	-0.305	1506608360
-9.944	-1.011	0.681	-0.977	-0.732	-0.122	1.481	-8.483	-0.656	-0.061	-1.343	-0.366	3.124	9.506	2.376	0.061	1.16	-1.16	-9.944	-1.011	0.681	-0.977	-0.732	-0.122	1.678	9.637	2.157	-0.244	1.282	0.122	0.833	9.819	1.243	0.854	1.343	-0.305	1506608360
-9.854	-0.93	0.796	-1.038	-0.732	-0.061	1.546	-8.637	-0.65	-0.061	-1.404	0.366	3.304	9.65	2.382	0.061	1.16	-1.16	-9.854	-0.93	0.796	-1.038	-0.732	-0.061	1.33	9.593	2.251	-0.244	1.038	0.122	1.042	9.813	1.279	0.732	1.16	-0.366	1506608360
-9.728	-0.981	0.931	-0.793	-0.61	0.061	2.085	-8.993	-0.5	-0.122	-1.343	0.977	3.341	9.697	2.354	0.061	1.465	-1.16	-9.728	-0.981	0.931	-0.793	-0.61	0.061	1.275	9.471	2.399	-0.244	0.732	0.061	0.952	9.794	1.318	0.549	1.404	-0.366	1506608360
-9.65	-1.008	0.877	-0.732	-0.61	0.061	2.085	-8.993	-0.5	-0.244	-1.221	1.465	3.354	9.567	2.245	-0.061	0.732	-0.366	-9.65	-1.008	0.877	-0.732	-0.61	0.061	1.437	9.304	2.48	-0.305	0.671	0.061	1.186	9.917	1.32	0.61	1.526	-0.366	1506608360
-9.58	-0.921	0.914	-0.671	-0.61	0	2.427	-9.008	-0.351	-0.244	-1.038	1.587	3.354	9.567	2.245	-0.061	0.732	-0.366	-9.58	-0.921	0.914	-0.671	-0.61	0	1.561	9.205	2.45	-0.305	0.671	0.061	1.406	9.824	1.245	0.366	1.648	-0.305	1506608360
-9.579	-0.678	1.025	-0.793	-0.427	0	2.899	-9.232	-0.233	-0.122	-0.916	1.587	3.21	9.257	2.149	0.061	0.793	-0.061	-9.579	-0.678	1.025	-0.793	-0.427	0	1.589	9.146	2.48	0.061	0.671	0.061	1.409	9.857	1.538	0.244	1.343	-0.122	1506608360
-9.586	-0.489	1.095	-0.977	-0.244	-0.061	2.899	-9.232	-0.233	0	-0.977	1.404	3.1	9.223	2.196	0.122	0.732	0.122	-9.586	-0.489	1.095	-0.977	-0.244	-0.061	1.707	9.075	2.546	0.244	0.671	0	0.906	9.747	1.225	-0.183	1.526	0.122	1506608360
-9.543	-0.556	1.218	-0.977	-0.183	0	3.084	-9.316	-0.237	0.244	-1.099	1.16	3.144	9.128	2.237	0.122	0.427	0.244	-9.543	-0.556	1.218	-0.977	-0.183	0	1.872	9.038	2.649	0.244	0.732	0.061	0.505	9.543	0.691	-0.366	1.221	0.061	1506608360
-9.373	-0.679	1.287	-0.916	0	0	3.377	-9.227	-0.312	0.366	-1.038	0.854	3.143	9.077	2.29	0.244	0.427	0.366	-9.373	-0.679	1.287	-0.916	0	0	1.878	9.044	2.607	0.305	0.793	0	0.64	9.445	0.721	-0.305	1.038	-0.183	1506608360
-9.336	-0.741	1.266	-0.916	0.183	0	3.377	-9.227	-0.312	0.488	-0.977	0.427	3.033	9.13	2.391	0.488	0.671	0.488	-9.336	-0.741	1.266	-0.916	0.183	0	1.832	9.04	2.595	0.305	0.793	0	0.575	9.415	0.969	-0.305	0.977	-0.427	1506608360
-9.353	-0.816	1.325	-0.916	0.366	-0.061	3.246	-9.022	-0.468	0.549	-1.038	-0.061	3.033	9.13	2.391	0.488	0.671	0.488	-9.353	-0.816	1.325	-0.916	0.366	-0.061	1.832	9.04	2.595	0.488	0.732	0	0.457	9.35	1.102	-0.122	1.221	-0.549	1506608360
-9.467	-0.902	1.419	-0.854	0.488	-0.061	3.07	-8.964	-0.581	0.671	-0.977	-0.366	3.01	9.193	2.521	0.488	0.549	0.549	-9.467	-0.902	1.419	-0.854	0.488	-0.061	1.893	9.166	2.631	0.488	0.793	0	0.135	9.396	1.248	0.061	1.16	-0.61	1506608360
-9.562	-0.969	1.424	-0.916	0.671	-0.122	3.07	-8.964	-0.581	0.671	-0.854	-0.549	2.982	9.306	2.54	0.671	0.732	0.549	-9.562	-0.969	1.424	-0.916	0.671	-0.122	1.787	9.26	2.602	0.488	0.793	0	-0.105	9.58	1.486	0.183	1.038	-0.61	1506608360
-9.69	-1.184	1.524	-0.793	0.732	-0.183	2.877	-8.884	-0.724	0.671	-0.732	-0.549	2.894	9.418	2.572	0.671	0.732	0.549	-9.69	-1.184	1.524	-0.793	0.732	-0.183	1.66	9.378	2.617	0.549	0.671	-0.061	-0.548	9.668	1.486	0.488	0.732	-0.61	1506608360
-10.11	-1.243	1.5	-0.244	0.61	-0.122	2.717	-8.803	-0.796	0.549	-0.61	-0.549	2.821	9.539	2.529	0.671	0.61	0.61	-10.11	-1.243	1.5	-0.244	0.61	-0.122	1.536	9.516	2.596	0.549	0.671	-0.061	-0.812	9.658	1.419	0.549	0.244	-0.549	1506608360
-10.209	-1.15	1.407	0.122	0.488	-0.061	2.613	-8.815	-0.799	0.488	-0.427	-0.488	2.792	9.692	2.528	0.61	0.488	0.61	-10.209	-1.15	1.407	0.122	0.488	-0.061	1.461	9.704	2.548	0.488	0.488	-0.061	-0.193	9.966	1.501	0.977	-0.366	-0.305	1506608360
-9.853	-1.041	0.953	0.061	0.732	-0.061	2.497	-8.829	-0.842	0.366	-0.305	-0.366	2.731	9.892	2.533	0.61	0.427	0.549	-9.853	-1.041	0.953	0.061	0.732	-0.061	1.158	9.72	2.417	0.366	0.183	-0.061	0.463	10.185	1.111	1.282	-0.916	0.244	1506608360
-10.034	-0.896	0.531	-0.061	0.732	0	2.455	-8.756	-0.736	0.244	-0.122	-0.183	2.714	9.895	2.506	0.488	0.244	0.488	-10.034	-0.896	0.531	-0.061	0.732	0	1.013	9.558	2.297	0.366	0.183	-0.061	0.957	10.234	0.914	1.709	-0.916	0.366	1506608361
-10.416	-0.967	0.426	-0.244	0.305	-0.061	2.455	-8.756	-0.736	0	0.122	-0.061	2.611	9.705	2.361	0.183	-0.061	0.427	-10.416	-0.967	0.426	-0.244	0.305	-0.061	1.203	9.63	2.066	0.183	-0.244	-0.061	1.379	10.575	1.062	1.526	-0.854	0.244	1506608361
-10.299	-0.907	0.428	-0.305	0.122	0.061	2.485	-8.781	-0.517	-0.061	0.244	-0.122	-24.945	12.549	4.021	0.183	-0.061	0.427	-10.299	-0.907	0.428	-0.305	0.122	0.061	1.453	9.892	1.851	0.244	-0.305	-0.183	1.352	10.231	0.334	1.282	0.305	0.061	1506608361
-9.934	-0.873	0.103	-0.671	-0.122	-0.183	2.383	-9.271	-0.081	-0.122	0.183	-0.244	2.668	9.662	1.713	0.488	0.244	0.427	-9.934	-0.873	0.103	-0.671	-0.122	-0.183	1.567	9.875	1.666	0.183	-0.305	-0.244	0.435	10.226	-0.068	0.793	0.977	0.427	1506608361
-9.61	-0.812	0.02	-0.916	0.061	-0.366	2.383	-9.271	-0.081	-0.122	0.061	-0.366	2.668	9.662	1.713	0	-0.366	-0.732	-9.61	-0.812	0.02	-0.916	0.061	-0.366	1.817	9.81	1.468	0.183	-0.305	-0.244	0.16	9.872	-0.19	0.793	0.732	0.549	1506608361
-9.521	-0.863	-0.23	-1.099	0.183	-0.427	2.4	-9.186	0.194	-0.122	0.305	-0.61	3.174	9.49	1.48	0.183	0.061	-1.099	-9.521	-0.863	-0.23	-1.099	0.183	-0.427	2.072	9.81	1.268	-0.061	0.122	-0.427	0.258	9.616	-0.924	0.916	0.549	0.427	1506608361
-9.637	-0.958	-0.615	-1.282	0.366	-0.61	1.632	-8.946	0.768	0.244	-0.122	-0.977	3.5	9.64	1.506	0.549	0.977	-1.831	-9.637	-0.958	-0.615	-1.282	0.366	-0.61	2.184	9.923	1.011	-0.122	0.61	-0.488	0.748	9.662	-1.15	1.038	0.916	0.122	1506608361
-9.53	-1.077	-0.961	-1.526	0.427	-0.732	1.632	-8.946	0.768	0.244	-0.122	-0.977	3.864	9.739	1.535	0.549	0.977	-1.831	-9.53	-1.077	-0.961	-1.526	0.427	-0.732	2.036	9.956	0.842	-0.122	0.61	-0.488	0.656	9.714	-1.48	1.038	0.916	0.122	1506608361
-9.469	-1.156	-1.172	-1.648	0.488	-0.671	1.145	-9.01	0.874	0.488	-1.038	-0.854	4.231	9.635	1.57	0.549	1.099	-2.014	-9.469	-1.156	-1.172	-1.648	0.488	-0.671	1.739	9.772	0.714	-0.183	1.221	-0.488	0.614	9.68	-1.681	1.16	1.282	0	1506608361
-9.577	-1.178	-1.549	-1.709	0.549	-0.549	0.91	-9.119	0.837	0.732	-1.526	-0.61	4.468	9.55	1.509	0.488	1.282	-1.77	-9.577	-1.178	-1.549	-1.709	0.549	-0.549	1.415	9.629	0.645	-0.183	1.526	-0.427	1.13	9.691	-1.826	1.099	1.038	0	1506608361
-9.691	-1.132	-1.839	-1.709	0.427	-0.488	0.825	-9.11	0.819	0.732	-1.648	-0.366	4.552	9.52	1.361	0.427	1.587	-1.404	-9.691	-1.132	-1.839	-1.709	0.427	-0.488	1.043	9.564	0.537	-0.183	1.526	-0.427	1.464	9.689	-2.05	0.977	0.854	0	1506608361
-9.82	-1.126	-1.895	-1.831	0.305	-0.366	0.846	-9.095	0.802	0.61	-1.648	-0.061	4.552	9.52	1.361	0.305	1.892	-0.916	-9.82	-1.126	-1.895	-1.831	0.305	-0.366	0.656	9.477	0.457	-0.244	1.648	-0.183	1.464	9.689	-2.05	0.854	1.038	0.061	1506608361
-9.964	-1.245	-1.729	-1.892	0.305	-0.183	1.089	-9.01	1.097	0.488	-1.282	0.305	4.215	9.568	0.779	0.122	1.892	-0.366	-9.964	-1.245	-1.729	-1.892	0.305	-0.183	0.416	9.562	0.419	-0.122	1.77	0.366	1.329	9.812	-2.314	0.671	1.16	0	1506608361
-9.951	-1.291	-1.601	-1.709	0.183	-0.122	1.089	-9.01	1.097	0.305	-1.099	0.854	4.003	9.709	0.404	-0.244	1.465	0.427	-9.951	-1.291	-1.601	-1.709	0.183	-0.122	0.343	9.753	0.501	-0.122	1.77	0.366	1.195	9.868	-2.109	0.549	1.099	0	1506608361
-9.756	-1.129	-1.615	-1.648	0	-0.122	1.351	-9.179	1.22	0.305	-1.221	1.16	3.786	9.579	0.103	-0.244	1.465	0.427	-9.756	-1.129	-1.615	-1.648	0	-0.122	0.196	9.677	0.657	0.549	1.648	0.549	1.501	9.767	-2.088	0.488	0.671	0	1506608361
-9.731	-1.174	-1.548	-1.648	-0.122	0	1.725	-9.071	1.357	0.366	-1.282	1.221	3.578	9.502	-0.098	-0.183	1.099	0.916	-9.731	-1.174	-1.548	-1.648	-0.122	0	0.167	9.524	0.702	0.61	1.526	0.671	1.692	9.683	-1.97	0.427	0.671	-0.122	1506608361
