# Supplementary material for: A deep learning approach for lower back-pain risk prediction during manual lifting
Source: PLoS One. 2021 Feb 19;16(2):e0247162. doi: 10.1371/journal.pone.0247162 (PMC7894914; doi:10.1371/journal.pone.0247162)
Supplement: S1 Data — (ZIP) [file pone.0247162.s001.zip › source-used/Subject_02_P1_Zone05_T3.csv]

Side_A_x	Side_A_y	Side_A_z	Side_G_x	Side_G_y	Side_G_z	LtWt_A_x	LtWt_A_y	LtWt_A_z	LtWt_G_x	LtWt_G_y	LtWt_G_z	RtWt_A_x	RtWt_A_y	RtWt_A_z	RtWt_G_x	RtWt_G_y	RtWt_G_z	Back_A_x	Back_A_y	Back_A_z	Back_G_x	Back_G_y	Back_G_z	UArm_A_x	UArm_A_y	UArm_A_z	UArm_G_x	UArm_G_y	UArm_G_z	Thig_A_x	Thig_A_y	Thig_A_z	Thig_G_x	Thig_G_y	Thig_G_z	Time_stp
-9.767	-1.04	-0.586	0.488	-0.061	0.122	1.977	-8.675	-0.14	-0.671	0.854	0.366	2.821	9.769	0.767	-0.183	-0.366	0.366	-9.767	-1.04	-0.586	0.488	-0.061	0.122	1.76	9.778	1.402	0.244	-0.183	0.061	0.983	9.866	-0.902	-0.183	-0.366	0	1506608677
-9.756	-0.955	-0.573	0.488	-0.061	0.122	2.237	-8.649	0.185	-0.61	0.854	0.732	2.781	9.631	0.772	-0.061	-0.244	0.183	-9.756	-0.955	-0.573	0.488	-0.061	0.122	1.818	9.649	1.327	0.061	-0.305	-0.122	1.032	9.874	-0.827	-0.183	-0.366	0	1506608677
-9.805	-0.813	-0.551	0.427	-0.061	0.122	2.237	-8.649	0.185	-0.61	0.732	0.916	2.729	9.497	0.865	-0.061	-0.244	0.183	-9.805	-0.813	-0.551	0.427	-0.061	0.122	1.834	9.528	1.232	-0.061	-0.427	-0.183	1.182	9.847	-0.699	-0.183	-0.366	0	1506608677
-9.867	-0.717	-0.475	0.366	-0.061	0.122	2.506	-9.119	0.328	-0.549	0.793	1.099	2.74	9.442	0.988	0.122	-0.305	-0.366	-9.867	-0.717	-0.475	0.366	-0.061	0.122	1.86	9.549	1.133	-0.061	-0.427	-0.244	1.172	9.855	-0.639	-0.183	-0.427	0.061	1506608677
-9.9	-0.709	-0.463	0.244	-0.122	0.061	2.506	-9.119	0.328	-0.366	0.488	1.16	2.853	9.539	1.099	0	-0.366	-0.671	-9.9	-0.709	-0.463	0.244	-0.122	0.061	1.828	9.613	1.066	-0.061	-0.488	-0.244	1.184	9.856	-0.677	-0.122	-0.366	0.061	1506608677
-9.871	-0.791	-0.447	0.122	-0.122	0	2.595	-9.152	0.391	-0.122	-0.122	0.977	3.01	9.647	1.145	-0.122	-0.488	-0.916	-9.871	-0.791	-0.447	0.122	-0.122	0	1.918	9.688	1.06	-0.061	-0.671	-0.244	1.147	9.842	-0.708	0	-0.122	-0.061	1506608677
-9.817	-0.891	-0.475	0	-0.061	-0.122	2.997	-8.924	0.418	0	-0.305	0.732	3.2	9.735	1.194	-0.122	-0.549	-1.038	-9.817	-0.891	-0.475	0	-0.061	-0.122	2.105	9.722	1.062	-0.183	-0.61	-0.244	1.048	9.851	-0.717	0	-0.122	-0.061	1506608677
-9.814	-0.977	-0.471	0	-0.061	-0.183	2.963	-8.844	0.281	0.061	-0.122	0.488	3.411	9.775	1.205	-0.122	-0.488	-1.038	-9.814	-0.977	-0.471	0	-0.061	-0.183	2.22	9.749	1.037	-0.366	-0.549	-0.305	0.961	9.865	-0.732	0	-0.061	-0.061	1506608677
-9.826	-0.974	-0.477	0	0	-0.183	2.963	-8.844	0.281	0.122	-0.122	0.366	3.537	9.796	1.189	-0.122	-0.366	-0.977	-9.826	-0.974	-0.477	0	0	-0.183	2.267	9.737	1.038	-0.427	-0.427	-0.305	0.918	9.879	-0.812	0.061	-0.061	-0.122	1506608677
-9.822	-0.919	-0.534	0	0	-0.244	2.998	-8.781	-0.036	0.183	-0.122	0.305	3.63	9.778	1.236	-0.061	-0.244	-0.916	-9.822	-0.919	-0.534	0	0	-0.244	2.153	9.66	1.066	-0.427	-0.183	-0.244	0.938	9.861	-0.871	0.061	-0.061	-0.122	1506608677
-9.799	-0.901	-0.56	0	-0.061	-0.183	2.987	-8.734	-0.211	0.183	0	0.244	3.719	9.755	1.229	-0.061	-0.061	-0.854	-9.799	-0.901	-0.56	0	-0.061	-0.183	1.913	9.572	1.083	-0.366	-0.122	-0.122	1.078	9.854	-0.827	0.122	-0.122	-0.122	1506608677
-9.784	-0.906	-0.567	0	0	-0.183	2.987	-8.734	-0.211	0.183	-0.061	0.061	3.726	9.705	1.188	-0.061	-0.061	-0.854	-9.784	-0.906	-0.567	0	0	-0.183	1.755	9.522	1.165	-0.366	-0.122	-0.122	1.171	9.841	-0.798	0.122	-0.122	-0.183	1506608677
-9.805	-0.884	-0.584	0	0	-0.122	2.89	-8.701	-0.287	0.061	-0.061	-0.183	3.681	9.665	1.053	-0.244	-0.061	-0.305	-9.805	-0.884	-0.584	0	0	-0.122	1.641	9.487	1.197	-0.305	-0.061	0	1.195	9.837	-0.811	0	-0.061	-0.122	1506608678
-9.824	-0.877	-0.595	0	-0.061	-0.122	2.805	-8.719	-0.24	-0.122	-0.061	-0.366	3.555	9.642	0.961	-0.366	-0.122	0.061	-9.824	-0.877	-0.595	0	-0.061	-0.122	1.593	9.534	1.194	-0.244	-0.061	0.061	1.141	9.856	-0.81	0	-0.061	-0.122	1506608678
-9.842	-0.898	-0.618	0	-0.061	-0.061	2.805	-8.719	-0.24	-0.183	-0.122	-0.488	3.42	9.63	0.802	-0.366	-0.122	0.061	-9.842	-0.898	-0.618	0	-0.061	-0.061	1.658	9.525	1.243	-0.122	-0.061	0.061	1.103	9.883	-0.865	0.061	0	-0.122	1506608678
-9.787	-0.937	-0.603	-0.061	-0.061	0	2.804	-8.736	-0.156	-0.244	0	-0.549	3.292	9.581	0.756	-0.305	-0.061	0.427	-9.787	-0.937	-0.603	-0.061	-0.061	0	1.704	9.533	1.245	0	0	0.061	1.183	9.86	-0.874	0	-0.061	-0.122	1506608678
-9.768	-0.946	-0.577	-0.061	0	0	2.65	-8.824	0.061	-0.305	0.122	-0.671	3.194	9.573	0.823	-0.122	0	0.488	-9.768	-0.946	-0.577	-0.061	0	0	1.643	9.497	1.255	0	0	0.061	1.187	9.837	-0.817	0	-0.061	-0.122	1506608678
-9.833	-0.962	-0.574	-0.061	-0.061	0.061	2.65	-8.824	0.061	-0.305	0.244	-0.732	3.128	9.554	0.92	-0.122	0	0.488	-9.833	-0.962	-0.574	-0.061	-0.061	0.061	1.653	9.487	1.261	0.061	0	0.061	1.117	9.86	-0.787	-0.061	-0.061	-0.061	1506608678
-9.833	-1.012	-0.577	-0.061	-0.061	0	2.56	-8.806	0.163	-0.244	0.244	-0.793	3.011	9.589	0.983	0	0	0.549	-9.833	-1.012	-0.577	-0.061	-0.061	0	1.707	9.546	1.264	0.061	0	0.061	0.987	9.866	-0.872	-0.122	-0.061	-0.061	1506608678
-9.806	-1.031	-0.568	0	-0.061	0.061	2.409	-8.87	0.23	-0.244	0.244	-0.671	2.994	9.665	1.061	0	0	0.549	-9.806	-1.031	-0.568	0	-0.061	0.061	1.797	9.615	1.255	0.061	0	0.061	0.971	9.889	-0.894	0	-0.061	-0.061	1506608678
-9.787	-1.035	-0.579	0	0	0	2.409	-8.87	0.23	-0.244	0.244	-0.488	2.951	9.673	1.142	0.122	0.122	0.305	-9.787	-1.035	-0.579	0	0	0	1.814	9.595	1.256	0.061	0.061	0.061	0.97	9.862	-0.88	0	-0.122	-0.061	1506608678
-9.79	-1.004	-0.597	0	0	0	2.366	-8.782	0.221	-0.183	0.122	-0.305	2.946	9.652	1.174	0.122	0.183	0.183	-9.79	-1.004	-0.597	0	0	0	1.802	9.551	1.253	0	0.122	0.061	0.981	9.857	-0.871	0	-0.122	-0.061	1506608678
-9.81	-0.991	-0.578	0	0	0	2.439	-8.808	0.163	-0.061	0.061	-0.122	2.9	9.654	1.188	0.122	0.183	0.183	-9.81	-0.991	-0.578	0	0	0	1.725	9.556	1.249	0	0.061	0.061	0.97	9.881	-0.877	-0.061	-0.061	-0.061	1506608678
-9.832	-1.024	-0.577	0	0	0	2.439	-8.808	0.163	0	0.061	0.122	2.888	9.666	1.196	-0.122	0	0	-9.832	-1.024	-0.577	0	0	0	1.674	9.556	1.278	0	-0.061	0.061	0.927	9.891	-0.895	-0.122	-0.061	-0.061	1506608678
-9.81	-1.041	-0.568	0	0	0	2.474	-8.813	0.097	0.061	0	0.244	2.919	9.656	1.153	-0.122	0	0	-9.81	-1.041	-0.568	0	0	0	1.698	9.592	1.282	-0.061	-0.122	0.061	0.927	9.891	-0.895	-0.122	-0.061	-0.061	1506608678
-9.795	-1.023	-0.568	0	0	0	2.653	-8.795	0.018	0.061	-0.061	0.366	2.951	9.682	1.074	-0.122	-0.061	-0.061	-9.795	-1.023	-0.568	0	0	0	1.808	9.625	1.267	-0.061	-0.122	0	0.919	9.86	-0.829	-0.122	-0.122	-0.061	1506608678
-9.818	-1.019	-0.591	-0.061	0	0	2.653	-8.795	0.018	0.061	-0.061	0.427	3.018	9.647	1.035	-0.122	-0.122	-0.122	-9.818	-1.019	-0.591	-0.061	0	0	1.86	9.583	1.312	-0.061	-0.061	0	0.92	9.89	-0.903	-0.061	-0.122	0	1506608678
-9.837	-0.989	-0.632	-0.061	-0.061	0	2.744	-8.746	-0.025	0.061	-0.061	0.366	3.067	9.595	1.014	-0.061	-0.061	-0.244	-9.837	-0.989	-0.632	-0.061	-0.061	0	1.802	9.556	1.281	-0.122	-0.061	0	0.943	9.884	-0.925	-0.061	0	-0.061	1506608678
-9.804	-0.989	-0.617	-0.061	0	0	2.857	-8.824	-0.153	0.122	-0.122	0.366	3.103	9.619	1.004	-0.061	-0.061	-0.244	-9.804	-0.989	-0.617	-0.061	0	0	1.781	9.597	1.27	-0.061	-0.122	-0.061	0.88	9.896	-0.884	-0.061	0	-0.061	1506608678
-9.805	-1.004	-0.617	-0.122	-0.061	0	2.857	-8.824	-0.153	0.061	-0.122	0.244	3.156	9.64	1.046	0	0	-0.244	-9.805	-1.004	-0.617	-0.122	-0.061	0	1.73	9.533	1.273	-0.061	-0.061	0	0.889	9.88	-0.852	0	0	-0.061	1506608678
-9.799	-1.077	-0.648	-0.122	-0.061	0	2.903	-8.811	-0.191	0.061	-0.122	0.061	3.217	9.57	1.064	0	0	-0.183	-9.799	-1.077	-0.648	-0.122	-0.061	0	1.678	9.487	1.241	0	-0.061	0	0.834	9.889	-0.895	-0.061	0	-0.061	1506608678
-9.792	-1.147	-0.659	-0.122	0	0	2.862	-8.778	-0.138	-0.061	-0.122	-0.061	3.234	9.597	1.005	0	0	-0.183	-9.792	-1.147	-0.659	-0.122	0	0	1.802	9.563	1.249	0	-0.061	0	0.793	9.884	-0.932	0	0	-0.061	1506608678
-9.761	-1.156	-0.638	-0.061	0	0	2.862	-8.778	-0.138	-0.061	-0.061	-0.183	3.269	9.634	0.915	-0.061	-0.061	-0.122	-9.761	-1.156	-0.638	-0.061	0	0	1.847	9.609	1.249	0	0.061	0	0.813	9.898	-0.908	0	0	-0.061	1506608678
-9.799	-1.056	-0.624	-0.061	0	0	2.796	-8.79	-0.102	-0.122	-0.061	-0.183	3.268	9.635	0.884	0	0.061	0	-9.799	-1.056	-0.624	-0.061	0	0	1.767	9.58	1.258	0	0.061	0	0.81	9.877	-0.846	-0.061	0	-0.061	1506608678
-9.863	-1	-0.645	-0.061	-0.061	0	2.744	-8.777	-0.047	-0.122	-0.061	-0.244	3.232	9.598	0.883	0	0.061	0	-9.863	-1	-0.645	-0.061	-0.061	0	1.724	9.545	1.29	0.061	0.061	-0.061	0.827	9.884	-0.951	-0.122	-0.061	0	1506608678
-9.832	-1.036	-0.627	-0.061	-0.061	-0.061	2.707	-8.798	0.007	-0.122	-0.061	-0.244	3.201	9.618	0.876	0.061	0	0.122	-9.832	-1.036	-0.627	-0.061	-0.061	-0.061	1.715	9.606	1.254	0.061	0.061	-0.061	0.79	9.91	-0.953	0	-0.061	0	1506608678
-9.799	-1.067	-0.609	-0.061	0	-0.061	2.659	-8.844	0.026	-0.122	0	-0.183	3.155	9.692	0.909	0.061	0	0.122	-9.799	-1.067	-0.609	-0.061	0	-0.061	1.689	9.647	1.242	0.061	0	-0.061	0.811	9.897	-0.892	0	0	-0.061	1506608678
-9.807	-1.058	-0.634	0	0	-0.061	2.603	-8.843	0.111	-0.122	0	-0.183	3.106	9.703	0.935	0.061	0	0.122	-9.807	-1.058	-0.634	0	0	-0.061	1.705	9.617	1.244	0.061	-0.061	-0.061	0.794	9.891	-0.873	0	0	-0.061	1506608679
-9.822	-1.059	-0.632	0	-0.061	-0.061	2.603	-8.843	0.111	-0.061	0	-0.122	3.055	9.685	0.969	0.061	-0.061	0.183	-9.822	-1.059	-0.632	0	-0.061	-0.061	1.768	9.583	1.227	0	0	-0.061	0.788	9.89	-0.879	0	-0.061	-0.061	1506608679
-9.811	-1.043	-0.636	0	0	-0.061	2.585	-8.831	0.124	-0.061	0	-0.122	3.022	9.674	1.008	0.061	0	0.122	-9.811	-1.043	-0.636	0	0	-0.061	1.771	9.603	1.192	0	0	-0.061	0.788	9.89	-0.879	0	-0.061	-0.061	1506608679
-9.808	-1.049	-0.636	0	0	-0.061	2.578	-8.843	0.068	0	0	0	2.981	9.685	1.023	0.061	0	0.122	-9.808	-1.049	-0.636	0	0	-0.061	1.753	9.618	1.197	0	0	-0.061	0.794	9.903	-0.912	0.061	-0.061	-0.061	1506608679
-9.793	-1.02	-0.644	0	0	-0.061	2.578	-8.843	0.068	0	-0.061	0.061	3.012	9.702	1.004	0	-0.061	0	-9.793	-1.02	-0.644	0	0	-0.061	1.76	9.628	1.212	0	0	-0.061	0.821	9.875	-0.86	0	0	-0.061	1506608679
-9.814	-0.976	-0.647	0	0	-0.061	2.622	-8.825	0.044	0	0	0.061	3.04	9.677	0.987	0	-0.061	-0.061	-9.814	-0.976	-0.647	0	0	-0.061	1.745	9.611	1.224	-0.061	-0.061	-0.061	0.851	9.88	-0.901	0	0	-0.061	1506608679
-9.843	-1.007	-0.634	-0.061	0	-0.061	2.668	-8.78	-0.048	0.061	0	0.122	3.052	9.664	0.962	0	-0.061	-0.061	-9.843	-1.007	-0.634	-0.061	0	-0.061	1.693	9.601	1.2	-0.061	-0.061	-0.061	0.877	9.892	-0.914	0	-0.061	-0.061	1506608679
-9.822	-1.007	-0.636	-0.061	0	-0.061	2.668	-8.78	-0.048	0.061	-0.061	0.122	3.068	9.666	0.928	-0.061	-0.061	-0.122	-9.822	-1.007	-0.636	-0.061	0	-0.061	1.702	9.616	1.207	-0.061	-0.122	-0.061	0.886	9.891	-0.87	0	0	-0.061	1506608679
-9.807	-1.022	-0.629	-0.061	0	-0.061	2.704	-8.801	-0.079	0.061	0	0.122	3.109	9.667	0.918	-0.061	-0.061	-0.122	-9.807	-1.022	-0.629	-0.061	0	-0.061	1.687	9.599	1.202	-0.061	-0.061	-0.061	0.886	9.891	-0.87	0	0	-0.061	1506608679
-9.808	-1.078	-0.639	-0.061	0	-0.061	2.735	-8.772	-0.106	0	0	0.061	3.109	9.667	0.918	0	-0.061	-0.122	-9.808	-1.078	-0.639	-0.061	0	-0.061	1.694	9.595	1.212	-0.061	-0.061	-0.061	0.817	9.881	-0.914	0.061	0	-0.061	1506608679
-9.784	-1.066	-0.646	-0.061	0	-0.061	2.76	-8.729	-0.066	0	0	0	3.179	9.648	0.9	0	-0.061	-0.122	-9.784	-1.066	-0.646	-0.061	0	-0.061	1.699	9.592	1.196	-0.061	-0.061	-0.061	0.822	9.885	-0.884	0	-0.061	-0.061	1506608679
-9.812	-1.08	-0.635	-0.061	-0.061	-0.061	2.772	-8.752	-0.048	0.061	0	-0.122	3.199	9.643	0.895	0	-0.061	-0.122	-9.812	-1.08	-0.635	-0.061	-0.061	-0.061	1.744	9.617	1.178	-0.061	-0.122	-0.061	0.822	9.885	-0.884	0	-0.061	-0.061	1506608679
-9.816	-1.053	-0.635	0	0	-0.061	2.767	-8.768	-0.018	0.122	0	-0.183	3.205	9.66	0.913	0	-0.061	-0.061	-9.816	-1.053	-0.635	0	0	-0.061	1.732	9.601	1.205	-0.061	0	-0.061	0.785	9.88	-0.915	-0.061	-0.061	-0.061	1506608679
-9.823	-1.068	-0.647	-0.061	0	-0.061	2.767	-8.746	0.029	0.183	0.122	-0.244	3.208	9.641	0.916	0	-0.061	0	-9.823	-1.068	-0.647	-0.061	0	-0.061	1.652	9.599	1.188	0	-0.061	-0.061	0.8	9.881	-0.933	0	-0.061	-0.061	1506608679
-9.804	-1.087	-0.63	0	0	-0.061	2.767	-8.77	0.135	0.183	0	-0.244	3.195	9.68	0.909	0	-0.061	0	-9.804	-1.087	-0.63	0	0	-0.061	1.681	9.665	1.197	0	-0.061	0	0.863	9.892	-0.874	0	0	-0.061	1506608679
-9.786	-1.065	-0.622	0	0	-0.061	2.822	-8.771	0.23	0.122	0.061	-0.183	3.211	9.717	0.907	0	-0.061	0	-9.786	-1.065	-0.622	0	0	-0.061	1.705	9.649	1.218	-0.061	0	-0.061	0.813	9.885	-0.883	0	0	-0.061	1506608679
-9.79	-1.059	-0.651	0	0	-0.061	2.822	-8.771	0.23	0.061	0.061	-0.244	3.163	9.683	0.925	0	-0.061	0	-9.79	-1.059	-0.651	0	0	-0.061	1.684	9.587	1.215	-0.061	0	0	0.778	9.896	-0.924	-0.061	0	0	1506608679
-9.804	-1.068	-0.66	0	0	-0.061	2.768	-8.731	0.234	0.061	0.061	-0.183	3.109	9.649	0.934	0	-0.061	0.061	-9.804	-1.068	-0.66	0	0	-0.061	1.687	9.581	1.207	0	0	0	0.778	9.896	-0.924	-0.061	-0.061	-0.061	1506608679
-9.804	-1.073	-0.651	0	0	0	2.743	-8.782	0.147	0	0	-0.122	3.083	9.658	0.93	-0.061	0	0.061	-9.804	-1.073	-0.651	0	0	0	1.707	9.615	1.2	0	0	0	0.846	9.892	-0.894	-0.061	0	-0.061	1506608679
-9.804	-1.043	-0.665	-0.061	0	0	2.743	-8.782	0.147	0	0	-0.061	3.106	9.666	0.914	-0.061	0	-0.061	-9.804	-1.043	-0.665	-0.061	0	0	1.695	9.606	1.22	0	0	0	0.807	9.878	-0.884	-0.061	0	0	1506608679
-9.811	-1.041	-0.689	0	0	0	2.74	-8.759	0.124	-0.061	0	-0.061	3.102	9.625	0.883	-0.061	0	-0.061	-9.811	-1.041	-0.689	0	0	0	1.647	9.572	1.244	-0.061	0	0	0.807	9.88	-0.95	-0.061	-0.061	0	1506608679
-9.804	-1.056	-0.701	-0.061	-0.061	0	2.714	-8.776	0.167	-0.061	0	-0.061	3.086	9.621	0.877	-0.061	0	-0.061	-9.804	-1.056	-0.701	-0.061	-0.061	0	1.656	9.591	1.225	0	-0.061	0	0.861	9.877	-0.944	0	-0.061	-0.061	1506608679
-9.795	-1.062	-0.676	-0.061	-0.061	0	2.714	-8.776	0.167	-0.061	-0.061	0	3.106	9.643	0.87	-0.061	-0.061	0	-9.795	-1.062	-0.676	-0.061	-0.061	0	1.712	9.612	1.207	0	-0.061	0	0.834	9.879	-0.912	0	0	-0.061	1506608679
-9.788	-1.092	-0.672	-0.061	0	0	2.747	-8.78	0.188	-0.061	-0.061	0	3.134	9.648	0.879	0	0	-0.061	-9.788	-1.092	-0.672	-0.061	0	0	1.719	9.592	1.218	0	0	-0.061	0.797	9.878	-0.94	-0.061	0	0	1506608679
-9.801	-1.071	-0.67	-0.061	0	0	2.778	-8.772	0.236	-0.061	0	0	3.162	9.631	0.894	0	0	-0.061	-9.801	-1.071	-0.67	-0.061	0	0	1.675	9.588	1.201	0	-0.061	-0.061	0.81	9.887	-0.927	0	0	0	1506608679
-9.8	-1.062	-0.652	-0.061	-0.061	0	2.778	-8.772	0.236	-0.061	-0.061	0.061	3.151	9.641	0.89	0	0	-0.061	-9.8	-1.062	-0.652	-0.061	-0.061	0	1.675	9.588	1.201	0	-0.061	-0.061	0.796	9.877	-0.937	0	0	0	1506608680
-9.807	-1.081	-0.678	-0.061	-0.061	0	2.793	-8.788	0.237	0	-0.061	0	3.181	9.652	0.896	0	0	-0.061	-9.807	-1.081	-0.678	-0.061	-0.061	0	1.675	9.588	1.201	0	-0.061	-0.061	0.809	9.879	-0.928	0	0	0	1506608680
-9.796	-1.067	-0.678	-0.061	0	0	2.827	-8.772	0.236	0	-0.061	0	3.198	9.664	0.889	0	0	-0.061	-9.796	-1.067	-0.678	-0.061	0	0	1.682	9.628	1.181	0	0	0	0.835	9.885	-0.944	0	0	0	1506608680
-9.808	-1.061	-0.672	-0.061	0	0	2.814	-8.746	0.227	0	-0.061	0	3.189	9.665	0.898	0	0	0	-9.808	-1.061	-0.672	-0.061	0	0	1.708	9.636	1.152	0	0	0	0.788	9.896	-0.92	0	0	0	1506608680
-9.81	-1.073	-0.681	-0.061	0	0	2.792	-8.744	0.193	0	-0.061	0	3.183	9.679	0.883	0	0	0	-9.81	-1.073	-0.681	-0.061	0	0	1.678	9.639	1.162	0	0.061	0	0.817	9.886	-0.946	-0.061	0	0	1506608680
-9.799	-1.064	-0.685	-0.061	0	0	2.821	-8.714	0.15	0	-0.061	-0.061	3.173	9.679	0.897	0	0	0	-9.799	-1.064	-0.685	-0.061	0	0	1.66	9.639	1.162	0	0	0	0.824	9.902	-0.896	0	0	0	1506608680
-9.822	-1.018	-0.676	-0.061	-0.061	0	2.821	-8.714	0.15	-0.061	-0.061	-0.061	3.149	9.678	0.888	-0.061	0	0	-9.822	-1.018	-0.676	-0.061	-0.061	0	1.662	9.624	1.164	-0.061	0	0	0.812	9.887	-0.95	-0.061	0	0	1506608680
-9.866	-1.02	-0.571	0.061	-0.427	-0.061	2.818	-8.721	0.133	0	-0.061	-0.061	3.102	9.671	0.874	-0.061	0	0	-9.866	-1.02	-0.571	0.061	-0.427	-0.061	1.725	9.643	1.134	0	-0.061	0	0.806	9.868	-0.909	0	-0.061	0	1506608680
-9.726	-0.944	-0.614	0.122	-0.366	-0.122	2.806	-8.697	0.183	-0.061	-0.061	-0.061	3.089	9.655	0.902	-0.061	0	0	-9.726	-0.944	-0.614	0.122	-0.366	-0.122	1.702	9.592	1.126	-0.061	0	0	0.575	9.747	-0.922	0.061	-0.061	-0.061	1506608680
-9.723	-0.957	-0.767	0.061	-0.244	-0.244	2.76	-8.69	0.203	-0.061	-0.122	-0.061	3.102	9.701	0.902	-0.061	0	-0.061	-9.723	-0.957	-0.767	0.061	-0.244	-0.244	1.799	9.842	1.013	-0.061	-0.061	0	0.762	9.726	-1.349	0.305	-0.183	-0.244	1506608680
-9.726	-0.912	-0.908	-0.183	-0.244	-0.427	2.785	-8.857	0.211	-0.061	-0.183	-0.061	3.206	9.905	0.926	-0.061	0	-0.061	-9.726	-0.912	-0.908	-0.183	-0.244	-0.427	1.983	9.847	0.885	-0.183	-0.244	0	0.762	9.726	-1.349	0.427	-0.183	-0.427	1506608680
-9.958	-0.976	-1.018	-0.305	-0.061	-0.549	2.786	-8.764	0.297	-0.122	-0.427	-0.122	3.397	9.713	0.975	-0.061	-0.061	-0.183	-9.958	-0.976	-1.018	-0.305	-0.061	-0.549	2.293	9.672	0.654	-0.366	-0.061	0	0.652	9.829	-1.605	0.488	0.061	-0.488	1506608680
-10.034	-0.721	-1.209	-0.427	0	-0.671	2.699	-8.842	0.482	-0.061	-0.732	-0.305	3.552	9.57	1.041	0	0.061	-0.366	-10.034	-0.721	-1.209	-0.427	0	-0.671	2.61	9.713	0.27	-0.366	0.183	-0.183	0.604	9.948	-1.763	0.305	-0.122	-0.61	1506608680
-9.869	-0.249	-1.488	-0.366	-0.122	-0.61	2.586	-9.014	0.656	0.061	-1.038	-0.549	3.636	9.494	0.971	-0.061	0.244	-0.671	-9.869	-0.249	-1.488	-0.366	-0.122	-0.61	2.829	9.609	0.163	-0.366	0.427	-0.305	0.69	10.006	-1.794	0.244	-0.183	-0.671	1506608680
-9.761	-0.057	-1.544	-0.732	-0.183	-0.61	2.395	-8.987	0.687	0.183	-1.587	-0.671	3.72	9.198	0.88	-0.061	0.244	-0.671	-9.761	-0.057	-1.544	-0.732	-0.183	-0.61	2.902	9.319	0.073	-0.427	0.671	-0.488	1.33	9.878	-1.693	0.122	-0.366	-0.793	1506608680
-9.822	-0.189	-1.438	-1.099	-0.305	-0.488	2.364	-8.709	0.763	0.122	-1.587	-0.61	3.939	8.955	0.898	0.122	0.183	-0.916	-9.822	-0.189	-1.438	-1.099	-0.305	-0.488	2.463	9.193	-0.013	-0.549	1.099	-0.488	2.126	9.769	-1.372	-0.061	-0.244	-0.854	1506608680
-9.829	-0.755	-1.347	-1.404	-0.488	-0.305	2.357	-8.463	0.859	0.061	-1.343	-0.366	4.065	9.05	0.934	0.183	0.977	-1.221	-9.829	-0.755	-1.347	-1.404	-0.488	-0.305	1.855	9.253	0.287	-0.549	1.038	-0.366	2.967	10.02	-0.553	-0.366	0.366	-0.671	1506608680
-9.558	-1.449	-0.849	-1.16	-0.61	0	2.389	-8.459	0.932	0	-1.465	0.061	3.959	9.338	0.947	0.183	0.977	-1.221	-9.558	-1.449	-0.849	-1.16	-0.61	0	1.499	9.472	0.882	-0.427	0.793	-0.305	3.138	10.092	0.444	-0.916	1.343	-0.122	1506608680
-9.976	-2.09	0.464	-0.366	-0.977	0.366	2.859	-8.587	0.891	0.061	-1.282	0.488	4.029	9.588	1.032	-0.061	0.366	-0.488	-9.976	-2.09	0.464	-0.366	-0.977	0.366	1.054	9.337	1.608	-0.305	0.793	-0.183	2.873	10.115	0.841	-2.38	1.953	1.038	1506608680
-10.873	-2.012	0.906	0.427	-1.77	0.305	3.646	-8.565	0.804	0.061	-0.916	0.732	3.898	9.52	1.268	-0.183	0.061	0.427	-10.873	-2.012	0.906	0.427	-1.77	0.305	0.452	9.033	2.296	-0.244	0.427	0.183	2.938	11.492	1.37	-4.028	1.526	2.136	1506608680
-10.667	-1.523	1.174	0.549	-0.977	0.122	4.295	-8.524	0.431	0.305	-1.343	0.549	3.535	9.841	1.298	-0.183	0.061	0.427	-10.667	-1.523	1.174	0.549	-0.977	0.122	0.837	9.775	2.537	0.427	0.305	0.122	1.518	11.643	0.664	-3.174	0.854	2.869	1506608680
-10.068	-1.186	0.994	0.671	-1.038	0.122	5.319	-8.553	-0.048	0.366	-0.61	0.61	3.028	10.679	1.327	-1.16	-1.099	1.587	-10.068	-1.186	0.994	0.671	-1.038	0.122	1.504	10.404	2.675	0.854	0.305	-0.183	0.952	10.936	0.117	-2.38	3.967	3.723	1506608680
-8.93	-0.589	0.921	0.671	-0.427	0.122	5.841	-8.221	-0.502	0.244	0.671	0.732	2.68	10.801	1.542	-1.282	-1.587	1.587	-8.93	-0.589	0.921	0.671	-0.427	0.122	1.361	10.036	2.504	0.549	-0.244	-0.122	1.628	9.392	0.389	-2.563	1.648	2.991	1506608680
-8.693	-0.146	0.857	0.488	-0.305	0	6.064	-7.571	-0.712	-0.061	0.61	0.366	2.434	10.113	1.993	-1.282	-1.587	1.587	-8.693	-0.146	0.857	0.488	-0.305	0	1.29	9.182	2.482	-0.061	-0.977	0.061	1.993	8.75	0.852	-1.221	1.892	2.686	1506608680
-8.801	-0.147	0.908	0.366	0	0	6.258	-6.977	-0.752	-0.244	0.916	-0.366	2.164	9.418	2.31	-0.488	-0.793	1.77	-8.801	-0.147	0.908	0.366	0	0	1.755	8.807	2.237	-0.732	-1.404	-0.061	1.827	8.265	1.224	-0.793	2.747	1.953	1506608680
-8.811	-0.145	1.13	0.366	0.366	0.061	6.016	-6.973	-0.758	-0.305	1.099	-0.916	1.701	9.081	2.281	-0.305	-0.916	1.526	-8.811	-0.145	1.13	0.366	0.366	0.061	2.334	8.987	1.976	-0.793	-1.587	-0.427	1.827	8.265	1.224	-0.488	2.991	1.526	1506608681
-8.929	0.147	1.324	0.61	0.977	0.183	5.69	-7.532	-0.841	-0.305	0.916	-1.465	1.525	8.971	2.151	-0.305	-0.916	1.526	-8.929	0.147	1.324	0.61	0.977	0.183	2.65	9.058	1.915	-0.732	-1.709	-0.549	1.542	7.49	2.486	-0.183	1.831	1.038	1506608681
-9.392	0.367	1.223	0.427	0.916	0.305	5.289	-8.014	-0.855	-0.366	0.793	-1.892	1.842	8.698	2.149	-0.183	-1.221	0.732	-9.392	0.367	1.223	0.427	0.916	0.305	2.787	8.833	1.993	-0.671	-1.465	-0.671	2.457	7.459	2.796	0.122	0.427	0.732	1506608681
-9.892	0.345	0.973	0.305	0.732	0.244	4.728	-8.201	-0.756	-0.427	0.732	-2.075	-19.093	-24.455	26.044	0.061	-1.16	-0.366	-9.892	0.345	0.973	0.305	0.732	0.244	2.893	8.856	2.145	-0.732	-1.404	-0.854	3.466	8.19	2.692	1.282	-0.61	0.549	1506608681
-10.359	0.501	0.992	0.061	0.671	0.061	4.176	-8.284	-0.567	-0.305	0.61	-1.892	3.667	9.338	2.414	0.122	-0.916	-1.77	-10.359	0.501	0.992	0.061	0.671	0.061	2.85	9.232	2.196	-0.732	-1.465	-0.854	4.156	8.946	2.686	1.526	-1.343	0.061	1506608681
-11.289	0.807	1.328	-0.183	0.488	-0.122	3.673	-8.648	-0.42	0	0.305	-1.465	4.173	9.956	2.5	0.122	-0.793	-1.77	-11.289	0.807	1.328	-0.183	0.488	-0.122	2.871	9.738	2.241	-0.671	-1.648	-0.732	4.765	9.557	3.765	0.549	-1.038	-0.122	1506608681
-12.44	0.403	1.379	-0.488	0.183	-0.244	3.309	-9.251	-0.382	0.183	-0.061	-0.854	4.505	10.494	2.425	0.122	-0.793	-1.892	-12.44	0.403	1.379	-0.488	0.183	-0.244	3.277	10.308	2.306	-0.488	-1.648	-0.854	4.139	10.067	3.851	0.122	-0.305	-0.183	1506608681
-11.756	-0.248	1.298	-0.244	0.366	-0.244	3.071	-9.709	-0.453	0.183	-0.122	0.061	4.871	10.987	2.32	0.122	-1.099	-1.831	-11.756	-0.248	1.298	-0.244	0.366	-0.244	3.493	10.901	2.277	-0.427	-1.404	-0.854	2.888	10.08	2.937	0.61	0	-0.854	1506608681
-10.779	-0.718	0.836	0.122	0.793	-0.061	2.863	-9.991	-0.438	0.183	0	1.099	5.19	11.145	2.317	0.244	-0.977	-1.892	-10.779	-0.718	0.836	0.122	0.793	-0.061	3.448	11.173	2.402	-0.183	-0.977	-0.854	4.177	10.941	2.345	0.854	-2.014	-0.793	1506608681
-9.199	-1.178	0.232	0.244	0.793	-0.183	2.777	-9.982	-0.361	0.122	0.305	2.014	5.501	10.896	2.436	0.549	-0.427	-1.77	-9.199	-1.178	0.232	0.244	0.793	-0.183	2.833	10.878	2.53	-0.061	-0.366	-0.549	4.177	10.941	2.345	0.671	-1.038	-0.61	1506608681
-8.96	-1.983	-0.72	0.854	0.549	-0.244	2.699	-9.904	-0.179	0.366	0.366	2.747	5.45	9.853	2.649	0.793	0.244	-1.343	-8.96	-1.983	-0.72	0.854	0.549	-0.244	1.748	9.897	2.507	-0.061	-0.183	-0.122	0.865	8.899	-0.723	0.671	-4.211	-1.282	1506608681
-9.299	-2.431	-1.25	0.977	0	-0.244	2.631	-9.025	0.063	0.61	-0.061	2.808	4.771	8.678	2.472	0.793	0.916	-0.305	-9.299	-2.431	-1.25	0.977	0	-0.244	0.666	8.339	2.01	-0.366	-0.061	0.427	3.185	9.703	-1.717	3.113	-4.944	-1.465	1506608681
-9.107	-2.596	-1.073	1.038	0.427	0.122	2.625	-7.891	0.072	0.793	-0.977	2.258	3.99	8.606	1.726	0.366	1.038	1.038	-9.107	-2.596	-1.073	1.038	0.427	0.122	-0.142	7.787	1.264	-0.549	0.183	1.16	3.185	9.703	-1.717	2.319	-2.38	-1.77	1506608681
-9.382	-1.987	-1.205	1.16	0.854	0.427	2.732	-7.899	-0.085	0.61	-1.16	1.709	3.99	8.606	1.726	-0.732	0.671	1.648	-9.382	-1.987	-1.205	1.16	0.854	0.427	-0.142	7.787	1.264	-0.549	0.183	1.16	1.729	9.835	-0.813	1.587	-0.854	-1.587	1506608681
-9.521	-1.273	-1.564	0.916	0.427	0.122	2.974	-8.62	0	0	-0.793	1.343	4.149	10.257	-0.39	-2.075	0.183	1.465	-9.521	-1.273	-1.564	0.916	0.427	0.122	0.188	9.755	1.098	1.526	1.526	1.465	0.674	9.629	-0.998	1.526	-3.174	-1.343	1506608681
-9.14	-1.036	-1.426	0.671	0.366	-0.183	3.206	-8.886	0.409	-0.427	0	0.916	4.266	9.554	-0.949	-2.869	-0.366	1.526	-9.14	-1.036	-1.426	0.671	0.366	-0.183	0.559	9.936	1.327	1.648	0.793	1.282	1.565	9.69	-2.402	0.854	-2.747	-1.404	1506608681
-9.162	-1.092	-1.37	0.427	0.183	-0.305	3.082	-8.26	0.835	-0.427	0.366	0.305	4.028	8.757	-0.802	-2.258	-0.793	2.441	-9.162	-1.092	-1.37	0.427	0.183	-0.305	0.97	9.345	1.249	0.793	0.366	1.099	1.565	9.324	-2.055	0.732	-1.221	-1.587	1506608681
-9.247	-1.099	-1.355	0.427	0	-0.488	2.768	-7.683	1.066	-0.305	-0.244	-0.305	3.752	8.521	-0.61	-0.61	-0.854	3.479	-9.247	-1.099	-1.355	0.427	0	-0.488	1.401	8.983	0.817	0.244	0.427	0.793	1.565	9.324	-2.055	0.61	-1.16	-1.526	1506608681
-9.318	-0.717	-1.443	0.122	-0.366	-0.488	2.683	-7.651	1.182	-0.305	-0.244	-0.305	3.381	8.306	-0.364	0.366	-0.122	3.418	-9.318	-0.717	-1.443	0.122	-0.366	-0.488	1.688	8.909	0.423	0.244	0.671	0.427	1.602	9.329	-1.672	0.366	-1.465	-1.343	1506608681
-9.35	-0.562	-1.43	-0.183	-0.366	-0.427	2.539	-7.757	1.098	-0.183	-0.061	-0.549	3.055	8.187	-0.161	0.488	0.488	2.625	-9.35	-0.562	-1.43	-0.183	-0.366	-0.427	1.753	8.979	0.228	0.427	1.038	0.122	1.29	9.256	-1.725	0.305	-1.16	-1.221	1506608681
-10.103	-0.873	-1.495	-0.061	-0.488	-0.427	2.382	-7.901	0.998	-0.244	-0.122	-0.61	3.17	8.157	0.164	0.427	0.427	1.587	-10.103	-0.873	-1.495	-0.061	-0.488	-0.427	1.707	9.142	0.318	0.61	1.038	-0.122	1.29	9.256	-1.725	0.122	-0.916	-1.221	1506608681
-10.086	-0.668	-1.372	0.366	-0.61	-0.244	2.144	-8.44	0.858	-0.244	-0.366	-0.549	3.248	8.599	0.39	0.732	0.427	0	-10.086	-0.668	-1.372	0.366	-0.61	-0.244	1.656	9.484	0.48	0.427	0.793	-0.122	1.182	10.277	-1.584	-0.488	-1.587	-1.221	1506608681
-9.915	0.324	-1.885	-0.061	-0.244	0.183	2.389	-9.262	0.742	-0.305	-0.549	0.183	4.014	9.847	1.27	0.671	0.549	-1.404	-9.915	0.324	-1.885	-0.061	-0.244	0.183	2.036	10.874	0.715	0	-0.305	-0.61	1.997	9.886	-2.322	-1.282	-1.099	-1.16	1506608681
-10.768	-0.63	-1.702	-0.183	-0.732	0.549	2.389	-9.262	0.742	-0.305	-0.549	0.183	4.181	9.745	1.881	0.671	0.549	-1.404	-10.768	-0.63	-1.702	-0.183	-0.732	0.549	1.698	10.378	1.087	-0.488	-1.221	-0.427	1.997	9.886	-2.322	-1.282	-1.099	-1.16	1506608681
-11.203	-2.043	-0.781	-0.977	0	0.732	2.704	-9.062	0.685	-0.305	-0.366	0.183	4.168	10.647	2.283	0.854	0.732	-1.648	-11.203	-2.043	-0.781	-0.977	0	0.732	1.698	10.609	1.014	-1.16	-1.587	0.244	3.268	11.312	-0.3	-1.465	-0.854	-0.854	1506608682
-10.324	-3.642	-0.54	-1.16	0.549	0.793	3.015	-10.066	0.482	-0.244	-0.183	0.549	4.193	11.671	2.061	0.671	0.549	-2.075	-10.324	-3.642	-0.54	-1.16	0.549	0.793	2.283	11.481	1.693	-0.61	-0.549	0	3.268	11.312	-0.3	-3.052	-0.793	0.793	1506608682
-10.09	-3.718	0.402	0.732	0.122	1.404	3.746	-11.39	0.246	-0.244	0.183	1.099	4.298	10.204	1.914	-0.427	-0.244	-1.77	-10.09	-3.718	0.402	0.732	0.122	1.404	2.009	10.414	2.71	-0.305	-0.305	-0.671	3.183	11.111	0.925	-4.944	-0.244	3.296	1506608682
-10.416	-2.415	0.392	0.854	-0.183	1.221	4.505	-10.142	0.109	-0.244	1.221	0.305	3.987	9.019	1.735	-0.427	-0.244	-1.77	-10.416	-2.415	0.392	0.854	-0.183	1.221	0.324	8.348	3.273	-1.038	0	-0.122	0.889	12.014	-0.776	-3.418	0.793	5.188	1506608682
-9.61	-2.182	0.398	-0.061	-0.549	0.427	4.393	-8.955	0.092	-0.122	2.075	-1.282	3.254	10.183	1.052	0	0	-0.244	-9.61	-2.182	0.398	-0.061	-0.549	0.427	-0.324	9.01	2.926	-0.61	0.061	0.488	0.889	12.014	-0.776	-1.953	2.686	4.639	1506608682
-9.359	-1.425	0.441	-0.122	-0.366	0.488	3.612	-9.842	-0.202	0.366	2.075	-1.648	2.968	10.178	0.555	-0.732	-0.671	0.305	-9.359	-1.425	0.441	-0.122	-0.366	0.488	0.412	10.201	2.69	0.366	-0.977	-0.183	-0.187	11.267	-0.382	-1.709	1.404	4.395	1506608682
-9.113	-0.687	0.366	-0.854	-0.732	0	3.031	-9.546	-0.541	0.61	1.465	-1.831	2.912	8.819	0.402	-1.343	-1.77	0.305	-9.113	-0.687	0.366	-0.854	-0.732	0	0.897	9.039	2.981	0.183	-0.916	-0.366	1.288	9.916	0.295	-0.549	2.686	4.272	1506608682
-8.269	-0.721	0.419	-1.099	-0.122	-0.122	2.791	-8.221	-0.69	0.61	1.16	-2.319	2.997	8.592	0.67	-0.549	-2.075	0.854	-8.269	-0.721	0.419	-1.099	-0.122	-0.122	1.315	8.592	2.728	-0.305	-0.732	-0.244	1.288	9.916	0.295	-0.061	4.639	3.662	1506608682
-8.303	-0.976	0.536	-0.366	0.488	0.183	2.487	-7.89	-0.745	0.671	1.282	-2.258	2.726	8.646	1.068	0.793	0.183	0.61	-8.303	-0.976	0.536	-0.366	0.488	0.183	1.678	8.716	2.59	-0.244	-0.549	-0.488	-0.243	8.71	0.221	0.488	5.127	2.502	1506608682
-8.625	-0.702	0.351	-0.366	0.244	0.122	2.089	-7.842	-0.84	0.854	0.671	-1.953	2.308	8.336	1.402	0.793	0.183	0.61	-8.625	-0.702	0.351	-0.366	0.244	0.122	1.767	8.37	2.448	-0.061	-0.671	-0.671	0.42	7.931	1.026	0.854	2.808	1.526	1506608682
-8.672	-0.183	0.278	-0.305	0.61	0.122	1.975	-7.764	-0.981	0.977	-0.061	-1.465	2.534	8.192	1.906	0.671	-0.366	0.244	-8.672	-0.183	0.278	-0.305	0.61	0.122	1.94	8.148	2.248	0.061	-0.61	-0.671	0.42	7.931	1.026	2.808	1.282	0.977	1506608682
-9.918	0.078	0.166	-0.061	0.793	0.427	1.999	-7.782	-1.156	0.977	-0.305	-1.038	2.932	8.531	2.151	0.671	0.244	-0.854	-9.918	0.078	0.166	-0.061	0.793	0.427	2.227	8.347	2.231	0.122	-0.183	-0.549	1.375	7.855	1.65	2.625	0.061	0.305	1506608682
-10.649	-0.118	-0.017	-0.305	0.244	0.427	2.019	-8.079	-1.274	0.671	-0.488	-0.61	3.364	9.136	2.229	0.671	0.244	-0.854	-10.649	-0.118	-0.017	-0.305	0.244	0.427	2.113	8.88	2.212	0.122	-0.183	-0.549	4.09	9.594	2.693	1.648	0.549	-0.977	1506608682
-11.202	0.703	0.584	-0.793	0.061	0.549	2.043	-8.594	-1.28	0.244	-0.427	-0.122	3.72	9.719	2.067	0.61	0.427	-1.16	-11.202	0.703	0.584	-0.793	0.061	0.549	1.786	9.381	2.251	0.183	-0.366	-0.183	4.09	9.594	2.693	0.793	0.854	-1.282	1506608682
-12.417	-0.522	0.372	-1.038	-0.366	0.244	2.048	-9.007	-1.025	-0.122	-0.427	0.488	3.869	10.415	1.629	0.244	-0.427	-0.793	-12.417	-0.522	0.372	-1.038	-0.366	0.244	1.835	10.05	2.279	0.183	-0.488	-0.183	7.098	10.529	3.825	-1.404	1.038	0.732	1506608682
-11.511	-2.602	-0.12	0.61	-0.122	0	2.095	-9.379	-0.601	-0.305	-0.366	1.099	4.256	11.739	1.264	0.244	-0.427	-0.793	-11.511	-2.602	-0.12	0.61	-0.122	0	2.05	11.463	2.053	0.305	-0.366	-0.122	0.115	11.008	1.061	-0.366	-1.709	-0.366	1506608682
-10.543	-2.217	0.038	1.282	-0.061	0.061	2.131	-10.294	-0.252	-0.366	-0.549	1.77	4.637	12.398	1.062	0.122	-0.427	-1.099	-10.543	-2.217	0.038	1.282	-0.061	0.061	2.066	12.483	1.93	0.488	-0.122	-0.183	0.115	11.008	1.061	2.136	-0.732	-0.854	1506608682
-9.945	-1.438	-0.877	0.61	0.244	-0.61	2.316	-10.818	0.02	-0.427	-0.732	2.38	4.661	11.541	0.945	0.244	0.061	-0.366	-9.945	-1.438	-0.877	0.61	0.244	-0.61	1.325	11.829	1.986	0.061	0.183	-0.183	1.549	11.756	1.93	-0.793	-4.7	-0.061	1506608682
-9.353	-1.779	-1.689	-0.244	-0.244	-0.916	2.651	-9.975	0.471	-0.671	-0.488	2.441	4	10.115	0.731	0.244	0.061	-0.366	-9.353	-1.779	-1.689	-0.244	-0.244	-0.916	0.51	10.33	1.597	-0.854	-0.183	0	2.649	9.841	-2.773	1.892	-4.517	-1.221	1506608682
-9.418	-2.298	-1.379	-0.244	-0.061	-0.549	2.99	-8.691	1.06	-0.732	0.061	1.953	3.109	9.452	0.311	0.061	0.183	0.854	-9.418	-2.298	-1.379	-0.244	-0.061	-0.549	0.307	9.433	1.237	-1.221	-0.122	0.061	2.649	9.841	-2.773	1.465	-0.244	-1.465	1506608682
-9.219	-2.195	-1.282	0.122	0.183	-0.488	2.806	-8.36	1.158	-0.549	-0.122	1.099	2.865	9.647	-0.232	-0.366	-0.366	1.099	-9.219	-2.195	-1.282	0.122	0.183	-0.488	0.166	9.664	1.139	-0.793	0.793	0.183	1.829	9.72	-1.056	0.977	0.427	-1.404	1506608682
-9.324	-1.956	-1.29	0.61	0.366	-0.671	2.566	-8.952	1.102	-0.305	-0.793	0.427	2.768	9.708	-0.878	-0.732	-0.183	0.366	-9.324	-1.956	-1.29	0.61	0.366	-0.671	-0.309	9.863	1.394	-0.183	1.282	0.244	1.785	9.617	-1.371	1.099	-0.732	-1.16	1506608682
-9.528	-1.458	-1.359	0.671	0.244	-0.61	2.549	-9.228	0.949	-0.244	-0.732	0	2.546	9.278	-1.268	-0.977	0.427	-0.122	-9.528	-1.458	-1.359	0.671	0.244	-0.61	-0.309	9.863	1.394	-0.183	1.282	0.244	1.785	9.617	-1.371	1.465	-1.465	-0.977	1506608682
-9.546	-1.189	-1.581	0.305	0	-0.61	2.367	-8.719	0.863	-0.305	-0.488	-0.305	2.475	9.015	-1.272	-0.061	-0.305	0.488	-9.546	-1.189	-1.581	0.305	0	-0.61	-0.841	9.188	1.812	-0.366	0.244	0	1.968	9.564	-1.58	0.916	-0.916	-1.099	1506608682
-9.44	-1.619	-1.737	0.305	-0.183	-0.671	2.201	-8.307	0.811	-0.366	-0.183	-0.366	2.385	9.134	-1.19	-0.061	-0.305	0.488	-9.44	-1.619	-1.737	0.305	-0.183	-0.671	-0.849	9.197	1.8	-0.366	-0.183	-0.122	2.48	9.601	-1.407	1.038	-0.488	-1.221	1506608682
-9.459	-1.954	-1.53	0.488	-0.305	-0.366	1.932	-8.378	0.766	-0.366	-0.183	-0.366	2.256	9.097	-0.912	0.061	-0.427	0.549	-9.459	-1.954	-1.53	0.488	-0.305	-0.366	-0.61	9.302	1.546	-0.183	-0.427	-0.305	2.48	9.601	-1.407	0.549	-0.122	-1.038	1506608683
-9.676	-2.066	-1.339	1.038	-0.305	-0.122	1.727	-8.439	0.737	-0.488	0.122	0.305	2.382	8.927	-0.666	-0.183	-1.038	0.061	-9.676	-2.066	-1.339	1.038	-0.305	-0.122	-0.441	9.153	1.451	-0.061	-0.366	-0.427	2.388	9.676	-1.487	-0.122	-0.122	-0.549	1506608683
-9.643	-1.861	-1.264	1.587	-0.305	-0.122	1.732	-8.342	0.78	-0.671	0.61	0.61	2.736	9.243	-0.481	-0.183	-1.038	0.061	-9.643	-1.861	-1.264	1.587	-0.305	-0.122	-0.48	9.314	1.525	0.122	-0.183	-0.305	1.279	9.705	-1.724	-0.366	-0.732	-0.244	1506608683
-9.56	-1.253	-1.459	1.404	-0.305	-0.244	1.732	-8.342	0.78	-0.671	0.61	0.61	3.013	9.677	-0.406	-0.305	-0.854	-0.305	-9.56	-1.253	-1.459	1.404	-0.305	-0.244	-0.479	9.794	1.437	0.183	-0.427	-0.183	1.279	9.705	-1.724	-0.488	-1.282	-0.366	1506608683
-9.698	-0.979	-1.583	0.793	-0.061	-0.305	1.772	-8.611	0.855	-0.671	0.61	0.61	3.226	9.899	-0.322	-0.366	-1.099	-0.427	-9.698	-0.979	-1.583	0.793	-0.061	-0.305	-0.041	10.188	1.426	0.061	-0.854	-0.244	1.599	9.57	-2.139	-0.427	-1.465	-0.549	1506608683
-9.817	-1.098	-1.511	0.366	-0.122	-0.183	1.656	-9.087	0.804	-0.732	1.221	0.732	3.226	9.899	-0.322	-0.366	-1.099	-0.427	-9.817	-1.098	-1.511	0.366	-0.122	-0.183	0.53	10.411	1.426	-0.122	-0.977	-0.305	1.939	9.556	-2.14	-0.183	-1.221	-0.671	1506608683
-9.771	-1.262	-1.415	0.366	-0.122	0.061	1.677	-9.369	0.647	-0.488	0.854	0.488	3.743	9.86	0.343	-0.244	-1.038	-0.488	-9.771	-1.262	-1.415	0.366	-0.122	0.061	0.836	10.264	1.352	-0.366	-1.16	-0.366	1.785	9.703	-2.224	-0.366	-0.732	-0.793	1506608683
-9.463	-1.395	-1.238	0.183	-0.061	0.061	1.723	-9.432	0.409	-0.244	0.427	0.122	3.955	9.659	0.707	-0.183	-0.305	-0.732	-9.463	-1.395	-1.238	0.183	-0.061	0.061	0.993	9.983	1.403	-0.549	-0.977	-0.122	1.887	9.824	-1.992	-0.427	-0.916	-0.732	1506608683
-9.784	-1.999	-0.906	0	0	0	1.729	-9.497	-0.012	-0.244	0.061	-0.244	4.096	9.589	0.927	-0.183	-0.305	-0.732	-9.784	-1.999	-0.906	0	0	0	0.995	9.676	1.662	-0.549	-0.61	0	2.623	9.634	-1.116	-0.793	-0.854	-0.488	1506608683
-10.092	-2.834	-0.309	0.122	-0.366	-0.061	1.829	-9.378	-0.28	-0.427	0.366	-0.366	4.009	9.637	0.935	-0.366	0.061	-0.61	-10.092	-2.834	-0.309	0.122	-0.366	-0.061	1.044	9.601	2.048	-0.244	-0.366	-0.061	2.623	9.634	-1.116	-1.343	-0.305	0.061	1506608683
-9.904	-2.792	0.553	0.244	-0.793	-0.122	1.833	-9.408	-0.524	-0.366	0.671	-0.366	3.95	9.455	0.98	-0.671	-0.305	-0.244	-9.904	-2.792	0.553	0.244	-0.793	-0.122	1.135	9.424	2.427	-0.122	-0.122	-0.122	2.328	10.234	-0.361	-1.892	0.854	0.916	1506608683
-9.58	-1.922	1.11	0	-0.61	-0.732	1.805	-9.32	-0.894	-0.244	0.488	-0.366	3.95	9.455	0.98	-0.61	-0.854	0.305	-9.58	-1.922	1.11	0	-0.61	-0.732	1.201	9.241	3.01	-0.122	0.305	-0.244	2.025	10.557	0.654	-2.258	2.075	1.526	1506608683
-10.496	-1.778	0.863	-0.061	-0.916	-0.916	1.881	-8.977	-1.062	-0.366	0.61	-0.366	3.371	9.653	0.952	-0.366	-0.549	0.793	-10.496	-1.778	0.863	-0.061	-0.916	-0.916	1.141	9.343	3.502	-0.122	0.61	-0.244	0.83	10.469	0.397	-2.075	1.465	2.014	1506608683
-9.607	-1.887	1.225	-0.122	-0.488	-0.732	1.873	-8.861	-1.081	-0.305	0.793	-0.122	2.927	10.052	1.073	-0.122	-0.427	1.221	-9.607	-1.887	1.225	-0.122	-0.488	-0.732	1.114	9.782	3.481	-0.122	0.61	-0.244	-0.087	10.768	-0.809	-1.038	1.221	1.282	1506608683
-8.939	-1.477	1.391	0.061	0	-0.366	1.756	-9.277	-1.451	0.183	0.244	0.061	2.728	9.61	1.468	-0.061	-0.549	1.038	-8.939	-1.477	1.391	0.061	0	-0.366	0.925	9.472	3.45	0.427	0.366	-0.305	0.128	9.001	-0.421	0	1.343	0.427	1506608683
-8.618	-1.002	1.065	0	0.427	-0.122	1.838	-8.812	-1.765	0.244	-0.427	-0.244	2.524	9.21	1.72	0.366	-0.122	0.793	-8.618	-1.002	1.065	0	0.427	-0.122	0.743	8.807	3.432	0.183	0.549	-0.122	0.128	9.001	-0.421	1.221	1.587	-0.366	1506608683
-8.965	-1.086	0.752	-0.366	0.427	-0.122	1.989	-8.197	-1.73	0	-0.427	-0.488	2.285	9.378	1.692	0.305	0.488	0.549	-8.965	-1.086	0.752	-0.366	0.427	-0.122	0.646	8.772	3.444	0.183	0.793	0	0.534	8.756	0.531	1.648	1.221	-0.793	1506608683
-10.359	-1.721	0.79	-0.427	0.549	0.183	2.021	-8.385	-1.632	0.244	-0.183	-0.61	2.452	9.668	1.567	0.305	0.488	0.549	-10.359	-1.721	0.79	-0.427	0.549	0.183	0.652	9.281	3.303	0.488	0.61	0.061	0.549	9.591	1.745	1.709	-0.122	-1.038	1506608683
-10.447	-2.287	0.428	-0.427	0.427	-0.061	2.18	-8.943	-1.536	0.671	-1.038	-0.854	3.096	10.29	1.565	0.244	0.427	0.122	-10.447	-2.287	0.428	-0.427	0.427	-0.061	0.679	10.036	3.011	0.549	0.549	0.122	0.549	9.591	1.745	0.488	-2.502	-1.038	1506608683
-9.796	-1.767	0.27	-0.61	0.61	-0.122	2.814	-9.613	-1.416	0.732	-2.014	-1.282	4.341	10.575	1.808	0.427	0.549	-0.122	-9.796	-1.767	0.27	-0.61	0.61	-0.122	0.315	10.372	2.607	0.366	0.122	-0.122	1.866	10.537	0.181	1.282	-1.953	-0.977	1506608683
-9.526	-1.701	-0.232	-0.732	0.122	0	3.963	-9.692	-0.86	0.549	-2.502	-2.319	5.654	10.243	2.129	0.061	0.427	0.427	-9.526	-1.701	-0.232	-0.732	0.122	0	-0.379	9.807	2.534	-0.122	-0.549	-0.244	1.102	9.904	0.111	1.038	-0.122	-0.854	1506608683
-9.729	-2.085	-0.518	-0.488	-0.061	0.122	5.401	-9.195	0.106	0.61	-3.113	-4.028	7.254	10.392	2.523	-0.305	-0.305	1.953	-9.729	-2.085	-0.518	-0.488	-0.061	0.122	-0.428	9.777	2.202	-0.427	-1.221	0	1.102	9.904	0.111	0.61	-0.549	-0.977	1506608683
-9.616	-2.06	-0.499	-0.366	0.183	0.305	7.105	-9.391	0.573	0.977	-4.395	-6.104	9.689	10.747	1.793	-1.16	-1.892	4.028	-9.616	-2.06	-0.499	-0.366	0.183	0.305	-0.233	10.04	1.854	-0.549	-1.709	-0.061	1.617	10.063	-0.459	0.916	-0.732	-0.61	1506608683
-9.756	-1.932	-0.587	-0.488	0.122	0.244	9.426	-9.94	0.312	0.916	-6.104	-8.606	9.689	10.747	1.793	-2.38	-5.371	6.653	-9.756	-1.932	-0.587	-0.488	0.122	0.244	0.256	10.084	1.735	-0.549	-1.709	-0.061	1.925	9.879	-0.663	0.122	-0.488	-0.305	1506608683
-9.78	-2.005	-0.654	-0.488	0	0.183	11.598	-10.152	-0.914	0.305	-5.92	-10.498	14.762	9.257	-0.799	-1.892	-7.69	9.705	-9.78	-2.005	-0.654	-0.488	0	0.183	1.214	9.531	1.404	-0.916	-1.16	1.282	1.718	9.915	-0.956	0.061	0.305	-0.061	1506608683
-9.689	-2.105	-0.662	-0.366	0	0.183	12.141	-9.31	-1.908	-1.099	-3.357	-11.23	12.544	8.051	-1.75	0.122	-3.906	11.78	-9.689	-2.105	-0.662	-0.366	0	0.183	2.308	8.995	1.247	-0.183	0.244	2.319	1.006	9.929	-1.001	-0.183	0.366	-0.061	1506608684
-9.704	-1.983	-0.724	-0.183	0.061	0.244	10.399	-7.735	-2.131	-2.38	-0.061	-10.559	8.725	6.996	-1.486	0.854	-1.099	12.085	-9.704	-1.983	-0.724	-0.183	0.061	0.244	3.163	8.985	1.207	0.671	1.526	3.479	0.492	9.893	-1.188	0.061	-0.122	-0.183	1506608684
-9.673	-1.653	-0.817	-0.244	0.122	0.244	6.65	-5.917	-2.176	-2.38	0.244	-8.85	5.139	5.652	-0.762	0.671	1.282	10.01	-9.673	-1.653	-0.817	-0.244	0.122	0.244	2.974	9.289	1.36	0.732	1.648	4.211	0.851	9.914	-1.194	0.061	-0.244	-0.122	1506608684
-9.685	-1.561	-0.745	-0.366	0.183	0.183	4.347	-4.352	-1.498	-2.38	-1.587	-6.287	3.966	4.808	-0.238	0.793	1.465	7.08	-9.685	-1.561	-0.745	-0.366	0.183	0.183	2.43	9.534	1.803	0.732	0.916	4.272	1.244	9.868	-1.157	0	0	-0.061	1506608684
-9.776	-1.621	-0.744	-0.366	0.122	0.122	4.477	-3.759	-1.531	-1.953	-0.244	-4.15	4.033	4.25	-0.316	1.038	1.831	4.456	-9.776	-1.621	-0.744	-0.366	0.122	0.122	2.383	9.673	2.163	0.549	0.549	3.601	1.095	9.824	-1.125	-0.122	0.183	0	1506608684
-9.728	-1.59	-0.714	-0.366	0.122	0.061	4.896	-3.334	-1.989	-1.709	0.061	-2.747	4.991	3.717	-0.024	1.282	0.854	2.014	-9.728	-1.59	-0.714	-0.366	0.122	0.061	2.629	9.701	2.451	0.183	0.305	2.563	0.951	9.891	-1.166	-0.122	-0.061	0	1506608684
-9.722	-1.688	-0.69	-0.305	0.061	0	5.892	-2.702	-2.19	-1.221	0.671	-1.404	5.758	3.048	0.748	0.854	1.16	0.305	-9.722	-1.688	-0.69	-0.305	0.061	0	3.039	9.384	2.212	-0.061	0.427	1.526	0.847	9.868	-1.086	-0.122	-0.122	0	1506608684
-9.789	-1.719	-0.73	-0.061	0	0	6.753	-2.012	-1.91	-1.16	1.16	-0.671	5.758	3.048	0.748	-0.122	1.526	-0.732	-9.789	-1.719	-0.73	-0.061	0	0	3.211	8.886	2.211	-0.244	0.305	0.793	0.84	9.845	-1.15	-0.183	-0.122	-0.061	1506608684
-9.8	-1.69	-0.757	-0.061	-0.061	0	7.154	-1.15	-2.25	-1.038	0	-0.183	7.997	1.57	0.214	-0.366	0.427	-1.16	-9.8	-1.69	-0.757	-0.061	-0.061	0	3.51	8.721	2.157	-0.366	0.061	0.366	0.849	9.85	-1.14	-0.061	0	-0.061	1506608684
-9.688	-1.773	-0.762	0	-0.061	-0.061	7.976	-0.372	-2.417	-1.16	0.305	0.183	9.143	1.116	0.224	-0.244	0.183	-1.526	-9.688	-1.773	-0.762	0	-0.061	-0.061	4.034	8.558	2.146	-0.305	0.244	0.244	0.858	9.934	-1.095	-0.122	-0.122	-0.122	1506608684
-9.759	-1.824	-0.757	0.183	-0.183	0	8.475	-0.035	-2.391	-1.282	0.183	0.122	9.143	1.116	0.224	0.366	0.366	-1.404	-9.759	-1.824	-0.757	0.183	-0.183	0	4.069	8.352	2.109	-0.183	0.305	0.122	0.705	9.892	-1.218	-0.061	-0.183	-0.122	1506608684
-9.957	-1.855	-0.859	0.305	-0.427	0	9.27	0.135	-2.188	-1.038	-0.061	-0.061	11.015	1.571	0.446	0.244	0	-0.671	-9.957	-1.855	-0.859	0.305	-0.427	0	3.948	8.361	2.035	0.061	0.183	0.061	0.766	9.906	-1.028	-0.183	-0.122	-0.122	1506608684
-9.806	-1.918	-0.823	0.488	-0.366	0.122	9.806	0.197	-2.284	-0.793	0.122	-0.183	11.044	2.07	0.979	0.061	0	0	-9.806	-1.918	-0.823	0.488	-0.366	0.122	3.852	8.753	2.135	-0.061	-0.244	0.183	0.952	10.034	-0.925	-0.305	-0.244	0	1506608684
-9.664	-1.705	-0.721	0.61	-0.305	0.183	10.331	0.238	-2.146	-0.671	0.305	-0.732	11.521	2.321	1.461	-0.854	0.488	0.793	-9.664	-1.705	-0.721	0.61	-0.305	0.183	3.667	8.836	2.269	-0.244	-0.488	0.244	1.011	10.081	-0.83	-0.427	-0.305	0.183	1506608684
-9.599	-1.663	-0.834	0.732	-0.366	0.183	11.081	0.798	-2.393	-0.977	0.427	-0.977	11.579	2.346	1.305	-0.793	-1.16	1.648	-9.599	-1.663	-0.834	0.732	-0.366	0.183	3.426	9.009	2.144	-0.488	-1.221	0.427	0.938	9.985	-0.883	-0.488	-0.549	0.305	1506608684
-9.684	-1.848	-0.86	0.916	-0.427	0.244	11.051	1.507	-2.413	-1.404	0.854	-1.404	10.781	2.285	1.113	-1.038	-0.793	2.136	-9.684	-1.848	-0.86	0.916	-0.427	0.244	3.48	8.99	2.333	-0.916	-1.77	0.671	0.853	9.796	-0.994	-0.549	-0.549	0.244	1506608684
-9.781	-2.15	-0.774	1.099	-0.366	0.183	10.277	2.115	-2.613	-1.77	0.854	-1.648	10.781	2.285	1.113	-1.404	0.061	2.319	-9.781	-2.15	-0.774	1.099	-0.366	0.183	3.621	9.132	2.32	-0.916	-1.77	0.671	1.08	9.811	-1.107	-0.488	-0.366	0.244	1506608684
-9.886	-2.381	-0.548	1.404	-0.244	0.183	9.682	2.511	-2.884	-2.258	0.671	-1.587	9.25	2.394	1.391	-1.709	0	2.075	-9.886	-2.381	-0.548	1.404	-0.244	0.183	3.394	8.957	2.341	-1.465	-2.38	0.366	1.311	9.967	-0.974	-0.732	-0.122	0.427	1506608684
-10.028	-2.568	-0.319	1.892	-0.305	0	9.075	2.589	-3.007	-2.747	0.549	-1.465	8.634	2.55	1.388	-2.38	0.854	1.77	-10.028	-2.568	-0.319	1.892	-0.305	0	3.241	8.953	2.303	-1.831	-2.93	0.061	0.916	10.172	-0.806	-0.793	-0.183	0.61	1506608684
-9.585	-2.468	-0.018	2.319	-0.122	-0.122	8.345	2.754	-3.268	-3.296	-0.061	-1.221	8.662	2.694	1.384	-2.93	0.305	1.343	-9.585	-2.468	-0.018	2.319	-0.122	-0.122	3.464	9.11	2.396	-2.197	-3.296	-0.488	0.299	10.429	-0.636	-1.221	-0.366	0.61	1506608684
-9.185	-1.839	0.464	2.625	0.183	0	8.025	2.83	-3.36	-3.906	-0.244	-0.793	8.662	2.694	1.384	-3.662	0.549	0.916	-9.185	-1.839	0.464	2.625	0.183	0	3.519	8.788	2.433	-2.563	-3.662	-0.977	-0.071	10.258	-0.45	-1.343	-1.099	0.549	1506608684
-9.758	-1.583	0.194	2.563	-0.122	-0.183	7.84	2.704	-3.488	-4.639	-0.61	-0.61	8.693	1.977	1.288	-4.211	0.61	0.671	-9.758	-1.583	0.194	2.563	-0.122	-0.183	3.637	8.131	2.497	-3.052	-4.272	-1.16	0.242	9.403	-0.513	-0.732	-0.916	0.366	1506608684
-9.795	-1.854	0.37	2.93	0.061	-0.305	8.102	2.17	-3.706	-5.31	-0.793	-0.732	8.501	1.536	1.298	-4.456	0.793	0.427	-9.795	-1.854	0.37	2.93	0.061	-0.305	4.24	8.512	2.537	-3.052	-4.211	-1.465	-0.069	9.979	0.042	-0.732	-0.916	0	1506608684
-9.5	-1.721	0.54	3.54	0.305	-0.183	7.817	2.04	-3.473	-5.31	-0.549	-0.122	8.74	1.196	0.823	-4.517	0.671	0	-9.5	-1.721	0.54	3.54	0.305	-0.183	4.453	8.77	2.506	-2.747	-4.517	-1.831	-0.583	10.051	0.54	-0.732	-2.686	-0.305	1506608684
-9.442	-1.44	0.547	3.723	0.183	-0.183	7.846	1.885	-2.873	-5.249	-0.427	0.549	8.836	0.618	0.078	-4.761	0.549	-0.488	-9.442	-1.44	0.547	3.723	0.183	-0.183	4.332	8.266	2.123	-2.808	-5.005	-1.526	-0.465	9.946	0.55	-1.16	-4.7	-0.427	1506608684
-9.441	-1.578	0.528	3.784	0.305	-0.183	7.662	1.955	-2.382	-5.005	-0.61	0.977	8.708	0.242	-0.591	-4.7	0.549	-1.099	-9.441	-1.578	0.528	3.784	0.305	-0.183	4.632	7.927	1.899	-3.174	-4.639	-1.16	0.022	9.837	0.49	-1.221	-5.31	-0.854	1506608685
-9.939	-1.999	0.717	4.333	0.488	-0.061	7.477	2.083	-1.432	-4.089	-1.038	1.892	9.356	0.118	-0.843	-4.272	0.305	-1.465	-9.939	-1.999	0.717	4.333	0.488	-0.061	4.75	8.297	1.772	-2.38	-3.784	-1.648	0.057	10.36	-0.127	-1.648	-5.493	-1.526	1506608685
-9.686	-1.765	0.469	4.211	0.427	-0.366	7.477	2.083	-1.432	-3.784	-1.465	2.625	9.356	0.118	-0.843	-4.272	0.366	-1.77	-9.686	-1.765	0.469	4.211	0.427	-0.366	4.742	8.308	1.785	-2.38	-3.784	-1.648	0.057	10.36	-0.127	-1.465	-5.859	-1.648	1506608685
-9.493	-1.469	0.506	3.906	0.488	-0.488	8.315	1.927	-1.946	-3.662	-0.732	2.991	8.812	0.122	-0.691	-4.578	0	-1.709	-9.493	-1.469	0.506	3.906	0.488	-0.488	4.944	8.278	1.827	-1.953	-3.845	-1.77	0.522	10.34	0.237	-1.16	-5.676	-1.648	1506608685
-9.397	-1.235	0.565	3.662	0.61	-0.305	8.449	1.82	-1.705	-3.54	0.244	3.113	8.508	0.504	0.144	-4.578	-0.61	-2.258	-9.397	-1.235	0.565	3.662	0.61	-0.305	4.766	7.795	2.052	-1.343	-3.052	-1.892	0.563	10.13	0.904	-1.526	-5.066	-1.526	1506608685
-9.378	-0.988	0.662	3.296	0.854	-0.244	7.884	1.671	-1.325	-3.601	-0.488	2.747	8.508	0.504	0.144	-4.028	0.122	-2.93	-9.378	-0.988	0.662	3.296	0.854	-0.244	4.624	7.71	2.004	-1.038	-2.808	-1.892	0.641	9.873	1.241	-1.953	-6.042	-1.099	1506608685
-9.332	-0.979	0.818	2.808	1.038	-0.244	8.72	0.816	-1.823	-3.296	-0.122	2.808	8.659	1.098	-0.167	-3.967	0.671	-3.113	-9.332	-0.979	0.818	2.808	1.038	-0.244	4.616	8.02	2.314	-1.038	-2.808	-1.892	1.201	9.444	1.01	-1.77	-6.165	-0.61	1506608685
-9.375	-1.452	1.095	2.808	1.404	-0.183	9.234	0.197	-2.493	-2.747	1.648	2.869	10.619	1.859	0.793	-3.357	-1.648	-2.991	-9.375	-1.452	1.095	2.808	1.404	-0.183	4.503	8.031	2.299	-0.793	-2.808	-2.258	1.463	9.174	0.761	-1.221	-5.554	-0.427	1506608685
-9.799	-1.681	1.475	3.357	1.282	0.244	9.617	-0.699	-2.126	-2.258	2.319	2.441	10.257	2.074	0.487	-3.052	0.366	-2.747	-9.799	-1.681	1.475	3.357	1.282	0.244	4.4	8.412	2.021	-0.61	-2.93	-2.197	1.653	8.888	1.206	-0.916	-5.249	-0.122	1506608685
-10.468	-1	1.113	3.54	0.488	0.366	9.551	-1.114	-1.857	-2.319	1.953	2.319	10.117	2.284	0.578	-3.113	1.16	-2.625	-10.468	-1	1.113	3.54	0.488	0.366	4.392	8.793	2.216	-0.916	-2.747	-2.014	2.657	8.412	1.913	-0.244	-4.395	0.61	1506608685
-11.701	-1.262	-0.423	1.892	0.244	-0.549	9.597	-1.659	-1.542	-2.258	0.488	2.563	10.478	2.652	0.843	-2.686	-0.732	-2.563	-11.701	-1.262	-0.423	1.892	0.244	-0.549	4.035	8.969	2.233	-0.549	-2.319	-2.014	3.019	8.285	1.212	2.197	-3.601	0.916	1506608685
-9.014	-2.754	-0.055	3.418	1.099	-0.305	9.872	-1.994	-0.616	-2.075	0.854	2.38	10.018	3.072	0.532	-2.441	0.427	-2.38	-9.014	-2.754	-0.055	3.418	1.099	-0.305	3.479	10.046	1.555	-0.549	-2.38	-1.709	2.309	10.432	0.475	3.174	-0.122	-0.793	1506608685
-9.076	-2.525	-1.854	4.211	1.343	0.183	9.942	-2.305	-0.518	-2.075	0.854	2.38	10.018	3.072	0.532	-2.136	0.244	-2.502	-9.076	-2.525	-1.854	4.211	1.343	0.183	2.756	10.616	1.164	-0.549	-2.38	-1.709	0.362	10.545	1.645	2.563	-2.93	0.366	1506608685
-9.544	-2.975	-2.616	5.432	1.526	0.183	10.739	-2.79	-0.402	-1.892	-0.916	2.93	10.738	4.632	1.049	-1.892	-0.366	-2.93	-9.544	-2.975	-2.616	5.432	1.526	0.183	1.171	9.627	1.001	-0.183	-2.136	-1.648	-0.047	9.923	-1.407	1.953	-4.395	0.061	1506608685
-9.594	-2.735	-2.698	5.737	2.319	0.427	11.414	-2.554	0.23	-2.197	-0.305	1.953	10.738	4.632	1.049	-2.319	-0.61	-2.136	-9.594	-2.735	-2.698	5.737	2.319	0.427	0.42	10.09	0.557	-0.549	-2.441	-0.671	1.42	10.17	-2.949	2.075	-3.479	0.061	1506608685
-9.489	-2.233	-2.877	5.737	2.136	0.244	11.752	-2.315	0.329	-2.625	1.221	1.953	10.847	5.566	0.849	-2.625	-1.77	-1.465	-9.489	-2.233	-2.877	5.737	2.136	0.244	0.494	10.294	0.293	-0.366	-2.747	-0.854	1.108	10.086	-2.541	2.075	-2.93	0.122	1506608685
-9.174	-2.28	-2.84	6.287	1.831	0.183	11.745	-2.236	0.453	-3.418	1.77	1.831	9.892	5.316	0.575	-3.052	-1.038	-1.404	-9.174	-2.28	-2.84	6.287	1.831	0.183	0.331	9.552	0.366	-0.61	-3.235	-0.916	0.301	10.018	-2.561	1.831	-5.249	0.183	1506608685
-9.198	-1.922	-2.795	6.714	1.587	0.183	10.956	-1.815	0.674	-4.028	1.953	1.038	8.78	4.691	0.636	-3.418	-1.404	-0.61	-9.198	-1.922	-2.795	6.714	1.587	0.183	0.374	8.917	0.256	-0.854	-3.357	-0.732	1.392	9.562	-2.554	1.587	-4.395	0.061	1506608685
-9.569	-1.067	-2.915	6.714	1.343	0.244	9.694	-1.442	0.616	-4.272	1.953	0.488	8.78	4.691	0.636	-3.357	-2.136	-0.122	-9.569	-1.067	-2.915	6.714	1.343	0.244	0.717	8.905	0.022	-0.854	-3.357	-0.732	1.432	9.582	-2.199	1.16	-5.188	0.305	1506608685
-9.839	-0.116	-2.645	6.287	1.099	0.183	8.942	-1.644	0.215	-4.456	2.38	0.488	8.211	4.599	0.501	-3.418	-1.587	-0.305	-9.839	-0.116	-2.645	6.287	1.099	0.183	1.068	9.458	-0.164	-0.671	-3.113	-0.427	1.961	9.574	-2.128	0.549	-5.737	0.549	1506608685
-9.81	0.33	-2.432	5.737	0.977	0.244	8.597	-2.088	-0.428	-4.456	2.563	0.488	8.211	4.599	0.501	-3.662	-1.526	-0.488	-9.81	0.33	-2.432	5.737	0.977	0.244	1.772	10.125	-0.166	-0.916	-3.235	-0.427	2.379	9.542	-2.23	0.244	-5.798	0.671	1506608685
-10	0.38	-2.346	5.249	0.671	0.244	8.775	-2.482	-1.08	-4.639	2.197	0.549	8.626	4.765	0.136	-3.723	-2.075	-0.732	-10	0.38	-2.346	5.249	0.671	0.244	2.289	10.361	-0.188	-0.916	-3.235	-0.427	2.817	9.386	-2.367	0	-5.371	0.488	1506608685
-9.896	0.184	-2.333	4.639	0.427	0.244	8.837	-2.812	-1.099	-4.883	1.648	0.305	8.874	4.424	1.103	-3.845	-2.197	-0.977	-9.896	0.184	-2.333	4.639	0.427	0.244	2.657	10.125	-0.337	-1.465	-4.944	-0.854	2.918	9.505	-2.218	-0.183	-4.761	0.366	1506608685
-9.599	-0.164	-2.114	4.272	0.549	0.427	9.326	-3.039	-0.776	-4.822	1.282	-0.122	8.874	4.424	1.103	-3.906	-2.014	-1.16	-9.599	-0.164	-2.114	4.272	0.549	0.427	3.177	9.684	-0.328	-1.526	-5.31	-0.916	2.84	9.556	-2.29	-0.854	-4.517	0.305	1506608685
-9.343	0.086	-2.031	4.089	0.671	0.793	9.414	-3.129	-1.029	-4.7	1.221	-0.183	8.927	4.004	1.2	-3.967	-2.197	-1.343	-9.343	0.086	-2.031	4.089	0.671	0.793	3.452	9.497	-0.068	-1.526	-5.31	-0.916	2.628	9.499	-2.321	-0.916	-4.639	0.366	1506608686
-9.414	-0.014	-2.058	3.723	0.793	0.977	9.006	-3.182	-1.376	-4.822	0.916	-0.183	9.488	4.228	1.334	-4.028	-1.648	-1.465	-9.414	-0.014	-2.058	3.723	0.793	0.977	2.862	9.095	0.261	-1.77	-4.578	-0.427	2.692	9.265	-2.267	-1.099	-4.395	0.549	1506608686
-11.111	-1.069	-1.742	3.235	0.61	1.099	8.603	-3.257	-1.288	-4.883	1.038	-0.244	9.306	5.083	1.659	-4.272	-1.587	-1.221	-11.111	-1.069	-1.742	3.235	0.61	1.099	1.885	9.337	0.523	-1.648	-4.639	-0.122	2.686	9.327	-2.042	-1.099	-4.028	0.488	1506608686
-11.799	-2.003	-1.33	2.258	0.427	1.038	8.561	-3.451	-1.12	-4.822	1.343	0.061	9.01	6.313	1.337	-4.639	-1.465	-0.916	-11.799	-2.003	-1.33	2.258	0.427	1.038	2.062	10.798	0.884	-1.465	-4.7	-0.122	3.207	10.479	-1.371	-1.892	-3.967	1.099	1506608686
-10.963	-2.591	-0.273	2.991	-0.793	1.282	9.012	-3.868	-2.092	-4.944	1.404	1.099	9.032	7.019	0.873	-4.761	-1.77	-1.16	-10.963	-2.591	-0.273	2.991	-0.793	1.282	3.035	11.27	1.881	-0.732	-4.822	-0.977	4.243	11.828	1.122	-3.723	-2.258	2.563	1506608686
-10.706	-1.659	0.293	2.808	-1.465	1.038	10.47	-4.878	-3.124	-5.005	2.014	1.709	8.665	6.251	1.446	-4.761	-2.502	-1.587	-10.706	-1.659	0.293	2.808	-1.465	1.038	2.226	9.122	2.762	-1.099	-4.028	-0.977	3.362	12.573	2.509	-5.31	-1.16	4.15	1506608686
-10.619	-2.162	-0.353	2.38	-2.014	-0.122	10.149	-4.777	-2.665	-4.883	2.441	0.916	8.043	5.785	2.298	-4.578	-2.38	-0.916	-10.619	-2.162	-0.353	2.38	-2.014	-0.122	1.501	8.482	2.741	-0.854	-3.357	-0.366	0.61	12.589	0.998	-4.211	-1.953	4.456	1506608686
-9.125	-2.554	0.313	3.357	-1.16	0.244	9.406	-4.383	-1.851	-4.395	2.991	0.671	8.285	6.026	2.172	-4.333	-2.197	-0.427	-9.125	-2.554	0.313	3.357	-1.16	0.244	1.908	9.412	2.011	-0.427	-4.456	-0.427	-0.226	12.934	0.066	-3.906	-0.122	3.174	1506608686
-8.339	-1.055	0.674	3.601	-0.732	0.244	9.076	-4.526	-2.089	-3.906	2.991	0.854	8.285	6.026	2.172	-3.784	-2.014	-0.671	-8.339	-1.055	0.674	3.601	-0.732	0.244	2.328	8.644	2.31	-0.671	-4.15	-0.488	-0.642	10.854	0.489	-4.395	-1.404	2.38	1506608686
-8.546	0.138	0.506	2.93	-0.61	0	7.953	-4.107	-2.292	-3.479	1.953	0.244	7.647	4.53	2.114	-3.601	-2.197	-0.183	-8.546	0.138	0.506	2.93	-0.61	0	2.598	7.836	2.187	-0.793	-3.479	-0.366	0.979	9.251	0.353	-3.601	-1.282	1.587	1506608686
-8.152	0.159	1.031	2.38	0.183	0	7.325	-3.592	-1.614	-2.93	1.404	-0.427	7.503	4.143	2.448	-3.357	-1.892	0.183	-8.152	0.159	1.031	2.38	0.183	0	2.879	7.929	2.006	-0.488	-2.869	-0.305	1.843	8.142	0.524	-3.357	0.488	0.427	1506608686
-8.209	-0.181	1.471	1.953	1.038	-0.122	7.332	-3.212	-1.421	-2.563	1.221	-0.244	7.929	4.064	2.261	-2.93	-1.831	0	-8.209	-0.181	1.471	1.953	1.038	-0.122	3.269	8.208	2.049	-0.244	-2.869	-0.549	0.791	6.937	0.659	-2.258	0.732	-0.671	1506608686
-8.792	-0.258	2.192	2.319	1.526	-0.061	7.526	-3.285	-1.581	-2.197	1.038	-0.061	7.929	4.064	2.261	-2.869	-1.953	0.183	-8.792	-0.258	2.192	2.319	1.526	-0.061	3.725	8.582	2.032	-0.244	-2.869	-0.549	-0.057	6.761	1.294	-0.793	-0.183	-1.404	1506608686
-9.859	0.373	1.925	1.77	1.16	-0.061	7.843	-3.519	-1.738	-1.648	0.427	-0.244	8.768	3.403	2.724	-2.502	-1.709	0.244	-9.859	0.373	1.925	1.77	1.16	-0.061	4.246	8.941	2.135	-0.061	-2.136	-0.549	1.186	6.832	1.9	1.343	-1.587	-1.526	1506608686
-10.842	0.316	1.507	0.732	0.977	-0.366	8.226	-3.661	-1.422	-1.16	0.488	-0.488	8.768	3.403	2.724	-2.014	-1.465	0.122	-10.842	0.316	1.507	0.732	0.977	-0.366	4.584	9.513	2.373	0.061	-1.465	-0.488	3.169	7.398	3.36	2.197	-4.272	-1.892	1506608686
-12.175	0.325	2.287	0.793	0.732	-0.122	8.47	-3.831	-1.17	-0.671	0.488	-0.305	9.811	3.744	2.835	-1.587	-1.16	0	-12.175	0.325	2.287	0.793	0.732	-0.122	4.436	10.043	2.495	0.061	-1.221	-0.366	4.34	9.222	4.1	1.526	-2.991	-1.465	1506608686
-12.88	-0.311	1.714	0.854	-0.244	0.427	8.399	-4.006	-1.538	0	-0.061	-0.183	10.302	4.081	3.031	-0.916	-0.793	-0.122	-12.88	-0.311	1.714	0.854	-0.244	0.427	4.064	10.531	2.29	0	-1.404	-0.122	5.723	10.654	5.308	-0.977	-1.831	-0.305	1506608686
-11.024	-1.244	1.238	1.282	-0.122	0.549	8.995	-4.28	-1.448	0.305	-0.244	0.122	10.302	4.081	3.031	-0.488	-0.488	-0.244	-11.024	-1.244	1.238	1.282	-0.122	0.549	3.718	10.899	2.064	0.061	-1.221	0.122	4.426	10.238	4.766	0	-1.404	-0.977	1506608686
-9.11	-1.449	0.09	1.16	0.427	0.122	9.422	-4.478	-0.94	0.244	-0.366	0.427	10.637	4.811	2.659	-0.366	-0.122	-0.366	-9.11	-1.449	0.09	1.16	0.427	0.122	3.231	10.962	1.997	0	-0.488	0.366	2.57	10.271	3.668	1.892	-3.418	-1.404	1506608686
-9.051	-2.411	-1.263	1.587	0	-0.183	9.528	-4.368	-0.38	0.366	-0.122	0.549	10.469	4.783	2.28	-0.061	0.183	-0.244	-9.051	-2.411	-1.263	1.587	0	-0.183	2.359	10.085	1.323	-0.061	-0.427	0.61	1.175	9.314	0.577	2.686	-4.578	-0.854	1506608686
-8.805	-2.914	-1.402	1.892	0.549	0.122	9.44	-4.029	0.049	0.488	0.122	0.244	10.469	4.783	2.28	0.244	0.366	0.122	-8.805	-2.914	-1.402	1.892	0.549	0.122	1.632	8.757	0.879	-0.671	-0.366	1.038	1.197	9.823	-0.896	2.502	-3.845	-1.221	1506608686
-9.323	-2.151	-1.47	1.953	0.793	0.366	8.917	-3.607	0.493	0.488	0.061	-0.366	8.427	3.914	1.627	0.305	0.854	0.61	-9.323	-2.151	-1.47	1.953	0.793	0.366	1.629	8.702	0.486	-0.549	1.282	1.343	2.146	9.719	-1.782	1.526	-0.549	-1.16	1506608686
-9.656	-1.121	-1.602	1.404	0.549	0.122	8.573	-3.706	0.532	0.61	0	-0.549	8.408	4.581	0.963	0.427	1.099	0.427	-9.656	-1.121	-1.602	1.404	0.549	0.122	1.516	9.696	0.154	0.305	1.953	0.977	0.67	9.641	-1.06	1.709	-1.831	-1.038	1506608686
-9.35	-0.863	-1.422	0.916	0.427	-0.061	8.825	-4.081	0.368	0.244	-0.549	-0.244	8.408	4.581	0.963	0.183	0.732	-0.122	-9.35	-0.863	-1.422	0.916	0.427	-0.061	1.028	9.653	0.385	0.61	0.977	0.488	0.894	9.768	-1.863	1.587	-2.991	-1.221	1506608686
-9.067	-0.922	-1.306	0.793	0.183	-0.366	8.888	-4.023	0.398	-0.122	-0.427	-0.305	8.429	4.944	0.877	-0.183	0.061	-0.061	-9.067	-0.922	-1.306	0.793	0.183	-0.366	1.102	8.93	0.622	0.61	0.977	0.488	1.651	9.446	-2.073	1.465	-1.709	-1.526	1506608686
-8.802	-0.946	-1.451	0.732	-0.061	-0.61	8.379	-3.527	0.816	-0.183	-0.061	-0.61	7.734	4.311	1.804	-0.183	-0.122	0.244	-8.802	-0.946	-1.451	0.732	-0.061	-0.61	1.809	8.575	0.547	0.244	0.427	0.305	1.457	9.277	-1.653	1.465	-1.343	-1.648	1506608687
-9.088	-1.166	-1.516	0.732	-0.061	-0.549	7.867	-3.108	1.116	-0.183	0.061	-0.61	7.734	4.311	1.804	0.061	-0.183	0.122	-9.088	-1.166	-1.516	0.732	-0.061	-0.549	2.454	8.483	0.531	-0.122	0.183	0.122	1.438	9.135	-1.598	1.099	-1.465	-1.709	1506608687
-9.654	-0.778	-1.451	0.671	-0.183	-0.488	7.685	-2.994	0.736	-0.305	-0.427	-0.488	7.452	4.003	1.651	0.244	0.305	0	-9.654	-0.778	-1.451	0.671	-0.183	-0.488	2.71	8.459	0.53	-0.122	0.183	0.122	1.518	9.247	-1.847	0.793	-1.282	-1.465	1506608687
-9.91	-0.555	-1.299	0.854	-0.366	-0.427	7.752	-2.908	0.065	-0.671	-0.671	-0.244	7.57	3.97	1.882	0.244	0.671	-0.305	-9.91	-0.555	-1.299	0.854	-0.366	-0.427	2.379	8.698	0.36	-0.488	0.305	0.061	1.603	9.588	-1.554	0.488	-1.77	-1.099	1506608687
-9.959	-0.141	-1.458	0.549	-0.427	-0.305	8.16	-2.975	-0.11	-0.916	-0.244	0.122	7.57	3.97	1.882	0.061	0.732	-0.549	-9.959	-0.141	-1.458	0.549	-0.427	-0.305	2.202	9.265	0.418	-0.488	0.305	0.061	1.729	9.764	-1.465	-0.183	-2.319	-0.854	1506608687
-10.542	0.205	-1.769	0	-0.366	-0.305	8.516	-2.976	-0.335	-1.221	-0.671	0.305	7.949	4.526	2.117	-0.366	0.488	-0.793	-10.542	0.205	-1.769	0	-0.366	-0.305	2.202	9.265	0.418	-0.305	0.061	-0.061	1.841	9.842	-1.8	-0.793	-1.953	-0.793	1506608687
-10.428	0.045	-1.536	0.488	-0.305	0.366	9.156	-3.037	-0.714	-1.526	-0.427	0.549	9.094	5.274	1.992	-0.732	-0.427	-0.916	-10.428	0.045	-1.536	0.488	-0.305	0.366	2.83	10.61	0.955	-0.366	-1.343	-0.61	1.404	10.446	-2.214	-0.977	-2.625	-0.854	1506608687
-10.794	0.457	-1.273	0.122	-0.305	0.854	9.627	-3.047	-1.062	-1.404	0.305	0.732	9.094	5.274	1.992	-0.61	-0.427	-1.099	-10.794	0.457	-1.273	0.122	-0.305	0.854	2.458	10.409	0.908	-0.793	-1.465	-0.244	2.129	10.558	-1.718	-1.404	-1.404	-0.916	1506608687
-10.874	-0.976	-1.227	-0.854	-0.366	0.427	9.234	-3.058	-0.906	-1.221	0.244	0.488	9.467	5.78	3.092	-0.549	0	-1.099	-10.874	-0.976	-1.227	-0.854	-0.366	0.427	2.184	10.609	0.965	-0.793	-1.465	-0.244	3.437	10.615	-0.719	-2.258	-1.892	-0.305	1506608687
-10.147	-3.28	-0.535	-0.854	0.305	0.671	9.421	-3.14	-0.571	-1.343	-0.183	0.549	9.49	6.023	2.975	-1.16	0	-0.732	-10.147	-3.28	-0.535	-0.854	0.305	0.671	2.868	10.881	1.404	-0.549	-2.625	-0.122	4.643	10.962	-0.666	-3.296	-0.977	0.916	1506608687
-10.546	-3.357	0.395	0.916	-0.061	1.343	10.007	-3.486	-1.238	-1.099	-0.366	0.793	9.49	6.023	2.975	-1.221	-0.488	-0.916	-10.546	-3.357	0.395	0.916	-0.061	1.343	3.488	9.819	2.281	-0.183	-1.892	-0.61	3.241	10.892	1.095	-5.188	-0.183	3.174	1506608687
-10.239	-2.176	0.528	1.038	-0.61	1.099	10.446	-3.851	-2.05	-0.916	0.427	0.366	8.725	5.166	3.12	-1.038	-0.61	-0.549	-10.239	-2.176	0.528	1.038	-0.61	1.099	2.516	8.23	2.726	-0.366	-0.183	-0.305	1.803	11.371	0.37	-3.54	0.427	4.639	1506608687
-10.097	-1.817	0.232	0.244	-1.099	0.427	9.599	-3.815	-1.593	-0.854	1.099	-0.183	8.074	5.368	3.254	-1.404	-0.122	0.366	-10.097	-1.817	0.232	0.244	-1.099	0.427	1.455	8.512	2.466	-0.061	0.671	0.427	0.869	11.743	-0.209	-2.502	1.221	3.845	1506608687
-9.159	-1.334	0.41	-0.305	-0.977	0.366	8.958	-4.02	-1.427	-0.61	0.732	-0.183	8.074	5.368	3.254	-1.526	-0.305	0.549	-9.159	-1.334	0.41	-0.305	-0.977	0.366	1.546	9.453	2.22	0.549	-0.732	0.305	0.869	11.743	-0.209	-2.502	1.221	3.845	1506608687
-8.552	-0.877	0.39	-0.977	-0.793	0.061	8.837	-4.187	-1.863	-0.549	0.854	0.122	8.251	5.908	2.903	-1.465	-0.671	0.488	-8.552	-0.877	0.39	-0.977	-0.793	0.061	2.253	8.75	2.558	0.549	-0.732	0.305	0.869	11.743	-0.209	-2.502	1.221	3.845	1506608687
-7.952	-1.266	0.53	-1.038	-0.183	-0.122	8.297	-3.997	-1.812	-0.488	1.16	-0.305	7.326	4.551	3.25	-1.587	-1.038	0.793	-7.952	-1.266	0.53	-1.038	-0.183	-0.122	2.533	8.117	2.285	0.061	0.122	0	0.869	11.743	-0.209	-2.502	1.221	3.845	1506608687
-7.693	-1.672	0.938	-0.061	0.488	0.061	7.605	-3.775	-1.23	-0.122	1.038	-0.732	7.326	4.551	3.25	-1.16	-0.61	0.977	-7.693	-1.672	0.938	-0.061	0.488	0.061	2.608	7.912	1.998	0.061	0.122	0.061	0.869	11.743	-0.209	-2.502	1.221	3.845	1506608687
-8.367	-1.314	0.949	0.549	1.099	0	7.081	-3.56	-1.378	0.244	0.549	-0.793	6.94	4.073	3.59	-0.244	-0.244	0.366	-8.367	-1.314	0.949	0.549	1.099	0	3.078	8.13	2.089	0.061	0.122	0.061	0.869	11.743	-0.209	-2.502	1.221	3.845	1506608687
-9.569	-0.426	0.763	0.244	0.793	-0.305	7.154	-3.299	-1.867	0.549	0.549	-0.793	7.643	4.299	3.057	-0.061	-0.305	0.122	-9.569	-0.426	0.763	0.244	0.793	-0.305	3.252	8.732	2.2	0.244	0.916	-0.061	0.869	11.743	-0.209	-2.502	1.221	3.845	1506608687
-10.611	0.3	0.656	-0.488	0.549	-0.305	7.421	-3.32	-1.78	0.488	0.488	-0.244	7.643	4.299	3.057	-0.122	-0.183	-0.061	-10.611	0.3	0.656	-0.488	0.549	-0.305	3.122	9.373	2.16	0.366	0.916	-0.183	0.869	11.743	-0.209	-2.502	1.221	3.845	1506608687
-10.844	0.377	0.589	-0.793	0.793	-0.061	7.766	-3.592	-1.48	0.305	0.122	0.061	8.721	4.779	3.518	-0.061	-0.305	-0.183	-10.844	0.377	0.589	-0.793	0.793	-0.061	3.114	9.583	2.303	0.244	0.488	-0.244	-0.097	11.191	0.226	-1.892	1.526	3.479	1506608687
-10.848	0.309	0.965	-0.61	0.488	0.183	8.369	-3.856	-1.34	0.61	-0.183	0.305	8.741	4.5	3.503	0.183	-0.183	-0.183	-10.848	0.309	0.965	-0.61	0.488	0.183	3.297	9.438	2.177	0.122	0.183	-0.183	3.179	9.556	2.483	1.526	-0.122	-1.099	1506608687
-11.45	0.356	1.018	-0.977	-0.183	0.488	8.896	-3.901	-0.855	0.549	-0.183	0.549	8.741	4.5	3.503	0.488	0.122	-0.244	-11.45	0.356	1.018	-0.977	-0.183	0.488	3.198	9.013	2.078	0.122	0.122	0.061	4.912	10.123	2.798	0.549	1.038	-0.305	1506608687
-11.392	-1.48	-0.276	-0.671	-0.793	-0.183	9.006	-3.764	-0.609	0.549	-0.305	0.427	8.617	4.085	3.451	0.488	0.549	-0.122	-11.392	-1.48	-0.276	-0.671	-0.793	-0.183	3.199	9.482	1.654	0.122	0.122	0.061	5.465	9.609	3.266	0.122	0.427	-0.366	1506608687
-10.593	-2.434	-0.089	0.671	-0.427	0.061	9.219	-3.736	-0.453	0.671	0	0.488	9.379	4.999	2.817	0.61	0.916	-0.122	-10.593	-2.434	-0.089	0.671	-0.427	0.061	3.46	10.855	1.163	0.854	0.916	0.305	1.834	10.1	1.847	1.953	-0.916	-0.793	1506608687
-9.696	-1.302	-0.422	0.183	-0.122	0.183	9.371	-4.212	-0.443	0.854	-0.122	0.793	9.379	4.999	2.817	0.61	0.916	-0.61	-9.696	-1.302	-0.422	0.183	-0.122	0.183	3.007	10.925	1.184	0.793	1.709	0.305	1.55	12.038	2.493	0	-0.916	0.366	1506608688
-10.017	-1.53	-1.901	-0.122	-0.122	-0.244	9.271	-4.334	-0.382	0.977	-0.488	0.732	9.801	5.568	2.607	0.61	0.61	-0.671	-10.017	-1.53	-1.901	-0.122	-0.122	-0.244	1.95	9.828	0.874	0.793	1.709	0.305	0.295	9.682	-0.431	1.892	-3.296	-0.732	1506608688
-9.734	-2.175	-1.677	-0.244	-0.305	-0.061	8.981	-4.014	0.103	1.16	-0.793	0.183	9.475	5.434	2.972	0.61	1.282	-0.061	-9.734	-2.175	-1.677	-0.244	-0.305	-0.061	1.258	9.696	0.156	0.305	2.197	0.916	2.832	9.9	-2.621	1.587	-0.488	-0.977	1506608688
-9.219	-2.188	-1.151	0.061	0.183	0.244	8.994	-3.933	0.427	1.099	-0.427	-0.183	8.516	5.41	2.847	0.488	0.977	0.122	-9.219	-2.188	-1.151	0.061	0.183	0.244	1.58	10.155	-0.083	0.427	1.709	1.099	0.986	9.988	-1.555	1.282	1.221	-1.099	1506608688
-9.205	-1.646	-1.25	0.488	0.549	-0.183	8.955	-4.335	0.348	0.793	-0.244	-0.244	8.252	5.503	2.206	0.183	1.099	0.061	-9.205	-1.646	-1.25	0.488	0.549	-0.183	1.851	9.868	0.262	0.427	1.709	1.099	0.451	9.843	-1.446	1.343	-1.404	-0.977	1506608688
-9.143	-1.43	-1.361	0.61	0.305	-0.427	9.18	-4.419	0.609	0.916	-0.122	-0.305	8.252	5.503	2.206	-0.122	0.671	0	-9.143	-1.43	-1.361	0.61	0.305	-0.427	1.852	9.177	0.382	0.549	1.892	1.038	0.957	9.63	-2.255	1.16	-2.197	-0.916	1506608688
-9.254	-1.231	-1.528	0.244	0.122	-0.488	9.071	-3.724	0.858	0.61	0.305	-0.427	8.287	5.292	2.079	-0.305	0.61	0.183	-9.254	-1.231	-1.528	0.244	0.122	-0.488	1.736	8.577	0.353	0.488	1.526	0.916	1.587	9.391	-2.297	0.793	-1.404	-1.16	1506608688
-9.424	-1.345	-1.505	0.122	-0.061	-0.671	8.574	-3.284	1.286	0.854	1.587	-0.366	7.429	4.695	2.566	-0.244	0.549	0.244	-9.424	-1.345	-1.505	0.122	-0.061	-0.671	2.152	8.512	0.167	0.488	1.526	0.916	1.755	9.351	-1.748	0.671	-0.793	-1.038	1506608688
-9.639	-1.433	-1.287	0.305	-0.244	-0.549	7.695	-3.09	1.468	0.793	0.366	-0.183	7.429	4.695	2.566	-0.305	0.061	0.061	-9.639	-1.433	-1.287	0.305	-0.244	-0.549	2.738	8.691	0.151	0.671	1.099	0.793	1.626	9.38	-1.599	0.488	-0.61	-0.854	1506608688
-9.599	-1.292	-1.132	0.488	-0.122	-0.488	8.122	-3.307	0.968	0.61	0.244	0.122	7.574	4.77	2.56	-0.366	0.244	-0.305	-9.599	-1.292	-1.132	0.488	-0.122	-0.488	3.004	8.982	0.181	0.488	1.099	0.61	1.288	9.552	-1.857	0.305	-0.732	-0.793	1506608688
-9.566	-0.991	-1.177	0.916	0	-0.488	8.107	-3.578	1.385	0.122	1.099	0.366	7.912	5.247	2.869	-0.305	0.122	-0.671	-9.566	-0.991	-1.177	0.916	0	-0.488	2.901	9.201	0.177	0.488	1.099	0.61	0.884	9.674	-1.701	0.305	-1.099	-0.793	1506608688
-9.896	-0.623	-1.456	0.732	0	-0.61	7.992	-3.746	1.318	-0.061	0	0.549	7.912	5.247	2.869	-0.61	-0.305	-0.732	-9.896	-0.623	-1.456	0.732	0	-0.61	3.116	9.393	0.23	0.427	0.854	0.366	1.712	9.514	-1.781	-0.061	-0.977	-0.793	1506608688
-9.971	-0.651	-1.581	0.305	-0.183	-0.732	7.994	-3.791	1.394	-0.305	0.366	0.732	7.931	5.404	2.856	-0.671	0.061	-0.854	-9.971	-0.651	-1.581	0.305	-0.183	-0.732	3.859	9.329	0.479	0.366	0.488	-0.061	2.135	9.666	-1.983	-0.305	-1.038	-0.732	1506608688
-9.501	-0.449	-1.45	0.122	-0.183	-0.488	7.91	-3.998	1.428	-0.122	0.305	0.732	7.758	5.417	3.149	-0.549	-0.061	-0.977	-9.501	-0.449	-1.45	0.122	-0.183	-0.488	4.02	8.93	0.483	0.366	0.488	-0.061	1.906	9.831	-2.153	-0.671	-1.038	-0.61	1506608688
-9.448	-0.457	-1.621	0	-0.122	-0.244	7.97	-4.082	1.067	-0.183	1.465	0.61	7.729	4.987	3.424	-0.244	0.305	-0.854	-9.448	-0.457	-1.621	0	-0.122	-0.244	3.518	8.391	0.298	0.183	0.61	-0.427	1.413	9.691	-2.009	-0.732	-0.549	-0.61	1506608688
-9.454	-1.646	-1.059	-0.305	0.305	0.061	7.915	-3.937	1.174	-0.488	1.648	0.549	7.458	4.706	3.418	-0.305	0.793	-0.854	-9.454	-1.646	-1.059	-0.305	0.305	0.061	3.147	8.708	0.278	0.122	0.244	-0.183	2.088	9.362	-1.944	-0.793	-1.282	-0.671	1506608688
-10.91	-2.701	-0.993	-0.671	0.244	-0.122	7.59	-4.112	1.176	-0.793	1.099	0.366	7.008	5.989	3.798	-0.366	0.427	-1.16	-10.91	-2.701	-0.993	-0.671	0.244	-0.122	3.162	9.543	0.404	0.122	0.244	-0.183	2.915	9.299	-1.45	-1.343	-0.427	-0.122	1506608688
-11.149	-3.541	-0.355	0.183	-1.282	-0.305	7.716	-4.584	0.962	-0.793	1.099	0.366	7.008	5.989	3.798	-0.61	-0.122	-1.465	-11.149	-3.541	-0.355	0.183	-1.282	-0.305	4.017	10.5	1.257	0.183	-0.061	-0.122	3.432	10.268	0.351	-2.502	0.366	1.404	1506608688
-10.129	-2.815	0.7	0.244	-1.282	-0.366	8.049	-5.498	0.726	-0.732	1.648	0.61	7.154	7.025	3.438	-0.366	-0.122	-2.014	-10.129	-2.815	0.7	0.244	-1.282	-0.366	3.415	9.825	1.908	0.427	0.977	-0.916	1.865	12.288	2.151	-4.822	2.197	2.563	1506608688
-10.294	-2.024	0.294	-0.549	-1.404	-0.977	7.97	-5.815	0.946	-0.671	0.916	1.221	6.471	6.662	4.308	0.061	-0.122	-2.197	-10.294	-2.024	0.294	-0.549	-1.404	-0.977	3.415	9.825	1.908	0.427	0.977	-0.916	-0.327	12.1	0.602	-3.967	-0.671	2.563	1506608688
-9.598	-2.357	0.61	-0.61	-1.16	-0.977	7.559	-5.654	0.995	-0.671	0.916	1.221	6.471	6.662	4.308	0.366	0.061	-1.892	-9.598	-2.357	0.61	-0.61	-1.16	-0.977	3.415	9.825	1.908	0.427	0.977	-0.916	-0.799	11.568	-0.987	-2.563	0.244	1.587	1506608688
-8.958	-2.23	0.994	-0.549	-0.549	-0.793	7.282	-5.852	0.886	-0.549	1.404	1.465	6.49	7.471	4.114	0.488	-0.061	-1.709	-8.958	-2.23	0.994	-0.549	-0.549	-0.793	2.323	9.579	1.804	0.183	0	-0.916	0.032	9.972	-0.75	-1.465	2.075	0.793	1506608688
-8.756	-2.391	0.946	-0.732	-0.488	-1.038	6.816	-6.094	1.044	-0.427	0.732	1.648	6.521	7.385	4.082	0.671	0.122	-1.526	-8.756	-2.391	0.946	-0.732	-0.488	-1.038	2.323	9.095	1.68	0.183	0	-0.916	0.305	9.002	-0.605	-0.183	2.686	-0.061	1506608688
-8.778	-2.745	1.014	-0.61	-0.183	-0.916	6.803	-6.015	1.114	-0.244	0.122	1.587	6.045	6.905	3.956	0.854	0.61	-1.404	-8.778	-2.745	1.014	-0.61	-0.183	-0.916	1.771	9.043	1.428	0.183	0.671	-0.671	0.09	8.608	0.244	0.916	3.052	-0.854	1506608688
-9.404	-2.857	0.836	-0.488	-0.061	-0.854	6.673	-6.084	1.109	-0.488	0.793	1.648	5.892	7.143	3.935	0.916	0.61	-1.282	-9.404	-2.857	0.836	-0.488	-0.061	-0.854	1.672	9.427	1.511	0.427	0.732	-0.793	-0.444	9.052	1.419	1.221	2.625	-1.099	1506608688
-9.915	-2.734	0.67	-0.549	-0.366	-0.732	6.623	-6.584	1.207	-0.671	0.122	1.709	5.864	8.058	3.97	0.549	-0.061	-1.221	-9.915	-2.734	0.67	-0.549	-0.366	-0.732	1.861	9.89	1.561	0.427	0.732	-0.793	0.475	9.701	2.046	0.183	0.305	-0.488	1506608689
-9.509	-2.832	0.615	-0.732	-0.122	-0.854	6.609	-7.194	1.053	-0.305	-0.061	1.343	5.864	8.058	3.97	0.61	0	-1.099	-9.509	-2.832	0.615	-0.732	-0.122	-0.854	1.616	10.037	1.308	0.061	0.793	-0.793	1.41	9.972	2.417	-0.427	-1.404	-0.061	1506608689
-9.26	-2.944	0.467	-0.488	0.061	-0.671	6.808	-7.401	1.328	-0.427	-0.366	1.221	5.844	8.285	4.029	0.732	0.366	-0.916	-9.26	-2.944	0.467	-0.488	0.061	-0.671	1.176	9.898	1.052	0.061	0.61	-0.61	-0.335	9.502	0.624	1.709	-0.305	-1.038	1506608689
-9.28	-3.156	0.358	-0.305	0	-0.61	6.984	-7.443	1.458	-0.366	-0.488	0.916	5.728	8.294	4.031	0.549	0.61	-0.732	-9.28	-3.156	0.358	-0.305	0	-0.61	0.974	9.838	0.981	0.061	0.61	-0.61	1.442	9.833	0.732	1.038	0.671	-0.916	1506608689
-9.276	-3.371	0.121	0.122	0.122	-0.427	6.818	-7.247	1.592	-0.305	-0.244	0.488	5.672	8.27	3.869	0.549	0.244	-0.61	-9.276	-3.371	0.121	0.122	0.122	-0.427	1.262	9.823	1.029	0.061	0.244	-0.488	0.546	9.697	0.974	0.122	0.854	-1.16	1506608689
-9.266	-3.091	-0.06	0.061	0.061	-0.305	6.554	-6.905	1.638	-0.244	-0.061	0.549	5.723	8.21	3.705	0.488	0.427	-0.305	-9.266	-3.091	-0.06	0.061	0.061	-0.305	1.469	9.737	0.992	0.061	0.244	-0.488	0.614	9.918	1.166	1.221	-0.549	-0.916	1506608689
-9.251	-2.79	0.025	-0.183	0.183	-0.122	6.383	-6.727	1.524	-0.122	-0.244	0.61	5.584	8.069	3.531	0.61	0.305	-0.305	-9.251	-2.79	0.025	-0.183	0.183	-0.122	1.296	9.595	0.784	0	0.183	-0.427	1.755	10.009	0.705	0.793	-0.732	-0.427	1506608689
-9.381	-2.744	0.006	-0.305	0.061	-0.122	6.437	-6.647	1.516	-0.183	0.366	0.488	5.584	8.069	3.531	0.366	0.183	-0.366	-9.381	-2.744	0.006	-0.305	0.061	-0.122	1.046	9.739	0.756	0.061	0.244	-0.244	1.524	9.849	0.663	0.244	0.305	-0.183	1506608689
-9.476	-3.036	0.008	-0.305	-0.122	-0.122	6.284	-6.867	1.601	-0.183	0	0.366	5.496	8.33	3.56	-0.183	0.061	-0.122	-9.476	-3.036	0.008	-0.305	-0.122	-0.122	1.442	9.828	0.89	0	-0.183	-0.183	0.757	9.811	0.84	-0.244	0.305	-0.244	1506608689
-9.382	-3.139	0.078	-0.183	0	0	6.674	-6.877	1.871	-0.061	0.183	0.183	5.511	8.119	3.744	0.122	-0.122	0.122	-9.382	-3.139	0.078	-0.183	0	0	1.875	9.79	0.92	0	-0.183	-0.183	0.773	9.85	0.581	0	-0.549	-0.244	1506608689
-9.405	-3.092	0.045	-0.061	0.061	0.061	6.54	-6.804	1.476	-0.305	0.305	0.183	5.577	8.165	3.795	-0.061	0.183	0	-9.405	-3.092	0.045	-0.061	0.061	0.061	1.875	9.79	0.92	-0.244	-0.244	-0.122	0.916	9.881	0.288	0.244	0	-0.244	1506608689
-9.515	-3.114	0.103	0.061	-0.061	0.061	6.381	-6.904	1.347	-0.488	1.709	0.244	5.364	8.19	3.706	-0.122	0.366	-0.305	-9.515	-3.114	0.103	0.061	-0.061	0.061	1.388	9.9	0.793	-0.366	-0.061	-0.122	0.901	9.911	0.453	0.061	0.183	-0.183	1506608689
-9.537	-3.252	0.16	-0.061	-0.244	-0.061	5.949	-6.794	1.322	-0.549	1.099	0.366	5.67	8.238	3.365	0.488	1.221	-0.916	-9.537	-3.252	0.16	-0.061	-0.244	-0.061	1.408	9.763	0.933	-0.244	-0.366	-0.061	0.626	9.926	0.617	0.061	0	-0.183	1506608689
-9.451	-3.385	0.358	-0.061	-0.61	0	6.387	-6.59	1.426	-0.854	1.648	0.244	5.908	8.219	3.317	0.488	2.197	-0.488	-9.451	-3.385	0.358	-0.061	-0.61	0	1.413	9.599	0.909	-0.183	-0.488	-0.183	0.863	10.086	0.833	-0.183	0.061	-0.061	1506608689
-9.302	-3.463	0.782	0.122	-0.793	0.122	6.088	-6.738	1.422	-1.16	2.991	0.183	4.609	8.222	3.253	0.61	1.648	-0.732	-9.302	-3.463	0.782	0.122	-0.793	0.122	1.541	9.295	1.227	0.183	-0.427	-0.244	1.391	10.095	1.042	-0.366	0.61	0.427	1506608689
-8.918	-3.016	0.956	0.183	-0.549	0.244	5.137	-6.897	1.94	-0.366	0.854	0.183	4.595	7.773	4.215	0.122	0.793	-0.061	-8.918	-3.016	0.956	0.183	-0.549	0.244	1.572	9.336	1.498	0.183	-0.427	-0.244	1.94	10.051	1.266	-0.427	0.916	0.916	1506608689
-9.534	-2.579	0.989	-0.183	-0.427	0.305	5.627	-6.968	2.226	-0.366	0.854	0.183	4.504	7.831	4.668	0.061	0.122	0	-9.534	-2.579	0.989	-0.183	-0.427	0.305	1.467	9.757	1.797	0.122	-0.183	0	1.408	9.954	1.908	0.549	1.343	1.892	1506608689
-9.722	-2.555	1.23	-0.427	-0.305	0.305	5.877	-7.358	2.14	0	0.183	0.061	4.74	8.425	4.692	0.061	-0.122	-0.122	-9.722	-2.555	1.23	-0.427	-0.305	0.305	1.391	9.995	1.909	-0.122	-0.305	-0.061	0.981	9.838	0.334	-0.244	1.404	1.648	1506608689
-9.508	-2.366	1.43	-0.488	-0.122	0.488	5.605	-7.569	1.692	0.122	-0.671	0.305	4.864	8.679	4.222	0.549	0.244	-0.244	-9.508	-2.366	1.43	-0.488	-0.122	0.488	1.169	9.909	1.838	-0.122	-0.305	-0.061	0.823	9.83	0.396	-0.305	1.099	1.16	1506608689
-9.467	-2.116	1.578	-0.671	-0.122	0.61	5.725	-7.806	1.572	0.671	-1.587	0.061	4.655	8.853	4.065	0.427	-0.122	0.793	-9.467	-2.116	1.578	-0.671	-0.122	0.61	0.659	9.805	1.922	-0.244	-0.732	-0.183	1.108	9.47	0.428	0.549	1.587	0.671	1506608689
-9.199	-1.851	1.62	-1.282	-0.183	0.488	5.502	-8.082	1.513	0.854	-1.038	-0.305	5.216	8.993	4.21	0.122	0.61	1.648	-9.199	-1.851	1.62	-1.282	-0.183	0.488	0.688	9.688	2.169	-0.61	-1.404	-0.488	1.506	9.35	0.541	1.16	1.953	0.183	1506608689
-8.874	-1.599	1.327	-2.197	-0.305	0.305	4.819	-8.417	1.324	1.282	-0.549	-0.977	5.338	8.939	3.996	-0.061	0.977	3.052	-8.874	-1.599	1.327	-2.197	-0.305	0.305	1.559	9.776	2.44	-0.793	-1.953	-0.671	1.495	9.254	0.979	1.404	2.747	-0.061	1506608689
-8.911	-1.573	1.401	-2.441	0.061	0.488	3.941	-9.112	1.052	2.014	-1.099	-0.916	5.852	8.605	3.621	0.366	2.441	4.456	-8.911	-1.573	1.401	-2.441	0.061	0.488	2.942	9.758	2.418	-1.77	-1.282	-0.854	1.544	9.396	1.132	1.526	3.784	0.183	1506608689
-9.153	-1.665	1.03	-2.991	0.488	0.488	2.848	-9.347	0.392	2.258	-2.869	-0.061	6.035	7.666	3.114	1.892	2.747	4.944	-9.153	-1.665	1.03	-2.991	0.488	0.488	3.734	9.183	2.443	-1.77	-1.282	-0.854	1.097	9.249	1.28	1.099	3.296	0.366	1506608689
-9.621	-2.545	0.666	-4.211	1.16	-0.305	1.956	-9.336	-0.311	1.831	-2.686	1.343	6.797	6.499	2.515	4.272	2.502	4.761	-9.621	-2.545	0.666	-4.211	1.16	-0.305	4.059	8.774	2.199	-1.831	0.366	-0.671	1.048	9.014	1.148	0.671	1.282	0.427	1506608689
-10.048	-2.997	0.181	-3.235	0.549	-0.061	1.628	-9.664	-0.945	1.831	-2.991	3.174	6.877	5.728	1.812	6.775	2.502	4.211	-10.048	-2.997	0.181	-3.235	0.549	-0.061	4.494	8.729	1.488	-0.977	3.052	-0.305	-0.792	9.477	-0.968	1.343	1.16	-0.488	1506608690
-9.879	-2.365	-1.056	-3.784	0.305	-0.549	1.796	-9.994	-1.22	1.892	-4.517	4.761	6.596	5.517	1.141	8.789	3.357	3.479	-9.879	-2.365	-1.056	-3.784	0.305	-0.549	4.442	8.989	0.602	-0.977	3.052	-0.305	-1.134	10.856	0.413	1.892	2.869	-1.099	1506608690
-9.911	-1.952	-1.836	-4.639	0.061	-0.732	2.543	-10.341	-1.708	2.258	-5.615	5.493	5.924	5.682	1.317	9.766	3.357	2.258	-9.911	-1.952	-1.836	-4.639	0.061	-0.732	3.159	9.606	-0.479	-0.061	5.127	-0.732	0.974	10.682	-0.179	2.93	-0.732	-0.732	1506608690
-9.697	-1.142	-2.369	-5.371	-0.244	-0.549	3.596	-10.759	-2.134	2.38	-6.042	5.981	5.752	6.259	1.403	9.216	2.625	0.671	-9.697	-1.142	-2.369	-5.371	-0.244	-0.549	1.339	10.134	-1.06	1.038	6.714	-0.671	1.956	10.817	-0.585	1.526	2.747	-1.038	1506608690
-10.19	-0.392	-3.034	-6.47	-0.977	-0.488	4.182	-10.404	-2.245	2.136	-6.348	5.798	6.331	7.072	1.305	7.385	2.747	-0.793	-10.19	-0.392	-3.034	-6.47	-0.977	-0.488	1.339	10.134	-1.06	1.038	6.714	-0.671	2.238	9.703	-1.08	1.709	2.747	-0.732	1506608690
-10.188	-0.736	-3.409	-7.446	-1.465	-0.549	4.186	-9.624	-2.127	1.953	-6.409	5.066	7.107	7.425	1.535	6.226	4.089	-1.343	-10.188	-0.736	-3.409	-7.446	-1.465	-0.549	-0.668	10.549	-0.737	0.549	6.226	0.183	4.057	9.828	-1.548	1.099	3.479	-0.427	1506608690
-9.747	-1.779	-3.619	-7.507	-1.404	-0.305	4.191	-9.546	-2.01	2.197	-5.92	4.578	7.478	7.802	1.674	6.042	4.7	-1.526	-9.747	-1.779	-3.619	-7.507	-1.404	-0.305	-0.469	11.024	-0.276	0.305	5.798	0.793	3.448	9.77	-1.736	1.221	4.456	-0.671	1506608690
-9.336	-2.079	-3.7	-7.019	-1.465	-0.305	3.846	-9.564	-1.98	2.441	-6.714	4.333	7.733	8.332	1.346	5.249	4.639	-1.221	-9.336	-2.079	-3.7	-7.019	-1.465	-0.305	-0.469	11.024	-0.276	0.366	5.554	0.793	2.669	9.637	-2.151	1.038	4.761	-0.793	1506608690
-9.276	-1.981	-3.932	-6.958	-1.587	-0.366	3.695	-9.103	-1.955	2.808	-8.24	3.845	7.678	8.296	1.102	3.906	4.089	-1.038	-9.276	-1.981	-3.932	-6.958	-1.587	-0.366	-0.39	10.378	-0.257	0.183	5.432	0.671	2.499	9.536	-2.906	0.671	5.31	-0.977	1506608690
-9.344	-2.26	-4.199	-7.019	-1.77	-0.427	3.6	-8.704	-2.121	2.686	-8.789	3.296	7.443	7.727	1.187	3.418	4.272	-0.854	-9.344	-2.26	-4.199	-7.019	-1.77	-0.427	-0.39	10.378	-0.257	-0.183	5.432	0.916	2.277	9.533	-3.122	0.244	5.615	-1.038	1506608690
-9.372	-2.621	-4.266	-6.897	-1.953	-0.427	3.444	-8.382	-2.157	2.197	-8.789	2.991	7.294	7.27	1.175	3.235	4.822	-0.977	-9.372	-2.621	-4.266	-6.897	-1.953	-0.427	-0.748	9.934	-0.408	-0.488	5.371	1.343	1.738	9.653	-3.141	0.183	5.676	-0.977	1506608690
-9.237	-2.903	-4.187	-6.348	-1.953	-0.549	3.383	-8.385	-1.895	1.282	-8.484	2.869	7.22	7.051	0.857	2.747	4.883	-1.16	-9.237	-2.903	-4.187	-6.348	-1.953	-0.549	-0.756	9.843	-0.398	-0.549	5.249	1.709	1.037	9.883	-2.999	-0.305	5.92	-0.854	1506608690
-8.844	-2.938	-3.936	-5.676	-1.77	-0.671	3.43	-8.381	-1.625	0.488	-7.324	2.502	7.363	6.912	0.603	2.136	4.7	-1.099	-8.844	-2.938	-3.936	-5.676	-1.77	-0.671	-0.933	9.757	-0.394	-0.61	5.066	1.892	0.42	9.966	-2.641	-0.732	5.188	-0.732	1506608690
-8.869	-2.598	-3.76	-5.432	-1.404	-0.793	3.354	-8.451	-1.016	-0.244	-6.47	2.014	7.663	6.848	0.301	1.526	4.944	-1.038	-8.869	-2.598	-3.76	-5.432	-1.404	-0.793	-0.933	9.757	-0.394	-0.61	4.883	2.075	0.293	9.877	-2.754	-0.854	4.333	-0.793	1506608690
-9.128	-2.369	-3.533	-5.31	-1.404	-0.732	3.214	-8.622	-0.217	-0.916	-6.104	1.648	7.55	6.869	-0.124	1.038	4.456	-0.854	-9.128	-2.369	-3.533	-5.31	-1.404	-0.732	-0.935	10.192	-0.377	-0.427	4.456	2.136	0.392	9.778	-2.722	-1.16	3.784	-0.854	1506608690
-9.101	-2.247	-3.43	-5.005	-1.343	-0.549	3.101	-8.608	0.511	-1.343	-5.981	1.404	7.556	7.009	-0.577	0.671	3.845	-0.732	-9.101	-2.247	-3.43	-5.005	-1.343	-0.549	-0.589	10.197	-0.048	0	4.028	2.014	0.274	9.789	-2.536	-0.793	3.296	-0.977	1506608690
-8.79	-2.178	-3.102	-4.7	-0.977	-0.366	3.189	-8.339	1.163	-1.465	-5.432	1.16	7.601	7.184	-0.97	0.671	3.662	-0.61	-8.79	-2.178	-3.102	-4.7	-0.977	-0.366	-0.293	10.28	0.196	0.305	3.967	1.831	0.255	9.637	-2.657	-0.977	2.38	-0.977	1506608690
-9.183	-2.001	-2.506	-4.578	-0.61	-0.244	3.225	-8.233	1.565	-1.526	-4.761	0.854	7.255	7.387	-1.096	1.099	3.418	-0.366	-9.183	-2.001	-2.506	-4.578	-0.61	-0.244	-0.116	10.554	0.536	0.549	4.211	1.709	0.561	9.506	-2.675	-1.099	2.319	-1.16	1506608690
-10.149	-1.969	-1.988	-4.517	-1.16	-0.244	3.247	-8.692	1.751	-1.526	-4.761	0.854	6.757	7.986	-0.92	1.77	3.418	-0.305	-10.149	-1.969	-1.988	-4.517	-1.16	-0.244	0.27	10.43	1.802	0.488	4.7	1.77	0.72	9.621	-1.766	-1.526	2.319	-1.038	1506608690
-10.45	-2.583	-1.474	-3.723	-1.709	0.061	3.327	-9.555	1.723	-1.221	-4.15	0.671	6.09	8.679	-0.418	2.136	3.296	-0.427	-10.45	-2.583	-1.474	-3.723	-1.709	0.061	0.27	10.43	1.802	1.038	4.578	1.343	1.401	10.1	-0.565	-2.136	2.93	-0.427	1506608690
-10.929	-3.101	-0.877	-3.601	-2.808	0.549	3.444	-9.835	1.041	-0.366	-5.066	-0.061	5.345	8.996	0.328	2.502	3.235	-0.122	-10.929	-3.101	-0.877	-3.601	-2.808	0.549	0.681	9.195	3.401	1.282	4.15	1.038	3.072	9.875	-0.416	-1.953	5.432	0	1506608690
-10.969	-3.274	-0.489	-3.967	-2.93	0.488	3.954	-9.961	0.695	0.122	-4.333	-0.977	4.677	9.148	1.058	2.747	3.479	0.305	-10.969	-3.274	-0.489	-3.967	-2.93	0.488	0.623	9.377	3.414	0.854	4.395	1.099	3.912	9.923	-1.054	-0.671	7.629	0.488	1506608690
-9.997	-3.315	0.25	-3.296	-1.16	0.854	4.021	-10.507	0.25	0.183	-2.991	-1.343	3.985	9.568	1.555	2.747	3.662	0.488	-9.997	-3.315	0.25	-3.296	-1.16	0.854	0.623	9.377	3.414	0.977	4.7	0.916	4.437	10.023	-1.107	1.587	8.972	1.099	1506608690
-9.469	-2.139	0.109	-3.601	-1.587	0.916	3.79	-10.337	0.068	0.122	-2.38	-1.648	3.341	10.131	1.553	2.197	3.052	0.366	-9.469	-2.139	0.109	-3.601	-1.587	0.916	-0.218	9.292	3.22	1.16	4.578	0.549	4.087	10.921	-0.912	0.977	11.047	2.625	1506608690
-8.411	-1.479	-0.043	-4.822	-1.038	-0.122	3.603	-9.393	0.158	0.061	-2.014	-2.258	2.939	9.877	1.432	1.648	2.258	0.427	-8.411	-1.479	-0.043	-4.822	-1.038	-0.122	-0.367	9.074	3.041	0.916	3.967	0.366	1.163	11.438	-1.852	-0.061	10.315	5.005	1506608690
-8.837	-1.418	-0.122	-4.272	-0.732	0.183	3.158	-8.885	0.187	0.244	-2.014	-3.052	2.702	9.481	1.297	1.526	2.014	0.427	-8.837	-1.418	-0.122	-4.272	-0.732	0.183	-0.367	9.074	3.041	0.671	3.601	0.427	-1.883	11.58	-1.926	-0.061	7.69	5.249	1506608691
-9.406	-1.491	-0.129	-3.784	-0.488	0.427	2.67	-8.581	0.232	0.427	-2.258	-3.479	2.535	9.436	1.049	1.404	1.831	0.061	-9.406	-1.491	-0.129	-3.784	-0.488	0.427	-0.008	9.332	2.853	0.61	3.235	0.305	-1.415	10.841	-0.98	-0.305	6.226	4.7	1506608691
-9.354	-1.233	-0.049	-3.723	-0.549	0.366	2.3	-8.64	0.22	0.61	-2.38	-3.418	2.602	9.305	0.973	1.587	1.892	-0.488	-9.354	-1.233	-0.049	-3.723	-0.549	0.366	0.735	9.648	2.56	0.488	2.747	0.122	0.944	10.115	-0.949	0.061	5.554	4.15	1506608691
-9.034	-0.819	0.078	-3.845	-0.488	0.305	2.108	-8.722	0.018	0.793	-2.563	-2.93	2.891	9.296	1.152	1.892	2.258	-0.977	-9.034	-0.819	0.078	-3.845	-0.488	0.305	0.735	9.648	2.56	0.366	2.686	0.122	1.985	9.402	-1.501	1.465	7.324	3.357	1506608691
-8.762	-0.721	0.026	-3.418	0.061	0.305	2.099	-8.613	0.029	0.732	-2.319	-2.136	3.202	9.392	1.638	1.953	2.747	-1.343	-8.762	-0.721	0.026	-3.418	0.061	0.305	0.17	9.452	2.415	0.183	2.625	0.122	0.866	8.733	-1.269	2.502	8.057	1.831	1506608691
-9.253	-1.181	-0.329	-2.869	0.122	0.183	2.082	-8.33	0.242	0.549	-2.197	-1.404	3.365	9.515	1.939	1.465	2.441	-1.404	-9.253	-1.181	-0.329	-2.869	0.122	0.183	0.391	9.537	2.558	0.183	2.136	0.122	-0.135	8.239	-0.402	3.052	5.249	1.099	1506608691
-9.871	-1.452	-0.484	-2.869	0.061	0.305	2.054	-8.028	0.433	0.549	-2.136	-0.671	3.498	9.636	2.064	1.038	1.709	-1.343	-9.871	-1.452	-0.484	-2.869	0.061	0.305	0.391	9.537	2.558	0.244	1.648	0.122	0.199	8.673	0.675	2.93	2.563	0.366	1506608691
-9.768	-0.666	-0.075	-2.625	0.366	0.61	2.11	-8.148	0.414	0.854	-2.014	0.305	3.799	9.539	2.077	0.916	1.526	-1.16	-9.768	-0.666	-0.075	-2.625	0.366	0.61	0.958	9.22	2.632	0.122	1.404	0.061	2.222	9.855	2.168	1.038	2.563	-0.244	1506608691
-11.106	-0.641	-0.366	-2.502	0.366	0.61	2.261	-8.574	0.185	1.099	-2.258	1.221	4.039	9.262	2.037	1.038	1.953	-0.977	-11.106	-0.641	-0.366	-2.502	0.366	0.61	0.75	9.04	2.635	-0.122	1.526	0.244	3.998	10.044	2.067	-0.671	2.869	0.183	1506608691
-12.08	-2.586	-1.506	-3.052	-0.854	-0.122	2.622	-8.978	0.138	1.099	-1.953	1.953	4.063	9.082	1.943	1.038	2.441	-0.854	-12.08	-2.586	-1.506	-3.052	-0.854	-0.122	0.711	9.88	2.42	-0.061	1.77	0.549	3.352	8.786	0.974	0.916	-0.061	-0.122	1506608691
-11.179	-3.475	-0.132	-1.648	-0.916	0.244	2.622	-8.978	0.138	1.099	-1.953	1.953	3.767	9.661	1.634	0.732	1.953	-0.916	-11.179	-3.475	-0.132	-1.648	-0.916	0.244	0.915	11.143	2.055	0.549	1.709	0.793	0.421	10.363	-0.839	2.136	-0.854	-1.587	1506608691
-9.594	-2.646	-0.161	-1.587	-0.427	0	2.742	-11.795	-0.252	1.465	-2.686	2.869	4.022	10.82	1.404	0.366	1.465	-1.404	-9.594	-2.646	-0.161	-1.587	-0.427	0	0.25	10.908	2.007	1.343	1.953	0.671	1.37	12.358	2.428	-0.977	-2.197	-0.427	1506608691
-9.109	-2.695	-1.518	-1.221	0	-0.305	3.009	-10.866	-0.029	1.282	-3.174	2.258	4.831	10.956	1.334	0.305	2.075	-1.282	-9.109	-2.695	-1.518	-1.221	0	-0.305	0.25	10.908	2.007	1.099	2.686	0.793	-0.05	10.188	-1.008	2.686	-4.028	-1.404	1506608691
-9.027	-2.511	-1.389	-0.977	0.061	-0.122	2.974	-8.66	0.415	0.916	-3.174	0.977	4.867	10.487	0.957	0.122	2.808	0	-9.027	-2.511	-1.389	-0.977	0.061	-0.122	-1.196	10.415	1.592	0.427	2.563	1.099	2.123	9.796	-2.553	2.136	-0.183	-1.953	1506608691
-8.995	-1.8	-1.206	-1.038	0.366	0.061	2.763	-7.979	0.475	0.977	-2.808	0.305	4.168	10.691	0.358	-0.549	1.892	1.16	-8.995	-1.8	-1.206	-1.038	0.366	0.061	-1.048	10.338	1.462	0.305	1.831	1.282	2.245	9.789	-1.67	1.16	1.343	-1.709	1506608691
-9.271	-1.526	-1.058	-0.793	0.366	0.122	2.464	-7.917	0.428	0.977	-2.808	0.305	3.764	10.567	-0.097	-0.977	0.977	1.587	-9.271	-1.526	-1.058	-0.793	0.366	0.122	-0.762	9.741	1.528	0.366	1.404	1.16	1.239	9.554	-1.428	1.099	0.183	-1.221	1506608691
-9.501	-1.182	-1.335	-0.793	0.305	-0.061	2.428	-7.604	0.429	0.61	-2.38	0.793	3.565	9.923	-0.549	-0.854	0.732	2.014	-9.501	-1.182	-1.335	-0.793	0.305	-0.061	-0.378	9.481	1.378	0.244	1.526	1.16	1.426	9.412	-1.51	1.099	-1.16	-1.099	1506608691
-9.639	-1.311	-1.413	-1.099	-0.366	-0.366	2.627	-7.526	0.618	0.183	-1.831	0.916	3.307	9.465	-0.812	-0.61	0.916	2.319	-9.639	-1.311	-1.413	-1.099	-0.366	-0.366	-0.041	9.243	1.162	0.183	1.221	0.854	2.984	9.271	-1.851	1.099	0.732	-1.099	1506608691
-9.465	-1.656	-1.139	-1.038	-0.366	-0.366	2.586	-7.716	0.732	0.183	-1.77	0.61	2.929	8.97	-0.935	-0.183	0.488	2.258	-9.465	-1.656	-1.139	-1.038	-0.366	-0.366	-0.041	9.243	1.162	0.183	0.916	0.549	1.654	9.708	-1.067	0.671	1.892	-1.038	1506608691
-9.617	-1.635	-1.255	-0.549	-0.488	-0.305	2.673	-8.195	0.775	0.061	-1.831	0.183	2.927	8.76	-0.89	0.183	0.244	1.709	-9.617	-1.635	-1.255	-0.549	-0.488	-0.305	0.84	9.365	0.852	0.366	0.977	0.305	0.427	9.814	-0.701	0.244	0.244	-0.916	1506608691
-9.514	-1.459	-1.298	-0.183	-0.61	-0.244	2.736	-8.362	0.837	-0.366	-1.343	-0.122	3.305	8.531	-0.587	0.61	0.854	1.099	-9.514	-1.459	-1.298	-0.183	-0.61	-0.244	0.654	9.266	0.811	0.488	1.343	0	1.109	9.778	-1.31	-0.244	0	-0.732	1506608691
-9.695	-1.414	-1.244	0.244	-0.61	-0.183	2.613	-8.26	1.062	-0.671	-0.916	-0.305	3.524	8.386	-0.152	0.916	0.977	0.732	-9.695	-1.414	-1.244	0.244	-0.61	-0.183	0.243	9.311	0.735	0.488	1.465	-0.183	1.413	9.598	-1.614	-0.183	0.183	-0.671	1506608691
-9.861	-1.299	-1.431	0.366	-0.61	-0.183	2.338	-8.592	1.607	-0.916	-0.122	-0.061	4.185	8.916	0.607	0.488	0.671	0.366	-9.861	-1.299	-1.431	0.366	-0.61	-0.183	0.206	9.778	0.737	0.488	1.038	0.061	1.27	9.793	-1.804	-0.244	-0.366	-0.793	1506608691
-9.836	-1.238	-1.56	0.305	-0.427	-0.183	2.338	-8.592	1.607	-0.916	-0.122	-0.061	4.185	8.916	0.607	0.488	0.671	0.366	-9.836	-1.238	-1.56	0.305	-0.427	-0.183	0.528	10.325	0.796	0.488	1.038	0.061	1.27	9.793	-1.804	-0.244	-0.366	-0.793	1506608691
-9.787	-1.34	-1.591	0.671	-0.427	-0.061	2.375	-9.129	1.607	-0.916	0.244	0.305	4.366	9.373	0.752	0.244	0.244	0.061	-9.787	-1.34	-1.591	0.671	-0.427	-0.061	0.528	10.325	0.796	0.366	0.61	-0.122	1.028	9.959	-2.009	-0.244	-0.977	-0.793	1506608691
-9.874	-1.166	-1.311	1.343	-0.122	0.488	2.372	-9.301	1.603	-0.977	0.671	0.305	4.49	9.424	1.008	0.305	0	0.061	-9.874	-1.166	-1.311	1.343	-0.122	0.488	0.133	10.098	0.804	0	0.183	-0.183	0.788	10.051	-2.115	-0.488	-1.343	-0.854	1506608692
-10.636	-0.571	-1.303	0.854	-0.122	0.427	2.193	-9.409	1.531	-0.977	0.671	0.061	4.421	9.392	1.377	0.183	0.122	0.061	-10.636	-0.571	-1.303	0.854	-0.122	0.427	0.16	10.765	0.9	-0.488	-0.305	0	1.031	10.131	-1.592	-0.977	-1.587	-0.793	1506608692
-11.115	-1.065	-0.915	0.427	-0.061	0.183	2.071	-10.033	1.315	-0.854	0.793	0.244	4.101	9.982	1.4	-0.366	-0.427	-0.366	-11.115	-1.065	-0.915	0.427	-0.061	0.183	0.652	11.443	1.328	-0.305	-0.488	0.122	1.93	10.452	-1.745	-1.282	-2.014	-0.671	1506608692
-10.787	-1.443	-0.536	0.061	-0.305	0.183	2.247	-10.469	1.02	-0.916	1.343	0.61	4.1	10.746	1.193	-1.038	-1.099	-0.854	-10.787	-1.443	-0.536	0.061	-0.305	0.183	1.146	11.048	1.948	-0.305	-0.916	-0.061	2.358	10.817	-1.209	-1.709	-0.916	-0.244	1506608692
-9.788	-1.883	0.226	-0.061	-0.244	0.305	2.294	-10.206	0.774	-0.732	1.587	0.549	4.216	10.542	1.043	-0.916	-1.343	-0.977	-9.788	-1.883	0.226	-0.061	-0.244	0.305	1.396	9.938	2.176	-0.366	-1.465	-0.305	2.152	11.082	-0.104	-2.38	-0.427	0.549	1506608692
-8.988	-2.169	0.998	-0.244	-0.122	0.366	2.046	-9.609	0.195	-0.183	0.671	-0.183	4.296	9.538	1.375	-0.183	-0.671	-0.854	-8.988	-2.169	0.998	-0.244	-0.122	0.366	1.396	9.938	2.176	-1.038	-1.282	-0.305	1.668	10.463	0.169	-2.686	0.183	1.16	1506608692
-9.045	-2.125	1.36	0	-0.183	0.122	1.916	-8.903	-0.416	-0.183	0.671	-0.183	4.048	8.746	1.765	0	0	-0.793	-9.045	-2.125	1.36	0	-0.183	0.122	1.01	8.537	2.968	-1.038	-0.732	-0.183	1.692	9.545	0.957	-2.686	0.793	2.136	1506608692
-9.761	-2.07	1.225	0.061	-0.366	-0.244	1.69	-8.521	-1.122	0.305	-0.305	-1.587	3.656	8.582	1.846	-0.366	-0.122	-0.671	-9.761	-2.07	1.225	0.061	-0.366	-0.244	1.22	9.29	3.547	-0.488	0.183	-0.122	0.87	9.318	1.019	-1.892	0.732	2.869	1506608692
-10.241	-2.292	1.192	-0.305	-0.549	-0.488	1.394	-8.82	-1.751	0.305	-0.305	-1.587	3.49	9.24	1.706	-0.61	-0.61	-0.671	-10.241	-2.292	1.192	-0.305	-0.549	-0.488	1.22	9.29	3.547	0.244	0.732	-0.244	0.298	10.146	0.572	-1.343	0.977	2.625	1506608692
-9.629	-1.912	1.174	-0.732	-0.427	-0.61	1.066	-9.223	-2.493	0.671	-0.427	-1.16	3.707	9.782	1.698	-0.244	-0.427	-0.488	-9.629	-1.912	1.174	-0.732	-0.427	-0.61	0.825	9.655	3.626	0.183	0.732	-0.244	-0.561	10.735	0.383	-0.854	0.488	2.258	1506608692
-9.059	-1.902	1.153	-0.793	-0.366	-0.671	1.025	-9.122	-2.833	0.427	-0.427	-0.916	3.836	9.892	1.919	0.244	0.305	-0.122	-9.059	-1.902	1.153	-0.793	-0.366	-0.671	0.49	9.038	3.482	-0.183	0.671	-0.244	0.508	9.908	0.568	0.305	1.587	1.953	1506608692
-8.811	-1.962	1.306	-0.366	0.122	-0.549	1.122	-8.586	-2.51	-0.366	-0.305	-0.671	3.447	9.509	2.03	0.244	0.549	0.305	-8.811	-1.962	1.306	-0.366	0.122	-0.549	0.389	8.616	3.356	-0.488	0.488	-0.244	0.495	9.422	0.715	0.977	3.479	1.343	1506608692
-9.415	-1.662	1.024	-0.366	0.427	-0.366	1.061	-8.5	-2.322	-0.732	-0.244	-0.427	2.913	9.033	2.023	0.122	0.366	0.488	-9.415	-1.662	1.024	-0.366	0.427	-0.366	0.656	8.757	3.335	-0.366	0.427	-0.183	-0.043	8.829	0.772	1.587	3.357	0.61	1506608692
-9.689	-1.438	0.988	-0.732	0.244	-0.183	0.991	-8.781	-2.079	-0.549	-0.122	-0.183	2.558	8.916	1.83	0.061	0.305	0.244	-9.689	-1.438	0.988	-0.732	0.244	-0.183	0.656	8.757	3.335	-0.122	0.793	-0.122	-0.742	9.272	0.853	2.625	1.831	-0.122	1506608692
-9.256	-1.385	0.993	-1.282	0.122	-0.183	0.963	-9.196	-1.835	-0.366	-0.427	0.244	2.497	9.122	1.549	0.183	0.427	-0.183	-9.256	-1.385	0.993	-1.282	0.122	-0.183	0.843	9.137	3.419	0.244	1.16	-0.183	-0.085	9.636	1.086	2.686	0.366	-0.671	1506608692
-8.914	-1.215	1.163	-0.916	0.61	0.061	1.237	-9.172	-1.489	-0.366	-0.549	0.427	2.749	9.215	1.44	0.61	0.977	-0.427	-8.914	-1.215	1.163	-0.916	0.61	0.061	0.523	9.161	3.543	0.244	1.221	-0.122	0.989	9.961	1.692	1.77	0.549	-0.916	1506608692
-9.647	-1.174	0.618	-0.977	0.732	0.183	1.571	-8.996	-0.973	-0.244	-0.244	0.549	2.939	9.253	1.528	0.977	1.404	-0.366	-9.647	-1.174	0.618	-0.977	0.732	0.183	-0.132	9.222	3.301	0.183	1.099	0.183	0.679	9.392	1.535	1.343	0.549	-0.916	1506608692
-10.118	-2.021	0.164	-1.099	0.427	0	1.643	-9.018	-0.632	0.122	-0.366	0.61	3.025	9.44	1.677	0.977	1.587	-0.244	-10.118	-2.021	0.164	-1.099	0.427	0	0.145	9.856	3.084	0.244	0.793	0.427	0.98	9.361	1.774	0.244	-2.747	-0.916	1506608692
-10.264	-2.104	-0.353	-0.61	0.244	0.183	1.701	-9.216	-0.544	0.671	-0.977	0.732	3.116	9.953	1.695	0.671	1.16	-0.305	-10.264	-2.104	-0.353	-0.61	0.244	0.183	0.358	10.127	2.738	0.549	0.61	0.366	1.023	9.761	-1.019	3.113	-1.343	-1.526	1506608692
-9.759	-1.696	-0.358	-0.916	0.122	0	2.004	-9.381	-0.578	0.916	-1.099	0.916	3.413	10.16	1.708	0.488	1.038	-0.305	-9.759	-1.696	-0.358	-0.916	0.122	0	0.339	9.871	2.314	0.549	0.305	0.488	3.005	10.685	-0.961	1.709	-0.61	-0.61	1506608692
-9.63	-1.927	-0.56	-1.038	0	0	2.436	-9.337	-0.548	0.549	-0.61	0.916	3.726	9.935	1.76	0.488	1.404	-0.244	-9.63	-1.927	-0.56	-1.038	0	0	0.244	9.487	1.968	0.305	0.427	0.671	1.379	10.276	0.106	0.671	0.793	-0.977	1506608692
-9.811	-2.263	-0.782	-0.61	0	0	2.699	-8.97	-0.303	0.183	0.061	0.488	3.667	9.558	1.721	0.244	1.343	0	-9.811	-2.263	-0.782	-0.61	0	0	0.244	9.487	1.968	0.122	0.427	0.732	1.12	9.877	-0.689	0.977	-0.427	-0.671	1506608692
-9.707	-2.266	-0.738	-0.427	0.061	0	2.609	-8.912	-0.118	0.183	0	0	3.405	9.356	1.483	-0.183	0.61	0.122	-9.707	-2.266	-0.738	-0.427	0.061	0	0.76	9.729	1.491	0.305	0.183	0.671	0.944	9.967	-1.381	0.854	0	-0.671	1506608692
-9.66	-1.976	-0.756	-0.244	0.183	0	2.534	-9.11	-0.051	0.183	0	0	3.317	9.422	1.199	-0.366	0.122	-0.183	-9.66	-1.976	-0.756	-0.244	0.183	0	0.888	9.781	1.528	0.549	0.366	0.61	1.017	10.005	-1.19	0.427	0.305	-0.488	1506608692
-9.689	-1.723	-0.828	-0.244	0.183	0.061	2.602	-8.922	0.001	0.183	-0.366	-0.671	3.418	9.41	0.915	-0.366	0	-0.488	-9.689	-1.723	-0.828	-0.244	0.183	0.061	0.888	9.781	1.528	0.671	0.61	0.549	1.09	9.951	-1.273	0.427	-0.061	-0.244	1506608692
-9.717	-1.627	-0.81	-0.305	0.183	0.183	2.644	-8.668	0.124	-0.122	0.122	-0.793	3.521	9.359	0.73	-0.244	0.183	-0.549	-9.717	-1.627	-0.81	-0.305	0.183	0.183	0.513	9.625	1.683	0.732	0.671	0.549	0.961	9.897	-1.355	0.122	0.061	-0.183	1506608693
-9.722	-1.597	-0.726	-0.305	0.061	0.305	2.645	-8.702	0.019	-0.061	0.793	-0.732	3.491	9.442	0.645	-0.061	0.183	-0.366	-9.722	-1.597	-0.726	-0.305	0.061	0.305	0.5	9.769	1.639	0.671	0.61	0.549	1.012	9.847	-1.458	0.122	0.061	-0.061	1506608693
-9.738	-1.523	-0.75	-0.183	0.122	0.366	2.466	-8.803	-0.031	0.061	1.16	-0.732	3.419	9.615	0.604	0.061	0.122	-0.122	-9.738	-1.523	-0.75	-0.183	0.122	0.366	0.5	9.769	1.639	0.61	0.366	0.427	1.058	9.833	-1.365	0	0	0	1506608693
-9.758	-1.425	-0.778	-0.244	0.122	0.366	2.336	-8.931	-0.014	0	1.038	-0.793	3.309	9.705	0.616	0.122	0	0.122	-9.758	-1.425	-0.778	-0.244	0.122	0.366	0.849	9.77	1.535	0.549	0.061	0.366	1.146	9.841	-1.407	-0.061	-0.061	0.061	1506608693
-9.793	-1.381	-0.76	-0.244	0.183	0.305	2.183	-9.036	-0.044	0.061	0.488	-0.977	3.252	9.655	0.743	0.244	-0.061	0.305	-9.793	-1.381	-0.76	-0.244	0.183	0.305	0.849	9.77	1.535	0.488	-0.122	0.244	0.967	9.85	-1.47	0	-0.061	0.122	1506608693
-9.807	-1.357	-0.687	-0.122	0	0.244	2.156	-9.03	-0.096	0.183	0.183	-1.038	3.18	9.543	0.933	0.427	0	0.366	-9.807	-1.357	-0.687	-0.122	0	0.244	1.412	9.61	1.244	0.427	-0.244	0.183	0.839	9.862	-1.562	0	-0.122	0.061	1506608693
-9.802	-1.304	-0.676	-0.061	-0.061	0.122	2.127	-8.952	-0.105	0.122	0.183	-0.977	3.085	9.466	1.138	0.427	-0.061	0.244	-9.802	-1.304	-0.676	-0.061	-0.061	0.122	1.412	9.61	1.244	0.488	-0.244	0.061	0.898	9.83	-1.42	0	-0.061	0	1506608693
-9.857	-1.211	-0.735	-0.061	-0.061	0	2.071	-8.884	-0.062	0	0.244	-0.732	3.031	9.505	1.335	0.366	-0.244	0.061	-9.857	-1.211	-0.735	-0.061	-0.061	0	1.581	9.652	1.123	0.488	-0.183	-0.061	0.993	9.819	-1.407	0	0.061	0	1506608693
-9.861	-1.212	-0.742	-0.061	0	-0.061	2.043	-8.812	0.033	0	0.244	-0.732	3.092	9.625	1.39	0.244	-0.366	-0.122	-9.861	-1.212	-0.742	-0.061	0	-0.061	1.847	9.853	1.061	0.427	-0.183	-0.183	0.912	9.839	-1.404	0	0	0	1506608693
-9.819	-1.165	-0.675	-0.061	0.061	-0.122	2.092	-8.741	0.12	0.061	0.244	0.061	3.235	9.711	1.513	0.183	-0.183	-0.305	-9.819	-1.165	-0.675	-0.061	0.061	-0.122	1.816	9.805	1.049	0.244	-0.122	-0.183	0.812	9.863	-1.488	0	0.061	-0.061	1506608693
-9.837	-1.12	-0.608	0	0	-0.122	2.207	-8.717	0.161	0.061	0.244	0.305	3.313	9.698	1.579	0.244	0	-0.427	-9.837	-1.12	-0.608	0	0	-0.122	1.816	9.805	1.049	0.122	-0.061	-0.183	0.88	9.861	-1.419	0	0	-0.061	1506608693
-9.828	-1.075	-0.596	0	0	-0.122	2.291	-8.763	0.175	0.122	0.122	0.427	3.35	9.694	1.631	0.244	0.122	-0.549	-9.828	-1.075	-0.596	0	0	-0.122	1.576	9.751	1.017	-0.061	0	-0.122	1.03	9.855	-1.28	-0.061	0	0	1506608693
-9.841	-1.035	-0.597	0	0.061	-0.122	2.419	-8.821	0.132	0.122	-0.061	0.488	3.339	9.717	1.571	0.122	0.061	-0.549	-9.841	-1.035	-0.597	0	0.061	-0.122	1.489	9.747	1.055	-0.122	0	-0.122	1.121	9.847	-1.232	-0.122	0.061	0	1506608693
-9.794	-1.041	-0.584	0	0.122	-0.122	2.535	-8.854	0.085	0.061	-0.061	0.488	3.315	9.751	1.48	-0.061	-0.122	-0.488	-9.794	-1.041	-0.584	0	0.122	-0.122	1.489	9.747	1.055	-0.122	-0.122	-0.061	1.071	9.85	-1.224	-0.122	0.061	0	1506608693
-9.789	-1.016	-0.563	0.061	0.122	-0.061	2.629	-8.824	0.044	0.061	-0.061	0.488	3.364	9.722	1.408	-0.122	-0.244	-0.427	-9.789	-1.016	-0.563	0.061	0.122	-0.061	1.461	9.697	1.099	-0.122	-0.183	-0.061	1.077	9.845	-1.244	-0.122	-0.061	0	1506608693
-9.787	-0.983	-0.599	0.061	0	0	2.747	-8.731	0.038	0	-0.122	0.488	3.407	9.625	1.315	-0.183	-0.183	-0.244	-9.787	-0.983	-0.599	0.061	0	0	1.498	9.652	1.163	-0.122	-0.183	-0.061	1.162	9.822	-1.134	-0.061	-0.061	0	1506608693
-9.831	-0.959	-0.624	0	-0.061	0	2.859	-8.652	0.048	0	0	0.366	3.377	9.611	1.214	-0.183	-0.183	-0.122	-9.831	-0.959	-0.624	0	-0.061	0	1.498	9.652	1.163	-0.122	-0.183	0	1.211	9.793	-1.123	-0.061	-0.061	0	1506608693
-9.82	-0.987	-0.621	0.061	-0.061	0.061	2.914	-8.672	0.05	0	-0.061	0.305	3.375	9.61	1.16	-0.122	-0.183	-0.061	-9.82	-0.987	-0.621	0.061	-0.061	0.061	1.56	9.648	1.16	-0.122	-0.122	0	1.238	9.819	-1.14	-0.061	-0.122	0	1506608693
-9.801	-0.967	-0.61	0	-0.061	0.061	2.955	-8.677	0.017	0	-0.061	0.183	3.334	9.589	1.153	-0.061	-0.122	0	-9.801	-0.967	-0.61	0	-0.061	0.061	1.593	9.671	1.16	-0.061	-0.122	0	1.214	9.823	-1.103	-0.061	-0.061	0	1506608693
-9.817	-0.997	-0.647	0	-0.061	0.061	2.981	-8.729	-0.012	-0.061	-0.061	0.061	3.297	9.612	1.184	0	-0.061	0	-9.817	-0.997	-0.647	0	-0.061	0.061	1.593	9.671	1.16	-0.061	-0.061	0	1.233	9.822	-1.11	-0.061	-0.122	0	1506608693
-9.816	-0.997	-0.67	-0.061	-0.061	0.061	2.982	-8.8	-0.01	-0.122	-0.061	-0.183	3.28	9.661	1.255	0	0	0.061	-9.816	-0.997	-0.67	-0.061	-0.061	0.061	1.643	9.674	1.202	-0.061	0	0	1.276	9.829	-1.144	-0.122	-0.061	0	1506608693
-9.799	-1.024	-0.67	-0.061	-0.061	0.061	2.934	-8.794	0.018	-0.183	0.061	-0.305	3.252	9.659	1.329	0.061	0.061	0.061	-9.799	-1.024	-0.67	-0.061	-0.061	0.061	1.676	9.65	1.221	-0.122	0	0	1.154	9.824	-1.136	-0.122	-0.061	0.061	1506608693
-9.818	-1.014	-0.707	-0.061	-0.122	0.061	2.83	-8.835	0.084	-0.183	0.061	-0.366	3.2	9.653	1.372	0.061	0.122	0.061	-9.818	-1.014	-0.707	-0.061	-0.122	0.061	1.676	9.65	1.221	-0.122	0	0	1.14	9.823	-1.165	-0.061	-0.122	0	1506608693
-9.812	-0.985	-0.701	-0.061	-0.061	0.061	2.732	-8.884	0.156	-0.183	0.061	-0.427	3.144	9.635	1.419	0	0.183	0	-9.812	-0.985	-0.701	-0.061	-0.061	0.061	1.714	9.648	1.212	-0.122	0.061	0	1.203	9.806	-1.145	-0.061	-0.061	0.061	1506608693
-9.819	-0.979	-0.683	-0.061	0	0.061	2.652	-8.965	0.231	-0.122	0.061	-0.427	3.128	9.719	1.449	0	0.244	-0.061	-9.819	-0.979	-0.683	-0.061	0	0.061	1.639	9.665	1.18	-0.122	0.122	0.061	1.214	9.811	-1.209	-0.061	-0.061	0.061	1506608693
-9.802	-0.969	-0.712	-0.061	0	0	2.585	-8.971	0.287	-0.122	0.122	-0.366	3.124	9.734	1.501	-0.061	0.244	-0.122	-9.802	-0.969	-0.712	-0.061	0	0	1.639	9.665	1.18	-0.122	0.122	0.061	1.136	9.844	-1.224	-0.061	-0.061	0	1506608694
-9.805	-1.001	-0.654	0	-0.061	0	2.492	-8.87	0.279	0	0	-0.366	3.067	9.617	1.445	-0.183	0.122	-0.061	-9.805	-1.001	-0.654	0	-0.061	0	1.615	9.522	1.23	-0.183	0.122	0	1.157	9.835	-1.19	-0.061	-0.061	0	1506608694
-9.843	-0.855	-0.618	-0.061	0	0	2.436	-8.843	0.282	-0.061	0.122	-0.244	3.016	9.555	1.355	-0.244	0	-0.061	-9.843	-0.855	-0.618	-0.061	0	0	1.596	9.575	1.196	-0.122	0.061	0	1.215	9.823	-1.096	-0.061	-0.061	0	1506608694
-9.851	-0.847	-0.671	-0.122	0	-0.061	2.399	-8.899	0.272	0	0.183	0	3.027	9.555	1.27	-0.183	0.061	-0.183	-9.851	-0.847	-0.671	-0.122	0	-0.061	1.596	9.575	1.196	-0.061	0.061	0.061	1.205	9.826	-1.116	-0.061	0	0	1506608694
-9.792	-0.947	-0.653	-0.061	0	-0.061	2.443	-8.844	0.301	0.061	0.061	0.122	3.09	9.617	1.202	-0.122	0.061	-0.244	-9.792	-0.947	-0.653	-0.061	0	-0.061	1.516	9.623	1.305	0	0.122	0	1.239	9.825	-1.175	0	0	-0.061	1506608694
-9.798	-0.919	-0.636	0	0	0	2.535	-8.753	0.24	0.122	-0.061	0.122	3.143	9.61	1.146	-0.122	0	-0.122	-9.798	-0.919	-0.636	0	0	0	1.505	9.591	1.263	-0.061	0	-0.061	1.293	9.812	-1.091	-0.061	0	-0.061	1506608694
-9.847	-0.833	-0.66	0	0.061	-0.061	2.613	-8.741	0.154	0.122	-0.061	0.183	3.158	9.569	1.139	0	-0.061	0	-9.847	-0.833	-0.66	0	0.061	-0.061	1.505	9.591	1.263	-0.122	-0.122	-0.061	1.279	9.818	-1.054	-0.122	0	0	1506608694
-9.798	-0.857	-0.668	-0.061	0	-0.061	2.608	-8.793	0.09	0.244	-0.061	0.244	3.124	9.532	1.184	0	0	-0.061	-9.798	-0.857	-0.668	-0.061	0	-0.061	1.589	9.534	1.226	-0.061	0	-0.061	1.211	9.833	-1.089	-0.122	-0.061	-0.061	1506608694
-9.801	-0.891	-0.685	-0.061	0.061	-0.061	2.671	-8.744	-0.01	0.305	-0.122	0.244	3.077	9.473	1.194	0	-0.061	-0.061	-9.801	-0.891	-0.685	-0.061	0.061	-0.061	1.577	9.55	1.238	0	-0.061	-0.061	1.316	9.81	-1.092	-0.061	-0.061	-0.061	1506608694
-9.83	-0.866	-0.684	-0.061	0.061	-0.061	2.682	-8.768	-0.013	0.183	-0.366	0.183	3.119	9.513	1.205	0.061	-0.183	-0.061	-9.83	-0.866	-0.684	-0.061	0.061	-0.061	1.577	9.55	1.238	0.061	-0.122	-0.061	1.352	9.802	-1.035	0	0	-0.061	1506608694
-9.832	-0.89	-0.702	-0.122	0	-0.061	2.686	-8.746	-0.081	0.122	-0.488	0.122	3.14	9.555	1.224	0.122	-0.183	0	-9.832	-0.89	-0.702	-0.122	0	-0.061	1.488	9.58	1.299	0.061	0	-0.122	1.292	9.831	-1.085	-0.061	0.061	-0.061	1506608694
-9.801	-0.963	-0.706	-0.061	0	-0.061	2.812	-8.725	0.1	0	-0.671	-0.122	3.223	9.593	1.296	0.061	-0.183	0.061	-9.801	-0.963	-0.706	-0.061	0	-0.061	1.482	9.606	1.306	0.061	0	-0.061	1.273	9.83	-1.108	-0.061	0	-0.061	1506608694
-9.804	-0.981	-0.682	0	-0.061	0	2.83	-8.741	0.154	-0.244	-1.038	-0.122	3.206	9.633	1.318	0.061	-0.183	0.122	-9.804	-0.981	-0.682	0	-0.061	0	1.482	9.606	1.306	0.122	-0.122	-0.061	1.282	9.819	-1.055	0	0	-0.061	1506608694
-9.828	-1	-0.687	-0.061	-0.061	0	2.908	-8.707	0.129	-0.305	-0.671	-0.122	3.156	9.658	1.346	0.061	-0.244	0.183	-9.828	-1	-0.687	-0.061	-0.061	0	1.638	9.688	1.256	0.061	-0.122	-0.061	1.251	9.832	-1.031	0	0	-0.061	1506608694
-9.8	-1.031	-0.687	0	0	0	2.877	-8.819	0.043	-0.183	-0.061	-0.061	3.159	9.704	1.39	0.122	0	0.122	-9.8	-1.031	-0.687	0	0	0	1.638	9.688	1.256	0.061	0.061	0	1.207	9.845	-1.071	0	-0.061	-0.061	1506608694
-9.804	-0.988	-0.67	0	-0.061	0	2.711	-8.809	0.059	-0.122	0.061	-0.122	3.048	9.734	1.392	0	-0.061	0.122	-9.804	-0.988	-0.67	0	-0.061	0	1.558	9.68	1.241	0.061	-0.061	0	1.195	9.844	-1.053	0	-0.061	-0.061	1506608694
-9.836	-0.959	-0.696	-0.061	-0.061	-0.061	2.653	-8.758	0.141	-0.122	-0.122	-0.183	3	9.705	1.396	-0.122	-0.305	0.122	-9.836	-0.959	-0.696	-0.061	-0.061	-0.061	1.596	9.677	1.17	0	-0.061	0	1.206	9.835	-1.025	0	-0.061	0	1506608694
-9.798	-0.965	-0.697	-0.061	-0.061	-0.061	2.687	-8.76	0.189	-0.122	-0.122	-0.183	3.071	9.68	1.402	-0.244	-0.183	0.061	-9.798	-0.965	-0.697	-0.061	-0.061	-0.061	1.596	9.677	1.17	0	0	0	1.207	9.835	-1.081	-0.061	0	0	1506608694
-9.818	-0.965	-0.713	-0.061	-0.061	-0.061	2.635	-8.795	0.223	0	0.061	-0.122	3.035	9.662	1.378	-0.183	-0.183	0	-9.818	-0.965	-0.713	-0.061	-0.061	-0.061	1.587	9.682	1.176	0	0	-0.061	1.221	9.838	-1.055	-0.061	-0.061	0	1506608694
-9.822	-0.955	-0.701	-0.061	0	-0.061	2.608	-8.823	0.211	0	0	-0.061	3.076	9.625	1.311	-0.061	-0.122	-0.061	-9.822	-0.955	-0.701	-0.061	0	-0.061	1.663	9.637	1.182	-0.061	-0.061	-0.061	1.217	9.828	-1.06	0	0	0	1506608694
-9.811	-0.951	-0.714	-0.061	0	-0.061	2.631	-8.776	0.148	0	0	0	3.102	9.6	1.261	0	0	-0.122	-9.811	-0.951	-0.714	-0.061	0	-0.061	1.663	9.637	1.182	-0.122	0	-0.061	1.215	9.835	-1.055	0	0	0	1506608694
-9.835	-0.922	-0.727	-0.122	0	-0.061	2.615	-8.802	0.045	0	0	0	3.054	9.557	1.207	0	0	-0.183	-9.835	-0.922	-0.727	-0.122	0	-0.061	1.605	9.622	1.182	-0.061	0	-0.122	1.235	9.829	-1.109	0	0	-0.061	1506608694
-9.82	-0.934	-0.726	-0.122	0	-0.061	2.633	-8.862	0.008	0	-0.061	0.061	3.133	9.599	1.242	0.061	0.061	-0.244	-9.82	-0.934	-0.726	-0.122	0	-0.061	1.531	9.627	1.19	-0.061	0.061	-0.061	1.26	9.832	-1.06	0	0.061	-0.061	1506608694
-9.788	-0.946	-0.737	-0.122	0	-0.061	2.645	-8.807	0.002	0	-0.061	0.061	3.242	9.622	1.269	0.061	0.061	-0.244	-9.788	-0.946	-0.737	-0.122	0	-0.061	1.531	9.627	1.19	0	0.061	-0.122	1.257	9.841	-1.058	0	0	-0.061	1506608694
-9.806	-0.947	-0.745	-0.122	0	-0.061	2.62	-8.768	0.013	-0.061	-0.122	-0.061	3.26	9.607	1.242	0	-0.061	-0.122	-9.806	-0.947	-0.745	-0.122	0	-0.061	1.519	9.622	1.224	-0.061	0	-0.122	1.273	9.822	-1.086	0	0.122	-0.061	1506608694
-9.806	-0.934	-0.75	-0.122	0	-0.061	2.61	-8.793	0.005	-0.122	-0.061	0.061	3.303	9.604	1.256	0	0.061	-0.061	-9.806	-0.934	-0.75	-0.122	0	-0.061	1.578	9.627	1.177	-0.061	0.061	-0.061	1.292	9.822	-1.079	0	0.061	-0.061	1506608695
-9.801	-0.946	-0.73	-0.122	0	-0.061	2.614	-8.787	-0.002	-0.122	-0.122	0.061	3.246	9.574	1.208	0.061	0.061	-0.061	-9.801	-0.946	-0.73	-0.122	0	-0.061	1.601	9.61	1.182	0	0.122	-0.122	1.278	9.818	-1.12	0	0.061	-0.061	1506608695
-9.813	-0.932	-0.745	-0.183	0	-0.061	2.684	-8.821	0.033	-0.122	-0.122	0.061	3.207	9.575	1.189	0.061	0.061	-0.061	-9.813	-0.932	-0.745	-0.183	0	-0.061	1.558	9.618	1.178	0	0.183	-0.061	1.284	9.828	-1.091	0	0.061	-0.061	1506608695
-9.812	-0.928	-0.774	-0.183	0	-0.061	2.696	-8.854	0.051	-0.061	-0.183	0	3.244	9.627	1.25	0.061	0.122	-0.061	-9.812	-0.928	-0.774	-0.183	0	-0.061	1.477	9.658	1.19	0.061	0.183	-0.061	1.304	9.817	-1.089	0	0.061	-0.061	1506608695
-9.799	-0.941	-0.769	-0.183	0	-0.061	2.713	-8.811	0.108	0	-0.183	0	3.206	9.646	1.238	0	0.061	0.061	-9.799	-0.941	-0.769	-0.183	0	-0.061	1.477	9.658	1.19	0.061	0.061	-0.061	1.309	9.832	-1.08	0	0.061	-0.061	1506608695
-9.806	-0.959	-0.741	-0.183	0	-0.061	2.695	-8.792	0.152	0	-0.183	0	3.196	9.664	1.242	0.061	0.122	0.061	-9.806	-0.959	-0.741	-0.183	0	-0.061	1.53	9.673	1.163	0	0.183	0	1.298	9.812	-1.105	0	0.061	-0.061	1506608695
-9.807	-0.963	-0.736	-0.183	0	-0.061	2.695	-8.801	0.178	0.061	-0.183	0	3.134	9.677	1.261	0	0.122	0	-9.807	-0.963	-0.736	-0.183	0	-0.061	1.479	9.65	1.166	0	0.183	-0.061	1.339	9.818	-1.09	0	0.061	-0.061	1506608695
-9.818	-0.971	-0.76	-0.183	0	-0.061	2.731	-8.738	0.138	0	-0.183	0	3.074	9.664	1.287	0	0	0	-9.818	-0.971	-0.76	-0.183	0	-0.061	1.479	9.65	1.166	0	0.183	0	1.305	9.819	-1.073	0	0.061	-0.061	1506608695
-9.812	-0.982	-0.778	-0.183	0	-0.061	2.736	-8.771	0.043	0.061	-0.122	-0.061	2.918	9.665	1.264	0	-0.61	0.061	-9.812	-0.982	-0.778	-0.183	0	-0.061	1.453	9.689	1.18	0	0.183	0	1.248	9.818	-1.09	0	0.061	-0.061	1506608695
-9.787	-1.011	-0.78	-0.122	0	-0.061	2.695	-8.802	-0.006	0.061	-0.122	-0.061	3.124	9.727	1.268	-0.061	-0.61	0.061	-9.787	-1.011	-0.78	-0.122	0	-0.061	1.503	9.684	1.169	0	0.061	0	1.261	9.823	-1.117	0	0.061	-0.061	1506608695
-9.792	-1.02	-0.779	-0.122	0	-0.061	2.681	-8.758	-0.024	0.061	-0.122	-0.061	3.214	9.697	1.231	-0.122	0.183	0	-9.792	-1.02	-0.779	-0.122	0	-0.061	1.503	9.684	1.169	-0.061	0.061	0	1.273	9.817	-1.132	0	0.061	-0.061	1506608695
-9.801	-1.031	-0.784	-0.122	0	-0.122	2.687	-8.729	-0.016	-0.061	-0.061	-0.061	3.033	9.622	1.186	-0.122	0.244	-0.061	-9.801	-1.031	-0.784	-0.122	0	-0.122	1.494	9.643	1.183	-0.061	0.122	-0.061	1.282	9.819	-1.119	0	0.061	-0.061	1506608695
-9.817	-1.089	-0.818	-0.122	0	-0.122	2.644	-8.769	-0.039	-0.061	-0.061	-0.061	2.986	9.616	1.156	-0.061	0.122	-0.122	-9.817	-1.089	-0.818	-0.122	0	-0.122	1.419	9.656	1.168	-0.061	0.061	-0.061	1.231	9.82	-1.136	-0.061	0.061	-0.061	1506608695
-9.775	-1.078	-0.818	-0.061	0	-0.061	2.663	-8.823	0.006	-0.122	-0.122	0	3.033	9.64	1.115	-0.061	0	-0.122	-9.775	-1.078	-0.818	-0.061	0	-0.061	1.439	9.678	1.22	-0.061	0	-0.061	1.205	9.831	-1.166	0	0.061	-0.061	1506608695
-9.79	-1.075	-0.851	-0.061	0	-0.061	2.716	-8.854	0.039	-0.122	-0.061	0	3.086	9.594	1.128	0	0.122	-0.122	-9.79	-1.075	-0.851	-0.061	0	-0.061	1.33	9.587	1.255	-0.061	0	-0.061	1.192	9.829	-1.166	0	0	-0.061	1506608695
-9.783	-1.078	-0.841	-0.061	0	-0.061	2.742	-8.869	0.091	-0.061	0	-0.061	3.102	9.54	1.114	0	0.061	-0.061	-9.783	-1.078	-0.841	-0.061	0	-0.061	1.256	9.537	1.28	0	0	-0.061	1.254	9.829	-1.152	0	0	-0.061	1506608695
-9.787	-1.115	-0.821	-0.061	0	-0.061	2.707	-8.879	0.098	-0.061	0	-0.061	3.071	9.598	1.072	-0.061	-0.122	0	-9.787	-1.115	-0.821	-0.061	0	-0.061	1.337	9.613	1.255	0.061	-0.122	-0.061	1.217	9.82	-1.158	0	0	-0.061	1506608695
-9.781	-1.16	-0.811	0	0	-0.061	2.693	-8.886	0.135	0	-0.061	-0.061	3.077	9.6	1.059	0	-0.183	0	-9.781	-1.16	-0.811	0	0	-0.061	1.437	9.644	1.248	0.061	-0.061	-0.061	1.159	9.837	-1.171	0	0	-0.061	1506608695
-9.769	-1.081	-0.785	0	0	-0.061	2.675	-8.87	0.153	0.061	0.061	0	3.116	9.616	1.093	0.061	0	0	-9.769	-1.081	-0.785	0	0	-0.061	1.425	9.621	1.218	0.061	-0.061	-0.061	1.19	9.849	-1.109	0	-0.061	-0.061	1506608695
-9.801	-1.06	-0.81	0	0	0	2.673	-8.807	0.098	0.122	0	-0.061	3.088	9.582	1.132	0	-0.122	0	-9.801	-1.06	-0.81	0	0	0	1.359	9.557	1.202	0.061	-0.061	-0.122	1.219	9.829	-1.068	-0.061	0	0	1506608695
-9.813	-1.05	-0.836	0	0	-0.061	2.64	-8.788	0.056	0.061	0.122	-0.061	3.042	9.597	1.092	-0.061	-0.122	0	-9.813	-1.05	-0.836	0	0	-0.061	1.377	9.621	1.227	0.122	-0.061	-0.122	1.245	9.829	-1.098	-0.061	-0.061	0	1506608695
-9.796	-1.062	-0.824	0	0	-0.061	2.643	-8.832	0.017	0.061	0.122	0	3.048	9.691	1.101	-0.061	-0.183	0	-9.796	-1.062	-0.824	0	0	-0.061	1.324	9.732	1.214	0.061	-0.061	-0.061	1.166	9.819	-1.133	0	-0.061	-0.061	1506608695
-9.784	-1.065	-0.798	0.061	0	-0.061	2.638	-8.829	-0.011	0.061	0.061	0	3.071	9.775	1.189	0	-0.183	0	-9.784	-1.065	-0.798	0.061	0	-0.061	1.34	9.761	1.176	0.061	-0.183	-0.061	1.194	9.837	-1.127	0	-0.061	-0.061	1506608695
-9.801	-1.064	-0.845	0	0	-0.061	2.628	-8.76	-0.025	0.061	0	-0.061	3.062	9.758	1.231	-0.122	-0.244	0	-9.801	-1.064	-0.845	0	0	-0.061	1.409	9.698	1.166	0	-0.122	-0.122	1.219	9.819	-1.156	0	-0.061	-0.061	1506608695
-9.784	-1.104	-0.841	0	0	-0.122	2.592	-8.726	-0.025	0.061	0	0	3.027	9.655	1.331	-0.122	-0.305	-0.122	-9.784	-1.104	-0.841	0	0	-0.122	1.378	9.634	1.128	0	-0.122	-0.061	1.196	9.82	-1.132	0	-0.061	-0.061	1506608695
-9.79	-1.093	-0.836	0	0	-0.061	2.608	-8.795	-0.023	0.061	0.061	0.061	2.993	9.719	1.23	-0.061	-0.427	-0.244	-9.79	-1.093	-0.836	0	0	-0.061	1.489	9.732	1.13	0	-0.122	-0.061	1.206	9.825	-1.139	0	0	-0.061	1506608696
-9.782	-1.126	-0.849	-0.061	0	-0.061	2.857	-8.918	-0.205	0.427	0.671	0	3.159	9.708	1.333	-0.183	0	-0.244	-9.782	-1.126	-0.849	-0.061	0	-0.061	1.42	9.684	1.115	0.061	-0.061	-0.122	1.187	9.831	-1.159	0	-0.061	-0.061	1506608696
-9.752	-1.134	-0.869	-0.061	0.061	-0.061	4.177	-9.04	-0.135	1.282	7.874	0.061	3.134	9.733	1.189	-0.366	-0.183	-0.122	-9.752	-1.134	-0.869	-0.061	0.061	-0.061	1.468	9.743	1.135	0	-0.061	-0.061	1.159	9.825	-1.141	0	-0.061	-0.061	1506608696
-9.764	-1.096	-0.89	-0.061	0	-0.061	3.018	-8.949	0.501	1.587	10.986	-0.427	3.115	9.735	1.488	-0.916	0.244	0.122	-9.764	-1.096	-0.89	-0.061	0	-0.061	1.432	9.723	1.148	0	0.122	-0.122	1.199	9.835	-1.139	0	-0.061	-0.061	1506608696
-9.792	-1.086	-0.9	-0.122	0.061	-0.061	1.525	-8.619	1.507	1.099	4.211	-1.038	3.114	9.656	1.543	-0.61	-0.305	0.122	-9.792	-1.086	-0.9	-0.122	0.061	-0.061	1.384	9.731	1.164	-0.061	0	0	1.194	9.82	-1.159	0	-0.061	-0.061	1506608696
-9.841	-1.083	-0.928	-0.183	0	-0.061	2.032	-8.454	1.982	-0.061	-2.197	-0.732	3.235	9.615	1.591	-0.244	0	0	-9.841	-1.083	-0.928	-0.183	0	-0.061	1.428	9.741	1.11	-0.122	0.122	0	1.205	9.822	-1.177	0.061	0	-0.061	1506608696
-9.816	-1.084	-0.915	-0.183	0	-0.061	1.982	-8.445	1.812	-0.244	-4.639	-0.366	3.115	9.574	1.422	0	0.061	-0.122	-9.816	-1.084	-0.915	-0.183	0	-0.061	1.446	9.731	1.096	-0.061	0.122	0	1.232	9.85	-1.177	0	0.061	-0.061	1506608696
-9.788	-1.092	-0.961	-0.244	0	-0.122	1.958	-8.402	1.153	-0.488	-5.981	-0.061	3.066	9.604	1.293	0.244	0.122	-0.244	-9.788	-1.092	-0.961	-0.244	0	-0.122	1.414	9.749	1.097	-0.061	0.183	0	1.209	9.82	-1.194	0	0.061	-0.061	1506608696
-9.727	-1.241	-0.959	-0.244	0	-0.122	2.621	-8.508	0.815	-0.732	-3.967	0.305	3.151	9.666	1.279	0.244	0.183	-0.183	-9.727	-1.241	-0.959	-0.244	0	-0.122	1.357	9.799	1.126	0	0.122	0	1.232	9.831	-1.241	0	0.122	-0.061	1506608696
-9.719	-1.341	-0.953	-0.122	0	-0.061	2.978	-8.653	0.666	-0.854	-0.549	0.427	3.207	9.682	1.389	0.366	0.122	0	-9.719	-1.341	-0.953	-0.122	0	-0.061	1.221	9.735	1.105	-0.122	0.122	0	1.141	9.822	-1.221	0	0.183	-0.061	1506608696
-9.74	-1.386	-0.938	-0.061	0	0	2.645	-8.806	0.408	-0.916	0.305	0.427	3.162	9.576	1.485	0.61	0.183	0	-9.74	-1.386	-0.938	-0.061	0	0	1.209	9.607	1.111	-0.122	0.061	0.061	1.121	9.817	-1.236	0	0.122	0	1506608696
-9.769	-1.274	-0.962	0	0	0	2.317	-8.961	0.206	-0.732	-0.732	0.244	3.09	9.604	1.158	0.671	0.366	0	-9.769	-1.274	-0.962	0	0	0	1.363	9.635	1.146	-0.061	0.122	0	1.066	9.844	-1.189	0	0.122	0	1506608696
-9.745	-1.233	-0.971	0	0	0	2.584	-9.07	0.304	-0.183	-0.366	0.183	2.945	9.703	0.947	0.244	0.305	-0.061	-9.745	-1.233	-0.971	0	0	0	1.288	9.659	1.17	0.061	0.244	-0.061	1.013	9.849	-1.203	0	-0.061	0	1506608696
-9.739	-1.165	-0.961	-0.061	0.061	0	2.586	-8.929	0.507	0.061	-0.061	0.183	2.907	9.72	0.968	0.061	0.061	0	-9.739	-1.165	-0.961	-0.061	0.061	0	1.156	9.685	1.195	0.061	0.061	-0.061	1.059	9.829	-1.282	0.061	-0.061	0	1506608696
-9.752	-1.098	-0.956	-0.122	0.061	0	2.554	-8.807	0.563	-0.061	-0.366	0.183	2.981	9.702	1.047	0.122	0.122	0.061	-9.752	-1.098	-0.956	-0.122	0.061	0	1.263	9.684	1.26	0	0	-0.061	1.186	9.82	-1.229	0	0	0	1506608696
-9.78	-1.04	-0.94	-0.183	0.061	0.061	2.698	-8.835	0.569	0	-0.183	0.183	2.955	9.683	1.092	0.183	0.122	0.061	-9.78	-1.04	-0.94	-0.183	0.061	0.061	1.357	9.697	1.261	-0.061	0.122	-0.061	1.25	9.816	-1.169	-0.061	0	0.061	1506608696
-9.787	-1.008	-0.944	-0.244	0.061	0	2.767	-8.863	0.565	0.122	-0.061	0.183	2.948	9.7	1.163	0.183	0.244	0	-9.787	-1.008	-0.944	-0.244	0.061	0	1.306	9.68	1.221	0	0.122	-0.061	1.272	9.807	-1.19	0	0	0.061	1506608696
-9.794	-0.977	-0.904	-0.305	0.122	0	2.759	-8.839	0.48	0.244	-0.244	0.122	2.933	9.662	1.206	0.122	0.183	-0.061	-9.794	-0.977	-0.904	-0.305	0.122	0	1.286	9.615	1.257	0	0.061	0	1.278	9.792	-1.196	0	0.061	0.061	1506608696
-9.816	-0.946	-0.916	-0.488	0.183	-0.122	2.775	-8.886	0.348	0.305	-0.488	0	2.993	9.679	1.194	0.122	0.122	-0.061	-9.816	-0.946	-0.916	-0.488	0.183	-0.122	1.373	9.63	1.239	0	0	0.061	1.286	9.812	-1.159	0	0.061	0	1506608696
-9.746	-0.959	-0.944	-0.671	0.305	-0.122	2.789	-8.878	0.22	0.366	-0.488	-0.244	3.085	9.688	1.187	0.061	0.244	-0.061	-9.746	-0.959	-0.944	-0.671	0.305	-0.122	1.573	9.661	1.306	0.061	0.122	0.061	1.263	9.818	-1.195	0	0	0	1506608696
-9.7	-0.858	-1	-0.793	0.305	0	2.625	-8.931	0.102	0.427	-0.793	-0.427	3.191	9.623	1.192	0.122	0.305	-0.061	-9.7	-0.858	-1	-0.793	0.305	0	1.751	9.597	1.412	0.122	0.305	0.061	1.111	9.837	-1.184	0.061	-0.122	-0.061	1506608696
-9.833	-0.638	-1.014	-1.038	0.122	0	2.489	-9.015	-0.008	0.549	-1.099	-0.61	3.332	9.496	1.251	0.305	0.61	-0.061	-9.833	-0.638	-1.014	-1.038	0.122	0	1.822	9.477	1.414	0.183	0.549	0.061	1.247	9.789	-1.176	0.061	-0.183	-0.061	1506608696
-9.988	-0.675	-0.964	-1.16	-0.854	0	2.294	-8.957	-0.126	0.549	-1.099	-0.61	3.414	9.44	1.333	0.366	0.916	0	-9.988	-0.675	-0.964	-1.16	-0.854	0	1.829	9.415	1.329	0.244	0.854	0.122	1.45	9.771	-1.189	0.183	0.061	-0.122	1506608696
-9.696	-1.086	-1.26	-1.282	-0.488	-0.122	2.159	-8.832	-0.181	0.732	-1.831	-0.916	3.389	9.502	1.284	0.305	0.977	0.061	-9.696	-1.086	-1.26	-1.282	-0.488	-0.122	2.003	9.56	1.267	0.305	1.099	0.061	1.523	9.733	-1.323	0.488	0.549	-0.305	1506608696
-9.845	-1.493	-1.226	-1.16	-0.732	-0.244	2.129	-8.752	-0.132	0.671	-1.831	-0.793	3.461	9.601	1.28	0.366	1.16	0.122	-9.845	-1.493	-1.226	-1.16	-0.732	-0.244	2.109	9.711	1.168	0.244	1.343	0.061	1.556	9.664	-1.153	0.732	0.732	-0.427	1506608696
-9.782	-1.559	-1.132	-1.038	-0.549	-0.244	1.999	-8.75	-0.029	0.732	-1.953	-0.61	3.492	9.722	1.275	0.549	1.526	0.061	-9.782	-1.559	-1.132	-1.038	-0.549	-0.244	2.052	9.828	0.937	0.122	1.526	0.122	1.174	9.853	-1.377	0.305	1.038	-0.183	1506608697
-9.737	-1.666	-1.147	-0.977	-0.305	-0.366	1.937	-8.691	0.007	0.732	-2.38	-0.244	3.341	9.828	1.174	0.488	1.648	0	-9.737	-1.666	-1.147	-0.977	-0.305	-0.366	1.888	9.892	0.818	-0.061	1.648	0	0.787	9.854	-1.805	0.427	1.221	-0.183	1506608697
-9.755	-1.62	-1.083	-0.854	-0.061	-0.488	2.101	-8.533	0.061	0.427	-2.136	0.244	3.131	9.807	1.025	0.427	1.587	-0.061	-9.755	-1.62	-1.083	-0.854	-0.061	-0.488	1.513	9.862	0.77	0	1.709	-0.061	0.534	9.869	-1.957	0.488	1.404	-0.305	1506608697
-9.716	-1.452	-1.036	-0.793	0.061	-0.427	2.406	-8.476	0.311	0.183	-1.343	0.854	2.988	9.8	0.927	0.366	1.526	-0.183	-9.716	-1.452	-1.036	-0.793	0.061	-0.427	1.024	9.764	0.737	-0.061	1.648	0	0.474	9.895	-1.767	0.366	1.099	-0.244	1506608697
-9.701	-1.376	-1.026	-0.671	0.061	-0.366	2.634	-8.559	0.592	0	-0.916	1.404	2.832	9.692	0.683	0.122	1.221	-0.122	-9.701	-1.376	-1.026	-0.671	0.061	-0.366	0.758	9.615	0.986	0.061	1.526	-0.061	0.656	9.881	-1.698	0.244	0.793	-0.183	1506608697
-9.617	-1.304	-1.087	-0.61	0.244	-0.366	2.956	-8.874	0.934	-0.122	-0.732	1.709	2.754	9.617	0.412	0.061	0.854	0	-9.617	-1.304	-1.087	-0.61	0.244	-0.366	0.611	9.635	1.242	0.244	1.526	-0.122	0.851	9.814	-1.756	0.305	0.427	-0.122	1506608697
-9.686	-1.258	-1.136	-0.671	0.183	-0.366	2.956	-8.874	0.934	-0.122	-0.732	1.709	2.726	9.701	0.257	0.183	0.732	0.122	-9.686	-1.258	-1.136	-0.671	0.183	-0.366	0.554	9.735	1.279	0.183	1.221	-0.122	1.058	9.673	-1.824	0.366	0.427	-0.183	1506608697
-9.707	-1.157	-1.132	-0.732	0.244	-0.305	2.956	-8.874	0.934	-0.122	-0.732	1.709	2.628	9.69	0.22	0.366	0.488	0.183	-9.707	-1.157	-1.132	-0.732	0.244	-0.305	0.736	9.698	1.351	0.244	0.916	-0.244	1.236	9.713	-1.684	0.305	0.488	-0.122	1506608697
-9.678	-0.994	-1.169	-0.977	0.183	-0.366	2.956	-8.874	0.934	-0.122	-0.732	1.709	2.555	9.572	0.278	0.61	0.488	0.244	-9.678	-0.994	-1.169	-0.977	0.183	-0.366	1.074	9.616	1.336	0.122	0.916	-0.366	1.279	9.74	-1.534	0.183	0.488	-0.061	1506608697
-9.732	-0.986	-1.455	-1.282	0.122	-0.427	2.956	-8.874	0.934	-0.122	-0.732	1.709	2.558	9.479	0.467	0.793	0.793	0	-9.732	-0.986	-1.455	-1.282	0.122	-0.427	1.279	9.549	1.281	0.183	1.038	-0.427	1.336	9.65	-1.659	0.183	0.244	-0.061	1506608697
-9.725	-1.123	-1.67	-1.465	0.061	-0.488	2.956	-8.874	0.934	-0.122	-0.732	1.709	2.592	9.499	0.721	0.854	1.16	-0.305	-9.725	-1.123	-1.67	-1.465	0.061	-0.488	1.488	9.617	1.255	0.305	1.282	-0.427	1.321	9.636	-1.973	0.427	0.366	-0.183	1506608697
-9.63	-1.241	-1.854	-1.587	0.122	-0.488	2.956	-8.874	0.934	-0.122	-0.732	1.709	2.732	9.734	0.909	0.916	1.282	-0.61	-9.63	-1.241	-1.854	-1.587	0.122	-0.488	1.688	9.823	1.122	0.244	1.404	-0.488	1.235	9.694	-2.302	0.366	0.549	-0.244	1506608697
-9.628	-1.244	-1.853	-1.587	0.122	-0.488	2.956	-8.874	0.934	-0.122	-0.732	1.709	3.012	9.72	1.134	1.038	1.648	-0.793	-9.628	-1.244	-1.853	-1.587	0.122	-0.488	1.619	9.682	1.087	0.122	1.526	-0.488	1.196	9.708	-2.394	0.244	0.549	-0.305	1506608697
-9.763	-1.156	-1.823	-1.648	0.061	-0.366	3.238	-8.998	1.079	0.061	-0.916	1.465	3.179	9.636	1.354	1.038	1.831	-0.793	-9.763	-1.156	-1.823	-1.648	0.061	-0.366	0.945	9.4	0.73	0.061	1.648	-0.366	1.456	9.696	-2.382	0.122	0.549	-0.244	1506608697
-9.753	-1.199	-1.815	-1.77	0.061	-0.244	2.291	-9.025	0.403	0.061	-0.916	1.465	3.315	9.491	1.477	0.793	1.892	-0.793	-9.753	-1.199	-1.815	-1.77	0.061	-0.244	0.945	9.4	0.73	0.183	1.831	-0.122	1.668	9.664	-2.335	0.061	0.671	-0.183	1506608697
-9.774	-1.351	-1.811	-1.709	0.061	-0.183	2.291	-9.025	0.403	0.061	-0.916	1.465	3.523	9.747	1.303	0.366	1.892	-0.671	-9.774	-1.351	-1.811	-1.709	0.061	-0.183	0.755	9.771	0.579	0.366	1.953	0.061	1.632	9.644	-2.381	0.183	0.732	-0.244	1506608697
-9.615	-1.365	-1.791	-1.465	0	-0.183	2.061	-8.451	0.981	0.61	-1.892	0	3.665	10.058	0.895	-0.061	1.709	-0.427	-9.615	-1.365	-1.791	-1.465	0	-0.183	0.72	10.08	0.668	0.427	1.953	0.183	1.414	9.696	-2.248	0.122	0.793	-0.244	1506608697
-9.598	-1.233	-1.859	-1.404	-0.183	-0.305	2.09	-8.199	1.126	0.671	-1.709	0.427	3.863	10.054	0.633	-0.244	1.77	0.122	-9.598	-1.233	-1.859	-1.404	-0.183	-0.305	0.595	10.062	0.751	0.183	1.831	0.244	1.419	9.641	-2.233	0.061	0.732	-0.244	1506608697
-10.048	-1.382	-1.921	-1.404	-0.671	-0.305	2.09	-8.199	1.126	0.671	-1.709	0.427	3.732	9.906	0.418	-0.122	1.526	0.61	-10.048	-1.382	-1.921	-1.404	-0.671	-0.305	0.519	9.966	0.697	-0.061	1.526	0.366	1.989	9.28	-2.321	0.305	1.221	-0.366	1506608697
-9.896	-1.702	-1.771	-1.16	-0.732	-0.244	2.163	-8.213	1.113	0.549	-1.526	0.916	3.482	9.844	0.191	-0.122	1.282	0.854	-9.896	-1.702	-1.771	-1.16	-0.732	-0.244	0.707	9.909	0.688	-0.061	1.16	0.305	2.177	9.702	-2.274	0.305	2.258	-0.183	1506608697
-9.732	-2.103	-1.444	-0.549	-0.854	-0.244	2.529	-8.647	0.855	0.305	-1.16	1.77	3.208	9.617	0.087	0	1.038	0.793	-9.732	-2.103	-1.444	-0.549	-0.854	-0.244	0.766	9.703	0.736	0.061	1.221	0.305	0.741	9.885	-1.98	0	1.892	-0.427	1506608697
-9.769	-2.315	-1.189	0.183	-0.977	-0.244	2.749	-8.552	0.807	0.305	-1.16	1.77	3.138	9.424	0.214	0.183	1.221	0.671	-9.769	-2.315	-1.189	0.183	-0.977	-0.244	0.409	9.552	0.632	0.122	1.526	0.427	0.924	9.77	-1.839	-0.183	1.77	-0.366	1506608697
-9.856	-2.163	-1.047	0.671	-1.038	-0.122	2.882	-8.49	0.785	-0.366	-0.61	1.587	2.973	9.542	0.231	0	1.038	0.61	-9.856	-2.163	-1.047	0.671	-1.038	-0.122	-0.146	9.648	0.651	0.366	1.099	0.549	0.677	9.898	-1.602	-0.366	0.977	-0.244	1506608697
-9.577	-1.901	-0.912	0.732	-0.671	0.244	2.96	-8.501	0.798	-0.61	-0.366	1.587	2.868	9.801	0.177	-0.244	0.366	0.732	-9.577	-1.901	-0.912	0.732	-0.671	0.244	-0.461	9.909	0.874	0.488	0.427	0.61	0.551	9.938	-1.648	-0.427	0.793	-0.305	1506608697
-9.555	-1.97	-0.857	1.038	-0.305	0.488	3.147	-8.381	0.906	-0.61	-0.366	1.587	2.871	10.118	0.215	-0.305	-0.244	1.099	-9.555	-1.97	-0.857	1.038	-0.305	0.488	-0.723	10.172	1.321	0.366	0.122	0.671	0.567	9.885	-1.72	-0.305	0.122	-0.183	1506608697
-9.406	-2.206	-0.743	1.404	0.183	0.549	3.487	-8.66	1.085	-1.038	0.244	1.831	2.864	10.738	0.166	-0.488	-0.61	1.587	-9.406	-2.206	-0.743	1.404	0.183	0.549	-0.885	10.716	1.796	0.305	-0.183	0.732	0.75	9.85	-1.589	-0.305	-0.977	0.122	1506608697
-9.426	-2.464	-0.794	1.709	0.427	0.366	3.649	-8.985	0.986	-0.977	1.831	1.648	2.658	11.194	0.234	-0.549	-1.221	2.197	-9.426	-2.464	-0.794	1.709	0.427	0.366	-0.835	10.813	1.87	-0.122	-1.587	0.61	0.892	9.644	-2.036	-0.305	-1.038	0.183	1506608698
-9.46	-2.152	-0.804	1.709	0.732	0.122	3.661	-9.237	0.849	-0.427	1.404	0.854	2.454	11.045	0.522	-0.366	-1.77	2.625	-9.46	-2.152	-0.804	1.709	0.732	0.122	-0.177	10.476	1.803	-0.61	-2.747	0.366	0.359	9.745	-2.094	-0.183	-1.404	0.183	1506608698
-9.637	-1.733	-0.763	1.648	0.793	0.366	3.896	-9.483	0.729	0.244	1.343	-0.122	2.213	10.619	0.928	-0.366	-1.892	2.502	-9.637	-1.733	-0.763	1.648	0.793	0.366	0.845	9.927	1.584	-1.038	-3.174	0.122	-0.278	9.829	-1.853	-0.549	-1.892	0.122	1506608698
-9.775	-1.312	-0.829	1.282	0.122	0.305	4.083	-9.66	0.567	1.16	2.136	-1.038	1.773	9.857	1.3	-0.305	-2.441	1.404	-9.775	-1.312	-0.829	1.282	0.122	0.305	1.8	9.329	1.33	-1.099	-3.052	-0.244	0.408	9.8	-1.824	-0.488	-2.197	0.244	1506608698
-9.781	-1.599	-0.878	1.038	-0.305	0.183	3.56	-9.751	0.333	1.16	2.136	-1.038	1.392	8.655	1.53	0.122	-2.319	0.244	-9.781	-1.599	-0.878	1.038	-0.305	0.183	2.357	8.851	1.334	-0.793	-2.38	-0.427	1.158	9.636	-1.776	-0.122	-1.648	0.122	1506608698
-9.695	-2.098	-0.675	1.282	-0.366	0.305	3.192	-9.872	0.196	1.709	2.197	-2.075	1.367	8.38	1.302	-0.488	-2.136	-1.16	-9.695	-2.098	-0.675	1.282	-0.366	0.305	2.157	8.738	1.457	-0.427	-1.648	-0.244	1.408	9.74	-1.708	0.061	-0.916	0.183	1506608698
-9.516	-2.32	-0.638	1.648	0.061	0.244	2.643	-9.684	-0.079	1.038	2.38	-3.418	2	8.742	1.353	-0.854	-1.831	-2.136	-9.516	-2.32	-0.638	1.648	0.061	0.244	1.581	9.008	1.397	-0.244	-1.343	-0.305	0.891	9.816	-1.589	0	-0.549	0.244	1506608698
-9.472	-2.102	-0.867	2.014	0.427	0.122	2.047	-9.196	-0.439	0.427	1.709	-3.54	2.524	9.355	0.816	-1.038	-2.441	-2.319	-9.472	-2.102	-0.867	2.014	0.427	0.122	0.898	9.514	1.53	-0.427	-1.465	-0.244	0.207	9.798	-1.688	-0.122	-0.671	0.183	1506608698
-9.637	-1.43	-1.231	2.075	0.305	0.061	1.875	-8.988	-0.408	-0.061	2.075	-2.869	3.118	10.129	0.303	-1.221	-3.113	-1.953	-9.637	-1.43	-1.231	2.075	0.305	0.061	0.437	10.348	1.386	-0.427	-1.831	-0.183	0.128	9.705	-1.826	-0.122	-1.526	0.244	1506608698
-9.843	-1.075	-1.626	1.953	0.244	0.061	1.501	-8.635	-0.234	-0.549	2.441	-1.709	3.704	10.776	-0.237	-1.526	-3.235	-1.465	-9.843	-1.075	-1.626	1.953	0.244	0.061	0.402	10.561	1.129	-0.732	-2.563	-0.183	0.67	9.735	-2.065	-0.122	-1.526	0.244	1506608698
-9.872	-1.004	-1.676	1.953	0.244	0.244	1.136	-8.064	0.018	-0.916	1.77	-0.916	4.081	10.271	-0.455	-1.709	-2.563	-0.854	-9.872	-1.004	-1.676	1.953	0.244	0.244	0.636	9.971	0.924	-1.099	-2.991	-0.244	1.256	9.722	-2.296	-0.122	-1.221	0.122	1506608698
-9.843	-0.959	-1.659	2.014	0.244	0.305	1.4	-8.167	0.236	-0.916	1.77	-0.916	3.923	9.714	-0.479	-1.587	-2.686	-0.427	-9.843	-0.959	-1.659	2.014	0.244	0.305	0.636	9.971	0.924	-1.099	-2.991	-0.244	1.684	9.756	-2.19	-0.122	-0.916	0.122	1506608698
-9.836	-0.813	-1.54	1.892	-0.122	0.244	1.666	-8.604	0.47	-1.77	3.845	0.427	3.882	9.56	-0.566	-1.526	-2.991	-0.549	-9.836	-0.813	-1.54	1.892	-0.122	0.244	0.636	9.971	0.924	-1.099	-2.991	-0.244	1.907	9.777	-2.032	-0.305	-1.16	0.244	1506608698
-9.961	-0.988	-1.499	1.648	-0.305	0.183	1.646	-8.62	0.677	-2.075	4.089	0.61	4.005	9.237	-0.696	-1.465	-3.113	-0.61	-9.961	-0.988	-1.499	1.648	-0.305	0.183	1.486	9.447	0.166	-0.732	-2.991	-0.305	1.773	9.768	-1.843	-0.488	-0.854	0.305	1506608698
-9.914	-1.139	-1.312	1.526	-0.244	0.244	1.576	-8.574	1.005	-1.953	3.662	0.549	4.155	8.713	-0.809	-1.16	-2.808	-0.549	-9.914	-1.139	-1.312	1.526	-0.244	0.244	1.846	9.116	0.346	-0.671	-2.563	-0.366	1.475	9.771	-1.836	-0.488	-0.916	0.244	1506608698
-9.775	-0.956	-1.096	1.282	0	0.244	1.47	-9.061	1.105	-1.709	2.441	0.549	4.177	8.741	-0.835	-0.732	-2.38	-0.671	-9.775	-0.956	-1.096	1.282	0	0.244	2.207	9.518	0.38	-0.305	-1.77	-0.427	1.111	9.825	-1.901	-0.427	-1.221	0.244	1506608698
-9.652	-0.782	-1.044	0.977	0	0.061	1.596	-9.548	0.991	-1.343	1.587	0.549	4.266	9.259	-0.803	-0.427	-1.77	-0.977	-9.652	-0.782	-1.044	0.977	0	0.061	2.206	9.842	0.675	0.122	-1.465	-0.61	1.324	9.768	-1.835	-0.366	-1.16	0.244	1506608698
-9.698	-0.898	-0.938	0.793	0.183	0	1.866	-9.393	1.162	-1.099	1.099	0.366	4.36	9.307	-0.378	-0.122	-1.526	-0.854	-9.698	-0.898	-0.938	0.793	0.183	0	1.875	9.555	1.059	0.305	-1.343	-0.61	1.434	9.703	-1.775	-0.427	-0.977	0.122	1506608698
-9.866	-0.926	-0.755	0.549	0.122	0.061	2.113	-9.225	1.197	-0.854	1.465	-0.061	4.45	9.277	0.249	0.122	-1.282	-0.305	-9.866	-0.926	-0.755	0.549	0.122	0.061	1.708	9.453	1.111	0.244	-1.343	-0.488	1.409	9.673	-1.684	-0.488	-0.671	0.061	1506608698
-9.868	-0.908	-0.579	0.427	-0.061	0.061	2.007	-9.378	1.018	-0.488	1.343	-0.305	4.381	9.519	0.712	0.244	-1.16	0.122	-9.868	-0.908	-0.579	0.427	-0.061	0.061	1.976	9.671	1.083	0.122	-1.221	-0.427	1.395	9.739	-1.627	-0.427	-0.366	0.061	1506608698
-9.794	-0.989	-0.577	0.244	0	0	1.889	-9.354	0.853	-0.183	0.793	-0.244	4.255	9.728	1.064	0.183	-0.732	0.366	-9.794	-0.989	-0.577	0.244	0	0	2.12	9.714	1.184	0	-0.671	-0.366	1.251	9.792	-1.426	-0.366	-0.427	0	1506608698
-9.74	-1.012	-0.617	0.061	0	0	2.031	-9.196	0.688	0.061	0.732	-0.183	4.039	9.793	1.335	0.122	-0.305	0.488	-9.74	-1.012	-0.617	0.061	0	0	1.98	9.75	1.194	0	-0.366	-0.122	1.267	9.786	-1.254	-0.366	-0.488	0	1506608698
-9.72	-1.073	-0.627	-0.061	0.061	0	2.053	-9.016	0.469	0.244	0.549	-0.183	3.817	9.909	1.437	0	-0.061	0.488	-9.72	-1.073	-0.627	-0.061	0.061	0	1.955	9.812	1.269	-0.061	-0.244	0.061	1.37	9.753	-1.278	-0.366	-0.244	-0.061	1506608698
-9.756	-1.107	-0.551	-0.061	0	0.061	2.066	-8.842	0.251	0.244	0	-0.305	3.631	9.851	1.486	-0.061	0.122	0.488	-9.756	-1.107	-0.551	-0.061	0	0.061	1.867	9.668	1.392	-0.122	0.122	0.122	1.267	9.744	-1.314	-0.244	-0.061	-0.061	1506608698
-9.826	-1.01	-0.535	-0.061	-0.122	0.122	2.109	-8.856	0.01	0.305	-0.427	-0.366	3.42	9.743	1.419	-0.122	0.244	0.488	-9.826	-1.01	-0.535	-0.061	-0.122	0.122	1.619	9.586	1.347	-0.183	0.183	0.244	1.162	9.776	-1.134	-0.122	-0.244	-0.061	1506608698
-9.83	-1.006	-0.579	-0.183	-0.122	0.122	2.206	-8.793	-0.02	0.183	-0.61	-0.305	3.15	9.668	1.281	-0.183	0.366	0.427	-9.83	-1.006	-0.579	-0.183	-0.122	0.122	1.531	9.514	1.347	-0.061	0.305	0.305	1.215	9.799	-0.968	-0.183	-0.244	-0.061	1506608699
-9.801	-1.02	-0.535	-0.244	-0.061	0.061	2.339	-8.766	-0.028	0	-0.549	-0.183	2.945	9.618	1.095	-0.366	0.366	0.244	-9.801	-1.02	-0.535	-0.244	-0.061	0.061	1.389	9.543	1.364	0.061	0.427	0.366	1.342	9.792	-1.054	-0.061	-0.122	-0.061	1506608699
-9.77	-1.15	-0.543	-0.305	-0.061	0	2.456	-8.78	0.045	-0.061	-0.305	-0.122	2.905	9.665	0.895	-0.366	0.244	0.122	-9.77	-1.15	-0.543	-0.305	-0.061	0	1.274	9.643	1.408	0.061	0.244	0.305	1.231	9.804	-1.089	-0.122	0.061	-0.122	1506608699
-9.768	-1.158	-0.496	-0.244	-0.061	0	2.491	-8.772	0.197	-0.183	-0.305	-0.122	2.866	9.709	0.666	-0.305	0.061	0.122	-9.768	-1.158	-0.496	-0.244	-0.061	0	1.434	9.737	1.433	0.061	0.122	0.183	1.064	9.832	-1.036	-0.122	0	-0.122	1506608699
-9.776	-1.13	-0.501	-0.244	-0.061	0	2.539	-8.704	0.348	-0.122	-0.366	-0.061	2.854	9.621	0.549	-0.122	0.183	0.122	-9.776	-1.13	-0.501	-0.244	-0.061	0	1.543	9.644	1.428	-0.061	0.244	0.061	1.046	9.83	-0.98	-0.061	0	-0.061	1506608699
-9.805	-1.09	-0.495	-0.244	-0.061	0	2.6	-8.739	0.457	-0.122	-0.366	-0.061	2.836	9.543	0.549	-0.061	0.305	0	-9.805	-1.09	-0.495	-0.244	-0.061	0	1.526	9.598	1.376	0.061	0.305	0	1.073	9.826	-1.001	-0.122	0.061	-0.061	1506608699
-9.789	-1.14	-0.519	-0.244	-0.061	0	2.629	-8.751	0.484	-0.122	-0.305	0	2.847	9.485	0.647	0	0.183	-0.122	-9.789	-1.14	-0.519	-0.244	-0.061	0	1.392	9.5	1.366	0.061	0.366	-0.061	1.065	9.836	-0.982	0	0.061	-0.122	1506608699
-9.804	-1.09	-0.499	-0.244	0	-0.061	2.632	-8.817	0.476	0	-0.488	-0.061	2.897	9.501	0.701	0	0.061	-0.183	-9.804	-1.09	-0.499	-0.244	0	-0.061	1.45	9.603	1.392	0.183	0.244	-0.183	1.072	9.842	-0.927	-0.061	0.061	-0.061	1506608699
-9.843	-1.018	-0.519	-0.427	-0.061	-0.183	2.625	-8.857	0.464	0	-0.61	0.061	3.027	9.597	0.727	0.183	0.061	-0.244	-9.843	-1.018	-0.519	-0.427	-0.061	-0.183	1.568	9.671	1.41	0.122	0.305	-0.183	1.102	9.833	-0.944	0	0.183	0	1506608699
-9.806	-1.079	-0.484	-0.488	-0.061	-0.183	2.676	-8.845	0.421	0	-0.61	0.061	3.156	9.634	0.836	0.244	0.305	-0.305	-9.806	-1.079	-0.484	-0.488	-0.061	-0.183	1.559	9.672	1.377	0.122	0.366	-0.244	1.048	9.856	-0.902	-0.061	0.305	0	1506608699
-9.751	-1.16	-0.458	-0.488	0.061	-0.183	2.667	-8.879	0.426	0.061	-0.61	0.061	3.191	9.665	0.957	0.244	0.244	-0.244	-9.751	-1.16	-0.458	-0.488	0.061	-0.183	1.62	9.678	1.358	0.122	0.305	-0.244	0.974	9.854	-0.93	-0.061	0.244	-0.061	1506608699
-9.78	-1.169	-0.507	-0.549	0.061	-0.183	2.504	-8.905	0.4	0.183	-1.099	-0.061	3.241	9.66	1.059	0.122	0.244	-0.183	-9.78	-1.169	-0.507	-0.549	0.061	-0.183	1.761	9.673	1.373	0.122	0.488	-0.305	1.047	9.825	-1.002	0	0.305	0	1506608699
-9.801	-1.096	-0.538	-0.732	0.183	-0.244	2.302	-8.91	0.294	0.183	-1.099	-0.061	3.357	9.654	1.165	0	0.427	-0.122	-9.801	-1.096	-0.538	-0.732	0.183	-0.244	1.721	9.648	1.383	0.183	0.732	-0.244	1.022	9.836	-0.922	0.061	0.366	0	1506608699
-9.77	-1.064	-0.59	-0.977	0.305	-0.305	1.936	-9.018	0.219	0.488	-4.211	-0.549	3.661	9.737	1.286	-0.183	0.793	-0.305	-9.77	-1.064	-0.59	-0.977	0.305	-0.305	1.628	9.652	1.331	0.183	0.793	-0.122	0.988	9.838	-0.931	0.061	0.244	-0.061	1506608699
-9.634	-0.825	-0.83	-1.038	0.305	-0.427	1.881	-9.26	-0.037	0.671	-7.141	-0.916	3.945	9.862	1.293	-0.732	1.831	-0.793	-9.634	-0.825	-0.83	-1.038	0.305	-0.427	1.944	9.707	1.284	0.122	1.099	-0.122	1.041	9.829	-0.913	0.122	0.366	-0.061	1506608699
-9.601	-0.48	-1.382	-1.343	0	-0.793	2.466	-9.245	-0.175	0.977	-6.836	-0.854	3.244	9.623	1.446	-0.671	1.465	-0.671	-9.601	-0.48	-1.382	-1.343	0	-0.793	2.146	9.643	1.201	0.122	1.648	-0.122	1.026	9.747	-1.084	0.183	0.366	-0.183	1506608699
-9.722	-0.36	-1.806	-1.953	-0.427	-0.916	2.704	-9.121	-0.282	0.977	-6.836	-0.854	3.335	9.564	1.524	-0.366	1.77	-0.244	-9.722	-0.36	-1.806	-1.953	-0.427	-0.916	2.37	9.781	1.034	-0.061	1.587	-0.244	0.968	9.775	-1.401	0.183	0.488	-0.427	1506608699
-9.72	-0.237	-2.135	-2.686	-0.183	-0.854	2.669	-9.27	-0.421	1.709	-1.526	0.122	3.661	9.479	1.407	0	2.502	0.061	-9.72	-0.237	-2.135	-2.686	-0.183	-0.854	2.871	9.694	0.77	-0.366	1.77	-0.549	1.075	9.78	-1.692	0.183	0.122	-0.732	1506608699
-9.865	-0.115	-2.286	-3.479	-0.183	-0.916	1.977	-9.325	-0.239	1.709	-1.526	0.122	3.609	9.065	1.415	0.549	3.54	-0.061	-9.865	-0.115	-2.286	-3.479	-0.183	-0.916	3.169	9.496	0.218	-0.427	2.441	-0.671	1.873	9.705	-2.105	0.427	0.549	-0.793	1506608699
-9.813	-0.315	-2.158	-3.906	-0.122	-0.977	1.585	-9.167	0.128	1.831	0	0.183	3.53	8.893	1.462	1.343	3.662	-0.61	-9.813	-0.315	-2.158	-3.906	-0.122	-0.977	2.907	9.615	-0.305	-0.366	3.357	-0.488	2.259	9.65	-2.304	0.427	1.709	-0.977	1506608699
-9.819	-0.47	-2.132	-4.272	-0.305	-0.977	1.254	-9.024	0.793	1.282	-0.854	0.244	4.107	9.205	1.715	1.709	4.578	-1.404	-9.819	-0.47	-2.132	-4.272	-0.305	-0.977	2.113	9.855	-0.851	-0.366	4.333	-0.305	1.999	9.711	-2.074	0.366	2.014	-1.038	1506608699
-9.726	-0.819	-2.2	-4.333	-0.488	-0.732	1.01	-8.707	1.071	1.282	-0.854	0.244	4.488	9.625	1.826	1.587	5.31	-1.587	-9.726	-0.819	-2.2	-4.333	-0.488	-0.732	1.083	10.06	-0.959	-0.244	4.517	-0.122	1.985	9.762	-1.702	0.244	2.319	-1.038	1506608699
-9.725	-0.955	-2.426	-4.15	-0.732	-0.732	0.839	-8.131	1.29	2.197	-4.333	0.366	4.642	9.872	1.564	1.038	5.066	-1.404	-9.725	-0.955	-2.426	-4.15	-0.732	-0.732	0.561	10.104	-0.775	-0.305	4.211	0.061	1.858	9.813	-1.327	0.061	2.563	-0.916	1506608699
-9.667	-1.133	-2.689	-3.906	-0.793	-0.671	1.029	-7.765	1.339	2.197	-5.432	0.916	4.803	9.824	1.318	0.549	4.517	-0.854	-9.667	-1.133	-2.689	-3.906	-0.793	-0.671	0.194	10.019	-0.517	-0.671	4.15	0.488	1.701	9.735	-1.603	-0.244	2.563	-0.854	1506608699
-9.671	-1.19	-2.966	-3.54	-0.793	-0.671	1.67	-8.039	1.272	1.831	-4.822	1.831	4.926	9.839	1.187	0.427	4.639	-0.305	-9.671	-1.19	-2.966	-3.54	-0.793	-0.671	-0.225	10.136	-0.412	-0.671	4.028	0.977	1.62	9.676	-2.025	-0.305	2.991	-0.916	1506608699
-9.644	-1.016	-3.314	-3.174	-1.099	-0.488	1.981	-8.372	1.109	1.465	-4.395	2.563	4.746	10.111	0.884	0	4.333	0	-9.644	-1.016	-3.314	-3.174	-1.099	-0.488	-0.512	10.117	-0.299	-0.61	3.601	1.282	1.592	9.786	-2.3	-0.732	2.991	-0.854	1506608700
-9.479	-0.775	-3.527	-3.052	-1.16	-0.366	2.365	-8.617	0.882	1.465	-4.395	2.563	4.2	10.064	0.313	-0.977	3.052	0.61	-9.479	-0.775	-3.527	-3.052	-1.16	-0.366	-0.505	9.897	-0.039	-0.488	3.052	1.404	1.847	9.848	-2.421	-1.038	2.869	-0.732	1506608700
-9.406	-0.602	-3.663	-2.991	-1.587	-0.244	3.076	-8.866	1.103	0.549	-4.211	3.235	3.896	9.804	0.035	-0.977	1.343	0.549	-9.406	-0.602	-3.663	-2.991	-1.587	-0.244	-0.328	9.774	0.187	-0.183	2.747	1.465	1.062	9.837	-2.611	-1.16	3.052	-0.793	1506608700
-9.556	-0.754	-3.415	-2.808	-1.587	0.061	3.77	-8.933	1.414	0.549	-4.211	3.235	3.927	9.465	-0.432	-0.244	1.77	0.61	-9.556	-0.754	-3.415	-2.808	-1.587	0.061	-0.068	9.496	0.195	-0.122	2.258	1.648	0.988	9.787	-2.601	-1.404	2.502	-0.916	1506608700
-10.658	-1.019	-3.2	-3.418	-2.197	-0.061	3.77	-8.933	1.414	-0.244	-3.113	2.93	3.594	9.153	-0.836	0	1.892	0.549	-10.658	-1.019	-3.2	-3.418	-2.197	-0.061	0.437	9.442	0.267	-0.122	2.136	1.648	1.604	9.778	-2.169	-1.892	2.686	-0.916	1506608700
-10.282	-1.767	-2.495	-3.418	-1.526	0.305	4.261	-10.319	2.005	-0.671	-2.136	0.854	3.043	9.569	-1.145	0.183	1.709	0.488	-10.282	-1.767	-2.495	-3.418	-1.526	0.305	1.48	10.225	0.739	0.916	2.441	0.977	1.676	10.824	-1.543	-2.075	3.479	-0.732	1506608700
-9.987	-2.775	-0.999	-3.174	-1.709	0.61	3.998	-10.462	2.121	0.244	-2.991	-0.549	2.826	10.161	-1.15	0.122	1.16	0.305	-9.987	-2.775	-0.999	-3.174	-1.709	0.61	1.966	10.35	1.547	1.465	2.686	0.427	1.284	10.854	-0.473	-2.869	3.784	-0.305	1506608700
-9.945	-2.665	0.534	-3.296	-1.343	0.244	3.729	-9.723	2.291	0.244	-2.991	-0.549	3.322	9.722	-0.535	0.671	1.892	0.488	-9.945	-2.665	0.534	-3.296	-1.343	0.244	1.481	9.55	1.931	1.343	3.052	0.427	1.031	10.806	0.355	-3.662	3.296	0.366	1506608700
-10.596	-2.528	0.538	-3.601	-1.892	-0.244	3.409	-9.177	2.155	0.732	-4.15	-1.709	3.655	9.411	0.347	1.526	3.418	1.221	-10.596	-2.528	0.538	-3.601	-1.892	-0.244	1.067	9.382	2.14	1.099	3.54	0.732	1.357	9.926	0.567	-3.296	3.052	1.282	1506608700
-9.219	-3.01	0.523	-3.296	-0.732	0.122	3.082	-9.222	1.648	1.099	-3.845	-2.319	3.567	10.304	0.922	1.587	4.211	1.831	-9.219	-3.01	0.523	-3.296	-0.732	0.122	1.189	10.218	2.543	1.526	4.211	0.549	1.251	9.844	0.78	-1.709	3.54	2.014	1506608700
-8.537	-2.314	0.774	-2.808	-0.061	0.427	2.768	-9.154	1.074	1.526	-2.441	-1.892	2.967	11.374	0.98	1.038	3.906	2.441	-8.537	-2.314	0.774	-2.808	-0.061	0.427	1.297	10.642	2.524	1.282	4.089	0.244	1.669	9.088	-0.395	-0.671	3.723	3.052	1506608700
-8.93	-1.335	0.275	-2.93	-0.305	0.183	2.574	-8.375	0.699	1.221	-2.441	-1.831	2.616	11.027	1.274	1.16	3.235	3.113	-8.93	-1.335	0.275	-2.93	-0.305	0.183	0.632	9.654	2.67	0.61	3.784	0.427	2.883	8.876	-1.022	1.221	6.042	3.723	1506608700
-9.193	-1.347	-0.066	-3.235	-0.61	0.183	2.452	-7.952	0.518	0.854	-2.258	-1.709	2.527	10.295	1.564	1.587	3.479	3.601	-9.193	-1.347	-0.066	-3.235	-0.61	0.183	0.224	8.926	2.552	0.061	3.662	0.732	1.816	10.036	-0.502	1.526	7.812	3.845	1506608700
-9.342	-1.263	-0.023	-3.174	-0.427	0.305	2.238	-8.25	0.018	0.671	-2.258	-1.465	1.998	10.118	1.438	1.282	3.662	3.723	-9.342	-1.263	-0.023	-3.174	-0.427	0.305	0.447	8.99	2.309	0.061	3.113	0.732	0.861	10.283	0.117	1.221	6.775	4.028	1506608700
-9.433	-0.924	0.033	-3.235	-0.488	0.244	2.056	-8.681	-0.518	0.671	-2.258	-1.465	1.406	9.86	1.208	0.671	2.869	3.235	-9.433	-0.924	0.033	-3.235	-0.488	0.244	1.072	9.094	2.159	0.366	2.747	0.488	0.816	10.411	0.324	1.343	6.042	3.845	1506608700
-9.471	-0.507	0.13	-3.601	-0.793	0.122	2	-8.876	-0.889	1.099	-2.991	-1.16	1.074	9.162	1.058	0.671	2.075	2.136	-9.471	-0.507	0.13	-3.601	-0.793	0.122	1.511	9.046	2.074	0.427	2.747	0.366	0.633	10.227	0.069	1.526	5.371	3.418	1506608700
-9.319	-0.257	0.384	-3.418	-0.305	0.122	2.133	-8.783	-0.87	0.916	-2.319	-0.732	1.157	8.553	0.998	1.038	2.014	0.793	-9.319	-0.257	0.384	-3.418	-0.305	0.122	1.534	8.946	2.036	0.549	2.747	0.366	0.755	9.647	-0.013	1.892	5.798	2.502	1506608700
-9.885	-0.152	0.505	-2.747	0.061	0.549	2.042	-8.652	-0.49	0.366	-2.38	-0.183	1.391	8.38	1.028	1.465	2.441	-0.488	-9.885	-0.152	0.505	-2.747	0.061	0.549	1.509	9.04	1.997	0.671	2.686	0.244	0.039	8.984	0.091	2.441	4.944	1.221	1506608700
-10.416	-0.161	-0.122	-3.235	-0.183	0.61	1.887	-8.531	-0.183	0.244	-2.441	0.366	1.571	8.588	1.119	1.648	2.319	-1.526	-10.416	-0.161	-0.122	-3.235	-0.183	0.61	1.462	9.153	2.125	0.916	2.502	0	-0.035	8.623	1.029	2.625	3.479	-0.122	1506608700
-9.9	-0.072	0.514	-3.723	-0.122	0.732	1.976	-8.62	0.049	0.549	-2.502	1.16	2.022	8.943	1.281	1.77	2.197	-2.38	-9.9	-0.072	0.514	-3.723	-0.122	0.732	1.36	9.284	2.186	1.099	2.38	-0.061	2.635	9.514	2.245	2.197	3.845	-0.977	1506608700
-10.836	-0.406	0.342	-3.784	0.122	0.61	2.01	-8.981	0.142	0.549	-2.502	1.16	2.736	9.452	1.572	2.014	2.625	-2.747	-10.836	-0.406	0.342	-3.784	0.122	0.61	1.212	9.688	2.201	1.099	2.38	-0.061	4.555	10.174	2.766	-0.122	4.578	-0.305	1506608700
-11.545	-2.577	-0.779	-2.869	-0.916	-0.122	2.34	-9.245	0.255	0.977	-3.418	2.686	3.481	10.21	1.798	2.197	3.296	-2.808	-11.545	-2.577	-0.779	-2.869	-0.916	-0.122	1.113	10.432	2.193	0.916	2.258	0	2.341	9.362	2.006	0.122	2.319	0	1506608700
-10.507	-2.629	0.261	-1.648	-0.244	0.366	2.652	-10.072	0.037	1.221	-3.662	3.113	3.918	11.338	1.818	2.136	3.723	-2.502	-10.507	-2.629	0.261	-1.648	-0.244	0.366	1.279	11.609	1.709	0.854	1.831	0.122	-0.749	10.759	0.018	3.662	-1.221	-0.61	1506608700
-9.566	-1.264	-1.194	-2.38	0.122	-0.488	3.046	-10.355	-0.246	1.221	-3.906	3.174	4.328	12.269	1.973	1.892	3.662	-2.075	-9.566	-1.264	-1.194	-2.38	0.122	-0.488	1.256	11.787	1.147	0.549	2.319	0.122	0.295	11.462	2.376	0.244	-1.465	-0.427	1506608700
-9.301	-2.153	-2.396	-2.93	-0.427	-0.671	3.573	-9.148	-0.147	1.221	-3.906	3.174	4.808	11.722	2.248	1.648	3.784	-1.404	-9.301	-2.153	-2.396	-2.93	-0.427	-0.671	0.465	10.592	0.898	-0.183	2.869	0.366	0.902	9.765	-2.268	3.54	0.122	-1.404	1506608700
-9.286	-2.517	-2.25	-2.563	0.427	-0.061	3.833	-8.186	0.138	0.183	-2.93	1.892	4.331	10.475	1.963	0.916	3.601	-0.061	-9.286	-2.517	-2.25	-2.563	0.427	-0.061	-0.078	9.698	0.291	-0.61	2.136	0.916	0.445	9.808	-2.17	1.587	1.282	-1.709	1506608701
-9.258	-1.838	-2.117	-2.38	0.549	0.061	3.78	-8.69	0.263	0.183	-2.93	1.892	3.479	10.125	1.377	-0.427	2.625	0.793	-9.258	-1.838	-2.117	-2.38	0.549	0.061	0.372	9.868	-0.105	-0.244	2.441	1.221	1.122	9.825	-2.549	1.831	1.282	-1.404	1506608701
-9.439	-1.324	-2.128	-2.258	0.427	-0.305	3.792	-9.117	0.45	0.305	-3.113	0.854	3.409	10.371	0.97	-1.526	1.709	0.488	-9.439	-1.324	-2.128	-2.258	0.427	-0.305	0.657	10.033	-0.121	0.305	3.174	1.343	0.797	9.708	-2.456	1.526	0.427	-1.221	1506608701
-9.391	-1.273	-2.193	-2.747	-0.061	-0.671	3.766	-8.683	1.067	0.122	-3.54	0.061	3.825	10.091	0.434	-2.075	1.526	-0.061	-9.391	-1.273	-2.193	-2.747	-0.061	-0.671	0.407	9.629	0.176	0.549	3.052	1.526	1.329	9.613	-2.775	1.282	-0.122	-1.343	1506608701
-9.369	-1.473	-2.108	-2.93	-0.488	-0.671	3.665	-7.968	1.654	-0.427	-2.808	-1.343	4.042	9.363	-0.177	-2.014	1.648	0.366	-9.369	-1.473	-2.108	-2.93	-0.488	-0.671	0.345	9.082	0.103	-0.061	2.258	1.648	1.64	9.534	-2.29	0.977	1.16	-1.465	1506608701
-9.374	-1.436	-1.955	-2.747	-0.427	-0.671	3.448	-7.782	2.07	-0.427	-1.892	-1.709	3.749	8.748	-0.554	-1.587	1.526	1.221	-9.374	-1.436	-1.955	-2.747	-0.427	-0.671	0.721	8.927	-0.053	-0.427	2.136	1.587	1.312	9.581	-1.587	0.671	1.892	-1.16	1506608701
-9.475	-1.406	-1.948	-2.502	-0.183	-0.732	3.106	-8.093	2.342	-0.488	-1.16	-1.831	3.749	8.748	-0.554	-1.587	1.526	1.221	-9.475	-1.406	-1.948	-2.502	-0.183	-0.732	1.036	9.26	-0.225	-0.366	2.502	1.343	1.096	9.499	-1.678	0.427	1.587	-0.854	1506608701
-9.577	-1.367	-2.133	-2.075	-0.061	-0.732	2.745	-8.423	2.492	-0.366	-0.61	-1.77	3.749	8.748	-0.554	-1.587	1.526	1.221	-9.577	-1.367	-2.133	-2.075	-0.061	-0.732	0.991	9.537	-0.207	0.122	2.686	1.16	0.534	9.539	-2.144	0.488	1.648	-1.038	1506608701
-9.859	-1.311	-2.08	-1.648	-0.488	-0.671	2.351	-8.512	2.572	-0.183	-0.488	-1.648	3.749	8.748	-0.554	-1.587	1.526	1.221	-9.859	-1.311	-2.08	-1.648	-0.488	-0.671	0.817	9.757	0.043	0.671	2.625	0.977	0.31	9.713	-2.316	0.427	1.038	-1.099	1506608701
-10.014	-1.352	-1.568	-1.404	-0.732	-0.488	1.924	-8.447	2.456	0.061	-1.038	-1.343	3.749	8.748	-0.554	-1.587	1.526	1.221	-10.014	-1.352	-1.568	-1.404	-0.732	-0.488	0.718	9.792	0.288	0.977	2.258	0.732	0.879	9.844	-2.21	0.122	0.549	-1.16	1506608701
-9.88	-1.263	-1.605	-0.977	-0.549	-0.366	1.83	-8.302	2.352	0.061	-1.526	-0.793	3.749	8.748	-0.554	-1.587	1.526	1.221	-9.88	-1.263	-1.605	-0.977	-0.549	-0.366	0.64	9.915	0.414	0.977	2.136	0.488	0.934	9.896	-1.615	-0.122	0.549	-1.038	1506608701
-9.57	-0.811	-1.916	-0.427	-0.244	-0.183	1.83	-8.302	2.352	0.061	-1.526	-0.793	3.749	8.748	-0.554	-1.587	1.526	1.221	-9.57	-0.811	-1.916	-0.427	-0.244	-0.183	0.693	10.39	0.532	0.977	2.014	0.061	0.462	10.1	-1.238	-0.61	-0.122	-0.977	1506608701
-9.959	-0.59	-2.05	-0.183	-0.732	0.305	1.987	-7.96	2.133	-0.061	-0.854	0.977	3.45	8.746	-0.824	-1.16	1.221	1.526	-9.959	-0.59	-2.05	-0.183	-0.732	0.305	0.762	10.471	0.955	1.099	0.916	-0.366	1.014	9.957	-1.737	-1.221	-0.549	-0.916	1506608701
-10.755	-0.518	-1.647	-0.671	-0.671	0.671	2.125	-8.369	1.843	-0.061	-0.854	0.977	3.019	10.276	-0.395	1.709	0.549	1.709	-10.755	-0.518	-1.647	-0.671	-0.671	0.671	1.187	10.536	1.095	0.793	0	-0.549	1.513	10.151	-2.299	-1.648	-0.732	-0.854	1506608701
-11.271	-1.366	-1.719	-1.038	-0.244	0.427	2.125	-8.369	1.843	0.183	-1.221	1.709	3.091	10.433	0.506	1.709	0.549	1.709	-11.271	-1.366	-1.719	-1.038	-0.244	0.427	1.888	11.029	1.322	0.549	-0.061	-0.671	1.769	10.557	-1.809	-1.587	-0.061	-0.549	1506608701
-10.334	-3.135	-1.296	-0.549	-0.61	0.366	2.591	-9.904	1.589	0.183	-1.221	1.709	3.296	11.367	1.571	1.892	1.831	0.793	-10.334	-3.135	-1.296	-0.549	-0.61	0.366	2.601	11.524	1.553	1.038	-0.427	-0.916	1.421	11.317	-0.615	-2.197	0.549	-0.061	1506608701
-8.872	-3.718	0.175	0.305	-0.305	0.854	3.408	-11.835	1.202	0.61	-1.221	2.686	3.426	11.207	2.812	1.404	2.502	0	-8.872	-3.718	0.175	0.305	-0.305	0.854	2.303	9.899	1.619	0.427	-0.549	-0.732	1.31	11.447	0.359	-3.662	1.221	0.671	1506608701
-9.142	-2.421	1.052	0.122	-0.244	0.916	4.371	-9.272	0.744	0.732	-0.61	-0.916	3.077	9.393	3.886	1.221	1.953	0.244	-9.142	-2.421	1.052	0.122	-0.244	0.916	1.65	7.866	1.846	-0.244	-0.061	-0.244	1.233	9.788	1.05	-4.333	1.587	2.075	1506608701
-10.288	-1.389	0.656	-0.549	-0.916	0.488	3.758	-8.483	0.69	0.732	-0.244	-2.014	2.735	8.215	4.098	0.488	0.671	0.61	-10.288	-1.389	0.656	-0.549	-0.916	0.488	1.297	7.637	2.088	-0.366	1.282	0.305	0.907	9.577	0.668	-3.723	1.038	3.357	1506608701
-10.141	-1.601	0.378	-0.854	-0.61	0.366	3.114	-9.098	0.409	1.221	0.183	-1.709	2.505	8.92	3.368	-0.793	0.427	0.488	-10.141	-1.601	0.378	-0.854	-0.61	0.366	1.657	9.457	2.306	0.671	2.014	0.427	0.433	10.127	0.208	-2.258	1.099	3.052	1506608701
-9.399	-1.221	0.663	-1.16	-0.061	0.366	2.573	-9.458	-0.055	1.77	-0.183	-1.221	2.415	10.313	2.543	-1.343	-0.488	-0.122	-9.399	-1.221	0.663	-1.16	-0.061	0.366	1.643	10.53	2.427	0.916	1.465	0.305	0.072	10.188	-0.148	-1.099	1.587	2.991	1506608701
-8.981	-1.056	0.524	-1.831	-0.549	-0.244	2.458	-8.79	-0.589	1.892	-1.099	-1.343	2.932	10.258	2.156	-0.671	-0.732	-0.366	-8.981	-1.056	0.524	-1.831	-0.549	-0.244	1.275	9.783	2.54	0.122	0.916	0.305	1.29	9.53	-0.013	0.183	3.174	2.93	1506608701
-9.117	-1.291	0.451	-1.953	-0.427	-0.305	2.527	-8.303	-0.913	1.587	-1.526	-1.892	3.225	9.362	1.926	0.305	0.366	0.122	-9.117	-1.291	0.451	-1.953	-0.427	-0.305	1.439	9.233	2.385	-0.488	0.732	0.183	1.616	9.408	0.396	1.038	4.517	2.808	1506608701
