# Supplementary material for: A deep learning approach for lower back-pain risk prediction during manual lifting
Source: PLoS One. 2021 Feb 19;16(2):e0247162. doi: 10.1371/journal.pone.0247162 (PMC7894914; doi:10.1371/journal.pone.0247162)
Supplement: S1 Data — (ZIP) [file pone.0247162.s001.zip › source-used/Subject_02_P1_Zone06_T1.csv]

Side_A_x	Side_A_y	Side_A_z	Side_G_x	Side_G_y	Side_G_z	LtWt_A_x	LtWt_A_y	LtWt_A_z	LtWt_G_x	LtWt_G_y	LtWt_G_z	RtWt_A_x	RtWt_A_y	RtWt_A_z	RtWt_G_x	RtWt_G_y	RtWt_G_z	Back_A_x	Back_A_y	Back_A_z	Back_G_x	Back_G_y	Back_G_z	UArm_A_x	UArm_A_y	UArm_A_z	UArm_G_x	UArm_G_y	UArm_G_z	Thig_A_x	Thig_A_y	Thig_A_z	Thig_G_x	Thig_G_y	Thig_G_z	Time_stp
-9.805	-1.084	-0.616	0	-0.061	0	2.768	-8.716	0.036	0	0	0	3.187	9.598	0.774	0	-0.061	0	-9.805	-1.084	-0.616	0	-0.061	0	1.561	9.592	1.175	0	-0.061	-0.061	0.999	9.897	-0.512	-0.061	-0.061	0	1506610098
-9.813	-1.062	-0.614	0	0	0	2.792	-8.716	0.022	0	0	0	3.186	9.624	0.812	0	-0.061	0	-9.813	-1.062	-0.614	0	0	0	1.596	9.625	1.178	0	-0.061	-0.061	0.988	9.891	-0.516	0	-0.061	0	1506610098
-9.833	-1.055	-0.627	0	-0.061	0	2.827	-8.738	0.029	-0.061	0	0	3.241	9.676	0.827	0	0	0	-9.833	-1.055	-0.627	0	-0.061	0	1.572	9.667	1.193	0	-0.061	-0.061	0.979	9.9	-0.519	0	-0.061	-0.061	1506610098
-9.811	-1.069	-0.607	0	-0.061	0	2.875	-8.756	0.043	0	-0.061	0	3.254	9.694	0.874	0	-0.061	0	-9.811	-1.069	-0.607	0	-0.061	0	1.589	9.678	1.19	-0.061	-0.061	-0.061	1.007	9.891	-0.529	0	-0.061	-0.061	1506610098
-9.8	-1.072	-0.618	0	-0.061	0	2.915	-8.708	0.06	0	-0.061	0	3.247	9.667	0.892	-0.061	-0.061	0	-9.8	-1.072	-0.618	0	-0.061	0	1.631	9.649	1.182	-0.061	-0.061	0	0.976	9.899	-0.513	0	-0.061	-0.061	1506610098
-9.811	-1.073	-0.633	-0.061	-0.061	-0.061	2.92	-8.705	0.062	0	-0.061	-0.061	3.25	9.652	0.927	-0.061	0	-0.061	-9.811	-1.073	-0.633	-0.061	-0.061	-0.061	1.669	9.642	1.172	-0.061	0	0	0.992	9.9	-0.544	0.061	-0.061	-0.061	1506610098
-9.805	-1.073	-0.642	-0.061	-0.061	-0.061	2.923	-8.707	0.032	0	-0.061	-0.061	3.269	9.64	0.91	-0.061	0	-0.061	-9.805	-1.073	-0.642	-0.061	-0.061	-0.061	1.653	9.625	1.183	-0.061	0	0	0.976	9.887	-0.562	0.061	-0.061	-0.061	1506610098
-9.811	-1.072	-0.639	-0.061	-0.061	-0.061	2.894	-8.717	0.012	-0.061	-0.061	-0.061	3.272	9.643	0.865	-0.061	0	-0.061	-9.811	-1.072	-0.639	-0.061	-0.061	-0.061	1.615	9.628	1.168	-0.061	0	0	0.999	9.902	-0.573	0	0	-0.061	1506610098
-9.808	-1.079	-0.633	-0.061	0	-0.061	2.881	-8.723	-0.004	-0.061	-0.061	-0.061	3.278	9.624	0.809	-0.061	0	-0.061	-9.808	-1.079	-0.633	-0.061	0	-0.061	1.616	9.629	1.186	-0.061	0	0	1.001	9.889	-0.572	0	0	-0.061	1506610098
-9.804	-1.073	-0.63	-0.061	-0.061	-0.061	2.858	-8.721	0.031	-0.061	-0.061	-0.061	3.257	9.589	0.773	-0.061	0	0	-9.804	-1.073	-0.63	-0.061	-0.061	-0.061	1.622	9.607	1.194	-0.061	0	0	1.002	9.902	-0.578	0	0	0	1506610098
-9.813	-1.075	-0.638	-0.061	-0.061	-0.061	2.853	-8.746	0.066	-0.061	-0.061	-0.061	3.223	9.579	0.763	0	0	0	-9.813	-1.075	-0.638	-0.061	-0.061	-0.061	1.59	9.589	1.181	-0.061	0	0	0.999	9.904	-0.554	-0.061	0	0	1506610098
-9.806	-1.078	-0.627	-0.061	0	-0.061	2.841	-8.757	0.096	-0.061	-0.061	-0.061	3.211	9.577	0.748	0	0	0	-9.806	-1.078	-0.627	-0.061	0	-0.061	1.579	9.598	1.187	0	0	-0.061	1.014	9.892	-0.573	0	0	0	1506610098
-9.822	-1.065	-0.642	-0.061	0	-0.061	2.828	-8.77	0.114	-0.061	-0.061	0	3.212	9.599	0.769	0	0	0	-9.822	-1.065	-0.642	-0.061	0	-0.061	1.585	9.615	1.197	0	0	-0.061	1.007	9.895	-0.592	-0.061	-0.061	0	1506610099
-9.81	-1.072	-0.638	-0.061	-0.061	-0.061	2.839	-8.766	0.13	-0.061	-0.061	0	3.214	9.621	0.785	0.061	0	0	-9.81	-1.072	-0.638	-0.061	-0.061	-0.061	1.576	9.617	1.2	0	0	-0.061	0.998	9.884	-0.573	0	0	-0.061	1506610099
-9.808	-1.071	-0.658	-0.061	0	-0.061	2.857	-8.764	0.123	0	0	0	3.205	9.635	0.835	0	-0.061	0	-9.808	-1.071	-0.658	-0.061	0	-0.061	1.542	9.612	1.188	0	-0.061	-0.061	1.002	9.885	-0.573	0	-0.061	-0.061	1506610099
-9.795	-1.079	-0.639	0	0	-0.061	2.884	-8.745	0.117	0	0	0	3.176	9.64	0.857	0	-0.061	0	-9.795	-1.079	-0.639	0	0	-0.061	1.604	9.621	1.183	0	-0.061	-0.061	1.022	9.897	-0.542	-0.061	0	-0.061	1506610099
-9.81	-1.049	-0.647	-0.061	0	-0.061	2.882	-8.742	0.093	0	0	0.061	3.202	9.641	0.87	0	0	-0.061	-9.81	-1.049	-0.647	-0.061	0	-0.061	1.617	9.631	1.183	0	0	-0.061	0.988	9.889	-0.563	0	0	-0.061	1506610099
-9.807	-1.074	-0.654	-0.061	-0.061	-0.061	2.893	-8.736	0.06	0	0	0	3.205	9.631	0.864	-0.061	0	-0.061	-9.807	-1.074	-0.654	-0.061	-0.061	-0.061	1.534	9.598	1.163	0	-0.061	-0.061	1.018	9.887	-0.597	0	-0.061	-0.061	1506610099
-9.79	-1.096	-0.638	0	0	-0.061	2.924	-8.726	0.036	0	-0.061	0	3.228	9.647	0.823	-0.061	-0.061	-0.061	-9.79	-1.096	-0.638	0	0	-0.061	1.552	9.639	1.163	0	-0.061	-0.061	0.998	9.897	-0.569	0	0	-0.061	1506610099
-9.802	-1.108	-0.642	0	0	-0.061	2.906	-8.704	0.016	-0.061	0	-0.061	3.275	9.635	0.762	0	0	-0.061	-9.802	-1.108	-0.642	0	0	-0.061	1.598	9.655	1.181	0	-0.061	-0.061	1.005	9.885	-0.571	0	-0.061	-0.061	1506610099
-9.814	-1.083	-0.638	-0.061	0	-0.061	2.878	-8.686	0.014	-0.061	0	0	3.25	9.6	0.764	0	-0.061	0	-9.814	-1.083	-0.638	-0.061	0	-0.061	1.584	9.615	1.181	-0.061	-0.061	-0.061	0.995	9.891	-0.587	-0.061	-0.061	0	1506610099
-9.806	-1.096	-0.636	-0.061	0	-0.061	2.897	-8.714	0.01	-0.061	0	0	3.223	9.604	0.77	0	-0.061	0	-9.806	-1.096	-0.636	-0.061	0	-0.061	1.567	9.601	1.162	0	-0.061	-0.061	0.97	9.897	-0.597	-0.061	0	-0.061	1506610099
-9.795	-1.127	-0.646	-0.061	0	-0.061	2.873	-8.75	0.033	-0.061	0	-0.061	3.224	9.649	0.757	0	-0.061	0	-9.795	-1.127	-0.646	-0.061	0	-0.061	1.592	9.652	1.157	0	0	-0.061	0.949	9.909	-0.577	-0.061	0	-0.061	1506610099
-9.787	-1.142	-0.644	-0.061	0	-0.061	2.838	-8.756	0.071	-0.061	0	-0.061	3.228	9.655	0.745	0	0	0	-9.787	-1.142	-0.644	-0.061	0	-0.061	1.576	9.672	1.159	0	0	-0.061	0.955	9.896	-0.577	-0.061	0	-0.061	1506610099
-9.81	-1.116	-0.635	-0.061	0	-0.061	2.821	-8.745	0.087	-0.061	0	-0.061	3.207	9.631	0.796	0	-0.061	0	-9.81	-1.116	-0.635	-0.061	0	-0.061	1.552	9.624	1.157	0	0	-0.061	0.975	9.902	-0.559	-0.061	0	0	1506610099
-9.829	-1.122	-0.658	-0.061	-0.061	-0.061	2.783	-8.745	0.1	-0.061	0	-0.061	3.189	9.628	0.796	0	-0.061	-0.061	-9.829	-1.122	-0.658	-0.061	-0.061	-0.061	1.559	9.625	1.142	0	0	-0.061	0.955	9.899	-0.578	-0.061	0	-0.061	1506610099
-9.787	-1.154	-0.652	-0.061	0	-0.061	2.765	-8.774	0.081	-0.061	0	0	3.193	9.676	0.778	0	0	-0.061	-9.787	-1.154	-0.652	-0.061	0	-0.061	1.54	9.678	1.176	-0.061	0	-0.061	0.953	9.912	-0.571	-0.061	-0.061	-0.061	1506610099
-9.778	-1.147	-0.65	-0.061	0	-0.061	2.751	-8.775	0.057	-0.061	0	0	3.183	9.68	0.764	0	0	-0.061	-9.778	-1.147	-0.65	-0.061	0	-0.061	1.506	9.677	1.189	-0.061	-0.061	-0.061	0.965	9.904	-0.55	-0.061	-0.061	-0.061	1506610099
-9.789	-1.133	-0.648	0	-0.061	-0.061	2.762	-8.734	0.055	-0.061	0	0	3.158	9.63	0.792	0	-0.061	-0.061	-9.789	-1.133	-0.648	0	-0.061	-0.061	1.503	9.624	1.184	-0.061	-0.061	-0.061	0.952	9.886	-0.547	0	-0.061	-0.061	1506610099
-9.807	-1.123	-0.66	0	0	-0.061	2.754	-8.733	0.047	-0.061	0	0	3.151	9.621	0.774	-0.061	0	-0.061	-9.807	-1.123	-0.66	0	0	-0.061	1.505	9.617	1.168	-0.061	0	-0.061	0.986	9.89	-0.535	-0.061	-0.061	-0.061	1506610099
-9.795	-1.129	-0.66	-0.061	0	-0.061	2.797	-8.757	0.026	-0.061	0	0.061	3.179	9.643	0.739	0	0	-0.061	-9.795	-1.129	-0.66	-0.061	0	-0.061	1.506	9.653	1.186	-0.061	0	-0.061	1.019	9.893	-0.546	-0.061	0	-0.061	1506610099
-9.798	-1.135	-0.653	-0.061	0	-0.061	2.815	-8.76	0.023	-0.061	0	0	3.201	9.659	0.724	0	0	-0.061	-9.798	-1.135	-0.653	-0.061	0	-0.061	1.492	9.66	1.193	-0.061	0	-0.061	0.999	9.895	-0.531	-0.061	0	0	1506610099
-9.8	-1.151	-0.66	-0.061	-0.061	-0.061	2.812	-8.744	0.042	-0.061	0	0	3.211	9.636	0.75	0	-0.061	-0.061	-9.8	-1.151	-0.66	-0.061	-0.061	-0.061	1.476	9.628	1.196	-0.061	-0.061	-0.061	0.985	9.897	-0.55	-0.061	0	0	1506610099
-9.806	-1.164	-0.642	0	-0.061	-0.061	2.816	-8.736	0.031	-0.061	0	0	3.206	9.644	0.762	0	0	-0.061	-9.806	-1.164	-0.642	0	-0.061	-0.061	1.503	9.617	1.187	-0.061	0	-0.061	0.971	9.895	-0.562	-0.061	0	0	1506610099
-9.792	-1.163	-0.642	-0.061	0	-0.061	2.85	-8.763	0.033	-0.061	0	0	3.206	9.646	0.786	-0.061	0	-0.061	-9.792	-1.163	-0.642	-0.061	0	-0.061	1.51	9.633	1.202	-0.061	0	-0.061	0.969	9.893	-0.543	-0.061	-0.061	0	1506610099
-9.782	-1.171	-0.635	0	0	0	2.86	-8.786	0.019	-0.061	0	-0.061	3.213	9.664	0.781	-0.061	0	0	-9.782	-1.171	-0.635	0	0	0	1.489	9.639	1.2	-0.061	0	0	0.997	9.89	-0.541	-0.061	-0.061	0	1506610099
-9.804	-1.16	-0.641	0	-0.061	0	2.821	-8.742	0.03	-0.061	0	-0.061	3.163	9.646	0.735	-0.061	-0.061	0	-9.804	-1.16	-0.641	0	-0.061	0	1.506	9.639	1.199	-0.061	0	-0.061	0.969	9.898	-0.513	-0.122	-0.061	0	1506610099
-9.817	-1.142	-0.642	-0.061	-0.061	-0.061	2.781	-8.728	0.06	-0.061	0.061	-0.061	3.135	9.633	0.749	-0.061	0	0	-9.817	-1.142	-0.642	-0.061	-0.061	-0.061	1.522	9.637	1.219	0	0	-0.061	0.927	9.909	-0.562	-0.061	0	0	1506610100
-9.801	-1.168	-0.658	-0.061	0	-0.061	2.786	-8.796	0.056	-0.061	0.061	0	3.134	9.655	0.762	0	0	-0.061	-9.801	-1.168	-0.658	-0.061	0	-0.061	1.468	9.652	1.217	0	0	-0.061	0.979	9.915	-0.529	-0.061	-0.061	0	1506610100
-9.777	-1.152	-0.651	0	0	0	2.81	-8.813	0.053	0	0	-0.061	3.133	9.715	0.754	-0.061	-0.061	-0.061	-9.777	-1.152	-0.651	0	0	0	1.456	9.692	1.233	0	-0.061	-0.061	1.002	9.9	-0.499	-0.061	0	0	1506610100
-9.78	-1.169	-0.659	-0.061	-0.061	0	2.79	-8.778	0.071	0	0	-0.061	3.164	9.685	0.78	0	-0.061	0	-9.78	-1.169	-0.659	-0.061	-0.061	0	1.486	9.673	1.242	-0.061	-0.061	-0.061	0.958	9.887	-0.506	-0.061	-0.061	0	1506610100
-9.786	-1.181	-0.66	0	0	0	2.748	-8.72	0.056	0	0.061	0	3.115	9.642	0.792	-0.061	-0.061	0	-9.786	-1.181	-0.66	0	0	0	1.512	9.622	1.213	-0.061	-0.061	-0.061	0.983	9.878	-0.54	0	-0.061	0	1506610100
-9.799	-1.184	-0.653	0	0	0	2.778	-8.738	0.002	0	0	0	3.126	9.639	0.796	-0.061	0	-0.061	-9.799	-1.184	-0.653	0	0	0	1.513	9.619	1.202	0	0	0	0.998	9.895	-0.506	-0.061	0	0	1506610100
-9.801	-1.147	-0.639	0	0	0	2.812	-8.776	-0.041	-0.061	0.061	0	3.146	9.667	0.755	-0.061	0	-0.061	-9.801	-1.147	-0.639	0	0	0	1.495	9.665	1.23	-0.061	-0.061	0	0.994	9.911	-0.494	-0.122	0	0	1506610100
-9.819	-1.123	-0.65	-0.061	0	-0.061	2.791	-8.774	-0.028	-0.061	0	-0.061	3.174	9.672	0.766	-0.061	0	-0.061	-9.819	-1.123	-0.65	-0.061	0	-0.061	1.48	9.67	1.236	-0.061	-0.061	0	0.944	9.899	-0.541	0	-0.061	0	1506610100
-9.811	-1.166	-0.669	-0.061	-0.061	-0.061	2.775	-8.754	0.018	-0.061	0	-0.061	3.158	9.642	0.748	-0.061	-0.061	0	-9.811	-1.166	-0.669	-0.061	-0.061	-0.061	1.463	9.633	1.238	-0.061	-0.061	0	0.98	9.912	-0.55	0	0	-0.061	1506610100
-9.789	-1.158	-0.657	-0.061	0	0	2.803	-8.765	0.035	-0.061	0	0	3.155	9.656	0.749	-0.061	0	-0.061	-9.789	-1.158	-0.657	-0.061	0	0	1.513	9.664	1.196	0	-0.061	0	1.023	9.9	-0.474	-0.061	0	0	1506610100
-9.795	-1.142	-0.658	-0.061	-0.061	0	2.816	-8.756	0.063	-0.061	0	-0.061	3.193	9.647	0.754	0	0	-0.061	-9.795	-1.142	-0.658	-0.061	-0.061	0	1.553	9.649	1.208	-0.061	-0.061	0	0.986	9.89	-0.481	0	-0.061	0	1506610100
-9.794	-1.147	-0.672	-0.061	-0.061	-0.061	2.802	-8.742	0.075	0	0	-0.061	3.195	9.634	0.772	-0.061	0	0	-9.794	-1.147	-0.672	-0.061	-0.061	-0.061	1.501	9.612	1.212	-0.061	0	0	0.98	9.886	-0.542	0	-0.061	-0.061	1506610100
-9.792	-1.145	-0.66	0	0	0	2.784	-8.753	0.068	0	0	-0.061	3.169	9.639	0.756	-0.061	0	0	-9.792	-1.145	-0.66	0	0	0	1.474	9.627	1.203	0	-0.061	0	1.022	9.903	-0.49	-0.061	0	0	1506610100
-9.806	-1.109	-0.658	0	-0.061	0	2.759	-8.753	0.012	0	0	-0.061	3.192	9.65	0.733	-0.061	0	0	-9.806	-1.109	-0.658	0	-0.061	0	1.497	9.643	1.211	0	0	0	1.036	9.895	-0.504	-0.061	-0.061	0	1506610100
-9.813	-1.113	-0.677	-0.061	0	0	2.76	-8.747	0.024	-0.061	0	-0.061	3.186	9.646	0.725	-0.061	0	0	-9.813	-1.113	-0.677	-0.061	0	0	1.485	9.648	1.224	0	0	0	0.997	9.898	-0.562	0	-0.061	-0.061	1506610100
-9.8	-1.14	-0.658	0	-0.061	0	2.763	-8.758	0.036	-0.061	0	-0.061	3.155	9.648	0.754	-0.061	-0.061	0	-9.8	-1.14	-0.658	0	-0.061	0	1.474	9.637	1.194	0	-0.061	0	1.01	9.908	-0.523	0	0	-0.061	1506610100
-9.789	-1.132	-0.652	0	-0.061	0	2.763	-8.759	0.037	-0.061	-0.061	-0.061	3.132	9.648	0.757	-0.061	-0.061	0	-9.789	-1.132	-0.652	0	-0.061	0	1.513	9.636	1.19	0	-0.061	0	1.013	9.898	-0.479	-0.061	-0.061	-0.061	1506610100
-9.81	-1.13	-0.654	0	-0.061	0	2.756	-8.729	0.051	-0.061	0	-0.061	3.132	9.615	0.749	-0.061	0	0	-9.81	-1.13	-0.654	0	-0.061	0	1.529	9.615	1.183	0	0	0	1.008	9.875	-0.532	0	-0.061	-0.061	1506610100
-9.811	-1.135	-0.653	0	-0.061	-0.061	2.762	-8.747	0.06	-0.061	0	0	3.126	9.624	0.754	-0.061	0	-0.061	-9.811	-1.135	-0.653	0	-0.061	-0.061	1.528	9.623	1.193	0	0	-0.061	1.004	9.88	-0.501	0	-0.061	-0.061	1506610100
-9.765	-1.193	-0.629	0	-0.061	-0.061	2.774	-8.752	0.062	0	-0.061	0	3.156	9.654	0.731	0	0	-0.061	-9.765	-1.193	-0.629	0	-0.061	-0.061	1.522	9.665	1.199	-0.061	-0.061	-0.061	1.029	9.868	-0.49	0	0	-0.061	1506610100
-9.702	-1.242	-0.563	0.061	0.061	-0.122	2.771	-8.728	0.039	-0.061	-0.122	0	3.163	9.656	0.754	0	-0.061	-0.061	-9.702	-1.242	-0.563	0.061	0.061	-0.122	1.56	9.671	1.232	-0.061	-0.061	-0.061	1.053	9.83	-0.48	-0.061	0.061	0.061	1506610100
-9.787	-1.195	-0.493	0.061	0.061	-0.183	2.771	-8.705	0.029	0	-0.061	0.061	3.137	9.644	0.819	0.061	-0.122	0	-9.787	-1.195	-0.493	0.061	0.061	-0.183	1.641	9.639	1.262	-0.061	-0.061	-0.122	1.066	9.841	-0.392	-0.183	0.061	0.122	1506610100
-9.818	-1.146	-0.367	0.061	0.061	-0.244	2.846	-8.722	-0.029	0	-0.122	0.122	3.098	9.634	0.872	0.061	-0.061	-0.061	-9.818	-1.146	-0.367	0.061	0.061	-0.244	1.681	9.609	1.328	-0.061	0	-0.122	1.056	9.837	-0.309	-0.122	0.183	0.183	1506610100
-9.874	-1.165	-0.288	0.061	0.061	-0.305	2.945	-8.76	-0.13	0	-0.122	0.122	3.067	9.683	0.937	0.061	-0.061	-0.061	-9.874	-1.165	-0.288	0.061	0.061	-0.305	1.638	9.624	1.462	-0.061	0	-0.183	1.062	9.905	-0.328	-0.122	0.305	0.183	1506610100
-9.845	-1.305	-0.145	0.244	-0.061	-0.305	3.004	-8.787	-0.227	0	-0.061	0.183	3.059	9.776	0.969	0.122	-0.122	0	-9.845	-1.305	-0.145	0.244	-0.061	-0.305	1.602	9.691	1.583	-0.122	-0.122	-0.183	1.159	9.881	-0.165	-0.122	0.366	0.183	1506610100
-9.727	-1.348	-0.074	0.122	-0.122	-0.366	2.99	-8.701	-0.327	-0.061	0	0.305	2.987	9.782	1.016	0.122	-0.244	0.122	-9.727	-1.348	-0.074	0.122	-0.122	-0.366	1.568	9.653	1.646	-0.122	-0.305	-0.244	1.058	9.838	-0.016	-0.061	0.61	0.183	1506610101
-9.698	-1.436	0.037	0.305	-0.183	-0.427	2.993	-8.533	-0.37	-0.183	0.122	0.427	2.841	9.654	1.023	0.122	-0.366	0.122	-9.698	-1.436	0.037	0.305	-0.183	-0.427	1.608	9.501	1.707	-0.183	-0.366	-0.305	0.889	9.823	-0.032	-0.061	0.366	0.183	1506610101
-9.711	-1.438	0.048	0.427	-0.305	-0.427	3.021	-8.5	-0.4	-0.244	0.244	0.61	2.707	9.616	0.969	0.122	-0.488	0.061	-9.711	-1.438	0.048	0.427	-0.305	-0.427	1.7	9.509	1.726	-0.122	-0.305	-0.427	0.93	9.817	-0.006	0.061	0.366	0.122	1506610101
-9.728	-1.236	0.043	0.488	-0.183	-0.366	3.06	-8.611	-0.439	-0.305	0.244	0.61	2.651	9.672	0.943	0.244	-0.488	-0.061	-9.728	-1.236	0.043	0.488	-0.183	-0.366	1.677	9.572	1.762	-0.122	-0.305	-0.488	1.024	9.81	-0.041	0.122	0.183	0.122	1506610101
-9.813	-1.06	0.005	0.488	-0.122	-0.366	3.084	-8.722	-0.371	-0.305	0.183	0.549	2.645	9.743	0.983	0.244	-0.549	-0.122	-9.813	-1.06	0.005	0.488	-0.122	-0.366	1.565	9.622	1.793	-0.183	-0.366	-0.549	0.913	9.848	-0.001	0.366	-0.427	0	1506610101
-9.831	-1.048	-0.121	0.488	-0.061	-0.305	3	-8.914	-0.252	-0.244	0.061	0.427	2.664	9.825	1.042	0.183	-0.671	-0.183	-9.831	-1.048	-0.121	0.488	-0.061	-0.305	1.483	9.667	1.767	-0.183	-0.488	-0.549	0.748	9.897	-0.123	0.671	-1.221	-0.305	1506610101
-9.633	-1.041	-0.367	0.549	0.244	-0.366	2.883	-9.051	-0.114	-0.122	-0.061	0.305	2.815	9.954	1.111	0.183	-0.732	-0.305	-9.633	-1.041	-0.367	0.549	0.244	-0.366	1.463	9.806	1.689	-0.244	-0.732	-0.488	1.286	9.798	-0.56	0.732	-1.343	-0.549	1506610101
-9.572	-0.812	-0.981	0.244	0.061	-0.488	2.731	-8.973	-0.002	0	-0.244	0.183	3.167	9.988	1.207	0.122	-0.61	-0.488	-9.572	-0.812	-0.981	0.244	0.061	-0.488	1.615	9.841	1.37	-0.305	-0.793	-0.366	1.838	9.642	-0.884	0.732	-0.854	-0.61	1506610101
-9.777	-0.951	-1.254	0	0.122	-0.366	2.565	-8.534	0.182	0.061	-0.671	-0.244	3.643	9.548	1.233	0	-0.366	-0.427	-9.777	-0.951	-1.254	0	0.122	-0.366	1.781	9.472	0.995	-0.61	-0.854	-0.366	2.155	9.654	-1.15	0.671	-0.305	-0.488	1506610101
-10.099	-1.048	-1.316	-0.122	0.305	-0.244	2.405	-8.605	0.226	0.122	-1.099	-0.549	3.792	9.091	0.945	-0.061	-0.427	-0.366	-10.099	-1.048	-1.316	-0.122	0.305	-0.244	2.127	9.269	0.56	-0.977	-0.61	-0.366	1.524	10.001	-1.194	0.488	-0.244	-0.427	1506610101
-10.082	-0.677	-1.3	-0.122	0.488	-0.244	2.235	-9.232	0.199	0.061	-1.038	-0.427	4.122	9.355	0.575	-0.122	-0.488	-0.793	-10.082	-0.677	-1.3	-0.122	0.488	-0.244	2.613	9.887	0.157	-0.61	-0.061	-0.549	1.369	9.995	-1.382	0.549	-0.793	-0.61	1506610101
-9.836	-0.474	-1.345	-0.305	0.366	-0.366	2.126	-9.234	0.262	-0.244	-0.977	-0.122	4.79	9.384	0.25	0.061	0.305	-1.282	-9.836	-0.474	-1.345	-0.305	0.366	-0.366	2.446	9.959	0.219	-0.305	0.671	-0.488	2.007	9.842	-1.834	0.549	-0.061	-0.854	1506610101
-9.548	-0.748	-1.232	-0.305	0.122	-0.305	2.105	-8.698	0.603	-0.427	-0.61	0.183	5.149	9.103	0.189	0.183	0.977	-1.16	-9.548	-0.748	-1.232	-0.305	0.122	-0.305	1.993	9.586	0.402	-0.122	0.793	-0.366	1.946	9.604	-1.559	0.671	0.122	-0.977	1506610101
-9.384	-0.991	-1.074	-0.061	0	-0.183	2.099	-8.052	0.943	-0.366	-0.549	0.427	5.13	8.649	0.263	0.366	0.61	-0.427	-9.384	-0.991	-1.074	-0.061	0	-0.183	1.384	8.965	0.559	-0.122	0.793	-0.244	1.754	9.381	-1.184	0.671	0	-0.854	1506610101
-9.701	-0.773	-1.092	0.305	-0.305	-0.122	2.2	-7.846	1.136	-0.183	-0.61	0.61	4.981	8.5	0.355	0.183	0.488	0.183	-9.701	-0.773	-1.092	0.305	-0.305	-0.122	1.017	8.722	0.504	0	0.854	0	1.849	9.466	-1.077	0.671	-0.061	-0.732	1506610101
-10.024	-0.646	-1.154	0.305	-0.488	-0.122	2.355	-8.068	1.116	-0.122	-0.61	0.854	4.689	8.662	0.334	0	0.549	0.488	-10.024	-0.646	-1.154	0.305	-0.488	-0.122	0.908	8.899	0.474	0.183	0.916	0.183	1.273	9.958	-0.932	0.366	-0.61	-0.854	1506610101
-10.026	-0.642	-1.275	0.183	-0.366	-0.061	2.58	-8.545	0.995	-0.061	-0.61	1.16	4.35	9.153	0.201	-0.122	0.305	0.671	-10.026	-0.642	-1.275	0.183	-0.366	-0.061	0.958	9.487	0.529	0.366	0.916	0.366	1.501	9.855	-1.476	0.122	-1.221	-0.854	1506610101
-10.072	-0.62	-1.458	0.061	-0.366	-0.061	2.83	-9.01	0.915	-0.061	-0.61	1.16	4.144	9.746	0.095	-0.183	0.305	0.732	-10.072	-0.62	-1.458	0.061	-0.366	-0.061	1.158	10.14	0.59	0.427	0.671	0.366	1.39	9.964	-1.902	-0.183	-0.977	-0.854	1506610101
-10.385	-0.786	-1.611	0.183	-0.427	-0.122	3.053	-9.287	0.876	-0.061	-0.488	1.16	3.878	10.202	0.054	-0.122	0.061	0.732	-10.385	-0.786	-1.611	0.183	-0.427	-0.122	1.359	10.604	0.659	0.305	0.427	0.244	1.052	10.167	-2.132	-0.183	-1.038	-1.038	1506610101
-10.503	-0.89	-1.73	0.549	-0.305	0.061	3.225	-9.491	0.779	-0.061	-0.549	0.793	3.689	10.362	0.153	-0.061	0	0.671	-10.503	-0.89	-1.73	0.549	-0.305	0.061	1.416	10.719	0.669	-0.061	-0.061	0.183	1.047	10.732	-2.104	-0.427	-1.099	-1.16	1506610101
-10.533	-0.385	-1.693	0.488	-0.183	0.549	3.411	-9.744	0.618	-0.122	-0.488	0.366	3.492	10.34	0.432	0.061	0.122	0.366	-10.533	-0.385	-1.693	0.488	-0.183	0.549	1.381	10.653	0.504	-0.366	-0.549	0.305	1.717	10.581	-1.842	-1.038	-1.465	-0.977	1506610101
-10.609	-0.175	-1.439	-0.122	-0.244	0.732	3.543	-9.829	0.617	-0.305	-0.305	0	3.336	10.404	0.733	-0.244	0.183	-0.122	-10.609	-0.175	-1.439	-0.122	-0.244	0.732	1.361	10.617	0.452	-0.549	-0.671	0.366	2.353	10.688	-1.238	-1.709	-1.099	-0.549	1506610101
-10.694	-0.975	-1.223	-1.038	0.061	0.671	3.59	-9.692	0.746	-0.305	0.244	-0.244	3.163	10.359	0.833	-0.732	-0.244	-0.427	-10.694	-0.975	-1.223	-1.038	0.061	0.671	1.287	10.435	0.784	-0.671	-1.16	0.366	2.54	11.06	-0.604	-3.052	-0.427	0.427	1506610101
-10.207	-2.4	-0.894	-1.038	0	0.671	3.633	-10	0.799	0	0.671	-0.366	3.182	10.541	0.763	-0.916	-0.854	-0.549	-10.207	-2.4	-0.894	-1.038	0	0.671	1.579	10.587	1.396	-0.549	-1.16	0.366	2.778	11.073	0.745	-4.761	0.366	1.892	1506610101
-9.028	-3.182	0.234	-0.61	0.122	0.854	3.539	-9.853	0.623	0.488	0.427	-0.977	3.509	10.417	0.73	-0.793	-0.244	-0.671	-9.028	-3.182	0.234	-0.61	0.122	0.854	1.8	10.265	1.851	-0.488	-0.916	0.244	2.094	9.999	1.861	-5.249	-0.244	3.662	1506610101
-9.148	-2.567	0.926	0.061	-0.183	0.977	3.393	-8.796	0.331	0.732	0.122	-2.014	3.464	9.225	0.806	-0.366	0.305	-0.122	-9.148	-2.567	0.926	0.061	-0.183	0.977	1.257	8.843	2.358	-0.916	-0.366	0.305	1.635	9.783	1.512	-2.991	-0.549	5.127	1506610102
-10.164	-2.025	0.446	0.183	-0.854	0.61	3.128	-8.256	0.004	0.793	0.549	-2.563	3.031	8.675	0.733	-0.427	0.305	0.549	-10.164	-2.025	0.446	0.183	-0.854	0.61	0.609	8.165	2.805	-0.671	0.183	0.366	0.578	11.245	0.16	-2.38	1.343	4.456	1506610102
-9.873	-1.669	0.276	-0.366	-0.854	0.366	2.82	-9.001	-0.465	1.038	1.282	-2.197	2.45	9.501	0.524	-0.732	-0.549	0.916	-9.873	-1.669	0.276	-0.366	-0.854	0.366	0.437	9.112	2.945	0	0.183	0.244	0.809	10.921	0.147	-2.136	1.343	4.211	1506610102
-9.188	-1.105	0.278	-1.038	-0.854	0.366	2.542	-9.551	-1.047	1.16	1.099	-1.77	2.267	10.21	0.333	-0.854	-1.465	0.977	-9.188	-1.105	0.278	-1.038	-0.854	0.366	0.64	9.903	2.909	0.366	-0.427	0	1.718	10.012	0.134	-0.916	3.418	4.333	1506610102
-8.898	-1.186	0.526	-0.977	-0.732	0.122	2.548	-8.875	-1.424	0.977	0.366	-2.075	2.426	9.549	0.553	-0.305	-1.16	1.221	-8.898	-1.186	0.526	-0.977	-0.732	0.122	0.846	9.126	2.942	0	-0.793	-0.061	1.397	9.213	0.885	-0.427	4.578	3.723	1506610102
-8.581	-1.516	0.727	-0.305	-0.244	0.122	2.582	-8.236	-1.51	0.549	0.305	-2.38	2.231	8.905	1.038	-0.061	-0.916	1.404	-8.581	-1.516	0.727	-0.305	-0.244	0.122	0.828	8.349	2.669	-0.244	-0.916	0	0.52	8.479	1.394	0.244	4.578	2.686	1506610102
-8.509	-1.398	0.708	0.427	0.488	0.183	2.372	-8.076	-1.498	0.244	0.366	-2.258	1.83	8.863	1.284	-0.549	-1.099	1.038	-8.509	-1.398	0.708	0.427	0.488	0.183	1.187	8.466	2.339	0.061	-0.977	-0.122	-0.441	8.435	1.591	0.854	2.197	1.953	1506610102
-8.865	-0.79	0.518	0.61	0.793	0	2.097	-8.04	-1.433	0	0.366	-1.648	1.701	9.046	1.242	-0.793	-1.526	0.244	-8.865	-0.79	0.518	0.61	0.793	0	1.944	8.99	2.353	0.488	-0.732	-0.305	0.01	8.208	2.034	1.526	1.16	1.16	1506610102
-9.524	-0.134	0.65	0.488	0.977	0	1.92	-7.974	-1.31	-0.244	0.244	-0.732	2.243	9.247	1.224	-0.305	-0.977	-0.549	-9.524	-0.134	0.65	0.488	0.977	0	2.256	9.337	2.462	0.305	-0.549	-0.305	0.757	7.963	2.504	1.953	-1.892	-0.305	1506610102
-10.098	0.103	0.429	0.122	0.793	0.061	1.949	-7.984	-1.054	-0.366	0	0.183	2.78	9.323	1.325	0.244	-0.061	-0.916	-10.098	0.103	0.429	0.122	0.793	0.061	2.146	9.311	2.524	0	-0.732	-0.244	2.158	8.253	3.01	2.319	-1.709	-0.977	1506610102
-10.475	0.29	0.463	-0.244	0.61	0	2.166	-8.193	-0.804	-0.427	0.061	1.038	3.051	9.365	1.506	0.366	0.305	-0.916	-10.475	0.29	0.463	-0.244	0.61	0	1.982	9.208	2.458	-0.183	-0.977	-0.305	4.608	9.185	3.091	1.526	0.427	-0.549	1506610102
-10.878	0.718	0.912	-0.61	0.732	0.061	2.42	-8.83	-0.585	-0.549	0.244	1.892	3.025	9.637	1.561	0.183	-0.366	-0.854	-10.878	0.718	0.912	-0.61	0.732	0.061	2.056	9.518	2.224	0	-0.977	-0.427	6.263	9.263	3.787	0.305	-0.916	-0.122	1506610102
-11.824	0.356	0.927	-0.854	0.61	0.061	2.687	-9.606	-0.299	-0.61	0.244	2.502	3.34	10.113	1.515	0.061	-0.793	-1.099	-11.824	0.356	0.927	-0.854	0.61	0.061	2.363	10.139	2.068	0.244	-1.038	-0.427	3.657	9.137	2.918	0.305	0.183	-0.916	1506610102
-10.987	-0.927	0.15	-0.549	0.244	0.122	2.907	-9.807	0.035	-0.549	0	2.38	3.87	10.385	1.499	0.244	-0.427	-1.343	-10.987	-0.927	0.15	-0.549	0.244	0.122	2.818	10.476	1.944	0.305	-1.099	-0.427	1.275	9.045	1.755	3.418	-0.854	-2.014	1506610102
-10.669	-2.37	-0.459	0.122	-0.427	0.061	3.146	-9.871	0.328	-0.366	-0.366	1.892	4.414	10.606	1.543	0.61	0.305	-1.465	-10.669	-2.37	-0.459	0.122	-0.427	0.061	3.236	10.72	1.908	0.183	-0.427	-0.366	3.741	11.998	2.272	2.197	-1.526	-1.038	1506610102
-8.948	-2.072	-0.129	0.305	-0.061	0	3.171	-10.155	0.301	0	-0.977	1.282	4.849	11.142	1.821	0.732	1.221	-1.404	-8.948	-2.072	-0.129	0.305	-0.061	0	2.919	11.043	1.701	0.122	0.488	-0.183	0.267	9.752	1.294	1.099	-3.296	-1.648	1506610102
-9.385	-2.099	-1.197	0.61	-0.183	-0.366	3.2	-9.191	0.441	0.061	-1.16	0.854	5.176	10.749	2.207	0.549	1.953	-0.977	-9.385	-2.099	-1.197	0.61	-0.183	-0.366	1.589	10.109	1.738	0.061	1.038	0.122	2.123	9.869	-0.758	2.075	-4.028	-1.404	1506610102
-9.345	-1.914	-1.543	0.244	-0.549	-0.488	3.092	-7.923	0.54	0.122	-1.221	0.244	4.794	9.548	2.25	0.061	1.831	0.305	-9.345	-1.914	-1.543	0.244	-0.549	-0.488	0.312	8.681	1.489	-0.366	0.671	0.793	2.787	9.666	-1.377	1.465	1.16	-1.282	1506610102
-9.372	-2.019	-1.11	-0.122	-0.305	-0.122	2.875	-7.852	0.507	0.305	-1.16	-0.183	3.98	9.104	1.683	-1.038	0.61	1.526	-9.372	-2.019	-1.11	-0.122	-0.305	-0.122	0.109	8.375	0.937	-0.427	0.488	1.221	1.122	9.826	-0.316	1.099	0.122	-1.16	1506610102
-9.563	-1.822	-1.192	-0.061	0.061	-0.061	2.686	-8.579	0.274	0.305	-1.16	-0.183	3.468	9.527	0.949	-2.075	-0.305	1.709	-9.563	-1.822	-1.192	-0.061	0.061	-0.061	0.732	9.18	0.681	0.183	1.221	1.221	0.656	9.745	-1.12	1.16	-1.404	-0.977	1506610102
-9.562	-1.775	-1.305	0.305	0	-0.366	2.902	-8.97	0.255	-0.061	-0.793	-0.183	3.452	10.168	0.1	-2.319	-0.671	1.16	-9.562	-1.775	-1.305	0.305	0	-0.366	1.401	10.201	0.812	1.099	2.197	1.038	1.122	9.867	-1.967	0.671	-1.221	-1.16	1506610102
-9.349	-1.576	-1.25	0.427	0.122	-0.488	2.844	-8.681	0.315	-0.061	-0.793	-0.183	3.718	9.811	-0.632	-1.648	0.122	0.916	-9.349	-1.576	-1.25	0.427	0.122	-0.488	1.437	10.109	1.068	0.854	1.953	0.854	1.315	9.644	-2.07	0.732	-0.793	-1.343	1506610102
-9.256	-1.241	-1.267	0.366	-0.122	-0.671	2.571	-8.356	0.401	-0.244	-0.366	-0.793	3.618	9.099	-0.918	-0.549	0.732	1.343	-9.256	-1.241	-1.267	0.366	-0.122	-0.671	1.205	9.538	1.186	0.244	1.526	0.854	1.256	9.464	-1.921	0.793	-0.549	-1.404	1506610102
-9.377	-1.053	-1.278	0.366	-0.305	-0.549	2.397	-8.153	0.444	-0.305	-0.244	-0.793	3.35	8.827	-0.735	0.244	0.916	1.77	-9.377	-1.053	-1.278	0.366	-0.305	-0.549	0.83	9.11	1.099	-0.244	1.343	0.549	1.548	9.564	-1.62	0.793	-0.61	-1.343	1506610102
-9.658	-0.908	-1.236	0.366	-0.427	-0.366	2.232	-8.002	0.437	-0.427	-0.061	-0.549	2.793	8.668	-0.505	0.183	0.305	1.953	-9.658	-0.908	-1.236	0.366	-0.427	-0.366	0.421	8.775	0.871	-0.061	0.671	0.183	1.482	9.66	-1.18	0.549	-1.465	-1.16	1506610102
-9.793	-0.977	-1.116	0.732	-0.427	-0.244	2.235	-8.004	0.58	-0.732	0.549	0	2.457	8.445	-0.278	-0.061	-0.61	1.77	-9.793	-0.977	-1.116	0.732	-0.427	-0.244	0.267	8.579	0.731	0.305	0.122	0	1.933	9.756	-0.927	-0.122	-1.831	-0.916	1506610103
-9.527	-0.645	-1.383	0.671	-0.244	-0.122	2.267	-8.561	0.804	-0.793	0.916	0.427	2.411	8.545	-0.138	-0.122	-0.854	1.282	-9.527	-0.645	-1.383	0.671	-0.244	-0.122	0.433	8.931	0.737	0.549	0	0	2.493	9.594	-1.427	-0.732	-1.587	-0.671	1506610103
-9.985	-0.547	-1.564	0.671	-0.305	0.183	2.397	-9.16	1.031	-0.549	0.854	0.671	2.383	9.016	-0.002	-0.183	-1.343	0.61	-9.985	-0.547	-1.564	0.671	-0.305	0.183	0.933	9.643	0.828	0.916	-0.549	-0.366	1.833	9.908	-1.702	-1.404	-1.77	-0.488	1506610103
-10.801	-0.676	-1.39	0.305	-0.549	0.549	2.545	-9.475	1.069	-0.244	0.671	0.61	2.586	9.185	0.19	-0.122	-2.014	0.122	-10.801	-0.676	-1.39	0.305	-0.549	0.549	1.371	9.874	0.845	0.793	-1.587	-0.671	2.389	10.465	-1.602	-2.197	-1.892	-0.183	1506610103
-11.08	-1.232	-0.687	-0.305	-0.122	0.793	2.735	-10.225	0.823	-0.061	0.854	0.671	3.124	9.637	0.604	0.122	-1.892	-0.549	-11.08	-1.232	-0.687	-0.305	-0.122	0.793	1.902	10.485	0.726	0.427	-1.343	-0.61	3.497	10.737	-0.506	-2.93	-0.916	0.61	1506610103
-10.518	-2.673	-0.484	-0.671	-0.305	0.366	2.925	-10.39	0.361	-0.122	1.343	0.732	4.065	10.966	1.512	0.183	-0.854	-1.465	-10.518	-2.673	-0.484	-0.671	-0.305	0.366	2.105	11.082	0.992	0.183	-1.343	-0.732	3.109	11.245	1.123	-4.333	-0.732	1.892	1506610103
-8.927	-3.791	0.834	0.671	-0.061	0.793	2.925	-10.39	0.361	-0.061	1.526	0.427	4.065	10.966	1.512	-0.061	-0.244	-1.953	-8.927	-3.791	0.834	0.671	-0.061	0.793	2.105	11.082	0.992	0.183	-1.343	-0.732	2.6	10.776	1.48	-5.005	0.122	3.418	1506610103
-9.092	-2.293	1.292	1.282	0.061	0.916	2.641	-8.774	0.185	0.183	1.038	-0.61	4.195	9.762	2.047	-0.122	-0.61	-1.587	-9.092	-2.293	1.292	1.282	0.061	0.916	1.529	9.448	1.404	-0.122	-1.343	-0.671	0.976	9.934	0.721	-2.686	-0.183	3.906	1506610103
-10.988	-1.891	-0.098	0.549	-0.977	-0.366	2.261	-7.995	-0.154	0.305	0.793	-1.038	4.152	9.162	2	-0.366	-1.099	-0.854	-10.988	-1.891	-0.098	0.549	-0.977	-0.366	1.214	8.929	2.059	-0.305	0.244	-0.305	0.374	11.602	-0.279	-1.953	2.075	3.235	1506610103
-9.972	-2.415	0.755	0.427	-0.732	-0.244	1.759	-9.397	-0.938	0.732	0.671	-0.305	4.195	10.743	1.355	-1.099	-1.221	-0.488	-9.972	-2.415	0.755	0.427	-0.732	-0.244	1.296	10.908	2.022	0	0.61	-0.305	-0.097	10.683	-0.032	-1.465	1.709	2.869	1506610103
-9.222	-1.538	0.989	0.244	-0.305	-0.244	1.522	-9.377	-1.749	0.854	0	0.244	4.207	10.969	1.366	-0.671	-1.221	-0.122	-9.222	-1.538	0.989	0.244	-0.305	-0.244	0.757	10.828	2.017	-0.061	-0.732	-0.366	0.457	9.839	0.364	-0.366	3.174	2.136	1506610103
-9.068	-1.19	0.88	-0.122	-0.549	-0.61	1.712	-8.245	-2.076	0.183	-0.305	-0.122	3.919	9.408	1.389	0.122	-1.099	0.732	-9.068	-1.19	0.88	-0.122	-0.549	-0.61	0.668	9.231	2	-0.549	-0.916	-0.244	-0.078	8.687	1.032	0.305	3.235	1.16	1506610103
-8.758	-1.327	1.102	0.366	0	-0.244	1.934	-8.168	-1.872	-0.427	0.61	-0.305	3.584	8.994	1.359	-0.244	-0.549	1.099	-8.758	-1.327	1.102	0.366	0	-0.244	0.83	8.848	1.744	-0.732	-0.366	-0.244	-0.853	8.173	1.578	1.465	1.892	-0.305	1506610103
-9.05	-1.147	1.055	0.854	0.671	0.122	1.706	-8.36	-1.577	-0.427	0.671	-0.366	2.907	9.15	1.125	-0.671	-0.732	0.854	-9.05	-1.147	1.055	0.854	0.671	0.122	1.049	9.237	1.654	-0.305	-0.244	-0.366	-0.252	8.528	1.867	2.686	-0.122	-0.916	1506610103
-9.479	-0.713	0.64	0.183	0.549	-0.061	1.567	-8.514	-1.293	-0.427	0.671	-0.366	2.726	9.039	1.023	-0.366	-1.038	0.366	-9.479	-0.713	0.64	0.183	0.549	-0.061	1.299	9.403	2.037	0.061	-0.244	-0.305	2.128	8.911	2.284	2.197	-0.122	-0.916	1506610103
-9.906	-0.882	0.809	-0.427	0.183	-0.244	1.498	-8.876	-1.214	0	-0.427	-0.305	3.157	9.247	1.107	0.183	-0.183	-0.122	-9.906	-0.882	0.809	-0.427	0.183	-0.244	1.32	9.612	2.132	-0.061	0.183	-0.122	2.023	9.617	2.095	0.916	-0.061	-0.916	1506610103
-9.889	-1.157	1.054	-0.305	0.488	0.061	1.643	-9.1	-1.182	0	-0.793	-0.244	3.303	9.533	1.296	0.183	-0.183	-0.122	-9.889	-1.157	1.054	-0.305	0.488	0.061	1.089	9.752	2.06	-0.183	-0.183	-0.122	1.76	9.49	2.734	-0.061	-0.671	-0.977	1506610103
-10.441	-1.427	1.108	0.183	0.61	0.244	1.94	-9.021	-0.976	0	-0.793	-0.244	3.275	9.555	1.616	0.427	0.366	-0.244	-10.441	-1.427	1.108	0.183	0.61	0.244	0.919	9.603	2.021	-0.183	-0.427	-0.122	2.028	9.615	3.109	0.793	-1.404	-0.977	1506610103
-10.398	-1.412	0.883	-0.061	0.366	0.061	2.113	-8.978	-0.695	-0.427	0.244	0.244	3.375	9.597	1.778	0.183	0.183	-0.244	-10.398	-1.412	0.883	-0.061	0.366	0.061	0.925	9.629	1.913	-0.183	-0.488	0.061	2.578	10.072	1.732	1.77	-1.77	-0.61	1506610103
-9.948	-1.383	0.772	-0.122	0.305	-0.061	2.094	-9.24	-0.479	-0.366	0.305	0.488	3.58	10.011	1.718	-0.183	0	-0.244	-9.948	-1.383	0.772	-0.122	0.305	-0.061	1.109	10.183	1.876	-0.061	-0.366	0.061	2.084	10.251	1.305	1.038	-0.61	-0.61	1506610103
-9.677	-1.23	0.632	-0.305	0.305	-0.183	2.181	-9.173	-0.279	-0.244	0.183	0.732	3.914	10.323	1.605	-0.183	0.122	-0.305	-9.677	-1.23	0.632	-0.305	0.305	-0.183	1.224	10.49	1.983	-0.122	-0.305	0.122	1.925	9.81	1.473	0.488	0.061	-0.366	1506610103
-9.445	-1.217	0.431	-0.244	0.427	-0.244	2.346	-8.866	-0.132	-0.122	0.122	0.793	4.149	10.121	1.465	0	0.488	-0.061	-9.445	-1.217	0.431	-0.244	0.427	-0.244	1.333	10.252	2.128	-0.366	-0.427	0.183	0.947	9.555	0.981	1.038	-0.366	-0.427	1506610103
-9.476	-1.389	0.123	-0.427	0.366	-0.366	2.406	-8.86	-0.15	0.183	-0.183	0.671	4.119	9.819	1.328	0.244	0.916	0.183	-9.476	-1.389	0.123	-0.427	0.366	-0.366	1.591	9.987	2.131	-0.61	-0.488	0.183	0.778	9.52	0.323	1.404	-1.16	-0.671	1506610103
-9.546	-1.541	-0.146	-0.183	0.305	-0.305	2.411	-9.043	-0.341	0.488	-0.793	0.305	3.926	9.404	1.264	0.549	1.404	0.122	-9.546	-1.541	-0.146	-0.183	0.305	-0.305	1.797	9.618	1.985	-0.671	-0.427	0.183	1.315	9.716	-0.2	1.343	-1.038	-0.854	1506610103
-9.539	-1.692	-0.571	-0.122	0.305	-0.305	2.503	-9.173	-0.553	0.61	-1.16	-0.061	3.722	9.028	1.2	0.732	1.343	-0.061	-9.539	-1.692	-0.571	-0.122	0.305	-0.305	1.907	9.293	1.767	-0.427	-0.183	0.183	1.525	9.725	-0.374	1.648	-0.61	-0.854	1506610103
-9.659	-1.793	-1.264	-0.061	0.183	-0.305	2.574	-9.04	-0.65	0.488	-1.16	-0.488	3.918	8.792	1.165	0.793	1.404	-0.183	-9.659	-1.793	-1.264	-0.061	0.183	-0.305	1.738	9.02	1.469	-0.366	0.244	0.183	1.794	9.871	-0.684	1.343	-0.305	-0.732	1506610104
-9.682	-1.949	-1.523	-0.244	-0.122	-0.244	2.58	-8.711	-0.354	0.183	-1.16	-0.916	4.181	8.518	1.029	0.732	1.587	-0.122	-9.682	-1.949	-1.523	-0.244	-0.122	-0.244	1.366	8.729	1.125	-0.366	0.366	0.183	1.775	9.909	-0.839	0.732	0.244	-0.549	1506610104
-9.941	-2.019	-1.318	-0.183	-0.061	0	2.682	-8.588	0.087	0.061	-0.977	-1.343	4.31	8.327	0.806	0.61	1.404	0.183	-9.941	-2.019	-1.318	-0.183	-0.061	0	0.939	8.662	0.727	-0.366	0.366	0.244	1.42	10.056	-0.876	0.549	0.549	-0.244	1506610104
-9.807	-1.709	-1.42	0.061	0.305	-0.122	3.286	-9.599	0.83	-0.427	0.122	-1.404	4.84	9.567	0.161	-0.244	0.732	-0.061	-9.807	-1.709	-1.42	0.061	0.305	-0.122	0.679	10.405	0.353	0.916	1.343	0.427	1.026	10.06	-1.811	0.671	-0.854	-0.366	1506610104
-9.508	-1.782	-1.708	0.061	0.244	-0.183	3.689	-8.946	1.282	-0.549	1.099	-1.648	5.256	9.794	-0.089	-0.549	0.122	0.122	-9.508	-1.782	-1.708	0.061	0.244	-0.183	0.467	10.292	0.8	1.221	0.671	0.183	1.22	9.793	-1.894	0.61	-0.244	-0.488	1506610104
-9.636	-2.098	-1.61	0.244	-0.183	-0.183	3.765	-8.397	1.57	-0.244	0.793	-2.197	5.334	9.33	-0.151	-0.244	-0.732	1.343	-9.636	-2.098	-1.61	0.244	-0.183	-0.183	0.546	9.778	0.98	0.732	0.244	0.305	1.23	9.739	-1.966	0.61	0	-0.427	1506610104
-9.807	-2.222	-1.188	0.427	-0.244	0	4.199	-8.408	1.609	0.183	0.122	-2.686	5.568	9.19	0.303	0.122	-0.488	2.258	-9.807	-2.222	-1.188	0.427	-0.244	0	0.817	9.508	0.835	0.244	0.244	0.488	0.84	9.854	-1.58	0.305	-0.061	-0.244	1506610104
-9.671	-1.861	-1.194	0.61	-0.305	-0.061	5.107	-8.466	1.702	0.549	0.244	-3.235	5.724	9.141	1.056	0.183	0.122	2.502	-9.671	-1.861	-1.194	0.61	-0.305	-0.061	0.999	9.289	0.587	0.122	0.732	0.61	0.873	10.081	-0.727	-0.183	-0.61	-0.061	1506610104
-9.551	-1.48	-1.292	0.549	-0.305	-0.061	6.179	-8.496	2.067	0.854	-0.427	-4.089	6.044	9.289	1.339	-0.305	0.183	2.747	-9.551	-1.48	-1.292	0.549	-0.305	-0.061	1.258	9.634	0.377	0.061	1.099	0.854	1.085	9.825	-1.645	-0.427	-0.977	-0.061	1506610104
-9.819	-1.223	-1.275	0.305	-0.366	0.122	7.327	-8.272	2.434	1.526	-1.16	-5.249	6.826	9.434	1.549	-0.916	-0.061	3.296	-9.819	-1.223	-1.275	0.305	-0.366	0.122	1.547	9.843	0.544	-0.122	0.732	1.16	1.615	9.672	-1.585	-0.549	-0.549	0	1506610104
-9.768	-1.19	-0.873	-0.183	-0.305	0.183	8.274	-7.803	2.466	1.953	-0.916	-5.92	7.765	9.022	1.887	-1.221	-0.305	3.967	-9.768	-1.19	-0.873	-0.183	-0.305	0.183	2.326	9.69	0.672	-0.549	0.671	1.831	1.962	9.738	-1.456	-0.793	0.183	0.122	1506610104
-9.786	-1.439	-0.806	-0.305	0	0.122	8.713	-7.458	2.335	2.197	-1.221	-6.165	8.514	8.698	2.237	-1.404	-0.183	4.517	-9.786	-1.439	-0.806	-0.305	0	0.122	3.107	9.719	0.829	-0.671	0.854	2.38	1.309	9.879	-1.567	-0.732	0.244	0.244	1506610104
-9.783	-1.469	-0.572	-0.244	0	0.122	9.054	-7.077	1.494	2.686	-2.625	-6.348	8.922	8.254	2.089	-2.136	-0.793	4.822	-9.783	-1.469	-0.572	-0.244	0	0.122	3.802	9.776	1.089	-0.122	0.61	2.563	0.9	9.944	-1.434	-0.732	0	0.183	1506610104
-9.895	-1.316	-0.414	-0.488	-0.122	0.122	9.85	-6.24	0.969	2.258	-2.319	-6.348	9.542	7.55	2.15	-2.747	-0.244	5.31	-9.895	-1.316	-0.414	-0.488	-0.122	0.122	4.098	9.146	1.364	0.061	0.854	2.869	0.852	9.928	-1.139	-0.549	0.183	0	1506610104
-9.927	-1.525	-0.284	-0.427	-0.061	0.061	10.098	-5.536	0.311	1.648	0.061	-5.92	9.403	6.59	2.32	-3.113	-0.122	5.493	-9.927	-1.525	-0.284	-0.427	-0.061	0.061	4.193	8.678	1.282	0.183	0.854	3.418	0.869	9.997	-0.828	-0.366	0.122	-0.122	1506610104
-9.844	-1.743	-0.237	-0.244	0.122	-0.061	9.448	-5.067	-0.182	1.465	0.977	-5.005	9.042	5.874	2.135	-3.479	-0.793	5.188	-9.844	-1.743	-0.237	-0.244	0.122	-0.061	4.582	8.818	1.146	0.793	0.366	3.784	0.979	10.003	-0.565	-0.366	0	-0.122	1506610104
-9.715	-1.683	-0.226	-0.183	0.122	-0.122	8.336	-4.148	-0.139	1.099	-0.122	-3.845	8.67	5.123	1.786	-3.662	-1.587	4.272	-9.715	-1.683	-0.226	-0.183	0.122	-0.122	5.37	8.826	1.3	1.465	0.671	3.845	0.804	9.973	-0.516	-0.366	-0.122	-0.122	1506610104
-9.756	-1.602	-0.251	-0.061	0.122	-0.183	7.46	-3.547	-0.197	0.854	-1.282	-2.441	8.178	4.417	1.62	-3.296	-2.014	3.357	-9.756	-1.602	-0.251	-0.061	0.122	-0.183	5.857	8.661	1.352	1.77	1.404	3.723	0.809	9.929	-0.467	-0.366	-0.061	-0.122	1506610104
-9.783	-1.469	-0.27	-0.122	0.061	-0.244	6.862	-3.17	-0.611	0.61	-1.282	-0.793	7.687	4.047	1.626	-3.296	-2.014	3.357	-9.783	-1.469	-0.27	-0.122	0.061	-0.244	6.008	8.448	1.267	2.014	2.319	3.296	0.86	9.889	-0.406	-0.244	-0.183	-0.183	1506610104
-9.744	-1.385	-0.255	-0.122	0	-0.244	6.667	-3.201	-0.298	-0.427	0.183	0.732	6.674	3.939	1.519	-2.197	-0.244	0.366	-9.744	-1.385	-0.255	-0.122	0	-0.244	5.938	8.265	1.215	2.258	2.38	2.808	1.017	9.891	-0.328	-0.305	-0.061	-0.122	1506610104
-9.763	-1.386	-0.221	-0.061	-0.061	-0.122	6.251	-3.582	-0.67	-0.671	0.183	1.282	5.81	4.175	1.404	-0.916	-0.549	-0.977	-9.763	-1.386	-0.221	-0.061	-0.061	-0.122	5.724	7.947	1.52	1.831	2.014	2.319	1.073	9.862	-0.28	-0.244	0	-0.061	1506610104
-9.75	-1.54	-0.24	-0.183	-0.183	-0.244	6.441	-3.796	-0.684	-0.427	0.488	0.977	6.237	4.614	1.609	0	0.427	-1.77	-9.75	-1.54	-0.24	-0.183	-0.183	-0.244	5.128	7.348	1.866	1.16	2.014	1.465	1.079	9.9	-0.158	-0.183	0.122	-0.061	1506610104
-9.604	-1.537	-0.205	-0.061	0	-0.61	6.697	-3.486	-0.377	-0.427	1.038	0.244	6.174	4.823	1.487	-0.122	0.183	-1.099	-9.604	-1.537	-0.205	-0.061	0	-0.61	4.628	6.755	1.902	0.977	1.648	0.488	0.839	9.721	-0.11	-0.244	0.122	-0.061	1506610104
-9.847	-1.59	-0.239	0	0	-0.671	6.832	-3.472	-0.169	-0.671	0.305	-0.061	7.004	4.699	1.832	-0.244	0.854	-0.549	-9.847	-1.59	-0.239	0	0	-0.671	4.798	6.672	2.072	0.427	1.282	-0.061	0.764	9.911	-0.017	-0.366	0.122	-0.061	1506610104
-9.989	-1.316	-0.305	0.061	-0.122	-0.671	7.045	-3.21	0.227	-0.916	-0.305	-0.183	7.058	4.459	2.379	0.061	0.793	-0.305	-9.989	-1.316	-0.305	0.061	-0.122	-0.671	5.395	6.846	2.163	0.183	0.793	-0.488	0.955	10.011	-0.09	-0.305	-0.122	-0.061	1506610105
-9.922	-1.275	-0.255	0	-0.061	-0.549	7.997	-2.948	0.575	-1.16	-1.16	-0.122	7.672	4.194	2.866	0.305	0.793	-0.671	-9.922	-1.275	-0.255	0	-0.061	-0.549	5.916	7.066	1.948	0.183	0.427	-0.427	1.397	9.965	-0.127	-0.061	0.061	-0.183	1506610105
-9.844	-1.239	-0.258	0	-0.061	-0.427	8.89	-2.944	0.414	-0.793	-0.488	0	8.33	4.292	2.98	0.427	0.427	-0.366	-9.844	-1.239	-0.258	0	-0.061	-0.427	5.954	7.322	1.943	0.183	0.366	-0.488	1.587	9.905	0.139	0	0.305	-0.122	1506610105
-9.763	-1.226	-0.33	-0.122	-0.183	-0.366	9.363	-2.889	0.284	-0.977	0.061	-0.061	9.185	4.527	2.9	0.244	-0.305	0.122	-9.763	-1.226	-0.33	-0.122	-0.183	-0.366	5.603	7.465	1.816	0	0.244	-0.488	1.455	9.816	0.121	0.183	0	-0.183	1506610105
-9.613	-1.476	-0.319	-0.183	-0.122	-0.183	9.561	-2.911	0.179	-0.916	0.244	-0.183	9.609	4.573	2.74	-0.183	-0.244	0.488	-9.613	-1.476	-0.319	-0.183	-0.122	-0.183	5.621	7.546	1.797	0	-0.122	-0.305	1.358	9.763	0.061	0.183	0.061	-0.244	1506610105
-9.557	-1.688	-0.354	-0.122	-0.061	-0.061	9.311	-2.881	0.822	0	0.61	-0.183	9.507	4.158	2.707	-0.122	0.244	0.366	-9.557	-1.688	-0.354	-0.122	-0.061	-0.061	6.105	7.534	1.884	-0.061	0.061	-0.183	1.369	9.734	0.017	0.122	0	-0.183	1506610105
-9.677	-1.846	-0.386	0	-0.061	0.061	8.988	-2.89	0.92	0.488	1.16	0.122	9.254	3.982	2.708	0.122	0.61	-0.183	-9.677	-1.846	-0.386	0	-0.061	0.061	6.131	7.447	1.76	-0.122	0.183	0.061	1.287	9.848	0.017	0	0.061	-0.061	1506610105
-9.783	-1.826	-0.39	0	-0.122	0.122	8.71	-2.862	0.906	0.427	-0.122	0.244	8.729	3.846	2.981	-0.183	0.854	-0.305	-9.783	-1.826	-0.39	0	-0.122	0.122	6.101	7.244	1.792	0	0.183	0.061	1.122	9.942	-0.079	-0.061	-0.244	-0.061	1506610105
-9.751	-1.845	-0.408	0	-0.122	0.183	9.585	-2.872	0.773	0	-0.305	-0.305	9.069	3.965	3.095	-0.305	0.488	-0.122	-9.751	-1.845	-0.408	0	-0.122	0.183	5.874	7.246	1.864	-0.061	-0.061	0.061	1.011	9.942	-0.169	-0.061	-0.244	-0.061	1506610105
-9.705	-1.93	-0.457	0	-0.122	0.183	10.621	-3.051	0.837	-0.244	0	-1.282	9.851	4.127	3.402	-0.122	0.61	0.244	-9.705	-1.93	-0.457	0	-0.122	0.183	5.825	7.351	1.958	-0.244	-0.183	0.183	0.961	9.966	-0.185	-0.122	-0.183	-0.061	1506610105
-9.635	-1.909	-0.443	0.183	-0.122	0.122	11.197	-3.061	0.991	-0.61	-1.282	-2.441	10.411	4.311	3.943	-0.549	0.183	1.343	-9.635	-1.909	-0.443	0.183	-0.122	0.122	5.745	7.373	2.032	-0.732	-0.244	0.122	0.932	9.906	-0.183	-0.183	-0.244	0	1506610105
-9.804	-1.677	-0.495	0.183	-0.244	0.061	11.77	-3.457	0.469	-0.61	-1.282	-2.441	10.938	4.673	4.219	-0.549	-0.427	2.319	-9.804	-1.677	-0.495	0.183	-0.244	0.061	5.355	7.277	2.144	-1.465	-0.793	0.061	1.01	9.899	-0.208	-0.183	-0.305	0	1506610105
-9.921	-1.524	-0.525	0.061	-0.366	0.061	11.173	-3.551	-0.086	-1.526	-1.465	-4.7	10.452	5.382	4.234	-0.427	-1.221	3.662	-9.921	-1.524	-0.525	0.061	-0.366	0.061	4.561	7.27	2.268	-2.502	-1.77	-0.305	1.14	10.012	-0.185	-0.244	-0.183	0	1506610105
-9.822	-1.541	-0.474	0.061	-0.427	0.122	10.003	-3.32	-0.429	-2.38	-0.488	-4.883	9.403	5.745	3.917	-0.671	-2.441	4.272	-9.822	-1.541	-0.474	0.061	-0.427	0.122	4.201	7.537	2.249	-2.93	-2.808	-0.793	1.255	9.973	-0.208	-0.305	-0.061	0	1506610105
-9.756	-1.694	-0.49	0.183	-0.366	0.122	8.057	-2.439	-1.144	-2.808	0.671	-4.395	8.606	5.717	3.139	-0.366	-2.38	4.333	-9.756	-1.694	-0.49	0.183	-0.366	0.122	4.213	8.046	2.004	-3.357	-4.15	-1.282	1.276	9.941	-0.172	-0.366	-0.061	0	1506610105
-9.573	-1.796	-0.441	0.366	-0.244	0.183	6.698	-1.256	-1.567	-2.93	0.488	-3.54	7.937	5.126	2.26	0.183	-1.16	3.784	-9.573	-1.796	-0.441	0.366	-0.244	0.183	4.478	8.318	1.92	-4.333	-4.883	-1.892	1.206	9.9	-0.173	-0.427	-0.183	0	1506610105
-9.634	-1.762	-0.401	0.366	-0.183	0.244	6.004	-0.193	-1.123	-3.174	-0.305	-2.502	6.849	3.997	1.53	0.061	0	2.747	-9.634	-1.762	-0.401	0.366	-0.183	0.244	4.608	8.833	1.742	-4.761	-5.432	-2.258	1.099	9.855	-0.195	-0.549	-0.244	0.061	1506610105
-9.598	-2.025	-0.352	0.427	-0.183	0.305	5.552	0.781	-1.115	-2.991	-1.648	-1.587	6.016	2.895	0.7	-0.427	0.854	1.404	-9.598	-2.025	-0.352	0.427	-0.183	0.305	4.993	9.154	1.236	-4.944	-4.761	-2.686	0.944	9.883	-0.234	-0.549	-0.366	0.061	1506610105
-9.586	-2.316	-0.272	0.732	-0.183	0.366	6.126	1.689	-0.993	-2.38	-2.747	-0.61	5.837	1.847	0.365	-0.488	-0.122	0	-9.586	-2.316	-0.272	0.732	-0.183	0.366	5.365	8.798	1.322	-4.7	-4.15	-3.479	0.791	9.898	-0.141	-0.671	-0.427	0.122	1506610105
-9.592	-2.561	-0.214	1.099	-0.183	0.427	6.857	2.238	-0.461	-1.953	-2.075	0.183	6.245	0.819	0.085	-1.099	-0.366	-1.16	-9.592	-2.561	-0.214	1.099	-0.183	0.427	5.2	8.86	1.062	-4.456	-3.906	-3.967	0.596	9.981	-0.014	-0.793	-0.488	0.183	1506610105
-9.551	-2.71	-0.056	1.343	-0.122	0.366	7.194	3.393	-0.252	-1.343	-4.639	1.16	7.264	0.023	0.317	-1.404	-0.732	-2.197	-9.551	-2.71	-0.056	1.343	-0.122	0.366	5.154	8.496	1.192	-3.662	-3.235	-4.272	0.434	9.989	0.072	-0.916	-0.854	0.305	1506610105
-9.725	-3.013	0.036	1.587	-0.122	0.183	9.794	4.026	-0.02	-1.221	-1.831	1.953	8.367	-0.366	0.573	-1.709	-1.953	-2.747	-9.725	-3.013	0.036	1.587	-0.122	0.183	4.856	8.714	1.116	-3.052	-3.174	-4.333	0.404	9.958	0.065	-0.977	-0.854	0.549	1506610105
-9.971	-3.402	0.048	2.014	-0.244	-0.061	10.404	4.188	0.075	-1.465	-0.183	2.319	10.105	-0.474	0.897	-2.441	-1.343	-2.808	-9.971	-3.402	0.048	2.014	-0.244	-0.061	4.724	8.848	1.373	-2.136	-2.808	-4.089	0.256	10.357	0.348	-0.916	-0.305	0.671	1506610105
-9.544	-3.335	0.252	2.502	-0.061	-0.366	10.822	4.018	-0.322	-2.197	-1.648	2.869	11.076	-0.543	1.229	-2.625	-0.793	-2.625	-9.544	-3.335	0.252	2.502	-0.061	-0.366	4.552	8.874	1.418	-1.526	-2.808	-3.54	-0.42	10.453	0.638	-1.282	-0.61	0.732	1506610105
-8.887	-2.509	0.615	2.869	0.305	-0.366	11.066	3.385	-0.541	-2.258	1.282	2.563	11.281	-0.293	1.486	-2.869	-2.563	-2.38	-8.887	-2.509	0.615	2.869	0.305	-0.366	4.244	8.753	1.729	-1.221	-2.563	-2.869	-0.908	9.682	0.546	-1.282	-1.404	0.549	1506610105
-9.79	-1.834	0.227	2.93	0.122	-0.488	10.215	2.611	-1.153	-2.441	0.061	2.197	12.001	0.379	1.059	-2.747	-1.587	-1.709	-9.79	-1.834	0.227	2.93	0.122	-0.488	3.966	8.356	2.346	-0.977	-2.197	-2.136	-0.681	9.755	0.007	-0.549	-1.404	0	1506610106
-9.911	-1.875	0.29	2.869	0.183	-0.61	10.396	1.747	-1.726	-2.38	1.16	1.709	11.64	0.976	0.999	-2.747	-1.587	-1.709	-9.911	-1.875	0.29	2.869	0.183	-0.61	3.591	8.193	2.918	-0.488	-1.831	-1.77	-1.109	9.978	0.572	-0.549	-1.404	0	1506610106
-9.708	-1.719	0.501	3.418	0.549	-0.366	10.166	1.022	-2.172	-2.197	0.916	1.587	10.524	1.492	1.282	-2.686	-0.61	-0.916	-9.708	-1.719	0.501	3.418	0.549	-0.366	3.152	8.843	3.2	0.183	-1.465	-1.465	-0.011	9.951	1.214	-0.427	-4.456	-0.977	1506610106
-9.635	-1.287	0.566	3.479	0.549	-0.305	10.519	0.096	-2.801	-2.197	0.427	1.526	10.568	2.34	1.425	-2.686	-0.916	-0.854	-9.635	-1.287	0.566	3.479	0.549	-0.305	2.451	9.039	3.284	0.488	-1.648	-1.099	0.306	9.92	1.071	-1.099	-5.798	-1.282	1506610106
-9.507	-1.392	0.584	3.235	0.366	-0.366	10.57	-0.345	-3.098	-2.441	2.075	1.16	10.621	3.168	1.32	-2.991	0.427	-0.488	-9.507	-1.392	0.584	3.235	0.366	-0.366	1.651	8.65	3.137	0.305	-2.258	-0.671	-0.209	9.884	0.989	-1.465	-5.31	-2.014	1506610106
-9.557	-1.83	0.785	3.479	0.366	-0.244	9.865	-0.312	-2.655	-2.808	0.549	0.977	9.563	3.595	1.603	-3.052	-0.977	-0.122	-9.557	-1.83	0.785	3.479	0.366	-0.244	1.61	8.813	2.887	0.122	-2.869	-0.549	-0.624	10.105	0.986	-1.465	-5.493	-2.502	1506610106
-9.65	-2.107	0.782	3.54	0.305	-0.244	9.929	-0.227	-2.28	-3.113	1.282	0.854	9.223	3.761	1.976	-3.174	-1.343	-0.122	-9.65	-2.107	0.782	3.54	0.305	-0.244	1.841	9.155	2.7	0.122	-3.296	-0.732	-0.67	10.45	0.816	-1.587	-5.737	-2.869	1506610106
-9.516	-2.115	0.738	3.601	0.183	-0.366	9.715	-0.199	-2.372	-3.235	1.831	0.671	9.067	3.783	1.492	-3.174	-0.977	-0.366	-9.516	-2.115	0.738	3.601	0.183	-0.366	2.253	9.477	2.598	-0.122	-3.479	-0.61	-0.016	10.552	0.842	-1.465	-5.493	-3.113	1506610106
-9.481	-2.108	0.785	3.54	0.183	-0.549	9.592	-0.264	-2.334	-3.418	0.366	0.61	9.302	3.919	1.128	-3.296	-0.488	-0.549	-9.481	-2.108	0.785	3.54	0.183	-0.549	2.265	9.538	2.607	-0.61	-3.601	-0.488	0.091	10.319	1.117	-1.282	-5.127	-3.052	1506610106
-9.465	-2.125	0.806	3.601	0.366	-0.549	9.881	-0.389	-2.266	-3.479	1.526	0.671	9.606	4.055	1.424	-3.357	0.122	-0.549	-9.465	-2.125	0.806	3.601	0.366	-0.549	1.943	9.361	2.479	-0.732	-3.906	-0.488	0.383	10.061	1.254	-1.343	-5.859	-2.502	1506610106
-9.24	-1.962	0.896	3.479	0.977	-0.488	9.454	-0.458	-2.491	-3.723	0.854	0.61	9.405	4.14	1.564	-3.479	-0.366	-0.427	-9.24	-1.962	0.896	3.479	0.977	-0.488	1.997	9.396	2.297	-0.854	-4.15	-0.549	1.107	9.554	1.146	-1.526	-5.554	-1.648	1506610106
-9.049	-1.749	1.086	3.235	1.282	-0.366	9.576	-0.639	-2.44	-3.723	0.854	0.61	9.231	4.164	1.528	-3.723	-1.038	-0.366	-9.049	-1.749	1.086	3.235	1.282	-0.366	2.219	9.29	2.214	-1.038	-4.272	-0.671	1.439	8.971	1.741	-1.282	-5.371	-0.916	1506610106
-9.263	-2.006	1.532	3.357	1.587	-0.061	9.624	-0.819	-2.175	-4.028	0.916	0.366	9.086	3.93	1.628	-3.845	-0.977	-0.305	-9.263	-2.006	1.532	3.357	1.587	-0.061	2.366	9.122	2.117	-1.16	-4.395	-0.732	1.622	8.501	2.255	-1.16	-5.249	-0.061	1506610106
-9.824	-1.787	1.203	3.54	1.343	0	9.392	-0.977	-2.116	-3.967	0.549	0.244	9.026	3.634	1.474	-3.723	-0.977	-0.427	-9.824	-1.787	1.203	3.54	1.343	0	2.606	9.22	2.031	-1.16	-4.333	-0.732	2.164	8.247	2.695	0.854	-4.944	0.854	1506610106
-10.295	-1.659	0.772	3.662	1.587	0.061	9.263	-1.16	-2.031	-3.784	0.488	0.244	9.271	3.445	1.031	-3.601	-0.793	-0.61	-10.295	-1.659	0.772	3.662	1.587	0.061	2.89	9.579	1.971	-1.16	-4.089	-0.671	0.24	8.893	0.697	3.418	-4.089	0.366	1506610106
-11.941	-2.486	0.098	3.235	0	-0.183	9.075	-1.279	-1.503	-3.601	0.427	0.366	9.539	3.315	0.792	-3.479	-0.732	-0.732	-11.941	-2.486	0.098	3.235	0	-0.183	2.812	9.679	1.657	-1.282	-4.15	-0.61	1.985	10.095	1.9	3.357	-2.197	-0.366	1506610106
-8.882	-2.766	0.106	4.456	0.793	-0.366	9.001	-1.448	-0.997	-3.479	0.061	0.61	9.759	3.202	0.873	-3.479	-0.732	-0.732	-8.882	-2.766	0.106	4.456	0.793	-0.366	2.458	10.176	1.08	-1.404	-4.211	-0.427	0.508	11.154	3.118	3.357	-2.197	-0.366	1506610106
-9.161	-1.759	-1.274	4.15	1.343	-0.183	9.272	-1.727	-0.985	-3.723	-0.488	1.099	10.027	3.246	0.346	-3.418	-0.854	-1.282	-9.161	-1.759	-1.274	4.15	1.343	-0.183	2.609	10.89	0.574	-1.16	-3.662	-0.427	-0.093	9.764	0.476	1.648	-3.967	0.427	1506610106
-9.335	-2.327	-2.054	5.005	1.465	0	9.6	-1.59	-0.257	-4.089	-0.305	1.16	10.698	3.414	-0.051	-3.357	0.61	-1.404	-9.335	-2.327	-2.054	5.005	1.465	0	2.412	9.744	0.516	-1.831	-3.662	-0.61	0.307	9.976	-1.541	1.526	-4.15	0.122	1506610106
-9.546	-2.334	-2.309	5.554	2.136	0.61	9.695	-1.248	0.336	-4.028	0.488	1.099	9.508	2.791	0.459	-3.357	0.61	-1.404	-9.546	-2.334	-2.309	5.554	2.136	0.61	1.599	9.118	0.063	-1.648	-3.235	-0.427	1.696	9.942	-2.39	1.526	-4.15	0.122	1506610106
-10.015	-1.413	-2.674	5.249	2.014	0.427	10.028	-1.522	-0.335	-4.272	0.61	1.465	9.088	2.621	0.231	-3.662	-0.732	-1.343	-10.015	-1.413	-2.674	5.249	2.014	0.427	1.654	9.837	-0.316	-0.916	-2.991	-0.427	1.759	10.101	-2	1.648	-2.686	0.061	1506610106
-9.783	-1.195	-2.407	4.883	1.526	0.183	10.623	-2.153	-0.743	-4.272	1.282	1.526	9.599	3.006	-0.321	-3.967	-0.732	-1.526	-9.783	-1.195	-2.407	4.883	1.526	0.183	1.988	10.026	-0.133	-0.61	-3.113	-0.854	0.987	10.134	-2.162	1.648	-4.333	-0.183	1506610106
-9.521	-1.323	-2.518	5.005	1.16	0.305	10.207	-2.089	-0.067	-4.211	1.648	1.038	9.39	3.085	-0.154	-4.028	-0.977	-1.282	-9.521	-1.323	-2.518	5.005	1.16	0.305	1.906	9.049	0.054	-0.549	-2.93	-0.977	1.595	9.835	-2.158	1.892	-3.418	-0.183	1506610106
-9.476	-1.398	-2.293	5.371	0.854	0.305	9.265	-1.672	0.17	-4.15	1.587	0.854	8.94	2.868	0.368	-3.906	-0.977	-1.038	-9.476	-1.398	-2.293	5.371	0.854	0.305	1.616	8.391	0.067	-0.549	-2.686	-0.854	1.287	9.807	-1.358	1.465	-4.028	-0.244	1506610106
-9.69	-0.647	-2.109	5.432	0.61	0.305	8.672	-1.473	-0.047	-4.15	1.892	0.977	8.574	2.872	0.429	-3.845	-1.526	-0.977	-9.69	-0.647	-2.109	5.432	0.61	0.305	1.544	8.476	-0.031	-0.427	-2.869	-0.61	2.086	9.649	-1.41	1.099	-4.456	0	1506610106
-9.648	-0.115	-1.808	5.188	0.61	0.183	8.38	-1.483	-0.261	-4.15	1.831	1.099	8.789	3.126	0.433	-3.906	-1.526	-0.977	-9.648	-0.115	-1.808	5.188	0.61	0.183	1.565	8.943	-0.019	-0.183	-2.747	-0.549	2.328	9.636	-1.189	0.549	-4.333	0.122	1506610107
-9.733	0.373	-1.779	5.005	0.61	0.244	8.37	-1.476	-0.212	-4.272	1.404	1.221	8.964	3.419	0.455	-4.15	-1.648	-0.977	-9.733	0.373	-1.779	5.005	0.61	0.244	1.875	9.679	-0.093	-0.061	-2.502	-0.488	2.25	9.555	-1.327	0.183	-4.517	0.122	1506610107
-9.806	0.605	-1.991	4.7	0.488	0.183	8.723	-1.503	-0.146	-4.211	1.221	1.282	9.325	3.752	0.718	-4.272	-1.831	-1.16	-9.806	0.605	-1.991	4.7	0.488	0.183	2.082	10.19	-0.221	-0.244	-2.93	-0.488	2.478	9.569	-1.982	0	-3.967	-0.061	1506610107
-9.703	0.316	-1.893	4.517	0.427	0.244	9.162	-1.592	-0.345	-4.15	1.282	1.099	9.685	3.949	0.946	-4.089	-1.465	-1.221	-9.703	0.316	-1.893	4.517	0.427	0.244	2.263	10.189	-0.299	-0.671	-4.028	-0.366	2.367	9.567	-2.202	-0.427	-3.906	-0.244	1506610107
-9.592	0.459	-1.857	4.089	0.366	0.488	9.583	-1.936	-0.578	-4.15	1.526	0.916	9.582	3.814	1.186	-3.845	-1.465	-1.221	-9.592	0.459	-1.857	4.089	0.366	0.488	2.639	9.916	-0.55	-1.404	-4.822	-0.061	2.513	9.656	-1.701	-0.977	-4.089	-0.061	1506610107
-9.593	0.487	-1.919	3.54	0.488	0.854	9.849	-2.361	-0.888	-4.15	1.526	0.61	9.525	3.573	1.488	-3.601	-1.282	-1.404	-9.593	0.487	-1.919	3.54	0.488	0.854	2.937	9.566	-0.687	-1.709	-4.944	0	2.584	9.454	-1.962	-1.343	-3.845	0.061	1506610107
-10.958	-0.421	-1.322	2.869	0.305	0.977	9.822	-2.705	-0.999	-4.272	1.648	0.183	9.595	3.494	1.608	-3.662	-0.916	-1.465	-10.958	-0.421	-1.322	2.869	0.305	0.977	2.725	9.359	-0.513	-1.77	-4.761	0.061	2.299	10.148	-1.877	-1.465	-3.54	0.122	1506610107
-12.361	-1.367	-1.223	2.136	0.427	0.732	10.08	-3.24	-1.208	-4.272	2.075	0.061	9.63	4	1.398	-4.089	-1.221	-1.282	-12.361	-1.367	-1.223	2.136	0.427	0.732	2.899	10.198	-0.179	-1.404	-4.7	-0.061	2.184	11.755	-0.193	-2.625	-3.784	0.793	1506610107
-11.318	-2.54	-0.573	2.38	0.366	0.671	10.783	-4.158	-1.785	-3.906	2.014	0.549	9.948	5.038	1.134	-4.15	-1.648	-1.526	-11.318	-2.54	-0.573	2.38	0.366	0.671	3.356	11.69	0.534	-0.793	-4.883	-0.61	3.322	12.304	1.456	-4.822	-1.892	2.258	1506610107
-9.63	-2.384	0.952	3.113	-0.122	1.099	10.734	-4.652	-1.662	-3.662	2.502	0.366	10.464	5.809	1.391	-3.784	-1.709	-1.77	-9.63	-2.384	0.952	3.113	-0.122	1.099	3.022	10.558	1.253	-1.221	-4.761	-0.793	2.263	11.231	3.279	-5.615	-2.197	3.967	1506610107
-9.661	-1.241	0.98	2.441	-1.16	0.366	9.485	-4.091	-0.772	-3.784	2.258	-0.549	9.94	5.479	2.189	-3.662	-1.648	-0.793	-9.661	-1.241	0.98	2.441	-1.16	0.366	1.901	8.502	1.964	-1.404	-4.028	-0.488	-1.448	10.992	2.905	-4.517	-4.883	4.272	1506610107
-10.402	-2.321	0.282	2.625	-1.648	-0.366	8.503	-2.999	-0.24	-3.906	1.953	-0.732	8.72	4.861	2.661	-3.723	-1.77	0	-10.402	-2.321	0.282	2.625	-1.648	-0.366	1.915	8.134	2.186	-0.793	-3.479	-0.183	-2.281	12.189	1.404	-3.906	-3.235	2.502	1506610107
-9.238	-2.377	0.933	3.296	-0.854	0.122	8.586	-2.695	-1.017	-3.662	2.38	-0.183	8.044	4.888	2.396	-3.723	-1.77	0	-9.238	-2.377	0.933	3.296	-0.854	0.122	2.774	9.351	1.75	-0.488	-3.418	-0.427	-0.152	9.929	0.963	-3.906	-3.235	2.502	1506610107
-8.611	-0.964	0.969	3.601	-0.366	0	8.826	-3.121	-1.922	-3.174	2.136	-0.244	8.51	5.134	1.981	-3.235	-1.831	-0.244	-8.611	-0.964	0.969	3.601	-0.366	0	2.899	9.314	1.934	-0.671	-3.113	-0.549	1.476	9.164	0.93	-2.563	-0.61	1.953	1506610107
-8.881	-0.457	0.939	3.113	-0.183	-0.427	8.246	-3.011	-1.778	-2.869	1.038	-0.793	8.568	4.747	2.102	-3.235	-1.404	0	-8.881	-0.457	0.939	3.113	-0.183	-0.427	2.555	8.642	2.079	-0.732	-2.686	-0.305	1.864	8.296	1.565	-2.197	1.099	1.16	1506610107
-8.575	-0.665	1.26	2.441	0.366	-0.549	7.805	-2.556	-1.503	-2.563	0.854	-0.488	8.129	4.398	2.76	-3.052	-1.16	0.061	-8.575	-0.665	1.26	2.441	0.366	-0.549	2.69	8.53	1.897	-0.732	-2.563	-0.244	0.563	7.714	1.878	-1.465	1.038	-0.061	1506610107
-8.437	-0.748	1.548	2.441	1.099	-0.732	7.862	-2.455	-1.668	-2.625	0.61	-0.122	7.777	4.204	2.876	-2.93	-1.465	-0.061	-8.437	-0.748	1.548	2.441	1.099	-0.732	3.255	8.733	1.859	-0.732	-2.686	-0.549	-0.408	7.716	2.273	-0.61	-0.305	-0.549	1506610107
-8.894	-0.425	1.776	2.686	1.709	-0.732	8.299	-2.74	-1.64	-2.563	0.366	-0.061	7.869	3.862	2.832	-2.869	-1.282	-0.366	-8.894	-0.425	1.776	2.686	1.709	-0.732	3.758	8.76	1.992	-0.732	-2.441	-0.671	0.705	7.576	2.088	0.793	-2.441	-0.854	1506610107
-9.841	0.462	1.407	2.38	1.343	-0.488	8.565	-2.859	-1.363	-2.136	0.61	-0.122	8.21	3.408	3.198	-2.38	-0.977	-0.61	-9.841	0.462	1.407	2.38	1.343	-0.488	3.844	8.626	2.105	-0.732	-2.075	-0.61	2.802	7.358	3.273	0.793	-2.441	-0.854	1506610107
-10.548	0.668	1.066	1.221	0.854	-0.427	8.589	-2.81	-1.053	-1.77	0.366	0.122	8.626	3.297	3.406	-2.014	-1.16	-0.549	-10.548	0.668	1.066	1.221	0.854	-0.427	3.845	8.784	2.17	-0.732	-1.953	-0.61	4.313	8.154	3.754	2.258	-3.54	-1.77	1506610107
-10.82	0.41	1.48	0.854	0.793	-0.366	8.929	-2.956	-1.062	-1.465	0.122	0.305	9.062	3.238	3.237	-1.77	-0.977	-0.427	-10.82	0.41	1.48	0.854	0.793	-0.366	3.88	8.942	2.043	-0.732	-2.258	-0.488	5.694	9.502	4.912	0.977	-0.916	-0.916	1506610107
-11.86	0.72	1.785	0.427	0.305	0.183	9.414	-3.188	-0.874	-1.099	0.061	0.305	9.278	2.933	3.15	-1.343	-0.671	-0.366	-11.86	0.72	1.785	0.427	0.305	0.183	3.868	8.853	1.988	-0.61	-2.136	-0.427	5.955	9.439	5.824	0.977	-0.916	-0.916	1506610107
-10.902	0.013	1.267	0.488	0.61	0.305	9.643	-3.236	-0.451	-1.099	0.061	0.305	9.284	2.793	3.037	-1.099	-0.61	-0.244	-10.902	0.013	1.267	0.488	0.61	0.305	3.84	9.251	1.893	-0.305	-1.709	-0.305	3.113	8.067	3.571	2.563	-2.93	-1.221	1506610107
-11.336	-1.593	0.233	0.671	-0.488	0.122	9.85	-3.374	-0.172	-0.61	0.061	0.549	9.463	3	2.736	-0.977	-0.671	-0.427	-11.336	-1.593	0.233	0.671	-0.488	0.122	3.746	10.147	1.83	0.183	-1.221	-0.244	3.017	10.673	3.254	2.563	-1.465	-1.099	1506610107
-9.705	-2.053	0.292	0.732	0	0.183	9.961	-3.675	0.036	-0.305	0.183	0.671	10.238	3.553	2.48	-0.549	-0.488	-0.732	-9.705	-2.053	0.292	0.732	0	0.183	3.271	10.817	1.596	0.305	-0.854	0.061	1.644	10.009	1.721	2.563	-1.465	-1.099	1506610107
-9.172	-2.604	-0.827	1.099	0.122	-0.122	9.635	-3.747	0.386	-0.305	0.183	0.671	10.978	4.286	2.474	-0.122	0.183	-0.671	-9.172	-2.604	-0.827	1.099	0.122	-0.122	2.323	10.457	1.577	0.183	-0.61	0.305	1.544	9.694	-0.567	2.502	-3.296	-1.16	1506610108
-8.921	-2.949	-1.337	1.404	0.305	0	9.124	-3.395	0.691	0.061	-0.061	0	10.864	4.546	2.411	-0.061	1.099	0.122	-8.921	-2.949	-1.337	1.404	0.305	0	1.315	9.404	1.276	-0.183	-0.305	0.854	1.651	9.703	-1.705	2.136	-1.343	-1.221	1506610108
-8.978	-2.863	-1.086	1.587	0.793	0.305	8.704	-3.307	0.714	0.061	-0.183	-0.427	9.796	4.502	2.348	-0.061	1.099	0.122	-8.978	-2.863	-1.086	1.587	0.793	0.305	1.041	9.295	0.869	-0.366	0.366	1.16	1.047	9.843	-1.03	2.136	-1.343	-1.221	1506610108
-9.362	-2.11	-1.274	1.831	1.038	0.244	8.747	-3.699	0.605	-0.183	-0.244	-0.366	8.885	4.691	1.903	-0.427	0.671	0.366	-9.362	-2.11	-1.274	1.831	1.038	0.244	1.141	9.936	0.653	-0.061	0.916	1.038	0.697	9.728	-1.328	1.404	-2.625	-0.916	1506610108
-9.514	-1.52	-1.333	1.892	0.793	0.061	8.835	-3.823	0.732	-0.183	-0.244	-0.366	8.957	4.888	1.431	-0.793	0.366	0.183	-9.514	-1.52	-1.333	1.892	0.793	0.061	1.054	9.934	0.813	0.305	0.732	0.671	1.249	9.717	-1.833	1.282	-2.93	-1.099	1506610108
-9.373	-1.256	-1.375	1.648	0.732	-0.122	8.55	-3.472	1.095	-0.366	0	-0.244	8.887	4.731	1.475	-0.854	0.671	0.244	-9.373	-1.256	-1.375	1.648	0.732	-0.122	1.064	9.363	0.766	0.183	0.183	0.671	1.791	9.545	-1.853	1.282	-2.93	-1.099	1506610108
-9.412	-1.291	-1.528	1.465	0.488	-0.244	8.297	-3.134	1.217	-0.366	0	-0.244	8.295	4.221	1.718	-0.732	0.427	0.366	-9.412	-1.291	-1.528	1.465	0.488	-0.244	1.721	8.965	0.739	0.061	0.183	0.61	1.785	9.55	-1.599	0.916	-2.014	-1.099	1506610108
-9.41	-1.072	-1.555	1.404	0.244	-0.305	8.167	-2.901	1.016	-0.244	0	-0.061	7.968	3.862	2	-0.427	0.427	0.244	-9.41	-1.072	-1.555	1.404	0.244	-0.305	2.256	8.792	0.58	-0.061	0.061	0.366	1.852	9.544	-1.462	0.488	-1.648	-0.977	1506610108
-9.545	-0.708	-1.355	1.038	-0.122	-0.305	8.185	-2.692	0.724	-0.183	0.122	0.061	7.68	3.627	1.943	-0.488	0.183	0.244	-9.545	-0.708	-1.355	1.038	-0.122	-0.305	2.452	8.655	0.458	-0.305	-0.061	0.122	1.686	9.472	-1.413	0.488	-1.648	-0.977	1506610108
-9.573	-0.528	-1.288	0.732	-0.183	-0.305	8.285	-2.535	0.508	-0.305	0.122	0.061	7.636	3.255	2.06	-0.366	0	0.061	-9.573	-0.528	-1.288	0.732	-0.183	-0.305	2.588	8.52	0.341	-0.366	0.061	-0.061	1.719	9.405	-1.5	0.061	-1.892	-0.793	1506610108
-9.772	-0.572	-1.53	0.671	-0.366	-0.427	8.428	-2.448	0.555	-0.488	0.061	0.122	7.716	3.017	2.268	-0.244	0.061	-0.183	-9.772	-0.572	-1.53	0.671	-0.366	-0.427	2.738	8.778	0.312	-0.244	0.061	-0.183	2.125	9.509	-1.729	-0.061	-1.465	-0.671	1506610108
-9.764	-0.632	-1.336	0.854	-0.488	-0.427	8.671	-2.446	0.634	-0.549	0.061	0.183	7.977	3.076	2.519	-0.244	0.061	-0.183	-9.764	-0.632	-1.336	0.854	-0.488	-0.427	2.797	9.121	0.391	-0.122	-0.061	-0.244	1.865	9.644	-1.507	-0.061	-1.465	-0.671	1506610108
-9.973	-0.456	-1.152	0.549	-0.427	-0.366	8.943	-2.588	0.658	-0.549	0.061	0.183	8.691	3.316	2.673	-0.305	-0.244	-0.549	-9.973	-0.456	-1.152	0.549	-0.427	-0.366	2.937	9.429	0.445	-0.244	-0.366	-0.305	0.833	9.866	-1.2	-0.916	-2.075	-0.671	1506610108
-10.081	-0.191	-1.231	0.305	-0.427	-0.305	9.156	-2.708	0.671	-0.488	0	0.183	9.32	3.531	2.823	-0.366	-0.061	-0.427	-10.081	-0.191	-1.231	0.305	-0.427	-0.305	3.196	9.714	0.592	-0.488	-0.61	-0.366	1.172	10.165	-1.884	-0.977	-1.892	-0.977	1506610108
-9.927	0.025	-1.41	0.366	-0.244	0	9.391	-2.707	0.599	-0.366	-0.366	0.183	9.436	3.514	3.011	-0.305	0	-0.427	-9.927	0.025	-1.41	0.366	-0.244	0	3.518	10.013	0.63	-0.549	-0.732	-0.488	1.791	10.013	-1.955	-0.977	-1.892	-0.977	1506610108
-10.324	0.023	-1.383	0.305	-0.305	0.366	9.391	-2.707	0.599	-0.366	-0.366	0.183	9.518	3.444	3.269	-0.244	0	-0.61	-10.324	0.023	-1.383	0.305	-0.305	0.366	3.352	9.928	0.672	-0.671	-1.038	-0.305	1.93	10.121	-1.346	-1.526	-1.831	-0.977	1506610108
-11.23	-0.638	-0.916	-0.122	-0.366	0.427	9.612	-2.711	0.297	-0.549	-0.183	0.244	9.653	3.554	3.529	-0.305	0	-0.671	-11.23	-0.638	-0.916	-0.122	-0.366	0.427	2.844	9.991	0.794	-0.671	-1.282	0	2.501	10.745	-0.589	-2.075	-1.587	-0.549	1506610108
-11.609	-2.192	-1.115	-0.732	-0.183	0.183	9.987	-3.135	-0.266	-0.671	0	0.61	9.781	4.151	3.406	-0.305	0	-0.671	-11.609	-2.192	-1.115	-0.732	-0.183	0.183	2.71	10.802	1.042	-0.549	-1.465	0.183	3.027	11.752	-0.12	-2.075	-1.587	-0.549	1506610108
-10.294	-3.522	-0.492	0.366	-0.244	0.732	10.633	-3.996	-0.563	-0.732	0.244	1.16	9.868	5.015	3.204	-0.854	-0.366	-0.977	-10.294	-3.522	-0.492	0.366	-0.244	0.732	3.22	11.474	1.453	0.061	-1.709	-0.366	3.028	11.391	1.431	-4.639	0.061	2.502	1506610108
-9.239	-2.869	0.371	1.099	-0.244	1.16	10.306	-4.005	-0.275	-0.732	0.244	1.16	9.442	5.136	3.431	-0.61	-0.122	-1.16	-9.239	-2.869	0.371	1.099	-0.244	1.16	2.525	9.353	1.896	-0.244	-1.709	-0.549	1.971	10.663	0.986	-4.15	-0.305	3.906	1506610108
-9.342	-1.872	0.42	0.916	-0.488	1.038	9.362	-3.47	0.218	-0.671	0.732	0.122	8.502	4.532	3.64	-0.549	0	-0.427	-9.342	-1.872	0.42	0.916	-0.488	1.038	1.233	7.47	2.305	-0.671	-0.366	0.244	1.389	10.448	0.632	-4.15	-0.305	3.906	1506610108
-9.887	-2.147	0.258	0.61	-0.854	0.854	8.608	-3.202	0.121	-0.671	1.282	0.183	7.644	4.465	3.45	-0.793	0.061	-0.122	-9.887	-2.147	0.258	0.61	-0.854	0.854	1.058	8.104	2.274	0.122	0.244	0.61	-0.054	10.472	0.878	-1.892	1.526	3.479	1506610108
-9.505	-1.909	0.322	0.244	-0.854	0.732	8.876	-3.707	-0.333	-0.732	1.648	0.549	7.584	5.18	2.877	-0.916	-0.61	-0.427	-9.505	-1.909	0.322	0.244	-0.854	0.732	2.151	9.831	2.177	0.732	0.061	0	0.679	10.024	0.803	-1.16	0.854	3.54	1506610108
-9.067	-1.172	0.44	-0.183	-0.61	0.366	8.878	-4.28	-0.629	-0.732	1.282	0.488	8.147	5.687	2.602	-0.793	-1.099	-0.488	-9.067	-1.172	0.44	-0.183	-0.61	0.366	2.622	9.746	2.34	0.488	-0.244	-0.488	1.36	9.812	0.705	-1.16	0.854	3.54	1506610108
-8.738	-0.982	0.451	-0.549	-0.549	0.061	8.565	-4.404	-0.513	-0.366	0.916	-0.244	8.229	5.149	2.975	-0.549	-0.671	-0.244	-8.738	-0.982	0.451	-0.549	-0.549	0.061	2.384	8.727	2.198	0	-0.061	-0.122	0.939	8.971	0.969	-0.305	4.028	2.869	1506610108
-8.189	-1.134	0.633	-0.488	0	0.122	8.11	-4.25	-0.293	-0.183	0.732	-0.427	7.852	4.523	3.791	-0.244	0	-0.122	-8.189	-1.134	0.633	-0.488	0	0.122	2.428	8.352	1.924	0	0	0.061	-0.106	8.259	0.745	0.305	2.991	1.77	1506610109
-8.252	-1.004	0.676	-0.122	0.549	0.122	7.659	-3.92	-0.618	0.061	0.427	-0.488	7.551	4.332	3.73	-0.244	0	-0.122	-8.252	-1.004	0.676	-0.122	0.549	0.122	2.725	8.263	1.855	0	0	0	-0.543	8.13	1.214	0.305	2.991	1.77	1506610109
-8.965	-0.589	0.751	0.061	0.793	0.183	7.447	-3.652	-0.892	0.061	0.427	-0.488	7.632	4.098	3.284	-0.183	-0.122	0	-8.965	-0.589	0.751	0.061	0.793	0.183	2.842	8.168	1.968	0.061	0.244	-0.061	0.474	8.063	2.017	1.282	0.916	0.427	1506610109
-9.739	0.01	0.89	-0.183	0.793	0.244	7.517	-3.627	-0.628	0.427	0.732	-0.183	7.706	4.055	3.313	-0.061	-0.122	0	-9.739	0.01	0.89	-0.183	0.793	0.244	2.771	8.542	1.894	0.427	0.549	-0.122	2.03	8.116	3.146	1.648	-0.549	-0.244	1506610109
-10.564	0.416	0.431	-1.099	0.427	0.122	8.026	-3.884	-0.282	0.549	0.183	0.122	7.91	4.453	3.451	-0.122	-0.305	-0.061	-10.564	0.416	0.431	-1.099	0.427	0.122	2.875	9.148	1.893	0.549	0.488	-0.305	3.284	8.887	2.851	1.648	-0.549	-0.244	1506610109
-10.737	0.083	0.567	-1.221	0.061	0.183	8.544	-4.041	-0.02	0.854	-0.061	0	8.3	4.724	3.536	-0.061	-0.305	-0.061	-10.737	0.083	0.567	-1.221	0.061	0.183	3.013	9.427	1.873	0.366	0.061	-0.305	4.466	9.805	3.717	0.366	1.953	0	1506610109
-10.708	0.745	0.957	-1.16	0.183	0.732	8.806	-3.98	0.392	0.977	0.183	0.183	8.494	4.596	3.689	0.305	-0.183	0.061	-10.708	0.745	0.957	-1.16	0.183	0.732	3.191	9.351	1.821	0.244	-0.122	-0.305	5.7	9.538	4.321	-0.793	2.319	0.854	1506610109
-10.657	0.894	1.196	-1.465	0.183	0.61	8.759	-3.93	0.647	0.793	0	0.427	8.445	4.329	3.747	0.61	0	-0.061	-10.657	0.894	1.196	-1.465	0.183	0.61	3.173	9.215	1.771	0.305	-0.061	-0.183	3.254	7.773	3.334	-0.793	2.319	0.854	1506610109
-11.042	-0.804	0.193	-1.343	-0.305	0.061	8.777	-3.925	0.827	0.671	0.183	0.549	8.618	4.207	3.655	0.854	0.122	0	-11.042	-0.804	0.193	-1.343	-0.305	0.061	2.952	9.373	1.587	0.305	-0.122	0.122	0.885	9.025	1.564	3.296	-0.671	-1.404	1506610109
-11.472	-2.35	-0.242	-0.122	-0.854	0.061	8.923	-4.152	0.931	0.61	0.61	0.793	8.965	4.471	3.439	0.916	-0.061	0	-11.472	-2.35	-0.242	-0.122	-0.854	0.061	3.048	10.184	1.139	0.427	-0.122	0.305	2.5	12.313	4.229	0.854	-0.061	-0.061	1506610109
-9.7	-1.309	0.325	-0.061	-0.122	0.183	8.79	-4.607	0.959	0.61	0.183	1.16	9.47	5.065	2.968	0.977	-0.244	-0.244	-9.7	-1.309	0.325	-0.061	-0.122	0.183	3.204	11.027	0.823	0.488	0.244	0.305	1.357	10.757	1.695	0.854	-0.061	-0.061	1506610109
-9.908	-1.276	-0.73	-0.732	0	-0.366	8.717	-4.743	1.409	0.732	-0.427	1.282	9.844	5.637	2.579	1.221	0.183	-0.366	-9.908	-1.276	-0.73	-0.732	0	-0.366	2.823	10.725	0.854	0.183	1.099	0.183	0.553	9.615	-0.427	1.892	-1.831	-0.977	1506610109
-9.372	-1.895	-1.512	-0.488	-0.244	-0.732	8.467	-4.328	1.963	0.854	-0.793	0.977	9.393	5.624	2.535	1.282	0.793	0	-9.372	-1.895	-1.512	-0.488	-0.244	-0.732	1.908	9.871	0.636	-0.122	1.221	0.244	1.465	9.769	-1.926	2.258	0.305	-1.038	1506610109
-9.213	-2.213	-1.195	-0.366	-0.122	-0.366	8.36	-4.115	2.094	0.732	-0.549	0.671	8.559	5.328	2.37	1.038	0.732	0.183	-9.213	-2.213	-1.195	-0.366	-0.122	-0.366	1.592	9.581	-0.083	-0.122	1.038	0.183	1.414	9.708	-0.896	2.258	0.305	-1.038	1506610109
-9.286	-2.003	-0.903	-0.061	0.427	-0.183	8.542	-4.457	2.091	0.427	0	0.549	8.033	5.027	1.87	0.732	0.427	-0.183	-9.286	-2.003	-0.903	-0.061	0.427	-0.183	1.768	9.635	-0.177	0.061	1.404	0.183	1.084	9.761	-0.719	1.404	0	-0.732	1506610109
-9.52	-1.361	-1.047	0.305	0.671	-0.366	8.348	-4.65	2.146	0.427	0	0.549	8.086	4.865	1.298	0.732	0.427	-0.183	-9.52	-1.361	-1.047	0.305	0.671	-0.366	1.759	9.598	0.024	0.244	2.319	0.244	1.188	9.698	-1.189	1.099	-0.793	-0.549	1506610109
-9.758	-0.821	-1.336	0.122	0.305	-0.549	8.348	-4.65	2.146	0.183	-0.061	0.732	8.48	5.09	1.249	0.732	0.549	-0.549	-9.758	-0.821	-1.336	0.122	0.305	-0.549	1.51	9.556	0.231	0.732	2.441	0.061	1.736	9.704	-1.572	1.099	-0.793	-0.549	1506610109
-9.704	-0.73	-1.442	-0.366	0.061	-0.61	8.209	-4.468	2.419	-0.061	-0.183	0.732	8.458	5.149	1.584	0.549	-0.122	-0.366	-9.704	-0.73	-1.442	-0.366	0.061	-0.61	1.306	9.088	0.268	0.793	2.014	0.122	2.085	9.688	-1.316	0.854	0.061	-0.854	1506610109
-9.653	-1.13	-1.414	-0.61	-0.061	-0.61	7.897	-3.67	2.451	-0.244	0.061	0.732	8.411	4.881	1.743	0.549	-0.122	-0.366	-9.653	-1.13	-1.414	-0.61	-0.061	-0.61	1.812	9.037	0.074	0.732	2.319	0.366	2.119	9.649	-1.242	0.427	0.366	-0.732	1506610109
-9.819	-1.42	-1.065	-0.488	-0.183	-0.427	7.642	-3.874	2.241	-0.366	0.122	0.793	8.488	4.841	1.83	0.305	0.549	-0.122	-9.819	-1.42	-1.065	-0.488	-0.183	-0.427	2.29	9.199	-0.007	0.916	2.441	0.305	1.836	9.715	-1.293	0.427	0.366	-0.732	1506610109
-9.705	-1.402	-1.061	-0.305	-0.122	-0.427	8.106	-4.101	2.123	0.244	-0.732	0.61	8.185	4.754	1.895	0.183	0.183	-0.244	-9.705	-1.402	-1.061	-0.305	-0.122	-0.427	2.322	9.192	-0.135	0.793	2.441	0.488	1.233	9.798	-1.219	0.427	-0.122	-0.488	1506610109
-9.688	-1.567	-1.296	-0.122	-0.183	-0.488	8.119	-4.192	1.802	-0.122	-0.793	0.671	8.196	4.723	1.842	0.183	0.183	-0.244	-9.688	-1.567	-1.296	-0.122	-0.183	-0.488	2.467	9.299	-0.164	0.854	2.808	0.732	1.696	9.802	-1.576	0.183	-0.244	-0.549	1506610109
-9.743	-1.782	-1.255	-0.061	0	-0.549	7.742	-4.667	1.25	-0.244	-0.732	0.549	8.074	4.951	1.997	-0.122	0.366	-0.671	-9.743	-1.782	-1.255	-0.061	0	-0.549	2.619	9.475	-0.129	1.038	2.808	0.793	1.7	9.813	-1.669	0.183	-0.244	-0.549	1506610109
-9.691	-1.671	-1.214	0.061	0	-0.671	7.343	-5.117	0.953	0.061	-0.671	0.305	7.669	5.256	2.202	-0.305	-0.366	-1.16	-9.691	-1.671	-1.214	0.061	0	-0.671	2.768	9.342	-0.004	1.099	2.319	0.732	1.172	9.933	-1.158	-0.122	0	-0.305	1506610109
-9.685	-1.623	-1.037	0.122	-0.061	-0.732	7.4	-5.334	0.726	0.061	-0.671	0.305	7.766	5.522	2.397	-0.305	-0.366	-1.16	-9.685	-1.623	-1.037	0.122	-0.061	-0.732	2.444	9.128	0.177	0.854	1.831	0.61	1.303	9.792	-1.498	-0.854	-0.61	-0.183	1506610109
-9.721	-1.885	-1.018	0.061	0.305	-0.977	6.222	-5.669	0.48	-0.366	-0.244	0.793	7.053	6.162	2.303	-0.671	-0.122	-1.343	-9.721	-1.885	-1.018	0.061	0.305	-0.977	2.757	9.61	0.111	0.916	0.916	0.427	1.327	9.983	-1.171	-1.16	-0.366	0	1506610110
-9.542	-1.793	-0.794	0.061	0.244	-0.977	6.212	-6.188	0.546	-0.366	-0.244	0.793	6.62	6.739	2.219	-0.671	-0.122	-1.343	-9.542	-1.793	-0.794	0.061	0.244	-0.977	3.157	9.694	0.624	1.221	0.916	0	1.072	9.837	-0.975	-1.221	0.122	-0.061	1506610110
-9.659	-1.888	-0.63	0.061	0.122	-0.977	6.18	-6.448	0.493	-0.732	-1.343	1.221	6.777	7.07	2.342	-0.732	-0.854	-1.831	-9.659	-1.888	-0.63	0.061	0.122	-0.977	2.564	9.377	0.898	0.732	1.16	-0.305	0.919	9.807	-0.952	-1.221	0.122	-0.061	1506610110
-9.896	-2.134	-0.49	0.122	0	-0.916	6.572	-6.663	0.392	-0.244	-0.549	1.16	6.704	7.259	2.431	-0.671	-0.366	-1.953	-9.896	-2.134	-0.49	0.122	0	-0.916	1.841	9.314	0.81	0.427	0.793	-0.183	1.14	9.914	-0.739	-0.977	0.122	-0.305	1506610110
-9.829	-2.153	-0.322	0.061	-0.061	-0.854	6.527	-6.889	0.295	-0.183	-0.244	1.282	6.559	7.632	2.535	-0.671	-0.366	-1.953	-9.829	-2.153	-0.322	0.061	-0.061	-0.854	1.759	9.688	0.681	0.427	0.244	-0.183	1.151	10.093	-0.171	-0.061	0.305	-0.549	1506610110
-9.701	-2.207	-0.24	0	-0.122	-0.793	6.676	-7.055	0.213	-0.427	-0.671	1.16	6.601	8.152	2.521	-0.244	-0.183	-1.892	-9.701	-2.207	-0.24	0	-0.122	-0.793	1.976	9.891	0.752	0.305	0.122	-0.427	0.884	10.066	0.138	-0.061	0.305	-0.549	1506610110
-9.573	-2.411	-0.167	0	-0.183	-0.671	7.113	-7.021	0.178	-0.427	-0.671	1.16	6.623	8.089	2.656	-0.244	-0.183	-1.892	-9.573	-2.411	-0.167	0	-0.183	-0.671	2.035	9.665	0.858	0.122	0.244	-0.488	0.83	9.891	0.228	-0.244	0.122	-0.549	1506610110
-9.519	-2.616	-0.099	0.061	-0.183	-0.549	6.861	-6.8	0.252	-0.427	-0.427	0.977	6.68	7.925	2.804	-0.244	-0.366	-1.648	-9.519	-2.616	-0.099	0.061	-0.183	-0.549	1.823	9.516	0.804	-0.061	0	-0.488	0.829	9.844	0.208	-0.122	0.122	-0.61	1506610110
-9.522	-2.671	-0.105	0.061	-0.122	-0.488	6.551	-6.875	0.178	-0.549	-0.61	0.732	6.629	7.979	2.853	-0.183	-0.061	-1.343	-9.522	-2.671	-0.105	0.061	-0.122	-0.488	1.875	9.624	0.811	-0.061	-0.427	-0.427	0.782	9.895	0.237	-0.122	0.122	-0.61	1506610110
-9.538	-2.808	-0.134	0.061	-0.122	-0.427	6.566	-7.081	-0.093	-0.549	-0.61	0.732	6.504	8.056	2.877	-0.244	-0.183	-0.732	-9.538	-2.808	-0.134	0.061	-0.122	-0.427	2.14	9.828	0.866	-0.183	-0.244	-0.549	0.641	9.966	0.213	-0.061	0.061	-0.488	1506610110
-9.514	-2.887	-0.092	0.061	-0.122	-0.366	6.455	-7.051	-0.284	-0.549	-0.793	0.488	6.415	8.067	2.658	-0.244	-0.183	-0.732	-9.514	-2.887	-0.092	0.061	-0.122	-0.366	2.395	9.769	0.83	-0.244	-0.061	-0.549	0.529	10.009	0.243	-0.183	-0.122	-0.427	1506610110
-9.446	-2.818	-0.083	0.122	-0.061	-0.305	6.455	-7.051	-0.284	-0.549	-0.488	0.427	6.324	7.945	2.651	-0.061	0.061	-0.671	-9.446	-2.818	-0.083	0.122	-0.061	-0.305	2.208	9.557	0.743	-0.183	-0.122	-0.488	0.473	9.922	0.262	-0.183	-0.122	-0.427	1506610110
-9.464	-2.842	-0.139	0.061	-0.122	-0.244	6.431	-6.971	-0.278	-0.427	-0.366	0.305	6.272	7.827	2.815	-0.122	-0.061	-0.488	-9.464	-2.842	-0.139	0.061	-0.122	-0.244	2.158	9.472	0.651	-0.122	-0.183	-0.366	0.522	9.872	0.176	-0.061	-0.244	-0.366	1506610110
-9.452	-2.912	-0.157	0.061	-0.122	-0.244	6.424	-6.962	-0.328	-0.427	-0.732	0.244	6.31	7.728	2.934	-0.122	-0.061	-0.488	-9.452	-2.912	-0.157	0.061	-0.122	-0.244	2.324	9.493	0.738	-0.122	-0.183	-0.305	0.476	9.896	0.154	0.122	-0.122	-0.366	1506610110
-9.446	-2.909	-0.193	0	-0.122	-0.244	6.541	-6.901	-0.431	-0.305	-0.061	0.244	6.237	7.763	2.973	0	0.183	-0.488	-9.446	-2.909	-0.193	0	-0.122	-0.244	2.29	9.488	0.803	-0.183	-0.122	-0.305	0.406	9.93	0.167	0.122	-0.122	-0.366	1506610110
-9.434	-2.925	-0.223	0	-0.122	-0.244	6.405	-6.739	-0.69	-0.305	-0.061	0.244	6.185	7.814	2.968	0.061	0.183	-0.427	-9.434	-2.925	-0.223	0	-0.122	-0.244	2.34	9.49	0.723	-0.122	-0.122	-0.244	0.358	9.929	0.089	0.061	-0.244	-0.366	1506610110
-9.493	-2.996	-0.249	0	-0.122	-0.244	6.42	-6.735	-0.909	-0.427	-0.061	0.366	6.026	7.783	2.981	-0.061	0.488	-0.366	-9.493	-2.996	-0.249	0	-0.122	-0.244	2.3	9.482	0.754	-0.122	-0.061	-0.244	0.348	9.994	0.023	0.061	-0.122	-0.305	1506610110
-9.422	-3.066	-0.213	0	-0.122	-0.244	6.745	-6.763	-0.666	-0.244	0	-0.061	5.883	7.818	2.957	0	0.427	-0.427	-9.422	-3.066	-0.213	0	-0.122	-0.244	2.309	9.503	0.757	-0.122	0	-0.183	0.426	9.993	0.041	0.061	-0.122	-0.305	1506610110
-9.359	-3.006	-0.177	0.061	-0.061	-0.183	6.745	-6.763	-0.666	-0.244	0	-0.061	5.865	7.935	3.006	0.122	0.488	-0.488	-9.359	-3.006	-0.177	0.061	-0.061	-0.183	2.225	9.556	0.746	-0.122	0	-0.244	0.252	9.941	-0.018	0.061	-0.122	-0.244	1506610110
-9.391	-2.933	-0.202	0	-0.061	-0.183	6.496	-6.849	-0.677	-0.305	-0.366	-0.061	5.924	7.954	3.049	0	0.732	-0.366	-9.391	-2.933	-0.202	0	-0.061	-0.183	2.034	9.556	0.746	-0.183	-0.122	-0.183	0.197	9.887	0.03	0.122	-0.122	-0.244	1506610110
-9.404	-2.87	-0.256	0	-0.122	-0.122	6.468	-6.803	-0.59	-0.427	0.732	0.122	5.861	8.051	3.086	0	0.305	-0.244	-9.404	-2.87	-0.256	0	-0.122	-0.122	2.006	9.549	0.762	-0.244	-0.183	-0.183	0.295	9.881	-0.053	0.122	-0.122	-0.244	1506610110
-9.386	-2.834	-0.279	0	-0.061	-0.061	6.395	-6.629	-0.659	-0.549	0.488	0.122	5.827	8.028	3.004	0.122	1.343	-0.305	-9.386	-2.834	-0.279	0	-0.061	-0.061	1.994	9.522	0.749	-0.244	-0.122	-0.244	0.341	9.874	-0.099	0.183	-0.183	-0.305	1506610110
-9.461	-2.842	-0.334	0.061	-0.122	0.061	6.724	-6.776	-0.694	-0.366	1.038	0.061	5.705	8.087	2.869	0.122	1.343	-0.305	-9.461	-2.842	-0.334	0.061	-0.122	0.061	2.06	9.574	0.726	-0.183	-0.244	-0.183	0.544	9.906	-0.03	0.122	-0.061	-0.244	1506610110
-9.661	-2.905	-0.232	0	-0.305	0.061	6.519	-6.709	-0.683	-0.366	1.038	0.061	5.947	7.954	3.34	0.366	1.465	-0.793	-9.661	-2.905	-0.232	0	-0.305	0.061	2.092	9.434	0.705	-0.122	-0.244	-0.061	1.037	10.045	0.244	0.122	-0.061	-0.244	1506610110
-9.489	-3.016	-0.183	-0.244	-0.793	0.122	6.336	-6.751	-0.672	-0.671	0.793	0.244	5.382	7.929	3.554	0.183	0.793	-0.427	-9.489	-3.016	-0.183	-0.244	-0.793	0.122	2.274	9.531	0.66	-0.061	-0.244	0.183	1.422	10.172	0.592	-0.244	0.183	0.061	1506610111
-9.283	-2.854	0.166	-0.183	-0.732	0.366	6.334	-6.814	-0.568	-0.671	0.793	0.244	5.052	8.114	3.762	0.183	0.793	-0.427	-9.283	-2.854	0.166	-0.183	-0.732	0.366	2.147	9.556	0.813	-0.122	-0.305	0.122	1.651	10.044	1.026	-0.854	0.549	0.61	1506610111
-9.339	-2.472	0.627	-0.183	-0.916	0.549	6.3	-6.692	-0.469	-0.305	-0.061	-0.061	4.933	8.051	3.664	0.183	0.305	-0.488	-9.339	-2.472	0.627	-0.183	-0.916	0.549	1.961	9.26	1.081	-0.244	-0.305	0.244	1.991	9.977	1.806	-1.77	1.465	1.16	1506610111
-9.698	-2.028	0.79	-0.61	-0.549	0.549	6.076	-6.763	-0.636	-0.305	-0.061	-0.061	5.149	8.058	3.461	0.061	-0.122	-0.427	-9.698	-2.028	0.79	-0.61	-0.549	0.549	1.863	9.275	1.367	-0.122	-0.183	0.122	1.196	9.874	1.203	-1.892	1.221	1.648	1506610111
-10.35	-2.046	0.841	-1.221	-0.732	0.366	6.065	-7.367	-0.892	-0.305	-0.183	0	5.134	8.312	3.345	0	-0.061	-0.061	-10.35	-2.046	0.841	-1.221	-0.732	0.366	2.024	9.612	1.658	-0.061	-0.366	-0.122	1.034	10.32	-0.273	-0.977	0.916	1.709	1506610111
-10.038	-2.021	1.201	-1.526	-0.549	0.549	5.694	-8.227	-1.287	-0.061	-0.732	-0.366	5.218	8.705	3.244	0.122	-0.305	0.244	-10.038	-2.021	1.201	-1.526	-0.549	0.549	2.187	9.867	1.877	-0.305	-1.038	-0.61	1.458	9.969	-0.041	-0.977	0.916	1.709	1506610111
-9.639	-1.766	1.333	-1.831	-0.549	0.61	5.341	-8.861	-1.515	0.549	-0.732	-1.343	5.529	8.826	3.254	0.427	0.305	1.099	-9.639	-1.766	1.333	-1.831	-0.549	0.61	2.201	9.634	1.838	-0.549	-1.526	-1.16	1.797	9.563	0.231	0	2.38	1.16	1506610111
-9.172	-1.517	1.299	-2.441	-0.671	0.427	4.534	-8.91	-1.298	1.038	-0.793	-2.014	5.678	8.619	3.307	0.427	0.305	1.099	-9.172	-1.517	1.299	-2.441	-0.671	0.427	2	9.435	1.766	-0.671	-1.709	-1.526	1.485	9.42	0.991	1.282	5.676	0.122	1506610111
-8.978	-1.327	0.908	-3.296	-0.61	0.244	3.701	-9.264	-1.15	1.831	-0.61	-1.953	6.273	8.27	3.469	-0.183	1.038	2.197	-8.978	-1.327	0.908	-3.296	-0.61	0.244	2.391	9.747	1.745	-0.732	-1.465	-1.587	0.402	9.347	1.542	1.282	5.676	0.122	1506610111
-9.039	-1.524	0.914	-3.845	-0.305	0.366	3.701	-9.264	-1.15	1.831	-0.61	-1.953	6.985	7.635	2.842	0.854	4.15	4.761	-9.039	-1.524	0.914	-3.845	-0.305	0.366	2.391	9.747	1.745	-0.732	-1.465	-1.587	0.313	9.129	2.121	1.099	4.944	0.366	1506610111
-9.368	-1.804	0.304	-4.883	0.061	0.061	1.704	-8.742	-1.493	2.258	-1.16	-0.854	7.977	6.582	2.324	0.854	4.15	4.761	-9.368	-1.804	0.304	-4.883	0.061	0.061	2.391	9.747	1.745	-0.732	-1.465	-1.587	0.669	9.112	0.772	0.793	2.258	0.305	1506610111
-9.908	-2.498	-0.093	-5.066	0.305	-0.305	1.571	-8.815	-1.818	2.869	-3.601	2.563	8.271	5.794	2.135	2.808	5.615	5.92	-9.908	-2.498	-0.093	-5.066	0.305	-0.305	4.374	8.976	1.474	-1.526	3.296	-1.038	-0.251	10.067	-0.928	0.793	2.258	0.305	1506610111
-9.177	-2.634	-0.221	-4.822	0.366	-0.488	2.083	-9.477	-2.925	4.089	-5.188	3.723	7.697	5.286	1.901	6.47	4.761	5.066	-9.177	-2.634	-0.221	-4.822	0.366	-0.488	4.109	8.921	0.63	-0.977	4.578	-0.549	-0.974	10.17	0.914	1.587	3.296	-0.488	1506610111
-9.728	-2.421	-1.818	-5.737	-0.366	-1.221	3.347	-10.282	-4.265	4.089	-5.188	3.723	7.162	4.962	1.949	6.47	4.761	5.066	-9.728	-2.421	-1.818	-5.737	-0.366	-1.221	3.68	8.915	-0.08	-0.244	5.798	-0.305	0.008	10.019	-0.242	3.601	2.258	-1.282	1506610111
-9.581	-2.529	-2	-5.92	-0.977	-1.16	4.012	-10.322	-4.76	6.409	-6.104	3.662	6.861	4.977	1.866	7.812	4.517	4.272	-9.581	-2.529	-2	-5.92	-0.977	-1.16	2.866	9.071	-0.721	0	7.202	0.122	1.48	10.63	0.057	3.601	2.258	-1.282	1506610111
-9.875	-1.769	-2.482	-6.042	-0.671	-0.549	3.957	-10.024	-4.865	6.409	-6.104	3.662	6.955	5.614	1.757	9.583	3.601	2.441	-9.875	-1.769	-2.482	-6.042	-0.671	-0.549	1.666	9.689	-1.373	0	8.057	0.427	2.418	10.012	-0.733	1.526	3.967	-0.916	1506610111
-10.172	-1.195	-2.615	-6.531	-0.671	-0.305	3.826	-9.561	-4.852	6.165	-6.653	3.296	7.104	6.17	1.985	9.583	3.601	2.441	-10.172	-1.195	-2.615	-6.531	-0.671	-0.305	0.025	10.395	-1.782	0.488	8.179	0.732	2.784	10.146	-0.973	2.014	4.211	-0.366	1506610111
-10.128	-1.066	-2.999	-7.202	-0.793	-0.183	3.842	-9.335	-4.613	5.615	-6.958	3.418	7.08	6.742	1.762	9.644	4.333	1.587	-10.128	-1.066	-2.999	-7.202	-0.793	-0.183	-1.468	10.965	-1.529	0.854	7.324	1.465	2.766	9.97	-1.193	1.099	3.418	-0.061	1506610111
-9.585	-1.47	-3.444	-7.141	-0.793	-0.244	3.586	-9.166	-4.433	5.005	-6.348	3.906	7.49	7.686	1.153	8.179	3.845	-1.343	-9.585	-1.47	-3.444	-7.141	-0.793	-0.244	-1.68	11.264	-0.737	1.282	5.92	1.77	2.905	9.751	-1.915	1.465	3.418	-0.244	1506610111
-9.295	-1.866	-3.829	-6.775	-1.038	-0.244	3.394	-8.742	-4.253	4.028	-7.08	3.723	8.185	8.368	0.741	8.179	3.845	-1.343	-9.295	-1.866	-3.829	-6.775	-1.038	-0.244	-0.919	10.952	0.031	1.404	5.249	1.404	2.712	9.616	-2.48	0.671	5.249	-0.61	1506610111
-9.3	-2.119	-4.064	-6.653	-1.16	-0.305	3.255	-8.418	-3.939	3.296	-7.751	3.174	7.921	8.417	0.48	6.348	4.272	-1.892	-9.3	-2.119	-4.064	-6.653	-1.16	-0.305	-0.346	10.478	0.177	0.916	5.615	1.099	2.192	9.711	-2.621	0.671	5.249	-0.61	1506610111
-9.428	-2.347	-4.197	-6.531	-1.343	-0.305	3.106	-8.368	-3.778	3.296	-7.751	3.174	7.372	8.147	0.425	4.822	4.272	-0.732	-9.428	-2.347	-4.197	-6.531	-1.343	-0.305	-0.386	10.218	-0.159	0.305	5.615	1.16	1.328	9.896	-2.36	0.244	5.371	-0.549	1506610111
-9.423	-2.431	-4.189	-6.409	-1.587	-0.366	3.114	-8.392	-3.445	2.808	-7.996	2.93	7.372	8.147	0.425	3.967	3.662	0.122	-9.423	-2.431	-4.189	-6.409	-1.587	-0.366	-0.685	9.996	-0.473	0.061	5.188	1.465	0.87	10.018	-2.499	-0.061	5.005	-0.488	1506610111
-9.16	-2.573	-4.2	-6.104	-1.648	-0.366	3.274	-8.507	-2.918	1.282	-7.202	3.235	6.761	7.278	0.666	3.723	3.967	0.183	-9.16	-2.573	-4.2	-6.104	-1.648	-0.366	-0.589	9.911	-0.664	0	4.883	1.648	0.498	9.956	-2.568	-0.366	4.578	-0.427	1506610111
-9.161	-2.761	-4.161	-5.554	-1.77	-0.305	3.634	-8.518	-2.076	0.183	-6.287	3.174	6.593	6.929	0.507	2.93	4.211	-0.732	-9.161	-2.761	-4.161	-5.554	-1.77	-0.305	-0.389	9.832	-0.654	0.244	4.639	1.648	0.429	10.008	-2.394	-0.427	4.211	-0.488	1506610111
-8.899	-2.742	-4.037	-5.066	-1.831	-0.427	3.973	-8.589	-1.158	0.183	-6.287	3.174	6.593	6.929	0.507	2.93	4.211	-0.732	-8.899	-2.742	-4.037	-5.066	-1.831	-0.427	-0.201	9.621	-0.542	0.549	4.578	1.648	0.429	10.008	-2.394	-0.977	3.906	-0.488	1506610112
-8.857	-2.274	-3.68	-4.822	-1.709	-0.61	3.931	-8.795	-0.423	-1.587	-4.395	2.014	7.348	6.535	-0.055	2.441	4.089	-1.16	-8.857	-2.274	-3.68	-4.822	-1.709	-0.61	0.013	9.514	-0.577	0.61	4.395	1.587	0.179	9.77	-2.407	-1.099	3.662	-0.427	1506610112
-8.99	-2.262	-3.519	-4.578	-1.648	-0.732	3.832	-9.016	0.098	-1.587	-4.395	2.014	7.264	6.568	-0.383	1.77	3.662	-0.61	-8.99	-2.262	-3.519	-4.578	-1.648	-0.732	0.27	9.8	-0.813	0.671	4.211	1.404	-0.52	9.825	-2.271	-1.465	3.54	-0.366	1506610112
-8.808	-2.231	-3.269	-4.028	-1.465	-0.671	3.857	-8.979	0.749	-1.77	-3.906	1.282	7.122	6.839	-0.532	1.77	3.662	-0.61	-8.808	-2.231	-3.269	-4.028	-1.465	-0.671	0.275	10.209	-0.87	0.916	4.395	1.221	-0.349	9.697	-1.952	-1.404	2.686	-0.61	1506610112
-8.887	-1.968	-2.69	-3.54	-1.282	-0.488	3.761	-8.607	1.4	-1.709	-3.479	0.793	6.907	7.227	-0.537	1.709	3.235	-0.488	-8.887	-1.968	-2.69	-3.54	-1.282	-0.488	0.069	10.099	-0.72	0.916	4.333	1.16	0.173	9.652	-1.144	-1.404	2.075	-0.732	1506610112
-9.604	-2.114	-1.812	-3.601	-1.038	-0.244	3.67	-8.429	1.884	-1.709	-2.869	0.244	6.136	7.534	-0.574	1.831	2.441	-0.916	-9.604	-2.114	-1.812	-3.601	-1.038	-0.244	-0.045	10.048	-0.263	1.099	4.211	1.221	1.178	9.899	0.083	-1.77	2.197	-0.793	1506610112
-10.405	-1.879	-0.729	-3.54	-0.916	-0.122	3.647	-9.092	1.895	-1.709	-2.869	0.244	5.272	8.207	-0.275	1.831	2.441	-0.916	-10.405	-1.879	-0.729	-3.54	-0.916	-0.122	0.252	10.257	0.676	1.16	4.456	1.099	2.277	10.213	0.447	-2.563	2.258	-0.427	1506610112
-11.609	-1.82	-0.065	-3.235	-1.648	0.427	3.691	-10.098	1.312	-1.282	-2.502	0.366	4.584	9.31	0.013	1.77	1.526	-1.16	-11.609	-1.82	-0.065	-3.235	-1.648	0.427	0.926	10.671	2.109	2.808	4.15	0.244	3.994	10.04	0.304	-3.418	3.357	0.183	1506610112
-11.761	-1.938	-0.306	-3.601	-2.808	0.61	3.67	-10.301	0.512	0.671	-3.113	-0.793	4.487	10.301	0.443	1.648	0.732	-1.526	-11.761	-1.938	-0.306	-3.601	-2.808	0.61	1.107	10.828	2.925	2.258	4.7	0.061	5.119	9.761	-0.324	-2.625	6.226	0.977	1506610112
-10.73	-2.444	-0.165	-3.967	-2.747	0.488	3.718	-10.519	0.014	0.916	-2.93	-2.075	4.487	10.301	0.443	1.587	0.854	-1.709	-10.73	-2.444	-0.165	-3.967	-2.747	0.488	0.91	11.058	3.129	1.221	4.272	0.061	5.119	9.761	-0.324	0	8.362	1.343	1506610112
-9.289	-2.641	0.496	-3.418	-1.099	0.793	3.275	-10.347	-0.493	0.977	-3.113	-3.113	4.646	11.05	0.937	1.892	1.953	-1.282	-9.289	-2.641	0.496	-3.418	-1.099	0.793	0.58	10.607	2.732	0.061	2.93	-0.122	2.485	10.738	0.63	1.404	10.376	1.587	1506610112
-8.549	-1.726	0.312	-3.662	-1.282	0.61	2.802	-9.35	-0.662	0.977	-3.113	-3.113	3.84	10.737	2.074	2.258	3.418	-0.488	-8.549	-1.726	0.312	-3.662	-1.282	0.61	0.559	9.485	2.32	-0.671	2.136	-0.061	-1.115	10.616	0.565	0.305	11.23	3.784	1506610112
-8.238	-1.379	0.288	-4.333	-0.427	0.122	2.539	-8.568	-0.64	0.549	-2.93	-4.211	2.736	9.566	2.293	2.38	3.967	0.427	-8.238	-1.379	0.288	-4.333	-0.427	0.122	0.73	8.784	2.04	-0.854	2.38	0.122	-1.826	10.849	-0.208	1.099	8.24	5.676	1506610112
-9.197	-1.233	0.228	-4.028	-0.244	0.366	2.452	-8.439	-0.69	0.549	-1.953	-3.906	2.046	9.068	2.155	1.953	3.113	0.61	-9.197	-1.233	0.228	-4.028	-0.244	0.366	0.985	9.048	1.934	-0.549	2.686	0.244	-0.264	10.397	0.433	-0.671	4.761	5.249	1506610112
-9.482	-1.165	0.226	-4.089	-0.427	0.488	2.199	-8.634	-0.617	0.671	-1.77	-3.235	1.829	9.357	1.832	0.549	1.648	-0.977	-9.482	-1.165	0.226	-4.089	-0.427	0.488	1.151	9.616	2.31	-0.366	2.502	0.122	1.404	9.929	0.647	-0.916	4.089	4.761	1506610112
-9.112	-1.142	0.211	-3.967	-0.244	0.549	2.133	-8.75	-0.605	0.732	-2.563	-2.747	2.181	9.732	1.507	0.549	1.648	-0.977	-9.112	-1.142	0.211	-3.967	-0.244	0.549	1.083	9.613	2.767	-0.366	2.136	0.122	2.363	9.503	0.187	0.61	3.54	4.578	1506610112
-8.808	-1.113	0.268	-3.784	-0.122	0.671	2.449	-8.699	-0.512	0.732	-2.563	-2.747	2.899	9.621	1.479	0.61	1.404	-1.648	-8.808	-1.113	0.268	-3.784	-0.122	0.671	0.928	9.174	2.906	-0.61	2.014	0.183	1.792	8.996	0.419	1.221	5.676	4.211	1506610112
-8.814	-0.956	0.354	-2.93	0.366	0.916	2.76	-8.445	-0.255	0.793	-3.052	-2.441	3.317	9.28	1.64	1.465	3.357	-1.465	-8.814	-0.956	0.354	-2.93	0.366	0.916	0.596	8.598	2.907	-0.488	1.953	0.244	0.902	8.675	0.871	1.709	6.714	3.54	1506610112
-9.336	-0.571	0.13	-2.258	0.61	0.854	2.713	-8.201	-0.045	0.793	-2.502	-2.075	3.2	8.951	1.816	1.465	3.357	-1.465	-9.336	-0.571	0.13	-2.258	0.61	0.854	0.428	8.388	2.804	-0.488	1.953	0.244	0.973	8.606	1.713	2.014	5.005	2.563	1506610112
-10.368	-0.322	-0.278	-2.38	0.549	0.671	2.616	-8.217	0.089	1.099	-1.953	-0.366	3.146	8.989	1.912	1.221	2.93	-1.099	-10.368	-0.322	-0.278	-2.38	0.549	0.671	0.807	8.69	2.688	0.244	1.16	0.427	1.476	8.972	2.535	2.197	3.113	1.709	1506610112
-10.719	-0.61	-0.127	-2.625	0.427	0.427	2.61	-8.591	-0.044	1.099	-1.953	-0.366	3.345	9.205	1.805	0	0.854	-0.549	-10.719	-0.61	-0.127	-2.625	0.427	0.427	1.694	9.183	2.596	0.793	0.977	0.366	2.687	9.576	2.518	2.014	1.587	0.549	1506610112
-11.183	-1.247	0.386	-2.319	0.366	0.244	2.61	-8.591	-0.044	1.343	-2.075	0.977	3.345	9.205	1.805	0	0.854	-0.549	-11.183	-1.247	0.386	-2.319	0.366	0.244	2.338	9.496	2.377	0.793	0.977	0.366	2.687	9.576	2.518	0.977	2.075	-0.305	1506610112
-11.871	-2.346	-0.321	-1.038	-0.305	0.183	3.307	-9.217	-0.395	1.282	-2.075	2.686	4.065	9.392	1.645	0	0.549	-0.61	-11.871	-2.346	-0.321	-1.038	-0.305	0.183	2.226	9.833	2.193	0.793	1.526	0.488	1.231	10.848	2.189	0.305	2.258	-0.732	1506610112
-10.445	-2.279	-0.295	-0.61	-0.61	-0.061	3.406	-9.939	-0.596	1.282	-2.075	2.686	4.353	10.139	1.645	0.671	1.648	-0.854	-10.445	-2.279	-0.295	-0.61	-0.61	-0.061	1.674	10.698	2.044	1.16	1.953	0.549	1.145	12.185	2.836	1.831	-1.77	-1.465	1506610112
-9.674	-1.927	0.06	-0.793	-0.305	-0.244	3.591	-9.914	-0.633	1.221	-2.136	3.052	4.473	11.192	1.537	0.671	1.648	-0.854	-9.674	-1.927	0.06	-0.793	-0.305	-0.244	0.918	11.043	2.177	1.16	1.953	0.488	-0.402	9.731	0.684	1.282	-0.61	-1.099	1506610112
-9.355	-2.044	-0.951	-0.305	-0.305	-0.549	3.701	-8.971	-0.479	0.61	-1.526	2.869	4.402	11.238	1.249	0.305	1.526	-0.671	-9.355	-2.044	-0.951	-0.305	-0.305	-0.549	0.918	11.043	2.177	1.16	1.953	0.488	2.321	9.835	-1.408	1.526	-3.601	-2.197	1506610112
-9.243	-1.979	-1.247	-0.427	-0.61	-0.549	3.701	-8.971	-0.479	0.61	-1.526	2.869	4.148	10.418	1.011	-0.244	0.916	1.587	-9.243	-1.979	-1.247	-0.427	-0.61	-0.549	0.918	11.043	2.177	1.16	1.953	0.488	2.888	9.82	-0.95	2.258	-3.296	-1.587	1506610113
-9.26	-1.991	-1.022	-0.671	-0.305	-0.305	3.303	-7.802	-0.303	0.366	-1.587	2.136	3.778	9.74	0.725	-0.244	0.916	1.587	-9.26	-1.991	-1.022	-0.671	-0.305	-0.305	0.66	9.314	1.165	-0.244	1.343	0.793	2.888	9.82	-0.95	1.587	0.977	-1.343	1506610113
-9.631	-1.732	-0.999	-0.488	-0.183	0	3.248	-8.224	-0.341	0.244	-2.197	0.793	3.405	9.493	0.401	-0.305	1.16	2.258	-9.631	-1.732	-0.999	-0.488	-0.183	0	0.611	9.566	0.876	-0.183	2.075	0.916	0.81	9.698	-0.547	1.282	0.793	-1.221	1506610113
-9.726	-1.416	-1.162	-0.305	0	-0.061	3.305	-8.522	-0.209	-0.244	-2.014	0.244	3.353	9.613	0.054	-0.549	2.197	1.587	-9.726	-1.416	-1.162	-0.305	0	-0.061	0.394	9.946	0.997	0.366	2.441	0.977	1.665	9.781	-1.493	1.282	-0.061	-0.977	1506610113
-9.488	-1.281	-1.249	-0.366	0.122	-0.366	3.236	-8.833	0.022	-0.488	-1.709	-0.244	3.457	9.806	-0.4	-0.549	2.197	1.587	-9.488	-1.281	-1.249	-0.366	0.122	-0.366	0.428	10.204	1.278	0.732	2.38	0.854	1.665	9.781	-1.493	1.099	-0.488	-1.038	1506610113
-9.453	-1.354	-1.154	-0.427	-0.061	-0.549	3.091	-8.654	0.354	-0.61	-1.465	-0.61	3.638	9.63	-0.705	-0.61	2.319	1.038	-9.453	-1.354	-1.154	-0.427	-0.061	-0.549	0.479	9.836	1.425	0.549	1.648	0.61	1.303	9.636	-1.54	0.977	0.488	-1.221	1506610113
-9.336	-1.379	-1.087	-0.366	-0.122	-0.793	2.992	-8.464	0.656	-0.61	-1.465	-0.61	3.848	9.11	-0.541	-0.366	1.709	1.099	-9.336	-1.379	-1.087	-0.366	-0.122	-0.793	0.526	9.317	1.316	0.244	1.404	0.366	0.958	9.56	-1.415	0.854	0.122	-1.282	1506610113
-9.502	-1.37	-1.192	-0.244	-0.244	-0.732	2.826	-8.46	0.833	-0.671	-0.916	-0.732	3.869	8.731	-0.396	0.305	1.221	1.587	-9.502	-1.37	-1.192	-0.244	-0.244	-0.732	0.719	9.048	1.095	0.122	1.221	0.183	0.958	9.56	-1.415	0.732	-0.122	-1.221	1506610113
-9.65	-1.169	-1.193	-0.061	-0.122	-0.244	2.634	-8.543	0.924	-0.732	-0.305	-0.671	3.633	8.451	-0.169	0.61	1.099	1.892	-9.65	-1.169	-1.193	-0.061	-0.122	-0.244	0.843	9.022	0.845	0.244	1.16	-0.061	1.327	9.717	-1.477	0.61	-0.305	-1.16	1506610113
-9.789	-0.964	-1.12	0.305	0.061	-0.122	2.519	-8.603	0.987	-0.793	0.244	-0.488	3.502	8.248	0.032	0.793	1.038	1.709	-9.789	-0.964	-1.12	0.305	0.061	-0.122	0.75	9.119	0.792	0.427	1.16	0	1.653	9.802	-1.258	0.488	-0.427	-1.038	1506610113
-9.788	-0.782	-1.462	0.244	-0.183	-0.183	2.522	-8.831	0.967	-0.977	1.526	0.061	3.561	8.295	0.188	0.916	0.916	1.16	-9.788	-0.782	-1.462	0.244	-0.183	-0.183	0.456	9.434	0.793	0.61	1.16	0.183	1.653	9.802	-1.258	0.122	-1.038	-0.854	1506610113
-9.505	-0.833	-1.475	0.183	-0.244	0.061	2.357	-9.116	0.723	-0.916	2.075	0.122	3.762	8.716	0.392	0.916	0.977	0.549	-9.505	-0.833	-1.475	0.183	-0.244	0.061	0.341	9.715	0.958	0.61	0.671	0.122	2.032	9.775	-1.663	-0.366	-0.732	-0.671	1506610113
-10.686	-1.337	-1.156	-0.122	-0.061	0.61	1.977	-9.356	0.309	-0.916	2.075	0.122	3.88	9.147	0.945	0.854	1.221	-0.061	-10.686	-1.337	-1.156	-0.122	-0.061	0.61	0.401	9.957	1.168	0.549	-0.488	-0.183	1.731	10.195	-1.614	-1.221	-1.038	-0.305	1506610113
-11.76	-1.946	-0.915	-0.061	-0.305	0.549	1.977	-9.356	0.309	-0.793	1.831	0	3.388	9.764	1.034	0.854	1.038	-0.061	-11.76	-1.946	-0.915	-0.061	-0.305	0.549	1.233	11.207	1.603	0.854	-0.366	-0.366	1.731	10.195	-1.614	-1.831	-1.099	0.122	1506610113
-10.713	-2.385	-0.428	-0.061	-0.488	0.549	1.878	-10.921	-0.662	-0.244	0.977	0.732	3.689	10.965	1.116	0.366	-0.732	0.183	-10.713	-2.385	-0.428	-0.061	-0.488	0.549	1.674	11.733	1.754	0.61	-0.854	-0.305	2.141	11.506	0.639	-2.258	-0.244	0.61	1506610113
-9.178	-2.57	0.535	0.061	-0.793	0.549	2.347	-9.701	-0.638	-0.244	0.977	0.732	4.819	10.768	1.961	-0.305	-2.38	-0.427	-9.178	-2.57	0.535	0.061	-0.793	0.549	1.116	9.972	1.842	0	-1.038	-0.122	2.243	10.302	1.56	-4.089	0.122	1.282	1506610113
-8.428	-2.066	1.261	0.122	-0.366	0.427	2.315	-8.423	-0.537	-0.61	1.587	-0.305	4.713	9.278	2.499	0.122	-0.61	-1.099	-8.428	-2.066	1.261	0.122	-0.366	0.427	0.944	8.546	2.094	-0.488	-0.671	0.244	2.243	10.302	1.56	-4.15	0	2.258	1506610113
-9.839	-1.92	0.652	-0.122	-0.793	-0.183	2.017	-8.22	-0.607	-0.61	1.587	-0.305	3.773	8.75	2.223	0.549	0.732	-0.732	-9.839	-1.92	0.652	-0.122	-0.793	-0.183	1.378	8.953	2.387	-0.122	0.244	0.122	-0.188	10.023	0.335	-3.113	1.038	2.747	1506610113
-9.904	-2.375	0.746	-0.122	-0.671	-0.305	1.638	-8.94	-1.192	0.549	0.366	-0.366	3.356	9.382	1.577	-0.061	0	-0.122	-9.904	-2.375	0.746	-0.122	-0.671	-0.305	1.714	10.122	2.385	0.427	0.488	-0.183	-0.854	10.414	0.255	-1.648	1.526	2.441	1506610113
-9.349	-1.826	1.018	0	-0.305	-0.122	1.56	-9.288	-2.024	0.549	0.366	-0.366	3.356	9.382	1.577	-1.099	-1.038	-0.122	-9.349	-1.826	1.018	0	-0.305	-0.122	1.674	10.136	2.445	0.427	0.122	-0.305	-0.854	10.414	0.255	-1.099	1.465	1.77	1506610113
-9.282	-1.164	1.146	-0.122	-0.183	-0.183	1.56	-9.288	-2.024	0.854	-0.244	-0.183	3.822	9.438	1.328	-1.099	-1.282	-0.488	-9.282	-1.164	1.146	-0.122	-0.183	-0.183	1.297	9.164	2.466	-0.122	0.244	-0.122	0.395	9.069	1.06	0.061	1.343	1.221	1506610113
-9.172	-1.01	1.053	-0.244	0.183	-0.122	1.89	-8.375	-2.152	0.427	-0.122	-0.488	3.852	8.827	1.462	-0.061	-0.549	-0.549	-9.172	-1.01	1.053	-0.244	0.183	-0.122	0.916	8.934	2.285	-0.427	0.671	0	-0.211	8.855	1.416	0.732	2.625	0.549	1506610113
-9.52	-1.133	0.924	-0.061	0.427	0.122	1.776	-8.637	-1.919	-0.244	0.488	-0.549	3.384	9.13	1.348	0.61	0.671	-0.244	-9.52	-1.133	0.924	-0.061	0.427	0.122	0.773	9.494	2.113	0.061	0.427	-0.122	-0.211	8.855	1.416	1.526	1.709	-0.305	1506610113
-9.672	-1.06	0.76	-0.366	0.305	0.122	1.869	-8.789	-1.687	-0.244	0.488	-0.549	3.384	9.13	1.348	0.244	0.793	-0.183	-9.672	-1.06	0.76	-0.366	0.305	0.122	1.034	9.65	2.217	0.427	-0.061	-0.183	0.1	9.037	1.641	2.319	0.427	-0.732	1506610113
-9.625	-1.047	0.827	-0.61	0.305	0	1.817	-8.917	-1.54	0.366	0.122	-0.427	3.317	9.362	1.226	-0.183	-0.122	-0.366	-9.625	-1.047	0.827	-0.61	0.305	0	1.452	9.585	2.321	0.244	0.244	0	1.309	9.93	1.954	2.197	0.366	-0.793	1506610113
-10.176	-1.445	0.76	-0.671	0.244	0	1.817	-8.917	-1.54	0.366	0.122	-0.427	3.819	9.409	1.444	0.061	-0.366	-0.488	-10.176	-1.445	0.76	-0.671	0.244	0	1.4	9.643	2.224	0.061	0.427	0.061	1.309	9.93	1.954	1.038	1.221	-0.793	1506610114
-9.778	-1.639	0.755	-0.61	0.427	-0.061	1.888	-9.07	-1.333	0.305	-0.244	-0.488	3.926	9.583	1.823	0.366	0.488	-0.488	-9.778	-1.639	0.755	-0.61	0.427	-0.061	1.101	9.842	1.985	0.061	0.427	0.122	0.295	9.934	1.724	0.549	-1.099	-0.916	1506610114
-9.585	-1.614	0.644	-0.427	0.488	-0.122	2.139	-9.11	-0.845	0.061	-0.061	-0.305	3.704	9.895	1.96	0.549	1.282	-0.427	-9.585	-1.614	0.644	-0.427	0.488	-0.122	0.997	9.838	1.885	0.183	0.122	0.244	0.735	9.915	0.422	0.916	-1.953	-0.854	1506610114
-9.765	-1.596	0.19	-0.427	0.183	-0.122	2.175	-8.72	-0.577	0.061	-0.061	-0.305	3.765	9.805	2.012	0.366	0.732	-0.305	-9.765	-1.596	0.19	-0.427	0.183	-0.122	1.092	9.648	1.881	0.061	0.122	0.366	0.735	9.915	0.422	1.16	-1.221	-1.038	1506610114
-9.604	-1.585	-0.062	-0.427	0.244	-0.122	2.175	-8.72	-0.577	0.061	0.061	-0.244	3.732	9.656	1.882	0.061	0.366	-0.122	-9.604	-1.585	-0.062	-0.427	0.244	-0.122	1.231	9.734	1.778	0	0.244	0.427	1.302	9.853	0.219	1.099	-0.732	-0.854	1506610114
-9.627	-1.548	-0.196	-0.366	0.305	-0.061	2.194	-8.771	-0.494	0.183	-0.183	-0.183	3.606	9.719	1.614	-0.061	0.427	0	-9.627	-1.548	-0.196	-0.366	0.305	-0.061	1.261	9.753	1.676	0	0.183	0.366	1.006	9.94	0.337	1.526	0.244	-0.671	1506610114
-9.848	-1.513	-0.298	-0.427	0.122	0	2.35	-8.769	-0.502	0.305	-0.427	0.183	3.441	9.586	1.36	-0.183	0.427	0.061	-9.848	-1.513	-0.298	-0.427	0.122	0	1.315	9.544	1.571	-0.061	0.122	0.305	1.006	9.94	0.337	0.916	-0.305	-0.488	1506610114
-9.83	-1.449	-0.395	-0.366	0.122	0.061	2.529	-8.809	-0.486	0.183	-0.305	0.183	3.26	9.286	1.195	-0.244	0.427	0.061	-9.83	-1.449	-0.395	-0.366	0.122	0.061	1.376	9.386	1.403	-0.061	0.061	0.183	1.261	9.975	-0.238	0.793	-0.366	-0.366	1506610114
-9.891	-1.448	-0.469	-0.366	0	0.061	2.619	-8.896	-0.438	0.061	-0.122	0.061	3.102	9.134	1.069	-0.183	0.244	0.061	-9.891	-1.448	-0.469	-0.366	0	0.061	1.452	9.374	1.238	0.061	0.122	0.061	1.195	9.983	-0.298	0.61	-0.183	-0.244	1506610114
-9.813	-1.43	-0.462	-0.305	0.061	0.061	2.652	-8.89	-0.297	0	0	-0.061	3.072	9.093	0.98	-0.122	-0.061	-0.061	-9.813	-1.43	-0.462	-0.305	0.061	0.061	1.47	9.374	1.085	0.061	0.122	0.061	1.195	9.983	-0.298	0.732	0.061	-0.122	1506610114
-9.839	-1.349	-0.459	-0.244	0	0.122	2.619	-8.818	-0.146	0	0	-0.061	3.072	9.093	0.98	-0.122	-0.183	-0.366	-9.839	-1.349	-0.459	-0.244	0	0.122	1.547	9.487	1.019	0.122	0.122	-0.061	1.018	10.013	-0.276	0.488	0.244	-0.061	1506610114
-9.838	-1.194	-0.516	-0.061	0.122	0.122	2.619	-8.818	-0.146	-0.122	0.122	-0.061	3.108	9.088	0.878	-0.061	-0.305	-0.61	-9.838	-1.194	-0.516	-0.061	0.122	0.122	1.547	9.487	1.019	0.244	0.183	-0.183	0.878	9.981	-0.351	0.305	0.061	0.061	1506610114
-9.851	-0.947	-0.65	-0.122	0.122	0	2.552	-8.839	0.072	-0.061	0.061	0	3.394	9.475	0.805	-0.061	-0.427	-0.854	-9.851	-0.947	-0.65	-0.122	0.122	0	1.497	9.86	1.043	0.244	0.183	-0.305	1.026	9.958	-0.599	0.305	-0.061	0.122	1506610114
-9.867	-0.895	-0.713	-0.244	0.061	-0.061	2.552	-8.831	0.124	0	0	0.061	3.692	9.622	0.91	0.061	-0.366	-1.038	-9.867	-0.895	-0.713	-0.244	0.061	-0.061	1.406	9.883	1.064	0.061	-0.061	-0.366	1.218	9.871	-0.849	0.183	0	0.061	1506610114
-9.893	-0.985	-0.634	-0.244	0	-0.061	2.591	-8.824	0.136	0	-0.122	0.061	3.835	9.72	1.037	0.427	0.183	-0.854	-9.893	-0.985	-0.634	-0.244	0	-0.061	1.42	9.871	1.078	-0.122	-0.244	-0.427	1.207	9.898	-0.848	0.183	0.122	0.061	1506610114
-9.817	-1.046	-0.62	-0.183	0.061	-0.122	2.613	-8.837	0.089	0	-0.061	0.122	3.829	9.731	1.176	0.427	0.183	-0.854	-9.817	-1.046	-0.62	-0.183	0.061	-0.122	1.503	9.796	1.018	-0.183	-0.366	-0.427	1.207	9.898	-0.848	0.122	0.244	0.061	1506610114
-9.839	-0.987	-0.593	-0.122	0.061	-0.122	2.652	-8.847	0.089	0	-0.061	0.122	3.75	9.665	1.28	0.488	0.061	-0.549	-9.839	-0.987	-0.593	-0.122	0.061	-0.122	1.589	9.66	0.941	-0.183	-0.366	-0.427	1.087	9.897	-0.757	0	0.244	0.061	1506610114
-9.875	-0.913	-0.581	-0.122	0.061	-0.061	2.673	-8.823	0.065	0	0	0.122	3.735	9.554	1.395	0.427	-0.183	-0.366	-9.875	-0.913	-0.581	-0.122	0.061	-0.061	1.622	9.543	0.918	-0.183	-0.366	-0.427	1.256	9.898	-0.742	0	0.122	0.061	1506610114
-9.881	-0.88	-0.607	-0.122	-0.061	-0.061	2.693	-8.826	0.059	0	-0.061	0.122	3.724	9.493	1.407	0.305	-0.122	-0.305	-9.881	-0.88	-0.607	-0.122	-0.061	-0.061	1.619	9.593	0.956	0	0	-0.244	1.256	9.898	-0.742	0	0.061	0.061	1506610114
-9.836	-0.907	-0.603	-0.061	0	-0.061	2.714	-8.847	0.043	0.061	-0.061	0.122	3.749	9.583	1.398	0.183	0	-0.366	-9.836	-0.907	-0.603	-0.061	0	-0.061	1.546	9.659	1.02	0.061	0.061	-0.122	1.213	9.896	-0.763	0.061	0	0	1506610114
-9.811	-0.92	-0.62	-0.061	0.061	-0.061	2.722	-8.817	0.016	0	-0.061	0.061	3.777	9.621	1.375	0.122	0	-0.305	-9.811	-0.92	-0.62	-0.061	0.061	-0.061	1.489	9.673	1.035	0	-0.061	-0.061	1.323	9.877	-0.727	0	0	-0.061	1506610114
-9.802	-0.874	-0.613	-0.061	0.122	-0.061	2.72	-8.789	0.013	0	0	0.061	3.718	9.643	1.306	0.122	0	-0.122	-9.802	-0.874	-0.613	-0.061	0.122	-0.061	1.475	9.65	1.038	0	0	-0.061	1.323	9.877	-0.727	0	0	-0.061	1506610114
-9.82	-0.857	-0.644	-0.183	0.183	-0.061	2.686	-8.751	0.007	0.061	0	0	3.622	9.595	1.258	0.061	0	0.061	-9.82	-0.857	-0.644	-0.183	0.183	-0.061	1.41	9.599	1.061	0	0.061	0	1.334	9.845	-0.701	-0.061	0	0	1506610114
-9.817	-0.914	-0.611	-0.183	0.183	-0.061	2.682	-8.787	-0.022	0.061	0	0	3.478	9.57	1.153	0.061	0	0.183	-9.817	-0.914	-0.611	-0.183	0.183	-0.061	1.431	9.677	1.06	0	0.061	0	1.258	9.851	-0.699	-0.061	0	0	1506610114
-9.816	-0.93	-0.609	-0.183	0.122	-0.061	2.699	-8.809	-0.048	0.061	-0.061	-0.061	3.364	9.627	1.073	0	0.061	0.244	-9.816	-0.93	-0.609	-0.183	0.122	-0.061	1.47	9.744	1.083	0.061	0.122	0	1.258	9.851	-0.699	-0.061	-0.061	-0.061	1506610114
-9.82	-0.949	-0.601	-0.183	0.061	-0.122	2.657	-8.768	-0.079	0.061	-0.122	-0.183	3.316	9.65	1.03	0	0	0.244	-9.82	-0.949	-0.601	-0.183	0.061	-0.122	1.468	9.704	1.104	0.061	0.122	0	1.276	9.855	-0.636	0	-0.061	-0.061	1506610115
-9.856	-0.982	-0.613	-0.183	0	-0.122	2.62	-8.735	-0.105	0.061	-0.122	-0.183	3.265	9.619	1.014	0	0.061	0.244	-9.856	-0.982	-0.613	-0.183	0	-0.122	1.462	9.671	1.125	0	0.122	0	1.269	9.855	-0.613	-0.061	-0.061	-0.061	1506610115
-9.832	-1.038	-0.602	-0.183	0	-0.122	2.577	-8.763	-0.153	0	-0.183	-0.122	3.198	9.598	1.034	0.061	0.122	0.244	-9.832	-1.038	-0.602	-0.183	0	-0.122	1.45	9.694	1.151	0	0.122	-0.061	1.269	9.855	-0.613	-0.061	0	-0.061	1506610115
-9.792	-1.103	-0.579	-0.122	0	-0.122	2.553	-8.809	-0.175	0	-0.122	-0.061	3.138	9.627	1.061	0.122	0.122	0.183	-9.792	-1.103	-0.579	-0.122	0	-0.122	1.456	9.708	1.163	0	0.122	-0.061	1.115	9.869	-0.587	-0.061	0.061	-0.061	1506610115
-9.795	-1.115	-0.575	-0.061	0	-0.122	2.561	-8.808	-0.166	-0.061	-0.122	0	3.108	9.631	1.093	0.122	0.122	0.122	-9.795	-1.115	-0.575	-0.061	0	-0.122	1.408	9.654	1.202	0	0.122	-0.122	1.129	9.88	-0.585	-0.061	0	-0.061	1506610115
-9.79	-1.096	-0.591	-0.061	0	-0.122	2.584	-8.789	-0.158	-0.061	-0.122	0.061	3.102	9.591	1.103	0.122	0.061	0.061	-9.79	-1.096	-0.591	-0.061	0	-0.122	1.377	9.622	1.238	0	0.122	-0.122	1.129	9.88	-0.585	-0.061	-0.061	-0.061	1506610115
-9.81	-1.099	-0.596	-0.061	-0.061	-0.122	2.586	-8.796	-0.15	-0.061	-0.122	0.061	3.128	9.591	1.117	0.061	0	0	-9.81	-1.099	-0.596	-0.061	-0.061	-0.122	1.371	9.646	1.256	0	0.061	-0.122	1.16	9.875	-0.572	-0.122	0	-0.061	1506610115
-9.805	-1.092	-0.604	0	0	-0.122	2.628	-8.814	-0.132	-0.061	-0.061	0.122	3.109	9.611	1.107	0.061	0.061	-0.061	-9.805	-1.092	-0.604	0	0	-0.122	1.316	9.656	1.288	0	0.061	-0.122	1.164	9.867	-0.537	-0.122	0	-0.061	1506610115
-9.798	-1.077	-0.571	0	0	-0.061	2.702	-8.843	-0.151	-0.061	-0.061	0.122	3.1	9.615	1.086	0.061	0.061	-0.061	-9.798	-1.077	-0.571	0	0	-0.061	1.298	9.643	1.288	-0.061	0	-0.122	1.164	9.867	-0.537	-0.122	0	-0.061	1506610115
-9.786	-1.062	-0.577	0	0	-0.061	2.756	-8.849	-0.147	-0.061	0	0.122	3.116	9.624	1.079	0.061	0	-0.061	-9.786	-1.062	-0.577	0	0	-0.061	1.286	9.652	1.286	-0.061	-0.061	-0.122	1.145	9.877	-0.546	-0.061	-0.061	-0.061	1506610115
-9.808	-1.069	-0.575	0	0	-0.061	2.759	-8.824	-0.127	-0.061	0	0.061	3.134	9.61	1.064	0	-0.061	-0.122	-9.808	-1.069	-0.575	0	0	-0.061	1.293	9.65	1.279	-0.061	-0.122	-0.122	1.208	9.866	-0.513	-0.061	-0.183	-0.061	1506610115
-9.81	-1.074	-0.568	-0.061	0	-0.061	2.771	-8.802	-0.136	0	-0.061	0	3.153	9.604	1.041	0	-0.061	-0.122	-9.81	-1.074	-0.568	-0.061	0	-0.061	1.343	9.667	1.272	0	-0.122	-0.122	1.208	9.866	-0.513	-0.061	0	-0.061	1506610115
-9.804	-1.091	-0.574	-0.061	0	-0.061	2.769	-8.786	-0.178	0	0	0	3.194	9.61	1.04	0	-0.061	-0.122	-9.804	-1.091	-0.574	-0.061	0	-0.061	1.369	9.665	1.256	-0.061	-0.061	-0.122	1.157	9.881	-0.526	-0.061	0	-0.061	1506610115
-9.796	-1.126	-0.593	0	0	-0.061	2.738	-8.763	-0.22	0	0	0	3.248	9.61	1.058	0	-0.061	-0.122	-9.796	-1.126	-0.593	0	0	-0.061	1.345	9.661	1.243	-0.061	-0.061	-0.122	1.132	9.872	-0.482	0	-0.061	-0.061	1506610115
-9.792	-1.074	-0.599	0	0	-0.061	2.676	-8.768	-0.23	-0.061	0	-0.122	3.267	9.621	1.055	0	-0.061	-0.122	-9.792	-1.074	-0.599	0	0	-0.061	1.325	9.662	1.239	-0.061	-0.061	-0.122	1.132	9.872	-0.482	0	-0.122	-0.061	1506610115
-9.816	-1.059	-0.598	-0.061	0	-0.061	2.601	-8.78	-0.246	-0.061	0	-0.122	3.267	9.621	1.055	0	-0.061	-0.122	-9.816	-1.059	-0.598	-0.061	0	-0.061	1.325	9.662	1.239	-0.061	-0.061	-0.061	1.158	9.872	-0.484	0	-0.061	0	1506610115
-9.807	-1.113	-0.605	0	0	-0.061	2.571	-8.782	-0.233	-0.061	-0.061	-0.122	3.295	9.662	1.066	0	-0.061	-0.061	-9.807	-1.113	-0.605	0	0	-0.061	1.348	9.72	1.255	-0.061	-0.061	-0.061	1.138	9.879	-0.536	0	-0.061	-0.061	1506610115
-9.787	-1.097	-0.628	-0.061	0	-0.061	2.567	-8.788	-0.207	-0.061	-0.061	-0.122	3.309	9.668	1.079	0	-0.061	-0.061	-9.787	-1.097	-0.628	-0.061	0	-0.061	1.34	9.678	1.231	-0.061	-0.061	0	1.138	9.879	-0.536	0	-0.061	-0.061	1506610115
-9.8	-1.096	-0.63	-0.061	0	-0.061	2.546	-8.792	-0.193	-0.061	0	-0.061	3.309	9.668	1.079	0	-0.061	0	-9.8	-1.096	-0.63	-0.061	0	-0.061	1.34	9.678	1.231	-0.061	-0.061	0	1.153	9.875	-0.51	0	0	-0.061	1506610115
-9.801	-1.071	-0.641	-0.061	0	-0.061	2.565	-8.812	-0.161	-0.061	0	-0.061	3.252	9.598	1.054	-0.061	0	0	-9.801	-1.071	-0.641	-0.061	0	-0.061	1.377	9.68	1.238	0	0.061	0	1.189	9.854	-0.55	0	-0.061	0	1506610115
-9.802	-1.043	-0.634	-0.061	0	-0.061	2.534	-8.854	-0.14	-0.061	-0.061	-0.061	3.252	9.598	1.054	-0.061	0	0	-9.802	-1.043	-0.634	-0.061	0	-0.061	1.321	9.7	1.264	0	0	0	1.189	9.854	-0.55	0	-0.061	-0.061	1506610115
-9.8	-1.09	-0.66	-0.122	0	-0.061	2.53	-8.851	-0.135	-0.061	0	0	3.238	9.644	1.008	-0.061	0.061	0	-9.8	-1.09	-0.66	-0.122	0	-0.061	1.325	9.672	1.258	0	0	0	1.175	9.869	-0.551	0	-0.061	0	1506610115
-9.789	-1.108	-0.656	-0.122	0	-0.061	2.568	-8.83	-0.154	-0.061	-0.061	0	3.208	9.6	1.005	0	0	0	-9.789	-1.108	-0.656	-0.122	0	-0.061	1.395	9.649	1.225	0	0	0	1.174	9.866	-0.551	0.061	0	-0.061	1506610115
-9.784	-1.107	-0.658	-0.122	0	-0.061	2.588	-8.829	-0.172	0	-0.122	0	3.208	9.6	1.005	0	0	0	-9.784	-1.107	-0.658	-0.122	0	-0.061	1.432	9.65	1.213	0	0.061	-0.061	1.174	9.866	-0.551	0.061	0.061	0	1506610115
-9.793	-1.099	-0.657	-0.122	0	-0.061	2.582	-8.83	-0.185	0	-0.122	0	3.176	9.569	0.986	0	0	0	-9.793	-1.099	-0.657	-0.122	0	-0.061	1.358	9.629	1.232	0	0.122	-0.061	1.176	9.874	-0.548	0	0.061	0	1506610115
-9.783	-1.115	-0.676	-0.183	0	-0.061	2.588	-8.85	-0.203	0	-0.122	0	3.212	9.57	0.998	0.061	0.122	-0.061	-9.783	-1.115	-0.676	-0.183	0	-0.061	1.292	9.633	1.245	0	0.061	-0.061	1.237	9.874	-0.516	0	0	0	1506610116
-9.737	-1.125	-0.65	-0.183	0.061	0	2.574	-8.847	-0.208	0	-0.183	0	3.212	9.57	0.998	0.061	0.122	-0.061	-9.737	-1.125	-0.65	-0.183	0.061	0	1.333	9.646	1.263	0	0.122	-0.061	1.237	9.874	-0.516	-0.061	0	0.061	1506610116
-9.787	-1.065	-0.618	-0.183	0.061	0	2.55	-8.831	-0.2	0.061	-0.244	0	3.289	9.568	0.991	0	0.061	-0.061	-9.787	-1.065	-0.618	-0.183	0.061	0	1.382	9.615	1.29	0.061	0.183	-0.061	1.227	9.86	-0.518	-0.122	0.061	0.122	1506610116
-9.877	-0.998	-0.608	-0.244	0	0	2.523	-8.839	-0.221	0.061	-0.244	0	3.274	9.546	0.993	0.061	0.061	0	-9.877	-0.998	-0.608	-0.244	0	0	1.366	9.604	1.297	0.061	0.183	-0.061	1.153	9.872	-0.579	-0.122	0.061	0.122	1506610116
-9.871	-1.048	-0.601	-0.244	-0.122	-0.061	2.535	-8.906	-0.263	0.061	-0.244	0	3.274	9.546	0.993	0.122	0.122	0	-9.871	-1.048	-0.601	-0.244	-0.122	-0.061	1.33	9.677	1.276	0.061	0.183	-0.061	1.153	9.872	-0.579	0	0	0	1506610116
-9.824	-1.12	-0.603	-0.244	-0.061	-0.061	2.565	-8.906	-0.274	0.061	-0.244	0	3.25	9.659	1.058	0.122	0.183	0	-9.824	-1.12	-0.603	-0.244	-0.061	-0.061	1.341	9.74	1.245	0.061	0.183	-0.061	1.166	9.884	-0.551	0.122	0.183	-0.061	1506610116
-9.787	-1.139	-0.634	-0.244	-0.183	-0.061	2.571	-8.808	-0.256	0.061	-0.244	0	3.253	9.695	1.071	0.122	0.183	0	-9.787	-1.139	-0.634	-0.244	-0.183	-0.061	1.397	9.696	1.238	0.061	0.183	-0.061	1.142	9.868	-0.522	0.122	0.183	-0.061	1506610116
-9.769	-1.14	-0.623	-0.244	-0.122	-0.061	2.556	-8.716	-0.233	0.061	-0.305	0	3.253	9.695	1.071	0.122	0.183	0.061	-9.769	-1.14	-0.623	-0.244	-0.122	-0.061	1.372	9.666	1.203	0.061	0.244	-0.061	1.142	9.868	-0.522	0.183	0.122	-0.061	1506610116
-9.801	-1.133	-0.683	-0.244	-0.122	-0.061	2.564	-8.753	-0.221	0.061	-0.366	0.061	3.186	9.629	1.069	0.122	0.183	0.061	-9.801	-1.133	-0.683	-0.244	-0.122	-0.061	1.285	9.697	1.16	0.061	0.244	0	1.189	9.853	-0.59	0.122	0.183	-0.061	1506610116
-9.79	-1.122	-0.707	-0.244	0	-0.061	2.638	-8.801	-0.22	0.061	-0.366	0.061	3.169	9.662	1.024	0.061	0.244	0	-9.79	-1.122	-0.707	-0.244	0	-0.061	1.237	9.733	1.166	0.061	0.244	0	1.212	9.873	-0.654	0.122	0.183	0	1506610116
-9.808	-1.146	-0.706	-0.305	0.061	-0.061	2.684	-8.859	-0.202	0.061	-0.244	0	3.169	9.662	1.024	0.061	0.244	-0.061	-9.808	-1.146	-0.706	-0.305	0.061	-0.061	1.183	9.678	1.177	0	0.183	0	1.212	9.873	-0.654	0.122	0.183	0	1506610116
-9.774	-1.151	-0.675	-0.244	0.061	-0.061	2.699	-8.899	-0.108	0.061	-0.244	0	3.185	9.604	0.909	0.061	0.183	0	-9.774	-1.151	-0.675	-0.244	0.061	-0.061	1.215	9.648	1.145	0.061	0.122	0	1.177	9.878	-0.73	0.122	0.122	0	1506610116
-9.806	-1.126	-0.658	-0.244	0.122	-0.061	2.576	-8.957	0.03	0.122	-0.183	-0.061	3.177	9.57	0.869	0.061	0.122	0	-9.806	-1.126	-0.658	-0.244	0.122	-0.061	1.349	9.644	1.127	0.061	0.122	0	1.205	9.866	-0.694	0.122	0.061	0	1506610116
-9.844	-1.103	-0.674	-0.305	0.183	-0.122	2.53	-9.024	0.14	0.488	-0.61	-0.366	3.177	9.57	0.869	0.061	0.122	0	-9.844	-1.103	-0.674	-0.305	0.183	-0.122	1.42	9.622	1.194	0.122	0.366	-0.061	1.205	9.866	-0.694	0.122	0.061	0	1506610116
-9.813	-1.171	-0.758	-0.366	0.061	-0.183	2.525	-9.122	0.187	0.732	-0.732	-0.549	3.463	9.51	0.866	0.122	0.244	-0.061	-9.813	-1.171	-0.758	-0.366	0.061	-0.183	1.543	9.683	1.144	0.122	0.427	-0.061	1.025	9.891	-0.744	0.122	0	-0.061	1506610116
-9.81	-1.138	-0.854	-0.488	0	-0.244	2.396	-9.207	0.231	0.732	-0.732	-0.549	3.579	9.557	0.879	0.183	0.366	0	-9.81	-1.138	-0.854	-0.488	0	-0.244	1.731	9.732	1.058	0.122	0.549	-0.122	1.037	9.869	-1.013	0.366	-0.061	-0.183	1506610116
-9.732	-1.142	-0.909	-0.61	0	-0.305	2.31	-9.051	0.3	0.977	-1.343	-0.793	3.579	9.557	0.879	0.244	0.366	0.061	-9.732	-1.142	-0.909	-0.61	0	-0.305	1.827	9.633	0.975	0.183	0.793	-0.183	1.037	9.869	-1.013	0.366	0.061	-0.244	1506610116
-9.733	-1.121	-0.98	-0.793	0	-0.366	2.163	-8.906	0.254	0.977	-1.526	-0.671	3.67	9.39	0.901	0.305	0.488	0.061	-9.733	-1.121	-0.98	-0.793	0	-0.366	1.877	9.605	0.874	0.183	1.099	-0.244	1.144	9.816	-1.064	0.427	0.122	-0.244	1506610116
-9.744	-1.142	-1.005	-0.977	0	-0.427	2.09	-8.806	0.165	0.977	-1.526	-0.671	3.663	9.348	0.821	0.427	0.61	0	-9.744	-1.142	-1.005	-0.977	0	-0.427	1.865	9.637	0.779	0.122	1.404	-0.366	1.176	9.812	-1.036	0.366	0.427	-0.244	1506610116
-9.783	-1.123	-0.981	-1.038	-0.122	-0.427	2.041	-8.848	0.195	1.221	-1.831	-0.427	3.663	9.348	0.821	0.549	0.854	-0.061	-9.783	-1.123	-0.981	-1.038	-0.122	-0.427	1.84	9.72	0.706	0.122	1.709	-0.427	1.176	9.812	-1.036	0.244	0.549	-0.183	1506610116
-9.775	-1.078	-1.096	-1.221	-0.183	-0.549	1.952	-8.872	0.145	1.221	-1.831	-0.427	3.594	9.367	0.721	0.61	1.038	-0.183	-9.775	-1.078	-1.096	-1.221	-0.183	-0.549	1.84	9.72	0.706	0.122	1.709	-0.427	1.086	9.849	-1.055	0.244	0.427	-0.183	1506610116
-9.772	-1.056	-1.236	-1.404	-0.122	-0.671	1.967	-8.9	0.17	1.099	-2.258	-0.305	3.534	9.52	0.481	0.732	1.16	-0.366	-9.772	-1.056	-1.236	-1.404	-0.122	-0.671	1.735	9.966	0.562	0.122	1.953	-0.549	1.084	9.772	-1.544	0.366	0.488	-0.305	1506610116
-9.745	-1.103	-1.303	-1.587	-0.305	-0.732	1.91	-8.855	0.195	0.977	-2.502	-0.061	3.534	9.52	0.481	0.916	1.465	-0.549	-9.745	-1.103	-1.303	-1.587	-0.305	-0.732	1.547	10.002	0.462	-0.061	2.38	-0.732	1.084	9.772	-1.544	0.488	0.732	-0.427	1506610116
-9.692	-1.127	-1.379	-1.77	-0.366	-0.854	1.823	-8.789	0.067	0.977	-2.502	-0.061	3.472	9.519	0.496	0.732	2.197	-0.916	-9.692	-1.127	-1.379	-1.77	-0.366	-0.854	1.26	9.787	0.386	-0.183	2.502	-0.732	1.221	9.792	-1.499	0.366	0.793	-0.488	1506610116
-9.674	-1.123	-1.504	-1.953	-0.305	-0.916	1.809	-8.717	0.05	0.916	-2.747	0.122	3.466	9.453	0.572	1.221	2.197	-0.916	-9.674	-1.123	-1.504	-1.953	-0.305	-0.916	0.952	9.603	0.323	-0.244	2.686	-0.671	1.226	9.786	-1.445	0.366	1.16	-0.549	1506610116
-9.696	-0.939	-1.646	-2.136	-0.305	-0.916	1.778	-8.74	0.124	0.488	-2.625	1.282	3.466	9.453	0.572	1.099	2.38	-1.038	-9.696	-0.939	-1.646	-2.136	-0.305	-0.916	0.573	9.548	0.284	-0.183	2.747	-0.488	1.226	9.786	-1.445	0.183	1.343	-0.549	1506610117
-9.915	-0.632	-1.776	-2.441	-0.366	-0.732	1.963	-8.76	0.254	0.488	-2.625	1.282	3.583	9.661	0.431	0.916	2.441	-1.099	-9.915	-0.632	-1.776	-2.441	-0.366	-0.732	0.242	9.646	0.31	-0.122	2.686	-0.244	1.218	9.823	-1.321	0.122	1.099	-0.671	1506610117
-9.929	-0.62	-1.875	-2.93	-0.366	-0.671	2.304	-8.991	0.415	0.366	-2.747	1.953	3.699	10.012	0.209	0.61	2.441	-1.099	-9.929	-0.62	-1.875	-2.93	-0.366	-0.671	0.103	10.04	0.301	-0.061	2.625	0	2.247	9.784	-1.979	-0.122	1.038	-0.61	1506610117
-9.738	-1.098	-1.9	-3.113	-0.427	-0.549	2.535	-9.081	0.629	0.366	-2.441	2.38	3.699	10.012	0.209	0.427	2.38	-0.977	-9.738	-1.098	-1.9	-3.113	-0.427	-0.549	0.089	10.249	0.321	-0.122	2.38	0.122	2.247	9.784	-1.979	-0.061	1.77	-0.671	1506610117
-9.691	-1.456	-1.983	-2.808	-0.488	-0.427	2.821	-8.924	0.756	0.244	-2.625	2.563	3.889	9.916	0.057	0.366	2.38	-0.732	-9.691	-1.456	-1.983	-2.808	-0.488	-0.427	0.12	10.13	0.321	-0.244	2.197	0.305	1.644	9.783	-1.952	-0.122	1.892	-0.793	1506610117
-9.65	-1.381	-2.032	-2.625	-0.549	-0.244	3.06	-8.695	0.847	0.305	-3.052	2.197	3.876	9.78	0.106	0.366	2.441	-0.427	-9.65	-1.381	-2.032	-2.625	-0.549	-0.244	0.096	9.985	0.251	-0.244	2.197	0.305	1.811	9.737	-1.725	-0.366	1.648	-0.732	1506610117
-9.573	-1.279	-2.283	-2.747	-0.61	-0.183	3.236	-8.404	0.878	0.427	-3.296	1.099	3.876	9.78	0.106	0.244	2.563	-0.183	-9.573	-1.279	-2.283	-2.747	-0.61	-0.183	0.023	9.741	0.161	-0.366	2.197	0.732	1.811	9.737	-1.725	-0.488	1.953	-0.671	1506610117
-9.58	-1.391	-2.594	-2.747	-0.732	-0.305	3.353	-8.239	0.908	0.244	-3.174	0.732	3.604	9.677	0.029	-0.061	2.502	0.061	-9.58	-1.391	-2.594	-2.747	-0.732	-0.305	0	9.692	0.092	-0.366	2.197	0.732	1.469	9.709	-1.843	-0.549	2.014	-0.671	1506610117
-9.588	-1.414	-2.756	-2.625	-0.732	-0.244	3.382	-8.471	0.943	0.244	-3.174	0.732	3.454	9.801	-0.154	-0.427	2.319	0.183	-9.588	-1.414	-2.756	-2.625	-0.732	-0.244	0.269	9.967	0.05	-0.305	2.075	0.916	1.062	9.798	-2.049	-0.732	1.831	-0.732	1506610117
-9.554	-1.428	-2.823	-2.319	-1.038	0.061	3.449	-8.593	0.971	-0.061	-2.991	0.122	3.454	9.801	-0.154	-0.549	1.953	0.183	-9.554	-1.428	-2.823	-2.319	-1.038	0.061	0.534	9.944	0.039	-0.305	1.648	0.916	1.062	9.798	-2.049	-0.793	1.892	-0.732	1506610117
-9.522	-1.244	-2.863	-2.197	-1.404	0.305	3.626	-8.463	1.195	-0.061	-2.991	0.122	3.356	9.229	-0.297	-0.427	1.77	0.183	-9.522	-1.244	-2.863	-2.197	-1.404	0.305	0.626	9.619	-0.065	-0.305	1.648	0.916	0.938	9.953	-2.346	-1.282	1.892	-0.793	1506610117
-9.63	-1.207	-2.57	-2.197	-1.404	0.549	3.626	-8.463	1.195	-0.305	-2.686	-0.366	3.338	9.453	-0.33	-0.366	1.892	0.061	-9.63	-1.207	-2.57	-2.197	-1.404	0.549	0.486	9.57	-0.126	-0.488	1.648	1.038	1.382	9.969	-1.152	-1.831	1.953	-0.671	1506610117
-10.479	-1.061	-2.317	-2.38	-1.648	0.427	3.79	-9.605	1.952	-0.488	-1.16	-1.282	3.338	9.453	-0.33	-0.488	1.953	-0.122	-10.479	-1.061	-2.317	-2.38	-1.648	0.427	0.645	10.216	0.321	-0.122	1.709	0.916	1.382	9.969	-1.152	-2.502	2.441	-0.427	1506610117
-10.208	-1.571	-1.738	-2.625	-1.099	0.549	3.476	-10.588	1.873	-0.488	-1.16	-1.282	3.494	10.311	-0.508	-0.671	1.343	-0.183	-10.208	-1.571	-1.738	-2.625	-1.099	0.549	1.067	10.663	1.351	-0.122	1.709	0.916	1.065	10.561	-0.723	-3.235	2.502	-0.305	1506610117
-9.895	-2.628	-0.679	-2.441	-1.099	0.732	3.112	-10.404	1.683	0.671	-2.136	-2.686	4.071	9.554	-0.084	-0.366	0.671	0	-9.895	-2.628	-0.679	-2.441	-1.099	0.732	1.547	10.07	1.993	0.793	1.648	0.488	0.679	10.72	1.031	-3.54	2.502	0.061	1506610117
-9.938	-2.815	0.81	-2.258	-1.038	0.671	2.823	-9.819	1.403	1.099	-2.136	-3.357	4.071	9.554	-0.084	0.427	1.526	0.488	-9.938	-2.815	0.81	-2.258	-1.038	0.671	1.352	9.16	2.232	0.793	1.648	0.488	0.679	10.72	1.031	-4.272	2.563	0.366	1506610117
-10.877	-2.354	1.221	-2.502	-1.831	0.244	2.233	-9.646	0.755	1.587	-2.441	-3.54	3.79	10.006	0.895	1.099	2.991	1.16	-10.877	-2.354	1.221	-2.502	-1.831	0.244	1.352	9.16	2.232	0.427	2.319	0.671	1.253	9.889	1.841	-4.15	3.052	0.916	1506610117
-10.226	-2.545	0.997	-2.686	-1.099	0.244	1.778	-9.703	0.108	1.587	-2.441	-3.54	3.301	10.948	0.949	0.854	3.357	1.587	-10.226	-2.545	0.997	-2.686	-1.099	0.244	1.328	10.374	2.317	1.404	3.235	0.732	0.749	9.268	1.384	-2.563	2.136	1.526	1506610117
-9.113	-2.14	0.755	-2.625	-0.183	0.366	1.725	-9.064	-0.36	2.014	-2.686	-2.808	3.301	10.948	0.949	0.488	2.563	1.831	-9.113	-2.14	0.755	-2.625	-0.183	0.366	1.4	10.302	2.516	1.16	3.479	0.61	0.749	9.268	1.384	-0.61	2.38	2.197	1506610117
-8.626	-1.305	0.422	-2.869	-0.244	0.122	1.921	-7.897	-0.551	1.831	-1.465	-0.549	3.285	9.878	1.186	0.793	2.502	2.319	-8.626	-1.305	0.422	-2.869	-0.244	0.122	0.933	9.237	2.431	1.16	3.479	0.61	2.18	8.775	0.602	1.099	4.395	3.113	1506610117
-8.421	-1.377	0.085	-3.052	-0.305	0.122	1.933	-7.504	-0.709	1.831	-1.465	-0.549	2.486	9.607	0.974	1.099	3.601	2.991	-8.421	-1.377	0.085	-3.052	-0.305	0.122	0.587	8.635	2.243	-0.244	3.357	0.793	0.423	9.629	0.995	1.77	6.165	3.479	1506610117
-8.91	-1.694	0.036	-2.869	0	0.366	1.883	-8.154	-1.024	1.831	-1.16	-0.061	2.486	9.607	0.974	0.854	3.662	3.296	-8.91	-1.694	0.036	-2.869	0	0.366	0.731	8.896	2.12	0	2.991	0.671	0.423	9.629	0.995	1.404	5.493	3.662	1506610117
-9.683	-1.412	0.133	-2.808	-0.061	0.244	2.074	-8.923	-1.426	2.014	-1.953	0.183	1.453	9.208	0.437	0.549	2.502	2.991	-9.683	-1.412	0.133	-2.808	-0.061	0.244	0.975	9.153	1.962	0	2.991	0.671	0.634	9.744	1.541	1.16	5.432	3.601	1506610117
-10.008	-1.115	0.146	-2.808	-0.366	0.122	2.391	-9.312	-1.696	1.892	-2.808	0.244	1.505	8.921	0.312	0.61	1.831	1.892	-10.008	-1.115	0.146	-2.808	-0.366	0.122	1.099	9.197	1.989	0.61	2.808	0.427	0.995	10.454	1.524	0.854	4.7	3.479	1506610117
-9.981	-0.995	0.043	-2.991	-0.61	0.122	2.51	-9.259	-1.61	1.404	-2.991	0.122	1.505	8.921	0.312	0.916	1.892	0.854	-9.981	-0.995	0.043	-2.991	-0.61	0.122	1.052	9.246	2.022	0.671	2.686	0.183	0.995	10.454	1.524	0.793	4.15	3.601	1506610117
-9.422	-0.737	0.151	-2.93	-0.305	0.122	2.321	-8.691	-1.117	0.61	-2.563	0.061	1.702	9.004	0.423	1.16	1.648	0	-9.422	-0.737	0.151	-2.93	-0.305	0.122	0.858	9.3	1.993	0.671	2.686	0.183	1.597	10.141	1.48	1.221	4.517	3.296	1506610118
-9.318	-0.544	0.33	-2.686	-0.183	0.244	2.321	-8.691	-1.117	-0.061	-2.258	0.366	1.931	9.116	0.62	1.343	1.343	-0.671	-9.318	-0.544	0.33	-2.686	-0.183	0.244	0.938	9.348	1.945	0.793	2.197	-0.183	1.099	9.03	1.296	1.465	4.456	2.808	1506610118
-9.619	-0.444	0.207	-2.441	-0.061	0.305	2.165	-8.191	-0.122	0.305	-2.38	1.831	1.931	9.116	0.62	1.404	1.099	-1.221	-9.619	-0.444	0.207	-2.441	-0.061	0.305	1.302	9.478	1.976	0.671	1.404	-0.732	1.099	9.03	1.296	1.526	4.15	2.136	1506610118
-9.985	-0.395	0.114	-2.502	0.183	0.305	2.378	-8.509	0.067	0.61	-2.625	2.808	2.577	9.618	1.491	1.587	1.221	-1.831	-9.985	-0.395	0.114	-2.502	0.183	0.305	1.516	9.623	1.95	0.671	1.404	-0.732	1.284	8.745	1.56	2.014	3.845	1.404	1506610118
-10.341	-0.191	0.325	-2.869	0.305	0.244	2.903	-9.263	0.098	0.61	-2.625	2.808	2.946	10.098	1.962	1.77	1.587	-2.441	-10.341	-0.191	0.325	-2.869	0.305	0.244	1.468	9.801	1.817	0.488	1.526	-0.732	2.568	9.344	2.261	1.526	3.479	0.61	1506610118
-10.411	-0.316	0.45	-2.991	0.549	-0.183	3.551	-10.068	0.154	0.732	-2.258	3.723	2.946	10.098	1.962	1.587	2.014	-2.991	-10.411	-0.316	0.45	-2.991	0.549	-0.183	1.306	10.184	1.786	0.732	1.526	-0.549	2.568	9.344	2.261	1.221	2.869	0.122	1506610118
-10.866	-1.786	-0.47	-2.502	-0.427	-0.244	4.136	-10.194	0.092	0.732	-2.258	3.784	3.762	11.492	2.348	1.343	2.197	-3.235	-10.866	-1.786	-0.47	-2.502	-0.427	-0.244	1.3	10.771	1.696	0.732	1.526	-0.549	1.541	9.147	2.111	1.343	2.197	-0.549	1506610118
-10.373	-2.454	-0.037	-1.648	-0.183	-0.122	4.457	-10.341	-0.13	0.793	-2.686	2.869	4.345	11.88	2.357	1.038	2.014	-3.052	-10.373	-2.454	-0.037	-1.648	-0.183	-0.122	1.392	11.374	1.623	0.305	1.282	-0.305	0.071	10.161	1.8	2.808	-0.183	-1.77	1506610118
-9.932	-1.439	0.122	-1.465	0.061	0.061	4.371	-9.873	-0.037	0.793	-2.869	1.648	4.345	11.88	2.357	0.732	2.014	-2.502	-9.932	-1.439	0.122	-1.465	0.061	0.061	0.848	10.757	1.541	-0.244	1.587	-0.122	0.935	11.614	2.311	1.587	-0.549	-1.465	1506610118
-9.204	-1.169	-1.174	-2.136	-0.183	-0.671	4.156	-8.634	0.257	0.549	-2.808	0.854	4.768	11.017	2.366	0.61	2.625	-1.465	-9.204	-1.169	-1.174	-2.136	-0.183	-0.671	0.188	9.563	1.219	-0.244	1.587	-0.122	2.104	9.947	1.894	1.099	-3.174	-1.404	1506610118
-9.167	-2.225	-2.004	-2.258	-0.549	-0.732	3.97	-7.265	0.498	0.549	-2.869	0.244	3.613	9.056	1.511	0	2.747	-0.183	-9.167	-2.225	-2.004	-2.258	-0.549	-0.732	0.217	8.77	0.601	-0.793	1.465	0.793	1.378	9.668	-0.199	3.052	0.061	-1.343	1506610118
-9.564	-2.095	-1.875	-2.197	0.061	-0.122	3.97	-7.265	0.498	0.671	-2.808	-0.61	3.613	9.056	1.511	-0.671	1.831	0.488	-9.564	-2.095	-1.875	-2.197	0.061	-0.122	0.423	8.897	-0.11	-0.61	2.197	1.465	1.378	9.668	-0.199	1.343	1.404	-1.526	1506610118
-9.738	-1.431	-1.835	-2.197	0.427	0.061	3.561	-9.082	0.568	0.488	-2.93	-1.465	3.439	9.412	0.925	-1.221	1.099	0.122	-9.738	-1.431	-1.835	-2.197	0.427	0.061	0.623	10.129	-0.38	-0.61	2.197	1.465	2.132	10.052	-0.49	1.099	0.916	-0.916	1506610118
-9.905	-1.244	-1.763	-1.953	0.488	0	3.627	-9.473	1.231	0.183	-2.747	-1.953	4.727	10.957	-0.891	-1.892	1.831	-0.61	-9.905	-1.244	-1.763	-1.953	0.488	0	0.234	10.814	0.105	1.221	4.089	1.77	0.892	10.021	-2.078	0.977	0.549	-0.793	1506610118
-9.515	-0.946	-1.729	-2.136	0.244	-0.244	3.496	-9.054	2.019	-0.244	-1.77	-2.441	4.727	10.957	-0.891	-2.197	2.625	-0.427	-9.515	-0.946	-1.729	-2.136	0.244	-0.244	-0.219	10.672	0.665	0.61	2.93	1.77	0.892	10.021	-2.078	1.099	-0.549	-1.282	1506610118
-9.353	-0.995	-1.668	-2.441	-0.244	-0.427	3.11	-8.556	2.616	0	-0.366	-3.54	4.75	10.245	-1.616	-1.648	2.319	1.343	-9.353	-0.995	-1.668	-2.441	-0.244	-0.427	0.007	9.895	0.599	0.61	2.93	1.77	1.377	9.776	-1.897	1.099	0.61	-1.587	1506610118
-9.496	-1.268	-1.811	-2.441	-0.549	-0.549	2.562	-8.173	2.854	0	-0.366	-3.54	3.503	9.276	-1.329	-0.305	1.526	3.052	-9.496	-1.268	-1.811	-2.441	-0.549	-0.549	0.519	9.271	0.09	-0.061	1.77	1.587	1.404	9.558	-1.304	1.038	1.16	-1.526	1506610118
-9.646	-1.296	-1.939	-2.502	-0.793	-0.61	2.562	-8.173	2.854	0.305	-0.427	-3.54	3.503	9.276	-1.329	0.183	0.854	3.54	-9.646	-1.296	-1.939	-2.502	-0.793	-0.61	1.052	9.271	-0.452	-0.122	1.953	1.282	1.452	9.619	-0.833	0.671	1.831	-1.221	1506610118
-9.654	-1.207	-2.222	-2.441	-0.488	-0.488	2.134	-8.108	2.987	0.427	-0.366	-2.991	3.059	9.317	-1.347	0.122	0.854	2.991	-9.654	-1.207	-2.222	-2.441	-0.488	-0.488	1.633	9.548	-0.608	0.122	2.075	1.099	1.577	9.74	-1.035	0.366	1.892	-0.793	1506610118
-9.813	-0.947	-2.607	-2.38	-0.305	-0.427	1.501	-7.899	2.501	0.671	-0.854	-2.014	2.851	9.251	-1.291	0.305	1.099	2.014	-9.813	-0.947	-2.607	-2.38	-0.305	-0.427	1.931	9.77	-0.401	0.854	2.441	0.671	0.967	9.824	-1.47	0.122	1.709	-0.61	1506610118
-9.837	-0.837	-2.473	-2.502	-0.793	-0.61	1.501	-7.899	2.501	0.793	-1.709	-1.099	3.012	9.203	-1.26	0.671	1.221	1.16	-9.837	-0.837	-2.473	-2.502	-0.793	-0.61	1.763	9.877	-0.189	1.282	2.808	0.244	0.443	9.981	-1.546	-0.244	1.221	-0.732	1506610118
-9.916	-0.935	-2.248	-2.136	-0.977	-0.61	1.671	-7.785	2.25	0.793	-1.831	-0.305	3.499	9.149	-1.004	1.282	1.465	0.854	-9.916	-0.935	-2.248	-2.136	-0.977	-0.61	1.414	9.973	-0.323	0.916	2.808	-0.122	0.374	10.008	-2.021	-0.549	0.488	-0.977	1506610118
-9.823	-0.723	-2.268	-1.831	-0.977	-0.549	1.887	-8.301	1.762	0.732	-1.953	0.427	3.926	9.335	-0.598	1.77	2.197	0.793	-9.823	-0.723	-2.268	-1.831	-0.977	-0.549	1.306	10.142	-0.325	0.305	2.319	-0.122	0.626	9.958	-1.687	-0.488	0.793	-1.221	1506610118
-9.805	-0.477	-2.381	-1.404	-0.916	-0.061	1.887	-8.301	1.762	0.61	-2.38	1.099	3.982	9.522	-0.095	1.892	2.502	0.488	-9.805	-0.477	-2.381	-1.404	-0.916	-0.061	1.312	10.031	-0.27	0.183	1.953	-0.183	1.09	10.084	-1.359	-0.854	0.793	-1.282	1506610118
-10.198	-0.568	-2.046	-0.977	-1.343	0.488	2.285	-8.265	1.352	0.488	-2.747	1.77	4.015	9.399	0.534	1.709	2.502	0.122	-10.198	-0.568	-2.046	-0.977	-1.343	0.488	1.026	9.741	-0.182	0.305	1.465	-0.183	1.203	10.177	-1.434	-1.404	0.854	-1.221	1506610118
-10.745	-1.041	-1.498	-1.221	-0.916	0.671	2.607	-9.165	1.226	0.366	-2.747	2.319	3.896	10.413	0.863	1.282	2.197	-0.183	-10.745	-1.041	-1.498	-1.221	-0.916	0.671	1.282	10.508	0.28	0.366	1.404	0.549	1.526	10.539	-1.102	-2.197	0.427	-1.099	1506610119
-10.968	-2.314	-1.255	-1.648	-0.427	0.305	3.159	-11.425	1.084	0.244	-2.441	3.174	3.896	10.413	0.863	0.427	1.465	-0.427	-10.968	-2.314	-1.255	-1.648	-0.427	0.305	2.193	11.932	1.42	0.366	1.404	0.549	2.055	10.855	-0.429	-3.052	0.732	-0.549	1506610119
-10.256	-3.536	-0.191	-1.282	-0.549	0.549	4.075	-12.098	0.736	0.366	-2.136	4.211	4.17	11.529	0.888	-0.122	0.732	-0.793	-10.256	-3.536	-0.191	-1.282	-0.549	0.549	2.391	11.069	2.16	1.282	1.404	0.122	1.839	11.432	0.608	-3.967	1.709	0.366	1506610119
-9.507	-2.701	1.156	-1.343	-0.61	0.61	4.78	-10.075	0.446	0.732	-2.075	4.089	5.009	8.473	2.152	0.671	1.709	-0.488	-9.507	-2.701	1.156	-1.343	-0.61	0.61	1.036	8.47	2.5	0.061	2.258	0.122	1.477	10.95	1.365	-4.822	2.075	1.831	1506610119
-9.816	-1.842	1.248	-1.953	-1.282	0.427	4.78	-10.075	0.446	0.793	-2.136	2.136	5.009	8.473	2.152	1.709	3.662	0.793	-9.816	-1.842	1.248	-1.953	-1.282	0.427	1.036	8.47	2.5	0.061	2.258	0.122	1.092	9.991	1.662	-4.028	2.502	3.296	1506610119
-9.257	-2.052	0.77	-2.197	-0.793	0.427	4.164	-9.122	0.238	0.793	-1.587	0.061	3.853	8.766	1.65	1.038	3.662	2.014	-9.257	-2.052	0.77	-2.197	-0.793	0.427	0.581	9.448	2.32	-0.244	2.869	0.732	0.207	9.884	1.243	-2.747	1.831	3.235	1506610119
-8.539	-1.694	0.662	-1.953	0.244	0.61	3.411	-9.161	-0.312	1.282	-1.282	-0.671	2.645	9.81	1.073	-0.183	1.648	2.38	-8.539	-1.694	0.662	-1.953	0.244	0.61	1.248	9.86	2.449	0.916	2.075	0.244	-0.44	9.428	0.711	-0.977	1.892	3.357	1506610119
-8.978	-1.202	0.609	-1.892	0.366	0.427	3.411	-9.161	-0.312	2.014	-2.319	-1.16	2.645	9.81	1.073	0	0.977	1.831	-8.978	-1.202	0.609	-1.892	0.366	0.427	1.248	9.86	2.449	0.916	2.075	0.244	0.47	8.704	0.433	0.244	2.869	3.418	1506610119
-9.677	-1.406	0.398	-2.197	-0.061	0.244	2.96	-8.623	-1.342	2.075	-3.479	-1.77	2.938	8.899	1.217	1.16	1.953	1.343	-9.677	-1.406	0.398	-2.197	-0.061	0.244	1.103	8.964	2.157	0.549	2.502	0.549	1.309	9.412	0.586	1.038	4.395	3.357	1506610119
-9.694	-1.663	0.232	-2.686	-0.427	0.061	2.805	-8.795	-1.68	1.709	-3.418	-2.075	2.278	9.192	1.206	1.404	2.747	1.099	-9.694	-1.663	0.232	-2.686	-0.427	0.061	1.06	9.15	1.985	0.549	2.197	0.305	1.011	9.618	0.977	1.221	5.127	3.357	1506610119
-9.265	-1.598	0.284	-2.747	-0.305	-0.183	2.805	-8.795	-1.68	1.16	-2.747	-2.014	2.278	9.192	1.206	0.977	2.014	0.854	-9.265	-1.598	0.284	-2.747	-0.305	-0.183	1.165	9.073	1.8	0.549	2.197	0.305	0.665	9.81	1.693	1.709	5.127	3.174	1506610119
-9.286	-1.645	0.291	-2.563	-0.244	-0.061	2.568	-8.477	-1.739	0.488	-2.258	-1.831	2.126	8.959	1.154	0.671	0.977	0.488	-9.286	-1.645	0.291	-2.563	-0.244	-0.061	1.47	9.158	1.894	0.671	1.831	0	0.292	9.967	2.144	1.953	3.967	2.991	1506610119
-9.382	-1.501	0.298	-2.075	-0.183	0.061	2.171	-8.147	-1.314	-0.061	-1.709	-1.587	2.449	9.01	1.103	0.854	1.038	-0.061	-9.382	-1.501	0.298	-2.075	-0.183	0.061	1.628	9.427	1.925	0.61	1.831	-0.549	0.688	9.833	2.323	1.831	3.601	3.052	1506610119
-9.266	-0.998	0.434	-1.77	0.183	0.244	2.017	-8.171	-0.941	-0.488	-1.282	-1.038	2.449	9.01	1.103	1.221	1.221	-0.671	-9.266	-0.998	0.434	-1.77	0.183	0.244	1.145	9.226	1.876	0.61	1.831	-0.549	0.732	9.708	1.982	1.77	3.723	2.747	1506610119
-9.146	-0.737	0.452	-1.526	0.488	0.183	2.017	-8.171	-0.941	-0.671	-0.977	-0.366	2.604	8.982	1.365	1.465	1.099	-1.16	-9.146	-0.737	0.452	-1.526	0.488	0.183	0.695	9.081	1.775	0.549	1.587	-0.61	0.711	9.281	1.468	1.465	2.991	2.014	1506610119
-9.639	-0.685	0.325	-1.343	0.366	0.061	2.077	-8.333	0.013	-0.732	-1.038	0.305	2.956	9.424	1.822	1.221	0.916	-1.343	-9.639	-0.685	0.325	-1.343	0.366	0.061	0.749	9.269	1.698	0.61	1.038	-0.427	1.126	8.687	1.66	1.404	1.831	1.526	1506610119
-10.167	-0.512	0.339	-1.282	0.061	0.061	2.422	-8.568	0.555	-0.61	-1.221	1.099	2.956	9.424	1.822	0.793	0.61	-1.404	-10.167	-0.512	0.339	-1.282	0.061	0.061	1.079	9.577	1.727	0.671	0.671	-0.427	2.192	8.674	2.705	1.465	1.648	1.221	1506610119
-10.208	-0.068	0.498	-1.465	0.305	0	2.422	-8.568	0.555	-0.549	-1.038	1.953	3.104	9.673	1.799	0.549	0.122	-1.404	-10.208	-0.068	0.498	-1.465	0.305	0	1.474	9.93	1.738	0.549	0.183	-0.549	3.407	9.298	3.15	1.038	1.587	1.038	1506610119
-9.891	0.519	0.662	-1.709	0.916	-0.244	3.273	-9.71	1.386	-0.427	-0.305	2.686	3.661	10.176	1.76	0.671	0.061	-1.404	-9.891	0.519	0.662	-1.709	0.916	-0.244	1.794	10.269	1.662	0.122	-0.183	-0.61	3.189	9.405	2.98	0.244	2.319	0.793	1506610119
-11.529	-0.361	0.431	-1.77	0.732	-0.366	3.481	-9.972	1.585	-0.244	0.488	3.235	3.661	10.176	1.76	0.793	0.549	-1.587	-11.529	-0.361	0.431	-1.77	0.732	-0.366	2.096	10.533	1.578	0.122	-0.183	-0.61	2.115	8.597	2.184	0.671	1.16	-0.061	1506610119
-11.347	-1.818	-0.41	-1.465	0.061	-0.488	3.498	-10.393	1.201	0.244	0.122	3.113	3.802	10.415	1.736	0.916	0.916	-1.77	-11.347	-1.818	-0.41	-1.465	0.061	-0.488	2.44	10.97	1.375	0.061	-0.305	-0.549	1.269	8.811	1.841	2.319	-0.977	-1.892	1506610119
-10.976	-1.757	-0.232	-0.671	-0.427	0.244	3.498	-10.393	1.201	1.099	-1.77	2.258	4.506	11.155	2.054	1.038	1.282	-2.075	-10.976	-1.757	-0.232	-0.671	-0.427	0.244	2.345	11.023	1.237	0.244	0.549	-0.488	1.564	10.243	1.327	4.089	-1.099	-2.502	1506610119
-9.345	-0.358	0.011	-1.343	0.366	0.183	4.289	-10.488	0.267	1.587	-2.869	1.465	4.506	11.155	2.054	0.977	1.648	-2.075	-9.345	-0.358	0.011	-1.343	0.366	0.183	1.342	10.36	1.263	0.244	0.549	-0.488	5.396	12.231	2.712	1.709	1.465	-0.549	1506610119
-9.53	-0.793	-0.968	-2.014	0	-0.244	4.289	-10.488	0.267	1.343	-2.686	0.854	4.807	10.605	2.14	0.732	2.014	-1.404	-9.53	-0.793	-0.968	-2.014	0	-0.244	0.352	9.403	1.331	0.122	1.282	-0.305	2.401	9.783	3.071	-0.549	-2.747	-0.488	1506610119
-9.215	-2.15	-1.592	-1.831	-0.61	-0.488	4.632	-9.013	0.446	1.038	-1.282	0.061	4.206	9.142	1.643	0.244	2.075	-0.183	-9.215	-2.15	-1.592	-1.831	-0.61	-0.488	0.104	8.703	0.903	0	0.549	0.793	0.805	9.08	-0.17	2.747	-1.099	-1.465	1506610119
-8.948	-2.633	-1.495	-1.648	-0.183	-0.183	4.142	-7.979	0.429	1.404	-1.221	-1.282	4.206	9.142	1.643	-0.366	1.587	0.916	-8.948	-2.633	-1.495	-1.648	-0.183	-0.183	0.652	8.582	0.205	0	0.549	0.793	1.879	9.622	-1.029	1.587	-0.305	-1.648	1506610120
-9.339	-2.487	-1.565	-1.465	0.305	0.061	3.432	-7.619	0.214	1.526	-2.258	-2.625	3.557	8.9	1.019	-0.732	0.732	1.465	-9.339	-2.487	-1.565	-1.465	0.305	0.061	1.404	9.629	-0.267	-0.305	0.732	0.977	2.086	9.71	-0.738	1.587	1.099	-1.343	1506610120
-9.715	-2.082	-1.638	-1.099	0.488	0.183	2.756	-8.973	0.023	1.099	-2.991	-3.479	4.13	10.939	0.041	-1.038	0.366	1.038	-9.715	-2.082	-1.638	-1.099	0.488	0.183	1.15	10.941	-0.382	-0.244	2.136	1.282	1.157	9.892	-1.101	1.099	1.282	-0.854	1506610120
-9.568	-1.546	-1.546	-0.977	0.488	0.122	2.756	-8.973	0.023	1.099	-2.991	-3.479	4.13	10.939	0.041	-1.343	1.77	-0.122	-9.568	-1.546	-1.546	-0.977	0.488	0.122	0.237	10.789	-0.093	0.61	3.54	1.343	0.437	9.932	-1.42	0.916	-0.61	-0.793	1506610120
-9.49	-1.193	-1.617	-1.038	0.183	-0.183	2.674	-8.703	0.66	-0.244	-1.221	-3.479	4.343	10.652	-0.66	-1.465	2.869	0.061	-9.49	-1.193	-1.617	-1.038	0.183	-0.183	-0.286	10.188	0.42	0.793	3.418	1.465	0.824	9.872	-1.937	0.854	-0.916	-0.977	1506610120
-9.481	-1.43	-1.607	-1.16	-0.183	-0.305	2.483	-8.247	1.468	-0.244	0	-3.235	3.98	9.842	-0.945	-1.038	1.831	1.465	-9.481	-1.43	-1.607	-1.16	-0.183	-0.305	-0.203	9.378	0.542	0.366	2.136	1.465	0.913	9.601	-1.954	1.16	-0.488	-1.282	1506610120
-9.63	-1.67	-1.574	-0.977	-0.488	-0.427	1.754	-7.618	2.329	0	0.244	-2.625	3.602	9.177	-0.907	-0.244	0.854	2.869	-9.63	-1.67	-1.574	-0.977	-0.488	-0.427	0.36	9.101	0.17	-0.305	1.099	1.221	1.175	9.582	-1.409	1.038	0.549	-1.343	1506610120
-9.69	-1.548	-1.407	-0.732	-0.488	-0.366	1.754	-7.618	2.329	0.122	-0.183	-1.77	3.097	9.08	-0.985	0.061	0.183	3.296	-9.69	-1.548	-1.407	-0.732	-0.488	-0.366	1.125	9.301	-0.209	-0.488	0.732	0.916	1.227	9.691	-0.873	0.793	0.854	-1.038	1506610120
-9.668	-1.263	-1.471	-0.61	-0.488	-0.244	1.678	-7.624	2.541	0	-0.305	-0.671	2.507	9.115	-1.007	0.183	-0.061	2.747	-9.668	-1.263	-1.471	-0.61	-0.488	-0.244	1.561	9.672	-0.191	-0.183	0.793	0.549	1.047	9.782	-0.843	0.366	0.244	-0.732	1506610120
-9.705	-1.018	-1.586	-0.244	-0.427	-0.305	1.58	-7.492	2.498	-0.061	-0.488	0.488	2.507	9.115	-1.007	0.244	-0.061	1.648	-9.705	-1.018	-1.586	-0.244	-0.427	-0.305	1.578	9.95	-0.047	0.366	1.343	0.183	0.559	9.9	-1.152	0	-0.305	-0.61	1506610120
-9.734	-1.036	-1.531	0	-0.61	-0.427	1.721	-7.423	2.278	-0.122	-0.671	1.587	2.688	9.155	-0.821	0.488	0.244	0.488	-9.734	-1.036	-1.531	0	-0.61	-0.427	1.189	9.889	0.139	0.977	1.648	-0.244	0.377	9.847	-1.784	-0.183	-0.732	-0.732	1506610120
-9.587	-1.074	-1.627	0.244	-0.427	-0.366	2.089	-7.815	1.488	-0.183	-0.793	2.563	3.173	9.344	-0.205	0.854	0.305	0	-9.587	-1.074	-1.627	0.244	-0.427	-0.366	0.907	9.973	0.244	0.854	1.465	-0.549	0.834	9.795	-1.9	-0.183	-0.854	-0.916	1506610120
-9.634	-0.766	-1.788	0.488	-0.488	-0.244	2.573	-8.409	1.194	-0.305	-1.038	3.418	3.173	9.344	-0.205	1.038	0.305	-0.061	-9.634	-0.766	-1.788	0.488	-0.488	-0.244	0.988	10.101	0.268	0.366	0.488	-0.793	0.902	9.692	-1.772	-0.244	-0.427	-0.977	1506610120
-9.788	-0.525	-1.887	1.099	-0.61	0.061	2.573	-8.409	1.194	-0.427	-1.038	4.028	3.391	9.513	0.453	1.282	0.427	-0.244	-9.788	-0.525	-1.887	1.099	-0.61	0.061	0.988	10.101	0.268	-0.183	-0.366	-0.977	0.494	9.884	-1.731	-0.671	-0.977	-1.038	1506610120
-10.253	-0.275	-1.644	1.526	-0.732	0.61	3.296	-8.906	0.924	-0.549	-0.732	4.028	3.706	9.758	2.091	1.343	1.038	-0.549	-10.253	-0.275	-1.644	1.526	-0.732	0.61	0.335	9.709	-0.207	-0.488	-1.038	-0.793	0.724	10.036	-1.652	-0.977	-1.343	-1.038	1506610120
-11.014	-0.384	-1.132	0.732	-0.61	0.61	4.566	-10.154	1.189	-0.977	0	3.235	3.706	9.758	2.091	0.671	1.404	-0.916	-11.014	-0.384	-1.132	0.732	-0.61	0.61	1.078	10.834	-0.203	-1.099	-1.404	-0.183	1.713	10.119	-1.553	-1.465	-1.526	-1.038	1506610120
-11.733	-1.464	-1.087	-0.366	-0.549	0	4.566	-10.154	1.189	-1.404	0.488	2.258	3.106	10.887	1.741	-1.038	-0.854	-1.465	-11.733	-1.464	-1.087	-0.366	-0.549	0	3.207	12.248	0.822	-0.916	-2.38	0.061	2.413	10.613	-1.123	-2.197	-0.854	-0.793	1506610120
-11.032	-2.879	-0.406	0.061	-0.549	0.122	5.066	-11.591	1.395	-1.404	0.671	1.587	4.758	10.744	2.2	-1.77	-2.747	-2.258	-11.032	-2.879	-0.406	0.061	-0.549	0.122	3.839	11.145	1.481	-0.305	-2.38	-0.488	1.16	11.815	0.038	-3.174	0.183	0	1506610120
-9.387	-3.151	0.815	0.854	-0.671	0.427	5.173	-11.381	1.323	-0.977	0.488	0.427	4.758	10.744	2.2	-0.793	-1.221	-2.808	-9.387	-3.151	0.815	0.854	-0.671	0.427	2.547	9.002	1.834	-0.732	-1.465	-0.732	0.15	11.975	1.544	-4.639	0.244	0.671	1506610120
-8.969	-2.068	1.794	0.854	-0.549	0.427	4.128	-8.579	1.049	-0.427	0.305	-1.221	5.21	9.185	2.668	-0.122	1.099	-2.38	-8.969	-2.068	1.794	0.854	-0.549	0.427	2.547	9.002	1.834	-1.282	-0.244	-0.305	-0.114	10.777	2.23	-5.554	-0.305	1.465	1506610120
-9.875	-1.238	1.681	0.244	-0.916	0.305	3.441	-8.326	0.718	0	0.183	-2.319	4.103	9.135	1.668	-0.732	1.221	-1.465	-9.875	-1.238	1.681	0.244	-0.916	0.305	1.135	8.6	2.986	-1.099	0.488	0.244	0.28	9.576	1.891	-5.066	-0.61	2.502	1506610120
-9.887	-1.089	1.446	-0.183	-0.61	0.366	3.049	-8.94	0.15	0.488	0.427	-2.38	4.103	9.135	1.668	-1.587	-0.61	-0.366	-9.887	-1.089	1.446	-0.183	-0.61	0.366	1.719	9.726	3.508	-0.305	0.854	0.244	0.657	9.515	1.29	-3.235	-0.061	2.808	1506610120
-9.091	-0.932	1.2	-0.916	-0.793	0.183	2.827	-9.751	-0.628	1.16	1.038	-1.953	4.224	9.721	1.346	-0.977	-0.793	0.671	-9.091	-0.932	1.2	-0.916	-0.793	0.183	1.37	9.548	3.338	-0.061	1.099	0	-0.11	9.714	1.175	-1.404	1.587	2.197	1506610120
-8.683	-1.006	1.276	-0.977	-0.366	-0.122	2.827	-9.751	-0.628	1.648	0.793	-1.648	3.649	9.001	1.847	0.427	0.793	1.465	-8.683	-1.006	1.276	-0.977	-0.366	-0.122	0.858	8.691	2.998	-0.427	0.977	0.061	-0.807	8.989	1.114	-0.549	1.648	2.014	1506610120
-8.762	-1.434	1.264	-0.854	-0.183	-0.244	2.745	-9.446	-1.653	1.709	0.061	-2.136	3.649	9.001	1.847	0.854	1.282	2.136	-8.762	-1.434	1.264	-0.854	-0.183	-0.244	1.002	8.277	2.866	-0.427	0.549	0.244	0.096	8.43	1.473	0.549	2.014	1.587	1506610120
-9.004	-1.751	1.268	-0.427	0.061	-0.061	2.745	-9.446	-1.653	1.404	-0.977	-3.113	2.952	8.866	1.767	0.305	0.61	2.441	-9.004	-1.751	1.268	-0.427	0.061	-0.061	1.002	8.277	2.866	0	0.671	0.183	0.414	8.392	1.755	1.282	2.808	1.099	1506610121
-9.245	-1.769	1.274	-0.183	0.366	-0.061	2.507	-9.284	-1.741	0.854	-1.221	-3.723	2.653	8.911	1.79	0.061	0.244	2.197	-9.245	-1.769	1.274	-0.183	0.366	-0.061	1.499	8.552	2.885	0.427	1.038	0.122	-0.438	8.853	2.178	1.892	2.869	0.793	1506610121
-9.397	-1.632	1.218	0	0.549	0	1.743	-8.815	-1.797	0.549	-0.916	-3.54	2.629	8.972	1.871	0.488	0.61	1.77	-9.397	-1.632	1.218	0	0.549	0	1.335	9.024	2.949	0.61	1.465	0.122	-0.549	9.311	2.925	2.014	1.587	0.793	1506610121
-9.763	-1.061	1.03	-0.244	0.427	0.061	1.743	-8.815	-1.797	0.305	-0.549	-2.747	2.518	9.228	1.871	0.671	0.854	1.404	-9.763	-1.061	1.03	-0.244	0.427	0.061	0.915	9.271	2.918	0.671	1.587	0.061	0.86	9.496	3.508	1.648	1.282	1.282	1506610121
-10.032	-0.514	0.919	-0.793	0.183	0.122	1.404	-8.397	-1.751	0	-0.61	-1.587	2.353	9.537	1.912	0.549	0.671	1.282	-10.032	-0.514	0.919	-0.793	0.183	0.122	0.648	9.321	2.871	0.671	1.221	-0.122	1.962	9.506	3.514	1.282	0.427	1.526	1506610121
-9.908	-0.457	0.957	-1.221	0	0.183	1.56	-8.069	-1.305	-0.366	-0.305	-0.122	2.157	9.558	1.915	0.427	0.061	1.038	-9.908	-0.457	0.957	-1.221	0	0.183	0.648	9.321	2.871	0.61	0.732	-0.244	2.125	9.708	3.598	0.366	1.343	1.648	1506610121
-9.402	-0.518	1.12	-1.16	0.244	0.183	1.56	-8.069	-1.305	-0.61	0.061	1.221	2.168	9.446	1.944	0.488	-0.183	0.671	-9.402	-0.518	1.12	-1.16	0.244	0.183	1.153	9.459	2.597	0.488	0.183	-0.305	2.188	9.747	3.694	-0.366	1.831	2.075	1506610121
-9.272	-0.425	1.121	-1.16	0.549	0.183	1.75	-8.251	-0.913	-0.488	-0.122	1.953	2.214	9.311	1.976	0.427	-0.061	0.061	-9.272	-0.425	1.121	-1.16	0.549	0.183	1.153	9.459	2.597	0.366	0	-0.366	2.208	9.411	3.314	-0.854	1.953	2.38	1506610121
-9.38	-0.305	0.976	-1.16	0.732	0.061	2.383	-8.973	-0.3	-0.488	-0.488	2.441	2.361	9.115	2.073	0.549	0.122	-0.854	-9.38	-0.305	0.976	-1.16	0.732	0.061	1.762	9.439	2.377	0.366	-0.061	-0.366	1.767	8.934	2.75	-0.793	1.404	2.136	1506610121
-9.398	-0.122	0.915	-1.221	0.854	0.122	2.383	-8.973	-0.3	-0.366	-0.977	2.686	2.652	9.07	2.3	0.732	0.488	-1.77	-9.398	-0.122	0.915	-1.221	0.854	0.122	1.779	9.229	2.291	0.427	0	-0.244	1.358	8.433	2.626	0	0.549	1.526	1506610121
-9.295	0	0.791	-1.221	1.16	0	3.185	-9.293	0.414	-0.183	-1.038	2.625	2.98	9.118	2.539	0.671	0.793	-2.38	-9.295	0	0.791	-1.221	1.16	0	1.726	9.129	2.184	0.427	0.183	-0.061	1.343	8.209	2.401	0.732	-0.122	0.793	1506610121
-9.563	0.091	0.572	-1.343	1.221	-0.061	3.458	-9.253	0.713	-0.122	-0.854	2.686	3.341	9.284	2.669	0.488	0.916	-2.563	-9.563	0.091	0.572	-1.343	1.221	-0.061	1.816	9.311	2.233	0.427	0.183	0	1.805	7.971	2.196	1.526	-0.305	0	1506610121
-9.856	0.188	0.419	-1.587	1.282	-0.061	3.458	-9.253	0.713	0.122	-0.488	2.747	3.706	9.52	2.669	0.305	0.854	-2.319	-9.856	0.188	0.419	-1.587	1.282	-0.061	1.992	9.521	2.297	0.305	0	-0.061	2.384	8.201	2.152	2.075	-0.244	-0.61	1506610121
-11.501	-0.823	-0.104	-1.587	0.61	-0.061	3.503	-9.3	0.937	0.732	-0.793	2.747	4.104	9.63	2.589	0.366	0.793	-1.892	-11.501	-0.823	-0.104	-1.587	0.61	-0.061	1.992	9.521	2.297	0.183	-0.183	-0.183	2.667	8.549	2.231	2.747	-0.305	-1.038	1506610121
-11.672	-1.891	-0.653	-1.831	-0.061	-0.488	4.131	-10.275	0.096	1.526	-2.075	2.625	4.417	9.825	2.473	0.549	0.916	-1.343	-11.672	-1.891	-0.653	-1.831	-0.061	-0.488	2.169	9.749	2.152	-0.061	-0.305	-0.122	2.707	9.756	2.03	3.174	-0.244	-1.709	1506610121
-10.745	-1.285	0.033	-1.709	0	-0.122	4.131	-10.275	0.096	1.831	-2.869	2.38	4.61	10.607	2.324	0.549	0.977	-1.038	-10.745	-1.285	0.033	-1.709	0	-0.122	2.038	10.842	1.471	0.183	0.244	-0.122	3.559	12.283	2.577	2.441	1.221	-0.854	1506610121
-9.708	-0.584	0.201	-1.587	0	-0.427	5.425	-9.629	-0.285	1.526	-2.502	1.892	4.771	10.811	2.074	0.305	0.977	-0.671	-9.708	-0.584	0.201	-1.587	0	-0.427	1.408	10.112	1.5	0.488	0.671	-0.244	3.255	11.874	4.625	-2.197	0.122	1.16	1506610121
-9.799	-1.486	-0.327	-1.16	-0.061	-0.549	5.066	-8.108	0.047	0.916	-1.404	0.732	4.829	10.097	1.846	0.305	1.16	0.061	-9.799	-1.486	-0.327	-1.16	-0.061	-0.549	1.408	10.112	1.5	0.366	0.916	-0.061	-1.091	9.496	1.197	0.793	-1.099	-1.526	1506610121
-9.088	-2.059	-0.879	-0.61	0.183	-0.427	5.066	-8.108	0.047	0.732	-1.099	-0.549	4.492	9.537	1.604	0.427	1.038	0.916	-9.088	-2.059	-0.879	-0.61	0.183	-0.427	1.45	9.406	1.178	0.305	0.671	0.244	0.685	9.634	-0.541	2.075	-2.38	-1.648	1506610121
-9.332	-2.024	-1.231	-0.671	0	-0.427	3.734	-7.706	0.074	0.793	-1.282	-1.465	4.187	9.44	1.462	0.488	1.099	1.221	-9.332	-2.024	-1.231	-0.671	0	-0.427	1.36	9.432	0.93	0.427	1.099	0.366	2.381	9.475	-1.736	2.93	0.366	-1.343	1506610121
-9.251	-2.133	-1.367	-1.038	-0.061	-0.549	3.293	-8.094	0.089	0.61	-1.404	-1.831	3.955	9.524	1.276	0.366	1.343	1.404	-9.251	-2.133	-1.367	-1.038	-0.061	-0.549	0.782	9.305	0.66	0.427	1.709	0.488	2.195	9.863	0.008	2.014	2.136	-1.16	1506610121
-9.402	-2.454	-1.681	-0.61	0.061	-0.549	3.293	-8.094	0.089	0.427	-1.77	-2.136	3.622	9.429	1.067	0.183	1.404	1.587	-9.402	-2.454	-1.681	-0.61	0.061	-0.549	0.299	9.354	0.451	0.305	1.892	0.61	0.138	9.81	0.211	1.892	0	-1.038	1506610121
-9.527	-2.37	-1.809	-0.183	0.244	-0.427	3.153	-8.244	0.304	0.122	-1.831	-2.747	3.231	9.549	0.76	-0.122	1.16	1.709	-9.527	-2.37	-1.809	-0.183	0.244	-0.427	0.299	9.354	0.451	0.244	1.953	0.732	0.916	9.908	-0.817	1.099	-0.427	-0.61	1506610121
-9.668	-2.089	-1.869	0	0.427	-0.244	2.944	-9.056	0.991	-0.366	-1.16	-3.052	2.875	10.001	0.255	-0.549	0.549	1.526	-9.668	-2.089	-1.869	0	0.427	-0.244	0.213	10.397	0.508	0.427	1.892	0.854	0.979	9.874	-1.465	0.854	0.061	-0.427	1506610121
-9.765	-1.854	-1.919	0.183	0.61	-0.183	2.944	-9.056	0.991	-0.732	0.183	-2.93	2.735	10.245	-0.146	-0.671	0.183	1.282	-9.765	-1.854	-1.919	0.183	0.61	-0.183	0.142	10.548	0.586	0.488	1.709	0.732	0.748	9.892	-1.625	0.732	-0.488	-0.488	1506610121
-9.707	-1.597	-1.897	0.244	0.549	-0.366	2.289	-8.969	2.066	-0.916	1.587	-2.38	2.76	10.261	-0.359	-0.488	0.122	1.099	-9.707	-1.597	-1.897	0.244	0.549	-0.366	0.102	10.318	0.675	0.427	1.282	0.61	0.92	9.935	-1.832	0.671	-0.732	-0.488	1506610122
-9.606	-1.439	-1.817	0.183	0.122	-0.488	1.907	-8.312	2.45	-0.977	2.075	-1.526	2.731	9.96	-0.385	-0.122	0.244	0.916	-9.606	-1.439	-1.817	0.183	0.122	-0.488	0.208	9.585	0.729	0.366	0.61	0.366	1.18	9.9	-1.836	0.549	-0.793	-0.488	1506610122
-9.546	-1.53	-1.779	0	-0.122	-0.427	1.907	-8.312	2.45	-0.732	1.526	-0.732	2.574	9.228	-0.295	0.244	-0.061	0.916	-9.546	-1.53	-1.779	0	-0.122	-0.427	0.518	9.243	0.477	0.122	-0.122	0	1.458	9.793	-1.634	0.366	-0.793	-0.549	1506610122
-9.674	-1.79	-1.721	0.122	-0.122	-0.305	1.954	-7.952	2.409	-0.427	0.549	0	2.409	8.872	-0.218	0.366	-0.366	0.793	-9.674	-1.79	-1.721	0.122	-0.122	-0.305	0.904	9.576	0.225	-0.244	-0.488	-0.305	1.262	9.708	-1.445	0.244	-0.366	-0.427	1506610122
-9.823	-1.87	-1.654	0.366	-0.122	-0.244	2.076	-8.289	2.088	-0.244	0.61	0.854	2.23	9.002	-0.171	0.488	-0.549	0.122	-9.823	-1.87	-1.654	0.366	-0.122	-0.244	1.122	9.945	0.054	-0.122	-0.549	-0.671	0.959	9.744	-1.438	0.061	-0.488	-0.366	1506610122
-9.814	-1.729	-1.621	0.61	-0.122	-0.244	2.076	-8.289	2.088	-0.244	0.793	1.526	2.28	9.271	-0.129	0.488	-0.549	-0.977	-9.814	-1.729	-1.621	0.61	-0.122	-0.244	1.119	10.238	0.056	0.061	-0.427	-0.854	0.852	9.887	-1.615	0.061	-0.61	-0.366	1506610122
-9.752	-1.556	-1.698	0.732	-0.183	-0.061	2.391	-8.497	1.574	-0.305	0.61	2.014	2.619	9.64	0.008	0.61	-0.305	-2.014	-9.752	-1.556	-1.698	0.732	-0.183	-0.061	0.882	10.306	0.233	0.122	-0.366	-0.854	0.768	9.954	-1.772	0.061	-0.793	-0.366	1506610122
-9.789	-1.32	-1.635	0.977	-0.366	0.122	2.391	-8.497	1.574	-0.305	0.061	2.136	3.119	9.944	0.299	0.732	0.122	-2.502	-9.789	-1.32	-1.635	0.977	-0.366	0.122	0.348	10.167	0.4	0	-0.61	-0.916	0.937	9.947	-1.665	0	-0.977	-0.366	1506610122
-9.737	-1.11	-1.637	1.282	-0.488	0.366	2.583	-8.241	1.31	-0.305	-0.427	2.014	3.557	10.088	0.703	0.854	0.305	-2.38	-9.737	-1.11	-1.637	1.282	-0.488	0.366	-0.144	10.115	0.362	-0.305	-1.099	-0.854	1.236	9.904	-1.453	-0.244	-1.099	-0.305	1506610122
-9.485	-1.244	-1.525	1.404	-0.61	0.549	3.146	-7.976	0.963	-0.366	-0.244	1.709	3.802	10.276	0.991	0.488	-0.061	-1.831	-9.485	-1.244	-1.525	1.404	-0.61	0.549	-0.144	10.115	0.362	-0.793	-1.831	-0.671	1.322	9.845	-1.275	-0.427	-1.282	-0.244	1506610122
-9.16	-1.713	-1.212	1.465	0.366	0.916	3.146	-7.976	0.963	-0.61	0.366	1.526	3.967	10.375	1.266	-0.183	-0.671	-1.221	-9.16	-1.713	-1.212	1.465	0.366	0.916	-0.266	10.099	0.353	-1.282	-2.441	-0.305	1.469	9.856	-1.188	-0.793	-1.648	-0.183	1506610122
-10.307	-2.021	-1.309	1.16	0.183	0.916	3.426	-8.326	0.91	-0.854	0.977	1.343	3.833	10.554	1.348	-0.793	-1.648	-0.732	-10.307	-2.021	-1.309	1.16	0.183	0.916	0.089	10.245	0.361	-1.465	-2.93	0.122	1.73	9.586	-0.87	-1.526	-1.343	0.366	1506610122
-10.524	-2.363	-1.113	1.343	-0.427	0.61	3.72	-9.35	0.908	-0.977	1.465	1.282	3.972	11.008	1.128	-1.343	-2.319	-0.671	-10.524	-2.363	-1.113	1.343	-0.427	0.61	1.213	10.81	0.894	-0.916	-2.808	0.183	1.879	10.305	-0.066	-3.113	-0.916	1.16	1506610122
-9.971	-2.147	-0.323	1.282	-0.977	0.671	4.169	-9.765	0.555	-0.671	1.709	0.854	4.27	10.526	1.107	-1.282	-2.075	-0.427	-9.971	-2.147	-0.323	1.282	-0.977	0.671	2.178	10.568	1.632	-0.61	-2.319	0	1.495	11.261	0.711	-4.7	-0.061	1.648	1506610122
-9.835	-1.561	0.678	0.977	-1.465	0.61	4.169	-9.765	0.555	-0.366	1.404	-0.244	4.499	9.219	1.412	-0.671	-1.038	0.122	-9.835	-1.561	0.678	0.977	-1.465	0.61	1.745	8.275	2.117	-1.038	-1.465	0.183	0.648	11.078	1.963	-5.493	0.305	1.953	1506610122
-10.306	-0.937	0.695	0.305	-1.77	0.488	3.585	-9.409	0.173	-0.183	0.977	-1.465	4.144	8.489	1.577	-0.427	-0.183	0.732	-10.306	-0.937	0.695	0.305	-1.77	0.488	1.904	8.524	2.421	-0.977	-0.854	0.305	0.523	10.8	2.139	-5.432	-0.854	2.197	1506610122
-9.984	-0.614	0.506	0	-1.038	0.366	3.145	-9.883	-0.195	0.061	0.732	-2.136	3.364	8.756	1.433	-0.977	-0.854	0.977	-9.984	-0.614	0.506	0	-1.038	0.366	1.904	8.524	2.421	-0.122	-0.244	0.183	0.583	10.361	1.329	-4.15	-1.465	1.831	1506610122
-9.372	-0.483	0.797	-0.122	-0.488	0.305	3.145	-9.883	-0.195	0.549	0.366	-2.38	3.309	9.422	1.249	-1.343	-1.709	1.099	-9.372	-0.483	0.797	-0.122	-0.488	0.305	2.309	9.643	2.765	0.549	0.305	0.122	0.858	9.826	0.792	-2.197	-0.183	1.099	1506610122
-8.985	-0.439	0.925	-0.305	-0.122	0.183	2.546	-9.47	-0.738	0.793	0.122	-2.502	3.985	9.606	1.531	-1.099	-0.61	1.099	-8.985	-0.439	0.925	-0.305	-0.122	0.183	1.933	9.15	2.783	0.61	0.488	0.183	0.955	9.019	0.651	-1.038	1.892	0.366	1506610122
-9.068	-0.398	0.957	-0.61	0.061	0.122	2.546	-9.47	-0.738	0.793	-0.366	-2.686	4.211	9.111	2.263	-0.061	1.16	1.404	-9.068	-0.398	0.957	-0.61	0.061	0.122	1.933	9.15	2.783	0.183	0.61	0.366	0.827	8.419	0.912	-0.061	2.014	-0.366	1506610122
-9.307	-0.494	0.863	-1.282	0	0.061	2.293	-8.839	-0.882	0.671	-0.732	-2.808	3.734	9.004	2.516	0.61	1.77	1.709	-9.307	-0.494	0.863	-1.282	0	0.061	1.718	8.835	2.61	0	0.427	0.488	1.05	8.173	1.542	1.038	2.258	-0.977	1506610122
-9.154	-0.953	0.967	-1.404	0.427	-0.183	2.12	-8.589	-0.918	0.549	-0.671	-2.563	3.098	9.282	2.438	0.427	1.099	1.648	-9.154	-0.953	0.967	-1.404	0.427	-0.183	2.415	9.377	2.481	0.061	0.61	0.366	0.278	8.356	2.176	2.808	1.648	-1.77	1506610122
-9.89	-1.643	1.192	-0.916	0.793	-0.244	1.888	-8.539	-0.962	0.549	-0.488	-1.953	2.962	9.416	2.411	0.366	0.732	1.221	-9.89	-1.643	1.192	-0.916	0.793	-0.244	2.415	9.377	2.481	0.183	0.916	0.305	-0.622	9.221	2.853	3.174	0.549	-2.441	1506610122
-10.859	-1.833	0.669	-0.366	0.244	-0.366	1.662	-8.399	-1.036	0.488	-0.793	-1.16	3.053	9.428	2.482	0.61	1.465	0.671	-10.859	-1.833	0.669	-0.366	0.244	-0.366	2.317	9.816	2.284	0.183	1.343	0.427	-0.365	9.917	3.457	2.258	0.854	-2.136	1506610122
-10.536	-1.498	0.557	-0.488	-0.305	-0.366	1.54	-8.454	-1.119	0.427	-1.221	-0.366	3.011	9.746	2.478	0.793	2.075	0.122	-10.536	-1.498	0.557	-0.488	-0.305	-0.366	2.317	9.816	2.284	0.061	1.709	0.427	1.637	10.58	4.323	0.549	0.793	-0.549	1506610122
-9.738	-1.036	0.351	-0.916	0.061	-0.427	1.57	-8.752	-1.194	0.183	-1.587	0.549	2.827	10.147	2.345	0.549	1.77	-0.305	-9.738	-1.036	0.351	-0.916	0.061	-0.427	1.76	10.123	2.111	0	1.648	0.305	1.614	10.103	2.981	1.16	-1.648	-0.244	1506610123
-9.691	-1.074	0.066	-0.977	-0.122	-0.488	1.747	-8.494	-0.97	-0.244	-1.709	1.465	2.699	9.878	2.144	0.183	0.977	-0.366	-9.691	-1.074	0.066	-0.977	-0.122	-0.488	1.168	9.74	2.127	-0.122	1.16	0.183	0.726	10.115	1.906	0.244	-1.221	-0.244	1506610123
-9.656	-1.325	-0.203	-0.854	-0.122	-0.488	2.143	-8.021	-0.524	-0.61	-1.465	2.319	2.646	9.347	1.843	-0.061	0.427	-0.244	-9.656	-1.325	-0.203	-0.854	-0.122	-0.488	0.958	9.225	2.056	-0.244	0.671	0.061	0.438	9.581	1.861	1.648	2.136	-0.061	1506610123
-9.749	-1.345	-0.319	-0.732	0.061	-0.366	2.893	-9.079	0.096	-0.732	-0.671	3.052	2.548	9.252	1.479	-0.244	0.061	-0.366	-9.749	-1.345	-0.319	-0.732	0.061	-0.366	1.223	9.302	1.897	-0.244	0.427	-0.061	0.921	9.665	0.648	0.671	1.77	0.183	1506610123
-9.904	-1.237	-0.386	-0.732	0	-0.366	2.893	-9.079	0.096	-0.61	-0.427	3.418	2.596	9.365	1.208	-0.122	-0.183	-0.916	-9.904	-1.237	-0.386	-0.732	0	-0.366	1.516	9.563	1.775	-0.122	0.549	-0.183	0.559	9.801	0.717	1.038	0.671	-0.061	1506610123
-9.842	-1.172	-0.486	-0.854	-0.122	-0.244	3.9	-9.709	0.489	-0.61	-0.488	3.235	2.884	9.316	1.128	0.122	0.122	-1.465	-9.842	-1.172	-0.486	-0.854	-0.122	-0.244	1.221	9.332	1.684	-0.061	0.671	-0.244	0.158	10.049	0.615	1.282	1.038	-0.122	1506610123
-9.723	-1.147	-0.562	-0.916	-0.244	-0.183	4.164	-9.469	0.828	-0.732	-0.61	2.441	3.17	9.215	1.135	0.305	0.793	-1.709	-9.723	-1.147	-0.562	-0.916	-0.244	-0.183	1.221	9.332	1.684	-0.061	0.61	-0.244	0.511	10.011	0.53	0.977	0.61	-0.122	1506610123
-9.793	-1.17	-0.584	-0.977	-0.305	-0.122	4.164	-9.469	0.828	-0.549	-0.671	1.282	3.223	9.21	1.144	0.366	0.854	-1.709	-9.793	-1.17	-0.584	-0.977	-0.305	-0.122	0.941	9.38	1.507	0	0.488	-0.244	0.884	9.892	0.56	0.732	0.305	0	1506610123
-9.746	-1.268	-0.543	-1.038	-0.244	-0.122	4.048	-9.188	1.115	-0.244	-0.916	0.549	3.293	9.385	1.072	0.244	0.427	-1.587	-9.746	-1.268	-0.543	-1.038	-0.244	-0.122	1.073	9.7	1.477	0.122	0.305	-0.244	0.895	9.837	0.327	0.671	0.916	0.061	1506610123
-9.747	-1.348	-0.662	-1.099	-0.244	-0.122	3.883	-8.966	1.257	0	-0.916	0.305	3.482	9.676	0.983	0.244	0.183	-1.404	-9.747	-1.348	-0.662	-1.099	-0.244	-0.122	1.073	9.7	1.477	0.183	0.244	-0.244	0.822	9.857	0.032	0.732	0.793	0.122	1506610123
-9.739	-1.558	-0.658	-1.099	-0.305	-0.183	3.758	-8.811	1.217	0.366	-0.854	0.122	3.78	9.865	0.977	0.366	0.244	-1.16	-9.739	-1.558	-0.658	-1.099	-0.305	-0.183	1.294	9.927	1.491	0.183	0.305	-0.244	0.633	9.935	-0.024	0.488	0.61	0.061	1506610123
-9.647	-1.784	-0.638	-0.977	-0.305	-0.183	3.758	-8.689	1.042	0.549	-0.793	-0.122	4.021	9.861	1.066	0.61	0.793	-0.793	-9.647	-1.784	-0.638	-0.977	-0.305	-0.183	1.386	9.929	1.487	0.061	0.427	-0.183	0.494	9.993	-0.171	0.366	0.671	0.061	1506610123
-9.708	-1.908	-0.664	-0.854	-0.305	-0.183	3.549	-8.697	0.425	0.61	-0.61	-0.61	4.02	9.74	1.207	0.732	1.16	-0.244	-9.708	-1.908	-0.664	-0.854	-0.305	-0.183	1.182	9.716	1.396	-0.122	0.671	-0.061	0.55	9.936	-0.324	0.122	0.793	0.122	1506610123
-9.753	-2.004	-0.668	-0.671	-0.183	-0.122	3.549	-8.697	0.425	0.488	-0.549	-1.099	3.778	9.819	1.245	0.549	1.038	0.183	-9.753	-2.004	-0.668	-0.671	-0.183	-0.122	0.983	9.849	1.287	0	0.793	0.061	0.5	9.958	-0.431	0	0.916	0.183	1506610123
-9.752	-1.987	-0.636	-0.427	-0.061	-0.061	3.08	-8.911	0.075	0.305	-0.366	-1.465	3.517	10.007	1.157	0.122	0.61	0.549	-9.752	-1.987	-0.636	-0.427	-0.061	-0.061	0.913	9.954	1.354	0.244	0.916	0.061	0.311	10.054	-0.469	-0.183	0.732	0.244	1506610123
-9.674	-1.826	-0.638	-0.183	0	-0.061	2.859	-8.87	0.018	0.061	-0.366	-1.648	3.421	10.078	1.022	-0.061	0.427	0.793	-9.674	-1.826	-0.638	-0.183	0	-0.061	0.913	9.954	1.354	0.244	0.977	0.183	0.093	10.111	-0.53	-0.305	0.366	0.183	1506610123
-9.662	-1.668	-0.684	0	0	0	2.859	-8.87	0.018	-0.122	-0.122	-1.77	3.324	10	0.928	0.061	0.549	0.977	-9.662	-1.668	-0.684	0	0	0	0.666	9.799	1.431	0.183	0.916	0.244	0.108	9.996	-0.617	-0.244	0	0.061	1506610123
