# Supplementary material for: A deep learning approach for lower back-pain risk prediction during manual lifting
Source: PLoS One. 2021 Feb 19;16(2):e0247162. doi: 10.1371/journal.pone.0247162 (PMC7894914; doi:10.1371/journal.pone.0247162)
Supplement: S1 Data — (ZIP) [file pone.0247162.s001.zip › source-used/Subject_02_P1_Zone06_T2.csv]

Side_A_x	Side_A_y	Side_A_z	Side_G_x	Side_G_y	Side_G_z	LtWt_A_x	LtWt_A_y	LtWt_A_z	LtWt_G_x	LtWt_G_y	LtWt_G_z	RtWt_A_x	RtWt_A_y	RtWt_A_z	RtWt_G_x	RtWt_G_y	RtWt_G_z	Back_A_x	Back_A_y	Back_A_z	Back_G_x	Back_G_y	Back_G_z	UArm_A_x	UArm_A_y	UArm_A_z	UArm_G_x	UArm_G_y	UArm_G_z	Thig_A_x	Thig_A_y	Thig_A_z	Thig_G_x	Thig_G_y	Thig_G_z	Time_stp
-9.823	-1.084	-0.77	0	-0.061	0	2.738	-8.817	-0.196	0	0	-0.061	3.003	9.744	1.098	-0.122	-0.061	0.061	-9.823	-1.084	-0.77	0	-0.061	0	1.377	9.677	1.39	0	-0.061	0	1.059	9.886	-0.854	0	0.061	0	1506609165
-9.787	-1.098	-0.756	0	-0.061	0	2.771	-8.825	-0.199	0	0	-0.061	2.991	9.802	1.113	-0.183	-0.061	0.122	-9.787	-1.098	-0.756	0	-0.061	0	1.443	9.713	1.398	0	-0.061	0	0.986	9.889	-0.861	0	0.061	0	1506609165
-9.794	-1.127	-0.781	0	-0.061	0	2.742	-8.776	-0.217	0	0	-0.061	2.968	9.799	1.144	-0.183	-0.061	0.122	-9.794	-1.127	-0.781	0	-0.061	0	1.469	9.702	1.383	0	-0.061	0	0.913	9.879	-0.854	-0.061	-0.061	0	1506609165
-9.795	-1.114	-0.786	0	0	0	2.72	-8.735	-0.23	0.061	0	-0.061	2.926	9.776	1.152	-0.183	-0.061	0.122	-9.795	-1.114	-0.786	0	0	0	1.489	9.685	1.351	-0.061	-0.061	0.061	0.977	9.879	-0.87	-0.061	0	0	1506609165
-9.799	-1.125	-0.77	0	0	0	2.754	-8.727	-0.292	0.061	-0.061	-0.122	2.887	9.744	1.132	-0.244	-0.061	0.061	-9.799	-1.125	-0.77	0	0	0	1.493	9.67	1.358	-0.061	0	0	0.977	9.871	-0.84	-0.061	0	0	1506609165
-9.8	-1.125	-0.797	0	-0.061	-0.061	2.731	-8.733	-0.374	0	0	-0.122	2.854	9.729	1.107	-0.183	-0.061	0	-9.8	-1.125	-0.797	0	-0.061	-0.061	1.483	9.672	1.353	-0.061	0	0	0.93	9.895	-0.874	-0.061	0	0	1506609165
-9.765	-1.139	-0.81	0	0	0	2.706	-8.751	-0.384	-0.061	0	-0.122	2.863	9.729	1.095	-0.183	0	-0.061	-9.765	-1.139	-0.81	0	0	0	1.444	9.677	1.369	-0.061	0	0	0.965	9.883	-0.894	-0.061	-0.061	0	1506609165
-9.784	-1.121	-0.776	0	0	0	2.615	-8.757	-0.39	-0.061	-0.122	-0.122	2.877	9.713	1.065	-0.122	-0.061	-0.061	-9.784	-1.121	-0.776	0	0	0	1.44	9.656	1.382	-0.122	-0.061	0	0.962	9.872	-0.831	-0.061	-0.061	0	1506609165
-9.806	-1.111	-0.804	0	0	0	2.659	-8.75	-0.364	-0.061	-0.061	-0.122	2.89	9.688	1.047	-0.061	-0.061	-0.061	-9.806	-1.111	-0.804	0	0	0	1.427	9.621	1.392	-0.122	-0.061	-0.061	0.998	9.871	-0.867	-0.061	-0.061	0	1506609165
-9.796	-1.097	-0.804	0	0	0	2.625	-8.763	-0.325	-0.122	0	-0.061	2.914	9.676	1.049	-0.061	0	-0.122	-9.796	-1.097	-0.804	0	0	0	1.408	9.644	1.406	-0.061	-0.061	-0.061	0.97	9.885	-0.896	-0.061	-0.061	0	1506609165
-9.789	-1.099	-0.809	0	0	0	2.629	-8.812	-0.269	-0.122	0.122	0	2.919	9.72	1.06	-0.061	-0.061	-0.122	-9.789	-1.099	-0.809	0	0	0	1.398	9.678	1.419	-0.061	-0.061	-0.061	0.951	9.873	-0.869	0	-0.061	0	1506609165
-9.784	-1.107	-0.81	0	0	0	2.64	-8.827	-0.239	-0.122	0.122	0	2.956	9.732	1.105	-0.061	-0.061	-0.061	-9.784	-1.107	-0.81	0	0	0	1.4	9.641	1.432	-0.061	-0.061	-0.061	0.975	9.873	-0.853	0	-0.061	0	1506609165
-9.794	-1.089	-0.825	0	0	0	2.676	-8.826	-0.197	-0.061	0.122	0	2.937	9.697	1.165	-0.061	0	-0.061	-9.794	-1.089	-0.825	0	0	0	1.396	9.592	1.434	-0.061	-0.061	-0.061	1.001	9.884	-0.878	-0.061	-0.122	0	1506609165
-9.799	-1.062	-0.818	0	0	0	2.677	-8.832	-0.184	-0.061	0.122	0	2.896	9.674	1.194	-0.061	0	-0.061	-9.799	-1.062	-0.818	0	0	0	1.433	9.601	1.419	-0.061	-0.061	0	1.005	9.885	-0.874	0	-0.061	0	1506609166
-9.794	-1.086	-0.821	-0.061	0	0	2.714	-8.859	-0.19	0	0.061	0	2.92	9.708	1.202	-0.061	0	-0.122	-9.794	-1.086	-0.821	-0.061	0	0	1.449	9.643	1.442	0	-0.061	0	1.008	9.88	-0.87	-0.061	-0.061	0	1506609166
-9.788	-1.108	-0.835	-0.061	0	0	2.741	-8.857	-0.211	0	0.061	0	2.923	9.731	1.177	-0.061	0	-0.061	-9.788	-1.108	-0.835	-0.061	0	0	1.45	9.673	1.444	-0.061	-0.061	0	1.002	9.9	-0.876	-0.061	-0.061	0	1506609166
-9.776	-1.113	-0.846	-0.061	0	0	2.737	-8.842	-0.225	0	0.061	-0.061	2.948	9.738	1.184	0	0	-0.061	-9.776	-1.113	-0.846	-0.061	0	0	1.456	9.664	1.415	-0.061	-0.061	0	0.968	9.872	-0.876	0	-0.061	-0.061	1506609166
-9.799	-1.093	-0.841	-0.061	0	0	2.696	-8.798	-0.255	0.061	0	-0.061	2.934	9.709	1.192	0	0	-0.061	-9.799	-1.093	-0.841	-0.061	0	0	1.436	9.606	1.403	-0.061	-0.061	0	0.993	9.873	-0.878	0	0	0	1506609166
-9.8	-1.067	-0.817	-0.061	0	0	2.694	-8.776	-0.278	0.061	0	-0.061	2.912	9.688	1.184	0	0.061	-0.061	-9.8	-1.067	-0.817	-0.061	0	0	1.45	9.605	1.419	0	0	0	1.035	9.869	-0.847	-0.061	-0.061	0	1506609166
-9.817	-1.06	-0.84	-0.061	-0.061	-0.061	2.683	-8.782	-0.322	0.061	0	-0.122	2.919	9.691	1.152	-0.061	0	0	-9.817	-1.06	-0.84	-0.061	-0.061	-0.061	1.432	9.624	1.416	0	0	0	1.03	9.88	-0.865	0	0	0	1506609166
-9.782	-1.101	-0.824	-0.061	0	0	2.647	-8.757	-0.333	0	0	-0.061	2.921	9.715	1.132	-0.061	0	0	-9.782	-1.101	-0.824	-0.061	0	0	1.482	9.671	1.404	0	-0.061	0	0.988	9.889	-0.86	0	0	-0.061	1506609166
-9.799	-1.065	-0.833	-0.061	0	0	2.617	-8.757	-0.312	0	0	-0.061	2.905	9.723	1.128	-0.061	0	0	-9.799	-1.065	-0.833	-0.061	0	0	1.458	9.648	1.407	-0.061	0	0	1.03	9.872	-0.857	0	-0.061	0	1506609166
-9.804	-1.064	-0.851	-0.061	-0.061	0	2.62	-8.742	-0.291	0	0	-0.061	2.9	9.707	1.154	0	0.061	0	-9.804	-1.064	-0.851	-0.061	-0.061	0	1.445	9.63	1.402	0	0	0	1.036	9.886	-0.863	-0.061	0	0	1506609166
-9.79	-1.087	-0.824	-0.061	-0.061	0	2.637	-8.751	-0.294	0	-0.061	-0.061	2.893	9.721	1.182	-0.061	0	0	-9.79	-1.087	-0.824	-0.061	-0.061	0	1.449	9.66	1.425	-0.061	0	0	1.022	9.886	-0.855	0	0	0	1506609166
-9.787	-1.092	-0.822	-0.061	-0.061	0	2.647	-8.778	-0.252	0	-0.061	-0.061	2.917	9.759	1.186	-0.061	0	0	-9.787	-1.092	-0.822	-0.061	-0.061	0	1.451	9.673	1.421	-0.061	0	0	0.981	9.883	-0.854	-0.061	0	0	1506609166
-9.783	-1.09	-0.836	0	0	0	2.659	-8.77	-0.231	-0.061	0	0	2.887	9.761	1.19	-0.061	0	0	-9.783	-1.09	-0.836	0	0	0	1.465	9.637	1.414	-0.061	0	0	0.982	9.868	-0.853	0	-0.061	0	1506609166
-9.786	-1.081	-0.831	0	-0.061	0	2.688	-8.754	-0.217	-0.061	0	0	2.869	9.708	1.199	-0.061	0	0	-9.786	-1.081	-0.831	0	-0.061	0	1.477	9.611	1.4	-0.061	0	0	1.019	9.869	-0.858	-0.061	0	0	1506609166
-9.806	-1.049	-0.837	-0.061	-0.061	0	2.7	-8.764	-0.206	-0.061	-0.061	0	2.84	9.694	1.174	-0.061	0	-0.061	-9.806	-1.049	-0.837	-0.061	-0.061	0	1.468	9.629	1.398	-0.061	0	0	1.013	9.879	-0.849	-0.061	0	0	1506609166
-9.798	-1.061	-0.831	-0.061	-0.061	0	2.729	-8.775	-0.2	-0.061	-0.061	0	2.852	9.715	1.146	-0.061	0	-0.061	-9.798	-1.061	-0.831	-0.061	-0.061	0	1.453	9.647	1.43	-0.061	-0.061	0	1.023	9.895	-0.867	0	-0.061	0	1506609166
-9.784	-1.069	-0.839	-0.061	-0.061	0	2.734	-8.79	-0.2	-0.061	0	0	2.864	9.708	1.136	-0.061	0	-0.061	-9.784	-1.069	-0.839	-0.061	-0.061	0	1.463	9.635	1.427	-0.061	-0.061	-0.061	1.05	9.869	-0.857	-0.061	-0.061	0	1506609166
-9.777	-1.067	-0.829	0	0	-0.061	2.745	-8.765	-0.201	-0.061	-0.061	0	2.873	9.698	1.114	-0.061	-0.061	-0.061	-9.777	-1.067	-0.829	0	0	-0.061	1.48	9.607	1.422	-0.061	-0.061	-0.061	1.029	9.862	-0.86	-0.061	0	0	1506609166
-9.805	-1.047	-0.817	0	-0.061	-0.061	2.74	-8.741	-0.22	-0.061	-0.061	0	2.87	9.66	1.12	0	0	-0.061	-9.805	-1.047	-0.817	0	-0.061	-0.061	1.498	9.591	1.402	-0.061	0	-0.061	1.019	9.872	-0.839	-0.061	-0.061	0	1506609166
-9.804	-1.019	-0.818	0	-0.061	-0.061	2.714	-8.76	-0.251	-0.061	-0.061	0	2.856	9.666	1.121	0	-0.061	-0.061	-9.804	-1.019	-0.818	0	-0.061	-0.061	1.477	9.618	1.414	-0.061	0	-0.061	1.05	9.875	-0.847	-0.061	-0.061	0	1506609166
-9.792	-1.024	-0.837	0	0	-0.061	2.738	-8.778	-0.266	-0.061	0	0	2.877	9.702	1.13	0	0	-0.061	-9.792	-1.024	-0.837	0	0	-0.061	1.431	9.649	1.445	0	0	-0.061	1.055	9.883	-0.831	-0.061	0	0	1506609166
-9.783	-1.034	-0.837	0	0	0	2.737	-8.77	-0.224	-0.061	0	0	2.909	9.737	1.162	0	-0.061	-0.061	-9.783	-1.034	-0.837	0	0	0	1.394	9.635	1.451	0	-0.061	-0.061	1.055	9.873	-0.813	-0.061	-0.061	0	1506609166
-9.775	-1.035	-0.81	0	0	0	2.745	-8.763	-0.201	-0.061	0	0	2.913	9.719	1.207	0	-0.061	0	-9.775	-1.035	-0.81	0	0	0	1.438	9.61	1.45	0	-0.061	-0.061	1.087	9.862	-0.823	-0.061	-0.061	0	1506609166
-9.801	-1.029	-0.807	0	0	0	2.759	-8.757	-0.202	-0.061	0	-0.061	2.9	9.72	1.237	0	-0.061	0	-9.801	-1.029	-0.807	0	0	0	1.464	9.609	1.459	0	-0.061	0	1.084	9.865	-0.809	-0.061	-0.061	0	1506609166
-9.799	-1.032	-0.807	0	-0.061	0	2.759	-8.757	-0.202	-0.061	0	-0.061	2.888	9.72	1.25	0	0	0	-9.799	-1.032	-0.807	0	-0.061	0	1.45	9.635	1.474	0	-0.061	0	1.055	9.877	-0.802	-0.061	-0.061	0	1506609166
-9.796	-1.025	-0.792	0	-0.061	0	2.745	-8.795	-0.238	-0.061	0	-0.061	2.887	9.75	1.232	-0.061	-0.061	0	-9.796	-1.025	-0.792	0	-0.061	0	1.457	9.655	1.463	0	-0.061	0	1.029	9.879	-0.813	-0.061	-0.061	0	1506609167
-9.804	-1.031	-0.785	0	-0.061	0	2.731	-8.79	-0.245	0	0	-0.061	2.876	9.761	1.218	-0.061	-0.061	0	-9.804	-1.031	-0.785	0	-0.061	0	1.465	9.656	1.467	0	-0.061	0	1.028	9.874	-0.818	-0.061	-0.061	0	1506609167
-9.796	-1.031	-0.788	0	-0.061	0	2.712	-8.783	-0.26	0	0	-0.061	2.862	9.747	1.209	-0.061	-0.061	0	-9.796	-1.031	-0.788	0	-0.061	0	1.489	9.631	1.465	-0.061	-0.061	0	1.049	9.877	-0.815	-0.061	-0.061	-0.061	1506609167
-9.792	-1.022	-0.788	-0.061	-0.061	0	2.704	-8.778	-0.248	0	0	-0.061	2.845	9.729	1.187	-0.061	-0.061	0	-9.792	-1.022	-0.788	-0.061	-0.061	0	1.498	9.611	1.452	-0.061	-0.061	0	1.023	9.88	-0.775	-0.061	-0.061	0	1506609167
-9.798	-1.036	-0.778	0	-0.061	0	2.716	-8.768	-0.258	0	0	0	2.822	9.703	1.17	-0.061	-0.061	0	-9.798	-1.036	-0.778	0	-0.061	0	1.552	9.629	1.462	-0.061	-0.061	-0.061	1.04	9.883	-0.807	-0.061	-0.061	0	1506609167
-9.807	-1.005	-0.788	-0.061	0	0	2.688	-8.781	-0.258	0	0	-0.061	2.84	9.71	1.159	0	0	-0.061	-9.807	-1.005	-0.788	-0.061	0	0	1.497	9.603	1.473	-0.061	0	-0.061	1.067	9.868	-0.803	0	0	0	1506609167
-9.8	-1.011	-0.793	-0.061	-0.061	0	2.707	-8.795	-0.273	0	0	-0.061	2.859	9.694	1.163	0	0	-0.061	-9.8	-1.011	-0.793	-0.061	-0.061	0	1.45	9.615	1.475	0	-0.061	-0.061	1.05	9.884	-0.792	-0.061	-0.061	0	1506609167
-9.794	-1.01	-0.787	-0.061	0	0	2.71	-8.802	-0.287	0	-0.061	-0.061	2.869	9.728	1.17	0	-0.061	-0.061	-9.794	-1.01	-0.787	-0.061	0	0	1.455	9.655	1.487	0	-0.061	-0.061	1.065	9.875	-0.805	0	-0.061	0	1506609167
-9.786	-1.018	-0.787	0	-0.061	0	2.708	-8.78	-0.261	0	0	-0.061	2.913	9.745	1.171	0	-0.061	0	-9.786	-1.018	-0.787	0	-0.061	0	1.456	9.624	1.483	-0.061	-0.061	0	1.067	9.872	-0.797	-0.061	-0.061	0	1506609167
-9.806	-1.012	-0.782	0	-0.061	0	2.694	-8.756	-0.24	-0.061	-0.061	0	2.902	9.714	1.199	0	-0.061	0	-9.806	-1.012	-0.782	0	-0.061	0	1.504	9.612	1.448	0	-0.061	0	1.061	9.863	-0.788	0	0	-0.061	1506609167
-9.802	-1.011	-0.791	0	-0.061	-0.061	2.744	-8.78	-0.248	0	0	0	2.885	9.698	1.219	-0.061	-0.061	0	-9.802	-1.011	-0.791	0	-0.061	-0.061	1.532	9.607	1.434	0	0	-0.061	1.056	9.871	-0.772	0	0	-0.061	1506609167
-9.801	-1.006	-0.78	0	-0.061	-0.061	2.76	-8.776	-0.249	0	-0.061	-0.061	2.903	9.71	1.197	0	0	0	-9.801	-1.006	-0.78	0	-0.061	-0.061	1.53	9.644	1.44	0	0	-0.061	1.02	9.873	-0.799	0	-0.061	-0.061	1506609167
-9.788	-0.995	-0.786	0	-0.061	-0.061	2.76	-8.763	-0.226	0	-0.122	-0.061	2.911	9.732	1.182	0	0	0	-9.788	-0.995	-0.786	0	-0.061	-0.061	1.515	9.643	1.437	0	0	-0.061	1.02	9.873	-0.799	0	-0.061	-0.061	1506609167
-9.813	-0.988	-0.781	0	-0.061	-0.061	2.742	-8.754	-0.237	0	-0.061	0	2.901	9.716	1.182	0	0	-0.061	-9.813	-0.988	-0.781	0	-0.061	-0.061	1.498	9.623	1.437	0	0	-0.061	1.02	9.873	-0.799	0	-0.061	-0.061	1506609167
-9.82	-0.968	-0.787	-0.061	-0.061	-0.061	2.743	-8.757	-0.238	0	-0.061	0	2.912	9.704	1.192	0	0	0	-9.82	-0.968	-0.787	-0.061	-0.061	-0.061	1.5	9.623	1.432	0	0	-0.061	1.02	9.873	-0.799	0	-0.061	-0.061	1506609167
-9.816	-1.002	-0.787	-0.061	-0.061	-0.061	2.748	-8.757	-0.239	-0.061	-0.061	0	2.896	9.705	1.18	0	0	-0.061	-9.816	-1.002	-0.787	-0.061	-0.061	-0.061	1.489	9.629	1.43	0	0	-0.061	1.02	9.873	-0.799	0	-0.061	-0.061	1506609167
-9.818	-1.013	-0.797	0	-0.061	-0.061	2.749	-8.762	-0.24	-0.061	-0.061	0	2.895	9.711	1.14	0	0	0	-9.818	-1.013	-0.797	0	-0.061	-0.061	1.491	9.644	1.409	0	0	-0.061	1.02	9.873	-0.799	0	-0.061	-0.061	1506609167
-9.8	-1.018	-0.798	-0.061	-0.061	-0.061	2.749	-8.762	-0.24	-0.061	-0.061	0	2.879	9.714	1.145	0	-0.061	-0.061	-9.8	-1.018	-0.798	-0.061	-0.061	-0.061	1.506	9.637	1.424	0	0	-0.061	1.02	9.873	-0.799	0	-0.061	-0.061	1506609167
-9.798	-1.008	-0.802	0	0	-0.061	2.74	-8.768	-0.22	-0.061	-0.061	0	2.882	9.705	1.146	0	0	-0.061	-9.798	-1.008	-0.802	0	0	-0.061	1.463	9.623	1.413	0	0	-0.061	1.03	9.865	-0.803	0	-0.061	-0.061	1506609167
-9.804	-1.001	-0.791	-0.061	-0.061	-0.061	2.732	-8.766	-0.205	-0.061	-0.061	0	2.888	9.717	1.147	0	0	-0.061	-9.804	-1.001	-0.791	-0.061	-0.061	-0.061	1.439	9.622	1.413	0	-0.061	-0.061	1.055	9.869	-0.845	0.061	-0.061	-0.061	1506609167
-9.804	-1.014	-0.786	0	0	-0.061	2.754	-8.772	-0.185	-0.061	0	0.061	2.899	9.717	1.151	0	-0.061	-0.061	-9.804	-1.014	-0.786	0	0	-0.061	1.458	9.633	1.408	-0.061	-0.061	-0.061	1.055	9.869	-0.845	0	-0.061	-0.061	1506609167
-9.788	-1.02	-0.786	0	0	-0.061	2.762	-8.776	-0.163	-0.061	0	0.061	2.894	9.723	1.113	0	-0.061	-0.061	-9.788	-1.02	-0.786	0	0	-0.061	1.469	9.64	1.407	0	-0.061	-0.061	1.059	9.865	-0.858	-0.061	-0.061	-0.061	1506609167
-9.804	-1.001	-0.788	0	0	-0.061	2.78	-8.79	-0.171	-0.061	0	0	2.89	9.714	1.103	0	-0.061	-0.061	-9.804	-1.001	-0.788	0	0	-0.061	1.444	9.646	1.406	0	-0.061	-0.061	1.044	9.862	-0.855	-0.061	-0.061	-0.061	1506609167
-9.81	-1.012	-0.784	0	0	-0.061	2.774	-8.78	-0.189	0	0	0	2.894	9.719	1.104	0	-0.061	-0.061	-9.81	-1.012	-0.784	0	0	-0.061	1.403	9.64	1.402	0	-0.061	-0.061	1.062	9.881	-0.848	-0.061	0	-0.061	1506609167
-9.793	-1.04	-0.775	0	0	-0.061	2.756	-8.783	-0.214	-0.061	0	0	2.896	9.738	1.108	0	-0.061	-0.061	-9.793	-1.04	-0.775	0	0	-0.061	1.424	9.674	1.408	0	-0.061	-0.061	1.05	9.873	-0.866	-0.061	0	-0.061	1506609167
-9.8	-1.05	-0.782	0	0	-0.061	2.732	-8.783	-0.223	-0.061	0	0	2.907	9.755	1.128	0	-0.061	-0.061	-9.8	-1.05	-0.782	0	0	-0.061	1.428	9.67	1.41	-0.061	-0.061	-0.061	1.032	9.877	-0.836	-0.061	0	-0.061	1506609168
-9.782	-1.075	-0.786	0	0	-0.061	2.732	-8.748	-0.238	-0.061	0	0	2.894	9.743	1.125	0	-0.061	0	-9.782	-1.075	-0.786	0	0	-0.061	1.449	9.667	1.413	-0.061	-0.061	-0.061	1.023	9.863	-0.834	-0.061	-0.122	-0.061	1506609168
-9.795	-1.043	-0.779	0	0	-0.061	2.712	-8.762	-0.23	-0.061	0.061	0	2.872	9.747	1.146	0	-0.061	-0.061	-9.795	-1.043	-0.779	0	0	-0.061	1.414	9.646	1.41	-0.061	0	-0.061	1.022	9.869	-0.842	-0.061	-0.061	-0.061	1506609168
-9.798	-1.047	-0.784	0	0	-0.061	2.698	-8.777	-0.267	-0.061	0.061	0	2.872	9.746	1.153	-0.061	-0.061	-0.061	-9.798	-1.047	-0.784	0	0	-0.061	1.358	9.643	1.421	-0.061	-0.061	-0.061	1.038	9.865	-0.799	0	-0.061	0	1506609168
-9.799	-1.059	-0.782	0	0	-0.061	2.694	-8.768	-0.278	-0.061	0	-0.061	2.863	9.739	1.134	-0.061	-0.061	-0.061	-9.799	-1.059	-0.782	0	0	-0.061	1.377	9.672	1.456	-0.061	-0.061	0	1.036	9.879	-0.812	-0.061	-0.061	-0.061	1506609168
-9.794	-1.064	-0.768	0	0	-0.061	2.673	-8.782	-0.27	-0.061	0	-0.061	2.901	9.751	1.099	-0.061	-0.061	-0.061	-9.794	-1.064	-0.768	0	0	-0.061	1.371	9.672	1.465	-0.061	-0.061	-0.061	1.026	9.867	-0.833	-0.061	-0.061	-0.061	1506609168
-9.78	-1.048	-0.764	0	0	-0.061	2.641	-8.781	-0.268	-0.061	0	0	2.865	9.744	1.083	-0.061	-0.061	0	-9.78	-1.048	-0.764	0	0	-0.061	1.382	9.634	1.446	-0.061	-0.061	-0.061	1.024	9.875	-0.81	-0.061	-0.061	-0.061	1506609168
-9.801	-1.047	-0.757	0	0	-0.061	2.665	-8.776	-0.291	-0.061	0	0	2.824	9.705	1.09	-0.061	-0.061	0	-9.801	-1.047	-0.757	0	0	-0.061	1.413	9.615	1.461	-0.061	-0.061	-0.061	1.034	9.877	-0.806	-0.061	-0.061	-0.061	1506609168
-9.813	-1.035	-0.763	0	-0.061	-0.061	2.659	-8.793	-0.294	-0.061	0	-0.061	2.809	9.698	1.097	-0.061	-0.061	-0.061	-9.813	-1.035	-0.763	0	-0.061	-0.061	1.431	9.639	1.462	-0.061	-0.061	-0.061	1.024	9.891	-0.807	-0.061	-0.061	0	1506609168
-9.796	-1.04	-0.76	-0.061	-0.061	-0.061	2.663	-8.803	-0.298	-0.061	0	0	2.818	9.728	1.113	0	0	-0.061	-9.796	-1.04	-0.76	-0.061	-0.061	-0.061	1.43	9.644	1.467	-0.061	-0.061	-0.061	0.998	9.883	-0.794	0	-0.061	-0.061	1506609168
-9.792	-1.055	-0.755	-0.061	-0.061	-0.061	2.668	-8.813	-0.281	-0.061	-0.061	0	2.834	9.738	1.132	0	0	-0.061	-9.792	-1.055	-0.755	-0.061	-0.061	-0.061	1.406	9.619	1.464	-0.061	-0.061	-0.061	1.006	9.873	-0.786	0	-0.061	-0.061	1506609168
-9.77	-1.098	-0.762	-0.061	-0.061	-0.061	2.669	-8.799	-0.278	-0.061	-0.061	-0.061	2.858	9.719	1.164	0	-0.061	-0.061	-9.77	-1.098	-0.762	-0.061	-0.061	-0.061	1.44	9.61	1.464	-0.061	-0.061	-0.061	1.052	9.856	-0.779	0.061	0	-0.061	1506609168
-9.762	-1.181	-0.746	0	0	-0.122	2.656	-8.799	-0.266	0	-0.061	0	2.882	9.707	1.169	0	-0.061	-0.061	-9.762	-1.181	-0.746	0	0	-0.122	1.492	9.623	1.485	0	0	-0.061	0.975	9.851	-0.764	0.061	0	-0.061	1506609168
-9.763	-1.278	-0.659	0.061	0.061	-0.244	2.687	-8.825	-0.256	0	-0.122	0	2.891	9.71	1.163	0	0	-0.061	-9.763	-1.278	-0.659	0.061	0.061	-0.244	1.55	9.63	1.498	-0.061	0	-0.061	0.994	9.831	-0.793	-0.061	0	0.061	1506609168
-9.75	-1.348	-0.52	0.122	0.061	-0.366	2.804	-8.837	-0.245	0	-0.122	0.061	2.882	9.727	1.163	0.061	0	-0.061	-9.75	-1.348	-0.52	0.122	0.061	-0.366	1.62	9.666	1.576	-0.061	0	-0.122	1.065	9.796	-0.689	-0.122	0.183	0.183	1506609168
-9.637	-1.516	-0.403	0.244	0.122	-0.427	2.856	-8.837	-0.288	0.061	-0.244	0	2.836	9.743	1.192	0.061	-0.061	0	-9.637	-1.516	-0.403	0.244	0.122	-0.427	1.538	9.619	1.698	-0.061	0	-0.183	1.203	9.789	-0.544	-0.061	0.61	0.244	1506609168
-9.374	-1.688	-0.2	0.488	0.244	-0.366	3.003	-8.787	-0.367	0.061	-0.305	0	2.759	9.755	1.218	0.122	-0.122	0.061	-9.374	-1.688	-0.2	0.488	0.244	-0.366	1.44	9.598	1.836	-0.122	-0.122	-0.244	1.468	9.697	-0.167	-0.488	1.038	0.549	1506609168
-9.307	-1.292	0.124	0.671	0.305	-0.183	3.049	-8.557	-0.451	0.061	-0.183	0.122	2.621	9.761	1.231	0.122	-0.305	0.183	-9.307	-1.292	0.124	0.671	0.305	-0.183	1.325	9.409	2.04	-0.122	-0.244	-0.366	1.42	9.592	0.138	-0.854	1.282	0.916	1506609168
-10.044	-0.874	-0.005	0.427	-0.122	-0.305	3.019	-8.254	-0.517	0.061	0	0.305	2.463	9.577	1.213	0.122	-0.549	0.366	-10.044	-0.874	-0.005	0.427	-0.122	-0.305	1.303	9.165	2.309	-0.122	-0.244	-0.549	0.737	9.725	-0.248	-0.61	0.488	0.732	1506609168
-10.446	-1.068	-0.017	0.366	-0.549	-0.366	2.972	-8.414	-0.603	0.061	0.244	0.61	2.328	9.43	1.132	0.183	-0.732	0.549	-10.446	-1.068	-0.017	0.366	-0.549	-0.366	1.354	9.516	2.505	0	-0.244	-0.671	0.412	10.094	-0.547	-0.061	0.061	0.244	1506609168
-10.282	-0.946	0.109	0.61	-0.305	-0.427	2.985	-9.19	-0.811	0.183	0.305	0.854	2.247	9.883	1.077	0.305	-0.793	0.488	-10.282	-0.946	0.109	0.61	-0.305	-0.427	1.336	10.068	2.411	0.061	-0.671	-0.671	0.687	10.179	-0.232	0.305	-0.488	-0.061	1506609168
-10.194	-0.653	0.072	0.427	-0.244	-0.549	3.06	-9.575	-0.919	0.244	0.122	0.793	2.273	10.299	1.262	0.488	-0.61	0.244	-10.194	-0.653	0.072	0.427	-0.244	-0.549	1.34	9.954	2.257	-0.061	-0.977	-0.671	0.697	10.139	0.224	1.038	-1.282	-0.488	1506609168
-9.715	-0.919	-0.483	0.183	0.061	-0.671	3.022	-9.289	-0.796	0.244	0.122	0.793	2.4	10.146	1.566	0.549	-0.549	0.061	-9.715	-0.919	-0.483	0.183	0.061	-0.671	1.303	9.769	1.944	-0.244	-1.038	-0.549	1.004	9.947	-0.482	1.282	-1.526	-1.038	1506609168
-9.259	-0.982	-1.18	0.183	0.366	-0.671	2.913	-8.851	-0.461	0.122	-0.061	0.122	2.602	10.019	1.896	0.366	-0.671	-0.061	-9.259	-0.982	-1.18	0.183	0.366	-0.671	1.323	9.799	1.389	-0.305	-1.282	-0.61	1.79	9.617	-1.022	1.221	-0.61	-1.16	1506609168
-9.656	-0.89	-1.639	-0.122	0.366	-0.427	2.626	-8.363	-0.163	0.122	-0.061	0.122	2.804	9.969	2.114	-0.061	-1.404	-0.244	-9.656	-0.89	-1.639	-0.122	0.366	-0.427	1.576	9.788	0.87	-0.488	-1.343	-0.61	2.39	9.593	-1.53	1.16	-0.366	-0.916	1506609168
-9.811	-1.073	-1.726	-0.122	0.732	-0.244	2.338	-8.506	-0.06	0.183	-0.305	-0.183	3.393	9.889	1.907	-0.671	-1.953	-0.305	-9.811	-1.073	-1.726	-0.122	0.732	-0.244	2.341	10.112	0.499	-0.732	-0.854	-0.549	1.707	9.806	-1.766	0.977	-0.366	-0.793	1506609169
-9.847	-0.974	-1.876	-0.061	0.793	-0.305	2.272	-8.939	-0.043	0.366	-1.038	-0.488	3.993	9.776	1.519	-0.732	-1.77	-0.671	-9.847	-0.974	-1.876	-0.061	0.793	-0.305	2.516	10.112	0.37	-0.854	-0.183	-0.366	1.635	9.805	-1.92	0.854	-0.977	-0.854	1506609169
-9.658	-0.718	-1.756	-0.183	0.366	-0.549	2.388	-9.128	0.184	0.244	-1.343	-0.488	4.7	9.549	1.159	-0.488	-0.854	-1.16	-9.658	-0.718	-1.756	-0.183	0.366	-0.549	2.071	9.759	0.295	-0.732	0.183	-0.122	1.829	9.707	-2.115	0.671	-0.488	-0.977	1506609169
-9.415	-0.898	-1.481	-0.305	-0.061	-0.427	2.44	-8.58	0.721	-0.122	-1.038	-0.305	5.248	9.095	0.962	-0.488	0.61	-1.343	-9.415	-0.898	-1.481	-0.305	-0.061	-0.427	1.564	8.836	0.355	-0.549	0.122	-0.061	1.899	9.588	-1.729	0.671	-0.488	-0.977	1506609169
-9.481	-1.069	-1.323	-0.183	-0.305	-0.366	2.243	-7.764	1.14	-0.366	-0.305	-0.061	5.061	8.204	0.648	-0.549	0.366	-0.793	-9.481	-1.069	-1.323	-0.183	-0.305	-0.366	1.358	8.213	0.39	-0.61	0.427	0.061	1.669	9.538	-1.132	0.305	0.061	-0.732	1506609169
-9.832	-1.253	-1.352	0.244	-0.671	-0.244	2.164	-7.54	1.348	-0.366	-0.244	0.122	4.981	7.739	0.416	-0.488	0.244	-0.244	-9.832	-1.253	-1.352	0.244	-0.671	-0.244	1.339	8.446	0.322	-0.244	1.221	0.244	1.546	9.603	-1.09	0.061	-0.366	-0.488	1506609169
-9.844	-1.197	-1.414	0.61	-0.61	-0.061	2.189	-7.997	1.321	-0.366	-0.244	0.427	4.855	8.082	0.077	-0.427	0.61	-0.244	-9.844	-1.197	-1.414	0.61	-0.61	-0.061	1.268	9.237	0.343	0.305	1.831	0.366	1.468	9.705	-1.445	-0.244	-0.61	-0.305	1506609169
-9.727	-0.653	-1.402	0.488	-0.427	0.061	2.321	-8.528	1.117	-0.305	-0.244	0.916	4.676	8.789	-0.261	-0.366	0.854	-0.244	-9.727	-0.653	-1.402	0.488	-0.427	0.061	1.065	9.856	0.56	0.549	1.648	0.183	1.235	9.688	-1.976	-0.305	-0.854	-0.305	1506609169
-9.871	-0.178	-1.629	0.427	-0.305	0	2.505	-8.647	0.951	-0.305	-0.183	1.404	4.472	9.338	-0.418	-0.122	0.488	0.061	-9.871	-0.178	-1.629	0.427	-0.305	0	0.807	10.299	0.903	0.671	1.343	0.122	1.427	9.449	-2.348	-0.061	-1.038	-0.549	1506609169
-10.41	-0.335	-1.774	0.427	-0.488	-0.183	2.689	-8.624	0.889	-0.305	-0.183	1.404	4.329	9.857	-0.322	0.122	0.305	0.488	-10.41	-0.335	-1.774	0.427	-0.488	-0.183	0.694	10.67	1.047	0.549	0.854	0	1.276	9.988	-2.463	0.061	-0.793	-0.977	1506609169
-10.726	-0.388	-1.922	0.366	-0.488	-0.122	2.84	-8.897	0.81	-0.366	-0.122	1.709	4.098	10.332	-0.087	0.366	0.366	0.793	-10.726	-0.388	-1.922	0.366	-0.488	-0.122	0.657	10.996	0.959	0	-0.061	0	1.398	10.372	-2.189	-0.122	-0.977	-1.343	1506609169
-10.726	-0.285	-1.828	0.122	-0.366	0.244	3.092	-9.581	0.603	-0.305	-0.305	1.709	3.7	10.738	0.257	0.549	0.305	0.977	-10.726	-0.285	-1.828	0.122	-0.366	0.244	1.079	11.073	0.678	-0.427	-1.16	-0.122	1.753	10.765	-1.83	-0.61	-0.977	-1.16	1506609169
-10.84	-0.356	-1.468	-0.305	-0.427	0.549	3.57	-9.966	0.517	-0.305	-0.305	1.709	3.307	10.726	0.724	0.671	0.305	0.732	-10.84	-0.356	-1.468	-0.305	-0.427	0.549	1.617	10.832	0.651	-0.793	-1.282	-0.183	2.07	10.873	-1.474	-0.61	-0.977	-1.16	1506609169
-10.942	-1.214	-1.377	-1.16	0	0.549	3.57	-9.966	0.517	-0.488	-0.183	1.282	2.98	10.453	1.153	0.61	0.427	0.061	-10.942	-1.214	-1.377	-1.16	0	0.549	1.782	10.624	1.077	-0.732	-0.793	-0.061	2.433	11.018	-0.983	-2.319	-0.916	-0.183	1506609169
-10.095	-2.719	-0.969	-0.916	0.183	0.671	4.12	-10.414	0.891	-0.305	0.793	-0.305	2.851	10.459	1.446	0.305	0.488	-0.793	-10.095	-2.719	-0.969	-0.916	0.183	0.671	1.883	10.917	1.706	-0.305	-0.366	0	3.319	11.294	0.033	-3.479	0.183	1.282	1506609169
-9.167	-3.018	0.269	-0.488	0.122	1.099	3.935	-10.666	0.773	-0.305	0.793	-0.305	3.024	10.921	1.617	0	0.549	-1.404	-9.167	-3.018	0.269	-0.488	0.122	1.099	1.414	9.924	2.425	-0.488	-0.427	-0.061	3.149	10.465	1.078	-3.479	0.183	1.282	1506609169
-9.512	-2.482	0.678	-0.366	-0.488	0.854	3.801	-9.445	0.419	0.793	-0.061	-2.502	3.344	9.938	1.853	0.122	0.916	-1.099	-9.512	-2.482	0.678	-0.366	-0.488	0.854	0.331	8.138	3.095	-0.916	0.244	0.427	1.865	10.091	0.88	-3.174	0.305	5.066	1506609169
-9.879	-2.479	0.258	-0.183	-0.916	0.549	3.572	-8.909	-0.025	0.793	-0.061	-2.502	3.21	8.796	1.918	0.183	1.343	-0.122	-9.879	-2.479	0.258	-0.183	-0.916	0.549	-0.376	8.138	3.186	-0.366	0.549	0.732	0.825	11.155	-0.593	-2.502	1.526	4.761	1506609169
-9.536	-2.317	0.249	-0.244	-0.854	0.549	2.993	-9.414	-0.623	0.854	0.488	-3.418	2.528	9.345	1.513	-0.671	0.671	0.61	-9.536	-2.317	0.249	-0.244	-0.854	0.549	-0.245	9.249	3.134	0.549	0.122	0.549	0.578	11.311	-0.334	-2.502	1.526	4.761	1506609169
-9.141	-1.597	0.413	-0.549	-0.671	0.488	2.366	-9.716	-1.213	1.221	0.671	-3.052	2.037	10.179	0.935	-1.465	-1.221	0.916	-9.141	-1.597	0.413	-0.549	-0.671	0.488	0.329	9.66	3.226	0.732	-0.366	0.244	1.126	10.349	-0.279	-1.404	2.747	4.395	1506609169
-8.996	-1.43	0.493	-0.61	-0.793	0.305	2.187	-9.088	-1.56	1.038	0.427	-2.686	2.318	10.08	0.492	-1.404	-1.709	1.221	-8.996	-1.43	0.493	-0.61	-0.793	0.305	0.647	8.959	3.208	0.061	-0.488	0.244	1.373	9.589	0.362	-0.671	4.15	3.601	1506609169
-8.272	-1.452	0.693	-0.305	-0.122	0.366	2.138	-8.323	-1.637	0.61	0.732	-2.38	2.53	9.168	0.568	-0.427	-0.305	1.526	-8.272	-1.452	0.693	-0.305	-0.122	0.366	0.639	8.429	2.917	-0.305	-0.427	0.244	0.654	8.622	0.544	0.061	4.578	2.625	1506609169
-7.91	-1.042	0.715	0.244	0.732	0.488	1.949	-8.007	-1.58	0.305	0.854	-2.075	2.073	8.85	0.79	0.122	0.549	1.648	-7.91	-1.042	0.715	0.244	0.732	0.488	0.757	8.464	2.696	0.061	-0.61	-0.061	-0.894	8.064	0.705	0.854	2.319	1.831	1506609169
-8.561	-0.438	0.638	0.305	1.038	0.366	1.736	-7.827	-1.47	0.183	0.61	-1.648	1.227	8.845	0.897	-0.183	-0.61	1.282	-8.561	-0.438	0.638	0.305	1.038	0.366	1.183	8.555	2.682	0.61	-0.732	-0.305	-0.339	7.561	1.317	2.258	1.16	0.916	1506609169
-9.764	0.016	0.8	0.366	1.038	0.427	1.604	-7.807	-1.334	0.122	0.305	-1.099	1.116	8.736	1.175	-0.305	-1.465	0.732	-9.764	0.016	0.8	0.366	1.038	0.427	1.633	8.786	2.692	0.671	-0.793	-0.366	0.372	7.631	2.015	2.441	-1.831	-0.427	1506609169
-10.756	0.293	0.03	-0.122	0.671	0.244	1.481	-8.047	-1.254	0.122	-0.244	-0.366	1.542	8.872	1.553	0.122	-1.099	0	-10.756	0.293	0.03	-0.122	0.671	0.244	2.128	9.227	2.69	0.488	-0.671	-0.305	2.55	8.714	2.84	2.258	-1.16	-1.404	1506609170
-11.147	0.61	0.652	-0.549	0.488	0.183	1.577	-8.568	-1.23	0.061	-0.61	0.61	2.032	9.331	1.902	0.549	-0.244	-0.671	-11.147	0.61	0.652	-0.549	0.488	0.183	2.342	9.768	2.511	0.183	-0.732	-0.366	5.706	10.46	3.047	0.488	0.244	-0.366	1506609170
-11.982	0.752	0.91	-1.648	0.244	0.122	1.814	-9.202	-1.099	-0.122	-0.671	1.587	2.305	9.917	2.206	0.671	0.183	-1.221	-11.982	0.752	0.91	-1.648	0.244	0.122	2.406	10.18	2.36	0.183	-0.732	-0.427	6.044	9.906	3.173	-0.793	0.183	0	1506609170
-11.458	-1.096	0.635	-0.916	-0.183	0.061	1.814	-9.202	-1.099	-0.122	-0.671	1.587	2.533	10.395	2.272	0.671	-0.122	-1.709	-11.458	-1.096	0.635	-0.916	-0.183	0.061	2.614	10.665	2.16	0.183	-0.854	-0.366	1.958	9.534	1.838	0.183	-0.305	-1.404	1506609170
-10.672	-2.548	-0.08	0.244	-0.488	0.061	2.428	-9.961	-0.285	-0.366	-0.488	2.38	3.107	10.908	2.263	0.61	-0.244	-2.197	-10.672	-2.548	-0.08	0.244	-0.488	0.061	2.75	11.039	2.064	0.183	-0.366	-0.366	0.61	10.515	2.168	2.625	-0.854	-1.892	1506609170
-9.233	-2.439	0.02	0.854	-0.122	-0.122	2.527	-10.068	-0.096	-0.488	-0.61	2.625	3.913	11.355	2.327	0.732	0.61	-2.441	-9.233	-2.439	0.02	0.854	-0.122	-0.122	2.289	11.341	1.983	-0.061	0.488	-0.061	2.417	11.16	1.244	1.404	-4.944	-0.427	1506609170
-9.033	-2.241	-1.182	0.916	0.244	-0.366	2.777	-9.951	0.026	-0.122	-1.343	2.197	4.614	11.83	2.393	0.671	1.282	-2.258	-9.033	-2.241	-1.182	0.916	0.244	-0.366	0.927	10.878	1.943	-0.427	0.732	0.183	-0.042	9.568	-0.285	2.38	-3.418	-1.465	1506609170
-9.4	-2.086	-1.793	0.671	-0.183	-0.488	2.847	-8.708	0.267	-0.122	-1.343	2.197	4.956	11.342	2.456	0.244	1.465	-1.16	-9.4	-2.086	-1.793	0.671	-0.183	-0.488	-0.146	9.477	1.712	-1.038	0.061	0.61	2.208	9.897	-2.372	1.892	-1.343	-1.343	1506609170
-9.438	-1.968	-1.361	0.488	0.122	-0.061	2.866	-7.927	0.39	-0.244	-1.221	1.465	4.253	10.003	1.919	-0.61	0.549	0.671	-9.438	-1.968	-1.361	0.488	0.122	-0.061	-0.26	8.794	1.206	-1.282	-0.122	1.038	1.532	9.835	-0.763	0.61	-0.305	-1.282	1506609170
-9.577	-1.397	-1.315	0.488	0.305	-0.061	2.872	-8.526	0.317	-0.122	-1.221	1.221	3.463	9.509	1.2	-1.709	-0.671	1.831	-9.577	-1.397	-1.315	0.488	0.305	-0.061	0.059	9.337	0.84	-0.61	0.549	1.16	1.19	9.685	-1.218	0.916	-1.404	-1.099	1506609170
-9.605	-1.224	-1.443	0.61	0	-0.427	3.028	-9.109	0.294	-0.305	-1.16	0.977	3.263	9.914	0.592	-2.563	-1.038	1.709	-9.605	-1.224	-1.443	0.61	0	-0.427	0.28	9.739	1.138	0.366	1.16	1.099	1.335	9.654	-2.037	0.793	-1.892	-1.16	1506609170
-9.368	-1.206	-1.354	0.549	-0.122	-0.488	3.261	-8.713	0.48	-0.305	-1.16	0.977	3.205	9.921	-0.281	-2.808	-1.16	1.282	-9.368	-1.206	-1.354	0.549	-0.122	-0.488	0.446	9.438	1.425	0.488	0.427	0.977	1.866	9.572	-2.066	0.61	-0.916	-1.404	1506609170
-9.305	-1.065	-1.365	0.427	-0.061	-0.549	3.106	-8.314	0.744	-0.549	-0.366	0.61	2.987	9.182	-0.924	-2.136	-1.282	1.526	-9.305	-1.065	-1.365	0.427	-0.061	-0.549	0.793	9.195	1.409	0.122	0.366	0.793	1.577	9.414	-1.774	0.61	-0.793	-1.404	1506609170
-9.377	-1.084	-1.516	0.427	-0.427	-0.61	2.956	-8.185	0.787	-0.61	-0.183	0.122	2.913	8.772	-1.022	-0.916	-0.916	1.77	-9.377	-1.084	-1.516	0.427	-0.427	-0.61	0.93	9.089	1.402	-0.183	0.549	0.427	1.675	9.477	-1.736	0.549	-0.916	-1.404	1506609170
-9.606	-0.987	-1.55	0.671	-0.61	-0.122	2.789	-8.165	0.749	-0.427	-0.122	-0.244	2.858	8.658	-0.925	-0.122	0.122	1.587	-9.606	-0.987	-1.55	0.671	-0.61	-0.122	0.658	8.853	1.18	-0.244	0.366	0.183	1.7	9.502	-1.59	0.488	-1.099	-1.16	1506609170
-9.774	-0.872	-1.394	0.916	-0.671	0	2.69	-8.239	0.709	-0.366	0.061	-0.488	2.401	8.442	-0.616	0.305	0.427	1.221	-9.774	-0.872	-1.394	0.916	-0.671	0	0.288	8.632	1.03	0.061	0.061	0.061	1.544	9.866	-1.17	-0.183	-1.709	-0.854	1506609170
-9.112	-0.451	-1.365	0.793	-0.427	-0.061	2.69	-8.239	0.709	-0.488	0.366	-0.549	2.079	8.351	-0.172	0.366	-0.061	0.793	-9.112	-0.451	-1.365	0.793	-0.427	-0.061	0.181	8.795	1.016	0.305	-0.366	0	1.82	9.597	-1.509	-0.916	-1.892	-0.854	1506609170
-9.615	-0.085	-1.737	0.61	-0.549	0.061	2.518	-8.997	0.907	-0.488	1.099	-0.61	1.992	8.673	0.104	0.061	-0.671	0.244	-9.615	-0.085	-1.737	0.61	-0.549	0.061	0.536	9.485	1.092	0.549	-0.793	-0.244	2.01	9.39	-2.016	-1.221	-1.953	-0.793	1506609170
-10.233	-0.654	-1.384	0.305	-0.305	0.549	2.348	-9.189	0.853	-0.244	0.793	-0.61	1.97	9.256	0.154	-0.305	-1.404	-0.305	-10.233	-0.654	-1.384	0.305	-0.305	0.549	1.139	10.152	1.201	0.61	-1.526	-0.549	2.444	9.851	-1.912	-1.77	-1.709	-0.427	1506609170
-10.489	-1.776	-0.301	-0.366	0.488	0.793	2.348	-9.189	0.853	-0.244	0.793	-0.61	2.226	9.763	0.349	-0.061	-1.709	-0.977	-10.489	-1.776	-0.301	-0.366	0.488	0.793	1.713	11.062	1.267	0.305	-1.221	-0.549	3.295	10.069	-1.152	-2.625	-1.099	0.427	1506609170
-10.854	-3.243	-0.316	0.061	0.366	0.671	2.464	-10.466	0.17	0	1.038	-0.366	2.751	10.846	0.745	0.183	-1.221	-1.831	-10.854	-3.243	-0.316	0.061	0.366	0.671	2.041	11.69	1.782	0.244	-0.916	-0.854	2.98	10.835	0.323	-3.54	-0.183	2.014	1506609170
-10.045	-3.487	0.779	1.282	0.122	0.854	2.456	-10.518	-0.262	0	1.038	-0.366	3.254	11.654	1.138	0.183	-0.305	-2.38	-10.045	-3.487	0.779	1.282	0.122	0.854	1.772	11.215	2.399	-0.061	-0.916	-0.977	2.821	11.482	1.06	-4.578	0.122	3.723	1506609170
-10.575	-1.887	0.833	0.977	-0.305	0.488	2.456	-10.518	-0.262	0.061	1.16	-0.488	3.554	11.361	1.724	0.488	0.183	-2.136	-10.575	-1.887	0.833	0.977	-0.305	0.488	0.992	10.227	2.901	-0.549	-0.671	-0.793	0.719	11.253	0.956	-3.113	0	4.089	1506609170
-10.95	-1.62	0.316	0.122	-1.221	-0.305	2.105	-9.379	-0.87	0.244	1.16	-1.221	3.634	10.722	2.219	0.488	0.122	-1.16	-10.95	-1.62	0.316	0.122	-1.221	-0.305	0.231	9.847	3.199	-0.793	-0.488	-0.488	0.044	12.099	0.164	-1.648	1.099	2.808	1506609170
-9.379	-1.657	0.763	-0.183	-0.671	-0.183	1.751	-9.527	-1.236	0.244	1.16	-1.221	3.378	10.688	2.251	0	-0.488	0	-9.379	-1.657	0.763	-0.183	-0.671	-0.183	0.211	10.166	2.906	-0.671	-1.221	-0.488	0.118	10.456	0.398	-1.404	1.648	2.563	1506609170
-8.648	-1.37	0.886	-0.305	-0.427	-0.366	1.639	-9.099	-1.494	0.549	0.977	-1.038	2.925	10.819	2.012	-0.61	-1.16	0.732	-8.648	-1.37	0.886	-0.305	-0.427	-0.366	0.877	9.447	2.869	-0.671	-1.465	-0.549	0.651	9.235	0.347	-0.244	2.502	2.014	1506609171
-8.861	-1.438	0.8	-0.305	-0.366	-0.61	1.597	-8.238	-1.651	0.671	0.671	-0.854	2.708	9.652	1.909	-0.366	-1.343	1.038	-8.861	-1.438	0.8	-0.305	-0.366	-0.61	1.254	8.54	2.767	-0.854	-0.793	-0.366	0.616	8.314	0.524	0.488	2.991	1.038	1506609171
-8.862	-1.531	0.785	0.183	0.305	-0.183	1.535	-8.154	-1.719	0.305	0.427	-0.977	2.535	8.826	1.818	-0.122	-0.671	0.916	-8.862	-1.531	0.785	0.183	0.305	-0.183	1.468	8.454	2.523	-0.61	-0.305	-0.305	-0.428	8.335	0.836	1.526	2.625	-0.061	1506609171
-9.464	-1.421	0.807	0.427	0.854	0.061	1.352	-8.374	-1.877	0.305	0.427	-0.977	2.153	8.699	1.775	-0.183	-0.122	0.488	-9.464	-1.421	0.807	0.427	0.854	0.061	1.719	8.567	2.745	-0.183	0.244	-0.366	-0.339	8.955	1.012	2.625	0.549	-0.488	1506609171
-10.139	-1.154	0.425	-0.244	0.305	-0.183	1.26	-8.875	-1.995	0.305	0.061	-0.854	1.827	8.745	1.627	-0.122	-0.305	-0.122	-10.139	-1.154	0.425	-0.244	0.305	-0.183	1.696	9.193	3.043	0.366	1.038	-0.305	1.805	9.422	1.723	2.625	0.549	-0.488	1506609171
-9.866	-1.139	0.459	-0.61	0.183	-0.305	1.453	-9.36	-2.047	0.122	-0.244	0	2.096	9.381	1.493	0.122	0.061	-0.732	-9.866	-1.139	0.459	-0.61	0.183	-0.305	1.006	9.532	3.052	0.244	0.793	-0.183	1.846	10.194	1.865	1.77	0.305	-0.61	1506609171
-9.502	-1.208	0.718	-0.61	0.488	-0.244	1.602	-9.288	-1.838	0.122	-0.244	0	2.468	9.814	1.528	0.488	0.732	-0.854	-9.502	-1.208	0.718	-0.61	0.488	-0.244	0.439	9.367	3.066	0	0.305	-0.183	1.798	9.814	1.446	0.549	0.244	-0.671	1506609171
-10.098	-1.346	0.812	-0.183	0.366	-0.061	1.735	-8.984	-1.428	-0.488	-0.122	0.366	2.469	9.777	1.59	0.61	0.671	-0.427	-10.098	-1.346	0.812	-0.183	0.366	-0.061	0.231	9.214	2.902	0	0	-0.183	2.302	9.461	1.946	0.061	-1.038	-0.366	1506609171
-10.334	-1.781	0.566	-0.305	0.122	-0.305	1.849	-8.817	-0.908	-0.671	0.183	0.671	2.334	9.691	1.573	0.366	0.305	-0.122	-10.334	-1.781	0.566	-0.305	0.122	-0.305	0.395	9.344	2.786	0.244	0	-0.183	1.724	9.768	0.968	1.038	-0.671	-0.793	1506609171
-9.883	-2.082	0.689	-0.305	0.183	-0.549	1.841	-8.975	-0.628	-0.671	0.183	0.671	2.305	9.775	1.475	0.122	-0.061	-0.122	-9.883	-2.082	0.689	-0.305	0.183	-0.549	0.689	9.908	2.74	0.488	0.305	-0.183	1.053	10.286	0.614	1.221	0.183	-1.221	1506609171
-9.561	-1.546	0.682	-0.183	0	-0.366	1.924	-9.202	-0.525	-0.549	0.061	1.099	2.501	10.221	1.331	0.122	-0.122	-0.183	-9.561	-1.546	0.682	-0.183	0	-0.366	0.676	10.216	2.792	0.427	0.244	-0.244	1.845	10.11	1.262	1.221	0.183	-1.221	1506609171
-9.617	-1.347	0.335	-0.427	0.183	-0.549	2.159	-8.979	-0.336	-0.488	0.122	1.648	2.816	10.427	1.321	0.305	0.061	0	-9.617	-1.347	0.335	-0.427	0.183	-0.549	0.499	10.013	2.841	0.061	0.183	-0.183	1.184	9.56	0.641	0.854	-0.854	-0.61	1506609171
-9.558	-1.632	0.042	-0.305	0.305	-0.366	2.217	-8.876	-0.103	-0.488	0.122	1.648	2.932	10.286	1.43	0.427	0.244	0.427	-9.558	-1.632	0.042	-0.305	0.305	-0.366	0.511	9.918	2.706	-0.061	0.061	-0.061	1.628	9.673	-0.056	1.465	-1.038	-0.732	1506609171
-9.467	-1.58	-0.256	-0.366	0.488	-0.305	2.079	-9.055	-0.179	-0.366	0.183	1.709	2.89	10.229	1.565	0.366	0.366	0.61	-9.467	-1.58	-0.256	-0.366	0.488	-0.305	0.895	9.997	2.458	0.122	0.244	0	2.078	9.715	-0.339	1.099	-0.061	-0.61	1506609171
-9.448	-1.662	-0.705	-0.488	0.427	-0.366	2.184	-9.302	-0.401	0.549	-1.343	0.916	2.917	10.189	1.586	0.244	0.488	0.427	-9.448	-1.662	-0.705	-0.488	0.427	-0.366	1.157	9.899	2.273	0.183	0.671	0	1.676	9.664	-0.49	1.282	-0.671	-0.61	1506609171
-9.629	-1.906	-1.309	-0.549	0.183	-0.305	2.184	-9.302	-0.401	0.549	-1.343	0.916	3.35	9.902	1.562	0.366	0.732	0.244	-9.629	-1.906	-1.309	-0.549	0.183	-0.305	0.853	9.386	1.942	-0.122	0.793	0.122	1.839	9.674	-1.001	1.282	-0.183	-0.549	1506609171
-9.825	-2.111	-1.595	-0.366	0	-0.183	2.44	-8.997	-0.481	0.488	-1.221	0.488	3.886	9.378	1.562	0.488	1.038	0.61	-9.825	-2.111	-1.595	-0.366	0	-0.183	0.502	9.104	1.416	-0.366	0.732	0.366	1.792	9.917	-1.117	1.282	-0.183	-0.549	1506609171
-9.905	-1.916	-1.415	-0.122	0.244	0.183	2.493	-8.595	-0.394	0.244	-1.221	-0.122	4.236	9.158	1.52	0.244	1.038	1.038	-9.905	-1.916	-1.415	-0.122	0.244	0.183	0.096	9.235	0.864	-0.305	0.732	0.671	1.546	9.993	-1.016	0.427	0	-0.244	1506609171
-10.003	-1.385	-1.439	0	0.305	0.244	3.304	-9.04	0.156	0.122	-1.221	-0.671	4.657	9.243	1.479	-0.305	0.732	1.16	-10.003	-1.385	-1.439	0	0.305	0.244	-0.237	9.768	0.805	0.305	1.282	1.16	1.694	9.947	-1.433	0.427	-0.854	-0.122	1506609171
-9.823	-1.333	-1.562	-0.122	0.061	0.183	3.304	-9.04	0.156	-0.305	-1.038	-1.099	5.443	9.793	1.059	-1.099	0.244	1.404	-9.823	-1.333	-1.562	-0.122	0.061	0.183	-0.181	10.292	1.111	0.732	1.038	1.343	1.824	9.831	-1.828	0.427	-0.854	-0.122	1506609171
-9.542	-1.664	-1.658	-0.061	-0.122	0.122	4.358	-9.463	0.792	-0.61	-0.244	-1.343	6.277	10.17	0.706	-1.587	-0.488	2.319	-9.542	-1.664	-1.658	-0.061	-0.122	0.122	0.121	9.826	1.314	0.732	0.305	1.465	1.985	9.652	-1.776	0.671	0.183	-0.488	1506609171
-9.568	-2.123	-1.565	0.305	-0.305	0.122	5.815	-8.786	1.705	-0.549	0.61	-2.075	6.672	9.633	0.66	-1.587	-0.488	2.319	-9.568	-2.123	-1.565	0.305	-0.305	0.122	0.811	9.244	1.044	0.366	0.488	1.831	1.885	9.694	-1.702	0.305	0.305	-0.366	1506609171
-9.701	-2.027	-1.318	0.427	-0.183	0.244	6.613	-8.844	1.601	0.122	0.061	-3.662	6.928	9.105	0.979	-1.038	-1.282	4.7	-9.701	-2.027	-1.318	0.427	-0.183	0.244	1.343	8.928	0.693	0.305	0.732	2.136	1.337	9.783	-1.57	0.061	0	-0.061	1506609171
-9.732	-1.523	-1.223	0.427	-0.244	0.244	6.613	-8.844	1.601	0.854	-0.671	-5.005	6.968	8.783	1.077	-1.221	-1.099	5.188	-9.732	-1.523	-1.223	0.427	-0.244	0.244	1.98	8.94	0.603	0.488	0.732	2.502	1.024	9.881	-1.314	-0.305	-0.732	0.122	1506609171
-9.715	-1.248	-1.28	0.244	-0.305	0.244	8.044	-8.417	0.944	1.099	-0.244	-5.92	6.956	8.275	1.074	-1.709	-1.709	5.493	-9.715	-1.248	-1.28	0.244	-0.305	0.244	2.669	9.1	0.668	0.671	0.916	2.808	1.718	9.784	-1.91	-0.427	-0.305	0.122	1506609171
-9.88	-1.282	-1.231	0.183	-0.305	0.366	8.044	-8.417	0.944	1.038	-0.305	-6.775	7.611	7.812	1.231	-1.831	-1.77	5.615	-9.88	-1.282	-1.231	0.183	-0.305	0.366	3.263	9.326	0.654	1.099	0.549	3.052	1.64	9.759	-1.751	-0.549	-0.122	0.122	1506609172
-9.707	-1.263	-0.89	-0.122	-0.061	0.244	9.01	-7.339	0.793	1.038	-0.671	-7.385	8.427	7.275	1.236	-2.136	-1.892	5.676	-9.707	-1.263	-0.89	-0.122	-0.061	0.244	4.063	9.452	0.703	1.404	0.732	3.357	1.52	9.801	-1.821	-0.61	-0.061	0.061	1506609172
-9.837	-1.535	-0.768	-0.183	0	-0.061	9.316	-6.705	0.654	1.465	-1.038	-7.69	9.056	6.522	1.382	-2.258	-2.197	5.737	-9.837	-1.535	-0.768	-0.183	0	-0.061	4.986	9.421	0.562	1.709	0.61	3.54	1.192	9.792	-1.871	-0.488	-0.122	-0.061	1506609172
-9.874	-1.702	-0.657	-0.122	0	-0.305	9.311	-6.197	-0.093	1.343	-1.892	-7.263	10.013	5.803	1.669	-2.258	-2.38	5.432	-9.874	-1.702	-0.657	-0.122	0	-0.305	5.473	9.453	0.458	1.953	0.732	3.723	1.072	9.904	-1.581	-0.427	0.183	-0.183	1506609172
-9.831	-1.564	-0.544	-0.122	0.061	-0.427	9.006	-5.712	-0.407	1.221	-1.282	-6.592	9.849	5.236	0.993	-2.869	-2.747	5.005	-9.831	-1.564	-0.544	-0.122	0.061	-0.427	5.687	9.208	0.45	1.77	0.732	3.723	0.88	9.969	-1.31	-0.488	0.061	-0.244	1506609172
-9.877	-1.474	-0.376	0	0.122	-0.366	9.006	-5.712	-0.407	1.16	-0.427	-5.554	9.499	4.6	0.727	-2.686	-2.625	4.333	-9.877	-1.474	-0.376	0	0.122	-0.366	5.715	8.878	0.38	1.709	1.221	3.357	0.951	9.933	-1.038	-0.488	0	-0.244	1506609172
-9.918	-1.414	-0.36	0.061	0.183	-0.427	6.478	-4.359	-0.209	1.221	-1.709	-4.517	9.002	4.509	0.507	-2.502	-0.732	3.052	-9.918	-1.414	-0.36	0.061	0.183	-0.427	5.687	8.747	0.443	1.099	1.831	2.869	1.215	9.964	-0.799	-0.488	-0.061	-0.305	1506609172
-9.885	-1.365	-0.385	0.061	0.122	-0.366	5.814	-4.301	-0.356	0.671	-2.441	-2.747	7.311	4.18	0.767	-2.014	0.61	1.648	-9.885	-1.365	-0.385	0.061	0.122	-0.366	5.526	8.497	0.621	1.099	1.892	2.319	1.321	9.944	-0.678	-0.427	-0.061	-0.244	1506609172
-9.836	-1.5	-0.483	0.122	0.122	-0.366	5.032	-4.297	-0.425	0.488	-0.671	-0.916	6.161	4.237	0.997	-1.16	1.221	-0.366	-9.836	-1.5	-0.483	0.122	0.122	-0.366	5.395	8.184	0.841	0.793	1.465	1.831	1.463	9.923	-0.61	-0.366	-0.122	-0.183	1506609172
-9.704	-1.653	-0.492	0.183	0.061	-0.244	5.405	-4.283	-0.379	0.427	-0.488	0.427	5.369	4.116	1.085	-0.549	1.343	-1.526	-9.704	-1.653	-0.492	0.183	0.061	-0.244	5.298	7.574	1.263	0.427	1.465	1.099	1.345	9.933	-0.53	-0.366	-0.122	-0.183	1506609172
-9.678	-1.656	-0.523	0.244	0	-0.244	5.869	-4.34	-1	-0.061	-0.366	1.282	5.879	4.229	1.419	0.122	1.343	-1.953	-9.678	-1.656	-0.523	0.244	0	-0.244	5.095	7.221	1.238	0.366	1.282	0.61	1.299	9.842	-0.563	-0.183	-0.183	-0.061	1506609172
-9.629	-1.646	-0.498	0.183	-0.061	-0.305	6.991	-4.054	-1.37	-1.038	-0.183	0.977	6.68	4.39	1.558	0.305	0.793	-1.77	-9.629	-1.646	-0.498	0.183	-0.061	-0.305	4.972	7.101	1.245	0.244	0.977	0.305	1.145	9.831	-0.65	-0.244	-0.183	-0.061	1506609172
-9.58	-1.857	-0.481	0.183	-0.061	-0.305	8.149	-3.93	-1.771	-1.038	-0.183	0.977	-5.011	27.845	10.462	-0.122	0.61	-0.244	-9.58	-1.857	-0.481	0.183	-0.061	-0.305	5.398	7.005	1.294	0.366	0.488	0.061	0.78	9.758	-0.651	-0.244	-0.183	-0.061	1506609172
-9.574	-2.006	-0.488	0.183	-0.122	-0.305	8.665	-3.578	-1.522	-1.221	1.038	0.427	9.44	3.858	1.992	-0.122	-0.366	-0.244	-9.574	-2.006	-0.488	0.183	-0.122	-0.305	5.962	6.88	1.422	0.244	0.427	-0.061	0.83	9.77	-0.701	0.122	-0.244	-0.183	1506609172
-9.549	-2.143	-0.453	0	-0.122	-0.244	9.165	-3.143	-0.727	-1.221	1.343	0.122	10.057	3.596	2.025	-0.122	0.061	-0.244	-9.549	-2.143	-0.453	0	-0.122	-0.244	6.539	6.856	1.473	0.061	0.427	0	0.916	9.822	-0.622	-0.061	-0.061	-0.183	1506609172
-9.579	-2.283	-0.435	0	-0.122	-0.366	9.499	-3.29	-0.468	-1.16	1.099	0.244	10.129	3.415	2.162	-0.122	0.122	0	-9.579	-2.283	-0.435	0	-0.122	-0.366	6.593	6.723	1.499	0	0.671	0	0.768	9.884	-0.66	-0.061	-0.061	-0.183	1506609172
-9.613	-2.212	-0.426	0.183	-0.061	-0.732	8.988	-3.121	0.517	0.244	2.319	0.366	9.903	3.673	2.03	-0.183	0.061	0.427	-9.613	-2.212	-0.426	0.183	-0.061	-0.732	6.033	6.688	1.549	-0.061	0.488	0	0.419	9.873	-0.679	-0.183	0.061	-0.061	1506609172
-9.56	-2.007	-0.311	0.305	-0.122	-0.549	8.402	-3.263	0.811	0.61	1.587	0.061	9.397	3.967	2.032	-0.061	0.61	0.305	-9.56	-2.007	-0.311	0.305	-0.122	-0.549	5.898	6.932	1.721	-0.305	0.488	-0.061	0.484	9.906	-0.415	-0.244	0	-0.183	1506609172
-9.726	-1.759	-0.383	0.244	-0.061	-0.549	8.62	-3.45	0.668	0	-0.305	-0.244	8.524	4.042	2.14	0.122	1.526	-0.366	-9.726	-1.759	-0.383	0.244	-0.061	-0.549	6.224	7.124	1.452	-0.244	0.671	0.061	1.182	9.758	-0.525	0	0.061	-0.183	1506609172
-9.753	-1.592	-0.388	0.122	0	-0.488	8.451	-3.358	0.295	-0.427	1.099	-0.061	8.268	4.041	2.127	0.183	1.587	-0.61	-9.753	-1.592	-0.388	0.122	0	-0.488	6.143	7.118	1.482	-0.061	0.366	0.061	1.572	9.88	-0.507	0.061	0.305	-0.122	1506609172
-9.772	-1.481	-0.407	-0.122	-0.122	-0.366	8.409	-3.212	0.2	-0.61	0.183	-0.305	8.355	3.994	1.924	0.122	1.526	-0.427	-9.772	-1.481	-0.407	-0.122	-0.122	-0.366	6.123	7.08	1.774	-0.305	0.488	-0.183	1.576	9.868	-0.122	-0.122	0.305	0	1506609172
-9.731	-1.601	-0.415	-0.244	-0.244	-0.244	8.636	-2.996	0.092	-0.61	0.183	-0.305	8.618	3.961	2.409	0.061	0.671	-0.122	-9.731	-1.601	-0.415	-0.244	-0.244	-0.244	6.084	6.845	1.652	-0.366	0.61	-0.305	1.565	9.811	-0.274	-0.122	0.305	0	1506609172
-9.734	-1.785	-0.425	-0.244	-0.183	-0.244	9.174	-3.338	-0.221	-0.732	-0.732	-0.549	8.594	3.673	2.884	-0.122	1.099	-0.244	-9.734	-1.785	-0.425	-0.244	-0.183	-0.244	6.178	6.643	1.675	-0.244	0.061	-0.183	1.591	9.818	-0.359	-0.061	0.305	0	1506609172
-9.8	-1.756	-0.419	-0.183	-0.183	-0.183	9.174	-3.338	-0.221	-0.732	-0.732	-0.549	8.266	3.862	2.803	-0.061	0.671	-0.305	-9.8	-1.756	-0.419	-0.183	-0.183	-0.183	6.447	6.874	1.798	-0.366	0.244	-0.244	1.686	9.927	-0.267	-0.122	0.427	0.061	1506609172
-9.848	-1.743	-0.467	-0.366	-0.183	-0.122	8.757	-2.761	-0.276	-0.305	0.916	-0.183	8.515	3.991	2.625	-0.183	0.061	-0.488	-9.848	-1.743	-0.467	-0.366	-0.183	-0.122	6.345	7.033	1.8	-0.427	0.244	-0.366	1.487	9.914	-0.199	-0.122	0.427	0.061	1506609172
-9.814	-2.114	-0.512	-0.305	-0.183	-0.061	9.04	-2.604	-0.534	-0.305	-0.244	-0.061	8.9	3.882	2.589	0.061	0.366	-0.122	-9.814	-2.114	-0.512	-0.305	-0.183	-0.061	6.272	7.08	1.828	-0.244	0.061	-0.305	1.491	9.951	-0.337	-0.061	0.244	-0.061	1506609173
-9.545	-2.172	-0.444	-0.061	-0.061	0.061	9.607	-2.865	-0.652	-0.305	-0.244	-0.061	9.238	4.102	2.858	-0.122	0.183	0.122	-9.545	-2.172	-0.444	-0.061	-0.061	0.061	6.369	7.227	1.829	-0.061	0	-0.122	1.653	9.963	-0.372	-0.122	0.183	0.061	1506609173
-9.55	-1.983	-0.443	0.061	0	0.183	9.672	-2.804	-0.295	-0.305	-0.366	-0.732	9.314	4.121	3.135	-0.244	0	0.183	-9.55	-1.983	-0.443	0.061	0	0.183	6.388	7.327	1.915	-0.122	-0.183	0	1.243	9.855	-0.336	-0.183	-0.122	0.061	1506609173
-9.854	-1.952	-0.598	0.061	-0.244	0.305	9.893	-2.905	0.29	-0.061	-0.244	-0.977	9.86	4.454	3.569	-0.183	-0.427	0.549	-9.854	-1.952	-0.598	0.061	-0.244	0.305	6.185	7.448	1.975	-0.427	0.061	0.122	1.122	9.784	-0.447	-0.122	-0.366	-0.061	1506609173
-9.863	-1.983	-0.593	0.122	-0.366	0.427	10.648	-3.005	-0.013	-0.061	-0.244	-0.977	10.779	4.919	3.452	-0.244	-0.549	1.221	-9.863	-1.983	-0.593	0.122	-0.366	0.427	5.678	7.577	2.022	-0.61	-0.549	0.244	1.524	9.958	-0.463	-0.061	-0.305	-0.122	1506609173
-9.781	-1.904	-0.624	0.183	-0.305	0.488	11.533	-3.07	-0.403	-0.061	-0.366	-1.404	10.946	5.597	3.65	-0.244	-0.671	2.258	-9.781	-1.904	-0.624	0.183	-0.305	0.488	5.361	7.815	2.145	-1.343	-0.61	0.183	1.692	10.044	-0.304	-0.061	-0.305	-0.122	1506609173
-9.726	-1.991	-0.703	0.427	-0.305	0.61	11.444	-3.736	-0.848	-0.61	-1.221	-3.601	10.284	6.086	3.852	-0.244	-0.854	3.113	-9.726	-1.991	-0.703	0.427	-0.305	0.61	4.591	7.848	2.285	-2.136	-1.343	0	1.616	9.973	-0.281	-0.244	-0.366	0.061	1506609173
-9.678	-2.074	-0.652	0.671	-0.122	0.671	11.444	-3.736	-0.848	-0.61	-1.221	-3.601	9.434	6.13	3.88	-0.366	-0.122	3.357	-9.678	-2.074	-0.652	0.671	-0.122	0.671	4.311	7.832	2.201	-2.747	-1.831	0	1.395	9.979	-0.317	-0.732	-0.61	0.122	1506609173
-9.768	-2.183	-0.688	0.916	-0.183	0.549	9.237	-3.11	-1.583	-1.343	-1.038	-3.967	8.172	6.245	3.433	-0.671	0.671	3.601	-9.768	-2.183	-0.688	0.916	-0.183	0.549	4.463	8.25	1.995	-3.296	-3.113	-0.427	1.36	10.005	-0.498	-0.732	-0.61	0.122	1506609173
-9.598	-2.169	-0.513	1.16	-0.244	0.61	7.617	-2.497	-1.931	-2.747	0.427	-3.723	6.796	5.941	2.81	-0.61	1.038	3.174	-9.598	-2.169	-0.513	1.16	-0.244	0.61	4.052	8.229	2.058	-3.967	-4.211	-1.465	1.25	9.99	-0.392	-1.038	-0.671	0.305	1506609173
-9.543	-2.259	-0.371	1.221	-0.183	0.488	6.133	-1.595	-2.099	-2.747	0.427	-3.723	5.377	5.146	2.272	-0.854	1.526	2.258	-9.543	-2.259	-0.371	1.221	-0.183	0.488	4.175	8.546	1.884	-4.761	-5.066	-2.258	1.174	9.899	-0.203	-1.16	-0.732	0.305	1506609173
-9.259	-2.488	-0.077	1.526	-0.061	0.488	5.319	-1.366	-1.62	-3.296	-0.366	-3.174	4.465	4.374	1.44	-0.977	1.343	0.977	-9.259	-2.488	-0.077	1.526	-0.061	0.488	4.694	8.914	1.383	-5.554	-5.493	-3.174	0.964	9.851	-0.205	-1.16	-0.732	0.305	1506609173
-9.073	-2.399	0.279	1.892	0.183	0.488	4.177	0.257	-2.089	-3.723	-2.869	-0.793	3.888	3.401	0.874	-0.977	0.061	-0.793	-9.073	-2.399	0.279	1.892	0.183	0.488	5.26	8.818	1.273	-5.92	-5.188	-4.456	0.751	9.576	-0.012	-1.221	-0.671	0.549	1506609173
-9.525	-2.631	0.368	2.136	0.061	0.366	5.995	1.059	-0.854	-3.723	-2.869	-0.793	4.139	2.192	1.199	-1.099	-1.831	-2.563	-9.525	-2.631	0.368	2.136	0.061	0.366	5.242	8.442	1.109	-5.31	-4.15	-5.432	0.51	9.647	0.258	-1.16	-1.038	0.488	1506609173
-9.747	-2.718	0.659	2.686	0.183	0.305	5.928	2.225	-1.084	-3.662	-1.404	0.549	5.855	1.872	0.464	-1.16	-5.005	-3.479	-9.747	-2.718	0.659	2.686	0.183	0.305	5.144	8.464	0.855	-4.272	-3.296	-5.92	0.498	9.85	0.373	-0.793	-1.282	0.671	1506609173
-10.188	-2.384	0.575	2.93	0.061	0.061	7.624	3.279	-0.699	-2.93	-2.014	1.831	8.862	1.474	0.732	-2.625	-2.808	-4.028	-10.188	-2.384	0.575	2.93	0.061	0.061	4.983	8.581	1.352	-3.296	-4.761	-6.409	0.132	10.239	0.525	-0.854	-1.587	0.549	1506609173
-10.091	-2.275	0.721	2.991	-0.122	-0.183	10.647	3.431	-0.212	-2.686	-4.761	3.723	10.594	0.813	0.306	-2.93	-2.319	-4.7	-10.091	-2.275	0.721	2.991	-0.122	-0.183	5.386	9.265	1.298	-1.648	-5.066	-5.859	-0.042	10.476	0.799	-0.732	-2.136	0.183	1506609173
-9.679	-2.076	0.953	2.869	0	-0.427	10.404	3.391	-0.426	-2.258	0.977	4.028	12.165	0.811	0.429	-2.93	-3.418	-4.272	-9.679	-2.076	0.953	2.869	0	-0.427	5.681	9	1.453	-1.587	-4.272	-4.883	-0.408	10.048	0.906	-0.61	-2.014	-0.244	1506609173
-9.74	-2.04	0.77	3.601	0	-0.366	11.974	2.163	-0.354	-2.686	-0.488	4.822	13.535	1.105	1.401	-3.113	-1.099	-3.54	-9.74	-2.04	0.77	3.601	0	-0.366	5.064	8.439	1.629	-1.038	-3.784	-4.089	-0.782	10.006	0.963	-0.183	-2.441	-0.671	1506609173
-9.604	-1.599	0.384	3.845	0.244	-0.244	12.364	1.312	-0.907	-2.686	-0.488	4.822	12.87	1.422	1.392	-2.808	-1.892	-2.686	-9.604	-1.599	0.384	3.845	0.244	-0.244	3.985	8.445	1.798	-0.122	-3.418	-3.235	-0.028	10.032	0.998	0	-3.906	-0.854	1506609173
-9.817	-0.877	0.319	3.479	-0.183	-0.305	11.591	0.636	-1.975	-2.563	4.456	3.967	12.611	2.034	1.617	-2.808	-2.075	-2.014	-9.817	-0.877	0.319	3.479	-0.183	-0.305	3.433	8.542	2.172	0.183	-3.052	-1.953	0.951	10.046	0.982	0	-3.906	-0.854	1506609173
-9.762	-0.617	0.559	2.869	-0.61	-0.549	12.734	-0.297	-2.238	-2.991	-0.183	2.991	12.504	2.909	2.376	-2.808	-0.366	-1.099	-9.762	-0.617	0.559	2.869	-0.61	-0.549	2.94	8.318	2.409	0.549	-2.38	-1.282	1.02	10.188	1.592	-1.343	-5.005	-1.404	1506609173
-9.372	-1.001	0.909	2.563	-0.366	-0.61	12.045	-0.955	-2.341	-2.747	2.502	2.075	11.268	3.708	2.113	-2.747	-2.441	0	-9.372	-1.001	0.909	2.563	-0.366	-0.61	2.433	8.586	2.378	0.549	-2.625	-0.793	-0.134	10.22	1.364	-1.77	-4.944	-2.014	1506609173
-9.033	-1.389	1.264	2.747	0.366	-0.671	11.474	-1.444	-2.4	-2.563	3.174	1.099	10.951	4.037	2.166	-2.93	-2.136	0.549	-9.033	-1.389	1.264	2.747	0.366	-0.671	2.6	8.948	2.33	0.488	-2.869	-0.549	-0.415	10.252	0.874	-2.197	-5.798	-2.319	1506609173
-9.111	-1.385	1.401	2.808	0.916	-0.671	11.239	-1.598	-2.023	-2.686	1.343	0.61	10.064	4.093	2.223	-2.808	-1.465	0.854	-9.111	-1.385	1.401	2.808	0.916	-0.671	2.678	8.957	2.322	0.427	-2.563	-0.427	0.441	10.052	0.476	-2.563	-6.226	-2.197	1506609173
-9.002	-1.176	1.532	2.686	1.526	-0.61	10.117	-1.565	-1.977	-2.747	4.089	0.305	9.272	4.209	1.921	-2.625	-2.075	1.038	-9.002	-1.176	1.532	2.686	1.526	-0.61	2.548	9.002	2.534	0.488	-2.258	-0.244	1.16	9.598	0.451	-2.197	-5.737	-1.953	1506609174
-9.034	-1.111	1.556	2.319	1.892	-0.488	9.842	-1.532	-1.779	-2.686	3.357	-0.061	9.083	4.479	1.967	-2.563	-1.526	0.977	-9.034	-1.111	1.556	2.319	1.892	-0.488	2.515	9.254	2.559	0.427	-2.197	-0.305	1.723	9.262	0.985	-2.197	-5.737	-1.953	1506609174
-9.281	-1.227	1.704	2.319	2.014	-0.244	9.519	-1.513	-1.56	-2.563	2.502	-0.366	8.742	4.49	2.004	-2.38	-1.404	0.916	-9.281	-1.227	1.704	2.319	2.014	-0.244	2.44	9.134	2.669	0.427	-2.319	-0.366	1.907	8.719	1.591	-1.831	-5.371	-0.671	1506609174
-9.788	-1.147	2.013	2.563	1.953	0.183	8.929	-1.536	-1.486	-2.38	3.296	-0.488	8.496	4.321	1.927	-2.197	-1.465	0.793	-9.788	-1.147	2.013	2.563	1.953	0.183	2.432	9.08	2.716	0.183	-2.625	-0.244	2.509	8.224	2.208	-1.038	-4.883	0	1506609174
-10.604	-0.968	1.989	2.625	1.16	0.488	8.735	-1.688	-1.335	-2.319	2.136	-0.488	8.537	4.066	2.031	-1.953	-0.793	0.488	-10.604	-0.968	1.989	2.625	1.16	0.488	2.51	9.128	2.638	0.061	-2.686	-0.122	3.488	8.061	3.263	-1.038	-4.883	0	1506609174
-11.714	-2.168	1.342	1.709	0.366	0.183	8.876	-1.869	-1.086	-2.197	1.343	-0.305	8.863	4.028	1.931	-1.831	-0.183	0.305	-11.714	-2.168	1.342	1.709	0.366	0.183	2.335	9.447	2.399	0.122	-2.625	0	2.35	8.617	3.975	2.563	-3.54	-0.305	1506609174
-10.996	-2.751	1.069	3.784	-0.366	0.488	8.985	-2.007	-0.676	-2.136	2.136	-0.183	9.159	4.083	1.378	-1.892	-0.549	0.122	-10.996	-2.751	1.069	3.784	-0.366	0.488	2.029	10.189	1.687	0	-2.991	0.244	3.04	10.671	4.808	1.953	-2.319	-0.122	1506609174
-9.466	-2.802	-0.364	3.723	0.61	0	8.885	-2.231	-0.397	-2.197	2.747	-0.122	10.025	4.575	0.65	-2.197	-0.366	-0.366	-9.466	-2.802	-0.364	3.723	0.61	0	1.627	11.279	1.007	0.061	-2.319	0.61	-0.598	10.178	1.904	1.953	-2.319	-0.122	1506609174
-8.909	-2.683	-2.196	5.005	1.892	0	9.073	-2.405	0.244	-2.197	1.404	-0.183	10.664	5.229	0.288	-2.625	0.488	-0.61	-8.909	-2.683	-2.196	5.005	1.892	0	1.254	11.922	0.044	-0.61	-2.38	0.61	1.416	9.644	-1.355	2.014	-2.747	-0.427	1506609174
-9.316	-2.93	-2.918	5.188	2.319	0.427	9.176	-2.092	1.211	-2.258	-0.366	0	9.793	4.918	0.335	-2.869	0.122	-0.549	-9.316	-2.93	-2.918	5.188	2.319	0.427	0.757	11.148	-0.689	-1.099	-3.296	0.305	1.026	9.984	-2.59	2.258	-2.441	-0.244	1506609174
-9.557	-2.54	-2.787	5.371	2.502	0.366	9.039	-1.737	1.666	-2.502	0.183	-0.061	8.775	4.366	-0.221	-3.174	-1.282	-0.793	-9.557	-2.54	-2.787	5.371	2.502	0.366	1.127	10.586	-1.02	-1.282	-3.357	0.183	-0.132	10.546	-2.516	2.258	-2.441	-0.244	1506609174
-9.185	-1.584	-2.815	5.188	2.075	0.061	9.314	-1.936	1.791	-3.113	0.183	0.122	8.64	3.957	-0.528	-3.418	-0.793	-1.282	-9.185	-1.584	-2.815	5.188	2.075	0.061	1.574	9.851	-1.165	-1.526	-3.418	-0.244	0.231	10.028	-2.54	2.625	-4.7	-0.488	1506609174
-9.26	-1.391	-2.631	5.066	1.16	0	9.314	-1.936	1.791	-3.845	0.427	0.61	7.988	3.342	-0.361	-3.479	-0.916	-1.099	-9.26	-1.391	-2.631	5.066	1.16	0	1.288	8.349	-0.927	-1.404	-2.991	-0.732	2.408	9.519	-2.015	2.38	-3.113	-0.488	1506609174
-9.629	-1.562	-2.509	5.005	0.549	0	8.906	-1.787	1.907	-4.028	0.671	0.366	7.409	2.918	-0.669	-3.54	-1.831	-0.916	-9.629	-1.562	-2.509	5.005	0.549	0	1.024	7.739	-0.805	-1.038	-2.808	-0.793	1.772	9.775	-1.159	2.38	-3.113	-0.488	1506609174
-9.723	-1.481	-2.379	5.249	0.488	0.183	8.906	-1.787	1.907	-4.028	1.526	-0.061	7.878	3.125	-0.743	-3.662	-1.648	-0.977	-9.723	-1.481	-2.379	5.249	0.488	0.183	1.206	8.302	-0.611	-0.427	-2.686	-0.854	0.977	9.972	-1.029	1.831	-2.319	-0.366	1506609174
-9.729	-1.025	-2.265	5.493	0.549	0.183	8.093	-2.024	1.145	-3.906	1.648	-0.122	8.447	3.947	-0.623	-4.028	-2.014	-1.038	-9.729	-1.025	-2.265	5.493	0.549	0.183	1.626	9.556	-0.398	-0.122	-2.38	-1.038	1.958	9.775	-1.671	0.549	-4.7	0.183	1506609174
-9.683	-0.547	-2.339	5.31	0.549	-0.061	8.441	-2.517	0.837	-3.906	1.465	0.122	9.032	4.735	-0.035	-4.089	-2.502	-1.16	-9.683	-0.547	-2.339	5.31	0.549	-0.061	1.511	10.447	-0.28	-0.305	-2.625	-1.038	2.265	9.561	-2.294	0.549	-4.7	0.183	1506609174
-9.628	-0.282	-2.253	4.944	0.671	-0.061	8.441	-2.517	0.837	-4.028	1.038	0.427	9.299	5.121	0.465	-4.333	-2.136	-1.343	-9.628	-0.282	-2.253	4.944	0.671	-0.061	1.325	10.669	-0.367	-0.793	-3.601	-0.732	1.822	9.598	-2.45	0.244	-4.089	-0.122	1506609174
-9.643	-0.489	-2.135	4.639	0.549	0.183	9.056	-2.427	0.781	-4.517	0.793	0.793	9.325	5.082	0.963	-4.456	-0.977	-1.526	-9.643	-0.489	-2.135	4.639	0.549	0.183	1.561	10.328	-0.401	-1.221	-4.456	-0.366	2.296	9.623	-2.251	-0.244	-4.333	-0.122	1506609174
-9.265	-0.571	-2.318	4.517	0.732	0.427	9.077	-2.345	0.501	-5.249	1.038	0.977	9.044	5.137	1.142	-4.517	-0.305	-1.831	-9.265	-0.571	-2.318	4.517	0.732	0.427	1.805	9.947	-0.42	-1.221	-4.456	-0.366	2.945	9.506	-1.909	-0.244	-4.333	-0.122	1506609174
-9.031	-0.133	-2.192	4.517	0.671	0.854	9.077	-2.345	0.501	-5.615	1.404	0.916	8.841	5.31	1.424	-4.395	-0.122	-1.953	-9.031	-0.133	-2.192	4.517	0.671	0.854	1.61	9.554	-0.439	-2.075	-4.822	0.122	3.013	9.293	-1.737	-0.671	-4.15	0.305	1506609174
-10.142	-0.84	-1.872	3.784	0.488	1.16	9.414	-2.686	-0.557	-5.859	1.648	0.916	8.565	5.381	1.126	-4.517	-0.916	-1.831	-10.142	-0.84	-1.872	3.784	0.488	1.16	1.053	8.963	-0.469	-2.197	-5.432	0.244	2.335	9.47	-1.631	-2.014	-4.333	1.099	1506609174
-11.006	-2.32	-1.058	2.991	1.038	1.16	9.215	-3.147	-1.519	-5.92	2.38	0.732	8.813	5.918	0.94	-4.517	-1.343	-1.77	-11.006	-2.32	-1.058	2.991	1.038	1.16	0.859	9.464	-0.297	-2.258	-5.249	0.671	3.122	10.31	-0.666	-2.014	-4.333	1.099	1506609174
-11.508	-2.917	-0.738	3.418	-0.671	0.977	9.215	-3.147	-1.519	-5.981	3.052	0	8.811	7.364	0.608	-4.456	-1.77	-1.953	-11.508	-2.917	-0.738	3.418	-0.671	0.977	1.963	11.646	0.264	-1.343	-4.944	-0.183	3.546	11.899	1.962	-3.357	-3.906	1.892	1506609174
-11.238	-2.072	0.311	4.15	-1.16	0.916	10.837	-5.867	-1.407	-5.31	2.625	0.061	8.972	7.992	0.437	-4.333	-2.625	-2.075	-11.238	-2.072	0.311	4.15	-1.16	0.916	2.553	11.195	1.755	-1.099	-5.676	-1.099	1.218	13.299	2.249	-6.409	-1.831	4.089	1506609174
-11.346	-1.481	-0.195	3.235	-1.77	0	9.903	-5.667	-1.241	-5.31	2.625	0.061	8.619	7.385	1.202	-3.662	-2.747	-1.587	-11.346	-1.481	-0.195	3.235	-1.77	0	1.893	9.883	2.676	-1.404	-4.333	-0.854	-2.663	13.638	0.816	-6.409	-1.831	4.089	1506609175
-9.722	-2.098	0.333	3.052	-1.343	0.061	9.692	-5.511	-1.515	-4.822	2.747	-0.549	8.342	7.197	1.549	-3.296	-2.747	-1.099	-9.722	-2.098	0.333	3.052	-1.343	0.061	1.339	9.873	1.713	-1.526	-5.432	-0.366	-2.211	11.496	0.444	-4.456	-4.333	0.977	1506609175
-8.192	-1.916	0.924	3.906	-0.427	0.305	9.788	-5.344	-1.885	-3.845	2.502	-0.854	8.214	6.54	2.095	-3.235	-2.258	-0.793	-8.192	-1.916	0.924	3.906	-0.427	0.305	1.56	8.853	1.602	-1.465	-6.592	-0.488	0.609	9.247	-0.176	-3.357	-3.113	0.366	1506609175
-7.781	-1.274	0.872	3.967	0.183	-0.061	8.502	-4.375	-1.726	-3.601	2.563	-0.793	7.138	5.504	2.316	-3.967	-2.747	0.061	-7.781	-1.274	0.872	3.967	0.183	-0.061	1.92	7.416	1.59	-1.465	-5.676	-0.427	1.433	8.397	0.096	-3.357	-3.113	0.366	1506609175
-7.983	-1.084	1.109	3.784	0.671	-0.183	7.413	-3.22	-1.537	-3.845	2.319	-1.404	6.824	4.937	2.174	-4.272	-3.235	0.488	-7.983	-1.084	1.109	3.784	0.671	-0.183	2.505	7.538	1.593	-0.977	-4.517	-0.427	1.274	7.527	0.685	-2.502	-1.282	-0.061	1506609175
-8.616	-0.871	1.285	3.235	0.977	-0.244	7.483	-2.726	-1.76	-3.601	1.77	-1.465	7.272	4.981	1.903	-4.272	-2.808	0.427	-8.616	-0.871	1.285	3.235	0.977	-0.244	3.106	8.282	1.733	-0.549	-3.906	-0.671	0.662	7.831	1.263	-0.671	-0.671	-0.977	1506609175
-9.14	-0.731	1.561	2.93	1.465	-0.366	7.807	-3.031	-1.857	-3.54	2.014	-0.916	7.592	4.98	1.957	-4.517	-2.563	0.427	-9.14	-0.731	1.561	2.93	1.465	-0.366	3.58	8.844	1.934	-0.549	-3.906	-0.671	0.648	7.994	1.378	-0.671	-0.671	-0.977	1506609175
-9.604	-0.347	1.457	2.869	1.282	-0.183	8.227	-3.603	-1.511	-3.479	2.136	-0.732	8.083	4.855	2.661	-4.333	-2.319	0.183	-9.604	-0.347	1.457	2.869	1.282	-0.183	3.58	8.844	1.934	-0.305	-3.357	-0.916	2.149	7.855	2.509	0.427	-4.15	-0.977	1506609175
-10.025	0.106	1.16	2.136	0.977	-0.305	8.24	-3.699	-1.199	-3.174	1.648	-0.732	8.4	4.345	3.096	-3.54	-2.38	0	-10.025	0.106	1.16	2.136	0.977	-0.305	3.58	8.844	1.934	-0.305	-3.357	-0.916	3.792	8.181	3.476	1.587	-4.333	-1.038	1506609175
-10.149	0.173	1.312	1.892	1.099	-0.427	8.3	-3.573	-1.007	-2.686	0.854	-0.854	8.966	4.023	3.271	-3.174	-1.648	0.061	-10.149	0.173	1.312	1.892	1.099	-0.427	4.035	9.275	1.939	-0.854	-2.808	-0.549	4.128	9.118	3.691	1.587	-4.333	-1.038	1506609175
-10.826	1.06	1.493	1.892	1.099	0	8.585	-3.75	-0.569	-2.502	0.366	-0.793	9.463	3.764	3.204	-2.869	-1.221	-0.061	-10.826	1.06	1.493	1.892	1.099	0	3.85	9.254	1.919	-0.732	-2.747	-0.488	4.79	9.533	4.031	-0.549	-1.831	0.427	1506609175
-11.785	1.505	1.382	1.16	0.427	0.366	8.825	-3.836	0.25	-2.136	0.366	-0.366	9.593	3.411	2.961	-2.441	-1.343	0.061	-11.785	1.505	1.382	1.16	0.427	0.366	3.645	9.14	1.956	-0.61	-2.869	-0.305	4.923	8.397	3.988	0.488	-1.709	-0.488	1506609175
-11.831	-0.205	0.761	0.549	0.183	0.183	9.182	-3.79	0.639	-1.892	0	0.061	9.786	3.181	2.774	-1.77	-1.099	0.305	-11.831	-0.205	0.761	0.549	0.183	0.183	3.675	9.445	1.714	-0.366	-2.686	-0.183	3.786	8.723	3.175	0.488	-1.709	-0.488	1506609175
-10.899	-1.753	0.632	1.221	-0.549	0.244	9.592	-3.888	0.821	-1.526	0.122	0.366	9.972	3.383	2.381	-1.16	-0.793	0	-10.899	-1.753	0.632	1.221	-0.549	0.244	3.728	10.361	1.278	-0.122	-2.441	-0.122	4.157	11.448	2.82	1.404	-1.221	-0.671	1506609175
-8.674	-1.678	0.323	1.343	0.244	0.122	9.79	-4.102	0.995	-1.221	0.305	0.671	10.288	3.735	1.916	-0.793	-0.427	-0.366	-8.674	-1.678	0.323	1.343	0.244	0.122	3.529	10.801	1.126	0.061	-1.587	-0.061	1.111	10.034	2.139	0.427	-2.808	-0.549	1506609175
-9.16	-2.671	-1.304	1.648	0.122	-0.244	9.488	-3.876	1.08	-1.038	0.061	0.671	10.393	3.98	1.919	-0.183	0.244	-0.183	-9.16	-2.671	-1.304	1.648	0.122	-0.244	2.533	9.822	1.129	-0.427	-0.854	0.305	-0.292	9.399	-0.167	0.427	-2.808	-0.549	1506609175
-9.312	-2.863	-1.605	2.136	0.549	0	8.969	-3.362	1.559	-0.732	-0.427	0.305	9.65	4.005	2.308	0.122	0.793	0.488	-9.312	-2.863	-1.605	2.136	0.549	0	1.309	9.217	0.745	-0.671	-0.427	0.732	2.286	9.814	-2.187	1.831	-1.038	-0.977	1506609175
-9.666	-1.513	-1.526	1.709	0.793	0.122	8.463	-3.408	1.488	-0.366	0.122	-0.244	9.155	4.481	1.598	0.061	0.61	0.305	-9.666	-1.513	-1.526	1.709	0.793	0.122	1.3	10.177	0.425	-0.244	0.244	0.854	0.967	9.93	-1.325	1.038	-1.953	-1.099	1506609175
-9.505	-0.779	-1.599	0.916	0.671	0.061	8.748	-4.215	1.04	-0.122	0.061	-0.427	9.362	4.831	1.017	0.305	0.549	-0.366	-9.505	-0.779	-1.599	0.916	0.671	0.061	1.585	10.526	0.61	0	0.549	0.549	1.341	9.633	-2.027	1.038	-1.953	-1.099	1506609175
-9.369	-0.843	-1.41	0.854	0.366	-0.183	8.826	-4.599	1.226	-0.183	-0.244	-0.122	8.888	4.567	1.018	0.61	1.099	-0.305	-9.369	-0.843	-1.41	0.854	0.366	-0.183	1.233	9.359	0.812	-0.305	0.244	0.366	1.894	9.367	-2.005	1.404	-1.587	-1.465	1506609175
-9.188	-0.98	-1.23	0.916	-0.061	-0.427	8.826	-4.599	1.226	-0.061	-0.244	-0.244	7.873	4.079	1.309	0.427	0.671	0.183	-9.188	-0.98	-1.23	0.916	-0.061	-0.427	1.223	8.6	0.595	-0.427	-0.061	0.427	1.869	9.43	-1.361	1.099	-1.404	-1.526	1506609175
-9.095	-0.892	-1.168	0.977	-0.244	-0.305	7.506	-3.15	1.842	0	-0.183	-0.488	7.797	3.664	1.599	0.488	0.366	0.183	-9.095	-0.892	-1.168	0.977	-0.244	-0.305	1.541	8.226	0.371	-0.427	-0.061	0.427	1.833	9.348	-1.158	1.099	-1.404	-1.526	1506609175
-9.43	-0.623	-1.37	0.732	-0.427	-0.183	7.44	-2.73	1.531	-0.061	0.183	-0.183	7.671	3.37	1.391	0.305	0.732	0.061	-9.43	-0.623	-1.37	0.732	-0.427	-0.183	1.743	8.228	0.346	-0.183	-0.183	0	1.866	9.265	-1.434	0.61	-1.526	-1.404	1506609175
-9.587	-0.518	-1.342	0.732	-0.488	0.061	7.44	-2.73	1.531	-0.061	0.183	0	7.537	3.454	1.432	0.244	0.488	-0.122	-9.587	-0.518	-1.342	0.732	-0.488	0.061	1.732	8.733	0.349	0	0	0.122	1.662	9.422	-1.487	0.244	-1.221	-1.221	1506609175
-9.582	-0.776	-0.991	1.038	-0.366	0.244	8.177	-2.235	0.91	-0.061	-0.305	0.061	8.111	3.985	1.788	0.061	0.122	-0.305	-9.582	-0.776	-0.991	1.038	-0.366	0.244	1.357	9.223	0.406	0.183	-0.183	0.183	1.687	9.536	-1.304	0.244	-1.221	-1.221	1506609175
-9.501	-0.263	-1.518	1.343	-0.061	0.427	8.768	-2.145	0.807	-0.183	-0.427	0.122	8.721	4.681	2.114	-0.427	0.244	-0.305	-9.501	-0.263	-1.518	1.343	-0.061	0.427	1.305	9.707	0.553	0.183	-0.305	0.366	1.778	9.728	-1.129	-0.732	-2.319	-0.793	1506609176
-9.899	0.316	-1.885	1.404	-0.244	0.671	9.153	-2.277	0.684	-0.488	-0.244	0.061	8.772	5.1	2.414	-0.977	-0.427	-0.305	-9.899	0.316	-1.885	1.404	-0.244	0.671	1.751	10.261	0.628	-0.061	-1.038	0.244	2.085	10.005	-1.438	-1.709	-3.113	-0.671	1506609176
-11.123	-0.449	-1.194	0.488	-0.244	0.977	9.568	-2.419	0.541	-0.61	-0.305	-0.183	8.884	5.054	3.009	-1.099	-0.61	-0.488	-11.123	-0.449	-1.194	0.488	-0.244	0.977	2.224	10.478	0.678	-0.427	-1.77	0.366	2.913	10.325	-1.791	-1.709	-3.113	-0.671	1506609176
-12.178	-1.847	-0.811	-0.427	0.549	0.793	10.111	-2.872	0.084	-0.793	-0.427	-0.244	8.976	5.37	3.202	-1.343	-0.671	-0.916	-12.178	-1.847	-0.811	-0.427	0.549	0.793	3.11	11.621	0.871	-0.244	-1.343	0.366	3.749	11.378	-0.371	-2.747	-0.488	1.038	1506609176
-10.948	-3.342	-0.288	0.549	0.366	0.671	11.203	-3.936	-0.837	-1.404	-0.854	0.305	9.326	6.106	2.931	-1.526	-1.221	-1.587	-10.948	-3.342	-0.288	0.549	0.366	0.671	3.99	12.002	1.431	0.122	-1.587	-0.244	2.607	12.477	1.325	-4.761	-1.038	2.869	1506609176
-10.451	-2.676	0.945	1.831	-0.061	1.099	11.767	-4.521	-1.146	-1.404	-0.854	0.305	9.668	5.943	3.636	-1.282	-0.732	-1.282	-10.451	-2.676	0.945	1.831	-0.061	1.099	3.009	9.605	2.28	-0.488	-1.16	-0.244	1.184	11.487	0.958	-4.761	-1.038	2.869	1506609176
-10.731	-1.669	0.495	0.732	-1.404	0.366	10.428	-4.045	-0.432	-1.587	0.122	0.244	8.742	5.46	4.027	-1.404	-0.244	-0.061	-10.731	-1.669	0.495	0.732	-1.404	0.366	1.745	8.035	2.72	-0.61	-0.671	0.183	0.31	11.672	0.699	-2.319	-0.488	3.662	1506609176
-9.253	-1.834	0.484	0.671	-0.793	0.183	10.428	-4.045	-0.432	-1.587	0.916	-0.427	7.904	5.669	3.452	-1.587	-1.404	0.488	-9.253	-1.834	0.484	0.671	-0.793	0.183	1.768	8.945	2.466	-0.122	-0.61	0.183	-0.032	10.732	0.833	-1.648	0.549	3.052	1506609176
-8.617	-1.256	0.69	0.732	-0.61	0.244	9.009	-3.303	-1.373	-1.282	0.854	-0.427	8.148	6.014	2.607	-1.892	-1.648	0.427	-8.617	-1.256	0.69	0.732	-0.61	0.244	2.047	9.259	2.45	0.183	-1.038	-0.244	0.813	9.524	0.598	-1.648	0.549	3.052	1506609176
-8.67	-0.805	0.699	0.427	-0.427	-0.122	8.701	-3.104	-1.635	-1.221	0.793	-0.122	7.764	5.302	2.74	-2.136	-0.793	0.732	-8.67	-0.805	0.699	0.427	-0.427	-0.122	2.181	8.388	2.492	-0.122	-0.916	-0.183	1.026	9.288	1.211	-0.793	2.563	2.441	1506609176
-8.415	-1.01	0.909	0.244	0	-0.122	8.701	-3.104	-1.635	-1.221	0.977	-0.549	7.015	4.557	3.45	-1.709	-0.977	0.549	-8.415	-1.01	0.909	0.244	0	-0.122	2.586	8.222	2.232	-0.061	-0.427	-0.061	0.573	8.502	1.195	-0.244	2.991	1.648	1506609176
-8.092	-1.034	1.066	0.549	0.671	-0.061	8.051	-2.778	-1.364	-0.916	0.854	-0.671	7.239	4.37	3.602	-1.16	-0.671	0.122	-8.092	-1.034	1.066	0.549	0.671	-0.061	2.841	8.356	2.199	0	-0.427	-0.183	-0.017	7.918	1.01	-0.244	2.991	1.648	1506609176
-8.583	-0.384	1.107	0.732	0.793	-0.061	7.799	-2.853	-1.45	-0.732	0.732	-0.549	7.509	4.204	3.384	-1.16	-0.854	0.061	-8.583	-0.384	1.107	0.732	0.793	-0.061	2.937	8.18	2.243	-0.061	-0.488	-0.244	0.249	7.911	1.031	1.587	1.16	0.549	1506609176
-9.226	0.396	0.914	0.061	0.854	-0.183	7.799	-2.853	-1.45	-0.732	0.366	-0.488	7.814	3.741	3.541	-1.038	-0.671	0.305	-9.226	0.396	0.914	0.061	0.854	-0.183	3.013	7.925	2.251	-0.122	-0.183	-0.061	1.358	7.997	1.901	1.221	-0.122	0.244	1506609176
-10.162	0.528	1.042	-0.366	0.854	-0.122	7.808	-2.851	-1.547	-0.488	0.488	-0.549	8.044	3.582	3.408	-0.671	-0.366	0.244	-10.162	0.528	1.042	-0.366	0.854	-0.122	3.436	8.588	2.139	0.183	0.122	-0.061	2.34	8.047	2.876	1.221	-0.122	0.244	1506609176
-10.761	0.221	0.913	-0.732	0.671	-0.183	8.398	-2.985	-1.132	0.061	0.427	-0.488	8.478	3.676	3.162	-0.549	-0.427	-0.061	-10.761	0.221	0.913	-0.732	0.671	-0.183	3.827	9.193	2.012	0.305	-0.122	-0.183	2.842	9.063	3.1	1.892	-0.916	-0.671	1506609176
-11.392	0.543	1.27	-0.366	0.183	0.122	8.964	-3.399	-0.922	0.183	0.183	-0.061	8.851	3.596	3.048	-0.427	-0.305	-0.183	-11.392	0.543	1.27	-0.366	0.183	0.122	3.882	9.234	1.943	0.366	-0.183	-0.244	4.672	10.505	4.475	-0.305	0.549	-0.305	1506609176
-12.348	0.669	1.134	-1.221	-0.549	0.427	9.111	-3.426	-0.323	0.366	0	0	9.158	3.515	3.159	-0.244	0.061	-0.122	-12.348	0.669	1.134	-1.221	-0.549	0.427	3.738	9.213	1.894	0.427	0.061	-0.183	5.487	9.854	4.829	-0.305	0.549	-0.305	1506609176
-11.239	-1.126	0.418	-0.671	-0.732	0	9.077	-3.286	0.028	0.61	-0.183	0.61	9.381	3.762	3.055	0.061	0.122	-0.183	-11.239	-1.126	0.418	-0.671	-0.732	0	3.653	10.13	1.467	0.549	0.244	0	2.317	9.709	3.109	1.465	-1.648	-1.16	1506609176
-9.873	-1.966	0.182	0	-0.061	-0.122	9.077	-3.286	0.028	0.61	-0.183	0.61	10.057	4.431	2.682	0.427	0.549	-0.61	-9.873	-1.966	0.182	0	-0.061	-0.122	3.786	11.221	1.133	0.671	0.488	0	1.482	10.98	2.119	0.977	0.122	-0.183	1506609176
-9.702	-2.049	-0.766	0.122	-0.122	-0.549	9.451	-3.679	0.354	0.488	-0.122	1.16	10.263	4.795	2.84	0.977	0.854	-0.671	-9.702	-2.049	-0.766	0.122	-0.122	-0.549	3.585	11.06	0.965	0.427	1.099	0	-0.432	10.147	0.481	0.977	0.122	-0.183	1506609176
-9.326	-2.088	-1.621	-0.061	-0.061	-0.61	9.105	-3.59	0.781	0.671	-0.366	1.282	9.941	4.674	3.22	1.221	1.587	-0.305	-9.326	-2.088	-1.621	-0.061	-0.061	-0.61	2.511	9.82	0.519	0.061	1.587	0.183	1.397	9.869	-1.981	1.221	-2.625	-1.16	1506609176
-9.708	-2.381	-1.656	0.061	0	-0.183	9.105	-3.59	0.781	0.916	-0.305	1.16	9.032	4.46	2.658	1.038	1.892	0	-9.708	-2.381	-1.656	0.061	0	-0.183	1.541	9.087	0.141	-0.366	1.831	0.671	1.989	9.788	-1.931	1.709	0.366	-1.16	1506609176
-9.581	-2.015	-1.526	0.305	0.366	0.061	8.684	-3.828	0.711	0.916	-0.305	0.854	8.461	4.774	1.975	0.854	1.77	-0.305	-9.581	-2.015	-1.526	0.305	0.366	0.061	1.133	9.86	-0.092	-0.122	2.563	1.221	1.052	9.985	-1.232	1.709	0.366	-1.16	1506609176
-9.077	-1.352	-1.558	0.488	0.671	-0.244	8.863	-4.453	0.607	0.916	-0.305	0.488	8.504	5.469	1.621	0.671	1.465	-0.732	-9.077	-1.352	-1.558	0.488	0.671	-0.244	1.014	10.494	-0.226	0.488	2.502	1.16	0.913	9.684	-1.893	1.343	-0.366	-1.099	1506609176
-9.138	-1.05	-1.639	0.427	0.427	-0.427	8.863	-4.453	0.607	1.038	-0.427	0.549	8.388	5.559	1.714	0.305	0.916	-0.549	-9.138	-1.05	-1.639	0.427	0.427	-0.427	0.914	9.533	0.31	0.488	2.502	1.16	1.609	9.445	-2.232	1.099	-1.709	-1.221	1506609177
-9.211	-0.981	-1.603	0.183	0.061	-0.488	8.557	-3.521	1.611	0.732	-0.366	0.61	7.943	4.95	2.286	0.183	0.671	-0.183	-9.211	-0.981	-1.603	0.183	0.061	-0.488	1.444	8.537	0.412	0.549	1.831	0.732	1.84	9.272	-1.823	1.099	-1.709	-1.221	1506609177
-9.225	-1.059	-1.586	0	0.061	-0.549	8.242	-2.868	1.796	0.488	-0.183	0.488	7.701	4.482	2.5	0.183	1.343	-0.122	-9.225	-1.059	-1.586	0	0.061	-0.549	1.932	8.266	0.129	0.366	1.648	0.854	1.802	9.278	-1.506	1.16	-1.343	-1.282	1506609177
-9.631	-1.026	-1.361	0	-0.244	-0.488	8.242	-2.868	1.796	0.366	0.305	0.427	7.29	4.28	2.706	0.122	1.587	-0.122	-9.631	-1.026	-1.361	0	-0.244	-0.488	2.446	8.448	0.001	0.366	1.526	0.977	1.773	9.423	-1.339	0.732	-0.305	-1.038	1506609177
-9.704	-0.749	-1.165	-0.061	-0.366	-0.244	8.083	-3.065	1.415	0.122	0.549	0.305	7.322	4.42	2.952	-0.122	0.793	-0.427	-9.704	-0.749	-1.165	-0.061	-0.366	-0.244	2.774	8.685	-0.033	0.488	1.526	0.916	1.498	9.764	-1.046	0.732	-0.305	-1.038	1506609177
-9.426	-0.623	-1.17	0.122	-0.122	-0.061	8.083	-3.065	1.415	0	0.549	0.366	7.89	4.686	3.043	-0.305	0.916	-0.732	-9.426	-0.623	-1.17	0.122	-0.122	-0.061	3.031	9.124	0.02	0.671	1.587	0.854	1.324	9.673	-1.365	0.183	-0.793	-0.732	1506609177
-9.615	-0.433	-1.467	0.122	0	0	8.083	-3.065	1.415	0	0.549	0.366	8.088	5.034	3.418	-0.366	0.488	-0.793	-9.615	-0.433	-1.467	0.122	0	0	3.339	9.365	0.288	0.732	1.648	0.793	1.908	9.471	-2.078	-0.488	-1.526	-0.732	1506609177
-9.688	-0.256	-1.715	0	-0.061	0	8.083	-3.065	1.415	0	0.549	0.366	8.137	5.387	3.759	-0.488	0.427	-0.793	-9.688	-0.256	-1.715	0	-0.061	0	3.639	9.679	0.506	0.671	1.465	0.671	2.414	9.604	-1.9	-0.488	-1.526	-0.732	1506609177
-10.076	-0.506	-1.571	-0.244	-0.061	0.122	8.083	-3.065	1.415	0	0.549	0.366	8.095	5.575	4.112	-0.305	0.305	-0.977	-10.076	-0.506	-1.571	-0.244	-0.061	0.122	3.729	9.554	0.609	0.305	1.099	0.671	2.418	9.717	-1.832	-1.038	-1.465	-0.488	1506609177
-11.256	-1.266	-1.468	-0.671	0	0.305	8.083	-3.065	1.415	0	0.549	0.366	7.742	5.803	4.18	-0.244	0.488	-1.038	-11.256	-1.266	-1.468	-0.671	0	0.305	3.703	9.7	0.702	0.183	1.038	0.671	2.164	10.515	-1.25	-1.892	-0.61	0.244	1506609177
-11.341	-2.499	-1.238	-0.61	-0.732	0.061	8.083	-3.065	1.415	0	0.549	0.366	7.501	6.686	3.932	-0.183	0.549	-1.526	-11.341	-2.499	-1.238	-0.61	-0.732	0.061	4.386	10.718	0.88	0.732	0.671	0.305	2.354	11.465	-0.543	-1.892	-0.61	0.244	1506609177
-9.838	-3.06	-0.382	0	-0.793	0.183	8.083	-3.065	1.415	0	0.549	0.366	7.32	6.598	4.097	0.244	0.427	-2.014	-9.838	-3.06	-0.382	0	-0.793	0.183	3.957	9.673	1.209	0.488	0.61	0.061	1.808	11.297	0.837	-3.113	-0.549	1.099	1506609177
-8.952	-2.765	0.445	0.122	-0.793	0.122	8.053	-3.09	1.17	-0.122	0.183	0.366	6.807	5.98	4.13	0.183	0.854	-1.526	-8.952	-2.765	0.445	0.122	-0.793	0.122	2.565	8.223	1.446	0.244	1.038	0.244	1.395	10.212	0.685	-3.54	1.465	2.625	1506609177
-10.078	-2.413	-0.022	0	-1.221	-0.305	8.053	-3.09	1.17	-0.122	0.183	0.366	6.294	6.185	4.053	0	0.977	-1.16	-10.078	-2.413	-0.022	0	-1.221	-0.305	1.913	8.136	1.586	0.549	0.732	0.427	0.519	10.258	0.024	-3.54	1.465	2.625	1506609177
-9.833	-2.554	0.201	0.061	-1.038	-0.488	6.998	-5.861	0.748	-0.427	1.038	1.526	5.557	6.997	3.803	0.183	0	-1.282	-9.833	-2.554	0.201	0.061	-1.038	-0.488	2.842	9.246	1.855	0.549	0.732	0.427	-0.435	10.808	-0.089	-2.075	1.831	2.38	1506609177
-9.172	-1.846	0.537	-0.061	-0.61	-0.366	6.998	-5.861	0.748	-0.427	1.16	1.526	5.404	7.484	3.748	0.854	-0.549	-1.465	-9.172	-1.846	0.537	-0.061	-0.61	-0.366	3.39	9.461	1.814	0.793	0.61	-0.305	-0.312	10.171	0.148	-0.854	2.136	1.465	1506609177
-9.071	-1.323	0.571	-0.488	-0.488	-0.549	6.581	-6.654	0.557	0	0.305	2.197	5.383	7.202	4.034	0.732	-0.122	-1.404	-9.071	-1.323	0.571	-0.488	-0.488	-0.549	2.663	8.69	1.779	0.549	1.038	-0.427	0.445	9.313	0.033	-0.854	2.136	1.465	1506609177
-9.203	-1.705	0.794	-0.427	-0.305	-0.366	6.563	-6.688	0.816	0.183	0	2.197	4.905	7.062	4.345	0.61	-0.061	-1.465	-9.203	-1.705	0.794	-0.427	-0.305	-0.366	2.271	8.461	1.48	0.793	0.977	-0.305	0.481	8.642	0.446	0.122	2.747	0.793	1506609177
-9.65	-1.802	0.921	-0.244	-0.244	-0.244	6.563	-6.688	0.816	0.122	0.305	1.953	4.743	7.476	4.36	0.854	-1.16	-1.587	-9.65	-1.802	0.921	-0.244	-0.244	-0.244	2.45	8.929	1.486	0.793	0.305	-0.305	0.213	9.126	1.065	1.465	2.747	-0.671	1506609177
-9.814	-1.476	1.03	-0.671	-0.488	-0.305	6.184	-7.344	0.952	-0.061	0	2.014	5.576	8.104	3.909	0.977	-0.427	-1.343	-9.814	-1.476	1.03	-0.671	-0.488	-0.305	3.005	9.505	1.677	0.671	0.366	-0.671	0.325	9.47	1.709	1.465	2.747	-0.671	1506609177
-9.476	-1.114	0.775	-1.282	-0.488	-0.549	6.272	-7.678	0.721	-0.061	-0.244	1.953	5.789	8.265	3.858	0.977	0.366	-0.793	-9.476	-1.114	0.775	-1.282	-0.488	-0.549	2.786	9.532	1.712	0.427	0.732	-1.038	1.709	9.79	1.879	1.77	1.709	-0.793	1506609177
-9.199	-1.08	1.047	-1.526	-0.122	-0.366	6.272	-7.678	0.721	-0.061	-0.305	1.526	5.344	8.169	4.045	0.916	0.366	-0.549	-9.199	-1.08	1.047	-1.526	-0.122	-0.366	2.402	9.397	1.389	0.305	0.549	-0.854	1.477	9.629	1.554	0.732	3.784	-0.549	1506609177
-9.516	-1.645	0.76	-1.465	0.305	-0.366	6.069	-7.674	0.793	0.183	-0.732	1.038	5.358	8.166	4.131	0.916	0.122	-0.488	-9.516	-1.645	0.76	-1.465	0.305	-0.366	2.505	9.404	1.29	0.427	0.366	-0.854	0.859	8.957	1.727	0.732	3.784	-0.549	1506609177
-10.116	-2.271	0.605	-0.916	0.366	-0.549	6.199	-7.581	0.953	0.183	-0.732	1.038	5.538	8.311	3.961	0.793	0.244	-0.244	-10.116	-2.271	0.605	-0.916	0.366	-0.549	2.786	9.668	1.186	0.427	0.305	-0.854	0.039	9.761	1.686	0.488	0.854	-0.427	1506609177
-10.061	-2.431	0.469	-0.549	0.427	-0.305	5.585	-7.447	1.197	-0.183	0.122	1.16	5.788	8.302	3.689	0.977	0.305	-0.244	-10.061	-2.431	0.469	-0.549	0.427	-0.305	2.98	9.81	0.871	0.366	0.244	-0.854	-0.695	10.158	0.362	1.831	-0.427	-0.916	1506609177
-9.829	-2.314	0.195	-0.732	0.305	-0.427	5.446	-7.614	1.024	0.305	0.366	0.916	6.003	8.293	3.522	0.916	0.183	-0.061	-9.829	-2.314	0.195	-0.732	0.305	-0.427	2.43	9.612	0.571	0.366	0.122	-0.854	1.841	10.305	1.505	1.831	-0.427	-0.916	1506609178
-9.612	-2.239	0.038	-0.977	0.122	-0.366	5.282	-7.29	1.263	0.488	0.183	0.854	5.935	8.149	3.34	0.732	0.488	0.244	-9.612	-2.239	0.038	-0.977	0.122	-0.366	2.099	9.421	0.418	0.305	-0.061	-0.793	2.08	10.359	0.567	1.587	1.343	-0.61	1506609178
-9.311	-2.206	-0.035	-0.854	0.244	-0.244	5.282	-7.29	1.263	0.488	-0.305	0.854	5.551	7.922	3.401	0.854	0.244	0.244	-9.311	-2.206	-0.035	-0.854	0.244	-0.244	2.273	9.339	0.37	0.244	0.122	-0.732	1.071	9.837	0.635	0.366	1.099	0.305	1506609178
-9.576	-2.274	-0.238	-0.671	0.122	-0.244	5.152	-7.014	1.814	0.61	0	0.671	5.565	7.888	3.15	0.732	-0.061	0.366	-9.576	-2.274	-0.238	-0.671	0.122	-0.244	2.385	9.278	0.348	0.305	0.244	-0.793	0.979	9.765	0.44	0.366	1.099	0.305	1506609178
-9.63	-2.311	-0.328	-0.61	0	-0.244	5.106	-7.15	1.897	0.671	0.427	0.61	6.254	8.104	3.206	0.488	0.732	0.549	-9.63	-2.311	-0.328	-0.61	0	-0.244	2.354	9.629	0.386	0.244	0.244	-0.732	0.994	9.851	-0.084	0.427	0.732	0.366	1506609178
-9.661	-2.231	-0.374	-0.488	0.122	-0.244	5.106	-7.15	1.897	0.793	-0.122	0.671	5.815	8.186	3.155	0.488	0.732	0.549	-9.661	-2.231	-0.374	-0.488	0.122	-0.244	2.277	9.781	0.236	0.244	0.244	-0.732	1.016	9.938	-0.19	0.305	0.427	0.366	1506609178
-9.744	-2.198	-0.449	-0.305	0.122	-0.183	5.87	-7.514	2.111	0.793	-0.122	0.305	5.806	8.028	3.159	0.916	0.732	0.549	-9.744	-2.198	-0.449	-0.305	0.122	-0.183	1.948	9.63	0.184	-0.061	0.305	-0.61	1.019	9.862	-0.207	0.061	0.671	0.305	1506609178
-9.695	-2.111	-0.418	-0.244	0.305	-0.061	5.819	-7.49	2.394	0.671	-0.061	0	5.699	7.933	3.253	0.61	0.183	0.366	-9.695	-2.111	-0.418	-0.244	0.305	-0.061	1.593	9.532	0.011	0.183	0.183	-0.488	1.188	9.92	0.047	0.244	0.61	0.305	1506609178
-9.72	-1.961	-0.352	-0.305	0.305	0	5.819	-7.49	2.394	0.732	-0.061	-0.061	6.129	7.986	3.124	0.427	0.183	0.244	-9.72	-1.961	-0.352	-0.305	0.305	0	1.56	9.634	0.063	0.244	0	-0.366	1.54	9.893	0.099	0.366	0.549	0.305	1506609178
-9.497	-1.766	-0.313	-0.488	0.244	0.061	5.466	-7.397	2.46	0.671	0.305	-0.061	6.294	7.985	3.112	0.732	0.61	0.366	-9.497	-1.766	-0.313	-0.488	0.244	0.061	1.855	9.82	0.31	0.122	0	-0.305	1.632	9.859	0.115	0.366	0.549	0.305	1506609178
-9.544	-1.629	-0.256	-0.671	0.366	0.183	5.219	-7.448	2.469	0.366	0.61	0.061	6.204	7.888	3.275	0.916	1.038	0.366	-9.544	-1.629	-0.256	-0.671	0.366	0.183	1.918	9.743	0.468	0.061	0.183	-0.183	1.659	9.676	0.215	0.305	0.549	0.366	1506609178
-9.715	-1.546	-0.26	-0.854	0.305	0.183	5.219	-7.448	2.469	0.427	-0.183	0.061	6.161	7.824	3.601	0.916	0.854	0.366	-9.715	-1.546	-0.26	-0.854	0.305	0.183	1.853	9.656	0.615	0	0.183	0.061	1.878	9.7	0.334	0.061	0.305	0.427	1506609178
-9.808	-1.45	-0.187	-1.038	0.244	0.305	5.194	-8.012	2.529	0.427	-1.221	-0.183	6.312	7.955	3.506	1.099	0.671	0.366	-9.808	-1.45	-0.187	-1.038	0.244	0.305	1.899	9.769	0.769	0	0.183	0.061	1.832	9.771	0.128	0.061	0.305	0.427	1506609178
-9.878	-1.434	-0.218	-1.282	0.122	0.305	5.229	-8.557	2.285	0.427	-1.465	-0.549	6.322	8.102	3.382	1.465	0.549	0.427	-9.878	-1.434	-0.218	-1.282	0.122	0.305	1.885	9.759	0.873	-0.122	0	0.061	1.544	9.772	0.34	0.061	0.122	0.427	1506609178
-9.906	-1.468	-0.325	-1.526	0.061	0.244	5.229	-8.557	2.285	0.732	-1.709	-0.916	6.386	8.284	3.094	1.404	1.343	0.732	-9.906	-1.468	-0.325	-1.526	0.061	0.244	1.902	9.735	0.976	-0.366	-0.244	-0.061	1.571	9.855	0.182	0.427	0.549	0.122	1506609178
-9.934	-1.334	-0.493	-1.831	0	0.122	3.963	-8.954	1.985	1.16	-1.648	-1.221	6.343	8.294	3.025	0.854	2.075	1.343	-9.934	-1.334	-0.493	-1.831	0	0.122	2.267	9.713	0.816	-0.366	-0.183	-0.183	1.501	9.837	0.033	0.427	0.549	0.122	1506609178
-9.898	-1.398	-0.845	-2.197	0	-0.122	3.395	-9.008	1.736	1.587	-2.502	-1.16	6.95	7.917	2.675	1.038	3.052	2.075	-9.898	-1.398	-0.845	-2.197	0	-0.122	2.872	9.777	0.799	-0.671	0	-0.183	1.272	9.929	-0.368	0.61	0.793	0.061	1506609178
-9.732	-1.413	-1.158	-2.686	0	-0.488	3.395	-9.008	1.736	1.831	-2.747	-0.793	7.689	7.44	2.052	1.343	4.272	3.052	-9.732	-1.413	-1.158	-2.686	0	-0.488	3.607	9.775	0.705	-0.977	0.793	-0.122	1.327	10.012	-0.505	1.038	0.916	-0.488	1506609178
-9.521	-1.412	-1.433	-3.174	-0.061	-0.916	2.275	-9.03	0.822	1.953	-2.93	-0.183	8.157	6.851	1.546	2.258	4.456	3.723	-9.521	-1.412	-1.433	-3.174	-0.061	-0.916	3.882	9.479	0.493	-0.916	1.77	-0.305	1.145	9.926	-0.718	1.038	0.916	-0.488	1506609178
-9.416	-1.377	-1.852	-3.601	-0.305	-1.16	1.897	-8.933	0.529	2.014	-2.808	0.977	8.199	6.351	1.229	3.784	4.211	4.211	-9.416	-1.377	-1.852	-3.601	-0.305	-1.16	3.746	9.086	0.295	-1.099	2.38	-0.488	1.257	9.765	-1.378	1.465	1.099	-0.732	1506609178
-9.263	-1.367	-2.377	-3.967	-0.183	-1.038	2.086	-8.998	0.228	1.953	-2.93	2.38	7.556	5.98	1.195	5.31	3.906	4.089	-9.263	-1.367	-2.377	-3.967	-0.183	-1.038	3.529	8.809	0.01	-1.099	2.991	-0.671	1.914	9.587	-1.686	1.648	1.892	-0.916	1506609178
-9.536	-1.134	-2.583	-4.456	-0.244	-0.793	2.367	-9.316	-0.24	2.197	-3.54	3.601	6.498	5.609	1.229	6.409	3.418	3.296	-9.536	-1.134	-2.583	-4.456	-0.244	-0.793	3.071	8.746	-0.398	-0.793	3.784	-0.732	2.931	9.551	-1.762	1.648	1.892	-0.916	1506609178
-10.007	-0.894	-2.582	-5.127	-0.488	-0.732	2.611	-9.665	-0.633	2.808	-4.211	4.517	5.87	5.484	1.364	7.324	2.93	2.075	-10.007	-0.894	-2.582	-5.127	-0.488	-0.732	2.414	9.215	-0.763	-0.793	3.784	-0.732	2.779	9.708	-1.773	1.221	2.808	-0.61	1506609178
-9.93	-0.937	-2.722	-5.554	-0.549	-0.61	2.611	-9.665	-0.633	3.235	-5.188	5.249	5.833	5.792	1.165	7.629	2.869	0.732	-9.93	-0.937	-2.722	-5.554	-0.549	-0.61	1.76	9.81	-0.72	0.122	5.066	-0.549	2.195	9.793	-1.701	0.732	2.869	-0.549	1506609178
-9.642	-1.105	-3.043	-5.554	-0.61	-0.61	3.04	-10.349	-0.987	3.113	-5.432	6.042	6.261	6.357	1.141	7.141	2.502	-1.038	-9.642	-1.105	-3.043	-5.554	-0.61	-0.61	1.102	9.999	-0.394	0.671	5.188	-0.305	2.444	9.698	-1.932	0.732	2.869	-0.549	1506609178
-9.56	-1.183	-3.321	-5.676	-0.793	-0.61	3.376	-10.43	-1.662	2.625	-5.859	6.409	6.708	6.856	1.229	6.531	2.747	-1.953	-9.56	-1.183	-3.321	-5.676	-0.793	-0.61	0.659	9.906	-0.179	0.854	5.066	-0.122	2.937	9.588	-2.068	0.671	2.808	-0.61	1506609179
-9.519	-1.321	-3.552	-5.981	-1.038	-0.671	3.376	-10.43	-1.662	2.502	-6.653	6.042	7.181	7.389	1.108	5.676	3.906	-1.831	-9.519	-1.321	-3.552	-5.981	-1.038	-0.671	0.437	9.878	0.023	0.549	4.822	0.061	2.555	9.668	-2.243	-0.122	4.456	-0.671	1506609179
-9.489	-1.67	-3.801	-6.165	-1.16	-0.793	3.402	-10.111	-2.01	2.502	-7.141	5.371	7.116	7.846	0.959	4.944	3.845	-1.526	-9.489	-1.67	-3.801	-6.165	-1.16	-0.793	0.374	10.103	0.089	0.549	4.822	0.061	1.829	9.723	-2.428	-0.122	4.456	-0.671	1506609179
-9.391	-1.916	-3.967	-6.226	-1.282	-0.854	3.401	-9.384	-2.45	2.319	-7.263	4.639	7.114	8.068	1.073	4.517	4.028	-1.404	-9.391	-1.916	-3.967	-6.226	-1.282	-0.854	0.197	10.329	-0.077	-0.122	4.944	0.366	1.44	9.838	-2.443	-0.122	4.517	-0.732	1506609179
-9.214	-2.064	-4.084	-6.104	-1.282	-0.916	3.401	-9.384	-2.45	2.075	-7.324	4.089	6.9	8.053	1.146	4.089	4.028	-1.526	-9.214	-2.064	-4.084	-6.104	-1.282	-0.916	-0.079	10.324	-0.117	-0.183	4.883	0.427	1.249	9.923	-2.499	-0.732	4.395	-0.671	1506609179
-9.04	-2.238	-4.218	-5.798	-1.221	-0.916	3.973	-8.516	-1.973	1.648	-7.202	3.54	6.743	7.983	0.892	3.357	3.845	-1.587	-9.04	-2.238	-4.218	-5.798	-1.221	-0.916	-0.407	10.203	-0.134	-0.244	4.578	0.61	0.947	9.806	-2.735	-0.732	4.395	-0.671	1506609179
-8.961	-2.323	-4.195	-5.432	-1.16	-0.977	3.973	-8.516	-1.973	0.977	-6.958	2.869	6.722	7.924	0.694	2.563	3.845	-1.526	-8.961	-2.323	-4.195	-5.432	-1.16	-0.977	-0.574	10.21	-0.085	-0.244	4.578	0.61	0.845	9.768	-2.887	-0.793	3.967	-0.732	1506609179
-8.933	-2.182	-4.181	-5.005	-1.099	-0.916	4.288	-8.215	-1.448	0.244	-6.348	2.014	6.682	7.919	0.602	2.563	3.845	-1.526	-8.933	-2.182	-4.181	-5.005	-1.099	-0.916	-0.696	10.227	-0.026	-0.305	4.517	0.916	0.628	9.765	-2.759	-0.916	3.906	-0.793	1506609179
-8.805	-2.098	-4.163	-4.761	-1.465	-0.977	4.29	-8.089	-0.145	-0.427	-6.042	1.099	6.504	7.814	0.444	1.648	3.54	-1.587	-8.805	-2.098	-4.163	-4.761	-1.465	-0.977	-0.743	9.912	0.016	-0.244	3.967	1.16	0.28	9.814	-2.47	-0.977	3.723	-0.732	1506609179
-8.78	-2.278	-3.49	-4.578	-1.831	-0.732	4.29	-8.089	-0.145	-0.977	-5.493	0.488	6.12	7.665	0.313	1.221	3.174	-1.587	-8.78	-2.278	-3.49	-4.578	-1.831	-0.732	-0.744	9.625	0.121	-0.305	3.784	1.282	0.154	9.756	-1.936	-1.465	3.296	-0.793	1506609179
-9.424	-2.359	-2.299	-4.395	-1.404	-0.244	4.265	-7.957	0.648	-1.526	-4.456	0.244	5.669	7.735	0.3	0.916	2.869	-1.709	-9.424	-2.359	-2.299	-4.395	-1.404	-0.244	-0.901	9.612	0.453	-0.244	3.662	1.587	0.362	9.85	-0.681	-1.77	3.174	-0.793	1506609179
-10.337	-2.985	-1.431	-3.357	-1.404	-0.183	4.091	-8.958	2.038	-1.892	-3.113	0.061	5.095	8.54	0.243	0.427	2.38	-2.136	-10.337	-2.985	-1.431	-3.357	-1.404	-0.183	-0.516	10.134	1.564	0.916	4.15	1.648	1.806	10.367	0.414	-2.258	2.808	-0.488	1506609179
-11.012	-2.682	-0.425	-2.869	-2.747	0.244	4.066	-9.709	2.287	-1.709	-2.441	0.061	4.754	9.527	0.24	-0.061	1.404	-2.38	-11.012	-2.682	-0.425	-2.869	-2.747	0.244	0.254	10.103	2.814	2.014	4.15	1.038	3.856	9.933	0.343	-3.54	3.54	0.244	1506609179
-10.786	-2.162	-0.439	-3.479	-2.991	0.427	4.066	-9.709	2.287	-1.16	-2.563	0.061	4.506	9.854	0.249	-0.061	1.404	-2.38	-10.786	-2.162	-0.439	-3.479	-2.991	0.427	0.675	9.81	3.523	2.014	4.15	1.038	4.383	9.122	-0.855	-2.625	6.592	1.404	1506609179
-10.098	-2.116	-0.175	-3.296	-1.953	0.488	4.091	-9.424	2.277	-0.671	-2.991	-0.427	4.286	10.228	0.434	0.732	1.404	-0.671	-10.098	-2.116	-0.175	-3.296	-1.953	0.488	0.865	10.191	3.586	0.916	4.578	0.366	5.449	9.049	-1.757	0.427	6.958	1.892	1506609179
-10.088	-1.808	0.044	-3.662	-1.16	0.549	3.316	-10.131	1.183	-0.183	-2.563	-1.16	4.059	10.562	0.787	1.465	2.747	-0.244	-10.088	-1.808	0.044	-3.662	-1.16	0.549	0.623	10.203	3.255	0	3.967	0.061	4.34	11.287	-2.05	3.784	9.216	1.648	1506609179
-9.032	-1.152	-0.541	-5.676	-2.014	-0.244	3.316	-10.131	1.183	0.488	-3.418	-1.709	3.308	9.892	0.982	1.465	2.747	-0.244	-9.032	-1.152	-0.541	-5.676	-2.014	-0.244	0.318	9.339	2.85	0	3.967	0.061	0.288	11.947	-0.992	2.258	13.062	2.869	1506609179
-8.382	-1.133	-0.227	-5.432	-1.038	-0.305	2.955	-9.908	0.455	0.732	-3.723	-2.197	2.542	9.056	1.123	1.831	3.418	0.183	-8.382	-1.133	-0.227	-5.432	-1.038	-0.305	0.354	8.705	2.523	-0.488	3.479	0	-1.802	11.259	-1.116	1.526	10.62	4.639	1506609179
-9.002	-1.135	-0.221	-4.761	-0.61	0.183	2.287	-8.837	-0.069	0.549	-3.235	-2.563	2.144	8.671	1.202	1.648	3.296	-0.427	-9.002	-1.135	-0.221	-4.761	-0.61	0.183	0.377	8.655	2.192	-0.122	3.54	0.183	-0.226	10.3	-1.379	0.488	8.362	4.944	1506609179
-9.487	-0.914	-0.425	-4.272	-0.732	0.366	2.287	-8.837	-0.069	0.488	-2.747	-2.686	2.114	8.661	1.172	1.526	3.296	-1.16	-9.487	-0.914	-0.425	-4.272	-0.732	0.366	0.494	8.904	2.123	0.305	3.601	0.305	1.564	9.65	-1.092	0.61	5.981	4.15	1506609179
-9.333	-0.583	-0.258	-4.15	-0.488	0.671	1.914	-8.629	-0.112	0.61	-2.991	-2.502	2.382	8.998	1.133	1.587	3.113	-1.709	-9.333	-0.583	-0.258	-4.15	-0.488	0.671	0.414	9.223	2.156	0.549	3.723	0.488	2.017	9.027	-1.144	1.038	6.042	3.784	1506609179
-9.459	-0.396	-0.345	-4.272	-0.305	0.671	1.682	-8.72	-0.193	0.793	-3.052	-1.831	2.968	9.458	1.236	1.526	3.54	-1.831	-9.459	-0.396	-0.345	-4.272	-0.305	0.671	0.018	9.38	2.226	0.549	3.601	0.61	1.487	8.599	-0.5	2.319	7.874	2.625	1506609179
-9.606	-1	-0.569	-4.028	-0.305	0.427	1.577	-8.654	-0.334	0.854	-3.357	-0.916	3.336	9.89	1.287	1.343	3.662	-1.465	-9.606	-1	-0.569	-4.028	-0.305	0.427	-0.085	9.661	2.364	0.61	3.113	0.61	1.099	8.794	0.06	2.258	7.141	1.343	1506609179
-9.574	-1.446	-0.236	-3.845	0	0.427	1.785	-8.503	-0.243	0.793	-3.052	0	3.401	10.232	1.263	0.916	2.991	-0.916	-9.574	-1.446	-0.236	-3.845	0	0.427	0.077	9.971	2.23	0.61	2.625	0.61	1.406	9.49	1.474	2.869	4.456	0.854	1506609179
-9.694	-1.026	0.14	-3.296	0.732	0.244	2.043	-8.667	-0.103	0.854	-2.563	0.854	3.585	10.115	1.339	0.793	2.747	-0.549	-9.694	-1.026	0.14	-3.296	0.732	0.244	0.36	9.86	2.132	0.549	2.38	0.671	1.93	9.392	1.439	1.77	3.479	0.183	1506609179
-11.368	-2.16	-1.296	-3.418	-0.305	-0.366	2.159	-8.934	-0.054	0.854	-2.563	0.854	3.659	10.087	1.178	0.732	2.991	-0.244	-11.368	-2.16	-1.296	-3.418	-0.305	-0.366	0.749	10.158	2.131	0.549	2.991	0.916	1.046	9.42	-0.921	0.427	2.686	-0.061	1506609180
-11.329	-2.915	-0.56	-2.686	-0.61	-0.244	2.178	-8.843	-0.136	1.404	-3.601	1.892	3.634	11.39	0.811	0.61	3.113	-0.427	-11.329	-2.915	-0.56	-2.686	-0.61	-0.244	0.958	11.812	1.781	0.854	3.662	0.916	0.544	12.419	1.068	2.38	-1.831	-0.671	1506609180
-9.607	-1.979	-0.685	-3.296	-0.366	-0.244	2.598	-11.143	-0.961	1.648	-3.784	2.38	4.052	11.96	0.589	0.549	3.845	-0.488	-9.607	-1.979	-0.685	-3.296	-0.366	-0.244	0.164	11.659	1.644	0.854	3.662	0.916	-0.243	10.576	0.414	1.038	0.793	-1.892	1506609180
-9.637	-2.077	-1.708	-2.747	-0.183	0.122	2.598	-11.143	-0.961	1.831	-4.089	2.869	3.99	10.322	0.563	0.732	4.7	0.61	-9.637	-2.077	-1.708	-2.747	-0.183	0.122	-1.235	9.752	1.402	-0.305	3.357	1.282	2.847	10.08	-1.113	1.587	-2.197	-1.953	1506609180
-9.365	-1.778	-1.757	-2.625	-0.183	0.183	3.152	-9.472	-0.54	1.16	-3.54	2.38	3.159	9.939	0.234	0	3.967	1.648	-9.365	-1.778	-1.757	-2.625	-0.183	0.183	-2.242	9.438	0.973	-0.244	3.052	2.014	2.929	10.078	-1.22	1.526	-0.305	-1.953	1506609180
-9.141	-1.45	-1.778	-2.869	0.061	0.183	2.669	-8.502	-0.163	0.427	-3.662	0.916	2.763	10.927	-0.28	-1.404	2.869	1.404	-9.141	-1.45	-1.778	-2.869	0.061	0.183	-1.646	10.497	0.714	0.671	2.686	2.075	1.548	9.648	-1.023	1.404	2.808	-1.892	1506609180
-9.121	-1.4	-1.759	-2.686	0.122	0	2.669	-8.502	-0.163	0.549	-4.456	-0.244	3.165	10.529	-0.93	-1.404	2.869	1.404	-9.121	-1.4	-1.759	-2.686	0.122	0	-0.651	10.174	1.116	0.671	2.686	2.075	1.805	9.405	-1.726	1.343	1.099	-1.648	1506609180
-9.371	-1.599	-1.919	-2.563	-0.488	-0.122	2.835	-8.595	-0.041	0.732	-3.845	-0.366	3.699	9.278	-1.156	-1.099	1.953	1.831	-9.371	-1.599	-1.919	-2.563	-0.488	-0.122	0.127	9.3	0.994	0.305	2.258	1.648	1.969	9.349	-2.062	1.282	0.977	-1.404	1506609180
-9.489	-2.007	-1.888	-2.38	-0.793	-0.244	2.795	-7.047	0.804	0.366	-3.479	-0.305	4.012	8.546	-0.999	0	2.38	2.502	-9.489	-2.007	-1.888	-2.38	-0.793	-0.244	0.52	8.878	0.563	-0.122	2.258	1.465	0.719	9.598	-1.5	1.282	2.319	-1.465	1506609180
-9.341	-2.019	-1.743	-1.892	-0.732	-0.366	2.795	-7.047	0.804	0.122	-3.235	-0.305	4.089	8.461	-0.89	0.244	2.869	2.258	-9.341	-2.019	-1.743	-1.892	-0.732	-0.366	0.677	8.97	0.171	-0.122	2.258	1.465	0.291	9.619	-1.335	1.16	2.441	-1.648	1506609180
-9.664	-1.925	-1.806	-1.282	-0.916	-0.427	2.826	-7.617	0.804	0.183	-2.686	-0.183	4.128	8.484	-0.749	0.122	2.808	1.831	-9.664	-1.925	-1.806	-1.282	-0.916	-0.427	0.361	9.049	0.019	0.488	2.93	1.221	0.805	9.701	-1.743	1.038	1.343	-1.526	1506609180
-9.904	-2.019	-1.516	-0.549	-1.038	-0.366	2.981	-8.374	1.242	0	-2.319	0	4.191	8.518	-0.773	-0.122	1.77	1.892	-9.904	-2.019	-1.516	-0.549	-1.038	-0.366	0.013	9.116	0.163	0.854	2.563	1.221	0.782	9.929	-1.693	0.549	1.038	-1.16	1506609180
-9.586	-1.543	-1.238	0.061	-0.916	-0.122	2.981	-8.374	1.242	-0.488	-1.709	0.244	4.478	8.63	-0.744	-0.061	1.16	2.136	-9.586	-1.543	-1.238	0.061	-0.916	-0.122	0.055	9.275	0.419	1.099	2.197	1.099	0.782	9.929	-1.693	-0.122	0.671	-0.916	1506609180
-9.639	-0.452	-1.525	0	-0.671	-0.061	3.193	-8.502	1.688	-0.793	-0.549	0.549	4.45	9.004	-0.824	0.122	0.732	2.197	-9.639	-0.452	-1.525	0	-0.671	-0.061	0.426	9.902	0.434	1.099	2.075	0.916	0.919	9.835	-1.555	-0.793	-0.366	-0.732	1506609180
-10.068	-0.182	-2.038	-0.244	-0.732	-0.244	3.151	-9.018	2.261	-0.854	0.488	0.732	4.277	9.497	-0.782	0.427	0.427	2.014	-10.068	-0.182	-2.038	-0.244	-0.732	-0.244	0.971	10.568	0.593	1.099	2.075	0.916	1.147	9.971	-2.534	-1.16	-0.61	-0.732	1506609180
-10.25	-0.423	-1.981	-0.244	-0.488	0.122	3.151	-9.018	2.261	-0.793	0.732	0.916	3.956	9.721	-0.473	0.916	0.305	1.709	-10.25	-0.423	-1.981	-0.244	-0.488	0.122	1.093	10.854	0.797	0.916	0.916	-0.183	1.147	9.971	-2.534	-0.854	-0.61	-1.221	1506609180
-10.73	-0.59	-1.256	-0.122	-0.305	0.549	3.14	-9.323	2.299	-0.793	0.732	0.916	3.631	9.844	0.246	1.404	0.122	1.099	-10.73	-0.59	-1.256	-0.122	-0.305	0.549	1.058	10.962	0.531	0.366	-0.061	-0.427	1.418	10.574	-2.181	-0.854	-0.549	-1.465	1506609180
-11.027	-0.953	-0.476	-0.61	0.183	0.549	3.246	-9.934	2.061	-0.305	0.244	0.61	3.474	9.953	0.98	1.404	-0.122	0.305	-11.027	-0.953	-0.476	-0.61	0.183	0.549	1.284	11.062	0.755	0.366	-0.061	-0.427	2.504	11.036	-0.963	-1.343	-0.977	-1.343	1506609180
-10.954	-1.796	-0.28	-0.977	0.183	0.305	3.303	-10.635	1.619	-0.061	0.366	0.122	3.494	10.313	1.524	1.038	-0.488	-0.671	-10.954	-1.796	-0.28	-0.977	0.183	0.305	2.035	11.288	1.516	0.305	-0.671	-0.61	2.504	11.036	-0.963	-2.014	-0.488	-0.732	1506609180
-9.272	-3.023	0.903	-0.732	0.732	0.488	3.213	-10.997	1.099	0	0.427	-0.183	3.799	10.044	2.178	0.854	-0.244	-1.404	-9.272	-3.023	0.903	-0.732	0.732	0.488	1.836	10.307	2.067	0.122	-0.61	-0.916	2.047	10.651	0.463	-2.808	0.488	0.549	1506609180
-9.065	-2.571	2.181	-0.061	0.732	0.793	2.72	-9.199	0.11	0.122	0.793	-0.549	4.118	9.174	3.019	0.854	-0.244	-1.404	-9.065	-2.571	2.181	-0.061	0.732	0.793	1.169	8.841	2.549	0.122	-0.61	-0.916	1.881	8.72	0.9	-3.357	0.488	2.136	1506609180
-10.353	-2.199	1.364	-0.244	-0.122	0.122	2.72	-9.199	0.11	0.366	0.671	-1.404	3.844	8.933	3.121	0.732	1.038	-1.099	-10.353	-2.199	1.364	-0.244	-0.122	0.122	1.169	8.841	2.549	-0.366	-0.122	-0.427	1.881	8.72	0.9	-1.892	1.16	3.662	1506609180
-9.753	-2.726	1.145	-0.549	-0.488	-0.671	2.171	-8.123	-0.388	0.671	0	-2.258	3.393	10.38	2.363	0.732	1.038	-1.099	-9.753	-2.726	1.145	-0.549	-0.488	-0.671	0.912	8.702	3.125	-0.244	0.854	0	0.306	10.222	0.853	-1.099	2.869	3.967	1506609180
-9.575	-2.451	1.174	-0.305	-0.183	-0.366	1.536	-8.591	-1.3	1.038	-1.038	-2.38	3.864	11.058	2.158	-0.916	-0.488	-0.854	-9.575	-2.451	1.174	-0.305	-0.183	-0.366	0.56	10.395	3.372	0.366	1.526	-0.122	-0.87	10.52	0.705	-0.977	0.244	3.479	1506609180
-9.344	-2.071	1.162	-0.427	-0.183	-0.61	1.39	-9.505	-2.162	1.465	-1.282	-1.831	3.957	9.727	2.257	0.061	0.183	0	-9.344	-2.071	1.162	-0.427	-0.183	-0.61	0.221	9.103	3.201	0.122	0.427	-0.305	-0.87	10.52	0.705	-0.244	1.038	2.869	1506609180
-8.884	-1.757	1.157	-0.061	0.122	-0.305	1.463	-8.763	-2.603	1.038	-0.671	-1.465	3.421	9.211	2.084	0.122	0.305	0.549	-8.884	-1.757	1.157	-0.061	0.122	-0.305	0.511	8.806	2.889	-0.793	0.061	0	-0.287	9.13	1.407	0.305	2.197	2.502	1506609181
-9.121	-1.419	1.116	-0.122	0.671	-0.061	1.363	-8.187	-2.212	0	-0.183	-1.221	2.913	9.105	1.733	-0.671	-0.061	0.488	-9.121	-1.419	1.116	-0.122	0.671	-0.061	0.49	8.795	2.859	-0.793	0.061	0	0.145	9.042	1.281	1.282	2.869	1.892	1506609181
-9.195	-1.184	0.956	-0.122	0.732	0	1.363	-8.187	-2.212	-0.671	0.122	-0.671	2.7	9.039	1.324	-0.671	-0.061	0.488	-9.195	-1.184	0.956	-0.122	0.732	0	0.664	9.141	2.991	-0.305	0.305	-0.183	0.145	9.042	1.281	2.197	2.38	0.977	1506609181
-9.615	-1.187	0.524	-0.366	0.427	-0.061	1.349	-8.308	-1.916	-0.732	0.366	-0.122	3.039	9.122	1.242	-0.305	-0.427	0.122	-9.615	-1.187	0.524	-0.366	0.427	-0.061	1.041	9.36	3.14	0.122	0.183	-0.183	0.798	9.373	1.631	2.93	1.16	0.488	1506609181
-9.72	-1.402	0.628	-0.488	0.183	-0.183	1.404	-9.024	-1.482	-0.549	0.061	0.244	3.295	8.973	1.366	0.427	0	0	-9.72	-1.402	0.628	-0.488	0.183	-0.183	1.041	9.36	3.14	0.122	0	-0.305	1.325	9.707	1.225	2.258	0	0.427	1506609181
-9.509	-1.05	0.694	-0.427	0.305	-0.061	1.404	-9.024	-1.482	-0.305	-0.488	0.305	3.295	8.973	1.366	0.427	0	0	-9.509	-1.05	0.694	-0.427	0.305	-0.061	1.182	9.076	2.777	-0.122	-0.244	-0.305	1.325	9.707	1.225	1.77	1.526	-0.061	1506609181
-9.79	-1.324	0.849	-0.732	0.366	-0.244	1.591	-9.298	-1.279	-0.244	-0.854	0.427	3.295	8.973	1.366	0.427	0	0	-9.79	-1.324	0.849	-0.732	0.366	-0.244	1.058	8.898	2.637	-0.244	-0.244	-0.244	2.107	9.778	1.579	0.305	0.488	-0.061	1506609181
-10.46	-2.47	0.223	-0.427	0	-0.427	2.156	-9.046	-0.501	-0.366	-0.305	0.793	3.295	8.973	1.366	0.427	0	0	-10.46	-2.47	0.223	-0.427	0	-0.427	1.184	9.479	2.603	-0.061	-0.061	-0.305	-0.536	9.715	0.501	0.305	-0.61	-0.549	1506609181
-9.735	-1.95	0.148	0.061	0.183	-0.183	2.156	-9.046	-0.501	-0.549	0.366	1.282	3.295	8.973	1.366	0.427	0	0	-9.735	-1.95	0.148	0.061	0.183	-0.183	1.409	10.206	2.426	0.244	0.061	-0.183	-0.536	9.715	0.501	1.343	-1.343	-1.831	1506609181
-9.233	-1.199	-0.09	-0.488	0.305	-0.244	2.091	-9.591	-0.419	-0.305	0.366	1.526	3.295	8.973	1.366	0.427	0	0	-9.233	-1.199	-0.09	-0.488	0.305	-0.244	1.077	9.704	2.495	0.366	0	-0.305	2.87	10.872	0.324	1.709	-1.892	-0.427	1506609181
-9.811	-1.613	-0.73	-0.793	0.122	-0.244	2.287	-8.803	-0.146	0.122	-0.244	1.465	3.295	8.973	1.366	0.427	0	0	-9.811	-1.613	-0.73	-0.793	0.122	-0.244	0.542	9.415	2.195	-0.122	0.366	-0.305	2.107	9.524	-0.474	-0.244	-0.854	-0.549	1506609181
-10.002	-2.101	-1.212	-0.671	-0.061	-0.061	2.287	-8.803	-0.146	0.061	-0.427	1.16	3.295	8.973	1.366	0.427	0	0	-10.002	-2.101	-1.212	-0.671	-0.061	-0.061	0.291	9.936	1.593	-0.427	0.488	-0.122	2.107	9.524	-0.474	1.038	-0.488	-0.732	1506609181
-9.776	-2.139	-1.097	-0.427	0.122	0.244	2.406	-8.735	0.038	0.122	-0.366	0.793	3.693	9.861	1.02	0.244	0.671	-0.793	-9.776	-2.139	-1.097	-0.427	0.122	0.244	0.183	10.19	1.312	0.244	0.366	0	2.004	9.928	-1.028	0.793	0.305	-0.549	1506609181
-9.879	-1.985	-1.258	-0.122	0.305	0.427	2.36	-9.188	-0.138	0.549	-0.916	0.305	3.693	9.861	1.02	0.244	0.671	-0.793	-9.879	-1.985	-1.258	-0.122	0.305	0.427	0.014	10.082	1.178	0.244	0.366	0	1.537	9.905	-1.294	0.366	0	-0.427	1506609181
-9.818	-1.812	-1.406	0	0.366	0.183	2.36	-9.188	-0.138	0.549	-1.404	-0.427	4.112	9.872	0.441	0.061	0.977	-1.038	-9.818	-1.812	-1.406	0	0.366	0.183	-0.147	10.351	1.119	0.183	0.671	0.305	1.537	9.905	-1.294	0.427	-0.427	-0.305	1506609181
-9.705	-1.643	-1.418	-0.061	0.183	0	2.469	-9.015	0.13	0.061	-1.221	-0.793	4.036	10.129	0.167	0.061	0.977	-1.038	-9.705	-1.643	-1.418	-0.061	0.183	0	-0.226	10.362	1.147	0.244	0.793	0.488	1.761	9.971	-1.659	0.427	-0.61	-0.366	1506609181
-9.567	-1.696	-1.517	-0.122	0.061	-0.122	2.472	-8.442	0.666	-0.122	-0.549	-0.671	3.902	9.71	0.065	-0.122	0.122	-0.549	-9.567	-1.696	-1.517	-0.122	0.061	-0.122	-0.226	10.362	1.147	0.244	0.244	0.427	1.593	9.709	-1.628	0.366	-0.427	-0.488	1506609181
-9.658	-2	-1.639	0.122	-0.183	-0.122	2.472	-8.442	0.666	-0.122	0	-0.488	3.685	9.354	0.017	0	-0.183	-0.122	-9.658	-2	-1.639	0.122	-0.183	-0.122	0.152	9.58	1.067	0	-0.305	0.366	1.593	9.709	-1.628	0.488	-0.244	-0.488	1506609181
-9.763	-1.969	-1.448	0.427	-0.244	-0.061	2.472	-8.091	0.805	-0.244	0.305	-0.305	3.464	9.246	0.041	0	-0.183	-0.122	-9.763	-1.969	-1.448	0.427	-0.244	-0.061	0.327	9.527	0.874	-0.122	-0.305	0.305	1.52	9.674	-1.753	0.427	0	-0.549	1506609181
-9.685	-1.565	-1.433	0.244	-0.305	-0.122	2.479	-8.362	0.69	-0.183	0.488	-0.183	3.259	9.173	0.071	-0.122	-0.366	-0.244	-9.685	-1.565	-1.433	0.244	-0.305	-0.122	0.361	9.484	0.818	-0.061	-0.305	0.244	1.168	9.847	-1.475	0.244	0.244	-0.427	1506609181
-9.717	-1.318	-1.341	0	-0.366	-0.122	2.553	-8.805	0.469	-0.183	0.61	-0.244	3.125	9.192	0.013	-0.244	-0.732	-0.305	-9.717	-1.318	-1.341	0	-0.366	-0.122	0.522	9.519	0.895	0.183	-0.183	0.183	1.168	9.847	-1.475	0.061	-0.305	-0.366	1506609181
-9.842	-1.2	-1.311	-0.183	-0.244	0.061	2.724	-8.807	0.297	-0.61	1.587	-0.488	3.077	9.327	-0.079	-0.244	-1.16	-0.427	-9.842	-1.2	-1.311	-0.183	-0.244	0.061	0.928	9.77	1.11	0.488	-0.122	-0.122	2.018	9.771	-1.591	-0.488	0.305	-0.061	1506609181
-9.859	-1.244	-1.169	-0.427	-0.061	0.061	2.724	-8.807	0.297	-0.61	1.587	-0.488	3.177	9.586	-0.097	0.061	-1.221	-0.549	-9.859	-1.244	-1.169	-0.427	-0.061	0.061	1.369	10.076	1.379	0.488	-0.122	-0.122	1.519	9.822	-1.73	-0.488	0.305	-0.061	1506609181
-9.757	-1.365	-0.859	-0.244	0.061	0.122	2.61	-9.004	0.224	-0.549	1.953	-0.366	3.461	9.749	0.236	0.488	-0.61	-0.732	-9.757	-1.365	-0.859	-0.244	0.061	0.122	1.473	10.003	1.479	0.732	0.183	-0.244	1.519	9.822	-1.73	-0.488	0	-0.183	1506609181
-9.666	-1.468	-0.568	-0.183	0	0.183	2.476	-9.369	0.095	-0.244	1.709	-0.366	3.669	9.544	0.817	0.793	0.122	-0.61	-9.666	-1.468	-0.568	-0.183	0	0.183	1.262	9.442	1.482	0.549	0.183	-0.183	1.267	9.895	-1.253	-0.366	0	-0.305	1506609181
-9.646	-1.457	-0.402	-0.244	0.122	0.122	2.449	-9.381	-0.083	0	1.16	-0.671	3.682	9.428	1.304	0.793	0.122	-0.61	-9.646	-1.457	-0.402	-0.244	0.122	0.122	1.077	9.281	1.448	0.549	0.183	-0.183	1.242	9.818	-0.892	-0.305	-0.061	-0.366	1506609182
-9.762	-1.493	-0.227	-0.244	0.183	0.122	2.489	-9.179	-0.161	0.061	0.916	-1.099	3.468	9.783	1.482	0.793	0.61	-0.366	-9.762	-1.493	-0.227	-0.244	0.183	0.122	1.008	9.627	1.474	0.366	0.366	0	1.242	9.818	-0.892	-0.305	0.061	-0.305	1506609182
-9.842	-1.556	-0.164	-0.122	0.183	0.061	2.421	-9.094	-0.185	0	0.916	-1.221	3.281	10.168	1.431	0.366	0.549	0	-9.842	-1.556	-0.164	-0.122	0.183	0.061	1.091	9.978	1.609	0.366	0.366	0.061	1.144	9.81	-0.719	-0.305	-0.061	-0.244	1506609182
-9.822	-1.495	-0.163	0	0	0.061	2.256	-9.032	-0.179	0	0.977	-0.977	3.289	10.252	1.355	-0.061	0	0.366	-9.822	-1.495	-0.163	0	0	0.061	1.236	10.045	1.65	0.366	0.244	0.122	0.688	9.934	-0.583	-0.366	-0.244	-0.244	1506609182
-9.715	-1.329	-0.176	0.122	0	0.061	2.076	-8.882	-0.156	0.122	0.793	-0.549	3.199	10.162	1.358	-0.183	0.122	0.671	-9.715	-1.329	-0.176	0.122	0	0.061	1.224	9.903	1.652	0.122	0.122	0.244	0.688	9.934	-0.583	-0.305	-0.305	-0.305	1506609182
-9.786	-1.207	-0.195	0.122	-0.061	0.061	2.084	-8.67	-0.138	0.305	0.488	-0.122	2.943	10.03	1.351	-0.122	0.427	0.793	-9.786	-1.207	-0.195	0.122	-0.061	0.061	1.168	9.788	1.638	-0.122	0.061	0.305	0.896	9.877	-0.569	-0.244	-0.305	-0.244	1506609182
-9.813	-1.158	-0.165	0.061	-0.061	0.061	2.168	-8.539	-0.228	0.366	-0.061	0.122	2.621	9.947	1.311	-0.122	0.488	0.916	-9.813	-1.158	-0.165	0.061	-0.061	0.061	1.247	9.751	1.623	-0.122	0.061	0.305	0.949	9.878	-0.306	-0.244	-0.244	-0.183	1506609182
-9.818	-1.136	-0.176	0.061	-0.061	0.061	2.385	-8.498	-0.401	0.427	-0.488	0.305	2.507	9.836	1.22	-0.305	0.122	0.977	-9.818	-1.136	-0.176	0.061	-0.061	0.061	1.431	9.707	1.599	-0.122	-0.061	0.244	0.949	9.878	-0.306	-0.183	-0.305	-0.122	1506609182
-9.802	-1.095	-0.227	0.061	-0.061	0.061	2.747	-8.516	-0.445	0.366	-0.427	0.549	2.509	9.691	1.214	-0.366	-0.061	0.793	-9.802	-1.095	-0.227	0.061	-0.061	0.061	1.577	9.637	1.616	-0.122	-0.122	0.183	0.888	9.883	-0.305	-0.183	-0.305	-0.122	1506609182
-9.804	-1.108	-0.262	0	-0.061	0.061	3.043	-8.543	-0.463	0.183	0.061	0.732	2.489	9.577	1.233	-0.244	0.061	0.427	-9.804	-1.108	-0.262	0	-0.061	0.061	1.619	9.561	1.572	-0.122	-0.061	0.183	0.906	9.872	-0.402	0	-0.305	-0.122	1506609182
-9.787	-1.095	-0.282	0	-0.061	0	3.159	-8.616	-0.487	0.061	0	0.671	2.5	9.515	1.294	-0.183	0.244	0	-9.787	-1.095	-0.282	0	-0.061	0	1.584	9.526	1.523	-0.183	0	0.122	0.906	9.872	-0.402	0	-0.366	-0.183	1506609182
-9.781	-1.078	-0.353	-0.061	0	-0.061	3.278	-8.66	-0.522	0	-0.183	0.427	2.546	9.563	1.278	-0.183	-0.061	-0.549	-9.781	-1.078	-0.353	-0.061	0	-0.061	1.629	9.587	1.501	-0.183	-0.061	0.061	0.975	9.869	-0.377	0.061	-0.183	-0.122	1506609182
-9.825	-1.042	-0.395	0	0	-0.061	3.37	-8.677	-0.469	-0.122	-0.183	0.183	2.726	9.612	1.281	-0.183	-0.061	-0.549	-9.825	-1.042	-0.395	0	0	-0.061	1.629	9.587	1.501	-0.122	-0.122	-0.061	0.956	9.867	-0.461	0	-0.183	-0.061	1506609182
-9.806	-1.05	-0.465	-0.061	-0.061	-0.061	3.354	-8.664	-0.359	-0.305	-0.183	0	2.926	9.636	1.298	-0.244	-0.122	-0.793	-9.806	-1.05	-0.465	-0.061	-0.061	-0.061	1.676	9.624	1.501	-0.122	-0.061	-0.061	0.956	9.867	-0.461	0.061	-0.122	-0.061	1506609182
-9.767	-1.054	-0.486	-0.061	0	-0.061	3.262	-8.632	-0.224	-0.305	-0.183	-0.122	3.068	9.658	1.311	-0.122	0	-0.977	-9.767	-1.054	-0.486	-0.061	0	-0.061	1.56	9.597	1.482	-0.244	-0.061	-0.122	0.955	9.896	-0.565	0	-0.061	-0.061	1506609182
-9.813	-1.044	-0.519	0	0	-0.061	3.188	-8.626	-0.103	-0.366	-0.122	-0.122	3.198	9.658	1.33	-0.122	0	-0.977	-9.813	-1.044	-0.519	0	0	-0.061	1.444	9.549	1.464	-0.244	-0.061	-0.122	1.029	9.873	-0.613	0.061	0	-0.061	1506609182
-9.824	-1.028	-0.561	0	0.061	-0.061	3.151	-8.686	0	-0.366	0	-0.061	3.278	9.665	1.3	-0.183	0	-0.854	-9.824	-1.028	-0.561	0	0.061	-0.061	1.418	9.558	1.44	-0.244	-0.122	-0.061	1.029	9.873	-0.613	0	-0.122	0	1506609182
-9.824	-1.002	-0.589	-0.061	0	-0.061	3.106	-8.765	0.087	-0.366	0.122	-0.061	3.351	9.696	1.243	-0.305	-0.122	-0.549	-9.824	-1.002	-0.589	-0.061	0	-0.061	1.379	9.56	1.404	-0.183	-0.183	0	1.059	9.917	-0.651	0	0	0	1506609182
-9.83	-1.064	-0.634	0	0	-0.061	3.061	-8.857	0.184	-0.366	0.183	-0.061	3.372	9.641	1.159	-0.305	-0.122	-0.549	-9.83	-1.064	-0.634	0	0	-0.061	1.446	9.557	1.386	-0.183	-0.183	0	0.97	9.891	-0.691	0	0.061	0	1506609182
-9.83	-1.058	-0.653	0	0.061	-0.061	3.025	-8.832	0.278	-0.305	0.244	0	3.359	9.61	1.065	-0.305	-0.244	-0.305	-9.83	-1.058	-0.653	0	0.061	-0.061	1.446	9.557	1.386	-0.122	-0.244	0	0.97	9.891	-0.691	0.061	0	0	1506609182
-9.8	-1.044	-0.679	0	0.061	-0.061	2.985	-8.807	0.36	-0.244	0.244	0	3.293	9.567	1.034	-0.122	-0.122	0	-9.8	-1.044	-0.679	0	0.061	-0.061	1.574	9.549	1.336	-0.122	-0.183	0	1.017	9.895	-0.685	0.061	-0.061	0	1506609182
-9.795	-1.046	-0.721	0	0.061	-0.061	2.942	-8.856	0.354	-0.122	0.244	0.061	3.243	9.544	0.999	-0.122	-0.122	0	-9.795	-1.046	-0.721	0	0.061	-0.061	1.574	9.549	1.336	0	-0.061	0	1.053	9.872	-0.79	0.061	-0.061	0	1506609182
-9.784	-1.013	-0.717	0	0	0	2.878	-8.836	0.333	0	0.122	0	3.158	9.567	0.989	0	0	0.061	-9.784	-1.013	-0.717	0	0	0	1.467	9.538	1.331	0.061	0	0	1.053	9.872	-0.79	0.061	-0.122	0	1506609182
-9.776	-1.022	-0.744	-0.061	0	0	2.878	-8.835	0.267	0.061	0.061	-0.061	3.073	9.587	1.014	0.061	0	0.183	-9.776	-1.022	-0.744	-0.061	0	0	1.497	9.569	1.323	0.122	-0.061	-0.061	1.101	9.869	-0.779	0	-0.061	0	1506609182
-9.793	-1.005	-0.769	-0.061	0	0	2.826	-8.79	0.197	0.122	0.061	-0.061	3.037	9.603	1.036	0.061	-0.122	0.305	-9.793	-1.005	-0.769	-0.061	0	0	1.528	9.605	1.299	0.122	0	-0.061	1.065	9.877	-0.813	0	-0.061	0	1506609182
-9.814	-1.025	-0.779	-0.122	0	0	2.796	-8.75	0.092	0.122	0	0	2.966	9.648	1.111	0.122	-0.061	0.305	-9.814	-1.025	-0.779	-0.122	0	0	1.52	9.642	1.256	0.122	0	-0.061	1.065	9.877	-0.813	0	0	0	1506609183
-9.816	-1.024	-0.762	-0.122	0	0	2.838	-8.722	0.044	0.122	0.122	-0.061	2.913	9.692	1.168	0.183	0.061	0.183	-9.816	-1.024	-0.762	-0.122	0	0	1.509	9.674	1.239	0.122	0.061	-0.061	1.059	9.88	-0.877	0	-0.061	0	1506609183
-9.811	-1.018	-0.757	-0.122	0	-0.061	2.796	-8.753	0.001	0.122	0.061	-0.061	2.902	9.731	1.209	0.183	0.061	0.183	-9.811	-1.018	-0.757	-0.122	0	-0.061	1.509	9.674	1.239	0.122	0.061	-0.061	1.042	9.878	-0.83	0	-0.061	0	1506609183
-9.806	-1.074	-0.781	-0.122	0	-0.061	2.754	-8.742	-0.017	0.061	0	-0.061	2.888	9.746	1.253	0.122	0.122	0.122	-9.806	-1.074	-0.781	-0.122	0	-0.061	1.495	9.683	1.219	0.122	0.061	-0.061	1.04	9.873	-0.834	-0.061	0	0	1506609183
-9.8	-1.092	-0.735	-0.122	0	0	2.73	-8.72	-0.037	0	-0.122	-0.061	2.924	9.762	1.23	0.122	0.061	0.061	-9.8	-1.092	-0.735	-0.122	0	0	1.513	9.721	1.224	0.061	0.061	-0.061	1.016	9.873	-0.858	0	0.061	0	1506609183
-9.806	-1.05	-0.748	-0.122	0	0	2.719	-8.695	0.005	0	-0.122	-0.061	2.931	9.772	1.241	0.061	0.122	0	-9.806	-1.05	-0.748	-0.122	0	0	1.462	9.71	1.235	0.061	0.122	-0.061	1.054	9.886	-0.81	0	0.061	0	1506609183
-9.817	-1.044	-0.737	-0.183	-0.061	-0.061	2.704	-8.709	0.013	-0.061	-0.122	0	2.961	9.763	1.199	0	0.183	-0.122	-9.817	-1.044	-0.737	-0.183	-0.061	-0.061	1.394	9.683	1.255	0	0.122	0	1.054	9.886	-0.81	0	0.061	0	1506609183
-9.807	-1.081	-0.742	-0.183	-0.061	-0.061	2.713	-8.713	0.016	-0.061	-0.122	0	2.976	9.743	1.14	-0.061	0.122	-0.061	-9.807	-1.081	-0.742	-0.183	-0.061	-0.061	1.413	9.677	1.244	0	0.061	0	1.049	9.88	-0.821	-0.061	0.061	0	1506609183
-9.798	-1.107	-0.742	-0.183	-0.061	0	2.759	-8.702	0.066	-0.061	-0.122	0.061	2.985	9.71	1.074	-0.061	0.122	-0.061	-9.798	-1.107	-0.742	-0.183	-0.061	0	1.471	9.677	1.238	0	0.061	0	0.987	9.884	-0.816	0.061	0.061	-0.061	1506609183
-9.783	-1.059	-0.741	-0.122	-0.061	0	2.793	-8.713	0.117	-0.061	-0.122	0.061	3.01	9.686	1.049	-0.061	0.061	-0.061	-9.783	-1.059	-0.741	-0.122	-0.061	0	1.473	9.668	1.217	0	0.061	0	0.987	9.884	-0.816	0.061	0	-0.061	1506609183
-9.792	-1.038	-0.752	-0.122	-0.061	-0.061	2.821	-8.751	0.124	-0.061	-0.183	0.061	3.041	9.653	1.014	-0.061	0.122	-0.122	-9.792	-1.038	-0.752	-0.122	-0.061	-0.061	1.473	9.668	1.217	0	0.122	0	1.019	9.862	-0.831	0.061	0	-0.061	1506609183
-9.812	-1.042	-0.788	-0.122	-0.122	-0.061	2.856	-8.741	0.128	-0.061	-0.183	0.061	3.06	9.646	1.025	0	0.122	-0.122	-9.812	-1.042	-0.788	-0.122	-0.122	-0.061	1.437	9.646	1.243	0	0.122	0	1.037	9.862	-0.87	0	0	-0.061	1506609183
-9.786	-1.067	-0.784	-0.122	-0.061	-0.061	2.875	-8.751	0.117	0	-0.183	0	3.052	9.66	1.016	0	0.061	-0.061	-9.786	-1.067	-0.784	-0.122	-0.061	-0.061	1.51	9.646	1.237	0	0.061	0	1.037	9.862	-0.87	0	0	-0.061	1506609183
-9.804	-1.034	-0.768	-0.122	-0.061	-0.061	2.895	-8.727	0.085	0	-0.183	0	3.057	9.642	1.042	0	0.061	0	-9.804	-1.034	-0.768	-0.122	-0.061	-0.061	1.487	9.619	1.202	0	0.061	-0.061	1.077	9.861	-0.841	0.061	0.061	-0.061	1506609183
-9.836	-1.044	-0.767	-0.122	-0.061	0	2.896	-8.75	0.091	0	-0.122	0	3.042	9.625	1.092	0.061	0.061	0	-9.836	-1.044	-0.767	-0.122	-0.061	0	1.438	9.609	1.199	0	0.061	-0.061	1.056	9.883	-0.897	0	0.061	0	1506609183
-9.799	-1.037	-0.762	-0.061	-0.061	0	2.901	-8.768	0.122	0	-0.122	0.061	3.064	9.66	1.081	0.061	0.061	-0.061	-9.799	-1.037	-0.762	-0.061	-0.061	0	1.43	9.658	1.206	0.061	0.061	-0.061	1.056	9.883	-0.897	-0.061	0.061	0	1506609183
-9.808	-1.029	-0.768	-0.061	0	0	2.939	-8.747	0.135	-0.061	-0.122	0	3.077	9.678	1.064	0	0	0.061	-9.808	-1.029	-0.768	-0.061	0	0	1.398	9.648	1.208	0.061	0.061	-0.061	1.077	9.887	-0.89	0	0.061	0	1506609183
-9.825	-1.005	-0.769	-0.061	0	0	2.96	-8.758	0.16	0	-0.061	0	3.033	9.685	1.047	0	0	0.061	-9.825	-1.005	-0.769	-0.061	0	0	1.428	9.649	1.175	0.061	0.061	-0.061	1.093	9.886	-0.902	-0.061	0	0	1506609183
-9.808	-0.995	-0.762	-0.061	0	0	2.9	-8.734	0.178	0	-0.061	0	3.013	9.691	1.052	0.061	0	0.061	-9.808	-0.995	-0.762	-0.061	0	0	1.439	9.67	1.186	0.061	0	-0.061	1.093	9.886	-0.902	-0.061	0	0	1506609183
-9.811	-0.994	-0.751	-0.061	0	0	2.939	-8.731	0.157	0	-0.061	0	2.988	9.704	1.061	0.061	0	0.061	-9.811	-0.994	-0.751	-0.061	0	0	1.44	9.688	1.169	0.061	0	-0.061	1.092	9.879	-0.901	0	0	0	1506609183
-9.823	-1.005	-0.75	-0.061	0	-0.061	2.903	-8.736	0.142	0	-0.061	0	2.974	9.711	1.102	0.061	0	0.061	-9.823	-1.005	-0.75	-0.061	0	-0.061	1.432	9.695	1.164	0	0	-0.061	1.069	9.873	-0.854	-0.061	0	0	1506609183
-9.818	-1.019	-0.751	-0.061	0	0	2.913	-8.734	0.132	0	0	0	2.968	9.715	1.117	0	0	0	-9.818	-1.019	-0.751	-0.061	0	0	1.432	9.695	1.164	0	0	-0.061	1.069	9.873	-0.854	-0.061	0	0	1506609183
-9.806	-1.007	-0.737	0	0	0	2.877	-8.733	0.102	0	-0.061	-0.061	2.992	9.711	1.121	0	-0.061	-0.061	-9.806	-1.007	-0.737	0	0	0	1.463	9.688	1.182	0	-0.061	-0.061	1.08	9.879	-0.864	-0.061	0	0	1506609183
-9.82	-0.998	-0.742	0	0	-0.061	2.891	-8.704	0.106	0	0	-0.061	3.018	9.709	1.103	0	-0.061	-0.061	-9.82	-0.998	-0.742	0	0	-0.061	1.446	9.69	1.171	0	-0.061	-0.061	1.06	9.873	-0.852	0	-0.061	0	1506609183
-9.819	-1.01	-0.719	-0.061	0	-0.061	2.858	-8.701	0.059	0	-0.061	-0.061	3.018	9.709	1.103	0	-0.061	-0.061	-9.819	-1.01	-0.719	-0.061	0	-0.061	1.446	9.69	1.171	-0.061	-0.061	-0.061	1.06	9.873	-0.852	0	-0.061	0	1506609183
-9.828	-1.023	-0.705	-0.061	0	-0.061	2.838	-8.709	0.042	0	-0.061	-0.061	3.03	9.707	1.111	-0.061	-0.061	-0.061	-9.828	-1.023	-0.705	-0.061	0	-0.061	1.488	9.672	1.196	-0.061	-0.061	-0.061	1.084	9.877	-0.857	-0.061	0	0	1506609184
-9.812	-1.029	-0.711	-0.061	0	-0.061	2.826	-8.716	0.02	-0.061	0	-0.061	3.037	9.686	1.098	-0.061	-0.061	-0.061	-9.812	-1.029	-0.711	-0.061	0	-0.061	1.488	9.672	1.196	-0.061	-0.061	-0.061	1.061	9.883	-0.823	-0.061	0	0	1506609184
-9.784	-1.005	-0.682	-0.061	0	-0.061	2.809	-8.726	0.02	-0.061	0	0	3.033	9.678	1.089	0	-0.061	-0.061	-9.784	-1.005	-0.682	-0.061	0	-0.061	1.503	9.654	1.214	-0.061	-0.061	-0.061	1.061	9.883	-0.823	-0.061	0	0	1506609184
-9.822	-0.962	-0.688	-0.061	0	-0.061	2.79	-8.735	0.006	-0.061	-0.061	-0.061	3.034	9.674	1.097	0	0	-0.061	-9.822	-0.962	-0.688	-0.061	0	-0.061	1.487	9.649	1.238	-0.061	0	-0.061	1.078	9.867	-0.845	-0.061	-0.061	0	1506609184
-9.824	-0.967	-0.713	-0.122	0	-0.061	2.797	-8.745	0	-0.061	-0.061	0	3.039	9.7	1.123	0	0	-0.061	-9.824	-0.967	-0.713	-0.122	0	-0.061	1.458	9.664	1.255	-0.061	0	-0.061	1.114	9.866	-0.806	0	0	0	1506609184
-9.816	-1.005	-0.689	-0.122	0	-0.061	2.817	-8.751	-0.008	-0.061	-0.061	0	3.042	9.726	1.142	0	0	-0.061	-9.816	-1.005	-0.689	-0.122	0	-0.061	1.516	9.661	1.276	0	0	-0.061	1.114	9.866	-0.806	0	0.061	0	1506609184
-9.798	-1.024	-0.689	-0.122	-0.061	-0.061	2.804	-8.766	-0.019	-0.061	-0.061	0	3.011	9.668	1.164	0	0.061	0	-9.798	-1.024	-0.689	-0.122	-0.061	-0.061	1.507	9.595	1.269	0	0	-0.061	1.072	9.859	-0.805	0.061	0.061	-0.061	1506609184
-9.786	-1.073	-0.715	-0.061	-0.122	-0.061	2.81	-8.763	-0.044	0	-0.122	0	2.968	9.662	1.194	0	0.061	0	-9.786	-1.073	-0.715	-0.061	-0.122	-0.061	1.534	9.622	1.243	-0.061	0.061	-0.061	1.072	9.85	-0.787	0.061	0	-0.061	1506609184
-9.787	-1.035	-0.752	-0.061	-0.061	-0.061	2.811	-8.733	-0.05	0	-0.122	-0.061	2.98	9.683	1.202	0	0.061	-0.061	-9.787	-1.035	-0.752	-0.061	-0.061	-0.061	1.534	9.622	1.243	0	0.061	-0.061	1.061	9.863	-0.786	0.061	0	-0.061	1506609184
-9.814	-1.013	-0.767	-0.122	-0.061	-0.061	2.792	-8.77	-0.059	-0.061	-0.122	0	2.998	9.679	1.154	0	0.122	-0.061	-9.814	-1.013	-0.767	-0.122	-0.061	-0.061	1.36	9.636	1.23	0	0.122	0	1.078	9.878	-0.839	0	0	-0.061	1506609184
-9.771	-1.034	-0.766	-0.122	0	-0.061	2.814	-8.788	-0.035	-0.061	-0.122	0	3.041	9.72	1.103	-0.061	0.122	-0.061	-9.771	-1.034	-0.766	-0.122	0	-0.061	1.343	9.672	1.236	0	0.061	0	1.152	9.871	-0.904	0	0	-0.061	1506609184
-9.765	-1.01	-0.769	-0.122	0	0	2.846	-8.799	0.002	-0.061	-0.183	0	3.042	9.688	1.031	-0.061	0.061	-0.061	-9.765	-1.01	-0.769	-0.122	0	0	1.36	9.636	1.213	0	0.061	0	1.152	9.871	-0.904	0.061	0	-0.061	1506609184
-9.783	-1.005	-0.773	-0.122	-0.061	0	2.852	-8.766	0.085	-0.061	-0.122	0	3.013	9.628	0.968	-0.061	0	0.061	-9.783	-1.005	-0.773	-0.122	-0.061	0	1.415	9.609	1.183	0	0	0	1.157	9.844	-0.864	0	0.061	0	1506609184
-9.807	-1.023	-0.817	-0.061	-0.061	0	2.851	-8.715	0.17	0	-0.061	0	2.973	9.619	0.92	-0.061	0	0.061	-9.807	-1.023	-0.817	-0.061	-0.061	0	1.425	9.642	1.174	0	0.061	0	1.159	9.841	-0.891	0.061	0	0	1506609184
-9.79	-1.04	-0.818	-0.061	0	0	2.888	-8.722	0.182	0.061	-0.061	0	3.006	9.673	0.938	0	0.061	0	-9.79	-1.04	-0.818	-0.061	0	0	1.403	9.696	1.145	0.061	0.061	0	1.107	9.857	-0.933	0	-0.061	0	1506609184
-9.807	-0.998	-0.807	-0.122	0	0	2.926	-8.808	0.109	0.122	-0.061	-0.061	3.028	9.68	0.974	0	0.061	0	-9.807	-0.998	-0.807	-0.122	0	0	1.389	9.665	1.122	0.061	0	0	1.146	9.873	-0.967	0	0	0	1506609184
-9.811	-0.997	-0.799	-0.122	-0.061	0	3.016	-8.821	0.123	0.244	0.061	-0.183	3.028	9.68	0.974	0.061	0	0	-9.811	-0.997	-0.799	-0.122	-0.061	0	1.402	9.642	1.092	0	0	-0.061	1.171	9.866	-0.963	0	0	0	1506609184
-9.81	-1.018	-0.788	-0.122	-0.061	0	2.902	-8.716	0.201	0.183	-0.122	-0.183	3.055	9.659	1.031	0	0	0	-9.81	-1.018	-0.788	-0.122	-0.061	0	1.414	9.67	1.095	0.061	0	-0.061	1.153	9.859	-0.959	0	0	0	1506609184
-9.804	-1.067	-0.806	-0.061	-0.061	-0.061	2.889	-8.681	0.227	0.122	0	-0.122	3.071	9.689	1.006	0	0	0	-9.804	-1.067	-0.806	-0.061	-0.061	-0.061	1.414	9.67	1.095	0	0	-0.061	1.146	9.854	-0.976	0.061	0	0	1506609184
-9.8	-1.062	-0.824	0	0	0	2.896	-8.704	0.23	0.061	-0.061	-0.122	3.07	9.711	0.997	0	0	0	-9.8	-1.062	-0.824	0	0	0	1.431	9.717	1.074	0	0	-0.061	1.128	9.845	-0.962	0	0	0	1506609184
-9.813	-1.031	-0.817	-0.061	0	0	2.864	-8.721	0.206	0	0	-0.122	3.072	9.695	1.017	0	0	0	-9.813	-1.031	-0.817	-0.061	0	0	1.414	9.691	1.06	0	-0.061	-0.061	1.12	9.861	-0.995	0	-0.061	0	1506609184
-9.802	-1.014	-0.823	0	0	0	2.826	-8.731	0.141	0	0	-0.122	3.085	9.683	1.03	0	0	0	-9.802	-1.014	-0.823	0	0	0	1.403	9.678	1.048	0	0	-0.061	1.109	9.868	-1.016	-0.061	0	0	1506609184
-9.801	-0.979	-0.81	-0.061	0	0	2.808	-8.683	0.182	0	0	-0.061	3.088	9.68	1.006	0	-0.061	0	-9.801	-0.979	-0.81	-0.061	0	0	1.413	9.701	1.065	0	0	-0.061	1.145	9.855	-1.001	-0.061	0	0	1506609184
-9.817	-0.973	-0.799	-0.061	0.061	0	2.832	-8.667	0.237	-0.061	0.061	0	3.071	9.688	0.982	-0.061	-0.061	0	-9.817	-0.973	-0.799	-0.061	0.061	0	1.413	9.701	1.065	0	-0.061	-0.061	1.177	9.847	-0.961	-0.061	0	0	1506609184
-9.794	-0.971	-0.785	-0.061	0.061	0	2.889	-8.698	0.276	-0.061	0.061	0	3.066	9.697	1.004	0	-0.061	0	-9.794	-0.971	-0.785	-0.061	0.061	0	1.452	9.71	1.085	0	0	-0.061	1.174	9.857	-0.962	-0.061	0	0	1506609184
-9.786	-0.941	-0.791	-0.122	0.061	-0.061	2.9	-8.739	0.255	-0.061	0.061	0	3.058	9.69	1.048	0	0	-0.061	-9.786	-0.941	-0.791	-0.122	0.061	-0.061	1.442	9.671	1.123	-0.061	0	-0.061	1.197	9.856	-0.958	-0.061	0	0	1506609185
-9.8	-0.922	-0.756	-0.122	0.061	0	2.939	-8.727	0.288	-0.061	0	-0.061	3.078	9.689	1.089	0	0	-0.061	-9.8	-0.922	-0.756	-0.122	0.061	0	1.501	9.677	1.166	0	0	-0.061	1.186	9.848	-0.903	-0.061	0	0	1506609185
-9.832	-0.88	-0.739	-0.183	0	0	2.926	-8.698	0.266	0	-0.061	-0.061	3.103	9.69	1.128	0	0	-0.061	-9.832	-0.88	-0.739	-0.183	0	0	1.518	9.684	1.194	-0.061	0.061	-0.061	1.22	9.85	-0.884	-0.061	0	0	1506609185
-9.806	-0.977	-0.748	-0.183	-0.061	-0.061	2.915	-8.69	0.181	-0.061	-0.061	-0.061	3.092	9.738	1.202	0	0.122	-0.061	-9.806	-0.977	-0.748	-0.183	-0.061	-0.061	1.531	9.703	1.214	-0.061	0.061	-0.061	1.202	9.837	-0.884	-0.061	0.061	0	1506609185
-9.801	-1.004	-0.755	-0.122	-0.061	-0.061	2.868	-8.699	0.06	0	-0.122	-0.061	3.09	9.732	1.262	0	0.061	-0.061	-9.801	-1.004	-0.755	-0.122	-0.061	-0.061	1.488	9.625	1.205	-0.061	0.061	0	1.194	9.845	-0.904	0	0.061	-0.061	1506609185
-9.814	-1.016	-0.774	-0.122	0	-0.061	2.864	-8.72	-0.018	0	-0.122	-0.061	3.088	9.68	1.297	-0.061	0.122	-0.061	-9.814	-1.016	-0.774	-0.122	0	-0.061	1.497	9.624	1.211	-0.061	0.122	0	1.184	9.831	-0.871	0	0.061	-0.061	1506609185
-9.796	-1.018	-0.78	-0.122	0	-0.061	2.865	-8.723	-0.048	0.061	-0.244	-0.061	3.112	9.697	1.25	-0.122	0.122	-0.061	-9.796	-1.018	-0.78	-0.122	0	-0.061	1.476	9.644	1.254	-0.061	0.122	0.061	1.175	9.853	-0.879	0	0	0	1506609185
-9.759	-0.987	-0.767	-0.122	0	0	2.888	-8.709	-0.041	0	-0.183	0	3.12	9.703	1.163	-0.122	0.122	-0.061	-9.759	-0.987	-0.767	-0.122	0	0	1.442	9.667	1.282	-0.061	0.183	0.061	1.171	9.867	-0.879	0	0	0	1506609185
-9.781	-0.992	-0.733	-0.183	0.061	-0.061	2.889	-8.738	0.022	0	-0.183	0	3.076	9.666	1.117	-0.122	0.122	0	-9.781	-0.992	-0.733	-0.183	0.061	-0.061	1.442	9.667	1.282	0	0.122	0.061	1.203	9.847	-0.855	-0.061	0.061	0	1506609185
-9.861	-1.029	-0.691	-0.244	0.061	-0.061	2.876	-8.771	0.115	0.061	-0.366	0	3.015	9.587	1.08	-0.061	0.122	0.122	-9.861	-1.029	-0.691	-0.244	0.061	-0.061	1.566	9.592	1.321	0	0.122	0.061	1.213	9.832	-0.823	-0.061	0.061	0.061	1506609185
-9.871	-1.02	-0.617	-0.366	0.122	-0.122	2.893	-8.76	0.191	0.122	-0.488	0	2.998	9.648	1.028	-0.061	0.122	0.122	-9.871	-1.02	-0.617	-0.366	0.122	-0.122	1.718	9.679	1.381	0.061	0.183	0	1.217	9.851	-0.787	-0.061	0.122	0.061	1506609185
-9.914	-1.022	-0.634	-0.488	0.244	-0.183	2.903	-8.903	0.196	0.122	-0.427	0	3.073	9.727	1.053	0	0.122	0.061	-9.914	-1.022	-0.634	-0.488	0.244	-0.183	1.82	9.751	1.438	0.061	0.305	-0.061	1.061	9.893	-0.843	0	0.122	0.061	1506609185
-9.889	-1.04	-0.672	-0.732	0.244	-0.305	2.778	-9.019	0.2	0.122	-0.366	0	3.108	9.756	1.237	0.061	0.305	0	-9.889	-1.04	-0.672	-0.732	0.244	-0.305	1.925	9.798	1.458	0.122	0.488	-0.122	0.886	9.938	-0.91	0.061	0	-0.061	1506609185
-9.829	-0.981	-0.772	-0.916	0.122	-0.488	2.57	-9.141	0.135	0.366	-0.854	-0.061	3.339	9.769	1.278	0.244	0.305	0.122	-9.829	-0.981	-0.772	-0.916	0.122	-0.488	2.11	9.755	1.467	0.122	0.61	-0.183	0.934	9.934	-1.006	0.244	0	-0.122	1506609185
-9.647	-1.022	-0.921	-1.16	0.061	-0.61	2.469	-9.193	-0.037	0.671	-1.282	-0.305	3.441	9.633	1.296	0.732	0.366	0.122	-9.647	-1.022	-0.921	-1.16	0.061	-0.61	2.11	9.755	1.467	0.061	0.793	-0.183	0.89	9.908	-1.072	0.427	0.183	-0.244	1506609185
-9.557	-1.066	-1.146	-1.404	-0.122	-0.732	2.342	-9.185	-0.202	0.793	-1.526	-0.427	3.444	9.351	1.257	1.16	0.549	0.061	-9.557	-1.066	-1.146	-1.404	-0.122	-0.732	2.452	9.356	1.177	0	1.099	-0.305	0.812	9.805	-1.186	0.61	0.305	-0.427	1506609185
-9.534	-1.062	-1.309	-1.709	-0.122	-0.977	2.128	-9.234	-0.31	0.977	-1.953	-0.61	3.512	9.197	0.873	1.648	0.61	-0.122	-9.534	-1.062	-1.309	-1.709	-0.122	-0.977	2.615	9.298	0.995	0	1.465	-0.366	0.965	9.717	-1.288	0.671	0.793	-0.488	1506609185
-9.531	-0.926	-1.622	-2.136	-0.244	-1.16	1.932	-9.223	-0.318	1.221	-2.38	-0.671	3.431	9.16	0.697	1.587	1.16	-0.305	-9.531	-0.926	-1.622	-2.136	-0.244	-1.16	2.615	9.298	0.995	0.061	2.075	-0.488	1.004	9.708	-1.138	0.671	0.977	-0.549	1506609185
-9.52	-0.914	-2.021	-2.625	-0.183	-1.221	1.526	-9.282	-0.33	1.404	-2.686	-0.549	3.302	9.116	0.473	1.221	1.953	-0.671	-9.52	-0.914	-2.021	-2.625	-0.183	-1.221	2.554	9.363	0.715	0.183	2.747	-0.61	0.951	9.744	-1.26	0.671	0.732	-0.549	1506609185
-9.707	-0.977	-2.144	-2.869	-0.122	-0.977	1.224	-9.262	-0.286	1.648	-2.93	0	3.433	9.091	0.215	1.404	2.136	-0.977	-9.707	-0.977	-2.144	-2.869	-0.122	-0.977	1.833	9.396	0.118	0.061	2.869	-0.549	1.102	9.732	-1.916	0.61	1.282	-0.732	1506609185
-9.932	-0.994	-2.015	-2.991	-0.183	-0.732	0.892	-8.993	-0.123	1.709	-3.052	0.488	3.397	9.298	0.051	1.343	2.625	-1.221	-9.932	-0.994	-2.015	-2.991	-0.183	-0.732	1.833	9.396	0.118	-0.122	3.296	-0.549	1.629	9.722	-2.166	0.427	1.77	-0.671	1506609185
-9.954	-0.937	-1.884	-3.052	-0.183	-0.549	0.958	-8.848	0.175	1.404	-3.479	0.854	3.466	9.804	-0.118	1.099	3.113	-1.465	-9.954	-0.937	-1.884	-3.052	-0.183	-0.549	0.402	10.143	-0.336	-0.122	3.662	-0.366	1.858	9.861	-1.979	0.305	2.075	-0.488	1506609185
-9.897	-0.877	-1.986	-2.991	-0.305	-0.366	1.154	-8.924	0.439	1.16	-2.93	1.465	3.697	10.194	-0.073	0.732	3.235	-1.77	-9.897	-0.877	-1.986	-2.991	-0.305	-0.366	-0.349	10.147	-0.039	0.061	3.662	-0.122	1.784	9.893	-1.739	0.122	1.831	-0.427	1506609185
-9.763	-0.874	-2.133	-2.869	-0.488	-0.305	1.461	-8.813	0.775	0.977	-2.686	1.953	3.72	10.124	-0.144	0.183	3.479	-1.77	-9.763	-0.874	-2.133	-2.869	-0.488	-0.305	-0.349	10.147	-0.039	0.244	3.357	0.061	1.755	9.835	-1.676	-0.061	1.587	-0.427	1506609185
-9.783	-0.884	-2.315	-2.93	-0.854	-0.305	1.841	-8.497	1.032	0.977	-2.686	1.953	3.72	10.124	-0.144	-0.122	3.052	-1.099	-9.783	-0.884	-2.315	-2.93	-0.854	-0.305	-0.439	10.023	0.471	0.122	2.625	0.366	1.986	9.765	-1.725	-0.305	1.648	-0.427	1506609185
-9.756	-1.054	-2.536	-3.052	-0.977	-0.305	1.841	-8.497	1.032	0.916	-2.686	2.319	3.734	10.017	-0.316	-0.183	2.441	-0.244	-9.756	-1.054	-2.536	-3.052	-0.977	-0.305	-0.439	10.023	0.471	-0.061	2.136	0.61	2.244	9.691	-1.774	-0.427	2.258	-0.488	1506609186
-9.583	-1.375	-2.737	-3.113	-0.977	-0.305	2.562	-8.295	1.17	0.977	-3.174	2.563	3.549	9.981	-0.456	-0.244	2.319	0.366	-9.583	-1.375	-2.737	-3.113	-0.977	-0.305	-0.001	10.057	0.355	-0.122	2.014	0.732	2.068	9.737	-1.857	-0.488	2.686	-0.488	1506609186
-9.494	-1.564	-2.903	-3.052	-0.854	-0.366	2.962	-8.561	1.086	0.916	-3.479	2.441	3.328	9.859	-0.58	-0.183	2.258	0.549	-9.494	-1.564	-2.903	-3.052	-0.854	-0.366	0.945	10.068	0.055	-0.061	2.014	0.793	1.407	9.765	-2.199	-0.488	2.747	-0.61	1506609186
-9.39	-1.712	-3.03	-2.869	-0.854	-0.427	3.492	-8.82	0.985	0.671	-3.479	1.709	3.274	9.694	-0.669	-0.122	2.136	0.488	-9.39	-1.712	-3.03	-2.869	-0.854	-0.427	1.111	9.944	-0.018	-0.122	2.197	0.732	1.01	9.739	-2.499	-0.549	2.625	-0.671	1506609186
-9.446	-1.51	-3.139	-2.625	-0.977	-0.366	3.854	-8.931	1.065	0.427	-3.235	0.61	3.329	9.459	-0.607	0.061	2.197	0.305	-9.446	-1.51	-3.139	-2.625	-0.977	-0.366	1.111	9.944	-0.018	-0.122	2.319	0.61	0.531	9.774	-2.489	-0.671	2.075	-0.732	1506609186
-9.465	-1.115	-3.145	-2.625	-1.282	-0.305	3.76	-8.8	1.248	0.183	-3.479	-0.488	3.329	9.459	-0.607	0.122	2.625	0.061	-9.465	-1.115	-3.145	-2.625	-1.282	-0.305	0.963	9.644	-0.115	-0.122	2.441	0.61	0.779	9.739	-2.678	-0.916	1.953	-0.732	1506609186
-9.281	-1.177	-2.885	-2.808	-1.526	-0.122	3.506	-8.589	1.5	0	-3.296	-1.221	3.207	9.08	-0.473	0.061	2.686	-0.061	-9.281	-1.177	-2.885	-2.808	-1.526	-0.122	0.499	9.387	-0.173	-0.061	2.441	0.61	1.488	9.794	-2.242	-1.526	2.136	-0.671	1506609186
-9.6	-1.291	-2.326	-2.93	-1.282	0.061	3.208	-8.412	1.808	-0.366	-2.625	-1.648	3.187	9.338	-0.499	-0.122	2.625	-0.122	-9.6	-1.291	-2.326	-2.93	-1.282	0.061	0.499	9.387	-0.173	-0.061	2.38	0.671	1.536	9.889	-1.751	-1.892	2.686	-0.61	1506609186
-10.021	-1.195	-2.123	-2.93	-0.977	0.122	2.923	-8.732	2.119	-0.549	-1.892	-1.648	3.254	10.111	-0.603	-0.061	2.197	-0.122	-10.021	-1.195	-2.123	-2.93	-0.977	0.122	0.725	9.923	0.31	0.061	2.563	0.61	1.237	9.941	-1.227	-2.319	2.991	-0.427	1506609186
-10.243	-1.675	-1.638	-2.93	-1.221	0.061	2.67	-9.788	2.36	-0.305	-1.465	-1.526	3.254	10.111	-0.603	-0.061	1.831	-0.122	-10.243	-1.675	-1.638	-2.93	-1.221	0.061	1.207	10.545	1.114	0.61	2.38	0.305	1.103	10.158	-0.53	-2.747	3.296	-0.183	1506609186
-9.932	-2.53	-0.347	-3.052	-1.282	0.305	2.359	-10.11	2.42	0.305	-1.831	-1.648	3.663	9.68	0.189	0.305	1.831	0.122	-9.932	-2.53	-0.347	-3.052	-1.282	0.305	1.366	10.046	1.968	0.732	2.625	0.183	0.908	11.104	0.209	-3.235	2.808	-0.122	1506609186
-10.383	-2.694	0.857	-2.93	-1.831	0.244	2.172	-9.896	2.309	0.549	-2.38	-1.831	3.624	9.414	0.806	0.854	2.502	0.671	-10.383	-2.694	0.857	-2.93	-1.831	0.244	1.121	9.307	1.95	0.366	2.563	0.427	1.225	10.868	1.01	-4.028	2.686	0.366	1506609186
-10.75	-2.424	1.125	-2.38	-1.77	0.122	2.053	-9.548	1.766	1.16	-2.38	-2.014	3.035	9.817	1.047	0.977	3.418	1.221	-10.75	-2.424	1.125	-2.38	-1.77	0.122	0.976	9.78	2.379	0.427	2.93	0.671	1.778	9.46	1.208	-3.296	2.991	1.038	1506609186
-9.778	-2.109	0.879	-2.563	-0.977	0.244	1.833	-9.167	1.251	1.709	-2.502	-1.648	2.537	10.852	0.858	0.61	3.296	1.526	-9.778	-2.109	0.879	-2.563	-0.977	0.244	0.976	9.78	2.379	1.221	3.479	0.671	1.388	9.004	1.095	-0.977	2.93	1.526	1506609186
-8.991	-1.739	0.657	-2.686	-0.427	0.366	1.628	-9.252	0.635	2.136	-2.686	-0.61	2.702	10.908	0.769	0.305	2.075	1.587	-8.991	-1.739	0.657	-2.686	-0.427	0.366	1.316	10.672	2.558	1.465	3.723	0.427	1.973	9.191	0.7	0.793	4.578	1.77	1506609186
-8.622	-1.491	0.165	-3.113	-0.671	0.122	1.951	-9.042	0.045	2.319	-2.869	0.549	2.702	10.908	0.769	0.549	2.014	1.77	-8.622	-1.491	0.165	-3.113	-0.671	0.122	1.042	10.073	2.671	0.793	3.296	0.427	1.639	9.411	0.187	1.404	5.493	2.258	1506609186
-8.646	-1.639	0.226	-2.991	-0.183	0.183	2.45	-8.433	-0.39	2.258	-3.052	0.671	2.139	9.701	0.987	1.099	3.235	2.197	-8.646	-1.639	0.226	-2.991	-0.183	0.183	0.618	9.135	2.503	0.061	3.113	0.549	0.281	9.617	0.733	1.343	5.432	2.93	1506609186
-9.363	-1.531	0.292	-2.808	-0.122	0.366	2.755	-8.138	-0.672	2.075	-3.113	0.244	2.139	9.701	0.987	1.16	3.601	2.319	-9.363	-1.531	0.292	-2.808	-0.122	0.366	0.416	8.947	2.23	0	2.991	0.61	0.652	9.54	1.294	1.221	4.517	3.418	1506609186
-9.847	-1.162	0.175	-2.93	-0.183	0.427	2.717	-8.259	-0.924	1.831	-3.357	0.061	1.482	9.598	0.853	0.854	2.93	1.953	-9.847	-1.162	0.175	-2.93	-0.183	0.427	0.618	9.191	2.005	0.366	2.747	0.488	1.541	9.817	1.312	1.282	5.066	3.418	1506609186
-9.832	-1.032	0.133	-3.113	-0.122	0.366	2.778	-8.428	-1.104	1.404	-3.601	0.244	1.337	9.357	0.447	0.671	2.136	1.16	-9.832	-1.032	0.133	-3.113	-0.122	0.366	1.029	9.434	2.043	0.61	2.808	0.305	1.196	10.338	0.926	1.221	4.639	3.235	1506609186
-9.592	-1.036	0.195	-3.113	-0.122	0.366	2.909	-8.464	-1.214	0.427	-3.235	0.732	1.645	9.384	0.444	0.916	2.075	0.183	-9.592	-1.036	0.195	-3.113	-0.122	0.366	1.087	9.582	2.019	0.61	2.747	0.183	1.366	10.395	0.768	1.282	5.249	3.113	1506609186
-9.473	-1.087	0.285	-2.808	0	0.183	2.817	-8.603	-1.243	0.671	-3.418	0.732	1.829	9.439	0.604	1.221	2.38	-0.549	-9.473	-1.087	0.285	-2.808	0	0.183	0.598	9.503	1.934	0.427	2.441	0.061	0.957	10.005	0.494	1.282	5.31	2.563	1506609186
-9.473	-1.17	0.273	-2.38	0.061	0	3.106	-8.452	-0.919	0.305	-2.441	0.977	2.021	9.58	0.851	1.343	2.319	-0.916	-9.473	-1.17	0.273	-2.38	0.061	0	0.598	9.503	1.934	0.427	2.014	-0.122	0.562	9.442	0.73	1.709	4.272	1.953	1506609186
-9.646	-0.974	0.116	-2.258	0	-0.061	3.078	-8.269	-0.663	0.061	-2.686	1.099	2.279	9.757	1.108	1.282	1.953	-1.221	-9.646	-0.974	0.116	-2.258	0	-0.061	0.701	9.615	1.889	0.488	1.709	-0.244	0.391	9.138	1.152	2.075	3.479	1.282	1506609186
-10.135	-0.94	0.041	-2.197	-0.122	-0.122	3.321	-8.228	-0.237	-0.183	-2.625	1.221	2.56	9.941	1.359	1.221	1.648	-1.465	-10.135	-0.94	0.041	-2.197	-0.122	-0.122	1.213	9.871	1.956	0.427	1.526	-0.427	1.227	9.128	1.134	2.075	3.113	0.732	1506609186
-10.371	-0.805	0.233	-2.136	-0.183	-0.061	3.486	-8.329	-0.014	-0.366	-2.38	1.404	2.808	10.155	1.641	1.16	1.587	-1.648	-10.371	-0.805	0.233	-2.136	-0.183	-0.061	1.213	9.871	1.956	0.305	1.404	-0.488	2.275	9.611	1.269	1.526	2.747	0.488	1506609187
-10.206	-0.287	0.524	-2.014	0.244	-0.061	3.683	-8.671	0.074	-0.366	-1.892	1.831	2.808	10.155	1.641	1.099	1.709	-1.709	-10.206	-0.287	0.524	-2.014	0.244	-0.061	1.132	10.024	1.921	0.122	1.282	-0.427	2.998	10.037	1.738	0.793	2.93	0.427	1506609187
-10.628	-0.215	0.526	-1.77	0.488	-0.061	3.784	-9.107	0.191	-0.183	-1.648	2.136	3.14	10.512	1.974	0.916	1.648	-1.648	-10.628	-0.215	0.526	-1.77	0.488	-0.061	0.926	10.087	1.982	0.061	1.099	-0.305	2.767	9.838	2.198	0.427	2.869	0.305	1506609187
-10.243	-0.811	-0.055	-1.77	0.244	-0.183	4.063	-9.41	0.542	-0.183	-1.465	2.136	3.272	10.497	1.985	0.61	1.465	-1.465	-10.243	-0.811	-0.055	-1.77	0.244	-0.183	0.926	10.087	1.982	0.061	0.793	-0.122	1.744	9.134	1.669	1.343	1.526	-0.244	1506609187
-10.879	-1.919	-0.55	-1.16	-0.671	0	4.212	-9.414	0.87	-0.122	-1.587	1.709	3.272	10.497	1.985	0.427	1.221	-1.16	-10.879	-1.919	-0.55	-1.16	-0.671	0	1.108	10.189	1.971	0.122	0.61	0.061	1.318	9.16	0.811	2.258	-0.366	-1.221	1506609187
-9.429	-1.297	-0.035	-0.732	0.183	0.244	4.126	-9.467	0.934	0.061	-1.953	0.977	3.71	10.8	1.869	0.183	1.16	-0.916	-9.429	-1.297	-0.035	-0.732	0.183	0.244	1.151	10.424	1.643	0.183	0.732	0.244	2.108	11.058	0.926	1.587	0.854	-1.282	1506609187
-9.421	-0.888	-1.084	-1.709	0.122	-0.366	4.077	-9.787	0.815	0.427	-1.709	0.305	3.926	10.637	1.744	0	1.282	-0.61	-9.421	-0.888	-1.084	-1.709	0.122	-0.366	1.151	10.424	1.643	0.244	1.16	0.549	2.913	11.109	2.352	-1.16	-2.075	-0.061	1506609187
-9.484	-1.906	-1.963	-1.892	-0.61	-0.732	3.813	-9.719	0.907	0.488	-1.892	-0.183	3.965	9.79	1.433	-0.305	1.587	-0.244	-9.484	-1.906	-1.963	-1.892	-0.61	-0.732	0.864	9.862	1.581	0.244	1.587	0.793	0.798	9.154	-0.756	2.258	-2.014	-1.282	1506609187
-9.447	-2.443	-1.692	-1.831	-0.366	-0.183	3.705	-8.537	1.042	0.549	-1.77	-0.916	3.746	9.076	1.032	-0.488	1.709	0.488	-9.447	-2.443	-1.692	-1.831	-0.366	-0.183	0.864	9.862	1.581	0.244	1.587	0.793	1.822	9.643	-1.9	1.099	-1.099	-1.282	1506609187
-9.344	-2.108	-1.518	-1.77	0.183	0.122	3.313	-7.879	0.976	0.732	-2.075	-2.136	3.592	9.412	0.434	-0.488	1.526	1.099	-9.344	-2.108	-1.518	-1.77	0.183	0.122	1.308	9.845	0.079	0.244	1.587	0.793	1.925	9.731	-1.706	1.465	1.465	-1.526	1506609187
-9.453	-1.663	-1.546	-1.343	0.427	0.183	2.884	-8.911	0.733	0.732	-2.502	-3.052	4.005	10.024	-0.178	-0.61	1.465	0.916	-9.453	-1.663	-1.546	-1.343	0.427	0.183	1.308	9.845	0.079	0.183	3.052	1.465	1.12	9.833	-1.623	1.221	0.916	-1.16	1506609187
-9.432	-0.971	-1.538	-1.404	0.366	0	2.534	-9.86	0.654	0.427	-2.38	-3.418	4.444	9.99	-0.902	-0.793	2.258	0.366	-9.432	-0.971	-1.538	-1.404	0.366	0	0.329	9.92	0.683	0.793	3.784	1.465	0.946	9.713	-1.749	0.977	-0.427	-1.038	1506609187
-9.418	-0.798	-1.644	-1.77	0	-0.244	2.438	-9.508	1.038	0.122	-1.465	-3.479	4.279	9.509	-1.303	-0.793	2.991	0.549	-9.418	-0.798	-1.644	-1.77	0	-0.244	0.329	9.92	0.683	0.854	3.235	1.526	1.507	9.627	-2.072	0.916	-0.61	-1.099	1506609187
-9.587	-1.044	-1.59	-1.892	-0.366	-0.488	2.199	-8.643	1.501	0.122	-0.244	-3.174	3.797	9.113	-1.347	-0.366	2.441	1.526	-9.587	-1.044	-1.59	-1.892	-0.366	-0.488	0.184	9.365	0.693	0.488	2.258	1.465	1.512	9.442	-2.032	0.854	0.244	-1.404	1506609187
-9.564	-1.367	-1.461	-1.831	-0.488	-0.61	1.659	-7.91	1.743	0.366	0	-2.563	3.375	9.006	-1.377	0.244	1.77	2.625	-9.564	-1.367	-1.461	-1.831	-0.488	-0.61	1.249	9.15	0.245	0.427	2.014	1.16	1.354	9.472	-1.826	0.793	0.671	-1.404	1506609187
-9.574	-1.413	-1.498	-1.404	-0.366	-0.488	1.114	-7.607	1.682	0.549	-0.977	-1.526	3.076	8.896	-1.296	0.488	1.16	2.93	-9.574	-1.413	-1.498	-1.404	-0.366	-0.488	1.249	9.15	0.245	0.732	1.953	0.732	1.227	9.53	-1.73	0.61	0.793	-1.282	1506609187
-9.72	-1.17	-1.67	-1.099	-0.305	-0.488	1.073	-7.41	1.621	0.549	-1.526	-0.061	3.076	8.896	-1.296	0.671	1.221	2.686	-9.72	-1.17	-1.67	-1.099	-0.305	-0.488	1.51	9.232	0.126	1.038	2.197	0.366	1.133	9.574	-1.68	0.366	0.61	-1.099	1506609187
-9.811	-1.01	-1.733	-0.854	-0.549	-0.427	1.331	-7.534	1.643	0.366	-1.404	1.465	2.598	9.015	-0.851	0.793	1.221	2.075	-9.811	-1.01	-1.733	-0.854	-0.549	-0.427	1.494	9.726	0.035	1.221	2.136	0.061	1.272	9.729	-1.866	0	0.305	-0.916	1506609187
-9.761	-1.017	-1.445	-0.549	-0.549	-0.366	1.653	-7.882	1.731	0.122	-1.221	2.686	2.731	9.103	-0.423	0.977	0.977	1.343	-9.761	-1.017	-1.445	-0.549	-0.549	-0.366	1.494	9.726	0.035	1.282	1.892	-0.305	1.121	9.835	-1.932	-0.183	0.061	-0.793	1506609187
-9.889	-0.626	-1.817	-0.427	-0.488	-0.305	2.131	-8.184	1.832	0.061	-0.977	3.479	2.731	9.103	-0.423	1.221	0.916	0.732	-9.889	-0.626	-1.817	-0.427	-0.488	-0.305	1.266	9.855	0.164	0.916	1.587	-0.366	0.64	9.798	-1.823	-0.427	-0.366	-0.854	1506609187
-10.018	-0.42	-2	-0.122	-0.183	-0.183	2.438	-8.708	1.79	0.122	-0.977	3.967	2.948	10.056	0.431	1.282	0.916	0.244	-10.018	-0.42	-2	-0.122	-0.183	-0.183	1.337	10.707	0.228	0.549	0.916	-0.549	0.358	9.896	-1.747	-0.671	-0.793	-1.038	1506609187
-10.646	-0.343	-1.973	-0.061	-0.549	0.305	2.891	-9.473	1.577	0.122	-0.977	3.967	3.059	10.435	1.127	1.099	1.038	-0.305	-10.646	-0.343	-1.973	-0.061	-0.549	0.305	1.337	10.707	0.228	0.183	-0.183	-0.732	1.029	10.104	-2.426	-0.977	-0.671	-1.16	1506609187
-11.454	-0.621	-1.651	-0.793	-0.366	0.549	2.891	-9.473	1.577	0.244	-1.099	4.089	3.059	10.435	1.127	0.854	1.404	-0.916	-11.454	-0.621	-1.651	-0.793	-0.366	0.549	1.363	10.885	0.305	-0.366	-0.793	-0.549	1.619	10.41	-2.397	-0.977	-0.488	-1.221	1506609187
-11.032	-1.991	-1.43	-0.732	-0.305	0.427	3.509	-10.087	1.262	0.244	-1.099	4.089	2.949	11.603	2.059	0.61	1.221	-1.587	-11.032	-1.991	-1.43	-0.732	-0.305	0.427	1.72	11.221	0.925	-0.61	-1.099	-0.244	1.792	10.984	-1.519	-1.343	-0.427	-0.854	1506609187
-9.593	-3.43	-0.349	-0.061	-0.122	0.732	4.433	-10.635	1.183	0.061	-0.916	2.686	3.188	10.956	2.328	0.122	0.427	-2.319	-9.593	-3.43	-0.349	-0.061	-0.122	0.732	1.72	11.221	0.925	-0.305	-1.709	-0.305	2.004	11.708	-0.325	-2.686	0.061	-0.122	1506609187
-8.861	-3.012	1.049	0.427	0.305	1.221	5.102	-10.737	1.066	0.061	-0.183	1.404	3.188	10.956	2.328	-0.305	-0.183	-2.502	-8.861	-3.012	1.049	0.427	0.305	1.221	1.347	9.426	1.276	-0.61	-1.526	-0.244	1.711	11.338	1.004	-4.395	0.916	1.038	1506609188
-9.634	-1.727	0.997	0.061	-0.427	0.977	4.914	-9.025	1.287	0.244	-0.122	-1.526	3.543	8.842	1.926	-0.549	-0.427	-2.014	-9.634	-1.727	0.997	0.061	-0.427	0.977	0.752	8.528	2.326	-0.977	-0.61	0.183	1.382	9.672	1.235	-5.005	-0.366	2.93	1506609188
-10.306	-1.536	0.27	-0.244	-0.854	0.61	4.236	-8.057	1.293	0.61	0.305	-2.319	3.323	9.595	1.081	-1.16	-0.183	-1.221	-10.306	-1.536	0.27	-0.244	-0.854	0.61	0.752	8.528	2.326	-0.305	0.427	0.305	1.385	9.61	0.755	-3.845	-0.122	4.028	1506609188
-9.208	-1.857	0.536	-0.854	-0.854	0.549	3.553	-8.131	0.957	1.16	0.732	-2.38	3.323	9.595	1.081	-1.709	-0.732	-0.61	-9.208	-1.857	0.536	-0.854	-0.854	0.549	1.126	9.917	2.767	0.427	0.549	0.122	0.367	10.659	0.501	-2.38	1.343	3.479	1506609188
-8.921	-1.638	0.723	-0.732	-0.183	0.488	3.341	-8.939	0.414	1.526	0.977	-2.075	3.713	9.703	0.81	-1.404	-1.343	0.061	-8.921	-1.638	0.723	-0.732	-0.183	0.488	1.097	9.179	2.576	0.061	-0.061	0.122	-0.262	10.135	0.086	-1.526	1.221	3.418	1506609188
-9.137	-1.27	0.721	-0.549	-0.366	0.305	3.291	-9.402	-0.29	1.648	0.793	-2.38	3.309	8.995	1.128	-0.061	-0.244	0.854	-9.137	-1.27	0.721	-0.549	-0.366	0.305	1.097	9.179	2.576	-0.305	-0.183	0.122	0.958	9.457	0.651	-0.488	2.197	3.479	1506609188
-9.037	-0.935	0.691	-0.61	-0.122	0.183	3.116	-9.191	-0.845	1.465	-0.427	-3.479	3.309	8.995	1.128	0.732	0.549	1.587	-9.037	-0.935	0.691	-0.61	-0.122	0.183	1.095	8.603	2.218	-0.244	0	0.061	1.419	9.345	0.851	0.549	3.784	3.296	1506609188
-9.092	-0.645	0.608	-0.732	0.366	0	2.877	-9.014	-1.066	0.854	-0.732	-4.15	2.333	9.036	1.401	0.305	0.244	1.831	-9.092	-0.645	0.608	-0.732	0.366	0	1.9	9.043	2.068	0.183	0.244	-0.183	0.721	9.074	1.3	1.038	4.15	2.625	1506609188
-9.278	-0.385	0.529	-0.671	0.488	-0.061	2.597	-8.989	-1.102	0.305	-0.366	-4.089	2.333	9.036	1.401	0.061	-0.244	1.648	-9.278	-0.385	0.529	-0.671	0.488	-0.061	1.9	9.043	2.068	0.549	0.427	-0.366	-0.139	8.975	1.44	1.648	2.991	2.136	1506609188
-9.672	0.073	0.437	-0.977	0	-0.061	2.166	-8.776	-0.955	0.122	0	-3.418	2.235	9.135	1.432	0.305	-0.427	1.16	-9.672	0.073	0.437	-0.977	0	-0.061	2.33	9.284	2.144	0.61	0.427	-0.427	-0.196	9.069	1.392	1.648	1.831	1.526	1506609188
-9.709	0.195	0.699	-1.221	0.305	-0.061	1.853	-8.364	-0.656	-0.183	-0.244	-2.38	2.419	9.122	1.81	0.854	0.183	0.549	-9.709	0.195	0.699	-1.221	0.305	-0.061	2.357	9.118	2.088	0.366	0.488	-0.488	0.623	8.756	1.83	2.197	1.221	0.549	1506609188
-10.178	-0.31	0.502	-1.587	0.366	0	1.76	-8.116	-0.318	-0.366	-0.366	-1.282	2.351	9.141	2.539	1.099	0.793	0.122	-10.178	-0.31	0.502	-1.587	0.366	0	2.195	9.033	1.967	0.244	0.427	-0.488	1.397	8.54	2.287	2.625	0.671	-0.61	1506609188
-10.761	-0.129	0.818	-0.977	0	0.183	1.767	-8.142	0.077	-0.366	-0.61	-0.183	2.351	9.141	2.539	0.916	0.854	-0.366	-10.761	-0.129	0.818	-0.977	0	0.183	2.233	9.299	1.84	0.366	0.549	-0.427	2.132	9.022	2.668	2.502	1.038	-1.343	1506609188
-10.28	1.303	1.231	-1.77	0.427	0.183	1.889	-8.392	0.395	-0.366	-0.916	0.793	2.69	9.948	2.578	0.732	0.488	-0.977	-10.28	1.303	1.231	-1.77	0.427	0.183	2.239	10.1	2.001	0.427	0.793	-0.366	4.648	10.904	4.072	-0.183	2.38	0	1506609188
-10.68	1.164	1.136	-2.441	0.916	-0.122	2.14	-8.699	0.703	-0.488	-0.549	1.831	3.109	10.328	2.426	0.549	0.549	-1.465	-10.68	1.164	1.136	-2.441	0.916	-0.122	2.239	10.1	2.001	0.488	1.099	-0.305	4.972	10.117	4.305	-1.404	2.075	1.099	1506609188
-10.631	-0.944	0.193	-2.075	0.244	-0.61	2.395	-9.022	1.047	-0.366	-0.183	2.93	3.109	10.328	2.426	0.549	0.977	-1.709	-10.631	-0.944	0.193	-2.075	0.244	-0.61	2.059	10.451	2.049	0.244	0.793	-0.122	1.653	7.917	2.451	1.404	-0.977	-0.366	1506609188
-11.171	-2.375	-0.341	-0.793	-0.854	-0.305	2.541	-9.278	1.268	0	-0.488	3.723	3.747	11.066	2.442	0.732	1.709	-1.709	-11.171	-2.375	-0.341	-0.793	-0.854	-0.305	2.229	10.846	1.768	0.061	0.427	0	-0.891	8.862	-0.384	3.54	0.549	-2.075	1506609188
-9.399	-1.467	0.226	-0.671	0.061	0.061	2.626	-9.625	1.084	0.793	-1.831	3.906	3.848	11.069	2.474	0.854	2.136	-1.526	-9.399	-1.467	0.226	-0.671	0.061	0.061	2.34	10.883	1.458	-0.122	0.793	-0.061	2.626	12.618	2.174	1.953	0.854	-1.282	1506609188
-9.16	-1.153	-0.687	-1.221	0.366	-0.366	3.107	-10.161	0.459	1.343	-3.296	3.54	3.848	11.069	2.474	0.671	2.014	-1.282	-9.16	-1.153	-0.687	-1.221	0.366	-0.366	1.725	10.404	1.257	-0.244	1.587	0	1.977	10.651	1.747	1.465	-1.648	-0.977	1506609188
-9.514	-1.62	-1.785	-1.221	-0.122	-0.793	3.761	-10.052	0.121	1.038	-3.662	3.113	3.819	9.789	2.145	0.122	2.014	-0.793	-9.514	-1.62	-1.785	-1.221	-0.122	-0.793	0.342	9.043	0.76	-0.366	1.831	0.366	0.821	9.496	-0.451	2.197	-2.197	-0.488	1506609188
-9.25	-1.912	-1.873	-1.282	-0.183	-0.61	3.761	-10.052	0.121	1.038	-3.662	3.113	3.468	9.445	1.653	-0.427	1.953	-0.061	-9.25	-1.912	-1.873	-1.282	-0.183	-0.61	0.342	9.043	0.76	-0.305	1.343	0.854	1.164	9.531	-1.723	2.014	0.305	-0.977	1506609188
-9.29	-1.913	-1.717	-1.282	0.183	-0.305	4.255	-9.097	0.245	0.61	-2.686	2.319	3.468	9.445	1.653	-0.854	1.16	0.427	-9.29	-1.913	-1.717	-1.282	0.183	-0.305	0.676	8.948	0.339	-0.366	1.343	1.099	1.613	9.653	-1.544	1.526	0.977	-1.099	1506609188
-9.566	-1.592	-1.729	-0.977	0.61	-0.183	3.772	-8.433	0.475	0.732	-2.441	1.404	3.746	9.353	0.313	-1.099	0.427	0.549	-9.566	-1.592	-1.729	-0.977	0.61	-0.183	1.109	9.119	0.176	-0.244	2.014	1.221	1.237	9.646	-1.574	1.465	1.465	-0.916	1506609188
-9.649	-0.813	-1.677	-1.038	0.732	-0.305	3.657	-8.616	0.524	0.305	-3.113	0.183	4.232	9.786	-0.383	-1.221	0.854	0.488	-9.649	-0.813	-1.677	-1.038	0.732	-0.305	1.164	9.674	0.118	0.122	2.93	1.343	0.711	9.659	-1.749	1.404	0.183	-0.671	1506609188
-9.552	-0.196	-1.79	-1.709	0.427	-0.671	3.704	-8.654	0.909	-0.122	-2.502	-0.305	4.232	9.786	-0.383	-1.221	2.258	0.305	-9.552	-0.196	-1.79	-1.709	0.427	-0.671	0.896	10.121	0.24	0.488	3.113	1.343	1.074	9.835	-1.971	1.038	-0.732	-0.671	1506609188
-9.525	-0.267	-1.82	-2.441	0.122	-0.793	3.627	-8.518	1.449	-0.305	-1.648	-0.671	4.273	9.808	-1.037	-0.916	2.258	0.732	-9.525	-0.267	-1.82	-2.441	0.122	-0.793	0.666	9.826	0.557	0.549	2.38	1.16	1.645	9.679	-1.957	0.793	-0.366	-0.916	1506609189
-9.572	-0.589	-1.904	-2.869	0.122	-0.732	3.334	-8.012	1.839	-0.244	-1.16	-1.099	3.827	8.687	-1.373	-0.183	1.587	1.709	-9.572	-0.589	-1.904	-2.869	0.122	-0.732	1.016	9.13	0.551	0.366	1.892	0.732	1.987	9.442	-1.931	0.549	0.427	-0.916	1506609189
-9.817	-0.768	-1.896	-3.052	0.183	-0.732	2.891	-7.878	1.921	0.061	-1.526	-1.587	3.827	8.687	-1.373	0.549	1.404	2.319	-9.817	-0.768	-1.896	-3.052	0.183	-0.732	1.888	9.056	0.212	0.488	2.258	0.244	1.988	9.455	-1.835	0.427	1.221	-0.854	1506609189
-9.739	-0.663	-1.861	-3.113	0	-0.549	2.623	-8.436	1.826	0.305	-1.831	-1.77	3.193	8.922	-1.292	1.099	1.587	2.075	-9.739	-0.663	-1.861	-3.113	0	-0.549	2.539	9.532	-0.026	1.099	2.93	-0.244	1.714	9.583	-1.936	0.366	1.038	-0.732	1506609189
-9.68	-0.49	-2.168	-3.235	-0.122	-0.427	2.382	-8.951	1.687	0.427	-2.075	-1.77	3.247	9.038	-0.751	1.77	2.197	1.099	-9.68	-0.49	-2.168	-3.235	-0.122	-0.427	2.47	9.682	-0.075	1.465	3.601	-0.427	1.832	9.741	-1.847	0.183	0.854	-0.671	1506609189
-9.792	-0.476	-2.409	-3.113	-0.671	-0.366	2.172	-8.94	1.541	0.549	-2.502	-1.953	3.247	9.038	-0.751	2.319	2.93	0.244	-9.792	-0.476	-2.409	-3.113	-0.671	-0.366	1.869	9.636	-0.103	1.587	3.845	-0.549	2.001	9.696	-1.707	-0.061	1.282	-0.488	1506609189
-9.567	-0.536	-2.415	-3.174	-0.854	-0.244	2	-8.58	1.469	0.732	-2.747	-1.953	3.742	9.746	0.54	2.319	3.174	0.061	-9.567	-0.536	-2.415	-3.174	-0.854	-0.244	1.127	9.746	0.013	1.526	3.54	-0.366	2.247	9.654	-2.006	-0.488	1.465	-0.305	1506609189
-9.601	-1.201	-2.06	-2.747	-0.671	0.061	1.805	-8.285	1.383	0.793	-2.808	-1.526	3.808	10.045	1.175	2.197	3.479	0.122	-9.601	-1.201	-2.06	-2.747	-0.671	0.061	0.719	9.871	0.14	1.038	3.174	-0.061	1.906	9.653	-1.702	-0.854	1.587	-0.305	1506609189
-9.999	-1.627	-2.01	-1.953	-0.671	0.427	1.68	-8.039	1.28	0.793	-2.808	-0.61	3.808	10.045	1.175	1.892	3.54	0.427	-9.999	-1.627	-2.01	-1.953	-0.671	0.427	0.441	9.839	0.263	0.549	2.502	0.183	1.375	9.635	-1.293	-1.404	1.526	-0.183	1506609189
-9.942	-1.836	-1.843	-1.587	-0.488	0.549	1.75	-8.044	1.196	0.732	-2.625	0.549	3.322	11.074	1.857	1.343	3.296	0.793	-9.942	-1.836	-1.843	-1.587	-0.488	0.549	0.604	10.44	0.445	0.427	2.38	0.549	1.425	10.151	-0.928	-1.892	0.488	0.183	1506609189
-10.196	-1.871	-1.901	-1.526	-1.282	0.305	2.016	-8.9	1.119	0.671	-2.319	1.953	3.31	11.462	1.925	0.549	2.502	0.671	-10.196	-1.871	-1.901	-1.526	-1.282	0.305	1.113	11.293	0.772	0.488	2.014	0.671	1.977	10.325	-0.365	-3.235	0.183	0.854	1506609189
-10.103	-1.743	-1.048	-1.404	-1.343	0.305	2.463	-9.555	1.037	0.671	-2.075	3.174	3.31	11.462	1.925	0.061	1.953	0.427	-10.103	-1.743	-1.048	-1.404	-1.343	0.305	1.363	10.805	1.457	0.305	1.953	0.61	2.808	10.761	0.839	-4.272	1.343	1.77	1506609189
-11.146	-1.135	-0.348	-2.258	-1.465	0.366	3.12	-9.587	0.92	0.793	-1.77	3.54	3.137	9.813	1.732	0	1.77	0.732	-11.146	-1.135	-0.348	-2.258	-1.465	0.366	1.348	9.78	1.694	-0.305	1.831	0.61	3.707	11.023	1.657	-4.395	3.479	2.808	1506609189
-11.139	-1.188	-0.251	-2.563	-1.526	0.244	3.63	-9.82	0.538	1.221	-2.014	2.808	2.634	9.595	1.303	0	1.953	1.038	-11.139	-1.188	-0.251	-2.563	-1.526	0.244	1.706	9.502	1.855	-0.366	2.014	0.366	2.787	11.033	0.446	-3.113	3.296	3.479	1506609189
-9.959	-0.656	0.001	-2.808	-1.16	0.305	3.939	-10.474	-0.083	1.526	-2.686	1.465	2.634	9.595	1.303	0.061	1.953	0.854	-9.959	-0.656	0.001	-2.808	-1.16	0.305	2.113	9.951	1.681	-0.061	2.258	0.122	3.126	11.248	-1.151	-1.16	4.272	3.235	1506609189
-9.046	0.039	0.044	-3.601	-0.854	-0.061	3.998	-10.762	-0.651	1.465	-3.174	0	2.51	8.924	0.892	0.305	1.831	0	-9.046	0.039	0.044	-3.601	-0.854	-0.061	2.174	9.66	1.566	0.244	2.319	-0.061	2.838	9.95	-1.171	0.122	5.615	2.991	1506609189
-8.796	0.047	-0.195	-4.15	-0.916	-0.305	3.756	-9.633	-0.687	1.099	-2.991	-1.16	2.634	8.386	0.886	0.732	2.258	-0.732	-8.796	0.047	-0.195	-4.15	-0.916	-0.305	2.133	8.902	1.627	0.244	2.441	-0.183	2.333	9.353	-0.429	1.099	6.287	2.563	1506609189
-8.691	-0.208	-0.2	-4.395	-0.671	-0.244	3.183	-8.631	-0.571	1.16	-2.686	-1.77	2.634	8.386	0.886	1.099	2.563	-1.099	-8.691	-0.208	-0.2	-4.395	-0.671	-0.244	2.391	8.777	1.561	0.366	2.747	-0.366	1.932	8.698	-0.196	1.77	7.141	1.892	1506609189
-9.215	-0.457	0.049	-4.7	-0.854	-0.366	2.478	-8.269	-0.562	1.526	-3.296	-1.953	3.065	8.738	1.212	1.526	2.869	-1.465	-9.215	-0.457	0.049	-4.7	-0.854	-0.366	2.632	8.931	1.632	0.549	3.113	-0.671	0.886	8.282	0.055	2.197	7.08	0.977	1506609189
-9.555	-0.658	0.134	-4.578	-0.61	-0.305	2.055	-8.288	-0.726	1.892	-4.211	-1.892	3.502	9.099	1.625	1.892	3.174	-1.648	-9.555	-0.658	0.134	-4.578	-0.61	-0.305	2.732	9.087	1.639	0.61	3.54	-0.732	-0.231	8.709	0.601	2.258	6.897	0.061	1506609189
-10.145	-0.841	0.636	-4.639	-0.61	0.061	1.849	-8.687	-1.052	2.136	-4.822	-1.648	3.502	9.099	1.625	2.258	3.967	-1.77	-10.145	-0.841	0.636	-4.639	-0.61	0.061	2.516	9.203	1.507	0.671	4.028	-0.671	-0.262	9.144	1.446	2.686	5.554	-0.977	1506609189
-9.787	-1.232	0.434	-5.005	-0.61	-0.122	1.775	-9.025	-1.352	2.014	-5.066	-1.221	4.114	9.55	2.425	2.319	4.822	-1.648	-9.787	-1.232	0.434	-5.005	-0.61	-0.122	1.912	9.069	1.444	0.61	4.456	-0.366	0.144	9.343	2.637	2.563	4.333	-1.587	1506609189
-9.397	-1.457	1.133	-4.578	-0.244	-0.122	1.841	-9.135	-1.43	1.648	-4.639	-0.61	4.114	9.55	2.425	2.075	5.249	-1.099	-9.397	-1.457	1.133	-4.578	-0.244	-0.122	1.286	9.065	1.549	0.671	4.7	0.122	2.135	9.964	3.14	2.136	4.883	-1.282	1506609189
-8.978	-1.177	1.215	-4.456	0.183	-0.244	1.86	-9.037	-1.227	1.404	-3.601	0.183	4.12	9.781	2.462	1.526	5.188	-0.305	-8.978	-1.177	1.215	-4.456	0.183	-0.244	1.101	9.312	1.613	0.854	4.822	0.427	2.263	10.171	3.311	1.16	8.545	-0.183	1506609189
-9.493	-0.813	0.751	-4.578	0.488	-0.366	1.739	-8.746	-0.895	1.343	-3.235	1.221	3.954	9.963	2.153	0.977	4.761	0.488	-9.493	-0.813	0.751	-4.578	0.488	-0.366	1.268	9.388	1.914	0.977	5.005	0.61	0.569	9.257	2.29	0.427	2.563	1.221	1506609189
-12.068	-2.863	-0.92	-4.761	0	-0.916	1.751	-8.542	-0.632	1.709	-3.54	1.953	3.523	9.845	1.069	0.793	4.7	1.221	-12.068	-2.863	-0.92	-4.761	0	-0.916	1.507	9.385	1.876	0.671	5.127	0.916	0.033	8.125	1.476	2.747	-0.122	0.977	1506609190
-9.416	-2.812	-0.433	-3.784	0.366	-1.099	1.805	-8.934	-0.8	2.38	-4.456	2.38	3.523	9.845	1.069	1.038	5.066	1.648	-9.416	-2.812	-0.433	-3.784	0.366	-1.099	1.552	9.959	1.071	0.122	5.066	1.282	-2.969	10.677	-0.999	4.883	4.272	-1.038	1506609190
-9.484	-1.381	-1.186	-4.7	0.305	-1.16	1.875	-10.482	-1.805	2.869	-5.798	2.808	3.077	10.606	0.468	1.221	5.188	1.526	-9.484	-1.381	-1.186	-4.7	0.305	-1.16	1.674	11.142	-0.072	0.183	5.554	1.221	1.536	11.92	1.099	2.38	2.075	-0.061	1506609190
-9.465	-1.134	-2.456	-4.883	0	-1.404	2.323	-10.848	-2.582	2.197	-6.775	2.991	2.658	10.335	-0.427	0.977	5.31	0.671	-9.465	-1.134	-2.456	-4.883	0	-1.404	1.01	10.829	-0.286	0.122	6.104	0.977	-0.368	10.767	-0.065	1.831	5.737	-0.183	1506609190
-8.969	-1.165	-3.114	-4.639	-0.183	-0.854	3.368	-9.416	-1.677	0.732	-4.761	2.93	2.658	10.335	-0.427	0.549	5.31	0.244	-8.969	-1.165	-3.114	-4.639	-0.183	-0.854	0.019	9.99	-0.285	0	5.371	0.916	-0.77	9.823	-0.803	1.953	1.404	-0.183	1506609190
-9.777	-1.038	-2.805	-5.005	-0.244	-0.366	3.645	-8.414	-0.604	0.427	-3.174	2.502	2.369	9.463	-0.928	0.366	4.761	0.244	-9.777	-1.038	-2.805	-5.005	-0.244	-0.366	-0.547	9.454	-0.404	-0.122	4.089	0.977	2.022	9.476	-2.165	1.77	2.747	-0.549	1506609190
-10.294	-0.963	-2.366	-5.432	-0.488	-0.061	3.279	-8.203	-0.138	0.854	-3.967	1.709	2.315	9.277	-1.532	0.488	4.089	0.061	-10.294	-0.963	-2.366	-5.432	-0.488	-0.061	-0.526	9.55	-0.587	-0.244	3.601	1.16	2.945	9.493	-2.499	1.587	3.967	-0.366	1506609190
-10.003	-0.913	-2.407	-5.615	-0.671	0	3.342	-8.826	0.157	0.671	-5.188	1.343	2.315	9.277	-1.532	0.488	3.723	-0.427	-10.003	-0.913	-2.407	-5.615	-0.671	0	-0.274	10.251	-0.614	0.427	3.845	1.099	2.164	9.995	-1.461	1.038	3.601	-0.122	1506609190
-9.551	-1.351	-2.619	-5.249	-0.61	0	3.841	-9.088	0.675	0.305	-4.761	1.038	2.678	9.808	-1.732	0.305	3.845	-1.099	-9.551	-1.351	-2.619	-5.249	-0.61	0	-0.269	10.293	-0.239	1.221	3.784	0.916	1.706	10.025	-1.244	0.977	3.235	-0.183	1506609190
-9.554	-1.921	-2.769	-4.883	-0.427	0.183	4.18	-8.282	1.433	0.305	-3.784	0.305	3.533	9.63	-1.891	0.305	3.906	-1.282	-9.554	-1.921	-2.769	-4.883	-0.427	0.183	-0.095	9.973	0.171	1.526	3.296	0.732	1.818	9.771	-1.979	0.793	3.296	-0.427	1506609190
-9.606	-1.977	-2.693	-4.578	-0.488	0.183	3.911	-7.771	1.849	0.671	-3.784	-0.549	3.533	9.63	-1.891	0.732	3.479	-0.732	-9.606	-1.977	-2.693	-4.578	-0.488	0.183	0.473	10.208	0.475	1.709	3.174	0.427	1.8	9.623	-2.45	0.793	3.723	-0.305	1506609190
-9.551	-1.949	-2.592	-4.456	-0.61	-0.061	3.586	-8.038	1.806	1.038	-4.456	-1.038	3.942	9.946	-1.706	1.282	3.662	0	-9.551	-1.949	-2.592	-4.456	-0.61	-0.061	0.95	10.413	0.557	1.77	3.418	0.183	1.292	9.79	-2.357	0.549	3.845	-0.183	1506609190
-9.542	-2.028	-2.717	-4.272	-0.366	-0.244	3.39	-8.32	1.479	1.16	-4.456	-1.16	4.192	10.118	-0.602	1.709	4.15	0.671	-9.542	-2.028	-2.717	-4.272	-0.366	-0.244	0.635	10.021	0.342	1.465	4.028	0.305	0.764	9.963	-2.121	0.183	3.601	-0.061	1506609190
-9.654	-2.231	-2.713	-3.967	-0.61	-0.244	3.332	-8.229	1.323	1.16	-4.456	-1.16	4.192	10.118	-0.602	1.77	4.578	1.404	-9.654	-2.231	-2.713	-3.967	-0.61	-0.244	0.144	9.771	-0.01	1.282	3.906	0.671	0.439	9.95	-2.248	-0.061	2.991	-0.061	1506609190
