# Supplementary material for: A deep learning approach for lower back-pain risk prediction during manual lifting
Source: PLoS One. 2021 Feb 19;16(2):e0247162. doi: 10.1371/journal.pone.0247162 (PMC7894914; doi:10.1371/journal.pone.0247162)
Supplement: S1 Data — (ZIP) [file pone.0247162.s001.zip › source-used/Subject_02_P1_Zone06_T3.csv]

Side_A_x	Side_A_y	Side_A_z	Side_G_x	Side_G_y	Side_G_z	LtWt_A_x	LtWt_A_y	LtWt_A_z	LtWt_G_x	LtWt_G_y	LtWt_G_z	RtWt_A_x	RtWt_A_y	RtWt_A_z	RtWt_G_x	RtWt_G_y	RtWt_G_z	Back_A_x	Back_A_y	Back_A_z	Back_G_x	Back_G_y	Back_G_z	UArm_A_x	UArm_A_y	UArm_A_z	UArm_G_x	UArm_G_y	UArm_G_z	Thig_A_x	Thig_A_y	Thig_A_z	Thig_G_x	Thig_G_y	Thig_G_z	Time_stp
-9.816	-0.956	-0.593	0	0	-0.061	2.821	-8.753	-0.059	-0.122	0.061	-0.061	3.153	9.683	0.603	-0.061	0	0	-9.816	-0.956	-0.593	0	0	-0.061	1.211	9.658	1.561	-0.061	0	0	1.089	9.897	-0.238	-0.061	-0.061	0	1506610494
-9.823	-0.927	-0.591	0	0	-0.061	2.81	-8.776	-0.017	-0.061	0	-0.061	3.11	9.667	0.634	-0.061	0	0	-9.823	-0.927	-0.591	0	0	-0.061	1.195	9.66	1.574	-0.061	0	0	1.085	9.883	-0.242	0	-0.061	0	1506610494
-9.839	-0.902	-0.579	0	-0.061	-0.061	2.812	-8.803	0.016	-0.061	0.061	-0.061	3.079	9.668	0.628	-0.061	0	0	-9.839	-0.902	-0.579	0	-0.061	-0.061	1.203	9.691	1.585	-0.061	0	0	1.107	9.88	-0.203	-0.061	-0.061	0	1506610494
-9.837	-0.898	-0.585	0	0	-0.061	2.783	-8.829	0.047	-0.061	0.061	-0.061	3.064	9.691	0.638	-0.061	0	0	-9.837	-0.898	-0.585	0	0	-0.061	1.195	9.67	1.587	-0.061	-0.061	0	1.087	9.905	-0.195	-0.061	0	0	1506610494
-9.798	-0.897	-0.575	0	0	0	2.793	-8.845	0.066	0	0	0	3.061	9.692	0.66	-0.061	0.061	-0.061	-9.798	-0.897	-0.575	0	0	0	1.183	9.662	1.581	-0.061	-0.061	0	1.152	9.885	-0.226	-0.061	0	0	1506610494
-9.824	-0.849	-0.59	-0.061	0	0	2.795	-8.799	0.056	0.061	0	0	3.053	9.689	0.665	-0.061	0	-0.061	-9.824	-0.849	-0.59	-0.061	0	0	1.192	9.652	1.593	-0.061	-0.061	0	1.202	9.88	-0.163	-0.061	0	0	1506610494
-9.816	-0.88	-0.587	-0.061	0	0	2.82	-8.75	0.035	0.061	0.061	0	3.094	9.684	0.671	-0.061	0	-0.061	-9.816	-0.88	-0.587	-0.061	0	0	1.221	9.631	1.605	-0.061	-0.061	0	1.152	9.886	-0.159	-0.183	0	0	1506610494
-9.831	-0.902	-0.584	-0.061	-0.061	0	2.856	-8.729	-0.013	0.061	0.061	0	3.122	9.647	0.669	-0.061	0	-0.061	-9.831	-0.902	-0.584	-0.061	-0.061	0	1.202	9.636	1.584	-0.061	-0.061	0	1.145	9.873	-0.206	-0.061	0	0	1506610494
-9.811	-0.934	-0.584	-0.061	-0.061	0	2.873	-8.75	-0.068	0.061	0	0	3.147	9.66	0.67	-0.061	0	0	-9.811	-0.934	-0.584	-0.061	-0.061	0	1.211	9.648	1.57	0	-0.061	0	1.107	9.887	-0.173	0	-0.061	-0.061	1506610494
-9.812	-0.939	-0.566	0	0	0	2.9	-8.74	-0.11	0.061	0	-0.061	3.159	9.658	0.647	-0.061	0	0	-9.812	-0.939	-0.566	0	0	0	1.264	9.655	1.567	0	-0.061	0	1.127	9.884	-0.145	0	-0.061	-0.061	1506610494
-9.826	-0.909	-0.581	-0.061	0	0	2.872	-8.687	-0.121	0	0	-0.061	3.183	9.65	0.633	-0.061	0	0	-9.826	-0.909	-0.581	-0.061	0	0	1.261	9.643	1.567	0	0	0	1.134	9.869	-0.177	0	-0.061	-0.061	1506610494
-9.82	-0.921	-0.61	-0.061	-0.061	-0.061	2.846	-8.673	-0.111	0	0	-0.061	3.179	9.63	0.627	-0.061	0	0	-9.82	-0.921	-0.61	-0.061	-0.061	-0.061	1.278	9.635	1.57	0	0	0	1.097	9.871	-0.191	0	-0.122	-0.061	1506610494
-9.807	-0.943	-0.578	-0.061	0	-0.061	2.848	-8.714	-0.079	-0.061	0	-0.061	3.169	9.627	0.64	-0.061	0	0	-9.807	-0.943	-0.578	-0.061	0	-0.061	1.304	9.665	1.558	0	0.061	0	1.104	9.895	-0.189	0	0	-0.061	1506610495
-9.806	-0.945	-0.583	0	0	-0.061	2.827	-8.716	-0.041	-0.061	-0.061	-0.061	3.15	9.644	0.611	0	0	0	-9.806	-0.945	-0.583	0	0	-0.061	1.268	9.642	1.566	0	0.061	-0.061	1.109	9.885	-0.193	0	0	-0.061	1506610495
-9.807	-0.926	-0.601	0	0	-0.061	2.795	-8.721	0.002	-0.061	-0.061	-0.061	3.127	9.628	0.604	0	0.061	0	-9.807	-0.926	-0.601	0	0	-0.061	1.257	9.635	1.562	0	0.061	-0.061	1.115	9.875	-0.175	0	0	0	1506610495
-9.829	-0.904	-0.585	-0.061	0	-0.061	2.769	-8.757	0.035	-0.061	0	-0.061	3.077	9.622	0.61	0	0	0	-9.829	-0.904	-0.585	-0.061	0	-0.061	1.235	9.664	1.572	0	0.061	-0.061	1.128	9.886	-0.19	0	0	0	1506610495
-9.874	-0.876	-0.602	-0.061	-0.061	-0.061	2.718	-8.774	0.061	-0.061	-0.061	0	3.048	9.644	0.611	0.061	0	-0.061	-9.874	-0.876	-0.602	-0.061	-0.061	-0.061	1.193	9.665	1.583	0	0	-0.122	1.159	9.887	-0.182	-0.061	0	0	1506610495
-9.819	-0.926	-0.62	-0.061	0	-0.122	2.738	-8.77	0.097	-0.061	0	0.061	3.027	9.664	0.622	0.061	0	-0.061	-9.819	-0.926	-0.62	-0.061	0	-0.122	1.2	9.697	1.574	0	0	-0.122	1.134	9.898	-0.246	-0.061	0	-0.061	1506610495
-9.798	-0.957	-0.62	-0.061	0	-0.061	2.76	-8.8	0.12	0	0	0.061	3.013	9.707	0.666	0.061	-0.061	-0.061	-9.798	-0.957	-0.62	-0.061	0	-0.061	1.18	9.68	1.555	0	-0.061	-0.061	1.092	9.898	-0.24	0	-0.061	-0.061	1506610495
-9.776	-0.955	-0.604	-0.061	0	-0.061	2.805	-8.747	0.112	0	-0.061	0.061	3.037	9.704	0.696	0	0	-0.122	-9.776	-0.955	-0.604	-0.061	0	-0.061	1.172	9.646	1.566	-0.061	-0.061	-0.061	1.18	9.872	-0.183	-0.061	0	-0.061	1506610495
-9.814	-0.93	-0.621	-0.061	0	-0.061	2.838	-8.723	0.066	0	-0.061	0.061	3.065	9.68	0.701	0	-0.061	-0.122	-9.814	-0.93	-0.621	-0.061	0	-0.061	1.16	9.64	1.561	-0.061	0	-0.061	1.186	9.878	-0.146	-0.122	0.061	0	1506610495
-9.847	-0.949	-0.627	0	0	-0.061	2.811	-8.731	0.031	0	0.061	0.061	3.1	9.654	0.668	0	0	-0.122	-9.847	-0.949	-0.627	0	0	-0.061	1.136	9.659	1.566	-0.061	0	-0.061	1.098	9.88	-0.17	-0.061	-0.061	0	1506610495
-9.832	-0.947	-0.627	-0.061	0	-0.061	2.846	-8.778	-0.013	0	0	0	3.086	9.661	0.599	0	-0.061	-0.061	-9.832	-0.947	-0.627	-0.061	0	-0.061	1.125	9.685	1.564	0	0	-0.061	1.086	9.904	-0.214	-0.061	-0.061	-0.061	1506610495
-9.806	-0.975	-0.62	-0.061	0	-0.061	2.86	-8.771	-0.038	0	-0.061	-0.061	3.119	9.679	0.554	0	0	-0.061	-9.806	-0.975	-0.62	-0.061	0	-0.061	1.133	9.721	1.553	0	-0.061	-0.061	1.13	9.891	-0.212	0	0	-0.061	1506610495
-9.801	-0.986	-0.64	-0.061	0	-0.061	2.83	-8.727	-0.006	-0.061	-0.061	-0.061	3.144	9.71	0.549	0	-0.061	-0.061	-9.801	-0.986	-0.64	-0.061	0	-0.061	1.133	9.666	1.555	0	-0.061	-0.061	1.103	9.874	-0.188	0	-0.061	-0.061	1506610495
-9.81	-1.002	-0.64	-0.061	0	-0.061	2.789	-8.711	0.019	-0.061	0	-0.061	3.152	9.679	0.579	0	0	0	-9.81	-1.002	-0.64	-0.061	0	-0.061	1.15	9.653	1.54	0	0	-0.061	1.097	9.875	-0.196	0	-0.061	-0.061	1506610495
-9.824	-1.008	-0.633	-0.061	0	-0.061	2.801	-8.756	0.043	-0.061	0	-0.061	3.12	9.658	0.61	0	-0.061	0	-9.824	-1.008	-0.633	-0.061	0	-0.061	1.158	9.682	1.555	0	0	-0.061	1.119	9.883	-0.196	0	0	-0.061	1506610495
-9.818	-1.017	-0.62	-0.061	0	-0.061	2.791	-8.8	0.059	-0.061	0	-0.061	3.108	9.682	0.609	0	0	0	-9.818	-1.017	-0.62	-0.061	0	-0.061	1.132	9.7	1.544	0	0	-0.061	1.081	9.892	-0.189	-0.061	0	-0.061	1506610495
-9.82	-1.018	-0.651	0	0	-0.061	2.744	-8.787	0.083	-0.061	-0.061	-0.061	3.09	9.71	0.584	0	-0.061	0	-9.82	-1.018	-0.651	0	0	-0.061	1.121	9.704	1.56	0	0	-0.061	1.058	9.905	-0.22	0	-0.061	-0.061	1506610495
-9.819	-1.01	-0.657	-0.061	0	-0.061	2.718	-8.788	0.093	0	0	-0.061	3.065	9.717	0.567	0	0	0	-9.819	-1.01	-0.657	-0.061	0	-0.061	1.125	9.698	1.556	0	0	-0.061	1.066	9.903	-0.212	0	-0.061	-0.061	1506610495
-9.835	-1.017	-0.63	0	0	-0.061	2.705	-8.776	0.056	0	-0.061	-0.061	3.025	9.707	0.551	0	0	0	-9.835	-1.017	-0.63	0	0	-0.061	1.097	9.713	1.556	0	0	-0.061	1.085	9.909	-0.197	-0.061	0	-0.061	1506610495
-9.831	-1.02	-0.651	0	0	-0.061	2.704	-8.759	0.041	0	-0.061	0	3.021	9.715	0.548	0	0	-0.061	-9.831	-1.02	-0.651	0	0	-0.061	1.056	9.715	1.554	-0.061	0	-0.061	1.084	9.906	-0.179	-0.061	-0.061	-0.061	1506610495
-9.805	-1.023	-0.653	0	0	-0.061	2.726	-8.756	0.01	0	0	0	3.015	9.723	0.55	0	0	-0.061	-9.805	-1.023	-0.653	0	0	-0.061	1.037	9.708	1.555	-0.061	-0.061	-0.061	1.084	9.902	-0.22	-0.061	-0.061	-0.061	1506610495
-9.808	-1.041	-0.64	0	0	-0.061	2.753	-8.758	0	0	0	0	3.013	9.734	0.577	0	0	-0.061	-9.808	-1.041	-0.64	0	0	-0.061	1.073	9.711	1.566	-0.061	-0.061	-0.061	1.096	9.898	-0.182	-0.061	-0.061	-0.061	1506610495
-9.807	-1.047	-0.654	0	0	-0.061	2.771	-8.731	0.02	-0.061	0	0	3.013	9.735	0.601	-0.061	-0.061	-0.061	-9.807	-1.047	-0.654	0	0	-0.061	1.077	9.683	1.564	-0.061	-0.061	0	1.041	9.895	-0.191	0	0	-0.061	1506610495
-9.798	-1.042	-0.648	0	0	-0.061	2.789	-8.732	0.023	-0.061	0	0	3.035	9.721	0.605	-0.061	-0.061	-0.061	-9.798	-1.042	-0.648	0	0	-0.061	1.075	9.678	1.553	-0.061	-0.061	0	1.062	9.89	-0.19	0	-0.122	-0.061	1506610495
-9.811	-1.055	-0.647	0	0	0	2.818	-8.766	0.051	-0.061	0	-0.061	3.054	9.714	0.618	-0.061	-0.061	-0.061	-9.811	-1.055	-0.647	0	0	0	1.085	9.674	1.574	-0.061	-0.061	0	1.077	9.896	-0.195	0	-0.122	-0.061	1506610495
-9.816	-1.041	-0.665	-0.061	-0.061	-0.061	2.838	-8.771	0.056	0	0	-0.061	3.062	9.696	0.602	-0.122	-0.061	-0.061	-9.816	-1.041	-0.665	-0.061	-0.061	-0.061	1.092	9.67	1.567	-0.061	-0.061	0	1.092	9.9	-0.189	-0.061	-0.061	-0.061	1506610496
-9.805	-1.073	-0.659	0	-0.061	-0.061	2.826	-8.757	0.086	0	0	-0.122	3.059	9.683	0.554	-0.122	-0.061	0	-9.805	-1.073	-0.659	0	-0.061	-0.061	1.184	9.696	1.589	-0.061	-0.061	0	1.049	9.906	-0.227	0	-0.061	-0.061	1506610496
-9.802	-1.046	-0.634	0	0	-0.061	2.805	-8.77	0.104	0	0	-0.122	3.054	9.682	0.519	-0.061	-0.061	0	-9.802	-1.046	-0.634	0	0	-0.061	1.129	9.661	1.57	-0.061	0	0	1.02	9.899	-0.217	0	-0.061	-0.061	1506610496
-9.812	-1.044	-0.647	0	-0.061	-0.061	2.796	-8.783	0.067	0	0	-0.122	3.051	9.666	0.541	0	0	-0.061	-9.812	-1.044	-0.647	0	-0.061	-0.061	1.056	9.649	1.574	0	-0.061	0	1.026	9.902	-0.197	0	-0.061	-0.061	1506610496
-9.795	-1.056	-0.627	0	0	-0.061	2.784	-8.783	0.037	0	0	-0.122	3.049	9.673	0.555	-0.061	0	-0.061	-9.795	-1.056	-0.627	0	0	-0.061	1.084	9.688	1.602	0	-0.061	0	1.048	9.9	-0.202	0	-0.061	-0.061	1506610496
-9.8	-1.047	-0.623	0	0	0	2.767	-8.768	0.059	0	0.061	-0.061	3.092	9.689	0.538	-0.061	-0.061	0	-9.8	-1.047	-0.623	0	0	0	1.117	9.674	1.608	-0.061	-0.061	0	1.059	9.896	-0.189	-0.061	-0.061	-0.061	1506610496
-9.802	-1.029	-0.627	0	0	0	2.741	-8.734	0.08	0	0	0	3.074	9.686	0.572	0	-0.061	0	-9.802	-1.029	-0.627	0	0	0	1.13	9.642	1.581	0	-0.061	-0.061	1.041	9.89	-0.179	-0.061	-0.061	0	1506610496
-9.814	-1.008	-0.634	0	-0.061	-0.061	2.774	-8.754	0.063	0	0	0	3.031	9.661	0.59	0	-0.061	0	-9.814	-1.008	-0.634	0	-0.061	-0.061	1.141	9.661	1.587	0	0	-0.061	1.058	9.896	-0.205	-0.061	-0.061	-0.061	1506610496
-9.82	-1.008	-0.635	0	-0.061	-0.061	2.799	-8.76	0.049	0	0	0	3.021	9.67	0.591	-0.061	-0.061	0	-9.82	-1.008	-0.635	0	-0.061	-0.061	1.134	9.692	1.605	0	-0.061	-0.061	1.053	9.891	-0.163	-0.061	-0.061	-0.061	1506610496
-9.824	-1.014	-0.633	-0.061	-0.061	0	2.806	-8.764	0.054	-0.061	0	0	3.019	9.694	0.595	0	-0.061	0	-9.824	-1.014	-0.633	-0.061	-0.061	0	1.122	9.683	1.598	0	-0.061	-0.061	1.06	9.893	-0.179	-0.061	-0.061	-0.061	1506610496
-9.806	-1.014	-0.632	-0.061	-0.061	0	2.806	-8.754	0.074	0	0	0	3.03	9.708	0.611	0	0	-0.061	-9.806	-1.014	-0.632	-0.061	-0.061	0	1.13	9.674	1.573	0	-0.061	-0.061	1.05	9.899	-0.175	-0.061	-0.061	-0.061	1506610496
-9.814	-1.026	-0.602	-0.061	-0.061	0	2.83	-8.725	0.072	0	-0.061	0	3.035	9.7	0.63	-0.061	-0.061	-0.061	-9.814	-1.026	-0.602	-0.061	-0.061	0	1.151	9.668	1.583	0	-0.061	-0.061	1.069	9.892	-0.148	-0.061	0	-0.061	1506610496
-9.823	-1.111	-0.586	-0.061	-0.061	-0.061	2.851	-8.726	0.071	0	-0.061	0	3.052	9.689	0.613	-0.061	0	-0.061	-9.823	-1.111	-0.586	-0.061	-0.061	-0.061	1.181	9.672	1.583	0	-0.061	-0.061	1.042	9.895	-0.165	0	0	-0.061	1506610496
-9.743	-1.243	-0.542	0	0	-0.183	2.877	-8.732	0.048	-0.061	-0.061	-0.061	3.074	9.692	0.607	0	0	-0.061	-9.743	-1.243	-0.542	0	0	-0.183	1.16	9.714	1.599	-0.061	0	-0.061	1.055	9.865	-0.158	0	0	0	1506610496
-9.741	-1.241	-0.484	0.122	0.061	-0.244	2.957	-8.736	0.038	-0.061	-0.122	-0.061	3.082	9.713	0.618	-0.061	0	-0.061	-9.741	-1.241	-0.484	0.122	0.061	-0.244	1.236	9.7	1.659	-0.061	0	-0.061	1.031	9.814	-0.095	-0.061	0.061	0.122	1506610496
-9.825	-1.168	-0.353	0.183	0.061	-0.305	3.092	-8.671	0.006	0	-0.061	-0.061	3.08	9.708	0.628	0	-0.061	0	-9.825	-1.168	-0.353	0.183	0.061	-0.305	1.306	9.662	1.76	-0.122	-0.061	-0.122	0.999	9.851	0.084	-0.183	0.183	0.244	1506610496
-9.838	-1.152	-0.213	0.183	0.061	-0.366	3.157	-8.667	-0.116	0	-0.061	0	3.009	9.695	0.652	0.061	-0.122	0	-9.838	-1.152	-0.213	0.183	0.061	-0.366	1.236	9.664	1.896	-0.122	-0.061	-0.183	1.023	9.85	0.067	-0.183	0.183	0.244	1506610496
-9.804	-1.241	-0.097	0.305	0.061	-0.427	3.208	-8.665	-0.276	-0.061	-0.061	0	2.961	9.711	0.677	0.061	-0.183	0	-9.804	-1.241	-0.097	0.305	0.061	-0.427	1.16	9.66	2.001	-0.122	-0.183	-0.305	1.212	9.849	0.09	-0.122	0.427	0.244	1506610496
-9.802	-1.279	0.053	0.427	-0.122	-0.366	3.214	-8.574	-0.396	-0.122	0.061	0.061	2.859	9.761	0.706	0.122	-0.244	0.122	-9.802	-1.279	0.053	0.427	-0.122	-0.366	1.159	9.588	2.053	-0.122	-0.305	-0.366	1.139	9.849	0.329	-0.122	0.488	0.244	1506610496
-9.787	-1.36	0.084	0.366	-0.244	-0.488	3.151	-8.431	-0.462	-0.244	0.183	0.244	2.71	9.737	0.713	0.183	-0.427	0.122	-9.787	-1.36	0.084	0.366	-0.244	-0.488	1.223	9.569	2.077	-0.122	-0.366	-0.488	0.843	9.869	0.39	-0.061	0.427	0.183	1506610496
-9.786	-1.299	0.138	0.488	-0.183	-0.427	3.084	-8.422	-0.511	-0.305	0.244	0.427	2.572	9.678	0.72	0.183	-0.549	0.061	-9.786	-1.299	0.138	0.488	-0.183	-0.427	1.27	9.648	2.159	-0.183	-0.366	-0.671	0.813	9.866	0.371	-0.122	0.244	0.122	1506610496
-9.922	-1.053	0.136	0.427	-0.366	-0.488	3.09	-8.57	-0.516	-0.366	0.305	0.61	2.501	9.72	0.719	0.244	-0.61	-0.061	-9.922	-1.053	0.136	0.427	-0.366	-0.488	1.221	9.71	2.214	-0.183	-0.366	-0.732	0.906	9.837	0.348	0.122	0	0	1506610496
-9.879	-1.029	0.012	0.366	-0.183	-0.488	3.047	-8.76	-0.445	-0.366	0.122	0.549	2.491	9.804	0.764	0.305	-0.61	-0.183	-9.879	-1.029	0.012	0.366	-0.183	-0.488	1.194	9.807	2.233	-0.183	-0.488	-0.732	0.886	9.895	0.244	0.488	-0.427	-0.244	1506610496
-9.689	-1.066	-0.187	0.366	0.183	-0.488	2.974	-9.089	-0.306	-0.244	-0.122	0.366	2.5	9.94	0.874	0.305	-0.61	-0.366	-9.689	-1.066	-0.187	0.366	0.183	-0.488	1.164	9.91	2.166	-0.244	-0.549	-0.732	0.86	9.89	0.128	0.977	-1.16	-0.488	1506610496
-9.518	-0.841	-0.49	0.366	0.244	-0.427	2.877	-9.136	-0.128	-0.122	-0.244	0.183	2.571	10.101	1.038	0.244	-0.61	-0.549	-9.518	-0.841	-0.49	0.366	0.244	-0.427	1.095	9.769	2.034	-0.305	-0.671	-0.549	1.136	9.818	-0.166	0.916	-1.099	-0.671	1506610496
-9.493	-0.872	-1.146	0	0.122	-0.488	2.732	-8.824	-0.002	0.061	-0.427	-0.122	2.799	10.064	1.142	0.183	-0.488	-0.732	-9.493	-0.872	-1.146	0	0.122	-0.488	1.169	9.433	1.754	-0.488	-0.671	-0.366	1.535	9.661	-0.456	0.977	-1.038	-0.793	1506610497
-9.879	-1.023	-1.433	-0.244	0.061	-0.366	2.57	-8.516	0.062	0.061	-0.427	-0.122	3.062	9.717	1.213	0.122	-0.488	-0.793	-9.879	-1.023	-1.433	-0.244	0.061	-0.366	1.371	9.183	1.171	-0.854	-0.549	-0.366	2.082	9.564	-0.693	0.977	-0.366	-0.732	1506610497
-9.878	-1.232	-1.382	-0.061	0.305	-0.183	2.57	-8.516	0.062	0.122	-0.549	-0.366	3.263	9.325	1.121	-0.122	-0.427	-0.793	-9.878	-1.232	-1.382	-0.061	0.305	-0.183	1.854	9.566	0.754	-0.549	-0.183	-0.427	2.001	9.861	-1.096	0.61	0.244	-0.488	1506610497
-9.904	-0.831	-1.445	0.061	0.61	-0.244	2.339	-8.884	0.077	0.122	-0.549	-0.366	3.235	9.357	0.745	-0.366	-0.793	-1.038	-9.904	-0.831	-1.445	0.061	0.61	-0.244	1.884	9.909	0.614	-0.305	0.549	-0.305	1.192	9.976	-1.107	0.488	-0.488	-0.488	1506610497
-9.829	-0.316	-1.452	-0.244	0.366	-0.427	2.152	-9.247	0.126	0.061	-0.916	-0.244	3.663	9.581	0.42	-0.427	-0.549	-1.648	-9.829	-0.316	-1.452	-0.244	0.366	-0.427	1.529	10.039	0.713	0	0.916	-0.183	1.658	9.911	-1.501	0.366	-0.793	-0.61	1506610497
-9.676	-0.546	-1.322	-0.488	-0.061	-0.427	2.279	-8.433	0.897	-0.427	-0.244	0.61	4.326	9.891	0.061	-0.61	0.183	-2.014	-9.676	-0.546	-1.322	-0.488	-0.061	-0.427	1.014	9.405	0.971	-0.122	0.549	-0.183	1.879	9.717	-1.662	0.549	-0.244	-0.854	1506610497
-9.569	-0.998	-1.127	-0.366	-0.244	-0.366	2.214	-7.778	1.183	-0.366	-0.366	0.854	4.723	9.362	-0.151	-0.488	0.854	-1.465	-9.569	-0.998	-1.127	-0.366	-0.244	-0.366	0.788	8.89	0.963	-0.427	0.427	-0.061	1.757	9.567	-1.337	0.793	0.427	-1.038	1506610497
-9.637	-0.982	-0.939	0.183	-0.366	-0.122	2.271	-7.876	1.294	-0.366	-0.366	0.854	4.505	8.713	-0.224	-0.122	0.305	-0.427	-9.637	-0.982	-0.939	0.183	-0.366	-0.122	0.731	8.982	0.733	-0.183	0.61	0.061	1.518	9.572	-0.898	0.793	0.244	-0.916	1506610497
-9.929	-0.535	-1.151	0.183	-0.549	0	2.387	-8.137	1.242	-0.122	-0.793	1.465	4.387	8.778	-0.236	0	0.305	0.122	-9.929	-0.535	-1.151	0.183	-0.549	0	0.719	9.237	0.684	0.305	0.977	0.183	1.779	9.636	-0.843	0.427	-0.122	-0.732	1506610497
-9.954	-0.634	-1.168	0.061	-0.427	0	2.646	-8.39	1.151	-0.183	-0.671	1.709	4.106	9.037	-0.275	-0.122	0.549	0.244	-9.954	-0.634	-1.168	0.061	-0.427	0	0.608	9.77	0.836	0.549	1.038	0.305	1.584	9.856	-1.073	0.183	-0.366	-0.793	1506610497
-9.984	-0.953	-1.359	0.183	-0.305	0	2.917	-8.862	1.05	-0.183	-0.488	1.892	3.869	9.441	-0.449	-0.183	0.244	0.427	-9.984	-0.953	-1.359	0.183	-0.305	0	0.517	10.509	0.967	0.549	1.038	0.305	1.052	9.868	-1.593	0.183	-0.671	-0.916	1506610497
-10.129	-1.005	-1.53	0.61	-0.244	-0.122	2.917	-8.862	1.05	-0.183	-0.488	1.892	3.823	10.112	-0.543	-0.061	0.122	0.732	-10.129	-1.005	-1.53	0.61	-0.244	-0.122	0.514	10.842	1.052	0.183	0.122	0.244	0.965	10.011	-1.835	0.061	-1.099	-1.038	1506610497
-10.697	-0.524	-1.909	0.732	-0.305	0.183	3.441	-9.416	0.738	-0.061	-0.61	1.099	3.71	10.574	-0.502	0.122	0	1.099	-10.697	-0.524	-1.909	0.732	-0.305	0.183	0.653	10.695	1.022	-0.244	-0.61	0.244	1.233	10.214	-1.906	-0.305	-0.977	-1.038	1506610497
-11.103	-0.167	-1.92	0.244	-0.427	0.488	3.712	-9.768	0.569	-0.244	-0.427	0.549	3.452	10.596	-0.244	0.366	-0.061	1.404	-11.103	-0.167	-1.92	0.244	-0.427	0.488	0.895	10.685	0.894	-0.488	-0.854	0.244	1.426	10.849	-1.627	-1.16	-1.221	-0.977	1506610497
-10.899	-0.58	-1.258	-0.61	-0.366	0.732	4	-10.223	0.684	-0.427	0.244	0.122	3.131	10.572	0.127	0.427	-0.061	1.404	-10.899	-0.58	-1.258	-0.61	-0.366	0.732	0.883	10.689	0.907	-0.488	-1.099	0.305	2.084	11.075	-1.247	-2.075	-1.038	-0.732	1506610497
-10.68	-1.73	-0.969	-0.916	0.122	0.793	4.177	-10.354	0.863	-0.427	0.732	-0.427	2.909	10.738	0.498	0.061	0.061	0.793	-10.68	-1.73	-0.969	-0.916	0.122	0.793	0.97	10.485	1.308	-0.244	-0.916	0.488	2.074	11.125	-0.374	-3.174	-0.549	-0.122	1506610497
-9.299	-3.2	-0.325	-0.244	0.305	0.916	4.225	-10.605	0.958	0.061	1.099	-1.221	2.702	10.532	0.681	-0.427	0	0.305	-9.299	-3.2	-0.325	-0.244	0.305	0.916	1.284	10.502	1.916	0.122	-0.793	0.305	2.646	11.225	1.087	-4.456	0.122	1.221	1506610497
-8.821	-2.702	0.793	0.305	0.244	1.099	3.775	-9.786	0.796	0.671	0.793	-2.319	2.736	10.653	0.752	-0.671	-0.61	0	-8.821	-2.702	0.793	0.305	0.244	1.099	0.894	9.231	2.515	-0.183	-0.61	0.366	2.08	10.299	2.176	-5.615	0	2.93	1506610497
-10.129	-1.861	0.839	-0.183	-0.732	0.61	3.375	-8.763	0.531	0.977	0.671	-3.296	3.157	9.818	0.969	-0.549	-0.183	0.183	-10.129	-1.861	0.839	-0.183	-0.732	0.61	0.476	8.235	3.025	-0.305	0.061	0.549	1.426	9.68	1.897	-4.639	-2.38	4.7	1506610497
-10.377	-2.267	0.379	-0.366	-1.343	0.305	2.944	-9.03	-0.055	1.343	1.221	-3.296	3.102	8.902	1.068	-0.366	0.183	0.916	-10.377	-2.267	0.379	-0.366	-1.343	0.305	0.373	9.086	3.224	0.183	0.488	0.366	-0.022	11.067	0.904	-2.38	-0.732	4.761	1506610497
-9.283	-2.034	0.776	-0.305	-0.61	0.427	2.537	-9.842	-0.785	1.648	1.526	-2.686	2.635	9.457	0.872	-0.671	-0.244	1.404	-9.283	-2.034	0.776	-0.305	-0.61	0.427	0.364	10.104	2.974	0.366	-0.122	0.244	0.528	10.917	0.507	-1.526	0.366	4.272	1506610497
-8.747	-1.446	0.733	-0.488	-0.427	0.244	2.214	-9.482	-1.323	1.587	0.793	-2.502	2.289	10.44	0.581	-0.793	-0.854	1.465	-8.747	-1.446	0.733	-0.488	-0.427	0.244	0.595	9.451	3.013	0.122	-0.427	0.122	1.797	9.867	0.351	-0.732	2.319	4.395	1506610497
-8.841	-1.266	0.647	-0.366	-0.488	0.061	2.111	-8.449	-1.621	1.16	0.061	-2.686	2.405	9.978	0.613	-0.366	-0.61	1.404	-8.841	-1.266	0.647	-0.366	-0.488	0.061	0.569	8.636	2.881	-0.305	-0.305	0.061	1.761	9.461	0.985	-0.122	4.089	4.15	1506610497
-8.516	-1.43	0.76	-0.366	-0.061	0	2.061	-7.973	-1.737	0.671	0.183	-2.563	2.387	9.15	0.751	0.061	-0.061	1.526	-8.516	-1.43	0.76	-0.366	-0.061	0	0.502	8.65	2.687	-0.244	-0.488	-0.122	1.145	8.672	1.676	0.305	5.127	3.357	1506610497
-8.463	-1.219	0.621	0.427	0.732	0.061	1.908	-7.827	-1.78	0.305	0.488	-1.953	2.029	9.03	0.87	-0.061	-0.122	1.526	-8.463	-1.219	0.621	0.427	0.732	0.061	0.897	8.939	2.656	0.061	-0.732	-0.427	-0.968	8.53	1.657	0.793	3.174	2.197	1506610497
-8.955	-0.658	0.592	0.732	0.977	0.122	1.69	-7.662	-1.774	-0.061	0.549	-1.099	1.646	9.056	0.835	-0.244	-0.854	1.16	-8.955	-0.658	0.592	0.732	0.977	0.122	1.298	8.988	2.616	0.183	-0.977	-0.488	-0.53	8.327	2.091	1.404	1.038	1.709	1506610498
-9.819	0.045	0.678	0.61	0.916	0.366	1.509	-7.582	-1.666	-0.305	0.122	-0.244	1.693	8.922	0.922	-0.183	-1.221	0.366	-9.819	0.045	0.678	0.61	0.916	0.366	1.434	8.79	2.537	0.061	-0.916	-0.366	1.09	7.687	3.048	1.831	-0.854	0.427	1506610498
-10.354	0.25	0.474	0.061	0.732	0.122	1.561	-7.819	-1.481	-0.549	-0.366	0.732	2.101	8.733	1.233	0.061	-0.671	-0.427	-10.354	0.25	0.474	0.061	0.732	0.122	1.449	9.134	2.579	0.183	-0.732	-0.366	2.424	7.882	3.486	2.258	-1.221	-0.671	1506610498
-10.731	0.252	0.599	-0.183	0.61	0.061	1.827	-8.399	-1.207	-0.793	-0.549	1.77	2.406	8.983	1.522	0.061	-0.305	-1.038	-10.731	0.252	0.599	-0.183	0.61	0.061	1.494	9.86	2.407	0.305	-1.038	-0.427	3.323	8.826	3.38	1.831	0.061	-0.488	1506610498
-11.482	0.573	0.973	-0.549	0.549	0.122	2.274	-9.009	-0.76	-1.099	-0.244	2.808	2.578	9.753	1.54	-0.305	-0.671	-1.587	-11.482	0.573	0.973	-0.549	0.549	0.122	1.84	10.404	2.396	0.305	-1.038	-0.427	4.88	9.444	3.775	0	-0.122	-0.366	1506610498
-11.929	-0.341	0.735	-0.427	-0.061	0	2.787	-9.708	-0.29	-1.282	0.305	3.54	2.975	10.317	1.487	-0.366	-1.221	-1.953	-11.929	-0.341	0.735	-0.427	-0.061	0	2.4	10.891	2.363	0.183	-1.465	-0.427	4.87	9.256	4.425	-0.183	-0.427	-0.854	1506610498
-10.963	-1.215	0.5	-0.122	0.244	0.122	3.274	-10.475	0.152	-1.343	0.732	3.54	3.597	10.739	1.392	-0.183	-1.038	-2.197	-10.963	-1.215	0.5	-0.122	0.244	0.122	2.644	11.25	2.205	-0.183	-0.977	-0.488	2.028	9.606	2.925	1.221	-0.305	-1.77	1506610498
-9.823	-1.386	0.182	0.305	0.122	0.244	3.254	-10.39	0.453	-1.282	0.122	2.686	4.249	11.227	1.486	0.061	-0.183	-2.502	-9.823	-1.386	0.182	0.305	0.122	0.244	2.298	11.056	2.233	-0.305	-0.427	-0.427	3.021	10.369	2.65	2.502	-2.014	-1.404	1506610498
-9.045	-2.104	-0.465	0.488	-0.061	-0.366	3.219	-9.989	0.644	-1.282	0.122	2.686	4.766	11.322	1.619	0.244	0.61	-2.441	-9.045	-2.104	-0.465	0.488	-0.061	-0.366	1.562	10.513	2.193	-0.549	0	-0.183	2.022	9.758	1.989	1.282	-4.211	-1.648	1506610498
-9.278	-2.431	-1.43	0.671	-0.671	-0.61	3.297	-8.928	0.924	-0.854	-0.793	1.831	5.059	11.033	1.775	0.244	1.038	-1.831	-9.278	-2.431	-1.43	0.671	-0.671	-0.61	0.624	9.318	1.835	-0.854	0	0.183	0.304	9.399	0.429	3.174	-3.662	-1.953	1506610498
-9.143	-2.394	-1.207	0.61	-0.244	-0.305	2.917	-7.893	0.836	0	-1.587	0.366	5.075	10.133	2.005	0.122	1.282	-0.732	-9.143	-2.394	-1.207	0.61	-0.244	-0.305	0.097	8.253	1.22	-1.099	-0.122	0.61	2.6	9.944	-1.286	2.136	-0.488	-1.587	1506610498
-9.546	-1.809	-1.11	0.427	0.244	0.183	2.771	-8.422	0.487	0.305	-2.319	-0.183	3.553	9.036	1.314	-1.465	-0.366	0.916	-9.546	-1.809	-1.11	0.427	0.244	0.183	0.156	8.725	0.831	-1.099	-0.122	0.61	1.774	9.81	-0.12	1.404	0.671	-1.282	1506610498
-9.914	-1.15	-1.436	0.305	0.061	0.061	3.041	-9.356	0.225	0.244	-1.831	-0.366	3.442	10.093	0.585	-2.319	-0.732	0.549	-9.914	-1.15	-1.436	0.305	0.061	0.061	0.177	9.884	1.108	0.671	1.77	1.099	0.88	9.774	-0.508	1.282	-1.404	-1.038	1506610498
-9.399	-0.922	-1.31	0.366	0	-0.244	3.219	-9.125	0.239	-0.122	-0.427	-0.61	3.575	10.325	-0.404	-2.563	-0.671	0.61	-9.399	-0.922	-1.31	0.366	0	-0.244	0.098	10.048	1.707	0.977	1.343	1.038	1.17	9.921	-1.538	1.038	-2.197	-1.16	1506610498
-9.13	-0.788	-1.293	0.183	0	-0.366	2.866	-8.447	0.327	-0.305	0.061	-1.16	3.503	9.42	-0.95	-1.587	-0.671	1.587	-9.13	-0.788	-1.293	0.183	0	-0.366	0.201	9.448	1.851	0.244	0.61	1.16	1.974	9.555	-1.857	0.977	-1.526	-1.587	1506610498
-9.247	-0.902	-1.383	0	-0.183	-0.61	2.48	-8.204	0.377	-0.305	0.061	-1.16	3.322	8.869	-0.901	-0.305	-0.122	2.319	-9.247	-0.902	-1.383	0	-0.183	-0.61	0.342	9.002	1.669	-0.305	0.427	0.977	1.883	9.349	-1.699	1.038	-0.916	-1.648	1506610498
-9.381	-1.02	-1.391	0	-0.305	-0.488	2.144	-8.202	0.273	-0.061	-0.305	-1.648	2.877	8.778	-0.755	0.183	0.427	2.441	-9.381	-1.02	-1.391	0	-0.305	-0.488	0.518	8.793	1.248	-0.366	0.183	0.61	1.725	9.394	-1.465	0.916	-0.671	-1.587	1506610498
-9.737	-1.005	-1.201	0.305	-0.488	-0.244	2.061	-8.163	0.225	-0.183	-0.244	-1.282	2.256	8.562	-0.542	0.183	0	2.197	-9.737	-1.005	-1.201	0.305	-0.488	-0.244	0.532	8.599	0.938	0	0	0.305	1.436	9.575	-1.206	0.671	-1.038	-1.343	1506610498
-9.823	-0.946	-1.102	0.549	-0.549	-0.244	2.15	-8.253	0.342	-0.549	0.427	-0.61	1.999	8.466	-0.388	0.061	-0.549	1.526	-9.823	-0.946	-1.102	0.549	-0.549	-0.244	0.579	8.811	0.817	0.488	0.061	0.244	1.436	9.772	-0.94	0.061	-1.77	-1.099	1506610498
-9.642	-0.555	-1.432	0.366	-0.366	-0.305	2.199	-8.778	0.546	-0.732	1.038	-0.061	2.015	8.941	-0.278	-0.061	-0.793	0.671	-9.642	-0.555	-1.432	0.366	-0.366	-0.305	0.867	9.575	0.921	0.793	0.244	0.061	1.832	9.772	-1.236	-0.732	-1.404	-0.977	1506610498
-9.988	-0.662	-1.586	0.244	-0.488	0	2.164	-9.168	0.684	-0.549	0.977	0.244	2.183	9.521	-0.221	0	-1.099	-0.061	-9.988	-0.662	-1.586	0.244	-0.488	0	1.317	10.233	1.249	0.916	-0.366	-0.488	1.608	9.802	-1.613	-1.282	-1.587	-0.854	1506610498
-10.262	-1.05	-1.011	0.183	-0.366	0.732	2.169	-9.281	0.689	-0.549	0.977	0.244	2.559	9.702	0.084	0.488	-1.099	-0.549	-10.262	-1.05	-1.011	0.183	-0.366	0.732	1.568	10.472	1.322	0.366	-0.854	-0.549	1.745	10.234	-1.621	-2.014	-1.526	-0.427	1506610498
-10.502	-1.849	-0.468	-0.488	0.366	0.732	2.285	-9.89	0.524	-0.061	0.305	0.427	3.1	10.561	0.754	0.854	-0.244	-1.221	-10.502	-1.849	-0.468	-0.488	0.366	0.732	1.596	11.252	1.39	0	-0.427	-0.549	2.802	10.507	-0.925	-3.296	-1.465	0.122	1506610498
-10.092	-3.256	-0.257	0.061	0.305	0.61	2.541	-10.359	0.31	0.183	0.427	0.916	3.548	11.512	1.385	0.488	0.732	-1.77	-10.092	-3.256	-0.257	0.061	0.305	0.61	1.317	11.338	1.779	0	-0.427	-0.549	3.164	10.654	0.38	-4.639	-0.427	1.648	1506610498
-9.573	-3.153	1.101	1.404	0.427	1.099	2.772	-9.639	0.067	0.244	0.793	0.854	3.519	10.819	1.964	0.122	0.183	-1.343	-9.573	-3.153	1.101	1.404	0.427	1.099	1.317	11.338	1.779	0.244	-0.916	-0.793	2.986	10.781	2.107	-5.127	0	3.479	1506610498
-10.864	-1.656	0.683	0.671	-0.427	0.488	2.955	-9.028	-0.133	0.244	1.526	0.427	3.588	10.057	2.239	-0.122	-1.038	-0.549	-10.864	-1.656	0.683	0.671	-0.427	0.488	0.633	9.409	2.909	0	-0.793	-0.671	1.91	10.479	1.781	-3.479	-0.793	4.456	1506610499
-10.74	-1.954	0.335	-0.061	-1.099	-0.183	2.722	-9.507	-0.551	0.549	1.587	0	3.817	10.362	2.025	-0.549	-0.671	0.183	-10.74	-1.954	0.335	-0.061	-1.099	-0.183	0.633	9.409	2.909	-0.305	-0.122	-0.488	0.531	12.157	0.618	-2.136	1.038	3.784	1506610499
-9.502	-1.476	0.691	-0.183	-0.671	0.061	2.457	-9.989	-1.034	0.916	0.916	-0.244	3.437	10.849	1.682	-0.549	-0.671	0.549	-9.502	-1.476	0.691	-0.183	-0.671	0.061	0.458	10.378	2.757	-0.366	0.122	-0.305	-0.093	11.245	0.784	-1.953	1.587	3.418	1506610499
-9.185	-0.922	0.822	-0.488	-0.488	-0.366	2.304	-9.074	-1.389	0.916	0.122	-0.854	3.116	9.759	1.525	-0.122	-0.732	0.854	-9.185	-0.922	0.822	-0.488	-0.488	-0.366	0.768	9.252	2.726	-0.549	-0.793	-0.305	1.026	9.881	0.642	-0.732	2.441	3.052	1506610499
-9.094	-1.163	0.859	-0.671	-0.549	-0.61	2.194	-8.582	-1.491	0.671	-0.244	-1.404	2.883	8.965	1.403	0	-0.427	0.854	-9.094	-1.163	0.859	-0.671	-0.549	-0.61	0.982	8.798	2.472	-0.671	-0.244	-0.244	0.738	8.839	1.081	0.061	3.906	2.075	1506610499
-8.75	-1.298	0.927	0	0.488	-0.244	1.992	-8.625	-1.66	0.488	-0.305	-1.587	2.547	9.022	1.231	-0.183	-0.122	0.488	-8.75	-1.298	0.927	0	0.488	-0.244	1.296	9.086	2.395	-0.244	-0.061	-0.427	-0.384	8.143	1.427	1.343	3.357	0.671	1506610499
-9.274	-1.209	0.755	0.244	0.916	0.061	1.83	-8.46	-1.669	0.488	-0.305	-1.587	2.372	8.903	1.107	0	-0.183	-0.122	-9.274	-1.209	0.755	0.244	0.916	0.061	1.564	9.089	2.718	-0.061	0.305	-0.488	-1.226	8.518	1.873	1.831	1.221	-0.305	1506610499
-9.697	-0.903	0.516	-0.244	0.549	0	1.683	-8.539	-1.64	0.244	-0.305	-1.282	2.651	8.835	1.284	0.488	0.366	-0.61	-9.697	-0.903	0.516	-0.244	0.549	0	1.236	8.99	2.824	-0.061	0.305	-0.488	1.439	8.534	2.327	3.113	0.183	-0.854	1506610499
-9.709	-0.857	0.587	-0.732	0.366	-0.366	1.519	-8.831	-1.619	0.183	-0.549	-0.854	2.781	9.298	1.477	0.549	0.854	-0.854	-9.709	-0.857	0.587	-0.732	0.366	-0.366	1.236	8.99	2.824	-0.061	0.671	-0.305	2.828	9.433	2.775	2.319	0.305	-0.427	1506610499
-9.789	-0.975	0.813	-0.61	0.671	-0.305	1.52	-8.935	-1.542	0	-0.671	-0.305	2.759	9.778	1.506	0.244	0.366	-0.732	-9.789	-0.975	0.813	-0.61	0.671	-0.305	0.309	9.51	2.749	0.183	0.183	-0.183	2.003	9.549	2.229	0.732	0.732	-0.61	1506610499
-10.418	-1.457	0.694	-0.488	0.488	-0.366	1.682	-8.793	-1.221	-0.366	-0.366	0.244	2.871	9.833	1.465	0.244	-0.061	-0.488	-10.418	-1.457	0.694	-0.488	0.488	-0.366	0.532	9.619	2.754	0.061	-0.122	-0.305	1.316	9.122	2.82	0.549	-1.526	-1.038	1506610499
-10.661	-2.431	0.324	-0.366	-0.305	-0.549	1.8	-8.731	-0.852	-0.61	0	0.732	3.055	9.847	1.358	0.366	0.244	-0.427	-10.661	-2.431	0.324	-0.366	-0.305	-0.549	0.778	9.836	2.695	-0.122	0	-0.244	1.345	9.539	2.016	2.014	-1.343	-1.404	1506610499
-9.646	-2.013	0.537	-0.061	0.183	-0.305	1.788	-9.287	-0.699	-0.488	-0.061	1.221	3.057	10.301	1.19	0.488	0.61	-0.61	-9.646	-2.013	0.537	-0.061	0.183	-0.305	0.75	10.367	2.464	0	0.305	-0.244	1.901	10.852	1.317	2.319	-0.183	-1.465	1506610499
-9.296	-1.298	0.307	-0.122	0.488	-0.305	1.883	-9.223	-0.487	-0.488	-0.244	1.526	3.119	10.426	1.091	0.427	0.793	-0.671	-9.296	-1.298	0.307	-0.122	0.488	-0.305	0.313	10.135	2.632	0	0.305	-0.244	3.064	10.196	2.015	0.549	-0.244	-0.305	1506610499
-9.586	-1.555	-0.199	-0.061	0.305	-0.305	2.225	-8.708	-0.112	-0.671	0.061	1.77	3.078	10.027	0.983	0.427	0.61	-0.183	-9.586	-1.555	-0.199	-0.061	0.305	-0.305	-0.232	9.668	2.735	-0.183	0.183	-0.122	0.804	9.533	1.154	1.221	-0.549	-0.793	1506610499
-9.446	-1.882	-0.391	0.061	0.366	-0.183	2.417	-8.88	0.188	-0.488	0.549	1.892	2.946	9.989	0.907	0.366	0.427	0.244	-9.446	-1.882	-0.391	0.061	0.366	-0.183	-0.219	9.684	2.493	-0.183	0.183	-0.122	1.072	9.725	0.589	1.221	-0.549	-0.793	1506610499
-9.339	-1.846	-0.693	0	0.244	-0.183	2.224	-9.147	0.171	0.122	-0.122	1.526	2.853	9.831	0.837	0.305	0.427	0.183	-9.339	-1.846	-0.693	0	0.244	-0.183	0.237	9.533	2.184	-0.122	-0.305	0	1.951	9.662	-0.224	1.343	-0.488	-0.793	1506610499
-9.577	-1.962	-1.128	0	0.122	-0.183	2.317	-8.903	0.187	0.122	-0.122	1.526	3.078	9.406	0.687	0.305	0.549	0.061	-9.577	-1.962	-1.128	0	0.122	-0.183	0.209	9.217	1.904	-0.122	0.183	0.061	1.798	9.664	-0.313	1.16	0.061	-0.61	1506610499
-9.905	-2.169	-1.586	0	0.122	-0.061	2.791	-8.843	0.321	0.366	-1.099	0.183	3.432	9.355	0.468	0.305	0.488	0.305	-9.905	-2.169	-1.586	0	0.122	-0.061	-0.13	9.424	1.552	-0.305	0.244	0.244	1.296	9.802	-0.659	1.221	-0.061	-0.61	1506610499
-9.822	-2.109	-1.513	0.183	0.366	0.183	2.984	-9.293	0.479	0.305	-0.732	-0.427	3.714	9.697	0.115	0.122	0.61	0.488	-9.822	-2.109	-1.513	0.183	0.366	0.183	-0.13	9.424	1.552	-0.305	0.244	0.244	1.449	10.085	-0.932	0.977	-0.305	-0.488	1506610499
-9.804	-1.668	-1.42	0.244	0.427	0.244	3.21	-9.617	0.608	0.366	-0.549	-1.099	3.975	9.881	-0.193	-0.061	0.488	0.488	-9.804	-1.668	-1.42	0.244	0.427	0.244	-0.215	10.116	1.217	0.183	0.305	0.488	1.421	10.046	-1.011	0.977	-0.305	-0.488	1506610499
-9.728	-1.389	-1.515	0.183	0.183	0	3.546	-9.507	0.992	0.305	-0.061	-1.709	4.38	9.886	-0.432	-0.183	0.427	0.793	-9.728	-1.389	-1.515	0.183	0.183	0	-0.353	10.037	1.414	0.427	0.183	0.427	1.394	9.972	-1.397	0.61	-0.916	-0.305	1506610499
-9.531	-1.56	-1.701	0.122	-0.061	-0.061	3.848	-8.985	1.268	0.488	0.549	-2.502	4.61	9.528	-0.498	-0.122	0.122	1.526	-9.531	-1.56	-1.701	0.122	-0.061	-0.061	-0.512	9.519	1.376	0.366	-0.427	0.488	1.327	9.812	-1.607	0.916	-0.61	-0.549	1506610499
-9.501	-1.763	-1.574	0.183	-0.305	-0.061	3.996	-8.653	1.392	0.854	0.488	-3.235	4.721	9.162	-0.367	0	-0.427	2.38	-9.501	-1.763	-1.574	0.183	-0.305	-0.061	-0.512	9.519	1.376	0.366	-0.427	0.488	1.428	9.739	-1.546	0.671	0.366	-0.61	1506610499
-9.658	-1.603	-1.213	0.183	-0.305	0.183	4.317	-8.598	1.536	0.854	0.488	-3.235	5.109	9.112	-0.11	0	-0.305	2.93	-9.658	-1.603	-1.213	0.183	-0.305	0.183	0.298	9.156	1.03	0.366	-0.366	0.366	1.615	9.707	-1.325	0.305	0.183	-0.366	1506610499
-9.79	-1.186	-1.183	0.183	-0.549	0.183	4.984	-8.592	1.555	1.526	-0.427	-4.7	5.541	9.153	0.178	-0.061	-0.061	3.296	-9.79	-1.186	-1.183	0.183	-0.549	0.183	0.475	9.292	0.945	0.366	-0.366	0.366	1.346	9.782	-0.737	-0.122	-0.061	0	1506610499
-9.932	-0.898	-1.251	-0.061	-0.671	0.183	6.129	-8.66	1.75	1.648	-1.16	-5.615	6.148	9.344	0.066	-0.366	-0.488	3.845	-9.932	-0.898	-1.251	-0.061	-0.671	0.183	0.803	9.747	0.939	0.427	-0.061	0.244	2.007	9.828	-0.639	-0.427	-0.671	0.122	1506610500
-10.058	-1.115	-1.141	-0.366	-0.671	0.183	7.29	-8.418	1.889	1.648	-1.16	-5.615	7.088	9.209	0.586	-0.305	-0.488	4.456	-10.058	-1.115	-1.141	-0.366	-0.671	0.183	1.654	9.946	0.915	0.122	0.183	0.244	1.927	9.688	-1.445	-0.488	0.244	0.122	1506610500
-9.999	-1.491	-0.852	-0.305	-0.305	0.305	8.356	-7.992	1.884	1.648	-1.099	-6.348	7.809	8.733	1.042	-0.244	-0.61	4.639	-9.999	-1.491	-0.852	-0.305	-0.305	0.305	2.719	10.064	0.817	0.122	0.183	0.244	1.205	9.994	-1.492	-0.427	0.366	0.061	1506610500
-9.878	-1.282	-0.626	-0.305	0	0.183	9.161	-7.224	1.834	1.648	-1.16	-7.019	9.001	7.947	1.56	-0.366	0.305	4.761	-9.878	-1.282	-0.626	-0.305	0	0.183	3.086	10.06	0.876	0.061	1.648	1.038	1.011	10.1	-1.388	-0.549	-0.366	0	1506610500
-9.954	-1.317	-0.617	-0.366	0.122	-0.244	9.97	-5.883	2.226	1.648	-1.16	-7.019	9.915	7.296	1.797	-1.16	0.671	5.066	-9.954	-1.317	-0.617	-0.366	0.122	-0.244	2.78	9.884	0.912	-0.122	1.831	2.075	1.096	10.02	-1.507	-0.61	-0.244	-0.122	1506610500
-9.88	-1.558	-0.471	-0.488	0.122	-0.305	9.725	-4.075	2.36	1.77	-0.549	-7.141	10.471	6.584	2.318	-2.136	0.427	5.615	-9.88	-1.558	-0.471	-0.488	0.122	-0.305	2.865	9.595	0.922	-0.061	1.77	3.113	0.896	10.057	-1.427	-0.488	0	-0.244	1506610500
-9.733	-1.641	-0.29	-0.549	0.244	-0.244	9.695	-2.797	2.027	1.831	-0.793	-5.981	10.392	5.664	2.263	-3.174	0.488	5.737	-9.733	-1.641	-0.29	-0.549	0.244	-0.244	3.228	9.393	1.029	0.061	0.916	4.272	0.888	10.011	-1.073	-0.427	0.183	-0.305	1506610500
-9.665	-1.759	-0.243	-0.366	0.244	-0.305	9.881	-2.254	1.181	1.831	-0.122	-5.188	10.371	4.979	2.059	-3.784	1.221	5.249	-9.665	-1.759	-0.243	-0.366	0.244	-0.305	3.659	9.31	1.31	0.244	0.305	5.066	0.748	9.928	-0.626	-0.427	0	-0.366	1506610500
-9.704	-1.769	-0.305	-0.122	0.122	-0.427	9.396	-2.302	0.652	1.16	0.671	-3.662	9.311	4.394	1.782	-4.089	1.038	4.761	-9.704	-1.769	-0.305	-0.122	0.122	-0.427	4.232	9.351	1.287	1.099	-0.061	5.127	0.908	9.853	-0.437	-0.488	-0.183	-0.244	1506610500
-9.819	-1.598	-0.382	0	0	-0.427	7.412	-2.171	0.081	1.16	0.671	-3.662	7.979	3.787	1.919	-3.479	-0.183	3.662	-9.819	-1.598	-0.382	0	0	-0.427	4.859	9.289	1.297	1.953	0.854	4.578	0.886	9.869	-0.325	-0.549	-0.122	-0.122	1506610500
-9.831	-1.556	-0.351	0.122	-0.061	-0.366	6.083	-2.415	0.177	-0.916	-1.282	0.427	6.934	3.42	1.992	-2.38	0.427	1.465	-9.831	-1.556	-0.351	0.122	-0.061	-0.366	5.216	9.272	1.263	2.686	1.77	4.089	0.94	9.936	-0.275	-0.61	0.122	-0.122	1506610500
-9.741	-1.511	-0.316	0.183	-0.061	-0.366	5.515	-3.15	0.24	-0.916	-1.831	1.831	5.587	3.847	1.731	-1.709	0.549	-0.61	-9.741	-1.511	-0.316	0.183	-0.061	-0.366	5.223	9.296	1.258	2.502	2.319	3.357	1.011	9.976	-0.159	-0.671	0.061	-0.061	1506610500
-9.686	-1.537	-0.317	0.244	-0.061	-0.366	5.632	-3.803	0.194	-0.488	-1.282	2.441	4.829	4.426	1.598	-1.221	-0.061	-2.258	-9.686	-1.537	-0.317	0.244	-0.061	-0.366	5.137	8.643	1.408	2.319	2.441	2.747	1.037	9.904	-0.092	-0.488	-0.061	-0.061	1506610500
-9.682	-1.415	-0.266	0.244	-0.061	-0.305	6.468	-4.21	0.306	-0.366	0.488	2.502	5.179	5.17	1.712	-0.488	-1.526	-3.235	-9.682	-1.415	-0.266	0.244	-0.061	-0.305	4.687	8.07	1.688	1.587	1.77	2.075	0.921	9.862	0.012	-0.488	-0.183	-0.122	1506610500
-9.808	-1.359	-0.301	0.183	-0.061	-0.366	6.747	-4.39	0.239	-0.61	0.61	1.953	6.181	5.669	1.878	-0.061	-1.099	-3.235	-9.808	-1.359	-0.301	0.183	-0.061	-0.366	4.486	7.611	1.632	1.038	1.892	1.221	0.842	9.769	0.09	-0.305	-0.183	-0.183	1506610500
-9.784	-1.406	-0.244	0.122	-0.122	-0.366	7.007	-4.186	0.284	-0.977	-0.732	1.343	7.319	5.605	1.776	-0.122	0.732	-2.441	-9.784	-1.406	-0.244	0.122	-0.122	-0.366	4.597	7.254	1.64	0.732	1.099	0.61	1.093	9.823	0.196	-0.183	-0.183	-0.183	1506610500
-9.623	-1.378	-0.183	0.061	-0.061	-0.305	7.648	-4.094	0	-1.465	-2.38	0.61	7.967	5.455	2.135	0.183	1.709	-1.526	-9.623	-1.378	-0.183	0.061	-0.061	-0.305	4.795	7.26	1.677	0.305	0.977	0.061	1.215	9.85	0.297	-0.122	0.061	-0.122	1506610500
-9.674	-1.485	-0.199	0	-0.122	-0.244	8.532	-3.838	-0.305	-1.831	-1.648	0.244	8.038	5.14	2.592	0.732	0.244	-0.61	-9.674	-1.485	-0.199	0	-0.122	-0.244	5.101	7.281	1.59	0.183	0.549	0	1.072	9.778	0.316	-0.244	0.061	-0.183	1506610500
-9.739	-1.672	-0.191	0	-0.122	-0.183	9.146	-3.713	-0.439	-1.77	-0.488	-0.244	9.227	5.216	2.845	0.977	0.366	0.061	-9.739	-1.672	-0.191	0	-0.122	-0.183	5.511	7.287	1.605	0	0.427	-0.122	1.077	9.749	0.337	-0.122	-0.183	-0.244	1506610500
-9.784	-1.709	-0.19	0	-0.061	-0.183	9.392	-3.634	-0.585	-0.671	-0.427	-0.183	9.347	5.16	2.853	-0.061	1.16	0.305	-9.784	-1.709	-0.19	0	-0.061	-0.183	5.908	7.275	1.483	0.061	0.244	-0.122	1.12	9.841	0.269	0	-0.061	-0.183	1506610500
-9.804	-1.689	-0.207	0	-0.061	-0.061	9.173	-3.364	-0.373	-0.244	-1.282	-0.488	8.851	4.986	3.017	-0.61	-0.244	0.793	-9.804	-1.689	-0.207	0	-0.061	-0.061	5.998	7.36	1.512	0.122	0.122	-0.061	1.074	9.935	0.34	0	0.061	-0.122	1506610500
-9.829	-1.668	-0.245	0	-0.061	0.061	9.465	-3.236	-0.488	-0.793	-1.038	-0.488	8.953	4.718	3.113	-0.061	-0.061	0.732	-9.829	-1.668	-0.245	0	-0.061	0.061	5.937	7.413	1.635	0.061	-0.122	0	1.032	9.946	0.425	0	0.061	-0.061	1506610500
-9.772	-1.629	-0.239	-0.061	-0.061	0.122	10.027	-3.384	-0.566	-0.793	-1.038	-0.488	8.942	4.656	3.222	0.793	0.244	1.343	-9.772	-1.629	-0.239	-0.061	-0.061	0.122	5.618	7.483	1.761	-0.305	0.061	-0.122	1.072	9.966	0.432	-0.061	-0.122	-0.061	1506610500
-9.729	-1.604	-0.263	0	-0.061	0.122	9.29	-3.736	0.273	-0.061	-0.183	-1.587	8.201	5.235	3.575	-0.061	-0.488	1.099	-9.729	-1.604	-0.263	0	-0.061	0.122	5.125	7.448	1.613	-0.427	-0.366	-0.366	1.107	9.923	0.342	-0.061	-0.183	-0.061	1506610500
-9.743	-1.495	-0.281	0.061	-0.061	0.122	9.396	-4.093	-0.193	-0.61	-0.427	-2.014	8.561	5.618	3.144	-0.122	-1.465	1.892	-9.743	-1.495	-0.281	0.061	-0.061	0.122	4.356	7.528	1.715	-0.977	-1.404	-0.732	1.072	9.89	0.323	-0.061	-0.122	-0.061	1506610500
-9.774	-1.558	-0.384	0	-0.183	0.122	9.216	-4.626	-1.025	-0.793	-0.671	-2.747	8.637	6.016	2.476	0.183	-2.808	2.991	-9.774	-1.558	-0.384	0	-0.183	0.122	4	7.552	2.015	-1.892	-2.686	-1.343	1.019	9.877	0.268	-0.122	-0.183	-0.061	1506610501
-9.613	-1.627	-0.42	0.061	-0.061	0.183	8.662	-4.742	-1.471	-1.404	-2.625	-3.723	9.083	5.828	2.565	0.793	-2.38	3.418	-9.613	-1.627	-0.42	0.061	-0.061	0.183	4.62	7.705	2.07	-1.892	-2.686	-1.343	1.046	9.853	0.171	-0.061	-0.244	-0.122	1506610501
-9.603	-1.574	-0.49	0.061	-0.061	0.122	8.221	-4.526	-1.586	-2.319	-2.625	-3.662	9.045	5.645	2.365	0.793	-0.793	3.662	-9.603	-1.574	-0.49	0.061	-0.061	0.122	4.572	8.293	1.505	-3.174	-3.906	-2.319	0.935	9.813	0.096	0	-0.244	-0.122	1506610501
-9.621	-1.668	-0.525	0.122	-0.061	0.122	7.501	-3.455	-1.974	-2.38	-0.427	-2.808	8.33	4.719	1.358	0.916	-0.671	3.113	-9.621	-1.668	-0.525	0.122	-0.061	0.122	4.686	8.947	1.078	-3.296	-4.395	-2.319	0.914	9.814	0.017	-0.061	-0.305	-0.183	1506610501
-9.765	-1.644	-0.531	0.122	-0.061	0.122	6.855	-1.895	-2.099	-1.892	-0.549	-1.709	7.978	3.675	0.902	1.221	0.977	2.136	-9.765	-1.644	-0.531	0.122	-0.061	0.122	5.112	9.243	1.121	-3.296	-4.395	-2.319	0.916	9.808	0.002	-0.061	-0.305	-0.122	1506610501
-9.842	-1.882	-0.551	0.061	-0.122	0.061	7.019	-0.857	-2.01	-1.465	-1.038	-0.793	6.988	2.793	0.53	1.099	0.793	0.916	-9.842	-1.882	-0.551	0.061	-0.122	0.061	5.349	9.321	0.849	-4.211	-3.906	-2.869	0.904	9.927	-0.031	-0.061	-0.305	-0.122	1506610501
-9.628	-2.138	-0.449	0.305	-0.061	0.183	7.021	0.001	-2.3	-0.732	-1.404	0.305	6.856	2.011	0.311	1.16	-0.244	-0.366	-9.628	-2.138	-0.449	0.305	-0.061	0.183	5.365	9.366	0.854	-4.395	-3.418	-3.357	0.774	10.042	-0.085	-0.061	-0.244	-0.122	1506610501
-9.666	-2.08	-0.419	0.427	-0.122	0.244	7.819	0.825	-1.939	-0.244	-1.587	1.343	7.318	1.348	0.925	1.282	0	-1.648	-9.666	-2.08	-0.419	0.427	-0.122	0.244	5.166	9.144	0.879	-4.395	-3.418	-3.357	0.577	9.969	-0.032	-0.183	-0.244	-0.061	1506610501
-9.79	-2.058	-0.451	0.427	-0.244	0.183	8.656	1.68	-1.806	0	-1.099	2.014	7.596	0.933	1.264	0.671	-1.16	-2.197	-9.79	-2.058	-0.451	0.427	-0.244	0.183	4.627	8.933	1.02	-3.54	-2.502	-4.211	0.419	9.989	0.017	-0.183	-0.488	-0.061	1506610501
-9.782	-2.109	-0.438	0.427	-0.366	0.183	9.458	2.549	-2.186	0.427	-0.244	2.869	8.315	0.304	0.821	0.488	-2.319	-3.174	-9.782	-2.109	-0.438	0.427	-0.366	0.183	4.526	8.655	1.341	-2.808	-2.075	-3.601	0.415	10.013	0.017	-0.183	-0.671	-0.061	1506610501
-9.765	-2.241	-0.443	0.61	-0.427	0.244	10.457	2.954	-1.515	0.427	-0.244	2.869	9.863	0.044	1.794	0.061	-0.244	-3.723	-9.765	-2.241	-0.443	0.61	-0.427	0.244	4.443	8.473	1.477	-2.808	-2.075	-3.601	0.468	10.014	-0.091	-0.305	-0.488	0.061	1506610501
-9.697	-2.33	-0.573	0.671	-0.427	0.244	11.448	2.97	-1.784	-0.183	0.183	2.563	10.262	0.362	2.104	-0.427	-1.465	-3.357	-9.697	-2.33	-0.573	0.671	-0.427	0.244	3.551	8.29	1.709	-0.305	-0.732	-2.563	0.47	10.057	0	-0.427	-0.366	0.183	1506610501
-9.665	-2.336	-0.632	0.854	-0.244	0.244	11.767	2.344	-2.674	-0.671	1.038	2.319	12.016	1.503	1.189	-1.221	-1.77	-2.441	-9.665	-2.336	-0.632	0.854	-0.244	0.244	2.786	8.623	2.123	0.061	-1.038	-1.77	0.602	10.076	0.066	-0.671	-0.488	0.305	1506610501
-9.68	-2.407	-0.524	1.038	-0.122	0.122	11.81	1.299	-2.645	-1.099	1.77	1.526	12.464	2.51	1.443	-1.892	0.305	-1.526	-9.68	-2.407	-0.524	1.038	-0.122	0.122	2.037	8.924	2.428	0.488	-0.671	-1.099	0.627	10.085	-0.075	-0.916	-0.366	0.549	1506610501
-9.802	-2.735	-0.371	1.343	-0.122	-0.061	11.115	0.305	-2.439	-1.404	2.136	1.038	11.125	3.439	1.803	-1.892	-1.038	-1.038	-9.802	-2.735	-0.371	1.343	-0.122	-0.061	1.528	9.233	2.458	0.61	-0.61	-0.732	0.546	10.086	-0.042	-1.221	-0.305	0.793	1506610501
-9.824	-3.138	-0.079	2.014	-0.061	-0.122	10.36	-0.408	-2.693	-1.709	1.831	0.854	10.546	4.499	1.536	-2.014	-1.404	-0.427	-9.824	-3.138	-0.079	2.014	-0.061	-0.122	1.302	9.828	2.534	0.427	-0.61	-0.61	0.658	10.123	0.244	-1.16	-0.366	0.854	1506610501
-9.769	-3.115	0.175	2.686	-0.061	-0.305	9.824	-0.914	-2.954	-2.075	2.563	0.732	9.855	5.532	1.026	-2.625	-0.793	-0.549	-9.769	-3.115	0.175	2.686	-0.061	-0.305	1.19	10.155	2.545	0.122	-0.671	-0.854	0.333	10.299	0.556	-1.404	-0.305	0.916	1506610501
-9.136	-2.302	0.514	3.113	0.122	-0.244	9.091	-1.126	-2.85	-2.502	1.831	0.793	8.812	5.964	0.97	-3.052	-0.916	-0.732	-9.136	-2.302	0.514	3.113	0.122	-0.244	1.048	9.996	2.726	-0.244	-0.854	-1.038	-0.17	10.387	1.154	-1.709	-0.61	0.977	1506610501
-9.613	-1.434	0.482	3.113	0	-0.305	8.83	-1.123	-2.421	-3.296	2.869	0.916	8.39	6.164	1.133	-3.601	-0.732	-0.854	-9.613	-1.434	0.482	3.113	0	-0.305	0.988	9.396	3.102	-0.488	-1.404	-1.282	-0.233	9.656	1.18	-1.465	-1.038	0.854	1506610501
-10.223	-1.565	0.421	3.052	-0.305	-0.549	8.604	-1.214	-2.517	-3.906	2.869	0.916	8.062	6.003	1.449	-3.967	-0.366	-0.854	-10.223	-1.565	0.421	3.052	-0.305	-0.549	0.991	9.299	3.409	-0.549	-2.014	-1.282	-0.341	9.771	0.907	-0.916	-1.648	0.122	1506610501
-9.859	-1.5	0.532	3.54	0.183	-0.427	9.262	-1.859	-2.808	-4.211	1.892	1.648	7.937	6.075	1.709	-3.845	-1.282	-1.221	-9.859	-1.5	0.532	3.54	0.183	-0.427	0.989	9.887	3.49	-0.427	-2.686	-1.16	-0.897	9.997	1.351	-0.732	-2.625	-0.793	1506610501
-9.729	-1.172	0.562	3.601	0.244	-0.305	10.034	-2.675	-3.424	-4.456	1.587	1.892	8.412	6.393	1.834	-3.967	-1.77	-1.465	-9.729	-1.172	0.562	3.601	0.244	-0.305	0.715	9.549	3.456	-0.61	-3.662	-0.854	0.078	9.997	1.696	-0.977	-4.272	-1.16	1506610501
-9.402	-1.113	0.772	3.479	0.244	-0.244	10.044	-2.992	-4.016	-4.578	2.747	1.587	8.748	6.289	1.841	-4.15	-1.709	-0.977	-9.402	-1.113	0.772	3.479	0.244	-0.244	0.595	8.8	3.289	-0.854	-4.395	-0.549	0.421	9.899	1.846	-1.709	-5.371	-1.709	1506610501
-9.216	-1.461	0.998	3.418	0.305	-0.183	9.659	-2.929	-3.589	-4.944	2.625	1.465	8.604	6.002	2.058	-3.967	-0.671	-0.549	-9.216	-1.461	0.998	3.418	0.305	-0.183	0.902	8.754	2.985	-0.977	-4.761	-0.366	-0.001	9.662	1.724	-2.014	-5.554	-2.319	1506610501
-9.327	-1.786	1.269	3.418	0.244	-0.305	9.263	-2.59	-2.79	-5.188	2.625	1.343	7.839	6.008	2.17	-4.211	-0.854	-0.671	-9.327	-1.786	1.269	3.418	0.244	-0.305	1.404	8.942	2.875	-1.038	-4.883	-0.488	-0.528	9.719	1.41	-1.892	-5.371	-2.869	1506610501
-9.022	-1.975	1.273	3.113	0.366	-0.61	9.109	-2.464	-2.468	-5.31	2.38	1.038	7.502	6.107	2.281	-4.456	-0.977	-0.854	-9.022	-1.975	1.273	3.113	0.366	-0.61	1.78	9.134	3.121	-1.038	-4.883	-0.488	-0.386	9.953	1.15	-1.587	-5.493	-3.235	1506610502
-9.067	-2.397	1.354	3.052	0.549	-0.732	9.184	-2.44	-2.499	-5.31	2.258	0.732	7.637	6.233	2.086	-4.272	-1.099	-1.038	-9.067	-2.397	1.354	3.052	0.549	-0.732	2.03	9.262	3.279	-1.038	-5.005	-0.671	0.221	9.891	1.587	-1.221	-5.066	-3.418	1506610502
-8.995	-2.595	1.364	3.479	0.977	-0.61	9.038	-2.361	-2.771	-4.822	2.258	0.427	7.88	6.218	2.052	-3.906	-1.892	-1.038	-8.995	-2.595	1.364	3.479	0.977	-0.61	2.054	9.097	3.385	-1.343	-4.883	-0.854	0.278	9.707	2.607	-0.793	-5.859	-3.052	1506610502
-9.07	-2.055	1.299	3.723	1.343	-0.366	8.853	-2.219	-2.723	-4.517	2.197	0.122	8.179	6.053	2.177	-3.845	-1.953	-0.793	-9.07	-2.055	1.299	3.723	1.343	-0.366	1.986	8.707	3.442	-1.343	-4.883	-0.854	0.725	9.526	2.688	-1.648	-6.47	-1.77	1506610502
-9.25	-1.501	1.431	3.479	1.282	-0.122	8.723	-2.14	-2.586	-4.395	2.319	0.061	8.181	5.861	2.449	-3.906	-1.587	-0.488	-9.25	-1.501	1.431	3.479	1.282	-0.122	1.721	8.219	3.433	-1.221	-4.395	-0.977	1.964	9.126	2.399	-2.197	-5.92	-0.549	1506610502
-9.816	-1.647	1.867	3.479	1.221	0.183	8.613	-2.266	-2.627	-4.15	2.441	0	7.745	5.608	2.405	-3.906	-2.014	-0.122	-9.816	-1.647	1.867	3.479	1.221	0.183	1.548	8.296	3.281	-1.038	-4.7	-0.916	2.056	8.459	2.734	-1.77	-5.554	-0.244	1506610502
-10.149	-1.619	1.598	4.333	1.648	0.61	8.628	-2.626	-2.494	-3.967	2.014	-0.122	7.752	5.504	2.122	-3.784	-2.136	-0.122	-10.149	-1.619	1.598	4.333	1.648	0.61	2.004	9.173	3.091	-0.732	-4.761	-0.977	2.513	7.753	2.986	-0.183	-5.493	0.366	1506610502
-11.545	-0.927	0.626	3.174	-0.244	0.244	8.821	-2.994	-2.137	-3.662	1.648	-0.183	8.251	5.529	1.628	-3.54	-2.319	-0.427	-11.545	-0.927	0.626	3.174	-0.244	0.244	2.314	9.777	2.97	-0.61	-4.761	-1.038	3.102	7.849	2.255	3.174	-4.028	0.793	1506610502
-9.891	-2.821	-0.622	4.089	0	-0.549	8.942	-3.338	-1.643	-2.991	1.77	-0.427	8.922	5.195	1.494	-2.991	-2.808	-0.305	-9.891	-2.821	-0.622	4.089	0	-0.549	1.772	10.318	2.195	-0.916	-5.066	-0.61	2.483	9.655	1.299	3.418	-2.808	-0.671	1506610502
-9.258	-2.621	-1.638	4.822	2.136	0.366	9.237	-3.911	-1.317	-2.991	1.77	-0.427	9.849	5.301	1.294	-2.625	-2.441	-0.366	-9.258	-2.621	-1.638	4.822	2.136	0.366	1.367	10.958	1.175	-0.916	-5.066	-0.61	1.129	10.747	2.609	2.808	-2.686	-0.183	1506610502
-9.752	-3.138	-2.054	6.348	2.258	0.916	9.439	-3.963	-0.382	-2.075	0.549	-0.977	10.487	5.236	0.26	-2.869	-1.77	-0.122	-9.752	-3.138	-2.054	6.348	2.258	0.916	1.224	10.221	0.894	-0.549	-5.066	-0.305	0.287	10.478	-1.129	2.136	-4.822	-0.244	1506610502
-9.911	-2.397	-2.568	6.287	2.625	0.916	9.505	-3.606	0.184	-2.258	0.427	-0.916	10.013	4.855	-0.255	-3.479	-2.014	0.549	-9.911	-2.397	-2.568	6.287	2.625	0.916	0.837	10.421	0.597	-0.366	-3.601	-0.183	0.659	10.685	-1.884	2.441	-3.845	-0.244	1506610502
-9.639	-1.94	-2.469	6.348	2.502	0.671	10.156	-3.857	0.633	-2.869	1.831	-0.183	9.956	4.721	-0.559	-3.601	-1.892	0.427	-9.639	-1.94	-2.469	6.348	2.502	0.671	0.609	10.219	0.266	0.183	-3.601	-0.305	0.52	10.546	-1.774	2.38	-5.798	-0.366	1506610502
-8.975	-1.944	-2.464	6.47	2.014	0.122	9.254	-3.549	1.244	-2.869	1.831	-0.183	9.293	4.615	-0.641	-4.028	-2.014	0.793	-8.975	-1.944	-2.464	6.47	2.014	0.122	0.53	9.182	0.126	0.061	-3.906	-0.305	1.689	10.101	-1.888	2.258	-4.456	-0.549	1506610502
-8.874	-1.999	-2.766	7.019	1.77	0.122	8.448	-2.872	1.268	-3.662	2.014	-0.549	8.343	4.022	-0.165	-4.028	-2.502	1.16	-8.874	-1.999	-2.766	7.019	1.77	0.122	1.013	8.583	-0.249	0	-3.601	-0.305	1.776	9.438	-1.967	2.502	-4.089	-0.427	1506610502
-9.182	-1.809	-3.094	7.019	1.648	0.061	7.561	-2.314	0.675	-4.028	2.136	-0.244	7.867	3.542	-0.176	-3.967	-2.319	0.977	-9.182	-1.809	-3.094	7.019	1.648	0.061	1.738	8.703	-0.484	-0.305	-3.174	-0.305	1.493	9.537	-1.413	2.136	-4.272	-0.122	1506610502
-9.672	-1.055	-3.188	6.775	1.587	0.244	7.155	-2.279	-0.026	-4.028	2.136	-0.244	7.57	3.316	-0.2	-4.028	-2.197	0.549	-9.672	-1.055	-3.188	6.775	1.587	0.244	2.311	9.379	-0.502	-0.244	-2.808	-0.549	1.428	9.622	-1.467	1.099	-5.798	0.183	1506610502
-9.848	-0.354	-3.177	6.042	1.343	0.244	7.532	-2.482	-0.647	-3.723	0.549	0.366	7.836	3.32	-0.278	-4.089	-2.38	-0.061	-9.848	-0.354	-3.177	6.042	1.343	0.244	2.601	9.973	-0.242	-0.122	-2.441	-0.793	2.405	9.741	-1.792	0.244	-6.042	0.732	1506610502
-9.776	-0.28	-3.141	5.554	1.343	0.244	8.126	-2.85	-0.797	-3.601	0.366	0.793	8.707	3.45	-0.14	-4.028	-2.38	-0.549	-9.776	-0.28	-3.141	5.554	1.343	0.244	2.73	10.435	-0.075	-0.061	-2.441	-1.038	2.631	9.698	-2.05	-0.427	-5.859	0.916	1506610502
-9.819	-0.439	-2.73	5.554	0.793	0.244	8.513	-3.269	-0.73	-3.296	-0.122	0.671	9.57	3.348	0.11	-4.089	-2.441	-0.793	-9.819	-0.439	-2.73	5.554	0.793	0.244	2.839	9.961	-0.115	0	-3.052	-1.099	2.651	9.436	-2.539	-0.305	-5.737	0.793	1506610502
-9.702	-0.096	-2.239	5.066	0.61	0.061	8.832	-3.515	-0.48	-2.991	-0.427	0.427	9.958	2.887	0.498	-3.967	-2.319	-0.488	-9.702	-0.096	-2.239	5.066	0.61	0.061	3.124	9.349	-0.124	-0.366	-3.296	-0.671	1.879	9.528	-2.407	-0.488	-5.249	0.549	1506610502
-9.756	0.095	-2.004	4.517	0.366	-0.061	9.152	-3.38	-0.13	-2.991	0.366	0.427	10.042	2.528	0.843	-3.723	-1.709	-0.427	-9.756	0.095	-2.004	4.517	0.366	-0.061	3.675	9.205	0.081	-0.671	-2.991	-0.244	1.418	9.469	-2.289	-0.305	-5.31	0.244	1506610502
-9.956	0.224	-1.852	4.028	0.244	0.122	9.144	-2.981	0.017	-3.113	0.183	0.549	10.003	2.515	0.908	-3.357	-0.916	-0.61	-9.956	0.224	-1.852	4.028	0.244	0.122	3.866	9.28	0.297	-0.977	-2.808	-0.122	2.052	9.436	-2.347	-0.183	-5.249	0	1506610502
-9.906	0.931	-1.364	3.235	0.366	0.305	9.268	-2.631	0.006	-3.235	0.488	0.61	9.814	2.784	0.861	-3.052	-0.671	-0.61	-9.906	0.931	-1.364	3.235	0.366	0.305	3.662	9.345	0.447	-1.282	-2.869	-0.122	2.542	9.688	-1.754	-0.61	-4.028	-0.061	1506610502
-9.86	1.296	-1.227	2.014	0.122	0.244	9.268	-2.631	0.006	-3.235	0.488	0.61	9.494	3.092	0.852	-2.686	-0.732	-0.61	-9.86	1.296	-1.227	2.014	0.122	0.244	3.342	9.453	0.676	-1.526	-3.052	-0.183	2.522	9.639	-1.329	-0.671	-3.723	-0.122	1506610502
-10.676	-0.727	-1.349	0.916	0	0.183	9.382	-2.473	0.002	-3.113	1.221	0.488	9.284	3.462	0.864	-2.441	-0.488	-0.793	-10.676	-0.727	-1.349	0.916	0	0.183	3.072	9.97	0.823	-1.892	-3.418	-0.122	2.591	9.618	-1.235	-0.977	-3.723	-0.549	1506610503
-11.283	-3.057	-1.418	0.61	0.427	0.549	9.253	-2.483	-1.188	-2.93	0.732	0.244	9.198	4.246	0.876	-2.319	-0.549	-1.038	-11.283	-3.057	-1.418	0.61	0.427	0.549	3.068	10.866	1.184	-1.892	-3.418	-0.122	3.863	10.222	-0.705	-1.831	-3.235	0.183	1506610503
-10.91	-3.506	-0.804	1.831	-0.549	0.977	10.246	-3.25	-1.971	-2.441	0.732	0.916	9.281	5.384	0.811	-2.441	-1.16	-1.221	-10.91	-3.506	-0.804	1.831	-0.549	0.977	2.838	11.393	1.86	-1.892	-4.089	-0.427	4.985	11.884	1.189	-4.639	-1.404	2.502	1506610503
-11.274	-2.911	-0.706	2.258	-1.587	1.038	10.916	-4.136	-2.606	-2.502	1.099	0.793	9.878	5.941	1.156	-2.625	-1.099	-1.343	-11.274	-2.911	-0.706	2.258	-1.587	1.038	0.831	9.344	2.785	-1.038	-4.211	-1.465	3.357	12.416	1.528	-5.31	-1.343	4.089	1506610503
-10.231	-2.98	-0.276	2.197	-1.831	0.61	10.324	-4.357	-2.198	-2.502	1.099	0.793	9.451	5.867	1.724	-2.991	-1.038	-0.427	-10.231	-2.98	-0.276	2.197	-1.831	0.61	-0.866	8.612	2.57	-1.282	-3.235	-1.221	0.482	13.12	2.384	-3.967	-0.183	3.967	1506610503
-9.306	-2.937	-0.085	2.747	-1.709	0.671	10.009	-4.399	-1.94	-3.479	1.282	0.244	9.025	6.057	1.895	-3.479	-1.099	-0.061	-9.306	-2.937	-0.085	2.747	-1.709	0.671	-0.349	9.085	1.633	-0.977	-2.441	0.183	-0.388	12.536	1.412	-4.517	0.183	3.845	1506610503
-8.271	-1.955	0.23	2.869	-1.221	0.61	9.374	-3.785	-1.439	-3.662	2.075	0.122	8.461	5.68	1.719	-3.723	-1.343	0.183	-8.271	-1.955	0.23	2.869	-1.221	0.61	1.701	8.603	1.749	-0.732	-4.456	-0.122	-0.356	11.242	1.135	-4.7	-0.854	3.235	1506610503
-7.953	-1.108	0.245	2.502	-0.549	0.427	8.313	-2.834	-0.974	-3.967	2.93	0	7.843	4.81	1.422	-3.662	-1.465	0.366	-7.953	-1.108	0.245	2.502	-0.549	0.427	1.701	8.603	1.749	-0.732	-4.456	-0.122	0.77	9.58	0.475	-4.578	-1.099	2.502	1506610503
-8.088	-0.886	0.748	2.563	0.305	0.427	7.934	-2.427	-1.047	-3.967	2.93	0	7.77	4.149	1.286	-3.296	-1.282	0.244	-8.088	-0.886	0.748	2.563	0.305	0.427	2.468	8.196	1.87	-0.671	-2.869	-0.244	1.263	8.409	0.513	-4.211	0.122	1.587	1506610503
-8.521	-0.161	1.156	2.075	0.549	0.366	8.116	-2.584	-1.331	-3.601	2.869	0	7.872	3.888	1.224	-3.052	-1.343	0.244	-8.521	-0.161	1.156	2.075	0.549	0.366	2.74	8.428	1.957	-0.366	-2.686	-0.366	1.028	7.314	0.257	-3.357	0.61	0.793	1506610503
-9.067	0.073	1.885	1.465	1.16	0.122	8.492	-3.022	-1.768	-3.601	2.869	0	8.348	3.865	1.219	-2.869	-1.404	0.244	-9.067	0.073	1.885	1.465	1.16	0.122	3.14	8.862	2.055	-0.366	-2.686	-0.366	0.02	6.453	0.19	-0.916	0.366	-0.61	1506610503
-9.671	0.117	1.852	1.831	1.465	0.793	8.742	-3.598	-1.93	-2.563	1.648	-0.793	8.859	3.658	1.449	-2.563	-1.343	0.244	-9.671	0.117	1.852	1.831	1.465	0.793	3.348	8.886	2.213	-0.244	-2.563	-0.427	0.254	6.572	1.631	1.221	-0.732	-1.892	1506610503
-10.288	0.671	0.863	0.854	1.038	0.61	8.588	-3.908	-1.461	-1.709	0.793	-1.343	9.268	3.437	1.803	-2.197	-1.038	0.366	-10.288	0.671	0.863	0.854	1.038	0.61	3.6	9.183	2.395	-0.305	-2.136	-0.183	3.26	6.613	3.967	2.319	-2.075	-2.93	1506610503
-12.193	0.203	1.592	-0.732	-0.183	0.488	8.384	-3.969	-1.315	-1.038	0.183	-1.221	9.686	3.39	1.86	-1.77	-0.854	0.366	-12.193	0.203	1.592	-0.732	-0.183	0.488	3.601	9.628	2.32	-0.305	-2.136	-0.183	6.855	8.766	5.758	2.136	-2.441	-1.709	1506610503
-12.303	-1.787	1.414	0.854	-0.61	0.671	8.465	-4.087	-1.268	-1.038	0.183	-1.221	10.136	3.402	1.877	-1.221	-0.488	0.366	-12.303	-1.787	1.414	0.854	-0.61	0.671	3.358	10.183	1.962	-0.305	-2.319	0.305	6.418	9.604	6.322	-0.183	0.732	-0.61	1506610503
-10.481	-1.883	1.284	2.014	0	0.549	8.525	-4.094	-1.171	-0.122	-1.099	-0.61	10.409	3.72	1.732	-1.16	-0.305	0.244	-10.481	-1.883	1.284	2.014	0	0.549	3.472	11.493	1.469	0.183	-1.526	0.305	1.724	9.649	5.777	1.953	-4.883	-1.16	1506610503
-9.921	-1.968	-0.012	1.465	0.061	-0.305	9.027	-3.803	-0.586	-0.183	-1.282	0	10.952	4.215	1.223	-1.465	-0.305	-0.244	-9.921	-1.968	-0.012	1.465	0.061	-0.305	3.217	11.405	1.439	0.183	-1.526	0.305	0.9	9.933	3.683	3.662	-2.686	-1.221	1506610503
-9.29	-2.564	-0.963	1.343	-0.244	-0.488	9.283	-3.339	0.205	-0.305	-0.854	0.122	11.048	4.285	1.22	-1.221	-0.061	0	-9.29	-2.564	-0.963	1.343	-0.244	-0.488	2.382	10.283	1.022	-0.061	-0.916	0.244	-0.348	10.252	0.403	1.404	-3.418	-2.136	1506610503
-8.796	-2.576	-1.299	1.77	0.427	0	9.037	-2.869	0.949	-0.549	-0.305	-0.183	10.146	3.731	1.343	-0.793	0.549	0.427	-8.796	-2.576	-1.299	1.77	0.427	0	2.009	9.003	0.486	-0.977	-0.793	0.732	1.518	10.073	-1.102	2.502	-2.197	-1.77	1506610503
-9.237	-2	-1.318	1.831	0.61	0.061	8.625	-2.783	0.8	-0.671	-0.183	-0.244	8.882	3.191	0.817	-0.488	0.977	0.366	-9.237	-2	-1.318	1.831	0.61	0.061	2.134	9.036	0.613	-0.977	-0.793	0.732	1.988	9.8	-1.349	2.258	0	-0.977	1506610503
-9.591	-1.345	-1.285	1.77	0.793	0.061	9.003	-3.348	0.41	-0.61	0	0	8.441	3.37	0.238	-0.366	1.099	-0.305	-9.591	-1.345	-1.285	1.77	0.793	0.061	1.735	9.738	0.526	-0.305	1.465	0.732	0.687	9.737	-0.611	1.892	-2.38	-1.099	1506610503
-9.738	-0.839	-1.55	1.526	0.549	-0.244	9.387	-3.85	0.318	-0.427	-0.061	-0.061	8.729	3.936	-0.089	-0.427	0.732	-0.671	-9.738	-0.839	-1.55	1.526	0.549	-0.244	1.054	9.398	0.744	0.061	0.61	0.305	1.574	9.808	-1.467	1.587	-2.38	-1.099	1506610503
-9.4	-0.811	-1.468	1.282	0.549	-0.488	8.959	-3.551	0.63	-0.305	-0.183	-0.366	8.813	4.008	0.397	-0.61	0.122	-0.183	-9.4	-0.811	-1.468	1.282	0.549	-0.488	0.932	8.824	0.818	0.061	0.61	0.305	1.382	9.863	-1.505	1.343	-1.953	-1.282	1506610503
-9.286	-0.713	-1.593	1.16	0.366	-0.427	8.5	-3.046	0.682	-0.305	0.183	-0.244	8.65	3.826	0.888	-0.61	0.244	0	-9.286	-0.713	-1.593	1.16	0.366	-0.427	1.543	8.65	0.706	0.244	0.183	0.122	1.842	9.617	-1.497	1.16	-2.319	-1.404	1506610503
-9.429	-0.573	-1.641	0.671	0.061	-0.549	8.214	-2.79	0.446	-0.305	0.183	-0.244	8.374	3.549	1.046	-0.305	0.305	-0.244	-9.429	-0.573	-1.641	0.671	0.061	-0.549	2.21	8.461	0.735	0.122	-0.061	0.122	2.376	9.439	-1.481	1.16	-2.319	-1.404	1506610503
-9.373	-0.508	-1.409	0.305	-0.061	-0.488	8.196	-2.693	0.273	-0.122	0.122	-0.122	7.945	3.231	1.177	-0.061	0.244	-0.366	-9.373	-0.508	-1.409	0.305	-0.061	-0.488	2.503	8.457	0.559	-0.183	-0.183	0.061	2.074	9.479	-1.2	0.244	-1.709	-1.038	1506610504
-9.637	-0.327	-1.459	0.122	-0.305	-0.488	8.337	-2.59	0.327	-0.305	0.183	0.061	7.927	3.115	1.237	0.061	0.122	-0.61	-9.637	-0.327	-1.459	0.122	-0.305	-0.488	2.464	8.723	0.451	-0.427	0.122	0.061	1.769	9.398	-1.035	0	-1.709	-0.854	1506610504
-9.46	-0.303	-1.388	0.305	-0.671	-0.488	8.431	-2.573	0.438	-0.305	0.183	0.061	8.399	3.291	1.14	-0.183	0.305	-0.793	-9.46	-0.303	-1.388	0.305	-0.671	-0.488	2.476	9.001	0.561	-0.305	0.061	-0.061	1.713	9.521	-1.327	-0.244	-1.587	-0.854	1506610504
-9.472	-0.414	-1.242	0.061	-0.427	-0.61	8.659	-2.572	0.39	-0.305	0	0.183	8.866	3.426	1.23	-0.427	0	-0.61	-9.472	-0.414	-1.242	0.061	-0.427	-0.61	2.711	9.292	0.618	-0.183	-0.183	-0.183	1.577	9.366	-1.881	-0.427	-1.343	-1.099	1506610504
-9.878	-0.55	-1.229	0	-0.305	-0.549	8.926	-2.449	0.445	-0.122	-0.122	0.244	9.326	3.467	1.464	-0.427	-0.183	-0.488	-9.878	-0.55	-1.229	0	-0.305	-0.549	3.025	9.628	0.642	-0.305	-0.366	-0.244	1.09	9.461	-1.864	-0.244	-1.221	-1.282	1506610504
-9.861	-0.441	-1.065	0.244	-0.061	-0.183	9.203	-2.326	0.443	-0.061	-0.305	0.305	9.753	3.493	1.876	-0.183	0.61	-0.61	-9.861	-0.441	-1.065	0.244	-0.061	-0.183	3.025	9.628	0.642	-0.244	-0.549	-0.305	1.195	9.953	-1.584	-0.244	-1.221	-1.282	1506610504
-10.418	-0.044	-1.151	0.366	-0.244	0.366	9.441	-2.111	0.244	-0.061	-0.305	0.183	9.624	3.726	2.119	-0.183	0	-0.549	-10.418	-0.044	-1.151	0.366	-0.244	0.366	2.976	9.995	0.804	-0.305	-0.549	-0.305	1.983	10.023	-1.416	-1.099	-1.343	-0.916	1506610504
-11.176	-0.528	-1.018	-0.427	-0.183	0.61	9.697	-1.956	0.02	-0.244	-0.244	0.244	9.945	4.112	2.208	-0.488	0.183	-0.488	-11.176	-0.528	-1.018	-0.427	-0.183	0.61	2.821	10.582	1.031	-0.488	-0.61	-0.061	2.527	10.512	-0.287	-2.075	-1.892	-0.549	1506610504
-11.415	-2.16	-1.314	-0.916	-0.183	0.488	10.323	-2.468	-0.529	-0.244	-0.244	0.244	9.798	4.753	2.156	-0.732	0.061	-0.793	-11.415	-2.16	-1.314	-0.916	-0.183	0.488	3.186	11.716	1.394	-0.061	-0.488	-0.366	3.409	11.079	0.006	-3.357	-1.465	0.488	1506610504
-9.975	-3.244	-0.206	0.061	-0.122	1.038	10.68	-3.35	-0.669	-0.488	0.549	0.793	9.965	5.347	2.39	-0.793	0.427	-0.977	-9.975	-3.244	-0.206	0.061	-0.122	1.038	2.981	10.531	1.786	-0.061	-0.488	-0.366	4.264	11.882	1.348	-4.944	0.732	2.441	1506610504
-10.137	-2.121	0.298	0.549	-0.122	1.343	9.99	-3.649	-0.133	-0.427	0.61	0.366	9.324	4.786	2.908	-0.671	0.427	-0.61	-10.137	-2.121	0.298	0.549	-0.122	1.343	1.826	8.271	2.296	-0.366	-0.122	-0.244	2.732	10.684	1.814	-5.188	-0.061	4.395	1506610504
-10.404	-1.573	0.123	0.183	-0.549	0.854	9.286	-3.679	-0.065	-0.305	0.793	0.122	8.342	4.356	2.899	-0.549	0.549	-0.061	-10.404	-1.573	0.123	0.183	-0.549	0.854	1.273	8.443	2.585	-0.366	-0.122	-0.244	2.242	11.714	0.574	-5.188	-0.061	4.395	1506610504
-10.503	-1.607	-0.085	-0.488	-0.916	0.793	8.984	-4.081	-0.507	-0.183	0.916	0.488	8.117	5.119	2.401	-0.244	0.488	-0.366	-10.503	-1.607	-0.085	-0.488	-0.916	0.793	1.498	9.775	2.278	0.061	1.526	0.671	0.973	11.257	0.252	-1.892	2.075	4.028	1506610504
-9.356	-1.18	0.112	-0.916	-1.099	0.427	8.829	-4.469	-0.605	0.061	0.183	0.61	8.068	5.752	2.085	-0.122	0	-0.61	-9.356	-1.18	0.112	-0.916	-1.099	0.427	1.791	9.563	2.254	0.549	0.793	0.366	0.391	10.791	0.623	-1.343	2.625	3.723	1506610504
-8.569	-0.813	0.212	-1.16	-0.854	0.061	8.705	-4.426	-0.495	0.305	0.366	0.305	8.033	5.455	2.285	0	-0.061	-0.366	-8.569	-0.813	0.212	-1.16	-0.854	0.061	1.857	8.733	2.095	0.122	0.061	-0.122	1.513	9.786	0.999	-1.587	3.174	3.54	1506610504
-8.439	-0.989	0.358	-1.16	-0.488	-0.183	8.207	-3.954	-0.158	0.427	0.61	0.244	7.811	4.924	2.698	0.244	0.305	-0.305	-8.439	-0.989	0.358	-1.16	-0.488	-0.183	2.029	8.467	2.006	0.122	0.061	-0.122	1.214	8.85	0.921	-0.122	4.456	2.93	1506610504
-8.508	-1.104	0.482	-0.732	0.244	-0.061	7.771	-3.5	-0.169	0.305	0.122	0.305	7.567	4.731	2.923	0.366	0.427	-0.366	-8.508	-1.104	0.482	-0.732	0.244	-0.061	2.493	8.75	1.952	0	0.366	-0.183	0.199	8.012	1.261	0.671	3.662	1.892	1506610504
-8.887	-0.75	0.307	-0.366	0.488	0.061	8.155	-3.375	-0.453	0.305	0.122	0.427	7.553	4.764	2.755	0.488	0.061	-0.488	-8.887	-0.75	0.307	-0.366	0.488	0.061	2.737	8.922	2.127	0.122	0.488	-0.366	-0.573	8.068	1.029	1.343	1.648	0.916	1506610504
-9.39	-0.284	0.481	-0.366	0.732	0.183	8.496	-3.284	-0.282	0.488	0.366	0.244	7.842	4.762	2.901	0.488	0.061	-0.549	-9.39	-0.284	0.481	-0.366	0.732	0.183	2.381	8.659	2.151	0.122	0.488	-0.366	0.575	8.35	1.609	1.831	1.465	0.183	1506610504
-9.871	0.029	0.492	-0.793	0.305	0.183	8.552	-3.241	-0.228	0.488	0.122	0.305	8.143	4.761	3.116	0.427	0.183	-0.305	-9.871	0.029	0.492	-0.793	0.305	0.183	2.085	8.678	2.038	0.183	0.549	-0.305	2.061	8.189	2.67	2.075	0.366	-0.671	1506610504
-10.067	-0.238	0.553	-1.16	0.183	0	8.762	-3.246	-0.19	0.488	0.061	0.305	8.301	4.876	3.329	0.305	0.305	-0.183	-10.067	-0.238	0.553	-1.16	0.183	0	2.379	9.063	1.918	0.305	0.427	-0.061	2.992	8.581	3.12	2.319	-0.549	-0.977	1506610504
-10.316	-0.658	0.627	-1.038	0.244	0	8.946	-3.218	-0.087	0.366	0.122	0.366	8.256	4.981	3.218	0.305	0	-0.183	-10.316	-0.658	0.627	-1.038	0.244	0	2.894	9.54	1.893	0.305	0.427	-0.061	2.772	9.27	2.726	1.77	1.221	-0.793	1506610504
-10.34	-0.341	0.775	-0.732	0.305	0.183	8.965	-3.327	0.014	0.427	0.122	0.488	8.448	5.154	3.127	0.366	0.122	-0.427	-10.34	-0.341	0.775	-0.732	0.305	0.183	3.071	9.714	1.966	0.366	0.61	-0.244	3.476	9.689	3.584	0.732	0.671	-0.488	1506610504
-10.648	0.232	0.928	-0.916	0.488	0	9.049	-3.534	0.133	0.427	0.122	0.488	8.708	5.204	3.375	0.549	0.671	-0.366	-10.648	0.232	0.928	-0.916	0.488	0	2.846	9.607	2.056	0.366	0.61	-0.244	4.177	9.572	4.104	0.732	0.671	-0.488	1506610504
-10.667	-0.366	0.397	-1.343	0	-0.366	8.926	-3.726	0.243	0.549	0.183	0.488	8.424	5.229	3.499	0.61	0.671	-0.183	-10.667	-0.366	0.397	-1.343	0	-0.366	2.801	9.804	1.945	0.305	0.732	-0.183	2.625	9.28	2.65	1.343	0.488	-0.488	1506610504
-10.811	-1.488	-0.074	-0.854	-0.549	-0.366	8.896	-3.95	0.221	0.61	0.366	0.549	8.47	5.298	3.468	0.854	0.61	-0.366	-10.811	-1.488	-0.074	-0.854	-0.549	-0.366	2.962	9.941	1.755	0.305	0.671	0	1.547	9.54	1.654	2.808	0.061	-0.977	1506610505
-9.294	-1.379	0.392	-0.122	0.122	0	8.625	-4.125	0.219	0.61	0.366	0.549	8.458	5.38	2.93	1.099	0.977	-0.488	-9.294	-1.379	0.392	-0.122	0.122	0	2.882	9.837	1.611	0.366	1.221	0.244	2.499	11.297	2.399	0.427	0.61	-0.427	1506610505
-9.546	-1.349	-0.293	-0.122	0.061	-0.122	8.333	-4.165	0.585	0.732	0.977	0.61	8.112	5.356	2.719	1.221	1.221	-0.305	-9.546	-1.349	-0.293	-0.122	0.061	-0.122	2.882	9.837	1.611	0.366	1.221	0.244	1.775	9.423	2.847	0.61	-1.404	-0.549	1506610505
-9.989	-1.647	-1.213	-0.061	-0.305	-0.427	8.209	-4.065	1.047	0.732	0.977	0.61	7.777	5.401	2.643	0.977	1.16	0	-9.989	-1.647	-1.213	-0.061	-0.305	-0.427	1.386	9.051	1.026	0.854	2.441	0.244	1.354	9.537	0.335	1.77	-1.648	-0.183	1506610505
-9.744	-1.771	-1.245	-0.61	-0.305	-0.366	7.919	-4.185	1.206	0.61	0.977	0.732	7.75	5.746	2.469	0.427	1.648	0.305	-9.744	-1.771	-1.245	-0.61	-0.305	-0.366	1.195	9.525	0.511	0.854	2.441	0.244	2.145	9.835	-0.455	1.77	-1.648	-0.183	1506610505
-9.673	-2.158	-1.294	-0.732	-0.183	-0.427	7.68	-4.459	1.526	0.61	0.977	0.732	7.363	6.034	2.225	0.488	0.732	-0.244	-9.673	-2.158	-1.294	-0.732	-0.183	-0.427	1.195	9.525	0.511	1.038	2.197	0.183	2.19	9.916	-0.523	0.732	-0.061	-0.305	1506610505
-9.585	-2.419	-1.164	-0.122	0.183	-0.305	7.716	-4.767	2.067	0.549	1.099	0.916	7.315	6.193	2.105	0.549	0.916	-0.61	-9.585	-2.419	-1.164	-0.122	0.183	-0.305	1.401	10.048	0.209	0.916	2.502	0.244	0.359	9.953	-0.604	0.671	0.549	-0.305	1506610505
-9.629	-1.92	-1.206	0.244	0.488	-0.427	7.873	-5.057	2.364	0.305	0.305	1.282	7.202	6.434	2.116	0.366	0.854	-1.099	-9.629	-1.92	-1.206	0.244	0.488	-0.427	0.983	10.174	0.099	0.977	3.052	0.427	0.613	9.946	-0.746	0.916	-1.221	-0.549	1506610505
-9.7	-1.535	-1.392	0	0.366	-0.671	7.74	-5.224	2.53	-0.366	0.854	1.77	7.153	6.813	2.04	0.244	0.244	-1.587	-9.7	-1.535	-1.392	0	0.366	-0.671	0.902	10.097	0.238	0.977	3.052	0.427	1.4	9.944	-1.449	0.854	-0.916	-0.61	1506610505
-9.609	-1.601	-1.493	-0.183	0.244	-0.732	7.598	-5.407	2.647	-0.793	-0.183	2.136	7.279	7.069	2.177	0.366	0.183	-1.709	-9.609	-1.601	-1.493	-0.183	0.244	-0.732	0.943	9.734	0.494	0.916	2.075	0.305	1.65	9.866	-1.526	0.916	-0.183	-0.793	1506610505
-9.592	-1.83	-1.482	-0.122	0.061	-0.732	7.229	-5.557	2.3	-0.977	-0.854	2.075	7.04	7.118	2.367	0.305	0.183	-1.526	-9.592	-1.83	-1.482	-0.122	0.061	-0.732	1.054	9.436	0.345	0.916	2.075	0.305	1.589	9.808	-1.304	0.916	-0.183	-0.793	1506610505
-9.721	-1.946	-1.142	0.061	-0.061	-0.549	6.956	-5.62	1.908	-1.343	-0.549	2.136	6.751	7.009	2.425	0.305	-0.183	-1.526	-9.721	-1.946	-1.142	0.061	-0.061	-0.549	0.949	9.177	0.089	0.671	1.77	0.183	1.637	9.817	-1.128	0.977	0.305	-0.916	1506610505
-9.68	-1.853	-1.11	0.244	-0.061	-0.488	6.301	-5.644	1.654	-1.465	-0.244	2.319	6.82	6.96	2.327	0.366	-0.183	-1.709	-9.68	-1.853	-1.11	0.244	-0.061	-0.488	0.922	9.189	-0.109	0.671	1.038	0.366	1.504	9.868	-0.776	0.61	0.122	-0.671	1506610505
-9.658	-1.854	-1.192	0.549	0	-0.488	5.834	-5.94	1.392	-1.282	-0.244	2.136	6.49	7.216	2.424	0.183	-0.061	-1.892	-9.658	-1.854	-1.192	0.549	0	-0.488	1.114	9.612	-0.122	0.671	1.038	0.366	1.739	9.874	-0.312	0.61	0.122	-0.671	1506610505
-9.899	-1.736	-1.042	0.488	-0.183	-0.366	5.801	-6.374	1.26	-1.038	0.61	1.77	6.257	7.772	2.42	-0.122	-0.305	-1.709	-9.899	-1.736	-1.042	0.488	-0.183	-0.366	1.5	9.861	0.01	0.854	0.916	0.488	2.253	9.868	-0.646	-0.244	-0.244	-0.183	1506610505
-9.787	-1.925	-0.876	0.305	0	-0.488	5.517	-6.836	1.013	-0.854	0	1.587	6.276	8.088	2.493	-0.244	0	-1.526	-9.787	-1.925	-0.876	0.305	0	-0.488	2.072	10.05	0.354	0.549	0.427	0.366	1.828	9.935	-0.663	-0.427	-0.122	0	1506610505
-9.572	-2.03	-0.751	0.305	0.305	-0.61	5.69	-7.314	0.879	-0.854	0	1.587	6.021	8.344	2.617	-0.122	0	-1.526	-9.572	-2.03	-0.751	0.305	0.305	-0.61	2.474	10.301	0.562	0.244	0.366	-0.244	1.354	9.965	-1.044	-0.549	-0.183	-0.061	1506610505
-9.569	-1.881	-0.681	0.427	0.366	-0.671	5.766	-7.742	0.829	-0.854	0.488	1.526	5.869	8.501	2.839	0.183	-0.122	-1.709	-9.569	-1.881	-0.681	0.427	0.366	-0.671	2.365	10.045	0.807	0.244	0.366	-0.244	1.312	9.908	-1.108	-0.793	0.122	0	1506610505
-9.653	-1.904	-0.583	0.427	0.244	-0.61	5.78	-7.73	0.788	-0.793	0.427	1.038	5.654	8.311	2.975	0.122	-0.183	-1.587	-9.653	-1.904	-0.583	0.427	0.244	-0.61	2.365	10.045	0.807	0.122	0.366	-0.61	1.242	9.85	-0.913	-0.305	-0.183	-0.122	1506610505
-9.731	-1.765	-0.489	0.305	0.183	-0.549	5.794	-7.758	0.751	-0.549	0.366	0.549	5.639	8.079	3.191	0.061	0.244	-1.343	-9.731	-1.765	-0.489	0.305	0.183	-0.549	2.365	10.045	0.807	0.122	0.366	-0.61	1.33	9.83	-0.652	-0.305	-0.183	-0.122	1506610505
-9.798	-1.72	-0.431	0.244	0.061	-0.427	5.729	-7.94	0.565	-0.61	0.244	0.244	5.574	8.381	3.285	-0.061	0.183	-1.099	-9.798	-1.72	-0.431	0.244	0.061	-0.427	1.309	9.682	0.787	0.122	0.366	-0.61	1.306	9.837	-0.286	-0.366	-0.122	-0.244	1506610505
-9.759	-1.733	-0.379	0.061	-0.061	-0.366	5.777	-7.949	0.532	-0.61	0.244	0.244	5.374	8.673	3.21	-0.244	0	-0.854	-9.759	-1.733	-0.379	0.061	-0.061	-0.366	1.76	9.879	0.947	-0.183	-0.366	-0.366	1.489	9.869	0.033	-0.305	-0.366	-0.305	1506610505
-9.721	-1.897	-0.4	0.061	-0.122	-0.366	5.656	-7.732	0.584	-0.793	0.427	0.305	5.345	8.61	3.162	-0.122	0.183	-0.793	-9.721	-1.897	-0.4	0.061	-0.122	-0.366	1.845	9.808	1.08	-0.244	-0.366	-0.427	1.519	9.832	-0.028	-0.305	-0.366	-0.305	1506610505
-9.644	-2.043	-0.333	0.061	-0.122	-0.244	5.656	-7.732	0.584	-0.854	0.366	0.305	5.463	8.549	3.182	-0.122	0.122	-0.488	-9.644	-2.043	-0.333	0.061	-0.122	-0.244	1.677	9.694	1.071	-0.305	-0.122	-0.427	1.499	9.865	-0.117	-0.061	0.061	-0.366	1506610505
-9.621	-2.127	-0.309	0.061	-0.122	-0.183	5.651	-7.618	0.513	-0.732	0.488	0.244	5.343	8.404	3.255	0	0	-0.488	-9.621	-2.127	-0.309	0.061	-0.122	-0.183	1.738	9.568	1.029	-0.366	-0.305	-0.427	1.432	9.857	0.02	0	-0.061	-0.366	1506610505
-9.65	-2.174	-0.291	0.061	-0.122	-0.183	5.554	-7.631	0.396	-0.61	0.671	0.061	5.247	8.386	3.295	0	0.183	-0.427	-9.65	-2.174	-0.291	0.061	-0.122	-0.183	1.726	9.568	1.126	-0.305	-0.366	-0.305	1.339	9.861	0.132	0	-0.061	-0.366	1506610506
-9.673	-2.208	-0.276	0	-0.122	-0.122	5.486	-7.606	0.561	-0.671	0.671	0.122	4.997	8.549	3.371	-0.244	0.488	-0.183	-9.673	-2.208	-0.276	0	-0.122	-0.122	1.695	9.694	1.146	-0.305	-0.305	-0.305	1.242	9.898	0.138	-0.122	-0.061	-0.244	1506610506
-9.588	-2.299	-0.23	0	-0.061	-0.122	5.658	-7.782	0.622	-0.305	0.305	-0.183	4.717	8.441	3.414	0.122	0.488	-0.488	-9.588	-2.299	-0.23	0	-0.061	-0.122	1.743	9.658	1.098	-0.305	-0.244	-0.305	1.152	9.898	0.041	-0.061	-0.183	-0.244	1506610506
-9.625	-2.339	-0.257	0	-0.061	-0.183	5.658	-7.782	0.622	-0.305	0.305	-0.183	4.816	8.484	3.543	-0.183	-0.305	-0.366	-9.625	-2.339	-0.257	0	-0.061	-0.183	1.585	9.611	1.183	-0.305	-0.305	-0.183	1.05	9.861	-0.024	0	-0.122	-0.244	1506610506
-9.6	-2.286	-0.278	-0.061	-0.122	-0.122	5.338	-7.551	0.63	-0.305	0.122	-0.244	4.907	8.436	3.391	-0.061	-0.061	-0.366	-9.6	-2.286	-0.278	-0.061	-0.122	-0.122	1.841	9.588	1.148	-0.305	-0.305	-0.183	0.999	9.929	0.014	-0.122	-0.061	-0.183	1506610506
-9.595	-2.25	-0.322	-0.122	-0.061	-0.122	5.338	-7.551	0.63	-0.183	0	-0.122	4.874	8.376	3.389	0	0.122	-0.305	-9.595	-2.25	-0.322	-0.122	-0.061	-0.122	1.833	9.522	1.17	-0.305	-0.244	-0.122	1.019	9.887	0.061	-0.061	-0.122	-0.183	1506610506
-9.548	-2.119	-0.378	-0.122	0	-0.061	5.594	-7.43	0.435	-0.183	0	-0.122	4.756	8.388	3.393	0.122	0	-0.427	-9.548	-2.119	-0.378	-0.122	0	-0.061	1.668	9.576	1.14	-0.244	0.061	-0.061	0.971	9.868	-0.047	0	-0.122	-0.183	1506610506
-9.575	-1.89	-0.456	-0.305	-0.061	0	5.618	-7.364	0.409	-0.122	-0.122	-0.183	4.755	8.534	3.408	0.061	-0.061	-0.366	-9.575	-1.89	-0.456	-0.305	-0.061	0	1.519	9.63	1.187	-0.244	0.061	-0.061	1.056	9.837	-0.022	0	-0.122	-0.244	1506610506
-9.719	-1.779	-0.481	-0.488	-0.183	0.183	5.457	-7.601	0.608	-0.122	-0.488	-0.244	4.677	8.622	3.395	0.061	-0.183	-0.244	-9.719	-1.779	-0.481	-0.488	-0.183	0.183	1.384	9.613	1.25	-0.244	-0.122	0	1.475	9.786	0.108	0	0	-0.183	1506610506
-9.787	-1.572	-0.402	-0.671	-0.305	0.305	5.44	-8	0.559	0	-0.793	-0.549	4.663	8.781	3.502	0.183	-0.488	-0.183	-9.787	-1.572	-0.402	-0.671	-0.305	0.305	1.037	9.82	1.244	-0.305	-0.305	0.061	1.899	9.841	0.197	0	0	-0.183	1506610506
-9.652	-1.342	-0.252	-1.16	-0.61	0.305	5.138	-8.537	0.431	0.122	-0.916	-0.793	4.797	9.225	3.28	0.244	-0.671	0.122	-9.652	-1.342	-0.252	-1.16	-0.61	0.305	0.684	9.964	1.503	-0.671	-0.671	0.061	2.067	9.886	0.439	-0.427	0.671	0.244	1506610506
-9.853	-1.471	0	-1.587	-1.038	0.305	4.697	-8.732	0.522	0.732	-0.854	-1.282	5.229	9.495	3.187	-0.366	0.366	0.61	-9.853	-1.471	0	-1.587	-1.038	0.305	0.608	9.737	1.87	-0.916	-1.587	-0.061	2.297	9.695	0.719	-0.916	0.977	0.488	1506610506
-10.066	-1.901	0.334	-1.709	-1.221	0.427	4.088	-8.594	0.64	0.977	-1.038	-1.343	4.774	9.129	3.058	-0.61	0.183	1.648	-10.066	-1.901	0.334	-1.709	-1.221	0.427	1.439	9.569	2.121	-0.977	-2.808	-0.549	2.483	9.788	0.968	-1.404	1.526	0.916	1506610506
-9.676	-1.909	0.818	-1.892	-0.977	0.427	3.467	-8.574	0.345	0.977	-1.77	-1.038	5.279	8.793	2.85	-0.427	1.282	2.808	-9.676	-1.909	0.818	-1.892	-0.977	0.427	2.505	9.659	2.414	-0.977	-2.808	-0.549	2.591	10.124	1.241	-1.587	1.953	1.404	1506610506
-10.287	-1.328	0.823	-1.892	-0.671	0.671	2.911	-8.588	-0.122	1.16	-2.869	-0.244	5.578	8.22	2.907	0.427	2.38	3.479	-10.287	-1.328	0.823	-1.892	-0.671	0.671	3.401	9.406	2.542	-1.16	-2.563	-0.977	2.352	9.915	1.43	-0.671	2.686	1.953	1506610506
-10.001	-1.171	0.579	-2.747	-0.916	0.244	2.196	-8.595	-1.086	1.709	-4.272	0.61	5.408	7.368	2.594	1.404	1.709	3.845	-10.001	-1.171	0.579	-2.747	-0.916	0.244	3.953	9.173	2.485	-1.343	-0.366	-1.221	1.875	9.976	0.258	-0.122	2.991	1.587	1506610506
-8.619	-0.974	0.427	-3.662	-0.427	0	2.122	-9.083	-2.314	2.808	-4.089	1.831	6.013	6.577	2.523	2.869	2.625	3.967	-8.619	-0.974	0.427	-3.662	-0.427	0	4.349	9.003	2.206	-1.343	-0.366	-1.221	1.956	9.739	-1.056	0.549	4.15	0.732	1506610506
-8.617	-1.276	0.444	-4.822	0.305	-0.549	1.983	-9.019	-2.944	3.784	-3.784	2.991	6.609	5.997	2.17	4.639	2.93	3.235	-8.617	-1.276	0.444	-4.822	0.305	-0.549	4.277	8.53	2.018	-1.16	0.916	-1.404	0.173	9.131	-0.628	0.977	6.287	-0.061	1506610506
-9.056	-2.311	-0.122	-5.005	0.122	-1.16	1.793	-9.16	-3.253	4.395	-4.7	3.662	6.788	5.578	1.799	5.981	2.808	2.808	-9.056	-2.311	-0.122	-5.005	0.122	-1.16	4.118	8.607	1.583	-0.854	3.723	-0.977	-2.97	8.805	1.042	0.732	2.93	-1.343	1506610506
-9.824	-2.978	-0.374	-4.272	0	-1.221	1.908	-10.24	-4.075	5.005	-5.676	4.211	7.015	5.66	1.476	7.263	3.723	2.075	-9.824	-2.978	-0.374	-4.272	0	-1.221	3.831	9.434	0.721	-0.854	3.723	-0.977	-2.366	9.781	0.158	2.686	0.549	-1.831	1506610506
-10.651	-2.767	-1.536	-4.272	-0.854	-1.282	2.094	-10.891	-4.788	5.31	-6.592	4.456	7.349	6.094	1.426	8.362	4.639	1.16	-10.651	-2.767	-1.536	-4.272	-0.854	-1.282	2.651	9.988	0.026	-0.183	5.432	-0.671	-0.956	10.146	-0.282	3.479	-0.854	-1.831	1506610506
-9.564	-1.102	-1.603	-5.005	0.061	-0.61	2.261	-11.093	-4.929	5.31	-6.592	4.456	7.972	6.827	1.843	8.728	5.554	0.916	-9.564	-1.102	-1.603	-5.005	0.061	-0.61	0.662	10.474	-0.462	-0.122	7.935	0.305	4.132	11.347	0.287	3.479	-0.854	-1.831	1506610506
-9.99	-0.593	-2.464	-5.676	-0.427	-0.427	2.808	-10.564	-4.183	3.479	-7.202	5.432	8.369	7.538	1.814	7.996	5.92	0.671	-9.99	-0.593	-2.464	-5.676	-0.427	-0.427	-1.279	10.384	-0.371	-0.122	7.935	0.305	3.041	9.859	0.045	1.77	4.944	-0.61	1506610506
-10.039	-0.889	-2.64	-6.042	-0.916	-0.549	3.108	-9.924	-3.437	2.502	-6.287	5.859	7.963	7.784	1.639	6.836	5.371	0.305	-10.039	-0.889	-2.64	-6.042	-0.916	-0.549	-1.98	10.24	0.161	-0.305	7.202	1.282	2.281	10.134	-0.815	1.282	3.418	-0.488	1506610506
-9.806	-1.214	-2.517	-5.981	-0.671	-0.122	3.143	-9.918	-3.116	2.197	-5.981	5.859	7.4	7.803	1.48	5.432	4.944	0.305	-9.806	-1.214	-2.517	-5.981	-0.671	-0.122	-1.568	10.365	0.279	0.366	5.066	2.014	1.893	9.956	-0.78	1.343	2.563	-0.732	1506610506
-9.679	-1.242	-2.701	-5.737	-0.488	-0.061	3.369	-9.957	-2.955	2.014	-6.47	5.371	7.051	7.803	1.121	3.967	4.333	0	-9.679	-1.242	-2.701	-5.737	-0.488	-0.061	-1.134	10.444	0.577	0.366	5.066	2.014	2.835	9.898	-0.986	1.038	3.662	-0.61	1506610507
-9.64	-1.223	-3.218	-5.92	-0.854	-0.183	3.98	-9.522	-2.712	1.404	-7.019	4.272	6.906	7.564	0.72	2.991	3.723	-0.366	-9.64	-1.223	-3.218	-5.92	-0.854	-0.183	-0.735	10.255	0.732	0.488	4.822	1.892	2.879	9.794	-1.524	0.61	4.517	-0.549	1506610507
-9.668	-1.552	-3.576	-6.165	-1.099	-0.244	4.546	-8.815	-2.378	0.366	-6.775	2.625	7.049	7.307	0.292	2.625	3.784	-0.305	-9.668	-1.552	-3.576	-6.165	-1.099	-0.244	-0.3	10.191	0.678	0.183	4.211	2.014	2.28	9.741	-1.932	0.61	4.517	-0.549	1506610507
-9.603	-1.894	-3.729	-6.165	-1.221	-0.305	4.538	-8.495	-1.89	-0.427	-6.348	0.916	7.235	7.117	0.085	2.747	3.967	-0.366	-9.603	-1.894	-3.729	-6.165	-1.221	-0.305	-0.3	10.191	0.678	0.183	4.211	2.014	1.864	9.866	-2.076	0.305	4.517	-0.549	1506610507
-9.494	-2.108	-3.724	-5.981	-1.343	-0.427	4.161	-8.313	-1.349	-0.916	-6.409	-0.305	7.4	6.921	-0.062	2.93	4.211	-0.61	-9.494	-2.108	-3.724	-5.981	-1.343	-0.427	0.177	10.292	0.435	-0.122	4.395	1.953	1.416	9.869	-2.437	-0.427	4.517	-0.427	1506610507
-9.387	-2.127	-3.803	-5.737	-1.343	-0.61	3.859	-8.196	-0.592	-0.916	-6.409	-0.305	7.523	6.624	-0.275	2.93	4.211	-0.732	-9.387	-2.127	-3.803	-5.737	-1.343	-0.61	0.281	10.11	-0.039	-0.183	4.578	1.831	0.775	9.929	-2.579	-0.427	4.517	-0.427	1506610507
-9.101	-2.036	-3.973	-5.432	-1.343	-0.671	3.613	-8.379	0.236	-1.282	-6.042	-0.977	7.848	6.404	-0.395	2.808	4.272	-0.61	-9.101	-2.036	-3.973	-5.432	-1.343	-0.671	0.03	10.069	-0.171	-0.061	4.883	1.709	0.299	9.938	-2.588	-0.854	4.15	-0.549	1506610507
-9.184	-1.933	-4.154	-5.066	-1.099	-0.732	3.305	-8.654	0.835	-1.648	-4.517	-1.709	8.122	6.393	-0.543	2.747	4.272	-0.549	-9.184	-1.933	-4.154	-5.066	-1.099	-0.732	-0.17	10.072	-0.127	0.061	4.883	1.709	0.071	9.906	-2.332	-1.099	3.601	-0.732	1506610507
-9.464	-1.598	-4.368	-4.7	-1.526	-0.732	3.153	-9.079	1.535	-1.465	-3.418	-1.648	8.113	6.526	-0.731	2.686	4.028	-0.366	-9.464	-1.598	-4.368	-4.7	-1.526	-0.732	-0.118	9.911	-0.066	0.305	4.761	1.77	0.507	9.924	-2.801	-1.099	3.601	-0.732	1506610507
-9.527	-0.983	-4.555	-4.578	-2.197	-0.671	2.797	-9.264	2.037	-1.465	-3.418	-1.648	7.696	6.544	-0.723	2.625	3.662	-0.061	-9.527	-0.983	-4.555	-4.578	-2.197	-0.671	-0.142	9.641	-0.195	0.61	4.456	1.648	1.334	10.116	-2.515	-2.136	3.906	-0.671	1506610507
-9.439	-0.883	-4.124	-5.005	-2.869	-0.427	2.513	-9.208	2.389	-1.282	-2.686	-1.16	7.044	6.515	-0.456	2.502	3.357	0.061	-9.439	-0.883	-4.124	-5.005	-2.869	-0.427	-0.234	9.105	-0.136	0.671	4.395	1.587	1.585	10.246	-1.799	-2.991	4.211	-0.671	1506610507
-9.655	-0.985	-3.158	-5.737	-2.93	0.061	2.328	-9.393	2.531	-1.099	-2.502	-0.61	5.929	6.556	-0.311	2.136	2.502	-0.061	-9.655	-0.985	-3.158	-5.737	-2.93	0.061	0.081	9.542	0.038	1.099	4.089	1.587	1.541	10.433	-0.809	-2.991	4.211	-0.671	1506610507
-10.262	-2.44	-2.467	-6.165	-1.892	0.427	2.361	-9.982	2.455	-0.488	-2.136	0.122	5.036	7.137	-0.084	1.587	1.648	-0.854	-10.262	-2.44	-2.467	-6.165	-1.892	0.427	1.443	10.337	1.053	1.099	4.089	1.587	1.511	10.868	0.25	-4.761	5.127	0.183	1506610507
-9.886	-4.548	-0.72	-4.456	-2.625	0.916	2.769	-10.164	1.956	0.488	-2.136	0.244	4.539	7.879	0.138	1.526	0.671	-2.319	-9.886	-4.548	-0.72	-4.456	-2.625	0.916	2.098	10.084	1.757	2.563	4.517	0.977	1.55	11.134	1.358	-5.188	5.188	0.854	1506610507
-9.984	-3.969	1.336	-3.54	-1.892	0.854	2.956	-9.695	1.22	0.488	-2.136	0.244	4.874	8.406	0.812	2.38	1.343	-3.479	-9.984	-3.969	1.336	-3.54	-1.892	0.854	1.321	9.542	1.956	2.014	6.897	1.648	2.584	9.38	0.834	-5.188	5.188	0.854	1506610507
-10.329	-3.141	0.47	-4.028	-2.197	0.061	2.668	-9.967	0.379	1.831	-4.456	-1.892	5.23	9.619	1.635	3.418	3.54	-3.845	-10.329	-3.141	0.47	-4.028	-2.197	0.061	0.128	11.114	2.178	2.014	6.897	1.648	1.584	8.479	-0.566	-0.183	5.493	2.869	1506610507
-8.594	-3.766	0.731	-3.784	-0.244	0.61	2.968	-10.139	-0.078	1.831	-4.456	-1.892	5.079	12.388	1.424	2.747	5.249	-3.54	-8.594	-3.766	0.731	-3.784	-0.244	0.61	-1.357	11.697	2.701	1.953	7.812	1.587	2.841	9.156	-0.669	2.014	7.69	2.991	1506610507
-8.742	-2.653	0.751	-3.418	0.549	0.61	3.022	-7.319	-0.793	1.648	-3.113	-1.953	2.907	10.536	0.257	-0.183	2.197	0.854	-8.742	-2.653	0.751	-3.418	0.549	0.61	-1.572	9.105	2.629	0.427	3.174	0.488	-1.176	11.096	0.128	1.831	8.362	6.653	1506610507
-9.049	-2.037	0.069	-4.028	-0.671	-0.061	2.79	-7.282	-0.882	1.648	-3.113	-1.953	2.243	9.862	0.225	-0.183	1.038	2.502	-9.049	-2.037	0.069	-4.028	-0.671	-0.061	-0.703	9.513	2.278	-0.488	2.563	0.488	-0.305	11.671	1.729	1.526	6.165	6.104	1506610507
-9.53	-1.684	0.189	-3.418	-0.488	0.366	2.586	-7.61	-0.952	1.16	-2.319	-0.549	1.951	9.94	-0.134	-0.427	0.122	2.136	-9.53	-1.684	0.189	-3.418	-0.488	0.366	0.276	9.872	2.243	0.305	2.136	0	-0.851	11.757	1.084	1.526	6.165	6.104	1506610507
-9.763	-1.16	0.127	-3.174	-0.427	0.61	2.619	-7.769	-0.774	0.916	-2.747	0.061	2.01	9.528	-0.242	-0.122	0.061	0.977	-9.763	-1.16	0.127	-3.174	-0.427	0.61	0.276	9.872	2.243	0.305	2.136	0	-0.051	11.048	0.8	0.244	5.92	5.737	1506610507
-9.185	-0.595	0.232	-3.235	-0.305	0.671	2.859	-8.108	-0.572	0.732	-2.869	0.305	2.373	9.098	-0.039	0.854	1.221	-0.122	-9.185	-0.595	0.232	-3.235	-0.305	0.671	0.713	9.506	2.377	0.244	2.258	0	1.308	10.098	0.479	1.526	6.592	4.7	1506610507
-8.51	-0.601	0.347	-3.418	-0.122	0.366	3.053	-8.464	-0.378	0.61	-2.747	0.305	2.665	9.099	0.185	1.77	2.93	-0.793	-8.51	-0.601	0.347	-3.418	-0.122	0.366	0.434	9.481	2.452	0	2.38	0.122	0.06	8.989	0.372	1.526	6.592	4.7	1506610507
-9.38	-0.699	-0.01	-2.625	0.488	0.305	3.156	-8.708	-0.018	0.61	-2.747	0.305	2.641	9.36	0.434	2.136	3.357	-1.038	-9.38	-0.699	-0.01	-2.625	0.488	0.305	0.434	9.481	2.452	-0.183	2.014	0.183	-0.585	8.012	1.136	1.953	5.798	3.174	1506610507
-10.405	-0.751	-0.407	-2.441	0.427	0.366	2.975	-8.891	0.234	0.305	-2.258	0.183	2.662	9.551	0.86	2.136	3.174	-1.221	-10.405	-0.751	-0.407	-2.441	0.427	0.366	0.752	9.491	2.397	-0.183	1.404	0.122	0.608	8.254	2.434	2.747	2.625	0.366	1506610508
-10.61	-0.866	-0.129	-2.38	0.488	0.427	2.975	-8.891	0.234	0.244	-2.014	0	2.682	9.637	1.238	1.892	2.502	-1.343	-10.61	-0.866	-0.129	-2.38	0.488	0.427	0.752	9.491	2.397	0.122	0.793	-0.061	2.632	9.472	2.616	2.747	2.625	0.366	1506610508
-10.549	-0.583	0.528	-2.197	0.488	0.549	2.59	-9.369	0.252	0.488	-2.136	0	2.879	9.934	1.53	1.587	1.709	-1.526	-10.549	-0.583	0.528	-2.197	0.488	0.549	1.215	9.702	2.417	0.183	0.916	-0.122	4.572	9.835	2.214	2.075	1.953	-0.183	1506610508
-10.663	-1.805	-0.33	-1.831	-0.183	0.122	2.53	-9.557	0.391	0.366	-1.892	0.977	3.49	10.073	1.855	1.282	1.953	-1.77	-10.663	-1.805	-0.33	-1.831	-0.183	0.122	0.715	9.848	2.21	0.366	0.916	0	2.523	8.611	1.779	2.014	-0.732	-0.732	1506610508
-11.249	-3.59	-0.876	-0.488	-1.16	-0.244	2.43	-9.542	0.498	0.366	-1.892	0.977	3.92	10.469	1.861	0.916	2.563	-1.709	-11.249	-3.59	-0.876	-0.488	-1.16	-0.244	0.715	9.848	2.21	0.305	0.732	0.427	-0.286	9.567	1.171	2.014	-0.732	-0.732	1506610508
-9.048	-2.414	0.068	-0.244	0	0.305	2.328	-9.933	0.4	0.366	-1.221	1.587	4.094	11.547	1.489	0.122	1.892	-1.404	-9.048	-2.414	0.068	-0.244	0	0.305	0.803	10.781	2.098	0.671	0.732	0.61	3.274	13.17	3.981	3.784	-1.892	-2.075	1506610508
-9.567	-1.95	-1.567	-0.366	0.122	0	2.322	-8.495	0.613	0.366	-1.221	1.587	5.103	11.078	1.428	-0.366	1.526	-0.671	-9.567	-1.95	-1.567	-0.366	0.122	0	-0.019	9.609	2.23	0.732	1.16	0.488	0.831	9.603	0.592	1.099	-0.549	-0.977	1506610508
-10.042	-2.611	-1.72	-0.61	-0.183	-0.122	2.187	-7.833	0.736	-0.183	-1.282	1.221	4.888	9.823	0.802	-0.427	2.136	1.282	-10.042	-2.611	-1.72	-0.61	-0.183	-0.122	-0.019	9.609	2.23	-0.244	1.282	0.793	2.626	9.823	-1.982	1.099	-0.549	-0.977	1506610508
-9.288	-2.383	-1.038	-0.854	0.366	0.183	1.942	-9.317	0.609	0.366	-2.075	1.099	4.034	10.466	0.066	-0.977	1.221	2.319	-9.288	-2.383	-1.038	-0.854	0.366	0.183	0.423	10.604	1.299	-0.427	1.16	1.343	0.971	10.184	-0.951	0.916	1.16	-1.038	1506610508
-9.342	-1.778	-1.05	-0.671	0.488	-0.183	2.043	-9.493	0.426	0.732	-3.174	0.732	4.179	10.509	-0.315	-1.343	0.916	2.014	-9.342	-1.778	-1.05	-0.671	0.488	-0.183	0.313	9.868	1.644	0.122	1.221	1.099	0.179	9.79	-0.956	1.465	-0.366	-1.221	1506610508
-9.342	-1.531	-1.074	-0.488	0.061	-0.427	2.556	-8.478	0.537	0.244	-2.747	0.122	3.992	9.514	-0.839	-0.916	1.404	2.319	-9.342	-1.531	-1.074	-0.488	0.061	-0.427	0.313	9.868	1.644	0.427	1.892	0.793	1.335	9.936	-1.065	1.465	-0.366	-1.221	1506610508
-9.374	-1.279	-1.105	-0.61	-0.366	-0.244	2.556	-8.478	0.537	0.244	-2.747	0.122	3.463	8.854	-1.146	-0.244	1.099	2.869	-9.374	-1.279	-1.105	-0.61	-0.366	-0.244	0.02	8.754	1.495	0.061	1.465	0.916	1.865	9.603	-0.645	0.61	0.427	-1.221	1506610508
-9.488	-1.197	-1.288	-0.793	-0.793	-0.427	2.402	-8.079	0.854	-0.061	-0.549	-0.366	3.214	8.58	-1.109	0.183	0.977	2.869	-9.488	-1.197	-1.288	-0.793	-0.793	-0.427	0.122	8.714	1.345	0	1.282	0.793	-17.273	-8.445	34.783	0.61	0.427	-1.221	1506610508
-9.483	-1.343	-1.292	-0.549	-0.793	-0.244	1.986	-8.172	0.888	-0.061	-1.099	-0.549	3.012	8.439	-1	0.305	0.977	2.441	-9.483	-1.343	-1.292	-0.549	-0.793	-0.244	0.122	8.714	1.345	0.183	1.221	0.488	1.353	9.688	-0.671	0.427	-0.671	-1.221	1506610508
-9.744	-1.486	-1.114	0.061	-0.671	-0.061	1.986	-8.172	0.888	-0.061	-1.099	-0.549	2.841	8.318	-0.953	0.366	0.61	1.953	-9.744	-1.486	-1.114	0.061	-0.671	-0.061	0.366	9.329	1.036	0.427	1.038	0.244	1.239	9.795	-0.831	0.427	-0.671	-0.977	1506610508
-9.802	-1.178	-1.157	0.488	-0.488	-0.122	1.954	-8.719	0.944	-0.305	-1.099	-0.366	3.091	8.441	-0.711	0.549	0.488	1.16	-9.802	-1.178	-1.157	0.488	-0.488	-0.122	0.366	9.329	1.036	0.671	1.038	0.122	1.239	9.795	-0.831	0.427	-0.671	-0.977	1506610508
-9.507	-0.651	-1.47	0.305	-0.244	-0.305	1.907	-9.148	1.089	-0.549	-0.366	-0.061	3.552	8.739	-0.256	0.671	0.366	0.305	-9.507	-0.651	-1.47	0.305	-0.244	-0.305	0.37	9.727	1.072	0.916	1.16	0.061	1.53	9.741	-1.934	0.244	-0.793	-1.16	1506610508
-9.69	-0.735	-1.804	-0.061	-0.244	-0.183	1.804	-9.305	1.186	-0.671	0.427	0.305	3.878	9.003	-0.038	0.427	0	0.122	-9.69	-0.735	-1.804	-0.061	-0.244	-0.183	1.038	10.062	1.152	1.038	0.61	-0.244	1.637	9.965	-1.841	-0.488	-1.099	-1.221	1506610508
-10.353	-0.983	-1.763	-0.183	-0.122	0.244	1.731	-9.52	1.054	-0.671	0.427	0.305	4.132	8.909	0.288	0.488	-0.488	-0.122	-10.353	-0.983	-1.763	-0.183	-0.122	0.244	1.724	10.255	1.12	0.793	-0.305	-0.549	1.834	10.525	-1.477	-0.488	-1.099	-1.221	1506610508
-10.776	-1.073	-1.04	0	0	0.61	1.838	-10.215	0.757	-0.366	0.366	0.366	4.435	9.054	0.699	0.854	-0.244	-0.671	-10.776	-1.073	-1.04	0	0	0.61	1.724	10.255	1.12	0.305	-0.183	-0.488	2.09	10.964	-0.735	-1.587	-1.038	-0.916	1506610508
-11.027	-1.093	-0.556	-0.488	0.244	0.61	2.029	-10.538	0.415	-0.427	0.793	0.488	4.798	9.375	1.377	1.099	0.488	-1.343	-11.027	-1.093	-0.556	-0.488	0.244	0.61	1.09	10.483	1.501	-0.122	0.061	-0.183	2.434	11.12	0.583	-2.991	-0.244	0.244	1506610508
-10.615	-1.593	-0.258	-0.488	0	0.61	2.297	-10.509	0.327	-0.488	1.404	0.427	4.64	9.981	1.593	0.61	0.366	-1.709	-10.615	-1.593	-0.258	-0.488	0	0.61	0.889	10.488	1.757	0.244	0.427	-0.061	2.21	10.855	0.938	-2.991	-0.244	0.244	1506610508
-9.341	-1.982	0.484	-0.732	0	0.671	2.323	-9.537	0.309	-0.305	1.77	-0.122	4.53	10.146	1.737	-0.244	-0.305	-1.648	-9.341	-1.982	0.484	-0.732	0	0.671	0.889	10.488	1.757	0.427	-0.122	0	1.967	9.737	1.358	-3.723	-0.793	1.221	1506610508
-8.815	-2.235	1.671	-0.366	0.061	0.732	2.067	-8.504	0.15	-0.305	1.77	-0.122	4.399	9.329	1.86	-0.427	-0.671	-1.038	-8.815	-2.235	1.671	-0.366	0.061	0.732	0.766	8.731	2.385	0.183	-0.488	0.122	1.303	8.954	1.571	-2.441	0.427	3.235	1506610508
-9.622	-1.89	1.477	0	0	0.244	1.701	-8.244	-0.182	0	1.282	-0.793	4.118	9.007	1.682	-0.61	-0.732	-0.366	-9.622	-1.89	1.477	0	0	0.244	1.208	9.414	2.899	-0.061	-0.305	0.244	0.147	10.001	1.688	-1.221	0.183	3.113	1506610508
-10.799	-2.04	0.75	-0.305	-0.549	-0.366	1.509	-8.859	-0.909	0.366	0.427	-1.038	3.852	9.839	1.211	-0.977	-0.732	-0.366	-10.799	-2.04	0.75	-0.305	-0.549	-0.366	1.208	9.414	2.899	0.427	0.854	0.183	-1.08	11.035	1.583	-1.221	0.183	3.113	1506610509
-9.806	-2.059	1.145	-0.732	-0.549	-0.427	1.635	-9.506	-1.779	0.977	0.366	-0.183	3.926	10.7	0.969	-0.793	-0.732	-0.427	-9.806	-2.059	1.145	-0.732	-0.549	-0.427	1.086	10.546	2.937	0.916	1.16	-0.061	-0.346	9.976	1.526	-0.061	0.793	2.014	1506610509
-9.256	-1.681	1.292	-0.427	-0.488	-0.488	1.663	-8.995	-2.262	0.977	0.366	-0.183	4.183	10.223	1.231	0.122	-0.061	0.061	-9.256	-1.681	1.292	-0.427	-0.488	-0.488	1.086	10.546	2.937	0.488	0.549	0	0.041	9.213	1.786	-0.061	0.793	2.014	1506610509
-9.067	-1.567	1.294	-0.366	-0.061	-0.427	1.611	-8.299	-2.206	0.61	0.549	-0.366	3.933	9.326	1.43	0.549	0.854	0.671	-9.067	-1.567	1.294	-0.366	-0.061	-0.427	0.842	9.442	2.757	-0.061	0.305	0	-0.218	8.691	2.066	0.671	2.625	1.404	1506610509
-9.281	-1.541	1.232	0	0.549	-0.183	1.43	-8.368	-2.199	-0.305	0	-1.099	3.241	9.049	1.408	0.122	0.793	0.854	-9.281	-1.541	1.232	0	0.549	-0.183	0.845	9.208	2.335	-0.305	0.671	0.061	-0.699	9.094	2.09	2.319	1.77	-0.244	1506610509
-9.731	-1.256	0.987	-0.183	0.61	-0.061	1.147	-8.679	-2.06	-0.305	0	-1.099	2.828	9.38	1.236	-0.305	0.122	0.549	-9.731	-1.256	0.987	-0.183	0.61	-0.061	1.147	9.807	2.506	0.122	1.038	0.061	0.219	9.487	2.11	2.747	-0.244	-0.793	1506610509
-9.825	-1.083	0.744	-0.671	0.122	0	1.083	-8.819	-1.757	-0.305	-0.305	-0.549	3.082	9.624	1.095	-0.183	0.122	0.122	-9.825	-1.083	0.744	-0.671	0.122	0	1.147	9.807	2.506	0.671	1.038	-0.122	1.534	9.922	2.619	2.747	-0.244	-0.793	1506610509
-9.356	-0.837	0.98	-0.61	0.427	0.061	1.312	-8.807	-1.391	-0.305	-0.488	-0.427	3.563	9.491	1.219	0.488	1.038	0	-9.356	-0.837	0.98	-0.61	0.427	0.061	1.257	9.828	2.779	0.488	1.099	-0.061	1.382	9.479	2.534	1.831	0.061	-0.671	1506610509
-9.524	-0.72	0.813	-1.099	0.366	-0.183	1.572	-8.888	-0.991	-0.305	-0.488	-0.427	3.668	9.514	1.425	0.916	1.892	0.122	-9.524	-0.72	0.813	-1.099	0.366	-0.183	0.837	9.581	2.69	-0.122	1.099	0.244	-0.154	9.077	2.072	0.549	0.427	-0.488	1506610509
-9.784	-1.61	0.433	-0.916	0.427	-0.305	1.762	-9.027	-0.62	-0.183	-0.427	-0.427	3.336	9.713	1.469	0.671	1.831	0.183	-9.784	-1.61	0.433	-0.916	0.427	-0.305	0.541	9.586	2.417	-0.244	0.793	0.427	1.251	9.67	-0.073	1.282	-2.625	-1.221	1506610509
-10.453	-1.743	-0.51	-0.61	-0.061	-0.183	1.806	-9.177	-0.446	-0.122	-0.366	-0.366	3.036	9.841	1.408	0.366	1.038	-0.061	-10.453	-1.743	-0.51	-0.61	-0.061	-0.183	0.902	9.941	2.181	-0.183	0.427	0.427	2.387	10.776	-0.276	3.113	-1.282	-1.465	1506610509
-9.677	-1.537	-0.246	-0.671	0	-0.244	1.876	-9.324	-0.456	0.122	-1.038	-0.122	3.225	9.655	1.377	0.427	1.099	-0.549	-9.677	-1.537	-0.246	-0.671	0	-0.244	1.401	9.747	1.76	0	0.427	0.244	1.056	10.024	0.98	1.526	0.305	-1.16	1506610509
-9.411	-1.586	-0.433	-0.732	0.122	-0.183	2.169	-9.264	-0.353	0.061	-0.916	0.061	3.425	9.382	1.306	0.488	1.587	-0.854	-9.411	-1.586	-0.433	-0.732	0.122	-0.183	1.401	9.747	1.76	-0.122	0.793	0.305	1.153	9.771	-0.156	1.526	0.305	-1.16	1506610509
-9.796	-1.748	-0.681	-0.549	0	-0.183	2.393	-8.911	-0.167	-0.122	-0.488	0.061	3.33	9.045	1.206	0.427	1.709	-0.916	-9.796	-1.748	-0.681	-0.549	0	-0.183	0.7	9.077	1.386	-0.427	0.732	0.366	1.476	9.999	-0.278	1.465	-0.244	-0.854	1506610509
-9.784	-1.633	-0.592	-0.488	0.061	-0.061	2.455	-8.928	0.019	-0.122	-0.488	0.061	2.938	9.049	0.995	0.061	0.671	-0.793	-9.784	-1.633	-0.592	-0.488	0.061	-0.061	0.84	9.329	1.369	-0.183	0.305	0.244	1.489	9.985	-0.376	0.488	0.244	-0.427	1506610509
-9.694	-1.364	-0.585	-0.549	0.122	-0.061	2.433	-9.138	0.148	0	0.061	0.122	2.779	9.247	0.776	-0.305	-0.793	-0.916	-9.694	-1.364	-0.585	-0.549	0.122	-0.061	0.84	9.329	1.369	0.244	0.244	0	1.232	9.924	-0.639	0.488	0.244	-0.427	1506610509
-9.812	-1.382	-0.605	-0.488	0.061	-0.061	2.457	-9.099	0.282	0	0	0.122	3.08	9.405	0.572	-0.427	-1.343	-1.099	-9.812	-1.382	-0.605	-0.488	0.061	-0.061	1.069	9.652	1.471	0.488	0.244	-0.122	1.109	9.948	-0.7	0.427	0.366	-0.244	1506610509
-9.752	-1.456	-0.572	-0.366	0.061	0	2.524	-8.934	0.378	0.061	-0.183	0.122	3.518	9.496	0.495	-0.244	-0.793	-1.099	-9.752	-1.456	-0.572	-0.366	0.061	0	1.152	9.698	1.519	0.488	0.183	-0.183	1.028	9.924	-0.597	0.183	0.122	-0.122	1506610509
-9.786	-1.407	-0.508	-0.244	0	0.061	2.541	-8.87	0.298	0.061	-0.183	0.122	3.718	9.515	0.507	0.183	0	-0.977	-9.786	-1.407	-0.508	-0.244	0	0.061	1.152	9.698	1.519	0.244	0.061	-0.244	1.132	9.917	-0.671	0.183	0.122	-0.122	1506610509
-9.844	-1.321	-0.47	-0.183	0.122	0	2.51	-8.867	0.243	0.427	-0.305	0.061	3.655	9.582	0.578	0.488	0.244	-0.671	-9.844	-1.321	-0.47	-0.183	0.122	0	1.138	9.8	1.401	0.061	-0.061	-0.305	1.004	9.941	-0.709	0.061	0.183	0	1506610509
-9.825	-1.291	-0.456	-0.183	0.061	-0.061	2.549	-8.868	0.13	0.366	-0.366	0.122	3.58	9.704	0.721	0.61	0.183	-0.488	-9.825	-1.291	-0.456	-0.183	0.061	-0.061	1.138	9.8	1.401	0	-0.122	-0.305	0.879	9.904	-0.713	0	0.061	0	1506610509
-9.806	-1.3	-0.44	-0.061	0	-0.061	2.604	-8.769	0.029	0.305	-0.183	0.183	3.517	9.761	0.859	0.549	0	-0.305	-9.806	-1.3	-0.44	-0.061	0	-0.061	1.099	9.824	1.34	0	-0.244	-0.366	0.985	9.896	-0.706	0	0.061	0	1506610509
-9.818	-1.254	-0.476	0	0.061	0	2.601	-8.661	-0.072	0.305	-0.183	0.183	3.485	9.658	0.976	0.427	-0.183	-0.122	-9.818	-1.254	-0.476	0	0.061	0	1.162	9.689	1.323	0.061	-0.366	-0.305	0.97	9.903	-0.693	0	0.061	0.061	1506610509
-9.828	-1.2	-0.49	0.061	0.061	-0.061	2.589	-8.686	-0.157	0.244	-0.122	0.244	3.502	9.659	1.085	0.366	-0.122	0	-9.828	-1.2	-0.49	0.061	0.061	-0.061	1.408	9.694	1.337	0.061	-0.305	-0.305	0.969	9.914	-0.749	-0.061	-0.122	0	1506610509
-9.853	-1.136	-0.498	0.061	0	-0.061	2.633	-8.738	-0.234	0.244	-0.122	0.244	3.475	9.715	1.151	0.305	0	0	-9.853	-1.136	-0.498	0.061	0	-0.061	1.408	9.694	1.337	0	-0.183	-0.244	1.006	9.915	-0.736	-0.061	-0.122	0	1506610509
-9.843	-1.105	-0.513	0.122	0.061	0	2.688	-8.763	-0.24	0.122	-0.061	0.244	3.399	9.763	1.183	0.244	0.061	0.061	-9.843	-1.105	-0.513	0.122	0.061	0	1.389	9.719	1.325	0	-0.122	-0.183	1.108	9.893	-0.718	-0.061	-0.122	0	1506610510
-9.828	-1.038	-0.498	0.122	0	-0.061	2.694	-8.784	-0.226	-0.122	0.122	0	3.313	9.795	1.203	0.122	-0.061	0.122	-9.828	-1.038	-0.498	0.122	0	-0.061	1.298	9.711	1.373	-0.061	-0.122	-0.122	1.169	9.871	-0.653	-0.061	-0.122	0	1506610510
-9.813	-0.969	-0.483	0.061	0.061	-0.061	2.639	-8.781	-0.171	-0.183	0.061	-0.122	3.254	9.776	1.169	0	-0.122	0.122	-9.813	-0.969	-0.483	0.061	0.061	-0.061	1.298	9.711	1.373	-0.061	-0.122	-0.061	1.232	9.863	-0.693	-0.061	-0.122	0	1506610510
-9.812	-0.979	-0.469	0	0	-0.061	2.6	-8.777	-0.083	-0.183	0.061	-0.122	3.176	9.741	1.096	-0.122	-0.183	0.122	-9.812	-0.979	-0.469	0	0	-0.061	1.309	9.704	1.352	-0.061	-0.183	0	1.218	9.855	-0.641	-0.061	-0.061	0	1506610510
-9.819	-1.008	-0.459	-0.061	0	-0.061	2.555	-8.801	-0.016	-0.183	0.061	-0.122	3.11	9.702	1.042	-0.183	-0.183	0.061	-9.819	-1.008	-0.459	-0.061	0	-0.061	1.487	9.711	1.381	-0.122	-0.122	0	1.214	9.867	-0.602	-0.122	0	0	1506610510
-9.838	-1.002	-0.465	-0.061	-0.061	-0.061	2.498	-8.843	0	-0.183	0	-0.183	3.088	9.668	0.949	-0.122	-0.122	-0.061	-9.838	-1.002	-0.465	-0.061	-0.061	-0.061	1.487	9.711	1.381	-0.122	-0.061	-0.061	1.2	9.873	-0.647	-0.122	0	0	1506610510
-9.818	-1.007	-0.473	-0.061	-0.061	-0.122	2.455	-8.87	0.017	-0.183	-0.061	-0.244	3.107	9.617	0.888	-0.061	0	-0.183	-9.818	-1.007	-0.473	-0.061	-0.061	-0.122	1.462	9.649	1.422	-0.122	0	-0.061	1.189	9.878	-0.621	-0.061	0	0	1506610510
-9.818	-1	-0.468	-0.061	0	-0.122	2.393	-8.903	-0.004	-0.122	-0.061	-0.244	3.134	9.591	0.864	-0.061	0.061	-0.244	-9.818	-1	-0.468	-0.061	0	-0.122	1.381	9.668	1.42	-0.122	0.061	-0.061	1.224	9.867	-0.575	-0.122	0	0	1506610510
-9.842	-1.013	-0.459	-0.061	-0.061	-0.122	2.348	-8.893	0.022	-0.183	-0.061	-0.122	3.146	9.635	0.849	-0.061	0	-0.244	-9.842	-1.013	-0.459	-0.061	-0.061	-0.122	1.381	9.668	1.42	-0.122	0	-0.061	1.199	9.878	-0.604	-0.122	0	0	1506610510
-9.823	-1.047	-0.447	-0.061	0	-0.122	2.309	-8.848	0.045	-0.183	-0.061	-0.122	3.212	9.631	0.876	-0.061	-0.061	-0.183	-9.823	-1.047	-0.447	-0.061	0	-0.122	1.28	9.623	1.487	-0.122	0	-0.122	1.141	9.879	-0.597	-0.061	0	-0.061	1506610510
-9.818	-1.085	-0.459	-0.061	0.061	-0.061	2.334	-8.849	0.053	-0.122	-0.061	0	3.252	9.611	0.872	0	0	-0.183	-9.818	-1.085	-0.459	-0.061	0.061	-0.061	1.264	9.654	1.481	-0.122	0	-0.061	1.178	9.877	-0.581	-0.061	-0.061	-0.061	1506610510
-9.811	-1.117	-0.47	0	0.061	-0.061	2.393	-8.861	0.025	-0.061	-0.061	0.122	3.262	9.659	0.879	0	-0.061	-0.122	-9.811	-1.117	-0.47	0	0.061	-0.061	1.264	9.654	1.481	-0.061	0	-0.061	1.214	9.88	-0.516	-0.061	-0.061	-0.061	1506610510
-9.814	-1.14	-0.463	0.061	0.061	-0.061	2.487	-8.862	0.028	-0.061	0	0.183	3.28	9.67	0.89	0	0	0	-9.814	-1.14	-0.463	0.061	0.061	-0.061	1.237	9.639	1.538	-0.061	0	-0.061	1.158	9.884	-0.536	-0.061	-0.061	-0.061	1506610510
-9.81	-1.174	-0.458	0	0	-0.061	2.487	-8.862	0.028	-0.061	0	0.183	3.23	9.66	0.9	0	-0.061	0.061	-9.81	-1.174	-0.458	0	0	-0.061	1.244	9.661	1.542	-0.061	-0.061	-0.061	1.09	9.886	-0.524	-0.061	-0.061	-0.061	1506610510
-9.786	-1.18	-0.488	0.061	0	-0.061	2.559	-8.88	-0.037	0	0	0.183	3.17	9.68	0.872	-0.061	-0.061	0.061	-9.786	-1.18	-0.488	0.061	0	-0.061	1.244	9.661	1.542	-0.061	-0.061	-0.061	1.074	9.881	-0.566	-0.061	-0.061	-0.061	1506610510
-9.771	-1.176	-0.504	0.061	0	-0.061	2.619	-8.85	-0.108	0	0	0.183	3.12	9.677	0.853	0	-0.061	0.061	-9.771	-1.176	-0.504	0.061	0	-0.061	1.293	9.684	1.579	-0.061	0	-0.061	1.091	9.871	-0.55	-0.061	-0.122	-0.061	1506610510
-9.787	-1.153	-0.526	0.061	0.061	-0.061	2.656	-8.832	-0.166	0	0	0.122	3.068	9.649	0.869	0	0	0.061	-9.787	-1.153	-0.526	0.061	0.061	-0.061	1.194	9.606	1.59	-0.061	0	-0.061	1.164	9.878	-0.556	-0.061	-0.122	-0.061	1506610510
-9.806	-1.135	-0.519	0.061	0.061	-0.061	2.615	-8.854	-0.211	0	0.061	0.061	3	9.649	0.883	0	0	0.061	-9.806	-1.135	-0.519	0.061	0.061	-0.061	1.194	9.606	1.59	-0.061	0	-0.061	1.188	9.878	-0.501	-0.061	-0.122	-0.061	1506610510
-9.788	-1.121	-0.543	0	0.061	-0.061	2.582	-8.875	-0.263	0	0	-0.061	2.964	9.685	0.894	-0.061	-0.061	0	-9.788	-1.121	-0.543	0	0.061	-0.061	1.178	9.671	1.611	0	-0.061	-0.061	1.171	9.884	-0.51	-0.061	-0.122	0	1506610510
-9.795	-1.146	-0.541	-0.061	0.061	-0.061	2.543	-8.844	-0.237	-0.061	0	-0.122	2.973	9.685	0.872	-0.061	-0.061	0	-9.795	-1.146	-0.541	-0.061	0.061	-0.061	1.194	9.636	1.628	0	-0.061	-0.061	1.156	9.877	-0.538	-0.061	-0.061	0	1506610510
-9.792	-1.159	-0.544	-0.061	0.061	-0.061	2.543	-8.844	-0.237	-0.122	0.122	-0.122	2.986	9.654	0.863	-0.061	-0.061	0	-9.792	-1.159	-0.544	-0.061	0.061	-0.061	1.194	9.636	1.628	-0.061	-0.061	0	1.156	9.877	-0.538	-0.061	-0.061	0	1506610510
-9.795	-1.171	-0.544	0	0	0	2.452	-8.876	-0.175	-0.061	0	-0.244	2.988	9.677	0.876	-0.061	-0.061	-0.061	-9.795	-1.171	-0.544	0	0	0	1.224	9.654	1.613	-0.061	-0.122	0	1.121	9.869	-0.518	-0.061	-0.122	-0.061	1506610510
-9.802	-1.172	-0.547	-0.061	0	0	2.411	-8.89	-0.158	-0.061	0	-0.244	3.037	9.683	0.892	-0.061	-0.061	-0.061	-9.802	-1.172	-0.547	-0.061	0	0	1.224	9.654	1.613	-0.061	-0.122	0	1.11	9.881	-0.53	0	-0.122	-0.061	1506610510
-9.796	-1.169	-0.567	-0.061	0	0	2.363	-8.902	-0.139	-0.061	0	-0.183	3.082	9.688	0.901	-0.061	-0.061	-0.061	-9.796	-1.169	-0.567	-0.061	0	0	1.232	9.658	1.627	-0.061	-0.122	0	1.122	9.875	-0.524	0	-0.122	-0.061	1506610510
-9.79	-1.17	-0.567	-0.061	-0.061	0	2.328	-8.882	-0.104	-0.061	0	-0.183	3.144	9.671	0.921	-0.061	-0.061	-0.061	-9.79	-1.17	-0.567	-0.061	-0.061	0	1.254	9.644	1.621	-0.061	-0.122	0	1.091	9.887	-0.524	0	-0.061	-0.061	1506610510
-9.798	-1.17	-0.572	-0.061	-0.061	0	2.326	-8.869	-0.085	-0.061	0	-0.122	3.14	9.641	0.927	-0.061	-0.061	0	-9.798	-1.17	-0.572	-0.061	-0.061	0	1.254	9.612	1.619	-0.061	-0.061	0	1.104	9.89	-0.522	0	-0.061	-0.061	1506610511
-9.793	-1.178	-0.565	-0.061	-0.061	0	2.338	-8.899	-0.115	0	0	-0.061	3.157	9.662	0.912	-0.061	0	0	-9.793	-1.178	-0.565	-0.061	-0.061	0	1.273	9.619	1.599	0	-0.061	0	1.16	9.874	-0.554	0	-0.061	-0.061	1506610511
-9.781	-1.154	-0.571	-0.061	0	0	2.353	-8.899	-0.124	0	-0.061	-0.061	3.17	9.646	0.901	-0.061	0	0	-9.781	-1.154	-0.571	-0.061	0	0	1.293	9.643	1.59	0	0	0	1.139	9.875	-0.54	0	0	0	1506610511
-9.804	-1.14	-0.581	-0.122	0	0	2.367	-8.862	-0.146	0	-0.061	-0.061	3.152	9.63	0.849	-0.061	0	0.061	-9.804	-1.14	-0.581	-0.122	0	0	1.375	9.649	1.57	0	0	0	1.127	9.872	-0.538	0	0.061	0	1506610511
-9.793	-1.133	-0.566	-0.122	0	0	2.37	-8.83	-0.134	0.061	-0.061	0.061	3.134	9.617	0.83	0	0	0	-9.793	-1.133	-0.566	-0.122	0	0	1.375	9.649	1.57	0	0	0	1.164	9.881	-0.504	0	0.061	0	1506610511
-9.787	-1.077	-0.544	-0.122	0	0	2.405	-8.843	-0.176	0.061	-0.122	0.061	3.132	9.575	0.843	0.061	0.061	0	-9.787	-1.077	-0.544	-0.122	0	0	1.396	9.58	1.564	0	0.061	-0.061	1.162	9.857	-0.519	0	0.061	0.061	1506610511
-9.818	-1.066	-0.538	-0.183	0	0	2.405	-8.843	-0.176	0.061	-0.122	0.061	3.127	9.594	0.857	0.061	0.061	-0.061	-9.818	-1.066	-0.538	-0.183	0	0	1.369	9.642	1.592	0.061	0.061	-0.061	1.195	9.868	-0.516	0	0.061	0.061	1506610511
-9.822	-1.053	-0.538	-0.183	0	-0.061	2.48	-8.886	-0.226	0.061	-0.183	0	3.186	9.637	0.883	0.122	0.122	-0.061	-9.822	-1.053	-0.538	-0.183	0	-0.061	1.369	9.642	1.592	0.061	0.122	-0.061	1.214	9.877	-0.484	0	0.061	0.061	1506610511
-9.782	-1.067	-0.512	-0.244	0	-0.061	2.469	-8.886	-0.199	0.061	-0.183	0	3.196	9.667	0.937	0.122	0.122	0	-9.782	-1.067	-0.512	-0.244	0	-0.061	1.381	9.666	1.59	0.061	0.122	-0.061	1.194	9.874	-0.504	0	0.122	0.061	1506610511
-9.794	-1.081	-0.489	-0.244	0	-0.061	2.468	-8.88	-0.211	0.061	-0.244	0	3.208	9.63	0.986	0.122	0.122	0	-9.794	-1.081	-0.489	-0.244	0	-0.061	1.548	9.583	1.566	0.061	0.122	-0.061	1.18	9.865	-0.49	0.061	0.122	0	1506610511
-9.793	-1.065	-0.493	-0.305	-0.061	-0.061	2.51	-8.859	-0.178	0.61	-0.244	-0.183	3.207	9.566	1.006	0.122	0.183	-0.061	-9.793	-1.065	-0.493	-0.305	-0.061	-0.061	1.548	9.583	1.566	0.122	0.244	-0.122	1.209	9.854	-0.459	0.061	0.122	0	1506610511
-9.813	-1.007	-0.469	-0.305	-0.061	-0.061	2.519	-8.845	-0.065	0.671	-0.366	-0.305	3.225	9.601	1.02	0.183	0.305	-0.061	-9.813	-1.007	-0.469	-0.305	-0.061	-0.061	1.57	9.6	1.564	0.122	0.366	-0.122	1.223	9.862	-0.483	0.061	0.122	0	1506610511
-9.845	-0.993	-0.482	-0.366	-0.061	-0.122	2.579	-8.886	0.061	0.671	-0.366	-0.305	3.268	9.639	1.03	0.183	0.366	-0.061	-9.845	-0.993	-0.482	-0.366	-0.061	-0.122	1.419	9.627	1.589	0.183	0.427	-0.122	1.247	9.856	-0.542	0.183	0.183	-0.061	1506610511
-9.836	-0.992	-0.492	-0.427	-0.061	-0.122	2.622	-8.927	0.147	0.793	-0.305	-0.366	3.285	9.641	1.011	0.183	0.366	0	-9.836	-0.992	-0.492	-0.427	-0.061	-0.122	1.419	9.627	1.589	0.183	0.488	-0.122	1.242	9.854	-0.529	0.183	0.183	-0.061	1506610511
-9.784	-1.018	-0.477	-0.427	-0.122	-0.061	2.591	-8.879	0.324	0.671	-0.61	-0.305	3.291	9.631	1.013	0.183	0.427	0	-9.784	-1.018	-0.477	-0.427	-0.122	-0.061	1.385	9.617	1.578	0.183	0.488	-0.061	1.293	9.841	-0.578	0.244	0.183	-0.061	1506610511
-9.847	-1.024	-0.477	-0.427	-0.244	-0.061	2.594	-8.881	0.389	0.671	-0.61	-0.305	3.302	9.604	0.988	0.183	0.427	0.061	-9.847	-1.024	-0.477	-0.427	-0.244	-0.061	1.413	9.595	1.554	0.183	0.549	-0.061	1.144	9.857	-0.602	0.244	0.244	-0.122	1506610511
-9.855	-1.067	-0.543	-0.549	-0.244	-0.122	2.53	-8.97	0.467	0.732	-1.038	-0.427	3.371	9.605	0.985	0.244	0.549	0.061	-9.855	-1.067	-0.543	-0.549	-0.244	-0.122	1.534	9.627	1.522	0.183	0.671	0	1.064	9.841	-0.761	0.366	0.305	-0.183	1506610511
-9.721	-1.06	-0.718	-0.732	-0.244	-0.305	2.533	-9.043	0.548	1.038	-1.526	-0.61	3.517	9.569	1.019	0.244	0.61	0.061	-9.721	-1.06	-0.718	-0.732	-0.244	-0.305	1.666	9.613	1.459	0.183	0.793	0	1.043	9.787	-0.953	0.488	0.183	-0.305	1506610511
-9.68	-0.979	-1.006	-0.854	-0.305	-0.427	2.533	-9.043	0.548	1.038	-1.526	-0.61	3.637	9.546	1	0.305	0.732	0.061	-9.68	-0.979	-1.006	-0.854	-0.305	-0.427	1.763	9.642	1.372	0.061	0.977	0	1.017	9.802	-1.203	0.549	0.183	-0.366	1506610511
-9.694	-0.916	-1.247	-1.16	-0.183	-0.488	2.511	-9.183	0.803	1.16	-1.953	-0.732	3.687	9.449	0.87	0.305	0.732	0.061	-9.694	-0.916	-1.247	-1.16	-0.183	-0.488	1.954	9.65	1.187	0	1.16	-0.061	1.221	9.848	-1.707	0.61	0.244	-0.488	1506610511
-9.784	-0.805	-1.357	-1.587	0.061	-0.549	2.376	-9.171	0.827	1.221	-2.075	-0.732	3.677	9.369	0.691	0.427	0.732	-0.061	-9.784	-0.805	-1.357	-1.587	0.061	-0.549	2.14	9.648	0.985	-0.061	1.343	-0.244	1.353	9.835	-1.922	0.549	0.427	-0.61	1506610511
-9.801	-0.736	-1.495	-1.709	0.183	-0.488	2.353	-9.18	0.949	1.221	-2.075	-0.732	3.712	9.528	0.469	0.61	0.977	-0.427	-9.801	-0.736	-1.495	-1.709	0.183	-0.488	2.21	9.93	0.76	0	1.77	-0.305	1.331	9.831	-1.841	0.488	0.793	-0.671	1506610511
-9.759	-0.737	-1.481	-1.831	0.183	-0.488	2.23	-8.837	1.017	1.038	-2.075	-0.366	3.95	9.532	0.376	0.854	1.709	-0.793	-9.759	-0.737	-1.481	-1.831	0.183	-0.488	1.964	10.069	0.562	0.061	2.075	-0.305	1.528	9.805	-1.657	0.427	0.732	-0.732	1506610511
-9.833	-0.715	-1.469	-1.953	0.122	-0.549	2.172	-8.467	1.193	0.671	-2.197	0.244	4.051	9.338	0.278	0.854	2.197	-0.793	-9.833	-0.715	-1.469	-1.953	0.122	-0.549	1.408	9.727	0.437	0	2.197	-0.244	1.621	9.775	-1.416	0.183	0.732	-0.732	1506610511
-9.89	-0.871	-1.443	-2.075	-0.122	-0.61	2.089	-8.226	1.41	0.671	-2.197	0.244	4.04	9.357	0.219	0.61	2.014	-0.61	-9.89	-0.871	-1.443	-2.075	-0.122	-0.61	0.506	9.635	0.217	-0.122	2.197	-0.122	1.292	9.871	-1.166	-0.183	1.282	-0.61	1506610511
-9.812	-0.989	-1.513	-2.075	-0.366	-0.549	2.159	-8.052	1.501	0.61	-2.319	1.16	4	9.39	0.099	0.366	1.709	-0.427	-9.812	-0.989	-1.513	-2.075	-0.366	-0.549	0.506	9.635	0.217	0	1.892	0	1.401	9.862	-1.243	-0.183	1.282	-0.61	1506610512
-9.859	-0.946	-1.648	-2.136	-0.549	-0.488	2.159	-8.052	1.501	0.61	-2.319	1.16	3.932	9.301	-0.187	0.366	1.282	-0.183	-9.859	-0.946	-1.648	-2.136	-0.549	-0.488	0.53	9.633	0.304	0.061	1.709	0	1.72	9.817	-1.465	-0.427	1.282	-0.488	1506610512
-9.855	-0.855	-1.771	-2.258	-0.732	-0.427	2.506	-8.13	1.67	0.549	-2.014	1.526	3.929	9.342	-0.388	0.427	1.282	-0.061	-9.855	-0.855	-1.771	-2.258	-0.732	-0.427	0.744	9.932	0.276	0.061	1.831	0	1.506	9.839	-1.567	-0.671	1.892	-0.488	1506610512
-9.753	-0.901	-1.982	-2.502	-0.793	-0.427	2.65	-8.327	1.695	0.61	-2.38	1.831	3.973	9.496	-0.535	0.549	1.709	-0.061	-9.753	-0.901	-1.982	-2.502	-0.793	-0.427	0.744	9.932	0.276	0	1.953	0	1.166	9.795	-1.666	-0.671	1.892	-0.488	1506610512
-9.728	-1.138	-2.266	-2.563	-0.793	-0.427	2.899	-8.551	1.647	0.671	-2.625	1.465	3.907	9.646	-0.666	0.671	1.892	-0.061	-9.728	-1.138	-2.266	-2.563	-0.793	-0.427	0.642	10.109	0.207	-0.183	1.831	0.061	1.128	9.871	-1.925	-0.671	1.953	-0.61	1506610512
-9.771	-1.258	-2.369	-2.441	-0.977	-0.427	3.022	-8.775	1.501	0.671	-2.625	1.465	3.898	9.665	-0.668	0.671	1.953	-0.122	-9.771	-1.258	-2.369	-2.441	-0.977	-0.427	0.745	10.182	0.116	-0.244	1.77	0.061	1.384	9.912	-1.792	-0.854	1.892	-0.61	1506610512
-9.67	-1.086	-2.505	-2.319	-1.16	-0.366	3.005	-8.68	1.457	0.61	-2.747	0.977	3.909	9.47	-0.556	0.732	2.38	-0.183	-9.67	-1.086	-2.505	-2.319	-1.16	-0.366	0.745	10.182	0.116	-0.244	1.77	0.061	1.058	9.917	-1.458	-1.099	2.014	-0.549	1506610512
-9.482	-0.964	-2.712	-2.441	-1.099	-0.427	3.005	-8.68	1.457	0.488	-2.686	0.305	3.93	9.199	-0.42	0.732	2.502	-0.305	-9.482	-0.964	-2.712	-2.441	-1.099	-0.427	0.745	10.182	0.116	-0.244	1.77	0.061	0.657	9.892	-1.869	-1.282	1.953	-0.732	1506610512
-9.461	-1.005	-2.853	-2.38	-1.221	-0.244	2.656	-8.355	1.992	0.244	-2.502	-0.061	3.99	9.013	-0.298	0.549	2.93	-0.244	-9.461	-1.005	-2.853	-2.38	-1.221	-0.244	0.121	9.484	-0.299	-0.427	1.892	0.366	1.146	9.975	-1.68	-2.014	1.77	-1.099	1506610512
-9.743	-1.157	-2.738	-2.319	-1.282	0.183	2.604	-8.406	2.242	0.061	-2.502	-0.122	3.993	8.973	-0.267	0.305	2.563	-0.244	-9.743	-1.157	-2.738	-2.319	-1.282	0.183	0.121	9.484	-0.299	-0.305	1.77	0.488	1.803	10.182	-0.987	-2.014	1.77	-1.099	1506610512
-9.978	-1.317	-2.195	-2.319	-1.221	0.488	2.643	-9.131	2.421	0	-2.258	-0.183	3.954	9.249	-0.483	-0.061	2.258	-0.122	-9.978	-1.317	-2.195	-2.319	-1.221	0.488	-0.011	9.627	-0.226	-0.305	1.526	0.793	1.851	10.661	-0.303	-2.686	2.625	-0.793	1506610512
-10.118	-1.183	-1.644	-2.747	0	0.793	2.75	-10.446	2.438	-0.122	-1.831	-0.183	4.047	9.977	-0.723	-0.671	1.587	0	-10.118	-1.183	-1.644	-2.747	0	0.793	1.062	10.915	1.53	-0.122	1.77	0.793	1.327	11.05	0.651	-3.54	2.869	-0.427	1506610512
-10.474	-2.251	-0.916	-2.808	-0.488	0.854	2.75	-10.446	2.438	0.122	-1.648	-0.305	4.174	10.535	-0.701	-0.916	1.16	0	-10.474	-2.251	-0.916	-2.808	-0.488	0.854	1.062	10.915	1.53	0.916	1.831	0.366	1.327	11.05	0.651	-4.15	2.014	0.183	1506610512
-9.761	-2.731	0.575	-2.93	-1.465	0.549	2.615	-9.441	2.049	1.221	-1.892	-1.221	4.61	9.691	-0.211	-0.427	1.709	0.427	-9.761	-2.731	0.575	-2.93	-1.465	0.549	1.343	10.233	2.352	1.038	2.075	0.244	1.52	9.745	2.03	-5.066	1.831	0.916	1506610512
-10.793	-2.659	1.523	-2.991	-2.136	0.183	2.217	-8.784	1.459	1.221	-1.892	-1.221	4.784	8.553	0.659	0.671	3.113	1.526	-10.793	-2.659	1.523	-2.991	-2.136	0.183	0.772	8.629	2.55	0.366	2.197	0.793	0.438	9.24	2.585	-4.822	2.747	1.709	1506610512
-10.373	-2.958	2.001	-2.075	-1.221	0.488	2.226	-9.621	0.609	2.014	-2.747	-1.648	4.279	9.306	0.898	0.732	3.357	2.136	-10.373	-2.958	2.001	-2.075	-1.221	0.488	0.718	8.733	2.716	0.793	2.93	0.977	1.113	8.38	1.771	-2.38	1.587	2.38	1506610512
-9.16	-2.321	1.662	-1.953	-0.244	0.793	2.603	-9.57	-0.219	2.502	-3.418	-1.221	4.12	10.95	0.846	0.305	2.319	2.197	-9.16	-2.321	1.662	-1.953	-0.244	0.793	0.987	10.508	2.595	1.648	3.723	0.549	1.833	9.021	0.674	0.366	1.709	3.54	1506610512
-8.862	-1.577	0.867	-2.075	-0.366	0.61	3.285	-8.25	-0.613	2.197	-4.089	-0.671	4.754	10.88	0.638	0.61	1.587	3.113	-8.862	-1.577	0.867	-2.075	-0.366	0.61	0.007	9.61	2.866	1.404	3.418	0.244	0.779	9.451	1.53	1.343	4.395	3.967	1506610512
-8.488	-1.239	0.58	-2.563	0	0.244	3.614	-7.595	-0.708	1.709	-3.662	-0.854	5.095	10.222	0.56	1.648	1.648	4.578	-8.488	-1.239	0.58	-2.563	0	0.244	0.007	9.61	2.866	0.305	2.441	0.427	0.779	9.451	1.53	1.526	5.31	4.639	1506610512
-8.97	-1.174	0.297	-2.686	0.427	0.366	3.36	-7.666	-0.864	1.404	-2.686	-1.526	4.856	10.147	0.42	2.38	2.38	4.883	-8.97	-1.174	0.297	-2.686	0.427	0.366	0.251	9.245	2.468	-0.183	2.136	0.488	1.512	9.956	2.108	2.075	4.578	4.944	1506610512
-9.716	-1.128	0.272	-2.808	0.366	0.366	3.079	-7.838	-1.067	1.404	-2.686	-1.526	3.95	9.86	0.081	2.258	2.38	4.456	-9.716	-1.128	0.272	-2.808	0.366	0.366	0.955	9.36	2.182	-0.061	2.258	0.488	1.585	10.342	2.001	2.502	5.249	4.822	1506610512
-9.717	-0.812	0.232	-3.052	0.305	0.366	3.009	-8.029	-1.2	1.465	-3.113	-1.221	3.289	9.136	0.098	2.197	2.258	3.418	-9.717	-0.812	0.232	-3.052	0.305	0.366	1.426	9.355	2.038	0.122	2.563	0.488	0.811	10.344	1.712	2.319	5.554	4.333	1506610512
-9.606	-0.739	0.075	-3.479	0	0	3.088	-8.291	-1.17	1.282	-3.235	-0.61	3.006	8.614	0.231	2.319	2.686	2.075	-9.606	-0.739	0.075	-3.479	0	0	1.467	9.396	1.896	0.183	2.869	0.488	0.645	9.869	1.84	2.014	4.578	4.028	1506610512
-9.714	-0.724	-0.077	-3.54	-0.183	-0.183	3.114	-8.315	-0.912	0.793	-3.052	-0.061	2.841	8.276	0.345	2.38	2.869	0.732	-9.714	-0.724	-0.077	-3.54	-0.183	-0.183	1.33	9.49	1.84	0.244	2.625	0.366	0.639	9.321	1.871	1.953	4.272	3.357	1506610512
-9.72	-0.613	0.202	-3.235	0	-0.305	3.114	-8.315	-0.912	0.183	-2.563	0.427	2.821	8.037	0.489	2.38	2.869	0.732	-9.72	-0.613	0.202	-3.235	0	-0.305	1.272	9.484	1.761	0.183	2.502	0.122	0.639	9.321	1.871	2.258	3.479	2.319	1506610512
-10.019	-0.325	-0.02	-3.052	0.061	-0.305	3.076	-8.35	-0.425	-0.183	-1.892	0.916	3.049	8.057	0.609	2.319	2.563	-1.526	-10.019	-0.325	-0.02	-3.052	0.061	-0.305	1.227	9.601	1.693	0.183	2.38	-0.061	2.326	8.923	1.657	2.686	3.784	1.282	1506610513
-10.539	-0.453	-0.261	-2.869	-0.122	-0.122	3.017	-8.479	0.124	-0.366	-1.282	1.465	3.533	8.311	0.818	2.258	2.441	-2.502	-10.539	-0.453	-0.261	-2.869	-0.122	-0.122	1.248	9.842	1.733	0.183	2.258	-0.305	3.685	9.467	2.2	2.808	3.479	0.61	1506610513
-10.165	-0.311	-0.371	-3.235	0.183	-0.061	2.634	-9.075	0.642	-0.366	-1.099	2.319	4.215	8.708	0.951	2.197	2.38	-3.235	-10.165	-0.311	-0.371	-3.235	0.183	-0.061	1.392	9.984	1.742	0.244	2.014	-0.488	4.244	9.533	2.603	2.319	3.479	0.366	1506610513
-9.971	0.122	-0.223	-3.662	0.244	-0.183	2.747	-9.351	0.768	0.244	-2.075	3.296	4.721	8.882	1.178	2.38	2.319	-3.54	-9.971	0.122	-0.223	-3.662	0.244	-0.183	1.436	9.956	1.721	0.061	1.831	-0.427	2.296	8.771	2.082	1.343	4.028	0.183	1506610513
-10.385	-1.005	-0.691	-3.235	-0.549	-0.122	2.932	-9.405	0.884	0.244	-2.075	3.296	5.039	8.884	1.463	2.502	2.502	-3.54	-10.385	-1.005	-0.691	-3.235	-0.549	-0.122	1.258	9.609	1.67	-0.061	2.014	-0.183	0.528	9.132	1.25	1.282	2.869	-0.488	1506610513
-11.096	-2.541	-0.803	-2.441	-0.854	-0.122	2.885	-9.952	0.756	0.427	-2.258	3.235	5.227	9.225	1.486	2.319	2.686	-3.54	-11.096	-2.541	-0.803	-2.441	-0.854	-0.122	1.068	9.618	1.531	-0.061	2.258	0.305	1.864	11.587	3.261	2.686	-0.854	-2.014	1506610513
-10.172	-1.791	-0.392	-2.197	-0.793	0.183	2.911	-10.481	0.199	1.465	-4.456	2.197	5.484	10.008	1.513	1.709	2.991	-3.601	-10.172	-1.791	-0.392	-2.197	-0.793	0.183	1.19	10.196	1.334	0.427	2.747	0.488	2.93	9.972	0.83	0.732	0	-1.099	1506610513
-9.211	-1.197	-1.613	-3.662	-0.854	-0.488	3.376	-9.524	0.026	1.465	-4.456	2.197	5.992	10.476	1.54	1.099	3.296	-3.357	-9.211	-1.197	-1.613	-3.662	-0.854	-0.488	0.708	10.276	1.178	0.549	3.54	0.549	1.942	9.661	-0.575	1.648	-0.488	-1.465	1506610513
-9.367	-2.281	-2.193	-3.967	-0.793	-0.488	3.352	-8.215	0.12	1.343	-4.395	1.282	6.217	10.051	1.22	0.549	3.906	-2.258	-9.367	-2.281	-2.193	-3.967	-0.793	-0.488	-0.031	9.781	1.065	0.061	3.723	0.671	1.343	10.104	-0.904	1.831	1.648	-1.587	1506610513
-9.488	-2.25	-2.08	-3.967	-0.366	-0.122	3.016	-8.996	-0.026	1.099	-4.089	0.061	5.225	10.009	0.272	-0.244	3.113	-0.671	-9.488	-2.25	-2.08	-3.967	-0.366	-0.122	-0.234	9.965	0.756	-0.427	3.357	1.221	1.08	10.075	-1.317	1.892	2.625	-1.465	1506610513
-9.251	-1.76	-1.845	-3.723	0.183	-0.122	2.76	-9.518	-0.26	1.343	-4.578	-0.916	5.393	10.944	-0.189	-0.916	1.77	-0.549	-9.251	-1.76	-1.845	-3.723	0.183	-0.122	0.438	11.208	0.421	0.183	3.906	1.282	1.176	9.832	-2.233	1.648	1.16	-1.282	1506610513
-9.41	-1.371	-1.9	-3.54	0.183	-0.427	2.76	-9.518	-0.26	1.282	-5.005	-1.526	6.389	10.415	-0.654	-0.793	2.991	-0.488	-9.41	-1.371	-1.9	-3.54	0.183	-0.427	0.242	10.956	0.718	0.183	4.272	1.221	1.634	9.667	-2.231	1.648	1.038	-1.526	1506610513
-9.204	-1.293	-1.946	-3.845	-0.122	-0.61	2.513	-8.167	0.755	0.61	-4.089	-2.441	5.96	9.459	-1.103	-0.305	4.395	0.732	-9.204	-1.293	-1.946	-3.845	-0.122	-0.61	-0.095	10.043	0.757	0	4.089	1.648	1.425	9.405	-1.615	1.526	1.587	-1.77	1506610513
-9.256	-1.57	-1.938	-4.15	-0.488	-0.61	2.513	-8.167	0.755	0.61	-4.089	-2.441	5.207	8.792	-1.229	-0.305	4.395	0.732	-9.256	-1.57	-1.938	-4.15	-0.488	-0.61	0.004	9.331	0.368	-0.305	3.784	1.892	1.224	9.461	-1.213	1.282	2.319	-1.831	1506610513
-9.465	-1.765	-1.937	-4.089	-0.732	-0.732	2.283	-7.709	1.316	0.977	-3.662	-2.441	4.688	8.28	-1.345	0.305	3.113	1.953	-9.465	-1.765	-1.937	-4.089	-0.732	-0.732	0.117	8.742	0.071	-0.183	3.662	1.953	1.499	9.653	-1.067	0.977	2.441	-1.526	1506610513
-9.71	-1.811	-1.999	-3.784	-0.671	-0.549	2.041	-7.632	1.761	1.099	-3.418	-1.892	4.532	8.317	-1.572	0	3.052	1.831	-9.71	-1.811	-1.999	-3.784	-0.671	-0.549	0.343	8.874	-0.221	0.183	3.967	2.075	0.979	9.871	-1.433	0.488	2.686	-1.099	1506610513
-9.604	-1.626	-2.128	-3.479	-0.305	-0.488	1.888	-7.954	2.084	0.916	-3.296	-0.916	4.605	8.595	-1.901	-0.183	3.418	1.526	-9.604	-1.626	-2.128	-3.479	-0.305	-0.488	0.517	9.409	-0.221	0.793	4.211	1.953	0.479	9.945	-1.699	0.366	2.441	-0.854	1506610513
-9.648	-1.486	-2.187	-3.052	-0.366	-0.488	2.08	-8.28	2.495	0.671	-3.113	0.061	4.607	8.912	-2.19	-0.061	3.235	1.404	-9.648	-1.486	-2.187	-3.052	-0.366	-0.488	0.459	9.845	0.112	1.282	4.333	1.831	0.249	9.96	-1.619	0.183	1.77	-0.916	1506610513
-9.66	-1.638	-2.031	-2.502	-0.549	-0.488	2.171	-8.228	2.582	0.61	-2.502	1.343	4.669	9.231	-2.302	0.366	2.93	1.648	-9.66	-1.638	-2.031	-2.502	-0.549	-0.488	0.304	10.098	0.368	1.404	4.089	1.709	0.329	9.886	-1.346	0.122	1.221	-1.099	1506610513
-9.972	-1.587	-1.926	-1.709	-0.61	-0.366	2.171	-8.228	2.582	0.61	-2.502	1.343	4.475	9.341	-2.175	0.854	2.686	2.014	-9.972	-1.587	-1.926	-1.709	-0.61	-0.366	0.176	10.052	0.542	1.404	3.479	1.404	0.5	10.154	-1.101	-0.427	0.793	-1.221	1506610513
-9.849	-0.985	-2.016	-1.343	-0.549	-0.305	2.268	-8.232	2.366	0.732	-2.502	1.953	3.996	9.469	-1.971	1.282	2.075	2.258	-9.849	-0.985	-2.016	-1.343	-0.549	-0.305	0.36	10.081	0.624	1.404	3.113	1.038	1.17	10.192	-1.487	-0.793	0.427	-1.221	1506610513
-10.212	-0.763	-2.206	-1.282	-0.61	0	2.436	-8.472	2	0.671	-2.563	2.686	3.61	9.656	-1.534	1.526	1.526	2.136	-10.212	-0.763	-2.206	-1.282	-0.61	0	0.659	10.322	0.72	1.587	2.686	0.488	0.902	10.657	-1.664	-1.343	0.549	-1.16	1506610513
-10.871	-1.032	-2.09	-1.526	-0.671	0.366	3.431	-9.945	1.382	0.183	-2.38	3.54	3.287	9.971	-1.034	1.648	0.916	1.709	-10.871	-1.032	-2.09	-1.526	-0.671	0.366	0.947	10.697	0.773	1.526	2.014	0	1.258	11.141	-1.048	-1.831	0.549	-1.221	1506610513
-11.063	-1.57	-1.985	-1.831	-0.61	0.305	4.319	-11.233	1.181	0.183	-2.38	3.54	3.21	10.605	-0.502	1.77	0.549	0.977	-11.063	-1.57	-1.985	-1.831	-0.61	0.305	1.506	11.496	1.128	1.465	1.465	-0.549	1.628	11.334	-0.244	-2.441	0.366	-0.854	1506610513
-10.122	-2.584	-1.693	-1.16	-1.16	0.488	5.105	-10.805	0.983	0.183	-1.77	1.221	3.528	10.673	0.437	1.953	0.854	0.061	-10.122	-2.584	-1.693	-1.16	-1.16	0.488	2.211	11.59	1.62	1.404	0.427	-1.16	2.734	10.507	0.9	-3.174	1.16	-0.061	1506610513
-8.512	-3.173	-0.033	-0.61	-0.549	1.038	5.187	-9.131	1.127	0.183	-1.77	1.221	3.968	9.232	2.193	2.563	2.319	-0.366	-8.512	-3.173	-0.033	-0.61	-0.549	1.038	1.742	9.612	1.528	0.61	-0.183	-0.977	1.871	9.012	1.529	-3.662	2.869	1.221	1506610514
-9.325	-2.789	0.695	-1.343	-0.549	0.732	4.492	-8.555	1.286	-0.122	-1.343	-1.038	3.618	8.215	3.103	2.319	3.113	-0.427	-9.325	-2.789	0.695	-1.343	-0.549	0.732	0.906	7.829	1.322	-0.305	0.549	-0.183	0.713	9.53	1.571	-4.395	2.93	2.686	1506610514
-10.623	-2.958	0.319	-1.282	-0.854	0.122	3.524	-9.083	1.024	0.549	-0.366	-2.197	2.537	8.75	2.482	0.549	1.404	-0.793	-10.623	-2.958	0.319	-1.282	-0.854	0.122	1.134	8.416	1.756	-0.122	1.526	0.244	0.694	10.808	0.53	-3.479	1.709	3.845	1506610514
-9.889	-2.424	0.404	-0.977	-0.305	0.305	3.524	-9.083	1.024	0.549	-0.366	-2.197	2.328	10.075	1.889	-0.916	-0.305	-1.404	-9.889	-2.424	0.404	-0.977	-0.305	0.305	1.998	10.22	2.364	1.099	2.441	-0.305	2.149	10.838	-0.745	-1.404	1.465	4.517	1506610514
-9.305	-0.989	0.611	-1.404	0	0.488	2.868	-9.767	0.613	1.099	-0.916	-2.014	2.328	10.075	1.889	-0.916	-0.305	-1.404	-9.305	-0.989	0.611	-1.404	0	0.488	1.515	10.485	2.381	0.977	2.502	-0.427	2.149	10.838	-0.745	-0.061	3.174	4.944	1506610514
-9.142	-0.66	0.17	-2.441	-0.916	-0.122	2.391	-8.534	-0.187	0.977	-1.648	-2.869	3.723	9.607	1.904	0.488	0.916	-1.77	-9.142	-0.66	0.17	-2.441	-0.916	-0.122	0.337	9.411	2.354	0.061	1.77	-0.061	0.595	9.842	1.062	0.061	6.348	5.005	1506610514
-8.787	-0.803	0.148	-2.502	-0.671	0	2.233	-8.559	-0.295	0.977	-1.648	-2.869	3.385	9.445	1.469	0.549	1.526	-1.099	-8.787	-0.803	0.148	-2.502	-0.671	0	-0.039	9.054	2.182	-0.549	1.038	-0.061	0.677	8.757	1.401	0.549	6.287	5.005	1506610514
-8.759	-0.857	0.148	-2.502	-0.366	0	1.847	-8.522	-0.349	0.793	-1.282	-3.174	2.711	9.561	0.98	-0.183	0.549	-0.854	-8.759	-0.857	0.148	-2.502	-0.366	0	0.396	9.415	1.96	-0.549	0.366	-0.366	-0.528	8.993	0.726	1.648	5.493	4.089	1506610514
-8.833	-0.986	0.512	-1.953	0.183	-0.061	1.456	-8.297	-0.386	0.549	-1.221	-2.258	2.464	9.183	0.799	-0.122	-0.549	-1.099	-8.833	-0.986	0.512	-1.953	0.183	-0.061	1.084	9.432	1.873	-0.305	0.061	-0.61	-1.287	8.593	1.062	2.258	3.967	2.686	1506610514
-9.211	-0.835	0.373	-1.77	-0.122	-0.183	1.305	-8.055	-0.353	0.549	-1.221	-2.258	2.865	8.935	0.874	0.488	-0.427	-1.648	-9.211	-0.835	0.373	-1.77	-0.122	-0.183	1.706	9.286	1.846	-0.244	0.183	-0.549	0.457	8.236	2.684	1.953	2.38	1.343	1506610514
-9.93	-0.749	0.603	-1.038	0.427	0.366	1.285	-7.977	-0.243	0.427	-1.465	-1.343	3.442	9.014	1.159	0.977	1.16	-2.197	-9.93	-0.749	0.603	-1.038	0.427	0.366	1.843	9.188	1.883	-0.183	0.671	-0.488	0.457	8.236	2.684	2.563	1.831	0.122	1506610514
-10.287	-0.774	0.317	-0.977	0.427	0.61	1.403	-7.985	-0.098	0.244	-1.404	-0.061	3.577	9.296	1.443	1.038	1.953	-2.319	-10.287	-0.774	0.317	-0.977	0.427	0.61	1.529	9.156	1.882	0.061	0.916	-0.427	1.829	8.536	3.108	2.991	1.099	-0.61	1506610514
-10.704	0.581	0.458	-1.343	0.244	1.038	1.623	-8.276	0.086	0.122	-1.282	1.282	3.652	9.556	1.664	0.977	1.648	-2.014	-10.704	0.581	0.458	-1.343	0.244	1.038	0.997	9.161	2.042	0.244	0.854	-0.244	6.355	9.616	4.266	1.099	1.648	0.488	1506610514
-11.236	1.071	0.572	-2.38	0.488	0.793	2.009	-9.044	0.328	-0.122	-1.099	2.625	3.779	9.978	1.653	0.732	1.282	-1.282	-11.236	1.071	0.572	-2.38	0.488	0.793	0.731	9.463	2.211	0.366	0.793	-0.061	2.522	8.635	2.169	-0.732	2.38	1.587	1506610514
-11.739	-1.348	-0.523	-2.441	-0.854	0.061	2.475	-10.253	0.549	-0.427	-0.671	4.7	3.975	10.714	1.513	0.427	1.221	-0.488	-11.739	-1.348	-0.523	-2.441	-0.854	0.061	0.919	10.244	2.239	0.366	0.549	0.244	0.072	10.85	1.425	1.709	-0.854	-0.793	1506610514
-10.453	-2.419	0.535	-0.977	-0.061	0.427	2.897	-11.42	0.477	-0.427	-0.671	4.7	4.052	11.622	1.388	0.366	1.221	0	-10.453	-2.419	0.535	-0.977	-0.061	0.427	1.603	11.371	1.859	0.488	0.183	0.366	1.482	10.659	3.723	2.38	1.77	-1.404	1506610514
-9.567	-1.367	-0.31	-1.343	0.183	-0.061	3.26	-10.951	0.276	-0.122	-1.16	4.456	4.161	11.736	1.465	0.61	1.343	0.061	-9.567	-1.367	-0.31	-1.343	0.183	-0.061	2.399	11.72	1.542	0.61	0.549	0.183	0.099	9.684	-0.642	0.732	-2.686	-0.61	1506610514
-9.387	-1.785	-1.897	-1.953	-0.366	-0.916	3.882	-9.241	0.526	0.183	-2.502	2.991	4.429	10.802	1.714	0.793	2.319	0.244	-9.387	-1.785	-1.897	-1.953	-0.366	-0.916	2.268	10.691	1.398	0.183	1.831	0.366	0.933	9.929	-1.017	4.211	-1.343	-2.014	1506610514
-8.91	-2.182	-1.904	-2.197	-0.183	-0.61	3.606	-8.026	0.546	0.183	-2.197	-0.61	4.267	9.756	1.772	0.549	3.601	0.671	-8.91	-2.182	-1.904	-2.197	-0.183	-0.61	1.413	9.387	0.842	-0.244	2.258	0.732	1.967	9.886	-0.888	1.709	-0.122	-2.136	1506610514
-9.351	-1.879	-1.928	-2.686	-0.061	-0.183	3.606	-8.026	0.546	0.183	-2.197	-0.61	3.354	9.3	1.347	-0.183	2.991	0.977	-9.351	-1.879	-1.928	-2.686	-0.061	-0.183	0.946	8.86	0.244	-0.488	2.502	1.16	1.616	9.844	-1.025	1.709	1.709	-1.709	1506610514
-9.764	-1.579	-1.836	-2.563	0.122	-0.183	2.643	-9.292	0.261	0.61	-3.54	-2.258	2.997	9.701	0.845	-1.038	1.404	0.61	-9.764	-1.579	-1.836	-2.563	0.122	-0.183	1.002	9.368	-0.114	-0.122	3.418	1.465	0.953	10.011	-1.486	1.465	1.526	-1.343	1506610514
-9.731	-1.23	-1.698	-2.38	-0.061	-0.427	2.643	-9.292	0.261	0.61	-3.54	-2.258	3.692	10.237	0.157	-1.587	1.282	0.061	-9.731	-1.23	-1.698	-2.38	-0.061	-0.427	0.681	9.994	-0.026	0.427	4.211	1.587	1.446	9.886	-1.602	1.221	0.366	-1.282	1506610514
-9.35	-0.879	-1.7	-2.686	-0.427	-0.549	2.574	-8.553	1.257	0.183	-3.479	-2.747	4.368	10.027	-0.76	-2.075	2.502	0.366	-9.35	-0.879	-1.7	-2.686	-0.427	-0.549	0.056	10.018	0.252	0.549	3.723	1.709	1.464	9.549	-1.33	0.977	0.183	-1.465	1506610514
-9.171	-0.824	-1.883	-2.991	-0.671	-0.61	2.574	-8.553	1.257	0	-2.808	-3.113	4.097	9.313	-1.242	-1.648	2.686	1.526	-9.171	-0.824	-1.883	-2.991	-0.671	-0.61	-0.234	9.426	0.364	-0.061	2.563	1.831	1.546	9.412	-1.237	0.854	0.61	-1.587	1506610514
-9.099	-0.947	-2.096	-3.174	-0.61	-0.488	1.999	-8.009	2.021	0.305	-1.831	-3.174	3.488	9.033	-1.436	-1.648	2.686	1.526	-9.099	-0.947	-2.096	-3.174	-0.61	-0.488	0.022	9.176	0.27	-0.488	2.197	1.77	1.568	9.301	-1.264	0.305	1.404	-1.404	1506610514
-9.617	-0.97	-2.177	-3.052	-0.61	-0.183	1.571	-8.118	2.084	0.671	-1.343	-2.869	3.194	9.073	-1.705	-0.488	0.916	2.625	-9.617	-0.97	-2.177	-3.052	-0.61	-0.183	0.562	9.327	0.211	-0.183	2.014	1.404	1.568	9.301	-1.264	0.244	2.075	-1.16	1506610515
-9.975	-0.828	-1.991	-2.808	-0.61	0.122	1.571	-8.118	2.084	0.854	-1.465	-2.136	3.119	9.086	-1.821	-0.244	0.977	2.319	-9.975	-0.828	-1.991	-2.808	-0.61	0.122	0.992	9.525	0.194	0.305	2.014	1.038	0.872	10.256	-1.14	0.366	1.953	-1.099	1506610515
-10.259	-0.657	-2.071	-2.258	-0.854	0.366	1.528	-8.514	2.108	0.854	-1.953	-1.16	3.199	9.107	-1.803	0.122	1.465	1.648	-10.259	-0.657	-2.071	-2.258	-0.854	0.366	1.104	9.71	0.249	0.793	2.502	0.854	1.553	10.518	-0.403	-0.244	0.977	-1.16	1506610515
-10.013	-0.854	-1.84	-2.075	-1.16	0.61	1.693	-8.543	2.01	0.732	-2.014	-0.244	3.376	9.122	-1.559	0.854	2.258	1.099	-10.013	-0.854	-1.84	-2.075	-1.16	0.61	0.852	9.747	0.394	0.916	2.38	0.854	1.553	10.518	-0.403	-1.404	0.366	-1.038	1506610515
-9.944	-1.224	-1.394	-2.38	-0.305	1.038	1.757	-9.331	1.712	0.854	-1.892	0.549	3.334	9.387	-1.164	1.465	2.38	0.916	-9.944	-1.224	-1.394	-2.38	-0.305	1.038	0.699	9.819	0.684	0.977	1.831	0.854	2.635	10.411	1.406	-3.052	0.977	-0.244	1506610515
-10.051	-2.367	-0.691	-2.136	-0.061	1.16	2.041	-10.361	1.407	1.038	-1.831	1.587	3.17	10.523	-0.97	1.465	2.38	0.916	-10.051	-2.367	-0.691	-2.136	-0.061	1.16	1.488	10.982	1.166	1.831	1.831	0.244	2.456	10.578	2.525	-4.944	1.221	1.099	1506610515
-9.896	-2.548	0.067	-1.343	-0.549	0.916	2.041	-10.361	1.407	1.343	-2.38	2.686	3.567	10.128	-0.262	1.77	1.221	0.671	-9.896	-2.548	0.067	-1.343	-0.549	0.916	2.511	10.753	2.102	2.441	1.465	-0.977	2.456	10.578	2.525	-6.775	1.099	2.502	1506610515
-10.543	-1.206	0.599	-2.563	-0.732	0.183	2.455	-9.466	1.05	1.648	-3.113	2.625	4.028	8.875	0.779	2.93	2.136	1.099	-10.543	-1.206	0.599	-2.563	-0.732	0.183	2.324	8.991	2.399	1.465	2.38	-0.732	1.552	11.172	0.549	-5.432	1.221	3.845	1506610515
-11.468	-1.487	0.238	-3.113	-1.343	0.305	2.725	-9.079	0.406	2.014	-3.784	1.77	4.534	9.603	1.763	2.93	2.136	1.099	-11.468	-1.487	0.238	-3.113	-1.343	0.305	2.645	9.292	2.366	0.793	3.723	-0.671	1.743	10.362	-0.218	-3.479	1.099	3.906	1506610515
-10.243	-1.461	0.644	-2.869	-0.427	0.427	2.981	-10.847	-1.354	2.502	-3.967	1.221	4.138	11.045	2.369	2.747	6.226	1.16	-10.243	-1.461	0.644	-2.869	-0.427	0.427	2.469	10.612	2.214	1.038	3.601	-0.732	1.743	10.362	-0.218	-0.549	3.357	4.211	1506610515
-9.329	-0.689	0.504	-2.808	-0.183	0.244	3.219	-9.533	-1.603	2.075	-4.272	-0.122	3.217	10.791	3.158	2.136	4.761	0.854	-9.329	-0.689	0.504	-2.808	-0.183	0.244	1.621	10.274	1.792	0.916	3.052	-0.305	2.268	9.725	0.152	0.977	5.005	4.333	1506610515
-8.958	-0.613	0.145	-3.174	-0.366	-0.122	3.095	-8.291	-1.51	2.075	-4.272	-0.122	2.851	9.789	3.64	2.136	4.761	0.854	-8.958	-0.613	0.145	-3.174	-0.366	-0.122	1.195	9.199	1.768	0.488	2.747	0.061	1.346	9.227	0.877	1.953	6.226	4.211	1506610515
-8.501	-0.776	0.089	-3.296	-0.244	-0.244	2.595	-7.933	-1.488	1.16	-3.296	-0.732	2.949	9.272	3.29	0.549	1.953	0.977	-8.501	-0.776	0.089	-3.296	-0.244	-0.244	1.278	8.855	1.61	0.061	2.441	0.244	1.346	9.227	0.877	2.38	7.141	3.784	1506610515
-8.806	-0.898	0.199	-3.052	-0.061	-0.244	2.115	-7.88	-1.458	0.732	-2.563	-0.793	2.759	8.941	2.681	0.061	1.587	0.488	-8.806	-0.898	0.199	-3.052	-0.061	-0.244	1.79	9.061	1.595	0	2.563	0.183	-0.943	9.349	1.485	2.808	6.592	3.235	1506610515
-9.264	-0.724	0.232	-2.625	-0.122	-0.244	1.899	-8.106	-1.408	0.671	-2.686	-0.427	2.981	8.771	2.201	0.061	1.587	0.488	-9.264	-0.724	0.232	-2.625	-0.122	-0.244	1.982	9.292	1.678	0	2.747	0.122	-0.252	9.129	2.586	2.625	4.333	2.319	1506610515
-9.436	-0.352	0.133	-2.93	-0.183	-0.427	1.899	-8.106	-1.408	0.549	-3.052	0.244	3.704	8.698	1.987	0.488	1.526	-0.549	-9.436	-0.352	0.133	-2.93	-0.183	-0.427	1.5	9.209	1.732	0.061	2.441	0.061	-0.252	9.129	2.586	2.808	3.357	1.343	1506610515
-9.874	-0.444	0.8	-2.441	0.244	0	2.184	-8.673	-1.242	0.366	-3.113	0.916	4.31	8.625	1.757	0.305	1.587	-0.305	-9.874	-0.444	0.8	-2.441	0.244	0	1.01	9.019	1.815	0.122	1.77	0.122	1.139	8.798	3.448	2.563	2.38	0.183	1506610515
-10.033	-0.468	0.557	-2.319	0.366	0.244	2.184	-8.673	-1.242	0.061	-2.869	1.465	4.639	8.472	1.66	0.305	1.587	-0.305	-10.033	-0.468	0.557	-2.319	0.366	0.244	0.918	8.873	1.971	0.244	1.343	0.122	3.549	9.625	4.127	2.502	2.38	-0.427	1506610515
-10.06	0.148	0.639	-2.441	0.427	0.366	2.785	-9.055	-0.408	-0.305	-2.258	2.014	4.881	8.435	1.463	0.244	0	0.732	-10.06	0.148	0.639	-2.441	0.427	0.366	1.207	8.988	2.076	0.549	1.343	0.122	3.549	9.625	4.127	1.77	3.174	0.244	1506610515
-10.079	0.925	0.994	-2.991	0.671	0.488	2.785	-9.055	-0.408	-0.549	-1.587	2.38	5.368	8.591	1.473	0.427	-0.183	1.16	-10.079	0.925	0.994	-2.991	0.671	0.488	1.51	9.258	2.224	0.793	1.648	0.061	2.89	8.498	2.833	0.061	2.991	1.16	1506610515
-10.826	-0.356	-0.077	-3.174	0	0	3.086	-9.435	0.153	-0.488	-1.16	2.502	5.734	8.699	1.5	0.427	-0.183	1.16	-10.826	-0.356	-0.077	-3.174	0	0	1.596	9.495	2.232	0.977	1.465	0.061	-0.367	9.44	0.807	1.16	0.61	0.427	1506610515
-11.921	-2.371	-0.061	-2.563	-0.671	0.061	3.321	-9.483	0.574	-0.183	-1.282	2.197	5.996	8.917	1.677	0.671	-0.061	1.526	-11.921	-2.371	-0.061	-2.563	-0.671	0.061	1.983	9.947	1.885	0.977	0.977	0.305	-0.367	9.44	0.807	3.357	1.77	-0.793	1506610515
-10.219	-1.794	0.288	-1.831	-0.061	0.122	3.261	-10.032	0.518	0.366	-2.625	1.343	6.362	9.543	1.817	1.16	-0.305	1.465	-10.219	-1.794	0.288	-1.831	-0.061	0.122	2.778	10.897	1.339	1.16	1.404	0.305	1.18	10.576	0.731	0.854	0.916	-0.427	1506610515
-9.312	-0.829	-0.69	-2.747	0.244	-0.61	3.814	-10.095	0.272	0.61	-3.174	-0.427	7.126	9.743	1.915	1.16	-0.305	1.465	-9.312	-0.829	-0.69	-2.747	0.244	-0.61	2.784	11.181	0.971	1.038	2.625	0.244	-0.092	9.726	-0.272	2.747	-0.305	-0.977	1506610515
-8.983	-1.672	-1.769	-2.991	-0.305	-1.099	3.814	-10.095	0.272	0.61	-3.174	-0.427	7.775	9.034	1.689	0.916	0.916	1.709	-8.983	-1.672	-1.769	-2.991	-0.305	-1.099	1.603	10.082	0.857	0.61	2.93	0.488	-0.092	9.726	-0.272	1.709	0.61	-1.16	1506610515
-9.203	-1.993	-2.103	-2.869	-0.366	-0.488	3.644	-8.129	1.016	0.061	-2.502	-1.221	7.339	8.236	1.23	0.916	0.916	1.709	-9.203	-1.993	-2.103	-2.869	-0.366	-0.488	0.739	9.1	0.402	0.061	2.136	0.916	1.31	9.479	-1.071	2.441	1.953	-1.343	1506610516
-9.519	-1.814	-1.741	-2.625	0.122	-0.061	2.546	-8.575	0.63	0.427	-2.686	-2.197	6.721	8.059	0.457	0.793	1.038	2.747	-9.519	-1.814	-1.741	-2.625	0.122	-0.061	0.987	9.205	-0.085	0	2.38	1.343	1.424	9.936	-0.908	1.77	2.991	-0.854	1506610516
-10.036	-1.22	-1.641	-2.38	0.366	0.061	2.546	-8.575	0.63	0.916	-2.93	-2.991	6.709	8.258	-0.474	0.488	-0.122	2.991	-10.036	-1.22	-1.641	-2.38	0.366	0.061	1.042	9.914	-0.284	0.183	3.418	1.587	1.424	9.936	-0.908	1.343	2.014	-0.488	1506610516
-9.772	-0.605	-1.709	-2.625	0.366	-0.244	2.497	-9.619	1.256	0.61	-2.808	-3.174	6.866	8.458	-1.455	-0.244	-1.16	2.747	-9.772	-0.605	-1.709	-2.625	0.366	-0.244	0.47	10.395	-0.152	0.793	3.723	1.77	1.154	9.874	-1.548	1.038	0.61	-0.549	1506610516
-9.394	-0.688	-1.93	-2.991	0.061	-0.366	2.497	-9.619	1.256	-0.183	-1.648	-2.747	7.022	8.217	-2.078	-0.244	-1.16	2.747	-9.394	-0.688	-1.93	-2.991	0.061	-0.366	-0.081	10.056	0.061	0.916	2.258	1.953	1.573	9.56	-1.663	0.916	0.549	-0.977	1506610516
-9.506	-1.096	-2.038	-2.869	-0.305	-0.183	1.759	-8.175	2.212	-0.305	-0.183	-2.502	6.682	7.388	-2.237	0.977	-1.831	3.601	-9.506	-1.096	-2.038	-2.869	-0.305	-0.183	0.323	9.105	0.141	1.038	1.221	1.709	1.573	9.56	-1.663	0.977	1.038	-1.099	1506610516
-9.819	-1.279	-1.794	-2.441	-0.488	0.061	1.107	-8.197	2.12	0.305	-0.061	-2.319	6.202	6.869	-2.251	1.831	-1.953	3.479	-9.819	-1.279	-1.794	-2.441	-0.488	0.061	1.52	8.991	0.025	0.854	1.221	1.465	1.651	9.811	-1.013	0.732	1.831	-0.854	1506610516
-10.087	-1.061	-1.568	-2.197	-0.671	0.305	1.107	-8.197	2.12	0.916	-1.343	-1.77	6.07	6.609	-2.056	1.831	-1.953	3.479	-10.087	-1.061	-1.568	-2.197	-0.671	0.305	2.01	9.231	-0.14	0.977	1.77	1.221	1.651	9.811	-1.013	0.305	1.831	-0.61	1506610516
-9.903	-0.902	-1.381	-2.319	-0.61	0.549	1.698	-8.125	2.041	1.038	-2.136	-0.61	5.924	6.533	-2.102	1.404	-0.977	2.014	-9.903	-0.902	-1.381	-2.319	-0.61	0.549	1.638	9.43	-0.351	1.282	1.953	1.465	1.708	10.156	-0.591	-0.305	1.221	-0.305	1506610516
-9.423	-1.105	-1.458	-2.319	-0.305	0.549	1.782	-8.306	1.82	0.793	-1.465	0.61	6.108	6.631	-1.998	1.038	-1.343	1.465	-9.423	-1.105	-1.458	-2.319	-0.305	0.549	1.712	9.747	-0.261	1.526	1.953	1.526	1.418	9.981	-0.091	-1.099	0.916	0.183	1506610516
-9.582	-1.745	-1.383	-1.709	0.061	0.488	1.782	-8.306	1.82	0.793	-1.221	1.465	6.504	6.531	-1.66	1.038	-1.343	1.465	-9.582	-1.745	-1.383	-1.709	0.061	0.488	2.517	9.941	0.303	1.953	1.77	0.854	1.418	9.981	-0.091	-2.502	0.916	0.793	1506610516
-9.867	-2.281	-0.918	-1.282	-0.244	0.366	1.851	-9.501	0.863	1.099	-1.648	2.014	6.816	6.251	-1.329	0.732	-1.953	0.61	-9.867	-2.281	-0.918	-1.282	-0.244	0.366	3.267	9.873	0.656	1.892	2.319	0.427	1.788	9.887	0.257	-3.479	1.343	1.221	1506610516
-9.776	-2.406	0	-0.671	0	0.61	2.187	-9.733	0.189	1.587	-2.808	2.441	7.361	5.834	-0.794	0.671	-1.953	-0.122	-9.776	-2.406	0	-0.671	0	0.61	3.609	9.727	0.745	1.282	1.953	0.305	3.189	10.312	1.993	-4.028	3.052	2.258	1506610516
-10.426	-1.235	0.665	-0.732	-0.488	0.549	2.187	-9.733	0.189	1.77	-3.723	2.502	7.826	5.4	-0.281	0.671	-1.953	-0.122	-10.426	-1.235	0.665	-0.732	-0.488	0.549	3.528	9.191	0.861	0.793	1.526	0.427	3.189	10.312	1.993	-3.967	4.028	3.662	1506610516
-11.584	-0.199	0.638	-1.282	-0.977	0.427	2.768	-9.363	-0.207	1.465	-3.357	2.38	7.732	5.459	-0.256	-0.061	-0.671	-1.099	-11.584	-0.199	0.638	-1.282	-0.977	0.427	3.737	9.214	1.229	0.549	1.709	0.732	1.726	10.953	2.011	-3.357	2.38	3.967	1506610516
-10.312	-0.007	0.52	-2.136	-0.977	0	2.768	-9.363	-0.207	1.465	-3.357	2.38	7.643	5.979	-0.494	-0.671	-1.038	-1.526	-10.312	-0.007	0.52	-2.136	-0.977	0	3.829	9.603	1.715	0.61	1.526	0.793	3.005	9.195	-0.321	-1.892	0.305	3.418	1506610516
-9.244	0.264	0.518	-2.38	-0.366	-0.061	3.146	-9.77	-1.084	1.099	-1.038	2.014	7.794	6.566	-0.823	-0.671	-1.038	-1.526	-9.244	0.264	0.518	-2.38	-0.366	-0.061	4.04	9.777	1.591	0.732	1.282	0.488	3.005	9.195	-0.321	0.488	2.197	2.808	1506610516
-8.89	0.018	0.394	-2.441	-0.366	-0.427	3.101	-8.709	-1.067	1.16	-1.77	1.16	7.636	5.895	-1.016	-0.977	-1.099	-2.136	-8.89	0.018	0.394	-2.441	-0.366	-0.427	3.982	8.642	1.696	0.488	1.221	0.061	2.671	8.817	0.403	1.221	6.104	2.136	1506610516
-8.888	-0.231	0.507	-2.258	-0.122	-0.305	2.942	-8.361	-0.982	0.732	-2.258	0.244	7.108	5.419	-1.115	-0.122	-0.366	-1.892	-8.888	-0.231	0.507	-2.258	-0.122	-0.305	3.809	7.866	1.593	-0.183	1.038	-0.183	0.211	7.977	2.645	1.77	5.554	1.16	1506610516
-9.13	-0.074	0.651	-2.014	0.549	0.061	2.942	-8.361	-0.982	0.427	-2.319	-0.244	6.309	5.797	-1.626	-0.122	-0.366	-1.892	-9.13	-0.074	0.651	-2.014	0.549	0.061	3.835	7.99	1.337	-0.061	0.61	-0.549	0.211	7.977	2.645	2.808	3.479	0.427	1506610516
-9.304	-0.081	0.496	-2.136	0.916	0.061	2.712	-8.437	-0.995	0.488	-2.258	-0.305	5.857	5.997	-2.046	-0.549	-0.671	-2.197	-9.304	-0.081	0.496	-2.136	0.916	0.061	3.685	8.022	1.391	0.549	0.549	-0.854	-0.459	8.835	2.494	3.418	0.854	-0.671	1506610516
-11.167	-0.4	0.285	-2.258	0.244	-0.305	2.613	-8.478	-0.859	0.427	-2.258	-0.244	5.658	6.246	-2.242	-0.549	-1.526	-2.136	-11.167	-0.4	0.285	-2.258	0.244	-0.305	3.547	8.107	1.567	1.221	1.038	-0.977	2.089	10.372	3.381	3.662	1.099	-0.977	1506610516
-11.623	-1.693	-0.288	-2.319	-0.854	-0.671	2.663	-8.888	-0.739	0.244	-2.258	-0.244	5.875	7.163	-2.515	-0.549	-1.526	-2.136	-11.623	-1.693	-0.288	-2.319	-0.854	-0.671	3.333	8.923	1.39	1.587	1.221	-1.038	2.089	10.372	3.381	2.014	0.305	-0.671	1506610516
-9.296	-2.351	0.25	-1.648	0.427	-0.549	2.692	-10.087	-0.535	0.183	-2.38	-0.427	6.346	8.28	-2.839	-0.305	-2.808	-1.709	-9.296	-2.351	0.25	-1.648	0.427	-0.549	3.049	9.989	0.766	1.953	0.427	-1.282	-0.735	11.531	1.494	3.235	-1.404	-2.136	1506610516
-8.934	-1.737	-0.45	-1.343	0.427	-0.549	3.064	-8.617	0.504	-0.244	-2.502	-0.549	6.754	8.275	-2.956	0.061	-3.418	-1.16	-8.934	-1.737	-0.45	-1.343	0.427	-0.549	2.723	9.737	0.383	1.77	-0.122	-1.526	1.343	9.502	-0.166	2.197	0.061	-1.343	1506610516
-9.502	-1.876	-0.963	-1.038	-0.122	-0.61	3.064	-8.617	0.504	-1.16	-1.282	-0.488	6.982	7.429	-3.261	0.061	-3.418	-1.16	-9.502	-1.876	-0.963	-1.038	-0.122	-0.61	2.335	8.892	0.51	1.16	0.366	-1.465	1.343	9.502	-0.166	2.625	1.953	-0.977	1506610517
-9.367	-1.967	-0.907	-0.916	0.244	-0.427	3.01	-8.281	2	-1.404	0.793	-0.244	6.515	7.708	-3.189	0.183	-1.831	-0.61	-9.367	-1.967	-0.907	-0.916	0.244	-0.427	2.305	9.246	0.317	0.61	0.793	-1.038	1.047	9.867	0.054	2.136	0.549	-1.038	1506610517
-9.65	-1.733	-0.943	-0.732	0.549	-0.366	2.428	-9.282	1.926	-0.977	2.014	0.061	5.882	8.518	-3.228	-0.305	-1.709	-0.793	-9.65	-1.733	-0.943	-0.732	0.549	-0.366	2.143	9.976	-0.211	0.732	0.671	-0.916	1.41	9.973	-0.451	1.77	0	-0.793	1506610517
-9.689	-1.531	-0.957	-0.671	0.549	-0.427	2.172	-9.499	1.957	-0.244	1.282	0.061	5.532	8.659	-3.447	-0.305	-1.709	-0.793	-9.689	-1.531	-0.957	-0.671	0.549	-0.427	1.899	10.087	-0.26	0.549	0.61	-0.793	1.41	9.973	-0.451	1.099	0.183	-0.488	1506610517
-9.798	-1.398	-0.999	-0.61	0.427	-0.366	2.172	-9.499	1.957	0.061	-0.183	-0.305	5.121	8.386	-3.414	-0.427	-0.977	-0.61	-9.798	-1.398	-0.999	-0.61	0.427	-0.366	1.353	9.745	-0.34	0.366	0.671	-0.732	1.365	9.929	-0.702	0.793	0.244	-0.427	1506610517
-9.842	-1.33	-1.031	-0.488	0.305	-0.305	2.426	-9.345	1.981	0.122	0.122	-0.671	4.831	8.179	-3.634	-0.061	-1.282	-0.305	-9.842	-1.33	-1.031	-0.488	0.305	-0.305	1.038	9.546	-0.385	0.305	0.061	-0.732	1.299	9.91	-0.985	0.732	0.061	-0.366	1506610517
-9.842	-1.3	-1.109	-0.366	0.244	-0.244	1.811	-8.742	1.422	0.366	0.305	-0.916	4.582	8.274	-3.579	-0.061	-1.282	-0.305	-9.842	-1.3	-1.109	-0.366	0.244	-0.244	1.364	9.643	-0.54	0.183	-0.061	-0.671	1.299	9.91	-0.985	0.549	0.183	-0.305	1506610517
-9.851	-1.29	-1.113	-0.244	0.244	-0.122	1.79	-8.52	1.164	0.549	-0.305	-0.793	4.125	8.552	-3.576	-0.427	-1.465	-0.366	-9.851	-1.29	-1.113	-0.244	0.244	-0.122	1.444	9.86	-0.617	0.183	-0.122	-0.488	1.494	9.93	-0.987	0.427	0.122	-0.244	1506610517
-9.819	-1.248	-1.074	-0.183	0.305	-0.061	1.938	-8.433	0.959	0.549	-0.488	-0.366	3.965	8.631	-3.682	-0.793	-0.916	-0.305	-9.819	-1.248	-1.074	-0.183	0.305	-0.061	1.428	9.95	-0.517	0.122	-0.061	-0.427	1.302	9.914	-1.101	0.366	0	-0.122	1506610517
-9.781	-1.343	-1.127	-0.122	0.244	0	2.03	-8.5	0.786	0.427	-0.244	0.061	3.956	8.508	-4.108	-0.793	-0.916	-0.305	-9.781	-1.343	-1.127	-0.122	0.244	0	1.068	9.886	-0.464	0.183	-0.183	-0.671	1.302	9.914	-1.101	0.061	0	-0.122	1506610517
-9.795	-1.469	-1.163	0	0.244	0.061	2.024	-8.628	0.681	0.305	0.061	0.366	4.171	8.354	-4.328	-0.122	-1.709	0.061	-9.795	-1.469	-1.163	0	0.244	0.061	0.987	9.833	-0.402	0.183	-0.61	-0.61	1.215	9.883	-1.231	0.061	-0.122	-0.122	1506610517
-9.77	-1.53	-1.141	0.122	0.244	0.061	2.135	-8.708	0.666	0.244	-0.061	0.427	4.289	8.094	-4.161	0.244	-1.648	0	-9.77	-1.53	-1.141	0.122	0.244	0.061	1.379	9.604	-0.605	0.244	-0.488	-0.366	1.171	9.89	-1.134	0.061	-0.061	-0.061	1506610517
-9.72	-1.448	-1.102	0.183	0.183	0.061	2.272	-8.746	0.76	0.122	-0.122	0.488	4.412	7.927	-4.349	0.244	-1.648	0	-9.72	-1.448	-1.102	0.183	0.183	0.061	1.718	9.555	-0.616	0.183	-0.305	-0.183	1.081	9.912	-1.151	-0.061	-0.183	0	1506610517
-9.732	-1.378	-1.127	0.183	0.183	0.061	2.272	-8.746	0.76	-0.061	0.122	0.61	4.236	7.909	-4.237	-0.061	-0.977	0.122	-9.732	-1.378	-1.127	0.183	0.183	0.061	1.714	9.531	-0.659	0.061	-0.061	-0.061	0.857	9.854	-1.17	0	-0.305	0	1506610517
-9.77	-1.276	-1.125	0.122	0.183	0	2.406	-8.845	0.959	-0.061	0.183	0.61	4.191	7.917	-4.387	-0.061	-0.977	0.122	-9.77	-1.276	-1.125	0.122	0.183	0	1.558	9.599	-0.703	0.244	-0.366	-0.122	0.847	9.863	-1.214	0.061	-0.366	-0.061	1506610517
-9.749	-1.297	-1.135	0.061	0.183	0	2.43	-8.977	0.986	-0.061	0.244	0.549	4.309	7.845	-4.652	-0.122	-1.404	0.488	-9.749	-1.297	-1.135	0.061	0.183	0	1.629	9.579	-0.549	0.061	-0.183	0.061	0.847	9.863	-1.214	0.122	-0.366	-0.122	1506610517
-9.701	-1.292	-1.132	0.122	0.244	0	2.47	-9.048	0.975	0	0.183	0.427	4.047	7.83	-4.675	0.061	-0.671	0.366	-9.701	-1.292	-1.132	0.122	0.244	0	1.65	9.533	-0.622	0.122	-0.244	0.061	1.044	9.861	-1.183	0.122	-0.305	-0.122	1506610517
-9.753	-1.177	-1.13	0.061	0.183	0	2.469	-9.031	0.965	0.061	0.122	0.183	3.994	7.795	-4.643	-0.183	-0.244	0.427	-9.753	-1.177	-1.13	0.061	0.183	0	1.836	9.52	-0.645	0.183	0	0.061	1.109	9.865	-1.093	0	-0.183	-0.061	1506610517
-9.769	-1.097	-1.139	0	0.244	0	2.469	-9.031	0.965	0.122	0.061	-0.061	4.081	7.801	-4.735	-0.183	-0.244	0.427	-9.769	-1.097	-1.139	0	0.244	0	1.787	9.551	-0.583	0.061	0.061	0.061	1.111	9.869	-1.073	-0.061	-0.244	-0.061	1506610517
-9.795	-1.075	-1.189	-0.122	0.183	0.061	2.407	-8.966	0.909	0.183	0	-0.244	3.973	7.702	-4.605	-0.244	0.366	0.244	-9.795	-1.075	-1.189	-0.122	0.183	0.061	1.666	9.43	-0.642	0.122	0	0.061	1.11	9.866	-1.116	0	-0.244	-0.061	1506610517
-9.805	-1.103	-1.212	-0.183	0	0.061	2.28	-8.916	0.767	0.183	0	-0.366	4.118	7.604	-4.673	0.061	-0.061	0	-9.805	-1.103	-1.212	-0.183	0	0.061	1.786	9.344	-0.697	0.183	0	0.061	1.163	9.843	-1.068	0	-0.122	-0.061	1506610517
-9.824	-1.168	-1.208	-0.244	-0.122	0.061	2.28	-8.916	0.767	0.122	0.122	-0.427	4.277	7.521	-4.755	-0.061	0.183	0.244	-9.824	-1.168	-1.208	-0.244	-0.122	0.061	1.836	9.253	-0.729	0.244	0.122	0	1.243	9.861	-0.987	-0.122	0.061	0	1506610517
-9.782	-1.377	-1.258	-0.244	-0.244	0.061	2.189	-8.912	0.752	0.061	0.122	-0.427	4.45	7.756	-4.566	-0.305	0.061	0.427	-9.782	-1.377	-1.258	-0.244	-0.244	0.061	2.038	9.318	-0.762	0.244	0.061	0.244	1.108	9.85	-0.935	-0.061	0.183	0.061	1506610517
-9.654	-1.522	-1.203	0	-0.183	0.244	2.089	-8.982	0.817	0.061	0.122	-0.427	4.046	7.569	-4.016	-1.404	1.282	-0.427	-9.654	-1.522	-1.203	0	-0.183	0.244	2.23	9.254	-0.653	0.122	0.305	0.244	0.93	9.898	-1.058	-0.061	0.061	0.061	1506610517
-9.561	-1.371	-1.083	0.061	-0.122	0.183	2.089	-8.982	0.817	0.061	0.183	-0.366	4.009	7.595	-3.748	-1.404	1.282	-0.427	-9.561	-1.371	-1.083	0.061	-0.122	0.183	2.047	9.068	-0.746	0.244	0.305	0.122	0.858	9.891	-1.145	-0.122	0.061	0.122	1506610517
-9.765	-1.22	-1.129	0	0.183	-0.122	2.03	-9.092	0.792	0.061	0.183	-0.244	4.009	7.595	-3.748	-1.343	2.319	0	-9.765	-1.22	-1.129	0	0.183	-0.122	1.676	9.397	-0.697	0.305	0.61	-0.061	0.914	9.767	-1.031	-0.183	0.122	0.183	1506610518
-9.833	-1.247	-1.091	0	0.244	-0.183	2.001	-8.996	1.101	-0.122	0.366	0	4.183	9.252	-4.444	-1.282	1.892	0.488	-9.833	-1.247	-1.091	0	0.244	-0.183	1.004	10.432	-0.5	0	-0.305	-0.244	0.816	9.887	-1.008	-0.183	0	0.183	1506610518
-9.761	-1.394	-1.145	0.122	0.244	-0.122	2.001	-8.996	1.101	-0.183	0.427	0.244	4.296	8.82	-3.902	-0.305	1.831	0.122	-9.761	-1.394	-1.145	0.122	0.244	-0.122	1.075	10.312	-0.598	-0.061	-0.061	-0.854	0.79	9.966	-0.956	-0.366	-0.122	0.122	1506610518
-9.698	-1.345	-1.2	0.305	0.305	-0.122	1.933	-8.778	1.158	-0.061	0.183	0.366	5.461	8.595	-2.237	1.77	3.296	1.038	-9.698	-1.345	-1.2	0.305	0.305	-0.122	1.358	9.837	-0.962	0.061	-0.366	-0.793	0.982	9.867	-1.086	-0.183	-0.061	0.061	1506610518
-9.728	-1.308	-1.263	0.366	0.244	-0.183	2.204	-8.501	1.303	-0.061	0.305	0.671	4.774	7.894	-1.754	0.916	-1.465	1.16	-9.728	-1.308	-1.263	0.366	0.244	-0.183	1.101	9.961	-0.516	-0.366	-0.916	-0.671	0.736	9.828	-1.147	0	-0.183	-0.061	1506610518
-9.698	-1.349	-1.31	0.488	0.183	-0.122	2.204	-8.501	1.303	0	0.366	0.732	5.944	7.039	-1.355	0.916	-1.465	1.16	-9.698	-1.349	-1.31	0.488	0.183	-0.122	1.419	9.606	-0.742	-0.427	-0.977	-0.244	0.72	9.811	-1.193	0.183	-0.549	-0.183	1506610518
-9.72	-1.298	-1.383	0.549	0.183	-0.061	2.389	-8.656	1.12	0	0.305	0.61	5.966	7.251	-2.914	2.136	-0.366	1.282	-9.72	-1.298	-1.383	0.549	0.183	-0.061	1.007	9.74	-0.59	-0.671	-1.221	-0.244	1.007	9.801	-1.077	0.305	-0.366	-0.183	1506610518
-9.756	-1.237	-1.409	0.488	0.122	0	2.396	-8.677	1.052	0	0.488	0.488	6.565	7.363	-3.852	2.991	-3.174	0.793	-9.756	-1.237	-1.409	0.488	0.122	0	1.201	9.625	-0.788	-0.488	-1.099	0	1.226	9.857	-0.967	0.183	-0.366	-0.122	1506610518
-9.783	-1.159	-1.434	0.488	0.061	0.122	2.396	-8.677	1.052	-0.122	0.488	0.305	5.85	7.186	-4.466	1.709	0.671	1.16	-9.783	-1.159	-1.434	0.488	0.061	0.122	1.195	9.753	-0.754	-0.488	-0.854	0	1.158	9.892	-0.924	0	-0.427	0	1506610518
-9.79	-1.123	-1.481	0.427	0.061	0.122	2.454	-8.748	1.028	-0.122	0.61	0.061	5.964	6.779	-4.252	1.221	-1.892	0.61	-9.79	-1.123	-1.481	0.427	0.061	0.122	1.304	9.509	-0.912	-0.244	-0.793	0.183	1.153	9.867	-0.974	0.061	-0.549	0	1506610518
-9.741	-1.073	-1.452	0.427	0.061	0.122	2.3	-8.983	1.035	-0.122	0.488	-0.305	5.474	6.595	-4.585	1.526	-1.465	0.549	-9.741	-1.073	-1.452	0.427	0.061	0.122	1.316	9.735	-0.729	-0.366	-0.916	0.183	1.242	9.88	-1.156	0.122	-0.488	0	1506610518
-9.72	-1.05	-1.474	0.305	0.061	0.122	2.3	-8.983	1.035	-0.122	0.366	-0.61	5.328	6.71	-5.088	1.526	-1.465	0.549	-9.72	-1.05	-1.474	0.305	0.061	0.122	1.3	9.743	-0.701	-0.366	-0.916	0.122	1.182	9.831	-1.196	0.183	-0.305	0	1506610518
-9.714	-1.047	-1.442	0.244	0.122	0.061	2.12	-8.902	1.125	-0.122	0.488	-0.793	5.42	6.419	-5.273	1.099	-2.319	0.366	-9.714	-1.047	-1.442	0.244	0.122	0.061	1.367	9.701	-0.755	-0.305	-0.854	0.122	1.15	9.824	-1.22	0.122	-0.244	-0.061	1506610518
-9.744	-1.025	-1.446	0.061	0.061	0.061	1.949	-8.869	1.077	-0.122	0.427	-0.916	5.002	6.286	-5.611	1.099	-0.366	0	-9.744	-1.025	-1.446	0.061	0.061	0.061	1.444	9.696	-0.648	-0.549	-0.793	0	1.108	9.81	-1.243	0.183	-0.305	-0.061	1506610518
-9.679	-1.091	-1.542	-0.061	0.183	0	1.949	-8.869	1.077	-0.061	0.183	-1.038	5.111	6.2	-5.889	1.099	-0.366	0	-9.679	-1.091	-1.542	-0.061	0.183	0	1.404	9.769	-0.694	-0.427	-0.427	-0.305	1.136	9.851	-1.251	0.183	-0.244	-0.061	1506610518
-9.709	-1.083	-1.654	-0.244	0.122	-0.061	1.888	-8.991	1.014	-0.061	0.122	-0.977	5.379	5.984	-6.271	1.16	-0.122	0	-9.709	-1.083	-1.654	-0.244	0.122	-0.061	1.329	9.808	-0.665	-0.366	-0.488	-0.427	1.056	9.837	-1.292	0.122	-0.183	-0.061	1506610518
-9.637	-1.217	-1.669	-0.366	0.122	-0.122	1.766	-9.045	1.014	-0.122	0.122	-0.854	5.736	5.45	-6.54	1.831	0.854	0.183	-9.637	-1.217	-1.669	-0.366	0.122	-0.122	1.511	9.667	-0.598	-0.488	-0.366	-0.488	1.135	9.835	-1.323	0.061	0.061	-0.061	1506610518
-9.683	-1.337	-1.604	-0.366	0.061	-0.183	1.766	-9.045	1.014	0	-0.244	-0.854	5.952	4.984	-6.974	1.831	0.854	0.183	-9.683	-1.337	-1.604	-0.366	0.061	-0.183	1.724	9.65	-0.628	-0.671	-0.122	-0.488	0.944	9.818	-1.414	0.061	0.183	0	1506610518
-9.694	-1.318	-1.598	-0.366	0	-0.183	2.39	-9.081	1.136	0	-0.427	-0.854	5.518	4.609	-7.546	2.441	1.831	0	-9.694	-1.318	-1.598	-0.366	0	-0.183	1.766	9.686	-0.609	-0.793	0.061	-0.427	0.694	9.817	-1.428	0	0.244	-0.061	1506610518
-9.642	-1.209	-1.599	-0.427	-0.061	-0.305	2.834	-9.092	1.223	-0.061	-0.549	-1.038	5.48	4.193	-7.84	3.906	1.648	-0.61	-9.642	-1.209	-1.599	-0.427	-0.061	-0.305	1.613	9.622	-0.504	-0.793	0.427	-0.366	0.758	9.807	-1.402	0.122	0.122	-0.122	1506610518
-9.696	-1.164	-1.687	-0.488	-0.061	-0.366	2.834	-9.092	1.223	-0.061	-1.099	-1.526	5.935	3.871	-7.625	3.906	1.648	-0.61	-9.696	-1.164	-1.687	-0.488	-0.061	-0.366	1.476	9.496	-0.563	-0.488	0.854	-0.183	0.782	9.763	-1.53	0.366	0.122	-0.244	1506610518
-9.682	-1.022	-1.808	-0.671	-0.122	-0.488	4.222	-8.826	1.19	0.061	-2.38	-2.075	5.923	3.43	-7.608	4.456	2.441	-0.977	-9.682	-1.022	-1.808	-0.671	-0.122	-0.488	1.48	9.533	-0.492	-0.122	1.099	0	1.052	9.776	-1.556	0.305	0.305	-0.244	1506610518
