# Supplementary material for: A deep learning approach for lower back-pain risk prediction during manual lifting
Source: PLoS One. 2021 Feb 19;16(2):e0247162. doi: 10.1371/journal.pone.0247162 (PMC7894914; doi:10.1371/journal.pone.0247162)
Supplement: S1 Data — (ZIP) [file pone.0247162.s001.zip › source-used/Subject_02_P1_Zone07_T1.csv]

Side_A_x	Side_A_y	Side_A_z	Side_G_x	Side_G_y	Side_G_z	LtWt_A_x	LtWt_A_y	LtWt_A_z	LtWt_G_x	LtWt_G_y	LtWt_G_z	RtWt_A_x	RtWt_A_y	RtWt_A_z	RtWt_G_x	RtWt_G_y	RtWt_G_z	Back_A_x	Back_A_y	Back_A_z	Back_G_x	Back_G_y	Back_G_z	UArm_A_x	UArm_A_y	UArm_A_z	UArm_G_x	UArm_G_y	UArm_G_z	Thig_A_x	Thig_A_y	Thig_A_z	Thig_G_x	Thig_G_y	Thig_G_z	Time_stp
-9.772	-1.15	-0.75	0	0	0.061	2.689	-8.976	-0.029	-0.244	0.244	-0.61	3.208	9.567	0.401	-0.183	-0.183	0.122	-9.772	-1.15	-0.75	0	0	0.061	1.404	9.576	1.506	-0.122	-0.244	0.061	1.121	9.881	-0.28	0	-0.122	0	1506611518
-9.765	-1.16	-0.751	-0.061	0	0	2.547	-9.012	-0.044	-0.183	0.244	-0.793	3.176	9.591	0.446	-0.122	-0.122	0.122	-9.765	-1.16	-0.751	-0.061	0	0	1.486	9.583	1.525	-0.122	-0.122	0.061	1.016	9.899	-0.281	0.061	-0.061	0	1506611518
-9.778	-1.189	-0.77	-0.061	0	0	2.375	-9.036	-0.084	-0.122	0.244	-0.793	3.15	9.588	0.537	-0.061	0	0.061	-9.778	-1.189	-0.77	-0.061	0	0	1.471	9.563	1.553	-0.061	-0.061	0.061	1.036	9.898	-0.377	0.061	-0.061	-0.061	1506611518
-9.758	-1.184	-0.775	-0.122	0	0	2.226	-9.027	-0.127	-0.061	0.061	-0.732	3.124	9.61	0.579	-0.061	0	0.061	-9.758	-1.184	-0.775	-0.122	0	0	1.463	9.563	1.56	-0.061	-0.061	0.061	1.03	9.89	-0.359	0.061	-0.061	-0.061	1506611518
-9.784	-1.205	-0.788	-0.122	0	-0.061	2.139	-8.983	-0.127	-0.061	0.061	-0.61	3.112	9.631	0.627	-0.061	0	0.061	-9.784	-1.205	-0.788	-0.122	0	-0.061	1.433	9.569	1.55	-0.061	0	0.061	1.007	9.899	-0.359	0	0	-0.061	1506611518
-9.788	-1.225	-0.775	-0.122	0	-0.061	2.061	-8.911	-0.118	-0.061	0.061	-0.61	3.108	9.637	0.671	-0.061	0	0.061	-9.788	-1.225	-0.775	-0.122	0	-0.061	1.433	9.573	1.546	0	0	0.061	0.98	9.895	-0.382	0	0.061	-0.061	1506611518
-9.787	-1.23	-0.756	-0.122	0	-0.061	2.006	-8.857	-0.118	-0.061	0	-0.366	3.091	9.637	0.587	-0.061	0	0.061	-9.787	-1.23	-0.756	-0.122	0	-0.061	1.458	9.601	1.515	0	0	0.061	0.977	9.909	-0.334	0.061	0.122	-0.061	1506611518
-9.788	-1.221	-0.745	-0.122	0	-0.061	2.052	-8.827	-0.085	0	-0.061	-0.122	3.058	9.643	0.573	-0.061	0.061	0	-9.788	-1.221	-0.745	-0.122	0	-0.061	1.426	9.604	1.497	0	0.061	0	0.973	9.911	-0.339	0	0	-0.061	1506611518
-9.786	-1.232	-0.76	-0.122	-0.061	-0.061	2.156	-8.83	-0.065	0	-0.122	0.366	3.041	9.607	0.51	-0.122	0.061	0	-9.786	-1.232	-0.76	-0.122	-0.061	-0.061	1.37	9.597	1.495	0	0.061	0	0.985	9.898	-0.336	0	0	-0.061	1506611518
-9.798	-1.217	-0.735	-0.061	0	-0.061	2.266	-8.854	-0.03	0.061	-0.183	0.488	3.072	9.617	0.487	-0.061	0	0	-9.798	-1.217	-0.735	-0.061	0	-0.061	1.349	9.634	1.506	0	0.061	0	1.017	9.897	-0.319	0	0.061	0	1506611518
-9.798	-1.213	-0.733	-0.061	0	-0.061	2.397	-8.845	-0.013	0.061	-0.244	0.61	3.065	9.637	0.439	0	0	0	-9.798	-1.213	-0.733	-0.061	0	-0.061	1.351	9.674	1.503	0	0	-0.061	1.006	9.918	-0.34	-0.061	0.061	0	1506611518
-9.783	-1.225	-0.739	-0.061	0	-0.061	2.537	-8.823	-0.006	0.061	-0.244	0.61	3.073	9.668	0.426	0.061	0.061	0	-9.783	-1.225	-0.739	-0.061	0	-0.061	1.334	9.67	1.499	0.061	0.061	-0.061	0.992	9.909	-0.328	-0.061	0	-0.061	1506611518
-9.787	-1.248	-0.733	-0.061	-0.061	0	2.791	-8.837	-0.047	0.122	-0.183	0.488	3.083	9.709	0.531	0.061	0	0	-9.787	-1.248	-0.733	-0.061	-0.061	0	1.314	9.678	1.493	0	0	-0.061	0.98	9.916	-0.305	-0.061	0.061	0	1506611519
-9.778	-1.236	-0.737	-0.061	-0.061	0	2.875	-8.812	-0.072	0.122	-0.183	0.488	3.077	9.716	0.597	0.061	0	0	-9.778	-1.236	-0.737	-0.061	-0.061	0	1.347	9.676	1.489	0	0	-0.061	0.951	9.91	-0.312	-0.061	0	0	1506611519
-9.788	-1.239	-0.761	-0.061	-0.061	0	2.923	-8.803	-0.123	0.061	-0.183	0.305	3.065	9.722	0.601	0.061	0.061	-0.061	-9.788	-1.239	-0.761	-0.061	-0.061	0	1.359	9.684	1.503	0	0.061	-0.061	0.969	9.91	-0.337	-0.061	-0.061	-0.061	1506611519
-9.793	-1.225	-0.756	-0.061	-0.061	-0.061	2.92	-8.805	-0.16	0	-0.061	0	3.061	9.749	0.616	0	0.061	-0.061	-9.793	-1.225	-0.756	-0.061	-0.061	-0.061	1.311	9.703	1.486	-0.061	0.061	0	0.985	9.908	-0.316	-0.061	0	0	1506611519
-9.786	-1.225	-0.737	-0.061	-0.061	-0.061	2.895	-8.792	-0.161	0	-0.061	-0.122	3.055	9.767	0.63	0	0.061	-0.061	-9.786	-1.225	-0.737	-0.061	-0.061	-0.061	1.287	9.695	1.525	-0.061	0	0	1	9.904	-0.311	-0.061	0	0	1506611519
-9.775	-1.224	-0.732	-0.061	-0.061	0	2.835	-8.79	-0.145	-0.061	0	-0.244	3.073	9.747	0.618	-0.061	0.061	-0.061	-9.775	-1.224	-0.732	-0.061	-0.061	0	1.288	9.668	1.53	-0.061	0	0	0.995	9.904	-0.305	-0.061	0	0	1506611519
-9.8	-1.237	-0.726	-0.061	-0.061	-0.061	2.73	-8.79	-0.135	-0.061	0.061	-0.305	3.041	9.7	0.592	-0.061	0	-0.061	-9.8	-1.237	-0.726	-0.061	-0.061	-0.061	1.325	9.654	1.537	-0.061	0	0	0.973	9.893	-0.28	-0.122	0	0	1506611519
-9.783	-1.251	-0.707	0	0	0	2.649	-8.827	-0.12	-0.122	0.122	-0.366	3.035	9.689	0.531	-0.061	0	-0.061	-9.783	-1.251	-0.707	0	0	0	1.381	9.655	1.548	-0.061	0	0	0.958	9.905	-0.26	-0.061	0	0	1506611519
-9.808	-1.205	-0.7	0	-0.061	0	2.554	-8.869	-0.062	-0.122	0.122	-0.366	3.054	9.692	0.507	-0.061	0.061	-0.061	-9.808	-1.205	-0.7	0	-0.061	0	1.288	9.647	1.546	-0.061	0	0	0.97	9.916	-0.268	-0.061	0	0	1506611519
-9.778	-1.197	-0.695	0	-0.061	0	2.461	-8.86	-0.036	-0.122	0.183	-0.366	3.079	9.696	0.52	-0.061	0.061	-0.061	-9.778	-1.197	-0.695	0	-0.061	0	1.242	9.658	1.553	-0.061	-0.061	0	1.011	9.911	-0.236	-0.061	-0.061	0	1506611519
-9.756	-1.206	-0.687	0	0	0	2.406	-8.86	-0.024	-0.061	0.122	-0.305	3.11	9.719	0.529	-0.061	-0.061	0	-9.756	-1.206	-0.687	0	0	0	1.28	9.676	1.59	-0.061	-0.061	0	1.029	9.89	-0.211	-0.122	-0.061	0	1506611519
-9.79	-1.221	-0.69	0	0	0	2.344	-8.835	-0.005	-0.061	0.122	-0.183	3.08	9.686	0.557	-0.061	-0.061	0.061	-9.79	-1.221	-0.69	0	0	0	1.308	9.625	1.577	-0.061	-0.122	0	1.019	9.89	-0.193	-0.122	-0.061	0	1506611519
-9.798	-1.224	-0.69	0	0	0	2.332	-8.845	0.008	-0.061	0.122	-0.061	3.04	9.676	0.591	-0.061	-0.061	0	-9.798	-1.224	-0.69	0	0	0	1.365	9.636	1.577	-0.061	-0.061	0	0.975	9.902	-0.197	-0.122	-0.061	0	1506611519
-9.788	-1.224	-0.678	0.061	0	0	2.371	-8.869	-0.002	0	0.122	0	3.035	9.717	0.621	-0.061	-0.061	0	-9.788	-1.224	-0.678	0.061	0	0	1.345	9.664	1.599	-0.061	-0.061	0	0.97	9.909	-0.214	-0.122	-0.122	0	1506611519
-9.786	-1.199	-0.681	0.061	-0.061	0	2.413	-8.874	-0.019	0	0.061	0	3.04	9.732	0.641	-0.061	-0.061	0	-9.786	-1.199	-0.681	0.061	-0.061	0	1.315	9.647	1.614	-0.061	-0.122	0	0.988	9.904	-0.199	-0.061	-0.061	0	1506611519
-9.782	-1.193	-0.699	0.061	-0.061	0	2.443	-8.842	-0.045	0	0.061	0	3.029	9.709	0.64	-0.122	-0.061	0	-9.782	-1.193	-0.699	0.061	-0.061	0	1.355	9.61	1.596	-0.122	-0.183	0	0.965	9.906	-0.182	-0.061	-0.122	0	1506611519
-9.794	-1.187	-0.701	0	-0.061	0	2.443	-8.842	-0.045	0	0.061	0.061	3.017	9.691	0.636	-0.122	-0.122	0	-9.794	-1.187	-0.701	0	-0.061	0	1.408	9.613	1.591	-0.122	-0.122	0	0.986	9.902	-0.175	-0.061	-0.122	0	1506611519
-9.781	-1.183	-0.697	0	-0.061	0	2.518	-8.8	-0.118	0	0.061	0.122	3	9.671	0.604	-0.122	-0.061	-0.061	-9.781	-1.183	-0.697	0	-0.061	0	1.431	9.612	1.593	-0.061	-0.122	0	1.023	9.889	-0.156	-0.061	-0.061	0	1506611519
-9.794	-1.158	-0.697	0	-0.061	0	2.574	-8.803	-0.144	0	0	0.061	3.027	9.648	0.568	-0.122	-0.061	-0.061	-9.794	-1.158	-0.697	0	-0.061	0	1.436	9.61	1.609	-0.061	-0.122	0	0.991	9.899	-0.189	-0.061	-0.061	0	1506611519
-9.78	-1.153	-0.683	0	-0.061	0	2.617	-8.813	-0.17	0	0	0.061	3.066	9.659	0.574	-0.061	-0.061	-0.061	-9.78	-1.153	-0.683	0	-0.061	0	1.418	9.611	1.627	-0.061	-0.122	0	0.994	9.909	-0.211	-0.061	-0.061	0	1506611519
-9.79	-1.158	-0.688	-0.061	-0.061	0	2.639	-8.823	-0.154	-0.061	0	0	3.109	9.656	0.579	-0.061	-0.061	-0.061	-9.79	-1.158	-0.688	-0.061	-0.061	0	1.403	9.611	1.613	-0.061	-0.122	0	1.022	9.905	-0.17	-0.061	-0.061	0	1506611519
-9.798	-1.152	-0.684	-0.061	-0.061	0	2.626	-8.806	-0.115	-0.061	0	-0.061	3.118	9.647	0.593	-0.061	-0.061	-0.061	-9.798	-1.152	-0.684	-0.061	-0.061	0	1.431	9.582	1.604	-0.061	-0.122	0	1.028	9.899	-0.167	-0.061	-0.061	0	1506611519
-9.782	-1.154	-0.657	-0.061	-0.061	0	2.607	-8.794	-0.122	-0.061	0	-0.061	3.124	9.629	0.608	-0.061	-0.061	-0.061	-9.782	-1.154	-0.657	-0.061	-0.061	0	1.452	9.579	1.598	-0.061	-0.061	0	1.025	9.896	-0.195	0	-0.061	0	1506611519
-9.787	-1.158	-0.663	-0.061	-0.061	0	2.591	-8.814	-0.098	-0.061	0	-0.061	3.121	9.631	0.599	0	0	-0.061	-9.787	-1.158	-0.663	-0.061	-0.061	0	1.461	9.587	1.607	0	0	-0.061	0.995	9.897	-0.171	-0.061	0	0	1506611519
-9.807	-1.152	-0.657	-0.061	-0.061	0	2.565	-8.83	-0.073	-0.061	-0.061	-0.061	3.12	9.627	0.598	0	0	0	-9.807	-1.152	-0.657	-0.061	-0.061	0	1.436	9.597	1.622	0	0	-0.061	1.028	9.897	-0.132	0	0	0	1506611520
-9.811	-1.123	-0.654	-0.061	-0.061	0	2.512	-8.826	-0.09	-0.061	-0.061	-0.061	3.116	9.652	0.591	0	0	0	-9.811	-1.123	-0.654	-0.061	-0.061	0	1.401	9.607	1.613	0	0	-0.061	1.034	9.906	-0.17	0	0	0	1506611520
-9.805	-1.144	-0.65	0	-0.061	0	2.495	-8.837	-0.045	-0.061	-0.061	-0.061	3.08	9.671	0.595	0	-0.061	0	-9.805	-1.144	-0.65	0	-0.061	0	1.439	9.64	1.621	0	0	-0.061	0.994	9.906	-0.147	-0.061	0	0	1506611520
-9.799	-1.126	-0.665	0	-0.061	0	2.486	-8.844	-0.03	-0.061	0	0	3.065	9.692	0.633	0	0	0	-9.799	-1.126	-0.665	0	-0.061	0	1.392	9.633	1.626	0	0	-0.061	1.012	9.889	-0.14	0	0	0	1506611520
-9.812	-1.141	-0.658	-0.061	-0.061	0	2.504	-8.824	-0.025	0	-0.061	0	3.042	9.69	0.656	0	0	0	-9.812	-1.141	-0.658	-0.061	-0.061	0	1.388	9.625	1.631	0	-0.061	-0.061	1.042	9.902	-0.164	-0.061	0	0	1506611520
-9.786	-1.129	-0.651	0	-0.061	0	2.541	-8.836	-0.033	0	-0.061	0	3.031	9.711	0.671	0	-0.061	0	-9.786	-1.129	-0.651	0	-0.061	0	1.419	9.652	1.634	0	0	-0.061	1.014	9.902	-0.156	0	0	0	1506611520
-9.781	-1.107	-0.66	0	-0.061	0	2.545	-8.837	-0.043	0	-0.061	0.061	3.031	9.723	0.646	0	0	0	-9.781	-1.107	-0.66	0	-0.061	0	1.4	9.654	1.613	-0.061	-0.061	-0.061	1.031	9.904	-0.146	0	0	0	1506611520
-9.81	-1.092	-0.676	-0.061	-0.061	0	2.562	-8.827	-0.043	0	-0.061	0.061	3.031	9.705	0.658	0	-0.061	-0.061	-9.81	-1.092	-0.676	-0.061	-0.061	0	1.378	9.618	1.613	-0.061	-0.061	-0.061	1.041	9.884	-0.152	-0.061	0	0	1506611520
-9.802	-1.125	-0.662	-0.061	-0.061	0	2.606	-8.823	-0.055	0	-0.061	0	3.036	9.696	0.64	-0.061	-0.061	-0.061	-9.802	-1.125	-0.662	-0.061	-0.061	0	1.4	9.631	1.591	-0.061	-0.061	0	1.034	9.89	-0.169	0	0	0	1506611520
-9.794	-1.107	-0.645	-0.061	-0.061	0	2.61	-8.824	-0.071	0	-0.061	0	3.061	9.7	0.61	-0.061	-0.061	-0.061	-9.794	-1.107	-0.645	-0.061	-0.061	0	1.427	9.647	1.587	-0.061	-0.061	0	1.062	9.891	-0.161	0	0	0	1506611520
-9.788	-1.113	-0.629	-0.061	-0.061	0	2.607	-8.826	-0.089	-0.061	-0.061	0	3.091	9.686	0.61	-0.061	0	-0.061	-9.788	-1.113	-0.629	-0.061	-0.061	0	1.434	9.642	1.596	-0.061	0	-0.061	1.031	9.896	-0.164	0	-0.061	0	1506611520
-9.798	-1.119	-0.666	-0.061	-0.061	-0.061	2.61	-8.824	-0.109	-0.061	-0.061	-0.061	3.121	9.683	0.593	0	0	-0.061	-9.798	-1.119	-0.666	-0.061	-0.061	-0.061	1.413	9.631	1.595	-0.061	0	-0.061	1.012	9.908	-0.195	0	0	0	1506611520
-9.808	-1.122	-0.662	-0.061	0	-0.061	2.602	-8.82	-0.083	-0.061	-0.061	-0.061	3.128	9.685	0.59	0	0	-0.061	-9.808	-1.122	-0.662	-0.061	0	-0.061	1.413	9.642	1.592	-0.061	0	-0.061	1.046	9.902	-0.177	0	0	0	1506611520
-9.798	-1.105	-0.65	-0.061	0	0	2.596	-8.811	-0.063	-0.061	-0.061	-0.061	3.132	9.686	0.595	0	0	-0.061	-9.798	-1.105	-0.65	-0.061	0	0	1.425	9.641	1.597	-0.061	0	-0.061	1.089	9.908	-0.164	-0.061	0	0	1506611520
-9.804	-1.099	-0.663	-0.061	0	0	2.567	-8.807	-0.044	-0.061	-0.061	-0.061	3.141	9.667	0.615	0	0	0	-9.804	-1.099	-0.663	-0.061	0	0	1.385	9.605	1.598	0	0	0	1.046	9.895	-0.208	-0.061	0	0	1506611520
-9.798	-1.095	-0.659	-0.061	-0.061	0	2.547	-8.824	-0.041	-0.061	-0.061	-0.061	3.116	9.674	0.622	-0.061	0	0	-9.798	-1.095	-0.659	-0.061	-0.061	0	1.364	9.613	1.59	0	0	0	1.053	9.902	-0.19	-0.061	0	0	1506611520
-9.8	-1.093	-0.644	-0.061	-0.061	0	2.54	-8.842	-0.032	-0.061	-0.061	-0.061	3.094	9.697	0.602	-0.061	0	0	-9.8	-1.093	-0.644	-0.061	-0.061	0	1.379	9.627	1.623	0	0	0	1.078	9.887	-0.165	0	0	0	1506611520
-9.798	-1.085	-0.636	0	-0.061	0	2.54	-8.827	-0.022	-0.061	-0.061	-0.061	3.068	9.692	0.593	-0.061	0	0	-9.798	-1.085	-0.636	0	-0.061	0	1.376	9.621	1.621	-0.061	0	0	1.072	9.886	-0.181	0	0	0	1506611520
-9.814	-1.071	-0.663	-0.061	-0.122	0	2.53	-8.823	-0.026	0	-0.061	-0.061	3.046	9.679	0.595	-0.061	0	0	-9.814	-1.071	-0.663	-0.061	-0.122	0	1.364	9.621	1.626	-0.061	-0.061	0	1.069	9.896	-0.22	0	-0.061	-0.061	1506611520
-9.842	-1.065	-0.627	0	-0.244	-0.061	2.547	-8.824	-0.05	0	-0.061	0	3.022	9.68	0.602	-0.061	-0.061	0	-9.842	-1.065	-0.627	0	-0.244	-0.061	1.391	9.628	1.62	-0.061	-0.061	0	1.026	9.88	-0.196	0.122	-0.122	-0.061	1506611520
-9.8	-1.132	-0.676	0	-0.183	-0.061	2.57	-8.85	-0.061	0	-0.061	0	3.037	9.698	0.604	-0.061	0	-0.061	-9.8	-1.132	-0.676	0	-0.183	-0.061	1.418	9.65	1.595	-0.061	-0.061	0	0.934	9.897	-0.287	0.122	-0.183	-0.183	1506611520
-9.798	-1.182	-0.735	0	-0.061	-0.122	2.597	-8.862	-0.078	-0.061	-0.122	0	3.036	9.708	0.615	-0.061	-0.061	-0.061	-9.798	-1.182	-0.735	0	-0.061	-0.122	1.465	9.676	1.544	-0.061	-0.122	-0.061	0.991	9.92	-0.36	0.122	-0.183	-0.183	1506611520
-9.771	-1.158	-0.674	0	-0.122	-0.061	2.564	-8.827	-0.051	-0.061	-0.061	0	3.065	9.715	0.595	-0.061	-0.061	-0.061	-9.771	-1.158	-0.674	0	-0.122	-0.061	1.525	9.637	1.541	-0.061	-0.061	-0.061	1.028	9.938	-0.343	0	0	-0.122	1506611520
-9.806	-1.128	-0.664	0	-0.122	-0.122	2.546	-8.782	-0.03	-0.061	-0.061	0	3.083	9.623	0.587	-0.061	0	-0.122	-9.806	-1.128	-0.664	0	-0.122	-0.122	1.419	9.546	1.503	-0.061	0	-0.061	1.026	9.899	-0.301	0	-0.122	-0.061	1506611520
-9.804	-1.146	-0.629	0	-0.061	-0.061	2.565	-8.809	0	-0.122	0	0.061	3.09	9.594	0.547	-0.061	-0.061	-0.122	-9.804	-1.146	-0.629	0	-0.061	-0.061	1.321	9.576	1.491	-0.061	-0.061	-0.061	1.059	9.898	-0.339	-0.061	-0.061	-0.061	1506611520
-9.788	-1.115	-0.602	0	0	-0.061	2.564	-8.848	0.042	-0.122	0	0.061	3.129	9.64	0.416	-0.061	-0.122	-0.122	-9.788	-1.115	-0.602	0	0	-0.061	1.343	9.662	1.522	0	0	-0.122	1.047	9.915	-0.312	-0.061	0	-0.061	1506611521
-9.79	-1.11	-0.621	0.061	0	-0.061	2.541	-8.812	0.056	-0.122	0	0.061	3.143	9.641	0.334	0	-0.061	-0.061	-9.79	-1.11	-0.621	0.061	0	-0.061	1.337	9.678	1.542	-0.061	-0.061	-0.122	1.031	9.896	-0.313	-0.061	0	-0.061	1506611521
-9.792	-1.11	-0.598	0.061	0	-0.061	2.539	-8.795	0.068	-0.061	0	0.061	3.109	9.644	0.341	0.061	-0.122	-0.061	-9.792	-1.11	-0.598	0.061	0	-0.061	1.327	9.631	1.555	-0.061	-0.061	-0.183	1.046	9.892	-0.288	-0.122	-0.061	-0.061	1506611521
-9.799	-1.061	-0.567	0.061	0	-0.061	2.553	-8.807	0.004	-0.061	0	0.061	3.066	9.64	0.416	0.122	-0.122	-0.061	-9.799	-1.061	-0.567	0.061	0	-0.061	1.347	9.623	1.553	0	-0.061	-0.183	1.097	9.883	-0.238	-0.122	-0.061	0	1506611521
-9.835	-1.058	-0.561	0	0.061	-0.061	2.573	-8.817	-0.057	-0.061	0	0.061	3.066	9.679	0.54	0.122	-0.061	-0.061	-9.835	-1.058	-0.561	0	0.061	-0.061	1.339	9.641	1.583	0	-0.061	-0.122	1.075	9.88	-0.213	-0.122	-0.061	0	1506611521
-9.822	-1.096	-0.573	0	0	-0.061	2.583	-8.829	-0.111	-0.061	0	0	3.086	9.734	0.651	0.061	-0.061	-0.061	-9.822	-1.096	-0.573	0	0	-0.061	1.33	9.671	1.617	-0.061	-0.061	-0.122	1.046	9.909	-0.22	-0.061	-0.061	-0.061	1506611521
-9.784	-1.129	-0.56	0	0	-0.061	2.597	-8.809	-0.154	-0.061	0	0	3.074	9.786	0.723	0	-0.061	-0.061	-9.784	-1.129	-0.56	0	0	-0.061	1.365	9.696	1.629	-0.061	-0.122	-0.061	1.03	9.91	-0.202	-0.122	-0.061	-0.061	1506611521
-9.777	-1.128	-0.543	0	-0.061	-0.061	2.595	-8.79	-0.173	-0.061	0	0	3.07	9.781	0.757	-0.061	-0.061	-0.061	-9.777	-1.128	-0.543	0	-0.061	-0.061	1.407	9.646	1.621	-0.061	-0.061	-0.061	1.007	9.898	-0.175	-0.061	-0.061	-0.061	1506611521
-9.826	-1.14	-0.496	0.061	-0.244	-0.061	2.583	-8.792	-0.193	-0.061	0	-0.061	3.057	9.733	0.763	-0.061	-0.061	-0.061	-9.826	-1.14	-0.496	0.061	-0.244	-0.061	1.403	9.615	1.634	-0.061	0	0	0.961	9.875	-0.215	0	-0.122	-0.122	1506611521
-9.778	-1.188	-0.511	0.061	-0.305	-0.122	2.559	-8.824	-0.223	-0.122	0	-0.061	3.066	9.738	0.712	-0.122	0	-0.122	-9.778	-1.188	-0.511	0.061	-0.305	-0.122	1.364	9.65	1.635	-0.061	0	0	0.909	9.801	-0.108	0.183	-0.244	-0.183	1506611521
-9.789	-1.128	-0.52	0.122	-0.244	-0.122	2.529	-8.848	-0.228	-0.122	0	-0.061	3.073	9.771	0.644	-0.122	-0.061	-0.061	-9.789	-1.128	-0.52	0.122	-0.244	-0.122	1.388	9.727	1.599	-0.061	0	0	0.944	9.856	-0.164	0.183	-0.244	-0.183	1506611521
-9.845	-1.056	-0.535	0	-0.244	-0.244	2.485	-8.809	-0.188	-0.122	-0.061	-0.122	3.119	9.786	0.575	-0.122	-0.061	-0.122	-9.845	-1.056	-0.535	0	-0.244	-0.244	1.48	9.716	1.509	-0.122	-0.061	0	0.767	9.875	-0.407	0.183	-0.244	-0.183	1506611521
-9.83	-1.189	-0.697	-0.183	-0.122	-0.366	2.432	-8.803	-0.147	-0.183	-0.061	-0.061	3.116	9.696	0.526	-0.122	0	-0.122	-9.83	-1.189	-0.697	-0.183	-0.122	-0.366	1.613	9.676	1.39	-0.122	0	-0.061	0.736	9.893	-0.65	0.183	-0.061	-0.427	1506611521
-9.883	-1.158	-0.791	-0.366	-0.122	-0.488	2.348	-8.882	-0.091	-0.183	-0.122	0	3.078	9.646	0.468	-0.061	0	-0.244	-9.883	-1.158	-0.791	-0.366	-0.122	-0.488	1.816	9.698	1.248	-0.183	0.122	-0.183	0.793	9.921	-0.593	0.183	0.061	-0.427	1506611521
-9.776	-0.858	-0.914	-0.305	-0.122	-0.488	2.224	-8.898	-0.061	-0.244	-0.488	-0.244	3.07	9.586	0.394	0	0.183	-0.488	-9.776	-0.858	-0.914	-0.305	-0.122	-0.488	1.942	9.68	1.15	-0.244	0.244	-0.305	0.858	9.951	-0.691	0.061	0.122	-0.488	1506611521
-9.814	-0.674	-1.09	-0.305	-0.061	-0.488	2.11	-8.848	-0.018	-0.305	-0.61	-0.244	3.096	9.488	0.356	0.122	0.305	-0.671	-9.814	-0.674	-1.09	-0.305	-0.061	-0.488	1.918	9.607	1.11	-0.305	0.366	-0.366	0.961	9.938	-0.798	0.061	-0.183	-0.61	1506611521
-9.865	-0.699	-1.101	-0.549	-0.183	-0.427	2.07	-8.843	0.112	-0.305	-0.61	-0.244	3.207	9.487	0.351	0.244	0.427	-0.854	-9.865	-0.699	-1.101	-0.549	-0.183	-0.427	1.755	9.624	1.036	-0.366	0.488	-0.427	1.3	9.947	-0.689	-0.122	-0.122	-0.61	1506611521
-9.856	-0.981	-1.059	-0.671	-0.305	-0.305	2.044	-8.809	0.281	-0.183	-0.793	0	3.334	9.561	0.459	0.244	0.427	-0.854	-9.856	-0.981	-1.059	-0.671	-0.305	-0.305	1.497	9.701	1.072	-0.427	0.488	-0.427	1.772	9.942	-0.342	-0.427	0.244	-0.427	1506611521
-9.752	-1.469	-1.037	-0.61	-0.427	-0.183	2.158	-8.851	0.398	-0.183	-0.793	0	3.411	9.741	0.687	0.122	0	-0.671	-9.752	-1.469	-1.037	-0.61	-0.427	-0.183	1.085	9.686	1.254	-0.61	0.305	-0.305	2.36	10.005	0.213	-1.221	0.854	0.122	1506611521
-9.537	-1.902	-0.479	-0.244	-0.366	0.122	2.485	-8.921	0.475	-0.061	-0.854	0.183	3.506	9.897	0.916	-0.183	-0.305	-0.366	-9.537	-1.902	-0.479	-0.244	-0.366	0.122	0.735	9.558	1.524	-0.61	0.122	-0.061	2.724	9.897	1.119	-2.441	1.587	1.221	1506611521
-10.051	-2.293	0.321	0.427	-1.038	0.366	2.925	-8.847	0.542	0.122	-0.549	0.122	3.457	9.726	1.048	-0.427	-0.366	0	-10.051	-2.293	0.321	0.427	-1.038	0.366	0.623	9.192	1.977	-0.488	0.061	0.122	2.62	9.929	1.811	-3.845	1.16	2.197	1506611521
-10.354	-1.931	0.663	0.977	-1.587	0.366	3.247	-8.868	0.397	0.244	-0.183	0.122	3.281	9.588	1.122	-0.549	-0.549	0.488	-10.354	-1.931	0.663	0.977	-1.587	0.366	0.611	9.258	2.387	-0.244	0.183	0.183	3.076	10.889	2.111	-3.967	0.488	2.93	1506611521
-10.416	-0.915	0.867	0.671	-1.099	0.061	3.247	-8.868	0.397	0.244	-0.183	0.122	2.967	10.037	1.016	-0.854	-1.16	0.977	-10.416	-0.915	0.867	0.671	-1.099	0.061	0.807	9.849	2.718	0.183	0.061	-0.061	2.638	10.983	2.535	-1.587	1.099	4.028	1506611521
-10.337	-0.674	0.635	0.183	-1.16	-0.122	3.85	-8.772	-0.248	0.427	-0.488	0.305	2.769	10.389	0.867	-0.916	-1.587	1.221	-10.337	-0.674	0.635	0.183	-1.16	-0.122	0.991	10.085	3.012	0.122	-0.244	-0.244	1.352	11.25	1.189	-2.625	1.526	3.296	1506611521
-9.228	-0.495	0.89	0.122	-0.671	0.061	4.291	-8.508	-0.462	0.183	0.366	0.977	2.712	10.38	0.805	-0.61	-1.709	1.404	-9.228	-0.495	0.89	0.122	-0.671	0.061	1.15	9.93	2.824	-0.183	-0.916	-0.244	1.858	9.564	1.474	-1.648	0.732	2.808	1506611521
-8.605	-0.298	1.069	0.305	-0.122	0.122	4.398	-7.954	-0.603	0.183	0.366	0.977	2.678	9.853	0.982	-0.183	-0.977	1.343	-8.605	-0.298	1.069	0.305	-0.122	0.122	1.317	9.122	2.726	-0.549	-1.221	-0.427	2.542	8.421	1.336	-1.099	1.953	2.197	1506611522
-8.739	-0.17	0.939	0.305	0.244	0.122	4.453	-7.714	-0.668	0.061	0.488	0.305	2.336	9.055	1.148	-0.061	-0.854	1.221	-8.739	-0.17	0.939	0.305	0.244	0.122	1.549	8.617	2.546	-0.61	-1.282	-0.488	2.542	7.734	1.651	-0.61	2.747	1.831	1506611522
-8.993	-0.074	0.952	0.305	0.549	0.122	4.417	-8.021	-0.794	0.061	0.488	-0.122	2.03	8.702	1.247	-0.122	-1.038	0.732	-8.993	-0.074	0.952	0.305	0.549	0.122	1.949	8.781	2.417	-0.366	-1.221	-0.61	2.082	7.543	2.129	-0.122	2.197	1.343	1506611522
-9.244	-0.017	1.053	0.305	0.916	0.122	4.417	-8.021	-0.794	0.061	0.488	-0.122	1.924	8.721	1.302	-0.122	-1.038	-0.305	-9.244	-0.017	1.053	0.305	0.916	0.122	1.949	8.781	2.417	-0.366	-1.221	-0.61	1.975	7.465	2.848	0.488	1.038	0.916	1506611522
-9.52	0.141	0.913	0.366	0.793	0.305	3.854	-8.424	-0.988	0	-0.305	-0.916	2.178	8.777	1.409	0	-0.793	-1.282	-9.52	0.141	0.913	0.366	0.793	0.305	1.949	8.781	2.417	-0.366	-1.221	-0.61	2.763	7.139	3.48	1.16	0.427	0.427	1506611522
-9.928	0.291	0.629	-0.122	0.549	0.183	3.64	-8.455	-0.973	-0.061	-0.244	-1.16	2.616	8.888	1.609	0.122	-0.549	-1.892	-9.928	0.291	0.629	-0.122	0.549	0.183	1.949	8.781	2.417	-0.366	-1.221	-0.61	4.036	7.675	3.982	1.77	-0.732	0.122	1506611522
-10.379	0.148	0.684	-0.671	0.244	0.061	3.427	-8.891	-0.935	-0.061	-0.244	-1.16	3.021	9.272	1.755	0.061	-0.366	-2.075	-10.379	0.148	0.684	-0.671	0.244	0.061	1.949	8.781	2.417	-0.366	-1.221	-0.61	4.494	8.579	3.9	0.61	-0.366	-0.061	1506611522
-10.647	0.115	1.18	-0.671	0.305	0.061	3.427	-8.891	-0.935	-0.061	0.061	-1.038	3.344	9.808	1.8	0.122	-0.488	-2.197	-10.647	0.115	1.18	-0.671	0.305	0.061	2.298	9.694	2.598	-0.122	-0.916	-0.549	4.547	8.954	4.456	-0.671	0.427	-0.122	1506611522
-11.821	-0.331	1.415	-0.366	0.244	-0.061	2.896	-9.589	-0.775	-0.061	0.061	-0.854	3.744	10.249	1.75	0.122	-0.305	-2.136	-11.821	-0.331	1.415	-0.366	0.244	-0.061	2.342	10.103	2.724	-0.183	-0.854	-0.488	3.811	8.781	4.779	-0.305	0.183	-0.488	1506611522
-11.269	-0.348	1.53	-0.183	0.61	-0.427	2.736	-10.034	-0.67	-0.122	-0.061	-0.671	4.12	10.836	1.599	0.244	0	-1.953	-11.269	-0.348	1.53	-0.183	0.61	-0.427	2.279	10.903	2.702	-0.183	-0.61	-0.366	3.013	9.019	4.296	1.343	-1.953	-1.465	1506611522
-11.232	-0.039	0.907	-0.366	0.183	-0.305	2.736	-10.034	-0.67	-0.122	-0.061	-0.244	4.435	11.56	1.542	0.366	0.305	-1.587	-11.232	-0.039	0.907	-0.366	0.183	-0.305	2.044	11.245	2.9	-0.122	-0.549	-0.366	3.834	10.19	4.235	1.526	-0.549	-0.671	1506611522
-9.721	-0.072	0.669	-0.977	0.427	-0.305	2.568	-9.472	-0.123	-0.183	-0.061	0.305	4.549	11.502	1.504	0.488	0.244	-0.732	-9.721	-0.072	0.669	-0.977	0.427	-0.305	1.848	10.896	2.987	-0.305	-0.671	-0.244	4.877	9.452	1.853	1.099	-1.526	-0.793	1506611522
-9.173	-1.605	0.128	-0.671	0.366	-0.366	2.585	-9.103	0.096	-0.061	0	0.732	4.518	11.104	1.631	0.61	0.244	0.183	-9.173	-1.605	0.128	-0.671	0.366	-0.366	1.827	10.33	2.85	-0.305	-0.427	0	-0.037	8.338	2.436	1.282	-2.258	-2.869	1506611522
-9.233	-2.609	-0.878	0.366	0.305	-0.244	2.585	-9.103	0.096	0.183	0.061	1.038	4.352	10.58	1.787	0.488	0.977	0.732	-9.233	-2.609	-0.878	0.366	0.305	-0.244	1.732	9.485	2.499	-0.244	0.122	0.427	1.617	9.411	0.708	1.282	-2.258	-2.869	1506611522
-9.165	-2.292	-1.192	0.183	-0.061	-0.183	2.254	-8.582	-0.104	1.038	-1.526	-0.061	3.957	9.737	1.939	0.305	1.648	0.977	-9.165	-2.292	-1.192	0.183	-0.061	-0.183	1.078	8.451	1.815	-0.244	0.122	0.427	3.351	9.842	-0.346	2.136	-1.587	-2.136	1506611522
-9.214	-2.256	-1.266	-0.244	0.244	0	2.143	-8.392	-0.328	1.038	-1.526	-0.061	3.424	8.905	1.754	-0.244	1.831	1.16	-9.214	-2.256	-1.266	-0.244	0.244	0	0.432	7.922	1.278	-0.244	1.404	1.404	2.463	9.698	-0.089	2.014	0.427	-1.709	1506611522
-9.475	-2.259	-1.285	0.061	0.305	0.183	2.227	-8.555	-0.305	0.488	-1.709	-1.16	2.937	8.728	1.263	-1.099	1.587	1.16	-9.475	-2.259	-1.285	0.061	0.305	0.183	-0.005	8.525	0.987	0.427	2.258	1.77	0.712	9.788	-0.02	1.831	-0.854	-1.526	1506611522
-9.424	-1.727	-1.294	0.244	0.366	0.061	2.194	-8.77	0.029	0	-0.671	-0.732	2.662	9.676	0.418	-2.014	1.16	0.854	-9.424	-1.727	-1.294	0.244	0.366	0.061	-0.146	9.807	1.047	1.465	2.38	1.77	1.089	9.908	-0.852	1.77	-1.953	-1.465	1506611522
-9.244	-1.278	-1.285	0.244	0.183	-0.122	2.098	-8.416	0.474	0	-0.671	-0.732	2.607	10.505	-0.656	-2.625	0.122	0.732	-9.244	-1.278	-1.285	0.244	0.183	-0.122	0.122	10.255	1.534	1.892	1.648	1.404	1.726	9.721	-1.329	1.404	-0.854	-1.587	1506611522
-9.186	-1.122	-1.279	0.061	0.061	-0.244	1.914	-7.68	0.836	-0.122	0.061	-0.305	2.903	9.926	-1.428	-2.014	-0.732	1.343	-9.186	-1.122	-1.279	0.061	0.061	-0.244	0.425	9.672	1.705	0.977	0.793	1.282	1.643	9.481	-1.248	1.404	-0.854	-1.587	1506611522
-9.262	-1.207	-1.226	-0.061	-0.061	-0.366	1.765	-7.454	1.012	0	-0.427	0.244	3.098	9.141	-1.614	-0.61	-0.488	2.319	-9.262	-1.207	-1.226	-0.061	-0.061	-0.366	0.772	9.319	1.451	0	0.671	1.038	1.595	9.4	-1.15	1.221	-0.488	-1.526	1506611522
-9.478	-1.194	-1.159	-0.061	-0.244	-0.61	1.864	-7.638	0.925	0	-0.427	0.244	2.949	9.013	-1.511	0.305	0.366	2.441	-9.478	-1.194	-1.159	-0.061	-0.244	-0.61	1.213	9.284	1.052	-0.061	0.671	0.488	1.5	9.457	-1.091	0.854	-0.61	-1.282	1506611522
-9.558	-1.084	-1.165	0.061	-0.366	-0.427	2.054	-7.921	0.775	0	-0.549	0.732	2.365	8.911	-1.253	0.732	0.61	2.136	-9.558	-1.084	-1.165	0.061	-0.366	-0.427	1.357	9.286	0.76	0.122	0.61	-0.122	1.29	9.644	-1.091	0.854	-0.61	-1.282	1506611522
-9.793	-0.924	-1.335	0.244	-0.488	-0.183	2.327	-8.246	0.786	-0.427	0	1.709	1.957	8.831	-0.928	0.916	0.122	1.465	-9.793	-0.924	-1.335	0.244	-0.488	-0.183	1.303	9.348	0.62	0	0.305	-0.488	0.874	9.802	-1.231	0.366	-1.16	-1.282	1506611522
-9.756	-1.022	-1.056	0.61	-0.488	-0.122	2.327	-8.246	0.786	-0.427	0	1.709	1.913	8.887	-0.461	0.977	-0.061	0.671	-9.756	-1.022	-1.056	0.61	-0.488	-0.122	0.981	9.361	0.891	0	-0.244	-0.488	1.12	9.851	-1.244	-0.122	-1.831	-1.282	1506611522
-9.978	-0.331	-1.599	0.61	-0.183	0	2.723	-8.875	0.955	-0.427	-0.061	1.587	2.059	9.123	0.01	0.977	0.122	-0.244	-9.978	-0.331	-1.599	0.61	-0.183	0	0.955	9.91	0.962	-0.061	-0.305	-0.427	1.434	9.942	-1.209	-0.122	-1.831	-1.282	1506611523
-10.494	-0.286	-1.646	0.732	0	0.427	3.176	-9.388	0.906	-0.244	-0.549	1.343	2.22	9.979	0.398	0.671	0.122	-1.099	-10.494	-0.286	-1.646	0.732	0	0.427	1.176	10.713	1.217	-0.061	-1.038	-0.671	1.852	10.385	-1.579	-1.648	-1.831	-0.977	1506611523
-11.227	-0.607	-1.247	0	-0.122	0.916	3.687	-9.926	0.782	-0.244	-0.305	1.282	2.409	10.732	0.786	0.427	-0.427	-1.587	-11.227	-0.607	-1.247	0	-0.122	0.916	1.373	11.013	1.5	-0.427	-1.892	-0.61	2.357	10.893	-1.346	-2.686	-1.16	-0.671	1506611523
-11.632	-1.69	-1.046	-0.549	0.244	0.732	4.228	-10.95	0.638	-0.305	0.183	1.16	2.741	11.281	1.2	0.244	-0.854	-2.014	-11.632	-1.69	-1.046	-0.549	0.244	0.732	1.818	11.487	1.726	-0.732	-1.953	-0.366	2.577	11.541	-0.063	-2.686	-1.16	-0.671	1506611523
-10.359	-3.59	-0.696	-0.061	0.366	0.671	4.71	-11.555	0.506	-0.183	1.099	0.122	3.225	12.109	1.434	-0.061	-0.793	-2.502	-10.359	-3.59	-0.696	-0.061	0.366	0.671	2.121	11.566	2.092	-0.732	-2.014	-0.549	3.04	11.588	1.573	-5.188	-0.427	1.953	1506611523
-8.97	-3.609	0.855	1.282	0.366	1.221	4.718	-10.253	0.431	-0.183	1.099	0.122	3.691	11.638	1.656	-0.305	-0.549	-2.38	-8.97	-3.609	0.855	1.282	0.366	1.221	1.623	9.691	2.428	-1.038	-2.014	-0.549	2.74	9.964	1.961	-5.005	-0.854	4.333	1506611523
-9.806	-2.036	0.87	1.465	-0.122	0.854	4.24	-8.686	0.397	0.122	2.136	-2.563	3.831	9.574	1.781	-0.183	-0.671	-1.404	-9.806	-2.036	0.87	1.465	-0.122	0.854	0.787	7.857	2.934	-1.16	-1.282	-0.244	0.863	10.426	1.708	-1.648	-0.183	5.432	1506611523
-10.183	-1.894	-0.01	0.366	-1.16	-0.061	3.458	-8.75	0.053	0.122	2.136	-2.563	3.62	8.695	1.519	-0.549	-0.732	-0.244	-10.183	-1.894	-0.01	0.366	-1.16	-0.061	0.251	8.157	3.042	-0.732	-0.671	0.122	0.599	11.972	1.069	-1.709	1.16	4.761	1506611523
-9.113	-1.567	0.355	0.061	-0.61	0.427	2.978	-9.466	-0.469	0.549	2.686	-2.686	3.088	9.545	1.013	-1.282	-1.648	0.427	-9.113	-1.567	0.355	0.061	-0.61	0.427	0.528	9.42	2.911	-0.732	-0.671	0.122	0.28	10.464	0.52	-1.587	0.427	4.639	1506611523
-8.793	-0.97	0.587	-0.183	-0.366	0.427	2.735	-8.823	-0.916	0.916	2.075	-2.075	2.955	9.866	0.528	-1.343	-2.686	0.916	-8.793	-0.97	0.587	-0.183	-0.366	0.427	0.952	9.027	3.229	0.366	-1.221	-0.244	1.651	9.65	0.694	-0.977	2.991	4.089	1506611523
-8.537	-0.912	0.679	0.061	-0.244	0.183	2.719	-8.329	-1.243	0.977	1.526	-2.38	3.076	8.964	0.225	-0.488	-2.38	1.587	-8.537	-0.912	0.679	0.061	-0.244	0.183	1.192	8.508	3.147	-0.122	-0.916	-0.122	1.168	8.595	0.885	-0.122	3.601	3.235	1506611523
-8.128	-0.782	0.797	0.549	0.488	0.305	2.719	-8.329	-1.243	0.977	1.526	-2.38	3.174	8.818	0.349	0.366	-0.916	1.953	-8.128	-0.782	0.797	0.549	0.488	0.305	1.211	8.598	2.856	-0.183	-0.916	-0.183	-0.414	7.93	1.142	0.732	3.052	2.075	1506611523
-8.61	-0.553	0.617	0.732	1.099	0	2.279	-8.083	-1.53	0.854	1.282	-2.563	2.651	8.998	0.626	0.549	-0.305	1.892	-8.61	-0.553	0.617	0.732	1.099	0	1.433	8.683	2.712	0	-1.038	-0.427	-0.837	7.891	1.617	0.732	3.052	2.075	1506611523
-9.787	-0.22	0.589	0.793	1.038	-0.061	2.029	-8.031	-1.568	0.427	0.366	-2.075	2.14	9.003	0.925	0.427	-1.099	1.709	-9.787	-0.22	0.589	0.793	1.038	-0.061	1.915	8.817	2.591	0.244	-1.099	-0.549	1.022	7.945	2.712	2.441	0.305	0.305	1506611523
-10.411	0.164	0.341	0.183	0.977	0	1.779	-8.3	-1.595	0.427	0.366	-2.075	2.174	9.122	1.315	0.427	-1.16	0.977	-10.411	0.164	0.341	0.183	0.977	0	2.677	9.327	2.519	0.305	-0.671	-0.61	2.846	8.179	3.31	3.052	-1.831	-0.671	1506611523
-11.088	0.249	0.144	-0.122	0.732	-0.122	1.762	-8.67	-1.475	0.305	-0.366	-1.465	2.317	9.531	1.549	0.488	-0.61	-0.061	-11.088	0.249	0.144	-0.122	0.732	-0.122	3.019	9.778	2.585	0.183	-0.244	-0.61	3.884	9.568	3.402	3.052	-1.831	-0.671	1506611523
-11.105	1.171	0.48	-0.854	0.366	0.122	1.889	-8.931	-1.212	-0.488	-0.549	0.305	2.553	9.889	1.763	0.61	-0.061	-0.977	-11.105	1.171	0.48	-0.854	0.366	0.122	2.713	9.904	2.548	-0.061	-0.244	-0.488	6.084	9.961	3.724	-0.427	1.831	0	1506611523
-11.264	0.52	0.459	-1.099	0.488	0	2.135	-9.235	-0.672	-0.488	-0.549	0.305	2.832	10.174	1.839	0.671	0.305	-1.648	-11.264	0.52	0.459	-1.099	0.488	0	2.519	10.125	2.567	-0.061	-0.366	-0.366	4.576	8.931	3.444	0.488	-1.465	-0.732	1506611523
-10.788	-1.168	-0.286	-0.61	-0.183	-0.244	2.127	-9.368	0.006	-0.793	0.122	1.221	3.21	10.517	1.796	0.549	0.61	-2.136	-10.788	-1.168	-0.286	-0.61	-0.183	-0.244	2.395	10.329	2.466	-0.061	-0.305	-0.183	0.821	8.905	1.263	0.488	-1.465	-0.732	1506611523
-10.603	-2.279	-0.555	0.244	-0.549	-0.122	1.859	-9.716	0.351	-0.854	0.366	1.831	3.76	10.817	1.675	0.488	0.916	-2.38	-10.603	-2.279	-0.555	0.244	-0.549	-0.122	2.314	10.712	2.342	0.061	0.122	0	3.62	11.55	2.399	2.075	-1.282	-1.221	1506611523
-9.381	-2.138	-0.504	0.122	-0.122	-0.244	2.034	-9.952	0.572	-0.549	-0.732	2.075	4.382	11.326	1.505	0.305	1.221	-2.258	-9.381	-2.138	-0.504	0.122	-0.122	-0.244	1.719	10.819	2.231	0	0.732	0.061	0.836	10.079	1.486	0.671	-2.747	-2.014	1506611523
-9.247	-1.944	-1.51	0	-0.366	-0.488	2.462	-8.881	0.781	-0.305	-1.648	2.38	4.932	11.024	1.491	0.061	1.648	-1.465	-9.247	-1.944	-1.51	0	-0.366	-0.488	0.496	9.563	2.201	-0.61	0.671	0.305	2.233	9.854	-0.644	1.465	-3.418	-1.648	1506611523
-9.47	-2.111	-1.39	-0.183	-0.427	-0.244	2.622	-8.131	0.894	-0.305	-1.221	2.441	4.442	9.601	1.263	-0.183	1.16	0.244	-9.47	-2.111	-1.39	-0.183	-0.427	-0.244	-0.256	8.573	1.754	-1.038	0.183	0.732	2.232	9.642	-1.122	1.343	0.854	-1.404	1506611523
-9.499	-1.981	-1.225	-0.244	-0.183	-0.061	2.622	-8.131	0.894	-0.366	-0.793	2.197	3.644	9.335	0.787	-0.977	0.183	1.404	-9.499	-1.981	-1.225	-0.244	-0.183	-0.061	-0.178	9.341	1.333	-0.427	0.671	1.038	1.512	9.884	-0.471	1.221	0.244	-1.16	1506611523
-9.539	-1.802	-1.139	0.061	0.122	-0.122	2.528	-8.942	0.786	-0.366	-0.793	2.197	3.223	10.275	0.2	-1.831	-0.366	1.221	-9.539	-1.802	-1.139	0.061	0.122	-0.122	0.127	10.259	1.517	0.488	1.221	0.854	0.946	9.808	-0.803	1.038	-1.221	-1.16	1506611523
-9.357	-1.616	-1.152	0.488	0.061	-0.183	2.897	-9.033	0.761	-0.305	-1.038	1.343	3.049	10.413	-0.657	-2.197	-0.671	0.916	-9.357	-1.616	-1.152	0.488	0.061	-0.183	0.281	9.95	1.924	0.793	0.916	0.61	1.531	9.745	-1.413	0.793	-1.099	-1.221	1506611524
-9.174	-1.214	-1.196	0.366	-0.061	-0.366	2.956	-8.324	0.828	-0.305	-1.038	1.343	2.931	9.539	-1.229	-1.648	-0.916	1.404	-9.174	-1.214	-1.196	0.366	-0.061	-0.366	0.383	9.28	1.854	0.122	0.549	0.732	1.504	9.484	-1.407	0.916	-0.793	-1.221	1506611524
-9.295	-1.035	-1.273	0.183	-0.183	-0.549	2.783	-8.136	0.788	-0.366	-0.671	0.793	2.945	8.984	-1.244	-0.488	-0.305	1.831	-9.295	-1.035	-1.273	0.183	-0.183	-0.549	0.487	9.068	1.756	-0.244	0.61	0.549	1.721	9.287	-1.324	0.854	-0.549	-1.221	1506611524
-9.569	-1.022	-1.302	0	-0.549	-0.549	2.576	-8.187	0.712	-0.244	-0.61	0.305	2.714	8.879	-1.126	0.061	0.427	1.77	-9.569	-1.022	-1.302	0	-0.549	-0.549	0.62	8.987	1.517	-0.244	0.549	0.366	1.839	9.466	-1.03	0.671	0.183	-1.099	1506611524
-9.628	-1.052	-1.152	0.183	-0.61	-0.183	2.576	-8.187	0.712	-0.244	-0.61	0.305	2.277	8.772	-0.871	0.183	0.305	1.465	-9.628	-1.052	-1.152	0.183	-0.61	-0.183	0.7	8.911	1.294	0.061	0.305	0	1.379	9.628	-0.724	0.366	-0.61	-0.977	1506611524
-9.555	-1.104	-1.059	0.671	-0.427	0	2.633	-8.473	0.689	-0.366	-0.366	0.244	2.058	8.563	-0.573	0.183	-0.183	0.977	-9.555	-1.104	-1.059	0.671	-0.427	0	0.876	8.813	1.232	0.305	0.061	-0.183	1.26	9.69	-0.782	0.183	-1.465	-0.916	1506611524
-9.442	-0.749	-1.293	0.61	-0.305	-0.244	2.517	-8.827	0.769	-0.549	0.244	-0.244	2.135	8.417	-0.307	0.183	-0.427	0.305	-9.442	-0.749	-1.293	0.61	-0.305	-0.244	1.092	9.097	1.288	0.366	0.244	-0.183	1.771	9.522	-1.36	-0.305	-1.343	-0.916	1506611524
-9.508	-0.519	-1.593	0.366	-0.244	-0.244	2.367	-9.445	0.766	-0.305	0.183	-0.366	2.375	8.879	-0.187	0.122	-0.366	-0.488	-9.508	-0.519	-1.593	0.366	-0.244	-0.244	1.414	9.886	1.458	0.549	0.244	-0.366	1.751	9.593	-1.828	-0.671	-1.404	-0.793	1506611524
-10.164	-0.652	-1.541	0.549	-0.061	0.427	2.232	-9.514	0.624	-0.305	0.183	-0.366	2.743	9.55	-0.045	0.183	-0.244	-1.16	-10.164	-0.652	-1.541	0.549	-0.061	0.427	1.541	10.06	1.603	0.305	-0.488	-0.488	1.689	9.91	-2.153	-1.587	-1.282	-0.61	1506611524
-10.481	-0.8	-1.253	0	0.122	0.549	2.245	-9.701	0.439	-0.183	0	-0.549	3.109	9.762	0.301	0.549	-0.122	-1.343	-10.481	-0.8	-1.253	0	0.122	0.549	1.367	10.221	1.724	0	-0.427	-0.427	2.247	10.446	-1.51	-2.563	-1.221	-0.366	1506611524
-10.765	-1.951	-0.773	-0.61	0.122	0.244	2.245	-9.701	0.439	-0.244	0.244	-0.488	3.484	10.397	0.798	0.61	-0.122	-1.465	-10.765	-1.951	-0.773	-0.61	0.122	0.244	1.14	10.787	1.815	0	-0.427	-0.427	2.742	10.685	-0.05	-2.563	-1.221	-0.366	1506611524
-10.605	-3.46	-0.187	-0.122	0	0.305	2.237	-10.324	0.199	-0.305	0.916	-0.122	3.663	11.188	1.077	0.061	0	-1.465	-10.605	-3.46	-0.187	-0.122	0	0.305	1.053	10.825	2.071	0	-0.916	-0.488	2.765	10.771	1.377	-3.845	-0.793	0.427	1506611524
-9.747	-3.637	0.928	1.099	0.061	0.732	2.088	-9.839	-0.19	-0.305	1.343	-0.244	3.533	10.992	1.12	-0.305	-0.854	-1.038	-9.747	-3.637	0.928	1.099	0.061	0.732	1.156	10.124	2.463	0	-0.916	-0.488	2.417	10.909	2.153	-4.028	0.61	3.235	1506611524
-9.897	-2.073	0.79	1.038	-0.244	0.488	1.967	-8.988	-0.407	-0.305	1.343	-0.244	3.704	10.239	1.109	-0.305	-1.16	-0.305	-9.897	-2.073	0.79	1.038	-0.244	0.488	0.708	9.441	2.999	-0.244	0.183	-0.61	1.586	10.493	2.243	-2.38	0.122	3.967	1506611524
-10.768	-1.669	0.189	0.427	-1.221	-0.366	1.597	-8.757	-0.735	-0.244	1.587	-0.671	3.58	9.938	0.962	-0.305	-0.671	0.366	-10.768	-1.669	0.189	0.427	-1.221	-0.366	0.181	9.655	3.347	-0.061	0.488	-0.488	-0.016	11.745	0.621	-2.38	0.122	3.967	1506611524
-9.686	-1.682	0.694	0.183	-0.793	-0.183	1.197	-9.292	-1.199	0.305	1.099	-0.305	2.986	10.411	0.724	-0.366	-1.099	0.916	-9.686	-1.682	0.694	0.183	-0.793	-0.183	0.071	10.312	3.082	0.061	-0.183	-0.488	-0.218	10.684	1.035	-1.77	1.221	2.93	1506611524
-9.463	-1.366	0.847	-0.061	-0.793	-0.366	1.197	-9.292	-1.199	0.305	1.099	-0.305	2.594	10.639	0.696	-0.305	-1.282	1.099	-9.463	-1.366	0.847	-0.061	-0.793	-0.366	0.452	9.817	2.927	0.122	-0.671	-0.549	0.457	9.532	1.144	-1.099	1.953	2.197	1506611524
-9.232	-1.382	0.959	-0.061	-0.671	-0.671	1.175	-8.382	-1.704	0.427	0.122	-0.305	2.287	9.856	0.861	0	-0.977	1.038	-9.232	-1.382	0.959	-0.061	-0.671	-0.671	0.712	9.119	2.741	0.122	-0.671	-0.549	0.547	8.835	1.542	-1.099	1.953	2.197	1506611524
-8.946	-1.336	1.097	0.488	0	-0.244	1.308	-8.424	-1.76	-0.122	0.183	-0.305	1.681	9.418	1.095	-0.061	-0.366	0.122	-8.946	-1.336	1.097	0.488	0	-0.244	0.883	9.24	2.827	-0.183	-0.183	-0.549	-0.002	8.358	2.579	1.099	2.258	0.061	1506611524
-9.147	-0.898	1.036	0.671	0.732	0.122	1.285	-8.394	-1.657	-0.122	0.183	-0.305	1.681	9.418	1.095	-0.061	-0.366	0.122	-9.147	-0.898	1.036	0.671	0.732	0.122	0.883	9.24	2.827	-0.061	0	-0.61	-0.002	8.358	2.579	1.709	0.366	-0.61	1506611524
-9.54	-0.578	0.562	-0.305	0.244	-0.183	1.17	-8.648	-1.509	-0.305	0.549	-0.061	1.742	9.442	1.077	-0.061	-0.366	-0.488	-9.54	-0.578	0.562	-0.305	0.244	-0.183	0.819	9.412	2.999	-0.122	0.122	-0.488	2.283	8.515	2.363	2.38	-0.244	-0.854	1506611524
-9.597	-0.889	0.741	-0.793	-0.061	-0.427	1.109	-9.013	-1.52	0.061	-0.488	0	2.242	9.697	1.178	0.122	0.122	-0.916	-9.597	-0.889	0.741	-0.793	-0.061	-0.427	0.681	9.583	2.996	-0.305	0	-0.366	2.424	9.232	2.516	1.77	0.732	-0.732	1506611524
-9.392	-1.256	0.902	-0.61	0.183	-0.305	1.109	-9.013	-1.52	0.061	-0.488	0	2.582	9.866	1.292	0.244	0.488	-0.977	-9.392	-1.256	0.902	-0.61	0.183	-0.305	0.699	9.519	2.929	-0.427	-0.305	-0.305	1.386	9.122	2.497	0.732	0.122	-1.282	1506611524
-9.534	-1.66	0.873	-0.366	0.305	-0.305	1.522	-8.945	-1.359	0.061	-0.854	0	2.696	9.777	1.439	0.183	0.305	-0.977	-9.534	-1.66	0.873	-0.366	0.305	-0.305	0.79	9.313	2.814	-0.427	-0.366	-0.244	1.571	8.975	2.771	0.732	0.122	-1.282	1506611524
-10.289	-2.061	0.715	-0.244	0.366	-0.244	1.584	-8.945	-1.152	-0.122	-0.61	0.122	2.85	9.591	1.548	0.061	0.244	-0.977	-10.289	-2.061	0.715	-0.244	0.366	-0.244	0.874	9.202	2.844	-0.366	-0.183	-0.122	2.005	9.479	2.135	1.648	-0.122	-1.16	1506611524
-10.422	-2.117	0.489	-0.305	0.061	-0.244	1.554	-9.336	-1.099	-0.183	-0.488	0.305	2.945	9.642	1.451	-0.061	0.183	-0.916	-10.422	-2.117	0.489	-0.305	0.061	-0.244	0.87	9.646	2.878	-0.366	-0.183	-0.122	2.401	10.375	2.227	1.221	-0.061	-0.732	1506611525
-9.678	-1.778	0.757	-0.244	0.366	-0.183	1.726	-9.506	-1.101	-0.122	-0.61	0.671	3.14	10.154	1.25	-0.183	0.244	-0.916	-9.678	-1.778	0.757	-0.244	0.366	-0.183	0.437	9.946	2.951	-0.122	0.244	-0.061	1.848	10.392	2.205	1.221	-0.061	-0.732	1506611525
-9.631	-1.388	0.608	-0.366	0.244	-0.183	1.974	-9.069	-0.83	-0.549	0.305	1.16	3.301	10.258	1.05	-0.122	0.427	-0.549	-9.631	-1.388	0.608	-0.366	0.244	-0.183	-0.148	9.524	3.074	-0.061	0.366	-0.061	2.01	9.619	2.253	0.366	-0.305	-0.122	1506611525
-9.526	-1.538	0.389	-0.488	0.122	-0.244	1.969	-8.888	-0.529	-0.549	0.305	1.16	3.112	9.868	0.806	-0.061	0.183	0.305	-9.526	-1.538	0.389	-0.488	0.122	-0.244	-0.139	9.329	3.052	-0.244	-0.244	0.061	1.359	9.469	1.333	0.793	-0.061	-0.305	1506611525
-9.569	-1.689	0.067	-0.305	0.244	-0.183	1.969	-8.888	-0.529	-0.427	0.488	0.916	2.781	9.787	0.592	0	-0.061	0.732	-9.569	-1.689	0.067	-0.305	0.244	-0.183	0.343	9.574	2.899	-0.122	-0.183	0.061	1.257	9.524	0.892	0.793	-0.061	-0.305	1506611525
-9.534	-1.702	-0.062	-0.427	0.366	-0.244	1.756	-9.123	-0.518	0	-0.122	0.61	2.571	9.824	0.406	0.122	0	0.61	-9.534	-1.702	-0.062	-0.427	0.366	-0.244	0.773	9.733	2.759	0	0.183	0.061	1.677	9.727	0.756	0.793	-0.549	-0.427	1506611525
-9.598	-1.723	-0.439	-0.732	0.305	-0.366	1.796	-9.375	-0.723	0.244	-0.61	0.305	2.628	9.778	0.286	0.427	0.549	0.244	-9.598	-1.723	-0.439	-0.732	0.305	-0.366	0.976	9.777	2.622	0	0.549	0	1.52	9.701	0.34	0.916	-0.061	-0.366	1506611525
-9.53	-2.195	-1.053	-0.977	0.244	-0.488	1.641	-9.172	-0.671	0.244	-0.671	0.061	2.692	9.69	0.11	0.732	1.038	-0.061	-9.53	-2.195	-1.053	-0.977	0.244	-0.488	1.014	9.544	2.334	-0.122	0.61	-0.122	1.29	9.786	-0.181	0.977	0.061	-0.488	1506611525
-9.616	-2.564	-1.345	-0.793	-0.061	-0.488	1.641	-9.172	-0.671	0.244	-0.61	-0.244	2.766	9.316	0.019	1.038	1.465	-0.183	-9.616	-2.564	-1.345	-0.793	-0.061	-0.488	0.882	9.134	1.845	-0.366	0.854	-0.183	1.424	9.956	-0.218	0.732	0.671	-0.305	1506611525
-9.588	-2.656	-1.209	-0.488	-0.122	-0.305	0.727	-8.911	-0.638	0.244	-1.587	-1.16	2.73	8.906	-0.02	1.221	1.709	-0.305	-9.588	-2.656	-1.209	-0.488	-0.122	-0.305	0.402	8.787	1.36	-0.366	1.099	-0.183	1.366	9.991	-0.029	0.366	0.671	0	1506611525
-9.906	-2.304	-1.093	0	0.061	0	0.358	-8.964	-0.561	0.244	-1.587	-1.16	2.698	8.673	-0.066	1.038	1.77	-0.549	-9.906	-2.304	-1.093	0	0.061	0	-0.403	9.038	1.069	0	1.709	0.061	1.323	9.966	0.059	0.366	0.671	0	1506611525
-10.043	-1.678	-1.224	-0.061	0.122	-0.122	0.464	-9.227	-0.219	-0.61	-1.099	-0.244	2.671	9.308	-0.264	0.488	1.587	-0.732	-10.043	-1.678	-1.224	-0.061	0.122	-0.122	-1.116	10.145	1.254	0.732	2.136	0.061	1.698	10.05	-0.358	0.183	-0.488	0.061	1506611525
-9.86	-1.64	-1.406	-0.183	0	-0.122	0.859	-8.882	0.355	-0.61	-1.099	-0.244	2.645	10.421	-0.748	-0.305	0.732	-0.854	-9.86	-1.64	-1.406	-0.183	0	-0.122	-1.373	10.652	1.67	1.038	1.16	-0.061	1.773	9.976	-0.61	0.305	-0.061	-0.122	1506611525
-9.624	-1.916	-1.419	-0.061	-0.183	-0.122	1.072	-8.55	0.79	-1.038	0.183	0.732	2.81	10.582	-1.2	-0.549	-0.305	-0.366	-9.624	-1.916	-1.419	-0.061	-0.183	-0.122	-1.157	10.448	1.876	0.61	0.366	-0.122	2.05	9.823	-0.633	0.305	-0.061	-0.122	1506611525
-9.607	-2.2	-1.16	0.305	-0.244	0.061	1.122	-8.686	0.816	-0.671	0.366	1.221	2.98	10.255	-1.163	0.061	-0.671	0.427	-9.607	-2.2	-1.16	0.305	-0.244	0.061	-0.786	10.092	1.745	0	-0.183	-0.061	1.913	9.81	-0.529	0.305	0.427	-0.183	1506611525
-9.709	-2.134	-1.103	0.488	-0.427	0	1.446	-8.896	0.656	-0.671	0.366	1.221	3.052	9.884	-0.886	0.488	-0.122	0.732	-9.709	-2.134	-1.103	0.488	-0.427	0	-0.622	9.653	1.43	-0.183	-0.061	0	1.675	9.829	-0.13	0.061	-0.244	-0.061	1506611525
-9.772	-1.9	-1.111	0.488	-0.488	0	1.835	-9.032	0.456	-0.305	-0.122	1.16	2.759	9.58	-0.551	0.366	0.244	0.732	-9.772	-1.9	-1.111	0.488	-0.488	0	-0.475	9.448	1.224	0	0	0	1.84	9.88	-0.121	0.061	-0.244	-0.061	1506611525
-9.662	-2.181	-1.113	0.244	-0.488	-0.183	2.066	-9.146	0.252	-0.305	0.427	0.732	2.385	9.4	-0.392	-0.061	-0.183	0.427	-9.662	-2.181	-1.113	0.244	-0.488	-0.183	-0.087	9.52	1.176	0.427	0.122	-0.183	1.708	9.899	-0.538	-0.244	-0.122	0	1506611525
-9.397	-2.568	-0.825	0.122	-0.183	-0.305	2.015	-9.371	0.099	-0.305	0.427	0.732	2.3	9.414	-0.291	-0.305	-0.916	0.122	-9.397	-2.568	-0.825	0.122	-0.183	-0.305	0.58	9.819	1.26	0.671	0.244	-0.488	1.61	9.923	-0.51	-0.549	0.366	0.183	1506611525
-9.134	-2.644	-0.61	-0.061	-0.122	-0.549	1.977	-9.349	-0.158	-0.244	0.427	0.427	2.513	9.566	-0.372	-0.366	-1.221	-0.244	-9.134	-2.644	-0.61	-0.061	-0.122	-0.549	1.243	9.987	1.481	0.671	0.671	-0.854	1.522	9.874	-0.364	-1.282	0.427	0.61	1506611525
-8.946	-2.54	-0.431	-0.061	-0.183	-0.793	1.977	-9.349	-0.158	0.183	-0.244	-0.061	2.907	9.4	-0.307	-0.061	-0.732	-0.61	-8.946	-2.54	-0.431	-0.061	-0.183	-0.793	1.31	9.314	1.774	0.671	0.671	-0.854	1.39	9.722	-0.228	-1.282	0.427	0.61	1506611525
-8.875	-2.503	-0.161	-0.305	-0.183	-1.099	2.224	-8.594	-0.213	0.427	-0.366	-0.549	3.051	8.715	-0.032	0.488	-0.244	-0.671	-8.875	-2.503	-0.161	-0.305	-0.183	-1.099	0.861	8.559	1.814	-0.061	1.465	-1.16	1.33	9.646	0.276	-2.014	0.916	1.16	1506611525
-8.91	-2.7	0.203	-0.732	-0.305	-1.404	3.035	-7.513	-0.717	0.427	-0.977	-0.916	2.942	8.391	0.319	0.549	-0.305	-0.366	-8.91	-2.7	0.203	-0.732	-0.305	-1.404	0.452	8.327	1.669	0.122	1.77	-1.343	1.113	9.539	0.522	-2.014	0.122	1.404	1506611525
-8.88	-2.969	0.311	-0.549	-0.305	-1.648	3.639	-7.464	-1.001	1.16	0.244	-1.892	2.802	8.47	0.443	0	-0.854	-0.122	-8.88	-2.969	0.311	-0.549	-0.305	-1.648	0.226	8.433	1.663	0.427	2.014	-1.526	1.223	9.648	0.882	-2.197	0.183	1.709	1506611525
-8.758	-2.83	0.418	-0.061	-0.305	-1.709	3.415	-7.313	-1.241	1.16	0.244	-1.892	3.011	8.451	0.367	-0.366	-1.099	-0.122	-8.758	-2.83	0.418	-0.061	-0.305	-1.709	-0.072	8.392	1.859	0.366	1.892	-1.465	1.666	9.52	1.261	-2.38	0.61	1.77	1506611525
-9.025	-2.826	0.31	-0.366	-0.488	-1.892	2.762	-7.235	-1.541	1.099	0.427	-2.258	3.102	8.208	0.476	-0.061	-0.732	0	-9.025	-2.826	0.31	-0.366	-0.488	-1.892	-0.62	7.979	1.954	0.427	2.014	-1.404	2.129	9.441	1.729	-2.38	0.61	1.77	1506611526
-9.229	-3.176	0.482	-0.366	-0.549	-2.014	2.472	-7.521	-1.425	1.343	-0.183	-2.686	2.972	8.149	0.23	-0.549	-0.916	0.61	-9.229	-3.176	0.482	-0.366	-0.549	-2.014	-1.318	8.126	1.725	0.61	1.892	-1.16	2.548	9.298	2.113	-1.343	0.793	1.648	1506611526
-9.286	-3.26	0.696	-0.061	-0.366	-1.77	2.027	-8.024	-1.412	1.282	0.061	-2.502	3.048	8.4	0.34	-1.099	-0.732	1.099	-9.286	-3.26	0.696	-0.061	-0.366	-1.77	-1.876	8.695	1.559	0.61	1.892	-1.16	2.833	9.258	2.55	-1.282	0.061	1.526	1506611526
-9.438	-3.153	0.379	-0.061	-0.427	-1.831	1.855	-8.641	-1.09	0.671	-0.061	-1.77	3.091	9.004	0.316	-1.221	-0.793	1.099	-9.438	-3.153	0.379	-0.061	-0.427	-1.831	-2.32	9.256	1.552	1.099	1.099	-0.488	3.512	9.025	2.836	-1.282	0.061	1.526	1506611526
-9.164	-3.211	0.311	-0.305	-0.671	-1.709	1.682	-9.122	-0.982	-0.732	0.244	0	2.89	9.467	0.318	-1.343	-1.587	1.038	-9.164	-3.211	0.311	-0.305	-0.671	-1.709	-2.665	9.527	1.247	1.099	0.732	-0.183	3.917	8.441	3.375	-0.977	0.244	1.221	1506611526
-9.159	-3.51	0.659	-0.244	-0.732	-1.404	1.518	-9.516	-0.98	-0.732	0.244	0	2.984	9.771	0.536	-0.854	-2.075	0.854	-9.159	-3.51	0.659	-0.244	-0.732	-1.404	-3.129	9.828	1.078	0.916	0.61	-0.061	4.253	8.047	3.601	-0.854	0.366	1.038	1506611526
-9.19	-3.741	0.668	0	-0.549	-1.16	1.518	-9.516	-0.98	-1.16	-0.061	0.427	2.883	10.276	0.378	-0.366	-2.014	0.854	-9.19	-3.741	0.668	0	-0.549	-1.16	-3.219	10.362	1.175	0.916	0.244	-0.183	4.52	7.806	3.32	-0.854	0.366	1.038	1506611526
-8.829	-3.817	0.467	-0.061	-0.549	-1.038	1.774	-11.056	-0.116	-0.366	-0.427	-0.244	2.757	10.911	0.254	0.305	-1.587	0.854	-8.829	-3.817	0.467	-0.061	-0.549	-1.038	-3.287	10.96	0.944	0.549	0.305	-0.305	4.844	7.678	3.559	-0.793	0	1.099	1506611526
-8.381	-3.842	0.422	-0.488	-0.488	-1.099	1.774	-11.056	-0.116	-0.366	-0.427	-0.244	2.809	11.543	0.183	0.671	-0.916	0.732	-8.381	-3.842	0.422	-0.488	-0.488	-1.099	-3.28	10.793	1.011	0.122	0.122	-0.732	4.441	7.787	3.624	-1.038	0.366	1.099	1506611526
-8.364	-4.247	0.432	-0.793	-0.488	-1.099	2.608	-10.411	0.317	0.122	-1.465	-1.099	2.89	11.367	0.008	0.854	-1.16	0.732	-8.364	-4.247	0.432	-0.793	-0.488	-1.099	-3.277	10.021	1.139	-0.488	-0.427	-1.282	4.143	7.837	3.902	-1.038	0.366	1.099	1506611526
-8.593	-4.583	0.577	-0.854	-0.549	-1.099	2.676	-9.927	0.51	0.244	-1.099	-1.892	3.43	10.792	0.19	1.038	-0.061	1.16	-8.593	-4.583	0.577	-0.854	-0.549	-1.099	-3.378	9.798	0.846	-0.854	-1.648	-1.587	4.654	7.589	3.749	-1.16	0.305	0.916	1506611526
-8.725	-5.078	0.598	-0.916	-0.244	-0.793	2.791	-9.697	0.439	0.366	-0.244	-1.953	3.604	10.625	0.193	0.793	1.221	1.404	-8.725	-5.078	0.598	-0.916	-0.244	-0.793	-3.175	10.208	0.892	-0.977	-1.831	-1.404	4.882	7.506	3.755	-1.16	0.183	0.977	1506611526
-9.144	-5.831	0.613	-0.793	-0.122	-0.366	3.162	-9.17	0.267	0.732	0.977	-1.526	3.564	10.535	-0.073	0.366	1.16	0.671	-9.144	-5.831	0.613	-0.793	-0.122	-0.366	-3.035	10.428	0.987	-1.038	-1.648	-1.16	4.862	7.453	3.927	-1.16	0.183	0.977	1506611526
-9.436	-6.208	0.64	-0.366	-0.183	0.061	3.825	-8.769	-0.03	0.183	0.305	-0.977	4.093	10.087	0.148	0.183	1.892	0.793	-9.436	-6.208	0.64	-0.366	-0.183	0.061	-3.281	10.749	0.986	-0.671	-1.343	-0.916	4.853	7.72	4.313	-0.549	0.183	0.671	1506611526
-9.526	-6.509	0.665	-0.061	0	0.305	4.613	-8.636	-0.298	-0.427	0	-0.549	4.481	9.908	-0.029	0	1.953	0.977	-9.526	-6.509	0.665	-0.061	0	0.305	-3.297	11.271	1.061	-0.549	-0.671	-0.122	4.694	7.9	4.508	-0.488	-0.305	0.366	1506611526
-9.782	-6.496	0.58	0.305	0.122	0.488	4.989	-8.855	-0.275	-0.793	0.916	-0.366	4.965	9.865	-0.352	0.305	0.732	0.671	-9.782	-6.496	0.58	0.305	0.122	0.488	-3.219	11.67	1.314	-0.183	0.183	0.488	4.767	8.165	4.664	-0.488	-0.305	0.366	1506611526
-10.094	-6.217	0.531	0.427	0	0.549	5.213	-9.162	-0.139	-0.244	0.671	-0.122	5.63	10.164	-0.347	0.366	1.16	-0.122	-10.094	-6.217	0.531	0.427	0	0.549	-3.26	11.749	1.279	-0.183	0.183	0.488	4.901	8.373	4.661	-0.305	-0.183	0.122	1506611526
-10.031	-5.992	0.575	0.549	0.244	0.671	5.477	-10.061	-0.355	0.061	0.183	0.427	5.575	10.433	-0.114	-0.122	0.427	-0.122	-10.031	-5.992	0.575	0.549	0.244	0.671	-3.858	11.885	1.274	0.549	0.916	1.038	5.058	8.343	4.631	0.122	-0.671	-0.671	1506611526
-10.171	-5.661	0.671	0.732	0.488	1.038	5.648	-11.039	-0.526	0	-0.061	0.366	5.952	11.161	-0.3	-0.122	0.732	-0.122	-10.171	-5.661	0.671	0.732	0.488	1.038	-4.14	11.963	1.523	0.549	0.916	1.038	5.182	8.205	4.482	0.122	-0.671	-0.671	1506611526
-10.202	-5.221	0.567	0.916	0.854	1.343	5.648	-11.039	-0.526	0.122	0.244	-0.305	5.95	11.721	-0.252	-0.244	0.549	0.427	-10.202	-5.221	0.567	0.916	0.854	1.343	-4.031	11.891	1.584	0	-0.61	1.16	5.152	8.102	4.316	0.549	-1.099	-1.465	1506611526
-10.06	-4.735	0.465	0.916	1.099	1.648	5.355	-10.669	0.156	0.183	-0.061	-0.916	5.764	11.749	0.048	-0.183	0.183	0.732	-10.06	-4.735	0.465	0.916	1.099	1.648	-3.669	11.716	1.516	-0.305	-1.16	1.282	5.221	8.095	4.15	0.854	-1.038	-1.831	1506611526
-9.816	-4.283	0.25	0.854	1.16	1.77	5.29	-9.867	0.111	-0.061	-0.122	-1.099	5.682	11.37	0.339	0.061	0.183	0.732	-9.816	-4.283	0.25	0.854	1.16	1.77	-3.229	11.414	1.267	-0.366	-1.709	1.404	5.063	8.186	3.866	0.854	-1.038	-1.831	1506611526
-9.416	-3.892	0.146	0.732	1.099	1.831	5.29	-9.867	0.111	-0.366	0.366	-1.221	5.574	10.749	0.17	-0.061	0.122	0.732	-9.416	-3.892	0.146	0.732	1.099	1.831	-2.68	10.905	1.164	-0.366	-1.709	1.404	4.728	8.216	3.517	1.099	-0.977	-2.197	1506611526
-9.002	-3.517	0.071	0.61	1.038	1.831	5.254	-8.013	-0.19	-0.427	0.366	-1.404	5.523	10.021	-0.078	-0.183	0.244	0.732	-9.002	-3.517	0.071	0.61	1.038	1.831	-2.168	10.238	1.181	-0.61	-1.77	1.709	4.349	8.293	3.101	1.465	-0.671	-2.686	1506611526
-8.631	-3.287	-0.071	0.61	0.732	1.831	5.268	-6.99	-0.157	-0.244	0.488	-1.526	5.304	9.28	0.28	-0.122	0.305	0.732	-8.631	-3.287	-0.071	0.61	0.732	1.831	-2.077	9.546	0.981	-0.549	-1.831	1.77	3.609	8.402	2.768	1.465	-0.671	-2.686	1506611526
-8.256	-2.929	-0.196	0.671	0.61	1.892	5.268	-6.99	-0.157	-0.366	1.099	-1.648	5.225	8.644	0.377	-0.427	0.427	0.793	-8.256	-2.929	-0.196	0.671	0.61	1.892	-1.672	8.866	0.859	-0.671	-2.014	2.014	3.133	8.664	2.42	1.77	-0.977	-3.174	1506611527
-7.875	-2.803	-0.398	0.732	0.244	1.709	5.142	-6.22	-0.063	-0.793	1.77	-1.77	4.971	7.991	0.561	-0.671	1.465	0.549	-7.875	-2.803	-0.398	0.732	0.244	1.709	-0.952	8.32	0.935	-0.854	-2.075	2.197	2.842	8.926	1.859	1.77	-0.977	-3.174	1506611527
-7.492	-2.908	-0.579	0.732	0.122	1.587	4.961	-5.809	0.297	-0.916	2.075	-1.831	4.395	7.407	0.807	-0.549	1.343	0.427	-7.492	-2.908	-0.579	0.732	0.122	1.587	-0.351	7.692	1.073	-0.854	-2.075	2.197	2.976	8.981	1.379	1.953	-0.977	-3.418	1506611527
-7.641	-3.078	-0.749	0.732	-0.061	1.343	4.778	-5.477	0.481	-0.977	1.831	-1.953	4.211	6.907	0.937	-0.671	1.526	0.61	-7.641	-3.078	-0.749	0.732	-0.061	1.343	-0.172	7.009	1.224	-0.916	-1.953	2.075	2.751	8.965	1.27	2.258	-0.427	-3.052	1506611527
-8.252	-3.512	-0.88	0.732	-0.366	1.099	4.88	-5.1	0.001	-0.977	1.892	-2.014	4.027	6.495	0.755	-0.854	1.221	0.854	-8.252	-3.512	-0.88	0.732	-0.366	1.099	-0.096	6.953	1.249	-0.916	-1.892	1.648	2.207	9.156	1.375	1.77	-0.305	-2.197	1506611527
-8.885	-4.163	-0.724	1.038	-0.549	0.977	5.491	-5.389	-0.261	-1.099	2.075	-1.892	3.945	6.509	0.384	-1.099	0.61	0.916	-8.885	-4.163	-0.724	1.038	-0.549	0.977	0.346	7.655	1.36	-0.732	-1.648	1.343	1.877	9.622	1.415	0.854	-0.366	-1.343	1506611527
-9.664	-4.487	-0.126	1.648	-0.488	0.61	5.977	-5.834	-0.237	-1.709	2.502	-0.977	3.962	7.093	0.312	-1.343	0.061	0.61	-9.664	-4.487	-0.126	1.648	-0.488	0.61	0.623	8.642	1.451	-0.671	-1.526	0.793	1.439	10.068	1.407	-1.16	-0.305	0.671	1506611527
-9.964	-4.011	0.303	2.38	-0.549	0.305	5.977	-5.834	-0.237	-1.709	2.502	-0.977	3.912	7.913	0.429	-1.831	-0.427	0.305	-9.964	-4.011	0.303	2.38	-0.549	0.305	0.392	9.239	1.945	-0.427	-1.587	0.305	0.453	10.788	1.461	-1.16	-0.305	0.671	1506611527
-9.271	-2.489	0.877	2.747	-0.183	0.244	6.904	-5.91	-0.158	-2.197	1.587	-0.732	4.012	8.533	0.549	-2.075	-0.916	0.122	-9.271	-2.489	0.877	2.747	-0.183	0.244	0.287	9.717	2.436	-0.427	-1.587	0.305	0.103	10.263	1.907	-1.404	-0.366	1.16	1506611527
-9.77	-1.463	0.557	2.136	-0.488	-0.061	6.956	-5.629	-0.232	-3.052	2.258	0.061	4.028	9.032	0.825	-2.014	-1.526	-0.061	-9.77	-1.463	0.557	2.136	-0.488	-0.061	0.398	9.746	3.005	-0.427	-2.258	-0.427	-0.017	9.915	1.767	-1.343	-0.427	0.244	1506611527
-9.258	-1.792	0.729	2.075	-0.183	-0.183	6.956	-5.629	-0.232	-3.357	3.052	0.671	4.043	9.148	1.019	-2.014	-2.319	-0.061	-9.258	-1.792	0.729	2.075	-0.183	-0.183	0.58	9.896	3.132	-0.671	-2.991	-0.488	-0.711	9.397	1.57	-1.343	-0.427	0.244	1506611527
-8.793	-2.055	0.973	2.747	0.244	0	8.027	-6.234	-0.193	-2.808	2.991	0.427	4.058	9.223	1.581	-1.953	-2.38	-0.366	-8.793	-2.055	0.973	2.747	0.244	0	0.729	9.703	2.975	-0.671	-2.991	-0.488	-0.376	9.215	1.937	-0.916	-1.953	-1.038	1506611527
-9.295	-1.985	1.172	3.235	0.122	0.061	8.379	-6.143	-0.748	-2.563	3.113	-0.122	4.347	8.949	2.062	-1.587	-2.869	-0.61	-9.295	-1.985	1.172	3.235	0.122	0.061	0.768	9.142	2.876	-0.916	-4.028	-0.488	-0.359	9.397	2.097	-0.977	-2.991	-1.648	1506611527
-9.237	-1.836	1.211	3.296	0	0.061	8.449	-5.505	-1.217	-2.197	2.625	-1.038	4.896	8.693	2.44	-1.709	-3.052	-0.366	-9.237	-1.836	1.211	3.296	0	0.061	0.634	8.937	2.726	-1.16	-4.028	-0.488	0.045	9.589	2.434	-1.465	-4.028	-2.197	1506611527
-9.491	-1.76	1.335	2.93	0	-0.122	8.728	-4.892	-1.614	-2.136	2.625	-1.465	5.215	8.665	2.536	-2.319	-2.93	0.061	-9.491	-1.76	1.335	2.93	0	-0.122	0.542	9.154	2.57	-1.16	-4.028	-0.488	0.177	9.772	2.431	-2.014	-4.883	-2.747	1506611527
-9.361	-1.957	1.394	2.625	0.244	-0.366	8.666	-4.773	-1.659	-2.563	3.052	-1.465	5.449	8.813	2.493	-3.174	-2.991	0.244	-9.361	-1.957	1.394	2.625	0.244	-0.366	0.827	9.503	2.556	-0.916	-4.822	-0.549	-0.268	10.038	2.268	-1.709	-4.944	-3.296	1506611527
-9.256	-2.296	1.615	2.625	0.488	-0.427	8.48	-4.759	-1.513	-2.747	3.235	-1.648	5.493	9.044	2.619	-3.723	-2.93	0.305	-9.256	-2.296	1.615	2.625	0.488	-0.427	1.388	9.564	2.619	-1.099	-5.005	-0.61	-0.103	10.037	2.19	-1.709	-4.944	-3.296	1506611527
-9.166	-2.578	1.713	2.991	0.61	-0.427	8.396	-4.791	-1.479	-2.869	2.808	-1.892	5.581	8.988	2.674	-4.028	-3.479	0.488	-9.166	-2.578	1.713	2.991	0.61	-0.427	1.725	9.452	2.678	-1.099	-5.005	-0.61	0.422	9.661	2.516	-1.648	-4.883	-3.113	1506611527
-9.065	-2.486	1.632	3.296	0.793	-0.427	8.208	-4.735	-1.638	-2.93	2.502	-2.197	5.845	8.687	2.772	-4.089	-3.601	0.671	-9.065	-2.486	1.632	3.296	0.793	-0.427	1.904	9.298	2.72	-1.404	-4.944	-0.61	0.919	9.237	2.507	-1.648	-5.371	-2.869	1506611527
-9.068	-2.096	1.479	3.418	1.16	-0.366	8.28	-4.75	-1.577	-2.869	2.136	-2.319	6.149	8.342	2.858	-3.967	-3.296	0.732	-9.068	-2.096	1.479	3.418	1.16	-0.366	2.001	9.103	2.847	-1.587	-4.639	-0.671	1.128	8.908	2.89	-1.526	-4.883	-2.197	1506611527
-9.25	-1.698	1.367	3.235	1.16	-0.305	8.168	-4.875	-1.52	-2.747	2.075	-2.38	6.846	8.136	2.887	-3.845	-1.77	0.732	-9.25	-1.698	1.367	3.235	1.16	-0.305	1.951	8.904	2.945	-1.587	-4.639	-0.671	1.148	8.715	3.385	-1.587	-3.784	-1.648	1506611527
-9.266	-1.434	1.281	2.869	1.221	-0.427	8.163	-4.75	-2.052	-2.075	1.282	-2.441	6.962	7.941	2.988	-3.723	-1.465	0.916	-9.266	-1.434	1.281	2.869	1.221	-0.427	1.914	8.715	3.027	-1.709	-4.822	-0.793	1.15	8.475	3.531	-1.099	-4.15	-0.793	1506611527
-9.493	-1.901	1.652	2.869	1.343	-0.488	8.163	-4.75	-2.052	-1.221	0.061	-2.93	6.913	7.552	2.68	-3.723	-2.197	1.343	-9.493	-1.901	1.652	2.869	1.343	-0.488	2.285	8.667	2.974	-1.343	-5.188	-1.038	0.935	8.189	3.708	-1.099	-4.15	-0.793	1506611527
-9.705	-2.181	1.652	3.174	1.465	-0.427	8.63	-4.125	-2.098	-1.038	0.122	-3.174	6.686	6.73	2.529	-3.723	-3.052	1.648	-9.705	-2.181	1.652	3.174	1.465	-0.427	2.775	8.483	2.69	-1.343	-5.188	-1.038	0.994	7.854	3.553	-0.854	-4.456	-0.793	1506611527
-9.47	-1.98	1.345	3.54	1.953	-0.427	7.817	-3.575	-2.18	-1.343	0.671	-2.808	6.621	5.975	2.95	-3.601	-2.563	1.587	-9.47	-1.98	1.345	3.54	1.953	-0.427	3.065	8.465	2.535	-0.854	-4.395	-1.465	1.782	7.949	3.011	1.892	-3.235	0.183	1506611527
-11.675	-2.08	0.412	3.54	0.183	-0.244	7.49	-3.254	-1.699	-1.709	0.427	-2.441	6.453	5.304	2.845	-3.479	-2.869	1.221	-11.675	-2.08	0.412	3.54	0.183	-0.244	3.043	8.52	2.524	-0.732	-4.272	-1.404	1.845	9.024	3.871	1.892	-3.235	0.183	1506611528
-10.213	-2.566	0.675	3.479	0.183	-0.61	7.32	-3.281	-1.083	-2.258	0.366	-1.648	6.651	4.887	2.698	-3.418	-3.052	0.977	-10.213	-2.566	0.675	3.479	0.183	-0.61	2.65	9.195	2.205	-0.732	-4.272	-1.404	4.185	10.647	4.871	2.747	-3.174	-0.427	1506611528
-9.313	-1.894	-0.206	3.662	1.465	-0.427	7.284	-3.509	-0.945	-2.686	0.916	-0.366	7.135	4.865	2.491	-3.54	-2.563	0.61	-9.313	-1.894	-0.206	3.662	1.465	-0.427	2.174	9.95	1.975	-0.122	-3.357	-1.038	-1.14	9.318	3.321	2.563	-3.784	-0.366	1506611528
-9.177	-2.956	-1.94	4.639	1.526	-0.122	7.284	-3.509	-0.945	-3.174	0.488	0.366	8.131	5.1	2.001	-3.54	-1.587	-0.244	-9.177	-2.956	-1.94	4.639	1.526	-0.122	1.349	10.055	1.597	-0.671	-3.601	-0.488	0.8	9.78	-0.333	2.563	-3.784	-0.366	1506611528
-10.063	-3.06	-1.985	5.31	2.014	0.732	8.356	-4.057	0.278	-3.174	0.732	0.549	8.265	5.063	2.059	-3.052	-1.282	-0.549	-10.063	-3.06	-1.985	5.31	2.014	0.732	1.095	10.837	1.037	-0.671	-3.601	-0.488	3.244	10.185	-1.556	1.77	-7.019	-0.793	1506611528
-10.369	-2.257	-2.541	5.127	2.502	0.671	9.331	-4.899	0.039	-2.808	0.427	0.549	8.384	5.325	1.59	-2.991	-2.258	-0.732	-10.369	-2.257	-2.541	5.127	2.502	0.671	1.14	11.756	0.963	0.061	-2.075	-0.427	2.239	10.654	-1.337	1.831	-2.869	-0.305	1506611528
-9.99	-2.137	-2.555	4.944	2.319	0.549	10.227	-5.406	0.22	-2.991	-0.488	0.854	9.805	5.972	0.736	-3.479	-1.465	-1.282	-9.99	-2.137	-2.555	4.944	2.319	0.549	0.366	11.16	1.105	0	-2.625	-0.488	0.518	10.838	-1.318	1.831	-2.869	-0.305	1506611528
-9.253	-2.129	-2.31	5.249	2.014	0.549	10.227	-5.406	0.22	-3.235	1.038	1.038	9.628	6.068	0.913	-3.662	-1.465	-1.221	-9.253	-2.129	-2.31	5.249	2.014	0.549	-0.16	9.886	0.785	0	-2.625	-0.488	1.894	10.21	-1.59	1.953	-4.822	-1.16	1506611528
-8.882	-2.082	-2.273	5.615	1.648	0.427	8.863	-3.887	1.407	-3.296	1.465	0.488	8.564	5.609	1.392	-3.479	-2.38	-0.793	-8.882	-2.082	-2.273	5.615	1.648	0.427	0.025	8.827	0.548	-0.122	-3.113	-0.305	2.397	9.643	-1.644	2.319	-3.845	-1.221	1506611528
-8.991	-2.092	-2.297	5.981	1.404	0.366	8.863	-3.887	1.407	-3.296	1.038	0.183	8.065	5.143	1.276	-3.784	-1.953	-0.488	-8.991	-2.092	-2.297	5.981	1.404	0.366	0.751	8.381	0.413	-0.305	-3.357	-0.183	1.689	9.494	-1.017	2.502	-2.808	-0.916	1506611528
-9.466	-1.506	-2.462	5.859	1.16	0.366	8.253	-2.554	-0.115	-3.418	1.77	0.183	7.358	4.643	1.065	-3.845	-2.197	-0.366	-9.466	-1.506	-2.462	5.859	1.16	0.366	1.298	8.684	0.245	-0.305	-3.357	-0.183	1.945	9.636	-0.861	2.197	-3.479	-0.916	1506611528
-9.759	-0.91	-2.432	5.31	0.916	0.305	8.213	-2.568	-0.69	-3.723	2.441	0.244	7.331	4.53	0.933	-3.784	-2.502	-0.488	-9.759	-0.91	-2.432	5.31	0.916	0.305	1.534	9.482	0.146	-0.183	-2.93	-0.671	2.334	9.763	-0.933	0.977	-4.517	-0.183	1506611528
-9.899	-0.394	-2.212	4.761	0.732	0.305	8.302	-2.749	-0.73	-4.211	2.441	0.366	7.927	4.898	0.941	-4.089	-2.136	-0.793	-9.899	-0.394	-2.212	4.761	0.732	0.305	1.635	10.037	0.127	-0.183	-3.296	-1.038	2.632	9.749	-1.042	0.977	-4.517	-0.183	1506611528
-9.787	-0.24	-2.03	4.272	0.549	0.183	8.305	-2.949	-0.663	-4.578	2.441	0.305	8.332	5.155	1.123	-4.395	-2.197	-1.038	-9.787	-0.24	-2.03	4.272	0.549	0.183	1.848	10.344	0.128	-0.183	-3.296	-1.038	2.887	9.616	-1.543	0.366	-4.639	0.122	1506611528
-9.759	-0.473	-1.883	4.089	0.488	0.122	8.305	-3.029	-0.736	-4.395	2.075	0.122	8.494	5.108	1.628	-4.089	-2.625	-1.221	-9.759	-0.473	-1.883	4.089	0.488	0.122	2.198	10.305	0.066	-1.16	-4.822	-1.099	2.389	9.572	-1.676	-0.488	-3.784	0.122	1506611528
-9.952	-0.306	-1.773	3.723	0.305	0.061	8.37	-3.114	-1.008	-4.028	1.465	-0.061	8.747	4.706	1.811	-3.479	-2.319	-1.465	-9.952	-0.306	-1.773	3.723	0.305	0.061	2.737	10.176	0.146	-1.648	-4.944	-0.854	2.309	9.609	-1.599	-0.488	-3.784	0.122	1506611528
-9.643	-0.34	-1.659	3.235	0.305	0	8.533	-3.328	-1.163	-3.784	1.221	-0.183	9.056	4.296	1.889	-3.113	-1.709	-1.831	-9.643	-0.34	-1.659	3.235	0.305	0	2.856	9.914	0.189	-1.648	-4.944	-0.854	1.695	9.696	-1.798	-0.549	-3.784	0.122	1506611528
-9.508	-0.522	-1.623	3.052	0.427	0.122	8.482	-3.497	-1.006	-3.723	1.221	-0.061	9.324	4.174	1.966	-2.991	-1.648	-2.014	-9.508	-0.522	-1.623	3.052	0.427	0.122	2.451	9.525	0.273	-1.831	-4.639	-0.549	1.638	9.582	-1.998	-0.488	-3.601	-0.366	1506611528
-10.056	-0.776	-1.644	2.808	0.549	0.427	8.551	-3.681	-0.749	-3.662	1.099	0.061	9.551	4.304	2.041	-3.113	-1.465	-1.77	-10.056	-0.776	-1.644	2.808	0.549	0.427	2.022	9.378	0.42	-1.831	-4.883	-0.488	1.973	9.63	-1.535	-0.488	-3.601	-0.366	1506611528
-10.826	-1.396	-1.402	2.014	0.61	0.549	8.83	-4.003	-0.811	-3.662	1.16	0.061	9.28	4.496	2.116	-3.235	-1.465	-1.465	-10.826	-1.396	-1.402	2.014	0.61	0.549	2.222	9.879	0.706	-1.831	-4.883	-0.488	2.482	10.52	-1.348	-1.343	-3.418	-0.244	1506611528
-11.123	-2.737	-1.239	1.77	0.366	0.61	8.83	-4.003	-0.811	-3.723	1.282	0.366	9.13	4.93	2.052	-3.235	-1.404	-1.526	-11.123	-2.737	-1.239	1.77	0.366	0.61	2.755	10.884	1.203	-1.282	-4.089	-0.61	2.905	11.159	0.152	-3.357	-2.441	1.038	1506611528
-10.448	-3.347	-0.36	2.991	-0.244	1.221	10.06	-5.016	-1.302	-3.662	1.282	0.793	9.22	5.642	1.895	-3.113	-1.343	-1.831	-10.448	-3.347	-0.36	2.991	-0.244	1.221	2.473	10.078	1.918	-1.282	-4.089	-0.793	3.528	11.494	2.342	-3.357	-2.441	1.038	1506611528
-9.697	-2.068	0.499	2.93	-0.977	1.16	9.398	-4.597	-0.745	-3.418	1.709	0.732	9.287	5.862	2.32	-2.808	-1.343	-1.587	-9.697	-2.068	0.499	2.93	-0.977	1.16	1.146	8.447	2.606	-1.282	-4.089	-0.793	1.981	11.303	3.34	-5.127	-0.854	2.747	1506611528
-10.365	-1.865	0.239	2.625	-1.648	0.427	9.398	-4.597	-0.745	-3.296	2.197	0.122	8.553	5.649	2.893	-2.869	-1.587	-0.793	-10.365	-1.865	0.239	2.625	-1.648	0.427	1.164	8.451	3.048	-0.61	-2.625	-0.305	-0.493	11.976	1.964	-5.188	-2.075	3.784	1506611528
-10.322	-2.553	0.243	2.869	-1.709	0.366	8.943	-3.894	-0.459	-3.418	1.404	0	7.952	5.751	2.796	-2.93	-2.014	-0.366	-10.322	-2.553	0.243	2.869	-1.709	0.366	1.916	9.551	2.781	-0.183	-3.174	-0.671	-1.183	11.87	1.683	-4.456	-2.93	3.235	1506611528
-8.701	-2.067	0.675	2.686	-1.038	0.366	9.496	-3.97	-1.863	-3.052	1.831	0.183	7.965	6.071	2.657	-2.625	-2.258	-0.427	-8.701	-2.067	0.675	2.686	-1.038	0.366	1.922	9.258	2.524	-0.183	-3.174	-0.671	-0.66	10.349	1.426	-4.028	-1.526	2.502	1506611529
-7.907	-1.32	0.825	3.052	-0.427	0.061	8.686	-3.519	-1.678	-2.747	2.075	-0.061	8.006	5.731	2.755	-2.502	-2.197	-0.244	-7.907	-1.32	0.825	3.052	-0.427	0.061	2.097	8.397	2.513	-0.488	-3.174	-0.61	0.383	8.716	1.181	-3.418	-2.014	1.038	1506611529
-8.131	-1.09	0.92	3.235	0.061	0	8.686	-3.519	-1.678	-2.625	1.526	-0.671	7.564	5.048	3.323	-2.563	-1.953	0.061	-8.131	-1.09	0.92	3.235	0.061	0	2.243	8.044	2.37	-0.305	-2.686	-0.549	1.409	7.8	1.364	-3.418	-2.014	1.038	1506611529
-8.528	-0.884	1.298	2.93	0.488	-0.061	7.459	-2.303	-1.755	-2.625	1.038	-0.671	7.287	4.687	3.681	-2.502	-1.892	0.061	-8.528	-0.884	1.298	2.93	0.488	-0.061	2.445	8.332	2.384	-0.305	-2.686	-0.549	0.794	7.349	1.665	-2.93	-0.488	0.305	1506611529
-8.752	-0.718	1.559	2.38	0.916	-0.488	7.459	-2.303	-1.755	-2.625	0.977	-0.244	7.445	4.677	3.403	-2.563	-2.014	0.122	-8.752	-0.718	1.559	2.38	0.916	-0.488	2.937	8.835	2.473	-0.122	-2.502	-0.549	0.345	7.502	1.958	-2.258	-0.305	-0.61	1506611529
-9.104	-0.723	1.714	2.625	1.465	-0.549	7.832	-2.53	-2.018	-2.441	1.404	-0.061	7.891	4.66	3.28	-2.625	-1.587	0.061	-9.104	-0.723	1.714	2.625	1.465	-0.549	3.478	9.302	2.559	-0.061	-1.831	-0.732	1.34	7.529	2.107	-0.977	-0.854	-0.854	1506611529
-9.859	-0.104	1.448	2.747	1.404	-0.122	8.408	-3.135	-1.878	-2.075	0.793	-0.183	8.124	4.504	3.5	-2.625	-1.587	0.061	-9.859	-0.104	1.448	2.747	1.404	-0.122	3.698	9.276	2.606	-0.061	-1.831	-0.732	3.212	7.445	3.278	0.183	-2.38	-1.343	1506611529
-10.762	0.802	0.934	2.075	0.854	0.305	8.408	-3.135	-1.878	-1.648	0.366	-0.244	8.527	4.183	3.713	-1.953	-1.221	-0.061	-10.762	0.802	0.934	2.075	0.854	0.305	3.657	8.951	2.702	-0.427	-1.77	-0.305	4.839	8.165	4.261	1.221	-3.418	-1.77	1506611529
-11.407	1.251	1.598	0.977	0.977	0.244	8.807	-3.316	-1.696	-1.343	0.183	-0.244	8.726	3.781	3.888	-1.648	-0.793	0	-11.407	1.251	1.598	0.977	0.977	0.244	3.342	9.043	2.673	-0.366	-1.648	0	6.954	8.555	5.301	1.709	-3.662	-1.16	1506611529
-12.542	-0.044	1.863	0.549	-0.061	0.244	9.098	-3.601	-1.518	-1.038	0.122	-0.122	8.848	3.714	3.895	-1.404	-0.549	0.061	-12.542	-0.044	1.863	0.549	-0.061	0.244	3.176	9.887	2.34	-0.366	-1.648	0	5.698	9.166	5.831	0.549	-1.892	-0.854	1506611529
-11.377	-0.742	1.733	1.282	0.305	0.183	9.661	-4.198	-1.255	-0.916	-0.122	0.061	9.147	4.037	3.618	-1.343	-0.61	0	-11.377	-0.742	1.733	1.282	0.305	0.183	3.447	10.929	1.997	0.244	-1.709	-0.061	2.933	9.421	5.004	0.122	-0.854	-0.977	1506611529
-9.752	-0.568	0.878	1.099	0.366	0.183	9.661	-4.198	-1.255	-0.732	-0.244	0.305	9.691	4.451	3.339	-1.465	-0.854	-0.183	-9.752	-0.568	0.878	1.099	0.366	0.183	3.614	11.092	2.079	0.122	-1.221	-0.305	3.439	9.721	4.272	1.831	-2.014	-1.404	1506611529
-9.274	-1.692	-0.303	0.916	0.366	-0.305	9.377	-3.351	-0.559	-0.671	-0.305	0.549	10.124	4.548	2.853	-1.526	-0.793	-0.244	-9.274	-1.692	-0.303	0.916	0.366	-0.305	3.395	10.745	2.048	0.122	-1.221	-0.305	-0.2	9.199	1.471	2.625	-2.93	-0.671	1506611529
-9.235	-2.248	-1.244	1.099	0.244	-0.305	9.332	-3.43	-0.054	-0.549	0	0.671	10.326	4.189	2.934	-0.854	0.061	-0.305	-9.235	-2.248	-1.244	1.099	0.244	-0.305	2.644	9.65	1.571	-0.488	-0.61	0.61	2.144	9.714	-0.647	2.075	-3.784	-2.014	1506611529
-8.774	-2.498	-1.302	0.977	0.427	-0.183	9.332	-3.43	-0.054	-0.122	0.427	0.305	9.775	3.938	3.345	0	0.854	-0.244	-8.774	-2.498	-1.302	0.977	0.427	-0.183	1.769	8.458	1.139	-0.916	-0.061	1.038	2.176	9.643	-0.744	2.808	-3.113	-1.709	1506611529
-9.225	-2.367	-1.346	1.221	0.732	0.122	8.557	-3.864	-0.012	0.122	0.183	-0.488	9.001	3.735	2.827	-0.122	0.916	0.427	-9.225	-2.367	-1.346	1.221	0.732	0.122	1.276	8.463	0.971	-0.916	-0.061	1.038	1.467	9.802	-0.262	1.892	-0.977	-1.587	1506611529
-9.636	-1.699	-1.511	1.282	0.671	0.122	8.764	-4.351	-0.056	0.244	-0.549	-0.916	8.598	3.716	2.137	-0.488	1.038	0.549	-9.636	-1.699	-1.511	1.282	0.671	0.122	1.13	9.32	0.768	0.183	1.587	1.038	0.973	9.836	-0.812	1.587	-1.099	-1.221	1506611529
-9.518	-1.205	-1.509	1.16	0.61	0	8.764	-4.351	-0.056	0.122	-0.305	-0.671	8.671	4.133	1.662	-0.549	0.854	0.183	-9.518	-1.205	-1.509	1.16	0.61	0	0.793	9.361	0.968	0.671	0.793	0.549	1.723	9.81	-1.564	1.465	-2.258	-1.16	1506611529
-9.324	-1.109	-1.425	0.977	0.427	-0.183	8.741	-4.298	0.481	0.061	0.061	-0.427	8.705	4.478	1.68	-0.488	0.244	0.244	-9.324	-1.109	-1.425	0.977	0.427	-0.183	0.943	8.906	1.109	0.671	0.793	0.549	1.833	9.554	-1.488	1.343	-1.892	-1.282	1506611529
-9.241	-1.274	-1.44	0.977	0.061	-0.305	8.443	-3.746	1.183	0.061	0	-0.366	8.266	4.366	1.912	-0.427	-0.488	0.488	-9.241	-1.274	-1.44	0.977	0.061	-0.305	1.629	8.745	0.953	0.793	0.549	0.305	1.846	9.465	-1.163	1.404	-1.221	-1.404	1506611529
-9.313	-1.116	-1.407	0.977	0	-0.488	8.341	-3.125	1.314	0.061	0.366	-0.183	7.912	4.014	2.066	-0.183	-0.61	0.488	-9.313	-1.116	-1.407	0.977	0	-0.488	2.164	8.543	0.821	0.366	0.305	0	1.784	9.446	-1.026	1.221	-1.465	-1.404	1506611529
-9.533	-0.769	-1.328	0.549	-0.244	-0.61	8.216	-2.701	0.912	0.061	0.366	-0.122	7.606	3.663	2.156	0	-0.549	0.427	-9.533	-0.769	-1.328	0.549	-0.244	-0.61	2.425	8.722	0.623	0.366	0.305	0	1.318	9.51	-0.946	0.732	-1.16	-1.221	1506611529
-9.78	-0.708	-1.305	0.488	-0.366	-0.427	8.607	-2.141	0.208	0.061	0.244	-0.122	7.695	3.46	2.306	-0.061	-0.244	0.183	-9.78	-0.708	-1.305	0.488	-0.366	-0.427	2.495	9.104	0.489	0.061	0.549	-0.061	1.016	9.65	-1.132	0.488	-1.343	-1.099	1506611529
-9.677	-0.684	-1.154	0.793	-0.488	-0.366	8.868	-2.023	0.124	-0.183	0.244	0	8.134	3.46	2.545	-0.305	0	-0.183	-9.677	-0.684	-1.154	0.793	-0.488	-0.366	2.345	9.359	0.623	0.122	0.183	-0.061	1.287	9.711	-1.041	0.366	-1.587	-1.16	1506611529
-9.814	-0.182	-1.365	0.488	-0.244	-0.366	9.086	-2.018	0.139	-0.366	0	-0.122	8.608	3.601	2.89	-0.549	-0.122	-0.183	-9.814	-0.182	-1.365	0.488	-0.244	-0.366	2.522	9.874	0.778	0.122	0.183	-0.061	1.337	9.695	-1.233	-0.122	-1.831	-1.16	1506611529
-10.375	0.016	-1.599	0.366	-0.122	-0.427	9.406	-2.207	0.077	-0.427	-0.122	-0.183	9.057	3.944	3.065	-0.732	-0.244	-0.244	-10.375	0.016	-1.599	0.366	-0.122	-0.427	2.854	10.59	1.061	-0.244	-0.488	-0.183	1.62	10.274	-1.779	-0.366	-1.831	-1.16	1506611530
-10.649	-0.079	-1.488	0.366	-0.183	0.183	9.406	-2.207	0.077	-0.61	-0.427	0.061	9.446	4.255	3.158	-0.732	-0.183	-0.488	-10.649	-0.079	-1.488	0.366	-0.183	0.183	2.957	10.612	1.049	-0.793	-1.404	0	2.155	10.584	-1.47	-0.732	-2.075	-1.282	1506611530
-11.097	-0.468	-1.066	0.122	-0.122	0.61	9.707	-2.577	-0.133	-0.732	-0.488	0.305	9.647	4.179	3.475	-0.488	0.122	-0.671	-11.097	-0.468	-1.066	0.122	-0.122	0.61	2.888	10.479	1.053	-0.793	-1.404	0	2.542	10.787	-0.537	-1.526	-1.16	-1.221	1506611530
-11.728	-1.613	-1.29	-0.671	-0.244	0.366	9.982	-3.246	-0.386	-0.854	-0.305	0.549	9.579	4.219	3.652	-0.671	0.183	-0.793	-11.728	-1.613	-1.29	-0.671	-0.244	0.366	2.942	11.163	1.378	-1.099	-1.465	0.305	3.51	11.543	0.266	-2.38	-1.526	-0.793	1506611530
-10.116	-3.431	-0.508	-0.122	0	0.671	9.982	-3.246	-0.386	-1.16	-0.305	1.038	9.582	4.889	3.37	-0.671	0.183	-0.793	-10.116	-3.431	-0.508	-0.122	0	0.671	2.89	10.788	1.822	-0.671	-1.587	0.183	3.51	11.543	0.266	-4.211	-1.404	0.244	1506611530
-9.52	-3.068	0.718	1.038	0.061	1.587	9.92	-4.021	-1.156	-1.221	-0.61	1.587	9.338	5.096	3.211	-0.732	-0.366	-1.099	-9.52	-3.068	0.718	1.038	0.061	1.587	2.102	8.409	2.36	-0.183	-2.441	-0.427	2.616	10.038	2.016	-5.31	0.427	2.258	1506611530
-9.869	-1.848	0.531	1.038	-0.549	1.16	8.557	-3.59	-0.835	-1.282	0.61	1.038	8.515	4.384	3.425	-0.549	-0.366	-0.427	-9.869	-1.848	0.531	1.038	-0.549	1.16	1.412	7.494	2.611	-0.305	-2.014	-0.427	2.024	11.14	1.214	-4.7	-1.404	4.517	1506611530
-9.883	-2.01	0.03	0.305	-1.16	0.61	8.557	-3.59	-0.835	-1.221	1.221	0.305	7.545	4.317	3.309	-0.854	-0.366	0.061	-9.883	-2.01	0.03	0.305	-1.16	0.61	1.395	8.928	2.478	0.549	0.366	0	0.889	11.149	0.84	-1.77	0.427	4.639	1506611530
-9.083	-1.564	0.284	0.122	-0.671	0.916	8.093	-3.578	-1.078	-0.977	0.916	0.488	7.38	5.15	2.838	-0.916	-0.732	-0.122	-9.083	-1.564	0.284	0.122	-0.671	0.916	1.775	9.691	2.506	0.549	0.366	0	0.385	10.53	0.951	-1.526	2.258	4.456	1506611530
-8.83	-0.877	0.294	-0.427	-0.671	0.488	8.416	-4.254	-1.955	-0.671	0.427	0.732	7.882	5.584	2.65	-0.671	-1.038	-0.305	-8.83	-0.877	0.294	-0.427	-0.671	0.488	2.241	8.927	2.501	0.671	-0.793	-0.427	1.116	9.819	1.091	-1.282	1.831	4.517	1506611530
-8.618	-1.01	0.394	-0.854	-0.732	0.061	8.416	-4.254	-1.955	-0.427	0.305	0.122	8.041	4.89	2.878	-0.305	-1.221	0.122	-8.618	-1.01	0.394	-0.854	-0.732	0.061	2.499	8.434	2.104	-0.183	-0.427	-0.244	0.595	8.972	1.355	-1.16	2.808	4.089	1506611530
-8.056	-1.392	0.897	-0.183	0.061	0.061	7.606	-3.907	-1.279	0.122	0.793	-0.549	7.754	4.256	3.662	-0.061	-0.427	0	-8.056	-1.392	0.897	-0.183	0.061	0.061	2.771	8.465	1.872	-0.183	-0.427	-0.244	-0.534	8.152	1.219	-0.854	3.723	3.235	1506611530
-8.155	-1.023	0.951	0.366	0.732	0.061	7.84	-3.547	-1.195	0.366	-0.366	-0.854	7.678	4.077	3.969	-0.183	-0.427	-0.122	-8.155	-1.023	0.951	0.366	0.732	0.061	2.929	8.373	2.004	-0.061	-0.305	-0.305	-1.136	7.705	1.298	-0.244	2.563	1.892	1506611530
-8.971	-0.337	0.835	0.427	0.916	-0.122	7.84	-3.547	-1.195	0.183	-0.061	-0.732	8.049	3.869	3.871	-0.244	-0.427	-0.061	-8.971	-0.337	0.835	0.427	0.916	-0.122	3.052	8.388	2.152	-0.061	0	-0.244	0.087	7.799	2.096	0.793	0.793	0.793	1506611530
-10.014	0.232	0.752	-0.122	0.854	-0.244	7.823	-3.226	-0.871	0.061	0.671	-0.488	8.299	3.691	3.858	-0.122	-0.183	0.122	-10.014	0.232	0.752	-0.122	0.854	-0.244	3.017	8.888	2.131	-0.061	0	-0.244	2.531	7.812	3.237	1.831	0.244	0.122	1506611530
-10.788	0.372	0.778	-0.122	1.099	0.122	7.823	-3.226	-0.871	0.305	0	-0.183	8.623	3.918	3.819	0	-0.305	0.183	-10.788	0.372	0.778	-0.122	1.099	0.122	3.042	9.339	2.127	0.061	0.244	-0.183	3.301	8.336	3.323	1.831	0.427	-0.488	1506611530
-10.789	0.67	0.735	-0.366	1.038	-0.122	8.557	-3.496	-1.122	0.427	-0.305	0.061	9.02	4.098	3.667	0.061	-0.366	0.366	-10.789	0.67	0.735	-0.366	1.038	-0.122	3.151	9.444	2.15	0.183	-0.183	-0.183	4.941	9.331	4.539	2.136	-2.014	-1.099	1506611530
-12.211	0.871	0.362	-1.099	-0.061	0.488	9.464	-3.652	-0.864	0.61	-0.183	0.183	9.15	3.962	3.649	0.305	-0.122	0.366	-12.211	0.871	0.362	-1.099	-0.061	0.488	3.159	9.318	2.105	0.183	-0.183	-0.183	6.225	9.403	4.084	1.343	0	-0.793	1506611530
-11.731	-1.348	-0.573	-0.732	-0.732	-0.122	9.63	-3.938	-0.706	0.732	0	0.183	9.014	3.767	3.691	0.488	0	0.366	-11.731	-1.348	-0.573	-0.732	-0.732	-0.122	3.231	9.973	1.701	0.183	-0.183	0.061	3.601	9.454	2.889	0.488	2.686	0.305	1506611530
-10.474	-2.036	-0.029	0	-0.427	0.061	9.63	-3.938	-0.706	0.977	-0.427	0.305	9.093	3.965	3.492	0.61	-0.061	0	-10.474	-2.036	-0.029	0	-0.427	0.061	3.219	10.859	1.349	0.732	0.061	0.244	2.163	11.69	3.956	2.686	-3.479	-1.77	1506611530
-9.726	-1.768	-0.54	-0.122	-0.122	-0.366	10.063	-4.619	-0.719	1.038	-0.488	0.549	9.637	4.491	2.875	0.671	-0.305	-0.549	-9.726	-1.768	-0.54	-0.122	-0.122	-0.366	2.576	10.607	1.303	0.732	0.061	0.244	-0.069	9.932	1.054	0.366	0.671	-0.427	1506611530
-9.36	-1.96	-1.493	-0.366	-0.305	-0.61	9.362	-4.023	0.134	0.671	-0.244	0.427	10.298	4.972	2.58	0.732	0.244	-0.244	-9.36	-1.96	-1.493	-0.366	-0.305	-0.61	1.52	9.679	0.859	0.549	0.671	0.305	2.047	9.902	-1.404	1.892	-3.174	-1.892	1506611530
-9.333	-2.29	-1.261	-0.366	0	-0.122	9.362	-4.023	0.134	0.549	0.427	-0.122	9.767	4.922	2.84	0.732	0.244	-0.244	-9.333	-2.29	-1.261	-0.366	0	-0.122	1.145	9.549	0.183	0.122	0.854	0.366	2.047	9.902	-1.404	2.075	-2.014	-1.831	1506611530
-9.258	-2.082	-1.114	0	0.427	0.061	8.285	-4.052	0.52	0.488	0	-0.61	8.933	4.699	2.271	0.183	0.366	0.427	-9.258	-2.082	-1.114	0	0.427	0.061	1.451	10.177	0.163	0.061	1.038	0.549	0.935	9.82	-0.335	1.831	1.648	-1.587	1506611530
-9.398	-1.623	-1.22	0.305	0.549	-0.122	8.229	-4.268	0.373	0.244	-0.244	-0.671	8.796	4.794	1.666	0.122	0.366	-0.244	-9.398	-1.623	-1.22	0.305	0.549	-0.122	1.577	10.475	0.412	0.427	1.648	0.671	0.638	9.865	-0.979	1.77	0.305	-1.404	1506611530
-9.294	-1.278	-1.26	0.427	0.305	-0.305	8.229	-4.268	0.373	0.305	-0.061	-0.549	9.225	5.082	1.162	0.122	0.366	-0.244	-9.294	-1.278	-1.26	0.427	0.305	-0.305	1.37	9.711	0.605	0.61	2.075	0.488	0.638	9.865	-0.979	1.587	-1.099	-1.404	1506611531
-9.178	-1.085	-1.359	0.122	0.122	-0.366	7.94	-3.476	0.79	0.427	0	-0.488	9.18	4.853	1.366	0.427	0.488	0.244	-9.178	-1.085	-1.359	0.122	0.122	-0.366	1.431	8.819	0.379	0.305	1.404	0.427	1.811	9.411	-1.148	1.404	-1.465	-1.526	1506611531
-9.369	-1.034	-1.489	-0.061	-0.183	-0.488	7.94	-3.476	0.79	0.488	0.244	-0.671	8.354	4.303	1.914	0.366	0.61	0.488	-9.369	-1.034	-1.489	-0.061	-0.183	-0.488	1.798	8.458	0.191	0.183	1.465	0.549	1.989	9.403	-0.91	1.343	-0.793	-1.526	1506611531
-9.569	-0.92	-1.408	-0.183	-0.488	-0.488	7.756	-3.108	0.876	0.488	0.427	-0.671	7.677	4.005	2.164	0.366	0.549	0.244	-9.569	-0.92	-1.408	-0.183	-0.488	-0.488	2.011	8.533	0.161	-0.122	1.16	0.427	2	9.51	-0.717	0.977	-0.427	-1.282	1506611531
-9.756	-0.847	-1.316	-0.183	-0.671	-0.366	7.696	-2.946	0.776	0.305	-0.305	-0.549	7.433	3.963	2.046	0.061	0.366	0.183	-9.756	-0.847	-1.316	-0.183	-0.671	-0.366	2.265	8.819	0.089	-0.122	1.16	0.427	1.442	9.665	-0.752	0.61	0	-0.916	1506611531
-9.74	-0.913	-1.182	0	-0.61	-0.366	8.105	-2.875	0.477	0.183	-0.366	-0.366	7.819	3.963	1.847	0	0.488	0	-9.74	-0.913	-1.182	0	-0.61	-0.366	2.29	9.015	0.16	-0.061	1.16	0.305	1.162	9.81	-0.841	0.244	-0.549	-0.732	1506611531
-9.458	-0.736	-1.077	0	-0.549	-0.366	8.703	-2.55	0.809	0	-0.244	-0.305	8.246	4.02	1.912	-0.061	0.366	-0.122	-9.458	-0.736	-1.077	0	-0.549	-0.366	2.159	9.262	0.251	0.122	0.793	0	1.258	9.695	-0.781	-0.305	-1.16	-0.732	1506611531
-9.587	-0.461	-1.213	-0.244	-0.427	-0.366	8.703	-2.55	0.809	-0.122	-0.183	-0.305	8.599	4.171	2.138	-0.244	0.061	-0.061	-9.587	-0.461	-1.213	-0.244	-0.427	-0.366	2.522	9.726	0.406	0.122	0.793	0	1.102	9.582	-1.127	-0.732	-1.282	-0.671	1506611531
-9.93	-0.249	-1.438	-0.061	-0.244	-0.122	9.081	-2.552	0.616	-0.183	-0.427	-0.244	8.853	4.404	2.34	-0.427	-0.183	-0.122	-9.93	-0.249	-1.438	-0.061	-0.244	-0.122	2.852	10.019	0.745	0.305	0.549	-0.244	1.373	9.946	-1.51	-0.916	-1.282	-0.732	1506611531
-10.209	0.061	-1.474	0.061	-0.061	0.488	9.081	-2.552	0.616	-0.122	-0.549	-0.366	8.952	4.46	2.555	-0.305	-0.183	-0.244	-10.209	0.061	-1.474	0.061	-0.061	0.488	2.797	10.1	0.757	-0.427	0.183	0.061	2.003	10.168	-1.138	-1.221	-1.404	-0.793	1506611531
-10.511	-0.356	-1.056	-0.305	-0.305	0.61	9.161	-2.717	0.258	0	-0.61	-0.549	9.199	4.413	2.85	-0.244	0.183	-0.305	-10.511	-0.356	-1.056	-0.305	-0.305	0.61	2.506	10.36	0.76	-0.427	0.183	0.061	2.921	10.426	-0.773	-1.77	-1.221	-0.854	1506611531
-11.002	-1.615	-0.919	-0.977	0	0.488	9.531	-3.143	-0.416	-0.183	-0.549	-0.244	9.36	4.667	3.188	-0.183	0.427	-0.549	-11.002	-1.615	-0.919	-0.977	0	0.488	2.647	10.631	1.041	-0.61	-0.305	0.427	3.169	10.619	0.333	-2.441	-1.404	-0.61	1506611531
-10.572	-3.015	-0.717	-0.549	-0.122	0.61	9.711	-3.535	-0.737	-0.427	-0.732	0.366	9.149	5.158	3.28	-0.61	-0.488	-0.732	-10.572	-3.015	-0.717	-0.549	-0.122	0.61	3.25	10.524	1.623	0.122	-0.916	-0.305	3.168	11.16	1.28	-3.601	-1.038	0.427	1506611531
-9.563	-3.074	0.45	0.427	-0.061	1.038	9.711	-3.535	-0.737	-0.488	-0.854	0.916	8.998	5.319	3.163	-0.671	-0.488	-0.732	-9.563	-3.074	0.45	0.427	-0.061	1.038	2.876	9.004	2.116	0.122	-0.916	-0.305	1.957	10.77	1.613	-3.784	0.183	2.075	1506611531
-9.853	-1.973	0.546	0.305	-0.244	0.732	8.788	-3.548	-0.818	-0.305	0	0.732	8.331	4.742	3.229	-0.366	-0.183	-0.61	-9.853	-1.973	0.546	0.305	-0.244	0.732	1.998	8.062	2.314	0.061	-0.244	-0.305	0.557	10.664	0.949	-3.906	0.183	3.418	1506611531
-10.257	-2.03	0.189	-0.427	-0.732	0.061	8.788	-3.548	-0.818	-0.183	0.427	0.427	7.64	4.572	3.242	-0.305	0.244	-0.366	-10.257	-2.03	0.189	-0.427	-0.732	0.061	1.912	9.101	2.166	0.549	1.648	0.244	0.557	10.664	0.949	-2.075	0.122	3.418	1506611531
-9.694	-2.023	0.412	-0.305	-0.61	0.122	8.362	-4.168	-1.418	-0.244	-0.366	0.732	7.233	5.235	3.08	-0.366	-0.122	-0.671	-9.694	-2.023	0.412	-0.305	-0.61	0.122	2.16	9.805	2.094	0.549	1.648	0.244	-0.054	10.463	1.221	-1.221	1.587	3.174	1506611531
-9.453	-1.497	0.638	-0.549	-0.549	-0.061	8.543	-4.298	-1.632	-0.244	-1.221	0.916	7.33	5.764	2.945	-0.244	-0.916	-1.16	-9.453	-1.497	0.638	-0.549	-0.549	-0.061	2.217	9.196	2.189	0.916	1.038	-0.061	0.727	9.719	1.477	-0.549	2.075	2.869	1506611531
-9.299	-1.538	0.701	-0.793	-0.671	-0.427	8.543	-4.298	-1.632	-0.122	0.061	0.916	7.732	5.438	3.157	0	-0.366	-0.916	-9.299	-1.538	0.701	-0.793	-0.671	-0.427	2.047	8.814	2.058	0.549	1.16	0	0.351	9.519	1.745	-0.366	2.869	2.441	1506611531
-9.07	-1.771	0.877	-0.305	-0.122	-0.305	8.107	-4.183	-1.451	-0.061	0.671	0.793	7.739	5.341	3.267	0.061	0.122	-0.732	-9.07	-1.771	0.877	-0.305	-0.122	-0.305	2.041	9.088	1.89	0.427	1.648	0.122	-0.591	9.001	1.89	-0.061	3.784	1.831	1506611531
-9.403	-1.394	0.813	0.061	0.183	0	7.64	-4.284	-1.335	0	-0.122	0.916	7.337	5.46	3.201	0	-0.061	-0.977	-9.403	-1.394	0.813	0.061	0.183	0	2.041	9.088	1.89	0.427	1.099	0.244	0.244	8.79	2.236	0.366	2.319	1.16	1506611531
-9.726	-0.877	0.913	-0.122	0.183	0.244	7.64	-4.284	-1.335	0.061	-0.183	1.099	7.165	5.472	3.021	0.122	-0.244	-1.221	-9.726	-0.877	0.913	-0.122	0.183	0.244	2.598	8.912	2.192	0.61	1.038	0.122	0.244	8.79	2.236	1.16	1.038	0.488	1506611531
-9.732	-0.601	0.646	-0.916	-0.183	0.183	7.507	-4.536	-1.592	0.183	0.183	1.16	7.114	5.588	2.939	0.244	0	-1.282	-9.732	-0.601	0.646	-0.916	-0.183	0.183	2.208	8.971	2.044	0.61	1.587	0.183	2.549	9.036	2.275	1.709	0.854	-0.061	1506611531
-9.537	-0.757	0.675	-1.465	-0.305	-0.122	7.354	-4.878	-1.424	0.305	0.488	1.343	7.167	5.916	3.084	0.366	0	-1.404	-9.537	-0.757	0.675	-1.465	-0.305	-0.122	2.088	9.208	1.93	0.671	1.526	0.183	2.449	9.387	2.409	2.014	2.441	-0.305	1506611531
-9.332	-1.013	0.88	-1.526	-0.061	-0.122	7.306	-5.191	-1.309	0.427	0.183	1.587	7.251	6.344	3.07	0.366	0	-1.404	-9.332	-1.013	0.88	-1.526	-0.061	-0.122	2.088	9.208	1.93	0.854	1.343	0.122	2.449	9.387	2.409	1.404	5.066	0.244	1506611531
-9.476	-1.223	0.825	-1.282	0.244	-0.305	7.248	-5.383	-1.067	0.488	0.061	1.648	7.275	6.547	3.082	0.549	-0.061	-1.221	-9.476	-1.223	0.825	-1.282	0.244	-0.305	2.478	9.254	1.962	0.732	1.16	-0.122	1.005	8.711	3.787	0.488	2.319	0	1506611532
-9.877	-1.83	0.626	-0.916	0.549	-0.671	7.204	-5.53	-0.865	0.549	-0.061	1.587	7.21	6.543	2.993	0.671	0.183	-1.16	-9.877	-1.83	0.626	-0.916	0.549	-0.671	2.422	9.264	1.779	0.61	1.404	-0.305	0.138	9.086	1.891	0.305	-0.61	-0.183	1506611532
-10.375	-2.016	0.416	-0.549	0.671	-0.61	7.204	-5.53	-0.865	0.549	-0.122	1.648	6.968	6.636	2.966	0.977	0.549	-1.16	-10.375	-2.016	0.416	-0.549	0.671	-0.61	2.25	9.508	1.406	0.549	1.404	-0.366	0.138	9.086	1.891	1.343	-0.183	-0.549	1506611532
-9.938	-1.566	0.335	-0.793	0.244	-0.549	7.086	-5.843	-0.75	0.488	-0.366	1.892	6.711	6.982	2.887	0.977	0.366	-1.221	-9.938	-1.566	0.335	-0.793	0.244	-0.549	2.102	9.763	1.152	0.549	1.099	-0.366	2.598	9.996	2.772	1.404	0.122	-0.671	1506611532
-9.589	-1.174	-0.042	-0.854	0.244	-0.61	7.312	-6.423	-0.769	0.366	-0.61	2.014	6.999	7.325	2.723	1.038	0.305	-1.343	-9.589	-1.174	-0.042	-0.854	0.244	-0.61	1.763	9.576	1.114	0.61	0.977	-0.427	2.531	9.652	1.903	0.793	0	-0.305	1506611532
-9.731	-1.369	-0.376	-1.099	0	-0.671	7.312	-6.423	-0.769	0.305	-0.488	1.77	6.985	7.407	2.549	1.038	0.427	-1.099	-9.731	-1.369	-0.376	-1.099	0	-0.671	1.589	9.378	1.068	0.488	0.916	-0.61	2.531	9.652	1.903	0.916	0.916	0.061	1506611532
-9.793	-1.674	-0.339	-0.916	-0.061	-0.549	7.333	-6.273	-0.385	0.244	-0.061	1.526	6.808	7.452	2.437	0.916	0.427	-0.854	-9.793	-1.674	-0.339	-0.916	-0.061	-0.549	1.627	9.631	0.947	0.427	0.854	-0.671	1.651	9.497	1.528	0.488	0.671	0.183	1506611532
-9.715	-1.76	-0.407	-0.671	0.061	-0.549	6.973	-7.049	-0.288	0.122	0.122	1.282	6.728	7.692	2.192	0.977	0.427	-0.671	-9.715	-1.76	-0.407	-0.671	0.061	-0.549	1.64	9.929	0.859	0.366	0.61	-0.793	2.098	9.686	1.093	0.549	0.671	-0.061	1506611532
-9.829	-1.727	-0.508	-0.671	-0.061	-0.549	6.973	-7.049	-0.288	0.427	-0.122	0.977	6.703	7.91	2.05	1.16	0.549	-0.61	-9.829	-1.727	-0.508	-0.671	-0.061	-0.549	1.325	9.88	0.696	0.183	0.488	-0.854	2.098	9.686	1.093	0.854	0.732	0.122	1506611532
-9.855	-1.828	-0.517	-0.61	-0.061	-0.427	6.852	-7.245	-0.254	0.61	-0.183	0.793	6.757	8.025	1.963	0.977	0.244	-0.427	-9.855	-1.828	-0.517	-0.61	-0.061	-0.427	1.006	9.778	0.517	0.122	0.427	-0.916	1.708	9.744	1.363	0.427	0.732	0.061	1506611532
-9.746	-1.915	-0.553	-0.427	0	-0.366	6.685	-6.984	-0.05	0.427	0	0.61	6.735	7.906	1.845	0.793	0.122	-0.244	-9.746	-1.915	-0.553	-0.427	0	-0.366	0.918	9.813	0.514	0.244	0.122	-0.793	2.011	9.739	1.043	0.488	0.305	-0.061	1506611532
-9.701	-1.982	-0.632	-0.366	0	-0.305	6.685	-6.984	-0.05	0.549	0.122	0.549	6.7	7.827	2.01	0.977	0	-0.122	-9.701	-1.982	-0.632	-0.366	0	-0.305	1.04	9.902	0.457	0.305	0	-0.732	2.011	9.739	1.043	0.671	0.244	-0.061	1506611532
-9.628	-2.056	-0.67	-0.244	0.061	-0.305	6.49	-6.825	0.136	0.427	0	0.671	6.74	7.896	2.024	0.793	0	-0.061	-9.628	-2.056	-0.67	-0.244	0.061	-0.305	1.229	9.932	0.518	0.244	-0.122	-0.61	1.98	9.783	0.839	0.61	0.305	-0.061	1506611532
-9.597	-2.071	-0.674	-0.122	0.122	-0.183	6.312	-6.724	-0.031	0.183	0.183	0.732	6.647	7.826	2.019	0.732	0.183	-0.122	-9.597	-2.071	-0.674	-0.122	0.122	-0.183	1.311	9.851	0.496	0.183	-0.122	-0.488	1.907	9.74	0.794	0.427	0.305	-0.061	1506611532
-9.63	-2.009	-0.693	0	0.183	-0.122	6.312	-6.724	-0.031	0.183	0.305	0.671	6.564	7.679	1.955	0.854	0.244	-0.244	-9.63	-2.009	-0.693	0	0.183	-0.122	1.074	9.694	0.403	0.061	0.061	-0.366	1.907	9.74	0.794	0.305	0	-0.061	1506611532
-9.648	-1.964	-0.701	0	0.183	-0.122	6.188	-6.79	-0.053	0.122	0.366	0.549	6.618	7.783	1.855	0.61	0.244	-0.183	-9.648	-1.964	-0.701	0	0.183	-0.122	0.792	9.851	0.438	0.122	0.122	-0.305	2.152	9.702	0.624	0.244	-0.061	0	1506611532
-9.727	-1.928	-0.694	0	0.183	-0.061	5.972	-7.23	0.086	0.122	0.244	0.488	6.663	7.885	1.829	0.488	0.305	-0.061	-9.727	-1.928	-0.694	0	0.183	-0.061	0.926	9.908	0.468	0.061	-0.183	-0.305	2.122	9.725	0.707	0.183	0	0	1506611532
-9.79	-1.932	-0.672	-0.061	0.122	-0.061	5.972	-7.23	0.086	0.122	0.244	0.488	6.295	7.933	1.723	0.549	0.061	-0.244	-9.79	-1.932	-0.672	-0.061	0.122	-0.061	1.061	9.841	0.516	0	-0.305	-0.244	2.122	9.725	0.707	0.122	0.061	0	1506611532
-9.751	-1.95	-0.647	-0.061	0.122	-0.122	5.883	-7.198	-0.051	0.122	0.427	0.61	6.263	7.911	1.492	0.488	0.244	-0.183	-9.751	-1.95	-0.647	-0.061	0.122	-0.122	1.013	9.865	0.531	0	-0.305	-0.305	2.04	9.801	0.675	0.122	0	0	1506611532
-9.642	-1.989	-0.598	0	0.183	-0.061	5.975	-7.139	0.065	0.122	0.61	0.793	6.885	7.802	1.678	0.244	0.549	0.061	-9.642	-1.989	-0.598	0	0.183	-0.061	1.084	9.789	0.394	-0.061	-0.244	-0.305	2.035	9.763	0.712	0.122	0.061	0	1506611532
-9.588	-2.03	-0.571	0.061	0.244	-0.061	5.975	-7.139	0.065	0.122	0.305	0.366	6.773	7.637	1.918	0.122	-0.061	-0.122	-9.588	-2.03	-0.571	0.061	0.244	-0.061	1.28	9.715	0.522	0.122	-0.244	-0.183	2.035	9.763	0.712	0.122	0.122	0	1506611532
-9.677	-1.97	-0.532	0.122	0.183	-0.061	6.263	-7.136	0.291	0.061	0.366	0.122	6.722	7.509	2.044	0.061	0.366	-0.122	-9.677	-1.97	-0.532	0.122	0.183	-0.061	1.469	9.758	0.652	0.061	-0.122	-0.061	1.992	9.69	0.857	0	0.061	0	1506611532
-9.715	-1.845	-0.572	0.061	0.183	-0.061	5.798	-7.383	0.785	0.061	0.244	0	6.431	7.556	2.037	0.122	0.549	-0.183	-9.715	-1.845	-0.572	0.061	0.183	-0.061	1.257	9.802	0.664	-0.061	0.122	0.061	2.046	9.689	0.824	-0.061	0	0.061	1506611532
-9.777	-1.735	-0.629	0	0.122	-0.061	5.798	-7.383	0.785	0.122	-0.061	0	6.351	7.72	2.034	0.061	0.549	-0.183	-9.777	-1.735	-0.629	0	0.122	-0.061	1.029	9.804	0.694	-0.061	0.305	0.122	2.046	9.689	0.824	-0.061	-0.061	0.061	1506611532
-9.747	-1.769	-0.628	-0.122	0.122	-0.061	5.692	-7.456	0.579	0	0	0.061	6.353	7.801	1.863	0.061	0.366	-0.183	-9.747	-1.769	-0.628	-0.122	0.122	-0.061	1.129	9.778	0.762	-0.061	0.122	0.122	2.164	9.702	0.882	-0.061	0	0.061	1506611532
-9.7	-1.759	-0.586	-0.122	0.122	0	5.601	-7.378	0.23	-0.122	-0.061	-0.061	6.348	7.826	1.817	0.122	0.244	-0.183	-9.7	-1.759	-0.586	-0.122	0.122	0	1.152	9.725	0.756	-0.061	0.122	0.122	2.159	9.676	0.912	-0.061	0.061	0.061	1506611533
-9.676	-1.702	-0.593	-0.183	0.061	0	5.601	-7.378	0.23	-0.061	-0.061	-0.061	6.234	7.795	1.835	0.122	0.122	-0.122	-9.676	-1.702	-0.593	-0.183	0.061	0	1.152	9.725	0.756	0	0.122	0.061	2.159	9.676	0.912	0	0	0.061	1506611533
-9.603	-1.633	-0.494	-0.244	0.061	0.061	5.551	-7.317	0.301	-0.061	-0.244	0	6.169	7.765	2.018	0.122	0	-0.122	-9.603	-1.633	-0.494	-0.244	0.061	0.061	1.138	9.654	0.892	0	0.061	0.061	2.284	9.575	0.938	0	0	0.061	1506611533
-9.513	-1.498	-0.427	-0.366	0.183	0.122	5.503	-7.533	0.351	0	-0.366	-0.061	6.252	7.779	2.159	0.183	-0.061	-0.061	-9.513	-1.498	-0.427	-0.366	0.183	0.122	1.023	9.621	0.967	0	0.061	0.061	2.371	9.488	1.01	0	0.061	0.061	1506611533
-9.656	-1.244	-0.376	-0.488	0.366	0.122	5.503	-7.533	0.351	0	-0.916	-0.244	6.431	7.885	2.176	0	-0.244	0	-9.656	-1.244	-0.376	-0.488	0.366	0.122	1.023	9.621	0.967	0.061	-0.061	0	2.371	9.488	1.01	-0.122	0.122	0.122	1506611533
-10.076	-1.102	-0.444	-0.732	0.244	0	5.341	-8.306	0.292	0.488	-0.854	-0.732	6.671	8.181	1.915	-0.183	-0.488	0.244	-10.076	-1.102	-0.444	-0.732	0.244	0	1.067	10.061	1.48	0.183	-0.366	-0.061	2.419	9.509	1.102	-0.061	0.122	0.244	1506611533
-10.244	-1.11	-0.298	-1.038	0.244	0	5.06	-8.979	0.697	1.221	0.549	-0.977	7.059	8.375	1.951	-0.366	0.122	0.793	-10.244	-1.11	-0.298	-1.038	0.244	0	1.806	10.271	1.559	-0.122	-0.671	-0.122	2.208	9.767	1.272	0.061	0.061	0.183	1506611533
-10.142	-1.084	-0.191	-1.404	0.305	0	3.972	-9.589	0.858	1.953	0.305	-1.038	7.383	8.189	1.927	0	1.099	1.587	-10.142	-1.084	-0.191	-1.404	0.305	0	1.806	10.271	1.559	-0.366	-0.854	-0.183	2.208	9.767	1.272	0.305	0.244	-0.061	1506611533
-10.14	-1.069	-0.394	-1.831	0.183	-0.122	3.153	-9.566	0.858	2.625	-0.854	-0.732	8.159	7.673	1.932	0.427	3.174	2.563	-10.14	-1.069	-0.394	-1.831	0.183	-0.122	2.71	9.975	1.26	-0.671	-0.488	-0.244	1.676	9.855	1.373	0.488	0.427	-0.244	1506611533
-9.979	-0.983	-0.835	-2.38	0.122	-0.427	2.613	-9.387	0.53	2.93	-1.404	0.366	8.302	7.027	1.491	1.343	3.357	3.174	-9.979	-0.983	-0.835	-2.38	0.122	-0.427	3.262	9.92	1.199	-0.916	-0.244	-0.244	1.567	9.844	0.918	0.793	0.305	-0.488	1506611533
-9.833	-0.908	-1.243	-3.052	-0.122	-0.854	2.163	-9.188	0.151	2.747	-1.831	1.648	8.32	6.336	0.924	2.93	3.052	3.479	-9.833	-0.908	-1.243	-3.052	-0.122	-0.854	3.262	9.92	1.199	-1.038	0.305	-0.061	1.567	9.844	0.918	1.404	0.549	-0.671	1506611533
-9.47	-0.846	-1.567	-3.723	-0.122	-1.16	1.775	-9.092	-0.214	2.502	-2.686	2.93	8.48	5.846	0.665	4.883	3.479	3.357	-9.47	-0.846	-1.567	-3.723	-0.122	-1.16	3.929	9.446	0.646	-0.793	1.526	-0.122	1.601	9.838	-0.129	1.648	0.793	-0.977	1506611533
-9.097	-0.78	-2.108	-4.333	-0.122	-1.343	1.788	-9.349	-0.757	2.502	-4.333	4.028	7.848	5.569	0.548	6.714	3.174	2.563	-9.097	-0.78	-2.108	-4.333	-0.122	-1.343	3.663	9.058	0.306	-0.732	2.625	-0.183	1.933	9.493	-0.614	1.953	1.343	-1.221	1506611533
-8.973	-0.92	-2.815	-4.944	-0.488	-1.404	2.029	-9.545	-1.475	2.441	-5.554	4.761	7.015	5.274	0.953	8.179	2.991	1.526	-8.973	-0.92	-2.815	-4.944	-0.488	-1.404	3.663	9.058	0.306	-0.488	3.723	-0.305	1.933	9.493	-0.614	2.38	1.404	-1.404	1506611533
-9.296	-1.053	-3.192	-5.371	-0.671	-1.221	2.476	-9.664	-2.171	2.563	-5.737	4.944	6.47	5.083	0.928	8.85	3.235	0.671	-9.296	-1.053	-3.192	-5.371	-0.671	-1.221	2.119	8.388	-0.776	0	4.578	-0.549	3.179	9.429	-0.853	2.319	2.197	-1.282	1506611533
-9.762	-1.073	-3.083	-6.165	-0.977	-1.099	2.913	-9.783	-2.588	2.686	-5.798	4.761	6.081	5.215	0.596	7.935	3.174	-0.366	-9.762	-1.073	-3.083	-6.165	-0.977	-1.099	1.384	8.991	-1.152	-0.061	5.188	-0.244	3.036	9.679	-1.077	1.831	3.296	-0.977	1506611533
-9.904	-1.315	-3.162	-6.592	-1.16	-0.977	3.115	-10.045	-2.832	2.747	-6.104	4.578	6.214	5.502	0.506	6.897	3.906	-1.343	-9.904	-1.315	-3.162	-6.592	-1.16	-0.977	1.384	8.991	-1.152	-0.183	5.737	0.305	3.036	9.679	-1.077	1.16	4.15	-0.549	1506611533
-9.591	-1.604	-3.356	-6.47	-1.221	-0.854	3.338	-10.253	-2.923	2.625	-6.592	4.578	6.476	5.959	0.567	6.287	4.333	-2.197	-9.591	-1.604	-3.356	-6.47	-1.221	-0.854	0.273	10.52	-0.898	0.122	5.981	0.732	2.133	9.905	-1.293	1.038	3.906	-0.488	1506611533
-9.408	-1.731	-3.612	-6.287	-1.343	-0.732	3.616	-9.772	-2.718	2.38	-6.409	4.089	7.747	6.751	0.457	5.432	4.639	-2.808	-9.408	-1.731	-3.612	-6.287	-1.343	-0.732	-0.14	10.564	-0.443	0.732	6.042	0.793	2.524	9.822	-1.794	0.488	3.784	-0.427	1506611533
-9.392	-1.967	-3.868	-6.287	-1.404	-0.854	3.631	-9.095	-2.357	2.136	-6.592	3.296	8.726	7.254	0.133	4.517	4.822	-2.502	-9.392	-1.967	-3.868	-6.287	-1.404	-0.854	-0.14	10.564	-0.443	0.671	5.798	0.916	2.524	9.822	-1.794	0.061	4.333	-0.427	1506611533
-9.304	-2.444	-3.943	-6.104	-1.343	-0.916	3.435	-8.857	-2.361	2.014	-7.446	2.625	8.941	7.446	0.031	3.906	4.883	-1.16	-9.304	-2.444	-3.943	-6.104	-1.343	-0.916	-0.238	10.512	-0.287	0.366	5.615	1.282	1.683	9.859	-2.427	-0.061	4.761	-0.366	1506611533
-9.232	-2.714	-3.802	-5.859	-1.404	-0.854	3.514	-8.865	-2.334	1.648	-7.324	2.319	9.003	7.497	0.087	3.906	4.883	-1.16	-9.232	-2.714	-3.802	-5.859	-1.404	-0.854	-0.242	10.276	-0.38	0.183	5.615	1.587	0.903	10.088	-2.346	-0.305	5.005	-0.366	1506611533
-9.132	-2.838	-3.65	-5.371	-1.282	-0.732	3.546	-8.771	-2.079	0.977	-6.775	2.136	8.631	7.281	-0.044	3.113	4.883	-0.122	-9.132	-2.838	-3.65	-5.371	-1.282	-0.732	-0.242	10.276	-0.38	0.183	5.188	1.709	0.903	10.088	-2.346	-0.916	4.944	-0.244	1506611533
-9.08	-2.718	-3.628	-4.883	-1.16	-0.732	3.589	-8.461	-1.56	0.061	-6.409	1.831	8.131	6.935	-0.219	2.502	4.578	0.183	-9.08	-2.718	-3.628	-4.883	-1.16	-0.732	-0.215	9.909	-0.479	0.244	5.005	1.892	0.45	9.993	-2.11	-0.854	3.723	-0.244	1506611533
-9.098	-2.458	-3.655	-4.639	-1.221	-0.732	3.658	-8.251	-0.921	-0.732	-5.798	1.526	7.83	6.747	-0.403	2.014	4.517	0.244	-9.098	-2.458	-3.655	-4.639	-1.221	-0.732	-0.227	10.074	-0.427	0.488	5.188	2.075	0.754	9.99	-1.766	-1.038	3.052	-0.366	1506611533
-9.104	-2.36	-3.735	-4.333	-1.221	-0.793	3.708	-8.302	-0.215	-1.404	-4.883	1.221	7.714	6.844	-0.714	2.014	4.517	0.244	-9.104	-2.36	-3.735	-4.333	-1.221	-0.793	-0.227	10.074	-0.427	0.732	5.188	2.075	0.754	9.99	-1.766	-0.977	3.357	-0.183	1506611534
-9.068	-2.399	-3.749	-3.967	-1.16	-0.854	3.63	-8.349	0.328	-1.77	-4.272	0.916	7.562	6.992	-0.986	1.221	3.601	0.427	-9.068	-2.399	-3.749	-3.967	-1.16	-0.854	0.11	10.172	-0.117	0.916	4.822	1.953	0.335	9.988	-1.622	-1.099	2.808	-0.183	1506611534
-9.167	-2.433	-3.35	-3.662	-1.16	-0.732	3.639	-9.083	1.2	-1.831	-3.784	0.488	7.248	7.081	-1.119	1.099	3.052	0.488	-9.167	-2.433	-3.35	-3.662	-1.16	-0.732	0.468	10.084	-0.048	1.099	4.456	1.709	0.54	10.017	-1.603	-1.038	2.258	-0.244	1506611534
-9.143	-2.364	-2.852	-3.357	-1.038	-0.671	3.639	-9.083	1.2	-1.831	-2.869	0.061	6.747	7.043	-1.181	1.099	3.052	0.488	-9.143	-2.364	-2.852	-3.357	-1.038	-0.671	0.468	10.084	-0.048	1.16	4.15	1.465	0.54	10.017	-1.603	-1.282	2.502	-0.305	1506611534
-8.906	-2.284	-2.418	-2.869	-1.221	-0.671	3.478	-9.441	1.599	-1.709	-2.197	-0.305	6.075	7.119	-1.032	1.526	2.563	-0.061	-8.906	-2.284	-2.418	-2.869	-1.221	-0.671	0.903	9.68	0.458	1.282	4.272	1.343	0.295	9.793	-0.3	-1.343	2.075	-0.366	1506611534
-8.967	-2.141	-2.226	-2.502	-1.282	-0.61	3.295	-9.287	1.96	-1.587	-1.892	-0.488	5.353	7.252	-0.592	1.892	2.502	-0.671	-8.967	-2.141	-2.226	-2.502	-1.282	-0.61	0.694	9.427	1.019	1.16	4.211	1.038	0.701	9.705	0.61	-1.465	1.648	-0.488	1506611534
-9.722	-2.443	-1.243	-2.38	-1.587	-0.366	2.909	-9.03	2.074	-1.282	-2.014	-0.61	4.591	7.604	-0.033	2.075	2.136	-1.221	-9.722	-2.443	-1.243	-2.38	-1.587	-0.366	0.694	9.427	1.019	1.343	4.15	0.854	0.701	9.705	0.61	-2.014	1.953	-0.305	1506611534
-11.019	-2.083	0.195	-2.625	-2.441	0.305	2.64	-8.756	1.72	-0.549	-2.319	-0.549	4.009	8.171	0.56	2.075	1.465	-1.648	-11.019	-2.083	0.195	-2.625	-2.441	0.305	0.41	9.533	2.117	1.526	3.54	0.671	1.967	9.997	1.431	-3.601	2.502	0.61	1506611534
-11.634	-1.757	-0.261	-2.869	-3.113	0.549	2.93	-9.093	1.166	0.427	-1.831	-0.305	3.633	9.031	1.071	1.892	0.732	-1.953	-11.634	-1.757	-0.261	-2.869	-3.113	0.549	1.002	10.538	2.817	1.648	3.418	0.366	5.92	9.044	-0.098	-3.662	6.836	2.38	1506611534
-10.618	-1.763	-0.089	-2.747	-2.808	0.977	3.174	-9.812	0.42	0.977	-1.404	-0.366	3.352	10.403	1.071	1.892	0.732	-1.953	-10.618	-1.763	-0.089	-2.747	-2.808	0.977	1.002	10.538	2.817	2.075	3.418	-0.488	5.92	9.044	-0.098	-0.549	6.409	2.991	1506611534
-9.862	-1.536	-0.05	-2.991	-1.343	0.977	3.194	-10.308	-0.401	1.221	-1.465	-1.221	3.338	11.115	1.079	0.977	-0.061	-2.136	-9.862	-1.536	-0.05	-2.991	-1.343	0.977	1.342	10.228	3.004	1.404	2.747	-1.221	6.369	9.416	-1.413	2.869	8.484	2.93	1506611534
-9.138	-0.931	-0.299	-3.662	-0.549	0.61	2.847	-9.802	-0.843	1.099	-2.075	-2.441	3.662	10.533	1.61	1.831	0.977	-1.953	-9.138	-0.931	-0.299	-3.662	-0.549	0.61	1.323	9.599	2.476	0	1.953	-1.16	2.171	11.77	-0.598	2.808	12.451	4.15	1506611534
-8.195	-0.884	-0.395	-5.005	-0.671	0	2.483	-9.319	-1.116	0.977	-2.38	-3.174	3.681	9.914	2.202	1.831	0.977	-1.953	-8.195	-0.884	-0.395	-5.005	-0.671	0	1.323	9.599	2.476	-0.61	1.221	-1.099	2.171	11.77	-0.598	3.235	11.902	5.798	1506611534
-8.837	-0.951	-0.291	-4.578	-0.671	0.244	2.205	-8.79	-1.19	0.916	-2.441	-3.113	3.043	9.556	2.366	2.502	2.808	-2.319	-8.837	-0.951	-0.291	-4.578	-0.671	0.244	1.522	8.981	1.945	-0.671	1.16	-1.099	-1.026	11.62	-0.593	2.014	8.545	5.737	1506611534
-9.118	-0.888	-0.305	-4.395	-0.488	0.427	2.055	-8.118	-1.138	0.916	-2.319	-2.686	2.912	9.33	2.385	1.892	2.075	-2.808	-9.118	-0.888	-0.305	-4.395	-0.488	0.427	1.559	8.954	1.821	-0.61	1.404	-0.916	0.554	9.609	0.467	0.732	6.165	4.883	1506611534
-9.022	-0.864	-0.156	-4.028	-0.061	0.427	2.042	-7.874	-1.034	0.671	-2.136	-1.953	3.229	9.302	2.348	1.892	2.075	-2.808	-9.022	-0.864	-0.156	-4.028	-0.061	0.427	1.559	8.954	1.821	-0.366	1.526	-0.793	0.554	9.609	0.467	0.977	4.517	4.333	1506611534
-9.618	-0.579	0.086	-3.723	-0.061	0.61	2.027	-8.323	-0.883	0.61	-2.136	-1.282	3.631	9.532	2.199	1.343	2.075	-3.113	-9.618	-0.579	0.086	-3.723	-0.061	0.61	1.536	9.362	1.901	-0.305	1.831	-0.549	2.06	9.003	0.102	1.404	5.737	3.601	1506611534
-9.708	-0.352	-0.779	-3.906	-0.122	0.488	2.01	-8.76	-0.858	0.671	-2.502	-0.916	4.114	9.768	2.062	1.343	2.38	-3.052	-9.708	-0.352	-0.779	-3.906	-0.122	0.488	1.303	9.411	2.053	-0.305	2.197	-0.366	2.06	8.575	0.701	2.136	6.409	2.747	1506611534
-10.033	-0.681	-0.41	-3.601	0.183	0.488	2.235	-8.939	-0.565	0.427	-2.441	-0.488	4.418	9.843	1.951	1.343	2.38	-3.052	-10.033	-0.681	-0.41	-3.601	0.183	0.488	1.303	9.411	2.053	-0.122	2.441	-0.183	2.06	8.575	0.701	2.625	4.883	1.953	1506611534
-10.708	-0.748	-0.057	-3.54	0.305	0.427	2.347	-9.355	-0.254	0.366	-1.892	0	4.45	9.966	1.792	1.038	2.869	-1.831	-10.708	-0.748	-0.057	-3.54	0.305	0.427	0.75	9.722	1.938	0	2.38	0.183	2.169	8.888	2.259	2.502	3.967	0.854	1506611534
-11.417	-1.735	-0.136	-2.808	-0.366	0.122	2.37	-9.757	0.055	0.366	-1.892	0	4.414	10.16	1.646	0.61	2.563	-1.099	-11.417	-1.735	-0.136	-2.808	-0.366	0.122	0.569	10.229	1.924	0.305	2.258	0.549	2.038	9.33	2.556	1.16	2.991	-0.061	1506611534
-10.928	-2.883	-0.306	-2.258	-0.488	-0.061	2.37	-9.757	0.055	0.427	-1.404	0.61	4.358	10.636	1.445	0.61	2.563	-1.099	-10.928	-2.883	-0.306	-2.258	-0.488	-0.061	0.569	10.229	1.924	0.61	2.197	1.038	2.038	9.33	2.556	0.977	0.244	-1.16	1506611534
-9.922	-2.29	0.007	-1.343	0	0.305	2.061	-10.073	0.239	0.671	-1.587	1.16	4.424	11.523	1.126	-0.427	1.709	0.244	-9.922	-2.29	0.007	-1.343	0	0.305	0.656	11.12	1.835	0.977	2.075	1.404	0.461	10.416	1.269	3.296	-1.953	-1.892	1506611534
-9.15	-1.549	-0.607	-1.77	0.305	-0.122	2.238	-9.967	0.057	1.404	-2.991	2.136	4.656	11.925	0.781	-0.732	1.77	0.977	-9.15	-1.549	-0.607	-1.77	0.305	-0.122	0.071	10.462	2.083	1.16	2.625	1.465	1.029	9.55	-0.012	0.122	-2.441	-1.221	1506611534
-9.691	-2.129	-1.693	-1.77	-0.488	-0.183	2.622	-9.007	0.084	1.404	-2.991	2.197	4.532	11.185	0.426	-0.732	1.77	0.977	-9.691	-2.129	-1.693	-1.77	-0.488	-0.183	0.071	10.462	2.083	0.549	2.625	1.77	1.029	9.55	-0.012	2.441	-1.099	-1.526	1506611534
-9.514	-2.099	-1.583	-2.075	-0.366	0.122	2.808	-7.873	0.223	1.282	-2.93	1.648	3.679	10.14	0.083	-0.671	2.686	3.54	-9.514	-2.099	-1.583	-2.075	-0.366	0.122	0.02	9.355	0.953	-0.122	2.014	2.197	2.432	9.802	-0.468	2.014	0.61	-1.892	1506611535
-9.287	-1.851	-1.386	-2.136	-0.061	0.305	2.475	-8.024	-0.275	1.526	-4.028	0.61	2.803	10.168	-0.409	-0.977	2.197	3.967	-9.287	-1.851	-1.386	-2.136	-0.061	0.305	0.522	9.935	0.836	-0.061	2.136	2.319	1.227	9.861	-0.201	1.648	1.77	-1.587	1506611535
-9.568	-1.925	-1.349	-1.77	0.061	0.183	2.579	-8.837	-0.682	1.648	-4.761	-0.244	2.534	10.401	-0.872	-0.977	2.197	3.967	-9.568	-1.925	-1.349	-1.77	0.061	0.183	0.522	9.935	0.836	0.549	2.747	2.014	1.227	9.861	-0.201	1.526	0.977	-1.343	1506611535
-9.451	-1.786	-1.343	-1.526	-0.122	-0.061	2.903	-8.781	-0.706	1.099	-4.517	-0.549	2.625	10.119	-1.323	-1.526	2.197	2.502	-9.451	-1.786	-1.343	-1.526	-0.122	-0.061	0.401	9.66	1.09	0.916	3.113	1.77	1.109	9.854	-0.706	1.404	-0.488	-1.404	1506611535
-9.324	-1.718	-1.334	-1.404	-0.366	-0.244	3.151	-8.245	-0.266	0.305	-2.991	-0.671	2.718	9.518	-1.597	-0.854	1.77	2.258	-9.324	-1.718	-1.334	-1.404	-0.366	-0.244	0.47	9.162	1.036	0.977	2.258	1.465	1.144	9.6	-1.18	1.221	0.549	-1.282	1506611535
-9.357	-1.828	-1.402	-1.16	-0.549	-0.427	2.775	-7.744	-0.016	0	-2.563	-0.916	2.903	8.884	-1.487	-0.854	1.77	2.258	-9.357	-1.828	-1.402	-1.16	-0.549	-0.427	0.47	9.162	1.036	0.488	1.77	1.343	1.144	9.6	-1.18	1.465	0.732	-1.343	1506611535
-9.418	-1.784	-1.261	-0.793	-0.671	-0.366	2.622	-7.762	0.171	-0.061	-2.319	-0.854	3.015	8.692	-1.357	0.732	1.526	2.319	-9.418	-1.784	-1.261	-0.793	-0.671	-0.366	0.813	9.016	0.803	0.427	1.831	0.916	1	9.656	-1.089	1.099	0.793	-1.221	1506611535
-9.503	-1.475	-1.156	-0.488	-0.671	-0.244	2.542	-7.873	0.395	-0.366	-1.831	-0.366	2.98	8.565	-1.064	0.854	1.282	2.014	-9.503	-1.475	-1.156	-0.488	-0.671	-0.244	0.767	9.025	0.65	0.549	1.709	0.427	1.095	9.664	-0.882	0.549	0.366	-0.916	1506611535
-9.591	-1.138	-1.147	-0.183	-0.61	-0.427	2.635	-7.867	0.713	-0.793	-1.038	0.305	3.08	8.414	-0.737	0.854	1.282	2.014	-9.591	-1.138	-1.147	-0.183	-0.61	-0.427	0.767	9.025	0.65	0.732	1.648	0	1.095	9.664	-0.882	0.061	0.122	-0.732	1506611535
-9.254	-0.937	-1.046	0	-0.305	-0.61	2.824	-8.043	1.207	-1.099	0	0.916	3.387	8.465	-0.567	0.977	0.549	1.099	-9.254	-0.937	-1.046	0	-0.305	-0.61	1.434	9.731	0.724	0.793	1.465	-0.183	0.841	9.703	-0.861	-0.183	-0.305	-0.671	1506611535
-9.53	-0.609	-1.315	0	-0.122	-0.488	2.985	-8.532	1.671	-1.099	0.916	1.221	3.942	8.593	-0.31	1.221	0.61	0.549	-9.53	-0.609	-1.315	0	-0.122	-0.488	1.966	9.981	0.713	0.671	1.038	-0.366	1.147	9.342	-1.749	-0.061	-0.793	-1.038	1506611535
-10.128	-0.565	-1.633	-0.061	-0.244	-0.427	2.839	-8.965	1.827	-0.854	0.793	1.099	4.54	8.65	0.147	1.221	0.61	0.549	-10.128	-0.565	-1.633	-0.061	-0.244	-0.427	1.966	9.981	0.713	0.305	0.793	-0.549	1.147	9.342	-1.749	0	-0.427	-1.221	1506611535
-10.472	-0.459	-1.864	0	-0.122	-0.061	2.606	-9.398	1.602	-0.366	-0.366	0.732	4.954	8.641	0.684	1.892	0.427	-0.183	-10.472	-0.459	-1.864	0	-0.122	-0.061	2.5	10.058	0.705	0.183	0.366	-0.854	1.302	9.899	-2.053	-0.183	-0.488	-1.343	1506611535
-11.094	-0.074	-1.778	0.061	-0.305	0.488	2.856	-9.995	1.219	0.061	-0.61	0.366	5.308	8.593	1.195	1.892	0.427	-0.61	-11.094	-0.074	-1.778	0.061	-0.305	0.488	2.359	10.066	0.365	0.061	0	-0.671	1.816	10.886	-1.678	-0.61	-0.549	-1.404	1506611535
-11.012	-0.112	-1.186	-0.488	-0.488	0.488	2.96	-10.487	0.825	0	-0.305	0.061	5.65	8.671	1.802	1.892	0.427	-0.61	-11.012	-0.112	-1.186	-0.488	-0.488	0.488	2.359	10.066	0.365	-0.183	0.366	-0.183	1.816	10.886	-1.678	-1.404	-0.916	-1.404	1506611535
-10.887	-0.781	-0.518	-1.038	-0.122	0.427	3.082	-10.959	0.674	-0.244	0.122	0	5.736	9.472	1.993	1.038	0.366	-1.648	-10.887	-0.781	-0.518	-1.038	-0.122	0.427	1.857	10.541	0.329	0	-0.061	0	2.376	11.17	-0.633	-2.197	-0.793	-1.16	1506611535
-10.895	-2.089	-0.384	-1.099	-0.244	0.183	3.199	-10.689	0.598	-0.366	1.099	0	5.641	9.921	1.704	-0.183	-0.61	-1.648	-10.895	-2.089	-0.384	-1.099	-0.244	0.183	2.523	10.695	1.671	0.427	-0.549	0.244	1.468	10.934	0.7	-3.113	-0.488	-0.732	1506611535
-9.472	-3.083	0.458	-0.671	0	0.427	2.929	-10.398	0.433	0	1.404	-0.244	5.509	10.288	1.409	-0.183	-0.61	-1.648	-9.472	-3.083	0.458	-0.671	0	0.427	2.523	10.695	1.671	0.366	-0.366	0.183	1.468	10.934	0.7	-3.357	-0.366	-0.061	1506611535
-8.345	-2.833	1.317	-0.183	0.549	0.793	2.487	-9.711	0.071	0.488	0.427	-0.793	5.513	9.792	1.61	-0.671	-0.427	-0.977	-8.345	-2.833	1.317	-0.183	0.549	0.793	2.206	9.826	2.107	0.061	-0.305	0.183	1.389	10.575	0.482	-3.052	0.61	1.099	1506611535
-8.681	-2.667	1.503	0	0.488	0.549	2.166	-8.387	-0.418	0.671	-0.671	-1.526	5.079	8.86	1.647	-0.122	0.427	-0.366	-8.681	-2.667	1.503	0	0.488	0.549	0.797	8.257	2.775	-0.244	0.244	0.366	0.431	8.661	1.402	-2.441	1.099	2.502	1506611535
-10.348	-2.725	0.806	-0.061	-0.305	-0.122	2.135	-7.661	-0.806	0.671	-0.793	-1.831	4.289	8.671	1.37	-0.122	0.427	-0.366	-10.348	-2.725	0.806	-0.061	-0.305	-0.122	0.797	8.257	2.775	-0.122	0.732	0.488	0.431	8.661	1.402	-1.648	1.526	3.418	1506611535
-10.034	-2.806	1.024	-0.244	-0.427	-0.549	1.96	-8.093	-1.543	0.854	0	-1.526	3.389	9.382	0.809	-0.916	-0.183	0.854	-10.034	-2.806	1.024	-0.244	-0.427	-0.549	1.176	10.708	2.978	0.549	1.404	0.305	-1.23	9.489	2.207	-1.282	0.916	3.479	1506611535
-9.889	-2.243	1.062	-0.122	-0.488	-0.366	1.614	-9.29	-2.305	1.099	0.183	-0.916	3.051	10.604	0.33	-1.16	-1.099	0.793	-9.889	-2.243	1.062	-0.122	-0.488	-0.366	0.872	9.926	3.097	1.038	0.916	-0.244	-0.482	10.44	2.031	-0.671	-0.61	2.991	1506611535
-9.201	-1.899	1.205	0	-0.305	-0.488	1.681	-9.05	-2.501	0.732	0.061	-0.427	3.346	10.025	0.5	-1.16	-1.099	0.793	-9.201	-1.899	1.205	0	-0.305	-0.488	0.872	9.926	3.097	0.488	0.244	-0.366	-0.482	10.44	2.031	0.244	1.282	2.686	1506611535
-9.205	-1.546	1.122	0.122	0.061	-0.122	1.81	-8.136	-2.344	-0.244	0.244	-0.488	3.255	9.125	0.8	0.793	0.183	0.977	-9.205	-1.546	1.122	0.122	0.061	-0.122	0.762	9.027	2.757	-0.061	0.305	-0.183	-0.638	9.942	2.475	0.488	2.38	2.319	1506611535
-9.695	-1.104	0.894	-0.061	0.366	0.061	1.799	-8.146	-2.103	-0.854	0.671	-0.488	2.838	9.117	0.836	0.732	0.732	0.793	-9.695	-1.104	0.894	-0.061	0.366	0.061	1.33	9.54	2.464	-0.061	0.549	-0.244	0.001	9.308	2.025	1.16	2.625	1.709	1506611536
-9.661	-1.02	0.888	-0.427	0.427	0.061	1.517	-8.497	-2.022	-0.732	0.305	-0.488	2.486	9.293	0.851	0.732	0.732	0.793	-9.661	-1.02	0.888	-0.427	0.427	0.061	1.33	9.54	2.464	0.366	0.732	-0.549	0.001	9.308	2.025	1.587	1.831	1.16	1506611536
-9.432	-0.946	0.892	-0.793	0.305	0.183	1.465	-8.79	-1.802	-0.549	-0.122	-0.366	2.661	9.415	0.907	0.549	0.061	-0.488	-9.432	-0.946	0.892	-0.793	0.305	0.183	1.493	9.778	2.495	0.427	0.549	-0.61	-0.013	9.286	1.999	2.075	0.488	0.244	1506611536
-9.014	-0.944	0.914	-0.854	0.61	0.061	1.62	-8.879	-1.54	-0.427	-0.305	-0.183	3.281	9.345	1.141	0.977	0.732	-0.977	-9.014	-0.944	0.914	-0.854	0.61	0.061	1.334	9.371	2.456	0.183	0.305	-0.427	0.432	9.284	2.236	1.648	1.709	-0.122	1506611536
-9.68	-1.286	0.592	-1.099	0.488	-0.122	1.796	-8.78	-1.207	-0.366	-0.488	-0.305	3.722	9.223	1.43	0.977	0.732	-0.977	-9.68	-1.286	0.592	-1.099	0.488	-0.122	1.334	9.371	2.456	-0.122	0.488	-0.122	0.432	9.284	2.236	1.221	1.343	-0.488	1506611536
-10.383	-2.321	0.208	-0.793	0.122	-0.244	1.946	-8.776	-0.906	-0.244	-0.549	-0.305	3.87	9.479	1.526	1.16	1.892	-1.282	-10.383	-2.321	0.208	-0.793	0.122	-0.244	1.268	9.575	2.274	-0.183	0.61	0.122	-0.267	8.969	2.773	0.793	-2.38	-1.282	1506611536
-10.094	-2.168	-0.085	-0.305	0.061	-0.061	2.001	-9.007	-0.702	0	-0.488	0	3.871	9.981	1.486	1.16	1.892	-1.282	-10.094	-2.168	-0.085	-0.305	0.061	-0.061	1.305	10.105	2.037	0	0.427	0.183	2.65	10.708	0.223	2.502	-2.747	-1.831	1506611536
-9.436	-1.504	-0.224	-0.61	0.061	0	2.024	-9.117	-0.72	0.183	-0.732	0.488	4.014	10.257	1.476	0.793	1.648	-1.282	-9.436	-1.504	-0.224	-0.61	0.061	0	1.288	10.25	1.761	0.061	0.488	0.183	2.65	10.708	0.223	2.38	-0.854	-1.282	1506611536
-9.583	-1.611	-0.614	-0.61	0	-0.061	2.305	-8.711	-0.597	0	-0.549	0.854	4.186	9.906	1.438	0.305	1.282	-0.977	-9.583	-1.611	-0.614	-0.61	0	-0.061	0.884	9.678	1.69	-0.305	0.671	0.244	1.899	10.039	0.528	1.099	0.427	-1.099	1506611536
-9.689	-1.864	-0.847	-0.427	-0.061	0	2.662	-8.382	-0.367	-0.366	0.183	1.038	3.959	9.512	1.242	0	1.221	-0.427	-9.689	-1.864	-0.847	-0.427	-0.061	0	0.668	9.465	1.329	-0.549	0.305	0.488	1.183	9.885	-0.224	1.77	-0.427	-0.916	1506611536
-9.717	-1.84	-0.845	-0.183	0.122	0.061	2.789	-8.729	-0.183	-0.366	0.671	1.099	3.504	9.564	1.006	0	1.221	-0.427	-9.717	-1.84	-0.845	-0.183	0.122	0.061	0.668	9.465	1.329	-0.488	-0.244	0.488	1.183	9.885	-0.224	1.526	-0.549	-0.793	1506611536
-9.772	-1.596	-0.778	-0.183	0.061	0	2.686	-9.137	-0.252	-0.122	0.244	0.854	3.236	9.53	0.736	-0.671	-0.305	-0.183	-9.772	-1.596	-0.778	-0.183	0.061	0	1.187	9.585	1.293	-0.244	-0.305	0.305	1.534	9.952	-0.15	0.854	-0.122	-0.549	1506611536
-9.788	-1.394	-0.797	-0.305	0.061	0	2.827	-9.287	-0.16	-0.122	-0.366	0.427	3.24	9.293	0.449	-0.732	-0.732	-0.305	-9.788	-1.394	-0.797	-0.305	0.061	0	1.471	9.361	1.335	-0.122	-0.183	0.183	1.102	9.975	-0.64	0.427	0.061	-0.122	1506611536
-9.727	-1.442	-0.79	-0.366	0.061	0	3.078	-9.225	-0.01	-0.244	-0.183	0.061	3.376	9.14	0.244	-0.732	-0.732	-0.305	-9.727	-1.442	-0.79	-0.366	0.061	0	1.471	9.361	1.335	-0.061	-0.122	0.183	1.102	9.975	-0.64	0.183	0.305	-0.061	1506611536
-9.755	-1.427	-0.746	-0.244	0.061	0	3.035	-9.082	0.115	-0.183	0.244	-0.183	3.431	9.131	0.089	-0.427	-0.244	-0.671	-9.755	-1.427	-0.746	-0.244	0.061	0	1.586	9.409	1.4	0.061	-0.061	0.061	0.745	9.926	-0.912	0.183	0	-0.122	1506611536
-9.819	-1.237	-0.677	-0.183	0	0	2.865	-9.034	0.141	0	0.305	-0.244	3.433	9.202	-0.002	-0.427	-0.244	-0.671	-9.819	-1.237	-0.677	-0.183	0	0	1.696	9.493	1.432	0.061	-0.061	-0.122	0.912	9.896	-0.803	0.183	0.061	-0.061	1506611536
-9.873	-1.104	-0.654	-0.244	0	0	2.712	-8.952	0.1	0.183	0.122	-0.305	3.499	9.238	0.025	-0.183	-0.183	-0.671	-9.873	-1.104	-0.654	-0.244	0	0	1.693	9.507	1.492	0.122	0	-0.244	1.183	9.922	-0.632	0	0.122	0	1506611536
-9.893	-1.168	-0.654	-0.244	0	-0.061	2.616	-8.911	-0.045	0.244	-0.061	-0.366	3.588	9.342	0.169	0.427	-0.061	-0.549	-9.893	-1.168	-0.654	-0.244	0	-0.061	1.611	9.568	1.486	0.122	-0.061	-0.305	1.194	9.874	-0.744	0.122	0.183	0	1506611536
-9.818	-1.178	-0.623	-0.244	0.061	-0.122	2.594	-8.954	-0.164	0.244	0.061	-0.305	3.634	9.539	0.362	0.549	-0.122	-0.366	-9.818	-1.178	-0.623	-0.244	0.061	-0.122	1.548	9.673	1.452	0.183	-0.244	-0.427	1.071	9.928	-0.803	0.061	0.183	0	1506611536
-9.8	-1.227	-0.55	-0.122	0.061	-0.122	2.505	-8.94	-0.28	0.244	0.122	-0.244	3.628	9.641	0.573	0.549	-0.122	-0.366	-9.8	-1.227	-0.55	-0.122	0.061	-0.122	1.609	9.69	1.416	0.183	-0.366	-0.488	1.071	9.928	-0.803	0.061	0.183	-0.061	1506611536
-9.814	-1.19	-0.565	0	0.122	-0.061	2.446	-8.784	-0.346	0.183	0.061	-0.183	3.667	9.605	0.763	0.549	-0.366	-0.061	-9.814	-1.19	-0.565	0	0.122	-0.061	1.744	9.594	1.373	0.122	-0.366	-0.488	1.029	9.924	-0.681	-0.061	0.122	0	1506611536
-9.842	-1.102	-0.563	0.061	0.122	-0.061	2.417	-8.652	-0.395	0.122	0.061	-0.122	3.679	9.562	0.935	0.549	-0.122	-0.061	-9.842	-1.102	-0.563	0.061	0.122	-0.061	1.822	9.536	1.336	0.061	-0.183	-0.366	1.154	9.898	-0.671	-0.061	-0.061	0	1506611536
-9.837	-1.062	-0.56	0.061	0.122	-0.061	2.395	-8.656	-0.414	0.061	0.122	0.061	3.631	9.665	1.068	0.549	-0.122	-0.061	-9.837	-1.062	-0.56	0.061	0.122	-0.061	1.791	9.618	1.298	0.061	-0.061	-0.244	1.154	9.898	-0.671	-0.122	0	0	1506611536
-9.823	-1.068	-0.546	0.061	0.183	-0.061	2.419	-8.691	-0.435	0	0	0.183	3.604	9.765	1.116	0.305	0.183	-0.183	-9.823	-1.068	-0.546	0.061	0.183	-0.061	1.702	9.68	1.337	0.122	0.061	-0.183	1.189	9.895	-0.638	-0.122	-0.061	0	1506611536
-9.824	-1.081	-0.517	0.122	0.122	-0.061	2.542	-8.68	-0.415	-0.061	0.061	0.244	3.541	9.806	1.107	0.122	0.122	-0.061	-9.824	-1.081	-0.517	0.122	0.122	-0.061	1.613	9.7	1.379	0	-0.061	-0.122	1.196	9.874	-0.482	-0.183	0	0	1506611536
-9.826	-1.06	-0.54	0.061	0.122	-0.061	2.637	-8.67	-0.354	-0.122	0.122	0.244	3.435	9.807	1.087	0.122	0.122	-0.061	-9.826	-1.06	-0.54	0.061	0.122	-0.061	1.64	9.684	1.402	-0.061	-0.122	-0.061	1.196	9.874	-0.482	-0.244	-0.061	0.061	1506611537
-9.816	-1.065	-0.563	0.061	0.122	-0.061	2.671	-8.723	-0.325	-0.122	0.061	0.183	3.339	9.757	1.046	0	-0.061	0.061	-9.816	-1.065	-0.563	0.061	0.122	-0.061	1.718	9.662	1.419	-0.122	-0.061	-0.061	1.156	9.855	-0.499	-0.183	-0.122	0	1506611537
-9.807	-1.058	-0.585	0	0.061	-0.061	2.707	-8.782	-0.324	-0.122	0.061	0.122	3.274	9.725	0.926	-0.122	-0.061	0	-9.807	-1.058	-0.585	0	0.061	-0.061	1.76	9.668	1.448	-0.122	0	0	1.171	9.875	-0.474	-0.183	-0.061	0	1506611537
-9.823	-1.038	-0.574	0	0.061	-0.061	2.731	-8.795	-0.362	-0.061	0	0.061	3.216	9.661	0.818	-0.122	-0.061	0	-9.823	-1.038	-0.574	0	0.061	-0.061	1.713	9.616	1.485	-0.122	0.061	0	1.195	9.873	-0.378	-0.183	-0.061	0	1506611537
-9.83	-1.072	-0.599	-0.061	0	-0.061	2.669	-8.809	-0.408	-0.061	-0.061	-0.061	3.191	9.594	0.741	-0.122	0.061	-0.122	-9.83	-1.072	-0.599	-0.061	0	-0.061	1.568	9.615	1.542	-0.122	0	0	1.214	9.869	-0.439	-0.183	-0.061	0	1506611537
-9.8	-1.122	-0.634	-0.061	0	-0.061	2.669	-8.809	-0.408	-0.061	-0.122	-0.061	3.151	9.624	0.651	-0.122	0.061	-0.122	-9.8	-1.122	-0.634	-0.061	0	-0.061	1.568	9.615	1.542	-0.122	0	0	1.214	9.869	-0.439	-0.122	-0.061	0	1506611537
-9.775	-1.145	-0.644	0	0	-0.061	2.641	-8.808	-0.44	-0.061	-0.061	-0.061	3.143	9.661	0.605	-0.122	0	-0.122	-9.775	-1.145	-0.644	0	0	-0.061	1.524	9.64	1.568	-0.122	0	0	1.219	9.873	-0.419	-0.061	-0.061	-0.061	1506611537
-9.772	-1.159	-0.688	-0.061	0	0	2.619	-8.82	-0.458	-0.122	-0.061	-0.061	3.173	9.624	0.574	-0.061	0	-0.122	-9.772	-1.159	-0.688	-0.061	0	0	1.509	9.601	1.59	-0.122	-0.061	-0.061	1.205	9.873	-0.39	-0.061	-0.061	-0.061	1506611537
-9.794	-1.146	-0.682	0	-0.061	0	2.611	-8.784	-0.426	-0.122	0	-0.061	3.179	9.586	0.604	0	0	-0.122	-9.794	-1.146	-0.682	0	-0.061	0	1.458	9.533	1.579	-0.122	-0.061	-0.061	1.152	9.861	-0.374	-0.061	-0.061	-0.061	1506611537
-9.813	-1.186	-0.691	-0.061	-0.061	-0.061	2.61	-8.789	-0.404	-0.122	0	-0.061	3.153	9.572	0.654	0	0	-0.061	-9.813	-1.186	-0.691	-0.061	-0.061	-0.061	1.41	9.509	1.541	-0.061	-0.061	0	1.166	9.871	-0.415	0	-0.122	-0.061	1506611537
-9.786	-1.221	-0.682	0	-0.061	-0.061	2.603	-8.831	-0.373	-0.122	0	-0.061	-23.405	11.722	24.044	0	0	-0.061	-9.786	-1.221	-0.682	0	-0.061	-0.061	1.449	9.536	1.541	0	-0.122	0	1.182	9.878	-0.404	0	-0.122	-0.061	1506611537
-9.813	-1.19	-0.677	0	-0.061	0	2.602	-8.891	-0.333	-0.122	0	-0.061	3.199	9.631	0.632	0	0	-0.061	-9.813	-1.19	-0.677	0	-0.061	0	1.5	9.576	1.531	-0.061	-0.122	0	1.18	9.879	-0.41	0	-0.122	-0.061	1506611537
-9.79	-1.162	-0.687	0	-0.061	-0.061	2.62	-8.875	-0.299	-0.122	0.061	-0.061	3.195	9.617	0.659	-0.061	-0.122	0	-9.79	-1.162	-0.687	0	-0.061	-0.061	1.592	9.588	1.536	0	-0.122	-0.061	1.126	9.883	-0.366	0	-0.061	-0.061	1506611537
-9.781	-1.181	-0.706	0	0	-0.061	2.598	-8.865	-0.279	-0.061	0.061	-0.061	3.199	9.619	0.648	0	-0.061	-0.061	-9.781	-1.181	-0.706	0	0	-0.061	1.573	9.566	1.509	-0.061	-0.061	-0.061	1.098	9.897	-0.461	-0.061	-0.122	-0.061	1506611537
-9.778	-1.162	-0.677	-0.061	0	-0.061	2.586	-8.844	-0.315	0	-0.061	-0.061	3.249	9.636	0.634	0	-0.122	-0.061	-9.778	-1.162	-0.677	-0.061	0	-0.061	1.581	9.622	1.503	0	-0.061	-0.061	1.194	9.878	-0.41	0	0	-0.061	1506611537
-9.789	-1.177	-0.694	-0.061	0	-0.061	2.583	-8.832	-0.368	0	0	-0.061	3.22	9.64	0.632	0	-0.061	0	-9.789	-1.177	-0.694	-0.061	0	-0.061	1.587	9.591	1.528	0	-0.061	-0.061	1.171	9.881	-0.409	-0.061	0	0	1506611537
-9.79	-1.176	-0.69	-0.061	0	0	2.543	-8.817	-0.389	0	0	0	3.216	9.637	0.64	0	-0.061	0	-9.79	-1.176	-0.69	-0.061	0	0	1.577	9.6	1.509	0	0	-0.061	1.121	9.885	-0.453	-0.061	0	0	1506611537
-9.794	-1.17	-0.713	-0.061	0	0	2.545	-8.809	-0.423	0	0	0	3.226	9.634	0.638	0	-0.061	-0.061	-9.794	-1.17	-0.713	-0.061	0	0	1.571	9.603	1.501	0	0	-0.061	1.136	9.896	-0.441	-0.061	-0.061	0	1506611537
-9.802	-1.166	-0.681	-0.061	0	-0.061	2.559	-8.808	-0.421	0	-0.061	-0.061	3.23	9.63	0.66	0	0	-0.061	-9.802	-1.166	-0.681	-0.061	0	-0.061	1.558	9.594	1.493	0	0	-0.061	1.148	9.887	-0.426	-0.061	0	0	1506611537
-9.798	-1.157	-0.66	-0.061	0	-0.061	2.553	-8.806	-0.432	0	-0.061	-0.061	3.23	9.635	0.647	0	0	0	-9.798	-1.157	-0.66	-0.061	0	-0.061	1.524	9.585	1.488	0	0	-0.061	1.177	9.885	-0.398	-0.061	0.061	0	1506611537
-9.78	-1.176	-0.65	-0.061	0	0	2.536	-8.8	-0.414	-0.061	-0.061	0	3.23	9.655	0.62	0	-0.061	0	-9.78	-1.176	-0.65	-0.061	0	0	1.54	9.599	1.476	0	0	-0.061	1.164	9.879	-0.427	-0.061	0.061	0	1506611537
-9.775	-1.172	-0.618	-0.061	0	0	2.536	-8.79	-0.403	0	-0.061	0	3.226	9.67	0.585	0	0	0	-9.775	-1.172	-0.618	-0.061	0	0	1.574	9.636	1.486	0	0	-0.061	1.174	9.879	-0.371	-0.061	0	0	1506611537
-9.771	-1.142	-0.623	-0.122	0	-0.061	2.554	-8.775	-0.385	-0.061	-0.061	0	3.211	9.66	0.62	0.061	0	0	-9.771	-1.142	-0.623	-0.122	0	-0.061	1.574	9.655	1.498	0	0.061	-0.061	1.181	9.868	-0.33	-0.061	0.061	0.061	1506611537
-9.805	-1.129	-0.633	-0.122	0	-0.061	2.582	-8.789	-0.367	0	-0.061	0.061	3.175	9.652	0.64	0.061	0	0	-9.805	-1.129	-0.633	-0.122	0	-0.061	1.576	9.646	1.513	0	0.061	-0.061	1.171	9.863	-0.329	-0.061	0.061	0.061	1506611537
-9.8	-1.133	-0.608	-0.122	0	-0.061	2.595	-8.795	-0.376	0	-0.122	0.061	3.157	9.649	0.656	0.061	0	0	-9.8	-1.133	-0.608	-0.122	0	-0.061	1.576	9.621	1.511	0	0.061	-0.061	1.17	9.871	-0.37	-0.061	0.061	0	1506611537
-9.794	-1.139	-0.584	-0.122	0	-0.061	2.611	-8.802	-0.418	0	-0.122	0	3.158	9.668	0.696	0.061	0	-0.061	-9.794	-1.139	-0.584	-0.122	0	-0.061	1.609	9.615	1.536	0	0.061	-0.061	1.169	9.868	-0.318	0	0.061	0.061	1506611538
-9.796	-1.15	-0.61	-0.183	0	-0.061	2.601	-8.813	-0.455	0	-0.183	0	3.182	9.668	0.726	0.061	0.061	-0.061	-9.796	-1.15	-0.61	-0.183	0	-0.061	1.65	9.633	1.561	0	0.122	-0.122	1.183	9.872	-0.367	0	0.061	0	1506611538
-9.786	-1.138	-0.61	-0.183	0	-0.061	2.607	-8.849	-0.464	0	-0.244	0	3.199	9.623	0.764	0.061	0.122	-0.122	-9.786	-1.138	-0.61	-0.183	0	-0.061	1.622	9.597	1.596	0	0.122	-0.061	1.175	9.883	-0.327	0.061	0.122	0	1506611538
-9.78	-1.102	-0.579	-0.244	0	-0.061	2.588	-8.856	-0.459	0.061	-0.366	-0.061	3.212	9.607	0.751	0.061	0.122	-0.061	-9.78	-1.102	-0.579	-0.244	0	-0.061	1.586	9.532	1.602	0	0.183	-0.061	1.199	9.883	-0.351	0.061	0.061	0	1506611538
-9.818	-1.053	-0.569	-0.244	-0.183	0	2.529	-8.87	-0.483	0.183	-0.427	-0.183	3.247	9.604	0.719	0.061	0.122	-0.061	-9.818	-1.053	-0.569	-0.244	-0.183	0	1.613	9.534	1.598	0	0.183	-0.061	1.206	9.869	-0.366	0.061	0	0	1506611538
-9.788	-1.025	-0.657	-0.366	-0.122	-0.061	2.572	-8.874	-0.456	0.305	-0.366	-0.183	3.259	9.562	0.671	0.061	0.183	-0.061	-9.788	-1.025	-0.657	-0.366	-0.122	-0.061	1.658	9.557	1.613	0.061	0.305	-0.061	1.262	9.854	-0.362	0.122	0.061	0	1506611538
-9.83	-1.059	-0.609	-0.427	-0.183	-0.061	2.531	-8.865	-0.451	0.427	-0.366	-0.244	3.263	9.556	0.683	0.122	0.305	-0.061	-9.83	-1.059	-0.609	-0.427	-0.183	-0.061	1.646	9.528	1.591	0.061	0.305	-0.061	1.324	9.817	-0.365	0.122	0.122	-0.061	1506611538
-9.837	-1.05	-0.585	-0.427	-0.122	-0.122	2.516	-8.89	-0.404	0.61	-0.305	-0.305	3.279	9.539	0.66	0.122	0.305	-0.061	-9.837	-1.05	-0.585	-0.427	-0.122	-0.122	1.614	9.495	1.559	0.122	0.366	-0.061	1.3	9.843	-0.379	0.244	0.122	-0.061	1506611538
-9.869	-1.114	-0.579	-0.61	-0.183	-0.183	2.483	-8.926	-0.321	0.854	-0.549	-0.366	3.37	9.629	0.583	0.122	0.366	-0.061	-9.869	-1.114	-0.579	-0.61	-0.183	-0.183	1.586	9.508	1.479	0.122	0.427	-0.061	1.2	9.855	-0.511	0.366	0.305	-0.122	1506611538
-9.835	-1.213	-0.62	-0.61	-0.244	-0.244	2.518	-9.026	-0.218	1.221	-0.671	-0.61	3.48	9.672	0.499	0.244	0.427	0	-9.835	-1.213	-0.62	-0.61	-0.244	-0.244	1.638	9.662	1.448	0.183	0.488	-0.061	1.145	9.887	-0.652	0.427	0.366	-0.244	1506611538
-9.75	-1.284	-0.66	-0.793	-0.122	-0.366	2.681	-8.965	0.078	1.465	-0.854	-0.732	3.508	9.585	0.465	0.244	0.427	0	-9.75	-1.284	-0.66	-0.793	-0.122	-0.366	1.732	9.735	1.436	0.122	0.549	-0.122	0.998	9.887	-0.724	0.671	0.244	-0.366	1506611538
-9.674	-1.364	-0.88	-0.854	-0.122	-0.549	2.72	-8.847	0.427	1.221	-1.099	-0.671	3.484	9.454	0.471	0.366	0.488	0.061	-9.674	-1.364	-0.88	-0.854	-0.122	-0.549	1.877	9.662	1.323	0.061	0.61	-0.122	0.91	9.848	-0.981	0.793	0.305	-0.488	1506611538
-9.563	-1.369	-1.18	-0.854	-0.061	-0.549	2.741	-8.927	0.626	1.099	-1.343	-0.61	3.405	9.276	0.437	0.549	0.793	-0.244	-9.563	-1.369	-1.18	-0.854	-0.061	-0.549	2.091	9.542	1.165	0.061	0.793	-0.244	0.819	9.77	-1.046	0.793	0.427	-0.549	1506611538
-9.531	-1.211	-1.388	-1.099	-0.061	-0.549	2.639	-8.893	0.644	1.099	-1.648	-0.488	3.275	9.085	0.324	0.549	0.793	-0.244	-9.531	-1.211	-1.388	-1.099	-0.061	-0.549	2.172	9.366	0.991	0.061	1.099	-0.366	0.815	9.808	-1.223	0.732	0.427	-0.61	1506611538
-9.784	-0.921	-1.438	-1.282	0.061	-0.427	2.561	-8.789	0.676	0.854	-1.831	-0.366	3.344	9.306	0.13	0.61	0.793	-0.427	-9.784	-0.921	-1.438	-1.282	0.061	-0.427	2.135	9.306	0.791	0	1.404	-0.488	0.78	9.865	-1.225	0.549	0.305	-0.61	1506611538
-9.918	-0.766	-1.501	-1.465	0.183	-0.427	2.586	-8.896	0.703	0.732	-1.77	-0.183	3.626	9.737	0.022	0.671	1.465	-1.221	-9.918	-0.766	-1.501	-1.465	0.183	-0.427	1.95	9.691	0.596	0.061	1.709	-0.427	1.275	9.877	-1.487	0.305	0.244	-0.427	1506611538
-9.947	-0.712	-1.373	-1.526	0.122	-0.488	2.58	-8.963	0.891	0.732	-1.648	0.122	3.945	9.918	-0.007	0.671	1.465	-1.221	-9.947	-0.712	-1.373	-1.526	0.122	-0.488	1.532	10.063	0.501	0.244	2.014	-0.366	1.692	9.896	-1.651	0.183	0.549	-0.366	1506611538
-9.854	-0.638	-1.334	-1.709	-0.061	-0.427	2.562	-8.702	1.181	0.732	-1.892	0.305	4.079	9.875	-0.005	0.61	1.953	-1.221	-9.854	-0.638	-1.334	-1.709	-0.061	-0.427	0.914	10.088	0.498	0.122	1.953	-0.183	1.678	9.899	-1.544	-0.061	0.671	-0.305	1506611538
-9.794	-0.687	-1.515	-1.892	-0.305	-0.427	2.613	-8.284	1.432	0.61	-2.014	0.427	4.104	9.672	-0.005	0.305	1.282	-0.183	-9.794	-0.687	-1.515	-1.892	-0.305	-0.427	0.468	9.93	0.511	0	1.465	0	1.61	9.839	-1.361	-0.305	0.854	-0.244	1506611538
-9.914	-0.798	-1.753	-2.075	-0.549	-0.366	2.665	-7.913	1.53	0.549	-1.831	0.61	4.076	9.581	-0.072	0.305	1.282	-0.183	-9.914	-0.798	-1.753	-2.075	-0.549	-0.366	0.526	9.744	0.528	-0.122	1.16	0.122	1.715	9.777	-1.32	-0.427	1.099	-0.366	1506611538
-9.836	-0.956	-1.93	-2.258	-0.671	-0.305	2.698	-7.901	1.469	0.671	-1.892	0.671	4.156	9.55	-0.214	0.122	0.977	0.122	-9.836	-0.956	-1.93	-2.258	-0.671	-0.305	0.922	9.778	0.412	-0.122	1.282	0.244	1.871	9.78	-1.323	-0.366	1.465	-0.366	1506611538
-9.743	-1.15	-2.04	-2.441	-0.732	-0.366	2.761	-8.124	1.41	0.671	-2.197	0.732	4.217	9.472	-0.339	0.122	1.709	0.183	-9.743	-1.15	-2.04	-2.441	-0.732	-0.366	1.223	9.831	0.294	-0.183	1.526	0.366	1.745	9.828	-1.438	-0.488	1.892	-0.366	1506611538
-9.71	-1.304	-2.158	-2.319	-0.732	-0.427	2.923	-8.416	1.375	0.671	-2.563	0.61	4.152	9.426	-0.452	0.122	1.709	0.183	-9.71	-1.304	-2.158	-2.319	-0.732	-0.427	1.355	9.838	0.151	-0.183	1.77	0.427	1.27	9.845	-1.65	-0.549	1.648	-0.427	1506611538
-9.618	-1.36	-2.193	-2.197	-0.793	-0.488	3.058	-8.685	1.397	0.61	-2.808	0.244	4.075	9.272	-0.519	0.122	2.075	0.122	-9.618	-1.36	-2.193	-2.197	-0.793	-0.488	1.373	9.839	0.049	-0.183	1.953	0.488	1.101	9.825	-1.693	-0.366	1.526	-0.549	1506611538
-9.513	-1.314	-2.323	-2.075	-0.977	-0.488	3.07	-8.721	1.476	0.488	-2.869	-0.122	4.011	9.062	-0.554	0.061	2.136	0	-9.513	-1.314	-2.323	-2.075	-0.977	-0.488	1.232	9.664	0.006	-0.183	2.014	0.549	0.895	9.816	-1.897	-0.427	1.465	-0.671	1506611538
-9.649	-1.239	-2.42	-1.831	-1.221	-0.183	2.958	-8.531	1.541	0.366	-2.808	-0.366	3.924	9.032	-0.644	0.061	2.136	0	-9.649	-1.239	-2.42	-1.831	-1.221	-0.183	1.042	9.479	-0.048	-0.183	2.075	0.61	0.84	9.772	-1.958	-0.671	1.404	-0.793	1506611539
-9.719	-1.053	-2.457	-1.953	-1.343	0.122	2.822	-8.417	1.53	0.366	-2.563	-0.366	3.901	9.278	-0.752	0	2.075	0	-9.719	-1.053	-2.457	-1.953	-1.343	0.122	0.914	9.546	-0.139	-0.183	2.075	0.671	1.297	9.879	-1.888	-1.343	1.77	-0.854	1506611539
-9.69	-1.217	-2.316	-2.136	-1.221	0.244	2.701	-8.478	1.501	0.244	-2.319	-0.061	3.882	9.659	-0.869	-0.305	1.892	-0.183	-9.69	-1.217	-2.316	-2.136	-1.221	0.244	0.798	9.856	-0.117	0	2.197	0.732	1.519	9.964	-1.633	-1.953	1.892	-0.671	1506611539
-10.129	-1.409	-1.966	-2.075	-1.221	0.305	2.717	-8.655	1.55	-0.061	-1.892	0.244	3.74	10.177	-0.888	-0.305	1.892	-0.183	-10.129	-1.409	-1.966	-2.075	-1.221	0.305	0.646	10.35	0.091	-0.061	2.197	0.793	1.455	10.099	-1.294	-2.502	2.075	-0.549	1506611539
-10.374	-1.343	-1.547	-2.319	-0.854	0.305	2.725	-9.215	1.501	0	-1.77	0.427	3.655	10.513	-0.778	-0.366	1.282	0.122	-10.374	-1.343	-1.547	-2.319	-0.854	0.305	0.666	10.587	0.891	-0.061	1.831	0.671	1.107	10.218	-0.708	-2.808	2.258	-0.488	1506611539
-10.056	-1.749	-1.042	-2.258	-0.61	0.488	2.749	-9.958	1.317	0.427	-2.014	0.549	3.655	10.513	-0.778	-0.183	0.671	0.488	-10.056	-1.749	-1.042	-2.258	-0.61	0.488	1.207	10.866	1.737	0.305	1.16	0.305	0.743	10.842	-0.126	-3.174	2.38	-0.305	1506611539
-9.394	-2.308	-0.033	-2.625	-0.732	0.61	2.9	-9.988	1.127	0.732	-2.38	0.427	4.104	9.162	0.512	0.183	0.854	0.793	-9.394	-2.308	-0.033	-2.625	-0.732	0.61	1.748	10.074	2.298	0.427	1.343	0.244	0.748	10.847	0.535	-3.418	1.587	-0.061	1506611539
-9.357	-2.522	1.195	-2.747	-0.793	0.427	3.006	-9.083	0.932	1.038	-2.258	-0.061	3.933	8.713	1.032	0.549	1.892	1.16	-9.357	-2.522	1.195	-2.747	-0.793	0.427	1.402	8.622	2.311	0.122	1.465	0.488	1.469	10.3	1.351	-3.967	2.38	0.427	1506611539
-10.884	-2.89	1.631	-2.319	-1.587	0.305	3.006	-9.083	0.932	1.038	-2.258	-0.061	3.286	9.499	1.151	0.427	3.113	1.587	-10.884	-2.89	1.631	-2.319	-1.587	0.305	1.371	8.303	2.422	0.366	2.319	0.793	1.639	9.109	1.936	-3.845	3.357	1.343	1506611539
-10.341	-2.696	1.664	-1.648	-0.732	0.427	2.23	-8.931	-0.139	1.465	-2.625	-0.488	3.041	10.618	1.077	-0.061	2.869	1.526	-10.341	-2.696	1.664	-1.648	-0.732	0.427	1.954	9.542	2.69	1.099	3.174	0.549	0.252	9.172	2.529	-2.563	2.563	1.953	1506611539
-9.229	-1.924	1.2	-1.77	0.183	0.549	2.192	-9.522	-0.896	1.892	-3.906	0.61	3.369	10.491	1.327	-0.305	2.014	1.16	-9.229	-1.924	1.2	-1.77	0.183	0.549	2.047	10.628	2.897	1.343	3.723	0.244	0.219	9.172	2.455	-0.61	0.916	2.747	1506611539
-9.014	-1.071	0.581	-2.38	-0.305	0.122	2.523	-9.055	-1.284	1.526	-2.991	1.099	3.442	9.698	1.615	0.305	2.441	1.221	-9.014	-1.071	0.581	-2.38	-0.305	0.122	1.345	10.031	2.933	0.61	3.235	0.366	2.013	8.843	1.334	1.16	2.319	3.479	1506611539
-8.606	-0.951	0.193	-2.869	-0.061	-0.122	2.677	-8.167	-1.477	1.221	-2.258	0.793	2.766	9.384	1.598	0.977	3.601	1.648	-8.606	-0.951	0.193	-2.869	-0.061	-0.122	0.697	9.082	2.763	-0.061	2.625	0.427	1.769	9.542	1.314	1.648	5.188	4.028	1506611539
-9.192	-1.187	0.213	-2.93	0.183	0	2.57	-7.899	-1.518	0.854	-2.258	0.366	1.955	9.21	1.394	0.854	3.723	1.892	-9.192	-1.187	0.213	-2.93	0.183	0	0.768	8.912	2.58	-0.183	2.258	0.305	0.885	9.621	1.727	1.709	4.822	4.578	1506611539
-9.801	-1.196	0.176	-3.052	0.061	0	2.43	-8.32	-1.567	0.671	-2.563	0.244	1.955	9.21	1.394	0.793	2.441	1.526	-9.801	-1.196	0.176	-3.052	0.061	0	1.352	9.153	2.442	-0.061	2.075	0.183	1.133	9.629	2.3	1.77	5.127	4.272	1506611539
-9.691	-0.974	0.171	-3.174	0.061	0	2.383	-8.82	-1.592	0.61	-2.93	0.305	2.101	8.759	1.239	0.977	1.648	0.61	-9.691	-0.974	0.171	-3.174	0.061	0	2.029	9.316	2.348	0.122	2.319	0.061	1.174	9.96	2.231	1.831	4.578	3.845	1506611539
-9.887	-0.76	-0.092	-3.418	-0.122	-0.061	2.533	-9.109	-1.497	0.305	-3.052	0.366	2.308	8.622	1.352	2.014	2.747	-1.343	-9.887	-0.76	-0.092	-3.418	-0.122	-0.061	2.303	9.232	2.298	0.183	2.747	-0.122	1.428	10.069	1.666	2.075	3.784	3.784	1506611539
-9.668	-0.658	-0.183	-3.601	-0.305	-0.061	2.658	-9.138	-1.159	-0.061	-2.747	0.305	2.482	8.684	1.589	2.38	2.625	-1.892	-9.668	-0.658	-0.183	-3.601	-0.305	-0.061	1.98	8.982	2.2	0.061	2.869	-0.183	1.775	9.908	1.162	2.197	4.15	3.418	1506611539
-9.807	-0.433	-0.138	-3.601	-0.427	0.244	2.676	-9.186	-0.645	-0.183	-2.563	0.305	2.762	8.933	1.619	2.38	2.625	-1.892	-9.807	-0.433	-0.138	-3.601	-0.427	0.244	1.577	8.911	2.046	0.183	2.686	-0.244	1.954	9.521	1.068	2.258	4.822	2.808	1506611539
-10.08	-0.486	-0.301	-3.723	-0.549	0.305	2.606	-9.217	-0.181	-0.183	-2.441	0.305	2.984	9.262	1.5	2.441	2.502	-2.441	-10.08	-0.486	-0.301	-3.723	-0.549	0.305	1.462	8.926	2.049	0.427	2.625	-0.244	2.132	9.01	1.597	2.625	5.249	2.197	1506611539
-9.867	-0.488	-0.151	-3.723	-0.122	0.366	2.501	-9.286	0.248	0	-2.625	0.305	3.413	9.787	1.647	2.075	2.38	-2.93	-9.867	-0.488	-0.151	-3.723	-0.122	0.366	1.415	9.134	2.011	0.549	2.747	-0.122	2.483	9.082	1.955	2.625	5.005	1.404	1506611539
-9.806	-0.376	-0.056	-4.089	0.305	0.061	2.427	-9.459	0.439	0.305	-2.808	0.305	3.898	10.29	1.698	1.709	2.686	-3.052	-9.806	-0.376	-0.056	-4.089	0.305	0.061	1.305	9.555	1.922	0.793	2.991	0	2.818	9.219	2.068	1.953	4.272	0.732	1506611539
-10.885	-1.16	-0.126	-3.845	0	-0.183	2.427	-9.387	0.597	0.671	-3.052	0.366	4.232	10.72	1.512	1.709	3.296	-2.991	-10.885	-1.16	-0.126	-3.845	0	-0.183	1.099	9.975	1.981	0.977	3.113	0.122	2.528	8.985	2.103	1.404	3.967	0	1506611539
-10.733	-2.566	-0.587	-3.235	-0.488	-0.305	2.446	-9.137	0.668	1.038	-3.235	0.488	4.461	11.413	1.336	1.587	3.418	-2.38	-10.733	-2.566	-0.587	-3.235	-0.488	-0.305	1.017	10.438	2.048	0.793	2.991	0.366	1.481	9.043	2.151	1.526	3.052	-0.549	1506611539
-10.141	-2.286	-0.092	-2.319	-0.305	0.122	2.299	-9.542	0.124	1.038	-3.235	0.488	4.571	11.604	1.327	1.16	3.601	-1.404	-10.141	-2.286	-0.092	-2.319	-0.305	0.122	1.148	11.115	1.811	0.732	2.93	0.549	0.349	10.43	1.648	2.625	0.122	-1.648	1506611539
-9.537	-1.212	-0.807	-3.052	-0.244	-0.305	2.445	-9.769	-0.47	1.526	-3.784	0.61	4.433	10.831	1.29	0.61	3.723	-0.366	-9.537	-1.212	-0.807	-3.052	-0.244	-0.305	0.773	10.877	1.676	0.549	3.296	0.793	0.977	11.32	2.956	0.305	0.305	-1.16	1506611540
-9.148	-1.83	-1.744	-3.54	-0.671	-0.793	2.811	-8.789	-0.529	1.343	-3.723	0.488	3.882	10.125	0.908	0.122	3.845	0.671	-9.148	-1.83	-1.744	-3.54	-0.671	-0.793	0.061	9.908	1.504	0.427	3.601	1.343	2.369	9.857	0.447	1.953	-1.038	-1.648	1506611540
-9.152	-2.345	-2.05	-3.662	-0.549	-0.488	2.9	-7.829	-0.36	0.854	-2.869	0	3.103	9.784	0.336	-0.549	3.54	1.648	-9.152	-2.345	-2.05	-3.662	-0.549	-0.488	-0.049	9.252	0.981	0.244	3.113	1.77	1.781	9.777	-0.604	2.319	2.197	-1.77	1506611540
-9.442	-2.359	-2.005	-3.54	-0.366	-0.183	2.57	-7.711	-0.404	0.916	-3.479	-0.793	2.662	10.185	-0.294	-1.16	2.747	2.197	-9.442	-2.359	-2.005	-3.54	-0.366	-0.183	0.484	9.31	0.479	0.122	3.296	2.014	1.559	9.67	-0.306	2.258	2.563	-1.587	1506611540
-9.661	-2.044	-1.94	-3.296	0	0.061	2.418	-8.709	-0.484	0.916	-3.967	-1.343	2.972	10.678	-0.804	-1.648	1.892	2.014	-9.661	-2.044	-1.94	-3.296	0	0.061	1.052	10.16	0.142	0.488	4.089	2.136	2.095	9.963	-0.534	1.465	1.953	-1.038	1506611540
-9.727	-1.279	-2.07	-3.54	-0.122	-0.122	2.473	-9.25	-0.297	0.244	-3.784	-1.587	3.339	10.359	-1.26	-1.831	2.258	1.099	-9.727	-1.279	-2.07	-3.54	-0.122	-0.122	1.007	10.677	0.147	0.793	4.761	2.136	1.58	9.941	-1.05	1.099	1.526	-0.671	1506611540
-9.505	-1.205	-2.126	-4.028	-0.427	-0.427	2.65	-9.048	0.423	-0.183	-2.747	-1.831	3.299	9.696	-1.579	-1.526	3.479	0.549	-9.505	-1.205	-2.126	-4.028	-0.427	-0.427	0.615	10.356	0.34	0.671	4.456	2.075	1.704	9.965	-1.576	0.854	1.099	-0.793	1506611540
-9.268	-1.805	-2.067	-4.028	-0.549	-0.549	2.483	-8.598	1.175	-0.061	-1.892	-1.892	3.083	9.227	-1.64	-0.916	3.967	0.793	-9.268	-1.805	-2.067	-4.028	-0.549	-0.549	0.465	9.812	0.409	0.305	3.662	1.953	1.17	9.757	-1.843	0.977	1.465	-1.099	1506611540
-9.311	-2.156	-2.043	-3.601	-0.488	-0.549	2.085	-8.196	1.743	0.305	-2.136	-1.709	2.881	9.118	-1.69	-0.183	3.601	1.343	-9.311	-2.156	-2.043	-3.601	-0.488	-0.549	0.512	9.463	0.377	0.122	3.174	1.587	0.729	9.606	-1.705	1.16	2.136	-1.282	1506611540
-9.435	-2.162	-2.042	-3.174	-0.427	-0.488	1.833	-8.068	1.928	0.549	-2.625	-1.16	2.705	9.143	-1.674	0.122	3.113	1.465	-9.435	-2.162	-2.042	-3.174	-0.427	-0.488	0.645	9.33	0.234	0.305	3.113	1.343	0.751	9.611	-1.45	1.16	2.502	-1.16	1506611540
-9.612	-1.86	-2.092	-2.808	-0.366	-0.427	1.744	-8.153	1.869	0.793	-2.991	-0.305	2.806	9.243	-1.684	0.244	2.747	1.282	-9.612	-1.86	-2.092	-2.808	-0.366	-0.427	0.79	9.43	0.158	0.732	3.174	1.16	1.049	9.671	-1.208	0.854	2.38	-0.916	1506611540
-9.619	-1.672	-2.19	-2.441	-0.305	-0.488	1.993	-8.208	1.814	0.732	-2.625	0.671	2.908	9.399	-1.721	0.488	2.625	0.977	-9.619	-1.672	-2.19	-2.441	-0.305	-0.488	0.757	9.563	0.33	1.16	3.235	0.977	0.805	9.859	-1.297	0.488	1.892	-0.732	1506611540
-9.8	-1.753	-2.113	-2.136	-0.549	-0.61	2.17	-8.263	1.76	0.549	-2.319	1.587	2.934	9.548	-1.646	0.854	2.502	0.977	-9.8	-1.753	-2.113	-2.136	-0.549	-0.61	0.776	9.725	0.525	1.526	3.296	0.61	0.514	9.981	-1.541	0.061	1.038	-0.854	1506611540
-9.707	-1.796	-2.029	-1.709	-0.488	-0.61	2.315	-8.452	1.66	0.549	-2.319	2.319	2.839	9.629	-1.424	1.282	2.014	1.221	-9.707	-1.796	-2.029	-1.709	-0.488	-0.61	0.837	9.887	0.664	1.526	2.93	0.183	0.543	9.934	-1.625	-0.244	0.793	-0.916	1506611540
-9.583	-1.573	-2.115	-1.282	-0.488	-0.549	2.534	-8.796	1.465	0.671	-2.502	2.747	2.754	9.734	-0.949	1.831	1.465	1.526	-9.583	-1.573	-2.115	-1.282	-0.488	-0.549	1.085	9.914	0.73	1.343	2.258	-0.427	0.626	9.922	-1.564	-0.427	0.977	-0.977	1506611540
-9.702	-1.272	-2.238	-0.854	-0.305	-0.244	2.908	-9.048	1.253	0.61	-2.563	2.808	2.859	9.932	-0.262	2.319	1.099	1.587	-9.702	-1.272	-2.238	-0.854	-0.305	-0.244	1.321	9.995	0.77	1.221	1.587	-0.732	0.362	9.995	-1.469	-0.549	0.854	-1.038	1506611540
-10.069	-1.028	-2.237	-0.488	-0.488	0.122	3.327	-9.177	1.099	0.366	-2.258	2.625	3.065	10.154	0.578	2.747	1.343	1.282	-10.069	-1.028	-2.237	-0.488	-0.488	0.122	1.452	10.056	0.577	0.732	1.099	-0.793	0.546	10.057	-1.629	-0.977	0.366	-1.099	1506611540
-10.572	-1.002	-1.836	-0.61	-0.61	0.427	3.692	-9.313	1.038	0.061	-1.709	2.258	3.135	10.598	1.324	2.869	2.136	0.732	-10.572	-1.002	-1.836	-0.61	-0.61	0.427	1.181	10.229	0.645	0.549	0.793	-0.61	0.857	10.317	-1.532	-1.282	0.122	-1.099	1506611540
-10.88	-1.455	-1.543	-0.854	-0.732	0.366	4.081	-9.79	1.079	-0.122	-0.977	1.831	2.717	11.295	1.55	2.625	2.869	0.122	-10.88	-1.455	-1.543	-0.854	-0.732	0.366	1.122	10.676	0.733	0.488	0.244	-0.488	1.218	10.561	-1.034	-1.953	0	-1.038	1506611540
-10.34	-2.478	-1.008	-0.549	-0.732	0.549	4.474	-10.49	1.182	-0.122	-0.366	1.221	2.82	11.158	2.03	1.709	1.709	-0.427	-10.34	-2.478	-1.008	-0.549	-0.732	0.549	1.607	11.203	1.3	0.732	-0.549	-0.549	1.235	11.008	-0.144	-2.563	0.366	-0.61	1506611540
-9.232	-3.025	-0.06	-0.305	-0.793	0.793	4.649	-10.311	1.236	0.061	-0.305	0.122	3.295	9.908	2.523	0.977	0.183	-0.671	-9.232	-3.025	-0.06	-0.305	-0.793	0.793	1.942	10.433	1.724	0.366	-0.61	-0.488	1.397	11.122	0.877	-3.235	0.977	0.122	1506611540
-9.034	-3.068	0.879	-0.366	-0.793	0.793	4.325	-9.152	1.189	0.305	-0.61	-1.526	3.448	9.042	2.487	0.854	0.122	-0.61	-9.034	-3.068	0.879	-0.366	-0.793	0.793	1.488	8.914	1.875	-0.244	-0.061	-0.122	1.264	10.322	1.881	-3.967	1.831	0.977	1506611540
-9.765	-2.629	1.305	-0.427	-0.916	0.61	3.786	-8.448	0.93	0.671	-0.549	-2.869	3.448	9.042	2.487	0.427	1.099	-0.305	-9.765	-2.629	1.305	-0.427	-0.916	0.61	1.047	8.406	2.147	-0.305	0.671	0.366	0.402	9.345	2.149	-4.517	1.16	1.831	1506611540
-10.329	-2.196	1.165	-0.305	-0.427	0.549	3.113	-8.857	0.457	1.038	-0.61	-3.357	2.901	10.567	1.347	-0.427	0.916	-0.183	-10.329	-2.196	1.165	-0.305	-0.427	0.549	1.209	9.359	2.568	0.305	1.465	0.366	0.036	9.182	1.915	-3.54	0.244	2.625	1506611540
-9.708	-1.899	1.125	-0.549	0	0.61	2.433	-9.644	-0.258	1.465	-0.977	-3.357	3.237	10.747	1.055	-0.977	0.061	-0.061	-9.708	-1.899	1.125	-0.549	0	0.61	1.257	10.451	2.808	0.61	1.465	0.183	0.335	9.776	1.61	-1.709	0.671	2.686	1506611540
-9.295	-1.41	0.88	-0.916	-0.366	0.366	2.152	-9.623	-0.913	1.526	-1.221	-3.052	3.225	9.91	1.117	-0.732	0	0.183	-9.295	-1.41	0.88	-0.916	-0.366	0.366	0.932	10.238	2.85	0.061	0.732	0.244	0.816	9.715	1.083	-0.366	1.587	2.869	1506611541
-8.802	-1.275	0.517	-1.282	-0.366	0	2.186	-8.829	-1.221	1.099	-0.732	-2.808	2.814	9.394	1.059	0.122	0.732	0.793	-8.802	-1.275	0.517	-1.282	-0.366	0	0.894	9.427	2.71	-0.488	0.305	0.244	1.171	9.398	1.367	0.793	3.601	3.296	1506611541
-8.936	-1.381	0.489	-1.343	-0.122	-0.061	2.193	-8.344	-1.298	0.427	0.183	-2.441	2.378	9.154	0.993	0.305	0.793	1.099	-8.936	-1.381	0.489	-1.343	-0.122	-0.061	1.101	8.998	2.444	-0.61	0.244	0.183	0.61	9.368	1.866	1.099	4.15	3.357	1506611541
-9.458	-1.448	0.549	-1.221	0	0.061	1.879	-8.398	-1.446	0.122	0.305	-1.953	2.16	8.996	0.976	0.061	0.488	0.977	-9.458	-1.448	0.549	-1.221	0	0.061	1.464	8.941	2.302	-0.366	0.305	0	0.173	9.274	2.452	1.16	4.089	3.113	1506611541
-9.619	-1.288	0.568	-0.916	0.183	0.122	1.741	-8.583	-1.436	0.061	0	-1.587	2.16	8.996	0.976	0	0.122	0.427	-9.619	-1.288	0.568	-0.916	0.183	0.122	1.916	9.046	2.278	-0.061	0.427	-0.122	-0.106	9.624	2.711	0.854	3.357	2.93	1506611541
-9.609	-0.895	0.456	-1.099	0.122	-0.061	1.695	-8.708	-1.386	-0.244	-0.366	-1.221	2.567	8.987	1.115	0.244	0.244	-0.366	-9.609	-0.895	0.456	-1.099	0.122	-0.061	2.16	9.118	2.293	0.122	0.793	-0.244	0.163	9.603	2.79	0.793	1.343	2.441	1506611541
-9.538	-0.596	0.522	-1.282	0.183	-0.183	1.738	-8.684	-1.175	-0.61	-0.549	-0.732	2.661	9.059	1.268	0.61	0.793	-0.977	-9.538	-0.596	0.522	-1.282	0.183	-0.183	1.966	9.048	2.308	0.061	0.793	-0.305	1.452	9.33	2.901	1.16	1.16	2.197	1506611541
-9.628	-0.437	0.618	-1.221	0.305	-0.061	1.806	-8.491	-0.806	-0.854	-0.427	-0.183	2.719	9.226	1.348	0.671	0.732	-1.221	-9.628	-0.437	0.618	-1.221	0.305	-0.061	1.705	9.008	2.25	0	0.488	-0.366	1.957	9.136	2.633	1.404	1.892	2.075	1506611541
-9.684	-0.318	0.459	-1.099	0.244	0.122	1.903	-8.339	-0.234	-1.038	0	0.61	2.89	9.423	1.394	0.61	0.366	-1.282	-9.684	-0.318	0.459	-1.099	0.244	0.122	1.793	9.146	2.222	0.061	0.244	-0.549	1.883	8.759	2.346	1.404	2.136	1.587	1506611541
-9.883	-0.15	0.273	-1.282	0.244	0.183	1.942	-8.411	0.166	-0.916	0.122	1.587	3.158	9.526	1.464	0.488	0.122	-1.343	-9.883	-0.15	0.273	-1.282	0.244	0.183	2.098	9.311	2.263	0.122	0.244	-0.671	2.339	8.66	2.583	1.526	1.587	1.221	1506611541
-10.001	0.089	0.398	-1.648	0.244	0.183	2.144	-8.689	0.467	-0.732	0.122	2.563	3.427	9.552	1.608	0.671	0.244	-1.465	-10.001	0.089	0.398	-1.648	0.244	0.183	2.195	9.35	2.251	0.061	0.305	-0.671	3.134	8.764	2.699	1.465	1.343	1.038	1506611541
-10.13	0.16	0.855	-1.831	0.61	0.122	2.417	-9.137	0.736	-0.549	0.244	3.296	3.427	9.552	1.608	0.793	0.671	-1.526	-10.13	0.16	0.855	-1.831	0.61	0.122	2.06	9.317	2.193	0.061	0.427	-0.549	3.457	8.854	2.92	0.793	1.77	0.366	1506611541
-10.867	-0.662	0.604	-1.526	0.183	0.061	2.706	-9.564	0.852	-0.183	-0.183	3.54	3.713	10.142	1.727	0.793	0.977	-1.465	-10.867	-0.662	0.604	-1.526	0.183	0.061	1.842	9.439	2.164	0.183	0.488	-0.366	2.897	8.635	3.177	0.488	1.587	-0.122	1506611541
-11.015	-1.516	-0.056	-1.465	-0.061	-0.183	3.084	-9.984	0.819	0.305	-1.038	3.235	3.937	10.908	1.654	0.549	0.977	-1.282	-11.015	-1.516	-0.056	-1.465	-0.061	-0.183	1.904	10.039	2.11	0.244	0.61	-0.122	1.715	8.928	2.568	1.16	0.366	-1.16	1506611541
-10.99	-1.489	0.184	-1.221	-0.183	0.244	3.42	-10.44	0.496	0.793	-2.075	2.502	3.937	10.908	1.654	0.366	0.977	-1.16	-10.99	-1.489	0.184	-1.221	-0.183	0.244	2.202	10.817	2.126	0.427	0.854	0	1.893	10.117	2.452	2.869	-0.854	-1.709	1506611541
-9.787	-0.603	0.127	-1.282	0.061	0.244	3.732	-10.66	0.077	1.038	-2.686	1.77	4.533	11.057	1.682	0.366	1.343	-0.854	-9.787	-0.603	0.127	-1.282	0.061	0.244	2.001	10.923	2.17	0.305	1.343	0.183	3.656	11.002	3.017	1.404	1.465	-0.305	1506611541
-9.595	-0.865	-0.431	-1.648	-0.061	-0.061	3.898	-10.11	-0.114	1.038	-2.991	1.038	4.533	11.057	1.682	0.427	2.075	-0.244	-9.595	-0.865	-0.431	-1.648	-0.061	-0.061	1.218	10.343	2.169	0.122	1.465	0.61	2.978	10.078	3.188	0	-2.258	-0.366	1506611541
-9.336	-1.581	-0.636	-1.465	-0.305	-0.183	3.984	-9.024	-0.049	0.977	-2.563	0.305	4.186	10.447	1.622	0.122	2.197	0.732	-9.336	-1.581	-0.636	-1.465	-0.305	-0.183	0.709	9.577	1.974	0	1.16	1.038	0.679	9.496	0.207	2.136	0.061	-1.16	1506611541
-9.07	-1.72	-0.941	-1.404	-0.305	-0.122	3.773	-8.229	-0.012	1.099	-2.38	-0.549	3.241	9.433	1.14	-0.427	1.526	1.465	-9.07	-1.72	-0.941	-1.404	-0.305	-0.122	0.8	9.088	1.585	0.244	0.916	1.221	1.355	9.473	0.002	1.77	-1.038	-1.404	1506611541
-9.182	-1.938	-1.499	-1.709	-0.366	-0.366	3.383	-7.866	-0.083	1.16	-2.686	-1.343	2.979	9.048	0.731	-0.854	1.16	1.77	-9.182	-1.938	-1.499	-1.709	-0.366	-0.366	1.153	8.72	1.136	0.305	1.343	1.404	2.056	9.436	-0.379	2.502	0.244	-1.282	1506611541
-9.441	-2.352	-1.69	-1.587	-0.122	-0.122	3.016	-7.759	-0.161	1.038	-3.113	-2.014	2.895	9.217	0.206	-1.038	0.854	1.648	-9.441	-2.352	-1.69	-1.587	-0.122	-0.122	1.401	8.723	0.779	0.366	2.136	1.587	1.76	9.481	-0.72	2.258	1.343	-1.221	1506611541
-9.534	-2.168	-1.568	-1.16	0.305	0.183	2.846	-8.189	-0.157	0.671	-3.174	-2.502	2.984	10.021	-0.373	-1.221	1.038	1.221	-9.534	-2.168	-1.568	-1.16	0.305	0.183	1.548	9.382	0.465	0.61	2.869	1.587	1.037	9.744	-0.904	1.77	1.038	-0.977	1506611541
-9.555	-1.571	-1.422	-0.854	0.671	0.183	2.803	-9.034	-0.007	0.244	-2.441	-2.502	3.344	10.411	-0.924	-1.343	1.526	0.549	-9.555	-1.571	-1.422	-0.854	0.671	0.183	1.406	10.41	0.402	0.854	3.296	1.587	1	10.007	-1.128	1.099	0.305	-0.671	1506611541
-9.711	-0.971	-1.507	-1.038	0.549	-0.183	2.779	-9.239	0.489	-0.427	-1.404	-2.441	3.445	10.024	-1.314	-1.404	2.014	0.122	-9.711	-0.971	-1.507	-1.038	0.549	-0.183	0.858	10.548	0.836	0.916	3.113	1.343	0.992	9.935	-1.564	0.793	-0.549	-0.671	1506611541
-9.694	-0.962	-1.516	-1.282	0.122	-0.427	2.675	-8.9	1.217	-0.671	-0.305	-2.258	3.445	10.024	-1.314	-0.977	1.892	0.61	-9.694	-0.962	-1.516	-1.282	0.122	-0.427	0.4	10.073	1.199	0.671	2.075	1.038	1.23	9.839	-1.81	0.732	-0.488	-0.854	1506611541
-9.72	-1.218	-1.317	-1.404	-0.122	-0.488	2.397	-8.354	1.921	-0.671	-0.305	-2.258	3.163	9.327	-1.298	-0.061	1.221	1.709	-9.72	-1.218	-1.317	-1.404	-0.122	-0.488	0.48	9.441	1.134	0.183	1.038	0.732	1.201	9.715	-1.567	0.61	0.122	-1.038	1506611542
-9.688	-1.342	-1.249	-1.221	-0.244	-0.427	1.991	-8.137	2.259	-0.183	0.183	-1.16	2.562	8.997	-1.043	0.732	0.488	2.258	-9.688	-1.342	-1.249	-1.221	-0.244	-0.427	0.943	9.234	0.815	0.122	0.671	0.244	1.132	9.709	-1.141	0.427	0.366	-0.854	1506611542
-9.752	-1.377	-1.361	-1.038	-0.122	-0.427	1.761	-8.106	2.292	0	-0.488	-0.244	2.411	9.103	-0.817	0.977	0.305	2.136	-9.752	-1.377	-1.361	-1.038	-0.122	-0.427	1.465	9.361	0.621	0.427	0.854	-0.244	1.176	9.749	-1.055	0.366	0.366	-0.671	1506611542
-9.787	-1.3	-1.476	-0.671	-0.061	-0.427	1.937	-8.213	2.198	0	-0.549	0.671	2.56	9.241	-0.412	1.16	0.244	1.343	-9.787	-1.3	-1.476	-0.671	-0.061	-0.427	1.729	9.672	0.519	0.732	1.16	-0.549	1.026	9.786	-1.36	0.305	0.183	-0.61	1506611542
-9.737	-1.207	-1.446	-0.366	-0.244	-0.488	2.09	-8.302	2.07	0.122	-0.549	1.404	2.925	9.408	0.132	1.343	0.366	0.366	-9.737	-1.207	-1.446	-0.366	-0.244	-0.488	1.707	9.83	0.562	0.916	1.16	-0.732	1.047	9.875	-1.639	0.061	0	-0.549	1506611542
-9.671	-1.29	-1.37	-0.183	-0.305	-0.549	2.256	-8.256	1.873	0.183	-0.732	1.892	3.38	9.604	0.726	1.587	0.671	-0.366	-9.671	-1.29	-1.37	-0.183	-0.305	-0.549	1.529	9.86	0.617	0.671	0.732	-0.732	0.819	9.866	-1.517	-0.061	-0.122	-0.61	1506611542
-9.653	-1.346	-1.602	0.061	-0.183	-0.488	2.439	-8.302	1.587	0.183	-0.732	1.892	3.38	9.604	0.726	1.648	1.16	-0.671	-9.653	-1.346	-1.602	0.061	-0.183	-0.488	1.432	9.936	0.67	0.183	0.305	-0.793	0.653	9.77	-1.586	-0.122	-0.427	-0.732	1506611542
-9.664	-1.174	-1.658	0.488	-0.244	-0.305	2.76	-8.551	1.249	0.244	-1.221	2.563	3.481	10.023	1.544	1.465	1.282	-0.732	-9.664	-1.174	-1.658	0.488	-0.244	-0.305	1.626	10.104	0.671	-0.244	-0.244	-0.854	0.617	9.77	-1.72	-0.305	-0.427	-0.793	1506611542
-9.819	-0.755	-1.872	0.854	-0.427	-0.061	3.208	-8.705	0.963	0.244	-1.221	2.563	3.481	10.023	1.544	0.977	0.61	-0.793	-9.819	-0.755	-1.872	0.854	-0.427	-0.061	1.756	9.991	0.672	-0.732	-0.671	-0.732	0.958	9.831	-1.865	-0.732	-0.671	-0.732	1506611542
-9.729	-0.383	-1.908	1.038	-0.427	0.183	3.664	-8.648	0.756	-0.305	-0.488	1.953	3.677	9.676	1.91	0.488	0.305	-0.977	-9.729	-0.383	-1.908	1.038	-0.427	0.183	1.531	9.694	0.469	-1.16	-0.916	-0.305	1.092	9.918	-1.643	-0.977	-0.427	-0.671	1506611542
-10.214	-0.114	-1.864	0.732	-0.488	0.427	3.973	-8.701	0.773	-0.732	0.244	1.404	3.481	9.884	1.604	-0.183	0.488	-1.282	-10.214	-0.114	-1.864	0.732	-0.488	0.427	1.241	9.543	0.28	-1.343	-1.282	0.122	1.211	9.933	-1.437	-1.343	-0.793	-0.793	1506611542
-10.86	-0.31	-1.408	-0.122	-0.549	0.366	4.108	-9.071	0.962	-0.854	0.549	0.977	3.481	9.884	1.604	-1.038	-0.305	-1.648	-10.86	-0.31	-1.408	-0.122	-0.549	0.366	1.395	9.966	0.341	-1.099	-1.526	0.305	1.422	10.062	-1.386	-1.77	-0.854	-0.793	1506611542
-11.003	-0.938	-1.304	-0.793	-0.366	0.061	4.273	-9.887	1.102	-0.854	0.854	0.671	3.441	10.552	1.025	-1.709	-1.526	-1.892	-11.003	-0.938	-1.304	-0.793	-0.366	0.061	2.321	10.871	0.841	-0.732	-1.465	0	1.577	10.512	-1.135	-1.953	-0.549	-0.854	1506611542
-10.539	-2.062	-0.836	-0.244	-0.488	0.122	4.505	-10.69	1.187	-0.488	1.038	0.061	4.482	10.49	0.386	-2.075	-2.747	-2.014	-10.539	-2.062	-0.836	-0.244	-0.488	0.122	3.284	11.141	1.585	-0.305	-1.709	-0.549	0.896	11.069	-0.364	-2.197	0.549	-0.488	1506611542
-9.65	-2.451	-0.06	0.183	-0.427	0.305	4.323	-10.371	1.146	0	0.427	-1.526	4.482	10.49	0.386	-1.221	-2.014	-2.014	-9.65	-2.451	-0.06	0.183	-0.427	0.305	3.141	10.045	1.927	-0.732	-0.977	-0.366	0.281	11.222	0.511	-2.747	0.183	-0.366	1506611542
-9.119	-2.485	0.745	0.183	-0.244	0.366	3.853	-9.709	0.973	0.305	-0.244	-2.991	5.17	9.354	0.861	0.061	0.61	-1.648	-9.119	-2.485	0.745	0.183	-0.244	0.366	2.12	8.838	2.044	-1.038	-0.183	-0.061	0.329	10.564	1.302	-3.296	0.183	0.061	1506611542
-9.156	-2.406	1.324	0.122	-0.183	0.427	3.191	-9.176	0.602	0.305	-0.244	-2.991	3.992	8.902	1.06	0.488	1.709	-0.793	-9.156	-2.406	1.324	0.122	-0.183	0.427	1.059	8.295	2.454	-0.793	0.244	0.244	0.685	9.641	1.924	-3.662	0.122	0.916	1506611542
-9.865	-2.006	1.401	0.427	-0.244	0.366	2.524	-8.711	0.212	0.61	-0.305	-3.479	3.992	8.902	1.06	0	0.732	0.366	-9.865	-2.006	1.401	0.427	-0.244	0.366	0.913	8.464	2.978	-0.061	0.549	0.122	0.641	8.991	2.156	-3.479	0.183	2.075	1506611542
-10.642	-1.676	0.916	0.183	-0.854	0.244	2.151	-8.539	-0.133	0.793	0.061	-2.686	3.488	9.378	0.945	-0.427	-0.732	1.465	-10.642	-1.676	0.916	0.183	-0.854	0.244	1.424	9.068	3.682	0.61	1.038	-0.183	0.311	9.128	2.182	-2.625	-0.244	2.747	1506611542
-9.536	-1.806	0.877	-0.488	-0.916	-0.061	1.766	-8.833	-0.647	1.16	0.122	-1.709	3.608	10.243	1.174	-0.122	-0.793	2.258	-9.536	-1.806	0.877	-0.488	-0.916	-0.061	1.622	9.599	3.758	0.488	1.16	-0.183	-0.09	10.045	2.222	-1.709	0.305	2.563	1506611542
-8.723	-1.702	0.945	-0.244	-0.244	-0.061	1.578	-9.03	-1.168	1.404	-0.488	-0.854	3.608	10.243	1.174	0.793	0.427	2.686	-8.723	-1.702	0.945	-0.244	-0.244	-0.061	1.463	9.539	3.557	0.122	0.793	-0.183	-0.347	10.057	1.992	-0.671	0.427	2.197	1506611542
-8.851	-1.483	0.916	0.122	-0.122	-0.122	1.7	-8.473	-1.442	1.099	-1.099	-0.427	3.301	10.012	1.621	1.404	1.648	2.93	-8.851	-1.483	0.916	0.122	-0.122	-0.122	1.284	8.814	3.36	-0.183	0.488	-0.122	0.261	9.012	2.094	-0.061	1.587	2.197	1506611542
-9.253	-1.262	0.824	0.183	0.061	-0.061	1.973	-8.118	-1.505	0.61	-0.916	-0.305	2.606	9.63	1.812	1.221	1.953	3.113	-9.253	-1.262	0.824	0.183	0.061	-0.061	1.22	8.455	3.187	-0.244	0.549	0	0.421	8.897	2.359	0.488	2.319	2.136	1506611542
-9.631	-1.127	0.831	-0.061	0.122	-0.061	2.115	-8.317	-1.503	0.183	-0.183	0.061	1.933	9.516	1.901	0.671	1.16	2.747	-9.631	-1.127	0.831	-0.061	0.122	-0.061	1.328	8.707	3.121	0.061	0.61	0	0.246	9.056	2.493	0.549	2.319	1.77	1506611542
-9.811	-0.884	0.908	-0.061	0.305	0	1.988	-8.731	-1.558	-0.061	0.061	0.61	1.584	9.513	1.878	0.244	0.366	2.014	-9.811	-0.884	0.908	-0.061	0.305	0	1.532	9.093	3.127	0.305	0.549	-0.061	0.279	9.216	2.808	0.854	1.709	1.526	1506611542
-9.78	-0.651	0.778	-0.427	0.122	-0.122	2.011	-8.763	-1.507	-0.427	-0.183	1.16	1.677	9.184	1.736	0.183	0.061	0.977	-9.78	-0.651	0.778	-0.427	0.122	-0.122	1.709	9.178	3.12	0.305	0.488	-0.122	0.876	9.222	3.054	1.099	0.793	1.282	1506611543
-9.599	-0.603	0.829	-0.732	0.183	-0.122	2.22	-8.632	-1.27	-0.793	0	1.709	1.677	9.184	1.736	0.305	0.122	0	-9.599	-0.603	0.829	-0.732	0.183	-0.122	1.702	9.094	2.988	0.122	0.366	-0.244	1.904	9.211	3.358	1.16	0.916	1.099	1506611543
-9.579	-0.711	0.831	-0.916	0.183	-0.244	2.455	-8.594	-0.958	-1.038	0.305	2.014	1.744	9.058	1.657	0.366	0.122	-0.916	-9.579	-0.711	0.831	-0.916	0.183	-0.244	1.643	9.048	2.873	0	0.183	-0.366	2.19	8.887	3.376	1.099	1.038	0.977	1506611543
-9.684	-0.902	0.763	-0.854	0.122	-0.305	2.571	-8.662	-0.693	-1.221	0.366	2.014	1.781	9.054	1.566	0.244	-0.183	-1.709	-9.684	-0.902	0.763	-0.854	0.122	-0.305	1.843	9.168	2.797	0.122	0.122	-0.488	1.975	8.867	3.46	1.099	1.465	1.038	1506611543
-9.722	-0.754	0.656	-0.793	0.183	-0.244	2.724	-8.942	-0.438	-1.16	0.305	1.953	1.969	9.256	1.497	0.183	-0.427	-2.625	-9.722	-0.754	0.656	-0.793	0.183	-0.244	2.101	9.372	2.801	0.183	0.366	-0.61	2.088	9.132	3.408	0.732	1.404	1.282	1506611543
-9.765	-0.391	0.736	-0.977	0.305	-0.183	2.841	-9.217	-0.205	-0.977	0.122	1.892	2.425	9.672	1.542	0.305	-0.244	-3.418	-9.765	-0.391	0.736	-0.977	0.305	-0.183	2.006	9.412	2.869	0.183	0.488	-0.61	2.283	9.256	3.127	0.061	0.916	1.221	1506611543
-9.726	-0.152	0.83	-1.221	0.427	-0.183	2.991	-9.314	0.018	-0.793	-0.122	1.77	2.951	9.995	1.688	0.488	0.244	-3.784	-9.726	-0.152	0.83	-1.221	0.427	-0.183	1.662	9.316	2.92	0.061	0.305	-0.549	2.474	9.013	3.128	-0.183	0.183	1.038	1506611543
-9.628	-0.098	0.93	-1.404	0.793	-0.122	3.159	-9.306	0.205	-0.549	-0.244	1.526	3.396	10.212	1.823	0.549	0.549	-3.601	-9.628	-0.098	0.93	-1.404	0.793	-0.122	1.408	9.345	2.999	-0.061	0.122	-0.488	2.497	8.581	2.906	0.183	0.122	0.488	1506611543
-10.415	-0.642	0.653	-1.587	0.732	-0.061	3.317	-9.256	0.372	-0.549	-0.244	1.526	3.723	10.314	1.793	0.427	0.61	-2.93	-10.415	-0.642	0.653	-1.587	0.732	-0.061	1.339	9.445	3.118	-0.183	-0.183	-0.427	2.352	8.299	2.546	0.854	0.122	-0.305	1506611543
-10.414	-1.321	0.328	-1.221	0.671	0.061	3.317	-9.256	0.372	-0.122	-0.244	1.221	4.226	10.331	1.787	0.427	0.549	-1.953	-10.414	-1.321	0.328	-1.221	0.671	0.061	1.415	9.561	3.118	-0.305	-0.366	-0.183	1.931	8.41	2.074	1.526	-0.122	-1.099	1506611543
-10.954	-1.975	-0.066	-0.793	0.122	0.183	3.259	-9.28	0.183	0.916	-1.526	0.366	4.226	10.331	1.787	0.488	0.671	-1.038	-10.954	-1.975	-0.066	-0.793	0.122	0.183	1.647	9.751	3.061	0	0.061	0	2.009	8.984	1.864	3.113	-1.465	-2.075	1506611543
-10.113	-1.183	0.287	-1.099	0.061	0.427	3.377	-9.662	-0.251	1.16	-1.892	-0.061	4.382	10.599	1.809	0.427	0.977	-0.305	-10.113	-1.183	0.287	-1.099	0.061	0.427	1.501	10	2.901	0.122	0.488	0.305	3.565	11.287	3.162	2.197	1.648	-0.671	1506611543
-9.903	-1.192	0.104	-1.404	-0.183	0.244	3.505	-9.832	-0.677	1.099	-1.953	-0.488	4.258	10.71	1.791	0.183	0.977	0.549	-9.903	-1.192	0.104	-1.404	-0.183	0.244	1.122	9.801	2.847	0.427	0.671	0.549	3.596	10.69	3.173	-0.305	-0.854	0.427	1506611543
-9.639	-1.963	-0.223	-0.671	-0.122	0.244	3.674	-9.109	-0.618	0.671	-1.099	-0.916	4	10.314	1.721	-0.122	0.732	1.404	-9.639	-1.963	-0.223	-0.671	-0.122	0.244	0.772	9.278	2.747	0.488	0.488	0.977	0.039	9.664	1.998	1.648	-1.099	-1.221	1506611543
-9.082	-2.053	-0.586	-0.183	0	0.305	3.469	-8.611	-0.392	0.549	-0.427	-1.526	3.681	9.997	1.518	-0.366	0.549	2.258	-9.082	-2.053	-0.586	-0.183	0	0.305	0.906	9.107	2.388	0.671	0.366	1.221	0.91	9.82	0.173	1.953	-1.831	-0.977	1506611543
-9.216	-2.017	-0.986	-0.244	-0.122	0.061	2.912	-8.342	-0.346	0.671	-0.977	-2.197	3.261	9.979	1.245	-0.61	0.305	2.747	-9.216	-2.017	-0.986	-0.244	-0.122	0.061	1.211	9.186	2.089	0.732	0.671	1.221	1.756	9.544	-0.592	2.747	-0.183	-0.916	1506611543
-9.409	-2.125	-1.213	-0.244	0	-0.061	2.571	-8.29	-0.318	0.549	-1.526	-2.563	2.936	9.948	0.918	-0.793	0.061	2.869	-9.409	-2.125	-1.213	-0.244	0	-0.061	1.194	9.302	1.866	0.549	0.977	1.282	1.915	9.639	-0.263	2.014	0.61	-0.732	1506611543
-9.589	-2.064	-1.43	-0.183	0.061	0.061	2.5	-8.437	-0.154	0.305	-1.221	-2.441	2.687	9.984	0.609	-0.854	0.061	2.869	-9.589	-2.064	-1.43	-0.183	0.061	0.061	1.099	9.543	1.597	0.427	0.977	1.16	0.755	9.725	-0.126	1.709	0.244	-0.61	1506611543
-9.682	-1.846	-1.507	-0.061	0.305	0.061	2.394	-8.635	0.156	0.244	-0.549	-2.197	2.389	10.038	0.255	-0.916	0	2.625	-9.682	-1.846	-1.507	-0.061	0.305	0.061	1.139	9.8	1.425	0.244	0.854	0.916	0.877	9.859	-0.687	1.282	-0.488	-0.366	1506611543
-9.853	-1.593	-1.512	0.122	0.488	0.122	2.303	-8.9	0.566	0.122	0	-1.831	2.052	10.017	-0.091	-0.916	-0.244	2.136	-9.853	-1.593	-1.512	0.122	0.488	0.122	1.139	9.8	1.425	0.244	0.854	0.916	1.092	9.895	-1.286	0.977	-0.427	-0.305	1506611543
-9.842	-1.247	-1.376	0.244	0.61	0.061	2.304	-9.231	1.085	-0.061	0.61	-1.404	1.91	10.03	-0.316	-0.854	-0.488	1.404	-9.842	-1.247	-1.376	0.244	0.61	0.061	1.139	9.8	1.425	0.244	0.854	0.916	1.196	9.935	-1.662	0.732	-0.427	-0.244	1506611543
-9.775	-0.927	-1.41	0.122	0.488	-0.122	2.201	-9.312	1.528	-0.061	0.977	-0.977	2.036	9.597	-0.566	-0.732	-0.305	0.549	-9.775	-0.927	-1.41	0.122	0.488	-0.122	0.817	10.184	1.519	0.244	0.244	0.305	1.351	9.96	-1.7	0.488	-0.549	-0.244	1506611543
-9.694	-0.939	-1.469	-0.061	0.183	-0.305	2.013	-8.955	1.942	0.122	0.977	-0.427	2.036	9.597	-0.566	-0.427	-0.122	-0.122	-9.694	-0.939	-1.469	-0.061	0.183	-0.305	0.924	9.747	1.625	0.122	-0.244	-0.061	1.377	9.835	-1.747	0.549	-0.671	-0.305	1506611543
-9.688	-1.119	-1.432	-0.183	0	-0.305	1.806	-8.318	2.114	0.305	0.305	0.183	2.07	9.024	-0.528	0	-0.244	-0.488	-9.688	-1.119	-1.432	-0.183	0	-0.305	1.113	9.251	1.485	-0.244	-0.671	-0.366	1.328	9.701	-1.637	0.549	-0.549	-0.488	1506611543
-9.744	-1.244	-1.408	-0.244	-0.122	-0.305	1.931	-8.14	1.958	0.549	0	0.732	2.233	8.874	-0.297	0.366	-0.305	-0.916	-9.744	-1.244	-1.408	-0.244	-0.122	-0.305	1.419	9.183	1.211	-0.244	-0.732	-0.671	1.4	9.631	-1.458	0.488	-0.183	-0.488	1506611543
-9.78	-1.455	-1.422	-0.183	0	-0.305	2.042	-8.381	1.596	0.671	-0.244	1.221	2.233	8.874	-0.297	0.488	-0.305	-1.648	-9.78	-1.455	-1.422	-0.183	0	-0.305	1.695	9.472	1.116	-0.061	-0.488	-0.916	1.463	9.692	-1.412	0.427	0	-0.366	1506611544
-9.811	-1.537	-1.426	-0.061	0.183	-0.305	2.235	-8.704	1.206	0.549	-0.61	1.587	2.486	9.331	-0.206	0.488	-0.305	-2.441	-9.811	-1.537	-1.426	-0.061	0.183	-0.305	1.711	9.832	1.194	0.183	-0.122	-1.099	1.201	9.784	-1.692	0.366	0.061	-0.305	1506611544
-9.784	-1.422	-1.444	0	0.305	-0.305	2.524	-8.945	0.909	0.305	-0.671	1.77	3.6	10.423	0.032	0.61	-0.183	-2.991	-9.784	-1.422	-1.444	0	0.305	-0.305	1.607	10.183	1.403	0.244	-0.061	-1.282	0.926	9.899	-1.914	0.244	-0.305	-0.244	1506611544
-9.714	-1.276	-1.503	0.061	0.244	-0.305	2.803	-8.909	0.788	0.244	-0.366	1.77	3.6	10.423	0.032	0.854	0.183	-2.991	-9.714	-1.276	-1.503	0.061	0.244	-0.305	1.379	10.288	1.626	-0.061	-0.305	-1.343	1.038	9.891	-2.024	0.122	-0.366	-0.244	1506611544
-9.734	-1.184	-1.548	0.122	0.183	-0.244	2.979	-8.687	0.746	0.122	-0.183	1.587	4.027	10.466	0.292	1.221	0.549	-2.441	-9.734	-1.184	-1.548	0.122	0.183	-0.244	1.142	10.109	1.694	-0.488	-0.61	-1.282	1.04	9.812	-2.116	0.122	-0.427	-0.244	1506611544
-9.818	-1.099	-1.523	0.305	0.061	-0.183	3.1	-8.492	0.724	-0.061	-0.244	1.343	3.991	10.075	0.951	1.465	0.61	-1.587	-9.818	-1.099	-1.523	0.305	0.061	-0.183	0.939	9.801	1.543	-0.793	-0.793	-1.038	1.14	9.75	-2.111	0.122	-0.305	-0.305	1506611544
-9.856	-1.001	-1.485	0.427	-0.061	-0.061	3.277	-8.428	0.76	-0.244	-0.183	1.099	3.991	10.075	0.951	1.221	0.427	-0.916	-9.856	-1.001	-1.485	0.427	-0.061	-0.061	0.797	9.497	1.354	-0.61	-0.732	-0.732	1.345	9.781	-1.931	0.061	-0.305	-0.305	1506611544
-9.873	-0.933	-1.488	0.61	-0.244	0	3.464	-8.44	0.925	-0.488	0.183	0.854	3.825	9.915	1.205	0.671	0.122	-0.549	-9.873	-0.933	-1.488	0.61	-0.244	0	0.638	9.349	1.23	-0.305	-0.549	-0.366	1.422	9.805	-1.744	-0.061	-0.305	-0.305	1506611544
-9.869	-0.828	-1.519	0.732	-0.305	0.061	3.594	-8.455	1.196	-0.671	0.305	0.61	3.697	9.83	1.262	-0.061	-0.366	-0.244	-9.869	-0.828	-1.519	0.732	-0.305	0.061	0.555	9.361	1.125	-0.061	-0.671	0	1.437	9.801	-1.645	-0.183	-0.488	-0.305	1506611544
-9.857	-0.679	-1.536	0.793	-0.488	0.122	3.742	-8.483	1.471	-0.671	0.488	0.244	3.693	9.863	1.135	-0.671	-0.916	0.122	-9.857	-0.679	-1.536	0.793	-0.488	0.122	0.714	9.502	1.145	0.122	-0.793	0.305	1.48	9.794	-1.654	-0.305	-0.549	-0.305	1506611544
-9.853	-0.587	-1.566	0.671	-0.61	0.122	3.877	-8.515	1.759	-0.671	0.793	-0.122	3.741	9.912	0.896	-1.038	-1.221	0.549	-9.853	-0.587	-1.566	0.671	-0.61	0.122	0.951	9.636	1.146	0.122	-0.854	0.488	1.619	9.783	-1.714	-0.427	-0.549	-0.244	1506611544
-9.704	-0.672	-1.659	0.488	-0.793	0.061	3.869	-8.519	1.946	-0.732	1.16	-0.488	3.523	9.757	0.425	-1.099	-1.221	0.916	-9.704	-0.672	-1.659	0.488	-0.793	0.061	1.164	9.659	1.053	0	-0.916	0.671	-8.599	-2.082	10.034	-1.404	-0.488	-0.183	1506611544
-9.912	-0.957	-1.25	0.488	-0.549	0.427	3.735	-8.553	2.059	-0.61	1.282	-0.916	3.523	9.757	0.425	-1.099	-1.038	1.099	-9.912	-0.957	-1.25	0.488	-0.549	0.427	1.351	9.598	0.93	-0.122	-0.916	0.732	1.607	9.664	-1.7	-1.404	-0.732	-0.183	1506611544
-9.909	-0.992	-0.989	0.244	-0.061	0.61	3.515	-8.899	2.012	-0.366	1.099	-1.282	3.277	9.745	0.226	-1.038	-0.977	1.099	-9.909	-0.992	-0.989	0.244	-0.061	0.61	1.762	9.945	0.957	0	-0.427	0.671	1.412	9.933	-1.12	-1.77	-0.427	0.183	1506611544
-9.909	-1.004	-0.998	-0.061	0	0.366	3.24	-9.484	1.686	-0.122	0.732	-1.526	3.244	10.422	-0.12	-1.099	-0.977	0.854	-9.909	-1.004	-0.998	-0.061	0	0.366	2.286	10.538	1.268	0.244	0.061	0.366	1.024	10.198	-0.962	-2.38	-0.671	0.305	1506611544
-9.796	-1.095	-1.044	-0.122	-0.061	0.122	3.1	-9.595	1.297	0.183	0.549	-1.831	3.244	10.422	-0.12	-0.854	-0.671	0.488	-9.796	-1.095	-1.044	-0.122	-0.061	0.122	2.397	10.503	1.704	0.122	0.305	0.183	0.662	10.074	-0.951	-2.502	-0.427	0.122	1506611544
-9.833	-1.09	-1.077	-0.122	-0.244	0.061	2.824	-9.186	0.944	0.244	0.183	-2.075	3.472	9.969	0.104	-0.061	0.305	0.366	-9.833	-1.09	-1.077	-0.122	-0.244	0.061	2.068	9.825	1.827	-0.305	0.305	0.305	0.373	10.116	-0.563	-1.648	0.305	-0.061	1506611544
-9.903	-1.171	-0.835	-0.366	-0.183	0	2.512	-9.006	0.516	0.427	-0.183	-2.258	3.124	9.593	0.811	0.61	1.16	0.488	-9.903	-1.171	-0.835	-0.366	-0.183	0	1.702	9.445	1.817	-0.488	0.305	0.366	0.597	10.04	-0.109	-1.526	0.122	-0.183	1506611544
-9.948	-1.442	-0.559	-0.488	-0.244	-0.061	2.219	-9.124	0.075	0.488	-0.61	-2.075	3.124	9.593	0.811	0.549	1.282	0.61	-9.948	-1.442	-0.559	-0.488	-0.244	-0.061	1.482	9.374	1.805	-0.305	0.305	0.244	0.732	10.001	0.29	-1.831	0.122	-0.061	1506611544
-9.635	-1.8	-0.25	-0.183	-0.305	-0.061	2.145	-8.911	-0.146	0.244	-0.61	-1.587	2.79	9.601	0.973	0.061	0.549	0.61	-9.635	-1.8	-0.25	-0.183	-0.305	-0.061	1.437	9.199	1.912	0	0.305	0.183	0.8	9.917	1.148	-2.014	0.427	0.244	1506611544
-9.519	-1.98	0.056	0.366	-0.488	0.183	2.178	-8.476	-0.153	-0.122	0.061	-0.854	2.804	9.35	1.042	-0.183	0.061	0.671	-9.519	-1.98	0.056	0.366	-0.488	0.183	1.468	9.074	2.094	0.061	0.427	0.122	1.007	9.677	1.979	-2.441	0.427	0.732	1506611544
-9.749	-1.875	0.626	1.038	-0.305	0.488	2.095	-8.147	-0.092	-0.366	0.488	-0.061	2.804	9.35	1.042	-0.122	0.183	0.671	-9.749	-1.875	0.626	1.038	-0.305	0.488	1.382	9.058	2.348	0.061	0.488	0.122	1.031	9.694	2.46	-2.869	0.488	1.221	1506611544
-10.023	-1.555	0.55	0.61	-1.221	0.122	2.119	-8.083	-0.004	-0.488	0.671	0.549	2.706	9.417	0.998	-0.061	0.183	0.671	-10.023	-1.555	0.55	0.61	-1.221	0.122	1.323	9.251	2.628	0.122	0.671	0	1.064	9.908	2.662	-3.235	0.061	1.465	1506611544
-10.025	-1.206	0.817	0.366	-0.977	-0.061	2.187	-8.301	0.019	-0.549	0.671	1.282	2.558	10.148	0.964	-0.061	-0.122	0.793	-10.025	-1.206	0.817	0.366	-0.977	-0.061	1.285	9.63	2.912	0.244	0.61	-0.183	0.774	9.787	2.584	-2.93	-0.305	1.343	1506611544
-10.055	-0.961	0.699	0.122	-0.732	-0.244	2.36	-8.708	-0.001	-0.488	0.427	1.892	2.558	10.148	0.964	-0.061	-0.427	0.916	-10.055	-0.961	0.699	0.122	-0.732	-0.244	1.449	9.983	3.182	0.122	0.305	-0.427	0.575	9.583	2.155	-1.892	-0.305	1.221	1506611544
-9.939	-0.959	0.63	0.122	-0.549	-0.244	2.643	-9.032	-0.105	-0.366	0.122	2.258	2.591	10.307	1.041	0.183	-0.244	0.854	-9.939	-0.959	0.63	0.122	-0.549	-0.244	1.751	10.008	3.284	-0.183	0	-0.549	0.542	9.85	1.914	-0.732	1.099	0.916	1506611545
-9.363	-0.806	0.764	0.122	-0.183	-0.122	2.98	-9.369	-0.319	-0.122	-0.183	2.136	2.659	10.198	1.318	0.61	0.305	0.61	-9.363	-0.806	0.764	0.122	-0.183	-0.122	1.771	9.679	3.109	-0.488	-0.183	-0.427	0.276	9.231	1.963	-0.122	1.587	0.183	1506611545
