# Supplementary material for: A deep learning approach for lower back-pain risk prediction during manual lifting
Source: PLoS One. 2021 Feb 19;16(2):e0247162. doi: 10.1371/journal.pone.0247162 (PMC7894914; doi:10.1371/journal.pone.0247162)
Supplement: S1 Data — (ZIP) [file pone.0247162.s001.zip › source-used/Subject_02_P1_Zone07_T2.csv]

Side_A_x	Side_A_y	Side_A_z	Side_G_x	Side_G_y	Side_G_z	LtWt_A_x	LtWt_A_y	LtWt_A_z	LtWt_G_x	LtWt_G_y	LtWt_G_z	RtWt_A_x	RtWt_A_y	RtWt_A_z	RtWt_G_x	RtWt_G_y	RtWt_G_z	Back_A_x	Back_A_y	Back_A_z	Back_G_x	Back_G_y	Back_G_z	UArm_A_x	UArm_A_y	UArm_A_z	UArm_G_x	UArm_G_y	UArm_G_z	Thig_A_x	Thig_A_y	Thig_A_z	Thig_G_x	Thig_G_y	Thig_G_z	Time_stp
-9.812	-1.019	-0.48	0	0	0	2.736	-8.759	0.274	-0.061	-0.061	0.061	3.254	9.63	1.053	0	-0.061	0	-9.812	-1.019	-0.48	0	0	0	1.573	9.655	1.164	0	0	-0.061	1.037	9.895	-0.479	0	-0.061	0	1506609995
-9.817	-1.001	-0.487	0	0	0	2.762	-8.748	0.275	-0.061	-0.061	0.061	3.244	9.625	1.06	0	0	0	-9.817	-1.001	-0.487	0	0	0	1.576	9.644	1.163	-0.061	-0.061	-0.061	1.083	9.89	-0.473	-0.061	-0.061	0	1506609995
-9.833	-0.975	-0.483	-0.061	-0.061	0	2.803	-8.752	0.258	-0.061	-0.061	0	3.226	9.621	1.086	0	-0.061	0	-9.833	-0.975	-0.483	-0.061	-0.061	0	1.565	9.629	1.152	-0.061	-0.061	-0.061	1.085	9.887	-0.484	-0.061	-0.061	0	1506609995
-9.828	-1.001	-0.5	-0.061	-0.061	0	2.828	-8.757	0.248	-0.061	-0.061	0	3.226	9.611	1.101	-0.061	-0.061	-0.061	-9.828	-1.001	-0.5	-0.061	-0.061	0	1.571	9.621	1.154	-0.061	-0.061	-0.061	1.056	9.886	-0.486	-0.061	0	0	1506609995
-9.808	-1.036	-0.494	-0.061	-0.061	0	2.841	-8.778	0.231	-0.061	-0.061	0	3.248	9.621	1.108	-0.061	-0.061	-0.061	-9.808	-1.036	-0.494	-0.061	-0.061	0	1.59	9.634	1.16	-0.061	-0.061	-0.061	1.072	9.88	-0.48	0	0	0	1506609995
-9.813	-1.046	-0.501	0	0	-0.061	2.823	-8.768	0.252	-0.061	0	-0.061	3.273	9.616	1.087	-0.061	0	-0.061	-9.813	-1.046	-0.501	0	0	-0.061	1.587	9.635	1.172	-0.061	-0.061	0	1.055	9.885	-0.481	-0.061	-0.061	0	1506609995
-9.823	-1.035	-0.501	-0.061	0	-0.061	2.789	-8.77	0.264	-0.061	0	-0.061	3.287	9.609	1.062	-0.061	-0.061	-0.061	-9.823	-1.035	-0.501	-0.061	0	-0.061	1.584	9.634	1.142	-0.061	-0.061	0	1.016	9.886	-0.481	0	0	0	1506609995
-9.816	-1.049	-0.488	0	-0.061	-0.061	2.749	-8.792	0.262	-0.061	-0.061	-0.122	3.316	9.595	1.04	-0.061	0	-0.061	-9.816	-1.049	-0.488	0	-0.061	-0.061	1.584	9.634	1.142	-0.061	-0.061	0	1.008	9.898	-0.524	0	0	-0.061	1506609995
-9.82	-1.046	-0.507	-0.061	-0.061	-0.061	2.73	-8.802	0.269	-0.061	-0.061	-0.061	3.32	9.581	1.032	-0.061	-0.061	0	-9.82	-1.046	-0.507	-0.061	-0.061	-0.061	1.584	9.634	1.142	-0.061	-0.061	0	1.024	9.886	-0.483	-0.061	-0.061	-0.061	1506609995
-9.799	-1.054	-0.496	0	0	-0.061	2.692	-8.774	0.282	-0.061	0	-0.061	3.296	9.564	1.02	-0.061	-0.061	0	-9.799	-1.054	-0.496	0	0	-0.061	1.628	9.624	1.146	0	0	-0.061	1.037	9.878	-0.501	0	-0.061	-0.061	1506609995
-9.814	-1.016	-0.498	0	0	-0.061	2.656	-8.777	0.276	-0.061	0	-0.061	3.286	9.563	1.016	0	0	0	-9.814	-1.016	-0.498	0	0	-0.061	1.583	9.615	1.134	0	0	-0.061	1.04	9.89	-0.489	-0.061	-0.061	-0.061	1506609995
-9.828	-1.026	-0.507	0	0	-0.061	2.659	-8.794	0.275	0	0	0	3.286	9.592	1.038	0	0	0	-9.828	-1.026	-0.507	0	0	-0.061	1.52	9.636	1.144	0	-0.061	-0.061	1.068	9.884	-0.481	0	-0.061	-0.061	1506609995
-9.796	-1.031	-0.51	0	0	-0.061	2.696	-8.801	0.268	0	-0.061	0	3.296	9.619	1.025	0	-0.061	0	-9.796	-1.031	-0.51	0	0	-0.061	1.542	9.668	1.158	0	-0.061	-0.061	1.066	9.893	-0.474	0	0	-0.061	1506609995
-9.794	-1.048	-0.501	0	0	-0.061	2.692	-8.776	0.273	-0.061	0	0	3.283	9.629	1.035	0	-0.061	0	-9.794	-1.048	-0.501	0	0	-0.061	1.571	9.652	1.152	-0.061	-0.061	-0.061	1.028	9.893	-0.501	-0.061	0	-0.061	1506609996
-9.819	-1.029	-0.504	0	0	-0.061	2.687	-8.744	0.278	0	0	0.061	3.23	9.601	1.056	0	-0.061	0	-9.819	-1.029	-0.504	0	0	-0.061	1.589	9.612	1.14	0	-0.061	-0.061	1.066	9.874	-0.507	-0.061	0	0	1506609996
-9.822	-1.047	-0.514	-0.061	-0.061	-0.061	2.741	-8.747	0.248	0	0	0	3.2	9.603	1.06	0	0	-0.061	-9.822	-1.047	-0.514	-0.061	-0.061	-0.061	1.592	9.639	1.144	0	0	-0.061	1.017	9.875	-0.48	0	-0.061	-0.061	1506609996
-9.82	-1.053	-0.512	0	0	-0.061	2.768	-8.766	0.203	0	0	0	3.226	9.634	1.061	-0.061	0	-0.061	-9.82	-1.053	-0.512	0	0	-0.061	1.561	9.668	1.162	-0.061	-0.061	-0.061	1.049	9.891	-0.51	0	-0.061	-0.061	1506609996
-9.813	-1.022	-0.504	-0.061	0	-0.061	2.765	-8.781	0.193	-0.061	-0.061	0	3.248	9.64	1.03	0	-0.061	-0.061	-9.813	-1.022	-0.504	-0.061	0	-0.061	1.562	9.653	1.157	-0.061	-0.061	-0.061	1.054	9.89	-0.467	-0.061	0	-0.061	1506609996
-9.805	-1.053	-0.52	-0.061	0	-0.061	2.766	-8.777	0.211	-0.061	0	0	3.262	9.605	1.04	-0.061	-0.061	-0.061	-9.805	-1.053	-0.52	-0.061	0	-0.061	1.564	9.627	1.151	-0.061	-0.061	-0.061	1.055	9.886	-0.482	-0.061	0	-0.061	1506609996
-9.799	-1.077	-0.505	0	0	-0.061	2.756	-8.759	0.232	-0.061	0	-0.061	3.284	9.593	1.028	-0.061	-0.061	-0.061	-9.799	-1.077	-0.505	0	0	-0.061	1.546	9.625	1.151	-0.061	-0.061	-0.061	1.062	9.883	-0.475	0	0	0	1506609996
-9.823	-1.058	-0.51	0	0	-0.061	2.748	-8.754	0.236	-0.061	0	-0.061	3.301	9.589	1.028	-0.061	-0.061	-0.061	-9.823	-1.058	-0.51	0	0	-0.061	1.538	9.635	1.15	-0.061	-0.061	-0.061	1.059	9.892	-0.461	-0.061	0	0	1506609996
-9.818	-1.091	-0.518	0	0	-0.061	2.726	-8.784	0.261	-0.061	0	0	3.307	9.613	0.999	0	-0.061	-0.061	-9.818	-1.091	-0.518	0	0	-0.061	1.544	9.652	1.158	-0.061	0	-0.061	1.012	9.904	-0.493	-0.061	-0.061	-0.061	1506609996
-9.8	-1.108	-0.541	0	0	-0.061	2.719	-8.803	0.269	-0.061	0	0	3.293	9.612	0.993	0	0	0	-9.8	-1.108	-0.541	0	0	-0.061	1.529	9.652	1.159	0	0	-0.061	1.012	9.912	-0.5	0	-0.061	-0.061	1506609996
-9.787	-1.089	-0.526	0	0	-0.061	2.719	-8.798	0.279	-0.061	0	-0.061	3.267	9.615	1.017	0	-0.061	0	-9.787	-1.089	-0.526	0	0	-0.061	1.528	9.634	1.162	0	-0.061	-0.061	1.023	9.897	-0.473	-0.061	-0.061	0	1506609996
-9.804	-1.066	-0.541	0	0	-0.061	2.693	-8.775	0.268	-0.061	0	-0.061	3.248	9.595	1.017	0	-0.061	0	-9.804	-1.066	-0.541	0	0	-0.061	1.51	9.618	1.157	0	0	-0.061	1.025	9.878	-0.459	-0.061	-0.061	0	1506609996
-9.813	-1.081	-0.538	0	0	-0.061	2.683	-8.766	0.25	-0.061	0	0	3.201	9.582	1.014	-0.061	-0.061	0	-9.813	-1.081	-0.538	0	0	-0.061	1.481	9.633	1.164	0	0	-0.061	1.034	9.88	-0.502	0	-0.122	-0.061	1506609996
-9.814	-1.079	-0.525	0	0	-0.061	2.699	-8.805	0.231	-0.061	0.061	0	3.188	9.629	0.992	-0.061	-0.061	0	-9.814	-1.079	-0.525	0	0	-0.061	1.479	9.66	1.165	0	-0.061	-0.061	1.058	9.899	-0.488	-0.061	-0.061	-0.061	1506609996
-9.819	-1.072	-0.54	-0.061	-0.061	-0.061	2.699	-8.832	0.208	-0.061	0	-0.061	3.188	9.631	0.976	0	-0.061	0	-9.819	-1.072	-0.54	-0.061	-0.061	-0.061	1.489	9.644	1.163	-0.061	-0.122	-0.061	1.017	9.896	-0.451	-0.061	-0.061	-0.061	1506609996
-9.816	-1.107	-0.538	-0.061	-0.061	-0.061	2.647	-8.794	0.223	-0.061	-0.061	-0.061	3.171	9.616	0.982	0	-0.061	-0.061	-9.816	-1.107	-0.538	-0.061	-0.061	-0.061	1.554	9.642	1.147	-0.061	-0.122	-0.061	1.012	9.893	-0.499	0	-0.061	-0.061	1506609996
-9.796	-1.089	-0.524	-0.061	-0.061	-0.061	2.628	-8.79	0.257	0	0	-0.061	3.198	9.617	1.014	0	-0.061	-0.061	-9.796	-1.089	-0.524	-0.061	-0.061	-0.061	1.548	9.622	1.129	-0.061	-0.061	-0.061	1.032	9.902	-0.477	0	0	-0.061	1506609996
-9.816	-1.098	-0.528	-0.061	-0.061	0	2.613	-8.807	0.251	0	0	0	3.238	9.6	1.038	0	0	-0.122	-9.816	-1.098	-0.528	-0.061	-0.061	0	1.503	9.616	1.151	-0.061	-0.061	-0.061	1.042	9.893	-0.47	-0.061	-0.061	-0.061	1506609996
-9.799	-1.117	-0.528	-0.061	-0.061	-0.061	2.629	-8.813	0.252	-0.061	-0.061	0	3.286	9.61	1.02	-0.061	-0.061	-0.061	-9.799	-1.117	-0.528	-0.061	-0.061	-0.061	1.494	9.659	1.171	0	-0.061	-0.061	1.01	9.9	-0.447	0	0	-0.061	1506609996
-9.787	-1.099	-0.514	-0.061	0	0	2.651	-8.808	0.264	0	-0.061	0	3.351	9.621	0.982	-0.061	-0.061	0	-9.787	-1.099	-0.514	-0.061	0	0	1.517	9.682	1.17	0	-0.061	0	1.006	9.899	-0.473	0	-0.061	-0.061	1506609996
-9.81	-1.084	-0.504	-0.061	-0.061	0	2.651	-8.795	0.262	0	-0.061	0	3.35	9.61	0.987	0	0	0	-9.81	-1.084	-0.504	-0.061	-0.061	0	1.55	9.639	1.157	0	0	0	1.025	9.897	-0.468	0	-0.061	-0.061	1506609996
-9.812	-1.073	-0.505	-0.061	-0.061	-0.061	2.682	-8.775	0.254	0	0	0	3.311	9.572	1.004	0	0	0	-9.812	-1.073	-0.505	-0.061	-0.061	-0.061	1.568	9.622	1.138	0	0	-0.061	1.032	9.9	-0.455	-0.061	-0.061	-0.061	1506609996
-9.817	-1.066	-0.516	-0.061	-0.061	-0.061	2.713	-8.765	0.224	0	0	0	3.274	9.6	1.014	0	0	0	-9.817	-1.066	-0.516	-0.061	-0.061	-0.061	1.549	9.665	1.135	0	0.061	-0.061	1.018	9.896	-0.481	0	-0.061	-0.061	1506609996
-9.818	-1.061	-0.516	-0.061	-0.061	0	2.731	-8.78	0.22	0	-0.061	0	3.259	9.635	1.014	0	0.061	0	-9.818	-1.061	-0.516	-0.061	-0.061	0	1.536	9.673	1.157	0	0	0	1.023	9.898	-0.476	0	-0.061	-0.061	1506609996
-9.81	-1.042	-0.52	-0.061	-0.061	-0.061	2.744	-8.781	0.226	0	-0.061	-0.061	3.244	9.642	1.031	0	0	0	-9.81	-1.042	-0.52	-0.061	-0.061	-0.061	1.553	9.655	1.151	0	0	0	1.044	9.89	-0.459	0	-0.061	-0.061	1506609996
-9.814	-1.048	-0.522	-0.061	-0.061	-0.061	2.745	-8.747	0.239	0	-0.061	-0.061	3.228	9.623	1.052	0	0	0	-9.814	-1.048	-0.522	-0.061	-0.061	-0.061	1.559	9.642	1.154	-0.061	0	0	1.054	9.895	-0.465	-0.061	0	0	1506609997
-9.81	-1.068	-0.506	-0.061	0	-0.061	2.735	-8.74	0.258	-0.061	-0.061	0	3.222	9.634	1.074	-0.061	0	-0.061	-9.81	-1.068	-0.506	-0.061	0	-0.061	1.549	9.661	1.156	-0.061	0	0	1.022	9.897	-0.492	0	0	-0.061	1506609997
-9.806	-1.081	-0.522	-0.061	-0.061	-0.061	2.744	-8.76	0.246	-0.061	0	0	3.228	9.646	1.067	-0.061	0	-0.061	-9.806	-1.081	-0.522	-0.061	-0.061	-0.061	1.531	9.662	1.164	-0.061	0	0	1.007	9.898	-0.52	0	-0.061	-0.061	1506609997
-9.798	-1.086	-0.514	0	0	-0.061	2.75	-8.777	0.236	-0.061	0	-0.061	3.231	9.636	1.053	-0.061	0	-0.061	-9.798	-1.086	-0.514	0	0	-0.061	1.53	9.637	1.142	-0.061	0	0	1.023	9.893	-0.45	-0.061	0	0	1506609997
-9.804	-1.062	-0.504	0	0	-0.061	2.726	-8.762	0.252	-0.061	0	-0.061	3.21	9.594	1.03	-0.061	0	-0.061	-9.804	-1.062	-0.504	0	0	-0.061	1.535	9.621	1.164	-0.061	0	-0.061	1.042	9.895	-0.462	-0.061	0	0	1506609997
-9.807	-1.062	-0.508	-0.061	0	-0.061	2.713	-8.764	0.257	-0.061	0	0	3.205	9.589	1.004	-0.061	0	-0.061	-9.807	-1.062	-0.508	-0.061	0	-0.061	1.529	9.637	1.182	-0.061	0	-0.061	1.011	9.898	-0.475	-0.061	0	-0.061	1506609997
-9.788	-1.084	-0.504	0	0	-0.061	2.717	-8.787	0.268	-0.061	0	0	3.217	9.611	0.988	-0.061	0	-0.061	-9.788	-1.084	-0.504	0	0	-0.061	1.517	9.652	1.176	-0.061	-0.061	-0.061	1.019	9.893	-0.499	-0.061	-0.061	-0.061	1506609997
-9.801	-1.074	-0.494	0	0	-0.061	2.73	-8.795	0.261	-0.061	0	0	3.22	9.612	0.969	-0.061	-0.061	-0.061	-9.801	-1.074	-0.494	0	0	-0.061	1.528	9.619	1.19	-0.061	-0.061	-0.061	1.046	9.884	-0.452	-0.061	-0.061	-0.061	1506609997
-9.817	-1.061	-0.505	0	-0.061	-0.061	2.73	-8.783	0.276	-0.061	0	0	3.22	9.575	0.976	-0.061	-0.061	-0.061	-9.817	-1.061	-0.505	0	-0.061	-0.061	1.548	9.613	1.194	-0.061	-0.061	-0.061	1.03	9.887	-0.456	-0.061	-0.061	0	1506609997
-9.814	-1.079	-0.525	-0.061	0	-0.122	2.716	-8.786	0.257	-0.061	0	0	3.207	9.585	1.014	0	-0.061	-0.061	-9.814	-1.079	-0.525	-0.061	0	-0.122	1.564	9.631	1.172	-0.061	-0.061	-0.061	1.002	9.897	-0.487	-0.061	-0.061	-0.061	1506609997
-9.823	-1.089	-0.53	0	0	-0.061	2.731	-8.792	0.278	-0.061	0.061	0	3.201	9.63	1.043	0	-0.061	-0.061	-9.823	-1.089	-0.53	0	0	-0.061	1.581	9.661	1.171	-0.061	-0.061	-0.061	1.023	9.912	-0.47	-0.061	-0.061	-0.061	1506609997
-9.811	-1.093	-0.546	-0.061	-0.061	-0.122	2.728	-8.817	0.275	-0.061	0	0	3.231	9.641	1.083	0	0	-0.061	-9.811	-1.093	-0.546	-0.061	-0.061	-0.122	1.528	9.617	1.195	-0.061	-0.061	-0.061	1.037	9.905	-0.451	-0.061	-0.061	-0.061	1506609997
-9.808	-1.139	-0.535	0	0	-0.061	2.731	-8.788	0.246	-0.061	0	0	3.241	9.64	1.095	-0.061	-0.061	-0.061	-9.808	-1.139	-0.535	0	0	-0.061	1.51	9.636	1.196	-0.061	-0.061	-0.061	1.017	9.884	-0.5	0	-0.061	-0.061	1506609997
-9.807	-1.142	-0.526	-0.061	0	-0.122	2.722	-8.77	0.238	-0.061	0	0	3.271	9.654	1.074	-0.061	-0.061	-0.061	-9.807	-1.142	-0.526	-0.061	0	-0.122	1.54	9.659	1.197	-0.061	-0.061	-0.061	1.043	9.895	-0.47	0	-0.061	-0.061	1506609997
-9.805	-1.148	-0.522	0	0	-0.122	2.7	-8.777	0.22	-0.061	0.061	0	3.246	9.64	1.018	-0.061	-0.061	-0.061	-9.805	-1.148	-0.522	0	0	-0.122	1.552	9.65	1.187	-0.061	0	-0.061	0.992	9.9	-0.477	-0.061	-0.061	-0.061	1506609997
-9.802	-1.148	-0.542	0	0	-0.061	2.701	-8.786	0.211	-0.061	0	0	3.23	9.607	0.976	-0.061	0	-0.061	-9.802	-1.148	-0.542	0	0	-0.061	1.532	9.625	1.196	-0.061	0	-0.061	0.961	9.893	-0.507	0	-0.061	-0.061	1506609997
-9.813	-1.122	-0.541	-0.061	0	-0.061	2.707	-8.775	0.209	-0.061	0.061	-0.061	3.189	9.591	0.958	0	0	-0.061	-9.813	-1.122	-0.541	-0.061	0	-0.061	1.474	9.629	1.203	-0.061	0.061	-0.061	1.055	9.884	-0.496	-0.061	-0.061	-0.061	1506609997
-9.813	-1.107	-0.53	-0.061	-0.061	-0.061	2.646	-8.799	0.236	-0.061	0	-0.061	3.161	9.609	0.945	0	0	-0.061	-9.813	-1.107	-0.53	-0.061	-0.061	-0.061	1.407	9.642	1.213	-0.061	0	-0.061	1.056	9.898	-0.464	-0.061	-0.061	-0.061	1506609997
-9.792	-1.15	-0.546	-0.061	0	-0.061	2.61	-8.831	0.248	-0.061	0	0	3.149	9.646	0.951	0	0	-0.061	-9.792	-1.15	-0.546	-0.061	0	-0.061	1.416	9.677	1.22	-0.061	0	-0.061	1.011	9.889	-0.482	-0.061	-0.122	-0.061	1506609997
-9.784	-1.188	-0.569	-0.061	-0.061	0	2.608	-8.835	0.252	-0.061	0	-0.061	3.152	9.646	0.947	0	0	-0.061	-9.784	-1.188	-0.569	-0.061	-0.061	0	1.434	9.643	1.221	-0.061	0	-0.061	0.93	9.896	-0.501	0	-0.061	-0.061	1506609997
-9.778	-1.159	-0.544	-0.061	-0.061	0	2.58	-8.79	0.269	0	-0.061	-0.061	3.151	9.611	0.985	0	0	-0.061	-9.778	-1.159	-0.544	-0.061	-0.061	0	1.409	9.583	1.212	-0.061	0	-0.061	0.938	9.89	-0.449	0	-0.061	-0.061	1506609997
-9.802	-1.153	-0.554	-0.061	-0.061	-0.061	2.577	-8.775	0.232	0	-0.061	-0.061	3.158	9.582	1.029	0	0.061	-0.061	-9.802	-1.153	-0.554	-0.061	-0.061	-0.061	1.37	9.587	1.209	0	0	0	0.987	9.877	-0.428	0	-0.061	-0.122	1506609997
-9.79	-1.3	-0.52	-0.061	-0.061	-0.122	2.638	-8.824	0.23	-0.061	-0.122	-0.061	3.181	9.637	1.014	-0.061	0	-0.061	-9.79	-1.3	-0.52	-0.061	-0.061	-0.122	1.409	9.679	1.254	0	-0.061	0	0.957	9.899	-0.473	0	0.061	-0.061	1506609997
-9.686	-1.442	-0.446	0	0	-0.183	2.84	-8.821	0.262	-0.061	-0.122	-0.061	3.253	9.671	0.982	-0.061	0	-0.061	-9.686	-1.442	-0.446	0	0	-0.183	1.515	9.647	1.299	-0.061	-0.061	0	1.037	9.877	-0.437	-0.061	0.122	0.061	1506609997
-9.767	-1.364	-0.293	0.122	0	-0.183	2.98	-8.78	0.263	0.061	-0.305	-0.183	3.231	9.618	1.019	0	-0.061	0.061	-9.767	-1.364	-0.293	0.122	0	-0.183	1.61	9.58	1.329	-0.061	-0.061	-0.061	0.906	9.893	-0.215	-0.244	0.122	0.183	1506609997
-9.811	-1.293	-0.172	0.122	0	-0.305	3.128	-8.716	0.183	0.061	-0.366	-0.183	3.102	9.552	1.084	0	-0.183	0.122	-9.811	-1.293	-0.172	0.122	0	-0.305	1.597	9.513	1.471	-0.122	-0.061	-0.122	0.851	9.905	-0.279	-0.244	0.061	0.183	1506609998
-9.65	-1.459	0.004	0.183	0.183	-0.305	3.196	-8.702	0.039	0.061	-0.183	-0.122	2.985	9.577	1.079	0.061	-0.244	0.183	-9.65	-1.459	0.004	0.183	0.183	-0.305	1.505	9.586	1.637	-0.122	-0.183	-0.183	1.133	9.847	-0.134	-0.366	0.244	0.244	1506609998
-9.513	-1.389	0.211	0.305	0.244	-0.244	3.165	-8.741	-0.106	0	0.244	0	2.821	9.698	1.097	0.061	-0.366	0.183	-9.513	-1.389	0.211	0.305	0.244	-0.244	1.487	9.616	1.742	-0.061	-0.244	-0.366	1.474	9.716	0.273	-0.488	0.61	0.488	1506609998
-9.838	-1.123	0.349	0.366	-0.183	-0.122	3.048	-8.559	-0.172	-0.061	0.305	0.122	2.68	9.668	1.107	0.061	-0.61	0.183	-9.838	-1.123	0.349	0.366	-0.183	-0.122	1.457	9.417	1.881	-0.061	-0.366	-0.488	0.971	9.717	0.395	-0.549	0.61	0.61	1506609998
-10.042	-1.39	0.382	0.366	-0.366	-0.305	2.933	-8.332	-0.225	-0.061	0.427	0.305	2.597	9.49	1.085	0.061	-0.61	0.183	-10.042	-1.39	0.382	0.366	-0.366	-0.305	1.529	9.434	2.013	-0.122	-0.427	-0.61	0.514	9.862	0.118	-0.244	0	0.305	1506609998
-9.97	-1.309	0.502	0.427	-0.366	-0.305	2.84	-8.573	-0.305	-0.061	0.427	0.305	2.602	9.629	1.08	0.305	-0.732	0.244	-9.97	-1.309	0.502	0.427	-0.366	-0.305	1.602	9.784	1.96	-0.061	-0.427	-0.61	0.723	9.935	0.133	0.244	0.122	0.183	1506609998
-10.038	-1.026	0.462	0.366	-0.366	-0.427	2.805	-8.99	-0.432	0	0.244	0.549	2.585	9.963	1.194	0.366	-0.549	-0.061	-10.038	-1.026	0.462	0.366	-0.366	-0.427	1.623	9.954	1.954	0	-0.488	-0.61	0.711	9.934	0.361	0.549	-0.183	-0.061	1506609998
-9.853	-1.062	0.133	0.305	-0.061	-0.549	2.76	-9.177	-0.361	-0.061	0.061	0.427	2.674	10.099	1.378	0.366	-0.61	-0.305	-9.853	-1.062	0.133	0.305	-0.061	-0.549	1.546	10.013	1.966	-0.061	-0.488	-0.61	0.315	10.017	0.179	1.099	-1.038	-0.549	1506609998
-9.402	-1.103	-0.422	0.183	0.366	-0.671	2.622	-9.141	-0.172	-0.061	0.061	0.427	3.016	10.191	1.516	0.366	-0.488	-0.366	-9.402	-1.103	-0.422	0.183	0.366	-0.671	1.503	10.062	1.731	-0.305	-0.793	-0.488	0.755	9.867	-0.439	1.343	-1.343	-0.854	1506609998
-9.601	-0.845	-1.199	-0.061	0.305	-0.61	2.418	-8.977	-0.038	0.122	-0.366	0.061	3.348	10.139	1.638	0.366	-0.305	-0.366	-9.601	-0.845	-1.199	-0.061	0.305	-0.61	1.755	9.873	1.217	-0.61	-0.793	-0.305	1.94	9.508	-0.888	1.465	-0.61	-0.793	1506609998
-9.823	-1.006	-1.5	-0.244	0.244	-0.366	2.184	-8.758	0.075	0.183	-0.977	-0.305	3.614	9.781	1.641	0.366	-0.305	-0.366	-9.823	-1.006	-1.5	-0.244	0.244	-0.366	2.219	9.633	0.72	-0.793	-0.488	-0.488	2.114	9.849	-1.242	0.916	0	-0.671	1506609998
-9.929	-1.03	-1.372	0.061	0.61	-0.061	1.92	-8.689	0.129	0.122	-1.465	-0.427	3.78	9.294	1.407	0	-0.244	-0.61	-9.929	-1.03	-1.372	0.061	0.61	-0.061	2.302	9.362	0.273	-0.854	-0.244	-0.488	1.463	9.918	-1.247	0.732	-0.366	-0.61	1506609998
-9.908	-0.408	-1.486	-0.122	0.61	-0.244	1.727	-8.763	0.139	-0.061	-1.404	-0.122	4.07	8.914	1.014	-0.061	0	-1.038	-9.908	-0.408	-1.486	-0.122	0.61	-0.244	2.153	9.557	-0.007	-0.61	0.61	-0.244	1.626	9.884	-1.515	0.61	-1.038	-0.671	1506609998
-9.829	-0.092	-1.357	-0.488	0.244	-0.427	1.765	-9.064	0.329	-0.427	-0.916	0.61	4.554	9.182	0.688	-0.122	0.488	-1.587	-9.829	-0.092	-1.357	-0.488	0.244	-0.427	1.888	9.656	-0.049	-0.183	0.732	-0.305	2.115	9.781	-1.566	0.61	-1.038	-0.671	1506609998
-9.664	-0.378	-1.243	-0.732	-0.122	-0.427	1.925	-8.513	0.718	-0.427	-0.916	0.61	4.967	8.909	0.382	-0.244	0.732	-1.587	-9.664	-0.378	-1.243	-0.732	-0.122	-0.427	1.482	8.918	0.287	-0.244	0.671	-0.366	2.11	9.582	-1.436	0.61	0.183	-1.038	1506609998
-9.631	-0.873	-1.117	-0.549	-0.366	-0.366	2.123	-7.762	1.134	-0.732	-0.427	1.404	5.027	8.251	0.13	0	0.305	-0.732	-9.631	-0.873	-1.117	-0.549	-0.366	-0.366	1.314	8.667	0.288	-0.305	0.671	-0.244	1.732	9.533	-1.099	0.549	0.366	-1.038	1506609998
-9.603	-0.939	-0.927	0.183	-0.366	-0.122	2.285	-7.873	1.427	-0.732	-0.427	1.404	5.033	8.275	0.059	0	0.305	-0.732	-9.603	-0.939	-0.927	0.183	-0.366	-0.122	1.262	8.996	0.13	0	1.038	-0.122	1.727	9.527	-1.03	0.549	0.366	-1.038	1506609998
-9.594	-0.349	-1.129	0.244	-0.183	0	2.387	-8.325	1.511	-0.427	-0.732	1.77	4.905	8.655	0.023	0.183	0.916	-0.244	-9.594	-0.349	-1.129	0.244	-0.183	0	1.099	9.343	0.26	0.305	1.343	0	1.659	9.465	-1.287	0.183	-0.427	-0.671	1506609998
-10.133	-0.383	-1.456	-0.122	-0.427	-0.183	2.651	-8.702	1.523	-0.366	-0.854	1.831	4.689	9.05	-0.018	0.122	0.732	0	-10.133	-0.383	-1.456	-0.122	-0.427	-0.183	0.908	9.795	0.513	0.549	1.343	0.122	2.073	9.627	-1.939	0.244	0.183	-0.732	1506609998
-10.259	-0.892	-1.676	-0.061	-0.244	-0.305	2.888	-9.173	1.449	-0.244	-0.671	1.831	4.555	9.662	-0.047	0.122	0.549	0.305	-10.259	-0.892	-1.676	-0.061	-0.244	-0.305	1.047	10.603	0.641	0.61	1.099	0.061	1.054	10.051	-1.889	0.244	0.183	-0.732	1506609998
-10.399	-0.961	-1.677	0.183	-0.183	-0.305	3.082	-9.825	1.352	-0.061	-0.671	1.648	4.371	10.45	-0.035	0.183	0.244	0.549	-10.399	-0.961	-1.677	0.183	-0.183	-0.305	1.281	10.958	0.694	0.305	0.427	-0.061	0.778	10.195	-2.084	0	-0.916	-1.038	1506609998
-10.611	-0.72	-1.857	0.427	-0.366	-0.183	3.287	-10.023	1.145	0.061	-0.916	1.038	4.132	10.481	0.158	0.427	0.244	0.793	-10.611	-0.72	-1.857	0.427	-0.366	-0.183	1.263	10.593	0.574	-0.244	-0.061	0	0.874	10.726	-2.226	-0.305	-0.916	-1.16	1506609998
-10.765	-0.243	-1.729	0.305	-0.305	0.427	3.481	-10.04	0.93	-0.061	-0.854	0.305	3.804	10.27	0.555	0.549	0.366	0.854	-10.765	-0.243	-1.729	0.305	-0.305	0.427	1.085	10.441	0.378	-0.366	-0.305	0.183	1.548	10.698	-1.785	-0.305	-0.916	-1.16	1506609998
-10.938	0.066	-1.419	-0.427	-0.366	0.671	3.461	-9.94	0.855	-0.305	-0.549	-0.244	3.497	10.319	0.991	0.244	0.671	0.488	-10.938	0.066	-1.419	-0.427	-0.366	0.671	0.806	10.39	0.494	-0.366	-0.305	0.305	2.169	10.792	-1.321	-1.526	-0.854	-0.732	1506609998
-11.073	-0.916	-1.292	-1.465	-0.183	0.488	3.363	-9.552	0.983	-0.305	-0.549	-0.244	3.155	10.314	1.181	-0.427	0.244	0.061	-11.073	-0.916	-1.292	-1.465	-0.183	0.488	0.757	10.373	1.034	-0.122	-0.61	0.488	2.382	11.133	-0.772	-2.38	-0.732	-0.183	1506609998
-10.173	-2.692	-0.944	-1.465	0.061	0.549	3.259	-9.817	1.032	-0.061	0.427	-0.671	2.927	10.597	1.145	-0.427	0.244	0.061	-10.173	-2.692	-0.944	-1.465	0.061	0.549	1.31	10.972	1.591	0.427	-0.488	0.244	3.01	11.458	0.254	-2.38	-0.732	-0.183	1506609999
-8.891	-3.29	0.495	-0.488	0.061	1.099	3.354	-10.482	0.69	0.61	0.061	-1.221	3.291	11.039	0.951	-0.977	-1.038	0	-8.891	-3.29	0.495	-0.488	0.061	1.099	1.481	10.212	1.901	0	-0.793	0.366	3.049	10.332	1.666	-5.249	0.549	3.296	1506609999
-9.106	-2.267	1.163	-0.061	-0.549	1.099	3.447	-9.378	0.036	0.61	0.061	-1.221	3.686	9.564	1.2	-0.488	0.244	0.122	-9.106	-2.267	1.163	-0.061	-0.549	1.099	0.949	8.157	2.4	-0.732	0.061	0.732	2.598	9.521	1.247	-3.113	-0.122	5.432	1506609999
-10.018	-2.444	0.207	-0.549	-1.648	0.244	3.277	-8.327	-0.416	0.488	-0.061	-3.967	3.065	8.24	1.304	-0.244	0.793	0.793	-10.018	-2.444	0.207	-0.549	-1.648	0.244	0.306	7.723	2.707	-0.305	0.732	0.793	0.83	11.438	0.218	-3.113	-0.122	5.432	1506609999
-9.215	-2.425	0.513	0	-0.793	0.549	2.725	-8.813	-1.041	0.488	0.732	-3.845	2.097	8.966	1.084	-0.977	-0.122	1.099	-9.215	-2.425	0.513	0	-0.793	0.549	0.461	9.533	2.495	0.671	0.549	0.427	0.047	11.423	0.017	-2.441	0.916	4.639	1506609999
-9.182	-1.39	0.49	-0.305	-0.671	0.61	2.206	-9.422	-1.51	0.549	0.854	-2.93	1.754	10.307	0.565	-1.343	-1.221	0.732	-9.182	-1.39	0.49	-0.305	-0.671	0.61	0.906	9.889	2.744	0.793	0	0.122	1.481	10.374	-0.059	-1.526	2.686	4.822	1506609999
-9.067	-0.89	0.666	-0.732	-0.671	0.122	2.005	-8.483	-1.671	0.488	0.732	-2.258	2.062	9.598	0.398	-0.488	-0.793	0.732	-9.067	-0.89	0.666	-0.732	-0.671	0.122	0.767	8.869	2.736	0	0	0.244	1.707	9.885	0.595	-1.526	2.686	4.822	1506609999
-8.557	-0.983	0.997	-0.671	-0.183	0.244	2.052	-7.994	-1.662	0.183	0.671	-1.77	2.028	9.001	0.534	0.244	-0.122	0.916	-8.557	-0.983	0.997	-0.671	-0.183	0.244	0.632	8.894	2.42	-0.122	-0.183	0.061	0.767	8.731	1.052	-0.488	5.005	3.113	1506609999
-8.348	-0.487	1.056	-0.244	0.793	0.366	2.122	-8.1	-1.591	0.183	0.671	-1.77	1.589	9.288	0.723	0.061	-0.305	0.732	-8.348	-0.487	1.056	-0.244	0.793	0.366	1.067	9.243	2.364	0.305	-0.488	-0.366	-0.764	8.134	1.311	0.427	2.747	2.075	1506609999
-8.856	-0.057	1.298	0.122	1.404	0.366	2.132	-8.132	-1.4	-0.183	0.854	-0.732	1.451	9.333	0.733	0	-1.099	0.244	-8.856	-0.057	1.298	0.122	1.404	0.366	1.656	9.418	2.436	0.427	-0.61	-0.549	-0.848	7.506	1.451	0.427	2.747	2.075	1506609999
-9.92	0.335	0.879	-0.488	1.221	0.305	2.226	-8.271	-1.08	-0.183	0.854	-0.366	2.079	9.311	0.968	0.549	-0.305	-0.427	-9.92	0.335	0.879	-0.488	1.221	0.305	2.009	9.552	2.353	0.122	-0.427	-0.305	0.986	6.976	2.85	2.808	-1.526	-0.671	1506609999
-10.259	-0.054	0.414	-0.793	0.916	-0.122	2.206	-8.498	-0.847	0.061	0.488	-0.122	2.765	9.506	1.525	1.16	1.282	-1.038	-10.259	-0.054	0.414	-0.793	0.916	-0.122	2.183	9.639	2.372	-0.122	-0.305	-0.244	2.93	8.385	3.263	2.869	-0.305	-1.648	1506609999
-10.239	0.362	0.831	-0.732	0.671	0.366	2.145	-8.796	-0.735	0.244	-0.244	0.061	3.113	9.867	2.126	1.16	2.197	-1.16	-10.239	0.362	0.831	-0.732	0.671	0.366	2.143	9.688	2.243	-0.122	-0.61	-0.244	4.844	10.018	3.469	2.869	-0.305	-1.648	1506609999
-11.535	-0.2	0.674	-1.282	0.366	0.366	2.244	-9.063	-0.571	0.305	-0.61	0.366	3.082	9.999	2.574	1.16	2.197	-1.16	-11.535	-0.2	0.674	-1.282	0.366	0.366	2.123	9.41	2.082	-0.183	-0.854	0	5.471	8.571	4.215	0.244	1.77	-0.305	1506609999
-12.205	-2.891	-0.28	0	-0.854	0.061	2.322	-9.033	-0.348	0.366	-0.732	0.61	3.345	9.757	2.94	0.61	0.671	-0.977	-12.205	-2.891	-0.28	0	-0.854	0.061	2.243	9.552	1.757	0.061	-0.366	0.305	0.251	8.805	2.049	2.075	-2.747	-2.563	1506609999
-10.731	-2.994	-0.068	1.221	-0.671	0.183	2.286	-9.674	-0.187	0.366	-0.916	1.038	3.785	10.367	2.889	0.61	0.671	-0.977	-10.731	-2.994	-0.068	1.221	-0.671	0.183	2.111	10.97	1.317	0.366	0.427	0.488	4.045	12.987	3.525	2.075	-2.747	-2.563	1506609999
-9.083	-1.576	-0.047	0.183	-0.122	-0.183	2.261	-10.651	-0.272	0.305	-1.343	1.648	4.134	11.841	2.473	-0.732	0.366	-1.282	-9.083	-1.576	-0.047	0.183	-0.122	-0.183	1.312	11.502	1.207	0.549	0.854	0.488	0.845	10.877	0.982	-0.061	-0.183	-1.099	1506609999
-9.445	-2.274	-1.468	0.488	-0.244	-0.305	2.637	-9.319	0.062	-0.183	-0.671	1.953	4.936	11.52	2.049	-1.221	0.305	-0.61	-9.445	-2.274	-1.468	0.488	-0.244	-0.305	0.085	10	1.522	-0.427	0.427	0.916	0.465	9.756	-0.756	2.38	-3.601	-1.709	1506609999
-9.494	-2.182	-1.442	0.488	-0.061	0	2.931	-7.705	0.621	-0.549	0.366	1.648	4.577	10.032	1.192	-1.221	0.305	-0.61	-9.494	-2.182	-1.442	0.488	-0.061	0	-0.196	9.528	1.065	-0.793	-0.183	1.404	2.096	9.767	-1.781	2.38	-3.601	-1.709	1506609999
-9.276	-1.597	-0.939	0.549	0.488	0.061	2.674	-8.253	0.824	-0.183	0.305	1.16	3.735	10.165	0.519	-1.465	0.122	1.282	-9.276	-1.597	-0.939	0.549	0.488	0.061	0.604	10.369	0.726	0.061	0.244	1.282	1.257	9.85	-0.809	1.831	0.793	-1.099	1506609999
-9.449	-1.196	-1.092	0.305	0.549	-0.305	2.305	-9.3	0.618	-0.183	0.305	1.16	3.391	10.592	-0.126	-1.831	-1.221	1.648	-9.449	-1.196	-1.092	0.305	0.549	-0.305	1.208	10.363	0.908	0.488	1.099	0.916	1.05	9.642	-1.601	1.526	-2.014	-1.343	1506609999
-9.336	-1.068	-1.172	0.305	0.427	-0.488	2.717	-9.034	0.492	0.183	-1.343	0.854	3.433	9.872	-0.699	-1.831	-1.221	1.648	-9.336	-1.068	-1.172	0.305	0.427	-0.488	1.144	9.493	1.05	0.366	0.793	0.732	1.448	9.534	-1.927	1.526	-2.014	-1.343	1506609999
-9.197	-0.974	-1.327	0.122	0.122	-0.549	2.943	-8.284	0.575	-0.244	-0.549	0.244	3.383	8.835	-0.89	-1.587	-0.61	1.343	-9.197	-0.974	-1.327	0.122	0.122	-0.549	1.174	8.896	0.967	0	0.427	0.549	2.007	9.387	-1.73	1.465	-1.648	-1.465	1506609999
-9.172	-1.043	-1.182	0.122	-0.122	-0.671	2.657	-8.026	0.638	-0.122	-0.61	0	3.161	8.338	-0.811	0.061	0.244	1.709	-9.172	-1.043	-1.182	0.122	-0.122	-0.671	1.398	8.617	0.859	-0.122	0.427	0.122	1.616	9.399	-1.296	0.977	-0.366	-1.526	1506609999
-9.312	-0.986	-1.147	0.122	-0.305	-0.671	2.482	-8.031	0.559	-0.061	-0.854	-0.061	2.931	8.063	-0.484	0.061	0.244	1.709	-9.312	-0.986	-1.147	0.122	-0.305	-0.671	1.398	8.617	0.859	-0.122	0.427	0.122	1.41	9.506	-1.141	0.977	-0.366	-1.526	1506609999
-9.648	-0.835	-1.253	0.244	-0.427	-0.427	2.494	-8.107	0.443	-0.244	-0.671	0.061	2.743	7.844	-0.193	0.488	0.305	1.465	-9.648	-0.835	-1.253	0.244	-0.427	-0.427	1.398	8.617	0.859	-0.122	0.427	0.122	1.462	9.58	-1.244	0.427	-0.916	-1.343	1506610000
-9.811	-0.854	-1.226	0.61	-0.488	-0.366	2.541	-8.155	0.425	-0.244	-0.671	0.061	2.677	7.799	0.12	0.732	0	0.549	-9.811	-0.854	-1.226	0.61	-0.488	-0.366	1.593	8.659	0.493	0.244	0.244	-0.671	1.826	9.704	-1.432	-0.183	-1.77	-1.038	1506610000
-9.569	-0.39	-1.147	0.61	-0.305	-0.488	2.497	-8.337	0.547	-0.732	0.488	0.427	2.816	8.134	0.504	0.732	0	0.549	-9.569	-0.39	-1.147	0.61	-0.305	-0.488	1.498	9.185	0.506	0.183	0.244	-0.671	2.029	9.621	-1.598	-0.183	-1.77	-1.038	1506610000
-9.811	-0.15	-1.245	0.122	-0.183	-0.549	2.448	-8.704	0.714	-0.671	0.488	0.549	3.138	8.833	0.803	0.793	-0.122	-0.183	-9.811	-0.15	-1.245	0.122	-0.183	-0.549	1.424	9.82	0.663	0.122	-0.366	-0.671	0.827	9.66	-1.714	-0.305	-1.465	-1.038	1506610000
-9.938	-0.499	-1.39	0.488	0	-0.244	2.448	-8.704	0.714	-0.671	0.488	0.549	3.324	9.483	0.974	0.366	-0.488	-1.16	-9.938	-0.499	-1.39	0.488	0	-0.244	1.797	10.44	0.639	-0.122	-1.221	-0.732	1.373	9.912	-2.297	-0.549	-1.709	-1.465	1506610000
-10.636	-0.513	-1.395	0.671	-0.183	0.488	2.647	-9.251	0.89	-0.427	0.061	0.671	3.644	10.028	1.209	0.366	-0.488	-1.16	-10.636	-0.513	-1.395	0.671	-0.183	0.488	2.053	10.694	0.646	-0.732	-1.465	-0.61	2.249	10.125	-1.861	-0.549	-1.709	-1.465	1506610000
-11.599	-1.043	-0.97	-0.488	-0.122	0.61	2.86	-9.588	0.829	-0.366	0.305	0.732	3.963	10.456	1.442	0.427	-0.427	-1.892	-11.599	-1.043	-0.97	-0.488	-0.122	0.61	2.138	11.142	0.834	-0.977	-1.282	-0.427	3.595	10.72	-0.737	-1.099	-1.648	-1.221	1506610000
-10.952	-2.809	-0.915	-0.854	0	0.427	2.963	-10.465	0.613	-0.305	0.671	0.977	4.024	11.178	1.516	0.122	-0.427	-2.258	-10.952	-2.809	-0.915	-0.854	0	0.427	2.146	11.734	1.385	-0.854	-0.916	-0.549	3.942	11.74	0.412	-3.845	-0.427	1.465	1506610000
-9.53	-3.681	0.41	0.549	0.122	1.16	3.164	-11.275	0.34	0	0.793	0.916	4.11	11.888	1.509	0.122	-0.427	-2.258	-9.53	-3.681	0.41	0.549	0.122	1.16	1.731	10.769	1.96	-0.793	-1.465	-0.916	3.478	11.416	2.04	-3.845	-0.427	1.465	1506610000
-9.627	-2.324	0.928	1.221	-0.122	1.404	3.308	-9.975	0.011	0.122	1.099	-0.244	4.309	10.487	1.638	-0.061	-0.61	-1.526	-9.627	-2.324	0.928	1.221	-0.122	1.404	0.569	8.508	2.753	-1.404	-0.977	-0.427	2.036	10.646	1.309	-5.493	0.183	3.784	1506610000
-10.514	-2.101	0.244	0.305	-0.854	0.488	2.925	-8.735	-0.236	0.122	1.099	-0.244	4.071	8.861	1.692	0	0	-0.366	-10.514	-2.101	0.244	0.305	-0.854	0.488	-0.321	8.146	3.011	-0.854	0	0.244	1.351	11.818	-0.121	-2.686	1.831	4.333	1506610000
-9.923	-2.132	0.47	0.366	-0.61	0.488	2.132	-9.575	-0.854	0.366	0.732	-2.075	3.127	9.521	1.241	0	0	-0.366	-9.923	-2.132	0.47	0.366	-0.61	0.488	0.103	10.064	2.82	0.549	-0.183	-0.061	0.164	11.636	-0.033	-2.686	1.831	4.333	1506610000
-9.341	-1.325	0.401	-0.122	-0.61	0.427	1.654	-9.999	-1.398	0.61	0.305	-1.709	2.588	10.81	0.561	-1.648	-2.441	0.61	-9.341	-1.325	0.401	-0.122	-0.61	0.427	0.785	9.954	3.029	0.671	-0.793	-0.488	0.687	10.597	0.181	-2.136	2.258	4.15	1506610000
-8.782	-1.004	0.483	-0.61	-0.793	-0.061	1.61	-8.711	-1.665	0.427	0.671	-1.648	2.744	9.615	0.389	-0.732	-2.38	0.977	-8.782	-1.004	0.483	-0.61	-0.793	-0.061	0.75	8.605	2.893	-0.183	-0.61	-0.061	0.737	9.617	0.951	-0.793	3.723	3.235	1506610000
-8.082	-1.196	0.878	-0.183	0	0	1.463	-8.001	-1.671	0.183	0.854	-1.648	2.712	8.64	0.672	-0.732	-2.38	0.977	-8.082	-1.196	0.878	-0.183	0	0	0.711	8.497	2.511	-0.305	-0.305	0	0.026	8.227	1.255	-0.793	3.723	3.235	1506610000
-8.203	-0.803	0.727	0.366	0.549	0.183	1.331	-8.087	-1.538	0.122	0.671	-1.404	1.924	8.993	0.871	0.183	-0.061	1.038	-8.203	-0.803	0.727	0.366	0.549	0.183	1.042	8.842	2.342	0.366	-0.244	-0.366	-0.916	7.715	1.542	-0.122	3.601	2.075	1506610000
-8.744	-0.154	0.568	0.244	1.099	0.305	1.305	-8.003	-1.39	0.122	0.671	-1.404	-21.807	12.668	22.538	0.183	-0.061	1.038	-8.744	-0.154	0.568	0.244	1.099	0.305	1.395	8.818	2.482	0.61	-0.122	-0.488	-0.257	7.75	1.616	1.465	0.244	0.122	1506610000
-9.886	-0.048	0.439	-0.305	0.671	0.427	1.467	-7.996	-1.243	0.244	0.061	-0.854	2.359	9.289	1.347	0.183	-0.061	0.61	-9.886	-0.048	0.439	-0.305	0.671	0.427	1.538	9.095	2.533	0.183	0.061	-0.366	1.635	7.657	2.064	1.465	0.244	0.122	1506610000
-10.39	-0.319	0.401	-0.427	0.427	0.183	1.597	-8.485	-1.134	0.244	-0.305	-0.488	2.609	9.741	1.652	0.793	0.549	-0.549	-10.39	-0.319	0.401	-0.427	0.427	0.183	1.32	9.432	2.408	-0.061	-0.305	-0.366	3.193	8.57	2.787	2.197	-0.671	-0.916	1506610000
-10.405	-0.341	0.546	-0.305	0.366	0.061	1.796	-8.928	-1.102	0.244	-0.671	-0.183	2.606	9.976	1.804	0.671	0.732	-0.549	-10.405	-0.341	0.546	-0.305	0.366	0.061	1.108	9.607	2.232	0	-0.732	-0.366	3.887	9.705	2.644	1.404	0.305	-1.221	1506610000
-10.735	-0.008	0.9	-0.488	0.488	0.122	2.041	-9.208	-1.001	-0.061	-0.305	0.244	3.058	10.074	1.73	0.305	-0.183	-0.549	-10.735	-0.008	0.9	-0.488	0.488	0.122	1.413	9.833	2.055	0.061	-0.916	-0.366	5.182	9.672	3.81	1.404	0.305	-1.221	1506610000
-11.167	-0.89	0.256	-0.854	-0.122	-0.366	2.127	-9.306	-0.714	-0.305	0.122	0.732	3.479	10.188	1.467	0.061	-0.671	-0.61	-11.167	-0.89	0.256	-0.854	-0.122	-0.366	1.871	10.129	2.044	-0.122	-0.793	-0.427	3.841	9.505	2.853	0.427	0.305	0	1506610000
-10.463	-1.62	0.568	-0.488	-0.122	-0.427	2.189	-9.451	-0.294	-0.366	0.366	1.282	3.694	10.497	1.286	0.366	0.061	-0.732	-10.463	-1.62	0.568	-0.488	-0.122	-0.427	2.019	10.508	1.922	-0.183	-0.549	-0.427	1.053	10.127	2.347	1.648	-0.183	-0.916	1506610000
-9.995	-1.565	0.567	-0.122	0.122	-0.427	2.169	-9.722	-0.096	-0.061	0.122	1.587	3.841	10.659	1.19	0.366	0.061	-0.732	-9.995	-1.565	0.567	-0.122	0.122	-0.427	1.793	10.686	1.95	-0.122	0	-0.427	2.711	10.732	3.169	1.648	-0.183	-0.916	1506610000
-10.141	-2.019	-0.264	0.488	0.061	-0.671	2.182	-9.551	0.097	0	-0.488	1.648	3.894	10.558	1.084	0.366	0.244	-0.732	-10.141	-2.019	-0.264	0.488	0.061	-0.671	1.337	10.496	2.047	-0.122	0.427	-0.488	1.073	9.788	1.212	-0.671	0.183	0.122	1506610000
-9.838	-1.968	-0.59	0.427	-0.122	-0.854	2.278	-9.412	0.151	0.183	-0.854	1.587	3.787	10.554	0.87	0.122	0.244	0.061	-9.838	-1.968	-0.59	0.427	-0.122	-0.854	0.843	10.435	2.035	-0.244	0.549	-0.366	1.662	10.135	0.301	0.916	-1.709	-0.244	1506610001
-9.555	-1.757	-0.915	0	-0.305	-0.916	2.387	-9.274	0.106	0.305	-0.732	1.465	3.405	9.831	0.574	0.122	0.244	0.061	-9.555	-1.757	-0.915	0	-0.305	-0.916	0.843	10.435	2.035	-0.244	0.549	-0.366	1.373	9.738	-0.223	0.916	-1.709	-0.244	1506610001
-9.357	-1.993	-1.139	-0.305	-0.244	-0.793	2.451	-8.681	0.196	0.305	-0.732	1.465	2.824	8.975	0.291	0.122	0.488	0.549	-9.357	-1.993	-1.139	-0.305	-0.244	-0.793	0.843	10.435	2.035	-0.244	0.549	-0.366	2.259	9.674	-0.292	1.282	-0.61	-0.732	1506610001
-9.575	-2.169	-1.148	0.061	-0.183	-0.61	2.428	-8.263	0.351	0.183	-0.488	0.366	2.334	9.152	-0.25	-0.366	0.305	0.183	-9.575	-2.169	-1.148	0.061	-0.183	-0.61	-0.553	8.934	1.147	-0.61	1.16	0	1.899	9.723	0.028	1.16	0	-0.488	1506610001
-9.625	-1.788	-1.012	0.183	0.244	-0.488	2.218	-8.646	0.316	0.183	-0.793	-0.305	2.2	9.813	-1.093	-0.366	0.305	0.183	-9.625	-1.788	-1.012	0.183	0.244	-0.488	-0.775	9.751	1.121	0.183	1.648	0	1.704	9.758	-0.039	1.16	0	-0.488	1506610001
-9.871	-1.305	-1.233	0.061	0.244	-0.549	2.031	-9.205	0.184	-0.061	-0.732	-0.61	2.452	10.195	-1.721	-0.793	0.122	-0.305	-9.871	-1.305	-1.233	0.061	0.244	-0.549	-0.678	10.52	1.535	0.671	1.892	-0.244	2.419	9.719	-0.873	0.732	-0.977	-0.488	1506610001
-9.867	-1.342	-1.303	-0.244	0.061	-0.488	1.889	-9.158	0.201	-0.305	-0.244	-0.61	2.768	9.97	-1.699	0.549	0.61	-0.244	-9.867	-1.342	-1.303	-0.244	0.061	-0.488	-0.852	10.424	1.796	0.305	1.16	-0.305	2.694	9.717	-0.932	0.732	-0.061	-0.793	1506610001
-9.5	-1.738	-1.385	-0.305	-0.061	-0.427	1.687	-8.803	0.367	-0.305	-0.244	-0.61	2.586	9.739	-1.299	0.549	0.61	-0.244	-9.5	-1.738	-1.385	-0.305	-0.061	-0.427	-1.182	9.959	1.688	-0.061	0.549	-0.305	2.542	9.676	-0.835	0.732	-0.061	-0.793	1506610001
-9.526	-2.388	-1.305	0.122	-0.122	-0.183	1.504	-8.644	0.489	-0.366	0	-0.61	2.366	9.531	-0.748	0.854	0.183	0.183	-9.526	-2.388	-1.305	0.122	-0.122	-0.183	-1.175	9.57	1.434	-0.061	0	-0.305	2.28	9.715	-0.768	0.793	0.427	-0.916	1506610001
-9.473	-2.561	-1.19	0.671	0	0.061	1.538	-8.652	0.557	-0.305	-0.305	-0.488	2.397	9.361	-0.345	0.427	0	0	-9.473	-2.561	-1.19	0.671	0	0.061	-1.139	9.264	1.248	0.183	0	-0.305	1.919	9.824	-0.662	0.244	-0.305	-0.61	1506610001
-9.42	-2.393	-1.174	1.038	-0.061	0.061	1.835	-8.592	0.604	-0.549	0.305	-0.183	2.602	9.427	-0.213	0.427	0	0	-9.42	-2.393	-1.174	1.038	-0.061	0.061	-1.303	9.201	1.236	0.488	0.366	-0.122	1.992	9.828	-0.602	0.244	-0.305	-0.61	1506610001
-9.585	-2.456	-1.3	0.854	-0.488	-0.183	2.157	-8.533	0.737	-0.671	0.916	-0.183	2.716	9.42	-0.353	-0.366	-0.732	0.366	-9.585	-2.456	-1.3	0.854	-0.488	-0.183	-1.197	9.307	1.168	0.549	0.305	-0.061	2.189	9.801	-0.767	0	-0.732	-0.366	1506610001
-9.284	-2.766	-1.097	0.305	-0.427	-0.61	2.405	-8.455	0.915	-0.671	0.916	-0.183	2.705	9.245	-0.538	-0.305	-1.16	0.549	-9.284	-2.766	-1.097	0.305	-0.427	-0.61	-0.48	9.415	1.048	0.366	-0.061	-0.122	1.888	9.916	-0.878	-0.916	-0.244	-0.122	1506610001
-8.854	-3.128	-0.816	-0.122	-0.305	-0.732	2.456	-8.58	0.776	-0.183	1.16	-0.183	2.771	8.885	-0.305	-0.305	-1.16	0.549	-8.854	-3.128	-0.816	-0.122	-0.305	-0.732	0.946	9.549	0.932	0.183	0.366	-0.61	1.213	9.802	-1.041	-0.916	-0.244	-0.122	1506610001
-8.477	-2.897	-0.293	-0.305	-0.183	-1.099	2.499	-8.378	0.361	-0.061	0.427	-0.061	2.705	8.209	-0.12	0.122	-0.854	-0.244	-8.477	-2.897	-0.293	-0.305	-0.183	-1.099	1.756	9.032	1.018	0.305	1.343	-1.343	1.132	9.631	-0.672	-1.282	-0.305	0.305	1506610001
-8.707	-2.857	-0.231	-0.854	-0.366	-1.831	2.949	-7.571	0.28	-0.122	0.916	-0.427	2.912	7.647	0.256	0.122	-0.977	-0.305	-8.707	-2.857	-0.231	-0.854	-0.366	-1.831	1.558	8.074	1.245	0.244	2.441	-1.709	0.909	9.361	-0.294	-1.709	0.793	0.977	1506610001
-8.351	-3.175	0.006	-1.038	-0.366	-2.38	2.833	-7.1	-0.104	-0.122	0.916	-0.427	3.108	7.734	0.232	0.122	-0.977	-0.305	-8.351	-3.175	0.006	-1.038	-0.366	-2.38	0.975	7.928	1.284	0.549	3.052	-2.075	1.026	9.727	-0.617	-1.709	0.793	0.977	1506610001
-8.674	-2.961	0.386	-0.732	-0.488	-2.258	2.452	-6.985	-0.279	0.732	0.061	-1.282	3.236	7.448	0.305	-0.183	-1.099	0.305	-8.674	-2.961	0.386	-0.732	-0.488	-2.258	0.184	7.693	1.238	0.366	2.319	-2.319	1.097	9.743	0.146	-1.77	0.732	1.221	1506610001
-9.304	-2.973	0.41	-0.732	-0.671	-2.625	2.298	-6.753	-0.585	1.221	-0.732	-1.526	3.078	7.38	0.413	-0.427	-1.282	0.732	-9.304	-2.973	0.41	-0.732	-0.671	-2.625	-0.767	7.221	1.414	0.366	2.258	-2.197	1.647	9.654	0.737	-2.197	1.099	1.709	1506610001
-8.915	-3.341	0.644	-0.549	-0.488	-2.502	2.144	-6.87	-0.473	1.099	-0.732	-1.404	2.779	7.912	0.519	-0.427	-1.282	0.732	-8.915	-3.341	0.644	-0.549	-0.488	-2.502	-1.724	7.574	1.119	0.549	2.563	-1.648	2.463	9.545	1.3	-2.197	1.099	1.709	1506610001
-8.946	-3.458	0.676	-0.122	-0.549	-2.136	2.024	-7.552	-0.744	0.793	-1.526	-0.916	2.699	8.632	0.616	-1.709	-1.831	0.793	-8.946	-3.458	0.676	-0.122	-0.549	-2.136	-2.707	8.244	0.828	1.16	1.77	-1.16	2.402	9.43	2.22	-1.404	1.526	1.587	1506610001
-9.216	-3.649	0.622	-0.122	-0.732	-2.136	2.328	-8.035	-0.653	0.305	-1.404	-0.366	2.681	9.429	0.709	-1.831	-2.38	0.671	-9.216	-3.649	0.622	-0.122	-0.732	-2.136	-3.256	8.952	1.006	1.282	1.648	-0.61	2.979	9.039	3.064	-1.526	0.183	1.526	1506610001
-9.059	-4.121	0.751	0.183	-0.977	-2.014	2.542	-8.501	-0.499	-0.61	-0.427	0.122	2.919	10.575	0.782	-1.831	-2.38	0.671	-9.059	-4.121	0.751	0.183	-0.977	-2.014	-3.545	10.009	0.93	1.282	1.404	-0.366	3.482	8.798	2.814	-1.526	0.183	1.526	1506610001
-8.524	-4.1	0.714	0.732	-0.793	-1.831	2.594	-9.393	-0.479	-0.793	-0.671	0.183	3.034	11.48	0.714	-1.404	-2.136	0.427	-8.524	-4.1	0.714	0.732	-0.793	-1.831	-4.088	10.71	0.933	1.038	0.793	-0.427	3.957	8.655	2.876	-1.404	0.366	1.282	1506610001
-8.366	-3.961	0.542	0.366	-0.549	-1.709	2.784	-10.106	-0.413	-0.793	-0.671	0.183	3.412	11.665	0.805	-0.549	-1.099	0.854	-8.366	-3.961	0.542	0.366	-0.549	-1.709	-4.103	10.884	1.121	0.305	0.366	-0.671	4.02	8.306	3.35	-0.977	0.916	1.404	1506610001
-8.506	-4.509	0.584	-0.122	-0.61	-1.831	2.784	-10.106	-0.413	-0.427	-1.038	-0.549	3.281	11.69	1.056	-0.549	-1.099	0.854	-8.506	-4.509	0.584	-0.122	-0.61	-1.831	-4.179	10.773	1.153	-0.488	0.061	-1.16	3.75	7.923	3.679	-0.977	0.916	1.404	1506610002
-8.887	-5.041	0.983	0	-0.488	-1.526	2.723	-10.202	-0.237	-0.488	-1.099	-1.282	3.338	11.728	1.077	0.366	1.404	1.221	-8.887	-5.041	0.983	0	-0.488	-1.526	-4.088	10.708	0.918	-0.793	0	-1.587	4.319	8.128	3.621	-1.526	0.061	0.977	1506610002
-9.098	-5.48	1.032	-0.122	-0.61	-1.038	3.109	-10.762	-0.505	-1.099	-0.671	-1.648	3.309	11.12	0.919	0.061	1.831	1.282	-9.098	-5.48	1.032	-0.122	-0.61	-1.038	-4.238	10.43	0.685	-0.916	-0.549	-1.648	4.535	8.116	3.263	-1.221	-0.244	0.793	1506610002
-9.122	-5.816	1.032	-0.122	-0.549	-0.488	3.53	-10.189	-0.536	-1.099	-0.671	-1.648	3.744	10.247	0.796	0.061	1.831	1.282	-9.122	-5.816	1.032	-0.122	-0.549	-0.488	-4.041	10.244	0.504	-0.793	-0.977	-1.404	5.16	7.758	3.418	-1.221	-0.244	0.793	1506610002
-8.923	-5.948	0.986	0.061	-0.122	0	3.789	-9.377	-0.622	-0.732	-0.183	-1.282	5.073	10.2	0.321	0.732	1.648	1.526	-8.923	-5.948	0.986	0.061	-0.122	0	-4.15	10.713	0.443	-0.549	-0.671	-0.854	5.119	7.697	3.749	-0.854	0.366	0.854	1506610002
-9.51	-6.328	0.861	0	0.061	0.366	3.789	-9.377	-0.622	-0.732	-0.183	-1.282	5.418	10.806	0.386	-0.122	0.122	2.441	-9.51	-6.328	0.861	0	0.061	0.366	-4.21	11.433	0.505	-0.61	-0.366	-0.183	4.624	7.874	4.077	-0.549	-0.244	0.549	1506610002
-9.849	-6.548	1.055	0.183	-0.061	0.488	5.334	-9.219	-0.742	-1.038	0.549	-1.465	6.724	10.925	0.717	-0.122	0.122	2.441	-9.849	-6.548	1.055	0.183	-0.061	0.488	-4.447	11.866	0.685	-0.183	-0.549	0	4.661	8.301	4.36	-0.549	-0.244	0.549	1506610002
-9.938	-6.359	1.061	0.366	0.183	0.732	6.906	-9.318	-0.562	-0.183	-1.953	-2.075	5.88	10.603	0.958	-0.793	0.244	0.488	-9.938	-6.359	1.061	0.366	0.183	0.732	-4.168	12.056	0.778	0.122	-0.183	0.61	4.826	8.575	4.377	-0.427	-0.244	0.183	1506610002
-9.854	-6.135	0.983	0.488	0.305	1.038	5.997	-9.713	-1.456	-0.061	-2.319	-0.183	6.167	10.77	1.564	-0.061	0.732	-0.122	-9.854	-6.135	0.983	0.488	0.305	1.038	-4.082	12.171	0.873	0.122	0.183	1.099	5.006	8.48	4.222	0	-0.916	-0.61	1506610002
-9.585	-5.741	0.921	0.61	0.61	1.343	6.814	-9.936	-1.117	-0.061	-2.319	-0.183	6.269	11.238	1.647	-0.061	0.732	-0.122	-9.585	-5.741	0.921	0.61	0.61	1.343	-4.682	11.805	0.913	-0.122	-0.488	1.16	5.21	8.388	3.98	0	-0.916	-0.61	1506610002
-9.542	-5.234	0.822	0.732	0.977	1.648	6.901	-10.293	-1.375	-0.244	0.793	-0.427	6.26	11.084	1.455	-0.366	-0.183	-0.305	-9.542	-5.234	0.822	0.732	0.977	1.648	-4.755	11.536	1.044	-0.122	-0.488	1.16	5.082	8.197	3.821	0.183	-0.916	-0.854	1506610002
-9.647	-4.847	0.712	0.793	1.16	1.953	6.382	-10.105	-1.438	-0.244	0.793	-0.427	5.819	10.779	1.315	-0.305	-0.061	0.244	-9.647	-4.847	0.712	0.793	1.16	1.953	-4.271	11.291	1.11	-0.427	-1.709	1.465	5.109	8.055	3.644	0.427	-1.038	-1.099	1506610002
-9.685	-4.454	0.621	0.732	1.221	2.197	6.007	-9.519	-1.263	-0.549	0.916	-0.916	5.498	10.482	1.553	-0.305	-0.061	0.244	-9.685	-4.454	0.621	0.732	1.221	2.197	-3.857	11.053	0.999	-0.427	-1.953	1.526	4.95	8.163	3.468	0.61	-1.221	-1.465	1506610002
-9.561	-4.045	0.593	0.732	1.404	2.319	6.007	-9.519	-1.263	-0.793	1.343	-0.793	5.328	10.196	1.274	-0.366	-0.122	0.122	-9.561	-4.045	0.593	0.732	1.404	2.319	-3.694	10.671	0.879	-0.183	-2.38	1.587	4.733	8.382	3.382	0.732	-1.099	-1.709	1506610002
-9.46	-3.573	0.368	0.671	1.282	2.258	5.992	-8.972	-1.25	-0.793	1.343	-0.793	5.106	9.642	1.032	-0.793	-0.061	0	-9.46	-3.573	0.368	0.671	1.282	2.258	-3.046	10.349	0.994	-0.244	-2.808	1.892	4.207	8.703	3.186	0.977	-0.916	-2.075	1506610002
-9.006	-3.098	0.233	0.427	0.977	2.014	5.992	-8.972	-1.25	-0.732	3.174	-0.549	4.789	9.164	1.431	-0.793	0.427	-0.061	-9.006	-3.098	0.233	0.427	0.977	2.014	-2.271	10.007	1.13	-0.488	-2.93	1.953	3.753	8.975	2.909	1.221	-0.977	-2.38	1506610002
-8.671	-2.584	0.201	0.244	0.549	1.953	5.735	-6.93	-0.456	-1.16	3.784	-0.366	4.654	8.504	1.633	-0.488	0.305	-0.427	-8.671	-2.584	0.201	0.244	0.549	1.953	-1.757	9.26	1.11	-0.488	-2.93	1.953	3.311	8.902	2.611	1.221	-0.793	-2.747	1506610002
-8.134	-2.261	0.02	0.427	0.305	1.953	5.387	-6.138	-0.223	-1.77	3.296	-0.427	4.249	7.588	1.822	-0.854	1.587	-0.366	-8.134	-2.261	0.02	0.427	0.305	1.953	-1.495	8.323	1.05	-0.427	-2.991	2.014	3.177	8.957	2.16	1.648	-0.854	-3.052	1506610002
-7.608	-2.485	-0.037	0.549	0.061	1.831	5.474	-5.591	-0.365	-1.77	3.296	-0.427	3.919	6.777	1.928	-0.854	1.587	-0.366	-7.608	-2.485	-0.037	0.549	0.061	1.831	-1.086	7.277	1.024	-0.305	-2.991	2.075	2.757	8.784	1.877	2.075	-0.488	-3.113	1506610002
-7.76	-2.816	0.093	0.793	0.061	1.831	4.871	-4.892	-0.36	-2.014	3.174	-0.977	3.961	6.222	1.75	-0.549	0.183	-0.488	-7.76	-2.816	0.093	0.793	0.061	1.831	-0.581	6.41	1.014	-0.305	-2.991	2.075	2.341	8.759	1.788	2.014	-0.488	-2.93	1506610002
-8.189	-3.079	0.098	0.916	-0.183	1.648	4.95	-4.51	0.108	-1.282	2.197	-1.77	3.836	6.057	1.397	-0.977	1.16	-0.061	-8.189	-3.079	0.098	0.916	-0.183	1.648	0.028	6.321	0.951	-0.488	-2.869	2.014	2.03	8.888	1.602	1.587	-0.732	-2.502	1506610002
-8.768	-3.634	-0.01	0.977	-0.305	1.16	5.108	-4.167	-0.087	-0.916	1.465	-1.953	3.674	6.748	1.486	-1.16	1.099	0.61	-8.768	-3.634	-0.01	0.977	-0.305	1.16	0.824	7.305	0.892	-0.549	-2.197	1.709	2.125	9.189	1.226	1.038	-1.526	-1.831	1506610002
-9.61	-3.892	0.176	1.526	-0.122	0.732	5.45	-4.345	-0.255	-0.732	1.221	-1.587	3.6	7.806	1.488	-0.793	0.183	0.427	-9.61	-3.892	0.176	1.526	-0.122	0.732	1.174	8.698	0.955	-0.244	-2.014	1.099	1.882	9.863	0.967	0.61	-1.526	-0.916	1506610002
-10.365	-3.518	0.286	2.136	-0.244	0.366	6.157	-4.999	-0.268	-0.916	1.465	-1.099	4.003	8.592	1.899	-0.671	-2.136	0.183	-10.365	-3.518	0.286	2.136	-0.244	0.366	1.224	9.661	1.166	-0.244	-2.258	0.793	1.065	10.475	1.013	-0.305	-0.854	0.122	1506610002
-9.872	-2.653	0.644	2.258	-0.305	-0.183	6.882	-5.712	-0.232	-0.977	1.404	-0.854	4.305	9.192	2.358	-0.671	-2.136	0.183	-9.872	-2.653	0.644	2.258	-0.305	-0.183	1.111	9.984	1.602	-0.305	-2.38	0.427	-0.288	10.965	0.971	-0.854	-0.977	1.099	1506610002
-9.659	-2.053	0.839	2.075	-0.061	-0.427	7.255	-5.989	0.084	-1.465	1.343	-0.61	4.124	9.505	2.289	-0.122	-2.625	0.244	-9.659	-2.053	0.839	2.075	-0.061	-0.427	0.752	9.788	1.793	-0.793	-2.869	0.183	-0.992	9.977	1.022	-1.282	-0.671	0.671	1506610003
-9.39	-2.277	1.086	2.441	0.366	-0.366	7.479	-5.897	0.209	-2.136	1.465	-0.61	4.037	9.173	1.725	-0.549	-3.113	0.488	-9.39	-2.277	1.086	2.441	0.366	-0.366	0.663	9.378	2.079	-0.977	-3.54	0.061	-1.214	9.768	1.219	-0.854	-0.488	-0.183	1506610003
-8.55	-2.178	0.873	2.869	0.916	-0.244	7.904	-5.662	-0.031	-2.136	1.465	-0.61	4.366	9.155	1.638	-1.77	-3.906	1.16	-8.55	-2.178	0.873	2.869	0.916	-0.244	1.042	9.671	2.123	-0.916	-3.479	0	-0.713	9.241	1.438	-0.183	-0.549	-1.16	1506610003
-8.695	-2.013	0.681	3.174	0.854	-0.183	8.586	-5.589	-0.294	-2.93	2.319	-0.427	4.786	8.9	1.458	-2.441	-3.967	0.977	-8.695	-2.013	0.681	3.174	0.854	-0.183	1.037	9.609	2.308	-0.854	-3.357	0	-0.193	9.411	1.25	0.916	-2.502	-1.221	1506610003
-9.065	-1.876	0.627	3.174	0.549	-0.183	8.586	-5.589	-0.294	-2.93	2.319	-0.427	4.838	8.763	1.546	-2.136	-2.991	0.488	-9.065	-1.876	0.627	3.174	0.549	-0.183	0.934	9.32	2.358	-0.977	-3.723	0.122	-0.532	9.393	1.688	-0.183	-4.456	-1.221	1506610003
-9.406	-2.11	0.794	3.357	0.244	-0.183	8.306	-5.056	-1.875	-3.113	2.991	-0.427	4.585	8.728	1.741	-2.686	-2.136	0.732	-9.406	-2.11	0.794	3.357	0.244	-0.183	0.957	9.171	2.359	-0.977	-3.906	-0.122	-1.438	9.716	1.462	-1.709	-6.104	-1.526	1506610003
-9.566	-2.498	0.803	3.357	0.488	-0.244	8.039	-4.832	-2.377	-2.563	3.052	-1.282	4.529	8.595	1.853	-3.357	-2.625	0.793	-9.566	-2.498	0.803	3.357	0.488	-0.244	1.111	9.296	2.29	-0.916	-4.211	-0.244	-1.444	10.521	0.42	-1.343	-6.287	-2.197	1506610003
-9.288	-2.759	0.926	3.418	0.793	-0.366	8.12	-4.725	-2.621	-2.563	3.052	-1.282	4.701	8.582	2.267	-3.601	-3.357	0.61	-9.288	-2.759	0.926	3.418	0.793	-0.366	1.31	9.353	2.273	-0.854	-4.456	-0.427	-0.993	10.596	0.487	-1.77	-6.47	-2.625	1506610003
-9.124	-2.75	0.9	3.601	1.038	-0.488	8.183	-4.633	-2.493	-2.747	3.113	-1.343	4.792	8.454	2.269	-3.723	-3.479	0.488	-9.124	-2.75	0.9	3.601	1.038	-0.488	1.416	9.24	2.216	-1.038	-4.7	-0.61	-0.372	10.32	0.569	-1.892	-6.775	-2.869	1506610003
-9.326	-2.546	0.786	3.967	1.099	-0.366	7.904	-4.406	-2.206	-3.052	2.502	-1.343	5.337	8.296	2.637	-4.211	-3.967	0.549	-9.326	-2.546	0.786	3.967	1.099	-0.366	1.485	9.149	2.367	-1.038	-4.7	-0.61	0.634	9.903	0.985	-1.709	-6.653	-2.747	1506610003
-9.292	-2.115	0.7	3.845	1.16	-0.244	7.656	-4.328	-2.303	-3.052	2.502	-1.343	5.533	8.183	2.388	-4.456	-3.967	0.366	-9.292	-2.115	0.7	3.845	1.16	-0.244	1.395	9.221	2.352	-1.16	-4.822	-0.793	1.451	9.458	1.833	-1.709	-5.92	-2.502	1506610003
-9.234	-2.015	0.812	3.357	1.343	-0.183	7.846	-4.486	-2.686	-3.052	2.197	-1.343	6.277	7.903	2.218	-4.456	-4.456	0.61	-9.234	-2.015	0.812	3.357	1.343	-0.183	1.489	9.284	2.454	-1.282	-5.005	-0.732	1.194	9.166	2.025	-1.526	-5.554	-1.831	1506610003
-9.661	-2.547	1.06	3.906	1.221	0.122	7.994	-4.765	-2.541	-2.869	2.258	-1.282	6.761	7.416	2.149	-4.395	-5.066	0.732	-9.661	-2.547	1.06	3.906	1.221	0.122	1.565	9.148	2.347	-1.221	-4.944	-0.732	0.364	8.981	2.674	-1.526	-5.371	-1.221	1506610003
-9.92	-2.641	0.837	4.761	1.526	0.427	7.875	-4.951	-2.475	-2.686	1.953	-1.404	7.161	7.169	1.864	-3.906	-3.967	0.732	-9.92	-2.641	0.837	4.761	1.526	0.427	1.707	9.293	2.101	-1.16	-5.127	-0.61	0.981	8.587	1.855	-1.648	-6.348	-0.732	1506610003
-11.919	-1.621	0.657	5.188	-0.61	0.671	7.903	-5.071	-2.194	-2.686	1.953	-1.404	7.986	7.039	1.506	-3.906	-3.967	0.732	-11.919	-1.621	0.657	5.188	-0.61	0.671	1.769	9.671	1.906	-0.977	-5.188	-0.488	2.462	8.36	1.113	0.305	-6.348	0.122	1506610003
-11.191	-2.292	-0.979	4.517	-0.244	-0.244	7.602	-4.929	-1.474	-2.502	1.831	-1.038	8.332	6.72	1.799	-3.845	-2.747	0.671	-11.191	-2.292	-0.979	4.517	-0.244	-0.244	1.644	10.017	1.324	-1.038	-4.761	-0.244	3.662	10.201	0.819	3.052	-5.432	-0.061	1506610003
-9.008	-1.969	-1.303	5.371	2.197	0.244	8.315	-5.24	-0.274	-2.502	1.404	-0.671	9.009	7.07	1.622	-3.357	-1.77	0.427	-9.008	-1.969	-1.303	5.371	2.197	0.244	1.48	10.642	-0.435	-0.488	-4.639	-0.122	1.115	10.525	1.864	2.808	-2.869	-0.183	1506610003
-9.525	-2.121	-2.372	5.92	1.709	0.488	8.315	-5.24	-0.274	-2.869	1.099	-0.305	8.936	6.76	1.099	-3.357	-1.77	0.427	-9.525	-2.121	-2.372	5.92	1.709	0.488	1.48	10.642	-0.435	-1.038	-5.127	-0.183	1.817	10.243	-0.851	2.808	-2.869	-0.183	1506610003
-9.715	-2.031	-2.652	6.409	2.319	0.671	8.838	-4.88	0.397	-3.479	1.526	-0.061	8.266	6.108	0.995	-3.662	-1.465	0.305	-9.715	-2.031	-2.652	6.409	2.319	0.671	1.559	10.356	-0.879	-1.038	-5.127	-0.183	0.239	10.521	-2.003	2.319	-3.54	-0.061	1506610003
-9.556	-1.541	-2.707	6.409	2.258	0.549	9.057	-5.002	0.646	-3.784	2.502	0	8.709	5.858	0.662	-3.662	-2.319	0.183	-9.556	-1.541	-2.707	6.409	2.258	0.549	1.626	10.155	-1.037	-0.977	-4.883	-0.244	1.174	10.277	-1.839	2.258	-3.906	-0.061	1506610003
-9.359	-1.223	-2.515	6.409	1.892	0.183	8.993	-5.131	1.136	-3.784	2.502	0	8.709	5.858	0.662	-3.662	-2.319	0.183	-9.359	-1.223	-2.515	6.409	1.892	0.183	1.237	9.167	-1.044	-0.977	-4.883	-0.244	1.174	10.277	-1.839	2.258	-5.188	0	1506610003
-9.252	-1.079	-2.432	6.592	1.526	0.183	8.19	-4.632	1.171	-4.272	2.502	-0.549	7.819	4.559	0.309	-4.028	-2.258	0.549	-9.252	-1.079	-2.432	6.592	1.526	0.183	1.45	8.356	-1.14	-1.221	-4.578	0.305	1.772	9.533	-1.92	1.953	-4.028	-0.305	1506610003
-9.307	-0.92	-2.505	6.531	1.343	0.366	7.367	-4.017	0.904	-4.15	2.441	-0.732	7.695	4.36	0.013	-4.089	-2.502	0.366	-9.307	-0.92	-2.505	6.531	1.343	0.366	2.04	8.473	-1.266	-1.099	-3.662	0.244	1.608	9.561	-1.358	2.136	-4.578	-0.183	1506610003
-9.676	-0.506	-2.65	6.165	0.977	0.366	7.077	-3.801	0.583	-4.15	2.258	-0.732	7.87	4.277	-0.244	-4.089	-2.502	0.366	-9.676	-0.506	-2.65	6.165	0.977	0.366	2.712	9.13	-1.18	-0.854	-3.296	0	2.16	9.552	-1.402	1.831	-4.7	-0.061	1506610003
-9.711	0.057	-2.565	5.676	0.916	0.305	7.088	-3.955	0.234	-4.028	1.892	-0.732	8.004	4.191	0.141	-4.395	-2.258	0.183	-9.711	0.057	-2.565	5.676	0.916	0.305	3.163	9.601	-0.957	-0.854	-3.296	0	2.637	9.647	-1.614	0.977	-5.371	0.183	1506610003
-9.805	0.217	-2.488	4.944	0.854	0.061	7.318	-4.076	0.199	-3.784	1.16	-0.732	8.227	4.185	0.624	-4.089	-2.441	-0.61	-9.805	0.217	-2.488	4.944	0.854	0.061	3.505	9.762	-0.787	-0.671	-2.869	-0.549	2.413	9.55	-1.882	0.488	-5.188	0.488	1506610004
-9.719	-0.105	-2.522	4.456	0.793	-0.183	7.697	-4.189	0.008	-3.784	1.16	-0.732	8.227	4.185	0.624	-4.089	-2.441	-0.61	-9.719	-0.105	-2.522	4.456	0.793	-0.183	3.731	9.807	-0.553	-0.671	-2.869	-0.549	2.413	9.55	-1.882	0.122	-5.066	0.427	1506610004
-9.781	-0.018	-2.318	4.272	0.427	-0.122	8.297	-4.286	-0.185	-3.418	0.793	-0.793	9.007	3.913	1.075	-3.967	-2.197	-0.793	-9.781	-0.018	-2.318	4.272	0.427	-0.122	3.834	9.512	-0.444	-1.404	-3.723	-0.671	2.92	9.394	-2.232	-0.244	-4.761	0.305	1506610004
-9.862	0.481	-1.939	3.723	-0.061	-0.122	8.417	-4.225	-0.13	-3.418	0.793	-0.793	8.928	3.552	1.36	-3.235	-1.587	-1.038	-9.862	0.481	-1.939	3.723	-0.061	-0.122	3.845	8.922	-0.232	-1.648	-3.662	-0.671	2.438	9.607	-1.684	-0.488	-4.272	0.427	1506610004
-9.897	0.453	-1.792	2.991	0.061	-0.183	8.175	-3.895	-0.014	-3.296	0.854	-0.793	8.892	3.474	1.386	-3.235	-1.587	-1.038	-9.897	0.453	-1.792	2.991	0.061	-0.183	3.725	8.788	-0.014	-1.587	-3.296	-0.732	1.011	9.656	-1.946	-0.854	-3.784	0.61	1506610004
-10.061	0.056	-1.805	2.686	-0.183	-0.244	8.424	-3.571	-0.065	-3.174	0.732	-0.366	9.193	3.65	1.262	-3.357	-1.77	-0.916	-10.061	0.056	-1.805	2.686	-0.183	-0.244	3.607	9.207	-0.05	-1.343	-3.357	-0.732	1.406	9.648	-2.708	-0.854	-3.784	0	1506610004
-10.122	-0.142	-1.559	2.563	0.183	0.244	8.556	-3.514	-0.19	-3.174	0.977	0.061	9.397	3.951	1.329	-3.357	-1.648	-1.038	-10.122	-0.142	-1.559	2.563	0.183	0.244	3.432	9.506	0.017	-1.099	-3.784	-0.854	2.431	9.88	-2.06	-0.183	-4.028	-0.732	1506610004
-11.227	-0.937	-1.144	2.136	0.122	0.488	8.709	-3.576	-0.23	-3.174	0.977	0.061	9.414	4.496	1.348	-3.357	-1.648	-1.038	-11.227	-0.937	-1.144	2.136	0.122	0.488	3.031	9.85	0.409	-0.916	-3.662	-0.793	2.692	10.374	-1.212	-0.366	-2.563	-0.793	1506610004
-11.324	-2.165	-0.815	1.404	0.366	0.488	8.898	-3.814	-0.345	-2.93	1.038	0.549	9.671	5.371	1.464	-3.296	-1.953	-1.343	-11.324	-2.165	-0.815	1.404	0.366	0.488	2.705	10.885	0.669	-0.916	-3.54	-0.549	3.253	11.359	-0.195	-0.977	-3.296	-0.305	1506610004
-10.091	-3.407	0.029	2.136	0.244	0.916	9.461	-4.54	-0.86	-2.93	1.038	0.549	9.648	6.148	1.756	-2.991	-1.648	-1.587	-10.091	-3.407	0.029	2.136	0.244	0.916	2.667	11.204	1.201	-0.549	-3.052	-0.732	3.765	11.699	1.431	-2.38	-3.174	0.671	1506610004
-10.014	-2.924	0.236	2.869	-0.366	1.099	9.461	-4.54	-0.86	-2.869	0.916	1.038	9.648	6.148	1.756	-2.991	-1.648	-1.587	-10.014	-2.924	0.236	2.869	-0.366	1.099	2.667	11.204	1.201	-0.549	-3.052	-0.732	3.765	11.699	1.431	-4.456	-2.747	2.502	1506610004
-10.073	-2.509	-0.232	2.808	-0.977	0.427	9.412	-4.496	-0.941	-2.808	1.343	0.183	8.725	5.745	2.498	-2.869	-1.953	-1.038	-10.073	-2.509	-0.232	2.808	-0.977	0.427	1.318	8.857	2.597	-0.549	-1.526	-0.061	2.846	11.049	1.899	-4.883	-1.831	4.089	1506610004
-9.971	-2.598	-0.084	2.747	-1.282	0.305	9.02	-4.136	-1.258	-2.808	1.343	0.183	8.399	6.089	2.686	-2.319	-1.282	-0.61	-9.971	-2.598	-0.084	2.747	-1.282	0.305	1.316	9.262	2.155	-0.488	-2.258	0.061	2.846	11.049	1.899	-4.883	-1.831	4.089	1506610004
-8.625	-2.135	0.335	2.686	-1.038	0.244	8.945	-4.181	-1.955	-2.625	1.831	0.305	7.933	5.792	2.728	-2.319	-1.282	-0.61	-8.625	-2.135	0.335	2.686	-1.038	0.244	1.529	8.969	1.914	-0.549	-2.93	-0.061	2.846	11.049	1.899	-4.883	-1.831	4.089	1506610004
-8.25	-1.402	0.437	2.563	-0.488	0	8.588	-3.985	-2.164	-2.686	1.465	0	7.456	4.968	2.775	-2.502	-1.526	-0.366	-8.25	-1.402	0.437	2.563	-0.488	0	1.871	7.961	1.872	-0.732	-2.625	0	2.846	11.049	1.899	-4.883	-1.831	4.089	1506610004
-8.453	-1.119	0.65	2.747	-0.061	-0.122	7.94	-3.351	-1.909	-2.686	1.465	0	7.049	4.676	2.713	-2.502	-1.16	-0.122	-8.453	-1.119	0.65	2.747	-0.061	-0.122	2.341	7.978	1.976	-0.549	-1.77	0.061	2.846	11.049	1.899	-4.883	-1.831	4.089	1506610004
-8.519	-0.798	1.162	3.052	0.61	0	7.581	-3.08	-1.785	-2.686	1.526	0.122	7.442	4.984	2.686	-2.502	-1.16	-0.122	-8.519	-0.798	1.162	3.052	0.61	0	2.539	8.696	2.012	-0.244	-1.77	-0.183	2.846	11.049	1.899	-4.883	-1.831	4.089	1506610004
-9.046	0.048	1.229	2.319	1.038	-0.183	7.862	-3.433	-1.712	-2.441	1.587	0.366	7.934	4.993	2.623	-2.258	-1.465	-0.427	-9.046	0.048	1.229	2.319	1.038	-0.183	2.414	8.876	2.168	-0.122	-2.075	-0.244	2.846	11.049	1.899	-4.883	-1.831	4.089	1506610004
-9.327	0.345	1.566	1.831	1.465	-0.122	7.862	-3.433	-1.712	-2.441	1.587	0.366	8.437	4.77	2.701	-1.953	-1.404	0	-9.327	0.345	1.566	1.831	1.465	-0.122	3.18	9.134	2.145	-0.305	-1.709	-0.122	0.329	11.956	1.428	-3.601	-0.671	4.15	1506610004
-9.89	0.008	1.048	1.16	1.343	0.183	8.536	-4.052	-1.643	-1.587	0.977	-0.122	8.732	4.444	2.976	-1.953	-1.404	0	-9.89	0.008	1.048	1.16	1.343	0.183	3.713	9.214	2.251	-0.366	-1.77	-0.244	3.029	6.985	2.926	1.831	-3.418	-2.319	1506610004
-11.014	-0.301	1.15	0.793	0.549	0.183	8.537	-4.118	-1.36	-1.282	0.732	-0.366	8.819	4.217	3.144	-1.526	-0.854	-0.122	-11.014	-0.301	1.15	0.793	0.549	0.183	3.692	9.245	2.225	-0.305	-1.648	-0.122	5.399	8.644	4.692	1.831	-3.418	-2.319	1506610004
-10.999	0.699	2.162	0.916	0.671	0.305	8.447	-4.283	-1.273	-0.916	0.549	-0.305	9.25	4.344	3.089	-1.099	-0.549	-0.122	-10.999	0.699	2.162	0.916	0.671	0.305	3.492	9.543	2.056	-0.305	-1.465	0.122	6.358	10.487	6.381	1.709	-1.953	-1.77	1506610004
-11.459	1.091	1.966	0.61	1.221	0.305	8.293	-4.389	-1.249	-0.916	0.549	-0.305	9.433	4.585	2.815	-1.099	-0.549	-0.122	-11.459	1.091	1.966	0.61	1.221	0.305	3.631	9.965	1.982	-0.305	-1.221	0.183	4.487	8.195	5.467	-1.16	-0.549	0.305	1506610004
-11.955	-1.418	0.063	-0.244	-0.366	-0.305	8.433	-4.317	-1.025	-0.671	0.122	-0.122	9.208	4.742	2.724	-0.977	-0.366	-0.122	-11.955	-1.418	0.063	-0.244	-0.366	-0.305	4.031	10.439	1.818	-0.305	-1.404	0	1.171	7.71	2.607	-0.61	-1.77	-0.061	1506610004
-10.551	-2.656	-0.234	0.427	-0.732	-0.122	8.769	-4.392	-0.769	-0.122	-0.305	0.366	9.153	5.188	2.428	-0.305	-0.305	-0.977	-10.551	-2.656	-0.234	0.427	-0.732	-0.122	4.252	11.214	1.452	-0.122	-1.282	-0.366	3.546	12.234	2.113	3.54	-3.845	-2.502	1506610004
-9.057	-2.037	-0.495	0.305	-0.061	-0.305	9.266	-5.089	-0.773	0.061	-0.488	0.671	9.845	5.526	2.254	-0.305	-0.305	-0.977	-9.057	-2.037	-0.495	0.305	-0.061	-0.305	3.452	10.895	1.206	-0.122	-1.282	-0.366	0.816	10.106	1.157	3.113	-0.549	-1.465	1506610005
-8.945	-2.571	-1.468	0.61	-0.183	-0.305	9.252	-5.246	-0.608	0.244	-0.244	0.427	9.304	5.065	2.499	0.183	0.488	-1.282	-8.945	-2.571	-1.468	0.61	-0.183	-0.305	1.403	8.796	1.099	-0.977	-0.488	-0.061	1.671	9.905	-0.59	1.953	-3.357	-1.465	1506610005
-8.924	-2.583	-1.336	0.793	0.183	0.061	8.254	-4.487	0.181	0.244	-0.244	0.427	8.269	4.93	2.166	0.061	0.732	0.244	-8.924	-2.583	-1.336	0.793	0.183	0.061	0.185	8.344	0.488	-1.099	0.183	0.793	2.324	9.586	-1.489	2.747	-3.418	-1.831	1506610005
-9.028	-1.809	-1.147	1.038	0.671	0.122	7.855	-4.451	0.412	0	-0.854	-0.671	8.246	5.546	1.203	0.061	0.732	0.244	-9.028	-1.809	-1.147	1.038	0.671	0.122	0.364	9.503	0.176	-0.183	0.183	0.916	1.044	9.522	-0.49	1.892	1.038	-1.282	1506610005
-9.283	-1.412	-1.296	0.732	0.488	0	7.968	-4.779	0.182	-0.305	-0.366	-0.305	8.312	5.93	0.784	-0.244	0.61	0	-9.283	-1.412	-1.296	0.732	0.488	0	0.889	9.77	0.663	0.244	-0.061	0.305	1.3	9.494	-1.389	1.404	-1.404	-1.221	1506610005
-9.432	-1.517	-1.305	0.732	0.305	-0.183	8.082	-4.505	0.391	-0.183	-0.122	-0.244	7.842	5.51	1.053	-0.427	-0.061	0.366	-9.432	-1.517	-1.305	0.732	0.305	-0.183	1.229	9.277	0.859	0.061	-0.244	0	1.811	9.421	-1.908	1.282	-2.441	-1.16	1506610005
-9.204	-1.694	-1.194	0.732	0.183	-0.366	7.966	-3.939	0.669	-0.183	-0.122	-0.244	7.842	5.51	1.053	-0.366	-0.427	0.732	-9.204	-1.694	-1.194	0.732	0.183	-0.366	1.651	9.054	0.501	0.061	-0.244	0	1.811	9.421	-1.908	1.282	-1.343	-1.343	1506610005
-9.014	-1.659	-1.189	0.854	0.122	-0.488	8.079	-3.62	0.391	-0.122	-0.183	-0.305	7.397	4.62	1.59	-0.183	-0.244	0.427	-9.014	-1.659	-1.189	0.854	0.122	-0.488	2.073	8.815	0.518	-0.183	-0.366	-0.122	0.796	9.481	-1.42	0.977	-0.61	-1.404	1506610005
-9.147	-1.353	-1.316	0.854	-0.122	-0.488	8.095	-3.396	0.023	0.061	0.183	-0.61	7.401	4.285	1.749	0	-0.183	0.183	-9.147	-1.353	-1.316	0.854	-0.122	-0.488	2.137	8.39	0.432	-0.427	-0.122	-0.244	1.203	9.281	-1.591	0.61	-1.77	-1.343	1506610005
-9.625	-0.889	-1.223	0.916	-0.305	-0.427	7.771	-2.987	-0.17	0.061	-0.244	-0.854	7.401	4.285	1.749	-0.061	-0.122	0.183	-9.625	-0.889	-1.223	0.916	-0.305	-0.427	2.092	8.404	0.355	-0.427	-0.122	-0.244	1.203	9.281	-1.591	0.61	-1.831	-1.221	1506610005
-9.751	-0.721	-1.257	0.732	-0.488	-0.366	7.685	-2.706	-0.318	0	-0.122	-0.549	7.91	4.26	1.872	-0.183	-0.305	0.061	-9.751	-0.721	-1.257	0.732	-0.488	-0.366	1.876	8.794	0.374	-0.244	-0.183	-0.305	0.889	9.726	-1.247	0.366	-1.648	-1.099	1506610005
-9.648	-0.55	-1.213	0.671	-0.183	-0.305	7.857	-2.658	-0.373	0	0.183	-0.366	8.306	4.575	1.884	-0.366	-0.549	-0.122	-9.648	-0.55	-1.213	0.671	-0.183	-0.305	1.889	9.46	0.385	-0.183	-0.427	-0.183	1.226	9.702	-1.666	0.427	-2.014	-1.221	1506610005
-10.223	-0.206	-1.379	0.488	-0.244	-0.122	8.441	-2.728	-0.327	-0.061	0.488	-0.061	8.537	5.056	1.893	-0.427	-0.244	-0.183	-10.223	-0.206	-1.379	0.488	-0.244	-0.122	2.497	10.366	0.517	-0.183	-0.427	-0.183	1.226	9.702	-1.666	0.061	-2.075	-1.404	1506610005
-10.194	-0.258	-1.364	0.916	-0.122	0.488	9.02	-2.823	-0.354	-0.122	0	0.061	9.043	5.16	2.268	-0.61	-0.488	-0.427	-10.194	-0.258	-1.364	0.916	-0.122	0.488	2.653	10.556	0.721	-0.305	-1.221	-0.427	2.149	10.422	-1.278	-0.244	-2.38	-1.221	1506610005
-10.811	-0.9	-0.825	0.305	-0.244	0.854	9.844	-2.966	-0.374	-0.122	0	0.061	9.182	5.35	2.655	-0.427	-0.244	-0.916	-10.811	-0.9	-0.825	0.305	-0.244	0.854	2.206	10.438	0.807	-0.732	-1.282	0.061	3.268	10.34	-0.884	-1.343	-2.014	-0.916	1506610005
-11.439	-2.736	-0.874	-0.854	0.732	0.488	9.903	-3.153	-0.391	-0.61	0.916	-0.122	9.058	6.242	2.578	-0.427	0.122	-1.038	-11.439	-2.736	-0.874	-0.854	0.732	0.488	2.4	11.42	1.09	-0.732	-1.282	0.061	3.268	10.34	-0.884	-2.319	-1.892	-0.427	1506610005
-10.864	-4.004	-0.331	0.61	0	0.916	10.451	-3.965	-0.441	-0.61	0.916	-0.122	9.097	7.021	2.622	-0.793	-0.244	-1.343	-10.864	-4.004	-0.331	0.61	0	0.916	3.309	11.983	1.9	0.122	-1.221	-0.61	3.1	12.053	2.422	-3.784	-1.404	1.099	1506610005
-10.926	-2.897	0.609	1.892	-0.305	1.465	10.451	-3.965	-0.441	-0.793	1.099	0.61	9.099	6.437	2.673	-0.549	-1.038	-1.892	-10.926	-2.897	0.609	1.892	-0.305	1.465	2.066	9.363	2.938	-0.183	-0.854	-0.793	0.994	12.228	1.317	-5.554	-0.061	3.479	1506610005
-10.286	-1.626	0.827	0.793	-0.854	0.732	10.84	-4.661	-0.644	-0.793	1.16	0.793	8.546	6.167	3.101	-0.366	-1.038	-1.282	-10.286	-1.626	0.827	0.793	-0.854	0.732	0.167	8.018	2.873	-0.549	0.366	0.244	0.994	12.228	1.317	-5.127	-2.197	4.761	1506610005
-9.646	-1.765	0.42	0	-1.282	0.366	9.958	-4.441	-0.366	-1.16	1.953	0.183	7.656	6.883	2.982	-0.549	0.183	-0.305	-9.646	-1.765	0.42	0	-1.282	0.366	0.141	9.321	2.241	0.183	-0.793	0.366	-0.025	10.477	0.817	-3.296	-0.183	3.906	1506610005
-8.717	-1.603	0.475	-0.305	-0.977	0.305	9.555	-4.579	-0.37	-1.709	1.526	0.366	7.656	6.883	2.982	-0.854	-0.793	-0.244	-8.717	-1.603	0.475	-0.305	-0.977	0.305	1.398	9.487	2.419	0.366	-1.77	-0.244	0.565	9.708	0.941	-2.014	1.221	3.357	1506610005
-8.253	-1.477	0.611	-0.122	-0.671	0	8.987	-4.145	-0.351	-1.587	0.793	0.183	7.354	6.918	2.467	-1.16	-1.221	0	-8.253	-1.477	0.611	-0.122	-0.671	0	2.174	8.696	2.576	0.366	-1.77	-0.244	0.565	9.708	0.941	-1.648	1.831	3.418	1506610005
-8.079	-1.768	0.823	0.122	-0.244	-0.122	8.022	-3.545	-0.4	-1.343	1.16	-0.183	6.854	5.362	3.175	-1.16	-0.732	0.366	-8.079	-1.768	0.823	0.122	-0.244	-0.122	2.113	8.281	2.171	-0.244	-0.549	0.122	0.084	8.47	1.294	-0.916	3.052	2.93	1506610005
-7.995	-1.604	1.102	0.549	0.488	-0.061	7.252	-3.397	-0.739	-0.977	-0.183	-0.244	6.854	5.362	3.175	-0.732	-0.183	0.061	-7.995	-1.604	1.102	0.549	0.488	-0.061	2.068	8.152	2.098	-0.122	-0.549	0	-0.489	7.98	1.303	0	3.601	2.319	1506610005
-8.425	-1.127	0.991	0.671	0.977	-0.122	6.974	-3.457	-1.22	-0.793	-1.648	-0.244	6.887	5.315	2.902	-0.916	-0.549	0.183	-8.425	-1.127	0.991	0.671	0.977	-0.122	2.433	8.46	2.251	-0.122	-0.549	0	-0.489	7.98	1.303	0.244	2.93	1.282	1506610005
-9.266	-0.38	0.892	0.61	1.038	-0.122	7.248	-3.527	-1.76	-0.61	-0.61	-0.183	7.501	5.34	2.609	-1.16	-0.671	0.427	-9.266	-0.38	0.892	0.61	1.038	-0.122	2.548	8.811	2.375	0.122	0.122	-0.244	0.592	7.884	1.895	1.099	0.916	0.61	1506610006
-10.286	0.165	0.903	0.122	1.038	0.061	7.401	-3.685	-1.82	-0.061	-0.244	-0.061	7.501	5.34	2.609	-0.793	-0.671	0.366	-10.286	0.165	0.903	0.122	1.038	0.061	2.426	9.038	2.329	0.183	-0.122	-0.183	1.846	8.076	3.211	1.648	-0.671	0.305	1506610006
-10.713	-0.092	0.64	-0.488	0.671	0	7.817	-3.854	-1.153	-0.061	-0.244	-0.061	7.974	5.353	2.927	-0.549	-0.61	0.366	-10.713	-0.092	0.64	-0.488	0.671	0	2.662	9.316	2.231	0.183	-0.305	-0.122	1.846	8.076	3.211	2.136	-1.526	-0.732	1506610006
-10.948	0.449	1.213	0	0.732	0.122	8.252	-4.13	-0.79	0.061	-0.305	0.183	8.392	5.182	2.9	-0.488	-0.854	0.244	-10.948	0.449	1.213	0	0.732	0.122	2.907	9.534	2.089	0.244	-0.427	-0.061	5.406	10.055	4.975	1.953	-0.61	-1.221	1506610006
-11.848	1.091	1.163	-0.793	0.122	0.671	8.766	-4.298	-0.847	0.183	-0.61	0.366	8.392	5.182	2.9	-0.122	-0.549	0.183	-11.848	1.091	1.163	-0.793	0.122	0.671	3.094	9.451	2.052	0.244	-0.427	0	5.535	9.298	4.386	-0.061	1.221	-0.183	1506610006
-11.561	-0.988	-0.218	-0.916	-0.793	0	9.049	-4.235	-0.69	0.061	-0.549	0.61	8.635	4.959	2.753	0.183	0.122	0.183	-11.561	-0.988	-0.218	-0.916	-0.793	0	3.29	9.792	1.629	0.305	-0.366	0.183	5.535	9.298	4.386	-0.549	0.366	0.488	1506610006
-10.332	-2.497	0.237	0.122	-0.61	0.122	9.14	-4.493	-0.428	0.061	0.061	0.732	8.905	5.38	2.439	0.366	0.305	-0.061	-10.332	-2.497	0.237	0.122	-0.61	0.122	3.473	10.66	1.158	0.549	0.061	0.244	1.757	11.451	2.402	3.113	-1.892	-1.831	1506610006
-9.484	-1.924	-0.205	0.244	-0.183	0	9.05	-4.889	-0.462	0.61	-1.038	0.854	8.905	5.38	2.439	0.549	0.366	-0.488	-9.484	-1.924	-0.205	0.244	-0.183	0	3.2	10.745	1.025	0.488	1.038	0.061	1.074	9.899	2.044	1.953	0.061	-1.16	1506610006
-9.695	-1.933	-1.627	0.061	-0.366	-0.549	8.78	-4.672	-0.523	0.854	-1.038	0.671	9.593	5.952	1.937	0.732	0.61	-0.61	-9.695	-1.933	-1.627	0.061	-0.366	-0.549	1.992	9.957	0.944	0.061	1.709	0.244	1.074	9.899	2.044	1.77	-3.967	-1.221	1506610006
-9.429	-2.292	-1.355	-0.183	-0.183	-0.183	8.321	-4.186	-0.136	0.854	-1.038	0.671	9.593	5.952	1.937	0.977	1.465	0	-9.429	-2.292	-1.355	-0.183	-0.183	-0.183	1.123	9.542	0.227	0.061	1.709	0.244	1.404	9.985	-0.971	3.113	-3.906	-1.038	1506610006
-9.416	-2.222	-1.023	0.122	0.366	0.122	8.068	-4.284	0.077	1.16	-0.244	0.244	8.686	5.727	2.015	0.854	1.648	0.366	-9.416	-2.222	-1.023	0.122	0.366	0.122	1.126	9.81	-0.237	0.122	2.075	0.854	0.999	9.954	-0.72	1.892	1.343	-1.099	1506610006
-9.53	-1.744	-1.287	0.366	0.427	-0.122	8.244	-4.664	0.041	1.221	-0.61	0.061	8.234	5.778	1.492	0.427	1.099	0.122	-9.53	-1.744	-1.287	0.366	0.427	-0.122	1.416	10.133	-0.073	0.671	2.563	0.854	0.999	9.954	-0.72	1.221	0.732	-1.099	1506610006
-9.356	-1.471	-1.266	0.488	0.366	-0.305	8.244	-4.664	0.041	0.732	-1.099	0.061	8.305	5.882	1.635	0.183	0.977	-0.183	-9.356	-1.471	-1.266	0.488	0.366	-0.305	1.495	9.899	0.264	0.854	2.441	0.793	1.005	9.79	-1.634	1.221	-1.038	-1.038	1506610006
-9.314	-1.208	-1.269	0.305	0.183	-0.427	8.711	-4.433	0.397	0.305	-0.61	0.244	8.305	5.882	1.635	0.061	0.427	-0.122	-9.314	-1.208	-1.269	0.305	0.183	-0.427	1.497	9.193	0.406	0.854	2.441	0.793	1.005	9.79	-1.634	0.854	-1.953	-1.16	1506610006
-9.35	-1.055	-1.424	0.122	-0.061	-0.549	8.478	-4.063	0.62	0.122	0.244	0	8.137	5.669	1.861	-0.061	0.427	0.244	-9.35	-1.055	-1.424	0.122	-0.061	-0.549	1.599	8.803	0.29	0.61	2.258	0.854	1.818	9.537	-1.687	0.854	-1.343	-1.221	1506610006
-9.396	-1.064	-1.415	-0.061	-0.305	-0.427	8.189	-3.842	0.396	0.244	0.183	-0.366	7.471	5.217	1.988	-0.061	0.61	0.427	-9.396	-1.064	-1.415	-0.061	-0.305	-0.427	1.744	8.622	0.152	0.122	1.404	1.099	1.742	9.452	-1.129	0.793	-0.916	-1.099	1506610006
-9.729	-0.94	-1.144	-0.061	-0.427	-0.122	7.907	-3.786	0.068	0.183	0.793	-0.671	7.471	5.217	1.988	-0.122	0.427	0.427	-9.729	-0.94	-1.144	-0.061	-0.427	-0.122	2.079	8.711	-0.005	0.305	1.16	1.038	1.544	9.495	-1.261	0.427	-0.366	-0.977	1506610006
-9.739	-0.885	-1.101	0	-0.305	-0.061	7.836	-3.895	0.044	0.183	0.793	-0.671	7.29	5.181	1.9	-0.488	0.366	0.305	-9.739	-0.885	-1.101	0	-0.305	-0.061	2.321	9.059	0.013	0.61	1.282	1.16	1.544	9.495	-1.261	0.427	-0.488	-0.854	1506610006
-9.485	-0.725	-1.238	0.244	-0.244	0	7.986	-4.201	0.112	-0.183	0.488	-0.549	7.556	5.898	2.219	-0.732	0.183	-0.183	-9.485	-0.725	-1.238	0.244	-0.244	0	2.425	9.618	0.165	0.549	1.221	1.16	1.791	9.66	-1.432	0.244	-1.343	-0.854	1506610006
-9.56	-0.451	-1.511	0.061	-0.305	0.061	8.181	-4.43	0.208	-0.183	0.488	-0.549	7.556	5.898	2.219	-1.038	-0.183	-0.305	-9.56	-0.451	-1.511	0.061	-0.305	0.061	2.769	9.676	0.435	0.244	0.549	0.977	1.931	9.607	-1.599	-0.183	-1.038	-0.793	1506610006
-9.497	-0.904	-1.305	-0.244	-0.122	0.244	8.015	-4.368	0.244	-0.488	0.366	-0.427	7.717	5.999	2.798	-0.977	-0.061	-0.366	-9.497	-0.904	-1.305	-0.244	-0.122	0.244	3.23	9.508	0.646	0.244	0.549	0.977	1.931	9.607	-1.599	-0.549	-1.404	-0.671	1506610006
-10.204	-1.65	-0.877	-0.488	0.549	0.61	7.929	-4.302	0.147	-0.549	-0.061	-0.244	7.657	6.206	2.781	-1.038	-0.061	-0.366	-10.204	-1.65	-0.877	-0.488	0.549	0.61	3.602	9.74	0.748	-0.061	0.427	0.61	1.891	9.753	-1.147	-1.282	-1.221	-0.427	1506610006
-11.062	-2.595	-0.934	-0.183	-0.183	0.183	8.032	-4.616	-0.188	-0.549	-0.244	0.061	7.657	6.206	2.781	-0.977	-0.183	-0.61	-11.062	-2.595	-0.934	-0.183	-0.183	0.183	4.07	10.347	1.242	0.244	0.427	0.183	2.275	10.581	-0.434	-2.136	-1.282	0.122	1506610006
-10.189	-2.903	-0.256	0.244	-0.366	0.183	8.253	-5.084	-0.504	-0.549	-0.244	0.061	7.172	6.41	2.924	-0.732	-0.122	-1.099	-10.189	-2.903	-0.256	0.244	-0.366	0.183	3.811	9.598	1.455	0.244	0.427	0.183	2.275	10.581	-0.434	-2.93	-1.038	1.038	1506610006
-9.503	-2.609	0.726	0.244	-0.61	0.122	7.874	-5.115	-0.744	-0.488	0	0.61	6.801	5.938	3.068	-0.366	-0.305	-1.526	-9.503	-2.609	0.726	0.244	-0.61	0.122	2.83	8.514	1.422	0	0.732	0.061	1.413	10.703	1.329	-3.418	0.488	1.831	1506610006
-10.508	-2.141	0.359	-0.061	-1.16	-0.305	7.203	-4.933	-0.799	-0.671	0	1.038	6.801	5.938	3.068	-0.488	0.366	-1.404	-10.508	-2.141	0.359	-0.061	-1.16	-0.305	2.358	8.259	1.706	0.61	0.427	0.122	0.557	10.287	0.944	-3.845	0.732	2.625	1506610007
-10.337	-2.278	0.231	-0.061	-1.099	-0.61	7.045	-5.117	-0.675	-0.671	-0.305	1.526	5.93	7.12	2.954	-0.61	0.061	-1.587	-10.337	-2.278	0.231	-0.061	-1.099	-0.61	2.815	9.234	2.068	0.61	0.427	0.122	0.557	10.287	0.944	-2.502	0.671	2.808	1506610007
-9.644	-1.975	0.72	-0.122	-0.671	-0.549	7.045	-5.117	-0.675	-0.671	-0.305	1.526	6.614	7.604	3.067	-0.427	-1.648	-2.014	-9.644	-1.975	0.72	-0.122	-0.671	-0.549	2.99	9.664	2.111	0.488	0.366	-0.61	0.166	10.361	0.5	-2.136	1.77	1.831	1506610007
-9.325	-1.442	0.885	-0.366	-0.61	-0.793	6.962	-6.174	-1.139	-0.122	-0.854	2.014	6.614	7.604	3.067	0.061	-0.61	-1.831	-9.325	-1.442	0.885	-0.366	-0.61	-0.793	2.257	9.109	1.957	0.244	0.549	-0.793	0.872	9.558	0.439	-1.343	2.136	1.587	1506610007
-9.058	-1.404	0.894	-0.366	-0.549	-0.793	7.168	-6.123	-1.022	-0.122	-0.61	1.648	6.446	7.242	3.346	0.366	0.244	-1.343	-9.058	-1.404	0.894	-0.366	-0.549	-0.793	1.763	8.905	1.707	0.244	0.549	-0.793	0.872	9.558	0.439	-0.427	2.808	1.282	1506610007
-9.327	-1.542	0.994	-0.061	-0.244	-0.305	7.111	-5.993	-0.908	-0.122	-0.183	1.343	6.261	7.223	3.308	0.366	-0.061	-0.977	-9.327	-1.542	0.994	-0.061	-0.244	-0.305	2.18	8.982	1.771	0.122	-0.305	-0.854	0.421	8.734	1.576	0.366	3.906	0.61	1506610007
-9.325	-1.336	0.941	-0.305	-0.122	-0.122	7.041	-6.07	-0.968	-0.122	-0.183	1.343	6.261	7.223	3.308	0.366	-0.061	-0.793	-9.325	-1.336	0.941	-0.305	-0.122	-0.122	2.706	9.294	1.82	0.183	0.183	-0.916	0.237	8.93	2.305	1.221	3.418	-0.244	1506610007
-9.282	-1.022	0.836	-1.038	-0.183	-0.488	7.234	-6.473	-1.287	-0.061	-0.61	1.16	6.527	7.657	3.022	0.61	0	-0.854	-9.282	-1.022	0.836	-1.038	-0.183	-0.488	2.501	9.542	1.745	0.183	0.183	-0.916	0.237	8.93	2.305	1.587	1.953	-0.488	1506610007
-9.397	-1.308	1.107	-1.099	0.305	-0.305	7.234	-6.473	-1.287	-0.061	-0.61	1.16	6.68	7.779	3.057	0.671	0	-0.854	-9.397	-1.308	1.107	-1.099	0.305	-0.305	2.291	9.661	1.659	0.183	0.244	-0.732	0.946	9.302	2.311	1.526	2.014	-0.366	1506610007
-10.027	-1.747	0.813	-0.61	0.488	-0.305	7.302	-6.979	-1.39	0	-0.732	0.854	6.68	7.779	3.057	0.793	0.366	-0.793	-10.027	-1.747	0.813	-0.61	0.488	-0.305	2.256	9.641	1.535	0.183	0.122	-0.61	0.941	8.904	2.662	0.549	1.77	-0.427	1506610007
-10.363	-2.427	0.657	0	0.61	-0.366	7.009	-6.724	-1.084	0.244	-0.549	0.427	6.736	8.033	2.969	0.671	0.183	-0.61	-10.363	-2.427	0.657	0	0.61	-0.366	2.36	9.94	1.293	0.183	0.122	-0.61	0.941	8.904	2.662	0.366	-1.038	-0.61	1506610007
-9.957	-2.407	0.519	-0.061	0.366	-0.244	6.858	-6.722	-1.142	0.244	-0.549	0.427	6.593	8.112	2.854	0.61	0.305	-0.549	-9.957	-2.407	0.519	-0.061	0.366	-0.244	2.358	10.025	0.914	0.183	-0.061	-0.488	1.111	10.386	1.293	1.526	-1.892	-1.038	1506610007
-9.621	-1.942	0.206	-0.183	0.305	-0.244	6.915	-6.551	-1.203	0.244	-0.244	0.732	6.593	8.112	2.854	0.61	0.244	-0.549	-9.621	-1.942	0.206	-0.183	0.305	-0.244	2.086	9.568	0.782	0.183	-0.122	-0.61	2.437	10.025	2.278	1.831	-0.366	-1.282	1506610007
-9.458	-1.96	-0.191	-0.427	0.183	-0.366	6.699	-6.115	-1.068	0.305	0	0.793	6.186	7.535	2.716	0.549	0.183	-0.366	-9.458	-1.96	-0.191	-0.427	0.183	-0.366	2.013	9.21	0.84	0.183	-0.122	-0.61	2.437	10.025	2.278	1.099	0.671	-0.488	1506610007
-9.375	-2.225	-0.257	-0.427	0.183	-0.305	6.699	-6.115	-1.068	0.305	0	0.793	6.186	7.535	2.716	0.427	0.305	-0.244	-9.375	-2.225	-0.257	-0.427	0.183	-0.305	2.12	9.247	0.8	0.244	0	-0.488	1.424	9.947	0.876	1.099	0	-0.488	1506610007
-9.469	-2.2	-0.258	-0.305	0.244	-0.305	6.47	-6.243	-0.647	0.305	0.305	0.671	6.07	7.529	2.667	0.549	0.305	-0.244	-9.469	-2.2	-0.258	-0.305	0.244	-0.305	2.223	9.382	0.724	0.122	-0.183	-0.549	1.317	9.761	0.908	0.793	0.305	-0.366	1506610007
-9.702	-2.094	-0.348	-0.244	0.244	-0.305	6.668	-6.602	-0.65	0.427	-0.244	0.427	6.03	7.772	2.426	0.549	0.244	-0.305	-9.702	-2.094	-0.348	-0.244	0.244	-0.305	2.223	9.382	0.724	0.122	-0.183	-0.549	1.317	9.761	0.908	0.366	-0.122	-0.183	1506610007
-9.709	-2.032	-0.38	-0.305	0.061	-0.244	6.764	-6.771	-0.671	0.427	-0.244	0.427	6.039	7.824	2.33	0.61	0.305	-0.305	-9.709	-2.032	-0.38	-0.305	0.061	-0.244	1.915	9.493	0.591	0.122	-0.061	-0.61	1.281	9.896	0.355	0.488	0.366	-0.061	1506610007
-9.671	-2.09	-0.402	-0.305	0.061	-0.244	6.665	-6.693	-0.656	0.244	-0.427	0.488	6.039	7.824	2.33	0.671	0	-0.244	-9.671	-2.09	-0.402	-0.305	0.061	-0.244	1.549	9.533	0.513	0.183	-0.488	-0.61	1.091	9.873	0.504	0.366	0.305	-0.061	1506610007
-9.624	-2.138	-0.359	-0.305	0	-0.244	6.601	-6.546	-0.652	-0.061	0.183	0.61	6.352	7.892	2.651	0	0.244	0.366	-9.624	-2.138	-0.359	-0.305	0	-0.244	1.585	9.649	0.44	0.183	-0.488	-0.61	1.091	9.873	0.504	0.305	0.244	-0.122	1506610007
-9.612	-2.25	-0.408	-0.183	0.061	-0.183	6.55	-6.52	-0.749	-0.122	-0.061	0.61	6.352	7.892	2.651	0	-0.427	0.244	-9.612	-2.25	-0.408	-0.183	0.061	-0.183	1.776	9.772	0.488	0.122	-0.549	-0.488	1.217	9.899	0.626	0.244	0.244	-0.061	1506610007
-9.6	-2.261	-0.378	-0.061	0.122	-0.122	7.125	-6.769	-0.52	-0.122	-0.061	0.61	6.405	7.915	2.714	-0.061	0.122	0.244	-9.6	-2.261	-0.378	-0.061	0.122	-0.122	1.756	9.776	0.502	-0.183	-0.61	-0.488	1.247	9.911	0.351	0.122	0.183	0	1506610007
-9.637	-2.127	-0.391	0	0.122	-0.122	6.594	-6.882	-0.463	0	0.305	0.061	6.504	7.887	2.419	0	0.732	0.183	-9.637	-2.127	-0.391	0	0.122	-0.122	1.665	9.733	0.483	-0.183	-0.61	-0.488	1.247	9.911	0.351	0	0.305	0.061	1506610007
-9.695	-1.962	-0.329	-0.061	0	0	6.594	-6.882	-0.463	0	0.305	0.061	6.307	7.729	2.625	0.183	0.366	0.366	-9.695	-1.962	-0.329	-0.061	0	0	1.446	9.685	0.468	0	-0.61	-0.427	1.26	9.874	0.481	0	0.122	0.122	1506610007
-9.617	-1.797	-0.324	-0.122	0	0.061	6.261	-6.828	-0.687	0.061	-0.427	0	6.307	7.729	2.625	0.183	-0.122	0.305	-9.617	-1.797	-0.324	-0.122	0	0.061	1.317	9.656	0.557	-0.061	-0.854	-0.305	1.498	9.804	0.551	-0.061	0.061	0.122	1506610007
-9.781	-1.62	-0.236	-0.305	-0.122	0.183	6.265	-6.769	-0.859	0.061	-0.427	0	6.398	7.638	2.696	0.244	-0.244	0.183	-9.781	-1.62	-0.236	-0.305	-0.122	0.183	1.442	9.671	0.712	-0.061	-0.854	-0.305	1.498	9.804	0.551	-0.122	0.061	0.122	1506610008
-9.947	-1.471	0.053	-0.793	-0.793	0.122	6.184	-7.057	-0.767	0.061	-0.183	-0.122	6.722	7.988	2.608	0.427	0.244	0.244	-9.947	-1.471	0.053	-0.793	-0.793	0.122	1.422	9.92	0.793	-0.366	-0.916	-0.244	1.87	9.768	0.758	-0.305	0.366	0.305	1506610008
-10.075	-1.416	0.36	-1.282	-1.099	0.122	6.133	-7.556	-0.719	0.061	-0.183	-0.122	6.722	7.988	2.608	0.427	0.732	0.244	-10.075	-1.416	0.36	-1.282	-1.099	0.122	1.346	10.091	1.001	-0.671	-1.038	-0.366	2.133	9.875	1.158	-0.427	0.549	0.427	1506610008
-10.146	-1.403	0.65	-1.587	-0.916	0.122	6.169	-8.159	-0.617	0.122	-0.183	-0.305	6.738	8.234	2.641	0.305	0.977	0.61	-10.146	-1.403	0.65	-1.587	-0.916	0.122	1.324	10.207	1.436	-0.671	-1.038	-0.366	2.133	9.875	1.158	-0.488	0.977	0.488	1506610008
-9.771	-1.147	1.02	-1.77	-0.732	0.366	4.675	-8.626	-0.459	0.916	-0.366	-1.465	7.082	8.312	2.822	0.61	1.709	1.16	-9.771	-1.147	1.02	-1.77	-0.732	0.366	1.495	10.008	1.751	-0.854	-1.404	-0.61	2.32	9.91	1.404	-0.61	1.343	0.671	1506610008
-9.688	-0.951	1.049	-2.136	-0.549	0.488	4.607	-8.736	-0.291	0.916	-0.366	-1.465	7.221	8.117	2.737	0.854	1.831	2.075	-9.688	-0.951	1.049	-2.136	-0.549	0.488	2.242	9.786	2.035	-1.343	-1.709	-0.854	2.121	9.52	1.554	-0.549	2.075	1.038	1506610008
-9.397	-1.055	1.03	-2.869	-0.427	0.183	4.607	-8.736	-0.291	1.892	-0.061	-1.892	7.425	7.573	2.555	1.526	2.319	2.808	-9.397	-1.055	1.03	-2.869	-0.427	0.183	3.537	9.679	2.099	-1.343	-1.709	-0.854	2.121	9.52	1.554	-0.244	2.625	1.099	1506610008
-9.048	-1.325	0.846	-3.784	-0.244	-0.183	2.439	-8.867	-1.147	2.258	-0.549	-0.977	7.327	5.865	1.866	2.625	4.028	3.479	-9.048	-1.325	0.846	-3.784	-0.244	-0.183	4.28	9.391	2.03	-1.587	1.038	-0.793	0.512	9.184	0.334	0.61	2.869	0.61	1506610008
-8.815	-1.571	0.542	-4.944	0.427	-0.732	1.832	-8.819	-1.69	2.747	-2.563	1.831	7.327	5.865	1.866	4.15	3.845	3.357	-8.815	-1.571	0.542	-4.944	0.427	-0.732	4.492	8.838	1.67	-1.587	1.038	-0.793	0.512	9.184	0.334	1.16	3.723	-0.061	1506610008
-10.354	-2.253	0.012	-4.456	-0.061	-0.61	1.681	-8.934	-2.363	3.662	-3.235	3.052	6.867	5.014	1.562	6.042	2.991	2.502	-10.354	-2.253	0.012	-4.456	-0.061	-0.61	4.459	8.469	1.074	-1.343	2.686	-0.671	-0.215	9.067	0.571	1.526	4.028	-0.488	1506610008
-10.503	-2.734	-0.986	-4.211	-0.793	-1.16	1.681	-8.934	-2.363	3.662	-3.235	3.052	6.588	4.89	0.965	7.812	3.601	1.709	-10.503	-2.734	-0.986	-4.211	-0.793	-1.16	4.084	9.222	0.105	-1.038	4.395	-0.427	-0.028	11.297	0.873	2.808	1.892	-0.977	1506610008
-9.442	-1.437	-1.33	-5.249	-0.427	-0.671	2.485	-10.616	-3.45	4.883	-3.479	3.784	6.588	4.89	0.965	9.277	4.517	0.793	-9.442	-1.437	-1.33	-5.249	-0.427	-0.671	4.084	9.222	0.105	-0.671	6.226	-0.122	-0.028	11.297	0.873	4.639	0.916	-1.526	1506610008
-9.85	-1.013	-2.426	-5.493	-0.427	-0.549	3.335	-10.713	-3.688	5.615	-4.395	4.761	7.226	5.806	1.101	10.315	5.371	-0.671	-9.85	-1.013	-2.426	-5.493	-0.427	-0.549	0.806	9.903	-1.048	-0.61	7.507	-0.061	2.711	10.727	0.032	1.343	2.808	-0.549	1506610008
-9.897	-1.062	-2.614	-5.737	-0.61	-0.549	3.859	-10.082	-3.094	3.723	-5.798	6.104	7.607	6.352	1.257	9.644	6.226	-0.916	-9.897	-1.062	-2.614	-5.737	-0.61	-0.549	-0.981	10.259	-0.946	-0.244	8.057	0.305	2.187	9.755	-0.72	2.441	4.15	-0.549	1506610008
-9.635	-1.144	-2.432	-5.92	-0.366	-0.122	3.807	-10.362	-2.757	3.723	-5.798	6.104	7.651	7.09	0.83	7.202	5.371	-0.732	-9.635	-1.144	-2.432	-5.92	-0.366	-0.122	-1.354	10.71	-0.506	0.061	7.324	1.099	2.407	9.826	-1.27	1.404	3.174	-0.671	1506610008
-9.751	-1.268	-2.694	-5.737	-0.366	-0.183	3.588	-10.463	-3.003	2.93	-4.944	5.92	8.319	7.695	0.999	5.371	5.005	-1.038	-9.751	-1.268	-2.694	-5.737	-0.366	-0.183	-1.184	10.365	0.205	0.305	6.165	1.587	2.407	9.826	-1.27	1.404	2.502	-0.671	1506610008
-9.55	-1.444	-2.976	-5.676	-0.671	-0.305	3.594	-9.922	-2.732	2.869	-6.348	5.493	8.002	7.372	0.906	4.761	5.066	-0.488	-9.55	-1.444	-2.976	-5.676	-0.671	-0.305	-0.908	10.005	0.402	0.366	5.249	1.709	2.655	9.749	-1.596	1.038	3.54	-0.61	1506610008
-9.75	-1.463	-3.116	-5.859	-1.099	-0.122	3.683	-9.444	-2.582	2.869	-6.348	5.493	8.002	7.372	0.906	4.089	4.517	0.183	-9.75	-1.463	-3.116	-5.859	-1.099	-0.122	-0.694	9.866	0.258	0.366	5.249	1.709	2.522	9.844	-1.644	0.61	4.089	-0.671	1506610008
-9.786	-1.519	-3.249	-6.104	-1.343	-0.122	3.85	-9.136	-2.548	2.38	-7.263	4.883	7.409	7.114	0.703	3.235	4.089	0.244	-9.786	-1.519	-3.249	-6.104	-1.343	-0.122	-0.694	9.866	0.258	0.183	4.761	1.77	2.522	9.844	-1.644	0.183	4.272	-0.549	1506610008
-9.667	-1.797	-3.525	-6.348	-1.343	-0.244	4.031	-8.699	-2.281	0.854	-7.019	2.93	7.102	6.705	0.256	2.747	4.089	0.122	-9.667	-1.797	-3.525	-6.348	-1.343	-0.244	-0.348	10.008	0.129	0.244	4.578	1.77	2.163	9.895	-1.689	-0.305	4.333	-0.305	1506610008
-9.482	-1.975	-3.708	-6.287	-1.343	-0.427	4.21	-8.447	-1.78	0.854	-7.019	2.93	7.102	6.705	0.256	2.38	4.028	-0.122	-9.482	-1.975	-3.708	-6.287	-1.343	-0.427	-0.176	10.361	0.067	0.244	4.578	1.77	1.656	9.819	-2.616	-0.488	4.15	-0.305	1506610008
-9.296	-2.09	-3.723	-6.226	-1.465	-0.488	4.103	-8.319	-1.269	0.061	-6.836	1.648	7.516	6.735	-0.139	2.075	3.906	-0.366	-9.296	-2.09	-3.723	-6.226	-1.465	-0.488	0.189	10.442	0.073	0.244	4.456	1.77	1.656	9.819	-2.616	-0.488	4.517	-0.427	1506610008
-9.101	-2.31	-3.822	-5.92	-1.282	-0.61	3.9	-8.201	-0.544	-1.099	-6.531	-0.793	8.591	6.443	-0.766	2.136	3.784	-0.488	-9.101	-2.31	-3.822	-5.92	-1.282	-0.61	0.546	10.385	0.026	0.183	4.883	1.648	1.026	9.854	-2.754	-0.61	4.7	-0.427	1506610008
-9.043	-2.439	-3.718	-5.615	-1.099	-0.793	3.638	-8.247	0.231	-1.099	-6.531	-0.793	8.591	6.443	-0.766	2.441	4.089	-0.122	-9.043	-2.439	-3.718	-5.615	-1.099	-0.793	0.546	10.385	0.026	0.183	4.883	1.648	0.58	9.751	-2.748	-0.671	4.15	-0.61	1506610008
-9.11	-2.448	-3.408	-5.005	-1.221	-0.854	3.314	-8.538	0.81	-1.465	-5.737	-1.526	8.727	6.235	-0.823	3.052	4.578	0.183	-9.11	-2.448	-3.408	-5.005	-1.221	-0.854	0.208	10.08	-0.406	0.122	5.371	1.709	0.575	9.784	-2.695	-0.671	4.333	-0.671	1506610008
-9.044	-2.275	-3.341	-4.517	-1.343	-0.854	3.062	-8.532	1.401	-1.099	-3.906	-1.343	8.514	6.18	-0.824	3.418	4.761	0.427	-9.044	-2.275	-3.341	-4.517	-1.343	-0.854	-0.164	9.844	-0.464	0.183	5.432	1.77	-0.077	9.832	-2.248	-0.854	3.662	-0.732	1506610009
-8.922	-2.037	-3.031	-4.456	-1.16	-0.854	2.839	-8.43	1.944	-1.099	-3.906	-1.343	8.119	6.229	-0.703	3.296	4.639	0.61	-8.922	-2.037	-3.031	-4.456	-1.16	-0.854	-0.343	9.716	-0.349	0.305	5.188	1.77	0.236	9.728	-1.849	-1.038	2.686	-0.916	1506610009
-8.996	-2.083	-2.451	-4.578	-0.671	-0.732	2.646	-8.534	2.239	-1.099	-3.357	0.061	7.496	6.41	-0.544	2.93	4.028	0.732	-8.996	-2.083	-2.451	-4.578	-0.671	-0.732	-0.234	9.939	0.067	0.61	5.066	1.648	0.236	9.728	-1.849	-1.343	2.502	-0.977	1506610009
-9.434	-2.357	-2.015	-4.7	-0.732	-0.977	2.619	-9.033	2.302	-0.854	-3.296	0.916	6.775	6.867	-0.471	2.38	3.113	0.671	-9.434	-2.357	-2.015	-4.7	-0.732	-0.977	0.208	10.284	1.157	0.671	5.005	1.465	0.292	9.683	-1.457	-1.648	2.625	-0.977	1506610009
-10.136	-3.107	-1.489	-3.052	-1.465	-0.549	2.619	-9.033	2.302	-0.854	-3.296	0.916	6.187	7.569	-0.304	2.136	2.075	0.305	-10.136	-3.107	-1.489	-3.052	-1.465	-0.549	0.208	10.284	1.157	1.465	4.944	0.854	-0.069	9.923	-0.775	-2.136	2.197	-0.793	1506610009
-10.752	-2.95	-0.24	-2.319	-2.441	0.427	2.907	-9.423	2.012	-0.305	-3.296	1.404	5.759	7.739	-0.097	2.441	1.709	0.122	-10.752	-2.95	-0.24	-2.319	-2.441	0.427	0.039	9.049	2.919	1.709	4.517	0.427	0.726	10.064	0.654	-2.747	3.54	-0.122	1506610009
-11.088	-1.974	-0.09	-3.418	-2.869	0.427	2.907	-9.423	2.012	-0.305	-3.296	1.404	4.929	9.158	0.83	3.113	2.563	0.122	-11.088	-1.974	-0.09	-3.418	-2.869	0.427	-0.346	9.887	3.273	1.282	5.676	1.404	2.937	9.984	0.956	-3.235	5.554	0.671	1506610009
-10.873	-2.539	-0.13	-3.845	-2.136	0.488	2.907	-9.423	2.012	-0.305	-3.296	1.404	4.929	9.158	0.83	3.479	3.723	-0.122	-10.873	-2.539	-0.13	-3.845	-2.136	0.488	-0.346	9.887	3.273	1.282	5.676	1.404	4.759	9.619	0.295	-1.709	6.287	1.587	1506610009
-10.402	-2.655	0.166	-2.93	-0.793	1.099	2.907	-9.423	2.012	-0.305	-3.296	1.404	4.331	10.562	1.093	3.052	3.113	-0.61	-10.402	-2.655	0.166	-2.93	-0.793	1.099	-0.685	10.447	3.589	1.709	5.127	0.671	5.016	9.88	-0.447	0.977	8.545	2.197	1506610009
-9.111	-1.613	-0.479	-4.7	-1.587	0.549	2.907	-9.423	2.012	-0.305	-3.296	1.404	3.895	10.925	1.037	2.014	1.587	-0.488	-9.111	-1.613	-0.479	-4.7	-1.587	0.549	-0.429	9.923	3.079	1.465	3.662	0.122	4.083	10.982	-0.642	1.282	10.498	3.54	1506610009
-8.567	-1.336	-0.323	-4.883	-1.038	0.244	2.907	-9.423	2.012	-0.305	-3.296	1.404	3.728	10.221	1.215	1.648	1.038	-0.305	-8.567	-1.336	-0.323	-4.883	-1.038	0.244	-0.429	9.923	3.079	0.732	2.563	-0.061	2.083	11.609	-1.036	1.343	9.521	5.432	1506610009
-8.96	-1.42	-0.275	-4.517	-0.977	0.61	2.907	-9.423	2.012	-0.305	-3.296	1.404	3.665	9.179	1.394	1.831	1.648	-0.671	-8.96	-1.42	-0.275	-4.517	-0.977	0.61	0.536	9.118	2.283	0.244	2.502	0.061	-0.42	11.935	-1.203	0.916	8.179	5.92	1506610009
-9.214	-1.511	-0.243	-4.028	-0.61	0.977	2.84	-7.879	-0.479	0.793	-2.93	-2.991	3.478	8.51	1.41	1.709	2.319	-1.282	-9.214	-1.511	-0.243	-4.028	-0.61	0.977	0.714	9.311	1.968	0.122	2.747	0.122	-0.465	11.171	-0.632	-0.183	7.629	5.493	1506610009
-9.216	-1.452	-0.093	-3.845	-0.488	0.793	2.84	-7.879	-0.479	0.793	-2.93	-2.991	3.327	8.399	1.428	1.404	2.502	-2.014	-9.216	-1.452	-0.093	-3.845	-0.488	0.793	0.662	9.562	1.847	0.244	2.747	0.183	1.469	9.924	-0.603	0.549	6.287	5.005	1506610009
-9.038	-1.091	0.279	-4.028	-0.488	0.549	2.519	-7.874	-0.403	0.793	-2.93	-2.991	3.321	8.717	1.608	1.343	2.136	-2.869	-9.038	-1.091	0.279	-4.028	-0.488	0.549	0.529	9.652	1.812	0.427	2.869	0.244	1.469	9.924	-0.603	1.038	7.263	4.395	1506610009
-9.098	-1.064	0.109	-3.296	-0.122	0.427	2.359	-8.331	-0.272	0.61	-2.808	-1.953	3.734	9.77	2.058	1.038	1.892	-3.418	-9.098	-1.064	0.109	-3.296	-0.122	0.427	0.392	9.665	2.022	0.488	2.869	0.366	0.443	9.432	-0.284	1.16	7.568	3.113	1506610009
-9.281	-1.038	-0.079	-2.686	0.366	0.305	2.412	-8.417	0.024	0.366	-2.625	-1.282	3.734	9.77	2.058	0.793	1.648	-3.662	-9.281	-1.038	-0.079	-2.686	0.366	0.305	0.284	9.771	2.267	0.671	2.686	0.244	0.014	8.36	1.407	1.648	5.066	2.136	1506610009
-9.994	-0.502	-0.236	-2.502	0.549	0.427	2.379	-8.665	0.333	0.122	-2.197	-0.732	3.883	10.155	2.175	0.61	1.221	-3.418	-9.994	-0.502	-0.236	-2.502	0.549	0.427	0.284	9.771	2.267	0.61	2.197	0.122	0.014	8.36	1.407	2.319	2.808	1.038	1506610009
-10.111	0.02	-0.268	-2.686	0.854	0.61	2.273	-9.077	0.385	0.061	-1.77	-0.183	4.468	10.341	2.211	0.61	0.793	-2.93	-10.111	0.02	-0.268	-2.686	0.854	0.61	0.383	9.912	2.541	0.427	1.404	0.183	1.535	8.729	2.219	2.258	1.526	0	1506610009
-11.868	-1.176	-0.516	-2.747	0.183	0.427	2.273	-9.077	0.385	0.061	-1.77	-0.183	4.468	10.341	2.211	0.61	0.977	-2.197	-11.868	-1.176	-0.516	-2.747	0.183	0.427	0.467	9.954	2.443	0.244	1.038	0.305	4.645	8.479	1.386	1.099	1.648	-0.305	1506610009
-11.888	-3.841	-1.085	-1.892	-1.648	-0.183	2.377	-9.71	0.546	1.282	-2.014	2.136	4.672	10.276	2.187	0.549	1.587	-1.343	-11.888	-3.841	-1.085	-1.892	-1.648	-0.183	0.441	10.438	1.875	0.305	0.916	0.549	4.645	8.479	1.386	1.648	-0.916	-0.671	1506610009
-10.031	-3.211	0.45	-0.671	-0.427	0.366	2.333	-10.594	0.221	1.648	-3.113	2.563	4.66	11.195	1.803	0.305	1.709	-0.671	-10.031	-3.211	0.45	-0.671	-0.427	0.366	0.386	11.007	1.294	0.305	0.732	0.916	0.156	10.459	0.904	2.258	-0.61	-2.258	1506610009
-9.065	-2.151	-0.604	-1.16	0.061	-0.244	2.81	-10.482	0.062	1.648	-3.113	2.563	4.66	11.195	1.803	-0.244	1.282	-0.183	-9.065	-2.151	-0.604	-1.16	0.061	-0.244	-0.069	10.262	1.315	0.61	0.977	0.977	0.075	10.105	0.523	-0.061	-2.075	-0.427	1506610009
-9.225	-2.667	-1.65	-0.916	-0.122	-0.244	3.521	-8.658	0.447	0.916	-2.563	2.38	4.75	10.673	1.39	-0.854	1.16	0.549	-9.225	-2.667	-1.65	-0.916	-0.122	-0.244	-0.325	9.66	1.377	0.305	1.709	1.16	0.075	10.105	0.523	2.197	-2.686	-1.77	1506610009
-9.274	-2.409	-1.39	-0.854	0.061	-0.122	3.667	-7.705	0.66	0.916	-2.563	2.38	3.695	10.314	-0.047	-1.221	1.038	1.831	-9.274	-2.409	-1.39	-0.854	0.061	-0.122	-0.018	10.136	1.102	0.122	1.648	1.465	1.985	9.896	-2.128	2.197	-0.305	-1.648	1506610009
-9.257	-1.906	-1.097	-0.977	0.183	-0.122	3.667	-7.705	0.66	0.549	-1.343	1.587	3.695	10.314	-0.047	-1.282	0.61	2.38	-9.257	-1.906	-1.097	-0.977	0.183	-0.122	0.286	10.121	1.075	0.305	1.465	1.465	0.945	9.838	-1.004	1.404	1.038	-1.526	1506610010
-9.473	-1.61	-0.925	-0.61	0.183	-0.183	3.072	-8.589	-0.039	0.854	-2.808	-0.366	3.448	10.188	-0.536	-0.916	0.854	2.441	-9.473	-1.61	-0.925	-0.61	0.183	-0.183	0.301	9.66	1.047	0.244	1.587	1.282	0.945	9.838	-1.004	1.221	-0.244	-1.282	1506610010
-9.586	-1.218	-1.056	-0.671	0	-0.183	3.192	-8.29	0.007	0.854	-2.808	-0.366	3.183	9.667	-0.811	-0.427	1.404	2.502	-9.586	-1.218	-1.056	-0.671	0	-0.183	0.193	9.191	1.041	0.244	1.892	1.099	1.141	9.772	-1.152	0.793	-0.732	-1.221	1506610010
-9.427	-1.158	-1.107	-0.977	-0.366	-0.366	3.073	-7.897	0.294	0.305	-2.625	-0.916	2.979	9.179	-0.835	0	1.709	2.38	-9.427	-1.158	-1.107	-0.977	-0.366	-0.366	0.201	8.953	0.909	0.366	1.77	0.916	1.761	9.542	-1.074	0.732	-0.061	-1.16	1506610010
-9.368	-1.391	-1.199	-1.038	-0.549	-0.488	2.87	-7.794	0.549	-0.183	-1.953	-1.343	2.751	8.827	-0.806	0.244	1.404	2.197	-9.368	-1.391	-1.199	-1.038	-0.549	-0.488	0.646	9.209	0.73	0.549	1.709	0.793	1.761	9.542	-1.074	0.977	1.16	-1.221	1506610010
-9.337	-1.492	-1.269	-0.793	-0.366	-0.488	2.87	-7.794	0.549	-0.244	-1.526	-1.526	2.792	8.789	-0.652	0.427	0.916	1.831	-9.337	-1.492	-1.269	-0.793	-0.366	-0.488	1.154	9.477	0.598	0.916	1.709	0.427	1.107	9.551	-0.982	0.732	0.854	-1.16	1506610010
-9.702	-1.251	-1.287	-0.244	-0.427	-0.183	2.516	-8.074	0.853	-0.305	-1.282	-1.465	3.067	8.728	-0.483	0.671	0.916	1.343	-9.702	-1.251	-1.287	-0.244	-0.427	-0.183	1.151	9.337	0.55	0.916	1.709	-0.061	1.104	9.649	-1.394	0.732	0.244	-1.099	1506610010
-9.82	-1.038	-1.239	0.183	-0.366	0	2.495	-8.274	0.997	-0.549	-0.977	-1.221	3.413	8.526	-0.106	1.099	1.099	0.916	-9.82	-1.038	-1.239	0.183	-0.366	0	0.65	9.384	0.516	0.61	1.526	-0.305	1.104	9.649	-1.394	0.671	-0.183	-0.977	1506610010
-9.662	-0.55	-1.497	0.122	-0.244	0	2.495	-8.274	0.997	-0.793	-0.366	-0.854	3.787	8.605	0.537	1.282	1.526	0.732	-9.662	-0.55	-1.497	0.122	-0.244	0	0.209	9.674	0.496	0.488	1.404	-0.183	1.206	9.875	-1.343	0.366	-0.854	-0.916	1506610010
-9.713	-0.284	-1.851	-0.183	-0.366	0.061	2.509	-8.983	1.481	-0.977	0.366	-0.305	3.97	9.075	1.123	0.977	1.526	0.488	-9.713	-0.284	-1.851	-0.183	-0.366	0.061	0.209	9.674	0.496	0.427	0.916	0	1.944	9.739	-1.652	-0.122	-0.732	-0.977	1506610010
-10.2	-0.806	-1.481	0.122	-0.305	0.549	2.53	-9.233	1.519	-0.671	0.793	0.549	3.909	9.388	1.286	0.244	0.305	0.305	-10.2	-0.806	-1.481	0.122	-0.305	0.549	0.888	9.872	0.684	0.549	-0.244	0	1.553	9.906	-1.726	-0.549	-0.793	-0.916	1506610010
-10.792	-1.016	-1.059	0.122	-0.305	0.732	2.53	-9.233	1.519	-0.671	0.793	0.549	4.084	9.182	1.586	0.122	-0.61	0.305	-10.792	-1.016	-1.059	0.122	-0.305	0.732	1.331	10.397	0.554	0.183	-1.038	0.122	1.34	9.856	-2.233	-1.038	-1.465	-0.854	1506610010
-11.299	-1.315	-0.653	-0.549	0.061	0.671	2.711	-9.633	1.495	-0.488	0.793	0.549	4.405	9.496	1.89	0.122	-0.183	-0.122	-11.299	-1.315	-0.653	-0.549	0.061	0.671	1.331	10.397	0.554	-0.183	-0.732	0.366	1.845	10.268	-1.806	-1.343	-1.099	-0.732	1506610010
-11.074	-2.273	-0.184	-0.671	-0.183	0.61	2.901	-11.007	1.019	-0.366	1.038	0.732	4.36	10.24	1.91	-0.244	-0.244	-0.61	-11.074	-2.273	-0.184	-0.671	-0.183	0.61	1.645	11.169	0.858	0.061	-0.61	0.305	2.302	10.865	-0.583	-2.136	-0.793	-0.122	1506610010
-9.555	-2.846	0.696	-0.366	0.061	0.671	2.901	-11.007	1.019	-0.122	1.038	1.038	4.614	9.707	2.004	-0.61	-0.854	-1.038	-9.555	-2.846	0.696	-0.366	0.061	0.671	1.721	9.95	1.766	0.305	-0.793	-0.122	2.353	11.498	0.368	-3.54	-0.366	0.977	1506610010
-8.617	-2.241	1.245	0.061	0.061	0.671	2.962	-9.162	0.409	0.183	1.038	0.977	4.614	9.707	2.004	-0.366	-0.977	-0.61	-8.617	-2.241	1.245	0.061	0.061	0.671	1.152	8.648	1.957	-0.122	-0.854	-0.305	1.702	11.159	0.84	-4.272	0.183	2.014	1506610010
-9.278	-1.842	1.055	-0.061	-0.488	-0.061	2.686	-8.053	-0.038	0.549	0.366	-0.061	4.573	8.668	2.269	-0.366	-0.61	0	-9.278	-1.842	1.055	-0.061	-0.488	-0.061	1.253	8.68	2.271	-0.427	-0.366	-0.061	1.45	9.6	1.194	-3.235	1.16	3.235	1506610010
-10.106	-2.166	0.677	-0.061	-0.854	-0.305	2.409	-8.041	-0.807	0.671	-0.305	-0.916	4.093	8.537	2.214	-0.671	-0.244	0.183	-10.106	-2.166	0.677	-0.061	-0.854	-0.305	1.509	9.618	2.33	-0.122	0.427	0	0.309	9.542	0.925	-2.014	0.793	3.418	1506610010
-9.593	-2.151	1.058	0.061	-0.244	-0.183	2.071	-8.69	-1.835	0.854	-0.366	-1.038	3.665	9.199	1.956	-0.793	-0.793	0.122	-9.593	-2.151	1.058	0.061	-0.244	-0.183	1.509	9.618	2.33	0.244	0.671	-0.061	-0.788	10.16	0.985	-1.587	1.343	2.686	1506610010
-9.841	-1.54	1.042	0.183	-0.366	-0.366	2.07	-8.812	-2.402	1.038	-0.488	-0.671	3.815	9.705	1.83	-0.61	-0.671	-0.061	-9.841	-1.54	1.042	0.183	-0.366	-0.366	1.189	9.701	2.501	0.427	0.61	-0.183	-0.803	10.172	0.764	-0.854	0.488	2.197	1506610010
-9.476	-1.27	1.049	0.244	-0.244	-0.366	2.181	-8.54	-2.414	0.732	-0.488	-0.427	3.991	9.447	1.84	-0.122	0.122	0	-9.476	-1.27	1.049	0.244	-0.244	-0.366	0.741	9.402	2.299	0.061	0.732	-0.061	-0.037	9.82	0.873	0	1.892	1.709	1506610010
-9.272	-1.002	1.032	0.366	0.305	-0.061	2.296	-8.508	-2.141	-0.061	-0.427	-0.366	3.808	9.244	1.864	0.183	0.427	0.244	-9.272	-1.002	1.032	0.366	0.305	-0.061	0.691	9.265	2.189	-0.122	0.549	0	-0.069	9.476	1.428	0.793	2.625	0.854	1506610010
-9.479	-0.87	0.977	0	0.366	-0.061	2.296	-8.392	-1.727	-0.671	-0.122	-0.427	3.424	9.129	1.747	0.061	0.122	0.366	-9.479	-0.87	0.977	0	0.366	-0.061	1.048	9.426	2.236	0	0.244	-0.122	-0.489	9.042	1.591	1.831	1.587	-0.061	1506610010
-9.475	-0.662	0.843	-0.305	0.427	-0.061	2.296	-8.392	-1.727	-0.854	0.122	-0.549	3.224	9.064	1.556	0.061	-0.183	0.244	-9.475	-0.662	0.843	-0.305	0.427	-0.061	1.372	9.676	2.165	0.244	0.183	-0.244	0.193	9.198	2.041	2.625	0.488	-0.549	1506610010
-9.564	-0.374	0.848	-0.61	0.305	-0.122	2.271	-8.573	-1.215	-0.854	0.122	-0.549	3.375	9.146	1.512	0.366	0.122	-0.061	-9.564	-0.374	0.848	-0.61	0.305	-0.122	1.305	9.618	2.143	0.244	0.305	-0.244	1.775	9.263	2.204	2.014	0.122	-0.488	1506610010
-9.689	-0.614	0.802	-0.854	0.488	-0.122	2.253	-8.851	-0.897	-0.61	0.061	-0.488	3.679	9.136	1.677	0.793	0.793	-0.305	-9.689	-0.614	0.802	-0.854	0.488	-0.122	1.253	9.591	2.077	0.061	0.244	-0.183	1.787	9.569	2.007	1.038	0.61	-0.244	1506610011
-10.197	-1.538	0.599	-0.671	0.427	-0.183	2.342	-8.903	-0.356	-0.366	-0.061	-0.549	3.811	9.154	1.942	0.977	1.038	-0.305	-10.197	-1.538	0.599	-0.671	0.427	-0.183	1.361	9.765	1.847	-0.061	0.183	-0.122	0.52	9.284	1.891	0.427	-0.427	-0.916	1506610011
-10.227	-1.82	0.055	-0.122	0.122	-0.183	2.342	-8.903	-0.356	-0.305	-0.122	-0.488	3.912	9.324	2.099	0.916	1.16	-0.488	-10.227	-1.82	0.055	-0.122	0.122	-0.183	1.361	9.765	1.847	-0.061	0.122	0.061	-0.184	9.464	1.633	1.77	-2.136	-1.404	1506610011
-9.575	-1.406	0.066	-0.366	0.183	-0.183	2.283	-9.168	-0.254	-0.061	-0.122	-0.305	4.058	9.518	2.237	0.977	1.526	-0.732	-9.575	-1.406	0.066	-0.366	0.183	-0.183	1.543	10.008	1.591	-0.061	0.305	0.183	1.379	10.454	0.26	2.686	-1.038	-1.526	1506610011
-9.68	-1.465	-0.368	-0.427	0.122	-0.183	2.283	-9.168	-0.254	0.122	-0.488	-0.122	4.151	9.617	2.304	0.916	1.648	-0.854	-9.68	-1.465	-0.368	-0.427	0.122	-0.183	0.804	9.533	1.369	-0.122	0.61	0.183	2.15	10.426	0.614	1.038	-0.61	-1.099	1506610011
-9.843	-1.633	-0.592	-0.305	0	-0.061	2.406	-8.805	-0.15	0.061	-0.671	0.061	4.065	9.41	2.186	0.671	1.16	-0.732	-9.843	-1.633	-0.592	-0.305	0	-0.061	0.668	9.526	1.186	-0.183	0.549	0.183	1.42	9.807	0.339	1.282	-0.427	-0.916	1506610011
-9.717	-1.626	-0.54	-0.244	0.183	0	2.64	-8.399	0.004	-0.122	-0.061	0.366	3.807	9.386	1.852	0.061	0.427	-0.366	-9.717	-1.626	-0.54	-0.244	0.183	0	0.668	9.526	1.186	-0.183	0.061	0.244	1.402	9.936	-0.433	1.099	-0.366	-0.671	1506610011
-9.733	-1.467	-0.584	-0.183	0.244	-0.061	2.639	-8.937	-0.018	-0.061	0.366	0.671	3.682	9.503	1.583	-0.427	-0.183	-0.244	-9.733	-1.467	-0.584	-0.183	0.244	-0.061	1.151	9.72	1.083	-0.122	0	0.183	1.323	10	-0.457	0.793	-0.122	-0.61	1506610011
-9.71	-1.421	-0.648	-0.244	0.183	-0.183	2.806	-9.091	-0.03	0.061	0.122	0.793	3.644	9.406	1.298	-0.488	-0.427	-0.366	-9.71	-1.421	-0.648	-0.244	0.183	-0.183	1.206	9.639	1.105	-0.122	0.183	0.183	1.293	9.941	-0.431	0.488	-0.122	-0.305	1506610011
-9.781	-1.434	-0.693	-0.305	0.122	-0.122	2.806	-9.091	-0.03	-0.061	-0.061	0.671	3.639	9.292	1.034	-0.366	-0.305	-0.488	-9.781	-1.434	-0.693	-0.305	0.122	-0.122	1.206	9.639	1.105	0	0.122	0.122	1.068	9.954	-0.632	0.183	0	-0.244	1506610011
-9.798	-1.446	-0.656	-0.305	0.061	-0.183	2.891	-8.928	0.126	-0.183	0.183	0.305	3.609	9.141	0.864	-0.244	-0.122	-0.549	-9.798	-1.446	-0.656	-0.305	0.061	-0.183	1.264	9.481	1.175	-0.061	0.183	0	0.867	9.883	-0.766	0.183	0.122	-0.183	1506610011
-9.747	-1.497	-0.598	-0.244	0.122	-0.244	2.731	-8.977	0.104	-0.061	0.122	-0.061	3.522	9.097	0.739	-0.122	-0.183	-0.549	-9.747	-1.497	-0.598	-0.244	0.122	-0.244	1.264	9.481	1.175	0.061	0.183	-0.122	0.827	9.906	-0.933	0.122	0.061	-0.183	1506610011
-9.698	-1.409	-0.584	-0.244	0.244	-0.183	2.692	-8.989	0.032	0.061	-0.122	-0.122	3.545	9.233	0.708	0.061	-0.122	-0.671	-9.698	-1.409	-0.584	-0.244	0.244	-0.183	1.29	9.629	1.193	0.183	0.244	-0.183	0.75	9.912	-0.927	0.122	0.183	-0.183	1506610011
-9.763	-1.358	-0.597	-0.183	0.183	-0.183	2.664	-8.87	-0.012	0.122	-0.122	-0.122	3.649	9.33	0.748	0.244	0.122	-0.732	-9.763	-1.358	-0.597	-0.183	0.183	-0.183	1.123	9.625	1.351	0.244	0.305	-0.244	9.909	-0.802	-23.761	0.122	-0.122	40.039	1506610011
-9.828	-1.292	-0.537	-0.183	0.061	-0.122	2.579	-8.713	-0.028	0.061	0	-0.122	3.722	9.361	0.852	0.427	0.183	-0.549	-9.828	-1.292	-0.537	-0.183	0.061	-0.122	1.019	9.623	1.365	0.244	0.244	-0.305	0.782	9.912	-0.766	0	0.122	-0.061	1506610011
-9.832	-1.297	-0.518	-0.122	0	-0.061	2.55	-8.725	-0.077	0.061	0.061	-0.061	3.747	9.429	1.006	0.549	0.183	-0.305	-9.832	-1.297	-0.518	-0.122	0	-0.061	1.049	9.734	1.331	0.183	0.122	-0.305	0.855	9.899	-0.785	0.061	0	-0.122	1506610011
-9.924	-1.3	-0.563	-0.061	0	-0.061	2.552	-8.754	-0.177	0.122	0	0	3.714	9.574	1.169	0.61	0.183	-0.061	-9.924	-1.3	-0.563	-0.061	0	-0.061	1.175	9.824	1.304	0.183	0	-0.244	1.005	9.904	-0.767	0.122	-0.061	-0.122	1506610011
-9.837	-1.286	-0.591	-0.061	0.061	-0.061	2.633	-8.786	-0.221	0.122	0	0.122	3.61	9.705	1.304	0.61	0.061	0.061	-9.837	-1.286	-0.591	-0.061	0.061	-0.061	1.175	9.824	1.304	0.183	-0.061	-0.244	1.036	9.996	-0.76	0.122	0	-0.061	1506610011
-9.751	-1.341	-0.629	-0.061	0.122	-0.061	2.683	-8.826	-0.208	0.061	0	0.183	3.546	9.753	1.427	0.549	0.061	0.061	-9.751	-1.341	-0.629	-0.061	0.122	-0.061	1.317	9.762	1.211	0.122	-0.061	-0.183	0.866	9.947	-0.797	0.061	-0.122	-0.061	1506610011
-9.8	-1.292	-0.596	0.061	-0.061	-0.061	2.753	-8.748	-0.185	0.061	0	0.183	3.473	9.711	1.54	0.488	0.122	0.061	-9.8	-1.292	-0.596	0.061	-0.061	-0.061	1.349	9.656	1.17	0.061	-0.122	-0.122	0.839	9.91	-0.762	0	-0.061	-0.061	1506610011
-9.805	-1.241	-0.616	0	-0.061	0	2.824	-8.684	-0.148	0	-0.061	0.183	3.354	9.635	1.57	0.366	0.122	0.122	-9.805	-1.241	-0.616	0	-0.061	0	1.349	9.656	1.17	0	-0.061	-0.122	0.889	9.902	-0.785	0	-0.061	0	1506610011
-9.796	-1.207	-0.636	-0.061	-0.061	-0.061	2.852	-8.717	-0.129	0	0	0.122	3.231	9.593	1.576	0.183	0.061	0.061	-9.796	-1.207	-0.636	-0.061	-0.061	-0.061	1.333	9.636	1.138	0	0	-0.061	0.918	9.906	-0.825	0	-0.061	0	1506610011
-9.768	-1.213	-0.646	-0.061	0	-0.061	2.852	-8.717	-0.129	-0.061	0.061	0.061	3.193	9.641	1.506	0	-0.061	-0.061	-9.768	-1.213	-0.646	-0.061	0	-0.061	1.318	9.758	1.164	0.061	0.061	-0.061	0.939	9.892	-0.831	0.061	-0.061	-0.061	1506610011
-9.772	-1.211	-0.596	-0.061	0	-0.061	2.866	-8.789	-0.071	-0.061	0.061	0	3.229	9.67	1.408	-0.122	-0.122	-0.183	-9.772	-1.211	-0.596	-0.061	0	-0.061	1.309	9.732	1.171	0	0	-0.061	0.982	9.881	-0.779	-0.061	-0.061	0	1506610011
-9.828	-1.181	-0.573	-0.061	0	-0.061	2.84	-8.759	-0.048	-0.061	0	-0.061	3.293	9.641	1.299	-0.183	-0.122	-0.183	-9.828	-1.181	-0.573	-0.061	0	-0.061	1.309	9.732	1.171	-0.061	0	0	1.038	9.883	-0.736	-0.122	0	0.061	1506610011
-9.841	-1.195	-0.573	-0.122	0	-0.061	2.84	-8.759	-0.048	-0.061	-0.061	-0.183	3.321	9.603	1.202	-0.183	-0.061	-0.244	-9.841	-1.195	-0.573	-0.122	0	-0.061	1.256	9.705	1.156	-0.061	0	0	0.947	9.909	-0.787	-0.122	0.061	0	1506610012
-9.8	-1.223	-0.562	-0.061	0.061	-0.061	2.756	-8.827	-0.004	-0.061	0.061	-0.183	3.321	9.609	1.102	-0.183	-0.061	-0.244	-9.8	-1.223	-0.562	-0.061	0.061	-0.061	1.254	9.719	1.163	-0.061	-0.061	0	0.947	9.914	-0.78	-0.061	0	0	1506610012
-9.792	-1.178	-0.561	-0.061	0	0	2.682	-8.803	-0.006	0	0.061	-0.183	3.37	9.593	1.052	-0.183	-0.061	-0.244	-9.792	-1.178	-0.561	-0.061	0	0	1.254	9.719	1.163	0	0	0	1	9.897	-0.694	-0.061	-0.061	0	1506610012
-9.771	-1.18	-0.565	0.061	-0.061	0.061	2.665	-8.728	0	0	-0.061	-0.183	3.409	9.567	0.989	-0.122	-0.061	-0.183	-9.771	-1.18	-0.565	0.061	-0.061	0.061	1.276	9.656	1.209	0	-0.061	0	1.002	9.88	-0.691	0	-0.061	0	1506610012
-9.778	-1.175	-0.544	0	-0.122	0.061	2.665	-8.728	0	0	0	-0.183	3.435	9.522	1.005	-0.061	-0.061	-0.061	-9.778	-1.175	-0.544	0	-0.122	0.061	1.276	9.656	1.209	-0.061	-0.061	-0.061	1.047	9.875	-0.67	-0.061	-0.061	0	1506610012
-9.798	-1.159	-0.537	0	-0.122	0	2.684	-8.717	-0.017	0.061	0	-0.122	3.43	9.509	1.044	0	-0.061	0	-9.798	-1.159	-0.537	0	-0.122	0	1.315	9.683	1.159	-0.061	-0.122	0	1.061	9.845	-0.653	0.061	0	0.061	1506610012
-9.826	-1.154	-0.512	0	-0.183	0	2.684	-8.717	-0.017	0.061	0	0	3.395	9.539	1.095	0	-0.061	0	-9.826	-1.154	-0.512	0	-0.183	0	1.315	9.683	1.159	0	-0.122	0	0.981	9.861	-0.724	0.061	0.061	0.061	1506610012
-9.778	-1.239	-0.554	0.061	-0.183	-0.061	2.705	-8.728	-0.087	0.061	-0.122	0	3.393	9.58	1.133	0	-0.122	0.061	-9.778	-1.239	-0.554	0.061	-0.183	-0.061	1.315	9.683	1.159	0	-0.122	0	0.964	9.872	-0.727	0	-0.061	0	1506610012
-9.745	-1.186	-0.526	0.183	-0.061	0	2.814	-8.729	-0.124	0	-0.122	0	3.368	9.597	1.19	0.061	-0.061	0.061	-9.745	-1.186	-0.526	0.183	-0.061	0	1.452	9.671	1.184	0	-0.122	0	1.052	9.892	-0.723	0	0	0.061	1506610012
-9.854	-0.995	-0.504	0.122	-0.061	0	2.889	-8.731	-0.124	-0.061	0	0	3.35	9.591	1.258	0.122	0	0	-9.854	-0.995	-0.504	0.122	-0.061	0	1.352	9.581	1.197	-0.061	-0.061	-0.061	1.104	9.878	-0.656	-0.122	-0.122	0.122	1506610012
-9.891	-0.981	-0.512	0	-0.061	-0.061	2.936	-8.674	-0.074	-0.122	0.061	0	3.303	9.522	1.333	0.061	0	0	-9.891	-0.981	-0.512	0	-0.061	-0.061	1.352	9.581	1.197	0	-0.061	-0.061	1.054	9.896	-0.829	-0.061	-0.183	0	1506610012
-9.823	-1.062	-0.517	0.061	-0.061	0	3.045	-8.754	-0.016	-0.122	0.061	0	3.269	9.558	1.336	-0.061	-0.122	0	-9.823	-1.062	-0.517	0.061	-0.061	0	1.358	9.727	1.164	0	-0.122	-0.061	1.12	9.899	-0.772	0	-0.061	0	1506610012
-9.778	-1.052	-0.461	0.061	0	0	3.062	-8.787	0.061	-0.183	0.244	0.061	3.291	9.627	1.309	-0.061	-0.122	-0.061	-9.778	-1.052	-0.461	0.061	0	0	1.443	9.656	1.168	0	-0.183	0	1.245	9.881	-0.671	-0.061	-0.061	0	1506610012
-9.818	-1.005	-0.451	0.061	-0.061	0	3.062	-8.787	0.061	-0.122	0.183	0.061	3.308	9.57	1.276	-0.061	-0.122	-0.061	-9.818	-1.005	-0.451	0.061	-0.061	0	1.443	9.656	1.168	-0.061	-0.183	-0.061	1.197	9.853	-0.663	-0.061	-0.122	0	1506610012
-9.831	-1.029	-0.465	0.061	0	0	3.054	-8.695	0.127	-0.122	0.122	-0.061	3.307	9.494	1.264	-0.061	-0.061	-0.061	-9.831	-1.029	-0.465	0.061	0	0	1.434	9.594	1.138	-0.061	-0.122	-0.061	1.156	9.849	-0.706	0	-0.061	0	1506610012
-9.812	-1.019	-0.441	0.061	0	0	3.024	-8.764	0.111	-0.061	0.061	-0.122	3.301	9.534	1.224	-0.061	-0.122	-0.122	-9.812	-1.019	-0.441	0.061	0	0	1.488	9.738	1.135	-0.061	-0.122	-0.061	1.214	9.872	-0.657	-0.061	-0.122	0	1506610012
-9.819	-0.989	-0.453	0	0	-0.061	3.024	-8.764	0.111	0.061	0	-0.061	3.369	9.594	1.202	-0.061	-0.122	-0.183	-9.819	-0.989	-0.453	0	0	-0.061	1.488	9.738	1.135	-0.061	-0.122	-0.061	1.181	9.855	-0.674	0	-0.061	0	1506610012
-9.818	-0.983	-0.49	0	0	-0.061	3.027	-8.674	0.022	0.061	-0.061	-0.122	3.463	9.564	1.217	0	-0.061	-0.122	-9.818	-0.983	-0.49	0	0	-0.061	1.475	9.648	1.146	-0.061	-0.122	-0.061	1.17	9.868	-0.705	-0.061	-0.122	-0.061	1506610012
-9.808	-0.979	-0.479	-0.061	0	-0.061	2.94	-8.655	-0.033	0.061	0.061	-0.183	3.462	9.533	1.225	0	-0.061	-0.061	-9.808	-0.979	-0.479	-0.061	0	-0.061	1.476	9.654	1.133	-0.061	-0.122	-0.061	1.225	9.866	-0.7	0	-0.061	-0.061	1506610012
-9.812	-1.017	-0.471	0	0	0	2.94	-8.655	-0.033	0	0.061	-0.122	3.463	9.546	1.256	0	-0.061	-0.061	-9.812	-1.017	-0.471	0	0	0	1.476	9.654	1.133	-0.061	-0.061	-0.061	1.236	9.854	-0.657	0	0	-0.061	1506610012
-9.802	-1.005	-0.496	-0.061	0.061	0	2.92	-8.673	-0.133	0	0	-0.061	3.472	9.554	1.266	0	0	-0.061	-9.802	-1.005	-0.496	-0.061	0.061	0	1.446	9.646	1.162	0	0	-0.061	1.239	9.868	-0.641	-0.061	0	0	1506610012
-9.807	-0.949	-0.493	-0.061	0.061	0	2.92	-8.673	-0.133	-0.061	0	-0.061	3.468	9.551	1.286	0	0	0	-9.807	-0.949	-0.493	-0.061	0.061	0	1.448	9.624	1.159	0	0	-0.061	1.231	9.849	-0.656	-0.122	-0.061	0	1506610012
-9.829	-0.951	-0.48	-0.122	0	0	2.888	-8.703	-0.063	-0.061	0	-0.122	3.435	9.515	1.297	0	0	0	-9.829	-0.951	-0.48	-0.122	0	0	1.448	9.624	1.159	-0.061	0	0	1.263	9.851	-0.653	-0.122	0	0	1506610012
-9.79	-0.974	-0.474	-0.122	0	0	2.879	-8.72	0.001	-0.061	-0.122	-0.122	3.411	9.542	1.287	-0.061	0	0	-9.79	-0.974	-0.474	-0.122	0	0	1.494	9.66	1.164	0	0	0	1.238	9.851	-0.616	-0.061	0	-0.061	1506610012
-9.79	-1.049	-0.489	-0.183	0	0	2.885	-8.734	0.056	-0.061	-0.061	-0.122	3.402	9.551	1.299	0	0.061	0	-9.79	-1.049	-0.489	-0.183	0	0	1.474	9.653	1.184	0	0.122	0	1.264	9.849	-0.636	-0.061	0.061	0	1506610012
-9.768	-1.159	-0.496	-0.244	0.061	-0.061	2.896	-8.782	0.051	0	-0.061	0	3.384	9.551	1.3	0	0.122	0	-9.768	-1.159	-0.496	-0.244	0.061	-0.061	1.464	9.664	1.193	0	0.061	0	1.263	9.873	-0.585	-0.122	0.122	0	1506610013
-9.731	-1.183	-0.426	-0.183	0.183	0	2.907	-8.79	0.038	0	-0.122	0	3.394	9.549	1.291	0	0.122	0	-9.731	-1.183	-0.426	-0.183	0.183	0	1.501	9.629	1.242	0	0.183	0	1.226	9.873	-0.516	-0.244	0.122	0.122	1506610013
-9.837	-1.073	-0.341	-0.366	0.244	0	2.907	-8.79	0.038	0.061	-0.183	-0.061	3.382	9.497	1.27	0	0.122	0.061	-9.837	-1.073	-0.341	-0.366	0.244	0	1.541	9.601	1.376	0.061	0.244	-0.061	1.141	9.885	-0.464	-0.305	0	0.183	1506610013
-9.904	-1.029	-0.41	-0.61	0.183	-0.122	2.863	-8.826	0.022	0.061	-0.122	0	3.336	9.477	1.195	0.061	0.183	0.061	-9.904	-1.029	-0.41	-0.61	0.183	-0.122	1.541	9.601	1.376	0.122	0.366	-0.061	0.88	9.924	-0.627	-0.061	-0.061	0.061	1506610013
-9.942	-1.05	-0.423	-0.671	0.061	-0.183	2.641	-8.976	-0.129	0.183	-0.305	0	3.299	9.574	1.089	0.183	0.244	0.061	-9.942	-1.05	-0.423	-0.671	0.061	-0.183	1.943	9.82	1.418	0.122	0.488	-0.183	0.794	9.936	-0.772	0.122	-0.061	-0.122	1506610013
-9.786	-0.949	-0.443	-0.793	-0.305	-0.244	2.552	-8.993	-0.267	0.366	-0.61	-0.061	3.299	9.618	1.043	0.427	0.427	0	-9.786	-0.949	-0.443	-0.793	-0.305	-0.244	1.943	9.82	1.418	0	0.488	-0.305	0.973	9.875	-0.605	0.427	0.061	-0.244	1506610013
-9.6	-0.821	-0.849	-1.16	-0.183	-0.61	2.552	-8.993	-0.267	0.488	-1.038	-0.244	3.271	9.461	1.145	0.732	0.732	-0.122	-9.6	-0.821	-0.849	-1.16	-0.183	-0.61	2.099	9.611	1.34	-0.061	0.793	-0.427	0.962	9.752	-0.7	0.488	0.183	-0.427	1506610013
-9.647	-0.835	-1.188	-1.648	-0.427	-0.916	2.249	-9.132	-0.557	0.549	-1.404	-0.427	3.198	9.333	1.261	0.854	1.099	-0.366	-9.647	-0.835	-1.188	-1.648	-0.427	-0.916	2.17	9.513	1.176	-0.061	1.221	-0.549	0.825	9.793	-1.034	0.549	0.305	-0.61	1506610013
-9.604	-0.913	-1.457	-1.953	-0.305	-1.038	2.073	-9.373	-0.535	0.549	-1.709	-0.488	3.15	9.415	1.294	0.916	1.282	-0.671	-9.604	-0.913	-1.457	-1.953	-0.305	-1.038	2.236	9.598	0.947	0	1.465	-0.671	1.123	9.733	-1.408	0.488	0.793	-0.671	1506610013
-9.653	-0.919	-1.621	-2.319	-0.305	-0.977	1.931	-9.288	-0.354	0.671	-2.38	-0.61	3.238	9.313	1.255	1.038	1.526	-0.977	-9.653	-0.919	-1.621	-2.319	-0.305	-0.977	2.245	9.449	0.745	-0.061	1.77	-0.854	1.506	9.757	-1.55	0.488	1.404	-0.671	1506610013
-9.854	-0.992	-1.581	-2.441	-0.244	-0.793	2.006	-9.052	-0.047	0.854	-3.174	-0.732	3.365	9.013	1.168	1.16	1.953	-1.221	-9.854	-0.992	-1.581	-2.441	-0.244	-0.793	1.426	9.289	-0.006	-0.183	2.258	-0.854	1.631	9.865	-1.5	0.244	1.953	-0.61	1506610013
-10.007	-0.995	-1.449	-2.502	-0.305	-0.61	2.006	-9.052	-0.047	0.916	-3.418	-0.732	3.421	9.034	1.037	1.099	2.319	-1.526	-10.007	-0.995	-1.449	-2.502	-0.305	-0.61	1.426	9.289	-0.006	-0.244	2.747	-0.671	1.613	9.91	-1.339	0.061	1.831	-0.549	1506610013
-9.849	-0.937	-1.342	-2.502	-0.244	-0.488	2.242	-9.002	0.92	0.854	-2.93	-0.427	3.637	9.635	0.915	0.793	2.625	-1.892	-9.849	-0.937	-1.342	-2.502	-0.244	-0.488	0.651	9.914	-0.298	-0.061	2.93	-0.305	1.507	9.945	-1.178	-0.061	1.526	-0.488	1506610013
-9.753	-0.913	-1.476	-2.502	-0.305	-0.427	2.094	-8.369	1.386	0.977	-1.953	0.183	3.86	10.179	0.738	0.366	2.197	-1.953	-9.753	-0.913	-1.476	-2.502	-0.305	-0.427	-0.206	10.453	0.023	0.183	2.686	-0.061	1.365	9.842	-1.196	-0.122	1.282	-0.549	1506610013
-9.795	-0.975	-1.66	-2.38	-0.488	-0.366	2.094	-8.369	1.386	1.16	-1.77	0.671	4.23	10.413	0.435	0	1.709	-1.526	-9.795	-0.975	-1.66	-2.38	-0.488	-0.366	-0.206	10.453	0.023	0.183	2.258	0.061	1.702	9.77	-1.315	-0.244	1.465	-0.61	1506610013
-9.814	-1.008	-1.812	-2.319	-0.671	-0.305	2.128	-7.723	1.331	1.282	-2.625	1.16	4.45	10.355	0.145	-0.122	1.343	-0.549	-9.814	-1.008	-1.812	-2.319	-0.671	-0.305	-0.063	10.495	0.254	-0.122	1.953	0.244	1.863	9.777	-1.306	-0.427	1.892	-0.61	1506610013
-9.768	-1.041	-2.012	-2.319	-0.793	-0.305	2.363	-7.979	0.975	1.282	-2.991	1.709	4.584	10.147	0.097	0.122	1.587	0.305	-9.768	-1.041	-2.012	-2.319	-0.793	-0.305	0.233	9.897	-0.069	-0.427	1.77	0.488	1.456	9.817	-1.324	-0.488	2.014	-0.671	1506610013
-9.716	-1.128	-2.247	-2.319	-0.916	-0.244	2.363	-7.979	0.975	1.282	-2.869	2.197	4.461	9.884	0.145	0.122	2.197	0.793	-9.716	-1.128	-2.247	-2.319	-0.916	-0.244	0.233	9.897	-0.069	-0.61	1.831	0.732	1.383	9.838	-1.486	-0.549	1.953	-0.793	1506610013
-9.658	-1.227	-2.351	-2.258	-0.977	-0.244	2.946	-8.588	0.551	1.038	-3.052	2.319	3.986	9.67	0.08	-0.244	2.136	0.977	-9.658	-1.227	-2.351	-2.258	-0.977	-0.244	0.404	9.66	-0.3	-0.488	1.892	0.916	1.247	9.833	-1.571	-0.732	1.892	-0.793	1506610013
-9.518	-1.175	-2.537	-2.014	-1.038	-0.122	3.347	-8.707	0.613	0.854	-3.235	1.953	3.622	9.414	-0.033	-0.488	1.831	0.854	-9.518	-1.175	-2.537	-2.014	-1.038	-0.122	0.599	9.507	-0.353	-0.244	1.953	0.977	1.097	9.86	-1.699	-1.038	1.831	-0.916	1506610013
-9.549	-0.928	-2.925	-2.014	-1.221	-0.061	3.347	-8.707	0.613	0.549	-3.113	1.221	3.442	9.196	-0.239	-0.61	1.587	0.671	-9.549	-0.928	-2.925	-2.014	-1.221	-0.061	0.711	9.445	-0.397	-0.183	2.014	0.977	0.968	9.828	-1.995	-1.282	1.587	-0.977	1506610013
-9.482	-0.846	-3.222	-1.953	-1.343	0.122	3.504	-8.656	0.924	0.122	-2.991	0.366	3.413	9.129	-0.469	-0.61	1.587	0.427	-9.482	-0.846	-3.222	-1.953	-1.343	0.122	0.713	9.512	-0.428	-0.122	2.014	0.977	1.296	9.94	-2.385	-1.587	1.77	-1.16	1506610013
-9.654	-0.991	-2.848	-2.075	-1.038	0.427	3.439	-8.759	1.211	-0.183	-2.747	-0.244	3.473	9.19	-0.609	-0.549	1.831	0.183	-9.654	-0.991	-2.848	-2.075	-1.038	0.427	0.615	9.63	-0.505	-0.061	1.831	0.977	1.609	10.085	-1.713	-2.197	2.197	-1.099	1506610013
-9.995	-1.19	-2.129	-2.258	-0.366	0.61	3.439	-8.759	1.211	-0.427	-2.319	-0.488	3.551	9.311	-0.693	-0.488	2.014	-0.061	-9.995	-1.19	-2.129	-2.258	-0.366	0.61	0.459	9.816	-0.504	0.061	2.014	1.099	1.439	10.546	-1.019	-2.869	2.808	-0.977	1506610013
-11.031	-1.532	-1.476	-2.991	0.488	0.854	3.473	-10.505	1.832	-0.61	-1.77	-0.61	3.612	9.982	-0.83	-0.61	1.648	-0.061	-11.031	-1.532	-1.476	-2.991	0.488	0.854	0.914	10.505	0.139	0.244	2.197	0.854	1.109	11.129	-0.251	-4.333	2.319	-0.549	1506610013
-10.898	-3.016	-0.179	-2.93	-0.854	0.671	3.316	-11.387	1.743	-0.427	-1.221	-0.671	3.864	10.844	-0.945	-0.61	0.366	0.305	-10.898	-3.016	-0.179	-2.93	-0.854	0.671	1.717	10.268	2.823	1.648	2.014	0.122	0.331	11.53	0.896	-4.883	1.465	0.183	1506610014
-10.582	-2.992	1.428	-2.991	-1.648	0.427	3.316	-11.387	1.743	0.427	-1.404	-1.16	5.45	10.247	-0.214	0.244	0.244	1.648	-10.582	-2.992	1.428	-2.991	-1.648	0.427	1.717	10.268	2.823	1.282	1.648	-0.305	1.066	10.418	2.3	-4.944	2.686	1.343	1506610014
-10.862	-2.766	2.055	-2.686	-2.075	0.244	2.94	-10.283	1.534	1.221	-2.258	-2.136	7.277	9.182	1.195	2.197	2.136	4.211	-10.862	-2.766	2.055	-2.686	-2.075	0.244	0.646	8.795	2.859	0.183	2.136	0.305	0.717	9.02	3.17	-2.93	2.991	2.38	1506610014
-9.497	-2.772	1.891	-2.197	-1.587	0.61	1.967	-9.652	0.05	1.831	-2.991	-2.747	8.089	10.458	1.219	2.563	3.113	6.226	-9.497	-2.772	1.891	-2.197	-1.587	0.61	1.548	10.372	2.737	0.61	2.808	0.854	0.263	8.454	2.915	-0.244	2.014	3.235	1506610014
-8.153	-2.156	1.409	-1.953	0.183	0.61	1.967	-9.652	0.05	2.197	-3.235	-2.197	8.229	12.011	0.788	2.136	2.441	7.568	-8.153	-2.156	1.409	-1.953	0.183	0.61	1.548	10.372	2.737	1.221	3.54	0.549	0.756	8.28	1.136	1.099	2.502	4.089	1506610014
-8.422	-1.623	0.835	-1.77	-0.122	0.427	1.821	-7.797	-0.9	2.136	-2.625	-1.038	9.359	12.037	0.086	3.052	1.465	9.399	-8.422	-1.623	0.835	-1.77	-0.122	0.427	1.145	9.501	2.952	0.732	3.479	0.977	0.031	9.231	1.407	1.404	3.967	4.456	1506610014
-8.352	-1.501	0.618	-2.075	0.305	0.061	1.767	-7.638	-1.16	1.953	-1.953	-0.305	10.161	11.938	-0.806	4.822	0.977	11.353	-8.352	-1.501	0.618	-2.075	0.305	0.061	2.084	8.928	2.065	-0.549	3.357	2.197	0.086	9.289	1.706	1.526	3.357	4.883	1506610014
-9.137	-1.214	0.465	-2.38	0.488	0.183	1.767	-7.638	-1.16	1.953	-1.892	0.061	10.313	11.545	-2.119	6.592	-0.366	12.024	-9.137	-1.214	0.465	-2.38	0.488	0.183	2.084	8.928	2.065	-0.916	3.479	2.869	1.516	9.656	1.832	1.953	3.784	4.7	1506610014
-9.793	-0.855	0.358	-2.625	0.427	0.366	1.9	-8.588	-1.839	2.075	-2.441	0.488	10.265	10.31	-3.345	7.812	0.061	12.024	-9.793	-0.855	0.358	-2.625	0.427	0.366	2.954	9.028	2.224	-0.305	3.784	3.235	1.847	10.186	1.648	2.319	4.7	4.517	1506610014
-9.71	-0.474	0.225	-2.808	0.427	0.427	2.345	-8.869	-1.966	1.892	-3.174	0.793	10.161	8.867	-4.276	8.362	1.282	11.353	-9.71	-0.474	0.225	-2.808	0.427	0.427	3.341	8.937	2.19	0.061	3.906	3.723	1.643	10.307	1.474	2.441	5.188	4.15	1506610014
-9.487	-0.462	0.126	-3.174	0.305	0.244	2.345	-8.869	-1.966	1.282	-2.869	0.977	9.611	7.099	-4.368	9.644	1.343	10.986	-9.487	-0.462	0.126	-3.174	0.305	0.244	3.285	8.807	1.992	0.305	3.601	4.333	1.005	9.896	1.379	2.319	4.7	3.418	1506610014
-9.619	-0.519	0.237	-2.869	0.305	0.122	2.712	-8.965	-1.731	0.61	-1.831	0.854	8.12	5.344	-4.155	10.498	-2.014	10.559	-9.619	-0.519	0.237	-2.869	0.305	0.122	3.095	8.475	1.761	0.977	2.319	4.639	0.699	9.314	1.715	2.563	3.723	2.441	1506610014
-9.956	-0.535	0.261	-2.502	0.244	0.061	2.736	-8.872	-1.245	0.122	-1.648	0.549	6.34	3.229	-3.224	10.986	-5.615	9.46	-9.956	-0.535	0.261	-2.502	0.244	0.061	3.679	8.348	1.735	1.892	1.831	4.517	0.622	8.954	1.878	3.052	2.93	1.587	1506610014
-10.247	-0.343	-0.121	-2.625	0	0.061	2.634	-8.748	-0.682	0.061	-1.892	0.366	5.831	1.82	-2.133	10.193	-5.188	6.958	-10.247	-0.343	-0.121	-2.625	0	0.061	4.735	8.312	1.895	2.93	2.197	4.028	1.707	9.17	1.759	2.93	3.723	0.671	1506610014
-10.421	-0.103	-0.122	-2.869	0	0.122	2.543	-8.658	-0.205	0.061	-2.38	0.549	5.41	0.477	-0.865	9.155	-3.113	4.089	-10.421	-0.103	-0.122	-2.869	0	0.122	5.128	8.425	1.873	2.991	2.747	3.357	3.335	9.536	1.882	2.075	3.601	0.183	1506610014
-10.445	0.348	-0.059	-3.296	0.244	0	2.82	-9.042	0.415	0.122	-2.563	0.977	4.884	-0.534	0.519	8.118	-3.052	2.258	-10.445	0.348	-0.059	-3.296	0.244	0	5.008	8.445	2.025	2.869	2.869	2.563	4.018	9.798	2.51	0.916	3.723	0	1506610014
-10.951	0.066	-0.025	-3.418	-0.061	-0.122	2.82	-9.042	0.415	0.122	-2.197	1.465	5.335	-1.616	0.944	5.981	-3.174	1.16	-10.951	0.066	-0.025	-3.418	-0.061	-0.122	5.127	8.63	2.147	2.502	2.808	1.953	2.48	9.107	2.58	0.854	2.747	-0.366	1506610014
-9.987	-1.132	-0.366	-3.174	-0.366	-0.366	3.018	-9.429	0.605	0.244	-1.953	1.648	6.401	-2.906	0.874	4.517	-3.357	0.793	-9.987	-1.132	-0.366	-3.174	-0.366	-0.366	5.308	8.329	2.272	2.075	2.808	1.404	0.429	9.099	1.181	2.869	0.061	-1.648	1506610014
-10.897	-1.985	-0.629	-2.075	-0.854	0.061	2.985	-9.465	0.679	0.488	-2.441	1.343	7.754	-4.098	1.047	3.906	-3.052	0.549	-10.897	-1.985	-0.629	-2.075	-0.854	0.061	6.004	8.141	2.162	2.014	2.136	0.977	1.586	10.898	1.538	2.319	1.16	-1.77	1506610014
-9.857	-1.176	-0.373	-2.075	-0.488	0.122	2.985	-9.465	0.679	0.854	-3.357	0.916	7.911	-5.052	1.218	2.869	-2.747	0.488	-9.857	-1.176	-0.373	-2.075	-0.488	0.122	6.004	8.141	2.162	1.953	1.953	0.793	4.156	11.128	2.833	-0.427	-2.502	-0.61	1506610014
-9.059	-0.815	-1.049	-2.808	-0.244	-0.427	3.1	-9.361	0.193	1.099	-3.418	0.732	7.875	-5.498	1.211	2.075	-1.831	0.122	-9.059	-0.815	-1.049	-2.808	-0.244	-0.427	5.761	8.458	1.958	1.709	2.136	0.671	1.954	9.269	-0.319	2.197	0.549	-1.038	1506610014
-9.525	-1.866	-2.024	-2.991	-0.854	-0.549	3.033	-8.19	0.233	0.977	-3.052	0.671	7.191	-5.748	0.124	1.709	-1.343	-0.488	-9.525	-1.866	-2.024	-2.991	-0.854	-0.549	5.231	7.947	1.69	1.099	1.892	0.671	1.754	9.28	-1.287	1.831	0.854	-1.465	1506610014
-9.319	-2.095	-1.717	-2.869	-0.366	-0.183	3.033	-8.19	0.233	0.732	-2.747	0.183	6.697	-5.725	0.031	2.014	-1.343	-0.549	-9.319	-2.095	-1.717	-2.869	-0.366	-0.183	4.906	7.041	1.134	0.916	1.831	0.732	1.872	9.813	-1.281	1.709	1.953	-1.404	1506610014
-9.493	-1.68	-1.678	-2.869	0.183	0.061	2.731	-7.545	0.23	0.732	-3.357	-0.61	6.109	-6.295	0.425	1.892	-1.404	-0.366	-9.493	-1.68	-1.678	-2.869	0.183	0.061	5.169	7.718	0.54	1.282	1.77	0.427	1.406	9.859	-1.407	1.282	1.953	-1.099	1506610014
-9.678	-1.549	-1.628	-2.502	0.488	0	2.545	-9.405	-0.01	0.671	-3.601	-0.916	5.507	-7.949	-0.017	1.465	-1.709	-0.122	-9.678	-1.549	-1.628	-2.502	0.488	0	5.735	8.217	0.453	2.136	2.319	0.122	0.9	9.872	-1.78	1.038	0.671	-1.038	1506610014
-9.499	-1.239	-1.638	-2.441	0.305	-0.366	2.545	-9.405	-0.01	0.244	-3.479	-0.977	5.803	-8.696	-1.008	1.953	-2.075	-0.061	-9.499	-1.239	-1.638	-2.441	0.305	-0.366	5.975	7.845	0.618	2.38	2.747	0.366	1.172	9.83	-2.17	0.916	0.122	-1.282	1506610015
-9.348	-1.036	-1.757	-2.625	-0.061	-0.549	2.803	-8.398	1.343	-0.305	-2.808	-1.099	7.143	-7.647	-0.435	2.747	-2.38	0.122	-9.348	-1.036	-1.757	-2.625	-0.061	-0.549	5.589	7.617	0.9	2.258	2.502	0.488	1.254	9.54	-1.977	0.854	0.793	-1.526	1506610015
-9.379	-1.09	-1.845	-2.869	-0.244	-0.732	2.572	-8.002	1.829	-0.366	-1.648	-1.16	7.394	-6.192	0.864	2.625	-1.831	-0.122	-9.379	-1.09	-1.845	-2.869	-0.244	-0.732	5.333	7.386	0.93	1.465	1.892	0.854	1.238	9.471	-1.794	0.732	1.282	-1.465	1506610015
-9.591	-1.262	-1.943	-2.991	-0.244	-0.732	2.572	-8.002	1.829	0	-1.16	-1.221	7.136	-5.709	1.066	1.892	-1.282	-0.122	-9.591	-1.262	-1.943	-2.991	-0.244	-0.732	5.23	7.372	0.909	1.221	1.77	0.732	1.4	9.519	-1.739	0.61	1.587	-1.282	1506610015
-9.7	-1.452	-1.858	-2.625	-0.183	-0.671	2.037	-8.392	2.025	0.183	-1.77	-0.916	6.454	-5.863	0.928	1.709	-1.343	0	-9.7	-1.452	-1.858	-2.625	-0.183	-0.671	4.991	7.439	0.666	1.221	1.465	0.305	1.34	9.735	-1.729	0.427	1.77	-1.038	1506610015
-9.582	-1.245	-1.913	-2.258	-0.061	-0.549	2.202	-8.647	2.003	0.366	-2.319	-0.427	5.656	-6.046	1.163	1.282	-1.648	0.122	-9.582	-1.245	-1.913	-2.258	-0.061	-0.549	5.02	7.506	0.64	1.221	1.282	-0.061	0.935	9.848	-1.652	0.244	1.099	-0.916	1506610015
-9.662	-1.23	-2.043	-1.953	-0.183	-0.671	2.202	-8.647	2.003	0.427	-2.136	0.061	5.14	-6.058	1.352	0.427	-1.648	-0.122	-9.662	-1.23	-2.043	-1.953	-0.183	-0.671	5.215	7.608	0.752	1.099	1.282	-0.366	0.617	9.841	-1.643	-0.122	0.549	-1.038	1506610015
-9.862	-1.383	-1.87	-1.526	-0.488	-0.671	2.357	-8.397	2.076	0.427	-1.892	0.427	5.213	-6.097	1.032	0.122	-1.526	-0.854	-9.862	-1.383	-1.87	-1.526	-0.488	-0.671	5.335	7.667	0.843	0.916	1.16	-0.549	0.774	9.814	-1.869	-0.305	0.366	-1.099	1506610015
-10.019	-1.121	-1.945	-1.099	-0.549	-0.488	2.444	-8.311	1.986	0.488	-1.831	0.793	5.376	-5.462	1.617	-0.854	-0.244	-1.953	-10.019	-1.121	-1.945	-1.099	-0.549	-0.488	5.37	7.775	0.858	0.549	0.977	-0.732	0.762	9.941	-1.657	-0.244	0.732	-1.099	1506610015
-9.825	-0.737	-2.056	-0.854	-0.488	-0.366	2.444	-8.311	1.986	0.549	-1.77	1.282	5.136	-4.482	2.092	-1.953	-0.305	-3.174	-9.825	-0.737	-2.056	-0.854	-0.488	-0.366	5.34	8.154	1.013	0.366	0.671	-1.16	0.773	10.195	-1.467	-0.732	0.244	-1.16	1506610015
-9.981	-0.554	-2.157	-0.549	-0.61	0	2.571	-8.488	1.772	0.61	-1.831	1.77	5.416	-3.504	1.64	-3.418	0.183	-4.211	-9.981	-0.554	-2.157	-0.549	-0.61	0	4.971	8.494	1.273	0.061	-0.061	-1.648	0.971	10.16	-1.705	-1.221	0.061	-1.16	1506610015
-10.367	-0.731	-1.816	-0.732	-0.916	0.305	3.247	-8.869	1.314	0.549	-1.77	2.014	5.759	-2.244	0.991	-5.005	2.197	-6.165	-10.367	-0.731	-1.816	-0.732	-0.916	0.305	4.638	8.628	1.2	-0.488	-0.854	-2.075	1.413	10.289	-1.641	-1.465	-0.122	-1.038	1506610015
-10.981	-1.237	-1.491	-1.221	-0.671	0.366	3.247	-8.869	1.314	0.366	-1.648	1.892	5.103	-0.834	-0.275	-6.348	0.916	-7.751	-10.981	-1.237	-1.491	-1.221	-0.671	0.366	4.674	9.059	1.422	-0.916	-1.343	-2.625	1.331	10.775	-0.857	-2.014	0.305	-0.549	1506610015
-10.501	-2.279	-1.276	-1.038	-0.732	0.488	3.677	-9.579	1.107	0.244	-1.282	1.465	6.346	0.633	-1.316	-7.08	2.014	-9.399	-10.501	-2.279	-1.276	-1.038	-0.732	0.488	4.733	9.728	1.745	-0.549	-1.221	-3.479	1.921	11.24	0.354	-3.357	1.038	0.244	1506610015
-9.161	-3.092	-0.012	-0.366	-0.488	0.916	4.205	-10.328	0.657	0.244	-0.916	0.854	7.305	2.247	-2.366	-7.385	2.808	-11.719	-9.161	-3.092	-0.012	-0.366	-0.488	0.916	4.607	9.839	1.705	0.183	-1.587	-4.272	2.143	10.697	1.183	-4.517	1.831	1.526	1506610015
-9.335	-2.388	0.883	-0.61	-0.305	0.916	4.205	-10.328	0.657	0.244	-1.038	-0.305	9.046	4.125	-2.168	-6.531	2.991	-13.184	-9.335	-2.388	0.883	-0.61	-0.305	0.916	3.907	7.968	1.689	0.427	-1.465	-3.845	1.591	9.564	1.559	-4.456	1.587	2.869	1506610015
-10.5	-1.876	0.659	-0.916	-0.854	0.366	4.097	-8.987	0.764	0.061	-0.732	-1.587	10.075	5.392	-0.872	-4.089	5.554	-12.756	-10.5	-1.876	0.659	-0.916	-0.854	0.366	3.14	7.685	1.781	0.366	-0.244	-3.052	0.721	10.011	1.159	-3.479	0.916	3.723	1506610015
-10.109	-2.001	0.419	-1.282	-0.793	0.122	3.586	-8.728	0.699	0.244	-0.122	-2.136	9	7.234	0.15	-1.16	3.967	-11.108	-10.109	-2.001	0.419	-1.282	-0.793	0.122	2.744	9.164	2.543	0.977	0.488	-2.38	0.514	10.72	0.644	-1.709	1.587	3.54	1506610015
-9.227	-1.554	0.798	-1.282	-0.061	0.488	2.887	-9.412	0.26	0.793	-0.305	-2.197	8.654	9.947	0.59	0.122	0.732	-9.827	-9.227	-1.554	0.798	-1.282	-0.061	0.488	3.013	10.085	2.646	2.075	-0.183	-2.319	1.272	9.946	0.128	-0.488	2.686	3.662	1506610015
-8.952	-1.346	0.709	-1.648	-0.671	0	2.378	-9.585	-0.321	1.038	-0.916	-2.136	8.388	11.763	1.037	0	-2.563	-9.216	-8.952	-1.346	0.709	-1.648	-0.671	0	3.071	9.399	2.029	1.465	0.305	-1.953	1.638	9.757	0.502	0.427	5.005	3.784	1506610015
-8.788	-1.369	0.423	-1.648	-0.427	-0.183	2.201	-8.299	-0.695	0.793	-0.977	-2.136	8.045	11.989	1.559	0.061	-4.089	-8.362	-8.788	-1.369	0.423	-1.648	-0.427	-0.183	2.519	8.921	1.955	0.61	1.038	-1.282	0.751	9.414	1.178	0.549	5.554	3.601	1506610015
-9.196	-1.097	0.414	-1.526	-0.244	-0.061	2.201	-8.299	-0.695	0.549	-0.427	-2.136	8.086	11.946	2.068	0.488	-2.625	-7.263	-9.196	-1.097	0.414	-1.526	-0.244	-0.061	2.071	9.24	1.919	0.122	1.099	-0.977	0.543	9.095	1.693	0.977	4.822	3.174	1506610015
-9.215	-0.86	0.414	-1.343	0.061	-0.122	1.967	-8.248	-0.714	0.488	-0.244	-1.892	8.064	11.855	2.597	0.977	-0.183	-6.042	-9.215	-0.86	0.414	-1.343	0.061	-0.122	1.595	9.737	1.986	-0.244	0.732	-1.16	0.073	9.455	1.267	0.854	3.357	2.869	1506610015
-9.299	-0.452	0.465	-1.404	0.122	-0.183	1.69	-8.445	-0.796	0.366	-0.549	-1.404	7.336	11.523	2.591	0.732	0.366	-4.15	-9.299	-0.452	0.465	-1.404	0.122	-0.183	1.129	9.895	2.003	-0.549	0.183	-1.221	0.712	9.092	1.955	1.587	2.686	2.319	1506610015
-9.435	-0.24	0.504	-1.587	0.061	-0.122	1.69	-8.445	-0.796	0.366	-0.916	-0.854	6.543	10.678	2.257	0.305	-0.183	-2.014	-9.435	-0.24	0.504	-1.587	0.061	-0.122	1.084	9.563	1.908	-0.793	-0.244	-0.854	1.227	8.619	2.067	1.892	2.258	1.343	1506610015
-9.636	-0.415	0.84	-1.16	0.488	0.305	1.792	-8.349	-0.679	0.366	-0.916	-0.854	5.813	9.725	2.169	0.061	-0.916	-0.366	-9.636	-0.415	0.84	-1.16	0.488	0.305	1.416	9.01	1.687	-0.671	-0.244	-0.549	0.773	8.351	2.244	2.502	1.648	0.122	1506610016
-10.039	-0.471	0.488	-1.099	0.366	0.61	1.997	-8.338	-0.427	0.122	-0.977	-0.183	5.178	9.043	1.981	0.061	-1.099	0.427	-10.039	-0.471	0.488	-1.099	0.366	0.61	1.974	8.697	1.375	-0.305	0.061	-0.244	1.457	8.562	2.98	2.136	1.77	-0.61	1506610016
-10.021	-0.025	0.609	-1.343	0.244	0.488	2.091	-8.476	-0.153	-0.122	-0.61	0.488	4.805	8.665	1.776	0.122	-0.549	0.549	-10.021	-0.025	0.609	-1.343	0.244	0.488	2.495	8.638	1.323	0.122	0.793	-0.061	4.27	9.66	4.17	0.793	1.831	-0.061	1506610016
-10.976	0.721	0.851	-2.197	0.183	0.305	2.338	-8.732	0.276	-0.183	-0.427	1.099	4.674	8.735	1.672	0.305	0.61	0.427	-10.976	0.721	0.851	-2.197	0.183	0.305	2.592	8.939	1.381	0.549	1.648	0.183	4.798	9.414	4.36	-0.427	2.136	0.671	1506610016
-11.507	-0.489	0.566	-2.197	-0.244	0	2.51	-9.142	0.58	0.183	-0.549	2.075	4.68	9.162	1.644	0.61	1.648	0.366	-11.507	-0.489	0.566	-2.197	-0.244	0	2.147	9.381	1.589	0.916	2.136	0.427	1.82	9.092	2.957	1.221	-0.732	-0.732	1506610016
-11.047	-1.931	0.396	-1.404	-0.488	0.061	2.734	-9.433	0.749	0.427	-1.16	2.136	4.564	9.964	1.505	0.732	2.014	0.732	-11.047	-1.931	0.396	-1.404	-0.488	0.061	1.979	10.324	1.469	1.099	2.014	0.671	0.851	10.268	1.829	3.357	0.183	-1.16	1506610016
-10.207	-1.013	0.538	-1.343	0	0.183	2.991	-10.101	0.706	0.793	-1.77	2.075	4.432	11.127	1.348	0.61	1.892	1.16	-10.207	-1.013	0.538	-1.343	0	0.183	2.28	11.426	1.264	1.221	2.38	0.549	3.135	11.208	3.274	0.488	-1.404	-0.061	1506610016
-9.532	-0.772	-0.108	-1.709	0.183	-0.427	3.522	-10.135	0.278	1.099	-2.502	1.709	4.414	11.688	1.276	0.549	2.136	1.343	-9.532	-0.772	-0.108	-1.709	0.183	-0.427	2.066	11.411	1.275	1.038	2.93	0.488	-0.045	9.501	1.007	2.319	0.244	-1.343	1506610016
-9.323	-1.488	-1.227	-1.892	-0.122	-0.854	3.522	-10.135	0.278	0.977	-2.625	1.221	4.301	11.104	1.208	0.671	2.747	1.709	-9.323	-1.488	-1.227	-1.892	-0.122	-0.854	1.333	10.537	1.208	0.549	2.991	0.854	0.772	9.6	-0.928	2.747	-1.404	-1.465	1506610016
-8.863	-1.727	-1.782	-2.075	0.061	-0.671	3.569	-9.073	0.343	0.916	-2.136	0.488	3.901	10.366	1.108	0.61	3.357	2.136	-8.863	-1.727	-1.782	-2.075	0.061	-0.671	0.87	9.759	0.746	0.122	2.563	1.099	1.897	9.542	-1.39	2.808	0.793	-1.648	1506610016
-9.247	-1.656	-1.761	-2.441	0.183	-0.366	2.713	-7.873	0.063	1.038	-2.502	-0.305	3.201	9.653	0.902	0.305	3.113	2.197	-9.247	-1.656	-1.761	-2.441	0.183	-0.366	1.049	9.146	0.184	-0.122	2.319	1.16	2.32	9.709	-0.849	2.258	1.892	-1.526	1506610016
-9.564	-1.325	-1.761	-2.502	0.427	-0.183	2.713	-7.873	0.063	1.038	-3.54	-1.038	2.676	8.982	0.562	0	2.136	1.77	-9.564	-1.325	-1.761	-2.502	0.427	-0.183	1.316	9.068	-0.193	-0.183	2.991	1.221	1.561	9.752	-0.982	1.648	1.221	-1.099	1506610016
-9.665	-0.787	-1.751	-2.502	0.549	-0.244	2.574	-8.302	-0.138	0.732	-3.54	-1.282	2.982	8.94	0.122	-0.305	1.648	0.854	-9.665	-0.787	-1.751	-2.502	0.549	-0.244	1.258	9.616	-0.439	0.061	3.723	1.343	1.322	9.817	-1.509	1.404	0.122	-0.977	1506610016
-9.641	-0.456	-1.82	-2.93	0.183	-0.61	2.616	-8.757	0.033	0.122	-2.563	-1.221	4.115	9.238	-0.487	-0.61	2.869	-0.061	-9.641	-0.456	-1.82	-2.93	0.183	-0.61	0.883	10.046	-0.311	0.488	3.723	1.282	1.964	9.799	-1.848	1.16	0.244	-1.16	1506610016
-9.544	-0.697	-1.839	-3.357	-0.122	-0.61	2.384	-8.23	1.209	-0.183	-1.892	-1.16	4.778	9.214	-1.299	-0.671	3.235	-0.061	-9.544	-0.697	-1.839	-3.357	-0.122	-0.61	0.591	9.871	0.06	0.61	2.747	1.038	2.188	9.539	-1.69	0.671	1.282	-1.221	1506610016
-9.429	-0.961	-1.873	-3.601	-0.305	-0.549	2.384	-8.23	1.209	-0.122	-1.465	-1.16	4.88	8.57	-1.525	-0.061	2.38	0.854	-9.429	-0.961	-1.873	-3.601	-0.305	-0.549	0.9	9.235	0.151	0.427	2.197	0.671	2.076	9.484	-1.498	0.549	2.258	-0.977	1506610016
-9.615	-1.309	-1.918	-3.723	-0.244	-0.549	1.776	-7.948	1.849	0.183	-1.648	-1.16	4.794	7.989	-1.485	0.977	1.892	1.709	-9.615	-1.309	-1.918	-3.723	-0.244	-0.549	1.453	8.948	-0.232	0.427	2.563	0.366	1.422	9.481	-1.621	0.671	2.258	-0.793	1506610016
-9.719	-1.629	-1.888	-3.662	-0.183	-0.549	1.776	-7.948	1.849	0.61	-2.502	-0.916	4.877	7.952	-1.529	1.587	2.075	1.648	-9.719	-1.629	-1.888	-3.662	-0.183	-0.549	1.866	9.156	-0.526	0.793	3.174	0.244	0.836	9.709	-1.669	0.671	1.526	-0.732	1506610016
-9.56	-1.633	-1.899	-3.235	0	-0.549	1.729	-8.38	1.832	0.854	-3.235	-0.305	5.145	8.199	-1.486	1.953	2.991	0.977	-9.56	-1.633	-1.899	-3.235	0	-0.549	1.938	9.469	-0.487	1.282	3.784	0.061	0.774	9.914	-1.611	0.305	1.221	-0.61	1506610016
-9.74	-1.433	-2.021	-2.747	-0.549	-0.61	1.989	-8.731	1.631	0.977	-3.174	0.305	5.192	8.494	-1.324	2.38	3.479	0.732	-9.74	-1.433	-2.021	-2.747	-0.549	-0.61	1.887	9.658	-0.282	1.526	4.089	-0.122	0.773	9.869	-1.292	-0.122	1.343	-0.488	1506610016
-9.836	-1.352	-2.074	-2.319	-0.427	-0.61	1.989	-8.731	1.631	1.099	-3.174	0.854	5.26	8.819	-0.915	2.747	3.418	0.916	-9.836	-1.352	-2.074	-2.319	-0.427	-0.61	1.66	9.784	-0.056	1.587	3.967	-0.305	0.77	9.801	-1.651	-0.61	0.793	-0.488	1506610016
-9.816	-1.345	-1.834	-1.953	-0.366	-0.488	2.018	-8.558	1.418	1.221	-3.418	1.343	5.3	9.188	-0.249	2.991	3.54	1.221	-9.816	-1.345	-1.834	-1.953	-0.366	-0.488	1.182	9.912	-0.073	1.404	3.723	-0.305	0.857	9.934	-1.798	-0.427	1.282	-0.61	1506610016
-9.847	-1.456	-1.645	-1.343	-0.244	-0.305	2.378	-8.771	0.834	1.282	-3.784	2.014	5.094	9.58	0.355	2.808	3.357	1.465	-9.847	-1.456	-1.645	-1.343	-0.244	-0.305	0.718	10.056	-0.029	1.221	3.113	-0.061	0.751	9.993	-1.566	-0.61	0.488	-0.61	1506610016
-10.085	-1.487	-1.552	-0.61	-0.244	0.061	2.378	-8.771	0.834	1.16	-3.723	2.869	4.815	9.842	0.763	2.258	2.991	1.526	-10.085	-1.487	-1.552	-0.61	-0.244	0.061	0.456	10.244	0.109	1.038	2.38	0.244	1.025	10.095	-1.096	-1.038	0	-0.549	1506610016
-10.281	-1.622	-1.692	-0.427	-0.061	0.244	2.889	-8.896	0.695	0.793	-3.113	3.479	4.585	10.115	1.13	1.587	2.563	1.404	-10.281	-1.622	-1.692	-0.427	-0.061	0.244	0.538	10.623	0.42	0.671	2.014	0.427	1.354	10.602	-0.727	-2.136	-0.732	-0.122	1506610016
-10.505	-1.967	-1.775	-0.549	-0.793	0.305	4.358	-10.273	0.634	0.488	-2.075	3.784	4.216	10.591	1.268	0.854	1.77	1.282	-10.505	-1.967	-1.775	-0.549	-0.793	0.305	0.802	11.332	0.781	0.61	1.404	0.366	2.231	10.898	0.099	-3.357	-0.122	0.732	1506610017
-9.774	-2.384	-0.846	-0.122	-1.404	0.61	4.358	-10.273	0.634	0.244	-1.099	3.479	4.003	10.959	1.361	0.366	0.732	0.854	-9.774	-2.384	-0.846	-0.122	-1.404	0.61	1.111	11.141	1.113	0.488	0.366	0.061	3.144	10.861	1.504	-4.333	1.465	1.892	1506610017
-9.601	-1.65	0.196	-0.427	-0.977	0.916	5.245	-10.207	0.609	0	-0.244	2.258	3.992	9.897	1.729	0.366	0.671	0.732	-9.601	-1.65	0.196	-0.427	-0.977	0.916	1.017	9.388	1.226	-0.244	-0.244	0	3.17	10.226	1.824	-4.7	2.136	3.174	1506610017
-10.679	-1	-0.233	-1.282	-1.526	0.488	4.858	-8.668	0.672	-0.122	0	0.061	3.524	8.455	1.822	0.244	0.732	0.916	-10.679	-1	-0.233	-1.282	-1.526	0.488	1.408	8.58	1.243	-0.671	0.427	0.061	2.676	10.31	0.793	-2.808	2.075	3.906	1506610017
-10.454	-1.047	-0.239	-1.648	-1.282	0.366	4.858	-8.668	0.672	0.122	-0.488	-1.892	3.082	8.281	1.515	-0.305	0.488	0.366	-10.454	-1.047	-0.239	-1.648	-1.282	0.366	2.198	9.461	1.436	-0.183	1.099	-0.366	2.68	11.05	-0.618	-1.465	3.967	3.601	1506610017
-9.733	-0.461	0.051	-2.625	-1.282	0.549	4.046	-9.251	0.469	0.549	-1.099	-2.93	3.039	8.844	1.09	-0.732	0.061	-0.854	-9.733	-0.461	0.051	-2.625	-1.282	0.549	2.644	10.244	1.442	0.366	0.977	-0.671	2.412	10.429	-0.406	-0.916	5.066	3.601	1506610017
-8.744	-0.151	-0.05	-3.357	-0.854	0	3.236	-10.049	-0.106	0.916	-1.892	-3.662	3.737	8.881	1.069	-0.366	-0.183	-1.953	-8.744	-0.151	-0.05	-3.357	-0.854	0	2.688	9.739	1.503	0.061	1.038	-0.732	2.237	9.648	0.275	-0.793	6.104	3.54	1506610017
-8.842	-0.292	0.038	-3.601	-0.916	-0.183	2.755	-9.77	-0.518	0.671	-2.38	-4.395	4.814	8.281	1.541	0.61	1.099	-2.197	-8.842	-0.292	0.038	-3.601	-0.916	-0.183	2.493	8.948	1.526	-0.488	1.465	-0.671	1.833	8.553	0.477	0.122	6.775	2.869	1506610017
-8.859	-0.613	0.355	-3.418	-0.427	-0.183	2.414	-9.282	-0.596	0.305	-2.014	-4.944	5.038	7.976	1.852	1.16	2.319	-2.014	-8.859	-0.613	0.355	-3.418	-0.427	-0.183	2.285	8.731	1.336	-0.61	1.648	-0.61	0.833	8.059	0.644	0.977	6.226	1.831	1506610017
-9.098	-0.662	0.556	-3.54	-0.366	-0.305	1.491	-9.26	-0.365	0.305	-1.648	-4.883	4.833	8.104	1.967	1.16	2.136	-2.075	-9.098	-0.662	0.556	-3.54	-0.366	-0.305	2.419	8.947	1.249	-0.244	1.709	-0.61	-0.333	8.36	0.906	1.831	5.493	0.977	1506610017
-9.32	-0.365	0.359	-3.845	-0.305	-0.427	1.491	-9.26	-0.365	0.488	-1.526	-4.272	4.862	8.362	2.065	1.16	1.77	-2.258	-9.32	-0.365	0.359	-3.845	-0.305	-0.427	2.82	9.153	1.341	0.244	2.197	-0.732	-0.678	8.533	1.482	2.502	4.211	-0.427	1506610017
-10.214	-0.635	0.994	-3.235	0	0.122	1.092	-9.036	-0.26	0.793	-1.709	-3.113	5.175	8.539	2.158	1.343	1.953	-2.38	-10.214	-0.635	0.994	-3.235	0	0.122	2.823	9.08	1.507	0.305	2.93	-0.671	-0.224	8.536	3.24	2.991	3.052	-2.258	1506610017
-9.878	-1.394	0.724	-3.906	-0.061	-0.244	0.73	-8.291	0.039	1.038	-2.075	-1.77	5.547	8.588	2.303	1.648	2.808	-2.075	-9.878	-1.394	0.724	-3.906	-0.061	-0.244	2.147	8.85	1.681	0.305	3.357	-0.305	2.688	9.582	4.936	2.441	4.333	-1.526	1506610017
-10.006	-0.285	1.446	-3.174	0.183	0.183	0.73	-8.291	0.039	1.404	-2.563	-0.122	5.761	8.751	2.486	1.892	3.906	-1.465	-10.006	-0.285	1.446	-3.174	0.183	0.183	1.404	8.92	1.725	0.366	3.662	0.122	3.71	10.073	6.306	0.244	6.042	1.282	1506610017
-10.685	-0.37	0.325	-3.418	0.305	0.061	0.926	-8.296	0.089	1.709	-2.869	1.465	5.599	9.245	2.365	1.587	4.089	-0.61	-10.685	-0.37	0.325	-3.418	0.305	0.061	1.197	9.439	1.875	0.732	3.967	0.366	1.177	9.056	3.724	1.099	-1.831	1.099	1506610017
-11.787	-2.046	-1.01	-3.784	-0.793	-0.427	1.384	-9.295	-0.264	2.014	-3.052	3.052	5.303	9.92	2.056	1.16	3.54	0.244	-11.787	-2.046	-1.01	-3.784	-0.793	-0.427	1.218	10.216	1.793	0.793	3.723	0.61	1.177	10.326	1.687	3.479	0.549	-0.671	1506610017
-10.018	-2.257	-0.055	-2.93	-0.244	-0.122	1.384	-9.295	-0.264	2.502	-3.601	4.456	5.166	10.45	1.814	1.16	3.418	0.977	-10.018	-2.257	-0.055	-2.93	-0.244	-0.122	1.263	10.713	1.092	0.61	3.235	1.099	-0.368	11.292	3.405	0.732	3.052	0.244	1506610017
-9.333	-1.186	-1.092	-3.479	0	-0.427	1.741	-10.757	-1.067	2.93	-4.822	5.249	5.009	10.789	1.644	1.16	3.784	1.099	-9.333	-1.186	-1.092	-3.479	0	-0.427	1.572	10.871	0.36	0.366	3.845	1.282	0.044	9.722	0.02	2.686	1.404	-0.305	1506610017
-9.589	-1.687	-2.37	-3.723	-0.366	-0.793	3.68	-10.227	-1.556	2.686	-5.92	5.188	4.746	10.496	1.298	0.732	4.333	0.916	-9.589	-1.687	-2.37	-3.723	-0.366	-0.793	1.523	10.433	0.096	0.244	4.7	1.221	0.585	10.152	-0.88	2.319	1.587	-0.488	1506610017
-9.231	-1.866	-2.658	-3.784	-0.366	-0.488	3.68	-10.227	-1.556	1.709	-4.822	4.456	4.174	9.935	0.665	0.244	3.906	0.916	-9.231	-1.866	-2.658	-3.784	-0.366	-0.488	1.181	10.118	-0.195	0	4.456	1.16	1.062	9.983	-1.286	2.258	2.747	-0.61	1506610017
-9.313	-1.42	-2.548	-3.723	-0.305	-0.183	4.235	-9.611	-1.32	1.221	-3.235	3.113	3.778	9.416	0.173	0.122	3.296	0.854	-9.313	-1.42	-2.548	-3.723	-0.305	-0.183	0.898	9.783	-0.584	-0.183	3.662	1.16	1.28	9.757	-1.219	1.709	3.113	-0.61	1506610017
-9.652	-0.908	-2.583	-3.967	-0.244	-0.244	3.918	-8.902	-1.145	1.221	-3.235	3.113	3.673	8.898	-0.194	0.183	3.174	0.427	-9.652	-0.908	-2.583	-3.967	-0.244	-0.244	0.635	9.538	-0.86	-0.427	3.662	1.343	1.787	9.749	-1.448	1.465	2.686	-0.488	1506610017
-9.762	-0.73	-2.686	-4.395	-0.244	-0.122	3.529	-8.634	-0.413	0.366	-5.249	0.122	3.772	8.92	-0.601	0	3.54	-0.183	-9.762	-0.73	-2.686	-4.395	-0.244	-0.122	0.464	9.872	-0.998	-0.122	3.967	1.465	1.432	9.871	-1.66	1.221	2.319	-0.427	1506610017
-9.671	-0.902	-2.73	-4.7	-0.488	-0.122	3.529	-8.634	-0.413	0.061	-5.188	-0.244	3.914	9.282	-1.138	-0.305	3.723	-0.732	-9.671	-0.902	-2.73	-4.7	-0.488	-0.122	0.346	10.115	-0.706	0.549	3.479	1.16	1.699	9.867	-1.714	1.16	1.831	-0.549	1506610017
-9.522	-1.317	-2.643	-4.639	-0.549	-0.122	3.506	-8.32	0.2	-0.183	-4.517	-0.244	4.094	9.144	-1.596	-0.244	3.174	-0.854	-9.522	-1.317	-2.643	-4.639	-0.549	-0.122	0.438	9.79	-0.202	0.732	2.808	0.854	1.817	9.765	-1.768	0.916	2.563	-0.427	1506610017
-9.601	-1.656	-2.406	-4.15	-0.671	0.061	3.576	-7.821	0.958	-0.427	-3.723	-0.305	4.252	8.799	-1.598	0.366	2.747	-0.305	-9.601	-1.656	-2.406	-4.15	-0.671	0.061	0.666	9.574	-0.065	0.671	2.686	0.549	1.66	9.824	-1.724	0.366	3.357	-0.244	1506610018
-9.9	-1.854	-2.247	-3.845	-1.221	0.366	3.677	-7.806	1.627	-0.549	-2.869	-0.488	4.453	8.772	-1.392	1.099	3.052	0.122	-9.9	-1.854	-2.247	-3.845	-1.221	0.366	0.572	9.454	-0.096	0.793	2.93	0.427	1.677	9.946	-0.863	-0.183	3.906	0.061	1506610018
-9.265	-2.162	-1.574	-3.723	-0.916	0.366	3.601	-8.001	2.09	-0.427	-2.319	-0.854	4.51	8.844	-1.099	1.404	3.601	0.366	-9.265	-2.162	-1.574	-3.723	-0.916	0.366	0.254	9.274	-0.087	1.038	3.357	0.61	1.272	10.241	0.28	-1.282	2.991	0.732	1506610018
-8.783	-2.676	-1.107	-2.991	-0.122	0.305	3.452	-8.234	2.495	-0.305	-2.075	-1.038	4.293	9.152	-0.797	1.343	3.479	0.732	-8.783	-2.676	-1.107	-2.991	-0.122	0.305	0.374	9.615	0.103	1.221	3.479	0.671	-0.121	10.143	1.053	-3.418	0.549	1.282	1506610018
-10.45	-2.553	-0.629	-2.258	-0.549	0.183	3.326	-8.966	2.701	0.061	-1.77	-0.977	3.969	9.884	-0.707	1.099	2.441	1.16	-10.45	-2.553	-0.629	-2.258	-0.549	0.183	0.924	10.255	1.012	2.258	3.174	0.244	0.469	10.09	1.598	-5.066	-0.61	2.014	1506610018
-10.759	-1.852	-0.134	-2.197	-0.916	0.122	3.064	-9.769	2.474	0.793	-2.014	-0.977	3.969	9.884	-0.707	1.099	2.441	1.16	-10.759	-1.852	-0.134	-2.197	-0.916	0.122	1.914	10.609	1.794	2.686	3.906	-0.305	2.694	11.385	1.793	-4.761	2.502	2.686	1506610018
-10.655	-1.168	0.115	-2.686	-1.16	0.366	2.845	-10.09	1.92	1.526	-2.869	-1.16	3.969	9.884	-0.707	1.099	2.441	1.16	-10.655	-1.168	0.115	-2.686	-1.16	0.366	2.345	10.485	1.916	2.014	4.15	-0.549	3.141	10.972	1.456	-3.967	4.333	3.357	1506610018
-10.841	-1.141	0.133	-3.113	-1.343	0.305	2.646	-9.905	1.145	1.953	-3.235	-1.404	3.969	9.884	-0.707	1.099	2.441	1.16	-10.841	-1.141	0.133	-3.113	-1.343	0.305	1.944	10.049	2.011	1.282	4.7	-0.305	2.156	10.295	0.336	-1.953	4.028	2.869	1506610018
-9.963	-1.044	0.195	-3.113	-0.793	0.305	2.428	-9.713	0.435	2.075	-3.601	-1.526	3.969	9.884	-0.707	1.099	2.441	1.16	-9.963	-1.044	0.195	-3.113	-0.793	0.305	1.426	10.143	1.806	0.916	4.395	0.061	2.286	9.343	-0.178	0.183	4.7	2.38	1506610018
-9.33	-0.703	0.281	-3.296	-0.61	0.366	2.297	-10.001	-0.2	2.136	-3.296	-1.343	3.969	9.884	-0.707	1.099	2.441	1.16	-9.33	-0.703	0.281	-3.296	-0.61	0.366	1.299	10.229	1.546	0.916	3.784	0.244	2.472	8.75	-0.012	1.587	6.226	1.526	1506610018
-9.081	-0.794	0.122	-3.418	-0.549	0.305	2.094	-9.792	-0.691	2.258	-3.235	-1.282	3.969	9.884	-0.707	1.099	2.441	1.16	-9.081	-0.794	0.122	-3.418	-0.549	0.305	1.258	9.616	1.59	0.671	3.601	0.427	0.867	8.841	0.714	2.625	7.019	1.16	1506610018
-8.888	-1.15	0.048	-3.418	-0.183	0.366	1.936	-8.796	-0.898	2.014	-3.418	-1.343	3.969	9.884	-0.707	1.099	2.441	1.16	-8.888	-1.15	0.048	-3.418	-0.183	0.366	1.226	9.118	1.485	0.488	3.418	0.671	-0.024	8.971	1.597	3.113	5.676	0.61	1506610018
-9.225	-1.329	0.209	-3.357	-0.061	0.366	1.824	-8.284	-0.962	2.014	-3.418	-1.343	3.947	10.325	-0.458	1.343	1.77	1.465	-9.225	-1.329	0.209	-3.357	-0.061	0.366	1.363	9.125	1.452	0.549	3.418	0.732	-0.426	9.172	2.122	3.235	4.883	0.122	1506610018
-9.409	-1.603	0.444	-3.357	0	0.244	1.605	-8.27	-1.114	1.831	-3.296	-1.16	2.128	9.109	1.824	1.343	1.77	1.465	-9.409	-1.603	0.444	-3.357	0	0.244	1.5	9.262	1.504	0.61	3.601	0.793	-0.457	9.628	2.531	3.235	3.662	-0.488	1506610018
-9.665	-1.921	0.403	-3.174	0.305	0	1.455	-8.305	-1.296	1.953	-3.418	-0.793	2.162	9.027	1.645	1.282	3.174	-0.366	-9.665	-1.921	0.403	-3.174	0.305	0	1.352	9.385	1.631	0.793	3.723	0.793	-0.561	9.798	2.468	2.686	3.235	-0.549	1506610018
-10.192	-1.91	0.17	-2.93	0.305	-0.366	1.584	-8.387	-1.453	1.831	-3.906	0.793	2.399	9.204	1.531	1.16	2.991	-1.099	-10.192	-1.91	0.17	-2.93	0.305	-0.366	1.072	9.601	1.768	0.854	3.662	0.732	-0.218	10.367	2.96	1.831	4.395	-0.122	1506610018
-9.881	-1.933	0.402	-2.991	0.366	-0.488	1.86	-8.559	-1.491	1.526	-3.54	1.709	2.683	9.653	1.394	0.977	2.869	-1.526	-9.881	-1.933	0.402	-2.991	0.366	-0.488	0.774	9.976	1.733	0.916	3.235	0.61	-2.461	10.203	2.098	0.427	-1.648	-0.427	1506610018
-9.337	-2.373	0.293	-2.563	0.671	-0.671	2.158	-9.003	-1.534	1.282	-3.174	2.502	3.003	10.063	1.303	0.793	2.625	-1.587	-9.337	-2.373	0.293	-2.563	0.671	-0.671	0.452	9.973	1.727	0.671	2.625	0.427	-1.599	9.655	0.843	2.563	-2.441	-0.61	1506610018
-9.593	-2.183	-0.256	-1.892	0.671	-0.549	2.541	-8.875	-1.391	0.854	-2.93	2.93	3.226	9.915	1.2	0.671	2.258	-1.16	-9.593	-2.183	-0.256	-1.892	0.671	-0.549	0.248	9.705	1.721	0.366	1.77	0.244	1.706	9.438	-0.568	2.441	1.404	-0.427	1506610018
-9.812	-1.666	-0.766	-1.77	0.122	-0.549	3.027	-8.607	-1.078	0.366	-2.625	2.869	3.23	9.661	1.058	0.61	1.648	-0.549	-9.812	-1.666	-0.766	-1.77	0.122	-0.549	0.528	9.63	1.61	0.183	1.282	0	0.909	9.921	-0.335	2.747	2.808	-0.366	1506610018
-9.524	-1.702	-0.812	-2.075	-0.122	-0.732	3.631	-9.02	-0.572	0.122	-2.319	2.563	3.189	9.595	0.913	0.549	0.793	-0.244	-9.524	-1.702	-0.812	-2.075	-0.122	-0.732	0.986	9.67	1.481	0.061	1.16	-0.183	-0.354	10.093	-0.014	2.625	1.831	-0.427	1506610018
-9.911	-1.774	-1.226	-1.953	-0.366	-0.732	3.631	-9.02	-0.572	-0.061	-2.319	2.319	3.21	9.415	0.791	0.61	0.427	-0.183	-9.911	-1.774	-1.226	-1.953	-0.366	-0.732	1.276	9.55	1.217	0.061	0.916	-0.366	-0.921	9.95	-0.645	2.686	1.099	-0.793	1506610018
-9.723	-1.904	-1.541	-1.526	0	-0.732	3.972	-9.16	-0.206	-0.244	-2.197	1.953	3.199	9.14	0.727	0.854	0.427	-0.305	-9.723	-1.904	-1.541	-1.526	0	-0.732	1.65	9.403	0.884	0.061	0.732	-0.549	-0.018	10.28	-0.53	2.38	1.709	-0.732	1506610018
-9.887	-1.54	-1.534	-1.587	-0.244	-0.549	4.349	-9.172	0.243	-0.366	-1.892	1.343	3.194	8.978	0.65	0.977	0.366	-0.732	-9.887	-1.54	-1.534	-1.587	-0.244	-0.549	2.04	9.429	0.54	0.122	1.038	-0.732	0.935	10.21	-0.599	1.526	1.953	-0.305	1506610018
-9.702	-1.134	-1.497	-1.709	0.122	-0.488	4.493	-9.301	0.653	-0.488	-1.526	0.549	3.435	8.963	0.656	1.099	0.671	-1.282	-9.702	-1.134	-1.497	-1.709	0.122	-0.488	1.897	9.44	0.256	0.244	1.526	-0.793	1.209	10.005	-1.269	1.099	1.77	-0.061	1506610018
-9.725	-1.09	-1.663	-1.648	0.183	-0.366	4.42	-9.292	1.209	-0.671	-1.038	-0.183	3.799	9.101	0.684	1.099	1.282	-1.77	-9.725	-1.09	-1.663	-1.648	0.183	-0.366	1.375	9.518	0.163	0.427	1.831	-0.671	0.959	9.928	-1.983	0.854	1.404	0	1506610019
-9.874	-1.031	-1.698	-1.77	0.183	-0.183	4.211	-9.056	1.889	-0.732	-0.244	-0.61	4.09	9.427	0.666	0.916	1.709	-1.892	-9.874	-1.031	-1.698	-1.77	0.183	-0.183	0.957	9.81	0.251	0.671	1.77	-0.61	1.418	9.91	-2.166	0.427	1.099	0.122	1506610019
-9.722	-1.056	-1.599	-1.831	0.183	-0.122	3.813	-9.008	2.375	-0.427	0.122	-0.916	4.268	9.926	0.531	0.732	1.343	-1.587	-9.722	-1.056	-1.599	-1.831	0.183	-0.122	0.871	10.245	0.426	0.671	1.343	-0.61	1.43	9.873	-2.11	0.305	1.404	0.122	1506610019
-9.722	-1.269	-1.538	-1.709	0.183	-0.061	3.378	-9.138	2.541	0.122	-0.244	-1.038	4.454	10.088	0.464	0.732	0.854	-0.916	-9.722	-1.269	-1.538	-1.709	0.183	-0.061	0.896	10.145	0.605	0.366	0.916	-0.61	1.044	9.743	-2.137	0.183	1.282	0.122	1506610019
-9.741	-1.477	-1.537	-1.343	0.061	0.061	3.065	-8.912	2.443	0.488	-0.854	-1.343	4.557	9.749	0.614	1.099	1.099	-0.122	-9.741	-1.477	-1.537	-1.343	0.061	0.061	0.788	9.793	0.562	0.183	0.977	-0.366	1.017	9.758	-2.066	0.183	1.038	0.061	1506610019
-9.769	-1.498	-1.556	-1.038	-0.061	0.122	2.676	-8.849	1.718	0.732	-0.854	-1.648	4.432	9.677	0.746	1.099	1.465	0.305	-9.769	-1.498	-1.556	-1.038	-0.061	0.122	0.593	9.666	0.368	0.244	0.977	-0.061	1.168	9.755	-1.938	0.061	0.916	0.061	1506610019
-9.807	-1.44	-1.546	-0.916	-0.122	0.122	2.676	-8.849	1.718	0.916	-0.793	-1.831	4.118	9.7	0.857	0.732	1.343	0.488	-9.807	-1.44	-1.546	-0.916	-0.122	0.122	0.546	9.622	0.306	0.488	1.038	0.244	1.044	9.824	-1.926	-0.061	0.793	0.061	1506610019
-9.833	-1.33	-1.564	-0.854	-0.244	0.122	2.389	-8.795	1.334	0.916	-0.854	-1.77	3.864	9.707	0.847	0.305	0.854	0.671	-9.833	-1.33	-1.564	-0.854	-0.244	0.122	0.537	9.7	0.299	0.671	0.977	0.366	0.955	9.836	-1.979	-0.122	0.671	0.061	1506610019
-9.828	-1.251	-1.592	-0.916	-0.366	0.061	2.193	-8.595	1.049	0.793	-0.854	-1.404	3.772	9.818	0.726	-0.061	0.488	0.916	-9.828	-1.251	-1.592	-0.916	-0.366	0.061	0.595	9.862	0.279	0.61	0.793	0.488	1.067	9.805	-2.046	-0.183	0.671	0	1506610019
-9.799	-1.257	-1.548	-0.916	-0.427	0.061	2.144	-8.347	0.933	0.549	-0.549	-0.793	3.637	9.904	0.555	-0.122	0.244	1.099	-9.799	-1.257	-1.548	-0.916	-0.427	0.061	0.81	10.024	0.264	0.427	0.549	0.488	1.028	9.819	-1.961	-0.244	0.854	0	1506610019
-9.799	-1.305	-1.534	-0.854	-0.488	0.061	2.116	-8.163	0.886	0.366	-0.427	-0.244	3.476	9.898	0.388	-0.122	0.122	1.221	-9.799	-1.305	-1.534	-0.854	-0.488	0.061	1.099	10.116	0.202	0.244	0.427	0.366	0.97	9.807	-1.95	-0.244	0.732	0	1506610019
-9.767	-1.341	-1.555	-0.732	-0.549	0.061	2.175	-8.128	0.94	0.244	-0.61	0	3.346	9.866	0.273	-0.061	0.305	1.038	-9.767	-1.341	-1.555	-0.732	-0.549	0.061	1.348	10.219	0.118	0.061	0.61	0.305	1.067	9.801	-1.999	-0.366	0.732	-0.061	1506610019
-9.8	-1.308	-1.607	-0.61	-0.549	0.122	2.303	-8.179	0.965	0.244	-0.793	0.122	3.223	9.874	0.227	0.061	0.61	0.671	-9.8	-1.308	-1.607	-0.61	-0.549	0.122	1.468	10.306	0.022	-0.122	0.732	0.244	1.079	9.794	-1.977	-0.366	0.671	-0.061	1506610019
-9.818	-1.254	-1.628	-0.61	-0.61	0.061	2.455	-8.216	0.961	0.061	-0.732	0.122	3.158	9.874	0.305	0.183	0.916	0.122	-9.818	-1.254	-1.628	-0.61	-0.61	0.061	1.351	10.299	-0.053	-0.244	0.793	0.244	1.058	9.836	-1.988	-0.427	0.488	-0.061	1506610019
-9.789	-1.349	-1.621	-0.549	-0.732	0.061	2.521	-8.259	0.949	-0.122	-0.854	0.061	3.229	9.836	0.486	0.122	1.221	-0.305	-9.789	-1.349	-1.621	-0.549	-0.732	0.061	1.13	10.037	0.001	-0.366	0.732	0.244	1.03	9.799	-2.03	-0.488	0.549	-0.122	1506610019
-9.75	-1.438	-1.456	-0.488	-0.732	0.183	2.621	-8.412	0.946	-0.244	-0.916	0.122	3.286	9.594	0.651	0	1.282	-0.549	-9.75	-1.438	-1.456	-0.488	-0.732	0.183	0.926	9.734	0.083	-0.488	0.488	0.305	0.934	9.844	-1.955	-0.61	0.549	-0.122	1506610019
-9.705	-1.418	-1.28	-0.366	-0.549	0.244	2.791	-8.545	1.012	-0.427	-0.854	0.183	3.292	9.533	0.741	-0.305	0.916	-0.671	-9.705	-1.418	-1.28	-0.366	-0.549	0.244	0.842	9.701	0.141	-0.427	0.366	0.366	0.824	9.909	-1.785	-0.793	0.244	-0.061	1506610019
-9.652	-1.312	-1.17	-0.488	-0.427	0.122	3.003	-8.769	1.114	-0.488	-0.61	0.305	3.417	9.562	0.709	-0.61	0.549	-0.793	-9.652	-1.312	-1.17	-0.488	-0.427	0.122	1.019	9.71	0.434	-0.183	0.427	0.305	0.736	9.867	-1.847	-0.854	0.061	-0.122	1506610019
-9.576	-1.318	-1.058	-0.427	-0.366	0	3.167	-9.086	1.251	-0.488	-0.366	0.427	3.594	9.585	0.532	-0.732	0.183	-0.732	-9.576	-1.318	-1.058	-0.427	-0.366	0	1.258	9.796	0.812	0	0.427	0.244	0.708	9.79	-1.849	-0.793	0	-0.183	1506610019
-9.601	-1.384	-0.904	-0.366	-0.305	0	3.254	-9.165	1.347	-0.305	-0.427	0.366	3.887	9.54	0.445	-0.488	0.244	-0.488	-9.601	-1.384	-0.904	-0.366	-0.305	0	1.187	9.664	1.007	-0.244	0.366	0.244	0.699	9.761	-1.558	-0.854	0.061	-0.244	1506610019
-9.67	-1.397	-0.7	-0.305	-0.366	0	3.314	-8.827	1.352	-0.122	-0.427	0.305	4.006	9.345	0.555	-0.122	0.427	0.061	-9.67	-1.397	-0.7	-0.305	-0.366	0	0.969	9.42	1.14	-0.366	0.122	0.244	0.721	9.795	-1.261	-1.038	0.122	-0.244	1506610019
-9.613	-1.433	-0.488	-0.305	-0.244	-0.061	3.345	-8.803	1.29	0.061	-0.305	0.244	3.781	9.27	0.715	-0.122	0.061	0.61	-9.613	-1.433	-0.488	-0.305	-0.244	-0.061	0.958	9.185	1.132	-0.244	-0.244	0.122	0.644	9.825	-0.906	-1.16	0.244	-0.244	1506610019
-9.558	-1.47	-0.327	-0.183	-0.122	-0.061	3.35	-8.963	1.103	0.183	-0.244	0.244	3.443	9.004	0.839	-0.183	-0.488	1.038	-9.558	-1.47	-0.327	-0.183	-0.122	-0.061	1.218	8.893	1.211	0	-0.366	-0.061	0.385	9.854	-0.537	-1.282	0.122	-0.183	1506610019
-9.685	-1.516	-0.121	-0.061	-0.061	-0.122	3.317	-9.016	0.89	0.305	-0.183	0.122	3.198	8.873	0.828	-0.183	-0.854	1.099	-9.685	-1.516	-0.121	-0.061	-0.061	-0.122	1.657	9.153	1.296	0.305	0.061	-0.183	0.465	9.86	-0.311	-1.404	0	-0.183	1506610019
-9.68	-1.549	0.092	0	-0.061	-0.183	3.213	-9.058	0.691	0.305	-0.061	0.122	3.113	9.222	0.809	-0.061	-0.854	0.793	-9.68	-1.549	0.092	0	-0.061	-0.183	1.793	9.668	1.363	0.549	0.305	-0.305	0.699	9.893	0.078	-1.709	0.366	-0.061	1506610019
-9.661	-1.614	0.31	0.122	0	-0.244	3.098	-8.961	0.496	0.366	0.122	0.183	3.192	9.572	0.927	0.122	-0.61	0.427	-9.661	-1.614	0.31	0.122	0	-0.244	1.654	9.849	1.552	0.549	0.366	-0.305	0.767	9.836	0.499	-1.77	0.671	0.061	1506610020
-9.82	-1.67	0.651	0.244	-0.061	-0.122	2.997	-8.74	0.274	0.427	0.122	0.305	3.382	9.678	1.207	0.366	-0.122	0.427	-9.82	-1.67	0.651	0.244	-0.061	-0.122	1.42	9.808	1.748	0.366	0.183	-0.366	0.646	9.849	0.94	-2.258	0.671	0.244	1506610020
-10.088	-1.548	0.933	0.427	-0.183	0	2.966	-8.599	0.086	0.427	0	0.305	3.423	9.734	1.548	0.427	0.244	0.61	-10.088	-1.548	0.933	0.427	-0.183	0	1.261	9.746	1.877	0.183	0	-0.366	0.531	9.807	1.363	-2.258	0.488	0.366	1506610020
-10.246	-1.297	1.031	0.488	-0.427	0	2.964	-8.576	-0.134	0.427	0.061	0.244	3.289	9.784	1.859	0.366	0.244	0.732	-10.246	-1.297	1.031	0.488	-0.427	0	1.383	9.774	1.976	0.122	-0.122	-0.366	0.529	9.833	1.675	-1.953	0.122	0.366	1506610020
-10.139	-1.157	0.976	0.305	-0.61	-0.061	2.938	-8.612	-0.359	0.305	0.122	0.244	3.096	9.878	2.046	0.244	0	0.732	-10.139	-1.157	0.976	0.305	-0.61	-0.061	1.576	9.935	2.071	0.061	0	-0.366	0.431	9.845	2.115	-1.282	0.061	0.061	1506610020
-9.862	-1.091	1.037	0.305	-0.61	0	2.921	-8.711	-0.549	0.305	0.244	0.305	3.074	9.977	2.222	0.183	-0.061	0.488	-9.862	-1.091	1.037	0.305	-0.61	0	1.602	9.967	2.09	-0.061	0	-0.244	0.361	9.685	2.413	-0.61	0.244	-0.122	1506610020
-9.7	-1.022	1.109	0.244	-0.488	0.122	2.926	-8.763	-0.706	0.244	0.244	0.305	3.088	9.923	2.387	0.122	0.183	0.183	-9.7	-1.022	1.109	0.244	-0.488	0.122	1.543	9.788	2.143	-0.122	-0.122	-0.122	0.674	9.528	2.588	-0.366	0.793	-0.183	1506610020
-9.531	-0.986	1.064	0.122	-0.305	0.122	2.952	-8.675	-0.794	0.122	0.183	0.183	2.988	9.727	2.428	0.061	0.183	0	-9.531	-0.986	1.064	0.122	-0.305	0.122	1.578	9.593	2.122	-0.244	-0.183	-0.061	1.152	9.384	2.706	-0.244	1.221	0	1506610020
-9.396	-0.944	1.09	-0.061	-0.061	0.122	2.972	-8.617	-0.883	0	0.061	-0.061	2.936	9.568	2.395	-0.061	0.061	-0.244	-9.396	-0.944	1.09	-0.061	-0.061	0.122	1.638	9.512	2.094	-0.244	-0.061	-0.061	1.164	9.149	2.436	0.122	1.038	0.183	1506610020
-9.353	-0.876	1.079	-0.305	0.061	-0.122	2.943	-8.647	-0.941	-0.122	0	-0.305	2.974	9.49	2.256	-0.183	0.122	-0.488	-9.353	-0.876	1.079	-0.305	0.061	-0.122	1.67	9.506	2.109	-0.244	-0.061	-0.061	0.361	9.14	2.143	0.61	0.488	0.061	1506610020
-9.653	-1.136	1.085	-0.366	0.305	-0.244	2.852	-8.673	-0.926	-0.305	0	-0.427	3.07	9.41	2.076	-0.122	0.183	-0.671	-9.653	-1.136	1.085	-0.366	0.305	-0.244	1.711	9.479	2.123	-0.244	0	0	-0.55	9.432	1.998	0.916	0.061	-0.183	1506610020
-9.811	-1.483	1.019	0	0.61	-0.061	2.775	-8.626	-0.837	-0.366	-0.061	-0.488	3.216	9.408	1.96	0	0.427	-0.854	-9.811	-1.483	1.019	0	0.61	-0.061	1.709	9.581	2.078	-0.244	0.122	0.061	-1.341	9.749	1.922	1.16	-0.977	-0.732	1506610020
-9.79	-1.513	0.822	0.061	0.61	0	2.671	-8.735	-0.755	-0.427	-0.183	-0.488	3.342	9.566	1.893	0.061	0.671	-1.038	-9.79	-1.513	0.822	0.061	0.61	0	1.622	9.705	1.995	-0.244	0.244	0.061	-0.108	9.904	2.279	1.343	-1.282	-0.732	1506610020
