# Supplementary material for: A deep learning approach for lower back-pain risk prediction during manual lifting
Source: PLoS One. 2021 Feb 19;16(2):e0247162. doi: 10.1371/journal.pone.0247162 (PMC7894914; doi:10.1371/journal.pone.0247162)
Supplement: S1 Data — (ZIP) [file pone.0247162.s001.zip › source-used/Subject_02_P1_Zone07_T3.csv]

Side_A_x	Side_A_y	Side_A_z	Side_G_x	Side_G_y	Side_G_z	LtWt_A_x	LtWt_A_y	LtWt_A_z	LtWt_G_x	LtWt_G_y	LtWt_G_z	RtWt_A_x	RtWt_A_y	RtWt_A_z	RtWt_G_x	RtWt_G_y	RtWt_G_z	Back_A_x	Back_A_y	Back_A_z	Back_G_x	Back_G_y	Back_G_z	UArm_A_x	UArm_A_y	UArm_A_z	UArm_G_x	UArm_G_y	UArm_G_z	Thig_A_x	Thig_A_y	Thig_A_z	Thig_G_x	Thig_G_y	Thig_G_z	Time_stp
-9.825	-1.002	-0.526	0	0	-0.061	2.452	-8.865	-0.348	0	0.061	-0.061	2.944	9.713	0.804	0	-0.061	-0.061	-9.825	-1.002	-0.526	0	0	-0.061	1.676	9.554	1.629	0	-0.061	-0.061	1.099	9.891	-0.062	0	-0.061	-0.061	1506611160
-9.819	-1.02	-0.519	-0.061	0	-0.061	2.446	-8.845	-0.354	0	0.061	0	2.938	9.725	0.83	-0.061	0	-0.061	-9.819	-1.02	-0.519	-0.061	0	-0.061	1.675	9.546	1.615	-0.061	-0.061	-0.061	1.077	9.893	-0.081	0	0	-0.061	1506611160
-9.82	-1.047	-0.543	0	0	-0.061	2.436	-8.836	-0.365	0	0	0	2.93	9.722	0.811	-0.061	-0.061	-0.061	-9.82	-1.047	-0.543	0	0	-0.061	1.69	9.533	1.601	-0.061	-0.061	-0.061	1.071	9.897	-0.091	0	0	-0.061	1506611160
-9.835	-1.05	-0.55	0	0	-0.061	2.432	-8.838	-0.389	0	0	0	2.925	9.715	0.804	-0.061	-0.061	-0.061	-9.835	-1.05	-0.55	0	0	-0.061	1.715	9.552	1.598	0	-0.061	-0.061	1.078	9.903	-0.068	0	0	-0.061	1506611160
-9.818	-1.059	-0.556	0	0	-0.061	2.448	-8.825	-0.394	0	0	0	2.954	9.69	0.763	-0.061	-0.061	-0.061	-9.818	-1.059	-0.556	0	0	-0.061	1.699	9.544	1.626	0	0	-0.061	1.062	9.897	-0.086	0	0	-0.061	1506611160
-9.811	-1.075	-0.559	0	0	-0.122	2.455	-8.829	-0.42	-0.061	0	0	2.975	9.682	0.743	0	0	-0.061	-9.811	-1.075	-0.559	0	0	-0.122	1.638	9.55	1.604	0	0	-0.061	1.013	9.893	-0.121	0	0	-0.061	1506611160
-9.778	-1.097	-0.563	0	0	-0.122	2.45	-8.817	-0.416	-0.061	0	0	2.966	9.709	0.738	0	0	-0.061	-9.778	-1.097	-0.563	0	0	-0.122	1.656	9.574	1.609	0	-0.061	-0.061	1.046	9.893	-0.106	-0.061	-0.061	-0.061	1506611160
-9.787	-1.072	-0.553	0	0	-0.061	2.446	-8.801	-0.412	-0.061	0	0.061	2.955	9.704	0.727	0	-0.061	0	-9.787	-1.072	-0.553	0	0	-0.061	1.625	9.536	1.611	0	0.061	-0.061	1.036	9.891	-0.086	-0.061	0	-0.061	1506611160
-9.798	-1.093	-0.56	0	0	-0.061	2.45	-8.806	-0.382	-0.061	0	0	2.967	9.668	0.707	0	0	0	-9.798	-1.093	-0.56	0	0	-0.061	1.567	9.532	1.616	0	0.061	-0.061	1.023	9.885	-0.083	-0.061	0	-0.061	1506611160
-9.808	-1.079	-0.536	0	0	-0.061	2.464	-8.849	-0.372	-0.061	-0.061	0	2.905	9.674	0.688	0	0	0	-9.808	-1.079	-0.536	0	0	-0.061	1.542	9.587	1.638	0	0.061	-0.061	1.048	9.895	-0.091	-0.061	0	-0.061	1506611160
-9.798	-1.083	-0.543	-0.061	0	-0.061	2.446	-8.872	-0.37	-0.061	-0.061	0	2.929	9.734	0.663	0	0	0	-9.798	-1.083	-0.543	-0.061	0	-0.061	1.538	9.605	1.633	0	0	-0.061	1.042	9.902	-0.068	0	0	-0.061	1506611160
-9.794	-1.098	-0.556	-0.061	0	-0.061	2.414	-8.843	-0.325	-0.061	-0.061	-0.061	2.896	9.752	0.678	0.061	-0.061	0	-9.794	-1.098	-0.556	-0.061	0	-0.061	1.54	9.574	1.614	0	-0.061	-0.061	1.026	9.895	-0.087	-0.061	0	-0.061	1506611160
-9.788	-1.115	-0.551	-0.061	0	0	2.409	-8.836	-0.31	-0.061	-0.061	-0.061	2.883	9.743	0.72	0	-0.061	0	-9.788	-1.115	-0.551	-0.061	0	0	1.564	9.567	1.623	0	-0.061	-0.061	1.055	9.89	-0.077	-0.061	-0.061	-0.061	1506611160
-9.793	-1.099	-0.536	0	0	0	2.407	-8.827	-0.339	0	-0.061	-0.061	2.871	9.745	0.76	0	-0.061	0	-9.793	-1.099	-0.536	0	0	0	1.577	9.582	1.62	0	0	-0.061	1.055	9.895	-0.026	-0.061	0	0	1506611161
-9.826	-1.09	-0.54	-0.061	-0.061	0	2.406	-8.859	-0.366	0	0	-0.061	2.891	9.751	0.769	0	-0.061	0	-9.826	-1.09	-0.54	-0.061	-0.061	0	1.546	9.594	1.658	0	0	0	1.055	9.895	-0.026	-0.061	0	0	1506611161
-9.828	-1.103	-0.535	0	-0.061	0	2.431	-8.87	-0.366	0	0	-0.061	2.917	9.774	0.76	-0.061	0	0	-9.828	-1.103	-0.535	0	-0.061	0	1.51	9.598	1.66	0	-0.061	0	0.97	9.908	-0.106	-0.061	-0.122	-0.061	1506611161
-9.799	-1.111	-0.547	-0.061	-0.061	0	2.473	-8.873	-0.372	0	0	-0.061	2.93	9.78	0.762	-0.061	-0.061	0	-9.799	-1.111	-0.547	-0.061	-0.061	0	1.531	9.589	1.637	0	-0.122	0	1.007	9.911	-0.096	-0.061	-0.061	-0.061	1506611161
-9.805	-1.136	-0.546	0	-0.061	0	2.48	-8.857	-0.373	0	-0.061	-0.061	2.93	9.772	0.756	-0.122	-0.061	0.061	-9.805	-1.136	-0.546	0	-0.061	0	1.591	9.593	1.619	0	-0.061	0	0.989	9.899	-0.057	-0.061	-0.061	-0.061	1506611161
-9.807	-1.121	-0.551	0	0	0	2.479	-8.839	-0.352	0	-0.061	-0.061	2.933	9.745	0.727	-0.122	-0.061	0	-9.807	-1.121	-0.551	0	0	0	1.628	9.586	1.61	0	-0.061	0	0.951	9.921	-0.051	0	-0.061	0	1506611161
-9.816	-1.122	-0.569	0	-0.061	0	2.498	-8.845	-0.324	0	0	-0.061	2.948	9.726	0.708	-0.122	-0.061	0	-9.816	-1.122	-0.569	0	-0.061	0	1.627	9.582	1.604	0	-0.061	0	0.941	9.914	-0.106	0	-0.061	0	1506611161
-9.811	-1.129	-0.555	0	-0.061	0	2.499	-8.865	-0.337	0	0	-0.061	2.949	9.722	0.682	-0.061	-0.061	0	-9.811	-1.129	-0.555	0	-0.061	0	1.615	9.595	1.601	0	-0.061	0	0.955	9.914	-0.118	0	-0.122	-0.061	1506611161
-9.813	-1.122	-0.547	0	-0.061	0	2.489	-8.863	-0.351	0	0	-0.061	2.958	9.733	0.681	-0.061	-0.061	0	-9.813	-1.122	-0.547	0	-0.061	0	1.64	9.576	1.599	0	-0.061	0	0.968	9.911	-0.069	0	-0.061	-0.061	1506611161
-9.804	-1.104	-0.542	0	0	0	2.464	-8.833	-0.362	0	0	-0.122	2.934	9.707	0.681	-0.061	-0.061	0	-9.804	-1.104	-0.542	0	0	0	1.675	9.561	1.593	0	-0.061	-0.061	0.955	9.906	-0.096	0	0	0	1506611161
-9.823	-1.104	-0.541	0	-0.061	0	2.426	-8.845	-0.388	0	0	-0.122	2.921	9.692	0.701	-0.061	-0.061	0	-9.823	-1.104	-0.541	0	-0.061	0	1.676	9.58	1.577	0	-0.061	-0.061	0.933	9.909	-0.1	0	0	0	1506611161
-9.817	-1.075	-0.536	0	0	-0.061	2.411	-8.841	-0.392	-0.061	0	-0.061	2.925	9.705	0.693	0	-0.061	-0.061	-9.817	-1.075	-0.536	0	0	-0.061	1.64	9.594	1.576	0	-0.061	-0.061	0.953	9.905	-0.08	-0.061	-0.061	0	1506611161
-9.814	-1.056	-0.551	0	0	-0.061	2.413	-8.839	-0.389	-0.061	0	-0.061	2.939	9.715	0.687	0	-0.061	-0.061	-9.814	-1.056	-0.551	0	0	-0.061	1.626	9.594	1.585	0	-0.061	-0.061	0.951	9.912	-0.102	0	-0.061	0	1506611161
-9.824	-1.031	-0.556	-0.061	-0.061	-0.061	2.389	-8.842	-0.368	-0.061	-0.061	0	2.937	9.726	0.695	0	-0.061	0	-9.824	-1.031	-0.556	-0.061	-0.061	-0.061	1.633	9.573	1.595	0	-0.061	-0.061	0.999	9.921	-0.081	0	-0.061	0	1506611161
-9.801	-1.048	-0.522	0	0	-0.061	2.395	-8.836	-0.339	-0.061	-0.061	0	2.901	9.705	0.715	0	-0.061	-0.061	-9.801	-1.048	-0.522	0	0	-0.061	1.686	9.586	1.593	0	-0.061	-0.122	1.017	9.915	-0.087	-0.061	0	0	1506611161
-9.807	-1.02	-0.518	0	0	0	2.417	-8.855	-0.324	-0.061	0	0.061	2.923	9.728	0.756	0	-0.061	-0.061	-9.807	-1.02	-0.518	0	0	0	1.659	9.576	1.595	-0.061	-0.061	-0.061	1.017	9.898	-0.047	-0.061	0	0	1506611161
-9.813	-1.026	-0.529	0	-0.061	0	2.466	-8.859	-0.311	-0.061	-0.061	0.061	2.938	9.715	0.786	0	0	-0.122	-9.813	-1.026	-0.529	0	-0.061	0	1.623	9.567	1.611	0	-0.061	-0.061	1.022	9.905	-0.071	-0.061	0	0	1506611161
-9.814	-1	-0.52	0	0	0	2.501	-8.863	-0.343	-0.061	-0.061	0.061	2.957	9.726	0.78	0	-0.061	-0.122	-9.814	-1	-0.52	0	0	0	1.634	9.58	1.605	0	-0.061	-0.061	1.047	9.905	-0.071	-0.061	-0.061	0	1506611161
-9.81	-0.97	-0.507	-0.061	0	0	2.519	-8.85	-0.347	-0.061	-0.061	0	3.027	9.735	0.796	-0.061	0	-0.061	-9.81	-0.97	-0.507	-0.061	0	0	1.626	9.57	1.608	-0.061	-0.061	-0.061	1.071	9.895	-0.02	-0.061	0	0	1506611161
-9.814	-0.975	-0.502	-0.061	0	0	2.548	-8.823	-0.354	0	0	0	3.034	9.726	0.803	-0.061	-0.061	-0.061	-9.814	-0.975	-0.502	-0.061	0	0	1.644	9.564	1.587	0	-0.061	0	1.053	9.887	-0.055	-0.061	0	0	1506611161
-9.825	-0.983	-0.511	-0.061	-0.061	0	2.568	-8.817	-0.376	0	0	0	3.051	9.713	0.788	-0.061	-0.061	0	-9.825	-0.983	-0.511	-0.061	-0.061	0	1.67	9.568	1.591	0	-0.061	0	1.058	9.889	-0.031	-0.061	0	0	1506611161
-9.82	-0.979	-0.514	-0.061	-0.061	0	2.583	-8.818	-0.395	0	-0.061	-0.061	3.047	9.704	0.768	-0.061	0	0	-9.82	-0.979	-0.514	-0.061	-0.061	0	1.7	9.579	1.596	0	0	0	1.064	9.906	-0.026	0	0	0	1506611161
-9.822	-0.999	-0.512	-0.061	-0.061	0	2.577	-8.809	-0.414	0	-0.061	-0.122	3.025	9.719	0.768	-0.061	0	0	-9.822	-0.999	-0.512	-0.061	-0.061	0	1.694	9.568	1.589	0	0	0	1	9.895	-0.065	0	0	0	1506611161
-9.813	-1.006	-0.524	-0.061	0	0	2.566	-8.817	-0.396	0	-0.061	-0.122	3.012	9.714	0.782	-0.061	0	0	-9.813	-1.006	-0.524	-0.061	0	0	1.68	9.558	1.589	0	0	0	1.013	9.899	-0.069	0	0	0	1506611161
-9.817	-1.012	-0.528	-0.061	0	0	2.537	-8.823	-0.398	-0.061	-0.061	-0.122	2.991	9.708	0.792	-0.061	0	0	-9.817	-1.012	-0.528	-0.061	0	0	1.688	9.56	1.595	0	0	0	1.046	9.902	-0.083	0	-0.061	0	1506611161
-9.823	-1.002	-0.526	-0.061	-0.061	0	2.518	-8.818	-0.361	-0.061	-0.061	-0.122	2.973	9.705	0.784	-0.061	0	0	-9.823	-1.002	-0.526	-0.061	-0.061	0	1.688	9.56	1.595	0	0	0	1.042	9.899	-0.059	0	-0.061	0	1506611162
-9.82	-0.998	-0.501	-0.061	-0.061	-0.061	2.493	-8.829	-0.321	-0.061	-0.061	-0.122	2.957	9.707	0.774	-0.061	0	0	-9.82	-0.998	-0.501	-0.061	-0.061	-0.061	1.688	9.56	1.595	0	0	0	1.016	9.905	-0.081	-0.061	0	0	1506611162
-9.811	-1.002	-0.524	-0.061	0	-0.061	2.473	-8.855	-0.318	-0.061	-0.061	-0.061	2.956	9.703	0.739	-0.061	0	0	-9.811	-1.002	-0.524	-0.061	0	-0.061	1.683	9.566	1.579	0	0	-0.061	1.011	9.895	-0.074	0	0	-0.061	1506611162
-9.825	-0.999	-0.547	-0.061	0	-0.061	2.457	-8.861	-0.341	-0.061	-0.061	-0.061	2.946	9.691	0.729	-0.061	-0.061	-0.061	-9.825	-0.999	-0.547	-0.061	0	-0.061	1.684	9.557	1.58	-0.061	-0.061	-0.061	1.004	9.892	-0.083	0	0	-0.061	1506611162
-9.825	-0.987	-0.507	0	0	-0.061	2.469	-8.847	-0.337	0	-0.061	-0.061	2.933	9.692	0.72	0	-0.061	-0.061	-9.825	-0.987	-0.507	0	0	-0.061	1.7	9.543	1.574	0	0	-0.061	1.042	9.902	-0.06	0	0	0	1506611162
-9.83	-0.983	-0.513	0	0	-0.061	2.494	-8.845	-0.321	0	0	0	2.94	9.677	0.738	0	-0.061	-0.061	-9.83	-0.983	-0.513	0	0	-0.061	1.671	9.548	1.585	0	-0.061	-0.061	1.064	9.892	-0.062	-0.061	0	0	1506611162
-9.823	-0.983	-0.514	0	0	-0.061	2.497	-8.853	-0.329	0	0	0	2.975	9.682	0.745	0	0	-0.061	-9.823	-0.983	-0.514	0	0	-0.061	1.671	9.548	1.585	0	-0.061	-0.061	1.055	9.891	-0.066	-0.061	0	0	1506611162
-9.818	-0.985	-0.524	0	0	-0.061	2.497	-8.853	-0.329	0	0	0	2.998	9.713	0.76	0	-0.061	-0.061	-9.818	-0.985	-0.524	0	0	-0.061	1.671	9.548	1.585	0	-0.061	-0.061	1.048	9.9	-0.071	-0.061	-0.061	0	1506611162
-9.83	-0.981	-0.523	0	0	-0.061	2.57	-8.814	-0.321	-0.061	0	0	3.018	9.714	0.764	0	-0.061	-0.061	-9.83	-0.981	-0.523	0	0	-0.061	1.645	9.546	1.579	0	-0.061	-0.061	1.061	9.897	-0.065	-0.061	0	0	1506611162
-9.82	-0.983	-0.518	0	0	-0.061	2.585	-8.823	-0.333	0	0	0	3.013	9.701	0.779	0	-0.061	0	-9.82	-0.983	-0.518	0	0	-0.061	1.663	9.561	1.573	0	-0.061	-0.061	1.074	9.908	-0.087	-0.061	0	0	1506611162
-9.836	-1.029	-0.522	0	0	-0.061	2.585	-8.823	-0.333	0	0	0	3.011	9.715	0.782	-0.061	-0.061	0	-9.836	-1.029	-0.522	0	0	-0.061	1.704	9.6	1.566	0	-0.061	-0.061	1.035	9.903	-0.087	-0.061	-0.061	-0.061	1506611162
-9.806	-1.016	-0.517	0	0	-0.061	2.6	-8.82	-0.364	-0.061	0	-0.061	9.221	0.03	-36.618	0	-0.061	-0.061	-9.806	-1.016	-0.517	0	0	-0.061	1.699	9.603	1.584	0	0	-0.061	1.037	9.898	-0.06	0	-0.061	-0.061	1506611162
-9.816	-1.006	-0.537	-0.061	0	-0.061	2.574	-8.82	-0.354	0	0	-0.061	2.981	9.704	0.78	-0.061	0	-0.061	-9.816	-1.006	-0.537	-0.061	0	-0.061	1.643	9.572	1.566	0	-0.061	-0.061	1.031	9.896	-0.078	0	-0.061	-0.061	1506611162
-9.806	-1.024	-0.541	0	0	-0.061	2.555	-8.826	-0.38	0	0	-0.061	2.999	9.723	0.743	-0.061	-0.061	-0.061	-9.806	-1.024	-0.541	0	0	-0.061	1.635	9.577	1.565	0	-0.061	-0.061	1.047	9.899	-0.093	-0.061	0	-0.061	1506611162
-9.799	-1.038	-0.538	-0.061	0	-0.061	2.523	-8.824	-0.38	-0.061	0	-0.061	3.011	9.72	0.72	-0.061	-0.061	0	-9.799	-1.038	-0.538	-0.061	0	-0.061	1.645	9.591	1.591	0	-0.061	-0.061	1.035	9.903	-0.059	-0.061	0	-0.061	1506611162
-9.802	-1.058	-0.557	0	0	-0.061	2.48	-8.824	-0.355	-0.061	0	-0.061	2.972	9.717	0.715	0	-0.061	0	-9.802	-1.058	-0.557	0	0	-0.061	1.623	9.581	1.578	0	-0.061	-0.061	1.034	9.897	-0.104	-0.061	-0.061	-0.061	1506611162
-9.814	-1.056	-0.541	0	0	-0.061	2.461	-8.836	-0.364	-0.061	0	-0.061	2.934	9.69	0.699	0	-0.061	-0.061	-9.814	-1.056	-0.541	0	0	-0.061	1.638	9.567	1.57	0	0	-0.061	1.047	9.886	-0.069	-0.061	-0.061	-0.061	1506611162
-9.817	-1.056	-0.526	0	0	-0.061	2.457	-8.839	-0.376	-0.061	0	-0.061	2.929	9.702	0.693	0	-0.061	-0.061	-9.817	-1.056	-0.526	0	0	-0.061	1.652	9.579	1.592	0	0	-0.061	1.031	9.896	-0.069	-0.061	0	0	1506611162
-9.813	-1.067	-0.543	0	0	-0.061	2.439	-8.865	-0.366	-0.061	0	0	2.94	9.737	0.709	0	0	-0.061	-9.813	-1.067	-0.543	0	0	-0.061	1.61	9.604	1.599	0	0	-0.061	0.985	9.908	-0.123	-0.061	0	0	1506611162
-9.798	-1.059	-0.522	0	0	0	2.421	-8.878	-0.365	-0.061	0	0	2.937	9.74	0.723	0	-0.061	-0.061	-9.798	-1.059	-0.522	0	0	0	1.573	9.581	1.597	0	-0.061	-0.061	0.991	9.912	-0.087	-0.061	-0.061	-0.061	1506611162
-9.805	-1.03	-0.544	0	0	0	2.451	-8.861	-0.359	-0.061	0	0	2.936	9.727	0.743	0	-0.061	-0.061	-9.805	-1.03	-0.544	0	0	0	1.577	9.569	1.605	0	-0.061	-0.061	1.013	9.896	-0.071	-0.061	-0.061	-0.061	1506611162
-9.814	-1.036	-0.562	0	0	0	2.466	-8.847	-0.342	-0.061	0	0	2.934	9.74	0.724	-0.061	-0.061	-0.061	-9.814	-1.036	-0.562	0	0	0	1.566	9.57	1.603	0	0	-0.061	1.018	9.892	-0.072	-0.061	-0.061	-0.061	1506611162
-9.825	-1.038	-0.553	-0.061	0	-0.061	2.491	-8.862	-0.345	-0.061	0	0	2.945	9.757	0.719	-0.061	-0.061	-0.061	-9.825	-1.038	-0.553	-0.061	0	-0.061	1.554	9.597	1.596	0	-0.061	-0.061	1.036	9.892	-0.05	-0.061	0	-0.061	1506611162
-9.818	-1.081	-0.549	-0.061	0	-0.061	2.522	-8.872	-0.359	0	0	0	2.931	9.763	0.724	-0.061	-0.061	-0.061	-9.818	-1.081	-0.549	-0.061	0	-0.061	1.596	9.611	1.601	0	-0.061	-0.061	0.987	9.912	-0.08	0	-0.061	-0.061	1506611162
-9.808	-1.079	-0.556	0	0	0	2.536	-8.826	-0.362	0	0	-0.061	2.956	9.72	0.73	0	0	-0.061	-9.808	-1.079	-0.556	0	0	0	1.609	9.569	1.584	0	0	-0.061	0.989	9.904	-0.059	-0.061	0	-0.061	1506611163
-9.806	-1.052	-0.554	-0.061	-0.061	0	2.515	-8.826	-0.398	0	0	-0.061	2.958	9.732	0.713	-0.061	0	-0.061	-9.806	-1.052	-0.554	-0.061	-0.061	0	1.556	9.564	1.595	0	0	0	1.036	9.906	-0.06	-0.061	0	-0.061	1506611163
-9.804	-1.072	-0.549	-0.061	0	0	2.487	-8.832	-0.421	0	0	-0.061	2.967	9.735	0.69	-0.061	0	0	-9.804	-1.072	-0.549	-0.061	0	0	1.538	9.594	1.625	0	0	0	0.989	9.895	-0.072	-0.061	-0.061	0	1506611163
-9.812	-1.093	-0.56	-0.061	0	0	2.473	-8.849	-0.408	0	0	-0.061	2.956	9.735	0.685	0	0	0	-9.812	-1.093	-0.56	-0.061	0	0	1.564	9.604	1.602	0	0	0	0.97	9.909	-0.073	0	0	0	1506611163
-9.807	-1.075	-0.551	0	-0.061	0	2.463	-8.855	-0.402	0	0	-0.061	2.926	9.711	0.684	-0.061	0	0	-9.807	-1.075	-0.551	0	-0.061	0	1.572	9.567	1.581	0	0	0	0.983	9.909	-0.056	-0.061	-0.061	0	1506611163
-9.822	-1.064	-0.551	-0.061	-0.061	0	2.452	-8.844	-0.371	0	0	-0.061	2.903	9.701	0.676	0	0	0	-9.822	-1.064	-0.551	-0.061	-0.061	0	1.578	9.555	1.593	0	0	-0.061	0.982	9.898	-0.053	-0.061	-0.061	0	1506611163
-9.817	-1.041	-0.544	-0.061	-0.061	0	2.431	-8.867	-0.353	0	0	-0.061	2.893	9.713	0.694	0	0	0	-9.817	-1.041	-0.544	-0.061	-0.061	0	1.576	9.573	1.584	0	0	-0.061	1.008	9.903	-0.041	-0.061	-0.061	0	1506611163
-9.807	-1.04	-0.538	-0.061	-0.061	0	2.436	-8.847	-0.323	-0.061	0	0	2.881	9.74	0.694	0	-0.061	0	-9.807	-1.04	-0.538	-0.061	-0.061	0	1.608	9.592	1.601	0	-0.061	-0.061	1	9.909	-0.033	-0.061	0	0	1506611163
-9.806	-0.993	-0.534	-0.061	-0.061	0	2.443	-8.854	-0.306	0	0	0	2.884	9.739	0.725	0	0	-0.061	-9.806	-0.993	-0.534	-0.061	-0.061	0	1.587	9.583	1.586	0	0	-0.061	1.012	9.9	-0.035	-0.061	0	0	1506611163
-9.844	-0.999	-0.507	0	-0.061	0	2.46	-8.853	-0.291	0	0	0	2.912	9.746	0.748	0	0	-0.061	-9.844	-0.999	-0.507	0	-0.061	0	1.572	9.598	1.596	0	-0.061	-0.061	1.02	9.886	-0.012	-0.061	-0.061	0	1506611163
-9.818	-1.026	-0.462	0	-0.366	-0.061	2.512	-8.841	-0.315	0	-0.061	0	2.964	9.768	0.751	0	0	-0.061	-9.818	-1.026	-0.462	0	-0.366	-0.061	1.598	9.625	1.587	0	-0.061	0	1.012	9.89	-0.031	0.061	0	-0.061	1506611163
-9.819	-1.079	-0.538	0.122	-0.244	-0.122	2.534	-8.841	-0.327	0	-0.061	0	2.973	9.781	0.774	0	0	-0.061	-9.819	-1.079	-0.538	0.122	-0.244	-0.122	1.652	9.648	1.553	-0.061	-0.061	0	0.766	9.848	0.063	0.061	0	-0.061	1506611163
-9.812	-1.041	-0.559	0.183	-0.244	-0.183	2.534	-8.841	-0.327	0	0	0	2.974	9.777	0.797	-0.061	-0.061	-0.061	-9.812	-1.041	-0.559	0.183	-0.244	-0.183	1.735	9.665	1.467	-0.061	-0.061	-0.061	0.793	9.956	-0.194	0.305	-0.244	-0.122	1506611163
-9.885	-0.915	-0.665	0	-0.244	-0.244	2.527	-8.793	-0.434	-0.061	-0.061	0	2.988	9.775	0.736	-0.061	0	-0.183	-9.885	-0.915	-0.665	0	-0.244	-0.244	1.821	9.695	1.406	-0.061	0	-0.122	0.866	9.883	-0.299	0.183	-0.244	-0.244	1506611163
-9.908	-0.921	-0.714	-0.122	-0.244	-0.305	2.479	-8.775	-0.412	-0.244	-0.061	0	2.979	9.686	0.682	-0.061	-0.061	-0.244	-9.908	-0.921	-0.714	-0.122	-0.244	-0.305	1.814	9.64	1.262	-0.122	0	-0.122	0.853	9.953	-0.577	0.183	-0.244	-0.244	1506611163
-9.886	-0.987	-0.754	-0.183	-0.183	-0.366	2.369	-8.87	-0.299	-0.244	-0.061	0	3.003	9.627	0.595	-0.061	0.061	-0.366	-9.886	-0.987	-0.754	-0.183	-0.183	-0.366	1.87	9.61	1.119	-0.122	0.061	-0.183	0.825	9.979	-0.568	0.183	-0.183	-0.366	1506611163
-9.845	-0.91	-0.763	-0.183	-0.122	-0.427	2.257	-8.905	-0.178	-0.244	-0.305	-0.183	3.064	9.586	0.507	0	0.061	-0.549	-9.845	-0.91	-0.763	-0.183	-0.122	-0.427	1.908	9.624	0.982	-0.183	0.122	-0.244	0.892	9.948	-0.64	0.244	-0.183	-0.488	1506611163
-9.818	-0.829	-0.809	-0.244	-0.061	-0.488	2.208	-8.966	-0.062	-0.244	-0.549	-0.305	3.192	9.581	0.438	0.061	0.183	-0.671	-9.818	-0.829	-0.809	-0.244	-0.061	-0.488	1.96	9.672	0.928	-0.183	0.183	-0.305	0.94	9.917	-0.695	0.244	-0.183	-0.549	1506611163
-9.799	-0.786	-0.886	-0.305	-0.061	-0.549	2.135	-8.896	0.074	-0.305	-0.488	-0.305	3.327	9.599	0.443	0.122	0.244	-0.793	-9.799	-0.786	-0.886	-0.305	-0.061	-0.549	1.937	9.658	0.915	-0.183	0.244	-0.366	0.94	9.879	-0.754	0.183	-0.122	-0.61	1506611163
-9.729	-0.843	-0.845	-0.366	-0.061	-0.549	2.109	-8.747	0.183	-0.305	-0.549	-0.244	3.448	9.56	0.476	0.183	0.183	-0.732	-9.729	-0.843	-0.845	-0.366	-0.061	-0.549	1.855	9.593	0.959	-0.183	0.305	-0.366	0.956	9.903	-0.651	0.122	-0.122	-0.671	1506611163
-9.775	-0.992	-0.733	-0.305	-0.122	-0.366	2.115	-8.636	0.218	-0.061	-0.732	0.122	3.53	9.577	0.543	0.244	0.244	-0.549	-9.775	-0.992	-0.733	-0.305	-0.122	-0.366	1.834	9.589	1.036	-0.366	0.366	-0.366	1.254	9.885	-0.435	0	-0.122	-0.732	1506611163
-9.788	-1.214	-0.608	-0.366	-0.244	-0.305	2.306	-8.678	0.188	-0.061	-0.732	0.122	3.433	9.701	0.633	0.244	0.244	-0.366	-9.788	-1.214	-0.608	-0.366	-0.244	-0.305	1.69	9.664	1.208	-0.549	0.488	-0.366	1.719	9.944	0.035	-0.244	-0.061	-0.61	1506611163
-9.497	-1.587	-0.359	-0.305	-0.366	-0.183	2.542	-8.801	0.06	-0.061	-0.61	0.427	3.268	9.796	0.866	0.183	0.061	-0.061	-9.497	-1.587	-0.359	-0.305	-0.366	-0.183	1.376	9.595	1.591	-0.61	0.427	-0.305	2.371	9.935	0.605	-0.671	0.427	-0.183	1506611163
-9.532	-1.907	0.407	0.244	-0.427	0.061	2.887	-8.792	-0.018	0	-0.61	0.427	3.041	9.725	1.159	-0.061	-0.549	0.366	-9.532	-1.907	0.407	0.244	-0.427	0.061	0.953	9.281	1.999	-0.427	0.183	-0.305	2.634	9.696	1.398	-1.587	1.099	0.427	1506611163
-10.304	-1.751	0.613	0.671	-1.038	0.122	3.218	-8.564	-0.103	0	-0.549	0.305	2.818	9.662	1.366	-0.366	-1.038	0.793	-10.304	-1.751	0.613	0.671	-1.038	0.122	0.92	9.061	2.406	-0.305	0	-0.244	2.818	9.831	1.869	-2.747	1.343	1.587	1506611163
-10.439	-1.15	0.828	0.549	-0.977	-0.122	3.218	-8.564	-0.103	0.122	-0.549	0.122	2.589	10.121	1.33	-0.549	-1.404	0.977	-10.439	-1.15	0.828	0.549	-0.977	-0.122	1.345	9.581	2.738	0.061	0.244	-0.366	2.937	10.984	1.98	-2.808	-0.061	3.113	1506611164
-10.558	-0.798	0.713	0.305	-0.854	-0.183	3.985	-8.876	-0.943	0.183	-0.61	0.427	2.53	10.61	1.224	-0.549	-1.282	0.916	-10.558	-0.798	0.713	0.305	-0.854	-0.183	1.562	10.162	3.005	0.122	0.183	-0.488	1.343	11.275	2.085	-2.808	-0.061	3.113	1506611164
-9.52	-0.507	0.831	0.244	-0.549	-0.061	3.985	-8.876	-0.943	0.183	-0.61	0.427	2.574	10.359	1.278	-0.183	-0.732	0.916	-9.52	-0.507	0.831	0.244	-0.549	-0.061	1.218	9.835	2.948	-0.244	-0.488	-0.305	1.634	10.372	1.485	-1.282	1.892	3.967	1506611164
-8.849	-0.256	0.803	0.366	-0.244	0.061	4.749	-8.069	-1.135	0.061	0.366	0.549	2.379	9.603	1.452	0	-0.488	1.099	-8.849	-0.256	0.803	0.366	-0.244	0.061	1.048	8.983	2.785	-0.549	-1.221	-0.305	2.485	9.088	1.267	-1.953	0.61	3.052	1506611164
-8.984	-0.156	0.744	0.366	-0.122	0.122	4.62	-7.605	-1.007	-0.183	0.671	0.183	1.999	8.957	1.469	-0.244	-0.916	1.099	-8.984	-0.156	0.744	0.366	-0.122	0.122	1.304	8.466	2.597	-0.671	-1.465	-0.427	3.033	8.228	1.535	-1.343	1.282	2.625	1506611164
-9.286	-0.086	0.774	0.305	0	0.183	4.365	-7.718	-1.013	-0.305	0.61	-0.305	1.744	8.677	1.367	-0.366	-1.404	0.488	-9.286	-0.086	0.774	0.305	0	0.183	1.816	8.569	2.308	-0.427	-1.526	-0.488	2.779	8.025	1.944	-0.793	2.502	2.319	1506611164
-9.286	0.025	0.994	0.427	0.427	0.122	4.113	-8.197	-1.096	-0.244	0.61	-0.549	1.808	8.701	1.261	-0.305	-1.404	-0.61	-9.286	0.025	0.994	0.427	0.427	0.122	2.375	8.866	2.248	-0.061	-1.282	-0.61	1.957	7.991	2.665	-0.244	2.319	1.404	1506611164
-9.521	0.083	1.158	0.549	0.854	0.183	3.97	-8.562	-1.052	-0.183	0.61	-0.61	2.151	8.796	1.298	-0.061	-1.099	-1.526	-9.521	0.083	1.158	0.549	0.854	0.183	2.487	8.922	2.286	0.061	-0.916	-0.549	1.988	7.708	3.413	-0.244	2.319	1.404	1506611164
-9.683	0.2	1.186	0.488	0.671	0.305	3.97	-8.562	-1.052	-0.305	0.671	-0.549	2.635	9.094	1.488	0.061	-0.793	-2.014	-9.683	0.2	1.186	0.488	0.671	0.305	2.195	8.946	2.32	0	-0.977	-0.488	2.579	7.2	4.039	0	0.793	0.671	1506611164
-9.967	0.362	1.023	0.061	0.549	0.061	3.514	-8.654	-0.548	-0.427	0.854	-0.549	2.956	9.723	1.635	0	-0.916	-1.953	-9.967	0.362	1.023	0.061	0.549	0.061	2.067	9.361	2.5	-0.122	-1.221	-0.61	3.701	7.5	4.133	0.366	-0.244	0.122	1506611164
-10.552	0.517	1.139	-0.366	0.549	0	3.179	-9.064	-0.329	-0.183	0.671	-0.366	3.315	10.551	1.625	-0.061	-1.16	-1.587	-10.552	0.517	1.139	-0.366	0.549	0	2.25	10.11	2.786	-0.366	-1.526	-0.732	4.165	8.457	3.874	1.16	-0.977	-0.244	1506611164
-12.002	0.329	1.348	-0.671	0.61	0	2.86	-9.566	-0.354	-0.183	0.671	-0.366	3.637	11.073	1.61	0.244	-1.16	-1.16	-12.002	0.329	1.348	-0.671	0.61	0	2.529	10.623	3.124	-0.549	-1.831	-0.793	4.429	8.854	4.098	0.61	-0.854	-0.427	1506611164
-12.089	-0.315	1.591	-0.549	0.244	-0.122	2.649	-10.371	-0.602	0.183	0.183	0	3.887	11.617	1.556	0.427	-0.549	-1.099	-12.089	-0.315	1.591	-0.549	0.244	-0.122	2.75	11.202	3.01	-0.671	-1.648	-0.549	4.401	9.499	4.815	0.244	-1.831	-1.526	1506611164
-11.112	-0.518	1.151	-0.305	0.488	-0.122	2.53	-10.846	-0.935	0.427	-0.366	0.488	3.953	11.829	1.598	0.488	0	-1.221	-11.112	-0.518	1.151	-0.305	0.488	-0.122	2.755	11.364	2.824	-0.671	-1.648	-0.549	3.394	9.873	4.133	0.244	-1.831	-1.526	1506611164
-9.548	-0.921	0.682	-0.488	0.793	-0.244	2.594	-10.123	-0.934	0.305	-0.732	1.038	3.976	11.234	1.659	0.488	0.122	-0.916	-9.548	-0.921	0.682	-0.488	0.793	-0.244	2.334	10.652	2.829	-0.244	-0.488	-0.427	4.288	9.88	2.708	1.648	-1.404	-1.282	1506611164
-8.64	-2.08	-0.054	0.122	0.671	-0.305	2.522	-9.19	-0.745	0.305	-0.732	1.038	4.11	10.602	1.755	0.305	0.427	-0.427	-8.64	-2.08	-0.054	0.122	0.671	-0.305	1.909	9.922	2.658	-0.122	-0.183	-0.061	0.51	8.966	1.653	1.587	-1.648	-1.099	1506611164
-8.873	-2.657	-0.937	0.854	0.244	-0.183	2.293	-8.211	-0.611	0.61	-0.61	0.549	4.094	9.671	1.871	0.122	1.038	0.122	-8.873	-2.657	-0.937	0.854	0.244	-0.183	1.403	8.892	2.33	-0.244	0.122	0.305	0.91	9.314	0.805	1.709	-2.808	-2.258	1506611164
-9.004	-2.306	-1.194	0.549	-0.061	0	2.293	-8.211	-0.611	0.61	-0.61	0.549	3.743	8.594	1.645	-0.244	1.343	0.732	-9.004	-2.306	-1.194	0.549	-0.061	0	0.653	7.801	1.794	-0.244	0.122	0.305	3.141	9.546	-0.231	2.869	-4.089	-2.136	1506611164
-9.534	-2.207	-1.26	0.488	0.061	0.183	1.723	-7.311	-0.988	1.038	-1.404	-0.244	3.223	8.29	1.04	-0.854	1.465	1.099	-9.534	-2.207	-1.26	0.488	0.061	0.183	0.169	7.696	1.263	-0.61	1.099	1.404	2.778	9.551	0.105	1.526	0.366	-1.282	1506611164
-9.795	-1.773	-1.258	0.366	0.244	0.305	1.762	-8.222	-1.113	1.099	-1.953	-0.793	2.952	9.393	0.157	-1.526	1.343	0.61	-9.795	-1.773	-1.258	0.366	0.244	0.305	-0.042	9.074	1.081	-0.61	1.099	1.404	0.834	9.804	0.032	1.526	0.366	-1.282	1506611164
-9.561	-1.396	-1.305	0.366	0.366	0.061	1.762	-8.222	-1.113	0.671	-1.892	-0.732	3.135	10.549	-0.94	-2.197	1.282	0.122	-9.561	-1.396	-1.305	0.366	0.366	0.061	0.031	10.49	1.421	1.77	2.747	1.465	0.867	9.932	-0.985	1.465	-1.16	-1.16	1506611164
-9.161	-1.286	-1.321	0.366	0.305	-0.183	2.157	-9.03	-0.749	0.671	-1.892	-0.732	3.252	10.091	-1.798	-1.831	0.244	0.977	-9.161	-1.286	-1.321	0.366	0.305	-0.183	0.093	10.177	1.961	1.831	1.465	1.099	1.599	9.733	-1.675	1.587	-2.136	-1.404	1506611164
-9.048	-1.231	-1.217	0.244	0.183	-0.366	2.183	-8.056	0.334	-0.732	-0.244	0	3.302	9.278	-1.687	-0.488	-0.549	2.502	-9.048	-1.231	-1.217	0.244	0.183	-0.366	0.093	10.177	1.961	1.831	1.465	1.099	1.406	9.472	-1.593	1.648	-0.854	-1.526	1506611164
-9.262	-1.153	-1.278	0.061	0	-0.61	1.967	-7.907	0.563	-0.732	-0.061	-0.305	3.151	8.957	-1.382	0.488	-0.366	3.235	-9.262	-1.153	-1.278	0.061	0	-0.61	0.725	8.978	1.448	0.366	0.488	0.427	1.349	9.412	-1.376	1.465	-0.732	-1.648	1506611164
-9.533	-1.103	-1.328	-0.061	-0.366	-0.61	1.791	-8.101	0.573	-0.366	-0.244	-0.488	2.762	8.813	-1.072	0.732	0.122	3.052	-9.533	-1.103	-1.328	-0.061	-0.366	-0.61	1.237	8.869	0.945	0.366	0.488	0.427	1.456	9.515	-1.312	0.854	-0.977	-1.465	1506611164
-9.855	-0.91	-1.272	0	-0.366	-0.366	1.864	-8.414	0.531	-0.427	-0.305	0.244	2.339	8.758	-0.762	0.793	0.305	2.197	-9.855	-0.91	-1.272	0	-0.366	-0.366	1.475	9.159	0.608	0.488	0.732	-0.305	1.286	9.714	-1.205	0.854	-0.977	-1.465	1506611165
-9.961	-1.007	-1.169	0.366	-0.366	-0.305	2.076	-8.642	0.584	-0.427	-0.305	0.244	2.207	8.904	-0.419	0.854	0.305	1.038	-9.961	-1.007	-1.169	0.366	-0.366	-0.305	1.392	9.568	0.538	0.61	0.977	-0.488	0.989	9.948	-1.067	0.61	-0.977	-1.221	1506611165
-9.957	-0.635	-1.426	0.488	-0.366	-0.305	2.109	-8.733	0.706	-0.671	0.366	0.793	2.373	9.219	-0.055	0.854	0.427	0.122	-9.957	-0.635	-1.426	0.488	-0.366	-0.305	1.054	9.782	0.861	0.61	0.671	-0.305	1.162	10.085	-1.154	-0.366	-1.526	-1.16	1506611165
-9.938	-0.187	-1.709	0.305	-0.305	-0.183	2.126	-9.186	0.703	-0.732	0.549	1.038	2.553	10.152	0.26	0.671	0.305	-0.488	-9.938	-0.187	-1.709	0.305	-0.305	-0.183	1.121	10.716	1.038	0.61	0.671	-0.305	1.529	10.208	-1.335	-0.366	-1.526	-1.16	1506611165
-10.407	-0.335	-1.445	0.488	-0.183	0.61	2.375	-9.555	0.626	-0.427	0.122	1.16	2.747	10.678	0.653	0.549	-0.061	-0.916	-10.407	-0.335	-1.445	0.488	-0.183	0.61	1.111	10.934	1.358	-0.244	-1.099	-0.549	1.852	10.265	-1.593	-0.793	-1.892	-1.099	1506611165
-10.997	-0.408	-0.946	-0.305	-0.061	0.916	2.816	-9.716	0.475	-0.122	-0.183	1.282	2.986	10.805	1.182	0.549	-0.183	-1.221	-10.997	-0.408	-0.946	-0.305	-0.061	0.916	1.247	10.878	1.444	-0.854	-1.465	-0.244	2.878	10.531	-1.092	-1.953	-1.465	-0.916	1506611165
-11.148	-1.909	-1.147	-1.282	0.122	0.549	3.375	-10.462	0.205	0	0.244	1.038	3.146	11.523	1.491	0.183	0.061	-1.77	-11.148	-1.909	-1.147	-1.282	0.122	0.549	1.522	11.429	1.846	-0.977	-1.221	0	3.548	11.131	0.318	-2.747	-0.793	-0.427	1506611165
-9.844	-3.746	-0.188	-0.305	0.366	0.916	3.375	-10.462	0.205	0	0.244	1.038	3.257	11.798	1.645	-0.488	-0.244	-2.075	-9.844	-3.746	-0.188	-0.305	0.366	0.916	1.674	11.164	2.278	-0.671	-1.404	-0.305	3.615	11.42	1.65	-4.272	-0.977	0.61	1506611165
-9.709	-2.94	1.002	0.977	0.122	1.465	4.011	-11.203	-0.077	0.305	1.16	0.854	3.38	10.008	1.791	-0.488	-0.671	-1.526	-9.709	-2.94	1.002	0.977	0.122	1.465	1.115	8.936	2.824	-0.916	-1.404	-0.122	2.902	10.06	1.926	-4.211	-1.77	5.127	1506611165
-10.38	-2.062	0.234	0.427	-0.732	0.488	4.126	-9.867	-0.358	0.488	1.404	-0.427	3.368	8.951	1.654	-0.488	-0.671	-1.526	-10.38	-2.062	0.234	0.427	-0.732	0.488	0.543	7.934	3.162	-0.916	-1.404	-0.122	2.902	10.06	1.926	-4.211	-1.77	5.127	1506611165
-9.452	-1.871	0.292	0.061	-0.793	0.244	3.157	-9.458	-0.989	0.488	1.404	-1.892	2.972	9.672	1.218	-1.343	-0.732	-0.122	-9.452	-1.871	0.292	0.061	-0.793	0.244	0.28	8.972	2.92	-0.977	-0.366	0.305	0.828	12.031	0.492	-1.404	1.953	5.432	1506611165
-9.036	-0.982	0.329	-0.427	-0.549	0.488	3.157	-9.458	-0.989	0.793	1.343	-2.197	2.678	9.734	0.721	-1.648	-1.831	0.122	-9.036	-0.982	0.329	-0.427	-0.549	0.488	0.413	9.089	2.866	0.366	-0.916	0.061	0.745	10.267	0.313	-1.221	2.258	4.944	1506611165
-8.853	-0.553	0.426	-0.671	-0.61	0	2.713	-9.373	-1.32	1.038	1.099	-2.075	2.613	8.887	0.261	-1.648	-1.831	0.122	-8.853	-0.553	0.426	-0.671	-0.61	0	0.83	8.472	3.005	0.366	-0.916	0.061	0.745	10.267	0.313	-1.221	2.258	4.944	1506611165
-8.382	-0.751	0.674	-0.366	-0.244	-0.122	2.355	-7.924	-1.562	0.793	0.549	-2.319	2.655	8.783	0.09	-0.61	-2.014	1.16	-8.382	-0.751	0.674	-0.366	-0.244	-0.122	1.296	8.655	2.836	0.183	-0.977	0.061	0.451	8.488	0.935	-0.61	4.333	4.272	1506611165
-8.181	-0.731	0.764	0.244	0.732	0	2.159	-8.101	-1.626	0.549	0.61	-2.258	2.669	8.88	0.211	-0.061	-0.854	0.916	-8.181	-0.731	0.764	0.244	0.732	0	1.665	8.899	2.701	0	-0.793	-0.244	-1.206	7.812	1.069	0.671	2.441	1.404	1506611165
-8.911	-0.347	0.713	0.854	1.099	0.244	1.841	-7.994	-1.656	0.305	0.488	-1.648	2.355	8.697	0.468	0.366	-0.671	0.61	-8.911	-0.347	0.713	0.854	1.099	0.244	1.946	8.707	2.667	0.122	-0.916	-0.366	-0.939	7.618	1.629	0.671	2.441	1.404	1506611165
-9.845	0.227	0.616	0.61	1.343	0.427	1.841	-7.994	-1.656	0.305	0.488	-1.648	2.523	8.709	0.98	0.732	-0.305	0.183	-9.845	0.227	0.616	0.61	1.343	0.427	2.095	8.662	2.682	0.183	-0.61	-0.305	1.164	7.545	2.619	1.953	0.305	0.305	1506611165
-10.627	0.24	0.336	-0.183	1.221	-0.061	1.741	-8.083	-1.585	0.183	0.122	-1.282	2.72	9.281	1.358	0.732	0.305	-0.244	-10.627	0.24	0.336	-0.183	1.221	-0.061	2.04	9.153	2.69	0.366	-0.183	-0.244	2.937	8.193	3.322	2.93	-0.732	-0.916	1506611165
-11.632	0.418	0.642	-0.61	0.488	0.061	1.617	-8.48	-1.593	0.122	-0.183	-0.732	2.92	10.14	1.564	0.549	0.366	-0.488	-11.632	0.418	0.642	-0.61	0.488	0.061	2.083	9.939	2.579	0.488	-0.427	-0.244	4.755	10.262	3.555	3.418	-2.319	-2.075	1506611165
-12.458	-0.378	0.342	-0.977	-0.122	0.122	1.778	-9.442	-1.276	0	-0.488	0.061	3.116	10.765	1.581	0.549	0	-0.61	-12.458	-0.378	0.342	-0.977	-0.122	0.122	2.399	10.619	2.613	0.427	-0.61	-0.305	6.108	10.206	4.177	0.366	0.549	-0.732	1506611165
-11.155	-1.473	0.099	-0.244	-0.61	0	1.943	-9.964	-0.95	-0.366	-0.488	0.916	3.529	11.352	1.645	0.61	0.122	-0.854	-11.155	-1.473	0.099	-0.244	-0.61	0	2.686	11.213	2.348	0.305	-0.488	-0.244	2.158	10.055	2.675	2.441	-2.197	-1.526	1506611165
-9.8	-1.491	0.098	-0.061	-0.061	-0.061	2.204	-9.903	-0.465	-0.549	-0.488	1.648	3.918	11.393	1.711	0.61	0.854	-1.16	-9.8	-1.491	0.098	-0.061	-0.061	-0.061	2.517	11.094	2.178	0.305	-0.488	-0.244	2.426	11.151	2.574	2.441	-2.197	-1.526	1506611165
-9.185	-1.742	-0.834	-0.183	-0.122	-0.61	2.369	-9.208	0.068	-0.671	-0.305	2.197	4.18	10.8	1.832	0.549	1.648	-1.038	-9.185	-1.742	-0.834	-0.183	-0.122	-0.61	2.006	10.288	2.016	-0.122	0.732	0.122	0.258	9.711	0.687	1.282	-0.244	-0.793	1506611165
-9.337	-2.245	-1.64	-0.061	-0.61	-0.793	2.369	-9.208	0.068	-0.732	-0.183	2.319	4.088	10.02	1.82	0.244	1.892	-0.427	-9.337	-2.245	-1.64	-0.061	-0.61	-0.793	1.251	9.384	1.721	-0.549	0.793	0.366	1.717	9.874	-1.062	2.014	-2.441	-1.831	1506611165
-9.341	-2.318	-1.232	-0.183	-0.366	-0.244	2.436	-8.476	0.438	-0.732	-0.183	2.319	3.479	9.398	1.506	0.244	1.892	-0.427	-9.341	-2.318	-1.232	-0.183	-0.366	-0.244	0.645	8.802	1.293	-0.549	0.793	0.366	1.717	9.874	-1.062	2.014	-2.441	-1.831	1506611165
-9.356	-1.851	-1.188	-0.122	0.122	0	2.35	-9.01	0.044	0	-1.343	1.16	3.074	9.491	1.005	-1.16	0.549	0.488	-9.356	-1.851	-1.188	-0.122	0.122	0	0.33	9.225	1.043	-0.488	1.282	0.854	1.36	9.798	-0.474	1.587	1.038	-1.526	1506611166
-9.665	-1.414	-1.494	0.061	0.183	-0.183	2.638	-9.489	-0.03	0.366	-2.136	0.366	3.034	10.244	0.323	-1.77	0.427	0	-9.665	-1.414	-1.494	0.061	0.183	-0.183	0.11	10.039	1.189	0.366	1.831	0.977	0.867	9.744	-1.103	1.343	0.427	-1.099	1506611166
-9.485	-1.168	-1.448	0.122	0	-0.366	2.638	-9.489	-0.03	0.061	-1.77	0	3.025	10.216	-0.519	-1.77	0.427	0	-9.485	-1.168	-1.448	0.122	0	-0.366	-0.025	9.995	1.65	0.366	1.831	0.977	0.867	9.744	-1.103	1.038	-1.221	-1.038	1506611166
-9.361	-0.919	-1.317	-0.061	-0.183	-0.427	2.463	-8.342	0.223	-0.366	-0.732	-0.122	2.841	9.265	-0.97	-1.648	-0.916	0.854	-9.361	-0.919	-1.317	-0.061	-0.183	-0.427	0.214	9.26	1.64	0.183	0.122	0.732	1.705	9.564	-1.601	0.671	-1.282	-1.221	1506611166
-9.244	-0.968	-1.379	-0.305	-0.427	-0.671	2.176	-8.001	0.351	-0.366	-0.305	-0.366	2.894	8.709	-0.953	-0.61	-0.793	1.404	-9.244	-0.968	-1.379	-0.305	-0.427	-0.671	0.519	8.872	1.492	0.183	0.122	0.732	1.576	9.458	-1.53	0.793	-0.977	-1.343	1506611166
-9.366	-1.157	-1.45	-0.244	-0.488	-0.549	2.005	-8.051	0.377	-0.305	-0.61	-0.244	2.811	8.679	-0.947	-0.244	0	1.282	-9.366	-1.157	-1.45	-0.244	-0.488	-0.549	0.774	8.922	1.199	-0.427	0.244	0.366	1.576	9.458	-1.53	0.854	-0.549	-1.404	1506611166
-9.591	-1.176	-1.225	0	-0.793	-0.244	2.005	-8.051	0.377	-0.305	-0.61	-0.244	2.434	8.586	-0.865	-0.122	0.183	0.916	-9.591	-1.176	-1.225	0	-0.793	-0.244	0.861	8.949	0.944	-0.183	0.122	0	1.415	9.577	-1.013	0.732	-0.366	-1.465	1506611166
-9.556	-1.292	-0.945	0.427	-0.488	-0.183	2.073	-8.067	0.395	-0.427	-0.366	0.061	2.171	8.477	-0.8	0.061	-0.366	0.427	-9.556	-1.292	-0.945	0.427	-0.488	-0.183	0.975	8.997	0.964	-0.183	0.122	0	1.069	9.714	-1.023	0.427	-0.244	-1.221	1506611166
-9.369	-1.013	-1.323	0.488	-0.305	-0.244	2.229	-8.665	0.626	-0.671	0.183	0.305	2.247	8.949	-0.684	0.183	-0.671	-0.244	-9.369	-1.013	-1.323	0.488	-0.305	-0.244	1.086	9.67	1.111	0.122	0.061	-0.244	1.069	9.714	-1.023	0.183	-1.099	-1.038	1506611166
-9.752	-1.046	-1.631	0.671	-0.122	0	2.2	-9.394	0.666	-0.671	0.427	0.488	2.412	9.759	-0.419	0.183	-1.221	-0.732	-9.752	-1.046	-1.631	0.671	-0.122	0	1.202	10.268	1.248	0.61	-0.183	-0.916	1.829	9.587	-1.952	-0.366	-1.221	-0.977	1506611166
-10.349	-1.186	-1.59	0.671	-0.061	0.549	2.2	-9.394	0.666	-0.366	0.183	0.549	2.79	9.866	-0.14	0.305	-1.709	-0.793	-10.349	-1.186	-1.59	0.671	-0.061	0.549	1.226	10.179	1.446	0.61	-0.183	-0.916	1.68	10.216	-1.707	-0.854	-1.099	-0.732	1506611166
-10.474	-1.785	-0.565	0.305	0.427	0.671	2.198	-9.585	0.384	-0.061	-0.305	0.305	3.314	10.482	0.49	0.732	-1.221	-0.916	-10.474	-1.785	-0.565	0.305	0.427	0.671	1.412	10.703	1.621	-0.305	-0.916	-0.793	2.887	10.42	-0.782	-1.892	-1.282	-0.244	1506611166
-10.592	-2.749	-0.238	0.061	0.305	0.305	2.322	-10.323	-0.111	-0.122	0	0.366	3.75	11.019	1.27	0.793	0.061	-0.977	-10.592	-2.749	-0.238	0.061	0.305	0.305	1.276	10.743	2.157	-0.427	-0.916	-1.038	3.027	10.574	1.375	-3.418	-0.61	0.427	1506611166
-10.056	-3.424	0.615	1.282	0	0.549	2.454	-10.044	-0.674	-0.427	0.793	0.732	3.238	10.864	1.41	0.183	-0.427	-0.488	-10.056	-3.424	0.615	1.282	0	0.549	1.09	10.277	2.637	-0.244	-0.732	-1.16	2.006	11.058	2.314	-4.944	-0.488	1.953	1506611166
-10.343	-2.041	0.957	1.526	-0.305	0.61	2.454	-10.044	-0.674	-0.549	1.77	0.854	3.097	10.299	1.765	-0.061	-1.648	-0.061	-10.343	-2.041	0.957	1.526	-0.305	0.61	0.919	9.569	3.253	-0.183	-0.427	-1.038	1.873	10.916	1.845	-5.188	-1.16	3.357	1506611166
-10.934	-1.511	0.427	0.671	-1.221	-0.305	1.7	-8.967	-1.291	-0.305	2.136	0.61	3.023	10.173	1.772	-0.183	-1.587	0.427	-10.934	-1.511	0.427	0.671	-1.221	-0.305	0.293	9.512	3.444	-0.122	-0.061	-0.793	0.197	12.383	0.535	-3.601	-0.549	4.272	1506611166
-9.634	-1.523	0.892	0.183	-0.732	-0.366	1.7	-8.967	-1.291	0	1.587	0.244	2.86	10.779	1.556	-0.61	-1.77	0.732	-9.634	-1.523	0.892	0.183	-0.732	-0.366	0.191	10.118	3.101	0.122	-0.671	-0.671	-0.225	11.057	0.821	-2.319	0.916	3.784	1506611166
-9.217	-1.298	1.038	0.061	-0.549	-0.488	1.464	-8.996	-2.227	0.488	0.549	0.183	2.683	10.219	1.418	-0.427	-1.465	0.854	-9.217	-1.298	1.038	0.061	-0.549	-0.488	0.532	9.592	3.14	-0.122	-0.977	-0.61	0.345	9.387	1.066	-2.197	1.282	3.113	1506611166
-8.972	-1.304	1.159	0.244	-0.427	-0.549	1.576	-8.278	-2.177	0.549	0.305	0	2.335	9.357	1.275	-0.122	-0.977	0.732	-8.972	-1.304	1.159	0.244	-0.427	-0.549	0.748	8.905	2.911	-0.427	-0.671	-0.366	0.86	8.498	1.451	-1.16	1.709	2.258	1506611166
-8.6	-1.251	1.325	0.61	0.488	-0.366	1.448	-8.174	-2.241	0.061	0.61	-0.305	2.027	9.173	1.187	-0.122	-0.488	0.244	-8.6	-1.251	1.325	0.61	0.488	-0.366	0.916	8.998	2.816	-0.183	-0.244	-0.366	0.154	7.857	1.767	0.061	2.991	1.282	1506611166
-9.314	-0.965	0.992	0.671	0.732	-0.122	1.448	-8.174	-2.241	-0.122	0.793	-0.488	1.912	9.357	1.032	-0.122	-0.305	-0.427	-9.314	-0.965	0.992	0.671	0.732	-0.122	1.078	9.299	3.012	0.061	0.122	-0.427	-0.636	8.399	2.227	1.465	2.93	0.244	1506611166
-9.623	-0.755	0.59	-0.244	0.183	-0.427	1.125	-8.65	-2.236	-0.061	0.488	-0.549	2.146	9.558	1.028	0.122	-0.122	-0.793	-9.623	-0.755	0.59	-0.244	0.183	-0.427	0.892	9.447	3.173	0	0.244	-0.427	1.577	8.601	2.637	1.892	0.732	-0.61	1506611166
-9.625	-0.94	0.705	-0.793	0.183	-0.488	1.069	-8.945	-2.281	0.122	0	-0.549	2.517	9.738	1.188	0.427	0.305	-0.916	-9.625	-0.94	0.705	-0.793	0.183	-0.488	0.629	9.447	3.14	-0.244	-0.061	-0.305	2.102	9.331	2.92	2.747	0.061	-0.916	1506611166
-9.489	-1.286	0.904	-0.549	0.427	-0.244	1.203	-9.062	-2.133	0.183	-0.549	-0.61	2.603	9.735	1.386	0.427	0.427	-0.793	-9.489	-1.286	0.904	-0.549	0.427	-0.244	0.54	9.288	2.94	-0.244	-0.244	-0.305	1.516	9.262	2.675	2.197	-0.549	-1.038	1506611166
-9.53	-1.65	1.011	-0.122	0.671	-0.183	1.414	-8.909	-1.776	0	-0.671	-0.488	2.641	9.516	1.464	0.244	0.183	-0.732	-9.53	-1.65	1.011	-0.122	0.671	-0.183	0.477	9.057	2.889	-0.183	-0.183	-0.183	2.006	9.052	2.848	0.916	-0.183	-1.282	1506611166
-10.27	-2.055	0.677	0	0.366	-0.305	1.414	-8.909	-1.776	-0.305	-0.244	-0.244	2.723	9.649	1.352	0.061	0.122	-0.671	-10.27	-2.055	0.677	0	0.366	-0.305	0.517	9.339	2.894	-0.061	0.061	-0.122	2.177	9.421	2.192	1.038	-0.671	-1.221	1506611167
-10.286	-2.222	0.445	0.122	0.427	-0.427	1.444	-9.001	-1.432	-0.427	0.244	0	2.797	10.168	1.117	-0.122	-0.183	-0.61	-10.286	-2.222	0.445	0.122	0.427	-0.427	0.544	9.96	2.915	0.183	0.061	-0.183	2.098	10.032	1.814	1.343	-0.61	-1.038	1506611167
-10.078	-1.682	0.512	0.122	0.244	-0.183	1.385	-9.417	-1.298	-0.122	0	0.366	3.037	10.373	0.973	0	-0.061	-0.366	-10.078	-1.682	0.512	0.122	0.244	-0.183	0.218	9.983	2.951	0.061	-0.122	-0.122	2.022	10.651	1.928	1.648	-0.916	-0.977	1506611167
-9.667	-1.324	0.484	-0.305	0.183	-0.244	1.653	-9.067	-1.087	-0.061	-0.122	0.732	3.023	10.09	0.877	0.122	0.061	0.183	-9.667	-1.324	0.484	-0.305	0.183	-0.244	-0.132	9.605	2.917	0.061	-0.122	-0.122	2.292	9.977	2.052	0.793	0.549	-0.366	1506611167
-9.611	-1.613	0.423	-0.427	-0.061	-0.366	1.699	-8.853	-0.867	-0.366	0.427	1.038	2.767	9.946	0.723	0	-0.122	0.549	-9.611	-1.613	0.423	-0.427	-0.061	-0.366	-0.047	9.561	2.761	-0.183	-0.488	-0.061	1.324	9.51	1.785	0.183	-0.854	-0.244	1506611167
-9.382	-1.802	0.261	-0.122	0.183	-0.305	1.558	-8.881	-0.774	-0.427	0.793	1.16	2.554	9.952	0.476	-0.061	-0.244	0.549	-9.382	-1.802	0.261	-0.122	0.183	-0.305	0.532	9.838	2.645	0	-0.366	-0.122	1.323	9.58	1.052	0.916	0.061	-0.427	1506611167
-9.26	-1.778	-0.091	-0.305	0.366	-0.488	1.347	-9.031	-0.883	-0.122	0.427	0.977	2.696	10.025	0.275	0.183	0.183	0.122	-9.26	-1.778	-0.091	-0.305	0.366	-0.488	1.028	10.109	2.59	0	-0.366	-0.122	1.471	9.619	0.578	0.977	0	-0.244	1506611167
-9.469	-1.899	-0.735	-0.671	0.366	-0.732	1.391	-9.044	-0.988	0.305	-0.366	0.732	2.92	9.893	0.196	0.732	0.916	-0.183	-9.469	-1.899	-0.735	-0.671	0.366	-0.732	1.17	9.996	2.462	-0.366	0.366	-0.183	1.475	9.61	0.091	0.732	-0.61	-0.305	1506611167
-9.58	-2.411	-1.335	-0.854	0.061	-0.854	1.32	-8.967	-1.046	0.488	-0.61	0.488	2.98	9.555	0.228	1.038	1.526	-0.244	-9.58	-2.411	-1.335	-0.854	0.061	-0.854	1.046	9.526	2.109	-0.549	0.549	-0.305	1.213	9.792	-0.331	0.61	0	-0.366	1506611167
-9.674	-3.088	-1.505	-0.732	-0.244	-0.732	0.992	-8.817	-1.077	0.427	-0.549	0.122	2.812	8.949	0.3	1.038	1.648	-0.305	-9.674	-3.088	-1.505	-0.732	-0.244	-0.732	0.691	8.892	1.536	-0.549	0.549	-0.305	1.236	9.983	-0.5	0.732	0	-0.366	1506611167
-9.688	-3.326	-1.257	-0.122	0.061	-0.488	0.578	-8.963	-1.12	0.305	-0.854	-0.427	2.631	8.63	0.196	0.732	1.343	-0.61	-9.688	-3.326	-1.257	-0.122	0.061	-0.488	0.092	8.812	1.013	-0.61	1.099	-0.244	1.06	10.117	-0.36	0.671	0.427	-0.366	1506611167
-9.71	-2.708	-1.212	0.427	0.305	-0.488	0.578	-8.963	-1.12	0.122	-1.221	-0.793	2.684	9.249	-0.195	0.122	1.221	-1.221	-9.71	-2.708	-1.212	0.427	0.305	-0.488	-0.415	9.635	0.998	-0.61	1.099	-0.244	0.934	10.159	-0.274	0.366	0.916	-0.122	1506611167
-9.824	-2.067	-1.477	0.366	0.122	-0.427	0.319	-9.342	-1.01	-0.305	-1.221	-0.549	2.856	9.915	-0.852	-0.427	1.16	-1.587	-9.824	-2.067	-1.477	0.366	0.122	-0.427	-0.888	10.105	1.401	0.183	2.075	-0.122	1.206	10.087	-0.573	0.183	-0.061	0.061	1506611167
-9.794	-2.162	-1.627	0.122	-0.366	-0.549	0.793	-8.494	0.124	-0.854	-0.427	0.305	2.87	9.726	-1.383	-0.366	0.305	-1.099	-9.794	-2.162	-1.627	0.122	-0.366	-0.549	-1.263	9.781	1.818	0.61	1.221	-0.183	2.016	9.881	-0.709	0.244	-0.854	-0.061	1506611167
-9.354	-2.875	-1.281	0.488	-0.366	-0.488	1.097	-8.265	0.47	-1.282	0.61	0.916	3.083	9.501	-1.361	0.366	0.122	-0.244	-9.354	-2.875	-1.281	0.488	-0.366	-0.488	-1.26	9.542	1.838	0.61	1.221	-0.183	2.227	9.868	-0.561	0.366	-0.244	-0.244	1506611167
-9.397	-2.674	-0.842	0.671	-0.244	-0.488	1.154	-8.441	0.487	-1.099	1.465	1.099	2.931	9.476	-1.221	0.671	0.244	0.244	-9.397	-2.674	-0.842	0.671	-0.244	-0.488	-1.26	9.542	1.838	0.061	0.671	-0.183	1.879	9.881	-0.206	0.244	0.732	-0.183	1506611167
-9.634	-2.591	-1.023	0.244	-0.549	-0.732	1.154	-8.441	0.487	-0.61	1.099	1.038	2.559	9.586	-0.997	0.671	0.244	0.244	-9.634	-2.591	-1.023	0.244	-0.549	-0.732	-0.41	9.701	1.394	-0.122	0.671	-0.183	1.879	9.881	-0.206	-0.305	0.549	0.183	1506611167
-9.406	-3.057	-0.995	-0.122	-0.427	-0.916	2.126	-8.739	0.471	-0.244	0.244	1.038	2.463	9.447	-0.774	0.366	-0.671	0.122	-9.406	-3.057	-0.995	-0.122	-0.427	-0.916	-0.074	9.627	1.34	0.793	1.221	-0.854	1.677	9.853	-0.566	-0.488	-0.549	0.244	1506611167
-9.287	-3.04	-0.803	-0.549	-0.916	-1.221	2.434	-8.939	0.278	0.061	0.244	0.793	2.518	9.464	-0.764	0.305	-0.916	-0.122	-9.287	-3.04	-0.803	-0.549	-0.916	-1.221	0.425	9.78	1.355	0.793	1.221	-0.854	2.029	10.024	-0.494	-0.427	-0.244	0.122	1506611167
-8.6	-3.348	-0.634	-0.854	-0.916	-1.343	2.464	-8.605	0.238	0.488	0.244	0.061	2.725	8.967	-0.577	0.671	-0.671	-0.244	-8.6	-3.348	-0.634	-0.854	-0.916	-1.343	0.769	9.142	1.498	0.61	1.648	-1.648	1.455	9.892	-0.319	-1.038	1.16	0.549	1506611167
-7.778	-3.57	-0.199	-0.122	-0.61	-1.282	2.059	-7.736	-0.043	0.793	0.061	-0.793	2.646	8.059	-0.256	1.099	-0.488	0	-7.778	-3.57	-0.199	-0.122	-0.61	-1.282	0.287	7.988	1.603	0.244	2.136	-1.77	2.03	9.521	0.254	-1.282	1.587	0.793	1506611167
-8.193	-2.704	0.329	-0.061	-0.671	-1.282	1.883	-7.388	-0.098	1.038	-0.671	-1.831	2.655	7.748	0.148	1.038	-0.061	0.122	-8.193	-2.704	0.329	-0.061	-0.671	-1.282	-0.75	7.515	1.424	0.244	2.136	-1.77	2.281	9.38	1.111	-1.404	1.953	1.404	1506611167
-8.201	-2.427	0.175	-0.793	-0.793	-1.77	1.883	-7.388	-0.098	1.282	-1.16	-2.441	2.516	8.086	0.365	0.549	-0.244	0.244	-8.201	-2.427	0.175	-0.793	-0.793	-1.77	-1.719	7.662	1.486	0.366	2.319	-1.038	1.425	8.942	1.18	-2.991	1.526	2.563	1506611167
-7.784	-2.817	0.438	-0.732	-0.549	-1.343	2.206	-7.982	-0.707	1.526	-2.014	-2.747	2.466	8.486	0.255	-0.183	-1.038	0.793	-7.784	-2.817	0.438	-0.732	-0.549	-1.343	-1.955	8.053	1.695	0.793	1.343	-1.16	2.645	8.994	1.348	-2.869	-0.427	1.831	1506611167
-8.369	-3.244	0.585	-0.671	-0.305	-1.221	2.206	-7.982	-0.707	1.892	-2.014	-2.991	2.568	8.564	0.17	-0.61	-1.587	1.587	-8.369	-3.244	0.585	-0.671	-0.305	-1.221	-1.894	7.976	2.12	0.793	1.343	-1.16	3.732	8.777	1.66	-2.075	0.305	2.502	1506611167
-9.058	-4.026	0.665	-0.549	-0.549	-1.587	2.412	-7.758	-0.577	1.587	-1.404	-2.93	2.644	8.835	0.039	-1.038	-1.404	2.014	-9.058	-4.026	0.665	-0.549	-0.549	-1.587	-2.162	8.503	2.031	0.549	1.77	-0.793	3.068	8.466	2.255	-2.197	2.075	2.808	1506611168
-9.162	-4.882	1	0.488	-0.61	-1.526	2.609	-8.824	-0.797	1.282	-0.732	-2.686	2.555	9.843	0.089	-1.709	-0.793	1.953	-9.162	-4.882	1	0.488	-0.61	-1.526	-2.737	9.674	1.406	0.549	1.221	-0.427	2.25	8.886	2.913	-2.441	0.427	1.77	1506611168
-9.143	-4.74	0.994	0.854	-0.244	-1.587	2.248	-9.185	-0.907	1.465	0.305	-2.197	2.46	10.611	0.122	-2.808	-1.221	1.648	-9.143	-4.74	0.994	0.854	-0.244	-1.587	-2.98	10.463	1.322	0.549	1.221	-0.427	3.381	8.959	3.194	-2.014	-1.16	1.709	1506611168
-9.475	-4.683	0.788	0.366	-0.427	-1.77	2.248	-9.185	-0.907	1.099	-0.549	-1.526	2.718	10.653	0.52	-2.319	-1.587	1.099	-9.475	-4.683	0.788	0.366	-0.427	-1.77	-3.015	10.596	1.607	0.732	0.671	-0.244	3.442	9.118	3.438	-1.404	-0.793	1.587	1506611168
-9.32	-4.898	0.986	0.427	-0.488	-1.892	2.561	-9.079	-0.598	0.427	-0.305	-0.854	2.85	10.695	0.79	-0.61	-1.831	0.61	-9.32	-4.898	0.986	0.427	-0.488	-1.892	-3.371	10.666	1.511	0.61	0.427	-0.366	4.102	8.813	3.887	-2.136	-0.305	1.16	1506611168
-9.039	-4.855	1.111	0.488	-0.366	-1.709	2.756	-9.518	-0.035	0	-0.061	-0.183	3.102	11.045	0.346	-0.183	-1.892	0.305	-9.039	-4.855	1.111	0.488	-0.366	-1.709	-3.575	10.751	1.445	0.61	0.427	-0.366	4.485	8.259	3.955	-1.648	-0.061	0.854	1506611168
-8.983	-5.106	1.062	0.061	-0.366	-1.404	2.756	-9.518	-0.035	-0.244	-0.916	0	3.261	11.143	0.169	0.366	-1.282	0.244	-8.983	-5.106	1.062	0.061	-0.366	-1.404	-3.505	10.788	1.352	-0.122	0	-0.61	4.813	7.818	3.741	-1.221	0.122	0.549	1506611168
-8.994	-5.326	1.109	-0.122	-0.305	-1.221	3.131	-10.274	0.029	-0.61	-1.16	-0.183	3.503	10.994	-0.176	0.366	-1.282	0.244	-8.994	-5.326	1.109	-0.122	-0.305	-1.221	-3.521	10.438	1.359	-0.122	0	-0.61	4.813	7.818	3.741	-1.16	-0.366	0.427	1506611168
-8.559	-5.3	1.059	-0.122	-0.427	-1.099	3.604	-10.377	-0.074	-0.366	-1.404	-0.549	3.803	10.798	-0.431	1.221	0.122	0.793	-8.559	-5.3	1.059	-0.122	-0.427	-1.099	-3.698	10.177	1.126	-0.305	-0.183	-0.916	5.124	7.635	4.081	-0.916	-0.061	0.488	1506611168
-8.265	-5.438	1.034	-0.366	-0.427	-0.671	3.604	-10.377	-0.074	-0.549	-2.014	-0.854	3.993	10.458	-0.474	1.221	0.122	0.793	-8.265	-5.438	1.034	-0.366	-0.427	-0.671	-3.796	10.028	0.835	-0.305	-0.427	-1.038	4.939	7.235	4.417	-0.671	0.366	0.427	1506611168
-8.264	-5.743	1.115	-0.244	-0.305	-0.183	3.9	-9.646	-0.095	-0.916	-1.16	-1.16	4.008	10.079	-0.24	0.671	0.183	0.916	-8.264	-5.743	1.115	-0.244	-0.305	-0.183	-3.809	9.916	0.744	-0.305	-0.671	-0.671	4.99	7.009	4.35	-0.671	0.183	0.305	1506611168
-8.329	-5.882	1.116	0	-0.183	0.183	3.9	-9.646	-0.095	-0.61	-0.916	-1.343	4.34	9.868	-0.327	0.671	0.183	0.916	-8.329	-5.882	1.116	0	-0.183	0.183	-3.809	9.916	0.744	-0.305	-0.671	-0.671	4.99	7.009	4.35	-0.549	0.061	0.366	1506611168
-8.655	-5.905	1.013	-0.183	-0.061	0.366	4.358	-9.316	0.103	0.244	-0.61	-1.709	4.998	10.152	-0.372	0.671	0.671	1.404	-8.655	-5.905	1.013	-0.183	-0.061	0.366	-3.84	10.733	1.129	-0.183	-0.488	-0.183	5.259	6.97	4.341	-0.549	0.061	0.427	1506611168
-8.945	-6.133	1.058	-0.183	0	0.549	4.692	-8.719	0.2	0.183	-0.488	-1.343	5.266	10.338	-0.711	0	0.916	1.038	-8.945	-6.133	1.058	-0.183	0	0.549	-3.707	11.094	1.15	0	-0.366	0.122	5.358	7.119	4.437	-0.305	0.061	0.427	1506611168
-9.164	-6.356	1.059	-0.183	-0.061	0.61	4.941	-8.387	-0.084	-0.244	-2.014	-0.671	5.327	10.162	-1.002	-0.122	0.488	0.427	-9.164	-6.356	1.059	-0.183	-0.061	0.61	-3.231	11.232	1.236	0	-0.366	0.122	5.384	7.454	4.478	-0.244	-0.183	0.305	1506611168
-9.277	-6.361	1.085	0	0	0.732	6.086	-8.577	-0.468	-0.305	0.122	-0.244	5.168	9.88	-0.526	-0.183	0.916	-0.488	-9.277	-6.361	1.085	0	0	0.732	-3.096	11.051	1.108	0	0.366	0.793	5.239	7.708	4.538	-0.061	-0.122	0.183	1506611168
-9.396	-6.324	1.101	0.122	0.183	0.916	6.033	-9.176	-0.638	-0.061	-0.061	0.244	5.07	10.05	-0.124	-0.061	0.61	-0.549	-9.396	-6.324	1.101	0.122	0.183	0.916	-3.661	11.009	0.958	0.244	0.488	0.977	5.131	7.814	4.71	0.183	-0.305	-0.061	1506611168
-9.594	-6.063	1.014	0.366	0.366	1.282	6.415	-10.039	-0.886	0.122	-0.305	0.244	5.891	10.858	-0.705	-0.244	0.366	-0.183	-9.594	-6.063	1.014	0.366	0.366	1.282	-4.187	11.368	1.166	0.244	0.488	0.977	4.99	7.934	4.705	0.244	-0.549	-0.366	1506611168
-9.576	-5.675	1.089	0.549	0.732	1.587	6.415	-10.039	-0.886	0.061	0.549	0	6.21	11.33	-0.799	-0.244	0.366	-0.183	-9.576	-5.675	1.089	0.549	0.732	1.587	-4.21	11.61	1.187	0.122	-0.305	1.038	4.99	7.934	4.705	0.366	-0.854	-0.732	1506611168
-9.665	-5.251	1.02	0.732	1.099	1.831	6.1	-10.245	-0.833	-0.061	0.183	-0.366	5.881	11.285	-0.452	-0.488	0.305	0.671	-9.665	-5.251	1.02	0.732	1.099	1.831	-3.919	11.652	1.141	-0.122	-1.282	1.221	5.27	7.839	4.253	0.549	-1.038	-1.099	1506611168
-9.653	-4.862	0.866	0.793	1.282	2.014	5.881	-9.545	-0.19	-0.183	0.427	-0.549	5.611	11.067	-0.194	-0.427	0.549	0.671	-9.653	-4.862	0.866	0.793	1.282	2.014	-3.561	11.526	1.199	-0.122	-1.282	1.221	5.296	7.925	3.979	0.732	-0.916	-1.404	1506611168
-9.355	-4.437	0.522	0.732	1.404	1.953	5.881	-9.545	-0.19	-0.549	1.343	-0.366	5.461	10.713	-0.073	-0.61	0.916	0.488	-9.355	-4.437	0.522	0.732	1.404	1.953	-3.153	11.154	1.117	-0.427	-1.953	1.587	5.296	7.925	3.979	0.977	-0.916	-1.709	1506611168
-9.168	-3.939	0.366	0.671	1.465	1.892	5.875	-8.419	-0.156	-1.099	2.319	-0.244	5.193	10.129	0.171	-0.671	1.465	0.427	-9.168	-3.939	0.366	0.671	1.465	1.892	-2.646	10.556	1.175	-0.488	-2.136	1.648	4.614	8.405	3.502	1.221	-0.854	-2.014	1506611168
-9.02	-3.519	0.085	0.488	1.343	1.892	5.307	-7.818	-0.573	-1.77	3.235	0.061	4.863	9.452	0.254	-0.916	2.136	0.183	-9.02	-3.519	0.085	0.488	1.343	1.892	-2.117	9.859	1.154	-0.488	-2.136	1.648	4.015	8.588	3.127	1.282	-0.671	-2.38	1506611168
-8.735	-3.255	-0.138	0.244	0.977	1.77	5.307	-7.818	-0.573	-2.014	3.54	0.061	4.277	8.611	0.857	-0.916	2.136	0.183	-8.735	-3.255	-0.138	0.244	0.977	1.77	-1.599	9.001	1.093	-0.671	-2.38	1.831	4.015	8.588	3.127	1.343	-0.916	-2.686	1506611168
-8.266	-3	-0.196	0.183	0.793	1.77	5.267	-7.18	-0.47	-2.197	3.845	-0.183	3.525	7.99	1.384	-0.916	2.38	-0.122	-8.266	-3	-0.196	0.183	0.793	1.77	-1.416	8.374	1.008	-0.854	-2.319	1.892	3.761	8.678	2.726	1.648	-0.977	-3.052	1506611169
-7.819	-2.926	-0.441	0	0.305	1.648	4.93	-6.63	-0.469	-2.563	4.089	-0.122	3.642	7.52	1.043	-0.977	0.488	-0.244	-7.819	-2.926	-0.441	0	0.305	1.648	-1.087	7.766	1.024	-0.488	-2.38	1.648	2.962	8.937	1.694	1.77	-0.732	-3.174	1506611169
-7.456	-3.497	-0.427	0.122	0	1.465	4.64	-6.108	-0.712	-2.625	3.296	-0.488	3.819	6.996	0.92	-1.038	0.488	-0.122	-7.456	-3.497	-0.427	0.122	0	1.465	-0.543	7.104	1.19	-0.854	-2.747	1.648	2.962	8.937	1.694	1.831	-0.488	-3.174	1506611169
-7.701	-4.179	-0.273	0.671	-0.305	1.404	4.701	-5.608	-0.596	-2.197	2.563	-1.16	3.651	6.711	1.463	-1.038	0.488	-0.122	-7.701	-4.179	-0.273	0.671	-0.305	1.404	-0.572	6.743	1.334	-0.854	-2.747	1.648	2.986	8.906	1.476	2.014	0.061	-2.869	1506611169
-8.189	-4.747	0.063	1.709	-0.244	1.404	4.703	-4.518	-0.188	-1.587	2.625	-1.526	3.478	7.062	1.077	-1.099	-1.404	0.549	-8.189	-4.747	0.063	1.709	-0.244	1.404	-0.952	7.186	1.2	-1.221	-2.38	1.282	2.126	9.288	2.032	1.221	0.488	-2.075	1506611169
-9.347	-4.645	0.135	2.319	-0.122	0.671	4.703	-4.518	-0.188	-1.099	1.709	-1.892	3.514	7.943	0.508	-1.648	-1.831	0.793	-9.347	-4.645	0.135	2.319	-0.122	0.671	-0.275	8.514	1.339	-1.038	-2.441	1.038	2.126	9.288	2.032	0.305	-0.305	-0.854	1506611169
-9.365	-3.64	0.712	2.625	-0.183	0.244	5.733	-4.451	-0.749	-1.099	2.136	-1.648	3.478	8.88	0.78	-1.648	-1.831	0.793	-9.365	-3.64	0.712	2.625	-0.183	0.244	0.599	9.839	1.784	-0.977	-3.052	0.977	1.452	9.745	2.103	-0.305	-0.488	0.549	1506611169
-9.514	-2.762	0.762	2.625	-0.061	-0.061	6.816	-5.521	-0.577	-1.282	2.563	-1.282	3.583	9.295	1.203	-1.465	-2.502	-0.122	-9.514	-2.762	0.762	2.625	-0.061	-0.061	0.664	9.798	2.454	-0.61	-2.686	0.244	-0.412	9.994	1.538	-0.732	-0.793	0.61	1506611169
-9.502	-2.439	0.688	2.869	0.061	-0.183	6.816	-5.521	-0.577	-1.526	2.014	-1.099	3.645	9.421	1.268	-1.465	-2.502	-0.122	-9.502	-2.439	0.688	2.869	0.061	-0.183	0.499	9.581	2.876	-0.488	-2.502	-0.305	-0.412	9.994	1.538	-0.732	-0.488	0.305	1506611169
-9.039	-2.232	0.638	3.357	0.183	-0.183	7.297	-5.698	-0.292	-1.526	1.953	-1.404	3.938	9.47	1.349	-1.77	-3.54	0.366	-9.039	-2.232	0.638	3.357	0.183	-0.183	0.724	9.721	2.945	-1.16	-4.089	-0.305	-0.708	9.652	2.041	-0.977	-0.916	-0.305	1506611169
-8.811	-1.895	0.712	3.418	0.183	-0.366	8.605	-5.984	-0.976	-1.282	2.319	-1.77	4.418	9.274	1.062	-1.831	-3.845	0.671	-8.811	-1.895	0.712	3.418	0.183	-0.366	0.879	9.46	2.943	-1.16	-4.089	-0.305	-0.42	9.524	1.778	-1.099	-2.197	-0.977	1506611169
-9.229	-1.739	0.859	3.662	0.122	-0.244	8.605	-5.984	-0.976	-1.038	2.808	-2.014	4.956	8.884	1.066	-2.38	-3.662	1.038	-9.229	-1.739	0.859	3.662	0.122	-0.244	0.788	9.018	2.975	-1.465	-4.395	-0.427	-0.42	9.524	1.778	-1.099	-3.723	-1.587	1506611169
-9.434	-1.542	0.926	3.54	0.366	-0.061	8.738	-5.718	-1.426	-1.221	3.052	-2.38	5.084	8.634	1.255	-3.113	-3.601	1.404	-9.434	-1.542	0.926	3.54	0.366	-0.061	0.553	8.849	2.852	-1.16	-4.578	-0.549	-0.067	9.746	2.651	-2.075	-4.578	-2.319	1506611169
-9.335	-1.519	1.084	3.113	0.427	-0.183	8.465	-4.99	-1.765	-1.709	3.113	-2.502	5.172	8.403	1.138	-3.906	-4.211	1.587	-9.335	-1.519	1.084	3.113	0.427	-0.183	0.896	8.934	2.842	-1.16	-4.578	-0.549	1.153	9.865	2.116	-1.709	-6.348	-2.93	1506611169
-9.045	-1.634	1.321	2.93	0.854	-0.305	8.465	-4.99	-1.765	-2.258	2.991	-2.258	5.475	8.167	1.476	-3.906	-4.211	1.587	-9.045	-1.634	1.321	2.93	0.854	-0.305	1.414	8.894	2.913	-0.977	-5.066	-0.61	1.153	9.865	2.116	-1.953	-6.897	-2.93	1506611169
-9.026	-1.809	1.443	2.991	1.282	-0.244	8.378	-4.571	-1.744	-2.747	3.113	-1.953	5.57	7.666	1.773	-3.906	-3.662	1.343	-9.026	-1.809	1.443	2.991	1.282	-0.244	1.818	8.734	3.025	-0.793	-4.944	-0.793	1.275	9.454	1.348	-1.465	-5.615	-2.747	1506611169
-8.88	-1.921	1.458	2.869	1.77	-0.427	8.283	-4.258	-1.781	-2.991	3.662	-1.587	5.815	7.409	2.335	-3.906	-3.662	1.343	-8.88	-1.921	1.458	2.869	1.77	-0.427	1.818	8.734	3.025	-0.793	-4.944	-0.793	1.275	9.454	1.348	-1.709	-5.371	-2.747	1506611169
-8.969	-2.036	1.513	2.991	2.075	-0.305	8.16	-4.213	-1.535	-3.052	3.54	-1.343	6.13	7.324	2.521	-3.601	-3.479	1.282	-8.969	-2.036	1.513	2.991	2.075	-0.305	2.204	8.599	3.08	-0.793	-4.761	-0.732	1.601	9.177	2.178	-1.648	-5.859	-2.502	1506611169
-9.428	-1.918	1.677	3.052	2.38	-0.122	8.409	-4.304	-1.481	-3.113	3.357	-1.16	6.556	7.157	2.566	-3.601	-3.967	1.465	-9.428	-1.918	1.677	3.052	2.38	-0.122	2.45	8.607	3.192	-0.793	-4.822	-0.916	0.947	8.757	2.674	-1.77	-5.981	-1.77	1506611169
-10.226	-1.608	2.187	3.052	2.014	0.183	8.233	-4.406	-1.237	-3.113	3.296	-1.282	6.861	6.918	2.543	-3.662	-3.784	1.587	-10.226	-1.608	2.187	3.052	2.014	0.183	2.688	8.69	3.263	-0.793	-4.822	-0.916	2.442	8.478	3.071	-1.709	-6.47	-1.282	1506611169
-10.81	-1.392	1.986	2.441	1.465	0.183	8.233	-4.406	-1.237	-2.991	2.625	-1.282	6.97	6.649	2.305	-3.662	-3.784	1.587	-10.81	-1.392	1.986	2.441	1.465	0.183	2.982	9.08	3.322	-0.732	-4.578	-0.977	2.442	8.478	3.071	-1.404	-5.554	-0.671	1506611169
-11.088	-2.684	1.427	2.625	2.197	0	8.13	-4.383	-1.129	-2.991	1.831	-1.099	7.261	6.613	1.998	-3.54	-3.601	1.404	-11.088	-2.684	1.427	2.625	2.197	0	3.224	9.801	3.153	-0.549	-4.272	-1.038	3.351	7.832	3.85	-0.305	-3.723	-0.488	1506611169
-11.443	-2.444	1.52	3.479	0.061	0.488	8.044	-4.585	-0.33	-3.052	1.831	-0.732	7.637	6.588	1.835	-3.174	-2.747	0.427	-11.443	-2.444	1.52	3.479	0.061	0.488	2.942	10.261	2.869	-0.427	-3.967	-1.038	2.661	9.905	6.77	1.587	-2.93	-0.549	1506611169
-9.879	-2.329	-0.127	3.235	-0.061	0.61	8.044	-4.585	-0.33	-3.174	1.404	-0.305	8.14	6.397	1.816	-2.686	-1.831	-0.183	-9.879	-2.329	-0.127	3.235	-0.061	0.61	2.001	9.875	2.494	-0.366	-3.845	-0.916	2.661	9.905	6.77	1.404	-2.258	-0.488	1506611169
-8.542	-3.488	-1.997	5.005	0.793	0.671	7.844	-4.729	-0.255	-2.747	0.793	-0.244	8.321	6.406	1.57	-2.686	-1.831	-0.183	-8.542	-3.488	-1.997	5.005	0.793	0.671	0.749	9.78	1.552	-0.488	-3.601	-0.366	2.598	9.138	2.98	2.93	-4.028	0.122	1506611169
-8.87	-3.103	-2.795	5.127	1.16	0.977	7.636	-4.614	0.109	-2.563	1.038	-0.793	8.61	6.783	1.007	-2.686	-1.282	-0.244	-8.87	-3.103	-2.795	5.127	1.16	0.977	0.749	9.78	1.552	-0.732	-3.601	0.305	-0.471	9.698	2.842	2.808	-5.249	-0.61	1506611170
-9.561	-3.129	-3.013	5.249	1.587	0.977	7.477	-4.908	0.434	-2.869	1.038	-1.099	8.408	7.291	0.012	-3.906	-1.038	0	-9.561	-3.129	-3.013	5.249	1.587	0.977	0.14	10.03	0.785	-0.793	-3.54	0.549	2.603	9.51	-1.164	2.502	-5.127	-0.671	1506611170
-9.402	-3.126	-3.024	5.798	1.587	0.854	7.436	-5.442	0.732	-3.113	0.793	-0.854	8.565	7.361	-0.825	-4.272	-1.465	-0.061	-9.402	-3.126	-3.024	5.798	1.587	0.854	0.321	10.603	0.456	-0.427	-3.479	0	-0.427	10.407	-1.771	1.709	-1.587	-0.183	1506611170
-8.88	-2.976	-2.641	6.714	1.648	0.793	8.163	-5.961	1.528	-3.357	1.343	-0.366	8.081	6.879	-0.577	-4.089	-1.343	0	-8.88	-2.976	-2.641	6.714	1.648	0.793	0.069	9.644	0.301	-0.427	-3.479	0	0.256	10.228	-1.804	2.136	-3.479	-0.427	1506611170
-8.971	-2.644	-2.714	7.263	1.526	0.549	7.379	-5.245	2.255	-3.296	2.258	-0.488	7.037	6.235	-0.196	-3.906	-1.953	0.366	-8.971	-2.644	-2.714	7.263	1.526	0.549	0.135	8.958	-0.035	-0.61	-4.15	0	0.256	10.228	-1.804	2.136	-4.15	-0.549	1506611170
-9.418	-2.408	-3.045	7.385	1.282	0.366	7.379	-5.245	2.255	-3.479	1.892	-0.793	6.729	5.882	-0.337	-3.906	-1.953	0.366	-9.418	-2.408	-3.045	7.385	1.282	0.366	0.748	8.995	-0.127	-0.61	-4.15	0	1.128	9.865	-1.652	1.953	-3.784	-0.488	1506611170
-9.46	-2.255	-3.291	7.141	1.465	0.183	7.411	-4.02	0.763	-3.784	0.366	-0.671	6.791	5.944	-0.471	-4.15	-2.319	0.061	-9.46	-2.255	-3.291	7.141	1.465	0.183	1.474	9.719	-0.2	-0.366	-3.784	-0.244	1.219	9.923	-1.54	1.831	-4.211	-0.305	1506611170
-9.731	-1.586	-3.284	7.141	1.465	0.366	7.411	-4.02	0.763	-3.967	1.282	-0.183	7.155	6.222	-0.374	-4.395	-2.441	-0.549	-9.731	-1.586	-3.284	7.141	1.465	0.366	2.127	10.472	-0.313	-0.305	-3.54	-0.549	1.219	9.923	-1.54	1.282	-5.127	-0.183	1506611170
-9.929	-0.995	-3.012	6.775	1.099	0.427	7.484	-3.859	0.095	-4.211	1.831	0.366	7.401	6.393	0.225	-4.395	-2.625	-1.099	-9.929	-0.995	-3.012	6.775	1.099	0.427	2.158	10.611	-0.191	-0.793	-3.906	-1.404	2.029	9.933	-1.932	0.427	-5.249	0.244	1506611170
-9.569	-0.232	-2.82	6.165	0.854	0.305	7.769	-3.896	-0.281	-4.333	1.709	0.671	7.778	6.288	0.902	-4.395	-2.625	-1.099	-9.569	-0.232	-2.82	6.165	0.854	0.305	2.158	10.611	-0.191	-0.793	-3.906	-1.404	2.029	9.933	-1.932	0	-6.287	0.488	1506611170
-9.583	0.083	-2.73	5.493	0.549	0	8.348	-3.991	-0.392	-4.333	2.136	0.549	8.063	5.905	1.237	-4.089	-2.625	-1.77	-9.583	0.083	-2.73	5.493	0.549	0	2.273	9.908	-0.258	-1.221	-4.395	-1.465	2.268	9.777	-1.981	-0.427	-6.287	0.549	1506611170
-9.698	0.225	-2.266	4.578	0.366	-0.122	8.631	-4.079	-0.675	-4.456	2.38	0.183	8.38	5.437	1.67	-3.662	-2.808	-1.831	-9.698	0.225	-2.266	4.578	0.366	-0.122	2.664	9.42	-0.316	-2.136	-5.615	-1.038	2.472	9.344	-2.388	-0.549	-4.944	0.366	1506611170
-9.939	0.163	-2.021	3.418	0.122	-0.305	8.496	-4.291	-0.867	-4.456	2.625	-0.122	8.689	5.012	1.471	-3.662	-2.808	-1.831	-9.939	0.163	-2.021	3.418	0.122	-0.305	2.664	9.42	-0.316	-2.136	-5.615	-1.038	2.472	9.344	-2.388	-0.61	-3.906	0.061	1506611170
-9.862	-0.019	-1.713	2.686	0.061	-0.305	8.216	-4.445	-0.906	-4.333	2.319	-0.366	8.697	4.594	1.084	-3.235	-2.563	-1.77	-9.862	-0.019	-1.713	2.686	0.061	-0.305	4.18	9.198	0.022	-2.319	-5.432	-1.038	1.808	9.356	-1.793	-0.488	-4.272	-0.183	1506611170
-9.918	0.005	-1.701	2.258	0.061	-0.061	8.062	-4.75	-0.894	-4.028	2.136	-0.427	8.953	4.305	0.855	-3.174	-2.686	-1.831	-9.918	0.005	-1.701	2.258	0.061	-0.061	4.17	9.051	0.428	-1.77	-4.272	-1.16	2.367	9.63	-1.927	-0.549	-3.601	-0.427	1506611170
-9.709	-0.361	-1.621	1.709	0.244	0	7.968	-5.753	-0.501	-3.601	2.319	-0.488	9.223	4.414	1.062	-2.93	-2.319	-1.648	-9.709	-0.361	-1.621	1.709	0.244	0	3.335	8.9	0.798	-1.77	-4.272	-1.16	2.444	9.767	-1.628	-0.61	-2.808	-0.488	1506611170
-9.361	-1.448	-0.828	1.282	0.366	0.244	7.968	-5.753	-0.501	-3.052	2.502	-0.732	9.249	4.881	1.504	-2.93	-2.319	-1.648	-9.361	-1.448	-0.828	1.282	0.366	0.244	2.432	8.915	0.865	-1.526	-4.333	-0.977	2.444	9.767	-1.628	-0.671	-2.502	-0.549	1506611170
-10.139	-2.82	-0.471	0.61	0.549	0.244	7.534	-6.007	-0.171	-2.747	1.892	-0.793	9.184	5.362	1.73	-2.991	-2.014	-0.732	-10.139	-2.82	-0.471	0.61	0.549	0.244	2.478	9.223	1.44	-1.648	-3.845	-0.244	3.185	9.747	0.52	-1.709	-2.747	-0.183	1506611170
-11.433	-4.431	-0.437	1.892	-0.427	0.244	7.48	-5.796	-0.035	-2.747	0.854	-0.427	8.752	6.187	1.485	-2.991	-1.77	-0.671	-11.433	-4.431	-0.437	1.892	-0.427	0.244	3.622	10.517	2.847	-1.648	-3.845	-0.244	2.059	11.381	1.838	-2.991	-2.625	0.977	1506611170
-11.086	-3.986	0.354	3.296	-0.977	0.854	8.135	-5.965	-0.151	-2.625	1.404	0.122	8.696	7.009	1.668	-2.319	-1.77	-1.099	-11.086	-3.986	0.354	3.296	-0.977	0.854	2.461	10.158	3.518	-0.488	-2.319	-0.977	2.059	11.381	1.838	-4.639	-2.014	2.258	1506611170
-10.186	-2.602	0.317	3.174	-1.16	0.488	8.766	-6.108	-0.534	-2.197	1.099	0.427	8.57	7.196	2.34	-2.258	-1.404	-0.366	-10.186	-2.602	0.317	3.174	-1.16	0.488	0.182	9.009	3.435	-0.305	-1.404	-1.038	0.175	12.438	1.94	-4.578	-2.991	3.174	1506611170
-9.877	-2.309	0.022	3.113	-1.404	0.183	8.979	-5.067	-0.706	-2.014	1.221	0.244	7.77	7.421	3.145	-2.686	-1.404	0.244	-9.877	-2.309	0.022	3.113	-1.404	0.183	0.102	9.274	2.958	-0.488	-1.343	-0.244	0.695	11.603	1.188	-3.052	-2.441	3.296	1506611170
-8.491	-1.867	0.256	2.93	-0.977	0.183	8.979	-5.067	-0.706	-2.197	0.977	-0.061	7.032	7.322	3.102	-3.296	-2.075	0.366	-8.491	-1.867	0.256	2.93	-0.977	0.183	1.294	8.985	2.677	-0.122	-2.441	0	0.695	11.603	1.188	-3.357	0.122	2.991	1506611170
-8.21	-1.513	0.537	3.113	-0.366	0.366	8.774	-4.167	-0.989	-2.686	0.427	-0.183	6.885	6.095	3.049	-3.296	-2.075	0.366	-8.21	-1.513	0.537	3.113	-0.366	0.366	2.047	7.941	2.664	-0.183	-3.052	-0.183	0.461	10.292	1.318	-3.479	-1.099	2.136	1506611170
-8.443	-1.078	0.867	3.235	0.305	0.427	8.402	-2.964	-1.047	-2.93	1.099	-0.549	6.79	5.083	3.193	-3.357	-1.221	0.671	-8.443	-1.078	0.867	3.235	0.305	0.427	2.641	8.079	2.554	-0.671	-2.686	0.061	1.647	8.521	1.403	-3.479	-1.16	1.648	1506611170
-8.687	-0.553	1.036	3.052	0.793	0.244	8.402	-2.964	-1.047	-2.93	1.831	-0.732	7.076	5.13	2.955	-3.357	-1.221	0.671	-8.687	-0.553	1.036	3.052	0.793	0.244	2.956	8.989	2.664	-0.488	-1.648	0.183	1.647	8.521	1.403	-3.601	0.122	0.977	1506611171
-8.943	-0.045	1.195	2.38	1.099	0.061	8.551	-3.505	-1.363	-2.563	1.587	-0.549	7.923	5.237	2.817	-2.686	-1.709	0.061	-8.943	-0.045	1.195	2.38	1.099	0.061	2.956	8.989	2.664	0.366	-1.404	-0.122	1	7.318	1.468	-3.357	-0.549	0.427	1506611171
-9.211	0.273	1.583	2.014	1.282	0.122	8.854	-4.366	-1.348	-2.136	1.465	-0.732	8.349	4.882	3.156	-2.319	-1.343	0.488	-9.211	0.273	1.583	2.014	1.282	0.122	2.956	8.989	2.664	0.366	-1.404	-0.122	1.635	7.041	1.974	-1.831	-0.977	-0.183	1506611171
-9.586	0.298	1.412	1.343	1.16	0.305	8.854	-4.366	-1.348	-1.587	1.221	-1.16	8.276	4.411	3.631	-1.953	-1.099	0.732	-9.586	0.298	1.412	1.343	1.16	0.305	3.332	8.461	2.498	0.366	-1.404	-0.122	1.635	7.041	1.974	-0.488	-2.075	-0.916	1506611171
-10.042	0.012	1.084	0.793	0.854	0.244	8.247	-4.081	-0.992	-1.221	0.61	-1.404	8.311	4.235	3.704	-1.892	-1.221	0.793	-10.042	0.012	1.084	0.793	0.854	0.244	3.829	8.865	2.553	0.061	-1.831	0.061	5.332	7.285	4.162	0.916	-3.052	-1.587	1506611171
-11.232	0.932	1.65	0.671	0.732	0.549	8.262	-3.9	-1.148	-1.038	0.488	-1.16	8.759	4.138	3.486	-1.465	-0.732	0.732	-11.232	0.932	1.65	0.671	0.732	0.549	4.041	9.375	2.645	0.122	-1.709	0	6.52	9.002	5.966	1.465	-2.625	-1.038	1506611171
-11.917	1.388	2.251	0	0.854	0.671	8.262	-3.9	-1.148	-0.732	1.038	-0.854	9.073	4.185	3.378	-1.465	-0.732	0.732	-11.917	1.388	2.251	0	0.854	0.671	3.945	9.868	2.56	0.061	-1.526	0.061	6.52	9.002	5.966	-0.366	-0.977	0	1506611171
-11.921	-0.322	1.464	0.427	0.488	0.671	8.398	-4.195	-0.812	-0.488	0.854	-0.427	9.216	4.17	3.554	-0.427	0	0.366	-11.921	-0.322	1.464	0.427	0.488	0.671	3.932	10.229	2.216	-0.061	-1.648	0.244	2.651	7.319	3.814	-1.038	-0.427	0.305	1506611171
-11.847	-2.847	-0.274	1.038	-0.732	0.183	8.576	-4.377	-0.255	0	0.305	-0.183	9.158	4.388	3.401	0	-0.122	0	-11.847	-2.847	-0.274	1.038	-0.732	0.183	4.358	10.945	1.805	-0.183	-1.953	0.488	1.485	9.444	2.902	1.465	-2.258	-2.319	1506611171
-9.373	-2.14	0.087	1.282	-0.305	0.122	8.715	-4.205	-0.135	0.427	-0.427	-0.061	9.361	4.841	2.913	0.305	-0.183	-0.61	-9.373	-2.14	0.087	1.282	-0.305	0.122	4.194	11.416	1.449	-0.183	-1.953	0.366	1.485	9.444	2.902	5.615	-4.333	-3.54	1506611171
-8.722	-1.989	-0.725	0.916	0.305	-0.183	9.105	-4.199	-0.297	0.488	0.183	0.366	9.989	5.109	2.806	0.549	0.732	-0.793	-8.722	-1.989	-0.725	0.916	0.305	-0.183	2.646	9.71	1.193	0	-1.099	0.122	-0.645	9.426	1.354	1.038	-3.113	-0.61	1506611171
-8.971	-2.601	-1.65	1.16	0.122	-0.244	8.972	-4.07	0.077	0.183	0.122	0.366	9.002	4.737	2.853	0.183	0.854	0.061	-8.971	-2.601	-1.65	1.16	0.122	-0.244	1.279	8.486	0.757	-0.488	-0.183	0.183	1.772	9.654	-1.016	2.014	-1.892	-1.953	1506611171
-9.21	-2.105	-1.392	1.282	0.305	0.061	8.361	-3.397	1.092	0.183	-0.549	-0.366	8.129	4.554	2.542	0.183	0.854	0.061	-9.21	-2.105	-1.392	1.282	0.305	0.061	1.431	9.089	0.13	-1.099	-0.061	0.732	1.772	9.654	-1.016	2.136	-2.686	-1.953	1506611171
-9.319	-1.174	-1.331	0.793	0.488	-0.183	8.223	-3.311	1.308	0	-0.61	-0.549	8.149	4.776	1.574	-0.305	0.366	0.183	-9.319	-1.174	-1.331	0.793	0.488	-0.183	1.431	9.089	0.13	-0.549	0.061	0.671	2.141	9.536	-1.031	1.77	0.244	-1.343	1506611171
-9.495	-0.968	-1.249	0.549	0.244	-0.244	8.625	-4.073	1.001	-0.366	-0.122	-0.183	8.202	4.829	1.348	-0.366	-0.061	-0.427	-9.495	-0.968	-1.249	0.549	0.244	-0.244	1.951	9.073	0.81	-0.061	0.305	0.183	1.022	9.564	-0.83	1.465	-1.038	-1.282	1506611171
-9.47	-0.823	-1.232	0.488	-0.183	-0.427	8.674	-4.319	1.116	-0.244	-0.366	-0.244	8.022	4.54	1.572	-0.366	-0.061	-0.427	-9.47	-0.823	-1.232	0.488	-0.183	-0.427	1.731	8.729	0.677	0	0.366	-0.183	1.022	9.564	-0.83	1.221	-1.831	-1.404	1506611171
-9.124	-0.712	-1.229	0.366	-0.305	-0.488	8.501	-3.831	1.559	-0.183	-0.122	-0.488	8.13	4.319	1.903	-0.183	-0.122	0	-9.124	-0.712	-1.229	0.366	-0.305	-0.488	2.132	8.64	0.658	-0.061	0.061	-0.183	1.53	9.536	-1.144	1.404	-1.526	-1.526	1506611171
-9.24	-0.694	-1.282	0.183	-0.366	-0.488	8.143	-3.341	1.541	-0.183	0.122	-0.427	8.177	4.126	2.05	-0.061	0	0.061	-9.24	-0.694	-1.282	0.183	-0.366	-0.488	2.528	8.543	0.729	-0.122	-0.366	-0.122	1.791	9.323	-1.093	1.343	-0.488	-1.587	1506611171
-9.234	-0.578	-1.147	0.061	-0.305	-0.305	8.105	-3.078	1.122	-0.183	0.122	-0.366	8.268	3.927	2.244	-0.061	0	0.061	-9.234	-0.578	-1.147	0.061	-0.305	-0.305	2.322	8.443	0.562	-0.305	-0.183	-0.122	1.791	9.323	-1.093	1.221	-0.305	-1.587	1506611171
-9.466	-0.818	-1.023	0.427	-0.366	-0.122	8.238	-2.808	0.913	-0.061	0.122	-0.549	8.375	3.829	2.457	-0.122	0.061	0.244	-9.466	-0.818	-1.023	0.427	-0.366	-0.122	2.322	8.443	0.562	-0.305	-0.122	-0.061	1.462	9.453	-1.109	0.854	-0.549	-1.526	1506611171
-9.32	-1.05	-1.23	0.671	-0.061	-0.183	8.451	-2.475	0.822	-0.122	0	-0.549	8.506	3.991	2.535	-0.671	0.061	0.244	-9.32	-1.05	-1.23	0.671	-0.061	-0.183	2.335	9.203	0.578	-0.183	-0.305	0.183	1.529	9.656	-1.141	0.732	-1.648	-1.587	1506611171
-9.759	-0.462	-1.654	1.038	0	0.061	8.808	-2.256	0.791	-0.244	0	-0.671	8.674	4.425	2.494	-0.671	0.061	0.244	-9.759	-0.462	-1.654	1.038	0	0.061	2.976	9.85	0.739	-0.122	-0.183	0.366	1.529	9.656	-1.141	0.122	-2.197	-1.465	1506611171
-10.562	0.301	-1.957	1.099	-0.122	0.427	9.35	-2.304	0.788	-0.366	-0.061	-0.61	8.781	4.573	2.693	-0.793	-0.366	-0.061	-10.562	0.301	-1.957	1.099	-0.122	0.427	2.876	9.689	0.867	-0.061	-0.549	0	1.925	9.564	-1.729	-0.61	-1.892	-1.099	1506611171
-11.186	0.189	-1.501	-0.183	-0.61	0.793	9.661	-2.357	0.735	-0.488	0.061	-0.549	8.874	4.451	3.054	-0.793	-0.366	-0.061	-11.186	0.189	-1.501	-0.183	-0.61	0.793	2.876	9.689	0.867	-0.305	-1.16	0	1.622	10.209	-1.711	-1.343	-2.38	-0.854	1506611171
-11.919	-1.517	-0.634	-0.854	0.305	0.793	9.667	-2.387	0.579	-0.671	0.061	-0.488	9.013	5.1	3.273	-0.916	-0.183	-0.061	-11.919	-1.517	-0.634	-0.854	0.305	0.793	3.152	11.347	0.815	-0.549	-1.282	0.427	2.43	10.799	-1.298	-2.563	-1.831	-0.916	1506611171
-11.152	-3.572	-0.476	-0.366	0.549	0.549	9.939	-2.692	0.352	-1.16	0.183	0.183	9.391	6.094	3.013	-1.587	-1.221	-0.977	-11.152	-3.572	-0.476	-0.366	0.549	0.549	3.735	11.877	1.674	-0.366	-1.526	0.122	3.484	11.093	-0.115	-3.784	-0.854	-0.061	1506611172
-9.886	-3.302	1.02	1.77	0.244	1.343	10.85	-3.71	0.226	-1.587	0.183	0.916	9.509	5.816	3.054	-1.587	-1.221	-0.977	-9.886	-3.302	1.02	1.77	0.244	1.343	3.735	11.877	1.674	0.244	-2.014	-0.732	3.462	11.908	1.94	-5.31	-0.732	1.953	1506611172
-10.386	-1.223	1.035	1.221	-0.488	0.854	10.871	-4.143	0.007	-1.282	0.427	0.244	8.983	4.808	3.517	-1.221	-1.343	-0.916	-10.386	-1.223	1.035	1.221	-0.488	0.854	2.101	7.875	2.641	-0.244	-1.831	-0.671	-32.025	31.867	-24.06	-1.343	0.305	1.831	1506611172
-10.042	-1.501	0.55	-0.122	-1.526	-0.183	9.381	-3.189	0.263	-1.099	0.671	-0.488	7.976	4.922	3.299	-1.221	-0.671	0.427	-10.042	-1.501	0.55	-0.122	-1.526	-0.183	2.212	9.176	2.328	-0.61	0	-0.061	-0.161	11.813	1.481	-2.441	0.305	4.028	1506611172
-9.186	-1.638	0.804	-0.427	-1.038	0.122	8.458	-2.671	-0.089	-1.282	0.977	-0.122	7.935	5.587	2.917	-1.221	-0.671	0.427	-9.186	-1.638	0.804	-0.427	-1.038	0.122	2.212	9.176	2.328	-0.061	0.122	-0.061	-0.178	9.879	1.505	-1.77	0.366	3.54	1506611172
-8.547	-1.308	1.059	-0.122	-0.671	-0.122	8.792	-3.262	-1.012	-1.404	1.282	0.305	8.028	5.356	2.869	-1.404	-0.732	-0.122	-8.547	-1.308	1.059	-0.122	-0.671	-0.122	2.564	8.894	2.601	0.305	-0.732	-0.427	0.919	9.366	1.328	-1.16	2.258	3.418	1506611172
-8.259	-1.382	1.017	0.183	-0.244	-0.366	8.69	-3.522	-1.183	-1.282	0.916	-0.305	7.605	4.741	3.354	-0.977	-0.305	0.244	-8.259	-1.382	1.017	0.183	-0.244	-0.366	2.69	8.539	2.466	-0.244	-0.549	-0.488	0.944	8.294	1.702	-0.244	3.784	2.747	1506611172
-7.863	-1.346	1.056	0.427	0.427	-0.305	7.887	-3.266	-0.806	-0.793	0.488	-0.549	7.429	4.459	3.742	-0.977	-0.305	0.244	-7.863	-1.346	1.056	0.427	0.427	-0.305	2.69	8.539	2.466	-0.488	-0.061	-0.244	-0.141	7.864	1.458	0.61	3.54	1.831	1506611172
-7.936	-1.032	0.918	0.549	1.099	-0.427	7.348	-2.915	-0.744	-0.671	0	-0.244	7.248	4.249	3.519	-0.549	0.061	-0.183	-7.936	-1.032	0.918	0.549	1.099	-0.427	2.762	8.154	2.596	-0.549	-0.183	-0.183	-0.763	7.799	1.678	1.221	1.953	1.038	1506611172
-8.853	-0.613	0.976	0.854	1.404	-0.244	7.345	-2.629	-0.682	-0.671	-0.305	-0.061	7.496	4.023	3.478	-0.549	0.061	-0.061	-8.853	-0.613	0.976	0.854	1.404	-0.244	2.762	8.154	2.596	-0.488	0	-0.244	0.431	7.716	2.048	1.831	0.61	0.61	1506611172
-10.085	0.091	0.746	0.61	1.038	-0.122	7.64	-2.534	-0.617	-0.671	-0.549	0.244	7.921	4.011	3.614	-0.488	0.061	-0.183	-10.085	0.091	0.746	0.61	1.038	-0.122	2.937	8.309	2.695	-0.366	0.549	-0.183	1.957	7.559	3.458	2.38	-1.709	-0.366	1506611172
-10.854	0.044	0.435	0.061	0.671	-0.366	7.983	-2.633	-0.897	-0.366	-0.854	0.61	8.47	4.25	3.755	0	0.183	-0.427	-10.854	0.044	0.435	0.061	0.671	-0.366	3.054	8.9	2.763	-0.305	0.671	-0.122	3.371	8.504	3.71	2.258	-1.892	-0.671	1506611172
-11.203	0.327	0.937	0.366	0.61	-0.183	8.819	-2.896	-0.915	-0.122	-0.671	0.854	8.725	4.186	3.889	0.305	0	-0.427	-11.203	0.327	0.937	0.366	0.61	-0.183	3.054	8.9	2.763	-0.305	0.183	-0.183	4.351	9.451	4.002	1.587	0.244	-0.244	1506611172
-11.427	1.981	1.337	0.122	0.732	0.671	9.652	-3.372	-0.774	-0.183	-0.61	1.16	8.751	3.976	3.865	0.427	-0.061	-0.305	-11.427	1.981	1.337	0.122	0.732	0.671	3.085	8.876	2.561	-0.122	-0.549	-0.122	6.252	9.973	5.206	-0.549	1.465	0.793	1506611172
-11.551	0.617	0.072	-0.977	0.061	0.183	10.115	-3.728	-0.645	-0.122	-0.549	1.343	8.673	3.956	3.527	0.427	-0.061	-0.366	-11.551	0.617	0.072	-0.977	0.061	0.183	3.457	9.249	2.473	0.183	-0.61	-0.122	4.071	7.802	3.736	1.77	-1.892	-1.343	1506611172
-11.862	-2.698	-0.8	-0.244	-1.038	-0.244	10.336	-3.844	-0.348	-0.122	0.305	1.221	8.838	4.244	3.231	0.549	-0.122	-0.244	-11.862	-2.698	-0.8	-0.244	-1.038	-0.244	3.997	10.491	1.93	0.183	-0.671	0.122	1.5	9.841	1.694	3.967	-2.197	-2.563	1506611172
-9.311	-2.286	-0.036	0.732	-0.122	0.183	10.268	-4.18	0.039	0.061	0.488	1.099	9.52	4.807	2.868	0.549	-0.122	-0.244	-9.311	-2.286	-0.036	0.732	-0.122	0.183	3.997	10.491	1.93	0.488	-0.732	0.061	4.363	12.504	2.888	-0.305	-0.854	-0.244	1506611172
-8.776	-1.328	-0.914	0	0.427	-0.183	10.208	-4.645	-0.09	0.427	0.061	1.099	10.452	5.085	2.968	0.916	-0.244	-0.916	-8.776	-1.328	-0.914	0	0.427	-0.183	2.499	9.271	1.571	0.916	0.061	-0.183	-0.665	9.288	0.781	1.709	-2.197	-1.526	1506611172
-10.036	-2.059	-1.956	0	-0.61	-0.427	9.721	-4.338	-0.135	0.549	0.305	0.61	9.729	4.764	2.951	0.488	0.732	0.671	-10.036	-2.059	-1.956	0	-0.61	-0.427	1.104	8.308	0.864	0.488	1.282	0	2.859	9.805	-1.578	1.221	-1.587	-1.465	1506611172
-9.594	-1.994	-1.263	-0.244	-0.183	0.183	8.498	-3.597	0.318	0.793	0.061	-0.427	8.623	4.575	2.729	0.061	0.916	0.916	-9.594	-1.994	-1.263	-0.244	-0.183	0.183	1.558	9.572	0.199	-0.061	1.221	0.793	1.617	9.851	-0.575	1.404	1.709	-1.343	1506611172
-9.186	-1.48	-1.066	-0.183	0.244	0.305	8.113	-3.687	0.553	0.916	-0.305	-0.793	8.467	5.15	2.032	0.061	0.916	0.916	-9.186	-1.48	-1.066	-0.183	0.244	0.305	2.372	10.619	0.4	0.549	1.526	1.099	0.738	9.887	-0.456	1.465	-0.488	-1.221	1506611172
-9.193	-1.189	-1.163	0	0.122	-0.061	8.498	-4.431	0.408	0.793	-0.549	-0.427	8.662	5.365	1.682	0.244	0.244	-0.183	-9.193	-1.189	-1.163	0	0.122	-0.061	2.372	10.619	0.4	1.038	1.648	0.61	1.054	9.536	-1.357	1.648	-2.014	-1.465	1506611172
-9.056	-0.87	-1.16	-0.122	-0.061	-0.366	8.585	-4.5	0.3	0.61	-0.366	-0.671	8.404	4.997	1.891	0.244	0.244	-0.183	-9.056	-0.87	-1.16	-0.122	-0.061	-0.366	2.009	9.465	1.024	0.732	1.831	0.427	1.751	9.373	-1.437	1.587	-0.916	-1.587	1506611172
-9.055	-0.709	-1.34	-0.488	-0.366	-0.488	8.16	-3.907	0.779	0.488	1.099	-0.671	7.965	4.687	2.345	0.122	0.305	0.61	-9.055	-0.709	-1.34	-0.488	-0.366	-0.488	1.501	8.381	0.453	0.427	1.587	0.549	1.53	9.264	-1.046	1.282	-0.427	-1.648	1506611172
-9.249	-0.802	-1.267	-0.366	-0.488	-0.244	7.521	-3.668	1.329	0.305	1.221	-0.549	7.577	4.532	2.387	0.122	0.061	0.671	-9.249	-0.802	-1.267	-0.366	-0.488	-0.244	1.501	8.381	0.453	0.305	0.854	0.671	1.306	9.342	-0.993	1.16	-0.427	-1.526	1506611172
-9.484	-0.874	-0.825	0	-0.427	-0.244	7.015	-3.454	1.279	0.488	0.122	-0.427	7.61	4.497	2.134	0.122	0.061	0.671	-9.484	-0.874	-0.825	0	-0.427	-0.244	2.021	8.477	0.446	0.183	0.549	0.488	1.089	9.459	-0.735	0.854	-1.404	-1.404	1506611173
-9.312	-0.696	-0.884	0.122	-0.122	-0.366	7.599	-3.176	0.823	0.366	0.122	-0.366	7.775	4.542	1.964	-0.061	0.122	0.61	-9.312	-0.696	-0.884	0.122	-0.122	-0.366	2.437	9.17	0.496	0.183	0.732	0.427	1.701	9.5	-0.933	0.122	-1.648	-1.099	1506611173
-9.561	-0.501	-1.493	-0.122	-0.061	-0.427	8.344	-3.072	0.876	-0.122	1.282	-0.122	7.901	4.79	2.248	-0.122	0	0.427	-9.561	-0.501	-1.493	-0.122	-0.061	-0.427	2.437	9.17	0.496	0.183	0.549	0.305	1.888	9.301	-1.689	-0.427	-1.099	-0.854	1506611173
-9.825	-0.654	-1.772	-0.061	0	-0.122	8.58	-3.26	1.373	-0.488	1.099	0	7.976	4.73	2.516	-0.427	-0.793	-0.122	-9.825	-0.654	-1.772	-0.061	0	-0.122	3.397	9.396	0.858	0.305	-0.122	-0.244	1.412	9.759	-2.469	-1.038	-0.977	-0.793	1506611173
-10.771	-0.523	-1.666	-0.061	-0.305	0.366	8.61	-3.374	1.724	-0.366	0.427	-0.183	8.184	4.297	2.853	-0.427	-0.793	-0.122	-10.771	-0.523	-1.666	-0.061	-0.305	0.366	3.523	9.532	0.835	0	-0.732	-0.549	1.657	10.027	-1.93	-1.587	-0.977	-0.671	1506611173
-11.538	-0.906	-0.907	-0.732	0	0.488	8.795	-3.307	1.273	-0.427	0.61	-0.305	8.54	4.572	3.025	-0.244	-0.61	-0.793	-11.538	-0.906	-0.907	-0.732	0	0.488	3.261	10.356	0.7	-0.305	-0.183	-0.244	3.146	11.484	1.192	-3.296	-0.549	-0.244	1506611173
-9.92	-3.26	0.132	0.122	-0.244	0.793	9.536	-4.674	0.767	-1.343	1.282	0.977	9.195	5.818	3.083	-0.854	-0.977	-1.343	-9.92	-3.26	0.132	0.122	-0.244	0.793	2.686	10.054	1.493	0.366	-0.977	-0.671	2.402	10.268	1.802	-4.15	0.244	4.089	1506611173
-9.385	-2.107	1.145	0.732	-0.244	1.16	9.536	-4.674	0.767	-1.404	1.282	0.916	8.64	4.889	3.535	-0.854	-0.977	-1.343	-9.385	-2.107	1.145	0.732	-0.244	1.16	2.686	10.054	1.493	0.366	-0.977	-0.671	2.402	10.268	1.802	-4.15	0.244	4.089	1506611173
-10.657	-1.523	0.124	-0.122	-1.282	0.122	8.307	-4.021	1.114	-1.221	1.282	0.671	8.64	4.889	3.535	-0.854	-0.916	-0.916	-10.657	-1.523	0.124	-0.122	-1.282	0.122	1.968	8.106	1.967	0.244	0.366	-0.122	0.774	10.883	0.791	-2.075	0.793	4.028	1506611173
-9.88	-1.903	0.305	-0.244	-0.916	0.183	7.557	-3.403	1.197	-1.282	1.099	0.977	7.921	5.984	2.757	-1.282	-1.526	-0.488	-9.88	-1.903	0.305	-0.244	-0.916	0.183	2.592	10.667	2.005	0.671	2.014	0.427	-0.183	11.136	0.806	-1.526	1.526	3.296	1506611173
-9.396	-1.297	0.676	-0.549	-0.549	0.366	7.369	-4.057	0.811	-1.526	-0.183	1.77	8.075	6.193	2.591	-1.221	-1.282	-0.916	-9.396	-1.297	0.676	-0.549	-0.549	0.366	2.592	10.667	2.005	0.61	0.854	0.427	0.58	10.031	0.784	-0.977	1.953	2.93	1506611173
-9.117	-0.944	0.867	-0.916	-0.61	-0.122	7.666	-5.306	0.378	-1.038	-1.526	1.892	8.075	6.193	2.591	-0.549	-0.977	-1.587	-9.117	-0.944	0.867	-0.916	-0.61	-0.122	2.433	9.56	2.206	0.183	0.61	0.488	0.461	9.615	1.049	-0.366	3.662	2.197	1506611173
-8.993	-1.119	1.091	-0.793	-0.305	-0.061	7.84	-5.52	-0.244	-0.366	-1.038	1.16	7.495	5.245	2.318	-0.061	-0.183	-1.16	-8.993	-1.119	1.091	-0.793	-0.305	-0.061	2.601	8.489	1.581	-0.244	1.038	0.854	-0.282	8.415	1.382	0.549	3.845	1.038	1506611173
-9.458	-1.199	1.186	-0.427	0.061	0.122	7.663	-5.358	-0.352	-0.122	-0.732	0.854	6.953	5.541	2.196	-0.061	0.854	-1.038	-9.458	-1.199	1.186	-0.427	0.061	0.122	2.601	8.489	1.581	0.305	0.916	0.854	-0.78	8.485	2.076	1.282	2.991	-0.305	1506611173
-9.635	-0.752	0.97	-0.977	0.061	0.244	7.12	-5.139	-0.133	-0.244	-0.916	1.038	6.953	5.541	2.196	-0.061	-0.061	-1.648	-9.635	-0.752	0.97	-0.977	0.061	0.244	3.005	8.699	1.833	1.038	1.038	0.488	0.328	8.884	2.674	2.197	2.502	-0.488	1506611173
-9.362	-0.553	0.758	-2.075	-0.183	-0.305	6.716	-5.255	-0.066	-0.061	-1.099	1.404	7.252	6.543	2.092	0.122	0.061	-1.831	-9.362	-0.553	0.758	-2.075	-0.183	-0.305	3.285	9.415	2.126	1.038	1.587	0.183	2.827	9.031	2.866	2.258	3.052	-0.244	1506611173
-9.333	-0.965	1.116	-2.197	0.061	-0.488	6.73	-5.893	-0.099	0.305	-1.282	1.587	7.07	6.984	2.22	0.671	0.977	-1.709	-9.333	-0.965	1.116	-2.197	0.061	-0.488	3.285	9.415	2.126	0.854	2.075	-0.122	1.631	9.643	2.943	0.793	4.333	0.183	1506611173
-9.432	-1.309	1.023	-1.709	0.427	-0.549	6.481	-6.266	-0.205	0.671	-2.075	1.526	7.009	7.153	2.522	1.038	0.793	-1.77	-9.432	-1.309	1.023	-1.709	0.427	-0.549	2.694	9.237	1.834	0.671	1.953	-0.427	-0.05	8.729	3.016	0	1.465	-0.061	1506611173
-10.206	-2.077	0.571	-1.221	0.549	-1.099	6.574	-6.4	-0.337	0.854	-1.526	1.648	6.875	7.289	2.507	1.16	0.854	-1.465	-10.206	-2.077	0.571	-1.221	0.549	-1.099	2.597	9.396	1.832	0.61	1.77	-0.671	-0.05	8.729	3.016	2.075	-1.953	-0.488	1506611173
-10.6	-2.417	0.548	-0.61	0.61	-0.977	6.514	-6.538	-0.285	0.61	-0.916	1.77	6.609	7.654	2.549	1.648	1.282	-1.221	-10.6	-2.417	0.548	-0.61	0.61	-0.977	2.597	9.396	1.832	0.427	1.526	-0.854	-0.713	10.462	1.136	2.319	1.221	-1.16	1506611173
-9.926	-1.558	0.215	-0.793	0.366	-0.793	6.4	-7.154	-0.295	0.793	-0.916	1.953	6.598	8.094	2.474	1.648	1.282	-1.221	-9.926	-1.558	0.215	-0.793	0.366	-0.793	1.793	9.788	1.134	0.366	1.221	-0.916	2.053	10.142	1.586	1.038	-0.61	-0.488	1506611173
-9.689	-1.363	-0.274	-0.977	0.244	-0.916	6.272	-7.57	-0.421	0.793	-1.404	1.892	6.511	8.15	2.135	1.587	1.16	-1.221	-9.689	-1.363	-0.274	-0.977	0.244	-0.916	1.489	9.583	1.138	0.305	1.16	-1.038	2.053	10.142	1.586	2.014	1.343	-0.488	1506611173
-9.66	-1.705	-0.614	-1.038	0.061	-0.793	6.55	-7.577	-0.463	0.488	-0.732	1.587	6.206	7.909	2.211	1.526	1.221	-0.793	-9.66	-1.705	-0.614	-1.038	0.061	-0.793	1.489	9.583	1.138	0.183	0.977	-0.977	1.708	9.906	1.497	1.16	0.366	-0.305	1506611173
-9.365	-1.969	-0.632	-0.854	0.122	-0.671	6.563	-7.693	-0.141	0.427	-0.244	1.16	6.065	7.842	2.166	1.526	1.221	-0.793	-9.365	-1.969	-0.632	-0.854	0.122	-0.671	1.436	9.302	0.782	0.244	0.793	-1.038	1.503	9.637	0.629	1.099	0.732	-0.305	1506611173
-9.644	-2.003	-0.781	-0.61	0.183	-0.61	6.346	-7.63	0.039	0.549	-0.732	0.854	6.332	7.844	1.879	1.343	0.671	-0.671	-9.644	-2.003	-0.781	-0.61	0.183	-0.61	1.528	9.459	0.803	0.244	0.366	-0.977	1.503	9.637	0.629	1.343	0.366	-0.305	1506611174
-9.683	-1.908	-0.849	-0.671	0.183	-0.549	6.296	-7.366	0.001	0.549	-0.549	0.793	6.545	8.009	1.761	1.282	0.61	-0.549	-9.683	-1.908	-0.849	-0.671	0.183	-0.549	1.528	9.459	0.803	0.244	0.305	-0.854	1.535	9.881	0.224	1.038	0.427	-0.305	1506611174
-9.673	-1.936	-0.854	-0.793	0.122	-0.488	6.205	-7.169	-0.1	0.488	-0.061	0.916	6.588	8.207	1.696	1.16	0.549	-0.427	-9.673	-1.936	-0.854	-0.793	0.122	-0.488	1.135	9.859	0.559	0.305	0.366	-0.854	1.291	9.88	0.28	0.977	0.793	-0.183	1506611174
-9.583	-2.153	-0.825	-0.61	0.183	-0.427	6.094	-7.179	0.044	0.305	0.122	0.854	6.132	8.415	1.806	0.793	0.305	-0.244	-9.583	-2.153	-0.825	-0.61	0.183	-0.427	0.983	10.033	0.615	0.305	0.183	-0.732	1.291	9.88	0.28	0.916	0.671	-0.244	1506611174
-9.612	-2.267	-0.852	-0.305	0.244	-0.366	5.944	-7.336	0.365	0.488	0.244	0.793	5.835	8.358	1.881	0.427	0.244	-0.427	-9.612	-2.267	-0.852	-0.305	0.244	-0.366	0.983	10.033	0.615	0.183	0.061	-0.732	1.41	9.928	0.236	0.671	0.427	-0.183	1506611174
-9.639	-2.201	-0.823	-0.122	0.183	-0.244	5.902	-7.485	0.464	0.366	-0.183	0.61	6.336	8.568	1.834	0.732	0.488	-0.305	-9.639	-2.201	-0.823	-0.122	0.183	-0.244	0.852	10.007	0.751	-0.061	-0.244	-0.732	1.497	9.953	0.249	0.366	0.183	-0.061	1506611174
-9.654	-2.153	-0.864	-0.061	0.183	-0.183	5.739	-7.567	0.368	0.366	-0.427	0.305	6.547	8.293	1.731	0.305	0.488	0.122	-9.654	-2.153	-0.864	-0.061	0.183	-0.183	0.895	9.861	0.739	-0.183	-0.671	-0.793	1.371	9.909	0.159	0.305	0.061	0	1506611174
-9.684	-2.193	-0.889	0.061	0.183	-0.122	5.675	-7.429	0.434	0.305	-0.122	0.183	6.259	8.108	1.702	0.427	0.427	0.122	-9.684	-2.193	-0.889	0.061	0.183	-0.122	0.895	9.861	0.739	-0.183	-0.488	-0.61	1.342	9.921	0.077	0.244	-0.122	0	1506611174
-9.667	-2.21	-0.872	0.183	0.244	-0.061	5.411	-7.281	0.542	0.305	-0.122	0.366	6.017	8.004	1.804	0.549	0.732	-0.061	-9.667	-2.21	-0.872	0.183	0.244	-0.061	1.016	9.801	0.718	-0.183	-0.427	-0.488	1.294	9.932	-0.006	0.183	-0.183	0	1506611174
-9.667	-2.156	-0.889	0.305	0.305	-0.122	5.38	-7.336	0.492	0.244	-0.366	0.366	6.202	7.988	1.974	0.366	0.732	0	-9.667	-2.156	-0.889	0.305	0.305	-0.122	0.961	9.781	0.773	0.122	-0.366	-0.549	1.236	9.963	-0.14	0.122	-0.305	-0.061	1506611174
-9.64	-2.194	-0.895	0.305	0.305	-0.122	5.541	-7.461	0.209	0	-0.366	0.366	6.351	7.852	2.235	0.183	0.427	0.061	-9.64	-2.194	-0.895	0.305	0.305	-0.122	0.961	9.781	0.773	0.061	-0.366	-0.427	1.244	9.921	-0.126	0.183	-0.244	-0.122	1506611174
-9.611	-2.186	-0.855	0.305	0.366	-0.061	5.93	-7.483	0.273	-0.061	-0.061	0.061	6.261	7.764	2.34	0.244	0.427	0.061	-9.611	-2.186	-0.855	0.305	0.366	-0.061	1.136	9.686	0.841	-0.061	-0.427	-0.244	1.381	9.91	-0.007	0.122	-0.183	-0.061	1506611174
-9.579	-2.092	-0.848	0.305	0.488	-0.061	5.745	-7.532	0.377	0.122	-0.061	0.061	6.111	7.701	2.372	0.305	0.488	0.061	-9.579	-2.092	-0.848	0.305	0.488	-0.061	1.125	9.66	0.907	-0.061	-0.244	-0.061	1.347	9.893	0.032	-0.061	-0.305	0.061	1506611174
-9.629	-1.967	-0.812	0.122	0.488	-0.061	5.304	-7.368	0.546	0	0.061	0.122	6.125	7.807	2.245	0.305	0.366	0	-9.629	-1.967	-0.812	0.122	0.488	-0.061	1.125	9.66	0.907	0	-0.061	-0.061	1.347	9.847	0.03	-0.061	-0.427	0.061	1506611174
-9.655	-1.883	-0.769	-0.061	0.366	-0.122	5.195	-7.479	0.547	0	0.061	0.183	6.125	7.807	2.245	0.122	-0.061	-0.061	-9.655	-1.883	-0.769	-0.061	0.366	-0.122	0.983	9.702	0.935	0.061	-0.061	0	1.424	9.808	0.116	0	-0.244	0.061	1506611174
-9.722	-1.778	-0.67	-0.244	0.244	-0.061	5.24	-7.622	0.601	0	0	0.122	6.302	7.984	2.241	0.244	0	0	-9.722	-1.778	-0.67	-0.244	0.244	-0.061	0.784	9.709	1.059	0.061	-0.061	0	1.585	9.804	0.237	0	0.122	0.183	1506611174
-9.763	-1.585	-0.514	-0.488	0.244	-0.061	5.082	-7.733	0.5	0.061	-0.488	0	6.572	8.168	2.071	0.183	-0.244	0	-9.763	-1.585	-0.514	-0.488	0.244	-0.061	0.784	9.709	1.059	0.183	-0.122	-0.244	1.693	9.832	0.522	0.061	0.305	0.305	1506611174
-9.782	-1.396	-0.321	-0.793	0.183	-0.122	4.788	-8.153	0.16	0.122	-0.977	-0.183	6.718	8.423	1.677	-0.061	-0.61	-0.061	-9.782	-1.396	-0.321	-0.793	0.183	-0.122	1.305	10.196	1.536	0.244	-0.366	-0.305	1.684	9.844	0.534	-0.122	0.427	0.366	1506611174
-9.861	-1.254	-0.276	-1.404	0.122	-0.244	4.79	-8.875	-0.298	0.916	-0.854	-0.977	7.224	8.355	1.805	0.183	-0.427	0.061	-9.861	-1.254	-0.276	-1.404	0.122	-0.244	1.878	10.02	1.82	0	-0.427	-0.366	1.608	9.761	0.626	-0.122	0.244	0.366	1506611174
-9.631	-1.314	-0.345	-1.892	0.183	-0.366	4.339	-9.263	-0.146	1.831	-0.854	-1.77	7.66	7.834	2.105	0.061	1.343	1.221	-9.631	-1.314	-0.345	-1.892	0.183	-0.366	1.878	10.02	1.82	-0.244	-0.183	-0.488	1.426	9.726	0.682	0.122	0.488	0.183	1506611174
-9.457	-1.409	-0.696	-2.441	0.244	-0.488	3.634	-9.345	-0.105	2.014	-1.526	-1.953	7.66	7.834	2.105	0.183	5.493	2.38	-9.457	-1.409	-0.696	-2.441	0.244	-0.488	2.537	9.751	1.726	-0.488	0.061	-0.366	1.182	9.703	0.573	0.183	0.793	0.061	1506611174
-9.575	-1.408	-1.061	-2.991	0.122	-0.854	3.021	-9.451	-0.44	2.136	-1.953	-1.465	8.102	5.924	1.849	1.343	4.7	2.502	-9.575	-1.408	-1.061	-2.991	0.122	-0.854	4.11	8.937	1.311	-0.671	0.916	-0.061	0.934	9.594	0.646	0.366	1.038	-0.122	1506611174
-9.581	-1.233	-1.55	-3.662	-0.427	-1.16	2.497	-9.278	-0.81	2.014	-2.38	-0.61	8.209	5.136	1.287	2.319	8.423	3.723	-9.581	-1.233	-1.55	-3.662	-0.427	-1.16	4.11	8.937	1.311	-0.61	2.258	0	0.746	9.692	0.593	1.16	0.671	-0.305	1506611174
-9.577	-1.446	-2.11	-4.211	-0.854	-1.343	2.019	-8.83	-1.031	1.892	-2.93	0.916	8.274	4.736	1.041	3.967	6.409	4.028	-9.577	-1.446	-2.11	-4.211	-0.854	-1.343	3.663	8.801	-0.182	-0.549	3.662	0.305	1.253	9.819	-0.623	2.075	1.16	-0.488	1506611174
-9.423	-1.639	-2.706	-4.333	-0.732	-1.16	1.828	-8.681	-1.272	2.136	-3.235	2.38	8.673	5.015	0.974	5.859	5.554	4.211	-9.423	-1.639	-2.706	-4.333	-0.732	-1.16	2.984	9.063	-0.898	-0.427	4.883	0.732	2.661	9.776	-1.099	1.831	3.235	-0.427	1506611174
-9.81	-1.352	-2.863	-4.944	-0.793	-0.854	1.967	-8.742	-1.489	2.747	-4.272	3.662	8.673	5.015	0.974	7.263	6.165	4.272	-9.81	-1.352	-2.863	-4.944	-0.793	-0.854	2.984	9.063	-0.898	0.061	5.859	0.916	3.176	9.841	-0.719	1.221	3.784	-0.122	1506611175
-10.097	-1.085	-3.037	-5.737	-1.099	-0.916	2.244	-9.171	-1.854	3.296	-5.249	4.578	8.507	5.448	1.062	8.362	5.31	3.723	-10.097	-1.085	-3.037	-5.737	-1.099	-0.916	1.796	9.594	-1.322	0.488	6.775	1.282	3.246	9.89	-0.81	0.732	3.723	0.122	1506611175
-9.714	-1.463	-3.327	-6.348	-1.404	-0.916	2.734	-9.941	-2.223	3.54	-5.432	5.432	8.459	7.112	0.863	8.484	5.066	3.174	-9.714	-1.463	-3.327	-6.348	-1.404	-0.916	0.391	10.617	-1.102	0.977	6.958	1.526	2.437	9.91	-1.243	0.671	3.296	-0.183	1506611175
-9.335	-1.975	-3.56	-6.226	-1.343	-0.854	2.933	-10.359	-2.489	3.296	-5.798	6.226	7.941	7.35	0.895	7.996	5.493	2.625	-9.335	-1.975	-3.56	-6.226	-1.343	-0.854	0.391	10.617	-1.102	1.221	6.531	1.404	2.585	9.814	-1.666	0.366	3.113	-0.427	1506611175
-9.266	-2.249	-3.707	-6.104	-1.404	-0.854	2.784	-10.201	-2.742	2.869	-6.531	6.409	7.491	7.321	0.835	7.019	5.127	2.319	-9.266	-2.249	-3.707	-6.104	-1.404	-0.854	0.196	10.17	-0.815	1.526	6.104	1.282	2.893	9.741	-1.79	0.061	4.456	-0.244	1506611175
-9.202	-2.378	-3.877	-6.165	-1.404	-0.732	2.479	-10.25	-3.072	2.686	-7.263	5.981	7.216	7.122	1.056	5.554	4.333	2.258	-9.202	-2.378	-3.877	-6.165	-1.404	-0.732	0.096	10.174	-0.786	1.465	5.981	1.221	2.259	9.752	-1.843	-0.366	5.31	-0.061	1506611175
-9.203	-2.638	-4.071	-6.104	-1.404	-0.732	2.44	-10.478	-3.502	2.747	-7.874	5.31	7.063	6.879	1.217	4.517	4.089	2.075	-9.203	-2.638	-4.071	-6.104	-1.404	-0.732	0.096	10.174	-0.786	1.404	5.737	1.221	1.164	9.854	-1.774	-0.305	4.7	-0.122	1506611175
-9.123	-2.793	-4.098	-5.798	-1.282	-0.61	2.681	-10.173	-3.553	2.441	-7.874	4.517	7.238	6.849	1.134	4.272	3.845	1.587	-9.123	-2.793	-4.098	-5.798	-1.282	-0.61	0.066	10.576	-0.76	1.282	5.432	1.282	0.896	9.982	-1.821	-0.305	4.089	-0.122	1506611175
-9.083	-2.785	-4.13	-5.493	-1.282	-0.549	3.086	-9.679	-3.176	1.465	-7.629	3.662	7.489	6.863	0.975	3.967	3.845	1.099	-9.083	-2.785	-4.13	-5.493	-1.282	-0.549	0.073	10.625	-0.7	1.038	5.188	1.282	1.069	10.081	-1.748	-0.427	3.418	-0.061	1506611175
-9.093	-2.723	-4.064	-5.127	-1.343	-0.427	3.424	-9.04	-2.665	0.427	-7.324	2.502	7.934	6.739	0.945	3.662	3.723	0.854	-9.093	-2.723	-4.064	-5.127	-1.343	-0.427	0.073	10.625	-0.7	0.854	4.822	1.16	1.291	10.133	-1.865	-0.549	3.296	-0.061	1506611175
-9.027	-2.661	-4.039	-4.822	-1.282	-0.366	3.606	-8.418	-1.961	-0.488	-6.775	1.282	8.101	6.44	1.022	3.357	3.662	0.732	-9.027	-2.661	-4.039	-4.822	-1.282	-0.366	-0.008	10.314	-0.77	0.671	4.639	1.16	1.276	10.015	-1.945	-0.549	3.479	-0.061	1506611175
-8.99	-2.579	-4.002	-4.395	-1.221	-0.305	3.651	-8.013	-1.235	-1.099	-6.165	0.244	8.156	6.245	1.119	3.174	3.601	0.61	-8.99	-2.579	-4.002	-4.395	-1.221	-0.305	-0.067	10.14	-0.702	0.671	4.395	1.221	0.847	9.995	-1.864	-0.549	3.052	-0.305	1506611175
-8.6	-2.289	-4.209	-4.089	-0.916	-0.305	3.682	-7.955	-0.511	-1.526	-5.188	-0.305	7.881	6.18	1.214	3.052	3.479	0.427	-8.6	-2.289	-4.209	-4.089	-0.916	-0.305	-0.067	10.14	-0.702	0.671	3.967	1.282	0.596	10.014	-1.695	-0.854	2.502	-0.427	1506611175
-8.613	-2.171	-4.231	-4.028	-1.282	-0.244	3.594	-8.166	0.215	-1.77	-4.15	-0.732	7.351	6.17	1.317	2.869	3.174	0.244	-8.613	-2.171	-4.231	-4.028	-1.282	-0.244	0.484	9.594	-0.379	0.793	3.54	1.16	0.425	9.978	-1.776	-1.282	1.892	-0.549	1506611175
-8.835	-2.134	-3.488	-3.906	-1.465	-0.061	3.533	-8.454	1.041	-1.953	-3.235	-0.977	6.648	6.096	1.487	2.563	2.625	0.061	-8.835	-2.134	-3.488	-3.906	-1.465	-0.061	0.484	9.594	-0.379	0.977	2.991	0.854	-0.001	9.869	-1.41	-1.77	1.282	-0.488	1506611175
-9.07	-1.896	-2.257	-3.662	-1.77	0.122	3.517	-8.701	1.78	-2.075	-2.38	-1.221	6.042	6.101	1.719	2.197	1.831	-0.122	-9.07	-1.896	-2.257	-3.662	-1.77	0.122	0.711	9.16	-0.214	1.099	2.625	0.549	0.836	9.784	-0.013	-2.319	1.404	-0.244	1506611175
-10.346	-1.681	-1.08	-3.784	-1.587	0.061	3.491	-8.882	2.561	-2.014	-1.343	-1.526	5.505	6.535	1.904	1.892	1.343	-0.305	-10.346	-1.681	-1.08	-3.784	-1.587	0.061	0.859	8.965	0.073	0.854	2.625	0.549	2.738	9.82	1.371	-3.235	3.174	0.305	1506611175
-11.861	-1.956	-0.249	-3.845	-2.38	0.305	3.025	-9.435	2.9	-1.587	-0.977	-1.709	4.987	7.753	1.966	1.587	0.977	-0.732	-11.861	-1.956	-0.249	-3.845	-2.38	0.305	3.055	11.364	2.305	1.343	2.93	0.549	3.284	10.195	1.394	-3.784	5.249	1.709	1506611175
-11.493	-1.803	-0.37	-3.296	-2.502	0.61	2.175	-10.721	2.402	-0.427	-2.197	-1.526	5.03	9.442	2.388	1.404	0.427	-1.587	-11.493	-1.803	-0.37	-3.296	-2.502	0.61	3.055	11.364	2.305	2.686	3.479	-0.61	4.338	9.314	0.766	-1.526	8.24	2.38	1506611175
-10.417	-1.354	-0.445	-3.845	-2.38	0.183	1.842	-11.146	1.44	0.977	-3.601	-1.526	5.902	10.107	3.134	1.709	-0.854	-2.625	-10.417	-1.354	-0.445	-3.845	-2.38	0.183	3.828	11.246	2.961	2.319	4.272	-1.099	4.833	9.299	-0.238	1.404	9.583	1.953	1506611175
-9.81	-1.355	-0.304	-4.761	-1.953	-0.244	1.901	-10.435	0.599	1.77	-4.517	-1.892	6.019	9.881	3.963	2.197	0	-2.563	-9.81	-1.355	-0.304	-4.761	-1.953	-0.244	2.777	10.167	2.73	0.488	3.601	-0.549	4.012	10.422	0.404	1.648	12.207	2.319	1506611175
-8.762	-1.467	0.16	-4.333	-0.916	0.061	1.944	-9.934	-0.185	2.136	-4.883	-2.197	5.131	9.526	4.389	2.747	2.136	-1.526	-8.762	-1.467	0.16	-4.333	-0.916	0.061	1.982	9.658	2.206	-0.793	2.747	-0.061	0.683	10.541	1.409	0.366	11.23	4.089	1506611175
-8.687	-1.285	0.147	-5.005	-1.099	0	2.251	-9.503	-0.743	2.136	-4.7	-2.258	4.005	8.813	3.99	2.869	3.296	-1.16	-8.687	-1.285	0.147	-5.005	-1.099	0	2.021	9.298	1.858	-0.854	2.441	-0.305	-1.859	9.567	2.115	1.587	7.202	5.554	1506611175
-8.742	-1.097	0.2	-4.761	-0.427	-0.122	2.69	-8.57	-0.846	1.77	-3.784	-2.136	3.653	8.275	3.363	2.197	2.502	-1.465	-8.742	-1.097	0.2	-4.761	-0.427	-0.122	1.846	8.653	1.738	-0.732	2.808	-0.366	-0.012	9.738	1.16	1.709	4.761	5.493	1506611175
-8.918	-0.796	-0.095	-4.517	-0.183	0.122	2.765	-7.87	-0.877	1.465	-2.93	-1.831	3.898	8.387	2.815	1.648	1.709	-1.709	-8.918	-0.796	-0.095	-4.517	-0.183	0.122	1.638	8.593	1.794	-0.916	3.113	-0.061	2.048	9.822	0.067	1.465	2.991	4.7	1506611175
-9.249	-0.592	-0.459	-4.578	-0.183	0.183	2.729	-7.827	-0.981	1.343	-2.747	-1.404	3.856	8.781	2.287	1.526	2.563	-1.953	-9.249	-0.592	-0.459	-4.578	-0.183	0.183	1.523	8.995	2.019	-0.793	3.174	0.061	3.673	9.729	-0.108	2.319	5.676	4.761	1506611176
-9.349	-0.688	-0.581	-4.822	-0.244	0.183	2.763	-7.959	-1.11	1.343	-2.93	-0.977	3.905	8.942	1.958	1.709	2.93	-2.197	-9.349	-0.688	-0.581	-4.822	-0.244	0.183	1.475	9.134	2.377	-0.488	3.174	0	3.128	9.812	-0.412	2.563	7.996	4.7	1506611176
-9.446	-0.768	-0.31	-4.395	-0.183	0.427	2.859	-8.092	-1.201	1.221	-3.235	-0.61	3.967	8.787	1.873	1.77	2.747	-2.075	-9.446	-0.768	-0.31	-4.395	-0.183	0.427	1.268	8.866	2.486	-0.427	3.113	-0.061	1.711	9.629	0.295	2.563	8.301	3.967	1506611176
-9.648	-0.879	-0.506	-3.967	-0.183	0.427	2.968	-8.232	-1.19	1.099	-3.418	-0.427	3.796	8.735	1.865	1.892	2.869	-1.648	-9.648	-0.879	-0.506	-3.967	-0.183	0.427	1.037	8.652	2.45	-0.427	2.869	-0.122	1.255	9.319	0.799	3.052	5.493	3.174	1506611176
-9.94	-1.15	-0.571	-3.662	-0.061	0.061	2.97	-8.348	-1.066	0.854	-3.54	-0.183	3.626	9.111	1.841	1.77	2.441	-1.343	-9.94	-1.15	-0.571	-3.662	-0.061	0.061	0.896	8.844	2.377	-0.183	2.686	-0.061	1.055	9.452	1.43	2.747	4.517	2.197	1506611176
-10.42	-1.227	-0.258	-3.601	-0.061	-0.061	3.074	-8.789	-0.822	0.61	-3.235	0.427	3.636	9.631	1.742	1.526	1.892	-1.221	-10.42	-1.227	-0.258	-3.601	-0.061	-0.061	0.943	9.414	2.36	0.305	2.258	-0.122	1.139	9.548	2.094	1.709	3.601	0.916	1506611176
-10.238	-0.944	0.383	-2.808	0.305	0	3.182	-9.082	-0.502	0.366	-2.686	1.16	3.829	9.844	1.601	1.282	1.221	-1.282	-10.238	-0.944	0.383	-2.808	0.305	0	1.23	9.749	2.492	0.61	1.892	-0.183	1.4	9.63	2.5	1.038	3.113	0	1506611176
-10.946	-1.312	0.246	-2.075	0.732	0.183	3.206	-9.167	-0.122	0.183	-2.319	1.77	3.992	10.056	1.613	1.343	1.099	-1.16	-10.946	-1.312	0.246	-2.075	0.732	0.183	1.443	9.895	2.702	0.732	2.258	-0.183	1.754	8.975	2.452	1.77	0.977	-0.793	1506611176
-10.502	-2.217	-0.626	-1.709	-0.183	-0.244	3.224	-9.378	0.164	0.122	-2.075	2.136	4.054	10.413	1.773	1.587	1.587	-0.977	-10.502	-2.217	-0.626	-1.709	-0.183	-0.244	1.142	10.031	2.798	0.61	2.197	0.122	2.073	9.759	1.782	2.93	-1.77	-2.136	1506611176
-10.508	-2.419	-0.254	-0.916	-0.488	0	3.074	-9.591	0.081	0.305	-1.831	2.38	3.924	10.977	1.954	1.648	2.319	-0.61	-10.508	-2.419	-0.254	-0.916	-0.488	0	0.487	10.282	2.775	0.732	1.892	0.488	2.839	11.413	2.138	0.916	-0.305	-1.404	1506611176
-9.408	-1.884	-0.731	-1.221	-0.427	-0.183	2.82	-9.79	-0.214	0.549	-1.77	2.502	3.79	11.125	1.888	1.282	2.258	-0.122	-9.408	-1.884	-0.731	-1.221	-0.427	-0.183	-0.036	10.525	2.741	0.854	1.709	0.61	1.81	10.073	2.915	0.732	-2.197	-1.77	1506611176
-9.845	-2.292	-1.427	-1.16	-0.488	0	2.787	-9.086	-0.187	0.366	-1.831	2.441	3.412	10.328	1.506	0.488	1.77	0.488	-9.845	-2.292	-1.427	-1.16	-0.488	0	-0.467	9.899	2.512	0.549	1.465	0.793	2.354	10.033	-0.53	1.587	-1.77	-1.404	1506611176
-9.948	-2.261	-1.339	-1.282	-0.244	0.305	2.652	-7.94	-0.063	0.183	-2.258	2.014	2.919	10.385	0.834	-0.244	1.343	1.465	-9.948	-2.261	-1.339	-1.282	-0.244	0.305	-0.498	9.481	2.129	0.183	1.404	1.16	1.97	10.034	-0.269	1.343	1.16	-1.343	1506611176
-9.482	-2.038	-1.316	-1.16	0.122	0.366	2.525	-8.445	-0.151	0.366	-2.808	1.465	2.956	11.216	0.342	-0.977	1.16	1.831	-9.482	-2.038	-1.316	-1.16	0.122	0.366	-0.297	10.592	1.821	0.61	2.075	1.404	1.059	10.088	-0.613	1.282	0.122	-1.587	1506611176
-9.399	-1.986	-1.55	-0.793	0.305	0.183	2.621	-9.365	-0.153	0.61	-3.174	0.854	3.24	10.764	-0.069	-1.16	2.38	0.671	-9.399	-1.986	-1.55	-0.793	0.305	0.183	-0.428	10.177	2.067	0.854	2.136	1.465	1.351	9.989	-1.296	1.343	0.061	-1.526	1506611176
-9.226	-1.846	-1.465	-0.61	0.061	0	2.844	-8.915	-0.065	0.244	-3.235	0	3.24	10.764	-0.069	-1.16	2.38	0.671	-9.226	-1.846	-1.465	-0.61	0.061	0	-0.428	10.177	2.067	0.549	1.953	1.587	1.351	9.989	-1.296	0.977	0.122	-1.465	1506611176
-9.191	-1.616	-1.395	-0.854	-0.122	-0.061	3.122	-8.452	0.307	-0.244	-2.136	-0.793	2.841	9.391	-0.354	-0.916	1.892	1.343	-9.191	-1.616	-1.395	-0.854	-0.122	-0.061	-0.165	9.567	1.894	0.061	1.221	1.465	1.316	9.603	-1.241	1.099	-0.305	-1.404	1506611176
-9.156	-1.562	-1.522	-0.916	-0.366	-0.244	2.803	-8.293	0.513	-0.305	-1.404	-1.404	2.783	8.752	-0.191	-0.671	1.099	1.77	-9.156	-1.562	-1.522	-0.916	-0.366	-0.244	0.024	8.89	1.632	-0.244	1.038	1.221	0.922	9.539	-1.19	1.038	-0.183	-1.404	1506611176
-9.339	-1.544	-1.639	-0.671	-0.488	-0.305	2.46	-8.236	0.646	-0.244	-1.038	-1.77	2.604	8.429	-0.182	-0.549	1.099	1.831	-9.339	-1.544	-1.639	-0.671	-0.488	-0.305	0.182	8.556	1.331	-0.183	1.038	0.977	1.186	9.398	-1.147	0.732	-0.305	-1.282	1506611176
-9.543	-1.442	-1.493	-0.549	-0.854	-0.244	2.237	-8.343	0.792	-0.427	-0.549	-1.587	2.647	8.349	-0.226	-0.61	1.099	1.465	-9.543	-1.442	-1.493	-0.549	-0.854	-0.244	0.379	8.692	1.132	0.183	1.099	0.793	1.576	9.469	-1.146	0.427	0.488	-1.038	1506611176
-9.799	-1.404	-1.358	-0.244	-0.732	-0.244	2.117	-8.531	0.908	-0.549	0.244	-1.282	2.908	8.465	-0.26	-0.549	0.854	0.793	-9.799	-1.404	-1.358	-0.244	-0.732	-0.244	0.566	8.985	1.037	0.305	1.038	0.61	0.985	9.676	-1.324	0.244	0.549	-0.916	1506611176
-9.995	-1.349	-1.365	0	-0.671	-0.427	1.926	-8.652	1.068	-0.732	0.916	-1.038	2.908	8.465	-0.26	-0.366	0.61	0.427	-9.995	-1.349	-1.365	0	-0.671	-0.427	0.623	9.354	1.122	0.305	0.977	0.366	0.234	9.941	-1.202	0	-0.549	-1.099	1506611176
-10.109	-0.983	-1.617	0.244	-0.488	-0.305	1.57	-9.014	1.206	-0.793	1.099	-0.732	3.583	9.646	-0.319	-0.122	0.366	0.122	-10.109	-0.983	-1.617	0.244	-0.488	-0.305	0.66	10.145	1.308	0.488	1.038	0.122	0.938	10.125	-1.52	-0.488	-0.61	-1.099	1506611176
-10.232	-0.579	-1.793	0.366	-0.488	-0.061	1.239	-9.617	1.273	-0.61	0.732	-0.244	3.85	9.94	-0.01	0.061	0.183	-0.244	-10.232	-0.579	-1.793	0.366	-0.488	-0.061	1.054	10.823	1.426	0.732	0.549	-0.244	1.23	10.457	-1.555	-1.099	-0.549	-0.977	1506611176
-10.16	-0.445	-1.416	0.549	-0.427	0.427	1.182	-9.794	1.169	-0.366	0.305	0.122	3.85	9.94	-0.01	0.549	-0.244	-0.488	-10.16	-0.445	-1.416	0.549	-0.427	0.427	1.174	10.616	1.553	0.366	-0.183	-0.549	1.633	10.466	-1.593	-1.77	-0.732	-0.916	1506611176
-9.96	-0.555	-0.827	0.183	-0.305	0.549	1.426	-9.598	0.941	-0.305	0.427	0.366	4.089	9.643	1.553	0.854	-0.427	-0.244	-9.96	-0.555	-0.827	0.183	-0.305	0.549	0.805	10.085	1.485	-0.244	-0.732	-0.244	1.962	10.302	-0.88	-2.319	-0.61	-0.671	1506611177
-10.346	-1.053	-0.138	-0.427	0	0.488	1.765	-9.605	0.689	-0.427	0.916	0.793	3.976	9.835	2.076	0.854	-0.366	-0.122	-10.346	-1.053	-0.138	-0.427	0	0.488	0.676	9.865	1.36	-0.305	-1.282	0	2.498	10.024	0.177	-3.357	-0.732	-0.061	1506611177
-10.548	-1.772	0.154	-0.61	-0.183	0.427	2.156	-9.755	0.51	-0.488	1.404	1.16	3.976	9.835	2.076	0.427	-0.549	-0.244	-10.548	-1.772	0.154	-0.61	-0.183	0.427	1.584	10.167	1.727	0.122	-1.099	-0.183	2.284	10.393	1.066	-3.357	-0.183	1.099	1506611177
-9.976	-2.799	1.042	-0.427	0.244	0.549	2.479	-9.895	0.189	-0.183	1.404	1.16	3.85	9.697	1.977	-0.366	-1.343	-0.488	-9.976	-2.799	1.042	-0.427	0.244	0.549	2.882	10.232	2.417	0.366	-0.732	-0.671	0.914	10.804	0.604	-3.418	0	1.709	1506611177
-9.348	-2.574	1.389	0.061	0.305	0.427	2.585	-9.598	-0.508	0.366	1.038	0.488	4.157	9.326	2.391	-0.122	-1.526	-0.61	-9.348	-2.574	1.389	0.061	0.305	0.427	3.037	9.643	2.747	0.061	0.183	-0.427	1.34	9.817	0.65	-1.892	1.16	2.686	1506611177
-9.537	-2.011	1.322	0.061	-0.244	-0.183	2.467	-9.321	-1.25	0.549	0.549	-0.305	4.157	9.326	2.391	0.671	-0.488	-0.671	-9.537	-2.011	1.322	0.061	-0.244	-0.183	2.317	9.202	2.961	0.122	1.221	-0.183	0.849	9.653	1.123	-1.038	2.258	3.479	1506611177
-10.001	-2.038	0.935	-0.61	-0.671	-0.671	2.166	-8.868	-1.674	0.427	0.183	-0.916	3.731	9.674	2.651	0.793	1.221	-0.549	-10.001	-2.038	0.935	-0.61	-0.671	-0.671	1.212	8.904	3.326	0.427	1.526	0.061	-0.846	10.09	1.887	-0.732	1.831	2.93	1506611177
-9.382	-2.229	1.231	-0.427	-0.366	-0.549	1.663	-8.638	-2.207	0.488	-0.671	-1.282	3.485	10.24	2.321	0.183	0.61	0	-9.382	-2.229	1.231	-0.427	-0.366	-0.549	0.719	9.316	3.425	0.549	1.465	0.122	-1.843	10.289	1.946	-0.366	0.732	2.136	1506611177
-9.245	-1.9	1.305	-0.244	-0.244	-0.427	1.558	-8.759	-2.43	0.488	-0.854	-1.282	3.485	10.24	2.321	-0.488	-0.244	0.732	-9.245	-1.9	1.305	-0.244	-0.244	-0.427	0.703	9.628	3.383	0.488	0.916	-0.061	-0.884	9.659	2.054	0.183	1.465	1.831	1506611177
-9.073	-1.68	1.257	0.183	0.183	-0.427	1.59	-8.412	-2.454	0.244	-0.366	-1.038	3.121	9.472	1.812	-0.427	-0.122	1.221	-9.073	-1.68	1.257	0.183	0.183	-0.427	0.703	9.628	3.383	0.488	0.916	-0.061	-0.371	9.241	2.163	0.549	2.075	1.282	1506611177
-9.397	-1.275	1.102	0.305	0.366	-0.183	1.573	-8.173	-2.298	-0.244	0.122	-0.732	2.722	9.35	1.662	-0.061	0.427	1.526	-9.397	-1.275	1.102	0.305	0.366	-0.183	0.703	9.628	3.383	0.488	0.916	-0.061	0.207	8.807	1.889	1.526	1.282	0.732	1506611177
-9.715	-0.7	0.8	0	0.427	0.061	1.494	-8.345	-2.006	-0.488	0.427	-0.305	2.722	9.35	1.662	0.061	0.793	1.404	-9.715	-0.7	0.8	0	0.427	0.061	0.878	9.146	3.066	0.183	1.099	0.305	0.584	9.131	1.94	1.953	0.61	0.122	1506611177
-9.606	-0.49	0.755	-0.427	0.488	0.183	1.495	-8.673	-1.727	-0.427	0.366	0.061	2.333	9.363	1.44	0	0.671	1.038	-9.606	-0.49	0.755	-0.427	0.488	0.183	0.865	9.27	3.088	0.427	0.793	0.244	0.964	9.319	1.952	2.136	0.366	-0.366	1506611177
-9.722	-0.813	0.958	-0.732	0.427	0.061	1.64	-8.911	-1.486	-0.366	0.305	0.305	2.513	9.209	1.511	0.061	0.366	0.732	-9.722	-0.813	0.958	-0.732	0.427	0.061	0.974	9.191	3.088	0.549	0.488	0.183	1.086	9.542	2.253	1.343	1.465	-0.793	1506611177
-9.79	-1.303	1.095	-0.61	0.61	0.061	1.889	-9.059	-1.089	-0.305	0.366	0.427	2.513	9.209	1.511	0.366	0.61	0.427	-9.79	-1.303	1.095	-0.61	0.61	0.061	1.175	9.252	2.9	0.366	0.366	0.244	0.591	9.577	2.851	1.038	-0.61	-1.099	1506611177
-10.015	-1.605	0.517	-0.366	0.305	-0.183	2.064	-9.265	-0.744	-0.122	0.244	0.366	2.73	9.379	1.709	0.549	0.977	0	-10.015	-1.605	0.517	-0.366	0.305	-0.183	1.175	9.252	2.9	0.366	0.366	0.244	0.705	9.83	2.7	1.099	-1.953	-1.038	1506611177
-9.77	-1.725	0.443	-0.244	0.549	-0.183	1.987	-9.26	-0.58	0.244	-0.305	0.061	2.978	9.555	1.834	0.61	0.916	-0.488	-9.77	-1.725	0.443	-0.244	0.549	-0.183	1.175	9.252	2.9	0.366	0.366	0.244	0.706	10.134	1.14	0.854	-1.587	-1.221	1506611177
-9.917	-1.712	0.1	-0.183	0.305	-0.183	2.017	-9.149	-0.523	0.488	-1.038	-0.183	2.978	9.555	1.834	0.61	0.61	-0.916	-9.917	-1.712	0.1	-0.183	0.305	-0.183	1.735	9.696	2.375	0.427	0.488	-0.061	0.828	10.039	0.872	1.282	-1.221	-1.404	1506611177
-9.701	-1.419	-0.239	-0.305	0.305	-0.122	2.231	-8.904	-0.505	0.427	-0.732	-0.061	3.566	9.74	2.006	0.732	0.854	-1.099	-9.701	-1.419	-0.239	-0.305	0.305	-0.122	1.413	9.659	2.247	0.183	0.61	0.061	1.866	10.021	0.335	1.404	-0.916	-0.977	1506611177
-9.685	-1.333	-0.517	-0.427	0.183	-0.122	2.274	-8.851	-0.561	0.366	-0.488	0.183	3.493	9.843	1.879	0.671	1.16	-1.099	-9.685	-1.333	-0.517	-0.427	0.183	-0.122	1.18	9.783	2.041	0.122	0.549	0.061	1.666	9.926	0.3	1.221	-0.61	-0.793	1506611177
-9.764	-1.493	-0.614	-0.488	0.061	-0.122	2.341	-8.758	-0.604	0.305	-0.305	0.366	3.493	9.843	1.879	0.488	0.916	-1.038	-9.764	-1.493	-0.614	-0.488	0.061	-0.122	1.013	9.67	1.901	0.061	0.305	0	1.248	9.91	0.138	0.732	-0.183	-0.671	1506611177
-9.752	-1.581	-0.681	-0.427	0.122	-0.061	2.433	-8.713	-0.613	0.244	-0.244	0.366	3.32	9.507	1.504	0.244	0.366	-0.793	-9.752	-1.581	-0.681	-0.427	0.122	-0.061	1.052	9.55	1.689	0	-0.061	-0.061	1.205	9.878	-0.086	0.793	-0.061	-0.488	1506611177
-9.708	-1.622	-0.685	-0.366	0.122	-0.183	2.505	-8.842	-0.614	0.122	-0.244	0.122	3.309	9.403	1.324	0.061	-0.122	-0.61	-9.708	-1.622	-0.685	-0.366	0.122	-0.183	1.273	9.509	1.5	0	-0.061	-0.122	1.034	9.97	-0.157	0.61	0	-0.427	1506611177
-9.788	-1.583	-0.723	-0.366	0.122	-0.183	2.507	-9.033	-0.621	0.061	-0.427	-0.366	3.309	9.403	1.324	0	-0.427	-0.671	-9.788	-1.583	-0.723	-0.366	0.122	-0.183	1.444	9.51	1.43	0.061	0.061	-0.183	0.986	9.946	-0.08	0.244	-0.061	-0.244	1506611177
-9.767	-1.451	-0.719	-0.427	0.183	-0.183	2.426	-9.085	-0.528	-0.061	-0.671	-0.732	3.578	9.384	1.135	0	-0.244	-0.793	-9.767	-1.451	-0.719	-0.427	0.183	-0.183	1.453	9.526	1.379	0.122	0.183	-0.183	1.005	9.988	-0.206	0.061	0.366	-0.061	1506611177
-9.757	-1.476	-0.697	-0.427	0.244	-0.244	2.391	-8.995	-0.362	-0.183	-0.549	-0.854	3.625	9.501	1.064	0.061	0.061	-0.854	-9.757	-1.476	-0.697	-0.427	0.244	-0.244	1.416	9.585	1.451	0.183	0.366	-0.244	0.719	9.961	-0.447	0.061	0.122	-0.061	1506611178
-9.795	-1.503	-0.702	-0.305	0.183	-0.183	2.298	-8.936	-0.256	-0.244	-0.183	-0.793	3.625	9.501	1.064	0.183	0.183	-0.793	-9.795	-1.503	-0.702	-0.305	0.183	-0.183	1.302	9.727	1.55	0.183	0.366	-0.244	0.633	9.952	-0.524	0.061	0.183	-0.122	1506611178
-9.761	-1.499	-0.725	-0.244	0.122	-0.183	2.168	-8.927	-0.145	-0.183	0.061	-0.549	3.717	9.71	1.09	0.244	0.122	-0.488	-9.761	-1.499	-0.725	-0.244	0.122	-0.183	1.225	9.777	1.625	0.122	0.244	-0.244	0.779	9.971	-0.426	0.061	0.122	-0.061	1506611178
-9.768	-1.47	-0.737	-0.183	0.122	-0.122	2.048	-8.9	-0.092	-0.183	0.061	-0.305	3.639	9.677	1.178	0.366	0.183	-0.122	-9.768	-1.47	-0.737	-0.183	0.122	-0.122	1.171	9.723	1.659	0	0.183	-0.244	0.776	9.947	-0.418	0	0.061	-0.061	1506611178
-9.789	-1.396	-0.755	-0.183	0.061	-0.061	1.997	-8.888	-0.102	-0.061	0	-0.122	3.639	9.677	1.178	0.366	0.183	0.122	-9.789	-1.396	-0.755	-0.183	0.061	-0.061	1.132	9.629	1.626	0	0.183	-0.183	0.83	9.948	-0.469	0	0	-0.061	1506611178
-9.783	-1.384	-0.727	-0.122	0.061	-0.061	2.028	-8.904	-0.133	0	0.061	0.122	3.328	9.623	1.329	0.366	0.183	0.366	-9.783	-1.384	-0.727	-0.122	0.061	-0.061	1.074	9.555	1.625	0.122	0.183	-0.122	0.802	9.935	-0.341	-0.061	0.122	0	1506611178
-9.777	-1.413	-0.709	-0.122	0	0	2.089	-8.927	-0.16	0	0.122	0.305	3.217	9.658	1.32	0.244	0.061	0.488	-9.777	-1.413	-0.709	-0.122	0	0	1.042	9.551	1.613	0.183	0.183	-0.061	0.787	9.928	-0.373	-0.061	0.061	0	1506611178
-9.776	-1.407	-0.725	-0.061	0	0	2.16	-8.963	-0.183	0	0.122	0.427	3.217	9.658	1.32	0.122	0	0.488	-9.776	-1.407	-0.725	-0.061	0	0	1.091	9.616	1.609	0.183	0.122	0	0.824	9.94	-0.345	-0.061	-0.061	0	1506611178
-9.778	-1.363	-0.735	-0.061	0	0	2.238	-8.942	-0.178	0.122	0.061	0.488	3.048	9.641	1.256	0.061	0	0.488	-9.778	-1.363	-0.735	-0.061	0	0	1.197	9.631	1.604	0.244	0.061	0	0.843	9.928	-0.327	-0.061	-0.061	0	1506611178
-9.775	-1.343	-0.726	-0.061	0	0	2.317	-8.933	-0.202	0.183	-0.122	0.427	2.968	9.661	1.195	0.061	-0.061	0.427	-9.775	-1.343	-0.726	-0.061	0	0	1.247	9.666	1.616	0.122	0.122	0	0.824	9.94	-0.325	-0.061	0	0	1506611178
-9.752	-1.321	-0.681	-0.061	0	0	2.426	-8.914	-0.25	0.244	-0.122	0.366	2.968	9.661	1.195	0.061	-0.122	0.305	-9.752	-1.321	-0.681	-0.061	0	0	1.28	9.705	1.586	0.122	0.061	0	0.786	9.944	-0.324	-0.122	0	0	1506611178
-9.78	-1.351	-0.702	-0.122	0	0	2.494	-8.9	-0.307	0.183	-0.122	0.366	2.929	9.656	1.178	0.061	-0.183	0.183	-9.78	-1.351	-0.702	-0.122	0	0	1.28	9.692	1.574	0.122	0.061	-0.061	0.761	9.914	-0.336	-0.061	-0.061	0	1506611178
-9.767	-1.394	-0.708	-0.061	0	0	2.546	-8.898	-0.362	0.183	-0.122	0.244	3.016	9.658	1.177	0.061	-0.183	0	-9.767	-1.394	-0.708	-0.061	0	0	1.276	9.704	1.532	0.122	0	-0.061	0.782	9.923	-0.331	0	0	0	1506611178
-9.749	-1.354	-0.679	-0.061	0	-0.061	2.577	-8.856	-0.402	0.183	-0.183	0.122	3.016	9.658	1.177	0.061	-0.122	-0.122	-9.749	-1.354	-0.679	-0.061	0	-0.061	1.32	9.708	1.523	0.061	0	-0.061	0.834	9.915	-0.238	-0.061	0	0	1506611178
-9.735	-1.321	-0.677	-0.061	0	-0.061	2.583	-8.775	-0.45	0.061	-0.122	0	3.115	9.641	1.146	0.061	0	-0.244	-9.735	-1.321	-0.677	-0.061	0	-0.061	1.325	9.702	1.513	0	0	-0.122	0.787	9.905	-0.264	0	0	0	1506611178
-9.746	-1.297	-0.693	-0.061	0.061	-0.061	2.543	-8.747	-0.451	0	-0.061	-0.061	3.188	9.665	1.134	0	-0.061	-0.244	-9.746	-1.297	-0.693	-0.061	0.061	-0.061	1.34	9.728	1.501	0	0	-0.122	0.739	9.887	-0.281	0	0	0	1506611178
-9.817	-1.318	-0.73	0	0.061	-0.122	2.509	-8.763	-0.427	-0.122	0	-0.061	3.188	9.665	1.134	0	-0.061	-0.305	-9.817	-1.318	-0.73	0	0.061	-0.122	1.346	9.74	1.518	-0.061	-0.061	-0.122	0.84	9.886	-0.315	0.122	-0.122	-0.061	1506611178
-9.825	-1.287	-0.702	0	0	-0.061	2.469	-8.819	-0.391	-0.122	-0.061	-0.061	3.33	9.658	1.176	0.061	0	-0.366	-9.825	-1.287	-0.702	0	0	-0.061	1.371	9.71	1.503	-0.061	-0.061	-0.122	1.022	9.923	-0.181	0	0.061	0.061	1506611178
-9.825	-1.199	-0.678	0	0.061	-0.061	2.47	-8.851	-0.335	-0.183	0	-0.122	3.347	9.599	1.199	0.061	0.061	-0.305	-9.825	-1.199	-0.678	0	0.061	-0.061	1.358	9.647	1.499	-0.061	-0.061	-0.122	1.069	9.935	-0.194	-0.061	0.061	0.061	1506611178
-9.862	-1.163	-0.701	0	0	0	2.434	-8.848	-0.254	-0.183	0	-0.122	3.347	9.599	1.199	0	0	-0.244	-9.862	-1.163	-0.701	0	0	0	1.346	9.591	1.507	-0.061	-0.061	-0.122	0.945	9.932	-0.24	0	0	0.061	1506611178
-9.835	-1.138	-0.702	0	0	0	2.43	-8.879	-0.144	-0.183	0.061	-0.122	3.39	9.61	1.202	0	-0.061	-0.183	-9.835	-1.138	-0.702	0	0	0	1.342	9.628	1.498	0	-0.061	-0.122	1.031	9.942	-0.2	0	-0.061	0.061	1506611178
-9.788	-1.109	-0.706	0	0	0	2.412	-8.924	-0.068	-0.122	0	-0.061	3.442	9.624	1.218	0	-0.061	-0.183	-9.788	-1.109	-0.706	0	0	0	1.37	9.676	1.499	0	-0.061	-0.122	1.089	9.912	-0.199	0.061	0	0	1506611178
-9.774	-1.115	-0.735	0	0	0	2.427	-8.897	-0.037	-0.061	-0.061	-0.061	3.442	9.624	1.218	0	0	-0.122	-9.774	-1.115	-0.735	0	0	0	1.396	9.671	1.542	0	-0.061	-0.061	1.109	9.896	-0.255	0	-0.122	0	1506611178
-9.784	-1.122	-0.756	0	0	0	2.448	-8.879	-0.038	0	0	-0.061	3.407	9.605	1.278	0	0	-0.061	-9.784	-1.122	-0.756	0	0	0	1.413	9.642	1.544	-0.061	0	-0.061	1.11	9.879	-0.255	0	-0.061	0	1506611178
-9.793	-1.126	-0.779	-0.061	0	0	2.442	-8.876	-0.072	0	0.061	0	3.407	9.605	1.278	0	0.061	0	-9.793	-1.126	-0.779	-0.061	0	0	1.407	9.607	1.517	-0.061	0	0	1.129	9.875	-0.284	0	-0.061	0	1506611178
-9.793	-1.15	-0.792	-0.061	0	0	2.428	-8.906	-0.12	0.061	0	0	3.351	9.586	1.315	0	0.061	0.061	-9.793	-1.15	-0.792	-0.061	0	0	1.414	9.601	1.505	0	0	0	1.095	9.885	-0.301	0	0.061	0	1506611179
-9.764	-1.205	-0.798	-0.061	0	-0.061	2.439	-8.915	-0.196	0.061	0	0	3.265	9.588	1.26	-0.061	0	0.061	-9.764	-1.205	-0.798	-0.061	0	-0.061	1.432	9.618	1.512	0	0	0	1.083	9.89	-0.322	0	0	0.061	1506611179
-9.744	-1.207	-0.78	-0.061	0.061	-0.061	2.444	-8.905	-0.249	0.061	0	0	3.255	9.579	1.221	-0.061	0	0.061	-9.744	-1.207	-0.78	-0.061	0.061	-0.061	1.483	9.637	1.52	0	0.061	0	1.054	9.897	-0.321	0	0	0.061	1506611179
-9.78	-1.17	-0.806	-0.122	0	-0.061	2.436	-8.888	-0.268	0.061	0	-0.061	3.255	9.579	1.221	-0.061	0.061	0	-9.78	-1.17	-0.806	-0.122	0	-0.061	1.452	9.6	1.52	0	0.122	0	1.047	9.886	-0.321	0	0.061	0.061	1506611179
-9.788	-1.17	-0.8	-0.122	0	-0.061	2.395	-8.842	-0.295	0.061	-0.061	-0.061	3.188	9.568	1.152	0	0.122	0	-9.788	-1.17	-0.8	-0.122	0	-0.061	1.396	9.607	1.494	0	0.061	-0.061	1.101	9.881	-0.356	-0.061	0	0.061	1506611179
-9.784	-1.157	-0.811	-0.122	0	-0.061	2.379	-8.863	-0.291	0	0	-0.061	3.207	9.58	1.123	0	0.061	0	-9.784	-1.157	-0.811	-0.122	0	-0.061	1.342	9.628	1.506	0	0.122	-0.061	1.061	9.889	-0.348	0	0.061	0	1506611179
-9.774	-1.184	-0.809	-0.122	0	0	2.355	-8.906	-0.27	0	0.061	0	3.207	9.58	1.123	0	0.122	-0.061	-9.774	-1.184	-0.809	-0.122	0	0	1.263	9.634	1.522	0.061	0.122	0	1.091	9.879	-0.319	0	0.061	0	1506611179
-9.752	-1.197	-0.812	-0.122	0	0	2.332	-8.914	-0.223	0	-0.122	-0.061	3.213	9.597	1.096	0	0.122	-0.061	-9.752	-1.197	-0.812	-0.122	0	0	1.238	9.65	1.537	0.061	0.061	-0.061	1.107	9.881	-0.325	0	0	0	1506611179
-9.777	-1.19	-0.813	-0.122	0	0	2.361	-8.894	-0.167	0	-0.122	-0.061	3.224	9.599	1.099	0.061	0.122	0	-9.777	-1.19	-0.813	-0.122	0	0	1.239	9.635	1.544	0.061	0.061	0	1.089	9.874	-0.318	0	0.122	0	1506611179
-9.795	-1.187	-0.818	-0.183	0	0	2.341	-8.892	-0.147	0	-0.061	-0.061	3.224	9.599	1.099	0.061	0.061	0.061	-9.795	-1.187	-0.818	-0.183	0	0	1.263	9.636	1.504	0.061	0.061	0	1.091	9.889	-0.312	0	0.061	0	1506611179
-9.79	-1.202	-0.822	-0.183	0	0	2.314	-8.896	-0.13	0.061	-0.061	0	3.2	9.61	1.151	0.061	0.122	0	-9.79	-1.202	-0.822	-0.183	0	0	1.291	9.637	1.501	0.061	0.061	0	1.096	9.887	-0.333	0	0.061	0	1506611179
-9.777	-1.23	-0.841	-0.183	0	-0.061	2.321	-8.886	-0.124	0.061	-0.122	0	3.2	9.61	1.151	0	0.061	0	-9.777	-1.23	-0.841	-0.183	0	-0.061	1.302	9.659	1.505	0.061	0.061	0	1.064	9.883	-0.335	0.061	0.061	0	1506611179
-9.764	-1.248	-0.83	-0.183	0	-0.061	2.35	-8.872	-0.141	0.061	-0.122	0	3.212	9.635	1.163	0	0.122	0	-9.764	-1.248	-0.83	-0.183	0	-0.061	1.302	9.652	1.495	0.061	0.061	0	1.09	9.887	-0.339	0	0	0	1506611179
-9.763	-1.279	-0.819	-0.244	0.061	-0.061	2.35	-8.873	-0.152	0.061	-0.122	0	3.194	9.611	1.171	0	0.122	0	-9.763	-1.279	-0.819	-0.244	0.061	-0.061	1.32	9.619	1.481	0.061	0.061	-0.061	1.122	9.89	-0.292	0	0.061	0.061	1506611179
-9.749	-1.242	-0.767	-0.244	0.061	-0.061	2.305	-8.914	-0.194	0.122	-0.183	0	3.256	9.576	1.097	0	0.061	0	-9.749	-1.242	-0.767	-0.244	0.061	-0.061	1.357	9.615	1.532	0.061	0.122	-0.061	1.142	9.895	-0.286	-0.061	0.122	0.122	1506611179
-9.747	-1.2	-0.729	-0.305	0.183	-0.061	2.238	-9.01	-0.228	0.122	-0.366	-0.122	3.256	9.576	1.097	0.061	0.122	0	-9.747	-1.2	-0.729	-0.305	0.183	-0.061	1.412	9.67	1.583	0.061	0.244	-0.061	1.073	9.883	-0.25	-0.061	0.122	0.122	1506611179
-9.853	-1.109	-0.7	-0.427	0.061	-0.122	2.17	-8.987	-0.266	0.183	-0.488	-0.183	3.437	9.589	1.087	0.122	0.244	0.061	-9.853	-1.109	-0.7	-0.427	0.061	-0.122	1.518	9.682	1.628	0.061	0.305	-0.061	0.973	9.856	-0.318	0	0.122	0.061	1506611179
-9.887	-1.077	-0.792	-0.61	-0.183	-0.244	2.072	-8.971	-0.291	0.244	-0.61	-0.244	3.437	9.589	1.087	0.244	0.366	0.122	-9.887	-1.077	-0.792	-0.61	-0.183	-0.244	1.659	9.69	1.631	0	0.427	-0.122	0.934	9.832	-0.22	0.427	-0.061	-0.122	1506611179
-9.935	-1.042	-0.902	-0.854	-0.183	-0.366	1.925	-9.028	-0.352	0.366	-1.099	-0.244	3.481	9.585	1.135	0.366	0.488	0.183	-9.935	-1.042	-0.902	-0.854	-0.183	-0.366	1.81	9.692	1.598	0.061	0.61	-0.122	0.69	9.918	-0.532	0.671	-0.061	-0.244	1506611179
-9.829	-0.993	-1.062	-1.16	-0.183	-0.61	1.853	-9.121	-0.444	0.488	-1.465	-0.305	3.506	9.479	1.254	0.488	0.671	0.061	-9.829	-0.993	-1.062	-1.16	-0.183	-0.61	1.949	9.642	1.526	0.122	0.854	-0.183	0.904	9.885	-0.902	1.099	0.488	-0.488	1506611179
-9.544	-1.044	-1.231	-1.343	-0.183	-0.732	1.776	-9.244	-0.519	0.549	-1.892	-0.366	3.506	9.479	1.254	0.61	0.854	0	-9.544	-1.044	-1.231	-1.343	-0.183	-0.732	1.979	9.564	1.446	0.122	1.099	-0.244	0.749	9.905	-1.145	0.854	0.61	-0.671	1506611179
-9.54	-1.075	-1.416	-1.648	-0.122	-0.732	1.751	-9.281	-0.423	0.732	-2.136	-0.427	3.515	9.377	1.273	0.671	1.038	-0.122	-9.54	-1.075	-1.416	-1.648	-0.122	-0.732	1.995	9.435	1.267	0.061	1.282	-0.244	1.071	9.765	-1.054	0.854	0.549	-0.732	1506611179
-9.623	-1.001	-1.622	-1.892	-0.122	-0.732	1.656	-9.28	-0.262	1.099	-2.747	-0.549	3.543	9.229	1.231	0.732	1.221	-0.244	-9.623	-1.001	-1.622	-1.892	-0.122	-0.732	2.017	9.386	1.034	0.061	1.587	-0.305	1.375	9.792	-1.146	0.732	1.16	-0.549	1506611179
-9.74	-0.903	-1.739	-2.136	-0.183	-0.61	1.776	-9.207	-0.17	1.465	-2.747	-0.671	3.681	9.063	0.883	0.732	1.404	-0.427	-9.74	-0.903	-1.739	-2.136	-0.183	-0.61	1.975	9.41	0.823	0.122	1.892	-0.366	1.264	9.877	-1.178	0.549	1.16	-0.488	1506611179
-9.879	-0.664	-1.696	-2.258	-0.183	-0.427	1.852	-9.054	0.109	1.831	-2.258	-0.61	3.681	9.063	0.883	0.854	1.709	-0.671	-9.879	-0.664	-1.696	-2.258	-0.183	-0.427	1.8	9.368	0.646	0.122	2.136	-0.366	1.617	9.881	-1.264	0.305	1.16	-0.427	1506611179
-9.935	-0.536	-1.634	-2.502	-0.244	-0.305	1.842	-8.839	0.392	2.075	-2.197	-0.549	3.844	8.995	0.748	0.977	2.014	-0.793	-9.935	-0.536	-1.634	-2.502	-0.244	-0.305	1.465	9.554	0.401	0.122	2.625	-0.183	1.915	9.855	-1.323	0.122	1.282	-0.427	1506611180
-9.839	-0.548	-1.717	-2.686	-0.244	-0.244	1.879	-8.72	0.947	1.77	-2.197	-0.183	4.241	9.812	0.538	0.916	2.319	-0.977	-9.839	-0.548	-1.717	-2.686	-0.244	-0.244	1.061	10.039	0.22	0.305	2.747	0	1.774	9.871	-1.256	0.061	1.343	-0.427	1506611180
-9.741	-0.665	-1.927	-2.869	-0.305	-0.305	1.791	-8.373	1.146	1.282	-2.563	0.427	4.241	9.812	0.538	0.793	2.502	-1.099	-9.741	-0.665	-1.927	-2.869	-0.305	-0.305	0.805	10.439	0.269	0.305	2.625	0.061	1.855	9.805	-1.433	-0.061	1.404	-0.427	1506611180
-9.721	-0.892	-2.144	-2.991	-0.427	-0.427	1.915	-8.015	1.177	1.221	-2.808	0.854	4.441	10.136	0.418	0.61	2.38	-0.854	-9.721	-0.892	-2.144	-2.991	-0.427	-0.427	0.902	10.542	0.398	0.061	2.441	0.061	1.815	9.778	-1.504	-0.122	1.709	-0.427	1506611180
-9.713	-1.006	-2.283	-3.052	-0.549	-0.488	2.066	-7.91	1.038	1.221	-3.235	1.099	4.52	10.148	0.386	0.61	2.258	-0.305	-9.713	-1.006	-2.283	-3.052	-0.549	-0.488	1.165	10.371	0.39	-0.366	2.319	0.122	1.547	9.804	-1.621	-0.366	2.075	-0.427	1506611180
-9.654	-1.05	-2.443	-3.113	-0.61	-0.61	2.242	-8.062	0.761	1.038	-3.418	1.404	4.401	9.935	0.483	0.732	2.38	0.061	-9.654	-1.05	-2.443	-3.113	-0.61	-0.61	1.251	10.049	0.191	-0.671	2.441	0.244	1.182	9.833	-1.687	-0.488	2.197	-0.427	1506611180
-9.591	-1.239	-2.665	-3.113	-0.61	-0.732	2.448	-8.385	0.693	0.671	-3.662	1.709	4.198	9.691	0.638	0.671	2.808	0.061	-9.591	-1.239	-2.665	-3.113	-0.61	-0.732	1.116	9.811	0.001	-0.671	2.625	0.488	0.845	9.769	-2.059	-0.366	2.075	-0.61	1506611180
-9.577	-1.434	-2.787	-2.869	-0.671	-0.671	2.743	-8.685	0.732	0.427	-3.662	1.709	3.948	9.534	0.741	0.427	3.052	-0.244	-9.577	-1.434	-2.787	-2.869	-0.671	-0.671	0.94	9.689	0.004	-0.427	2.747	0.61	0.864	9.732	-2.208	-0.427	2.014	-0.732	1506611180
-9.643	-1.346	-2.844	-2.502	-1.038	-0.549	3.097	-8.849	0.883	0.183	-3.479	1.465	3.838	9.394	0.646	0.061	2.93	-0.427	-9.643	-1.346	-2.844	-2.502	-1.038	-0.549	0.836	9.615	0.145	-0.305	2.747	0.671	0.955	9.88	-2.111	-0.854	2.075	-0.732	1506611180
-9.488	-0.939	-2.926	-2.319	-1.221	-0.488	3.333	-8.893	1.032	-0.061	-3.235	0.916	3.938	9.304	0.403	-0.122	2.686	-0.427	-9.488	-0.939	-2.926	-2.319	-1.221	-0.488	0.761	9.601	0.261	-0.366	2.686	0.732	1.169	9.891	-1.608	-1.16	2.075	-0.671	1506611180
-9.326	-0.837	-2.864	-2.502	-1.404	-0.488	3.406	-8.862	1.233	-0.244	-2.869	0.305	4.018	8.977	-0.054	-0.183	2.686	-0.366	-9.326	-0.837	-2.864	-2.502	-1.404	-0.488	0.592	9.451	0.346	-0.427	2.502	0.793	1.025	9.813	-1.663	-1.465	2.014	-0.793	1506611180
-9.318	-1.519	-2.327	-2.563	-1.404	-0.305	3.285	-8.738	1.385	-0.427	-2.441	-0.061	4.018	8.977	-0.054	-0.122	2.625	-0.122	-9.318	-1.519	-2.327	-2.563	-1.404	-0.305	0.28	9.332	0.355	-0.732	2.136	0.977	0.752	9.804	-1.839	-1.77	1.831	-0.977	1506611180
-9.479	-1.919	-1.571	-2.502	-0.793	-0.061	3.121	-9.103	1.255	-0.61	-1.648	-0.183	3.816	9.064	-0.098	-0.183	2.258	0.183	-9.479	-1.919	-1.571	-2.502	-0.793	-0.061	0.208	9.563	0.994	-0.549	1.831	0.977	0.615	9.739	-1.4	-2.075	2.014	-0.854	1506611180
-9.871	-2.964	-0.928	-2.075	-0.732	0.061	2.854	-9.972	1.06	-0.61	-1.282	-0.061	3.615	9.93	-0.324	-0.427	1.404	0.366	-9.871	-2.964	-0.928	-2.075	-0.732	0.061	0.496	10.142	2.194	0.244	1.404	0.61	0.248	9.993	-0.013	-2.014	2.869	-0.427	1506611180
-10.479	-3.744	0.444	-1.343	-0.427	0.61	2.462	-10.109	0.678	-0.183	-1.831	-0.183	3.615	9.93	-0.324	-0.366	1.099	0.61	-10.479	-3.744	0.444	-1.343	-0.427	0.61	1.249	9.595	3.327	0.61	1.831	0.549	-0.106	10.67	1.223	-2.747	2.625	-0.122	1506611180
-11.453	-3.335	1.153	-1.77	-0.854	0.549	2.293	-9.936	0.232	0.183	-2.38	-0.244	3.636	9.581	-0.224	0.366	1.709	1.221	-11.453	-3.335	1.153	-1.77	-0.854	0.549	1.221	9.394	4.009	0.854	3.174	0.732	0.217	10.868	2.501	-3.113	2.991	0.427	1506611180
-10.975	-2.713	1.39	-3.113	-1.587	0.305	2.122	-10.304	-0.372	0.488	-2.38	-0.061	2.747	10.801	0.408	1.16	2.441	1.587	-10.975	-2.713	1.39	-3.113	-1.587	0.305	0.605	9.845	4.061	1.709	3.723	0.671	0.684	10.69	2.699	-2.686	2.014	1.404	1506611180
-9.111	-2.564	1.18	-3.601	-1.221	0.061	1.854	-10.092	-0.906	0.793	-2.075	0	2.747	10.801	0.408	1.343	2.686	1.77	-9.111	-2.564	1.18	-3.601	-1.221	0.061	-0.031	9.982	3.884	1.892	3.723	0.549	1.421	9.331	1.805	-1.221	2.197	2.38	1506611180
-7.659	-2.527	0.894	-3.784	-0.732	-0.366	1.526	-9.28	-1.248	1.099	-2.319	-0.427	2.338	11.048	0.568	1.099	2.319	2.38	-7.659	-2.527	0.894	-3.784	-0.732	-0.366	-0.001	9.611	3.673	1.526	3.235	0.244	1.493	8.282	-0.304	1.16	4.944	2.93	1506611180
-7.071	-2.683	0.701	-3.784	-0.671	-0.427	1.154	-7.99	-1.244	1.282	-3.113	-1.099	2.284	10.605	0.822	1.282	2.319	3.052	-7.071	-2.683	0.701	-3.784	-0.671	-0.427	0.163	8.53	3.297	0.732	2.869	0.366	-2.759	8.693	0.202	2.136	8.118	2.441	1506611180
-9.263	-4.959	0.025	-2.808	-0.671	-0.427	0.767	-7.269	-1.543	1.587	-4.15	-1.892	2.579	9.696	1.18	1.648	3.235	3.479	-9.263	-4.959	0.025	-2.808	-0.671	-0.427	0.613	8.311	3.08	0.305	3.357	0.671	-5.249	8.69	-0.208	2.502	2.258	0.977	1506611180
-10.556	-5.828	0.234	-0.061	-0.732	0.549	-0.169	-8.347	-2.737	1.953	-5.92	-2.197	2.39	9.49	1.193	1.587	3.845	3.357	-10.556	-5.828	0.234	-0.061	-0.732	0.549	1.317	9.906	2.907	0.61	4.272	0.916	-3.993	11.368	1.646	2.625	3.052	0.671	1506611180
-10.1	-2.638	1.215	-0.366	-0.488	0.916	-0.617	-10.807	-3.895	1.953	-5.92	-2.197	2.483	10.379	0.941	1.404	3.54	2.136	-10.1	-2.638	1.215	-0.366	-0.488	0.916	0.355	10.464	2.785	0.732	3.845	1.404	0.818	10.779	3.918	-1.038	0.854	1.77	1506611180
-9.586	-0.465	0.63	-2.563	-0.366	0.427	-0.543	-10.842	-4.055	2.136	-5.615	-1.404	2.483	10.379	0.941	1.465	3.723	0.916	-9.586	-0.465	0.63	-2.563	-0.366	0.427	-1.407	9.476	3.057	0.488	4.028	1.953	1.357	10.482	0.925	-0.549	3.479	1.831	1506611180
-9.125	-1.861	0.098	-3.723	-0.61	-0.183	0.189	-9.359	-2.556	1.221	-4.028	0.244	2.911	10.124	0.714	1.282	4.211	1.038	-9.125	-1.861	0.098	-3.723	-0.61	-0.183	-2.089	9.239	3.086	0.549	3.357	2.014	-1.731	10.069	-0.285	1.16	6.165	0.671	1506611180
-9.052	-2.952	0.494	-3.906	-0.671	-0.183	0.853	-9.22	-0.682	-0.916	-0.916	1.831	2.312	10.032	-0.652	0.305	3.052	1.648	-9.052	-2.952	0.494	-3.906	-0.671	-0.183	-0.705	9.906	2.996	1.587	1.953	0.977	-4.012	9.759	0.732	0.732	4.395	-0.854	1506611181
-8.391	-3.381	0.591	-3.906	-0.916	-1.221	0.233	-9.107	-0.249	-1.953	1.831	2.808	2.312	10.032	-0.652	0.061	0.977	1.587	-8.391	-3.381	0.591	-3.906	-0.916	-1.221	1.448	9.258	2.543	1.16	1.404	0.671	-4.054	9.837	1.676	2.136	3.601	-1.648	1506611181
-7.489	-3.11	0.2	-2.808	0.732	-0.916	0.574	-8.503	0.276	2.075	-2.686	0.854	3.061	8.368	-0.696	1.465	1.16	1.099	-7.489	-3.11	0.2	-2.808	0.732	-0.916	2.745	9.361	1.93	0.549	4.089	0.732	-2.629	8.833	-0.943	3.174	1.099	-1.709	1506611181
-13.343	-1.566	-2.775	-2.197	-0.671	-0.244	3.11	-8.575	4.093	1.526	-0.427	1.038	4.031	8.08	0.045	2.991	3.845	0.061	-13.343	-1.566	-2.775	-2.197	-0.671	-0.244	2.594	9.839	1.136	0.732	5.432	0.305	0.757	8.929	-2.608	4.761	1.282	-1.099	1506611181
-9.989	-1.36	-0.712	-3.052	0.488	0.122	3.979	-8.842	5.638	2.014	1.099	0.977	4.462	8.368	0.809	2.93	4.456	-0.916	-9.989	-1.36	-0.712	-3.052	0.488	0.122	0.666	9.899	0.184	0.671	4.517	1.099	3.802	12.811	1.154	0.61	4.944	-0.549	1506611181
-10.404	-0.829	-1.42	-3.296	0.244	0.427	5.125	-10.978	5.661	3.418	0.977	1.343	4.692	9.146	1.151	1.77	3.662	-1.221	-10.404	-0.829	-1.42	-3.296	0.244	0.427	1.06	12.222	-0.67	1.221	3.845	1.709	1.689	10.466	-0.461	0.61	2.869	0.488	1506611181
-9.295	-1.645	-1.386	-2.258	0.427	-0.244	6.477	-11.666	6.758	3.418	2.747	0.916	6.233	9.874	2.405	0.183	3.54	-2.258	-9.295	-1.645	-1.386	-2.258	0.427	-0.244	1.775	11.304	0.135	2.075	2.747	0.977	-0.279	10.324	-1.878	0.793	1.404	0	1506611181
-9.405	-1.858	-1.456	-1.038	-0.122	-0.061	5.381	-10.093	5.6	4.15	0	-1.16	6.233	9.874	2.405	-0.061	3.052	-2.319	-9.405	-1.858	-1.456	-1.038	-0.122	-0.061	1.928	9.546	1.141	1.221	3.174	1.16	0.013	9.762	-1.69	0.61	0.671	-0.549	1506611181
-9.755	-0.965	-1.445	-1.038	-0.183	0.244	4.419	-8.711	3.876	4.944	1.587	-2.319	6.086	8.763	2.543	-0.061	2.075	-1.221	-9.755	-0.965	-1.445	-1.038	-0.183	0.244	2.851	8.916	0.748	0	2.441	1.77	1.771	9.678	-1.041	-0.061	1.526	-0.183	1506611181
-10.079	-0.339	-1.712	-1.587	-0.305	0.122	2.639	-7.622	2.778	4.333	1.648	-1.953	5.95	8.341	2.909	-0.183	3.662	-0.671	-10.079	-0.339	-1.712	-1.587	-0.305	0.122	2.905	8.726	0.397	0.061	2.747	1.831	1.721	9.772	-1.078	-0.366	1.587	0.061	1506611181
-9.91	-0.386	-1.902	-1.831	-0.61	-0.122	1.771	-7.049	2.364	3.052	1.099	-1.099	5.95	8.341	2.909	-0.427	4.456	-0.793	-9.91	-0.386	-1.902	-1.831	-0.61	-0.122	2.866	9.059	0.279	0.366	2.502	1.831	1.091	9.96	-1.081	-0.488	1.038	0	1506611181
-9.745	-0.471	-1.97	-1.648	-0.61	-0.183	1.601	-7.177	2.578	2.136	2.258	-0.366	5.295	8.827	2.48	-0.977	3.174	-0.488	-9.745	-0.471	-1.97	-1.648	-0.61	-0.183	3.12	9.344	0.419	0.427	1.587	1.343	1.239	9.927	-1.53	-0.793	0.916	-0.183	1506611181
-9.639	-0.709	-1.944	-1.587	-0.671	-0.122	0.798	-7.147	3.08	1.526	1.282	-0.488	5.468	8.208	2.348	-1.099	2.563	0	-9.639	-0.709	-1.944	-1.587	-0.671	-0.122	3.815	8.849	0.807	0.244	1.343	0.977	1.132	9.772	-1.908	-0.671	0.854	-0.488	1506611181
-9.752	-1.067	-1.692	-1.77	-0.427	-0.061	0.307	-7.04	3.685	1.343	0.916	-0.61	5.468	8.208	2.348	-0.427	3.052	0.488	-9.752	-1.067	-1.692	-1.77	-0.427	-0.061	4.222	8.357	0.906	-0.122	1.77	0.916	1.171	9.686	-1.939	-0.549	0.977	-0.671	1506611181
-9.938	-1.648	-1.056	-1.831	-0.549	-0.183	0.579	-7.576	4.199	1.404	1.77	-0.732	5.276	7.784	2.571	0.061	3.54	0.671	-9.938	-1.648	-1.056	-1.831	-0.549	-0.183	4.399	8.564	0.737	0.183	2.197	0.854	0.968	9.832	-1.767	-0.793	0.977	-0.671	1506611181
-9.829	-2.156	-0.615	-1.282	-0.305	0.183	0.793	-8.136	4.393	1.099	2.319	-0.854	5.096	8.451	3.082	0.183	3.54	0.549	-9.829	-2.156	-0.615	-1.282	-0.305	0.183	4.098	8.859	1.146	0.977	1.831	0.427	0.016	10.056	-0.519	-1.343	1.038	-0.427	1506611181
-9.552	-2.299	-0.219	-0.427	-0.183	0.366	1.32	-7.716	4.561	0.427	2.625	-1.282	5.096	8.451	3.082	0.305	3.296	0.854	-9.552	-2.299	-0.219	-0.427	-0.183	0.366	3.259	8.678	1.818	0.916	2.014	0.671	0.468	10.219	0.211	-2.258	-0.061	0	1506611181
-9.944	-1.93	0.416	-0.305	-0.305	0.549	1.36	-7.228	4.91	0.183	1.892	-1.282	4.963	8.703	3.633	0.305	2.869	1.465	-9.944	-1.93	0.416	-0.305	-0.305	0.549	2.667	9.022	2.341	0.916	2.136	0.793	1.534	10.11	0.88	-3.113	0.549	0.671	1506611181
-10.84	-1.774	0.675	-1.16	-0.549	0.305	1.108	-7.086	5.24	0.244	0.977	-1.038	4.243	10.019	4.271	-0.122	3.052	2.258	-10.84	-1.774	0.675	-1.16	-0.549	0.305	2.572	9.378	2.7	1.038	1.709	0.977	1.314	10.525	1.269	-3.235	1.038	1.16	1506611181
-10.564	-2.178	0.729	-1.282	-0.977	0.244	1.464	-7.234	5.004	0.061	0.916	-0.732	4.243	10.019	4.271	-0.854	3.296	2.93	-10.564	-2.178	0.729	-1.282	-0.977	0.244	3.005	9.783	3.049	0.977	2.014	0.854	1.136	10.432	1.994	-3.052	0.977	2.014	1506611181
-9.893	-1.977	1.038	-1.282	-1.16	0.244	1.683	-7.58	5.368	-0.366	0.732	-0.244	3.444	10.174	4.398	-0.854	3.418	3.174	-9.893	-1.977	1.038	-1.282	-1.16	0.244	3.767	9.507	3.135	0.916	2.38	0.977	0.784	10.247	2.277	-2.747	1.709	2.319	1506611181
-9.159	-1.702	1.058	-1.404	-0.793	0.122	1.342	-7.638	5.483	-0.366	0.122	-0.244	3.049	9.586	4.657	-0.427	4.761	2.808	-9.159	-1.702	1.058	-1.404	-0.793	0.122	3.926	8.882	2.812	0.671	2.686	1.343	-0.083	9.927	1.914	-2.014	1.831	2.014	1506611181
-9.049	-1.543	0.967	-1.343	-0.549	0.061	0.999	-7.587	5.392	0	-0.549	-0.427	2.48	8.82	4.794	0.122	5.615	2.258	-9.049	-1.543	0.967	-1.343	-0.549	0.061	3.947	8.74	2.499	0.732	2.686	1.526	0.195	9.027	1.531	-0.793	1.404	1.831	1506611181
-9.418	-1.348	0.701	-1.526	-0.244	-0.061	1.121	-7.391	5.261	0.305	-0.854	-0.427	2.007	8.5	4.889	0.183	6.042	1.587	-9.418	-1.348	0.701	-1.526	-0.244	-0.061	3.877	8.775	2.616	0.916	2.93	1.404	0.78	9.088	1.217	0.427	2.38	1.587	1506611181
-9.836	-1.349	0.682	-1.953	-0.366	-0.183	1.237	-7.141	5.111	0.366	-0.61	-0.061	1.465	8.506	5.331	0.305	5.066	1.038	-9.836	-1.349	0.682	-1.953	-0.366	-0.183	3.698	8.628	2.946	0.732	3.235	1.282	1.053	9.409	1.373	0.793	3.357	1.465	1506611181
-10.16	-1.61	0.816	-2.075	-0.427	-0.122	1.189	-7.261	5.082	0.244	-1.343	0.183	1.465	8.506	5.331	0.183	4.211	0.793	-10.16	-1.61	0.816	-2.075	-0.427	-0.122	3.305	8.601	3.001	0.61	2.747	1.16	1.196	9.599	2.006	1.099	3.784	1.587	1506611182
-10.001	-1.084	0.9	-2.136	-0.671	-0.061	1.385	-7.59	4.61	0.244	-2.441	0.061	1.288	8.783	5.114	-0.122	3.357	0.854	-10.001	-1.084	0.9	-2.136	-0.671	-0.061	2.978	8.648	3.048	0.488	2.136	0.854	2.169	9.587	2.517	1.831	3.357	1.892	1506611182
-9.884	-0.36	0.705	-2.869	-0.488	-0.366	1.614	-7.583	4.1	0.183	-2.625	0	1.418	8.075	3.57	0	1.892	0.916	-9.884	-0.36	0.705	-2.869	-0.488	-0.366	3.299	8.317	3.144	0.793	1.77	0.488	2.814	9.662	2.032	2.502	4.272	1.892	1506611182
-9.333	-0.042	0.486	-3.601	-0.244	-0.549	1.3	-7.71	3.64	0	-4.15	0.061	1.418	8.075	3.57	0.488	1.465	0.916	-9.333	-0.042	0.486	-3.601	-0.244	-0.549	3.713	7.784	3.21	0.977	1.953	0.122	1.861	9.719	1.132	2.014	5.127	1.587	1506611182
-8.447	0.382	-0.097	-4.456	0.427	-0.732	0.989	-8.234	2.911	0.183	-6.287	0.244	1.902	7.456	2.869	1.282	2.136	1.038	-8.447	0.382	-0.097	-4.456	0.427	-0.732	4.284	7.563	3.409	0.854	2.686	-0.427	1.678	8.703	-0.065	2.869	6.653	1.343	1506611182
-8.339	0.199	-0.761	-4.333	0.916	-0.793	0.888	-8.442	1.872	0.305	-9.277	0.366	1.967	6.86	2.324	2.441	2.136	1.16	-8.339	0.199	-0.761	-4.333	0.916	-0.793	4.221	7.066	3.358	1.343	2.991	-0.793	0.202	8.582	-0.024	3.113	3.967	0.671	1506611182
-10.363	-1.785	-1.784	-5.554	-0.427	-1.587	1.284	-8.818	1.404	0.244	-11.414	0.793	1.967	6.86	2.324	3.723	2.197	1.221	-10.363	-1.785	-1.784	-5.554	-0.427	-1.587	4.297	6.599	3.287	1.77	3.601	-0.793	-1.812	8.809	0.312	1.404	2.136	-1.16	1506611182
-9.92	-2.543	-1.128	-4.7	-0.671	-1.404	2.053	-9.605	1.425	0.427	-11.292	1.892	2.115	7.466	4.121	4.15	3.418	1.282	-9.92	-2.543	-1.128	-4.7	-0.671	-1.404	4.199	7.197	2.58	2.258	3.784	-0.916	-2.158	11.499	1.34	2.136	3.479	-2.747	1506611182
-9.508	-1.055	-1.142	-4.761	-0.61	-0.671	2.759	-10.288	0.992	1.099	-10.132	2.808	1.712	8.731	5.134	3.296	2.625	1.221	-9.508	-1.055	-1.142	-4.761	-0.61	-0.671	3.53	8.731	1.428	2.625	2.441	-1.099	1.855	9.796	0.776	2.319	-2.747	-1.831	1506611182
-10.166	0.31	-1.774	-5.31	-0.732	-0.305	3.767	-9.28	1.052	1.465	-7.141	3.479	1.974	9.405	5.295	2.869	0.793	1.221	-10.166	0.31	-1.774	-5.31	-0.732	-0.305	3.155	8.953	0.635	1.953	2.197	-0.916	3.826	10.069	-0.257	2.441	3.845	-1.77	1506611182
-10.29	0.817	-3.094	-6.714	-0.916	-0.244	3.653	-8.36	1.116	1.404	-6.348	3.906	2.873	9.412	5.205	2.625	1.404	1.038	-10.29	0.817	-3.094	-6.714	-0.916	-0.244	2.812	9.789	0.237	1.038	3.235	-0.122	4.977	9.656	0.244	1.892	5.188	-1.77	1506611182
-10.073	0.199	-4.039	-7.812	-1.282	-0.305	3.545	-8.586	0.776	1.648	-8.118	4.333	2.923	10.257	4.63	2.136	2.136	0.793	-10.073	0.199	-4.039	-7.812	-1.282	-0.305	2.976	11.053	0.396	1.099	2.319	-0.549	3.385	9.93	-0.591	1.831	5.249	-0.916	1506611182
-9.344	-0.837	-4.389	-7.751	-1.221	-0.061	4.606	-9.004	0.653	2.014	-7.996	4.761	2.675	10.921	3.887	2.014	1.77	0.549	-9.344	-0.837	-4.389	-7.751	-1.221	-0.061	3.889	10.704	0.853	0.793	1.77	-0.916	2.871	9.908	-1.243	0.488	3.662	-1.099	1506611182
-9.256	-2.092	-4.278	-7.263	-1.77	0.427	4.759	-9.05	0.078	2.991	-7.507	4.333	2.891	10.213	3.72	2.502	2.502	0.244	-9.256	-2.092	-4.278	-7.263	-1.77	0.427	4.376	9.382	0.803	0.366	2.686	-1.16	4.152	9.676	-1.741	-0.793	4.7	-0.488	1506611182
-8.915	-3.059	-3.139	-6.897	-1.404	0.793	4.352	-9.1	-0.352	3.784	-8.362	3.723	2.6	9.222	4.102	2.563	3.54	-0.061	-8.915	-3.059	-3.139	-6.897	-1.404	0.793	3.411	8.735	0.173	0.061	3.479	-1.16	4.256	9.577	-1.842	-2.563	6.165	0.916	1506611182
-10.922	-4.045	-2.572	-6.287	-1.709	0.854	3.665	-9.265	-0.918	3.906	-10.864	3.052	2.01	8.826	4.229	1.831	3.479	-0.427	-10.922	-4.045	-2.572	-6.287	-1.709	0.854	2.073	8.734	0.364	-0.305	3.723	-0.061	2.078	10.06	-0.89	-4.517	6.592	2.197	1506611182
-11.225	-4.417	-1.62	-5.188	-2.258	0.488	3.622	-10.387	-1.75	3.662	-12.512	2.869	2.056	9.424	4.039	1.404	4.456	-1.038	-11.225	-4.417	-1.62	-5.188	-2.258	0.488	1.9	10.948	1.529	-0.488	3.784	0.977	2.041	11.877	1.926	-4.272	5.859	3.296	1506611182
-11.432	-3.502	-1.013	-5.066	-2.319	0.427	4.524	-11.533	-2.462	3.662	-12.512	2.869	2.32	11.431	3.88	1.587	5.737	-1.526	-11.432	-3.502	-1.013	-5.066	-2.319	0.427	2.42	11.474	3.589	0.183	4.333	-0.366	0.935	12.958	-0.106	-4.028	4.272	4.089	1506611182
-10.332	-3.313	-0.554	-4.883	-2.075	0.305	4.839	-10.363	-2.21	2.625	-5.31	3.723	2.16	11.871	4.124	1.465	5.981	-1.038	-10.332	-3.313	-0.554	-4.883	-2.075	0.305	1.351	10.284	3.713	-0.854	5.554	0.244	0.37	12.447	-1.977	-1.465	4.517	3.662	1506611182
-9.019	-2.559	-0.297	-4.272	-1.343	0.488	4.132	-10.196	-1.931	1.953	-3.967	3.54	1.16	11.402	3.944	0.427	5.554	0	-9.019	-2.559	-0.297	-4.272	-1.343	0.488	-0.057	10.093	2.964	-0.977	4.15	0.793	1.634	10.14	-1.515	0.366	6.592	3.418	1506611182
-8.391	-2.03	-0.242	-4.028	-0.977	0.183	3.725	-9.8	-1.695	1.587	-4.456	2.686	0.066	11.047	3.387	-0.305	4.822	0.061	-8.391	-2.03	-0.242	-4.028	-0.977	0.183	-0.297	9.251	3.114	-0.793	2.747	0.977	0.573	9.678	-1.034	1.221	9.155	2.502	1506611182
-8.195	-1.974	0.055	-4.089	-1.221	0.061	3.473	-8.796	-1.203	1.221	-4.822	1.709	-0.261	10.026	2.535	-0.305	3.723	-0.366	-8.195	-1.974	0.055	-4.089	-1.221	0.061	0.498	8.437	3.592	-0.671	3.113	1.221	-1.555	8.991	-0.591	1.465	7.568	1.16	1506611182
-8.833	-1.964	0.63	-3.723	-1.282	0.183	3.167	-8.208	-0.904	1.038	-4.7	1.221	-0.08	9.243	1.815	-0.183	3.601	-0.366	-8.833	-1.964	0.63	-3.723	-1.282	0.183	0.526	8.266	3.71	-0.427	3.174	0.977	-2.292	8.845	0.61	1.648	6.531	-0.732	1506611182
-9.557	-2.267	1.062	-3.235	-1.038	0.366	2.887	-8.047	-0.614	0.916	-4.089	1.16	-0.1	9.042	1.353	-0.122	3.174	-0.244	-9.557	-2.267	1.062	-3.235	-1.038	0.366	0.214	8.215	3.966	0.122	2.869	0.854	-2.822	9.165	2.438	1.343	7.324	-1.465	1506611182
-9.013	-2.381	0.781	-2.991	-0.305	0.488	2.653	-8.246	-0.501	0.793	-4.028	1.343	0.083	9.138	1.183	0.122	2.869	-0.244	-9.013	-2.381	0.781	-2.991	-0.305	0.488	0.263	8.494	4.404	0.488	2.502	0.977	-0.453	8.982	3.419	2.197	5.31	-1.465	1506611182
-9.63	-1.949	0.989	-2.747	0.366	0	2.793	-8.604	-0.347	0.549	-3.784	1.526	0.414	9.459	1.119	0.366	2.625	0	-9.63	-1.949	0.989	-2.747	0.366	0	0.467	8.819	4.748	0.977	2.869	0.854	1.768	9.75	4.973	1.892	4.822	0.427	1506611183
-10.258	-1.983	0.904	-2.747	0.061	-0.122	2.993	-8.892	-0.039	0.122	-3.479	1.465	0.675	9.85	1.347	0.549	2.502	0.488	-10.258	-1.983	0.904	-2.747	0.061	-0.122	0.376	9.081	4.676	1.099	3.052	0.732	-0.267	10.295	2.724	-0.977	-1.892	0.671	1506611183
-9.824	-2.07	0.256	-2.502	0.61	-0.244	3.299	-9.086	0.282	-0.305	-3.235	1.038	0.568	10.257	1.468	0.305	2.502	1.099	-9.824	-2.07	0.256	-2.502	0.61	-0.244	0.596	9.441	4.326	1.221	2.93	0.549	-2.329	9.444	0.525	2.808	-1.526	-0.122	1506611183
-9.857	-1.961	-0.398	-2.441	0.183	-0.427	3.366	-8.969	1.067	-0.671	-2.563	0.427	0.169	10.44	1.456	0.305	2.441	1.465	-9.857	-1.961	-0.398	-2.441	0.183	-0.427	0.891	9.379	3.881	0.977	2.808	0.427	-0.14	9.869	-0.083	3.479	2.808	0.183	1506611183
-9.667	-1.564	-1.105	-2.808	-0.549	-0.732	2.99	-8.849	1.961	-0.549	-2.38	-0.061	-0.274	10.234	1.408	0.61	2.441	1.465	-9.667	-1.564	-1.105	-2.808	-0.549	-0.732	1.05	9.234	3.186	0.793	2.93	0.366	1.711	10.121	0.688	1.953	2.014	-0.061	1506611183
-9.442	-1.872	-1.468	-2.808	0.061	-0.793	2.525	-8.941	2.592	-0.488	-2.38	-0.244	-0.512	10.028	1.408	0.732	2.686	1.038	-9.442	-1.872	-1.468	-2.808	0.061	-0.793	0.865	9.392	2.712	0.61	3.113	0.305	-0.403	9.934	-0.127	2.747	3.906	0.122	1506611183
-9.536	-1.943	-1.709	-2.197	0.244	-0.549	2.062	-9.083	2.83	-0.488	-2.563	-0.183	-0.355	10.086	1.45	0.854	2.991	0.488	-9.536	-1.943	-1.709	-2.197	0.244	-0.549	0.382	9.798	2.479	0.549	2.991	0.305	-0.292	10.015	-0.081	1.892	1.343	0	1506611183
-9.741	-1.366	-1.945	-1.953	0.122	-0.366	1.936	-9.065	3.113	-0.549	-2.136	-0.122	0.193	10.378	1.406	0.854	2.93	0.061	-9.741	-1.366	-1.945	-1.953	0.122	-0.366	-0.166	9.932	2.285	0.305	2.563	0.427	0.792	10.026	-1.334	1.709	1.099	-0.183	1506611183
-9.866	-1.203	-2.001	-2.258	-0.061	-0.244	1.786	-8.863	3.421	-0.427	-1.465	-0.122	0.817	10.43	1.353	0.671	2.625	0.061	-9.866	-1.203	-2.001	-2.258	-0.061	-0.244	-0.791	9.688	2.077	0.183	2.075	0.61	1.593	10.025	-1.192	1.16	1.892	-0.244	1506611183
-10.005	-1.66	-2.015	-2.136	-0.183	-0.061	1.619	-8.617	3.803	-0.427	-1.16	-0.061	1.186	10.222	1.331	0.244	2.38	0.122	-10.005	-1.66	-2.015	-2.136	-0.183	-0.061	-1.203	9.549	1.833	0	1.465	0.916	1.749	10.091	-0.746	0.671	2.136	0.061	1506611183
-9.828	-1.945	-1.675	-1.648	-0.305	0.244	1.367	-8.507	3.902	-0.366	-1.221	0.061	1.343	10.127	1.166	-0.305	1.892	0.244	-9.828	-1.945	-1.675	-1.648	-0.305	0.244	-0.968	9.716	1.884	0.244	1.099	0.977	1.802	10.235	-0.276	-0.183	1.648	0.427	1506611183
-9.868	-1.882	-1.293	-1.16	-0.244	0.488	1.469	-8.592	3.839	-0.122	-1.343	0.244	1.343	10.262	0.865	-0.732	1.282	0.244	-9.868	-1.882	-1.293	-1.16	-0.244	0.488	-0.45	9.958	1.994	0.183	0.793	0.916	0.991	10.079	-0.523	-0.671	0.671	0.671	1506611183
-9.723	-1.954	-1.243	-1.099	-0.122	0.244	1.696	-8.459	3.625	0	-0.977	0.244	1.54	10.235	0.486	-0.732	0.732	0.305	-9.723	-1.954	-1.243	-1.099	-0.122	0.244	-0.45	9.958	1.994	0.183	0.793	0.916	0.402	10.039	-1.092	-0.305	-0.061	0.366	1506611183
-9.519	-2.155	-1.098	-0.977	0.183	0.061	1.778	-8.649	3.201	0.244	-0.977	0.183	1.578	10.155	0.597	-0.427	1.16	0.427	-9.519	-2.155	-1.098	-0.977	0.183	0.061	-0.45	9.958	1.994	0.183	0.793	0.916	0.377	9.897	-1.524	0.061	0.366	0.122	1506611183
-9.568	-2.238	-0.857	-0.732	0.305	0.061	1.808	-9.031	2.546	0.488	-1.16	0	1.175	10.428	0.748	-0.549	0.61	0.427	-9.568	-2.238	-0.857	-0.732	0.305	0.061	0.465	10.003	2.921	0.427	0.366	0.61	0.291	9.935	-1.212	0	0.977	0.122	1506611183
-9.444	-2.07	-0.754	-0.427	0.183	0	1.96	-8.861	1.981	0.305	-0.977	-0.122	0.991	10.448	0.865	-0.427	0.305	0.549	-9.444	-2.07	-0.754	-0.427	0.183	0	1.028	9.496	3.232	0.366	0.61	0.366	0.069	10.034	-0.614	-0.183	0.732	0.061	1506611183
-9.61	-1.845	-0.77	-0.366	0.061	0	1.957	-8.528	1.668	0.122	-0.732	-0.061	0.797	9.952	1.109	-0.122	0.305	0.671	-9.61	-1.845	-0.77	-0.366	0.061	0	0.743	9.076	3.126	0.427	0.854	0.305	0.057	9.857	-0.54	-0.061	-0.061	-0.183	1506611183
-9.897	-1.75	-0.658	-0.427	-0.061	0	1.982	-8.491	1.377	0.061	-0.671	0.061	0.463	9.753	1.488	-0.122	0.427	0.549	-9.897	-1.75	-0.658	-0.427	-0.061	0	0.55	9.172	3.04	0.427	0.549	0.244	0.572	9.893	-0.412	-0.061	-0.061	-0.183	1506611183
-9.915	-1.821	-0.55	-0.427	-0.061	-0.061	2.023	-8.636	1.205	-0.061	-0.488	0.122	0.232	9.895	1.555	-0.244	0.244	0.427	-9.915	-1.821	-0.55	-0.427	-0.061	-0.061	0.861	9.482	3.285	0.366	0.488	0.183	0.695	10.014	-0.104	-0.183	0.244	-0.061	1506611183
-9.889	-1.883	-0.446	-0.305	-0.244	-0.122	2.053	-8.868	1.231	-0.183	-0.366	0.122	0.275	10.101	1.503	-0.061	0.183	0.305	-9.889	-1.883	-0.446	-0.305	-0.244	-0.122	0.916	9.698	3.347	0.366	0.61	0	0.463	10.036	-0.068	-0.122	0.244	-0.061	1506611183
-9.728	-1.864	-0.489	0	-0.183	-0.061	2.038	-8.918	1.412	-0.244	-0.305	0	0.285	10.313	1.604	0.122	0.122	0.244	-9.728	-1.864	-0.489	0	-0.183	-0.061	0.671	9.661	3.26	0.244	0.305	-0.061	0.408	9.981	-0.237	0	0.122	-0.183	1506611183
-9.691	-1.767	-0.572	0.122	-0.183	-0.061	2.061	-8.794	1.653	-0.244	-0.244	-0.061	0.291	10.314	1.729	0.122	-0.061	0.183	-9.691	-1.767	-0.572	0.122	-0.183	-0.061	0.659	9.543	3.207	0.183	0.061	-0.061	0.562	9.983	-0.255	0	0.061	-0.183	1506611183
-9.713	-1.723	-0.616	0.183	-0.061	-0.061	2.044	-8.666	1.778	-0.244	-0.244	-0.061	0.31	10.226	1.884	0.061	-0.061	0.122	-9.713	-1.723	-0.616	0.183	-0.061	-0.061	0.614	9.506	3.164	0.061	0.061	-0.122	0.431	9.951	-0.114	-0.061	-0.244	-0.183	1506611183
-9.769	-1.792	-0.574	0.366	0.061	-0.061	2.03	-8.708	1.821	-0.305	0.183	0.122	0.285	10.201	1.952	-0.061	-0.244	0	-9.769	-1.792	-0.574	0.366	0.061	-0.061	0.645	9.572	3.121	-0.061	-0.122	-0.061	0.401	9.948	-0.12	0.061	-0.244	-0.244	1506611183
-9.758	-1.719	-0.577	0.488	0.061	-0.061	2.084	-8.861	1.87	-0.305	0.183	0.122	0.312	10.251	1.974	-0.122	-0.122	-0.061	-9.758	-1.719	-0.577	0.488	0.061	-0.061	0.683	9.587	3.124	-0.183	-0.244	-0.122	0.471	9.972	-0.236	0	-0.366	-0.244	1506611183
-9.635	-1.555	-0.601	0.427	0.244	-0.061	2.201	-8.941	1.853	-0.183	0.305	0.122	0.231	10.235	1.931	-0.122	-0.305	-0.183	-9.635	-1.555	-0.601	0.427	0.244	-0.061	0.708	9.477	3.137	-0.244	-0.427	-0.122	0.541	9.977	-0.091	-0.061	-0.427	-0.244	1506611184
-9.624	-1.44	-0.508	0.366	0.244	-0.061	2.283	-8.996	1.779	-0.122	0.427	0	0.317	10.121	1.884	-0.122	-0.366	-0.305	-9.624	-1.44	-0.508	0.366	0.244	-0.061	0.761	9.344	3.189	-0.244	-0.549	-0.122	0.609	9.893	-0.002	-0.183	-0.427	-0.183	1506611184
-9.744	-1.433	-0.47	0.244	0.122	0	2.239	-9.015	1.645	-0.061	0.488	-0.122	0.398	10	1.851	-0.122	-0.549	-0.366	-9.744	-1.433	-0.47	0.244	0.122	0	0.895	9.263	3.278	-0.183	-0.61	-0.183	0.702	9.861	0.062	-0.244	-0.244	-0.122	1506611184
-9.745	-1.44	-0.403	0.122	0.122	0	2.177	-9.013	1.462	0	0.488	-0.305	0.549	9.902	1.845	-0.061	-0.549	-0.366	-9.745	-1.44	-0.403	0.122	0.122	0	1.066	9.199	3.336	-0.183	-0.549	-0.244	0.766	9.904	0.091	-0.305	-0.244	-0.061	1506611184
-9.795	-1.53	-0.355	0.061	0	0	2.03	-9.054	1.287	0	0.549	-0.427	0.669	9.826	1.86	0.061	-0.549	-0.305	-9.795	-1.53	-0.355	0.061	0	0	1.151	9.216	3.371	-0.122	-0.488	-0.244	0.651	9.871	0.146	-0.244	-0.122	-0.061	1506611184
-9.762	-1.654	-0.373	0.061	0	-0.061	1.851	-9.065	1.114	0	0.427	-0.549	0.778	9.853	1.961	0.183	-0.427	-0.244	-9.762	-1.654	-0.373	0.061	0	-0.061	1.213	9.231	3.351	-0.061	-0.366	-0.305	0.464	9.912	0.195	-0.244	-0.061	0	1506611184
-9.707	-1.733	-0.376	0.061	0	-0.061	1.657	-8.994	1.011	-0.061	0.244	-0.61	0.855	9.883	2.094	0.183	-0.305	-0.183	-9.707	-1.733	-0.376	0.061	0	-0.061	1.226	9.232	3.345	0	-0.244	-0.305	0.343	9.903	0.215	-0.183	-0.061	0	1506611184
-9.743	-1.72	-0.418	0.122	0	-0.061	1.535	-8.914	1.02	-0.122	0.244	-0.549	0.872	9.918	2.225	0.244	-0.244	-0.122	-9.743	-1.72	-0.418	0.122	0	-0.061	1.195	9.276	3.374	0.061	-0.122	-0.244	0.311	9.909	0.16	-0.183	-0.061	-0.061	1506611184
-9.784	-1.7	-0.44	0.122	0	-0.061	1.385	-8.865	1.059	-0.183	0.305	-0.366	0.861	9.972	2.36	0.183	-0.183	0	-9.784	-1.7	-0.44	0.122	0	-0.061	1.119	9.304	3.36	0.061	-0.061	-0.183	0.328	9.945	0.15	-0.183	-0.122	-0.061	1506611184
-9.788	-1.686	-0.461	0.122	0	-0.061	1.3	-8.865	1.114	-0.183	0.244	-0.244	0.786	10.043	2.461	0.122	-0.122	0.061	-9.788	-1.686	-0.461	0.122	0	-0.061	0.974	9.363	3.364	0.061	-0.061	-0.122	0.382	9.966	0.224	-0.122	-0.061	-0.061	1506611184
-9.761	-1.664	-0.471	0.122	-0.061	-0.061	1.328	-8.894	1.183	-0.183	0.244	-0.061	0.64	10.121	2.455	-0.061	-0.183	0.122	-9.761	-1.664	-0.471	0.122	-0.061	-0.061	0.924	9.403	3.345	0	-0.061	-0.061	0.386	9.952	0.25	-0.061	-0.122	-0.061	1506611184
-9.719	-1.664	-0.49	0.122	0	-0.061	1.373	-8.917	1.292	-0.244	0.244	0.061	0.511	10.156	2.346	-0.183	-0.183	0.122	-9.719	-1.664	-0.49	0.122	0	-0.061	0.918	9.386	3.327	-0.061	-0.061	0	0.364	9.94	0.194	-0.061	-0.122	-0.061	1506611184
-9.732	-1.638	-0.507	0.122	0	-0.061	1.42	-8.951	1.406	-0.183	0.122	0.122	0.36	10.116	2.214	-0.183	-0.122	0.061	-9.732	-1.638	-0.507	0.122	0	-0.061	0.91	9.393	3.313	-0.122	0	0	0.391	9.926	0.202	0	-0.122	-0.061	1506611184
-9.717	-1.601	-0.546	0.061	0	-0.061	1.498	-8.985	1.467	-0.122	0.122	0.183	0.278	10.101	2.07	-0.183	0	-0.061	-9.717	-1.601	-0.546	0.061	0	-0.061	0.857	9.4	3.311	-0.122	-0.061	0	0.437	9.932	0.188	0	-0.183	-0.061	1506611184
-9.725	-1.577	-0.553	0	-0.061	-0.061	1.576	-8.978	1.497	-0.061	0.061	0.183	0.266	10.087	1.956	-0.183	0	-0.183	-9.725	-1.577	-0.553	0	-0.061	-0.061	0.784	9.392	3.308	-0.183	-0.122	0	0.476	9.923	0.184	0	-0.061	-0.061	1506611184
-9.708	-1.584	-0.543	-0.061	0	-0.061	1.68	-8.988	1.461	-0.061	0.061	0.183	0.348	10.074	1.872	-0.122	-0.061	-0.183	-9.708	-1.584	-0.543	-0.061	0	-0.061	0.767	9.361	3.311	-0.122	-0.122	0	0.474	9.914	0.194	-0.061	-0.061	-0.061	1506611184
-9.72	-1.635	-0.535	-0.061	0	-0.061	1.727	-8.993	1.407	-0.061	0	0.183	0.414	10.036	1.8	-0.122	-0.122	-0.183	-9.72	-1.635	-0.535	-0.061	0	-0.061	0.837	9.356	3.301	-0.183	-0.183	-0.061	0.443	9.909	0.177	-0.061	-0.061	-0.061	1506611184
-9.751	-1.654	-0.557	-0.061	-0.061	-0.061	1.794	-8.99	1.4	0	-0.061	0.061	0.555	10.002	1.778	-0.061	-0.061	-0.183	-9.751	-1.654	-0.557	-0.061	-0.061	-0.061	0.919	9.313	3.313	-0.122	-0.122	-0.061	0.439	9.924	0.147	-0.061	-0.061	-0.061	1506611184
-9.729	-1.683	-0.537	-0.122	-0.061	-0.061	1.836	-8.994	1.381	0	-0.061	0.061	0.591	9.952	1.806	0.061	-0.061	-0.183	-9.729	-1.683	-0.537	-0.122	-0.061	-0.061	0.953	9.324	3.291	-0.061	-0.061	-0.122	0.416	9.934	0.146	0	0	-0.061	1506611184
-9.735	-1.694	-0.555	-0.122	-0.061	-0.061	1.804	-8.983	1.329	0	-0.122	0	0.662	9.952	1.894	0.061	0	-0.183	-9.735	-1.694	-0.555	-0.122	-0.061	-0.061	0.906	9.274	3.305	0	0	-0.061	0.384	9.935	0.173	0	0.061	-0.061	1506611184
-9.739	-1.738	-0.571	-0.122	-0.061	0	1.794	-8.951	1.32	0	-0.061	0	0.719	9.938	1.998	0.122	0	-0.122	-9.739	-1.738	-0.571	-0.122	-0.061	0	0.802	9.281	3.298	0.061	0	-0.061	0.382	9.94	0.15	0	0	-0.061	1506611184
-9.708	-1.743	-0.549	-0.061	0	0	1.753	-8.94	1.317	0	-0.061	-0.061	0.76	9.995	2.086	0	0	0	-9.708	-1.743	-0.549	-0.061	0	0	0.849	9.355	3.33	0.061	0.061	0	0.391	9.947	0.15	-0.061	0	0	1506611184
-9.72	-1.702	-0.53	-0.061	-0.061	0	1.756	-8.934	1.299	0	-0.061	-0.061	0.741	10.062	2.08	-0.061	0	0.061	-9.72	-1.702	-0.53	-0.061	-0.061	0	0.825	9.347	3.352	0.061	0.061	0	0.365	9.94	0.164	-0.122	0	0	1506611184
-9.711	-1.678	-0.535	-0.061	0	0	1.731	-8.926	1.34	-0.061	0	-0.061	0.641	10.061	2.097	-0.061	0	0.122	-9.711	-1.678	-0.535	-0.061	0	0	0.8	9.355	3.307	0.061	0.061	0.061	0.336	9.948	0.154	-0.061	-0.061	0	1506611184
-9.72	-1.682	-0.547	-0.061	0	0	1.733	-8.949	1.353	-0.061	-0.061	-0.061	0.524	10.061	2.076	-0.122	0	0.122	-9.72	-1.682	-0.547	-0.061	0	0	0.787	9.381	3.329	0.061	0.061	0.061	0.336	9.921	0.147	0	0	0	1506611184
-9.726	-1.699	-0.553	-0.061	0	0	1.747	-8.97	1.364	0	0	-0.061	0.444	10.099	2.031	-0.122	0	0.122	-9.726	-1.699	-0.553	-0.061	0	0	0.794	9.387	3.333	0.061	0	0.061	0.37	9.93	0.118	0	0	0	1506611185
-9.721	-1.698	-0.554	-0.061	0	0	1.711	-8.952	1.394	0	-0.061	-0.122	0.396	10.087	1.948	-0.122	0	0.061	-9.721	-1.698	-0.554	-0.061	0	0	0.822	9.381	3.327	0	0	0.061	0.379	9.934	0.167	0	0	0	1506611185
-9.75	-1.727	-0.563	-0.061	0	0	1.717	-8.935	1.385	0	-0.061	-0.122	0.383	10.066	1.934	-0.122	0	0.061	-9.75	-1.727	-0.563	-0.061	0	0	0.818	9.379	3.317	0	0	0.061	0.343	9.928	0.172	0	0	0	1506611185
-9.731	-1.754	-0.568	-0.061	0	0	1.698	-8.909	1.357	-0.061	0	-0.061	0.388	10.067	1.931	-0.061	0	0	-9.731	-1.754	-0.568	-0.061	0	0	0.744	9.439	3.284	0	-0.061	0	0.355	9.94	0.13	0	0	0	1506611185
-9.722	-1.744	-0.541	-0.061	0	0	1.702	-8.915	1.394	-0.061	0	-0.061	0.418	10.116	1.904	-0.122	0	0	-9.722	-1.744	-0.541	-0.061	0	0	0.835	9.415	3.315	0	-0.183	0	0.351	9.932	0.099	0	0	0	1506611185
-9.747	-1.7	-0.573	0	0	0	1.733	-8.941	1.416	0	0	-0.061	0.456	10.061	1.879	-0.061	-0.061	0	-9.747	-1.7	-0.573	0	0	0	0.955	9.379	3.272	-0.061	-0.061	0	0.331	9.945	0.123	0	0	0	1506611185
-9.738	-1.672	-0.569	0	0	0	1.751	-8.937	1.377	0	-0.061	-0.122	0.5	10.02	1.909	0	0	-0.061	-9.738	-1.672	-0.569	0	0	0	0.906	9.368	3.247	0	-0.061	-0.061	0.372	9.951	0.157	0	-0.061	0	1506611185
-9.745	-1.643	-0.585	-0.061	0	0	1.729	-8.896	1.383	0	0	-0.061	0.565	10.013	1.982	0	0	-0.061	-9.745	-1.643	-0.585	-0.061	0	0	0.872	9.366	3.236	-0.061	-0.061	0	0.416	9.934	0.114	0	-0.061	0	1506611185
-9.744	-1.653	-0.596	-0.061	-0.061	0	1.719	-8.888	1.382	0	0	0	0.607	10.031	2.036	-0.061	-0.061	-0.061	-9.744	-1.653	-0.596	-0.061	-0.061	0	0.909	9.367	3.246	0	-0.061	0	0.44	9.938	0.117	0	0	0	1506611185
-9.729	-1.659	-0.589	-0.061	-0.061	-0.061	1.753	-8.893	1.334	-0.061	0	-0.061	0.65	10.025	2.038	-0.061	0	0	-9.729	-1.659	-0.589	-0.061	-0.061	-0.061	0.928	9.375	3.226	0	-0.061	0	0.444	9.948	0.122	0	0	0	1506611185
-9.735	-1.635	-0.581	-0.061	0	0	1.773	-8.915	1.353	-0.061	0.061	-0.061	0.669	10.032	2.032	-0.061	-0.061	0	-9.735	-1.635	-0.581	-0.061	0	0	0.989	9.365	3.247	0	-0.061	0	0.434	9.936	0.12	0	0	0	1506611185
-9.746	-1.609	-0.581	-0.061	0	0	1.73	-8.928	1.39	-0.061	0	-0.061	0.678	10.012	2.016	-0.061	0	0.061	-9.746	-1.609	-0.581	-0.061	0	0	1.032	9.348	3.253	0	0	0	0.452	9.94	0.093	0	0	0	1506611185
-9.749	-1.598	-0.599	-0.122	0	-0.061	1.718	-8.91	1.404	-0.061	-0.061	-0.061	0.674	9.995	2.017	0	0	0.061	-9.749	-1.598	-0.599	-0.122	0	-0.061	1.042	9.347	3.218	0	0.061	-0.061	0.49	9.928	0.112	0	0	0.061	1506611185
-9.741	-1.601	-0.592	-0.061	-0.061	-0.061	1.748	-8.914	1.383	-0.061	-0.061	0	0.626	10.002	2.052	0	0.061	0	-9.741	-1.601	-0.592	-0.061	-0.061	-0.061	0.995	9.36	3.24	0	0	-0.061	0.511	9.927	0.111	0	0	0.061	1506611185
-9.727	-1.566	-0.605	-0.122	-0.061	-0.061	1.736	-8.933	1.416	-0.061	-0.061	0	0.629	10.015	2.067	0	0.061	0	-9.727	-1.566	-0.605	-0.122	-0.061	-0.061	1.024	9.349	3.23	0	0.061	0	0.499	9.929	0.123	0.061	0.061	0.061	1506611185
-9.757	-1.592	-0.61	-0.122	-0.061	-0.061	1.742	-8.939	1.406	-0.061	-0.061	-0.061	0.616	10.019	2.091	0	0.061	0	-9.757	-1.592	-0.61	-0.122	-0.061	-0.061	1.005	9.347	3.229	0.061	0.061	0	0.499	9.917	0.105	0.061	0.061	0	1506611185
-9.744	-1.619	-0.61	-0.122	0	-0.061	1.739	-8.914	1.407	0	-0.061	-0.061	0.64	10.02	2.119	0	0.061	0	-9.744	-1.619	-0.61	-0.122	0	-0.061	0.983	9.398	3.238	0	0.061	0	0.53	9.927	0.084	0.061	0.061	0	1506611185
-9.721	-1.605	-0.595	-0.122	0	-0.061	1.732	-8.916	1.425	-0.061	-0.122	0	0.683	10.066	2.115	-0.061	0.061	0	-9.721	-1.605	-0.595	-0.122	0	-0.061	0.995	9.378	3.237	0	0	0	0.563	9.909	0.062	0.061	0.061	0	1506611185
-9.727	-1.62	-0.599	-0.122	0	-0.061	1.76	-8.888	1.408	0	-0.122	0	0.671	10.042	2.115	-0.061	0	0.061	-9.727	-1.62	-0.599	-0.122	0	-0.061	1.042	9.318	3.194	0.061	0.061	0	0.542	9.916	0.016	0.061	0.061	0	1506611185
-9.755	-1.626	-0.598	-0.122	0	-0.061	1.803	-8.886	1.346	0	-0.122	0	0.682	9.981	2.115	-0.061	0.061	0	-9.755	-1.626	-0.598	-0.122	0	-0.061	1.03	9.345	3.177	0	0.061	0	0.561	9.916	0.036	0.061	0.122	0	1506611185
-9.757	-1.583	-0.586	-0.183	0	-0.061	1.832	-8.908	1.308	0	-0.183	0	0.721	9.996	2.055	-0.061	0.122	0.061	-9.757	-1.583	-0.586	-0.183	0	-0.061	1.104	9.372	3.218	0.061	0.061	-0.061	0.573	9.939	0.054	0	0.122	0	1506611185
-9.759	-1.561	-0.584	-0.183	-0.061	-0.061	1.834	-8.903	1.281	0	-0.183	0	0.733	9.978	1.982	0	0.061	0.061	-9.759	-1.561	-0.584	-0.183	-0.061	-0.061	1.023	9.339	3.179	0.061	0.122	0	0.56	9.939	0.023	0	0.061	0	1506611185
-9.745	-1.571	-0.584	-0.183	-0.061	-0.061	1.859	-8.893	1.269	-0.061	-0.183	-0.061	0.762	9.97	2.023	0.061	0.122	0.061	-9.745	-1.571	-0.584	-0.183	-0.061	-0.061	1.023	9.344	3.157	0.061	0.183	-0.061	0.608	9.928	0.006	-0.061	0.061	0	1506611185
-9.743	-1.566	-0.607	-0.183	-0.061	-0.061	1.817	-8.854	1.287	-0.061	-0.183	-0.061	0.756	9.973	2.05	0	0.061	0.061	-9.743	-1.566	-0.607	-0.183	-0.061	-0.061	1.006	9.343	3.164	0.061	0.183	0	0.647	9.929	0.016	0	0.122	0	1506611185
-9.732	-1.59	-0.609	-0.183	-0.061	0	1.814	-8.856	1.343	-0.061	-0.183	-0.061	0.764	9.984	2.066	0	0.122	0.061	-9.732	-1.59	-0.609	-0.183	-0.061	0	0.912	9.405	3.164	0.061	0.183	0	0.616	9.929	0.029	0	0.061	0	1506611185
-9.738	-1.591	-0.61	-0.183	0	0	1.836	-8.908	1.439	-0.061	-0.183	-0.061	0.749	10.042	2.06	0	0.122	0.122	-9.738	-1.591	-0.61	-0.183	0	0	0.872	9.434	3.2	0.061	0.122	0	0.632	9.935	0.026	0	0	0	1506611186
-9.732	-1.602	-0.613	-0.183	-0.061	-0.061	1.853	-8.937	1.479	-0.061	-0.183	-0.061	0.718	10.066	2.042	-0.061	0.061	0.122	-9.732	-1.602	-0.613	-0.183	-0.061	-0.061	0.946	9.386	3.169	0.061	0.122	0	0.574	9.928	0.005	0	0	0	1506611186
-9.717	-1.603	-0.614	-0.183	0	-0.061	1.852	-8.923	1.5	0	-0.183	0	0.654	10.031	2.036	0	0.061	0.122	-9.717	-1.603	-0.614	-0.183	0	-0.061	0.963	9.399	3.155	0	0.122	0	0.567	9.929	0.016	0	0.061	0	1506611186
-9.759	-1.601	-0.635	-0.122	-0.061	-0.061	1.881	-8.928	1.492	0	-0.183	0	0.627	10.024	2.037	0	0.122	0.061	-9.759	-1.601	-0.635	-0.122	-0.061	-0.061	0.955	9.399	3.158	0	0.122	0	0.569	9.929	-0.019	0	0	-0.061	1506611186
-9.728	-1.593	-0.629	-0.183	0	-0.061	1.907	-8.912	1.459	0	-0.122	0	0.608	10.027	2.049	0	0.061	0	-9.728	-1.593	-0.629	-0.183	0	-0.061	0.9	9.421	3.133	0	0.061	0	0.596	9.944	-0.028	0	0	-0.061	1506611186
-9.745	-1.614	-0.65	-0.183	-0.061	-0.061	1.926	-8.902	1.398	0	-0.122	0	0.647	10.07	2.047	-0.061	0.061	0	-9.745	-1.614	-0.65	-0.183	-0.061	-0.061	0.876	9.44	3.156	0	-0.061	0	0.593	9.923	-0.016	0	0	-0.061	1506611186
-9.739	-1.654	-0.632	-0.122	0	-0.061	1.967	-8.909	1.383	0	-0.122	0	0.688	10.082	2.055	-0.061	0	0	-9.739	-1.654	-0.632	-0.122	0	-0.061	1.005	9.434	3.139	0	-0.061	0	0.595	9.926	-0.061	0	0	0	1506611186
-9.723	-1.607	-0.611	-0.122	0	-0.061	1.995	-8.91	1.37	0	-0.122	0	0.718	10.057	2.059	-0.061	0	0	-9.723	-1.607	-0.611	-0.122	0	-0.061	1.069	9.384	3.073	-0.061	0	0	0.555	9.941	-0.048	0	0.061	0	1506611186
-9.725	-1.641	-0.633	-0.122	0	-0.061	1.974	-8.87	1.383	0	-0.183	-0.061	0.737	10.015	2.068	-0.061	0.061	-0.061	-9.725	-1.641	-0.633	-0.122	0	-0.061	1.077	9.327	3.104	-0.061	0.061	-0.061	0.523	9.935	-0.013	0	0.061	-0.061	1506611186
