# Supplementary material for: A deep learning approach for lower back-pain risk prediction during manual lifting
Source: PLoS One. 2021 Feb 19;16(2):e0247162. doi: 10.1371/journal.pone.0247162 (PMC7894914; doi:10.1371/journal.pone.0247162)
Supplement: S1 Data — (ZIP) [file pone.0247162.s001.zip › source-used/Subject_02_P1_Zone08_T1.csv]

Side_A_x	Side_A_y	Side_A_z	Side_G_x	Side_G_y	Side_G_z	LtWt_A_x	LtWt_A_y	LtWt_A_z	LtWt_G_x	LtWt_G_y	LtWt_G_z	RtWt_A_x	RtWt_A_y	RtWt_A_z	RtWt_G_x	RtWt_G_y	RtWt_G_z	Back_A_x	Back_A_y	Back_A_z	Back_G_x	Back_G_y	Back_G_z	UArm_A_x	UArm_A_y	UArm_A_z	UArm_G_x	UArm_G_y	UArm_G_z	Thig_A_x	Thig_A_y	Thig_A_z	Thig_G_x	Thig_G_y	Thig_G_z	Time_stp
-9.824	-1.072	-0.579	-0.061	0	0	2.749	-8.746	0.038	0	0.061	0	3.086	9.684	0.725	-0.061	0.061	0	-9.824	-1.072	-0.579	-0.061	0	0	1.13	9.686	1.61	0	0	0	1.17	9.885	-0.249	-0.061	0	0	1506611248
-9.805	-1.083	-0.572	-0.061	0	0	2.744	-8.781	-0.002	0	0.061	-0.061	3.057	9.704	0.685	0	0	0	-9.805	-1.083	-0.572	-0.061	0	0	1.14	9.679	1.635	0	0	0	1.158	9.893	-0.213	-0.061	0	0	1506611248
-9.816	-1.068	-0.605	-0.061	0	-0.061	2.728	-8.795	-0.001	0	0	-0.122	3.057	9.704	0.685	0	0.061	0	-9.816	-1.068	-0.605	-0.061	0	-0.061	1.134	9.662	1.627	0	0	0	1.174	9.887	-0.234	-0.061	-0.061	0	1506611248
-9.793	-1.096	-0.607	-0.061	0	-0.061	2.701	-8.788	0.002	0	0	-0.122	3.017	9.701	0.727	0	0	0.061	-9.793	-1.096	-0.607	-0.061	0	-0.061	1.184	9.673	1.641	0	-0.061	0	1.162	9.885	-0.251	-0.061	0	-0.061	1506611248
-9.77	-1.104	-0.585	-0.061	0	-0.061	2.665	-8.758	0.048	-0.061	0	-0.122	3.003	9.682	0.827	0	0.061	0	-9.77	-1.104	-0.585	-0.061	0	-0.061	1.159	9.653	1.609	0	0	0	1.165	9.883	-0.212	-0.061	0	0	1506611248
-9.793	-1.141	-0.604	-0.061	0	-0.061	2.639	-8.765	0.069	0	0.061	-0.061	3.037	9.717	0.825	0	0.061	0	-9.793	-1.141	-0.604	-0.061	0	-0.061	1.164	9.653	1.631	0	0	0	1.165	9.862	-0.189	0	0	-0.061	1506611248
-9.805	-1.136	-0.603	0	0	-0.061	2.633	-8.786	0.092	0	0.061	-0.122	3.016	9.731	0.845	-0.122	0.183	0.061	-9.805	-1.136	-0.603	0	0	-0.061	1.153	9.69	1.652	0	0	-0.061	1.159	9.871	-0.208	0	-0.061	-0.061	1506611248
-9.804	-1.103	-0.596	0	0	-0.061	2.62	-8.808	0.077	0	0	-0.122	3.016	9.731	0.845	-0.122	0.061	0.061	-9.804	-1.103	-0.596	0	0	-0.061	1.136	9.661	1.613	-0.061	-0.061	0	1.138	9.875	-0.196	-0.061	0	-0.061	1506611248
-9.808	-1.105	-0.598	-0.061	0	-0.061	2.592	-8.827	0.096	0.061	0	-0.122	3.036	9.648	0.767	-0.061	0	0	-9.808	-1.105	-0.598	-0.061	0	-0.061	1.169	9.631	1.628	0	-0.061	0	1.136	9.886	-0.189	-0.061	0	0	1506611248
-9.788	-1.117	-0.611	-0.061	0	-0.061	2.585	-8.787	0.103	0	0	-0.061	3.033	9.668	0.758	-0.061	0	0	-9.788	-1.117	-0.611	-0.061	0	-0.061	1.186	9.659	1.608	0	0	0	1.145	9.866	-0.176	-0.061	-0.061	0	1506611248
-9.798	-1.119	-0.605	-0.061	0	-0.061	2.615	-8.756	0.099	0	0.061	0	3.042	9.644	0.709	-0.061	0	-0.061	-9.798	-1.119	-0.605	-0.061	0	-0.061	1.154	9.653	1.626	0	-0.061	-0.061	1.139	9.877	-0.199	-0.061	0	0	1506611248
-9.804	-1.116	-0.613	-0.061	0	-0.061	2.614	-8.768	0.08	-0.061	0	0	3.019	9.639	0.706	0.061	0	-0.061	-9.804	-1.116	-0.613	-0.061	0	-0.061	1.165	9.63	1.626	0	-0.061	-0.061	1.16	9.869	-0.158	-0.061	0	0	1506611248
-9.816	-1.122	-0.602	-0.061	0	-0.061	2.637	-8.786	0.067	-0.061	0	0	3	9.655	0.742	0.061	-0.061	-0.061	-9.816	-1.122	-0.602	-0.061	0	-0.061	1.175	9.634	1.611	0	-0.061	-0.061	1.163	9.884	-0.172	-0.061	-0.061	0	1506611248
-9.822	-1.136	-0.608	0	0	-0.061	2.653	-8.788	0.043	-0.061	0	0	3.009	9.667	0.742	0.061	-0.061	-0.061	-9.822	-1.136	-0.608	0	0	-0.061	1.189	9.65	1.614	0	0	-0.122	1.146	9.889	-0.2	-0.061	-0.061	0	1506611249
-9.802	-1.148	-0.61	0	0	-0.061	2.65	-8.786	0.048	-0.061	-0.061	0	3.017	9.691	0.751	0.061	-0.061	-0.061	-9.802	-1.148	-0.61	0	0	-0.061	1.17	9.67	1.629	0	0	-0.122	1.134	9.89	-0.17	-0.061	0	0	1506611249
-9.8	-1.151	-0.617	0	0	-0.061	2.662	-8.794	0.05	-0.061	-0.061	0	3.035	9.709	0.774	0.061	-0.061	-0.061	-9.8	-1.151	-0.617	0	0	-0.061	1.147	9.679	1.633	0	-0.061	-0.122	1.113	9.912	-0.161	0	-0.061	-0.061	1506611249
-9.786	-1.16	-0.628	0	0	-0.061	2.65	-8.794	0.03	-0.061	-0.061	0	3.035	9.709	0.774	0.061	-0.061	-0.061	-9.786	-1.16	-0.628	0	0	-0.061	1.138	9.683	1.64	0	-0.061	-0.122	1.105	9.898	-0.161	0	-0.061	0	1506611249
-9.783	-1.156	-0.635	0	0	-0.061	2.639	-8.802	0.066	-0.122	-0.061	0	3.024	9.725	0.803	0	-0.061	-0.061	-9.783	-1.156	-0.635	0	0	-0.061	1.125	9.684	1.638	0	0	-0.061	1.14	9.889	-0.17	-0.061	-0.061	0	1506611249
-9.793	-1.178	-0.641	0	0	-0.061	2.649	-8.814	0.091	-0.122	0	0	3.009	9.714	0.796	0	-0.061	-0.061	-9.793	-1.178	-0.641	0	0	-0.061	1.113	9.659	1.633	0	0	-0.061	1.166	9.899	-0.181	-0.061	0	0	1506611249
-9.793	-1.182	-0.632	0	0	-0.061	2.651	-8.805	0.081	-0.061	0	0	3.009	9.714	0.796	0	-0.061	-0.061	-9.793	-1.182	-0.632	0	0	-0.061	1.071	9.668	1.631	0	0	-0.061	1.132	9.889	-0.181	-0.061	-0.122	0	1506611249
-9.792	-1.18	-0.618	0	0	-0.061	2.649	-8.832	0.084	-0.061	0	0	2.994	9.707	0.691	-0.061	-0.061	-0.061	-9.792	-1.18	-0.618	0	0	-0.061	1.072	9.686	1.625	0	-0.061	-0.061	1.108	9.885	-0.158	-0.061	0	0	1506611249
-9.8	-1.162	-0.629	0	0	0	2.629	-8.847	0.071	-0.061	-0.061	-0.061	3.001	9.697	0.669	0	-0.061	-0.061	-9.8	-1.162	-0.629	0	0	0	1.092	9.684	1.631	0	-0.061	-0.061	1.12	9.889	-0.172	-0.061	0	0	1506611249
-9.814	-1.132	-0.623	-0.061	0	-0.061	2.614	-8.86	0.097	-0.061	0	0	2.976	9.698	0.654	0	-0.061	-0.061	-9.814	-1.132	-0.623	-0.061	0	-0.061	1.096	9.671	1.616	0	-0.061	-0.061	1.146	9.896	-0.139	-0.061	0	0	1506611249
-9.806	-1.178	-0.611	-0.061	0	-0.061	2.589	-8.853	0.103	0	-0.061	0	2.997	9.703	0.666	0	-0.061	-0.061	-9.806	-1.178	-0.611	-0.061	0	-0.061	1.099	9.673	1.627	0	0	-0.061	1.135	9.898	-0.156	-0.061	0	0	1506611249
-9.81	-1.163	-0.615	-0.061	0	-0.061	2.585	-8.821	0.118	0	0	0	3.021	9.714	0.666	0	0	-0.061	-9.81	-1.163	-0.615	-0.061	0	-0.061	1.048	9.682	1.608	0	0	-0.061	1.109	9.899	-0.177	0	-0.061	-0.061	1506611249
-9.805	-1.164	-0.623	-0.061	-0.061	-0.061	2.577	-8.831	0.092	0	0	0	3.047	9.738	0.676	0	0	-0.061	-9.805	-1.164	-0.623	-0.061	-0.061	-0.061	1.035	9.695	1.637	0	-0.061	-0.061	1.133	9.896	-0.117	0	0	0	1506611249
-9.784	-1.186	-0.613	0	-0.061	0	2.592	-8.82	0.033	0	-0.061	0	3.054	9.753	0.7	0	-0.061	0	-9.784	-1.186	-0.613	0	-0.061	0	1.042	9.707	1.631	0	0	-0.061	1.142	9.893	-0.135	0	0	0	1506611249
-9.79	-1.182	-0.599	0	0	0	2.603	-8.793	0.006	0	-0.061	-0.061	3.004	9.737	0.713	0	-0.061	0.061	-9.79	-1.182	-0.599	0	0	0	1.046	9.685	1.617	0	-0.061	0	1.101	9.892	-0.144	0	0	-0.061	1506611249
-9.81	-1.171	-0.611	-0.061	0	0	2.598	-8.772	-0.013	0	0	0	2.966	9.729	0.72	0	-0.061	0.061	-9.81	-1.171	-0.611	-0.061	0	0	1.075	9.683	1.603	0	-0.061	0	1.113	9.885	-0.138	0	0	0	1506611249
-9.798	-1.192	-0.604	0	-0.061	-0.061	2.607	-8.765	-0.026	-0.061	-0.061	0	2.961	9.745	0.695	-0.061	-0.061	0	-9.798	-1.192	-0.604	0	-0.061	-0.061	1.123	9.72	1.583	0	0	0	1.109	9.886	-0.183	0	-0.061	-0.061	1506611249
-9.796	-1.171	-0.618	0	-0.061	0	2.647	-8.784	-0.03	-0.061	0	-0.061	2.946	9.722	0.685	-0.061	0	0	-9.796	-1.171	-0.618	0	-0.061	0	1.107	9.704	1.608	0	0	-0.061	1.123	9.889	-0.118	0	0	0	1506611249
-9.801	-1.172	-0.624	-0.061	-0.061	-0.061	2.635	-8.793	-0.01	-0.061	-0.061	-0.061	2.946	9.722	0.685	0	0	-0.061	-9.801	-1.172	-0.624	-0.061	-0.061	-0.061	1.089	9.691	1.592	-0.061	-0.061	-0.061	1.128	9.889	-0.189	0	-0.061	-0.061	1506611249
-9.806	-1.16	-0.626	-0.061	0	-0.061	2.608	-8.796	0.018	-0.061	-0.061	-0.061	2.952	9.707	0.67	-0.061	-0.061	-0.061	-9.806	-1.16	-0.626	-0.061	0	-0.061	1.117	9.682	1.574	-0.061	-0.061	-0.061	1.062	9.886	-0.177	0	-0.061	-0.061	1506611249
-9.807	-1.13	-0.604	-0.061	0	-0.061	2.6	-8.819	0.05	-0.122	-0.061	-0.061	2.972	9.69	0.639	-0.061	0	-0.061	-9.807	-1.13	-0.604	-0.061	0	-0.061	1.14	9.677	1.602	-0.061	-0.061	-0.061	1.128	9.881	-0.19	0	0	-0.061	1506611249
-9.81	-1.114	-0.598	-0.061	-0.061	-0.061	2.59	-8.831	0.055	-0.061	-0.061	0	3.022	9.709	0.653	0	-0.061	-0.122	-9.81	-1.114	-0.598	-0.061	-0.061	-0.061	1.111	9.676	1.614	-0.061	0	-0.061	1.166	9.884	-0.157	-0.061	0.061	0	1506611249
-9.814	-1.128	-0.613	-0.061	0	-0.061	2.588	-8.83	0.096	-0.061	-0.061	0	3.022	9.709	0.653	0	0	-0.122	-9.814	-1.128	-0.613	-0.061	0	-0.061	1.065	9.674	1.593	-0.061	0	-0.061	1.135	9.895	-0.178	-0.061	0	0	1506611249
-9.796	-1.146	-0.598	0	0	0	2.602	-8.849	0.118	-0.061	0	0	3.076	9.7	0.677	0	-0.061	-0.061	-9.796	-1.146	-0.598	0	0	0	1.083	9.674	1.605	0	-0.061	-0.061	1.16	9.897	-0.164	-0.061	0	0	1506611249
-9.79	-1.133	-0.611	0	0	0	2.609	-8.863	0.109	0	-0.061	0	3.076	9.7	0.677	-0.061	-0.061	-0.061	-9.79	-1.133	-0.611	0	0	0	1.114	9.649	1.613	0	0	-0.061	1.178	9.892	-0.152	0	0	0	1506611249
-9.795	-1.11	-0.633	0	0	0	2.633	-8.831	0.098	0	-0.061	0	3.074	9.672	0.693	0	0	0	-9.795	-1.11	-0.633	0	0	0	1.087	9.647	1.614	0	0	-0.061	1.159	9.88	-0.135	0	0	0	1506611250
-9.801	-1.105	-0.646	-0.061	-0.061	0	2.632	-8.807	0.071	0	-0.061	0	3.07	9.71	0.688	-0.061	-0.061	0	-9.801	-1.105	-0.646	-0.061	-0.061	0	1.089	9.664	1.607	0	0	0	1.134	9.872	-0.171	-0.061	-0.061	0	1506611250
-9.798	-1.104	-0.642	-0.061	0	0	2.656	-8.803	0.049	0	0	0	3.07	9.71	0.688	-0.061	-0.061	0	-9.798	-1.104	-0.642	-0.061	0	0	1.102	9.676	1.596	0	-0.061	0	1.159	9.887	-0.189	0	0	0	1506611250
-9.795	-1.117	-0.628	-0.061	-0.061	0	2.696	-8.802	0.006	0	-0.061	0	3.007	9.694	0.663	-0.061	-0.061	0	-9.795	-1.117	-0.628	-0.061	-0.061	0	1.102	9.667	1.599	0	-0.061	0	1.177	9.889	-0.157	-0.061	-0.061	0	1506611250
-9.804	-1.11	-0.623	-0.061	-0.061	0	2.707	-8.8	-0.002	-0.061	-0.061	-0.061	2.976	9.679	0.648	-0.061	-0.061	0	-9.804	-1.11	-0.623	-0.061	-0.061	0	1.12	9.67	1.577	0	-0.061	0	1.174	9.883	-0.179	0	-0.061	0	1506611250
-9.805	-1.135	-0.616	-0.061	-0.061	0	2.677	-8.786	-0.016	-0.061	-0.061	-0.061	2.976	9.679	0.648	-0.061	-0.061	0	-9.805	-1.135	-0.616	-0.061	-0.061	0	1.163	9.689	1.586	0	0	-0.061	1.147	9.896	-0.195	-0.061	0	0	1506611250
-9.795	-1.111	-0.61	-0.061	-0.061	0	2.664	-8.757	0.002	-0.061	-0.061	-0.061	2.991	9.711	0.678	0	0	0	-9.795	-1.111	-0.61	-0.061	-0.061	0	1.125	9.694	1.597	0	0	-0.061	1.15	9.9	-0.169	-0.061	0	0	1506611250
-9.807	-1.105	-0.628	-0.061	-0.061	0	2.639	-8.801	0.017	-0.061	0	-0.061	3.024	9.732	0.682	0	0	-0.061	-9.807	-1.105	-0.628	-0.061	-0.061	0	1.058	9.68	1.591	0	0	-0.061	1.148	9.886	-0.172	0	0	0	1506611250
-9.798	-1.116	-0.627	-0.061	-0.061	0	2.622	-8.832	0.013	-0.061	-0.061	-0.061	3.024	9.732	0.682	0	0	-0.061	-9.798	-1.116	-0.627	-0.061	-0.061	0	1.089	9.703	1.616	0	-0.061	-0.061	1.153	9.886	-0.191	0	-0.061	-0.061	1506611250
-9.761	-1.144	-0.61	-0.061	0	0	2.6	-8.829	0.035	-0.061	-0.061	-0.122	3.012	9.714	0.682	0	-0.061	0	-9.761	-1.144	-0.61	-0.061	0	0	1.136	9.698	1.592	0	-0.061	-0.061	1.145	9.886	-0.158	0	-0.061	-0.061	1506611250
-9.808	-1.12	-0.602	0	-0.061	0	2.564	-8.803	0.05	-0.061	-0.061	-0.061	2.991	9.685	0.694	0	0	0	-9.808	-1.12	-0.602	0	-0.061	0	1.152	9.671	1.581	0	0	-0.061	1.13	9.88	-0.171	0	0	0	1506611250
-9.799	-1.104	-0.603	0	-0.061	0	2.546	-8.781	0.048	-0.061	0	0	2.991	9.685	0.694	0	0	-0.061	-9.799	-1.104	-0.603	0	-0.061	0	1.144	9.686	1.596	0	0	-0.061	1.141	9.879	-0.165	-0.061	-0.061	0	1506611250
-9.783	-1.098	-0.573	0	-0.061	-0.061	2.598	-8.813	0.042	-0.061	-0.061	0.061	3.005	9.723	0.687	0	0	-0.061	-9.783	-1.098	-0.573	0	-0.061	-0.061	1.09	9.695	1.599	-0.061	-0.061	-0.061	1.159	9.878	-0.152	0	0	-0.061	1506611250
-9.727	-1.132	-0.546	0	0	-0.122	2.62	-8.823	-0.002	-0.061	-0.061	0	3.005	9.723	0.687	-0.061	0	-0.061	-9.727	-1.132	-0.546	0	0	-0.122	1.113	9.667	1.616	-0.061	-0.061	-0.061	1.104	9.861	-0.129	0.061	-0.061	-0.061	1506611250
-9.788	-1.134	-0.551	0	0	-0.122	2.639	-8.79	0.012	-0.061	-0.061	0	3.005	9.689	0.684	-0.061	-0.061	0	-9.788	-1.134	-0.551	0	0	-0.122	1.189	9.648	1.622	-0.061	-0.061	-0.061	1.152	9.833	-0.159	0.122	-0.061	-0.061	1506611250
-9.807	-1.136	-0.456	0.061	0.061	-0.183	2.651	-8.751	0.026	-0.061	-0.061	0.061	2.948	9.695	0.66	0	-0.061	-0.061	-9.807	-1.136	-0.456	0.061	0.061	-0.183	1.294	9.689	1.686	-0.061	0	-0.122	1.227	9.841	-0.161	0.061	0	0	1506611250
-9.887	-1.152	-0.372	0	0.061	-0.305	2.683	-8.742	-0.007	-0.061	-0.061	0.061	2.943	9.759	0.723	0.061	-0.061	-0.061	-9.887	-1.152	-0.372	0	0.061	-0.305	1.31	9.739	1.788	-0.061	0	-0.183	1.267	9.826	-0.105	-0.122	0.061	0.122	1506611250
-9.831	-1.213	-0.299	0.061	0.122	-0.366	2.754	-8.771	-0.05	-0.061	0	0.183	2.943	9.759	0.723	0.122	-0.122	-0.061	-9.831	-1.213	-0.299	0.061	0.122	-0.366	1.269	9.741	1.887	-0.122	-0.122	-0.244	1.254	9.878	-0.066	-0.122	0.183	0.183	1506611250
-9.703	-1.391	-0.206	0.122	0.122	-0.427	2.82	-8.795	-0.127	-0.061	0	0.244	2.817	9.794	0.855	0.122	-0.244	-0.061	-9.703	-1.391	-0.206	0.122	0.122	-0.427	1.248	9.692	1.985	-0.122	-0.183	-0.366	1.111	9.892	-0.023	-0.061	0.366	0.183	1506611250
-9.569	-1.355	-0.085	0.305	0.061	-0.305	2.881	-8.792	-0.215	-0.122	0	0.244	2.69	9.694	0.903	0.183	-0.244	-0.061	-9.569	-1.355	-0.085	0.305	0.061	-0.305	1.2	9.57	2.061	-0.183	-0.244	-0.427	1.193	9.886	0.111	-0.244	0.366	0.183	1506611250
-9.653	-1.315	-0.023	0.366	0	-0.366	2.906	-8.692	-0.285	-0.183	0.122	0.305	2.69	9.694	0.903	0.183	-0.305	0	-9.653	-1.315	-0.023	0.366	0	-0.366	1.073	9.44	2.181	-0.183	-0.244	-0.488	1.34	9.725	0.364	-0.366	0.488	0.366	1506611250
-9.776	-1.264	-0.037	0.366	-0.183	-0.305	2.873	-8.51	-0.343	-0.183	0.244	0.427	2.57	9.633	0.89	0.183	-0.427	0.061	-9.776	-1.264	-0.037	0.366	-0.183	-0.305	1.055	9.505	2.236	-0.183	-0.244	-0.488	1.276	9.692	0.34	-0.305	0.244	0.366	1506611250
-10.018	-1.127	0.083	0.305	-0.366	-0.366	2.857	-8.497	-0.421	-0.244	0.427	0.549	2.434	9.898	0.846	0.244	-0.549	0	-10.018	-1.127	0.083	0.305	-0.366	-0.366	1.081	9.702	2.297	-0.183	-0.366	-0.671	1.304	9.764	0.316	-0.305	0.427	0.366	1506611250
-10.048	-1.052	0.097	0.366	-0.366	-0.427	2.863	-8.756	-0.528	-0.305	0.427	0.61	2.434	9.898	0.846	0.305	-0.549	-0.122	-10.048	-1.052	0.097	0.366	-0.366	-0.427	1.077	9.816	2.332	-0.122	-0.427	-0.671	1.079	9.855	0.36	0.061	0.305	0.183	1506611250
-10.049	-0.956	-0.032	0.305	-0.183	-0.488	2.863	-9.099	-0.499	-0.305	0.305	0.427	2.451	9.994	0.908	0.366	-0.549	-0.305	-10.049	-0.956	-0.032	0.305	-0.183	-0.488	1.038	9.814	2.267	-0.122	-0.427	-0.671	0.903	9.983	0.4	0.305	-0.244	-0.122	1506611250
-9.703	-1.014	-0.471	0.061	-0.061	-0.671	2.722	-9.336	-0.33	-0.183	0.061	0.244	2.85	10.079	1.165	0.305	-0.549	-0.488	-9.703	-1.014	-0.471	0.061	-0.061	-0.671	1.174	9.873	2.104	-0.244	-0.61	-0.488	0.64	10.002	0.297	0.854	-1.099	-0.549	1506611251
-9.237	-0.963	-1.102	0.061	0.061	-0.671	2.494	-9.439	-0.188	0	-0.366	0.061	2.85	10.079	1.165	0.244	-0.427	-0.61	-9.237	-0.963	-1.102	0.061	0.061	-0.671	1.378	9.652	1.72	-0.488	-0.61	-0.427	1.011	9.898	-0.282	1.16	-1.404	-0.977	1506611251
-9.707	-0.953	-1.418	-0.244	0.061	-0.427	2.371	-9.144	0.037	0.183	-0.61	-0.244	3.384	9.284	0.95	0.244	-0.122	-0.732	-9.707	-0.953	-1.418	-0.244	0.061	-0.427	1.556	9.251	1.29	-0.854	-0.427	-0.427	1.9	9.618	-0.669	0.916	-0.244	-1.038	1506611251
-9.932	-1.156	-1.293	-0.122	0.366	-0.122	2.176	-8.577	0.171	0.305	-0.977	-0.671	3.384	9.284	0.95	0.122	-0.244	-0.732	-9.932	-1.156	-1.293	-0.122	0.366	-0.122	1.888	9.641	0.871	-0.854	-0.427	-0.427	2.32	9.655	-0.842	0.793	0.183	-0.793	1506611251
-9.885	-0.92	-1.293	0.122	0.732	-0.122	1.883	-8.849	0.179	0.366	-1.343	-0.793	3.653	9.417	0.573	-0.061	-0.183	-1.038	-9.885	-0.92	-1.293	0.122	0.732	-0.122	1.84	9.989	0.672	-0.366	0.61	-0.244	1.72	9.893	-0.877	0.61	0.061	-0.61	1506611251
-9.755	-0.293	-1.273	0	0.427	-0.427	1.717	-9.237	0.126	0.183	-1.404	-0.366	4.675	9.417	0.087	-0.183	0.122	-1.587	-9.755	-0.293	-1.273	0	0.427	-0.427	1.51	9.83	0.709	0	0.732	-0.244	1.614	9.922	-0.828	0.427	-0.916	-0.732	1506611251
-9.601	-0.376	-1.195	-0.488	-0.061	-0.549	1.743	-9.071	0.22	-0.183	-1.099	0.244	4.675	9.417	0.087	-0.183	0.732	-1.526	-9.601	-0.376	-1.195	-0.488	-0.061	-0.549	1.142	9.08	0.896	0	0.732	-0.244	2.044	9.771	-0.982	0.488	-0.61	-0.793	1506611251
-9.516	-0.897	-1.078	-0.366	-0.183	-0.488	1.838	-8.213	0.61	-0.488	-0.671	0.732	4.606	8.685	-0.081	-0.061	0.366	-0.732	-9.516	-0.897	-1.078	-0.366	-0.183	-0.488	1.117	8.745	0.824	-0.305	0.549	-0.122	2.029	9.55	-0.952	0.793	-0.183	-0.977	1506611251
-9.683	-0.909	-0.937	0.183	-0.305	-0.183	1.881	-7.58	0.939	-0.549	-0.671	1.038	4.232	8.879	-0.173	0.183	0.122	-0.061	-9.683	-0.909	-0.937	0.183	-0.305	-0.183	1.169	9.083	0.659	-0.305	0.549	-0.122	1.748	9.49	-0.689	0.793	0.244	-0.977	1506611251
-9.642	-0.409	-1.031	0.366	-0.305	-0.061	2.007	-7.716	1.044	-0.488	-0.793	1.526	4.232	8.879	-0.173	0.122	0.427	-0.061	-9.642	-0.409	-1.031	0.366	-0.305	-0.061	1.048	9.538	0.799	0	0.854	-0.122	1.766	9.618	-0.462	0.427	-0.122	-0.671	1506611251
-9.978	-0.383	-1.457	0.122	-0.488	-0.244	2.199	-8.104	0.982	-0.427	-0.854	1.953	4.063	9.304	-0.207	0.061	0.671	0	-9.978	-0.383	-1.457	0.122	-0.488	-0.244	0.73	9.88	1.123	0.183	1.038	0.122	1.745	9.6	-0.817	0.366	-0.549	-0.671	1506611251
-10.209	-0.651	-1.538	0.183	-0.366	-0.183	2.449	-8.466	0.915	-0.427	-0.916	2.197	3.705	10.468	-0.024	0.122	0.427	0.305	-10.209	-0.651	-1.538	0.183	-0.366	-0.183	0.498	10.496	1.239	0.061	0.488	0.244	1.966	9.737	-1.504	0.427	-0.183	-0.854	1506611251
-10.261	-0.591	-1.548	0.122	-0.244	-0.183	2.734	-9.112	0.829	-0.366	-0.793	2.197	3.705	10.468	-0.024	0.122	0.305	0.61	-10.261	-0.591	-1.548	0.122	-0.244	-0.183	0.614	10.73	1.257	0.061	0.488	0.244	1.342	9.961	-1.443	0.061	-0.732	-0.916	1506611251
-10.801	-0.865	-1.836	0.244	-0.366	-0.122	3.011	-9.749	0.717	-0.305	-0.732	1.892	3.396	10.706	0.175	0	-0.061	0.854	-10.801	-0.865	-1.836	0.244	-0.366	-0.122	0.902	10.712	1.202	-0.549	-0.671	0.183	0.874	10.196	-1.492	-0.305	-1.465	-1.16	1506611251
-11.105	-0.864	-1.747	0.061	-0.183	0.488	3.24	-9.94	0.607	-0.305	-0.793	1.282	2.909	11.242	0.675	-0.061	-0.427	0.854	-11.105	-0.864	-1.747	0.061	-0.183	0.488	1.15	11.192	1.148	-0.549	-0.671	0.183	1.168	10.834	-2.123	-0.488	-1.038	-1.465	1506611251
-11.315	-1.133	-1.268	-0.488	0.061	0.793	3.469	-10.375	0.469	-0.366	-0.488	0.549	2.829	11.304	0.861	-0.305	-0.427	0.427	-11.315	-1.133	-1.268	-0.488	0.061	0.793	0.941	11.183	1.865	-0.854	-1.221	0.244	1.543	11.075	-1.556	-1.465	-1.099	-1.221	1506611251
-11.134	-2.095	-1.012	-0.488	0	0.671	3.609	-10.7	0.543	-0.366	-0.061	-0.061	2.829	11.304	0.861	-0.61	-0.305	0	-11.134	-2.095	-1.012	-0.488	0	0.671	0.933	11.049	2.334	-0.549	-1.038	0.427	2.289	11.399	-0.519	-2.625	-1.038	-0.488	1506611251
-9.6	-3.055	0.065	-0.427	0.122	0.916	3.624	-10.73	0.535	-0.183	0.427	-0.549	3.019	10.357	0.951	-0.977	-0.61	-0.183	-9.6	-3.055	0.065	-0.427	0.122	0.916	0.532	10.052	2.741	-0.549	-1.038	0.427	3.293	11.788	0.776	-4.089	-0.61	0.854	1506611251
-9.106	-2.75	0.859	-0.244	-0.305	0.793	3.521	-10.591	0.511	0.244	0.916	-1.16	2.716	9.116	0.772	-0.977	-0.183	0.122	-9.106	-2.75	0.859	-0.244	-0.305	0.793	0	8.452	3.257	-0.854	-0.732	0.61	2.676	10.945	2.524	-5.615	-0.061	2.686	1506611251
-9.49	-2.565	0.678	0.122	-1.099	0.427	3.176	-9.397	0.346	0.61	0.977	-2.136	2.716	9.116	0.772	-0.916	0	0.793	-9.49	-2.565	0.678	0.122	-1.099	0.427	-0.117	8.105	3.583	-0.427	-0.305	0.549	1.663	9.544	2.373	-3.845	-2.258	4.761	1506611251
-9.405	-2.329	0.373	0.061	-0.854	0.366	2.818	-8.618	0.029	0.916	1.221	-2.93	1.883	9.503	0.114	-1.038	-0.549	1.404	-9.405	-2.329	0.373	0.061	-0.854	0.366	0.093	8.742	3.659	-0.427	-0.305	0.549	1.256	10.83	0.883	-2.258	0.427	5.005	1506611251
-8.71	-1.75	0.572	0	-0.488	0.61	2.314	-8.733	-0.467	1.343	1.526	-3.113	1.908	9.5	0.059	-1.16	-1.099	1.648	-8.71	-1.75	0.572	0	-0.488	0.61	0.435	9.103	3.56	0.061	-0.244	0.305	0.719	10.887	0.794	-1.709	1.465	4.944	1506611251
-8.887	-1.148	0.493	-0.122	-0.366	0.488	1.824	-9.202	-1.046	1.77	1.343	-2.686	1.908	9.5	0.059	-0.793	-0.977	1.526	-8.887	-1.148	0.493	-0.122	-0.366	0.488	0.626	8.677	3.563	0.183	-0.488	0.183	0.824	10.351	0.481	-1.465	1.953	4.761	1506611251
-8.893	-1.101	0.566	-0.366	-0.305	0.183	1.647	-8.981	-1.396	1.709	0.549	-2.258	1.622	8.887	0.438	-0.061	-0.366	1.282	-8.893	-1.101	0.566	-0.366	-0.305	0.183	0.705	8.454	3.405	-0.122	-0.488	0.122	1.574	9.388	0.823	-0.977	3.174	4.333	1506611251
-8.356	-1.293	0.772	-0.305	0.305	0.061	1.78	-8.552	-1.669	1.282	0.183	-2.136	1.334	8.91	0.682	0.244	-0.183	1.099	-8.356	-1.293	0.772	-0.305	0.305	0.061	0.982	8.561	3.28	-0.061	-0.732	-0.366	1.371	8.771	1.345	-0.488	4.333	3.54	1506611251
-8.429	-1.042	0.64	0.061	0.793	0	1.936	-8.501	-1.793	0.793	0.61	-1.953	1.334	8.91	0.682	0.244	-0.61	0.61	-8.429	-1.042	0.64	0.061	0.793	0	1.438	8.516	3.273	0.122	-0.977	-0.671	-0.489	8.282	1.386	0.183	2.93	2.319	1506611252
-9.036	-0.603	0.766	0.488	1.099	0.305	1.838	-8.4	-1.798	0.366	0.916	-1.648	1.638	8.652	1.123	0.305	-0.977	0	-9.036	-0.603	0.766	0.488	1.099	0.305	1.96	8.495	3.269	0.122	-0.977	-0.671	-0.132	7.857	1.873	1.343	1.465	1.709	1506611252
-9.822	0.036	0.479	0.305	1.038	0.366	1.607	-8.216	-1.686	0.061	0.671	-1.343	2.121	8.887	1.422	0.61	-0.732	-0.793	-9.822	0.036	0.479	0.305	1.038	0.366	2.049	8.614	3.321	0.244	-0.488	-0.793	0.786	7.556	2.332	2.075	-0.671	0.427	1506611252
-10.469	0.261	0.315	-0.122	0.854	0.183	1.45	-8.321	-1.573	-0.122	0.366	-0.916	2.121	8.887	1.422	0.854	-0.122	-1.587	-10.469	0.261	0.315	-0.122	0.854	0.183	1.626	8.978	3.202	0.244	-0.305	-0.61	2.236	7.654	3.171	2.747	-1.404	-0.671	1506611252
-11.329	0.52	0.75	-0.549	0.671	0.244	1.424	-8.626	-1.434	-0.366	0.244	-0.183	2.862	10.424	1.723	0.793	0.427	-2.014	-11.329	0.52	0.75	-0.549	0.671	0.244	1.444	9.659	3.204	0.244	-0.305	-0.61	4.201	8.595	3.364	2.014	-0.427	-0.488	1506611252
-12.763	0.189	0.701	-1.038	-0.122	0.427	1.477	-9.11	-1.229	-0.61	0.244	0.732	3.222	11.153	1.709	0.488	0.122	-2.014	-12.763	0.189	0.701	-1.038	-0.122	0.427	1.631	10.424	3.226	0.61	-0.977	-0.549	5.566	9.38	4.357	-0.061	0.366	-0.244	1506611252
-11.635	-1.781	0.238	-0.488	-0.183	0	1.669	-9.617	-0.822	-0.854	0.305	1.587	3.222	11.153	1.709	0.183	-0.854	-1.953	-11.635	-1.781	0.238	-0.488	-0.183	0	1.775	11.147	3.055	0.549	-0.916	-0.366	5.113	9.28	4.325	-0.061	-0.122	-0.671	1506611252
-10.184	-2.159	0.223	0.793	0	0.305	1.787	-10.087	-0.342	-0.977	-0.061	2.136	4.626	12.279	1.718	0.061	-0.854	-1.831	-10.184	-2.159	0.223	0.793	0	0.305	1.663	11.661	2.851	0.549	-0.916	-0.366	2.05	9.599	2.426	2.441	-1.892	-2.38	1506611252
-9.149	-1.897	-0.184	0.549	-0.061	-0.244	1.873	-10.621	0.031	-0.854	-0.732	2.441	4.626	12.279	1.718	-0.061	0	-1.526	-9.149	-1.897	-0.184	0.549	-0.061	-0.244	0.957	10.923	2.705	0.427	-0.549	-0.061	3.363	11.774	3.266	1.282	-1.099	-0.732	1506611252
-9.439	-2.274	-1.512	0.671	-0.244	-0.427	2.274	-10.256	0.483	-0.793	-0.916	2.502	4.967	11.401	1.771	-0.244	0.854	-0.732	-9.439	-2.274	-1.512	0.671	-0.244	-0.427	0.211	9.402	2.281	-0.61	-0.244	0.793	-0.644	9.319	1.381	1.587	-3.845	-2.319	1506611252
-9.166	-2.361	-1.346	0.305	-0.244	-0.122	2.558	-8.759	0.922	-0.793	-0.549	2.075	4.334	9.933	1.53	-0.488	0.671	0.671	-9.166	-2.361	-1.346	0.305	-0.244	-0.122	0.19	8.814	1.617	-0.61	-0.244	0.793	2.17	10.051	-0.837	2.319	-4.089	-2.197	1506611252
-9.098	-2.18	-1.248	0.366	0.122	0	2.438	-7.875	1.025	-0.549	-0.427	1.343	2.949	9.763	0.395	-1.221	-0.183	1.587	-9.098	-2.18	-1.248	0.366	0.122	0	0.528	9.295	1.357	-0.793	-0.305	1.038	2.506	9.781	-1.061	1.709	0.977	-1.648	1506611252
-9.331	-1.704	-1.342	0.488	0.244	-0.305	2.147	-8.435	0.827	0	-1.16	0.793	2.949	9.763	0.395	-1.831	-0.793	1.465	-9.331	-1.704	-1.342	0.488	0.244	-0.305	0.388	9.696	1.573	-0.183	0.549	1.038	0.943	9.684	-0.268	1.648	-0.61	-1.465	1506611252
-9.258	-1.381	-1.309	0.427	0.122	-0.549	2.195	-9.051	0.532	0.183	-1.709	0.366	2.951	9.656	-0.934	-2.075	-0.549	1.099	-9.258	-1.381	-1.309	0.427	0.122	-0.549	0.316	9.66	1.778	0.488	1.343	1.038	0.81	9.769	-1.036	1.282	-1.892	-1.282	1506611252
-9.293	-1.299	-1.408	0.305	0	-0.427	2.426	-9.001	0.349	0	-1.404	0.061	2.951	9.656	-0.934	-1.831	-0.244	1.282	-9.293	-1.299	-1.408	0.305	0	-0.427	0.499	9.097	1.865	0.671	1.038	0.916	1.497	9.616	-1.707	0.977	-1.526	-1.465	1506611252
-9.515	-1.327	-1.473	0.244	-0.122	-0.61	2.5	-8.441	0.382	-0.244	-0.488	-0.244	2.799	8.91	-1.087	-0.854	-0.244	1.831	-9.515	-1.327	-1.473	0.244	-0.122	-0.61	0.697	8.881	1.682	-0.122	0.793	0.61	1.658	9.381	-1.565	1.038	-0.977	-1.465	1506611252
-9.433	-1.276	-1.398	0.183	-0.183	-0.793	2.226	-8.159	0.419	-0.305	-0.244	-0.549	2.74	8.76	-1.019	-0.061	0.061	1.953	-9.433	-1.276	-1.398	0.183	-0.183	-0.793	0.829	9.115	1.371	-0.122	0.793	0.61	1.699	9.557	-1.554	0.793	-0.488	-1.343	1506611252
-9.458	-0.987	-1.377	0.183	-0.305	-0.671	1.952	-8.384	0.334	-0.305	-0.244	-0.549	2.304	8.819	-0.499	0.183	0.366	1.648	-9.458	-0.987	-1.377	0.183	-0.305	-0.671	0.812	9.14	1.314	-0.244	0.793	0.366	1.422	9.673	-1.284	0.549	-0.854	-1.343	1506611252
-9.588	-0.731	-1.485	0.244	-0.366	-0.488	1.877	-8.506	0.272	-0.366	-0.122	-0.366	2.304	8.819	-0.499	0.305	0.183	1.221	-9.588	-0.731	-1.485	0.244	-0.366	-0.488	0.751	8.928	1.366	-0.061	0.244	-0.183	0.937	9.633	-1.09	0.305	-1.16	-1.282	1506611252
-9.508	-0.525	-1.352	0.244	-0.427	-0.549	1.971	-8.327	0.38	-0.732	0.366	-0.122	2.214	8.628	-0.187	0.366	0	0.793	-9.508	-0.525	-1.352	0.244	-0.427	-0.549	0.805	9.158	1.503	-0.061	0.244	-0.183	0.748	9.81	-1.385	-0.122	-1.892	-1.404	1506611252
-9.694	-0.218	-1.501	-0.122	-0.671	-0.488	1.858	-8.483	0.306	-0.854	0.977	-0.244	2.243	8.964	0.165	0.366	0	0.244	-9.694	-0.218	-1.501	-0.122	-0.671	-0.488	1.048	9.9	1.706	-0.244	-0.061	-0.244	1.826	9.568	-1.626	-0.122	-1.709	-1.526	1506611252
-9.747	-0.711	-1.442	0.061	-0.488	-0.061	1.684	-9.126	0.205	-0.854	0.977	-0.244	2.329	9.64	0.559	0.244	0.244	-0.549	-9.747	-0.711	-1.442	0.061	-0.488	-0.061	1.048	9.9	1.706	-0.244	-0.488	-0.427	1.781	9.698	-1.146	-0.732	-1.099	-1.343	1506611252
-9.918	-1.529	-0.864	0.488	-0.305	0.793	1.491	-9.146	0.29	-0.977	0.854	-0.305	2.242	9.764	0.799	0.122	-0.061	-1.221	-9.918	-1.529	-0.864	0.488	-0.305	0.793	1.395	10.164	1.97	-0.366	-1.099	-0.61	1.855	10.014	-1.288	-1.526	-1.648	-1.038	1506611252
-10.611	-2.42	-0.634	-0.549	0.305	0.671	1.442	-8.933	0.274	-0.916	0.366	0.122	2.736	11.239	1.29	0.122	-0.488	-1.953	-10.611	-2.42	-0.634	-0.549	0.305	0.671	1.515	10.808	2.357	-0.61	-1.526	-0.244	3.033	10.104	-0.873	-2.991	-1.038	-0.244	1506611252
-11.058	-3.991	-0.366	-0.122	-0.061	0.488	1.747	-9.446	0.197	-0.671	0.671	0.977	2.736	11.239	1.29	-0.305	-0.305	-2.747	-11.058	-3.991	-0.366	-0.122	-0.061	0.488	1.96	11.402	3.461	-0.305	-0.671	-0.122	3.785	10.342	0.672	-5.005	-0.916	1.099	1506611252
-11.007	-3.691	0.624	1.282	-0.122	1.465	2.204	-10.575	0.039	-0.427	1.221	2.014	2.976	11.957	0.958	-0.732	-0.916	-2.808	-11.007	-3.691	0.624	1.282	-0.122	1.465	1.209	10.209	4.14	0.732	0.122	-0.916	3.354	11.322	1.94	-5.188	-0.549	3.662	1506611253
-10.444	-2.661	0.385	0.427	-0.854	0.427	2.711	-10.936	-0.329	-0.427	1.221	2.014	4.07	9.994	1.397	0	-0.549	-1.892	-10.444	-2.661	0.385	0.427	-0.854	0.427	-0.378	9.034	4.02	-0.671	0.305	-0.183	1.842	12.005	0.894	-3.113	0.366	5.005	1506611253
-9.68	-2.378	0.461	0.183	-1.099	0.122	2.834	-10.256	-0.869	0.244	2.136	0.732	4.07	9.994	1.397	0.793	1.038	-0.366	-9.68	-2.378	0.461	0.183	-1.099	0.122	-0.985	9.438	3.384	-0.671	0.305	-0.183	0.613	12.406	0.514	-1.587	1.709	4.395	1506611253
-9.01	-1.776	0.64	-0.183	-0.549	0.183	2.515	-10.225	-1.169	0.366	1.953	-0.977	3.091	10.439	1.01	0	0.366	0.916	-9.01	-1.776	0.64	-0.183	-0.549	0.183	-0.554	9.272	3.097	-0.549	-0.366	-0.061	-0.182	11.727	0.794	-1.831	2.136	3.967	1506611253
-9.03	-1.571	0.654	-0.488	-0.671	-0.244	1.815	-9.786	-1.353	0.61	0.366	-2.014	1.971	9.229	0.529	-0.732	-1.892	1.709	-9.03	-1.571	0.654	-0.488	-0.671	-0.244	0.285	8.79	3.125	0.366	-0.671	-0.488	0.428	9.983	0.855	-1.343	2.747	3.784	1506611253
-8.698	-1.665	0.88	-0.244	-0.244	-0.244	1.623	-8.532	-1.327	0.732	-0.122	-2.563	1.971	9.229	0.529	-0.549	-2.686	1.892	-8.698	-1.665	0.88	-0.244	-0.244	-0.244	1.016	9.001	3.04	0.366	-0.671	-0.488	0.389	9.446	1.184	-0.732	3.845	2.991	1506611253
-8.69	-1.598	0.969	0.305	0.427	0.122	1.309	-8.123	-1.524	0.916	0.061	-2.38	2.186	9.262	0.593	-0.061	-1.587	1.404	-8.69	-1.598	0.969	0.305	0.427	0.122	1.218	9.15	3.24	0.366	-0.061	-0.427	-0.58	8.624	1.294	0.122	3.662	1.77	1506611253
-9.197	-1.211	0.916	0.366	0.61	0.244	0.903	-8.009	-1.69	0.916	-0.061	-1.831	1.816	9.524	1.157	0.427	-0.122	0.793	-9.197	-1.211	0.916	0.366	0.61	0.244	0.976	9.184	3.317	0.305	0.427	-0.366	-1.193	8.308	1.664	0.549	1.404	0.61	1506611253
-9.463	-0.769	0.516	-0.244	0.366	-0.061	0.841	-7.953	-1.768	0.793	-0.427	-1.221	1.816	9.524	1.157	0.671	0.122	0.305	-9.463	-0.769	0.516	-0.244	0.366	-0.061	0.577	9.329	3.269	0.305	0.427	-0.366	0.568	8.128	2.554	1.709	0.427	0.122	1506611253
-9.812	-0.775	0.55	-0.427	0.366	-0.183	1.109	-8.308	-1.769	0.61	-0.122	-0.61	1.957	9.89	1.598	0.671	0.671	0	-9.812	-0.775	0.55	-0.427	0.366	-0.183	0.577	9.329	3.269	0.183	0.366	-0.183	2.436	8.362	2.854	2.502	-1.282	-0.366	1506611253
-9.97	-1.023	0.607	-0.244	0.427	-0.061	1.253	-8.847	-1.694	0.488	-0.305	-0.244	1.954	10.001	1.779	0.366	0.671	-0.183	-9.97	-1.023	0.607	-0.244	0.427	-0.061	0.653	9.481	3.205	0.061	-0.061	-0.183	2.11	8.97	2.062	1.465	-0.122	-0.488	1506611253
-9.993	-1.25	0.571	-0.305	0.366	-0.061	1.477	-9.128	-1.546	0.366	-0.549	-0.122	1.954	10.001	1.779	0.244	0.061	-0.366	-9.993	-1.25	0.571	-0.305	0.366	-0.061	0.788	9.354	3.034	-0.061	-0.305	-0.122	2.253	8.906	2.25	1.648	-0.61	-1.16	1506611253
-10.567	-1.896	0.425	-0.427	-0.061	-0.305	1.775	-9.26	-1.361	0.122	-0.305	0.061	2.28	9.842	1.753	0.183	0.305	-0.549	-10.567	-1.896	0.425	-0.427	-0.061	-0.305	0.962	9.391	3.006	-0.305	-0.488	-0.061	2.997	9.126	2.4	1.953	-0.854	-1.282	1506611253
-9.878	-2.202	0.461	-0.122	0.244	-0.366	1.829	-9.162	-1.232	-0.122	-0.122	0.122	2.323	9.813	1.531	0.061	0.244	-0.732	-9.878	-2.202	0.461	-0.122	0.244	-0.366	1.091	9.897	2.902	-0.366	-0.427	-0.122	2.632	9.813	1.867	2.014	0.122	-1.404	1506611253
-10.351	-1.815	0.329	0.183	0.183	-0.183	1.699	-9.369	-1.071	-0.305	-0.244	0.366	2.436	10.227	1.245	-0.061	0	-0.977	-10.351	-1.815	0.329	0.183	0.183	-0.183	0.884	9.99	3.116	-0.244	-0.244	-0.244	1.479	10.292	2.059	1.587	-0.244	-1.343	1506611253
-9.787	-1.249	0.226	-0.061	0.488	-0.244	1.692	-9.405	-0.87	-0.366	-0.244	0.732	2.661	10.316	0.92	0	-0.061	-1.038	-9.787	-1.249	0.226	-0.061	0.488	-0.244	0.431	9.926	3.229	-0.183	-0.061	-0.366	2.166	10.424	2.747	0.916	-0.61	-0.488	1506611253
-9.545	-1.141	-0.045	-0.183	0.549	-0.183	1.726	-9.263	-0.668	-0.488	-0.061	1.16	2.81	10.355	0.683	0.183	0.061	-0.732	-9.545	-1.141	-0.045	-0.183	0.549	-0.183	0.105	9.777	3.219	-0.305	-0.061	-0.305	8.697	-23.939	-23.777	1.038	-0.488	-0.671	1506611253
-9.503	-1.731	-0.427	-0.122	0.305	-0.305	1.816	-9.414	-0.513	-0.488	0.244	1.526	2.725	10.18	0.54	0.305	0.122	-0.427	-9.503	-1.731	-0.427	-0.122	0.305	-0.305	0.177	9.377	3.006	-0.366	-0.366	-0.305	1.535	9.487	0.206	1.038	-0.732	-0.916	1506611253
-9.318	-2.116	-0.691	0	0.183	-0.244	1.762	-9.076	-0.317	-0.488	0.122	1.404	2.546	9.717	0.486	0.366	-0.061	-0.183	-9.318	-2.116	-0.691	0	0.183	-0.244	0.482	9.228	2.616	-0.366	-0.61	-0.183	2.037	9.606	0.146	1.038	-0.488	-0.671	1506611253
-9.402	-2.177	-0.969	0.061	0.122	-0.122	1.544	-8.99	-0.178	-0.244	-0.549	1.099	2.655	9.193	0.368	0.366	0.061	-0.244	-9.402	-2.177	-0.969	0.061	0.122	-0.122	0.49	8.982	2.365	-0.244	0.122	-0.183	2.263	9.745	0.109	0.549	0.366	-0.305	1506611253
-9.826	-1.937	-1.248	-0.122	0	-0.122	1.448	-8.936	-0.11	0.183	-1.221	0.732	2.655	9.193	0.368	0.305	0.488	-0.366	-9.826	-1.937	-1.248	-0.122	0	-0.122	0.188	8.971	2.065	-0.244	0.122	-0.183	1.803	9.735	-0.33	0.549	0.122	-0.183	1506611253
-10.008	-2.085	-1.317	-0.305	-0.122	-0.061	1.558	-8.732	0.038	0.366	-1.343	0.488	2.736	9.144	0.097	0.183	0.793	-0.427	-10.008	-2.085	-1.317	-0.305	-0.122	-0.061	-0.033	9.63	1.872	-0.122	0.61	-0.061	1.333	9.977	-0.646	0.61	0	-0.305	1506611253
-9.837	-2.278	-1.221	0	0.122	-0.061	1.694	-8.866	0.187	0.183	-0.916	0.427	2.828	9.695	-0.378	-0.061	0.732	-0.549	-9.837	-2.278	-1.221	0	0.122	-0.061	-0.273	10.418	1.854	0.305	1.038	0	1.141	10.072	-0.831	0.671	-0.244	-0.427	1506611253
-9.598	-2.14	-1.18	0.305	0.427	-0.244	1.702	-9.331	0.219	0.122	-0.61	0.366	3.064	10.353	-0.81	-0.183	0.793	-0.549	-9.598	-2.14	-1.18	0.305	0.427	-0.244	-0.504	10.552	2.123	0.61	1.282	0	1.182	10.02	-0.98	0.671	-0.732	-0.549	1506611253
-9.483	-1.891	-1.26	0.366	0.305	-0.427	1.731	-9.483	0.28	-0.061	-0.427	0.183	3.153	10.495	-1.153	-0.061	0.366	-0.122	-9.483	-1.891	-1.26	0.366	0.305	-0.427	-0.44	10.124	2.213	0.671	1.221	-0.061	1.396	9.86	-1.092	0.61	-0.549	-0.61	1506611253
-9.598	-1.785	-1.333	0.183	0	-0.549	1.723	-9.16	0.41	-0.122	-0.122	0	2.92	9.43	-0.888	0.427	0.122	0.61	-9.598	-1.785	-1.333	0.183	0	-0.549	-0.291	9.448	1.956	0.122	0.305	-0.244	1.699	9.813	-0.927	0.366	-0.122	-0.549	1506611254
-9.609	-1.997	-1.39	0.183	-0.244	-0.549	1.637	-8.583	0.495	-0.122	0.122	-0.061	2.92	9.43	-0.888	0.854	0.061	1.099	-9.609	-1.997	-1.39	0.183	-0.244	-0.549	-0.132	9.143	1.683	0.122	0.305	-0.244	1.676	9.774	-0.839	0.305	0.244	-0.488	1506611254
-9.662	-2.183	-1.303	0.427	-0.183	-0.366	1.486	-8.338	0.471	-0.122	0.122	0	2.69	9.17	-0.609	0.854	0.366	1.038	-9.662	-2.183	-1.303	0.427	-0.183	-0.366	-0.069	9.162	1.409	0.183	0.61	-0.244	1.743	9.849	-0.752	0.183	0.183	-0.244	1506611254
-9.845	-1.944	-1.14	0.61	-0.305	-0.183	1.536	-8.431	0.282	-0.122	0.305	0.122	2.614	9.209	-0.347	0.61	0.488	0.61	-9.845	-1.944	-1.14	0.61	-0.305	-0.183	-0.199	9.284	1.306	0.671	1.038	-0.244	1.664	9.866	-0.463	-0.366	-0.366	-0.061	1506611254
-9.808	-1.855	-1.37	0.427	-0.488	-0.244	1.823	-8.497	0.157	-0.244	0.793	0.061	2.614	9.209	-0.347	0.427	0.549	0.305	-9.808	-1.855	-1.37	0.427	-0.488	-0.244	-0.261	9.619	1.376	0.977	1.526	-0.183	1.681	9.922	-0.505	-0.366	-0.549	-0.061	1506611254
-9.835	-2.151	-1.297	0.305	-0.61	-0.427	2.236	-8.533	0.297	-0.244	1.282	-0.305	2.943	9.514	-0.353	0.183	0.427	0.244	-9.835	-2.151	-1.297	0.305	-0.61	-0.427	0.011	9.995	1.42	0.977	1.892	0	1.848	9.973	-1.086	-0.305	-0.183	-0.061	1506611254
-9.542	-2.326	-0.961	-0.061	-0.427	-0.488	2.444	-8.631	0.48	-0.366	1.465	-0.549	3.303	9.825	-0.29	0.122	0.427	0.305	-9.542	-2.326	-0.961	-0.061	-0.427	-0.488	0.659	10.2	1.299	0.854	1.953	0.122	1.39	9.927	-1.086	-0.671	0.488	0.061	1506611254
-9.29	-2.34	-0.682	-0.244	-0.366	-0.732	2.503	-8.893	0.37	-0.488	1.343	-0.488	3.545	9.808	-0.074	0.366	0.549	0.305	-9.29	-2.34	-0.682	-0.244	-0.366	-0.732	0.909	9.823	1.548	0.305	1.465	0.061	1.158	9.896	-0.666	-0.977	0.183	0.122	1506611254
-9.199	-2.71	-0.58	-0.549	-0.427	-0.793	2.59	-8.863	0.17	-0.488	1.221	-0.488	3.567	9.444	0.251	0.488	0.61	0.305	-9.199	-2.71	-0.58	-0.549	-0.427	-0.793	0.764	9.199	1.648	0.122	1.648	-0.061	1.214	9.755	-0.489	-1.221	0.366	0.244	1506611254
-8.995	-3.17	-0.249	-0.732	-0.427	-0.732	2.652	-8.642	0.002	-0.366	1.404	-0.793	3.499	9.008	0.523	0.183	0.61	0.305	-8.995	-3.17	-0.249	-0.732	-0.427	-0.732	0.529	8.65	1.656	0.122	1.892	-0.183	1.626	9.761	-0.518	-1.282	0.793	0.61	1506611254
-8.533	-3.297	0.171	-0.671	-0.244	-1.282	2.85	-8.39	0.103	0.061	1.038	-1.16	3.272	8.525	0.685	0	0.244	0.427	-8.533	-3.297	0.171	-0.671	-0.244	-1.282	0.362	8.223	1.682	0.183	1.831	-0.183	1.305	9.772	-0.234	-1.77	1.16	1.038	1506611254
-8.417	-3.153	0.236	-0.732	-0.549	-2.075	2.763	-8.119	-0.132	0.793	-0.427	-1.831	3.04	8.16	0.796	-0.305	-0.854	0.732	-8.417	-3.153	0.236	-0.732	-0.549	-2.075	0.206	7.85	1.628	0.427	1.709	-0.488	0.354	9.505	0.559	-2.502	1.099	1.465	1506611254
-7.974	-3.1	0.336	-0.366	-0.488	-2.38	3.023	-7.588	-0.116	1.16	-1.221	-2.441	3.303	7.387	0.798	-0.732	-1.77	1.221	-7.974	-3.1	0.336	-0.366	-0.488	-2.38	-0.164	7.407	1.609	0.61	1.465	-0.854	0.797	9.49	0.829	-2.319	-0.122	1.709	1506611254
-8.379	-2.957	0.371	0	-0.366	-2.38	3.068	-7.07	-0.069	1.587	-1.892	-3.052	3.303	7.387	0.798	-1.099	-2.319	1.831	-8.379	-2.957	0.371	0	-0.366	-2.38	-0.164	7.407	1.609	0.732	1.16	-1.099	1.69	9.301	1.097	-2.563	1.099	2.197	1506611254
-9.087	-2.939	0.5	-0.305	-0.488	-2.686	3.052	-6.486	-0.139	2.136	-3.052	-3.601	3.407	7.06	0.639	-1.099	-2.441	2.258	-9.087	-2.939	0.5	-0.305	-0.488	-2.686	-1.174	7.521	1.506	0.732	0.61	-1.038	2.169	9.377	1.34	-2.38	1.343	2.197	1506611254
-9.077	-3.445	0.756	0.244	-0.671	-2.38	3.225	-6.447	0.086	2.136	-3.052	-3.601	3.558	8.025	0.45	-1.465	-2.197	2.38	-9.077	-3.445	0.756	0.244	-0.671	-2.38	-1.212	8.5	1.33	1.038	0.488	-0.61	2.157	9.489	2.169	-2.075	0.61	2.136	1506611254
-9.223	-3.608	0.86	0.916	-0.549	-1.953	3.304	-7.045	0.215	1.465	-2.319	-2.686	3.558	8.025	0.45	-1.831	-2.319	2.136	-9.223	-3.608	0.86	0.916	-0.549	-1.953	-1.371	9.536	1.164	1.587	0.549	-0.427	3.321	8.764	3.033	-1.404	0	1.77	1506611254
-9.397	-3.577	0.773	0.61	-0.854	-1.953	3.177	-7.506	-0.237	1.221	-2.869	-1.831	3.985	8.881	0.702	-2.075	-1.892	1.709	-9.397	-3.577	0.773	0.61	-0.854	-1.953	-1.371	9.536	1.164	1.648	0.488	-0.122	3.808	8.75	3.447	-1.648	0.305	1.465	1506611254
-9.26	-3.832	0.689	0.366	-0.854	-1.892	3.643	-7.931	0.067	1.221	-2.869	-1.831	4.426	10.634	0.813	-2.502	-2.258	1.404	-9.26	-3.832	0.689	0.366	-0.854	-1.892	-1.53	11.499	0.974	1.587	0.732	0.122	3.714	8.326	3.54	-1.709	-0.366	1.099	1506611254
-8.964	-3.856	0.841	0.244	-0.854	-1.404	3.901	-8.808	-0.213	0.122	-1.648	-0.122	4.426	10.634	0.813	-2.136	-2.319	0.854	-8.964	-3.856	0.841	0.244	-0.854	-1.404	-1.747	11.659	1.083	1.221	0.549	0.244	4.313	8.159	3.718	-1.587	0.183	1.221	1506611254
-8.708	-3.825	0.957	0	-0.732	-0.854	4.288	-9.512	-0.182	-0.183	-0.427	0.061	4.758	10.972	1.125	-1.099	-0.977	0.183	-8.708	-3.825	0.957	0	-0.732	-0.854	-2.251	11.245	0.989	0.549	0.671	0.183	4.902	7.442	3.839	-1.099	0.916	1.282	1506611254
-8.366	-4.046	1.072	-0.061	-0.671	-0.427	4.268	-9.887	-0.181	-0.793	0.061	0	4.582	10.878	1.053	-0.671	-0.305	0.366	-8.366	-4.046	1.072	-0.061	-0.671	-0.427	-2.652	10.866	0.772	0.122	0.366	0.122	5.288	6.934	3.479	-1.282	0.244	1.099	1506611254
-8.484	-4.469	1.067	-0.244	-0.549	-0.122	4.4	-10.17	-0.495	-0.916	0	-0.488	4.843	10.968	1.267	-0.488	0.854	0.244	-8.484	-4.469	1.067	-0.244	-0.549	-0.122	-2.644	10.685	0.603	-0.244	0.305	-0.122	5.264	6.736	3.639	-0.793	0.122	1.221	1506611254
-8.763	-5.085	1.107	-0.183	-0.427	0.061	4.661	-10.247	-0.492	-0.305	1.221	-1.099	4.252	10.836	1.01	-0.549	0.488	0.671	-8.763	-5.085	1.107	-0.183	-0.427	0.061	-2.324	10.627	0.694	-0.366	-0.122	-0.305	4.913	7.282	3.631	-0.549	0.122	1.282	1506611254
-9.287	-5.83	1.142	-0.305	-0.427	0.183	4.448	-9.963	-0.511	-0.122	0.977	-1.343	4.594	10.39	1.095	-0.244	1.343	0.977	-9.287	-5.83	1.142	-0.305	-0.427	0.183	-1.949	10.914	0.449	-0.488	-0.244	-0.549	4.602	7.834	3.88	-0.671	-0.244	0.854	1506611254
-9.567	-6.383	1.247	-0.061	-0.244	0.366	4.59	-9.664	-0.566	-0.122	0.977	-1.343	4.929	10.061	0.999	0.305	1.16	0.793	-9.567	-6.383	1.247	-0.061	-0.244	0.366	-1.727	11.445	0.365	-0.427	-0.732	-0.61	4.339	8.478	4.212	-0.488	-0.61	0.488	1506611255
-9.781	-6.449	1.116	-0.061	0.061	0.366	5.152	-9.551	-0.5	-0.366	2.258	-1.343	5.407	9.956	0.791	0.122	1.221	0.793	-9.781	-6.449	1.116	-0.061	0.061	0.366	-1.206	11.98	0.15	-0.244	-0.854	-0.488	4.587	8.869	4.128	-0.305	-0.122	0.305	1506611255
-9.977	-6.443	1.109	0	0	0.244	5.203	-9.341	-0.443	-0.61	0.305	-1.099	6.081	9.796	0.957	0.183	0.366	0.549	-9.977	-6.443	1.109	0	0	0.244	-1.13	12.121	0.206	0	-0.549	-0.244	4.679	9.119	4.063	-0.122	-0.183	0	1506611255
-9.926	-6.345	1.126	0.183	0.305	0.305	5.954	-9.095	0.148	-0.305	0.427	-0.61	6.611	9.55	0.872	0.671	-0.793	0.671	-9.926	-6.345	1.126	0.183	0.305	0.305	-0.968	12.249	0.345	0.122	-0.427	0	4.74	9.16	4.198	0.061	-0.305	-0.366	1506611255
-9.898	-6.089	1.068	0.244	0.488	0.427	6.308	-8.921	0.669	-0.305	0.427	-0.61	7.346	9.995	0.869	0.244	1.709	-0.305	-9.898	-6.089	1.068	0.244	0.488	0.427	-1.034	12.395	0.358	0	-0.305	0.366	4.63	8.952	4.161	0.244	-0.61	-0.793	1506611255
-9.965	-5.667	1.03	0.366	0.793	0.671	6.483	-9.356	0.543	-0.305	0.305	0.671	6.654	10.196	1.036	0.427	0.549	-0.366	-9.965	-5.667	1.03	0.366	0.793	0.671	-1.967	12.286	0.401	-0.061	0.244	0.61	4.761	8.831	4.057	0.427	-0.854	-1.221	1506611255
-9.945	-5.19	0.991	0.427	1.038	1.038	7.145	-9.938	0.852	-0.183	1.221	0.427	7.191	10.829	1.325	0.549	0.488	-0.183	-9.945	-5.19	0.991	0.427	1.038	1.038	-1.967	12.286	0.401	-0.183	-0.061	0.61	4.858	8.482	4.078	0.61	-1.038	-1.587	1506611255
-9.753	-4.591	0.714	0.366	1.16	1.282	7.056	-10.292	0.645	-0.183	0.366	-0.305	7.452	11.198	1.192	0.488	0.061	0.549	-9.753	-4.591	0.714	0.366	1.16	1.282	-2.321	12.299	0.423	-0.183	-0.732	0.427	5.011	8.287	3.79	0.793	-0.916	-1.953	1506611255
-9.588	-4.137	0.445	0.183	1.221	1.404	6.978	-10.149	0.037	-0.427	0.793	-0.854	7.104	11.157	0.804	0.244	-0.366	0.671	-9.588	-4.137	0.445	0.183	1.221	1.404	-1.696	12.05	0.651	-0.427	-1.526	0.61	4.81	8.287	3.563	0.916	-0.671	-2.258	1506611255
-9.552	-3.835	0.169	0	0.977	1.465	6.566	-9.505	-0.083	-0.61	1.221	-0.916	6.685	10.572	0.819	0.244	0.305	0.61	-9.552	-3.835	0.169	0	0.977	1.465	-1.334	11.387	0.577	-0.732	-1.709	0.793	4.505	8.497	3.274	1.099	-0.854	-2.625	1506611255
-9.037	-3.6	0.157	0	0.916	1.648	6.307	-8.656	0.154	-0.488	1.831	-0.793	6.09	9.82	0.841	0.366	0.549	0.427	-9.037	-3.6	0.157	0	0.916	1.648	-1.297	10.587	0.569	-0.793	-1.648	0.793	4.205	8.665	2.905	1.221	-0.854	-2.869	1506611255
-8.721	-3.324	0.011	0.244	0.916	1.709	6.144	-7.904	-0.121	-0.793	1.099	-0.793	5.844	9.125	0.859	0.305	0.916	0.244	-8.721	-3.324	0.011	0.244	0.916	1.709	-1.218	9.741	0.69	-0.977	-1.892	0.977	3.693	8.793	2.662	1.16	-0.793	-2.93	1506611255
-8.429	-3.088	-0.197	0.427	0.732	1.77	6.745	-7.107	0.465	-1.709	2.441	-0.732	5.575	8.366	1.147	0.061	1.953	0.183	-8.429	-3.088	-0.197	0.427	0.732	1.77	-0.901	8.879	0.687	-1.038	-2.197	1.282	3.262	8.934	2.146	1.221	-0.793	-3.174	1506611255
-8.186	-2.975	-0.26	0.488	0.427	1.831	6.404	-6.409	0.557	-2.563	2.808	-0.427	5.223	7.602	1.62	-0.244	3.296	0.061	-8.186	-2.975	-0.26	0.488	0.427	1.831	-0.504	8.132	0.687	-1.221	-2.197	1.587	2.949	8.936	1.817	1.343	-0.305	-3.113	1506611255
-8.055	-3.035	-0.37	0.671	0.122	1.77	5.905	-5.672	0.22	-2.563	2.808	-0.427	4.661	6.961	2.043	-0.305	2.869	0	-8.055	-3.035	-0.37	0.671	0.122	1.77	-0.519	7.477	0.723	-1.16	-2.075	1.77	2.747	9.1	1.715	1.587	0.061	-2.747	1506611255
-7.765	-3.027	-0.273	0.793	0	1.709	5.542	-5.048	0.03	-2.319	2.197	-0.732	4.567	6.546	1.841	-0.854	1.587	-0.061	-7.765	-3.027	-0.273	0.793	0	1.709	-0.307	6.832	0.859	-0.977	-2.38	1.77	2.309	9.071	1.678	1.526	-0.427	-2.075	1506611255
-7.744	-3.137	-0.238	0.732	0	1.648	4.675	-4.331	-0.067	-1.831	2.38	-0.977	4.601	6.044	1.762	-1.038	0.916	0.244	-7.744	-3.137	-0.238	0.732	0	1.648	0.175	6.476	0.891	-1.16	-2.686	1.77	1.818	8.818	1.865	0.977	-1.099	-1.465	1506611255
-8.227	-3.332	-0.097	0.732	-0.244	1.526	4.444	-3.871	0.429	-1.404	1.587	-1.16	4.438	5.774	1.73	-1.099	0.366	0.549	-8.227	-3.332	-0.097	0.732	-0.244	1.526	0.604	6.691	0.88	-1.282	-2.686	1.648	1.408	8.879	1.854	0.427	-1.038	-0.61	1506611255
-8.995	-3.612	0.171	0.916	-0.366	1.221	4.541	-3.853	0.709	-1.038	0.977	-1.221	4.192	5.887	1.83	-1.282	-0.61	0.61	-8.995	-3.612	0.171	0.916	-0.366	1.221	1.145	7.857	0.697	-1.099	-2.502	1.343	1.145	9.329	1.548	-0.671	-0.854	0.122	1506611255
-9.932	-3.86	0.379	1.282	-0.366	0.732	4.834	-4.149	0.309	-0.671	0.366	-1.404	4.261	6.576	1.608	-1.648	-1.587	0.305	-9.932	-3.86	0.379	1.282	-0.366	0.732	1.992	9.311	0.748	-0.427	-2.625	0.732	0.378	9.902	1.352	-0.977	-0.671	0.61	1506611255
-10.024	-3.68	0.699	1.709	-0.427	0.061	5.833	-4.565	0.089	-0.671	0.366	-1.404	4.688	7.452	1.321	-1.953	-2.319	-0.122	-10.024	-3.68	0.699	1.709	-0.427	0.061	2.878	10.003	1.32	0.183	-3.052	-0.061	-0.538	10.409	1.004	-0.488	-0.122	0.61	1506611255
-9.567	-3.096	0.847	1.953	-0.305	-0.366	6.733	-5.012	-0.1	-0.793	0.305	-1.16	5.209	8.025	1.355	-1.953	-2.625	-0.549	-9.567	-3.096	0.847	1.953	-0.305	-0.366	2.661	10.011	1.854	0	-2.747	-0.61	-1.584	10.495	1.053	-0.61	-0.671	-0.122	1506611255
-8.922	-2.68	0.991	2.136	0.122	-0.549	7.315	-5.358	0.093	-1.099	0.549	-0.427	5.553	8.198	2.283	-1.526	-2.258	-0.732	-8.922	-2.68	0.991	2.136	0.122	-0.549	1.921	9.368	1.992	-0.488	-2.38	-0.854	-1.928	9.607	1.27	0.122	-1.404	-0.977	1506611255
-9.113	-2.787	0.816	2.502	0.061	-0.488	7.684	-5.48	0.416	-1.099	0.549	-0.427	5.468	8.059	2.856	-1.343	-2.197	-0.732	-9.113	-2.787	0.816	2.502	0.061	-0.488	1.577	9.227	2.28	-0.916	-2.747	-0.793	-1.425	9.56	1.166	0.549	-1.465	-1.404	1506611255
-8.977	-2.562	0.726	2.991	0.488	-0.488	8.04	-5.247	0.31	-0.977	0.488	-0.671	5.481	8.022	3.016	-1.221	-2.136	-0.488	-8.977	-2.562	0.726	2.991	0.488	-0.488	1.499	9.664	2.351	-1.282	-2.991	-0.427	-0.347	9.709	1.854	0.061	-3.357	-1.343	1506611255
-9.606	-2.031	0.614	3.052	0.305	-0.549	8.626	-4.991	-0.069	-1.038	0.122	-1.16	5.596	8.569	2.873	-1.404	-2.197	-0.366	-9.606	-2.031	0.614	3.052	0.305	-0.549	1.139	9.721	2.531	-1.465	-2.93	-0.427	-0.268	9.938	2.339	-1.16	-4.7	-1.343	1506611256
-9.715	-2.139	0.837	2.808	0.305	-0.61	8.709	-4.925	-0.763	-1.465	2.014	-0.854	5.572	8.756	2.401	-1.709	-2.625	-0.305	-9.715	-2.139	0.837	2.808	0.305	-0.61	0.89	9.604	2.537	-1.404	-3.113	-0.549	-1.573	10.235	2.204	-1.404	-5.737	-1.831	1506611256
-9.533	-2.512	1.253	3.174	0.61	-0.427	8.599	-4.925	-1.256	-1.648	2.014	-0.793	5.422	8.715	2.403	-2.014	-2.808	-0.183	-9.533	-2.512	1.253	3.174	0.61	-0.427	0.695	9.392	2.42	-1.465	-3.418	-0.488	-0.922	10.3	0.775	-1.465	-5.737	-2.441	1506611256
-9.238	-2.541	1.176	3.357	0.916	-0.366	8.513	-4.822	-1.329	-1.953	2.441	-0.732	4.998	8.634	2.408	-2.38	-3.235	-0.122	-9.238	-2.541	1.176	3.357	0.916	-0.366	0.907	9.372	2.399	-1.343	-3.967	-0.671	0.158	10.093	0.827	-1.587	-4.822	-2.441	1506611256
-9.217	-2.443	1.092	3.357	0.793	-0.427	8.193	-4.699	-1.206	-2.625	2.686	-0.671	4.803	8.514	2.344	-2.808	-3.235	-0.305	-9.217	-2.443	1.092	3.357	0.793	-0.427	1.281	9.457	2.488	-1.282	-4.211	-0.732	0.433	9.777	1.431	-1.526	-3.967	-2.441	1506611256
-9.152	-2.476	1.058	3.479	0.793	-0.488	8.034	-4.661	-1.272	-3.113	2.747	-0.549	4.786	8.483	2.305	-2.808	-3.052	-0.549	-9.152	-2.476	1.058	3.479	0.793	-0.488	1.386	9.384	2.706	-1.282	-4.211	-0.793	0.167	9.561	2.293	-1.16	-4.456	-2.258	1506611256
-8.988	-2.385	1.08	3.601	1.16	-0.427	8.18	-4.627	-1.488	-3.54	2.93	-0.366	4.947	8.458	2.056	-2.869	-3.357	-0.732	-8.988	-2.385	1.08	3.601	1.16	-0.427	1.426	9.301	2.842	-1.221	-4.333	-0.916	0.086	9.355	2.54	-1.221	-5.676	-1.831	1506611256
-9.01	-2.172	1.184	3.54	1.465	-0.305	8.339	-4.752	-1.599	-3.662	3.052	-0.366	5.319	8.458	2.186	-2.869	-3.357	-0.793	-9.01	-2.172	1.184	3.54	1.465	-0.305	1.242	9.143	2.944	-1.343	-4.395	-0.916	0.038	9.278	2.399	-1.587	-6.042	-1.282	1506611256
-9.317	-2.097	1.299	3.479	1.465	-0.122	8.681	-4.875	-1.761	-3.601	2.93	-0.61	5.845	8.448	2.497	-2.991	-3.54	-0.427	-9.317	-2.097	1.299	3.479	1.465	-0.122	1.232	9.027	2.884	-1.404	-4.639	-1.038	0.711	8.995	2.607	-1.587	-6.104	-0.671	1506611256
-9.646	-2.046	1.554	3.479	1.282	0	8.802	-4.965	-1.925	-3.296	2.808	-0.977	6.194	8.325	2.57	-3.357	-4.028	0.061	-9.646	-2.046	1.554	3.479	1.282	0	1.529	8.854	2.841	-1.404	-5.005	-1.038	1.799	8.452	3.281	-1.099	-5.432	-0.122	1506611256
-9.654	-2.005	1.701	3.601	1.16	0.122	8.716	-5.033	-1.659	-3.113	2.075	-1.282	6.572	7.958	2.738	-3.54	-4.089	0.366	-9.654	-2.005	1.701	3.601	1.16	0.122	1.849	8.774	2.693	-1.404	-5.188	-1.038	2.21	8.147	3.528	-0.61	-4.456	0.305	1506611256
-9.093	-1.857	1.491	3.662	1.465	0	8.488	-4.849	-1.477	-2.991	1.709	-1.465	7.002	7.593	2.753	-3.357	-3.784	0.732	-9.093	-1.857	1.491	3.662	1.465	0	2.29	8.936	2.463	-1.404	-5.249	-1.038	1.896	7.673	3.39	1.465	-3.845	0.61	1506611256
-10.934	-1.854	0.791	3.418	1.16	-0.061	8.37	-4.74	-1.494	-2.747	1.831	-1.526	7.313	7.248	2.558	-3.357	-3.418	1.038	-10.934	-1.854	0.791	3.418	1.16	-0.061	2.83	8.947	2.338	-1.404	-5.371	-0.916	1.278	8.473	1.56	3.052	-3.784	-0.427	1506611256
-10.708	-2.98	-0.254	3.906	-0.122	-0.488	8.089	-4.615	-1.262	-2.747	1.648	-1.465	7.496	6.738	2.348	-3.235	-3.113	1.099	-10.708	-2.98	-0.254	3.906	-0.122	-0.488	2.925	9.658	1.827	-1.343	-5.066	-0.854	3.583	11.304	4.382	2.136	-1.221	0	1506611256
-8.47	-1.668	-0.652	3.723	1.465	0.061	7.869	-4.517	-1.247	-2.686	1.648	-1.221	7.746	6.511	2.023	-3.174	-3.052	1.099	-8.47	-1.668	-0.652	3.723	1.465	0.061	2.925	9.658	1.827	-1.16	-4.517	-0.732	-0.691	9.329	2.994	2.136	-2.747	-0.061	1506611256
-9.838	-3.475	-2.098	5.31	1.587	0.61	8.096	-5.014	-0.964	-2.808	1.648	-0.732	8.629	6.377	1.58	-3.235	-2.197	0.793	-9.838	-3.475	-2.098	5.31	1.587	0.61	2.302	9.822	1.475	-0.977	-4.272	-0.366	0.23	10.03	-0.945	1.282	-6.897	-0.549	1506611256
-10.392	-3.109	-2.025	5.798	2.014	1.221	8.16	-5.081	0.065	-2.686	1.648	-0.916	8.35	5.707	1.384	-3.357	-1.648	0.977	-10.392	-3.109	-2.025	5.798	2.014	1.221	1.433	10.336	0.52	-1.465	-4.089	0.183	2.525	10.372	-2.046	1.77	-3.845	-0.244	1506611256
-10.322	-1.869	-2.5	5.554	2.502	0.977	7.809	-5.066	0.492	-2.38	0.854	-1.343	8.07	5.831	0.928	-3.54	-1.892	0.916	-10.322	-1.869	-2.5	5.554	2.502	0.977	1.574	11.792	0.382	-0.427	-2.502	0.427	1.625	10.78	-1.538	2.136	-3.54	-0.427	1506611256
-9.932	-1.68	-2.415	5.127	2.014	0.549	8.451	-5.893	0.487	-2.808	0.549	-0.671	8.723	6.6	-0.044	-4.089	-2.258	-0.061	-9.932	-1.68	-2.415	5.127	2.014	0.549	0.896	10.997	0.73	0.488	-1.892	-0.122	0.719	10.776	-1.663	2.319	-4.944	-0.916	1506611256
-8.902	-1.907	-2.339	5.493	1.831	0.488	9.211	-6.004	0.671	-3.418	1.465	-0.122	8.922	6.91	-0.257	-4.517	-2.197	-0.305	-8.902	-1.907	-2.339	5.493	1.831	0.488	0.866	9.731	0.529	0.732	-2.563	-0.366	2.061	9.878	-2.013	2.563	-3.662	-0.916	1506611256
-8.79	-2.084	-2.431	6.104	1.404	0.366	8.838	-5.219	1.407	-3.479	2.319	-0.488	7.832	6.215	0.172	-4.333	-2.014	0.122	-8.79	-2.084	-2.431	6.104	1.404	0.366	0.866	9.731	0.529	0.305	-3.54	-0.244	2.171	9.418	-1.629	2.502	-3.174	-0.732	1506611256
-9.082	-1.842	-2.522	6.47	1.16	0.244	7.898	-4.104	1.747	-3.235	2.38	-0.793	6.887	5.268	0.614	-3.418	-2.197	0.122	-9.082	-1.842	-2.522	6.47	1.16	0.244	1.461	8.514	0.295	-0.244	-3.784	-0.183	1.662	9.525	-0.931	1.77	-4.211	-0.488	1506611256
-9.648	-1.147	-2.521	6.165	0.977	0.244	7.22	-3.24	1.159	-3.113	2.197	-0.732	6.391	4.723	0.699	-2.93	-2.563	0	-9.648	-1.147	-2.521	6.165	0.977	0.244	2.323	8.704	-0.029	-0.916	-3.174	-0.122	1.878	9.755	-0.971	0.732	-5.31	-0.122	1506611256
-10.019	-0.51	-2.387	5.554	0.793	0.183	7.206	-2.908	0.306	-3.235	2.625	-0.366	6.7	4.777	0.658	-3.052	-2.136	-0.244	-10.019	-0.51	-2.387	5.554	0.793	0.183	2.323	8.704	-0.029	-0.916	-2.686	-0.366	2.439	9.847	-1.244	0.061	-5.005	0.183	1506611256
-10.099	-0.449	-2.388	4.944	0.61	0.061	7.317	-2.9	-0.293	-3.54	2.38	0.122	7.192	5.133	0.67	-3.357	-2.441	-0.793	-10.099	-0.449	-2.388	4.944	0.61	0.061	2.462	10.123	0.047	-0.61	-2.869	-0.793	2.601	9.783	-1.672	-0.366	-4.883	0.244	1506611256
-10.02	-0.702	-2.226	4.883	0.549	0	7.672	-3.089	-0.34	-3.54	2.38	0.122	7.715	5.568	0.981	-3.418	-2.869	-1.099	-10.02	-0.702	-2.226	4.883	0.549	0	2.614	10.314	0.123	-0.488	-3.479	-1.343	2.056	9.816	-1.925	-0.366	-4.883	0.244	1506611257
-10.015	-0.628	-1.808	4.7	0.366	0.061	8.114	-3.284	0.02	-3.723	2.258	0.549	8.162	5.795	1.219	-3.479	-3.113	-1.282	-10.015	-0.628	-1.808	4.7	0.366	0.061	2.614	10.314	0.123	-0.854	-4.395	-1.526	1.458	9.874	-1.855	-0.488	-4.7	0.122	1506611257
-9.786	-0.418	-1.721	4.517	0.427	0.122	8.276	-3.482	0.214	-3.723	1.892	0.366	8.453	5.607	1.438	-3.296	-2.869	-1.526	-9.786	-0.418	-1.721	4.517	0.427	0.122	2.81	10.202	0.087	-1.465	-4.944	-1.282	1.426	9.871	-1.981	-0.61	-4.578	-0.061	1506611257
-9.618	-0.197	-1.715	4.15	0.549	0.305	8.48	-3.716	0.023	-3.845	1.526	0.122	8.807	5.447	1.665	-3.174	-2.441	-1.648	-9.618	-0.197	-1.715	4.15	0.549	0.305	2.387	9.831	0.236	-1.77	-4.761	-0.916	2.256	9.763	-1.753	-0.977	-4.028	-0.061	1506611257
-10.062	-1.105	-1.52	3.357	0.61	0.305	8.632	-3.802	-0.252	-4.028	1.709	-0.244	9.176	5.593	1.753	-3.418	-1.892	-1.587	-10.062	-1.105	-1.52	3.357	0.61	0.305	2.387	9.831	0.236	-1.831	-4.578	-0.61	3.417	9.945	-0.8	-2.441	-3.784	0.488	1506611257
-10.174	-2.207	-1.203	2.686	0.793	0.549	8.587	-3.884	-0.282	-4.333	1.648	-0.427	9.247	6.019	1.676	-3.784	-2.197	-1.465	-10.174	-2.207	-1.203	2.686	0.793	0.549	2.412	10.42	0.706	-1.892	-4.761	-0.366	3.996	10.22	0.741	-4.272	-2.686	1.953	1506611257
-10.203	-2.979	-0.626	3.235	-0.366	0.671	8.865	-4.451	-0.672	-4.333	1.465	-0.305	9.13	6.599	1.52	-3.906	-2.502	-1.343	-10.203	-2.979	-0.626	3.235	-0.366	0.671	2.972	9.875	1.8	-1.648	-5.005	-0.488	2.455	11.429	2.85	-5.92	-2.991	3.357	1506611257
-10.901	-2.592	0.044	4.028	-0.793	0.854	9.574	-5.23	-1.007	-4.333	1.465	-0.305	8.732	6.733	1.282	-3.906	-2.319	-1.16	-10.901	-2.592	0.044	4.028	-0.793	0.854	2.972	9.875	1.8	-1.404	-4.944	-0.916	-0.642	12.077	2.367	-4.639	-5.31	3.418	1506611257
-10.908	-2.053	-0.069	3.479	-1.343	0.305	9.67	-5.632	-1.121	-4.028	2.197	-0.549	8.007	6.395	1.574	-3.601	-2.319	-0.916	-10.908	-2.053	-0.069	3.479	-1.343	0.305	1.426	9.07	2.58	-1.343	-3.723	-0.854	-0.443	12.537	0.852	-3.845	-3.784	2.502	1506611257
-9.822	-1.67	0.312	3.357	-0.977	0.366	9.306	-5.778	-1.152	-3.845	2.38	-0.671	7.689	6.651	1.765	-3.479	-2.38	-0.732	-9.822	-1.67	0.312	3.357	-0.977	0.366	1.426	9.07	2.58	-0.916	-3.113	-0.427	1.102	10.969	0.603	-3.723	-1.465	2.136	1506611257
-8.601	-1.055	0.595	2.93	-0.549	0.244	9.344	-5.935	-1.471	-3.784	2.38	-0.244	7.862	7.169	1.829	-3.54	-2.38	-0.61	-8.601	-1.055	0.595	2.93	-0.549	0.244	1.041	9.438	2.23	-0.671	-4.517	-0.488	1.51	9.215	0.92	-3.052	-0.671	1.526	1506611257
-8.406	-0.846	0.719	2.563	-0.305	0	8.665	-5.382	-1.474	-3.662	2.014	-0.61	7.411	6.705	2.021	-3.601	-2.686	0	-8.406	-0.846	0.719	2.563	-0.305	0	2.26	8.089	2.222	-0.793	-4.639	-0.549	1.683	8.251	1.541	-2.625	-0.305	0.977	1506611257
-8.403	-1.181	1.042	2.625	0	0	7.753	-4.228	-0.916	-3.601	2.197	-0.793	6.767	5.824	2.199	-3.418	-2.747	0.183	-8.403	-1.181	1.042	2.625	0	0	3.012	8.239	2.043	-0.916	-4.089	-0.488	1.329	8.019	1.574	-2.38	0.427	0.366	1506611257
-8.253	-1.158	1.48	2.747	0.61	0.061	7.324	-3.51	-0.969	-3.601	2.319	-0.366	6.639	5.344	2.255	-2.93	-2.258	-0.122	-8.253	-1.158	1.48	2.747	0.61	0.061	3.012	8.239	2.043	-0.854	-3.723	-0.488	0.615	7.655	1.705	-1.892	0	-0.122	1506611257
-8.582	-0.683	1.682	2.38	1.16	-0.183	7.453	-3.464	-1.463	-3.418	2.197	-0.122	6.923	5.113	2.289	-2.808	-2.197	-0.183	-8.582	-0.683	1.682	2.38	1.16	-0.183	3.411	8.489	2.28	-0.671	-3.418	-0.732	0.708	7.388	2.055	-0.916	-1.038	-0.671	1506611257
-9.307	-0.396	1.849	2.258	1.526	-0.183	7.697	-3.704	-1.656	-3.174	2.258	-0.244	7.66	4.926	2.476	-2.808	-2.014	-0.244	-9.307	-0.396	1.849	2.258	1.526	-0.183	3.411	8.489	2.28	-0.488	-2.869	-0.671	1.487	7.066	2.923	0.305	-2.808	-1.526	1506611257
-10.167	-0.145	1.534	2.014	1.16	-0.061	7.947	-3.982	-1.183	-2.808	1.892	-0.244	8.308	4.867	2.854	-2.563	-1.709	-0.305	-10.167	-0.145	1.534	2.014	1.16	-0.061	3.622	8.872	2.382	-0.305	-2.319	-0.549	2.994	7.563	3.687	1.526	-3.357	-1.77	1506611257
-10.755	-0.096	1.292	1.648	1.099	0	8.198	-4.226	-0.398	-2.319	1.16	-0.244	8.96	4.882	3.229	-2.258	-1.526	-0.122	-10.755	-0.096	1.292	1.648	1.099	0	4.017	9.189	2.594	-0.244	-2.136	-0.427	4.786	8.727	4.454	1.831	-2.869	-0.916	1506611257
-11.864	1.029	2.03	1.465	0.793	0.305	8.51	-4.353	0.061	-1.77	0.671	-0.183	9.53	4.797	3.321	-1.953	-1.343	0.305	-11.864	1.029	2.03	1.465	0.793	0.305	4.017	9.189	2.594	-0.305	-1.953	-0.244	6.856	9.619	5.861	-0.61	-2.136	-0.427	1506611257
-12.38	1.174	1.425	0.427	0.183	0.671	8.739	-4.579	-0.272	-1.16	0	-0.183	9.714	4.7	3.034	-1.587	-1.038	0.427	-12.38	1.174	1.425	0.427	0.183	0.671	4.005	9.633	2.564	-0.061	-1.709	0	6.094	8.781	5.748	0.427	-1.587	-0.671	1506611257
-11.311	-0.94	0.69	0	-0.427	0.183	9.11	-4.865	-0.646	-0.671	-0.671	-0.061	9.812	4.797	2.92	-1.221	-0.549	0.427	-11.311	-0.94	0.69	0	-0.427	0.183	4.045	10.316	1.913	-0.183	-1.709	0.305	2.696	9.264	4.035	2.258	-0.854	-1.892	1506611257
-9.698	-1.858	0.473	0.549	0	0.244	9.441	-4.961	-0.281	-0.488	-0.305	0	9.588	4.826	3.051	-0.977	-0.244	0.305	-9.698	-1.858	0.473	0.549	0	0.244	4.045	10.316	1.913	-0.061	-1.587	0.244	2.785	10.137	3.18	1.343	-3.113	-0.61	1506611257
-9.107	-2.363	-0.469	1.038	0.122	-0.122	9.024	-4.868	0.234	-0.488	-0.671	-0.122	9.515	5.011	2.822	-0.854	-0.305	0.061	-9.107	-2.363	-0.469	1.038	0.122	-0.122	3.984	10.713	1.672	0.183	-0.916	0.183	-0.559	9.326	0.987	2.747	-3.906	-2.014	1506611257
-8.872	-2.734	-1.192	1.16	0.061	-0.183	8.662	-4.753	0.295	-0.366	-1.465	-0.366	9.91	5.058	2.206	-0.61	0.244	0	-8.872	-2.734	-1.192	1.16	0.061	-0.183	1.823	8.88	1.098	-0.061	-0.549	0.549	2.747	9.826	-1.471	2.075	-2.014	-1.648	1506611257
-9.027	-2.676	-1.263	1.221	0.549	0	8.471	-4.463	0.255	0.183	-0.977	-0.732	9.618	4.81	2.243	-0.244	0.916	0.549	-9.027	-2.676	-1.263	1.221	0.549	0	1.823	8.88	1.098	-0.671	-0.244	1.038	1.776	9.587	-0.867	2.014	0.671	-1.343	1506611257
-9.33	-1.997	-1.247	1.343	0.916	0.061	7.622	-4.167	0.29	0.61	-0.488	-1.099	8.612	4.737	1.776	-0.366	0.61	0.854	-9.33	-1.997	-1.247	1.343	0.916	0.061	1.381	8.947	0.506	-0.488	0.671	1.282	0.355	9.828	-0.624	1.831	-1.77	-1.221	1506611258
-9.464	-1.349	-1.354	1.16	0.793	-0.061	7.453	-4.366	0.175	0.488	-1.282	-1.038	8.431	5.102	0.891	-0.671	0.61	0.488	-9.464	-1.349	-1.354	1.16	0.793	-0.061	1.721	9.945	0.431	0.122	1.221	0.977	0.95	9.761	-1.285	1.526	-2.808	-1.465	1506611258
-9.438	-0.98	-1.296	0.977	0.549	-0.305	7.881	-4.584	0.078	0.427	-1.221	-0.488	8.327	5.254	0.688	-0.61	0.305	0.183	-9.438	-0.98	-1.296	0.977	0.549	-0.305	1.738	9.798	0.796	0.488	0.671	0.366	1.94	9.612	-1.542	1.526	-1.526	-1.526	1506611258
-9.324	-1.025	-1.349	0.732	0.244	-0.549	8.241	-4.127	0.616	0.305	-0.122	-0.366	7.928	4.88	1.013	-0.366	0.305	0.305	-9.324	-1.025	-1.349	0.732	0.244	-0.549	1.719	8.939	0.941	0.244	0.549	0.244	1.803	9.557	-1.27	1.221	-1.282	-1.648	1506611258
-9.179	-1.266	-1.336	0.732	0.061	-0.549	7.989	-3.649	1.349	0.122	0.122	-0.244	7.318	4.502	1.524	-0.244	0.122	0.366	-9.179	-1.266	-1.336	0.732	0.061	-0.549	2.497	8.398	0.616	0.061	0.366	0.122	1.786	9.478	-1.11	0.977	-1.343	-1.526	1506611258
-9.397	-0.986	-1.357	0.671	-0.183	-0.366	7.979	-3.403	1.146	0.183	-0.061	-0.183	7.218	4.161	1.548	-0.122	-0.305	0.244	-9.397	-0.986	-1.357	0.671	-0.183	-0.366	2.497	8.398	0.616	-0.061	0	-0.122	1.928	9.423	-1.002	0.549	-1.343	-1.16	1506611258
-9.683	-0.573	-1.336	0.488	-0.427	-0.366	8.033	-3.131	0.596	0.244	-0.366	-0.244	7.416	3.767	1.522	0	0.061	0.061	-9.683	-0.573	-1.336	0.488	-0.427	-0.366	2.755	8.229	0.556	-0.244	0.183	-0.183	1.731	9.506	-1.014	0.366	-1.465	-0.977	1506611258
-9.625	-0.7	-1.23	0.488	-0.61	-0.366	8.259	-2.883	0.426	0.183	0.061	-0.244	7.503	3.659	1.678	-0.061	0.183	-0.183	-9.625	-0.7	-1.23	0.488	-0.61	-0.366	2.395	8.74	0.499	-0.122	0.488	-0.244	1.422	9.613	-1.169	0.061	-1.892	-1.099	1506611258
-9.664	-0.654	-1.159	0.549	-0.366	-0.305	8.366	-2.682	0.517	-0.061	-0.122	-0.122	7.928	3.87	1.971	-0.183	0.122	-0.244	-9.664	-0.654	-1.159	0.549	-0.366	-0.305	2.395	8.74	0.499	0.061	0.244	-0.244	1.385	9.622	-1.231	-0.244	-1.526	-1.099	1506611258
-10.139	-0.27	-1.481	0.366	-0.244	-0.244	8.701	-2.584	0.528	-0.122	-0.122	-0.122	8.527	4.302	2.277	-0.427	-0.183	-0.244	-10.139	-0.27	-1.481	0.366	-0.244	-0.244	2.45	9.41	0.583	0.061	-0.061	-0.305	1.192	10.145	-1.214	-0.916	-2.258	-1.038	1506611258
-10.383	-0.161	-1.48	0.427	0	0.183	9.216	-2.607	0.475	-0.305	0.061	0.061	9.042	4.765	2.394	-0.549	-0.427	-0.427	-10.383	-0.161	-1.48	0.427	0	0.183	3.129	10.563	1.011	0	-0.549	-0.488	2.024	10.52	-1.532	-1.648	-1.831	-0.854	1506611258
-10.854	-0.263	-1.004	0.061	-0.183	0.854	9.734	-2.767	0.167	-0.305	0	0.061	9.5	4.944	2.719	-0.305	-0.305	-0.549	-10.854	-0.263	-1.004	0.061	-0.183	0.854	3.129	10.563	1.011	-0.305	-1.16	-0.366	2.773	10.75	-0.803	-2.869	-1.526	-0.61	1506611258
-11.332	-1.114	-1.257	-0.916	0.183	0.732	10.197	-2.96	-0.117	-0.427	-0.122	0.061	9.727	5.119	3.034	-0.244	0	-0.671	-11.332	-1.114	-1.257	-0.916	0.183	0.732	2.99	10.627	0.993	-0.732	-1.404	-0.061	3.652	11.148	0.5	-4.089	-1.282	0.671	1506611258
-10.474	-3.21	-0.965	-0.305	-0.183	0.732	10.435	-3.224	-0.269	-0.61	0.244	0.244	9.61	5.656	3.168	-0.366	-0.122	-0.916	-10.474	-3.21	-0.965	-0.305	-0.183	0.732	3.037	10.619	1.675	-0.549	-1.526	-0.061	4.395	11.58	1.544	-5.249	0	2.625	1506611258
-10.122	-3.1	0.699	1.16	0.061	1.709	11.07	-3.827	-0.416	-0.732	0.793	0.488	9.679	5.973	3.216	-0.488	-0.488	-1.038	-10.122	-3.1	0.699	1.16	0.061	1.709	3.037	10.619	1.675	-0.244	-2.319	-0.427	2.796	10.545	1.779	-3.967	-0.916	4.883	1506611258
-10.196	-1.884	0.683	0.793	-0.427	1.16	10.97	-4.081	-0.494	-0.671	1.343	0.122	9.19	5.276	3.525	-0.61	-0.244	-0.427	-10.196	-1.884	0.683	0.793	-0.427	1.16	2.013	8.351	2.227	-0.549	-1.831	-0.244	1.695	11.477	0.603	-1.648	1.16	4.761	1506611258
-9.935	-1.969	-0.051	0.061	-1.221	0.305	9.769	-3.85	-0.343	-0.671	1.343	0.122	8.291	4.977	3.401	-0.916	-0.305	0.183	-9.935	-1.969	-0.051	0.061	-1.221	0.305	1.715	9.232	2.03	0	0	0.244	0.988	11.704	0.925	-2.197	1.953	4.089	1506611258
-8.922	-1.495	0.24	-0.366	-0.916	0.488	9.148	-3.807	-0.428	-0.977	1.038	-0.122	8.087	5.681	3.041	-1.16	-0.366	0.061	-8.922	-1.495	0.24	-0.366	-0.916	0.488	1.715	9.232	2.03	0.305	-0.61	0.183	0.693	10.336	0.721	-1.709	1.77	4.333	1506611258
-8.466	-1.018	0.505	-0.671	-0.793	0.305	8.959	-3.997	-0.389	-0.977	0.916	0.305	7.959	5.81	2.816	-1.282	-0.183	0.183	-8.466	-1.018	0.505	-0.671	-0.793	0.305	2.005	8.921	2.133	0.366	-1.221	-0.183	1.323	9.533	1.096	-1.282	3.418	3.906	1506611258
-8.423	-1.025	0.707	-0.488	-0.427	0.122	8.091	-3.636	-0.316	-1.038	1.038	0.244	7.094	5.078	2.844	-1.221	-0.244	0.427	-8.423	-1.025	0.707	-0.488	-0.427	0.122	2.577	8.343	1.919	0.061	-0.732	-0.061	0.471	8.53	1.032	-0.732	4.089	2.808	1506611258
-7.963	-0.949	0.907	0.122	0.427	0.244	7.385	-3.417	-0.458	-0.793	0.854	0.122	6.791	4.743	3.024	-0.854	-0.061	0.244	-7.963	-0.949	0.907	0.122	0.427	0.244	2.577	8.343	1.919	0.122	-0.305	-0.122	-0.915	7.796	0.938	-0.061	2.686	1.648	1506611258
-8.524	-0.461	0.925	0.488	0.977	0.305	7.291	-3.484	-0.691	-0.732	0.427	0.183	7.04	4.766	2.969	-0.488	0	-0.061	-8.524	-0.461	0.925	0.488	0.977	0.305	2.695	8.492	1.871	0.122	-0.549	-0.366	-0.837	7.569	1.095	1.587	0.305	0.488	1506611258
-9.506	0.112	1.043	0.366	1.16	0.061	7.394	-3.492	-0.601	-0.671	0.366	0.122	7.398	4.541	2.92	-0.427	0	0.122	-9.506	0.112	1.043	0.366	1.16	0.061	3.083	8.654	1.994	0	-0.61	-0.366	0.951	7.62	2.483	2.38	0.366	-0.427	1506611258
-10.667	0.422	0.769	-0.061	1.526	0.305	7.448	-3.524	-0.617	-0.183	0.366	0.061	7.875	4.272	3.263	-0.122	0.366	0.183	-10.667	0.422	0.769	-0.061	1.526	0.305	3.083	8.654	1.994	0.061	-0.366	-0.244	3.07	7.654	3.391	3.235	-1.77	-1.892	1506611258
-11.047	0.565	0.513	-0.427	0.366	-0.061	7.93	-3.731	-0.425	0.366	-0.122	0.061	8.222	4.381	3.607	0.366	0.122	0	-11.047	0.565	0.513	-0.427	0.366	-0.061	3.54	9.404	1.846	0.183	-0.305	-0.244	4.789	10.261	5.19	1.038	0.366	-0.977	1506611258
-11.842	1.522	0.95	-1.77	-0.061	0.549	8.708	-4.106	-0.24	0.61	-0.732	0.305	8.637	4.529	3.781	0.61	-0.244	-0.122	-11.842	1.522	0.95	-1.77	-0.061	0.549	3.829	9.496	1.804	0.244	-0.549	-0.366	6.784	9.671	4.633	-0.732	4.028	1.282	1506611259
-12.061	-0.668	0.23	-1.282	-0.305	0	9.112	-4.203	-0.285	0.61	-0.732	0.305	8.921	4.333	3.719	0.732	0.061	0.305	-12.061	-0.668	0.23	-1.282	-0.305	0	3.829	9.496	1.804	0.244	-0.366	-0.244	2.396	8.717	3.101	2.441	-4.333	-2.441	1506611259
-10.85	-2.32	0.26	-0.061	-0.793	0.122	9.366	-4.323	-0.24	0.732	-0.305	0.366	9.135	4.365	3.692	1.099	0.427	0.061	-10.85	-2.32	0.26	-0.061	-0.793	0.122	3.987	10.208	1.275	0.305	-0.244	0.061	1.16	11.789	3.302	1.77	2.136	-1.221	1506611259
-9.478	-1.597	0.123	-0.183	-0.061	-0.183	9.714	-4.693	0.042	0.671	-0.244	0.549	9.43	4.785	3.382	1.404	0.366	-0.488	-9.478	-1.597	0.123	-0.183	-0.061	-0.183	3.859	10.945	0.847	0.549	0.122	0.183	1.321	10.143	2.074	1.953	-4.456	-1.587	1506611259
-9.4	-1.448	-1.398	-0.61	-0.244	-0.793	9.552	-4.829	0.403	0.916	-0.488	0.488	10.191	5.428	3.109	1.587	0.671	-0.366	-9.4	-1.448	-1.398	-0.61	-0.244	-0.793	3.32	10.726	0.834	0.366	1.16	0.183	1.231	9.618	-0.894	2.808	-3.174	-1.465	1506611259
-9.222	-2.129	-1.651	-0.793	-0.305	-0.549	8.927	-4.262	0.807	1.343	-0.61	0.122	10.052	5.522	2.759	1.648	1.099	0.305	-9.222	-2.129	-1.651	-0.793	-0.305	-0.549	2.379	9.781	0.705	0.061	1.709	0.244	2.171	9.778	-1.587	2.136	1.709	-1.282	1506611259
-9.356	-2.132	-1.183	-0.549	0.183	-0.183	8.404	-3.658	1.087	1.343	-0.61	0.122	8.952	4.948	2.51	1.465	1.221	0.732	-9.356	-2.132	-1.183	-0.549	0.183	-0.183	1.869	9.465	-0.27	-0.183	1.953	0.427	0.947	9.883	-0.226	1.648	1.099	-1.16	1506611259
-9.33	-1.504	-1.017	0	0.61	-0.244	8.058	-3.823	0.983	1.587	-0.305	-0.366	8.282	4.669	2.354	1.16	0.916	0.427	-9.33	-1.504	-1.017	0	0.61	-0.244	1.869	9.465	-0.27	0.366	2.869	0.488	0.609	9.747	-0.542	1.465	-0.793	-1.099	1506611259
-9.515	-1.031	-1.257	0.244	0.488	-0.488	8.33	-4.43	0.885	1.282	-0.427	-0.366	8.677	5.105	1.901	0.854	0.793	0.122	-9.515	-1.031	-1.257	0.244	0.488	-0.488	1.633	10.159	-0.194	0.671	3.113	0.549	1.23	9.702	-1.2	1.282	-1.465	-1.221	1506611259
-9.594	-0.811	-1.314	-0.061	0	-0.549	8.835	-4.606	1.008	1.038	0.122	-0.244	9.015	5.425	1.809	0.732	0.854	0.244	-9.594	-0.811	-1.314	-0.061	0	-0.549	1.132	9.684	0.39	0.732	2.38	0.488	2.091	9.642	-1.194	1.038	-0.549	-1.282	1506611259
-9.5	-0.951	-1.291	-0.244	-0.183	-0.549	8.69	-3.821	1.541	0.977	1.099	-0.488	8.284	5.194	2.289	0.549	0.366	0.671	-9.5	-0.951	-1.291	-0.244	-0.183	-0.549	1.174	8.876	0.447	0.488	2.014	0.671	1.963	9.587	-0.918	0.671	0	-1.221	1506611259
-9.336	-0.971	-1.207	-0.183	-0.305	-0.549	8.146	-3.036	2.012	0.916	0.61	-0.793	7.775	4.907	2.521	0.244	0.122	0.793	-9.336	-0.971	-1.207	-0.183	-0.305	-0.549	1.681	8.643	0.238	0.366	1.892	0.671	1.82	9.502	-0.749	0.488	-0.183	-0.977	1506611259
-9.512	-0.79	-1.232	0	-0.366	-0.305	8.057	-2.602	1.776	0.671	-0.305	-0.671	7.622	4.673	2.519	0	-0.061	0.732	-9.512	-0.79	-1.232	0	-0.366	-0.305	2.041	8.764	0.183	0.305	1.77	0.549	1.589	9.472	-0.902	0.488	-0.793	-0.916	1506611259
-9.685	-0.821	-1.123	0.061	-0.305	-0.244	8.057	-2.602	1.776	0.671	-0.305	-0.671	7.727	4.425	2.455	-0.183	-0.122	0.488	-9.685	-0.821	-1.123	0.061	-0.305	-0.244	2.139	8.849	0.102	0.244	1.709	0.671	1.177	9.729	-0.816	0.305	-1.404	-0.977	1506611259
-9.644	-0.821	-1.102	0.305	-0.488	-0.305	8.202	-2.207	1.189	0.061	-0.122	-0.549	8.061	4.32	2.577	-0.488	-0.122	0.305	-9.644	-0.821	-1.102	0.305	-0.488	-0.305	2.058	8.929	0.093	0.183	1.343	0.916	1.652	9.711	-0.839	-0.122	-1.77	-0.916	1506611259
-9.521	-0.476	-1.372	0.305	-0.427	-0.244	8.387	-2.294	1.243	-0.122	-0.122	-0.488	8.19	4.335	2.549	-0.793	-0.488	0.244	-9.521	-0.476	-1.372	0.305	-0.427	-0.244	2.237	9.186	0.175	0.305	1.221	1.16	1.761	9.593	-1.047	-0.671	-1.16	-0.793	1506611259
-9.859	-0.504	-1.433	0.305	-0.183	-0.061	8.313	-2.401	1.041	0	-0.916	-0.366	8.111	4.534	2.267	-0.916	-1.465	-0.061	-9.859	-0.504	-1.433	0.305	-0.183	-0.061	3.108	9.604	0.371	0.305	0.793	1.038	1.298	9.911	-1.36	-1.16	-1.648	-0.671	1506611259
-10.45	-0.419	-1.422	0.366	-0.305	0.427	8.311	-2.354	1.333	0.244	-1.831	0.122	8.144	4.582	2.274	-0.916	-1.648	-0.671	-10.45	-0.419	-1.422	0.366	-0.305	0.427	3.808	9.473	0.69	0.366	0.671	0.732	1.802	10.331	-1.596	-1.526	-1.587	-0.61	1506611259
-10.799	-0.792	-0.944	0	0.183	0.61	8.415	-2.71	1.081	-0.244	-2.991	0.549	7.958	4.744	2.287	-0.977	-0.916	-1.099	-10.799	-0.792	-0.944	0	0.183	0.61	3.784	9.594	0.726	0.244	0.977	0.916	2.615	10.602	-0.831	-2.563	-1.282	-0.366	1506611259
-10.868	-1.934	-0.956	-0.366	-0.305	0.305	8.99	-3.667	0.17	-0.732	-1.16	0.916	7.619	5.353	2.317	-1.16	-1.343	-1.526	-10.868	-1.934	-0.956	-0.366	-0.305	0.305	3.606	10.269	0.634	0.305	0.61	0.977	3.013	11.051	0.55	-3.723	-1.16	1.038	1506611259
-9.885	-3.084	-0.106	0.61	-0.122	0.671	8.646	-4.504	-0.078	-0.977	0	1.831	7.783	6.332	2.208	-1.282	-0.977	-2.38	-9.885	-3.084	-0.106	0.61	-0.122	0.671	3.931	10.588	0.964	0.671	0.122	0.427	2.505	10.871	1.776	-4.333	0.61	2.441	1506611259
-8.899	-2.694	1.186	1.282	0.244	0.977	8.556	-5.278	-0.29	-1.221	-0.671	2.197	7.692	6.374	2.012	-0.977	-0.793	-2.747	-8.899	-2.694	1.186	1.282	0.244	0.977	3.778	9.203	1.491	0.366	-0.061	0	1.135	9.723	1.698	-3.906	-0.366	3.174	1506611259
-10.582	-1.791	0.429	0.366	-0.854	-0.183	8.314	-5.223	-0.548	-1.221	0.854	1.587	7.3	5.943	2.012	-0.671	-0.488	-2.258	-10.582	-1.791	0.429	0.366	-0.854	-0.183	2.856	8.013	1.707	0	0.793	-0.183	0.165	10.289	0.574	-1.953	0	2.991	1506611259
-10.356	-2.095	0.319	0.061	-1.099	-0.549	7.581	-4.942	-0.416	-0.916	1.831	1.282	7.017	6.44	1.914	-0.916	0.183	-1.77	-10.356	-2.095	0.319	0.061	-1.099	-0.549	2.371	8.486	2.072	0.427	0.977	-0.366	-0.108	10.945	0.744	-0.977	1.648	2.319	1506611259
-9.55	-1.688	0.569	-0.244	-0.488	-0.427	6.99	-5.473	-0.614	-0.916	1.404	2.075	6.674	7.683	1.802	-0.488	-0.793	-2.014	-9.55	-1.688	0.569	-0.244	-0.488	-0.427	3.053	10.189	2.15	0.732	0.488	-0.977	0.285	9.884	0.748	0.061	2.258	2.014	1506611259
-9.305	-1.391	0.813	-0.427	-0.427	-0.61	7.136	-6.605	-0.746	-0.854	1.221	2.625	6.97	7.852	2.304	0.122	-0.916	-2.258	-9.305	-1.391	0.813	-0.427	-0.427	-0.61	2.979	9.64	2.338	0.183	0.122	-1.221	0.736	9.446	0.775	0.793	4.211	1.526	1506611260
-9.192	-1.599	0.869	-0.366	-0.183	-0.671	6.751	-6.803	-0.451	-0.549	-0.366	1.892	6.84	7.122	2.79	0.366	0	-1.831	-9.192	-1.599	0.869	-0.366	-0.183	-0.671	2.113	8.502	2.059	-0.061	0.488	-1.221	-0.444	9.167	1.37	1.038	3.967	0.61	1506611260
-9.269	-1.581	0.894	0.061	0.122	-0.244	6.824	-6.523	-0.556	-0.427	-0.488	1.343	6.425	7.141	2.801	0.122	-0.183	-1.465	-9.269	-1.581	0.894	0.061	0.122	-0.244	1.749	8.638	1.8	0.061	-0.183	-1.16	-0.245	9.208	1.855	1.831	1.831	0.122	1506611260
-9.294	-1.211	0.633	-0.61	-0.122	-0.183	6.615	-6.292	-0.601	-0.427	-0.488	1.343	6.26	7.399	2.512	0.244	-0.305	-1.465	-9.294	-1.211	0.633	-0.61	-0.122	-0.183	2.402	9.14	1.956	0.122	-0.305	-1.282	1.054	9.296	2.128	2.502	1.77	-0.122	1506611260
-8.963	-1.048	0.904	-1.221	0.061	-0.183	6.224	-6.321	-0.512	-0.549	-0.061	1.77	6.284	7.33	2.279	0.488	-0.183	-1.587	-8.963	-1.048	0.904	-1.221	0.061	-0.183	2.641	9.118	2.083	0.122	0.427	-1.16	1.002	9.41	2.274	0.854	3.845	0	1506611260
-9.134	-1.305	1.166	-0.916	0.977	-0.122	6.24	-6.534	-0.605	-0.244	-0.488	1.77	6.781	7.383	2.005	0.671	0.183	-1.282	-9.134	-1.305	1.166	-0.916	0.977	-0.122	2.011	9.062	1.763	0.122	0.671	-0.977	0.337	8.874	2.589	-0.244	0.854	-0.305	1506611260
-10.753	-1.888	0.303	-0.183	0.488	-0.366	6.631	-6.602	-0.679	-0.122	0.061	1.526	7.038	7.55	1.918	0.549	0.488	-0.854	-10.753	-1.888	0.303	-0.183	0.488	-0.366	1.775	9.235	1.485	0.305	0.549	-0.854	0.243	9.286	3.092	0.916	-2.808	-0.671	1506611260
-10.36	-2.16	0.2	0	0.183	-0.488	6.783	-6.688	-0.219	0.183	-0.061	1.343	6.851	7.915	1.939	0.488	0.244	-0.732	-10.36	-2.16	0.2	0	0.183	-0.488	2.14	9.849	1.591	0.549	0.732	-0.732	0.712	10.585	1.523	1.892	-1.282	-1.221	1506611260
-9.847	-1.41	0.121	-0.244	0.244	-0.183	6.989	-7.327	-0.099	0.549	-0.366	1.343	6.98	8.459	1.9	0.671	-0.061	-0.671	-9.847	-1.41	0.121	-0.244	0.244	-0.183	2.326	10.372	1.363	0.366	0.488	-0.671	3.023	10.234	1.705	-0.122	0.244	-0.427	1506611260
-9.622	-1.115	-0.236	-0.549	0.122	-0.244	7.224	-7.624	-0.181	0.488	0.366	1.16	7.046	8.269	2.023	0.916	0.732	-0.549	-9.622	-1.115	-0.236	-0.549	0.122	-0.244	1.924	9.842	1.162	0.122	0.427	-0.549	2.163	9.648	1.359	0.549	0.977	-0.366	1506611260
-9.661	-1.459	-0.486	-0.61	0.061	-0.244	6.899	-7.002	0.114	0.488	0.366	1.16	6.459	7.93	2.109	0.854	1.038	-0.427	-9.661	-1.459	-0.486	-0.61	0.061	-0.244	1.501	9.405	1.093	0.183	0.671	-0.427	1.832	9.55	1.232	1.038	0.183	-0.244	1506611260
-9.641	-1.682	-0.407	-0.61	0.061	-0.183	6.513	-6.647	0.504	0.244	0.854	0.977	5.834	7.991	2.017	0.732	0.244	-0.549	-9.641	-1.682	-0.407	-0.61	0.061	-0.183	1.414	9.453	0.94	0.244	0.244	-0.488	1.793	9.798	1.196	0.061	-0.244	-0.122	1506611260
-9.695	-1.65	-0.361	-0.427	0.122	-0.122	6.513	-6.647	0.504	0.244	0.854	0.977	5.745	8.15	1.849	0.549	-0.366	-0.61	-9.695	-1.65	-0.361	-0.427	0.122	-0.122	1.654	9.572	0.958	0.305	0.061	-0.61	1.622	9.671	0.886	0.183	0.549	0	1506611260
-9.72	-1.631	-0.459	-0.366	0.061	-0.122	6.513	-6.647	0.504	0.183	0.488	0.977	5.916	8.071	1.83	0.671	0.244	-0.549	-9.72	-1.631	-0.459	-0.366	0.061	-0.122	1.68	9.552	0.979	0.122	0.183	-0.549	1.652	9.752	0.75	0.183	0.244	-0.061	1506611260
-9.775	-1.754	-0.501	-0.366	0.061	-0.122	6.41	-7.264	0.132	0.122	-0.244	0.488	5.992	8.148	1.832	0.732	0.366	-0.549	-9.775	-1.754	-0.501	-0.366	0.061	-0.122	1.397	9.65	0.804	0.122	0.183	-0.427	1.471	9.819	0.833	0.244	0.183	-0.061	1506611260
-9.783	-1.845	-0.457	-0.305	0.122	-0.122	6.316	-7.214	0.075	0.122	0.061	0.305	6.507	8.472	1.912	0.183	0.549	-0.061	-9.783	-1.845	-0.457	-0.305	0.122	-0.122	1.183	9.936	0.696	0.061	-0.183	-0.366	1.392	9.886	0.951	0.061	0.061	-0.061	1506611260
-9.755	-1.877	-0.41	-0.244	0.122	-0.183	6.05	-7.174	0.518	0	0.244	0.427	6.68	8.403	1.963	0.244	-0.061	0.122	-9.755	-1.877	-0.41	-0.244	0.122	-0.183	1.214	9.936	0.815	-0.061	-0.427	-0.366	1.425	9.889	0.819	0	0.183	-0.061	1506611260
-9.701	-1.958	-0.409	-0.122	0.183	-0.244	6.096	-7.165	0.504	-0.183	0.488	0.366	6.429	8.473	1.92	0.305	0	-0.061	-9.701	-1.958	-0.409	-0.122	0.183	-0.244	1.311	9.99	0.865	-0.61	-0.61	-0.183	1.286	9.847	0.671	0.122	0.305	-0.061	1506611260
-9.695	-1.971	-0.386	-0.061	0.183	-0.244	6.101	-7.205	0.414	-0.183	0.793	0.183	5.964	8.463	1.763	0	0.549	-0.244	-9.695	-1.971	-0.386	-0.061	0.183	-0.244	1.34	9.805	0.885	-0.366	-0.488	-0.305	1.126	9.867	0.779	0.122	0.122	-0.061	1506611260
-9.81	-1.834	-0.366	0.061	0.122	-0.183	5.925	-7.253	0.324	0	0.061	0	6.103	8.248	1.547	0.061	1.038	-0.122	-9.81	-1.834	-0.366	0.061	0.122	-0.183	1.26	9.685	0.931	-0.244	-0.427	-0.366	1.17	9.862	0.955	0	-0.122	-0.061	1506611260
-9.816	-1.64	-0.465	0.061	0.061	-0.244	5.992	-7.313	0.368	0.183	0.366	-0.061	5.941	8.085	1.572	0.183	0.488	-0.061	-9.816	-1.64	-0.465	0.061	0.061	-0.244	1.383	9.617	0.915	-0.183	-0.427	-0.305	1.403	9.878	0.867	0.061	-0.183	-0.061	1506611260
-9.893	-1.397	-0.498	-0.061	-0.122	-0.183	5.655	-7.399	0.414	0.183	0.305	-0.061	5.662	8.052	1.767	0.183	-0.244	-0.183	-9.893	-1.397	-0.498	-0.061	-0.122	-0.183	1.55	9.692	0.98	0	-0.305	-0.244	1.662	9.841	0.873	0	-0.061	0	1506611260
-9.891	-1.293	-0.364	-0.488	-0.488	-0.305	5.663	-7.394	0.534	0	0.122	0	5.709	8.028	1.896	0.244	0.061	-0.183	-9.891	-1.293	-0.364	-0.488	-0.488	-0.305	1.676	9.605	1.101	-0.061	-0.122	-0.183	1.906	9.802	1.018	0	0.427	0	1506611260
-9.853	-1.349	-0.132	-0.854	-0.732	-0.366	5.833	-7.172	0.713	-0.122	0.122	0.183	5.8	8.025	1.909	0.183	0.122	-0.183	-9.853	-1.349	-0.132	-0.854	-0.732	-0.366	1.632	9.605	1.154	0	-0.061	-0.183	2.243	9.74	1.439	-0.183	0.732	0.122	1506611260
-10.045	-1.65	0.063	-0.977	-0.732	-0.244	5.947	-7.083	0.657	-0.183	-0.549	0.061	5.929	8.107	1.841	0.244	0.183	-0.183	-10.045	-1.65	0.063	-0.977	-0.732	-0.244	1.608	9.68	1.212	-0.061	0.061	-0.122	2.627	9.735	1.662	-0.366	1.099	0.61	1506611260
-9.859	-1.669	0.41	-1.038	-0.916	-0.244	5.917	-7.327	0.554	-0.122	-0.793	0.061	5.847	8.154	1.875	0.488	-0.061	-0.305	-9.859	-1.669	0.41	-1.038	-0.916	-0.244	1.489	9.586	1.444	0.061	0.122	-0.305	3.001	10.082	1.715	-0.671	1.77	1.404	1506611261
-9.508	-1.138	0.884	-1.343	-0.61	-0.183	5.333	-7.671	0.268	0.061	-0.977	-0.122	6.029	8.403	2.01	0.549	-0.671	0	-9.508	-1.138	0.884	-1.343	-0.61	-0.183	1.266	9.774	1.632	0.061	-0.244	-0.671	2.848	9.755	2.083	-0.549	2.625	1.953	1506611261
-9.733	-0.685	0.961	-1.831	-0.549	-0.183	5.186	-8.244	0.281	0.671	-0.305	-0.61	6.31	9.118	2.004	0.183	-1.16	0.61	-9.733	-0.685	0.961	-1.831	-0.549	-0.183	0.965	9.922	2.059	-0.244	-1.16	-1.282	2.023	9.266	1.474	-0.061	2.563	1.831	1506611261
-9.926	-0.772	0.824	-2.502	-0.732	-0.305	4.835	-8.577	0.569	1.77	-0.366	-1.16	6.867	9.075	1.881	-0.122	0.244	1.526	-9.926	-0.772	0.824	-2.502	-0.732	-0.305	1.123	9.777	2.602	-0.61	-1.77	-1.465	1.745	9.313	0.75	0.427	2.869	1.16	1506611261
-9.075	-0.796	0.934	-2.991	-0.488	-0.305	3.926	-8.862	0.486	2.93	-1.282	-1.526	6.659	8.448	1.989	0.366	3.174	2.441	-9.075	-0.796	0.934	-2.991	-0.488	-0.305	2.338	9.752	2.528	-1.038	-1.526	-1.221	1.678	9.001	0.627	0.916	4.028	0.305	1506611261
-8.675	-0.788	0.902	-3.601	0.488	-0.671	3.036	-9.445	-0.065	2.93	-1.282	-1.526	6.453	7.736	1.828	0.977	4.089	2.93	-8.675	-0.788	0.902	-3.601	0.488	-0.671	3.321	9.526	2.369	-1.465	-0.61	-1.038	0.415	8.466	0.79	1.465	4.7	-0.427	1506611261
-9.521	-1.615	0.386	-4.15	0.366	-1.16	2.333	-9.449	-0.569	3.845	-2.625	-1.282	6.765	6.486	1.613	2.197	3.906	3.052	-9.521	-1.615	0.386	-4.15	0.366	-1.16	3.457	8.863	2.375	-1.587	0.732	-0.854	-1.83	8.845	1.352	1.831	1.16	-1.648	1506611261
-10.978	-2.976	-0.455	-3.784	-0.061	-1.038	1.86	-9.201	-0.974	3.235	-4.028	1.282	6.986	5.602	1.183	4.15	4.089	2.625	-10.978	-2.976	-0.455	-3.784	-0.061	-1.038	3.557	8.86	1.925	-1.404	2.319	-0.305	-1.321	10.549	1.596	3.174	0.549	-1.953	1506611261
-9.887	-2.134	-0.428	-3.723	-0.671	-0.854	1.485	-9.452	-1.509	3.174	-4.456	2.991	6.803	5.42	0.718	6.592	3.845	1.648	-9.887	-2.134	-0.428	-3.723	-0.671	-0.854	3.78	9.588	0.997	-1.404	3.418	0.122	3.602	11.689	1.878	2.991	0.488	-0.854	1506611261
-9.442	-0.551	-1.321	-5.127	-0.366	-0.549	1.672	-10.249	-2.304	3.174	-4.456	2.991	6.95	5.697	0.303	8.789	4.211	0.061	-9.442	-0.551	-1.321	-5.127	-0.366	-0.549	3.228	10.322	0.148	-1.343	5.066	0.488	3.106	9.641	0.658	2.075	3.784	-0.61	1506611261
-9.765	-0.968	-2.632	-5.249	-0.488	-0.671	2.364	-10.363	-2.99	3.601	-6.042	5.676	7.655	6.062	0.096	10.742	5.798	-1.587	-9.765	-0.968	-2.632	-5.249	-0.488	-0.671	1.794	10.277	-0.201	-1.343	7.202	0.916	2.629	9.605	-0.596	2.991	3.235	-0.793	1506611261
-9.628	-1.247	-2.615	-5.493	-0.732	-0.488	3.697	-9.825	-2.452	2.93	-5.188	6.165	7.513	6.582	-0.477	10.742	6.531	-2.258	-9.628	-1.247	-2.615	-5.493	-0.732	-0.488	0.072	10.118	-0.203	-0.61	7.629	1.404	2.562	9.875	-0.356	1.77	3.357	-0.793	1506611261
-9.783	-0.98	-2.434	-5.92	-0.549	-0.183	4.104	-9.813	-2.156	2.258	-4.639	6.226	7.143	7.43	-1.305	8.545	6.409	-2.014	-9.783	-0.98	-2.434	-5.92	-0.549	-0.183	-0.729	10.343	-0.176	-0.244	6.836	1.892	3.047	9.824	-0.502	1.404	3.174	-0.488	1506611261
-9.819	-0.973	-2.927	-6.348	-0.61	-0.305	3.836	-10.214	-2.611	2.38	-5.554	5.981	6.904	7.848	-1.282	6.226	5.676	-2.014	-9.819	-0.973	-2.927	-6.348	-0.61	-0.305	-0.616	10.282	0.045	0.183	6.165	1.831	2.576	9.81	-0.819	1.465	3.54	-0.549	1506611261
-9.65	-1.323	-3.32	-6.47	-0.732	-0.305	3.93	-10.146	-2.811	2.808	-6.653	5.371	6.861	7.654	-0.827	4.944	5.371	-1.648	-9.65	-1.323	-3.32	-6.47	-0.732	-0.305	-0.76	9.892	0.367	0.732	6.287	1.709	2.766	9.75	-1.47	1.221	3.601	-0.671	1506611261
-9.609	-1.452	-3.47	-6.714	-1.16	-0.305	4.008	-9.664	-2.646	2.808	-7.263	4.456	6.941	7.605	-0.837	4.089	4.944	-1.282	-9.609	-1.452	-3.47	-6.714	-1.16	-0.305	-0.884	9.899	0.492	0.916	5.676	1.831	3.007	9.747	-1.638	0.61	4.395	-0.427	1506611261
-9.655	-1.576	-3.758	-6.958	-1.282	-0.427	3.909	-9.238	-2.681	2.563	-7.507	3.479	6.964	7.559	-0.922	3.357	4.517	-0.854	-9.655	-1.576	-3.758	-6.958	-1.282	-0.427	-0.45	9.946	0.514	0.793	4.883	1.892	2.689	9.829	-1.979	0.122	4.639	-0.244	1506611261
-9.588	-2.065	-4.084	-7.263	-1.465	-0.488	3.801	-8.86	-2.491	1.953	-7.629	2.502	6.985	7.367	-0.837	3.052	4.272	-0.549	-9.588	-2.065	-4.084	-7.263	-1.465	-0.488	0.152	9.985	0.501	0.916	5.188	1.892	1.754	9.886	-2.53	-0.244	4.761	-0.427	1506611261
-9.366	-2.468	-4.192	-6.958	-1.404	-0.549	3.647	-8.709	-2.266	1.282	-7.69	1.587	7.058	7.339	-0.941	2.869	4.395	-0.61	-9.366	-2.468	-4.192	-6.958	-1.404	-0.549	0.47	10.342	0.246	0.854	5.493	1.892	1.751	9.958	-2.707	-0.549	4.944	-0.305	1506611261
-9.113	-2.509	-4.164	-6.714	-1.282	-0.732	3.5	-8.714	-1.854	0.549	-7.385	0.793	7.305	7.418	-1.154	2.563	4.822	-0.854	-9.113	-2.509	-4.164	-6.714	-1.282	-0.732	0.548	10.59	0.01	0.671	5.615	2.014	1.114	9.975	-2.839	-0.793	5.249	-0.183	1506611261
-9.137	-2.613	-4.187	-6.47	-1.282	-0.854	3.205	-8.484	-1.317	-0.427	-7.324	0.305	7.506	7.311	-1.328	2.563	5.31	-0.916	-9.137	-2.613	-4.187	-6.47	-1.282	-0.854	0.431	10.541	-0.146	0.427	5.859	2.197	0.232	9.941	-2.893	-0.793	4.395	-0.427	1506611261
-9.002	-2.707	-4.168	-5.981	-1.099	-0.916	2.987	-8.335	-0.829	-1.16	-6.714	-0.122	7.586	7.156	-1.443	2.563	5.554	-0.854	-9.002	-2.707	-4.168	-5.981	-1.099	-0.916	0.133	10.434	-0.341	0.366	5.981	2.38	0.051	9.845	-2.891	-0.732	4.15	-0.549	1506611261
-8.936	-2.58	-4.054	-5.371	-1.16	-0.977	2.798	-8.547	-0.334	-1.16	-5.615	-0.488	7.559	7.09	-1.608	2.319	5.493	-0.793	-8.936	-2.58	-4.054	-5.371	-1.16	-0.977	-0.183	10.427	-0.464	0.366	5.737	2.441	0.193	9.911	-2.438	-0.793	3.967	-0.61	1506611261
-8.933	-2.455	-3.969	-4.883	-1.282	-1.038	2.626	-8.731	0.184	-0.793	-4.822	-0.366	7.271	7.026	-1.702	1.953	5.127	-0.732	-8.933	-2.455	-3.969	-4.883	-1.282	-1.038	-0.183	10.427	-0.464	0.366	5.737	2.441	-0.05	9.938	-2.003	-1.221	3.418	-0.61	1506611261
-8.783	-2.279	-3.572	-4.639	-1.404	-0.977	2.54	-8.794	0.837	-0.793	-4.517	0.061	6.735	6.903	-1.72	1.587	4.517	-0.732	-8.783	-2.279	-3.572	-4.639	-1.404	-0.977	-0.183	10.427	-0.464	0.366	5.737	2.441	-0.065	9.922	-1.505	-1.282	3.113	-0.732	1506611261
-8.656	-2.329	-3.218	-4.333	-1.282	-0.977	2.634	-8.83	1.363	-1.099	-4.089	0.671	6.054	6.717	-1.632	1.343	4.089	-0.854	-8.656	-2.329	-3.218	-4.333	-1.282	-0.977	-0.248	9.505	-0.378	1.221	5.005	1.953	-0.567	9.757	-1.421	-1.282	2.136	-0.854	1506611262
-8.766	-2.583	-2.591	-3.784	-1.099	-0.854	2.7	-8.844	1.664	-1.221	-3.479	1.038	5.142	6.85	-1.448	1.038	3.662	-1.16	-8.766	-2.583	-2.591	-3.784	-1.099	-0.854	-0.092	9.61	-0.414	1.221	5.066	1.953	-0.072	9.69	-0.788	-1.587	2.136	-0.916	1506611262
-9.582	-2.798	-2.052	-3.174	-0.977	-0.732	2.729	-9.08	1.96	-1.16	-3.052	1.282	4.197	7.65	-1.272	0.61	2.808	-1.831	-9.582	-2.798	-2.052	-3.174	-0.977	-0.732	0.109	9.997	0.217	1.587	5.066	1.587	0.656	9.861	0.729	-2.441	2.747	-0.244	1506611262
-10.239	-2.736	-1.013	-2.38	-1.648	-0.244	2.472	-9.411	1.808	-0.366	-3.784	1.465	3.618	8.776	-1.099	0.244	1.648	-2.563	-10.239	-2.736	-1.013	-2.38	-1.648	-0.244	0.171	10.133	1.558	2.563	4.7	0.854	2.184	10.178	1.128	-2.991	3.906	0.305	1506611262
-11.654	-2.311	-0.31	-2.319	-2.686	0.732	2.775	-9.305	1.32	0.549	-4.578	1.465	3.621	9.67	-0.647	0.427	1.282	-2.747	-11.654	-2.311	-0.31	-2.319	-2.686	0.732	-0.086	9.801	2.607	2.319	4.333	0.793	4.146	9.611	0.214	-2.38	5.188	1.038	1506611262
-11.721	-1.585	-0.444	-2.869	-3.113	1.038	3.497	-9.35	0.897	0.977	-3.784	1.282	3.638	10.648	-0.184	0.854	1.526	-2.136	-11.721	-1.585	-0.444	-2.869	-3.113	1.038	-0.652	10.39	3.308	1.77	4.211	0.793	8.175	9.375	-0.523	0.977	7.751	1.953	1506611262
-10.613	-1.9	-0.421	-3.357	-2.075	1.221	3.943	-9.985	0.31	0.977	-2.625	1.038	3.516	12.17	0.067	0.916	1.648	-1.221	-10.613	-1.9	-0.421	-3.357	-2.075	1.221	-0.694	11.713	3.919	1.709	3.845	0.122	6.143	10.977	-1.251	1.709	11.719	3.052	1506611262
-9.579	-1.748	-0.45	-3.845	-1.282	1.16	4.345	-10.274	-0.16	1.038	-1.465	0.305	3.408	12.584	0.299	0.854	1.709	-0.183	-9.579	-1.748	-0.45	-3.845	-1.282	1.16	-0.386	11.454	3.966	0.671	1.831	-0.305	1.221	11.743	-0.578	1.16	11.719	5.249	1506611262
-8.102	-2.065	-0.479	-5.005	-1.099	0.427	4.037	-9.591	-0.512	1.038	-1.526	-1.282	3.011	11.177	0.786	1.526	1.465	0.977	-8.102	-2.065	-0.479	-5.005	-1.099	0.427	0.297	10.079	3.202	-0.183	0.244	-0.366	-2.26	11.421	-0.103	0.061	7.263	5.432	1506611262
-8.285	-2.375	0.024	-4.089	-0.671	0.427	2.914	-8.556	-0.754	0.916	-2.991	-4.028	2.488	8.951	1.79	1.709	2.991	0.549	-8.285	-2.375	0.024	-4.089	-0.671	0.427	2.048	8.653	2.177	-0.671	1.343	-0.183	0.207	10.366	0.459	-0.488	4.7	5.066	1506611262
-9.034	-2.291	0.079	-3.296	-0.671	0.671	2.914	-8.556	-0.754	0.916	-2.991	-4.028	2.488	8.951	1.79	1.709	2.991	0.549	-9.034	-2.291	0.079	-3.296	-0.671	0.671	2.048	8.653	2.177	-0.671	1.343	-0.183	0.207	10.366	0.459	-0.488	4.7	5.066	1506611262
-9.46	-1.67	0	-3.052	-0.488	0.732	2.463	-8.486	-0.879	0.793	-2.991	-4.211	2.049	8.618	1.934	1.404	2.686	-0.488	-9.46	-1.67	0	-3.052	-0.488	0.732	2.146	8.722	2.083	-0.305	2.136	0	1.464	10.099	0.089	0.366	5.005	4.761	1506611262
-9.432	-1.192	-0.067	-3.296	-0.366	0.549	2.121	-8.603	-0.915	0.488	-2.502	-3.723	2.244	8.866	2.049	1.282	2.625	-1.465	-9.432	-1.192	-0.067	-3.296	-0.366	0.549	1.907	9.001	2.243	-0.122	2.625	0.244	1.413	9.678	-0.09	0.793	6.287	4.089	1506611262
-9.155	-0.884	0.373	-2.93	-0.244	0.549	1.887	-8.764	-0.779	0.061	-2.075	-2.93	2.633	9.333	2.028	1.221	2.93	-2.014	-9.155	-0.884	0.373	-2.93	-0.244	0.549	1.34	9.132	2.491	-0.122	2.563	0.366	0.751	8.972	0.263	1.282	6.042	2.93	1506611262
-8.933	-0.66	0.121	-2.502	0.183	0.244	1.808	-8.728	-0.52	-0.244	-1.587	-1.953	2.875	9.685	1.893	0.916	2.808	-1.831	-8.933	-0.66	0.121	-2.502	0.183	0.244	0.727	9.128	2.693	-0.183	2.075	0.427	0.339	8.331	1.214	2.258	3.967	1.77	1506611262
-9.721	-0.69	0.166	-2.136	0.305	0.122	1.833	-8.552	-0.09	-0.427	-0.977	-1.099	2.846	9.878	1.656	0.488	2.014	-1.343	-9.721	-0.69	0.166	-2.136	0.305	0.122	0.535	9.272	2.869	-0.122	1.404	0.305	0.817	8.466	2.025	2.38	2.319	0.732	1506611262
-10.257	-0.744	0.016	-2.258	0.305	0.061	1.817	-8.53	0.316	-0.366	-0.61	-0.244	2.814	10.061	1.419	0.122	0.977	-0.854	-10.257	-0.744	0.016	-2.258	0.305	0.061	0.764	9.549	2.875	-0.122	0.793	0.183	2.377	8.991	3.174	1.648	1.77	0.061	1506611262
-10.474	-0.444	0.585	-1.831	0.793	0.122	1.756	-8.751	0.557	-0.366	-0.61	-0.244	2.918	10.147	1.165	0	0.488	-0.549	-10.474	-0.444	0.585	-1.831	0.793	0.122	1.254	9.737	2.944	-0.061	0.488	0.061	4.195	9.412	3.5	0.732	1.709	0.122	1506611262
-11.088	-0.414	0.368	-1.587	0.427	0.366	1.829	-9.083	0.706	-0.061	-1.221	1.587	3.052	10.054	1.002	0.183	0.427	-0.427	-11.088	-0.414	0.368	-1.587	0.427	0.366	1.646	9.697	2.949	-0.061	0.488	-0.061	3.35	8.599	2.634	1.709	0.244	-0.549	1506611262
-10.88	-1.81	-0.735	-1.648	-0.305	-0.244	2.137	-9.287	0.764	0.061	-1.099	2.38	3.222	9.833	1.012	0.488	1.038	-0.427	-10.88	-1.81	-0.735	-1.648	-0.305	-0.244	1.639	9.588	2.85	-0.122	0.549	0.122	1.61	9.377	1.278	3.967	-2.747	-2.075	1506611262
-10.801	-2.688	-0.298	-0.732	-0.61	0.061	2.224	-9.836	0.595	0.244	-1.099	2.808	3.159	10.139	0.977	0.61	1.221	-0.488	-10.801	-2.688	-0.298	-0.732	-0.61	0.061	1.639	10.124	2.664	0.122	0.61	0.305	2.298	11.817	3.868	-0.183	-0.916	-1.16	1506611262
-9.43	-1.966	-0.644	-0.793	0.183	-0.183	2.236	-10.752	0.182	0.488	-1.526	2.869	3.259	10.922	0.932	0.427	1.16	-0.793	-9.43	-1.966	-0.644	-0.793	0.183	-0.183	1.662	10.865	2.485	0.671	1.038	0.244	0.965	10.447	0.663	2.014	-2.197	-1.526	1506611262
-9.615	-1.928	-1.66	-1.16	-0.183	-0.549	2.385	-10.773	-0.096	0.61	-2.136	2.625	3.722	10.908	0.945	0.305	1.465	-0.854	-9.615	-1.928	-1.66	-1.16	-0.183	-0.549	1.333	10.229	2.546	0.549	1.587	0.183	1.879	9.89	-1.263	1.221	-0.793	-1.709	1506611262
-9.583	-2.424	-1.506	-1.465	-0.427	-0.183	2.768	-9.137	0.067	0.366	-2.258	1.892	3.854	9.786	0.846	0.427	2.014	0	-9.583	-2.424	-1.506	-1.465	-0.427	-0.183	0.636	9.088	2.2	-0.183	1.465	0.488	2.042	9.985	-0.717	1.526	1.465	-1.648	1506611262
-9.318	-2.323	-1.437	-1.404	-0.183	-0.061	2.744	-8.349	0.135	0.244	-2.136	0.793	3.321	9.368	0.579	0.122	2.014	0.916	-9.318	-2.323	-1.437	-1.404	-0.183	-0.061	0.133	9.138	1.595	-0.244	1.587	0.854	0.913	9.981	-0.34	1.404	0.671	-1.282	1506611262
-9.258	-2.236	-1.354	-0.671	0.305	-0.122	2.247	-8.946	-0.242	0.549	-3.113	-0.427	2.872	9.93	0.315	-0.488	1.709	0.732	-9.258	-2.236	-1.354	-0.671	0.305	-0.122	0.016	9.873	1.534	0.488	2.197	0.854	0.953	9.835	-0.912	1.343	-0.977	-1.16	1506611263
-9.252	-1.731	-1.268	-0.488	0.305	-0.305	2.222	-9.109	-0.323	0.549	-3.479	-1.099	2.853	10.245	-0.175	-0.977	1.404	0.366	-9.252	-1.731	-1.268	-0.488	0.305	-0.305	-0.236	9.981	1.881	0.854	2.319	0.916	1.878	9.714	-1.372	0.854	-0.244	-1.221	1506611263
-9.278	-1.452	-1.328	-0.671	0	-0.488	2.345	-8.604	-0.001	0	-2.625	-1.16	2.933	10.055	-0.792	-1.099	1.221	0.671	-9.278	-1.452	-1.328	-0.671	0	-0.488	-0.278	9.74	2.031	0.671	1.892	0.854	1.561	9.361	-1.278	0.977	0.183	-1.16	1506611263
-9.137	-1.745	-1.318	-0.732	-0.244	-0.732	2.316	-7.939	0.371	-0.488	-1.343	-0.977	2.948	9.461	-0.949	-0.549	1.038	1.465	-9.137	-1.745	-1.318	-0.732	-0.244	-0.732	-0.028	9.251	1.948	0.183	1.221	0.793	1.125	9.393	-1.168	1.16	0.732	-1.221	1506611263
-9.574	-1.973	-1.087	-0.183	-0.366	-0.671	2.001	-7.618	0.706	-0.61	-0.854	-0.732	2.853	9.073	-0.928	0.061	1.038	1.77	-9.574	-1.973	-1.087	-0.183	-0.366	-0.671	0.195	9.093	1.674	0.122	1.404	0.671	1.109	9.453	-0.597	0.732	0.183	-1.099	1506611263
-9.488	-1.302	-0.791	0.183	-0.366	-0.427	1.706	-7.8	0.83	-0.61	-0.854	-0.732	2.717	9.042	-0.837	0.122	1.099	1.587	-9.488	-1.302	-0.791	0.183	-0.366	-0.427	0.345	9.119	1.396	0.305	1.465	0.427	1.893	9.737	-0.682	0.427	0.061	-0.61	1506611263
-9.966	-0.931	-1.041	0	-0.549	-0.488	1.689	-7.965	0.839	-0.549	-0.854	-0.305	2.552	8.894	-0.703	0.122	0.793	1.343	-9.966	-0.931	-1.041	0	-0.549	-0.488	0.353	9.061	1.369	0.671	1.526	0.183	1.157	9.713	-0.944	0.793	-0.366	-0.671	1506611263
-10.046	-1.386	-1.221	0.427	-0.549	-0.488	1.922	-8.034	0.889	-0.916	0	0.977	2.635	8.764	-0.5	0.244	0.61	1.038	-10.046	-1.386	-1.221	0.427	-0.549	-0.488	0.376	9.205	1.452	0.977	1.77	0.122	1.28	10.055	-0.809	0	-0.854	-0.854	1506611263
-9.668	-1.156	-1.397	0.549	-0.549	-0.366	2.121	-8.539	0.986	-1.16	0.793	1.343	2.853	9.209	-0.286	0.244	0.732	0.61	-9.668	-1.156	-1.397	0.549	-0.549	-0.366	0.493	9.945	1.349	1.038	1.282	0.122	1.887	9.921	-1.203	-0.549	-0.61	-0.732	1506611263
-9.605	-0.913	-1.37	0.488	-0.305	0	2.123	-9.271	1.014	-0.977	0.977	1.404	3.048	9.93	0	0.244	0.671	0.305	-9.605	-0.913	-1.37	0.488	-0.305	0	0.779	10.407	1.477	0.61	0.488	-0.183	1.638	9.929	-1.723	-0.793	-1.648	-0.61	1506611263
-10.027	-0.878	-1.235	0.732	0.122	0.61	2.119	-9.433	0.939	-0.671	0.366	1.16	3.045	9.914	0.365	0.427	0	0.427	-10.027	-0.878	-1.235	0.732	0.122	0.61	0.782	10.061	1.797	0	-0.488	-0.305	1.431	9.948	-1.554	-1.465	-1.587	-0.61	1506611263
-10.561	-1.019	-1.038	0.305	0.305	0.793	2.322	-9.266	0.772	-0.549	0.244	0.732	3.062	9.795	0.908	0.671	-0.366	0.549	-10.561	-1.019	-1.038	0.305	0.305	0.793	0.595	10.118	1.702	-0.732	-0.671	0.061	2.256	10.441	-1.103	-2.014	-1.526	-0.549	1506611263
-11.411	-2.036	-0.866	-0.366	0.183	0.488	2.482	-9.807	0.453	-0.549	0.244	0.732	3.173	10.545	1.44	0.488	0.244	0	-11.411	-2.036	-0.866	-0.366	0.183	0.488	0.51	10.903	1.861	-0.488	-0.977	0.366	2.744	11.104	0.218	-3.357	-1.038	0.488	1506611263
-10.823	-3.384	-0.291	0.305	-0.122	0.61	2.487	-10.75	0.122	-0.427	0.549	0.427	3.049	11.55	1.41	-0.305	0	-0.732	-10.823	-3.384	-0.291	0.305	-0.122	0.61	0.956	11.724	2.412	0.122	-1.038	0.061	2.26	11.657	1.522	-4.517	-0.061	1.526	1506611263
-9.269	-3.173	0.908	0.916	-0.305	0.916	2.658	-11.233	-0.164	0.061	1.038	0.366	3.113	11.628	1.461	-0.916	-1.099	-0.854	-9.269	-3.173	0.908	0.916	-0.305	0.916	1.258	10.858	2.812	-0.183	-1.709	-0.122	1.633	10.743	2.565	-4.395	0.061	2.686	1506611263
-9.26	-2.044	1.116	0.549	-0.732	0.427	2.712	-9.981	-0.546	0.183	1.038	-0.793	3.461	10.097	1.879	-0.549	-1.343	-0.183	-9.26	-2.044	1.116	0.549	-0.732	0.427	0.805	8.931	2.948	-0.854	-1.404	0	0.557	9.929	1.608	-3.662	-0.977	2.991	1506611263
-10.048	-2.131	0.615	0.244	-1.282	-0.122	2.516	-8.626	-0.64	0.061	1.221	-2.075	3.429	9.168	1.988	-0.732	-0.61	0.488	-10.048	-2.131	0.615	0.244	-1.282	-0.122	0.609	8.388	3.199	-0.977	-0.61	0.183	-0.36	10.569	1.239	-2.258	0.183	2.441	1506611263
-9.429	-2.28	0.962	0.183	-0.732	0.061	1.876	-8.727	-0.992	0.427	0.916	-2.502	2.635	9.677	1.495	-1.404	-1.099	0.671	-9.429	-2.28	0.962	0.183	-0.732	0.061	1.083	9.53	3.333	-0.366	-0.488	-0.122	-0.64	9.881	1.436	-1.587	0.671	1.892	1506611263
-9.065	-1.501	0.988	0	-0.366	-0.061	1.328	-9.254	-1.555	0.427	0.916	-2.502	2.378	10.121	1.058	-1.465	-1.709	0.305	-9.065	-1.501	0.988	0	-0.366	-0.061	1.602	9.782	3.452	-0.305	-0.732	-0.183	0.315	9.046	0.937	-0.305	0.916	1.587	1506611263
-9.097	-1.11	0.939	-0.366	-0.488	-0.366	1.328	-9.254	-1.555	0.977	0.427	-2.319	2.798	9.296	1.135	-0.427	-0.854	-0.122	-9.097	-1.11	0.939	-0.366	-0.488	-0.366	1.784	8.886	3.516	-0.671	-0.488	-0.061	0.684	8.647	1.056	0.793	2.93	0.854	1506611263
-8.918	-1.337	1.017	-0.366	0.061	-0.183	1.024	-8.466	-2.345	0.671	-0.366	-1.892	2.927	8.728	1.461	0.305	0.671	-0.244	-8.918	-1.337	1.017	-0.366	0.061	-0.183	1.62	8.461	3.425	-0.671	0	-0.061	-0.092	8.518	1.491	1.343	2.136	-0.061	1506611263
-9.19	-1.452	0.998	0.122	0.61	0.183	1.107	-8.605	-2.37	0.366	-0.122	-1.526	2.486	8.794	1.566	0.061	0.427	-0.427	-9.19	-1.452	0.998	0.122	0.61	0.183	1.492	8.525	3.391	-0.244	0.122	-0.183	0.297	8.723	1.692	2.625	0.427	-0.549	1506611263
-9.689	-1.166	0.511	-0.305	0.244	0.122	1.181	-8.782	-2.339	0.183	0.244	-1.038	2.506	8.832	1.564	-0.183	-0.244	-0.671	-9.689	-1.166	0.511	-0.305	0.244	0.122	1.763	8.557	3.523	0.183	0.244	-0.305	2.335	9.284	2.153	3.113	1.221	-0.244	1506611263
-9.78	-0.924	0.449	-0.916	0	0	1.236	-8.904	-2.195	0.183	0.244	-1.038	2.911	8.758	1.589	0.244	0.122	-0.854	-9.78	-0.924	0.449	-0.916	0	0	1.915	8.592	3.565	0.244	0.61	-0.183	2.296	9.845	2.117	1.709	3.052	0.061	1506611263
-9.467	-0.88	0.557	-1.16	0.122	0.061	1.389	-9.183	-1.971	-0.061	0.549	0.061	3.244	8.911	1.597	0.61	0.793	-0.977	-9.467	-0.88	0.557	-1.16	0.122	0.061	1.631	8.654	3.402	0.366	0.671	0	1.498	9.585	2.528	0.549	1.343	-0.183	1506611263
-9.373	-1.073	0.63	-0.854	0.549	0.183	1.64	-9.381	-1.731	-0.122	0.671	0.427	3.335	8.993	1.609	0.732	1.038	-0.793	-9.373	-1.073	0.63	-0.854	0.549	0.183	1.248	8.601	3.28	0.488	0.671	0	0.217	8.976	2.851	0.916	-1.099	-0.61	1506611264
-9.839	-1.522	0.738	-0.549	0.61	0.122	1.963	-9.3	-1.398	-0.305	0.916	0.366	3.295	8.985	1.512	0.671	0.793	-0.427	-9.839	-1.522	0.738	-0.549	0.61	0.122	1.248	8.601	3.28	0.488	0.671	0	-0.158	9.5	1.52	1.221	-0.977	-1.16	1506611264
-10.432	-2.163	0.457	-0.244	0.488	0.061	2.163	-9.182	-1.014	-0.305	0.916	0.366	3.242	9.13	1.418	0.61	0.488	-0.122	-10.432	-2.163	0.457	-0.244	0.488	0.061	1.248	8.601	3.28	0.488	0.671	0	0.261	10.374	1.274	1.282	-1.587	-1.587	1506611264
-9.976	-1.919	0.409	-0.061	0.488	0.183	2.024	-9.329	-0.699	-0.488	1.221	0.122	3.259	9.564	1.336	0.61	0.305	-0.061	-9.976	-1.919	0.409	-0.061	0.488	0.183	1.19	9.518	2.731	1.221	0.488	0.183	2.255	10.326	1.863	0.977	-0.854	-0.793	1506611264
-9.507	-1.245	0.347	-0.244	0.61	0.183	1.732	-9.406	-0.481	-0.244	0.366	0	3.345	10.088	1.255	0.488	0.305	-0.061	-9.507	-1.245	0.347	-0.244	0.61	0.183	1.103	9.9	2.512	1.343	0.671	0.122	2.15	9.973	0.831	0.61	-0.671	-0.244	1506611264
-9.768	-1.084	-0.069	-0.61	0.366	0.122	1.719	-8.841	-0.165	-0.244	-0.427	0.244	3.393	10.214	1.166	0.427	0.305	0.244	-9.768	-1.084	-0.069	-0.61	0.366	0.122	0.812	9.849	2.451	1.038	0.61	0.061	0.835	9.755	1.171	0.366	-0.305	-0.366	1506611264
-9.952	-1.365	-0.3	-0.549	0.183	0.061	2.058	-8.241	0.175	-0.305	-0.244	0.793	3.241	10.215	0.994	0.366	0.122	0.854	-9.952	-1.365	-0.3	-0.549	0.183	0.061	0.712	9.967	2.338	0.793	0.244	0.061	1.054	9.836	0.75	0.671	-0.61	-0.366	1506611264
-9.787	-1.378	-0.228	-0.427	0.122	0.183	2.373	-8.235	0.385	-0.122	0.549	1.282	2.987	10.301	0.901	0.366	-0.061	1.038	-9.787	-1.378	-0.228	-0.427	0.122	0.183	1.037	10.082	1.974	0.549	-0.122	0.122	1.329	9.854	0.498	0.61	0.061	-0.122	1506611264
-9.802	-1.321	-0.291	-0.488	0.183	0.122	2.463	-8.597	0.396	0.183	0.61	1.526	2.814	10.142	0.908	0.427	0.061	0.793	-9.802	-1.321	-0.291	-0.488	0.183	0.122	1.546	10.09	1.725	0.427	0.122	0.061	1.206	9.902	0.407	0.305	0.122	-0.061	1506611264
-9.877	-1.29	-0.428	-0.549	0	0	2.517	-9.013	0.224	0.549	-0.183	1.221	2.744	10.008	0.906	0.427	0.427	0.305	-9.877	-1.29	-0.428	-0.549	0	0	1.715	10.062	1.543	0.305	0.549	0	0.847	9.902	0.453	0.183	0.244	0	1506611264
-9.874	-1.309	-0.479	-0.488	-0.061	-0.061	2.713	-9.118	0.059	0.549	-0.183	1.221	2.79	9.862	0.981	0.427	0.977	-0.183	-9.874	-1.309	-0.479	-0.488	-0.061	-0.061	1.485	9.847	1.507	0.122	0.61	0.061	0.847	9.902	0.453	0.183	0.244	0	1506611264
-9.841	-1.427	-0.557	-0.427	0	-0.183	2.969	-9.036	-0.093	0.488	-1.038	-0.183	2.73	9.782	0.982	0.366	0.916	-0.427	-9.841	-1.427	-0.557	-0.427	0	-0.183	1.337	9.801	1.476	0.061	0.549	0.061	0.847	9.902	0.453	0.183	0.244	0	1506611264
-9.849	-1.397	-0.584	-0.488	-0.061	-0.244	2.852	-9.006	-0.244	0.366	-0.854	-0.61	2.747	9.856	0.97	0.122	0.671	-0.61	-9.849	-1.397	-0.584	-0.488	-0.061	-0.244	1.273	9.836	1.467	0.061	0.549	0	0.847	9.902	0.453	0.183	0.244	0	1506611264
-9.806	-1.345	-0.634	-0.427	-0.061	-0.305	2.619	-8.912	-0.346	0.305	-0.854	-0.793	2.811	9.85	0.951	0	0.427	-0.732	-9.806	-1.345	-0.634	-0.427	-0.061	-0.305	1.214	9.769	1.468	0.061	0.488	-0.061	0.847	9.902	0.453	0.183	0.244	0	1506611264
-9.795	-1.364	-0.664	-0.366	0	-0.305	2.478	-8.731	-0.415	0.122	-0.793	-0.671	2.942	9.796	0.871	-0.122	0.244	-0.793	-9.795	-1.364	-0.664	-0.366	0	-0.305	1.184	9.723	1.512	0	0.488	-0.061	0.847	9.902	0.453	0.183	0.244	0	1506611264
-9.777	-1.312	-0.651	-0.244	0.061	-0.305	2.436	-8.679	-0.418	-0.122	-0.427	-0.427	3.047	9.802	0.773	-0.183	0.122	-0.732	-9.777	-1.312	-0.651	-0.244	0.061	-0.305	1.102	9.72	1.55	-0.061	0.427	-0.122	0.847	9.902	0.453	0.183	0.244	0	1506611264
-9.78	-1.224	-0.652	-0.183	0.061	-0.244	2.372	-8.757	-0.366	-0.305	-0.122	-0.244	3.092	9.777	0.642	-0.183	0.061	-0.671	-9.78	-1.224	-0.652	-0.183	0.061	-0.244	1.075	9.667	1.562	-0.061	0.244	-0.122	0.847	9.902	0.453	0.183	0.244	0	1506611264
-9.793	-1.122	-0.583	-0.122	0.061	-0.183	2.287	-8.839	-0.258	-0.427	-0.122	-0.183	3.132	9.68	0.556	-0.122	0	-0.488	-9.793	-1.122	-0.583	-0.122	0.061	-0.183	1.049	9.597	1.578	-0.061	0.183	-0.122	0.702	9.909	0.313	0.366	0.183	-0.061	1506611264
-9.838	-1.068	-0.611	-0.122	0	-0.122	2.256	-8.879	-0.066	-0.427	-0.183	-0.183	3.144	9.583	0.496	-0.061	0.061	-0.366	-9.838	-1.068	-0.611	-0.122	0	-0.122	1.014	9.522	1.565	-0.061	0.122	-0.122	0.702	9.909	0.313	0.366	0.183	-0.061	1506611264
-9.838	-1.038	-0.585	-0.061	-0.061	-0.122	2.278	-8.881	0.109	-0.427	-0.183	-0.183	3.126	9.554	0.445	0	-0.061	-0.244	-9.838	-1.038	-0.585	-0.061	-0.061	-0.122	1.08	9.526	1.553	0.061	0.061	-0.122	1.293	9.884	-0.13	0.366	0.183	-0.061	1506611264
-9.843	-1.014	-0.547	-0.122	0	-0.061	2.281	-8.903	0.264	-0.366	0.061	-0.061	3.134	9.56	0.443	0.061	-0.061	-0.122	-9.843	-1.014	-0.547	-0.122	0	-0.061	1.183	9.593	1.54	0.122	0.061	-0.122	1.363	9.878	-0.166	0.183	0.183	0.061	1506611264
-9.805	-1.055	-0.528	-0.122	0	-0.061	2.236	-8.92	0.358	-0.244	0.122	0.122	3.163	9.643	0.455	0.183	-0.061	0	-9.805	-1.055	-0.528	-0.122	0	-0.061	1.257	9.713	1.54	0.122	0	-0.183	1.297	9.902	-0.238	0.122	0.061	0.061	1506611264
-9.847	-1.067	-0.525	-0.122	-0.061	-0.061	2.263	-8.922	0.446	-0.061	0.061	0.305	3.133	9.717	0.579	0.305	-0.061	0.122	-9.847	-1.067	-0.525	-0.122	-0.061	-0.061	1.291	9.674	1.56	0.061	0	-0.183	1.268	9.886	-0.297	0.122	0.122	0.061	1506611264
-9.832	-1.113	-0.566	-0.061	0	0	2.308	-8.892	0.419	0.061	0	0.427	3.115	9.722	0.712	0.305	0	0.183	-9.832	-1.113	-0.566	-0.061	0	0	1.347	9.67	1.516	0.061	0	-0.183	1.266	9.89	-0.305	0.061	0.061	0.061	1506611264
-9.81	-1.065	-0.559	-0.061	-0.061	0	2.381	-8.93	0.31	0.244	-0.122	0.427	3.058	9.751	0.846	0.305	0.061	0.183	-9.81	-1.065	-0.559	-0.061	-0.061	0	1.436	9.689	1.503	0.061	0.061	-0.183	1.346	9.896	-0.297	0	0	0.061	1506611264
-9.799	-0.986	-0.605	-0.061	0	0	2.472	-8.942	0.147	0.305	-0.183	0.366	3.024	9.758	0.971	0.305	0.183	0.122	-9.799	-0.986	-0.605	-0.061	0	0	1.401	9.629	1.506	0.061	0.061	-0.122	1.372	9.875	-0.367	0	0	0.061	1506611265
-9.833	-1	-0.603	-0.061	0	0	2.552	-8.906	-0.017	0.305	-0.122	0.305	2.986	9.721	1.05	0.183	0.183	0.061	-9.833	-1	-0.603	-0.061	0	0	1.286	9.6	1.489	0	0.061	-0.061	1.354	9.883	-0.398	0	0	0.061	1506611265
-9.838	-1.022	-0.593	-0.122	0	-0.061	2.566	-8.897	-0.106	0.244	-0.122	0.244	2.926	9.77	1.08	0.061	0.061	0.061	-9.838	-1.022	-0.593	-0.122	0	-0.061	1.284	9.646	1.493	0.061	-0.061	-0.061	1.367	9.883	-0.372	0	0	0	1506611265
-9.819	-1.014	-0.549	-0.122	0	-0.061	2.601	-8.896	-0.19	0.183	-0.122	0.183	2.887	9.799	1.023	-0.061	-0.183	0.061	-9.819	-1.014	-0.549	-0.122	0	-0.061	1.416	9.7	1.47	0.061	-0.061	-0.061	1.339	9.883	-0.384	0	0	0	1506611265
-9.817	-1.034	-0.561	-0.122	0.061	-0.122	2.611	-8.854	-0.211	0.061	-0.061	0.122	2.952	9.788	0.94	-0.122	-0.061	-0.061	-9.817	-1.034	-0.561	-0.122	0.061	-0.122	1.486	9.692	1.48	0	0	-0.061	1.331	9.877	-0.385	0	0.061	0	1506611265
-9.823	-1.026	-0.54	-0.122	0.061	-0.122	2.616	-8.817	-0.177	0	0	0.061	2.981	9.762	0.88	-0.305	0.061	-0.122	-9.823	-1.026	-0.54	-0.122	0.061	-0.122	1.462	9.673	1.486	-0.061	0.061	-0.122	1.346	9.884	-0.347	-0.061	0	0	1506611265
-9.813	-1	-0.5	-0.122	0.061	-0.122	2.562	-8.789	-0.136	0	-0.061	0	2.943	9.702	0.863	-0.305	-0.061	-0.183	-9.813	-1	-0.5	-0.122	0.061	-0.122	1.401	9.655	1.498	0	0.061	-0.122	1.361	9.854	-0.29	-0.061	0.061	0	1506611265
-9.853	-1.01	-0.495	-0.122	0.061	-0.122	2.531	-8.802	-0.086	-0.061	-0.061	-0.061	2.996	9.682	0.857	-0.183	-0.061	-0.244	-9.853	-1.01	-0.495	-0.122	0.061	-0.122	1.4	9.695	1.525	0	0.122	-0.122	1.402	9.848	-0.28	-0.061	0.061	0	1506611265
-9.82	-1.048	-0.5	-0.122	0.122	-0.122	2.493	-8.86	-0.061	-0.122	-0.061	-0.122	3.077	9.751	0.815	-0.183	0.122	-0.183	-9.82	-1.048	-0.5	-0.122	0.122	-0.122	1.371	9.739	1.566	-0.061	0.183	-0.122	1.343	9.857	-0.291	-0.061	0.061	-0.061	1506611265
-9.769	-1.072	-0.52	-0.122	0.122	-0.122	2.455	-8.89	-0.004	-0.122	-0.061	-0.122	3.07	9.761	0.827	-0.183	0.061	-0.122	-9.769	-1.072	-0.52	-0.122	0.122	-0.122	1.27	9.716	1.596	-0.061	0.122	-0.122	1.352	9.83	-0.274	-0.061	0.061	-0.061	1506611265
-9.782	-1.113	-0.549	-0.122	0.061	-0.122	2.427	-8.878	0.05	-0.061	0	-0.183	3.095	9.731	0.897	-0.061	0	0	-9.782	-1.113	-0.549	-0.122	0.061	-0.122	1.248	9.666	1.611	-0.061	0.061	-0.061	1.369	9.843	-0.172	-0.122	0.061	-0.061	1506611265
-9.783	-1.163	-0.562	-0.061	0.061	-0.061	2.379	-8.845	0.055	-0.061	-0.061	-0.183	3.095	9.716	0.957	-0.061	0.061	0	-9.783	-1.163	-0.562	-0.061	0.061	-0.061	1.304	9.649	1.61	-0.061	0.122	-0.122	1.37	9.86	-0.153	-0.122	0	0	1506611265
-9.781	-1.165	-0.58	-0.061	0	-0.061	2.347	-8.838	0.029	-0.061	0	-0.122	2.975	9.682	0.979	0	-0.061	0.061	-9.781	-1.165	-0.58	-0.061	0	-0.061	1.264	9.64	1.628	0	0.183	-0.061	1.308	9.874	-0.146	-0.183	0.061	0	1506611265
-9.778	-1.148	-0.592	0	0	0	2.304	-8.853	-0.011	-0.061	0	-0.061	3.029	9.726	1.032	-0.061	0.183	0.061	-9.778	-1.148	-0.592	0	0	0	1.202	9.619	1.64	0	0.183	0	1.315	9.85	-0.151	-0.122	-0.061	0	1506611265
-9.823	-1.085	-0.614	0	0	0	2.286	-8.851	-0.044	0	0.061	-0.061	2.956	9.696	1.055	-0.061	0.122	0.122	-9.823	-1.085	-0.614	0	0	0	1.159	9.589	1.646	0	0.183	0	1.359	9.843	-0.188	-0.061	-0.122	0	1506611265
-9.847	-1.061	-0.651	-0.061	0	-0.061	2.268	-8.875	-0.075	0	0	-0.061	2.896	9.704	1.062	-0.122	0.061	0.122	-9.847	-1.061	-0.651	-0.061	0	-0.061	1.125	9.635	1.668	0	0.122	0	1.351	9.865	-0.19	-0.061	-0.122	0	1506611265
-9.805	-1.062	-0.663	-0.061	0	-0.061	2.287	-8.904	-0.092	0	0	0	2.869	9.765	1.023	-0.183	0.061	0.122	-9.805	-1.062	-0.663	-0.061	0	-0.061	1.158	9.689	1.674	0	0.061	0	1.339	9.863	-0.233	0	-0.122	-0.061	1506611265
-9.786	-1.071	-0.684	-0.061	0	-0.061	2.312	-8.942	-0.087	0	0	0.061	2.828	9.75	1.032	-0.122	0.061	0.122	-9.786	-1.071	-0.684	-0.061	0	-0.061	1.123	9.64	1.681	0	0	0	1.389	9.838	-0.215	0	-0.061	-0.061	1506611265
-9.788	-1.117	-0.653	-0.061	0	-0.061	2.347	-8.927	-0.069	0	0	0.061	2.829	9.697	1.053	-0.061	0.061	0.061	-9.788	-1.117	-0.653	-0.061	0	-0.061	1.151	9.623	1.669	0	-0.061	0	1.396	9.849	-0.199	0	0	-0.061	1506611265
-9.79	-1.15	-0.668	-0.061	0	-0.061	2.394	-8.898	-0.049	0	-0.061	0	2.829	9.667	1.034	-0.061	0	0	-9.79	-1.15	-0.668	-0.061	0	-0.061	1.211	9.618	1.665	-0.061	-0.061	0	1.325	9.862	-0.213	0	0	-0.061	1506611265
-9.794	-1.17	-0.678	-0.061	0	-0.061	2.412	-8.904	-0.02	0	0	0	2.853	9.671	0.989	0	0	-0.061	-9.794	-1.17	-0.678	-0.061	0	-0.061	1.227	9.633	1.631	-0.061	-0.061	0	1.28	9.868	-0.234	0	0	-0.061	1506611265
-9.784	-1.182	-0.666	-0.122	0	-0.061	2.396	-8.92	-0.026	0	-0.061	0	2.887	9.678	0.967	0	0	-0.122	-9.784	-1.182	-0.666	-0.122	0	-0.061	1.255	9.643	1.643	0	-0.061	-0.061	1.263	9.865	-0.239	-0.061	0	-0.061	1506611265
-9.804	-1.19	-0.682	-0.061	0	-0.061	2.411	-8.882	-0.043	0	0	-0.061	2.939	9.654	0.934	0	0.061	-0.122	-9.804	-1.19	-0.682	-0.061	0	-0.061	1.235	9.603	1.652	0	0	-0.061	1.282	9.871	-0.227	0	0	-0.061	1506611265
-9.801	-1.181	-0.691	-0.061	0	-0.061	2.378	-8.848	-0.062	0	-0.061	-0.061	2.969	9.63	0.95	0.061	0	-0.122	-9.801	-1.181	-0.691	-0.061	0	-0.061	1.189	9.627	1.628	0	0	-0.061	1.279	9.874	-0.207	0	-0.061	-0.061	1506611265
-9.805	-1.174	-0.684	-0.061	0	-0.061	2.347	-8.867	-0.073	0	0	-0.061	3.012	9.679	0.941	0.061	0	-0.061	-9.805	-1.174	-0.684	-0.061	0	-0.061	1.171	9.67	1.641	0	0	-0.061	1.258	9.88	-0.249	0	0	-0.061	1506611265
-9.793	-1.208	-0.664	-0.061	0	-0.061	2.322	-8.89	-0.083	0	-0.061	-0.061	3.046	9.71	0.943	0.061	0	-0.061	-9.793	-1.208	-0.664	-0.061	0	-0.061	1.162	9.659	1.641	0	0	-0.061	1.264	9.884	-0.231	0	0	-0.061	1506611266
-9.777	-1.217	-0.687	0	0	-0.061	2.322	-8.865	-0.085	0	-0.061	-0.061	3.031	9.702	0.969	0.061	-0.061	0	-9.777	-1.217	-0.687	0	0	-0.061	1.164	9.633	1.631	0	0	-0.061	1.272	9.871	-0.206	0	0	-0.061	1506611266
-9.79	-1.176	-0.694	0	0	-0.061	2.31	-8.83	-0.061	-0.061	0	-0.061	2.997	9.69	0.985	0.061	-0.061	0.061	-9.79	-1.176	-0.694	0	0	-0.061	1.199	9.649	1.599	0	0	-0.061	1.276	9.875	-0.221	0	0	0	1506611266
-9.799	-1.134	-0.693	-0.061	0	-0.061	2.273	-8.856	-0.037	-0.061	0	0	2.963	9.708	0.97	0.061	0	0	-9.799	-1.134	-0.693	-0.061	0	-0.061	1.197	9.664	1.614	0	0	-0.061	1.293	9.854	-0.238	0	-0.061	0	1506611266
-9.799	-1.139	-0.701	-0.061	0	-0.061	2.289	-8.86	-0.02	-0.061	0	0	2.915	9.715	0.976	0.061	0	0	-9.799	-1.139	-0.701	-0.061	0	-0.061	1.147	9.682	1.626	0	0	-0.061	1.311	9.873	-0.251	-0.061	-0.061	0	1506611266
-9.782	-1.135	-0.695	-0.061	0	0	2.327	-8.89	0.012	-0.061	0	0	2.911	9.734	0.973	0	-0.061	0	-9.782	-1.135	-0.695	-0.061	0	0	1.17	9.691	1.633	0	-0.061	-0.061	1.333	9.873	-0.197	-0.061	0	0	1506611266
-9.776	-1.139	-0.697	-0.061	0	-0.061	2.324	-8.891	0.011	0	-0.061	0	2.912	9.726	0.979	0.061	-0.061	0	-9.776	-1.139	-0.697	-0.061	0	-0.061	1.199	9.666	1.631	0	0	-0.061	1.317	9.871	-0.211	0	0	0	1506611266
-9.784	-1.135	-0.705	-0.061	0	0	2.324	-8.88	0.006	0	-0.061	0	2.912	9.71	1.017	0.061	0	-0.061	-9.784	-1.135	-0.705	-0.061	0	0	1.187	9.63	1.627	0	0	-0.061	1.327	9.865	-0.221	0	-0.061	0	1506611266
-9.802	-1.098	-0.703	-0.122	0	0	2.344	-8.893	-0.007	0	-0.061	0	2.911	9.705	0.994	0	-0.061	-0.061	-9.802	-1.098	-0.703	-0.122	0	0	1.193	9.637	1.615	0	0	-0.061	1.335	9.868	-0.236	-0.061	0	0	1506611266
-9.819	-1.105	-0.705	-0.122	0	-0.061	2.338	-8.914	-0.023	0	-0.061	0	2.966	9.704	0.974	0	0	-0.061	-9.819	-1.105	-0.705	-0.122	0	-0.061	1.196	9.652	1.631	0	0	-0.061	1.323	9.861	-0.219	0	0	0	1506611266
-9.79	-1.132	-0.678	-0.122	0	-0.061	2.333	-8.898	-0.025	0	-0.061	-0.061	2.98	9.714	0.944	0	0	-0.061	-9.79	-1.132	-0.678	-0.122	0	-0.061	1.257	9.682	1.638	0	0	-0.061	1.331	9.873	-0.217	0	-0.061	0	1506611266
-9.788	-1.107	-0.688	-0.122	0	0	2.314	-8.903	-0.044	0	-0.061	0	3.019	9.704	0.981	0	0.061	-0.061	-9.788	-1.107	-0.688	-0.122	0	0	1.206	9.649	1.621	0	0	-0.061	1.347	9.854	-0.194	-0.061	0	0	1506611266
-9.814	-1.127	-0.682	-0.122	0	0	2.326	-8.888	-0.032	0.061	-0.061	0	3.033	9.676	0.979	0	0	-0.061	-9.814	-1.127	-0.682	-0.122	0	0	1.196	9.617	1.62	0.061	0	0	1.343	9.86	-0.179	0	0	0	1506611266
-9.802	-1.147	-0.659	-0.122	0	0	2.336	-8.872	-0.029	0.061	-0.122	-0.061	3.058	9.679	0.97	0	0	0	-9.802	-1.147	-0.659	-0.122	0	0	1.235	9.653	1.64	0.061	0.061	0	1.32	9.872	-0.197	0	0	0	1506611266
-9.774	-1.146	-0.665	-0.122	0	0	2.352	-8.894	-0.035	0.061	-0.122	-0.061	3.085	9.71	0.956	0	0.061	0.061	-9.774	-1.146	-0.665	-0.122	0	0	1.231	9.652	1.665	0.061	0.061	0	1.327	9.875	-0.196	0	0	0	1506611266
-9.801	-1.074	-0.654	-0.122	0	0	2.336	-8.903	-0.044	0.061	-0.122	-0.061	3.068	9.674	0.957	0.061	0.061	0.061	-9.801	-1.074	-0.654	-0.122	0	0	1.202	9.605	1.666	0.061	0.061	0	1.33	9.848	-0.171	0	0	0	1506611266
-9.845	-1.069	-0.616	-0.122	-0.183	0	2.373	-8.894	-0.03	0.061	-0.122	0	3.042	9.644	0.986	0	0.061	0.122	-9.845	-1.069	-0.616	-0.122	-0.183	0	1.194	9.573	1.688	0.122	0.061	0	1.331	9.878	-0.215	0.061	0	0	1506611266
-9.794	-1.09	-0.632	-0.122	-0.122	0	2.399	-8.903	-0.004	0.061	-0.122	0	3.006	9.653	0.969	0	0.061	0.122	-9.794	-1.09	-0.632	-0.122	-0.122	0	1.236	9.633	1.648	0.122	0.061	0	1.342	9.843	-0.191	0.122	0.061	-0.061	1506611266
-9.828	-1.058	-0.663	-0.183	-0.122	0	2.415	-8.915	0.013	0.061	-0.122	-0.061	2.997	9.714	0.977	0.061	0.061	0.122	-9.828	-1.058	-0.663	-0.183	-0.122	0	1.258	9.68	1.639	0.122	0.061	0	1.306	9.867	-0.227	0.183	0	-0.061	1506611266
-9.845	-1.041	-0.65	-0.183	-0.122	0	2.421	-8.928	-0.002	0.122	-0.183	-0.122	2.997	9.743	1.006	0.061	0.122	0.122	-9.845	-1.041	-0.65	-0.183	-0.122	0	1.292	9.702	1.598	0.122	0.061	0	1.331	9.893	-0.33	0.183	0.061	-0.061	1506611266
-9.763	-1.087	-0.688	-0.183	-0.061	0	2.4	-8.885	-0.01	0.122	-0.244	-0.122	2.998	9.738	1.048	0	0.122	0.061	-9.763	-1.087	-0.688	-0.183	-0.061	0	1.315	9.678	1.536	0.061	0.061	0	1.37	9.872	-0.351	0.122	0.061	-0.061	1506611266
-9.741	-1.111	-0.677	-0.183	0	0	2.341	-8.841	-0.001	0.122	-0.305	-0.122	3.004	9.711	1.05	0	0.122	0	-9.741	-1.111	-0.677	-0.183	0	0	1.322	9.674	1.487	0.061	0.122	0	1.424	9.838	-0.279	0.061	0.122	0	1506611266
-9.798	-1.05	-0.681	-0.244	0	0	2.321	-8.799	0.001	0.122	-0.305	-0.122	3.033	9.694	1.013	0	0.122	0	-9.798	-1.05	-0.681	-0.244	0	0	1.321	9.666	1.469	0.061	0.122	0	1.385	9.844	-0.306	0.061	0.122	0	1506611266
-9.828	-1.046	-0.658	-0.244	-0.061	0	2.315	-8.782	-0.001	0.061	-0.305	-0.122	3.049	9.656	0.953	-0.061	0.122	-0.061	-9.828	-1.046	-0.658	-0.244	-0.061	0	1.327	9.644	1.459	0	0.183	0	1.306	9.845	-0.37	0.061	0.122	0	1506611266
-9.792	-1.046	-0.641	-0.183	-0.061	-0.061	2.286	-8.82	0.012	0	-0.183	-0.061	3.088	9.642	0.877	0	0.183	-0.061	-9.792	-1.046	-0.641	-0.183	-0.061	-0.061	1.32	9.695	1.453	0	0.183	0	1.347	9.835	-0.365	0.122	0.061	0	1506611266
-9.795	-1.047	-0.675	-0.244	-0.061	-0.061	2.3	-8.888	0.03	0	-0.305	-0.061	3.102	9.68	0.83	0.061	0.183	-0.061	-9.795	-1.047	-0.675	-0.244	-0.061	-0.061	1.341	9.731	1.453	0.061	0.183	0	1.388	9.842	-0.373	0.122	0.061	0	1506611267
-9.826	-1.067	-0.684	-0.244	-0.061	-0.061	2.305	-8.867	0.069	0.061	-0.305	-0.061	3.161	9.691	0.828	0.061	0.183	-0.122	-9.826	-1.067	-0.684	-0.244	-0.061	-0.061	1.311	9.707	1.443	0	0.244	-0.061	1.379	9.857	-0.449	0.122	0.122	0	1506611267
-9.801	-1.122	-0.684	-0.244	0	-0.061	2.291	-8.821	0.089	0.122	-0.366	-0.061	3.164	9.692	0.846	0.061	0.183	-0.061	-9.801	-1.122	-0.684	-0.244	0	-0.061	1.314	9.707	1.427	0	0.183	-0.061	1.372	9.871	-0.469	0.061	0.122	0	1506611267
-9.838	-1.189	-0.664	-0.305	0.061	-0.122	2.33	-8.865	0.069	0.305	-0.183	-0.183	3.156	9.668	0.877	0.122	0.183	-0.061	-9.838	-1.189	-0.664	-0.305	0.061	-0.122	1.364	9.652	1.428	0	0.244	-0.061	1.36	9.867	-0.429	0.061	0.122	0.061	1506611267
-9.807	-1.099	-0.629	-0.305	0.183	-0.244	2.382	-8.981	0.075	0.854	-0.183	-0.488	3.131	9.6	0.919	0.122	0.244	-0.061	-9.807	-1.099	-0.629	-0.305	0.183	-0.244	1.438	9.588	1.397	0.061	0.305	-0.061	1.148	9.856	-0.333	0.183	0	-0.061	1506611267
-10.032	-0.823	-0.878	-0.549	-0.061	-0.549	2.555	-9.161	0.317	1.465	-0.427	-0.916	3.161	9.613	0.914	0.183	0.366	-0.122	-10.032	-0.823	-0.878	-0.549	-0.061	-0.549	1.76	9.732	1.42	0.061	0.488	-0.061	0.561	9.908	-0.693	0.61	-0.366	-0.305	1506611267
-9.83	-0.689	-1.3	-0.977	-0.244	-0.854	2.744	-9.447	0.819	1.892	-0.854	-1.16	3.297	9.691	0.886	0.305	0.671	-0.305	-9.83	-0.689	-1.3	-0.977	-0.244	-0.854	2.105	9.873	1.36	0	0.732	-0.122	0.475	10.03	-1.503	0.61	-0.366	-0.305	1506611267
-9.597	-0.596	-1.646	-1.343	0	-0.793	2.684	-9.519	1.193	1.831	-1.709	-1.221	3.441	9.747	0.807	0.488	0.916	-0.427	-9.597	-0.596	-1.646	-1.343	0	-0.793	2.364	9.951	1.18	-0.061	0.916	-0.305	1.58	9.818	-1.812	0.854	-0.061	-1.038	1506611267
-9.683	-0.272	-1.792	-2.014	-0.122	-0.671	2.577	-9.287	1.286	1.648	-2.502	-1.282	3.519	9.644	0.756	0.732	1.221	-0.61	-9.683	-0.272	-1.792	-2.014	-0.122	-0.671	2.543	9.761	0.894	-0.183	1.404	-0.427	2.463	9.716	-1.672	0.61	1.038	-0.793	1506611267
-9.75	-0.324	-1.731	-2.686	-0.183	-0.549	2.5	-8.945	1.308	1.404	-2.502	-1.221	3.503	9.363	0.749	0.916	1.404	-0.854	-9.75	-0.324	-1.731	-2.686	-0.183	-0.549	2.318	9.454	0.633	-0.244	2.014	-0.488	2.105	9.739	-1.432	0.488	1.587	-0.732	1506611267
-9.796	-0.714	-1.654	-2.869	-0.183	-0.488	2.3	-8.733	1.391	1.16	-2.563	-1.16	3.695	9.149	0.77	0.916	1.953	-1.099	-9.796	-0.714	-1.654	-2.869	-0.183	-0.488	1.816	9.316	0.341	-0.305	2.38	-0.366	1.832	9.784	-1.122	0.244	1.343	-0.61	1506611267
-9.874	-0.901	-1.577	-2.625	-0.305	-0.366	2.123	-8.593	1.384	1.16	-2.808	-1.038	3.819	9.214	0.677	0.854	2.625	-1.282	-9.874	-0.901	-1.577	-2.625	-0.305	-0.366	1.422	9.519	0.202	-0.122	2.686	-0.183	2.01	9.828	-0.993	-0.061	1.648	-0.427	1506611267
-9.823	-0.729	-1.696	-2.686	-0.488	-0.366	1.966	-8.406	1.431	1.282	-2.93	-0.793	3.955	9.512	0.567	0.671	2.747	-1.404	-9.823	-0.729	-1.696	-2.686	-0.488	-0.366	1.043	9.806	0.249	0	2.869	0	1.931	9.833	-1.035	-0.305	1.648	-0.366	1506611267
-9.816	-0.641	-1.924	-2.93	-0.671	-0.427	1.871	-8.038	1.443	1.282	-2.991	-0.366	4.189	9.729	0.432	0.488	2.808	-1.16	-9.816	-0.641	-1.924	-2.93	-0.671	-0.427	0.592	9.881	0.33	-0.061	2.869	0.244	1.811	9.801	-1.248	-0.366	1.892	-0.427	1506611267
-9.795	-0.815	-2.085	-3.052	-0.793	-0.488	1.855	-7.69	1.499	1.16	-2.808	0.366	4.319	9.849	0.305	0.305	2.869	-0.671	-9.795	-0.815	-2.085	-3.052	-0.793	-0.488	0.382	10.027	0.343	-0.183	2.686	0.488	1.498	9.835	-1.394	-0.488	1.892	-0.488	1506611267
-9.719	-1.046	-2.217	-2.991	-0.854	-0.549	1.836	-7.679	1.487	1.16	-2.808	0.366	4.173	10.043	0.123	0.122	2.686	-0.122	-9.719	-1.046	-2.217	-2.991	-0.854	-0.549	0.489	10.206	0.351	-0.244	2.502	0.61	1.509	9.813	-1.611	-0.488	1.892	-0.488	1506611267
-9.653	-1.189	-2.245	-2.808	-0.977	-0.549	2.073	-7.839	1.493	1.099	-3.235	2.136	3.931	10.063	-0.047	0.061	2.319	0.183	-9.653	-1.189	-2.245	-2.808	-0.977	-0.549	0.672	10.136	0.309	-0.305	2.441	0.671	1.282	9.826	-1.641	-0.854	2.319	-0.61	1506611267
-9.587	-1.188	-2.33	-2.625	-1.038	-0.366	2.4	-8.081	1.44	1.038	-3.296	2.869	3.799	9.856	-0.183	0.061	2.441	0.305	-9.587	-1.188	-2.33	-2.625	-1.038	-0.366	0.749	9.926	0.261	-0.427	2.441	0.732	1.005	9.811	-1.737	-0.854	2.319	-0.61	1506611267
-9.68	-1.018	-2.692	-2.319	-1.099	-0.183	2.82	-8.428	1.432	1.038	-3.296	2.869	3.624	9.619	-0.316	0.061	2.747	0.305	-9.68	-1.018	-2.692	-2.319	-1.099	-0.183	0.695	9.822	0.207	-0.488	2.563	0.854	1.369	9.887	-2.113	-0.916	1.953	-0.732	1506611267
-9.764	-0.81	-3.094	-2.38	-1.404	-0.061	3.311	-8.775	1.461	0.366	-3.113	2.869	3.413	9.598	-0.504	0.061	2.869	0.183	-9.764	-0.81	-3.094	-2.38	-1.404	-0.061	0.543	9.897	0.205	-0.305	2.563	0.916	1.668	10.001	-2.175	-1.77	1.892	-0.793	1506611267
-9.633	-0.742	-3.034	-2.563	-1.465	0.122	3.673	-9.115	1.464	0.061	-2.93	2.258	3.247	9.625	-0.695	-0.061	2.747	0.061	-9.633	-0.742	-3.034	-2.563	-1.465	0.122	0.418	9.909	0.257	-0.244	2.38	0.916	2.064	10.166	-1.946	-1.77	1.892	-0.793	1506611267
-10.264	-0.963	-2.684	-2.991	-1.343	0.183	3.894	-9.396	1.497	0.061	-2.93	2.258	3.305	9.57	-0.796	-0.183	2.563	0.061	-10.264	-0.963	-2.684	-2.991	-1.343	0.183	0.337	9.909	0.368	-0.366	2.014	1.038	1.587	10.225	-1.109	-3.113	3.357	-0.61	1506611267
-10.118	-1.32	-1.942	-3.052	-0.793	0.061	3.996	-9.67	1.689	-0.305	-2.625	0.732	3.265	9.704	-0.679	-0.061	2.197	0.183	-10.118	-1.32	-1.942	-3.052	-0.793	0.061	0.566	10.062	0.938	-0.244	1.953	0.854	1.304	10.895	-0.136	-3.723	3.418	-0.305	1506611267
-9.715	-1.904	-1.166	-3.052	-0.305	0.366	3.939	-10.275	1.971	-0.183	-2.441	0.244	3.263	10.112	-0.768	-0.183	1.953	0.366	-9.715	-1.904	-1.166	-3.052	-0.305	0.366	1.249	10.405	1.76	0.488	1.831	0.488	1.203	10.494	0.871	-4.089	2.991	0.305	1506611267
-9.726	-2.707	0.114	-3.54	-0.916	0.244	3.604	-10.026	2.072	0.488	-3.235	-0.427	3.534	9.851	-0.422	0	1.77	0.488	-9.726	-2.707	0.114	-3.54	-0.916	0.244	1.694	9.422	2.505	0.61	2.075	0.366	1.138	10.189	1.488	-4.578	3.357	0.916	1506611267
-10.55	-2.872	1.279	-3.235	-1.648	0	3.384	-9.117	2.009	0.488	-3.235	-0.427	3.731	9.051	0.156	0.793	2.563	0.854	-10.55	-2.872	1.279	-3.235	-1.648	0	1.633	8.717	2.722	0.488	2.625	0.671	1.018	9.223	2.109	-3.479	3.479	2.075	1506611268
-10.222	-2.809	1.449	-2.93	-1.648	0.061	2.991	-8.861	1.471	1.221	-3.784	-1.221	3.615	9.094	0.626	1.16	3.723	1.099	-10.222	-2.809	1.449	-2.93	-1.648	0.061	1.564	9.057	3.036	0.854	3.723	0.732	0.346	9.125	2.42	-0.977	2.502	2.441	1506611268
-8.815	-2.643	1.343	-2.625	-0.427	0.549	2.542	-9.189	0.662	1.77	-3.662	-1.526	3.138	10.042	0.997	1.038	3.845	1.16	-8.815	-2.643	1.343	-2.625	-0.427	0.549	1.188	9.817	3.163	1.404	4.333	0.549	1.851	8.05	1.158	0.793	2.747	3.723	1506611268
-8.667	-2.138	0.975	-2.075	0.488	0.549	2.357	-9.071	0.013	2.014	-3.54	-1.221	2.735	10.554	1.068	0.732	3.235	1.526	-8.667	-2.138	0.975	-2.075	0.488	0.549	0.642	9.613	3.37	1.221	3.967	0.488	2.659	8.947	0.605	1.892	4.7	4.456	1506611268
-9.204	-1.452	0.388	-2.563	-0.305	0	2.411	-8.3	-0.349	1.648	-2.38	-0.061	2.274	10.186	1.095	0.732	2.625	2.197	-9.204	-1.452	0.388	-2.563	-0.305	0	0.254	9.04	3.34	0.61	3.479	0.61	1.322	10.129	1.323	1.831	5.615	5.493	1506611268
-9.378	-1.157	0.096	-2.991	-0.061	-0.061	2.516	-8.094	-0.632	1.526	-2.075	-0.061	1.652	10.04	1.186	0.671	2.197	2.502	-9.378	-1.157	0.096	-2.991	-0.061	-0.061	0.234	9.085	3.028	0.549	3.113	0.549	1.392	10.5	2.128	1.831	4.944	5.676	1506611268
-9.72	-0.712	0.067	-3.54	-0.427	0.122	2.495	-8.445	-0.886	1.404	-2.197	-0.122	1.028	10.099	1.144	0.366	1.648	2.136	-9.72	-0.712	0.067	-3.54	-0.427	0.122	0.55	9.287	2.854	0.549	2.686	0.305	1.711	10.407	2.314	2.319	5.31	5.066	1506611268
-9.659	-0.542	0.134	-3.601	-0.244	0.305	2.489	-8.707	-1.056	1.099	-2.441	-0.122	0.786	9.795	1.062	0.427	1.343	1.343	-9.659	-0.542	0.134	-3.601	-0.244	0.305	1.01	9.223	2.722	0.366	2.319	0.183	1.346	10.252	1.707	2.319	5.31	5.066	1506611268
-9.525	-0.691	0.316	-3.357	-0.061	0.427	2.567	-8.723	-1.007	1.099	-2.441	-0.122	0.806	9.313	0.9	0.854	1.526	0.305	-9.525	-0.691	0.316	-3.357	-0.061	0.427	1.279	9.146	2.572	0.183	2.197	0.183	0.807	9.603	1.372	2.258	4.944	3.357	1506611268
-9.445	-0.827	0.486	-2.869	0.305	0.366	2.607	-8.765	-0.746	0.305	-2.136	-0.061	1.077	9.118	0.882	1.221	2.136	-0.854	-9.445	-0.827	0.486	-2.869	0.305	0.366	1.322	9.308	2.371	0.122	2.075	0.122	0.333	8.933	1.335	2.319	4.028	2.136	1506611268
-9.69	-0.824	0.236	-2.991	-0.122	-0.061	2.483	-8.789	-0.458	0.305	-2.136	-0.061	1.477	9.32	0.964	1.465	2.441	-1.831	-9.69	-0.824	0.236	-2.991	-0.122	-0.061	1.323	9.647	2.323	0.305	1.953	0.061	0.679	8.702	2.121	2.686	3.723	1.221	1506611268
-10.579	-0.863	0.122	-2.93	-0.122	0.183	2.354	-8.719	-0.197	0.061	-2.136	-0.061	2.011	9.83	1.113	1.526	2.502	-2.563	-10.579	-0.863	0.122	-2.93	-0.122	0.183	1.479	10.052	2.345	0.366	1.892	-0.122	2.098	9.422	2.839	2.686	3.723	1.221	1506611268
-10.664	-0.791	-0.037	-3.113	-0.061	0.122	2.354	-8.719	-0.197	-0.061	-2.258	0.061	2.607	10.35	1.351	1.648	2.747	-2.93	-10.664	-0.791	-0.037	-3.113	-0.061	0.122	1.617	10.293	2.509	0.366	2.136	-0.244	3.583	9.885	3.767	1.892	4.089	0.488	1506611268
-10.241	-0.092	0.287	-3.052	0.244	0.366	2.247	-8.899	0.319	-0.183	-2.258	1.221	3.18	10.728	1.694	1.831	2.991	-2.93	-10.241	-0.092	0.287	-3.052	0.244	0.366	1.363	10.318	2.625	0.183	2.197	-0.183	4.077	9.386	3.28	0.244	3.296	0.61	1506611268
-10.533	-0.136	-0.016	-3.113	0.183	0.305	2.365	-9.214	0.496	-0.183	-2.258	1.221	3.748	10.802	2.139	2.014	3.601	-2.563	-10.533	-0.136	-0.016	-3.113	0.183	0.305	0.76	9.903	2.69	0	1.892	0.183	2.768	8.202	2.564	1.953	0.977	-0.671	1506611268
-10.618	-1.776	-0.95	-2.93	-0.671	-0.244	2.589	-9.215	0.746	0.244	-2.625	2.014	3.82	10.561	2.352	1.831	3.845	-1.648	-10.618	-1.776	-0.95	-2.93	-0.671	-0.244	0.479	9.739	2.56	0	1.282	0.793	1.583	9.365	0.945	3.357	-0.305	-1.831	1506611268
-10.47	-2.942	-0.401	-1.77	-0.549	0.061	2.76	-9.519	0.751	0.244	-2.625	2.014	3.57	10.756	2.324	1.099	3.174	-0.732	-10.47	-2.942	-0.401	-1.77	-0.549	0.061	0.858	10.117	2.21	0.427	1.465	1.099	1.726	11.526	3.911	-0.488	1.526	-1.038	1506611268
-9.097	-1.803	-0.69	-1.953	0.122	-0.061	2.906	-10.078	0.477	0.977	-3.357	1.526	3.455	11.25	2.162	0	2.136	-0.183	-9.097	-1.803	-0.69	-1.953	0.122	-0.061	1.169	10.43	1.883	0.732	2.075	1.282	1.11	9.51	0.764	2.319	-1.404	-1.526	1506611268
-9.435	-1.936	-1.983	-2.441	-0.366	-0.427	3.074	-9.811	0.206	0.732	-3.235	1.221	3.73	11.128	1.806	-0.977	1.77	0.122	-9.435	-1.936	-1.983	-2.441	-0.366	-0.427	1.096	9.726	1.671	0.793	2.747	1.343	1.074	10.027	-0.851	1.282	-0.427	-1.648	1506611268
-9.408	-2.134	-2.092	-2.625	-0.366	-0.183	3.12	-8.313	0.374	0.488	-2.686	0.671	3.941	9.959	1.322	-1.282	2.319	0.854	-9.408	-2.134	-2.092	-2.625	-0.366	-0.183	0.668	8.824	1.169	0.122	2.563	1.892	1.828	9.878	-0.949	2.136	2.014	-1.648	1506611268
-9.5	-1.912	-2.101	-2.869	-0.427	0.122	3.12	-8.313	0.374	0.488	-2.686	0.671	3.491	9.505	0.488	-1.587	2.319	1.465	-9.5	-1.912	-2.101	-2.869	-0.427	0.122	0.7	9.321	0.623	0.244	3.357	2.38	1.787	10.03	-0.745	2.136	2.014	-1.648	1506611268
-9.406	-1.771	-1.873	-2.502	0.061	0.122	2.604	-8.67	0.638	0.671	-2.93	-0.183	3.548	10.324	-0.276	-2.075	2.197	1.282	-9.406	-1.771	-1.873	-2.502	0.061	0.122	0.774	10.357	0.563	0.671	3.967	2.38	1.16	9.887	-0.884	1.648	1.16	-1.16	1506611268
-9.477	-1.318	-1.749	-2.502	-0.183	-0.122	2.545	-8.983	0.749	0.61	-3.723	-1.16	4.236	10.811	-1.125	-2.38	2.93	1.038	-9.477	-1.318	-1.749	-2.502	-0.183	-0.122	0.459	10.5	0.912	0.732	3.967	2.38	1.464	9.904	-1.263	1.648	1.16	-1.16	1506611268
-9.277	-1.249	-1.718	-2.869	-0.488	-0.366	2.545	-8.983	0.749	0.61	-3.723	-1.16	4.268	10.289	-1.904	-2.075	2.869	1.892	-9.277	-1.249	-1.718	-2.869	-0.488	-0.366	0.461	9.929	0.97	0.549	2.991	2.197	0.931	9.612	-1.3	1.404	0.732	-1.404	1506611268
-9.199	-1.439	-1.748	-2.808	-0.488	-0.488	2.582	-8.037	1.689	0.549	-3.174	-1.526	4.118	9.422	-2.024	-0.854	1.892	3.052	-9.199	-1.439	-1.748	-2.808	-0.488	-0.488	0.727	9.135	0.813	0.244	2.686	2.075	0.855	9.493	-1.363	1.16	1.404	-1.404	1506611268
-9.326	-1.567	-1.848	-2.747	-0.61	-0.671	2.162	-7.745	2.024	0.671	-1.953	-1.709	3.963	9.026	-2.089	0	1.709	3.662	-9.326	-1.567	-1.848	-2.747	-0.61	-0.671	1.047	8.933	0.53	0.549	2.991	1.77	0.835	9.561	-1.482	1.16	1.404	-1.404	1506611269
-9.487	-1.603	-1.838	-2.441	-0.427	-0.61	1.791	-7.849	2.082	0.671	-1.953	-1.709	3.674	8.964	-2.19	0.244	1.892	3.662	-9.487	-1.603	-1.838	-2.441	-0.427	-0.61	1.375	9.092	0.419	1.099	3.113	1.404	0.975	9.633	-1.363	0.61	1.709	-1.099	1506611269
-9.597	-1.339	-1.845	-2.014	-0.244	-0.549	1.82	-8.124	2.09	0.732	-2.502	-1.221	3.462	8.981	-2.213	0.549	2.014	3.357	-9.597	-1.339	-1.845	-2.014	-0.244	-0.549	1.555	9.366	0.457	1.587	3.174	0.977	0.858	9.807	-1.32	0.305	1.16	-0.977	1506611269
-9.932	-1.249	-1.879	-1.465	-0.61	-0.488	1.981	-8.321	2.146	0.671	-2.625	-0.61	3.433	9.009	-2.038	1.099	1.953	2.991	-9.932	-1.249	-1.879	-1.465	-0.61	-0.488	1.556	9.555	0.591	1.831	3.418	0.488	0.614	10	-1.201	0.305	1.16	-0.977	1506611269
-10.012	-1.288	-1.656	-1.038	-0.61	-0.427	1.981	-8.321	2.146	0.305	-2.197	-0.061	3.536	9.13	-1.601	1.77	1.77	2.625	-10.012	-1.288	-1.656	-1.038	-0.61	-0.427	1.388	9.67	0.691	1.831	3.296	0.061	0.636	10.188	-1.084	-0.549	0.061	-1.16	1506611269
-9.884	-0.75	-1.772	-0.854	-0.549	-0.366	1.981	-8.321	2.146	0.305	-2.197	-0.061	3.509	9.348	-1.207	2.075	1.465	2.38	-9.884	-0.75	-1.772	-0.854	-0.549	-0.366	1.316	10.036	0.711	1.77	2.563	-0.244	0.925	10.145	-1.071	-0.549	0.061	-1.16	1506611269
-9.924	-0.333	-1.885	-0.793	-0.427	0	1.981	-8.321	2.146	0.305	-2.197	-0.061	3.478	9.591	-0.742	2.197	1.221	1.953	-9.924	-0.333	-1.885	-0.793	-0.427	0	1.576	10.251	0.823	1.587	1.587	-0.61	1.48	10.195	-1.231	-1.038	-0.122	-1.16	1506611269
-10.457	-0.433	-1.593	-0.977	-0.61	0.366	1.981	-8.321	2.146	0.305	-2.197	-0.061	3.603	9.493	0.067	2.563	1.465	1.343	-10.457	-0.433	-1.593	-0.977	-0.61	0.366	1.836	10.246	0.892	1.099	0.977	-0.61	1.404	10.637	-0.882	-1.709	0.427	-0.916	1506611269
-11.153	-0.871	-1.217	-1.831	0.061	0.305	1.981	-8.321	2.146	0.305	-2.197	-0.061	3.576	9.664	0.934	2.747	1.77	0.671	-11.153	-0.871	-1.217	-1.831	0.061	0.305	2.266	11.014	1.058	0.671	0.793	-0.61	1.463	10.957	-0.5	-3.113	-0.061	-0.488	1506611269
-11.033	-2.494	-1.403	-1.77	-0.427	0.061	1.981	-8.321	2.146	0.305	-2.197	-0.061	3.572	10.677	1.559	2.38	1.77	-0.549	-11.033	-2.494	-1.403	-1.77	-0.427	0.061	3.011	11.944	1.65	0.61	0.366	-0.854	1.494	11.458	0.715	-3.113	-0.061	-0.488	1506611269
-9.198	-3.669	-0.221	-0.488	-0.244	0.61	1.981	-8.321	2.146	0.305	-2.197	-0.061	3.899	11.171	2.537	2.014	2.258	-1.709	-9.198	-3.669	-0.221	-0.488	-0.244	0.61	2.483	10.458	2.006	0.122	-0.305	-0.671	1.832	10.512	1.803	-4.15	1.465	1.831	1506611269
-8.825	-2.766	1.135	-0.183	0.183	0.977	2.131	-8.408	2.262	0.122	-1.587	0.427	3.972	9.72	3.372	2.014	2.625	-1.953	-8.825	-2.766	1.135	-0.183	0.183	0.977	1.532	8.324	1.98	-0.671	0.183	0	1.538	8.959	1.812	-3.662	1.282	3.54	1506611269
-10.174	-1.742	0.939	-1.038	-0.61	0.366	2.131	-8.408	2.262	0.122	-1.587	0.427	3.567	8.629	3.491	1.587	2.014	-1.648	-10.174	-1.742	0.939	-1.038	-0.61	0.366	0.951	8.033	2.359	-0.549	1.465	0.366	0.754	9.977	1.461	-3.662	1.282	3.54	1506611269
-10.413	-2.037	0.297	-1.343	-0.549	0.244	4.307	-8.695	1.104	0.122	-1.587	0.427	3.106	9.134	2.747	0.061	1.16	-1.404	-10.413	-2.037	0.297	-1.343	-0.549	0.244	1.109	9.458	2.816	0.549	1.77	0	-0.236	10.494	1.513	-1.282	1.343	3.601	1506611269
-9.294	-1.993	0.617	-1.221	-0.061	0.549	2.811	-9.098	0.463	1.404	-0.366	-1.892	2.767	10.353	1.841	-1.16	-0.305	-1.526	-9.294	-1.993	0.617	-1.221	-0.061	0.549	1.257	10.135	2.957	0.732	1.16	-0.122	0.427	9.814	0.98	-0.305	1.404	3.662	1506611269
-8.945	-1.487	0.79	-1.587	-0.305	0.061	2.784	-9.024	-0.061	1.343	-0.854	-1.404	3.162	10.279	1.493	-0.977	-0.977	-1.526	-8.945	-1.487	0.79	-1.587	-0.305	0.061	0.965	9.333	2.879	0.061	0.732	0.061	1.577	9.512	1.378	-0.305	1.404	3.662	1506611269
-9.039	-1.534	0.501	-1.709	-0.549	-0.244	3.06	-8.57	-0.565	1.343	-0.854	-1.404	3.681	9.282	1.62	0.305	0.366	-1.099	-9.039	-1.534	0.501	-1.709	-0.549	-0.244	0.761	8.85	2.676	-0.366	0.549	0.183	1.031	9.316	1.866	0.793	4.944	3.662	1506611269
-9.054	-1.608	0.524	-1.526	-0.183	-0.183	3.118	-8.537	-0.815	1.099	-1.038	-1.892	3.47	9.213	1.258	0.488	1.465	-0.61	-9.054	-1.608	0.524	-1.526	-0.183	-0.183	1.087	9.148	2.516	-0.244	0.427	-0.061	0.419	9.148	2.149	1.221	5.066	3.418	1506611269
-9.272	-1.47	0.522	-1.282	0.122	-0.122	2.877	-8.557	-0.837	0.305	-0.793	-2.625	2.804	9.4	0.938	0.061	0.488	-0.427	-9.272	-1.47	0.522	-1.282	0.122	-0.122	1.604	9.27	2.586	0	0.366	-0.488	0.096	9.567	2.329	1.221	5.066	3.418	1506611269
-9.339	-1.065	0.474	-1.282	0.183	0	2.542	-8.41	-0.738	0.305	-0.793	-2.625	2.759	9.227	0.903	0.305	-0.183	-0.427	-9.339	-1.065	0.474	-1.282	0.183	0	1.926	9.143	2.609	0.061	0.366	-0.61	0.597	9.166	2.548	1.099	3.174	2.747	1506611269
-9.179	-0.433	0.394	-1.465	0.183	0.061	2.22	-8.245	-0.548	0	-0.671	-1.648	2.992	9.093	1.037	0.854	0.244	-0.549	-9.179	-0.433	0.394	-1.465	0.183	0.061	2.153	8.979	2.598	0.061	0.488	-0.732	1.251	8.586	2.693	1.587	1.77	1.587	1506611269
-9.105	-0.173	0.602	-1.404	0.671	0.122	2.05	-8.113	-0.318	0.061	-1.038	-0.854	3.048	8.973	1.343	1.282	0.854	-0.671	-9.105	-0.173	0.602	-1.404	0.671	0.122	1.97	8.715	2.495	0.061	0.61	-0.793	1.019	8.05	2.609	1.587	1.77	1.587	1506611269
-9.812	-0.356	0.508	-1.099	0.793	0.366	2.096	-8.015	0.045	0.061	-1.038	-0.854	2.986	8.92	1.676	1.282	0.793	-0.61	-9.812	-0.356	0.508	-1.099	0.793	0.366	1.706	8.593	2.464	0.244	0.488	-0.671	1.419	8.214	2.918	1.892	1.099	-0.244	1506611269
-10.085	-0.585	0.243	-1.282	0.427	0.244	2.324	-8.046	0.447	-0.061	-1.099	0.854	3.013	9.055	1.94	1.038	0.61	-0.61	-10.085	-0.585	0.243	-1.282	0.427	0.244	1.782	8.867	2.469	0.488	0.305	-0.549	3.427	9.123	4.389	1.099	1.221	-0.366	1506611269
-10.507	-0.255	0.701	-1.526	0.488	0.305	2.523	-8.46	0.874	-0.061	-1.099	0.854	3.125	9.415	2.068	0.793	0.488	-0.671	-10.507	-0.255	0.701	-1.526	0.488	0.305	1.952	9.223	2.486	0.549	0.427	-0.366	4.654	9.191	4.66	1.099	1.221	-0.366	1506611269
-11.688	-0.834	0.432	-1.77	-0.488	0.061	2.635	-8.939	1.201	0.122	-0.671	1.648	3.353	9.714	2.132	0.793	0.61	-0.732	-11.688	-0.834	0.432	-1.77	-0.488	0.061	1.89	9.537	2.501	0.549	0.61	-0.061	2.76	9.453	3.46	0.61	-0.671	-0.61	1506611270
-11.312	-1.985	0.304	-1.038	-0.488	-0.122	2.887	-9.294	1.367	0.61	-1.16	2.869	3.566	10.159	2.103	0.732	0.977	-0.671	-11.312	-1.985	0.304	-1.038	-0.488	-0.122	1.719	10.267	2.239	0.427	0.61	0.183	1.371	10.116	2.682	2.869	-1.709	-1.099	1506611270
-10.466	-1.604	0.628	-0.671	-0.244	0.122	3.193	-9.856	1.29	0.61	-1.16	2.869	3.618	10.983	1.956	0.427	1.099	-0.549	-10.466	-1.604	0.628	-0.671	-0.244	0.122	1.553	11.094	2.169	0.549	0.793	0.305	1.93	10.491	3.718	2.869	-1.709	-1.099	1506611270
-9.903	-1.401	0.187	-0.549	0.244	-0.183	3.193	-9.856	1.29	0.732	-1.038	3.296	3.681	11.67	1.701	0.122	0.977	-0.427	-9.903	-1.401	0.187	-0.549	0.244	-0.183	1.237	11.415	2.164	0.427	0.916	0.427	0.507	9.891	1.549	2.258	-0.366	-1.282	1506611270
-9.365	-1.638	-0.599	-0.549	0.488	-0.427	4.103	-10.027	1.097	0.732	-1.16	3.54	3.841	11.713	1.52	-0.122	0.977	0.061	-9.365	-1.638	-0.599	-0.549	0.488	-0.427	0.888	11.002	2.143	0.183	0.61	0.549	1.27	9.801	0.075	2.258	-0.366	-1.282	1506611270
-9.02	-1.791	-0.921	-0.488	0.366	-0.305	4.36	-9.208	0.97	0.427	-1.465	2.258	3.67	11.118	1.316	-0.244	0.977	0.793	-9.02	-1.791	-0.921	-0.488	0.366	-0.305	0.854	10.135	1.946	-0.061	0.366	0.671	1.31	9.631	-0.299	2.319	-0.854	-1.282	1506611270
-9.176	-1.838	-1.115	-0.488	0.183	-0.122	4.36	-9.208	0.97	0.427	-1.465	2.258	3.277	10.214	1.104	-0.427	0.732	1.282	-9.176	-1.838	-1.115	-0.488	0.183	-0.122	0.933	9.251	1.623	-0.244	0.366	0.793	1.811	9.621	-0.036	2.441	0.305	-1.282	1506611270
-9.292	-1.674	-1.369	-0.488	0.183	0	3.982	-8.132	0.736	0.488	-1.77	0.854	2.936	9.311	0.902	-0.488	0.732	1.404	-9.292	-1.674	-1.369	-0.488	0.183	0	0.83	8.696	1.239	-0.366	0.793	0.977	1.756	9.601	-0.196	2.319	0.244	-0.977	1506611270
-9.49	-1.548	-1.546	-0.488	0.183	0.122	3.485	-8.018	0.696	0.61	-1.648	-1.099	2.616	8.887	0.608	-0.671	0.671	1.221	-9.49	-1.548	-1.546	-0.488	0.183	0.122	0.798	8.729	0.989	0	1.221	1.038	1.62	9.692	-0.538	2.319	0.244	-0.977	1506611270
-9.586	-1.269	-1.644	-0.671	0.244	0.122	3.104	-8.074	0.798	0.61	-1.648	-1.099	2.427	8.903	0.232	-0.977	0.61	0.793	-9.586	-1.269	-1.644	-0.671	0.244	0.122	0.788	9.148	0.89	0.366	1.526	0.977	1.599	9.768	-0.894	1.892	-0.061	-0.732	1506611270
-9.63	-1.188	-1.632	-0.793	0.244	0.122	2.676	-8.461	1.016	0.366	-1.648	-1.648	2.302	9.294	-0.262	-1.282	0.366	0.305	-9.63	-1.188	-1.632	-0.793	0.244	0.122	1.059	9.796	0.845	0.793	1.526	0.671	1.495	9.793	-1.172	1.526	-0.183	-0.671	1506611270
-9.662	-1.103	-1.598	-0.854	0.305	0.061	2.676	-8.461	1.016	0.244	-1.404	-1.892	2.443	9.607	-0.757	-1.282	0	-0.061	-9.662	-1.103	-1.598	-0.854	0.305	0.061	1.464	10.113	0.973	0.671	1.404	0.244	1.494	9.823	-1.495	1.16	-0.183	-0.549	1506611270
-9.606	-0.985	-1.548	-0.916	0.183	-0.122	1.272	-8.269	1.776	0.122	-1.038	-1.709	2.694	9.644	-0.992	-0.732	-0.061	-0.244	-9.606	-0.985	-1.548	-0.916	0.183	-0.122	1.69	10.237	1.085	0.366	1.404	-0.122	1.376	9.741	-1.672	0.732	-0.122	-0.671	1506611270
-9.627	-1.084	-1.493	-0.977	0.061	-0.244	0.976	-8.391	1.968	-0.183	-0.671	-0.916	3.181	9.485	-0.727	0.305	0.732	-0.427	-9.627	-1.084	-1.493	-0.977	0.061	-0.244	1.42	9.762	1.006	-0.122	1.16	-0.244	1.218	9.647	-1.568	0.671	0.122	-0.671	1506611270
-9.668	-1.192	-1.571	-0.977	0	-0.366	1.14	-8.518	2.096	-0.305	-0.488	0.244	3.42	9.126	-0.263	1.221	1.77	-0.427	-9.668	-1.192	-1.571	-0.977	0	-0.366	1.134	9.374	0.84	-0.122	1.038	-0.244	1.181	9.677	-1.519	0.671	0.122	-0.671	1506611270
-9.751	-1.247	-1.603	-0.916	-0.061	-0.366	1.14	-8.518	2.096	-0.305	-0.488	0.244	3.313	9.172	0.152	1.221	1.587	-0.366	-9.751	-1.247	-1.603	-0.916	-0.061	-0.366	1.203	9.363	0.764	0.061	0.916	-0.427	1.061	9.762	-1.601	0.488	0.183	-0.549	1506611270
-9.719	-1.282	-1.638	-0.854	0.061	-0.366	1.628	-8.89	2.091	-0.366	-0.427	0.549	3.278	9.286	0.426	0.854	0.977	-0.366	-9.719	-1.282	-1.638	-0.854	0.061	-0.366	1.463	9.386	0.817	0.366	0.977	-0.549	0.736	9.837	-1.784	0.488	0.183	-0.549	1506611270
-9.749	-1.192	-1.726	-0.549	0.183	-0.427	1.982	-8.855	2.035	-0.183	-0.671	1.16	3.531	9.306	0.632	0.671	0.732	-0.366	-9.749	-1.192	-1.726	-0.549	0.183	-0.427	1.607	9.53	0.944	0.366	1.221	-0.549	0.842	9.825	-1.981	0.366	0	-0.488	1506611270
-9.837	-0.993	-1.772	-0.427	0	-0.61	2.257	-8.854	1.981	-0.183	-0.671	1.16	3.803	9.457	0.746	0.793	0.977	-0.366	-9.837	-0.993	-1.772	-0.427	0	-0.61	1.528	9.725	1.008	0.305	1.221	-0.488	1.287	9.805	-1.946	0.305	-0.305	-0.488	1506611270
-9.824	-0.861	-1.705	-0.61	0	-0.732	2.513	-8.831	1.933	-0.122	-0.732	1.404	3.912	9.637	0.89	0.793	1.038	-0.183	-9.824	-0.861	-1.705	-0.61	0	-0.732	1.285	9.714	0.976	0.183	1.038	-0.366	1.188	9.828	-1.762	-0.061	0.183	-0.427	1506611270
-9.749	-0.994	-1.668	-0.732	0	-0.854	2.745	-8.762	1.877	0	-0.61	1.526	3.894	9.676	1.052	0.671	0.854	0.061	-9.749	-0.994	-1.668	-0.732	0	-0.854	1.212	9.697	0.944	0.122	0.793	-0.305	0.8	9.82	-1.651	-0.061	0.183	-0.427	1506611270
-9.719	-1.056	-1.592	-0.549	-0.244	-0.793	2.908	-8.732	1.83	0	-0.61	1.526	3.786	9.668	1.107	0.427	0.671	0.244	-9.719	-1.056	-1.592	-0.549	-0.244	-0.793	1.353	9.696	0.919	0	0.671	-0.244	0.744	9.795	-1.737	-0.366	-0.305	-0.61	1506611270
-9.75	-0.95	-1.66	-0.366	-0.244	-0.61	3.057	-8.683	1.708	0.061	-0.671	0.854	3.598	9.627	1.095	0.305	0.549	0.305	-9.75	-0.95	-1.66	-0.366	-0.244	-0.61	1.535	9.732	0.926	0	0.61	-0.244	0.769	9.875	-1.593	-0.427	-0.244	-0.61	1506611270
-9.802	-0.813	-1.806	0	-0.183	-0.488	3.124	-8.679	1.633	0.061	-0.732	0.305	3.484	9.592	1.078	0.183	0.488	0.122	-9.802	-0.813	-1.806	0	-0.183	-0.488	1.488	9.801	0.963	-0.061	0.793	-0.061	1.2	9.885	-1.86	-0.427	-0.244	-0.61	1506611270
-10.036	-0.627	-1.918	-0.061	-0.244	-0.427	3.083	-8.654	1.494	0.061	-0.732	0.305	3.505	9.683	1.116	0.061	0.671	-0.183	-10.036	-0.627	-1.918	-0.061	-0.244	-0.427	1.226	9.905	1.01	-0.061	0.671	0.122	1.631	9.921	-1.816	-0.793	-0.366	-0.732	1506611270
-10.198	-0.671	-1.727	-0.305	-0.183	-0.305	3.028	-8.801	1.439	-0.061	-0.732	-0.122	3.499	9.886	1.126	-0.122	0.61	-0.305	-10.198	-0.671	-1.727	-0.305	-0.183	-0.305	1.024	10.1	1.069	-0.122	0.244	0.244	1.601	10.152	-1.445	-1.221	-0.244	-0.671	1506611271
-10.519	-0.798	-1.731	-0.854	-0.305	-0.366	2.911	-9.025	1.474	-0.183	-0.488	-0.305	3.535	10.112	1.156	-0.305	0.366	-0.244	-10.519	-0.798	-1.731	-0.854	-0.305	-0.366	1.232	10.429	1.195	-0.183	0	0.244	1.315	10.506	-1.194	-1.221	-0.244	-0.671	1506611271
-10.324	-1.36	-1.598	-0.977	-0.427	-0.366	3.005	-9.417	1.578	-0.244	-0.244	-0.305	3.476	10.541	0.957	-0.549	-0.122	-0.183	-10.324	-1.36	-1.598	-0.977	-0.427	-0.366	1.897	10.898	1.543	-0.061	-0.183	-0.061	1.004	10.697	-0.803	-2.014	0.244	-0.427	1506611271
-9.88	-1.817	-1.285	-0.671	-0.61	-0.122	3.141	-9.618	1.666	-0.244	-0.122	-0.183	3.622	10.573	0.897	-0.366	-0.183	-0.244	-9.88	-1.817	-1.285	-0.671	-0.61	-0.122	2.073	10.214	1.753	-0.366	-0.183	-0.061	0.683	10.523	-0.208	-2.38	0.244	-0.183	1506611271
-9.391	-2.14	-0.882	-0.244	-0.854	0.183	3.185	-9.275	1.627	0	-0.244	-0.977	3.734	9.677	1.093	0.183	0.488	-0.183	-9.391	-2.14	-0.882	-0.244	-0.854	0.183	1.707	9.034	1.682	-0.549	0	0.183	0.848	10.184	0.361	-2.38	0.244	-0.183	1506611271
-8.99	-2.437	-0.487	0.061	-0.732	0.549	3.185	-9.275	1.627	0	-0.244	-0.977	3.673	8.832	1.389	0.305	1.282	-0.122	-8.99	-2.437	-0.487	0.061	-0.732	0.549	1.281	8.404	1.645	-0.183	0.488	0.488	1.08	9.78	1.327	-2.808	0.183	0.183	1506611271
-9.103	-2.586	0.016	0.427	-0.549	1.038	2.815	-9.037	1.351	0.183	-0.183	-1.709	3.432	8.661	1.505	0	1.282	-0.122	-9.103	-2.586	0.016	0.427	-0.549	1.038	0.921	8.692	1.845	0.244	1.038	0.549	1.515	9.345	2.354	-3.906	0.183	1.648	1506611271
-9.914	-2.174	0.397	0.244	-0.671	0.916	2.474	-9.033	1.148	0.366	0	-2.136	3.395	9.065	1.442	-0.488	0.671	0.183	-9.914	-2.174	0.397	0.244	-0.671	0.916	0.577	8.99	2.689	0.916	1.038	0.61	1.725	9.721	2.204	-3.906	0.183	1.648	1506611271
-10.537	-1.814	0.445	-0.244	-1.099	0.61	2.277	-8.91	0.913	0.366	0	-2.136	3.456	9.546	1.192	-0.61	0.122	0.854	-10.537	-1.814	0.445	-0.244	-1.099	0.61	0.781	9.656	3.031	0.916	1.16	0.427	1.366	10.293	1.677	-3.784	-0.305	2.686	1506611271
-10.563	-1.751	0.395	-0.732	-1.465	0.366	2.052	-9.065	0.548	0.488	0.183	-2.014	3.418	10.133	0.924	-0.305	-0.183	1.709	-10.563	-1.751	0.395	-0.732	-1.465	0.366	1.141	10.212	3.121	0.671	0.854	0.183	1.156	10.541	1.525	-2.686	-0.305	2.991	1506611271
-9.387	-1.671	0.629	-1.099	-0.793	0.183	1.897	-9.329	0.109	0.61	0.244	-0.793	3.237	10.456	0.821	0.244	-0.061	2.197	-9.387	-1.671	0.629	-1.099	-0.793	0.183	1.445	10.057	2.864	0.244	0.549	0	1.048	9.987	1.558	-1.404	1.221	3.113	1506611271
-9.028	-1.37	0.628	-1.221	-0.671	0	1.952	-9.22	-0.28	0.61	0.244	-0.793	3.06	10.1	1.038	0.854	0.793	2.319	-9.028	-1.37	0.628	-1.221	-0.671	0	1.526	9.319	2.518	0.061	0.488	-0.122	1.658	9.208	1.792	-0.244	3.723	2.991	1506611271
-9.059	-1.245	0.669	-1.282	-0.61	-0.122	2.164	-8.729	-0.453	0.549	-0.427	-0.549	2.695	9.356	1.327	1.099	1.465	2.014	-9.059	-1.245	0.669	-1.282	-0.61	-0.122	1.67	8.789	2.328	0.244	0.793	-0.183	1.504	8.894	1.986	-0.244	3.723	2.991	1506611271
-9.191	-1.144	0.779	-1.465	-0.427	-0.183	2.156	-8.464	-0.458	0.305	-0.732	-0.793	2.247	8.86	1.532	0.977	1.404	1.404	-9.191	-1.144	0.779	-1.465	-0.427	-0.183	2.003	8.863	2.235	0.549	1.16	-0.366	0.672	8.835	2.11	0.061	4.761	2.747	1506611271
-9.359	-0.944	0.903	-1.587	-0.183	-0.122	2.018	-8.545	-0.476	0.305	-0.732	-0.793	1.948	8.798	1.646	0.793	0.854	0.61	-9.359	-0.944	0.903	-1.587	-0.183	-0.122	2.37	9.158	2.314	0.732	1.526	-0.488	-0.526	8.851	2.184	0.427	5.188	2.197	1506611271
-9.349	-0.658	0.847	-1.77	-0.061	-0.122	1.838	-8.742	-0.469	0.305	-0.793	-0.61	2.176	8.942	1.786	0.977	0.732	-0.366	-9.349	-0.658	0.847	-1.77	-0.061	-0.122	2.427	9.299	2.407	0.732	1.526	-0.488	-0.284	8.65	2.418	1.282	1.953	0.427	1506611271
-9.568	-0.347	0.894	-2.136	-0.061	0	1.838	-8.742	-0.469	0.305	-1.221	-0.183	2.598	9.086	2.064	1.221	1.526	-1.099	-9.568	-0.347	0.894	-2.136	-0.061	0	2.005	9.113	2.397	0.427	1.953	-0.366	0.708	8.264	3.328	1.282	1.953	0.427	1506611271
-10.22	-0.264	0.873	-2.38	-0.244	0.488	1.942	-8.733	-0.228	0.183	-1.404	0.305	2.9	9.107	2.344	1.343	2.197	-1.465	-10.22	-0.264	0.873	-2.38	-0.244	0.488	1.463	8.918	2.338	0.427	1.831	-0.183	2.083	8.259	4.197	1.831	1.404	-0.916	1506611271
-9.648	-0.776	0.821	-2.869	-0.244	0.122	2.083	-8.799	-0.099	0.183	-1.526	0.793	2.934	9.165	2.5	1.099	2.136	-1.648	-9.648	-0.776	0.821	-2.869	-0.244	0.122	1.339	9.085	2.342	0.61	1.831	-0.061	3.926	9.556	4.426	2.136	5.981	0	1506611271
-9.805	-0.702	1.322	-2.563	0.244	0.244	2.229	-9.058	0.007	0.366	-1.465	1.831	3.09	9.483	2.466	0.793	1.648	-1.709	-9.805	-0.702	1.322	-2.563	0.244	0.244	1.456	9.485	2.348	0.671	1.892	0	3.188	9.109	3.73	2.136	5.981	0	1506611271
-10.446	-0.813	0.45	-2.869	0.183	0	2.401	-9.257	0.156	0.366	-1.465	1.831	3.515	9.838	2.33	0.732	1.709	-1.648	-10.446	-0.813	0.45	-2.869	0.183	0	1.586	9.842	2.414	0.61	1.953	0.061	1.214	9.42	3.156	0.916	3.723	0.732	1506611271
-10.793	-1.682	0.044	-2.991	0	-0.061	2.634	-9.394	0.291	0.61	-1.709	2.197	3.917	10.136	2.11	0.793	2.136	-1.343	-10.793	-1.682	0.044	-2.991	0	-0.061	1.59	10.184	2.169	0.305	1.77	0.244	-0.019	10.442	1.809	1.831	-0.427	0.427	1506611271
-10.531	-2.285	0.648	-2.625	-0.305	0.183	2.634	-9.394	0.291	0.916	-2.258	2.319	4.116	10.372	1.948	0.793	2.136	-1.343	-10.531	-2.285	0.648	-2.625	-0.305	0.183	1.409	10.265	1.681	0.061	1.587	0.427	-0.019	10.442	1.809	3.052	1.343	-0.427	1506611271
-9.378	-1.638	-0.045	-2.319	0.122	-0.061	3.222	-9.745	-0.085	1.343	-3.113	2.075	4.067	10.347	1.778	0.916	2.808	-0.488	-9.378	-1.638	-0.045	-2.319	0.122	-0.061	1.302	10.18	1.249	0.122	1.892	0.488	0.702	9.912	0.658	0.977	0.427	-0.488	1506611271
-9.44	-1.731	-0.772	-2.563	-0.122	-0.488	3.505	-9.232	-0.097	1.282	-3.601	1.648	3.894	10.256	1.579	0.61	2.625	-0.244	-9.44	-1.731	-0.772	-2.563	-0.122	-0.488	1.139	10.135	0.981	0.305	2.38	0.488	0.659	10.001	0.433	1.77	1.892	-0.244	1506611271
-9.321	-1.922	-0.974	-2.686	-0.061	-0.366	3.506	-8.695	0.109	0.61	-3.113	0.488	3.77	10.201	1.302	0.183	2.38	-0.061	-9.321	-1.922	-0.974	-2.686	-0.061	-0.366	0.926	10.042	0.852	0.305	2.38	0.61	0.651	9.658	0.264	1.77	1.892	-0.244	1506611272
-9.357	-1.803	-1.343	-2.686	0	-0.366	3.275	-8.311	0.402	0.61	-3.113	0.488	3.603	10.019	0.897	-0.122	2.014	0.244	-9.357	-1.803	-1.343	-2.686	0	-0.366	0.969	9.877	0.733	0.122	2.136	0.61	1.154	9.716	-0.313	2.136	1.953	-0.305	1506611272
-9.576	-1.704	-1.543	-2.502	-0.061	-0.366	3.144	-8.148	0.738	0.549	-3.052	0.244	3.45	9.735	0.546	-0.061	1.648	0.488	-9.576	-1.704	-1.543	-2.502	-0.061	-0.366	1.062	9.731	0.568	-0.061	2.319	0.671	0.675	9.9	-0.556	1.465	2.136	0	1506611272
-9.636	-1.487	-1.541	-2.563	0.061	-0.183	3.051	-8.361	1.023	0.427	-3.235	-0.061	3.313	9.606	0.266	0	1.831	0.488	-9.636	-1.487	-1.541	-2.563	0.061	-0.183	0.965	9.739	0.356	-0.183	2.441	0.732	1.042	9.898	-0.694	1.465	2.136	0	1506611272
-9.741	-1.229	-1.562	-2.625	0.061	-0.061	3.048	-8.654	1.28	0.427	-3.357	-0.427	3.313	9.606	0.266	0	1.831	0.488	-9.741	-1.229	-1.562	-2.625	0.061	-0.061	0.769	9.704	0.28	-0.061	2.441	0.793	1.355	9.893	-0.845	1.282	1.709	-0.061	1506611272
-9.794	-1.166	-1.595	-2.686	-0.061	-0.122	3.048	-8.654	1.28	0.366	-3.235	-0.671	3.313	9.606	0.266	0	1.831	0.488	-9.794	-1.166	-1.595	-2.686	-0.061	-0.122	0.607	9.702	0.329	0.244	2.38	0.793	1.401	9.853	-0.946	1.038	1.709	0	1506611272
-9.732	-1.345	-1.596	-2.625	-0.122	-0.122	2.914	-8.66	2.192	0.305	-1.831	-0.977	3.313	9.606	0.266	0	1.831	0.488	-9.732	-1.345	-1.596	-2.625	-0.122	-0.122	0.566	9.812	0.464	0.488	2.258	0.671	1.221	9.828	-1.142	1.038	1.709	0	1506611272
-9.744	-1.577	-1.591	-2.441	-0.122	-0.122	2.749	-8.604	2.515	0.305	-1.831	-0.977	3.313	9.606	0.266	0	1.831	0.488	-9.744	-1.577	-1.591	-2.441	-0.122	-0.122	0.723	9.929	0.607	0.549	1.953	0.488	1.209	9.875	-1.225	1.038	1.77	-0.183	1506611272
-9.741	-1.627	-1.559	-2.197	-0.122	-0.061	2.483	-8.543	2.603	0.549	-1.587	-0.977	3.313	9.606	0.266	0	1.831	0.488	-9.741	-1.627	-1.559	-2.197	-0.122	-0.061	1.031	9.91	0.696	0.61	1.77	0.244	1.111	9.934	-1.192	0.61	1.709	-0.122	1506611272
-9.769	-1.632	-1.544	-2.136	-0.244	-0.061	2.291	-8.428	2.42	0.671	-1.526	-0.732	3.313	9.606	0.266	0	1.831	0.488	-9.769	-1.632	-1.544	-2.136	-0.244	-0.061	1.19	9.775	0.746	0.549	2.014	0.122	0.957	9.948	-1.27	0.61	1.709	-0.122	1506611272
-9.775	-1.705	-1.504	-1.953	-0.244	-0.061	2.363	-8.355	2.109	0.854	-2.075	-0.427	3.182	9.557	0.035	0	2.319	0.305	-9.775	-1.705	-1.504	-1.953	-0.244	-0.061	1.108	9.631	0.677	0.61	2.075	0.061	0.77	9.94	-1.408	0.427	1.465	-0.122	1506611272
-9.762	-1.745	-1.468	-1.709	-0.305	-0.061	2.357	-8.384	1.814	0.793	-1.709	0.061	3.182	9.557	0.035	0	2.319	0.305	-9.762	-1.745	-1.468	-1.709	-0.305	-0.061	0.943	9.61	0.629	0.732	2.014	0.061	0.776	9.953	-1.342	0.183	1.038	-0.122	1506611272
-9.775	-1.735	-1.403	-1.465	-0.305	-0.061	2.458	-8.436	1.61	0.732	-1.648	0.366	3.268	9.605	0.099	0	2.319	0.305	-9.775	-1.735	-1.403	-1.465	-0.305	-0.061	0.94	9.723	0.683	0.732	2.014	0.061	0.867	9.951	-1.262	0.183	1.038	-0.122	1506611272
-9.746	-1.702	-1.388	-1.221	-0.244	-0.061	2.594	-8.483	1.432	0.61	-1.587	0.671	3.189	9.78	0.268	1.038	1.77	0.671	-9.746	-1.702	-1.388	-1.221	-0.244	-0.061	0.998	9.886	0.773	0.793	1.892	0	0.991	9.948	-1.318	0.061	0.854	-0.122	1506611272
-9.775	-1.647	-1.354	-1.038	-0.183	0	2.594	-8.483	1.432	0.427	-1.404	0.793	3.177	9.95	0.412	0.977	1.587	0.793	-9.775	-1.647	-1.354	-1.038	-0.183	0	1.041	10.057	0.847	0.671	1.709	0	0.935	9.978	-1.286	-0.061	0.793	-0.061	1506611272
-9.727	-1.509	-1.267	-0.916	-0.122	0	2.865	-8.641	1.343	0.244	-1.221	0.977	3.15	10.097	0.543	0.977	1.526	0.854	-9.727	-1.509	-1.267	-0.916	-0.122	0	1	10.039	0.921	0.427	1.465	0	0.834	9.973	-1.279	-0.183	0.793	-0.061	1506611272
-9.767	-1.455	-1.178	-0.854	-0.183	0	3.051	-8.582	1.37	0.244	-1.221	0.977	3.094	10.061	0.713	0.977	1.587	0.854	-9.767	-1.455	-1.178	-0.854	-0.183	0	0.863	9.904	0.961	0.183	1.221	0.122	0.766	9.961	-1.195	-0.366	0.427	-0.061	1506611272
-9.749	-1.476	-1.098	-0.671	-0.122	0.061	3.176	-8.611	1.421	0.122	-0.977	0.916	2.978	9.997	0.904	0.854	1.587	0.854	-9.749	-1.476	-1.098	-0.671	-0.122	0.061	0.804	9.831	1.028	0.061	0.916	0.183	1.007	9.906	-1.071	-0.366	0.305	-0.122	1506611272
-9.714	-1.407	-0.986	-0.61	-0.061	0.061	3.292	-8.674	1.436	0	-0.793	0.732	2.796	9.933	1.025	0.61	1.343	0.732	-9.714	-1.407	-0.986	-0.61	-0.061	0.061	0.883	9.787	1.111	0.061	0.732	0.183	0.983	9.929	-0.779	-0.488	0.183	-0.122	1506611272
-9.733	-1.457	-0.865	-0.549	-0.061	0	3.292	-8.674	1.436	0.061	-0.793	0.427	2.635	9.844	1.079	0.305	0.854	0.549	-9.733	-1.457	-0.865	-0.549	-0.061	0	1.008	9.755	1.241	0.061	0.549	0.183	0.87	9.938	-0.645	-0.61	0.488	-0.061	1506611272
-9.745	-1.581	-0.675	-0.549	0	-0.061	3.411	-8.777	1.495	0	-0.61	0.183	2.609	9.783	1.068	0.061	0.488	0.366	-9.745	-1.581	-0.675	-0.549	0	-0.061	1.187	9.715	1.365	0.061	0.366	0.122	0.632	9.936	-0.453	-0.854	0.183	-0.061	1506611272
-9.755	-1.688	-0.557	-0.366	0.061	-0.122	3.387	-8.823	1.433	0.061	-0.549	-0.061	2.673	9.683	1.06	0	0.427	0.122	-9.755	-1.688	-0.557	-0.366	0.061	-0.122	1.365	9.672	1.487	0	0.366	0.061	0.531	9.924	-0.313	-0.854	0.183	-0.061	1506611272
-9.765	-1.713	-0.465	-0.244	0.061	-0.183	3.387	-8.823	1.433	0.122	-0.427	-0.305	2.734	9.64	1.008	0	0.427	-0.122	-9.765	-1.713	-0.465	-0.244	0.061	-0.183	1.434	9.781	1.632	-0.061	0.366	0	0.468	9.939	-0.182	-0.793	0.122	-0.061	1506611272
-9.743	-1.693	-0.421	-0.183	0.061	-0.244	3.171	-8.929	1.215	0.183	-0.366	-0.549	2.817	9.747	1.018	0	0.427	-0.366	-9.743	-1.693	-0.421	-0.183	0.061	-0.244	1.367	9.757	1.763	-0.061	0.305	-0.061	0.379	9.924	-0.062	-0.732	0.122	-0.122	1506611272
-9.725	-1.737	-0.408	-0.122	0.061	-0.183	3.004	-8.931	1.054	0.183	-0.305	-0.671	2.917	9.728	1.059	0.061	0.305	-0.427	-9.725	-1.737	-0.408	-0.122	0.061	-0.183	1.304	9.685	1.888	-0.122	0.244	-0.061	0.315	9.954	-0.049	-0.61	0.122	-0.183	1506611272
-9.716	-1.759	-0.416	0	0.061	-0.183	2.85	-8.848	0.896	0.244	-0.183	-0.793	3.035	9.717	1.103	0.061	0.305	-0.366	-9.716	-1.759	-0.416	0	0.061	-0.183	1.304	9.685	1.888	-0.122	0.244	-0.061	0.384	9.938	0.09	-0.488	0.061	-0.244	1506611273
-9.739	-1.705	-0.394	0.061	0	-0.122	2.85	-8.848	0.896	0.305	-0.183	-0.793	3.068	9.703	1.172	0.122	0.183	-0.244	-9.739	-1.705	-0.394	0.061	0	-0.122	1.215	9.55	1.999	-0.122	0.122	-0.122	0.431	9.895	0.29	-0.305	0	-0.244	1506611273
-9.792	-1.721	-0.354	0.183	0	-0.122	2.591	-8.655	0.644	0.244	-0.122	-0.671	3.057	9.642	1.215	0.061	0	-0.122	-9.792	-1.721	-0.354	0.183	0	-0.122	1.176	9.494	1.967	-0.122	-0.061	-0.122	0.468	9.902	0.459	-0.305	0	-0.244	1506611273
-9.805	-1.755	-0.34	0.244	-0.061	-0.122	2.591	-8.655	0.644	0.122	0.061	-0.427	3.03	9.625	1.282	0	-0.061	-0.061	-9.805	-1.755	-0.34	0.244	-0.061	-0.122	1.175	9.52	1.944	-0.122	-0.183	-0.122	0.514	9.923	0.622	-0.244	-0.122	-0.244	1506611273
-9.737	-1.754	-0.313	0.305	-0.061	-0.122	2.518	-8.655	0.525	0.061	0.183	-0.183	2.962	9.673	1.272	-0.061	-0.183	-0.061	-9.737	-1.754	-0.313	0.305	-0.061	-0.122	1.232	9.601	1.967	-0.122	-0.183	-0.122	0.449	9.9	0.675	-0.244	-0.122	-0.183	1506611273
-9.74	-1.737	-0.328	0.427	-0.061	-0.122	2.623	-8.636	0.518	-0.061	0.122	0.061	2.943	9.721	1.245	-0.122	-0.305	-0.061	-9.74	-1.737	-0.328	0.427	-0.061	-0.122	1.305	9.63	2.044	-0.122	-0.305	-0.183	0.376	9.915	0.687	-0.244	-0.122	-0.122	1506611273
-9.747	-1.68	-0.31	0.488	-0.061	-0.122	2.748	-8.598	0.589	-0.183	0.183	0.183	2.948	9.722	1.215	-0.122	-0.366	-0.061	-9.747	-1.68	-0.31	0.488	-0.061	-0.122	1.298	9.633	2.06	-0.183	-0.366	-0.244	0.432	9.903	0.676	-0.244	-0.244	-0.122	1506611273
-9.737	-1.572	-0.282	0.488	0	-0.122	2.824	-8.626	0.66	-0.244	0.366	0.305	2.9	9.721	1.217	-0.061	-0.366	0	-9.737	-1.572	-0.282	0.488	0	-0.122	1.27	9.583	2.048	-0.183	-0.427	-0.244	0.499	9.884	0.677	-0.183	-0.305	-0.061	1506611273
-9.778	-1.538	-0.331	0.427	0	-0.183	2.902	-8.672	0.694	-0.305	0.427	0.366	2.853	9.701	1.257	-0.061	-0.366	-0.061	-9.778	-1.538	-0.331	0.427	0	-0.183	1.298	9.601	2.028	-0.244	-0.488	-0.244	0.524	9.865	0.684	-0.183	-0.305	-0.061	1506611273
-9.775	-1.564	-0.336	0.427	0	-0.122	2.902	-8.672	0.694	-0.366	0.427	0.366	2.802	9.731	1.254	-0.122	-0.488	-0.122	-9.775	-1.564	-0.336	0.427	0	-0.122	1.395	9.644	2.032	-0.183	-0.488	-0.305	0.516	9.902	0.695	-0.122	-0.305	-0.061	1506611273
-9.746	-1.52	-0.353	0.427	0	-0.122	2.972	-8.714	0.732	-0.305	0.488	0.305	2.812	9.738	1.286	-0.122	-0.488	-0.244	-9.746	-1.52	-0.353	0.427	0	-0.122	1.412	9.585	2.017	-0.183	-0.488	-0.305	0.574	9.874	0.684	-0.122	-0.244	-0.061	1506611273
-9.746	-1.501	-0.374	0.366	0	-0.061	3.036	-8.758	0.86	-0.244	0.244	0.061	2.882	9.677	1.333	-0.122	-0.366	-0.366	-9.746	-1.501	-0.374	0.366	0	-0.061	1.377	9.533	2.01	-0.244	-0.427	-0.244	0.632	9.873	0.664	-0.061	-0.305	-0.061	1506611273
-9.741	-1.494	-0.39	0.305	0	-0.061	3.062	-8.77	0.863	-0.244	0.244	0.061	2.932	9.649	1.355	-0.183	-0.366	-0.427	-9.741	-1.494	-0.39	0.305	0	-0.061	1.349	9.534	2.006	-0.244	-0.427	-0.244	0.705	9.863	0.669	0	-0.305	-0.061	1506611273
-9.741	-1.464	-0.408	0.305	-0.061	-0.061	2.975	-8.774	0.863	-0.183	0.366	-0.122	3.018	9.658	1.357	-0.244	-0.366	-0.427	-9.741	-1.464	-0.408	0.305	-0.061	-0.061	1.305	9.506	1.988	-0.244	-0.427	-0.183	0.751	9.871	0.676	0	-0.183	0	1506611273
-9.737	-1.463	-0.403	0.244	-0.061	0	2.862	-8.776	0.854	-0.183	0.427	-0.305	3.1	9.641	1.32	-0.244	-0.366	-0.427	-9.737	-1.463	-0.403	0.244	-0.061	0	1.284	9.536	1.987	-0.183	-0.366	-0.122	0.774	9.877	0.684	0	-0.183	0	1506611273
-9.755	-1.497	-0.406	0.183	0	0	2.784	-8.736	0.799	-0.183	0.427	-0.305	3.143	9.649	1.255	-0.305	-0.305	-0.427	-9.755	-1.497	-0.406	0.183	0	0	1.256	9.567	2.009	-0.183	-0.366	-0.122	0.779	9.874	0.678	-0.061	-0.183	0.061	1506611273
-9.775	-1.542	-0.423	0.183	0	0.061	2.728	-8.717	0.762	-0.122	0.427	-0.366	3.208	9.67	1.175	-0.244	-0.366	-0.305	-9.775	-1.542	-0.423	0.183	0	0.061	1.231	9.592	1.999	-0.183	-0.366	-0.061	0.668	9.895	0.644	-0.061	-0.183	0.061	1506611273
-9.774	-1.55	-0.413	0.244	0	0.061	2.728	-8.717	0.762	-0.244	0.488	-0.305	3.246	9.684	1.147	-0.244	-0.305	-0.183	-9.774	-1.55	-0.413	0.244	0	0.061	1.237	9.592	1.982	-0.183	-0.366	-0.061	0.602	9.911	0.624	-0.061	-0.122	0.061	1506611273
-9.753	-1.554	-0.427	0.244	-0.061	0.061	2.646	-8.736	0.786	-0.244	0.488	-0.305	3.228	9.672	1.133	-0.244	-0.305	-0.061	-9.753	-1.554	-0.427	0.244	-0.061	0.061	1.237	9.592	1.982	-0.183	-0.427	0	0.604	9.914	0.621	0	-0.183	0.061	1506611273
-9.732	-1.55	-0.461	0.244	0	0.061	2.626	-8.711	0.845	-0.183	0.244	-0.244	3.207	9.637	1.136	-0.183	-0.305	0	-9.732	-1.55	-0.461	0.244	0	0.061	1.364	9.542	1.919	-0.061	-0.305	-0.061	0.677	9.885	0.559	0.061	-0.244	0.061	1506611273
-9.755	-1.482	-0.489	0.244	0	0.061	2.627	-8.702	0.87	-0.244	0.305	-0.183	3.153	9.616	1.148	-0.183	-0.305	0.061	-9.755	-1.482	-0.489	0.244	0	0.061	1.359	9.551	1.897	-0.122	-0.244	0	0.72	9.904	0.528	0.061	-0.244	0.061	1506611273
-9.775	-1.408	-0.526	0.183	0	0.061	2.622	-8.727	0.925	-0.244	0.305	-0.183	3.106	9.616	1.146	-0.122	-0.244	0.061	-9.775	-1.408	-0.526	0.183	0	0.061	1.358	9.566	1.903	-0.061	-0.305	0	0.757	9.916	0.532	0	-0.183	0.061	1506611273
-9.77	-1.391	-0.532	0.183	0	0	2.626	-8.736	0.934	-0.183	0.244	-0.122	3.062	9.64	1.151	-0.122	-0.305	0.061	-9.77	-1.391	-0.532	0.183	0	0	1.39	9.585	1.888	-0.061	-0.305	0	0.815	9.898	0.5	0	-0.183	0.061	1506611273
-9.782	-1.373	-0.529	0.122	-0.061	0	2.687	-8.726	0.925	-0.183	0.122	-0.061	3.046	9.644	1.187	-0.122	-0.244	0.061	-9.782	-1.373	-0.529	0.122	-0.061	0	1.418	9.577	1.853	-0.122	-0.244	0	0.827	9.897	0.457	0	-0.183	0.061	1506611273
-9.763	-1.376	-0.53	0.061	-0.061	0	2.687	-8.726	0.925	-0.183	0.122	0	3.013	9.625	1.187	-0.122	-0.244	0.061	-9.763	-1.376	-0.53	0.061	-0.061	0	1.418	9.577	1.853	-0.122	-0.244	0	0.827	9.897	0.457	0.061	-0.122	0.061	1506611273
-9.768	-1.396	-0.555	0.061	-0.061	0	2.751	-8.703	0.952	-0.183	0.122	0	2.999	9.63	1.195	-0.122	-0.183	-0.061	-9.768	-1.396	-0.555	0.061	-0.061	0	1.491	9.589	1.834	-0.061	-0.183	-0.061	0.742	9.875	0.427	0	0	0	1506611274
-9.769	-1.426	-0.542	0.061	0	0	2.783	-8.729	0.927	-0.183	0.061	0	3.036	9.644	1.225	-0.122	-0.122	-0.122	-9.769	-1.426	-0.542	0.061	0	0	1.481	9.594	1.867	-0.061	-0.122	-0.061	0.848	9.899	0.322	0.122	-0.183	0	1506611274
