# Supplementary material for: A deep learning approach for lower back-pain risk prediction during manual lifting
Source: PLoS One. 2021 Feb 19;16(2):e0247162. doi: 10.1371/journal.pone.0247162 (PMC7894914; doi:10.1371/journal.pone.0247162)
Supplement: S1 Data — (ZIP) [file pone.0247162.s001.zip › source-used/Subject_02_P1_Zone08_T2.csv]

Side_A_x	Side_A_y	Side_A_z	Side_G_x	Side_G_y	Side_G_z	LtWt_A_x	LtWt_A_y	LtWt_A_z	LtWt_G_x	LtWt_G_y	LtWt_G_z	RtWt_A_x	RtWt_A_y	RtWt_A_z	RtWt_G_x	RtWt_G_y	RtWt_G_z	Back_A_x	Back_A_y	Back_A_z	Back_G_x	Back_G_y	Back_G_z	UArm_A_x	UArm_A_y	UArm_A_z	UArm_G_x	UArm_G_y	UArm_G_z	Thig_A_x	Thig_A_y	Thig_A_z	Thig_G_x	Thig_G_y	Thig_G_z	Time_stp
-9.802	-0.914	-0.496	0	0	-0.061	2.889	-8.76	0.129	-0.122	0	0.061	3.314	9.579	0.836	0.061	-0.061	-0.061	-9.802	-0.914	-0.496	0	0	-0.061	1.775	9.567	1.358	0	-0.061	-0.061	0.979	9.906	-0.031	-0.061	0.061	0	1506610850
-9.81	-0.908	-0.473	0	0	-0.061	2.877	-8.765	0.127	-0.061	0	0	3.247	9.57	0.779	0.122	0	-0.061	-9.81	-0.908	-0.473	0	0	-0.061	1.776	9.536	1.395	0	0	-0.061	0.989	9.897	-0.03	-0.061	0	0	1506610850
-9.838	-0.906	-0.498	0	0	-0.061	2.887	-8.751	0.118	-0.061	0	0	3.247	9.57	0.779	0.061	0	0	-9.838	-0.906	-0.498	0	0	-0.061	1.708	9.515	1.377	0	0	-0.122	0.962	9.904	-0.05	-0.061	-0.061	0	1506610850
-9.822	-0.898	-0.508	0	0	-0.061	2.854	-8.781	0.065	-0.061	0	0	3.146	9.621	0.798	0.061	-0.061	0	-9.822	-0.898	-0.508	0	0	-0.061	1.686	9.536	1.382	0.061	0	-0.122	0.97	9.897	-0.048	-0.061	-0.061	0	1506610850
-9.818	-0.902	-0.511	0	0	-0.061	2.827	-8.808	0.02	0	0	0	3.174	9.65	0.908	0.061	-0.183	0	-9.818	-0.902	-0.511	0	0	-0.061	1.699	9.57	1.402	0.061	-0.061	-0.122	0.967	9.906	-0.041	0	0	-0.061	1506610850
-9.8	-0.928	-0.523	0	0	0	2.84	-8.819	0.049	-0.061	0	0	3.174	9.65	0.908	0	-0.183	0.061	-9.8	-0.928	-0.523	0	0	0	1.651	9.555	1.386	0.061	-0.122	-0.122	0.995	9.908	-0.06	-0.061	-0.061	-0.061	1506610850
-9.799	-0.958	-0.518	0	0	0	2.815	-8.789	0.077	-0.061	0.061	0	3.145	9.637	0.962	0	-0.244	0	-9.799	-0.958	-0.518	0	0	0	1.654	9.548	1.359	0.061	-0.122	-0.061	0.999	9.887	-0.044	-0.061	0	0	1506610850
-9.808	-0.94	-0.504	0	0	0	2.808	-8.778	0.104	0	0.061	0	3.187	9.67	0.957	-0.122	-0.183	0	-9.808	-0.94	-0.504	0	0	0	1.69	9.554	1.337	0.061	-0.122	-0.061	1.01	9.891	-0.032	-0.061	0	0	1506610850
-9.826	-0.953	-0.512	-0.061	0	0	2.829	-8.784	0.118	0	0.061	0	3.15	9.647	0.977	-0.244	-0.122	0	-9.826	-0.953	-0.512	-0.061	0	0	1.68	9.544	1.309	0.061	-0.122	-0.061	0.934	9.904	-0.042	-0.061	0	0	1506610850
-9.811	-0.957	-0.495	0	0	0	2.798	-8.784	0.08	0	0.061	-0.061	3.176	9.625	0.908	-0.183	-0.244	0	-9.811	-0.957	-0.495	0	0	0	1.733	9.6	1.315	0.061	-0.122	-0.061	0.912	9.932	-0.069	-0.061	-0.061	0	1506610850
-9.82	-0.902	-0.498	-0.061	0	0	2.763	-8.778	0.084	0.061	0.061	-0.061	3.195	9.611	0.867	-0.122	-0.122	-0.061	-9.82	-0.902	-0.498	-0.061	0	0	1.693	9.594	1.298	0	-0.061	-0.061	0.921	9.915	-0.037	-0.061	-0.061	0	1506610850
-9.824	-0.904	-0.501	-0.061	0	0	2.72	-8.784	0.065	0.061	0	0	3.195	9.611	0.867	-0.061	-0.061	-0.061	-9.824	-0.904	-0.501	-0.061	0	0	1.647	9.605	1.281	0.061	-0.122	-0.061	0.965	9.909	-0.026	-0.061	-0.061	0	1506610850
-9.813	-0.916	-0.507	-0.061	0	0	2.708	-8.77	0.035	0	0	-0.061	3.234	9.623	0.821	0	-0.122	-0.061	-9.813	-0.916	-0.507	-0.061	0	0	1.664	9.635	1.28	0.061	-0.122	-0.061	0.947	9.903	-0.041	-0.061	0	0	1506610850
-9.828	-0.907	-0.489	-0.061	-0.061	0	2.716	-8.733	0.055	0	0	-0.061	3.281	9.649	0.807	0.061	-0.061	0	-9.828	-0.907	-0.489	-0.061	-0.061	0	1.682	9.637	1.257	0.061	-0.122	-0.061	0.952	9.904	-0.016	-0.061	0	0	1506610851
-9.839	-0.912	-0.511	-0.061	-0.061	0	2.667	-8.701	0.065	0	0	0	3.283	9.635	0.821	0.122	0	0	-9.839	-0.912	-0.511	-0.061	-0.061	0	1.717	9.628	1.226	0.061	-0.061	-0.061	0.939	9.893	-0.024	0	0	0	1506610851
-9.832	-0.958	-0.512	-0.061	0	0	2.643	-8.709	0.017	0	-0.122	0.061	3.232	9.689	0.852	0.122	0	0	-9.832	-0.958	-0.512	-0.061	0	0	1.748	9.648	1.201	0.061	0	-0.061	0.925	9.924	-0.061	0	-0.061	0	1506610851
-9.824	-0.933	-0.513	-0.061	0	0	2.712	-8.734	-0.005	-0.061	-0.122	0	3.252	9.719	0.872	0.122	0	-0.061	-9.824	-0.933	-0.513	-0.061	0	0	1.736	9.673	1.199	0	0	-0.061	0.92	9.927	-0.045	0	-0.061	0	1506610851
-9.828	-0.896	-0.519	-0.061	0	0	2.756	-8.751	0.014	-0.061	-0.061	0	3.252	9.719	0.872	0.061	0.061	-0.061	-9.828	-0.896	-0.519	-0.061	0	0	1.718	9.653	1.207	0	0	-0.061	0.906	9.914	-0.041	-0.061	0.061	0	1506610851
-9.835	-0.871	-0.543	-0.061	0	-0.061	2.724	-8.735	0.045	-0.061	-0.122	-0.061	3.24	9.688	0.901	0.061	0.061	-0.061	-9.835	-0.871	-0.543	-0.061	0	-0.061	1.689	9.622	1.208	0	0	0	0.934	9.908	-0.055	-0.061	0	0	1506610851
-9.833	-0.895	-0.541	-0.061	-0.061	-0.061	2.72	-8.747	0.083	-0.061	-0.122	0	3.189	9.719	0.818	0	0.122	-0.061	-9.833	-0.895	-0.541	-0.061	-0.061	-0.061	1.689	9.644	1.209	0	0	0	0.924	9.906	-0.102	0	0	0	1506610851
-9.817	-0.913	-0.531	-0.061	0	-0.061	2.737	-8.777	0.121	-0.061	-0.122	0	3.189	9.719	0.818	-0.061	0.061	-0.061	-9.817	-0.913	-0.531	-0.061	0	-0.061	1.704	9.653	1.213	-0.061	0	0	0.937	9.92	-0.059	0	0	0	1506610851
-9.824	-0.916	-0.542	-0.061	0	-0.061	2.747	-8.798	0.133	-0.061	-0.122	0	3.171	9.64	0.774	-0.061	0.061	-0.061	-9.824	-0.916	-0.542	-0.061	0	-0.061	1.721	9.629	1.213	-0.061	0	0	0.944	9.92	-0.062	0	-0.061	-0.061	1506610851
-9.822	-0.912	-0.547	-0.061	0	-0.061	2.745	-8.793	0.124	-0.061	-0.122	-0.061	3.171	9.64	0.774	-0.061	0.061	-0.061	-9.822	-0.912	-0.547	-0.061	0	-0.061	1.695	9.577	1.201	-0.061	0.061	0	0.938	9.898	-0.081	0.061	0.061	-0.061	1506610851
-9.828	-0.9	-0.528	-0.061	0	-0.061	2.743	-8.778	0.095	-0.061	-0.061	0	3.185	9.639	0.715	-0.061	0	-0.061	-9.828	-0.9	-0.528	-0.061	0	-0.061	1.663	9.581	1.223	-0.061	0	-0.061	0.965	9.914	-0.092	0	-0.061	0	1506610851
-9.833	-0.889	-0.529	-0.061	0	-0.061	2.743	-8.778	0.095	-0.061	-0.061	0	3.185	9.636	0.705	-0.061	0	-0.061	-9.833	-0.889	-0.529	-0.061	0	-0.061	1.658	9.598	1.244	-0.061	0	-0.061	0.965	9.914	-0.092	0	0	0	1506610851
-9.818	-0.9	-0.526	-0.061	0	-0.061	2.734	-8.775	0.095	-0.061	-0.061	0	3.179	9.624	0.723	0	0	-0.061	-9.818	-0.9	-0.526	-0.061	0	-0.061	1.656	9.609	1.254	-0.061	0	-0.061	0.95	9.897	-0.085	0	0	0	1506610851
-9.829	-0.89	-0.534	0	0	-0.061	2.744	-8.766	0.092	-0.061	-0.061	0	3.179	9.624	0.723	0	0	0	-9.829	-0.89	-0.534	0	0	-0.061	1.65	9.587	1.238	-0.061	0	-0.061	0.982	9.906	-0.092	0	0	0	1506610851
-9.831	-0.878	-0.538	0	0	-0.061	2.757	-8.758	0.063	-0.061	0	0	3.149	9.623	0.751	0	0	0	-9.831	-0.878	-0.538	0	0	-0.061	1.662	9.587	1.239	0	0	-0.061	0.987	9.903	-0.078	-0.061	0	0	1506610851
-9.818	-0.876	-0.546	0	0	-0.061	2.769	-8.775	0.062	-0.061	-0.061	0	3.152	9.647	0.782	0	-0.061	-0.061	-9.818	-0.876	-0.546	0	0	-0.061	1.658	9.597	1.244	-0.061	-0.061	-0.061	0.973	9.9	-0.078	0	0	0	1506610851
-9.83	-0.882	-0.544	-0.061	-0.061	-0.061	2.815	-8.778	0.075	-0.061	-0.061	0	3.157	9.67	0.785	0	-0.061	-0.061	-9.83	-0.882	-0.544	-0.061	-0.061	-0.061	1.692	9.606	1.244	-0.061	-0.061	-0.061	0.981	9.91	-0.103	0	0	0	1506610851
-9.822	-0.867	-0.524	0	0	-0.061	2.811	-8.766	0.063	-0.061	0	0	3.146	9.689	0.812	-0.061	-0.061	-0.061	-9.822	-0.867	-0.524	0	0	-0.061	1.738	9.611	1.251	-0.061	-0.061	-0.061	0.986	9.911	-0.098	-0.061	0	0	1506610851
-9.844	-0.866	-0.556	0	0	-0.061	2.802	-8.754	0.09	-0.061	0	0	3.163	9.664	0.859	-0.061	0	-0.061	-9.844	-0.866	-0.556	0	0	-0.061	1.687	9.572	1.238	-0.061	-0.061	0	0.994	9.898	-0.084	-0.061	0	0	1506610851
-9.835	-0.884	-0.562	0	0	0	2.799	-8.774	0.089	0	0	0	3.164	9.646	0.855	-0.061	-0.061	-0.061	-9.835	-0.884	-0.562	0	0	0	1.681	9.591	1.25	-0.061	-0.061	0	1.011	9.899	-0.089	-0.061	0	0	1506610851
-9.811	-0.878	-0.546	0	0	0	2.822	-8.787	0.068	-0.061	0	-0.061	3.218	9.665	0.804	-0.122	-0.061	-0.061	-9.811	-0.878	-0.546	0	0	0	1.686	9.612	1.278	-0.061	-0.061	0	0.987	9.902	-0.075	-0.061	-0.061	0	1506610851
-9.817	-0.88	-0.525	0	0	0	2.802	-8.788	0.055	-0.061	0	-0.122	3.211	9.605	0.743	-0.061	-0.061	0	-9.817	-0.88	-0.525	0	0	0	1.698	9.579	1.261	-0.061	-0.122	0	0.968	9.903	-0.105	-0.061	-0.061	0	1506610851
-9.826	-0.88	-0.524	0	0	0	2.748	-8.75	0.048	-0.061	0	-0.061	3.211	9.605	0.743	-0.061	-0.061	0	-9.826	-0.88	-0.524	0	0	0	1.708	9.556	1.253	0	-0.061	0	0.988	9.891	-0.072	-0.061	0	0	1506610851
-9.837	-0.886	-0.534	0	0	0	2.741	-8.744	0.053	-0.061	0.061	-0.061	3.18	9.592	0.743	-0.061	-0.061	0	-9.837	-0.886	-0.534	0	0	0	1.721	9.593	1.249	0	-0.061	-0.061	0.999	9.896	-0.074	0	0	0	1506610851
-9.837	-0.871	-0.518	0	0	0	2.748	-8.777	0.036	-0.061	0	-0.061	3.196	9.644	0.774	-0.061	-0.061	0	-9.837	-0.871	-0.518	0	0	0	1.724	9.612	1.276	0	-0.061	-0.061	0.982	9.911	-0.066	-0.061	-0.061	0	1506610851
-9.826	-0.87	-0.52	0	0	-0.061	2.74	-8.784	0.018	-0.061	0	-0.061	3.196	9.644	0.774	0	0	0	-9.826	-0.87	-0.52	0	0	-0.061	1.711	9.593	1.272	0	-0.061	-0.061	0.964	9.902	-0.074	-0.061	-0.061	0	1506610852
-9.825	-0.874	-0.522	0	0	-0.061	2.71	-8.778	0.031	-0.061	0	-0.061	3.164	9.668	0.859	0	-0.061	0	-9.825	-0.874	-0.522	0	0	-0.061	1.738	9.605	1.264	0	-0.061	-0.061	0.976	9.912	-0.09	-0.061	-0.061	-0.061	1506610852
-9.824	-0.876	-0.501	0	-0.061	-0.061	2.707	-8.79	0.035	-0.061	0	-0.061	3.151	9.661	0.859	0	-0.061	0	-9.824	-0.876	-0.501	0	-0.061	-0.061	1.778	9.592	1.278	0	0	-0.061	0.992	9.905	-0.049	-0.061	-0.061	-0.061	1506610852
-9.848	-0.867	-0.512	0	-0.061	-0.061	2.725	-8.759	0.039	-0.061	0	0	3.151	9.661	0.859	0	0	0	-9.848	-0.867	-0.512	0	-0.061	-0.061	1.762	9.598	1.285	-0.061	0	-0.061	0.982	9.91	-0.084	0	-0.122	-0.061	1506610852
-9.833	-0.889	-0.514	0	-0.061	-0.061	2.731	-8.746	0.031	0	0	0	3.151	9.661	0.859	0	0	0	-9.833	-0.889	-0.514	0	-0.061	-0.061	1.761	9.607	1.268	-0.061	-0.061	-0.061	0.934	9.905	-0.091	0.061	-0.061	-0.061	1506610852
-9.82	-0.9	-0.532	0	0	-0.061	2.728	-8.784	0.01	0	-0.061	0	3.151	9.661	0.859	0	0	0	-9.82	-0.9	-0.532	0	0	-0.061	1.774	9.609	1.266	-0.061	0	-0.061	0.975	9.906	-0.104	0.061	-0.061	-0.061	1506610852
-9.807	-0.87	-0.528	0	0	-0.061	2.759	-8.772	-0.024	-0.061	-0.061	0	3.151	9.661	0.859	0	0	0	-9.807	-0.87	-0.528	0	0	-0.061	1.782	9.574	1.274	-0.061	0	-0.061	0.989	9.903	-0.102	0	0	-0.061	1506610852
-9.822	-0.846	-0.524	-0.061	0	-0.061	2.775	-8.733	-0.02	-0.061	-0.061	0	3.151	9.661	0.859	0	0	0	-9.822	-0.846	-0.524	-0.061	0	-0.061	1.761	9.552	1.253	-0.061	0	-0.061	1.004	9.889	-0.1	-0.061	0	0	1506610852
-9.854	-0.839	-0.524	-0.061	0	-0.061	2.763	-8.722	-0.006	-0.061	-0.061	0	3.151	9.661	0.859	0	0	0	-9.854	-0.839	-0.524	-0.061	0	-0.061	1.749	9.573	1.275	-0.061	0	-0.061	1.038	9.89	-0.069	-0.061	0	0	1506610852
-9.847	-0.853	-0.513	-0.061	0	-0.061	2.784	-8.744	0.006	-0.122	-0.061	0.061	3.151	9.661	0.859	0	0	0	-9.847	-0.853	-0.513	-0.061	0	-0.061	1.707	9.612	1.287	-0.061	0	-0.061	1.007	9.923	-0.086	-0.061	0	0	1506610852
-9.822	-0.88	-0.532	-0.061	0	-0.061	2.811	-8.78	0.023	-0.061	-0.061	0	3.164	9.679	0.883	-0.061	-0.061	-0.061	-9.822	-0.88	-0.532	-0.061	0	-0.061	1.69	9.604	1.299	-0.061	0	-0.061	0.997	9.918	-0.096	-0.061	0	-0.061	1506610852
-9.818	-0.884	-0.535	-0.061	0	-0.061	2.811	-8.801	0.05	-0.061	-0.061	0	3.186	9.655	0.797	0	-0.061	-0.061	-9.818	-0.884	-0.535	-0.061	0	-0.061	1.693	9.563	1.294	-0.061	-0.061	-0.061	0.999	9.896	-0.079	-0.061	0	0	1506610852
-9.831	-0.891	-0.543	0	0	-0.061	2.802	-8.784	0.067	-0.061	-0.061	0	3.176	9.641	0.836	0	-0.061	0	-9.831	-0.891	-0.543	0	0	-0.061	1.742	9.567	1.272	0	-0.061	-0.061	1.012	9.902	-0.069	-0.061	0	0	1506610852
-9.824	-0.864	-0.54	0	0	-0.061	2.79	-8.754	0.103	-0.061	0	0	3.177	9.647	0.884	0	0	-0.061	-9.824	-0.864	-0.54	0	0	-0.061	1.717	9.572	1.291	0	0	-0.061	1.001	9.902	-0.091	-0.061	0	0	1506610852
-9.841	-0.884	-0.55	0	0	-0.061	2.792	-8.765	0.105	0	0	0	3.163	9.686	0.843	-0.061	0	-0.061	-9.841	-0.884	-0.55	0	0	-0.061	1.633	9.585	1.294	0	0	0	0.964	9.91	-0.117	-0.061	-0.061	-0.061	1506610852
-9.831	-0.906	-0.549	0	0	-0.061	2.81	-8.813	0.08	0	0	0	3.163	9.686	0.843	-0.061	-0.061	0	-9.831	-0.906	-0.549	0	0	-0.061	1.659	9.618	1.294	0	-0.061	0	0.998	9.908	-0.075	0	0	-0.061	1506610852
-9.823	-0.888	-0.551	0	0	-0.061	2.812	-8.808	0.031	0	-0.061	-0.061	3.187	9.677	0.803	-0.061	-0.061	0	-9.823	-0.888	-0.551	0	0	-0.061	1.696	9.594	1.305	0	-0.061	0	1.007	9.895	-0.057	-0.061	-0.061	0	1506610852
-9.836	-0.892	-0.554	0	0	-0.061	2.784	-8.763	0.036	0	0	-0.061	3.112	9.619	0.768	-0.061	-0.061	0	-9.836	-0.892	-0.554	0	0	-0.061	1.683	9.56	1.286	0	-0.061	0	0.959	9.904	-0.106	-0.061	0	-0.061	1506610852
-9.811	-0.951	-0.548	0	0	-0.061	2.726	-8.731	0.006	0	0	0	3.112	9.619	0.768	-0.061	-0.061	0	-9.811	-0.951	-0.548	0	0	-0.061	1.696	9.576	1.274	0	-0.061	-0.061	0.939	9.91	-0.092	-0.061	-0.061	-0.061	1506610852
-9.811	-0.947	-0.524	0	0	-0.061	2.765	-8.762	-0.036	0	0	0	3.089	9.653	0.752	-0.061	-0.061	0	-9.811	-0.947	-0.524	0	0	-0.061	1.726	9.613	1.284	0	-0.061	-0.061	0.969	9.905	-0.032	-0.061	-0.061	-0.061	1506610852
-9.854	-0.921	-0.526	0	-0.061	-0.061	2.76	-8.786	-0.068	-0.061	0	-0.061	3.108	9.65	0.758	0	0	-0.061	-9.854	-0.921	-0.526	0	-0.061	-0.061	1.713	9.582	1.306	0	0	-0.061	0.958	9.9	-0.023	-0.061	0	0	1506610852
-9.829	-1.017	-0.534	0	-0.061	-0.122	2.705	-8.752	-0.037	-0.061	0	-0.061	3.085	9.624	0.779	0	0	-0.061	-9.829	-1.017	-0.534	0	-0.061	-0.122	1.695	9.572	1.32	0	0	-0.122	0.946	9.902	-0.056	0	0	0	1506610852
-9.72	-1.207	-0.441	0.122	0.061	-0.183	2.682	-8.745	-0.001	-0.061	0	0	3.098	9.662	0.806	0	-0.061	-0.061	-9.72	-1.207	-0.441	0.122	0.061	-0.183	1.75	9.639	1.349	-0.061	0	-0.122	0.949	9.885	-0.056	0	0	0	1506610852
-9.776	-1.215	-0.327	0.244	0.122	-0.244	2.692	-8.806	0.031	-0.061	0	0	3.08	9.704	0.916	0.061	-0.061	-0.061	-9.776	-1.215	-0.327	0.244	0.122	-0.244	1.839	9.646	1.402	-0.061	-0.061	-0.122	0.965	9.849	0.067	-0.122	0.183	0.183	1506610852
-9.831	-1.235	-0.251	0.305	0.122	-0.366	2.712	-8.854	0.044	0	-0.061	0	3.08	9.704	0.916	0.122	-0.061	-0.061	-9.831	-1.235	-0.251	0.305	0.122	-0.366	1.854	9.625	1.452	-0.183	-0.061	-0.183	0.853	9.877	0.178	-0.244	0.061	0.244	1506610852
-9.649	-1.294	-0.079	0.366	0.183	-0.427	2.704	-8.829	-0.013	0	-0.061	0.122	2.994	9.728	0.976	0.061	-0.183	0	-9.649	-1.294	-0.079	0.366	0.183	-0.427	1.769	9.542	1.639	-0.244	-0.244	-0.244	0.994	9.86	0.266	-0.244	0.122	0.366	1506610853
-9.475	-1.276	0.084	0.488	0.244	-0.427	2.704	-8.793	-0.106	0	0	0.305	2.745	9.643	0.98	0.061	-0.305	0.061	-9.475	-1.276	0.084	0.488	0.244	-0.427	1.748	9.487	1.741	-0.183	-0.244	-0.366	1.284	9.704	0.648	-0.488	0.488	0.61	1506610853
-9.513	-1.037	0.142	0.549	0.305	-0.366	2.738	-8.675	-0.209	-0.061	0.122	0.488	2.745	9.643	0.98	0	-0.366	0.122	-9.513	-1.037	0.142	0.549	0.305	-0.366	1.69	9.351	1.951	-0.244	-0.183	-0.549	1.426	9.599	0.694	-0.793	0.244	0.793	1506610853
-9.903	-0.949	0.165	0.61	0.061	-0.305	2.763	-8.431	-0.309	-0.122	0.305	0.732	2.628	9.522	0.91	0.061	-0.671	0.244	-9.903	-0.949	0.165	0.61	0.061	-0.305	1.64	9.283	2.172	-0.305	-0.244	-0.671	1.037	9.597	0.659	-0.732	0.427	0.793	1506610853
-10.124	-0.864	0.183	0.488	-0.305	-0.305	2.814	-8.354	-0.385	-0.122	0.549	0.916	2.57	9.534	0.841	0.183	-0.732	0.427	-10.124	-0.864	0.183	0.488	-0.305	-0.305	1.711	9.473	2.321	-0.244	-0.366	-0.793	1.044	9.817	0.526	-0.366	0.122	0.61	1506610853
-10.252	-0.711	0.256	0.244	-0.732	-0.488	2.883	-8.719	-0.526	-0.122	0.549	1.038	2.548	9.758	0.867	0.244	-0.61	0.366	-10.252	-0.711	0.256	0.244	-0.732	-0.488	1.686	9.661	2.353	-0.244	-0.488	-0.854	1.05	9.963	0.758	0	0.183	0.305	1506610853
-10.238	-0.664	0.226	0.305	-0.488	-0.549	2.968	-9.209	-0.634	-0.061	0.305	0.916	2.55	9.897	1.025	0.366	-0.671	0.183	-10.238	-0.664	0.226	0.305	-0.488	-0.549	1.555	9.688	2.287	-0.183	-0.671	-0.854	0.952	10.038	0.995	0.427	-0.549	-0.366	1506610853
-9.966	-0.567	-0.093	0.244	-0.122	-0.61	2.918	-9.43	-0.616	-0.061	-0.061	0.61	2.658	9.959	1.245	0.305	-0.671	0.061	-9.966	-0.567	-0.093	0.244	-0.122	-0.61	1.541	9.769	2.082	-0.244	-0.793	-0.793	0.648	9.97	1.005	0.916	-1.343	-0.732	1506610853
-9.426	-0.585	-0.92	0	-0.183	-0.793	2.781	-9.463	-0.433	0	-0.061	0.366	2.963	10.045	1.433	0.244	-0.671	-0.305	-9.426	-0.585	-0.92	0	-0.183	-0.793	1.617	9.871	1.778	-0.366	-0.854	-0.671	1.181	9.842	-0.056	1.16	-1.526	-1.16	1506610853
-9.621	-0.61	-1.464	-0.305	0.122	-0.549	2.528	-9.125	-0.214	0.122	-0.183	0.122	3.586	9.939	1.564	0.183	-0.366	-0.427	-9.621	-0.61	-1.464	-0.305	0.122	-0.549	1.414	9.556	1.195	-0.793	-1.282	-0.488	2.736	9.444	-0.525	1.099	0.183	-1.099	1506610853
-9.994	-0.813	-1.455	-0.183	0.427	0	2.351	-8.567	-0.007	0.183	-0.549	-0.305	4.429	9.552	1.05	0.061	-0.244	-0.305	-9.994	-0.813	-1.455	-0.183	0.427	0	1.806	9.74	0.664	-1.038	-1.099	-0.183	2.475	9.792	-0.691	1.038	0.549	-0.732	1506610853
-9.975	-0.556	-1.546	-0.061	0.854	0.061	2.094	-8.838	0.091	0.183	-0.549	-0.305	4.429	9.552	1.05	-0.366	-0.488	-0.488	-9.975	-0.556	-1.546	-0.061	0.854	0.061	2.263	10.197	0.316	-0.61	-0.549	-0.122	1.309	10.062	-0.638	1.038	-1.099	-0.916	1506610853
-9.607	-0.161	-1.512	-0.488	0.61	-0.305	1.96	-9.46	0.258	0.122	-1.404	-0.732	5.156	9.478	0.8	-0.488	-0.122	-1.099	-9.607	-0.161	-1.512	-0.488	0.61	-0.305	1.835	9.904	0.391	-0.122	0.244	0.183	2.199	9.915	-1.203	0.977	-0.916	-1.099	1506610853
-9.459	-0.577	-1.354	-0.732	0.122	-0.427	2.003	-9.405	0.613	-0.061	-1.16	-0.427	5.959	9.056	0.609	-0.488	0.61	-1.038	-9.459	-0.577	-1.354	-0.732	0.122	-0.427	1.403	9.136	0.421	0	-0.122	0.305	2.415	9.552	-1.253	1.16	0.183	-1.16	1506610853
-9.483	-1.075	-1.087	-0.61	-0.305	-0.366	2.077	-8.582	1.193	-0.244	-0.793	-0.183	5.989	8.245	0.476	-0.427	0.488	-0.061	-9.483	-1.075	-1.087	-0.61	-0.305	-0.366	1.511	8.378	0.397	-0.183	-0.183	0.366	1.763	9.507	-0.688	1.099	0.488	-1.099	1506610853
-9.427	-1.148	-0.892	-0.122	-0.366	-0.183	2.138	-7.684	1.652	-0.244	-0.549	-0.122	5.599	7.68	0.318	-0.305	0	0.793	-9.427	-1.148	-0.892	-0.122	-0.366	-0.183	1.982	8.271	0.098	-0.122	0.488	0.305	1.352	9.466	-0.506	0.916	0.366	-0.854	1506610853
-9.917	-0.666	-1.123	0.122	-0.549	-0.244	2.134	-7.465	1.805	-0.122	-0.366	0.061	5.246	7.704	0.09	-0.305	0.244	0.854	-9.917	-0.666	-1.123	0.122	-0.549	-0.244	2.262	8.839	0.012	0.427	1.526	0.122	1.692	9.449	-0.802	0.793	0.427	-0.61	1506610853
-10.003	-0.591	-1.153	0.061	-0.488	-0.427	1.986	-7.758	1.659	0	-0.549	0.427	5.069	8.247	-0.177	-0.122	0.732	0.488	-10.003	-0.591	-1.153	0.061	-0.488	-0.427	2.117	9.79	0.187	0.793	2.258	0.061	0.891	9.908	-0.847	0.549	-0.244	-0.793	1506610853
-9.984	-0.675	-1.304	-0.122	-0.244	-0.488	2.029	-8.275	1.394	0.061	-0.793	0.916	5.079	9.109	-0.406	0.244	1.038	0.244	-9.984	-0.675	-1.304	-0.122	-0.244	-0.488	1.788	10.627	0.462	0.671	1.953	0	0.463	9.922	-1.442	0.61	-0.916	-1.099	1506610853
-10.137	-1.004	-1.579	0.122	-0.183	-0.61	2.212	-8.848	1.111	0.061	-0.916	1.282	4.713	10.287	-0.202	0.61	0.977	0.366	-10.137	-1.004	-1.579	0.122	-0.183	-0.61	1.585	11.012	0.731	0.366	1.343	-0.183	0.786	10.078	-1.906	0.366	-1.038	-1.282	1506610853
-10.698	-0.744	-1.811	0.61	-0.244	-0.366	2.376	-9.062	0.891	0.061	-1.16	1.404	4.713	10.287	-0.202	0.732	0.732	0.61	-10.698	-0.744	-1.811	0.61	-0.244	-0.366	1.568	10.995	0.736	-0.183	0.549	-0.366	1.39	10.325	-2.011	-0.366	-0.977	-1.099	1506610853
-10.879	-0.029	-1.823	0.427	-0.183	0.183	2.533	-9.228	0.708	0	-1.465	1.465	4.254	10.299	0.219	0.854	0.427	0.732	-10.879	-0.029	-1.823	0.427	-0.183	0.183	1.419	10.696	0.691	-0.732	0	-0.305	1.554	10.926	-1.633	-1.038	-1.16	-0.916	1506610853
-11.026	0.156	-1.706	-0.366	-0.488	0.488	2.747	-9.434	0.506	-0.183	-1.465	1.526	3.627	10.368	1.125	0.854	0.488	0.427	-11.026	0.156	-1.706	-0.366	-0.488	0.488	1.084	10.652	0.681	-1.099	-0.244	-0.061	2.073	11.024	-1.329	-1.831	-1.343	-0.916	1506610853
-10.976	-0.883	-1.223	-1.343	-0.122	0.549	3.116	-9.71	0.488	-0.549	-0.793	1.587	3.627	10.368	1.125	0.427	0.61	-0.244	-10.976	-0.883	-1.223	-1.343	-0.122	0.549	0.813	10.545	1.046	-1.099	-0.244	-0.061	2.645	11.053	-0.601	-2.502	-0.488	-0.427	1506610853
-10.287	-2.627	-1.09	-1.282	0.305	0.732	3.588	-9.836	0.816	-0.793	0.244	1.404	3.357	10.367	1.193	-0.183	0.244	-0.793	-10.287	-2.627	-1.09	-1.282	0.305	0.732	1.136	10.573	1.804	-0.732	-0.977	0.305	3.336	11.258	0.818	-4.089	-0.061	1.038	1506610853
-9.231	-3.377	0.194	0.061	0	1.282	3.974	-10.336	1.054	-0.549	0.793	0.793	3.674	9.863	1.08	-0.671	-0.427	-1.038	-9.231	-3.377	0.194	0.061	0	1.282	1.492	10.161	2.507	-0.488	-0.854	0.122	3.078	10.837	2.348	-5.432	0.61	2.93	1506610854
-9.623	-2.254	0.828	0.061	-0.488	0.977	4.174	-10.464	0.994	0.122	0.732	-0.488	3.674	9.863	1.08	-0.61	0.122	-1.038	-9.623	-2.254	0.828	0.061	-0.488	0.977	0.607	8.338	3.206	-0.732	-0.366	0.549	1.956	10.063	2.842	-4.517	-2.197	5.066	1506610854
-10.146	-2.065	0.303	-0.366	-1.465	0.61	4.052	-9.134	0.614	0.549	0.183	-2.319	3.536	8.655	1.11	-0.122	0.854	-0.366	-10.146	-2.065	0.303	-0.366	-1.465	0.61	-0.005	7.899	3.537	-0.305	0.366	0.916	0.894	11.755	0.324	-2.869	-0.488	4.822	1506610854
-9.221	-2.15	0.33	-0.366	-0.977	0.793	3.859	-8.867	0.118	0.732	0.793	-3.418	2.789	9.141	0.75	-0.61	0.183	0.427	-9.221	-2.15	0.33	-0.366	-0.977	0.793	0.193	9.191	3.357	0.549	0	0.427	0.67	11.134	0.59	-2.014	1.16	4.944	1506610854
-8.637	-1.337	0.659	-0.488	-0.427	0.793	3.374	-9.643	-0.513	0.916	1.648	-3.296	2.408	10.007	0.39	-1.465	-1.221	0.671	-8.637	-1.337	0.659	-0.488	-0.427	0.793	0.469	9.239	3.231	0.671	-0.671	0.183	1.312	9.989	0.416	-1.465	2.075	4.7	1506610854
-8.972	-1.245	0.553	-0.549	-0.549	0.305	2.835	-9.438	-1.016	1.038	1.404	-3.113	2.536	9.394	0.434	-1.221	-1.77	1.038	-8.972	-1.245	0.553	-0.549	-0.549	0.305	0.847	8.539	3.165	0.305	-0.793	0.305	1.52	9.417	0.757	-1.038	3.479	4.333	1506610854
-8.711	-1.48	0.738	-0.427	-0.122	0.183	2.619	-8.659	-1.25	0.854	0.854	-3.174	2.449	9.043	0.859	-0.549	-1.282	1.343	-8.711	-1.48	0.738	-0.427	-0.122	0.183	1.331	8.674	2.875	0.122	-0.732	0.183	1.107	8.696	1.285	-0.305	4.578	3.357	1506610854
-8.281	-1.315	0.852	-0.122	0.671	0.244	2.511	-8.463	-1.389	0.671	0.854	-3.052	2.449	9.043	0.859	-0.427	-0.854	1.221	-8.281	-1.315	0.852	-0.122	0.671	0.244	1.766	8.935	2.678	0.305	-0.732	-0.183	-0.884	8.381	1.237	0.427	3.357	2.136	1506610854
-8.561	-0.941	0.835	0.183	1.16	0.061	2.353	-8.398	-1.456	0.427	0.854	-2.625	2.184	9.03	0.921	-0.549	-1.343	0.854	-8.561	-0.941	0.835	0.183	1.16	0.061	2.256	8.869	2.681	0.244	-0.671	-0.427	-0.651	8.032	1.848	1.221	1.526	1.465	1506610854
-9.39	-0.288	0.769	0.244	0.977	0.122	2.134	-8.156	-1.436	0.183	0.61	-2.197	2.663	8.835	1.428	-0.244	-1.221	0.305	-9.39	-0.288	0.769	0.244	0.977	0.122	2.559	8.833	2.742	0.061	-0.488	-0.427	0.691	7.433	2.786	2.319	-0.366	0.305	1506610854
-10.322	0.096	0.285	-0.244	0.732	-0.122	1.995	-8.057	-1.331	0.061	0.427	-1.709	2.663	8.835	1.428	0.244	-0.366	-0.366	-10.322	0.096	0.285	-0.244	0.732	-0.122	2.589	8.93	2.682	-0.061	-0.366	-0.427	1.755	7.875	3.376	2.869	-1.282	-0.793	1506610854
-10.83	0.139	0.421	-0.61	0.549	0	1.882	-8.264	-1.201	0	0.244	-0.916	2.747	9.026	1.69	0.61	0.061	-0.916	-10.83	0.139	0.421	-0.61	0.549	0	2.55	9.161	2.673	0	-0.305	-0.488	3.319	9.251	3.329	1.526	0.793	-0.549	1506610854
-11.452	0.713	1.126	-0.793	0.61	0.061	1.793	-8.701	-1.085	-0.061	0	0	2.742	9.447	1.775	0.549	-0.061	-1.404	-11.452	0.713	1.126	-0.793	0.61	0.061	2.592	9.599	2.585	0.305	-0.305	-0.549	5.822	9.467	4.968	-0.427	0.305	-0.366	1506610854
-11.661	-0.462	0.796	-0.732	0.305	0.122	1.853	-9.347	-0.925	-0.122	-0.244	0.916	2.933	9.915	1.805	0.366	-0.366	-1.953	-11.661	-0.462	0.796	-0.732	0.305	0.122	2.497	9.807	2.474	0.549	-0.427	-0.488	4.158	8.866	3.949	-0.061	-0.671	-1.038	1506610854
-11.015	-2.193	-0.055	0.366	-0.122	0	2.041	-9.588	-0.457	-0.122	-0.244	0.916	3.487	10.225	1.869	0.427	0	-2.38	-11.015	-2.193	-0.055	0.366	-0.122	0	2.46	10.33	2.254	0.61	-0.305	-0.244	0.598	8.725	2.342	3.601	-2.197	-2.563	1506610854
-10.226	-2.537	-0.379	0.977	-0.366	0	2.102	-9.875	0.041	-0.244	-0.244	1.709	4.081	10.977	1.812	0.488	0.427	-2.563	-10.226	-2.537	-0.379	0.977	-0.366	0	2.371	11.149	2.122	0.732	0.305	-0.183	3.764	11.815	3.013	2.808	-1.16	-0.916	1506610854
-9.222	-2.005	-0.608	0.732	-0.122	-0.244	2.056	-10.1	0.312	0.061	-1.465	2.502	4.798	11.822	1.747	0.305	0.854	-2.38	-9.222	-2.005	-0.608	0.732	-0.122	-0.244	1.439	11.096	1.988	0.488	0.732	0	0.847	10.45	1.772	0.793	-3.54	-2.014	1506610854
-9.349	-2.108	-1.428	0.61	-0.366	-0.183	2.393	-9.83	0.434	0.122	-1.404	2.869	5.315	11.224	1.87	0.183	1.404	-1.343	-9.349	-2.108	-1.428	0.61	-0.366	-0.183	0.106	9.482	1.721	-0.488	0.244	0.549	1.321	9.879	0.044	2.38	-3.601	-1.892	1506610854
-9.499	-2.12	-1.541	0.61	-0.183	0.061	2.704	-8.275	0.64	-0.122	-0.916	2.686	4.459	9.489	1.562	-0.061	1.038	0.671	-9.499	-2.12	-1.541	0.61	-0.183	0.061	-0.516	8.76	1.186	-0.854	0	1.282	2.298	9.792	-1.231	1.892	0.732	-1.282	1506610854
-9.253	-1.814	-1.4	0.61	0.366	0.122	2.809	-7.778	0.705	-0.305	-0.549	2.136	3.633	9.711	1.042	-1.16	0.183	1.831	-9.253	-1.814	-1.4	0.61	0.366	0.122	-0.156	9.898	0.752	0.305	0.671	1.465	1.005	9.942	-0.298	1.831	-0.488	-1.221	1506610854
-9.24	-1.583	-1.485	0.732	0.427	-0.122	2.75	-8.896	0.638	-0.244	-0.793	1.77	3.187	10.981	0.391	-2.563	-0.793	1.526	-9.24	-1.583	-1.485	0.732	0.427	-0.122	0.462	10.569	0.91	1.282	0.977	1.038	0.799	9.7	-1.386	1.465	-1.77	-1.221	1506610854
-9.094	-1.309	-1.34	0.977	0.244	-0.305	2.901	-9.359	0.591	-0.183	-1.16	1.343	3.291	9.253	-0.778	-3.052	-1.892	1.343	-9.094	-1.309	-1.34	0.977	0.244	-0.305	0.853	9.725	1.275	1.099	0.244	0.854	1.282	9.581	-1.942	1.099	-1.892	-1.404	1506610854
-9.087	-0.971	-1.414	0.854	-0.061	-0.427	3.162	-8.491	0.689	-0.366	-0.793	0.671	3.291	9.253	-0.778	-2.136	-2.014	2.014	-9.087	-0.971	-1.414	0.854	-0.061	-0.427	1.174	8.966	1.119	0.122	0.061	0.977	1.587	9.262	-1.808	0.977	-1.282	-1.465	1506610854
-9.396	-0.626	-1.415	0.488	-0.427	-0.61	3.17	-7.935	0.912	-0.488	-0.183	0.122	3.408	8.579	-0.726	-0.732	-0.793	2.502	-9.396	-0.626	-1.415	0.488	-0.427	-0.61	1.494	8.759	0.851	-0.488	0.244	0.793	1.91	9.17	-1.646	0.793	-0.488	-1.343	1506610854
-9.606	-0.476	-1.243	0.122	-0.671	-0.549	2.868	-7.923	0.953	-0.427	-0.061	-0.183	2.479	8.239	-0.638	0.061	0.488	2.258	-9.606	-0.476	-1.243	0.122	-0.671	-0.549	1.581	8.658	0.574	-0.61	0.366	0.366	1.741	9.426	-1.163	0.61	-0.244	-1.16	1506610854
-9.709	-0.705	-1.069	-0.061	-0.61	-0.488	2.649	-7.945	0.943	-0.427	-0.183	-0.305	2.479	8.239	-0.638	0.244	0.61	1.648	-9.709	-0.705	-1.069	-0.061	-0.61	-0.488	1.524	8.86	0.284	-0.244	0.305	-0.061	0.965	9.655	-0.83	0.427	-1.282	-1.221	1506610855
-9.531	-1.159	-0.993	0.366	-0.366	-0.305	2.655	-8.128	0.98	-0.61	0.122	-0.244	2.149	8.327	-0.5	0.244	-0.122	0.854	-9.531	-1.159	-0.993	0.366	-0.366	-0.305	1.507	9.229	0.355	0.244	0.061	-0.427	1	9.713	-1.178	0.183	-1.892	-1.221	1506610855
-9.471	-0.818	-1.406	0.61	0	-0.122	2.645	-8.309	1.061	-0.61	0.488	-0.366	2.351	8.612	-0.23	0.305	-0.427	-0.122	-9.471	-0.818	-1.406	0.61	0	-0.122	1.711	9.725	0.641	0.305	0.061	-0.61	1.704	9.646	-1.56	-0.366	-1.343	-1.038	1506610855
-10.104	-0.201	-1.745	0.854	-0.061	0.366	2.432	-8.63	1.049	-0.427	0.305	-0.61	2.706	9.186	-0.001	0.305	-0.427	-0.916	-10.104	-0.201	-1.745	0.854	-0.061	0.366	2.089	10.214	0.953	0.183	-0.244	-0.854	1.925	9.832	-1.464	-1.221	-1.831	-0.549	1506610855
-10.794	-0.156	-1.548	0.305	-0.488	0.854	2.277	-8.989	0.883	-0.427	0.305	-0.61	3.235	9.64	0.507	0.61	-0.183	-1.465	-10.794	-0.156	-1.548	0.305	-0.488	0.854	1.622	10.135	1.223	-0.366	-0.671	-0.671	2.399	10.506	-1.221	-2.686	-1.953	-0.244	1506610855
-10.963	-1.498	-0.709	-0.916	0.122	0.732	2.291	-9.188	0.536	-0.122	-0.244	-0.793	3.793	9.988	1.379	1.099	0.61	-1.77	-10.963	-1.498	-0.709	-0.916	0.122	0.732	1.004	10.508	1.164	-0.793	-1.099	-0.061	3.643	10.751	-0.459	-4.089	-1.099	0.305	1506610855
-10.532	-3.179	-0.718	-0.793	0.122	0.549	2.413	-10.033	0.28	-0.305	0.183	-0.427	3.86	11.123	1.833	0.916	0.916	-1.892	-10.532	-3.179	-0.718	-0.793	0.122	0.549	1.706	11.529	1.615	-0.549	-1.465	-0.244	3.504	11.026	1.576	-5.127	-0.732	2.136	1506610855
-9.895	-3.59	0.656	1.343	0	1.221	2.574	-11.037	0.055	-0.305	0.854	0.061	3.508	11.949	1.597	-0.244	-0.427	-1.587	-9.895	-3.59	0.656	1.343	0	1.221	2.397	10.891	2.589	-0.488	-1.282	-0.732	2.684	11.326	2.266	-5.554	-1.282	4.15	1506610855
-10.787	-2.044	0.418	0.977	-0.854	0.61	2.641	-10.542	-0.188	-0.183	1.038	-0.244	3.706	10.779	1.847	-0.549	-1.465	-0.854	-10.787	-2.044	0.418	0.977	-0.854	0.61	1.495	8.994	3.109	-1.038	-0.793	-0.305	1.018	11.477	1.195	-2.869	-0.793	4.578	1506610855
-10.22	-1.803	0.382	0.305	-1.099	0.061	2.524	-9.599	-0.407	-0.061	1.282	-1.038	3.967	9.489	2.116	0	-0.488	0	-10.22	-1.803	0.382	0.305	-1.099	0.061	0.689	9.007	3.033	-0.916	-0.244	0.244	0.407	12.578	0.438	-2.441	1.831	3.784	1506610855
-9.38	-1.327	0.596	-0.183	-0.732	0.183	2.094	-10.111	-0.745	0.183	1.343	-1.221	3.417	10.11	1.635	-0.549	-0.244	0.488	-9.38	-1.327	0.596	-0.183	-0.732	0.183	0.788	9.631	2.814	-0.244	-0.916	-0.122	-0.095	10.289	0.933	-1.953	1.221	3.357	1506610855
-8.945	-1.007	0.718	-0.549	-0.671	-0.183	1.702	-10.044	-1.05	0.427	0.854	-1.038	2.769	9.995	1.121	-1.16	-1.404	0.916	-8.945	-1.007	0.718	-0.549	-0.671	-0.183	1.065	8.802	2.912	-0.122	-1.16	-0.366	0.898	9.484	0.928	-1.099	2.991	2.991	1506610855
-8.636	-1.321	0.989	-0.488	-0.427	-0.366	1.68	-8.78	-1.089	0.305	0.549	-1.221	2.566	8.859	0.784	-0.732	-2.136	1.343	-8.636	-1.321	0.989	-0.488	-0.427	-0.366	1.388	8.429	2.759	-0.244	-0.671	-0.183	0.764	8.502	1.303	-0.183	3.906	2.075	1506610855
-8.603	-1.347	1.073	0.244	0.305	-0.183	1.669	-8.289	-1.069	0.305	0.671	-1.16	2.662	8.689	0.746	-0.183	-1.526	1.221	-8.603	-1.347	1.073	0.244	0.305	-0.183	1.755	8.945	2.649	0.061	-0.305	-0.427	-0.751	7.988	1.61	0.549	3.296	0.854	1506610855
-9.18	-1.024	0.928	0.488	0.854	0	1.424	-8.41	-1.125	0.488	0.488	-0.916	2.6	9.034	0.772	0	-0.488	0.671	-9.18	-1.024	0.928	0.488	0.854	0	1.958	9.112	2.755	0.305	-0.061	-0.549	-1.026	8.417	2.119	0.977	1.038	0	1506610855
-9.751	-0.446	0.556	-0.122	0.366	0.122	1.371	-8.379	-1.201	0.549	-0.244	-0.61	2.375	9.094	0.952	0.244	-0.61	0.183	-9.751	-0.446	0.556	-0.122	0.366	0.122	1.916	9.028	2.883	0.366	0.122	-0.549	0.994	8.146	2.751	2.014	0	-0.61	1506610855
-9.661	-0.492	0.648	-0.549	0.183	-0.061	1.648	-8.463	-1.276	0.671	-0.366	-0.366	2.723	9.147	1.347	0.61	-0.061	-0.183	-9.661	-0.492	0.648	-0.549	0.183	-0.061	1.64	8.991	2.884	0.122	0.183	-0.305	2.485	8.594	3.456	2.808	-0.977	-1.404	1506610855
-9.792	-0.809	0.9	-0.305	0	0.061	1.925	-8.497	-1.36	0.61	-0.366	-0.244	2.992	9.35	1.737	0.793	0.793	-0.366	-9.792	-0.809	0.9	-0.305	0	0.061	1.233	9.042	2.696	0	-0.183	-0.061	2.151	9.124	2.701	1.892	0	-1.404	1506610855
-10.001	-1.03	0.94	0.061	0.244	0	2.184	-8.496	-1.376	0.366	-0.122	0.061	2.915	9.509	2.021	0.549	1.038	-0.366	-10.001	-1.03	0.94	0.061	0.244	0	1.129	9.089	2.513	0.061	-0.549	0.061	2.888	9.141	3.301	0.854	-0.061	-0.916	1506610855
-10.99	-0.829	0.76	0	0.122	0	2.412	-8.404	-1.29	0	0	0.305	2.686	9.603	1.991	0.122	0.061	-0.366	-10.99	-0.829	0.76	0	0.122	0	1.522	9.574	2.44	0.061	-0.427	0	3.796	9.329	3.851	1.404	-0.122	-0.244	1506610855
-10.8	-1.132	0.549	-0.305	0	-0.183	2.597	-8.513	-1.129	-0.305	0.122	0.61	2.871	10.09	1.689	-0.244	-0.549	-0.427	-10.8	-1.132	0.549	-0.305	0	-0.183	1.877	10.47	2.524	0.244	-0.305	-0.122	2.426	10.195	2.186	1.465	-0.061	-0.671	1506610855
-10.249	-1.324	0.807	0	0.122	0	2.741	-9.13	-0.915	-0.427	0.244	1.099	3.191	10.714	1.363	-0.305	-0.488	-0.732	-10.249	-1.324	0.807	0	0.122	0	1.859	10.648	2.525	0	-0.61	-0.122	1.208	10.831	2.335	0.732	0.366	-0.732	1506610855
-9.652	-0.89	0.903	-0.122	0.305	0	2.888	-9.377	-0.711	-0.549	0.427	1.343	3.527	10.643	1.219	0.122	-0.122	-0.671	-9.652	-0.89	0.903	-0.122	0.305	0	1.749	10.277	2.555	-0.366	-0.671	-0.122	2.012	10.064	3.034	0.305	-1.038	-0.366	1506610855
-9.5	-1.061	0.367	0	0.244	-0.122	3.064	-9.244	-0.349	-0.732	0.671	1.221	3.615	10.301	1.193	0.366	0.305	-0.427	-9.5	-1.061	0.367	0	0.244	-0.122	1.534	9.881	2.497	-0.549	-0.549	-0.122	1.523	9.481	1.738	1.16	-0.427	-0.366	1506610855
-9.439	-1.366	-0.166	0.366	0.183	-0.122	3.006	-9.027	0.083	-0.61	0.549	0.793	3.387	9.996	1.186	0.244	0.305	-0.183	-9.439	-1.366	-0.166	0.366	0.183	-0.122	1.391	9.526	2.381	-0.366	-0.61	-0.061	1.581	9.348	0.913	1.16	-1.038	-0.305	1506610855
-9.469	-1.477	-0.481	0.549	0.122	-0.244	2.743	-8.831	0.349	-0.183	-0.061	0.244	3.244	9.463	1.087	0.122	-0.122	-0.122	-9.469	-1.477	-0.481	0.549	0.122	-0.244	1.518	9.331	2.111	-0.183	-0.488	0	1.519	9.594	0.341	1.16	-0.854	-0.427	1506610856
-9.609	-1.43	-0.95	0.488	0.244	-0.305	2.506	-8.881	0.354	0.183	-0.61	-0.061	3.244	9.463	1.087	0	-0.061	-0.244	-9.609	-1.43	-0.95	0.488	0.244	-0.305	1.5	9.293	1.811	-0.183	0	0.122	1.537	9.588	0.219	1.343	-1.282	-0.549	1506610856
-9.686	-1.469	-1.367	0.061	0.305	-0.366	2.363	-8.908	0.208	0.183	-0.732	-0.122	3.401	9.415	0.857	0	0.305	-0.427	-9.686	-1.469	-1.367	0.061	0.305	-0.366	1.187	9.354	1.446	-0.305	0.183	0.122	2.078	9.738	-0.584	1.16	-0.427	-0.366	1506610856
-9.923	-1.704	-1.385	0	0.183	-0.244	2.335	-8.881	0.305	0.061	-0.244	0	3.47	9.349	0.462	-0.061	0.305	-0.427	-9.923	-1.704	-1.385	0	0.183	-0.244	0.925	9.405	1.201	-0.305	0	0	1.843	9.89	-0.595	0.854	0.122	-0.305	1506610856
-9.893	-1.645	-1.141	0.244	0.427	-0.183	2.255	-8.982	0.581	-0.061	-0.122	0	3.527	9.295	-0.004	-0.122	0.122	-0.366	-9.893	-1.645	-1.141	0.244	0.427	-0.183	0.836	9.676	1.071	-0.183	0.183	-0.061	1.142	10.003	-0.473	0.549	-0.366	-0.244	1506610856
-9.799	-1.381	-1.211	0.305	0.427	-0.488	2.272	-9.33	0.846	-0.061	0.305	-0.244	3.516	9.439	-0.499	-0.244	-0.122	-0.305	-9.799	-1.381	-1.211	0.305	0.427	-0.488	0.818	10.014	1.159	0.244	0.671	-0.183	1.274	10.012	-0.837	0.488	-0.916	-0.427	1506610856
-9.734	-1.317	-1.268	0.183	0.122	-0.671	2.123	-9.426	1.084	-0.061	0.305	-0.244	3.637	9.653	-0.908	-0.244	-0.366	-0.366	-9.734	-1.317	-1.268	0.183	0.122	-0.671	0.818	10.014	1.159	0.244	0.671	-0.183	1.651	9.883	-1.073	0.427	-0.488	-0.488	1506610856
-9.666	-1.453	-1.285	-0.061	-0.244	-0.671	2.066	-9.073	1.364	-0.183	0.61	-0.305	3.81	9.475	-1.081	-0.061	-0.244	-0.122	-9.666	-1.453	-1.285	-0.061	-0.244	-0.671	0.818	10.014	1.159	0.244	0.671	-0.183	1.939	9.824	-0.804	0.244	0.244	-0.488	1506610856
-9.697	-1.846	-1.19	0.122	-0.366	-0.488	2.062	-8.538	1.418	0	0.793	-0.366	3.7	9.012	-0.83	0.488	-0.366	0.366	-9.697	-1.846	-1.19	0.122	-0.366	-0.488	0.587	9.189	1.071	0.183	0.305	-0.732	1.938	9.745	-0.565	0.183	0.488	-0.366	1506610856
-9.798	-2.102	-1.269	0.488	-0.488	-0.305	2.194	-8.196	1.321	0	0.793	-0.366	3.5	8.835	-0.669	0.732	-0.61	0.732	-9.798	-2.102	-1.269	0.488	-0.488	-0.305	0.7	9.226	0.968	0.305	0.671	-0.732	1.744	9.831	-0.439	0	0.305	-0.122	1506610856
-9.521	-2.156	-1.304	0.793	-0.488	-0.305	2.582	-8.124	1.047	0.305	0.122	-0.671	3.527	8.983	-0.559	0.549	-0.366	0.671	-9.521	-2.156	-1.304	0.793	-0.488	-0.305	0.685	9.342	0.959	0.305	0.671	-0.732	1.536	9.945	-0.254	-0.366	-0.122	0	1506610856
-9.472	-1.962	-1.281	0.488	-0.671	-0.488	3.057	-8.175	0.799	0.183	0.549	-0.732	3.704	9.063	-0.284	0.488	0.061	0.427	-9.472	-1.962	-1.281	0.488	-0.671	-0.488	0.609	9.314	0.956	0.854	1.648	-0.549	1.976	9.751	-0.794	-0.793	-0.305	0.244	1506610856
-9.004	-2.476	-1.197	-0.122	-0.671	-0.854	3.518	-8.154	0.715	-0.061	0.854	-1.038	3.799	9.056	-0.184	0.305	-0.122	0.549	-9.004	-2.476	-1.197	-0.122	-0.671	-0.854	0.817	9.329	0.803	0.61	1.587	-0.793	1.664	9.772	-0.845	-1.099	0.366	0.488	1506610856
-8.241	-2.55	-0.575	-0.244	-0.122	-1.099	3.747	-7.918	0.894	-0.305	0.549	-1.16	4.033	8.842	-0.038	0.183	-0.854	1.038	-8.241	-2.55	-0.575	-0.244	-0.122	-1.099	1.147	8.943	0.731	0.244	1.282	-1.221	1.696	9.543	-0.471	-1.465	0.61	0.916	1506610856
-8.108	-2.146	-0.379	-0.427	-0.366	-1.587	3.892	-7.531	0.818	-0.183	-0.305	-1.404	4.305	8.332	0.158	0.183	-1.16	1.587	-8.108	-2.146	-0.379	-0.427	-0.366	-1.587	1.477	8.355	0.736	-0.183	1.709	-1.404	1.998	9.24	-0.022	-2.747	1.343	1.709	1506610856
-7.829	-2.357	-0.172	-0.305	-0.427	-1.709	4.388	-6.982	0.691	0.122	-0.854	-1.953	4.663	7.623	0.934	0.122	-0.549	1.953	-7.829	-2.357	-0.172	-0.305	-0.427	-1.709	1.223	7.303	1.001	-0.061	2.075	-1.648	1.398	9.059	-0.167	-2.93	0.244	2.014	1506610856
-8.285	-2.3	0.282	-0.061	-0.366	-1.526	4.808	-6.023	0.886	0.244	0	-2.563	4.442	6.843	0.934	-0.793	-1.038	2.441	-8.285	-2.3	0.282	-0.061	-0.366	-1.526	0.708	6.843	1.065	0.122	2.319	-1.221	1.718	9.026	0.663	-2.808	0.793	2.625	1506610856
-8.867	-2.445	0.234	-0.183	-0.732	-1.831	4.516	-5.432	0.627	0.732	-0.244	-3.174	4.693	6.353	0.888	-1.465	-0.977	2.747	-8.867	-2.445	0.234	-0.183	-0.732	-1.831	0.329	7.151	1.187	0.305	2.197	-0.671	1.873	9.308	1.018	-3.052	-0.061	2.38	1506610856
-8.748	-2.62	0.492	0.061	-0.488	-1.831	4.388	-5.352	0.635	1.282	-0.244	-3.113	4.834	6.349	1.267	-1.465	-0.122	2.441	-8.748	-2.62	0.492	0.061	-0.488	-1.831	-0.126	7.953	1.192	1.099	1.953	-0.305	2.748	9.262	1.535	-2.625	0.305	2.502	1506610856
-9.518	-2.84	0.601	-0.183	-0.854	-1.831	4.442	-5.571	0.343	1.404	0.244	-2.686	4.447	6.879	1.103	-1.892	-0.854	1.953	-9.518	-2.84	0.601	-0.183	-0.854	-1.831	-0.449	8.721	1.14	1.953	1.953	0.122	3.066	8.893	2.224	-2.075	-0.366	2.075	1506610856
-9.516	-3.17	0.739	-0.061	-0.854	-1.831	4.559	-6.143	0.208	1.343	-0.244	-2.136	4.61	7.447	1.01	-2.686	-2.014	1.587	-9.516	-3.17	0.739	-0.061	-0.854	-1.831	-0.791	9.217	1.254	2.136	2.136	0.61	3.415	9	2.811	-2.197	0	2.136	1506610856
-9.373	-3.468	1.012	0.305	-0.549	-2.014	4.794	-6.808	0.254	1.343	-0.366	-1.526	4.851	7.965	1.194	-2.686	-2.319	1.343	-9.373	-3.468	1.012	0.305	-0.549	-2.014	-1.164	10.232	0.748	2.136	1.77	0.793	4.259	8.469	3.042	-1.709	0.549	1.953	1506610856
-9.995	-3.746	1.065	0.671	-0.732	-2.197	4.749	-7.416	0.462	0.793	-0.793	-0.793	4.966	9.103	1.507	-2.625	-2.625	0.793	-9.995	-3.746	1.065	0.671	-0.732	-2.197	-0.766	11.39	0.641	2.075	1.221	0.916	4.005	8.39	3.61	-1.648	0.305	1.587	1506610856
-10.402	-3.834	0.995	0.305	-0.732	-1.77	4.796	-8.283	0.474	0.793	-0.793	-0.793	5.011	10.09	0.991	-2.136	-3.113	0	-10.402	-3.834	0.995	0.305	-0.732	-1.77	-0.274	12.1	1.138	0.977	1.404	0.61	4.417	8.485	4.006	-1.404	0.305	1.465	1506610856
-10.076	-3.799	1.113	0	-0.61	-1.343	4.723	-9.233	0.805	-0.366	-0.732	0.732	5.21	10.343	1.462	-0.183	-1.953	-0.732	-10.076	-3.799	1.113	0	-0.61	-1.343	-1.135	12.15	0.725	0.122	1.526	0.366	5.517	7.776	4.126	-1.038	0.488	1.038	1506610856
-9.601	-3.927	1.232	-0.061	-0.305	-0.916	4.554	-10.133	0.833	-0.916	-1.892	0.977	5.231	11.086	1.28	0.549	-1.038	-1.038	-9.601	-3.927	1.232	-0.061	-0.305	-0.916	-1.909	12.098	0.177	0	0.549	0.305	5.396	7.349	4.514	-0.916	0.549	0.916	1506610857
-9.842	-4.198	1.109	-0.305	-0.183	-0.549	4.932	-10.959	0.451	-1.404	-2.93	1.099	5.691	11.762	1.126	0.122	-0.061	-0.549	-9.842	-4.198	1.109	-0.305	-0.183	-0.549	-1.832	11.972	0.309	-0.122	0.244	-0.183	4.961	7.072	4.664	-0.793	0.366	0.793	1506610857
-9.811	-4.523	1.215	-0.305	-0.061	-0.183	5.211	-11.048	0.239	-1.404	-2.93	1.099	5.759	11.478	0.569	-0.061	0.061	0.244	-9.811	-4.523	1.215	-0.305	-0.061	-0.183	-1.517	11.618	0.279	-0.366	0.061	-0.427	5.618	6.889	4.731	-0.61	0.305	0.427	1506610857
-9.702	-4.752	1.253	-0.183	0	0.183	5.51	-10.471	-0.102	-0.793	-1.587	-0.366	6.279	10.689	0.394	0.305	0.366	0.793	-9.702	-4.752	1.253	-0.183	0	0.183	-1.095	11.599	0.392	-0.427	0.061	-0.549	5.748	6.915	4.572	-0.488	0.244	0.305	1506610857
-9.778	-4.85	1.113	-0.244	0	0.366	5.986	-10.105	-0.562	-1.282	-1.404	-1.038	6.783	10.379	0.39	0.244	0.732	1.343	-9.778	-4.85	1.113	-0.244	0	0.366	-0.697	11.654	0.227	-0.244	-0.183	-0.305	5.591	7.047	4.573	-0.122	-0.061	0.244	1506610857
-10.139	-5.222	1.174	-0.244	-0.305	0.427	6.419	-9.629	-0.853	-0.977	-0.61	-1.465	6.866	9.752	0.195	0.793	-0.122	1.099	-10.139	-5.222	1.174	-0.244	-0.305	0.427	-0.274	11.531	0.104	-0.244	-0.244	0.122	5.432	7.236	4.68	0.183	-0.061	0.061	1506610857
-10.35	-5.368	1.3	0.061	-0.061	0.61	6.074	-9.207	-1.26	-1.099	-0.061	-0.488	6.898	9.646	0.964	-0.122	1.648	0.183	-10.35	-5.368	1.3	0.061	-0.061	0.61	0.085	11.934	0.074	0.061	-0.061	0.366	5.302	7.75	4.907	0.183	-0.305	-0.305	1506610857
-10.466	-5.173	1.229	0.244	0.244	0.916	6.56	-9.231	-0.872	0.244	0	-0.61	7.36	10.002	0.886	-0.183	-0.488	0.183	-10.466	-5.173	1.229	0.244	0.244	0.916	-0.709	12.453	0.249	-0.244	-0.732	0.427	5.041	7.922	4.947	0.427	-0.61	-0.732	1506610857
-10.673	-4.937	1.114	0.488	0.61	1.16	7.063	-9.421	-1.02	-0.122	-0.061	-0.61	7.971	10.572	0.895	-0.183	-0.122	0.61	-10.673	-4.937	1.114	0.488	0.61	1.16	-1.03	12.822	0.395	-0.671	-0.854	0.366	5.228	8.031	4.938	0.549	-0.671	-1.099	1506610857
-10.642	-4.619	0.843	0.61	0.854	1.343	7.472	-9.772	-0.821	-0.061	0.427	-1.282	8.196	10.92	0.967	0.244	0	1.16	-10.642	-4.619	0.843	0.61	0.854	1.343	-0.941	12.926	0.494	-0.916	-1.526	0.305	5.333	8.232	4.682	0.732	-0.916	-1.526	1506610857
-10.306	-4.216	0.577	0.61	1.038	1.404	7.532	-9.833	-0.852	-0.061	0.427	-1.282	7.787	10.89	0.782	0.427	0.183	1.038	-10.306	-4.216	0.577	0.61	1.038	1.404	-0.516	12.664	0.531	-1.221	-1.831	0.427	5.174	8.398	4.423	0.793	-0.916	-2.014	1506610857
-9.954	-3.756	0.4	0.488	1.16	1.404	7.64	-9.501	-1.298	-0.61	2.502	-1.465	7.355	10.391	0.446	0.427	0.427	0.793	-9.954	-3.756	0.4	0.488	1.16	1.404	-0.245	12.163	0.49	-1.587	-2.197	0.488	4.771	8.483	4.165	1.038	-0.854	-2.441	1506610857
-9.52	-3.301	0.218	0.427	1.16	1.282	7.137	-8.786	-1.221	-0.61	2.502	-1.465	6.949	9.867	0.389	0.122	0.854	0.549	-9.52	-3.301	0.218	0.427	1.16	1.282	-0.441	11.395	0.623	-1.648	-2.38	0.366	4.45	8.658	3.74	1.099	-1.16	-2.869	1506610857
-9.172	-2.882	0.048	0.549	1.099	1.282	7.137	-8.786	-1.221	-1.038	3.418	-1.343	6.308	9.132	0.475	-0.122	0.427	0.366	-9.172	-2.882	0.048	0.549	1.099	1.282	-0.732	10.526	0.727	-1.831	-2.747	0.244	4.075	8.701	3.346	1.221	-1.343	-3.174	1506610857
-8.741	-2.671	0.004	0.61	0.916	1.404	6.7	-8.025	-0.757	-1.709	3.296	-1.16	5.917	8.458	0.733	0	1.16	0.122	-8.741	-2.671	0.004	0.61	0.916	1.404	-0.792	9.619	0.854	-1.77	-3.296	0.427	3.614	8.666	2.827	1.221	-1.587	-3.479	1506610857
-8.545	-2.631	-0.214	0.854	0.671	1.465	6.063	-6.545	0.074	-2.258	4.883	-0.793	5.285	7.909	0.863	-0.122	1.404	-0.061	-8.545	-2.631	-0.214	0.854	0.671	1.465	-0.732	8.942	0.849	-1.465	-3.601	0.427	3.224	8.763	2.355	0.977	-1.465	-3.723	1506610857
-8.174	-2.818	-0.324	0.977	0.244	1.404	5.529	-5.736	0.517	-2.625	2.502	-0.488	5.05	7.227	0.732	-0.366	1.343	-0.305	-8.174	-2.818	-0.324	0.977	0.244	1.404	-0.346	8.296	0.846	-1.526	-3.784	0.671	2.94	9.026	2.06	1.099	-1.404	-3.601	1506610857
-7.917	-3.175	-0.301	1.404	-0.061	1.343	5.723	-5.027	0.293	-2.441	2.747	-0.366	5.036	6.517	0.715	-0.305	1.709	-0.61	-7.917	-3.175	-0.301	1.404	-0.061	1.343	0.05	7.556	0.864	-1.587	-3.54	0.793	2.915	9.245	1.702	1.526	-0.916	-3.296	1506610857
-7.641	-3.335	-0.157	1.587	-0.488	1.16	5.437	-4.133	0.56	-2.38	2.136	-0.427	5.034	5.913	0.859	-0.366	2.136	-0.671	-7.641	-3.335	-0.157	1.587	-0.488	1.16	0.199	6.863	0.839	-1.77	-3.052	0.671	2.547	9.165	1.644	1.465	-0.854	-2.441	1506610857
-7.691	-3.592	-0.033	1.465	-0.61	1.16	5.07	-3.285	0.718	-2.197	0.854	-0.671	4.949	5.53	1.183	-0.427	1.526	-0.427	-7.691	-3.592	-0.033	1.465	-0.61	1.16	0.08	6.565	0.694	-1.709	-2.93	0.244	1.958	8.748	1.532	0.977	-0.671	-1.465	1506610857
-8.448	-4.229	0.291	2.075	-0.366	0.793	5.709	-2.411	0.654	-2.441	-0.488	-0.671	4.978	5.518	1.026	-1.16	0.549	-0.061	-8.448	-4.229	0.291	2.075	-0.366	0.793	0.091	6.782	0.709	-1.831	-3.357	0.061	1.318	8.727	1.507	0.793	-0.732	-0.427	1506610857
-9.307	-3.377	0.427	1.831	-0.61	-0.122	6.906	-1.988	0.654	-2.563	0.916	-0.793	4.78	5.908	1.409	-2.014	-0.305	0.061	-9.307	-3.377	0.427	1.831	-0.61	-0.122	0.569	8.086	0.764	-1.587	-3.54	-0.366	0.398	9.585	1.314	-0.122	-0.427	0.122	1506610857
-8.575	-2.517	1.266	1.221	-0.061	-0.732	7.16	-2.031	0.583	-2.38	0.244	-1.282	4.618	6.793	1.82	-2.441	-1.892	-0.061	-8.575	-2.517	1.266	1.221	-0.061	-0.732	1.251	9.484	1.64	-0.732	-3.845	-1.16	-1.274	9.757	1.299	-0.305	-0.732	-0.244	1506610857
-9.396	-2.707	1.044	1.221	0.061	-0.671	8.25	-2.789	0.269	-2.869	0.488	-0.732	5.248	7.742	1.811	-2.747	-3.113	-0.427	-9.396	-2.707	1.044	1.221	0.061	-0.671	2.07	9.721	2.598	-0.61	-3.723	-1.587	-1.41	9.054	0.614	0.183	-0.549	-0.732	1506610857
-9.363	-3.506	1.023	2.258	0.549	-0.305	9.15	-3.944	-0.365	-3.052	2.136	-0.244	6.167	7.922	1.821	-2.991	-3.967	-0.183	-9.363	-3.506	1.023	2.258	0.549	-0.305	2.233	9.299	3.082	-1.282	-3.662	-1.343	-1.516	9.81	0.959	0.549	-0.366	-1.404	1506610857
-9.101	-2.817	0.907	2.991	0.916	-0.244	9.171	-4.948	-0.517	-2.625	2.747	-0.732	6.717	7.544	2.297	-2.686	-3.174	0.122	-9.101	-2.817	0.907	2.991	0.916	-0.244	2.025	9.393	3.073	-1.099	-3.479	-0.977	-0.598	10.008	2.027	0.366	-2.869	-1.16	1506610858
-9.475	-1.91	0.952	2.93	0.793	-0.122	8.844	-5.614	-0.892	-1.953	2.38	-1.099	6.94	7.344	2.335	-2.075	-2.686	-0.061	-9.475	-1.91	0.952	2.93	0.793	-0.122	1.68	9.222	3.24	-1.221	-3.174	-0.488	-0.145	10.099	2.068	-0.916	-4.822	-0.854	1506610858
-9.767	-1.775	1.183	2.38	0.366	-0.244	8.498	-5.761	-1.824	-1.038	1.526	-1.648	7.19	7.267	1.938	-1.648	-2.258	0.061	-9.767	-1.775	1.183	2.38	0.366	-0.244	1.126	8.875	3.271	-1.221	-3.174	-0.244	-0.596	10.014	2.516	-2.319	-5.371	-1.343	1506610858
-9.457	-2.184	1.413	2.319	0.305	-0.305	8.343	-5.455	-1.971	-0.61	1.587	-1.892	7.191	7.309	1.98	-1.892	-1.648	0.488	-9.457	-2.184	1.413	2.319	0.305	-0.305	0.959	8.878	3.089	-0.916	-3.296	-0.366	-1.218	9.764	2.03	-1.953	-5.188	-2.014	1506610858
-9.404	-2.611	1.396	2.625	0.549	-0.305	8.031	-4.644	-1.97	-0.671	2.075	-1.648	6.308	7.277	2.097	-2.197	-1.892	0.61	-9.404	-2.611	1.396	2.625	0.549	-0.305	1.425	8.947	3.238	-0.549	-3.357	-0.61	-0.635	9.828	0.86	-0.916	-4.7	-2.441	1506610858
-9.359	-2.664	1.342	2.747	0.549	-0.366	7.866	-3.937	-2.031	-0.916	2.502	-1.709	5.924	7.154	1.946	-2.563	-3.052	0.549	-9.359	-2.664	1.342	2.747	0.549	-0.366	1.853	9.101	3.425	-0.427	-3.235	-0.732	-0.322	10	1.087	-0.793	-3.723	-2.441	1506610858
-9.105	-2.452	1.15	2.625	0.488	-0.488	7.88	-3.646	-1.574	-1.404	2.563	-1.221	6.127	7.175	2.155	-2.747	-2.808	0.305	-9.105	-2.452	1.15	2.625	0.488	-0.488	1.961	9.004	3.533	-0.488	-3.113	-0.671	-0.684	9.952	1.456	-0.61	-4.211	-2.625	1506610858
-8.818	-2.397	1.163	2.38	0.671	-0.488	7.736	-3.302	-1.574	-1.709	2.014	-0.671	6.022	7.102	2.439	-2.747	-2.319	0	-8.818	-2.397	1.163	2.38	0.671	-0.488	1.922	8.789	3.62	-0.732	-3.052	-0.427	-0.45	9.562	1.848	-0.244	-4.028	-2.563	1506610858
-8.623	-2.566	1.052	2.38	0.916	-0.305	8.277	-3.045	-1.841	-2.075	2.136	-0.366	5.717	7.081	2.766	-2.502	-2.197	-0.488	-8.623	-2.566	1.052	2.38	0.916	-0.305	1.793	8.613	3.75	-0.793	-3.113	-0.427	-0.201	9.152	2.738	0	-4.578	-2.563	1506610858
-8.731	-2.645	1.031	2.686	1.16	0	8.942	-3.24	-1.572	-2.625	2.502	-0.244	5.687	7.327	3.219	-2.747	-1.709	-0.671	-8.731	-2.645	1.031	2.686	1.16	0	1.376	8.384	3.822	-0.793	-3.296	-0.671	-0.147	9.038	2.871	-0.793	-5.188	-1.831	1506610858
-9.167	-2.57	1.102	3.113	0.977	0.183	8.969	-3.582	-1.457	-3.113	2.38	-0.671	5.874	7.521	3.241	-3.113	-2.136	-0.549	-9.167	-2.57	1.102	3.113	0.977	0.183	1.038	8.351	3.923	-0.977	-3.662	-0.671	0.55	8.949	2.564	-1.221	-4.7	-0.916	1506610858
-9.708	-2.814	1.306	3.174	0.916	0.244	9.021	-3.877	-1.372	-3.113	2.258	-0.854	6.281	7.553	3.162	-3.113	-2.441	-0.183	-9.708	-2.814	1.306	3.174	0.916	0.244	0.969	8.686	3.896	-0.854	-3.906	-0.854	1.342	8.989	2.846	-1.16	-3.906	0	1506610858
-9.728	-3.14	1.285	3.418	1.282	0.244	9.068	-4.164	-1.078	-3.052	2.197	-0.916	6.704	7.715	2.972	-3.235	-2.808	0.183	-9.728	-3.14	1.285	3.418	1.282	0.244	1.154	9.097	3.633	-0.671	-4.517	-1.038	0.585	8.78	3.338	-0.61	-3.906	0.732	1506610858
-9.435	-2.445	1.115	4.089	2.014	0.427	9.055	-4.482	-0.806	-3.113	1.526	-0.916	7.163	7.678	2.497	-3.479	-3.113	0.488	-9.435	-2.445	1.115	4.089	2.014	0.427	1.462	9.141	3.376	-0.793	-4.761	-1.099	0.281	8.519	2.294	1.16	-4.517	1.77	1506610858
-10.953	-2.036	0.92	4.028	0	0.244	8.915	-4.425	-0.535	-2.869	1.038	-1.099	7.678	7.257	2.364	-3.357	-3.113	0.732	-10.953	-2.036	0.92	4.028	0	0.244	1.668	9.021	2.927	-0.854	-4.822	-1.038	-0.017	9.019	2.535	2.197	-3.784	0.793	1506610858
-11.902	-3.525	-0.788	4.395	-0.122	-0.366	8.617	-3.962	0.194	-2.93	1.099	-0.977	8.062	6.615	2.383	-3.296	-2.869	1.099	-11.902	-3.525	-0.788	4.395	-0.122	-0.366	1.738	9.639	2.171	-0.793	-4.883	-0.61	-0.243	9.874	1.704	3.662	-4.7	-0.427	1506610858
-8.879	-2.702	-0.886	5.554	2.563	0.305	8.427	-3.759	0.657	-3.052	0.977	-0.793	8.532	6.136	1.993	-3.235	-2.502	1.038	-8.879	-2.702	-0.886	5.554	2.563	0.305	1.951	11.31	1.181	-0.427	-3.967	-0.305	1.322	11.257	2.83	2.502	-3.296	-0.305	1506610858
-9.671	-2.248	-2.344	5.859	2.014	0.244	8.836	-4.371	0.528	-3.174	0.671	-0.61	9.433	6.313	1.349	-3.296	-2.136	0.427	-9.671	-2.248	-2.344	5.859	2.014	0.244	2.17	11.281	0.797	-0.427	-3.357	-0.549	1.081	10.194	-0.83	2.319	-3.54	0.305	1506610858
-9.714	-2.299	-3.016	6.104	2.625	0.488	9.022	-4.7	0.781	-3.296	0.488	-0.671	9.842	6.185	0.569	-3.662	-1.953	0.488	-9.714	-2.299	-3.016	6.104	2.625	0.488	1.651	10.739	0.513	-0.793	-3.296	-0.366	-0.19	10.634	-2.153	2.319	-3.906	-0.183	1506610858
-9.434	-1.808	-3.157	6.409	2.563	0.732	8.739	-4.32	1.596	-3.296	0.366	-0.671	9.292	5.574	0.51	-3.784	-1.953	0.793	-9.434	-1.808	-3.157	6.409	2.563	0.732	1.694	10.587	0.038	-0.793	-3.296	-0.366	0.755	10.329	-2.405	2.441	-5.676	-0.183	1506610858
-9.215	-1.244	-3	6.47	2.136	0.366	9.006	-4.351	1.805	-3.601	0.916	-0.244	8.805	5.073	0.224	-3.601	-1.892	0.244	-9.215	-1.244	-3	6.47	2.136	0.366	1.723	9.387	0.147	-0.793	-3.723	-0.427	2.038	9.932	-2.198	2.075	-3.662	-0.366	1506610858
-9.257	-0.949	-2.798	6.47	1.465	0.305	8.807	-4.132	1.712	-3.662	1.16	-0.244	8.28	4.468	0.196	-3.479	-1.953	0.061	-9.257	-0.949	-2.798	6.47	1.465	0.305	1.608	8.105	0.221	-0.977	-3.235	-0.305	1.821	9.508	-2.131	2.197	-4.333	-0.305	1506610858
-9.514	-1.018	-2.822	6.226	0.916	0.305	8.186	-3.402	1.854	-3.723	0.916	-0.427	7.472	3.749	0.268	-3.296	-1.831	0.183	-9.514	-1.018	-2.822	6.226	0.916	0.305	1.695	7.799	0.086	-0.977	-2.563	-0.061	2.365	9.585	-1.494	1.831	-4.028	-0.183	1506610858
-9.778	-0.781	-2.772	5.981	0.916	0.183	7.825	-2.859	1.451	-3.967	1.221	-0.244	6.925	3.439	0.4	-3.113	-1.709	-0.183	-9.778	-0.781	-2.772	5.981	0.916	0.183	1.802	8.605	-0.054	-0.549	-2.38	-0.122	2.266	9.698	-0.852	0.916	-4.456	0.061	1506610858
-9.879	-0.341	-2.546	5.554	0.793	0.183	7.471	-2.668	0.614	-3.967	1.221	-0.244	6.887	3.804	0.37	-3.296	-1.465	-0.61	-9.879	-0.341	-2.546	5.554	0.793	0.183	2.129	9.777	0.072	-0.549	-2.38	-0.122	2.208	9.849	-0.878	0.183	-5.005	0.427	1506610858
-9.885	-0.22	-2.394	5.066	0.671	0.122	7.672	-2.859	0.123	-4.211	1.587	0.488	7.669	4.528	0.437	-3.906	-1.526	-1.099	-9.885	-0.22	-2.394	5.066	0.671	0.122	2.418	10.182	0.464	0.671	-2.563	-1.038	2.472	9.764	-1.473	-0.305	-5.432	0.549	1506610859
-9.816	-0.27	-2.286	4.944	0.61	0.122	7.912	-3.023	-0.201	-4.211	1.587	0.488	8.276	4.984	0.876	-4.15	-1.77	-1.404	-9.816	-0.27	-2.286	4.944	0.61	0.122	2.823	10.263	0.433	0.305	-2.625	-1.038	2.515	9.635	-1.827	-0.488	-5.005	0.488	1506610859
-9.78	-0.22	-2.17	4.578	0.488	-0.061	7.917	-3.122	-0.299	-4.395	1.953	0.977	8.47	5.191	1.386	-4.028	-2.258	-1.709	-9.78	-0.22	-2.17	4.578	0.488	-0.061	3.122	10.112	0.44	-0.366	-3.296	-0.793	1.915	9.597	-1.843	-0.427	-4.395	0.244	1506610859
-9.732	-0.286	-1.973	4.333	0.549	-0.061	8.088	-3.241	-0.175	-4.272	1.404	0.793	8.984	5.367	1.532	-3.784	-1.892	-2.075	-9.732	-0.286	-1.973	4.333	0.549	-0.061	3.153	9.944	0.568	-1.221	-3.662	-0.549	1.581	9.629	-2.376	-0.183	-4.395	-0.183	1506610859
-9.994	0.19	-1.949	3.967	0.61	0.183	8.526	-3.425	-0.398	-3.967	1.221	0.671	9.24	5.429	1.699	-3.479	-1.648	-1.892	-9.994	0.19	-1.949	3.967	0.61	0.183	2.951	9.759	0.51	-1.831	-4.089	-0.488	1.253	9.713	-2.121	-0.244	-4.272	-0.366	1506610859
-10.072	0.872	-1.903	3.235	0.305	0.305	9.05	-3.698	-0.432	-3.723	1.465	0.427	9.374	5.504	1.786	-3.418	-1.648	-1.648	-10.072	0.872	-1.903	3.235	0.305	0.305	2.802	9.72	0.421	-1.831	-4.089	-0.488	2.363	9.999	-1.933	-0.366	-4.028	-0.488	1506610859
-10.575	0.19	-1.78	2.197	0.366	0.488	9.391	-3.902	-0.286	-3.662	1.282	0	9.192	5.423	1.87	-3.601	-1.648	-1.465	-10.575	0.19	-1.78	2.197	0.366	0.488	2.783	9.677	0.364	-2.075	-4.883	-0.61	3.23	9.922	-1.437	-0.977	-3.235	-0.61	1506610859
-11.027	-1.644	-1.095	1.648	0.366	0.671	9.676	-4.046	-0.284	-3.784	1.404	-0.305	8.854	5.428	1.753	-3.723	-2.014	-1.465	-11.027	-1.644	-1.095	1.648	0.366	0.671	2.857	9.985	0.522	-1.892	-5.432	-0.793	3.732	10.446	-0.906	-2.136	-3.052	0.061	1506610859
-10.136	-2.955	-0.621	1.77	0.244	0.916	9.891	-4.449	-0.66	-3.845	1.709	-0.427	8.896	5.898	1.603	-3.906	-2.258	-1.282	-10.136	-2.955	-0.621	1.77	0.244	0.916	2.96	10.533	1.104	-1.648	-5.615	-1.282	3.935	11.17	1.18	-4.211	-2.441	1.77	1506610859
-9.878	-3.059	0.471	2.93	-0.61	1.16	10.218	-5.121	-1.17	-3.845	2.075	-0.244	8.745	6.502	1.794	-3.967	-2.625	-1.343	-9.878	-3.059	0.471	2.93	-0.61	1.16	2.781	9.696	2.017	-1.099	-5.615	-1.648	3.39	10.916	3.304	-5.798	-2.747	3.967	1506610859
-10.866	-2.479	0.279	2.686	-1.282	0.549	9.761	-5.24	-1.133	-3.967	2.319	-0.549	8.775	6.264	1.903	-3.967	-2.563	-1.099	-10.866	-2.479	0.279	2.686	-1.282	0.549	1.946	8.37	3.096	-1.282	-3.418	-0.977	-0.492	11.932	2.344	-3.845	-4.456	4.211	1506610859
-10.438	-2.992	0.092	2.686	-1.282	0.122	8.744	-4.571	-0.961	-3.784	2.136	-0.732	8.311	5.877	2.381	-3.784	-2.686	-0.366	-10.438	-2.992	0.092	2.686	-1.282	0.122	1.43	9.25	2.868	-0.732	-3.052	-0.488	-0.774	12.624	1.258	-3.723	-1.709	3.357	1506610859
-9.049	-2.529	0.763	2.991	-0.61	0.488	8.686	-4.388	-1.32	-3.54	2.747	-0.305	8.287	6.337	2.34	-3.479	-2.563	-0.244	-9.049	-2.529	0.763	2.991	-0.61	0.488	1.692	9.684	2.492	-0.366	-4.272	-0.671	-0.398	11.402	0.922	-3.54	-1.343	2.625	1506610859
-8.344	-1.433	0.763	2.991	-0.305	0.122	8.94	-4.673	-1.866	-3.296	2.441	0.061	8.386	6.54	2.359	-3.174	-2.319	-0.366	-8.344	-1.433	0.763	2.991	-0.305	0.122	2.009	8.636	2.661	-0.732	-3.723	-0.671	0.434	9.534	0.871	-3.052	-0.854	2.258	1506610859
-8.18	-0.963	0.84	2.991	0.061	0	8.355	-4.157	-1.73	-2.991	1.709	-0.366	7.77	5.751	2.568	-3.235	-2.38	0.244	-8.18	-0.963	0.84	2.991	0.061	0	2.263	8.024	2.379	-0.793	-3.235	-0.427	1.298	8.43	1.352	-2.563	0.183	1.465	1506610859
-8.086	-0.731	1.069	2.747	0.427	0	7.641	-3.381	-1.212	-2.991	1.709	-0.427	7.348	4.962	3.004	-2.991	-1.953	0.305	-8.086	-0.731	1.069	2.747	0.427	0	2.607	7.921	2.312	-0.549	-2.93	-0.366	0.779	7.666	1.187	-2.136	1.099	0.549	1506610859
-8.144	-0.449	1.254	2.319	0.916	-0.061	7.161	-2.967	-1.339	-2.93	1.282	-0.122	7.309	4.576	3.332	-2.625	-1.831	0.122	-8.144	-0.449	1.254	2.319	0.916	-0.061	3.096	7.978	2.345	-0.427	-2.747	-0.549	-0.067	7.303	1.577	-1.038	1.038	0	1506610859
-8.93	-0.06	1.561	2.258	1.404	0.061	7.349	-3.039	-1.595	-2.869	1.16	0	7.666	4.337	3.157	-2.686	-1.648	0.549	-8.93	-0.06	1.561	2.258	1.404	0.061	3.626	8.181	2.393	-0.427	-2.38	-0.427	0.574	6.99	2.025	0.122	-0.305	-0.488	1506610859
-10.112	0.406	1.346	1.892	1.282	0.305	7.762	-3.301	-1.72	-2.38	1.099	-0.122	8.138	3.807	3.279	-2.441	-1.343	0.549	-10.112	0.406	1.346	1.892	1.282	0.305	4.072	8.448	2.403	-0.305	-1.892	-0.183	1.989	7.08	3.32	1.038	-3.174	-1.587	1506610859
-10.911	0.358	1.046	0.732	0.488	0.122	8.059	-3.506	-1.659	-2.38	1.099	-0.122	8.629	3.448	3.589	-2.014	-0.916	0.488	-10.911	0.358	1.046	0.732	0.488	0.122	4.298	8.97	2.454	-0.183	-1.526	-0.122	3.961	7.97	4.445	1.16	-2.625	-1.77	1506610859
-11.682	0.708	1.867	0.488	0.244	0.427	8.616	-3.947	-1.556	-1.77	0.549	-0.183	9.069	3.491	3.613	-1.709	-0.671	0.488	-11.682	0.708	1.867	0.488	0.244	0.427	4.177	9.311	2.566	-0.183	-1.526	-0.122	5.821	9.435	6.084	-0.244	-1.221	-1.038	1506610859
-12.878	-0.011	2.122	0.549	0.183	0.305	9.122	-4.381	-1.446	-0.549	-0.061	-0.305	9.402	3.54	3.39	-1.526	-0.549	0.61	-12.878	-0.011	2.122	0.549	0.183	0.305	4.022	9.989	2.597	0.122	-1.282	0.122	5.749	9.434	6.676	-1.16	-0.183	0.183	1506610859
-11.586	-0.903	1.433	1.648	0.183	0.671	9.223	-4.51	-1.031	-0.183	-0.61	-0.244	9.534	3.741	3.205	-1.16	-0.671	0.488	-11.586	-0.903	1.433	1.648	0.183	0.671	3.9	11.08	2.29	0.427	-1.16	0.305	2.068	9.027	4.314	1.038	-3.601	-1.526	1506610859
-10.021	-0.994	0.351	1.16	0.061	0.061	9.295	-4.575	-0.934	0.183	-0.793	0.061	9.891	4.175	3.071	-0.732	-0.488	-0.122	-10.021	-0.994	0.351	1.16	0.061	0.061	3.75	11.236	2.144	0.427	-0.793	0.305	3.621	10.289	4.433	2.93	-3.723	-0.977	1506610859
-9.369	-2.016	-0.658	0.977	0	-0.427	9.678	-4.36	-0.251	0.061	-0.732	0.366	10.283	4.593	3.089	-0.366	-0.183	-0.305	-9.369	-2.016	-0.658	0.977	0	-0.427	3.395	10.761	1.731	-0.061	-0.671	0.488	0.236	9.615	1.247	1.648	-3.418	-2.014	1506610859
-8.813	-2.743	-1.445	1.16	0.061	-0.305	9.639	-3.992	0	0.122	-0.732	0.244	10.38	4.631	2.64	-0.244	-0.183	-0.061	-8.813	-2.743	-1.445	1.16	0.061	-0.305	2.732	9.341	1.176	-0.671	-0.61	0.732	1.008	9.883	-0.426	3.235	-4.211	-2.136	1506610860
-9.08	-2.51	-1.541	1.343	0.488	0	9.493	-3.566	0.171	0.183	0	-0.183	9.867	3.986	2.647	0.305	0.732	0.244	-9.08	-2.51	-1.541	1.343	0.488	0	2.156	8.484	0.664	-0.671	-0.61	0.732	1.912	9.768	-1.516	2.136	-0.244	-1.465	1506610860
-9.257	-1.671	-1.526	1.282	0.732	0.061	8.792	-3.417	0.471	0.183	0	-0.671	8.652	3.598	2.497	0.183	0.732	0.427	-9.257	-1.671	-1.526	1.282	0.732	0.061	1.782	9.183	0.426	-0.244	1.587	0.854	1.154	9.824	-0.646	1.953	-1.465	-1.404	1506610860
-9.258	-0.916	-1.629	0.854	0.671	-0.183	8.483	-3.865	0.126	-0.061	-0.305	-0.793	8.336	4.041	1.366	-0.366	0.61	0.122	-9.258	-0.916	-1.629	0.854	0.671	-0.183	1.519	9.716	0.656	0.305	1.343	0.488	1.379	9.696	-1.153	1.648	-2.014	-1.343	1506610860
-9.488	-0.738	-1.488	0.732	0.305	-0.305	8.63	-4.454	-0.108	-0.061	-0.061	-0.671	8.569	4.515	0.806	-0.549	0.183	-0.244	-9.488	-0.738	-1.488	0.732	0.305	-0.305	1.244	8.948	1.004	0.366	0.488	0.183	1.593	9.544	-1.421	1.343	-1.709	-1.404	1506610860
-9.356	-0.811	-1.424	0.61	0	-0.488	8.258	-4.326	0.636	0	0.122	-0.671	8.367	4.377	1.232	-0.366	-0.061	0	-9.356	-0.811	-1.424	0.61	0	-0.488	1.562	8.526	0.851	0.122	0.366	0.183	1.914	9.603	-1.257	1.343	-1.221	-1.526	1506610860
-9.278	-1.084	-1.448	0.61	-0.122	-0.549	7.576	-3.796	1.023	0.122	-0.183	-0.549	7.805	3.969	1.671	-0.061	-0.122	0.183	-9.278	-1.084	-1.448	0.61	-0.122	-0.549	2.178	8.461	0.727	0.061	0.183	0	2.024	9.453	-1.096	1.038	-1.038	-1.526	1506610860
-9.441	-1.038	-1.436	0.488	-0.183	-0.61	7.513	-3.372	0.733	0.061	-0.061	-0.183	7.697	3.698	1.689	0.305	-0.122	0	-9.441	-1.038	-1.436	0.488	-0.183	-0.61	2.519	8.396	0.592	0	0.183	-0.183	2.177	9.46	-1.02	0.549	-0.61	-1.16	1506610860
-9.603	-0.639	-1.263	0.427	-0.61	-0.244	7.613	-3.095	0.319	-0.061	0	0	7.756	3.473	1.771	0.366	0	-0.122	-9.603	-0.639	-1.263	0.427	-0.61	-0.244	2.504	8.496	0.504	-0.122	0.366	-0.244	1.73	9.533	-0.924	0.183	-1.16	-0.732	1506610860
-9.615	-0.654	-1.121	0.549	-0.671	-0.183	7.695	-2.858	0.33	-0.183	0	0.183	7.97	3.381	1.93	0.366	0.122	-0.183	-9.615	-0.654	-1.121	0.549	-0.671	-0.183	2.294	8.728	0.548	0	0.244	-0.122	1.107	9.522	-0.819	0	-2.075	-0.793	1506610860
-9.398	-0.607	-1.122	0.549	-0.305	-0.427	7.929	-2.6	0.346	-0.122	-0.244	0.244	8.313	3.478	2.056	0.305	0.061	-0.305	-9.398	-0.607	-1.122	0.549	-0.305	-0.427	2.377	9.154	0.623	0	0.244	-0.122	1.302	9.545	-1.379	-0.183	-2.136	-1.038	1506610860
-9.951	-0.276	-1.377	0.427	-0.244	-0.427	8.445	-2.407	0.388	-0.183	-0.244	0.244	8.74	3.767	2.133	-0.061	0.122	-0.183	-9.951	-0.276	-1.377	0.427	-0.244	-0.427	2.962	10.06	0.713	-0.061	-0.061	-0.244	1.409	9.531	-1.55	-0.549	-1.77	-0.977	1506610860
-10.383	0.038	-1.48	0.366	-0.183	-0.183	9.101	-2.645	0.219	-0.183	-0.244	0.244	9.121	4.167	2.244	-0.244	-0.122	-0.427	-10.383	0.038	-1.48	0.366	-0.183	-0.183	3.411	10.505	0.914	-0.183	-0.488	-0.488	1.293	10.246	-1.548	-0.916	-1.77	-0.977	1506610860
-10.44	0.196	-1.457	-0.061	-0.122	0.488	9.569	-2.938	-0.047	-0.122	-0.366	0.244	9.38	4.347	2.457	-0.305	-0.183	-0.61	-10.44	0.196	-1.457	-0.061	-0.122	0.488	3.202	10.349	0.902	-0.549	-0.977	-0.305	1.59	10.554	-1.402	-1.465	-1.587	-1.099	1506610860
-10.935	-0.843	-0.949	-0.366	-0.061	0.61	9.892	-3.037	-0.129	-0.244	-0.488	0.122	9.74	4.243	2.902	-0.366	0.183	-0.549	-10.935	-0.843	-0.949	-0.366	-0.061	0.61	2.891	10.584	0.922	-0.61	-1.099	0.061	2.566	10.527	-1.177	-2.197	-1.953	-0.916	1506610860
-11.224	-2.299	-1.187	-0.732	0.122	0.488	9.954	-3.091	-0.159	-0.488	-0.366	0.061	9.816	4.57	3.052	-0.549	0.183	-0.732	-11.224	-2.299	-1.187	-0.732	0.122	0.488	2.856	11.062	1.255	-1.038	-1.526	0.244	3.753	11.008	0.197	-3.601	-1.343	0.488	1506610860
-10.131	-3.406	-0.305	0.122	0	0.916	10.072	-3.433	-0.514	-0.671	-0.183	0.366	9.557	5.308	2.929	-0.793	0.122	-0.793	-10.131	-3.406	-0.305	0.122	0	0.916	3.006	10.631	1.897	-0.244	-1.709	-0.488	3.87	11.706	1.781	-4.883	0.854	2.563	1506610860
-10.003	-2.293	0.492	0.977	0.061	1.404	10.391	-4.106	-0.878	-0.671	0.061	0.671	9.264	5.615	2.96	-0.916	-0.305	-0.977	-10.003	-2.293	0.492	0.977	0.061	1.404	2.114	8.597	2.626	-0.488	-1.16	-0.549	1.919	10.735	1.949	-4.883	-1.282	4.333	1506610860
-10.086	-1.623	0.465	0.305	-0.671	0.793	9.993	-4.228	-0.794	-0.549	0.244	0.122	8.847	5.069	3.159	-0.793	-0.061	-0.305	-10.086	-1.623	0.465	0.305	-0.671	0.793	1.035	7.872	2.863	-0.366	0.366	0.122	1.414	11.563	0.945	-2.747	0.183	4.15	1506610860
-9.993	-2.032	0.122	-0.122	-1.099	0.427	9.021	-3.884	-0.578	-0.61	0.488	-0.183	8.125	4.928	3.143	-0.854	0	0.366	-9.993	-2.032	0.122	-0.122	-1.099	0.427	1.293	9.299	2.44	0.366	-0.305	0.061	0.345	10.765	1.053	-1.77	1.526	3.784	1506610860
-9.228	-1.705	0.459	-0.183	-0.732	0.488	8.988	-4.13	-1.103	-0.488	0.793	0.122	7.959	5.526	2.737	-0.916	-0.427	0.061	-9.228	-1.705	0.459	-0.183	-0.732	0.488	2.163	9.592	2.494	0.61	-0.854	-0.488	0.635	10.257	0.967	-1.343	1.709	3.723	1506610860
-8.849	-1.203	0.61	-0.305	-0.671	0.122	9.088	-4.398	-1.701	-0.366	1.099	0.061	8.209	5.541	2.603	-0.977	-0.977	-0.061	-8.849	-1.203	0.61	-0.305	-0.671	0.122	2.36	8.698	2.506	0.183	-0.427	-0.427	1.473	9.601	1.152	-1.221	3.113	3.54	1506610860
-8.518	-1.29	0.641	-0.488	-0.427	-0.122	8.274	-3.976	-1.121	-0.244	0.732	-0.244	8.1	4.741	3.097	-0.854	-0.732	0.244	-8.518	-1.29	0.641	-0.488	-0.427	-0.122	2.489	8.492	2.174	0.244	0.061	-0.122	0.853	8.958	1.475	-0.366	4.028	2.991	1506610860
-8.032	-1.321	0.859	-0.122	0.183	-0.122	7.739	-3.43	-0.632	0	0.977	-0.244	7.939	4.217	3.6	-0.366	-0.122	0.122	-8.032	-1.321	0.859	-0.122	0.183	-0.122	2.858	8.477	2.123	0.183	0.122	-0.061	-0.145	8.342	1.282	0.305	3.662	2.136	1506610860
-8.236	-0.999	0.791	0.244	0.793	-0.183	7.714	-3.098	-0.784	0.061	0.854	-0.061	7.971	4.058	3.472	-0.183	0.122	0.061	-8.236	-0.999	0.791	0.244	0.793	-0.183	3.191	8.363	2.259	0.122	0.61	0	-0.731	7.905	1.499	1.099	1.892	1.282	1506610860
-8.984	-0.458	0.689	0.305	1.099	-0.122	7.904	-2.962	-0.774	0.183	1.038	-0.488	8.199	3.759	3.425	-0.061	0.427	0.244	-8.984	-0.458	0.689	0.305	1.099	-0.122	3.152	8.357	2.235	0.305	1.099	0.122	-0.104	7.98	1.687	1.77	0.427	0.549	1506610861
-9.716	0.267	0.819	-0.244	1.099	-0.122	8.313	-2.911	-0.804	0.427	0.732	-0.671	8.478	3.592	3.577	0.183	0.427	0.366	-9.716	0.267	0.819	-0.244	1.099	-0.122	3.037	8.634	2.218	0.488	1.282	0.244	1.451	7.77	3.451	1.77	-0.793	-0.366	1506610861
-10.713	0.428	0.353	-0.793	0.916	-0.122	8.635	-3.007	-0.718	0.671	1.038	-0.671	8.845	3.836	3.755	-0.061	0.549	0.488	-10.713	0.428	0.353	-0.793	0.916	-0.122	3.147	9.031	2.22	0.549	1.221	0.244	3.275	8.134	3.073	1.953	-1.16	-0.854	1506610861
-10.983	0.313	0.607	-0.488	0.732	0.122	8.842	-3.35	-0.647	1.038	0.732	-0.732	8.85	3.923	3.844	-0.183	0.549	0.427	-10.983	0.313	0.607	-0.488	0.732	0.122	3.481	9.152	2.193	0.549	1.221	0.244	4.328	9.284	3.822	1.221	0.061	-0.671	1506610861
-11.457	1.468	0.876	-1.282	0.427	0.427	9.195	-3.451	-0.299	1.221	1.099	-0.549	8.717	3.77	3.775	-0.061	0.122	0.366	-11.457	1.468	0.876	-1.282	0.427	0.427	3.662	9.018	2.182	0.671	1.038	0.366	6.539	9.808	4.618	-0.244	2.258	0.549	1506610861
-11.336	0.026	0.144	-1.526	-0.366	0.244	9.062	-3.478	0.141	1.221	0.61	-0.305	8.589	3.627	3.822	0.183	0.549	0.305	-11.336	0.026	0.144	-1.526	-0.366	0.244	3.558	9.083	2.095	0.671	1.038	0.488	4.181	8.324	3.549	1.099	-0.427	-1.038	1506610861
-11.885	-2.595	-0.897	-0.671	-1.16	-0.122	9.281	-3.537	0.453	1.282	0.977	-0.183	8.495	3.559	3.647	0.549	0.916	0.488	-11.885	-2.595	-0.897	-0.671	-1.16	-0.122	3.645	9.873	1.625	0.854	0.977	0.61	1.219	9.561	2.079	4.089	-1.099	-2.014	1506610861
-9.793	-2.064	-0.03	-0.122	-0.366	0.122	9.42	-3.675	0.995	1.221	1.709	0.305	8.605	3.878	3.407	0.977	0.671	0	-9.793	-2.064	-0.03	-0.122	-0.366	0.122	3.642	10.805	1.181	1.221	1.465	0.488	3.104	12.384	4.016	0.488	-1.343	-0.244	1506610861
-9.264	-1.256	-0.934	-0.854	0.061	-0.244	9.165	-4.061	1.434	1.221	1.709	0.305	8.943	4.601	3.298	1.221	0.488	-0.671	-9.264	-1.256	-0.934	-0.854	0.061	-0.244	2.878	10.323	0.877	1.099	2.075	0.305	0.406	9.997	1.141	1.038	-1.099	-1.099	1506610861
-9.722	-2.103	-1.967	-0.854	-0.427	-0.488	8.967	-4.067	1.832	0.977	0.854	1.343	9.153	5.035	3.18	1.16	0.671	-0.549	-9.722	-2.103	-1.967	-0.854	-0.427	-0.488	1.65	9.276	0.64	1.099	2.075	0.305	1.504	9.623	-1.349	1.648	-1.831	-1.16	1506610861
-9.537	-2.503	-1.583	-0.549	-0.183	-0.122	8.552	-3.559	2.35	0.977	0.854	1.343	8.774	5.053	3.022	0.977	1.16	-0.061	-9.537	-2.503	-1.583	-0.549	-0.183	-0.122	1.247	9.597	0.014	0.488	2.197	0.671	1.644	9.927	-1.442	1.892	1.282	-1.099	1506610861
-9.222	-2.151	-1.176	-0.122	0.366	0.122	8.35	-3.576	2.911	0.671	0.793	0.977	8.038	5.297	2.884	0.732	0.854	-0.122	-9.222	-2.151	-1.176	-0.122	0.366	0.122	1.516	10.331	-0.336	0.549	1.465	0.671	1.064	10.024	-0.624	1.465	0.671	-0.977	1506610861
-9.4	-1.607	-1.406	0.122	0.427	-0.244	8.172	-4.375	2.92	0.671	0.793	0.977	8.034	5.594	2.62	0.488	0.61	-0.61	-9.4	-1.607	-1.406	0.122	0.427	-0.244	1.648	9.917	0.167	0.61	1.465	0.61	0.766	9.764	-0.994	1.465	-0.854	-0.977	1506610861
-9.354	-1.375	-1.574	0.122	0.122	-0.427	7.941	-4.6	2.577	-0.305	-1.038	1.221	8.049	5.522	2.342	0.427	0.671	-0.61	-9.354	-1.375	-1.574	0.122	0.122	-0.427	1.724	9.372	0.333	0.549	1.526	0.427	1.284	9.737	-1.291	1.038	-1.343	-1.099	1506610861
-9.448	-1.279	-1.654	-0.122	0	-0.427	7.506	-4.104	2.254	-0.183	-1.16	0.732	8.029	5.425	2.329	0.305	0.427	-0.366	-9.448	-1.279	-1.654	-0.122	0	-0.427	1.778	9.026	0.157	0.488	1.099	0.366	1.821	9.593	-1.178	0.854	-0.61	-0.977	1506610861
-9.516	-1.41	-1.58	-0.244	-0.122	-0.427	7.412	-3.638	2.345	0.061	-1.404	0.61	8.107	5.234	2.402	0.244	0.549	-0.244	-9.516	-1.41	-1.58	-0.244	-0.122	-0.427	2.129	9.117	0.059	0.488	1.099	0.366	1.704	9.601	-1.203	0.549	-0.244	-0.854	1506610861
-9.707	-1.597	-1.28	-0.183	-0.305	-0.427	7.732	-3.578	2.503	0.061	-1.16	0.732	7.831	5.158	2.556	0.305	0.366	-0.305	-9.707	-1.597	-1.28	-0.183	-0.305	-0.427	2.464	9.208	-0.036	0.427	0.854	0.183	1.516	9.586	-1.202	0.549	-0.061	-0.793	1506610861
-9.631	-1.599	-1.181	0.122	-0.061	-0.366	7.677	-3.841	2.104	0.061	-1.16	0.549	7.693	5.138	2.774	0.122	0.244	-0.488	-9.631	-1.599	-1.181	0.122	-0.061	-0.366	2.671	9.269	-0.103	0.427	0.916	0.244	1.126	9.799	-1.133	0.427	-0.183	-0.61	1506610861
-9.582	-1.481	-1.601	0.427	0.061	-0.366	7.754	-4.021	1.695	0	-1.099	0.488	7.722	5.121	2.761	-0.061	0.305	-0.793	-9.582	-1.481	-1.601	0.427	0.061	-0.366	2.801	9.513	0.018	0.427	0.916	0.244	0.906	9.837	-1.337	0.366	-0.916	-0.671	1506610861
-9.808	-1.379	-1.611	0.427	-0.061	-0.427	7.934	-4.058	1.665	-0.427	0	0.854	7.677	5.376	2.854	0	0.061	-1.282	-9.808	-1.379	-1.611	0.427	-0.061	-0.427	2.896	9.508	0.156	0.366	0.916	0.122	1.461	9.769	-1.92	0.244	-0.793	-0.732	1506610861
-9.666	-1.28	-1.623	0.244	-0.244	-0.549	7.446	-4.139	1.656	-0.427	0	0.854	7.668	5.656	2.985	-0.183	0.122	-1.343	-9.666	-1.28	-1.623	0.244	-0.244	-0.549	2.919	9.22	0.217	0.183	0.671	0.122	1.2	9.899	-1.537	-0.061	-0.488	-0.549	1506610861
-8.998	-1.643	-1.321	0.427	0	-0.488	7.276	-4.502	1.25	-0.549	-0.122	0.977	7.336	5.621	3.125	-0.122	0.244	-1.465	-8.998	-1.643	-1.321	0.427	0	-0.488	2.853	8.861	0.157	0.183	0.671	0.122	0.906	9.801	-1.224	-0.671	-0.732	-0.488	1506610861
-9.539	-1.726	-1.128	0.61	0.244	-0.244	7.208	-4.716	1.032	-0.854	0.305	1.16	6.95	5.62	3.223	-0.122	0.061	-1.831	-9.539	-1.726	-1.128	0.61	0.244	-0.244	2.811	8.661	0.282	0.183	0.244	-0.061	1.304	9.375	-1.221	-1.282	-0.671	-0.183	1506610861
-9.795	-1.78	-0.991	0.366	0.488	-0.366	7.032	-4.893	0.946	-1.16	0.488	1.404	6.576	5.846	3.2	-0.366	-0.061	-2.014	-9.795	-1.78	-0.991	0.366	0.488	-0.366	3.175	9.296	0.835	0.732	0.427	-0.305	1.386	9.837	-1.06	-1.526	-0.854	0.122	1506610861
-10.202	-1.798	-0.793	0.244	0.305	-0.488	6.985	-5.475	0.604	-1.16	0.732	1.709	6.339	6.56	3.125	-0.366	-0.549	-2.38	-10.202	-1.798	-0.793	0.244	0.305	-0.488	3.257	9.853	1.377	0.671	0.427	-0.61	0.597	10.134	-1.05	-1.892	-0.671	0.061	1506610861
-10.456	-1.818	-0.547	0.061	-0.061	-0.671	7.147	-6.188	0.554	-1.343	0.977	2.258	6.873	7.346	3.341	-0.122	-0.427	-2.502	-10.456	-1.818	-0.547	0.061	-0.061	-0.671	2.534	9.649	1.54	0.366	0.671	-0.732	0.467	10.424	-0.726	-1.77	-0.61	-0.061	1506610862
-10.044	-2.11	-0.203	0	-0.183	-0.732	7.147	-6.188	0.554	-1.343	0.977	2.258	6.765	7.525	3.901	0.122	-0.061	-2.258	-10.044	-2.11	-0.203	0	-0.183	-0.732	1.859	9.697	1.203	0.183	0.122	-0.671	0.752	10.497	-0.386	-1.038	0.061	-0.305	1506610862
-9.711	-2.181	-0.062	0	-0.122	-0.61	6.782	-7.071	0.825	-1.038	0.671	2.441	6.491	7.844	4.174	0.122	-0.183	-1.953	-9.711	-2.181	-0.062	0	-0.122	-0.61	1.861	9.619	1.102	0.183	0.122	-0.671	0.383	10.145	0.097	-0.549	0.916	-0.427	1506610862
-9.52	-2.328	-0.059	0.122	-0.183	-0.61	6.791	-7.244	0.634	-1.282	0.122	2.197	6.285	7.85	4.148	0.122	-0.183	-1.77	-9.52	-2.328	-0.059	0.122	-0.183	-0.61	1.973	9.569	1.219	0	-0.183	-0.671	-0.196	9.952	0.61	-0.427	0.549	-0.488	1506610862
-9.469	-2.501	-0.071	0.244	-0.122	-0.61	6.703	-7.215	0.227	-1.343	-0.244	1.648	5.975	7.843	3.914	0.183	-0.366	-1.648	-9.469	-2.501	-0.071	0.244	-0.122	-0.61	2.041	9.641	1.245	-0.122	-0.244	-0.671	-0.274	9.855	0.689	-0.244	-0.488	-0.61	1506610862
-9.543	-2.457	-0.12	0.305	-0.061	-0.549	6.336	-7.114	0.004	-1.099	-0.061	1.099	5.94	7.991	3.765	0.183	-0.061	-1.404	-9.543	-2.457	-0.12	0.305	-0.061	-0.549	2.116	9.554	1.243	-0.122	-0.244	-0.671	-0.066	9.844	0.476	-0.183	-0.427	-0.61	1506610862
-9.516	-2.332	-0.158	0.183	-0.061	-0.488	6.092	-7.138	0.15	-1.038	0.061	0.854	5.727	7.959	3.88	0.183	-0.183	-1.343	-9.516	-2.332	-0.158	0.183	-0.061	-0.488	2.17	9.522	1.183	-0.061	-0.122	-0.61	0.24	9.859	0.506	-0.122	0.061	-0.488	1506610862
-9.573	-2.332	-0.164	0.061	-0.122	-0.488	5.827	-7.332	0.306	-0.61	-1.038	0.916	5.666	7.949	3.868	0.122	-0.366	-1.343	-9.573	-2.332	-0.164	0.061	-0.122	-0.488	2.071	9.473	1.279	-0.122	-0.122	-0.61	0.249	9.814	0.627	-0.122	0.183	-0.488	1506610862
-9.537	-2.439	-0.152	0	-0.122	-0.488	6.168	-7.484	0.01	-0.366	-0.549	0.793	6.029	7.933	3.724	0.244	0	-0.916	-9.537	-2.439	-0.152	0	-0.122	-0.488	1.969	9.393	1.226	-0.122	-0.122	-0.61	0.072	9.861	0.707	-0.061	-0.061	-0.427	1506610862
-9.566	-2.478	-0.178	0.061	-0.061	-0.488	6.13	-7.606	-0.098	-0.305	0.427	0.488	5.877	7.894	3.737	0.305	0	-0.61	-9.566	-2.478	-0.178	0.061	-0.061	-0.488	2.083	9.386	1.113	0	-0.122	-0.488	0.016	9.873	0.706	0	-0.122	-0.366	1506610862
-9.66	-2.418	-0.262	0.061	-0.061	-0.427	5.961	-7.66	0.068	-0.366	0.183	0.305	5.71	7.939	3.753	0.122	0	-0.549	-9.66	-2.418	-0.262	0.061	-0.061	-0.427	2.088	9.528	1.135	0	0	-0.427	0.133	9.904	0.621	0	-0.061	-0.366	1506610862
-9.726	-2.347	-0.301	-0.061	-0.183	-0.427	5.84	-7.565	0.133	-0.427	0.366	0.427	5.528	8.031	3.676	0.183	0.122	-0.549	-9.726	-2.347	-0.301	-0.061	-0.183	-0.427	2.043	9.664	1.104	0	0	-0.427	0.153	9.97	0.609	0.061	0.061	-0.366	1506610862
-9.635	-2.305	-0.407	-0.244	-0.183	-0.427	5.765	-7.458	0.08	-0.488	0.244	0.549	5.26	8.23	3.576	0.305	0.061	-0.549	-9.635	-2.305	-0.407	-0.244	-0.183	-0.427	1.871	9.654	1.059	-0.061	-0.061	-0.488	0.211	9.966	0.572	0.122	-0.061	-0.366	1506610862
-9.613	-2.379	-0.434	-0.427	-0.366	-0.427	5.752	-7.504	-0.001	-0.427	0.244	0.366	5.27	8.324	3.543	0.122	-0.061	-0.244	-9.613	-2.379	-0.434	-0.427	-0.366	-0.427	1.853	9.575	0.994	-0.183	-0.122	-0.488	0.322	9.97	0.528	0.122	0.183	-0.366	1506610862
-9.466	-2.44	-0.335	-0.366	-0.305	-0.305	6.011	-7.441	0.117	-0.366	0	0.122	5.315	8.191	3.42	0.305	0.305	-0.244	-9.466	-2.44	-0.335	-0.366	-0.305	-0.305	1.945	9.616	0.876	-0.244	-0.122	-0.427	0.37	9.935	0.557	0	0.366	-0.244	1506610862
-9.551	-2.51	-0.284	-0.305	-0.366	-0.183	5.88	-7.411	0.138	-0.305	0.183	0.122	4.914	8.443	3.39	0.061	0.305	-0.183	-9.551	-2.51	-0.284	-0.305	-0.366	-0.183	1.446	9.768	0.916	-0.305	-0.244	-0.549	0.351	9.853	0.663	-0.183	0.427	-0.122	1506610862
-9.878	-2.795	-0.218	-0.122	-0.427	-0.061	5.832	-7.413	0.077	-0.305	1.587	0.549	4.9	8.549	3.628	-0.244	-0.244	-0.122	-9.878	-2.795	-0.218	-0.122	-0.427	-0.061	1.23	9.838	0.888	-0.366	-0.549	-0.305	0.396	9.887	0.766	-0.366	0.305	0.061	1506610862
-9.8	-3.12	-0.12	0.061	-0.61	-0.061	5.485	-7.282	-0.151	-0.549	1.587	0.61	5.103	8.49	3.472	0.122	0	-0.244	-9.8	-3.12	-0.12	0.061	-0.61	-0.061	1.504	9.927	0.981	-0.305	-0.427	-0.244	0.749	10.111	0.904	-0.549	0.366	0.366	1506610862
-9.246	-2.968	0.17	0.244	-0.427	0.122	5.728	-7.576	0.093	-0.183	0.854	0.122	5.338	8.537	3.543	0.061	0.183	-0.183	-9.246	-2.968	0.17	0.244	-0.427	0.122	1.358	9.843	1.183	-0.305	-0.427	-0.244	1.083	10.068	1.175	-0.854	0.732	0.793	1506610862
-9.225	-2.439	0.414	0.061	-0.488	0.183	5.733	-7.65	0.249	-0.183	0.61	0	5.288	8.452	3.547	0.061	-0.122	-0.183	-9.225	-2.439	0.414	0.061	-0.488	0.183	1.249	9.377	1.471	-0.244	-0.732	-0.244	1.177	9.802	1.535	-0.793	0.977	1.343	1506610862
-9.782	-2.07	0.331	-0.427	-0.549	0.122	5.588	-7.435	0.486	-0.122	0.549	0	5.211	8.166	3.578	0.244	0.061	-0.061	-9.782	-2.07	0.331	-0.427	-0.549	0.122	1.154	9.434	1.861	-0.305	-0.549	-0.366	0.784	9.811	1.335	-0.549	0.977	1.587	1506610862
-9.812	-2.125	0.601	-0.732	-0.427	0.183	5.245	-7.604	0.654	0.061	0	-0.183	5.011	8.28	3.647	0.427	-0.061	0.122	-9.812	-2.125	0.601	-0.732	-0.427	0.183	1.15	9.854	1.971	-0.244	-0.916	-0.549	0.2	10.256	0.586	-0.732	1.099	1.343	1506610862
-9.842	-2.116	0.889	-0.916	-0.427	0.427	4.861	-8.229	0.114	0.244	-0.916	-0.244	4.849	8.802	3.432	0.366	-0.61	0.427	-9.842	-2.116	0.889	-0.916	-0.427	0.427	1.25	9.788	1.966	-0.366	-1.587	-0.793	0.397	10	0.617	-0.366	1.526	0.854	1506610862
-9.716	-1.997	1.133	-1.16	-0.61	0.488	4.88	-8.742	-0.325	0.732	-0.793	-0.671	5.119	8.746	3.479	0.488	-0.366	0.671	-9.716	-1.997	1.133	-1.16	-0.61	0.488	1.296	9.576	1.969	-0.366	-1.587	-0.793	1.321	9.789	0.839	0.183	2.563	0.61	1506610862
-9.416	-1.676	1.013	-1.709	-0.732	0.427	4.396	-8.815	-0.303	1.282	-0.854	-1.16	5.321	8.556	3.537	0.305	-0.183	1.404	-9.416	-1.676	1.013	-1.709	-0.732	0.427	1.367	9.668	2.022	-0.549	-1.831	-1.16	1.669	9.676	1.056	0.61	4.15	0.671	1506610862
-9.165	-1.474	0.932	-2.38	-0.549	0.305	3.838	-8.869	-0.202	1.77	-1.282	-1.404	6.13	8.49	3.384	0.305	0.61	2.38	-9.165	-1.474	0.932	-2.38	-0.549	0.305	1.771	9.953	2.314	-0.793	-1.77	-1.282	1.079	9.685	1.384	0.732	4.761	0.793	1506610863
-9.144	-1.25	0.821	-3.174	-0.366	0.366	3.211	-8.991	-0.401	2.319	-2.075	-1.404	7.181	8.406	3.089	0.549	1.892	3.601	-9.144	-1.25	0.821	-3.174	-0.366	0.366	2.537	9.964	2.345	-0.793	-1.77	-1.282	0.585	9.39	1.969	0.183	3.906	0.916	1506610863
-9.312	-1.281	0.66	-3.967	-0.244	0.244	2.822	-9.142	-0.827	2.319	-2.075	-1.404	7.884	7.837	2.543	1.465	1.892	4.272	-9.312	-1.281	0.66	-3.967	-0.244	0.244	3.271	9.512	2.271	-1.526	0.305	-0.732	0.84	9.04	1.834	0.183	2.869	1.038	1506610863
-9.153	-2.037	0.266	-4.883	0.427	-0.244	2.407	-9.403	-1.665	2.869	-3.54	0.488	8.323	6.826	1.834	3.479	2.502	4.333	-9.153	-2.037	0.266	-4.883	0.427	-0.244	3.661	9.028	2.054	-1.465	1.892	-0.183	0.658	9.128	0.395	0.732	3.052	0.732	1506610863
-9.769	-2.699	-0.284	-4.333	0.61	-0.366	2.407	-9.403	-1.665	2.869	-3.54	0.488	7.919	5.886	1.169	5.92	2.747	4.089	-9.769	-2.699	-0.284	-4.333	0.61	-0.366	3.903	8.722	1.446	-1.465	1.892	-0.183	-0.821	9.683	-0.512	1.709	3.052	-0.122	1506610863
-9.411	-2.687	-0.967	-4.333	0.488	-0.793	1.627	-9.67	-2.993	2.991	-3.418	1.953	6.95	5.209	0.675	8.179	3.235	3.357	-9.411	-2.687	-0.967	-4.333	0.488	-0.793	3.986	9.014	0.423	-1.038	3.601	0.244	-2.269	10.323	0.949	1.77	2.869	-0.366	1506610863
-9.893	-2.072	-1.803	-5.127	-0.305	-1.099	1.863	-9.725	-3.091	2.93	-5.676	4.333	5.949	5.002	0.362	9.888	3.723	1.953	-9.893	-2.072	-1.803	-5.127	-0.305	-1.099	3.269	9.552	-0.51	0.183	6.836	0.427	-0.042	10.125	0.487	3.906	0.488	-0.854	1506610863
-9.741	-1.269	-2.279	-5.676	-0.549	-0.793	2.668	-9.938	-3.378	3.601	-6.592	4.883	5.627	5.388	0.684	10.376	3.784	0.183	-9.741	-1.269	-2.279	-5.676	-0.549	-0.793	1.542	9.94	-1.174	0.183	6.836	0.427	2.254	10.634	-0.16	1.099	3.235	-0.244	1506610863
-10.314	-0.688	-2.853	-6.47	-0.977	-0.61	3.602	-9.885	-3.407	3.784	-6.592	4.944	6.099	6.138	0.55	9.216	4.517	-1.343	-10.314	-0.688	-2.853	-6.47	-0.977	-0.61	0.036	10.258	-1.233	0.366	6.958	1.099	2.749	9.891	-0.65	2.014	4.15	0.061	1506610863
-10.273	-0.77	-3.07	-7.08	-0.916	-0.488	4.108	-9.508	-3.161	3.357	-6.47	4.822	6.507	6.868	0.045	6.897	5.066	-1.831	-10.273	-0.77	-3.07	-7.08	-0.916	-0.488	-0.824	10.994	-0.818	0.183	6.531	1.709	2.86	10.049	-1.077	1.343	3.662	0	1506610863
-9.89	-1.219	-3.268	-7.263	-0.977	-0.305	4.158	-9.353	-2.894	2.93	-6.226	5.005	7.623	7.848	-0.175	5.371	5.31	-2.258	-9.89	-1.219	-3.268	-7.263	-0.977	-0.305	-0.847	11.549	-0.095	0.183	6.531	1.709	2.665	9.967	-1.442	1.404	3.906	-0.244	1506610863
-9.385	-1.595	-3.482	-6.958	-1.099	-0.366	3.859	-9.558	-2.753	2.563	-6.836	5.188	8.388	8.457	-0.345	4.944	5.798	-2.075	-9.385	-1.595	-3.482	-6.958	-1.099	-0.366	-0.456	11.007	0.336	0.366	6.165	1.77	2.621	9.786	-1.769	1.16	4.578	-0.427	1506610863
-9.17	-1.899	-3.793	-6.775	-1.221	-0.427	3.582	-9.338	-2.735	2.258	-7.751	4.822	8.125	8.228	-0.492	4.822	5.371	-1.343	-9.17	-1.899	-3.793	-6.775	-1.221	-0.427	-0.213	10.166	0.24	0.427	5.798	1.587	2.64	9.494	-2.396	0.916	5.31	-0.671	1506610863
-9.433	-2.303	-4.059	-6.592	-1.526	-0.549	3.342	-8.812	-2.778	1.953	-8.545	3.967	6.84	7.214	-0.189	4.517	5.127	-0.61	-9.433	-2.303	-4.059	-6.592	-1.526	-0.549	-0.197	9.732	0.055	-0.061	5.798	1.892	1.942	9.674	-2.344	0.549	5.615	-0.671	1506610863
-9.321	-2.553	-3.747	-6.165	-1.404	-0.61	3.279	-8.881	-2.844	1.099	-8.179	2.38	6.54	6.992	-0.098	3.601	4.761	-0.793	-9.321	-2.553	-3.747	-6.165	-1.404	-0.61	-0.315	9.705	-0.077	0.366	5.127	1.831	0.475	10.152	-1.756	-0.305	4.272	-0.305	1506610863
-9.19	-2.536	-3.832	-5.798	-1.282	-0.793	3.43	-8.94	-2.664	0.427	-7.263	1.709	6.54	6.992	-0.098	2.991	4.7	-1.099	-9.19	-2.536	-3.832	-5.798	-1.282	-0.793	-0.262	9.885	0.102	0.488	4.883	1.77	0.16	10.115	-2.153	-0.61	3.601	-0.427	1506610863
-9.031	-2.396	-3.869	-5.371	-1.221	-0.854	3.522	-8.716	-2.06	-0.549	-6.47	0.916	6.827	7.106	-0.298	2.38	4.761	-1.099	-9.031	-2.396	-3.869	-5.371	-1.221	-0.854	-0.15	10.092	0.257	0.671	4.761	1.587	0.599	10.036	-2.236	-0.977	3.113	-0.427	1506610863
-9.077	-2.198	-3.832	-5.188	-1.221	-0.916	3.561	-8.717	-1.193	-1.404	-5.31	0.305	7.037	7.3	-0.551	2.075	4.089	-0.916	-9.077	-2.198	-3.832	-5.188	-1.221	-0.916	0.005	10.148	0.309	0.671	4.761	1.587	0.89	9.906	-2.309	-1.16	3.54	-0.427	1506610863
-9.038	-2.134	-3.766	-4.944	-1.099	-0.916	3.432	-8.788	-0.476	-1.404	-5.31	0.305	7.155	7.394	-0.735	1.831	3.845	-0.793	-9.038	-2.134	-3.766	-4.944	-1.099	-0.916	0.141	10.046	0.284	0.732	4.395	1.465	0.524	9.908	-2.328	-1.221	3.235	-0.549	1506610863
-8.887	-2.129	-3.565	-4.517	-1.16	-0.916	3.101	-8.863	0.078	-1.892	-4.028	0	6.876	7.324	-0.812	1.953	3.54	-0.732	-8.887	-2.129	-3.565	-4.517	-1.16	-0.916	0.141	9.917	0.145	0.854	4.456	1.404	0.26	9.812	-2.245	-1.282	2.869	-0.671	1506610863
-8.698	-1.93	-3.149	-4.333	-1.16	-0.732	2.881	-8.874	0.611	-2.075	-3.418	-0.305	6.508	7.337	-0.738	2.014	3.662	-0.916	-8.698	-1.93	-3.149	-4.333	-1.16	-0.732	-0.112	9.889	0.108	0.854	4.456	1.404	0.342	9.708	-1.884	-1.404	2.625	-0.854	1506610863
-9.14	-1.864	-2.603	-4.395	-1.099	-0.549	3.033	-9.034	1.219	-2.075	-2.686	-0.427	5.919	7.558	-0.476	1.892	3.601	-1.038	-9.14	-1.864	-2.603	-4.395	-1.099	-0.549	-0.158	9.865	0.583	0.732	4.272	1.526	0.239	9.666	-0.903	-1.77	2.563	-0.916	1506610863
-10.069	-2.559	-2.166	-4.211	-1.526	-0.488	2.996	-9.263	1.847	-1.831	-1.831	-0.305	5.217	8.094	-0.106	1.526	3.052	-1.404	-10.069	-2.559	-2.166	-4.211	-1.526	-0.488	0.266	9.861	1.719	1.831	3.784	0.977	0.867	10.092	0.24	-2.686	2.502	-0.366	1506610863
-10.812	-2.829	-0.921	-2.808	-2.686	0.366	2.732	-9.61	2.16	-1.221	-1.831	-0.244	4.551	8.697	0.121	1.038	2.014	-1.709	-10.812	-2.829	-0.921	-2.808	-2.686	0.366	0.796	9.691	2.562	1.831	3.784	0.977	3.393	9.935	0.723	-3.418	5.066	0.732	1506610863
-11.242	-2.577	-0.456	-3.479	-3.235	0.732	2.571	-9.841	1.981	-0.183	-2.686	-0.488	4.194	9.319	0.412	0.854	1.221	-1.709	-11.242	-2.577	-0.456	-3.479	-3.235	0.732	0.76	9.776	3.144	1.831	3.662	0.854	5.102	9.977	-0.261	-2.014	6.958	1.465	1506610864
-10.902	-3	-0.402	-3.296	-3.113	0.916	2.615	-10.026	1.529	0.854	-3.662	-0.916	4.121	9.902	0.76	1.16	1.526	-1.465	-10.902	-3	-0.402	-3.296	-3.113	0.916	0.937	10.634	3.33	1.465	4.272	0.488	5.772	9.572	-1.446	0.549	7.935	1.892	1506610864
-9.83	-2.556	0.513	-2.075	-1.221	1.587	2.826	-10.458	0.863	1.526	-3.723	-1.099	3.871	10.936	0.88	1.221	2.014	-1.282	-9.83	-2.556	0.513	-2.075	-1.221	1.587	0.81	10.531	3.238	1.465	4.272	0.488	5.815	10.445	-1.432	2.014	12.634	3.418	1506610864
-8.704	-1.133	-0.653	-4.15	-0.916	0.916	3.043	-10.125	0.263	1.709	-3.113	-1.343	3.583	11.067	0.932	1.16	2.319	-0.916	-8.704	-1.133	-0.653	-4.15	-0.916	0.916	0.556	9.513	2.994	0	2.563	0.061	2.032	11.956	-1.983	1.343	13.916	6.348	1506610864
-8.43	-1.201	-0.519	-5.188	-0.671	0.244	2.896	-9.144	-0.135	1.709	-2.563	-2.014	3.271	10.129	1.023	1.404	2.441	-0.244	-8.43	-1.201	-0.519	-5.188	-0.671	0.244	0.745	8.878	2.766	-0.366	2.441	0.061	-3.963	12.261	-0.083	-0.305	9.155	6.592	1506610864
-9.088	-1.613	-0.145	-4.578	-0.732	0.732	2.61	-8.484	-0.437	1.587	-2.686	-2.502	2.809	9.343	1.055	1.526	2.563	0.122	-9.088	-1.613	-0.145	-4.578	-0.732	0.732	1.177	9.126	2.346	-0.366	2.441	0.061	-2.202	11.402	0.647	-1.282	4.456	5.676	1506610864
-9.259	-1.346	0.221	-3.845	-0.183	0.977	2.445	-8.406	-0.601	1.648	-2.441	-2.563	2.283	9.147	1.006	1.221	2.441	-0.244	-9.259	-1.346	0.221	-3.845	-0.183	0.977	1.321	9.428	2.177	0.305	2.441	0.061	0.323	10.186	0.284	-1.282	4.456	5.676	1506610864
-9.228	-0.709	0.195	-3.723	-0.061	0.61	2.224	-8.506	-0.77	1.648	-2.441	-2.563	2.214	9.237	1.098	1.221	2.136	-1.16	-9.228	-0.709	0.195	-3.723	-0.061	0.61	1.105	9.488	2.354	0.305	2.441	0.061	2.744	9.116	-0.367	1.221	5.554	4.639	1506610864
-9.037	-0.348	0.279	-3.906	0.122	0.427	2.149	-8.436	-0.837	1.77	-2.808	-2.441	2.637	9.484	1.263	1.465	2.502	-1.892	-9.037	-0.348	0.279	-3.906	0.122	0.427	0.671	9.667	2.595	0.305	2.808	0.305	2.62	8.729	-0.408	1.892	7.751	3.479	1506610864
-9.171	-0.504	-0.148	-3.601	0.427	0.183	2.178	-8.483	-0.746	1.526	-3.357	-2.441	2.975	10.003	1.302	1.282	3.113	-1.831	-9.171	-0.504	-0.148	-3.601	0.427	0.183	0.7	9.82	2.816	0.183	2.197	0.244	0.685	8.362	-0.081	2.38	5.493	2.502	1506610864
-9.732	-0.849	-0.613	-3.113	0.183	0.061	2.332	-8.313	-0.469	0.732	-3.052	-1.77	2.926	10.331	1.337	1.038	2.625	-1.465	-9.732	-0.849	-0.613	-3.113	0.183	0.061	1.169	9.713	2.845	0	1.526	0.122	0.128	8.576	1.797	3.418	3.418	1.587	1506610864
-10.385	-0.7	-0.602	-2.991	0.305	0.244	2.314	-8.247	-0.188	0.549	-2.258	-1.038	2.949	10.21	1.415	0.916	1.892	-0.916	-10.385	-0.7	-0.602	-2.991	0.305	0.244	1.666	9.461	2.649	0	1.526	0.122	1.463	9.098	2.899	2.747	2.258	0.488	1506610864
-10.365	-0.481	-0.115	-2.747	0.671	0.366	2.143	-8.606	-0.026	0.671	-1.953	0	3.155	9.941	1.623	0.977	1.892	-0.671	-10.365	-0.481	-0.115	-2.747	0.671	0.366	1.672	9.32	2.501	-0.183	1.404	0.183	3.652	9.509	2.871	1.16	1.648	-0.244	1506610864
-11.385	-1.023	0.072	-2.197	0.488	0.427	1.957	-9.348	-0.096	0.854	-2.38	0.854	3.255	9.75	1.829	0.977	2.319	-0.732	-11.385	-1.023	0.072	-2.197	0.488	0.427	0.957	9.156	2.473	0.244	1.587	0.732	3.914	9.098	2.37	0.488	1.343	-0.427	1506610864
-11.379	-2.42	-0.76	-1.526	-0.183	0	2.193	-9.64	0.017	0.854	-2.38	0.854	3.289	9.68	2.029	0.793	2.319	-0.732	-11.379	-2.42	-0.76	-1.526	-0.183	0	0.488	9.588	2.46	0.244	1.587	0.732	1.666	9.349	1.349	2.197	-1.099	-1.709	1506610864
-10.464	-2.597	-0.394	-0.427	-0.61	0.183	2.485	-9.719	0.175	0.671	-2.38	2.136	3.214	10.154	1.863	0.122	1.465	-0.61	-10.464	-2.597	-0.394	-0.427	-0.61	0.183	0.751	10.639	2.422	0.854	1.038	1.099	2.15	12.171	2.661	1.77	0.061	-1.16	1506610864
-9.63	-2.15	-0.428	-1.038	-0.427	-0.244	2.534	-10.106	0.179	0.671	-2.38	2.136	3.247	11.287	1.303	-1.038	0.122	-0.183	-9.63	-2.15	-0.428	-1.038	-0.427	-0.244	0.909	10.767	2.585	1.404	1.099	0.977	0.544	10.616	1.899	0.183	-3.418	-1.648	1506610864
-9.317	-2.408	-1.48	-0.732	-0.488	-0.366	2.724	-9.996	0.11	0.549	-1.953	2.808	3.785	11.475	0.735	-1.648	-0.244	0.488	-9.317	-2.408	-1.48	-0.732	-0.488	-0.366	0.701	9.656	2.289	1.221	1.221	0.732	0.883	10.165	-0.578	1.953	-3.723	-1.953	1506610864
-9.404	-2.474	-1.34	-0.793	-0.366	-0.061	3.033	-8.604	0.408	0.183	-1.282	2.502	3.943	10.063	0.427	-0.916	1.038	1.648	-9.404	-2.474	-1.34	-0.793	-0.366	-0.061	0.705	9.396	1.872	0.061	0.793	1.099	2.457	9.909	-1.5	1.831	1.282	-1.404	1506610864
-9.232	-2.001	-1.184	-0.793	0.122	0.122	2.675	-8.125	0.421	0.244	-2.197	1.587	3.212	9.691	0.081	-0.244	1.587	2.38	-9.232	-2.001	-1.184	-0.793	0.122	0.122	0.525	10.072	1.705	-0.244	1.221	1.099	1.556	9.883	-0.384	1.404	0.122	-1.404	1506610864
-9.519	-1.759	-1.32	-0.549	0.244	0.061	2.507	-8.745	0.066	0.671	-3.357	0.732	2.629	10.252	-0.324	-0.549	1.282	2.014	-9.519	-1.759	-1.32	-0.549	0.244	0.061	-0.095	9.982	1.882	-0.061	2.014	1.099	1.085	9.825	-0.997	1.526	-0.793	-1.16	1506610864
-9.47	-1.389	-1.311	-0.488	0.122	-0.183	2.845	-8.9	-0.073	0.61	-3.235	0.183	2.594	10.212	-0.475	-0.732	1.587	1.465	-9.47	-1.389	-1.311	-0.488	0.122	-0.183	-0.077	9.72	1.93	0.671	2.136	1.038	1.769	9.893	-1.487	0.977	-0.366	-1.099	1506610864
-9.403	-1.269	-1.34	-0.61	-0.183	-0.244	2.982	-8.561	-0.044	0	-2.38	-0.244	2.384	9.916	-0.762	-0.671	1.221	1.404	-9.403	-1.269	-1.34	-0.61	-0.183	-0.244	0.315	9.302	1.861	0.854	1.587	0.854	1.772	9.625	-1.475	0.977	0	-1.16	1506610864
-9.361	-1.426	-1.281	-0.61	-0.305	-0.427	2.936	-8.244	0.297	-0.427	-1.221	-0.427	2.365	9.347	-0.816	-0.305	0.549	1.648	-9.361	-1.426	-1.281	-0.61	-0.305	-0.427	0.495	9.094	1.635	0.427	1.038	0.671	1.571	9.537	-1.294	0.732	0.305	-1.099	1506610864
-9.24	-1.382	-1.177	-0.427	-0.305	-0.427	2.646	-8.034	0.615	-0.549	-0.916	-0.549	2.519	8.966	-0.674	0.244	0.854	1.648	-9.24	-1.382	-1.177	-0.427	-0.305	-0.427	0.624	9.109	1.37	0	1.16	0.427	1.038	9.434	-1.075	0.61	0	-1.099	1506610864
-9.423	-1.159	-1.217	-0.366	-0.183	-0.366	2.522	-8.142	0.901	-0.61	-0.671	-0.488	2.498	8.863	-0.604	0.366	1.16	1.221	-9.423	-1.159	-1.217	-0.366	-0.183	-0.366	0.708	9.159	1.285	0.183	0.916	-0.122	1.296	9.258	-1.538	0.732	-0.061	-1.038	1506610865
-9.823	-1.156	-1.01	0	-0.183	-0.366	2.515	-8.242	1.09	-0.61	-0.671	-0.488	2.623	8.697	-0.455	0.427	1.16	0.732	-9.823	-1.156	-1.01	0	-0.183	-0.366	0.897	9.314	1.375	0.183	0.916	-0.122	1.408	9.515	-1.571	0.793	0.305	-0.916	1506610865
-10.098	-0.822	-1.199	0.183	-0.366	-0.427	2.42	-8.398	1.211	-0.732	-0.122	-0.366	2.975	8.66	-0.325	0.61	0.549	0.366	-10.098	-0.822	-1.199	0.183	-0.366	-0.427	1.035	9.637	1.361	0.549	1.038	-0.366	1.288	9.954	-0.865	0.122	-0.549	-0.854	1506610865
-10.06	-0.803	-1.641	-0.244	-0.305	-0.61	2.219	-8.918	1.274	-0.732	0.305	-0.488	3.823	8.842	-0.124	0.793	0.671	0.061	-10.06	-0.803	-1.641	-0.244	-0.305	-0.61	1.225	10.133	1.304	0.61	0.977	-0.427	1.562	10.002	-1.595	-0.305	-0.427	-0.916	1506610865
-10.033	-1.036	-1.702	-0.183	-0.244	-0.366	2.019	-9.428	1.237	-0.427	0.305	-0.366	4.487	9.292	0.19	1.038	1.099	-0.061	-10.033	-1.036	-1.702	-0.183	-0.244	-0.366	1.397	10.139	1.339	0.61	0.977	-0.427	1.479	10.164	-2.121	-0.549	-0.916	-0.854	1506610865
-9.964	-0.877	-1.567	0.244	-0.122	0.122	1.964	-9.75	1.058	-0.244	0.061	-0.183	4.606	9.479	0.555	1.099	0.916	0.061	-9.964	-0.877	-1.567	0.244	-0.122	0.122	1.194	9.696	1.328	0.427	0.122	-0.549	1.617	10.214	-1.885	-1.038	-1.038	-0.61	1506610865
-9.917	-0.382	-1.443	0.244	-0.305	0.366	2.082	-9.566	0.882	-0.305	0.305	-0.244	4.591	9.188	1.166	1.221	0.427	0.244	-9.917	-0.382	-1.443	0.244	-0.305	0.366	0.658	9.426	1.253	-0.244	-0.061	0.061	1.603	10.279	-1.43	-1.648	-0.916	-0.671	1506610865
-10.261	-0.386	-1.005	-0.366	-0.244	0.549	2.074	-9.344	0.725	-0.305	0.305	-0.244	4.5	9.185	1.741	1.038	0.549	0.305	-10.261	-0.386	-1.005	-0.366	-0.244	0.549	0.483	9.729	1.22	-0.244	-0.061	0.061	1.913	10.1	-0.688	-2.197	-1.038	-0.61	1506610865
-10.493	-1.206	-0.8	-1.099	-0.183	0.183	2.201	-9.368	0.674	-0.488	1.282	0.122	4.146	9.563	1.797	0	0.061	0.183	-10.493	-1.206	-0.8	-1.099	-0.183	0.183	1.377	10.548	1.629	0.183	-0.61	0.366	1.73	10.259	-0.662	-2.625	-1.221	-0.366	1506610865
-10.21	-2.421	-0.334	-0.61	-0.183	0.244	2.432	-9.629	0.505	-0.427	1.709	0.427	3.717	10.092	1.442	-0.977	-1.099	-0.061	-10.21	-2.421	-0.334	-0.61	-0.183	0.244	2.324	10.832	1.986	0.671	-0.305	-0.061	1.738	10.501	-0.719	-2.747	-0.122	0.183	1506610865
-9.362	-2.885	0.378	-0.122	-0.061	0.488	2.712	-9.916	0.337	-0.244	1.892	0.488	3.868	10.34	1.164	-1.099	-1.404	-0.488	-9.362	-2.885	0.378	-0.122	-0.061	0.488	2.12	9.765	2.206	0.671	-0.305	-0.061	1.609	10.247	0.327	-2.38	1.465	1.099	1506610865
-9.107	-2.687	0.907	0.305	-0.061	0.427	2.681	-9.366	-0.093	0.061	1.465	-0.183	4.145	9.51	1.354	-0.122	-0.305	-0.732	-9.107	-2.687	0.907	0.305	-0.061	0.427	1.437	8.904	2.438	-0.061	-0.183	0.122	1.208	9.695	1.407	-2.563	0.977	2.075	1506610865
-9.609	-2.279	0.895	0.244	-0.244	0.122	2.578	-8.794	-0.451	0.183	0.916	-1.099	3.997	9.008	1.664	0.427	0.793	-0.61	-9.609	-2.279	0.895	0.244	-0.244	0.122	0.854	9.077	2.799	-0.305	0.549	0.366	1.064	9.56	1.76	-2.319	0.793	2.869	1506610865
-10.625	-1.964	0.52	0.061	-0.671	-0.183	2.3	-8.729	-0.75	0.183	0.671	-1.404	3.385	9.387	1.601	-0.183	0.732	-0.366	-10.625	-1.964	0.52	0.061	-0.671	-0.183	0.787	9.705	3.083	0.244	1.221	0.183	0.26	10.085	1.713	-1.709	1.038	3.052	1506610865
-10.043	-1.949	0.769	-0.366	-0.732	-0.427	1.894	-8.873	-1.225	0.183	0.671	-1.404	2.862	9.975	1.269	-0.916	-0.732	-0.122	-10.043	-1.949	0.769	-0.366	-0.732	-0.427	1.129	10.155	3.051	0.916	1.099	-0.183	-0.609	11.032	1.535	-0.977	0.916	2.38	1506610865
-9.496	-1.763	1.013	-0.366	-0.61	-0.366	1.645	-9.121	-1.743	0.366	0.366	-1.343	3.033	10.287	1.111	-0.732	-1.099	0.061	-9.496	-1.763	1.013	-0.366	-0.61	-0.366	1.404	9.723	2.86	0.854	0.61	-0.244	-0.322	10.249	1.236	-0.366	1.526	1.953	1506610865
-9.118	-1.639	1.193	0.061	-0.305	-0.244	1.743	-8.9	-1.939	0.305	0.244	-0.61	3.415	9.823	1.294	0.061	0.061	0	-9.118	-1.639	1.193	0.061	-0.305	-0.244	1.421	9.117	2.663	0.183	0.427	-0.183	-0.004	9.397	1.294	0.488	2.747	1.221	1506610865
-9.232	-1.262	1.077	0.122	0.061	0	1.706	-8.302	-1.875	-0.183	0.183	-0.61	3.186	9.191	1.389	0.549	1.282	-0.061	-9.232	-1.262	1.077	0.122	0.061	0	1.421	9.117	2.663	-0.244	0.854	-0.061	-0.134	8.805	1.432	1.526	2.747	0.305	1506610865
-9.525	-0.823	0.805	-0.122	0.305	0.061	1.709	-8.207	-1.714	-0.183	0.183	-0.61	2.7	9.101	1.443	0.488	1.16	-0.244	-9.525	-0.823	0.805	-0.122	0.305	0.061	1.184	9.423	2.54	0.183	1.282	-0.122	-0.733	9.14	1.723	2.014	1.404	-0.427	1506610865
-9.446	-0.756	0.902	-0.671	0.244	0	1.604	-8.437	-1.585	-0.366	0.244	-0.61	2.649	9.405	1.482	0.305	0.732	-0.488	-9.446	-0.756	0.902	-0.671	0.244	0	1.162	9.696	2.754	0.183	1.282	-0.122	0.135	9.333	1.885	2.197	0	-1.099	1506610865
-9.372	-1.104	0.945	-0.916	0.183	-0.183	1.632	-8.723	-1.379	-0.244	-0.305	-0.244	3.004	9.757	1.583	0.244	0.854	-0.61	-9.372	-1.104	0.945	-0.916	0.183	-0.183	1.182	9.747	2.846	0.305	1.099	-0.061	1.089	9.641	2.371	1.526	0.671	-1.16	1506610865
-9.868	-1.366	0.683	-0.793	0.366	0	1.832	-8.906	-1.16	-0.061	-0.671	-0.122	3.283	9.842	1.657	0.427	1.099	-0.549	-9.868	-1.366	0.683	-0.793	0.366	0	1.299	9.739	2.68	0	0.793	0.244	0.633	9.512	2.311	1.099	0.244	-1.099	1506610865
-9.656	-1.542	0.571	-0.671	0.61	0	1.96	-9.039	-1.014	0.244	-1.16	-0.183	3.475	9.869	1.811	0.671	1.587	-0.366	-9.656	-1.542	0.571	-0.671	0.61	0	1.299	9.739	2.68	0	0.793	0.244	1.055	9.66	2.28	0.916	-2.991	-0.916	1506610865
-9.966	-1.637	0.045	-0.488	0.305	0.061	2.099	-9.092	-0.903	0.305	-1.465	-0.183	3.412	9.895	1.875	0.61	1.709	-0.305	-9.966	-1.637	0.045	-0.488	0.305	0.061	1.244	9.722	2.497	0	0.977	0.305	0.526	9.904	0.085	0.916	-2.991	-0.916	1506610865
-9.719	-1.457	-0.286	-0.488	0.244	0	2.287	-8.847	-0.78	0.183	-1.343	0	3.311	9.738	1.833	0.366	1.526	-0.122	-9.719	-1.457	-0.286	-0.488	0.244	0	0.776	9.387	2	0	0.854	0.427	2.133	10.052	0.286	1.709	-0.61	-0.854	1506610865
-9.756	-1.458	-0.506	-0.549	0.061	0	2.451	-8.738	-0.647	0.061	-0.854	0.305	3.147	9.643	1.683	0.122	1.16	0	-9.756	-1.458	-0.506	-0.549	0.061	0	0.811	9.382	1.826	0.183	0.732	0.488	1.297	9.878	0.463	1.282	0.427	-0.732	1506610866
-9.768	-1.523	-0.571	-0.488	-0.122	0	2.487	-8.754	-0.493	-0.061	-0.549	0.61	3.058	9.594	1.474	-0.244	0.732	0.122	-9.768	-1.523	-0.571	-0.488	-0.122	0	0.947	9.308	1.684	0.244	0.61	0.488	1.212	9.951	0.303	0.916	-0.183	-0.427	1506610866
-9.786	-1.566	-0.632	-0.427	0.122	-0.061	2.57	-8.792	-0.347	-0.061	-0.549	0.793	2.931	9.416	1.223	-0.427	0.183	0.244	-9.786	-1.566	-0.632	-0.427	0.122	-0.061	1.268	9.339	1.548	0.305	0.122	0.244	1.103	9.908	0.007	0.916	-0.061	-0.427	1506610866
-9.824	-1.467	-0.62	-0.305	0.183	-0.122	2.789	-8.924	-0.136	-0.183	-0.427	0.854	2.84	9.24	0.991	-0.427	-0.305	0.244	-9.824	-1.467	-0.62	-0.305	0.183	-0.122	1.268	9.339	1.548	0.305	0.122	0.244	1.193	10.037	-0.196	0.427	0.183	-0.122	1506610866
-9.921	-1.279	-0.534	-0.305	0.122	-0.122	2.967	-9.14	-0.026	-0.244	-0.122	0.732	2.857	9.262	0.809	-0.305	-0.61	0	-9.921	-1.279	-0.534	-0.305	0.122	-0.122	1.583	9.525	1.394	0.305	0.122	0.061	1.034	10.042	-0.324	0.427	0.183	-0.122	1506610866
-9.91	-1.225	-0.47	-0.244	0.122	-0.183	3.005	-9.222	0.117	-0.244	0	0.488	3.018	9.299	0.788	-0.061	-0.244	-0.305	-9.91	-1.225	-0.47	-0.244	0.122	-0.183	1.657	9.597	1.412	0.366	0.244	-0.305	0.72	10.049	-0.499	0.122	0.244	0	1506610866
-9.839	-1.152	-0.481	-0.183	0.183	-0.183	2.932	-9.077	0.279	-0.183	-0.061	0.305	3.138	9.302	0.775	0.244	0	-0.61	-9.839	-1.152	-0.481	-0.183	0.183	-0.183	1.476	9.674	1.424	0.366	0.244	-0.305	0.745	10.002	-0.536	0	0.122	-0.061	1506610866
-9.81	-1.048	-0.493	-0.122	0.183	-0.122	2.889	-8.995	0.355	-0.061	0	0.305	3.225	9.444	0.854	0.488	0.122	-0.671	-9.81	-1.048	-0.493	-0.122	0.183	-0.122	1.342	9.719	1.453	0.244	0.183	-0.366	1.03	9.961	-0.441	-0.061	0.122	0	1506610866
-9.839	-1.034	-0.456	-0.244	0.122	-0.122	2.84	-8.886	0.349	0.122	-0.122	0.305	3.298	9.613	1.011	0.549	0.122	-0.61	-9.839	-1.034	-0.456	-0.244	0.122	-0.122	1.353	9.72	1.479	0.061	-0.183	-0.488	1.133	9.927	-0.306	-0.122	0.305	0.061	1506610866
-9.863	-1.119	-0.464	-0.183	0.122	-0.122	2.832	-8.79	0.193	0.244	-0.183	0.183	3.338	9.672	1.127	0.61	0	-0.488	-9.863	-1.119	-0.464	-0.183	0.122	-0.122	1.414	9.765	1.476	0.061	-0.183	-0.488	1.052	9.905	-0.361	-0.122	0.244	0.061	1506610866
-9.822	-1.23	-0.5	-0.122	0.183	-0.122	2.852	-8.74	0.014	0.305	-0.061	0.061	3.409	9.747	1.28	0.61	0	-0.366	-9.822	-1.23	-0.5	-0.122	0.183	-0.122	1.414	9.765	1.476	0	-0.183	-0.427	0.952	9.935	-0.353	0	0.061	0	1506610866
-9.774	-1.226	-0.456	0	0.183	-0.061	2.789	-8.776	-0.154	0.244	0	0	3.394	9.824	1.403	0.488	0.061	-0.305	-9.774	-1.226	-0.456	0	0.183	-0.061	1.407	9.787	1.44	-0.061	-0.244	-0.366	0.908	9.938	-0.232	-0.061	0.122	0	1506610866
-9.81	-1.225	-0.541	0	0.122	-0.061	2.717	-8.805	-0.299	0.244	0	0	3.374	9.786	1.526	0.427	0	-0.244	-9.81	-1.225	-0.541	0	0.122	-0.061	1.397	9.685	1.446	-0.061	-0.244	-0.305	0.985	9.902	-0.209	-0.061	-0.061	0.061	1506610866
-9.782	-1.17	-0.593	0.061	0.183	0	2.632	-8.701	-0.406	0.183	-0.183	-0.305	3.344	9.715	1.554	0.305	0	-0.183	-9.782	-1.17	-0.593	0.061	0.183	0	1.365	9.61	1.501	-0.061	-0.183	-0.244	0.997	9.921	-0.295	-0.122	-0.122	0.061	1506610866
-9.805	-1.075	-0.626	0	0.122	0	2.576	-8.701	-0.459	0.061	0	-0.305	3.31	9.723	1.529	0.122	-0.122	-0.122	-9.805	-1.075	-0.626	0	0.122	0	1.26	9.623	1.509	0	-0.122	0	1.02	9.899	-0.278	-0.061	-0.244	0	1506610866
-9.825	-1.084	-0.621	0	0	0	2.531	-8.754	-0.488	0.061	0	-0.305	3.334	9.746	1.479	0	-0.061	-0.061	-9.825	-1.084	-0.621	0	0	0	1.255	9.658	1.55	0	-0.122	0	1.052	9.906	-0.285	0.061	-0.122	0	1506610866
-9.796	-1.138	-0.63	0	-0.061	0	2.448	-8.776	-0.441	-0.122	0.122	-0.244	3.309	9.757	1.392	-0.122	-0.122	0.061	-9.796	-1.138	-0.63	0	-0.061	0	1.322	9.67	1.536	0	-0.122	0.061	1.049	9.891	-0.284	0.061	-0.183	-0.061	1506610866
-9.765	-1.175	-0.635	0	-0.061	0	2.452	-8.802	-0.367	-0.122	0.061	-0.305	3.261	9.751	1.263	-0.183	-0.244	0.183	-9.765	-1.175	-0.635	0	-0.061	0	1.467	9.652	1.495	0	-0.183	0.061	1.001	9.889	-0.311	0.061	-0.061	-0.061	1506610866
-9.796	-1.188	-0.639	0	-0.061	0	2.414	-8.854	-0.28	-0.122	0.061	-0.305	3.191	9.685	1.163	-0.183	-0.183	0.244	-9.796	-1.188	-0.639	0	-0.061	0	1.58	9.6	1.469	0	-0.183	0.061	0.982	9.9	-0.356	0.061	-0.061	-0.061	1506610866
-9.789	-1.14	-0.63	0	-0.061	-0.061	2.365	-8.882	-0.236	-0.183	0	-0.305	3.103	9.594	1.067	-0.122	-0.122	0.122	-9.789	-1.14	-0.63	0	-0.061	-0.061	1.58	9.6	1.469	0	-0.061	0.061	0.949	9.902	-0.365	0.061	-0.122	-0.061	1506610866
-9.829	-1.097	-0.639	0	-0.061	-0.061	2.339	-8.911	-0.183	-0.183	0.061	-0.244	3.051	9.539	1.008	-0.061	-0.061	0.061	-9.829	-1.097	-0.639	0	-0.061	-0.061	1.505	9.612	1.47	0	0	-0.061	0.952	9.889	-0.335	0	-0.061	0	1506610866
-9.851	-1.081	-0.65	-0.061	0	-0.061	2.323	-8.922	-0.128	-0.122	0	-0.183	3.051	9.558	0.968	0	0	-0.061	-9.851	-1.081	-0.65	-0.061	0	-0.061	1.44	9.623	1.487	0	0	-0.061	1.085	9.905	-0.413	0.061	0	0	1506610866
-9.831	-1.114	-0.644	-0.122	0	-0.061	2.304	-8.934	-0.061	-0.122	0	-0.061	3.078	9.572	0.961	0	0	-0.061	-9.831	-1.114	-0.644	-0.122	0	-0.061	1.434	9.648	1.471	0	0	-0.061	1.04	9.927	-0.425	0	0	-0.061	1506610866
-9.783	-1.108	-0.627	-0.122	0	-0.061	2.339	-8.947	-0.06	-0.061	-0.061	0.061	3.119	9.619	0.968	0.061	-0.061	-0.061	-9.783	-1.108	-0.627	-0.122	0	-0.061	1.431	9.613	1.473	0	-0.061	-0.122	1.046	9.929	-0.367	0	0.061	0	1506610866
-9.787	-1.097	-0.62	-0.122	0	-0.061	2.409	-8.924	-0.037	0	-0.061	0.122	3.155	9.594	0.987	0.122	0	-0.061	-9.787	-1.097	-0.62	-0.122	0	-0.061	1.403	9.591	1.436	0.061	0	-0.122	1.019	9.9	-0.368	0	0.061	0	1506610866
-9.818	-1.139	-0.626	-0.122	-0.061	-0.061	2.454	-8.856	-0.033	0.061	-0.061	0.183	3.165	9.57	1.018	0.122	0	-0.061	-9.818	-1.139	-0.626	-0.122	-0.061	-0.061	1.396	9.629	1.419	0.061	0	-0.122	1.073	9.897	-0.384	0	0	0	1506610867
-9.796	-1.148	-0.614	-0.061	0	-0.061	2.494	-8.839	-0.06	0.122	-0.122	0.183	3.182	9.613	1.049	0.061	0	-0.061	-9.796	-1.148	-0.614	-0.061	0	-0.061	1.396	9.629	1.419	0.061	0	-0.122	1.031	9.896	-0.379	0	0.061	0	1506610867
-9.783	-1.121	-0.621	-0.061	0	-0.061	2.564	-8.829	-0.108	0.122	-0.122	0.244	3.205	9.668	1.067	0.061	-0.061	-0.061	-9.783	-1.121	-0.621	-0.061	0	-0.061	1.453	9.674	1.407	0.061	0	-0.122	0.991	9.908	-0.398	0	0	0	1506610867
-9.79	-1.092	-0.614	-0.061	0	-0.061	2.631	-8.799	-0.189	0.122	-0.122	0.183	3.231	9.671	1.073	0.061	0	-0.061	-9.79	-1.092	-0.614	-0.061	0	-0.061	1.397	9.65	1.397	0	0	-0.122	1.05	9.891	-0.377	0	0	0	1506610867
-9.811	-1.06	-0.613	-0.061	0	-0.061	2.681	-8.754	-0.243	0.061	-0.061	0.122	3.223	9.659	1.107	0.061	0	-0.061	-9.811	-1.06	-0.613	-0.061	0	-0.061	1.331	9.672	1.383	0.061	0	-0.061	1.062	9.891	-0.371	-0.061	0	0	1506610867
-9.818	-1.078	-0.617	-0.061	0	-0.061	2.695	-8.762	-0.258	0	-0.061	0.061	3.194	9.676	1.095	0	0	0	-9.818	-1.078	-0.617	-0.061	0	-0.061	1.331	9.672	1.383	0.061	0	-0.061	1.068	9.896	-0.367	-0.061	0.061	0	1506610867
-9.794	-1.069	-0.601	-0.061	0	0	2.707	-8.763	-0.26	0	-0.061	0.061	3.188	9.707	1.072	0	-0.061	0	-9.794	-1.069	-0.601	-0.061	0	0	1.383	9.677	1.389	0.061	0	-0.061	1.103	9.899	-0.36	-0.061	0	0	1506610867
-9.825	-1.036	-0.599	-0.061	0	0	2.73	-8.763	-0.227	-0.061	-0.061	-0.061	3.194	9.671	1.054	0	0	0	-9.825	-1.036	-0.599	-0.061	0	0	1.398	9.662	1.359	0	0	-0.061	1.134	9.897	-0.347	-0.061	0	0	1506610867
-9.828	-1.036	-0.601	-0.061	0	0	2.708	-8.762	-0.213	-0.061	-0.061	-0.061	3.146	9.649	1.036	0	0	0	-9.828	-1.036	-0.601	-0.061	0	0	1.398	9.662	1.359	0	-0.061	-0.061	1.101	9.892	-0.346	-0.061	0	0	1506610867
-9.817	-1.013	-0.616	-0.061	0	0	2.675	-8.762	-0.15	-0.122	0	-0.122	3.137	9.649	1.059	0	0	-0.061	-9.817	-1.013	-0.616	-0.061	0	0	1.377	9.649	1.373	0	0	-0.061	1.127	9.903	-0.346	-0.061	-0.061	0	1506610867
-9.826	-1.041	-0.613	-0.061	0	0	2.635	-8.807	-0.098	-0.061	0	-0.122	3.169	9.659	1.048	-0.061	0	-0.061	-9.826	-1.041	-0.613	-0.061	0	0	1.361	9.707	1.42	0	-0.061	0	1.139	9.896	-0.328	0	0	0	1506610867
-9.787	-1.048	-0.602	-0.061	0	0	2.598	-8.849	-0.075	-0.061	-0.061	-0.122	3.193	9.701	1.031	-0.061	0	-0.061	-9.787	-1.048	-0.602	-0.061	0	0	1.361	9.707	1.42	0	-0.061	0	1.151	9.9	-0.301	0	0	0	1506610867
-9.789	-1.055	-0.585	-0.061	0	0	2.586	-8.835	-0.048	0	0	-0.183	3.212	9.684	1.035	0	0	0	-9.789	-1.055	-0.585	-0.061	0	0	1.385	9.688	1.425	-0.061	-0.061	0	1.101	9.886	-0.284	-0.061	0	0	1506610867
-9.818	-1.053	-0.578	-0.122	0.061	0	2.533	-8.831	-0.075	0	0	-0.122	3.196	9.65	1.067	-0.061	0	0	-9.818	-1.053	-0.578	-0.122	0.061	0	1.491	9.603	1.424	-0.061	-0.061	0	1.123	9.884	-0.301	-0.061	0	0.061	1506610867
-9.794	-1.02	-0.542	-0.183	0.061	-0.061	2.489	-8.838	-0.129	0	-0.061	-0.061	3.173	9.601	1.101	-0.061	0	0	-9.794	-1.02	-0.542	-0.183	0.061	-0.061	1.491	9.603	1.424	0	0.061	0	1.178	9.906	-0.228	-0.061	0	0.061	1506610867
-9.793	-0.963	-0.525	-0.244	0.061	0	2.489	-8.862	-0.191	0.061	-0.122	-0.061	3.176	9.591	1.095	0	0.061	-0.061	-9.793	-0.963	-0.525	-0.244	0.061	0	1.598	9.615	1.517	0	0.122	-0.061	1.128	9.877	-0.116	-0.183	0.122	0.122	1506610867
-9.758	-0.981	-0.504	-0.305	0.061	0	2.476	-8.885	-0.281	0.061	-0.122	-0.061	3.199	9.604	1.075	0	0.122	0	-9.758	-0.981	-0.504	-0.305	0.061	0	1.662	9.554	1.583	0	0.183	-0.061	1.194	9.862	-0.201	-0.122	0.122	0.122	1506610867
-9.816	-0.873	-0.463	-0.366	0.061	0	2.451	-8.899	-0.328	0.061	-0.122	-0.061	3.229	9.543	1.087	0.122	0.244	-0.061	-9.816	-0.873	-0.463	-0.366	0.061	0	1.662	9.554	1.583	0.061	0.244	-0.061	1.226	9.83	-0.228	-0.122	0.122	0.122	1506610867
-9.88	-0.854	-0.462	-0.488	-0.061	-0.061	2.365	-8.876	-0.365	0.183	-0.427	-0.122	3.218	9.507	1.142	0.183	0.305	-0.061	-9.88	-0.854	-0.462	-0.488	-0.061	-0.061	1.713	9.519	1.646	0.061	0.366	-0.061	1.174	9.85	-0.223	0.061	0.122	0.061	1506610867
-9.848	-0.89	-0.481	-0.549	-0.061	-0.122	2.314	-8.894	-0.432	0.183	-0.427	-0.122	3.223	9.508	1.203	0.244	0.427	-0.061	-9.848	-0.89	-0.481	-0.549	-0.061	-0.122	1.623	9.592	1.644	0.122	0.488	-0.122	1.194	9.86	-0.219	0.183	0.183	0	1506610867
-9.807	-0.947	-0.481	-0.61	-0.122	-0.122	2.306	-8.955	-0.49	0.183	-0.549	-0.061	3.257	9.61	1.275	0.305	0.549	-0.061	-9.807	-0.947	-0.481	-0.61	-0.122	-0.122	1.623	9.592	1.644	0.122	0.549	-0.061	1.203	9.851	-0.205	0.183	0.183	0	1506610867
-9.828	-1.022	-0.525	-0.671	-0.122	-0.122	2.346	-8.958	-0.498	0.244	-0.671	0.061	3.289	9.658	1.336	0.305	0.549	0	-9.828	-1.022	-0.525	-0.671	-0.122	-0.122	1.553	9.507	1.585	0.122	0.549	0	1.151	9.855	-0.207	0.427	0.366	-0.061	1506610867
-9.82	-1.09	-0.548	-0.671	-0.122	-0.122	2.37	-8.86	-0.471	0.244	-0.732	0.061	3.254	9.607	1.357	0.244	0.549	0.061	-9.82	-1.09	-0.548	-0.671	-0.122	-0.122	1.543	9.518	1.48	0.183	0.61	0	1.119	9.869	-0.309	0.427	0.427	-0.122	1506610867
-9.761	-1.146	-0.53	-0.671	-0.061	-0.122	2.381	-8.832	-0.388	0.244	-0.916	0	3.201	9.579	1.306	0.183	0.549	0.061	-9.761	-1.146	-0.53	-0.671	-0.061	-0.122	1.543	9.518	1.48	0.244	0.671	0	1.123	9.893	-0.355	0.427	0.427	-0.122	1506610867
-9.768	-1.169	-0.476	-0.671	-0.061	-0.061	2.499	-8.865	-0.316	0.366	-0.916	0	3.21	9.633	1.18	0.122	0.671	0.061	-9.768	-1.169	-0.476	-0.671	-0.061	-0.061	1.452	9.619	1.459	0.244	0.793	0	1.196	9.872	-0.31	0.427	0.488	-0.061	1506610867
-9.856	-1.119	-0.51	-0.61	-0.061	-0.244	2.617	-8.929	-0.228	0.549	-0.793	-0.122	3.236	9.635	1.077	0.183	0.732	0.061	-9.856	-1.119	-0.51	-0.61	-0.061	-0.244	1.562	9.627	1.463	0.244	0.793	0.061	1.01	9.835	-0.317	0.549	0.366	-0.122	1506610868
-9.782	-1.097	-0.925	-0.977	0	-0.549	2.634	-9.003	-0.054	0.732	-0.793	-0.366	3.253	9.585	0.973	0.244	0.793	0.122	-9.782	-1.097	-0.925	-0.977	0	-0.549	1.902	9.778	1.341	0.183	0.854	0.061	0.607	9.869	-0.86	0.854	-0.061	-0.366	1506610868
-9.671	-1.108	-1.342	-1.099	-0.061	-0.671	2.621	-9.27	0.147	1.038	-0.977	-0.427	3.23	9.653	0.894	0.366	0.854	0.061	-9.671	-1.108	-1.342	-1.099	-0.061	-0.671	2.169	9.732	1.136	0.183	0.977	-0.061	0.784	9.88	-1.471	0.916	0.427	-0.61	1506610868
-9.563	-0.908	-1.511	-1.343	-0.183	-0.549	2.45	-9.434	0.395	1.16	-1.709	-0.549	3.283	9.595	0.807	0.488	0.854	-0.183	-9.563	-0.908	-1.511	-1.343	-0.183	-0.549	2.304	9.382	0.869	0.061	1.038	-0.305	1.002	9.877	-1.294	0.671	0.671	-0.549	1506610868
-9.719	-0.62	-1.522	-1.648	0	-0.305	2.388	-9.101	0.449	1.16	-2.441	-0.793	3.336	9.174	0.737	0.793	1.038	-0.244	-9.719	-0.62	-1.522	-1.648	0	-0.305	2.213	9.29	0.474	-0.183	1.221	-0.549	1.473	9.842	-1.408	0.671	0.671	-0.549	1506610868
-10.002	-0.488	-1.482	-1.892	0.122	-0.305	2.347	-8.653	0.428	1.038	-2.441	-0.977	3.287	8.861	0.624	1.038	1.404	-0.427	-10.002	-0.488	-1.482	-1.892	0.122	-0.305	1.861	9.995	0.11	-0.427	1.831	-0.61	1.699	9.832	-1.564	0.366	0.916	-0.305	1506610868
-9.965	-0.512	-1.432	-1.953	0.183	-0.366	2.218	-8.776	0.437	0.793	-2.075	-0.732	3.193	9.39	0.425	1.038	1.526	-1.038	-9.965	-0.512	-1.432	-1.953	0.183	-0.366	1.861	9.995	0.11	-0.183	2.319	-0.549	1.53	9.884	-1.5	0.305	0.732	-0.427	1506610868
-9.838	-0.587	-1.474	-1.953	0.061	-0.488	2.062	-8.788	0.524	0.61	-1.892	-0.122	3.494	10.023	0.402	0.916	1.831	-1.77	-9.838	-0.587	-1.474	-1.953	0.061	-0.488	1.226	10.409	0.135	0.244	2.441	-0.427	1.598	9.839	-1.409	0.305	0.732	-0.427	1506610868
-9.728	-0.652	-1.547	-1.953	-0.122	-0.488	1.939	-8.406	0.711	0.488	-2.197	0.366	3.993	10.164	0.441	0.732	2.258	-1.831	-9.728	-0.652	-1.547	-1.953	-0.122	-0.488	0.28	9.799	0.675	0.244	2.197	-0.244	1.631	9.784	-1.305	0.061	0.977	-0.549	1506610868
-9.774	-0.646	-1.731	-2.075	-0.305	-0.427	2.04	-8.028	0.863	0.488	-2.38	0.732	4.106	9.891	0.438	0.61	1.831	-1.16	-9.774	-0.646	-1.731	-2.075	-0.305	-0.427	0.28	9.799	0.675	0	1.587	-0.122	1.607	9.74	-1.235	-0.061	1.221	-0.549	1506610868
-9.872	-0.633	-1.882	-2.258	-0.427	-0.366	2.227	-7.898	0.946	0.488	-2.136	1.16	4.071	9.666	0.453	0.427	1.343	-0.244	-9.872	-0.633	-1.882	-2.258	-0.427	-0.366	0.365	9.648	0.663	-0.244	1.282	0.061	1.781	9.812	-1.274	-0.244	1.404	-0.427	1506610868
-9.804	-0.693	-2.024	-2.441	-0.488	-0.366	2.412	-8.174	1.087	0.549	-2.014	1.526	4.036	9.768	0.425	0.183	1.343	0.122	-9.804	-0.693	-2.024	-2.441	-0.488	-0.366	0.886	9.946	0.422	-0.244	1.465	0.183	1.7	9.863	-1.372	-0.366	1.282	-0.427	1506610868
-9.743	-0.782	-2.241	-2.686	-0.61	-0.427	2.604	-8.544	1.16	0.671	-2.075	1.77	3.838	9.82	0.287	0.061	1.343	0.183	-9.743	-0.782	-2.241	-2.686	-0.61	-0.427	0.886	9.946	0.422	-0.122	1.587	0.305	1.573	9.842	-1.58	-0.549	1.465	-0.427	1506610868
-9.704	-0.982	-2.46	-2.686	-0.671	-0.549	2.949	-8.766	1.237	0.671	-2.38	1.465	3.772	9.722	0.126	0.061	1.465	0.183	-9.704	-0.982	-2.46	-2.686	-0.671	-0.549	1.333	9.963	0.286	-0.183	1.709	0.427	1.558	9.782	-1.943	-0.549	1.465	-0.427	1506610868
-9.668	-1.147	-2.434	-2.441	-0.977	-0.427	3.291	-8.91	1.257	0.671	-2.38	1.465	3.748	9.667	0.016	0.122	1.831	0.122	-9.668	-1.147	-2.434	-2.441	-0.977	-0.427	1.333	9.963	0.286	-0.305	1.892	0.427	1.382	9.81	-1.995	-0.671	1.709	-0.549	1506610868
-9.674	-1.096	-2.529	-2.197	-0.977	-0.244	3.296	-8.967	1.172	0.549	-2.808	-0.183	3.687	9.599	-0.029	0.183	2.258	-0.061	-9.674	-1.096	-2.529	-2.197	-0.977	-0.244	1.351	9.916	0.148	-0.366	2.014	0.488	1.022	9.849	-2.025	-0.916	2.075	-0.61	1506610868
-9.654	-0.737	-2.611	-2.197	-1.221	-0.061	3.144	-8.795	1.212	0.549	-2.808	-0.183	3.631	9.418	-0.005	0.183	2.441	-0.244	-9.654	-0.737	-2.611	-2.197	-1.221	-0.061	1.178	9.731	-0.013	-0.427	2.136	0.549	1.145	9.928	-1.893	-0.916	2.075	-0.61	1506610868
-9.649	-0.501	-2.726	-2.197	-1.465	0.122	2.973	-8.532	1.279	0.549	-3.174	-0.916	3.67	9.345	0.02	0	2.686	-0.488	-9.649	-0.501	-2.726	-2.197	-1.465	0.122	0.358	9.554	-0.057	-0.427	2.38	0.732	1.4	9.93	-1.678	-1.953	1.892	-0.671	1506610868
-9.839	-0.662	-2.701	-2.502	-1.465	0.305	2.799	-8.241	1.431	0.183	-2.686	-1.221	3.748	9.319	0.005	-0.244	2.808	-0.549	-9.839	-0.662	-2.701	-2.502	-1.465	0.305	0.358	9.554	-0.057	-0.366	2.319	0.977	1.847	9.905	-1.081	-1.953	1.892	-0.671	1506610868
-10.581	-1.061	-2.042	-2.808	-1.465	0.366	2.681	-8.323	1.605	0.183	-2.686	-1.221	3.756	9.458	-0.105	-0.549	2.441	-0.427	-10.581	-1.061	-2.042	-2.808	-1.465	0.366	0.819	10.798	0.654	-0.244	2.136	1.282	1.675	10.271	-0.526	-2.502	2.441	-0.61	1506610868
-10.605	-1.522	-1.603	-2.93	-0.793	0.427	2.582	-9.372	1.695	0.061	-2.197	-1.099	3.747	10.289	-0.386	-0.793	1.892	-0.244	-10.605	-1.522	-1.603	-2.93	-0.793	0.427	0.819	10.798	0.654	-0.061	2.502	1.221	1.609	10.969	0.496	-3.052	2.808	-0.366	1506610868
-9.959	-2.25	-0.848	-2.869	-0.916	0.427	2.582	-9.372	1.695	0.244	-2.075	-0.732	3.762	11.273	-0.543	-0.732	1.038	-0.061	-9.959	-2.25	-0.848	-2.869	-0.916	0.427	1.708	11.609	1.84	0.732	2.075	0.549	1.558	10.989	1.583	-4.456	2.991	0.854	1506610868
-9.475	-2.287	0.64	-2.747	-0.732	0.183	2.601	-10.354	1.346	1.099	-2.93	-0.793	4.223	10.551	-0.227	0.061	1.465	0.427	-9.475	-2.287	0.64	-2.747	-0.732	0.183	1.727	8.759	2.558	0.427	2.38	0.427	0.864	10.824	1.909	-4.456	2.991	0.854	1506610868
-10.568	-1.646	1.184	-3.479	-1.77	-0.305	2.458	-9.363	1.075	1.709	-3.296	-1.343	4.346	9.226	0.452	0.977	2.93	1.404	-10.568	-1.646	1.184	-3.479	-1.77	-0.305	1.727	8.759	2.558	-0.244	2.38	0.916	0.752	9.807	1.812	-5.371	2.563	1.282	1506610868
-10.174	-2.45	1.034	-3.601	-1.526	-0.244	2.031	-8.92	0.531	1.709	-3.296	-1.343	3.858	9.001	1.074	1.16	4.028	1.831	-10.174	-2.45	1.034	-3.601	-1.526	-0.244	1.743	8.525	2.65	0.061	3.601	1.038	0.281	9.137	1.877	-4.395	2.258	2.075	1506610868
-8.868	-2.566	1.041	-3.113	-0.366	0.183	1.743	-9.269	-0.179	2.747	-4.456	-0.61	3.092	9.868	1.166	0.671	4.028	1.77	-8.868	-2.566	1.041	-3.113	-0.366	0.183	1.615	9.621	2.738	0.977	4.333	0.793	1.238	8.144	1.287	-1.709	2.014	2.014	1506610869
-8.495	-1.81	0.682	-2.808	-0.122	0.061	1.841	-9.183	-0.828	2.869	-4.578	0.305	2.712	10.28	1.145	0.427	3.296	1.526	-8.495	-1.81	0.682	-2.808	-0.122	0.061	0.98	8.833	2.906	1.099	4.578	0.671	2.097	8.312	0.744	1.77	4.822	3.479	1506610869
-8.714	-1.299	0.303	-2.991	-0.244	0	2.132	-8.405	-1.202	2.502	-4.272	0.732	2.777	9.701	1.122	0.793	3.54	1.892	-8.714	-1.299	0.303	-2.991	-0.244	0	0.98	8.833	2.906	0.549	4.395	0.916	1.709	9.202	1.244	2.136	5.676	4.15	1506610869
-9.251	-1.019	-0.005	-3.418	-0.061	0.183	2.329	-8.224	-1.4	2.502	-4.272	0.732	2.582	9.439	0.971	0.916	4.028	2.319	-9.251	-1.019	-0.005	-3.418	-0.061	0.183	0.37	8.989	2.749	0.244	4.272	0.977	1.635	9.551	1.572	2.136	5.676	4.15	1506610869
-9.868	-0.94	-0.057	-3.601	-0.183	0.305	2.308	-8.649	-1.597	2.075	-3.601	0.793	1.994	9.611	0.719	0.732	3.601	2.38	-9.868	-0.94	-0.057	-3.601	-0.183	0.305	0.664	9.128	2.735	0.305	3.723	0.916	1.751	10.066	1.878	2.502	6.042	4.272	1506610869
-9.751	-0.865	-0.016	-3.662	-0.244	0.366	2.29	-9.095	-1.754	1.526	-3.357	1.16	1.552	9.524	0.449	0.671	2.625	1.953	-9.751	-0.865	-0.016	-3.662	-0.244	0.366	0.664	9.128	2.735	0.61	3.235	0.732	1.328	10.381	1.754	2.258	5.066	3.906	1506610869
-9.561	-0.803	-0.019	-3.845	-0.366	0.305	2.34	-9.211	-1.89	1.526	-3.357	1.16	1.564	9.122	0.317	0.977	2.319	1.282	-9.561	-0.803	-0.019	-3.845	-0.366	0.305	1.233	8.921	2.444	0.732	3.174	0.61	1.664	9.95	1.76	2.258	5.066	3.906	1506610869
-9.522	-0.863	-0.026	-4.028	-0.61	0.183	2.501	-8.989	-1.762	1.16	-3.54	1.282	1.676	8.782	0.256	1.404	2.686	0.427	-9.522	-0.863	-0.026	-4.028	-0.61	0.183	1.306	9.004	2.287	0.732	3.174	0.427	1.485	9.692	1.304	2.319	5.676	3.052	1506610869
-9.537	-0.941	0.023	-3.845	-0.366	0.244	2.594	-8.765	-1.386	0.244	-3.113	1.343	1.736	8.698	0.257	1.77	2.869	-0.305	-9.537	-0.941	0.023	-3.845	-0.366	0.244	1.306	9.004	2.287	0.793	2.991	0.244	0.997	9.494	1.526	2.075	5.615	2.502	1506610869
-9.958	-0.891	0.085	-3.54	-0.366	0.488	2.602	-8.735	-1.068	0.122	-3.113	1.465	1.848	8.868	0.463	2.014	2.747	-0.977	-9.958	-0.891	0.085	-3.54	-0.366	0.488	1.42	9.449	2.241	0.977	2.93	0	1.11	9.244	1.93	2.075	5.615	2.502	1506610869
-10.099	-0.732	0.043	-3.418	-0.122	0.488	2.71	-8.814	-0.806	0.244	-3.052	1.587	2.198	9.229	0.757	2.136	2.808	-1.648	-10.099	-0.732	0.043	-3.418	-0.122	0.488	1.42	9.449	2.241	1.099	2.991	-0.061	2.054	9.324	2.249	1.953	4.272	1.831	1506610869
-10.257	-0.327	0.196	-3.601	0.122	0.366	2.79	-8.989	-0.578	0.244	-3.357	1.648	2.681	9.7	1.158	2.258	3.235	-2.014	-10.257	-0.327	0.196	-3.601	0.122	0.366	1.266	9.709	2.265	1.099	3.052	-0.061	3.269	9.466	2.483	1.404	4.517	1.038	1506610869
-10.037	0.1	0.358	-3.723	0.732	0.061	3.005	-9.347	-0.446	0.122	-3.357	1.77	3.092	10.284	1.541	2.258	3.601	-2.136	-10.037	0.1	0.358	-3.723	0.732	0.061	0.81	10.301	2.375	1.038	2.991	0	3.207	9.369	2.351	1.404	4.517	1.038	1506610869
-10.643	-0.641	-0.33	-3.723	0.183	0.061	3.257	-9.506	-0.252	0.122	-3.052	1.709	3.43	10.797	1.799	2.014	3.845	-1.831	-10.643	-0.641	-0.33	-3.723	0.183	0.061	0.943	10.288	2.406	0.916	2.563	0.061	1.644	8.741	1.559	2.136	2.38	-0.061	1506610869
-11.025	-2.461	-0.957	-3.296	-0.732	-0.427	3.419	-9.198	0.056	0.122	-3.052	1.709	3.536	10.887	1.921	1.709	3.479	-1.16	-11.025	-2.461	-0.957	-3.296	-0.732	-0.427	0.943	10.288	2.406	0.671	1.953	0.183	0.288	9.598	0.88	3.601	0.793	-1.587	1506610869
-10.346	-2.761	-0.128	-2.197	-0.61	0.122	3.419	-9.198	0.056	0.244	-2.93	1.343	3.536	11.051	1.994	1.404	2.93	-0.549	-10.346	-2.761	-0.128	-2.197	-0.61	0.122	1.525	10.757	1.445	0.488	1.77	0.427	0.409	12.079	2.767	3.601	0.793	-1.587	1506610869
-9.018	-1.464	-0.755	-2.869	0.061	-0.366	3.29	-9.984	-0.279	0.793	-3.906	0.305	3.708	11.262	2.077	0.977	3.052	-0.488	-9.018	-1.464	-0.755	-2.869	0.061	-0.366	1.525	10.757	1.445	0.549	2.38	0.671	1.633	10.158	1.123	0.671	1.648	-1.16	1506610869
-9.037	-1.806	-2.073	-3.357	-0.366	-0.671	3.429	-9.429	-0.278	0.793	-3.906	0.305	4.027	10.819	2.068	0.488	3.601	-0.549	-9.037	-1.806	-2.073	-3.357	-0.366	-0.671	0.957	9.993	1.193	0.488	3.54	0.977	1.249	9.796	-0.852	1.892	0.732	-1.465	1506610869
-9.464	-2.119	-2.218	-3.54	-0.366	-0.305	3.439	-7.858	0.33	0	-2.747	-0.916	3.979	9.761	1.662	-0.183	3.784	0	-9.464	-2.119	-2.218	-3.54	-0.366	-0.305	0.175	9.056	0.544	0.122	3.296	1.282	1.895	9.658	-1.097	1.892	0.732	-1.465	1506610869
-9.487	-1.878	-1.999	-3.601	-0.061	-0.061	3.129	-7.814	0.583	0	-2.747	-0.916	3.461	9.311	0.882	-0.916	3.113	0.854	-9.487	-1.878	-1.999	-3.601	-0.061	-0.061	0.853	10.362	0.171	0.061	3.174	1.77	1.994	9.91	-1.089	1.587	2.808	-0.916	1506610869
-9.622	-1.654	-1.914	-3.357	0.183	0	2.614	-9.354	0.717	0.854	-2.441	-2.563	3.357	10.184	0.142	-1.465	2.136	0.732	-9.622	-1.654	-1.914	-3.357	0.183	0	0.853	10.362	0.171	0.549	3.54	1.77	0.944	9.872	-1.083	1.648	1.587	-0.854	1506610869
-9.607	-1.267	-1.894	-3.418	0.122	-0.305	2.299	-9.807	1.071	0.793	-2.747	-2.869	4.241	10.612	-0.561	-1.465	2.625	0.183	-9.607	-1.267	-1.894	-3.418	0.122	-0.305	0.412	10.281	0.638	0.61	3.967	1.709	1.349	9.947	-1.742	1.648	1.587	-0.854	1506610869
-9.399	-1.169	-1.919	-3.723	-0.122	-0.488	2.259	-9.454	1.684	0.916	-2.625	-3.052	4.679	10.1	-1.44	-1.16	3.845	0.793	-9.399	-1.169	-1.919	-3.723	-0.122	-0.488	0.581	9.677	0.511	0	3.479	1.831	1.33	9.697	-1.889	1.282	1.343	-1.16	1506610869
-9.226	-1.306	-2.046	-3.967	-0.305	-0.671	2.044	-8.799	2.333	0.916	-2.625	-3.052	4.302	9.44	-1.767	-0.366	3.54	1.77	-9.226	-1.306	-2.046	-3.967	-0.305	-0.671	0.581	9.677	0.511	-0.183	2.563	1.709	1.116	9.54	-1.619	1.221	1.892	-1.221	1506610869
-9.47	-1.511	-2.216	-4.028	-0.305	-0.61	1.566	-8.131	2.567	1.282	-1.831	-3.052	4.009	8.927	-1.744	0.305	2.991	2.197	-9.47	-1.511	-2.216	-4.028	-0.305	-0.61	0.914	9.146	0.337	0.061	2.686	1.526	1.236	9.489	-1.566	1.221	1.892	-1.221	1506610869
-9.77	-1.681	-2.09	-3.845	-0.183	-0.427	1.071	-7.978	2.428	1.526	-1.648	-2.686	3.803	8.723	-1.747	0.488	3.113	2.075	-9.77	-1.681	-2.09	-3.845	-0.183	-0.427	1.261	9.138	0.081	0.549	3.357	1.343	1.206	9.71	-1.578	0.854	2.38	-1.038	1506610870
-9.664	-1.609	-2.05	-3.479	0	-0.244	1.062	-8.215	2.177	1.953	-3.174	-0.793	3.646	8.82	-1.824	0.61	3.296	1.587	-9.664	-1.609	-2.05	-3.479	0	-0.244	1.334	9.495	0.02	1.221	3.784	1.221	0.531	10.009	-1.446	0.427	1.953	-0.732	1506610870
-9.581	-1.463	-2.198	-2.869	0	-0.305	1.287	-8.356	1.894	1.953	-3.174	-0.793	3.753	9.11	-1.906	0.977	3.235	1.16	-9.581	-1.463	-2.198	-2.869	0	-0.305	1.255	9.837	0.254	1.77	4.028	0.977	0.287	10.038	-1.501	0.427	1.953	-0.732	1506610870
-9.65	-1.292	-2.316	-2.319	-0.244	-0.244	1.58	-8.211	1.684	1.465	-3.113	1.099	3.993	9.424	-1.889	1.343	3.357	1.16	-9.65	-1.292	-2.316	-2.319	-0.244	-0.244	0.852	10.063	0.695	2.075	4.15	0.732	0.932	9.869	-1.761	-0.488	0.854	-0.793	1506610870
-9.881	-1.146	-2.25	-1.953	-0.427	-0.122	1.58	-8.211	1.684	1.465	-3.113	1.099	4.065	9.666	-1.605	1.77	3.174	1.587	-9.881	-1.146	-2.25	-1.953	-0.427	-0.122	0.852	10.063	0.695	1.953	3.845	0.427	1.263	9.769	-1.756	-0.488	0.854	-0.793	1506610870
-10.209	-1.279	-1.986	-1.831	-0.305	0.122	2.035	-8.013	1.237	1.282	-3.357	2.808	3.908	9.847	-1.032	2.075	2.747	2.075	-10.209	-1.279	-1.986	-1.831	-0.305	0.122	0.622	9.927	0.705	1.587	2.991	0.305	0.963	10.078	-1.273	-0.549	1.587	-0.732	1506610870
-10.719	-1.39	-2.068	-1.648	-0.244	0.305	2.522	-8.525	1.029	1.282	-3.357	2.808	3.567	10.17	-0.386	2.136	2.197	2.441	-10.719	-1.39	-2.068	-1.648	-0.244	0.305	1.408	11.332	1.154	1.221	2.38	0.305	0.924	10.591	-0.691	-1.77	0.793	-0.366	1506610870
-9.971	-1.632	-1.875	-1.343	-0.488	0.244	2.522	-8.525	1.029	1.038	-3.235	3.662	3.261	10.995	0.105	1.892	1.404	2.197	-9.971	-1.632	-1.875	-1.343	-0.488	0.244	1.408	11.332	1.154	1.709	2.014	-0.183	1.503	10.984	-0.074	-1.77	0.793	-0.366	1506610870
-9.78	-1.851	-1.385	-1.587	-1.16	0.183	4.241	-10.53	0.903	0.488	-2.502	4.028	3.38	11.246	0.835	1.648	1.282	1.648	-9.78	-1.851	-1.385	-1.587	-1.16	0.183	1.725	10.84	1.559	1.465	1.099	-0.488	2.333	10.397	1.007	-2.747	0.916	0.183	1506610870
-9.66	-2.421	-0.428	-1.709	-0.977	0.366	5.12	-9.538	1.018	0.305	-1.831	2.563	3.488	9.999	1.838	1.831	1.953	1.587	-9.66	-2.421	-0.428	-1.709	-0.977	0.366	2.066	9.071	1.611	0.366	0.793	-0.244	2.239	10.317	1.749	-4.639	2.441	2.075	1506610870
-10.273	-2.332	0.311	-1.587	-1.343	0.427	5.419	-9.059	1.121	0.305	-1.16	0.732	3.034	9.311	2.273	1.587	1.953	1.526	-10.273	-2.332	0.311	-1.587	-1.343	0.427	2.066	9.071	1.611	0	1.16	-0.061	1.581	9.994	2.085	-4.333	2.38	3.235	1506610870
-10.724	-1.578	0.306	-1.648	-1.465	0.183	4.853	-9.123	0.994	0.61	-1.404	-0.61	2.562	9.302	2.397	0.854	1.709	0.671	-10.724	-1.578	0.306	-1.648	-1.465	0.183	2.572	9.436	1.843	0.183	2.136	-0.244	1.264	10.513	1.377	-4.333	2.38	3.235	1506610870
-9.872	-1.243	0.294	-2.197	-1.343	0.061	4.181	-9.076	0.672	0.977	-2.319	-1.587	2.351	9.152	2.238	0.488	1.465	-0.549	-9.872	-1.243	0.294	-2.197	-1.343	0.061	2.415	9.646	2.052	0.488	2.869	-0.122	1.299	11.017	0.496	-3.052	2.075	3.479	1506610870
-9.215	-0.794	0.087	-2.808	-1.282	0	3.681	-9.382	0.242	0.977	-2.319	-1.587	2.521	9.501	2.066	0.427	1.465	-1.587	-9.215	-0.794	0.087	-2.808	-1.282	0	2.123	9.967	1.971	0.61	2.991	0	1.818	9.722	0.423	-0.61	4.456	3.174	1506610870
-8.949	-0.703	0.203	-2.991	-0.61	-0.244	3.319	-9.1	-0.181	0.916	-2.808	-2.502	2.938	9.623	2.067	0.427	1.953	-2.258	-8.949	-0.703	0.203	-2.991	-0.61	-0.244	1.529	9.467	2.18	0.427	2.869	-0.122	1.705	9.333	0.973	-0.61	4.456	3.174	1506610870
-9.015	-0.89	0.28	-3.174	-0.549	-0.305	3.048	-8.532	-0.316	0.61	-2.136	-2.747	3.025	9.246	1.918	0.488	1.953	-2.136	-9.015	-0.89	0.28	-3.174	-0.549	-0.305	1.105	9.027	2.212	0.061	2.38	-0.122	0.737	8.918	1.465	0.183	6.042	3.052	1506610870
-9.138	-1.035	0.513	-3.296	-0.427	-0.366	2.614	-8.631	-0.341	0.61	-2.136	-2.747	3.06	9.274	1.726	0.427	1.77	-1.892	-9.138	-1.035	0.513	-3.296	-0.427	-0.366	1.221	9.205	2.11	0	2.014	-0.183	0.406	8.559	1.739	0.305	5.92	2.686	1506610870
-9.161	-1.15	0.79	-3.174	-0.305	-0.366	2.2	-8.833	-0.407	0.488	-1.77	-2.625	3.208	9.36	1.634	0.549	1.831	-1.953	-9.161	-1.15	0.79	-3.174	-0.305	-0.366	1.221	9.205	2.11	0	2.014	-0.183	-0.165	8.722	1.855	0.854	5.066	1.892	1506610870
-9.02	-1.053	0.715	-3.174	-0.122	-0.427	2.089	-8.71	-0.335	0.488	-2.136	-1.953	3.582	9.234	1.644	0.854	1.953	-1.892	-9.02	-1.053	0.715	-3.174	-0.122	-0.427	1.548	9.045	2.424	0.122	1.953	-0.427	-0.524	8.723	2.326	1.587	3.784	0.122	1506610870
-9.198	-1.16	1.17	-2.93	0.488	-0.427	1.974	-8.503	-0.17	0.488	-2.136	-1.953	3.582	9.234	1.644	1.099	2.136	-1.587	-9.198	-1.16	1.17	-2.93	0.488	-0.427	1.548	9.045	2.424	0.122	1.953	-0.427	0.081	8.079	3.659	1.587	3.784	0.122	1506610870
-10.191	-1.791	0.895	-2.93	0.061	-0.244	1.81	-8.366	0.018	0.366	-1.709	-0.549	3.725	9.259	1.792	1.221	2.258	-1.038	-10.191	-1.791	0.895	-2.93	0.061	-0.244	1.359	8.978	2.562	0.122	1.831	-0.366	0.596	8.345	4.35	2.075	2.747	-0.854	1506610870
-10.688	-1.601	1.373	-1.953	0.122	0.061	1.705	-8.294	0.173	0.366	-1.709	-0.549	3.729	9.357	1.925	1.282	2.197	-0.427	-10.688	-1.601	1.373	-1.953	0.122	0.061	1.378	9.076	2.673	0.244	1.892	-0.183	1.804	9.965	5.323	1.953	3.357	0.427	1506610870
-11.124	-1.13	0.175	-2.197	-0.366	0.244	1.723	-8.591	0.207	0.793	-1.892	1.831	3.693	9.676	1.98	1.221	2.258	0.061	-11.124	-1.13	0.175	-2.197	-0.366	0.244	1.491	9.408	2.841	0.671	2.38	0	2.901	10.106	5.308	0.244	2.38	1.77	1506610870
-10.256	-1.365	0.548	-2.441	-0.488	0.244	1.895	-9.232	0.102	1.038	-2.197	3.113	3.703	10.249	1.948	1.221	2.563	0.305	-10.256	-1.365	0.548	-2.441	-0.488	0.244	1.292	10.024	2.698	0.793	2.686	0.305	1.695	10.023	3.77	0.244	2.38	1.77	1506610870
-10.643	-2.097	-0.043	-2.014	-1.038	0.244	2.31	-9.783	-0.087	1.16	-2.38	4.089	3.687	10.657	1.951	1.099	2.93	0.732	-10.643	-2.097	-0.043	-2.014	-1.038	0.244	0.638	9.979	2.202	0.488	2.014	0.671	-1.221	9.794	3.165	2.686	-1.282	0.549	1506610870
-9.697	-2.101	-0.512	-1.648	-0.61	0	3.012	-9.29	-0.087	0.854	-2.38	3.967	3.39	10.293	1.916	0.854	2.93	1.282	-9.697	-2.101	-0.512	-1.648	-0.61	0	0.359	9.635	1.739	0.183	1.709	1.099	0.849	9.755	1.893	3.113	0.061	-0.061	1506610871
-9.222	-2.103	-0.851	-2.014	-0.244	-0.183	3.716	-9.321	-0.035	0.61	-2.319	2.991	2.856	10.509	1.609	0.122	2.38	1.465	-9.222	-2.103	-0.851	-2.014	-0.244	-0.183	0.714	10.294	1.154	0.366	2.075	1.16	0.902	10.251	-0.219	3.113	0.061	-0.061	1506610871
-9.21	-2.317	-1.337	-2.014	0.061	-0.366	4.051	-9.536	0.002	0.244	-2.319	1.77	2.483	10.99	1.061	-0.61	1.404	0.977	-9.21	-2.317	-1.337	-2.014	0.061	-0.366	1.174	10.901	0.849	0.61	2.136	0.916	-0.133	9.684	-0.423	2.014	2.075	0.122	1506610871
-9.087	-2.334	-1.687	-1.648	0.244	-0.427	4.051	-9.536	0.002	0.244	-2.319	1.77	2.504	10.628	0.555	-0.732	0.854	0.427	-9.087	-2.334	-1.687	-1.648	0.244	-0.427	1.174	10.901	0.849	0.61	2.136	0.916	0.193	9.808	-0.958	2.258	1.404	-0.122	1506610871
-9.202	-2.048	-1.994	-1.526	0.366	-0.427	3.991	-8.942	0.34	-0.061	-2.747	0.488	2.731	10.033	0.167	-0.488	1.221	0.122	-9.202	-2.048	-1.994	-1.526	0.366	-0.427	1.174	10.901	0.849	0.61	2.136	0.916	0.286	9.714	-1.445	2.258	1.343	-0.122	1506610871
-9.512	-1.65	-2.004	-1.709	0.244	-0.305	3.573	-8.36	1.148	0.122	-2.869	-0.366	2.889	9.618	-0.022	-0.122	2.197	-0.183	-9.512	-1.65	-2.004	-1.709	0.244	-0.305	0.467	9.464	0.537	-0.427	2.014	0.671	0.946	9.781	-1.523	1.953	0.916	-0.366	1506610871
-9.7	-1.535	-1.867	-1.892	0.183	-0.244	3.346	-8.461	1.486	0.366	-3.052	-0.977	2.773	9.314	-0.117	0	2.686	-0.488	-9.7	-1.535	-1.867	-1.892	0.183	-0.244	0.467	9.464	0.537	-0.549	1.953	0.671	1.201	9.892	-1.128	1.953	0.916	-0.366	1506610871
-9.767	-1.523	-1.915	-1.892	0.061	-0.183	3.362	-8.591	1.901	0.244	-3.052	-1.282	2.634	9.178	-0.181	-0.122	2.319	-0.671	-9.767	-1.523	-1.915	-1.892	0.061	-0.183	0.035	9.308	0.476	-0.366	1.831	0.671	1.615	9.946	-0.886	1.465	1.038	-0.366	1506610871
-9.764	-1.64	-1.796	-1.77	-0.061	-0.061	3.362	-8.591	1.901	-0.122	-2.197	-1.282	2.572	9.308	-0.351	-0.366	1.709	-0.732	-9.764	-1.64	-1.796	-1.77	-0.061	-0.061	-0.012	9.538	0.762	0.122	1.343	0.549	1.57	9.991	-0.98	0.671	0.732	-0.122	1506610871
-9.849	-1.694	-1.528	-1.465	-0.183	0.061	3.1	-8.784	2.933	-0.366	-0.61	-1.099	2.578	9.402	-0.629	-0.488	0.732	-0.671	-9.849	-1.694	-1.528	-1.465	-0.183	0.061	-0.012	9.538	0.762	0.488	0.793	0.305	1.298	9.958	-1.229	0.427	0.732	-0.122	1506610871
-9.849	-1.708	-1.254	-1.282	-0.305	0.183	3.1	-8.784	2.933	-0.305	0.488	-1.038	2.78	9.286	-0.874	-0.305	-0.061	-0.427	-9.849	-1.708	-1.254	-1.282	-0.305	0.183	0.334	9.542	0.921	0.488	0.549	0.183	1.034	9.971	-1.217	0.427	0.732	-0.122	1506610871
-9.744	-1.769	-1.087	-1.221	0.061	0.122	2.689	-8.815	3.092	-0.305	0.488	-1.038	3.144	9.284	-0.894	0.244	0.122	-0.183	-9.744	-1.769	-1.087	-1.221	0.061	0.122	0.779	10.107	1.211	0.488	0.549	0.061	0.982	9.952	-1.093	0.427	0.549	-0.122	1506610871
-9.658	-1.781	-1.449	-1.282	0.366	-0.061	2.689	-8.815	3.092	0	0.244	-1.099	3.358	9.579	-0.773	0.732	0.793	0	-9.658	-1.781	-1.449	-1.282	0.366	-0.061	0.779	10.107	1.211	0.671	0.793	-0.061	0.975	9.956	-1.001	0.366	0.366	-0.061	1506610871
-9.539	-1.847	-1.434	-1.099	0.183	-0.122	2.12	-8.915	2.193	0.793	-0.366	-0.427	3.271	10.245	-0.652	0.977	0.549	0.183	-9.539	-1.847	-1.434	-1.099	0.183	-0.122	1.209	10.617	1.576	1.099	0.427	-0.61	0.94	9.991	-1.001	0.366	0.366	-0.061	1506610871
-9.518	-1.983	-1.273	-0.977	0.122	-0.122	2.001	-8.675	1.597	1.038	-1.282	-0.061	3.289	10.17	-0.348	1.526	0.366	0.549	-9.518	-1.983	-1.273	-0.977	0.122	-0.122	1.59	9.497	1.548	0.854	0.427	-0.732	0.764	9.92	-1.58	-0.122	0.183	-0.061	1506610871
-9.709	-2.152	-1.272	-0.732	0.122	-0.061	2.135	-8.498	1.091	1.038	-1.282	-0.061	3.482	9.703	0.327	2.258	0.916	0.916	-9.709	-2.152	-1.272	-0.732	0.122	-0.061	1.59	9.497	1.548	0.244	0.366	-0.671	0.47	9.812	-1.479	-0.366	0.671	0.061	1506610871
-9.857	-2.132	-1.245	-0.549	0.061	-0.122	2.334	-8.598	0.666	0.916	-1.709	0.244	3.57	9.569	1.177	2.563	2.075	1.099	-9.857	-2.132	-1.245	-0.549	0.061	-0.122	1.351	9.245	1.308	0.061	0.671	-0.488	0.49	9.924	-1.256	-0.183	0.671	-0.061	1506610871
-9.778	-1.951	-0.926	-0.427	0	-0.122	2.458	-8.959	0.367	0.549	-1.404	0.488	3.222	9.933	1.621	2.197	2.686	0.916	-9.778	-1.951	-0.926	-0.427	0	-0.122	1.355	9.562	1.136	0.244	0.732	-0.305	0.38	10.095	-0.748	-0.122	0.488	-0.122	1506610871
-9.58	-1.779	-0.947	-0.305	0	-0.122	2.59	-8.959	0.257	0.549	-1.404	0.488	2.692	10.178	1.808	1.343	1.953	0.549	-9.58	-1.779	-0.947	-0.305	0	-0.122	1.335	9.697	1.288	0.427	0.916	-0.122	0.331	10.06	-0.657	-0.305	0.244	-0.122	1506610871
-9.617	-1.683	-1.144	-0.061	0	-0.061	2.719	-8.579	0.435	-0.305	0.122	0.916	2.552	10.117	1.954	0.671	0.916	0.305	-9.617	-1.683	-1.144	-0.061	0	-0.061	1.113	9.661	1.464	0.488	1.038	0	0.599	9.863	-0.87	-0.427	-0.122	-0.061	1506610871
-9.725	-1.513	-1.043	-0.061	-0.061	0	2.657	-8.363	0.657	-0.366	0.183	0.977	2.683	10.17	1.875	0.122	0.61	0.305	-9.725	-1.513	-1.043	-0.061	-0.061	0	0.927	9.881	1.721	0.305	0.793	0.122	0.897	9.851	-0.88	-0.427	-0.061	-0.122	1506610871
-9.817	-1.489	-0.767	-0.122	-0.122	0	2.627	-8.465	0.768	-0.366	0.183	0.977	2.617	10.252	1.653	-0.305	0.305	0.366	-9.817	-1.489	-0.767	-0.122	-0.122	0	0.927	9.881	1.721	0.061	0.366	0.244	0.859	9.956	-0.476	-0.488	0.183	-0.061	1506610871
-9.807	-1.511	-0.602	-0.183	-0.122	0	2.815	-8.667	0.787	-0.244	-0.305	0.977	2.59	10.137	1.453	-0.427	0.061	0.305	-9.807	-1.511	-0.602	-0.183	-0.122	0	0.938	9.807	1.693	-0.122	0.122	0.366	0.908	9.965	-0.179	-0.488	0.183	-0.061	1506610871
-9.788	-1.511	-0.542	-0.244	-0.122	-0.061	3.028	-8.803	0.842	-0.244	-0.244	0.977	2.545	9.954	1.196	-0.61	-0.061	0.122	-9.788	-1.511	-0.542	-0.244	-0.122	-0.061	1.311	9.686	1.726	-0.183	0.061	0.305	0.774	9.912	-0.169	-0.61	0.122	-0.061	1506610871
-9.753	-1.538	-0.489	-0.244	-0.122	-0.061	3.028	-8.803	0.842	-0.244	-0.244	0.977	2.493	9.787	0.916	-0.793	-0.244	-0.061	-9.753	-1.538	-0.489	-0.244	-0.122	-0.061	1.311	9.686	1.726	-0.122	0.061	0.183	0.763	9.891	-0.182	-0.427	-0.061	-0.122	1506610871
-9.747	-1.528	-0.505	-0.244	-0.122	-0.061	3.256	-8.8	0.964	-0.183	0.061	0.305	2.543	9.616	0.697	-0.671	-0.305	-0.366	-9.747	-1.528	-0.505	-0.244	-0.122	-0.061	1.469	9.656	1.806	-0.122	0.122	0.122	0.741	9.887	-0.102	-0.427	-0.061	-0.122	1506610872
-9.737	-1.498	-0.55	-0.244	-0.061	-0.061	3.138	-8.808	0.909	0	-0.244	-0.122	2.684	9.56	0.557	-0.488	-0.122	-0.549	-9.737	-1.498	-0.55	-0.244	-0.061	-0.061	1.561	9.619	1.993	-0.122	0.183	0	0.719	9.871	0.008	-0.305	0.122	-0.122	1506610872
-9.746	-1.518	-0.557	-0.244	-0.061	-0.061	3.009	-8.798	0.738	0	-0.244	-0.122	2.879	9.537	0.547	-0.122	0.244	-0.732	-9.746	-1.518	-0.557	-0.244	-0.061	-0.061	1.561	9.619	1.993	-0.183	0.244	-0.061	0.717	9.889	0.051	-0.183	0.061	-0.183	1506610872
-9.767	-1.565	-0.534	-0.244	-0.061	-0.061	2.946	-8.817	0.526	0.183	-0.488	-0.488	2.991	9.537	0.647	0.183	0.488	-0.793	-9.767	-1.565	-0.534	-0.244	-0.061	-0.061	1.402	9.549	2.022	-0.183	0.183	-0.061	0.75	9.903	0.1	-0.183	0.061	-0.183	1506610872
-9.728	-1.607	-0.52	-0.244	-0.061	-0.061	2.86	-8.823	0.325	0.122	-0.366	-0.549	3.074	9.588	0.825	0.305	0.549	-0.61	-9.728	-1.607	-0.52	-0.244	-0.061	-0.061	1.266	9.494	2.053	-0.122	0.122	-0.122	0.743	9.917	0.184	-0.183	0.061	-0.122	1506610872
-9.752	-1.678	-0.537	-0.183	-0.061	-0.061	2.763	-8.784	0.211	0.122	-0.366	-0.549	3.085	9.629	0.992	0.305	0.366	-0.366	-9.752	-1.678	-0.537	-0.183	-0.061	-0.061	1.223	9.452	2.047	-0.122	0	-0.183	0.676	9.906	0.212	-0.183	0.122	-0.122	1506610872
-9.721	-1.73	-0.516	-0.061	-0.061	-0.061	2.676	-8.787	0.166	-0.061	-0.122	-0.549	3.043	9.676	1.107	0.244	0.061	-0.122	-9.721	-1.73	-0.516	-0.061	-0.061	-0.061	1.309	9.477	2.053	0	-0.061	-0.183	0.529	9.94	0.224	-0.183	0.122	-0.122	1506610872
-9.703	-1.713	-0.538	-0.061	-0.061	-0.061	2.62	-8.799	0.217	-0.122	0	-0.488	3.096	9.713	1.22	0.183	0.061	0.061	-9.703	-1.713	-0.538	-0.061	-0.061	-0.061	1.433	9.487	2.061	0	0	-0.122	0.447	9.932	0.166	-0.183	0.122	-0.122	1506610872
-9.721	-1.693	-0.568	0	-0.061	-0.061	2.546	-8.783	0.29	-0.122	0	-0.488	3.077	9.705	1.309	0.183	0.183	0.122	-9.721	-1.693	-0.568	0	-0.061	-0.061	1.449	9.47	2.071	0	0.061	-0.061	0.495	9.909	0.133	-0.122	-0.061	-0.122	1506610872
-9.725	-1.664	-0.578	0.061	0	-0.061	2.529	-8.803	0.365	-0.183	0	-0.244	3.005	9.721	1.373	0.183	0.183	0.183	-9.725	-1.664	-0.578	0.061	0	-0.061	1.39	9.487	2.061	0	0.122	-0.061	0.562	9.915	0.151	-0.061	-0.122	-0.122	1506610872
-9.729	-1.623	-0.56	0	-0.061	-0.061	2.529	-8.836	0.439	-0.183	0.122	-0.183	2.902	9.772	1.373	0.061	0.061	0.244	-9.729	-1.623	-0.56	0	-0.061	-0.061	1.299	9.512	2.048	0.061	0.061	0	0.614	9.917	0.207	-0.061	-0.061	-0.122	1506610872
-9.741	-1.574	-0.574	0	0	-0.061	2.533	-8.829	0.538	-0.183	0.122	-0.183	2.821	9.805	1.305	-0.061	-0.122	0.366	-9.741	-1.574	-0.574	0	0	-0.061	1.291	9.537	2.029	0.061	0	0	0.585	9.91	0.279	-0.061	0	0	1506610872
-9.738	-1.58	-0.595	-0.061	-0.061	-0.122	2.571	-8.865	0.618	-0.183	0.183	0.061	2.729	9.764	1.201	-0.122	-0.183	0.366	-9.738	-1.58	-0.595	-0.061	-0.061	-0.122	1.361	9.56	2.005	0	-0.061	-0.061	0.47	9.935	0.249	-0.061	0	0	1506610872
-9.719	-1.626	-0.603	-0.061	0	-0.122	2.608	-8.865	0.687	-0.122	0.122	0.061	2.673	9.737	1.085	-0.122	-0.183	0.244	-9.719	-1.626	-0.603	-0.061	0	-0.122	1.455	9.554	1.938	0	-0.061	-0.061	0.437	9.914	0.205	-0.061	0.061	0	1506610872
-9.733	-1.626	-0.603	-0.061	0	-0.122	2.639	-8.866	0.711	-0.122	0.122	0.061	2.632	9.661	1.005	-0.061	-0.122	0.061	-9.733	-1.626	-0.603	-0.061	0	-0.122	1.455	9.554	1.938	0	0	-0.061	0.537	9.89	0.127	0	-0.122	-0.061	1506610872
-9.732	-1.626	-0.633	-0.122	0	-0.122	2.641	-8.862	0.694	0	-0.061	0.061	2.62	9.621	0.955	0	-0.061	-0.122	-9.732	-1.626	-0.633	-0.122	0	-0.122	1.446	9.567	1.915	0	0	-0.122	0.627	9.899	0.145	0.061	-0.061	-0.061	1506610872
-9.727	-1.617	-0.681	-0.122	0	-0.183	2.656	-8.843	0.651	0.061	-0.061	0.061	2.675	9.644	0.909	0.061	-0.061	-0.244	-9.727	-1.617	-0.681	-0.122	0	-0.183	1.328	9.643	1.899	0	0	-0.183	0.604	9.924	0.214	0.061	0.061	-0.061	1506610872
-9.717	-1.645	-0.695	-0.122	0	-0.122	2.644	-8.809	0.578	0.061	-0.061	0.061	2.742	9.686	0.878	0.061	-0.061	-0.366	-9.717	-1.645	-0.695	-0.122	0	-0.122	1.328	9.643	1.899	0	0	-0.244	0.536	9.93	0.228	0	0.122	-0.061	1506610872
-9.732	-1.683	-0.7	-0.122	0	-0.122	2.67	-8.794	0.507	0.061	-0.061	0.122	2.829	9.708	0.903	0.122	-0.061	-0.366	-9.732	-1.683	-0.7	-0.122	0	-0.122	1.258	9.609	1.893	0	0	-0.244	0.512	9.935	0.175	0	0.061	-0.061	1506610872
-9.723	-1.705	-0.711	-0.122	0	-0.122	2.688	-8.771	0.453	0	-0.122	0.061	2.883	9.713	0.922	0.061	-0.061	-0.366	-9.723	-1.705	-0.711	-0.122	0	-0.122	1.206	9.595	1.878	0	0	-0.183	0.553	9.939	0.115	-0.061	0.061	0	1506610872
-9.711	-1.725	-0.735	-0.122	0.061	-0.061	2.688	-8.771	0.453	0	-0.122	0.061	2.944	9.739	0.922	0.061	-0.061	-0.366	-9.711	-1.725	-0.735	-0.122	0.061	-0.061	1.193	9.622	1.865	0	0	-0.183	0.555	9.93	0.078	0.061	0.061	-0.061	1506610872
-9.71	-1.755	-0.738	-0.122	0.061	-0.061	2.706	-8.802	0.453	-0.061	0	0.061	3	9.771	0.924	0.061	-0.061	-0.305	-9.71	-1.755	-0.738	-0.122	0.061	-0.061	1.187	9.656	1.852	0.061	0	-0.183	0.523	9.952	0.092	0.061	0.061	-0.061	1506610872
-9.698	-1.739	-0.751	-0.061	0.061	0	2.7	-8.792	0.484	-0.061	-0.061	0	3.055	9.81	0.931	0.061	0	-0.244	-9.698	-1.739	-0.751	-0.061	0.061	0	1.153	9.665	1.853	0.061	0.061	-0.122	0.537	9.948	0.084	0	0.061	-0.061	1506610872
-9.695	-1.715	-0.78	-0.061	0	0	2.686	-8.762	0.547	-0.061	-0.061	0	3.086	9.794	0.909	0.061	0	-0.122	-9.695	-1.715	-0.78	-0.061	0	0	1.08	9.636	1.853	0.061	0.061	-0.061	0.523	9.926	0.073	0	0	0	1506610872
-9.694	-1.705	-0.791	-0.122	0	0	2.677	-8.752	0.603	-0.061	-0.061	-0.061	3.084	9.787	0.898	0	0	0.061	-9.694	-1.705	-0.791	-0.122	0	0	1.022	9.622	1.833	0.061	0	0	0.543	9.924	0.069	0	0	0	1506610872
-9.725	-1.723	-0.799	-0.122	0	0	2.65	-8.771	0.638	-0.061	-0.061	-0.122	3.025	9.756	0.886	-0.061	0	0.183	-9.725	-1.723	-0.799	-0.122	0	0	1.031	9.588	1.797	0.061	0	0.061	0.557	9.912	0.045	0.061	0	0	1506610873
-9.722	-1.727	-0.781	-0.061	0	0	2.633	-8.762	0.654	-0.061	-0.061	-0.122	2.94	9.74	0.824	-0.061	-0.061	0.244	-9.722	-1.727	-0.781	-0.061	0	0	1.098	9.636	1.775	0.122	0	0.061	0.565	9.932	0.067	0.061	0	0	1506610873
-9.737	-1.707	-0.815	-0.122	0	0	2.6	-8.774	0.685	-0.061	0	-0.122	2.883	9.761	0.792	-0.061	-0.061	0.244	-9.737	-1.707	-0.815	-0.122	0	0	1.097	9.66	1.736	0.061	0.061	0.061	0.56	9.94	0.059	0.061	0	0	1506610873
-9.72	-1.733	-0.829	-0.122	-0.061	0	2.584	-8.792	0.651	0	0	-0.122	2.84	9.765	0.761	-0.061	-0.061	0.183	-9.72	-1.733	-0.829	-0.122	-0.061	0	1.093	9.691	1.714	0.122	0	0.061	0.556	9.95	0.033	0.061	0	0	1506610873
-9.7	-1.725	-0.843	-0.122	0	0	2.607	-8.778	0.621	0	0	-0.122	2.809	9.795	0.735	-0.061	-0.061	0.183	-9.7	-1.725	-0.843	-0.122	0	0	1.142	9.74	1.713	0.061	0	0.061	0.529	9.952	0.005	0	0.061	0.061	1506610873
-9.691	-1.694	-0.888	-0.122	0	0	2.591	-8.745	0.598	0	0	-0.183	2.792	9.807	0.729	-0.061	0	0.122	-9.691	-1.694	-0.888	-0.122	0	0	1.163	9.744	1.707	0	0	0	0.525	9.935	-0.029	0	0.061	0.061	1506610873
-9.721	-1.66	-0.924	-0.122	-0.061	0	2.525	-8.752	0.55	0	-0.061	-0.122	2.78	9.788	0.736	0	0.061	0.061	-9.721	-1.66	-0.924	-0.122	-0.061	0	1.19	9.734	1.683	0	0	0	0.565	9.94	-0.078	0	0	0.061	1506610873
-9.713	-1.644	-0.964	-0.122	0	0	2.513	-8.753	0.504	0	-0.061	-0.122	2.781	9.772	0.794	0	0.061	0	-9.713	-1.644	-0.964	-0.122	0	0	1.18	9.701	1.653	0	0	0	0.562	9.946	-0.172	0.061	0	0	1506610873
-9.701	-1.652	-0.974	-0.122	0	0	2.525	-8.753	0.475	-0.061	-0.122	-0.122	2.805	9.77	0.817	-0.061	0.061	-0.122	-9.701	-1.652	-0.974	-0.122	0	0	1.166	9.691	1.632	-0.061	-0.061	0	0.559	9.935	-0.182	0.061	0	0	1506610873
-9.723	-1.637	-0.988	-0.122	-0.061	0	2.531	-8.75	0.512	-0.061	-0.122	-0.061	2.851	9.769	0.847	-0.061	0.061	-0.122	-9.723	-1.637	-0.988	-0.122	-0.061	0	1.157	9.668	1.617	-0.061	-0.122	0.061	0.572	9.938	-0.17	0.061	0	0	1506610873
-9.716	-1.644	-0.999	-0.061	-0.061	0	2.556	-8.748	0.585	-0.061	-0.122	-0.061	2.921	9.728	0.859	-0.122	0	-0.183	-9.716	-1.644	-0.999	-0.061	-0.061	0	1.17	9.647	1.587	-0.061	-0.122	0.061	0.614	9.961	-0.166	0	0	0	1506610873
-9.721	-1.637	-0.979	-0.061	-0.061	0	2.629	-8.77	0.652	-0.122	-0.122	0	2.97	9.725	0.829	-0.183	-0.061	-0.183	-9.721	-1.637	-0.979	-0.061	-0.061	0	1.196	9.652	1.562	-0.061	-0.122	0.061	0.613	9.958	-0.172	0	0	0	1506610873
-9.723	-1.634	-0.977	0	-0.122	0	2.668	-8.76	0.723	-0.122	-0.122	0	3.016	9.709	0.764	-0.183	-0.061	-0.183	-9.723	-1.634	-0.977	0	-0.122	0	1.214	9.648	1.556	-0.061	-0.061	0.061	0.622	9.957	-0.175	0	0	0	1506610873
-9.733	-1.643	-0.982	0	-0.122	0	2.668	-8.76	0.723	-0.122	-0.122	0	3.055	9.683	0.715	-0.183	-0.061	-0.122	-9.733	-1.643	-0.982	0	-0.122	0	1.203	9.672	1.548	-0.061	-0.122	0	0.605	9.963	-0.165	-0.061	0	0	1506610873
-9.735	-1.666	-0.981	0.061	-0.122	0	2.7	-8.75	0.816	-0.183	-0.061	0.061	3.088	9.707	0.688	-0.183	-0.061	-0.061	-9.735	-1.666	-0.981	0.061	-0.122	0	1.219	9.705	1.538	-0.061	-0.122	0	0.602	9.961	-0.175	-0.061	0	0	1506610873
-9.738	-1.684	-1.002	0.061	-0.122	-0.061	2.704	-8.735	0.797	-0.183	-0.122	0.061	3.08	9.723	0.654	-0.122	-0.122	-0.061	-9.738	-1.684	-1.002	0.061	-0.122	-0.061	1.256	9.733	1.542	-0.061	-0.122	0	0.603	9.969	-0.183	-0.122	0	0	1506610873
-9.716	-1.714	-1.004	0.061	-0.122	-0.061	2.761	-8.764	0.772	-0.183	-0.122	0.061	3.06	9.757	0.658	-0.122	-0.122	0	-9.716	-1.714	-1.004	0.061	-0.122	-0.061	1.315	9.778	1.525	-0.061	-0.061	-0.061	0.556	9.975	-0.218	-0.122	0	0	1506610873
-9.688	-1.708	-1.028	0.183	-0.061	-0.061	2.791	-8.782	0.708	-0.122	0	-0.061	3.045	9.793	0.689	-0.061	-0.061	-0.061	-9.688	-1.708	-1.028	0.183	-0.061	-0.061	1.357	9.786	1.54	-0.122	-0.061	-0.061	0.484	9.977	-0.284	-0.183	-0.061	0	1506610873
-9.674	-1.653	-1.059	0.305	0	0	2.745	-8.754	0.668	-0.183	0	-0.122	3.019	9.781	0.762	-0.061	-0.061	-0.061	-9.674	-1.653	-1.059	0.305	0	0	1.298	9.749	1.53	-0.183	-0.061	-0.061	0.452	9.963	-0.335	-0.122	-0.122	0	1506610873
-9.722	-1.602	-1.08	0.366	0	0	2.781	-8.744	0.587	-0.183	0	-0.122	2.999	9.796	0.824	-0.061	-0.061	-0.061	-9.722	-1.602	-1.08	0.366	0	0	1.188	9.732	1.548	-0.122	-0.061	-0.061	0.543	9.941	-0.36	-0.122	-0.244	-0.061	1506610873
-9.725	-1.552	-1.099	0.427	0	0	2.781	-8.744	0.587	-0.244	0.122	-0.061	2.961	9.829	0.873	-0.122	-0.122	-0.061	-9.725	-1.552	-1.099	0.427	0	0	1.102	9.729	1.572	-0.183	-0.183	0	0.641	9.946	-0.373	-0.061	-0.305	-0.122	1506610873
-9.714	-1.542	-1.095	0.427	-0.061	0	2.774	-8.758	0.627	-0.305	0.366	0	2.945	9.835	0.898	-0.244	-0.244	-0.061	-9.714	-1.542	-1.095	0.427	-0.061	0	1.075	9.708	1.581	-0.183	-0.305	0	0.669	9.945	-0.322	-0.061	-0.366	-0.183	1506610873
-9.672	-1.553	-1.068	0.488	0	0	2.833	-8.753	0.712	-0.305	0.366	0	2.906	9.808	0.882	-0.305	-0.366	0	-9.672	-1.553	-1.068	0.488	0	0	1.126	9.668	1.58	-0.244	-0.427	0	0.579	9.927	-0.295	-0.061	-0.305	-0.183	1506610873
-9.671	-1.546	-1.078	0.488	0	0.061	2.858	-8.772	0.787	-0.305	0.488	0.061	2.862	9.727	0.866	-0.305	-0.366	0	-9.671	-1.546	-1.078	0.488	0	0.061	1.148	9.577	1.581	-0.244	-0.488	0	0.548	9.912	-0.278	-0.122	-0.427	-0.244	1506610873
-9.643	-1.538	-1.075	0.61	0	0.061	2.863	-8.795	0.829	-0.305	0.488	0.061	2.812	9.642	0.809	-0.366	-0.427	-0.061	-9.643	-1.538	-1.075	0.61	0	0.061	1.175	9.539	1.581	-0.183	-0.488	0	0.609	9.944	-0.243	-0.122	-0.488	-0.244	1506610873
-9.634	-1.493	-1.052	0.671	-0.061	0.122	2.94	-8.823	0.853	-0.305	0.488	0.061	2.821	9.61	0.724	-0.366	-0.488	-0.122	-9.634	-1.493	-1.052	0.671	-0.061	0.122	1.219	9.516	1.617	-0.183	-0.549	-0.061	0.663	9.923	-0.128	-0.366	-0.427	-0.183	1506610874
-9.658	-1.406	-1.001	0.671	-0.061	0.122	2.906	-8.813	0.848	-0.183	0.549	-0.061	2.858	9.545	0.663	-0.305	-0.549	-0.122	-9.658	-1.406	-1.001	0.671	-0.061	0.122	1.205	9.47	1.65	-0.183	-0.61	-0.061	0.691	9.933	0.043	-0.366	-0.427	-0.183	1506610874
-9.573	-1.371	-0.932	0.61	-0.061	0.122	2.872	-8.807	0.817	-0.183	0.549	-0.061	2.884	9.485	0.627	-0.244	-0.549	-0.061	-9.573	-1.371	-0.932	0.61	-0.061	0.122	1.189	9.424	1.647	-0.122	-0.671	-0.122	0.69	9.915	0.134	-0.549	-0.366	-0.122	1506610874
-9.495	-1.451	-0.861	0.671	0	0.183	2.842	-8.78	0.745	-0.183	0.549	-0.061	9.094	-13.662	-25.075	-0.305	-0.549	0	-9.495	-1.451	-0.861	0.671	0	0.183	1.229	9.411	1.641	-0.061	-0.732	-0.122	0.695	9.845	0.268	-0.732	-0.427	-0.061	1506610874
-9.656	-1.512	-0.788	0.793	-0.122	0.244	2.786	-8.768	0.677	-0.183	0.61	0	2.991	9.398	0.725	-0.061	-0.671	0	-9.656	-1.512	-0.788	0.793	-0.122	0.244	1.288	9.384	1.683	0	-0.793	-0.183	0.874	9.849	0.751	-0.916	-0.305	0	1506610874
-9.44	-1.547	-0.565	0.854	-0.183	0.366	2.702	-8.746	0.601	-0.061	0.671	0	2.948	9.452	0.896	-0.061	-0.854	0.122	-9.44	-1.547	-0.565	0.854	-0.183	0.366	1.37	9.355	1.702	0	-0.732	-0.183	1.174	9.91	1.384	-1.404	-0.122	0.183	1506610874
-9.347	-1.335	-0.219	0.732	0.122	0.366	2.591	-8.794	0.493	-0.061	0.671	0	2.939	9.496	1.138	-0.305	-1.16	0.488	-9.347	-1.335	-0.219	0.732	0.122	0.366	1.324	9.359	1.755	0.122	-0.793	-0.305	1.219	9.618	1.621	-2.197	-0.061	0.549	1506610874
-10.295	-1.119	-0.068	0.549	0	0.244	2.553	-8.661	0.443	0	0.61	-0.061	3.107	9.57	1.334	-0.732	-1.282	0.732	-10.295	-1.119	-0.068	0.549	0	0.244	1.304	9.299	1.895	0.244	-0.793	-0.427	0.774	9.656	1.749	-2.869	-0.244	0.977	1506610874
-10.98	-1.043	-0.061	0.488	-0.366	0.183	2.5	-8.605	0.377	0.122	0.427	-0.061	3.235	10.05	1.523	-1.038	-0.793	1.038	-10.98	-1.043	-0.061	0.488	-0.366	0.183	1.625	9.618	2.032	0.244	-0.61	-0.427	0.315	10.264	1.741	-3.052	-0.488	1.099	1506610874
-10.64	-0.871	0.179	0.183	-0.427	0.183	2.497	-9.179	0.122	0.122	0.427	-0.061	3.597	10.557	1.787	-1.343	-0.305	0.977	-10.64	-0.871	0.179	0.183	-0.427	0.183	1.954	10.326	2.104	0.244	-0.488	-0.366	0.786	10.247	1.891	-2.625	-1.282	0.793	1506610874
-10.063	-0.761	0.347	0.061	-0.366	0.061	2.556	-9.58	-0.16	0.244	0.427	0.183	3.738	10.062	2.421	-0.916	-0.122	0.549	-10.063	-0.761	0.347	0.061	-0.366	0.061	1.951	10.403	2.12	0.061	-0.61	-0.244	1.281	9.794	2.012	-1.526	-0.916	0.488	1506610874
-9.616	-0.846	0.248	-0.061	-0.427	0	2.793	-9.109	-0.199	0.122	0.061	0	3.724	9.436	2.677	-0.549	0.244	0.488	-9.616	-0.846	0.248	-0.061	-0.427	0	1.812	9.767	1.997	-0.122	-0.61	-0.061	0.909	9.314	2.135	-0.549	0.244	0.183	1506610874
-9.397	-1.03	0.147	-0.061	-0.244	-0.061	2.682	-8.522	-0.15	0.122	0.061	0	3.597	9.182	2.662	-0.549	0.366	0.244	-9.397	-1.03	0.147	-0.061	-0.244	-0.061	1.9	9.355	1.895	-0.244	-0.366	0.122	0.398	9.082	2.277	0.183	0.549	-0.244	1506610874
-9.628	-1.2	0.151	0	-0.122	-0.183	2.501	-8.283	-0.146	0	0.244	-0.244	3.633	9.205	2.456	-0.427	0.427	-0.122	-9.628	-1.2	0.151	0	-0.122	-0.183	1.991	9.335	1.852	-0.183	-0.061	0.183	0.184	9.219	2.308	0.854	0.244	-0.671	1506610874
-9.897	-1.36	0.164	0	-0.061	-0.183	2.388	-8.345	-0.28	0.183	-0.488	-0.366	3.755	9.397	2.259	-0.122	0.671	-0.305	-9.897	-1.36	0.164	0	-0.061	-0.183	2.01	9.548	1.916	-0.122	0.244	0.244	0.429	9.554	2.271	1.16	-0.244	-0.977	1506610874
-9.939	-1.39	0.11	-0.061	-0.244	-0.122	2.426	-8.604	-0.504	0.183	-0.488	-0.366	3.853	9.527	2.126	0	0.854	-0.122	-9.939	-1.39	0.11	-0.061	-0.244	-0.122	1.791	9.707	1.948	-0.122	0.427	0.305	0.961	9.696	2.357	1.099	-0.549	-1.099	1506610874
-9.75	-1.406	-0.028	-0.183	-0.305	-0.061	2.614	-8.758	-0.605	0.061	-0.549	-0.183	3.642	9.482	1.908	-0.061	0.366	0.183	-9.75	-1.406	-0.028	-0.183	-0.305	-0.061	1.389	9.658	2.064	-0.183	0.366	0.244	1.444	9.65	2.548	0.977	-0.488	-0.854	1506610874
-9.874	-1.421	0.156	-0.244	-0.732	0	2.702	-8.723	-0.567	-0.488	-0.183	0	3.377	9.307	1.707	-0.122	-0.061	0.427	-9.874	-1.421	0.156	-0.244	-0.732	0	1.315	9.499	2.116	-0.183	0.122	0.122	1.585	9.652	2.716	0.732	-0.061	-0.427	1506610874
-9.812	-1.364	0.303	-0.366	-0.793	0.061	2.735	-8.702	-0.307	-0.488	-0.183	0	3.252	9.171	1.69	-0.061	-0.183	0.366	-9.812	-1.364	0.303	-0.366	-0.793	0.061	1.432	9.33	2.149	-0.122	0.183	0	1.254	9.731	2.84	0.244	0.671	0.061	1506610874
-9.744	-1.287	0.522	-0.244	-0.732	0.061	2.735	-8.702	-0.307	-0.671	0.183	0.122	3.064	9.154	1.745	0.183	-0.549	0.122	-9.744	-1.287	0.522	-0.244	-0.732	0.061	1.469	9.272	2.219	0.061	0.305	-0.122	1.254	9.731	2.84	-0.488	0.977	0.488	1506610874
-9.653	-1.03	0.752	0.122	-0.427	0.305	2.588	-9.021	0.179	-0.671	0.244	0.244	3.059	9.192	1.804	0.427	-0.61	-0.061	-9.653	-1.03	0.752	0.122	-0.427	0.305	1.506	9.308	2.357	0.244	0.305	-0.122	1.079	9.611	2.803	-1.038	0.732	0.793	1506610874
