# Supplementary material for: A deep learning approach for lower back-pain risk prediction during manual lifting
Source: PLoS One. 2021 Feb 19;16(2):e0247162. doi: 10.1371/journal.pone.0247162 (PMC7894914; doi:10.1371/journal.pone.0247162)
Supplement: S1 Data — (ZIP) [file pone.0247162.s001.zip › source-used/Subject_02_P1_Zone08_T3.csv]

Side_A_x	Side_A_y	Side_A_z	Side_G_x	Side_G_y	Side_G_z	LtWt_A_x	LtWt_A_y	LtWt_A_z	LtWt_G_x	LtWt_G_y	LtWt_G_z	RtWt_A_x	RtWt_A_y	RtWt_A_z	RtWt_G_x	RtWt_G_y	RtWt_G_z	Back_A_x	Back_A_y	Back_A_z	Back_G_x	Back_G_y	Back_G_z	UArm_A_x	UArm_A_y	UArm_A_z	UArm_G_x	UArm_G_y	UArm_G_z	Thig_A_x	Thig_A_y	Thig_A_z	Thig_G_x	Thig_G_y	Thig_G_z	Time_stp
-9.805	-0.957	-0.763	-0.061	-0.061	0	2.894	-8.744	0.136	0	-0.061	-0.061	3.231	9.595	1.074	-0.122	-0.061	-0.061	-9.805	-0.957	-0.763	-0.061	-0.061	0	1.604	9.587	1.172	0	-0.122	0	0.999	9.883	-0.73	0	0	-0.061	1506609524
-9.798	-0.974	-0.764	-0.061	0	0	2.875	-8.757	0.117	0	-0.061	-0.061	3.259	9.574	1.032	-0.122	-0.061	-0.061	-9.798	-0.974	-0.764	-0.061	0	0	1.659	9.589	1.17	0	-0.061	0	0.991	9.874	-0.702	-0.061	0	0	1506609524
-9.8	-0.971	-0.758	-0.061	0	0	2.866	-8.753	0.093	0	-0.061	-0.061	3.265	9.562	1	-0.061	-0.061	-0.061	-9.8	-0.971	-0.758	-0.061	0	0	1.684	9.589	1.171	0	-0.061	-0.061	0.971	9.878	-0.719	0	-0.061	0	1506609524
-9.818	-0.949	-0.764	-0.061	0	0	2.866	-8.741	0.096	0	-0.061	-0.061	3.302	9.56	0.994	-0.061	-0.061	-0.061	-9.818	-0.949	-0.764	-0.061	0	0	1.66	9.598	1.17	0	-0.061	-0.061	0.98	9.884	-0.711	-0.061	0	0	1506609524
-9.822	-0.943	-0.746	-0.061	0	0	2.852	-8.751	0.112	0	-0.061	0	3.313	9.592	1.019	0	-0.061	0	-9.822	-0.943	-0.746	-0.061	0	0	1.617	9.635	1.162	0	-0.061	-0.061	0.983	9.898	-0.73	-0.061	0	0	1506609524
-9.808	-0.963	-0.76	-0.061	0	0	2.854	-8.747	0.124	0	-0.061	0	3.327	9.61	1.02	-0.061	-0.061	0	-9.808	-0.963	-0.76	-0.061	0	0	1.615	9.623	1.16	0	-0.061	-0.061	0.973	9.889	-0.733	-0.061	0	-0.061	1506609524
-9.808	-0.951	-0.742	-0.061	-0.061	0	2.873	-8.736	0.141	0	-0.061	0	3.291	9.588	1.044	-0.061	-0.061	0	-9.808	-0.951	-0.742	-0.061	-0.061	0	1.662	9.605	1.144	0	-0.061	-0.061	0.974	9.884	-0.696	0	0	-0.061	1506609524
-9.819	-0.95	-0.76	-0.061	-0.061	0	2.872	-8.72	0.145	0	-0.061	0	3.279	9.585	1.087	-0.061	0	0	-9.819	-0.95	-0.76	-0.061	-0.061	0	1.695	9.607	1.114	0	-0.061	-0.061	0.979	9.89	-0.687	0	-0.061	-0.061	1506609524
-9.806	-0.924	-0.751	-0.061	-0.061	0	2.911	-8.707	0.171	0	0	0.061	3.284	9.616	1.12	-0.061	-0.061	-0.061	-9.806	-0.924	-0.751	-0.061	-0.061	0	1.715	9.643	1.14	0	0.061	-0.061	1.01	9.884	-0.712	0	-0.061	-0.061	1506609524
-9.82	-0.92	-0.767	-0.122	-0.061	-0.061	2.92	-8.703	0.167	0.061	-0.061	0	3.31	9.627	1.158	-0.061	0	-0.061	-9.82	-0.92	-0.767	-0.122	-0.061	-0.061	1.615	9.63	1.123	0	0	0	0.997	9.88	-0.703	-0.061	0	-0.061	1506609524
-9.816	-0.947	-0.757	-0.122	-0.061	0	2.936	-8.719	0.144	0.061	-0.122	0	3.317	9.639	1.146	-0.122	-0.061	0	-9.816	-0.947	-0.757	-0.122	-0.061	0	1.621	9.665	1.116	0	0	0	1.011	9.885	-0.685	0	0	-0.061	1506609524
-9.794	-0.941	-0.761	-0.061	-0.061	-0.061	2.942	-8.699	0.116	0.061	-0.122	0	3.327	9.631	1.133	-0.122	0	0	-9.794	-0.941	-0.761	-0.061	-0.061	-0.061	1.666	9.666	1.111	0	0	0	0.997	9.874	-0.729	0	0	-0.061	1506609524
-9.818	-0.935	-0.766	-0.061	-0.061	-0.061	2.908	-8.691	0.122	0	-0.061	-0.061	3.334	9.601	1.121	-0.122	0	0	-9.818	-0.935	-0.766	-0.061	-0.061	-0.061	1.666	9.646	1.104	0	0	0	0.955	9.885	-0.726	0.061	-0.061	-0.061	1506609524
-9.81	-0.949	-0.79	-0.122	-0.061	-0.061	2.905	-8.684	0.115	0	-0.061	0	3.311	9.593	1.126	-0.061	0	0	-9.81	-0.949	-0.79	-0.122	-0.061	-0.061	1.664	9.627	1.086	0	0.061	0	0.958	9.899	-0.736	0	0	-0.061	1506609525
-9.806	-0.955	-0.768	-0.061	0	-0.061	2.925	-8.716	0.11	0	-0.122	-0.061	3.309	9.603	1.123	-0.061	0	0	-9.806	-0.955	-0.768	-0.061	0	-0.061	1.672	9.649	1.09	0	0.061	0	0.977	9.889	-0.719	-0.061	0	0	1506609525
-9.814	-0.931	-0.768	-0.061	0	-0.061	2.913	-8.696	0.127	-0.061	-0.122	-0.061	3.298	9.586	1.122	-0.061	0	0	-9.814	-0.931	-0.768	-0.061	0	-0.061	1.645	9.633	1.096	0	0.061	0	0.962	9.879	-0.757	0	0	-0.061	1506609525
-9.817	-0.952	-0.782	-0.122	-0.061	-0.061	2.877	-8.703	0.161	-0.061	-0.061	-0.061	3.283	9.567	1.117	-0.061	0	0	-9.817	-0.952	-0.782	-0.122	-0.061	-0.061	1.613	9.606	1.113	0	0.061	0	0.975	9.895	-0.746	0	0	-0.061	1506609525
-9.813	-0.943	-0.774	-0.061	-0.061	0	2.875	-8.738	0.207	-0.061	-0.061	0	3.272	9.574	1.109	-0.061	0	0	-9.813	-0.943	-0.774	-0.061	-0.061	0	1.602	9.622	1.108	0	0	0	1.024	9.896	-0.69	-0.061	0	0	1506609525
-9.805	-0.927	-0.761	-0.061	-0.061	0	2.893	-8.747	0.242	-0.061	-0.061	0	3.261	9.573	1.111	-0.061	0	0	-9.805	-0.927	-0.761	-0.061	-0.061	0	1.619	9.63	1.105	0	0	-0.061	0.989	9.895	-0.731	-0.061	0	0	1506609525
-9.818	-0.938	-0.798	-0.061	0	0	2.894	-8.728	0.269	0	-0.061	0	3.272	9.572	1.119	0	0	0	-9.818	-0.938	-0.798	-0.061	0	0	1.603	9.622	1.139	-0.061	0	0	0.957	9.884	-0.752	0	-0.061	0	1506609525
-9.812	-0.939	-0.785	-0.061	0	0	2.899	-8.742	0.267	0	-0.061	0	3.25	9.594	1.13	0	0	0	-9.812	-0.939	-0.785	-0.061	0	0	1.617	9.628	1.123	0	-0.061	0	0.987	9.891	-0.739	0	-0.061	0	1506609525
-9.799	-0.925	-0.782	-0.061	0	0	2.929	-8.751	0.225	0	-0.061	0	3.263	9.594	1.175	0	0	-0.061	-9.799	-0.925	-0.782	-0.061	0	0	1.632	9.618	1.113	0	-0.061	-0.061	0.994	9.887	-0.736	-0.061	-0.061	0	1506609525
-9.806	-0.916	-0.798	-0.061	0	0	2.963	-8.728	0.193	0	0	0	3.283	9.586	1.189	-0.061	-0.061	-0.061	-9.806	-0.916	-0.798	-0.061	0	0	1.637	9.601	1.113	0	-0.061	0	0.991	9.887	-0.76	0	-0.061	-0.061	1506609525
-9.804	-0.928	-0.8	-0.061	-0.061	-0.061	2.954	-8.708	0.176	0	0	0	3.304	9.576	1.183	-0.061	-0.061	-0.061	-9.804	-0.928	-0.8	-0.061	-0.061	-0.061	1.654	9.6	1.104	0	-0.061	0	0.997	9.889	-0.76	0	-0.061	-0.061	1506609525
-9.81	-0.924	-0.78	-0.061	-0.061	-0.061	2.962	-8.721	0.169	0	0	0	3.31	9.57	1.153	-0.061	-0.061	-0.061	-9.81	-0.924	-0.78	-0.061	-0.061	-0.061	1.683	9.611	1.095	0	-0.061	0	0.979	9.895	-0.748	0	-0.061	-0.061	1506609525
-9.81	-0.924	-0.794	0	0	-0.061	2.973	-8.716	0.153	0	0	-0.061	3.336	9.561	1.138	-0.061	0	-0.061	-9.81	-0.924	-0.794	0	0	-0.061	1.659	9.605	1.103	0	-0.061	0	0.979	9.881	-0.743	0	-0.061	-0.061	1506609525
-9.818	-0.921	-0.788	0	0	-0.061	2.945	-8.713	0.156	0	0	-0.061	3.354	9.549	1.101	0	0	0	-9.818	-0.921	-0.788	0	0	-0.061	1.664	9.604	1.107	0	-0.061	0	0.994	9.878	-0.745	0	-0.061	-0.061	1506609525
-9.818	-0.898	-0.769	-0.061	0	-0.061	2.927	-8.715	0.197	-0.061	0	-0.061	3.347	9.551	1.09	0	0	0	-9.818	-0.898	-0.769	-0.061	0	-0.061	1.654	9.609	1.091	0	-0.061	0	1.005	9.884	-0.745	-0.061	-0.061	0	1506609525
-9.819	-0.921	-0.781	-0.061	-0.061	-0.061	2.894	-8.708	0.191	0	0	-0.061	3.34	9.557	1.086	0.061	0	0	-9.819	-0.921	-0.781	-0.061	-0.061	-0.061	1.68	9.625	1.072	0	-0.061	-0.061	1.01	9.879	-0.743	0	-0.061	-0.061	1506609525
-9.796	-0.921	-0.767	0	-0.061	-0.061	2.869	-8.687	0.219	0	0	-0.061	3.307	9.569	1.108	0.061	-0.061	0	-9.796	-0.921	-0.767	0	-0.061	-0.061	1.712	9.625	1.096	0	0	-0.061	0.971	9.875	-0.739	0	0	-0.061	1506609525
-9.808	-0.904	-0.782	0	0	-0.061	2.847	-8.72	0.212	0	0	0	3.285	9.569	1.128	0.061	0	0	-9.808	-0.904	-0.782	0	0	-0.061	1.657	9.603	1.073	0	-0.061	-0.061	0.973	9.881	-0.721	-0.061	0	-0.061	1506609525
-9.804	-0.908	-0.773	0	0	-0.061	2.868	-8.735	0.182	0	-0.061	0	3.279	9.595	1.136	0.061	0	-0.061	-9.804	-0.908	-0.773	0	0	-0.061	1.653	9.642	1.066	0	-0.061	-0.061	1.014	9.877	-0.705	0	0	-0.061	1506609525
-9.795	-0.906	-0.781	0	0	-0.061	2.866	-8.713	0.184	-0.061	0	0	3.32	9.625	1.134	0	0	-0.061	-9.795	-0.906	-0.781	0	0	-0.061	1.657	9.659	1.108	0	-0.061	-0.061	1.004	9.88	-0.744	-0.061	-0.061	0	1506609525
-9.802	-0.922	-0.787	0	0	-0.061	2.842	-8.697	0.203	-0.061	0	0	3.314	9.611	1.165	0	-0.061	0	-9.802	-0.922	-0.787	0	0	-0.061	1.648	9.633	1.091	-0.061	-0.061	-0.061	1.004	9.886	-0.736	-0.061	-0.061	0	1506609525
-9.814	-0.914	-0.769	0	0	-0.061	2.878	-8.708	0.213	-0.061	0	0.061	3.291	9.593	1.145	-0.061	-0.061	-0.061	-9.814	-0.914	-0.769	0	0	-0.061	1.666	9.615	1.069	-0.061	-0.061	-0.061	1.019	9.879	-0.724	-0.061	-0.061	0	1506609525
-9.833	-0.909	-0.77	0	0	-0.061	2.933	-8.732	0.194	-0.061	0	0	3.28	9.606	1.128	-0.061	0	-0.061	-9.833	-0.909	-0.77	0	0	-0.061	1.694	9.624	1.073	-0.061	0	-0.061	1.023	9.883	-0.736	-0.122	0	0	1506609525
-9.816	-0.91	-0.793	-0.061	0	-0.061	2.951	-8.74	0.185	-0.061	0	0	3.299	9.61	1.099	-0.061	0	-0.061	-9.816	-0.91	-0.793	-0.061	0	-0.061	1.646	9.64	1.102	-0.061	-0.061	-0.061	0.997	9.887	-0.78	-0.061	-0.061	-0.061	1506609525
-9.79	-0.956	-0.79	-0.061	0	-0.061	2.957	-8.736	0.195	-0.061	0	0	3.316	9.603	1.065	-0.061	-0.061	-0.061	-9.79	-0.956	-0.79	-0.061	0	-0.061	1.617	9.636	1.102	-0.061	-0.061	-0.061	0.957	9.896	-0.739	-0.061	-0.061	-0.061	1506609525
-9.786	-0.98	-0.793	0	0	0	2.951	-8.721	0.225	-0.061	0	-0.061	3.336	9.572	1.066	-0.061	0	-0.061	-9.786	-0.98	-0.793	0	0	0	1.629	9.612	1.095	-0.061	-0.061	0	1.03	9.883	-0.695	-0.061	0	0	1506609526
-9.818	-0.933	-0.785	0	0	0	2.936	-8.717	0.218	0	0	-0.061	3.326	9.563	1.066	-0.061	0	0	-9.818	-0.933	-0.785	0	0	0	1.613	9.581	1.101	0	0	0	1.012	9.877	-0.699	-0.061	-0.061	0	1506609526
-9.831	-0.925	-0.797	-0.061	-0.061	0	2.912	-8.705	0.208	0	0	-0.061	3.324	9.557	1.049	-0.061	0	0	-9.831	-0.925	-0.797	-0.061	-0.061	0	1.58	9.586	1.103	0	0	0	0.92	9.893	-0.768	0	-0.061	-0.061	1506609526
-9.808	-0.979	-0.79	0	-0.061	0	2.876	-8.745	0.183	0	0	-0.061	3.295	9.599	1.012	-0.061	-0.061	0	-9.808	-0.979	-0.79	0	-0.061	0	1.577	9.644	1.105	0	-0.061	0	0.939	9.896	-0.723	0	-0.061	-0.061	1506609526
-9.795	-0.953	-0.776	0	0	0	2.865	-8.774	0.172	0	0	-0.061	3.274	9.627	1.019	0	-0.061	0	-9.795	-0.953	-0.776	0	0	0	1.638	9.67	1.097	0	-0.061	0	0.991	9.895	-0.697	0	-0.061	0	1506609526
-9.811	-0.903	-0.791	0	-0.061	0	2.833	-8.72	0.193	0	0	-0.061	3.267	9.575	1.061	0	-0.061	0	-9.811	-0.903	-0.791	0	-0.061	0	1.657	9.612	1.089	0	-0.061	-0.061	0.941	9.874	-0.719	0	-0.122	-0.061	1506609526
-9.822	-0.909	-0.787	-0.061	-0.061	-0.061	2.82	-8.699	0.218	0	0	-0.061	3.263	9.568	1.105	0	0	0	-9.822	-0.909	-0.787	-0.061	-0.061	-0.061	1.621	9.594	1.071	0	-0.061	0	0.999	9.877	-0.726	0	-0.061	-0.061	1506609526
-9.828	-0.913	-0.772	-0.061	-0.061	0	2.814	-8.739	0.185	0	-0.061	0	3.274	9.622	1.107	-0.061	-0.061	-0.061	-9.828	-0.913	-0.772	-0.061	-0.061	0	1.639	9.643	1.084	0	-0.061	0	1.03	9.896	-0.69	-0.061	0	0	1506609526
-9.816	-0.912	-0.779	-0.061	0	0	2.864	-8.729	0.177	0	-0.061	0	3.301	9.628	1.078	-0.061	-0.061	-0.061	-9.816	-0.912	-0.779	-0.061	0	0	1.675	9.659	1.115	-0.061	-0.061	0	0.977	9.889	-0.723	0	-0.061	-0.061	1506609526
-9.814	-0.918	-0.792	-0.061	0	-0.061	2.875	-8.72	0.187	-0.061	-0.061	0	3.308	9.605	1.086	0	0	-0.061	-9.814	-0.918	-0.792	-0.061	0	-0.061	1.687	9.635	1.09	-0.061	-0.061	0	0.979	9.895	-0.746	-0.061	0	-0.061	1506609526
-9.811	-0.906	-0.772	-0.061	-0.061	0	2.882	-8.733	0.194	0	-0.061	0	3.299	9.599	1.117	-0.061	0	-0.061	-9.811	-0.906	-0.772	-0.061	-0.061	0	1.682	9.616	1.074	-0.061	-0.061	0	1.004	9.893	-0.7	-0.061	0	0	1506609526
-9.811	-0.909	-0.772	-0.061	-0.061	-0.061	2.901	-8.722	0.156	0	-0.061	0	3.308	9.586	1.109	-0.061	0	-0.061	-9.811	-0.909	-0.772	-0.061	-0.061	-0.061	1.694	9.609	1.091	-0.061	-0.061	0	0.976	9.887	-0.718	0	0	0	1506609526
-9.792	-0.919	-0.78	-0.061	0	-0.061	2.923	-8.695	0.183	-0.061	0	0	3.328	9.586	1.086	0	0	-0.061	-9.792	-0.919	-0.78	-0.061	0	-0.061	1.704	9.617	1.11	-0.061	0	-0.061	0.961	9.885	-0.736	0	-0.061	-0.061	1506609526
-9.824	-0.891	-0.79	-0.061	-0.061	-0.061	2.92	-8.714	0.196	0	-0.061	0	3.335	9.581	1.087	-0.061	0	-0.061	-9.824	-0.891	-0.79	-0.061	-0.061	-0.061	1.647	9.607	1.074	-0.061	0	0	1.028	9.886	-0.72	0	0	-0.061	1506609526
-9.811	-0.897	-0.785	-0.061	0	-0.061	2.96	-8.731	0.188	-0.061	-0.061	0	3.327	9.574	1.062	-0.061	0	-0.061	-9.811	-0.897	-0.785	-0.061	0	-0.061	1.654	9.615	1.109	0	0	0	0.981	9.89	-0.744	0	0	-0.061	1506609526
-9.808	-0.914	-0.769	-0.061	-0.061	-0.061	2.969	-8.719	0.195	-0.061	-0.061	-0.061	3.365	9.579	1.05	0	0.061	0	-9.808	-0.914	-0.769	-0.061	-0.061	-0.061	1.656	9.622	1.121	0	0	0	0.994	9.885	-0.713	0	-0.061	-0.061	1506609526
-9.814	-0.915	-0.78	-0.061	-0.061	0	2.923	-8.713	0.242	-0.061	-0.061	-0.061	3.335	9.58	1.054	0	0	0	-9.814	-0.915	-0.78	-0.061	-0.061	0	1.645	9.612	1.092	0	-0.061	0	0.979	9.895	-0.75	0	-0.061	-0.061	1506609526
-9.802	-0.925	-0.794	-0.061	-0.061	-0.061	2.943	-8.723	0.23	0	-0.061	-0.061	3.305	9.554	1.061	0	0	0	-9.802	-0.925	-0.794	-0.061	-0.061	-0.061	1.696	9.583	1.083	0	0	0	0.983	9.886	-0.724	0	-0.061	-0.061	1506609526
-9.796	-0.919	-0.799	0	-0.061	-0.061	2.946	-8.739	0.206	0	-0.061	-0.061	3.302	9.566	1.075	-0.061	0	0	-9.796	-0.919	-0.799	0	-0.061	-0.061	1.713	9.601	1.077	0	0	-0.061	0.986	9.877	-0.724	0	-0.061	-0.061	1506609526
-9.812	-0.903	-0.782	0	-0.061	-0.061	2.915	-8.729	0.206	0	-0.061	-0.061	3.307	9.585	1.103	0	0	0	-9.812	-0.903	-0.782	0	-0.061	-0.061	1.652	9.616	1.089	0	0	-0.061	0.974	9.887	-0.764	0	-0.061	-0.061	1506609526
-9.807	-0.885	-0.782	-0.061	-0.061	-0.061	2.889	-8.714	0.214	0	-0.061	-0.061	3.284	9.582	1.099	-0.061	-0.061	0	-9.807	-0.885	-0.782	-0.061	-0.061	-0.061	1.656	9.615	1.104	0	-0.061	-0.061	0.979	9.88	-0.755	0.061	-0.061	-0.061	1506609526
-9.802	-0.912	-0.781	-0.061	0	-0.061	2.887	-8.714	0.211	-0.061	0	0	3.271	9.586	1.092	0	0	-0.061	-9.802	-0.912	-0.781	-0.061	0	-0.061	1.7	9.629	1.085	0	0	-0.061	0.982	9.892	-0.775	0	-0.061	-0.061	1506609526
-9.808	-0.91	-0.773	0	0	-0.061	2.887	-8.722	0.199	0	0	0	3.268	9.58	1.067	0	0	-0.061	-9.808	-0.91	-0.773	0	0	-0.061	1.695	9.624	1.08	0	0	-0.061	1.014	9.887	-0.794	-0.061	0	0	1506609526
-9.816	-0.89	-0.772	-0.061	-0.061	-0.061	2.9	-8.713	0.206	0	0	0	3.284	9.573	1.086	0	-0.061	-0.061	-9.816	-0.89	-0.772	-0.061	-0.061	-0.061	1.657	9.597	1.08	0	-0.061	-0.061	0.992	9.887	-0.794	-0.061	-0.061	-0.061	1506609526
-9.807	-0.908	-0.774	-0.061	0	-0.061	2.909	-8.714	0.219	-0.061	0	0	3.311	9.581	1.09	0	-0.061	-0.061	-9.807	-0.908	-0.774	-0.061	0	-0.061	1.657	9.604	1.067	-0.061	-0.061	-0.061	0.998	9.881	-0.764	-0.061	0	0	1506609526
-9.818	-0.913	-0.768	-0.061	0	-0.061	2.914	-8.72	0.221	-0.061	0	0	3.316	9.579	1.066	0	-0.061	-0.061	-9.818	-0.913	-0.768	-0.061	0	-0.061	1.68	9.615	1.067	0	-0.061	-0.061	0.975	9.883	-0.725	-0.061	0	-0.061	1506609527
-9.805	-0.928	-0.772	0	0	-0.061	2.943	-8.72	0.236	-0.061	0	0	3.342	9.585	1.073	0	-0.061	-0.061	-9.805	-0.928	-0.772	0	0	-0.061	1.656	9.639	1.067	0	-0.061	-0.061	0.94	9.889	-0.744	-0.061	0	-0.061	1506609527
-9.807	-0.92	-0.772	0	0	-0.061	2.949	-8.719	0.254	-0.061	0	0	3.338	9.593	1.064	0	-0.061	-0.061	-9.807	-0.92	-0.772	0	0	-0.061	1.648	9.63	1.072	0	-0.061	-0.061	0.967	9.884	-0.721	-0.061	-0.061	-0.061	1506609527
-9.806	-0.906	-0.767	0	0	-0.061	2.946	-8.702	0.208	0	0	0	3.338	9.588	1.104	0	-0.061	-0.061	-9.806	-0.906	-0.767	0	0	-0.061	1.648	9.615	1.08	0	-0.061	-0.061	0.986	9.881	-0.717	0	0	0	1506609527
-9.826	-0.906	-0.766	0	0	-0.061	2.929	-8.693	0.181	-0.061	0	0	3.332	9.599	1.116	0	-0.061	0	-9.826	-0.906	-0.766	0	0	-0.061	1.638	9.611	1.083	-0.061	0	-0.061	0.989	9.884	-0.732	-0.061	-0.061	-0.061	1506609527
-9.814	-0.921	-0.784	0	0	-0.061	2.925	-8.697	0.165	-0.061	0	0	3.326	9.617	1.12	0	-0.061	0	-9.814	-0.921	-0.784	0	0	-0.061	1.652	9.647	1.098	0	-0.061	-0.061	0.989	9.884	-0.746	-0.061	-0.061	-0.061	1506609527
-9.799	-0.947	-0.793	0	0	-0.061	2.939	-8.727	0.169	-0.061	0	0	3.321	9.629	1.119	0	0	0	-9.799	-0.947	-0.793	0	0	-0.061	1.64	9.661	1.096	-0.061	-0.061	-0.061	1.023	9.887	-0.694	-0.061	0	0	1506609527
-9.807	-0.937	-0.781	0	0	-0.061	2.913	-8.714	0.163	-0.061	-0.061	-0.061	3.281	9.606	1.109	-0.061	-0.061	0	-9.807	-0.937	-0.781	0	0	-0.061	1.65	9.624	1.091	-0.061	-0.061	-0.061	0.968	9.886	-0.675	-0.061	0	0	1506609527
-9.807	-0.925	-0.779	0	0	-0.061	2.885	-8.684	0.203	-0.061	0	-0.061	3.249	9.582	1.11	-0.061	-0.061	-0.061	-9.807	-0.925	-0.779	0	0	-0.061	1.688	9.61	1.119	-0.061	0	-0.061	0.945	9.878	-0.721	-0.061	0	0	1506609527
-9.836	-0.883	-0.784	0	-0.061	-0.061	2.848	-8.721	0.213	-0.061	0	-0.061	3.249	9.577	1.095	-0.061	0	-0.061	-9.836	-0.883	-0.784	0	-0.061	-0.061	1.583	9.589	1.105	-0.061	0	0	0.983	9.88	-0.719	0	0	0	1506609527
-9.819	-0.913	-0.78	0	0	-0.061	2.875	-8.768	0.196	-0.061	0	0	3.242	9.616	1.059	-0.061	-0.061	-0.061	-9.819	-0.913	-0.78	0	0	-0.061	1.555	9.646	1.114	-0.061	-0.061	0	0.98	9.897	-0.718	0	0	-0.061	1506609527
-9.799	-0.943	-0.782	0	0	-0.061	2.876	-8.759	0.193	-0.061	0	-0.061	3.287	9.627	1.014	-0.061	-0.061	0	-9.799	-0.943	-0.782	0	0	-0.061	1.608	9.667	1.135	-0.061	-0.122	0	0.951	9.884	-0.724	0	-0.061	-0.061	1506609527
-9.781	-0.998	-0.788	0	-0.061	-0.061	2.84	-8.715	0.226	-0.061	0	0	3.279	9.594	1.019	0	-0.061	0	-9.781	-0.998	-0.788	0	-0.061	-0.061	1.672	9.607	1.103	-0.061	-0.061	-0.061	0.951	9.884	-0.724	0	-0.061	-0.061	1506609527
-9.74	-1.053	-0.766	0.061	0	-0.122	2.851	-8.697	0.214	0	0	0	3.257	9.533	1.06	0	0	-0.061	-9.74	-1.053	-0.766	0.061	0	-0.122	1.696	9.554	1.096	-0.061	-0.061	-0.061	0.951	9.884	-0.724	0	-0.061	-0.061	1506609527
-9.856	-1.108	-0.724	0.122	-0.061	-0.244	2.876	-8.709	0.189	0	0	0	3.257	9.525	1.081	0	-0.061	-0.061	-9.856	-1.108	-0.724	0.122	-0.061	-0.244	1.731	9.581	1.14	-0.061	0	-0.061	0.951	9.884	-0.724	0	-0.061	-0.061	1506609527
-9.839	-1.069	-0.507	0.122	-0.061	-0.366	2.958	-8.774	0.178	0	-0.122	0.061	3.283	9.627	1.103	0.061	-0.061	-0.061	-9.839	-1.069	-0.507	0.122	-0.061	-0.366	1.812	9.68	1.206	-0.061	-0.061	-0.122	0.951	9.884	-0.724	0	-0.061	-0.061	1506609527
-9.812	-1.122	-0.432	0.122	0	-0.427	3.101	-8.726	0.16	0	-0.183	0.061	3.21	9.629	1.166	0.122	-0.183	0	-9.812	-1.122	-0.432	0.122	0	-0.427	1.83	9.649	1.275	-0.122	-0.061	-0.183	0.951	9.884	-0.724	0	-0.061	-0.061	1506609527
-9.654	-1.232	-0.316	0.305	0.183	-0.427	3.201	-8.665	0.095	0	-0.061	0.122	3.146	9.654	1.232	0.061	-0.244	0	-9.654	-1.232	-0.316	0.305	0.183	-0.427	1.833	9.666	1.41	-0.122	-0.061	-0.305	0.951	9.884	-0.724	0	-0.061	-0.061	1506609527
-9.648	-1.013	-0.195	0.427	0.122	-0.366	3.226	-8.63	-0.044	-0.061	0.061	0.244	3.059	9.732	1.276	0.122	-0.305	0	-9.648	-1.013	-0.195	0.427	0.122	-0.366	1.729	9.653	1.566	-0.122	-0.183	-0.366	0.951	9.884	-0.724	0	-0.061	-0.061	1506609527
-9.933	-1.084	-0.095	0.366	-0.305	-0.427	3.213	-8.446	-0.141	-0.122	0.244	0.427	2.946	9.607	1.337	0.122	-0.488	0.061	-9.933	-1.084	-0.095	0.366	-0.305	-0.427	1.522	9.43	1.742	-0.183	-0.366	-0.366	0.932	9.862	-0.738	0.061	-0.061	-0.061	1506609527
-9.923	-1.333	-0.03	0.366	-0.549	-0.488	3.204	-8.485	-0.23	-0.122	0.244	0.427	2.816	9.589	1.341	0.122	-0.732	0.183	-9.923	-1.333	-0.03	0.366	-0.549	-0.488	1.568	9.506	1.767	-0.244	-0.549	-0.488	0.736	9.842	-0.34	-0.183	0.061	0.244	1506609527
-9.686	-1.336	0.087	0.488	-0.183	-0.488	3.192	-8.766	-0.316	-0.183	0.183	0.61	2.705	9.776	1.269	0.183	-0.793	0.122	-9.686	-1.336	0.087	0.488	-0.183	-0.488	1.768	9.749	1.733	-0.244	-0.61	-0.671	0.572	9.904	-0.087	0.183	0.061	0	1506609527
-9.877	-1.002	0.023	0.61	0	-0.488	3.177	-8.77	-0.301	-0.244	0.183	0.549	2.676	9.79	1.244	0.244	-0.732	-0.122	-9.877	-1.002	0.023	0.61	0	-0.488	1.897	9.729	1.762	-0.305	-0.61	-0.732	0.272	9.989	-0.024	0.366	-0.977	-0.244	1506609527
-9.808	-0.773	-0.353	0.488	0.061	-0.427	3.042	-8.849	-0.178	-0.244	0.183	0.488	2.796	9.765	1.273	0.366	-0.671	-0.305	-9.808	-0.773	-0.353	0.488	0.061	-0.427	1.808	9.78	1.776	-0.366	-0.549	-0.793	0.531	9.893	-0.548	0.793	-2.136	-0.549	1506609527
-9.404	-0.578	-1.036	0.427	0.122	-0.427	2.863	-9.01	0.005	-0.061	-0.061	0.244	3.09	9.927	1.372	0.366	-0.61	-0.488	-9.404	-0.578	-1.036	0.427	0.122	-0.427	1.696	9.889	1.501	-0.427	-0.549	-0.671	2.044	9.539	-1.175	1.038	-1.099	-0.732	1506609527
-9.57	-0.504	-1.505	0.061	0.183	-0.366	2.627	-8.787	0.175	0.183	-0.671	-0.183	3.644	9.713	1.589	0.305	-0.244	-0.61	-9.57	-0.504	-1.505	0.061	0.183	-0.366	1.531	9.487	1.121	-0.61	-0.793	-0.488	2.744	9.49	-1.184	0.732	0	-0.549	1506609528
-10.002	-0.681	-1.562	-0.061	0.305	-0.122	2.53	-8.619	0.374	0.305	-1.221	-0.732	4.026	9.198	1.483	0.122	-0.244	-0.488	-10.002	-0.681	-1.562	-0.061	0.305	-0.122	1.903	9.254	0.691	-0.977	-0.549	-0.366	1.912	9.832	-1.461	0.549	-0.183	-0.427	1506609528
-10.098	-0.63	-1.628	0.061	0.549	-0.061	2.419	-9.155	0.486	0.366	-1.404	-0.854	4.502	9.07	1.3	-0.061	-0.305	-0.549	-10.098	-0.63	-1.628	0.061	0.549	-0.061	2.293	9.507	0.239	-0.671	-0.122	-0.305	1.461	9.936	-1.373	0.488	-0.916	-0.549	1506609528
-9.923	-0.078	-1.583	-0.122	0.366	-0.305	2.33	-9.357	0.581	0.183	-1.16	-0.488	5.121	9.166	1.012	-0.305	-0.061	-0.916	-9.923	-0.078	-1.583	-0.122	0.366	-0.305	2.297	9.716	0.016	-0.244	0.427	-0.061	1.995	9.794	-1.845	0.61	-0.488	-0.793	1506609528
-9.729	-0.161	-1.531	-0.61	-0.061	-0.488	2.332	-8.803	0.934	0.183	-1.16	-0.488	5.658	8.955	0.723	-0.427	0.427	-0.854	-9.729	-0.161	-1.531	-0.61	-0.061	-0.488	2.233	9.353	0.092	0	0.305	-0.061	1.841	9.698	-1.92	0.732	0.122	-1.099	1506609528
-9.572	-0.778	-1.324	-0.61	-0.244	-0.366	2.254	-7.917	1.299	-0.244	-0.366	0.488	5.637	8.256	0.501	-0.244	0.305	-0.183	-9.572	-0.778	-1.324	-0.61	-0.244	-0.366	2.169	8.747	0.226	-0.122	0.671	-0.061	1.532	9.56	-1.451	0.671	0.366	-1.16	1506609528
-9.601	-1.062	-1.147	-0.061	-0.366	-0.183	2.178	-7.628	1.492	-0.244	-0.366	0.488	5.462	8.067	0.352	0	0.427	0.244	-9.601	-1.062	-1.147	-0.061	-0.366	-0.183	2.032	8.754	0.065	0	1.16	0.061	1.468	9.631	-1.047	0.488	-0.061	-0.977	1506609528
-9.71	-0.651	-1.144	0.549	-0.366	0	2.289	-7.846	1.425	0	-0.854	1.16	5.188	8.39	0.217	0.061	0.854	0.244	-9.71	-0.651	-1.144	0.549	-0.366	0	1.72	9.142	0.068	0.366	1.526	0.122	1.396	9.728	-1.211	0.488	-0.061	-0.977	1506609528
-9.787	-0.269	-1.302	0.488	-0.427	-0.122	2.458	-8.148	1.221	-0.061	-0.854	1.404	4.883	8.909	0.132	0	0.732	0.366	-9.787	-0.269	-1.302	0.488	-0.427	-0.122	1.285	9.672	0.244	0.488	1.587	0.244	1.353	9.652	-1.833	0.244	-1.038	-1.038	1506609528
-10.189	-0.356	-1.692	0.366	-0.427	-0.183	2.701	-8.489	1.111	-0.183	-0.671	1.77	4.64	9.598	0.106	-0.061	0.549	0.61	-10.189	-0.356	-1.692	0.366	-0.427	-0.183	0.884	10.258	0.401	0.488	1.282	0.366	1.288	9.881	-2.077	0.305	-0.61	-1.16	1506609528
-10.308	-0.586	-1.815	0.549	-0.305	-0.244	2.92	-8.953	1.084	-0.305	-0.488	2.014	4.309	10.235	0.152	-0.183	0.244	0.793	-10.308	-0.586	-1.815	0.549	-0.305	-0.244	0.863	10.828	0.498	0.305	0.549	0.305	1.346	10.098	-2.21	-0.122	-1.038	-1.221	1506609528
-10.927	-0.281	-2.104	0.793	-0.549	-0.061	3.175	-9.461	1.061	-0.244	-0.61	1.953	3.878	10.606	0.187	-0.183	-0.366	0.854	-10.927	-0.281	-2.104	0.793	-0.549	-0.061	1.174	11.017	0.517	-0.061	-0.427	0.122	1.388	10.874	-2.16	-0.488	-0.977	-1.099	1506609528
-10.853	0.158	-2.084	0.671	-0.427	0.427	3.589	-9.806	1.054	-0.366	-0.61	1.587	3.575	10.397	0.403	0	-0.488	0.732	-10.853	0.158	-2.084	0.671	-0.427	0.427	1.389	10.782	0.373	-0.488	-0.916	0	1.952	10.959	-1.742	-1.221	-1.282	-0.977	1506609528
-10.756	0.252	-1.665	0.061	-0.549	0.732	3.589	-9.806	1.054	-0.366	-0.61	1.587	3.376	10.186	0.776	0	-0.061	0.122	-10.756	0.252	-1.665	0.061	-0.549	0.732	1.335	10.552	0.233	-0.732	-1.099	0.122	2.513	10.856	-1.335	-1.953	-0.977	-0.549	1506609528
-10.569	-0.584	-1.073	-1.099	-0.122	0.671	4.065	-9.923	1.178	-0.61	-0.122	0.916	3.2	10.099	1.008	-0.427	0.061	-0.61	-10.569	-0.584	-1.073	-1.099	-0.122	0.671	1.267	10.336	0.464	-0.732	-1.343	0.244	2.711	10.91	-0.449	-2.991	-0.549	0.305	1506609528
-10.028	-2.323	-0.882	-1.404	0.366	0.488	4.268	-9.903	1.621	-0.244	0.854	-0.671	2.99	10.198	1.01	-0.854	-0.549	-1.038	-10.028	-2.323	-0.882	-1.404	0.366	0.488	1.753	10.505	1.169	-0.549	-1.221	0.183	2.548	11.03	0.72	-4.395	-0.061	1.953	1506609528
-9.348	-3.191	0.322	-0.549	0.366	0.854	4.046	-10.122	1.398	0.488	0.549	-1.404	3.217	10.401	0.932	-0.854	-0.916	-1.343	-9.348	-3.191	0.322	-0.549	0.366	0.854	2.262	10.298	2.009	-0.183	-0.977	-0.183	2.249	9.889	1.511	-4.639	-0.549	4.028	1506609528
-9.758	-2.389	0.889	-0.122	-0.366	0.854	3.905	-9.202	0.817	0.488	0.549	-1.404	3.698	9.387	1.213	-0.244	0.122	-1.16	-9.758	-2.389	0.889	-0.122	-0.366	0.854	1.67	8.851	2.708	-0.549	0	-0.061	1.614	10.523	-0.017	-2.686	1.038	5.249	1506609528
-10.158	-2.208	0.08	-0.549	-1.16	0.244	3.735	-8.74	0.164	1.099	0.305	-3.662	3.651	8.832	1.401	0	0.916	-0.305	-10.158	-2.208	0.08	-0.549	-1.16	0.244	0.562	8.419	3.016	-0.549	0.671	0.244	0.3	11.588	-0.185	-2.136	1.831	4.456	1506609528
-9.275	-2.141	0.378	-0.549	-0.732	0.366	3.314	-9.555	-0.568	1.221	0.854	-3.662	3.112	9.702	1.311	-0.488	0.305	0.427	-9.275	-2.141	0.378	-0.549	-0.732	0.366	0.237	9.448	2.775	-0.183	0.061	0.183	0.354	10.538	-0.275	-1.648	1.77	4.456	1506609528
-9.062	-1.451	0.407	-0.793	-0.61	0.305	2.802	-9.661	-1.196	1.282	0.427	-3.296	2.735	10.037	1.123	-0.793	-0.854	0.854	-9.062	-1.451	0.407	-0.793	-0.61	0.305	0.586	9.43	2.963	0.061	-0.427	0	1.298	10.095	0.054	-0.793	3.723	4.272	1506609528
-9.034	-1.397	0.506	-0.793	-0.671	0	2.802	-9.661	-1.196	1.282	0.427	-3.296	2.759	9.333	1.052	-0.366	-0.671	1.282	-9.034	-1.397	0.506	-0.793	-0.671	0	0.743	8.768	2.963	-0.305	-0.366	0	1.193	9.406	0.83	-0.122	4.883	3.54	1506609528
-8.503	-1.549	0.727	-0.244	0.061	0.244	2.658	-8.302	-1.488	0.488	0.61	-2.93	2.559	9.012	1.05	-0.122	0	1.465	-8.503	-1.549	0.727	-0.244	0.061	0.244	0.702	8.556	2.802	-0.366	-0.366	0	-0.37	8.817	1.01	0.244	4.272	2.747	1506609528
-8.22	-1.181	0.624	0.244	0.854	0.366	2.419	-8.15	-1.428	0.244	0.671	-2.563	1.877	8.954	1.013	-0.122	-0.122	1.221	-8.22	-1.181	0.624	0.244	0.854	0.366	1.064	8.698	2.724	-0.061	-0.366	-0.183	-0.325	8.491	1.253	0.793	1.831	2.319	1506609528
-8.774	-0.287	0.48	0.244	0.977	0.305	2.244	-7.997	-1.311	0.183	0.183	-2.136	1.349	8.888	0.925	-0.061	-0.732	0.61	-8.774	-0.287	0.48	0.244	0.977	0.305	1.537	8.82	2.729	0.305	-0.305	-0.366	0.8	7.748	2.058	1.343	0.977	1.587	1506609528
-9.457	0.315	0.385	-0.366	0.916	-0.061	2.198	-7.886	-1.166	0.061	-0.061	-1.526	1.403	8.854	1.16	0.366	-0.427	-0.183	-9.457	0.315	0.385	-0.366	0.916	-0.061	1.702	8.844	2.705	0.366	-0.183	-0.488	1.041	7.762	2.425	1.892	-1.221	0.122	1506609529
-10.331	0.23	0.366	-0.61	0.793	0	2.168	-8.028	-0.981	-0.061	-0.244	-0.671	1.538	9.05	1.469	0.671	-0.244	-0.793	-10.331	0.23	0.366	-0.61	0.793	0	1.694	8.996	2.626	0.305	-0.61	-0.61	1.633	8.088	2.338	2.258	-0.671	-1.038	1506609529
-10.787	-0.084	0.199	-0.488	0.61	-0.061	2.254	-8.366	-0.744	-0.122	-0.305	0.122	1.893	9.387	1.79	0.732	-0.244	-1.282	-10.787	-0.084	0.199	-0.488	0.61	-0.061	2.111	9.406	2.486	0.244	-0.854	-0.732	4.108	9.436	3.048	1.709	0.671	-1.038	1506609529
-11.058	0.563	0.668	-0.427	0.427	0.305	2.357	-8.996	-0.501	-0.183	-0.305	0.977	2.475	9.939	2.065	0.854	-0.061	-1.77	-11.058	0.563	0.668	-0.427	0.427	0.305	2.44	9.954	2.317	0.244	-0.793	-0.793	6.263	9.886	3.647	0.122	-0.671	-0.427	1506609529
-11.774	-0.007	0.384	-0.916	0.122	0.122	2.495	-9.378	-0.158	-0.305	-0.183	1.831	3.141	10.351	2.312	0.916	0.244	-2.136	-11.774	-0.007	0.384	-0.916	0.122	0.122	2.244	10.095	2.217	0.244	-0.793	-0.61	4.005	9.507	2.606	0.427	0	-1.282	1506609529
-11.014	-1.771	-0.236	-0.061	-0.183	-0.061	2.501	-9.488	0.095	-0.183	-0.427	2.441	3.692	10.558	2.46	0.916	0.244	-2.075	-11.014	-1.771	-0.236	-0.061	-0.183	-0.061	2.056	10.313	1.934	0.183	-0.793	-0.366	1.302	9.435	0.994	3.052	-2.38	-1.831	1506609529
-10.549	-2.902	-0.818	0.854	-0.732	-0.061	2.631	-9.61	0.293	-0.183	-0.427	2.441	4.179	11.105	2.495	0.671	0.244	-1.831	-10.549	-2.902	-0.818	0.854	-0.732	-0.061	2.062	10.91	1.835	0.366	-0.305	-0.244	3.372	11.943	2.302	1.831	-3.357	-0.61	1506609529
-9.058	-2.452	-0.437	0.916	-0.122	-0.244	2.747	-9.86	0.34	-0.244	-0.427	3.662	4.595	11.69	2.409	0.061	-0.061	-1.404	-9.058	-2.452	-0.437	0.916	-0.122	-0.244	1.335	11.038	1.587	0.305	0.122	0.061	-0.657	9.67	0.122	1.709	-2.808	-1.587	1506609529
-9.318	-2.263	-1.334	0.854	-0.183	-0.427	2.973	-9.031	0.525	-0.244	-0.427	3.662	4.998	10.972	2.245	-0.488	0	-0.427	-9.318	-2.263	-1.334	0.854	-0.183	-0.427	0.355	9.916	1.571	-0.244	0.183	0.488	2	9.82	-1.921	1.892	-2.808	-1.343	1506609529
-9.612	-2.097	-1.438	0.793	-0.061	-0.183	3.268	-8.149	0.718	-0.366	-0.427	3.723	4.484	9.808	1.608	-0.916	0.183	1.16	-9.612	-2.097	-1.438	0.793	-0.061	-0.183	-0.117	9.16	1.209	-0.732	0.305	1.099	1.852	9.781	-0.993	1.892	-2.808	-1.343	1506609529
-9.284	-1.44	-1.168	0.488	0.366	0.122	3.546	-8.518	0.767	-0.427	-0.366	3.174	3.738	10.082	0.888	-1.709	-0.122	1.892	-9.284	-1.44	-1.168	0.488	0.366	0.122	0.14	9.866	0.854	-0.183	1.038	1.404	1.353	9.611	-1.029	0.977	-1.587	-1.16	1506609529
-9.338	-0.959	-1.358	0.244	0.366	-0.183	3.724	-9	0.705	-0.305	-0.61	1.587	3.327	10.819	0.146	-2.38	-0.732	1.709	-9.338	-0.959	-1.358	0.244	0.366	-0.183	0.745	10.499	0.95	0.61	1.587	1.221	1.602	9.414	-1.919	1.16	-1.587	-1.282	1506609529
-9.427	-0.998	-1.357	0.305	0.061	-0.488	3.887	-8.484	0.705	-0.305	-0.854	0.427	3.333	10.095	-0.386	-2.075	-0.793	1.587	-9.427	-0.998	-1.357	0.305	0.061	-0.488	1.005	9.867	1.292	0.549	1.343	1.038	1.693	9.488	-1.89	0.732	-0.854	-1.526	1506609529
-9.113	-1.06	-1.288	0.122	-0.122	-0.61	3.786	-8.055	0.727	-0.366	-0.854	-0.549	3.283	9.182	-0.512	-1.038	-0.122	1.953	-9.113	-1.06	-1.288	0.122	-0.122	-0.61	1.049	9.278	1.141	0	1.282	0.977	1.53	9.293	-1.652	0.732	-0.488	-1.587	1506609529
-9.244	-1.196	-1.443	0.122	-0.427	-0.793	3.424	-8.028	0.676	-0.305	-0.793	-1.221	3.139	8.799	-0.413	-0.305	0.671	1.953	-9.244	-1.196	-1.443	0.122	-0.427	-0.793	1.031	8.89	0.926	-0.366	1.038	0.671	1.477	9.441	-1.352	0.366	-0.549	-1.465	1506609529
-9.336	-1.151	-1.495	0.427	-0.488	-0.671	3.025	-8.013	0.555	-0.305	-0.793	-1.221	2.713	8.406	-0.219	-0.061	0.793	1.831	-9.336	-1.151	-1.495	0.427	-0.488	-0.671	0.921	8.48	0.742	-0.366	0.854	0.366	1.66	9.405	-1.453	0.366	-0.549	-1.465	1506609529
-9.861	-1.034	-1.468	0.61	-0.916	-0.366	2.846	-8.035	0.471	-0.671	-0.366	-1.404	2.314	8.093	-0.013	-0.061	0.305	1.404	-9.861	-1.034	-1.468	0.61	-0.916	-0.366	0.797	8.332	0.618	-0.183	0.488	0.244	1.639	9.763	-1.4	0.061	-1.587	-1.038	1506609529
-9.598	-1.103	-1.317	0.732	-0.732	-0.183	2.755	-8.238	0.551	-0.671	-0.366	-1.404	2.134	8.102	0.139	-0.183	-0.122	0.793	-9.598	-1.103	-1.317	0.732	-0.732	-0.183	0.638	8.587	0.682	0.183	0.61	0.244	1.689	9.783	-1.214	-0.488	-2.319	-0.916	1506609529
-9.726	-0.227	-1.683	0.366	-0.488	-0.061	2.665	-8.766	0.784	-1.16	1.282	-0.61	2.231	8.713	0.184	-0.305	-0.427	0.122	-9.726	-0.227	-1.683	0.366	-0.488	-0.061	0.761	9.416	0.883	0.366	0.732	0.244	1.731	9.866	-1.659	-1.343	-1.953	-0.854	1506609529
-9.977	-0.122	-1.65	0.854	-0.305	0.549	2.531	-9.222	0.973	-0.977	1.404	-0.366	2.405	9.563	0.234	-0.305	-0.671	-0.427	-9.977	-0.122	-1.65	0.854	-0.305	0.549	0.988	10.257	1.346	0.549	-0.244	-0.305	1.98	10.308	-1.312	-1.77	-1.709	-0.671	1506609529
-10.533	-0.402	-1.02	0.427	-0.671	0.977	2.418	-9.208	0.973	-0.732	1.038	-0.427	2.647	9.869	0.524	0	-0.916	-0.671	-10.533	-0.402	-1.02	0.427	-0.671	0.977	0.607	10.302	1.367	-0.122	-1.343	-0.183	3.121	10.283	-0.914	-2.869	-2.686	-0.427	1506609529
-10.545	-1.963	-0.165	-0.427	0.488	0.977	2.58	-9.521	0.872	-0.671	1.099	-0.305	3.085	10.353	1.27	0.366	-0.427	-0.977	-10.545	-1.963	-0.165	-0.427	0.488	0.977	0.366	10.897	1.14	-0.671	-2.075	0.305	4.57	10.41	0.355	-3.723	-1.099	0.977	1506609529
-10.401	-3.689	-0.287	-0.183	0.427	0.61	2.632	-10.568	0.616	-0.549	1.404	0.305	3.174	11.943	1.587	-0.122	-0.061	-1.282	-10.401	-3.689	-0.287	-0.183	0.427	0.61	1.427	12.434	1.605	-0.183	-1.831	-0.122	4.541	11.108	2.115	-4.944	0.671	3.723	1506609529
-11.033	-3.39	0.733	1.831	-0.122	1.465	2.676	-10.853	0.236	-0.549	1.404	0.305	3.062	12.666	1.178	-1.16	-1.709	-1.404	-11.033	-3.39	0.733	1.831	-0.122	1.465	2.516	11.972	3.065	-0.183	-1.953	-1.099	1.248	12.226	1.32	-4.395	-0.977	5.188	1506609529
-11.331	-2.145	0.423	0.61	-0.977	0.549	2.862	-9.594	-0.248	0	1.099	0.671	3.614	10.41	1.986	-0.122	-1.526	-0.671	-11.331	-2.145	0.423	0.61	-0.977	0.549	1.386	9.422	3.486	-1.404	-1.404	-0.671	-0.193	13.257	-0.116	-2.319	0.366	3.662	1506609529
-9.916	-1.707	0.696	-0.061	-0.916	0.122	2.699	-10.296	-1.09	0.732	1.465	-0.61	3.675	9.719	2.439	0.671	0.488	0.061	-9.916	-1.707	0.696	-0.061	-0.916	0.122	0.437	9.402	2.984	-1.282	-0.732	0	0.084	10.992	0.176	-1.77	1.465	3.479	1506609530
-9.009	-1.317	0.665	-0.427	-0.732	0	2.247	-10.597	-1.794	0.793	0.732	-1.099	2.708	10.501	1.943	-0.549	-0.244	0.122	-9.009	-1.317	0.665	-0.427	-0.732	0	0.721	9.634	2.614	-0.366	-1.709	-0.427	0.932	9.505	0.191	-0.671	2.869	3.113	1506609530
-8.629	-1.291	0.757	-0.732	-0.916	-0.427	1.999	-8.832	-1.839	0.793	0.732	-1.099	2.171	9.166	1.616	-1.16	-2.014	0.183	-8.629	-1.291	0.757	-0.732	-0.916	-0.427	1.251	8.242	2.795	-0.427	-1.465	-0.366	0.778	8.611	0.756	-0.671	2.869	3.113	1506609530
-7.963	-1.662	0.962	-0.61	0	-0.366	1.836	-8.076	-1.797	0.427	0.122	-1.831	2.355	8.032	1.522	-0.549	-1.892	0.244	-7.963	-1.662	0.962	-0.61	0	-0.366	1.786	7.995	2.687	-0.427	-0.671	-0.305	-1.177	7.959	0.811	1.16	3.967	0.916	1506609530
-8.297	-1.742	1.025	0.488	0.977	-0.061	1.836	-8.076	-1.797	0.366	0.122	-2.258	2.637	8.327	1.39	0	-0.366	-0.305	-8.297	-1.742	1.025	0.488	0.977	-0.061	2.036	8.537	2.68	-0.183	0.061	-0.488	-1.687	8.123	1.196	1.221	1.038	-0.122	1506609530
-9.494	-1.153	0.745	0.366	0.977	0.183	1.16	-8.089	-1.823	0.549	-0.488	-1.587	2.452	8.647	1.269	0.244	0.122	-0.732	-9.494	-1.153	0.745	0.366	0.977	0.183	1.8	8.728	2.873	0.122	0.366	-0.549	0.998	8.379	1.748	2.747	-0.244	-0.549	1506609530
-9.908	-0.662	0.282	-0.732	0.366	0	1.159	-8.408	-1.774	0.671	-0.977	-0.916	2.639	8.963	1.433	0.549	-0.122	-0.854	-9.908	-0.662	0.282	-0.732	0.366	0	1.542	9.008	2.992	0.244	0.549	-0.488	1.875	9.137	2.274	3.784	-1.16	-0.916	1506609530
-9.869	-1.133	0.451	-0.977	0.488	-0.305	1.414	-8.784	-1.741	0.671	-0.977	-0.916	3.051	9.488	1.662	0.671	0.549	-0.732	-9.869	-1.133	0.451	-0.977	0.488	-0.305	1.215	9.394	3.072	0.366	0.549	-0.366	1.464	9.923	1.707	1.77	1.404	-1.221	1506609530
-9.725	-1.25	0.511	-0.671	0.305	-0.244	1.989	-8.969	-1.652	0.671	-1.099	-0.183	3.144	9.874	1.915	0.732	0.854	-0.549	-9.725	-1.25	0.511	-0.671	0.305	-0.244	0.843	9.479	2.858	0.183	0.183	-0.244	2.401	9.819	2.181	1.77	1.404	-1.221	1506609530
-10.247	-1.29	0.624	-0.427	0.183	-0.244	2.457	-8.671	-1.328	-0.244	-0.122	0.671	2.981	9.715	2.123	0.61	0.488	-0.061	-10.247	-1.29	0.624	-0.427	0.183	-0.244	0.788	9.115	2.646	0.061	-0.183	-0.183	2.944	9.499	2.67	0.854	-0.916	-0.671	1506609530
-10.653	-1.89	0.597	-0.427	-0.549	-0.427	2.576	-8.512	-0.957	-0.366	-0.183	0.732	2.747	9.501	2.047	0.305	-0.122	0.244	-10.653	-1.89	0.597	-0.427	-0.549	-0.427	1.107	9.237	2.45	0.183	-0.061	-0.122	1.765	10.19	1.482	1.648	0.732	-1.038	1506609530
-9.915	-1.853	0.679	0.183	0.061	-0.305	2.686	-8.89	-0.718	-0.366	-0.183	0.732	2.668	10.007	1.8	-0.061	-0.305	0.061	-9.915	-1.853	0.679	0.183	0.061	-0.305	1.274	10.055	2.327	0.427	0.244	-0.183	2.25	10.393	1.148	0.916	0.732	-0.61	1506609530
-9.991	-1.269	0.384	0	0	-0.488	2.973	-8.768	-0.544	-0.366	-0.244	1.831	2.74	10.471	1.491	0	-0.366	-0.183	-9.991	-1.269	0.384	0	0	-0.488	1.127	10.318	2.58	0.244	0.122	-0.244	3.055	10.184	1.346	0.366	0.427	0.061	1506609530
-9.654	-0.944	0.268	-0.305	0.183	-0.61	3.304	-8.588	-0.307	-0.366	-0.244	1.831	2.711	10.368	1.306	0.305	-0.244	0.122	-9.654	-0.944	0.268	-0.305	0.183	-0.61	0.86	10.115	2.713	-0.183	-0.183	-0.366	1.211	9.918	1.336	-0.061	-0.122	-0.122	1506609530
-9.749	-1.202	0.285	-0.305	0.366	-0.366	3.472	-8.762	-0.096	-0.61	0.366	2.197	2.37	10.216	1.269	0.427	-0.122	0.305	-9.749	-1.202	0.285	-0.305	0.366	-0.366	0.797	9.768	2.608	-0.427	-0.61	-0.427	0.751	9.482	0.897	0.244	-0.549	-0.427	1506609530
-10.118	-1.57	0.01	0.061	0.305	-0.122	3.472	-8.762	-0.096	-0.61	1.038	2.258	1.92	9.832	1.32	0.488	-0.244	0.122	-10.118	-1.57	0.01	0.061	0.305	-0.122	1.052	9.525	2.451	-0.305	-0.671	-0.488	2.245	9.801	0.318	0.977	-1.221	-0.366	1506609530
-9.702	-1.433	-0.095	0.183	0.549	0	3.125	-9.566	-0.185	-0.305	0.916	1.831	1.922	9.863	1.256	0.427	-0.244	-0.549	-9.702	-1.433	-0.095	0.183	0.549	0	1.323	9.792	2.257	-0.061	-0.183	-0.488	2.157	9.898	0.096	0.854	-0.366	-0.305	1506609530
-9.546	-1.385	-0.415	-0.122	0.366	-0.183	2.952	-9.826	-0.323	0.183	-0.793	0.305	2.42	10.078	1.107	0.427	0.488	-1.099	-9.546	-1.385	-0.415	-0.122	0.366	-0.183	1.037	9.875	2.257	0.061	0.061	-0.427	1.43	9.616	-0.079	1.038	-0.671	-0.61	1506609530
-9.469	-1.761	-0.914	-0.366	0.366	-0.366	2.961	-9.338	-0.121	0.244	-0.427	-0.244	2.844	9.923	0.997	0.61	0.61	-1.16	-9.469	-1.761	-0.914	-0.366	0.366	-0.366	0.709	9.661	2.109	-0.061	-0.061	-0.366	1.453	9.606	-0.596	1.648	-1.282	-0.61	1506609530
-9.402	-2.091	-1.227	-0.427	0.183	-0.488	2.506	-8.811	0.145	0.183	-0.305	-0.671	3.096	9.741	0.897	0.549	0.427	-0.732	-9.402	-2.091	-1.227	-0.427	0.183	-0.488	0.772	9.488	1.683	-0.061	-0.061	-0.488	1.718	9.77	-0.957	1.221	-0.488	-0.549	1506609530
-9.707	-2.201	-1.427	-0.427	0	-0.427	1.975	-8.425	0.269	0.366	-0.61	-0.793	3.243	9.36	0.732	0.366	0.244	-0.549	-9.707	-2.201	-1.427	-0.427	0	-0.427	0.813	9.161	1.317	-0.244	0.366	-0.427	1.98	9.892	-0.951	0.671	0.061	-0.366	1506609530
-9.786	-2.329	-1.402	-0.366	-0.061	-0.244	1.692	-8.318	0.266	0.366	-0.61	-0.793	3.406	9.022	0.528	0.305	0.427	-0.549	-9.786	-2.329	-1.402	-0.366	-0.061	-0.244	0.593	9.079	1.007	-0.122	1.038	-0.244	1.525	9.999	-0.928	0.488	0.183	-0.183	1506609530
-9.707	-2.422	-1.364	-0.061	0.122	-0.061	1.784	-8.593	0.298	0.427	-0.854	-0.732	3.565	9.19	0.205	0.183	0.854	-0.61	-9.707	-2.422	-1.364	-0.061	0.122	-0.061	0.166	9.469	0.864	0.122	1.709	-0.122	1.329	9.954	-1.049	0.488	-0.61	-0.061	1506609530
-9.593	-2.174	-1.365	0.183	0	-0.244	2.037	-8.92	0.422	0.427	-0.61	-0.732	3.508	9.721	-0.368	-0.183	0.732	-0.427	-9.593	-2.174	-1.365	0.183	0	-0.244	0.067	9.983	1.012	0.549	1.953	-0.183	1.451	9.953	-1.42	0.305	-0.854	0	1506609530
-9.635	-2.011	-1.453	0.183	-0.305	-0.488	2.267	-8.798	0.717	-0.061	0.366	-0.427	3.421	9.701	-0.802	-0.244	0	0	-9.635	-2.011	-1.453	0.183	-0.305	-0.488	0.194	9.753	1.2	0.549	1.404	-0.488	1.576	9.817	-1.345	-0.122	-0.244	0	1506609530
-9.318	-2.245	-1.45	0.183	-0.366	-0.671	2.182	-8.332	0.935	-0.183	0.793	-0.305	3.352	8.931	-0.794	0.366	-0.305	0.61	-9.318	-2.245	-1.45	0.183	-0.366	-0.671	0.205	8.996	1.221	0.305	1.404	-0.61	1.854	9.702	-1.207	-0.549	0.366	0.122	1506609531
-9.213	-2.481	-1.304	0.549	-0.549	-0.793	1.957	-8.101	1.012	-0.183	0.793	-0.305	3.279	8.495	-0.65	0.854	0	0.854	-9.213	-2.481	-1.304	0.549	-0.549	-0.793	0.063	8.632	0.994	0.244	1.648	-0.549	2.108	9.658	-1.036	-1.099	0.549	0.549	1506609531
-9.14	-2.553	-1.081	0.671	-0.427	-0.977	1.957	-8.101	1.012	-0.183	0.305	-0.183	3.128	8.382	-0.504	0.793	0.305	0.793	-9.14	-2.553	-1.081	0.671	-0.427	-0.977	-0.091	8.489	0.688	0.61	1.77	-0.549	1.622	9.588	-0.957	-1.16	0.122	0.793	1506609531
-8.941	-2.677	-0.926	0.793	-0.427	-1.282	2.395	-7.58	1.087	-0.244	-0.183	0.122	2.925	8.222	-0.389	0.671	0	0.732	-8.941	-2.677	-0.926	0.793	-0.427	-1.282	-0.327	8.419	0.52	0.793	1.831	-0.427	1.437	9.599	-0.622	-1.526	-0.122	1.038	1506609531
-9.086	-2.419	-0.351	0.854	-0.122	-1.465	2.395	-7.58	1.087	-0.488	-0.244	0.244	3.066	8.378	-0.457	0.427	-0.366	0.671	-9.086	-2.419	-0.351	0.854	-0.122	-1.465	-0.218	8.908	0.312	0.793	1.709	-0.122	1.875	9.466	-0.93	-1.526	-0.122	1.038	1506609531
-9.817	-2.547	-0.721	0.549	-0.183	-1.892	2.395	-7.58	1.087	-0.488	-0.244	0.244	3.421	8.833	-0.329	0.305	-0.305	0.61	-9.817	-2.547	-0.721	0.549	-0.183	-1.892	0.128	9.593	0.23	0.854	1.587	-0.366	1.617	9.816	-0.961	-1.831	-0.061	1.282	1506609531
-9.884	-2.718	-0.835	0.366	-0.244	-2.197	2.724	-7.361	1.156	-0.671	-0.244	0.061	3.7	9.292	-0.291	0.244	-0.671	0.549	-9.884	-2.718	-0.835	0.366	-0.244	-2.197	0.464	10.27	0.394	1.16	1.831	-0.488	2.54	10.21	-1.186	-1.831	0.427	0.916	1506609531
-9.647	-2.598	-0.58	0	-0.488	-2.38	3.487	-6.671	1.285	-0.732	0.549	0.244	4.028	9.889	-0.181	0.061	-1.038	0.549	-9.647	-2.598	-0.58	0	-0.488	-2.38	0.52	10.588	0.433	1.221	1.831	-0.793	2.194	10.05	-0.313	-1.831	0.427	0.916	1506609531
-9.568	-2.936	-0.562	-0.366	-0.916	-2.563	5.363	-7.224	0.78	0.854	1.099	-0.671	4.536	9.561	-0.059	-0.366	-1.038	1.282	-9.568	-2.936	-0.562	-0.366	-0.916	-2.563	-0.11	9.607	0.543	0.732	1.099	-1.099	2.937	9.708	0.243	-0.977	0.854	0.854	1506609531
-8.448	-3.076	-0.255	0	-0.671	-2.38	4.996	-7.535	0.336	0.854	1.099	-0.671	4.63	8.746	0.479	-0.366	-1.465	2.075	-8.448	-3.076	-0.255	0	-0.671	-2.38	-0.925	8.587	0.611	0.61	1.282	-0.977	3.801	9.457	0.331	-0.854	2.136	1.038	1506609531
-7.884	-3.033	-0.199	-0.122	-0.61	-2.258	4.663	-7.758	0.368	1.465	0.061	-2.136	4.273	8.387	0.413	-1.099	-1.587	3.113	-7.884	-3.033	-0.199	-0.122	-0.61	-2.258	-1.335	8.123	0.41	0.61	0.244	-0.916	3.481	8.873	1.493	-1.038	1.892	1.099	1506609531
-8.175	-3.127	0.028	-0.488	-0.732	-2.075	4.663	-7.758	0.368	2.258	-1.77	-3.357	4.081	7.986	0.489	-2.319	-1.465	3.601	-8.175	-3.127	0.028	-0.488	-0.732	-2.075	-1.494	7.829	0.616	0.732	0.244	-0.854	3.476	8.553	2.446	-1.465	1.77	1.221	1506609531
-7.856	-3.748	0.596	-0.061	-0.793	-1.831	4.267	-7.709	0.214	2.808	-2.502	-3.967	3.604	7.948	0.791	-2.319	-1.831	3.357	-7.856	-3.748	0.596	-0.061	-0.793	-1.831	-1.781	8.001	0.499	0.916	0.977	-0.793	3.708	8.33	1.919	-2.197	0.854	1.282	1506609531
-8.195	-4.413	0.882	0.488	-0.916	-1.587	3.236	-8.208	0.195	2.38	-1.404	-3.54	3.93	8.405	0.965	-2.625	-0.305	3.174	-8.195	-4.413	0.882	0.488	-0.916	-1.587	-2.36	8.736	0.566	0.732	0.61	-0.61	3.982	7.745	2.328	-1.953	0.366	1.404	1506609531
-8.686	-4.888	1.043	0.366	-0.916	-1.526	3.281	-8.747	0.416	1.709	-1.038	-2.93	3.554	9.077	0.841	-2.197	0.244	2.93	-8.686	-4.888	1.043	0.366	-0.916	-1.526	-2.162	10.033	0.715	0.671	0.793	-0.427	4.11	8.313	2.537	-1.953	0.244	1.404	1506609531
-9.11	-5.237	1.169	0.061	-0.916	-1.709	3.366	-9.533	0.115	-0.183	1.404	-1.221	4.2	9.956	0.822	-1.465	1.038	1.953	-9.11	-5.237	1.169	0.061	-0.916	-1.709	-1.841	11.214	0.745	0.488	0.671	-0.61	3.89	8.759	2.894	-1.465	0.061	1.343	1506609531
-9.191	-5.888	1.168	-0.122	-0.793	-1.953	3.366	-9.533	0.115	-0.183	1.404	-1.221	4.6	10.335	1.353	-0.977	1.221	1.465	-9.191	-5.888	1.168	-0.122	-0.793	-1.953	-2.382	11.395	0.577	0.244	0.671	-0.977	3.985	9.026	3.321	-0.854	1.343	1.099	1506609531
-9.249	-6.633	1.36	-0.122	-0.793	-1.709	3.677	-9.373	0.122	-0.854	0.183	-0.732	5.236	10.507	1.608	-0.61	0.244	0.916	-9.249	-6.633	1.36	-0.122	-0.793	-1.709	-3.089	11.493	0.339	0	0.305	-1.099	3.832	9.148	3.847	-0.549	1.16	0.61	1506609531
-8.697	-7.038	1.475	0.061	-0.061	-1.526	4.704	-9.415	0.551	-1.892	0.671	-0.61	5.546	10.415	1.646	-0.854	0.244	0.854	-8.697	-7.038	1.475	0.061	-0.061	-1.526	-2.842	11.763	0.243	0.061	0.244	-1.16	3.237	9.392	3.998	-0.549	0.427	0.122	1506609531
-8.653	-7.002	1.372	0.122	0.061	-1.404	5.096	-9.975	0.317	-1.892	0.671	-0.61	6.15	10.101	2.077	-0.671	-0.549	0.305	-8.653	-7.002	1.372	0.122	0.061	-1.404	-2.568	11.652	0.325	-0.122	0.305	-1.526	3.46	9.239	3.893	-0.549	0.427	0.122	1506609531
-8.35	-6.751	1.308	0.061	-0.122	-1.282	5.339	-9.97	0.382	-1.282	1.221	-1.526	6.825	9.545	2.134	-0.305	-0.305	0.61	-8.35	-6.751	1.308	0.061	-0.122	-1.282	-2.824	11.268	0.409	-0.183	0.183	-1.465	3.85	8.917	3.839	-0.488	0.488	-0.305	1506609531
-8.006	-6.626	1.37	0.061	-0.122	-1.099	5.71	-9.117	0.744	-1.038	-1.526	-0.977	7.287	8.814	2.165	0	-0.366	0.793	-8.006	-6.626	1.37	0.061	-0.122	-1.099	-3.104	10.786	0.319	-0.183	-0.061	-1.221	4.079	8.515	3.896	-0.244	0.854	-0.244	1506609531
-7.592	-6.552	1.455	0	-0.244	-0.793	5.71	-9.117	0.744	-0.305	-0.671	-0.977	7.467	8.461	2.241	-0.122	-0.427	0.366	-7.592	-6.552	1.455	0	-0.244	-0.793	-3.231	10.491	0.178	-0.244	-0.122	-0.977	4.259	8.033	3.846	-0.244	0.854	-0.244	1506609531
-7.516	-6.589	1.316	-0.122	-0.305	-0.366	5.752	-8.841	0.286	0.183	-0.61	-1.038	7.842	8.39	2.146	-0.427	0.061	0.732	-7.516	-6.589	1.316	-0.122	-0.305	-0.366	-3.475	10.567	0.142	-0.244	-0.244	-0.732	4.13	7.867	4.015	0.305	0.305	-0.244	1506609531
-7.418	-6.722	1.306	-0.183	-0.427	-0.061	6.9	-7.918	0.802	-0.122	-1.282	-0.916	7.553	8.217	1.976	-0.549	-0.183	0.793	-7.418	-6.722	1.306	-0.183	-0.427	-0.061	-3.511	10.829	0.207	-0.244	0	-0.305	3.955	7.898	4.168	0.244	-0.183	-0.488	1506609531
-7.375	-6.944	1.321	-0.122	-0.183	0.244	6.9	-7.918	0.802	-0.122	-1.099	-1.77	7.708	8.107	2.144	-0.61	-0.977	0.488	-7.375	-6.944	1.321	-0.122	-0.183	0.244	-3.59	11.048	0.006	-0.122	-0.183	0.061	4.089	8.081	3.929	0.366	-0.671	-0.549	1506609532
-7.583	-6.983	1.218	-0.061	-0.061	0.671	7.379	-7.772	0.51	-0.122	-1.099	-1.77	7.971	8.031	2.158	0.305	0.61	-0.183	-7.583	-6.983	1.218	-0.061	-0.061	0.671	-3.324	11.208	0.056	-0.122	0	0.427	3.948	8.271	3.695	0.488	-0.488	-0.427	1506609532
-7.724	-6.886	1.119	-0.061	0.183	1.038	7.175	-7.771	0.715	0.366	-0.427	-0.427	7.919	8.381	2.216	-0.122	0.183	-0.183	-7.724	-6.886	1.119	-0.061	0.183	1.038	-3.797	11.293	0.072	-0.183	-0.061	0.732	3.717	8.288	3.719	0.488	-0.916	-0.61	1506609532
-7.986	-6.708	1.053	0.061	0.366	1.465	8.392	-8.483	0.102	0.061	0	-0.122	8.429	9.031	2.323	-0.366	0.061	-0.061	-7.986	-6.708	1.053	0.061	0.366	1.465	-4.27	11.362	0.166	-0.244	-0.549	0.854	3.857	8.532	3.761	0.305	-0.854	-0.671	1506609532
-8.095	-6.48	0.949	0.122	0.732	2.014	8.392	-8.483	0.102	-0.366	0.061	-0.305	8.643	9.325	2.463	-0.488	0.305	0.305	-8.095	-6.48	0.949	0.122	0.732	2.014	-4.235	11.696	0.127	-0.366	-1.221	1.16	3.924	8.333	3.5	0.305	-1.038	-0.793	1506609532
-8.491	-6.34	0.88	0.305	1.16	2.441	8.107	-8.745	-0.104	-0.427	-0.793	-0.366	8.348	9.528	2.239	-0.305	0.488	0.427	-8.491	-6.34	0.88	0.305	1.16	2.441	-3.909	11.884	0.384	-0.732	-1.404	1.282	4.043	8.614	3.333	0.183	-1.343	-0.977	1506609532
-8.862	-6.001	0.724	0.488	1.282	2.747	8.107	-8.745	-0.104	-0.61	-0.61	-0.427	7.941	9.554	2.504	-0.122	0.732	0.244	-8.862	-6.001	0.724	0.488	1.282	2.747	-3.949	11.792	0.421	-0.671	-1.831	1.404	3.917	8.736	3.207	0.244	-1.343	-1.221	1506609532
-8.963	-5.63	0.489	0.427	1.343	2.93	7.971	-8.083	-0.268	-0.671	-0.122	-0.244	7.455	9.607	2.134	-0.183	0.305	-0.122	-8.963	-5.63	0.489	0.427	1.343	2.93	-3.945	11.627	0.488	-0.793	-2.38	1.709	3.697	8.971	3.076	0.427	-1.465	-1.526	1506609532
-9.071	-5.313	0.297	0.366	1.343	2.808	8.01	-7.616	-0.018	-1.343	1.831	-0.305	6.978	9.588	2.397	-0.305	-0.366	-0.549	-9.071	-5.313	0.297	0.366	1.343	2.808	-3.73	11.267	0.658	-0.732	-2.93	1.831	3.437	9.287	2.796	0.671	-1.221	-1.831	1506609532
-8.88	-4.92	0.127	0.549	1.282	2.747	8.01	-7.616	-0.018	-1.343	1.831	-0.305	6.617	9.283	2.068	-0.122	-0.305	-0.549	-8.88	-4.92	0.127	0.549	1.282	2.747	-3.347	10.518	0.974	-0.793	-3.601	1.77	3.249	9.631	2.442	0.916	-0.977	-2.014	1506609532
-8.419	-4.539	0.213	0.916	1.099	2.686	7.308	-5.684	-0.397	-2.258	2.441	0.061	5.844	8.766	1.864	-0.305	-0.427	-0.671	-8.419	-4.539	0.213	0.916	1.099	2.686	-2.9	9.591	1.109	-1.038	-3.723	1.953	2.53	9.629	2.272	0.977	-0.977	-2.136	1506609532
-8.124	-4.426	0.215	1.648	0.916	2.502	6.882	-4.711	0.068	-2.991	3.174	0.366	5.097	7.925	2.736	-0.488	-0.427	-0.854	-8.124	-4.426	0.215	1.648	0.916	2.502	-2.656	8.306	0.991	-0.61	-3.784	1.831	1.967	9.522	2.147	1.099	-1.16	-2.319	1506609532
-8.034	-4.487	0.377	2.319	0.61	2.075	6.422	-3.902	-0.038	-2.991	3.174	0.366	4.56	7.173	2.884	-1.099	-0.916	-0.977	-8.034	-4.487	0.377	2.319	0.61	2.075	-2.542	7.19	0.7	-0.61	-4.578	2.075	1.53	9.561	1.944	1.587	-1.465	-2.258	1506609532
-8.041	-4.453	0.557	2.991	0.305	1.709	6.496	-3.421	-0.341	-3.906	3.845	0.488	4.497	6.543	2.263	-1.587	-0.61	-0.488	-8.041	-4.453	0.557	2.991	0.305	1.709	-1.586	6.635	0.644	-1.16	-5.31	2.502	0.773	9.746	1.646	1.831	-2.38	-1.953	1506609532
-7.775	-3.886	0.817	3.662	0.305	1.221	5.961	-3.086	-0.288	-4.272	5.432	0.183	4.078	6.212	2.571	-1.831	0.122	-0.488	-7.775	-3.886	0.817	3.662	0.305	1.221	-0.349	6.59	0.492	-1.465	-5.005	2.258	-0.176	9.57	0.79	1.343	-3.906	-1.77	1506609532
-7.436	-2.963	1.17	3.235	0.854	0.854	6.309	-2.927	-1.012	-3.723	3.784	-0.61	3.839	6.229	2.443	-1.953	-0.183	-0.671	-7.436	-2.963	1.17	3.235	0.854	0.854	0.601	7.025	0.3	-1.526	-4.456	1.709	-1.119	8.496	0.28	1.953	-3.113	-2.319	1506609532
-8.196	-3.759	1.017	2.625	0.916	0.427	6.941	-3.275	-1.349	-3.723	3.784	-0.61	4.289	6.528	1.444	-2.869	0.305	-0.549	-8.196	-3.759	1.017	2.625	0.916	0.427	1.286	7.397	0.857	-1.648	-4.211	1.404	-1.098	9.122	0.446	2.38	-2.441	-2.319	1506609532
-8.792	-4.561	0.821	3.296	0.854	0.366	7.483	-4.122	-0.846	-3.662	4.333	-0.977	4.165	6.556	1.793	-3.296	-1.282	-0.671	-8.792	-4.561	0.821	3.296	0.854	0.366	1.665	7.98	1.385	-1.282	-3.967	0.793	-0.904	10.561	1.396	-0.061	-4.944	-1.221	1506609532
-9.272	-4.053	1.175	4.15	0.854	0.61	7.483	-4.122	-0.846	-3.54	4.028	-1.038	4.679	7.05	2.594	-3.174	-1.648	-0.671	-9.272	-4.053	1.175	4.15	0.854	0.61	1.859	8.711	1.609	-0.732	-4.639	0.061	-1.349	10.733	1.197	-0.061	-4.944	-1.221	1506609532
-9.313	-2.964	1.036	4.211	0.732	0.488	8.404	-5.569	-0.931	-2.808	3.906	-1.526	5.359	7.431	2.4	-3.235	-1.892	-0.549	-9.313	-2.964	1.036	4.211	0.732	0.488	2	8.867	2.01	-0.793	-4.822	-0.183	-1.267	10.465	1.448	-1.282	-7.08	-1.282	1506609532
-9.116	-2.115	1.01	3.784	0.671	0.183	7.617	-5.472	-1.196	-2.014	3.235	-1.709	5.563	7.283	2.711	-2.93	-3.662	-0.366	-9.116	-2.115	1.01	3.784	0.671	0.183	1.785	8.772	2.204	-0.793	-4.822	-0.183	-1.102	10.183	0.827	-1.709	-6.226	-1.099	1506609532
-9.031	-1.83	1.047	3.296	0.732	-0.061	7.657	-5.02	-0.974	-2.014	3.235	-1.709	5.788	7.352	3.259	-3.235	-3.601	0.061	-9.031	-1.83	1.047	3.296	0.732	-0.061	1.536	8.851	2.012	-0.61	-4.578	-0.244	-0.635	9.922	0.316	-1.709	-6.226	-1.099	1506609532
-9.004	-1.945	1.243	3.113	1.038	-0.244	7.782	-4.631	-0.743	-1.648	3.113	-1.892	5.734	7.263	3.222	-2.991	-3.906	0.183	-9.004	-1.945	1.243	3.113	1.038	-0.244	1.942	8.873	2.05	-0.549	-5.188	-0.305	-0.463	9.613	0.58	-2.808	-5.554	-1.343	1506609532
-8.888	-2.214	1.482	3.113	1.526	-0.305	7.788	-4.45	-0.863	-1.709	3.113	-1.709	5.626	6.869	3.46	-2.502	-4.211	0.061	-8.888	-2.214	1.482	3.113	1.526	-0.305	2.637	8.783	1.977	-0.671	-5.066	-0.427	-0.317	9.495	1.176	-2.563	-5.981	-0.977	1506609532
-9.043	-2.253	1.47	3.357	1.709	-0.183	8.118	-4.382	-0.986	-1.648	2.686	-2.014	5.834	6.643	3.426	-2.136	-4.15	0.061	-9.043	-2.253	1.47	3.357	1.709	-0.183	3.031	8.835	1.924	-0.854	-4.761	-0.488	0.433	9.057	1.657	-2.136	-5.981	-0.732	1506609532
-9.317	-2.176	1.536	3.723	1.892	-0.061	8.006	-4.165	-1.028	-1.953	2.014	-1.892	6.527	6.566	3.549	-2.075	-2.869	0.122	-9.317	-2.176	1.536	3.723	1.892	-0.061	2.98	8.806	1.919	-0.977	-4.517	-0.488	1.367	8.418	1.922	-1.465	-6.165	-0.183	1506609533
-10.39	-1.955	1.543	4.578	1.221	0.488	7.712	-3.991	-0.775	-1.953	2.014	-1.892	6.624	6.492	3.762	-1.77	-2.808	0.122	-10.39	-1.955	1.543	4.578	1.221	0.488	2.521	8.825	1.812	-1.038	-4.578	-0.427	2.656	8.126	2.842	-0.183	-5.981	0.305	1506609533
-11.542	-1.766	0.505	3.723	0.671	0.061	7.462	-4.015	-0.428	-2.258	1.404	-1.465	6.711	6.607	3.455	-1.587	-4.028	0.305	-11.542	-1.766	0.505	3.723	0.671	0.061	2.39	9.44	1.488	-0.977	-4.822	-0.122	4.04	8.751	2.071	-0.183	-5.981	0.305	1506609533
-10.579	-1.979	0.26	3.845	0.244	-0.427	7.618	-4.314	0.111	-2.808	0.488	-1.038	7.564	6.889	2.643	-1.77	-3.418	0.244	-10.579	-1.979	0.26	3.845	0.244	-0.427	2.872	10.706	0.821	-0.977	-4.639	0.122	3.78	10.619	2.885	1.099	-0.61	0.732	1506609533
-9.275	-2.566	-1.456	3.906	1.343	-0.549	8.491	-4.957	0.957	-4.028	0.122	-0.061	8.065	7.233	1.749	-2.136	-2.38	-0.488	-9.275	-2.566	-1.456	3.906	1.343	-0.549	3.168	11.319	0.111	-0.977	-3.967	0.061	-2.592	10.34	0.617	2.563	-4.944	-1.038	1506609533
-8.948	-3.902	-2.208	5.676	2.258	0.671	9.159	-5.118	1.598	-4.028	0.122	-0.061	8.284	7.186	1.593	-2.686	-2.686	-1.038	-8.948	-3.902	-2.208	5.676	2.258	0.671	2.31	10.399	-0.63	-1.343	-4.333	-0.122	1.023	10.111	-2.077	2.563	-4.944	-1.038	1506609533
-9.845	-3.177	-2.737	6.165	2.502	1.16	8.648	-4.744	1	-4.7	0.732	-0.061	8.125	6.623	1.396	-3.418	-2.502	-0.732	-9.845	-3.177	-2.737	6.165	2.502	1.16	1.882	10.079	-1.206	-1.343	-3.845	0.183	1.814	10.359	-2.722	2.625	-3.723	0.122	1506609533
-9.595	-2.247	-3.01	6.104	2.869	1.038	8.429	-4.969	0.481	-4.456	1.282	-0.488	8.116	6.322	0.307	-3.784	-2.014	-0.977	-9.595	-2.247	-3.01	6.104	2.869	1.038	2.103	10.223	-1.081	-0.977	-3.174	0.183	0.683	10.483	-2.294	2.563	-4.7	-0.183	1506609533
-9.299	-2.01	-2.793	5.981	1.892	0.916	8.429	-4.969	0.481	-4.456	1.282	-0.488	8.537	6.404	-0.347	-3.906	-1.953	-1.282	-9.299	-2.01	-2.793	5.981	1.892	0.916	1.525	9.484	-0.712	-0.977	-3.174	0.183	1.242	9.928	-1.949	2.563	-4.7	-0.183	1506609533
-9.525	-0.585	-2.549	5.798	0.854	0.427	7.236	-3.362	0.516	-3.296	0.61	-1.282	7.271	5.688	-0.306	-5.066	-3.296	1.221	-9.525	-0.585	-2.549	5.798	0.854	0.427	1.495	8.642	-0.933	-0.854	-3.906	-0.305	2.696	9.576	-1.207	0.427	-5.249	0.244	1506609533
-9.789	0.055	-2.37	5.249	0.549	0.61	7.675	-3.319	-0.66	-3.296	0.061	-1.099	7.612	5.646	0.033	-5.493	-3.54	1.099	-9.789	0.055	-2.37	5.249	0.549	0.61	2.088	9.31	-1.139	-0.549	-3.784	-0.61	2.888	9.53	-1.343	0.061	-4.883	0.488	1506609533
-9.903	0.166	-2.332	4.761	0.366	0.488	8.239	-3.407	-1.081	-3.601	0.366	-0.671	7.806	5.487	0.446	-5.493	-3.54	0.427	-9.903	0.166	-2.332	4.761	0.366	0.488	2.595	9.72	-1.113	-0.671	-4.15	-0.671	2.406	9.505	-2.107	-0.183	-4.761	0.183	1506609533
-9.666	-0.508	-2.15	4.7	0.549	0.366	8.799	-3.353	-0.938	-3.601	0.366	-0.671	8.136	5.332	1.031	-5.005	-3.54	0	-9.666	-0.508	-2.15	4.7	0.549	0.366	3.001	9.939	-1.055	-1.038	-4.944	-0.549	2.245	9.471	-2.667	-0.183	-4.761	0.183	1506609533
-9.555	-0.65	-2.092	4.761	0.671	0.61	8.939	-3.341	-1.352	-3.784	0.916	-0.366	8.544	5.046	1.58	-4.395	-2.808	-0.488	-9.555	-0.65	-2.092	4.761	0.671	0.61	3.336	9.711	-1.135	-1.465	-5.371	-0.244	2.224	9.607	-2.085	-0.61	-4.639	0.244	1506609533
-9.153	0.116	-2.079	4.333	0.671	0.671	8.904	-3.45	-1.402	-3.418	1.892	-0.366	8.735	4.649	1.962	-3.479	-2.197	-1.038	-9.153	0.116	-2.079	4.333	0.671	0.671	3.424	9.257	-1	-1.77	-5.188	0.061	1.909	9.46	-1.994	-1.282	-4.517	0.244	1506609533
-9.58	0.304	-2.373	4.028	0.854	0.977	8.604	-3.394	-1.378	-3.418	1.892	-0.366	8.821	4.535	1.931	-3.113	-1.77	-1.16	-9.58	0.304	-2.373	4.028	0.854	0.977	3.047	8.886	-0.83	-1.953	-4.944	0.244	2.333	9.392	-2.064	-1.16	-4.578	0.183	1506609533
-10.908	-0.847	-1.555	3.174	0.244	0.977	8.471	-3.517	-1.529	-3.784	1.709	-0.305	8.89	4.718	1.922	-2.991	-1.831	-0.916	-10.908	-0.847	-1.555	3.174	0.244	0.977	2.291	9.015	-0.785	-2.075	-5.249	0.488	3.817	10.379	-0.925	-2.319	-3.906	0.671	1506609533
-11.384	-2.016	-0.757	1.831	0.916	0.671	8.814	-4.084	-1.597	-3.967	2.136	0.061	8.745	5.642	1.839	-3.052	-1.831	-0.916	-11.384	-2.016	-0.757	1.831	0.916	0.671	2.638	10.507	-0.969	-2.197	-5.737	0.549	3.756	11.255	1.409	-4.272	-2.686	2.625	1506609533
-11.544	-3.348	-0.223	3.174	-0.488	0.854	9.563	-4.877	-2.341	-3.967	2.136	0.061	8.518	6.932	1.314	-3.723	-1.953	-1.343	-11.544	-3.348	-0.223	3.174	-0.488	0.854	4.078	11.517	0.066	-1.465	-5.249	-0.671	1.54	12.614	3.211	-4.272	-2.686	2.625	1506609533
-11.093	-2.458	0.451	3.967	-1.343	0.671	9.733	-4.947	-2.948	-4.028	1.953	0.916	8.447	7.23	0.806	-3.967	-2.319	-1.77	-11.093	-2.458	0.451	3.967	-1.343	0.671	3.756	10.092	1.421	-1.465	-4.7	-1.343	-0.171	13.159	1.455	-4.395	-3.235	4.089	1506609533
-10.738	-2.094	-0.151	3.052	-2.014	-0.366	8.766	-4.49	-2.421	-4.272	2.991	0.732	8.01	6.46	1.671	-3.784	-2.197	-1.526	-10.738	-2.094	-0.151	3.052	-2.014	-0.366	2.172	8.583	1.749	-1.526	-3.54	-0.61	-0.53	13.215	0.785	-4.15	-0.793	2.747	1506609533
-9.266	-2.163	0.215	3.418	-1.404	-0.366	8.219	-4.416	-2.077	-4.333	3.601	0.427	7.507	6.308	2.554	-3.723	-2.625	-1.16	-9.266	-2.163	0.215	3.418	-1.404	-0.366	1.989	9.276	1.241	-1.099	-4.456	-0.427	-0.87	10.692	0.935	-4.15	-0.793	2.747	1506609533
-8.175	-1.2	0.526	3.723	-0.916	-0.244	8.495	-4.558	-2.684	-4.15	2.686	0.671	7.784	6.688	2.55	-3.723	-2.502	-0.977	-8.175	-1.2	0.526	3.723	-0.916	-0.244	2.431	8.849	1.434	-1.16	-4.639	-0.61	1.048	9.146	0.621	-3.54	-0.793	1.221	1506609533
-7.954	-0.256	0.579	3.418	-0.183	-0.427	8.25	-4.034	-2.499	-3.662	1.526	-0.061	7.544	6.065	2.394	-4.089	-2.747	-0.427	-7.954	-0.256	0.579	3.418	-0.183	-0.427	2.745	7.852	1.501	-1.343	-4.028	-0.427	1.465	8.001	0.852	-3.479	0.488	0.244	1506609534
-7.867	-0.156	1.333	3.174	0.488	-0.427	7.571	-3.463	-1.806	-3.662	1.526	-0.061	7.202	5.115	2.875	-4.15	-2.625	0	-7.867	-0.156	1.333	3.174	0.488	-0.427	3.074	7.733	1.455	-1.038	-3.357	-0.366	0.63	7.065	0.92	-3.479	0.488	0.244	1506609534
-8.312	-0.057	1.981	2.625	1.221	-0.549	7.571	-3.463	-1.806	-3.601	1.831	-0.061	7.437	4.759	2.81	-4.028	-2.502	0	-8.312	-0.057	1.981	2.625	1.221	-0.549	3.522	8.443	1.414	-0.61	-3.052	-0.427	0.305	6.593	1.274	-1.343	-0.305	-0.854	1506609534
-9.158	0.316	2.631	2.502	2.014	-0.427	7.869	-4.091	-2.007	-3.418	1.404	0.122	8.061	4.719	2.318	-3.906	-2.563	0.061	-9.158	0.316	2.631	2.502	2.014	-0.427	4.21	9.021	1.583	-0.488	-2.869	-0.549	1.071	6.231	2.032	1.343	-2.258	-1.648	1506609534
-10.421	0.587	1.704	1.648	1.587	-0.122	8.075	-4.534	-1.583	-2.869	1.77	0	8.644	4.248	2.627	-3.296	-2.136	-0.061	-10.421	0.587	1.704	1.648	1.587	-0.122	4.706	9.091	1.695	-0.427	-2.319	-0.488	2.991	6.815	4.354	1.343	-2.258	-1.648	1506609534
-11.616	0.386	1.93	1.221	0.305	0.183	8.021	-4.737	-1.226	-2.258	1.343	-0.183	8.933	3.718	3.047	-2.441	-1.831	-0.122	-11.616	0.386	1.93	1.221	0.305	0.183	4.78	9.188	1.704	-0.366	-2.136	-0.122	7.294	9.956	7.576	0.488	-2.747	-0.916	1506609534
-12.389	0.54	2.877	0.61	0.122	0.671	8.021	-4.737	-1.226	-1.526	0.549	-0.305	9.548	3.51	3.146	-1.587	-1.221	-0.122	-12.389	0.54	2.877	0.61	0.122	0.671	4.457	9.426	1.707	-0.305	-1.648	0.305	6.772	9.314	7.096	-0.732	0.977	0.488	1506609534
-11.596	-0.739	1.881	1.221	0.305	0.427	8.55	-5.413	-0.688	-1.038	0.488	-0.122	9.982	3.844	3.177	-0.916	-0.183	-0.183	-11.596	-0.739	1.881	1.221	0.305	0.427	4.246	10.294	1.233	-0.183	-1.587	0.671	1.883	7.563	4.253	-0.732	0.977	0.488	1506609534
-11.336	-2.809	0.118	1.77	-0.366	0	8.55	-5.413	-0.688	-0.671	0	-0.061	9.983	4.594	2.579	-0.549	0	-0.427	-11.336	-2.809	0.118	1.77	-0.366	0	4.479	11.475	0.938	-0.305	-1.343	0.671	2.547	11.61	3.046	2.625	-0.854	-0.977	1506609534
-8.845	-2.201	-0.105	1.526	0.305	0	8.46	-5.254	-0.267	-0.366	-0.732	0.183	10.03	5.394	2.577	0.366	0.183	-0.916	-8.845	-2.201	-0.105	1.526	0.305	0	4.029	11.798	0.449	-0.061	-0.122	0.244	-0.459	9.784	0.61	2.197	-4.639	-1.465	1506609534
-8.692	-2.908	-1.339	1.831	1.038	0.244	9.178	-4.923	-0.243	-0.061	-1.038	0.61	10.475	5.955	2.383	0.427	0.549	-0.854	-8.692	-2.908	-1.339	1.831	1.038	0.244	2.287	9.979	0.481	-0.671	0.244	0.366	1.666	9.673	-1.72	2.197	-4.639	-1.465	1506609534
-9.515	-2.534	-1.994	2.075	1.099	0.488	8.826	-4.482	0.117	-0.061	-1.038	0.61	9.704	5.485	2.168	0.061	1.099	0	-9.515	-2.534	-1.994	2.075	1.099	0.488	0.993	8.8	0.41	-0.977	0.671	1.16	2.088	9.999	-1.7	1.831	-0.916	-1.221	1506609534
-9.576	-1.578	-1.95	1.343	0.671	0.366	8.662	-4.701	0.002	-0.122	-0.854	-0.122	8.446	5.178	2.194	-0.061	1.343	0.244	-9.576	-1.578	-1.95	1.343	0.671	0.366	1.055	9.449	-0.104	-0.244	0.732	1.282	0.804	10.043	-1.467	1.77	-3.052	-1.709	1506609534
-9.333	-1.345	-1.731	0.916	0.549	0.183	8.869	-5.233	-0.285	-0.061	-0.732	-0.427	8.117	5.575	1.791	-0.305	0.916	-0.061	-9.333	-1.345	-1.731	0.916	0.549	0.183	1.304	9.32	-0.098	0	0.122	0.671	1.517	9.741	-1.992	1.77	-3.052	-1.709	1506609534
-9.016	-1.44	-1.571	0.977	0.366	-0.183	8.375	-4.84	-0.042	-0.488	-0.427	-0.061	8.063	5.384	1.482	-0.488	0.61	0.061	-9.016	-1.44	-1.571	0.977	0.366	-0.183	1.086	8.421	0.343	0	0.183	0.549	1.798	9.478	-1.818	1.526	-1.831	-1.648	1506609534
-8.782	-1.299	-1.701	0.854	0.122	-0.366	7.874	-4.174	0.403	-0.671	0.244	-0.244	7.47	4.936	1.465	-0.488	0.183	0.366	-8.782	-1.299	-1.701	0.854	0.122	-0.366	1.452	8.19	0.045	-0.061	-0.122	0.61	1.957	9.136	-1.786	1.465	-1.831	-1.587	1506609534
-8.909	-1.364	-1.727	0.61	0	-0.427	7.874	-4.174	0.403	-0.671	0.244	-0.244	7.165	4.687	1.52	-0.244	-0.061	0.244	-8.909	-1.364	-1.727	0.61	0	-0.427	2.285	8.044	0.081	-0.122	-0.183	0.244	1.689	9.195	-1.774	1.465	-1.831	-1.587	1506609534
-9.336	-1.206	-1.465	0.427	-0.122	-0.549	7.581	-3.716	0.593	-0.671	0.671	-0.122	6.966	4.388	1.406	-0.183	-0.122	0.183	-9.336	-1.206	-1.465	0.427	-0.122	-0.549	2.775	8.179	0.073	-0.305	0.305	-0.061	1.026	9.3	-1.627	0.671	-1.404	-1.221	1506609534
-9.482	-0.995	-1.333	0.61	-0.427	-0.427	7.578	-3.734	-0.159	-0.427	0.366	-0.244	6.947	4.313	1.329	-0.122	-0.122	0.061	-9.482	-0.995	-1.333	0.61	-0.427	-0.427	2.527	8.611	-0.02	-0.122	0.244	-0.183	0.959	9.533	-1.404	0.427	-1.831	-1.16	1506609534
-9.806	-0.895	-1.262	1.038	-0.488	-0.427	8.027	-3.809	-0.231	-0.427	0.366	-0.244	7.354	4.5	1.647	0.061	-0.061	-0.305	-9.806	-0.895	-1.262	1.038	-0.488	-0.427	2.231	8.975	0.043	0.061	0.061	-0.183	1.381	9.738	-1.608	0.427	-1.831	-1.16	1506609534
-9.973	-0.416	-1.43	0.854	-0.366	-0.244	8.18	-3.632	-0.304	-0.366	0.244	-0.183	7.838	4.942	1.975	-0.183	-0.244	-0.366	-9.973	-0.416	-1.43	0.854	-0.366	-0.244	2.527	9.558	0.167	0	-0.366	-0.244	1.4	10.012	-1.471	-0.366	-2.258	-1.099	1506609534
-9.957	0.142	-1.515	0.427	-0.122	-0.061	8.537	-3.472	-0.494	-0.305	-0.183	-0.244	8.344	5.34	2.152	-0.427	-0.61	-0.183	-9.957	0.142	-1.515	0.427	-0.122	-0.061	3.094	10.054	0.293	-0.122	-0.916	-0.427	1.541	10.161	-1.753	-1.16	-2.319	-1.038	1506609534
-10.194	0.377	-1.754	0.305	-0.183	0.366	8.537	-3.472	-0.494	-0.427	-0.061	-0.061	8.647	5.411	2.525	-0.366	-0.488	-0.427	-10.194	0.377	-1.754	0.305	-0.183	0.366	3.414	10.003	0.318	-0.366	-1.404	-0.366	2.314	10.049	-1.974	-1.16	-2.319	-1.038	1506609534
-11.108	-0.745	-1.531	-0.183	-0.61	0.488	8.911	-3.162	-0.642	-0.488	0	0.183	8.714	5.246	3.158	-0.366	-0.244	-0.549	-11.108	-0.745	-1.531	-0.183	-0.61	0.488	3.261	9.969	0.407	-0.61	-1.465	-0.122	3.519	10.689	-1.566	-1.953	-1.16	-0.305	1506609534
-11.108	-2.4	-0.702	-0.671	0.305	0.793	9.138	-3.315	-1.263	-0.854	-0.183	0.732	8.888	5.486	3.249	-0.671	-0.305	-0.488	-11.108	-2.4	-0.702	-0.671	0.305	0.793	2.967	10.429	0.224	-0.916	-2.319	0.183	4.009	11.681	0.54	-3.784	-0.488	1.709	1506609534
-10.086	-3.292	-0.225	-0.061	0.488	1.038	10.105	-4.254	-1.848	-0.854	-0.183	0.732	8.827	6.151	3.231	-0.793	-0.549	-0.854	-10.086	-3.292	-0.225	-0.061	0.488	1.038	3.651	11.109	0.798	-0.122	-1.77	-0.427	3.165	11.116	2.304	-3.784	-0.488	1.709	1506609535
-10.283	-2.567	0.49	1.526	-0.183	1.465	10.515	-4.74	-1.931	-1.038	-0.427	1.282	8.806	6.62	3.058	-1.16	-0.732	-1.099	-10.283	-2.567	0.49	1.526	-0.183	1.465	2.909	9.422	2.016	-0.122	-1.282	-0.793	1.639	11.734	0.957	-3.54	-0.244	4.883	1506609535
-10.563	-1.621	0.362	0.61	-0.916	0.916	10.515	-4.74	-1.931	-1.16	0.549	0.854	8.522	5.992	3.403	-1.282	-0.549	-0.305	-10.563	-1.621	0.362	0.61	-0.916	0.916	1.111	7.936	2.4	-0.366	-0.183	0.244	1.097	11.825	0.029	-2.319	1.953	4.15	1506609535
-9.798	-1.992	0.356	0.061	-1.16	0.488	8.733	-4.017	-1.4	-1.099	1.099	-0.122	7.849	5.948	3.54	-1.465	-0.671	0.549	-9.798	-1.992	0.356	0.061	-1.16	0.488	1.386	9.552	1.733	0.244	-0.671	0.549	0.25	10.927	0.245	-2.319	1.953	4.15	1506609535
-9.021	-1.505	0.53	-0.183	-1.038	0.488	8.605	-4.473	-2.202	-0.977	1.343	-0.183	7.959	6.842	2.84	-1.831	-1.038	0.305	-9.021	-1.505	0.53	-0.183	-1.038	0.488	2.859	10.111	1.58	0.305	-1.465	-0.305	1.25	9.8	0.335	-1.038	3.052	3.784	1506609535
-8.257	-0.935	0.498	-0.732	-0.671	0	8.41	-4.394	-2.163	-0.732	1.282	-0.549	8.16	6.29	2.516	-1.77	-0.854	0.366	-8.257	-0.935	0.498	-0.732	-0.671	0	2.871	8.562	1.883	-0.305	-0.671	-0.244	0.633	8.997	0.799	-0.549	3.784	2.869	1506609535
-7.641	-1.311	0.694	-0.366	0.122	0.122	7.528	-3.984	-1.431	-0.732	1.282	-0.549	7.379	4.947	3.254	-1.343	-0.854	0.671	-7.641	-1.311	0.694	-0.366	0.122	0.122	2.705	7.912	1.486	-0.183	-0.366	0.061	-0.876	8.012	0.449	-0.549	3.784	2.869	1506609535
-7.581	-1.292	0.95	0.671	1.099	0.549	7.528	-3.984	-1.431	-0.183	1.282	-1.099	7.035	4.445	3.753	-1.343	-0.854	0.671	-7.581	-1.292	0.95	0.671	1.099	0.549	2.917	8.001	1.446	-0.183	-0.366	0.061	-1.45	7.308	0.292	0	3.418	1.892	1506609535
-8.599	-0.477	0.87	0.854	1.343	0.183	7.038	-3.683	-1.665	0	0.427	-1.099	7.224	4.443	3.4	-0.854	-0.305	0.183	-8.599	-0.477	0.87	0.854	1.343	0.183	3.223	8.105	1.622	0.061	0.061	0	-0.473	7.683	1.253	2.38	-0.061	-0.183	1506609535
-10.301	0.278	0.664	0.183	1.038	-0.122	7.247	-3.786	-1.518	0	0.427	-1.099	7.618	4.375	3.181	-0.732	-0.366	0.244	-10.301	0.278	0.664	0.183	1.038	-0.122	3.242	8.461	1.651	0.183	0.366	0.122	1.534	8.144	2.742	2.38	-0.061	-0.183	1506609535
-11.146	0.532	0.215	-0.244	0.61	0.305	7.247	-3.786	-1.518	0.305	0.366	-0.977	8.052	4.493	3.423	-0.488	0	0.244	-11.146	0.532	0.215	-0.244	0.61	0.305	3.426	8.99	1.471	0.244	0	0.122	3.892	9.196	3.638	2.808	-1.465	-1.587	1506609535
-11.56	0.65	0.676	-0.305	0.488	0.427	7.612	-4.126	-1.54	0.732	0.061	-0.61	8.649	4.681	3.537	-0.122	0.366	0.366	-11.56	0.65	0.676	-0.305	0.488	0.427	3.901	9.446	1.388	0.305	-0.366	0	6.193	11.297	4.26	-0.732	2.869	0.061	1506609535
-12.612	0.662	0.575	-1.282	-0.183	0.427	8.812	-4.46	-1.324	0.793	-0.488	0.427	8.872	4.613	3.479	0.061	1.221	0.244	-12.612	0.662	0.575	-1.282	-0.183	0.427	4.005	9.56	1.331	0.366	0.061	0.061	5.551	9.889	3.382	-0.732	2.869	0.061	1506609535
-11.293	-1.203	0.06	-0.488	-0.427	0.061	9.428	-4.5	-1.043	0.793	-0.488	0.427	8.455	4.499	3.606	0.549	0.732	0	-11.293	-1.203	0.06	-0.488	-0.427	0.061	3.957	10.349	0.739	0.61	0.061	0.305	0.177	10.369	2.292	2.991	-2.258	-1.221	1506609535
-10.031	-2.061	-0.047	0.305	-0.183	-0.061	9.714	-4.473	-0.456	0.61	-0.122	0.977	8.533	5.064	3.474	0.854	0.549	-0.61	-10.031	-2.061	-0.047	0.305	-0.183	-0.061	4.189	10.995	0.429	0.61	0.427	0.305	1.615	11.068	2.871	1.404	-2.441	-0.366	1506609535
-9.386	-1.714	-0.664	0.183	-0.061	-0.366	9.39	-4.271	-0.324	0.61	-0.122	0.977	9.052	5.674	3.553	0.916	0.916	-1.099	-9.386	-1.714	-0.664	0.183	-0.061	-0.366	3.72	10.432	0.38	0.305	1.099	-0.061	0.05	9.784	-0.678	1.404	-2.441	-0.366	1506609535
-9.295	-1.644	-1.683	-0.061	-0.244	-0.549	9.39	-4.271	-0.324	0.854	-0.366	0.977	8.905	5.632	3.517	0.916	0.977	-0.732	-9.295	-1.644	-1.683	-0.061	-0.244	-0.549	2.71	9.176	0.169	0	1.404	0	2.46	9.622	-1.961	2.014	-1.038	-1.16	1506609535
-9.715	-1.797	-1.637	-0.244	-0.366	-0.244	8.18	-3.577	0.474	0.977	-0.061	0.671	8.313	5.203	3.225	0.732	1.77	-0.061	-9.715	-1.797	-1.637	-0.244	-0.366	-0.244	2.017	8.658	-0.195	-0.305	1.77	0.305	1.631	9.723	-1.334	1.282	1.16	-1.038	1506609535
-9.587	-1.779	-1.279	0	0.122	0.061	8.329	-4.077	0.257	1.099	-0.549	0.183	7.58	5.046	2.823	0.549	1.77	-0.061	-9.587	-1.779	-1.279	0	0.122	0.061	1.755	9.567	-0.555	0.122	2.38	0.671	0.852	9.897	-0.846	1.282	1.16	-1.038	1506609535
-9.349	-1.339	-1.296	0.427	0.488	-0.122	8.838	-4.862	0.469	1.099	-0.305	0.061	7.622	5.688	2.586	0.671	1.343	-0.793	-9.349	-1.339	-1.296	0.427	0.488	-0.122	1.593	10.348	-0.5	0.671	2.441	0.549	1.15	9.68	-1.705	1.16	-1.831	-0.916	1506609535
-9.333	-0.977	-1.434	0.549	0.366	-0.366	8.875	-4.875	0.494	0.549	-0.549	0.305	8.026	6.478	2.372	0.488	0.732	-1.282	-9.333	-0.977	-1.434	0.549	0.366	-0.366	1.451	9.771	0.134	0.793	1.648	0.183	1.699	9.49	-2.152	1.099	-1.526	-1.099	1506609535
-9.283	-0.829	-1.561	0.244	0.244	-0.549	8.875	-4.875	0.494	-0.122	-0.549	0.488	7.789	6.339	2.7	0.366	0	-0.732	-9.283	-0.829	-1.561	0.244	0.244	-0.549	1.574	8.996	0.237	0.488	1.343	0.183	1.712	9.387	-1.877	1.099	-1.526	-1.099	1506609535
-9.308	-0.811	-1.621	0	0.122	-0.549	8.354	-4.158	0.752	0	0.549	0.305	7.421	5.895	2.943	0.366	0	-0.732	-9.308	-0.811	-1.621	0	0.122	-0.549	2.031	8.601	0.036	0.488	1.343	0.183	1.713	9.379	-1.61	1.038	-1.038	-1.282	1506609535
-9.522	-0.779	-1.377	0	-0.183	-0.366	7.833	-3.679	0.705	0	0.549	0.244	7.104	5.451	3.236	0.183	0.183	-0.122	-9.522	-0.779	-1.377	0	-0.183	-0.366	2.381	8.396	-0.187	0.244	1.221	0.427	1.681	9.479	-1.499	0.549	-0.488	-0.977	1506609535
-9.72	-0.75	-1.302	-0.061	-0.305	-0.305	7.925	-3.565	0.035	-0.488	0.122	0.122	7.013	5.197	3.119	-0.061	0	-0.183	-9.72	-0.75	-1.302	-0.061	-0.305	-0.305	2.688	8.525	-0.348	0.244	1.343	0.488	1.48	9.731	-1.156	0.549	-0.488	-0.977	1506609535
-9.628	-0.73	-1.256	0.183	-0.244	-0.305	7.992	-3.652	-0.061	-0.488	0.122	0.122	7.378	5.333	2.961	-0.305	0.427	-0.305	-9.628	-0.73	-1.256	0.183	-0.244	-0.305	2.896	8.996	-0.28	0.427	1.465	0.488	1.902	9.649	-1.458	-0.366	-1.038	-0.61	1506609536
-9.658	-0.536	-1.432	0	-0.122	-0.366	8.142	-4.033	0.172	-0.793	0.488	0.183	7.46	5.727	3.158	-0.549	0.366	-0.488	-9.658	-0.536	-1.432	0	-0.122	-0.366	3.24	9.516	-0.16	0.366	1.343	0.427	2.034	9.552	-1.873	-0.671	-1.16	-0.549	1506609536
-9.761	-0.561	-1.512	-0.061	-0.183	-0.366	8.087	-4.358	0.331	-0.793	0.61	0.183	7.332	6.001	3.401	-0.488	0.061	-0.732	-9.761	-0.561	-1.512	-0.061	-0.183	-0.366	3.814	9.678	0.022	0.366	1.343	0.427	1.603	9.741	-1.695	-0.671	-1.16	-0.549	1506609536
-9.75	-0.7	-1.479	0	0.061	-0.061	7.927	-4.402	0.181	-0.488	0.183	0.061	7.455	6.105	3.509	-0.488	0.061	-0.732	-9.75	-0.7	-1.479	0	0.061	-0.061	3.948	9.375	0.163	0.122	0.916	0.244	1.512	9.756	-1.677	-1.038	-0.977	-0.366	1506609536
-10.235	-0.679	-1.34	-0.244	0.183	0.061	8.029	-4.31	0.023	-0.427	-0.122	0.061	7.48	5.954	3.6	-0.305	0.183	-0.793	-10.235	-0.679	-1.34	-0.244	0.183	0.061	3.797	9.344	0.128	-0.244	1.038	0	2.071	10.178	-1.264	-1.709	-0.854	0.061	1506609536
-10.631	-1.644	-1.257	-0.732	-0.061	-0.183	7.963	-4.603	-0.065	-0.427	-0.122	0.061	7.221	6.27	3.659	-0.366	0.183	-1.038	-10.631	-1.644	-1.257	-0.732	-0.061	-0.183	4.162	10.206	0.31	0.122	0.854	-0.244	2.237	10.434	-0.784	-1.709	-0.854	0.061	1506609536
-10.38	-2.753	-1.005	-0.061	-0.671	-0.061	7.963	-4.603	-0.065	-0.61	-0.427	0.549	6.87	6.814	3.656	-0.061	-0.427	-1.648	-10.38	-2.753	-1.005	-0.061	-0.671	-0.061	4.138	9.639	0.853	0.122	0.732	-0.488	2.204	10.785	0.421	-2.747	-1.099	0.61	1506609536
-9.556	-2.828	-0.152	0.427	-0.732	0.061	8.128	-5.045	-0.244	-0.732	-0.488	1.038	6.548	6.436	3.771	0.183	-0.854	-1.953	-9.556	-2.828	-0.152	0.427	-0.732	0.061	3.141	8.571	1.141	0.061	1.404	-0.305	1.912	10.792	1.408	-3.723	1.221	2.38	1506609536
-9.639	-2.298	0.346	0.122	-0.732	-0.183	7.901	-5.184	-0.414	-0.61	0.061	1.038	6.203	6.332	3.728	-0.061	-0.854	-1.892	-9.639	-2.298	0.346	0.122	-0.732	-0.183	2.387	8.434	1.306	0.366	1.465	0	0.736	10.277	0.495	-3.723	1.221	2.38	1506609536
-10.811	-2.32	-0.224	-0.244	-1.465	-0.793	7.558	-5.457	-0.684	-0.488	0	1.099	6.032	6.754	3.517	-0.122	-0.854	-1.892	-10.811	-2.32	-0.224	-0.244	-1.465	-0.793	2.467	8.931	1.909	0.916	1.77	0.061	0.006	11.32	-0.194	-2.93	0.671	2.441	1506609536
-10.274	-2.339	0.356	-0.183	-0.916	-0.732	6.886	-6.231	-0.981	-0.427	-0.305	1.343	5.998	7.589	3.237	0.183	-0.671	-1.831	-10.274	-2.339	0.356	-0.183	-0.916	-0.732	2.839	9.606	1.875	0.977	1.404	-0.183	-0.325	10.749	-0.029	-1.404	2.38	1.221	1506609536
-9.587	-1.709	0.724	-0.488	-0.793	-0.793	6.886	-6.231	-0.981	-0.183	-0.183	2.014	6.158	8.073	3.286	0.61	-0.427	-1.709	-9.587	-1.709	0.724	-0.488	-0.793	-0.793	2.257	9.393	1.509	0.732	1.282	-0.305	0.11	9.755	0.33	-1.404	2.38	1.221	1506609536
-9.086	-1.59	0.793	-0.854	-0.793	-1.038	6.377	-7.084	-1.426	0.061	-0.244	2.38	6.099	8.002	3.328	0.793	0.183	-1.465	-9.086	-1.59	0.793	-0.854	-0.793	-1.038	1.573	9.012	1.376	0.732	1.282	-0.305	0.507	8.906	0.569	0.549	3.113	-0.244	1506609536
-8.751	-1.91	1.069	-0.549	-0.305	-0.793	5.968	-6.946	-1.199	0.061	-0.183	2.197	5.718	8.07	3.186	0.427	0.549	-0.977	-8.751	-1.91	1.069	-0.549	-0.305	-0.793	1.592	9.088	1.449	0.732	0.793	-0.244	0.005	8.618	1.101	1.465	3.235	-1.038	1506609536
-9.156	-1.92	1.017	-0.244	0	-0.488	5.968	-6.946	-1.199	0.122	-0.061	1.77	5.24	8.128	3.11	0.366	0.854	-0.61	-9.156	-1.92	1.017	-0.244	0	-0.488	2.036	9.302	1.707	0.732	1.038	-0.549	-0.525	9.3	1.829	1.465	3.235	-1.038	1506609536
-9.25	-1.689	0.925	-0.732	0	-0.488	6.175	-6.966	-1.013	0.305	-0.671	1.587	4.89	8.341	3.175	0.854	1.099	-0.549	-9.25	-1.689	0.925	-0.732	0	-0.488	2.369	9.726	1.625	0.671	1.465	-0.671	1.02	9.275	2.393	1.526	1.648	-1.343	1506609536
-9.595	-1.602	0.725	-1.404	0.427	-0.488	6.374	-7.346	-1.172	0.488	-0.793	1.526	4.603	8.765	3.351	1.099	0.671	-0.793	-9.595	-1.602	0.725	-1.404	0.427	-0.488	1.933	9.812	1.474	0.671	1.282	-0.854	1.5	9.305	2.336	0.916	-0.366	-0.854	1506609536
-9.874	-2.128	0.504	-1.404	0.061	-0.549	6.374	-7.346	-1.172	0.671	-0.671	1.282	4.773	8.886	3.663	0.977	0.305	-0.549	-9.874	-2.128	0.504	-1.404	0.061	-0.549	1.523	9.917	1.262	0.488	0.916	-0.671	1.382	10.129	2.088	0.916	-0.366	-0.854	1506609536
-9.367	-2.54	0.378	-0.854	0.244	-0.366	6.602	-7.643	-1.432	0.854	-0.732	0.854	5.186	9.113	3.687	0.977	0.305	-0.549	-9.367	-2.54	0.378	-0.854	0.244	-0.366	1.822	10.112	0.932	0.488	0.916	-0.671	0.445	9.522	0.867	0.122	1.282	-0.366	1506609536
-9.6	-2.633	-0.031	-0.671	0.183	-0.305	6.281	-7.32	-0.98	0.671	-0.305	0.61	5.076	8.949	3.797	0.854	0.793	-0.305	-9.6	-2.633	-0.031	-0.671	0.183	-0.305	1.871	9.658	0.737	0.122	0.549	-0.488	1.425	9.831	1.609	1.343	1.404	-0.549	1506609536
-9.518	-2.737	-0.285	-0.61	0.122	-0.305	6.281	-7.32	-0.98	0.488	-0.244	0.427	4.843	8.526	3.632	0.549	0.732	-0.305	-9.518	-2.737	-0.285	-0.61	0.122	-0.305	1.803	9.454	0.614	0.244	0.488	-0.305	1.299	10.018	0.079	1.343	1.404	-0.549	1506609536
-9.585	-2.728	-0.464	-0.366	0.183	-0.183	6.204	-7.183	-0.69	0.305	-0.671	0.305	4.999	8.448	3.139	0.549	0.732	-0.305	-9.585	-2.728	-0.464	-0.366	0.183	-0.183	1.797	9.606	0.524	0.244	0.488	-0.305	0.251	9.971	0.595	0.427	0.122	-0.183	1506609536
-9.526	-2.634	-0.538	-0.488	0.122	-0.183	6.204	-7.183	-0.69	0.366	-0.427	0.244	5.09	8.55	2.804	0.732	0.427	-0.244	-9.526	-2.634	-0.538	-0.488	0.122	-0.183	1.96	9.519	0.404	0.183	0.244	-0.305	0.49	9.946	0.115	0.793	-0.305	-0.366	1506609536
-9.597	-2.71	-0.645	-0.366	0.061	-0.183	6.166	-6.93	-0.391	0.549	-0.122	0.366	5.052	8.581	2.62	0.488	0.488	-0.061	-9.597	-2.71	-0.645	-0.366	0.061	-0.183	1.871	9.546	0.325	0.244	0.183	-0.366	0.907	10.011	0.033	0.793	-0.305	-0.366	1506609536
-9.499	-2.71	-0.707	-0.244	0.061	-0.183	6.236	-6.848	-0.239	0.427	-0.183	0.427	5.253	8.538	3.039	0.488	0.488	-0.061	-9.499	-2.71	-0.707	-0.244	0.061	-0.183	1.615	9.615	0.236	0.244	0.183	-0.366	0.797	9.946	-0.366	0.427	-0.061	-0.305	1506609536
-9.499	-2.767	-0.712	-0.061	0.122	-0.183	6.083	-7.003	-0.134	0.244	0.244	0.488	5.267	8.552	3.211	0.244	0	0.305	-9.499	-2.767	-0.712	-0.061	0.122	-0.183	1.717	9.716	0.217	-0.122	-0.427	-0.183	0.703	9.999	-0.166	0.305	0.244	-0.183	1506609537
-9.558	-2.748	-0.738	0.061	0	-0.122	5.87	-7.119	-0.164	0.122	0.122	0.488	5.138	8.589	3.062	0.427	0.366	0.061	-9.558	-2.748	-0.738	0.061	0	-0.122	1.969	9.655	0.098	-0.122	-0.244	-0.183	0.483	10.024	-0.091	0.305	0.244	-0.183	1506609537
-9.527	-2.68	-0.736	0.183	0.061	-0.061	5.875	-7.299	-0.447	-0.244	-0.122	0.427	4.803	8.586	2.724	0.183	0.305	-0.061	-9.527	-2.68	-0.736	0.183	0.061	-0.061	1.836	9.509	0.043	0	-0.122	-0.244	0.561	9.983	-0.208	0.122	-0.122	-0.183	1506609537
-9.558	-2.62	-0.733	0.244	0.061	0	5.806	-7.223	-0.473	-0.244	0.061	0.366	5.02	8.397	2.996	-0.122	0.366	0.061	-9.558	-2.62	-0.733	0.244	0.061	0	1.634	9.506	-0.051	0	-0.488	-0.061	0.792	9.995	-0.26	-0.061	-0.183	-0.061	1506609537
-9.564	-2.522	-0.681	0.305	0.061	0	5.806	-7.223	-0.473	-0.305	0.122	0.244	5.237	8.435	3.139	-0.305	-0.122	0	-9.564	-2.522	-0.681	0.305	0.061	0	1.842	9.714	0.127	-0.061	-0.549	0.061	0.782	9.997	-0.23	-0.061	-0.183	-0.061	1506609537
-9.548	-2.481	-0.628	0.366	0	0.122	5.584	-7.113	-0.392	-0.305	0.122	0.183	5.338	8.506	3.143	-0.305	-0.122	0	-9.548	-2.481	-0.628	0.366	0	0.122	2.007	9.768	0.153	-0.061	-0.549	0.061	0.703	9.956	-0.122	-0.122	-0.183	0	1506609537
-9.576	-2.487	-0.536	0.488	0	0.122	5.584	-7.113	-0.392	-0.305	0.122	0.183	5.26	8.491	3.059	-0.244	0.122	-0.061	-9.576	-2.487	-0.536	0.488	0	0.122	2.089	9.634	0.163	-0.183	-0.305	0.183	0.737	9.951	-0.116	-0.305	-0.427	0.061	1506609537
-9.682	-2.181	-0.28	0.488	-0.061	0.244	5.584	-7.113	-0.392	-0.305	0.122	0.183	5.282	8.332	3.021	-0.244	0.122	-0.061	-9.682	-2.181	-0.28	0.488	-0.061	0.244	2.141	9.538	0.224	-0.183	-0.244	0.244	0.796	9.989	0.017	-0.305	-0.427	0.061	1506609537
-9.744	-1.84	0.055	0.183	-0.122	0.244	5.584	-7.113	-0.392	-0.305	0.122	0.183	5.376	8.244	3.073	-0.244	0.122	-0.061	-9.744	-1.84	0.055	0.183	-0.122	0.244	2.229	9.515	0.378	-0.183	-0.244	0.244	1.244	9.883	0.462	-0.427	-0.366	0.061	1506609537
-10.045	-1.664	0.151	-0.244	-0.488	0.183	5.584	-7.113	-0.392	-0.305	0.122	0.183	5.258	8.234	3.342	0	0.61	-0.122	-10.045	-1.664	0.151	-0.244	-0.488	0.183	2.417	9.528	0.62	-0.122	-0.061	0.305	1.747	9.973	1.15	-0.793	0.793	0.244	1506609537
-9.982	-1.704	0.438	-0.61	-0.977	0.244	5.584	-7.113	-0.392	-0.305	0.122	0.183	5.144	8.341	3.519	0	0	-0.183	-9.982	-1.704	0.438	-0.61	-0.977	0.244	2.555	9.642	0.967	-0.244	-0.061	0.183	2.467	10.173	1.629	-0.793	0.793	0.244	1506609537
-9.635	-1.611	0.77	-0.671	-0.916	0.366	5.584	-7.113	-0.392	-0.305	0.122	0.183	5.631	8.675	3.756	0	0	-0.183	-9.635	-1.611	0.77	-0.671	-0.916	0.366	2.555	9.642	0.967	-0.244	-0.061	0.183	2.881	10.066	1.81	-1.404	1.16	0.854	1506609537
-9.627	-1.054	0.986	-0.977	-0.793	0.427	5.572	-7.205	-0.384	-0.427	0.061	0.244	5.455	8.714	3.761	0.122	0.366	0.305	-9.627	-1.054	0.986	-0.977	-0.793	0.427	1.98	9.513	1.759	-0.671	-0.977	-0.122	2.696	9.91	2.025	-0.854	2.136	2.38	1506609537
-9.982	-0.833	1.141	-1.709	-0.854	0.305	4.572	-8.112	-0.706	0.61	-0.244	-1.587	5.273	8.634	3.815	-0.244	1.099	1.282	-9.982	-0.833	1.141	-1.709	-0.854	0.305	1.957	9.502	2.128	-0.854	-1.648	-0.427	1.918	9.39	0.968	-0.854	2.136	2.38	1506609537
-10.173	-1.133	1.174	-1.77	-0.671	0.366	3.937	-8.241	-0.751	1.038	-0.793	-1.648	5.396	8.752	3.72	-0.183	1.648	2.441	-10.173	-1.133	1.174	-1.77	-0.671	0.366	2.603	9.792	2.385	-1.221	-2.014	-0.732	1.616	9.469	0.803	-0.488	2.319	2.136	1506609537
-9.508	-0.902	1.316	-2.075	-0.305	0.366	3.455	-8.393	-0.791	0.854	-1.526	-1.16	5.453	8.665	3.545	-0.183	1.648	2.441	-9.508	-0.902	1.316	-2.075	-0.305	0.366	3.07	9.72	2.294	-1.465	-1.77	-1.221	2.121	8.977	0.263	1.16	2.563	0.916	1506609537
-8.989	-0.725	1.06	-2.747	-0.244	0.305	2.956	-8.305	-1.153	0.427	-2.991	-0.183	5.631	8.217	3.302	1.343	1.526	4.211	-8.989	-0.725	1.06	-2.747	-0.244	0.305	3.12	9.162	2.211	-1.892	-1.526	-1.404	1.828	8.796	-0.079	1.16	2.563	0.916	1506609537
-8.543	-0.927	0.613	-3.418	0	0.122	2.424	-8.361	-2.043	0.488	-4.272	0.671	5.631	8.217	3.302	1.343	1.526	4.211	-8.543	-0.927	0.613	-3.418	0	0.122	3.445	8.585	2.265	-1.892	-1.526	-1.404	0.823	8.929	0.551	2.014	4.15	0.122	1506609537
-8.744	-1.549	0.656	-3.784	0.305	0	2.479	-8.485	-2.766	1.526	-3.906	1.221	6.331	6.477	2.777	4.211	2.075	4.089	-8.744	-1.549	0.656	-3.784	0.305	0	4.1	8.275	2.121	-1.831	0.427	-0.977	-0.502	8.953	1.45	1.587	2.686	-0.244	1506609537
-9.503	-2.529	0.343	-4.272	0.793	-0.305	2.169	-8.9	-3.462	3.113	-3.662	1.648	5.77	5.358	2.412	6.165	1.16	3.174	-9.503	-2.529	0.343	-4.272	0.793	-0.305	4.786	8.248	1.688	-0.977	2.136	-0.793	-1.495	9.464	1.227	1.587	2.686	-0.244	1506609537
-10.35	-3.771	0.218	-3.296	0.916	-0.793	2.11	-9.274	-3.917	4.517	-4.639	2.319	6.108	4.893	1.604	7.69	2.502	2.258	-10.35	-3.771	0.218	-3.296	0.916	-0.793	5.041	8.631	1.346	-0.366	4.395	-0.61	-1.524	10.926	-0.55	1.282	-0.061	-0.61	1506609537
-10.017	-2.912	-0.249	-3.052	0.183	-0.732	2.267	-9.837	-4.296	5.493	-5.432	3.113	6.48	5.322	0.981	7.996	3.601	1.099	-10.017	-2.912	-0.249	-3.052	0.183	-0.732	4.189	9.307	0.648	0.427	6.287	-0.732	-0.299	11.032	0.508	1.77	-0.549	-0.977	1506609537
-10.037	-1.517	-1.659	-4.15	-0.061	-1.404	2.784	-10.257	-4.766	5.493	-5.432	3.113	6.776	6.033	1.105	7.996	3.601	1.099	-10.037	-1.517	-1.659	-4.15	-0.061	-1.404	2.576	9.845	-0.031	0.427	6.287	-0.732	-0.299	11.032	0.508	1.77	-0.549	-0.977	1506609537
-9.555	-0.81	-2.309	-5.005	0	-1.282	3.348	-10.176	-4.648	5.066	-5.615	4.333	7.122	6.809	1.17	7.568	3.845	-0.61	-9.555	-0.81	-2.309	-5.005	0	-1.282	1.084	10.133	-0.274	0.854	6.958	-0.549	2.445	10.137	-0.736	3.967	2.441	-1.343	1506609537
-9.983	-0.372	-2.851	-6.104	-0.488	-0.854	3.557	-9.757	-4.188	5.066	-5.615	4.333	7.398	7.529	1.052	6.775	4.089	-0.854	-9.983	-0.372	-2.851	-6.104	-0.488	-0.854	0.02	9.849	-0.178	0.488	6.104	0.305	3.267	9.95	-1.264	1.343	3.601	-0.671	1506609537
-10.084	-0.743	-2.912	-6.775	-0.854	-0.793	3.534	-9.463	-3.616	3.235	-5.066	4.761	7.279	7.706	1.119	6.775	4.089	-0.854	-10.084	-0.743	-2.912	-6.775	-0.854	-0.793	-0.644	9.853	-0.187	0.488	6.104	0.305	3.267	9.95	-1.264	1.343	3.601	-0.671	1506609538
-9.842	-1.576	-2.985	-6.714	-0.732	-0.488	3.269	-9.725	-3.437	3.235	-5.554	4.456	6.784	7.699	1.004	5.127	3.906	-0.732	-9.842	-1.576	-2.985	-6.714	-0.732	-0.488	-0.701	10.422	-0.207	0.427	5.859	0.61	2.55	9.838	-1.548	1.282	3.662	-0.61	1506609538
-9.361	-1.779	-3.029	-6.104	-0.671	-0.366	3.118	-9.739	-3.23	3.235	-6.897	3.662	6.797	7.787	0.675	3.906	3.723	-1.221	-9.361	-1.779	-3.029	-6.104	-0.671	-0.366	-0.489	10.57	0.112	0.854	5.066	0.732	2.64	9.595	-1.949	0.549	4.639	-0.793	1506609538
-9.341	-1.556	-3.462	-6.042	-0.916	-0.488	3.119	-9.126	-2.829	2.563	-7.874	2.686	7.192	7.722	0.477	3.174	3.601	-1.465	-9.341	-1.556	-3.462	-6.042	-0.916	-0.488	-0.351	10.365	0.329	0.732	4.944	0.916	2.463	9.593	-2.442	0.549	4.639	-0.793	1506609538
-9.54	-1.791	-3.894	-6.226	-1.038	-0.61	3.353	-8.64	-2.434	1.831	-7.385	1.953	7.531	7.629	0.385	3.174	3.601	-1.465	-9.54	-1.791	-3.894	-6.226	-1.038	-0.61	-0.351	10.365	0.329	0.732	4.944	0.916	1.701	9.767	-2.533	0.427	5.005	-0.793	1506609538
-9.572	-2.171	-4.052	-6.287	-1.221	-0.61	3.321	-8.559	-2.056	1.221	-6.531	1.404	7.642	7.64	0.311	2.869	4.089	-0.977	-9.572	-2.171	-4.052	-6.287	-1.221	-0.61	-0.415	10.213	0.135	0.061	4.578	1.343	1.261	9.934	-2.58	-0.427	4.639	-0.793	1506609538
-9.351	-2.329	-4.121	-6.226	-1.465	-0.61	3.328	-8.488	-1.586	0.61	-5.981	0.916	7.559	7.58	0.321	2.869	4.089	-0.977	-9.351	-2.329	-4.121	-6.226	-1.465	-0.61	-0.439	10	-0.133	0.061	4.578	1.343	1.261	9.934	-2.58	-0.427	4.639	-0.793	1506609538
-9.126	-2.448	-4.185	-6.042	-1.648	-0.732	3.338	-8.309	-0.914	-0.061	-5.432	0.305	7.317	7.245	0.183	2.075	3.845	-0.61	-9.126	-2.448	-4.185	-6.042	-1.648	-0.732	-0.278	9.799	-0.335	-0.122	4.333	1.404	0.963	10.015	-2.345	-0.854	4.456	-0.732	1506609538
-8.792	-2.589	-4.212	-5.737	-1.526	-0.916	3.359	-8.347	-0.057	-0.671	-4.639	-0.183	7.327	6.779	-0.067	1.648	3.723	-0.549	-8.792	-2.589	-4.212	-5.737	-1.526	-0.916	0.074	9.802	-0.482	0.122	4.395	1.648	0.501	9.861	-2.699	-1.343	4.211	-0.549	1506609538
-8.798	-2.58	-3.999	-5.554	-1.465	-0.977	3.237	-8.524	0.602	-0.793	-3.784	-0.549	7.773	6.4	-0.523	1.404	3.967	-0.671	-8.798	-2.58	-3.999	-5.554	-1.465	-0.977	0.45	9.752	-0.565	0.427	4.639	1.648	0.316	9.747	-2.791	-1.343	4.211	-0.549	1506609538
-8.885	-2.497	-3.703	-5.31	-1.404	-0.977	2.988	-8.671	1.192	-0.549	-3.357	-0.916	8.443	6.139	-1.03	1.465	4.089	-0.61	-8.885	-2.497	-3.703	-5.31	-1.404	-0.977	0.562	9.82	-0.733	0.427	4.639	1.648	-0.144	9.788	-2.222	-1.404	4.211	-0.61	1506609538
-8.953	-2.462	-3.457	-4.883	-1.465	-0.916	2.767	-8.577	1.814	-0.427	-3.235	-0.977	8.707	6.113	-1.383	1.465	4.089	-0.61	-8.953	-2.462	-3.457	-4.883	-1.465	-0.916	0.333	10.013	-0.949	0.549	4.944	1.709	-0.28	9.743	-2.004	-1.343	3.845	-0.671	1506609538
-8.902	-2.405	-3.057	-4.456	-1.587	-0.854	2.566	-8.357	2.341	-0.366	-3.052	-0.854	8.677	6.405	-1.501	1.892	4.211	-0.122	-8.902	-2.405	-3.057	-4.456	-1.587	-0.854	0.333	10.013	-0.949	0.732	5.371	1.831	-0.28	9.743	-2.004	-1.282	2.625	-0.854	1506609538
-8.674	-2.217	-2.772	-4.272	-1.282	-0.671	2.177	-8.144	2.387	-0.183	-3.418	-0.61	8.021	6.952	-1.519	2.319	4.517	0.366	-8.674	-2.217	-2.772	-4.272	-1.282	-0.671	-0.144	10.17	-1.122	0.916	5.554	1.953	-0.074	9.528	-1.194	-1.221	2.441	-0.977	1506609538
-9.174	-2.439	-2.115	-4.089	-0.854	-0.61	1.936	-8.323	1.977	0.061	-4.089	0	6.949	7.769	-1.255	2.014	3.723	0.427	-9.174	-2.439	-2.115	-4.089	-0.854	-0.61	-0.337	10.629	0.029	1.038	5.432	1.709	-0.023	9.886	-0.351	-2.075	2.136	-0.854	1506609538
-10.726	-2.804	-1.622	-3.723	-1.587	-0.366	1.973	-8.929	1.424	0.305	-4.15	0.916	5.961	8.652	-0.711	1.831	2.93	0.305	-10.726	-2.804	-1.622	-3.723	-1.587	-0.366	0.033	10.414	1.983	1.038	5.432	1.709	1.577	10.496	0.995	-2.075	2.136	-0.854	1506609538
-11.405	-3.36	-0.223	-2.563	-2.014	0.732	2.189	-9.185	0.434	0.732	-4.639	1.221	5.167	9.296	-0.244	1.831	2.93	0.305	-11.405	-3.36	-0.223	-2.563	-2.014	0.732	0.071	10.13	3.365	1.648	4.578	1.221	3.994	10.025	0.788	-2.869	4.028	0.061	1506609538
-12.071	-3.045	0.087	-2.869	-2.747	0.793	2.731	-9.93	-0.452	0.916	-4.456	1.16	4.607	9.982	0.323	1.709	2.686	0.244	-12.071	-3.045	0.087	-2.869	-2.747	0.793	0.172	11.176	3.847	0.977	4.272	1.465	3.98	10.308	-0.089	-2.075	6.409	0.671	1506609538
-11.236	-2.915	0.337	-3.418	-2.686	0.671	3.161	-10.941	-1.079	0.732	-3.54	1.282	3.792	11.584	0.653	2.197	3.54	0.366	-11.236	-2.915	0.337	-3.418	-2.686	0.671	0.172	11.176	3.847	0.854	5.188	1.831	3.98	10.308	-0.089	0.061	6.409	1.465	1506609538
-9.697	-2.803	0.632	-3.052	-1.648	1.16	3.295	-10.237	-1.574	0.732	-3.54	1.282	3.267	12.103	0.682	2.014	3.174	-0.305	-9.697	-2.803	0.632	-3.052	-1.648	1.16	-0.09	10.298	4.014	1.282	4.639	0.793	2.847	10.865	-0.158	1.587	8.789	1.709	1506609538
-7.843	-2.225	0.452	-5.249	-1.77	0	3.295	-10.237	-1.574	0.427	-2.991	0.549	2.854	10.56	0.896	2.014	3.174	-0.305	-7.843	-2.225	0.452	-5.249	-1.77	0	-0.016	8.854	3.253	0.671	3.235	0.061	-1.415	10.85	-0.993	0.977	12.146	3.906	1506609538
-7.921	-1.992	0.224	-4.883	-1.16	-0.061	2.827	-8.899	-1.468	0	-2.991	-1.099	2.667	9.08	1.195	2.258	2.93	0.305	-7.921	-1.992	0.224	-4.883	-1.16	-0.061	0.586	8.574	2.873	-0.061	2.625	0.183	-3.669	10.959	-0.322	0	10.193	5.615	1506609538
-9.028	-2.317	0.179	-4.333	-0.793	0.244	1.625	-8.209	-1.614	0.122	-4.211	-2.502	2.577	8.605	1.255	2.197	3.296	-0.427	-9.028	-2.317	0.179	-4.333	-0.793	0.244	0.89	9.062	2.777	0.061	3.296	0.244	-2.791	10.334	0.266	0.122	6.775	4.639	1506609538
-9.817	-2.373	0.28	-3.845	-0.671	0.671	1.355	-8.698	-1.668	0.366	-4.944	-3.052	2.86	8.832	1.123	1.953	3.052	-1.282	-9.817	-2.373	0.28	-3.845	-0.671	0.671	0.872	9.637	2.838	0.793	3.601	0.122	-0.267	10.188	-0.049	0.854	2.075	3.052	1506609538
-10.025	-2.205	0.298	-3.845	-0.793	0.488	1.187	-9.272	-1.809	0.488	-4.822	-2.747	3.718	9.356	1.288	2.075	3.418	-1.587	-10.025	-2.205	0.298	-3.845	-0.793	0.488	0.688	9.875	3.041	0.793	3.601	0.122	1.555	10.146	-1.079	0.854	2.075	3.052	1506609538
-9.339	-2.33	0.318	-3.54	-1.343	0.244	1.517	-9.215	-1.584	0.061	-3.54	-1.038	4.383	9.799	1.619	2.075	3.418	-1.587	-9.339	-2.33	0.318	-3.54	-1.343	0.244	0.047	9.557	3.106	0.549	3.479	0.244	0.129	10.011	-1.147	1.526	7.08	2.319	1506609539
-8.53	-2.037	0.185	-2.808	-0.916	0.488	2.17	-8.593	-1.011	-0.671	-2.075	-0.244	4.478	9.78	1.982	2.136	3.845	-0.671	-8.53	-2.037	0.185	-2.808	-0.916	0.488	-0.574	8.739	2.972	-0.122	2.319	0.61	-0.73	9.118	0.878	1.709	7.69	1.465	1506609539
-8.549	-2.12	0.409	-2.319	-0.427	0.244	2.912	-7.89	-0.279	-0.977	-0.854	0.427	4.024	9.226	2.19	1.587	3.113	0.183	-8.549	-2.12	0.409	-2.319	-0.427	0.244	-0.678	8.254	2.883	-0.122	2.319	0.61	-0.464	9.058	2.157	1.831	5.493	0.916	1506609539
-9.647	-2.375	0.678	-1.465	0	0	3.35	-8.062	0.093	-0.61	-0.488	1.038	3.415	9.002	2.104	1.587	3.113	0.183	-9.647	-2.375	0.678	-1.465	0	0	-0.678	8.254	2.883	-0.183	1.587	0.977	-0.824	9.847	1.945	1.282	4.395	0.244	1506609539
-10.293	-2.407	0.871	-0.793	0.366	-0.183	3.657	-9.077	-0.096	0.122	-1.038	1.77	3.14	9.769	1.72	-0.183	0.854	0.305	-10.293	-2.407	0.871	-0.793	0.366	-0.183	0.715	10.33	3.297	1.343	0.977	0.549	-0.089	10.185	1.451	-0.183	2.075	-0.061	1506609539
-9.691	-1.75	1.261	-0.244	1.038	-0.122	4.279	-9.272	-0.135	0.244	-1.16	2.258	3.464	10.366	1.451	-0.488	0.183	-0.061	-9.691	-1.75	1.261	-0.244	1.038	-0.122	0.839	10.06	3.454	1.343	0.977	0.549	1.209	9.732	1.434	-0.549	-0.427	-0.427	1506609539
-8.953	-0.823	1.302	-0.427	0.793	-0.122	4.766	-8.494	0.127	-0.305	-0.122	2.38	3.919	10.068	1.519	-0.488	0.183	-0.061	-8.953	-0.823	1.302	-0.427	0.793	-0.122	0.633	9.204	3.369	0.732	0.366	0.366	1.598	8.772	0.894	0.366	-1.221	-0.305	1506609539
-9.767	-0.974	0.701	-0.244	0.427	0	4.654	-7.649	0.467	-0.671	0.793	2.197	3.688	9.46	1.775	0.061	0.305	0.305	-9.767	-0.974	0.701	-0.244	0.427	0	0.776	8.764	3.137	-0.305	-0.305	0.366	0.665	8.256	0.7	1.221	-0.671	-0.488	1506609539
-10.546	-2.099	0.086	0.061	-0.549	-0.122	3.932	-7.965	0.093	-0.244	0.488	1.648	3.03	9.161	1.818	0.244	0.122	1.221	-10.546	-2.099	0.086	0.061	-0.549	-0.122	1.498	9.659	2.79	-0.61	-0.732	0.183	1.989	11.158	1.908	2.136	-2.136	-1.648	1506609539
-9.466	-0.916	0.164	-0.122	0.61	0.122	3.341	-9.936	-0.796	0.977	-0.427	0.916	2.772	9.65	1.534	0.244	0.122	1.221	-9.466	-0.916	0.164	-0.122	0.61	0.122	2.297	10.761	2.511	-0.183	-0.671	-0.061	2.104	9.979	0.514	2.563	-2.197	-1.404	1506609539
-10.026	-1.304	-1.439	-1.343	0.183	-0.366	3.146	-10.246	-1.263	1.404	-1.16	-0.366	3.655	9.833	1.352	-0.122	-0.366	-0.916	-10.026	-1.304	-1.439	-1.343	0.183	-0.366	2.653	10.223	2.335	0	0.061	-0.549	2.104	9.979	0.514	1.099	-3.601	-0.854	1506609539
-9.717	-2.271	-1.696	-0.61	0.122	0.061	2.706	-9.531	-1.199	0.793	-2.075	-2.136	4.573	9.048	1.133	0.793	0.793	-1.221	-9.717	-2.271	-1.696	-0.61	0.122	0.061	2.586	9.466	1.654	0	0.061	-0.549	1.835	10.25	-1.288	1.526	-2.258	-1.221	1506609539
-9.441	-1.486	-1.425	-0.732	0.671	0.366	2.257	-9.266	-0.87	0.244	-2.747	-3.418	4.843	8.314	1.293	0.793	0.793	-1.221	-9.441	-1.486	-1.425	-0.732	0.671	0.366	1.848	8.971	1.06	-0.549	0.061	-0.61	1.462	9.917	-1.337	1.282	0.122	-1.221	1506609539
-9.761	-0.634	-1.747	-1.038	0.427	-0.061	2.076	-9.446	-0.372	0.061	-2.197	-3.418	4.971	7.965	1.598	1.648	1.77	-1.282	-9.761	-0.634	-1.747	-1.038	0.427	-0.061	0.988	9.232	0.73	-0.977	0.916	-0.427	1.462	9.917	-1.337	1.16	-0.732	-0.916	1506609539
-9.713	-0.755	-1.524	-1.282	-0.183	-0.244	2.037	-8.996	0.56	0.061	-2.197	-3.418	5.251	8.262	1.644	0.977	1.465	-1.77	-9.713	-0.755	-1.524	-1.282	-0.183	-0.244	0.334	9.013	0.859	-0.366	1.587	-0.122	2.442	9.618	-1.513	0.793	-0.854	-0.916	1506609539
-9.368	-1.229	-1.26	-1.221	-0.549	-0.122	1.735	-7.909	1.302	-0.244	0.488	-1.648	5.754	8.264	1.365	0.977	1.465	-1.77	-9.368	-1.229	-1.26	-1.221	-0.549	-0.122	0.465	8.564	1.06	0.366	0.793	0	1.659	9.412	-1.254	0.549	0.61	-0.977	1506609539
-9.222	-1.434	-1.224	-0.671	-0.366	-0.183	1.341	-7.387	1.787	-0.183	0.549	-0.732	5.864	7.876	0.958	-0.122	0	-0.488	-9.222	-1.434	-1.224	-0.671	-0.366	-0.183	0.985	8.705	0.999	0.244	0.916	0.366	1.659	9.412	-1.254	0.488	1.16	-0.916	1506609539
-9.674	-1.25	-1.458	-0.305	-0.61	-0.305	1.113	-7.624	1.888	0.122	-0.061	0.183	5.978	7.919	0.75	-0.122	0.305	0.183	-9.674	-1.25	-1.458	-0.305	-0.61	-0.305	0.985	8.705	0.999	0.244	0.916	0.366	0.924	9.776	-1.048	0.732	0.977	-0.732	1506609539
-9.756	-1.092	-1.413	0.061	-0.61	-0.183	1.113	-7.624	1.888	0.122	-0.061	0.183	5.978	7.919	0.75	-0.122	0.305	0.183	-9.756	-1.092	-1.413	0.061	-0.61	-0.183	1.02	9.198	0.956	0.488	1.587	0.427	0.924	9.776	-1.048	0.244	0.854	-0.671	1506609539
-9.75	-0.867	-1.274	0.061	-0.671	-0.183	1.669	-8.397	1.445	0.183	-0.549	1.831	5.644	8.8	0.396	-0.244	0.488	0.732	-9.75	-0.867	-1.274	0.061	-0.671	-0.183	0.618	9.664	1.117	0.671	0.977	0.488	0.998	9.792	-1.223	-0.305	-0.488	-0.671	1506609539
-9.757	-0.755	-1.381	0.244	-0.61	-0.183	1.907	-8.721	1.211	0.122	-0.427	2.38	5.426	8.904	0.362	-0.183	0.244	1.16	-9.757	-0.755	-1.381	0.244	-0.61	-0.183	0.618	9.664	1.117	0.671	0.977	0.488	0.912	9.896	-1.57	-0.305	-0.732	-0.793	1506609539
-9.973	-0.401	-1.481	0.183	-0.427	-0.061	2.114	-9.219	0.992	0.183	-0.549	2.747	4.955	8.941	0.306	-0.183	0.244	1.16	-9.973	-0.401	-1.481	0.183	-0.427	-0.061	1.396	10.134	0.928	0.61	0.61	0.366	1.114	9.942	-1.983	-0.549	-0.732	-0.916	1506609539
-10.395	-0.201	-1.769	0.549	-0.488	0.244	2.501	-9.631	0.827	0.183	-0.732	2.869	4.636	9.095	0.321	0.061	-0.122	1.038	-10.395	-0.201	-1.769	0.549	-0.488	0.244	1.567	10.299	0.89	0.488	0.488	0.122	1.114	9.942	-1.983	-0.793	-1.404	-1.099	1506609539
-10.761	0.038	-1.505	0.305	-0.122	0.549	2.952	-10.104	0.718	0.183	-0.732	2.869	4.444	9.099	0.45	0.061	-0.122	1.038	-10.761	0.038	-1.505	0.305	-0.122	0.549	1.567	10.299	0.89	0.366	0.122	-0.061	1.026	10.555	-1.888	-0.671	-1.099	-1.465	1506609539
-11.224	-0.336	-1.231	-1.038	0	0.122	3.389	-11.218	0.707	-0.122	-0.305	2.136	4.35	9.656	0.779	0.366	0	0.549	-11.224	-0.336	-1.231	-1.038	0	0.122	1.84	11.62	1.164	0.183	0	0.183	2.019	10.877	-1.809	-0.916	-2.014	-1.77	1506609539
-11.53	-2.275	-0.798	-1.16	-0.061	-0.061	3.389	-11.218	0.707	-0.122	-0.305	2.136	4.492	10.552	1.073	0.366	-0.305	-0.854	-11.53	-2.275	-0.798	-1.16	-0.061	-0.061	2.042	11.222	1.811	0.183	-0.732	-0.427	2.019	10.877	-1.809	-0.977	-0.549	-1.587	1506609540
-10.947	-3.491	-0.106	-0.671	0	0.244	3.701	-11.37	0.642	-0.061	0.061	1.343	4.437	10.435	1.248	0.366	-0.854	-0.732	-10.947	-3.491	-0.106	-0.671	0	0.244	2.253	10.758	2.205	0.183	-0.732	-0.427	1.125	11.675	0.534	-1.892	0.427	-0.61	1506609540
-9.336	-3.492	1.178	-0.366	0.305	0.549	3.321	-10.731	-0.093	0.183	-0.122	0.061	4.419	10.212	1.57	0.366	-0.854	-0.732	-9.336	-3.492	1.178	-0.366	0.305	0.549	1.449	9.644	2.395	-0.122	-0.305	-0.366	0.489	10.295	0.879	-3.113	0.122	0.916	1506609540
-8.26	-2.774	1.552	-0.183	0.305	0.549	2.945	-8.941	-0.286	0.366	-0.427	-1.221	4.66	9.557	2.107	0.61	-0.977	-0.732	-8.26	-2.774	1.552	-0.183	0.305	0.549	-0.236	7.991	2.924	-0.305	0.549	-0.244	0.489	10.295	0.879	-3.418	0.305	2.319	1506609540
-9.226	-2.481	1.136	0.122	-0.244	0.183	2.394	-7.569	-0.474	0.061	0	-3.357	3.986	8.702	2.056	0.366	1.404	-0.244	-9.226	-2.481	1.136	0.122	-0.244	0.183	-0.892	7.943	3.372	-0.366	0.977	0.244	-0.548	9.43	1.172	-2.38	0.732	3.54	1506609540
-10	-2.869	0.846	-0.244	-0.366	-0.244	1.595	-8.463	-1.144	0.549	-0.122	-3.296	3.043	9.268	1.392	0.366	1.404	-0.244	-10	-2.869	0.846	-0.244	-0.366	-0.244	-0.34	10.11	3.479	0.305	1.343	0.732	-1.037	10.628	0.793	-2.136	0.732	3.662	1506609540
-10.033	-2.847	1.177	-0.427	-0.366	-0.122	0.818	-9.595	-2.186	1.038	-0.793	-2.747	2.682	11.023	0.636	-2.014	-1.648	0.793	-10.033	-2.847	1.177	-0.427	-0.366	-0.122	-0.34	10.11	3.479	1.343	1.526	0.549	-1.037	10.628	0.793	-1.404	-0.061	3.113	1506609540
-9.581	-2.558	1.079	-0.366	-0.427	-0.244	0.752	-9.132	-2.71	0.549	-1.038	-2.38	3.279	11.114	0.368	-1.831	-1.831	0.854	-9.581	-2.558	1.079	-0.366	-0.427	-0.244	0.218	9.884	3.504	1.465	0.977	0.061	-0.732	10.409	0.909	-0.366	1.221	2.991	1506609540
-8.92	-2.367	1.135	-0.122	-0.305	-0.183	0.89	-8.542	-2.652	-0.305	-0.427	-2.197	3.458	9.923	0.633	-1.831	-1.831	0.854	-8.92	-2.367	1.135	-0.122	-0.305	-0.183	0.376	9.196	3.115	0.305	0.427	0.244	-0.476	9.284	1.129	0.427	2.93	2.625	1506609540
-8.689	-2.035	1.093	-0.061	0.061	0.061	0.909	-8.476	-2.379	-0.854	0.671	-1.77	3.001	9.394	0.822	0.488	0.916	1.587	-8.689	-2.035	1.093	-0.061	0.061	0.061	0.316	8.972	2.859	-0.488	0.427	0.366	-0.476	9.284	1.129	1.343	3.723	1.953	1506609540
-9.007	-1.761	1.102	0.122	0.61	0.366	0.651	-8.498	-2.064	-0.854	0.732	-1.404	2.387	9.168	0.89	0.244	0.977	1.16	-9.007	-1.761	1.102	0.122	0.61	0.366	0.23	8.906	2.901	-0.427	0.671	0.305	-1.312	9.123	1.241	2.075	3.113	0.916	1506609540
-9.464	-1.421	0.628	-0.488	0.244	0.244	0.47	-8.586	-1.739	-0.671	0.244	-0.916	2.08	9.051	0.895	0.244	0.977	1.16	-9.464	-1.421	0.628	-0.488	0.244	0.244	0.433	9.232	3.084	0.122	0.732	0.183	0.212	9.382	1.729	2.563	1.465	0.366	1506609540
-9.531	-1.37	0.624	-0.793	0.244	0.183	0.481	-8.86	-1.469	-0.305	-0.305	-0.122	2.33	9.237	0.837	-0.183	0.061	0.183	-9.531	-1.37	0.624	-0.793	0.244	0.183	0.652	9.459	3.12	0.549	0.732	0.122	0.212	9.382	1.729	2.197	0.244	0.061	1506609540
-9.461	-1.181	0.925	-0.854	0.61	0.366	0.77	-8.92	-1.287	-0.122	-0.549	0.671	2.81	9.305	0.872	0.305	0.427	-0.122	-9.461	-1.181	0.925	-0.854	0.61	0.366	0.729	9.418	3.017	0.366	0.427	0	1.345	9.496	1.672	1.16	1.465	-0.061	1506609540
-9.768	-1.3	0.741	-0.793	0.549	0.244	1.385	-8.911	-0.968	-0.183	0	1.465	3.135	9.239	1.049	0.305	0.427	-0.122	-9.768	-1.3	0.741	-0.793	0.549	0.244	0.666	9.452	2.879	0.061	0.244	0	0.786	9.404	1.371	0.366	1.038	-0.122	1506609540
-10.179	-1.971	0.53	-0.916	0.061	-0.122	1.913	-9.235	-0.615	-0.183	0.854	2.075	3.308	9.312	1.25	0.854	1.038	-0.488	-10.179	-1.971	0.53	-0.916	0.061	-0.122	0.651	9.655	2.589	0.183	-0.122	0.122	0.786	9.404	1.371	0.732	-1.038	-0.366	1506609540
-9.874	-2.129	0.441	-0.244	-0.183	-0.122	1.986	-9.485	-0.52	0	0.671	2.197	3.575	9.55	1.42	0.671	0.854	-0.671	-9.874	-2.129	0.441	-0.244	-0.183	-0.122	0.878	10.033	2.371	0.183	-0.122	0.122	1.634	10.368	0.946	1.526	-0.977	-1.282	1506609540
-9.531	-1.406	0.114	-0.244	0.061	-0.122	2.042	-9.409	-0.458	0.244	-0.305	2.197	3.939	9.814	1.426	0.671	0.854	-0.671	-9.531	-1.406	0.114	-0.244	0.061	-0.122	1.189	9.995	2.172	0.366	-0.427	0.061	1.913	9.849	-0.132	1.526	-1.16	-0.671	1506609540
-9.572	-1.542	-0.559	-0.549	0.122	-0.366	2.451	-8.94	-0.239	0.244	-0.488	2.197	4.404	9.654	1.4	0.427	0.549	-0.61	-9.572	-1.542	-0.559	-0.549	0.122	-0.366	1.379	9.769	1.852	0.244	-0.305	0	1.913	9.849	-0.132	1.526	-0.61	-0.61	1506609540
-9.603	-2.025	-1.092	-0.61	0.183	-0.427	2.67	-8.784	-0.127	0.305	-0.427	2.075	4.485	9.353	1.303	0.488	0.488	-0.305	-9.603	-2.025	-1.092	-0.61	0.183	-0.427	1.532	9.753	1.278	0	-0.122	0.061	1.504	9.818	-1.103	1.343	-0.366	-0.671	1506609540
-9.782	-2.073	-1.273	-0.488	0.244	-0.244	2.708	-9.03	-0.261	0.427	-0.977	1.587	4.469	9.171	1.31	0.488	0.488	-0.305	-9.782	-2.073	-1.273	-0.488	0.244	-0.244	1.632	9.763	0.806	-0.183	-0.061	0	1.528	10.051	-1.109	1.404	0.549	-0.61	1506609540
-9.875	-1.847	-1.309	-0.305	0.244	-0.061	2.999	-9.27	-0.317	0.244	-1.16	0.793	4.514	9.015	1.203	0.183	0.305	-0.732	-9.875	-1.847	-1.309	-0.305	0.244	-0.061	1.504	9.598	0.615	-0.061	0.61	0.122	1.528	10.051	-1.109	0.793	0.549	-0.366	1506609540
-9.961	-1.59	-1.433	-0.061	0.427	0.122	3.304	-9.257	-0.05	-0.305	-0.671	0	4.715	8.813	1.05	0.061	0.488	-1.038	-9.961	-1.59	-1.433	-0.061	0.427	0.122	1.075	9.579	0.647	-0.061	0.61	0.122	1.372	9.995	-1.589	0.488	0.061	-0.244	1506609540
-9.928	-1.281	-1.453	0	0.244	0.122	3.137	-9.257	0.248	-0.427	-0.549	-0.671	4.794	8.926	0.733	0.061	0.488	-1.038	-9.928	-1.281	-1.453	0	0.244	0.122	0.718	9.763	0.695	0.122	1.099	0.305	1.414	9.917	-1.574	0.427	-0.305	-0.183	1506609540
-9.825	-1.164	-1.392	0	-0.061	0.183	3.114	-8.922	0.69	-0.366	-0.122	-1.038	4.772	9.149	0.496	-0.366	0.244	-0.977	-9.825	-1.164	-1.392	0	-0.061	0.183	0.407	9.42	0.847	0.427	0.793	0.427	1.414	9.917	-1.574	0.488	-0.671	-0.244	1506609540
-9.739	-1.208	-1.316	0.122	-0.305	0.183	3.066	-8.525	1.048	-0.366	-0.122	-1.038	4.667	8.969	0.345	-0.427	0	-0.61	-9.739	-1.208	-1.316	0.122	-0.305	0.183	0.29	9.107	0.858	0.549	0.488	0.549	2.109	9.784	-1.19	0.244	-0.305	-0.244	1506609541
-9.892	-1.059	-1.132	0.061	-0.549	0.244	2.888	-8.532	1.177	-0.305	1.343	-1.099	4.42	8.821	0.243	-0.427	0	-0.61	-9.892	-1.059	-1.132	0.061	-0.549	0.244	0.425	9.253	0.732	0.488	0.244	0.671	1.906	9.845	-1.262	0.122	0.061	-0.122	1506609541
-9.989	-0.807	-0.933	-0.244	-0.183	0.427	2.621	-9.015	1.096	-0.061	1.526	-1.099	4.008	9.036	0.047	-0.61	-0.671	0.183	-9.989	-0.807	-0.933	-0.244	-0.183	0.427	0.971	9.89	0.776	0.488	0.061	0.671	1.906	9.845	-1.262	-0.183	-0.061	0	1506609541
-9.845	-0.894	-0.776	-0.427	0	0.427	2.506	-9.228	0.932	-0.061	1.526	-1.099	3.633	9.434	-0.172	-0.671	-1.221	0.244	-9.845	-0.894	-0.776	-0.427	0	0.427	1.422	10.057	1.047	0.732	-0.183	0.305	1.558	9.814	-1.522	-0.305	-0.061	0.061	1506609541
-9.749	-0.937	-0.73	-0.61	-0.061	0.244	2.506	-9.228	0.932	0.061	1.648	-0.977	3.633	9.434	-0.172	-0.671	-1.221	0.244	-9.749	-0.937	-0.73	-0.61	-0.061	0.244	1.422	10.057	1.047	0.793	-0.366	0.061	1.558	9.814	-1.522	-0.366	-0.183	0	1506609541
-9.722	-1.248	-0.726	-0.427	0	0.061	2.225	-9.332	0.367	0.488	1.526	-1.099	3.462	9.503	-0.178	-0.366	-1.465	0.183	-9.722	-1.248	-0.726	-0.427	0	0.061	2.079	9.958	1.103	0.549	-0.366	-0.122	1.772	9.685	-1.471	-0.305	0.122	-0.061	1506609541
-9.719	-1.343	-0.616	-0.183	0.061	-0.061	2.022	-9.182	0.081	0.61	0.977	-1.221	3.462	9.503	-0.178	-0.366	-1.465	0.183	-9.719	-1.343	-0.616	-0.183	0.061	-0.061	2.079	9.958	1.103	0.366	-0.427	-0.305	1.017	9.808	-1.397	-0.244	0.427	-0.061	1506609541
-9.854	-1.22	-0.579	-0.122	0.183	-0.061	1.821	-9.158	-0.223	0.61	0.977	-1.221	3.462	9.503	-0.178	-0.366	-1.465	0.183	-9.854	-1.22	-0.579	-0.122	0.183	-0.061	2.152	9.717	1.017	0.183	-0.366	-0.366	1.017	9.808	-1.397	-0.244	0.305	-0.122	1506609541
-9.83	-1.065	-0.367	-0.183	0.305	0	1.715	-9.077	-0.419	0.61	-0.366	-1.16	3.462	9.503	-0.178	-0.366	-1.465	0.183	-9.83	-1.065	-0.367	-0.183	0.305	0	1.988	9.643	0.922	0.061	-0.244	-0.305	0.937	9.924	-1.273	-0.244	-0.061	-0.183	1506609541
-9.788	-0.975	-0.249	-0.183	0.183	0	1.798	-8.661	-0.463	0.305	-0.488	-0.671	3.462	9.503	-0.178	-0.366	-1.465	0.183	-9.788	-0.975	-0.249	-0.183	0.183	0	1.797	9.487	1.053	0.122	-0.122	-0.305	1.224	9.814	-0.701	-0.305	-0.061	-0.183	1506609541
-9.751	-1.005	-0.282	-0.061	0.122	0	1.94	-8.306	-0.415	0	-0.061	-0.061	3.462	9.503	-0.178	-0.366	-1.465	0.183	-9.751	-1.005	-0.282	-0.061	0.122	0	1.729	9.609	1.105	0.061	0	-0.183	1.315	9.8	-0.561	-0.305	-0.061	-0.122	1506609541
-9.728	-0.938	-0.297	-0.061	0.122	0.061	2.04	-8.28	-0.312	-0.244	0.244	0.549	3.462	9.503	-0.178	-0.366	-1.465	0.183	-9.728	-0.938	-0.297	-0.061	0.122	0.061	1.723	9.775	1.138	0	-0.061	-0.122	1.315	9.8	-0.561	-0.366	-0.061	-0.122	1506609541
-9.781	-0.888	-0.306	-0.122	0.122	0	2.227	-8.329	-0.231	-0.305	0.061	0.977	3.54	9.595	0.11	0.061	-1.16	0	-9.781	-0.888	-0.306	-0.122	0.122	0	1.787	9.762	1.208	-0.122	-0.183	-0.122	1.372	9.781	-0.55	-0.366	-0.061	-0.061	1506609541
-9.868	-0.93	-0.352	-0.122	0.061	-0.061	2.452	-8.503	-0.208	-0.244	-0.244	1.099	3.633	9.854	1.559	0.061	-1.16	0	-9.868	-0.93	-0.352	-0.122	0.061	-0.061	1.86	9.738	1.174	-0.183	-0.244	-0.061	1.117	9.842	-0.555	-0.305	-0.061	-0.061	1506609541
-9.82	-0.933	-0.414	-0.122	0.061	-0.061	2.763	-8.756	-0.165	-0.244	-0.244	1.099	3.596	9.822	1.52	-0.183	-0.122	-0.183	-9.82	-0.933	-0.414	-0.122	0.061	-0.061	1.913	9.692	1.154	-0.305	-0.183	0.061	1.117	9.842	-0.555	-0.122	-0.122	-0.122	1506609541
-9.746	-0.944	-0.389	-0.061	-0.061	0	3.018	-8.859	-0.152	-0.183	-0.305	0.977	3.49	9.769	1.474	-0.183	0.122	-0.061	-9.746	-0.944	-0.389	-0.061	-0.061	0	1.863	9.551	1.184	-0.244	0	0.122	1.166	9.829	-0.553	0	-0.122	-0.183	1506609541
-9.82	-0.866	-0.496	-0.061	-0.061	0	3.189	-8.867	-0.103	-0.183	-0.305	0.61	3.401	9.627	1.404	-0.183	0.122	-0.061	-9.82	-0.866	-0.496	-0.061	-0.061	0	1.804	9.432	1.195	-0.244	0.122	0.122	1.197	9.822	-0.578	0.061	-0.122	-0.122	1506609541
-9.929	-0.888	-0.609	-0.122	-0.061	-0.061	3.293	-8.857	-0.066	-0.183	-0.305	0.305	3.296	9.51	1.25	-0.244	0.122	0.122	-9.929	-0.888	-0.609	-0.122	-0.061	-0.061	1.833	9.494	1.201	-0.183	0.061	0.122	1.197	9.822	-0.578	0.183	-0.244	-0.122	1506609541
-9.806	-0.93	-0.562	-0.183	0	-0.061	3.302	-8.989	-0.014	-0.183	-0.183	0.122	3.179	9.536	1.134	-0.244	0.122	0.122	-9.806	-0.93	-0.562	-0.183	0	-0.061	1.833	9.494	1.201	-0.122	0.122	0.122	1.229	9.912	-0.668	0.061	-0.061	-0.122	1506609541
-9.794	-0.908	-0.54	-0.183	0	0	3.278	-8.982	0.053	-0.183	-0.122	0	3.122	9.587	1.052	-0.183	0.122	0.183	-9.794	-0.908	-0.54	-0.183	0	0	1.799	9.507	1.196	-0.122	0.183	0.122	1.245	9.866	-0.622	0	0	-0.122	1506609541
-9.812	-0.902	-0.586	-0.244	-0.061	-0.061	3.195	-8.853	0.142	-0.122	-0.122	-0.244	3.084	9.483	0.997	-0.183	0.183	0.061	-9.812	-0.902	-0.586	-0.244	-0.061	-0.061	1.747	9.412	1.249	-0.061	0.183	0.061	1.245	9.866	-0.622	-0.061	0	-0.061	1506609541
-9.81	-0.926	-0.592	-0.244	-0.061	-0.061	3.101	-8.859	0.171	-0.122	0	-0.366	3.052	9.411	0.951	0.061	0.244	0.061	-9.81	-0.926	-0.592	-0.244	-0.061	-0.061	1.668	9.47	1.202	0	0.183	0	1.177	9.867	-0.736	0.061	0.061	-0.061	1506609541
-9.793	-0.997	-0.579	-0.183	0	-0.061	2.932	-8.935	0.159	-0.122	0	-0.366	3.018	9.49	0.941	0.061	0.244	0.061	-9.793	-0.997	-0.579	-0.183	0	-0.061	1.651	9.577	1.178	0.061	0.183	-0.061	1.174	9.863	-0.697	0.061	0.061	-0.061	1506609541
-9.832	-0.993	-0.581	-0.183	0	-0.061	2.772	-8.879	0.152	-0.061	0.061	-0.427	3.024	9.591	0.944	0.122	0.122	-0.061	-9.832	-0.993	-0.581	-0.183	0	-0.061	1.597	9.568	1.208	0.061	0.183	-0.061	1.174	9.863	-0.697	0	0.122	-0.061	1506609541
-9.812	-0.993	-0.592	-0.122	0	0	2.669	-8.803	0.116	0	0.122	-0.427	3.058	9.587	0.964	0.122	0.122	-0.061	-9.812	-0.993	-0.592	-0.122	0	0	1.597	9.568	1.208	0.061	0.122	-0.122	1.12	9.89	-0.724	-0.061	0.061	-0.061	1506609541
-9.828	-0.955	-0.618	-0.061	0	0	2.58	-8.803	0.081	0	0.122	-0.366	3.061	9.634	1.031	0.183	0.122	0	-9.828	-0.955	-0.618	-0.061	0	0	1.537	9.649	1.115	0.061	0.061	-0.122	1.136	9.878	-0.741	0	0	-0.061	1506609542
-9.812	-0.951	-0.652	-0.061	0	0	2.505	-8.768	0.065	0	0.122	-0.244	3.051	9.701	1.108	0.122	0.061	-0.061	-9.812	-0.951	-0.652	-0.061	0	0	1.542	9.666	1.102	0.061	0.061	-0.061	1.136	9.878	-0.741	0.061	-0.061	-0.061	1506609542
-9.796	-0.962	-0.679	0	-0.061	0	2.488	-8.68	0.037	0	0.122	-0.244	3.084	9.722	1.165	0.122	0.061	-0.061	-9.796	-0.962	-0.679	0	-0.061	0	1.542	9.666	1.102	0.061	0	-0.061	1.147	9.855	-0.733	0.061	-0.061	0	1506609542
-9.807	-0.924	-0.699	0.061	0	0	2.499	-8.628	-0.005	-0.061	0.061	-0.061	3.098	9.697	1.169	0.061	0	-0.061	-9.807	-0.924	-0.699	0.061	0	0	1.634	9.643	1.037	0	-0.061	-0.061	1.177	9.855	-0.787	0.061	-0.061	0	1506609542
-9.819	-0.871	-0.681	0	-0.061	0	2.535	-8.695	-0.048	-0.061	0	0	3.078	9.697	1.159	0	-0.061	0	-9.819	-0.871	-0.681	0	-0.061	0	1.678	9.649	1.014	-0.061	-0.122	-0.061	1.177	9.855	-0.787	0.061	-0.061	0	1506609542
-9.844	-0.827	-0.714	0	0	-0.061	2.592	-8.72	-0.062	-0.122	0	0.061	3.109	9.68	1.142	-0.061	-0.061	-0.122	-9.844	-0.827	-0.714	0	0	-0.061	1.68	9.615	0.998	-0.061	-0.061	-0.061	1.242	9.844	-0.811	0	-0.061	0	1506609542
-9.841	-0.835	-0.713	0	-0.061	-0.061	2.592	-8.72	-0.062	-0.122	0	0.061	3.109	9.68	1.142	-0.061	-0.061	-0.122	-9.841	-0.835	-0.713	0	-0.061	-0.061	1.68	9.615	0.998	-0.061	-0.122	-0.061	1.245	9.857	-0.843	0.061	-0.061	0	1506609542
-9.839	-0.817	-0.711	0	0	-0.061	2.592	-8.72	-0.062	-0.122	0	0.061	3.191	9.594	1.06	-0.061	-0.061	-0.183	-9.839	-0.817	-0.711	0	0	-0.061	1.678	9.549	1.024	-0.061	-0.122	-0.061	1.253	9.875	-0.821	0	-0.061	0	1506609542
-9.819	-0.874	-0.701	-0.061	0	-0.061	2.783	-8.813	0.091	-0.122	0	0.122	3.218	9.536	0.999	-0.122	-0.122	-0.183	-9.819	-0.874	-0.701	-0.061	0	-0.061	1.725	9.572	1.019	-0.061	-0.122	-0.061	1.26	9.868	-0.878	0	-0.061	0	1506609542
-9.836	-0.871	-0.707	-0.061	0	-0.061	2.832	-8.793	0.157	-0.122	0.061	0.122	3.269	9.537	0.931	-0.122	-0.122	-0.183	-9.836	-0.871	-0.707	-0.061	0	-0.061	1.699	9.599	1.001	0	-0.061	-0.061	1.268	9.856	-0.849	0	0	0	1506609542
-9.843	-0.873	-0.666	-0.061	-0.061	-0.061	2.811	-8.772	0.176	-0.061	-0.061	0	3.293	9.558	0.901	-0.061	-0.122	-0.122	-9.843	-0.873	-0.666	-0.061	-0.061	-0.061	1.748	9.649	0.982	-0.061	-0.061	-0.122	1.268	9.856	-0.849	-0.061	0	0	1506609542
-9.822	-0.87	-0.69	-0.061	-0.061	-0.061	2.812	-8.778	0.159	0	-0.061	-0.061	3.295	9.601	0.906	0.061	-0.122	-0.061	-9.822	-0.87	-0.69	-0.061	-0.061	-0.061	1.741	9.654	0.964	0	-0.061	-0.122	1.221	9.83	-0.846	0	0	0	1506609542
-9.85	-0.885	-0.711	-0.061	-0.061	-0.061	2.779	-8.753	0.129	0	-0.061	-0.061	3.295	9.601	0.906	0.061	-0.122	-0.061	-9.85	-0.885	-0.711	-0.061	-0.061	-0.061	1.741	9.654	0.964	0	0.061	-0.122	1.247	9.855	-0.87	0	0	0	1506609542
-9.816	-0.927	-0.688	-0.061	-0.061	-0.061	2.753	-8.739	0.044	0	-0.122	-0.061	3.344	9.636	1.029	0.122	0	-0.122	-9.816	-0.927	-0.688	-0.061	-0.061	-0.061	1.678	9.644	0.98	0	0.061	-0.122	1.257	9.844	-0.872	0.061	0	0	1506609542
-9.802	-0.904	-0.677	0	0	-0.061	2.728	-8.734	-0.036	-0.061	-0.122	-0.061	3.363	9.641	1.058	0.061	0	0	-9.802	-0.904	-0.677	0	0	-0.061	1.68	9.637	1.01	0	0.061	-0.122	1.231	9.859	-0.867	0.061	0	0	1506609542
-9.828	-0.857	-0.719	-0.061	-0.061	-0.061	2.704	-8.751	-0.08	-0.122	-0.061	0	3.353	9.647	1.09	0.061	0	0	-9.828	-0.857	-0.719	-0.061	-0.061	-0.061	1.684	9.648	1.017	0	0.061	-0.061	1.282	9.857	-0.876	0	-0.061	0	1506609542
-9.833	-0.846	-0.732	-0.061	-0.061	-0.061	2.689	-8.789	-0.067	-0.122	0	0.061	3.31	9.668	1.102	0.061	0.061	0.061	-9.833	-0.846	-0.732	-0.061	-0.061	-0.061	1.638	9.607	1.035	0	0.122	-0.061	1.282	9.857	-0.876	0	0	0	1506609542
-9.812	-0.865	-0.701	-0.061	-0.061	-0.061	2.742	-8.803	-0.011	-0.122	-0.061	0	3.24	9.653	1.093	0	0.061	0.061	-9.812	-0.865	-0.701	-0.061	-0.061	-0.061	1.627	9.615	1.035	0	0.122	0	1.273	9.848	-0.924	0	0	0	1506609542
-9.816	-0.841	-0.664	-0.061	-0.061	-0.061	2.75	-8.819	0.063	-0.122	-0.061	0	3.179	9.653	1.083	0	0.061	0.061	-9.816	-0.841	-0.664	-0.061	-0.061	-0.061	1.638	9.622	0.998	0	0.122	0	1.343	9.826	-0.884	0	-0.061	0	1506609542
-9.822	-0.835	-0.656	-0.061	-0.061	-0.061	2.719	-8.813	0.097	-0.122	-0.061	0	3.127	9.654	1.037	0	0.061	0.122	-9.822	-0.835	-0.656	-0.061	-0.061	-0.061	1.657	9.623	0.985	0	0.122	0	1.343	9.826	-0.884	0	-0.061	0	1506609542
-9.826	-0.816	-0.657	-0.061	-0.061	-0.122	2.728	-8.801	0.096	-0.061	-0.122	0	3.088	9.631	0.985	-0.061	0	0	-9.826	-0.816	-0.657	-0.061	-0.061	-0.122	1.67	9.649	1.004	0	0.122	0	1.379	9.823	-0.88	0	0	-0.061	1506609542
-9.816	-0.848	-0.645	-0.122	-0.061	-0.122	2.738	-8.793	0.081	-0.061	-0.122	0	3.095	9.624	0.94	-0.061	0	0	-9.816	-0.848	-0.645	-0.122	-0.061	-0.122	1.662	9.661	1.024	0	0.122	-0.061	1.316	9.848	-0.891	0	0	0	1506609542
-9.805	-0.885	-0.63	-0.061	0	-0.061	2.743	-8.79	0.059	0	-0.122	0	3.109	9.631	0.894	0	0.061	-0.061	-9.805	-0.885	-0.63	-0.061	0	-0.061	1.662	9.649	1.028	0	0.061	-0.061	1.316	9.848	-0.891	0	0	-0.061	1506609542
-9.78	-0.896	-0.659	-0.061	0	-0.061	2.755	-8.769	0.024	0	-0.122	0.061	3.133	9.623	0.918	0.061	0.061	-0.122	-9.78	-0.896	-0.659	-0.061	0	-0.061	1.625	9.601	1.031	-0.061	0.061	-0.122	1.316	9.855	-0.903	-0.061	0.061	-0.061	1506609542
-9.816	-0.898	-0.671	-0.061	0	-0.061	2.744	-8.75	-0.029	0	-0.122	0.061	3.159	9.607	0.957	0.061	0.061	-0.122	-9.816	-0.898	-0.671	-0.061	0	-0.061	1.607	9.6	1.048	-0.061	0.061	-0.122	1.333	9.835	-0.854	-0.061	0	-0.061	1506609542
-9.819	-0.89	-0.668	-0.061	0	-0.061	2.765	-8.758	-0.081	0	-0.061	0.061	3.188	9.609	0.995	0.061	0.061	-0.122	-9.819	-0.89	-0.668	-0.061	0	-0.061	1.578	9.601	1.062	0	0.061	-0.122	1.333	9.835	-0.854	-0.061	0.061	-0.061	1506609543
-9.805	-0.906	-0.645	-0.061	0.061	-0.061	2.795	-8.775	-0.114	0	-0.061	0.061	3.222	9.634	1.01	0.061	0	-0.061	-9.805	-0.906	-0.645	-0.061	0.061	-0.061	1.522	9.636	1.058	0	0.061	-0.122	1.309	9.853	-0.873	-0.061	0	-0.061	1506609543
-9.808	-0.921	-0.645	-0.061	0	-0.061	2.809	-8.802	-0.103	-0.061	-0.061	0.061	3.238	9.662	1.025	0.061	0	-0.061	-9.808	-0.921	-0.645	-0.061	0	-0.061	1.513	9.644	1.053	0	0	-0.061	1.354	9.822	-0.835	-0.061	0	-0.061	1506609543
-9.804	-0.912	-0.67	-0.061	0	-0.061	2.821	-8.781	-0.066	-0.061	-0.061	-0.061	3.241	9.664	1.022	0	0	-0.061	-9.804	-0.912	-0.67	-0.061	0	-0.061	1.544	9.625	1.058	0	0	-0.061	1.354	9.822	-0.835	-0.061	-0.061	-0.061	1506609543
-9.826	-0.932	-0.663	-0.061	0	-0.061	2.801	-8.762	-0.06	-0.061	-0.061	-0.061	3.207	9.641	0.993	-0.061	-0.061	0.061	-9.826	-0.932	-0.663	-0.061	0	-0.061	1.544	9.625	1.058	0	0	-0.061	1.361	9.82	-0.829	0	0	-0.061	1506609543
-9.836	-0.951	-0.66	-0.061	-0.061	-0.061	2.756	-8.764	-0.053	-0.061	-0.061	-0.061	3.17	9.644	0.949	-0.061	-0.061	0.061	-9.836	-0.951	-0.66	-0.061	-0.061	-0.061	1.643	9.655	1.048	0	0	-0.061	1.223	9.843	-0.876	-0.061	0	-0.061	1506609543
-9.825	-0.968	-0.659	0	0	-0.061	2.726	-8.8	-0.059	0	-0.061	-0.061	3.15	9.65	0.94	0	-0.061	0.061	-9.825	-0.968	-0.659	0	0	-0.061	1.643	9.655	1.048	0	0.061	-0.061	1.223	9.843	-0.876	0	-0.061	-0.061	1506609543
-9.818	-0.953	-0.665	0	0	-0.061	2.741	-8.821	-0.092	0	-0.061	-0.061	3.135	9.676	0.938	0	0.061	-0.061	-9.818	-0.953	-0.665	0	0	-0.061	1.564	9.661	1.037	0	0.061	-0.061	1.247	9.851	-0.834	0	-0.061	-0.061	1506609543
-9.801	-0.946	-0.67	0	0	-0.061	2.719	-8.775	-0.097	0	-0.061	-0.061	3.149	9.686	0.945	0	0.061	-0.061	-9.801	-0.946	-0.67	0	0	-0.061	1.541	9.666	1.05	0	0	-0.061	1.227	9.847	-0.854	0	-0.061	-0.061	1506609543
-9.819	-0.951	-0.678	0	0	-0.061	2.659	-8.753	-0.121	-0.061	0	0	3.12	9.665	0.914	0	0	0	-9.819	-0.951	-0.678	0	0	-0.061	1.541	9.666	1.05	0	0	-0.061	1.227	9.847	-0.854	0	0	-0.061	1506609543
-9.811	-0.943	-0.689	-0.061	0	-0.122	2.628	-8.759	-0.115	-0.061	0	0.061	3.089	9.652	0.916	0	0	-0.061	-9.811	-0.943	-0.689	-0.061	0	-0.122	1.572	9.664	1.024	-0.061	0	-0.061	1.255	9.85	-0.851	-0.061	-0.061	-0.061	1506609543
-9.805	-0.958	-0.724	-0.061	0.061	-0.122	2.668	-8.796	-0.154	-0.061	0	0.061	3.074	9.658	0.913	0	0	-0.061	-9.805	-0.958	-0.724	-0.061	0.061	-0.122	1.492	9.682	1.054	-0.061	0	-0.122	1.226	9.843	-0.858	0	-0.061	-0.061	1506609543
-9.808	-0.964	-0.737	-0.061	0	-0.061	2.689	-8.824	-0.141	-0.122	0	0	3.086	9.688	0.928	0	0	-0.122	-9.808	-0.964	-0.737	-0.061	0	-0.061	1.492	9.682	1.054	-0.061	0	-0.122	1.226	9.843	-0.858	-0.061	-0.061	-0.122	1506609543
-9.79	-0.981	-0.739	-0.061	0	-0.061	2.673	-8.82	-0.102	-0.122	0	0	3.119	9.682	0.938	0	0	-0.061	-9.79	-0.981	-0.739	-0.061	0	-0.061	1.463	9.658	1.042	-0.061	-0.061	-0.061	1.253	9.856	-0.855	-0.061	0	-0.122	1506609543
-9.789	-1.007	-0.718	-0.061	0	-0.061	2.661	-8.806	-0.059	-0.122	0	0	3.119	9.682	0.938	0	0	-0.061	-9.789	-1.007	-0.718	-0.061	0	-0.061	1.459	9.617	1.049	-0.061	-0.061	-0.061	1.23	9.848	-0.848	-0.061	0	-0.122	1506609543
-9.761	-1.026	-0.707	-0.061	0	-0.061	2.652	-8.815	-0.037	-0.061	0	0	3.122	9.634	0.926	-0.061	-0.061	-0.061	-9.761	-1.026	-0.707	-0.061	0	-0.061	1.462	9.613	1.06	0	0	-0.061	1.235	9.839	-0.849	-0.061	-0.061	-0.122	1506609543
-9.775	-1.019	-0.742	-0.061	0	-0.061	2.633	-8.829	-0.053	0	-0.061	-0.061	3.188	9.633	0.859	-0.061	0	-0.122	-9.775	-1.019	-0.742	-0.061	0	-0.061	1.464	9.642	1.073	0	0	-0.061	1.238	9.807	-0.849	0	0	-0.061	1506609543
-9.816	-0.999	-0.77	-0.061	0	-0.061	2.613	-8.811	-0.085	0.061	-0.122	-0.061	3.213	9.666	0.845	0	0	-0.061	-9.816	-0.999	-0.77	-0.061	0	-0.061	1.473	9.676	1.064	0	0	-0.061	1.19	9.856	-0.861	0	0	-0.061	1506609543
-9.807	-0.985	-0.745	-0.122	0	0	2.583	-8.805	-0.139	0	-0.061	-0.061	3.205	9.67	0.864	0	0.061	0	-9.807	-0.985	-0.745	-0.122	0	0	1.473	9.676	1.064	0	0	0	1.19	9.856	-0.861	0	0	-0.061	1506609543
-9.813	-1.019	-0.75	-0.122	0	0	2.576	-8.805	-0.173	0	-0.122	-0.061	3.187	9.646	0.907	0	0.061	0	-9.813	-1.019	-0.75	-0.122	0	0	1.481	9.635	1.043	0	0.061	0	1.189	9.86	-0.839	-0.061	0	-0.061	1506609543
-9.777	-1.068	-0.764	-0.061	0	0	2.585	-8.789	-0.154	0	-0.122	-0.061	3.163	9.65	0.909	0	0.061	0	-9.777	-1.068	-0.764	-0.061	0	0	1.509	9.658	1.034	0	0.061	0	1.152	9.863	-0.818	0	0	-0.061	1506609543
-9.79	-1.024	-0.758	-0.061	0	0	2.582	-8.764	-0.154	0	-0.183	-0.061	3.15	9.664	0.889	0	0.061	0	-9.79	-1.024	-0.758	-0.061	0	0	1.509	9.658	1.034	0	0.061	0	1.152	9.863	-0.818	-0.061	0.061	-0.061	1506609543
-9.826	-0.994	-0.758	-0.061	0	-0.061	2.595	-8.778	-0.148	0	-0.122	0	3.121	9.66	0.876	0	0.061	0	-9.826	-0.994	-0.758	-0.061	0	-0.061	1.537	9.667	1.044	0	0.122	0	1.128	9.869	-0.827	-0.061	0	0	1506609543
-9.826	-0.983	-0.767	-0.122	0	-0.061	2.595	-8.803	-0.167	0	-0.122	0	3.102	9.656	0.883	0	0.061	0	-9.826	-0.983	-0.767	-0.122	0	-0.061	1.433	9.685	1.044	0	0.122	-0.061	1.111	9.868	-0.894	-0.061	0	-0.061	1506609543
-9.793	-1.056	-0.76	-0.122	0	-0.122	2.614	-8.817	-0.148	0	-0.122	0	3.053	9.696	0.871	0.061	0.122	0	-9.793	-1.056	-0.76	-0.122	0	-0.122	1.433	9.685	1.044	0	0.061	-0.061	1.111	9.868	-0.894	0	-0.061	-0.061	1506609543
-9.793	-1.04	-0.738	-0.122	0	-0.122	2.632	-8.8	-0.108	-0.061	-0.122	0.061	3.041	9.701	0.89	0	0	0	-9.793	-1.04	-0.738	-0.122	0	-0.122	1.494	9.692	1.047	0	0	-0.061	1.126	9.879	-0.847	0	0	-0.061	1506609544
-9.814	-1.041	-0.762	-0.122	0	-0.122	2.61	-8.823	-0.006	0	-0.305	0.061	3.041	9.634	0.886	0	0	0	-9.814	-1.041	-0.762	-0.122	0	-0.122	1.45	9.735	1.096	-0.061	0.061	-0.061	1.084	9.869	-0.849	0	0.061	-0.061	1506609544
-9.782	-1.085	-0.796	-0.061	0	-0.061	2.566	-9.03	-0.047	0.549	-0.793	-0.061	2.994	9.747	0.967	0	0.061	-0.061	-9.782	-1.085	-0.796	-0.061	0	-0.061	1.45	9.735	1.096	-0.061	0	-0.122	1.084	9.869	-0.849	0	-0.061	-0.061	1506609544
-9.783	-1.059	-0.788	-0.061	0.061	-0.061	2.385	-9.214	0.373	0.732	-1.404	-0.305	3.077	10.075	1.303	-0.061	-0.061	-0.061	-9.783	-1.059	-0.788	-0.061	0.061	-0.061	1.351	9.915	1.097	-0.183	-0.061	-0.305	1.119	9.867	-0.87	0.061	-0.061	-0.061	1506609544
-9.828	-1.032	-0.813	-0.061	0	-0.061	1.489	-9.189	0.697	0.732	-1.404	-0.305	3.077	10.075	1.303	-0.793	-0.671	0.183	-9.828	-1.032	-0.813	-0.061	0	-0.061	0.98	10.02	1.019	-0.244	-0.488	-0.122	1.123	9.854	-0.84	0	0	-0.061	1506609544
-9.794	-1.056	-0.853	-0.061	0	-0.122	1.188	-8.906	0.761	1.221	-1.038	1.221	2.45	10.024	2.766	-1.282	-1.465	0.549	-9.794	-1.056	-0.853	-0.061	0	-0.122	1.146	9.587	1.142	-0.549	-0.732	0.244	1.13	9.867	-0.879	0	-0.061	-0.061	1506609544
-9.735	-1.158	-0.861	0	0	-0.061	1.719	-9.038	0.561	1.404	-0.793	1.099	2.743	9.872	2.678	-2.441	-1.587	-0.183	-9.735	-1.158	-0.861	0	0	-0.061	1.699	9.209	1.122	-0.122	-0.488	0.488	1.06	9.871	-0.941	0.061	-0.061	-0.061	1506609544
-9.75	-1.128	-0.822	0.061	0.061	-0.061	2.408	-9.216	0.49	1.404	-0.793	1.099	2.665	9.775	2.344	-2.441	-1.587	-0.183	-9.75	-1.128	-0.822	0.061	0.061	-0.061	1.925	9.775	1.31	-0.305	-0.122	0.671	1.098	9.857	-0.928	0	-0.061	-0.122	1506609544
-9.83	-0.994	-0.822	0.061	0.061	-0.061	2.594	-9.086	0.317	1.221	-0.671	0.183	3.182	9.825	1.896	-2.869	-0.732	-0.671	-9.83	-0.994	-0.822	0.061	0.061	-0.061	1.925	9.775	1.31	-0.61	-0.183	0.793	1.174	9.845	-0.836	-0.061	-0.122	-0.061	1506609544
-9.877	-0.934	-0.829	-0.122	0	-0.122	2.687	-8.726	0.513	1.282	-0.488	0.244	3.972	9.697	1.554	-1.587	2.258	-0.732	-9.877	-0.934	-0.829	-0.122	0	-0.122	1.983	9.832	1.314	-0.793	-0.305	0.854	1.117	9.871	-0.859	-0.061	-0.122	-0.061	1506609544
-9.806	-0.926	-0.841	-0.244	0	-0.122	2.967	-8.384	0.562	1.282	-0.488	0.244	3.786	9.201	1.604	-1.587	2.258	-0.732	-9.806	-0.926	-0.841	-0.244	0	-0.122	2.244	9.304	1.231	-0.671	0.122	0.671	1.113	9.877	-0.901	-0.061	-0.122	-0.061	1506609544
-9.762	-1.05	-0.836	-0.305	0	-0.122	3.212	-8.454	0.59	0.732	-0.305	0.549	3.691	8.963	1.632	-0.916	2.441	-0.671	-9.762	-1.05	-0.836	-0.305	0	-0.122	2.244	9.304	1.231	-0.427	0.549	0.61	1.113	9.877	-0.901	0	0	-0.122	1506609544
-9.799	-1.152	-0.846	-0.305	0	-0.122	3.177	-8.689	0.604	0.244	-0.061	0.549	4.125	9.059	1.558	-0.427	0.916	-0.61	-9.799	-1.152	-0.846	-0.305	0	-0.122	2.168	9.332	1.213	-0.061	0.732	0.488	1.205	9.842	-0.872	0	0.061	-0.122	1506609544
-9.812	-1.172	-0.84	-0.305	0	-0.122	2.994	-8.891	0.578	0.061	-0.061	-0.183	4.174	9.159	1.55	-0.305	0.549	-0.305	-9.812	-1.172	-0.84	-0.305	0	-0.122	2.174	9.446	1.41	-0.061	0.671	0.122	1.096	9.874	-0.83	0	0.183	-0.122	1506609544
-9.794	-1.182	-0.863	-0.305	0	-0.122	2.994	-8.891	0.578	0.061	-0.061	-0.183	4.034	9.14	1.732	-0.183	0.488	0.366	-9.794	-1.182	-0.863	-0.305	0	-0.122	2.206	9.311	1.548	0.183	0.854	0.122	0.993	9.896	-0.864	0	0.122	-0.061	1506609544
-9.746	-1.258	-0.907	-0.244	0	-0.122	2.256	-8.835	0.927	0.061	0.061	-0.488	3.994	9.178	2.174	0.244	0.854	0.793	-9.746	-1.258	-0.907	-0.244	0	-0.122	2.426	9.239	1.412	0.366	1.16	0.244	0.93	9.879	-0.892	0.061	0.061	-0.122	1506609544
-9.768	-1.23	-0.932	-0.244	0.122	-0.122	2.058	-8.844	1.059	0.061	0.183	-0.427	3.298	9.245	2.583	0.366	3.113	0.854	-9.768	-1.23	-0.932	-0.244	0.122	-0.122	2.25	9.296	1.431	0.61	1.465	0.183	0.999	9.865	-0.927	0.061	0.061	-0.122	1506609544
-9.788	-1.192	-0.974	-0.244	0.061	-0.183	2.098	-8.888	1.16	0.061	0.183	-0.427	3.603	9.436	3.01	0.427	2.93	0.793	-9.788	-1.192	-0.974	-0.244	0.061	-0.183	2.25	9.296	1.431	0.671	1.526	0.366	0.987	9.884	-0.892	0.061	0.061	-0.122	1506609544
-9.778	-1.181	-0.985	-0.244	0.061	-0.122	1.987	-8.86	1.288	0.305	2.747	-0.122	2.681	9.404	3.074	0.244	5.371	0.671	-9.778	-1.181	-0.985	-0.244	0.061	-0.122	2.54	9.382	1.397	0.671	1.831	0.366	0.952	9.887	-0.891	-0.061	-0.061	-0.061	1506609544
-9.772	-1.142	-1.035	-0.244	0	-0.122	1.92	-8.941	1.511	0.183	4.517	0.305	2.765	9.441	3.155	0.183	4.822	0.732	-9.772	-1.142	-1.035	-0.244	0	-0.122	2.54	9.382	1.397	0.671	1.831	0.366	1.029	9.887	-0.973	-0.061	-0.183	-0.061	1506609544
-9.776	-1.199	-1.049	-0.244	-0.061	-0.122	1.341	-8.978	1.607	0.183	2.502	0.244	1.974	9.428	3.259	0.244	5.615	0.671	-9.776	-1.199	-1.049	-0.244	-0.061	-0.122	2.017	9.497	1.355	0.671	1.831	0.366	1.052	9.871	-0.964	-0.061	0	-0.061	1506609544
-9.75	-1.205	-1.064	-0.183	-0.061	-0.122	1.506	-9.038	1.943	0.244	1.526	0.244	1.497	9.493	3.425	0.305	4.333	0.61	-9.75	-1.205	-1.064	-0.183	-0.061	-0.122	2.017	9.497	1.355	0.549	1.526	0.305	1.079	9.883	-0.95	-0.061	0.061	-0.061	1506609544
-9.762	-1.239	-1.083	-0.183	-0.061	-0.122	1.528	-9.003	2.135	0.366	1.953	0.244	1.648	9.546	3.553	0.122	2.014	0.549	-9.762	-1.239	-1.083	-0.183	-0.061	-0.122	2.11	9.566	1.45	0.549	1.038	0.366	1.083	9.853	-0.994	-0.061	0.122	-0.061	1506609544
-9.72	-1.257	-1.058	-0.183	-0.061	-0.061	1.343	-8.941	2.237	0.366	1.953	0.244	1.528	9.564	3.609	0.061	1.709	0.488	-9.72	-1.257	-1.058	-0.183	-0.061	-0.061	2.11	9.566	1.45	0.366	0.916	0.366	1.028	9.878	-0.993	0	0.122	-0.122	1506609544
-9.727	-1.255	-1.044	-0.183	-0.061	0	1.464	-8.892	2.156	0.305	0.061	0.122	1.503	9.613	3.674	0.061	1.16	0.366	-9.727	-1.255	-1.044	-0.183	-0.061	0	2.133	9.549	1.445	0.366	0.854	0.305	0.979	9.874	-0.962	0	0.183	-0.061	1506609544
-9.738	-1.273	-1.035	-0.122	-0.061	0	1.516	-8.807	2.132	0.305	0.061	0.122	1.503	9.613	3.674	0	0.671	0.183	-9.738	-1.273	-1.035	-0.122	-0.061	0	2.024	9.548	1.421	0.183	0.61	0.366	0.959	9.869	-0.953	-0.061	0	-0.061	1506609545
-9.753	-1.306	-1.043	-0.122	-0.061	0	1.501	-8.71	2.073	0.305	-0.183	0	1.662	9.647	3.819	-0.122	0.671	0.183	-9.753	-1.306	-1.043	-0.122	-0.061	0	2.094	9.583	1.39	-0.061	0.427	0.366	0.975	9.854	-0.925	-0.061	0.061	-0.061	1506609545
-9.744	-1.371	-1.006	-0.122	-0.061	0	1.503	-8.67	1.966	0.183	-0.488	-0.061	1.693	9.597	3.777	-0.244	0.366	0.122	-9.744	-1.371	-1.006	-0.122	-0.061	0	2.199	9.556	1.39	-0.061	0.244	0.366	0.913	9.863	-0.934	0	0.061	-0.061	1506609545
-9.751	-1.449	-0.979	0	-0.061	-0.061	1.604	-8.655	1.909	0.183	-0.305	-0.061	1.835	9.503	3.779	-0.305	0.183	0.061	-9.751	-1.449	-0.979	0	-0.061	-0.061	2.485	9.41	1.41	-0.122	0.183	0.366	0.793	9.86	-0.931	-0.061	0	-0.061	1506609545
-9.749	-1.468	-0.949	0.061	0	-0.061	1.666	-8.652	1.848	0.183	-0.305	-0.061	1.931	9.414	3.761	-0.305	0.305	-0.061	-9.749	-1.468	-0.949	0.061	0	-0.061	2.485	9.41	1.41	-0.244	0.061	0.305	0.778	9.884	-0.941	-0.061	-0.061	-0.061	1506609545
-9.772	-1.403	-0.939	0.061	0	-0.061	1.678	-8.675	1.806	-0.122	-0.061	0	1.928	9.367	3.789	-0.305	0.366	-0.061	-9.772	-1.403	-0.939	0.061	0	-0.061	2.53	9.367	1.438	-0.183	0	0.183	0.8	9.879	-0.912	-0.061	0	-0.061	1506609545
-9.786	-1.366	-0.938	0.122	0	-0.061	1.75	-8.725	1.84	-0.122	-0.061	0	1.928	9.367	3.789	-0.366	0.061	-0.122	-9.786	-1.366	-0.938	0.122	0	-0.061	2.611	9.356	1.462	-0.183	-0.122	0.183	0.823	9.908	-0.852	-0.122	-0.061	0	1506609545
-9.777	-1.273	-0.918	0.122	0	-0.061	1.756	-8.733	1.902	-0.244	0.122	-0.061	2.082	9.284	3.778	-0.244	-0.061	-0.122	-9.777	-1.273	-0.918	0.122	0	-0.061	2.702	9.316	1.573	-0.183	-0.061	0.061	0.852	9.921	-0.857	-0.122	-0.122	0	1506609545
-9.805	-1.205	-0.921	0.122	-0.061	-0.061	1.726	-8.756	2.022	-0.244	0.122	-0.061	2.043	9.247	3.819	-0.183	0	-0.122	-9.805	-1.205	-0.921	0.122	-0.061	-0.061	2.67	9.27	1.596	-0.122	-0.122	0	0.804	9.898	-0.848	-0.122	-0.122	0	1506609545
-9.781	-1.225	-0.935	0.122	-0.061	-0.061	1.741	-8.811	2.095	-0.244	0.061	-0.122	2.041	9.245	3.909	-0.183	-0.183	-0.061	-9.781	-1.225	-0.935	0.122	-0.061	-0.061	2.768	9.308	1.614	-0.061	-0.122	0	0.863	9.88	-0.903	-0.061	-0.183	-0.061	1506609545
-9.751	-1.194	-0.925	0.061	0	-0.061	1.745	-8.841	2.155	-0.244	0.122	-0.183	2.105	9.276	3.957	-0.183	-0.305	-0.122	-9.751	-1.194	-0.925	0.061	0	-0.061	2.768	9.308	1.614	-0.061	-0.183	0	0.931	9.886	-0.865	-0.061	-0.122	-0.061	1506609545
-9.77	-1.201	-0.946	0.061	-0.061	-0.061	1.674	-8.823	2.244	-0.183	0.061	-0.183	2.066	9.247	4.017	-0.122	-0.122	-0.122	-9.77	-1.201	-0.946	0.061	-0.061	-0.061	2.829	9.283	1.671	-0.122	-0.061	-0.061	0.974	9.871	-0.811	-0.061	-0.122	-0.061	1506609545
-9.772	-1.229	-0.941	0	-0.061	-0.061	1.658	-8.866	2.217	-0.061	0.122	-0.244	2.004	9.215	4.073	-0.061	-0.122	-0.061	-9.772	-1.229	-0.941	0	-0.061	-0.061	2.81	9.215	1.647	-0.122	-0.061	-0.061	0.982	9.878	-0.818	-0.061	-0.122	-0.061	1506609545
-9.78	-1.275	-0.946	0	-0.061	0	1.576	-8.881	2.162	-0.061	0.122	-0.244	1.983	9.209	4.091	-0.061	-0.061	-0.122	-9.78	-1.275	-0.946	0	-0.061	0	2.81	9.215	1.647	-0.122	-0.061	-0.061	0.945	9.879	-0.851	0	-0.061	-0.061	1506609545
-9.739	-1.308	-0.925	0	-0.061	0	1.535	-8.909	2.111	0	0	-0.183	1.982	9.209	4.081	0	0.061	-0.183	-9.739	-1.308	-0.925	0	-0.061	0	2.824	9.215	1.668	-0.183	-0.061	-0.061	0.921	9.885	-0.827	-0.061	-0.061	0	1506609545
-9.745	-1.287	-0.941	0	0	-0.061	1.522	-8.898	2.071	0	0	-0.122	1.928	9.202	4.102	0.061	0.122	-0.183	-9.745	-1.287	-0.941	0	0	-0.061	2.732	9.155	1.653	-0.122	0	-0.061	0.866	9.889	-0.831	-0.122	-0.061	-0.061	1506609545
-9.741	-1.315	-0.937	0	-0.061	-0.061	1.532	-8.838	2.065	0	0	-0.122	1.93	9.191	4.143	0.061	0.061	-0.183	-9.741	-1.315	-0.937	0	-0.061	-0.061	2.732	9.155	1.653	-0.122	-0.122	-0.122	0.851	9.868	-0.861	-0.061	-0.122	-0.061	1506609545
-9.745	-1.28	-0.95	0	-0.061	-0.061	1.579	-8.875	2.032	-0.061	0.061	0	2.029	9.202	4.15	0	0	-0.244	-9.745	-1.28	-0.95	0	-0.061	-0.061	2.804	9.186	1.713	-0.122	-0.122	-0.061	0.873	9.881	-0.873	0	0	-0.061	1506609545
-9.78	-1.282	-0.947	0	-0.061	-0.061	1.579	-8.875	2.032	-0.061	0.061	0	1.994	9.223	4.137	0	0.061	-0.183	-9.78	-1.282	-0.947	0	-0.061	-0.061	2.693	9.232	1.678	-0.061	-0.061	-0.061	0.866	9.886	-0.86	-0.061	-0.061	-0.061	1506609545
-9.764	-1.267	-0.934	0	0	-0.061	1.654	-8.826	1.981	-0.061	-0.061	0.061	2.053	9.257	4.128	0	-0.061	-0.183	-9.764	-1.267	-0.934	0	0	-0.061	2.693	9.232	1.678	-0.061	-0.122	-0.061	0.94	9.892	-0.859	0	-0.061	-0.061	1506609545
-9.757	-1.282	-0.931	0	-0.061	-0.061	1.721	-8.793	1.973	-0.061	0	0.061	2.068	9.257	4.091	-0.061	-0.122	-0.122	-9.757	-1.282	-0.931	0	-0.061	-0.061	2.737	9.258	1.694	-0.061	-0.122	-0.061	0.943	9.9	-0.837	-0.061	-0.061	0	1506609545
-9.757	-1.281	-0.932	0	0	0	1.772	-8.795	1.974	-0.061	0	0.061	2.068	9.257	4.091	-0.061	-0.183	-0.061	-9.757	-1.281	-0.932	0	0	0	2.76	9.209	1.686	0	-0.061	-0.061	0.888	9.892	-0.835	-0.061	0	0	1506609545
-9.765	-1.264	-0.916	0	-0.061	0	1.81	-8.817	1.999	-0.061	0	0	2.006	9.226	4.07	0	-0.061	0	-9.765	-1.264	-0.916	0	-0.061	0	2.744	9.205	1.647	0	-0.061	-0.061	0.895	9.89	-0.805	0	-0.061	0	1506609545
-9.776	-1.243	-0.919	0	-0.061	0	1.806	-8.82	2.022	-0.061	-0.061	-0.061	2.025	9.256	4.1	0	0	-0.061	-9.776	-1.243	-0.919	0	-0.061	0	2.72	9.234	1.662	0	-0.061	-0.061	0.908	9.891	-0.823	-0.061	-0.061	0	1506609545
-9.741	-1.284	-0.892	-0.061	-0.061	-0.061	1.774	-8.819	2.073	0	0	-0.122	2.005	9.278	4.119	0	0	0	-9.741	-1.284	-0.892	-0.061	-0.061	-0.061	2.767	9.262	1.662	0	-0.061	0	0.902	9.891	-0.828	-0.061	0	0	1506609545
-9.74	-1.331	-0.913	-0.061	-0.061	-0.061	1.723	-8.806	2.101	0	0	-0.122	1.94	9.28	4.171	-0.061	0.061	0	-9.74	-1.331	-0.913	-0.061	-0.061	-0.061	2.806	9.265	1.654	0	0	0	0.853	9.865	-0.845	0	-0.061	-0.061	1506609546
-9.756	-1.329	-0.921	-0.061	0	-0.061	1.744	-8.814	2.082	0	-0.061	-0.061	1.94	9.28	4.171	0	0.061	0	-9.756	-1.329	-0.921	-0.061	0	-0.061	2.743	9.268	1.686	0	0	0	0.848	9.872	-0.855	0	0	-0.061	1506609546
-9.757	-1.309	-0.91	-0.061	0	-0.061	1.708	-8.835	2.043	0	0	-0.122	1.931	9.299	4.198	-0.122	-0.061	0	-9.757	-1.309	-0.91	-0.061	0	-0.061	2.723	9.269	1.668	0	-0.061	0	0.87	9.899	-0.827	0	0	-0.061	1506609546
-9.746	-1.314	-0.898	-0.061	0	-0.061	1.676	-8.803	2.047	0	0	-0.061	1.884	9.262	4.136	-0.122	-0.061	0	-9.746	-1.314	-0.898	-0.061	0	-0.061	2.784	9.26	1.675	-0.061	0	0	0.851	9.897	-0.834	0	0	0	1506609546
-9.764	-1.304	-0.894	0	0	-0.061	1.664	-8.796	2.027	0	0	0	1.884	9.262	4.136	-0.122	-0.061	0	-9.764	-1.304	-0.894	0	0	-0.061	2.732	9.227	1.666	0	0	0	0.845	9.895	-0.84	0	-0.061	-0.061	1506609546
-9.772	-1.286	-0.912	0	0	-0.061	1.664	-8.796	2.027	0	0	0	1.918	9.246	4.04	0	-0.061	0	-9.772	-1.286	-0.912	0	0	-0.061	2.725	9.235	1.652	0	-0.061	0	0.877	9.883	-0.833	0	0	0	1506609546
-9.777	-1.238	-0.908	0	0	-0.061	1.701	-8.808	2.027	-0.061	0.061	0	1.928	9.252	4.055	0	0	0	-9.777	-1.238	-0.908	0	0	-0.061	2.767	9.252	1.651	0	-0.061	-0.061	0.888	9.904	-0.813	-0.061	-0.061	0	1506609546
-9.77	-1.231	-0.928	-0.061	0	-0.061	1.715	-8.802	2.048	-0.061	0.061	0	1.928	9.252	4.055	0	0	-0.061	-9.77	-1.231	-0.928	-0.061	0	-0.061	2.804	9.253	1.651	0	0	-0.061	0.928	9.897	-0.825	0	-0.061	0	1506609546
-9.753	-1.239	-0.93	-0.061	0	-0.061	1.762	-8.776	2.082	-0.061	0	0	1.948	9.241	4.165	0	-0.061	-0.061	-9.753	-1.239	-0.93	-0.061	0	-0.061	2.762	9.247	1.648	0	-0.061	-0.061	0.935	9.89	-0.842	0	-0.061	0	1506609546
-9.765	-1.233	-0.934	-0.061	-0.061	-0.061	1.812	-8.811	2.088	-0.061	0.061	0	1.987	9.258	4.17	0	-0.061	-0.061	-9.765	-1.233	-0.934	-0.061	-0.061	-0.061	2.781	9.231	1.645	0	0	-0.061	0.95	9.878	-0.836	0	0	0	1506609546
-9.757	-1.236	-0.927	-0.061	0	-0.061	1.852	-8.819	2.115	0	0	-0.061	1.987	9.258	4.17	0	-0.061	-0.061	-9.757	-1.236	-0.927	-0.061	0	-0.061	2.786	9.246	1.654	0	-0.061	-0.061	0.964	9.881	-0.81	0	0	0	1506609546
-9.772	-1.253	-0.949	-0.061	-0.061	0	1.887	-8.807	2.169	0	0	-0.061	1.976	9.237	4.148	-0.061	-0.061	0	-9.772	-1.253	-0.949	-0.061	-0.061	0	2.802	9.234	1.659	-0.061	0	-0.061	0.937	9.878	-0.846	0	0	0	1506609546
-9.765	-1.264	-0.941	-0.061	-0.061	-0.061	1.887	-8.807	2.169	0	0.061	-0.122	1.976	9.237	4.148	-0.061	-0.061	0	-9.765	-1.264	-0.941	-0.061	-0.061	-0.061	2.769	9.217	1.648	0	-0.061	-0.061	0.951	9.886	-0.858	0	-0.061	0	1506609546
-9.758	-1.261	-0.932	-0.061	0	-0.061	1.922	-8.83	2.283	0.061	0.061	-0.183	1.97	9.234	4.122	0	-0.061	0	-9.758	-1.261	-0.932	-0.061	0	-0.061	2.802	9.221	1.681	0	-0.061	-0.061	0.953	9.89	-0.835	0	0	0	1506609546
-9.763	-1.29	-0.938	-0.061	0	-0.061	1.922	-8.83	2.283	0.061	0.061	-0.183	1.991	9.219	4.134	0	0	0	-9.763	-1.29	-0.938	-0.061	0	-0.061	2.769	9.186	1.651	0	-0.061	-0.061	0.932	9.891	-0.815	-0.061	0	0	1506609546
-9.756	-1.3	-0.949	0	-0.061	0	2.013	-8.848	2.334	0.244	0.061	-0.305	2.038	9.239	4.073	-0.061	-0.061	0	-9.756	-1.3	-0.949	0	-0.061	0	2.684	9.178	1.645	0	-0.061	0	0.956	9.885	-0.841	0	0	0	1506609546
-9.74	-1.268	-0.95	0	0	0	2.024	-8.747	2.431	0.244	0.122	-0.427	2.038	9.239	4.073	-0.061	-0.183	0	-9.74	-1.268	-0.95	0	0	0	2.734	9.232	1.663	0.061	-0.061	-0.061	0.944	9.886	-0.851	0	0	0	1506609546
-9.747	-1.285	-0.956	0	0	0	2.269	-8.801	2.79	0.244	0.122	-0.427	2.029	9.197	3.997	-0.061	-0.122	0.061	-9.747	-1.285	-0.956	0	0	0	2.689	9.176	1.677	0.061	-0.061	-0.061	0.941	9.887	-0.843	-0.061	-0.061	0	1506609546
-9.765	-1.276	-0.955	0	0	0	2.905	-9.054	3.235	0.488	0.549	-0.671	1.963	9.239	3.929	0	-0.183	0.061	-9.765	-1.276	-0.955	0	0	0	2.676	9.192	1.658	0.122	-0.122	-0.061	0.945	9.873	-0.877	-0.061	-0.122	0	1506609546
-9.759	-1.254	-0.944	-0.061	0	0	3.257	-9.111	3.529	1.099	1.587	-1.404	1.963	9.239	3.929	0	-0.244	0.122	-9.759	-1.254	-0.944	-0.061	0	0	2.777	9.253	1.659	0.061	-0.122	-0.061	0.967	9.88	-0.878	-0.061	0	0	1506609546
-9.777	-1.201	-0.95	-0.061	0	0	3.299	-8.878	3.9	1.892	3.54	-2.258	1.946	9.21	3.933	0.122	-0.183	0.061	-9.777	-1.201	-0.95	-0.061	0	0	2.841	9.231	1.61	0.061	-0.122	-0.122	0.968	9.887	-0.842	0	0	0	1506609546
-9.765	-1.184	-0.976	-0.183	0	0	3.402	-8.672	4.014	2.014	5.676	-2.625	2.052	9.182	3.957	0.183	-0.061	0	-9.765	-1.184	-0.976	-0.183	0	0	2.811	9.167	1.554	0.122	-0.061	-0.122	0.968	9.875	-0.872	0	-0.061	0	1506609546
-9.764	-1.178	-0.997	-0.183	0	-0.061	3.213	-8.381	4.084	1.648	5.249	-2.38	2.052	9.182	3.957	0.183	-0.183	0	-9.764	-1.178	-0.997	-0.183	0	-0.061	2.765	9.193	1.494	0.122	-0.122	-0.183	1.011	9.868	-0.869	0.061	0	0	1506609546
-9.781	-1.177	-0.998	-0.244	0	-0.061	2.946	-8.114	4.058	1.648	5.249	-2.38	2.149	9.266	3.895	0.122	-0.366	0	-9.781	-1.177	-0.998	-0.244	0	-0.061	2.772	9.317	1.412	0.122	-0.122	-0.244	1.037	9.868	-0.872	0	0.061	0	1506609546
-9.772	-1.174	-0.998	-0.305	0	-0.061	2.446	-7.814	3.907	1.831	3.418	-2.258	2.251	9.406	3.95	0.122	-0.549	0	-9.772	-1.174	-0.998	-0.305	0	-0.061	2.783	9.424	1.327	0.183	-0.061	-0.244	1.05	9.88	-0.884	0	0.122	0	1506609546
-9.805	-1.214	-0.995	-0.366	0	-0.061	2.101	-7.407	4.035	1.831	3.418	-2.258	2.251	9.406	3.95	0.122	-0.732	-0.061	-9.805	-1.214	-0.995	-0.366	0	-0.061	2.832	9.479	1.278	0.122	-0.061	-0.244	1.031	9.869	-0.896	0	0.122	0	1506609547
-9.777	-1.242	-0.987	-0.305	-0.061	-0.061	1.881	-7.111	4.04	1.221	1.465	-1.404	2.402	9.38	4.127	0.183	-0.549	-0.061	-9.777	-1.242	-0.987	-0.305	-0.061	-0.061	2.846	9.478	1.223	0.061	0.061	-0.244	1.037	9.878	-0.894	0	0.122	0	1506609547
-9.783	-1.282	-1.012	-0.244	-0.061	-0.061	1.902	-6.956	4.413	1.221	1.465	-1.404	2.402	9.38	4.127	0.122	-0.183	-0.122	-9.783	-1.282	-1.012	-0.244	-0.061	-0.061	2.741	9.406	1.202	0.061	0.244	-0.244	0.975	9.884	-0.835	0	0.183	-0.061	1506609547
-9.765	-1.325	-1.035	-0.183	-0.061	-0.061	1.894	-6.879	4.739	0.916	1.221	-1.16	2.361	9.393	4.148	0	-0.305	-0.122	-9.765	-1.325	-1.035	-0.183	-0.061	-0.061	2.528	9.388	1.209	0	0.183	-0.122	0.985	9.873	-0.858	0	0.122	-0.061	1506609547
-9.735	-1.373	-1.034	-0.122	-0.061	-0.061	1.997	-6.807	5.227	0.366	0.732	-0.61	2.439	9.368	4.097	-0.122	-0.244	-0.061	-9.735	-1.373	-1.034	-0.122	-0.061	-0.061	2.424	9.363	1.306	0	0.122	-0.061	0.961	9.884	-0.86	0	0.122	-0.061	1506609547
-9.708	-1.365	-1.031	-0.061	0	-0.061	2.121	-6.846	5.577	0.366	0.732	-0.61	2.53	9.343	3.997	-0.183	0.305	0.061	-9.708	-1.365	-1.031	-0.061	0	-0.061	2.478	9.36	1.357	0	0.244	0.061	0.959	9.889	-0.89	0	0.061	-0.061	1506609547
-9.757	-1.34	-1.053	0	0	-0.061	2.183	-6.767	5.786	0.305	0.366	-0.549	2.3	9.31	3.833	-0.183	0	0.122	-9.757	-1.34	-1.053	0	0	-0.061	2.422	9.338	1.401	0	0.183	0.061	0.907	9.874	-0.91	-0.061	0	0	1506609547
-9.758	-1.267	-1.048	0	0	-0.061	2.152	-6.602	5.822	0.183	0.183	-0.305	2.244	9.288	3.718	-0.122	0.061	0.122	-9.758	-1.267	-1.048	0	0	-0.061	2.412	9.33	1.378	0	0.122	0.061	0.957	9.884	-0.92	0	-0.061	0	1506609547
-9.774	-1.212	-1.053	0	0	-0.061	2.123	-6.442	5.845	0	0	-0.122	2.082	9.257	3.591	-0.061	0.061	0.122	-9.774	-1.212	-1.053	0	0	-0.061	2.444	9.302	1.39	0	0.122	0	1.006	9.885	-0.891	-0.061	-0.061	0	1506609547
-9.751	-1.207	-1.032	0	0	-0.061	2.155	-6.393	5.855	-0.183	-0.061	0.122	2.082	9.257	3.591	0	0.122	0.061	-9.751	-1.207	-1.032	0	0	-0.061	2.464	9.329	1.406	0	0.061	0	1.032	9.873	-0.886	-0.061	-0.061	0	1506609547
-9.756	-1.232	-1.056	-0.061	0	-0.061	2.23	-6.46	5.917	-0.183	-0.061	0.122	2.089	9.286	3.669	0.061	0.183	0	-9.756	-1.232	-1.056	-0.061	0	-0.061	2.451	9.329	1.413	0	0.122	0	1.069	9.85	-0.922	-0.061	-0.061	0	1506609547
-9.747	-1.287	-1.056	0	0	0	2.306	-6.593	5.923	-0.366	-0.305	0.427	2.158	9.354	3.99	0.061	0.366	-0.061	-9.747	-1.287	-1.056	0	0	0	2.5	9.355	1.422	-0.061	0.061	0	1.086	9.861	-0.914	0	0	0	1506609547
-9.746	-1.294	-1.044	0	0	0	2.481	-6.734	5.955	-0.366	-0.122	0.366	2.158	9.354	3.99	0.061	0.244	-0.061	-9.746	-1.294	-1.044	0	0	0	2.521	9.372	1.432	-0.061	0.061	0	1.059	9.879	-0.89	-0.061	-0.061	0	1506609547
-9.761	-1.261	-1.026	0	0	0	2.44	-6.821	5.987	-0.366	-0.122	0.366	2.263	9.373	4.134	-0.061	0.244	0	-9.761	-1.261	-1.026	0	0	0	2.516	9.369	1.42	-0.061	0	0.061	0.997	9.878	-0.898	-0.061	-0.061	0	1506609547
-9.763	-1.235	-1.025	0	0	0	2.391	-6.81	5.996	-0.244	-0.183	0.183	2.257	9.333	4.035	-0.183	0.061	0	-9.763	-1.235	-1.025	0	0	0	2.591	9.375	1.427	-0.122	0	0.122	0.997	9.872	-0.883	0	-0.122	0	1506609547
-9.759	-1.217	-1.007	0	0	0	2.372	-6.727	5.937	-0.183	-0.427	0.244	2.257	9.333	4.035	-0.244	-0.122	0	-9.759	-1.217	-1.007	0	0	0	2.617	9.369	1.422	-0.061	0	0.122	1.029	9.871	-0.869	-0.061	-0.061	0	1506609547
-9.777	-1.201	-0.991	-0.061	0	0	2.372	-6.727	5.937	-0.183	-0.671	0.305	2.304	9.276	3.905	-0.244	0.122	0.061	-9.777	-1.201	-0.991	-0.061	0	0	2.678	9.333	1.44	-0.122	0	0.122	1.038	9.878	-0.873	-0.061	-0.061	0	1506609547
-9.772	-1.197	-1.01	-0.061	0	0	1.736	-6.619	5.62	-0.427	-4.639	0.977	2.233	9.244	3.816	-0.183	-0.061	0	-9.772	-1.197	-1.01	-0.061	0	0	2.662	9.282	1.438	-0.061	0	0.061	1.06	9.861	-0.858	-0.061	-0.061	0	1506609547
-9.762	-1.192	-0.993	-0.061	-0.061	-0.061	1.757	-6.647	5.277	-0.427	-4.639	0.977	2.237	9.215	3.737	-0.122	-0.122	0	-9.762	-1.192	-0.993	-0.061	-0.061	-0.061	2.632	9.281	1.424	0	-0.061	0.061	1.034	9.854	-0.839	0	0	-0.061	1506609547
-9.764	-1.196	-0.993	-0.061	-0.061	-0.061	2.172	-6.966	4.711	-0.977	-8.85	1.648	2.21	9.225	3.663	-0.061	-0.122	0	-9.764	-1.196	-0.993	-0.061	-0.061	-0.061	2.72	9.312	1.431	0	-0.061	-0.061	1.066	9.865	-0.855	-0.061	0	0	1506609547
-9.761	-1.22	-1.012	-0.061	-0.061	-0.061	2.512	-7.332	3.487	-1.526	-10.62	2.075	2.236	9.238	3.731	0.061	-0.183	0	-9.761	-1.22	-1.012	-0.061	-0.061	-0.061	2.751	9.29	1.448	0	0	-0.122	1.053	9.86	-0.833	-0.061	0	0	1506609547
-9.77	-1.238	-1.014	-0.061	0	-0.061	3.362	-7.727	2.797	-1.709	-8.545	2.38	2.236	9.238	3.731	0.122	-0.061	0	-9.77	-1.238	-1.014	-0.061	0	-0.061	2.662	9.311	1.44	0.061	0	-0.122	1.031	9.871	-0.835	-0.061	0	-0.061	1506609547
-9.759	-1.243	-1.017	-0.061	0	-0.061	3.981	-8.002	1.986	-1.709	-8.545	2.38	2.207	9.282	3.813	0.244	-0.366	0	-9.759	-1.243	-1.017	-0.061	0	-0.061	2.603	9.347	1.427	0.061	-0.061	-0.122	1.067	9.879	-0.84	-0.061	0	-0.061	1506609547
-9.755	-1.254	-1.036	0	0	0	4.42	-8.339	1.308	-0.671	-2.747	2.197	2.521	9.28	3.924	0.427	-0.916	0.122	-9.755	-1.254	-1.036	0	0	0	2.517	9.371	1.479	0.061	-0.122	-0.122	1.026	9.88	-0.831	-0.061	0	-0.061	1506609547
-9.737	-1.247	-1.037	0	0	0	4.436	-8.58	1.144	-0.549	-1.831	1.77	2.521	9.28	3.924	0.61	-1.282	0.244	-9.737	-1.247	-1.037	0	0	0	2.547	9.354	1.464	-0.061	-0.183	0	1.04	9.878	-0.849	0	-0.061	-0.061	1506609547
-9.723	-1.273	-1	0.061	0	0	4.577	-8.668	0.973	-0.549	-1.831	1.77	2.645	9.29	3.807	0.61	-1.404	0.305	-9.723	-1.273	-1	0.061	0	0	2.626	9.289	1.461	0	-0.122	0	1.044	9.862	-0.853	0	-0.061	-0.061	1506609548
-9.762	-1.264	-1.008	0.061	0	0	4.703	-8.661	0.909	-0.671	-1.099	0.793	2.988	9.296	3.644	0.427	-0.488	0.427	-9.762	-1.264	-1.008	0.061	0	0	2.72	9.283	1.431	0.061	-0.061	0.061	1.017	9.88	-0.853	0	-0.061	-0.061	1506609548
-9.8	-1.164	-1.028	0	0	-0.061	4.63	-8.514	0.931	-0.671	-1.099	0.793	2.988	9.296	3.644	0.732	-0.61	0.732	-9.8	-1.164	-1.028	0	0	-0.061	2.866	9.353	1.457	0	0.061	0.061	0.986	9.874	-0.823	-0.061	-0.183	-0.061	1506609548
-9.777	-1.098	-1.034	-0.061	0	-0.061	4.39	-8.467	0.779	-0.671	-1.038	0.061	3.511	9.332	3.72	0.916	-0.244	0.732	-9.777	-1.098	-1.034	-0.061	0	-0.061	2.92	9.326	1.474	-0.122	0.183	0.122	1.012	9.883	-0.828	0	-0.122	-0.061	1506609548
-9.778	-1.178	-1.047	-0.122	-0.061	-0.061	4.295	-8.441	0.683	-0.671	-1.038	0.061	3.46	9.271	3.667	0.732	0.061	0.61	-9.778	-1.178	-1.047	-0.122	-0.061	-0.061	2.907	9.19	1.372	-0.122	0.366	0.183	1.121	9.861	-0.869	0	-0.061	-0.061	1506609548
-9.767	-1.158	-1.049	-0.122	-0.061	-0.061	4.295	-8.441	0.683	-0.549	-0.916	-0.122	3.275	9.259	3.336	0.488	-0.061	0.488	-9.767	-1.158	-1.049	-0.122	-0.061	-0.061	2.969	9.164	1.404	0.061	0.366	0.183	1.107	9.873	-0.855	0	0.061	-0.061	1506609548
-9.784	-1.164	-1.075	-0.122	-0.061	-0.061	4.134	-8.519	0.337	-0.366	0.122	-0.122	3.033	9.258	3.186	0.244	0.244	0.366	-9.784	-1.164	-1.075	-0.122	-0.061	-0.061	2.917	9.142	1.425	0.122	0.549	0.244	1.087	9.867	-0.839	-0.061	0.061	-0.061	1506609548
-9.757	-1.205	-1.081	-0.122	-0.061	-0.061	3.924	-8.564	0.303	-0.183	0.916	-0.061	2.717	9.399	2.838	0.061	0.549	0.122	-9.757	-1.205	-1.081	-0.122	-0.061	-0.061	2.783	9.191	1.461	0.122	0.488	0.305	1.08	9.874	-0.871	-0.061	0.061	-0.061	1506609548
-9.722	-1.23	-1.074	-0.122	-0.061	0	3.585	-8.521	0.279	0	1.16	-0.183	2.717	9.399	2.838	-0.366	0.671	0	-9.722	-1.23	-1.074	-0.122	-0.061	0	2.609	9.22	1.495	0.183	0.427	0.183	1.111	9.884	-0.898	0	0.061	-0.061	1506609548
-9.726	-1.224	-1.059	-0.122	-0.061	0	4.016	-8.573	0.396	0.366	3.418	0.305	2.637	9.445	2.728	-0.488	0.427	-0.061	-9.726	-1.224	-1.059	-0.122	-0.061	0	2.489	9.295	1.54	0.122	0.183	0.183	1.071	9.874	-0.867	-0.061	0.061	-0.061	1506609548
-9.759	-1.233	-1.065	-0.122	-0.061	0	4.503	-8.469	0.44	0.549	8.057	1.282	2.247	9.388	2.899	-0.793	0.732	-0.122	-9.759	-1.233	-1.065	-0.122	-0.061	0	2.468	9.302	1.497	0	0.122	0.061	0.98	9.863	-0.847	-0.061	0	-0.061	1506609548
-9.758	-1.29	-1.053	-0.061	0	0	3.2	-8.555	0.435	1.892	12.39	1.77	2.247	9.388	2.899	-0.916	0.305	-0.183	-9.758	-1.29	-1.053	-0.061	0	0	2.443	9.28	1.457	0.061	-0.122	-0.061	1.036	9.88	-0.869	-0.061	-0.061	-0.061	1506609548
-9.745	-1.333	-1.035	0	0	0	0.79	-8.396	1.231	1.892	12.39	1.77	1.983	9.295	2.875	-0.793	-0.61	-0.061	-9.745	-1.333	-1.035	0	0	0	2.474	9.265	1.421	0	-0.427	-0.122	1.007	9.879	-0.854	-0.061	-0.061	-0.061	1506609548
-9.732	-1.334	-1.019	0.061	0	-0.061	0.79	-8.396	1.231	1.953	5.92	-0.305	2.127	9.237	2.888	-0.366	-1.282	-0.122	-9.732	-1.334	-1.019	0.061	0	-0.061	2.56	9.313	1.462	-0.061	-0.61	-0.244	0.902	9.9	-0.845	-0.061	0	-0.061	1506609548
-9.793	-1.263	-1.022	0.061	0	-0.122	1.687	-8.191	2.515	-0.122	-0.916	-0.793	2.241	9.183	2.662	0.244	-1.892	-0.305	-9.793	-1.263	-1.022	0.061	0	-0.122	2.598	9.321	1.436	-0.061	-0.854	-0.488	0.842	9.881	-0.885	-0.122	-0.061	-0.061	1506609548
-9.777	-1.219	-1.013	0.061	0	-0.061	1.706	-8.033	2.61	-1.77	-3.357	-0.244	2.365	9.083	2.278	1.099	-2.563	-0.549	-9.777	-1.219	-1.013	0.061	0	-0.061	2.643	9.306	1.366	-0.061	-0.977	-0.549	0.812	9.895	-0.878	0	-0.061	-0.061	1506609548
-9.739	-1.195	-1.024	0	0	-0.061	2.129	-8.28	1.924	-2.625	-4.15	0.183	3.108	9.448	1.806	1.892	-2.258	-0.671	-9.739	-1.195	-1.024	0	0	-0.061	2.516	9.331	1.32	0	-0.916	-0.732	0.946	9.878	-0.847	0	-0.122	-0.122	1506609548
-9.735	-1.275	-1.031	0	0	-0.061	2.957	-8.551	1.02	-2.075	-1.831	0.427	3.108	9.448	1.806	1.831	-1.099	-0.549	-9.735	-1.275	-1.031	0	0	-0.061	2.262	9.4	1.256	0	-1.038	-0.854	1.022	9.866	-0.813	0.061	-0.122	-0.122	1506609548
-9.753	-1.364	-1.025	0.061	0	-0.061	3.397	-8.72	0.839	-1.16	0.916	0.244	3.206	9.694	1.7	1.343	-0.305	-0.488	-9.753	-1.364	-1.025	0.061	0	-0.061	2.189	9.499	1.188	-0.061	-1.16	-0.977	0.983	9.866	-0.821	0	-0.122	-0.061	1506609548
-9.738	-1.425	-0.992	0.122	0	-0.061	2.982	-8.839	1.316	-1.16	0.916	0.244	3.06	9.777	1.933	0.916	-0.488	-0.488	-9.738	-1.425	-0.992	0.122	0	-0.061	2.254	9.516	1.126	-0.061	-1.16	-0.977	0.947	9.884	-0.821	0	-0.122	-0.061	1506609548
-9.751	-1.428	-0.991	0.183	0	-0.061	2.378	-8.868	1.573	-0.854	-0.427	0.183	3.082	9.832	2.259	0.854	-0.732	-0.427	-9.751	-1.428	-0.991	0.183	0	-0.061	2.338	9.58	1.071	-0.061	-1.099	-0.916	0.849	9.892	-0.882	0	-0.122	-0.061	1506609548
-9.768	-1.389	-1.019	0.183	0	-0.061	2.706	-8.844	1.651	-1.038	-0.977	0.244	3.226	9.857	2.442	0.793	-0.671	-0.488	-9.768	-1.389	-1.019	0.183	0	-0.061	2.409	9.593	1.078	-0.183	-1.038	-0.732	0.772	9.895	-0.89	0	-0.183	-0.061	1506609548
-9.752	-1.324	-1.046	0.183	0	-0.061	3.084	-8.942	1.706	-0.916	0.305	0.366	3.283	9.874	2.408	0.61	-0.549	-0.427	-9.752	-1.324	-1.046	0.183	0	-0.061	2.37	9.558	1.066	-0.244	-0.793	-0.61	0.839	9.902	-0.889	0	-0.183	-0.061	1506609548
-9.765	-1.235	-1.041	0.122	0	-0.061	2.89	-9.015	1.617	-0.732	0.549	0.305	3.283	9.874	2.408	0.305	-0.61	-0.305	-9.765	-1.235	-1.041	0.122	0	-0.061	2.187	9.537	1.067	-0.244	-0.732	-0.488	0.895	9.891	-0.914	0	-0.183	-0.061	1506609548
-9.793	-1.182	-1.058	0.061	0	-0.061	2.83	-9.1	1.771	-0.732	0.549	0.305	3.222	9.903	2.259	0	-0.916	-0.183	-9.793	-1.182	-1.058	0.061	0	-0.061	2.058	9.607	1.12	-0.183	-0.732	-0.305	0.884	9.88	-0.9	-0.061	-0.183	-0.061	1506609548
-9.739	-1.245	-1.048	0	0	-0.061	2.914	-9.126	1.681	-0.244	-0.061	0.122	3.403	9.792	2.012	-0.183	-1.099	-0.061	-9.739	-1.245	-1.048	0	0	-0.061	2.027	9.61	1.058	-0.244	-0.671	-0.122	0.962	9.88	-0.906	0	-0.122	-0.061	1506609549
-9.69	-1.329	-1.037	0.061	0	-0.061	2.899	-8.977	1.452	-0.244	-0.061	0.122	3.403	9.792	2.012	-0.244	-0.732	0.061	-9.69	-1.329	-1.037	0.061	0	-0.061	2.046	9.51	1.059	-0.244	-0.488	-0.061	1.046	9.872	-0.952	0.061	-0.061	-0.061	1506609549
-9.741	-1.337	-1.028	0.061	0	0	2.786	-8.849	1.142	0.183	-0.244	-0.122	3.268	9.627	1.818	-0.366	-0.549	0.183	-9.741	-1.337	-1.028	0.061	0	0	2.047	9.38	1.047	-0.244	-0.366	0	0.983	9.871	-0.909	0	0	-0.061	1506609549
-9.793	-1.291	-1.052	0.061	0	0	2.765	-8.813	0.872	0.305	-0.488	-0.305	3.089	9.54	1.593	-0.488	-0.732	0.183	-9.793	-1.291	-1.052	0.061	0	0	2.07	9.418	1.011	-0.122	-0.244	0.061	0.915	9.885	-0.831	-0.061	-0.061	0	1506609549
-9.752	-1.255	-1.047	0	0	0	2.784	-8.812	0.663	0.183	-0.366	-0.305	3.169	9.599	1.406	-0.488	-0.793	0.122	-9.752	-1.255	-1.047	0	0	0	2.005	9.533	1.062	0.061	-0.122	0.061	0.904	9.898	-0.909	-0.061	-0.061	0	1506609549
-9.723	-1.274	-1.052	0	0	0	2.702	-8.716	0.546	0.183	-0.366	-0.305	3.297	9.609	1.299	-0.305	-0.488	0.183	-9.723	-1.274	-1.052	0	0	0	1.901	9.568	1.075	0	-0.061	0.061	0.943	9.886	-0.943	0	-0.122	0	1506609549
-9.743	-1.318	-1.055	0	-0.061	0	2.619	-8.628	0.469	0.183	-0.183	-0.366	3.256	9.53	1.209	-0.122	-0.183	0.305	-9.743	-1.318	-1.055	0	-0.061	0	1.895	9.495	1.109	0	-0.122	0	0.963	9.863	-0.949	-0.061	-0.061	-0.061	1506609549
-9.755	-1.335	-1.055	0	0	0	2.564	-8.653	0.477	-0.061	-0.183	-0.244	3.182	9.494	1.186	0.061	0.061	0.366	-9.755	-1.335	-1.055	0	0	0	1.958	9.515	1.068	0	-0.061	-0.061	0.983	9.874	-0.934	-0.061	0	0	1506609549
-9.755	-1.304	-1.053	0	0	0	2.582	-8.701	0.542	-0.183	-0.061	-0.122	3.072	9.538	1.225	0.183	0.122	0.305	-9.755	-1.304	-1.053	0	0	0	1.942	9.552	1.065	0.061	0	-0.122	0.907	9.892	-0.931	-0.061	-0.061	0	1506609549
-9.752	-1.288	-1.029	0	-0.061	-0.061	2.565	-8.735	0.632	-0.183	-0.061	-0.122	3.072	9.536	1.285	0.427	0.305	0.244	-9.752	-1.288	-1.029	0	-0.061	-0.061	1.87	9.53	1.086	0.061	0	-0.122	0.852	9.893	-0.937	-0.061	-0.061	0	1506609549
-9.738	-1.339	-1.035	0	-0.061	0	2.573	-8.78	0.715	-0.122	-0.122	-0.061	3.071	9.577	1.342	0.427	0.244	0.122	-9.738	-1.339	-1.035	0	-0.061	0	1.812	9.518	1.066	0.061	0	-0.061	0.846	9.869	-0.938	0	-0.061	-0.061	1506609549
