# Supplementary material for: A deep learning approach for lower back-pain risk prediction during manual lifting
Source: PLoS One. 2021 Feb 19;16(2):e0247162. doi: 10.1371/journal.pone.0247162 (PMC7894914; doi:10.1371/journal.pone.0247162)
Supplement: S1 Data — (ZIP) [file pone.0247162.s001.zip › source-used/Subject_02_P1_Zone09_T1.csv]

Side_A_x	Side_A_y	Side_A_z	Side_G_x	Side_G_y	Side_G_z	LtWt_A_x	LtWt_A_y	LtWt_A_z	LtWt_G_x	LtWt_G_y	LtWt_G_z	RtWt_A_x	RtWt_A_y	RtWt_A_z	RtWt_G_x	RtWt_G_y	RtWt_G_z	Back_A_x	Back_A_y	Back_A_z	Back_G_x	Back_G_y	Back_G_z	UArm_A_x	UArm_A_y	UArm_A_z	UArm_G_x	UArm_G_y	UArm_G_z	Thig_A_x	Thig_A_y	Thig_A_z	Thig_G_x	Thig_G_y	Thig_G_z	Time_stp
-9.814	-0.967	-0.516	0	-0.061	-0.061	2.743	-8.781	0.081	-0.061	0	0	3.25	9.665	0.912	-0.061	0	-0.061	-9.814	-0.967	-0.516	0	-0.061	-0.061	1.603	9.605	1.304	-0.061	-0.061	-0.061	0.925	9.902	-0.493	0.061	-0.061	-0.061	1506610194
-9.814	-0.958	-0.508	0	-0.061	-0.061	2.809	-8.754	0.132	-0.061	-0.061	0.061	3.242	9.591	0.845	-0.061	-0.061	-0.061	-9.814	-0.958	-0.508	0	-0.061	-0.061	1.623	9.599	1.316	-0.061	0	-0.061	0.932	9.902	-0.506	0	-0.061	-0.061	1506610194
-9.823	-0.915	-0.506	0	0	-0.061	2.835	-8.766	0.124	-0.061	-0.061	0.061	3.242	9.582	0.799	-0.061	0	-0.122	-9.823	-0.915	-0.506	0	0	-0.061	1.607	9.616	1.324	-0.061	0	-0.061	0.925	9.898	-0.48	0	0	0	1506610194
-9.835	-0.898	-0.513	0	-0.061	-0.061	2.835	-8.766	0.124	-0.061	-0.061	0.061	3.242	9.582	0.799	-0.061	0	-0.122	-9.835	-0.898	-0.513	0	-0.061	-0.061	1.534	9.603	1.333	-0.061	0	-0.061	0.973	9.91	-0.465	-0.061	-0.061	0	1506610194
-9.825	-0.884	-0.52	-0.061	0	-0.061	2.841	-8.757	0.115	-0.061	-0.061	0	3.28	9.572	0.775	0	0	-0.122	-9.825	-0.884	-0.52	-0.061	0	-0.061	1.481	9.586	1.333	-0.061	-0.061	-0.061	1.024	9.897	-0.437	-0.061	0	0	1506610194
-9.833	-0.903	-0.517	-0.061	-0.061	-0.061	2.838	-8.744	0.126	-0.061	-0.061	0	3.302	9.566	0.769	0	0	-0.061	-9.833	-0.903	-0.517	-0.061	-0.061	-0.061	1.509	9.589	1.327	0	0	-0.061	1.03	9.891	-0.474	-0.061	-0.061	0	1506610194
-9.814	-0.937	-0.517	-0.061	0	-0.061	2.829	-8.763	0.136	-0.061	-0.061	0	3.308	9.58	0.779	0	0	-0.061	-9.814	-0.937	-0.517	-0.061	0	-0.061	1.546	9.616	1.334	0	0	-0.061	1.007	9.898	-0.473	-0.061	0	-0.061	1506610194
-9.812	-0.956	-0.525	-0.061	0	0	2.847	-8.79	0.15	-0.061	0	0	3.295	9.606	0.797	0	0	-0.061	-9.812	-0.956	-0.525	-0.061	0	0	1.528	9.627	1.33	0	0	-0.061	0.997	9.896	-0.476	-0.061	0	0	1506610194
-9.814	-0.933	-0.526	-0.061	0	0	2.858	-8.79	0.177	-0.061	0	0	3.285	9.607	0.851	0	0	0	-9.814	-0.933	-0.526	-0.061	0	0	1.486	9.605	1.346	0	0	-0.061	1.006	9.896	-0.465	-0.061	0	0	1506610194
-9.823	-0.932	-0.528	-0.061	0	0	2.858	-8.79	0.177	0	0	-0.061	3.266	9.636	0.885	0	0	0	-9.823	-0.932	-0.528	-0.061	0	0	1.482	9.615	1.323	0	0	0	0.967	9.896	-0.481	-0.122	-0.061	0	1506610194
-9.819	-0.957	-0.523	-0.061	-0.061	0	2.842	-8.781	0.191	0	0	-0.061	3.235	9.679	0.871	0	0	0	-9.819	-0.957	-0.523	-0.061	-0.061	0	1.529	9.662	1.333	0	0	0	0.991	9.899	-0.433	0	-0.061	-0.061	1506610194
-9.807	-0.968	-0.52	-0.061	0	-0.061	2.809	-8.77	0.176	0	0	0	3.218	9.666	0.861	-0.061	0	0	-9.807	-0.968	-0.52	-0.061	0	-0.061	1.519	9.668	1.336	-0.061	0	0	0.97	9.897	-0.444	0	-0.061	-0.061	1506610194
-9.831	-0.981	-0.563	-0.061	-0.061	-0.061	2.809	-8.77	0.176	0	0	0	3.218	9.666	0.861	-0.061	0	0	-9.831	-0.981	-0.563	-0.061	-0.061	-0.061	1.474	9.641	1.327	-0.061	0	0	0.957	9.899	-0.463	-0.061	0	-0.061	1506610195
-9.813	-0.979	-0.53	-0.061	0	-0.061	2.81	-8.769	0.145	0.061	0	-0.061	3.202	9.644	0.831	-0.061	0	0	-9.813	-0.979	-0.53	-0.061	0	-0.061	1.493	9.65	1.329	0	-0.061	0	0.955	9.909	-0.457	-0.061	0	-0.061	1506610195
-9.795	-0.977	-0.524	0	0	-0.061	2.817	-8.754	0.105	0.061	0	-0.061	3.231	9.644	0.791	-0.061	0	0	-9.795	-0.977	-0.524	0	0	-0.061	1.493	9.65	1.329	-0.061	-0.061	0	0.961	9.905	-0.467	0	0	-0.061	1506610195
-9.818	-0.976	-0.541	-0.061	0	-0.061	2.783	-8.732	0.073	0	0	-0.061	3.231	9.644	0.791	-0.061	0	0	-9.818	-0.976	-0.541	-0.061	0	-0.061	1.486	9.633	1.324	-0.061	-0.061	0	0.947	9.892	-0.457	0	0	-0.061	1506610195
-9.83	-0.993	-0.538	0	0	-0.061	2.793	-8.741	0.104	-0.061	0.061	0	3.206	9.624	0.781	-0.061	0	0	-9.83	-0.993	-0.538	0	0	-0.061	1.509	9.642	1.333	-0.061	-0.061	0	0.951	9.908	-0.471	0	0	-0.061	1506610195
-9.814	-0.977	-0.507	0	0	-0.061	2.793	-8.741	0.104	-0.061	0	0	3.218	9.622	0.781	-0.061	0	-0.061	-9.814	-0.977	-0.507	0	0	-0.061	1.52	9.634	1.33	-0.061	-0.061	-0.061	0.956	9.922	-0.445	-0.061	0	-0.061	1506610195
-9.823	-0.973	-0.524	0	0	-0.061	2.809	-8.747	0.129	-0.061	0	-0.061	3.218	9.622	0.781	-0.061	0	-0.061	-9.823	-0.973	-0.524	0	0	-0.061	1.497	9.631	1.336	-0.061	0	-0.061	0.933	9.9	-0.468	0	-0.061	-0.061	1506610195
-9.823	-0.965	-0.525	-0.061	0	-0.061	2.791	-8.768	0.194	-0.061	0	-0.061	3.24	9.636	0.793	0	0	-0.061	-9.823	-0.965	-0.525	-0.061	0	-0.061	1.475	9.637	1.343	-0.061	-0.061	-0.061	0.946	9.897	-0.469	0	0	-0.061	1506610195
-9.825	-0.98	-0.535	0	0	-0.061	2.791	-8.768	0.194	0	0	-0.061	3.237	9.637	0.809	-0.061	-0.061	-0.061	-9.825	-0.98	-0.535	0	0	-0.061	1.512	9.641	1.347	-0.061	-0.061	-0.061	0.927	9.89	-0.459	-0.061	-0.061	-0.061	1506610195
-9.822	-0.976	-0.524	0	0	-0.061	2.787	-8.77	0.172	0	0.061	-0.061	3.232	9.631	0.835	-0.061	-0.061	-0.061	-9.822	-0.976	-0.524	0	0	-0.061	1.537	9.628	1.347	-0.061	-0.061	-0.061	0.968	9.895	-0.456	-0.061	-0.061	-0.061	1506610195
-9.822	-0.975	-0.529	0	0	-0.061	2.771	-8.75	0.133	0	0	-0.061	3.201	9.621	0.866	-0.061	0	-0.061	-9.822	-0.975	-0.529	0	0	-0.061	1.518	9.619	1.353	-0.061	0	-0.061	0.956	9.9	-0.477	-0.061	-0.061	-0.061	1506610195
-9.805	-0.981	-0.526	0	0	-0.061	2.743	-8.744	0.116	0	0	-0.061	3.213	9.635	0.853	-0.061	0	-0.061	-9.805	-0.981	-0.526	0	0	-0.061	1.511	9.634	1.342	-0.061	-0.061	0	0.941	9.906	-0.441	0	-0.061	-0.061	1506610195
-9.816	-0.992	-0.535	0	0	-0.061	2.743	-8.744	0.116	0	0	0	3.202	9.635	0.833	-0.061	0	-0.061	-9.816	-0.992	-0.535	0	0	-0.061	1.522	9.643	1.347	-0.061	-0.061	-0.061	0.974	9.9	-0.471	0	-0.061	-0.061	1506610195
-9.823	-0.988	-0.544	0	0	-0.061	2.763	-8.762	0.121	-0.061	0	0	3.219	9.636	0.828	-0.061	-0.061	-0.061	-9.823	-0.988	-0.544	0	0	-0.061	1.536	9.643	1.364	-0.061	-0.061	-0.061	0.946	9.908	-0.452	-0.061	-0.061	-0.061	1506610195
-9.819	-0.991	-0.549	0	0	-0.061	2.785	-8.778	0.159	-0.061	0	0	3.229	9.649	0.87	0	0	-0.061	-9.819	-0.991	-0.549	0	0	-0.061	1.556	9.647	1.375	-0.061	-0.061	-0.061	0.941	9.914	-0.456	-0.061	-0.061	-0.061	1506610195
-9.8	-1.005	-0.551	-0.061	0	-0.061	2.785	-8.778	0.159	-0.061	0	0	3.241	9.633	0.878	0	0	-0.061	-9.8	-1.005	-0.551	-0.061	0	-0.061	1.543	9.621	1.369	-0.061	-0.061	-0.061	0.94	9.915	-0.463	-0.061	-0.061	-0.061	1506610195
-9.802	-1.016	-0.554	-0.061	0	-0.061	2.811	-8.769	0.183	-0.061	0	0	3.23	9.613	0.861	-0.061	0	-0.061	-9.802	-1.016	-0.554	-0.061	0	-0.061	1.541	9.604	1.378	-0.061	0	-0.061	0.932	9.895	-0.468	0	-0.061	-0.061	1506610195
-9.806	-1.007	-0.555	-0.061	0	-0.061	2.814	-8.784	0.191	-0.061	0	0	3.238	9.606	0.854	-0.061	0	-0.061	-9.806	-1.007	-0.555	-0.061	0	-0.061	1.541	9.598	1.376	-0.061	0	-0.061	0.933	9.906	-0.441	-0.061	-0.061	-0.061	1506610195
-9.812	-0.992	-0.566	-0.061	0	-0.061	2.814	-8.784	0.191	0	0	0	3.207	9.583	0.827	-0.061	0	-0.061	-9.812	-0.992	-0.566	-0.061	0	-0.061	1.529	9.594	1.37	-0.061	0	-0.061	0.951	9.903	-0.477	-0.061	-0.061	-0.061	1506610195
-9.805	-0.975	-0.549	-0.061	0	-0.061	2.81	-8.76	0.171	0	0	0	3.208	9.611	0.821	-0.061	0	-0.061	-9.805	-0.975	-0.549	-0.061	0	-0.061	1.477	9.6	1.386	-0.061	0	-0.061	0.952	9.897	-0.447	-0.061	0	-0.061	1506610195
-9.822	-0.985	-0.572	-0.061	0	-0.061	2.76	-8.757	0.163	0	0	0	3.205	9.6	0.807	-0.061	0	-0.061	-9.822	-0.985	-0.572	-0.061	0	-0.061	1.434	9.586	1.386	0	0	-0.061	0.964	9.889	-0.444	-0.061	0	-0.061	1506610195
-9.805	-1.007	-0.55	-0.061	0	-0.061	2.76	-8.757	0.163	0	0	0	3.193	9.592	0.77	-0.061	0	-0.061	-9.805	-1.007	-0.55	-0.061	0	-0.061	1.47	9.583	1.397	0	0	-0.061	0.967	9.897	-0.427	-0.061	0	-0.061	1506610195
-9.813	-1.005	-0.544	-0.061	0	-0.061	2.73	-8.734	0.093	0	-0.061	-0.061	3.191	9.594	0.779	0	-0.061	0	-9.813	-1.005	-0.544	-0.061	0	-0.061	1.492	9.599	1.377	0	0	-0.061	0.938	9.903	-0.443	0	0	-0.061	1506610195
-9.816	-1.014	-0.55	0	0	-0.061	2.73	-8.734	0.093	0	0	0	3.191	9.594	0.779	0	0	0	-9.816	-1.014	-0.55	0	0	-0.061	1.492	9.599	1.377	0	0	-0.061	0.925	9.897	-0.418	-0.061	-0.061	-0.061	1506610195
-9.829	-1.017	-0.542	-0.061	-0.061	-0.061	2.718	-8.738	0.093	-0.061	-0.061	0	3.183	9.636	0.792	0	-0.061	0	-9.829	-1.017	-0.542	-0.061	-0.061	-0.061	1.483	9.636	1.389	0	-0.061	-0.061	0.943	9.916	-0.414	-0.061	-0.061	-0.061	1506610195
-9.812	-1.067	-0.557	-0.061	0	-0.061	2.738	-8.758	0.106	-0.061	0	0	3.174	9.656	0.835	0.061	-0.061	0	-9.812	-1.067	-0.557	-0.061	0	-0.061	1.487	9.648	1.39	0	-0.061	-0.061	0.928	9.92	-0.42	-0.061	-0.061	-0.061	1506610196
-9.823	-1.097	-0.553	0	0	-0.061	2.745	-8.778	0.187	-0.061	-0.061	0	3.176	9.677	0.863	0	-0.061	0	-9.823	-1.097	-0.553	0	0	-0.061	1.509	9.655	1.36	0	-0.061	-0.061	0.87	9.92	-0.435	-0.061	-0.061	-0.061	1506610196
-9.796	-1.075	-0.556	-0.061	0	-0.061	2.745	-8.778	0.187	-0.061	-0.061	0	3.185	9.668	0.872	0	-0.061	0	-9.796	-1.075	-0.556	-0.061	0	-0.061	1.515	9.655	1.365	0	0	-0.061	0.895	9.921	-0.409	-0.061	-0.061	-0.061	1506610196
-9.802	-1.077	-0.578	-0.061	0	-0.061	2.778	-8.784	0.197	-0.061	0	0	3.182	9.668	0.858	0	-0.061	-0.061	-9.802	-1.077	-0.578	-0.061	0	-0.061	1.477	9.643	1.37	-0.061	0	-0.061	0.878	9.918	-0.418	-0.061	-0.122	-0.061	1506610196
-9.801	-1.093	-0.58	-0.061	0	-0.061	2.763	-8.778	0.196	-0.061	0	0	3.177	9.667	0.816	0	0	-0.061	-9.801	-1.093	-0.58	-0.061	0	-0.061	1.44	9.65	1.367	0	0	-0.061	0.843	9.917	-0.459	-0.061	-0.061	-0.061	1506610196
-9.799	-1.079	-0.577	-0.061	0	-0.061	2.763	-8.778	0.196	0	0	0	3.169	9.661	0.755	-0.061	-0.061	-0.061	-9.799	-1.079	-0.577	-0.061	0	-0.061	1.419	9.652	1.373	-0.061	0	-0.061	0.865	9.908	-0.414	0	0	-0.061	1506610196
-9.795	-1.107	-0.597	-0.061	0	-0.061	2.74	-8.776	0.164	0	0	0	3.169	9.661	0.755	0	0	-0.061	-9.795	-1.107	-0.597	-0.061	0	-0.061	1.409	9.639	1.383	-0.061	0	-0.061	0.83	9.914	-0.432	-0.061	0	-0.061	1506610196
-9.806	-1.117	-0.577	0	0	-0.061	2.725	-8.766	0.13	-0.061	0	0	3.137	9.624	0.707	0	-0.061	-0.061	-9.806	-1.117	-0.577	0	0	-0.061	1.398	9.642	1.37	-0.061	0	-0.061	0.869	9.904	-0.458	-0.061	-0.122	-0.061	1506610196
-9.826	-1.097	-0.56	-0.061	0	-0.061	2.688	-8.768	0.128	-0.061	-0.061	0	3.145	9.63	0.701	0	-0.061	-0.061	-9.826	-1.097	-0.56	-0.061	0	-0.061	1.407	9.652	1.371	0	0	-0.061	0.895	9.921	-0.345	-0.061	0	0	1506610196
-9.816	-1.13	-0.568	-0.061	0	-0.061	2.681	-8.798	0.133	-0.061	0	0	3.151	9.65	0.705	0	-0.061	-0.061	-9.816	-1.13	-0.568	-0.061	0	-0.061	1.395	9.671	1.384	0	0	-0.122	0.846	9.926	-0.388	-0.061	-0.061	-0.061	1506610196
-9.789	-1.162	-0.58	0	0	-0.061	2.688	-8.812	0.161	-0.061	0	0	3.162	9.666	0.719	0.061	0	-0.061	-9.789	-1.162	-0.58	0	0	-0.061	1.364	9.653	1.381	0	0	-0.122	0.828	9.917	-0.443	-0.061	-0.061	-0.061	1506610196
-9.78	-1.141	-0.574	0	0	0	2.688	-8.812	0.161	-0.061	0	0	3.155	9.65	0.743	0.061	0	-0.061	-9.78	-1.141	-0.574	0	0	0	1.358	9.618	1.389	0	0	-0.061	0.88	9.917	-0.347	-0.122	0	0	1506610196
-9.808	-1.111	-0.587	0	0	0	2.696	-8.802	0.159	-0.061	0	0	3.155	9.65	0.743	0	0	-0.061	-9.808	-1.111	-0.587	0	0	0	1.318	9.598	1.396	0	0	-0.061	0.909	9.904	-0.333	-0.061	-0.122	0	1506610196
-9.854	-1.048	-0.579	-0.061	-0.061	0	2.668	-8.826	0.12	0	0	0	3.146	9.671	0.744	0	-0.061	0	-9.854	-1.048	-0.579	-0.061	-0.061	0	1.339	9.676	1.39	0	0	-0.061	0.864	9.912	-0.335	-0.122	-0.061	0	1506610196
-9.804	-1.085	-0.587	-0.122	0	-0.061	2.668	-8.826	0.12	0	-0.061	0	3.186	9.72	0.741	0	-0.061	0	-9.804	-1.085	-0.587	-0.122	0	-0.061	1.329	9.708	1.407	0	0	0	0.825	9.936	-0.325	-0.061	-0.061	0	1506610196
-9.804	-1.142	-0.639	-0.061	-0.061	0	2.677	-8.836	0.124	0	0	0	3.186	9.72	0.741	0	0	0	-9.804	-1.142	-0.639	-0.061	-0.061	0	1.269	9.661	1.381	0	0	0	0.827	9.914	-0.44	0	-0.061	-0.061	1506610196
-9.787	-1.153	-0.614	-0.061	-0.061	0	2.683	-8.78	0.122	0	-0.061	-0.061	3.149	9.67	0.767	0	0	0.061	-9.787	-1.153	-0.614	-0.061	-0.061	0	1.34	9.631	1.357	0	-0.061	0	0.867	9.911	-0.323	0	0.061	-0.061	1506610196
-9.793	-1.129	-0.604	-0.122	-0.061	0	2.683	-8.78	0.122	0	-0.061	-0.061	3.173	9.639	0.733	-0.061	-0.061	0.061	-9.793	-1.129	-0.604	-0.122	-0.061	0	1.389	9.637	1.366	0	0.061	0	0.892	9.908	-0.309	0	0	0	1506610196
-9.813	-1.165	-0.59	-0.061	-0.061	0	2.651	-8.776	0.092	0	-0.061	-0.061	3.153	9.637	0.705	-0.061	0.061	0	-9.813	-1.165	-0.59	-0.061	-0.061	0	1.342	9.647	1.345	0	0	0	0.791	9.92	-0.377	0.061	-0.061	-0.061	1506610196
-9.72	-1.219	-0.584	-0.061	-0.061	-0.061	2.635	-8.8	0.093	0	-0.061	-0.061	3.143	9.644	0.663	-0.061	0.061	0	-9.72	-1.219	-0.584	-0.061	-0.061	-0.061	1.335	9.66	1.353	0	0	0	0.858	9.903	-0.4	0.061	0.061	-0.061	1506610196
-9.739	-1.281	-0.569	0	-0.061	-0.061	2.635	-8.8	0.093	0	-0.061	-0.122	3.146	9.607	0.668	-0.061	0	0	-9.739	-1.281	-0.569	0	-0.061	-0.061	1.408	9.615	1.389	0	0	0	0.864	9.873	-0.339	0.061	0.061	0	1506610196
-9.787	-1.323	-0.47	0.061	0	-0.183	2.647	-8.736	0.144	0	-0.122	-0.061	3.155	9.598	0.719	0	0	0.061	-9.787	-1.323	-0.47	0.061	0	-0.183	1.457	9.624	1.456	0	0	0	0.877	9.869	-0.23	0	0.061	0.061	1506610196
-9.836	-1.268	-0.292	0.122	0	-0.244	2.84	-8.802	0.1	0	-0.122	0	3.143	9.685	0.805	0.061	0	0	-9.836	-1.268	-0.292	0.122	0	-0.244	1.428	9.655	1.571	0	-0.061	-0.061	0.918	9.892	-0.184	-0.183	0.061	0.244	1506610196
-9.765	-1.294	-0.138	0.122	0.122	-0.244	2.84	-8.802	0.1	0.061	-0.122	0.061	3.052	9.695	0.886	0.061	-0.061	0.061	-9.765	-1.294	-0.138	0.122	0.122	-0.244	1.44	9.604	1.698	-0.061	-0.183	-0.122	0.922	9.891	-0.188	-0.244	0.183	0.366	1506610196
-9.695	-1.349	0.016	0.244	0.183	-0.305	2.984	-8.851	0.011	0	0	0.122	3.052	9.695	0.886	0.061	-0.244	0.183	-9.695	-1.349	0.016	0.244	0.183	-0.305	1.501	9.617	1.805	-0.061	-0.183	-0.122	1.061	9.872	-0.06	-0.183	0.427	0.427	1506610196
-9.703	-1.298	0.161	0.366	0.061	-0.305	2.962	-8.693	-0.116	-0.061	0.122	0.244	2.748	9.641	0.86	0.061	-0.366	0.244	-9.703	-1.298	0.161	0.366	0.061	-0.305	1.462	9.516	1.895	-0.061	-0.244	-0.366	1.084	9.83	0.136	-0.244	0.488	0.488	1506610197
-9.843	-1.302	0.218	0.366	-0.244	-0.366	2.962	-8.693	-0.116	-0.061	0.305	0.427	2.58	9.561	0.772	0.122	-0.488	0.244	-9.843	-1.302	0.218	0.366	-0.244	-0.366	1.53	9.482	1.955	-0.061	-0.366	-0.61	0.902	9.805	0.079	-0.366	0.427	0.488	1506610197
-9.963	-1.263	0.268	0.244	-0.549	-0.427	2.926	-8.512	-0.201	-0.122	0.427	0.61	2.58	9.561	0.772	0.122	-0.671	0.305	-9.963	-1.263	0.268	0.244	-0.549	-0.427	1.684	9.677	1.977	-0.061	-0.366	-0.61	0.766	9.843	0.13	-0.122	0.488	0.427	1506610197
-9.89	-1.158	0.297	0.366	-0.427	-0.488	2.811	-8.86	-0.419	-0.183	0.488	0.732	2.53	9.819	0.733	0.305	-0.793	0.183	-9.89	-1.158	0.297	0.366	-0.427	-0.488	1.702	9.856	1.96	-0.122	-0.427	-0.793	0.63	9.959	0.194	0.061	0.366	0.183	1506610197
-9.892	-0.944	0.173	0.488	-0.061	-0.61	2.811	-8.86	-0.419	-0.244	0.366	0.732	2.53	9.819	0.733	0.488	-0.61	-0.122	-9.892	-0.944	0.173	0.488	-0.061	-0.61	1.628	9.911	1.896	-0.183	-0.366	-0.854	0.676	9.921	0.299	0.427	-0.244	-0.061	1506610197
-9.885	-0.714	-0.268	0.305	-0.061	-0.671	2.645	-9	-0.339	-0.183	0.061	0.61	2.736	9.993	1.123	0.61	-0.549	-0.427	-9.885	-0.714	-0.268	0.305	-0.061	-0.671	1.485	9.835	1.799	-0.366	-0.549	-0.916	0.712	9.887	0.179	0.916	-0.916	-0.366	1506610197
-9.394	-0.791	-0.895	0.183	0.061	-0.671	2.324	-8.862	-0.078	-0.061	-0.305	0.427	3.06	9.926	1.336	0.549	-0.488	-0.671	-9.394	-0.791	-0.895	0.183	0.061	-0.671	1.373	9.711	1.403	-0.366	-0.549	-0.916	0.994	9.869	-0.449	1.16	-1.221	-0.732	1506610197
-9.668	-0.697	-1.153	0	0.183	-0.366	2.324	-8.862	-0.078	0.061	-0.61	0.122	3.394	9.606	1.345	0.488	-0.244	-0.854	-9.668	-0.697	-1.153	0	0.183	-0.366	1.553	9.457	0.912	-1.038	-0.732	-0.671	2.103	9.586	-0.578	0.977	-0.122	-0.793	1506610197
-9.921	-0.56	-1.217	-0.183	0.427	-0.244	2.135	-8.549	-0.011	0.061	-0.977	-0.244	3.394	9.606	1.345	0.244	-0.122	-0.977	-9.921	-0.56	-1.217	-0.183	0.427	-0.244	2.027	9.79	0.481	-1.038	-0.732	-0.671	2.415	9.686	-0.922	0.793	0	-0.488	1506610197
-10.08	-0.365	-1.359	-0.183	0.732	-0.244	1.852	-9.207	0.005	0	-1.404	-0.427	4.228	9.715	0.679	0	-0.305	-1.221	-10.08	-0.365	-1.359	-0.183	0.732	-0.244	2.151	10.192	0.345	-0.732	0.244	-0.549	1.663	9.847	-0.957	0.671	-0.671	-0.488	1506610197
-9.81	0.042	-1.422	-0.61	0.549	-0.488	1.852	-9.207	0.005	-0.183	-1.526	-0.183	4.899	9.889	0.358	-0.061	0.122	-1.831	-9.81	0.042	-1.422	-0.61	0.549	-0.488	2.036	10.258	0.435	-0.488	0.732	-0.549	2.205	9.856	-1.292	0.61	-0.671	-0.61	1506610197
-9.637	-0.223	-1.325	-0.977	0.122	-0.549	1.915	-9.226	0.278	-0.427	-1.221	0.244	4.899	9.889	0.358	0	0.549	-2.136	-9.637	-0.223	-1.325	-0.977	0.122	-0.549	1.745	9.451	0.701	-0.488	0.732	-0.549	2.351	9.644	-1.554	0.793	0.122	-0.854	1506610197
-9.52	-0.791	-1.133	-0.854	-0.183	-0.427	1.962	-8.53	0.694	-0.61	-0.977	0.61	5.222	8.39	0.321	0.122	0.793	-1.526	-9.52	-0.791	-1.133	-0.854	-0.183	-0.427	1.486	8.563	0.763	-0.671	0.732	-0.366	2.105	9.524	-1.174	1.099	0.549	-0.977	1506610197
-9.58	-1.012	-0.876	-0.244	-0.183	-0.305	1.985	-7.963	1.041	-0.488	-1.099	0.916	5.083	8.132	0.459	0.427	0.671	-0.61	-9.58	-1.012	-0.876	-0.244	-0.183	-0.305	1.183	8.374	0.537	-0.427	1.16	-0.061	1.72	9.515	-0.721	1.038	0.305	-0.916	1506610197
-9.816	-0.657	-0.907	0.122	-0.244	-0.183	2.113	-8.038	1.206	-0.305	-1.16	1.099	4.804	8.382	0.429	0.366	1.16	-0.305	-9.816	-0.657	-0.907	0.122	-0.244	-0.183	0.918	8.683	0.559	0.244	1.648	0.244	1.792	9.58	-0.803	0.427	-0.244	-0.732	1506610197
-9.926	-0.657	-1.18	-0.061	-0.427	-0.305	2.227	-8.495	1.15	-0.122	-1.343	1.282	4.607	8.988	0.215	0.122	1.343	-0.244	-9.926	-0.657	-1.18	-0.061	-0.427	-0.305	0.683	9.332	0.733	0.732	1.77	0.488	1.724	9.696	-1.157	0.183	-0.305	-0.732	1506610197
-10.007	-0.864	-1.391	0.061	-0.244	-0.244	2.474	-8.83	1.068	-0.122	-1.282	1.404	4.426	9.731	-0.136	-0.183	0.977	0.061	-10.007	-0.864	-1.391	0.061	-0.244	-0.244	0.78	10.14	0.933	0.916	1.465	0.427	1.3	9.873	-1.434	0.061	-0.488	-0.854	1506610197
-10.176	-0.961	-1.626	0.122	-0.244	-0.488	2.665	-9.153	0.964	-0.122	-1.038	1.465	4.216	10.298	-0.364	-0.366	0.366	0.549	-10.176	-0.961	-1.626	0.122	-0.244	-0.488	1.025	10.783	1.127	0.671	1.099	0.244	0.964	9.961	-1.632	0	-1.099	-0.916	1506610197
-10.706	-1.158	-1.908	0.549	-0.244	-0.549	2.934	-9.733	0.676	-0.122	-0.854	1.526	3.936	10.624	-0.372	-0.183	0	1.038	-10.706	-1.158	-1.908	0.549	-0.244	-0.549	1.032	10.986	1.066	0.122	0.488	0.244	0.581	10.204	-2.408	0.061	-1.648	-1.404	1506610197
-10.658	-0.909	-1.975	0.854	-0.244	-0.305	2.934	-9.733	0.676	-0.183	-0.732	1.526	3.548	10.759	-0.066	0.183	0.061	1.282	-10.658	-0.909	-1.975	0.854	-0.244	-0.305	0.77	10.965	0.87	-0.488	-0.244	0.244	0.822	10.69	-2.519	0	-1.282	-1.587	1506610197
-10.56	-0.233	-1.593	0.854	-0.244	0.244	3.14	-10.099	0.566	-0.305	-0.549	1.465	3.147	10.746	0.341	0.488	0.305	1.282	-10.56	-0.233	-1.593	0.854	-0.244	0.244	0.45	10.664	0.782	-0.671	-0.977	0.305	1.385	10.911	-1.879	-0.732	-1.587	-1.404	1506610197
-10.837	-0.351	-1.113	-0.183	-0.305	0.305	3.49	-10.095	0.559	-0.61	0.122	1.16	2.761	10.342	0.663	0.244	0.244	1.099	-10.837	-0.351	-1.113	-0.183	-0.305	0.305	0.136	10.179	1.072	-0.671	-0.977	0.305	1.997	10.701	-1.386	-1.343	-1.77	-1.16	1506610197
-11.492	-1.863	-1.397	-0.977	-0.305	0.061	3.656	-9.542	0.89	-0.916	1.099	0.488	2.381	10.519	0.664	-0.244	-0.061	0.854	-11.492	-1.863	-1.397	-0.977	-0.305	0.061	0.41	10.615	1.596	-0.122	-1.16	0.61	1.788	10.969	-1.178	-2.075	-1.221	-0.854	1506610197
-10.416	-3.36	-0.445	-0.488	-0.183	0.61	3.485	-9.725	1.03	-0.916	1.099	0.488	2.314	11.511	0.299	-0.854	-0.916	0.488	-10.416	-3.36	-0.445	-0.488	-0.183	0.61	1.442	11.475	2.012	0.427	-1.648	0.122	2.773	11.554	-0.451	-3.235	-0.366	0.488	1506610197
-8.851	-3.266	0.711	0	-0.061	1.282	3.498	-10.92	0.701	0.305	1.099	-0.305	2.805	10.171	0.31	-1.282	-1.526	-0.122	-8.851	-3.266	0.711	0	-0.061	1.282	1.169	9.655	2.554	-0.366	-0.977	0.305	2.92	10.898	0.97	-4.272	1.16	2.563	1506610197
-8.361	-3.186	0.876	0.549	-0.61	1.16	3.394	-10.058	-0.029	0.61	0.549	-1.709	3.005	8.702	0.695	-0.61	-0.61	-0.427	-8.361	-3.186	0.876	0.549	-0.61	1.16	-0.067	7.98	2.924	-0.732	0.305	0.671	2.32	9.35	2.247	-2.625	0	4.517	1506610198
-9.398	-2.864	0.54	1.038	-0.549	0.854	3.161	-8.556	-0.238	0.305	1.343	-3.296	2.101	8.815	0.627	0.122	1.526	0	-9.398	-2.864	0.54	1.038	-0.549	0.854	-1.229	8.018	2.909	-0.732	0.305	0.671	0.471	10.316	1.175	-3.052	0.732	5.127	1506610198
-9.192	-2.183	0.464	0.305	-0.549	0.671	2.241	-8.233	-0.693	0.549	1.221	-4.089	1.316	10.24	0.163	-0.671	0.977	0.61	-9.192	-2.183	0.464	0.305	-0.549	0.671	-0.726	9.914	2.852	-0.061	0.183	0.916	-0.129	11.265	0.422	-2.625	0.244	4.456	1506610198
-9.247	-1.495	0.407	-0.366	-0.793	0.732	1.455	-9.113	-1.221	1.038	0.305	-3.723	1.9	10.588	-0.117	-1.892	-2.075	0.977	-9.247	-1.495	0.407	-0.366	-0.793	0.732	0.272	10.056	3.189	0.916	-0.793	-0.061	0.839	10.464	0.092	-1.77	1.465	4.944	1506610198
-8.514	-1.469	0.813	-0.366	-0.305	0.61	1.424	-8.984	-1.473	1.099	0.61	-2.563	2.419	9.354	0.004	-1.831	-3.174	1.16	-8.514	-1.469	0.813	-0.366	-0.305	0.61	0.557	9.006	2.938	-0.305	-1.221	0.366	1.152	10.064	0.145	-1.465	3.784	4.211	1506610198
-8.193	-1.57	1.077	0.183	0.305	0.549	1.638	-8.14	-1.54	0.916	1.343	-1.953	2.289	9.083	0.598	-0.488	-1.709	1.587	-8.193	-1.57	1.077	0.183	0.305	0.549	0.557	9.006	2.938	-0.305	-1.221	0.366	0.345	8.904	0.586	-0.671	4.028	3.479	1506610198
-8.543	-0.968	0.83	0.305	0.549	0.366	1.809	-8.086	-1.426	0.671	1.648	-1.404	1.509	9.24	0.854	0.244	0.061	1.343	-8.543	-0.968	0.83	0.305	0.549	0.366	0.557	9.006	2.938	-0.305	-1.221	0.366	-0.852	8.256	0.818	0.305	2.502	2.38	1506610198
-8.909	-0.572	0.815	0.183	0.916	0.183	1.871	-8.394	-1.317	0.671	1.648	-1.038	1.507	8.943	1.186	-0.122	-0.305	0.671	-8.909	-0.572	0.815	0.183	0.916	0.183	1.83	8.848	2.399	-0.305	-1.221	0.366	-0.864	8.086	1.278	1.77	1.16	1.404	1506610198
-10.02	-0.341	0.633	0.061	0.916	0.305	1.83	-8.478	-1.346	0.793	0.916	-0.977	2.102	8.942	1.394	-0.305	-0.977	0	-10.02	-0.341	0.633	0.061	0.916	0.305	2.352	9.051	2.499	0	-0.671	-0.366	-0.042	7.801	1.852	2.441	0.122	0.183	1506610198
-10.838	-0.378	0.286	-0.061	0.61	0.305	1.871	-8.673	-1.437	0.732	0.183	-1.038	2.712	9.449	1.512	0	-0.366	-0.732	-10.838	-0.378	0.286	-0.061	0.61	0.305	2.501	9.601	2.485	-0.305	-0.549	-0.366	1.607	8.457	2.759	2.38	0.183	-0.916	1506610198
-10.822	0.285	0.67	-0.244	0.671	0.427	1.939	-9.189	-1.568	0.549	-0.122	-0.916	2.712	9.449	1.512	0.305	0.366	-1.282	-10.822	0.285	0.67	-0.244	0.671	0.427	2.194	9.908	2.409	-0.305	-0.549	-0.366	4.237	10.015	3.488	0.916	0.793	-0.427	1506610198
-11.834	0.458	0.779	-0.671	0.427	0.366	1.854	-9.628	-1.671	0.244	-0.427	-0.549	3.504	10.152	1.737	0.488	0.732	-1.587	-11.834	0.458	0.779	-0.671	0.427	0.366	1.912	9.965	2.403	-0.366	-1.038	-0.244	5.725	9.878	4.225	-0.916	0	0.366	1506610198
-11.177	-1.128	0.232	-0.427	-0.061	0	1.812	-9.746	-1.479	-0.183	-0.61	0	3.504	10.152	1.737	0.488	0.488	-1.587	-11.177	-1.128	0.232	-0.427	-0.061	0	1.812	10.117	2.166	-0.122	-1.343	-0.122	2.387	9.124	2.597	0.427	-1.465	-1.099	1506610198
-10.567	-2.17	-0.236	0.61	-0.427	0.061	1.857	-9.453	-1.001	-0.488	-0.671	0.488	3.753	10.301	1.784	0.305	0	-1.404	-10.567	-2.17	-0.236	0.61	-0.427	0.061	2.04	10.605	1.885	-0.122	-1.343	-0.122	0.897	9.637	1.751	3.113	-2.441	-2.014	1506610198
-8.983	-1.769	-0.156	0.61	-0.305	-0.183	1.866	-9.628	-0.459	-0.549	-0.854	1.16	4.602	10.946	1.633	-0.061	-0.61	-1.282	-8.983	-1.769	-0.156	0.61	-0.305	-0.183	1.866	10.59	1.786	0.183	-0.427	-0.061	4.185	11.483	2.273	1.038	-3.906	-0.61	1506610198
-9.402	-2.061	-1.419	0.488	-0.183	-0.488	1.979	-9.42	-0.049	-0.427	-1.16	1.77	5.017	10.106	1.599	-0.305	-0.549	-1.038	-9.402	-2.061	-1.419	0.488	-0.183	-0.488	1.145	9.484	1.682	0.183	-0.427	-0.061	-0.169	9.231	0.193	1.404	-1.648	-1.648	1506610198
-9.503	-2.323	-1.251	0.549	-0.366	-0.244	2.391	-8.287	0.49	-0.61	-0.732	2.014	4.479	9.25	1.272	-0.305	0.122	-0.183	-9.503	-2.323	-1.251	0.549	-0.366	-0.244	0.712	8.905	1.187	-0.427	-0.122	0.305	2.324	9.898	-1.292	2.014	-2.014	-1.343	1506610198
-9.542	-1.778	-0.945	0.488	0.122	0.183	2.59	-7.717	0.784	-0.61	-0.122	1.892	3.809	9.482	0.902	-0.488	0.366	0.977	-9.542	-1.778	-0.945	0.488	0.122	0.183	0.763	9.522	0.741	-0.366	0.549	0.793	1.389	9.835	-0.281	1.038	-0.183	-1.221	1506610198
-9.683	-1.151	-1.203	0.549	0.244	-0.183	2.567	-8.727	0.851	-0.427	-0.183	1.77	3.573	10.034	0.337	-1.038	0	1.099	-9.683	-1.151	-1.203	0.549	0.244	-0.183	0.61	10.055	0.956	0.366	1.465	0.916	1.171	9.872	-0.678	0.977	-1.587	-1.16	1506610198
-9.441	-0.943	-1.226	0.549	0.122	-0.366	2.682	-9.557	0.863	-0.366	-0.732	1.465	3.573	10.034	0.337	-1.526	-0.061	0.549	-9.441	-0.943	-1.226	0.549	0.122	-0.366	0.325	9.872	1.378	0.366	1.465	0.916	1.369	9.764	-1.724	0.916	-2.319	-1.343	1506610198
-9.146	-0.755	-1.085	0.183	0	-0.427	2.992	-8.518	1.136	-0.366	-0.488	0.977	3.426	9.294	-0.695	-1.77	-0.122	0.488	-9.146	-0.755	-1.085	0.183	0	-0.427	0.451	9.31	1.464	0.427	0.122	0.793	1.846	9.549	-1.887	0.732	-1.16	-1.587	1506610198
-9.278	-0.895	-1.243	-0.061	-0.305	-0.671	2.992	-8.518	1.136	-0.244	-0.488	0.305	3.292	8.69	-0.721	-1.282	-0.61	1.221	-9.278	-0.895	-1.243	-0.061	-0.305	-0.671	0.833	8.862	1.335	-0.061	-0.061	0.549	1.692	9.288	-1.577	1.099	-1.038	-1.709	1506610198
-9.354	-1.272	-1.242	0.305	-0.488	-0.488	2.884	-8.022	1.146	-0.061	-0.549	-0.061	3.292	8.69	-0.721	-0.366	-0.549	1.77	-9.354	-1.272	-1.242	0.305	-0.488	-0.488	1.135	8.731	0.907	-0.061	-0.061	0.549	1.767	9.394	-1.31	0.977	-0.671	-1.648	1506610198
-9.719	-1.15	-1.163	0.549	-0.671	-0.122	2.723	-8.045	0.949	0	-0.549	-0.183	2.61	8.314	-0.345	0	-0.061	1.709	-9.719	-1.15	-1.163	0.549	-0.671	-0.122	1.245	8.809	0.501	-0.061	0	0.122	1.552	9.554	-1.171	0.671	-0.916	-1.404	1506610198
-9.788	-1.312	-0.95	0.854	-0.61	-0.244	2.67	-8.266	0.618	-0.122	-0.305	-0.122	2.467	8.421	0.032	0.183	0.122	1.099	-9.788	-1.312	-0.95	0.854	-0.61	-0.244	1.242	9.01	0.569	0.305	0.305	0.061	1.284	9.789	-0.987	0.244	-1.892	-1.221	1506610198
-9.579	-0.863	-1.421	0.977	-0.427	-0.488	2.699	-8.504	0.477	-0.488	0.427	-0.122	2.467	8.421	0.032	0.183	0	0.305	-9.579	-0.863	-1.421	0.977	-0.427	-0.488	1.183	9.5	0.858	0.305	0.305	0.061	0.928	9.872	-0.982	-0.244	-2.136	-1.16	1506610198
-9.375	-0.802	-1.597	0.854	-0.427	-0.244	2.393	-9.089	0.526	-0.671	0.671	-0.183	2.735	9.636	0.39	-0.122	-0.122	-0.427	-9.375	-0.802	-1.597	0.854	-0.427	-0.244	1.419	10.179	1.023	0.244	-0.732	-0.366	1.321	9.703	-1.815	-0.916	-2.136	-1.099	1506610199
-9.661	-1.43	-1.11	0.732	0.183	0.61	2.393	-9.089	0.526	-0.488	0.488	-0.122	2.925	9.94	0.586	-0.305	-0.732	-0.732	-9.661	-1.43	-1.11	0.732	0.183	0.61	1.771	10.381	1.312	-0.732	-1.465	-0.488	1.821	9.749	-2.189	-1.526	-1.526	-0.793	1506610199
-10.757	-2.351	-0.407	0.122	0.916	0.671	2.346	-9.149	0.391	-0.488	0.488	0.061	2.925	9.94	0.586	0	-1.282	-0.732	-10.757	-2.351	-0.407	0.122	0.916	0.671	1.796	10.474	1.803	-0.732	-1.465	-0.488	2.692	9.983	-1.526	-2.686	-1.16	0.183	1506610199
-11.114	-3.303	0.161	0.244	0.549	0.305	2.7	-10.798	-0.054	-0.671	0.916	0.366	3.304	11.405	1.075	0.305	-0.793	-0.916	-11.114	-3.303	0.161	0.244	0.549	0.305	1.711	11.476	2.269	-0.977	-1.16	-0.366	3.85	10.944	0.575	-4.7	-0.671	1.953	1506610199
-11.136	-2.994	0.909	0.793	-0.366	0.549	2.7	-10.798	-0.054	-0.61	1.831	0.977	3.145	11.568	0.859	-0.061	-0.427	-1.282	-11.136	-2.994	0.909	0.793	-0.366	0.549	1.217	10.874	3.194	0.183	-0.427	-1.221	3.772	11.559	1.873	-5.127	0.244	4.333	1506610199
-11.084	-2.204	0.578	0.244	-1.099	-0.061	2.725	-10.974	-0.349	-0.183	2.258	0.854	3.323	10.054	1.041	-0.427	-1.221	-1.099	-11.084	-2.204	0.578	0.244	-1.099	-0.061	0.262	9.33	3.399	-0.549	-0.427	-0.732	1.272	12.505	0.913	-2.502	0.977	4.883	1506610199
-9.558	-1.992	1.133	-0.183	-0.977	-0.305	2.222	-9.897	-1.08	0	2.136	-0.305	3.187	10.153	1.071	0.305	-1.221	-0.122	-9.558	-1.992	1.133	-0.183	-0.977	-0.305	-0.112	9.72	2.812	-0.549	-0.427	-0.732	-0.79	12.883	0.352	-2.502	1.77	3.784	1506610199
-9.138	-1.404	1.16	0	-0.61	-0.122	2.222	-9.897	-1.08	0.183	1.831	-1.221	3.187	10.153	1.071	0.305	-0.366	0.549	-9.138	-1.404	1.16	0	-0.61	-0.122	0.233	9.692	2.623	0.183	-0.916	-0.793	-0.522	10.033	0.327	-1.526	0.793	3.235	1506610199
-8.927	-1.498	1.105	-0.366	-0.488	-0.488	1.641	-9.58	-1.506	0.427	0.61	-2.014	2.525	10.298	0.977	-0.366	-1.099	0.61	-8.927	-1.498	1.105	-0.366	-0.488	-0.488	0.641	9.061	2.767	0.183	-0.916	-0.793	0.396	9.192	0.171	-0.366	2.686	1.831	1506610199
-8.21	-2.042	1.327	0.305	0.732	-0.183	1.457	-8.528	-1.622	0.305	0.183	-2.38	2.641	9.356	1.071	-0.244	-1.77	0.549	-8.21	-2.042	1.327	0.305	0.732	-0.183	1.213	9.33	2.766	0.122	-0.061	-0.366	-1.174	8.294	0.951	1.038	3.357	0.366	1506610199
-8.927	-1.937	1.148	0.916	1.16	0.183	1.269	-8.366	-1.761	0.366	0.427	-2.258	2.641	9.356	1.071	-0.183	-0.977	0.366	-8.927	-1.937	1.148	0.916	1.16	0.183	1.317	9.427	2.906	0.122	-0.061	-0.366	-2.12	8.112	1.296	1.465	1.465	-0.549	1506610199
-9.524	-1.822	0.658	-0.061	0.061	-0.305	0.859	-8.245	-1.885	0.488	0.122	-1.953	2.742	9.502	1.398	0.183	0.244	-0.122	-9.524	-1.822	0.658	-0.061	0.061	-0.305	0.805	9.225	3.071	-0.305	0.427	-0.061	0.638	8.567	1.571	3.235	-1.099	-1.221	1506610199
-9.761	-2.151	0.684	-0.244	0.061	-0.549	0.665	-8.044	-1.803	0.549	-0.61	-1.343	2.657	9.808	1.576	0.549	0.732	-0.183	-9.761	-2.151	0.684	-0.244	0.061	-0.549	0.805	9.225	3.071	-0.305	0.427	-0.061	1.479	9.782	1.896	2.808	0.183	-0.793	1506610199
-10.06	-2.065	0.708	0	0.061	-0.366	0.726	-8.306	-1.75	0.61	-0.977	-0.488	2.657	9.808	1.576	0.488	0.916	-0.061	-10.06	-2.065	0.708	0	0.061	-0.366	0.359	9.667	2.885	-0.427	0.305	0	1.105	10.117	1.974	1.038	1.038	-0.793	1506610199
-9.958	-1.782	0.836	-0.244	0.122	-0.488	0.957	-8.792	-1.865	0.549	-1.099	0.366	2.11	10.018	1.203	0	0.244	0.122	-9.958	-1.782	0.836	-0.244	0.122	-0.488	0.567	9.539	2.923	-0.244	-0.122	-0.366	2.261	10.265	3.173	-0.122	-0.427	-0.305	1506610199
-9.58	-2.208	0.712	-0.305	0.488	-0.488	1.391	-9.027	-1.877	0	-0.427	1.099	2.159	9.802	0.935	-0.122	-0.427	0.122	-9.58	-2.208	0.712	-0.305	0.488	-0.488	0.626	9.563	2.89	-0.244	-0.061	-0.366	0.297	9.829	1.019	0.854	-1.892	-1.099	1506610199
-9.478	-2.061	0.495	0.122	0.427	-0.305	1.688	-9.369	-1.581	-0.61	0.427	1.587	2.159	9.802	0.935	0	-0.305	-0.061	-9.478	-2.061	0.495	0.122	0.427	-0.305	0.735	9.683	2.799	0	-0.122	-0.488	0.465	9.79	0.973	1.221	-0.061	-1.099	1506610199
-9.307	-1.617	0.193	-0.122	0.488	-0.366	1.797	-9.548	-1.132	-0.61	0.671	1.587	2.413	9.672	0.585	0.122	-0.061	-0.427	-9.307	-1.617	0.193	-0.122	0.488	-0.366	0.749	9.489	2.748	-0.122	0.061	-0.488	2.651	9.879	0.794	0.854	-1.526	-0.61	1506610199
-9.415	-1.531	0.005	-0.427	0.488	-0.244	1.729	-9.262	-0.766	-0.305	0	1.221	2.717	9.449	0.535	0.366	0.183	-0.732	-9.415	-1.531	0.005	-0.427	0.488	-0.244	0.719	9.35	2.65	-0.122	0.061	-0.488	2.024	9.63	0.888	0.916	-0.122	-0.488	1506610199
-9.857	-1.736	-0.331	-0.671	0.183	-0.122	1.779	-9.031	-0.567	-0.122	-0.61	1.038	2.717	9.449	0.535	0.61	0.488	-0.793	-9.857	-1.736	-0.331	-0.671	0.183	-0.122	0.739	9.461	2.381	-0.122	0.305	-0.488	1.664	9.527	0.538	0.427	-0.427	-0.305	1506610199
-9.886	-2.116	-0.7	-0.793	-0.122	-0.305	1.902	-9.042	-0.516	0	-0.549	1.038	3.112	9.503	0.476	0.793	0.793	-0.793	-9.886	-2.116	-0.7	-0.793	-0.122	-0.305	0.607	9.519	1.989	-0.183	0.671	-0.427	1.398	9.727	-0.191	1.099	-0.732	-0.549	1506610199
-9.64	-2.48	-1.13	-0.671	-0.122	-0.305	1.952	-9.082	-0.438	0.061	-0.671	0.854	3.342	9.516	0.554	0.916	1.099	-0.977	-9.64	-2.48	-1.13	-0.671	-0.122	-0.305	0.187	9.521	1.573	-0.366	0.732	-0.244	1.714	9.982	-0.342	0.916	0.244	-0.549	1506610199
-9.554	-2.664	-1.202	-0.122	0	-0.061	2.011	-8.973	-0.294	0.061	-0.854	0.427	3.342	9.516	0.554	0.916	1.282	-0.977	-9.554	-2.664	-1.202	-0.122	0	-0.061	-0.348	9.508	1.217	-0.244	0.732	-0.061	1.617	10.014	-0.211	0.854	0.732	-0.427	1506610199
-9.758	-2.164	-1.276	0.305	0.183	0.122	1.952	-8.906	-0.11	0.061	-0.854	0.427	3.475	9.536	0.55	0.61	1.16	-0.793	-9.758	-2.164	-1.276	0.305	0.183	0.122	-0.709	9.784	1.136	-0.244	0.732	-0.061	1.516	9.966	-0.371	0.549	0.183	-0.061	1506610199
-9.97	-1.552	-1.471	0.305	0.183	0.122	2.009	-8.916	0.13	-0.061	-1.343	0	3.595	10.153	0.011	0.061	0.854	-0.671	-9.97	-1.552	-1.471	0.305	0.183	0.122	-0.784	10.167	1.369	0.61	0.854	0.305	1.653	9.948	-0.729	0.244	-0.793	-0.061	1506610199
-9.829	-1.36	-1.548	0.061	-0.061	0	2.186	-8.996	0.434	-0.305	-1.221	0	3.595	10.153	0.011	-0.61	0.183	-0.488	-9.829	-1.36	-1.548	0.061	-0.061	0	-0.778	10.109	1.512	0.61	0.305	0.488	1.712	9.916	-1.165	0.366	-0.854	-0.244	1506610200
-9.653	-1.595	-1.495	-0.061	-0.244	-0.061	2.186	-8.996	0.434	-0.305	-1.221	0	3.828	9.793	-0.525	-0.916	-0.366	-0.061	-9.653	-1.595	-1.495	-0.061	-0.244	-0.061	-0.483	9.763	1.427	0.244	-0.244	0.61	2.153	9.78	-1.311	0.549	-0.061	-0.488	1506610200
-9.641	-2.007	-1.418	0	-0.427	-0.122	2.342	-8.824	0.756	-0.671	0.488	0.854	3.828	9.793	-0.525	-0.488	-0.61	0.61	-9.641	-2.007	-1.418	0	-0.427	-0.122	-0.483	9.763	1.427	0.244	-0.244	0.61	2.251	9.731	-1.119	0.488	0.549	-0.427	1506610200
-9.524	-2.3	-1.145	0.061	-0.427	-0.183	2.638	-8.719	1.416	-0.244	1.099	0.793	3.76	9.393	-0.433	-0.122	-0.427	1.16	-9.524	-2.3	-1.145	0.061	-0.427	-0.183	0.784	9.233	0.935	0.122	0	0.488	1.887	9.802	-0.912	0.061	0.427	-0.183	1506610200
-9.811	-2.237	-0.851	-0.366	-0.488	-0.366	2.853	-9.001	1.479	0.122	0.671	0.305	3.356	8.766	-0.147	-0.122	-0.305	1.221	-9.811	-2.237	-0.851	-0.366	-0.488	-0.366	1.36	9.196	0.816	0.366	0.671	0.305	1.491	9.786	-0.907	-0.427	0.183	0	1506610200
-9.745	-2.694	-0.75	-0.671	-0.427	-0.671	3.191	-9.193	1.33	0.488	0.427	-0.488	3.509	8.859	-0.135	-0.183	-0.61	0.977	-9.745	-2.694	-0.75	-0.671	-0.427	-0.671	1.949	9.684	0.885	0.61	1.282	0	1.15	9.951	-1.159	-0.61	0.183	0	1506610200
-9.478	-3.216	-0.746	-0.671	-0.427	-0.916	3.536	-9.382	1.196	0.61	0.366	-1.16	3.509	8.859	-0.135	-0.122	-0.916	0.671	-9.478	-3.216	-0.746	-0.671	-0.427	-0.916	2.434	10.14	1.144	0.916	1.831	-0.427	0.713	10.134	-1.264	-0.427	0.549	0	1506610200
-9.263	-3.551	-0.506	-0.305	-0.427	-0.854	4.022	-9.38	1.202	0.854	0.305	-1.648	4.749	8.924	0.179	-0.061	-1.221	0.366	-9.263	-3.551	-0.506	-0.305	-0.427	-0.854	2.408	9.421	1.27	0.671	2.258	-0.793	0.547	10.171	-1.114	-0.732	0.854	0	1506610200
-8.878	-3.595	0.002	-0.183	-0.183	-1.221	4.51	-8.686	1.183	1.221	-0.183	-2.502	5.242	8.022	0.894	0.244	-0.793	0.488	-8.878	-3.595	0.002	-0.183	-0.183	-1.221	1.73	8.096	1.213	0	2.441	-0.916	0.517	10.148	-0.92	-0.916	0.671	0.183	1506610200
-8.875	-3.315	0.014	-0.183	-0.122	-2.197	4.794	-7.478	0.941	1.465	-0.61	-3.235	5.242	8.022	0.894	0.488	-0.061	1.343	-8.875	-3.315	0.014	-0.183	-0.122	-2.197	1.196	7.686	0.924	-0.122	2.075	-0.671	0.31	9.893	-0.559	-1.221	0.488	0.366	1506610200
-8.795	-3.1	0.26	0.061	-0.244	-2.441	4.889	-6.578	0.938	1.099	-0.122	-3.418	5.118	7.443	1.062	-0.122	-0.427	2.258	-8.795	-3.1	0.26	0.061	-0.244	-2.441	0.7	7.864	0.853	-0.122	2.075	-0.671	-0.001	9.868	-0.163	-1.709	0.549	0.732	1506610200
-8.978	-2.728	0.011	-0.366	-0.488	-2.869	4.656	-6.319	0.671	0.977	0.244	-3.296	5.099	7.288	1.177	-0.488	-0.61	2.319	-8.978	-2.728	0.011	-0.366	-0.488	-2.869	0.3	7.916	1.018	0.916	0.366	-0.549	0.146	9.966	0.328	-2.136	-0.183	0.854	1506610200
-8.288	-2.838	0.077	-0.488	-0.916	-3.174	4.447	-6.124	0.429	1.221	0.244	-3.296	5.099	7.288	1.177	-1.099	-0.61	2.93	-8.288	-2.838	0.077	-0.488	-0.916	-3.174	-0.012	8.031	1.408	1.282	0.305	-0.61	1.168	9.671	0.469	-2.197	0.305	0.977	1506610200
-8.202	-2.661	0.482	-0.488	-0.732	-3.052	4.286	-6.312	0.217	1.526	-0.122	-3.357	5.465	7.338	1.196	-2.014	-1.404	3.418	-8.202	-2.661	0.482	-0.488	-0.732	-3.052	-0.317	7.824	1.465	1.343	0.793	-0.488	2.973	9.411	0.956	-1.892	2.258	1.709	1506610200
-8.309	-2.968	0.644	-0.549	-0.61	-2.747	4.311	-6.696	0.22	1.892	-0.61	-3.418	5.456	7.187	1.304	-2.258	-1.465	3.723	-8.309	-2.968	0.644	-0.549	-0.61	-2.747	-0.738	7.783	1.382	1.099	0.854	-0.183	2.32	9.359	2.052	-2.197	2.014	1.953	1506610200
-8.15	-3.73	0.739	-0.061	-0.61	-1.953	4.073	-7.016	0.095	2.136	-1.099	-3.418	5.456	7.187	1.304	-2.441	-1.465	3.967	-8.15	-3.73	0.739	-0.061	-0.61	-1.953	-0.708	8.284	1.291	1.099	0.854	-0.183	2.515	8.562	2.584	-2.136	0.366	1.709	1506610200
-8.35	-4.127	0.912	0.732	-0.549	-1.892	3.914	-6.958	0.004	2.136	-1.099	-3.418	5.015	7.364	2.06	-2.258	-0.122	3.662	-8.35	-4.127	0.912	0.732	-0.549	-1.892	-0.389	9.487	1.072	1.038	1.526	0.61	3.902	8.007	3.104	-2.014	-0.183	1.953	1506610200
-8.636	-4.685	0.937	0.549	-0.671	-2.197	4.159	-7.106	0.129	1.16	-0.061	-2.502	5.655	7.735	2.626	-2.441	-0.244	3.113	-8.636	-4.685	0.937	0.549	-0.671	-2.197	0.13	10.684	1.116	1.038	1.526	0.61	4.442	8.308	2.869	-2.136	-0.366	2.014	1506610200
-8.613	-5.516	0.88	0.488	-0.61	-2.441	4.362	-6.863	0.694	0.732	-0.366	-1.77	5.655	7.735	2.626	-2.625	-0.366	2.014	-8.613	-5.516	0.88	0.488	-0.61	-2.441	0.684	11.427	1.049	0.854	2.136	0.732	3.728	8.555	1.916	-1.465	0.854	2.014	1506610200
-9.104	-6.013	0.896	0.061	-0.977	-2.808	5.534	-7.003	1.262	0.488	0.671	-0.916	6.783	7.629	2.74	-2.441	0.977	1.221	-9.104	-6.013	0.896	0.061	-0.977	-2.808	0.237	11.181	1.119	0.061	2.502	1.16	3.821	9.246	2.821	-1.221	1.648	2.075	1506610200
-9.192	-7.005	1.249	-0.244	-0.61	-2.808	6.412	-7.059	1.738	0.305	0.366	-0.549	7.075	7.936	2.568	-1.465	0.549	0.061	-9.192	-7.005	1.249	-0.244	-0.61	-2.808	-0.488	11.239	0.529	-0.427	1.953	0.977	3.242	9.182	3.413	-0.793	0.61	1.282	1506610200
-8.699	-7.21	1.213	0	0.183	-2.258	6.849	-7.614	1.866	0.183	-0.122	-0.366	7.075	7.936	2.568	-0.427	0.427	-0.793	-8.699	-7.21	1.213	0	0.183	-2.258	-0.195	11.779	0.489	-0.427	1.953	0.977	3.049	9.342	3.662	-0.549	0.549	0.732	1506610200
-8.355	-6.752	0.888	-0.305	0.122	-1.953	6.601	-8.266	1.629	0.305	-0.61	-0.183	6.746	8.976	1.788	-0.183	1.099	-0.549	-8.355	-6.752	0.888	-0.305	0.122	-1.953	-0.517	11.714	0.44	0	1.77	0.671	3.576	9.422	4.225	-0.366	1.038	0.61	1506610200
-7.783	-7.198	0.931	-0.488	-0.122	-1.526	6.572	-8.157	1.811	-0.366	-0.549	0.183	6.261	9.612	1.786	0.305	1.526	-0.671	-7.783	-7.198	0.931	-0.488	-0.122	-1.526	-1.097	11.334	0.269	-0.061	1.587	0.244	3.563	8.754	4.278	-1.526	2.747	-0.671	1506610200
-7.049	-7.284	0.943	0.244	0.061	-1.038	6.225	-8.35	2.172	-0.854	-0.916	0.305	6.261	9.612	1.786	0.366	0.488	-0.732	-7.049	-7.284	0.943	0.244	0.061	-1.038	-0.897	11.244	0.03	-0.061	1.587	0.244	4.125	8.122	4.128	-0.366	0.793	-0.061	1506610200
-6.867	-6.924	0.675	0.183	-0.122	-0.61	6.404	-8.475	2.244	-0.488	-1.465	0.366	6.297	9.493	2.286	0.122	-0.427	-0.793	-6.867	-6.924	0.675	0.183	-0.122	-0.61	-0.755	11.573	0.401	0.183	0.977	0.183	4.109	7.741	3.933	0	0.671	0.061	1506610201
-6.998	-6.893	0.578	-0.122	-0.427	-0.305	6.721	-8.303	1.774	-0.916	-0.183	0.061	8.074	9.32	2.102	-0.427	-1.526	0.061	-6.998	-6.893	0.578	-0.122	-0.427	-0.305	-0.449	11.48	0.524	-0.183	1.038	-0.183	4.084	7.61	4.077	-0.122	0.183	0.122	1506610201
-6.758	-7.178	0.763	-0.122	-0.488	-0.061	6.228	-8.425	0.989	-1.953	-0.854	-0.244	8.074	9.32	2.102	0.427	0.732	0.427	-6.758	-7.178	0.763	-0.122	-0.488	-0.061	-0.065	11.092	0.366	-0.183	1.038	-0.183	4.218	7.717	3.889	-0.244	0.244	0.244	1506610201
-6.979	-7.661	0.852	0	-0.549	0.244	6.702	-8.573	0.218	-0.977	-1.526	-0.427	7.655	8.855	2.267	0.427	0.488	0.427	-6.979	-7.661	0.852	0	-0.549	0.244	0.293	11.154	0.355	0	0.427	0	3.938	7.812	3.955	-0.427	0.549	0.183	1506610201
-7.151	-7.675	1.005	-0.061	-0.366	0.427	7.038	-8.235	0.22	-1.282	-3.357	0	7.963	8.358	3.096	-0.244	0.427	0.61	-7.151	-7.675	1.005	-0.061	-0.366	0.427	0.526	11.466	0.44	0.122	0.305	0.305	4.034	7.995	4.224	-0.244	0.183	0.183	1506610201
-7.546	-7.666	1	-0.183	-0.427	0.549	7.489	-8.431	-0.293	-0.61	-1.892	-0.122	7.773	8.356	3.079	0	-0.122	0.061	-7.546	-7.666	1	-0.183	-0.427	0.549	0.418	12.024	0.471	0.061	0	0.488	4.13	8.277	4.282	0	-0.183	0	1506610201
-7.837	-7.805	1.113	-0.122	-0.427	0.854	8.093	-8.745	0.06	0.549	-0.671	-0.549	8.341	9.526	3.366	-1.038	-0.793	0.061	-7.837	-7.805	1.113	-0.122	-0.427	0.854	-0.425	12.433	0.708	-0.183	0	0.488	3.772	8.228	4.118	0.183	-0.61	-0.427	1506610201
-8.211	-7.756	1.18	-0.061	-0.244	1.526	8.263	-9.335	0.023	0.244	-0.244	-0.854	8.116	10.197	3.549	-0.305	0.61	0.427	-8.211	-7.756	1.18	-0.061	-0.244	1.526	-0.682	12.635	0.569	-0.916	-0.854	0	3.834	8.374	4.354	0.305	-0.671	-0.61	1506610201
-8.213	-7.296	1.231	0.183	0.244	2.075	8.04	-9.577	0.459	-0.061	0	-1.404	8.116	10.197	3.549	-0.305	-0.122	0.854	-8.213	-7.296	1.231	0.183	0.244	2.075	-0.118	12.739	0.662	-0.916	-0.854	0	4.297	8.341	4.276	0.427	-0.61	-0.732	1506610201
-8.433	-6.916	0.994	0.244	0.488	2.563	7.758	-9.438	-0.037	-0.366	0.183	-1.099	7.61	10.08	3.131	-0.061	0.244	0.732	-8.433	-6.916	0.994	0.244	0.488	2.563	0.236	12.892	0.712	-0.854	-1.282	0.061	4.165	8.254	4.328	0.488	-0.793	-1.099	1506610201
-8.391	-6.296	1.055	0.305	1.038	2.991	7.526	-9.524	-0.522	-0.488	0.122	-0.671	7.229	10.061	2.894	0.488	1.038	0.061	-8.391	-6.296	1.055	0.305	1.038	2.991	-0.255	12.291	0.739	-1.221	-1.77	-0.183	3.773	8.24	4.231	0.671	-1.038	-1.465	1506610201
-8.707	-5.804	0.976	0.488	1.343	3.113	7.276	-8.775	-0.995	-0.732	-0.366	-0.244	7.229	10.061	2.894	0.366	0.366	-0.244	-8.707	-5.804	0.976	0.488	1.343	3.113	-0.567	11.663	1.029	-1.221	-1.77	-0.183	3.527	8.385	4.028	0.61	-1.099	-1.953	1506610201
-8.787	-5.137	0.687	0.427	1.404	3.296	7.391	-8.045	-1.181	-1.099	0.183	0.061	6.799	8.928	2.689	-0.305	-0.549	-0.061	-8.787	-5.137	0.687	0.427	1.404	3.296	-0.334	11.549	1.093	-0.793	-2.991	-0.305	3.563	8.599	4.064	0.916	-1.038	-2.197	1506610201
-8.498	-4.529	0.565	0.488	1.343	3.296	7.131	-7.478	0.087	-1.343	0.061	0.061	6.799	8.928	2.689	0.183	0.977	-0.61	-8.498	-4.529	0.565	0.488	1.343	3.296	0.211	10.704	1.247	-0.488	-3.418	0.061	3.729	8.726	3.557	1.099	-1.465	-2.563	1506610201
-8.256	-4.018	0.396	0.549	1.038	3.357	7.291	-6.9	0.1	-0.916	1.648	0.671	6.539	8.284	2.62	1.038	1.282	-1.343	-8.256	-4.018	0.396	0.549	1.038	3.357	0.159	9.402	1.645	-1.221	-3.235	0.244	3.429	8.847	3.095	1.343	-1.099	-2.686	1506610201
-7.964	-3.627	0.211	0.305	0.793	3.174	6.909	-6.039	-0.426	-0.793	3.845	0.854	6.094	6.363	2.754	1.343	3.479	-0.916	-7.964	-3.627	0.211	0.305	0.793	3.174	0.189	8.143	1.086	-1.038	-2.991	0.183	3.199	9.137	2.944	1.404	-1.221	-2.625	1506610201
-7.863	-3.687	0.214	0.488	0.488	2.93	5.898	-4.741	0.596	-1.404	3.174	0.549	6.094	6.363	2.754	0.916	4.578	-0.916	-7.863	-3.687	0.214	0.488	0.488	2.93	0.158	6.961	0.842	-1.099	-2.441	0.732	2.664	9.068	2.632	1.526	-1.526	-2.563	1506610201
-7.765	-3.779	0.105	0.61	0.061	2.563	5.923	-3.973	0.467	-1.587	3.052	0.549	5.386	5.63	2.668	1.099	2.258	-0.916	-7.765	-3.779	0.105	0.61	0.061	2.563	-0.228	5.822	0.963	-1.648	-2.441	0.916	2.141	9.275	2.233	1.709	-1.831	-2.38	1506610201
-7.573	-3.918	0.169	0.732	0	2.258	5.902	-3.472	0.955	-1.465	2.991	-0.427	4.605	4.299	3.064	1.221	0.916	-0.244	-7.573	-3.918	0.169	0.732	0	2.258	0.341	5.394	0.307	-1.282	-3.906	0.488	1.431	9.348	1.848	1.465	-1.404	-1.709	1506610201
-8.14	-4.189	0.122	0.916	-0.244	1.953	5.375	-2.868	1.474	-1.404	0.793	-1.404	4.605	4.299	3.064	0.61	0.122	0.061	-8.14	-4.189	0.122	0.916	-0.244	1.953	1.346	5.812	0.209	-0.61	-3.967	0.732	0.987	9.263	1.503	0.732	-1.099	-1.099	1506610201
-8.625	-4.21	0.152	1.099	-0.305	1.709	5.952	-2.592	0.685	-0.977	0.366	-1.16	4.731	4.307	2.823	0.488	-0.671	0.366	-8.625	-4.21	0.152	1.099	-0.305	1.709	2.133	7.02	0.294	-0.854	-3.784	0.732	0.261	9.525	1.617	-0.061	-1.343	-0.488	1506610201
-9.019	-4.046	0.348	1.282	-0.061	1.343	6.594	-2.558	0.939	-0.671	1.709	-1.16	4.546	4.768	2.598	-0.061	-2.38	0.854	-9.019	-4.046	0.348	1.282	-0.061	1.343	2.133	7.02	0.294	-0.427	-4.395	0.427	-0.045	9.661	1.298	-0.61	-1.16	0	1506610201
-9.762	-3.9	0.346	1.465	-0.061	0.916	6.965	-2.573	0.933	-0.793	-0.549	-0.977	6.249	6.051	3.09	-0.732	-2.563	0.61	-9.762	-3.9	0.346	1.465	-0.061	0.916	3.161	8.937	0.671	-0.305	-2.625	-0.427	-0.182	9.845	0.841	-0.61	-1.099	0.549	1506610201
-9.758	-3.789	0.407	1.77	-0.122	0.305	8.496	-2.899	0.313	-0.732	0	-0.671	6.249	6.051	3.09	-0.671	-2.014	0.244	-9.758	-3.789	0.407	1.77	-0.122	0.305	2.474	9.451	0.762	-0.305	-2.625	-0.427	-0.248	10.366	0.778	-0.671	-0.977	0.732	1506610201
-9.749	-3.48	0.553	2.258	-0.183	-0.183	8.888	-3.147	0.735	-0.793	0.427	-0.916	6.1	6.809	3.385	-1.038	-3.174	0.549	-9.749	-3.48	0.553	2.258	-0.183	-0.183	2.369	10.012	0.741	-0.305	-2.502	-0.366	-0.721	10.469	0.847	-0.61	-0.549	0.549	1506610201
-9.351	-2.772	0.796	2.625	-0.244	-0.549	9.269	-3.631	0.668	-1.221	0.427	-0.793	6.86	7.595	3.241	-1.648	-3.235	0.61	-9.351	-2.772	0.796	2.625	-0.244	-0.549	2.463	9.826	1.062	-0.671	-2.808	-0.244	-1.28	10.424	1.031	-0.488	-0.977	0.183	1506610202
-8.75	-1.878	1.145	2.625	0.244	-0.366	9.351	-4.009	0.166	-1.709	1.099	-0.916	7.227	7.9	3.204	-1.77	-2.38	0.366	-8.75	-1.878	1.145	2.625	0.244	-0.366	2.017	9.381	1.412	-1.282	-2.93	-0.305	-1.457	9.859	1.281	-0.305	-1.343	-0.549	1506610202
-9.164	-1.782	0.787	2.747	0.732	-0.427	9.056	-4.168	0.208	-2.258	1.465	-1.099	6.813	7.735	3.033	-2.197	-2.136	0.61	-9.164	-1.782	0.787	2.747	0.732	-0.427	1.748	9.103	1.772	-1.526	-2.869	-0.244	-0.772	8.82	1.036	0.732	-1.892	-1.099	1506610202
-9.446	-1.891	0.805	3.052	0.916	-0.366	8.545	-4.014	0.293	-2.991	1.282	-1.404	6.231	7.523	2.316	-2.563	-1.892	0.732	-9.446	-1.891	0.805	3.052	0.916	-0.366	1.852	9.682	2.052	-1.16	-3.113	-0.244	-0.117	9.427	1.184	0.977	-2.441	-1.404	1506610202
-9.543	-1.713	0.784	3.235	1.099	-0.366	8.469	-4.285	0.012	-3.967	0.977	-1.282	6.231	7.523	2.316	-2.991	-2.197	0.61	-9.543	-1.713	0.784	3.235	1.099	-0.366	1.876	10.084	2.003	-1.16	-3.113	-0.244	0.167	9.734	2.056	-0.183	-4.456	-1.404	1506610202
-9.713	-1.678	0.867	3.052	0.793	-0.549	8.798	-5.181	-1.212	-4.456	0.977	-0.305	6.278	7.809	2.066	-3.296	-2.319	0.427	-9.713	-1.678	0.867	3.052	0.793	-0.549	1.747	9.482	2.004	-1.038	-3.54	-0.305	-0.388	9.927	1.927	-1.038	-6.165	-1.648	1506610202
-9.804	-1.933	0.988	3.296	0.793	-0.427	8.611	-5.382	-2.594	-3.906	1.648	0.061	6.638	7.661	2.036	-3.357	-1.953	-0.061	-9.804	-1.933	0.988	3.296	0.793	-0.427	1.823	8.967	1.872	-1.282	-4.089	-0.244	-0.812	10.145	1.464	-1.343	-6.348	-2.197	1506610202
-9.548	-2.204	0.877	3.235	0.61	-0.488	8.077	-4.811	-3.18	-3.357	2.258	-0.183	6.412	7.1	2.261	-2.808	-1.77	-0.244	-9.548	-2.204	0.877	3.235	0.61	-0.488	1.779	8.991	1.747	-1.526	-4.211	-0.305	-0.731	10.361	1.036	-1.587	-6.287	-2.563	1506610202
-9.514	-2.371	0.852	3.296	0.305	-0.549	7.887	-4.024	-3.082	-3.113	2.686	-0.305	5.888	6.959	2.322	-2.747	-1.892	-0.183	-9.514	-2.371	0.852	3.296	0.305	-0.549	1.829	9.182	1.875	-1.465	-4.272	-0.671	-0.177	10.281	1.016	-1.282	-5.798	-2.747	1506610202
-9.221	-2.55	0.803	3.418	0.61	-0.549	8.168	-3.509	-2.769	-3.235	2.38	0	6.471	7.005	2.436	-3.418	-2.319	-0.366	-9.221	-2.55	0.803	3.418	0.61	-0.549	1.772	9.184	2.043	-1.16	-4.517	-0.977	-0.274	10.176	1.981	-0.427	-6.104	-3.174	1506610202
-9.229	-2.509	0.888	3.845	0.793	-0.244	8.38	-3.38	-2.584	-3.235	2.319	0.122	6.471	7.005	2.436	-3.357	-2.441	-0.732	-9.229	-2.509	0.888	3.845	0.793	-0.244	1.772	9.184	2.043	-1.16	-4.517	-0.977	-0.264	10.249	1.477	-1.465	-6.226	-2.686	1506610202
-9.373	-2.147	0.853	4.089	0.977	0	8.38	-3.455	-2.184	-3.357	2.625	-0.061	6.631	7.112	2.736	-3.601	-2.991	-0.549	-9.373	-2.147	0.853	4.089	0.977	0	1.619	9.241	2.202	-1.16	-4.761	-0.916	0.654	9.944	1.432	-2.014	-5.981	-2.197	1506610202
-9.254	-1.403	0.822	3.845	1.16	0.122	8.094	-3.74	-2.105	-3.601	1.526	-0.427	6.959	7.184	2.86	-3.967	-2.869	-0.488	-9.254	-1.403	0.822	3.845	1.16	0.122	1.534	9.263	2.183	-1.221	-4.883	-0.732	1.786	9.42	1.687	-1.892	-5.554	-1.465	1506610202
-9.402	-1.808	1.073	3.357	1.099	0.061	8.411	-4.036	-2.422	-3.784	0.793	-0.427	7.181	7.206	2.744	-3.967	-2.991	-0.366	-9.402	-1.808	1.073	3.357	1.099	0.061	1.534	9.263	2.183	-1.282	-4.944	-0.549	2.166	8.939	2.323	-1.282	-4.272	-0.977	1506610202
-9.735	-2.553	1.158	3.967	1.16	0.061	9.094	-4.443	-2.421	-3.784	1.953	-0.427	7.555	7.226	2.546	-4.089	-2.869	-0.122	-9.735	-2.553	1.158	3.967	1.16	0.061	1.849	9.427	1.549	-1.465	-5.31	-0.427	1.389	8.595	3.347	-1.648	-5.188	-0.244	1506610202
-9.177	-2.54	0.895	4.395	1.892	-0.122	8.656	-4.632	-2.543	-3.357	2.136	-0.977	7.556	6.596	1.951	-4.089	-2.747	0.122	-9.177	-2.54	0.895	4.395	1.892	-0.122	2.422	9.682	1.351	-1.648	-5.676	-0.916	1.341	7.924	2.924	0.244	-5.371	1.038	1506610202
-10.514	-2.689	0.76	5.432	1.831	0.122	8.067	-4.414	-2.801	-2.991	1.16	-1.404	7.556	6.596	1.951	-3.906	-3.052	0.122	-10.514	-2.689	0.76	5.432	1.831	0.122	2.627	9.624	1.298	-1.648	-5.676	-0.916	0.932	8.678	1.524	1.465	-4.395	1.099	1506610202
-10.533	-2.211	0.477	5.554	0.732	0.061	8.057	-4.108	-2.929	-2.869	1.404	-1.038	7.921	6.136	1.4	-3.845	-3.052	-0.061	-10.533	-2.211	0.477	5.554	0.732	0.061	1.964	9.65	1.01	-1.709	-5.371	-1.099	0.807	9.214	3.382	1.892	-2.991	0.549	1506610202
-10.216	-2.444	-0.69	4.761	1.282	-0.671	7.8	-4.003	-2.524	-2.686	2.136	-0.549	8.165	5.487	1.465	-3.357	-2.93	-0.183	-10.216	-2.444	-0.69	4.761	1.282	-0.671	1.964	9.65	1.01	-1.404	-5.188	-0.977	1.442	9.659	2.561	2.441	-2.869	0	1506610202
-9.31	-2.12	-1.72	6.104	1.831	-0.427	7.595	-3.811	-1.711	-2.808	1.282	-0.183	8.611	5.206	1.279	-2.93	-2.38	-0.549	-9.31	-2.12	-1.72	6.104	1.831	-0.427	1.81	10.367	-0.056	-1.16	-5.127	-0.732	-0.439	10.489	2.294	2.625	-2.808	-1.648	1506610202
-9.705	-3.102	-2.275	6.592	2.136	0.488	7.848	-3.552	-1.125	-2.808	1.709	0.122	8.824	5.069	1.119	-3.052	-1.953	-0.854	-9.705	-3.102	-2.275	6.592	2.136	0.488	1.818	10.238	-0.864	-0.916	-4.272	-0.671	0.568	10.421	0.267	1.221	-5.859	-0.732	1506610202
-10.168	-2.864	-3.149	7.385	2.991	0.671	8.39	-3.633	-0.66	-2.808	2.197	0.427	8.817	4.95	1.019	-3.601	-2.319	-0.793	-10.168	-2.864	-3.149	7.385	2.991	0.671	1.583	10.308	-1.099	-0.977	-4.028	-0.793	0.864	10.44	-2.05	2.014	-7.69	-0.732	1506610202
-10.188	-1.486	-3.485	6.348	2.014	0.488	8.63	-3.887	-0.219	-3.235	2.747	0.427	9.012	4.591	0.658	-3.967	-2.563	-0.732	-10.188	-1.486	-3.485	6.348	2.014	0.488	1.899	11.088	-1.336	-0.793	-3.662	-0.61	2.113	10.72	-2.287	2.258	-3.967	-0.61	1506610202
-9.295	-1.059	-3.165	5.92	2.014	0.61	9.349	-4.737	0.139	-3.479	2.869	0.427	9.04	4.651	0.331	-4.578	-2.563	-0.793	-9.295	-1.059	-3.165	5.92	2.014	0.61	1.914	10.442	-0.903	-0.244	-2.808	-0.793	0.903	10.727	-2.491	2.136	-5.31	-1.038	1506610202
-8.905	-0.696	-3.09	5.737	1.465	0.488	9.518	-4.943	0.718	-4.15	2.319	0.366	9.176	4.709	0.248	-4.822	-2.441	-1.221	-8.905	-0.696	-3.09	5.737	1.465	0.488	1.632	9.081	-0.39	-0.549	-3.113	-0.854	2.773	9.745	-2.961	2.808	-4.395	-0.793	1506610202
-9.106	-0.421	-2.809	5.737	1.038	0.427	8.831	-4.27	1.23	-4.272	2.319	-0.244	9.176	4.709	0.248	-4.944	-2.93	-0.916	-9.106	-0.421	-2.809	5.737	1.038	0.427	1.449	8.318	-0.439	-0.549	-3.113	-0.854	2.22	9.39	-1.731	2.38	-4.211	-0.916	1506610203
-9.591	0.055	-2.694	5.127	0.305	0.244	7.983	-3.677	1.34	-4.028	3.113	-0.549	8.636	4.072	0.823	-4.333	-2.686	-0.366	-9.591	0.055	-2.694	5.127	0.305	0.244	1.488	8.287	-0.583	-0.793	-3.052	-0.366	2.783	9.385	-1.227	1.831	-5.31	-0.671	1506610203
-9.811	0.083	-2.45	4.456	0.061	0.244	7.356	-3.517	0.776	-4.028	3.113	-0.549	8.262	3.836	0.944	-3.967	-2.197	-0.305	-9.811	0.083	-2.45	4.456	0.061	0.244	1.962	8.949	-0.603	-0.549	-2.93	-0.122	3.222	9.514	-1.188	0.854	-4.7	-0.488	1506610203
-9.899	-0.191	-2.189	4.333	-0.183	0.427	7.409	-3.737	0.164	-4.395	1.526	0.244	8.262	3.836	0.944	-4.089	-1.892	-0.488	-9.899	-0.191	-2.189	4.333	-0.183	0.427	2.182	9.552	-0.592	-0.549	-2.93	-0.122	2.873	9.704	-1.073	0.122	-4.089	-0.244	1506610203
-10.076	-0.343	-1.804	4.333	-0.366	0.427	7.796	-3.984	-0.294	-4.333	1.038	0.305	8.329	4.204	1.043	-4.395	-2.197	-0.732	-10.076	-0.343	-1.804	4.333	-0.366	0.427	2.082	9.683	-0.447	-0.427	-3.052	-0.244	2.617	9.721	-1.199	-0.244	-4.395	0	1506610203
-9.707	0.041	-1.823	4.211	-0.244	0.61	8.288	-4.179	-0.634	-3.723	0.366	-0.061	8.853	4.65	1.451	-3.906	-1.953	-1.16	-9.707	0.041	-1.823	4.211	-0.244	0.61	2.018	9.81	-0.414	-0.977	-3.845	0.183	1.395	10.027	-1.483	-1.404	-4.7	0.061	1506610203
-9.622	0.77	-1.884	3.845	0.061	0.977	8.288	-4.179	-0.634	-3.723	0.366	-0.061	8.853	4.65	1.451	-3.906	-1.953	-1.16	-9.622	0.77	-1.884	3.845	0.061	0.977	2.111	10.183	-0.456	-0.977	-3.845	0.183	1.395	10.027	-1.483	-1.404	-4.7	0.061	1506610203
-10.432	0.293	-1.443	2.441	0.244	1.099	8.464	-4.054	-0.573	-3.845	-0.061	0.061	8.976	4.993	1.805	-3.784	-1.526	-1.282	-10.432	0.293	-1.443	2.441	0.244	1.099	2.394	10.535	-0.364	-1.221	-4.15	0.305	3.169	9.719	-1.489	-1.77	-3.845	0	1506610203
-11.082	-1.503	-0.993	1.343	0.916	0.977	8.421	-4.106	-0.829	-3.662	0	0.183	8.738	5.451	1.946	-3.845	-1.526	-1.709	-11.082	-1.503	-0.993	1.343	0.916	0.977	3.228	11.305	0.123	-1.648	-4.517	0.427	3.893	10.332	-0.885	-2.869	-3.601	0.793	1506610203
-10.7	-3.091	-0.382	2.319	0.549	0.977	8.725	-4.636	-1.481	-3.845	0.427	0.61	8.672	6.042	1.809	-3.723	-2.197	-2.319	-10.7	-3.091	-0.382	2.319	0.549	0.977	3.228	11.305	0.123	-1.648	-4.761	0	3.268	11.33	1.152	-4.7	-2.319	2.319	1506610203
-11.322	-2.249	1.075	3.54	-0.244	1.16	9.658	-5.675	-2.049	-4.089	1.526	1.343	8.991	6.777	1.878	-3.235	-1.648	-2.869	-11.322	-2.249	1.075	3.54	-0.244	1.16	2.72	9.38	2.211	-1.343	-5.005	-0.977	2.411	11.726	3.084	-5.92	-3.601	4.456	1506610203
-11.721	-1.384	0.474	2.014	-1.831	0	9.592	-5.974	-2.346	-4.272	2.808	1.16	8.786	6.819	1.7	-3.113	-2.258	-2.808	-11.721	-1.384	0.474	2.014	-1.831	0	1.87	8.942	2.665	-1.648	-4.028	-0.977	0.281	12.979	2.248	-4.333	-4.15	4.7	1506610203
-9.914	-1.651	0.513	1.77	-1.526	-0.061	8.436	-5.668	-1.961	-4.15	3.296	0.61	8.516	6.415	1.922	-3.052	-1.953	-1.892	-9.914	-1.651	0.513	1.77	-1.526	-0.061	1.379	9.477	2.09	-1.221	-2.808	-0.671	-0.267	12.983	1.128	-3.357	-1.77	3.296	1506610203
-8.033	-1.162	0.938	2.197	-0.732	0.061	8.606	-5.769	-1.854	-3.906	2.258	0.916	8.122	6.688	2.457	-2.686	-2.258	-1.404	-8.033	-1.162	0.938	2.197	-0.732	0.061	1.293	8.61	2.013	-0.732	-3.784	-0.854	0.182	10.21	1.197	-2.686	-0.61	2.747	1506610203
-7.745	-0.763	0.964	2.014	-0.366	-0.427	8.345	-5.268	-1.797	-3.723	1.648	0.61	7.93	6.789	2.625	-2.747	-2.258	-1.16	-7.745	-0.763	0.964	2.014	-0.366	-0.427	1.701	7.562	1.991	-0.854	-4.517	-0.793	0.914	8.6	1.059	-2.319	0.793	2.319	1506610203
-7.896	-1.15	1.133	2.136	0.122	-0.549	7.096	-3.943	-1.66	-3.113	1.892	-0.061	7.041	5.862	2.723	-2.747	-2.197	-0.305	-7.896	-1.15	1.133	2.136	0.122	-0.549	1.701	7.562	1.991	-1.038	-4.15	-0.549	1.028	7.63	1.695	-2.075	1.343	1.099	1506610203
-8.271	-1.27	1.516	2.747	0.977	-0.244	6.681	-2.996	-1.32	-2.808	1.953	0	6.447	5.197	2.832	-2.747	-2.502	0.061	-8.271	-1.27	1.516	2.747	0.977	-0.244	3.238	8.558	1.954	-0.732	-3.296	-0.61	0.262	7.317	1.78	-1.465	1.526	0.305	1506610203
-8.833	-0.52	1.468	2.747	1.526	-0.244	6.942	-2.968	-1.671	-2.563	1.404	0.671	6.554	5.042	2.72	-2.563	-2.014	-0.244	-8.833	-0.52	1.468	2.747	1.526	-0.244	3.193	8.778	2.26	-0.366	-2.625	-0.854	-0.236	7.484	2.007	-0.671	0.122	-0.244	1506610203
-9.617	0.406	1.51	2.502	1.709	-0.183	7.514	-3.51	-2.378	-2.075	1.587	0.671	6.968	5.091	2.626	-2.319	-2.014	-0.427	-9.617	0.406	1.51	2.502	1.709	-0.183	3.193	8.778	2.26	-0.122	-2.075	-0.854	1.358	7.233	1.967	1.038	-1.587	-0.61	1506610203
-10.591	0.676	0.896	1.343	1.038	-0.122	8.215	-4.248	-2.7	-1.709	1.404	0.366	7.764	5.229	2.931	-1.953	-1.77	-0.366	-10.591	0.676	0.896	1.343	1.038	-0.122	2.9	8.957	2.389	-0.061	-1.831	-0.549	2.578	7.189	3.059	2.197	-4.456	-1.77	1506610203
-10.915	-0.006	1.147	0.549	0.549	-0.183	8.491	-4.572	-2.314	-1.343	1.16	0.061	8.263	5.387	3.651	-1.831	-1.282	-0.183	-10.915	-0.006	1.147	0.549	0.549	-0.183	3.615	9.411	2.144	-0.183	-2.014	-0.366	4.197	8.503	4.206	2.258	-2.93	-1.892	1506610203
-11.16	0.796	2.025	0.916	0.732	0.305	8.574	-4.729	-1.946	-0.977	0.61	0.061	8.195	5.327	4.078	-1.526	-1.343	-0.061	-11.16	0.796	2.025	0.916	0.732	0.305	3.615	9.411	2.144	-0.244	-2.136	-0.427	5.991	10.028	5.334	0.61	-0.244	-0.671	1506610203
-11.736	0.761	1.615	0.671	0.671	0.61	8.668	-4.923	-1.852	-0.793	0.427	0.122	8.363	5.113	4.075	-1.404	-1.099	0.244	-11.736	0.761	1.615	0.671	0.671	0.61	3.304	9.848	2.169	-0.122	-1.831	-0.427	5.544	9.387	6.039	-1.587	-0.916	0.427	1506610203
-11.621	-1.296	0.482	0.916	0	0.305	8.879	-5.042	-1.723	-0.671	0.549	0.244	8.747	4.919	3.857	-1.16	-0.916	0.183	-11.621	-1.296	0.482	0.916	0	0.305	2.993	10.39	1.826	0.183	-1.526	0	2.411	8.108	3.836	1.709	-3.052	-1.892	1506610203
-10.322	-2.138	-0.012	1.404	-0.305	0.183	9.15	-5.178	-1.304	-0.427	0.732	0.427	9.165	5.07	3.674	-0.793	-0.61	0.061	-10.322	-2.138	-0.012	1.404	-0.305	0.183	2.89	11.133	1.413	0.366	-1.404	0.488	2.189	10.481	3.29	3.052	-2.808	-2.319	1506610203
-9.172	-2.143	-0.359	0.977	0	-0.183	8.988	-5.274	-0.909	-0.183	0.488	0.366	9.727	5.63	3.36	-0.61	-0.244	0.122	-9.172	-2.143	-0.359	0.977	0	-0.183	2.255	10.673	1.166	0.366	-0.916	0.671	3.389	10.654	1.81	1.526	-4.089	-0.732	1506610204
-8.939	-2.876	-1.297	1.282	0.122	-0.122	8.662	-5.253	-0.676	0.061	-0.305	0.183	10.104	6.21	3.134	-0.366	-0.122	0.122	-8.939	-2.876	-1.297	1.282	0.122	-0.122	1.181	9.153	0.889	0.183	-0.366	0.549	-0.085	9.652	0.248	2.686	-3.174	-1.648	1506610204
-9.131	-2.647	-1.37	1.587	0.305	0.061	8.229	-4.594	0.001	0.061	-0.305	0.183	9.731	5.902	2.884	-0.305	0.549	0.854	-9.131	-2.647	-1.37	1.587	0.305	0.061	0.79	8.994	0.384	-0.488	-0.122	0.793	1.824	9.798	-1.732	2.075	-0.977	-1.282	1506610204
-9.314	-1.782	-1.192	1.587	0.671	0.122	7.685	-4.229	0.306	0.122	0.427	-0.549	8.418	5.27	2.573	-0.488	0.732	1.282	-9.314	-1.782	-1.192	1.587	0.671	0.122	1.031	9.859	0.067	-0.183	0.732	1.221	1.072	9.783	-0.742	1.587	-0.793	-1.16	1506610204
-9.471	-1.34	-1.297	1.404	0.549	-0.061	7.588	-4.705	0.089	-0.305	0.183	-0.305	7.843	5.283	1.781	-0.61	0.732	0.732	-9.471	-1.34	-1.297	1.404	0.549	-0.061	1.067	10.03	0.419	0.122	1.282	1.221	0.772	9.733	-1.164	1.343	-2.258	-1.099	1506610204
-9.493	-1.062	-1.37	1.404	0.366	-0.244	7.758	-5.215	0.063	-0.427	0.183	-0.122	7.972	5.74	1.212	-0.671	0.61	0.183	-9.493	-1.062	-1.37	1.404	0.366	-0.244	0.842	9.503	0.628	0.488	1.099	0.61	1.379	9.639	-1.576	1.038	-2.197	-1.16	1506610204
-9.349	-0.836	-1.359	1.099	0.122	-0.427	7.501	-5.009	0.5	-0.366	0.61	-0.183	8.001	5.897	1.236	-0.61	0.244	0.244	-9.349	-0.836	-1.359	1.099	0.122	-0.427	1.129	9.214	0.331	0.305	0.61	0.305	1.773	9.539	-1.587	0.916	-1.709	-1.282	1506610204
-9.338	-0.761	-1.337	0.793	-0.122	-0.488	7.1	-4.683	0.766	-0.122	0.305	-0.244	7.573	5.589	1.561	-0.61	-0.427	0.305	-9.338	-0.761	-1.337	0.793	-0.122	-0.488	1.932	9.012	0.295	0.244	0.244	0.183	1.966	9.398	-1.345	0.732	-1.404	-1.282	1506610204
-9.453	-0.794	-1.328	0.549	-0.244	-0.549	7.125	-4.473	0.645	-0.122	-0.061	-0.183	7.381	5.194	1.668	-0.427	-0.183	0.183	-9.453	-0.794	-1.328	0.549	-0.244	-0.549	1.932	9.012	0.295	0	-0.061	0.061	1.79	9.378	-1.303	0.61	-1.16	-1.221	1506610204
-9.506	-0.836	-1.324	0.488	-0.305	-0.488	7.208	-4.278	0.451	0	-0.061	-0.183	7.236	4.682	1.894	-0.122	0.244	-0.183	-9.506	-0.836	-1.324	0.488	-0.305	-0.488	2.443	8.89	0.041	-0.305	0.366	-0.183	1.53	9.445	-1.357	0.427	-1.343	-1.099	1506610204
-9.616	-0.81	-1.36	0.793	-0.549	-0.427	7.409	-4.104	0.364	0	-0.122	-0.061	6.897	4.364	2.146	0	0.244	-0.427	-9.616	-0.81	-1.36	0.793	-0.549	-0.427	2.145	8.954	0.145	-0.305	0.488	-0.244	1.688	9.526	-1.431	0.244	-1.465	-0.977	1506610204
-9.69	-0.566	-1.238	0.732	-0.61	-0.366	7.825	-4.029	0.163	-0.244	-0.183	-0.061	7.382	4.392	2.251	0.061	-0.244	-0.671	-9.69	-0.566	-1.238	0.732	-0.61	-0.366	2.165	9.064	0.175	-0.305	0.122	-0.305	1.8	9.647	-1.194	-0.244	-1.587	-0.793	1506610204
-9.863	-0.251	-1.176	0.244	-0.671	-0.427	8.364	-3.88	-0.065	-0.427	0.427	-0.061	8.007	4.49	2.413	0	0	-0.671	-9.863	-0.251	-1.176	0.244	-0.671	-0.427	2.308	9.422	0.251	-0.427	-0.061	-0.305	1.182	9.737	-1.097	-0.732	-1.587	-0.793	1506610204
-9.975	-0.122	-1.219	0.061	-0.366	-0.305	8.732	-3.828	0.044	-0.488	1.343	-0.122	8.163	4.705	2.7	-0.305	-0.244	-0.549	-9.975	-0.122	-1.219	0.061	-0.366	-0.305	2.579	10.008	0.345	-0.366	-0.305	-0.427	0.807	9.91	-1.668	-0.916	-2.197	-1.099	1506610204
-9.923	0.007	-1.303	0.305	-0.061	0.244	8.769	-3.809	0.274	-0.549	0.916	-0.183	8.332	4.919	2.863	-0.488	-0.549	-0.671	-9.923	0.007	-1.303	0.305	-0.061	0.244	2.567	10.338	0.429	-0.305	-0.549	-0.488	1.473	10.08	-1.818	-0.916	-1.282	-1.16	1506610204
-10.716	-0.193	-1.142	0.061	-0.366	0.549	8.949	-3.79	0.402	-0.549	0.244	-0.183	8.672	5.162	2.974	-0.427	-0.305	-0.854	-10.716	-0.193	-1.142	0.061	-0.366	0.549	2.328	10.525	0.663	-0.488	-0.854	-0.366	2.22	10.098	-1.335	-1.465	-1.648	-1.038	1506610204
-11.041	-1.279	-0.855	-0.854	0.183	0.549	9.044	-3.734	0.4	-0.671	0.244	-0.305	9.015	5.412	3.157	-0.549	-0.244	-0.916	-11.041	-1.279	-0.855	-0.854	0.183	0.549	2.239	11.081	0.883	-0.549	-0.977	-0.061	3.262	10.616	-0.877	-2.197	-1.526	-0.488	1506610204
-10.531	-2.773	-0.964	-0.793	0.244	0.671	9.117	-3.962	0.279	-0.732	-0.122	-0.061	9.38	5.801	3.365	-0.671	0	-0.916	-10.531	-2.773	-0.964	-0.793	0.244	0.671	2.92	11.616	1.371	-0.61	-1.038	0.366	3.888	11.255	0.543	-3.601	-0.671	1.16	1506610204
-10.282	-3.205	0.195	0.488	0.122	1.282	10.024	-4.786	-0.133	-0.854	-0.061	0.549	9.292	6.534	3.372	-0.854	-0.061	-0.977	-10.282	-3.205	0.195	0.488	0.122	1.282	2.457	9.752	2.224	-0.061	-0.916	-0.061	3.385	11.408	1.81	-5.92	-0.427	3.174	1506610204
-10.679	-2.109	0.523	0.488	-0.305	1.282	10.269	-5.234	-0.412	-0.977	0.793	0.244	9.18	6.711	3.45	-0.732	0.061	-0.977	-10.679	-2.109	0.523	0.488	-0.305	1.282	1.215	8.122	2.56	-0.244	-0.61	-0.244	1.848	11.385	0.532	-3.906	-0.488	4.395	1506610204
-10.11	-1.762	0.202	-0.488	-0.977	0.488	9.5	-5.057	-0.331	-0.793	1.526	-0.61	8.262	5.87	3.664	-0.61	0.305	-0.305	-10.11	-1.762	0.202	-0.488	-0.977	0.488	0.669	8.738	2.162	-0.488	0.854	0.427	1.428	11.506	-0.187	-2.136	1.221	3.967	1506610204
-9.313	-1.467	0.226	-0.671	-1.099	0.549	8.902	-5.079	-0.388	-0.793	1.404	-0.427	7.583	5.718	3.847	-0.671	0.427	0.122	-9.313	-1.467	0.226	-0.671	-1.099	0.549	1.367	9.264	2.047	0.305	0.854	0.732	0.54	10.597	0.483	-0.854	2.869	3.723	1506610204
-8.689	-1.083	0.245	-0.977	-0.732	0.305	8.575	-5.182	-0.754	-0.916	0.61	-0.305	7.369	6.294	3.371	-1.038	0.061	0.183	-8.689	-1.083	0.245	-0.977	-0.732	0.305	2.015	8.562	2.255	0.671	0	0.427	0.849	9.685	1.197	-1.343	2.93	3.296	1506610204
-8.655	-1.127	0.367	-1.099	-0.732	0.122	8.073	-4.63	-0.823	-0.61	1.038	-0.549	7.312	6.172	3.241	-1.099	-0.427	0.305	-8.655	-1.127	0.367	-1.099	-0.732	0.122	2.09	8.24	1.983	0.366	0.183	0.183	0.479	9.441	1.325	-1.038	3.906	3.052	1506610204
-8.496	-1.389	0.642	-0.793	-0.183	0.183	7.587	-3.954	-0.196	-0.305	1.343	-0.671	6.99	5.416	3.567	-0.854	-0.244	0.671	-8.496	-1.389	0.642	-0.793	-0.183	0.183	2.351	8.342	1.768	0.244	0.61	0.366	0.223	8.744	1.373	-0.122	3.845	2.441	1506610204
-9.013	-1.104	0.785	-0.549	0.183	0.183	7.263	-3.596	-0.019	-0.061	0.427	-0.427	6.807	5.053	3.732	-0.488	-0.061	0.61	-9.013	-1.104	0.785	-0.549	0.183	0.183	2.948	8.759	1.883	0.366	0.61	0.366	0.227	8.431	1.223	0.061	2.502	1.709	1506610205
-9.644	-0.461	0.683	-0.732	0	0.183	7.514	-3.569	-0.246	0.061	0.244	-0.122	6.891	4.993	3.558	-0.427	-0.183	0.427	-9.644	-0.461	0.683	-0.732	0	0.183	3.071	9.088	1.981	0.549	0.977	0.183	0.727	8.667	1.797	0.305	2.258	1.404	1506610205
-9.732	0.092	0.788	-1.282	-0.061	0.183	7.955	-3.965	-0.257	0.183	0.732	0	7.105	5.052	3.445	-0.122	0.061	0.305	-9.732	0.092	0.788	-1.282	-0.061	0.183	3.071	9.088	1.981	0.671	1.404	0.122	2.03	8.616	2.629	0.244	2.197	0.916	1506610205
-9.908	0.337	1.019	-1.77	0.122	0.122	8.13	-4.321	0.134	0.427	0.488	0.244	7.345	5.167	3.811	0.183	0	0.122	-9.908	0.337	1.019	-1.77	0.122	0.122	2.559	9.065	1.944	0.671	1.282	0.122	2.439	8.336	3.205	0.488	1.587	0.244	1506610205
-10.055	0.097	1.019	-1.892	0.244	0.061	8.15	-4.353	0.335	0.61	-0.061	0.427	7.573	5.286	4.148	0.183	-0.122	0.244	-10.055	0.097	1.019	-1.892	0.244	0.061	3.016	9.326	1.903	0.61	1.038	0.183	2.177	8.324	3.179	0.977	1.587	-0.61	1506610205
-9.804	-0.479	0.989	-2.136	0.366	-0.061	8.502	-4.364	0.38	0.732	0.061	0.61	7.747	5.307	4.029	0.183	-0.183	0.488	-9.804	-0.479	0.989	-2.136	0.366	-0.061	3.366	9.306	1.871	0.61	0.793	0	2.23	8.476	3.358	1.526	1.526	-1.099	1506610205
-9.518	-0.512	1.522	-1.526	0.61	-0.061	8.614	-4.493	0.325	0.977	0.366	0.427	7.716	5.09	3.869	0.488	-0.061	0.366	-9.518	-0.512	1.522	-1.526	0.61	-0.061	3.366	9.306	1.871	0.671	0.854	-0.061	3.071	8.843	3.915	1.526	1.892	-0.854	1506610205
-10.587	-0.651	1.08	-0.977	0.854	-0.122	8.381	-4.567	0.505	1.099	0.122	0.305	7.698	4.9	3.781	0.854	0.183	0.183	-10.587	-0.651	1.08	-0.977	0.854	-0.122	2.741	9.211	1.852	0.671	0.977	0	3.052	8.679	4.06	1.099	1.953	0.061	1506610205
-11.992	-2.198	-0.024	-0.732	-0.305	-0.427	8.11	-4.515	0.663	1.099	-0.061	0.305	7.827	4.908	3.699	1.038	0.427	0.305	-11.992	-2.198	-0.024	-0.732	-0.305	-0.427	2.669	10.172	1.323	0.732	1.16	0.183	0.802	8.943	2.535	2.686	-2.502	-1.282	1506610205
-10.765	-2.59	0.474	0.366	-0.305	-0.122	7.848	-4.79	0.664	1.221	-0.183	0.427	7.916	5.374	3.497	1.221	0.488	0.244	-10.765	-2.59	0.474	0.366	-0.305	-0.122	2.669	10.172	1.323	0.793	1.221	0.427	1.504	12.254	3.726	2.502	0.183	-0.61	1506610205
-9.384	-1.151	-0.103	0.122	0.549	-0.122	7.592	-5.389	0.528	1.343	-0.793	0.793	8.096	6.288	3.101	1.465	0.732	-0.122	-9.384	-1.151	-0.103	0.122	0.549	-0.122	2.195	10.992	0.389	0.854	1.587	0.366	2.455	11.09	3.266	1.343	-2.014	-0.549	1506610205
-9.951	-1.863	-1.501	0.244	-0.122	-0.427	7.718	-5.461	0.599	1.16	-1.221	1.221	8.314	7.045	3.161	1.526	0.671	-0.549	-9.951	-1.863	-1.501	0.244	-0.122	-0.427	2.195	10.992	0.389	0.732	2.136	-0.122	0.215	9.767	0.48	1.709	-0.977	-0.305	1506610205
-9.525	-1.983	-1.481	0.183	0	-0.122	7.759	-4.819	1.197	0.916	-0.671	1.221	8.181	6.942	3.156	1.221	0.732	-0.366	-9.525	-1.983	-1.481	0.183	0	-0.122	1.229	9.798	0.282	0.305	1.831	-0.061	1.363	9.902	-0.455	2.014	-1.099	-0.671	1506610205
-9.369	-1.889	-1.529	0.244	0.122	-0.183	7.704	-4.686	1.585	0.854	-0.488	0.916	7.632	6.48	3.088	0.977	1.038	-0.061	-9.369	-1.889	-1.529	0.244	0.122	-0.183	1.377	9.808	-0.664	-0.061	1.099	0.366	1.932	9.696	-0.663	1.587	0.61	-0.427	1506610205
-9.56	-1.714	-1.568	0.305	0.366	-0.366	7.677	-5.145	1.866	0.793	-0.061	0.916	7.313	6.309	2.856	0.916	0.793	-0.305	-9.56	-1.714	-1.568	0.305	0.366	-0.366	1.597	9.865	-0.505	-0.061	1.099	0.366	1.083	9.818	-0.601	1.343	-0.366	-0.488	1506610205
-9.57	-1.486	-1.53	0.122	0.366	-0.427	7.283	-5.559	1.591	0.488	-1.038	0.977	7.266	6.428	2.359	0.427	0.244	-0.671	-9.57	-1.486	-1.53	0.122	0.366	-0.427	1.597	9.865	-0.505	0.305	1.343	0.122	1.561	9.816	-1.022	1.16	-0.854	-0.427	1506610205
-9.566	-1.492	-1.534	-0.122	0.122	-0.427	7.277	-5.632	1.541	0.244	-0.366	1.221	7.405	6.443	1.719	0.305	0	-0.732	-9.566	-1.492	-1.534	-0.122	0.122	-0.427	1.732	9	-0.018	0.427	1.282	0	1.65	9.816	-1.372	0.732	-0.427	-0.549	1506610205
-9.465	-1.799	-1.562	-0.061	0.061	-0.549	6.946	-5.424	2	0.122	-0.122	1.343	7.279	6.188	1.615	0.793	0	-0.854	-9.465	-1.799	-1.562	-0.061	0.061	-0.549	1.732	9	-0.018	0.366	1.343	-0.061	1.652	9.676	-1.281	0.732	-0.061	-0.61	1506610205
-9.6	-2.027	-1.437	0.061	0	-0.488	6.714	-5.377	2.309	0.183	-0.122	1.526	6.999	6.076	1.774	0.793	-0.061	-0.854	-9.6	-2.027	-1.437	0.061	0	-0.488	1.696	8.921	-0.172	0.488	1.587	-0.061	1.627	9.698	-1.158	0.671	0.061	-0.61	1506610205
-9.623	-2.049	-1.249	0.183	-0.061	-0.427	6.541	-5.716	1.938	0.122	-0.732	1.587	6.838	6.218	1.756	0.671	0.244	-0.916	-9.623	-2.049	-1.249	0.183	-0.061	-0.427	1.717	9.109	-0.248	0.61	1.221	-0.122	1.448	9.851	-0.997	0.61	-0.244	-0.427	1506610205
-9.585	-1.957	-1.432	0.488	0	-0.305	6.551	-5.919	1.419	0.183	-0.061	1.526	6.674	6.344	1.773	0.793	-0.305	-1.038	-9.585	-1.957	-1.432	0.488	0	-0.305	1.657	9.356	-0.299	0.61	1.343	-0.244	1.346	9.839	-0.876	0.427	-0.488	-0.183	1506610205
-9.733	-1.776	-1.47	0.61	0	-0.427	6.295	-5.898	1.22	-0.183	0.366	1.587	6.909	6.653	1.73	0.61	-0.183	-1.099	-9.733	-1.776	-1.47	0.61	0	-0.427	1.657	9.356	-0.299	0.793	1.587	-0.183	1.779	9.765	-1.038	0.244	-0.366	-0.122	1506610205
-9.787	-1.717	-1.464	0.366	-0.183	-0.549	5.873	-6.162	1.164	-0.427	0.427	1.831	6.784	7.071	1.933	0.305	-0.061	-1.221	-9.787	-1.717	-1.464	0.366	-0.183	-0.549	1.425	9.698	-0.246	0.732	1.343	-0.061	2.029	9.838	-1.482	-0.061	-0.183	0	1506610205
-9.752	-1.802	-1.158	0.183	-0.122	-0.549	5.771	-6.638	1.162	-0.366	0.488	2.075	6.521	7.412	2.249	0.305	-0.366	-1.343	-9.752	-1.802	-1.158	0.183	-0.122	-0.549	1.615	9.588	-0.048	0.488	0.549	-0.061	1.621	9.843	-1.196	-0.061	-0.183	0.061	1506610205
-9.621	-1.689	-0.782	0.122	0.122	-0.488	5.615	-6.955	1.048	-0.427	0.366	1.831	6.577	7.563	2.369	0.427	-0.122	-1.282	-9.621	-1.689	-0.782	0.122	0.122	-0.488	1.615	9.588	-0.048	0.244	0.427	-0.305	1.491	9.889	-1.361	-0.61	0.122	0.061	1506610205
-9.784	-1.665	-0.968	0.061	0.183	-0.671	5.859	-7.522	1.011	-0.61	0	1.526	6.486	7.808	2.345	0.183	0.183	-1.221	-9.784	-1.665	-0.968	0.061	0.183	-0.671	2.037	10.198	0.211	0.183	0.305	-0.427	1.09	9.739	-1.099	-0.427	0	-0.061	1506610206
-9.795	-1.786	-1.011	0.061	0.061	-0.61	5.946	-7.9	1.113	-0.61	0.122	1.221	6.297	8.124	2.334	0.061	0.061	-1.526	-9.795	-1.786	-1.011	0.061	0.061	-0.61	1.979	10.269	0.524	0.183	0.244	-0.61	1.702	9.854	-1.108	-0.122	-0.122	-0.244	1506610206
-9.604	-1.843	-0.733	0	0.061	-0.488	6.101	-8.136	1.105	-0.61	0.305	0.854	6.245	8.416	2.427	0	-0.244	-1.587	-9.604	-1.843	-0.733	0	0.061	-0.488	1.979	10.269	0.524	0.122	0.244	-0.793	1.792	9.933	-1.264	-0.244	0.61	-0.305	1506610206
-9.568	-1.793	-0.593	0	0.061	-0.366	6.068	-8.009	1.14	-0.549	0.61	0.549	6.59	8.463	2.561	0.183	0	-1.343	-9.568	-1.793	-0.593	0	0.061	-0.366	1.503	9.905	0.605	-0.305	-0.061	-0.793	1.443	9.845	-0.851	-0.244	0.488	-0.366	1506610206
-9.623	-1.818	-0.523	-0.061	0.061	-0.305	5.629	-7.606	1.237	-0.61	0.549	0.305	6.525	8.162	2.907	0.183	0.305	-0.977	-9.623	-1.818	-0.523	-0.061	0.061	-0.305	1.097	9.719	0.361	-0.366	-0.305	-0.61	1.576	9.77	-0.23	-0.244	0.122	-0.305	1506610206
-9.635	-1.8	-0.372	-0.183	0	-0.183	5.596	-7.614	1.066	-0.793	0.183	0.061	6.169	8.143	3.012	-0.061	0.061	-0.793	-9.635	-1.8	-0.372	-0.183	0	-0.183	1.097	9.719	0.361	-0.305	-0.671	-0.427	1.877	9.771	-0.072	-0.244	-0.061	-0.183	1506610206
-9.52	-1.749	-0.256	-0.244	-0.122	0	5.749	-7.72	0.733	-1.038	0.305	-0.061	6.074	8.226	2.815	-0.061	-0.061	-0.854	-9.52	-1.749	-0.256	-0.244	-0.122	0	1.479	9.796	0.62	-0.366	-0.671	-0.427	1.851	9.751	-0.053	-0.183	0.427	-0.061	1506610206
-9.561	-1.603	-0.106	-0.427	-0.366	0.183	5.541	-7.491	0.928	-1.038	0.183	-0.122	5.905	8.295	2.689	-0.183	0.244	-0.793	-9.561	-1.603	-0.106	-0.427	-0.366	0.183	1.29	9.691	0.986	-0.427	-0.488	-0.366	1.942	9.709	0.205	-0.305	0.793	0.122	1506610206
-9.6	-1.391	0.098	-0.854	-0.488	0.244	5.485	-7.29	1.105	-0.793	-0.549	-0.244	6.02	8.172	3.149	-0.366	0.427	-0.305	-9.6	-1.391	0.098	-0.854	-0.488	0.244	1.29	9.691	0.986	-0.427	-0.61	-0.305	2.23	9.696	0.579	-0.977	0.854	0.488	1506610206
-9.924	-1.427	0.473	-1.16	-0.671	0.122	5.847	-7.375	0.9	-0.671	-0.366	-0.366	5.809	8.136	3.236	-0.244	-0.366	-0.183	-9.924	-1.427	0.473	-1.16	-0.671	0.122	1.274	9.708	1.254	-0.671	-1.038	-0.122	2.261	9.671	0.776	-1.282	0.854	0.732	1506610206
-10.312	-1.781	0.493	-1.465	-0.854	0.061	6.084	-7.818	0.569	-0.305	-0.244	-0.732	5.919	8.291	3.228	0.061	0.427	0	-10.312	-1.781	0.493	-1.465	-0.854	0.061	1.426	9.752	1.677	-0.61	-0.793	-0.122	1.98	9.775	0.787	-1.343	0.977	0.732	1506610206
-9.883	-1.609	0.793	-1.526	-0.671	0.183	5.968	-8.034	0.554	-0.244	-0.916	-0.916	5.343	8.311	3.28	0.305	0.793	-0.061	-9.883	-1.609	0.793	-1.526	-0.671	0.183	1.586	9.745	1.808	-0.549	-0.61	-0.122	2.188	10.196	1.083	-1.099	1.587	1.038	1506610206
-9.648	-0.839	0.858	-1.831	-0.305	0.427	5.652	-8.004	-0.059	-0.061	-1.892	-1.099	5.279	8.13	3.199	0.61	-0.244	-0.122	-9.648	-0.839	0.858	-1.831	-0.305	0.427	1.788	9.519	1.997	-0.305	-0.916	-0.366	2.506	9.932	1.064	-0.671	2.502	1.343	1506610206
-9.461	-0.825	0.498	-2.991	-0.427	-0.183	5.741	-8.083	-0.494	0.122	-1.709	-1.282	5.981	8.071	2.987	0.732	-0.244	0.122	-9.461	-0.825	0.498	-2.991	-0.427	-0.183	2.028	9.052	2.462	-0.366	-1.099	-0.671	1.932	9.092	0.325	0.244	2.502	0.854	1506610206
-9.314	-1.781	0.324	-3.967	-0.061	-0.854	4.978	-8.469	-0.56	0.305	-1.587	-1.282	6.449	7.904	2.978	0.854	1.099	0.366	-9.314	-1.781	0.324	-3.967	-0.061	-0.854	2.028	9.052	2.462	-0.305	-0.671	-0.977	0.967	9.105	-0.437	1.221	3.601	-0.183	1506610206
-9.347	-2.615	0.395	-3.845	0.305	-0.854	3.882	-9.564	-1.325	1.343	-2.808	-1.587	6.547	8.1	2.64	0.366	2.075	0.793	-9.347	-2.615	0.395	-3.845	0.305	-0.854	2.617	9.182	2.15	-0.244	-0.671	-1.282	-0.87	9.593	0.592	1.221	4.211	-0.854	1506610206
-10.377	-3.234	-0.121	-2.991	-0.061	-0.916	2.832	-9.918	-1.875	2.93	-3.296	-1.648	6.325	7.834	2.6	-0.977	4.333	3.235	-10.377	-3.234	-0.121	-2.991	-0.061	-0.916	3.676	9.415	1.111	0.122	-0.244	-1.953	-2.657	10.094	1.489	1.77	0.671	-1.099	1506610206
-9.619	-1.919	-0.499	-3.113	-0.061	-0.854	1.755	-9.619	-1.995	3.845	-3.601	-0.793	7.271	6.627	3.176	-0.854	5.859	5.432	-9.619	-1.919	-0.499	-3.113	-0.061	-0.854	3.676	9.415	1.111	-0.305	1.465	-1.709	0.514	10.997	0.837	3.296	-1.099	-1.282	1506610206
-9.833	-0.827	-1.473	-4.333	-0.122	-0.793	0.894	-9.451	-2.198	4.211	-4.578	0.977	7.916	5.76	2.558	2.258	3.906	4.822	-9.833	-0.827	-1.473	-4.333	-0.122	-0.793	3.297	10.198	0.225	-0.854	3.418	-0.366	3.298	10.302	0.152	1.221	2.625	-0.488	1506610206
-10.018	-1.059	-2.273	-4.822	-0.427	-0.977	1.182	-9.081	-2.59	4.211	-4.883	3.174	8.918	5.743	2.298	4.272	4.7	4.944	-10.018	-1.059	-2.273	-4.822	-0.427	-0.977	1.34	10.616	-0.42	-0.916	4.456	0.122	2.48	9.804	-0.179	2.136	2.991	-0.61	1506610206
-9.731	-1.331	-2.183	-5.127	-0.366	-0.671	1.955	-8.923	-2.668	4.15	-3.906	5.005	9.307	6.133	1.969	5.859	5.066	5.066	-9.731	-1.331	-2.183	-5.127	-0.366	-0.671	1.34	10.616	-0.42	-0.977	4.578	0.671	2.381	10.145	-0.741	1.221	2.991	-0.61	1506610206
-9.658	-1.316	-2.141	-5.493	-0.183	-0.61	2.644	-9.481	-2.901	4.15	-3.418	6.165	8.661	6.417	2.037	7.019	3.906	4.333	-9.658	-1.316	-2.141	-5.493	-0.183	-0.61	1.002	10.636	-0.766	-0.366	4.822	0.61	2.469	9.745	-1.097	1.465	2.319	-0.61	1506610206
-9.557	-1.32	-2.572	-5.615	-0.122	-0.671	3.114	-10.24	-3.249	4.211	-4.456	6.836	7.726	6.516	2.104	7.507	2.747	2.869	-9.557	-1.32	-2.572	-5.615	-0.122	-0.671	0.69	10.277	-1.024	0.061	5.066	0.427	2.545	9.649	-1.476	1.343	3.296	-0.61	1506610206
-9.449	-1.345	-3.061	-5.798	-0.488	-0.732	3.305	-10.708	-3.589	4.333	-6.714	6.653	6.964	6.458	1.683	7.446	1.892	1.099	-9.449	-1.345	-3.061	-5.798	-0.488	-0.732	0.49	9.851	-0.683	0.305	5.432	0.549	2.159	9.68	-1.19	1.099	3.235	-0.732	1506610206
-9.461	-1.287	-3.463	-6.165	-1.038	-0.793	3.429	-10.623	-4.012	4.333	-8.423	5.859	6.399	6.339	0.963	7.324	2.014	0.122	-9.461	-1.287	-3.463	-6.165	-1.038	-0.793	0.473	9.649	-0.566	0.122	5.493	0.854	2.878	9.664	-1.256	0.549	4.028	-0.671	1506610206
-9.569	-1.522	-3.842	-6.47	-1.343	-0.793	3.572	-10.3	-4.136	4.028	-8.362	5.066	6.495	6.485	0.453	6.836	4.211	-0.183	-9.569	-1.522	-3.842	-6.47	-1.343	-0.793	0.089	9.667	-0.575	-0.122	5.981	1.099	2.828	9.683	-1.266	0.122	4.333	-0.61	1506610207
-9.546	-1.749	-4.143	-6.653	-1.648	-0.793	3.443	-10.018	-4.146	3.235	-8.118	4.395	6.251	6.685	0.311	6.653	5.737	-0.366	-9.546	-1.749	-4.143	-6.653	-1.648	-0.793	0.089	9.667	-0.575	-0.244	6.47	1.16	2.591	9.795	-1.627	-0.366	4.456	-0.427	1506610207
-9.409	-1.889	-4.467	-6.897	-1.892	-0.854	3.345	-9.549	-3.994	2.197	-7.996	3.723	6.032	7.072	0.28	6.531	5.249	-0.977	-9.409	-1.889	-4.467	-6.897	-1.892	-0.854	-0.528	9.853	-0.658	-0.122	6.409	1.16	2.283	9.872	-2.052	-0.732	4.761	-0.366	1506610207
-9.217	-2.245	-4.612	-6.958	-1.953	-0.854	3.429	-9.101	-3.567	1.16	-7.629	2.869	6.352	7.45	0.141	5.981	5.127	-1.526	-9.217	-2.245	-4.612	-6.958	-1.953	-0.854	-0.675	10.363	-0.562	-0.122	6.165	1.16	1.852	9.944	-2.421	-0.793	5.005	-0.366	1506610207
-8.934	-2.59	-4.613	-6.714	-1.831	-0.854	3.468	-8.744	-3.068	0.183	-7.507	1.831	6.574	7.724	-0.072	5.188	5.615	-1.465	-8.934	-2.59	-4.613	-6.714	-1.831	-0.854	-0.675	10.363	-0.562	-0.061	5.981	1.099	1.342	9.94	-2.795	-0.977	4.944	-0.427	1506610207
-8.721	-2.684	-4.456	-6.226	-1.648	-0.977	3.414	-8.516	-2.334	-0.793	-7.263	0.732	6.655	7.885	-0.095	4.578	5.371	-1.343	-8.721	-2.684	-4.456	-6.226	-1.648	-0.977	-0.604	10.42	-0.54	0	6.042	1.038	0.79	9.877	-2.732	-0.854	4.822	-0.488	1506610207
-8.756	-2.372	-4.353	-5.859	-1.709	-1.099	3.301	-8.388	-1.536	-1.526	-6.531	-0.122	6.874	7.905	0.161	4.15	5.127	-1.282	-8.756	-2.372	-4.353	-5.859	-1.709	-1.099	-0.851	10.143	-0.69	0.061	5.92	0.977	0.526	9.874	-2.342	-0.854	4.7	-0.488	1506610207
-8.679	-2.318	-4.256	-5.737	-1.77	-1.038	3.1	-8.422	-0.501	-1.892	-5.554	-0.549	6.943	7.809	0.279	3.784	4.883	-1.282	-8.679	-2.318	-4.256	-5.737	-1.77	-1.038	-0.851	10.143	-0.69	0	5.615	1.16	0.191	9.933	-2.031	-0.977	3.967	-0.732	1506610207
-8.492	-2.461	-3.924	-5.615	-1.526	-1.038	2.716	-8.233	0.097	-1.831	-5.493	-0.488	6.83	7.701	0.294	3.235	4.944	-1.099	-8.492	-2.461	-3.924	-5.615	-1.526	-1.038	-0.898	10.111	-0.737	0	5.432	1.404	-0.212	9.774	-2.135	-0.854	2.869	-0.977	1506610207
-8.762	-2.661	-3.26	-5.554	-1.038	-0.854	2.724	-8.291	0.741	-1.709	-5.127	0	6.615	7.738	0.34	2.808	4.944	-1.16	-8.762	-2.661	-3.26	-5.554	-1.038	-0.854	-0.743	10.582	-0.15	0.061	5.371	1.77	0.091	9.598	-2.16	-1.221	2.869	-1.038	1506610207
-9.987	-2.978	-2.281	-4.944	-1.587	-0.732	2.966	-9.031	1.239	-1.587	-4.089	0.671	5.985	8.05	0.325	2.38	4.456	-1.526	-9.987	-2.978	-2.281	-4.944	-1.587	-0.732	-0.743	10.582	-0.15	0.488	5.493	1.953	-0.159	9.737	-1.049	-1.587	2.991	-0.977	1506610207
-10.691	-3.399	-0.969	-3.296	-2.563	0	3.187	-9.822	1.475	-1.221	-3.235	1.16	5.276	8.74	0.339	1.892	3.601	-2.014	-10.691	-3.399	-0.969	-3.296	-2.563	0	-0.438	10.072	1.358	1.16	5.127	1.465	1.279	10.235	0.818	-2.686	3.906	-0.061	1506610207
-11.527	-2.535	-0.784	-3.235	-3.235	0.671	3.248	-9.989	1.418	-0.549	-3.052	0.854	4.764	9.04	0.379	1.648	2.686	-2.075	-11.527	-2.535	-0.784	-3.235	-3.235	0.671	-0.741	9.531	2.529	1.343	5.005	1.709	3.257	9.927	0.242	-2.136	6.287	0.244	1506610207
-11.346	-2.293	-0.849	-4.15	-3.662	0.671	3.225	-10.491	1.025	0.366	-3.845	0.244	4.742	9.738	0.559	1.648	3.296	-1.587	-11.346	-2.293	-0.849	-4.15	-3.662	0.671	-1.064	9.967	3.279	1.343	5.554	1.831	5.753	9.991	-0.595	-0.366	8.301	1.16	1506610207
-9.464	-3.137	-0.087	-3.906	-1.831	1.099	3.564	-10.798	0.639	1.221	-3.906	-0.122	4.404	11.017	0.608	1.404	3.967	-0.793	-9.464	-3.137	-0.087	-3.906	-1.831	1.099	-1.043	10.636	3.744	1.587	4.761	0.977	5.724	10.609	-0.663	1.221	11.23	1.709	1506610207
-8.885	-2.536	0.163	-3.784	-1.709	1.16	3.984	-10.141	0.193	1.465	-3.174	-0.549	3.551	11.538	0.309	0.732	2.563	0.427	-8.885	-2.536	0.163	-3.784	-1.709	1.16	-0.785	10.088	3.607	0.977	3.052	0.366	3.175	10.846	-0.272	0.488	12.39	3.906	1506610207
-8.004	-2.238	0.096	-4.822	-0.916	0.244	3.97	-9.342	-0.075	1.343	-2.625	-1.709	2.89	10.581	0.211	0.61	1.16	1.831	-8.004	-2.238	0.096	-4.822	-0.916	0.244	-0.024	9.313	3.022	0.244	2.502	0.305	-1.098	10.862	-1.203	0.122	9.705	5.798	1506610207
-8.868	-1.999	0.012	-4.15	-0.793	0.61	3.517	-8.763	-0.429	1.221	-2.869	-3.113	2.555	9.522	0.56	1.221	1.16	2.136	-8.868	-1.999	0.012	-4.15	-0.793	0.61	0.598	8.939	2.651	0.122	3.052	0.305	-1.242	11.171	-0.689	-0.671	6.47	6.042	1506610207
-9.36	-1.765	-0.041	-3.845	-0.61	0.854	3.119	-8.606	-0.721	1.404	-3.052	-3.967	2.54	8.973	0.776	1.648	2.563	1.343	-9.36	-1.765	-0.041	-3.845	-0.61	0.854	0.951	9.306	2.268	0.366	3.54	0.366	0.215	11.043	-0.427	-0.244	5.737	5.981	1506610207
-9.47	-1.383	-0.059	-3.662	-0.488	0.854	2.722	-8.662	-0.897	1.465	-2.93	-4.211	2.111	8.839	0.776	1.709	3.296	0.305	-9.47	-1.383	-0.059	-3.662	-0.488	0.854	0.951	9.306	2.268	0.732	3.784	0.366	1.631	10.732	-0.702	0.61	6.409	5.615	1506610207
-9.17	-1.239	0.228	-3.784	-0.366	0.61	2.375	-8.606	-1.023	1.343	-2.869	-3.845	1.954	9.077	0.968	1.831	3.052	-0.61	-9.17	-1.239	0.228	-3.784	-0.366	0.61	0.553	9.495	2.217	0.671	3.784	0.549	0.903	10.116	-0.819	0.916	7.69	4.395	1506610207
-8.692	-1.287	0.757	-2.991	0.305	0.488	2.327	-8.379	-0.934	0.977	-2.747	-3.113	2.298	9.42	1.328	1.953	3.174	-1.282	-8.692	-1.287	0.757	-2.991	0.305	0.488	-0.428	9.848	2.332	0.427	3.174	0.732	-0.761	9.203	0.315	1.404	6.775	2.625	1506610207
-9.14	-1.225	0.177	-2.38	0.671	-0.061	2.348	-8.143	-0.644	0.366	-2.38	-2.136	2.528	9.9	1.541	1.77	3.174	-1.465	-9.14	-1.225	0.177	-2.38	0.671	-0.061	-0.428	9.848	2.332	0.427	2.441	0.61	-1.598	8.296	0.872	2.319	3.174	1.526	1506610207
-10.241	-0.89	-0.255	-2.319	0.183	0.061	2.469	-7.782	-0.122	-0.122	-2.014	-1.099	2.476	10.402	1.406	1.099	2.38	-1.282	-10.241	-0.89	-0.255	-2.319	0.183	0.061	-0.081	10.03	2.596	0.305	1.831	0.366	0.152	8.644	2.089	2.869	2.197	0.427	1506610207
-10.039	-0.419	-0.214	-2.197	0.671	0.488	2.425	-7.759	0.243	-0.183	-1.77	-0.122	2.585	10.46	1.261	0.488	1.526	-0.977	-10.039	-0.419	-0.214	-2.197	0.671	0.488	0.48	9.868	2.803	0.122	1.343	0.305	2.305	9.312	2.365	1.953	0.916	-0.122	1506610207
-11.288	-0.855	0.022	-2.258	0.61	0.549	2.445	-8.294	0.428	0.122	-1.709	0.977	2.775	10.3	1.327	0.61	1.404	-0.732	-11.288	-0.855	0.022	-2.258	0.61	0.549	0.48	9.868	2.803	0	0.854	0.427	4.82	9.593	2.834	0.061	1.587	-0.061	1506610208
-11.288	-2.635	-0.471	-1.465	-0.305	0.427	2.528	-8.857	0.42	0.549	-1.709	1.892	2.973	10.05	1.515	0.732	1.709	-0.732	-11.288	-2.635	-0.471	-1.465	-0.305	0.427	0.486	9.453	2.674	0.061	0.549	0.61	3.114	8.991	1.543	1.282	-1.526	-1.282	1506610208
-10.793	-3.192	-0.391	-0.244	-0.549	0.488	2.713	-9.485	0.37	0.671	-1.587	2.563	2.931	9.78	1.672	0.671	1.709	-0.61	-10.793	-3.192	-0.391	-0.244	-0.549	0.488	0.792	10.7	1.847	0.366	0.427	0.793	-0.346	10.563	1.285	2.869	-1.465	-1.77	1506610208
-9.744	-2.077	-0.224	-0.793	-0.427	0.122	2.736	-10.474	0.261	0.732	-1.526	2.93	2.894	10.283	1.548	0.183	1.16	-0.671	-9.744	-2.077	-0.224	-0.793	-0.427	0.122	0.792	10.7	1.847	0.977	0.916	0.732	2.216	11.571	3.573	1.099	-5.676	-0.854	1506610208
-9.355	-1.893	-1.378	-1.038	-0.488	0.061	2.809	-10.32	0.197	0.732	-1.526	2.93	3.256	11.131	1.287	-0.549	0.732	-1.099	-9.355	-1.893	-1.378	-1.038	-0.488	0.061	0.496	10.531	1.757	0.916	1.465	0.61	1.281	10.213	0.416	1.77	-3.052	-1.648	1506610208
-9.58	-2.366	-1.567	-1.038	-0.305	0.122	3.076	-8.608	0.657	0.244	-1.282	2.319	3.926	10.46	1.165	-0.671	1.099	-0.732	-9.58	-2.366	-1.567	-1.038	-0.305	0.122	-0.133	9.512	1.677	0	1.038	0.854	2.934	9.772	-2.145	1.892	0.977	-1.282	1506610208
-9.384	-2.287	-1.169	-0.854	-0.061	0.305	2.723	-8.056	0.634	0.244	-1.282	2.319	3.592	9.703	0.682	-0.61	1.343	0.549	-9.384	-2.287	-1.169	-0.854	-0.061	0.305	0.079	10.099	1.341	-0.061	1.16	0.977	1.208	9.959	-0.889	1.648	1.343	-1.343	1506610208
-9.455	-1.891	-1.163	-0.488	0.305	0.244	2.542	-9.088	0.22	0.732	-2.502	0.977	3.134	10.605	0.164	-1.099	0.671	1.038	-9.455	-1.891	-1.163	-0.488	0.305	0.244	0.205	10.893	1.098	0.061	1.343	0.793	0.519	9.985	-0.874	1.099	-0.244	-1.221	1506610208
-9.32	-1.488	-1.236	-0.244	0.183	-0.183	2.781	-9.062	0.098	0.61	-2.502	0.61	3.22	10.727	-0.013	-1.221	0.366	0.61	-9.32	-1.488	-1.236	-0.244	0.183	-0.183	-0.066	9.647	1.373	0.122	1.404	0.854	1.037	9.898	-1.798	1.038	-0.732	-1.221	1506610208
-9.227	-1.226	-1.254	-0.366	-0.061	-0.366	2.974	-8.449	0.29	-0.122	-1.953	0.183	3.212	9.939	-0.212	-0.854	0.793	0.793	-9.227	-1.226	-1.254	-0.366	-0.061	-0.366	-0.066	9.647	1.373	0.061	1.038	0.793	1.278	9.613	-1.682	1.099	-0.671	-1.404	1506610208
-9.191	-1.058	-1.266	-0.549	-0.183	-0.549	3.001	-8.12	0.569	-0.488	-1.16	-0.122	3.037	9.43	-0.3	-0.61	0.61	1.16	-9.191	-1.058	-1.266	-0.549	-0.183	-0.549	-0.147	9.137	1.29	-0.183	0.732	0.793	1.412	9.31	-1.559	1.282	-0.549	-1.404	1506610208
-9.427	-1.136	-1.433	-0.61	-0.549	-0.671	2.793	-7.921	0.822	-0.427	-0.61	-0.366	3.01	8.994	-0.182	-0.366	0.61	1.404	-9.427	-1.136	-1.433	-0.61	-0.549	-0.671	0.517	8.839	0.857	-0.122	0.488	0.671	1.57	9.246	-1.148	0.916	0.305	-1.343	1506610208
-9.52	-1.357	-1.15	-0.305	-0.366	-0.366	2.568	-7.949	0.962	-0.427	-0.793	-0.549	2.99	8.701	-0.164	-0.366	0.488	1.465	-9.52	-1.357	-1.15	-0.305	-0.366	-0.366	0.517	8.839	0.857	0.061	0.488	0.488	1.359	9.536	-1.29	0.671	0.488	-1.16	1506610208
-10.006	-0.871	-1.052	0.244	-0.549	-0.122	2.62	-8.295	0.993	-0.61	-0.244	-0.488	3.033	8.562	-0.264	-0.305	0.244	1.282	-10.006	-0.871	-1.052	0.244	-0.549	-0.122	1.256	9.177	0.646	0.366	0.854	0.122	0.878	9.648	-1.182	0.305	-0.366	-1.038	1506610208
-9.813	-0.458	-1.219	-0.061	-0.488	-0.366	2.518	-8.546	1.077	-0.793	0.183	-0.427	3.426	8.497	-0.234	0.061	0.61	0.732	-9.813	-0.458	-1.219	-0.061	-0.488	-0.366	1.339	9.362	0.653	0.427	1.038	0	1.559	9.952	-1.28	-0.061	-0.977	-0.793	1506610208
-9.746	-0.633	-1.596	-0.061	-0.488	-0.488	2.427	-8.788	1.186	-0.854	0.305	-0.427	3.758	8.556	-0.172	0.488	0.793	0.366	-9.746	-0.633	-1.596	-0.061	-0.488	-0.488	1.059	9.671	0.766	0.61	1.343	0	1.371	9.697	-2.145	-0.183	-0.61	-1.099	1506610208
-9.581	-0.853	-1.672	0.061	-0.427	0	2.364	-9.148	1.339	-0.671	0.366	-0.427	4.1	9.074	0.086	0.732	0.854	0.183	-9.581	-0.853	-1.672	0.061	-0.427	0	0.981	10.095	0.83	0.671	0.549	-0.244	1.379	9.783	-2.279	-0.671	-0.793	-1.099	1506610208
-9.854	-0.835	-1.017	0.488	-0.183	0.732	2.208	-9.326	1.153	-0.366	0.061	-0.427	4.134	9.421	0.322	0.732	0.244	0.366	-9.854	-0.835	-1.017	0.488	-0.183	0.732	1.052	9.43	0.947	0.549	-0.427	-0.366	1.651	9.892	-1.835	-1.404	-0.793	-0.671	1506610208
-11.053	-0.733	-0.764	-0.061	-0.061	0.732	2.208	-9.326	1.153	-0.366	0.061	-0.427	4.238	9.121	0.846	0.916	-0.305	0.61	-11.053	-0.733	-0.764	-0.061	-0.061	0.732	1.052	9.43	0.947	-0.061	-0.122	0	1.781	9.996	-1.422	-1.892	-0.977	-0.366	1506610208
-11.67	-1.56	-0.496	-0.549	0.061	0.366	2.372	-9.597	0.653	-0.549	1.038	-0.122	4.401	9.094	1.599	1.16	0.244	0.671	-11.67	-1.56	-0.496	-0.549	0.061	0.366	0.831	10.105	1.202	0.122	0.366	0.366	2.293	10.935	-0.602	-2.747	-0.916	0.061	1506610208
-10.88	-2.55	0.17	-0.671	-0.244	0.305	2.363	-10.993	0.298	-0.427	1.648	0.671	4.131	10.374	1.836	0.732	0.366	0.427	-10.88	-2.55	0.17	-0.671	-0.244	0.305	1.316	11.841	1.708	1.221	0.244	0	2.229	11.507	1.086	-3.662	0.061	0.977	1506610208
-9.243	-2.912	1.036	-0.061	0.061	0.488	2.51	-11.023	0.087	-0.061	1.709	0.854	3.915	11.793	1.37	-0.549	-0.977	-0.061	-9.243	-2.912	1.036	-0.061	0.061	0.488	1.792	11.291	2.227	0.916	-0.488	-0.244	0.553	11.291	0.596	-4.211	-0.916	1.77	1506610208
-8.68	-2.329	1.43	0.122	-0.244	0.122	2.568	-9.518	-0.206	0.122	1.587	-0.122	4.226	10.588	1.832	-0.305	-1.221	0.305	-8.68	-2.329	1.43	0.122	-0.244	0.122	1.652	9.453	2.395	0	-0.183	-0.061	1	9.818	0.941	-2.93	0.977	2.625	1506610208
-9.542	-2.099	0.949	0.061	-0.61	-0.427	2.329	-8.387	-0.483	0.122	1.587	-0.122	4.284	9.189	2.455	0.61	0.183	0.977	-9.542	-2.099	0.949	0.061	-0.61	-0.427	1.34	8.686	2.456	-0.366	0.61	0.183	-0.176	9.397	0.884	-1.831	1.221	2.625	1506610208
-9.707	-2.201	0.937	0	-0.549	-0.549	1.828	-8.348	-0.964	0.427	0.793	-1.221	3.621	9.098	2.422	0.122	0.977	1.099	-9.707	-2.201	0.937	0	-0.549	-0.549	1.303	9.237	2.536	0.061	1.099	0.061	-0.937	9.979	1.081	-1.099	1.343	2.075	1506610208
-9.633	-1.89	1.074	-0.061	-0.244	-0.427	1.523	-8.926	-1.711	0.793	0.305	-0.916	2.785	9.662	1.964	-0.732	-0.122	0.854	-9.633	-1.89	1.074	-0.061	-0.244	-0.427	1.327	9.863	2.626	0.488	1.038	-0.183	-0.835	9.818	1.005	-0.549	0.366	1.404	1506610209
-9.379	-1.598	1.067	-0.122	-0.244	-0.549	1.593	-8.976	-2.216	0.793	0.427	-0.549	2.852	9.81	1.745	-0.732	-0.61	0.488	-9.379	-1.598	1.067	-0.122	-0.244	-0.549	1.175	9.554	2.736	0.427	0.854	-0.122	0.117	9.493	1.073	0.183	2.136	1.099	1506610209
-9.113	-1.584	1.054	0.183	0.183	-0.427	1.614	-8.717	-2.327	0.305	0.305	-0.488	3.182	9.26	1.676	-0.122	0.244	0.305	-9.113	-1.584	1.054	0.183	0.183	-0.427	0.97	9.073	2.549	0.061	0.977	0.061	-0.035	9.176	1.4	1.282	2.869	0.671	1506610209
-9.551	-1.451	1.034	0.183	0.427	-0.183	1.57	-8.547	-2.091	-0.305	-0.244	-0.488	3.134	8.92	1.494	0.244	0.854	0.244	-9.551	-1.451	1.034	0.183	0.427	-0.183	0.813	9.063	2.317	-0.061	0.977	0.061	-0.211	9.125	1.726	1.892	1.892	0.122	1506610209
-9.732	-1.069	0.817	-0.183	0.305	-0.122	1.632	-8.585	-1.863	-0.427	-0.366	-0.427	2.962	8.976	1.333	0.122	0.732	0.061	-9.732	-1.069	0.817	-0.183	0.305	-0.122	0.863	9.308	2.31	0.244	0.732	-0.122	0.48	9.464	1.962	2.563	0.732	-0.122	1506610209
-9.615	-0.937	0.732	-0.671	0.061	-0.244	1.714	-8.768	-1.61	-0.366	-0.061	-0.183	2.82	9.115	1.163	0.122	0.061	-0.122	-9.615	-0.937	0.732	-0.671	0.061	-0.244	1.089	9.548	2.371	0.549	0.61	-0.427	1.469	9.784	1.976	2.136	1.038	-0.061	1506610209
-9.312	-0.749	1.03	-0.61	0.427	0.061	1.793	-8.772	-1.3	-0.488	0.122	0.183	3.071	9.129	1.11	0.305	-0.122	-0.427	-9.312	-0.749	1.03	-0.61	0.427	0.061	1.127	9.518	2.364	0.549	0.732	-0.427	0.782	9.871	1.849	1.221	1.892	-0.305	1506610209
-9.857	-0.892	0.623	-0.671	0.305	-0.061	1.982	-8.888	-0.962	-0.549	0.244	0.427	3.423	9.091	1.177	0.732	0.427	-0.61	-9.857	-0.892	0.623	-0.671	0.305	-0.061	0.918	9.457	2.217	0.427	0.671	-0.244	0.255	9.122	2.338	0.366	-1.343	-0.671	1506610209
-10.292	-1.772	0.493	-0.671	0.366	-0.122	2.177	-8.928	-0.584	-0.488	0.488	0.488	3.638	9.121	1.367	1.038	0.977	-0.732	-10.292	-1.772	0.493	-0.671	0.366	-0.122	0.733	9.505	2.049	0.366	0.549	0	-0.245	9.647	1.083	2.014	-1.404	-1.465	1506610209
-9.637	-1.747	0.374	-0.427	0.549	0.122	2.188	-9.179	-0.401	-0.183	0.305	0.427	3.659	9.38	1.555	1.099	1.16	-0.793	-9.637	-1.747	0.374	-0.427	0.549	0.122	0.943	10.057	1.689	0.427	0.366	0.061	1.019	10.435	0.675	1.587	-1.099	-1.526	1506610209
-9.353	-1.294	0.043	-0.488	0.549	0.183	2.174	-9.466	-0.366	0.122	-0.366	0.183	3.667	9.967	1.653	0.977	0.916	-0.977	-9.353	-1.294	0.043	-0.488	0.549	0.183	1.116	10.361	1.486	0.427	0.305	0	1.755	10.042	0.408	1.404	-0.854	-0.916	1506610209
-9.666	-1.366	-0.398	-0.61	0.122	0.122	2.394	-8.969	-0.09	0.183	-0.732	-0.061	3.878	10.078	1.864	0.854	1.038	-1.038	-9.666	-1.366	-0.398	-0.61	0.122	0.122	0.848	9.816	1.469	0.061	0.427	0.122	1.657	9.723	0.415	1.16	-1.038	-0.671	1506610209
-9.77	-1.541	-0.52	-0.549	0.183	0.244	2.537	-8.331	0.056	0.122	-0.488	-0.244	3.982	9.689	1.934	0.732	1.16	-0.793	-9.77	-1.541	-0.52	-0.549	0.183	0.244	0.581	9.513	1.254	-0.305	0.244	0.305	1.818	9.825	0.141	0.732	-0.427	-0.427	1506610209
-9.91	-1.537	-0.441	-0.61	0.183	0.244	2.469	-8.425	0.026	0.244	-0.305	-0.244	3.731	9.637	1.796	0.366	0.977	-0.366	-9.91	-1.537	-0.441	-0.61	0.183	0.244	0.84	9.806	0.909	-0.366	-0.122	0.305	1.653	9.898	-0.099	0.305	0.061	-0.061	1506610209
-9.975	-1.501	-0.459	-0.488	0.122	0	2.393	-8.772	-0.108	0.305	-0.61	-0.061	3.351	9.844	1.516	-0.183	0.244	-0.305	-9.975	-1.501	-0.459	-0.488	0.122	0	1.268	9.964	0.858	-0.244	-0.122	0.122	0.901	9.996	-0.33	0.244	0.061	0.061	1506610209
-9.91	-1.528	-0.543	-0.488	0	-0.122	2.509	-8.916	-0.197	0.244	-0.793	0	3.253	9.707	1.28	-0.427	-0.366	-0.488	-9.91	-1.528	-0.543	-0.488	0	-0.122	1.483	9.86	0.796	-0.244	0	0.061	0.607	10.033	-0.501	0.122	0.183	0	1506610209
-9.79	-1.528	-0.589	-0.366	0.183	-0.183	2.743	-8.961	-0.215	0	-0.488	-0.122	3.391	9.536	1.06	-0.427	-0.427	-0.793	-9.79	-1.528	-0.589	-0.366	0.183	-0.183	1.464	9.782	0.842	-0.244	0.183	0.122	0.546	10.005	-0.678	0.122	0.183	-0.122	1506610209
-9.796	-1.455	-0.611	-0.244	0.122	-0.183	2.72	-8.973	-0.141	-0.122	-0.061	-0.305	3.634	9.47	0.939	-0.305	0.122	-1.038	-9.796	-1.455	-0.611	-0.244	0.122	-0.183	1.33	9.711	0.922	-0.183	0.244	0.061	0.724	9.944	-0.626	0.061	0.244	-0.061	1506610209
-9.783	-1.376	-0.652	-0.183	0.122	-0.183	2.53	-8.887	-0.057	-0.183	-0.183	-0.366	3.683	9.46	0.805	-0.244	0.366	-1.038	-9.783	-1.376	-0.652	-0.183	0.122	-0.183	1.239	9.691	1.066	-0.061	0.244	0	0.802	9.953	-0.638	0.061	0.244	0	1506610209
-9.802	-1.361	-0.708	-0.183	0.183	-0.183	2.433	-8.819	-0.018	-0.122	-0.244	-0.305	3.682	9.488	0.725	-0.183	0.061	-0.854	-9.802	-1.361	-0.708	-0.183	0.183	-0.183	1.133	9.694	1.202	-0.061	0.183	-0.061	0.681	9.939	-0.689	0	0.061	-0.061	1506610209
-9.792	-1.354	-0.72	-0.183	0.122	-0.122	2.425	-8.856	0.005	-0.061	-0.061	-0.061	3.759	9.519	0.717	-0.061	-0.061	-0.488	-9.792	-1.354	-0.72	-0.183	0.122	-0.122	1.022	9.646	1.254	-0.061	0.061	-0.061	0.845	9.936	-0.779	0.061	-0.061	-0.061	1506610209
-9.726	-1.32	-0.711	-0.244	0.183	-0.122	2.468	-8.946	0.005	-0.061	0.061	0.183	3.792	9.516	0.748	0.061	0.061	-0.183	-9.726	-1.32	-0.711	-0.244	0.183	-0.122	1.046	9.579	1.275	0	0	-0.061	1.011	9.932	-0.658	0.061	0.061	-0.061	1506610209
-9.732	-1.355	-0.752	-0.122	0.183	-0.061	2.54	-8.975	0.002	-0.061	0.122	0.183	3.651	9.453	0.81	0.122	0	0.122	-9.732	-1.355	-0.752	-0.122	0.183	-0.061	1.067	9.491	1.297	0.061	0.061	-0.061	0.922	9.911	-0.572	0.061	0	0	1506610209
-9.745	-1.293	-0.723	-0.061	0.122	0	2.592	-8.972	0.017	0	0.122	0.122	3.497	9.422	0.877	0.122	-0.122	0.366	-9.745	-1.293	-0.723	-0.061	0.122	0	1.078	9.458	1.317	0.183	-0.061	-0.061	0.93	9.917	-0.595	-0.061	-0.061	0	1506610209
-9.783	-1.255	-0.715	-0.061	0.061	0	2.614	-8.994	0.028	0.122	0.061	0.061	3.369	9.412	0.912	0.183	-0.122	0.549	-9.783	-1.255	-0.715	-0.061	0.061	0	1.159	9.512	1.288	0.244	0	-0.061	0.958	9.881	-0.613	-0.061	-0.122	0	1506610209
-9.776	-1.287	-0.671	0	0	0	2.615	-8.977	0.004	0.183	0.061	0	3.263	9.472	0.947	0.244	-0.122	0.549	-9.776	-1.287	-0.671	0	0	0	1.227	9.61	1.282	0.305	0	-0.061	0.877	9.896	-0.611	0.061	-0.061	0	1506610210
-9.771	-1.292	-0.674	0	0	0	2.572	-8.911	-0.036	0.244	-0.061	-0.061	3.176	9.54	1.026	0.244	-0.061	0.488	-9.771	-1.292	-0.674	0	0	0	1.267	9.679	1.223	0.244	0	-0.061	0.852	9.896	-0.598	0.061	-0.122	0	1506610210
-9.82	-1.251	-0.645	0	0	0	2.534	-8.826	-0.072	0.305	-0.183	-0.061	3.112	9.613	1.105	0.305	0	0.366	-9.82	-1.251	-0.645	0	0	0	1.314	9.739	1.178	0.244	0	-0.061	0.885	9.889	-0.584	0.122	-0.122	0	1506610210
-9.824	-1.214	-0.622	0	-0.061	0	2.572	-8.744	-0.139	0.305	-0.122	0	3.09	9.678	1.168	0.244	0.061	0.244	-9.824	-1.214	-0.622	0	-0.061	0	1.334	9.79	1.141	0.122	0	-0.061	0.932	9.926	-0.549	0	-0.061	0	1506610210
-9.8	-1.232	-0.609	0	-0.061	0	2.573	-8.672	-0.249	0.183	-0.061	0	3.074	9.732	1.235	0.244	0.061	0.122	-9.8	-1.232	-0.609	0	-0.061	0	1.318	9.814	1.115	0.061	-0.061	-0.061	0.977	9.915	-0.572	0.061	-0.061	-0.061	1506610210
-9.77	-1.207	-0.626	0	-0.061	0	2.567	-8.631	-0.324	0.061	0	0	3.06	9.757	1.275	0.183	0.061	0	-9.77	-1.207	-0.626	0	-0.061	0	1.34	9.822	1.092	0	-0.061	-0.122	1.025	9.884	-0.537	0.061	0	0	1506610210
-9.833	-1.158	-0.635	0	-0.122	0.061	2.555	-8.614	-0.342	0	0	0	3.103	9.74	1.29	0.061	0.061	-0.122	-9.833	-1.158	-0.635	0	-0.122	0.061	1.323	9.796	1.079	-0.122	-0.061	-0.061	1.026	9.896	-0.538	0	-0.061	0	1506610210
-9.843	-1.123	-0.64	0	-0.122	0.061	2.549	-8.63	-0.345	-0.061	-0.061	0	3.165	9.734	1.285	0	0	-0.244	-9.843	-1.123	-0.64	0	-0.122	0.061	1.324	9.78	1.053	-0.122	-0.122	-0.061	1.098	9.898	-0.601	0.061	-0.061	0	1506610210
-9.837	-1.104	-0.657	0	-0.183	0	2.588	-8.653	-0.317	-0.183	-0.061	0	3.249	9.713	1.267	-0.061	0	-0.305	-9.837	-1.104	-0.657	0	-0.183	0	1.345	9.762	1.079	-0.183	-0.183	-0.061	1.004	9.92	-0.646	0.061	-0.061	0	1506610210
-9.818	-1.157	-0.628	0	-0.183	-0.061	2.595	-8.732	-0.238	-0.244	-0.122	0	3.323	9.673	1.241	-0.122	-0.061	-0.305	-9.818	-1.157	-0.628	0	-0.183	-0.061	1.391	9.74	1.056	-0.183	-0.244	-0.061	1.09	9.909	-0.664	0.122	-0.122	0	1506610210
-9.774	-1.119	-0.627	0.061	0	-0.061	2.65	-8.789	-0.102	-0.244	-0.122	0	3.396	9.633	1.17	-0.183	-0.122	-0.305	-9.774	-1.119	-0.627	0.061	0	-0.061	1.443	9.701	1.068	-0.183	-0.183	-0.061	1.055	9.9	-0.674	0	-0.061	0	1506610210
-9.825	-1.049	-0.632	0	-0.061	-0.122	2.688	-8.843	0.013	-0.244	-0.061	0.061	3.466	9.56	1.115	-0.183	-0.122	-0.305	-9.825	-1.049	-0.632	0	-0.061	-0.122	1.458	9.636	1.072	-0.183	-0.122	-0.061	1.066	9.865	-0.69	0	-0.061	0	1506610210
-9.828	-1.085	-0.627	0	-0.061	-0.122	2.737	-8.876	0.104	-0.244	0	0.061	3.521	9.483	1.075	-0.183	-0.122	-0.305	-9.828	-1.085	-0.627	0	-0.061	-0.122	1.427	9.616	1.09	-0.122	-0.122	-0.061	1.031	9.869	-0.696	0.061	0	0	1506610210
-9.786	-1.085	-0.611	0	0	-0.061	2.744	-8.905	0.179	-0.183	0	0	3.572	9.448	1.022	-0.122	-0.122	-0.244	-9.786	-1.085	-0.611	0	0	-0.061	1.412	9.621	1.117	-0.122	-0.122	-0.061	1.14	9.898	-0.695	0.061	0	-0.061	1506610210
-9.781	-1.031	-0.598	0	0	-0.061	2.747	-8.926	0.206	-0.061	0	0	3.625	9.458	0.988	-0.061	-0.061	-0.183	-9.781	-1.031	-0.598	0	0	-0.061	1.378	9.624	1.136	0	-0.061	-0.061	1.209	9.905	-0.663	-0.061	0.061	0	1506610210
-9.817	-0.994	-0.596	-0.061	0	-0.061	2.728	-8.908	0.183	0	0	0	3.622	9.454	0.943	0	-0.122	-0.061	-9.817	-0.994	-0.596	-0.061	0	-0.061	1.389	9.577	1.138	0	-0.061	-0.122	1.177	9.877	-0.638	-0.061	0	0	1506610210
-9.828	-1.028	-0.602	-0.061	0	-0.061	2.722	-8.856	0.12	0	0.061	0	3.583	9.406	0.955	0.061	-0.122	0.061	-9.828	-1.028	-0.602	-0.061	0	-0.061	1.377	9.554	1.123	0.061	0	-0.122	1.162	9.866	-0.703	-0.061	-0.061	0	1506610210
-9.82	-1.011	-0.575	-0.061	0	0	2.671	-8.853	0.05	0	0.061	0	3.51	9.417	0.961	0.122	-0.061	0.122	-9.82	-1.011	-0.575	-0.061	0	0	1.39	9.633	1.107	0.061	0	-0.122	1.218	9.878	-0.615	-0.061	0.061	0	1506610210
-9.806	-1.026	-0.586	-0.061	0	-0.061	2.638	-8.86	-0.039	0.122	0	0	3.466	9.505	0.987	0.122	-0.061	0.122	-9.806	-1.026	-0.586	-0.061	0	-0.061	1.381	9.665	1.129	0.122	0.061	-0.122	1.214	9.877	-0.626	0	0	0	1506610210
-9.814	-1.038	-0.58	-0.061	0	0	2.622	-8.813	-0.128	0.061	-0.061	-0.061	3.432	9.542	1.067	0.122	0	0.122	-9.814	-1.038	-0.58	-0.061	0	0	1.377	9.679	1.145	0.061	0	-0.122	1.174	9.862	-0.628	0	-0.061	-0.061	1506610210
-9.801	-1.025	-0.568	-0.061	0	0	2.606	-8.75	-0.159	0.061	0	-0.061	3.419	9.576	1.135	0.183	0	0.122	-9.801	-1.025	-0.568	-0.061	0	0	1.37	9.701	1.141	0.061	0	-0.061	1.242	9.859	-0.59	0	0.061	0	1506610210
-9.82	-1.071	-0.587	-0.122	0	-0.061	2.552	-8.739	-0.189	0	-0.122	-0.061	3.391	9.611	1.209	0.122	0.061	0.122	-9.82	-1.071	-0.587	-0.122	0	-0.061	1.365	9.711	1.116	0.061	0.061	-0.061	1.207	9.862	-0.65	-0.061	0	0	1506610210
-9.793	-1.116	-0.584	-0.061	0	-0.061	2.577	-8.734	-0.201	0	-0.183	-0.061	3.364	9.625	1.258	0.061	0.061	0.122	-9.793	-1.116	-0.584	-0.061	0	-0.061	1.373	9.715	1.11	0	0.061	0	1.169	9.857	-0.636	0	0	-0.061	1506610210
-9.787	-1.123	-0.573	-0.061	-0.061	-0.061	2.631	-8.754	-0.212	-0.061	-0.122	0	3.334	9.628	1.273	0	0	0.061	-9.787	-1.123	-0.573	-0.061	-0.061	-0.061	1.384	9.723	1.111	0	0	0	1.158	9.874	-0.623	-0.061	0.061	0	1506610210
-9.81	-1.116	-0.593	-0.122	0	-0.061	2.634	-8.768	-0.184	-0.061	-0.122	-0.061	3.345	9.623	1.257	-0.061	0.061	0	-9.81	-1.116	-0.593	-0.122	0	-0.061	1.385	9.69	1.116	-0.061	0.061	0	1.117	9.874	-0.636	-0.061	0	-0.061	1506610210
-9.808	-1.108	-0.593	-0.122	0	-0.061	2.628	-8.77	-0.142	-0.061	-0.122	-0.061	3.339	9.591	1.194	-0.061	0.061	-0.061	-9.808	-1.108	-0.593	-0.122	0	-0.061	1.376	9.69	1.113	-0.061	0.061	0	1.134	9.883	-0.653	0	0	-0.061	1506610211
-9.792	-1.101	-0.578	-0.122	0	-0.061	2.639	-8.795	-0.1	-0.122	-0.061	0	3.35	9.577	1.13	-0.061	0.061	-0.061	-9.792	-1.101	-0.578	-0.122	0	-0.061	1.304	9.703	1.128	-0.061	0.061	0	1.125	9.889	-0.646	-0.061	0	-0.061	1506610211
-9.792	-1.125	-0.589	-0.061	0	-0.061	2.645	-8.809	-0.061	-0.061	-0.061	0	3.363	9.582	1.053	-0.122	0.061	-0.061	-9.792	-1.125	-0.589	-0.061	0	-0.061	1.249	9.689	1.14	0	0	0	1.142	9.867	-0.639	-0.061	0	-0.061	1506610211
-9.804	-1.085	-0.568	-0.061	0	0	2.676	-8.811	-0.013	-0.061	-0.061	0	3.38	9.546	0.987	-0.061	0	-0.061	-9.804	-1.085	-0.568	-0.061	0	0	1.256	9.658	1.144	0	0	0	1.18	9.859	-0.632	0	0	0	1506610211
-9.829	-1.132	-0.584	-0.122	0	0	2.662	-8.832	-0.018	0	-0.122	0	3.391	9.505	0.955	-0.061	0	0	-9.829	-1.132	-0.584	-0.122	0	0	1.25	9.649	1.139	-0.061	0	-0.061	1.125	9.86	-0.595	0	-0.061	0	1506610211
-9.778	-1.122	-0.559	-0.061	0	0	2.676	-8.831	-0.019	0	-0.061	0	3.341	9.508	0.909	0	-0.061	0	-9.778	-1.122	-0.559	-0.061	0	0	1.285	9.68	1.136	0	0	-0.061	1.113	9.885	-0.664	0	0	-0.061	1506610211
-9.801	-1.078	-0.604	-0.061	0	0	2.657	-8.833	-0.054	0	-0.061	0	3.376	9.524	0.94	0	-0.061	0	-9.801	-1.078	-0.604	-0.061	0	0	1.298	9.654	1.127	0	0	-0.061	1.162	9.88	-0.624	-0.061	0	0	1506610211
-9.813	-1.086	-0.615	-0.122	0	0	2.657	-8.833	-0.054	0	-0.061	0	3.408	9.503	1.001	0.061	0.122	-0.061	-9.813	-1.086	-0.615	-0.122	0	0	1.264	9.654	1.113	0	0	-0.061	1.182	9.877	-0.635	0	-0.061	-0.061	1506610211
-9.796	-1.101	-0.615	-0.061	0	0	2.665	-8.799	-0.128	0	-0.122	-0.061	3.411	9.542	1.072	0.061	0.061	-0.061	-9.796	-1.101	-0.615	-0.061	0	0	1.227	9.702	1.133	0	0	0	1.142	9.879	-0.65	0	0	-0.061	1506610211
-9.799	-1.15	-0.618	-0.061	0	0	2.633	-8.8	-0.145	0	0	-0.061	3.45	9.601	1.104	0	0	0	-9.799	-1.15	-0.618	-0.061	0	0	1.262	9.737	1.135	0	-0.061	0	1.123	9.883	-0.689	0.061	0	-0.061	1506610211
-9.786	-1.166	-0.621	-0.061	0	0	2.645	-8.789	-0.145	0	-0.061	0	3.452	9.617	1.139	0	0	0.061	-9.786	-1.166	-0.621	-0.061	0	0	1.318	9.714	1.098	0	-0.061	0	1.116	9.892	-0.674	0	-0.061	-0.061	1506610211
-9.792	-1.135	-0.621	-0.061	0	0	2.683	-8.794	-0.152	0	-0.061	-0.061	3.43	9.586	1.159	0	0	0.061	-9.792	-1.135	-0.621	-0.061	0	0	1.336	9.67	1.086	0	0	0	1.13	9.878	-0.676	-0.061	0	0	1506610211
-9.805	-1.125	-0.634	-0.122	0	0	2.695	-8.793	-0.122	0	-0.061	-0.061	3.393	9.539	1.134	-0.061	0	0	-9.805	-1.125	-0.634	-0.122	0	0	1.315	9.677	1.079	0	0	0	1.072	9.878	-0.682	-0.061	-0.061	0	1506610211
-9.794	-1.125	-0.638	-0.122	0	0	2.655	-8.792	-0.108	0	-0.061	-0.061	21.323	-8.461	36.065	0	0	0	-9.794	-1.125	-0.638	-0.122	0	0	1.292	9.698	1.081	0	0	0	1.101	9.88	-0.669	0	-0.061	0	1506610211
-9.772	-1.129	-0.641	-0.122	0	0	2.635	-8.817	-0.106	0	-0.061	-0.061	3.402	9.546	0.968	-0.061	0.061	0	-9.772	-1.129	-0.641	-0.122	0	0	1.294	9.708	1.096	0	0	0	1.116	9.872	-0.671	0	-0.061	0	1506610211
-9.782	-1.102	-0.618	-0.061	0	0	2.625	-8.821	-0.109	0	-0.061	-0.122	3.389	9.524	0.952	0	0	0	-9.782	-1.102	-0.618	-0.061	0	0	1.286	9.698	1.096	0	0	0	1.154	9.861	-0.627	-0.061	0	0	1506610211
-9.83	-1.091	-0.616	-0.122	0	0	2.591	-8.802	-0.111	0	-0.061	-0.122	3.397	9.514	0.955	0	0	0	-9.83	-1.091	-0.616	-0.122	0	0	1.281	9.688	1.095	0	0	0	1.104	9.847	-0.635	-0.061	0.061	0	1506610211
-9.807	-1.132	-0.651	-0.122	0	0	2.565	-8.802	-0.116	0	-0.122	-0.122	3.402	9.545	0.973	0	0.061	0	-9.807	-1.132	-0.651	-0.122	0	0	1.293	9.698	1.095	0	0	-0.061	1.092	9.871	-0.699	0	0	0	1506610211
-9.788	-1.138	-0.644	-0.122	0	0	2.562	-8.819	-0.134	0	-0.122	-0.061	3.423	9.568	1.025	0.061	0.061	0	-9.788	-1.138	-0.644	-0.122	0	0	1.31	9.71	1.097	0	0	-0.061	1.107	9.88	-0.668	0	0	0	1506610211
-9.795	-1.113	-0.638	-0.122	0	0	2.56	-8.809	-0.129	0	-0.122	-0.061	3.421	9.564	1.077	0.061	0.061	0	-9.795	-1.113	-0.638	-0.122	0	0	1.317	9.68	1.089	0	0	-0.061	1.116	9.874	-0.623	0	0.061	0	1506610211
-9.805	-1.095	-0.64	-0.122	-0.061	0	2.583	-8.798	-0.126	0	-0.061	-0.061	3.403	9.544	1.108	0	0	0	-9.805	-1.095	-0.64	-0.122	-0.061	0	1.312	9.654	1.096	0	0.061	-0.061	1.117	9.866	-0.66	0	0.061	0	1506610211
-9.792	-1.096	-0.646	-0.122	0	-0.061	2.603	-8.799	-0.08	0	-0.061	0	3.406	9.561	1.109	0	0.061	0	-9.792	-1.096	-0.646	-0.122	0	-0.061	1.318	9.68	1.083	0	0.061	0	1.115	9.875	-0.677	0	0	0	1506610211
-9.805	-1.085	-0.622	-0.122	0	-0.061	2.615	-8.82	-0.08	0	-0.061	0	3.424	9.583	1.084	0	0.061	0	-9.805	-1.085	-0.622	-0.122	0	-0.061	1.317	9.709	1.087	0	0.061	0	1.146	9.873	-0.666	0.061	0.061	0	1506610211
-9.799	-1.078	-0.648	-0.122	0	-0.061	2.67	-8.847	-0.078	0.061	-0.061	0	3.42	9.568	1.081	0	0.061	0	-9.799	-1.078	-0.648	-0.122	0	-0.061	1.327	9.709	1.092	0	0	0	1.13	9.878	-0.702	0.061	-0.061	0	1506610211
-9.814	-1.037	-0.653	-0.122	-0.061	-0.061	2.704	-8.856	-0.081	0.244	-0.122	-0.061	3.405	9.54	1.065	0	0	0	-9.814	-1.037	-0.653	-0.122	-0.061	-0.061	1.304	9.673	1.091	0	0.061	0	1.157	9.874	-0.684	0	0.061	0	1506610211
-9.796	-1.072	-0.668	-0.122	0	0	2.745	-8.801	-0.017	0.427	0	-0.183	3.393	9.533	1.046	-0.061	0	-0.061	-9.796	-1.072	-0.668	-0.122	0	0	1.343	9.69	1.06	0	0	-0.061	1.187	9.859	-0.678	0.061	0	0	1506610212
-9.812	-1.025	-0.691	-0.122	0	0	2.748	-8.783	0.083	0.427	-0.183	-0.183	3.424	9.524	1.035	0	0.061	-0.061	-9.812	-1.025	-0.691	-0.122	0	0	1.365	9.686	1.074	0	0.061	-0.061	1.187	9.867	-0.707	0.061	0.061	0	1506610212
-9.801	-1.05	-0.715	-0.183	0	0	2.821	-8.808	0.085	0.61	-0.122	-0.305	3.444	9.524	1.032	0	0.061	-0.061	-9.801	-1.05	-0.715	-0.183	0	0	1.294	9.677	1.066	0	0.061	0	1.207	9.861	-0.714	0.061	0.061	0	1506610212
-9.767	-1.05	-0.691	-0.183	0	0	2.82	-8.781	0.152	0.671	-0.122	-0.427	3.5	9.544	1.031	0	0.061	-0.061	-9.767	-1.05	-0.691	-0.183	0	0	1.275	9.682	1.059	0	0	0	1.242	9.868	-0.713	0	0.061	0	1506610212
-9.789	-1.072	-0.689	-0.183	0.061	0	2.905	-8.752	0.323	0.549	-0.122	-0.366	3.527	9.514	1.038	0	0.061	0	-9.789	-1.072	-0.689	-0.183	0.061	0	1.306	9.664	1.072	0	0.061	0	1.229	9.854	-0.688	0	0.061	0	1506610212
-9.843	-1.022	-0.63	-0.366	0.122	-0.061	2.87	-8.723	0.334	0.488	-0.122	-0.366	3.529	9.489	1.067	0	0.061	0.061	-9.843	-1.022	-0.63	-0.366	0.122	-0.061	1.358	9.631	1.053	0	0.061	0	1.231	9.868	-0.66	-0.061	0.061	0.061	1506610212
-9.863	-1.018	-0.632	-0.427	0.122	-0.122	2.863	-8.772	0.416	0.671	-0.122	-0.427	3.547	9.519	1.054	0.061	0.122	0	-9.863	-1.018	-0.632	-0.427	0.122	-0.122	1.461	9.692	1.055	0.061	0.183	0	1.093	9.875	-0.645	-0.061	0	0.061	1506610212
-9.859	-1.042	-0.677	-0.488	0.122	-0.183	2.862	-8.823	0.517	0.61	-0.244	-0.488	3.589	9.555	1.043	0.122	0.183	0	-9.859	-1.042	-0.677	-0.488	0.122	-0.183	1.605	9.776	1.079	0.061	0.244	-0.061	1.104	9.896	-0.778	0.122	-0.061	0	1506610212
-9.808	-1.018	-0.73	-0.61	0.061	-0.183	2.793	-8.842	0.529	0.488	-0.366	-0.427	3.645	9.561	1.067	0.244	0.366	0	-9.808	-1.018	-0.73	-0.61	0.061	-0.183	1.773	9.825	1.08	0	0.305	-0.122	1.043	9.892	-0.886	0.183	0.122	-0.061	1506610212
-9.786	-1	-0.772	-0.732	0.061	-0.305	2.639	-8.853	0.495	0.427	-0.732	-0.427	3.651	9.442	1.133	0.366	0.549	-0.061	-9.786	-1	-0.772	-0.732	0.061	-0.305	1.893	9.735	1.032	-0.061	0.488	-0.183	1.104	9.863	-0.839	0.244	0.183	-0.122	1506610212
-9.813	-0.982	-0.807	-0.854	0.122	-0.305	2.539	-8.774	0.504	0.427	-1.038	-0.366	3.671	9.394	1.199	0.427	0.732	-0.122	-9.813	-0.982	-0.807	-0.854	0.122	-0.305	1.848	9.618	1.018	0	0.732	-0.244	1.206	9.835	-0.853	0.183	0.305	-0.122	1506610212
-9.795	-0.969	-0.869	-0.977	-0.061	-0.366	2.446	-8.798	0.449	0.305	-1.221	-0.122	3.674	9.377	1.164	0.427	0.793	-0.183	-9.795	-0.969	-0.869	-0.977	-0.061	-0.366	1.804	9.615	1.023	0	0.977	-0.305	1.213	9.847	-0.825	0.244	0.427	-0.122	1506610212
-9.739	-0.965	-1.035	-1.16	-0.183	-0.549	2.371	-8.832	0.362	0.305	-1.221	0.122	3.729	9.402	1.067	0.488	0.977	-0.244	-9.739	-0.965	-1.035	-1.16	-0.183	-0.549	1.766	9.627	1.06	0.061	1.16	-0.305	1.084	9.833	-0.878	0.244	0.427	-0.183	1506610212
-9.735	-1.013	-1.177	-1.343	-0.305	-0.671	2.271	-8.921	0.324	0.305	-1.404	0.305	3.756	9.409	0.968	0.671	1.16	-0.244	-9.735	-1.013	-1.177	-1.343	-0.305	-0.671	1.732	9.665	1.073	0.061	1.343	-0.305	0.912	9.861	-0.951	0.366	0.366	-0.305	1506610212
-9.713	-0.896	-1.288	-1.587	-0.305	-0.732	2.226	-9.015	0.293	0.427	-1.77	0.366	3.713	9.312	0.876	0.793	1.343	-0.244	-9.713	-0.896	-1.288	-1.587	-0.305	-0.732	1.724	9.605	0.98	0.061	1.465	-0.366	1.119	9.793	-1.327	0.427	0.549	-0.427	1506610212
-9.636	-0.894	-1.439	-1.831	-0.305	-0.732	2.217	-9.08	0.26	0.427	-1.953	0.488	3.692	9.188	0.807	0.916	1.526	-0.366	-9.636	-0.894	-1.439	-1.831	-0.305	-0.732	1.72	9.506	0.828	0.061	1.709	-0.427	1.158	9.764	-1.444	0.488	0.732	-0.549	1506610212
-9.709	-0.829	-1.549	-1.953	-0.305	-0.549	2.231	-9.019	0.268	0.488	-2.075	0.427	3.686	9.171	0.738	0.977	1.831	-0.549	-9.709	-0.829	-1.549	-1.953	-0.305	-0.549	1.614	9.497	0.524	0	2.014	-0.427	1.58	9.703	-1.487	0.488	0.732	-0.549	1506610212
-9.9	-0.591	-1.546	-2.197	-0.183	-0.427	2.166	-8.838	0.352	0.427	-2.136	0.366	3.711	9.221	0.608	0.977	2.014	-0.732	-9.9	-0.591	-1.546	-2.197	-0.183	-0.427	1.406	9.573	0.256	-0.061	2.197	-0.427	1.765	9.767	-1.474	0.366	1.526	-0.488	1506610212
-9.944	-0.467	-1.659	-2.625	-0.305	-0.427	2.115	-8.733	0.498	0.427	-2.258	0.366	3.787	9.598	0.47	0.916	2.014	-0.977	-9.944	-0.467	-1.659	-2.625	-0.305	-0.427	1.169	9.927	0.036	-0.061	2.502	-0.244	1.883	9.833	-1.506	0.305	1.465	-0.488	1506610212
-9.819	-0.73	-1.743	-2.93	-0.366	-0.427	2.111	-8.784	0.727	0.427	-2.319	0.732	4.133	10.03	0.438	0.793	2.38	-1.16	-9.819	-0.73	-1.743	-2.93	-0.366	-0.427	0.945	10.393	-0.048	0.061	2.563	-0.183	1.884	9.848	-1.536	0.305	1.465	-0.488	1506610212
-9.751	-1.058	-1.841	-2.93	-0.366	-0.427	2.156	-8.65	0.903	0.61	-2.686	0.916	4.338	9.939	0.396	0.671	2.502	-0.916	-9.751	-1.058	-1.841	-2.93	-0.366	-0.427	0.831	10.306	0.092	-0.061	2.38	-0.122	1.596	9.817	-1.558	0	1.587	-0.549	1506610212
-9.701	-1.37	-1.93	-2.686	-0.488	-0.488	2.283	-8.337	0.931	0.732	-3.296	0.793	4.421	9.734	0.479	0.732	2.502	-0.488	-9.701	-1.37	-1.93	-2.686	-0.488	-0.488	0.955	10.103	0.142	-0.366	2.38	0	1.418	9.726	-1.755	0	1.587	-0.61	1506610212
-9.715	-1.406	-1.897	-2.441	-0.671	-0.427	2.407	-8.358	0.853	0.793	-3.418	0.793	4.349	9.607	0.584	0.61	2.808	-0.427	-9.715	-1.406	-1.897	-2.441	-0.671	-0.427	0.89	9.926	0.037	-0.488	2.563	0.183	1.473	9.745	-1.781	-0.183	1.953	-0.61	1506610212
-9.72	-1.26	-1.926	-2.38	-0.793	-0.427	2.498	-8.457	0.679	0.793	-3.418	0.916	4.216	9.446	0.64	0.366	2.869	-0.366	-9.72	-1.26	-1.926	-2.38	-0.793	-0.427	0.575	9.672	-0.066	-0.427	2.686	0.366	1.243	9.825	-1.566	-0.305	1.953	-0.549	1506610212
-9.655	-1.235	-2.117	-2.319	-0.793	-0.488	2.574	-8.439	0.645	0.61	-3.357	1.038	4.133	9.466	0.535	-0.061	2.686	-0.244	-9.655	-1.235	-2.117	-2.319	-0.793	-0.488	0.257	9.598	-0.047	-0.305	2.747	0.61	1.03	9.819	-1.659	-0.366	1.587	-0.61	1506610212
-9.64	-1.262	-2.244	-2.136	-0.732	-0.488	2.659	-8.418	0.744	0.427	-3.418	1.16	4.076	9.634	0.196	-0.366	2.258	0.061	-9.64	-1.262	-2.244	-2.136	-0.732	-0.488	0.122	9.78	0.115	-0.244	2.563	0.732	0.876	9.763	-1.906	-0.427	1.526	-0.793	1506610213
-9.533	-1.189	-2.278	-2.075	-0.671	-0.427	2.659	-8.418	0.744	0.427	-3.418	1.16	3.966	9.72	-0.159	-0.427	1.892	0.244	-9.533	-1.189	-2.278	-2.075	-0.671	-0.427	0.288	10.009	0.291	-0.183	2.197	0.793	0.903	9.818	-1.938	-0.61	1.343	-0.854	1506610213
-9.458	-1.096	-2.412	-1.953	-0.671	-0.366	2.98	-8.807	0.886	0.183	-3.052	1.221	3.884	9.508	-0.376	-0.244	1.831	0.488	-9.458	-1.096	-2.412	-1.953	-0.671	-0.366	0.55	9.926	0.409	-0.244	1.953	0.671	0.916	9.772	-2.032	-0.732	1.221	-0.916	1506610213
-9.583	-1.278	-2.468	-1.892	-0.61	-0.183	3.135	-8.772	1.018	-0.122	-2.625	0.916	3.664	9.14	-0.467	0.061	1.953	0.549	-9.583	-1.278	-2.468	-1.892	-0.61	-0.183	0.653	9.609	0.444	-0.366	1.77	0.61	0.873	9.808	-2.082	-1.16	0.977	-1.038	1506610213
-9.763	-1.445	-1.979	-2.075	-0.671	0	3.275	-8.801	1.096	-0.305	-2.38	0.549	3.402	9.185	-0.459	0.183	1.831	0.427	-9.763	-1.445	-1.979	-2.075	-0.671	0	0.555	9.576	0.366	-0.366	1.831	0.671	1.213	9.948	-1.938	-1.892	0.854	-0.854	1506610213
-10.189	-1.505	-1.609	-1.953	-0.732	0.305	3.366	-9.415	1.165	-0.366	-2.014	0.305	3.259	9.667	-0.459	0.183	1.465	0.183	-10.189	-1.505	-1.609	-1.953	-0.732	0.305	0.834	10.049	0.705	0	1.892	0.488	1.305	10.109	-1.264	-2.625	1.587	-0.549	1506610213
-10.607	-1.731	-1.638	-1.587	-1.404	0.244	3.324	-10.069	1.15	-0.366	-2.014	0.305	3.382	9.783	-0.3	0.427	1.343	0.183	-10.607	-1.731	-1.638	-1.587	-1.404	0.244	1.004	10.212	1.518	0.488	1.892	0.183	0.91	10.366	0.17	-2.686	2.38	-0.183	1506610213
-9.963	-2.061	-0.926	-1.831	-1.587	0.305	3.191	-9.847	1.014	0.122	-2.319	-0.916	3.488	9.494	0.195	0.977	1.465	0.671	-9.963	-2.061	-0.926	-1.831	-1.587	0.305	0.849	9.672	2.192	0.366	1.953	0.183	1.164	11.201	0.398	-3.479	1.648	0.061	1506610213
-9.38	-2.662	0.245	-2.441	-1.099	0.366	2.985	-9.869	0.79	0.61	-2.136	-1.526	3.594	9.653	0.95	0.977	1.709	1.099	-9.38	-2.662	0.245	-2.441	-1.099	0.366	0.52	9.397	2.267	0.366	1.648	0.427	1.865	10.386	1.215	-4.15	3.174	0.732	1506610213
-10.234	-2.957	1.103	-2.136	-1.587	0.122	2.586	-9.702	0.493	1.038	-2.258	-1.831	3.214	9.613	1.469	0.488	2.075	1.404	-10.234	-2.957	1.103	-2.136	-1.587	0.122	0.477	9.028	2.401	0.488	1.648	0.366	1.778	9.512	1.918	-3.967	4.211	1.709	1506610213
-10.124	-2.869	1.187	-1.526	-1.404	0.183	2.336	-9.055	0.261	1.038	-2.258	-1.831	2.493	9.667	1.558	-0.305	1.16	1.526	-10.124	-2.869	1.187	-1.526	-1.404	0.183	0.79	8.988	2.614	0.793	2.197	0.305	0.738	9.482	2.176	-2.747	2.991	2.38	1506610213
-9.371	-2.263	1.4	-1.038	-0.366	0.671	2.109	-9.121	-0.096	1.282	-1.953	-1.526	2.109	10.237	1.469	-0.427	0.305	1.282	-9.371	-2.263	1.4	-1.038	-0.366	0.671	1.001	9.832	2.669	1.221	2.625	0.183	0.818	9.546	1.573	-1.038	2.075	3.174	1506610213
-9.043	-1.193	0.815	-1.587	-0.183	0.488	1.936	-9.207	-0.452	1.465	-1.648	-0.854	2.383	10.337	1.348	-0.183	1.038	1.038	-9.043	-1.193	0.815	-1.587	-0.183	0.488	0.853	10.173	2.732	0.977	2.441	0.122	2.43	9.089	0.22	0.427	3.113	3.723	1506610213
-8.765	-0.865	0.243	-2.441	-0.366	0.122	1.944	-8.625	-0.738	1.343	-1.587	-0.549	2.311	9.793	1.462	0.366	1.831	1.099	-8.765	-0.865	0.243	-2.441	-0.366	0.122	0.476	9.579	2.797	0.366	2.258	0.122	1.718	9.768	0.566	1.282	5.31	3.967	1506610213
-9.075	-1.077	0.267	-2.441	-0.183	0.244	1.999	-8.198	-0.874	1.343	-1.587	-0.549	2.035	9.528	1.438	0.61	1.892	1.099	-9.075	-1.077	0.267	-2.441	-0.183	0.244	0.161	9.231	2.62	0.061	1.892	0.183	0.853	9.811	1.333	1.282	5.31	3.967	1506610213
-9.505	-1.031	0.359	-2.319	-0.122	0.366	1.925	-8.352	-1.005	1.16	-1.709	-0.549	1.793	9.385	1.302	0.549	1.587	0.793	-9.505	-1.031	0.359	-2.319	-0.122	0.366	0.292	9.263	2.336	0.061	1.343	0.122	1.394	9.573	2.097	1.648	5.005	4.15	1506610213
-9.755	-0.841	0.406	-2.502	-0.122	0.305	1.8	-8.612	-1.147	1.16	-2.197	-0.427	1.817	9.129	1.214	0.671	1.282	0.122	-9.755	-0.841	0.406	-2.502	-0.122	0.305	0.813	9.308	2.16	0.244	1.221	-0.061	1.53	9.778	2.104	1.77	4.395	3.723	1506610213
-9.786	-0.712	0.403	-2.625	-0.061	0.305	1.859	-8.762	-1.186	0.916	-2.38	-0.244	2.18	9.085	1.227	0.977	1.526	-0.732	-9.786	-0.712	0.403	-2.625	-0.061	0.305	1.2	9.469	1.966	0.305	1.465	-0.183	1.316	9.842	1.884	1.709	4.211	3.235	1506610213
-9.575	-0.596	0.419	-2.625	0	0.183	1.98	-8.836	-1.069	0.61	-2.197	0.122	2.511	9.214	1.328	1.343	1.709	-1.404	-9.575	-0.596	0.419	-2.625	0	0.183	1.233	9.585	1.854	0.305	1.526	-0.183	1.241	9.536	1.769	1.709	3.967	2.563	1506610213
-9.636	-0.634	0.395	-2.441	0.061	0.122	2.125	-8.687	-0.772	0.305	-1.953	0.488	2.893	9.458	1.485	1.465	1.831	-1.709	-9.636	-0.634	0.395	-2.441	0.061	0.122	1.214	9.692	1.766	0.305	1.404	-0.305	1.016	9.049	1.903	2.014	3.418	1.892	1506610213
-9.912	-0.744	0.311	-2.258	-0.122	0.244	2.241	-8.546	-0.39	0.183	-1.831	0.793	3.175	9.627	1.668	1.465	1.709	-1.77	-9.912	-0.744	0.311	-2.258	-0.122	0.244	1.349	9.77	1.781	0.244	1.343	-0.488	1.042	8.76	2.031	2.197	3.235	1.038	1506610213
-10.168	-0.823	0.234	-2.319	-0.061	0.244	2.287	-8.585	-0.184	0.244	-2.014	1.038	3.482	9.801	1.863	1.587	1.892	-1.77	-10.168	-0.823	0.234	-2.319	-0.061	0.244	1.481	9.862	1.769	0.183	1.404	-0.549	1.937	9.015	2.2	2.197	3.235	1.038	1506610213
-10.433	-0.592	0.367	-2.441	0.183	0.061	2.43	-8.833	-0.053	0.427	-2.319	1.282	3.838	10.073	2.077	1.709	2.258	-1.709	-10.433	-0.592	0.367	-2.441	0.183	0.061	1.492	10.043	1.724	0.061	1.709	-0.427	3.152	9.615	2.339	1.282	3.296	-0.122	1506610213
-10.975	-0.083	0.551	-2.686	0.244	-0.122	2.601	-9.263	-0.093	0.427	-2.319	1.709	4.116	10.402	2.171	1.648	2.686	-1.526	-10.975	-0.083	0.551	-2.686	0.244	-0.122	1.25	10.247	1.726	0.061	2.014	-0.244	3.697	9.879	3.083	0.366	3.235	0.244	1506610213
-10.057	-0.483	0.055	-2.747	-0.061	-0.244	2.862	-9.496	-0.17	0.366	-2.136	1.892	4.188	10.617	2.169	1.404	2.747	-1.038	-10.057	-0.483	0.055	-2.747	-0.061	-0.244	0.958	10.392	1.799	0.122	1.953	0	2.361	9.305	2.671	1.099	1.953	-0.244	1506610213
-10.493	-1.486	-0.365	-2.319	-0.366	-0.183	3.043	-9.665	-0.152	0.305	-2.075	1.831	4.238	10.907	2.03	1.038	2.502	-0.549	-10.493	-1.486	-0.365	-2.319	-0.366	-0.183	0.873	10.648	1.735	0.122	1.892	0.305	0.657	9.171	0.979	3.479	-0.305	-1.343	1506610214
-10.306	-1.662	-0.205	-1.831	-0.366	0.183	3.134	-9.749	-0.257	0.305	-2.075	1.831	4.371	10.749	1.909	0.61	2.625	0	-10.306	-1.662	-0.205	-1.831	-0.366	0.183	0.967	10.512	1.659	0.183	1.77	0.549	1.415	10.764	2.202	1.587	0.916	-1.465	1506610214
-9.134	-1.328	-0.595	-2.136	-0.122	-0.183	3.102	-9.404	-0.457	0.305	-2.441	1.221	4.307	10.168	1.76	0.366	2.991	0.488	-9.134	-1.328	-0.595	-2.136	-0.122	-0.183	0.904	9.929	1.426	0.061	2.319	0.854	2.677	9.932	2.86	1.648	-2.991	-1.465	1506610214
-9.274	-1.628	-1.401	-2.38	-0.366	-0.488	2.926	-8.97	-0.458	0.305	-2.808	-0.244	4.175	9.837	1.407	0	3.113	0.732	-9.274	-1.628	-1.401	-2.38	-0.366	-0.488	0.644	9.568	1.099	0.122	2.869	1.221	2.042	9.662	-0.534	2.625	0.488	-0.977	1506610214
-9.227	-1.714	-1.676	-2.747	-0.366	-0.244	2.737	-8.333	-0.252	0.183	-2.808	-0.671	4.026	9.477	0.914	-0.427	2.869	1.038	-9.227	-1.714	-1.676	-2.747	-0.366	-0.244	0.446	9.268	0.717	0	2.93	1.526	1.577	9.435	-0.419	1.587	0.793	-1.404	1506610214
-9.434	-1.652	-1.914	-3.052	-0.244	-0.061	2.43	-7.867	-0.105	0.183	-2.991	-1.16	3.941	9.174	0.287	-0.671	2.93	1.282	-9.434	-1.652	-1.914	-3.052	-0.244	-0.061	0.52	9.109	0.342	-0.183	3.113	1.648	2.311	9.648	-0.953	1.587	0.793	-1.404	1506610214
-9.709	-1.578	-1.901	-2.93	0	0.122	2.147	-8.248	-0.019	0.183	-3.235	-1.526	3.957	9.594	-0.492	-0.793	2.869	1.099	-9.709	-1.578	-1.901	-2.93	0	0.122	0.611	9.711	0.114	-0.061	3.784	1.892	1.731	9.7	-1.25	1.465	2.197	-0.916	1506610214
-9.729	-1.26	-1.707	-2.93	0.183	0.183	1.872	-9.087	0.136	0.122	-3.174	-1.404	4.42	10.127	-1.193	-0.854	3.418	0.793	-9.729	-1.26	-1.707	-2.93	0.183	0.183	0.4	10.555	0.106	0.305	4.089	1.892	1.214	9.914	-1.282	1.16	0.793	-0.916	1506610214
-9.719	-0.921	-1.776	-3.052	0	-0.244	1.872	-9.087	0.136	0.122	-3.174	-1.404	4.587	9.92	-1.787	-0.61	3.418	1.099	-9.719	-0.921	-1.776	-3.052	0	-0.244	0.111	10.524	0.319	0.366	3.54	1.892	1.501	9.874	-1.846	1.038	0.61	-1.038	1506610214
-9.433	-1.213	-1.832	-3.235	-0.244	-0.549	1.644	-9.394	0.535	0	-2.869	-1.221	4.631	9.327	-1.912	0	2.93	1.77	-9.433	-1.213	-1.832	-3.235	-0.244	-0.549	0.238	9.966	0.556	0.488	2.991	1.648	1.282	9.745	-2.01	1.099	0.854	-1.343	1506610214
-9.429	-1.55	-1.884	-3.296	-0.427	-0.671	1.451	-8.655	1.538	0.183	-2.38	-0.488	4.426	8.721	-1.904	0.488	2.625	2.258	-9.429	-1.55	-1.884	-3.296	-0.427	-0.671	0.547	9.299	0.468	0.549	2.747	1.343	1.107	9.556	-1.849	1.038	1.587	-1.465	1506610214
-9.49	-1.659	-1.897	-3.052	-0.366	-0.671	1.45	-8.537	1.68	0.488	-2.441	-0.061	4.229	8.362	-1.933	0.671	2.502	2.319	-9.49	-1.659	-1.897	-3.052	-0.366	-0.671	0.943	8.975	0.104	0.61	2.808	1.038	0.963	9.6	-1.695	0.916	1.892	-1.282	1506610214
-9.55	-1.602	-1.926	-2.869	-0.244	-0.61	1.626	-8.678	1.534	0.671	-2.869	0.305	4.023	8.265	-1.87	0.977	2.502	2.136	-9.55	-1.602	-1.926	-2.869	-0.244	-0.61	1.211	9.052	-0.05	0.916	3.113	0.732	1.029	9.683	-1.537	0.671	1.831	-1.038	1506610214
-9.573	-1.485	-2.058	-2.563	-0.183	-0.549	2.004	-8.835	1.345	0.671	-2.869	0.305	4.008	8.435	-1.818	1.343	2.136	1.831	-9.573	-1.485	-2.058	-2.563	-0.183	-0.549	1.327	9.384	-0.031	1.282	3.357	0.427	0.571	9.774	-1.847	0.366	1.465	-0.977	1506610214
-9.843	-1.34	-2.035	-2.075	-0.427	-0.61	2.255	-8.824	1.232	0.671	-2.686	0.671	4.234	8.732	-1.532	1.709	2.136	1.526	-9.843	-1.34	-2.035	-2.075	-0.427	-0.61	1.183	9.678	0.014	1.526	3.479	0.122	0.516	9.783	-2.117	0.061	0.854	-1.038	1506610214
-9.995	-1.531	-1.681	-1.648	-0.793	-0.61	2.328	-8.653	1.168	0.488	-2.197	1.038	4.279	8.894	-1.176	1.892	2.014	1.465	-9.995	-1.531	-1.681	-1.648	-0.793	-0.61	0.857	9.733	-0.014	1.465	2.991	0	0.787	9.887	-1.805	-0.122	0.977	-1.099	1506610214
-9.855	-1.346	-1.601	-1.343	-0.671	-0.549	2.4	-8.581	1.061	0.488	-2.319	1.16	4.207	9.184	-0.682	1.953	1.587	1.282	-9.855	-1.346	-1.601	-1.343	-0.671	-0.549	0.758	9.928	-0.047	1.282	2.563	-0.061	0.664	10.057	-1.314	-0.366	0.916	-1.038	1506610214
-9.617	-0.894	-1.786	-1.038	-0.366	-0.366	2.631	-8.714	1.069	0.427	-2.075	1.404	4.175	9.622	-0.209	1.587	1.282	0.916	-9.617	-0.894	-1.786	-1.038	-0.366	-0.366	0.903	10.366	0.025	1.221	2.075	-0.366	0.435	10.118	-1.158	-0.793	0.183	-1.099	1506610214
-10.085	-0.689	-2.019	-0.732	-0.61	0.061	2.847	-8.702	1.055	0.244	-1.77	1.587	4.097	9.689	0.431	1.465	1.038	0.427	-10.085	-0.689	-2.019	-0.732	-0.61	0.061	1.09	10.507	0.187	0.916	1.343	-0.549	0.924	10.07	-1.578	-1.282	0.244	-0.916	1506610214
-10.454	-0.833	-1.617	-1.038	-0.61	0.305	3.14	-8.708	1.034	0.061	-1.404	1.526	4.113	9.86	1.052	1.648	0.916	-0.061	-10.454	-0.833	-1.617	-1.038	-0.61	0.305	1.227	10.654	0.355	0.305	0.854	-0.427	1.278	10.374	-1.549	-1.892	-0.305	-0.916	1506610214
-11.146	-1.453	-1.434	-1.648	-0.305	0.244	3.473	-9.312	0.968	0	-1.038	1.221	3.975	10.497	1.486	1.404	1.16	-0.793	-11.146	-1.453	-1.434	-1.648	-0.305	0.244	1.512	11.206	0.58	-0.061	0.488	-0.183	1.314	10.685	-1.128	-2.441	-0.427	-0.488	1506610214
-10.544	-2.869	-1.413	-1.16	-0.732	0.305	3.754	-10.719	0.733	0.183	-0.977	0.732	3.953	11.179	1.829	0.854	1.404	-1.648	-10.544	-2.869	-1.413	-1.16	-0.732	0.305	2.094	11.794	1.012	0	0.244	-0.366	1.699	11.242	-0.005	-3.357	0.549	0.183	1506610214
-8.796	-3.396	0.054	-0.061	-0.305	0.977	3.991	-10.944	0.425	0.366	-1.221	-0.427	4.022	10.118	2.396	0.732	1.77	-2.075	-8.796	-3.396	0.054	-0.061	-0.305	0.977	1.776	10.293	1.376	-0.305	0.122	-0.427	2.373	10.953	1.054	-3.967	2.075	1.526	1506610214
-9.304	-2.034	0.94	-0.61	-0.366	0.916	3.937	-9.464	0.325	0.244	-0.916	-2.136	3.747	8.477	2.631	0.671	1.648	-1.709	-9.304	-2.034	0.94	-0.61	-0.366	0.916	0.741	8.146	1.577	-0.793	0.549	0.061	2.043	9.412	1.485	-3.967	2.075	1.526	1506610214
-10.622	-1.872	0.474	-1.282	-1.099	0.366	3.469	-8.683	0.406	0.183	-0.061	-3.113	3.302	8.592	2.096	-0.305	1.038	-1.282	-10.622	-1.872	0.474	-1.282	-1.099	0.366	0.129	7.996	1.961	-0.61	1.526	0.549	1.091	10.021	1.153	-3.54	1.465	3.723	1506610214
-10.162	-2.274	0.211	-1.343	-0.671	0.366	2.622	-9.338	0.134	0.183	-0.061	-3.113	2.979	10.117	1.224	-1.648	-0.122	-1.282	-10.162	-2.274	0.211	-1.343	-0.671	0.366	0.614	9.819	2.37	0.61	1.587	0.244	0.315	10.646	0.938	-2.014	1.343	3.54	1506610215
-9.119	-1.662	0.665	-1.282	-0.305	0.549	2.117	-9.842	-0.288	1.343	-0.427	-2.563	3.286	10.518	0.682	-1.709	-1.099	-1.221	-9.119	-1.662	0.665	-1.282	-0.305	0.549	0.925	10.401	2.487	0.732	1.038	-0.061	0.962	10.319	0.284	-0.488	1.709	3.784	1506610215
-8.728	-1.341	0.609	-1.831	-0.671	-0.061	2.126	-9.164	-0.632	1.343	-0.488	-2.258	3.762	9.219	0.807	-0.305	-0.061	-0.549	-8.728	-1.341	0.609	-1.831	-0.671	-0.061	0.665	9.366	2.535	-0.061	0.793	0.061	2.217	9.82	0.578	0.244	4.211	4.028	1506610215
-8.961	-1.182	0.404	-1.587	-0.061	0.061	2.227	-8.571	-0.882	1.099	-0.183	-2.563	2.907	9.012	0.565	0.61	1.221	0.244	-8.961	-1.182	0.404	-1.587	-0.061	0.061	0.873	9.046	2.098	-0.244	0.488	-0.122	0.841	8.85	1.653	1.282	5.371	3.662	1506610215
-9.158	-0.993	0.439	-1.343	0.244	0	2.036	-8.592	-0.833	1.099	-0.183	-2.563	2.535	9.009	0.562	0.488	0.183	0.061	-9.158	-0.993	0.439	-1.343	0.244	0	1.364	9.188	2.049	0.183	0.61	-0.427	0.38	9.284	1.243	1.648	4.028	3.113	1506610215
-9.494	-0.529	0.431	-1.221	0.061	0.244	1.915	-8.635	-0.811	0.732	-0.732	-1.892	2.823	8.989	0.745	0.854	0.305	-0.305	-9.494	-0.529	0.431	-1.221	0.061	0.244	1.676	9.249	2.073	0.427	0.671	-0.61	0.128	9.109	1.255	1.648	4.028	3.113	1506610215
-9.324	-0.138	0.325	-1.465	0.061	0.122	1.818	-8.533	-0.729	0.61	-0.977	-1.282	3.062	8.857	1.068	1.465	0.977	-0.488	-9.324	-0.138	0.325	-1.465	0.061	0.122	1.815	9.062	2.082	0.366	0.61	-0.671	0.703	8.677	2.022	2.258	1.892	1.16	1506610215
-9.68	-0.185	0.5	-1.099	0.488	0.671	1.833	-8.35	-0.457	0.366	-0.977	-0.549	3.195	8.812	1.553	1.77	1.404	-0.549	-9.68	-0.185	0.5	-1.099	0.488	0.671	1.645	8.808	1.977	0.305	0.793	-0.61	0.993	8.25	2.708	2.808	1.221	-0.061	1506610215
-10.117	-0.421	0.388	-1.404	0.244	0.61	1.893	-8.125	-0.112	0.122	-0.854	0.305	3.191	8.904	1.901	1.587	1.404	-0.488	-10.117	-0.421	0.388	-1.404	0.244	0.61	1.291	8.679	1.823	0.427	0.61	-0.488	2.043	8.579	3.165	2.075	2.075	-0.793	1506610215
-10.463	0.374	0.774	-1.648	0.183	0.61	1.986	-8.242	0.218	0.122	-0.671	1.221	3.194	9.362	1.983	0.977	0.916	-0.488	-10.463	0.374	0.774	-1.648	0.183	0.61	1.256	9.08	1.755	0.732	0.61	-0.244	4.912	9.906	4.868	-0.061	2.075	0.366	1506610215
-11.334	0.343	0.852	-2.319	0.427	0.305	2.157	-8.725	0.427	0.122	-0.671	1.221	3.463	10.024	2.009	0.61	0.671	-0.549	-11.334	0.343	0.852	-2.319	0.427	0.305	1.525	9.835	1.79	0.916	0.854	-0.122	4.88	9.355	4.242	-0.916	1.709	0.854	1506610215
-11.643	-1.241	0.414	-2.197	-0.061	-0.122	2.361	-9.208	0.709	0.183	-0.427	3.052	3.899	10.71	1.943	0.671	0.916	-0.549	-11.643	-1.241	0.414	-2.197	-0.061	-0.122	1.747	10.646	1.781	0.854	0.793	0.061	1.706	9.13	2.545	1.465	-0.244	-0.732	1506610215
-10.635	-1.767	0.664	-1.221	-0.366	0.122	2.554	-9.941	0.846	0.549	-1.16	3.54	4.249	11.483	1.896	0.671	1.465	-0.366	-10.635	-1.767	0.664	-1.221	-0.366	0.122	2.042	11.493	1.565	0.549	0.854	0.183	0.549	10.575	1.882	2.502	1.648	-0.977	1506610215
-10.066	-0.88	0.528	-1.221	-0.061	0.183	2.875	-10.7	0.714	0.854	-2.563	3.418	4.445	11.817	1.909	0.61	1.892	-0.244	-10.066	-0.88	0.528	-1.221	-0.061	0.183	2.115	11.78	1.409	0.366	1.221	0.183	2.899	11.148	3.25	-0.061	-2.136	0	1506610215
-9.382	-1.22	-0.39	-1.282	0.122	-0.488	3.492	-10.353	0.457	0.854	-2.991	2.808	4.39	11.088	1.967	0.488	2.258	0.183	-9.382	-1.22	-0.39	-1.282	0.122	-0.488	1.473	10.902	1.418	0	1.648	0.488	-0.531	9.623	1.092	2.319	-0.244	-1.892	1506610215
-9.062	-1.591	-1.059	-1.282	-0.183	-0.61	3.888	-9.35	0.312	0.732	-2.625	1.892	4.052	10.318	1.912	0.061	2.38	0.671	-9.062	-1.591	-1.059	-1.282	-0.183	-0.61	0.873	9.978	1.103	-0.183	1.465	0.854	1.192	9.753	-0.731	2.319	-0.244	-1.892	1506610215
-8.922	-1.489	-1.365	-1.648	-0.244	-0.427	3.741	-8.559	0.176	0.854	-2.319	1.038	3.577	9.6	1.712	-0.61	1.77	0.916	-8.922	-1.489	-1.365	-1.648	-0.244	-0.427	0.811	9.246	0.688	-0.183	1.343	0.977	1.979	9.5	-0.761	2.625	0.671	-1.648	1506610215
-9.266	-1.576	-1.578	-1.953	-0.183	-0.244	3.249	-7.83	-0.007	0.854	-3.052	0.244	3.216	8.708	1.302	-1.038	1.221	1.038	-9.266	-1.576	-1.578	-1.953	-0.183	-0.244	0.944	8.492	0.316	-0.427	1.526	0.977	2.541	9.507	-0.644	2.319	1.587	-1.282	1506610215
-9.55	-1.507	-1.658	-1.77	0.183	0	3.027	-7.605	-0.202	0.671	-3.723	-0.427	3.042	8.522	0.705	-1.282	0.793	0.732	-9.55	-1.507	-1.658	-1.77	0.183	0	1.029	8.57	-0.01	-0.427	2.197	1.221	1.45	9.612	-0.874	2.319	1.587	-1.282	1506610215
-9.703	-1.071	-1.574	-1.587	0.488	0.061	3.058	-8.341	-0.301	0.244	-3.174	-0.732	3.619	9.509	0.014	-1.587	1.099	-0.183	-9.703	-1.071	-1.574	-1.587	0.488	0.061	1.016	9.774	-0.211	0.183	2.869	1.404	0.998	9.784	-1.264	1.953	1.648	-0.977	1506610215
-9.662	-0.572	-1.634	-1.892	0.549	-0.305	3.028	-8.964	-0.074	0.244	-3.174	-0.732	4.447	10.08	-0.824	-1.831	2.136	-0.61	-9.662	-0.572	-1.634	-1.892	0.549	-0.305	0.767	10.497	0.105	0.549	2.869	1.343	1.416	9.85	-1.997	1.526	0	-0.793	1506610215
-9.531	-0.761	-1.611	-2.136	0.244	-0.61	2.96	-8.845	0.554	-0.671	-1.892	-1.099	4.622	9.564	-1.433	-1.404	1.709	0.183	-9.531	-0.761	-1.611	-2.136	0.244	-0.61	0.58	10.232	0.651	0.549	1.953	0.977	1.37	9.716	-2.144	1.099	-0.305	-0.916	1506610215
-9.449	-1.08	-1.462	-2.258	-0.122	-0.732	2.96	-8.845	0.554	-0.671	-1.892	-1.099	4.383	8.648	-1.221	-0.122	0.977	1.526	-9.449	-1.08	-1.462	-2.258	-0.122	-0.732	0.743	9.368	0.713	0.061	1.099	0.671	1.512	9.561	-1.851	0.854	0.061	-1.221	1506610215
-9.522	-1.122	-1.489	-2.258	-0.244	-0.61	2.873	-8.283	1.219	-0.732	-1.343	-1.343	4.222	8.131	-1.105	0.793	0.977	1.953	-9.522	-1.122	-1.489	-2.258	-0.244	-0.61	1.134	8.76	0.227	0	1.221	0.427	1.72	9.499	-1.414	0.427	1.221	-0.977	1506610215
-9.756	-1.055	-1.421	-2.441	-0.183	-0.488	2.69	-8.027	1.737	-0.488	-0.916	-1.343	4.118	8.094	-1.042	1.038	1.465	1.587	-9.756	-1.055	-1.421	-2.441	-0.183	-0.488	1.687	8.733	-0.181	0.366	1.831	0.122	1.413	9.593	-1.162	0.427	1.221	-0.977	1506610216
-9.848	-1.084	-1.477	-2.441	-0.061	-0.427	2.399	-8.239	2.047	-0.488	-0.916	-1.343	4.039	8.392	-1.01	1.221	1.831	1.099	-9.848	-1.084	-1.477	-2.441	-0.061	-0.427	1.934	9.209	-0.179	0.977	2.686	-0.244	0.944	9.855	-1.358	0.122	0.61	-0.61	1506610216
-9.735	-1.113	-1.643	-2.014	0.061	-0.488	2.115	-8.78	2.18	0.183	-1.343	-0.244	4.134	8.849	-0.857	1.587	1.587	0.732	-9.735	-1.113	-1.643	-2.014	0.061	-0.488	1.811	9.749	0.005	1.526	2.93	-0.427	0.605	9.948	-1.443	-0.061	0.244	-0.61	1506610216
-9.874	-1.058	-1.736	-1.404	-0.122	-0.427	2.09	-8.82	2.131	0.183	-1.343	-0.244	4.554	9.253	-0.444	2.014	1.892	0.549	-9.874	-1.058	-1.736	-1.404	-0.122	-0.427	1.571	10.056	0.208	1.648	2.747	-0.549	0.662	9.884	-1.644	-0.061	0.244	-0.61	1506610216
-9.817	-0.916	-1.653	-0.916	-0.061	-0.244	2.044	-8.793	1.857	0.793	-2.014	0.061	4.819	9.521	0.217	2.38	2.319	0.793	-9.817	-0.916	-1.653	-0.916	-0.061	-0.244	1.251	10.103	0.305	1.282	2.38	-0.427	1.171	9.903	-1.891	-0.122	0.244	-0.854	1506610216
-9.863	-0.816	-1.554	-0.488	-0.061	0	2.044	-8.793	1.857	0.793	-2.014	0.061	4.8	9.8	0.976	2.319	2.319	1.16	-9.863	-0.816	-1.554	-0.488	-0.061	0	0.919	10.093	0.261	0.977	1.831	-0.244	1.066	9.975	-1.278	-0.549	0.305	-0.793	1506610216
-9.995	-0.73	-1.639	-0.366	-0.427	0.305	2.237	-8.435	1.225	0.916	-2.38	0.488	4.654	9.896	1.779	1.953	2.136	1.404	-9.995	-0.73	-1.639	-0.366	-0.427	0.305	0.496	9.954	0.226	0.549	0.977	0.061	1.099	10.062	-0.885	-0.549	0.305	-0.793	1506610216
-10.341	-1.107	-1.445	-0.732	-0.427	0.61	2.606	-8.185	1.192	0.671	-2.38	1.221	4.242	10.067	2.2	1.099	1.465	1.526	-10.341	-1.107	-1.445	-0.732	-0.427	0.61	0.496	9.954	0.226	0.549	0.977	0.061	2.102	10.267	-0.654	-2.136	-0.854	-0.183	1506610216
-10.34	-2.263	-1.395	-0.793	-0.427	0.671	2.992	-9.036	1.127	0.183	-0.977	2.869	3.841	10.916	2.028	0	0.122	1.038	-10.34	-2.263	-1.395	-0.793	-0.427	0.671	0.496	9.954	0.226	0.549	0.977	0.061	2.353	10.805	0.462	-3.723	-0.427	0.916	1506610216
-9.72	-3.185	-0.462	0.549	-0.549	1.038	3.796	-10.658	1.087	0.366	-0.427	3.235	3.945	10.866	1.962	-0.488	0.061	0.488	-9.72	-3.185	-0.462	0.549	-0.549	1.038	2.082	11.161	1.111	0.427	0.122	0.061	2.824	11.159	2.231	-3.723	-0.427	0.916	1506610216
-10.598	-1.52	0.371	0.122	-0.732	0.977	4.692	-10.177	0.804	0.366	-0.427	3.235	3.805	9.081	1.95	0	0.549	0.488	-10.598	-1.52	0.371	0.122	-0.732	0.977	1.702	9.299	1.452	-0.305	0.488	0.183	2.6	10.66	2.054	-5.432	0.916	3.906	1506610216
-11.486	-0.798	0.014	-0.854	-1.404	0.366	4.66	-9.257	0.584	0.488	-0.244	-1.038	3.458	8.685	1.572	0	1.038	0.305	-11.486	-0.798	0.014	-0.854	-1.404	0.366	1.576	8.996	1.625	-0.488	1.526	0.366	1.954	11.527	0.658	-3.723	0.61	4.272	1506610216
-10.642	-1.061	0.005	-1.648	-1.526	0.427	3.986	-10.183	0.238	0.488	-0.244	-1.038	2.985	9.723	0.981	-0.366	0.793	-0.488	-10.642	-1.061	0.005	-1.648	-1.526	0.427	1.895	10.402	1.53	0.122	1.343	-0.061	1.611	11.557	0.103	-3.723	0.61	4.272	1506610216
-8.898	-0.616	0.256	-2.563	-1.038	0.122	3.047	-10.578	-0.327	1.343	-1.648	-3.174	3.072	9.554	0.822	0	0.305	-1.343	-8.898	-0.616	0.256	-2.563	-1.038	0.122	1.891	10.204	1.532	0.366	0.854	-0.366	1.224	10.262	0.282	-0.977	3.357	3.479	1506610216
-8.168	-0.409	0.322	-2.686	-0.916	-0.244	2.594	-9.209	-0.593	1.038	-2.258	-3.601	3.521	8.384	1.085	0.732	0.977	-1.526	-8.168	-0.409	0.322	-2.686	-0.916	-0.244	1.78	8.906	1.491	0	1.038	-0.366	1.894	9.076	0.745	-0.61	4.517	3.174	1506610216
-8.108	-0.646	0.311	-2.441	-0.244	-0.427	2.378	-8.276	-0.668	0.61	-1.648	-3.845	3.596	8.083	1.141	0.977	1.648	-1.465	-8.108	-0.646	0.311	-2.441	-0.244	-0.427	1.751	8.467	1.462	-0.183	1.465	-0.488	1.975	8.016	0.876	-0.61	4.517	3.174	1506610216
-9.021	-0.761	0.462	-2.38	-0.061	-0.305	1.832	-8.26	-0.735	0.671	-1.404	-3.662	5.128	8.583	1.585	0.427	1.587	-1.465	-9.021	-0.761	0.462	-2.38	-0.061	-0.305	1.689	8.888	1.603	0.061	1.465	-0.793	1.107	7.806	0.886	0.854	6.165	2.136	1506610216
-9.483	-0.767	0.632	-2.319	0.122	-0.244	1.446	-8.39	-0.708	0.732	-1.648	-2.991	3.929	8.674	1.306	1.221	2.014	-1.77	-9.483	-0.767	0.632	-2.319	0.122	-0.244	2.351	9.253	1.507	0.427	1.343	-0.61	-0.336	8.482	0.939	0.854	6.165	2.136	1506610216
-9.678	-0.481	0.372	-2.747	0.244	-0.427	1.159	-8.674	-0.745	0.793	-1.953	-1.892	4.079	9.03	1.509	1.587	1.465	-1.587	-9.678	-0.481	0.372	-2.747	0.244	-0.427	2.754	9.484	1.821	0.183	2.014	-0.854	-0.746	8.917	1.619	1.465	5.005	1.221	1506610216
-10.55	-0.705	0.937	-2.441	0.061	0.122	1.049	-8.746	-0.815	0.793	-1.953	-1.892	4.652	9.221	2.141	1.709	2.747	-1.343	-10.55	-0.705	0.937	-2.441	0.061	0.122	1.883	9.262	1.659	0.183	2.197	-0.854	0.284	8.659	3.808	2.747	3.113	-1.709	1506610216
-9.902	-1.111	0.894	-2.747	-0.244	-0.183	1.187	-8.653	-0.674	0.793	-2.319	-0.671	4.393	9.204	2.426	1.465	2.563	-0.732	-9.902	-1.111	0.894	-2.747	-0.244	-0.183	1.034	9.026	1.516	0.183	1.77	-0.427	2.044	9.131	5.292	2.747	3.113	-1.709	1506610216
-9.601	-0.529	1.799	-1.953	0.366	-0.061	1.395	-8.536	-0.47	0.305	-1.648	1.892	4.264	9.514	2.442	0.793	1.465	-0.244	-9.601	-0.529	1.799	-1.953	0.366	-0.061	1.128	9.355	1.708	0.488	1.953	-0.244	3.213	10.134	6.264	2.38	2.197	-1.587	1506610216
-10.063	-0.429	0.75	-1.892	0.671	-0.122	1.631	-8.434	-0.142	0.244	-1.221	3.113	4.427	9.816	2.29	0.427	1.587	0.122	-10.063	-0.429	0.75	-1.892	0.671	-0.122	1.156	9.744	1.931	0.61	2.319	0	1.653	8.725	3.673	0.488	0.183	0.793	1506610216
-11.678	-1.626	-0.044	-2.197	-0.305	-0.305	1.774	-8.705	0.096	0.427	-1.099	4.211	4.469	10.165	2.171	0.549	1.77	0.549	-11.678	-1.626	-0.044	-2.197	-0.305	-0.305	0.985	10.158	1.803	0.488	1.831	0.427	-0.026	8.747	2.933	3.906	-3.052	-0.671	1506610216
-10.622	-2.373	0.264	-1.282	-0.916	-0.183	1.906	-9.493	-0.012	1.038	-2.075	4.883	4.319	10.398	2.061	0.488	1.892	0.916	-10.622	-2.373	0.264	-1.282	-0.916	-0.183	1.154	10.395	1.453	0.305	1.587	0.671	1.64	11.661	2.82	3.906	-3.052	-0.671	1506610216
-9.179	-1.134	0.09	-1.404	0	-0.061	2.376	-10.678	-0.64	1.038	-2.075	4.883	4.107	10.635	1.878	0.061	2.014	0.916	-9.179	-1.134	0.09	-1.404	0	-0.061	1.221	10.659	0.934	0.122	1.892	0.671	1.092	10.381	2.606	1.77	0.732	-0.305	1506610217
-9.611	-0.963	-1.098	-2.136	0.122	-0.61	3.625	-10.735	-1.011	1.526	-3.784	4.761	3.804	10.366	1.45	-0.244	1.892	0.793	-9.611	-0.963	-1.098	-2.136	0.122	-0.61	1.104	10.454	0.703	-0.061	2.38	0.732	0.42	9.727	0.245	2.625	-0.244	-0.183	1506610217
-9.46	-1.455	-1.704	-2.38	0.061	-0.671	4.699	-9.807	-0.504	0	-1.892	2.563	3.546	10.002	0.878	-0.366	1.709	0.671	-9.46	-1.455	-1.704	-2.38	0.061	-0.671	0.989	10.257	0.538	-0.305	2.38	0.671	0.729	9.9	-0.269	2.625	-0.244	-0.183	1506610217
-9.272	-1.436	-1.963	-2.502	-0.122	-0.488	4.547	-9.171	-0.081	-0.061	-1.77	0.732	3.384	9.583	0.426	-0.305	1.709	0.366	-9.272	-1.436	-1.963	-2.502	-0.122	-0.488	1.148	10.055	0.221	-0.305	1.831	0.488	1.424	9.664	-0.944	2.014	1.587	-0.61	1506610217
-9.326	-1.354	-2.255	-2.441	0	-0.549	3.913	-8.515	0.331	0.244	-3.174	-0.916	3.319	8.753	0.144	-0.061	1.953	-0.122	-9.326	-1.354	-2.255	-2.441	0	-0.549	1.253	9.393	0.012	-0.488	1.77	0.427	1.455	9.615	-1.335	1.953	2.563	-0.549	1506610217
-9.586	-1.311	-2.143	-2.686	0.061	-0.366	3.555	-8.19	0.583	0.122	-3.784	-1.953	3.433	8.317	0.013	0.244	2.441	-0.671	-9.586	-1.311	-2.143	-2.686	0.061	-0.366	1.126	9.057	-0.345	-0.671	2.38	0.549	1.219	9.738	-1.349	1.953	2.563	-0.549	1506610217
-9.883	-1.04	-2.07	-3.052	0.061	-0.305	3.38	-8.736	0.821	-0.122	-2.991	-2.258	3.619	8.792	-0.245	0.122	2.869	-1.404	-9.883	-1.04	-2.07	-3.052	0.061	-0.305	0.925	9.545	-0.646	-0.305	2.869	0.61	1.296	9.892	-1.352	1.221	1.282	-0.549	1506610217
-9.77	-1.007	-1.991	-3.357	-0.061	-0.488	3.156	-9.28	1.382	-0.366	-2.075	-2.197	3.927	9.209	-0.592	0	2.808	-1.892	-9.77	-1.007	-1.991	-3.357	-0.061	-0.488	0.634	9.831	-0.403	0.427	2.686	0.305	1.408	9.983	-1.261	0.916	1.038	-0.488	1506610217
-9.573	-1.323	-1.9	-3.296	-0.244	-0.488	2.985	-8.984	2.05	-0.366	-2.075	-2.197	4.219	9.086	-0.84	0.061	2.258	-1.526	-9.573	-1.323	-1.9	-3.296	-0.244	-0.488	0.39	9.612	0.012	0.671	2.319	0.122	1.345	9.872	-1.516	0.916	1.038	-0.488	1506610217
-9.731	-1.763	-1.797	-2.991	-0.427	-0.366	2.737	-8.739	2.742	-0.183	-0.61	-2.441	4.492	9.069	-0.791	0.549	2.075	-0.732	-9.731	-1.763	-1.797	-2.991	-0.427	-0.366	0.398	9.633	0.074	0.427	2.075	0.061	1.349	9.697	-1.611	0.671	1.892	-0.671	1506610217
-9.94	-1.957	-1.489	-2.38	-0.671	-0.122	2.26	-8.853	3.017	0.366	-0.61	-2.38	4.632	9.316	-0.644	1.099	2.258	-0.061	-9.94	-1.957	-1.489	-2.38	-0.671	-0.122	0.476	9.842	0.139	0.61	1.953	-0.122	1.468	9.818	-1.323	0.488	2.258	-0.549	1506610217
-9.977	-1.767	-1.209	-2.075	-0.854	0.122	1.799	-8.735	2.847	0.793	-1.526	-2.075	4.529	9.487	-0.385	1.343	2.319	0.427	-9.977	-1.767	-1.209	-2.075	-0.854	0.122	0.41	9.859	0.13	0.732	2.197	-0.061	1.276	10.07	-0.794	0.488	2.258	-0.549	1506610217
-9.716	-1.713	-1.078	-2.014	-0.732	0.366	1.766	-8.189	2.472	0.793	-1.526	-2.075	4.439	9.66	0.109	1.343	2.38	0.916	-9.716	-1.713	-1.078	-2.014	-0.732	0.366	0.02	9.78	0.118	0.732	2.563	0.244	1.336	10.167	-0.487	-0.427	1.465	0.061	1506610217
-9.305	-1.841	-1.305	-1.709	-0.305	0.549	1.736	-7.626	2.095	0.732	-1.343	-0.427	4.225	10.137	0.458	0.977	2.197	1.465	-9.305	-1.841	-1.305	-1.709	-0.305	0.549	-0.263	10.044	0.449	0.977	2.625	0.549	1.446	10.074	-0.48	-1.099	0.977	0.488	1506610217
-9.131	-1.897	-0.89	-1.221	0.061	0.732	1.749	-7.806	1.658	0.793	-1.343	0.61	3.854	10.74	0.653	0.549	1.465	1.953	-9.131	-1.897	-0.89	-1.221	0.061	0.732	0.163	10.648	0.993	1.282	1.953	0.427	1.497	9.866	0.013	-1.099	0.977	0.488	1506610217
-10.287	-1.793	-0.845	-1.404	-0.671	0.427	1.834	-8.393	1.168	1.038	-1.892	1.343	3.628	10.776	0.918	0.671	0.732	2.441	-10.287	-1.793	-0.845	-1.404	-0.671	0.427	0.931	10.663	1.542	0.977	1.892	0.305	1.378	9.865	0.173	-4.028	0.793	1.465	1506610217
-10.18	-1.759	-0.506	-1.099	-0.671	0.366	2.085	-9.034	0.636	1.404	-2.625	1.709	3.63	10.31	1.329	1.099	0.977	2.747	-10.18	-1.759	-0.506	-1.099	-0.671	0.366	1.561	10.164	1.82	0.366	1.648	0.244	1.736	10.902	1.152	-4.028	0.793	1.465	1506610217
-10.261	-1.255	0.182	-1.343	-0.916	0.427	2.409	-9.616	-0.061	1.648	-3.296	1.465	3.669	10.038	1.98	1.526	2.869	2.686	-10.261	-1.255	0.182	-1.343	-0.916	0.427	1.739	9.765	1.811	-0.122	1.953	0.244	1.932	10.81	2.111	-4.211	2.014	1.77	1506610217
-10.763	-0.712	0.431	-1.831	-1.343	0.61	2.409	-9.616	-0.061	1.648	-3.296	1.465	3.113	9.761	2.305	1.404	3.967	2.319	-10.763	-0.712	0.431	-1.831	-1.343	0.61	1.603	9.374	1.816	-0.061	1.953	0.366	1.241	10.725	1.72	-4.333	2.93	2.136	1506610217
-10.062	-0.742	0.432	-2.014	-1.16	0.61	3.202	-9.886	-0.869	1.465	-3.357	0.916	2.242	9.388	2.311	0.916	2.747	1.587	-10.062	-0.742	0.432	-2.014	-1.16	0.61	1.657	9.296	1.83	0.183	1.953	0.488	1.476	9.956	0.909	-4.272	1.587	2.136	1506610217
-9.333	-0.647	0.573	-1.77	-0.61	0.732	3.098	-9.697	-0.995	0.854	-1.648	-0.122	2.096	9.29	2.353	0.549	1.587	0.549	-9.333	-0.647	0.573	-1.77	-0.61	0.732	1.857	9.505	1.842	0.549	2.258	0.549	2.592	8.838	0.508	-2.502	0.366	1.709	1506610217
-9.125	-0.316	0.377	-2.075	-0.366	0.549	2.79	-9.075	-0.919	0.854	-1.648	-0.122	2.498	9.061	2.35	0.549	2.075	-0.366	-9.125	-0.316	0.377	-2.075	-0.366	0.549	1.829	9.351	1.952	0.549	2.319	0.61	2.694	8.475	0.699	0.732	4.639	0.916	1506610217
-9.312	-0.401	0.122	-2.808	-0.305	0.366	2.503	-8.419	-0.83	0.854	-2.197	-0.305	2.716	9.002	2.302	0.671	2.319	-0.793	-9.312	-0.401	0.122	-2.808	-0.305	0.366	1.894	9.301	2.023	0.366	2.38	0.61	1.899	8.721	1.306	1.282	5.432	0.61	1506610217
-9.612	-0.857	0.299	-3.174	-0.305	0.183	2.347	-8.281	-0.882	1.099	-2.93	-0.244	2.9	9.193	2.237	0.732	2.502	-1.099	-9.612	-0.857	0.299	-3.174	-0.305	0.183	1.975	9.459	2.04	0.183	2.319	0.427	0.903	8.888	2.163	1.282	5.432	0.61	1506610217
-9.721	-1.286	0.708	-3.113	-0.183	0.122	2.364	-8.582	-1.09	1.221	-3.601	-0.122	3.029	9.295	2.206	0.854	2.441	-1.343	-9.721	-1.286	0.708	-3.113	-0.183	0.122	2.007	9.519	2.058	0.183	2.258	0.244	-0.14	9.249	2.645	1.404	4.7	0.366	1506610217
-9.853	-1.304	0.835	-2.93	-0.122	0.122	2.473	-8.977	-1.349	1.099	-3.845	0.061	3.23	9.3	2.213	0.916	2.502	-1.465	-9.853	-1.304	0.835	-2.93	-0.122	0.122	1.969	9.444	2.031	0.244	2.258	0.122	-23.761	-32.337	-18.349	1.709	4.028	-0.122	1506610218
-9.934	-1.219	0.975	-3.113	-0.305	0.061	2.67	-9.091	-1.394	0.793	-3.601	0.183	3.458	9.26	2.232	0.916	2.563	-1.404	-9.934	-1.219	0.975	-3.113	-0.305	0.061	1.814	9.294	2.034	0.366	2.502	0	0.775	9.624	2.9	1.404	4.639	0.366	1506610218
-9.733	-1.231	0.845	-3.052	-0.061	-0.061	2.783	-8.937	-1.169	0.793	-3.601	0.183	3.701	9.232	2.182	0.854	2.563	-1.099	-9.733	-1.231	0.845	-3.052	-0.061	-0.061	1.491	9.19	2.109	0.488	2.686	0	-0.364	9.688	3.059	1.587	5.31	-0.061	1506610218
-9.433	-1.43	0.902	-2.93	0.488	-0.305	2.694	-8.825	-0.919	0.427	-2.869	0.427	3.838	9.459	2.012	0.854	2.502	-0.549	-9.433	-1.43	0.902	-2.93	0.488	-0.305	1.31	9.453	2.192	0.61	2.747	0	-0.364	9.688	3.059	2.136	4.15	0.366	1506610218
-9.26	-1.751	0.763	-2.991	0.732	-0.549	2.658	-8.947	-0.781	0.305	-2.38	1.099	3.924	9.763	1.848	0.916	2.38	0.061	-9.26	-1.751	0.763	-2.991	0.732	-0.549	1.247	9.749	2.204	0.61	2.563	0.061	-1.926	9.223	1.936	0.793	-1.282	-0.183	1506610218
-9.483	-1.922	0.735	-2.563	0.549	-0.732	2.774	-8.848	-0.681	0.366	-2.502	1.221	3.937	9.598	1.845	1.16	2.625	0.671	-9.483	-1.922	0.735	-2.563	0.549	-0.732	1.187	9.497	2.11	0.488	2.502	0.183	0.711	9.351	0.324	1.77	-0.671	-0.366	1506610218
-9.826	-1.7	0.355	-2.197	0.488	-0.671	2.897	-8.539	-0.634	0.488	-2.563	0.854	3.724	9.43	1.875	1.16	2.808	1.099	-9.826	-1.7	0.355	-2.197	0.488	-0.671	1.232	9.266	1.931	0.549	2.686	0.305	0.711	9.351	0.324	2.686	1.526	-0.183	1506610218
-9.953	-1.643	-0.004	-2.441	0.122	-0.793	2.876	-8.521	-0.627	0.549	-2.625	0.549	3.407	9.482	1.798	0.977	2.625	1.343	-9.953	-1.643	-0.004	-2.441	0.122	-0.793	1.187	9.29	1.792	0.671	2.991	0.366	-0.7	9.993	0.884	2.563	2.136	-0.244	1506610218
-10.414	-1.439	-0.17	-2.075	0.061	-0.427	2.897	-8.862	-0.683	0.549	-2.625	0.549	3.173	9.639	1.592	0.854	2.38	1.404	-10.414	-1.439	-0.17	-2.075	0.061	-0.427	1.101	9.497	1.629	0.793	2.991	0.366	-0.257	10.441	0.292	2.869	1.953	-0.183	1506610218
-10.414	-1.31	-0.776	-2.441	-0.427	-0.549	2.897	-8.862	-0.683	0.488	-2.441	0.61	2.985	9.695	1.335	0.854	2.258	1.343	-10.414	-1.31	-0.776	-2.441	-0.427	-0.549	1.109	9.61	1.469	0.732	2.869	0.305	-0.257	10.441	0.292	3.601	1.038	-0.305	1506610218
-9.637	-1.188	-1.028	-2.441	-0.183	-0.732	2.96	-9.249	-0.457	0.122	-2.319	0.549	2.772	9.772	1.032	0.854	2.075	1.16	-9.637	-1.188	-1.028	-2.441	-0.183	-0.732	1.17	9.875	1.056	0.549	2.625	0.183	0.632	10.012	0.177	2.625	2.258	-0.488	1506610218
-9.522	-1.034	-1.108	-2.625	-0.549	-0.61	3.001	-9.307	-0.245	0.122	-2.441	0.183	2.582	9.597	0.845	0.916	1.831	0.732	-9.522	-1.034	-1.108	-2.625	-0.549	-0.61	1.156	9.802	0.683	0.488	2.075	0	1.075	9.842	-0.682	1.282	1.953	0	1506610218
-9.548	-1.092	-1.451	-2.38	-0.183	-0.549	3.067	-8.867	0.225	0.122	-2.441	0.183	2.442	9.159	0.706	0.977	1.709	0.183	-9.548	-1.092	-1.451	-2.38	-0.183	-0.549	1.169	9.512	0.407	0.366	1.892	-0.122	1.168	9.757	-1.733	1.282	1.953	0	1506610218
