# Supplementary material for: A deep learning approach for lower back-pain risk prediction during manual lifting
Source: PLoS One. 2021 Feb 19;16(2):e0247162. doi: 10.1371/journal.pone.0247162 (PMC7894914; doi:10.1371/journal.pone.0247162)
Supplement: S1 Data — (ZIP) [file pone.0247162.s001.zip › source-used/Subject_02_P1_Zone09_T2.csv]

Side_A_x	Side_A_y	Side_A_z	Side_G_x	Side_G_y	Side_G_z	LtWt_A_x	LtWt_A_y	LtWt_A_z	LtWt_G_x	LtWt_G_y	LtWt_G_z	RtWt_A_x	RtWt_A_y	RtWt_A_z	RtWt_G_x	RtWt_G_y	RtWt_G_z	Back_A_x	Back_A_y	Back_A_z	Back_G_x	Back_G_y	Back_G_z	UArm_A_x	UArm_A_y	UArm_A_z	UArm_G_x	UArm_G_y	UArm_G_z	Thig_A_x	Thig_A_y	Thig_A_z	Thig_G_x	Thig_G_y	Thig_G_z	Time_stp
-9.794	-0.981	-0.767	0	0	0	2.606	-8.821	0.072	0	0.061	-0.122	3.108	9.647	0.812	-0.061	0	0	-9.794	-0.981	-0.767	0	0	0	1.607	9.589	1.377	-0.061	-0.061	0	-1.816	19.651	-32.184	-0.061	-0.061	0	1506609847
-9.796	-0.988	-0.768	0	0	0	2.601	-8.827	0.087	0.061	0	-0.122	3.086	9.66	0.81	-0.061	0	0	-9.796	-0.988	-0.768	0	0	0	1.622	9.598	1.37	0	-0.061	0	0.949	9.892	-0.709	-0.061	-0.061	0	1506609847
-9.812	-0.987	-0.767	0	-0.061	0	2.619	-8.848	0.08	0	0.061	-0.122	3.079	9.658	0.848	-0.061	0	0	-9.812	-0.987	-0.767	0	-0.061	0	1.622	9.598	1.37	0	-0.061	0	0.947	9.892	-0.691	0	-0.061	0	1506609847
-9.826	-0.994	-0.776	0	-0.061	0	2.615	-8.845	0.096	0	0.061	-0.122	3.057	9.65	0.883	-0.061	-0.061	0	-9.826	-0.994	-0.776	0	-0.061	0	1.658	9.582	1.369	-0.061	-0.061	0	0.944	9.906	-0.657	-0.061	-0.061	0	1506609847
-9.805	-0.994	-0.766	0	-0.061	0	2.56	-8.807	0.102	0	0	-0.061	3.048	9.676	0.906	-0.061	0	0	-9.805	-0.994	-0.766	0	-0.061	0	1.66	9.594	1.377	0	-0.061	0	0.95	9.887	-0.699	-0.061	-0.061	0	1506609847
-9.811	-0.998	-0.776	0	-0.061	0	2.547	-8.812	0.114	0	0	-0.061	3.074	9.683	0.951	-0.061	0	-0.061	-9.811	-0.998	-0.776	0	-0.061	0	1.66	9.594	1.377	-0.061	0	0	0.947	9.895	-0.677	-0.061	-0.061	0	1506609847
-9.808	-1.004	-0.781	0	-0.061	0	2.577	-8.827	0.102	0	0	0	3.092	9.686	0.955	-0.061	0	0	-9.808	-1.004	-0.781	0	-0.061	0	1.651	9.599	1.379	-0.061	-0.061	0	0.985	9.896	-0.676	-0.061	-0.061	0	1506609847
-9.79	-0.995	-0.752	0	0	0	2.596	-8.825	0.086	0	0	-0.061	3.127	9.684	0.931	-0.061	0	0	-9.79	-0.995	-0.752	0	0	0	1.675	9.611	1.39	-0.061	-0.061	0	0.976	9.897	-0.666	-0.061	0	0	1506609847
-9.805	-0.987	-0.749	-0.061	0	0	2.583	-8.806	0.078	-0.061	0	0	3.101	9.665	0.896	-0.061	0	0	-9.805	-0.987	-0.749	-0.061	0	0	1.675	9.611	1.39	-0.061	0	0	0.957	9.89	-0.679	-0.061	0	0	1506609847
-9.819	-1.006	-0.741	0	0	0	2.577	-8.798	0.098	-0.061	0	0	3.068	9.647	0.878	0	0	0	-9.819	-1.006	-0.741	0	0	0	1.665	9.582	1.403	-0.061	0	0	0.939	9.898	-0.668	-0.061	-0.061	0	1506609847
-9.812	-0.981	-0.76	-0.061	0	0	2.629	-8.806	0.106	-0.061	0	0	3.046	9.661	0.878	0	0	0	-9.812	-0.981	-0.76	-0.061	0	0	1.713	9.634	1.386	0	-0.061	0	0.935	9.902	-0.662	-0.061	0	0	1506609847
-9.808	-0.998	-0.756	-0.061	0	0	2.661	-8.833	0.121	0	0	0	3.066	9.691	0.89	0	0	-0.061	-9.808	-0.998	-0.756	-0.061	0	0	1.713	9.634	1.386	0	-0.061	0	0.924	9.898	-0.66	-0.061	-0.061	0	1506609847
-9.806	-0.981	-0.766	-0.061	0	0	2.673	-8.842	0.144	-0.061	0	0	3.079	9.685	0.935	0	0	-0.061	-9.806	-0.981	-0.766	-0.061	0	0	1.726	9.604	1.378	-0.061	0	-0.061	0.964	9.887	-0.644	0	-0.061	0	1506609848
-9.82	-0.958	-0.78	-0.061	-0.061	0	2.698	-8.826	0.189	0	0	-0.061	3.09	9.678	0.988	0	0.061	-0.061	-9.82	-0.958	-0.78	-0.061	-0.061	0	1.698	9.567	1.373	-0.061	0	0	0.97	9.898	-0.64	-0.061	0	0	1506609848
-9.808	-0.957	-0.776	-0.061	-0.061	0	2.647	-8.803	0.188	0	0	-0.061	3.082	9.688	0.968	-0.061	0	-0.061	-9.808	-0.957	-0.776	-0.061	-0.061	0	1.699	9.586	1.381	-0.061	0	0	0.955	9.895	-0.658	-0.061	-0.061	-0.061	1506609848
-9.806	-0.956	-0.766	-0.061	-0.061	0	2.643	-8.823	0.173	0.061	0	-0.061	3.102	9.691	0.94	-0.061	0.061	-0.061	-9.806	-0.956	-0.766	-0.061	-0.061	0	1.681	9.618	1.396	-0.061	0	0	0.974	9.887	-0.651	0	0	-0.061	1506609848
-9.798	-0.957	-0.775	0	-0.061	-0.061	2.619	-8.814	0.124	0	0	-0.061	3.097	9.676	0.915	-0.061	0	0	-9.798	-0.957	-0.775	0	-0.061	-0.061	1.651	9.591	1.406	-0.061	0	0	0.967	9.889	-0.633	0	0	-0.061	1506609848
-9.808	-0.949	-0.767	0	-0.061	-0.061	2.586	-8.772	0.091	0	0	-0.061	3.061	9.644	0.901	-0.061	0	0	-9.808	-0.949	-0.767	0	-0.061	-0.061	1.654	9.552	1.402	-0.061	0	0	0.949	9.881	-0.644	0	-0.061	-0.061	1506609848
-9.813	-0.953	-0.762	0	-0.061	-0.061	2.564	-8.756	0.037	0	-0.061	0	3.042	9.623	0.863	-0.061	0	-0.061	-9.813	-0.953	-0.762	0	-0.061	-0.061	1.677	9.548	1.394	0	0	0	1.005	9.897	-0.635	0	0	-0.061	1506609848
-9.801	-0.94	-0.752	0	-0.061	-0.061	2.564	-8.76	0.008	-0.061	-0.061	0	3.033	9.636	0.822	0	0	-0.061	-9.801	-0.94	-0.752	0	-0.061	-0.061	1.613	9.593	1.414	0	0	-0.061	0.98	9.896	-0.642	0	-0.061	-0.061	1506609848
-9.81	-0.94	-0.764	0	-0.061	-0.061	2.573	-8.787	0.02	-0.122	-0.061	0	3.034	9.653	0.823	0	0	0	-9.81	-0.94	-0.764	0	-0.061	-0.061	1.613	9.593	1.414	0	0	-0.061	0.969	9.903	-0.665	0	-0.061	-0.061	1506609848
-9.805	-0.946	-0.767	0	-0.061	-0.061	2.573	-8.783	0.071	-0.122	-0.061	0	3.011	9.655	0.846	0	-0.061	0	-9.805	-0.946	-0.767	0	-0.061	-0.061	1.623	9.581	1.406	0	-0.061	-0.061	0.987	9.899	-0.647	0	0	-0.061	1506609848
-9.796	-0.934	-0.755	0	-0.061	-0.061	2.598	-8.815	0.14	-0.122	-0.061	0	3.012	9.658	0.88	0	-0.061	0	-9.796	-0.934	-0.755	0	-0.061	-0.061	1.658	9.585	1.407	0	-0.061	-0.061	0.994	9.897	-0.636	-0.061	-0.061	0	1506609848
-9.807	-0.952	-0.757	-0.061	-0.061	-0.061	2.62	-8.838	0.199	-0.061	0	0	3.015	9.67	0.93	0	-0.061	-0.061	-9.807	-0.952	-0.757	-0.061	-0.061	-0.061	1.675	9.574	1.397	-0.061	-0.061	-0.061	0.976	9.889	-0.658	0	-0.061	-0.061	1506609848
-9.811	-0.943	-0.749	0	-0.061	-0.061	2.623	-8.835	0.218	-0.061	-0.061	0	3.021	9.672	0.947	0	-0.061	-0.061	-9.811	-0.943	-0.749	0	-0.061	-0.061	1.699	9.586	1.42	-0.061	-0.061	-0.061	0.991	9.89	-0.652	0	0	-0.061	1506609848
-9.816	-0.922	-0.741	-0.061	-0.061	-0.061	2.649	-8.849	0.221	0	0	0	3.04	9.682	0.974	0	0	-0.061	-9.816	-0.922	-0.741	-0.061	-0.061	-0.061	1.629	9.58	1.422	-0.061	-0.061	-0.061	0.999	9.884	-0.658	-0.061	-0.061	-0.061	1506609848
-9.813	-0.963	-0.743	-0.061	-0.061	-0.061	2.633	-8.855	0.171	0	-0.061	0	3.073	9.68	0.952	-0.061	-0.061	-0.061	-9.813	-0.963	-0.743	-0.061	-0.061	-0.061	1.629	9.58	1.422	0	-0.061	-0.061	0.999	9.892	-0.668	0	0	-0.061	1506609848
-9.802	-0.977	-0.755	0	-0.061	-0.061	2.619	-8.83	0.102	0	-0.061	-0.061	3.125	9.695	0.903	-0.061	-0.061	-0.061	-9.802	-0.977	-0.755	0	-0.061	-0.061	1.633	9.604	1.412	0	-0.061	-0.061	0.979	9.887	-0.66	0	-0.061	-0.061	1506609848
-9.798	-0.968	-0.752	-0.061	0	-0.061	2.607	-8.815	0.077	0	0	0	3.121	9.69	0.873	0	-0.061	0	-9.798	-0.968	-0.752	-0.061	0	-0.061	1.681	9.577	1.376	0	-0.061	-0.061	0.967	9.891	-0.662	-0.061	-0.061	-0.061	1506609848
-9.802	-0.982	-0.746	-0.061	-0.061	-0.061	2.583	-8.794	0.09	-0.061	0	0	3.118	9.655	0.871	0	-0.061	0	-9.802	-0.982	-0.746	-0.061	-0.061	-0.061	1.681	9.577	1.376	0	-0.061	-0.061	0.946	9.9	-0.657	-0.061	0	-0.061	1506609848
-9.81	-0.995	-0.743	0	-0.061	0	2.628	-8.796	0.098	-0.061	0	0	3.109	9.666	0.878	0	0	0	-9.81	-0.995	-0.743	0	-0.061	0	1.677	9.603	1.353	0	0	-0.061	0.956	9.892	-0.647	0	0	0	1506609848
-9.818	-0.983	-0.752	0	-0.061	-0.061	2.622	-8.794	0.08	-0.061	-0.061	-0.061	3.103	9.689	0.883	0	-0.061	0	-9.818	-0.983	-0.752	0	-0.061	-0.061	1.678	9.615	1.385	0	-0.061	0	0.941	9.89	-0.665	0	-0.061	-0.061	1506609848
-9.811	-0.981	-0.739	0	-0.061	-0.061	2.625	-8.824	0.108	-0.061	0	-0.061	3.084	9.7	0.89	0	0	0	-9.811	-0.981	-0.739	0	-0.061	-0.061	1.678	9.615	1.385	0	0	-0.061	0.941	9.892	-0.682	0	-0.061	-0.061	1506609848
-9.796	-0.979	-0.752	0	-0.061	-0.061	2.613	-8.839	0.112	-0.061	-0.061	-0.061	3.058	9.691	0.9	0	0	0	-9.796	-0.979	-0.752	0	-0.061	-0.061	1.672	9.605	1.372	0	0	-0.061	0.951	9.898	-0.674	0	0	-0.061	1506609848
-9.804	-0.991	-0.744	-0.061	-0.061	-0.061	2.594	-8.818	0.129	-0.061	-0.061	-0.061	3.024	9.683	0.904	0	0	0	-9.804	-0.991	-0.744	-0.061	-0.061	-0.061	1.653	9.61	1.379	0	0	-0.061	0.953	9.899	-0.682	0	-0.061	-0.061	1506609848
-9.801	-0.992	-0.745	-0.061	-0.061	-0.061	2.558	-8.817	0.134	-0.061	0	-0.061	3.021	9.689	0.877	0	-0.061	0	-9.801	-0.992	-0.745	-0.061	-0.061	-0.061	1.653	9.61	1.379	0	0	-0.061	0.944	9.899	-0.685	0	-0.061	-0.061	1506609848
-9.804	-0.982	-0.745	0	-0.061	-0.061	2.527	-8.819	0.108	-0.061	0	0	3.011	9.686	0.846	0	0	-0.061	-9.804	-0.982	-0.745	0	-0.061	-0.061	1.653	9.616	1.381	0	0	-0.061	0.934	9.898	-0.683	0	0	-0.061	1506609848
-9.805	-0.956	-0.745	0	-0.061	-0.061	2.522	-8.836	0.089	-0.061	-0.061	0	3.029	9.688	0.848	0	0	-0.061	-9.805	-0.956	-0.745	0	-0.061	-0.061	1.609	9.591	1.371	-0.061	0	-0.061	0.956	9.893	-0.668	0	-0.061	-0.061	1506609849
-9.818	-0.953	-0.756	-0.061	-0.061	-0.061	2.507	-8.827	0.073	-0.061	-0.061	0	3.04	9.683	0.857	0	-0.061	-0.061	-9.818	-0.953	-0.756	-0.061	-0.061	-0.061	1.609	9.591	1.371	-0.061	-0.061	-0.061	0.958	9.886	-0.682	0	-0.061	-0.061	1506609849
-9.801	-0.963	-0.737	-0.061	0	-0.061	2.53	-8.805	0.092	-0.061	-0.061	0	3.062	9.668	0.863	0	-0.061	-0.061	-9.801	-0.963	-0.737	-0.061	0	-0.061	1.62	9.605	1.37	-0.061	-0.061	-0.061	0.974	9.892	-0.689	0	0	-0.061	1506609849
-9.807	-0.967	-0.742	-0.061	0	-0.061	2.559	-8.823	0.098	-0.061	-0.061	0.061	3.08	9.689	0.865	0	-0.061	-0.061	-9.807	-0.967	-0.742	-0.061	0	-0.061	1.613	9.615	1.383	-0.061	-0.061	-0.061	0.981	9.898	-0.697	-0.061	0	-0.061	1506609849
-9.817	-0.963	-0.749	-0.061	0	-0.061	2.62	-8.833	0.105	-0.061	0	0.061	3.09	9.691	0.859	0	-0.061	-0.061	-9.817	-0.963	-0.749	-0.061	0	-0.061	1.613	9.615	1.383	-0.061	-0.061	-0.061	0.961	9.891	-0.689	-0.061	-0.061	0	1506609849
-9.824	-0.973	-0.758	-0.061	0	-0.061	2.653	-8.821	0.112	-0.061	-0.061	0	3.102	9.683	0.867	0	-0.061	-0.061	-9.824	-0.973	-0.758	-0.061	0	-0.061	1.616	9.583	1.355	-0.061	-0.061	-0.061	0.986	9.898	-0.679	-0.061	0	-0.061	1506609849
-9.813	-1.001	-0.752	-0.061	-0.061	-0.061	2.656	-8.845	0.122	-0.061	-0.061	0	3.077	9.686	0.87	0	-0.061	-0.061	-9.813	-1.001	-0.752	-0.061	-0.061	-0.061	1.631	9.619	1.377	-0.061	-0.061	-0.061	0.953	9.904	-0.693	-0.061	0	0	1506609849
-9.793	-1.012	-0.741	0	0	-0.061	2.661	-8.829	0.112	-0.061	0	0	3.09	9.714	0.866	-0.061	-0.061	-0.061	-9.793	-1.012	-0.741	0	0	-0.061	1.631	9.619	1.377	0	0	-0.061	0.916	9.893	-0.683	-0.061	0	-0.061	1506609849
-9.804	-1.019	-0.76	0	-0.061	-0.061	2.647	-8.813	0.128	-0.061	0	-0.061	3.102	9.697	0.873	-0.061	0	0	-9.804	-1.019	-0.76	0	-0.061	-0.061	1.542	9.607	1.364	-0.061	-0.061	0	0.919	9.893	-0.693	0	-0.061	-0.061	1506609849
-9.787	-1.049	-0.758	0	-0.061	0	2.633	-8.817	0.118	0	0	-0.061	3.082	9.702	0.867	-0.061	-0.061	0	-9.787	-1.049	-0.758	0	-0.061	0	1.58	9.618	1.395	0	-0.061	0	0.945	9.899	-0.67	-0.061	-0.061	-0.061	1506609849
-9.789	-1.017	-0.741	0	0	0	2.633	-8.815	0.077	-0.061	0	-0.122	3.092	9.703	0.823	-0.061	-0.061	0.061	-9.789	-1.017	-0.741	0	0	0	1.58	9.618	1.395	0	-0.061	0	0.927	9.884	-0.652	-0.061	-0.061	-0.061	1506609849
-9.802	-1	-0.737	0	-0.061	0	2.59	-8.807	0.071	-0.061	0	-0.122	3.042	9.67	0.793	-0.061	-0.061	0.061	-9.802	-1	-0.737	0	-0.061	0	1.592	9.594	1.391	0	-0.061	0	0.907	9.886	-0.697	-0.061	-0.061	-0.061	1506609849
-9.806	-1.019	-0.749	0	-0.061	-0.061	2.536	-8.799	0.068	-0.061	0.061	-0.061	2.988	9.662	0.793	-0.061	-0.061	0	-9.806	-1.019	-0.749	0	-0.061	-0.061	1.603	9.629	1.354	0	-0.061	0	0.904	9.895	-0.684	0	-0.061	-0.061	1506609849
-9.789	-1.018	-0.733	0	0	-0.061	2.546	-8.824	0.056	-0.061	0	-0.061	2.964	9.689	0.773	-0.061	-0.061	0	-9.789	-1.018	-0.733	0	0	-0.061	1.603	9.629	1.354	0	-0.061	-0.061	0.89	9.885	-0.653	0	-0.061	-0.061	1506609849
-9.798	-1.001	-0.737	0	0	-0.061	2.511	-8.849	0.045	-0.061	0	-0.061	2.978	9.695	0.787	0	-0.061	-0.061	-9.798	-1.001	-0.737	0	0	-0.061	1.637	9.624	1.366	-0.061	-0.061	-0.061	0.934	9.892	-0.683	0	-0.061	-0.061	1506609849
-9.823	-0.976	-0.731	0	-0.061	-0.061	2.491	-8.818	0.053	-0.061	0	-0.061	2.984	9.655	0.828	0	-0.061	-0.061	-9.823	-0.976	-0.731	0	-0.061	-0.061	1.635	9.6	1.379	-0.061	-0.061	-0.061	0.941	9.897	-0.679	0	-0.061	-0.061	1506609849
-9.819	-0.999	-0.726	0	-0.061	-0.061	2.476	-8.825	0.069	-0.061	0	0	3.016	9.666	0.849	0	-0.061	-0.122	-9.819	-0.999	-0.726	0	-0.061	-0.061	1.635	9.6	1.379	-0.061	-0.061	-0.061	0.944	9.904	-0.677	-0.061	0	-0.061	1506609849
-9.804	-0.995	-0.708	0	-0.061	-0.061	2.494	-8.851	0.069	-0.061	0	0.061	3.068	9.696	0.851	0	-0.061	-0.122	-9.804	-0.995	-0.708	0	-0.061	-0.061	1.631	9.618	1.378	-0.061	-0.061	-0.061	0.919	9.893	-0.687	-0.061	-0.061	-0.061	1506609849
-9.812	-0.983	-0.721	0	-0.061	-0.061	2.531	-8.856	0.085	-0.061	-0.061	0	3.088	9.692	0.883	0	-0.061	-0.061	-9.812	-0.983	-0.721	0	-0.061	-0.061	1.628	9.611	1.383	-0.061	-0.061	-0.061	0.922	9.903	-0.663	-0.061	-0.061	-0.061	1506609849
-9.831	-0.976	-0.719	0	-0.061	-0.061	2.559	-8.825	0.087	-0.061	-0.061	0.061	3.106	9.676	0.888	0	-0.061	-0.061	-9.831	-0.976	-0.719	0	-0.061	-0.061	1.644	9.588	1.376	-0.061	-0.061	-0.061	0.944	9.911	-0.67	-0.061	-0.061	-0.061	1506609849
-9.836	-0.973	-0.736	-0.061	-0.061	-0.061	2.576	-8.821	0.071	-0.061	-0.061	0.061	3.121	9.679	0.884	0	0	-0.061	-9.836	-0.973	-0.736	-0.061	-0.061	-0.061	1.619	9.592	1.382	-0.061	-0.061	-0.061	0.959	9.905	-0.664	-0.061	-0.061	-0.061	1506609849
-9.816	-0.993	-0.729	-0.061	0	-0.061	2.619	-8.826	0.042	-0.061	0	0	3.129	9.702	0.861	0	-0.061	0	-9.816	-0.993	-0.729	-0.061	0	-0.061	1.599	9.629	1.383	0	-0.061	-0.061	0.939	9.905	-0.663	-0.122	0	-0.061	1506609849
-9.793	-1.017	-0.726	-0.061	0	-0.061	2.669	-8.835	0.032	-0.061	0	0	3.12	9.707	0.86	-0.061	-0.061	0	-9.793	-1.017	-0.726	-0.061	0	-0.061	1.599	9.629	1.383	0	-0.061	-0.061	0.888	9.889	-0.658	-0.061	-0.061	-0.061	1506609849
-9.793	-1.028	-0.729	0	-0.061	-0.061	2.667	-8.805	0.057	-0.061	0	0	3.086	9.678	0.835	-0.061	-0.061	0	-9.793	-1.028	-0.729	0	-0.061	-0.061	1.577	9.599	1.369	0	-0.061	0	0.918	9.895	-0.632	-0.061	-0.061	-0.061	1506609849
-9.8	-1.024	-0.743	0	0	-0.061	2.682	-8.789	0.069	-0.061	0	-0.061	3.055	9.661	0.847	-0.061	0	0	-9.8	-1.024	-0.743	0	0	-0.061	1.566	9.603	1.382	0	0	0	0.916	9.895	-0.638	-0.061	-0.061	-0.061	1506609849
-9.804	-1.004	-0.731	-0.061	-0.061	-0.061	2.659	-8.812	0.067	-0.061	0	-0.061	3.034	9.676	0.817	-0.061	0	0	-9.804	-1.004	-0.731	-0.061	-0.061	-0.061	1.566	9.603	1.382	0	0	0	0.919	9.909	-0.63	-0.061	-0.061	-0.061	1506609850
-9.8	-1.029	-0.73	0	-0.061	0	2.615	-8.849	0.044	-0.061	0	-0.122	3.007	9.698	0.798	-0.061	-0.061	0	-9.8	-1.029	-0.73	0	-0.061	0	1.556	9.629	1.396	0	-0.061	0	0.919	9.903	-0.642	0	-0.061	-0.061	1506609850
-9.798	-1.025	-0.731	0	-0.061	0	2.554	-8.824	0.053	-0.061	0	-0.122	2.986	9.704	0.796	-0.061	-0.061	0	-9.798	-1.025	-0.731	0	-0.061	0	1.583	9.63	1.381	-0.061	-0.061	-0.061	0.908	9.906	-0.623	-0.061	-0.061	-0.061	1506609850
-9.817	-1.028	-0.721	0	-0.061	0	2.488	-8.812	0.062	-0.061	0	-0.061	2.978	9.684	0.823	-0.061	0	-0.061	-9.817	-1.028	-0.721	0	-0.061	0	1.547	9.591	1.365	-0.061	-0.061	0	0.908	9.899	-0.641	0	-0.061	-0.061	1506609850
-9.811	-1.046	-0.712	0	-0.061	0	2.452	-8.839	0.041	0	0	-0.061	2.976	9.702	0.817	-0.061	-0.061	-0.061	-9.811	-1.046	-0.712	0	-0.061	0	1.54	9.61	1.383	0	-0.061	0	0.888	9.906	-0.657	0	0	-0.061	1506609850
-9.795	-1.056	-0.706	0	-0.061	-0.061	2.486	-8.847	0.035	-0.061	0	0	3.024	9.714	0.811	-0.061	-0.061	-0.061	-9.795	-1.056	-0.706	0	-0.061	-0.061	1.565	9.635	1.412	-0.061	-0.061	-0.061	0.845	9.89	-0.652	0	-0.122	-0.061	1506609850
-9.752	-1.068	-0.688	0.061	0	-0.061	2.498	-8.832	0.054	-0.061	0	0	3.028	9.7	0.83	0	-0.061	0	-9.752	-1.068	-0.688	0.061	0	-0.061	1.585	9.615	1.388	-0.061	-0.122	-0.061	0.89	9.863	-0.581	0.061	0	-0.061	1506609850
-9.811	-1.083	-0.73	0	-0.061	-0.122	2.527	-8.812	0.078	-0.061	-0.061	0	3.009	9.664	0.839	-0.061	-0.061	-0.061	-9.811	-1.083	-0.73	0	-0.061	-0.122	1.628	9.572	1.375	-0.061	-0.061	-0.061	0.982	9.885	-0.542	-0.061	0	0.061	1506609850
-9.811	-1.075	-0.622	0.061	-0.061	-0.183	2.632	-8.782	0.071	-0.061	-0.061	0	3.004	9.673	0.835	-0.061	-0.061	-0.061	-9.811	-1.075	-0.622	0.061	-0.061	-0.183	1.712	9.624	1.424	-0.061	0	-0.061	0.847	9.934	-0.496	-0.183	0.061	0.061	1506609850
-9.833	-1.092	-0.492	0.061	0	-0.183	2.667	-8.823	0.059	0	-0.061	0	3.017	9.692	0.842	0.061	-0.061	-0.061	-9.833	-1.092	-0.492	0.061	0	-0.183	1.749	9.613	1.457	-0.061	-0.061	-0.122	0.819	9.898	-0.474	-0.183	0.061	0.122	1506609850
-9.831	-1.184	-0.388	0.122	0.061	-0.305	2.719	-8.777	-0.006	0	-0.061	0	2.95	9.618	0.922	0.061	-0.122	-0.061	-9.831	-1.184	-0.388	0.122	0.061	-0.305	1.772	9.544	1.535	-0.122	-0.061	-0.183	0.963	9.875	-0.4	-0.183	0.122	0.122	1506609850
-9.627	-1.25	-0.322	0.244	0.183	-0.366	2.772	-8.827	-0.118	0	-0.061	0.061	2.882	9.794	0.983	0	-0.244	-0.061	-9.627	-1.25	-0.322	0.244	0.183	-0.366	1.656	9.682	1.637	-0.061	-0.122	-0.244	1.281	9.788	-0.135	-0.244	0.366	0.305	1506609850
-9.582	-1.226	-0.14	0.366	0.183	-0.366	2.786	-8.867	-0.199	-0.061	0.061	0.122	2.863	9.887	1.012	0	-0.427	0	-9.582	-1.226	-0.14	0.366	0.183	-0.366	1.564	9.679	1.778	-0.122	-0.305	-0.244	1.125	9.729	0.043	-0.671	0.488	0.488	1506609850
-9.875	-1.27	0.047	0.549	-0.122	-0.244	2.774	-8.65	-0.226	-0.122	0.122	0.244	2.784	9.745	1.012	0.061	-0.488	0.122	-9.875	-1.27	0.047	0.549	-0.122	-0.244	1.619	9.512	1.943	-0.244	-0.366	-0.305	0.811	9.77	-0.116	-0.122	0.488	0.488	1506609850
-9.866	-1.413	0.047	0.549	-0.183	-0.305	2.767	-8.445	-0.263	-0.122	0.305	0.488	2.627	9.655	1.005	0.122	-0.549	0.244	-9.866	-1.413	0.047	0.549	-0.183	-0.305	1.639	9.434	2.029	-0.244	-0.427	-0.427	0.624	9.933	-0.166	-0.061	0.244	0.366	1506609850
-9.972	-1.278	0.163	0.671	-0.427	-0.427	2.809	-8.559	-0.416	-0.183	0.488	0.671	2.46	9.826	0.963	0.183	-0.671	0.122	-9.972	-1.278	0.163	0.671	-0.427	-0.427	1.692	9.686	2.083	-0.244	-0.488	-0.549	0.565	9.972	-0.007	0	-0.122	0.122	1506609850
-9.886	-1.05	0.199	0.61	-0.305	-0.488	2.902	-8.934	-0.538	-0.244	0.549	0.793	2.433	10.023	1.011	0.244	-0.671	-0.061	-9.886	-1.05	0.199	0.61	-0.305	-0.488	1.666	9.813	2.169	-0.244	-0.61	-0.61	0.608	9.921	0.059	0.366	-0.366	-0.122	1506609850
-9.903	-0.825	-0.061	0.549	0.061	-0.671	2.864	-9.091	-0.461	-0.305	0.366	0.61	2.457	10.024	1.148	0.305	-0.732	-0.122	-9.903	-0.825	-0.061	0.549	0.061	-0.671	1.631	9.744	2.153	-0.366	-0.732	-0.61	0.455	9.873	-0.091	0.854	-1.221	-0.549	1506609850
-9.735	-0.751	-0.544	0.427	0.244	-0.732	2.707	-9.119	-0.242	-0.122	0.122	0.427	2.541	10.046	1.291	0.244	-0.732	-0.244	-9.735	-0.751	-0.544	0.427	0.244	-0.732	1.68	9.788	2.08	-0.427	-0.854	-0.61	1.019	9.83	-0.865	1.282	-1.526	-0.916	1506609850
-9.428	-0.76	-1.251	0	0.244	-0.732	2.51	-9.14	-0.05	0.061	-0.244	0.244	2.769	10.128	1.412	0.244	-0.671	-0.488	-9.428	-0.76	-1.251	0	0.244	-0.732	1.865	9.89	1.792	-0.549	-0.854	-0.549	2.036	9.597	-1.102	1.099	-0.244	-0.916	1506609850
-9.793	-0.967	-1.473	-0.183	0.183	-0.366	2.359	-9.059	0.066	0.244	-0.549	-0.061	3.238	9.884	1.488	0.183	-0.305	-0.671	-9.793	-0.967	-1.473	-0.183	0.183	-0.366	2.092	9.573	1.284	-0.977	-0.977	-0.549	2.12	9.924	-1.227	0.854	0.122	-0.671	1506609850
-9.83	-0.83	-1.566	-0.122	0.488	-0.122	2.105	-8.86	0.06	0.366	-1.099	-0.488	3.524	9.326	1.264	0.122	-0.061	-0.793	-9.83	-0.83	-1.566	-0.122	0.488	-0.122	2.456	9.306	0.803	-1.16	-0.549	-0.549	1.316	9.86	-1.297	0.732	-0.732	-0.671	1506609850
-9.849	-0.382	-1.811	-0.183	0.488	-0.183	1.853	-9.039	0.045	0.305	-1.404	-0.671	3.87	9.069	0.981	-0.061	0.305	-1.16	-9.849	-0.382	-1.811	-0.183	0.488	-0.183	2.417	9.314	0.5	-0.854	0.305	-0.549	2.2	9.841	-1.615	0.549	-0.732	-0.671	1506609850
-9.722	-0.106	-1.591	-0.549	0.183	-0.244	1.693	-9.217	0.089	0.061	-1.221	-0.488	4.349	9.204	0.591	-0.305	0.427	-1.648	-9.722	-0.106	-1.591	-0.549	0.183	-0.244	1.967	9.555	0.379	-0.366	0.732	-0.305	2.312	9.581	-1.501	0.549	0.061	-0.671	1506609850
-9.609	-0.441	-1.325	-0.671	-0.122	-0.183	1.683	-8.943	0.447	-0.305	-0.671	0	4.977	8.964	0.348	-0.305	0.793	-1.587	-9.609	-0.441	-1.325	-0.671	-0.122	-0.183	1.513	9.106	0.536	-0.061	0.427	-0.244	1.926	9.439	-1.418	0.793	0.183	-0.916	1506609850
-9.471	-0.81	-1.132	-0.305	-0.305	-0.183	1.678	-8.094	0.932	-0.427	-0.549	0.366	5.058	8.362	0.061	-0.122	0.366	-0.671	-9.471	-0.81	-1.132	-0.305	-0.305	-0.183	1.386	8.66	0.719	-0.183	0.549	-0.061	1.593	9.412	-1.217	0.732	0.244	-0.916	1506609851
-9.701	-0.768	-1.207	0.122	-0.427	-0.061	1.757	-7.758	1.278	-0.305	-0.549	0.671	5.149	8.382	-0.039	0.061	0.366	0	-9.701	-0.768	-1.207	0.122	-0.427	-0.061	1.376	8.814	0.604	0.061	0.854	0.061	1.89	9.607	-1.177	0.427	0.366	-0.671	1506609851
-10.101	-0.414	-1.333	0.061	-0.549	-0.061	1.858	-8.013	1.382	-0.183	-0.671	1.099	5.024	8.716	-0.124	0.061	0.793	0.244	-10.101	-0.414	-1.333	0.061	-0.549	-0.061	1.339	9.152	0.584	0.427	1.16	0.183	1.237	9.947	-1.203	0	-0.366	-0.671	1506609851
-10.106	-0.476	-1.337	-0.183	-0.427	-0.122	2.095	-8.338	1.329	-0.061	-0.916	1.465	4.688	9.086	-0.202	0.122	0.549	0.61	-10.106	-0.476	-1.337	-0.183	-0.427	-0.122	1.214	9.567	0.701	0.61	1.221	0.244	0.93	9.964	-1.82	-0.122	-0.793	-0.854	1506609851
-10.247	-0.72	-1.623	-0.305	-0.427	-0.244	2.405	-8.75	1.236	-0.061	-0.793	1.709	4.392	9.77	-0.226	0.183	0.183	0.916	-10.247	-0.72	-1.623	-0.305	-0.427	-0.244	1.211	10.337	0.745	0.671	0.977	0.244	0.993	10.039	-2.262	-0.122	-0.977	-1.038	1506609851
-10.509	-0.934	-1.803	0.183	-0.305	-0.244	2.604	-9.385	1.211	-0.061	-0.793	1.709	4.238	10.558	-0.153	0.183	0.122	1.038	-10.509	-0.934	-1.803	0.183	-0.305	-0.244	1.391	10.976	0.833	0.549	0.61	0.122	1.067	10.379	-2.274	-0.366	-0.793	-1.099	1506609851
-10.731	-0.623	-2.079	0.488	-0.488	0.061	2.827	-9.684	1.166	0	-0.793	1.953	3.903	10.735	0.011	0.305	0.122	1.16	-10.731	-0.623	-2.079	0.488	-0.488	0.061	1.543	10.982	0.859	0.061	0	0.061	1.282	10.971	-2.077	-0.366	-0.793	-1.099	1506609851
-10.649	-0.249	-1.9	0.244	-0.488	0.427	3.116	-9.884	1.004	0.122	-1.099	1.221	3.616	10.575	0.38	0.549	0.244	1.038	-10.649	-0.249	-1.9	0.244	-0.488	0.427	1.477	10.801	0.706	-0.427	-0.244	0.183	1.748	10.791	-1.704	-1.282	-1.404	-0.916	1506609851
-10.501	-0.636	-1.15	-0.244	-0.427	0.61	3.456	-10.025	0.908	-0.122	-0.732	0.671	3.407	10.549	0.816	0.305	0.732	0.488	-10.501	-0.636	-1.15	-0.244	-0.427	0.61	1.064	10.526	0.679	-0.549	-0.488	0.305	2.147	10.678	-0.769	-2.197	-1.099	-0.244	1506609851
-10.562	-1.544	-0.986	-0.732	0.061	0.671	3.692	-9.639	1.014	-0.366	0	0.122	3.076	10.129	1.103	-0.305	0.671	0.122	-10.562	-1.544	-0.986	-0.732	0.061	0.671	0.563	9.95	0.975	-0.61	-0.916	0.671	2.925	11.106	0.42	-2.197	-1.099	-0.244	1506609851
-9.415	-2.921	-0.273	-0.549	0.488	0.732	3.682	-9.548	1.107	-0.244	0.61	-0.305	2.69	10.439	0.901	-1.038	-0.793	0.061	-9.415	-2.921	-0.273	-0.549	0.488	0.732	1.074	10.489	1.707	0	-0.61	0.488	2.396	10.627	1.607	-3.418	-0.366	0.977	1506609851
-9.246	-2.78	0.723	-0.061	-0.061	0.854	3.619	-10.036	1.084	0.183	0.977	-0.549	2.964	10.727	0.611	-1.404	-1.16	0	-9.246	-2.78	0.723	-0.061	-0.061	0.854	1.55	10.304	2.394	0	-0.793	0.122	1.479	9.866	1.836	-4.15	-1.526	4.761	1506609851
-9.916	-2.212	0.536	-0.183	-0.732	0.488	3.547	-9.347	0.714	0.671	0.549	-1.526	3.196	9.491	0.5	-0.61	-0.244	0.366	-9.916	-2.212	0.536	-0.183	-0.732	0.488	1.415	8.943	3.086	-0.61	-0.183	0.305	0.505	11.148	0.147	-2.625	0.488	4.7	1506609851
-10.013	-2.172	0.495	-0.244	-0.916	0.244	3.46	-8.656	0.148	0.916	0.793	-2.808	2.908	9.106	0.415	0.122	0.793	0.793	-10.013	-2.172	0.495	-0.244	-0.916	0.244	0.959	8.805	3.4	-0.793	0.488	0.305	0.502	10.905	0.041	-2.014	0.977	4.272	1506609851
-9.16	-1.814	0.672	-0.488	-0.671	0.244	3.072	-9.239	-0.531	1.099	1.221	-3.296	2.044	9.909	0.367	-0.122	0.427	0.916	-9.16	-1.814	0.672	-0.488	-0.671	0.244	0.352	9.588	3.263	-0.427	0.122	0.183	1.406	9.909	0	-1.099	2.563	4.333	1506609851
-9.008	-1.37	0.621	-0.793	-0.61	0.061	2.609	-9.804	-1.168	1.099	0.977	-3.235	1.425	10.084	0.507	-0.427	-0.854	0.793	-9.008	-1.37	0.621	-0.793	-0.61	0.061	0.444	9.355	3.18	0.122	-0.671	-0.122	1.757	9.615	0.607	-1.099	2.563	4.333	1506609851
-8.83	-1.62	0.548	-0.793	-0.61	-0.183	2.346	-9.117	-1.536	0.854	0.366	-3.296	1.391	9.277	0.786	-0.366	-0.977	0.61	-8.83	-1.62	0.548	-0.793	-0.61	-0.183	0.964	8.507	3.185	-0.183	-0.549	-0.183	1.157	9.083	1.078	0.061	5.554	3.357	1506609851
-8.278	-1.686	0.553	-0.061	0	0.183	2.311	-8.394	-1.643	0.488	0.427	-3.174	1.133	8.869	1.054	-0.061	-0.549	0.244	-8.278	-1.686	0.553	-0.061	0	0.183	1.225	8.338	2.981	-0.427	-0.61	-0.122	-0.45	8.625	1.212	0.732	3.723	2.625	1506609851
-8.046	-1.04	0.48	0.732	0.61	0.427	2.172	-8.173	-1.587	0.244	0.916	-2.747	0.766	8.922	1.232	-0.061	-0.488	-0.61	-8.046	-1.04	0.48	0.732	0.61	0.427	1.397	8.362	2.939	-0.366	-0.732	-0.305	-0.092	8.137	1.633	1.221	2.075	2.136	1506609851
-8.775	0.032	0.464	0.671	1.099	0.549	1.877	-7.951	-1.501	0.061	0.793	-2.197	0.779	8.742	1.37	-0.061	-0.671	-1.343	-8.775	0.032	0.464	0.671	1.099	0.549	1.528	8.059	3.034	-0.305	-0.793	-0.427	0.311	7.342	2.04	1.221	2.075	2.136	1506609851
-9.927	0.522	0.573	0.61	1.221	0.671	1.635	-7.888	-1.42	-0.061	0.305	-1.648	1.135	8.947	1.282	-0.122	-0.732	-1.831	-9.927	0.522	0.573	0.61	1.221	0.671	1.637	8.483	3.122	0.061	-0.61	-0.61	1.491	7.333	2.801	2.625	-1.404	-1.282	1506609851
-10.996	0.437	0.098	-0.366	0.854	0.244	1.538	-8.455	-1.304	-0.122	-0.061	-0.732	1.797	9.521	1.268	-0.122	-0.671	-2.197	-10.996	0.437	0.098	-0.366	0.854	0.244	1.414	8.935	2.931	0.244	-1.099	-0.549	3.901	9.338	3.25	1.404	-0.061	-1.709	1506609851
-11.6	0.397	0.791	-0.427	0.061	0.366	1.538	-8.455	-1.304	-0.122	-0.061	-0.732	2.413	9.848	1.261	0	-0.977	-2.136	-11.6	0.397	0.791	-0.427	0.061	0.366	1.834	9.347	2.757	0.305	-1.282	-0.61	6.663	10.768	4.995	1.404	-0.061	-1.709	1506609851
-12.007	0.957	1.122	-1.16	0.122	0.366	1.846	-9.116	-0.77	-0.61	-0.122	1.099	2.966	10.424	1.193	-0.061	-1.465	-1.892	-12.007	0.957	1.122	-1.16	0.122	0.366	2.275	10.122	2.547	0.427	-1.099	-0.793	5.041	9.494	4.569	-0.671	-0.549	-0.061	1506609851
-11.198	-0.758	0.481	-0.732	0.122	0.122	2.062	-9.685	-0.173	-0.854	0.427	2.075	3.576	11.009	1.145	0	-1.282	-1.77	-11.198	-0.758	0.481	-0.732	0.122	0.122	2.645	10.773	2.396	0.488	-1.099	-0.793	0.659	8.735	1.586	-0.671	-0.549	-0.061	1506609851
-11.093	-2.717	-0.227	0.183	-0.488	0.061	2.149	-9.996	0.334	-0.793	0.366	2.686	4.17	11.353	1.311	0.427	-0.732	-1.587	-11.093	-2.717	-0.227	0.183	-0.488	0.061	2.908	11.179	2.268	0.427	-0.793	-0.549	2.261	11.693	2.4	2.747	-1.953	-1.831	1506609852
-9.295	-2.479	-0.084	0.671	-0.305	-0.061	2.289	-10.137	0.7	-0.488	0.183	2.808	4.786	11.781	1.668	0.793	0.427	-1.282	-9.295	-2.479	-0.084	0.671	-0.305	-0.061	2.692	11.429	2.092	0.244	0	-0.305	0.397	10.112	0.638	1.77	-3.723	-1.648	1506609852
-9.098	-2.182	-1.224	0.427	-0.122	-0.549	2.244	-10.335	0.73	-0.061	-0.793	2.563	5.096	11.777	2.115	0.61	1.526	-0.488	-9.098	-2.182	-1.224	0.427	-0.122	-0.549	1.513	10.816	1.993	0	0.549	0.122	1.599	9.854	-1.239	1.77	-3.723	-1.648	1506609852
-9.217	-2.309	-1.538	0.366	-0.183	-0.366	2.487	-9.318	0.762	0.061	-1.587	2.136	4.488	10.507	2.198	0.061	1.404	0.977	-9.217	-2.309	-1.538	0.366	-0.183	-0.366	0.194	9.241	1.645	-0.61	0.183	0.793	1.897	9.75	-1.334	1.587	0.671	-1.404	1506609852
-9.374	-1.943	-1.291	0.427	0.122	0.122	2.852	-8.141	0.756	-0.061	-1.343	1.465	3.578	9.631	1.668	-0.977	0.244	2.258	-9.374	-1.943	-1.291	0.427	0.122	0.122	-0.122	8.644	1.309	-0.671	0.366	1.282	1.219	9.799	-0.495	1.038	-1.099	-1.282	1506609852
-9.485	-1.214	-1.294	0.427	0.366	0	2.889	-8.469	0.605	0	-0.977	0.916	2.913	10.191	0.92	-2.197	-0.183	2.625	-9.485	-1.214	-1.294	0.427	0.366	0	0.098	9.52	1.08	0.183	1.282	1.526	1.203	9.658	-1.437	1.038	-1.099	-1.282	1506609852
-9.516	-1.054	-1.432	0.549	0.183	-0.305	2.836	-9.193	0.506	-0.061	-0.854	0.671	2.556	10.762	-0.005	-2.93	-0.671	2.136	-9.516	-1.054	-1.432	0.549	0.183	-0.305	0.233	10.045	1.451	1.099	1.709	1.465	1.712	9.64	-2.004	1.282	-1.526	-1.648	1506609852
-9.183	-0.969	-1.366	0.244	0.061	-0.488	2.895	-8.831	0.583	-0.183	-0.671	0.244	2.497	9.956	-0.646	-2.258	-0.549	2.014	-9.183	-0.969	-1.366	0.244	0.061	-0.488	0.36	9.503	1.536	0.916	0.854	1.526	1.858	9.404	-1.793	1.221	-0.854	-1.709	1506609852
-9.156	-0.93	-1.422	0.183	-0.122	-0.61	2.842	-8.222	0.754	-0.183	-0.61	-0.305	2.308	9.176	-0.999	-1.099	-0.366	2.319	-9.156	-0.93	-1.422	0.183	-0.122	-0.61	0.768	9.104	1.339	0.366	0.549	1.404	1.605	9.351	-1.584	0.916	-0.427	-1.587	1506609852
-9.275	-1.006	-1.39	0.305	-0.305	-0.488	2.698	-8.157	0.877	-0.122	-0.427	-0.549	2.31	8.854	-1.011	-0.427	0.244	2.136	-9.275	-1.006	-1.39	0.305	-0.305	-0.488	1.06	8.935	1.109	-0.061	0.61	1.038	1.583	9.384	-1.489	0.732	-0.671	-1.343	1506609852
-9.552	-1.09	-1.218	0.488	-0.61	-0.244	2.495	-8.162	0.851	-0.183	-0.366	-0.671	2.024	8.601	-0.833	-0.183	0.549	1.709	-9.552	-1.09	-1.218	0.488	-0.61	-0.244	0.958	8.732	0.78	0.061	0.488	0.549	1.712	9.569	-1.158	0.183	-1.099	-0.977	1506609852
-9.787	-1.012	-1.169	0.732	-0.61	-0.061	2.494	-8.137	0.951	-0.183	-0.366	-0.671	1.671	8.362	-0.718	-0.183	-0.427	1.282	-9.787	-1.012	-1.169	0.732	-0.61	-0.061	0.817	8.652	0.615	0.366	0.183	0.244	1.966	9.684	-1.209	-0.61	-1.282	-0.671	1506609852
-9.342	-0.641	-1.424	0.549	-0.366	-0.122	2.466	-8.224	1.073	-0.488	0.671	-0.549	1.836	8.448	-0.529	-0.122	-0.732	0.549	-9.342	-0.641	-1.424	0.549	-0.366	-0.122	0.967	9.015	0.638	0.61	0.244	0.061	1.625	9.593	-1.705	-1.038	-1.221	-0.61	1506609852
-9.624	-0.418	-1.568	0.305	-0.305	0.061	2.247	-8.673	1.162	-0.427	0.793	-0.427	2.058	9.05	-0.555	-0.061	-0.732	-0.183	-9.624	-0.418	-1.568	0.305	-0.305	0.061	1.467	9.828	0.769	0.671	0.122	-0.366	1.343	9.71	-1.847	-1.465	-1.77	-0.427	1506609852
-10.526	-0.355	-1.434	0.488	-0.366	0.732	2.082	-9.028	1.162	-0.244	0.427	-0.427	2.287	9.516	-0.463	0.305	-0.916	-0.732	-10.526	-0.355	-1.434	0.488	-0.366	0.732	1.787	10.182	1.046	0.366	-0.549	-0.854	2.101	10.342	-1.468	-1.465	-1.77	-0.427	1506609852
-10.637	-0.787	-0.767	-0.427	0.122	0.732	2.022	-9.164	0.924	0	0.122	-0.549	2.651	9.72	0.185	0.977	-0.732	-1.099	-10.637	-0.787	-0.767	-0.427	0.122	0.732	1.61	10.372	1.014	0	-0.61	-0.854	3.323	10.535	-0.711	-2.869	-1.099	0.427	1506609852
-10.537	-2.412	-0.67	-0.854	0.366	0.366	2.024	-9.946	0.525	0	0.244	-0.427	3.158	10.786	0.913	0.916	-0.305	-1.709	-10.537	-2.412	-0.67	-0.854	0.366	0.366	1.567	11.114	1.011	-0.183	-0.854	-0.793	3.508	10.781	1.002	-3.906	-0.366	2.136	1506609852
-9.993	-3.675	0.2	0.305	0	0.671	2.054	-10.655	0.11	-0.061	0.427	0	3.488	11.548	1.355	0.366	0.122	-2.014	-9.993	-3.675	0.2	0.305	0	0.671	1.869	11.24	1.528	0.122	-1.099	-0.977	2.698	11.102	1.786	-4.578	0.122	3.906	1506609852
-9.916	-2.523	1.11	1.038	-0.122	0.854	2.117	-10.063	-0.166	-0.183	0.61	0	3.632	10.884	1.834	0.244	-0.305	-1.587	-9.916	-2.523	1.11	1.038	-0.122	0.854	1.828	10.079	2.135	-0.427	-0.916	-0.977	1.04	11.399	0.896	-3.113	0.244	4.333	1506609852
-11.185	-1.674	0.219	0.244	-0.977	-0.183	2.023	-9.024	-0.324	-0.183	0.732	-0.366	3.774	9.813	2.206	0.366	-0.61	-0.793	-11.185	-1.674	0.219	0.244	-0.977	-0.183	1.379	9.18	2.838	-0.671	0.122	-0.671	-0.505	12.243	0.053	-2.563	1.16	3.174	1506609852
-10.468	-1.945	0.653	-0.061	-1.038	-0.427	1.803	-9.202	-0.573	-0.061	1.099	-0.183	3.752	10.459	1.885	-0.122	-0.244	-0.122	-10.468	-1.945	0.653	-0.061	-1.038	-0.427	0.913	10.263	2.955	-0.305	0.671	-0.366	-0.279	10.902	0.516	-2.563	1.16	3.174	1506609852
-9.109	-1.459	0.895	-0.061	-0.61	-0.305	1.55	-10.249	-1.019	0.366	1.16	0.427	3.314	11.282	1.511	-0.61	-0.61	0.427	-9.109	-1.459	0.895	-0.061	-0.61	-0.305	0.451	10.561	2.728	-0.122	-0.549	-0.427	0.461	9.49	0.64	-1.953	1.404	2.686	1506609852
-8.686	-1.147	1.181	0.183	-0.366	-0.488	1.494	-9.476	-1.258	0.305	0.427	0.427	3.047	10.058	1.482	-0.122	-1.038	1.099	-8.686	-1.147	1.181	0.183	-0.366	-0.488	0.471	9.264	2.68	-0.488	-1.099	-0.427	0.345	8.025	1.224	0.183	3.113	1.16	1506609852
-8.617	-1.358	1.249	0.671	0.366	-0.427	1.737	-8.244	-1.223	-0.061	0.427	-0.061	2.726	9.137	1.442	-0.061	-0.854	1.587	-8.617	-1.358	1.249	0.671	0.366	-0.427	0.583	8.563	2.464	-0.671	-0.549	-0.244	-0.806	7.823	1.696	1.282	1.709	-0.305	1506609852
-9.173	-1.212	1.005	0.977	1.038	-0.122	1.7	-8.069	-1.059	-0.122	0.854	-0.122	2.166	9.203	1.274	-0.549	-0.916	1.343	-9.173	-1.212	1.005	0.977	1.038	-0.122	0.988	8.998	2.383	-0.122	-0.244	-0.244	-0.487	8.397	1.899	2.686	0	-1.099	1506609852
-9.772	-0.872	0.892	0.549	0.732	-0.061	1.444	-8.336	-1.034	0.061	0.488	0.061	1.805	9.38	1.148	-0.549	-1.038	0.671	-9.772	-0.872	0.892	0.549	0.732	-0.061	1.427	9.378	2.664	0.244	-0.061	-0.305	1.882	9.031	2.14	3.174	-1.465	-1.282	1506609853
-9.902	-0.971	0.706	-0.122	0	-0.366	1.495	-8.557	-1.109	0.244	-0.061	0.244	2	9.542	1.247	0	-0.549	-0.122	-9.902	-0.971	0.706	-0.122	0	-0.366	1.413	9.609	2.86	0.061	0.183	-0.183	2.56	9.944	2.539	2.563	0.427	-1.038	1506609853
-9.833	-1.213	0.915	-0.244	0.183	-0.427	1.682	-8.904	-1.227	0.305	-0.427	0.183	2.29	9.88	1.48	0.427	0.366	-0.427	-9.833	-1.213	0.915	-0.244	0.183	-0.427	0.962	9.705	2.872	-0.305	-0.061	-0.122	1.832	9.726	2.505	0.793	0.488	-0.854	1506609853
-10.31	-1.386	0.757	-0.122	-0.061	-0.427	1.901	-9.057	-1.297	0.244	-0.549	0	2.223	10.021	1.718	0.305	0.427	-0.488	-10.31	-1.386	0.757	-0.122	-0.061	-0.427	0.807	9.633	2.738	-0.488	-0.549	-0.183	2.076	9.867	2.753	0.488	-2.136	-0.488	1506609853
-10.184	-1.732	0.639	-0.305	0.122	-0.549	2.059	-9.082	-1.257	-0.061	-0.244	-0.061	2.06	9.971	1.767	0.061	-0.183	-0.549	-10.184	-1.732	0.639	-0.305	0.122	-0.549	1.107	9.588	2.632	-0.488	-0.671	-0.305	0.906	10.009	0.934	1.648	-0.793	-1.343	1506609853
-9.793	-2	0.679	-0.183	0.305	-0.549	1.946	-9.229	-1.182	-0.244	-0.061	-0.061	2.275	9.948	1.666	-0.122	-0.061	-0.916	-9.793	-2	0.679	-0.183	0.305	-0.549	1.369	9.696	2.553	-0.61	-0.427	-0.366	1.458	10.324	0.981	1.648	-0.793	-1.343	1506609853
-9.44	-1.765	0.505	-0.122	0.122	-0.549	1.809	-9.25	-1.014	-0.427	0	0.122	2.503	9.991	1.376	0	0.305	-1.221	-9.44	-1.765	0.505	-0.122	0.122	-0.549	1.378	9.814	2.617	-0.61	-0.244	-0.427	1.693	9.995	1.125	0.488	-0.671	-0.61	1506609853
-9.243	-1.426	0.191	-0.183	0.427	-0.427	1.843	-9.073	-0.666	-0.549	0.183	0.244	2.761	9.972	1.134	0.244	0.549	-1.343	-9.243	-1.426	0.191	-0.183	0.427	-0.427	1.032	9.68	2.71	-0.732	-0.183	-0.488	1.899	9.575	0.8	0.488	-0.671	-0.61	1506609853
-9.399	-1.437	-0.15	-0.366	0.549	-0.305	1.853	-8.843	-0.321	-0.488	0.488	0.305	2.901	9.792	0.967	0.305	0.488	-1.038	-9.399	-1.437	-0.15	-0.366	0.549	-0.305	0.682	9.386	2.87	-0.671	-0.244	-0.427	1.723	9.539	-0.104	0.671	-0.366	-0.366	1506609853
-9.513	-1.902	-0.384	-0.427	0.427	-0.305	1.72	-8.958	-0.154	-0.183	0.244	0.183	2.948	9.674	0.849	0.366	0.366	-0.671	-9.513	-1.902	-0.384	-0.427	0.427	-0.305	0.679	9.373	2.79	-0.488	-0.122	-0.427	1.42	9.674	-0.36	0.61	-0.244	-0.427	1506609853
-9.566	-2.198	-0.861	-0.549	0.305	-0.488	1.577	-9.274	-0.128	0.061	-0.183	0	3.04	9.68	0.724	0.427	0.549	-0.488	-9.566	-2.198	-0.861	-0.549	0.305	-0.488	0.77	9.449	2.518	-0.488	0.122	-0.366	1.202	9.831	-0.617	0.61	-0.244	-0.427	1506609853
-9.728	-2.428	-1.352	-0.305	0	-0.61	1.408	-9.314	-0.172	0.183	-0.61	-0.244	3.054	9.568	0.577	0.549	0.793	-0.427	-9.728	-2.428	-1.352	-0.305	0	-0.61	0.829	9.38	2.165	-0.61	0.244	-0.366	0.959	9.997	-0.78	0.732	0.122	-0.488	1506609853
-9.787	-2.647	-1.485	-0.061	0.122	-0.305	1.285	-9.125	-0.083	0.183	-0.61	-0.244	2.968	9.251	0.459	0.671	0.854	-0.427	-9.787	-2.647	-1.485	-0.061	0.122	-0.305	0.526	9.092	1.829	-0.61	0.488	-0.366	1.232	10.036	-1.104	0.671	0.122	-0.488	1506609853
-9.875	-2.235	-1.424	0.244	0.488	-0.061	1.101	-9.031	0.069	0.061	-0.854	-0.488	2.95	9.137	0.299	0.549	0.854	-0.488	-9.875	-2.235	-1.424	0.244	0.488	-0.061	-0.115	9.195	1.432	-0.305	0.916	-0.061	1.506	10.084	-1.101	0.488	-0.122	-0.244	1506609853
-9.927	-1.598	-1.416	0.244	0.305	-0.122	1.01	-9.229	0.165	-0.183	-0.671	-0.183	3.122	9.682	-0.053	0.061	0.854	-0.732	-9.927	-1.598	-1.416	0.244	0.305	-0.122	-0.487	9.874	1.456	0.549	1.587	0.061	1.482	9.985	-1.267	0.488	-0.122	-0.244	1506609853
-9.621	-1.576	-1.51	0.183	0.122	-0.183	1.205	-9.262	0.427	-0.61	0	0.549	3.352	10.213	-0.656	-0.549	0.488	-0.671	-9.621	-1.576	-1.51	0.183	0.122	-0.183	-0.77	10.171	1.762	0.977	1.221	0	1.793	9.745	-1.354	0.916	-0.427	-0.671	1506609853
-9.601	-2.015	-1.578	0.366	-0.183	-0.244	1.617	-8.638	0.846	-0.916	1.16	1.099	3.509	9.853	-1.016	-0.427	-0.122	0.183	-9.601	-2.015	-1.578	0.366	-0.183	-0.244	-0.884	9.786	1.832	0.793	0.488	0.122	2.011	9.79	-1.237	0.916	-0.427	-0.671	1506609853
-9.72	-2.189	-1.27	0.488	-0.305	-0.244	1.755	-8.3	1.148	-0.732	1.404	1.038	3.57	9.49	-0.907	0.305	-0.61	1.221	-9.72	-2.189	-1.27	0.488	-0.305	-0.244	-0.518	9.546	1.592	0.549	0.183	0.122	1.566	9.886	-0.941	0.488	0.366	-0.549	1506609853
-9.642	-2.102	-1.346	0.305	-0.427	-0.244	1.705	-8.363	1.178	-0.305	0.305	0.854	3.652	9.353	-0.562	0.427	-0.427	1.648	-9.642	-2.102	-1.346	0.305	-0.427	-0.244	-0.078	9.355	1.208	0.427	0.427	0.122	0.994	9.941	-0.691	-0.122	-0.671	-0.183	1506609853
-9.481	-2.08	-1.421	0.122	-0.488	-0.305	2.289	-8.532	0.959	-0.183	0	0.549	3.642	9.308	-0.312	0.183	-0.244	1.648	-9.481	-2.08	-1.421	0.122	-0.488	-0.305	0.484	9.503	0.973	0.549	1.099	0.061	1.597	9.776	-1.041	-0.488	-0.488	0.061	1506609853
-9.857	-2.493	-1.409	0	-0.549	-0.366	2.957	-8.617	0.822	-0.183	0	0.549	3.779	9.293	-0.002	0.061	-0.122	1.526	-9.857	-2.493	-1.409	0	-0.549	-0.366	0.855	9.576	1.03	0.732	1.343	-0.061	1.881	9.865	-1.641	-0.488	-0.488	0.061	1506609853
-9.642	-3.104	-0.967	-0.122	-0.366	-0.671	3.32	-8.637	0.835	-0.244	0.977	-0.732	4.081	9.201	0.102	0.061	-0.122	1.526	-9.642	-3.104	-0.967	-0.122	-0.366	-0.671	1.193	9.713	1.177	0.671	1.831	0.061	0.494	10.16	-1.55	-0.793	0.671	0.183	1506609853
-9.226	-3.274	-0.635	0.061	-0.122	-0.793	3.631	-9.166	0.699	0.366	0.488	-1.526	4.547	9.4	0.337	0.244	0.305	1.465	-9.226	-3.274	-0.635	0.061	-0.122	-0.793	1.622	10.188	1.172	0.366	1.953	0.061	0.096	10.078	-1.01	-0.793	0.671	0.183	1506609853
-8.991	-3.202	-0.475	0.122	-0.122	-0.916	4.503	-9.323	0.859	0.61	0.61	-2.075	4.785	9.415	0.745	0.244	0.549	1.526	-8.991	-3.202	-0.475	0.122	-0.122	-0.916	1.434	9.844	1.282	0.427	2.197	-0.122	0.587	9.853	-0.963	-0.916	0.244	0.427	1506609853
-8.955	-3.378	-0.182	-0.183	-0.305	-1.099	4.74	-8.576	0.644	0.671	0.366	-2.808	4.971	8.821	1.108	-0.244	0.305	2.014	-8.955	-3.378	-0.182	-0.183	-0.305	-1.099	0.971	8.856	1.383	0.183	2.014	-0.122	0.982	9.923	-0.825	-1.343	0.916	0.732	1506609853
-8.772	-3.413	0.022	-0.61	-0.488	-2.136	4.983	-7.398	0.853	0.793	0.366	-3.479	5.155	8.041	1.587	-0.61	0.122	2.502	-8.772	-3.413	0.022	-0.61	-0.488	-2.136	0.742	8.037	1.384	0	1.709	-0.183	0.276	9.871	-0.59	-2.136	1.587	0.916	1506609853
-8.374	-3.198	0.01	-0.854	-0.916	-3.418	4.664	-6.487	0.79	0.977	0.183	-3.845	4.744	7.521	1.65	-1.16	-0.427	3.052	-8.374	-3.198	0.01	-0.854	-0.916	-3.418	0.841	7.619	1.276	0.061	1.038	-0.549	-0.254	9.96	-0.304	-2.136	1.587	0.916	1506609854
-7.885	-3.185	0.117	-0.671	-1.099	-3.54	4.354	-6.044	0.535	1.038	-0.244	-3.906	4.516	6.972	1.53	-1.831	-1.221	3.357	-7.885	-3.185	0.117	-0.671	-1.099	-3.54	0.585	6.161	1.58	0.366	0.549	-1.221	-0.023	9.867	0.434	-2.93	0.549	1.587	1506609854
-8.154	-3.307	0.079	-0.854	-1.099	-3.601	4.161	-5.85	0.367	1.526	-0.305	-4.15	4.599	6.251	1.759	-1.953	-1.038	3.662	-8.154	-3.307	0.079	-0.854	-1.099	-3.601	0.585	6.161	1.58	0.244	0.732	-1.587	1.994	9.29	0.684	-2.38	0.732	1.648	1506609854
-8.751	-3.822	0.452	-0.671	-0.854	-3.54	3.825	-5.574	0.526	2.014	-0.916	-4.333	4.325	5.369	1.491	-2.319	-1.038	3.967	-8.751	-3.822	0.452	-0.671	-0.854	-3.54	-0.043	5.845	1.583	0.122	0.854	-1.099	3.498	9.647	1.268	-2.38	0.732	1.648	1506609854
-8.577	-4.49	0.876	0	-0.732	-3.479	3.825	-5.574	0.526	2.014	-0.916	-4.333	4.522	5.011	2.212	-2.136	-0.305	3.479	-8.577	-4.49	0.876	0	-0.732	-3.479	-0.561	6.799	1.518	0.793	1.343	-0.244	1.852	9.452	1.743	-2.075	1.709	1.77	1506609854
-8.831	-5.061	1.046	0.671	-0.549	-3.479	4.012	-5.606	0.38	2.197	-0.061	-3.906	4.742	5.401	2.037	-2.563	-0.488	2.502	-8.831	-5.061	1.046	0.671	-0.549	-3.479	-0.248	9.14	1.284	1.526	1.221	0.427	3.078	9.048	2.795	-1.343	-0.061	1.526	1506609854
-8.603	-5.181	0.707	0.732	-0.671	-3.723	5.362	-6.071	0.559	1.77	-0.183	-2.502	6.789	6.661	2.23	-2.93	1.953	1.892	-8.603	-5.181	0.707	0.732	-0.671	-3.723	-0.092	11.033	1.613	1.282	1.892	0.732	3.533	9.171	2.285	-1.343	-0.061	1.526	1506609854
-8.362	-5.678	0.809	0.488	-0.671	-3.967	6.948	-6.346	1.491	1.282	2.075	-2.014	7.833	7.698	2.126	-2.563	0.61	1.343	-8.362	-5.678	0.809	0.488	-0.671	-3.967	-0.599	11.658	1.721	0.61	3.174	0.793	3.286	9.037	2.645	-0.854	1.343	0.854	1506609854
-8.364	-6.531	1.103	-0.305	-0.183	-3.662	7.513	-6.915	1.351	1.282	2.075	-2.014	8.613	8.013	2.698	-2.075	1.282	1.648	-8.364	-6.531	1.103	-0.305	-0.183	-3.662	-1.188	11.093	1.573	0.305	3.052	0.793	3.167	9.104	3.431	-0.732	1.404	0.427	1506609854
-7.99	-7.232	1.061	-0.061	-0.122	-2.625	7.905	-7.372	1.643	0.793	0.305	-1.648	7.954	7.855	2.952	-1.343	0.977	1.404	-7.99	-7.232	1.061	-0.061	-0.122	-2.625	-1.272	11.171	1.268	0.122	2.441	0.793	3.619	8.496	3.736	-0.244	1.404	0.488	1506609854
-7.138	-7.143	0.781	0.61	0.61	-1.648	7.495	-8	1.755	0.793	-1.587	-1.16	7.051	8.598	3.445	-0.671	0.732	0.183	-7.138	-7.143	0.781	0.61	0.61	-1.648	-1.732	11.929	1.083	0.183	2.258	1.099	3.876	8.223	4.093	-0.916	1.099	0.671	1506609854
-6.426	-6.065	0.782	0.549	0.916	-1.16	7.606	-8.209	1.482	0.183	0.793	-0.793	5.913	9.314	3.019	-0.854	-0.977	-0.549	-6.426	-6.065	0.782	0.549	0.916	-1.16	-1.794	12.106	1.101	0	1.709	1.099	4.32	7.673	4.713	-0.916	1.099	0.671	1506609854
-5.837	-5.895	0.488	-0.183	0.793	-0.549	6.661	-8.187	1.298	-0.305	1.526	-0.61	6.467	9.387	2.918	-0.183	-0.671	-0.671	-5.837	-5.895	0.488	-0.183	0.793	-0.549	-1.976	11.693	1.236	-0.305	1.526	0.61	3.826	6.962	3.866	-1.587	0.305	0.793	1506609854
-5.745	-5.891	0.412	-0.061	1.16	-0.061	6.359	-7.686	1.793	-0.793	0.366	-0.366	6.727	9.031	2.891	0.122	0.854	-0.488	-5.745	-5.891	0.412	-0.061	1.16	-0.061	-1.593	11.124	0.994	-0.183	1.16	0.549	3.609	7.21	3.771	-2.441	0.732	1.282	1506609854
-6.897	-7.247	0.413	-0.61	0.244	0.427	6.327	-7.866	1.635	-0.122	-0.854	0	6.426	8.232	2.238	-0.061	-1.343	-0.61	-6.897	-7.247	0.413	-0.61	0.244	0.427	-0.573	10.814	1.007	0.061	0.793	0.549	4.021	6.626	3.622	-2.441	0.732	1.282	1506609854
-7.476	-9.8	0.696	-0.122	-0.427	0.183	6.243	-7.55	2.012	0.305	-1.892	0.854	6.999	7.305	2.285	0.366	-2.197	-0.427	-7.476	-9.8	0.696	-0.122	-0.427	0.183	-0.182	10.597	0.986	0.305	0.549	0.854	4.142	8.965	3.57	-1.099	-0.366	0.854	1506609854
-7.766	-9.842	0.641	-0.061	-0.305	-0.122	6.606	-7.818	2.031	0	-1.16	1.465	8.433	7.362	2.213	0.122	-0.305	0.244	-7.766	-9.842	0.641	-0.061	-0.305	-0.122	-0.172	10.745	0.992	0.671	0.488	0.854	3.126	9.903	4.53	-0.671	-0.122	0.549	1506609854
-7.738	-9.74	0.628	-0.183	-0.122	-0.305	6.955	-7.552	2.042	-1.587	-2.319	1.038	8.774	7.717	2.899	0.732	-0.427	0.549	-7.738	-9.74	0.628	-0.183	-0.122	-0.305	0.078	11.554	0.802	0.854	0.061	0.61	2.86	9.672	4.582	-0.671	-0.122	0.549	1506609854
-7.669	-9.203	0.695	0.122	-0.122	-0.061	7.935	-7.982	0.815	-2.625	-1.221	1.221	9.069	8.367	2.673	0.977	-2.197	1.465	-7.669	-9.203	0.695	0.122	-0.122	-0.061	0.433	12.511	0.813	0.732	-0.061	0.366	3.968	9.366	4.871	-0.061	-0.122	-0.122	1506609854
-7.399	-8.263	0.748	0	-0.427	0.061	9.686	-8.393	0.86	-2.625	-1.221	1.221	10.204	8.738	3.158	0.549	-1.038	0.854	-7.399	-8.263	0.748	0	-0.427	0.061	0.638	12.738	0.657	0.549	-0.122	0.305	4.061	8.63	4.736	0.854	-0.244	-0.488	1506609854
-7.288	-7.747	0.711	-0.183	-0.793	0.488	9.586	-8.185	0.389	-0.549	0.366	-0.61	10.361	8.582	3.144	-0.427	0.854	0.549	-7.288	-7.747	0.711	-0.183	-0.793	0.488	0.76	12.699	0.65	0.366	-0.366	0.244	4.049	7.831	4.506	0.854	-0.244	-0.488	1506609854
-7.159	-7.714	0.794	0.122	-0.916	1.038	8.574	-8.412	1.023	0.671	-1.587	-1.282	8.629	8.455	3.889	-0.549	-0.305	0.061	-7.159	-7.714	0.794	0.122	-0.916	1.038	0.565	12.292	0.671	-0.244	-0.305	0.183	3.893	7.832	4.535	1.16	-0.488	-0.793	1506609854
-7.199	-7.479	0.656	0.305	-0.671	1.587	8.898	-8.36	0.981	0	-0.61	-1.526	9.365	8.336	3.457	-0.732	-0.427	0.122	-7.199	-7.479	0.656	0.305	-0.671	1.587	-0.019	11.824	0.39	-0.488	-0.916	0.122	3.976	7.854	4.401	0.977	-1.16	-1.038	1506609854
-7.272	-7.003	0.69	0.244	-0.244	2.197	8.471	-8.677	0.658	-0.122	0.61	-1.831	9.213	8.381	3.261	-0.671	-0.244	0.61	-7.272	-7.003	0.69	0.244	-0.244	2.197	-0.105	12.077	0.315	-0.854	-1.221	0.122	4.17	7.806	3.972	0.977	-1.16	-1.038	1506609854
-7.516	-6.906	0.56	0.305	0.244	2.808	8.252	-8.563	0.033	-0.122	0.61	-1.831	8.924	8.725	2.609	-0.305	0.061	0.549	-7.516	-6.906	0.56	0.305	0.244	2.808	-0.312	12.173	0.268	-1.038	-1.526	-0.061	3.899	7.717	3.876	0.793	-1.099	-1.099	1506609854
-7.757	-6.924	0.555	0.732	0.916	3.296	8.131	-8.545	-0.078	-0.61	-0.671	-1.16	8.408	8.995	1.998	-0.366	0.061	0.183	-7.757	-6.924	0.555	0.732	0.916	3.296	-0.316	12.342	0.281	-1.16	-1.831	-0.122	3.908	8.46	3.717	0.854	-1.221	-1.343	1506609855
-7.849	-6.273	0.461	0.977	1.404	3.479	7.99	-7.887	0.597	-0.61	0.427	-1.038	7.838	8.983	1.971	-0.183	-0.183	-0.122	-7.849	-6.273	0.461	0.977	1.404	3.479	-0.304	12.105	0.5	-1.221	-2.441	-0.244	3.612	8.5	3.479	0.549	-1.526	-1.526	1506609855
-8.144	-5.509	0.184	0.854	1.465	3.54	7.785	-7.332	0.194	-0.793	-0.427	-0.488	7.645	8.926	1.937	0.549	-0.366	-0.366	-8.144	-5.509	0.184	0.854	1.465	3.54	-0.579	11.617	1.013	-1.648	-3.235	-0.549	3.77	8.768	3.165	0.61	-1.343	-1.953	1506609855
-8.038	-5.213	0.035	0.977	1.648	3.54	7.6	-6.711	0.311	-1.465	0	-0.305	7.255	8.85	1.861	0.244	-0.671	-0.549	-8.038	-5.213	0.035	0.977	1.648	3.54	-0.93	11.438	1.073	-1.648	-3.784	-0.793	3.638	9.132	2.846	0.366	-1.221	-2.014	1506609855
-8.034	-4.765	0.06	1.038	1.404	3.601	7.724	-5.748	0.793	-1.648	2.686	0.305	7.211	8.014	2.139	0.366	0.427	-0.916	-8.034	-4.765	0.06	1.038	1.404	3.601	-1.2	10.631	0.926	-1.648	-3.723	-0.549	3.072	9.156	2.609	0.366	-1.221	-2.014	1506609855
-8.266	-4.42	0.08	1.099	0.977	3.357	6.844	-4.914	0.167	-2.014	2.319	0.427	6.965	7.218	1.787	0.305	1.038	-0.854	-8.266	-4.42	0.08	1.099	0.977	3.357	-1.373	9.162	0.995	-1.953	-4.211	-0.427	2.74	9.277	2.369	0.244	-1.709	-2.014	1506609855
-8.171	-4.423	0.239	1.587	0.549	3.113	6.491	-4.225	0.427	-2.625	3.967	0.427	6.267	6.479	1.969	-0.305	1.099	-0.916	-8.171	-4.423	0.239	1.587	0.549	3.113	-1.493	7.983	1.178	-1.465	-4.639	-0.183	2.397	9.423	1.982	1.099	-1.282	-1.953	1506609855
-8.169	-4.77	0.295	2.136	0.244	2.747	5.51	-3.374	0.371	-2.686	4.028	0.732	5.422	5.43	1.883	-0.305	0.549	-1.099	-8.169	-4.77	0.295	2.136	0.244	2.747	-1.182	7.13	0.659	-1.099	-5.493	0	1.937	9.933	1.885	1.099	-1.282	-1.953	1506609855
-8.014	-4.773	0.468	2.502	0	2.319	5.844	-2.391	1.402	-2.686	4.028	0.732	5.044	4.681	1.608	-0.366	0.916	-0.977	-8.014	-4.773	0.468	2.502	0	2.319	-0.571	6.337	0.284	-1.892	-5.859	0.183	0.59	10.07	1.529	0.427	-1.892	-1.099	1506609855
-7.937	-4.435	0.853	2.808	0.244	1.709	5.954	-1.629	1.328	-2.319	2.502	0.305	4.839	4.271	1.84	-0.122	0.793	-1.099	-7.937	-4.435	0.853	2.808	0.244	1.709	0.071	6.095	0.11	-1.892	-5.432	0.183	-0.346	9.587	1.39	0.793	-2.258	-0.916	1506609855
-8.264	-3.9	0.939	2.869	0.183	0.854	6.784	-1.181	1.133	-2.808	0.916	0.183	4.585	4.395	2.098	-0.488	-0.366	-1.343	-8.264	-3.9	0.939	2.869	0.183	0.854	0.627	6.708	-0.384	-1.709	-5.249	-0.183	-1.136	9.591	0.443	0.793	-2.258	-0.916	1506609855
-8.224	-3.371	1.166	2.502	0.427	0.122	7.762	-1.111	1.58	-2.869	3.601	-0.366	4.673	4.878	2.236	-1.648	-2.686	-1.16	-8.224	-3.371	1.166	2.502	0.427	0.122	1.019	7.678	-0.347	-1.404	-5.737	-0.61	-2.06	9.314	0.187	1.221	-1.892	-1.831	1506609855
-8.654	-3.651	1.427	2.319	0.977	0.061	8.104	-1.889	1.543	-3.052	1.648	-0.305	5.688	5.447	1.866	-1.343	-4.761	-0.916	-8.654	-3.651	1.427	2.319	0.977	0.061	1.787	8.586	0.395	-1.099	-6.592	-0.854	-2.181	9.388	0.298	1.831	-2.258	-2.258	1506609855
-9.076	-4.241	1.095	2.93	1.038	-0.061	9.182	-3.097	1.946	-3.296	2.563	-0.549	6.773	6.126	1.503	-2.197	-5.493	-0.732	-9.076	-4.241	1.095	2.93	1.038	-0.061	2.932	8.934	1.242	-1.099	-6.226	-1.099	-1.434	10.368	1.461	1.831	-2.258	-2.258	1506609855
-9.302	-3.77	0.885	3.662	1.282	0.122	9.795	-4.249	2.006	-3.296	2.563	-1.099	7.553	6.234	1.638	-2.319	-4.944	0.061	-9.302	-3.77	0.885	3.662	1.282	0.122	3.474	9.25	1.663	-0.977	-5.249	-1.343	-0.511	10.649	1.164	-0.427	-6.592	-0.854	1506609855
-9.202	-2.853	0.861	3.662	1.16	-0.061	10.392	-5.085	1.753	-2.991	3.479	-1.709	8.29	6.383	1.802	-2.197	-4.333	0.427	-9.202	-2.853	0.861	3.662	1.16	-0.061	2.68	9.086	2.003	-0.916	-4.333	-1.038	-1.102	10.207	1.091	-1.099	-6.897	-1.16	1506609855
-9.545	-2.376	1.023	3.601	0.732	-0.122	9.912	-5.358	1.084	-2.441	3.906	-2.38	8.848	6.458	1.366	-2.441	-3.174	0.916	-9.545	-2.376	1.023	3.601	0.732	-0.122	1.576	8.762	2.289	-0.732	-4.028	-0.122	-1.486	10.275	0.993	-1.099	-6.897	-1.16	1506609855
-9.217	-2.266	0.898	3.357	0.854	-0.183	9.115	-4.918	0.348	-2.319	3.479	-2.563	8.786	6.659	1.09	-2.747	-2.075	1.282	-9.217	-2.266	0.898	3.357	0.854	-0.183	1.229	8.829	2.261	-0.671	-4.272	0.122	-1.105	10.247	0.915	-1.77	-5.92	-1.587	1506609855
-9.064	-2.326	0.86	3.235	0.671	-0.366	8.874	-4.451	0.152	-2.686	3.906	-2.563	7.629	7.013	0.874	-3.357	-2.686	1.892	-9.064	-2.326	0.86	3.235	0.671	-0.366	1.564	9.131	2.26	-0.305	-4.333	-0.183	-1.197	10.149	0.672	-2.319	-5.798	-2.258	1506609855
-9.211	-2.608	1.081	3.418	0.732	-0.244	8.569	-4.116	0.156	-3.174	3.113	-2.502	7.129	7.107	0.925	-4.333	-2.747	1.953	-9.211	-2.608	1.081	3.418	0.732	-0.244	2.067	9.276	2.364	-0.366	-4.272	-0.366	-1.018	10.125	0.941	-2.319	-5.798	-2.258	1506609855
-9.221	-2.646	1.035	3.723	0.732	-0.122	8.677	-4.031	-0.041	-3.723	2.625	-2.258	6.795	6.925	1.258	-4.395	-2.625	1.526	-9.221	-2.646	1.035	3.723	0.732	-0.122	2.05	9.111	2.462	-0.61	-4.456	-0.427	0.208	9.688	1.111	-1.892	-6.592	-2.075	1506609855
-8.954	-2.417	1.054	3.723	1.221	-0.122	8.987	-4.157	-0.141	-3.723	2.625	-2.014	6.355	6.808	1.749	-4.333	-3.235	1.526	-8.954	-2.417	1.054	3.723	1.221	-0.122	1.864	9.119	2.485	-0.793	-4.578	-0.366	1.206	9.104	1.28	-1.892	-6.592	-2.075	1506609855
-9.184	-2.716	1.084	3.845	0.977	-0.061	8.812	-4.085	-0.806	-3.662	2.014	-1.587	6.666	6.913	1.69	-4.578	-3.235	1.282	-9.184	-2.716	1.084	3.845	0.977	-0.061	1.822	9.079	2.509	-1.038	-4.822	-0.366	1.518	8.802	2.42	-1.526	-5.432	-1.465	1506609855
-9.345	-2.962	1.345	4.333	1.404	0.122	8.308	-3.467	-1.747	-3.479	1.587	-1.648	7.242	6.784	1.531	-4.822	-2.136	0.854	-9.345	-2.962	1.345	4.333	1.404	0.122	1.644	9.046	2.263	-1.343	-5.127	-0.488	2.085	8.32	2.657	-0.732	-5.249	1.038	1506609855
-9.557	-2.572	0.774	4.883	1.526	0.122	7.746	-3.053	-1.934	-3.357	1.221	-1.831	6.955	6.577	1.818	-5.066	-2.014	0.732	-9.557	-2.572	0.774	4.883	1.526	0.122	1.699	9.26	2.044	-1.221	-5.188	-0.854	1.549	8.442	2.412	1.648	-4.456	2.014	1506609855
-10.423	-2.719	0.098	5.981	2.075	0.244	7.654	-2.633	-1.562	-3.357	0.671	-1.648	7.271	6.481	1.564	-5.676	-2.502	0.671	-10.423	-2.719	0.098	5.981	2.075	0.244	1.914	9.826	1.83	-1.16	-5.432	-0.916	0.348	9.713	1.352	1.648	-4.456	2.014	1506609856
-10.206	-2.45	-0.151	5.798	1.587	0.061	8.117	-2.647	-1.843	-3.845	0.793	-1.282	8.254	6.041	1.346	-5.676	-0.854	0.122	-10.206	-2.45	-0.151	5.798	1.587	0.061	1.732	10.095	1.229	-1.221	-5.859	-0.427	1.266	9.938	2.369	1.587	-3.418	0.305	1506609856
-10.294	-2.328	-1.243	5.859	1.77	-0.122	8.556	-3.198	-1.272	-4.028	1.221	-1.099	8.321	5.49	1.445	-5.371	-1.221	-0.61	-10.294	-2.328	-1.243	5.859	1.77	-0.122	1.626	9.967	0.447	-1.16	-5.737	-0.061	-1.117	10.109	1.352	1.587	-3.418	0.305	1506609856
-9.585	-2.628	-1.802	6.409	1.953	0.427	8.574	-3.692	0.116	-4.211	0.488	-0.916	8.887	5.312	1.386	-5.31	-1.404	-0.854	-9.585	-2.628	-1.802	6.409	1.953	0.427	1.888	10.174	-0.3	-1.099	-5.188	-0.061	2.774	10.511	-0.786	2.136	-5.127	-1.221	1506609856
-9.428	-3.114	-2.419	6.714	2.747	0.732	8.854	-3.863	0.623	-4.395	0.122	-0.916	9.339	5.044	0.305	-5.493	-0.488	-1.099	-9.428	-3.114	-2.419	6.714	2.747	0.732	2.483	10.474	-0.848	-1.099	-4.333	-0.061	0.535	10.208	-1.987	2.625	-7.263	-0.305	1506609856
-10.186	-2.239	-3.852	6.775	2.991	0.854	9.544	-4.326	1.268	-4.7	1.953	-0.488	9.372	4.816	0.11	-4.517	-1.465	-1.831	-10.186	-2.239	-3.852	6.775	2.991	0.854	2.554	10.432	-0.89	-1.038	-3.479	-0.366	2.151	10.799	-2.598	2.38	-4.7	-0.427	1506609856
-9.988	-1.639	-3.576	5.92	1.831	0.488	9.293	-5.07	2.157	-4.517	1.77	-0.671	9.272	4.871	-0.108	-4.211	-2.075	-1.953	-9.988	-1.639	-3.576	5.92	1.831	0.488	2.621	10.71	-0.879	-0.671	-3.296	-0.61	1.28	10.659	-2.889	2.38	-4.7	-0.427	1506609856
-9.071	-1.402	-3.383	5.92	2.014	0.61	9.361	-5.642	2.262	-4.517	2.014	-0.427	9.41	5.004	-0.56	-3.906	-2.258	-1.831	-9.071	-1.402	-3.383	5.92	2.014	0.61	2.306	10.131	-0.779	-0.854	-3.723	-0.671	2.5	9.752	-2.684	2.441	-4.272	-0.549	1506609856
-8.88	-1.254	-3.255	6.042	1.526	0.427	8.711	-5.501	1.964	-4.639	2.38	-0.488	9.095	4.66	-0.42	-3.784	-2.319	-1.465	-8.88	-1.254	-3.255	6.042	1.526	0.427	1.529	8.736	-0.492	-0.916	-3.296	-0.427	2.426	9.44	-1.696	2.441	-4.272	-0.549	1506609856
-9.331	-1.023	-3.023	6.165	1.038	0.366	7.528	-4.81	2.009	-4.639	2.075	-0.793	8.759	4.406	0.041	-4.089	-2.014	-0.854	-9.331	-1.023	-3.023	6.165	1.038	0.366	1.04	8.009	-0.553	-0.916	-2.93	0	2.609	9.454	-1.325	1.77	-4.822	-0.549	1506609856
-9.533	-0.4	-2.762	5.798	0.488	0.488	6.746	-4.033	1.753	-4.7	1.587	-0.671	8.28	4.45	0.215	-4.456	-1.587	-0.488	-9.533	-0.4	-2.762	5.798	0.488	0.488	1.074	8.278	-0.709	-0.793	-3.296	0.122	2.781	9.464	-0.959	1.038	-6.409	-0.183	1506609856
-9.501	-0.171	-2.592	5.371	0.427	0.366	6.595	-3.673	0.711	-4.761	1.16	-0.122	7.961	4.496	0.154	-4.395	-2.136	-0.305	-9.501	-0.171	-2.592	5.371	0.427	0.366	1.723	8.903	-0.557	-0.671	-3.296	0.061	1.977	9.435	-1.589	-0.122	-4.944	-0.122	1506609856
-9.823	-0.12	-2.413	5.188	0.305	0.305	7.198	-3.668	0.236	-4.761	1.16	-0.122	8.269	4.711	0.262	-4.456	-1.892	-0.427	-9.823	-0.12	-2.413	5.188	0.305	0.305	2.542	9.698	-0.449	-0.61	-2.991	-0.244	2.023	9.518	-2.521	-0.122	-4.944	-0.122	1506609856
-10.003	0.152	-2.105	4.639	0.305	0.244	7.862	-3.894	0.243	-4.211	1.221	0.061	8.52	4.928	0.645	-4.761	-1.709	-0.61	-10.003	0.152	-2.105	4.639	0.305	0.244	2.753	10.006	-0.409	-0.793	-3.54	-0.488	1.66	9.89	-2.132	0.244	-4.822	-0.366	1506609856
-9.928	0.546	-2.074	4.089	0.244	0.305	8.284	-4.13	0.011	-4.211	1.221	0.061	8.854	4.75	1.186	-4.395	-2.258	-0.854	-9.928	0.546	-2.074	4.089	0.244	0.305	2.786	9.994	-0.447	-1.099	-4.272	-0.427	2.668	10.03	-1.948	-0.549	-4.333	-0.488	1506609856
-9.783	0.776	-1.964	3.479	0.122	0.488	8.878	-4.292	0.016	-3.54	0.977	-0.305	9.196	4.549	1.999	-3.723	-2.136	-1.099	-9.783	0.776	-1.964	3.479	0.122	0.488	3.218	9.958	-0.512	-1.404	-4.883	-0.427	2.981	9.978	-1.535	-0.549	-4.333	-0.488	1506609856
-10.048	0.182	-1.627	2.441	0.366	0.916	8.786	-4.205	-0.108	-3.418	1.465	-0.366	9.203	4.321	2.099	-3.418	-1.831	-1.16	-10.048	0.182	-1.627	2.441	0.366	0.916	3.559	9.548	-0.556	-1.77	-5.31	-0.366	3.113	9.765	-1.037	-1.221	-3.723	-0.305	1506609856
-10.879	-1.735	-0.864	1.343	0.671	0.916	8.516	-4.052	-0.092	-3.357	1.099	-0.671	9.015	3.908	2.347	-3.357	-1.465	-1.282	-10.879	-1.735	-0.864	1.343	0.671	0.916	3.482	9.246	-0.416	-1.892	-4.822	-0.305	3.25	10.753	0.232	-3.235	-3.479	1.587	1506609856
-11.043	-3.656	-0.635	1.892	0.549	0.977	8.697	-4.195	-0.05	-3.174	0.854	-0.732	8.939	4.378	2.444	-3.296	-2.197	-1.404	-11.043	-3.656	-0.635	1.892	0.549	0.977	3.647	10.683	-0.041	-1.465	-4.578	-0.61	2.602	11.727	2.259	-3.235	-3.479	1.587	1506609856
-11.091	-3.497	0.42	3.723	-0.61	1.282	9.56	-4.978	-0.447	-2.93	1.282	-0.061	9.611	5.607	1.601	-3.357	-2.686	-1.709	-11.091	-3.497	0.42	3.723	-0.61	1.282	3.781	11.331	1.098	-1.038	-5.066	-1.16	0.499	12.693	2.043	-4.761	-4.639	5.127	1506609856
-10.672	-2.237	0.177	2.808	-1.282	0.488	9.976	-5.53	-0.945	-2.808	1.587	-0.061	10.387	5.855	1.985	-2.625	-1.526	-1.648	-10.672	-2.237	0.177	2.808	-1.282	0.488	2.474	9.612	2.371	-0.977	-3.113	-0.977	-0.071	12.688	0.685	-4.761	-4.639	5.127	1506609856
-9.865	-2.129	-0.098	2.686	-1.038	0.244	9.104	-5.039	-0.652	-2.808	1.587	-0.061	9.573	5.83	2.633	-2.686	-1.648	-0.61	-9.865	-2.129	-0.098	2.686	-1.038	0.244	0.931	9.065	2.233	-1.038	-2.136	0.183	0.403	11.158	0.964	-3.662	-2.197	4.028	1506609856
-8.734	-1.515	0.292	2.808	-0.732	0.549	8.851	-4.524	-0.166	-2.625	1.587	-0.244	9.003	6.109	3.11	-2.869	-1.404	-0.122	-8.734	-1.515	0.292	2.808	-0.732	0.549	1.016	9.446	1.749	-0.61	-3.54	0.183	1.028	9.749	0.693	-2.991	-0.793	3.662	1506609856
-8.25	-0.752	0.434	2.686	-0.244	0.305	8.665	-3.931	-0.475	-2.625	1.587	-0.244	8.148	6.127	3.006	-3.113	-1.648	0	-8.25	-0.752	0.434	2.686	-0.244	0.305	2.052	8.843	1.836	-0.854	-3.357	0	1.321	8.719	1.288	-2.441	0.427	2.441	1506609856
-8.345	-0.563	0.531	2.441	0.122	0.183	8.466	-3.169	-0.871	-2.808	1.465	-0.366	7.406	5.187	2.757	-2.991	-1.709	0.183	-8.345	-0.563	0.531	2.441	0.122	0.183	2.425	8.132	1.843	-1.038	-2.869	0.183	1.31	7.955	0.958	-2.441	0.427	2.441	1506609856
-8.154	-0.524	0.906	2.319	0.61	0.244	8.323	-2.832	-0.786	-2.808	2.014	-0.366	6.983	4.5	3.005	-2.808	-1.221	0	-8.154	-0.524	0.906	2.319	0.61	0.244	2.686	7.91	1.578	-0.854	-2.93	0.061	0.351	7.145	1.147	-2.136	1.16	1.282	1506609857
-8.301	-0.079	1.164	2.197	1.099	0.183	8.24	-2.968	-1.01	-2.563	1.404	-0.427	6.851	4.2	2.964	-2.869	-1.526	-0.244	-8.301	-0.079	1.164	2.197	1.099	0.183	3.255	7.903	1.672	-0.671	-2.686	-0.183	0.863	6.748	1.415	0.427	0	0.122	1506609857
-9.411	0.76	1.166	1.892	1.221	0.305	8.508	-3.267	-1.407	-2.075	1.038	-0.916	7.305	3.764	2.862	-2.747	-1.587	-0.183	-9.411	0.76	1.166	1.892	1.221	0.305	3.437	7.796	1.756	-0.61	-2.38	-0.183	1.781	6.83	2.547	0.427	0	0.122	1506609857
-10.519	0.943	0.811	0.916	0.977	0.366	8.403	-3.405	-1.054	-1.526	1.221	-1.221	7.998	3.293	3.09	-2.441	-1.221	0	-10.519	0.943	0.811	0.916	0.977	0.366	3.841	7.958	1.676	-0.488	-2.075	-0.061	3.882	7.849	4.028	1.77	-2.747	-0.977	1506609857
-11.876	0.429	1.119	0.366	0.305	0.366	8.11	-3.516	-0.748	-1.526	1.221	-1.221	8.349	3.013	3.114	-2.014	-0.916	0.183	-11.876	0.429	1.119	0.366	0.305	0.366	4.614	8.769	1.666	-0.244	-1.77	-0.183	6.002	9.775	5.27	1.648	-2.014	-1.831	1506609857
-11.581	1.358	1.989	0.732	0.671	0.427	8.583	-4.061	-0.636	-0.61	0.366	-0.732	8.874	3.048	2.86	-1.77	-0.732	0.122	-11.581	1.358	1.989	0.732	0.671	0.427	4.847	9.871	1.512	0.061	-1.587	-0.305	6.025	9.99	5.8	1.038	-0.488	-1.343	1506609857
-11.822	1.422	1.068	0.183	0.427	0.488	9.003	-4.644	-0.161	-0.427	0.122	-0.122	9.537	3.352	2.918	-1.038	-0.793	-0.549	-11.822	1.422	1.068	0.183	0.427	0.488	4.643	10.34	1.641	0.305	-1.282	-0.244	3.621	8.295	3.473	-1.099	-0.854	0.305	1506609857
-11.581	-1.422	-0.596	-0.244	-0.61	-0.549	9.064	-4.515	0.603	-0.427	0.122	-0.122	10.116	3.663	3.11	-0.488	-0.671	-0.61	-11.581	-1.422	-0.596	-0.244	-0.61	-0.549	4.528	10.704	1.446	0	-1.404	0	1.497	10.491	1.262	2.197	-2.563	-1.282	1506609857
-9.879	-2.388	-0.427	0.793	-0.488	-0.244	9.363	-4.046	1.285	0.061	-0.122	0.549	10.57	4.085	2.948	0.061	-0.244	-0.61	-9.879	-2.388	-0.427	0.793	-0.488	-0.244	4.707	11.401	0.961	-0.183	-1.465	0.244	2.225	11.02	2.763	3.662	-1.526	-2.441	1506609857
-8.66	-1.859	-0.623	0.244	0.305	-0.305	9.499	-4.127	1.33	0.427	-0.305	0.916	10.899	4.469	2.926	0.916	0.488	-0.977	-8.66	-1.859	-0.623	0.244	0.305	-0.305	4.176	10.794	0.717	-0.183	-0.305	0.061	0.697	9.519	-0.602	0.854	-5.188	-0.916	1506609857
-9.089	-2.172	-1.763	0.305	0.183	-0.427	9.46	-4.112	1.066	0.427	-0.305	0.916	10.617	4.485	2.828	1.16	0.854	-0.61	-9.089	-2.172	-1.763	0.305	0.183	-0.427	2.658	8.838	0.675	-0.61	0.61	0.122	2.552	9.583	-2.104	2.075	0.366	-1.526	1506609857
-9.295	-2.137	-1.617	0.244	0	-0.183	8.832	-3.608	1.102	0.854	-0.854	0.183	9.362	3.998	2.51	0.977	1.16	0.366	-9.295	-2.137	-1.617	0.244	0	-0.183	1.309	7.919	0.44	-0.549	1.221	0.671	2.552	9.583	-2.104	2.075	0.366	-1.526	1506609857
-9.226	-1.598	-1.487	-0.061	0.305	-0.244	8.832	-3.608	1.102	0.854	-0.854	0.183	8.335	3.86	1.983	0.549	1.16	0.427	-9.226	-1.598	-1.487	-0.061	0.305	-0.244	1.267	8.707	0.055	0.122	1.587	0.916	1.099	9.668	-1.528	1.282	-0.427	-1.526	1506609857
-9.306	-1.643	-1.404	0.122	0.183	-0.366	8.406	-4.058	1.186	0.732	-0.732	0.061	8.179	4.46	1.55	0.305	1.038	-0.061	-9.306	-1.643	-1.404	0.122	0.183	-0.366	1.579	9.516	0.197	0.732	1.892	0.488	1.058	9.536	-1.613	1.282	-1.526	-1.404	1506609857
-9.219	-1.718	-1.36	0.427	0.061	-0.427	8.236	-4.512	0.995	0.671	-1.465	0.305	8.691	5.014	1.302	0.244	0.793	-0.427	-9.219	-1.718	-1.36	0.427	0.061	-0.427	1.39	9.342	0.516	0.793	1.831	0.122	1.644	9.527	-1.498	1.099	-1.343	-1.526	1506609857
-8.959	-1.34	-1.302	0.488	0	-0.549	7.998	-4.121	1.023	0.366	-1.404	0.244	8.312	5.028	1.241	0.427	0.854	0.183	-8.959	-1.34	-1.302	0.488	0	-0.549	1.218	8.948	0.437	0.549	1.465	0.244	1.517	9.245	-1.433	0.732	-0.732	-1.526	1506609857
-9.111	-1.049	-1.327	0.305	-0.366	-0.549	7.589	-3.458	1.455	0.366	-1.404	0.244	7.685	4.901	1.561	0.488	0.977	0.549	-9.111	-1.049	-1.327	0.305	-0.366	-0.549	1.444	8.52	0.334	0.305	1.221	0.244	1.451	9.256	-1.227	0.488	-1.16	-1.16	1506609857
-9.583	-0.992	-1.397	0.305	-0.549	-0.427	7.485	-3.005	1.251	0.366	-0.977	0.122	7.01	4.548	2.036	0.427	0.793	0.427	-9.583	-0.992	-1.397	0.305	-0.549	-0.427	1.731	8.345	0.303	0.305	1.343	0.061	1.351	9.466	-1.172	0.488	-1.16	-1.16	1506609857
-9.47	-0.846	-1.262	0.61	-0.488	-0.183	7.721	-2.724	0.476	0.183	-0.732	0.061	6.928	4.384	2.139	0.488	0.305	0.183	-9.47	-0.846	-1.262	0.61	-0.488	-0.183	1.826	8.742	0.181	0.305	1.343	0.061	1.366	9.624	-0.95	0.488	-1.221	-1.038	1506609857
-9.464	-0.263	-1.187	0.366	-0.366	-0.305	8.372	-2.717	-0.036	0.183	-0.732	0.061	7.433	4.579	2.206	0.488	0.549	-0.061	-9.464	-0.263	-1.187	0.366	-0.366	-0.305	1.736	9.115	0.207	0.305	0.854	0.061	1.386	9.591	-1.223	-0.793	-1.77	-1.038	1506609857
-9.874	0.057	-1.445	-0.305	-0.366	-0.427	8.642	-2.872	-0.118	-0.183	0.122	0.122	7.752	4.876	2.664	0.183	0.61	-0.244	-9.874	0.057	-1.445	-0.305	-0.366	-0.427	1.992	9.612	0.227	0.183	0.427	-0.122	1.386	9.591	-1.223	-0.793	-1.77	-1.038	1506609857
-10.148	-0.29	-1.422	-0.061	-0.305	0.061	8.912	-2.884	-0.002	-0.244	-0.122	0	7.881	5.234	3.018	-0.061	-0.061	-0.427	-10.148	-0.29	-1.422	-0.061	-0.305	0.061	2.542	10.182	0.345	0	-0.549	-0.427	2.017	10.2	-1.577	-0.671	-2.136	-1.282	1506609857
-10.734	-0.38	-1.195	-0.183	-0.122	0.793	9.245	-2.943	-0.111	-0.122	-0.122	-0.061	8.167	5.316	3.267	-0.061	-0.427	-0.732	-10.734	-0.38	-1.195	-0.183	-0.122	0.793	3.029	10.599	0.364	-0.305	-0.977	-0.427	3.023	10.575	-0.933	-2.014	-1.587	-0.549	1506609857
-11.576	-1.334	-1.268	-0.977	0	0.732	9.43	-2.962	-0.403	-0.244	-0.122	-0.061	8.664	5.362	3.492	-0.061	0.183	-1.099	-11.576	-1.334	-1.268	-0.977	0	0.732	3.298	11.153	0.465	-0.549	-0.61	-0.183	3.023	10.575	-0.933	-2.014	-1.587	-0.549	1506609857
-10.685	-2.968	-1.103	-0.732	-0.061	0.854	9.43	-2.962	-0.403	-0.244	-0.122	-0.061	9.062	6.066	3.936	-0.366	0.366	-1.648	-10.685	-2.968	-1.103	-0.732	-0.061	0.854	3.157	11.874	0.792	-0.366	-0.793	-0.183	3.944	11.835	2.147	-3.662	-1.343	0.977	1506609857
-10.107	-3.016	0.391	0.854	0.122	1.709	10.003	-3.447	-0.431	-0.488	0.061	0.183	9.211	6.734	4.083	-0.488	0.366	-1.953	-10.107	-3.016	0.391	0.854	0.122	1.709	2.815	10.759	1.377	-0.488	-1.282	-0.305	2.242	11.173	0.97	-4.333	-1.099	4.761	1506609858
-10.513	-1.62	0.44	0.183	-0.549	1.16	10.131	-4.378	-0.502	-1.16	0.671	0.549	9.107	6.23	4.404	-0.183	0.549	-1.526	-10.513	-1.62	0.44	0.183	-0.549	1.16	1.458	8.425	2.328	-0.793	-0.549	0.122	1.656	11.629	-0.258	-4.333	-1.099	4.761	1506609858
-10.258	-2.022	-0.249	-0.427	-1.038	0.427	9.318	-4.206	-0.252	-1.099	1.282	0	8.143	5.785	4.327	-0.671	0.549	-0.549	-10.258	-2.022	-0.249	-0.427	-1.038	0.427	0.876	8.473	2.354	-0.061	1.16	1.099	0.804	11.042	0.089	-2.38	0.854	4.211	1506609858
-9.49	-1.899	0.19	0.061	-0.793	0.793	8.888	-4.232	-0.319	-1.099	1.282	0	7.77	6.278	3.978	-1.221	0.122	-0.244	-9.49	-1.899	0.19	0.061	-0.793	0.793	1.707	9.775	1.792	0.488	0.244	0.854	1.294	10.286	0.461	-1.16	3.174	3.845	1506609858
-9.105	-1.061	0.287	-0.427	-0.671	0.427	8.898	-4.616	-0.745	-1.038	0.061	0.549	7.942	6.586	3.633	-1.221	-0.427	-0.183	-9.105	-1.061	0.287	-0.427	-0.671	0.427	2.431	9.201	1.925	0.488	-0.244	0.488	1.145	9.881	0.89	-1.16	3.174	3.845	1506609858
-8.839	-0.891	0.372	-1.099	-0.732	-0.122	8.835	-4.491	-0.703	-0.732	0.671	0.061	7.619	5.743	3.686	-1.038	-0.061	0.244	-8.839	-0.891	0.372	-1.099	-0.732	-0.122	2.668	8.246	1.893	0.061	0.916	0.854	-0.085	8.807	1.153	-0.793	4.639	3.235	1506609858
-8.508	-1.162	0.653	-0.854	0	-0.061	8.057	-4.047	-0.414	-0.366	0.977	-0.122	7.056	5.039	3.951	-0.732	0.183	0.427	-8.508	-1.162	0.653	-0.854	0	-0.061	3.083	8.283	1.471	0.305	1.221	0.854	-1.14	8.271	0.975	0.061	2.625	1.16	1506609858
-9.043	-0.886	0.836	-0.366	0.427	0.183	7.823	-3.921	-0.223	-0.366	0.366	0.183	6.797	4.932	3.862	-0.671	-0.122	0.183	-9.043	-0.886	0.836	-0.366	0.427	0.183	3.557	8.431	1.596	0.671	1.221	0.549	-1.14	8.271	0.975	0.061	2.625	1.16	1506609858
-9.778	-0.469	1.123	-0.671	0.183	0.122	7.494	-3.997	-0.361	-0.061	0.61	0.244	6.684	4.802	3.804	-0.488	-0.244	-0.122	-9.778	-0.469	1.123	-0.671	0.183	0.122	3.923	8.497	1.733	0.793	1.709	0.427	0.768	8.284	2.432	1.282	1.526	-0.061	1506609858
-9.778	-0.278	0.898	-1.648	-0.183	-0.244	7.285	-4.064	-0.529	-0.061	0.61	0.244	7.032	4.862	3.772	-0.244	-0.305	-0.183	-9.778	-0.278	0.898	-1.648	-0.183	-0.244	3.816	8.807	1.714	0.793	2.319	0.488	2.468	8.69	2.986	1.953	1.526	-0.916	1506609858
-9.694	-0.423	0.657	-1.892	-0.183	-0.366	7.458	-4.596	-0.305	0.244	-0.366	1.099	7.194	5.124	3.961	-0.183	0.366	-0.427	-9.694	-0.423	0.657	-1.892	-0.183	-0.366	3.691	9.048	1.555	0.793	2.38	0.61	2.694	9.555	3.086	2.441	0.793	-1.465	1506609858
-9.386	-0.456	0.982	-1.831	0.061	-0.244	7.151	-4.862	-0.427	0.488	-1.221	1.16	7.171	5.227	3.931	0.122	0.244	-0.61	-9.386	-0.456	0.982	-1.831	0.061	-0.244	3.682	8.8	1.81	0.793	2.014	0.61	3.061	9.045	3.828	1.343	4.089	-0.854	1506609858
-10.091	-0.555	0.904	-1.953	0.305	-0.305	7.204	-4.869	-0.51	0.854	-1.16	1.16	7.163	5.178	3.86	0.427	0.61	-0.549	-10.091	-0.555	0.904	-1.953	0.305	-0.305	3.835	8.552	1.931	0.854	2.319	0.61	2.271	8.729	3.993	0.366	2.747	0	1506609858
-10.7	-2.153	-0.017	-1.892	0.061	-0.977	7.328	-4.925	-0.525	1.038	-1.221	1.282	7.06	5.115	3.701	0.793	1.282	-0.488	-10.7	-2.153	-0.017	-1.892	0.061	-0.977	3.706	8.423	1.792	0.977	2.625	0.61	0.28	9.478	1.305	0.977	0.366	-0.061	1506609858
-11.475	-4.023	-0.315	-0.366	0.061	-0.977	7.277	-5.108	-0.449	1.099	-0.977	1.404	6.639	5.517	3.553	1.099	1.343	-0.671	-11.475	-4.023	-0.315	-0.366	0.061	-0.977	3.5	9.11	1.215	1.282	2.441	0.488	-0.973	12.09	0.712	2.869	-1.099	-0.549	1506609858
-9.759	-2.789	0.073	0.061	0.305	-0.916	7.277	-5.108	-0.449	1.099	-0.977	1.404	6.389	6.495	3.192	1.221	1.709	-0.977	-9.759	-2.789	0.073	0.061	0.305	-0.916	3.305	10.259	0.578	1.709	1.953	0.244	2.801	11.275	2.567	0.61	-0.61	-0.122	1506609858
-8.996	-1.747	-0.647	-0.488	0.732	-0.916	6.198	-6.796	-0.713	1.343	-1.831	2.319	6.08	7.735	3.045	1.465	1.038	-1.526	-8.996	-1.747	-0.647	-0.488	0.732	-0.916	2.796	10.281	0.251	1.526	1.892	-0.122	-0.315	9.674	-0.87	0.61	-0.61	-0.122	1506609858
-9.536	-2.28	-1.488	-0.061	0.366	-0.916	6.295	-6.871	-0.514	1.099	-1.038	2.747	6.063	7.849	2.982	1.465	0.977	-1.587	-9.536	-2.28	-1.488	-0.061	0.366	-0.916	1.785	9.308	0.379	1.343	2.319	-0.122	1.193	9.548	0.257	1.77	0.977	-0.122	1506609858
-9.338	-2.202	-1.244	0	0.244	-0.854	6.157	-6.741	-0.085	1.099	-1.038	2.747	5.694	7.899	3.024	1.343	0.977	-1.526	-9.338	-2.202	-1.244	0	0.244	-0.854	1.166	9.343	0.142	1.465	2.197	-0.061	1.657	9.828	-0.495	2.075	-0.305	-0.671	1506609858
-9.326	-1.899	-1.104	-0.061	0.549	-0.854	6.639	-7.233	0.098	0.977	-0.854	2.197	5.416	8.409	2.93	1.16	-0.183	-1.465	-9.326	-1.899	-1.104	-0.061	0.549	-0.854	1.273	9.703	-0.245	1.404	0.793	-0.122	2.193	9.67	-0.421	1.587	0.122	-0.549	1506609858
-9.679	-1.962	-1.072	-0.183	0.427	-0.916	6.446	-7.489	-0.134	1.099	-0.183	1.648	5.606	8.732	2.773	1.221	-0.732	-1.343	-9.679	-1.962	-1.072	-0.183	0.427	-0.916	1.698	9.82	-0.105	1.16	0.732	-0.61	1.933	9.792	-0.172	1.099	-0.122	-0.244	1506609858
-9.543	-2.074	-1.055	-0.488	0.366	-0.793	6.359	-7.484	0.176	0.732	0.061	1.404	5.905	8.885	2.657	1.038	-0.183	-0.793	-9.543	-2.074	-1.055	-0.488	0.366	-0.793	1.835	9.928	0.035	0.916	0.977	-0.916	1.609	9.737	-0.461	1.038	0.061	-0.244	1506609858
-9.519	-2.371	-1.091	-0.305	0.305	-0.732	6.174	-7.573	0.647	0.61	0.488	1.282	5.672	8.856	2.792	0.977	0	-0.549	-9.519	-2.371	-1.091	-0.305	0.305	-0.732	1.781	9.912	-0.133	0.61	0.61	-0.977	1.762	9.775	-0.484	0.977	0	-0.244	1506609858
-9.396	-2.348	-1.062	0	0.366	-0.549	5.857	-7.671	0.845	0.549	0.61	1.16	5.585	8.769	2.96	1.282	-0.488	-0.671	-9.396	-2.348	-1.062	0	0.366	-0.549	1.857	9.762	-0.182	0.427	0.183	-1.038	1.75	9.783	-0.438	0.854	0.183	-0.244	1506609858
-9.509	-2.272	-1.164	-0.061	0.305	-0.488	5.769	-7.522	0.577	0.549	0.61	1.16	5.81	8.565	2.856	1.038	-0.122	-0.305	-9.509	-2.272	-1.164	-0.061	0.305	-0.488	2.021	9.61	-0.199	0.305	0.061	-1.038	1.727	9.739	-0.522	0.549	-0.061	-0.122	1506609858
-9.691	-2.355	-1.231	0	0.183	-0.366	5.837	-7.492	0.156	0.305	-0.183	0.549	5.885	8.361	2.83	0.854	0	-0.183	-9.691	-2.355	-1.231	0	0.183	-0.366	1.962	9.6	-0.278	0.183	0	-0.916	1.937	9.893	-0.479	0.488	-0.244	-0.183	1506609859
-9.656	-2.29	-1.236	0	0.183	-0.305	5.968	-7.681	0.085	0.305	0.61	0.244	5.908	8.357	2.87	0.732	0.061	-0.183	-9.656	-2.29	-1.236	0	0.183	-0.305	1.896	9.678	-0.3	0.183	-0.183	-0.793	1.821	9.872	-0.711	0.427	-0.244	-0.061	1506609859
-9.641	-2.328	-1.236	0	0.183	-0.244	5.697	-7.796	0.276	0.183	0.732	0.183	5.838	8.391	2.851	0.61	0	-0.244	-9.641	-2.328	-1.236	0	0.183	-0.244	1.963	9.715	-0.33	0.061	-0.366	-0.732	1.755	9.795	-0.799	0.427	-0.488	-0.183	1506609859
-9.605	-2.371	-1.257	0.061	0.183	-0.122	5.504	-7.716	0.457	0.061	0.427	0.366	5.911	8.284	2.754	0.61	0.122	-0.122	-9.605	-2.371	-1.257	0.061	0.183	-0.122	2.076	9.694	-0.275	0.061	-0.366	-0.671	1.885	9.836	-0.892	0.427	-0.488	-0.183	1506609859
-9.531	-2.3	-1.305	0.061	0.183	-0.061	5.4	-7.624	0.61	0	0.671	0.366	5.956	8.179	2.753	0.549	0.305	-0.183	-9.531	-2.3	-1.305	0.061	0.183	-0.061	2.099	9.646	-0.343	0.061	-0.305	-0.549	1.879	9.784	-0.991	0.427	-0.305	-0.122	1506609859
-9.543	-2.34	-1.315	0.061	0.183	-0.061	5.296	-7.537	0.62	0	0.244	0.427	6.09	8.094	2.638	0.366	0.183	-0.122	-9.543	-2.34	-1.315	0.061	0.183	-0.061	2.085	9.581	-0.335	0.061	-0.244	-0.366	1.888	9.781	-0.926	0.305	-0.305	-0.122	1506609859
-9.532	-2.334	-1.264	0	0.122	0	5.376	-7.472	0.785	0	-0.122	0.366	6.492	8.033	2.793	0.244	0.488	0.122	-9.532	-2.334	-1.264	0	0.122	0	1.822	9.566	-0.285	0	-0.244	-0.305	1.968	9.78	-0.895	0.183	-0.244	-0.122	1506609859
-9.582	-2.329	-1.231	0	0.122	0	5.469	-7.544	0.955	0.183	-0.061	0.305	6.501	8.006	2.718	0.366	0.183	0.183	-9.582	-2.329	-1.231	0	0.122	0	1.976	9.573	-0.284	-0.061	-0.305	-0.183	1.884	9.787	-1.023	0.244	-0.366	0	1506609859
-9.558	-2.357	-1.196	-0.061	0.061	0	5.528	-7.551	0.924	0.183	-0.061	0.305	6.063	7.989	2.671	0.366	0.549	0.122	-9.558	-2.357	-1.196	-0.061	0.061	0	2.143	9.616	-0.26	-0.061	-0.061	-0.122	1.598	9.769	-1	0.244	-0.244	0	1506609859
-9.573	-2.367	-1.2	0	0.061	0	5.503	-7.581	0.766	0	-0.244	0.122	5.835	8	2.787	0.366	0.61	0	-9.573	-2.367	-1.2	0	0.061	0	1.98	9.579	-0.264	-0.122	-0.122	-0.122	1.598	9.769	-1	0.122	-0.183	-0.061	1506609859
-9.543	-2.204	-1.151	0	0.183	0.061	5.457	-7.533	0.607	-0.122	-0.061	0.122	5.803	7.98	2.836	0.244	0.244	-0.061	-9.543	-2.204	-1.151	0	0.183	0.061	2.072	9.534	-0.238	-0.122	-0.183	-0.061	1.896	9.781	-1.011	0.122	-0.244	0	1506609859
-9.556	-2.024	-1.122	-0.122	0.305	0.061	5.337	-7.447	0.584	-0.122	-0.122	0.122	5.894	7.884	2.726	0.183	0.244	-0.061	-9.556	-2.024	-1.122	-0.122	0.305	0.061	2.224	9.519	-0.136	-0.061	0.122	0	1.971	9.702	-1.041	0.122	-0.122	0.061	1506609859
-9.648	-1.958	-1.128	-0.305	0.122	0.061	5.216	-7.462	0.562	-0.061	-0.427	0.061	5.997	7.909	2.639	0.122	0.427	-0.122	-9.648	-1.958	-1.128	-0.305	0.122	0.061	2.117	9.537	-0.019	-0.061	0.183	-0.061	1.983	9.743	-0.915	0.122	0	0.061	1506609859
-9.597	-1.945	-1.089	-0.488	0.183	0.061	5.323	-7.539	0.457	-0.122	-0.305	0.061	5.826	7.967	2.698	0.122	0.305	-0.122	-9.597	-1.945	-1.089	-0.488	0.183	0.061	2.079	9.575	0	-0.061	0.183	0	1.976	9.735	-0.796	0.122	0.244	0.061	1506609859
-9.55	-1.747	-1.101	-0.732	0.244	0.061	5.533	-7.657	0.571	0	-0.122	-0.305	5.74	8.006	2.818	0.183	0.305	-0.122	-9.55	-1.747	-1.101	-0.732	0.244	0.061	2.174	9.595	0.068	-0.061	0.183	-0.061	2.202	9.649	-0.746	0.061	0.366	0.122	1506609859
-9.713	-1.395	-1.127	-1.099	0.183	0.061	5.326	-7.736	0.711	0	-0.305	-0.305	5.705	8.012	2.85	0.183	0.305	-0.183	-9.713	-1.395	-1.127	-1.099	0.183	0.061	2.224	9.537	0.152	-0.122	0.305	-0.061	2.068	9.72	-0.748	0.061	0.549	0.183	1506609859
-9.889	-0.944	-1.162	-1.587	0.122	0.061	5.318	-7.857	0.683	-0.061	-0.671	-0.366	5.716	8.019	2.913	0.183	0.244	-0.183	-9.889	-0.944	-1.162	-1.587	0.122	0.061	2.06	9.499	0.213	0	0.305	-0.122	2.187	9.679	-0.457	0.061	0.854	0.183	1506609859
-9.906	-0.674	-1.312	-2.258	0	0	5.353	-8.227	0.359	-0.183	-0.732	-0.61	5.989	8.162	2.918	0.244	0.183	-0.488	-9.906	-0.674	-1.312	-2.258	0	0	1.893	9.734	0.301	-0.183	-0.061	-0.183	2.328	9.664	-0.559	-0.061	0.366	0	1506609859
-9.939	-0.597	-1.487	-2.93	-0.061	-0.183	5.174	-8.963	0.249	-0.366	-1.404	-1.221	6.198	8.686	2.779	0.427	-0.183	-0.122	-9.939	-0.597	-1.487	-2.93	-0.061	-0.183	1.78	10.087	0.647	-0.488	-0.793	-0.671	2.328	9.664	-0.559	0.244	0.488	-0.305	1506609859
-9.865	-0.569	-1.773	-3.601	-0.244	-0.366	4.845	-9.799	-0.062	-0.366	-1.404	-1.221	6.605	9.429	2.633	-0.671	0.793	0.732	-9.865	-0.569	-1.773	-3.601	-0.244	-0.366	2.058	10.204	0.557	-0.488	-1.465	-1.282	2.377	9.583	-0.995	0.183	0.854	-0.427	1506609859
-9.591	-0.743	-2.096	-4.272	-0.305	-0.549	4.216	-10.011	0.327	0.244	-0.305	-2.441	6.188	8.719	2.479	-1.465	0.244	2.38	-9.591	-0.743	-2.096	-4.272	-0.305	-0.549	2.927	10.006	0.437	-0.61	-1.343	-1.465	2.271	9.601	-1.334	0.671	1.16	-0.732	1506609859
-9.411	-1.064	-2.595	-4.822	-0.427	-0.854	3.214	-9.751	0.624	0.244	-0.305	-2.441	7.757	7.618	2.814	0	2.869	3.357	-9.411	-1.064	-2.595	-4.822	-0.427	-0.854	3.353	9.767	0.449	-1.221	-0.671	-1.526	2.355	9.583	-1.67	1.221	2.075	-0.793	1506609859
-9.238	-1.482	-3.009	-5.188	-0.488	-1.099	2.335	-9.451	0.81	1.343	-0.671	-1.648	8.434	6.994	2.015	1.587	4.639	4.7	-9.238	-1.482	-3.009	-5.188	-0.488	-1.099	4.223	9.774	0.17	-2.197	0.916	-1.099	2.164	9.586	-1.967	1.404	2.991	-0.916	1506609859
-9.15	-1.737	-3.322	-5.493	-0.732	-1.16	1.625	-9.067	0.623	1.343	-0.671	-1.648	8.786	6.188	1.346	4.089	5.981	5.371	-9.15	-1.737	-3.322	-5.493	-0.732	-1.16	4.278	9.359	-0.188	-2.502	2.808	-0.916	1.943	9.607	-2.176	1.099	3.418	-0.916	1506609859
-9.351	-1.855	-3.627	-5.737	-0.854	-1.221	1.134	-8.844	0.092	2.136	-1.831	-0.61	8.295	5.559	1.04	6.104	5.432	5.249	-9.351	-1.855	-3.627	-5.737	-0.854	-1.221	3.518	9.046	-0.681	-2.319	4.028	-0.488	2.022	9.64	-2.475	0.793	3.784	-0.916	1506609859
-9.384	-2.038	-3.809	-5.92	-1.099	-1.16	1.214	-9.118	-0.768	4.211	-5.066	1.953	7.144	4.75	1.189	7.874	4.639	3.967	-9.384	-2.038	-3.809	-5.92	-1.099	-1.16	2.692	8.832	-1.164	-1.709	5.31	0.061	1.808	9.701	-2.629	0.732	4.211	-0.854	1506609860
-9.46	-2.244	-3.854	-6.104	-1.343	-1.16	1.668	-9.721	-2.102	5.676	-6.165	3.113	6.371	4.42	0.961	9.644	4.211	2.136	-9.46	-2.244	-3.854	-6.104	-1.343	-1.16	1.766	8.892	-1.29	-1.221	6.653	0.732	1.498	9.802	-2.576	0.61	4.456	-0.854	1506609860
-9.423	-2.323	-3.85	-6.165	-1.343	-1.099	2.193	-10.312	-3.188	5.676	-6.165	3.113	6.235	4.768	0.919	10.376	4.456	0.427	-9.423	-2.323	-3.85	-6.165	-1.343	-1.099	0.636	9.293	-1.342	-0.183	7.08	0.977	1.303	9.912	-2.327	0.366	4.456	-0.977	1506609860
-9.338	-2.377	-3.766	-6.042	-1.282	-1.038	2.662	-10.703	-3.982	7.69	-6.653	4.456	6.216	5.692	0.426	9.766	4.883	-0.732	-9.338	-2.377	-3.766	-6.042	-1.282	-1.038	-0.408	9.767	-1.068	0.61	7.263	1.282	1.372	9.912	-2.248	0	4.333	-0.793	1506609860
-9.229	-2.283	-3.829	-5.92	-1.465	-1.038	3.109	-10.966	-4.535	7.629	-7.263	4.883	6.638	6.871	-0.126	7.874	5.249	-1.404	-9.229	-2.283	-3.829	-5.92	-1.465	-1.038	-1.061	10.136	-0.638	1.099	6.897	1.282	1.33	9.909	-2.156	-0.244	4.211	-0.671	1506609860
-9.1	-2.323	-4.008	-5.676	-1.465	-0.977	3.604	-10.968	-4.855	7.629	-7.263	4.883	7.441	7.906	-0.114	6.104	5.615	-1.648	-9.1	-2.323	-4.008	-5.676	-1.465	-0.977	-1.666	10.344	-0.284	1.099	6.897	1.282	1.348	9.859	-2.262	-0.549	4.272	-0.61	1506609860
-9.021	-2.515	-4.097	-5.432	-1.343	-0.916	3.572	-10.381	-4.828	5.798	-6.531	4.944	7.534	8.392	0.132	4.944	5.005	-0.977	-9.021	-2.515	-4.097	-5.432	-1.343	-0.916	-2.054	10.439	-0.087	1.221	5.737	1.404	1.053	9.903	-2.358	-0.854	4.089	-0.61	1506609860
-8.972	-2.847	-3.972	-4.944	-1.221	-0.793	3.394	-9.826	-4.555	4.333	-6.775	4.761	7.697	8.674	0.09	3.601	4.333	0.122	-8.972	-2.847	-3.972	-4.944	-1.221	-0.793	-1.852	10.499	0.056	1.099	5.249	1.587	0.556	9.936	-2.327	-0.977	3.784	-0.488	1506609860
-8.856	-2.957	-3.81	-4.211	-1.099	-0.671	3.417	-9.365	-4.365	4.333	-6.775	4.761	7.909	8.607	0.185	2.441	4.089	0.549	-8.856	-2.957	-3.81	-4.211	-1.099	-0.671	-1.531	10.517	-0.005	1.038	4.944	1.709	0.556	9.936	-2.327	-1.16	3.662	-0.427	1506609860
-8.859	-2.811	-3.693	-3.479	-1.282	-0.671	3.65	-8.819	-3.876	2.197	-6.226	4.7	7.699	8.297	0.109	1.892	4.089	0.793	-8.859	-2.811	-3.693	-3.479	-1.282	-0.671	-1.343	10.328	-0.128	0.793	4.639	1.953	0.298	9.945	-1.713	-1.221	2.686	-0.366	1506609860
-8.705	-2.385	-3.799	-3.113	-1.16	-0.732	3.868	-8.219	-3.171	1.099	-6.042	4.517	7.362	7.96	-0.145	1.465	3.906	0.977	-8.705	-2.385	-3.799	-3.113	-1.16	-0.732	-1.152	10.145	-0.217	0.671	4.333	2.014	0.469	9.842	-1.608	-1.526	2.197	-0.366	1506609860
-8.604	-2.247	-3.777	-3.296	-1.099	-0.793	4.122	-7.921	-2.522	1.099	-6.042	4.517	6.881	7.667	-0.366	1.16	3.601	0.977	-8.604	-2.247	-3.777	-3.296	-1.099	-0.793	-0.87	10.017	-0.371	0.549	3.906	1.831	0.469	9.842	-1.608	-1.77	1.953	-0.305	1506609860
-8.987	-2.342	-2.984	-3.601	-1.282	-0.732	4.52	-7.927	-1.796	-0.854	-4.944	4.028	6.418	7.412	-0.585	0.916	2.991	0.793	-8.987	-2.342	-2.984	-3.601	-1.282	-0.732	-0.4	10.036	-0.329	0.671	3.54	1.526	-0.181	9.767	-1.162	-2.075	1.648	-0.305	1506609860
-9.213	-2.369	-2.248	-3.479	-1.038	-0.427	4.858	-8.374	-0.941	-1.77	-3.906	3.601	5.898	7.346	-0.774	0.793	1.953	0.549	-9.213	-2.369	-2.248	-3.479	-1.038	-0.427	0.266	10.307	-0.114	0.854	3.54	0.916	0.354	9.758	0.4	-2.136	1.892	-0.244	1506609860
-9.877	-2.165	-1.751	-2.991	-0.793	-0.305	4.858	-8.374	-0.941	-1.77	-3.906	3.601	5.786	7.509	-0.674	0.916	1.343	0.061	-9.877	-2.165	-1.751	-2.991	-0.793	-0.305	0.658	10.171	1.018	1.16	3.784	0.488	0.354	9.758	0.4	-2.38	2.136	-0.122	1506609860
-11.019	-2.077	-0.816	-2.869	-2.014	-0.122	5.167	-8.788	-0.048	-2.563	-3.113	2.808	5.728	7.827	-0.449	0.916	1.343	0.061	-11.019	-2.077	-0.816	-2.869	-2.014	-0.122	1.014	10.377	2.132	1.587	4.089	0.366	4.559	10.507	1.668	-3.601	2.502	0.244	1506609860
-11.556	-1.686	0.09	-3.113	-2.625	0.427	5.078	-9.929	1.08	-2.319	-2.197	0.305	6.026	8.484	0.307	2.38	1.465	-0.549	-11.556	-1.686	0.09	-3.113	-2.625	0.427	1.211	10.044	2.765	1.221	3.906	0.183	4.553	8.959	0.724	-4.15	5.493	1.77	1506609860
-11.191	-1.762	-0.343	-3.235	-3.113	0.488	4.605	-10.301	0.963	-2.319	-2.197	0.305	5.93	8.982	1.255	3.052	2.563	-0.122	-11.191	-1.762	-0.343	-3.235	-3.113	0.488	1.162	10.267	3.048	1.099	4.456	0.122	4.431	8.93	0.329	-1.648	7.263	2.258	1506609860
-10.088	-1.979	-0.163	-3.479	-2.258	0.305	4.261	-10.791	1.085	-0.977	-2.747	-1.77	5.262	9.831	1.878	2.991	2.563	0.183	-10.088	-1.979	-0.163	-3.479	-2.258	0.305	1.073	10.592	2.86	0.977	3.662	-0.122	4.039	10.05	1.13	1.587	7.324	1.77	1506609860
-9.288	-1.603	0.044	-3.54	-1.404	0.244	3.93	-10.582	1.188	-0.977	-2.747	-1.77	4.674	10.218	2.214	2.441	1.953	0	-9.288	-1.603	0.044	-3.54	-1.404	0.244	1.001	9.99	2.688	0.244	2.747	-0.183	1.609	10.682	1.258	2.197	10.193	1.831	1506609860
-8.9	-1.122	0.42	-3.418	-0.61	0.488	3.193	-9.933	0.916	-0.732	-2.014	-2.38	4.116	9.622	2.548	2.258	1.77	-0.061	-8.9	-1.122	0.42	-3.418	-0.61	0.488	1.29	9.457	2.461	-0.305	2.441	-0.244	1.609	10.682	1.258	1.221	10.803	4.089	1506609860
-8.628	-0.794	-0.085	-4.822	-1.099	0	2.671	-9.217	0.725	0.183	-2.563	-3.662	3.595	8.985	2.658	2.136	2.014	-0.427	-8.628	-0.794	-0.085	-4.822	-1.099	0	1.39	9.046	2.289	-0.549	2.563	-0.244	0.051	9.798	1.382	0.977	7.935	5.676	1506609860
-8.574	-0.439	-0.237	-4.578	-0.427	0.183	2.515	-8.559	0.563	0.183	-2.563	-3.662	3.207	8.46	2.434	2.014	2.197	-1.221	-8.574	-0.439	-0.237	-4.578	-0.427	0.183	1.324	8.824	2.198	-0.61	2.625	-0.061	1.389	9.739	0.274	1.953	5.615	5.92	1506609860
-8.794	-0.318	-0.48	-4.395	0.061	0.366	2.103	-8.469	0.257	0.732	-2.319	-3.174	2.932	8.168	2.241	1.953	2.014	-1.953	-8.794	-0.318	-0.48	-4.395	0.061	0.366	1.32	8.887	2.199	-0.488	2.625	0	1.389	9.739	0.274	2.808	2.747	4.944	1506609860
-9.284	-0.499	-0.63	-4.456	0.061	0.366	2.025	-8.429	-0.115	1.038	-2.869	-2.869	3.016	8.415	2.103	1.892	1.892	-2.747	-9.284	-0.499	-0.63	-4.456	0.061	0.366	1.272	9.063	2.224	-0.244	2.441	0.061	3.541	9.384	-0.877	2.625	4.211	4.456	1506609860
-9.478	-0.547	-0.492	-4.456	0.061	0.488	2.342	-8.666	-0.328	1.038	-2.869	-2.869	3.271	8.856	2.01	1.77	1.953	-3.357	-9.478	-0.547	-0.492	-4.456	0.061	0.488	1.114	9.117	2.146	-0.061	2.136	0.061	2.212	9.295	-0.298	2.258	8.179	3.906	1506609861
-9.85	-0.651	-0.599	-4.395	-0.122	0.488	2.442	-8.979	-0.469	1.038	-2.38	-1.892	3.488	9.154	2.049	1.709	1.953	-3.723	-9.85	-0.651	-0.599	-4.395	-0.122	0.488	1.202	9.076	2.098	-0.061	2.319	-0.061	0.88	9.415	0.293	2.808	7.874	3.296	1506609861
-9.947	-1.047	-0.762	-4.028	-0.183	0.427	2.464	-8.993	-0.455	0.916	-2.563	-1.587	3.717	9.427	2.036	1.648	1.77	-3.967	-9.947	-1.047	-0.762	-4.028	-0.183	0.427	1.272	9.246	2.14	0.061	2.319	-0.183	0.662	9.436	1.459	3.296	5.127	2.686	1506609861
-10.074	-0.756	-0.647	-3.357	0.427	0.366	2.615	-9.146	-0.104	0.916	-2.563	-1.587	3.998	9.765	1.943	1.404	1.709	-3.845	-10.074	-0.756	-0.647	-3.357	0.427	0.366	1.18	9.499	2.086	0.183	2.258	-0.183	1.519	9.634	2.534	2.93	3.479	1.282	1506609861
-10.719	-0.599	-0.689	-3.54	-0.183	0.183	2.535	-9.348	0.208	0.854	-1.404	-0.366	4.359	10.048	1.916	1.282	1.953	-3.54	-10.719	-0.599	-0.689	-3.54	-0.183	0.183	1.069	9.587	2.146	0.183	2.136	-0.061	2.541	9.818	2.135	1.892	3.784	-0.183	1506609861
-11.635	-1.643	-0.339	-2.686	0.061	0.183	2.284	-9.282	0.479	0.854	-1.404	-0.366	4.591	10.158	1.89	1.16	2.197	-2.93	-11.635	-1.643	-0.339	-2.686	0.061	0.183	0.898	9.711	2.226	0.366	1.953	0.183	2.668	9.813	0.88	0.732	2.991	-0.549	1506609861
-11.172	-2.97	-0.467	-1.831	-0.549	0	2.052	-9.357	0.48	1.404	-2.075	1.526	4.484	10.313	1.798	0.854	2.014	-2.014	-11.172	-2.97	-0.467	-1.831	-0.549	0	0.742	10.234	2.109	0.61	1.831	0.488	0.991	11.108	1.164	1.77	-0.183	-1.343	1506609861
-9.897	-2.528	-0.169	-0.793	-0.183	0.183	2.052	-9.357	0.48	1.404	-2.075	1.526	4.496	11.023	1.644	0.305	1.709	-1.16	-9.897	-2.528	-0.169	-0.793	-0.183	0.183	0.471	10.957	2.131	0.977	2.014	0.732	0.991	11.108	1.164	2.625	0.244	-1.587	1506609861
-8.943	-1.8	-0.196	-0.977	-0.122	-0.244	2.205	-9.829	-0.097	1.77	-3.113	3.723	4.709	11.742	1.436	-0.366	1.587	-0.305	-8.943	-1.8	-0.196	-0.977	-0.122	-0.244	-0.145	10.948	2.375	1.099	2.258	0.977	0.068	9.241	0.481	0.183	-2.747	-0.61	1506609861
-9.713	-2.116	-1.686	-0.732	-0.305	-0.366	2.711	-9.143	-0.13	1.526	-3.052	4.333	4.795	11.426	1.212	-0.793	1.648	1.038	-9.713	-2.116	-1.686	-0.732	-0.305	-0.366	-0.799	9.755	2.275	0.305	1.282	1.465	2.823	9.716	-1.482	1.892	-2.014	-1.526	1506609861
-9.8	-2.249	-1.505	-0.916	-0.549	-0.122	2.711	-9.143	-0.13	1.526	-3.052	4.333	3.991	10.232	0.811	-0.916	1.648	2.991	-9.8	-2.249	-1.505	-0.916	-0.549	-0.122	-0.51	9.296	1.781	-0.122	1.221	1.892	1.805	10.11	-0.677	2.136	-0.854	-1.404	1506609861
-9.613	-1.991	-1.174	-1.282	0.122	0.305	3.291	-8.203	-0.31	1.221	-2.502	3.174	2.888	10.507	0.166	-1.404	0.732	3.967	-9.613	-1.991	-1.174	-1.282	0.122	0.305	0.324	10.374	1.19	0.488	2.014	1.709	1.258	9.936	-0.983	0.916	0.183	-1.343	1506609861
-9.532	-1.821	-1.428	-1.16	0.366	0.061	3.708	-9.649	-0.742	1.221	-2.502	3.174	2.661	11.121	-0.392	-2.014	0.305	3.479	-9.532	-1.821	-1.428	-1.16	0.366	0.061	0.373	10.392	1.358	0.977	2.808	1.587	0.909	9.828	-1.902	1.16	-0.671	-1.221	1506609861
-9.295	-1.87	-1.56	-0.793	0.122	-0.305	4.228	-9.311	-0.679	1.221	-3.174	2.014	3.091	10.563	-0.682	-1.831	1.77	2.563	-9.295	-1.87	-1.56	-0.793	0.122	-0.305	0.252	9.918	1.479	1.099	2.625	1.587	0.909	9.828	-1.902	1.221	-0.427	-1.465	1506609861
-9.05	-1.592	-1.293	-0.671	0	-0.305	4.232	-8.483	0.069	-0.61	-2.38	-1.221	2.777	9.828	-0.952	-1.099	2.197	2.38	-9.05	-1.592	-1.293	-0.671	0	-0.305	0.392	9.421	1.395	0.793	1.831	1.404	1.334	9.454	-1.717	0.854	0.122	-1.526	1506609861
-9.241	-1.352	-1.402	-0.732	-0.305	-0.427	3.722	-8.056	0.339	-0.793	-2.014	-2.014	2.54	9.11	-0.848	-0.061	1.526	2.502	-9.241	-1.352	-1.402	-0.732	-0.305	-0.427	0.418	8.842	1.266	0.488	1.892	1.221	1.436	9.452	-1.378	0.977	0.305	-1.465	1506609861
-9.369	-1.254	-1.574	-0.793	-0.366	-0.305	3.28	-7.744	0.666	-0.793	-2.014	-2.014	2.716	8.595	-0.62	0.549	1.648	2.38	-9.369	-1.254	-1.574	-0.793	-0.366	-0.305	0.354	8.605	0.908	0.427	1.892	0.977	1.341	9.526	-1.487	1.038	0.122	-1.404	1506609861
-9.802	-1.174	-1.53	-0.671	-0.488	0	2.937	-7.851	1	-0.977	-0.427	-1.892	2.601	8.508	-0.505	0.488	1.587	2.136	-9.802	-1.174	-1.53	-0.671	-0.488	0	0.456	8.861	0.69	0.61	1.648	0.61	1.487	9.823	-1.448	0.916	0.061	-1.282	1506609861
-9.915	-1.238	-1.343	-0.305	-0.488	-0.061	2.802	-8.259	1.243	-1.221	0.427	-1.404	2.499	8.565	-0.414	0.305	0.977	1.648	-9.915	-1.238	-1.343	-0.305	-0.488	-0.061	0.618	9.311	0.688	1.038	1.526	0.366	1.615	9.824	-1.312	0.61	-0.427	-0.977	1506609861
-9.478	-0.982	-1.396	-0.061	-0.427	-0.305	2.766	-8.736	1.602	-1.404	1.587	-1.099	2.805	8.716	-0.273	0.488	0.732	0.916	-9.478	-0.982	-1.396	-0.061	-0.427	-0.305	0.727	9.709	0.743	1.16	1.526	0.244	1.615	9.824	-1.312	0.061	-0.427	-0.732	1506609861
-9.446	-0.752	-1.632	-0.244	-0.305	-0.305	2.638	-9.282	1.967	-1.282	2.319	-1.038	3.36	9.057	-0.002	0.671	0.671	0.366	-9.446	-0.752	-1.632	-0.244	-0.305	-0.305	0.787	10.147	0.695	1.16	0.977	-0.183	1.001	9.54	-2.248	-0.549	-0.427	-0.793	1506609861
-9.879	-0.924	-1.53	-0.244	-0.122	-0.061	2.194	-9.491	2.085	-1.282	2.319	-1.038	3.755	9.4	0.167	0.671	0.427	0.244	-9.879	-0.924	-1.53	-0.244	-0.122	-0.061	1.115	10.115	0.635	0.793	-0.427	-0.488	0.904	9.806	-2.311	-0.732	-0.854	-0.854	1506609861
-10.541	-0.987	-1.425	-0.122	0	0.305	1.737	-9.205	1.956	-0.366	0.488	-1.099	3.817	9.14	0.453	0.854	-0.366	0.305	-10.541	-0.987	-1.425	-0.122	0	0.305	1.73	10.173	0.66	0.366	-0.366	-0.488	1.536	10.396	-1.963	-0.793	-0.977	-0.854	1506609861
-11.264	-1.156	-1.241	-0.427	0	0.244	1.699	-9.577	1.607	0.061	-0.244	-0.732	4.077	9.238	1.097	1.282	-0.305	-0.122	-11.264	-1.156	-1.241	-0.427	0	0.244	1.993	11.047	0.516	0.183	0.305	-0.366	1.989	11.02	-1.132	-1.038	-0.854	-0.732	1506609861
-11.147	-1.89	-1.014	-0.488	-0.305	0.061	1.702	-10.377	1.055	0.244	-0.488	0.122	4.46	10.267	1.67	1.343	0.366	-0.916	-11.147	-1.89	-1.014	-0.488	-0.305	0.061	1.631	11.326	0.965	0.549	-0.244	-0.366	2.027	11.32	-0.028	-1.77	-0.61	-0.183	1506609861
-9.774	-2.493	-0.118	-0.305	-0.549	0.244	1.988	-10.402	0.739	0.244	-0.488	0.122	4.841	10.785	2.035	0.732	0.671	-1.343	-9.774	-2.493	-0.118	-0.305	-0.549	0.244	1.223	10.424	1.212	0.183	-1.038	-0.305	1.548	10.694	0.736	-2.869	-0.122	0.61	1506609862
-8.35	-2.652	0.873	-0.122	-0.122	0.366	2.462	-9.548	0.62	0.183	-0.366	0.916	4.734	10.019	2.493	0.305	0.244	-0.854	-8.35	-2.652	0.873	-0.122	-0.122	0.366	1.119	9.143	1.432	-0.366	-1.099	-0.183	0.94	9.266	1.158	-3.906	0.549	1.526	1506609862
-8.649	-2.488	1.105	0.183	-0.183	0.183	2.609	-8.394	0.59	0.061	1.404	0.854	4.254	9.037	2.589	-0.061	-0.793	-0.061	-8.649	-2.488	1.105	0.183	-0.183	0.183	1.255	8.553	1.804	-0.488	-0.305	-0.061	0.323	8.922	0.565	-3.662	0.732	2.319	1506609862
-10.42	-2.31	0.37	0.671	-0.671	-0.366	2.271	-7.739	0.301	0.488	0.854	0.549	3.953	8.707	2.229	-0.732	-0.854	0.183	-10.42	-2.31	0.37	0.671	-0.671	-0.366	1.767	9.27	2.241	0	0.671	-0.122	0.323	8.922	0.565	-2.136	0.366	2.808	1506609862
-10.249	-2.095	0.541	0.244	-0.732	-0.366	2.059	-8.247	-0.372	0.488	0.854	0.549	3.612	9.417	1.625	-0.977	-0.977	-0.061	-10.249	-2.095	0.541	0.244	-0.732	-0.366	1.993	10.594	2.309	0.305	0.916	-0.305	-0.312	10.543	0.138	-1.16	1.648	2.014	1506609862
-9.518	-1.524	0.775	-0.122	-0.305	-0.244	2.342	-9.476	-1.316	1.282	-0.061	1.404	3.704	10.265	1.418	-0.549	-0.916	-0.366	-9.518	-1.524	0.775	-0.122	-0.305	-0.244	1.279	10.167	2.361	0.061	0.244	-0.305	0.036	9.672	0.469	-0.549	1.465	1.587	1506609862
-9.302	-1.254	0.939	-0.183	-0.366	-0.244	2.342	-9.476	-1.316	1.282	-0.061	1.404	3.927	9.63	1.682	0.305	0.183	-0.183	-9.302	-1.254	0.939	-0.183	-0.366	-0.244	0.809	9.03	2.323	-0.427	0.061	-0.122	0.106	9.156	1.064	0.366	2.502	1.099	1506609862
-9.158	-1.22	0.848	0.061	0.183	0.061	2.828	-8.574	-1.906	0.977	0.488	1.099	3.524	8.933	1.763	0.427	0.549	0.244	-9.158	-1.22	0.848	0.061	0.183	0.061	0.84	8.878	2.119	-0.427	0.366	-0.183	-0.487	9.158	1.296	1.465	3.113	0.488	1506609862
-9.398	-1.084	0.614	-0.061	0.427	0.183	2.601	-8.769	-1.812	-0.549	0.427	-0.793	2.929	9.042	1.578	-0.183	0.061	0.183	-9.398	-1.084	0.614	-0.061	0.427	0.183	1.111	9.342	2.023	0.183	0.305	-0.305	0.5	9.44	1.443	2.197	1.709	-0.183	1506609862
-9.496	-0.904	0.55	-0.549	0.244	0.122	2.193	-8.795	-1.631	-0.549	-0.122	-1.343	2.804	9.192	1.323	-0.366	-0.488	-0.305	-9.496	-0.904	0.55	-0.549	0.244	0.122	1.44	9.531	2.205	0.427	0.305	-0.305	0.5	9.44	1.443	2.441	0.61	-0.183	1506609862
-9.299	-0.713	0.78	-0.793	0.549	0.305	1.976	-8.792	-1.353	-0.549	-0.122	-1.343	3.194	9.106	1.199	0.122	-0.061	-0.732	-9.299	-0.713	0.78	-0.793	0.549	0.305	1.516	9.629	2.199	0.244	0.488	-0.122	0.943	9.378	1.879	1.343	0.977	-0.244	1506609862
-9.77	-0.813	0.608	-0.977	0.61	0.305	1.976	-8.792	-1.353	-0.488	-0.549	-1.526	3.758	9.176	1.395	0.854	1.099	-0.977	-9.77	-0.813	0.608	-0.977	0.61	0.305	1.197	9.56	2.127	0.122	0.61	0.061	-0.122	9.246	1.268	0.183	-0.061	-0.366	1506609862
-10.468	-1.665	0.182	-0.916	0.244	0.061	1.859	-8.899	-1.107	-0.427	-0.854	-1.465	4.018	9.323	1.627	1.16	1.953	-0.916	-10.468	-1.665	0.182	-0.916	0.244	0.061	1.101	9.696	1.982	0	0.61	0.244	-0.122	9.246	1.268	1.099	-1.77	-0.793	1506609862
-9.985	-1.938	0.102	-0.671	0.244	0	1.931	-8.739	-0.732	-0.488	-0.854	-1.404	3.947	9.714	1.711	0.916	1.831	-0.61	-9.985	-1.938	0.102	-0.671	0.244	0	1.3	10.244	1.638	0.061	0.488	0.305	1.499	10.349	0.337	2.258	-1.343	-1.343	1506609862
-9.448	-1.663	-0.158	-0.854	0.244	-0.122	2.031	-9.216	-0.148	-0.366	-0.244	-0.671	3.913	10.197	1.817	0.671	1.465	-0.549	-9.448	-1.663	-0.158	-0.854	0.244	-0.122	1.327	10.22	1.413	0.122	0.549	0.244	1.081	9.904	-0.218	1.038	-1.099	-0.854	1506609862
-9.538	-1.729	-0.595	-0.732	0.183	-0.244	2.177	-8.997	0.109	-0.366	-0.244	-0.671	3.992	10.014	1.89	0.488	1.465	-0.427	-9.538	-1.729	-0.595	-0.732	0.183	-0.244	1.186	9.572	1.395	0.122	0.549	0.244	1.081	9.904	-0.218	1.282	-0.061	-0.854	1506609862
-9.771	-1.864	-0.724	-0.61	0.061	-0.183	2.294	-8.543	0.389	-0.549	0.122	-0.122	3.853	9.454	1.804	0.305	1.343	-0.061	-9.771	-1.864	-0.724	-0.61	0.061	-0.183	1.122	9.323	1.221	-0.244	0.671	0.366	0.84	9.993	-0.38	0.854	0	-0.61	1506609862
-9.924	-1.766	-0.678	-0.549	-0.061	-0.183	2.274	-8.748	0.47	-0.549	0.122	-0.122	3.51	9.326	1.621	0.061	0.916	0.122	-9.924	-1.766	-0.678	-0.549	-0.061	-0.183	1.25	9.479	1.016	-0.122	0.549	0.305	0.819	10.03	-0.626	0.61	0.183	-0.366	1506609862
-9.865	-1.628	-0.701	-0.488	0.061	-0.305	2.189	-9.195	0.422	-0.122	0	0.244	3.254	9.399	1.363	-0.183	0.488	-0.061	-9.865	-1.628	-0.701	-0.488	0.061	-0.305	1.355	9.623	0.964	0.061	0.671	0.183	0.819	10.03	-0.626	0.488	0.183	-0.244	1506609862
-9.745	-1.558	-0.726	-0.427	0.122	-0.305	2.205	-9.347	0.408	0	-0.488	0.366	3.206	9.439	1.071	-0.305	0.122	-0.305	-9.745	-1.558	-0.726	-0.427	0.122	-0.305	1.365	9.696	0.988	0.183	0.732	0.061	0.595	9.982	-0.898	0.488	0.366	-0.244	1506609862
-9.751	-1.419	-0.774	-0.366	0.122	-0.244	2.389	-9.266	0.484	0	-0.488	0.427	3.281	9.434	0.804	-0.305	0.061	-0.427	-9.751	-1.419	-0.774	-0.366	0.122	-0.244	1.279	9.65	1.08	0.183	0.61	0	0.817	9.933	-0.901	0.366	0.244	-0.244	1506609862
-9.774	-1.224	-0.786	-0.305	0.061	-0.183	2.436	-8.97	0.475	0.061	-0.244	0.488	3.321	9.342	0.635	-0.122	0.122	-0.488	-9.774	-1.224	-0.786	-0.305	0.061	-0.183	1.268	9.588	1.159	0.122	0.488	-0.122	0.817	9.933	-0.901	0.305	0.122	-0.122	1506609862
-9.853	-1.089	-0.768	-0.366	0.061	-0.122	2.382	-8.768	0.415	0.061	-0.244	0.488	3.293	9.29	0.501	0.122	0.122	-0.427	-9.853	-1.089	-0.768	-0.366	0.061	-0.122	1.274	9.641	1.171	0.061	0.427	-0.244	1.111	9.904	-0.991	0.122	0.183	-0.061	1506609862
-9.891	-1.096	-0.744	-0.366	0.061	-0.122	2.385	-8.8	0.255	0.305	-0.366	0.916	3.285	9.388	0.486	0.366	0.122	-0.366	-9.891	-1.096	-0.744	-0.366	0.061	-0.122	1.221	9.744	1.125	0.122	0.183	-0.305	1.053	9.926	-0.998	0.122	0.183	-0.061	1506609862
-9.794	-1.159	-0.735	-0.366	0	-0.122	2.498	-8.856	0.111	0.305	-0.366	0.916	3.299	9.494	0.598	0.549	0.244	-0.427	-9.794	-1.159	-0.735	-0.366	0	-0.122	1.202	9.683	1.127	0.122	0.122	-0.305	1.053	9.926	-0.998	0.183	0.183	-0.122	1506609862
-9.781	-1.274	-0.755	-0.305	0	-0.122	2.644	-8.868	0.029	0.305	-0.366	1.099	3.329	9.524	0.816	0.671	0.305	-0.488	-9.781	-1.274	-0.755	-0.305	0	-0.122	1.255	9.642	1.101	0.122	0.061	-0.305	1.023	9.887	-0.991	0.183	0.122	-0.122	1506609863
-9.772	-1.328	-0.741	-0.183	0	-0.061	2.814	-8.847	-0.056	0.244	-0.427	0.854	3.35	9.563	1.023	0.671	0.305	-0.427	-9.772	-1.328	-0.741	-0.183	0	-0.061	1.322	9.685	1.103	0.122	0	-0.366	0.949	9.892	-0.939	0.122	0.244	-0.122	1506609863
-9.802	-1.288	-0.731	-0.183	0.061	-0.061	2.982	-8.829	-0.065	0.183	-0.427	0.549	3.34	9.685	1.159	0.549	0.183	-0.305	-9.802	-1.288	-0.731	-0.183	0.061	-0.061	1.312	9.734	1.066	0.122	-0.061	-0.305	0.949	9.892	-0.939	0.061	0.122	-0.061	1506609863
-9.832	-1.262	-0.739	-0.122	0.061	0	3.054	-8.847	-0.086	0.183	-0.427	0.549	3.381	9.749	1.337	0.366	0.122	-0.244	-9.832	-1.262	-0.739	-0.122	0.061	0	1.296	9.74	1.032	0.061	-0.061	-0.244	0.901	9.924	-0.989	0.122	0	-0.061	1506609863
-9.823	-1.263	-0.772	-0.061	0.122	0	3.078	-8.807	-0.066	0.122	-0.366	0.244	3.378	9.759	1.449	0.305	0.061	-0.183	-9.823	-1.263	-0.772	-0.061	0.122	0	1.315	9.747	1.041	0	-0.061	-0.122	0.951	9.916	-1.044	0	0	-0.061	1506609863
-9.788	-1.25	-0.748	-0.061	0.122	0	2.973	-8.807	-0.039	0	-0.183	0	3.363	9.775	1.467	0.244	0.061	-0.122	-9.788	-1.25	-0.748	-0.061	0.122	0	1.305	9.788	1.016	-0.061	-0.061	-0.061	0.951	9.916	-1.044	-0.061	0	-0.061	1506609863
-9.775	-1.251	-0.793	-0.061	0.061	0	2.906	-8.839	-0.019	-0.061	-0.183	-0.244	3.309	9.845	1.413	0.061	0	-0.061	-9.775	-1.251	-0.793	-0.061	0.061	0	1.273	9.753	1.053	-0.061	-0.122	0	0.84	9.88	-1.03	-0.061	0.061	0	1506609863
-9.777	-1.28	-0.809	-0.061	0.122	0	2.783	-8.815	0.047	-0.183	0.122	-0.549	3.269	9.776	1.334	-0.061	-0.122	0	-9.777	-1.28	-0.809	-0.061	0.122	0	1.321	9.689	1.068	-0.061	-0.122	0.061	0.885	9.875	-1.017	-0.061	-0.061	-0.061	1506609863
-9.777	-1.27	-0.797	-0.061	0.061	-0.061	2.615	-8.826	0.098	-0.183	0.122	-0.549	3.204	9.701	1.233	-0.122	-0.183	0	-9.777	-1.27	-0.797	-0.061	0.061	-0.061	1.386	9.677	1.069	-0.061	-0.061	0.061	0.885	9.875	-1.017	-0.061	-0.061	0	1506609863
-9.783	-1.269	-0.786	0	0	-0.061	2.479	-8.863	0.118	-0.183	0.122	-0.671	3.21	9.673	1.108	-0.183	-0.122	0	-9.783	-1.269	-0.786	0	0	-0.061	1.381	9.671	1.105	-0.061	0	0.061	0.87	9.873	-0.973	0	0	0	1506609863
-9.772	-1.255	-0.791	-0.061	-0.061	-0.061	2.378	-8.88	0.09	-0.122	0.183	-0.61	3.2	9.641	1.007	-0.183	-0.061	0	-9.772	-1.255	-0.791	-0.061	-0.061	-0.061	1.365	9.665	1.135	-0.061	0	0.061	0.83	9.88	-0.982	-0.061	0	0	1506609863
-9.784	-1.267	-0.779	0.061	-0.061	-0.061	2.268	-8.855	0.091	-0.122	0.183	-0.61	3.168	9.618	0.912	-0.183	-0.122	0	-9.784	-1.267	-0.779	0.061	-0.061	-0.061	1.357	9.643	1.157	-0.061	-0.061	0	0.83	9.88	-0.982	-0.061	-0.061	0	1506609863
-9.752	-1.275	-0.787	0.061	0	-0.061	2.268	-8.855	0.091	-0.122	0.183	-0.427	3.125	9.579	0.874	-0.122	-0.122	0	-9.752	-1.275	-0.787	0.061	0	-0.061	1.346	9.646	1.163	0	-0.061	0	0.913	9.89	-0.939	-0.061	-0.061	0	1506609863
-9.782	-1.219	-0.787	0.061	0	-0.061	2.198	-8.847	0.059	-0.061	0.122	-0.061	3.112	9.591	0.846	-0.061	-0.183	0	-9.782	-1.219	-0.787	0.061	0	-0.061	1.33	9.629	1.18	0	-0.061	-0.061	0.947	9.883	-0.97	-0.061	-0.061	0	1506609863
-9.798	-1.22	-0.764	0.061	0	-0.061	2.263	-8.844	0.028	-0.061	0.122	-0.061	3.1	9.58	0.865	0	-0.122	0	-9.798	-1.22	-0.764	0.061	0	-0.061	1.318	9.606	1.184	0	-0.122	-0.061	0.947	9.883	-0.97	-0.061	-0.061	0	1506609863
-9.804	-1.236	-0.76	0.061	0	-0.061	2.342	-8.859	0.03	-0.061	0.061	0.183	3.06	9.568	0.903	0.061	-0.183	0	-9.804	-1.236	-0.76	0.061	0	-0.061	1.36	9.677	1.168	0	-0.244	-0.122	0.931	9.88	-0.916	-0.061	-0.122	0	1506609863
-9.783	-1.223	-0.741	0.122	0	-0.061	2.463	-8.87	0.057	0	0.061	0.244	3.021	9.627	0.921	0	-0.244	0	-9.783	-1.223	-0.741	0.122	0	-0.061	1.457	9.676	1.18	0	-0.183	-0.183	0.956	9.878	-0.914	-0.061	-0.061	0	1506609863
-9.792	-1.164	-0.784	0.061	0	-0.061	2.555	-8.87	0.042	0	0.061	0.244	3.039	9.61	0.995	0.122	-0.183	-0.061	-9.792	-1.164	-0.784	0.061	0	-0.061	1.43	9.631	1.152	0	-0.183	-0.122	0.956	9.878	-0.914	-0.061	-0.122	0	1506609863
-9.77	-1.178	-0.794	0	0.061	-0.061	2.635	-8.845	0.025	0	0.061	0.244	3.08	9.591	1.05	0.122	-0.061	-0.183	-9.77	-1.178	-0.794	0	0.061	-0.061	1.401	9.65	1.16	0	-0.122	-0.122	1.014	9.874	-0.904	-0.122	-0.122	0	1506609863
-9.763	-1.209	-0.762	0	0.061	-0.061	2.686	-8.847	0.001	0	0.061	0.244	3.118	9.644	1.126	0.061	-0.061	-0.183	-9.763	-1.209	-0.762	0	0.061	-0.061	1.386	9.682	1.187	0	-0.183	-0.122	1.026	9.877	-0.849	-0.122	-0.122	0	1506609863
-9.775	-1.208	-0.724	0	0.061	-0.061	2.713	-8.839	-0.043	0.061	-0.061	0.061	3.179	9.685	1.156	0	-0.183	-0.122	-9.775	-1.208	-0.724	0	0.061	-0.061	1.402	9.666	1.166	0	-0.183	-0.122	1.026	9.877	-0.849	-0.061	-0.061	0	1506609863
-9.806	-1.176	-0.705	0	0.061	-0.061	2.724	-8.792	-0.065	0.061	-0.061	0.061	3.218	9.672	1.158	0	-0.183	-0.061	-9.806	-1.176	-0.705	0	0.061	-0.061	1.476	9.644	1.18	0	-0.122	-0.122	0.959	9.873	-0.831	-0.122	-0.061	0.061	1506609863
-9.825	-1.192	-0.724	0	0	-0.061	2.689	-8.772	-0.111	0	0.061	0	3.246	9.636	1.144	0	-0.122	-0.061	-9.825	-1.192	-0.724	0	0	-0.061	1.513	9.705	1.163	0	-0.061	-0.122	0.976	9.868	-0.852	-0.122	-0.122	0	1506609863
-9.776	-1.209	-0.736	0	-0.061	-0.061	2.651	-8.775	-0.146	-0.061	0.061	-0.061	3.29	9.667	1.086	0	-0.061	-0.122	-9.776	-1.209	-0.736	0	-0.061	-0.061	1.474	9.722	1.186	0	0	-0.061	0.976	9.868	-0.852	0	0	0	1506609863
-9.783	-1.238	-0.754	-0.061	-0.061	-0.061	2.594	-8.808	-0.14	-0.061	0.061	-0.061	3.304	9.698	1.083	0	0	-0.061	-9.783	-1.238	-0.754	-0.061	-0.061	-0.061	1.394	9.714	1.183	0	0	-0.061	1.022	9.878	-0.797	-0.061	-0.061	0	1506609863
-9.772	-1.223	-0.75	-0.061	0	-0.061	2.546	-8.79	-0.142	-0.061	-0.061	-0.122	3.232	9.671	1.101	-0.061	0	0.061	-9.772	-1.223	-0.75	-0.061	0	-0.061	1.381	9.66	1.199	0	0.061	0	1.005	9.863	-0.796	0	0	0	1506609864
-9.777	-1.214	-0.733	-0.061	0	-0.061	2.527	-8.793	-0.111	-0.122	-0.061	-0.122	3.183	9.65	1.084	-0.061	0	0.061	-9.777	-1.214	-0.733	-0.061	0	-0.061	1.375	9.674	1.186	0	0.061	0	1.037	9.88	-0.772	0	0	0	1506609864
-9.782	-1.212	-0.754	-0.061	-0.061	-0.061	2.523	-8.8	-0.06	-0.122	-0.061	-0.122	3.125	9.659	1.043	-0.061	0.061	0.061	-9.782	-1.212	-0.754	-0.061	-0.061	-0.061	1.357	9.697	1.188	0	0.061	0	1.025	9.873	-0.813	0	0	0	1506609864
-9.767	-1.219	-0.778	-0.061	-0.061	0	2.521	-8.83	-0.016	-0.122	-0.061	-0.061	3.091	9.677	1.013	-0.061	0	0	-9.767	-1.219	-0.778	-0.061	-0.061	0	1.348	9.696	1.195	0	0.061	-0.061	1.025	9.873	-0.813	0	0	0	1506609864
-9.768	-1.206	-0.776	-0.061	-0.061	0	2.547	-8.839	0.016	-0.061	-0.061	-0.061	3.071	9.666	0.991	0	0.061	0	-9.768	-1.206	-0.776	-0.061	-0.061	0	1.322	9.674	1.203	-0.061	0.061	-0.061	1.052	9.871	-0.785	0	0	0	1506609864
-9.781	-1.211	-0.764	-0.061	-0.061	-0.061	2.566	-8.847	0.012	-0.061	-0.061	-0.061	3.043	9.654	0.999	0	0.061	0	-9.781	-1.211	-0.764	-0.061	-0.061	-0.061	1.292	9.666	1.176	0	0	0	1.034	9.871	-0.827	0	0	0	1506609864
-9.77	-1.251	-0.794	-0.061	-0.061	0	2.586	-8.857	0.002	-0.061	-0.061	0	3.035	9.65	1.005	0	0	-0.061	-9.77	-1.251	-0.794	-0.061	-0.061	0	1.31	9.667	1.196	0	0	-0.061	1.034	9.871	-0.827	0	0	0	1506609864
-9.768	-1.244	-0.804	-0.061	0	0	2.616	-8.875	0.001	-0.061	-0.061	0	3.062	9.647	1.004	-0.061	0	-0.061	-9.768	-1.244	-0.804	-0.061	0	0	1.322	9.673	1.189	-0.061	-0.061	-0.061	1.049	9.883	-0.829	0	0	0	1506609864
-9.769	-1.264	-0.786	-0.061	0	-0.061	2.635	-8.859	-0.025	0	-0.061	0	3.07	9.65	0.98	-0.061	-0.061	-0.061	-9.769	-1.264	-0.786	-0.061	0	-0.061	1.395	9.679	1.194	-0.061	-0.061	-0.061	1.037	9.883	-0.847	0	0	0	1506609864
-9.767	-1.235	-0.791	-0.061	0	-0.061	2.633	-8.825	-0.013	0	-0.061	0	3.103	9.625	0.992	0	0	-0.061	-9.767	-1.235	-0.791	-0.061	0	-0.061	1.354	9.616	1.174	-0.061	0	-0.061	1.037	9.883	-0.847	0	-0.061	0	1506609864
-9.758	-1.263	-0.807	-0.061	0	0	2.613	-8.823	-0.023	0	-0.061	0	3.149	9.594	1.018	0	0.061	-0.061	-9.758	-1.263	-0.807	-0.061	0	0	1.296	9.631	1.16	0	0	-0.061	1.092	9.877	-0.818	-0.061	0.061	0	1506609864
-9.739	-1.243	-0.781	-0.061	0.061	0	2.626	-8.836	-0.039	0	0	0	3.164	9.615	0.995	-0.061	0	-0.122	-9.739	-1.243	-0.781	-0.061	0.061	0	1.305	9.674	1.182	0	0	-0.061	1.093	9.861	-0.781	-0.061	0.061	0	1506609864
-9.78	-1.223	-0.775	-0.122	0.061	-0.061	2.627	-8.824	-0.057	0	-0.061	-0.061	3.244	9.636	0.95	0	0	-0.061	-9.78	-1.223	-0.775	-0.122	0.061	-0.061	1.275	9.668	1.197	0	0.061	-0.061	1.093	9.861	-0.781	-0.061	0	0.061	1506609864
-9.786	-1.28	-0.792	-0.122	0.061	-0.061	2.56	-8.792	-0.045	0	-0.061	-0.061	3.259	9.619	0.938	0	0	0.061	-9.786	-1.28	-0.792	-0.122	0.061	-0.061	1.322	9.69	1.166	0	0	-0.061	1.066	9.879	-0.809	0	-0.061	0	1506609864
-9.726	-1.292	-0.745	-0.122	0.122	0	2.542	-8.812	-0.074	0	-0.122	-0.061	3.228	9.622	0.964	0.061	0	0.122	-9.726	-1.292	-0.745	-0.122	0.122	0	1.4	9.695	1.163	0.061	0.061	-0.061	1.123	9.873	-0.684	-0.061	0.061	0.061	1506609864
-9.842	-1.213	-0.676	-0.183	0.122	0.061	2.528	-8.827	-0.112	0	-0.122	-0.061	3.206	9.627	0.971	0.061	0.061	0.061	-9.842	-1.213	-0.676	-0.183	0.122	0.061	1.455	9.637	1.184	0.061	0.061	-0.061	1.123	9.873	-0.684	-0.183	0.122	0.122	1506609864
-9.759	-1.227	-0.669	-0.244	-0.244	-0.122	2.528	-8.827	-0.112	0.061	-0.122	-0.061	3.229	9.569	1.022	0.122	0.122	0.061	-9.759	-1.227	-0.669	-0.244	-0.244	-0.122	1.445	9.615	1.215	0.061	0.244	-0.061	0.874	9.729	-0.445	-0.122	0.061	0.122	1506609864
-9.871	-1.176	-0.928	-0.366	-0.366	-0.549	2.379	-9.042	-0.061	0	-0.244	-0.122	3.307	9.589	1.025	0.122	0.244	0.061	-9.871	-1.176	-0.928	-0.366	-0.366	-0.549	1.765	9.847	1.184	0.061	0.244	-0.061	0.364	9.884	-0.864	0.305	-0.305	-0.183	1506609864
-9.606	-0.921	-1.318	-0.793	-0.366	-0.732	2.236	-9.331	-0.103	0.122	-0.549	-0.244	3.438	9.751	0.997	0.305	0.244	0.061	-9.606	-0.921	-1.318	-0.793	-0.366	-0.732	2.247	9.951	1.077	0	0.305	-0.061	0.364	9.884	-0.864	0.305	-0.488	-0.305	1506609864
-9.521	-0.839	-1.756	-1.282	-0.427	-0.854	1.879	-9.388	-0.183	0.427	-0.732	-0.244	3.523	9.661	0.947	0.305	0.244	0.061	-9.521	-0.839	-1.756	-1.282	-0.427	-0.854	2.62	9.648	0.873	-0.183	0.732	-0.549	0.72	9.796	-1.81	0.366	0.122	-0.488	1506609864
-9.761	-0.827	-1.836	-1.648	-0.244	-0.671	1.809	-9.022	-0.403	-0.305	-2.563	-0.122	3.524	9.271	0.913	0.793	0.732	-0.183	-9.761	-0.827	-1.836	-1.648	-0.244	-0.671	2.609	9.263	0.483	-0.366	1.343	-0.732	2.095	9.836	-1.914	0.488	0.366	-0.732	1506609864
-9.927	-0.682	-1.666	-2.136	-0.183	-0.61	1.614	-8.715	-0.607	-0.305	-2.563	-0.122	3.474	8.873	0.87	0.977	1.099	-0.488	-9.927	-0.682	-1.666	-2.136	-0.183	-0.61	2.21	9.374	0.023	-0.305	2.136	-0.61	2.095	9.836	-1.914	0.305	1.16	-0.61	1506609864
-9.929	-0.776	-1.576	-2.38	-0.244	-0.549	1.592	-8.827	-0.849	-1.099	-3.723	-0.061	3.511	9.067	0.785	0.977	1.526	-1.16	-9.929	-0.776	-1.576	-2.38	-0.244	-0.549	1.62	9.796	-0.304	-0.061	2.563	-0.427	1.397	9.854	-1.333	0.183	1.648	-0.549	1506609864
-9.78	-0.81	-1.583	-2.319	-0.305	-0.427	1.712	-8.876	-1.04	-1.648	-3.845	0	3.775	9.532	0.748	0.793	2.258	-1.831	-9.78	-0.81	-1.583	-2.319	-0.305	-0.427	0.999	10.048	-0.25	0.183	2.747	-0.244	1.639	9.781	-1.254	0	1.221	-0.549	1506609864
-9.752	-0.792	-1.774	-2.258	-0.488	-0.366	1.668	-8.685	-0.837	-1.648	-2.563	-0.061	4.187	9.871	0.597	0.488	2.502	-1.953	-9.752	-0.792	-1.774	-2.258	-0.488	-0.366	0.467	10.081	0.006	0.061	2.441	-0.061	1.639	9.781	-1.254	-0.122	1.16	-0.549	1506609865
-9.759	-0.762	-2.036	-2.38	-0.671	-0.305	1.822	-8.723	-0.347	-1.221	-1.831	-0.122	4.516	9.938	0.451	0.244	2.38	-1.404	-9.759	-0.762	-2.036	-2.38	-0.671	-0.305	0.362	10.078	0.126	-0.305	2.197	0.244	1.872	9.751	-1.401	-0.122	1.709	-0.549	1506609865
-9.789	-0.864	-2.196	-2.625	-0.854	-0.366	1.339	-8.837	1.071	-0.305	-1.526	-0.244	4.721	9.918	0.408	0.183	2.197	-0.61	-9.789	-0.864	-2.196	-2.625	-0.854	-0.366	0.477	10.014	0.018	-0.549	2.014	0.427	1.568	9.772	-1.559	-0.305	1.892	-0.61	1506609865
-9.692	-1.089	-2.294	-2.625	-0.916	-0.427	1.401	-8.786	1.18	1.343	-1.282	-0.427	4.638	9.831	0.323	0.061	2.197	0	-9.692	-1.089	-2.294	-2.625	-0.916	-0.427	0.65	9.915	-0.226	-0.61	2.014	0.61	1.568	9.772	-1.559	-0.427	2.075	-0.671	1506609865
-9.599	-1.272	-2.34	-2.502	-0.977	-0.488	2.013	-8.789	0.469	1.16	-3.418	-0.244	4.334	9.731	0.183	-0.122	2.136	0.244	-9.599	-1.272	-2.34	-2.502	-0.977	-0.488	0.895	9.869	-0.372	-0.488	2.075	0.671	0.951	9.833	-1.815	-0.61	2.075	-0.793	1506609865
-9.533	-1.248	-2.424	-2.319	-1.099	-0.427	2.013	-8.789	0.469	0.977	-3.479	-0.061	4.07	9.57	0	-0.244	2.136	0.183	-9.533	-1.248	-2.424	-2.319	-1.099	-0.427	0.963	9.685	-0.366	-0.488	2.258	0.671	0.921	9.796	-1.948	-0.793	1.892	-0.916	1506609865
-9.445	-1.031	-2.71	-2.136	-1.16	-0.183	2.317	-8.297	-0.892	-0.061	-3.296	-0.061	3.92	9.308	-0.184	-0.305	2.319	0	-9.445	-1.031	-2.71	-2.136	-1.16	-0.183	0.803	9.463	-0.306	-0.366	2.319	0.732	0.921	9.796	-1.948	-0.977	1.526	-1.038	1506609865
-9.594	-0.843	-2.906	-2.136	-1.221	0.061	2.533	-8.15	-1.205	-0.061	-3.296	-0.061	3.756	9.082	-0.353	-0.305	2.38	-0.061	-9.594	-0.843	-2.906	-2.136	-1.221	0.061	0.63	9.495	-0.285	-0.305	2.319	0.793	1.296	9.795	-2.14	-1.526	1.526	-1.099	1506609865
-9.575	-1.164	-2.785	-2.441	-0.916	0.183	2.743	-8.427	-1.224	-0.488	-3.296	-0.122	3.667	9.131	-0.541	-0.305	2.258	-0.183	-9.575	-1.164	-2.785	-2.441	-0.916	0.183	0.447	9.768	-0.179	-0.122	2.197	0.854	1.67	10.134	-1.515	-2.075	1.648	-0.916	1506609865
-10.485	-1.422	-2.165	-2.441	-0.732	0.366	2.646	-9.073	-0.988	-0.61	-2.869	-0.244	3.681	9.446	-0.639	-0.305	2.136	-0.183	-10.485	-1.422	-2.165	-2.441	-0.732	0.366	0.577	10.495	0.103	-0.122	2.258	0.854	1.67	10.134	-1.515	-2.441	2.502	-0.854	1506609865
-10.822	-1.613	-1.792	-2.747	-0.183	0.366	2.578	-10.186	-0.926	-0.61	-2.869	-0.244	3.6	10.29	-0.754	-0.366	1.465	0	-10.822	-1.613	-1.792	-2.747	-0.183	0.366	1.133	11.191	1.359	0.732	1.953	0.427	1	10.786	-0.859	-2.93	2.563	-0.732	1506609865
-10.402	-2.23	-0.921	-2.808	-0.671	0.488	2.578	-10.186	-0.926	-0.366	-3.174	-0.61	-39.055	38.885	39.065	0.916	2.319	0	-10.402	-2.23	-0.921	-2.808	-0.671	0.488	1.733	10.701	2.267	0.732	1.953	0.427	1.518	10.941	1.282	-3.967	1.831	-0.366	1506609865
-10.252	-2.533	0.865	-3.601	-1.282	0.244	3.11	-10.658	-0.991	0.793	-3.479	-0.977	4.267	9.038	0.537	0.916	2.38	0	-10.252	-2.533	0.865	-3.601	-1.282	0.244	1.526	9.11	2.554	0.244	2.502	0.427	1.518	10.941	1.282	-4.822	2.258	0.549	1506609865
-10.909	-2.716	1.607	-3.418	-2.502	0	3.042	-9.633	-1.384	1.587	-3.174	-2.258	3.9	9.347	1.15	1.77	4.395	2.014	-10.909	-2.716	1.607	-3.418	-2.502	0	1.255	8.617	2.78	0.488	3.357	0.671	1.681	9.964	2.152	-4.272	4.456	1.587	1506609865
-9.532	-2.744	1.604	-2.808	-1.831	0.305	2.359	-9.299	-1.948	1.587	-3.174	-2.258	3.074	10.421	1.18	0.916	4.028	2.014	-9.532	-2.744	1.604	-2.808	-1.831	0.305	1.328	9.514	2.72	1.282	4.15	0.61	0.145	8.478	2.327	-2.136	2.869	2.197	1506609865
-7.893	-2.306	1.17	-2.625	-0.305	0.61	1.492	-9.1	-2.503	2.502	-2.747	-2.136	2.692	10.337	1.215	0.916	4.028	2.014	-7.893	-2.306	1.17	-2.625	-0.305	0.61	1.111	9.636	2.931	1.343	4.211	0.488	0.145	8.478	2.327	-0.244	1.587	3.113	1506609865
-8.342	-1.671	0.851	-2.197	0.488	0.61	1.343	-8.222	-2.805	3.174	-2.869	-1.709	2.757	9.988	1.197	1.343	3.296	2.991	-8.342	-1.671	0.851	-2.197	0.488	0.61	0.653	9.046	3.176	0.732	3.845	0.732	1.791	8.123	0.662	0.854	2.747	4.028	1506609865
-9.197	-1.337	0.354	-2.869	0.183	0.244	1.188	-7.678	-3.103	3.418	-2.686	-1.16	2.357	10.233	1.071	1.282	3.784	3.174	-9.197	-1.337	0.354	-2.869	0.183	0.244	0.462	9.107	3.029	0.305	3.54	0.916	0.548	9.829	1.209	1.221	4.883	4.211	1506609865
-9.729	-1.402	0.266	-3.052	0.427	0.244	1.309	-8.153	-3.347	3.296	-2.502	-0.916	1.726	10.317	0.922	1.282	3.784	3.174	-9.729	-1.402	0.266	-3.052	0.427	0.244	0.602	9.525	2.669	0.488	3.052	0.793	0.548	9.829	1.209	1.404	4.272	4.578	1506609865
-9.775	-1.116	0.173	-3.357	-0.061	0.122	1.788	-8.736	-3.549	3.174	-2.869	-0.793	1.724	9.747	0.857	0.977	2.319	2.197	-9.775	-1.116	0.173	-3.357	-0.061	0.122	0.602	9.525	2.669	0.488	3.052	0.793	1.706	10.086	1.666	2.197	4.639	4.578	1506609865
-9.581	-0.926	0.079	-3.784	-0.244	-0.061	2.452	-8.6	-3.533	2.869	-3.418	-0.61	2.083	9.149	0.706	1.038	2.075	1.77	-9.581	-0.926	0.079	-3.784	-0.244	-0.061	0.602	9.525	2.669	0.488	3.052	0.793	1.599	10.335	1.217	2.869	5.493	4.395	1506609865
-9.414	-1.028	-0.071	-3.784	-0.183	0.122	2.822	-8.275	-3.073	2.197	-3.479	-0.671	2.519	8.799	0.511	1.038	2.075	1.77	-9.414	-1.028	-0.071	-3.784	-0.183	0.122	1.31	9.186	2.089	0.488	3.052	0.793	1.599	10.335	1.217	2.686	6.104	3.845	1506609865
-9.185	-0.992	0.035	-3.235	0	0.366	3.186	-8.244	-2.58	1.16	-3.235	-0.854	2.889	8.418	0.523	1.221	2.136	1.099	-9.185	-0.992	0.035	-3.235	0	0.366	1.627	9.342	2.016	0.427	2.014	-0.366	0.609	10.064	0.897	2.563	5.92	3.296	1506609865
-9.643	-0.597	-0.002	-2.686	-0.061	0.61	3.315	-8.222	-2.153	0.366	-2.869	-0.793	3.536	8.179	0.912	2.197	2.319	-0.427	-9.643	-0.597	-0.002	-2.686	-0.061	0.61	1.648	9.191	1.909	0.427	2.136	-0.305	0.98	8.725	1.619	2.38	4.456	2.563	1506609865
-10.188	-0.514	-0.288	-2.93	-0.122	0.366	3.293	-8.091	-1.721	0.061	-2.625	-0.549	4.224	8.396	1.34	2.197	2.319	-0.427	-10.188	-0.514	-0.288	-2.93	-0.122	0.366	1.305	9.167	1.815	0.427	2.136	-0.305	0.98	8.725	1.619	2.747	3.418	1.282	1506609865
-10.459	-0.793	0.005	-3.113	-0.305	0.427	3.293	-8.091	-1.721	0.183	-2.441	-0.305	4.61	8.92	1.574	1.831	2.625	-0.854	-10.459	-0.793	0.005	-3.113	-0.305	0.427	1.031	9.576	1.662	0.732	2.197	0.061	2.373	9.202	1.692	2.197	3.967	0.305	1506609866
-10.127	-0.544	0.406	-3.235	0.122	0.183	3.326	-8.551	-1.102	0.366	-2.441	0.061	4.965	9.323	1.672	1.465	2.258	-0.854	-10.127	-0.544	0.406	-3.235	0.122	0.183	1.125	9.984	1.666	0.916	2.136	0.122	2.866	9.75	2.573	0.977	3.967	-0.122	1506609866
-10.529	-0.598	0.278	-3.052	0.122	0	3.566	-8.626	-0.677	0.427	-2.014	1.221	5.374	9.659	1.613	1.465	2.258	-0.854	-10.529	-0.598	0.278	-3.052	0.122	0	1.29	10.329	1.816	0.854	2.319	0.244	2.866	9.75	2.573	0.183	4.211	0.122	1506609866
-10.68	-1.859	-0.656	-2.686	-0.305	-0.366	3.742	-8.704	-0.178	0.427	-2.014	1.221	5.719	10.183	1.482	1.404	2.563	-0.549	-10.68	-1.859	-0.656	-2.686	-0.305	-0.366	1.339	10.85	1.808	0.671	2.319	0.549	0.713	8.957	2.084	2.319	0.305	-0.732	1506609866
-10.913	-2.556	-0.248	-1.526	-0.488	0.061	3.755	-9.24	0.09	0.305	-1.16	1.648	5.987	10.512	1.535	1.526	3.052	-0.305	-10.913	-2.556	-0.248	-1.526	-0.488	0.061	1.299	11.131	1.635	0.671	2.319	0.549	3.124	11.825	2.541	3.479	-0.549	-1.648	1506609866
-9.405	-1.172	-0.177	-1.709	-0.061	-0.061	3.128	-9.808	-0.274	0.61	-0.61	1.77	5.938	10.436	1.553	1.526	3.052	-0.305	-9.405	-1.172	-0.177	-1.709	-0.061	-0.061	0.776	10.769	1.542	0.305	2.563	0.854	3.124	11.825	2.541	-0.122	-0.916	-0.671	1506609866
-9.333	-1.286	-1.482	-2.319	-0.061	-0.671	2.925	-9.731	-0.599	1.282	-1.221	1.587	5.581	9.903	1.329	0.488	2.869	0.916	-9.333	-1.286	-1.482	-2.319	-0.061	-0.671	0.151	10.04	1.294	0.244	2.563	1.038	2.019	9.592	-0.214	1.831	0.366	-1.099	1506609866
-9.408	-2.121	-1.867	-2.197	-0.488	-0.366	3.466	-8.667	-0.212	1.526	-2.991	1.099	4.949	8.876	0.901	-0.122	2.197	1.587	-9.408	-2.121	-1.867	-2.197	-0.488	-0.366	0.068	9.148	0.845	0.244	2.563	1.038	1.72	9.875	-0.938	1.892	-0.244	-1.465	1506609866
-9.32	-1.797	-1.694	-2.38	-0.061	0.122	3.173	-7.939	-0.319	0.793	-1.892	-0.183	4.594	8.473	0.334	-0.183	1.221	1.404	-9.32	-1.797	-1.694	-2.38	-0.061	0.122	0.825	9.239	0.337	0.061	2.319	1.343	1.72	9.875	-0.938	2.014	1.16	-1.526	1506609866
-9.505	-1.268	-1.729	-2.38	0.244	0.183	2.674	-8.605	-0.575	0.793	-1.892	-0.183	5.436	8.6	-0.268	-0.244	1.77	0.671	-9.505	-1.268	-1.729	-2.38	0.244	0.183	1.31	9.97	0.17	0.305	3.479	1.282	2.158	9.805	-0.982	1.465	1.404	-1.038	1506609866
-9.801	-1.035	-1.799	-2.38	0.061	0	2.603	-9.156	-0.403	0.916	-2.502	-1.038	6.309	8.47	-0.915	-0.061	3.479	0.61	-9.801	-1.035	-1.799	-2.38	0.061	0	0.725	9.936	0.354	0.488	3.601	1.343	1.558	9.826	-1.815	1.221	0.732	-1.038	1506609866
-9.495	-0.973	-1.753	-2.686	-0.061	-0.305	2.583	-8.827	0.065	0.061	-2.075	-1.648	6.119	8.384	-1.298	-0.061	3.479	0.61	-9.495	-0.973	-1.753	-2.686	-0.061	-0.305	0.413	9.844	0.263	0.488	2.747	1.404	1.558	9.826	-1.815	1.16	0.61	-1.221	1506609866
-9.375	-1.126	-1.745	-2.991	-0.183	-0.427	2.583	-8.827	0.065	0.061	-2.075	-1.648	6.106	8.043	-1.251	0.916	1.953	1.892	-9.375	-1.126	-1.745	-2.991	-0.183	-0.427	0.913	9.53	0.284	0.732	2.197	1.038	1.342	9.662	-1.749	1.099	1.099	-1.465	1506609866
-9.458	-1.359	-1.847	-2.991	-0.366	-0.61	2.456	-8.652	0.566	0.366	-1.77	-1.831	5.869	7.634	-1.177	1.343	2.014	2.075	-9.458	-1.359	-1.847	-2.991	-0.366	-0.61	1.487	9.117	0.293	0.854	2.686	0.549	1.092	9.556	-1.809	1.099	1.526	-1.465	1506609866
-9.422	-1.534	-1.974	-2.93	-0.305	-0.671	1.909	-8.055	1.089	0.488	-2.075	-1.343	5.546	7.433	-1.016	1.709	2.075	1.953	-9.422	-1.534	-1.974	-2.93	-0.305	-0.671	1.73	9.043	0.022	0.916	3.052	0.305	1.092	9.556	-1.809	0.916	1.77	-1.343	1506609866
-9.583	-1.523	-1.894	-2.747	-0.305	-0.61	1.909	-8.055	1.089	0.488	-2.075	-1.343	5.492	7.511	-0.886	1.709	2.075	1.953	-9.583	-1.523	-1.894	-2.747	-0.305	-0.61	1.68	9.311	-0.117	0.977	3.235	0.122	1.122	9.554	-1.931	0.793	1.77	-1.16	1506609866
-9.729	-1.156	-1.836	-2.502	-0.366	-0.427	1.829	-8.219	1.066	0.61	-2.441	-0.854	5.568	7.72	-0.651	2.38	2.502	1.16	-9.729	-1.156	-1.836	-2.502	-0.366	-0.427	1.504	9.568	-0.116	0.977	3.357	0	1.117	9.805	-1.689	0.305	1.465	-0.854	1506609866
-9.786	-0.811	-1.94	-2.38	-0.427	-0.488	1.901	-8.521	1.072	0.732	-2.258	-0.305	5.617	8.029	-0.258	2.441	2.258	0.977	-9.786	-0.811	-1.94	-2.38	-0.427	-0.488	1.181	9.814	-0.089	1.038	3.296	-0.122	1.117	9.805	-1.689	-0.061	1.038	-0.61	1506609866
-9.725	-1.016	-1.883	-2.197	-0.488	-0.61	2.024	-8.475	1.091	0.549	-2.136	0.244	5.678	8.284	0.121	2.197	2.075	0.793	-9.725	-1.016	-1.883	-2.197	-0.488	-0.61	0.772	9.96	-0.062	0.916	2.747	-0.122	0.867	9.841	-1.559	-0.305	1.038	-0.732	1506609866
-9.83	-1.227	-1.839	-1.648	-0.366	-0.427	2.024	-8.475	1.091	0.427	-2.075	0.793	5.639	8.416	0.548	1.892	1.831	0.671	-9.83	-1.227	-1.839	-1.648	-0.366	-0.427	0.676	10.105	-0.005	0.732	1.953	-0.061	0.444	9.851	-2.14	-0.366	0.61	-1.038	1506609866
-9.874	-1.109	-1.918	-1.099	-0.305	-0.366	2.135	-8.417	1.153	0.732	-2.441	1.831	5.603	8.532	0.895	1.526	1.404	0.305	-9.874	-1.109	-1.918	-1.099	-0.305	-0.366	0.863	10.298	0.136	0.549	1.465	0	0.444	9.851	-2.14	-0.122	0.305	-1.221	1506609866
-10.052	-0.92	-2.035	-0.732	-0.183	-0.061	2.475	-8.717	0.951	0.732	-2.441	1.831	5.715	8.611	1.281	1.221	1.465	-0.061	-10.052	-0.92	-2.035	-0.732	-0.183	-0.061	0.988	10.403	0.287	0.305	1.099	0.122	0.877	10.13	-1.896	-0.488	0	-1.282	1506609866
-10.561	-0.879	-1.918	-1.038	-0.183	0.244	3.04	-9.292	0.821	0.732	-2.563	2.38	5.559	8.931	1.492	0.793	1.16	-0.488	-10.561	-0.879	-1.918	-1.038	-0.183	0.244	1.138	10.701	0.41	0.122	0.854	0.244	1.449	10.667	-1.573	-1.038	0	-1.038	1506609866
-11.015	-1.305	-1.875	-1.526	-0.488	0.183	3.735	-10.166	0.794	0.549	-2.258	2.747	5.384	9.451	1.537	0.244	0.366	-1.038	-11.015	-1.305	-1.875	-1.526	-0.488	0.183	1.56	11.212	0.757	0.244	0.366	0	1.449	10.667	-1.573	-1.709	-0.061	-0.671	1506609866
-10.386	-2.211	-1.486	-1.221	-0.732	0.244	4.448	-11.064	0.735	0.305	-1.709	2.625	5.371	9.124	1.82	0.061	0.366	-1.221	-10.386	-2.211	-1.486	-1.221	-0.732	0.244	1.675	10.545	1.175	0.122	-0.061	-0.122	0.963	11.232	-0.639	-2.38	0.549	-0.183	1506609866
-9.173	-2.853	-0.587	-0.671	-0.793	0.549	4.835	-10.537	0.715	0.305	-1.038	1.953	5.162	8.083	2.146	0	0.854	-1.099	-9.173	-2.853	-0.587	-0.671	-0.793	0.549	1.211	8.94	1.262	0.122	-0.061	-0.122	1.098	10.295	1.414	-3.418	1.16	0.366	1506609867
-8.825	-2.754	0.365	-0.366	-0.366	0.916	4.57	-9.277	0.805	0.305	-0.916	-1.465	4.663	7.644	2.175	-0.427	0.793	-1.038	-8.825	-2.754	0.365	-0.366	-0.366	0.916	0.846	8.138	1.395	-0.244	-0.183	0.061	1.098	10.295	1.414	-4.639	1.221	1.221	1506609867
-9.945	-1.956	0.652	-0.671	-0.671	0.732	4.57	-9.277	0.805	0.305	-0.916	-1.465	4.29	8.295	1.714	-0.427	0.793	-1.038	-9.945	-1.956	0.652	-0.671	-0.671	0.732	1.017	8.789	1.879	0.244	1.343	0.427	1.115	9.427	1.564	-4.7	0.793	2.502	1506609867
-10.66	-1.643	0.321	-1.16	-0.916	0.366	3.118	-8.775	0.39	0.549	-0.854	-2.502	4.151	9.483	1.067	-1.16	-0.427	-1.526	-10.66	-1.643	0.321	-1.16	-0.916	0.366	1.524	10.122	2.443	0.244	1.343	0.427	0.912	9.828	0.93	-3.662	0.549	3.235	1506609867
-9.88	-1.757	0.599	-1.282	-0.549	0.488	2.511	-9.336	-0.169	0.977	-0.854	-2.747	4.612	10.16	0.975	-0.732	-0.427	-1.587	-9.88	-1.757	0.599	-1.282	-0.549	0.488	1.352	10.718	2.494	0.793	1.343	-0.183	0.756	10.476	0.632	-1.77	1.587	3.052	1506609867
-9.07	-1.308	0.574	-1.465	-0.244	0.427	2.094	-9.58	-0.841	1.282	-0.854	-2.502	4.957	9.444	1.574	0.305	0.916	-1.038	-9.07	-1.308	0.574	-1.465	-0.244	0.427	0.848	9.857	2.361	0	0.61	-0.183	0.78	9.961	0.22	-0.732	2.502	2.991	1506609867
-8.904	-1.109	0.44	-1.77	-0.488	0.061	2.022	-8.805	-1.142	1.465	-1.343	-2.441	4.377	8.769	1.824	0.732	1.16	-0.488	-8.904	-1.109	0.44	-1.77	-0.488	0.061	0.873	9.076	2.231	-0.427	0.366	-0.244	1.681	9.123	0.77	0.671	4.211	3.235	1506609867
-9.016	-1.212	0.304	-1.831	-0.305	-0.122	1.933	-8.21	-1.232	0.549	-0.916	-2.502	3.805	8.78	1.841	0.366	0.488	-0.549	-9.016	-1.212	0.304	-1.831	-0.305	-0.122	1.31	9.13	1.906	-0.366	0.488	-0.366	1.309	9.142	1.187	0.793	5.188	3.174	1506609867
-9.405	-1.206	0.274	-1.77	-0.244	-0.061	1.709	-8.241	-1.186	0.549	-0.916	-2.502	3.703	8.841	1.893	0.244	0.061	-0.977	-9.405	-1.206	0.274	-1.77	-0.244	-0.061	1.882	9.388	1.842	0.122	0.732	-0.488	0.418	9.275	1.57	1.099	5.127	2.808	1506609867
-9.404	-1.043	0.33	-1.526	0	0	1.555	-8.35	-1.201	0.427	-0.549	-1.953	3.972	8.784	2.05	0.549	0.244	-1.282	-9.404	-1.043	0.33	-1.526	0	0	2.158	9.374	1.967	0.244	1.038	-0.549	-0.295	9.774	1.725	1.099	3.54	2.38	1506609867
-9.546	-0.557	0.335	-1.526	-0.061	0.061	1.721	-8.44	-1.217	0.366	-0.854	-1.16	4.301	8.679	2.355	0.916	0.793	-1.282	-9.546	-0.557	0.335	-1.526	-0.061	0.061	1.89	9.058	2.003	0.122	1.16	-0.427	0.299	9.516	2.089	0.793	2.441	2.136	1506609867
-9.567	-0.23	0.383	-1.77	0	0	1.721	-8.44	-1.217	0.183	-0.916	-0.427	4.377	8.703	2.585	0.854	1.221	-1.038	-9.567	-0.23	0.383	-1.77	0	0	1.537	8.91	1.904	0.122	1.099	-0.366	1.239	9.013	2.567	1.282	2.197	1.526	1506609867
-9.727	-0.342	0.622	-1.709	0.183	0.061	1.97	-8.539	-1.147	-0.061	-0.793	0.183	4.161	8.868	2.513	0.854	1.221	-1.038	-9.727	-0.342	0.622	-1.709	0.183	0.061	1.55	9.101	1.864	0.122	1.099	-0.366	1.567	8.741	2.488	1.526	2.319	0.916	1506609867
-10.034	-0.427	0.581	-1.587	0.244	0.244	2.182	-8.681	-0.987	-0.305	-0.732	0.549	4.169	9.006	2.388	0.671	0.366	-0.793	-10.034	-0.427	0.581	-1.587	0.244	0.244	1.808	9.345	1.841	0.305	0.854	-0.366	1.302	8.77	2.394	1.77	1.953	0.183	1506609867
-10.032	-0.439	0.456	-1.831	0	0.122	2.424	-8.775	-0.096	-0.488	-0.366	0.916	4.327	9.144	2.36	0.977	0.793	-0.854	-10.032	-0.439	0.456	-1.831	0	0.122	2.01	9.527	1.805	0.305	1.099	-0.305	1.944	9.073	2.773	1.77	1.892	-0.366	1506609867
-9.866	-0.12	0.756	-2.136	0.305	0	2.424	-8.775	-0.096	-0.427	-0.427	1.343	4.365	9.319	2.33	1.221	1.221	-0.854	-9.866	-0.12	0.756	-2.136	0.305	0	1.971	9.665	1.858	0.305	1.099	-0.305	3.284	9.552	3.548	0.916	2.625	-0.061	1506609867
-10.593	-0.011	0.769	-2.502	0.305	-0.183	2.58	-9.027	0.273	0	-1.099	1.709	4.307	9.633	2.322	1.282	1.343	-0.732	-10.593	-0.011	0.769	-2.502	0.305	-0.183	1.822	9.86	1.944	0.305	1.526	-0.061	3.106	9.47	3.817	0.061	2.502	0.427	1506609867
-10.592	-1.201	0.437	-2.075	0.427	-0.427	2.913	-9.116	0.34	0.427	-1.831	2.014	4.319	10.103	2.329	1.282	1.648	-0.549	-10.592	-1.201	0.437	-2.075	0.427	-0.427	1.742	10.261	1.922	0.305	1.526	-0.061	1.142	9	2.628	1.282	0.916	-0.305	1506609867
-11.05	-2.227	0.147	-1.526	-0.427	-0.183	3.15	-9.472	0.208	0.732	-1.77	2.38	4.285	10.517	2.309	1.282	1.648	-0.549	-11.05	-2.227	0.147	-1.526	-0.427	-0.183	1.729	10.591	1.815	0.305	1.404	0.061	-0.349	9.453	1.731	3.235	-0.244	-1.16	1506609867
-10.013	-1.14	0.467	-1.16	0.122	0.122	3.15	-9.472	0.208	1.099	-1.892	2.502	4.194	10.716	2.242	1.343	1.953	-0.549	-10.013	-1.14	0.467	-1.16	0.122	0.122	1.407	10.651	1.671	0.244	1.465	0.183	2.102	11.42	3.482	1.221	0.427	-0.427	1506609867
-9.61	-0.798	-0.002	-1.465	0.244	-0.122	3.665	-10.088	-0.607	1.343	-2.441	2.319	3.859	10.395	2.065	0.854	2.319	0.183	-9.61	-0.798	-0.002	-1.465	0.244	-0.122	0.58	10.115	1.776	0.183	2.014	0.61	1.864	10.121	1.939	1.648	-1.221	-0.854	1506609867
-9.557	-1.273	-0.758	-1.343	0.061	-0.366	4.112	-9.244	-0.508	1.343	-2.808	1.831	3.366	10.037	1.639	0.854	2.319	0.183	-9.557	-1.273	-0.758	-1.343	0.061	-0.366	0.001	9.592	1.589	0.183	2.014	0.61	0.706	9.591	0.726	2.747	-0.671	-0.671	1506609867
-9.33	-1.489	-0.974	-1.282	-0.122	-0.305	4.008	-8.441	-0.365	0.61	-1.831	0.305	2.906	9.875	1.202	0.183	1.709	0.916	-9.33	-1.489	-0.974	-1.282	-0.122	-0.305	0.425	9.515	1.262	0.244	0.916	0.977	1.425	9.575	-0.34	2.502	0.366	-0.854	1506609867
-9.266	-1.628	-1.152	-1.404	0	-0.305	3.725	-8.147	-0.263	0.61	-1.831	0.305	2.712	9.542	0.713	-0.549	0.916	1.343	-9.266	-1.628	-1.152	-1.404	0	-0.305	1.032	9.479	1.031	0.183	1.282	0.854	1.592	9.588	-0.264	2.258	0.671	-0.854	1506609867
-9.239	-1.749	-1.492	-1.404	0.183	-0.244	3.388	-8.177	-0.16	0.671	-2.014	-0.488	2.888	9.174	0.394	-0.671	0.61	0.793	-9.239	-1.749	-1.492	-1.404	0.183	-0.244	1.214	9.398	0.751	0.122	1.587	0.793	1.419	9.655	-0.779	2.014	1.038	-0.732	1506609867
-9.469	-1.704	-1.687	-1.221	0.183	-0.122	3.388	-8.177	-0.16	0.427	-2.319	-1.099	3.181	9.03	0.03	-0.671	0.61	0.793	-9.469	-1.704	-1.687	-1.221	0.183	-0.122	1.08	9.375	0.568	0.061	1.77	0.732	0.962	9.665	-1.031	1.526	0.793	-0.61	1506609868
-9.627	-1.449	-1.693	-1.099	0.305	-0.061	3.125	-8.55	0.408	-0.061	-1.709	-2.075	3.597	9.192	-0.307	-0.244	1.221	0.305	-9.627	-1.449	-1.693	-1.099	0.305	-0.061	1.08	9.375	0.568	0.061	1.77	0.732	1.122	9.739	-1.354	1.343	0.427	-0.488	1506609868
-9.7	-1.134	-1.69	-1.16	0.366	-0.061	2.936	-9.028	0.904	-0.061	-1.709	-2.075	3.817	9.365	-0.659	0	2.075	0.183	-9.7	-1.134	-1.69	-1.16	0.366	-0.061	1.08	9.375	0.568	0.061	1.77	0.732	1.282	9.745	-1.702	1.16	0.366	-0.427	1506609868
-9.714	-0.93	-1.62	-1.282	0.488	-0.183	2.936	-9.028	0.904	-0.183	-1.038	-2.38	3.911	9.243	-0.782	0	2.075	0.183	-9.714	-0.93	-1.62	-1.282	0.488	-0.183	0.596	9.816	0.532	0.488	1.526	0.366	1.151	9.799	-1.888	1.099	0.366	-0.488	1506609868
-9.747	-0.93	-1.634	-1.404	0.244	-0.366	2.534	-9.185	1.89	-0.366	0.366	-2.014	4.107	9.087	-0.778	0.244	1.404	0.488	-9.747	-0.93	-1.634	-1.404	0.244	-0.366	0.821	9.704	0.549	0.732	1.221	0.122	1.071	9.769	-1.921	0.916	0.122	-0.61	1506609868
-9.593	-1.217	-1.57	-1.526	0.061	-0.488	2.164	-9.006	2.309	-0.366	0.366	-2.014	4.279	8.696	-0.653	1.099	0.977	0.977	-9.593	-1.217	-1.57	-1.526	0.061	-0.488	1.207	9.332	0.513	0.671	1.038	-0.122	1.267	9.733	-1.817	0.793	0.244	-0.671	1506609868
-9.648	-1.47	-1.58	-1.465	0	-0.488	1.766	-8.568	2.421	0	0.61	-1.465	4.267	8.491	-0.422	1.099	0.977	0.977	-9.648	-1.47	-1.58	-1.465	0	-0.488	1.645	9.17	0.377	0.732	1.404	-0.366	1.184	9.66	-1.731	0.671	0.671	-0.671	1506609868
-9.74	-1.535	-1.445	-1.221	0.122	-0.305	1.657	-8.429	2.213	0.427	-0.122	-0.977	4.311	8.711	-0.099	1.526	1.099	1.099	-9.74	-1.535	-1.445	-1.221	0.122	-0.305	1.885	9.39	0.209	0.977	1.892	-0.61	0.914	9.735	-1.724	0.488	0.732	-0.488	1506609868
-9.769	-1.349	-1.434	-1.038	0.183	-0.366	1.657	-8.429	2.213	0.671	-0.916	-0.366	4.408	8.983	0.205	1.831	1.526	0.549	-9.769	-1.349	-1.434	-1.038	0.183	-0.366	1.718	9.636	0.194	1.16	2.319	-0.61	0.677	9.79	-1.851	0.427	0.183	-0.366	1506609868
-9.745	-1.097	-1.559	-0.916	0.061	-0.427	1.776	-8.472	1.327	0.793	-0.977	0.366	4.516	9.284	0.572	1.831	1.526	0.549	-9.745	-1.097	-1.559	-0.916	0.061	-0.427	1.355	9.826	0.209	1.099	2.38	-0.488	0.846	9.837	-1.952	0.244	-0.061	-0.366	1506609868
-9.776	-0.882	-1.553	-0.977	-0.122	-0.366	1.889	-8.345	0.992	0.793	-1.16	0.916	4.521	9.543	0.863	1.77	1.709	0.427	-9.776	-0.882	-1.553	-0.977	-0.122	-0.366	1.05	9.961	0.239	0.854	2.014	-0.427	1.315	9.807	-1.832	0	-0.061	-0.305	1506609868
-9.792	-0.894	-1.45	-1.038	-0.183	-0.305	2.016	-8.148	0.784	0.671	-1.404	1.465	4.328	9.655	1.056	1.343	1.404	0.732	-9.792	-0.894	-1.45	-1.038	-0.183	-0.305	0.938	10.025	0.295	0.427	1.648	-0.366	1.39	9.765	-1.627	-0.122	0.183	-0.244	1506609868
-9.782	-0.935	-1.486	-0.671	-0.183	-0.183	2.207	-8.037	0.532	0.549	-1.709	1.892	4.145	9.767	1.245	1.343	1.404	0.732	-9.782	-0.935	-1.486	-0.671	-0.183	-0.183	0.983	10.198	0.28	0.061	1.404	-0.183	0.89	9.745	-1.628	-0.183	-0.183	-0.244	1506609868
-9.731	-0.797	-1.651	-0.305	-0.122	-0.122	2.207	-8.037	0.532	0.488	-2.014	2.258	3.962	9.862	1.386	1.099	1.343	0.61	-9.731	-0.797	-1.651	-0.305	-0.122	-0.122	0.939	10.346	0.269	-0.183	1.038	0	1.132	9.732	-1.942	-0.183	-0.427	-0.305	1506609868
-9.607	-0.571	-1.72	-0.122	-0.122	0	2.573	-8.244	0.342	0.305	-1.77	2.502	3.786	9.781	1.512	0.793	1.526	0.183	-9.607	-0.571	-1.72	-0.122	-0.122	0	0.776	10.209	0.362	-0.183	1.038	0	1.587	9.74	-1.872	-0.366	-0.366	-0.305	1506609868
-9.829	-0.585	-1.714	-0.244	-0.061	0	3.403	-8.716	0.345	-0.061	-1.282	2.563	3.67	9.568	1.585	0.427	1.404	-0.305	-9.829	-0.585	-1.714	-0.244	-0.061	0	0.563	9.855	0.459	-0.61	0.061	0.427	1.558	9.722	-1.532	-0.793	-0.366	-0.183	1506609868
-10.284	-0.855	-1.706	-0.61	0.061	0	3.403	-8.716	0.345	-0.305	-0.977	2.197	3.472	9.605	1.485	-0.061	1.038	-0.488	-10.284	-0.855	-1.706	-0.61	0.061	0	0.73	9.909	0.535	-0.671	-0.244	0.549	1.273	9.799	-1.446	-1.099	-0.427	-0.244	1506609868
-10.749	-1.084	-1.8	-0.977	-0.122	0	4.085	-9.213	0.595	-0.488	-0.793	1.526	3.391	10.416	1.091	-1.16	-0.366	-1.282	-10.749	-1.084	-1.8	-0.977	-0.122	0	1.512	10.883	0.691	-0.671	-0.244	0.549	1.474	10.271	-1.567	-1.343	-0.427	-0.183	1506609868
-10.391	-1.684	-1.775	-0.854	-0.305	0	4.326	-10.276	0.645	-0.549	-0.671	0.916	3.732	10.495	0.851	-1.16	-0.366	-1.282	-10.391	-1.684	-1.775	-0.854	-0.305	0	1.921	10.889	1.117	-0.366	-0.427	0.122	1.287	10.798	-1.03	-1.77	-0.122	0.122	1506609868
-9.733	-2.138	-1.337	-0.366	-0.671	0.183	4.536	-10.207	0.833	-0.549	-0.427	0.366	4.053	9.289	1.068	-1.221	-0.366	-1.892	-9.733	-2.138	-1.337	-0.366	-0.671	0.183	1.522	9.512	1.369	-0.793	-0.366	0.244	0.963	10.922	-0.418	-2.686	-0.122	0.427	1506609868
-9.262	-2.351	-0.647	0.061	-0.732	0.549	4.536	-10.207	0.833	-0.427	-0.244	-0.488	3.976	8.708	1.152	-0.488	0.488	-1.77	-9.262	-2.351	-0.647	0.061	-0.732	0.549	1.001	8.681	1.402	-0.793	-0.366	0.244	1.288	10.64	0.504	-3.296	-0.061	0.854	1506609868
-9.301	-2.212	-0.079	0.244	-0.671	0.671	4.325	-9.388	0.988	-0.244	-0.244	-1.831	3.668	8.776	1.005	-0.244	0.916	-1.404	-9.301	-2.212	-0.079	0.244	-0.671	0.671	0.715	8.642	1.652	-0.244	0.427	0.305	1.815	10.097	1.637	-4.028	0.793	1.587	1506609868
-10.259	-1.635	-0.047	0	-0.977	0.488	3.182	-9.19	0.828	-0.061	-0.122	-2.808	3.454	9.162	0.715	-0.793	0.427	-1.099	-10.259	-1.635	-0.047	0	-0.977	0.488	0.755	9.089	2.025	0.244	0.671	0.061	1.729	9.89	1.688	-4.211	1.038	2.38	1506609868
-10.808	-1.351	-0.281	-0.549	-1.526	0.244	2.594	-9.229	0.537	0.183	0.183	-3.174	3.561	9.813	0.494	-0.854	-1.526	0.183	-10.808	-1.351	-0.281	-0.549	-1.526	0.244	0.974	9.924	2.499	0.61	0.427	-0.122	1.276	10.379	0.819	-3.296	0.427	2.625	1506609868
-9.79	-1.402	-0.109	-0.793	-1.099	0.244	2.133	-9.678	0.11	0.366	0.244	-3.052	3.923	10.164	0.735	-0.854	-1.526	0.183	-9.79	-1.402	-0.109	-0.793	-1.099	0.244	1.263	10.344	2.405	0.305	0.061	-0.183	1.419	10.635	0.446	-1.831	1.709	2.38	1506609868
-9.123	-1.269	0.24	-0.61	-0.61	0.183	1.773	-9.763	-0.376	0.732	0.061	-2.563	3.892	9.558	1.34	-0.244	-0.793	0.61	-9.123	-1.269	0.24	-0.61	-0.61	0.183	1.281	9.611	2.207	0.305	0.061	-0.183	1.341	9.854	0.738	-0.916	3.174	2.014	1506609869
-9.024	-1.087	0.313	-0.61	-0.61	-0.061	1.725	-8.96	-0.599	0.916	-0.549	-2.075	3.494	8.903	1.835	0.488	1.038	1.16	-9.024	-1.087	0.313	-0.61	-0.61	-0.061	1.392	8.815	1.988	0.061	-0.183	-0.183	1.678	8.924	1.042	-0.244	3.601	1.953	1506609869
-9.076	-0.926	0.278	-0.671	-0.366	-0.122	1.711	-8.324	-0.607	0.732	-0.854	-1.77	2.934	8.887	2.003	0.488	1.038	1.16	-9.076	-0.926	0.278	-0.671	-0.366	-0.122	1.883	8.915	1.78	0.244	0.366	-0.122	1.631	8.833	1.637	-0.183	4.395	1.648	1506609869
-9.36	-0.974	0.304	-0.793	0	-0.183	1.538	-8.232	-0.635	0.488	-0.732	-1.404	2.779	9.103	2.005	0.244	0.61	0.977	-9.36	-0.974	0.304	-0.793	0	-0.183	2.456	9.324	1.883	0.427	0.793	-0.305	0.542	8.833	1.951	0.061	4.028	0.977	1506609869
-9.643	-0.943	0.516	-0.854	-0.122	-0.244	1.538	-8.232	-0.635	0.488	-0.671	-0.671	3.049	9.185	2.061	0.549	0.671	0	-9.643	-0.943	0.516	-0.854	-0.122	-0.244	2.57	9.466	2	0.427	0.793	-0.305	-0.237	9.022	2.238	0.122	2.625	0.549	1506609869
-9.599	-0.629	0.5	-1.282	-0.244	-0.366	1.493	-8.537	-0.768	0.427	-0.793	0.244	3.171	9.153	2.271	0.549	0.671	0	-9.599	-0.629	0.5	-1.282	-0.244	-0.366	2.227	9.333	2	0.183	1.16	-0.366	0	8.931	2.379	0.427	1.282	0	1506609869
-9.424	-0.36	0.635	-1.465	0.061	-0.488	1.747	-8.713	-0.828	0.427	-1.221	1.16	3.137	9.132	2.419	0.977	1.343	-0.305	-9.424	-0.36	0.635	-1.465	0.061	-0.488	1.772	9.147	1.966	0.183	1.038	-0.366	0.909	8.702	2.984	0.732	0.854	-0.671	1506609869
-9.863	-0.427	0.803	-1.343	0.122	-0.244	2.004	-8.802	-0.816	0.366	-1.343	1.831	3.033	9.154	2.454	0.671	0.854	-0.427	-9.863	-0.427	0.803	-1.343	0.122	-0.244	1.652	9.168	1.931	0.305	0.916	-0.366	1.492	8.431	3.396	1.282	0.854	-1.282	1506609869
-9.788	-0.792	0.754	-1.709	0.183	-0.427	2.261	-8.902	-0.654	0.305	-1.282	2.319	3.204	9.274	2.376	0.671	0.854	-0.427	-9.788	-0.792	0.754	-1.709	0.183	-0.427	1.824	9.349	1.998	0.305	0.916	-0.366	1.944	8.774	3.649	1.648	1.587	-1.465	1506609869
-9.795	-0.642	1.148	-1.343	0.671	-0.305	2.432	-9.049	-0.598	0.244	-1.099	2.625	3.417	9.418	2.347	0.61	0.732	-0.549	-9.795	-0.642	1.148	-1.343	0.671	-0.305	1.866	9.528	2.074	0.366	1.038	-0.366	2.493	9.359	3.962	1.587	2.686	-0.549	1506609869
-10.332	-0.221	0.547	-1.648	0.671	-0.122	2.747	-9.22	-0.585	0.305	-1.465	2.808	3.573	9.64	2.359	0.793	1.343	-0.549	-10.332	-0.221	0.547	-1.648	0.671	-0.122	1.658	9.71	2.123	0.366	1.282	-0.305	2.019	9.233	3.686	1.038	0.549	0.183	1506609869
-10.81	-1.054	0.231	-2.075	0.244	-0.366	3.127	-9.423	-0.595	0.488	-1.587	2.808	3.683	9.897	2.378	0.793	1.343	-0.549	-10.81	-1.054	0.231	-2.075	0.244	-0.366	1.515	9.896	1.956	0.366	1.099	0	1.464	9.394	3.421	1.831	-0.977	-0.244	1506609869
-10.709	-1.759	0.164	-1.587	-0.183	-0.061	3.127	-9.423	-0.595	0.549	-1.709	2.625	3.717	9.94	2.34	0.732	1.465	-0.427	-10.709	-1.759	0.164	-1.587	-0.183	-0.061	1.585	9.953	1.747	0.366	1.099	0	1.078	9.782	3.403	3.296	0.427	-0.488	1506609869
-9.956	-1.237	0.188	-1.648	-0.061	0.061	3.73	-9.701	-0.852	0.671	-1.831	2.075	3.756	9.933	2.235	0.549	1.709	-0.183	-9.956	-1.237	0.188	-1.648	-0.061	0.061	1.57	9.961	1.412	0.244	1.099	0.061	2.194	10.794	3.504	0.122	1.099	0.366	1506609869
-9.729	-1.098	-0.516	-1.831	0	-0.061	3.756	-9.326	-0.769	0.549	-1.953	1.16	3.731	9.817	1.986	0.549	1.709	-0.183	-9.729	-1.098	-0.516	-1.831	0	-0.061	1.241	9.873	1.169	0.122	1.831	0.244	0.376	9.767	1.181	1.343	1.404	-0.122	1506609869
-9.845	-1.264	-0.963	-2.197	-0.122	-0.244	3.592	-8.909	-0.443	0.244	-2.075	0.244	3.649	10.017	1.659	0.366	1.831	-0.061	-9.845	-1.264	-0.963	-2.197	-0.122	-0.244	1.093	10.137	0.859	0.122	1.831	0.244	0.559	9.941	0.829	2.075	-0.671	0.061	1506609869
-9.579	-1.402	-1.017	-2.502	-0.244	-0.305	3.592	-8.909	-0.443	-0.061	-1.892	-0.488	3.578	10.101	1.302	0.122	1.831	-0.061	-9.579	-1.402	-1.017	-2.502	-0.244	-0.305	1.253	10.294	0.731	0.183	1.892	0.427	1.079	9.951	0.379	1.648	1.343	-0.183	1506609869
-9.314	-1.604	-1.364	-2.441	-0.183	-0.366	3.297	-8.837	-0.086	0	-1.709	-1.099	3.663	9.826	1.023	0	1.587	-0.122	-9.314	-1.604	-1.364	-2.441	-0.183	-0.366	1.33	10.081	0.605	0.061	2.197	0.366	1.183	9.709	-0.141	1.953	2.197	-0.244	1506609869
-9.229	-1.872	-1.713	-2.38	-0.061	-0.427	2.945	-8.769	0.217	0.061	-1.892	-1.77	3.718	9.575	0.8	0.061	1.709	-0.122	-9.229	-1.872	-1.713	-2.38	-0.061	-0.427	1.157	9.879	0.401	0.061	2.197	0.366	0.877	9.678	-0.689	2.014	2.502	-0.305	1506609869
-9.312	-2.01	-1.976	-2.319	0	-0.427	2.335	-8.782	0.586	0.061	-2.258	-2.319	3.649	9.548	0.602	0.183	2.625	-0.183	-9.312	-2.01	-1.976	-2.319	0	-0.427	0.962	9.855	0.249	-0.244	2.38	0.366	0.534	9.711	-1.019	1.831	2.075	-0.305	1506609869
-9.392	-1.875	-2.251	-2.136	0.061	-0.366	2.19	-8.94	0.965	0.305	-2.319	-2.625	3.554	9.381	0.403	0.183	2.625	-0.183	-9.392	-1.875	-2.251	-2.136	0.061	-0.366	0.593	9.66	0.17	-0.366	2.441	0.427	0.365	9.795	-1.232	1.648	1.343	-0.305	1506609869
-9.557	-1.756	-2.286	-2.014	0.061	-0.244	1.875	-8.89	1.312	0.549	-1.892	-2.502	3.493	9.302	0.194	0.183	2.686	-0.183	-9.557	-1.756	-2.286	-2.014	0.061	-0.244	0.083	9.491	0.08	-0.366	2.441	0.427	0.671	9.859	-1.469	1.343	1.282	-0.244	1506609869
-9.772	-1.555	-2.254	-2.075	0.061	-0.183	1.741	-8.823	1.694	0.61	-1.526	-2.075	3.385	9.572	-0.159	-0.122	2.136	0	-9.772	-1.555	-2.254	-2.075	0.061	-0.183	0.083	9.491	0.08	-0.305	2.319	0.549	1.165	9.877	-1.69	0.854	1.404	-0.122	1506609869
-9.725	-1.65	-2.204	-2.136	0.061	-0.305	1.741	-8.823	1.694	0.549	-1.16	-1.465	3.271	9.868	-0.627	-0.122	2.136	0	-9.725	-1.65	-2.204	-2.136	0.061	-0.305	-0.273	10.081	0.304	0.183	1.831	0.488	1.272	9.97	-1.659	0.549	1.587	0	1506609869
-9.713	-1.914	-2.042	-1.709	-0.061	-0.366	1.648	-8.841	2.445	0.488	-0.488	-0.549	3.165	9.69	-0.92	-0.305	1.465	0.183	-9.713	-1.914	-2.042	-1.709	-0.061	-0.366	-0.085	10.011	0.546	0.183	1.831	0.488	0.731	9.984	-1.708	0.427	1.282	-0.061	1506609869
-9.674	-1.912	-1.952	-1.282	-0.244	-0.305	1.669	-8.449	2.584	0.732	-0.366	0.244	3.146	9.44	-0.874	0.488	0.732	0.793	-9.674	-1.912	-1.952	-1.282	-0.244	-0.305	0.098	9.824	0.525	0.366	1.282	0.183	0.561	9.889	-1.803	0.366	0.916	-0.122	1506609870
-9.775	-1.858	-1.83	-1.038	-0.366	-0.183	1.669	-8.449	2.584	0.916	-1.038	0.732	3.146	9.44	-0.874	0.488	0.732	0.793	-9.775	-1.858	-1.83	-1.038	-0.366	-0.183	0.147	9.833	0.427	0.244	1.038	0	0.903	9.884	-1.566	0.183	0.916	-0.122	1506609870
-9.93	-1.776	-1.828	-0.854	-0.61	-0.122	1.944	-8.224	2.408	0.854	-1.404	1.099	2.982	9.752	-0.251	0.916	1.099	0.793	-9.93	-1.776	-1.828	-0.854	-0.61	-0.122	0.037	9.978	0.551	0.244	0.977	-0.061	1.034	9.906	-1.312	0	0.854	-0.061	1506609870
-9.824	-1.663	-1.888	-0.854	-0.671	-0.183	2.12	-8.278	1.928	0.793	-1.587	1.343	2.981	10.006	0.291	0.854	0.732	0.793	-9.824	-1.663	-1.888	-0.854	-0.671	-0.183	-0.236	10.064	0.675	0.366	1.099	-0.122	1.138	10.032	-1.042	-0.244	0.854	0.061	1506609870
-9.799	-1.82	-1.719	-0.854	-0.61	-0.122	2.766	-8.242	1.288	0.549	-1.526	1.587	3.018	10.103	0.766	0.854	0.732	0.793	-9.799	-1.82	-1.719	-0.854	-0.61	-0.122	-0.2	10.075	0.798	0.366	0.305	0	1.152	10.066	-1.176	-0.61	0.977	0.122	1506609870
-9.775	-2.071	-1.549	-0.732	-0.366	0.061	2.997	-8.427	1.074	0.061	-1.038	1.77	3.028	10.292	1.101	0.488	0.305	0.854	-9.775	-2.071	-1.549	-0.732	-0.366	0.061	0.511	10.392	1.062	0.366	0.305	0	1.159	10.058	-1.419	-0.854	0.61	0.244	1506609870
-9.476	-2.265	-1.361	-0.244	-0.183	0.122	3.216	-8.924	0.969	-0.183	-0.61	1.648	3.183	10.249	1.446	0.244	-0.061	0.916	-9.476	-2.265	-1.361	-0.244	-0.183	0.122	1.016	10.378	1.288	0.305	0.183	-0.122	1.046	10.036	-1.451	-0.793	0.671	0.366	1506609870
-9.604	-2.072	-1.004	-0.061	-0.244	0.122	3.216	-8.924	0.969	-0.244	-0.488	1.343	3.287	9.911	1.808	0.183	0.366	0.732	-9.604	-2.072	-1.004	-0.061	-0.244	0.122	1.2	9.977	1.419	-0.244	0.244	0	0.869	9.981	-1.123	-0.977	0.793	0.366	1506609870
-9.257	-1.833	-0.837	-0.122	-0.122	0.122	3.669	-9.147	0.755	-0.305	-0.488	0.732	3.271	9.568	2.193	0.183	1.099	0.61	-9.257	-1.833	-0.837	-0.122	-0.122	0.122	1.152	9.555	1.56	-0.244	0.244	0	0.811	10.111	-0.717	-1.343	0.488	0.427	1506609870
-9.275	-1.601	-0.543	-0.061	-0.183	0.183	3.461	-8.88	0.735	-0.061	-0.122	-0.061	3.083	9.22	2.402	-0.427	1.282	0.366	-9.275	-1.601	-0.543	-0.061	-0.183	0.183	1.049	9.184	1.765	-0.366	0.244	0.061	0.945	9.79	-0.276	-1.404	0.732	0.488	1506609870
-9.893	-1.359	-0.321	-0.244	-0.488	0.244	3.259	-8.632	0.688	0	-0.122	-0.732	3	9.122	2.432	-0.427	1.282	0.366	-9.893	-1.359	-0.321	-0.244	-0.488	0.244	1.323	9.184	1.988	-0.305	0.305	0.183	1.261	9.636	0.129	-1.587	0.916	0.61	1506609870
-10.196	-1.424	-0.054	-0.183	-0.793	0.305	3.259	-8.632	0.688	0.244	-0.183	-1.099	3.257	9.335	2.372	-0.671	0.488	0.244	-10.196	-1.424	-0.054	-0.183	-0.793	0.305	1.635	9.583	2.189	-0.183	0.366	0.183	1.36	9.902	0.648	-1.831	0.977	0.61	1506609870
-10.139	-1.268	0.172	-0.183	-0.916	0.244	2.864	-9.11	0.407	0.427	-0.244	-1.16	3.408	9.562	2.408	-0.427	0.732	-0.244	-10.139	-1.268	0.172	-0.183	-0.916	0.244	1.704	9.845	2.23	-0.061	0.61	0.183	1.288	10.188	1.096	-2.319	0.916	0.61	1506609870
-10.019	-0.968	0.484	-0.183	-0.854	0.122	2.734	-9.278	0.142	0.488	-0.366	-0.977	3.595	9.331	2.562	-0.427	0.732	-0.244	-10.019	-0.968	0.484	-0.183	-0.854	0.122	1.601	9.55	2.385	-0.122	0.366	0.122	1.483	10.068	1.403	-2.258	0.488	0.61	1506609870
-9.899	-0.872	0.406	-0.427	-0.793	0	2.723	-8.959	0.065	0.366	-0.61	-0.793	3.522	9.173	2.616	-0.183	0.854	-0.183	-9.899	-0.872	0.406	-0.427	-0.793	0	1.702	9.44	2.406	-0.122	0.366	0.122	1.712	9.74	1.567	-1.892	0.549	0.61	1506609870
-9.83	-1	0.426	-0.61	-0.793	0.061	2.631	-8.837	-0.1	0.244	-0.671	-0.854	3.476	9.274	2.625	-0.061	0.671	-0.122	-9.83	-1	0.426	-0.61	-0.793	0.061	1.995	9.609	2.448	-0.244	0.366	0.061	1.808	9.477	1.481	-1.099	0.793	0.427	1506609870
-9.671	-1.053	0.482	-0.427	-0.549	0.061	2.45	-8.882	-0.245	0.061	-0.366	-0.61	3.486	9.16	2.669	0.061	0.549	-0.183	-9.671	-1.053	0.482	-0.427	-0.549	0.061	2.089	9.484	2.537	-0.183	0.61	-0.122	1.471	9.43	1.28	-0.244	1.648	0	1506609870
-9.58	-1.064	0.587	-0.61	-0.549	0	2.45	-8.882	-0.245	-0.122	-0.366	-0.183	3.491	9.002	2.756	0.427	0.732	-0.244	-9.58	-1.064	0.587	-0.61	-0.549	0	2.089	9.484	2.537	-0.183	0.61	-0.122	0.823	9.543	1.548	-0.305	2.319	-0.427	1506609870
-9.548	-1.163	0.761	-0.671	-0.488	-0.061	2.182	-8.795	-0.461	-0.244	-0.916	0.183	3.369	8.967	2.863	0.61	0.916	-0.183	-9.548	-1.163	0.761	-0.671	-0.488	-0.061	1.574	9.049	2.457	-0.183	0.61	-0.122	0.563	9.454	2.15	-0.427	1.831	-0.793	1506609870
-9.579	-1.254	0.81	-0.854	-0.549	-0.122	2.35	-8.808	-0.458	-0.305	-1.465	0.488	3.411	8.975	2.895	0.366	0.854	-0.061	-9.579	-1.254	0.81	-0.854	-0.549	-0.122	1.483	9.064	2.495	0.122	0.732	0	0.451	9.234	2.704	-0.183	1.038	-1.16	1506609870
-9.54	-1.304	0.985	-0.671	-0.427	-0.061	2.35	-8.808	-0.458	-0.366	-1.465	0.671	3.433	9.128	2.809	0.122	0.488	0	-9.54	-1.304	0.985	-0.671	-0.427	-0.061	1.414	9.241	2.601	0.122	0.732	0	0.306	9.289	2.858	0.122	0.244	-1.465	1506609870
-9.36	-1.297	1.101	-0.488	-0.061	0	2.478	-8.78	-0.407	-0.305	-1.221	0.732	3.594	9.284	2.789	0	0.061	0.244	-9.36	-1.297	1.101	-0.488	-0.061	0	1.324	9.433	2.696	0.183	0.854	0.061	0.536	9.327	2.829	0.244	0	-1.404	1506609870
-9.444	-1.221	1.074	-0.488	0.122	0	2.759	-8.729	-0.091	-0.183	-0.61	0.916	3.578	9.402	2.723	0.244	0.183	0.366	-9.444	-1.221	1.074	-0.488	0.122	0	1.2	9.505	2.786	0.183	0.732	0.122	1.058	9.27	2.61	0.366	0.183	-1.099	1506609870
-9.77	-1.327	1.126	-0.549	0.366	-0.122	2.759	-8.729	-0.091	-0.061	-0.549	1.038	3.426	9.507	2.728	0.366	0.427	0.488	-9.77	-1.327	1.126	-0.549	0.366	-0.122	1.116	9.557	2.784	0.183	0.732	0.122	1.04	9.199	2.348	0.488	0.244	-0.854	1506609870
-9.982	-1.409	0.985	-0.366	0.305	-0.122	2.86	-8.729	-0.065	0.122	-0.549	1.038	3.198	9.692	2.688	0.488	0.61	0.61	-9.982	-1.409	0.985	-0.366	0.305	-0.122	1.213	9.722	2.673	0.122	0.549	0.183	0.529	9.457	2.21	0.61	0.366	-0.61	1506609870
-9.853	-1.284	0.766	-0.244	0.488	0.061	3.181	-9.038	-0.325	0.305	-0.488	0.977	3.094	9.705	2.629	0.488	0.488	0.671	-9.853	-1.284	0.766	-0.244	0.488	0.061	1.248	9.698	2.617	0	0.427	0.122	0.215	9.635	2.346	0.793	-0.244	-0.122	1506609871
-9.829	-1.223	0.506	-0.244	0.488	0.122	3.181	-9.038	-0.325	0.305	-0.549	0.793	2.976	9.479	2.577	0.427	0.427	0.549	-9.829	-1.223	0.506	-0.244	0.488	0.122	1.119	9.46	2.451	0	0.427	0.122	0.437	9.694	2.231	1.221	-0.793	0.061	1506609871
-9.68	-1.325	0.263	-0.305	0.427	0.061	3.49	-8.856	-0.504	0.244	-0.366	0.427	2.842	9.306	2.501	0.488	0.488	0.427	-9.68	-1.325	0.263	-0.305	0.427	0.061	1.119	9.46	2.451	-0.061	0.244	0.183	0.276	9.842	1.838	1.465	-0.854	-0.183	1506609871
-9.518	-1.336	0.153	-0.305	0.488	0.061	3.49	-8.856	-0.504	0.061	-0.122	-0.061	2.842	9.306	2.501	0.427	0.427	0.183	-9.518	-1.336	0.153	-0.305	0.488	0.061	1.225	9.32	2.11	-0.061	0.122	0.183	0.755	9.743	1.817	1.099	0.122	-0.122	1506609871
-9.633	-1.275	-0.008	-0.305	0.427	-0.061	3.334	-8.776	-0.462	-0.061	-0.244	-0.549	2.828	9.214	2.068	0.183	0.183	-0.122	-9.633	-1.275	-0.008	-0.305	0.427	-0.061	1.318	9.369	2.05	0.061	0.122	0.183	0.598	9.494	1.235	1.343	0.854	0	1506609871
