# Supplementary material for: A deep learning approach for lower back-pain risk prediction during manual lifting
Source: PLoS One. 2021 Feb 19;16(2):e0247162. doi: 10.1371/journal.pone.0247162 (PMC7894914; doi:10.1371/journal.pone.0247162)
Supplement: S1 Data — (ZIP) [file pone.0247162.s001.zip › source-used/Subject_02_P1_Zone09_T3.csv]

Side_A_x	Side_A_y	Side_A_z	Side_G_x	Side_G_y	Side_G_z	LtWt_A_x	LtWt_A_y	LtWt_A_z	LtWt_G_x	LtWt_G_y	LtWt_G_z	RtWt_A_x	RtWt_A_y	RtWt_A_z	RtWt_G_x	RtWt_G_y	RtWt_G_z	Back_A_x	Back_A_y	Back_A_z	Back_G_x	Back_G_y	Back_G_z	UArm_A_x	UArm_A_y	UArm_A_z	UArm_G_x	UArm_G_y	UArm_G_z	Thig_A_x	Thig_A_y	Thig_A_z	Thig_G_x	Thig_G_y	Thig_G_z	Time_stp
-9.804	-1.152	-0.622	-0.061	-0.061	0	2.481	-8.809	0.092	0	-0.061	-0.061	3.059	9.69	0.836	-0.061	0	0.061	-9.804	-1.152	-0.622	-0.061	-0.061	0	1.415	9.654	1.587	0	0.061	0.061	0.949	9.927	-0.224	-0.061	0	0	1506611360
-9.814	-1.147	-0.621	-0.061	0	0	2.462	-8.818	0.087	0	0	0	3.059	9.69	0.836	-0.061	0	0.061	-9.814	-1.147	-0.621	-0.061	0	0	1.364	9.647	1.59	0	0	0.061	0.935	9.915	-0.231	-0.061	0	0	1506611360
-9.813	-1.146	-0.618	-0.061	-0.061	0	2.473	-8.832	0.108	0	0	0	2.985	9.71	0.791	-0.061	0.061	0.061	-9.813	-1.146	-0.618	-0.061	-0.061	0	1.367	9.637	1.581	0	0	0	0.946	9.909	-0.231	-0.061	0	0	1506611360
-9.8	-1.148	-0.62	-0.061	0	0	2.51	-8.835	0.117	0	-0.061	0	2.933	9.709	0.791	-0.061	0	0.061	-9.8	-1.148	-0.62	-0.061	0	0	1.451	9.652	1.579	0	0	0	0.951	9.909	-0.226	-0.061	0	0	1506611360
-9.8	-1.15	-0.614	0	0	0	2.547	-8.835	0.129	0	0	0	2.933	9.709	0.791	-0.061	0	0.061	-9.8	-1.15	-0.614	0	0	0	1.452	9.653	1.593	-0.061	0	0	0.924	9.902	-0.211	-0.061	0	0	1506611360
-9.804	-1.117	-0.599	-0.061	-0.061	0	2.556	-8.818	0.132	-0.061	0	0	2.914	9.711	0.849	0	0	0	-9.804	-1.117	-0.599	-0.061	-0.061	0	1.425	9.65	1.598	-0.061	0	0	0.949	9.904	-0.182	-0.061	-0.061	0	1506611360
-9.805	-1.107	-0.621	-0.061	-0.061	0	2.567	-8.815	0.118	0	0	0	2.927	9.745	0.882	0	0.061	-0.061	-9.805	-1.107	-0.621	-0.061	-0.061	0	1.402	9.667	1.613	-0.061	0	-0.061	0.964	9.898	-0.185	-0.061	-0.061	0	1506611360
-9.793	-1.114	-0.616	-0.061	-0.061	0	2.583	-8.808	0.11	-0.061	0	0	2.927	9.745	0.882	0	0	-0.061	-9.793	-1.114	-0.616	-0.061	-0.061	0	1.412	9.646	1.617	-0.061	0	-0.061	0.959	9.896	-0.207	-0.061	0	0	1506611360
-9.812	-1.125	-0.628	0	-0.061	0	2.591	-8.806	0.095	-0.061	0	0	2.958	9.731	0.928	-0.061	0	-0.061	-9.812	-1.125	-0.628	0	-0.061	0	1.425	9.649	1.607	-0.122	-0.061	-0.061	0.941	9.908	-0.197	-0.061	0	0	1506611360
-9.8	-1.115	-0.618	0	-0.061	0	2.591	-8.82	0.075	-0.061	0	0	2.973	9.745	0.939	-0.061	0	-0.122	-9.8	-1.115	-0.618	0	-0.061	0	1.445	9.654	1.604	-0.061	0	-0.061	0.979	9.908	-0.218	-0.061	-0.061	0	1506611360
-9.789	-1.111	-0.616	0	0	0	2.601	-8.836	0.08	-0.061	0	0	2.973	9.745	0.939	-0.061	0	-0.122	-9.789	-1.111	-0.616	0	0	0	1.425	9.617	1.621	-0.061	0	-0.061	0.973	9.895	-0.19	-0.061	0	0	1506611360
-9.796	-1.105	-0.633	0	0	0	2.585	-8.819	0.08	-0.061	0	-0.061	3.019	9.726	0.919	-0.061	0	-0.122	-9.796	-1.105	-0.633	0	0	0	1.401	9.601	1.622	-0.122	0	0	0.994	9.897	-0.175	-0.061	0	0	1506611360
-9.804	-1.084	-0.629	0	0	0	2.561	-8.836	0.104	-0.061	0	-0.061	3.01	9.704	0.907	-0.061	0	-0.122	-9.804	-1.084	-0.629	0	0	0	1.418	9.616	1.632	-0.122	0	0	1.026	9.911	-0.212	-0.061	0	0	1506611361
-9.819	-1.069	-0.641	-0.061	-0.061	-0.061	2.533	-8.855	0.098	-0.061	0	-0.061	3.005	9.677	0.864	-0.061	0	-0.122	-9.819	-1.069	-0.641	-0.061	-0.061	-0.061	1.407	9.601	1.656	-0.122	0	-0.061	1.042	9.897	-0.181	-0.061	0	0	1506611361
-9.812	-1.073	-0.627	-0.061	-0.061	-0.061	2.5	-8.843	0.12	-0.061	0	-0.061	3.006	9.688	0.848	-0.061	0	-0.061	-9.812	-1.073	-0.627	-0.061	-0.061	-0.061	1.396	9.612	1.651	-0.061	0	-0.061	1.008	9.891	-0.16	-0.061	0	0	1506611361
-9.811	-1.061	-0.627	-0.061	-0.061	-0.061	2.479	-8.85	0.126	-0.061	0	-0.061	2.975	9.707	0.854	-0.061	0	-0.061	-9.811	-1.061	-0.627	-0.061	-0.061	-0.061	1.365	9.589	1.656	-0.061	0	-0.061	1.023	9.898	-0.181	-0.061	-0.061	0	1506611361
-9.801	-1.086	-0.634	0	-0.061	-0.061	2.462	-8.844	0.112	0	0	0	2.975	9.707	0.854	0	0	-0.061	-9.801	-1.086	-0.634	0	-0.061	-0.061	1.36	9.577	1.683	-0.061	0	-0.061	1.036	9.895	-0.182	-0.061	0	0	1506611361
-9.789	-1.085	-0.615	0	-0.061	-0.061	2.467	-8.829	0.079	0	-0.061	-0.061	2.957	9.703	0.882	-0.061	0	-0.061	-9.789	-1.085	-0.615	0	-0.061	-0.061	1.357	9.568	1.688	-0.061	0	0	1.075	9.898	-0.165	-0.061	0	0	1506611361
-9.8	-1.096	-0.615	0	-0.061	-0.061	2.462	-8.814	0.038	-0.061	0	0	2.937	9.698	0.884	-0.061	0	-0.061	-9.8	-1.096	-0.615	0	-0.061	-0.061	1.373	9.585	1.688	-0.061	0	0	1.064	9.887	-0.135	-0.061	-0.061	0	1506611361
-9.804	-1.097	-0.628	0	-0.061	-0.061	2.458	-8.817	0.024	-0.061	-0.061	0	2.937	9.698	0.884	-0.061	-0.061	0	-9.804	-1.097	-0.628	0	-0.061	-0.061	1.364	9.566	1.705	-0.061	0	-0.061	1.056	9.877	-0.156	-0.061	-0.061	0	1506611361
-9.807	-1.111	-0.628	0	-0.061	-0.061	2.505	-8.809	-0.014	-0.061	-0.061	0	2.921	9.692	0.877	-0.061	0	-0.061	-9.807	-1.111	-0.628	0	-0.061	-0.061	1.345	9.599	1.709	-0.061	0	-0.061	1.04	9.893	-0.15	-0.061	0	0	1506611361
-9.806	-1.092	-0.602	0	-0.061	-0.061	2.519	-8.823	-0.013	-0.061	-0.061	0	2.903	9.714	0.84	0	-0.061	-0.061	-9.806	-1.092	-0.602	0	-0.061	-0.061	1.36	9.625	1.706	-0.061	-0.061	-0.061	1.012	9.896	-0.167	-0.061	0	-0.061	1506611361
-9.817	-1.089	-0.589	-0.061	-0.061	0	2.51	-8.847	0.016	-0.061	-0.061	0	2.903	9.714	0.84	0	-0.061	-0.061	-9.817	-1.089	-0.589	-0.061	-0.061	0	1.365	9.604	1.715	-0.061	0	-0.061	1.038	9.895	-0.138	-0.061	-0.061	-0.061	1506611361
-9.801	-1.105	-0.603	-0.061	-0.061	0	2.533	-8.869	0.048	-0.061	0	0	2.908	9.709	0.853	0	-0.061	0	-9.801	-1.105	-0.603	-0.061	-0.061	0	1.365	9.589	1.717	0	0	-0.061	1.043	9.895	-0.166	-0.061	-0.061	-0.061	1506611361
-9.802	-1.12	-0.596	-0.061	-0.061	0	2.552	-8.886	0.085	-0.061	-0.061	0	2.911	9.704	0.89	0	-0.061	-0.061	-9.802	-1.12	-0.596	-0.061	-0.061	0	1.367	9.604	1.708	0	0	-0.061	1.029	9.893	-0.166	-0.061	0	-0.061	1506611361
-9.802	-1.13	-0.591	-0.061	-0.061	-0.061	2.536	-8.878	0.109	-0.061	-0.061	-0.061	2.907	9.708	0.922	0	-0.061	-0.061	-9.802	-1.13	-0.591	-0.061	-0.061	-0.061	1.381	9.615	1.73	0	0	-0.061	1.023	9.885	-0.116	-0.061	-0.061	-0.061	1506611361
-9.807	-1.13	-0.583	-0.061	-0.061	-0.061	2.528	-8.884	0.103	0	-0.061	-0.061	2.931	9.723	0.947	0	-0.061	0	-9.807	-1.13	-0.583	-0.061	-0.061	-0.061	1.372	9.622	1.696	0	0	-0.061	0.997	9.9	-0.142	-0.061	-0.061	-0.061	1506611361
-9.794	-1.152	-0.565	-0.061	0	-0.061	2.506	-8.873	0.071	0	-0.061	0	2.94	9.741	0.927	0	0	0	-9.794	-1.152	-0.565	-0.061	0	-0.061	1.341	9.611	1.705	0	0	-0.061	0.999	9.905	-0.139	-0.061	-0.061	-0.061	1506611361
-9.808	-1.147	-0.574	-0.061	-0.061	-0.061	2.495	-8.854	0.033	0	-0.061	0	2.94	9.741	0.927	0	0	0	-9.808	-1.147	-0.574	-0.061	-0.061	-0.061	1.341	9.623	1.717	0	0	0	1.005	9.906	-0.151	0	0	-0.061	1506611361
-9.806	-1.128	-0.581	-0.061	-0.061	-0.061	2.487	-8.845	0.005	0	0	0	2.933	9.74	0.896	-0.061	-0.061	0	-9.806	-1.128	-0.581	-0.061	-0.061	-0.061	1.355	9.628	1.721	0	0	-0.061	0.992	9.904	-0.12	-0.061	0	0	1506611361
-9.8	-1.145	-0.584	-0.061	0	-0.061	2.467	-8.832	-0.023	0	0	0	2.891	9.726	0.863	-0.061	-0.061	0	-9.8	-1.145	-0.584	-0.061	0	-0.061	1.328	9.637	1.709	0	0	-0.061	0.988	9.899	-0.121	-0.061	0	0	1506611361
-9.806	-1.154	-0.575	0	-0.061	-0.061	2.475	-8.844	-0.023	-0.061	0	0	2.891	9.726	0.863	0	-0.061	0	-9.806	-1.154	-0.575	0	-0.061	-0.061	1.311	9.65	1.713	0	0	-0.061	0.981	9.908	-0.142	-0.061	-0.061	-0.061	1506611361
-9.8	-1.142	-0.581	0	0	-0.061	2.492	-8.85	-0.049	-0.061	0	0	2.877	9.744	0.835	0	0	0	-9.8	-1.142	-0.581	0	0	-0.061	1.321	9.629	1.711	0	-0.061	-0.061	0.98	9.899	-0.126	0	0	-0.061	1506611361
-9.81	-1.119	-0.579	0	0	-0.061	2.507	-8.838	-0.032	-0.061	0	0	2.866	9.746	0.857	0	-0.061	0	-9.81	-1.119	-0.579	0	0	-0.061	1.324	9.625	1.702	0	-0.061	-0.061	0.974	9.903	-0.106	0	-0.061	0	1506611361
-9.822	-1.138	-0.604	-0.061	-0.061	-0.061	2.489	-8.836	0.014	-0.061	0	0	2.866	9.746	0.857	0	-0.061	0	-9.822	-1.138	-0.604	-0.061	-0.061	-0.061	1.357	9.653	1.708	-0.061	-0.061	-0.061	0.991	9.896	-0.11	0	-0.061	0	1506611361
-9.792	-1.151	-0.575	0	0	-0.061	2.497	-8.841	0.037	-0.061	0	0	2.85	9.745	0.871	0	-0.061	-0.061	-9.792	-1.151	-0.575	0	0	-0.061	1.327	9.659	1.699	-0.061	-0.061	-0.061	0.974	9.918	-0.117	0	0	-0.061	1506611361
-9.814	-1.136	-0.601	0	0	-0.061	2.498	-8.865	0.044	-0.061	0	0	2.895	9.759	0.903	0	-0.061	-0.061	-9.814	-1.136	-0.601	0	0	-0.061	1.287	9.64	1.69	-0.061	-0.061	-0.061	0.988	9.904	-0.123	0	-0.061	-0.061	1506611361
-9.806	-1.126	-0.602	0	-0.061	-0.061	2.509	-8.865	0.039	-0.061	-0.061	-0.061	2.895	9.759	0.903	0	0	-0.061	-9.806	-1.126	-0.602	0	-0.061	-0.061	1.308	9.642	1.707	-0.061	-0.061	-0.061	1.019	9.9	-0.11	0	-0.061	-0.061	1506611362
-9.799	-1.136	-0.593	0	0	-0.061	2.499	-8.841	0.048	-0.061	0	-0.061	2.933	9.758	0.892	-0.061	-0.061	-0.061	-9.799	-1.136	-0.593	0	0	-0.061	1.328	9.636	1.692	-0.061	-0.061	-0.061	0.995	9.908	-0.138	0	0	-0.061	1506611362
-9.807	-1.147	-0.59	0	0	0	2.464	-8.839	0.037	-0.061	0	0	2.97	9.731	0.871	-0.061	-0.061	-0.061	-9.807	-1.147	-0.59	0	0	0	1.328	9.636	1.692	-0.061	-0.061	0	0.974	9.911	-0.145	-0.061	0	-0.061	1506611362
-9.798	-1.135	-0.62	0	-0.061	-0.061	2.476	-8.833	0.022	-0.061	0	0	2.97	9.731	0.871	-0.061	-0.061	-0.061	-9.798	-1.135	-0.62	0	-0.061	-0.061	1.357	9.63	1.677	-0.061	-0.061	0	1.004	9.891	-0.139	0	-0.061	-0.061	1506611362
-9.808	-1.122	-0.604	0	-0.061	-0.061	2.482	-8.848	0.001	-0.061	0	-0.061	2.957	9.709	0.857	-0.061	-0.061	-0.061	-9.808	-1.122	-0.604	0	-0.061	-0.061	1.346	9.647	1.651	-0.061	0	-0.061	0.989	9.892	-0.145	0	0	-0.061	1506611362
-9.804	-1.126	-0.586	0	-0.061	-0.061	2.456	-8.836	-0.001	-0.061	0	-0.061	2.946	9.723	0.797	-0.061	-0.061	-0.061	-9.804	-1.126	-0.586	0	-0.061	-0.061	1.322	9.633	1.683	-0.061	0	-0.061	0.988	9.911	-0.14	0	0	-0.061	1506611362
-9.792	-1.145	-0.608	0	-0.061	-0.061	2.431	-8.843	0.005	-0.061	-0.061	0	2.946	9.723	0.797	0	0	-0.061	-9.792	-1.145	-0.608	0	-0.061	-0.061	1.334	9.63	1.658	-0.061	0	-0.061	0.947	9.904	-0.164	0.061	-0.061	-0.061	1506611362
-9.787	-1.158	-0.61	0	0	-0.061	2.448	-8.854	0.002	-0.061	0	0	2.937	9.721	0.797	0	-0.061	-0.061	-9.787	-1.158	-0.61	0	0	-0.061	1.339	9.628	1.657	-0.061	0	-0.061	0.977	9.896	-0.165	0	-0.061	-0.061	1506611362
-9.804	-1.129	-0.618	0	0	-0.061	2.449	-8.849	0.032	-0.061	0	0	2.913	9.714	0.843	0	-0.061	-0.061	-9.804	-1.129	-0.618	0	0	-0.061	1.318	9.629	1.664	-0.061	0	-0.061	1.002	9.904	-0.151	0	-0.061	-0.061	1506611362
-9.806	-1.12	-0.623	-0.061	-0.061	-0.061	2.448	-8.853	0.051	-0.061	-0.061	0	2.913	9.714	0.843	0	-0.061	-0.061	-9.806	-1.12	-0.623	-0.061	-0.061	-0.061	1.318	9.629	1.664	-0.061	0	-0.061	0.98	9.898	-0.163	0	0	-0.061	1506611362
-9.806	-1.14	-0.607	0	0	-0.061	2.462	-8.854	0.054	-0.061	0	0	2.897	9.711	0.833	0	-0.061	-0.061	-9.806	-1.14	-0.607	0	0	-0.061	1.276	9.654	1.663	-0.061	0	-0.061	0.969	9.908	-0.202	0	-0.061	-0.061	1506611362
-9.806	-1.135	-0.593	0	0	-0.061	2.483	-8.869	0.069	-0.061	0	0.061	2.895	9.758	0.827	0	-0.061	-0.061	-9.806	-1.135	-0.593	0	0	-0.061	1.293	9.639	1.692	-0.061	-0.061	-0.061	1.017	9.908	-0.169	-0.061	0	-0.061	1506611362
-9.793	-1.134	-0.605	-0.061	0	-0.061	2.501	-8.861	0.067	-0.061	0	0	2.895	9.758	0.827	0	-0.061	-0.061	-9.793	-1.134	-0.605	-0.061	0	-0.061	1.303	9.615	1.672	-0.061	-0.061	-0.061	0.999	9.903	-0.139	-0.061	0	-0.061	1506611362
-9.8	-1.145	-0.596	0	0	-0.061	2.51	-8.848	0.054	-0.061	0	0	2.883	9.726	0.829	0	-0.061	-0.061	-9.8	-1.145	-0.596	0	0	-0.061	1.308	9.629	1.683	-0.061	-0.061	-0.061	0.962	9.91	-0.166	-0.061	0	-0.061	1506611362
-9.843	-1.157	-0.512	0.061	-0.183	-0.061	2.493	-8.842	0.038	-0.061	0	0	2.901	9.733	0.839	0	-0.061	-0.061	-9.843	-1.157	-0.512	0.061	-0.183	-0.061	1.3	9.644	1.678	-0.061	-0.061	-0.061	0.965	9.909	-0.194	0	0	-0.061	1506611362
-9.83	-1.189	-0.544	0.122	-0.427	-0.122	2.513	-8.855	0.006	-0.061	-0.061	0	2.901	9.733	0.839	0	-0.061	-0.122	-9.83	-1.189	-0.544	0.122	-0.427	-0.122	1.287	9.67	1.652	-0.061	-0.061	-0.061	0.869	9.899	-0.175	0	-0.061	-0.122	1506611362
-9.83	-1.169	-0.562	0.183	-0.427	-0.183	2.507	-8.854	-0.02	-0.061	0	-0.061	2.932	9.741	0.815	0	-0.061	-0.061	-9.83	-1.169	-0.562	0.183	-0.427	-0.183	1.279	9.72	1.59	-0.061	-0.061	-0.061	0.802	9.856	-0.104	0.183	-0.244	-0.244	1506611362
-9.826	-1.148	-0.675	0.061	-0.305	-0.305	2.475	-8.878	-0.008	-0.122	-0.061	0	2.992	9.851	0.817	0	-0.061	-0.061	-9.826	-1.148	-0.675	0.061	-0.305	-0.305	1.376	9.833	1.488	-0.061	-0.061	-0.061	0.694	9.915	-0.379	0.244	-0.427	-0.305	1506611362
-9.835	-1.218	-0.81	-0.122	-0.183	-0.549	2.408	-8.921	0.038	-0.122	-0.244	-0.061	2.992	9.851	0.817	-0.061	-0.061	-0.122	-9.835	-1.218	-0.81	-0.122	-0.183	-0.549	1.537	9.83	1.346	-0.122	-0.122	-0.122	0.737	9.875	-0.706	0.366	-0.305	-0.549	1506611362
-9.793	-1.238	-0.909	-0.244	-0.061	-0.671	2.336	-8.865	0.089	-0.122	-0.427	-0.122	3.028	9.889	0.792	-0.061	-0.061	-0.122	-9.793	-1.238	-0.909	-0.244	-0.061	-0.671	1.668	9.704	1.139	-0.244	0	-0.122	0.568	9.926	-0.896	0.427	0	-0.671	1506611362
-9.729	-0.982	-1.065	-0.122	0	-0.549	2.233	-8.85	0.144	-0.183	-0.488	-0.183	2.972	9.646	0.752	-0.061	-0.061	-0.183	-9.729	-0.982	-1.065	-0.122	0	-0.549	1.814	9.673	0.983	-0.244	0	-0.122	0.568	9.929	-0.834	0.366	-0.183	-0.732	1506611362
-9.759	-0.849	-1.186	-0.183	0	-0.488	2.126	-8.896	0.25	-0.183	-0.61	-0.244	2.972	9.646	0.752	-0.061	0.061	-0.427	-9.759	-0.849	-1.186	-0.183	0	-0.488	1.843	9.597	0.959	-0.366	0.244	-0.366	0.751	9.956	-0.847	0.305	-0.244	-0.793	1506611362
-9.805	-0.864	-1.147	-0.366	-0.183	-0.366	2.041	-8.835	0.394	-0.183	-0.671	-0.183	3.036	9.519	0.624	0	0.183	-0.732	-9.805	-0.864	-1.147	-0.366	-0.183	-0.366	1.671	9.494	0.951	-0.366	0.244	-0.366	1.132	9.967	-0.768	0.061	-0.244	-0.732	1506611362
-9.83	-1.049	-1.083	-0.488	-0.305	-0.244	2.027	-8.787	0.562	-0.244	-0.61	0	3.262	9.41	0.578	0.122	0.305	-0.854	-9.83	-1.049	-1.083	-0.488	-0.305	-0.244	1.406	9.557	1.08	-0.427	0.366	-0.366	1.625	9.932	-0.524	-0.305	0.061	-0.488	1506611362
-9.755	-1.41	-0.872	-0.488	-0.305	-0.061	2.019	-8.808	0.695	-0.183	-0.671	0.244	3.262	9.41	0.578	0.122	0.366	-0.854	-9.755	-1.41	-0.872	-0.488	-0.305	-0.061	1.13	9.607	1.384	-0.549	0.366	-0.305	2.127	10.012	-0.11	-0.916	0.61	-0.061	1506611362
-9.471	-1.895	-0.263	-0.122	-0.366	0.061	2.207	-8.892	0.776	-0.122	-0.671	0.427	3.332	9.56	0.627	0.122	0.305	-0.732	-9.471	-1.895	-0.263	-0.122	-0.366	0.061	0.757	9.575	1.675	-0.549	0.305	-0.244	2.623	10.006	0.555	-1.831	1.404	0.671	1506611363
-10.031	-2.297	0.421	0.549	-0.977	0.244	2.533	-8.904	0.76	0	-0.671	0.488	3.21	9.726	0.956	0.061	0.122	-0.427	-10.031	-2.297	0.421	0.549	-0.977	0.244	0.443	9.278	2.214	-0.61	0.244	-0.122	2.655	9.737	1.302	-3.052	1.465	1.831	1506611363
-10.304	-1.944	0.743	0.916	-1.526	0.061	2.952	-8.763	0.668	0.061	-0.366	0.427	3.21	9.726	0.956	-0.061	-0.183	0	-10.304	-1.944	0.743	0.916	-1.526	0.061	0.739	9.542	2.597	-0.488	-0.122	0	2.687	10.099	1.773	-4.089	0.732	2.625	1506611363
-10.379	-1.02	0.872	0.61	-0.916	-0.183	3.134	-8.847	0.19	0.244	-0.732	0.427	2.97	9.747	1.224	-0.244	-0.793	0.549	-10.379	-1.02	0.872	0.61	-0.916	-0.183	1.199	10.078	2.973	-0.183	-0.122	-0.183	2.669	11.005	2.397	-2.747	0.488	3.418	1506611363
-10.207	-0.898	0.652	0.244	-1.099	-0.366	3.563	-8.812	-0.3	0.183	-0.732	0.732	2.595	10.275	1.328	-0.61	-1.648	0.916	-10.207	-0.898	0.652	0.244	-1.099	-0.366	1.269	10.054	3.017	0.183	0	-0.549	1.218	11.457	1.592	-2.38	1.465	4.028	1506611363
-9.154	-0.778	0.914	0.366	-0.549	-0.122	4.002	-8.614	-0.714	0.061	0.427	1.099	38.138	-27.506	-20.236	-0.244	-0.854	0	-9.154	-0.778	0.914	0.366	-0.549	-0.122	1.302	9.457	2.798	-0.122	-0.427	-0.488	0.967	10.5	1.43	-2.38	0.366	2.869	1506611363
-8.855	-0.397	0.987	0.549	-0.183	0.061	4.113	-8.14	-0.949	-0.122	0.916	1.099	2.113	9.618	1.671	-0.183	-0.854	0.732	-8.855	-0.397	0.987	0.549	-0.183	0.061	1.415	8.672	2.748	-0.366	-0.916	-0.427	2.171	8.97	1.27	-1.526	0.732	2.441	1506611363
-8.979	-0.118	0.95	0.488	0.122	0.183	4.043	-7.69	-1.072	-0.244	0.854	0.671	1.75	8.918	1.693	-0.244	-0.854	0.488	-8.979	-0.118	0.95	0.488	0.122	0.183	1.438	8.467	2.604	-0.671	-0.977	-0.488	3.079	8.128	1.453	-1.038	2.319	2.136	1506611363
-9.119	0.037	1.052	0.366	0.488	0.122	3.966	-7.888	-1.134	-0.427	1.038	0.366	1.542	8.795	1.5	-0.366	-1.099	-0.183	-9.119	0.037	1.052	0.366	0.488	0.122	1.681	8.917	2.588	-0.061	-0.916	-0.61	2.607	7.631	1.889	-0.488	2.869	1.709	1506611363
-9.392	0.048	1.201	0.549	0.854	0.183	3.787	-8.583	-1.157	-0.427	1.16	0.183	1.742	9.086	1.249	-0.305	-1.099	-0.977	-9.392	0.048	1.201	0.549	0.854	0.183	1.885	9.211	2.676	-0.061	-0.916	-0.61	1.903	7.43	2.684	0.061	1.831	0.977	1506611363
-9.711	0.303	1.083	0.549	0.793	0.305	3.557	-8.976	-1.121	-0.366	0.916	-0.244	2.261	9.252	1.278	0.061	-0.916	-1.526	-9.711	0.303	1.083	0.549	0.793	0.305	1.818	9.162	2.789	0.061	-0.916	-0.61	2.077	7.244	3.261	0.671	0.061	0.427	1506611363
-10.111	0.343	0.878	-0.183	0.61	0.244	3.296	-8.998	-0.969	-0.366	0.671	-0.732	2.814	9.398	1.553	0.244	-0.671	-1.648	-10.111	0.343	0.878	-0.183	0.61	0.244	1.748	9.245	2.765	0.061	-0.977	-0.61	3.229	7.184	3.809	1.587	-0.854	-0.244	1506611363
-10.735	-0.077	1.16	-0.61	0.366	0.122	2.99	-9.144	-0.791	-0.305	0.549	-0.977	3.195	9.732	1.881	0.305	-0.549	-1.526	-10.735	-0.077	1.16	-0.61	0.366	0.122	1.901	9.756	2.669	-0.061	-1.16	-0.488	4.26	8.16	3.975	1.831	-1.343	-0.61	1506611363
-11.52	-0.181	1.608	-0.427	0.305	0.122	2.665	-9.495	-0.709	-0.122	0.488	-0.916	3.494	10.381	2.085	0.244	-0.61	-1.343	-11.52	-0.181	1.608	-0.427	0.305	0.122	2.222	10.545	2.718	-0.122	-1.343	-0.366	4.867	9.158	4.284	0.305	-0.366	-0.61	1506611363
-11.483	-0.38	1.662	-0.183	0.305	0	2.326	-9.808	-0.669	-0.061	0.122	-0.732	3.792	11.155	2.109	0.122	-0.61	-1.16	-11.483	-0.38	1.662	-0.183	0.305	0	2.222	10.545	2.718	-0.183	-1.282	-0.366	4.66	9.502	4.715	-0.366	0.549	-0.244	1506611363
-10.615	-0.234	0.991	-0.366	0.671	-0.061	2.172	-10.092	-0.574	-0.061	-0.122	-0.305	4.158	11.701	2.14	0.244	-0.244	-0.916	-10.615	-0.234	0.991	-0.366	0.671	-0.061	2.534	11.281	2.832	-0.305	-1.16	-0.305	3.454	9.363	3.914	1.648	-0.61	-0.854	1506611363
-9.993	-0.639	0.489	-0.732	0.305	-0.183	2.137	-9.816	-0.316	0.061	-0.244	0.122	4.347	11.385	2.287	0.427	0.366	-0.488	-9.993	-0.639	0.489	-0.732	0.305	-0.183	2.239	10.426	2.972	-0.366	-0.916	-0.244	3.113	9.752	3.333	1.77	-0.305	-0.916	1506611363
-9.082	-1.474	0.354	-0.122	0.549	-0.061	2.101	-9.357	-0.129	0.305	-0.366	0.305	4.185	10.818	2.436	0.366	0.732	0.122	-9.082	-1.474	0.354	-0.122	0.549	-0.061	1.89	9.783	2.792	-0.549	-0.671	0.061	2.844	9.585	3.082	-0.061	-2.563	-1.221	1506611363
-9.189	-2.39	-0.841	0.61	0.549	-0.122	2.137	-9.375	-0.037	0.61	-0.61	0.305	3.866	10.243	2.476	0	0.977	0.427	-9.189	-2.39	-0.841	0.61	0.549	-0.122	1.378	8.872	2.515	-0.427	-0.305	0.427	0.39	8.579	1.334	2.136	-3.418	-2.075	1506611363
-9.513	-2.417	-1.126	0.488	-0.183	-0.244	2.083	-8.941	-0.062	0.916	-0.977	-0.183	3.594	9.403	2.372	-0.366	1.099	0.793	-9.513	-2.417	-1.126	0.488	-0.183	-0.244	1.378	8.872	2.515	-0.366	-0.122	0.916	3.028	9.755	-0.407	2.319	-4.089	-1.709	1506611363
-9.193	-2.444	-1.066	0.122	0.244	0	1.946	-8.683	-0.221	0.977	-1.526	-0.732	3.317	8.991	1.876	-1.038	1.038	1.099	-9.193	-2.444	-1.066	0.122	0.244	0	0.364	8.265	1.36	-0.122	0.793	1.587	2.481	9.786	-0.116	1.587	-0.061	-1.709	1506611363
-9.404	-2.449	-1.181	0.366	0.366	0.183	1.826	-8.613	-0.268	0.61	-1.221	-0.977	3.141	9.044	1.081	-1.648	0.916	1.282	-9.404	-2.449	-1.181	0.366	0.366	0.183	0.218	8.971	1.34	-0.122	0.793	1.587	1.26	9.802	-0.213	1.831	-0.305	-1.465	1506611363
-9.369	-1.885	-1.255	0.549	0.427	0	1.765	-8.69	-0.095	0.061	-0.61	-0.793	2.994	9.685	0.03	-2.136	0.61	1.16	-9.369	-1.885	-1.255	0.549	0.427	0	0.218	8.971	1.34	0.549	1.587	1.648	0.428	9.805	-0.423	1.831	-1.709	-1.526	1506611363
-9.155	-1.424	-1.286	0.549	0.366	-0.183	1.646	-8.766	0.24	-0.122	0	-0.488	3.024	10.159	-0.939	-2.075	-0.244	1.16	-9.155	-1.424	-1.286	0.549	0.366	-0.183	0.608	9.979	1.761	1.587	1.282	1.099	1.415	9.841	-1.311	1.526	-1.709	-1.526	1506611363
-9.227	-1.257	-1.202	0.366	0.061	-0.305	1.515	-8.205	0.514	0	-0.122	-0.366	3.291	9.524	-1.461	-1.221	-0.671	1.831	-9.227	-1.257	-1.202	0.366	0.061	-0.305	0.896	9.281	1.761	1.587	1.282	1.099	1.761	9.563	-1.357	1.099	-0.854	-1.404	1506611363
-9.209	-1.119	-1.135	0.183	-0.122	-0.427	1.468	-7.562	0.627	0	-0.366	-0.305	3.298	8.866	-1.439	-0.061	-0.244	2.563	-9.209	-1.119	-1.135	0.183	-0.122	-0.427	1.237	9.018	1.406	0.732	0.854	0.854	1.627	9.467	-1.044	0.977	-0.61	-1.404	1506611363
-9.428	-0.973	-1.232	0	-0.305	-0.549	1.51	-7.598	0.569	-0.061	-0.427	0.061	2.914	8.736	-1.218	0.61	0.366	2.563	-9.428	-0.973	-1.232	0	-0.305	-0.549	1.419	9.056	1.077	0.183	1.038	-0.061	1.31	9.359	-0.877	0.793	-0.854	-1.343	1506611364
-9.627	-0.896	-1.328	0.061	-0.427	-0.488	1.555	-7.9	0.453	-0.183	-0.366	0.549	2.391	8.67	-0.815	0.977	0.305	2.014	-9.627	-0.896	-1.328	0.061	-0.427	-0.488	1.371	9.077	0.83	0.183	1.038	-0.061	1.315	9.46	-1.162	0.61	-0.854	-1.343	1506611364
-9.92	-0.901	-1.32	0.305	-0.671	-0.305	1.771	-8.211	0.422	-0.183	-0.366	0.549	2.183	8.623	-0.33	1.038	-0.122	1.282	-9.92	-0.901	-1.32	0.305	-0.671	-0.305	1.217	9.189	0.749	0.488	0.732	-0.488	1.223	9.683	-1.44	0.488	-0.854	-1.343	1506611364
-10.024	-0.863	-1.089	0.427	-0.793	-0.244	1.987	-8.417	0.511	-0.549	-0.305	1.099	2.363	8.697	0.322	1.038	-0.061	0.427	-10.024	-0.863	-1.089	0.427	-0.793	-0.244	1.054	9.398	0.796	0.244	0	-0.427	1.233	9.869	-1.281	0.244	-1.465	-1.465	1506611364
-10.086	-0.219	-1.43	0.183	-0.61	-0.061	2.2	-8.646	0.65	-0.671	-0.061	1.282	2.57	9.282	0.829	0.793	0.061	-0.366	-10.086	-0.219	-1.43	0.183	-0.61	-0.061	1.054	9.398	0.796	0.244	0	-0.427	1.438	10.078	-0.914	-0.366	-1.526	-1.343	1506611364
-10.481	-0.117	-1.381	0.488	-0.183	0.671	2.306	-9.106	0.792	-0.671	0.122	1.648	2.728	10.368	1.154	0.244	-0.366	-1.099	-10.481	-0.117	-1.381	0.488	-0.183	0.671	1.481	11.012	1.42	0.061	-0.183	-0.671	1.638	10.476	-1.008	-1.404	-2.075	-1.16	1506611364
-11.133	0.053	-1.059	-0.305	-0.122	1.099	2.53	-9.385	0.919	-0.549	0.122	1.892	3.045	10.82	1.51	0.122	-0.61	-1.587	-11.133	0.053	-1.059	-0.305	-0.122	1.099	1.41	11.265	1.567	-1.038	-1.404	-0.122	2.448	10.627	-0.898	-2.441	-1.526	-0.793	1506611364
-11.446	-1.296	-0.815	-1.526	0.427	0.916	2.943	-10.007	0.92	-0.366	0.244	1.77	3.514	11.496	1.866	0	0	-2.136	-11.446	-1.296	-0.815	-1.526	0.427	0.916	1.843	11.95	2.032	-1.038	-1.404	-0.122	3.502	11.181	-0.575	-3.418	-1.343	-0.366	1506611364
-10.332	-3.601	-0.49	-0.671	0.488	1.038	3.418	-11.344	0.7	0	0.244	1.343	3.661	12.382	1.927	-0.427	0.488	-2.625	-10.332	-3.601	-0.49	-0.671	0.488	1.038	2.174	11.629	2.757	-1.16	-1.404	0.183	3.316	11.56	1.151	-4.883	-0.732	1.282	1506611364
-9.872	-3.572	0.963	1.038	0.244	1.526	3.893	-11.372	0.327	0.305	0	0.122	3.783	11.594	2.035	-0.488	0.244	-2.38	-9.872	-3.572	0.963	1.038	0.244	1.526	1.375	9.098	3.274	-1.465	-1.404	0	2.865	10.867	2.931	-6.042	-1.465	3.54	1506611364
-10.403	-2.165	1.136	0.549	-0.366	0.916	3.893	-9.636	0.06	0.427	0.122	-1.892	3.912	9.455	2.11	-0.244	0.244	-1.221	-10.403	-2.165	1.136	0.549	-0.366	0.916	1.375	9.098	3.274	-1.465	-1.404	0	0.793	10.963	1.833	-3.845	-2.991	4.883	1506611364
-9.961	-1.931	0.568	-0.427	-0.916	0.488	3.389	-9.397	-0.278	0.671	0.793	-2.869	3.463	9.153	1.781	-0.671	0.183	-0.183	-9.961	-1.931	0.568	-0.427	-0.916	0.488	0.41	7.875	3.543	-1.526	-0.488	0.427	0.376	11.498	1.309	-1.831	-0.122	4.15	1506611364
-8.867	-1.376	0.524	-0.793	-0.732	0.366	2.634	-9.95	-0.691	1.038	1.16	-2.686	2.804	9.934	1.26	-1.282	-0.977	0.183	-8.867	-1.376	0.524	-0.793	-0.732	0.366	0.855	8.953	3.564	0.244	-0.793	0.061	0.287	10.257	1.103	-0.916	0.061	4.089	1506611364
-8.324	-1.03	0.52	-0.977	-0.549	0.122	2.084	-9.109	-0.976	1.038	1.16	-2.686	2.847	9.129	0.813	-0.977	-1.465	0.671	-8.324	-1.03	0.52	-0.977	-0.549	0.122	0.855	8.953	3.564	0.244	-0.793	0.061	1.721	9.357	0.93	-0.183	1.77	4.333	1506611364
-8.264	-1.408	0.638	-0.854	-0.366	0	2.013	-8.167	-1.132	0.977	0.488	-2.563	2.932	8.131	0.739	-0.061	-0.671	1.465	-8.264	-1.408	0.638	-0.854	-0.366	0	1.546	7.622	3.344	-0.122	-0.732	0.122	1.693	8.991	1.229	0.183	4.578	4.028	1506611364
-8.593	-1.426	0.853	-0.183	0.366	0.244	1.859	-8.21	-1.376	1.038	0.61	-2.563	2.552	8.219	1.02	0.366	0.122	1.587	-8.593	-1.426	0.853	-0.183	0.366	0.244	1.827	8.035	3.169	-0.305	-0.305	0.183	0.745	8.375	1.242	0.916	5.737	3.54	1506611364
-8.976	-1.097	0.476	0.366	0.916	0.366	1.57	-8.576	-1.605	0.854	0.244	-2.258	1.823	8.635	1.117	0.183	-0.488	1.16	-8.976	-1.097	0.476	0.366	0.916	0.366	1.827	8.035	3.169	0.183	0.183	-0.183	-0.626	8.599	1.164	0.793	3.723	2.319	1506611364
-9.318	-0.083	0.415	0.366	1.038	0.671	1.52	-9.044	-1.693	0.61	0	-1.709	1.816	9.028	1.205	0.244	-0.732	0.488	-9.318	-0.083	0.415	0.366	1.038	0.671	2.223	8.649	3.293	0.977	0.61	-0.549	0.268	8.593	1.942	1.709	1.343	1.648	1506611364
-9.51	0.618	0.108	-0.916	0.488	0.183	1.607	-8.93	-1.609	0.305	0.061	-1.099	2.248	8.937	1.492	0.916	0.244	0.122	-9.51	0.618	0.108	-0.916	0.488	0.183	1.532	8.362	3.298	0.427	0.305	-0.244	1.14	7.941	3.072	2.197	-0.549	0.61	1506611364
-9.849	0.091	0.355	-1.282	0.366	-0.122	1.59	-8.53	-1.367	0	-0.122	-0.854	2.272	9.003	1.839	1.099	0.671	0.183	-9.849	0.091	0.355	-1.282	0.366	-0.122	1.291	8.717	3.009	0.427	0.305	-0.244	2.214	8.183	3.485	1.648	-0.061	-0.488	1506611364
-10.186	-0.488	0.718	-0.793	0.305	-0.183	1.632	-8.445	-0.918	-0.183	-0.305	-0.488	1.982	9.49	1.956	0.61	-0.122	0.061	-10.186	-0.488	0.718	-0.793	0.305	-0.183	1.864	9.418	2.853	0.549	-0.122	-0.305	2.982	8.728	3.305	0.916	1.16	-0.671	1506611364
-10.734	0.359	0.885	-0.122	0.366	0.061	1.675	-8.582	-0.496	-0.244	-0.488	0.183	2.266	9.951	1.876	0.305	-0.732	-0.366	-10.734	0.359	0.885	-0.122	0.366	0.061	2.545	9.952	2.897	0.793	-0.244	-0.549	5.558	9.002	4.506	0.488	-2.686	0.671	1506611364
-10.981	0.743	0.8	-0.854	0.366	-0.366	1.832	-8.735	-0.141	-0.244	-0.488	0.183	2.901	10.206	1.763	0.671	-0.244	-0.732	-10.981	0.743	0.8	-0.854	0.366	-0.366	2.537	10.018	2.949	0.671	-0.183	-0.671	3.987	8.559	3.237	0.366	0.061	-0.916	1506611364
-11.709	-0.995	0.292	-0.916	-0.366	-0.488	2.054	-8.922	0.112	-0.122	-0.183	2.136	3.451	10.225	1.811	1.099	0.488	-0.793	-11.709	-0.995	0.292	-0.916	-0.366	-0.488	2.116	10.119	2.716	0.122	-0.244	-0.549	2.133	8.381	2.872	1.648	0.671	-1.526	1506611364
-11.471	-1.993	0.084	0.305	-0.366	-0.122	2.291	-9.403	0.127	-0.061	-0.183	3.052	3.57	10.584	1.84	1.038	0.793	-0.793	-11.471	-1.993	0.084	0.305	-0.366	-0.122	1.768	10.548	2.482	-0.183	-0.488	-0.366	2.09	9.927	2.726	2.747	0.183	-2.197	1506611364
-10.194	-1.629	0.201	0.61	-0.244	-0.183	2.529	-10.103	0.059	-0.061	-0.183	3.052	3.476	11.018	1.714	0.61	0.427	-0.793	-10.194	-1.629	0.201	0.61	-0.244	-0.183	1.768	10.548	2.482	0	-0.427	-0.305	5.2	11.592	4.128	1.282	0.366	-0.671	1506611365
-9.447	-1.603	-0.412	0.549	0.549	-0.305	2.924	-10.598	-0.002	-0.244	-0.183	3.235	3.48	11.376	1.379	0.122	-0.305	-0.61	-9.447	-1.603	-0.412	0.549	0.549	-0.305	0.561	10.892	2.501	0.305	0.061	-0.366	2.153	10.756	2.968	0.244	-0.854	-0.671	1506611365
-9.715	-2.055	-1.203	0.793	0.061	-0.427	3.155	-10.316	0.201	-0.427	0.061	2.869	3.711	11.139	1.103	-0.183	-0.183	-0.122	-9.715	-2.055	-1.203	0.793	0.061	-0.427	-0.084	10.013	2.269	0.305	0.122	-0.244	0.999	9.546	0.469	1.343	-2.319	-0.977	1506611365
-9.131	-1.982	-1.128	0.305	0.061	-0.366	3.138	-8.934	0.482	-0.366	-0.366	1.831	3.443	10.202	0.75	-0.366	0	0.671	-9.131	-1.982	-1.128	0.305	0.061	-0.366	-0.258	9.165	1.693	-0.122	-0.549	0.061	2.17	9.839	-0.452	1.16	-0.732	-0.977	1506611365
-9.276	-2.378	-1.237	0.061	0.122	-0.427	3.134	-8.071	0.774	-0.183	-0.549	0.793	2.854	9.418	0.276	-0.549	-0.244	1.038	-9.276	-2.378	-1.237	0.061	0.122	-0.427	-0.006	9.286	1.325	-0.671	-0.793	0.366	2.286	9.512	-0.19	1.038	0.61	-0.732	1506611365
-9.326	-2.635	-1.243	0.488	0.427	-0.549	3.016	-8.227	0.88	-0.183	-0.61	0	2.351	9.496	-0.321	-0.854	-0.549	0.732	-9.326	-2.635	-1.243	0.488	0.427	-0.549	0.112	10.079	1.333	-0.488	0.061	0.366	1.13	9.591	-0.171	1.16	-0.244	-0.549	1506611365
-9.533	-2.113	-1.27	0.427	0.488	-0.671	2.937	-8.766	0.903	-0.244	-0.244	-0.671	2.259	10.032	-1.025	-1.221	-0.305	0.061	-9.533	-2.113	-1.27	0.427	0.488	-0.671	0.112	10.079	1.333	0.244	0.916	0.061	1.139	9.783	-0.469	0.732	-1.099	-0.427	1506611365
-9.548	-1.902	-1.385	0.244	0.305	-0.854	2.638	-9.037	0.901	-0.244	0.061	-1.221	2.245	9.928	-1.635	-0.854	-0.427	-0.183	-9.548	-1.902	-1.385	0.244	0.305	-0.854	0.092	9.92	1.925	0.61	1.282	-0.305	1.525	9.833	-0.867	0.61	-0.488	-0.549	1506611365
-9.435	-2.061	-1.427	0.305	0.244	-0.916	2.324	-8.751	0.804	-0.244	0.061	-1.221	2.432	9.432	-1.592	0.244	-0.305	0.122	-9.435	-2.061	-1.427	0.305	0.244	-0.916	-0.201	9.588	1.81	0.061	0.793	-0.488	1.47	9.8	-0.818	0.671	0.061	-0.732	1506611365
-9.516	-2.071	-1.457	0.427	0.183	-0.793	1.956	-8.729	0.67	-0.305	0.488	-1.953	2.433	9.381	-1.328	0.793	-0.061	0.244	-9.516	-2.071	-1.457	0.427	0.183	-0.793	-0.248	9.436	1.638	-0.366	0.61	-0.61	1.723	9.75	-0.746	0.549	-0.244	-0.732	1506611365
-9.79	-2.182	-1.382	0.61	-0.122	-0.366	1.622	-8.845	0.486	-0.366	0.671	-1.892	2.339	9.235	-0.858	0.793	0.061	0	-9.79	-2.182	-1.382	0.61	-0.122	-0.366	-0.391	9.055	1.511	-0.305	0.427	-0.793	1.999	9.758	-0.477	0.366	0	-0.61	1506611365
-9.545	-2.523	-1.409	1.099	0	-0.122	1.324	-8.522	0.365	-0.488	0.854	-1.709	2.42	8.92	-0.537	0.732	-0.122	-0.244	-9.545	-2.523	-1.409	1.099	0	-0.122	-0.675	8.991	1.467	0.122	0.549	-0.793	1.993	9.905	-0.231	0.244	-0.183	-0.488	1506611365
-9.277	-2.431	-1.251	1.526	0.244	-0.183	1.224	-8.332	0.494	-0.671	1.16	-1.221	2.848	9.034	-0.368	0.488	0.122	-0.427	-9.277	-2.431	-1.251	1.526	0.244	-0.183	-0.897	9.355	1.412	0.366	0.977	-0.549	2.274	9.917	-0.122	-0.366	-0.366	-0.244	1506611365
-9.478	-1.857	-1.403	1.404	0.061	-0.366	1.205	-8.313	0.64	-0.671	1.343	-0.61	3.078	9.428	-0.351	0.183	0.122	-0.366	-9.478	-1.857	-1.403	1.404	0.061	-0.366	-1.044	9.765	1.446	0.427	1.221	-0.305	1.93	9.741	-0.394	-0.671	-1.038	-0.061	1506611365
-9.673	-1.681	-1.534	0.732	-0.305	-0.671	1.382	-8.269	0.739	-0.732	1.282	-0.061	3.135	9.804	-0.045	0	-1.099	0.183	-9.673	-1.681	-1.534	0.732	-0.305	-0.671	-1.244	9.825	1.329	0.61	0.854	-0.427	1.639	9.695	-0.337	-0.854	-1.953	0.061	1506611365
-9.774	-2.076	-1.371	0.244	-0.427	-0.671	1.658	-8.153	0.773	-0.793	1.526	0.427	2.936	9.934	-0.517	-0.793	-3.784	1.099	-9.774	-2.076	-1.371	0.244	-0.427	-0.671	-1.244	9.825	1.329	0.793	-0.122	-1.038	2.005	9.674	-0.806	-0.671	-1.038	0	1506611365
-9.616	-2.528	-1.148	0.305	-0.305	-0.854	1.693	-8.235	0.654	-0.61	1.099	0.61	3.701	9.761	-0.511	-0.854	-3.113	1.465	-9.616	-2.528	-1.148	0.305	-0.305	-0.854	0.91	10.314	1.318	0.488	-0.671	-1.038	2.208	9.814	-0.965	-0.854	0.61	0.122	1506611365
-9.7	-2.865	-1.093	0.244	-0.427	-1.038	2.041	-8.534	0.502	-0.427	0.549	0.427	4.224	9.597	-0.249	-0.061	-0.916	0.732	-9.7	-2.865	-1.093	0.244	-0.427	-1.038	1.53	10.195	1.126	0.183	0.427	-0.977	1.489	9.895	-0.799	-0.549	0.427	0.061	1506611365
-9.353	-3.137	-0.979	0.061	-0.671	-1.343	2.749	-8.729	0.482	-0.305	0.305	0	4.554	9.126	-0.069	0.305	-0.183	0.305	-9.353	-3.137	-0.979	0.061	-0.671	-1.343	1.123	9.4	0.897	-0.366	1.526	-0.977	1.355	10.043	-0.577	-0.793	-0.061	0.061	1506611365
-9.124	-3.521	-0.776	0.122	-0.61	-1.587	3.534	-8.442	0.56	-0.061	-0.244	-0.793	5.463	8.26	0.298	0.305	0	0.671	-9.124	-3.521	-0.776	0.122	-0.61	-1.587	0.8	8.564	0.839	-0.671	1.892	-0.854	1.59	9.936	-0.342	-0.854	0.732	0.244	1506611365
-8.764	-3.679	-0.45	0.305	-0.61	-1.831	4.548	-8.015	0.9	0.305	0.366	-1.587	6.383	7.581	0.657	0	0.793	1.16	-8.764	-3.679	-0.45	0.305	-0.61	-1.831	0.452	8.215	0.974	-0.549	1.953	-0.61	1.501	9.973	-0.179	-0.977	1.038	0.427	1506611365
-8.457	-3.114	-0.165	0.183	-0.732	-2.197	4.731	-7.571	1.202	0.854	0.366	-2.319	6.43	7.138	0.662	-0.366	0.427	1.77	-8.457	-3.114	-0.165	0.183	-0.732	-2.197	0.452	8.215	0.974	-0.183	1.648	-0.183	1.518	9.93	-0.14	-1.282	1.221	0.732	1506611365
-8.484	-2.841	-0.104	-0.366	-0.916	-2.563	4.928	-6.949	1.061	1.709	-1.404	-2.991	6.318	6.749	0.531	-0.732	0.549	2.441	-8.484	-2.841	-0.104	-0.366	-0.916	-2.563	-0.06	7.376	1.493	0.122	0.916	0.244	1.504	9.694	0.385	-1.587	1.282	1.038	1506611365
-7.909	-3.165	0.103	-0.61	-1.038	-2.502	5.32	-6.449	1.126	2.136	-0.793	-3.418	5.751	6.522	0.615	-0.61	0.61	2.93	-7.909	-3.165	0.103	-0.61	-1.038	-2.502	-0.231	7.369	1.537	0.671	0.671	0.427	1.586	9.469	0.974	-1.709	1.16	1.221	1506611365
-7.858	-3.168	0.739	-0.427	-0.549	-2.319	5.035	-6.593	0.758	2.197	-1.343	-3.662	4.979	6.688	0.569	-0.854	0	3.174	-7.858	-3.168	0.739	-0.427	-0.549	-2.319	-0.231	7.369	1.537	1.221	0.793	0.305	2.394	9.095	1.559	-1.831	1.709	1.526	1506611365
-8.68	-3.165	0.706	-0.671	-0.916	-2.136	4.858	-7.132	0.459	2.197	-1.648	-3.418	4.534	6.959	0.636	-0.977	-0.488	2.991	-8.68	-3.165	0.706	-0.671	-0.916	-2.136	-0.761	8.118	1.525	1.587	1.221	0.366	3.016	8.727	2.457	-2.38	0.793	1.831	1506611366
-8.653	-3.846	0.764	-0.793	-1.16	-2.075	4.685	-7.501	0.171	1.831	-2.563	-3.113	4.253	7.294	0.809	-1.16	-0.854	2.808	-8.653	-3.846	0.764	-0.793	-1.16	-2.075	-0.886	8.731	1.322	1.892	1.831	0.488	3.302	8.513	2.799	-2.075	-0.061	1.77	1506611366
-8.47	-4.66	1.081	-0.305	-1.038	-2.014	4.788	-7.766	-0.201	1.831	-2.563	-3.113	4.396	7.876	1.176	-1.831	-0.793	2.502	-8.47	-4.66	1.081	-0.305	-1.038	-2.014	-0.886	8.731	1.322	1.953	2.136	0.732	3.797	8.101	2.805	-1.709	0.793	1.892	1506611366
-9.02	-5.266	1.195	0.061	-0.916	-2.014	5.292	-7.759	-0.098	0.793	-1.648	-2.014	4.508	8.847	1.446	-1.953	-0.793	1.526	-9.02	-5.266	1.195	0.061	-0.916	-2.014	-0.821	11.396	0.876	1.648	2.258	1.282	4.472	8.428	3.597	-1.465	0.549	1.587	1506611366
-9.002	-5.739	1.012	0	-1.038	-1.77	5.326	-8.154	-0.117	0.427	-0.488	-1.221	5.057	9.536	1.616	-2.075	-1.404	0.366	-9.002	-5.739	1.012	0	-1.038	-1.77	-0.821	11.396	0.876	1.343	2.38	1.587	3.084	8.656	3.204	-1.648	0	1.221	1506611366
-8.598	-5.897	1.115	0.122	-0.793	-1.953	5.462	-8.297	-0.215	0.122	-0.488	-0.549	5.907	9.917	2.159	-1.526	-1.221	-0.427	-8.598	-5.897	1.115	0.122	-0.793	-1.953	-0.821	11.396	0.876	1.343	2.38	1.587	3.261	8.744	3.475	-0.732	0.061	1.282	1506611366
-8.666	-6.23	1.232	0.122	-0.427	-1.709	5.639	-8.467	-0.017	-0.305	0.732	-0.183	6.424	10.519	1.711	-1.343	-0.916	-0.427	-8.666	-6.23	1.232	0.122	-0.427	-1.709	-1.048	11.719	0.639	1.343	2.38	1.587	3.853	8.988	3.754	-0.854	1.465	1.282	1506611366
-8.699	-6.395	1.248	-0.244	-0.305	-1.587	5.13	-8.818	0.071	-0.488	0.793	0	6.504	10.482	1.32	-1.221	-1.404	-0.061	-8.699	-6.395	1.248	-0.244	-0.305	-1.587	-0.638	11.381	0.602	-0.305	1.526	1.16	3.609	8.586	3.939	-0.854	1.282	0.488	1506611366
-8.382	-6.802	1.258	-0.061	0	-1.404	5.009	-8.954	0.207	-0.549	-1.404	0.244	5.973	10.027	1.086	-0.427	-1.587	-0.244	-8.382	-6.802	1.258	-0.061	0	-1.404	-0.638	11.381	0.602	-0.305	1.343	0.61	3.858	8.465	4.084	-0.549	0.549	0.427	1506611366
-8.091	-6.763	1.315	0.122	0	-1.099	5.31	-8.546	0.315	-1.526	-0.977	0.549	5.667	9.793	1.011	-0.183	-1.099	-0.793	-8.091	-6.763	1.315	0.122	0	-1.099	-0.164	11.181	0.319	-0.183	1.038	0.732	4.148	8.537	4.389	-0.61	0.732	0.244	1506611366
-8.026	-6.733	1.32	0.122	-0.061	-0.854	5.871	-8.55	0.037	-2.38	-0.916	0.61	5.745	9.795	0.578	0.061	-1.77	-0.61	-8.026	-6.733	1.32	0.122	-0.061	-0.854	-0.36	11.159	0.407	-0.305	1.038	0.488	3.944	8.102	4.427	-0.366	0.366	0	1506611366
-7.911	-6.65	1.276	0	-0.122	-0.366	6.182	-8.941	-0.915	-2.014	-1.221	0.183	6.194	9.848	0.11	0.244	-0.549	-0.122	-7.911	-6.65	1.276	0	-0.122	-0.366	-0.36	11.159	0.407	-0.183	0.671	0.244	3.99	8.008	4.479	-0.244	0.244	0.061	1506611366
-7.689	-6.545	1.19	0.061	-0.122	-0.183	6.751	-8.713	-1.786	-1.465	-0.366	-0.549	6.58	9.534	-0.008	0.305	0.793	0.183	-7.689	-6.545	1.19	0.061	-0.122	-0.183	0.122	11.264	0.428	-0.244	0.732	0.061	4.388	7.701	4.414	0	0.427	0	1506611366
-7.813	-6.485	1.217	-0.122	-0.122	0.122	5.949	-9.094	-0.65	0.671	0.549	-0.244	5.875	10.125	0.864	-1.709	-0.977	0	-7.813	-6.485	1.217	-0.122	-0.122	0.122	0.374	11.513	0.484	-0.061	0.366	0.061	4.376	7.657	4.527	-0.061	0.305	-0.122	1506611366
-8.112	-6.682	1.37	-0.122	-0.244	0.549	6.566	-8.952	-0.487	0.671	-0.488	-0.488	7.174	10.018	1.193	-2.319	0.366	0.488	-8.112	-6.682	1.37	-0.122	-0.244	0.549	0.374	11.513	0.484	0.183	-0.061	0.122	4.216	7.503	4.685	0.122	0.061	-0.244	1506611366
-8.49	-6.66	1.293	-0.061	-0.305	0.916	7.06	-8.857	-0.232	-0.122	-0.732	-0.732	7.47	9.679	1.994	-1.343	1.587	0.61	-8.49	-6.66	1.293	-0.061	-0.305	0.916	0.059	11.877	0.91	-0.61	0.244	-0.061	4.552	7.575	4.534	0.061	-0.427	-0.488	1506611366
-8.491	-6.643	1.348	0	-0.122	1.404	7.288	-9.475	0.012	-0.305	0.183	-1.282	6.95	9.961	2.183	-0.244	1.16	0.793	-8.491	-6.643	1.348	0	-0.122	1.404	0.019	12.132	0.92	-0.793	-0.61	-0.122	4.595	7.657	4.628	0.122	-0.854	-0.793	1506611366
-8.668	-6.425	1.479	0.244	0.366	1.831	7.017	-9.254	-0.595	-0.549	-0.61	-1.587	7.105	10.212	2.01	0.427	0.916	0.916	-8.668	-6.425	1.479	0.244	0.366	1.831	0.019	12.132	0.92	-1.038	-1.16	-0.244	4.164	7.829	4.814	0.305	-0.61	-0.977	1506611366
-9.034	-6.078	1.438	0.366	0.732	2.258	7.011	-9.29	-1.41	-0.793	-0.61	-0.916	6.973	10.698	1.382	0.549	0.671	0.549	-9.034	-6.078	1.438	0.366	0.732	2.258	0.157	12.651	0.945	-1.221	-0.977	-0.366	3.982	7.977	4.627	0.244	-1.038	-1.221	1506611366
-9.149	-5.553	1.328	0.305	0.916	2.563	6.928	-9.027	-1.932	-0.793	-0.549	-0.854	6.855	10.465	0.903	0.427	0.488	0.427	-9.149	-5.553	1.328	0.305	0.916	2.563	-0.023	11.896	1.115	-1.221	-1.465	-0.366	4.161	8.055	4.459	0.366	-0.793	-1.465	1506611366
-9.004	-5.01	1.098	0.244	1.221	2.625	7.216	-8.131	-1.732	-0.732	-0.854	-0.488	6.881	9.82	1.217	0.549	0.122	0.183	-9.004	-5.01	1.098	0.244	1.221	2.625	-0.023	11.896	1.115	-1.038	-1.648	-0.427	4.272	8.289	4.319	0.671	-0.488	-1.831	1506611366
-9.05	-4.555	0.807	0.061	1.221	2.563	7.378	-7.753	-1.414	-0.671	-1.282	-0.427	6.527	9.519	1.089	0.671	-0.427	-0.061	-9.05	-4.555	0.807	0.061	1.221	2.563	0.201	10.971	1.503	-1.099	-2.075	-0.366	3.84	8.268	4.163	1.282	-0.977	-2.136	1506611366
-8.802	-4.288	0.584	-0.183	1.099	2.502	7.428	-7.351	-1.2	-0.61	-1.343	-0.549	6.401	8.723	1.162	0.793	-0.977	-0.244	-8.802	-4.288	0.584	-0.183	1.099	2.502	0.25	10.232	1.458	-0.977	-2.869	-0.549	3.448	8.725	3.809	1.404	-1.282	-2.563	1506611366
-8.429	-3.988	0.493	0.183	1.16	2.502	7.547	-6.501	-1.132	-0.549	-0.427	-0.366	6.766	7.842	0.825	0.732	0.427	-0.427	-8.429	-3.988	0.493	0.183	1.16	2.502	0.25	10.232	1.458	-0.793	-2.625	-0.183	2.814	8.966	3.491	1.343	-1.343	-3.052	1506611366
-8.284	-3.636	0.284	0.244	0.854	2.502	7.625	-5.712	-0.861	-0.488	0.61	-0.366	6.885	7.025	1.092	0.977	0.366	-0.488	-8.284	-3.636	0.284	0.244	0.854	2.502	0.017	8.105	1.687	-0.916	-1.953	0.305	2.303	9.226	3.139	1.77	-1.16	-3.235	1506611366
-8.082	-3.523	0.043	0.427	0.61	2.38	6.79	-4.809	-1.53	-0.549	0.61	-0.427	6.69	6.379	1.138	0.549	-1.77	0.305	-8.082	-3.523	0.043	0.427	0.61	2.38	-0.316	7.435	1.192	-0.366	-2.441	0.183	2.128	9.196	2.428	2.197	-2.136	-3.418	1506611367
-7.99	-3.478	-0.081	0.366	0.244	2.197	7.127	-3.854	-1.17	-0.549	0.61	-0.427	6.7	5.645	0.708	0.061	-0.916	0.916	-7.99	-3.478	-0.081	0.366	0.244	2.197	-0.316	7.435	1.192	0	-4.578	0.366	2.516	9.566	1.78	2.502	-1.709	-2.93	1506611367
-7.857	-3.467	-0.098	0.305	0.122	1.831	6.367	-3.4	-0.784	-0.671	1.648	-1.221	6.081	4.74	1.456	0.366	-0.122	1.038	-7.857	-3.467	-0.098	0.305	0.122	1.831	1.245	6.504	0.648	-0.488	-4.7	0.732	2.305	9.544	1.684	1.831	-1.404	-2.075	1506611367
-8.195	-3.748	-0.161	0.366	-0.122	1.465	5.767	-2.976	-0.818	-0.671	0.916	-1.404	5.545	4.618	1.339	0.732	0.305	0.916	-8.195	-3.748	-0.161	0.366	-0.122	1.465	2.166	6.994	0.591	-0.793	-4.089	1.038	1.201	9.266	1.735	1.16	-0.732	-1.343	1506611367
-8.558	-4.155	-0.091	0.61	-0.366	1.465	6.431	-2.909	-0.719	-0.549	2.075	-0.854	5.643	4.789	1.406	0.488	0.977	0.732	-8.558	-4.155	-0.091	0.61	-0.366	1.465	2.592	7.619	0.535	-1.038	-3.052	1.038	0.273	9.342	1.493	0.671	-0.916	-0.916	1506611367
-8.981	-4.333	-0.037	0.977	-0.183	1.282	6.417	-3.058	-1.062	-0.549	2.075	-0.854	5.871	5.239	1.245	0.305	1.77	0.488	-8.981	-4.333	-0.037	0.977	-0.183	1.282	2.486	8.376	0.4	-1.099	-2.075	0.61	0.06	9.479	1.177	0.366	-1.404	-0.427	1506611367
-9.469	-3.998	0.085	1.038	-0.366	0.793	6.698	-2.74	-1.531	-0.122	0.671	-0.488	6.157	5.783	0.797	-0.122	2.38	0.366	-9.469	-3.998	0.085	1.038	-0.366	0.793	2.194	8.708	0.757	-1.038	-1.831	0.305	0.032	9.8	0.668	-0.488	-0.488	0.183	1506611367
-9.405	-3.943	0.294	1.16	-0.305	0.244	7.656	-2.58	-1.614	-0.916	1.221	-0.061	6.326	6.182	0.992	-0.549	0.854	0.244	-9.405	-3.943	0.294	1.16	-0.305	0.244	2.194	8.708	0.757	-1.16	-2.014	-0.122	-0.474	9.972	0.793	-0.793	-0.061	0.427	1506611367
-9.198	-3.866	0.536	1.526	-0.122	-0.244	7.823	-2.47	-1.347	-1.465	0.61	-0.183	6.526	6.699	1.343	-1.404	-0.61	0.244	-9.198	-3.866	0.536	1.526	-0.122	-0.244	1.741	9.036	0.983	-0.854	-1.77	-0.366	-1.075	10.034	0.72	-0.427	-0.671	0.488	1506611367
-9.495	-3.522	0.688	2.258	-0.122	-0.427	8.592	-2.744	-1.394	-1.953	0.732	-0.122	6.788	7.284	1.628	-2.014	-1.099	0.122	-9.495	-3.522	0.688	2.258	-0.122	-0.427	1.683	9.883	1.818	-1.282	-1.77	-0.427	-1.552	10.048	0.598	-0.671	-0.732	0.427	1506611367
-9.515	-3.083	0.854	2.502	0	-0.61	8.766	-3.113	-1.318	-2.319	1.404	-0.183	6.765	7.616	1.785	-2.38	-1.343	-0.061	-9.515	-3.083	0.854	2.502	0	-0.61	1.608	9.799	2.3	-1.16	-2.319	-0.549	-1.674	10.149	0.847	-0.488	-1.465	-0.183	1506611367
-9.379	-2.558	0.94	2.319	0.427	-0.732	8.504	-3.517	-1.426	-2.625	0.977	-0.244	6.729	7.789	2.055	-2.38	-1.709	-0.122	-9.379	-2.558	0.94	2.319	0.427	-0.732	1.304	9.701	2.686	-1.404	-2.38	-0.488	-1.28	9.982	0.928	0.122	-1.404	-0.732	1506611367
-9.795	-2.613	0.611	2.808	0.244	-0.488	8.667	-4.018	-1.863	-2.686	1.404	-0.122	6.889	7.907	2.164	-2.319	-1.648	-0.061	-9.795	-2.613	0.611	2.808	0.244	-0.488	0.945	9.513	3.046	-1.526	-2.625	-0.488	-0.463	9.688	0.794	0.732	-1.16	-0.793	1506611367
-9.018	-2.546	0.709	3.418	0.793	-0.244	8.719	-4.504	-2.354	-2.808	1.831	-0.122	6.882	8.015	2.029	-2.441	-1.77	0.122	-9.018	-2.546	0.709	3.418	0.793	-0.244	0.945	9.513	3.046	-1.465	-3.235	-0.488	-0.836	10.264	1.838	0.183	-3.174	-0.916	1506611367
-9.08	-2.344	0.717	3.784	0.916	0.061	8.78	-4.941	-2.641	-2.869	2.197	-0.244	6.843	8.006	1.713	-2.686	-2.258	0.244	-9.08	-2.344	0.717	3.784	0.916	0.061	0.691	9.01	3.022	-1.099	-3.723	-0.488	-0.165	9.703	1.794	-0.488	-5.798	-1.038	1506611367
-9.391	-2.271	0.764	3.906	0.671	0.061	8.486	-5.089	-2.678	-2.625	2.136	-0.61	6.788	7.616	1.511	-2.93	-2.319	0.488	-9.391	-2.271	0.764	3.906	0.671	0.061	0.73	8.774	2.722	-1.16	-4.211	-0.305	-0.181	9.64	1.683	-0.854	-5.798	-1.282	1506611367
-9.472	-2.327	0.892	3.845	0.549	-0.061	8.442	-4.811	-2.509	-2.258	2.319	-0.977	6.636	7.266	1.465	-2.869	-2.075	0.732	-9.472	-2.327	0.892	3.845	0.549	-0.061	0.73	8.774	2.722	-1.099	-4.456	-0.183	-0.871	10.058	1.481	-1.16	-5.127	-1.709	1506611367
-9.512	-2.311	1.182	3.662	0.549	-0.183	8.195	-4.378	-2.487	-2.319	2.319	-0.671	6.464	7.269	1.298	-3.052	-2.014	0.671	-9.512	-2.311	1.182	3.662	0.549	-0.183	1.52	9.229	2.306	-0.916	-4.639	-0.366	-1.134	10.354	1.511	-1.648	-5.493	-2.075	1506611367
-9.149	-2.188	1.347	3.479	0.977	-0.305	8.245	-3.949	-2.597	-2.686	2.258	-0.427	6.156	7.211	1.092	-3.296	-2.869	0.488	-9.149	-2.188	1.347	3.479	0.977	-0.305	1.971	9.205	2.271	-0.916	-4.822	-0.61	-1.272	10.324	1.857	-1.831	-6.104	-2.441	1506611367
-8.896	-1.903	1.342	3.601	1.404	-0.366	8.491	-3.653	-2.449	-3.235	3.174	-0.183	6.319	6.98	1.428	-3.296	-3.174	0.305	-8.896	-1.903	1.342	3.601	1.404	-0.366	1.971	9.205	2.271	-0.916	-4.944	-0.916	-0.8	10.039	1.192	-2.136	-6.531	-2.441	1506611367
-9.152	-1.48	1.164	3.418	1.587	-0.366	8.393	-3.461	-2.107	-3.723	3.54	-0.122	6.473	6.836	1.787	-3.479	-3.113	0.061	-9.152	-1.48	1.164	3.418	1.587	-0.366	2.462	9.125	2.211	-1.038	-4.883	-1.099	0.297	9.408	1.294	-2.075	-6.226	-2.258	1506611367
-9.452	-1.243	1.077	2.869	1.343	-0.305	8.527	-3.493	-1.871	-4.089	3.662	-0.061	6.931	6.62	2.134	-3.54	-2.991	-0.061	-9.452	-1.243	1.077	2.869	1.343	-0.305	2.561	9.112	2.121	-1.099	-4.822	-1.099	1.334	9.126	1.895	-2.075	-5.615	-1.587	1506611367
-9.664	-1.745	1.153	2.319	1.221	-0.305	8.632	-3.713	-2.145	-4.089	3.479	-0.183	7.776	6.522	1.995	-3.479	-2.93	0.061	-9.664	-1.745	1.153	2.319	1.221	-0.305	2.561	9.112	2.121	-1.404	-5.005	-1.099	2.272	8.74	2.592	-1.526	-4.456	-0.671	1506611367
-10.116	-2.555	1.408	2.869	1.099	-0.183	8.696	-4.138	-2.396	-3.906	3.052	-0.305	8.311	6.409	1.714	-3.54	-2.93	0.122	-10.116	-2.555	1.408	2.869	1.099	-0.183	3.313	9.489	1.98	-1.587	-4.883	-1.038	2.071	8.544	3.019	-1.099	-3.418	-0.244	1506611367
-9.952	-2.613	1.705	3.845	1.16	0.061	8.492	-4.448	-2.153	-3.662	2.38	-0.427	8.527	5.987	1.664	-3.418	-2.869	0.061	-9.952	-2.613	1.705	3.845	1.16	0.061	3.313	9.489	1.98	-1.648	-4.761	-1.038	1.209	8.607	3.657	-0.488	-4.15	0.183	1506611367
-10.238	-1.552	0.983	3.967	0.427	0.061	8.045	-4.328	-1.677	-3.357	1.648	-0.488	8.51	5.4	1.692	-3.235	-2.441	0.244	-10.238	-1.552	0.983	3.967	0.427	0.061	3.143	8.947	1.895	-1.709	-4.456	-1.038	1.367	8.019	3.437	0.977	-3.723	0.854	1506611368
-11.159	-1.389	0.736	2.38	0.366	-0.366	7.654	-4.114	-1.273	-3.235	1.221	-0.244	8.271	5.106	1.339	-3.296	-2.197	0.244	-11.159	-1.389	0.736	2.38	0.366	-0.366	2.907	8.798	1.829	-1.526	-4.089	-0.916	3.206	8.784	3.616	2.686	-1.709	0.977	1506611368
-10.135	-2.361	1.029	2.747	-0.671	-0.305	7.677	-4.139	-0.711	-3.052	0.671	0.061	8.238	5.089	0.877	-3.235	-2.136	0.061	-10.135	-2.361	1.029	2.747	-0.671	-0.305	2.671	8.96	1.86	-1.282	-3.845	-0.793	2.522	9.929	5.017	0.427	1.038	0.061	1506611368
-8.831	-1.815	0.305	3.601	1.587	0.122	7.957	-4.365	-0.62	-2.625	-0.183	0.183	8.259	5.34	0.4	-3.052	-2.38	-0.183	-8.831	-1.815	0.305	3.601	1.587	0.122	2.628	10.078	1.676	-0.793	-3.662	-0.854	-1.004	10.101	4.421	1.709	-2.991	0.305	1506611368
-9.369	-2.21	-1.757	3.906	1.465	0.122	8.844	-4.632	-0.607	-2.563	-0.061	0.122	8.991	5.643	-0.041	-2.991	-2.869	-0.488	-9.369	-2.21	-1.757	3.906	1.465	0.122	1.794	10.355	1.194	-0.427	-3.296	-0.916	-0.211	9.089	-0.023	2.563	-6.47	-0.366	1506611368
-9.672	-2.573	-2.092	4.333	1.709	0.732	9.26	-4.639	0.105	-2.625	0.183	-0.488	9.641	5.65	-0.03	-3.113	-2.38	-0.183	-9.672	-2.573	-2.092	4.333	1.709	0.732	1.794	10.355	1.194	-0.732	-3.296	-0.366	3.029	9.636	-1.444	2.38	-3.723	-0.366	1506611368
-9.954	-2.595	-2.324	4.333	2.136	0.793	9.369	-4.957	0.386	-2.686	0.427	-0.793	9.732	5.597	-0.056	-3.052	-1.77	-0.061	-9.954	-2.595	-2.324	4.333	2.136	0.793	1.517	10.338	0.64	-0.916	-3.296	0	2.116	10.346	-1.37	2.258	-1.038	-0.061	1506611368
-9.673	-2.403	-2.291	4.639	2.136	0.671	9.423	-5.318	0.2	-2.93	0.488	-0.549	9.57	5.745	-0.642	-3.052	-1.648	-0.122	-9.673	-2.403	-2.291	4.639	2.136	0.671	1.456	10.171	0.583	-0.732	-3.052	0.061	-0.616	10.739	-1.193	2.197	-4.578	-0.488	1506611368
-9.263	-2.201	-2.336	5.066	1.77	0.549	9.375	-5.072	0.373	-3.174	1.404	-0.305	9.207	5.596	-0.854	-3.113	-1.526	0.061	-9.263	-2.201	-2.336	5.066	1.77	0.549	1.456	10.171	0.583	-0.732	-2.991	-0.061	0.939	10.47	-2.034	2.38	-4.761	-0.793	1506611368
-8.978	-2.077	-2.631	5.249	1.526	0.305	8.695	-4.175	0.865	-3.357	1.831	-0.305	8.343	5.066	-0.652	-3.052	-1.648	0.427	-8.978	-2.077	-2.631	5.249	1.526	0.305	0.906	8.957	0.578	-0.793	-3.052	0	2.099	9.849	-2.218	2.441	-3.113	-0.732	1506611368
-9.367	-2.099	-2.644	5.31	1.099	0.122	8.034	-3.268	0.828	-3.479	2.136	-0.183	7.46	4.636	-0.573	-2.93	-1.77	0.61	-9.367	-2.099	-2.644	5.31	1.099	0.122	1.376	8.297	0.179	-0.793	-2.93	0.061	1.785	9.641	-1.573	1.953	-3.113	-0.671	1506611368
-9.71	-1.61	-2.558	5.31	0.977	0.183	7.693	-2.844	0.244	-3.54	2.441	-0.061	7.145	4.51	-0.797	-2.991	-1.892	0.488	-9.71	-1.61	-2.558	5.31	0.977	0.183	1.376	8.297	0.179	-0.793	-2.869	-0.061	1.369	9.853	-0.968	1.282	-4.456	-0.305	1506611368
-9.884	-0.867	-2.251	4.944	0.671	0.183	7.592	-2.881	-0.287	-3.54	2.136	0.244	7.276	4.621	-0.84	-3.174	-2.014	0.305	-9.884	-0.867	-2.251	4.944	0.671	0.183	1.852	8.794	0.258	-0.61	-2.441	-0.427	1.993	9.859	-0.869	0.183	-5.432	0.244	1506611368
-9.818	-0.752	-2.222	4.578	0.732	0.122	7.799	-3.025	-0.303	-3.601	1.648	0.549	7.667	4.917	-0.622	-3.357	-2.197	0	-9.818	-0.752	-2.222	4.578	0.732	0.122	2.085	10.005	0.433	-0.366	-2.014	-0.732	1.709	9.832	-1.162	-0.244	-5.31	0.244	1506611368
-9.79	-0.896	-2.192	4.517	0.549	0.061	8.167	-3.194	-0.157	-3.54	1.587	0.732	8.289	5.133	-0.434	-3.479	-2.258	-0.305	-9.79	-0.896	-2.192	4.517	0.549	0.061	2.085	10.005	0.433	-0.244	-2.258	-0.793	1.993	9.621	-2.155	-0.061	-4.456	0.061	1506611368
-9.753	-0.768	-1.924	4.395	0.427	0	8.579	-3.444	-0.305	-3.296	1.648	0.488	8.909	5.254	-0.284	-3.235	-2.075	-0.488	-9.753	-0.768	-1.924	4.395	0.427	0	2.229	10.189	0.579	-0.366	-2.869	-0.732	1.93	9.639	-2.098	-0.122	-3.784	0	1506611368
-9.654	-0.358	-1.834	4.211	0.305	-0.061	8.658	-3.586	-0.413	-3.174	1.526	0.183	9.015	5.14	-0.048	-3.052	-2.136	-0.488	-9.654	-0.358	-1.834	4.211	0.305	-0.061	2.838	9.745	0.481	-0.854	-3.357	-0.549	1.442	9.75	-1.61	-0.488	-3.723	0.061	1506611368
-9.741	-0.079	-1.883	3.723	0.122	0	8.551	-3.63	-0.459	-3.235	1.404	0.122	8.979	4.916	0.275	-2.991	-1.953	-0.549	-9.741	-0.079	-1.883	3.723	0.122	0	2.838	9.745	0.481	-1.099	-3.296	-0.549	1.608	9.691	-1.843	-0.61	-4.028	-0.183	1506611368
-9.428	0.341	-1.815	3.357	0.305	0.366	8.502	-3.573	-0.581	-3.235	1.404	0.122	8.893	4.829	0.305	-3.113	-1.831	-0.549	-9.428	0.341	-1.815	3.357	0.305	0.366	2.914	9.52	0.416	-1.16	-3.418	-0.549	2.332	9.678	-1.96	-0.793	-3.113	-0.305	1506611368
-9.021	0.441	-1.626	2.808	0.61	0.793	8.62	-3.479	-0.861	-3.235	1.221	0.183	8.853	4.694	0.255	-3.052	-1.831	-0.488	-9.021	0.441	-1.626	2.808	0.61	0.793	2.627	8.825	0.456	-1.343	-3.967	-0.488	2.401	9.508	-1.525	-1.099	-2.441	-0.305	1506611368
-10.103	-0.879	-0.955	1.892	0.305	0.793	8.829	-3.42	-0.596	-3.418	1.709	-0.061	8.675	4.535	0.513	-3.235	-1.892	-0.305	-10.103	-0.879	-0.955	1.892	0.305	0.793	2.627	8.825	0.456	-1.404	-4.333	-0.488	2.537	9.016	-0.903	-1.648	-3.113	-0.305	1506611368
-11.082	-2.156	-0.458	1.099	0.793	0.732	8.899	-3.496	-0.705	-3.418	1.587	-0.244	8.648	4.808	0.525	-3.357	-1.831	-0.183	-11.082	-2.156	-0.458	1.099	0.793	0.732	2.375	8.911	0.479	-1.282	-4.272	-0.366	3.09	9.83	-0.807	-2.258	-2.686	0.122	1506611368
-11.579	-3.244	-0.348	1.465	-0.122	0.61	9.569	-4.182	-1.211	-3.296	1.77	0.183	8.783	6.038	0.075	-3.54	-2.319	-0.366	-11.579	-3.244	-0.348	1.465	-0.122	0.61	3.425	11.38	2.257	-0.854	-3.845	-0.732	2.802	11.091	1.28	-3.54	-2.014	1.648	1506611368
-11.007	-3.329	0.452	2.38	-0.793	0.916	10.216	-5.121	-1.644	-3.052	1.831	0	9.126	6.988	-0.426	-3.601	-2.808	-0.488	-11.007	-3.329	0.452	2.38	-0.793	0.916	3.425	11.38	2.257	0.244	-3.784	-1.953	2.428	12.042	2.342	-4.333	-2.136	3.235	1506611368
-10.012	-2.878	0.743	2.502	-1.282	0.366	9.765	-4.961	-1.373	-2.625	1.648	-0.549	9.227	6.514	0.624	-2.93	-2.441	0.061	-10.012	-2.878	0.743	2.502	-1.282	0.366	2.322	9.839	2.667	-0.916	-3.357	-1.282	0.15	12.147	2.857	-3.601	-2.991	3.479	1506611368
-10.027	-2.893	0.406	3.052	-1.221	0	8.891	-4.323	-1.116	-2.808	1.404	-0.61	8.867	6.215	1.491	-2.686	-1.526	0.427	-10.027	-2.893	0.406	3.052	-1.221	0	0.867	8.933	2.39	-0.977	-2.808	-0.183	-0.914	11.854	2.482	-3.296	-1.892	3.296	1506611369
-9.14	-2.57	0.297	3.235	-1.16	0	8.409	-3.868	-1.698	-3.357	1.465	-0.183	8.448	6.556	1.474	-3.174	-1.282	0.488	-9.14	-2.57	0.297	3.235	-1.16	0	1.267	9.506	2.105	-0.488	-3.357	-0.183	-1.182	11.408	2.26	-3.723	-1.77	2.441	1506611369
-8.64	-1.793	0.546	3.357	-0.671	0	8.315	-3.522	-2.201	-3.662	1.77	0	8.173	6.554	1.107	-3.54	-1.77	0.549	-8.64	-1.793	0.546	3.357	-0.671	0	1.999	9.664	2.11	-0.549	-3.296	-0.366	-0.438	10.19	1.686	-3.784	-2.258	1.709	1506611369
-8.597	-1.229	0.825	3.784	-0.183	-0.122	7.968	-2.967	-1.875	-3.662	1.77	-0.061	7.867	5.839	1.492	-3.418	-1.404	0.549	-8.597	-1.229	0.825	3.784	-0.183	-0.122	1.985	8.471	2.14	-0.977	-3.235	-0.122	0.145	9.387	1.663	-3.845	-1.587	1.16	1506611369
-8.54	-0.915	1.15	3.662	0.366	-0.122	7.736	-2.536	-1.648	-3.601	1.343	0.183	7.497	5.514	1.802	-3.418	-1.038	0.488	-8.54	-0.915	1.15	3.662	0.366	-0.122	1.985	8.471	2.14	-0.854	-2.747	0	1.256	8.573	1.546	-3.662	-0.732	0.488	1506611369
-8.549	-0.518	1.355	3.052	0.793	-0.305	8.238	-2.711	-2.125	-3.601	1.343	0.305	7.349	5.444	1.497	-3.418	-1.282	0.183	-8.549	-0.518	1.355	3.052	0.793	-0.305	2.402	8.762	2.162	-0.732	-2.686	0.061	1.046	7.483	1.444	-2.747	-0.793	-0.488	1506611369
-8.936	-0.347	1.821	3.052	1.587	-0.122	8.778	-3.263	-2.332	-3.357	1.465	0	7.581	5.256	1.42	-3.357	-1.404	0	-8.936	-0.347	1.821	3.052	1.587	-0.122	3.234	8.637	2.369	-0.732	-2.686	0	0.69	7.283	1.863	-1.038	-0.305	-0.916	1506611369
-9.684	0.036	1.626	2.93	1.404	0.061	8.848	-3.625	-2.133	-3.052	0.916	-0.366	8.095	4.837	1.848	-3.235	-0.488	-0.122	-9.684	0.036	1.626	2.93	1.404	0.061	3.234	8.637	2.369	-0.671	-2.625	-0.061	1.442	6.964	2.609	0.122	-2.441	-1.709	1506611369
-10.434	0.278	1.274	2.014	1.038	0.122	8.678	-3.687	-1.994	-2.747	0.977	-0.427	8.565	4.474	2.354	-2.93	0.122	-0.183	-10.434	0.278	1.274	2.014	1.038	0.122	3.637	8.522	2.418	-0.732	-2.319	0.061	3.474	7.25	3.805	1.221	-4.333	-2.075	1506611369
-10.808	0.556	1.699	1.282	1.038	0	8.576	-3.944	-2.099	-2.502	1.038	-0.244	8.959	4.46	2.397	-2.625	-0.427	-0.122	-10.808	0.556	1.699	1.282	1.038	0	4.121	9.397	2.466	-0.793	-2.258	0.122	5.344	8.035	4.839	1.465	-3.662	-1.587	1506611369
-11.549	1.142	2.353	0.916	0.732	0.305	8.62	-4.347	-1.719	-2.502	1.038	-0.244	9.422	4.466	2.413	-2.319	-0.183	-0.122	-11.549	1.142	2.353	0.916	0.732	0.305	4.121	9.397	2.466	-0.61	-2.38	0	5.91	8.965	6.156	0.122	-1.831	-0.854	1506611369
-10.959	-0.22	1.921	1.404	0.793	0.366	8.818	-4.416	-1.145	-1.465	0.183	0.061	9.408	4.265	2.334	-1.709	-0.366	-0.122	-10.959	-0.22	1.921	1.404	0.793	0.366	4.282	9.501	2.513	-0.61	-2.441	0.122	4.443	8.106	5.382	0.122	-1.465	-0.427	1506611369
-11.472	-1.552	0.573	2.014	-0.061	0.305	8.996	-4.326	-0.618	-0.977	0	0.183	9.4	4.145	2.375	-1.038	-0.488	-0.366	-11.472	-1.552	0.573	2.014	-0.061	0.305	4.378	10.198	1.794	-0.549	-2.258	0.366	1.47	7.695	3.121	3.54	-4.089	-2.93	1506611369
-9.594	-1.123	0.234	1.282	-0.061	0.061	9.036	-4.222	-0.356	-0.793	-0.305	0.366	9.636	4.377	2.168	-0.671	-0.305	-0.549	-9.594	-1.123	0.234	1.282	-0.061	0.061	4.378	10.198	1.794	-0.427	-2.014	0.366	4.728	11.222	4.345	2.93	-1.282	-1.404	1506611369
-9.089	-1.768	-0.563	0.671	0.305	-0.183	8.96	-4.207	-0.358	-0.671	-0.61	0.671	9.922	4.832	1.839	-0.671	-0.122	-0.488	-9.089	-1.768	-0.563	0.671	0.305	-0.183	4.152	10.52	1.475	-0.122	-1.16	0.122	2.32	10.044	1.989	1.526	-3.601	-1.343	1506611369
-9.018	-2.694	-1.547	1.038	0	-0.183	8.87	-3.841	0.006	-0.61	-0.427	0.671	9.9	4.62	1.916	-0.488	0.977	0	-9.018	-2.694	-1.547	1.038	0	-0.183	2.289	7.998	0.851	-0.366	-0.916	0	0.426	9.479	0.968	2.38	-3.906	-1.709	1506611369
-9.003	-2.613	-1.587	1.343	0.244	0.122	8.319	-3.479	0.232	-0.549	-0.183	0	8.522	3.998	2.038	-0.427	0.549	0.549	-9.003	-2.613	-1.587	1.343	0.244	0.122	2.289	7.998	0.851	-0.793	-0.488	0.427	1.769	9.804	-1.242	2.014	-1.099	-1.221	1506611369
-9.332	-1.943	-1.574	1.404	0.61	0.244	8.297	-4.018	-0.169	-0.61	0.061	-0.244	8.168	4.004	1.348	-0.549	0.427	0.366	-9.332	-1.943	-1.574	1.404	0.61	0.244	1.95	8.299	0.477	-0.366	0.366	0.671	1.409	9.665	-0.66	1.587	-0.916	-0.977	1506611369
-9.593	-1.335	-1.631	1.16	0.488	0.122	8.373	-4.805	-0.383	-0.549	0.122	-0.061	8.284	4.658	0.526	-0.732	0.427	0.061	-9.593	-1.335	-1.631	1.16	0.488	0.122	1.891	9.581	0.824	0	0.916	0.61	1.455	9.774	-1.156	1.16	-1.404	-0.854	1506611369
-9.414	-1.144	-1.453	1.16	0.488	-0.122	8.414	-4.869	0.156	-0.244	-0.122	0	8.614	5.076	0.4	-0.854	-0.061	0.244	-9.414	-1.144	-1.453	1.16	0.488	-0.122	1.891	9.581	0.824	0.305	0.732	0.122	1.227	9.728	-1.574	1.16	-1.404	-0.977	1506611369
-9.482	-0.976	-1.473	1.038	0.183	-0.427	8.215	-4.276	0.894	-0.244	-0.122	0	8.338	4.816	0.888	-0.61	-0.366	0.671	-9.482	-0.976	-1.473	1.038	0.183	-0.427	1.546	9.079	0.933	0.183	0.305	-0.061	1.322	9.527	-1.613	1.16	-1.343	-1.16	1506611369
-9.349	-0.957	-1.261	0.977	0	-0.549	8.05	-3.691	0.825	-0.122	0.183	0.061	8.014	4.382	1.092	-0.305	-0.488	0.549	-9.349	-0.957	-1.261	0.977	0	-0.549	1.84	8.808	0.699	0.244	0.061	-0.122	1.504	9.589	-1.325	0.977	-1.038	-1.282	1506611369
-9.503	-0.823	-1.211	0.854	-0.122	-0.549	8.088	-3.281	0.366	-0.122	0.183	0.061	7.888	3.895	1.134	0.122	-0.366	0.183	-9.503	-0.823	-1.211	0.854	-0.122	-0.549	2.506	8.603	0.627	0.122	-0.122	-0.183	1.524	9.489	-1.049	0.732	-1.16	-1.282	1506611369
-9.615	-0.58	-1.178	0.854	-0.244	-0.366	8.184	-2.994	0.123	-0.061	0.427	0.061	7.994	3.656	1.453	0.366	0.061	-0.122	-9.615	-0.58	-1.178	0.854	-0.244	-0.366	2.909	8.553	0.526	0	0.488	-0.183	1.771	9.501	-0.898	0.488	-1.16	-1.038	1506611369
-9.775	-0.52	-1.291	0.854	-0.549	-0.305	8.248	-2.738	0.055	-0.061	0.427	0.061	8.297	3.767	1.647	0.305	0.549	-0.366	-9.775	-0.52	-1.291	0.854	-0.549	-0.305	2.527	8.991	0.52	0.061	0.61	-0.305	1.603	9.615	-0.95	0.244	-1.526	-0.977	1506611369
-9.641	-0.605	-1.156	0.854	-0.305	-0.305	8.439	-2.617	0.033	-0.183	0.122	0.061	8.655	3.914	2.005	0.244	0.427	-0.488	-9.641	-0.605	-1.156	0.854	-0.305	-0.305	2.527	8.991	0.52	0.061	0.183	-0.244	1.601	9.725	-1.13	-0.244	-2.136	-1.099	1506611370
-9.824	-0.319	-1.358	0.549	-0.061	-0.305	8.664	-2.757	0.075	-0.183	0.122	0.061	9.006	4.195	2.403	0.244	0.244	-0.427	-9.824	-0.319	-1.358	0.549	-0.061	-0.305	2.571	9.266	0.487	-0.122	-0.122	-0.061	1.345	9.723	-1.275	-0.366	-2.014	-1.099	1506611370
-10.34	0.126	-1.583	0.427	-0.183	-0.122	8.922	-2.99	-0.152	-0.183	0	0.061	9.184	4.569	2.409	-0.061	-0.061	-0.427	-10.34	0.126	-1.583	0.427	-0.183	-0.122	3.36	10.263	0.693	-0.244	-0.488	-0.122	1.377	9.979	-1.448	-0.793	-2.563	-1.099	1506611370
-10.49	0.164	-1.513	0.305	-0.244	0.549	9.393	-3.216	-0.505	-0.366	-0.061	0.244	9.325	4.711	2.21	-0.366	-0.427	-0.488	-10.49	0.164	-1.513	0.305	-0.244	0.549	3.36	10.263	0.693	-0.305	-0.916	-0.305	1.997	10.539	-1.335	-1.587	-1.465	-0.977	1506611370
-10.895	-0.689	-0.842	-0.122	-0.122	0.793	9.52	-3.327	-0.556	-0.61	0	0.183	9.576	4.752	2.43	-0.549	0.061	-0.671	-10.895	-0.689	-0.842	-0.122	-0.122	0.793	3.249	10.249	0.721	-0.671	-0.977	0	2.492	10.525	-0.776	-2.441	-1.648	-0.854	1506611370
-11.085	-2.284	-0.998	-0.549	0.366	0.549	9.674	-3.586	-0.748	-0.793	0.122	0.244	9.5	5.145	2.5	-0.732	-0.061	-0.854	-11.085	-2.284	-0.998	-0.549	0.366	0.549	2.973	10.573	0.788	-0.854	-1.343	0.305	3.653	10.771	0.202	-3.54	-1.038	0.183	1506611370
-10.076	-3.451	-0.124	0.61	0.122	0.977	10.173	-4.317	-1.035	-0.916	0.427	0.793	9.467	6.047	2.417	-0.977	-0.671	-1.16	-10.076	-3.451	-0.124	0.61	0.122	0.977	3.31	11.439	1.282	-0.183	-1.221	-0.183	3.836	11.416	1.766	-4.883	-0.427	2.136	1506611370
-10.213	-2.36	0.751	1.404	0.061	1.465	10.293	-4.615	-1.093	-1.038	0.854	0.549	9.329	5.955	2.545	-1.038	-0.488	-1.038	-10.213	-2.36	0.751	1.404	0.061	1.465	3.035	10.165	1.999	-0.061	-1.587	-0.732	2.127	10.765	2.541	-5.493	-1.526	4.028	1506611370
-10.63	-1.468	0.63	0.549	-0.977	0.732	9.269	-4.223	-0.622	-0.916	1.221	-0.427	8.287	5.18	3.086	-1.16	-0.427	-0.244	-10.63	-1.468	0.63	0.549	-0.977	0.732	1.373	8.467	2.541	-0.427	-0.305	-0.183	0.886	11.493	1.558	-2.991	-1.404	4.456	1506611370
-9.863	-1.599	0.195	-0.244	-1.16	0.488	8.798	-4.266	-0.784	-0.916	1.221	-0.427	7.746	5.423	2.987	-1.16	-0.122	0	-9.863	-1.599	0.195	-0.244	-1.16	0.488	1.373	8.467	2.541	0.244	0.916	0.366	0.579	11.147	1.166	-2.075	0.122	3.662	1506611370
-8.839	-1.034	0.299	-0.549	-0.854	0.427	9.044	-4.704	-1.499	-0.549	0.977	-0.183	8.004	6.272	2.534	-1.038	-0.061	-0.488	-8.839	-1.034	0.299	-0.549	-0.854	0.427	1.68	9.704	2.18	0.488	-0.427	0.122	0.848	10.131	1.166	-1.16	1.221	3.723	1506611370
-8.654	-0.762	0.458	-0.732	-0.671	0.122	8.673	-4.516	-1.444	-0.427	1.099	-0.793	7.72	6.026	2.334	-0.732	-0.61	-0.244	-8.654	-0.762	0.458	-0.732	-0.671	0.122	2.312	8.985	2.397	0.183	-0.916	-0.244	2.03	9.379	1.15	-0.427	3.174	3.845	1506611370
-8.545	-0.937	0.595	-0.793	-0.366	0	7.675	-3.898	-0.88	-0.244	1.16	-0.977	7.137	5.054	2.803	-0.549	-0.122	0.366	-8.545	-0.937	0.595	-0.793	-0.366	0	2.351	8.074	2.304	-0.244	-0.366	-0.061	1.316	8.923	1.548	-0.366	4.15	3.235	1506611370
-8.562	-1.064	0.78	-0.427	0.366	0.122	7.154	-3.612	-0.762	-0.061	0.671	-0.488	6.946	4.722	3.015	-0.183	-0.244	-0.061	-8.562	-1.064	0.78	-0.427	0.366	0.122	2.436	8.209	1.866	0.061	-0.183	0	0.639	8.263	1.663	0.305	4.089	2.38	1506611370
-8.86	-0.711	0.798	-0.122	0.732	0.122	7.238	-3.632	-0.953	-0.061	0.122	-0.122	7.336	4.852	2.732	0.061	0.061	-0.366	-8.86	-0.711	0.798	-0.122	0.732	0.122	2.967	8.576	1.938	0.183	-0.305	-0.244	-0.141	8.157	1.751	0.488	2.747	1.465	1506611370
-9.253	-0.173	0.662	-0.366	0.793	-0.061	7.611	-3.72	-0.933	0.061	0.183	0.122	7.549	4.875	2.711	0.122	0.732	-0.305	-9.253	-0.173	0.662	-0.366	0.793	-0.061	3.297	8.69	2.068	0.305	0.122	-0.427	0.427	8.171	2.147	0.916	1.282	0.916	1506611370
-9.812	0.234	0.891	-0.793	0.549	-0.122	7.874	-3.644	-0.688	0.244	0.183	0.305	7.74	4.868	3.134	0.305	0.305	-0.244	-9.812	0.234	0.891	-0.793	0.549	-0.122	3.03	8.71	1.986	0.244	0.183	-0.366	1.904	7.923	3.077	1.404	0.244	0.183	1506611370
-10.355	0.184	0.892	-1.16	0.549	-0.122	8.161	-3.589	-0.542	0.244	0.061	0.61	8.101	4.95	3.506	0.305	0.854	-0.061	-10.355	0.184	0.892	-1.16	0.549	-0.122	3.007	8.836	1.9	0.244	0.061	-0.244	2.367	7.97	3.576	1.831	-0.061	-0.793	1506611370
-10.429	-0.461	0.861	-1.221	0.366	-0.244	8.457	-3.612	-0.494	0.244	0	0.732	7.98	4.996	3.642	0.244	0.366	0	-10.429	-0.461	0.861	-1.221	0.366	-0.244	3.353	9.113	1.826	0.305	0.122	-0.366	2.588	8.495	3.868	2.075	0.366	-1.282	1506611370
-10.749	0.167	1.267	-0.977	0.305	0.183	8.665	-3.707	-0.423	0.427	-0.183	0.793	8.199	5.036	3.539	0.366	0.061	-0.122	-10.749	0.167	1.267	-0.977	0.305	0.183	3.618	9.394	1.756	0.305	0.305	-0.427	4.344	9.327	4.887	1.099	0.61	-0.427	1506611370
-11.539	0.188	0.427	-1.587	-0.183	0	8.781	-3.839	-0.347	0.61	-0.244	0.977	8.516	5.039	3.549	0.671	0.854	-0.061	-11.539	0.188	0.427	-1.587	-0.183	0	3.573	9.448	1.859	0.244	0.488	-0.427	5.626	9.058	5.318	0.122	2.136	0.671	1506611370
-11.17	-1.257	-0.176	-1.465	-0.793	-0.427	8.781	-4.052	-0.464	0.916	-0.305	1.221	8.436	5.191	3.425	1.038	0.671	0	-11.17	-1.257	-0.176	-1.465	-0.793	-0.427	3.426	9.703	1.83	0.122	0.671	-0.183	3.911	8.748	2.981	3.113	-1.892	-1.282	1506611370
-10.466	-2.334	-0.033	-0.427	-0.549	-0.244	8.916	-4.637	-0.555	1.099	-0.732	1.465	8.934	5.642	3.168	1.404	1.099	-0.122	-10.466	-2.334	-0.033	-0.427	-0.549	-0.244	3.293	10.429	1.491	0.122	0.793	0.061	0.745	11.165	2.345	1.831	1.526	-0.916	1506611370
-9.566	-1.65	-0.449	-0.488	0.061	-0.183	8.998	-5.259	-0.53	1.404	-1.404	1.587	9.306	6.174	2.911	1.892	1.709	-0.427	-9.566	-1.65	-0.449	-0.488	0.061	-0.183	3.078	10.993	1.202	0.122	1.16	0.244	0.79	10.367	3.506	1.648	-3.235	-1.282	1506611370
-9.363	-1.723	-1.308	-0.427	0	-0.366	8.821	-5.221	0.161	1.099	-1.526	1.404	9.209	6.389	2.791	2.197	2.136	-0.244	-9.363	-1.723	-1.308	-0.427	0	-0.366	2.299	10.429	1.067	-0.061	1.709	0.244	1.572	9.95	0.152	1.831	-1.282	-1.099	1506611370
-9.576	-1.901	-1.457	-0.549	-0.061	0	8.524	-4.881	1.116	0.854	-1.221	0.977	8.368	6.138	3	1.587	2.197	0.366	-9.576	-1.901	-1.457	-0.549	-0.061	0	1.109	9.478	0.825	-0.183	1.953	0.488	2.085	9.53	-0.937	2.136	-0.488	-1.038	1506611371
-9.542	-2.056	-1.331	-0.427	0.061	0.061	8.116	-4.857	1.182	0.977	-1.709	0.366	7.675	5.749	2.909	0.854	1.404	0.366	-9.542	-2.056	-1.331	-0.427	0.061	0.061	0.412	9.192	0.183	0.244	2.014	0.732	2.251	9.607	-0.559	1.831	1.16	-0.977	1506611371
-9.482	-1.94	-1.446	-0.244	0.427	-0.061	8.423	-5.052	0.952	0.977	-0.793	0.305	7.855	5.699	2.218	0.488	1.099	0.122	-9.482	-1.94	-1.446	-0.244	0.427	-0.061	0.624	9.607	-0.069	0.732	2.075	1.099	1.186	9.948	-0.261	1.587	0.549	-0.793	1506611371
-9.429	-1.78	-1.517	-0.244	0.366	-0.244	8.306	-5.148	0.705	0.732	-0.977	0.244	7.939	5.881	1.702	0.366	0.793	-0.122	-9.429	-1.78	-1.517	-0.244	0.366	-0.244	1.526	10.038	0.123	1.282	2.686	0.916	1.302	9.958	-0.757	1.221	-0.183	-0.793	1506611371
-9.341	-1.646	-1.574	-0.488	0.183	-0.305	8.392	-4.844	0.865	0.671	-0.793	0.183	7.782	5.978	1.75	0.305	0.305	0	-9.341	-1.646	-1.574	-0.488	0.183	-0.305	1.989	9.822	0.333	1.526	2.808	0.366	1.386	9.893	-0.999	0.61	0	-0.732	1506611371
-9.287	-1.705	-1.723	-0.549	0.061	-0.427	8.232	-4.571	1.081	0.854	-0.488	-0.183	7.515	5.803	2.061	0.122	0.122	0.183	-9.287	-1.705	-1.723	-0.549	0.061	-0.427	1.867	9.118	0.304	1.099	2.747	0.305	1.421	9.668	-1.06	0.854	-0.305	-0.793	1506611371
-9.403	-1.891	-1.666	-0.549	0	-0.488	7.813	-4.491	0.663	0.977	-0.549	-0.305	7.24	5.484	2.298	0	0.366	0.244	-9.403	-1.891	-1.666	-0.549	0	-0.488	1.778	8.872	0	0.854	2.625	0.61	1.528	9.606	-1.034	0.977	0.061	-0.732	1506611371
-9.788	-1.942	-1.366	-0.305	-0.061	-0.183	7.399	-4.609	0.27	0.977	-0.549	-0.305	7.002	5.49	2.419	0	0.305	-0.244	-9.788	-1.942	-1.366	-0.305	-0.061	-0.183	1.836	8.909	-0.154	0.854	2.38	0.854	1.487	9.613	-1.111	0.854	0.183	-0.61	1506611371
-9.855	-1.84	-1.4	0.061	0.061	0	7.399	-4.609	0.27	0.549	-0.854	0.122	6.684	5.624	2.534	-0.366	0.061	-0.793	-9.855	-1.84	-1.4	0.061	0.061	0	1.979	9.149	-0.305	1.099	2.258	0.977	1.22	9.915	-0.84	0.488	0	-0.305	1506611371
-9.598	-1.617	-1.488	0.305	0	-0.244	6.796	-5.225	-0.256	0.122	-0.366	0.854	6.651	6.164	2.622	-0.488	-0.305	-1.282	-9.598	-1.617	-1.488	0.305	0	-0.244	1.964	9.521	-0.318	1.465	2.502	1.099	1.138	9.95	-0.897	0.305	-0.732	-0.366	1506611371
-9.798	-1.483	-1.627	0.305	-0.122	-0.366	6.425	-5.563	-0.207	0.122	-0.366	0.854	7.06	6.994	2.481	-0.427	-0.427	-1.648	-9.798	-1.483	-1.627	0.305	-0.122	-0.366	1.926	9.837	-0.112	1.343	1.953	1.099	1.341	9.828	-1.509	0	-0.488	-0.427	1506611371
-9.697	-1.547	-1.284	0.061	-0.061	-0.549	6.261	-5.907	-0.269	-0.183	-0.488	1.465	7.167	7.246	2.668	-0.244	-0.244	-1.587	-9.697	-1.547	-1.284	0.061	-0.061	-0.549	2.055	9.586	0.232	0.793	0.916	0.732	1.578	9.929	-1.153	-0.488	-0.671	-0.244	1506611371
-9.384	-1.888	-1.079	-0.061	0.183	-0.61	6.124	-6.223	-0.286	-0.183	-0.488	1.465	6.66	7.321	2.836	-0.305	-0.305	-1.404	-9.384	-1.888	-1.079	-0.061	0.183	-0.61	2.443	9.543	0.208	0.488	0.793	0.366	1.443	9.912	-0.969	-0.977	-0.244	-0.061	1506611371
-9.444	-2.08	-0.933	0.183	0.427	-0.61	5.937	-6.514	-0.324	-0.244	-1.709	1.587	6.248	7.367	2.979	-0.305	-0.305	-1.587	-9.444	-2.08	-0.933	0.183	0.427	-0.61	2.95	9.612	0.287	0.427	0.427	0.061	0.934	9.759	-0.787	-1.16	-0.427	-0.061	1506611371
-9.8	-2.143	-0.852	0.305	0.061	-0.793	6.035	-6.702	-0.629	-0.305	-3.052	1.526	6.014	7.362	3.055	-0.183	-0.671	-2.075	-9.8	-2.143	-0.852	0.305	0.061	-0.793	3.22	9.455	0.568	0.427	0.305	-0.183	1.042	9.741	-0.861	-1.221	-0.244	0	1506611371
-9.689	-2.145	-0.634	0.244	0.122	-0.854	6.349	-6.982	-1.229	-0.427	-1.343	1.343	6.178	7.539	3.116	0	-0.366	-2.197	-9.689	-2.145	-0.634	0.244	0.122	-0.854	3.036	9.385	0.872	0.244	0.488	-0.366	0.891	10.061	-0.56	-1.282	-0.183	0.061	1506611371
-9.778	-2.023	-0.445	0.305	0.061	-0.793	6.283	-7.206	-1.601	-0.549	0.61	1.343	6.26	7.827	3.115	0.122	0.061	-2.014	-9.778	-2.023	-0.445	0.305	0.061	-0.793	2.702	9.47	0.897	0.061	0.305	-0.549	0.616	9.945	-0.12	-0.977	-0.061	0	1506611371
-9.878	-2.012	-0.368	0.305	0	-0.732	5.913	-7.222	-1.475	-0.549	0.366	1.221	6.29	7.989	3.249	0.183	-0.061	-1.709	-9.878	-2.012	-0.368	0.305	0	-0.732	2.238	9.422	0.903	-0.061	0.183	-0.549	0.657	10.031	-0.043	-0.854	0.061	-0.183	1506611371
-9.879	-2.129	-0.407	0.305	-0.061	-0.61	6.023	-7.319	-1.42	-0.61	0.305	1.221	6.169	8.233	3.314	0	0.061	-1.343	-9.879	-2.129	-0.407	0.305	-0.061	-0.61	1.938	9.497	0.884	-0.061	-0.061	-0.488	0.764	9.981	0.261	-0.549	0	-0.366	1506611371
-9.722	-2.217	-0.398	0.305	0	-0.488	6.164	-7.578	-1.39	-0.732	0.366	0.977	5.999	8.542	3.33	-0.183	0	-1.038	-9.722	-2.217	-0.398	0.305	0	-0.488	2.013	9.814	0.933	-0.122	-0.305	-0.488	0.995	10.026	0.408	-0.244	-0.183	-0.427	1506611371
-9.629	-2.181	-0.345	0.366	0	-0.427	6.277	-7.685	-1.43	-0.671	-0.122	0.488	5.755	8.503	3.368	-0.061	0	-0.854	-9.629	-2.181	-0.345	0.366	0	-0.427	2.35	9.873	1.084	-0.183	-0.183	-0.549	0.949	9.988	0.59	-0.183	-0.122	-0.488	1506611371
-9.604	-2.189	-0.339	0.366	-0.061	-0.427	6.339	-7.507	-1.577	-0.549	-0.183	0.061	5.521	8.247	3.504	0	-0.122	-0.916	-9.604	-2.189	-0.339	0.366	-0.061	-0.427	2.358	9.542	1.095	-0.305	0.061	-0.488	0.851	9.889	0.785	-0.061	-0.244	-0.488	1506611371
-9.68	-2.194	-0.394	0.244	-0.061	-0.366	6.309	-7.263	-1.781	-0.549	0.061	0	5.523	8.096	3.58	-0.061	-0.061	-0.732	-9.68	-2.194	-0.394	0.244	-0.061	-0.366	2.314	9.337	0.973	-0.244	-0.061	-0.366	0.882	9.813	0.719	0.122	-0.366	-0.549	1506611371
-9.715	-2.225	-0.426	0.061	-0.061	-0.366	6.199	-7.06	-1.931	-0.61	0.061	0.061	5.547	8.073	3.557	-0.122	0.122	-0.549	-9.715	-2.225	-0.426	0.061	-0.061	-0.366	2.522	9.324	1.073	-0.122	-0.305	-0.305	0.939	9.893	0.549	0.366	-0.427	-0.61	1506611371
-9.64	-2.294	-0.435	-0.061	-0.183	-0.366	6.107	-6.966	-2.034	-0.61	0.061	0.061	5.429	8.043	3.528	-0.061	0	-0.61	-9.64	-2.294	-0.435	-0.061	-0.183	-0.366	2.732	9.392	1.138	-0.183	-0.061	-0.305	0.945	9.964	0.531	0.244	-0.183	-0.61	1506611371
-9.508	-2.388	-0.384	0	-0.122	-0.305	6.106	-6.849	-2.078	-0.549	0.183	-0.061	5.566	7.974	3.466	0	-0.122	-0.488	-9.508	-2.388	-0.384	0	-0.122	-0.305	2.615	9.274	1.062	-0.122	-0.061	-0.244	0.926	9.944	0.623	0.305	0	-0.549	1506611372
-9.53	-2.493	-0.388	0.061	-0.061	-0.305	6.087	-6.834	-2.055	-0.366	0.305	-0.061	5.633	8.01	3.395	0	-0.061	-0.366	-9.53	-2.493	-0.388	0.061	-0.061	-0.305	2.43	9.243	0.946	-0.122	-0.122	-0.244	0.773	9.869	0.622	0.244	0	-0.488	1506611372
-9.616	-2.469	-0.392	0.061	-0.061	-0.244	6.045	-6.815	-1.901	-0.366	0.305	-0.061	5.401	8.093	3.387	-0.061	-0.061	-0.244	-9.616	-2.469	-0.392	0.061	-0.061	-0.244	2.509	9.341	0.953	-0.061	-0.183	-0.244	0.813	9.873	0.523	0.183	-0.183	-0.427	1506611372
-9.613	-2.427	-0.386	0	-0.122	-0.244	6.023	-6.72	-1.742	-0.122	0.122	-0.122	5.155	8.204	3.372	0	-0.122	-0.244	-9.613	-2.427	-0.386	0	-0.122	-0.244	2.579	9.46	1.028	-0.122	-0.122	-0.244	0.855	9.938	0.531	0.122	-0.183	-0.305	1506611372
-9.586	-2.445	-0.367	0	-0.122	-0.183	6.368	-6.732	-1.759	-0.122	0	-0.122	5	8.26	3.405	0	0	-0.366	-9.586	-2.445	-0.367	0	-0.122	-0.183	2.519	9.466	0.993	-0.122	0	-0.244	0.76	9.936	0.495	0.061	0.061	-0.244	1506611372
-9.568	-2.51	-0.341	0	-0.061	-0.183	6.46	-6.743	-2.006	-0.244	0.244	-0.122	4.957	8.268	3.403	0.061	-0.122	-0.427	-9.568	-2.51	-0.341	0	-0.061	-0.183	2.32	9.441	0.986	-0.122	-0.122	-0.305	0.599	9.908	0.455	0.061	-0.061	-0.244	1506611372
-9.549	-2.475	-0.331	0	-0.061	-0.183	6.381	-6.773	-1.977	-0.427	0.854	0	4.956	8.37	3.4	0	-0.244	-0.366	-9.549	-2.475	-0.331	0	-0.061	-0.183	2.308	9.481	0.995	-0.122	-0.244	-0.244	0.528	9.923	0.38	0.061	-0.183	-0.244	1506611372
-9.629	-2.463	-0.364	0	-0.122	-0.122	6.163	-6.68	-1.806	-0.549	1.343	0.183	5.318	8.294	3.542	-0.122	-0.122	-0.061	-9.629	-2.463	-0.364	0	-0.122	-0.122	2.309	9.519	1.026	-0.122	-0.244	-0.244	0.51	9.895	0.348	0.122	-0.122	-0.244	1506611372
-9.668	-2.5	-0.172	0	-0.366	-0.061	6.239	-6.489	-1.623	-0.61	1.77	0.305	5.352	8.281	3.643	-0.122	-0.183	-0.122	-9.668	-2.5	-0.172	0	-0.366	-0.061	2.412	9.516	0.994	-0.183	-0.244	-0.183	0.561	9.935	0.409	0.122	-0.061	-0.305	1506611372
-9.665	-2.51	-0.154	-0.244	-0.732	0	6.166	-6.404	-1.741	-0.732	1.587	0.427	5.284	8.296	3.691	-0.183	-0.061	-0.122	-9.665	-2.51	-0.154	-0.244	-0.732	0	2.4	9.515	1.025	-0.244	-0.244	-0.122	0.876	9.961	0.647	-0.061	0.122	-0.122	1506611372
-9.728	-2.529	-0.077	-0.305	-0.854	0.183	6.505	-6.721	-1.635	-0.549	2.38	0.366	5.115	8.352	3.533	-0.061	0.061	-0.122	-9.728	-2.529	-0.077	-0.305	-0.854	0.183	2.308	9.585	1.028	-0.183	-0.244	-0.061	1.565	9.877	1.037	-0.488	0.488	0.427	1506611372
-9.433	-2.513	0.287	-0.244	-0.854	0.427	6.535	-6.855	-1.261	-0.671	2.808	0.366	5.136	8.3	3.388	0.183	0.122	-0.122	-9.433	-2.513	0.287	-0.244	-0.854	0.427	2.175	9.512	1.221	-0.244	-0.244	-0.061	2.012	10.084	1.303	-1.221	1.099	1.221	1506611372
-9.47	-2.102	0.568	-0.366	-0.671	0.549	5.906	-6.81	-1.128	-0.671	2.136	0.488	5.107	8.12	3.417	0.488	0	-0.183	-9.47	-2.102	0.568	-0.366	-0.671	0.549	2.299	9.342	1.357	-0.122	-0.061	0	2.359	9.951	1.918	-1.526	1.404	1.587	1506611372
-9.871	-1.757	0.669	-0.793	-0.671	0.427	5.652	-6.86	-0.995	-0.427	1.099	0.427	5.242	8.12	3.441	0.488	0.061	0	-9.871	-1.757	0.669	-0.793	-0.671	0.427	2.292	9.202	1.581	-0.061	0	0.061	1.48	9.887	1.87	-1.099	1.465	2.136	1506611372
-9.989	-1.763	0.763	-1.16	-0.61	0.366	5.639	-7.385	-1.008	-0.427	1.099	0.427	5.181	8.244	3.508	0.488	0	0.183	-9.989	-1.763	0.763	-1.16	-0.61	0.366	2.344	9.286	1.83	0.122	0.061	-0.061	0.982	10.106	0.721	-1.099	1.221	1.831	1506611372
-9.606	-1.333	1.111	-1.892	-0.549	0.488	4.844	-8.664	-1.339	0.916	-0.977	-1.404	5.125	8.653	3.304	0.793	-0.366	0.61	-9.606	-1.333	1.111	-1.892	-0.549	0.488	1.926	9.067	2.074	-0.366	-1.099	-0.549	1.67	9.704	0.602	0.061	3.723	0.732	1506611372
-9.503	-0.974	1.054	-2.808	-0.793	0.427	4.349	-9.026	-1.385	2.136	0.488	-1.648	5.251	8.528	3.041	0.488	0	1.221	-9.503	-0.974	1.054	-2.808	-0.793	0.427	1.926	9.067	2.074	-0.366	-1.343	-0.854	1.861	9.417	1.415	0.244	5.249	0.427	1506611372
-9.138	-0.796	0.976	-3.54	-0.61	0.427	2.833	-9.321	-1.552	3.113	-0.305	-1.16	5.414	8.636	2.376	0	1.282	2.136	-9.138	-0.796	0.976	-3.54	-0.61	0.427	2.434	9.195	2.006	-0.427	-1.282	-1.099	1.662	9.258	2.013	0.732	5.554	0.732	1506611372
-9.168	-0.842	0.805	-4.272	-0.183	0.305	1.676	-9.295	-1.976	3.479	-2.747	0.061	6.394	8.043	2.066	-0.122	4.944	4.578	-9.168	-0.842	0.805	-4.272	-0.183	0.305	3.443	9.43	1.95	-0.488	-0.549	-1.343	1.18	8.998	2.121	0.61	3.662	0.793	1506611372
-9.806	-1.766	0.148	-5.005	0.122	-0.183	1.18	-8.909	-1.958	3.479	-3.296	1.892	7.637	7.081	1.902	1.953	4.517	5.066	-9.806	-1.766	0.148	-5.005	0.122	-0.183	3.74	9.166	2.018	-0.366	0.732	-1.587	0.922	8.524	1.378	0.793	2.625	0.671	1506611372
-10.598	-2.89	0.087	-4.456	0.366	-0.366	1.047	-9.197	-2.166	4.028	-3.845	3.601	8.254	6.539	1.555	4.089	2.869	4.7	-10.598	-2.89	0.087	-4.456	0.366	-0.366	4.148	9.183	1.381	-0.183	2.075	-1.282	-0.682	9.5	-0.288	2.014	2.991	-0.244	1506611372
-9.609	-2.582	-0.516	-4.15	-0.549	-0.61	1.291	-10.02	-2.878	4.7	-5.31	5.005	8.448	6.173	1.587	5.798	4.028	4.883	-9.609	-2.582	-0.516	-4.15	-0.549	-0.61	4.6	9.176	0.548	0.183	3.174	-0.916	-1.133	10.846	1.239	2.319	2.808	-0.366	1506611372
-9.153	-1.67	-1.308	-4.944	-0.61	-0.916	2.17	-10.96	-3.749	5.066	-6.409	5.859	8.088	6.135	1.692	7.69	4.089	4.15	-9.153	-1.67	-1.308	-4.944	-0.61	-0.916	4.25	9.453	-0.28	0.244	4.822	-0.549	0.402	10.665	1.186	2.93	1.16	-0.793	1506611372
-9.493	-1.461	-2.414	-5.31	-0.549	-0.854	3.114	-11.164	-4.181	4.883	-6.409	6.104	7.619	6.203	1.671	9.46	4.517	2.808	-9.493	-1.461	-2.414	-5.31	-0.549	-0.854	3.237	9.447	-0.811	0	6.226	0.244	1.293	9.737	0.148	2.563	2.93	-0.732	1506611372
-9.72	-1.52	-2.729	-5.554	-0.549	-0.671	3.517	-10.971	-4.192	4.517	-5.493	5.859	6.917	6.455	1.223	10.498	4.883	1.465	-9.72	-1.52	-2.729	-5.554	-0.549	-0.671	2.298	9.542	-1.248	-0.061	6.714	1.038	2.289	9.819	-0.867	2.441	3.174	-0.488	1506611373
-9.805	-1.298	-2.768	-6.104	-0.244	-0.427	3.482	-11.189	-4.221	4.517	-5.493	5.859	6.127	6.952	0.525	10.681	4.333	0.122	-9.805	-1.298	-2.768	-6.104	-0.244	-0.427	1.901	10.257	-1.526	0.122	6.714	1.343	2.805	10.07	-0.941	1.282	3.357	-0.122	1506611373
-9.844	-1.205	-2.836	-6.47	-0.244	-0.366	3.427	-11.239	-4.25	4.333	-5.066	5.676	5.81	7.64	0.264	9.338	3.845	-1.282	-9.844	-1.205	-2.836	-6.47	-0.244	-0.366	1.522	10.643	-1.418	0.427	6.714	1.038	2.525	9.922	-1.644	1.099	3.418	-0.122	1506611373
-9.674	-1.391	-3.139	-6.653	-0.488	-0.488	3.522	-10.532	-3.991	2.93	-7.263	5.127	5.839	7.697	-0.025	7.263	4.395	-1.892	-9.674	-1.391	-3.139	-6.653	-0.488	-0.488	0.597	10.173	-1.144	0.854	6.836	0.793	2.164	9.816	-1.683	1.221	3.479	-0.305	1506611373
-9.556	-1.542	-3.314	-6.592	-0.854	-0.366	3.784	-9.6	-3.464	2.075	-7.507	4.028	5.83	7.72	-0.341	5.127	4.639	-1.892	-9.556	-1.542	-3.314	-6.592	-0.854	-0.366	-0.092	9.96	-1.017	0.916	6.348	0.854	2.286	9.808	-1.468	0.977	3.906	-0.366	1506611373
-9.555	-1.753	-3.572	-6.531	-1.221	-0.366	3.787	-8.93	-2.923	1.343	-7.629	2.808	5.978	7.766	-0.246	3.906	4.639	-1.77	-9.555	-1.753	-3.572	-6.531	-1.221	-0.366	-0.251	9.939	-0.736	0.854	5.554	0.854	2.483	9.746	-1.614	0.671	4.395	-0.427	1506611373
-9.598	-2.04	-3.748	-6.409	-1.343	-0.305	3.7	-8.486	-2.5	0.854	-7.69	1.77	6.231	7.832	-0.139	3.479	4.089	-1.77	-9.598	-2.04	-3.748	-6.409	-1.343	-0.305	-0.114	10.011	-0.426	0.793	5.127	0.732	2.29	9.8	-1.766	0.305	4.7	-0.366	1506611373
-9.55	-2.242	-3.758	-6.287	-1.404	-0.366	3.731	-8.284	-1.916	0.427	-7.385	1.221	6.333	7.937	-0.25	3.235	3.235	-1.709	-9.55	-2.242	-3.758	-6.287	-1.404	-0.366	0.055	10.164	-0.246	0.61	4.883	0.732	1.829	9.963	-1.871	-0.061	4.578	-0.305	1506611373
-9.365	-2.355	-3.693	-6.104	-1.465	-0.366	3.646	-8.129	-1.262	-0.183	-7.08	0.732	6.671	8.055	-0.392	2.991	2.93	-1.526	-9.365	-2.355	-3.693	-6.104	-1.465	-0.366	0.122	10.227	-0.239	0.427	4.761	0.916	1.223	10.07	-2.065	-0.366	4.211	-0.305	1506611373
-9.185	-2.454	-3.626	-5.798	-1.343	-0.427	3.742	-8.022	-0.423	-0.183	-7.08	0.732	7.076	8.061	-0.504	2.625	3.174	-1.343	-9.185	-2.454	-3.626	-5.798	-1.343	-0.427	0.181	10.239	-0.269	0.366	4.7	0.916	0.738	10.009	-2.14	-0.549	3.906	-0.366	1506611373
-9.106	-2.537	-3.535	-5.31	-1.282	-0.488	3.754	-8.085	0.446	-0.793	-6.47	0.427	7.279	7.942	-0.659	2.258	3.479	-1.16	-9.106	-2.537	-3.535	-5.31	-1.282	-0.488	0.232	10.2	-0.305	0.427	4.456	0.977	0.437	9.963	-2.226	-0.671	3.479	-0.488	1506611373
-9.043	-2.479	-3.388	-4.761	-1.282	-0.549	3.886	-8.203	1.292	-1.16	-4.456	-0.183	7.38	7.821	-0.748	1.953	3.784	-0.854	-9.043	-2.479	-3.388	-4.761	-1.282	-0.549	0.327	10.115	-0.238	0.549	4.211	0.977	0.313	9.946	-1.921	-0.916	3.174	-0.488	1506611373
-9.057	-2.195	-3.452	-4.272	-1.465	-0.61	3.789	-8.307	2.052	-1.282	-3.54	-0.305	7.294	7.726	-0.772	1.77	3.845	-0.549	-9.057	-2.195	-3.452	-4.272	-1.465	-0.61	0.349	9.95	-0.17	0.488	4.15	1.16	0.264	9.812	-1.84	-1.038	2.686	-0.61	1506611373
-9.075	-1.891	-3.523	-4.089	-1.465	-0.61	3.627	-8.581	2.639	-1.282	-3.54	-0.305	7.023	7.706	-0.797	1.648	3.662	-0.305	-9.075	-1.891	-3.523	-4.089	-1.465	-0.61	0.409	9.875	-0.133	0.488	3.967	1.282	0.494	9.878	-1.768	-1.404	2.441	-0.61	1506611373
-8.859	-1.906	-2.891	-3.906	-1.465	-0.366	3.388	-8.731	2.882	-1.038	-2.686	-0.305	6.544	7.637	-0.745	1.465	3.418	-0.183	-8.859	-1.906	-2.891	-3.906	-1.465	-0.366	0.599	9.719	-0.056	0.61	3.662	1.282	0.446	9.903	-1.64	-1.831	2.38	-0.671	1506611373
-9.142	-2.151	-1.91	-4.028	-1.16	-0.183	3.144	-8.698	2.844	-0.854	-2.869	-0.366	5.935	7.528	-0.469	1.343	3.113	-0.061	-9.142	-2.151	-1.91	-4.028	-1.16	-0.183	0.609	9.351	0.026	0.305	3.601	1.282	0.407	9.72	-0.998	-2.197	2.563	-0.549	1506611373
-10.282	-2.815	-0.995	-3.723	-0.977	-0.305	2.921	-9.225	2.736	-0.61	-2.808	-0.183	5.166	7.781	-0.215	1.038	2.686	-0.122	-10.282	-2.815	-0.995	-3.723	-0.977	-0.305	0.514	9.436	0.451	0.366	3.723	1.465	0.937	9.926	0.012	-3.296	2.808	-0.061	1506611373
-11.201	-3.45	0.093	-2.197	-1.709	0.61	2.686	-10.148	2.119	0.122	-3.357	0.122	4.618	8.704	-0.041	0.61	2.136	-0.671	-11.201	-3.45	0.093	-2.197	-1.709	0.61	1.154	10.295	1.763	1.77	3.662	0.793	2.595	9.987	1.733	-4.456	5.737	1.343	1506611373
-11.472	-2.842	0.426	-2.441	-2.563	0.671	2.644	-10.033	0.969	0.854	-4.211	-0.183	4.724	9.555	0.066	0.488	1.892	-1.16	-11.472	-2.842	0.426	-2.441	-2.563	0.671	1.91	10.247	3.283	2.258	4.089	0.244	3.445	9.895	1.464	-3.174	6.958	2.38	1506611373
-10.499	-2.104	1.004	-2.93	-1.892	0.427	2.801	-10.119	0.12	0.854	-4.211	-0.183	4.692	10.156	0.238	1.282	2.197	-0.854	-10.499	-2.104	1.004	-2.93	-1.892	0.427	1.98	10.468	3.736	1.648	4.822	0.305	4.145	9.466	-0.126	0.366	6.165	2.502	1506611373
-9.646	-1.792	0.829	-2.441	-1.221	0.854	2.821	-10.034	-0.518	0.549	-1.953	-0.305	4.68	10.731	0.732	2.136	3.235	-0.427	-9.646	-1.792	0.829	-2.441	-1.221	0.854	1.275	10.404	3.512	0.61	4.578	0.366	4.82	9.883	-0.15	2.686	9.521	2.93	1506611373
-8.613	-1.589	-0.163	-4.333	-1.587	0	2.665	-9.104	-0.784	0.549	-1.953	-0.305	4.011	10.349	1.19	2.441	4.028	0.244	-8.613	-1.589	-0.163	-4.333	-1.587	0	0.366	9.558	3.266	-0.122	3.357	0.244	3.378	10.781	0.176	1.465	11.841	5.066	1506611373
-8.549	-1.751	0.232	-3.723	-0.549	-0.183	2.665	-9.104	-0.784	0.366	-2.136	-0.732	2.705	9.441	1.217	1.953	3.052	0.793	-8.549	-1.751	0.232	-3.723	-0.549	-0.183	0.223	8.695	2.865	-0.244	2.258	0.122	-1.308	11.018	1.321	2.563	7.69	6.226	1506611373
-9.403	-1.388	0.499	-2.93	-0.244	0.183	3.23	-8.168	-0.965	0.305	-2.991	-1.526	2.048	8.908	1.189	1.282	1.404	0.427	-9.403	-1.388	0.499	-2.93	-0.244	0.183	0.758	8.715	2.6	0.061	2.197	0	-2.274	11.285	0.69	0.854	5.127	5.493	1506611373
-9.902	-0.452	0.207	-3.113	-0.427	0.366	3.431	-8.41	-1.09	0.244	-2.136	-1.77	2.32	8.978	1.074	0.854	1.16	-0.61	-9.902	-0.452	0.207	-3.113	-0.427	0.366	1.36	9.237	2.548	0.488	2.319	-0.305	0.953	10.811	1.046	0.793	4.089	5.066	1506611373
-9.476	0.116	0.001	-3.662	-0.671	0.366	3.548	-8.314	-0.965	-0.183	-2.075	-1.343	2.822	8.943	0.952	1.038	1.587	-1.526	-9.476	0.116	0.001	-3.662	-0.671	0.366	1.476	9.263	2.596	0.488	2.136	-0.366	2.464	10.196	0.876	0.793	4.761	4.578	1506611374
-9.076	0.138	0.146	-4.15	-0.549	0.366	3.737	-8.128	-0.738	-0.183	-2.075	-1.343	3.303	8.839	1.036	1.648	1.892	-1.831	-9.076	0.138	0.146	-4.15	-0.549	0.366	1.333	9.027	2.577	0.061	1.953	-0.244	2.061	9.293	0.748	1.16	6.958	3.784	1506611374
-8.772	-0.035	0.572	-3.479	-0.244	0.549	3.869	-8.018	-0.341	-1.099	-1.343	-0.793	3.543	8.949	1.129	1.77	1.953	-1.709	-8.772	-0.035	0.572	-3.479	-0.244	0.549	1.275	9.014	2.285	-0.183	1.16	-0.244	0.665	8.161	1.446	1.465	6.47	2.197	1506611374
-9.089	-0.651	0.301	-2.93	-0.122	0.366	3.586	-7.99	-0.08	-1.099	-1.343	-0.793	3.558	8.942	1.269	1.526	1.526	-1.709	-9.089	-0.651	0.301	-2.93	-0.122	0.366	1.549	9.021	2.149	0	0.793	-0.427	0.418	7.34	1.881	1.648	4.395	0.854	1506611374
-9.843	-1.171	0.469	-2.38	-0.305	0.366	3.199	-7.965	0.01	-0.244	-1.343	-0.793	3.687	8.928	1.489	1.343	1.16	-1.892	-9.843	-1.171	0.469	-2.38	-0.305	0.366	2.056	9.065	2.107	0.244	1.038	-0.549	1.209	8.063	2.956	1.77	2.869	-0.061	1506611374
-10.165	-0.377	1.233	-1.709	0.244	0.671	2.937	-8.171	0.145	0.427	-1.587	-0.488	4.047	9.144	1.725	1.404	1.343	-2.136	-10.165	-0.377	1.233	-1.709	0.244	0.671	2.109	9.219	2.114	0.244	1.404	-0.305	3.531	9.044	4.605	-0.366	2.38	0.244	1506611374
-11.478	-0.706	0.633	-2.563	-0.183	-0.061	2.706	-8.224	0.185	0.427	-1.587	-0.488	4.449	9.494	1.956	1.343	1.953	-2.197	-11.478	-0.706	0.633	-2.563	-0.183	-0.061	1.593	9.278	2.263	0.305	1.648	0.122	4.371	8.464	5.272	-0.244	1.099	0.244	1506611374
-11.043	-2.513	0.056	-1.831	-0.854	0	2.649	-8.33	0.207	0.732	-1.648	1.282	4.664	10.104	2.038	1.038	2.258	-1.831	-11.043	-2.513	0.056	-1.831	-0.854	0	1.142	9.756	2.482	0.366	1.526	0.488	1.87	8.595	1.955	1.892	-1.16	-1.404	1506611374
-10.869	-2.619	0.307	-1.16	-0.61	0.366	2.493	-9.056	-0.221	0.916	-1.648	2.38	4.593	11.221	1.776	0.305	1.648	-1.16	-10.869	-2.619	0.307	-1.16	-0.61	0.366	1.14	10.806	2.476	0.427	1.16	0.488	2.318	11.145	2.108	2.014	-0.488	-0.732	1506611374
-10.122	-2.304	0.13	-1.221	0.061	-0.244	2.396	-10.246	-0.758	0.793	-1.831	3.052	4.583	11.986	1.351	-0.305	1.038	-0.366	-10.122	-2.304	0.13	-1.221	0.061	-0.244	1.007	11.587	2.59	0.366	1.77	0.671	1.616	10.901	2.86	0.366	-1.648	-1.038	1506611374
-9.881	-2.412	-1.146	-0.793	0.061	-0.427	2.694	-11.259	-0.736	0.488	-1.587	2.93	4.709	12.534	0.858	-0.793	1.526	0.061	-9.881	-2.412	-1.146	-0.793	0.061	-0.427	0.648	12.065	2.391	0.366	2.258	0.916	0.355	10.542	0.658	1.831	-2.563	-1.404	1506611374
-9.263	-2.08	-1.126	-0.916	0.183	-0.061	2.629	-10.201	-0.54	0.244	-1.953	1.587	4.492	11.472	0.544	-0.793	2.563	0.549	-9.263	-2.08	-1.126	-0.916	0.183	-0.061	0.044	10.869	2.03	-0.061	1.465	1.16	1.873	10.503	-1.007	1.892	-0.671	-1.465	1506611374
-9.002	-1.62	-1.213	-1.038	0.366	0.183	2.214	-8.947	-0.329	0.244	-1.953	1.587	3.579	9.951	0.093	-0.732	2.258	1.282	-9.002	-1.62	-1.213	-1.038	0.366	0.183	-0.209	9.49	1.554	-0.488	1.221	1.587	2.207	9.767	-0.563	2.075	0.61	-1.831	1506611374
-9.304	-1.333	-1.27	-0.916	0.549	0.244	2.262	-8.637	0.092	0.183	-2.869	-0.977	3.085	9.391	-0.181	-1.038	1.77	1.404	-9.304	-1.333	-1.27	-0.916	0.549	0.244	-0.347	9.179	1.274	-0.244	1.648	1.77	1.84	9.549	-0.275	1.892	0.183	-1.587	1506611374
-9.621	-1.097	-1.16	-1.099	0.244	0.122	2.202	-8.409	0.467	0.244	-2.197	-0.793	3.024	9.306	-0.587	-1.526	1.709	0.977	-9.621	-1.097	-1.16	-1.099	0.244	0.122	-0.305	9.203	1.211	0.427	1.709	1.587	2.126	9.574	-0.492	1.587	-0.916	-1.465	1506611374
-9.506	-1.18	-1.207	-1.465	0.122	0	2.175	-8.248	0.751	0.305	-1.953	-0.427	2.887	9.15	-1.239	-1.77	0.793	0.977	-9.506	-1.18	-1.207	-1.465	0.122	0	0.132	9.339	1.296	1.038	1.526	1.282	2.458	9.694	-0.715	1.404	-0.183	-1.282	1506611374
-9.679	-1.759	-1.451	-1.526	-0.244	-0.244	2.305	-8.024	0.933	0.305	-1.465	-0.183	3.15	8.67	-1.461	-1.16	0.061	1.221	-9.679	-1.759	-1.451	-1.526	-0.244	-0.244	0.731	9.079	1.359	0.793	1.221	0.977	2.28	9.522	-0.963	1.709	0.854	-1.282	1506611374
-9.686	-2.321	-1.303	-1.038	-0.488	-0.366	2.303	-8.278	0.865	0.305	-1.465	-0.183	3.396	8.419	-1.415	-0.122	0.549	1.343	-9.686	-2.321	-1.303	-1.038	-0.488	-0.366	1.134	9.124	1.166	0.549	1.465	0.61	1.371	9.928	-0.623	1.709	0.854	-1.282	1506611374
-9.579	-1.949	-1.258	-0.549	-0.305	-0.183	2.201	-8.898	0.627	0.305	-1.16	-0.305	3.415	8.64	-1.27	0.488	1.221	1.038	-9.579	-1.949	-1.258	-0.549	-0.305	-0.183	1.27	9.397	0.886	0.366	1.648	0.427	0.632	10.082	-0.421	0.549	0.122	-0.916	1506611374
-9.822	-1.461	-1.448	-0.427	-0.488	-0.061	2.216	-9.033	0.519	0.366	-1.221	-0.549	3.326	8.702	-0.851	0.977	1.465	0.61	-9.822	-1.461	-1.448	-0.427	-0.488	-0.061	0.924	9.341	0.876	0.549	1.709	0.183	1.129	9.909	-0.773	0.183	-0.549	-0.61	1506611374
-9.654	-1.375	-1.397	0.122	-0.549	-0.122	2.22	-8.638	0.813	-0.488	0.061	-0.488	3.327	8.768	-0.311	1.099	1.343	0.488	-9.654	-1.375	-1.397	0.122	-0.549	-0.122	0.354	9.154	0.973	0.61	1.648	0.183	0.618	10.052	-1.469	0.183	-0.549	-0.61	1506611374
-9.478	-0.982	-1.348	0.183	-0.549	-0.183	2.109	-8.656	1.125	-0.488	0.061	-0.488	3.292	9.002	0.044	0.793	1.038	0.549	-9.478	-0.982	-1.348	0.183	-0.549	-0.183	-0.142	9.222	1.083	0.671	1.099	0.366	0.975	9.737	-1.566	0.061	-0.977	-1.038	1506611374
-9.991	-0.585	-1.546	-0.061	-0.61	-0.183	1.981	-9.177	1.241	-0.549	0.549	-0.244	3.083	9.671	0.194	0.183	0.183	0.549	-9.991	-0.585	-1.546	-0.061	-0.61	-0.183	0.132	9.969	0.87	0.793	0.244	0.305	1.584	9.572	-1.308	-0.366	-0.488	-0.977	1506611374
-10.033	-0.903	-1.489	-0.183	-0.366	-0.122	2.021	-9.4	1.269	0	0.244	0.366	3.062	9.973	0.322	-0.061	-0.916	0.488	-10.033	-0.903	-1.489	-0.183	-0.366	-0.122	1.004	10.398	1.005	0.671	-0.488	-0.183	1.306	10.049	-1.555	-0.916	-0.183	-0.916	1506611374
-10.085	-0.866	-1.29	-0.122	-0.122	0.244	2.39	-9.508	1.288	-0.122	0.671	0.549	3.112	9.83	0.427	0.061	-1.343	0.183	-10.085	-0.866	-1.29	-0.122	-0.122	0.244	1.714	10.367	0.953	0.183	-1.16	-0.305	1.098	10.223	-1.902	-1.221	-0.366	-1.099	1506611374
-10.395	-0.904	-1.023	-0.305	-0.183	0.244	2.524	-9.868	1.147	0	1.221	0.488	3.299	9.728	0.754	0.366	-0.854	-0.488	-10.395	-0.904	-1.023	-0.305	-0.183	0.244	2.19	10.375	0.735	-0.305	-1.099	-0.183	1.116	10.307	-1.321	-1.465	-0.549	-1.16	1506611375
-10.098	-1.346	-0.891	-0.366	-0.305	0.244	2.498	-10.061	0.928	0.183	1.16	0.366	3.423	9.897	1.084	0.427	-0.183	-1.404	-10.098	-1.346	-0.891	-0.366	-0.305	0.244	2.296	10.349	0.91	-0.244	-0.854	-0.244	1.532	10.524	-0.741	-2.014	-0.366	-0.854	1506611375
-9.572	-1.864	0.328	-0.366	0.061	0.671	2.542	-9.552	0.763	0.305	1.16	0	3.49	9.72	1.331	0.183	-0.183	-1.953	-9.572	-1.864	0.328	-0.366	0.061	0.671	1.906	9.738	1.066	-0.183	-1.221	-0.244	1.921	10.374	0.495	-2.808	0.061	0	1506611375
-9.68	-2.322	1.005	-0.61	0.488	0.793	2.521	-9.032	0.404	0.366	1.16	-0.427	3.469	9.371	1.525	0	-0.549	-1.831	-9.68	-2.322	1.005	-0.61	0.488	0.793	1.468	9.081	1.315	-0.427	-0.977	0.122	1.823	9.82	1.141	-3.418	0.061	0.916	1506611375
-9.625	-2.712	1.322	-0.244	0.305	0.671	2.322	-9.172	0.115	0.488	1.221	-0.671	3.497	9.762	1.382	-0.549	-1.038	-1.587	-9.625	-2.712	1.322	-0.244	0.305	0.671	1.704	9.533	1.796	0.244	-0.183	-0.122	1.684	9.671	1.413	-3.113	0.488	2.075	1506611375
-9.589	-2.26	1.146	-0.061	0.061	0.366	2.003	-8.97	-0.298	0.488	1.221	-0.671	3.795	10.16	1.394	-0.854	-1.038	-1.404	-9.589	-2.26	1.146	-0.061	0.061	0.366	1.558	9.727	2.451	0.854	0.793	-0.305	1.321	9.487	1.369	-1.77	0.793	3.113	1506611375
-10.215	-2.062	0.729	-0.427	-0.366	-0.061	1.672	-8.576	-0.778	0.977	-0.183	-1.465	4.12	10.179	1.217	-0.732	-0.854	-0.671	-10.215	-2.062	0.729	-0.427	-0.366	-0.061	1.166	9.697	2.976	0.854	1.038	-0.061	0.518	9.917	1.349	-0.854	1.77	3.601	1506611375
-9.662	-2.463	1.098	-0.366	-0.305	-0.122	1.43	-8.707	-1.347	1.16	-0.793	-1.587	4.234	10.35	1.128	-0.366	-0.305	0.61	-9.662	-2.463	1.098	-0.366	-0.305	-0.122	1.226	10.099	3.104	0.244	0.732	0.122	-1.03	10.867	1.942	-0.427	1.77	2.93	1506611375
-9.572	-1.969	1.129	-0.122	-0.183	0	1.428	-8.975	-1.815	1.16	-0.793	-1.587	3.967	10.57	1.181	0.122	0.305	1.648	-9.572	-1.969	1.129	-0.122	-0.183	0	1.239	10.201	2.763	-0.183	0.305	0.244	-1.245	10.143	1.946	-0.305	1.221	2.38	1506611375
-9.493	-1.438	1.012	0	-0.122	-0.183	1.462	-8.598	-1.964	0.793	-0.977	-1.282	3.536	10.143	1.371	0.427	0.854	2.075	-9.493	-1.438	1.012	0	-0.122	-0.183	1.262	9.536	2.495	-0.305	0.244	0.244	-0.397	9.829	1.809	0.427	1.953	1.953	1506611375
-9.478	-1.017	0.865	-0.183	0.122	0	1.462	-8.598	-1.964	0.793	-0.977	-1.282	2.939	9.641	1.426	0.305	0.916	2.258	-9.478	-1.017	0.865	-0.183	0.122	0	1.4	9.058	2.294	-0.244	0.61	0.244	-0.266	9.391	1.92	0.427	1.953	1.953	1506611375
-9.536	-0.746	0.735	-0.427	0.427	0.061	1.671	-8.429	-1.637	-0.488	-0.183	-0.366	2.438	9.497	1.369	0	0.61	2.014	-9.536	-0.746	0.735	-0.427	0.427	0.061	1.695	9.177	2.224	0	0.854	0.122	-0.329	9.244	1.957	1.587	1.404	0.427	1506611375
-9.548	-0.761	0.573	-0.671	0.305	0	1.632	-8.666	-1.433	-0.671	0.122	0.061	2.196	9.391	1.28	0	0.366	1.343	-9.548	-0.761	0.573	-0.671	0.305	0	2.041	9.347	2.379	0.366	1.038	0	0.109	9.225	1.628	1.953	0.488	-0.183	1506611375
-9.411	-1.052	0.596	-0.732	0.244	-0.061	1.683	-8.868	-1.075	-0.671	-0.366	0.183	2.3	9.21	1.345	0.366	0.671	0.549	-9.411	-1.052	0.596	-0.732	0.244	-0.061	2.149	9.26	2.438	0.244	0.977	0.122	0.616	9.449	1.596	1.831	0.916	-0.732	1506611375
-10.293	-1.13	0.307	-0.549	0.061	-0.122	1.845	-9.02	-0.776	-0.549	-1.038	0.122	2.458	9.076	1.501	0.793	1.404	-0.122	-10.293	-1.13	0.307	-0.549	0.061	-0.122	2.041	9.144	2.365	0.183	0.977	0.244	0.727	9.564	2.211	1.404	0.183	-0.977	1506611375
-9.96	-1.501	0.476	-0.488	0.305	-0.366	2.042	-9.263	-0.622	-0.427	-1.526	0.122	2.491	9.278	1.548	0.732	1.709	-0.61	-9.96	-1.501	0.476	-0.488	0.305	-0.366	1.927	9.416	2.127	0.183	1.099	0.244	1.101	10.033	2.756	0.549	-1.892	-0.916	1506611375
-9.909	-1.644	0.281	-0.366	0.427	-0.366	2.341	-9.357	-0.398	-0.488	-1.343	0.305	2.59	9.753	1.428	0.488	1.404	-1.16	-9.909	-1.644	0.281	-0.366	0.427	-0.366	1.811	9.85	1.827	0.305	1.038	0.061	-0.041	10.139	0.8	1.221	-1.648	-1.465	1506611375
-9.677	-1.365	-0.091	-0.488	0.244	-0.488	2.537	-8.94	-0.091	-0.732	-0.793	0.671	2.856	9.771	1.324	0.427	1.221	-1.465	-9.677	-1.365	-0.091	-0.488	0.244	-0.488	1.604	9.745	1.769	0.305	0.916	-0.061	2.127	9.995	0.494	1.526	-0.671	-1.038	1506611375
-9.514	-1.377	-0.261	-0.488	0.244	-0.427	2.693	-8.549	0.252	-0.732	-0.793	0.671	3.079	9.67	1.156	0.427	0.977	-1.343	-9.514	-1.377	-0.261	-0.488	0.244	-0.427	1.416	9.589	1.767	0.122	0.916	-0.244	1.717	9.879	0.772	1.16	0.305	-0.854	1506611375
-9.788	-1.525	-0.418	-0.488	0.183	-0.305	2.769	-8.61	0.499	-0.732	0.305	1.465	3.189	9.696	1.004	0.366	0.854	-1.038	-9.788	-1.525	-0.418	-0.488	0.183	-0.305	1.183	9.598	1.762	-0.061	0.671	-0.305	1.41	9.727	0.813	0.916	-0.122	-0.671	1506611375
-9.837	-1.519	-0.456	-0.305	0.244	-0.183	2.814	-8.896	0.493	-0.366	0.305	1.587	3.157	9.683	0.873	0.427	0.488	-0.793	-9.837	-1.519	-0.456	-0.305	0.244	-0.183	1.164	9.618	1.682	-0.122	0.244	-0.366	1.401	9.89	0.267	0.854	0.061	-0.427	1506611375
-9.782	-1.453	-0.482	-0.305	0.244	-0.183	2.862	-9.238	0.294	0	-0.122	1.282	3.162	9.648	0.837	0.488	0.244	-0.671	-9.782	-1.453	-0.482	-0.305	0.244	-0.183	1.343	9.597	1.599	-0.122	0.183	-0.366	1.461	9.969	0.132	0.488	0.122	-0.366	1506611375
-9.758	-1.422	-0.498	-0.244	0.244	-0.122	2.999	-9.408	0.103	0.183	-0.549	0.61	3.29	9.63	0.882	0.488	0.427	-0.671	-9.758	-1.422	-0.498	-0.244	0.244	-0.122	1.296	9.542	1.531	-0.122	0.305	-0.305	1.424	9.939	0.292	0.366	0.183	-0.183	1506611375
-9.776	-1.404	-0.559	-0.244	0.183	-0.061	3.124	-9.193	0.031	0.122	-0.244	0.061	3.311	9.55	0.95	0.488	0.61	-0.61	-9.776	-1.404	-0.559	-0.244	0.183	-0.061	1.097	9.416	1.515	-0.061	0.305	-0.244	1.357	9.9	0.27	0.183	0.244	0	1506611375
-9.772	-1.432	-0.584	-0.183	0.122	-0.061	2.946	-8.978	-0.041	0.061	-0.122	-0.244	3.206	9.604	0.983	0.366	0.244	-0.366	-9.772	-1.432	-0.584	-0.183	0.122	-0.061	1.046	9.464	1.59	0	0.122	-0.244	1.087	9.928	0.063	0.061	0.122	0.061	1506611375
-9.775	-1.367	-0.602	-0.122	0.122	-0.061	2.753	-8.922	-0.157	0.183	0	-0.366	3.199	9.769	1	0.183	-0.122	-0.122	-9.775	-1.367	-0.602	-0.122	0.122	-0.061	1.163	9.653	1.61	0.061	0	-0.244	1.038	9.899	-0.069	0.061	-0.122	0.061	1506611376
-9.863	-1.323	-0.65	-0.122	0.061	-0.061	2.57	-8.861	-0.29	0.244	-0.061	-0.366	3.212	9.823	1.048	0.183	-0.122	0	-9.863	-1.323	-0.65	-0.122	0.061	-0.061	1.3	9.665	1.648	0.061	-0.061	-0.183	1.04	9.9	-0.11	0.061	0	0.061	1506611376
-9.811	-1.383	-0.696	-0.122	0.061	-0.061	2.487	-8.837	-0.412	0.122	-0.061	-0.366	3.199	9.778	1.092	0.183	0	0.061	-9.811	-1.383	-0.696	-0.122	0.061	-0.061	1.396	9.643	1.672	0	0	-0.122	1.157	9.945	-0.188	0.122	0.061	0	1506611376
-9.786	-1.384	-0.697	0	0.061	-0.061	2.449	-8.931	-0.544	0.122	-0.061	-0.366	3.132	9.777	1.14	0.122	0.061	0.122	-9.786	-1.384	-0.697	0	0.061	-0.061	1.406	9.629	1.641	-0.061	0	-0.061	1.144	9.928	-0.278	0.122	0.061	0	1506611376
-9.775	-1.324	-0.647	0	0	0	2.366	-8.957	-0.569	0.061	0.122	-0.427	3.015	9.752	1.134	0.061	-0.061	0.183	-9.775	-1.324	-0.647	0	0	0	1.364	9.581	1.584	-0.061	-0.122	0	1.19	9.933	-0.141	0.061	0	0	1506611376
-9.795	-1.251	-0.699	0	0	0	2.281	-8.89	-0.523	-0.183	0.183	-0.549	2.936	9.677	1.144	-0.061	-0.122	0.122	-9.795	-1.251	-0.699	0	0	0	1.339	9.5	1.571	0	-0.061	0	1.139	9.895	-0.073	0	-0.061	0.061	1506611376
-9.833	-1.256	-0.732	0	0	0.061	2.213	-8.868	-0.423	-0.183	0.244	-0.488	2.873	9.65	1.024	-0.183	-0.183	0.061	-9.833	-1.256	-0.732	0	0	0.061	1.322	9.556	1.548	0.061	-0.061	0	1.145	9.895	-0.244	0.122	-0.061	0	1506611376
-9.786	-1.19	-0.693	-0.061	0	0.061	2.127	-8.884	-0.329	-0.183	0.183	-0.427	2.895	9.72	0.871	-0.244	-0.183	-0.061	-9.786	-1.19	-0.693	-0.061	0	0.061	1.348	9.676	1.576	0.061	-0.061	0.061	1.242	9.905	-0.251	0.122	-0.061	0	1506611376
-9.745	-1.197	-0.666	-0.122	0	0	2.104	-8.863	-0.24	-0.183	0.183	-0.427	2.968	9.716	0.762	-0.183	-0.122	-0.122	-9.745	-1.197	-0.666	-0.122	0	0	1.361	9.696	1.56	0.061	-0.061	0.061	1.268	9.893	-0.23	0.122	-0.122	-0.061	1506611376
-9.741	-1.263	-0.644	-0.122	-0.122	-0.061	2.114	-8.812	-0.147	-0.183	0.122	-0.366	2.996	9.671	0.699	-0.061	-0.061	-0.061	-9.741	-1.263	-0.644	-0.122	-0.122	-0.061	1.378	9.67	1.529	0	-0.122	0	1.286	9.86	-0.215	0.244	-0.061	-0.061	1506611376
-9.644	-1.321	-0.628	0	-0.061	-0.122	2.114	-8.812	-0.147	-0.183	0.122	-0.183	2.992	9.666	0.668	0	-0.061	-0.122	-9.644	-1.321	-0.628	0	-0.061	-0.122	1.456	9.688	1.485	-0.061	-0.122	-0.061	1.183	9.82	-0.202	0.305	0.061	-0.061	1506611376
-9.845	-1.26	-0.589	0.061	-0.122	-0.122	2.16	-8.868	-0.067	-0.122	0.061	-0.061	3.037	9.667	0.675	0.061	-0.061	-0.122	-9.845	-1.26	-0.589	0.061	-0.122	-0.122	1.537	9.685	1.503	-0.061	-0.122	-0.122	1.232	9.764	-0.17	0.305	0.061	0.061	1506611376
-9.939	-1.203	-0.567	0.061	-0.244	-0.122	2.248	-8.886	-0.116	0	-0.183	0.061	3.076	9.643	0.717	0.122	0	-0.122	-9.939	-1.203	-0.567	0.061	-0.244	-0.122	1.601	9.644	1.528	-0.061	-0.061	-0.122	1.211	9.926	-0.233	0.305	0.061	0.061	1506611376
-9.856	-1.231	-0.575	0.061	-0.122	-0.122	2.37	-8.92	-0.17	0	-0.122	0.244	3.112	9.666	0.825	0.183	0	-0.183	-9.856	-1.231	-0.575	0.061	-0.122	-0.122	1.566	9.643	1.526	-0.061	-0.061	-0.183	1.108	9.966	-0.334	0	-0.122	0	1506611376
-9.813	-1.199	-0.494	0.122	-0.122	-0.061	2.505	-8.931	-0.211	0	-0.061	0.366	3.135	9.704	0.924	0.183	0	-0.183	-9.813	-1.199	-0.494	0.122	-0.122	-0.061	1.506	9.642	1.522	0	-0.122	-0.122	1.195	9.97	-0.295	0	-0.183	0	1506611376
-9.832	-1.085	-0.537	0.183	-0.061	0	2.619	-8.808	-0.194	0	-0.061	0.366	3.155	9.698	1.01	0.122	-0.061	-0.122	-9.832	-1.085	-0.537	0.183	-0.061	0	1.479	9.577	1.54	0	-0.183	-0.122	1.398	9.896	-0.349	0	-0.183	0	1506611376
-9.828	-1.035	-0.541	0.061	0	0	2.74	-8.747	-0.175	0	-0.061	0.366	3.138	9.667	1.047	0.061	-0.122	0	-9.828	-1.035	-0.541	0.061	0	0	1.453	9.551	1.531	0	-0.183	-0.122	1.448	9.891	-0.364	-0.122	-0.122	0	1506611376
-9.823	-1.032	-0.511	0.061	0	0	2.82	-8.778	-0.164	0	0.122	0.366	3.109	9.69	1.06	0	-0.244	0	-9.823	-1.032	-0.511	0.061	0	0	1.458	9.592	1.506	0	-0.244	-0.122	1.431	9.865	-0.313	-0.061	-0.061	0	1506611376
-9.799	-1.024	-0.524	0.061	0.061	0.061	2.852	-8.813	-0.161	0	0.122	0.366	3.102	9.72	1.035	-0.061	-0.244	0	-9.799	-1.024	-0.524	0.061	0.061	0.061	1.543	9.617	1.506	0	-0.244	-0.061	1.445	9.853	-0.301	-0.061	-0.061	0	1506611376
-9.81	-0.976	-0.534	0	0.061	0.061	2.894	-8.847	-0.176	0.061	0.122	0.122	3.102	9.691	0.997	-0.061	-0.183	-0.061	-9.81	-0.976	-0.534	0	0.061	0.061	1.628	9.603	1.493	-0.061	-0.183	-0.061	1.498	9.849	-0.261	0	-0.122	0	1506611376
-9.806	-1.005	-0.531	-0.061	0	0	2.858	-8.859	-0.2	0.061	0.122	-0.122	3.114	9.649	1.004	-0.061	-0.061	-0.061	-9.806	-1.005	-0.531	-0.061	0	0	1.615	9.572	1.487	-0.061	-0.183	-0.061	1.461	9.836	-0.236	-0.061	-0.122	0	1506611376
-9.8	-1.029	-0.518	0	0	0	2.763	-8.892	-0.233	0.061	0.122	-0.122	3.11	9.65	1.006	-0.061	-0.061	-0.122	-9.8	-1.029	-0.518	0	0	0	1.605	9.574	1.459	-0.061	-0.183	0	1.477	9.813	-0.25	0	-0.061	0	1506611376
-9.813	-1.011	-0.523	-0.061	0	0	2.638	-8.873	-0.242	0	0	-0.366	3.162	9.664	0.973	-0.061	-0.061	-0.122	-9.813	-1.011	-0.523	-0.061	0	0	1.645	9.595	1.47	-0.061	-0.122	0	1.476	9.835	-0.28	-0.122	-0.061	0	1506611376
-9.816	-1.055	-0.54	-0.122	0	0	2.545	-8.807	-0.252	0	0	-0.366	3.199	9.634	0.952	-0.061	-0.061	-0.061	-9.816	-1.055	-0.54	-0.122	0	0	1.672	9.599	1.474	0	-0.061	0	1.449	9.849	-0.278	-0.122	0	0	1506611376
-9.794	-1.09	-0.494	-0.122	0	0	2.545	-8.807	-0.252	0	0	-0.366	3.226	9.66	0.933	-0.061	0	-0.061	-9.794	-1.09	-0.494	-0.122	0	0	1.641	9.615	1.482	0	0	0	1.425	9.868	-0.251	-0.122	0	0	1506611376
-9.832	-1.108	-0.524	-0.122	0	0	2.382	-8.82	-0.206	0	0.122	-0.183	3.223	9.671	0.93	-0.061	0.061	-0.061	-9.832	-1.108	-0.524	-0.122	0	0	1.558	9.607	1.489	0	0	0	1.318	9.863	-0.132	-0.122	0	-0.061	1506611377
-9.768	-1.15	-0.547	-0.122	0	0	2.34	-8.831	-0.201	0	0	-0.183	3.225	9.709	0.935	-0.061	0.061	0	-9.768	-1.15	-0.547	-0.122	0	0	1.542	9.639	1.52	0.061	0.061	0	1.321	9.867	-0.202	-0.061	-0.061	-0.061	1506611377
-9.776	-1.12	-0.53	-0.061	0	0.061	2.364	-8.835	-0.196	0	0	-0.183	3.23	9.735	0.935	0	0.061	0.061	-9.776	-1.12	-0.53	-0.061	0	0.061	1.547	9.644	1.536	0	0.061	0.061	1.334	9.854	-0.266	-0.061	-0.061	-0.061	1506611377
-9.811	-1.078	-0.557	-0.122	0	0	2.341	-8.817	-0.184	0	0	-0.183	3.149	9.684	0.952	0	0.061	0.122	-9.811	-1.078	-0.557	-0.122	0	0	1.462	9.566	1.529	0	0.061	0.061	1.331	9.857	-0.197	-0.122	0	-0.061	1506611377
-9.833	-1.105	-0.566	-0.122	0	0	2.342	-8.838	-0.163	0	-0.061	0	3.064	9.667	0.955	-0.061	0.061	0.122	-9.833	-1.105	-0.566	-0.122	0	0	1.492	9.583	1.497	0.061	0.061	0.061	1.309	9.855	-0.173	-0.061	0	-0.061	1506611377
-9.816	-1.14	-0.585	-0.122	0	0	2.342	-8.838	-0.163	0	-0.061	0	2.993	9.684	0.907	-0.061	0.061	0.122	-9.816	-1.14	-0.585	-0.122	0	0	1.534	9.635	1.494	0.061	0.122	0.061	1.269	9.865	-0.267	0	0	-0.061	1506611377
-9.77	-1.163	-0.586	-0.122	0	0	2.469	-8.865	-0.15	0	-0.061	0.061	2.974	9.696	0.849	-0.061	0.061	0.061	-9.77	-1.163	-0.586	-0.122	0	0	1.546	9.642	1.474	0.061	0.061	0	1.294	9.875	-0.225	-0.061	0	-0.061	1506611377
-9.774	-1.115	-0.605	-0.122	0.061	0	2.518	-8.837	-0.126	0	-0.061	0.061	2.956	9.64	0.828	0	0.122	0	-9.774	-1.115	-0.605	-0.122	0.061	0	1.494	9.587	1.467	0	0.061	0	1.278	9.855	-0.194	0	-0.061	-0.061	1506611377
-9.812	-1.085	-0.608	-0.183	0.061	0	2.525	-8.813	-0.117	0	-0.061	0.061	2.923	9.615	0.821	0	0.061	0	-9.812	-1.085	-0.608	-0.183	0.061	0	1.516	9.583	1.462	0	0.061	-0.061	1.274	9.855	-0.225	0	-0.061	-0.061	1506611377
-9.811	-1.079	-0.589	-0.183	0.122	-0.061	2.541	-8.815	-0.146	0.061	-0.122	0	2.944	9.65	0.788	0	0.061	-0.061	-9.811	-1.079	-0.589	-0.183	0.122	-0.061	1.528	9.621	1.498	0	0.122	-0.061	1.28	9.887	-0.191	-0.061	0.061	0	1506611377
-9.802	-1.096	-0.579	-0.244	0.122	-0.061	2.549	-8.832	-0.176	0.061	-0.122	0.061	2.993	9.674	0.796	0.061	0.122	-0.061	-9.802	-1.096	-0.579	-0.244	0.122	-0.061	1.487	9.644	1.531	0	0.122	-0.061	1.275	9.879	-0.153	-0.122	0.061	0	1506611377
-9.786	-1.122	-0.583	-0.244	0.122	-0.061	2.564	-8.854	-0.208	0.061	-0.122	0.061	3.022	9.69	0.849	0.122	0.122	-0.061	-9.786	-1.122	-0.583	-0.244	0.122	-0.061	1.495	9.637	1.531	0	0.061	-0.061	1.304	9.862	-0.114	-0.122	0.061	0	1506611377
-9.804	-1.085	-0.602	-0.244	0.061	0	2.559	-8.818	-0.22	0.061	-0.122	0	3.028	9.695	0.913	0.122	0.122	-0.061	-9.804	-1.085	-0.602	-0.244	0.061	0	1.547	9.61	1.532	0	0.122	-0.122	1.298	9.843	-0.1	-0.122	0	0.061	1506611377
-9.838	-1.068	-0.614	-0.305	0.061	-0.061	2.518	-8.782	-0.255	0.061	-0.183	-0.061	3.053	9.671	0.968	0.122	0.183	-0.061	-9.838	-1.068	-0.614	-0.305	0.061	-0.061	1.562	9.573	1.583	0	0.183	-0.061	1.29	9.848	-0.092	-0.061	0.061	0.061	1506611377
-9.835	-1.078	-0.61	-0.305	0	-0.061	2.476	-8.823	-0.3	0.061	-0.183	-0.061	3.082	9.701	1.013	0.122	0.183	-0.061	-9.835	-1.078	-0.61	-0.305	0	-0.061	1.513	9.604	1.609	0	0.183	-0.061	1.27	9.863	-0.123	0	0.061	0	1506611377
-9.806	-1.086	-0.618	-0.305	0	-0.061	2.515	-8.876	-0.331	0.061	-0.183	0	3.102	9.775	1.048	0.061	0.183	-0.061	-9.806	-1.086	-0.618	-0.305	0	-0.061	1.486	9.646	1.608	0.061	0.122	0	1.262	9.868	-0.116	0.061	0.122	0	1506611377
-9.759	-1.129	-0.618	-0.305	0	-0.061	2.56	-8.843	-0.3	0.061	-0.183	0	3.095	9.756	1.072	0.061	0.122	0	-9.759	-1.129	-0.618	-0.305	0	-0.061	1.522	9.598	1.61	0	0.122	0	1.267	9.859	-0.08	0.061	0.061	0	1506611377
-9.788	-1.136	-0.635	-0.305	0	-0.061	2.572	-8.813	-0.273	0	-0.183	-0.061	3.045	9.678	1.066	0	0.122	0.061	-9.788	-1.136	-0.635	-0.305	0	-0.061	1.585	9.544	1.583	0	0.183	0	1.305	9.833	-0.097	0.061	0.061	0	1506611377
-9.796	-1.095	-0.607	-0.305	0	-0.061	2.644	-8.842	-0.252	0	-0.366	-0.122	2.985	9.655	1.012	0	0.183	0	-9.796	-1.095	-0.607	-0.305	0	-0.061	1.622	9.568	1.577	0.061	0.244	0	1.299	9.861	-0.087	0.061	0.122	0	1506611377
-9.8	-1.091	-0.633	-0.366	0.061	-0.122	2.936	-8.923	-0.26	0	-0.244	-0.305	2.976	9.659	0.941	0.061	0.244	-0.061	-9.8	-1.091	-0.633	-0.366	0.061	-0.122	1.586	9.588	1.602	0.061	0.305	-0.061	1.285	9.855	-0.098	0.122	0.122	0	1506611377
-9.774	-1.11	-0.654	-0.366	0.061	-0.122	3.22	-9.027	-0.124	0	-0.244	-0.305	2.968	9.671	0.918	0.061	0.244	-0.061	-9.774	-1.11	-0.654	-0.366	0.061	-0.122	1.574	9.611	1.61	0.061	0.305	-0.061	1.305	9.845	-0.136	0.122	0.183	0	1506611377
-9.776	-1.069	-0.648	-0.427	0.061	-0.122	3.859	-9.172	0.039	0.183	-1.587	-1.77	2.985	9.691	0.907	0.122	0.244	-0.061	-9.776	-1.069	-0.648	-0.427	0.061	-0.122	1.596	9.63	1.621	0.061	0.305	-0.122	1.298	9.845	-0.128	0.183	0.183	0	1506611377
-9.847	-1.035	-0.629	-0.427	-0.061	-0.122	4.791	-9.277	0.072	0.244	-1.831	-2.869	2.973	9.667	0.9	0.183	0.305	-0.061	-9.847	-1.035	-0.629	-0.427	-0.061	-0.122	1.652	9.598	1.592	0.061	0.366	-0.122	1.31	9.83	-0.167	0.183	0.183	0	1506611377
-9.841	-1.022	-0.672	-0.549	-0.183	-0.183	5.399	-9.205	0.014	0.244	-1.831	-2.869	2.969	9.636	0.949	0.244	0.366	-0.122	-9.841	-1.022	-0.672	-0.549	-0.183	-0.183	1.713	9.567	1.562	0.061	0.427	-0.122	1.335	9.862	-0.203	0.183	0.183	0	1506611377
-9.873	-1.026	-0.687	-0.61	-0.183	-0.183	5.73	-8.772	-0.195	0.305	-1.648	-4.211	3	9.597	0.993	0.305	0.488	-0.244	-9.873	-1.026	-0.687	-0.61	-0.183	-0.183	1.706	9.528	1.548	0.061	0.549	-0.183	1.382	9.837	-0.24	0.305	0.305	-0.061	1506611377
-9.88	-1.064	-0.725	-0.671	-0.244	-0.183	5.591	-8.123	-0.473	0.305	-0.732	-4.089	3.073	9.652	1.034	0.244	0.549	-0.244	-9.88	-1.064	-0.725	-0.671	-0.244	-0.183	1.596	9.55	1.529	0.061	0.61	-0.122	1.358	9.874	-0.244	0.305	0.305	-0.061	1506611378
-9.729	-1.213	-0.813	-0.671	-0.183	-0.183	5.591	-8.123	-0.473	0.305	-0.732	-4.089	3.157	9.673	1.025	0.244	0.61	-0.183	-9.729	-1.213	-0.813	-0.671	-0.183	-0.183	1.392	9.539	1.517	0.122	0.671	-0.061	1.365	9.869	-0.435	0.427	0.366	-0.061	1506611378
-9.671	-1.34	-0.807	-0.549	-0.122	-0.183	4.488	-6.998	-0.849	0.183	0.305	-2.502	3.202	9.686	0.961	0.122	0.549	-0.122	-9.671	-1.34	-0.807	-0.549	-0.122	-0.183	1.212	9.556	1.51	0.183	0.61	0	1.33	9.848	-0.559	0.427	0.488	-0.122	1506611378
-9.731	-1.39	-0.825	-0.305	-0.061	-0.122	4.093	-6.794	-0.851	-0.061	0.305	-1.587	3.199	9.692	0.854	0.061	0.488	0.061	-9.731	-1.39	-0.825	-0.305	-0.061	-0.122	1.049	9.568	1.47	0.183	0.549	0.061	1.346	9.837	-0.523	0.366	0.427	-0.122	1506611378
-9.723	-1.433	-0.857	-0.183	0	-0.061	3.953	-6.845	-0.729	-0.061	0.305	-1.587	3.121	9.713	0.712	0	0.366	0.244	-9.723	-1.433	-0.857	-0.183	0	-0.061	0.91	9.625	1.443	0.244	0.488	0.122	1.306	9.854	-0.565	0.366	0.244	-0.061	1506611378
-9.72	-1.442	-0.858	0	0.122	0	4.106	-7.093	-0.518	-0.305	-0.122	-0.122	3.007	9.77	0.602	0	0.183	0.366	-9.72	-1.442	-0.858	0	0.122	0	0.818	9.704	1.391	0.244	0.305	0.122	1.261	9.861	-0.665	0.305	0.183	-0.061	1506611378
-9.756	-1.316	-0.831	0	0.183	0.061	5.097	-7.516	-0.323	-0.488	-0.671	0	2.877	9.82	0.493	-0.061	0	0.427	-9.756	-1.316	-0.831	0	0.183	0.061	0.88	9.793	1.339	0.244	0.183	0.122	1.218	9.867	-0.73	0.305	0	0	1506611378
-9.82	-1.188	-0.834	-0.122	0.122	0	5.097	-7.516	-0.323	-0.488	-0.671	0	2.763	9.843	0.403	-0.061	-0.122	0.427	-9.82	-1.188	-0.834	-0.122	0.122	0	1.085	9.849	1.348	0.183	0.061	0.061	1.209	9.866	-0.726	0.305	0	0	1506611378
-9.818	-1.103	-0.872	-0.244	0.061	-0.061	10.215	-8.3	-0.623	-1.404	-2.991	-3.479	2.689	9.789	0.376	0.122	-0.122	0.305	-9.818	-1.103	-0.872	-0.244	0.061	-0.061	1.323	9.857	1.317	0.061	0	-0.061	1.203	9.871	-0.819	0.305	-0.244	-0.061	1506611378
-9.826	-0.959	-0.974	-0.488	0.061	-0.122	13.372	-8.295	-1.499	-2.869	-2.075	-6.409	2.694	9.775	0.421	0.244	0.061	0.122	-9.826	-0.959	-0.974	-0.488	0.061	-0.122	1.591	9.884	1.215	-0.061	0	-0.122	1.239	9.842	-0.979	0.427	-0.122	-0.061	1506611378
-9.86	-0.774	-1.078	-0.854	0	-0.122	14.364	-7.588	-3.341	-2.869	-2.075	-6.409	2.777	9.695	0.578	0.366	0.305	-0.244	-9.86	-0.774	-1.078	-0.854	0	-0.122	1.91	9.819	1.102	-0.122	0.183	-0.183	1.302	9.823	-1.023	0.488	0.061	-0.122	1506611378
-9.781	-0.685	-1.214	-1.282	-0.122	-0.183	13.739	-6.279	-5.369	-6.897	-2.563	-11.169	2.956	9.514	0.76	0.488	0.671	-0.61	-9.781	-0.685	-1.214	-1.282	-0.122	-0.183	2.038	9.605	1.023	-0.183	0.549	-0.244	1.467	9.826	-1.09	0.488	0.183	-0.183	1506611378
-9.723	-0.768	-1.396	-1.526	-0.122	-0.183	12.514	-4.798	-6.411	-6.897	-2.563	-11.169	3.141	9.412	0.937	0.488	0.793	-0.916	-9.723	-0.768	-1.396	-1.526	-0.122	-0.183	1.985	9.501	0.922	-0.122	0.916	-0.183	1.491	9.767	-1.242	0.61	0.427	-0.305	1506611378
-9.755	-0.817	-1.552	-1.709	-0.183	-0.244	10.715	-3.6	-6.355	-8.24	-1.343	-11.902	3.478	9.545	1.069	0.305	1.221	-1.16	-9.755	-0.817	-1.552	-1.709	-0.183	-0.244	1.817	9.588	0.888	0	1.343	-0.122	1.482	9.743	-1.398	0.61	0.427	-0.305	1506611378
-9.726	-0.706	-1.555	-1.892	-0.183	-0.183	8.219	-2.573	-5.076	-8.728	1.099	-9.949	3.75	9.692	1.044	0.122	1.343	-1.099	-9.726	-0.706	-1.555	-1.892	-0.183	-0.183	1.676	9.661	0.907	0	1.404	-0.061	1.556	9.746	-1.461	0.549	0.549	-0.427	1506611378
-9.796	-0.699	-1.587	-2.197	-0.183	-0.183	6.54	-1.596	-3.146	-8.545	-0.122	-8.057	3.918	9.644	0.962	0.183	1.343	-0.854	-9.796	-0.699	-1.587	-2.197	-0.183	-0.183	1.549	9.599	0.878	-0.183	1.465	0.061	1.793	9.721	-1.652	0.366	0.916	-0.427	1506611378
-9.822	-0.796	-1.604	-2.319	-0.061	-0.183	6.008	-0.693	-1.914	-8.545	-0.122	-8.057	3.986	9.597	0.819	0.061	1.465	-0.549	-9.822	-0.796	-1.604	-2.319	-0.061	-0.183	1.461	9.566	0.809	-0.122	1.709	0.122	1.759	9.774	-1.593	0.366	0.916	-0.427	1506611378
-9.78	-0.889	-1.647	-2.38	0	-0.244	5.199	0.397	-0.751	-6.897	0.488	-5.615	3.865	9.662	0.578	0	1.587	-0.427	-9.78	-0.889	-1.647	-2.38	0	-0.244	1.487	9.746	0.793	0.061	1.892	0.183	1.748	9.781	-1.702	0.183	1.038	-0.305	1506611378
-9.688	-1.093	-1.771	-2.319	-0.061	-0.366	4.795	1.474	-0.303	-3.235	-0.061	-2.808	3.783	9.652	0.345	0.061	1.648	-0.366	-9.688	-1.093	-1.771	-2.319	-0.061	-0.366	1.512	9.711	0.842	0.244	2.014	0.183	1.449	9.778	-1.845	0.061	1.282	-0.305	1506611378
-9.678	-1.14	-1.877	-2.197	-0.061	-0.427	5.692	2.503	0	-3.235	-0.061	-2.808	3.76	9.51	0.114	0.183	1.77	-0.183	-9.678	-1.14	-1.877	-2.197	-0.061	-0.427	1.474	9.624	0.791	0.244	2.014	0.183	-23.761	26.745	-28.387	0.061	1.404	-0.427	1506611378
-9.768	-1.126	-1.883	-2.136	-0.122	-0.427	5.706	3.609	0.263	-0.671	1.709	-1.16	3.675	9.521	0.004	0.366	1.892	0.061	-9.768	-1.126	-1.883	-2.136	-0.122	-0.427	1.434	9.717	0.687	0.244	2.075	0.244	1.312	9.805	-1.836	-0.244	1.526	-0.305	1506611378
-9.731	-1.047	-1.962	-2.197	-0.122	-0.427	5.74	4.717	0.325	0.183	1.709	-0.732	3.594	9.618	-0.043	0.549	2.075	0.061	-9.731	-1.047	-1.962	-2.197	-0.122	-0.427	1.394	9.816	0.604	0.366	2.197	0.244	1.18	9.828	-1.808	-0.244	1.526	-0.305	1506611378
-9.708	-0.907	-2.097	-2.258	-0.183	-0.427	5.893	5.809	0.349	0.183	1.709	-0.732	3.557	9.744	-0.03	0.61	2.258	0.122	-9.708	-0.907	-2.097	-2.258	-0.183	-0.427	1.142	9.896	0.54	0.366	2.441	0.244	1.351	9.787	-1.827	-0.305	1.404	-0.366	1506611378
-9.715	-0.876	-2.242	-2.38	-0.305	-0.427	6.397	6.519	0.356	0.671	1.526	-0.305	3.492	9.807	0.024	0.549	2.319	0.244	-9.715	-0.876	-2.242	-2.38	-0.305	-0.427	0.891	9.855	0.562	0.427	2.38	0.366	1.492	9.781	-1.774	-0.488	1.587	-0.427	1506611378
-9.727	-0.943	-2.299	-2.38	-0.427	-0.427	7.081	6.828	0.349	0.61	1.892	-0.122	3.382	9.769	0.062	0.488	2.197	0.427	-9.727	-0.943	-2.299	-2.38	-0.427	-0.427	0.725	9.765	0.557	0.427	2.38	0.366	1.536	9.792	-1.824	-0.488	1.587	-0.427	1506611378
-9.734	-0.961	-2.333	-2.258	-0.61	-0.366	7.051	6.263	0.915	0.61	1.892	-0.122	3.256	9.732	0.09	0.366	2.136	0.61	-9.734	-0.961	-2.333	-2.258	-0.61	-0.366	0.681	9.688	0.512	0.305	2.014	0.549	1.202	9.83	-1.457	-0.732	1.709	-0.488	1506611379
-9.649	-0.997	-2.406	-2.197	-0.671	-0.366	6.938	5.846	1.469	0.793	2.319	0.061	3.062	9.672	0.032	0.244	1.953	0.61	-9.649	-0.997	-2.406	-2.197	-0.671	-0.366	0.749	9.659	0.384	0.244	1.831	0.549	1.011	9.836	-1.729	-0.671	1.953	-0.488	1506611379
-9.607	-0.913	-2.487	-1.953	-0.732	-0.305	7.25	6.155	1.333	1.526	2.258	0.427	2.927	9.585	-0.035	0.183	1.831	0.488	-9.607	-0.913	-2.487	-1.953	-0.732	-0.305	0.831	9.676	0.281	0.244	1.648	0.61	1.323	9.82	-1.678	-0.916	1.282	-0.61	1506611379
-9.719	-0.861	-2.486	-1.892	-0.977	-0.122	7.618	6.522	0.979	1.526	2.258	0.427	2.912	9.554	-0.092	0.122	1.77	0.244	-9.719	-0.861	-2.486	-1.892	-0.977	-0.122	0.918	9.709	0.163	0.244	1.404	0.61	1.926	9.915	-1.348	-1.16	1.404	-0.671	1506611379
-9.629	-0.825	-2.371	-1.953	-1.099	0.183	7.873	6.639	1.413	1.526	2.441	0.488	3.04	9.531	-0.112	0.061	1.77	0.061	-9.629	-0.825	-2.371	-1.953	-1.099	0.183	0.964	9.733	0.15	0.183	1.343	0.671	2.007	9.947	-0.641	-1.77	1.77	-0.488	1506611379
-9.508	-0.973	-2.01	-2.014	-1.221	0.488	7.405	6.239	1.715	1.892	2.38	0.427	3.211	9.525	-0.038	0	1.648	-0.061	-9.508	-0.973	-2.01	-2.014	-1.221	0.488	1.008	9.731	0.203	0.183	1.343	0.671	1.55	10.093	-0.288	-2.258	2.502	-0.183	1506611379
-10.046	-0.903	-1.867	-1.953	-0.916	0.61	5.975	5.905	-0.349	1.892	2.38	0.427	3.32	9.725	-0.114	-0.122	1.343	0	-10.046	-0.903	-1.867	-1.953	-0.916	0.61	1.457	10.061	0.542	0.427	1.343	0.427	1.075	10.346	0.187	-3.052	2.319	0.122	1506611379
-9.978	-1.129	-1.52	-1.709	-1.282	0.427	7.326	5.175	-0.099	1.465	-0.122	0.488	3.332	10.002	-0.05	0.061	0.61	0.122	-9.978	-1.129	-1.52	-1.709	-1.282	0.427	1.912	10.295	1.105	0.732	1.16	0.061	1.206	10.563	1.055	-2.991	2.319	0.305	1506611379
-9.673	-1.526	-0.665	-1.953	-1.221	0.427	6.994	3.829	1.186	5.737	4.761	1.77	3.746	9.889	0.269	0.366	0.427	0.366	-9.673	-1.526	-0.665	-1.953	-1.221	0.427	1.974	9.792	1.424	0.671	0.916	0.183	1.304	10.062	1.912	-3.174	2.38	0.366	1506611379
-9.518	-2.001	0.377	-2.319	-0.977	0.427	5.258	2.588	1.623	5.737	4.761	1.77	4.174	9.274	0.866	0.732	1.404	0.671	-9.518	-2.001	0.377	-2.319	-0.977	0.427	1.824	8.888	1.499	0.488	1.526	0.427	1.542	9.349	2.359	-3.845	2.563	1.282	1506611379
-10.393	-2.147	1.261	-2.136	-1.282	0.366	3.89	2.202	0.246	7.935	7.629	4.517	4.072	9.037	1.264	0.61	1.831	1.099	-10.393	-2.147	1.261	-2.136	-1.282	0.366	2.046	8.793	1.724	0.977	2.075	0.427	0.931	9.031	2.384	-3.845	2.563	1.282	1506611379
-10.92	-2.204	1.262	-1.77	-1.465	0.122	4.676	1.759	-1.412	10.437	6.653	9.338	3.823	9.538	1.4	0.427	1.709	1.221	-10.92	-2.204	1.262	-1.77	-1.465	0.122	2.439	9.591	1.936	1.465	3.235	0.244	0.796	9.39	2.079	-2.625	2.441	1.709	1506611379
-9.763	-2.062	1.464	-1.465	-0.183	0.183	4.676	1.759	-1.412	10.437	6.653	9.338	3.926	10.653	1.2	0.427	1.709	1.282	-9.763	-2.062	1.464	-1.465	-0.183	0.183	2.535	10.865	1.957	1.465	3.601	0.122	2.135	8.796	1.316	1.221	3.052	2.625	1506611379
-9.07	-1.079	1.127	-1.343	0.305	0.183	9.347	1.071	-2.985	9.827	7.019	12.634	4.577	11.344	1.233	0.732	2.747	1.831	-9.07	-1.079	1.127	-1.343	0.305	0.183	1.853	10.923	2.099	0.671	3.113	0.061	2.021	9.071	1.511	2.075	4.944	3.174	1506611379
-8.984	-0.569	0.354	-1.892	-0.427	-0.244	11.279	-0.867	-0.958	9.827	7.019	12.634	4.862	10.861	1.483	0.977	3.601	3.052	-8.984	-0.569	0.354	-1.892	-0.427	-0.244	0.934	9.798	2.187	-0.183	2.258	0.122	0.666	9.345	2.099	2.075	4.944	3.174	1506611379
-9.085	-0.767	0.16	-2.38	-0.183	-0.427	11.279	-0.867	-0.958	7.812	5.432	11.78	4.905	10.512	1.816	0.916	3.113	4.15	-9.085	-0.767	0.16	-2.38	-0.183	-0.427	0.7	9.214	2.035	-0.61	1.526	0.061	0.901	9.519	2.836	1.77	4.578	3.54	1506611379
-9.723	-0.944	0.403	-2.258	-0.061	-0.366	14.694	-3.334	0.148	5.005	-3.784	6.226	4.963	10.45	1.694	0.549	2.441	5.005	-9.723	-0.944	0.403	-2.258	-0.061	-0.366	1.426	9.314	1.865	-0.61	1.038	0.183	1.042	9.822	2.944	1.648	3.479	3.052	1506611379
-10.128	-0.65	0.409	-2.197	-0.122	-0.244	15.297	-2.933	-0.033	4.7	-2.441	4.272	5.327	9.884	1.453	0.183	2.258	5.249	-10.128	-0.65	0.409	-2.197	-0.122	-0.244	2.128	9.252	1.773	-0.732	1.038	0.488	1.718	9.934	2.698	1.709	3.113	2.869	1506611379
-10.145	-0.348	0.242	-2.563	-0.183	-0.183	14.474	-2.119	0.502	4.7	-2.441	4.272	5.641	8.853	1.51	0.549	2.319	5.005	-10.145	-0.348	0.242	-2.563	-0.183	-0.183	2.509	9.074	1.665	-0.488	1.465	0.549	2.277	9.845	2.174	1.953	3.601	2.808	1506611379
-9.743	-0.292	0.104	-3.113	-0.366	-0.183	13.23	-1.379	1.189	3.967	-1.038	2.808	5.914	7.912	1.388	0.854	2.258	4.395	-9.743	-0.292	0.104	-3.113	-0.366	-0.183	2.644	8.931	1.589	-0.183	1.892	0.549	2.105	9.467	1.739	1.953	4.517	2.38	1506611379
-9.31	-0.297	0.295	-3.052	-0.122	-0.061	11.964	-0.904	1.578	3.54	-0.427	2.197	5.974	7.074	1.134	0.854	2.014	4.089	-9.31	-0.297	0.295	-3.052	-0.122	-0.061	2.6	8.831	1.65	0.122	2.136	0.488	1.695	8.874	1.827	1.709	4.15	1.709	1506611379
-9.331	-0.317	0.33	-2.747	-0.061	0.061	11.964	-0.904	1.578	3.479	-0.183	1.465	5.978	6.223	1.152	1.038	1.77	3.723	-9.331	-0.317	0.33	-2.747	-0.061	0.061	2.463	8.656	1.583	0.427	2.563	0.549	1.755	8.471	2.304	1.709	4.15	1.709	1506611379
-9.622	-0.414	0.2	-2.38	0.122	0.305	10.713	-1.014	1.756	3.479	-0.854	0.549	6.092	5.629	1.123	1.282	1.648	2.991	-9.622	-0.414	0.2	-2.38	0.122	0.305	2.413	8.717	1.623	0.854	2.93	0.61	2.105	8.675	2.541	1.953	2.686	0.488	1506611379
-9.715	-0.335	0.067	-2.38	0.183	0.366	10.295	-1.268	1.739	3.418	-1.038	-0.183	6.41	5.44	1.134	1.648	1.16	2.502	-9.715	-0.335	0.067	-2.38	0.183	0.366	2.293	8.85	1.731	1.038	2.808	0.549	3.076	9.048	2.732	1.343	3.052	0.244	1506611379
-10.073	-0.243	0.161	-2.563	0.305	0.366	9.866	-1.465	1.731	3.418	-0.732	-0.61	6.881	5.37	1.171	1.953	0.427	2.38	-10.073	-0.243	0.161	-2.563	0.305	0.366	2.092	8.926	1.804	1.16	2.686	0.488	3.809	9.235	3.363	1.343	3.052	0.244	1506611379
-11.276	-0.439	0.208	-2.747	-0.122	0.244	9.564	-1.524	1.915	3.174	-0.793	-0.732	7.683	5.471	1.309	2.075	0.732	2.258	-11.276	-0.439	0.208	-2.747	-0.122	0.244	1.932	9.221	1.876	1.282	2.625	0.488	2.987	9.744	3.022	0.366	2.808	0.244	1506611380
-10.371	-1.014	0.114	-2.808	-0.183	0.061	9.564	-1.524	1.915	2.93	-0.427	-0.549	7.984	5.669	1.426	2.014	0.916	2.136	-10.371	-1.014	0.114	-2.808	-0.183	0.061	2.004	9.886	1.785	1.404	2.38	0.488	1.194	10.05	1.914	1.831	0.671	-0.549	1506611380
-10.27	-1.456	0.553	-1.892	0.061	0.305	9.342	-1.573	2.064	2.563	0.061	-0.244	8.049	5.812	1.407	2.014	0.488	1.892	-10.27	-1.456	0.553	-1.892	0.061	0.305	2.26	10.359	1.769	1.404	2.136	0.305	1.762	9.959	2.848	1.831	0.671	-0.549	1506611380
-10.208	-0.718	0.273	-1.709	0.305	0.427	9.31	-1.678	2.678	2.136	0.427	0.061	8.282	5.826	1.439	2.136	-0.122	1.587	-10.208	-0.718	0.273	-1.709	0.305	0.427	2.165	10.454	1.767	1.099	2.197	0.427	2.32	9.457	2.006	0.183	0.305	-0.61	1506611380
-10.121	-0.705	-0.464	-2.014	-0.122	0.061	9.31	-1.678	2.678	1.709	0.793	0.244	8.733	5.835	1.517	2.319	0.305	1.16	-10.121	-0.705	-0.464	-2.014	-0.122	0.061	1.934	10.637	1.744	0.977	2.258	0.488	1.531	9.995	0.095	2.258	0.549	-0.977	1506611380
-9.69	-1.284	-0.446	-1.953	-0.305	-0.183	9.116	-2.137	3.639	1.526	1.892	0.488	9.126	5.932	1.762	2.38	1.038	0.732	-9.69	-1.284	-0.446	-1.953	-0.305	-0.183	1.662	10.439	1.546	0.732	1.77	0.61	1.134	9.572	0.206	2.258	0.549	-0.977	1506611380
-9.367	-1.335	-0.872	-2.014	-0.305	-0.183	9.116	-2.137	3.639	1.709	1.587	0.366	9.018	5.771	1.993	2.197	1.099	0.732	-9.367	-1.335	-0.872	-2.014	-0.305	-0.183	1.7	9.977	1.17	0.305	1.099	0.732	1.918	9.7	-0.214	2.625	0.732	-1.343	1506611380
-9.15	-1.414	-1.461	-2.197	-0.305	-0.305	8.24	-2.177	4.063	2.075	-0.122	0	8.658	5.212	2.074	1.77	1.099	0.793	-9.15	-1.414	-1.461	-2.197	-0.305	-0.305	2.024	9.414	0.809	-0.061	1.16	0.793	1.541	9.591	-0.467	2.441	1.404	-1.343	1506611380
-9.318	-1.537	-1.745	-2.197	0	-0.061	7.768	-2.005	3.987	2.319	-0.793	-0.427	8.047	4.404	1.67	1.404	0.916	0.61	-9.318	-1.537	-1.745	-2.197	0	-0.061	2.108	9.006	0.469	-0.366	1.587	0.916	1.744	9.74	-0.702	2.441	1.404	-1.343	1506611380
-9.556	-1.266	-1.782	-2.197	0.183	0.061	7.768	-2.005	3.987	2.319	-0.793	-0.427	7.9	3.705	0.804	1.221	0.488	0.183	-9.556	-1.266	-1.782	-2.197	0.183	0.061	2.094	9.264	0.199	-0.183	2.258	0.916	1.446	9.887	-0.901	1.282	0.488	-0.916	1506611380
-9.676	-0.819	-1.72	-2.197	0.427	0.122	7.634	-2.424	4.493	2.014	-0.61	0.244	9.006	3.405	-0.336	1.343	1.587	-0.427	-9.676	-0.819	-1.72	-2.197	0.427	0.122	1.916	9.598	0.157	0.122	2.502	0.916	1.498	9.839	-1.463	1.16	-0.061	-1.038	1506611380
-9.682	-0.561	-1.791	-2.441	0.366	-0.183	7.634	-2.424	4.493	2.014	-0.61	0.244	10.506	3.426	-1.342	2.075	2.197	-0.244	-9.682	-0.561	-1.791	-2.441	0.366	-0.183	1.608	9.552	0.396	0.488	2.441	0.793	1.512	9.732	-1.89	1.16	-0.061	-1.038	1506611380
-9.542	-1.038	-1.771	-2.686	0.183	-0.427	8.086	-2.47	5.935	2.136	-0.549	0.488	11.268	3.417	-1.717	3.113	1.404	1.221	-9.542	-1.038	-1.771	-2.686	0.183	-0.427	1.769	9.193	0.462	0.793	2.075	0.671	1.239	9.641	-1.573	0.977	0.488	-1.221	1506611380
-9.733	-1.397	-1.638	-2.441	-0.061	-0.61	7.875	-2.187	6.272	3.54	-0.244	0.366	10.891	3.013	-1.147	3.784	1.526	2.38	-9.733	-1.397	-1.638	-2.441	-0.061	-0.61	2.602	8.549	0.08	1.038	2.258	0.61	1.062	9.811	-0.975	0.488	1.343	-0.916	1506611380
-9.741	-1.235	-1.688	-2.38	-0.122	-0.61	7.598	-1.802	6.125	3.54	-0.244	0.366	9.715	2.661	-0.187	4.028	1.77	2.563	-9.741	-1.235	-1.688	-2.38	-0.122	-0.61	3.371	8.693	-0.251	1.16	3.113	0.549	1.083	9.904	-1.19	0.488	1.343	-0.916	1506611380
-9.759	-0.894	-1.956	-2.502	0.061	-0.549	7.598	-1.802	6.125	4.395	-0.122	0.488	8.812	2.79	0.449	3.906	1.831	2.014	-9.759	-0.894	-1.956	-2.502	0.061	-0.549	3.35	9.381	-0.313	1.343	3.784	0.488	1.203	9.893	-1.702	-0.244	1.099	-0.61	1506611380
-9.747	-0.567	-2.182	-2.441	0.122	-0.549	7.691	-1.41	5.734	4.395	-0.122	0.488	8.97	3.275	0.683	3.601	2.258	1.343	-9.747	-0.567	-2.182	-2.441	0.122	-0.549	2.686	9.969	-0.152	1.221	3.723	0.427	1.172	9.872	-1.823	-0.427	1.221	-0.61	1506611380
-9.652	-0.425	-2.187	-2.319	0	-0.671	8.325	-0.854	4.509	4.578	-1.038	1.099	9.552	3.686	0.969	3.662	2.319	1.221	-9.652	-0.425	-2.187	-2.319	0	-0.671	2.129	10.11	0.068	0.916	3.174	0.488	1.008	9.758	-1.631	-0.427	1.221	-0.61	1506611380
-9.746	-0.642	-2.023	-2.136	-0.427	-0.671	8.475	-0.49	4.106	4.272	-1.099	0.854	9.936	3.881	1.544	3.723	1.587	1.526	-9.746	-0.642	-2.023	-2.136	-0.427	-0.671	1.757	9.705	0.17	0.427	2.441	0.671	1.151	9.756	-1.475	-0.305	1.099	-0.854	1506611380
-9.753	-0.764	-1.993	-1.892	-0.488	-0.549	8.406	0.071	3.785	4.15	-0.61	0.427	9.912	3.792	2.312	3.052	1.526	1.953	-9.753	-0.764	-1.993	-1.892	-0.488	-0.549	1.689	9.432	0.092	0.122	1.77	0.793	0.798	9.828	-0.931	-0.427	1.221	-0.977	1506611380
-9.697	-0.764	-2.162	-1.404	-0.488	-0.366	8.417	0.694	3.548	4.15	-0.61	0.427	9.414	3.455	2.613	1.953	1.16	2.075	-9.697	-0.764	-2.162	-1.404	-0.488	-0.366	1.96	9.478	0.148	0.061	1.221	0.732	0.577	9.983	-1.168	-0.427	1.221	-0.977	1506611380
-10.079	-0.818	-2.31	-1.099	-0.732	-0.061	8.483	1.296	3.323	3.723	-0.488	0.366	9.16	2.949	2.51	0.977	0.61	2.014	-10.079	-0.818	-2.31	-1.099	-0.732	-0.061	2.409	9.653	0.388	0	0.977	0.671	1.016	10.343	-1.538	-1.099	0.122	-1.038	1506611380
-10.557	-0.773	-1.994	-0.977	-0.732	0.366	8.483	1.296	3.323	3.296	-0.122	0.366	9.311	2.411	2.237	0.549	0.366	1.77	-10.557	-0.773	-1.994	-0.977	-0.732	0.366	2.901	10.097	0.662	0.061	0.549	0.488	1.345	10.785	-1.255	-2.075	0.916	-0.671	1506611380
-10.856	-0.796	-1.962	-1.221	-0.732	0.427	9.324	1.75	3.03	2.808	-0.244	0.549	9.705	1.926	1.864	0.549	0.183	1.404	-10.856	-0.796	-1.962	-1.221	-0.732	0.427	3.421	10.379	1.115	0.244	0.305	0.305	0.941	11.155	-0.14	-2.075	0.916	-0.671	1506611380
-10.468	-1.548	-1.44	-1.038	-0.977	0.427	10.432	1.48	2.878	2.136	-0.366	0.977	10.08	1.531	1.648	0.732	0.427	1.038	-10.468	-1.548	-1.44	-1.038	-0.977	0.427	3.515	10.02	1.473	0.366	0.244	0.244	0.89	11.063	0.851	-2.441	0.977	-0.488	1506611380
-9.639	-2.183	-0.587	-0.916	-1.038	0.61	11.177	1.153	2.769	1.404	-0.549	1.099	9.88	1.26	1.745	1.221	0.366	1.038	-9.639	-2.183	-0.587	-0.916	-1.038	0.61	3.14	8.921	1.43	0.305	0.305	0.427	0.925	10.18	2.068	-3.967	1.526	0.61	1506611381
-9.142	-2.601	0.272	-0.671	-0.977	0.793	10.788	1.176	3.077	0.793	-0.732	0.244	9.115	1.16	1.96	1.465	0.671	1.16	-9.142	-2.601	0.272	-0.671	-0.977	0.793	2.9	8.174	1.523	0.549	0.916	0.61	0.92	9.388	2.741	-3.967	1.526	0.61	1506611381
-9.481	-2.315	1.055	-0.732	-0.549	0.793	10.788	1.176	3.077	0.549	0.366	-0.671	8.136	1.42	1.96	1.282	0.61	0.916	-9.481	-2.315	1.055	-0.732	-0.549	0.793	2.9	8.281	1.924	0.977	1.892	0.427	0.538	9.4	2.434	-4.211	0.793	2.808	1506611381
-10.546	-1.608	1.431	-0.854	-0.244	0.61	9.792	1.104	3.285	0.549	0.366	-0.671	7.716	1.989	1.589	1.221	-0.061	0.427	-10.546	-1.608	1.431	-0.854	-0.244	0.61	2.796	9.001	2.503	1.526	2.502	-0.183	0.323	9.751	1.982	-2.686	0.61	2.991	1506611381
-10.901	-1.253	0.952	-1.282	-0.671	0.427	9.201	0.628	3.156	0.488	0.488	-0.916	8.338	2.771	1.144	1.465	-0.427	-0.061	-10.901	-1.253	0.952	-1.282	-0.671	0.427	2.725	9.995	3.001	1.648	2.686	-0.671	0.432	10	1.537	-2.686	0.61	2.991	1506611381
-9.518	-1.229	0.91	-1.648	-0.305	0.183	9.399	-0.846	2.68	0.427	0.305	-0.671	9.587	3.616	1.171	2.258	-0.122	-0.427	-9.518	-1.229	0.91	-1.648	-0.305	0.183	2.363	10.458	2.968	0.793	1.77	-0.61	0.892	9.076	1.182	-0.549	1.77	2.869	1506611381
-8.824	-1.184	0.501	-1.892	-0.549	-0.183	9.086	-1.171	2.909	0.61	0.366	-0.671	10.128	3.969	2.121	2.991	0.305	-0.366	-8.824	-1.184	0.501	-1.892	-0.549	-0.183	2.452	9.717	2.613	-0.061	1.099	-0.366	0.744	8.894	1.436	1.648	5.127	3.052	1506611381
-8.655	-1.438	0.343	-1.77	-0.244	-0.244	8.015	-0.878	3.403	0.61	0.366	-0.671	9.579	3.773	3.694	2.991	0.61	-0.122	-8.655	-1.438	0.343	-1.77	-0.244	-0.244	2.84	8.874	2.546	-0.305	1.221	-0.244	-0.402	9.216	1.889	1.648	5.127	3.052	1506611381
-9.038	-1.622	0.364	-1.648	-0.061	-0.305	8.015	-0.878	3.403	1.221	0.366	-0.671	8.662	3.426	4.688	1.77	0.305	0	-9.038	-1.622	0.364	-1.648	-0.061	-0.305	2.883	8.51	2.394	-0.183	1.282	-0.122	-1.007	9.598	2.474	1.526	4.395	2.197	1506611381
-9.533	-1.55	0.613	-1.404	0.122	-0.305	6.839	-0.437	3.461	2.075	-0.61	0.977	8.282	3.039	4.863	0.427	-0.061	-0.122	-9.533	-1.55	0.613	-1.404	0.122	-0.305	2.833	8.603	2.333	0.061	1.282	0	-0.847	9.72	2.939	0.854	2.258	1.709	1506611381
-9.851	-1.232	0.599	-1.282	0.061	-0.305	7.064	-0.451	3.107	1.953	-1.099	2.136	8.598	2.864	4.04	-0.427	-0.305	-0.366	-9.851	-1.232	0.599	-1.282	0.061	-0.305	2.757	8.856	2.47	0.183	1.343	0	0.499	9.631	3.285	0.854	2.258	1.709	1506611381
-10.002	-0.939	0.583	-1.465	-0.183	-0.427	7.064	-0.451	3.107	1.953	-1.099	2.136	9.429	2.94	2.906	-0.488	-0.549	-0.427	-10.002	-0.939	0.583	-1.465	-0.183	-0.427	2.277	9.037	2.512	0	1.099	-0.122	1.89	9.417	3.314	0.916	1.465	1.77	1506611381
-9.847	-0.835	0.629	-1.404	-0.183	-0.305	9.188	-0.179	2.58	0.732	-1.099	3.296	9.427	2.806	1.828	0.122	-0.61	-0.244	-9.847	-0.835	0.629	-1.404	-0.183	-0.305	2.158	9.054	2.458	-0.122	0.549	-0.305	2.099	9.281	2.984	1.221	2.441	1.831	1506611381
-9.627	-0.779	0.677	-1.221	0.061	-0.183	10.313	0.122	2.571	0.732	-1.099	3.296	8.702	2.39	0.912	0.671	-0.793	-0.366	-9.627	-0.779	0.677	-1.221	0.061	-0.183	2.586	8.939	2.499	-0.122	0.61	-0.427	2.261	9.213	2.863	1.221	2.441	1.831	1506611381
-9.512	-0.678	0.586	-1.099	0.244	-0.122	10.807	0.5	2.707	0.488	0.916	2.991	8.502	2.097	0.668	1.526	-0.61	-0.793	-9.512	-0.678	0.586	-1.099	0.244	-0.122	2.702	8.764	2.485	0.122	1.038	-0.61	2.683	8.981	2.905	0.854	2.319	1.831	1506611381
-9.621	-0.358	0.41	-1.221	0.122	0	10.807	0.5	2.707	0.671	0.427	2.258	8.741	2.117	0.876	2.441	-0.427	-1.038	-9.621	-0.358	0.41	-1.221	0.122	0	2.553	8.587	2.432	0.427	1.099	-0.793	2.784	8.908	3.169	0.366	1.953	1.831	1506611381
-9.715	-0.031	0.376	-1.465	0	0.061	11.105	0.866	2.824	1.038	-0.061	1.526	9.327	2.463	1.869	2.625	-0.427	-0.793	-9.715	-0.031	0.376	-1.465	0	0.061	2.348	8.47	2.363	0.854	1.099	-0.854	2.608	8.666	3.248	0.366	1.953	1.831	1506611381
-9.619	0.041	0.452	-1.648	0.244	0.122	11.031	1.093	2.519	1.282	0.244	0.793	9.896	2.835	2.952	1.953	-0.488	-0.122	-9.619	0.041	0.452	-1.648	0.244	0.122	2.348	8.652	2.344	1.038	0.854	-0.671	2.247	8.312	2.812	0.854	1.282	0.671	1506611381
-9.534	-0.09	0.602	-1.526	0.671	0.122	10.832	0.906	2.467	1.16	0.061	0.122	10.247	3.073	3.759	1.099	-0.671	0.427	-9.534	-0.09	0.602	-1.526	0.671	0.122	2.591	8.976	2.314	1.038	0.61	-0.305	1.949	8.25	2.36	1.282	1.099	-0.183	1506611381
-10.773	-0.638	0.474	-1.465	0.732	0.061	10.353	0.662	2.584	0.916	0.244	-0.366	10.439	3.115	3.966	0.549	-0.305	0.732	-10.773	-0.638	0.474	-1.465	0.732	0.061	2.848	9.179	2.293	0.732	0.427	0.122	1.61	9.117	1.893	1.282	1.099	-0.183	1506611381
-10.786	-1.316	0.2	-1.404	0.366	0	10.353	0.662	2.584	0.854	0.61	-0.793	10.281	3.012	3.724	0.183	0.061	0.977	-10.786	-1.316	0.2	-1.404	0.366	0	3.015	9.63	2.178	0.61	0.366	0.427	2.049	10.093	2.365	3.357	-0.916	-1.587	1506611381
-10.753	-1.671	-0.103	-0.916	-0.427	0.183	9.121	0.355	2.75	0.916	0.793	-0.916	10.25	2.907	3.181	-0.122	0.244	0.854	-10.753	-1.671	-0.103	-0.916	-0.427	0.183	2.872	9.924	2.098	0.61	0.488	0.488	3.881	11.051	4.146	1.16	1.343	0	1506611381
-9.72	-0.768	0.51	-1.099	0.122	0.427	8.929	0.28	2.705	0.854	0.366	-0.549	10.408	2.865	2.412	-0.122	0.305	0.671	-9.72	-0.768	0.51	-1.099	0.122	0.427	2.342	9.958	2.004	0.488	0.61	0.732	2.517	9.702	3.793	1.16	1.343	0	1506611381
-9.877	-0.575	0.242	-1.221	0.122	0.244	8.929	0.28	2.705	0.549	-0.305	-0.183	10.417	2.912	1.581	0.122	0.488	0.854	-9.877	-0.575	0.242	-1.221	0.122	0.244	1.84	9.878	1.982	0.305	0.671	0.732	1.05	9.314	0.858	1.892	-0.732	-0.732	1506611381
-9.945	-1.107	-0.329	-0.977	0.244	0.061	9.165	0.218	2.938	0.244	-0.122	-0.122	9.935	2.883	1.01	0.183	0.427	0.977	-9.945	-1.107	-0.329	-0.977	0.244	0.061	1.83	10.057	1.991	0.488	0.488	0.549	2.42	9.768	-0.041	1.282	-0.427	-0.549	1506611381
-9.499	-1.253	-0.389	-1.099	0.183	-0.122	9.482	0.023	3.467	0.061	0.122	-0.305	9.318	2.775	0.742	0.244	0.122	0.732	-9.499	-1.253	-0.389	-1.099	0.183	-0.122	2.509	10.194	1.745	0.427	0.183	0.122	1.331	9.696	0.206	1.282	-0.427	-0.549	1506611382
-9.422	-1.413	-0.517	-0.916	0.183	-0.305	9.229	-0.37	3.801	0.488	0.061	-0.549	8.649	2.466	0.787	0.61	-0.305	0.183	-9.422	-1.413	-0.517	-0.916	0.183	-0.305	3.151	9.796	1.637	0.122	0.122	-0.244	1.266	9.656	0.017	2.014	-0.061	-0.916	1506611382
-9.408	-1.401	-0.841	-1.038	0.061	-0.427	7.654	-0.185	3.59	0.854	-0.488	-0.244	8.299	1.955	1.274	1.282	-0.122	-0.732	-9.408	-1.401	-0.841	-1.038	0.061	-0.427	2.992	9.131	1.436	0	0.61	-0.122	1.451	9.568	-0.257	1.892	0	-0.854	1506611382
-9.494	-1.409	-1.067	-1.038	0.122	-0.305	7.654	-0.185	3.59	0.977	-2.258	0.305	8.217	1.805	1.548	1.526	0.122	-1.526	-9.494	-1.409	-1.067	-1.038	0.122	-0.305	2.482	8.805	1.091	0	0.977	0.183	1.657	9.678	-0.455	1.892	0	-0.854	1506611382
-9.622	-1.378	-1.258	-1.221	-0.061	-0.244	8.344	-0.452	3.265	0.977	-3.235	0.793	9.112	2.266	1.408	1.404	0.122	-1.587	-9.622	-1.378	-1.258	-1.221	-0.061	-0.244	1.879	8.885	1.06	0	1.038	0.061	1.579	9.778	-0.603	1.77	0.427	-0.793	1506611382
-9.642	-1.446	-1.403	-1.16	0.122	-0.122	9.228	-0.937	3.027	0.732	-1.953	0.977	10.005	2.606	0.918	1.221	0.244	-0.671	-9.642	-1.446	-1.403	-1.16	0.122	-0.122	1.336	9.193	1.011	-0.122	0.854	0	1.431	9.829	-0.924	1.404	0.488	-0.61	1506611382
-9.662	-1.43	-1.494	-0.916	0.366	-0.061	9.228	-0.937	3.027	0.61	0.122	0.671	10.269	2.58	0.561	1.038	0.122	0	-9.662	-1.43	-1.494	-0.916	0.366	-0.061	1.217	9.573	0.865	0.183	0.854	0.061	1.418	9.885	-1.273	1.404	0.488	-0.61	1506611382
-9.701	-1.263	-1.555	-0.854	0.488	0	9.404	-1.034	3.308	0.427	1.038	0.427	10.177	2.455	0.384	0.854	0.061	0.183	-9.701	-1.263	-1.555	-0.854	0.488	0	1.439	9.849	0.92	0.488	0.916	0	1.445	9.904	-1.477	1.038	0.122	-0.61	1506611382
-9.694	-0.976	-1.549	-0.977	0.549	-0.122	8.879	-0.584	4.259	0.488	0.977	0.549	10.142	2.475	0.279	0.854	-0.061	0.305	-9.694	-0.976	-1.549	-0.977	0.549	-0.122	1.776	9.79	0.934	0.549	0.854	-0.122	1.317	9.817	-1.694	0.793	-0.183	-0.61	1506611382
-9.715	-0.98	-1.686	-1.221	0.305	-0.366	8.879	-0.584	4.259	0.732	0.122	0.671	9.836	2.389	0.352	0.977	-0.183	0.427	-9.715	-0.98	-1.686	-1.221	0.305	-0.366	2.253	9.628	0.981	0.488	0.916	-0.183	1.276	9.77	-1.602	0.793	-0.183	-0.61	1506611382
-9.679	-1.147	-1.633	-1.343	0.122	-0.427	8.946	-0.316	4.43	1.099	0	0.732	9.448	2.159	0.659	1.221	-0.061	0.244	-9.679	-1.147	-1.633	-1.343	0.122	-0.427	2.543	9.402	0.803	0.305	0.977	-0.122	1.334	9.764	-1.443	0.366	0.366	-0.549	1506611382
-9.775	-1.223	-1.599	-1.343	0.122	-0.427	9.001	-0.086	4.333	1.526	-0.122	0.549	9.272	1.973	0.932	1.526	0.183	-0.183	-9.775	-1.223	-1.599	-1.343	0.122	-0.427	2.711	9.412	0.537	0	1.404	0	1.195	9.776	-1.482	0.305	0.366	-0.427	1506611382
-9.753	-1.235	-1.659	-1.221	0.061	-0.488	9.025	-0.018	4.098	1.953	-0.549	0.244	9.514	1.851	0.833	1.648	0.427	-0.366	-9.753	-1.235	-1.659	-1.221	0.061	-0.488	2.588	9.624	0.562	0.061	1.648	0.061	1.06	9.816	-1.736	0.305	0.366	-0.427	1506611382
-9.745	-1.209	-1.721	-1.099	0.122	-0.427	9.461	0.039	4.688	2.319	-0.793	0	10.398	1.761	0.084	2.075	0.427	-0.305	-9.745	-1.209	-1.721	-1.099	0.122	-0.427	2.36	9.75	0.751	-0.122	2.075	0.366	1.267	9.784	-1.891	0.305	0.244	-0.488	1506611382
-9.853	-1.068	-1.766	-1.038	0.122	-0.305	9.405	0.176	4.505	4.028	-1.038	-0.671	11.42	1.765	-0.81	3.357	0.427	0.366	-9.853	-1.068	-1.766	-1.038	0.122	-0.305	2.017	9.741	0.986	-0.183	2.258	0.671	1.589	9.859	-1.785	0.061	0.427	-0.366	1506611382
-9.801	-0.934	-1.832	-1.099	0.122	-0.244	9.141	0.407	3.547	4.028	-1.038	-0.671	11.326	1.812	-1.053	4.578	0.488	1.038	-9.801	-0.934	-1.832	-1.099	0.122	-0.244	1.852	9.423	0.991	0.122	2.38	0.732	1.474	9.859	-1.647	0.061	0.427	-0.366	1506611382
-9.709	-0.975	-1.895	-1.282	0.122	-0.366	9.141	0.407	3.547	4.028	-2.258	-0.671	10.429	2.018	-0.371	4.822	1.16	1.16	-9.709	-0.975	-1.895	-1.282	0.122	-0.366	1.931	9.223	0.941	0.61	2.563	0.549	0.835	9.836	-1.668	0.061	0.671	-0.244	1506611382
-9.653	-1.13	-1.95	-1.16	-0.061	-0.366	8.961	0.658	2.613	3.174	-2.258	-0.244	8.976	2.328	0.571	4.15	1.221	0.977	-9.653	-1.13	-1.95	-1.16	-0.061	-0.366	1.899	9.082	0.967	0.977	2.258	0.244	0.611	9.758	-1.901	-0.183	0.183	-0.549	1506611382
-9.621	-1.097	-1.936	-0.916	-0.183	-0.244	7.218	0.933	1.085	2.441	-1.709	0.244	7.839	2.626	1.486	3.052	0.977	0.488	-9.621	-1.097	-1.936	-0.916	-0.183	-0.244	1.901	9.249	0.944	1.038	1.892	0.122	0.87	9.684	-1.771	-0.183	0.183	-0.549	1506611382
-9.656	-0.94	-2.004	-0.671	-0.244	-0.183	7.218	0.933	1.085	2.014	-1.221	0.916	7.092	2.833	2.155	1.831	0.793	-0.427	-9.656	-0.94	-2.004	-0.671	-0.244	-0.183	2.01	9.375	0.93	0.916	1.648	0.061	1.092	9.757	-1.677	-0.122	0.183	-0.61	1506611382
-9.659	-0.754	-2.104	-0.488	-0.305	-0.122	7.014	-0.006	0.329	1.526	-1.343	2.197	7.625	3.289	2.506	1.038	1.038	-1.648	-9.659	-0.754	-2.104	-0.488	-0.305	-0.122	1.901	9.781	1.005	0.549	1.221	-0.061	1.19	9.817	-1.705	-0.488	-0.061	-0.671	1506611382
-9.723	-0.482	-2.231	-0.244	-0.366	-0.183	8.825	-0.544	0.029	0.916	-2.686	3.052	8.786	3.874	2.214	0.488	0.61	-2.014	-9.723	-0.482	-2.231	-0.244	-0.366	-0.183	1.562	10.301	1.119	-0.244	0.183	-0.122	1.468	9.81	-1.784	-0.488	-0.061	-0.671	1506611382
-9.714	-0.486	-2.208	-0.183	-0.488	-0.061	8.825	-0.544	0.029	0.61	-1.526	2.93	10.017	4.11	1.954	0.183	-0.366	-1.282	-9.714	-0.486	-2.208	-0.183	-0.488	-0.061	1.376	10.261	1.09	-0.977	-0.916	0.061	1.654	9.833	-1.693	-0.854	-0.244	-0.671	1506611382
-10.06	-0.571	-1.991	-0.427	-0.427	0.061	10.145	-0.36	0.08	0.427	0.122	2.258	10.72	3.729	2.097	-0.183	-0.183	-0.793	-10.06	-0.571	-1.991	-0.427	-0.427	0.061	1.738	9.987	0.874	-1.343	-1.526	0.305	1.16	10.09	-1.465	-1.465	-0.061	-0.549	1506611382
-10.551	-0.991	-1.772	-0.671	-0.549	0	11.404	0.616	0.711	0	-0.549	1.587	10.359	2.993	2.052	-0.732	-0.366	-0.671	-10.551	-0.991	-1.772	-0.671	-0.549	0	2.62	9.903	1.018	-0.854	-1.465	0.244	0.676	10.634	-1.097	-1.465	-0.061	-0.549	1506611382
-10.343	-1.614	-1.59	-0.549	-0.671	0	12.469	0.299	0.675	0	-0.549	1.587	10.274	2.598	1.611	-1.038	-0.549	-0.61	-10.343	-1.614	-1.59	-0.549	-0.671	0	3.413	9.891	1.458	-0.244	-1.038	-0.183	0.301	10.734	-0.507	-1.709	-0.061	-0.549	1506611383
-9.994	-1.823	-1.379	-0.122	-0.977	0.122	12.469	0.299	0.675	-0.183	-0.549	1.16	10.505	2.543	1.087	-0.854	-0.61	-0.427	-9.994	-1.823	-1.379	-0.122	-0.977	0.122	3.564	9.534	1.711	-0.183	-0.488	-0.244	0.17	10.52	0.138	-2.197	0.671	-0.244	1506611383
-9.552	-1.58	-0.909	0	-0.977	0.183	12.959	-0.431	0.482	-0.244	-0.427	0.061	10.478	2.487	0.852	-0.244	0	-0.244	-9.552	-1.58	-0.909	0	-0.977	0.183	2.932	8.88	1.75	-0.305	-0.061	0.183	0.261	10.128	0.731	-2.197	0.671	-0.244	1506611383
-9.417	-1.617	-0.531	-0.244	-0.854	0.305	11.082	-0.755	0.739	-0.366	-0.061	-1.099	9.946	2.543	0.946	0.427	0.671	-0.122	-9.417	-1.617	-0.531	-0.244	-0.854	0.305	2.294	8.393	1.776	-0.305	0.488	0.671	0.461	9.78	1.333	-2.625	0.183	-0.061	1506611383
-9.556	-2.107	-0.214	0	-0.916	0.488	11.082	-0.755	0.739	-0.427	0.671	-1.587	9.049	2.897	1.032	0.427	0.793	0	-9.556	-2.107	-0.214	0	-0.916	0.488	2.165	8.585	2.003	0.122	0.732	0.305	0.58	9.679	2.107	-3.662	0.122	0.977	1506611383
-9.639	-2.169	0.264	0.427	-0.793	0.61	9.869	-0.904	0.825	-0.427	0.793	-1.526	8.445	3.429	0.975	0.122	0.427	0	-9.639	-2.169	0.264	0.427	-0.793	0.61	2.126	8.947	2.411	0.61	0.671	-0.244	0.891	9.698	2.479	-3.662	0.122	0.977	1506611383
-9.823	-1.647	0.617	0.488	-0.549	0.549	9.178	-1.808	0.498	-0.427	0	-1.282	8.463	3.859	0.806	0	-0.305	0.061	-9.823	-1.647	0.617	0.488	-0.549	0.549	1.973	9.117	2.82	0.793	0.732	-0.427	0.921	9.755	2.263	-3.784	0.305	1.587	1506611383
-10.245	-1.081	0.809	0.122	-0.671	0.488	9.17	-2.21	0.34	-0.366	0.122	-1.038	9.146	4.323	0.846	0.244	-0.183	0.183	-10.245	-1.081	0.809	0.122	-0.671	0.488	1.824	9.289	3.133	0.671	0.732	-0.366	0.925	9.593	1.84	-2.075	0.122	2.014	1506611383
-10.286	-0.843	0.65	-0.305	-0.793	0.305	8.971	-2.285	0.193	-0.305	0.305	-0.854	9.292	4.731	1.062	0.488	-0.122	0.427	-10.286	-0.843	0.65	-0.305	-0.793	0.305	1.872	9.589	3.168	0.488	0.549	-0.305	0.958	9.677	1.621	-2.075	0.122	2.014	1506611383
-9.543	-1.111	0.741	-0.549	-0.854	0.183	8.693	-2.155	0.079	-0.122	0.122	-0.732	9.054	5.034	1.485	0.488	-0.244	0.366	-9.543	-1.111	0.741	-0.549	-0.854	0.183	2.126	9.867	2.951	0.244	0.183	-0.305	0.61	9.092	1.659	-0.488	1.587	1.953	1506611383
-8.987	-1.306	0.729	-0.488	-0.427	0.061	8.497	-1.884	0.128	0	0.061	-0.427	8.77	5.121	1.952	0.427	-0.061	0	-8.987	-1.306	0.729	-0.488	-0.427	0.061	2.369	9.577	2.84	-0.183	-0.061	-0.244	0.729	8.837	2.147	1.038	3.052	1.648	1506611383
-8.994	-1.299	0.66	-0.305	-0.122	0	8.364	-1.56	0.202	0.122	-0.183	-0.183	8.418	4.906	2.357	0.305	0.122	-0.366	-8.994	-1.299	0.66	-0.305	-0.122	0	2.497	9.22	2.749	-0.488	-0.122	-0.183	0.488	9.038	2.625	1.038	3.052	1.648	1506611383
-9.507	-1.12	0.687	-0.244	0	0	8.27	-1.296	0.188	0.244	-0.183	-0.061	8.214	4.62	2.539	0.061	0	-0.61	-9.507	-1.12	0.687	-0.244	0	0	2.571	9.118	2.673	-0.61	0	-0.061	0.278	9.377	3.076	1.038	2.93	1.465	1506611383
-9.857	-0.811	0.733	-0.366	-0.061	-0.061	8.425	-1.083	0.055	0.427	-0.061	0.244	8.552	4.427	2.379	-0.122	0.122	-0.854	-9.857	-0.811	0.733	-0.366	-0.061	-0.061	2.446	9.032	2.718	-0.61	0	-0.061	0.688	9.499	3.423	0.366	1.038	1.404	1506611383
-9.912	-0.502	0.79	-0.549	-0.122	-0.122	9.025	-0.944	-0.017	0.366	-0.122	0.793	8.963	4.23	2.032	-0.244	0	-0.732	-9.912	-0.502	0.79	-0.549	-0.122	-0.122	2.342	8.952	2.716	-0.488	-0.061	-0.061	1.415	9.36	3.431	0.366	1.038	1.404	1506611383
-9.808	-0.276	0.798	-0.732	-0.122	-0.122	9.91	-0.864	0.002	0.305	-0.061	1.282	9.353	4.011	1.724	-0.244	0	-0.427	-9.808	-0.276	0.798	-0.732	-0.122	-0.122	2.312	8.904	2.651	-0.305	-0.061	-0.122	2.119	9.044	3.33	0.305	0.549	1.465	1506611383
-9.641	-0.245	0.819	-0.977	-0.061	-0.061	9.91	-0.864	0.002	0.305	-0.061	1.282	9.382	3.717	1.538	-0.183	-0.183	-0.061	-9.641	-0.245	0.819	-0.977	-0.061	-0.061	2.549	8.725	2.578	-0.122	0.061	-0.183	2.182	8.89	3.121	0.977	1.587	1.282	1506611383
-9.506	-0.173	0.846	-0.977	0.061	-0.061	10.664	-0.762	0.132	0.305	-0.244	1.343	9.147	3.396	1.442	0	-0.305	0.183	-9.506	-0.173	0.846	-0.977	0.061	-0.061	2.907	8.726	2.562	0.244	0.305	-0.305	1.993	8.798	2.821	0.977	1.587	1.282	1506611383
-9.585	-0.142	0.803	-1.038	0.244	-0.061	10.703	-0.577	0.425	0.427	0.122	0.305	9.07	3.192	1.47	0.305	-0.305	0.183	-9.585	-0.142	0.803	-1.038	0.244	-0.061	3.11	8.723	2.57	0.366	0.671	-0.305	1.885	8.87	2.681	1.099	1.953	1.099	1506611383
-9.731	-0.154	0.807	-0.977	0.305	0	10.438	-0.712	0.443	0.549	0.122	-0.122	9.115	3.177	1.519	0.732	-0.122	0.183	-9.731	-0.154	0.807	-0.977	0.305	0	3.171	8.806	2.571	0.427	0.916	-0.122	2.019	8.897	3.025	1.16	1.221	0.305	1506611383
-9.811	-0.132	0.787	-0.977	0.427	0.122	10.438	-0.712	0.443	0.793	0.122	-0.366	9.288	3.33	1.651	1.099	0	0.183	-9.811	-0.132	0.787	-0.977	0.427	0.122	2.99	8.909	2.542	0.427	1.038	0	2.419	8.977	3.469	1.16	1.221	0.305	1506611383
-9.816	0.053	0.871	-0.854	0.732	0.122	10.57	-0.944	0.301	0.977	0.366	-0.671	9.36	3.585	1.957	1.343	0.183	0.305	-9.816	0.053	0.871	-0.854	0.732	0.122	2.701	8.884	2.499	0.488	1.038	0	2.67	9.054	3.265	1.16	1.221	0.244	1506611383
-10.446	0.092	0.571	-1.221	0.366	0.061	10.57	-0.944	0.301	0.916	3.723	-1.038	9.057	3.846	2.146	0.977	-0.305	0.61	-10.446	0.092	0.571	-1.221	0.366	0.061	2.543	8.893	2.524	0.61	0.854	-0.061	2.259	9.344	2.888	1.099	0.061	-0.244	1506611383
-10.505	-0.455	0.44	-1.587	0.427	-0.122	11.031	-0.884	0.687	0.549	11.414	-1.465	8.704	3.878	2.189	0.427	-1.343	0.854	-10.505	-0.455	0.44	-1.587	0.427	-0.122	2.592	9.25	2.443	0.793	0.732	-0.061	1.226	10.043	2.609	1.099	0.061	-0.244	1506611383
-10.346	-1.061	0.703	-1.16	0.183	0.122	8.348	-0.056	2.996	0.61	9.949	-1.587	8.893	3.87	1.971	-0.061	-1.892	0.488	-10.346	-1.061	0.703	-1.16	0.183	0.122	2.69	9.622	2.358	0.793	0.793	0.061	2.052	9.733	3.601	1.526	0.977	-0.854	1506611383
-10.251	-0.567	0.452	-1.038	0.122	0.305	8.348	-0.056	2.996	0.916	3.357	-0.732	9.582	4.009	1.53	-0.183	-1.404	-0.427	-10.251	-0.567	0.452	-1.038	0.122	0.305	2.533	9.868	2.341	0.671	1.038	0.183	2.204	9.644	2.018	2.136	-2.136	-0.671	1506611384
-9.997	-0.415	0.073	-1.404	0.244	0	7.687	0.365	3.966	1.282	-1.343	0.122	10.201	4.122	0.834	0	-0.366	-0.793	-9.997	-0.415	0.073	-1.404	0.244	0	2.11	10.051	2.46	0.427	1.16	0.427	1.7	9.845	0.878	2.136	-2.136	-0.671	1506611384
-9.859	-0.779	-0.236	-1.587	0.183	-0.244	8.276	0.018	3.785	1.404	-3.723	0.671	10.441	4.31	0.437	0.549	0.549	-0.427	-9.859	-0.779	-0.236	-1.587	0.183	-0.244	1.782	10.367	2.271	0.244	0.793	0.61	1.47	9.715	0.685	1.831	0	-0.366	1506611384
-9.421	-1.065	-0.322	-1.465	0.244	-0.305	8.276	0.018	3.785	1.282	-5.188	1.221	10.361	4.4	0.227	1.038	0.854	-0.061	-9.421	-1.065	-0.322	-1.465	0.244	-0.305	2.067	10.038	2.049	0.061	0.427	0.488	1.462	9.633	0.346	2.075	0.549	-0.793	1506611384
-9.263	-1.382	-0.541	-1.343	0.244	-0.427	9.13	-0.748	3.059	1.16	-4.15	1.038	9.556	4.077	0.372	1.099	0.793	0.366	-9.263	-1.382	-0.541	-1.343	0.244	-0.427	2.493	9.317	1.826	-0.061	0.671	0.244	1.016	9.605	0.061	2.075	0.549	-0.793	1506611384
-9.479	-1.491	-0.695	-1.099	0.183	-0.427	8.309	-0.525	2.841	0.916	-0.977	0.488	8.497	3.454	0.614	0.977	0.732	0.305	-9.479	-1.491	-0.695	-1.099	0.183	-0.427	2.403	8.894	1.559	0.122	0.916	0.183	1.266	9.658	0.013	1.953	0.488	-0.671	1506611384
-9.64	-1.339	-0.924	-1.16	0.183	-0.305	8.309	-0.525	2.841	0.549	0.793	0.793	8.087	3.124	0.684	0.916	0.793	-0.183	-9.64	-1.339	-0.924	-1.16	0.183	-0.305	2.134	8.809	1.379	0.183	1.221	0.305	1.439	9.751	-0.197	1.404	0.488	-0.549	1506611384
-9.634	-1.221	-1.066	-1.404	0.061	-0.366	6.422	-0.544	2.99	-0.183	-0.793	2.991	8.136	3.189	0.48	0.854	0.854	-0.61	-9.634	-1.221	-1.066	-1.404	0.061	-0.366	1.912	9.19	1.329	0.305	1.404	0.183	1.215	9.778	-0.579	1.404	0.488	-0.549	1506611384
-9.597	-1.325	-1.336	-1.465	0.061	-0.366	6.294	-1.212	3.068	-0.183	-0.793	2.991	8.314	3.409	0.202	0.793	0.977	-0.977	-9.597	-1.325	-1.336	-1.465	0.061	-0.366	1.57	9.471	1.261	0.427	1.465	0.122	0.973	9.793	-1.048	1.404	0.732	-0.488	1506611384
-9.499	-1.549	-1.597	-1.282	0.244	-0.366	6.273	-2.241	2.986	-1.221	-1.282	4.395	8.46	3.663	0.087	0.732	1.404	-1.404	-9.499	-1.549	-1.597	-1.282	0.244	-0.366	1.409	9.572	1.145	0.427	1.465	0	1.014	9.81	-1.309	1.099	0.61	-0.549	1506611384
-9.677	-1.488	-1.721	-1.038	0.366	-0.366	5.733	-3.451	2.585	-2.197	-1.404	5.554	8.049	3.871	0.074	0.671	1.465	-1.892	-9.677	-1.488	-1.721	-1.038	0.366	-0.366	1.468	9.618	1.042	0.427	1.282	-0.122	1.014	9.81	-1.309	1.099	0.61	-0.549	1506611384
-9.817	-1.193	-1.826	-1.038	0.305	-0.366	5.733	-3.451	2.585	-3.174	-1.16	6.836	7.302	4.005	0.221	0.61	1.282	-2.502	-9.817	-1.193	-1.826	-1.038	0.305	-0.366	1.578	9.563	0.894	0.549	1.404	-0.305	1.014	9.81	-1.309	1.099	0.61	-0.549	1506611384
-9.783	-0.998	-1.839	-1.16	0.366	-0.427	5.119	-6.714	0.834	-3.662	-0.854	7.812	6.9	4.345	0.379	0.671	1.16	-3.357	-9.783	-0.998	-1.839	-1.16	0.366	-0.427	1.491	9.527	0.737	0.61	1.343	-0.427	1.014	9.81	-1.309	1.099	0.61	-0.549	1506611384
-9.825	-0.921	-1.977	-1.282	0.305	-0.549	4.731	-8.284	0.439	-3.418	-0.488	8.484	6.928	4.985	0.352	0.793	0.854	-4.272	-9.825	-0.921	-1.977	-1.282	0.305	-0.549	1.373	9.767	0.788	0.549	1.221	-0.488	1.014	9.81	-1.309	1.099	0.61	-0.549	1506611384
-9.731	-0.889	-1.977	-1.465	0.122	-0.61	4.731	-8.284	0.439	-2.502	-0.488	8.728	7.12	5.804	0.193	0.916	0.977	-4.822	-9.731	-0.889	-1.977	-1.465	0.122	-0.61	1.428	9.915	0.845	0.549	0.916	-0.549	1.014	9.81	-1.309	1.099	0.61	-0.549	1506611384
-9.646	-1.093	-1.893	-1.648	0	-0.488	4.334	-9.673	0.209	-1.404	-1.343	8.667	7.191	6.505	0.179	1.16	1.038	-4.944	-9.646	-1.093	-1.893	-1.648	0	-0.488	1.586	9.641	0.748	0.244	0.854	-0.488	1.014	9.81	-1.309	1.099	0.61	-0.549	1506611384
-9.616	-1.418	-1.877	-1.526	0.061	-0.488	5.44	-11.427	1.294	-0.732	-1.77	8.362	7.229	7.177	0.398	1.465	0.916	-4.883	-9.616	-1.418	-1.877	-1.526	0.061	-0.488	1.631	9.733	0.652	0.061	0.977	-0.549	1.014	9.81	-1.309	1.099	0.61	-0.549	1506611384
-9.792	-1.401	-1.821	-1.16	0	-0.305	5.44	-11.427	1.294	-0.793	-0.977	7.568	6.852	7.794	0.534	1.587	0.183	-4.761	-9.792	-1.401	-1.821	-1.16	0	-0.305	1.473	9.849	0.656	0.122	1.16	-0.549	1.184	9.922	-1.394	0.793	0.549	-0.427	1506611384
-9.862	-1.025	-1.835	-1.221	0.061	-0.305	5.807	-11.524	1.794	-1.099	-0.488	5.737	6.727	8.473	0.633	1.587	-0.61	-4.578	-9.862	-1.025	-1.835	-1.221	0.061	-0.305	1.249	9.857	0.646	0.122	1.221	-0.427	1.193	9.868	-1.605	0.061	0.366	-0.427	1506611384
-9.837	-0.735	-1.93	-1.343	-0.122	-0.183	4.755	-10.282	1.92	-1.221	-0.977	3.418	6.611	8.991	0.647	1.404	-0.793	-4.395	-9.837	-0.735	-1.93	-1.343	-0.122	-0.183	1.109	9.836	0.69	0.244	1.343	-0.366	1.127	9.942	-1.513	0	0.305	-0.488	1506611384
-9.839	-0.67	-1.997	-1.404	-0.366	-0.061	4.2	-9.482	1.729	-0.732	-1.77	1.343	6.243	9.347	0.73	1.099	-0.793	-4.15	-9.839	-0.67	-1.997	-1.404	-0.366	-0.061	0.924	9.64	0.684	0.427	1.282	-0.183	1.498	9.879	-1.409	-0.183	0.244	-0.488	1506611384
-9.757	-0.679	-2.022	-1.404	-0.671	0.061	4.381	-8.661	1.318	0.122	-2.93	0.244	5.937	9.597	0.907	0.61	-0.61	-3.906	-9.757	-0.679	-2.022	-1.404	-0.671	0.061	0.718	9.465	0.664	0.549	1.16	-0.061	1.707	9.832	-1.337	-0.732	0.61	-0.427	1506611384
-9.707	-0.967	-1.946	-1.404	-0.549	0.183	4.905	-8.308	0.914	0.916	-3.601	-0.061	5.584	9.847	0.904	0.061	-0.549	-3.54	-9.707	-0.967	-1.946	-1.404	-0.549	0.183	0.669	9.621	0.693	0.549	1.099	0.244	1.383	9.887	-1.286	-0.732	0.61	-0.427	1506611384
-9.653	-1.318	-1.937	-1.221	-0.244	0.244	4.905	-8.308	0.914	1.221	-2.625	-0.244	5.291	10.295	0.739	-0.488	-0.732	-2.991	-9.653	-1.318	-1.937	-1.221	-0.244	0.244	1.046	10.2	0.927	0.549	1.099	0.244	0.785	10.036	-1.205	-1.099	0.671	-0.305	1506611384
-10.14	-1.515	-1.881	-0.916	-0.244	0.366	5.026	-9.215	0.163	1.16	-0.793	-1.404	5.292	10.877	0.572	-0.854	-0.732	-2.38	-10.14	-1.515	-1.881	-0.916	-0.244	0.366	1.4	10.619	1.28	0.549	0.854	0.366	0.709	10.453	-0.879	-1.648	0.488	-0.122	1506611384
-10.092	-1.413	-1.674	-0.977	-0.671	0.122	5.026	-9.215	0.163	1.16	-0.793	-1.404	5.566	10.978	0.668	-0.732	-0.183	-1.648	-10.092	-1.413	-1.674	-0.977	-0.671	0.122	1.227	10.293	1.459	0.122	0.61	0.488	0.693	10.515	-0.3	-2.014	0.793	0.061	1506611385
-9.532	-1.424	-1.336	-1.221	-0.671	0.061	4.523	-9.46	-0.012	0.854	-1.099	-2.319	5.448	10.391	0.764	-0.366	0.61	-0.427	-9.532	-1.424	-1.336	-1.221	-0.671	0.061	1.064	9.664	1.357	-0.183	0.244	0.732	0.421	10.039	0.202	-2.258	0.793	0.183	1506611385
-9.104	-1.773	-0.825	-1.099	-0.549	0.244	4.042	-9.051	0.128	0.488	-1.221	-3.052	4.825	9.769	0.784	-0.244	0.61	0.793	-9.104	-1.773	-0.825	-1.099	-0.549	0.244	1.165	9.1	1.27	0	0.427	0.854	0.421	10.039	0.202	-2.686	0.61	0.305	1506611385
-9.254	-2.123	-0.441	-0.671	-0.671	0.549	3.803	-8.677	0.315	0.061	-0.61	-3.357	4.206	9.274	0.763	-0.549	0.366	1.465	-9.254	-2.123	-0.441	-0.671	-0.671	0.549	1.317	8.614	1.244	0.305	0.793	0.916	0.931	9.436	1.485	-3.174	0.427	0.549	1506611385
-9.581	-2.16	-0.214	-0.183	-0.671	0.732	3.803	-8.677	0.315	-0.244	0.488	-3.418	3.773	8.928	0.672	-0.732	0.183	1.831	-9.581	-2.16	-0.214	-0.183	-0.671	0.732	1.639	8.729	1.549	0.793	1.648	0.854	1.415	9.673	2.086	-3.296	0.549	1.099	1506611385
-10.128	-1.846	0.209	0.061	-0.305	0.854	3.363	-9.56	0.038	-0.183	0.916	-3.54	3.618	9.308	0.446	-0.732	0.183	2.075	-10.128	-1.846	0.209	0.061	-0.305	0.854	1.881	9.646	1.983	1.282	2.197	0.549	1.415	9.673	2.086	-3.113	1.038	1.77	1506611385
