# Supplementary material for: A deep learning approach for lower back-pain risk prediction during manual lifting
Source: PLoS One. 2021 Feb 19;16(2):e0247162. doi: 10.1371/journal.pone.0247162 (PMC7894914; doi:10.1371/journal.pone.0247162)
Supplement: S1 Data — (ZIP) [file pone.0247162.s001.zip › source-used/Subject_02_P1_Zone10_T1.csv]

Side_A_x	Side_A_y	Side_A_z	Side_G_x	Side_G_y	Side_G_z	LtWt_A_x	LtWt_A_y	LtWt_A_z	LtWt_G_x	LtWt_G_y	LtWt_G_z	RtWt_A_x	RtWt_A_y	RtWt_A_z	RtWt_G_x	RtWt_G_y	RtWt_G_z	Back_A_x	Back_A_y	Back_A_z	Back_G_x	Back_G_y	Back_G_z	UArm_A_x	UArm_A_y	UArm_A_z	UArm_G_x	UArm_G_y	UArm_G_z	Thig_A_x	Thig_A_y	Thig_A_z	Thig_G_x	Thig_G_y	Thig_G_z	Time_stp
-9.833	-0.882	-0.634	0	-0.061	-0.061	2.952	-8.752	-0.306	0.061	-0.061	0	3.109	9.729	1.193	0	-0.061	0	-9.833	-0.882	-0.634	0	-0.061	-0.061	1.507	9.666	1.255	0	-0.122	0	0.885	9.867	-1.059	-0.061	0	-0.061	1506608448
-9.806	-0.904	-0.634	0	0	0	2.974	-8.735	-0.306	0.061	-0.061	-0.061	3.163	9.71	1.245	-0.061	0	0	-9.806	-0.904	-0.634	0	0	0	1.633	9.631	1.225	0	-0.122	0.061	0.91	9.875	-1.062	-0.061	-0.061	-0.061	1506608448
-9.823	-0.897	-0.638	-0.061	0	0	3.011	-8.708	-0.297	0.061	-0.061	-0.061	3.128	9.661	1.266	-0.061	0.061	0.061	-9.823	-0.897	-0.638	-0.061	0	0	1.633	9.631	1.225	0	0	0.061	0.964	9.872	-1.029	-0.061	-0.061	-0.061	1506608448
-9.831	-0.925	-0.634	-0.061	-0.061	0	3.001	-8.679	-0.331	0.061	0	-0.061	3.059	9.641	1.227	-0.122	0	0.061	-9.831	-0.925	-0.634	-0.061	-0.061	0	1.577	9.612	1.205	0	0	0.061	0.928	9.86	-1.036	-0.061	0	-0.061	1506608448
-9.811	-0.93	-0.614	0	0	0	2.969	-8.721	-0.38	0.061	-0.061	-0.122	3.022	9.647	1.133	-0.122	-0.061	0.061	-9.811	-0.93	-0.614	0	0	0	1.622	9.655	1.235	0.061	0	0.061	0.888	9.875	-1.05	-0.061	0	-0.061	1506608448
-9.825	-0.903	-0.633	-0.061	-0.061	-0.061	2.876	-8.711	-0.473	0	-0.061	-0.183	3.005	9.647	1.02	-0.061	0	0.061	-9.825	-0.903	-0.633	-0.061	-0.061	-0.061	1.622	9.655	1.235	0	0.061	0	0.896	9.865	-1.005	0	-0.061	0	1506608448
-9.817	-0.891	-0.62	-0.061	0	-0.061	2.83	-8.68	-0.429	-0.061	0	-0.122	2.962	9.642	1.023	0	0	0.061	-9.817	-0.891	-0.62	-0.061	0	-0.061	1.536	9.623	1.237	0	0	0	0.908	9.886	-0.979	-0.061	0	0	1506608448
-9.814	-0.918	-0.611	-0.061	0	-0.061	2.797	-8.705	-0.367	-0.061	0	0	2.942	9.65	1.067	0	0	0	-9.814	-0.918	-0.611	-0.061	0	-0.061	1.505	9.625	1.235	0	0	-0.061	0.907	9.857	-1.016	0	0	-0.061	1506608448
-9.814	-0.914	-0.593	0	0	-0.061	2.779	-8.735	-0.333	-0.061	-0.061	0	2.927	9.668	1.085	0	-0.061	-0.061	-9.814	-0.914	-0.593	0	0	-0.061	1.505	9.625	1.235	0	0	-0.061	0.922	9.857	-1.018	-0.061	0	-0.061	1506608448
-9.83	-0.92	-0.592	0	0	0	2.814	-8.725	-0.292	-0.061	-0.061	0	2.97	9.688	1.099	0.061	-0.061	0	-9.83	-0.92	-0.592	0	0	0	1.532	9.668	1.235	0	0	-0.061	0.918	9.878	-0.969	-0.061	0	0	1506608448
-9.819	-0.924	-0.62	0	0	0	2.817	-8.726	-0.249	-0.061	-0.061	0	2.955	9.704	1.152	0	-0.061	-0.061	-9.819	-0.924	-0.62	0	0	0	1.559	9.646	1.232	-0.061	-0.061	-0.061	0.896	9.877	-1.006	0	-0.061	0	1506608448
-9.812	-0.898	-0.618	0	0	0	2.865	-8.726	-0.242	-0.061	0	0.061	2.968	9.67	1.174	0	-0.061	-0.061	-9.812	-0.898	-0.618	0	0	0	1.559	9.646	1.232	-0.061	-0.061	-0.061	0.886	9.875	-1.012	0	-0.061	-0.061	1506608448
-9.806	-0.931	-0.634	0	0	0	2.903	-8.691	-0.288	0	-0.061	0.061	2.988	9.655	1.187	0	-0.061	-0.122	-9.806	-0.931	-0.634	0	0	0	1.576	9.603	1.213	-0.061	-0.061	-0.061	0.906	9.867	-1.005	0	-0.061	-0.061	1506608448
-9.831	-0.877	-0.627	0	0	0	2.943	-8.681	-0.347	0	0	0	3.054	9.685	1.182	0	0	-0.122	-9.831	-0.877	-0.627	0	0	0	1.542	9.643	1.214	-0.061	0	-0.061	0.956	9.86	-0.967	-0.061	-0.061	0	1506608449
-9.844	-0.885	-0.627	-0.061	-0.061	-0.061	2.949	-8.674	-0.422	0	-0.061	0	3.096	9.672	1.166	0	0	-0.122	-9.844	-0.885	-0.627	-0.061	-0.061	-0.061	1.542	9.643	1.214	-0.061	-0.061	-0.061	0.924	9.867	-1.004	-0.061	0	0	1506608449
-9.836	-0.921	-0.627	-0.061	0	-0.061	2.968	-8.722	-0.438	-0.061	-0.061	0	3.125	9.696	1.162	-0.061	-0.061	-0.061	-9.836	-0.921	-0.627	-0.061	0	-0.061	1.511	9.655	1.229	-0.061	-0.061	-0.061	0.902	9.866	-1.035	0	0	-0.061	1506608449
-9.817	-0.926	-0.627	-0.061	0	-0.061	2.99	-8.72	-0.419	-0.061	-0.061	0	3.134	9.68	1.139	-0.061	-0.061	-0.061	-9.817	-0.926	-0.627	-0.061	0	-0.061	1.604	9.631	1.215	-0.061	-0.061	0	0.888	9.872	-1.014	0	0	-0.061	1506608449
-9.816	-0.916	-0.634	-0.061	0	0	2.966	-8.691	-0.365	-0.061	-0.061	-0.061	3.15	9.634	1.121	-0.061	0	0	-9.816	-0.916	-0.634	-0.061	0	0	1.604	9.631	1.215	-0.061	-0.061	0	0.873	9.883	-1.016	0	-0.061	-0.061	1506608449
-9.818	-0.895	-0.641	-0.061	0	-0.061	2.931	-8.701	-0.315	-0.061	-0.061	-0.061	3.079	9.64	1.111	-0.061	0	0	-9.818	-0.895	-0.641	-0.061	0	-0.061	1.61	9.603	1.206	0	0.061	-0.061	0.906	9.866	-1.011	0	-0.061	-0.061	1506608449
-9.824	-0.907	-0.647	-0.061	0	-0.061	2.899	-8.744	-0.327	-0.061	-0.061	-0.061	3.104	9.662	1.119	-0.061	0	0	-9.824	-0.907	-0.647	-0.061	0	-0.061	1.519	9.658	1.219	0	0.061	-0.061	0.912	9.862	-1.032	0	0	-0.061	1506608449
-9.824	-0.906	-0.65	-0.061	0	-0.061	2.888	-8.769	-0.315	-0.061	-0.061	-0.061	3.068	9.678	1.11	0	0	0.061	-9.824	-0.906	-0.65	-0.061	0	-0.061	1.519	9.658	1.219	0	0	0	0.925	9.872	-1.034	0	-0.061	-0.061	1506608449
-9.805	-0.909	-0.65	-0.061	0	-0.061	2.857	-8.78	-0.286	-0.061	-0.061	-0.061	3.013	9.671	1.096	0	-0.061	0.061	-9.805	-0.909	-0.65	-0.061	0	-0.061	1.517	9.64	1.224	0	0	-0.061	0.941	9.875	-1.056	0	0	-0.061	1506608449
-9.813	-0.921	-0.678	-0.061	0	-0.061	2.818	-8.77	-0.245	-0.061	-0.061	-0.061	2.994	9.662	1.109	0	0	0	-9.813	-0.921	-0.678	-0.061	0	-0.061	1.531	9.623	1.202	0	0	-0.061	0.9	9.865	-1.06	0	0	-0.061	1506608449
-9.818	-0.884	-0.659	0	0	-0.061	2.822	-8.748	-0.243	0	-0.061	0	2.964	9.655	1.123	0	0	-0.061	-9.818	-0.884	-0.659	0	0	-0.061	1.531	9.623	1.202	0	0	-0.061	0.938	9.872	-1.056	0	0	0	1506608449
-9.831	-0.871	-0.674	-0.061	-0.061	-0.061	2.845	-8.748	-0.267	0	-0.061	0	2.996	9.66	1.116	0	0	-0.061	-9.831	-0.871	-0.674	-0.061	-0.061	-0.061	1.455	9.639	1.227	0	0	-0.061	0.946	9.86	-1.052	-0.061	0	-0.061	1506608449
-9.83	-0.913	-0.659	-0.061	-0.061	0	2.857	-8.746	-0.29	0	-0.061	0	3.003	9.677	1.113	0	-0.061	-0.061	-9.83	-0.913	-0.659	-0.061	-0.061	0	1.446	9.66	1.22	0	0	-0.061	0.927	9.867	-1.077	0	-0.061	-0.061	1506608449
-9.824	-0.924	-0.639	-0.061	-0.061	0	2.856	-8.735	-0.336	0	-0.061	0	3.021	9.696	1.079	0	-0.122	-0.061	-9.824	-0.924	-0.639	-0.061	-0.061	0	1.446	9.66	1.22	0	-0.061	-0.061	0.955	9.881	-1.023	0	0	-0.061	1506608449
-9.812	-0.908	-0.644	0	0	0	2.889	-8.698	-0.33	0	0	0.061	3.04	9.67	1.079	0	-0.061	-0.061	-9.812	-0.908	-0.644	0	0	0	1.552	9.644	1.209	0	-0.122	-0.061	0.97	9.873	-1.005	0	0	0	1506608449
-9.833	-0.916	-0.664	0	-0.061	-0.061	2.911	-8.684	-0.335	0	0	0.061	3.068	9.64	1.09	0	0	-0.061	-9.833	-0.916	-0.664	0	-0.061	-0.061	1.488	9.659	1.171	-0.061	0	-0.061	0.89	9.866	-1.073	-0.061	-0.061	-0.061	1506608449
-9.812	-0.925	-0.645	0	-0.061	0	2.933	-8.702	-0.354	0	-0.061	0	3.084	9.689	1.114	0	-0.061	-0.061	-9.812	-0.925	-0.645	0	-0.061	0	1.488	9.659	1.171	0	-0.061	-0.061	0.91	9.855	-1.053	0	-0.061	-0.061	1506608449
-9.795	-0.891	-0.64	-0.061	0	0	2.95	-8.683	-0.373	0	-0.061	0	3.151	9.698	1.108	0	-0.061	0	-9.795	-0.891	-0.64	-0.061	0	0	1.509	9.685	1.19	0	-0.061	-0.061	0.95	9.871	-0.997	-0.061	0	0	1506608449
-9.828	-0.91	-0.636	0	0	-0.061	2.932	-8.647	-0.334	-0.061	0	-0.061	3.126	9.665	1.104	0	-0.061	0	-9.828	-0.91	-0.636	0	0	-0.061	1.531	9.659	1.17	-0.061	-0.061	-0.061	0.908	9.855	-1.026	0	-0.061	0	1506608449
-9.831	-0.906	-0.648	0	-0.061	-0.061	2.921	-8.697	-0.317	-0.061	0	0	3.088	9.684	1.114	0	-0.061	0	-9.831	-0.906	-0.648	0	-0.061	-0.061	1.531	9.659	1.17	0	0	0	0.908	9.877	-1.037	0	-0.122	0	1506608449
-9.817	-0.879	-0.622	0	0	-0.061	2.968	-8.746	-0.325	-0.061	0	-0.061	3.064	9.688	1.105	0	-0.061	0	-9.817	-0.879	-0.622	0	0	-0.061	1.517	9.666	1.195	0	0	0	0.909	9.887	-1.013	-0.061	0	-0.061	1506608449
-9.817	-0.869	-0.639	0	0	-0.061	2.936	-8.729	-0.322	-0.061	0	-0.122	3.041	9.689	1.111	0	-0.061	0	-9.817	-0.869	-0.639	0	0	-0.061	1.489	9.63	1.214	-0.061	0	0	0.919	9.872	-1.017	-0.061	-0.061	-0.061	1506608449
-9.828	-0.876	-0.656	0	0	0	2.862	-8.716	-0.31	-0.061	0	-0.122	3.006	9.671	1.113	-0.061	-0.061	0	-9.828	-0.876	-0.656	0	0	0	1.489	9.63	1.214	-0.061	-0.061	0	0.937	9.855	-1.025	0	-0.061	-0.061	1506608449
-9.825	-0.871	-0.627	-0.061	-0.061	0	2.821	-8.732	-0.304	0	0	-0.061	3.011	9.679	1.098	-0.061	-0.061	-0.061	-9.825	-0.871	-0.627	-0.061	-0.061	0	1.506	9.639	1.195	0	-0.061	0	0.958	9.862	-1	0	0	-0.061	1506608449
-9.816	-0.896	-0.645	-0.061	0	0	2.815	-8.748	-0.312	0	0	-0.061	3.03	9.68	1.097	-0.061	0	-0.061	-9.816	-0.896	-0.645	-0.061	0	0	1.507	9.672	1.22	-0.061	-0.061	0	0.971	9.856	-1.004	-0.061	0	0	1506608449
-9.813	-0.904	-0.638	-0.061	0	0	2.773	-8.732	-0.312	0	-0.122	-0.061	3.03	9.695	1.105	-0.061	-0.061	0	-9.813	-0.904	-0.638	-0.061	0	0	1.507	9.672	1.22	-0.061	-0.061	0	0.947	9.868	-1.001	-0.061	0	-0.061	1506608450
-9.814	-0.882	-0.626	-0.061	0	0	2.797	-8.729	-0.341	0	0	-0.061	3.046	9.674	1.102	-0.061	-0.061	0	-9.814	-0.882	-0.626	-0.061	0	0	1.507	9.649	1.211	-0.061	-0.061	0	0.939	9.879	-1.013	-0.061	0	0	1506608450
-9.824	-0.927	-0.642	-0.061	0	-0.061	2.792	-8.731	-0.349	0	-0.061	0	3.059	9.662	1.104	-0.061	0	-0.061	-9.824	-0.927	-0.642	-0.061	0	-0.061	1.518	9.652	1.199	-0.061	-0.061	0	0.889	9.863	-1	0	0	-0.061	1506608450
-9.819	-0.935	-0.642	0	0	-0.061	2.841	-8.739	-0.353	0	-0.061	0	3.074	9.69	1.109	-0.061	-0.061	-0.061	-9.819	-0.935	-0.642	0	0	-0.061	1.518	9.652	1.199	-0.061	0	0	0.87	9.867	-1.064	0	-0.061	-0.061	1506608450
-9.802	-0.908	-0.634	-0.061	0	-0.061	2.873	-8.746	-0.349	0	-0.061	0	3.088	9.679	1.083	-0.061	0	0	-9.802	-0.908	-0.634	-0.061	0	-0.061	1.535	9.639	1.217	-0.061	-0.061	0	0.878	9.885	-1.012	-0.061	-0.061	0	1506608450
-9.808	-0.916	-0.638	-0.061	0	-0.061	2.897	-8.708	-0.328	0	-0.061	0	3.06	9.649	1.068	-0.061	-0.061	0	-9.808	-0.916	-0.638	-0.061	0	-0.061	1.535	9.639	1.217	-0.061	-0.061	0	0.894	9.872	-1.022	0	-0.061	-0.061	1506608450
-9.825	-0.924	-0.659	-0.061	0	-0.061	2.921	-8.728	-0.322	0	0	0	3.049	9.653	1.066	-0.061	0	0	-9.825	-0.924	-0.659	-0.061	0	-0.061	1.531	9.622	1.209	0	0	0	0.89	9.873	-1.036	0	0	-0.061	1506608450
-9.822	-0.913	-0.641	-0.061	0	-0.061	2.927	-8.744	-0.328	0	0	0	3.036	9.65	1.04	0	-0.061	0	-9.822	-0.913	-0.641	-0.061	0	-0.061	1.52	9.639	1.203	0	0	0	0.916	9.869	-1.002	0	0	-0.061	1506608450
-9.819	-0.894	-0.638	-0.061	0	0	2.929	-8.736	-0.318	0	-0.061	-0.061	3.042	9.655	1.046	0	-0.061	0	-9.819	-0.894	-0.638	-0.061	0	0	1.487	9.642	1.2	0	0	-0.061	0.906	9.874	-1.005	-0.122	0	0	1506608450
-9.825	-0.897	-0.662	-0.061	0	-0.061	2.9	-8.726	-0.31	-0.061	0	-0.061	3.03	9.668	1.068	0	-0.061	0	-9.825	-0.897	-0.662	-0.061	0	-0.061	1.487	9.642	1.2	0	0	-0.061	0.927	9.854	-1.01	0	-0.061	0	1506608450
-9.826	-0.944	-0.654	0	0	-0.061	2.869	-8.721	-0.297	0	0	-0.061	3.009	9.684	1.079	0	-0.061	-0.061	-9.826	-0.944	-0.654	0	0	-0.061	1.497	9.652	1.194	0	-0.061	-0.061	0.869	9.862	-1.032	0	-0.061	-0.061	1506608450
-9.822	-0.885	-0.64	0	0	-0.061	2.866	-8.738	-0.312	0	0	-0.061	3.018	9.689	1.121	0	0	-0.061	-9.822	-0.885	-0.64	0	0	-0.061	1.5	9.637	1.199	0	0	-0.061	0.914	9.874	-1.016	-0.061	0	-0.061	1506608450
-9.837	-0.907	-0.663	-0.061	0	-0.061	2.839	-8.729	-0.324	0	0	0	3.028	9.685	1.146	0	0	-0.061	-9.837	-0.907	-0.663	-0.061	0	-0.061	1.5	9.637	1.199	-0.061	0	-0.061	0.907	9.86	-1.001	0	-0.061	-0.061	1506608450
-9.817	-0.931	-0.662	0	0	0	2.834	-8.734	-0.319	-0.061	0	0	3.062	9.741	1.117	-0.061	-0.061	-0.061	-9.817	-0.931	-0.662	0	0	0	1.45	9.676	1.193	0	-0.061	0	0.912	9.865	-1.031	0	-0.061	-0.061	1506608450
-9.796	-0.915	-0.664	0	0	0	2.828	-8.739	-0.307	-0.061	0	0	3.089	9.729	1.125	-0.061	-0.061	0	-9.796	-0.915	-0.664	0	0	0	1.517	9.655	1.208	-0.061	-0.061	0	0.924	9.872	-1.011	0	-0.061	-0.061	1506608450
-9.817	-0.896	-0.674	0	0	0	2.838	-8.705	-0.28	0	0	0	3.054	9.659	1.119	-0.061	-0.061	0	-9.817	-0.896	-0.674	0	0	0	1.517	9.655	1.208	-0.061	-0.061	0	0.902	9.863	-1.023	-0.061	-0.061	0	1506608450
-9.836	-0.885	-0.675	0	0	0	2.872	-8.722	-0.286	0	0	0	3.037	9.654	1.098	-0.061	0	-0.061	-9.836	-0.885	-0.675	0	0	0	1.534	9.625	1.188	-0.061	0	0	0.914	9.856	-1.029	-0.061	-0.061	0	1506608450
-9.829	-0.861	-0.671	-0.061	0	-0.061	2.902	-8.734	-0.334	0	0	0	3.052	9.66	1.044	-0.061	0	-0.061	-9.829	-0.861	-0.671	-0.061	0	-0.061	1.485	9.676	1.205	-0.061	0	0	0.935	9.873	-1.034	0	0	0	1506608450
-9.812	-0.878	-0.679	-0.061	0	0	2.882	-8.717	-0.335	-0.061	0	-0.061	3.073	9.656	1.058	0	-0.061	-0.061	-9.812	-0.878	-0.679	-0.061	0	0	1.524	9.644	1.19	0	0	0	0.962	9.86	-1.024	0	0	0	1506608450
-9.823	-0.874	-0.67	-0.061	-0.061	0	2.866	-8.722	-0.309	0	-0.061	-0.061	3.073	9.656	1.058	0	0	-0.061	-9.823	-0.874	-0.67	-0.061	-0.061	0	1.517	9.658	1.196	0	0	0	0.962	9.86	-1.024	0	0	-0.061	1506608450
-9.824	-0.883	-0.662	-0.061	0	0	2.846	-8.729	-0.288	-0.061	-0.061	-0.061	3.091	9.673	1.108	0	0	-0.061	-9.824	-0.883	-0.662	-0.061	0	0	1.517	9.658	1.196	0	0	0	0.955	9.869	-1.016	-0.061	0	0	1506608450
-9.817	-0.892	-0.666	-0.061	0	0	2.86	-8.733	-0.282	0	0	-0.061	3.079	9.683	1.129	-0.061	0	0	-9.817	-0.892	-0.666	-0.061	0	0	1.491	9.658	1.203	0	0	0	0.931	9.874	-1.016	-0.061	0	0	1506608450
-9.826	-0.888	-0.671	-0.061	-0.061	0	2.845	-8.744	-0.262	0	-0.061	-0.061	3.076	9.686	1.158	-0.061	0	0	-9.826	-0.888	-0.671	-0.061	-0.061	0	1.512	9.643	1.203	0	0	0	0.894	9.869	-1.031	0	0	0	1506608450
-9.823	-0.895	-0.675	-0.061	-0.061	0	2.846	-8.748	-0.264	0	-0.061	-0.061	3.059	9.705	1.146	-0.061	0	0	-9.823	-0.895	-0.675	-0.061	-0.061	0	1.512	9.643	1.203	0	0	0	0.914	9.86	-1.011	0	-0.061	-0.061	1506608450
-9.819	-0.894	-0.679	-0.061	-0.061	0	2.873	-8.742	-0.281	0	0	-0.061	3.067	9.723	1.142	-0.061	0	0	-9.819	-0.894	-0.679	-0.061	-0.061	0	1.526	9.671	1.214	0	0	0.061	0.915	9.88	-1.029	0	-0.061	-0.061	1506608451
-9.811	-0.884	-0.681	0	-0.061	0	2.888	-8.741	-0.27	0	0	-0.061	3.036	9.691	1.134	-0.061	0	0	-9.811	-0.884	-0.681	0	-0.061	0	1.532	9.673	1.217	-0.061	0	0	0.908	9.878	-1.04	0	-0.061	-0.061	1506608451
-9.82	-0.901	-0.685	-0.061	-0.061	0	2.887	-8.72	-0.288	0	0	-0.061	2.99	9.653	1.111	-0.061	0	0	-9.82	-0.901	-0.685	-0.061	-0.061	0	1.537	9.63	1.206	-0.061	0	0	0.904	9.879	-1.028	0	-0.061	0	1506608451
-9.824	-0.879	-0.665	0	0	0	2.888	-8.732	-0.297	0	0	-0.061	3.004	9.641	1.079	-0.061	0	-0.061	-9.824	-0.879	-0.665	0	0	0	1.572	9.631	1.192	0	0	0	0.922	9.875	-1.04	0.061	-0.061	-0.061	1506608451
-9.838	-0.837	-0.671	-0.061	0	0	2.876	-8.725	-0.321	0	-0.061	-0.061	3.034	9.655	1.062	-0.061	0	-0.061	-9.838	-0.837	-0.671	-0.061	0	0	1.565	9.642	1.202	-0.061	0	0	0.938	9.874	-0.997	-0.061	0	0	1506608451
-9.823	-0.852	-0.678	-0.061	-0.061	-0.061	2.888	-8.716	-0.294	0	0	-0.061	3.047	9.661	1.081	-0.061	-0.061	0	-9.823	-0.852	-0.678	-0.061	-0.061	-0.061	1.538	9.639	1.236	-0.061	0	0	0.931	9.866	-1.041	0	-0.061	-0.061	1506608451
-9.82	-0.874	-0.671	-0.061	0	-0.061	2.863	-8.716	-0.284	0	-0.061	-0.061	3.035	9.648	1.09	0	-0.061	0	-9.82	-0.874	-0.671	-0.061	0	-0.061	1.543	9.633	1.221	-0.061	-0.061	0	0.92	9.869	-1.049	0	0	-0.061	1506608451
-9.806	-0.889	-0.681	0	-0.061	-0.061	2.869	-8.719	-0.272	-0.061	0	0	3.024	9.654	1.126	0	-0.061	-0.061	-9.806	-0.889	-0.681	0	-0.061	-0.061	1.61	9.621	1.2	0	-0.061	-0.061	0.933	9.857	-1.066	0	-0.061	-0.061	1506608451
-9.831	-0.843	-0.684	0	-0.061	-0.061	2.86	-8.729	-0.293	-0.061	0	0	3.049	9.654	1.171	0	0	-0.061	-9.831	-0.843	-0.684	0	-0.061	-0.061	1.61	9.621	1.2	-0.061	0	-0.061	0.928	9.869	-1.04	0	-0.061	-0.061	1506608451
-9.832	-0.827	-0.67	0	-0.061	-0.061	2.873	-8.714	-0.285	-0.061	0	0	3.052	9.648	1.18	-0.061	-0.061	-0.061	-9.832	-0.827	-0.67	0	-0.061	-0.061	1.519	9.593	1.205	-0.061	-0.061	-0.061	0.956	9.86	-1.017	-0.061	0	-0.061	1506608451
-9.816	-0.828	-0.666	-0.061	-0.061	-0.061	2.887	-8.721	-0.278	-0.061	-0.061	0	3.077	9.671	1.147	-0.061	-0.061	-0.061	-9.816	-0.828	-0.666	-0.061	-0.061	-0.061	1.549	9.636	1.223	-0.061	-0.061	-0.061	0.999	9.861	-1.038	-0.061	0	0	1506608451
-9.814	-0.854	-0.666	0	0	-0.061	2.891	-8.703	-0.252	-0.061	0	0	3.062	9.655	1.097	0	-0.061	0	-9.814	-0.854	-0.666	0	0	-0.061	1.549	9.636	1.223	-0.061	-0.061	-0.061	0.961	9.86	-1.042	0	0	-0.061	1506608451
-9.823	-0.842	-0.66	0	-0.061	-0.061	2.912	-8.713	-0.267	0	0	0	3.051	9.628	1.079	0	-0.061	-0.061	-9.823	-0.842	-0.66	0	-0.061	-0.061	1.553	9.622	1.195	-0.061	-0.061	-0.061	0.979	9.879	-1.026	0	0	-0.061	1506608451
-9.819	-0.851	-0.675	0	-0.061	-0.061	2.933	-8.722	-0.293	0	0	0	3.034	9.634	1.089	0	-0.061	-0.061	-9.819	-0.851	-0.675	0	-0.061	-0.061	1.561	9.611	1.206	0	0	-0.061	0.98	9.863	-1.024	-0.061	-0.061	-0.061	1506608451
-9.832	-0.849	-0.674	0	-0.061	-0.061	2.903	-8.698	-0.298	-0.061	-0.061	-0.061	3.051	9.649	1.107	0	-0.061	-0.061	-9.832	-0.849	-0.674	0	-0.061	-0.061	1.548	9.622	1.196	0	0	-0.061	0.947	9.857	-1.037	0	-0.061	-0.061	1506608451
-9.83	-0.845	-0.664	-0.061	-0.061	-0.061	2.871	-8.707	-0.298	-0.061	-0.061	-0.061	3.07	9.662	1.133	0	-0.061	-0.061	-9.83	-0.845	-0.664	-0.061	-0.061	-0.061	1.54	9.639	1.201	0	0	-0.061	0.968	9.867	-1.008	-0.061	-0.061	-0.061	1506608451
-9.814	-0.855	-0.663	-0.061	0	-0.061	2.889	-8.716	-0.286	-0.061	0	0	3.089	9.682	1.136	0	-0.061	0	-9.814	-0.855	-0.663	-0.061	0	-0.061	1.534	9.647	1.205	0	0	-0.061	0.969	9.861	-1.01	-0.061	-0.061	-0.061	1506608451
-9.814	-0.878	-0.66	0	-0.061	-0.061	2.882	-8.728	-0.273	-0.061	0	0	3.067	9.692	1.15	0	-0.061	0	-9.814	-0.878	-0.66	0	-0.061	-0.061	1.538	9.654	1.203	-0.061	-0.061	-0.061	0.955	9.85	-1.026	0	0	-0.061	1506608451
-9.82	-0.876	-0.648	0	0	-0.061	2.869	-8.729	-0.27	-0.061	-0.061	-0.061	3.037	9.685	1.136	0	-0.061	0	-9.82	-0.876	-0.648	0	0	-0.061	1.556	9.658	1.2	0	-0.061	-0.061	0.934	9.862	-0.992	-0.061	0	-0.061	1506608451
-9.818	-0.886	-0.654	0	0	-0.061	2.866	-8.736	-0.287	-0.061	-0.061	0	3.025	9.68	1.158	0	-0.061	-0.061	-9.818	-0.886	-0.654	0	0	-0.061	1.577	9.646	1.212	0	0	-0.061	0.926	9.859	-1.025	-0.061	-0.061	-0.061	1506608451
-9.812	-0.889	-0.639	0	0	-0.061	2.869	-8.741	-0.3	-0.061	0	0	3.017	9.674	1.136	0	-0.061	-0.061	-9.812	-0.889	-0.639	0	0	-0.061	1.55	9.639	1.218	-0.061	0	-0.061	0.937	9.862	-1.029	-0.061	-0.061	-0.061	1506608451
-9.812	-0.864	-0.642	0	0	-0.061	2.854	-8.739	-0.301	-0.061	-0.061	0	3.018	9.678	1.115	-0.061	-0.061	-0.061	-9.812	-0.864	-0.642	0	0	-0.061	1.513	9.641	1.223	-0.061	-0.061	-0.061	0.958	9.857	-1.029	-0.061	0	-0.061	1506608451
-9.822	-0.88	-0.658	-0.061	-0.061	-0.061	2.857	-8.723	-0.305	-0.061	-0.061	0	3.024	9.678	1.107	0	-0.061	-0.061	-9.822	-0.88	-0.658	-0.061	-0.061	-0.061	1.528	9.642	1.224	-0.061	-0.061	-0.061	0.934	9.856	-1.004	-0.061	0	-0.061	1506608451
-9.82	-0.89	-0.658	-0.061	-0.061	-0.061	2.859	-8.717	-0.291	-0.061	-0.061	0	3.024	9.674	1.105	0	-0.061	-0.061	-9.82	-0.89	-0.658	-0.061	-0.061	-0.061	1.512	9.654	1.235	-0.061	-0.061	-0.061	0.933	9.859	-1.018	-0.061	0	-0.061	1506608451
-9.818	-0.886	-0.645	0	-0.061	-0.061	2.881	-8.727	-0.316	-0.061	-0.061	0	3.024	9.674	1.096	0	-0.061	-0.061	-9.818	-0.886	-0.645	0	-0.061	-0.061	1.512	9.647	1.219	0	-0.061	-0.061	0.94	9.85	-1.026	-0.061	0	-0.061	1506608451
-9.826	-0.91	-0.636	-0.061	-0.061	-0.061	2.891	-8.714	-0.336	-0.061	-0.061	0	3.029	9.668	1.108	0	-0.061	-0.061	-9.826	-0.91	-0.636	-0.061	-0.061	-0.061	1.509	9.642	1.232	0	-0.061	-0.061	0.916	9.843	-1.022	0	-0.061	-0.061	1506608452
-9.817	-0.982	-0.565	0.061	0	-0.122	2.894	-8.695	-0.317	-0.061	-0.061	0	3.029	9.649	1.12	0	-0.061	-0.061	-9.817	-0.982	-0.565	0.061	0	-0.122	1.51	9.629	1.213	0	-0.061	-0.061	0.897	9.86	-1.018	0	-0.061	-0.061	1506608452
-9.88	-0.991	-0.608	0	-0.122	-0.244	2.931	-8.709	-0.324	-0.061	-0.122	-0.061	3.029	9.682	1.107	0	-0.061	-0.061	-9.88	-0.991	-0.608	0	-0.122	-0.244	1.525	9.616	1.223	-0.061	0	-0.061	0.994	9.826	-0.924	0	0.061	0	1506608452
-9.802	-0.999	-0.475	0.061	-0.122	-0.244	3.165	-8.721	-0.307	-0.122	-0.183	-0.061	2.984	9.71	1.074	0	-0.122	-0.061	-9.802	-0.999	-0.475	0.061	-0.122	-0.244	1.632	9.74	1.206	-0.061	-0.061	-0.122	0.934	9.948	-0.812	-0.122	0.061	0.061	1506608452
-9.83	-0.937	-0.331	0.122	-0.061	-0.183	3.412	-8.525	-0.266	-0.122	0.061	-0.122	2.934	9.532	1.154	0.122	-0.061	-0.061	-9.83	-0.937	-0.331	0.122	-0.061	-0.183	1.79	9.558	1.343	-0.122	-0.061	-0.183	0.824	9.898	-0.824	-0.183	0.122	0.061	1506608452
-9.741	-0.828	-0.348	0.244	0.122	-0.305	3.458	-8.674	-0.348	0	0	-0.183	2.881	9.646	1.26	0.122	0	-0.122	-9.741	-0.828	-0.348	0.244	0.122	-0.305	1.79	9.579	1.382	-0.183	0.061	-0.244	0.866	9.879	-0.797	-0.061	0	0.061	1506608452
-9.737	-0.746	-0.318	0.183	0.122	-0.366	3.438	-8.725	-0.499	0	-0.244	-0.244	2.854	9.826	1.359	0.061	-0.244	-0.122	-9.737	-0.746	-0.318	0.183	0.122	-0.366	1.495	9.688	1.497	-0.061	-0.061	-0.244	1.15	9.782	-0.843	0.061	0	0.061	1506608452
-9.771	-0.941	-0.214	0.183	0.061	-0.366	3.498	-8.576	-0.573	-0.122	-0.061	-0.244	2.873	9.802	1.409	0	-0.427	0.061	-9.771	-0.941	-0.214	0.183	0.061	-0.366	1.353	9.647	1.634	-0.061	-0.366	-0.183	1.395	9.752	-0.651	-0.183	0.366	0.061	1506608452
-9.787	-1.223	-0.038	0.244	-0.305	-0.305	3.391	-8.466	-0.593	-0.122	0.305	-0.061	2.795	9.673	1.384	0	-0.61	0.183	-9.787	-1.223	-0.038	0.244	-0.305	-0.305	1.476	9.524	1.718	-0.183	-0.549	-0.183	1.236	9.744	-0.623	-0.061	0.366	0.061	1506608452
-9.643	-1.619	0.115	0.427	-0.244	-0.366	3.17	-8.441	-0.647	-0.122	0.244	0.122	2.634	9.617	1.346	0.061	-0.549	0.061	-9.643	-1.619	0.115	0.427	-0.244	-0.366	1.686	9.461	1.7	-0.122	-0.549	-0.244	1.099	9.786	-0.479	0	0.488	0.122	1506608452
-9.588	-1.414	0.38	0.61	-0.244	-0.305	3.061	-8.484	-0.697	-0.183	0.122	0.244	2.553	9.646	1.318	0.061	-0.61	-0.061	-9.588	-1.414	0.38	0.61	-0.244	-0.305	1.699	9.51	1.651	-0.061	-0.488	-0.366	1.099	9.79	-0.4	-0.244	0.61	0.244	1506608452
-9.849	-1.154	0.306	0.732	-0.366	-0.305	2.996	-8.336	-0.659	-0.244	0.244	0.366	2.543	9.691	1.237	0.061	-0.732	-0.122	-9.849	-1.154	0.306	0.732	-0.366	-0.305	1.627	9.543	1.782	0	-0.305	-0.488	0.573	9.801	-0.26	-0.061	0.305	0.305	1506608452
-9.786	-1.02	0.065	0.854	0	-0.305	2.901	-8.558	-0.546	-0.244	0.244	0.366	2.695	9.999	1.139	0.183	-0.732	-0.061	-9.786	-1.02	0.065	0.854	0	-0.305	1.578	9.789	1.944	-0.061	-0.244	-0.488	0.104	9.909	-0.487	0.122	-0.427	0.061	1506608452
-9.512	-0.703	-0.419	0.671	0.061	-0.549	2.801	-8.853	-0.455	0.244	0.183	0.61	3.015	10.222	1.305	0.366	-0.366	-0.122	-9.512	-0.703	-0.419	0.671	0.061	-0.549	1.5	10.098	1.91	-0.122	-0.366	-0.427	0.618	9.789	-0.719	0.488	-1.16	-0.061	1506608452
-9.838	-0.672	-1.18	0.549	0.244	-0.549	2.696	-8.649	-0.379	0.244	0.183	0.61	3.236	9.836	1.585	0.305	-0.183	0	-9.838	-0.672	-1.18	0.549	0.244	-0.549	1.416	9.761	1.593	-0.427	-0.671	-0.244	0.907	9.631	-0.853	0.549	-1.343	-0.427	1506608452
-10.164	-0.731	-1.52	0.488	0.244	-0.183	2.403	-8.949	-0.434	0.732	-0.854	0.305	3.452	9.701	1.601	0.183	-0.244	-0.061	-10.164	-0.731	-1.52	0.488	0.244	-0.183	1.912	9.606	1.037	-0.793	-0.488	-0.122	1.821	9.756	-1.744	0.549	-0.916	-0.61	1506608452
-10.023	-0.395	-1.383	0.488	0.793	0.061	2.296	-9.311	-0.427	0.732	-1.465	0.244	3.898	9.394	1.51	0	0	-0.488	-10.023	-0.395	-1.383	0.488	0.793	0.061	2.534	9.763	0.524	-0.61	-0.305	-0.366	1.763	10.109	-1.698	0.488	-0.427	-0.549	1506608452
-9.97	0.071	-1.505	0.244	0.671	-0.244	2.355	-9.302	-0.182	0.183	-1.343	0.305	4.396	9.152	1.242	-0.061	-0.122	-0.793	-9.97	0.071	-1.505	0.244	0.671	-0.244	2.251	9.459	0.223	-0.549	0.122	-0.183	1.625	9.872	-1.72	0.549	-1.465	-0.671	1506608452
-9.774	0.134	-1.381	-0.122	0.061	-0.427	2.54	-9.119	0.508	0.183	-1.343	0.305	5.077	9.211	0.979	-0.366	-0.061	-0.671	-9.774	0.134	-1.381	-0.122	0.061	-0.427	2.064	9.727	0.043	-0.122	0.183	-0.061	2.141	9.755	-1.956	0.671	-1.099	-0.793	1506608452
-9.341	-0.279	-1.081	-0.366	-0.122	-0.488	2.493	-8.029	1.101	-0.549	-0.488	0.671	5.136	8.269	0.711	-0.366	-0.488	-0.061	-9.341	-0.279	-1.081	-0.366	-0.122	-0.488	1.993	8.987	0.205	0	-0.488	-0.244	2.222	9.592	-1.808	0.793	-0.488	-1.099	1506608452
-9.51	-0.566	-0.953	-0.061	-0.366	-0.366	2.455	-7.37	1.456	-0.671	-0.305	0.793	5.052	7.632	0.609	0.061	-0.61	0.427	-9.51	-0.566	-0.953	-0.061	-0.366	-0.366	2.281	8.191	0.234	-0.183	0.061	-0.183	1.846	9.327	-1.469	0.916	0.305	-1.16	1506608452
-9.874	-0.239	-1.121	0.244	-0.488	-0.305	2.623	-7.71	1.532	-0.427	-0.549	0.854	4.917	8.053	0.489	0.061	0.183	0.183	-9.874	-0.239	-1.121	0.244	-0.488	-0.305	2.323	8.494	-0.049	0.061	0.793	-0.183	1.709	9.406	-1.142	0.61	0.183	-0.977	1506608452
-10.189	-0.242	-1.343	0	-0.61	-0.427	2.705	-8.278	1.366	-0.305	-0.488	1.099	4.703	8.839	0.361	0	0.366	0	-10.189	-0.242	-1.343	0	-0.61	-0.427	2.013	9.282	-0.085	0.366	1.16	-0.122	1.625	9.664	-1.36	0.366	-0.061	-0.916	1506608452
-10.213	-0.714	-1.396	-0.061	-0.305	-0.427	2.908	-8.984	1.14	-0.061	-0.671	1.343	4.6	9.778	0.322	0.061	0.183	0.061	-10.213	-0.714	-1.396	-0.061	-0.305	-0.427	1.784	10.225	0.124	0.427	1.099	-0.061	0.998	9.997	-1.939	0.122	-0.61	-1.16	1506608452
-10.143	-0.853	-1.635	0.244	-0.244	-0.488	3.122	-9.548	0.943	-0.061	-0.671	1.099	4.557	10.426	0.435	0.183	0.366	0.061	-10.143	-0.853	-1.635	0.244	-0.244	-0.488	1.693	10.929	0.317	0.244	0.671	-0.122	0.735	10.024	-2.342	0.122	-1.221	-1.282	1506608452
-10.471	-0.446	-1.957	0.549	-0.305	-0.183	3.122	-9.548	0.943	-0.061	-0.671	1.099	4.177	10.566	0.629	0.244	0.305	0.183	-10.471	-0.446	-1.957	0.549	-0.305	-0.183	1.659	11.041	0.426	-0.305	0.244	-0.183	1.318	10.145	-2.494	-0.305	-1.526	-1.16	1506608453
-10.854	0.2	-1.975	0.244	-0.122	0.488	3.339	-9.482	0.53	-0.305	-0.549	0.366	3.742	10.341	0.947	0.183	0.183	0.061	-10.854	0.2	-1.975	0.244	-0.122	0.488	1.516	10.704	0.419	-0.732	-0.366	-0.183	1.812	10.696	-2.352	-0.61	-0.977	-0.977	1506608453
-11.075	0.339	-1.715	-0.671	-0.244	0.671	3.339	-9.482	0.53	-0.305	-0.549	0.366	3.449	10.602	1.153	-0.183	0.244	-0.427	-11.075	0.339	-1.715	-0.671	-0.244	0.671	1.31	10.812	0.396	-1.099	-0.366	-0.061	2.391	10.75	-2.084	-1.221	-1.099	-0.671	1506608453
-11.242	-0.713	-1.202	-1.587	-0.183	0.549	3.554	-9.893	0.609	-0.427	0.427	0	3.253	10.624	1.2	-0.61	0.122	-0.732	-11.242	-0.713	-1.202	-1.587	-0.183	0.549	0.766	10.66	0.863	-0.916	-0.854	0.183	2.42	10.982	-1.583	-1.648	-0.732	-0.366	1506608453
-10.463	-2.3	-0.845	-1.526	-0.122	0.671	3.628	-10.464	0.615	-0.427	0.427	0	3.08	10.735	1.037	-0.793	-0.549	-0.793	-10.463	-2.3	-0.845	-1.526	-0.122	0.671	0.938	10.603	1.534	-0.671	-1.16	0.305	2.822	11.324	-0.605	-2.502	0	0.549	1506608453
-8.939	-2.972	0.392	-0.916	0.122	0.916	3.628	-10.464	0.615	-0.122	0.549	-0.549	3.277	10.38	0.957	-0.732	-0.305	-0.671	-8.939	-2.972	0.392	-0.916	0.122	0.916	1.378	10.474	2.104	-0.488	-1.038	0.122	2.946	11.147	0.261	-3.662	1.282	2.197	1506608453
-8.963	-2.628	0.786	-0.244	-0.305	0.916	3.569	-9.083	0.173	0.61	0.244	-2.747	3.146	9.046	1.049	-0.366	0.305	-0.122	-8.963	-2.628	0.786	-0.244	-0.305	0.916	1.064	9.022	2.638	-0.793	-0.61	0.244	2.34	9.752	1.432	-3.906	-0.183	4.395	1506608453
-9.863	-2.312	0.154	-0.305	-1.038	0.427	3.158	-8.48	-0.173	0.61	0.244	-2.747	2.657	8.629	1.158	-0.366	0.183	0.427	-9.863	-2.312	0.154	-0.305	-1.038	0.427	0.507	7.99	2.981	-0.732	0	0.488	1.424	10.532	-0.613	-2.808	2.563	4.822	1506608453
-9.409	-2.079	0.513	-0.488	-0.793	0.488	2.61	-8.939	-0.684	1.099	0.916	-2.93	2.016	9.241	1.022	-0.793	-0.61	0.61	-9.409	-2.079	0.513	-0.488	-0.793	0.488	0.368	8.464	2.894	-0.122	0.061	0.427	0.085	11.385	-0.465	-2.38	2.197	4.517	1506608453
-9.21	-1.559	0.524	-0.854	-0.549	0.366	2.321	-9.063	-1.218	1.16	0.61	-2.197	1.897	9.745	0.723	-0.916	-1.038	0.427	-9.21	-1.559	0.524	-0.854	-0.549	0.366	0.653	9.292	2.934	0.488	0.061	0.183	0.388	10.488	-0.575	-1.587	1.892	4.517	1506608453
-9.118	-1.401	0.59	-0.671	-0.549	0.183	2.381	-8.457	-1.518	1.16	0.61	-2.197	1.934	9.543	0.555	-0.366	-0.671	0.549	-9.118	-1.401	0.59	-0.671	-0.549	0.183	0.853	9.25	3.153	0.427	0.061	0.061	1.226	10.229	-0.19	-0.732	3.845	3.906	1506608453
-8.354	-1.36	0.835	-0.305	0	0.305	2.529	-8.001	-1.517	0.854	0.427	-1.77	1.706	9.281	0.663	0.183	-0.244	0.671	-8.354	-1.36	0.835	-0.305	0	0.305	0.794	8.965	3.061	0.061	-0.244	0.061	0.813	9.42	0.465	-0.488	4.761	3.052	1506608453
-8.021	-0.89	0.76	0.122	0.793	0.366	2.347	-7.817	-1.395	0.244	0.732	-1.16	1.263	9.158	0.95	0.305	-0.366	0.488	-8.021	-0.89	0.76	0.122	0.793	0.366	0.878	8.799	2.924	0	-0.488	-0.122	-0.64	8.506	0.541	0.061	3.418	2.197	1506608453
-8.475	-0.409	0.714	0.183	1.099	0.183	2.251	-7.663	-1.223	0.244	0.244	-0.977	1.079	9.002	1.275	0.244	-0.732	0.061	-8.475	-0.409	0.714	0.183	1.099	0.183	1.141	8.607	2.796	0.183	-0.671	-0.366	-0.745	7.735	0.685	1.953	1.16	1.343	1506608453
-9.533	0.158	0.847	0.244	1.038	0.366	2.251	-7.663	-1.223	0.244	0.244	-0.977	1.346	9.008	1.656	0.366	-0.671	-0.305	-9.533	0.158	0.847	0.244	1.038	0.366	1.51	8.568	2.791	0.244	-0.793	-0.488	0.285	7.501	1.564	2.258	-0.488	0.488	1506608453
-10.566	0.291	0.126	-0.183	0.671	0.366	2.249	-8.082	-1.192	0.183	0	0	1.839	9.374	1.974	0.427	-0.427	-0.61	-10.566	0.291	0.126	-0.183	0.671	0.366	1.903	8.909	2.762	0.183	-0.916	-0.488	1.498	7.614	1.796	2.502	-1.831	-0.671	1506608453
-11.055	0.329	0.358	-0.183	0.549	0.305	2.271	-8.848	-1.178	0.061	-0.122	0.732	2.396	9.839	2.189	0.488	-0.183	-0.916	-11.055	0.329	0.358	-0.183	0.549	0.305	2.291	9.382	2.663	0	-1.038	-0.549	3.235	9.262	2.311	2.258	0.183	-1.282	1506608453
-12.31	0.517	0.896	-0.61	0.244	0.183	2.378	-9.654	-1.115	0.061	-0.122	0.732	2.987	10.298	2.336	0.488	0.061	-1.16	-12.31	0.517	0.896	-0.61	0.244	0.183	2.51	9.89	2.513	0.183	-0.793	-0.549	6.626	10.739	2.676	-0.122	1.404	-0.122	1506608453
-12.056	-0.683	0.378	-0.183	-0.122	0	2.519	-9.969	-0.897	-0.305	-0.427	2.014	3.371	10.494	2.351	0.366	-0.183	-1.16	-12.056	-0.683	0.378	-0.183	-0.122	0	2.296	10.116	2.23	0.366	-0.916	-0.488	5.197	10.263	2.78	-0.854	-0.732	-0.183	1506608453
-10.86	-1.952	-0.127	0.122	-0.916	-0.122	2.583	-10.186	-0.628	-0.305	-0.427	2.014	3.771	10.94	2.293	0.061	-0.427	-1.16	-10.86	-1.952	-0.127	0.122	-0.916	-0.122	2.066	10.529	1.847	0.427	-0.916	-0.183	0.659	9.957	2.102	1.831	-0.305	-1.221	1506608453
-9	-2.199	-0.039	0.488	-0.305	-0.305	2.926	-10.05	-0.184	-0.549	-0.977	2.197	4.157	11.581	2.084	-0.305	-0.671	-1.038	-9	-2.199	-0.039	0.488	-0.305	-0.305	2.121	11.262	1.621	0.549	-0.61	-0.061	2.454	11.847	2.165	0.793	-2.258	-0.671	1506608453
-9.112	-2.522	-1.072	1.099	-0.061	-0.549	3.272	-9.015	0.48	-0.732	-0.793	2.502	4.637	11.118	1.958	-0.366	-0.305	-0.366	-9.112	-2.522	-1.072	1.099	-0.061	-0.549	1.931	11.069	1.617	0.366	-0.122	0.061	-0.694	9.356	-0.488	0.916	-3.662	-1.648	1506608453
-9.221	-2.084	-1.227	0.916	-0.122	-0.366	3.138	-7.887	0.883	-0.732	0.183	1.648	4.474	9.829	1.714	-0.366	0.61	0.793	-9.221	-2.084	-1.227	0.916	-0.122	-0.366	1.183	9.741	1.465	-0.488	0.122	0.427	2.021	9.867	-1.891	1.709	-3.357	-1.282	1506608453
-9.606	-1.683	-1.037	0.61	0.122	0.061	2.731	-8.037	0.848	-0.732	0.183	1.648	3.803	9.526	1.281	-0.732	0.916	1.282	-9.606	-1.683	-1.037	0.61	0.122	0.061	0.629	9.132	1.004	-1.038	0.61	0.854	2.202	9.637	-1.442	0.916	0.183	-1.343	1506608453
-9.883	-1.119	-1.371	0.244	0.244	-0.305	2.731	-8.037	0.848	-0.244	-0.916	0.732	3.138	10.24	0.658	-1.221	0.61	0.977	-9.883	-1.119	-1.371	0.244	0.244	-0.305	0.559	9.839	0.797	-0.488	1.404	1.038	1.403	9.769	-1.007	0.793	-1.526	-1.099	1506608453
-9.421	-1.242	-1.253	0.305	0.244	-0.427	2.909	-9.244	0.355	0.061	-1.831	0.122	3.103	10.678	-0.022	-1.526	0.305	0.549	-9.421	-1.242	-1.253	0.305	0.244	-0.427	0.537	10.596	1.056	0.488	1.953	0.977	0.86	9.805	-1.998	0.977	-2.014	-1.404	1506608454
-8.836	-1.218	-1.213	0.427	0.244	-0.488	2.943	-8.581	0.33	0	-1.404	-0.061	3.122	9.775	-0.48	-1.221	0.305	0.977	-8.836	-1.218	-1.213	0.427	0.244	-0.488	0.309	9.989	1.409	0.488	1.221	0.916	1.499	9.548	-2.274	1.099	-1.526	-1.709	1506608454
-8.879	-1.038	-1.306	0.488	0	-0.671	2.652	-7.998	0.398	-0.305	-0.549	-0.427	2.958	8.741	-0.508	-0.427	0.305	1.709	-8.879	-1.038	-1.306	0.488	0	-0.671	0.286	8.961	1.45	-0.061	0.549	0.854	2.012	9.147	-1.955	1.038	-1.038	-1.587	1506608454
-9.225	-1.011	-1.303	0.366	-0.244	-0.549	2.316	-7.953	0.425	-0.366	-0.305	-0.916	2.684	8.307	-0.356	-0.122	0.427	1.892	-9.225	-1.011	-1.303	0.366	-0.244	-0.549	0.463	8.355	1.3	-0.427	0.488	0.671	1.692	9.153	-1.875	0.854	-0.793	-1.526	1506608454
-9.555	-1.132	-1.205	0.549	-0.305	-0.366	2.095	-7.984	0.336	-0.244	-0.488	-0.854	2.286	8.095	-0.203	-0.183	0.122	1.648	-9.555	-1.132	-1.205	0.549	-0.305	-0.366	0.587	8.169	0.928	-0.244	0.366	0.427	1.102	9.295	-1.737	0.488	-1.282	-1.526	1506608454
-9.789	-1.014	-1.046	0.916	-0.488	-0.366	2.131	-8.251	0.394	-0.244	-0.488	-0.854	2.062	8.196	-0.103	-0.305	-0.305	0.977	-9.789	-1.014	-1.046	0.916	-0.488	-0.366	0.621	8.427	0.66	0.244	0.305	0.244	1.258	9.575	-1.515	0.305	-1.526	-1.282	1506608454
-9.981	-0.353	-1.322	0.732	-0.305	-0.305	2.14	-8.563	0.522	-0.549	0	-0.488	2.117	8.731	-0.103	-0.366	-0.793	0.244	-9.981	-0.353	-1.322	0.732	-0.305	-0.305	0.736	9.039	0.601	0.61	0.305	0.183	1.951	9.677	-1.601	-0.366	-1.526	-1.038	1506608454
-10.105	0.182	-1.509	0.061	-0.366	0	2.153	-8.943	0.671	-0.732	0.549	0	2.267	9.556	-0.173	-0.366	-1.465	-0.305	-10.105	0.182	-1.509	0.061	-0.366	0	1.201	9.983	0.863	0.916	0.061	-0.244	1.558	10.009	-1.565	-0.488	-1.465	-0.977	1506608454
-10.393	-0.032	-1.56	0.061	-0.183	0.671	2.217	-9.094	0.709	-0.671	0.732	0.427	2.64	10.09	0.025	0.061	-1.648	-0.671	-10.393	-0.032	-1.56	0.061	-0.183	0.671	1.824	10.712	1.083	0.549	-0.732	-0.793	1.225	10.348	-2.036	-1.221	-2.136	-0.977	1506608454
-10.939	-0.674	-1.128	-0.183	-0.366	0.854	2.292	-9.359	0.47	-0.427	0.549	0.549	3.304	10.508	0.877	0.61	-0.366	-1.16	-10.939	-0.674	-1.128	-0.183	-0.366	0.854	1.903	10.986	1.207	-0.122	-1.099	-0.732	2.522	10.197	-1.963	-1.587	-1.709	-0.793	1506608454
-10.661	-1.919	-0.604	-1.099	0.366	0.732	2.393	-9.978	0.036	0.122	-0.183	0.61	3.669	11.201	1.882	0.488	0.977	-1.648	-10.661	-1.919	-0.604	-1.099	0.366	0.732	1.487	11.147	1.075	-0.549	-1.404	-0.366	4.204	10.669	-1.152	-2.136	-0.671	0.244	1506608454
-10.087	-3.391	-0.102	-0.305	0.244	0.916	2.761	-10.477	-0.422	0.122	-0.183	0.61	3.322	11.794	2.245	-0.183	-0.061	-1.709	-10.087	-3.391	-0.102	-0.305	0.244	0.916	1.779	11.509	1.586	-0.488	-1.221	-0.427	3.708	11.218	0.921	-3.906	0.183	2.197	1506608454
-10.039	-2.967	0.627	0.854	-0.488	0.977	2.761	-10.477	-0.422	0.122	-0.244	0.854	3.597	10.916	2.483	-0.183	-0.916	-1.221	-10.039	-2.967	0.627	0.854	-0.488	0.977	2.251	10.835	2.574	-0.549	-1.099	-0.793	2.405	11.021	1.753	-5.31	-1.038	4.333	1506608454
-10.24	-2.119	0.273	0.366	-0.977	0.244	3.285	-9.182	-0.877	0	1.038	0.488	3.842	9.36	2.543	0.244	0.488	-0.305	-10.24	-2.119	0.273	0.366	-0.977	0.244	1.238	8.892	3.001	-1.343	-0.549	-0.244	0.869	11.575	-0.434	-2.808	0.427	4.456	1506608454
-9.399	-2.082	0.642	0.183	-0.854	0.122	2.58	-9.485	-1.418	0.427	0.671	-1.343	2.943	9.229	2.175	-0.061	0.61	0.305	-9.399	-2.082	0.642	0.183	-0.854	0.122	0.465	8.429	2.751	-1.465	-0.427	0.244	0.772	11.537	-0.644	-1.526	2.563	3.906	1506608454
-9.341	-1.269	0.479	-0.183	-0.61	0.061	2.248	-9.502	-1.706	0.427	0.671	-1.343	1.883	9.5	1.574	-0.793	-1.099	0.244	-9.341	-1.269	0.479	-0.183	-0.61	0.061	0.645	8.951	2.633	-0.671	-0.427	-0.061	0.935	10.276	-0.668	-1.099	2.502	3.967	1506608454
-9.073	-0.965	0.359	-0.977	-0.61	-0.244	2.235	-8.867	-1.806	0.244	0.183	-1.404	1.621	9.087	0.955	-0.916	-2.319	0.122	-9.073	-0.965	0.359	-0.977	-0.61	-0.244	1.02	8.802	2.938	0.244	-0.244	-0.427	1.151	9.934	-0.205	-0.366	4.028	3.113	1506608454
-8.187	-1.147	0.725	-0.732	0.244	0	2.013	-8.537	-1.842	0.061	1.099	-1.404	1.802	8.731	0.648	-0.122	-1.587	0.061	-8.187	-1.147	0.725	-0.732	0.244	0	1.23	8.58	2.891	0.122	-0.122	-0.427	0.885	9.286	0.184	-0.122	4.822	2.197	1506608454
-8.266	-1.066	0.983	0.061	0.977	0.366	1.622	-8.356	-1.82	0.061	0.732	-1.404	1.849	8.853	0.575	0.549	0	-0.305	-8.266	-1.066	0.983	0.061	0.977	0.366	1.446	8.742	2.991	0.061	0.183	-0.61	-1.068	8.25	-0.006	0.671	3.296	1.099	1506608454
-9.363	-0.512	0.69	-0.061	0.854	0.061	1.506	-8.251	-1.605	0.061	0.732	-1.404	1.537	9.065	0.776	0.916	0.366	-0.549	-9.363	-0.512	0.69	-0.061	0.854	0.061	1.256	8.831	2.92	0.122	0.427	-0.732	-1.416	7.829	0.391	2.502	0.122	0.244	1506608454
-10.227	-0.389	0.191	-1.038	0.183	-0.183	1.445	-8.575	-1.445	0.305	0.061	-0.793	1.676	9.561	1.152	0.977	0.305	-0.854	-10.227	-0.389	0.191	-1.038	0.183	-0.183	1.061	9.124	2.894	0.366	0.488	-0.732	0.742	8.227	1.641	3.296	-0.671	-0.549	1506608454
-10.088	-1.092	0.165	-1.221	0.061	-0.061	1.581	-8.815	-1.391	0.305	0.061	-0.793	2.038	9.828	1.581	1.038	0.61	-0.916	-10.088	-1.092	0.165	-1.221	0.061	-0.061	0.92	9.368	2.836	0.366	0.244	-0.671	2.038	9.214	1.602	2.563	-1.038	-1.343	1506608454
-9.896	-1.099	0.701	-0.549	0	0.122	1.803	-8.814	-1.418	0.244	-0.366	-0.244	2.279	9.75	1.96	1.038	0.671	-0.671	-9.896	-1.099	0.701	-0.549	0	0.122	0.744	9.219	2.735	0.122	-0.061	-0.549	3.217	10.127	1.55	2.014	1.221	-1.343	1506608454
-10.094	0.329	0.813	-0.671	0.061	0.244	1.942	-8.72	-1.291	0.244	-0.366	-0.244	2.355	9.822	2.052	0.671	0.305	-0.427	-10.094	0.329	0.813	-0.671	0.061	0.244	0.531	9.125	2.588	0	0	-0.366	6.621	10.677	3.232	-0.977	1.526	1.221	1506608454
-10.458	-0.325	0.659	-1.404	0.366	-0.488	2.041	-8.912	-1.004	-0.305	0.183	0.732	2.323	10.298	1.705	0.122	-0.244	-0.183	-10.458	-0.325	0.659	-1.404	0.366	-0.488	0.56	9.656	2.528	0.244	0.061	-0.305	3.933	9.182	1.646	-1.038	-0.488	0.305	1506608454
-11.237	-2.407	0.047	-0.488	-0.244	-0.427	2.219	-8.954	-0.613	-0.305	0.183	0.732	2.469	10.497	1.357	0.183	-0.488	-0.183	-11.237	-2.407	0.047	-0.488	-0.244	-0.427	0.94	10.198	2.487	0.244	-0.549	-0.305	-1.31	8.715	0.828	1.221	1.587	-1.709	1506608455
-10.611	-2.223	0.656	0.854	0.061	0.366	2.176	-9.348	-0.557	0	-0.122	1.526	2.705	10.655	1.242	0.549	-0.061	-0.244	-10.611	-2.223	0.656	0.854	0.061	0.366	1.452	10.493	2.29	0.122	-0.671	-0.244	0.542	11.164	1.089	1.648	-1.221	-1.221	1506608455
-9.841	-0.749	0.341	0.61	0.183	0.183	2.342	-9.912	-0.663	0	-0.122	1.526	2.829	10.905	1.192	0.427	0.427	-0.427	-9.841	-0.749	0.341	0.61	0.183	0.183	1.382	10.651	2.243	0.122	0.305	-0.305	4.728	11.342	2.201	-0.122	-1.038	0	1506608455
-9.782	-0.486	-0.341	0.244	0.366	-0.061	2.762	-9.878	-0.526	-0.183	-0.061	1.648	2.844	10.923	1.102	0.122	0.305	-0.061	-9.782	-0.486	-0.341	0.244	0.366	-0.061	0.078	10.506	2.451	0.366	0.61	-0.061	2.873	10.279	1.165	-0.366	-0.977	0.427	1506608455
-10.005	-1.572	-0.892	0.305	-0.305	-0.305	2.616	-9.156	-0.189	-0.183	-0.244	1.16	2.401	10.445	0.841	-0.183	-0.488	0.732	-10.005	-1.572	-0.892	0.305	-0.305	-0.305	-0.779	9.991	2.341	0.122	-0.671	0.244	1.345	9.18	-0.191	0.305	-0.61	-0.366	1506608455
-9.469	-2.084	-0.961	0.183	-0.366	-0.427	2.377	-8.79	-0.057	0.305	-1.038	0.61	1.94	9.889	0.484	-0.183	-1.16	0.977	-9.469	-2.084	-0.961	0.183	-0.366	-0.427	0.013	9.633	1.748	-0.122	-1.404	0.244	1.7	9.719	-0.617	0.732	-1.709	-0.671	1506608455
-9.378	-2.329	-1.041	0	-0.183	-0.366	2.377	-8.79	-0.057	0.305	-1.038	0.61	1.753	9.471	0.103	-0.061	-0.671	0.366	-9.378	-2.329	-1.041	0	-0.183	-0.366	0.971	9.54	1.119	-0.488	-0.549	0	2.001	9.85	-0.988	0.671	-0.427	-0.549	1506608455
-9.734	-2.305	-1.199	0.183	0	-0.244	2.427	-8.678	-0.036	0.305	-0.916	0.366	1.773	9.307	-0.272	0.061	0.916	-0.427	-9.734	-2.305	-1.199	0.183	0	-0.244	0.639	9.429	0.829	-0.488	0.61	-0.122	1.467	9.631	-0.865	0.427	-0.244	-0.427	1506608455
-9.801	-1.934	-1.081	0.488	0.244	-0.122	1.662	-8.738	0.227	-0.122	-0.366	0.122	1.607	10.069	-0.791	-0.183	1.038	-1.038	-9.801	-1.934	-1.081	0.488	0.244	-0.122	-0.282	10.037	0.837	-0.122	1.282	-0.183	1.298	9.895	-0.997	0.671	-0.488	-0.305	1506608455
-9.903	-1.296	-1.127	0.549	0.305	-0.366	1.662	-8.738	0.227	-0.305	0.183	0.122	1.804	10.8	-1.288	-0.427	0.183	-1.221	-9.903	-1.296	-1.127	0.549	0.305	-0.366	-1.024	10.715	1.115	0.183	1.099	-0.244	1.392	9.831	-1.384	0.61	-1.282	-0.366	1506608455
-9.768	-1.205	-1.17	0.305	0.061	-0.671	1.065	-8.937	0.318	-0.305	0.061	0.305	2.205	10.911	-1.449	-0.244	-0.427	-0.732	-9.768	-1.205	-1.17	0.305	0.061	-0.671	-1.071	11.011	1.529	0.244	0.61	-0.427	2.044	9.79	-1.861	0.732	-0.916	-0.61	1506608455
-9.593	-1.471	-1.162	0.061	-0.183	-0.793	1.013	-8.777	0.396	-0.549	0.244	0.549	2.383	10.283	-1.164	0.366	-0.549	-0.061	-9.593	-1.471	-1.162	0.061	-0.183	-0.793	-0.824	10.477	1.48	-0.427	-0.122	-0.488	2.193	9.747	-1.562	0.671	-0.305	-0.854	1506608455
-9.531	-1.845	-1.168	0.183	-0.366	-0.671	1.083	-8.503	0.412	-0.549	0.244	0.549	2.254	9.798	-0.721	0.427	-0.488	0.061	-9.531	-1.845	-1.168	0.183	-0.366	-0.671	-0.371	9.941	1.132	-0.732	-0.366	-0.549	2.137	9.652	-1.34	0.427	0.244	-0.793	1506608455
-9.694	-1.967	-1.067	0.488	-0.61	-0.427	1.136	-8.422	0.367	-0.427	-0.061	0.488	2.116	9.184	-0.324	0.305	-0.122	-0.305	-9.694	-1.967	-1.067	0.488	-0.61	-0.427	0.014	9.276	0.853	-0.549	-0.122	-0.671	1.991	9.701	-1.046	0.122	0.427	-0.61	1506608455
-9.544	-2.272	-1.255	0.61	-0.549	-0.488	1.3	-8.205	0.227	-0.427	-0.061	0.488	2.027	9.007	-0.134	0.061	-0.122	-0.732	-9.544	-2.272	-1.255	0.61	-0.549	-0.488	-0.098	8.948	0.848	-0.244	0.671	-0.671	2.005	9.692	-0.937	0.183	-0.061	-0.366	1506608455
-9.509	-2.616	-1.355	0.732	-0.671	-0.916	1.615	-8.222	0.188	-0.671	0.061	0.488	2.239	9.192	-0.206	-0.366	-0.366	-0.793	-9.509	-2.616	-1.355	0.732	-0.671	-0.916	-0.506	8.99	1.067	0.183	1.038	-0.549	2.195	9.765	-1.115	0.122	-0.122	0	1506608455
-9.372	-3.134	-0.98	0	-0.61	-1.587	2.058	-8.551	0.175	-0.61	0.549	0.488	2.461	9.294	-0.406	-0.427	-0.854	-0.488	-9.372	-3.134	-0.98	0	-0.61	-1.587	-0.261	9.154	1.077	0.122	0.916	-0.549	1.96	9.695	-1.69	-0.671	0.366	0.122	1506608455
-8.851	-3.716	-0.75	-0.427	-0.366	-2.075	2.335	-8.661	-0.042	-0.427	0.732	0.793	2.583	9.433	-0.534	-0.183	-1.221	-0.244	-8.851	-3.716	-0.75	-0.427	-0.366	-2.075	0.971	9.642	1.217	0.122	1.587	-1.099	1.024	9.975	-2.023	-1.77	1.099	0.305	1506608455
-7.617	-3.514	-0.223	0.122	-0.061	-2.197	2.443	-7.866	-0.493	-0.122	1.465	0.732	2.845	8.862	-0.045	0.183	-0.427	-0.427	-7.617	-3.514	-0.223	0.122	-0.061	-2.197	2.046	9.449	1.296	-0.183	2.258	-1.831	0.352	10.137	-1.614	-1.953	1.221	0.793	1506608455
-8.153	-2.577	0.327	0.305	-0.061	-2.38	2.443	-7.866	-0.493	-0.122	1.465	0.732	2.427	6.946	0.429	0.427	-0.122	-0.061	-8.153	-2.577	0.327	0.305	-0.061	-2.38	1.456	7.22	1.501	-0.366	2.319	-2.441	0.737	9.562	-0.75	-1.953	1.16	1.282	1506608455
-8.429	-2.353	0.256	-1.038	-0.671	-3.479	1.723	-5.666	-0.861	-0.244	1.831	0.427	2.201	5.779	0.896	0.183	0.305	0.061	-8.429	-2.353	0.256	-1.038	-0.671	-3.479	0.157	5.37	1.705	-0.305	2.563	-2.014	0.973	9.429	-0.468	-3.113	0.854	1.221	1506608455
-7.561	-3.225	0.664	-0.671	-0.244	-3.296	1.617	-6.157	-0.963	-0.183	1.16	-0.183	1.669	5.843	1.098	0	0.183	-0.061	-7.561	-3.225	0.664	-0.671	-0.244	-3.296	-0.898	5.45	1.58	0.427	2.808	-1.526	1.3	9.245	-0.464	-2.441	0.732	1.099	1506608455
-8.186	-3.679	0.848	-0.244	0	-2.991	0.971	-6.154	-1.059	0.061	1.404	-0.427	1.274	6.306	0.796	-0.488	-1.221	0.122	-8.186	-3.679	0.848	-0.244	0	-2.991	-1.723	5.79	1.566	1.221	1.465	-1.343	2.177	9.269	0.414	-2.258	1.16	1.587	1506608455
-8.376	-3.718	0.852	0.427	0.122	-3.174	0.651	-6.235	-1.035	0.305	1.343	-0.427	1.459	6.653	0.758	-0.854	-2.075	0.366	-8.376	-3.718	0.852	0.427	0.122	-3.174	-2.153	6.048	1.871	1.648	0.916	-1.099	2.896	9.229	1.613	-2.625	1.343	1.465	1506608455
-8.007	-4.035	0.999	1.709	0.305	-3.174	0.651	-6.235	-1.035	0.061	1.038	-0.244	1.453	7.295	0.938	-0.488	-2.197	0.305	-8.007	-4.035	0.999	1.709	0.305	-3.174	-2.006	7.005	1.743	1.953	1.038	-0.793	2.792	9.433	2.132	-2.136	0.854	1.465	1506608455
-8.567	-4.236	0.998	0.61	-0.183	-3.723	0.651	-6.235	-1.035	0.061	1.038	-0.244	1.367	8.741	0.703	-0.305	-2.747	-0.061	-8.567	-4.236	0.998	0.61	-0.183	-3.723	-2.143	8.422	1.438	2.197	1.282	-0.793	3.113	8.384	2.247	-2.319	-1.16	1.282	1506608456
-9.298	-5.496	0.892	0.183	-0.916	-4.578	0.396	-7.122	-1.409	0.061	0.488	0	1.715	9.954	0.484	-0.122	-2.075	-0.305	-9.298	-5.496	0.892	0.183	-0.916	-4.578	-2.387	9.634	1.468	1.892	1.831	-0.671	3.948	8.928	2.548	-2.625	0.61	1.343	1506608456
-8.818	-5.911	0.872	0.427	-0.305	-3.906	0.786	-9.647	-1.66	0.061	-0.977	0	1.352	10.533	0.428	0.61	-0.977	-0.244	-8.818	-5.911	0.872	0.427	-0.305	-3.906	-2.562	10.19	1.335	1.099	1.709	-0.732	4.338	9.1	2.737	-1.648	0.916	1.282	1506608456
-8.159	-6.383	0.86	-0.183	1.221	-2.93	0.429	-10.286	-1.84	0.244	-2.625	-0.183	1.223	10.934	0.953	1.038	0.366	-0.366	-8.159	-6.383	0.86	-0.183	1.221	-2.93	-3.799	10.284	0.784	1.038	1.892	-0.549	4.064	8.635	4.138	-1.282	1.953	0.916	1506608456
-8.203	-6.875	1.046	0.061	0.732	-2.502	0.429	-10.286	-1.84	0.305	-2.319	-0.305	0.882	11.932	0.979	-0.061	0.305	-0.366	-8.203	-6.875	1.046	0.061	0.732	-2.502	-5.345	10.395	-0.087	0.916	1.404	-0.122	3.243	8.068	4.776	-1.709	0.916	0.366	1506608456
-8.12	-7.787	0.629	-0.061	0.916	-2.319	-0.348	-10.255	-0.933	0	-2.38	-0.366	0.611	12.425	0.723	-1.282	-0.244	0.366	-8.12	-7.787	0.629	-0.061	0.916	-2.319	-5.166	11.009	0.03	0.549	1.282	-0.305	3.225	7.875	5.154	-1.648	0.061	0.061	1506608456
-7.363	-8.087	0.548	0.488	0.916	-2.136	-0.561	-10.264	-0.418	0.122	-1.465	0.122	0.176	12.733	0.644	-0.61	-0.488	0.671	-7.363	-8.087	0.548	0.488	0.916	-2.136	-4.106	11.865	0.067	-0.061	1.77	-0.793	3.021	8.483	4.85	-1.892	0.061	-0.427	1506608456
-7.454	-7.445	0.467	0.061	0.61	-2.075	-0.341	-10.14	-0.001	0.122	-1.465	0.122	0.066	12.541	0.464	0.061	-0.671	0.122	-7.454	-7.445	0.467	0.061	0.61	-2.075	-4.383	11.596	-0.182	0.122	0.977	-0.916	3.841	8.36	4.668	-1.77	0.488	-0.61	1506608456
-6.821	-8.107	0.255	-0.061	0.549	-1.648	-0.341	-10.14	-0.001	0.427	-1.587	0.305	0.518	12.495	0.383	-0.061	-0.244	0	-6.821	-8.107	0.255	-0.061	0.549	-1.648	-4.551	11.372	-0.468	0.122	0.366	-1.038	4.061	7.657	4.612	-1.526	0.793	-0.427	1506608456
-6.271	-7.821	0.189	0.183	0.732	-1.404	0.474	-10.627	0.057	0.854	-0.305	0.183	0.587	12.023	0.376	0.122	0.061	0.549	-6.271	-7.821	0.189	0.183	0.732	-1.404	-3.996	11.102	-0.366	-0.427	0.793	-1.404	4.564	7.532	4.91	-1.343	1.221	-0.305	1506608456
-6.404	-7.83	0.006	-0.061	0.549	-1.282	0.474	-10.627	0.057	-0.183	-1.16	-0.366	1.117	11.914	0.306	0	0.366	0.061	-6.404	-7.83	0.006	-0.061	0.549	-1.282	-4.126	10.764	-0.87	-0.366	0.305	-1.343	3.433	7.345	5.17	-1.16	0.305	-0.366	1506608456
-6.161	-8.085	0.071	-0.061	-0.122	-0.916	0.683	-11.087	-0.726	-0.549	-2.319	-0.427	1.276	11.306	0.197	0.671	-1.099	0.244	-6.161	-8.085	0.071	-0.061	-0.122	-0.916	-4.235	10.365	-0.782	-0.427	0.305	-1.404	3.674	7.344	5.109	-1.221	0	-0.366	1506608456
-5.652	-8.36	-0.103	-0.244	-0.305	-0.793	0.653	-10.887	-0.714	-0.61	-2.197	-0.732	3.048	11.551	-0.266	0.732	0.854	0.854	-5.652	-8.36	-0.103	-0.244	-0.305	-0.793	-4.794	10.191	-0.731	-0.916	-0.183	-1.465	4.478	7.127	5.18	-0.61	0.549	-0.061	1506608456
-5.514	-8.77	-0.123	-0.183	-0.183	-0.671	1.881	-10.689	-2.244	-1.343	0.366	-0.366	2.224	11.657	-0.561	-0.244	0.488	0.732	-5.514	-8.77	-0.123	-0.183	-0.183	-0.671	-4.51	10.361	-0.913	-0.61	0.061	-1.282	3.543	7.364	5.414	-0.549	0.305	-0.061	1506608456
-5.27	-8.547	-0.17	-0.244	-0.122	-0.488	1.881	-10.689	-2.244	-1.343	0.366	-0.366	2.379	10.655	-0.502	0.305	-0.122	0.671	-5.27	-8.547	-0.17	-0.244	-0.122	-0.488	-4.375	10.113	-0.555	-0.366	0.061	-1.099	3.167	7.772	5.429	-0.732	0.305	-0.122	1506608456
-5.065	-8.575	-0.074	-0.305	-0.244	-0.244	2.046	-10.269	-2.115	-1.343	0.366	-0.366	3.031	10.525	-0.464	0.977	0.366	0.732	-5.065	-8.575	-0.074	-0.305	-0.244	-0.244	-4.534	10.107	-0.447	-0.305	0.305	-0.793	3.708	7.561	5.204	-0.488	0.549	0.122	1506608456
-5.072	-8.809	-0.189	-0.183	-0.183	-0.061	1.483	-9.83	-2.03	-0.916	0	-0.183	3.642	10.78	-0.624	0.61	0.244	0.732	-5.072	-8.809	-0.189	-0.183	-0.183	-0.061	-4.855	10.131	-0.54	-0.122	0.122	-0.549	3.528	7.294	5.285	-0.244	0.183	0.122	1506608456
-5.402	-8.995	-0.169	-0.244	-0.366	0.061	2.669	-9.879	-2.439	-0.366	-0.366	-0.305	3.356	10.903	-0.487	-0.366	0.122	0.122	-5.402	-8.995	-0.169	-0.244	-0.366	0.061	-4.741	10.141	-0.412	-0.061	0.122	-0.183	3.194	7.575	5.467	-0.122	-0.061	0.183	1506608456
-5.234	-9.117	-0.105	-0.061	-0.366	0.122	2.226	-10.003	-1.937	0.366	-0.305	-0.244	3.535	10.526	-0.134	-0.549	1.343	-0.305	-5.234	-9.117	-0.105	-0.061	-0.366	0.122	-4.612	10.088	-0.258	0.305	0.488	0.122	3.375	7.642	5.599	-0.061	0.061	0.122	1506608456
-5.56	-9.231	-0.073	-0.061	-0.305	0.244	2.376	-10.414	-1.785	0.366	-0.305	-0.244	4.097	10.738	0.276	0.244	2.319	0.244	-5.56	-9.231	-0.073	-0.061	-0.305	0.244	-5.011	10.064	-0.467	0.061	0.305	0.305	3.322	7.705	5.623	0.366	-0.305	0.122	1506608456
-5.913	-9.563	-0.212	0.122	-0.671	0.366	2.595	-11.343	-0.778	0.732	-0.488	-0.305	2.583	12.044	-0.057	-1.343	-0.488	0	-5.913	-9.563	-0.212	0.122	-0.671	0.366	-5.187	10.557	-0.5	0.061	0.366	0.549	3.28	7.736	5.581	0.488	-0.427	0.061	1506608456
-6.045	-9.249	-0.073	0.244	-0.793	0.549	1.471	-12.007	-0.654	0	-0.427	-0.122	3.213	12.494	0.804	-1.038	0.732	0.244	-6.045	-9.249	-0.073	0.244	-0.793	0.549	-5.719	11.378	-0.348	-0.183	0.305	0.61	3.569	8.001	5.656	0.854	-0.854	-0.061	1506608456
-6.047	-9.179	-0.093	0.244	-0.732	0.977	1.797	-12.201	-0.498	-0.122	0.488	-0.244	2.741	12.701	1.249	0.305	0	0	-6.047	-9.179	-0.093	0.244	-0.732	0.977	-5.935	11.582	-0.248	-0.305	-0.366	0.854	3.675	7.907	5.527	1.099	-0.916	-0.244	1506608456
-6.071	-8.678	0.002	0.244	-0.854	1.221	1.797	-12.201	-0.498	-0.122	0.488	-0.244	3.12	13.127	0.444	0.183	0.488	0.427	-6.071	-8.678	0.002	0.244	-0.854	1.221	-5.79	11.597	-0.274	-0.671	-0.61	0.977	4.103	7.927	5.286	1.221	-0.671	-0.122	1506608456
-6.41	-8.361	-0.074	-0.061	-0.854	1.587	2.101	-12.45	-1.231	-0.61	1.404	-0.488	3.196	12.986	-0.057	-0.183	0.183	0.671	-6.41	-8.361	-0.074	-0.061	-0.854	1.587	-5.958	11.53	-0.388	-0.488	-0.793	0.916	3.901	7.689	4.845	1.526	-1.099	-0.061	1506608456
-6.49	-8.283	0.044	-0.061	-0.793	2.258	2.528	-11.714	-2.048	-0.793	0.061	-0.916	2.808	12.35	-0.042	-0.183	0	0.549	-6.49	-8.283	0.044	-0.061	-0.793	2.258	-5.556	11.146	-0.202	-0.366	-1.343	1.038	4.215	7.724	4.575	1.526	-1.099	-0.122	1506608457
-6.947	-8.288	0.225	0	-1.038	2.869	2.766	-11.192	-1.711	-0.61	0.732	-1.099	2.705	12.047	0.228	0.061	0.244	0.61	-6.947	-8.288	0.225	0	-1.038	2.869	-5.021	11.176	-0.104	-0.305	-1.465	1.16	4.142	7.634	4.311	1.587	-1.465	-0.183	1506608457
-6.888	-8.105	0.151	0.427	-0.183	3.479	2.908	-10.622	-1.751	-0.61	1.465	-0.977	3.124	11.998	0.238	0.061	-0.122	0.916	-6.888	-8.105	0.151	0.427	-0.183	3.479	-5.221	11.115	-0.106	-0.366	-1.831	1.16	4.229	7.701	3.997	1.404	-1.77	-0.305	1506608457
-7.196	-7.446	0.054	0.488	0.732	3.967	3.406	-10.273	-2.157	-0.305	0.916	-1.099	3.609	11.903	0.395	0	-0.183	1.16	-7.196	-7.446	0.054	0.488	0.732	3.967	-5.441	11.151	0.007	-0.488	-2.38	1.343	4.145	8.098	4.014	1.038	-1.648	-0.671	1506608457
-7.673	-6.877	0.193	0.916	1.221	4.517	3.464	-9.788	-2.495	-0.549	1.465	-1.038	3.579	11.727	0.127	-0.671	-0.305	1.282	-7.673	-6.877	0.193	0.916	1.221	4.517	-5.209	10.865	0.132	-0.671	-2.808	1.648	4.194	8.189	3.909	0.732	-1.648	-1.16	1506608457
-7.66	-6.126	0.123	1.099	2.014	4.7	3.464	-9.788	-2.495	-0.549	1.465	-1.038	3.194	11.178	0.408	-0.916	-0.244	1.465	-7.66	-6.126	0.123	1.099	2.014	4.7	-4.752	10.546	0.407	-0.61	-2.991	1.892	4.266	8.33	3.205	1.099	-1.953	-1.282	1506608457
-7.972	-5.182	0.262	1.221	1.831	4.761	3.47	-9.082	-2.012	-0.488	1.892	-1.16	3.054	10.423	0.317	-0.977	-0.916	1.587	-7.972	-5.182	0.262	1.221	1.831	4.761	-4.673	9.753	0.572	-0.671	-3.418	2.258	4.215	8.628	3.115	1.099	-1.099	-1.526	1506608457
-7.998	-4.721	0.226	0.854	1.587	4.272	3.47	-9.082	-2.012	-0.488	1.892	-1.16	3.077	9.249	0.29	-0.977	-0.793	1.709	-7.998	-4.721	0.226	0.854	1.587	4.272	-4.122	8.624	0.817	-0.671	-4.211	2.563	3.643	8.78	3.03	1.465	-1.16	-1.648	1506608457
-8.384	-5.158	0.658	1.526	0.671	3.418	3.47	-9.082	-2.012	-0.488	1.892	-1.16	2.817	7.746	0.389	-1.099	-0.671	1.953	-8.384	-5.158	0.658	1.526	0.671	3.418	-3.041	7.098	0.84	-0.671	-4.578	2.625	2.845	9.01	3.33	1.343	-0.488	-1.953	1506608457
-8.192	-5.472	0.804	2.319	0.183	2.747	3.47	-9.082	-2.012	-0.488	1.892	-1.16	2.269	6.523	0.633	-1.465	-1.099	2.075	-8.192	-5.472	0.804	2.319	0.183	2.747	-2.073	5.778	0.707	-0.793	-4.578	2.38	2.263	10.2	3.334	1.099	-1.526	-1.892	1506608457
-7.46	-4.502	0.922	3.662	0.732	1.831	3.47	-9.082	-2.012	-0.488	1.892	-1.16	1.942	6.041	0.897	-1.587	-1.038	1.892	-7.46	-4.502	0.922	3.662	0.732	1.831	-1.41	5.447	0.317	-0.916	-4.456	2.258	0.852	10.316	2.45	1.526	-2.136	-1.648	1506608457
-7.47	-3.559	1.023	3.357	1.038	1.465	3.47	-9.082	-2.012	-0.488	1.892	-1.16	1.715	6.094	0.809	-2.014	-1.526	1.465	-7.47	-3.559	1.023	3.357	1.038	1.465	-0.507	6.007	0.1	-0.549	-4.517	1.831	0.126	9.881	1.838	1.526	-2.136	-2.014	1506608457
-7.635	-3.711	1.224	2.747	0.671	0.916	3.47	-9.082	-2.012	-0.488	1.892	-1.16	2.073	6.174	0.679	-2.38	-2.258	1.099	-7.635	-3.711	1.224	2.747	0.671	0.916	0.422	6.49	0.286	-0.122	-4.517	1.221	-0.475	9.256	0.992	1.526	-2.747	-3.174	1506608457
-7.467	-3.762	1.066	3.052	0.916	0.366	3.601	-8.118	-1.459	-0.488	2.075	-1.343	2.75	6.325	0.823	-2.563	-2.563	0.671	-7.467	-3.762	1.066	3.052	0.916	0.366	0.658	6.982	0.763	-0.061	-4.211	0.916	-0.744	9.138	1.428	1.404	-1.831	-2.869	1506608457
-7.756	-3.243	0.818	3.113	0.854	0	4.829	-5.056	-2.166	-1.587	3.357	-1.16	3.274	7.076	1.209	-2.563	-2.502	0.366	-7.756	-3.243	0.818	3.113	0.854	0	0.854	7.735	1.311	0.122	-3.906	0.61	0.011	9.476	1.273	0.793	-4.089	-1.587	1506608457
-8.635	-2.817	0.827	3.052	0.61	-0.305	4.829	-5.056	-2.166	-1.587	3.357	-1.16	3.57	7.985	1.321	-2.93	-3.479	0.427	-8.635	-2.817	0.827	3.052	0.61	-0.305	0.784	8.595	1.668	-0.244	-4.333	0.244	-0.444	9.333	1.056	0	-5.737	-1.343	1506608457
-9.499	-2.888	0.833	3.052	0.61	-0.183	5.552	-6.162	-2.174	-1.587	3.357	-1.16	4.189	8.604	1.492	-2.808	-3.54	0.305	-9.499	-2.888	0.833	3.052	0.61	-0.183	0.768	9.33	2.001	-0.366	-4.7	0.122	-1.706	9.867	1.205	-1.099	-6.714	-2.075	1506608457
-9.465	-3.067	1.043	2.869	0.793	-0.244	6.072	-6.623	-2.878	-1.587	2.625	-1.648	4.363	9.11	1.433	-2.38	-3.662	0.183	-9.465	-3.067	1.043	2.869	0.793	-0.244	0.846	9.879	2.16	-0.793	-4.578	0.061	-1.904	10.314	0.184	-1.343	-7.446	-2.319	1506608457
-9.27	-3.472	1.038	2.869	0.732	-0.305	6.072	-6.623	-2.878	-1.587	2.625	-1.648	4.796	9.22	1.61	-2.38	-3.479	0.183	-9.27	-3.472	1.038	2.869	0.732	-0.305	0.617	9.859	2.247	-1.038	-4.761	-0.244	-0.695	10.533	-1.013	-1.221	-6.775	-2.441	1506608457
-8.863	-3.901	1.139	3.418	1.038	-0.305	6.473	-6.351	-2.907	-1.831	3.784	-1.343	4.747	9.001	1.902	-2.686	-3.54	0.488	-8.863	-3.901	1.139	3.418	1.038	-0.305	0.256	9.416	2.274	-1.282	-5.005	-0.366	0.227	10.568	-0.135	-1.099	-6.104	-2.319	1506608457
-8.552	-3.836	1.23	4.272	1.709	-0.122	6.607	-5.625	-2.866	-2.258	3.296	-1.099	4.542	8.735	1.853	-2.991	-3.479	0.488	-8.552	-3.836	1.23	4.272	1.709	-0.122	0.106	9.116	2.256	-1.343	-5.31	-0.305	0.19	10.216	0.494	-1.282	-5.798	-1.831	1506608457
-8.66	-3.236	1.182	4.578	2.319	0.122	6.861	-5.446	-3.068	-3.235	4.761	-0.366	4.48	8.612	1.804	-3.235	-3.357	0.366	-8.66	-3.236	1.182	4.578	2.319	0.122	0.22	9.01	2.407	-1.343	-5.188	-0.183	0.38	9.655	0.679	-1.587	-6.287	-1.038	1506608457
-9.044	-2.376	1.229	4.517	2.258	0.488	6.893	-5.459	-3.247	-3.235	4.761	-0.366	4.374	8.437	1.91	-2.991	-4.15	0.305	-9.044	-2.376	1.229	4.517	2.258	0.488	0.169	8.794	2.458	-1.16	-5.554	-0.366	1.196	9.176	0.989	-1.282	-6.287	-0.244	1506608457
-10.402	-2.043	1.193	4.7	1.282	1.038	7.196	-5.486	-3.007	-3.479	3.723	-0.305	4.645	8.233	1.931	-3.357	-4.578	0.671	-10.402	-2.043	1.193	4.7	1.282	1.038	0.276	8.625	2.333	-1.038	-6.042	-0.427	2.129	8.518	1.75	-1.16	-5.737	0.61	1506608457
-10.414	-1.792	0.914	4.395	0.916	0.977	7.522	-5.741	-3.066	-3.357	3.784	-0.488	5.265	8.006	1.845	-3.601	-4.517	0.732	-10.414	-1.792	0.914	4.395	0.916	0.977	0.965	8.948	1.894	-0.916	-6.165	-0.366	3.128	8.612	2.452	0.183	-5.432	0.977	1506608457
-10.745	-2.734	0.02	3.601	1.16	0.183	7.522	-5.741	-3.066	-3.357	3.784	-0.488	6.127	7.911	1.547	-3.54	-4.456	0.488	-10.745	-2.734	0.02	3.601	1.16	0.183	1.689	9.678	1.248	-0.732	-6.042	-0.305	4.584	8.78	1.891	1.526	-2.563	1.587	1506608458
-10.5	-2.607	-0.494	5.493	1.465	0.671	7.659	-6.636	-2.198	-3.113	2.441	-0.793	6.974	7.985	1.172	-3.54	-3.967	0.244	-10.5	-2.607	-0.494	5.493	1.465	0.671	2.172	10.527	0.577	-0.793	-5.92	-0.305	0.811	10.064	0.854	1.709	-1.099	0.122	1506608458
-9.312	-2.913	-1.404	5.188	2.136	0.732	7.674	-6.952	-1.725	-2.808	2.319	-0.732	7.734	8.049	0.684	-3.113	-4.272	0.244	-9.312	-2.913	-1.404	5.188	2.136	0.732	1.987	11.196	-0.221	-0.671	-5.676	-0.061	-0.159	10.91	-0.007	1.526	-5.676	-0.061	1506608458
-9.283	-3.012	-2.078	5.676	2.563	0.793	7.712	-6.96	-0.784	-2.808	2.319	-0.732	8.588	7.984	0.099	-3.662	-3.784	0.366	-9.283	-3.012	-2.078	5.676	2.563	0.793	1.522	10.95	-0.873	-1.038	-5.371	0.183	0.822	10.448	-1.552	2.38	-5.493	-0.427	1506608458
-9.265	-2.537	-2.89	5.615	2.502	0.366	7.616	-6.955	0.038	-3.662	2.686	-1.16	8.422	7.608	-0.627	-4.15	-3.723	0.732	-9.265	-2.537	-2.89	5.615	2.502	0.366	1.425	10.761	-1.29	-1.16	-5.188	0.183	1.794	10.021	-2.22	2.625	-3.296	-0.183	1506608458
-8.914	-2.462	-2.759	5.737	2.075	0.488	7.105	-6.546	0.425	-4.028	2.869	-1.221	8.209	7.148	-1.119	-4.089	-4.333	0.793	-8.914	-2.462	-2.759	5.737	2.075	0.488	1.904	10.401	-1.235	-0.977	-5.066	-0.183	0.001	10.25	-2.145	2.319	-4.517	-0.244	1506608458
-8.917	-2.213	-2.982	6.165	1.892	0.488	7.105	-6.546	0.425	-4.028	2.869	-1.221	7.668	6.318	-1.056	-4.15	-3.906	0.916	-8.917	-2.213	-2.982	6.165	1.892	0.488	1.934	9.26	-1.001	-1.16	-4.761	-0.488	1.211	9.64	-2.803	2.38	-4.761	-0.305	1506608458
-9.262	-1.887	-2.888	6.47	1.343	0.122	6.252	-5.422	0.651	-4.395	3.967	-0.854	7.113	5.601	-0.806	-4.272	-3.052	0.916	-9.262	-1.887	-2.888	6.47	1.343	0.122	1.544	8.305	-0.778	-1.16	-4.089	-0.366	1.961	9.441	-2.134	1.831	-3.662	-0.183	1506608458
-9.514	-1.363	-2.582	6.47	1.038	0.061	5.959	-5.05	-0.382	-4.639	2.197	-1.099	6.772	5.599	-0.38	-4.456	-2.625	0.732	-9.514	-1.363	-2.582	6.47	1.038	0.061	1.171	8.285	-0.763	-0.977	-3.662	-0.183	1.654	9.552	-1.451	1.16	-4.944	0.061	1506608458
-9.786	-0.507	-2.468	6.042	0.916	0.122	6.749	-4.636	-1.52	-4.639	2.197	-1.099	6.574	5.922	-0.534	-4.639	-2.747	0.732	-9.786	-0.507	-2.468	6.042	0.916	0.122	1.218	8.809	-0.863	-0.854	-3.845	-0.244	1.793	9.679	-1.286	0.366	-5.981	0.488	1506608458
-9.854	-0.297	-2.713	5.432	0.916	0	6.749	-4.636	-1.52	-4.395	2.747	-0.61	6.657	6.093	-0.853	-5.005	-3.357	0.488	-9.854	-0.297	-2.713	5.432	0.916	0	2.017	9.494	-0.609	-0.854	-3.723	-0.488	2.403	9.479	-1.8	0.305	-5.798	0.488	1506608458
-9.917	-0.791	-2.391	5.249	0.793	0.183	6.684	-4.036	-1.839	-3.906	2.319	-0.061	6.935	6.162	-0.645	-4.944	-3.113	-0.061	-9.917	-0.791	-2.391	5.249	0.793	0.183	2.678	10.166	-0.432	-0.793	-3.784	-0.916	2.306	9.513	-2.533	0.549	-5.127	0.244	1506608458
-9.554	-0.349	-2.116	4.883	1.038	0.427	7.492	-4.396	-1.638	-3.906	2.319	-0.061	7.177	6.196	-0.288	-4.517	-3.418	-0.793	-9.554	-0.349	-2.116	4.883	1.038	0.427	2.655	10.331	-0.385	-0.977	-4.639	-1.038	2.436	9.688	-2.411	-0.183	-5.188	0.427	1506608458
-9.263	0.403	-2.004	4.211	0.671	0.427	7.492	-4.396	-1.638	-3.723	2.502	0.061	7.83	6.03	0.492	-4.089	-2.869	-1.099	-9.263	0.403	-2.004	4.211	0.671	0.427	2.254	9.915	-0.242	-1.404	-5.127	-0.732	2.509	9.677	-2.023	-0.916	-5.066	0.793	1506608458
-10.048	-0.571	-1.876	3.906	0.854	0.793	7.411	-4.456	-1.32	-3.601	2.014	-0.183	8.12	6.096	1.017	-3.906	-2.625	-0.916	-10.048	-0.571	-1.876	3.906	0.854	0.793	1.621	9.327	-0.187	-1.709	-5.188	-0.366	2.324	9.377	-2.223	-1.221	-5.005	0.61	1506608458
-11.767	-2.464	-1.511	2.808	0.977	1.038	7.516	-4.258	-1.39	-3.906	2.075	-0.488	8.415	6.377	1.06	-4.15	-2.319	-0.671	-11.767	-2.464	-1.511	2.808	0.977	1.038	1.159	9.41	-0.093	-2.075	-5.371	0.366	2.383	9.787	-1.43	-1.404	-5.188	0.488	1506608458
-11.582	-3.716	-1.443	3.235	-0.122	1.221	8.727	-5.709	-2.755	-4.272	1.16	0.488	8.3	7.747	0.38	-4.578	-2.93	-1.038	-11.582	-3.716	-1.443	3.235	-0.122	1.221	1.159	9.41	-0.093	-2.075	-5.371	0.366	4.674	11.378	-0.236	-2.502	-3.723	1.953	1506608458
-10.292	-2.883	-0.164	4.761	-1.16	1.709	10.422	-6.838	-3.085	-4.272	1.16	0.488	8.942	8.422	0.01	-4.822	-2.625	-1.709	-10.292	-2.883	-0.164	4.761	-1.16	1.709	1.159	9.41	-0.093	-2.075	-5.371	0.366	4.542	12.813	2.478	-5.188	-0.61	4.211	1506608458
-10.777	-1.513	0.033	3.662	-1.831	0.793	9.512	-6.394	-2.299	-4.211	2.502	0.793	8.502	6.665	1.294	-4.211	-2.991	-0.916	-10.777	-1.513	0.033	3.662	-1.831	0.793	1.961	8.594	2.389	-1.526	-4.7	-0.793	-0.103	13.511	1.943	-5.493	-1.953	4.822	1506608458
-9.885	-2.09	-0.074	3.296	-1.648	0.183	8.726	-5.857	-1.743	-3.723	2.93	-0.183	7.756	6.071	2.11	-3.662	-3.052	0	-9.885	-2.09	-0.074	3.296	-1.648	0.183	0.802	7.699	2.117	-1.221	-3.418	0.671	-1.123	13.116	-0.347	-4.883	-2.686	3.235	1506608458
-7.811	-2.046	0.561	3.723	-0.488	0.488	8.23	-5.498	-2.652	-3.479	3.235	-0.183	7.921	6.846	1.53	-3.845	-2.441	-0.061	-7.811	-2.046	0.561	3.723	-0.488	0.488	2.159	9.667	1.146	-0.488	-5.005	0.122	-0.81	10.92	-0.042	-4.211	-2.625	2.441	1506608458
-7.352	-0.766	0.721	3.601	0.244	0.427	7.604	-4.788	-2.412	-3.54	3.357	0.122	7.642	6.163	1.342	-3.54	-2.686	0.244	-7.352	-0.766	0.721	3.601	0.244	0.427	2.99	8.497	1.672	-0.61	-4.761	-0.488	0.684	8.611	-0.694	-3.174	-2.38	1.587	1506608458
-7.717	-0.234	0.633	2.991	0.305	-0.061	6.709	-4.064	-1.619	-3.296	3.052	-0.305	7.29	4.73	2.177	-3.235	-1.831	0.61	-7.717	-0.234	0.633	2.991	0.305	-0.061	2.698	6.985	1.963	-0.793	-3.418	0.061	1.969	7.529	-0.274	-2.808	-0.427	0.671	1506608458
-7.704	-0.386	1.269	2.93	0.854	0	6.326	-3.791	-1.992	-2.38	1.587	-0.61	7.136	4.32	2.882	-2.563	-0.305	0.61	-7.704	-0.386	1.269	2.93	0.854	0	2.835	7.143	1.477	-0.244	-2.93	0.427	9.975	7.498	-37.378	-2.808	-2.625	0.671	1506608458
-8.283	-0.12	2.073	2.625	2.075	0.122	6.629	-3.976	-2.407	-2.38	1.587	-0.61	6.985	4.514	2.586	-2.319	-1.404	0.854	-8.283	-0.12	2.073	2.625	2.075	0.122	3.667	7.636	1.376	-0.305	-2.808	0.183	0.691	6.499	1.04	2.197	-2.075	-1.099	1506608458
-10.969	0.756	1.731	2.502	1.587	0.427	6.599	-4.518	-2.266	-2.075	1.892	-0.488	7.317	4.375	2.541	-2.319	-1.465	0.793	-10.969	0.756	1.731	2.502	1.587	0.427	4.579	8.303	1.664	-0.305	-2.014	-0.122	3.045	8.041	3.191	2.197	-2.075	-1.099	1506608459
-11.74	0.946	0.986	0.916	0.793	0.061	7.053	-5.081	-2.133	-0.61	0.183	-0.427	7.793	4.521	2.637	-1.77	-1.038	0.061	-11.74	0.946	0.986	0.916	0.793	0.061	5.522	9.677	1.675	0	-1.465	-0.427	6.691	10.465	4.928	0.671	-3.235	-0.916	1506608459
-12.022	1.7	1.808	-0.061	0.549	0.122	7.691	-5.524	-1.668	-0.61	0.183	-0.427	8.471	4.835	2.778	-1.282	-1.404	-0.427	-12.022	1.7	1.808	-0.061	0.549	0.122	5.276	10.24	1.665	-0.061	-1.587	-0.61	6.994	10.812	4.758	0.671	-3.235	-0.916	1506608459
-12.258	0.5	1.212	-0.732	-0.183	0.244	7.864	-5.753	-0.889	-0.122	-0.549	0.549	9.246	4.688	3.134	-0.671	-0.916	-0.61	-12.258	0.5	1.212	-0.732	-0.183	0.244	4.801	9.922	1.696	-0.305	-1.892	-0.305	4.084	8.847	3.283	0.549	-3.662	-0.549	1506608459
-11.812	-2.376	0.487	0.549	-0.671	0.183	8.209	-5.666	-0.319	0.183	-0.671	0.671	9.393	4.624	3.254	0	-0.366	-0.61	-11.812	-2.376	0.487	0.549	-0.671	0.183	4.576	10.095	1.257	-0.427	-1.77	0	1.236	10.887	2.728	2.563	-0.732	-1.892	1506608459
-9.482	-2.192	0.299	1.343	0	0.183	8.209	-5.666	-0.319	0.183	-0.671	0.671	9.79	5.19	2.665	0.366	-0.061	-0.854	-9.482	-2.192	0.299	1.343	0	0.183	4.146	10.823	0.896	-0.183	-1.099	0.183	1.882	10.407	0.98	2.563	-0.732	-1.892	1506608459
-9.301	-2.351	-0.624	0.793	0	-0.366	8.636	-5.752	0.024	0	-0.183	1.16	10.428	6.149	2.024	0.305	0.305	-0.977	-9.301	-2.351	-0.624	0.793	0	-0.366	3.285	11.109	0.554	0	0.122	0.244	0.183	9.733	-0.542	2.136	-3.845	-1.404	1506608459
-8.85	-2.909	-1.172	1.16	0.488	-0.061	8.673	-5.297	0.508	-0.122	-0.427	1.16	10.043	6.069	1.835	0.244	0.916	-0.366	-8.85	-2.909	-1.172	1.16	0.488	-0.061	2.099	9.822	0.528	-0.488	0.427	0.427	1.993	9.636	-2.285	1.709	-0.732	-1.221	1506608459
-9.327	-2.164	-1.506	1.221	0.61	0.061	8.673	-5.297	0.508	0.122	-0.549	0.305	8.788	5.713	2.218	0.549	0.793	0.183	-9.327	-2.164	-1.506	1.221	0.61	0.061	1.272	9.199	0.358	-0.427	1.038	0.61	0.863	9.695	-1.194	1.709	-0.732	-1.221	1506608459
-9.308	-1.26	-1.497	0.793	0.732	-0.183	8.007	-5.481	0.479	0.305	-0.549	-0.305	8.391	6.115	1.236	0.183	0.488	0.061	-9.308	-1.26	-1.497	0.793	0.732	-0.183	1.409	9.964	0.074	0.061	1.099	0.671	1.352	9.526	-1.985	1.282	-2.563	-1.465	1506608459
-9.331	-1.114	-1.489	0.549	0.488	-0.366	8.051	-5.718	0.152	0.061	-0.854	-0.305	8.332	6.141	0.892	0.122	0.305	-0.122	-9.331	-1.114	-1.489	0.549	0.488	-0.366	1.748	9.723	0.418	0.122	0.793	0.366	1.916	9.373	-2.053	1.404	-1.526	-1.648	1506608459
-9.292	-1.262	-1.433	0.488	0.183	-0.549	7.608	-5.143	0.565	0.305	-0.549	-0.427	7.739	5.553	1.242	0.488	0.366	0.366	-9.292	-1.262	-1.433	0.488	0.183	-0.549	1.632	8.789	0.546	0	0.977	0.305	1.672	9.55	-1.631	1.404	-1.526	-1.648	1506608459
-8.99	-1.299	-1.286	0.61	0.122	-0.488	7.49	-4.521	0.586	0.549	-0.732	-0.61	7.253	5.15	1.341	0.427	0.122	0.488	-8.99	-1.299	-1.286	0.61	0.122	-0.488	1.7	8.335	0.288	-0.122	0.549	0.366	1.616	9.317	-1.463	0.977	-1.16	-1.587	1506608459
-8.882	-1.052	-1.36	0.671	-0.122	-0.549	7.49	-4.521	0.586	0.305	-0.366	-0.488	7.135	4.798	1.284	0.427	0.122	0.488	-8.882	-1.052	-1.36	0.671	-0.122	-0.549	2.024	8.018	0.288	-0.061	0.366	0.183	1.93	9.13	-1.494	0.671	-1.282	-1.343	1506608459
-9.464	-0.677	-1.45	0.488	-0.488	-0.427	7.34	-4.097	0.279	0.122	-0.061	-0.427	6.783	4.565	1.294	0.244	0.366	0.366	-9.464	-0.677	-1.45	0.488	-0.488	-0.427	2.178	7.857	0.248	-0.183	0.732	0.061	1.829	9.415	-1.353	0.671	-1.282	-1.343	1506608459
-9.698	-0.95	-1.253	0.793	-0.488	-0.305	7.334	-3.795	0.263	0.061	-0.244	-0.427	6.879	4.601	1.278	0.061	-0.061	0.244	-9.698	-0.95	-1.253	0.793	-0.488	-0.305	2.123	8.239	0.117	0.061	0.977	0	1.598	9.624	-1.233	0.305	-1.221	-1.221	1506608459
-9.576	-0.474	-1.26	0.671	-0.305	-0.244	8.77	-3.828	0.13	-0.244	-0.366	-0.366	7.461	5.072	1.548	-0.122	-0.122	-0.244	-9.576	-0.474	-1.26	0.671	-0.305	-0.244	2.091	9.015	0.05	0.244	0.549	0.061	1.27	9.685	-1.421	-0.916	-2.014	-1.099	1506608459
-9.872	0.27	-1.537	-0.183	-0.122	-0.427	9.121	-3.838	0.047	-0.671	-0.244	-0.305	7.875	5.676	1.712	-0.61	-0.427	-0.183	-9.872	0.27	-1.537	-0.183	-0.122	-0.427	2.479	9.723	0.25	0.244	0.183	-0.183	1.409	9.971	-2.689	-0.916	-2.014	-1.099	1506608459
-10.311	-0.055	-1.681	-0.061	-0.061	-0.061	9.312	-3.625	-0.373	-0.854	-0.671	-0.305	8.242	5.992	1.887	-0.732	-0.854	-0.305	-10.311	-0.055	-1.681	-0.061	-0.061	-0.061	3.236	10.426	0.559	0.061	-0.488	-0.488	1.741	10.281	-2.186	-0.488	-1.221	-1.587	1506608459
-11.043	-0.355	-1.715	-0.122	-0.183	0.61	9.335	-3.689	-0.569	-0.671	0.061	-0.305	8.929	5.981	2.177	-0.488	-0.122	-0.671	-11.043	-0.355	-1.715	-0.122	-0.183	0.61	3.417	10.698	0.492	-0.427	-1.099	-0.305	3.021	10.756	-1.576	-1.16	-1.465	-0.977	1506608459
-11.659	-1.17	-1.223	-0.366	-0.122	0.732	9.361	-3.816	-0.889	-0.671	0.061	-0.305	9.28	6.162	2.809	-0.366	0.427	-0.977	-11.659	-1.17	-1.223	-0.366	-0.122	0.732	3.005	10.74	0.541	-0.549	-1.343	0.122	4.425	11.649	-0.446	-1.16	-1.465	-0.977	1506608459
-10.873	-2.891	-1.006	-0.916	0.244	0.549	9.482	-4.264	-1.267	-0.671	0.122	0	9.265	7.088	2.645	-1.099	-0.061	-0.549	-10.873	-2.891	-1.006	-0.916	0.244	0.549	2.778	11.325	0.714	-0.671	-1.648	0.305	3.577	11.858	1.261	-4.7	0.183	2.747	1506608459
-10.054	-3.295	0.129	0.305	0.122	1.343	10.353	-5.187	-1.812	-0.732	0.366	0.732	9.613	7.468	2.481	-1.465	-0.427	-0.61	-10.054	-3.295	0.129	0.305	0.122	1.343	2.905	11.058	1.396	-0.244	-1.953	-0.244	2.815	11.032	0.318	-4.639	-0.427	5.066	1506608459
-10.283	-2.01	0.365	0.305	-0.488	1.404	10.353	-5.187	-1.812	-0.671	0.671	0.854	8.745	6.373	2.918	-1.221	0.061	0	-10.283	-2.01	0.365	0.305	-0.488	1.404	2.012	8.684	2.232	-0.305	-1.099	-0.244	1.463	11.67	-0.429	-4.639	-0.427	5.066	1506608459
-10.033	-2.391	0.182	-0.122	-0.916	0.732	8.435	-4.637	-0.695	-0.366	2.014	-0.183	7.437	5.713	3.196	-1.587	-0.244	0.916	-10.033	-2.391	0.182	-0.122	-0.916	0.732	1.133	7.697	2.358	-0.061	0.427	0.549	-0.031	11.053	-0.081	-1.77	2.502	4.028	1506608459
-9.104	-2.365	0.457	0.244	-0.793	0.732	8.435	-4.637	-0.695	-0.244	2.136	-0.732	7.039	6.255	2.808	-1.77	-0.732	0.732	-9.104	-2.365	0.457	0.244	-0.793	0.732	1.432	9.026	1.797	0.549	-0.061	0.61	0.677	10.235	-0.188	-1.099	2.136	4.089	1506608460
-8.693	-1.275	0.349	-0.183	-0.793	0.427	8.25	-4.895	-1.566	-0.488	1.465	-0.488	7.32	6.502	2.309	-1.831	-0.977	0.549	-8.693	-1.275	0.349	-0.183	-0.793	0.427	2.5	9.5	1.741	0.793	-0.671	-0.061	0.652	9.878	0.194	-1.099	2.136	4.089	1506608460
-8.362	-0.833	0.322	-0.793	-0.732	0	7.405	-4.37	-0.863	-0.488	1.465	-0.488	7.145	5.746	2.69	-1.648	-0.916	0.732	-8.362	-0.833	0.322	-0.793	-0.732	0	2.543	8.565	1.985	0.366	-0.122	-0.122	-0.288	8.75	0.254	-0.427	3.906	2.258	1506608460
-7.696	-1.334	0.672	-0.488	0.122	0.061	6.777	-3.772	-0.536	0.244	0.854	-0.977	6.932	5.089	3.43	-0.977	-0.61	0.793	-7.696	-1.334	0.672	-0.488	0.122	0.061	2.425	8.16	1.694	0.244	0.183	0.122	-1.589	7.651	-0.026	0.427	2.258	1.038	1506608460
-7.565	-1.426	0.977	0.366	0.977	0.061	6.691	-3.441	-0.567	0.244	0.854	-0.977	7.033	4.985	3.302	-0.977	-0.488	0.549	-7.565	-1.426	0.977	0.366	0.977	0.061	2.781	8.183	1.56	0.122	-0.122	0.061	-1.476	7.571	0.56	0.427	2.258	1.038	1506608460
-8.583	-0.78	0.846	0.671	1.282	-0.183	7.014	-3.475	-0.866	0.061	0.305	-0.732	6.864	4.564	3.23	-0.977	-0.61	0.366	-8.583	-0.78	0.846	0.671	1.282	-0.183	3.095	8.209	1.593	0.183	0.244	-0.061	0.418	7.799	1.528	3.235	-0.366	-0.244	1506608460
-9.987	0.053	0.608	0.488	1.038	-0.061	7.492	-3.622	-0.843	0.122	0.122	-0.916	7.33	4.429	3.334	-0.549	-0.244	0.183	-9.987	0.053	0.608	0.488	1.038	-0.061	3.254	8.574	1.628	0.244	0.671	0.122	2.592	8.393	1.976	2.136	-1.953	-0.793	1506608460
-10.765	0.456	0.024	-0.061	0.854	0.122	7.492	-3.622	-0.843	0.427	0.183	-0.671	7.998	4.672	3.347	-0.122	-0.061	0.061	-10.765	0.456	0.024	-0.061	0.854	0.122	3.505	8.99	1.627	0.183	0.488	0.061	4.644	9.783	2.224	1.465	-1.038	-0.793	1506608460
-11.803	0.83	0.647	0	0.244	0.427	7.708	-3.747	-0.413	0.305	-0.305	-0.244	8.35	4.697	3.518	0	-0.183	0.305	-11.803	0.83	0.647	0	0.244	0.427	3.419	9.093	1.659	0.183	0.183	0.061	6.766	10.848	3.017	-0.61	2.747	0.244	1506608460
-13.258	0.569	0.67	-1.038	-0.366	0.427	8.747	-4.398	-0.493	0.305	-0.366	0.549	8.667	4.644	3.389	0.122	0.061	0.366	-13.258	0.569	0.67	-1.038	-0.366	0.427	3.469	9.349	1.503	0.244	0	0.244	5.294	10.446	3.277	-0.183	-1.038	-0.61	1506608460
-11.645	-1.579	0.053	0.122	-0.732	0	8.747	-4.398	-0.493	0.305	-0.366	0.549	8.79	4.832	3.241	0.427	0.549	0	-11.645	-1.579	0.053	0.122	-0.732	0	3.852	10.195	1.059	0.427	-0.122	0.305	0.345	11.315	1.884	1.709	-0.61	-0.854	1506608460
-10.153	-1.951	0.268	0.671	-0.061	0	9.688	-5.182	0.377	0.183	-0.366	1.343	9.662	5.881	2.573	0.61	0.183	-0.671	-10.153	-1.951	0.268	0.671	-0.061	0	4.143	11.295	0.553	0.488	0.732	0	1.064	11.17	2.216	-0.671	-3.906	0.183	1506608460
-9.341	-1.473	-0.529	0.244	-0.244	-0.305	9.506	-4.898	0.729	0.549	-0.305	1.282	9.662	5.881	2.573	0.793	0.488	-0.977	-9.341	-1.473	-0.529	0.244	-0.244	-0.305	4.143	11.295	0.553	0.488	0.732	0	0.414	9.239	-1.537	2.747	-4.028	-1.221	1506608460
-9.579	-1.864	-1.909	0.183	-0.061	-0.427	8.911	-4.21	1.041	0.549	-0.305	1.282	9.81	5.551	2.937	1.038	0.977	-0.549	-9.579	-1.864	-1.909	0.183	-0.061	-0.427	3.09	9.822	0.44	0.122	1.587	0	3.547	9.64	-3.133	1.465	0.366	-1.221	1506608460
-9.639	-2.259	-1.556	-0.061	-0.183	-0.122	8.911	-4.21	1.041	0.793	-0.366	0.549	9.225	5.169	2.455	0.671	1.099	0.061	-9.639	-2.259	-1.556	-0.061	-0.183	-0.122	2.111	8.983	-0.05	-0.061	1.77	0.488	1.373	9.969	-1.176	0.793	0.549	-1.221	1506608460
-9.367	-2.076	-1.125	0.061	0.366	0.122	8.514	-4.993	0.699	0.916	-0.244	-0.061	8.801	5.201	2.015	0.488	1.465	0	-9.367	-2.076	-1.125	0.061	0.366	0.122	2.336	9.566	-0.477	0.244	2.441	0.977	0.263	9.839	-1.226	0.732	-1.831	-1.038	1506608460
-9.398	-1.736	-1.306	0.427	0.366	-0.183	8.782	-5.386	0.825	1.038	-0.488	-0.183	8.588	5.522	1.97	0.366	1.404	-0.488	-9.398	-1.736	-1.306	0.427	0.366	-0.183	2.316	9.971	-0.663	0.549	2.869	1.099	1.312	9.635	-2.017	0.61	-2.563	-1.099	1506608460
-9.07	-1.579	-1.376	0.671	0.122	-0.244	8.782	-5.386	0.825	1.038	-1.099	-0.244	8.312	5.631	1.89	-0.183	0.916	-0.305	-9.07	-1.579	-1.376	0.671	0.122	-0.244	1.848	9.232	-0.159	0.916	2.563	1.16	1.987	9.277	-2.052	0.61	-1.038	-1.16	1506608460
-8.906	-1.347	-1.443	0.427	0.122	-0.305	8.601	-3.752	1.487	0.916	-0.305	-0.488	8.221	5.405	2.273	-0.366	0.793	0.244	-8.906	-1.347	-1.443	0.427	0.122	-0.305	1.804	8.533	0.09	0.732	2.563	1.404	1.711	9.195	-1.726	0.732	-0.671	-1.099	1506608460
-9.312	-1.263	-1.607	0.183	-0.244	-0.427	8.02	-3.534	1.669	0.916	0.671	-0.549	7.756	5.133	2.847	-0.122	0.732	0.366	-9.312	-1.263	-1.607	0.183	-0.244	-0.427	2.225	8.317	0.004	0.61	2.075	1.465	1.367	9.355	-1.626	0.305	-0.671	-1.038	1506608460
-9.556	-1.41	-1.428	0.244	-0.488	-0.305	7.898	-3.359	1.123	0.977	0.488	-0.549	7.417	5.111	2.711	-0.427	0.549	0.549	-9.556	-1.41	-1.428	0.244	-0.488	-0.305	2.655	8.256	-0.098	0.549	1.648	1.465	1.269	9.548	-1.694	0.305	-0.671	-0.977	1506608460
-9.694	-1.543	-1.206	0.61	-0.305	-0.183	7.898	-3.359	1.123	0.671	0.366	-0.305	7.244	4.937	2.732	-0.488	0.671	0.366	-9.694	-1.543	-1.206	0.61	-0.305	-0.183	3.055	8.331	-0.19	0.732	1.465	1.526	1.073	9.716	-1.402	0.122	-1.038	-0.854	1506608460
-9.477	-1.288	-1.251	1.038	-0.366	-0.305	7.449	-3.662	0.831	0.61	0.549	-0.183	7.084	5.103	2.814	-0.549	0.244	-0.183	-9.477	-1.288	-1.251	1.038	-0.366	-0.305	3.448	8.619	-0.415	0.916	1.221	1.526	1.351	9.649	-1.615	0.122	-1.038	-0.854	1506608460
-9.567	-0.755	-1.415	0.671	-0.305	-0.427	7.357	-3.687	0.779	0.61	0.122	0	7.08	5.408	2.829	-0.61	0	-0.427	-9.567	-0.755	-1.415	0.671	-0.305	-0.427	3.912	8.76	-0.233	0.793	0.793	1.221	1.282	9.656	-2.065	-0.549	-1.404	-0.732	1506608460
-9.753	-0.811	-1.638	0.427	-0.183	-0.488	7.191	-3.719	0.895	0.366	0.061	0.366	6.968	5.465	3.074	-0.427	0.549	-0.854	-9.753	-0.811	-1.638	0.427	-0.183	-0.488	4.804	8.772	-0.001	0.671	0.732	0.671	1.404	9.733	-2.132	-0.793	-1.221	-0.671	1506608460
-9.454	-1.3	-1.571	0.732	-0.122	-0.305	7.175	-3.913	0.872	0	0.366	0.916	6.751	5.499	3.118	-0.122	0.183	-1.282	-9.454	-1.3	-1.571	0.732	-0.122	-0.305	5.199	8.502	0.219	0.488	0.977	0.183	1.823	9.587	-1.596	-0.793	-1.221	-0.671	1506608461
-9.379	-1.706	-0.834	0.671	0.427	-0.183	7.175	-3.913	0.872	0	0.366	0.916	6.948	5.424	3.437	-0.183	0.549	-1.099	-9.379	-1.706	-0.834	0.671	0.427	-0.183	4.453	8.193	0.214	-0.061	0.977	-0.183	2.017	9.491	-0.76	-2.014	-1.343	0.244	1506608461
-10.317	-2.239	-0.47	-0.122	0.244	-0.977	6.761	-4.716	0.757	-0.183	0.854	0.732	6.694	5.767	3.651	-0.244	0.488	-1.343	-10.317	-2.239	-0.47	-0.122	0.244	-0.977	4.365	8.557	-0.033	0	0.183	-0.244	1.499	10.229	-0.345	-2.808	-0.916	0.854	1506608461
-11.122	-2.674	-0.449	-0.427	-0.183	-1.648	6.784	-5.566	0.925	-0.427	0.671	1.282	6.525	6.409	3.542	-0.061	-0.061	-1.892	-11.122	-2.674	-0.449	-0.427	-0.183	-1.648	4.901	9.037	0.836	0.488	-0.244	-0.854	0.45	11.374	0.004	-2.808	-0.916	0.854	1506608461
-10.848	-2.871	-0.061	-0.305	-0.977	-1.709	7.056	-6.745	0.847	-0.854	0.916	1.892	6.173	7.037	3.281	0.183	-0.061	-2.197	-10.848	-2.871	-0.061	-0.305	-0.977	-1.709	5.242	9.391	1.706	0.549	0.671	-1.526	0.421	11.647	-0.355	-3.052	0.854	1.16	1506608461
-10.134	-2.513	0.784	-0.549	-0.977	-1.526	7.056	-6.745	0.847	-0.488	1.221	2.197	6.045	6.948	3.498	1.038	0.366	-2.319	-10.134	-2.513	0.784	-0.549	-0.977	-1.526	3.925	8.89	1.689	0.122	1.038	-1.648	-0.536	10.653	-0.743	-1.16	3.418	0.122	1506608461
-9.416	-2.155	0.818	-0.732	-0.671	-1.465	7.119	-7.241	1.038	-0.488	1.221	2.197	6.045	6.948	3.498	1.038	0.366	-2.319	-9.416	-2.155	0.818	-0.732	-0.671	-1.465	1.687	8.772	1.001	0.061	0.793	-1.404	-0.83	9.643	-0.294	-1.16	3.418	0.122	1506608461
-9.018	-2.644	0.638	-0.61	-0.427	-1.404	7.057	-7.37	1.085	-0.427	0.732	2.136	6.045	6.948	3.498	1.038	0.366	-2.319	-9.018	-2.644	0.638	-0.61	-0.427	-1.404	1.016	9.359	0.883	0.488	-0.366	-1.282	-0.61	9.199	0.197	0.916	1.16	-1.16	1506608461
-9.065	-3.141	0.502	-0.488	-0.244	-1.221	6.937	-7.543	1.105	-0.61	1.099	1.892	6.045	6.948	3.498	1.038	0.366	-2.319	-9.065	-3.141	0.502	-0.488	-0.244	-1.221	1.627	10.03	1.346	0.244	-0.122	-1.343	-0.693	9.635	0.721	0.916	1.16	-1.16	1506608461
-9.306	-3.523	0.531	-0.183	-0.244	-1.038	6.937	-7.543	1.105	-0.366	0.732	1.221	6.045	6.948	3.498	1.038	0.366	-2.319	-9.306	-3.523	0.531	-0.183	-0.244	-1.038	1.834	10.281	1.418	-0.122	0.244	-1.343	-0.693	9.635	0.721	0.977	0.488	-1.282	1506608461
-9.31	-3.7	0.435	0.061	-0.244	-0.732	6.653	-7.592	1.318	-0.671	0.671	0.916	6.045	6.948	3.498	1.038	0.366	-2.319	-9.31	-3.7	0.435	0.061	-0.244	-0.732	1.601	10.067	1.164	-0.183	-0.061	-1.16	0.139	10.062	0.92	0.549	0.244	-1.221	1506608461
-9.093	-3.686	0.386	0.244	-0.122	-0.549	6.263	-7.442	1.158	-1.221	0.732	0.671	6.045	6.948	3.498	1.038	0.366	-2.319	-9.093	-3.686	0.386	0.244	-0.122	-0.549	1.651	9.881	1.018	0	-0.305	-0.916	0.032	9.947	0.816	0.427	-0.061	-1.038	1506608461
-9.062	-3.653	0.37	0.244	-0.061	-0.488	6.263	-7.442	1.158	-1.221	0.122	0.61	6.045	6.948	3.498	1.038	0.366	-2.319	-9.062	-3.653	0.37	0.244	-0.061	-0.488	1.615	9.731	0.945	-0.061	-0.366	-0.732	-0.246	9.934	0.638	0.305	-0.244	-0.793	1506608461
-8.985	-3.618	0.349	0.366	0	-0.366	6.648	-7.021	1.28	-1.099	0.061	0.305	5.674	8.285	3.953	0.061	0	-0.732	-8.985	-3.618	0.349	0.366	0	-0.366	1.828	9.689	0.945	-0.061	-0.427	-0.61	-0.127	9.822	0.549	0.061	-0.427	-0.488	1506608461
-8.983	-3.378	0.348	0.305	0	-0.305	6.71	-6.807	1.296	-0.61	0.427	0.366	5.674	8.285	3.953	0.061	0	-0.732	-8.983	-3.378	0.348	0.305	0	-0.305	2.042	9.599	0.958	-0.122	-0.427	-0.488	0.051	9.709	0.456	0.122	-0.427	-0.366	1506608461
-9.185	-3.273	0.337	0.122	0	-0.244	6.605	-6.568	1.291	-0.61	0.427	0.366	5.852	7.973	3.807	0.122	0	-0.427	-9.185	-3.273	0.337	0.122	0	-0.244	2.19	9.484	0.871	-0.061	-0.305	-0.427	-0.024	9.763	0.346	0.122	-0.427	-0.366	1506608461
-9.302	-3.357	0.312	0.061	-0.061	-0.183	6.605	-6.568	1.291	-0.671	0.305	0.366	5.709	8.027	3.783	-0.061	-0.122	-0.366	-9.302	-3.357	0.312	0.061	-0.061	-0.183	2.227	9.508	0.825	0.061	-0.183	-0.305	-0.023	9.832	0.306	0.061	-0.183	-0.305	1506608461
-9.298	-3.484	0.311	0.061	-0.061	-0.183	6.394	-6.95	1.174	-0.366	0.732	0.122	5.724	8.171	3.842	-0.427	0	-0.122	-9.298	-3.484	0.311	0.061	-0.061	-0.183	2.328	9.67	0.866	0	-0.305	-0.244	-0.117	9.898	0.311	0.244	-0.061	-0.305	1506608461
-9.252	-3.506	0.307	0.122	-0.061	-0.183	6.302	-6.864	1.285	-0.366	0.732	0.122	5.564	7.98	4.103	-0.183	0.366	-0.061	-9.252	-3.506	0.307	0.122	-0.061	-0.183	2.342	9.615	0.829	-0.061	-0.183	-0.244	-0.318	9.965	0.407	0.244	-0.061	-0.305	1506608461
-9.213	-3.492	0.279	0.244	0	-0.061	6.455	-6.808	1.182	-0.488	0.488	0.244	5.871	8.16	4.04	-0.244	1.343	-0.122	-9.213	-3.492	0.279	0.244	0	-0.061	2.131	9.643	0.755	-0.183	-0.366	-0.183	-0.341	9.936	0.45	0	-0.122	-0.183	1506608461
-9.26	-3.515	0.246	0.244	0	-0.061	6.039	-6.781	1.203	-0.61	1.404	0.366	5.761	8.052	3.792	-0.061	1.221	-0.244	-9.26	-3.515	0.246	0.244	0	-0.061	2.077	9.667	0.697	-0.183	-0.305	-0.183	-0.335	9.956	0.364	-0.122	-0.366	-0.244	1506608461
-9.287	-3.552	0.252	0.366	0	0	5.838	-6.833	1.628	-0.61	1.404	0.366	5.242	7.888	4.026	0	0.854	-0.183	-9.287	-3.552	0.252	0.366	0	0	2.271	9.525	0.695	-0.061	-0.244	-0.183	-0.19	9.984	0.342	-0.122	-0.366	-0.244	1506608461
-9.188	-3.456	0.23	0.366	0	0.061	5.865	-6.783	1.723	-0.427	0.671	0.183	4.869	7.842	4.236	0.183	1.282	-0.427	-9.188	-3.456	0.23	0.366	0	0.061	2.341	9.463	0.675	-0.061	-0.305	-0.061	-0.13	9.867	0.193	-0.122	-0.427	-0.122	1506608461
-9.147	-3.419	0.087	0.366	0.061	0.122	6.168	-6.952	1.593	-0.427	0.549	0.305	4.782	7.827	4.133	0.488	0.793	-0.793	-9.147	-3.419	0.087	0.366	0.061	0.122	2.199	9.452	0.756	-0.061	-0.244	-0.061	-0.2	9.877	0.173	-0.061	-0.427	0	1506608461
-9.071	-3.642	0.067	0.61	0.122	0.183	6.144	-7.06	1.92	-0.366	0.427	0.061	5.01	8.032	4.552	-0.122	-0.488	-0.122	-9.071	-3.642	0.067	0.61	0.122	0.183	1.982	9.477	0.756	0	-0.366	0	-0.402	9.865	0.221	-0.061	-0.427	0	1506608461
-9.161	-3.874	0.15	0.916	0.183	0.305	6.094	-7.077	1.95	-0.244	0.122	-0.061	5.077	8.059	4.7	0.122	-0.427	0	-9.161	-3.874	0.15	0.916	0.183	0.305	1.747	9.591	0.754	-0.061	-0.671	0.305	-0.541	9.95	0.244	-0.244	-0.549	0	1506608462
-9.371	-4.027	0.304	1.343	0.183	0.366	6.156	-7.436	1.806	-0.366	-0.061	0	4.96	8.644	4.569	0.122	-0.793	0	-9.371	-4.027	0.304	1.343	0.183	0.366	1.5	10.06	0.763	-0.183	-0.854	0.366	-0.647	10.058	0.069	-0.427	-1.221	0.122	1506608462
-9.408	-3.993	0.4	1.831	0.366	0.366	5.794	-7.77	1.625	-0.61	0.732	-0.122	5.113	9.647	4.235	-0.244	-1.099	0.61	-9.408	-3.993	0.4	1.831	0.366	0.366	0.639	10.617	0.867	-0.61	-1.587	0.305	-0.986	10.019	-0.111	-0.427	-1.221	0.122	1506608462
-9.349	-3.933	0.401	2.319	0.244	0.427	5.917	-7.71	1.568	-0.427	0.366	-0.488	4.923	10.424	4.376	-0.427	-0.427	1.648	-9.349	-3.933	0.401	2.319	0.244	0.427	-0.3	11.112	0.983	-1.343	-2.808	0	-1.384	10.006	-0.083	-0.122	-1.648	0.061	1506608462
-9.332	-4.049	0.29	2.502	0.061	0.122	6.266	-7.702	0.983	-0.366	0.244	-0.671	4.142	11.383	3.775	-0.61	-0.061	2.625	-9.332	-4.049	0.29	2.502	0.061	0.122	-0.885	11.518	0.997	-2.563	-4.761	-0.244	-1.958	10.194	-0.055	0.183	-2.869	-0.671	1506608462
-9.319	-4.365	0.441	2.93	0.244	-0.244	6.729	-7.336	0.433	-0.427	1.526	-1.221	3.194	11.511	2.75	-0.061	1.099	3.052	-9.319	-4.365	0.441	2.93	0.244	-0.244	-0.526	11.66	1.13	-3.479	-6.042	-0.61	-2.591	10.365	0.129	0.183	-2.869	-0.671	1506608462
-9.093	-4.626	0.549	3.723	0.732	-0.305	6.906	-6.74	-0.237	-0.854	2.441	-1.77	2.155	11.1	1.988	-0.061	1.099	3.052	-9.093	-4.626	0.549	3.723	0.732	-0.305	0.08	11.499	0.768	-4.333	-5.981	-1.16	-2.555	10.341	0.205	-0.183	-3.967	-0.854	1506608462
-8.916	-4.753	0.525	5.005	1.221	0	6.906	-6.74	-0.237	-2.197	3.479	-2.136	1.397	10.357	1.838	1.343	-1.16	0.854	-8.916	-4.753	0.525	5.005	1.221	0	-0.4	10.869	0.445	-4.272	-5.737	-2.075	-2.024	10.189	-0.173	-0.305	-6.348	-0.61	1506608462
-8.972	-4.539	0.484	5.859	1.404	0.183	6.721	-5.843	-0.351	-4.028	3.662	-2.197	1.376	9.705	1.434	0.854	-3.296	-1.282	-8.972	-4.539	0.484	5.859	1.404	0.183	-1.324	10.343	0.111	-3.845	-6.836	-2.625	-1.398	10.103	-0.156	-0.305	-6.348	-0.61	1506608462
-8.726	-4.027	0.256	6.104	1.526	0.305	6.709	-5.017	-0.185	-6.042	3.967	-1.221	1.695	9.171	0.886	-0.488	-4.639	-2.991	-8.726	-4.027	0.256	6.104	1.526	0.305	-1.325	9.824	-0.059	-3.54	-7.996	-2.686	-0.847	9.818	0.111	-0.61	-6.592	-0.488	1506608462
-8.431	-3.374	0.13	6.042	1.831	0.183	6.708	-4.579	-0.035	-7.507	3.54	0.183	2.469	9.034	0.391	-2.197	-5.859	-4.211	-8.431	-3.374	0.13	6.042	1.831	0.183	-0.639	9.521	-0.065	-3.296	-8.545	-2.808	-1.028	9.525	0.188	-1.038	-6.226	-0.305	1506608462
-8.685	-3.025	0.182	5.859	1.831	0.061	6.906	-4.484	0.589	-8.057	3.662	1.343	3.518	9.195	-0.024	-3.723	-6.958	-5.005	-8.685	-3.025	0.182	5.859	1.831	0.061	0.014	9.46	-0.025	-3.052	-8.667	-2.808	-1.413	9.606	0.397	-1.038	-6.226	-0.305	1506608462
-8.855	-2.888	0.254	5.798	1.892	0	7.584	-5.253	0.557	-7.874	4.639	2.38	4.75	9.664	-0.376	-4.822	-7.69	-5.31	-8.855	-2.888	0.254	5.798	1.892	0	0.342	9.551	-0.039	-2.93	-8.972	-2.747	-1.212	9.593	0.652	-1.099	-6.47	-0.427	1506608462
-8.875	-2.582	0.355	5.798	2.197	0	7.584	-5.253	0.557	-7.568	5.188	3.357	5.724	10.118	-0.743	-5.615	-8.118	-5.066	-8.875	-2.582	0.355	5.798	2.197	0	0.581	9.587	0.217	-2.563	-9.705	-2.747	-0.987	9.528	0.461	-0.977	-7.996	-0.061	1506608462
-8.918	-2.102	0.456	5.554	2.319	-0.061	8.247	-7.496	-0.246	-6.042	5.615	2.869	6.202	10.243	-1.53	-6.104	-9.155	-4.395	-8.918	-2.102	0.456	5.554	2.319	-0.061	1.201	9.65	0.423	-2.502	-9.888	-2.441	0.11	9.094	0.301	-0.977	-7.996	-0.061	1506608462
-8.976	-1.657	0.854	5.249	2.441	0	7.59	-7.77	-0.834	-4.15	5.859	1.892	6.642	9.761	-2.023	-5.981	-8.728	-3.723	-8.976	-1.657	0.854	5.249	2.441	0	1.975	9.414	0.867	-2.686	-8.911	-2.197	1.903	8.461	0.998	-0.793	-7.568	0.122	1506608462
-9.835	-1.369	0.901	4.578	1.892	-0.061	7.59	-7.77	-0.834	-2.441	5.371	1.282	6.545	8.949	-1.922	-4.822	-7.385	-3.235	-9.835	-1.369	0.901	4.578	1.892	-0.061	2.403	9.177	1.327	-2.747	-7.751	-2.197	2.552	8.738	1.451	0	-5.127	0.732	1506608462
-9.994	-1.182	1.008	4.15	2.136	0.061	5.306	-7.333	-1.87	-0.977	4.639	0.549	6.021	8.406	-1.781	-3.418	-6.714	-3.052	-9.994	-1.182	1.008	4.15	2.136	0.061	2.542	9.148	1.709	-2.136	-6.897	-2.319	2.473	8.646	1.086	0	-5.127	0.732	1506608462
-10.899	-1.197	0.961	3.479	1.16	0.183	4.485	-7.435	-2.024	-0.122	4.456	0.488	5.917	8.136	-1.509	-2.502	-6.531	-2.991	-10.899	-1.197	0.961	3.479	1.16	0.183	2.781	9.184	1.958	-1.282	-6.104	-2.625	2.285	8.971	0.461	1.587	-4.272	0.305	1506608462
-8.936	-2.419	-0.675	4.211	1.953	0.244	3.011	-9.207	-1.951	0.549	1.892	2.197	6.685	8.372	-0.469	-0.854	-5.737	-2.93	-8.936	-2.419	-0.675	4.211	1.953	0.244	2.382	10.353	1.576	-0.061	-4.517	-2.38	0.992	10.055	0.234	2.38	-2.747	0.305	1506608462
-9.05	-3.116	-1.92	4.822	1.892	0.671	3.011	-9.207	-1.951	0.549	1.892	2.197	7.811	8.97	0.63	-0.122	-4.822	-3.113	-9.05	-3.116	-1.92	4.822	1.892	0.671	1.422	10.122	1.369	0.183	-3.906	-2.014	0.269	10.218	-1.896	2.38	-2.747	0.305	1506608462
-9.521	-3.399	-2.485	5.92	2.502	0.916	2.964	-9.454	-1.765	0.244	0.793	2.197	7.808	8.762	1.125	0.061	-4.272	-1.831	-9.521	-3.399	-2.485	5.92	2.502	0.916	0.215	9.612	1.263	0.183	-4.089	-1.343	1.053	10.095	-2.53	1.953	-4.395	0.183	1506608462
-9.416	-2.653	-2.834	5.981	2.502	0.793	3.223	-9.154	-1.243	-0.793	1.648	1.648	7.362	9.225	1.243	-0.671	-4.7	-0.671	-9.416	-2.653	-2.834	5.981	2.502	0.793	0.37	10.253	0.718	0.732	-3.662	-1.038	0.419	10.088	-2.297	1.953	-4.395	0.183	1506608462
-9.38	-2.274	-2.92	6.165	2.014	0.488	3.358	-9.429	-0.639	-1.77	4.089	1.526	7.053	9.429	1.166	-1.587	-5.005	-0.183	-9.38	-2.274	-2.92	6.165	2.014	0.488	0.51	10.073	0.772	1.099	-3.357	-1.038	1.219	9.744	-2.853	1.648	-5.066	0.183	1506608462
-9.191	-2.183	-2.869	6.653	1.648	0.488	2.899	-8.948	-0.234	-2.38	4.7	1.404	6.392	8.678	1.314	-1.892	-5.371	0.671	-9.191	-2.183	-2.869	6.653	1.648	0.488	0.423	9.219	0.709	0.916	-3.54	-0.854	1.878	9.556	-2.735	1.221	-5.066	0.183	1506608463
-9.465	-1.833	-3.031	6.775	1.526	0.488	2.616	-7.842	0.502	-2.747	4.578	1.282	5.734	8.22	1.397	-1.953	-5.31	1.282	-9.465	-1.833	-3.031	6.775	1.526	0.488	0.49	8.878	0.443	0.732	-3.357	-0.549	1.658	9.744	-2.096	1.221	-5.066	0.183	1506608463
-9.762	-1.012	-2.915	6.653	1.16	0.549	2.616	-7.842	0.502	-2.808	5.188	1.343	5.201	8.264	1.354	-2.136	-4.639	1.221	-9.762	-1.012	-2.915	6.653	1.16	0.549	0.83	9.226	0.225	0.671	-3.052	-0.183	2.155	9.661	-2.168	0.549	-5.249	0.305	1506608463
-9.734	-0.171	-2.65	6.042	1.038	0.549	2.576	-8.319	0.632	-2.869	5.127	1.526	4.968	8.55	1.412	-2.136	-4.089	0.916	-9.734	-0.171	-2.65	6.042	1.038	0.549	1.158	9.716	0.258	0.549	-2.686	-0.122	3.047	9.426	-2.409	-0.122	-5.676	0.671	1506608463
-9.755	0.14	-2.561	5.249	0.854	0.427	2.586	-8.266	0.964	-2.869	5.432	1.77	4.973	8.855	1.491	-1.953	-3.906	0.793	-9.755	0.14	-2.561	5.249	0.854	0.427	1.28	10.111	0.389	0.183	-2.747	-0.122	3.244	9.361	-2.299	-0.122	-5.676	0.671	1506608463
-9.737	0.032	-2.205	4.761	0.366	0.427	2.657	-8.297	1.238	-2.869	5.432	1.831	5.094	9.141	1.577	-1.831	-3.479	0.732	-9.737	0.032	-2.205	4.761	0.366	0.427	1.39	10.391	0.409	-0.366	-3.296	-0.183	3.147	9.25	-2.211	-0.61	-4.456	0.61	1506608463
-9.799	0.017	-1.891	4.211	0.122	0.366	2.657	-8.297	1.238	-2.502	4.944	1.648	5.071	9.172	1.857	-1.831	-3.479	0.732	-9.799	0.017	-1.891	4.211	0.122	0.366	1.709	10.418	0.226	-0.854	-4.028	-0.305	2.277	9.428	-2.065	-0.61	-3.845	0.793	1506608463
-9.904	-0.061	-1.425	3.54	-0.183	0.244	2.57	-8.909	0.53	-1.709	4.333	1.221	4.898	8.844	2.043	-1.709	-3.113	0.183	-9.904	-0.061	-1.425	3.54	-0.183	0.244	2.153	10.168	0.267	-1.282	-4.211	-0.488	1.077	9.603	-1.873	-0.854	-3.601	0.793	1506608463
-10.351	-0.102	-1.587	3.296	0.061	0.305	2.499	-9.144	0.167	-0.793	3.662	0.488	4.846	8.555	2.126	-1.831	-2.808	-0.427	-10.351	-0.102	-1.587	3.296	0.061	0.305	2.505	10.123	0.364	-1.404	-3.967	-0.488	1.598	9.933	-2.598	-0.793	-3.967	0.305	1506608463
-10.446	0.199	-1.633	2.808	-0.122	0.366	2.499	-9.144	0.167	-0.244	3.052	-0.183	4.996	8.512	2.064	-1.831	-2.563	-1.221	-10.446	0.199	-1.633	2.808	-0.122	0.366	2.802	10.27	0.487	-1.404	-3.845	-0.488	2.043	10.216	-2.243	-0.732	-2.93	-0.549	1506608463
-10.202	0.255	-1.54	2.136	0.366	0.61	2.109	-9.757	-0.9	0.061	2.258	-0.61	5.375	8.614	1.967	-1.648	-2.441	-1.831	-10.202	0.255	-1.54	2.136	0.366	0.61	2.951	10.313	0.735	-1.465	-3.906	-0.488	2.146	10.087	-2.151	-0.732	-2.93	-0.549	1506608463
-10.812	-0.317	-1.422	1.526	0.122	0.549	2.164	-9.75	-1.194	0.366	1.404	-0.854	5.795	8.668	1.932	-1.465	-2.319	-2.014	-10.812	-0.317	-1.422	1.526	0.122	0.549	2.797	10.08	1.235	-1.465	-3.662	-0.488	2.76	10.627	-1.607	-0.854	-3.296	-0.549	1506608463
-11.131	-1.371	-1.134	0.854	-0.061	0.488	2.164	-9.75	-1.194	0.244	1.16	-1.16	6.117	8.818	1.893	-1.465	-2.319	-2.014	-11.131	-1.371	-1.134	0.854	-0.061	0.488	2.096	9.995	1.369	-1.465	-3.723	-0.122	3.665	11.212	-0.029	-1.343	-3.296	-0.244	1506608463
-10.22	-2.829	-0.709	0.671	-0.183	0.549	2.47	-10.433	-1.493	0	1.404	-1.099	6.157	9.186	1.822	-1.404	-1.953	-1.709	-10.22	-2.829	-0.709	0.671	-0.183	0.549	2.205	10.073	1.781	-1.16	-3.357	-0.122	3.618	11.03	0.609	-2.686	-2.563	1.038	1506608463
-9.482	-3.271	0.08	1.648	-0.671	1.038	2.718	-9.749	-1.331	-0.305	1.892	-0.916	5.861	8.997	1.873	-1.282	-2.136	-1.404	-9.482	-3.271	0.08	1.648	-0.671	1.038	2.254	9.344	2.468	-0.488	-2.808	-0.549	1.552	10.936	1.157	-4.028	-0.916	2.808	1506608463
-9.5	-2.789	0.144	1.892	-0.977	0.671	2.718	-9.749	-1.331	-0.671	2.686	-1.099	5.395	8.085	1.842	-1.282	-2.136	-1.404	-9.5	-2.789	0.144	1.892	-0.977	0.671	1.382	8.001	2.942	-0.488	-2.808	-0.549	-0.273	11.459	0.5	-3.845	-0.854	3.906	1506608463
-10.167	-2.665	0.385	2.319	-1.282	0.61	1.981	-9.121	-1.547	-0.671	2.563	-1.709	5.011	8.019	1.852	-1.221	-1.953	0.183	-10.167	-2.665	0.385	2.319	-1.282	0.61	0.806	8.239	2.976	0.122	-0.916	0	-0.715	11.596	0.678	-3.601	0.549	3.54	1506608463
-10.012	-2.186	0.583	1.831	-1.16	0.366	1.902	-9.702	-1.79	-0.244	1.892	-1.953	4.365	8.979	1.822	-1.343	-1.953	0.427	-10.012	-2.186	0.583	1.831	-1.16	0.366	0.9	9.423	3.001	0.671	-0.793	-0.122	-0.182	10.954	0.378	-3.967	-0.244	2.93	1506608463
-9.263	-1.331	0.638	1.038	-0.977	0.183	1.902	-9.702	-1.79	-0.122	2.136	-1.526	4.034	9.847	1.754	-1.343	-1.953	0.427	-9.263	-1.331	0.638	1.038	-0.977	0.183	1.054	10.049	3.159	0.916	-0.977	-0.549	0.874	9.546	0.262	-3.296	-1.038	2.502	1506608463
-8.374	-1.327	0.994	0.732	-0.549	0.061	1.976	-9.305	-1.751	-0.427	2.258	-1.16	4.101	9.526	2.029	-1.648	-2.625	0.671	-8.374	-1.327	0.994	0.732	-0.549	0.061	0.664	9.359	3.22	0.305	-1.465	-0.488	1.603	8.178	0.534	-2.441	0	1.77	1506608463
-8.001	-1.324	1.287	1.465	0.122	0.244	2.303	-7.727	-1.005	-0.854	2.991	-1.099	3.883	8.903	2.547	-0.854	-1.648	1.465	-8.001	-1.324	1.287	1.465	0.122	0.244	0.664	8.872	3.039	-0.183	-1.709	-0.305	0.855	7.488	0.797	-1.892	1.404	1.221	1506608463
-8.024	-0.603	1.145	1.587	0.488	0.366	2.303	-7.727	-1.005	-0.732	3.174	-1.038	3.418	8.693	2.786	-0.549	-0.793	1.282	-8.024	-0.603	1.145	1.587	0.488	0.366	1.117	8.819	2.885	-0.427	-1.77	-0.244	1.663	7.204	0.955	0.977	1.526	0.732	1506608463
-8.349	0.03	0.967	0.732	0.916	0.305	2.294	-7.62	-1.069	-0.183	2.258	-0.977	2.982	8.382	2.944	-0.427	-0.549	0.854	-8.349	0.03	0.967	0.732	0.916	0.305	1.644	8.68	2.826	-0.488	-1.526	-0.427	2.084	7.172	0.883	0.977	1.526	0.732	1506608463
-9.11	-0.072	0.952	-0.183	0.977	0.244	2.67	-7.943	-1.235	0.305	1.16	-0.793	2.748	8.068	3.001	-0.366	-0.793	0.244	-9.11	-0.072	0.952	-0.183	0.977	0.244	2.125	8.702	2.811	-0.488	-1.404	-0.549	1.653	7.815	1.86	1.892	-0.488	0.366	1506608463
-10.361	-0.463	1.002	-0.61	0.488	0.244	2.67	-7.943	-1.235	0.61	1.038	-0.488	3.019	8.067	3.062	-0.366	-0.793	0.244	-10.361	-0.463	1.002	-0.61	0.488	0.244	2.607	9.158	2.829	-0.366	-1.221	-0.671	1.958	9.234	2.677	1.16	-0.366	-1.282	1506608463
-10.393	-0.604	0.701	-0.305	0.366	0.061	2.875	-9.166	-1.534	0.671	0.793	-0.122	3.694	8.23	3.235	0.122	-0.427	-1.282	-10.393	-0.604	0.701	-0.305	0.366	0.061	2.729	9.335	2.732	-0.305	-0.977	-0.671	4.246	10.284	3.834	1.16	-0.366	-1.282	1506608464
-10.637	-0.018	1.333	-0.183	0.305	0.305	2.821	-9.3	-1.609	0.61	0.061	-0.244	4.573	8.264	3.46	0.305	0.122	-1.526	-10.637	-0.018	1.333	-0.183	0.305	0.305	2.373	9.204	2.682	-0.427	-0.732	-0.488	5.246	9.786	3.965	-0.183	-0.305	-0.366	1506608464
-11.149	0.507	1.802	-0.671	0.305	0.122	2.576	-9.355	-1.42	0.366	-0.366	-0.427	5.188	8.619	3.462	0.305	0.122	-1.526	-11.149	0.507	1.802	-0.671	0.305	0.122	2.15	9.684	2.681	-0.366	-0.488	-0.427	4.634	8.972	2.912	-0.183	-0.854	0.427	1506608464
-11.587	-0.036	1.258	-0.732	0.366	-0.366	2.411	-9.216	-0.952	0	-0.488	-0.244	5.702	9.234	3.309	0.183	-0.183	-1.16	-11.587	-0.036	1.258	-0.732	0.366	-0.366	2.152	10.403	2.751	-0.183	-0.549	-0.366	0.373	9.331	0.506	0.183	-1.77	0.183	1506608464
-11.197	-1.65	0.293	-0.854	-0.122	-0.793	2.411	-9.216	-0.952	-0.488	-0.61	0.366	6.117	9.772	3.126	0.427	-0.244	-0.854	-11.197	-1.65	0.293	-0.854	-0.122	-0.793	2.422	11.014	2.65	-0.244	-0.732	-0.305	2.458	12.283	3.147	2.014	1.465	-1.953	1506608464
-10.727	-2.243	0.412	0.122	-0.549	-0.305	2.383	-9.268	-0.524	-0.488	-0.305	0.977	6.37	9.969	3.007	0.671	0.305	-0.61	-10.727	-2.243	0.412	0.122	-0.549	-0.305	2.545	11.039	2.619	-0.488	-0.305	-0.244	1.954	11.203	2.878	0.122	-3.113	-0.671	1506608464
-8.78	-1.375	0.124	-0.061	0.793	-0.061	2.139	-9.928	-0.397	-0.305	-0.549	1.404	6.29	9.887	2.943	0.977	1.038	-0.427	-8.78	-1.375	0.124	-0.061	0.793	-0.061	2.015	10.74	2.552	-0.488	0.732	-0.061	1.245	8.923	-0.172	0.122	-3.113	-0.671	1506608464
-9.67	-1.907	-1.183	0.366	0.305	-0.183	2.483	-9.069	0.007	-0.244	-1.282	1.587	6.02	9.566	2.894	0.977	1.038	-0.427	-9.67	-1.907	-1.183	0.366	0.305	-0.183	0.876	9.782	2.667	-0.427	0.916	0.183	2.779	9.691	-1.31	2.319	-2.563	-0.732	1506608464
-9.618	-2.079	-1.445	0.366	-0.366	0	2.483	-9.069	0.007	-0.549	-0.793	1.526	5.387	8.835	2.539	0.488	1.16	0.671	-9.618	-2.079	-1.445	0.366	-0.366	0	-0.297	8.775	2.289	-0.488	0.366	0.732	2.711	9.86	-0.847	1.16	0.366	-0.732	1506608464
-9.374	-2.163	-1.481	-0.183	-0.183	0.122	2.115	-8.666	0.362	-0.427	-0.916	1.16	4.794	8.453	1.86	0	0.977	1.099	-9.374	-2.163	-1.481	-0.183	-0.183	0.122	-0.64	8.537	1.756	-0.488	0.61	1.16	1.821	9.885	-0.816	1.16	0.366	-0.732	1506608464
-9.702	-2.7	-1.446	0.122	-0.244	0.122	2.095	-8.673	0.666	-0.061	-1.526	1.038	4.378	8.418	0.848	-0.366	1.282	1.16	-9.702	-2.7	-1.446	0.122	-0.244	0.122	-0.658	8.982	1.623	0	1.465	1.282	0.098	9.899	-0.736	1.343	0.549	-0.366	1506608464
-9.342	-2.613	-1.449	0.366	0.183	0.061	2.095	-8.673	0.666	-0.183	-1.465	1.038	4.057	8.978	-0.047	-0.366	1.282	1.16	-9.342	-2.613	-1.449	0.366	0.183	0.061	-0.752	10.036	1.532	0.61	1.892	1.099	0.724	9.598	-2.019	0.488	-0.977	-0.305	1506608464
-9.18	-2.127	-1.535	0.427	0.366	-0.244	2.678	-9.339	1.053	-0.61	-0.488	1.16	3.876	9.746	-0.685	-0.671	0.305	0.366	-9.18	-2.127	-1.535	0.427	0.366	-0.244	-0.782	10.554	1.896	1.16	1.648	0.488	1.223	9.597	-2.375	0.977	-1.587	-0.488	1506608464
-9.478	-1.779	-1.549	0.427	0.061	-0.366	2.494	-9.009	1.062	-0.732	0.244	0.977	4.066	9.65	-0.945	-0.671	0.305	0.366	-9.478	-1.779	-1.549	0.427	0.061	-0.366	-0.548	10.038	2.107	0.793	0.305	0.122	1.693	9.65	-2.299	0.61	-0.793	-0.61	1506608464
-9.428	-1.748	-1.511	0.244	0	-0.183	2.494	-9.009	1.062	-0.488	0.061	0.427	4.041	8.951	-0.495	-0.427	-0.793	0.549	-9.428	-1.748	-1.511	0.244	0	-0.183	-0.322	9.421	1.946	0.244	0.183	-0.061	1.66	9.567	-1.963	0.61	-0.305	-0.61	1506608464
-9.711	-2.03	-1.409	0.488	-0.122	0.061	2.351	-8.607	0.892	-0.244	-0.366	0.061	3.505	8.8	0	0.793	-0.061	0.732	-9.711	-2.03	-1.409	0.488	-0.122	0.061	-0.512	9.33	1.751	0.183	0.183	-0.244	1.726	9.745	-1.762	0.732	-0.122	-0.732	1506608464
-9.811	-1.949	-1.249	0.916	-0.183	0.366	2.265	-8.744	0.646	-0.244	0.305	0.122	3.128	8.886	0.401	0.793	-0.061	0.732	-9.811	-1.949	-1.249	0.916	-0.183	0.366	-0.884	9.43	1.518	0.488	-0.183	-0.244	1.56	9.889	-1.522	0.366	-0.305	-0.488	1506608464
-9.624	-1.727	-1.334	1.221	0	0.305	2.265	-8.744	0.646	-0.427	0.732	0.183	3.226	9.048	0.8	0	-0.671	-0.244	-9.624	-1.727	-1.334	1.221	0	0.305	-0.897	9.654	1.501	0.549	-0.244	-0.122	1.774	9.709	-1.846	0.183	-0.793	-0.183	1506608464
-9.465	-1.654	-1.538	1.16	0	-0.061	2.306	-8.838	0.668	-0.61	1.282	0.122	3.686	9.423	1.014	-0.427	-0.916	-0.488	-9.465	-1.654	-1.538	1.16	0	-0.061	-0.611	9.983	1.52	0.61	-0.671	0	1.861	9.624	-2.031	-0.122	-1.099	-0.183	1506608464
-9.555	-1.358	-1.412	0.854	-0.305	-0.183	2.22	-9.092	0.697	-0.671	1.709	0	4.144	9.439	1.15	-0.427	-0.916	-0.488	-9.555	-1.358	-1.412	0.854	-0.305	-0.183	-0.022	9.911	1.316	0.122	-1.648	-0.061	1.784	9.554	-1.901	-0.61	-0.61	-0.183	1506608464
-10.042	-1.233	-1.049	0	-0.427	-0.244	1.718	-8.886	0.45	-0.488	1.587	-0.183	4.234	8.894	1.253	-0.61	-1.099	-0.488	-10.042	-1.233	-1.049	0	-0.427	-0.244	0.989	9.566	1.212	-0.244	-1.892	-0.244	1.437	9.915	-1.511	-0.977	-0.305	0.061	1506608464
-9.963	-1.444	-0.37	-0.305	0.122	-0.183	1.718	-8.886	0.45	-0.366	1.343	-0.305	4.108	8.454	1.268	-0.427	-1.343	-0.854	-9.963	-1.444	-0.37	-0.305	0.122	-0.183	2.007	9.719	1.276	-0.122	-0.793	-0.488	1.168	9.96	-1.547	-1.282	-0.122	0	1506608464
-9.906	-1.421	0	0	0.305	-0.061	1.657	-9.67	-0.559	-0.183	1.16	-0.183	4.159	8.631	1.196	-0.427	-1.343	-0.854	-9.906	-1.421	0	0	0.305	-0.061	2.219	10.011	1.492	0.305	-0.122	-0.549	0.98	9.991	-1.103	-1.16	0.061	0.061	1506608464
-9.808	-1.133	0.134	0	0.366	-0.122	1.657	-9.67	-0.559	0.061	0.916	-0.244	4.224	8.607	1.323	0.183	-0.61	-2.319	-9.808	-1.133	0.134	0	0.366	-0.122	1.736	9.471	1.881	0.732	0.305	-0.183	1.025	9.878	-0.796	-0.671	0.061	-0.122	1506608464
-9.649	-1.136	0.124	-0.061	0.427	-0.061	1.763	-9.198	-0.823	0	0.977	-0.488	4.193	8.727	1.641	0.549	-0.305	-2.441	-9.649	-1.136	0.124	-0.061	0.427	-0.061	1.278	9.271	2.043	0.977	0.854	0.122	1.183	9.796	-0.301	-0.244	-0.244	-0.488	1506608464
-9.796	-1.203	0.093	-0.122	0.244	-0.061	1.96	-8.692	-0.886	0.061	0.916	-0.488	4.221	9.512	1.897	0.549	-0.305	-2.441	-9.796	-1.203	0.093	-0.122	0.244	-0.061	0.927	9.722	2.031	1.038	0.916	0.122	1.278	9.869	-0.135	0	-0.427	-0.488	1506608465
-9.71	-1.239	0.098	-0.305	0.061	-0.122	1.96	-8.692	-0.886	0.183	0.977	-0.183	4.326	10.134	1.92	0.488	-0.183	-2.258	-9.71	-1.239	0.098	-0.305	0.061	-0.122	0.663	9.914	2.213	0.854	0.549	0.122	1.142	9.769	-0.267	-0.061	-0.427	-0.488	1506608465
-9.761	-1.349	0.056	-0.427	0	-0.122	2.16	-8.592	-0.858	0.244	1.099	0	4.351	10.171	1.954	0.427	0.427	-1.099	-9.761	-1.349	0.056	-0.427	0	-0.122	0.67	9.964	2.206	0.366	0.183	0.183	0.932	9.811	-0.407	0.183	-0.305	-0.549	1506608465
-9.722	-1.529	-0.028	-0.366	-0.061	-0.061	2.517	-8.825	-0.751	0.244	0.977	0	4.118	10.112	1.904	0.427	0.427	-1.099	-9.722	-1.529	-0.028	-0.366	-0.061	-0.061	0.841	9.987	2.019	-0.061	-0.061	0.244	0.945	9.808	-0.522	0.183	-0.244	-0.549	1506608465
-9.702	-1.607	-0.099	-0.183	0	0.061	2.517	-8.825	-0.751	0.244	0.977	-0.061	3.697	10.032	1.927	0.61	0.671	0.305	-9.702	-1.607	-0.099	-0.183	0	0.061	1.029	9.865	1.771	-0.061	-0.061	0.244	1.031	9.914	-0.342	0.366	-0.305	-0.488	1506608465
-9.735	-1.453	-0.121	-0.122	0	0.122	2.647	-9.099	-0.827	0.305	1.099	-0.305	3.317	9.818	1.877	0.61	0.671	0.305	-9.735	-1.453	-0.121	-0.122	0	0.122	1.107	9.564	1.576	0.122	-0.061	0.305	1.084	9.903	-0.266	0.122	-0.183	-0.366	1506608465
-9.741	-1.215	-0.159	-0.244	0	0.122	2.411	-9.171	-0.939	0.183	0.793	-0.793	3.194	9.539	1.808	0.305	0.305	0.427	-9.741	-1.215	-0.159	-0.244	0	0.122	1.227	9.348	1.5	0.305	0.183	0.366	0.865	9.842	-0.394	0	-0.305	-0.244	1506608465
-9.82	-1.218	-0.227	-0.305	0	0.122	2.411	-9.171	-0.939	0.122	0.366	-1.221	3.115	9.475	1.652	-0.244	0.061	0.488	-9.82	-1.218	-0.227	-0.305	0	0.122	1.366	9.464	1.425	0.366	0.244	0.366	0.864	9.892	-0.551	0	-0.061	-0.183	1506608465
-9.828	-1.242	-0.333	-0.366	0	0.122	2.259	-8.975	-0.872	0	0.122	-1.404	3.07	9.634	1.462	-0.244	0.061	0.488	-9.828	-1.242	-0.333	-0.366	0	0.122	1.529	9.737	1.355	0.244	0.244	0.305	0.828	9.939	-0.557	0.122	-0.183	-0.183	1506608465
-9.755	-1.231	-0.374	-0.427	0	0.122	2.023	-8.703	-0.591	-0.061	-0.061	-1.343	3.061	9.75	1.31	-0.244	0.122	0.427	-9.755	-1.231	-0.374	-0.427	0	0.122	1.711	9.91	1.305	0.183	0.305	0.183	0.938	9.89	-0.581	0.183	0	-0.183	1506608465
-9.817	-1.217	-0.378	-0.366	0	0.061	2.023	-8.703	-0.591	-0.061	-0.244	-1.038	3.047	9.722	1.285	0.122	0.427	0.183	-9.817	-1.217	-0.378	-0.366	0	0.061	1.683	9.844	1.237	0.061	0.427	0.122	0.886	9.906	-0.654	0.183	-0.122	-0.061	1506608465
-9.915	-1.175	-0.44	-0.427	-0.061	-0.061	2.003	-8.564	-0.45	-0.122	-0.366	-0.671	2.981	9.597	1.312	0.122	0.427	0.183	-9.915	-1.175	-0.44	-0.427	-0.061	-0.061	1.583	9.753	1.157	-0.061	0.427	0.061	0.796	9.92	-0.739	0.122	0	0	1506608465
-9.892	-1.273	-0.477	-0.366	-0.122	-0.122	2.105	-8.736	-0.212	-0.183	-0.427	-0.366	2.865	9.64	1.321	0.244	0.671	0.061	-9.892	-1.273	-0.477	-0.366	-0.122	-0.122	1.504	9.781	1.075	-0.061	0.305	0	0.768	9.932	-0.751	0.061	0.061	-0.061	1506608465
-9.826	-1.28	-0.504	-0.244	0	-0.183	2.105	-8.736	-0.212	-0.244	-0.549	0	2.905	9.68	1.359	0.183	0.488	-0.122	-9.826	-1.28	-0.504	-0.244	0	-0.183	1.465	9.77	1.102	-0.061	0.305	-0.061	0.805	9.9	-0.787	0.183	0.244	-0.122	1506608465
-9.828	-1.229	-0.546	-0.183	0	-0.183	2.273	-8.863	-0.068	-0.244	-0.549	0.305	3.007	9.64	1.379	0.122	0.366	-0.305	-9.828	-1.229	-0.546	-0.183	0	-0.183	1.386	9.713	1.135	0	0.244	-0.122	0.745	9.954	-0.867	0.183	0.244	-0.122	1506608465
-9.813	-1.268	-0.595	-0.122	0	-0.183	2.603	-8.831	0.187	-0.244	-0.427	0.549	3.109	9.631	1.395	0.122	0.305	-0.427	-9.813	-1.268	-0.595	-0.122	0	-0.183	1.315	9.679	1.14	-0.061	0.122	-0.122	0.828	9.917	-0.968	0.061	0.122	-0.122	1506608465
-9.805	-1.192	-0.589	-0.061	0.061	-0.122	2.603	-8.831	0.187	-0.244	-0.366	0.732	3.14	9.631	1.366	0	0.061	-0.366	-9.805	-1.192	-0.589	-0.061	0.061	-0.122	1.305	9.679	1.105	-0.122	0.061	-0.122	0.915	9.918	-0.86	0.183	0.122	-0.122	1506608465
-9.787	-1.11	-0.611	-0.122	0	-0.122	2.759	-8.803	0.257	-0.183	-0.244	0.916	3.179	9.631	1.333	0	0.061	-0.366	-9.787	-1.11	-0.611	-0.122	0	-0.122	1.337	9.69	1.109	-0.122	0	-0.122	0.914	9.883	-0.872	0.061	0.061	-0.061	1506608465
-9.817	-1.08	-0.635	-0.061	0.061	-0.122	3.016	-8.801	0.268	-0.061	-0.244	1.038	3.204	9.597	1.272	0	0	-0.305	-9.817	-1.08	-0.635	-0.061	0.061	-0.122	1.349	9.677	1.109	-0.122	0.061	-0.122	1.013	9.881	-0.925	0.061	0.061	-0.061	1506608465
-9.788	-1.06	-0.651	-0.061	0	-0.061	3.016	-8.801	0.268	0	-0.305	0.977	3.216	9.598	1.213	0	0	-0.305	-9.788	-1.06	-0.651	-0.061	0	-0.061	1.349	9.695	1.099	-0.061	0.061	-0.183	1.049	9.875	-0.912	0.061	0	-0.061	1506608465
-9.79	-0.988	-0.669	-0.061	0.061	0	3.185	-8.832	0.179	0.122	-0.366	0.793	3.244	9.606	1.199	0	0	-0.305	-9.79	-0.988	-0.669	-0.061	0.061	0	1.327	9.666	1.127	-0.061	0	-0.122	1.049	9.875	-0.912	0.061	0.061	0	1506608465
-9.81	-0.951	-0.7	-0.183	0	0	3.35	-8.8	-0.006	0.183	-0.305	0.549	3.277	9.572	1.243	0.061	0	-0.244	-9.81	-0.951	-0.7	-0.183	0	0	1.304	9.631	1.129	-0.061	0	-0.061	1.132	9.851	-0.969	0.061	0.061	0	1506608465
-9.813	-1.018	-0.721	-0.183	-0.061	0	3.35	-8.8	-0.006	0.183	-0.183	0.244	3.305	9.598	1.304	0.061	0.061	-0.183	-9.813	-1.018	-0.721	-0.183	-0.061	0	1.353	9.656	1.129	-0.061	0	-0.061	1.144	9.863	-0.935	0	0.061	-0.061	1506608465
-9.777	-1.089	-0.702	-0.122	-0.061	0	3.314	-8.788	-0.114	0.183	-0.183	-0.061	3.295	9.623	1.34	0.061	0.061	-0.122	-9.777	-1.089	-0.702	-0.122	-0.061	0	1.389	9.653	1.12	-0.061	0	-0.061	1.093	9.871	-0.944	0.122	0.122	-0.061	1506608465
-9.798	-1.075	-0.648	-0.122	-0.061	0.061	3.057	-8.71	-0.274	0.122	-0.183	-0.305	3.289	9.583	1.391	0.061	0	-0.061	-9.798	-1.075	-0.648	-0.122	-0.061	0.061	1.463	9.61	1.138	-0.061	0	0	1.041	9.875	-0.953	0.061	0	0	1506608465
-9.798	-1.086	-0.652	-0.122	-0.061	0.061	3.057	-8.71	-0.274	0.061	-0.183	-0.488	3.254	9.563	1.404	0.061	0.061	0	-9.798	-1.086	-0.652	-0.122	-0.061	0.061	1.497	9.593	1.115	0	0.122	0	1.041	9.843	-1.011	0	0	0.061	1506608466
-9.806	-1.083	-0.634	-0.061	-0.061	0	2.938	-8.725	-0.325	0	-0.061	-0.549	3.217	9.576	1.419	0.061	0.122	0	-9.806	-1.083	-0.634	-0.061	-0.061	0	1.43	9.612	1.147	0	0.122	0	0.981	9.863	-0.962	-0.061	0	0	1506608466
-9.811	-1.066	-0.635	-0.061	-0.061	0	2.826	-8.789	-0.365	-0.122	0.061	-0.549	3.198	9.637	1.392	0	0.122	0	-9.811	-1.066	-0.635	-0.061	-0.061	0	1.412	9.682	1.176	0.061	0.061	0	1.012	9.863	-0.993	0	0	0	1506608466
-9.82	-1.067	-0.626	-0.122	-0.061	-0.061	2.698	-8.829	-0.306	-0.183	0.122	-0.549	3.195	9.667	1.371	0	0	0.122	-9.82	-1.067	-0.626	-0.122	-0.061	-0.061	1.463	9.704	1.186	0	0.061	0	0.947	9.885	-0.991	-0.061	0	0	1506608466
-9.78	-1.109	-0.623	-0.061	0	-0.061	2.574	-8.847	-0.228	-0.183	0.061	-0.549	3.128	9.664	1.323	0	0	0.122	-9.78	-1.109	-0.623	-0.061	0	-0.061	1.511	9.697	1.171	0	0	-0.061	1.002	9.856	-0.98	0	0.061	-0.061	1506608466
-9.796	-1.054	-0.581	-0.061	-0.061	-0.061	2.446	-8.736	-0.08	-0.183	0.061	-0.427	3.062	9.595	1.322	0	0	0.122	-9.796	-1.054	-0.581	-0.061	-0.061	-0.061	1.474	9.63	1.171	-0.061	0.061	-0.061	1.001	9.861	-0.926	0	0.122	0	1506608466
-9.843	-1.052	-0.591	-0.061	-0.061	-0.061	2.446	-8.736	-0.08	-0.183	0.122	-0.244	2.99	9.592	1.315	0.061	0.061	0	-9.843	-1.052	-0.591	-0.061	-0.061	-0.061	1.424	9.65	1.151	0	0.061	-0.061	0.999	9.878	-0.971	-0.061	0.061	0	1506608466
-9.781	-1.09	-0.586	-0.061	0	-0.122	2.412	-8.794	-0.02	-0.183	0.061	0	2.976	9.643	1.317	0.061	0.061	0	-9.781	-1.09	-0.586	-0.061	0	-0.122	1.426	9.705	1.202	0	0.061	-0.122	1.006	9.855	-0.963	0.061	0.061	-0.061	1506608466
-9.78	-1.059	-0.605	0	0	-0.122	2.568	-8.843	-0.011	-0.061	0	0.122	3.039	9.659	1.285	0	0	-0.061	-9.78	-1.059	-0.605	0	0	-0.122	1.39	9.715	1.218	-0.061	0	-0.122	1.048	9.865	-0.931	0	0.061	-0.061	1506608466
-9.818	-1.023	-0.604	0	0	-0.122	2.568	-8.843	-0.011	-0.061	-0.061	0.183	3.037	9.685	1.309	0.061	0	-0.061	-9.818	-1.023	-0.604	0	0	-0.122	1.376	9.721	1.175	-0.061	0	-0.122	1.066	9.861	-0.931	-0.061	0	-0.061	1506608466
-9.825	-1.056	-0.632	0	0	-0.122	2.641	-8.814	-0.022	-0.061	-0.061	0.244	3.04	9.672	1.357	0.061	0	-0.061	-9.825	-1.056	-0.632	0	0	-0.122	1.339	9.673	1.182	-0.061	-0.061	-0.122	1.099	9.856	-0.973	0	0	-0.061	1506608466
-9.798	-1.077	-0.618	0	0	-0.061	2.792	-8.741	-0.093	0.061	-0.061	0.244	3.058	9.63	1.378	0.061	0	-0.122	-9.798	-1.077	-0.618	0	0	-0.061	1.333	9.655	1.181	-0.061	-0.061	-0.061	1.109	9.865	-0.932	0	0	-0.061	1506608466
-9.801	-1.047	-0.611	0	0	-0.061	2.792	-8.741	-0.093	0.061	-0.061	0.305	3.09	9.643	1.366	-0.061	-0.061	-0.122	-9.801	-1.047	-0.611	0	0	-0.061	1.329	9.671	1.17	-0.061	-0.061	-0.061	1.084	9.873	-0.892	-0.061	0.061	-0.061	1506608466
-9.793	-1.006	-0.623	0	0	0	2.878	-8.76	-0.163	0.061	-0.061	0.244	3.104	9.628	1.34	-0.061	-0.061	-0.122	-9.793	-1.006	-0.623	0	0	0	1.314	9.636	1.163	-0.061	-0.061	-0.061	1.084	9.873	-0.892	-0.061	-0.061	-0.061	1506608466
-9.8	-0.98	-0.621	-0.061	-0.061	0.061	2.996	-8.716	-0.246	0	0	0.183	3.152	9.6	1.305	-0.061	0	-0.122	-9.8	-0.98	-0.621	-0.061	-0.061	0.061	1.257	9.623	1.207	0	0	0	1.182	9.847	-0.927	-0.061	-0.122	0	1506608466
-9.792	-0.997	-0.618	-0.061	0	0.061	2.996	-8.716	-0.246	0	0	0	3.158	9.623	1.29	-0.061	0	-0.061	-9.792	-0.997	-0.618	-0.061	0	0.061	1.232	9.668	1.215	0	-0.061	0	1.087	9.844	-0.968	0	0	0	1506608466
-9.801	-1.078	-0.635	-0.061	0	0	2.943	-8.711	-0.267	0	0	-0.061	3.158	9.623	1.29	-0.061	-0.061	0	-9.801	-1.078	-0.635	-0.061	0	0	1.309	9.715	1.201	0	-0.122	0.061	1.087	9.844	-0.968	0	-0.061	-0.061	1506608466
-9.789	-1.108	-0.616	-0.061	0	0	2.854	-8.74	-0.258	0	0	-0.122	3.179	9.662	1.28	-0.061	-0.061	0	-9.789	-1.108	-0.616	-0.061	0	0	1.383	9.691	1.18	0	-0.061	0.061	1.03	9.853	-0.962	0	0	-0.061	1506608466
-9.786	-1.104	-0.634	-0.061	0	0	2.854	-8.74	-0.258	0	-0.061	-0.183	3.176	9.619	1.329	-0.061	-0.061	0.061	-9.786	-1.104	-0.634	-0.061	0	0	1.43	9.659	1.169	0	0	0.061	1.031	9.85	-1.004	0	-0.061	-0.061	1506608466
-9.813	-1.096	-0.652	-0.061	0	0	2.834	-8.75	-0.262	-0.061	0	-0.244	3.15	9.637	1.339	-0.061	0	0.061	-9.813	-1.096	-0.652	-0.061	0	0	1.41	9.679	1.152	0.061	0	0.061	1.031	9.85	-1.004	0	-0.061	-0.061	1506608466
-9.804	-1.085	-0.646	-0.061	0	0	2.766	-8.763	-0.215	-0.061	0.061	-0.244	3.138	9.653	1.339	-0.061	0	0.061	-9.804	-1.085	-0.646	-0.061	0	0	1.396	9.686	1.18	0	0	0.061	0.982	9.862	-0.991	0	-0.061	0	1506608466
-9.824	-1.086	-0.672	-0.122	0	-0.061	2.686	-8.748	-0.159	-0.061	-0.061	-0.244	3.12	9.653	1.329	-0.061	0	0.061	-9.824	-1.086	-0.672	-0.122	0	-0.061	1.404	9.691	1.172	0	0	0.061	0.979	9.862	-1.008	-0.061	-0.061	0	1506608466
-9.793	-1.159	-0.629	-0.061	0	-0.061	2.662	-8.782	-0.142	0	-0.122	-0.183	3.062	9.668	1.316	-0.061	0	0.122	-9.793	-1.159	-0.629	-0.061	0	-0.061	1.471	9.71	1.147	0	0	0	0.971	9.86	-0.987	0	0	-0.061	1506608466
-9.79	-1.136	-0.622	-0.061	-0.061	-0.061	2.67	-8.813	-0.153	-0.061	-0.061	-0.183	3.036	9.639	1.305	-0.061	0	0.061	-9.79	-1.136	-0.622	-0.061	-0.061	-0.061	1.455	9.668	1.151	-0.061	0	0	0.946	9.867	-0.961	0	0	-0.061	1506608466
-9.805	-1.168	-0.626	-0.061	0	-0.061	2.67	-8.813	-0.153	-0.061	0	-0.122	3.005	9.622	1.288	-0.061	0	0.061	-9.805	-1.168	-0.626	-0.061	0	-0.061	1.458	9.683	1.134	0	0	0	0.926	9.868	-1.004	0	0	-0.061	1506608466
-9.778	-1.147	-0.646	0	0	-0.061	2.657	-8.79	-0.156	-0.061	0	-0.061	3.009	9.635	1.257	-0.061	0	-0.061	-9.778	-1.147	-0.646	0	0	-0.061	1.464	9.701	1.159	0	0.061	-0.061	0.956	9.869	-0.964	0	0	-0.061	1506608467
-9.788	-1.092	-0.642	0	0	-0.061	2.711	-8.786	-0.169	0	-0.061	0	3.047	9.655	1.26	0	0	-0.061	-9.788	-1.092	-0.642	0	0	-0.061	1.41	9.721	1.152	-0.061	0	-0.061	1.018	9.854	-0.997	0	0	-0.061	1506608467
-9.799	-1.06	-0.681	-0.061	0	-0.122	2.711	-8.786	-0.169	0	-0.061	0.061	3.078	9.673	1.3	0.061	0.061	-0.122	-9.799	-1.06	-0.681	-0.061	0	-0.122	1.361	9.683	1.157	-0.061	0	-0.061	1.069	9.841	-0.988	0	-0.061	-0.061	1506608467
-9.786	-1.06	-0.672	-0.061	0	-0.061	2.766	-8.745	-0.178	0	0	0.061	3.086	9.625	1.322	0.061	0.061	-0.122	-9.786	-1.06	-0.672	-0.061	0	-0.061	1.385	9.65	1.181	0	0	-0.122	1.069	9.841	-0.988	0	0	0	1506608467
-9.798	-1.089	-0.654	-0.061	0	-0.061	2.812	-8.702	-0.175	-0.061	0	0.122	3.073	9.598	1.285	0	0	-0.061	-9.798	-1.089	-0.654	-0.061	0	-0.061	1.413	9.661	1.151	-0.061	0	-0.122	1.046	9.848	-0.989	-0.061	0	0	1506608467
-9.816	-1.096	-0.666	-0.061	0	-0.061	2.846	-8.72	-0.167	-0.061	0.061	0.122	3.071	9.625	1.284	0	-0.061	-0.061	-9.816	-1.096	-0.666	-0.061	0	-0.061	1.382	9.691	1.163	0	0	-0.061	1.086	9.867	-0.987	0	-0.061	-0.061	1506608467
-9.81	-1.086	-0.707	-0.061	0	-0.061	2.863	-8.781	-0.175	-0.061	0	0.061	3.071	9.625	1.284	0.061	0.061	-0.122	-9.81	-1.086	-0.707	-0.061	0	-0.061	1.376	9.711	1.15	0	0	-0.122	1.086	9.867	-0.987	0	0	-0.061	1506608467
-9.771	-1.111	-0.685	-0.061	0	-0.061	2.913	-8.799	-0.166	-0.061	0	0.061	3.158	9.658	1.358	0.061	0	-0.122	-9.771	-1.111	-0.685	-0.061	0	-0.061	1.355	9.653	1.166	-0.061	0	-0.061	1.058	9.845	-0.988	0	0	-0.061	1506608467
-9.782	-1.097	-0.675	-0.061	0	0	2.907	-8.736	-0.136	0	0	-0.061	3.103	9.61	1.351	0.061	0	-0.061	-9.782	-1.097	-0.675	-0.061	0	0	1.352	9.625	1.147	-0.061	0	-0.061	1.107	9.856	-0.97	0	0	-0.061	1506608467
-9.807	-1.067	-0.675	-0.061	0	-0.061	2.857	-8.714	-0.146	0	0	-0.061	3.091	9.613	1.32	0	0	-0.061	-9.807	-1.067	-0.675	-0.061	0	-0.061	1.331	9.658	1.157	0	0.061	-0.061	1.107	9.856	-0.97	-0.061	0.061	0	1506608467
-9.818	-1.074	-0.668	-0.122	0	-0.061	2.802	-8.723	-0.16	0	0.061	-0.061	3.116	9.643	1.261	-0.061	0	-0.061	-9.818	-1.074	-0.668	-0.122	0	-0.061	1.32	9.713	1.169	0	0.061	-0.061	0.987	9.848	-1.004	-0.061	0	0	1506608467
-9.8	-1.141	-0.658	-0.061	0	-0.061	2.787	-8.764	-0.151	0	0.061	0	3.115	9.692	1.217	0	0.061	-0.061	-9.8	-1.141	-0.658	-0.061	0	-0.061	1.293	9.737	1.172	0	0	-0.061	0.988	9.861	-1.004	0	0	-0.061	1506608467
-9.802	-1.153	-0.671	-0.061	0	-0.061	2.767	-8.787	-0.135	0.061	0	-0.061	3.115	9.692	1.217	0	0.061	-0.061	-9.802	-1.153	-0.671	-0.061	0	-0.061	1.296	9.702	1.152	0	0	-0.061	0.988	9.861	-1.004	0	0	-0.061	1506608467
-9.825	-1.15	-0.708	-0.061	0	-0.061	2.731	-8.762	-0.135	0	-0.061	-0.122	3.07	9.673	1.264	0	0	0	-9.825	-1.15	-0.708	-0.061	0	-0.061	1.304	9.704	1.17	0	0	0	0.999	9.881	-0.994	0	0	-0.061	1506608467
-9.798	-1.175	-0.714	-0.061	0	-0.061	2.713	-8.752	-0.157	0	-0.061	-0.122	3.031	9.686	1.285	0	0	0	-9.798	-1.175	-0.714	-0.061	0	-0.061	1.343	9.719	1.177	0	0	0	0.955	9.872	-1.046	0	0	-0.061	1506608467
-9.789	-1.16	-0.733	-0.061	0	-0.061	2.734	-8.742	-0.127	0	0	-0.061	3.031	9.686	1.285	0	0	0	-9.789	-1.16	-0.733	-0.061	0	-0.061	1.348	9.68	1.165	-0.061	0	-0.061	0.955	9.872	-1.046	0	-0.061	-0.061	1506608467
-9.783	-1.142	-0.732	0	0	-0.061	2.743	-8.734	-0.164	0	-0.061	-0.061	2.993	9.652	1.334	0	0.061	0	-9.783	-1.142	-0.732	0	0	-0.061	1.318	9.654	1.172	-0.061	0	0	1.074	9.845	-1.001	0	-0.061	-0.061	1506608467
-9.807	-1.099	-0.741	-0.061	0	0	2.761	-8.747	-0.152	-0.061	-0.061	-0.061	2.994	9.644	1.325	0	0	-0.061	-9.807	-1.099	-0.741	-0.061	0	0	1.25	9.642	1.169	-0.061	0	0	1.066	9.833	-1.055	0	-0.061	-0.061	1506608467
-9.789	-1.152	-0.721	-0.061	0	-0.061	2.749	-8.75	-0.124	-0.061	0	0	2.997	9.643	1.298	-0.061	0.061	-0.061	-9.789	-1.152	-0.721	-0.061	0	-0.061	1.248	9.674	1.174	0	-0.061	0	1.066	9.833	-1.055	0	-0.061	-0.061	1506608467
-9.78	-1.166	-0.715	-0.061	0	-0.061	2.751	-8.777	-0.109	-0.061	0	0	3.033	9.664	1.217	-0.061	0	-0.061	-9.78	-1.166	-0.715	-0.061	0	-0.061	1.314	9.704	1.178	0	-0.061	0	1	9.865	-1.025	0	0	-0.061	1506608467
-9.79	-1.172	-0.709	-0.061	0	-0.061	2.791	-8.788	-0.098	-0.061	0	0	3.034	9.628	1.168	-0.122	-0.061	-0.061	-9.79	-1.172	-0.709	-0.061	0	-0.061	1.347	9.664	1.175	0	0	-0.061	0.967	9.848	-1.079	-0.061	0	-0.061	1506608467
-9.818	-1.19	-0.725	-0.061	0	-0.061	2.778	-8.764	-0.075	0	-0.061	0	3.031	9.593	1.144	-0.061	0	-0.061	-9.818	-1.19	-0.725	-0.061	0	-0.061	1.305	9.643	1.158	-0.061	0	-0.061	0.967	9.848	-1.079	0	0	-0.061	1506608467
-9.819	-1.203	-0.717	-0.061	0	-0.061	2.766	-8.746	-0.1	0	-0.061	0	3.028	9.592	1.129	0	0	-0.061	-9.819	-1.203	-0.717	-0.061	0	-0.061	1.308	9.666	1.18	0	0	-0.061	0.97	9.883	-1.068	0	0	-0.061	1506608467
-9.777	-1.226	-0.726	-0.061	0	-0.061	2.777	-8.745	-0.167	0	-0.061	0	3.037	9.633	1.121	0	-0.061	-0.061	-9.777	-1.226	-0.726	-0.061	0	-0.061	1.327	9.702	1.176	0	0.061	-0.122	0.958	9.873	-1.052	0	-0.061	-0.061	1506608467
-9.774	-1.205	-0.718	-0.061	0	-0.061	2.765	-8.788	-0.202	-0.061	-0.061	0	3.037	9.633	1.121	0.061	-0.061	-0.061	-9.774	-1.205	-0.718	-0.061	0	-0.061	1.247	9.668	1.178	0	0.061	-0.122	0.958	9.873	-1.052	0	0	-0.061	1506608467
-9.796	-1.238	-0.682	-0.122	-0.061	-0.061	2.736	-8.763	-0.184	-0.061	-0.061	-0.061	3.033	9.615	1.229	0.061	0	-0.061	-9.796	-1.238	-0.682	-0.122	-0.061	-0.061	1.212	9.594	1.208	0.061	0	-0.122	1.095	9.881	-1.004	0	0	0	1506608468
-9.711	-1.348	-0.607	-0.183	0.061	-0.061	2.708	-8.762	-0.197	0	-0.122	0	2.956	9.617	1.226	0.061	-0.061	0	-9.711	-1.348	-0.607	-0.183	0.061	-0.061	1.274	9.617	1.266	0.122	0.122	-0.122	1.264	9.872	-0.809	-0.061	0.061	0.061	1506608468
-9.522	-1.352	-0.447	-0.061	0.183	0.061	2.683	-8.946	-0.206	0.061	0	0	2.805	9.824	1.172	0	-0.122	0	-9.522	-1.352	-0.447	-0.061	0.183	0.061	1.324	9.727	1.36	0.122	0.244	-0.183	1.264	9.872	-0.809	-0.244	0.183	0.244	1506608468
-9.63	-0.969	-0.309	-0.305	0.122	0.061	2.595	-8.961	-0.191	0.366	-0.122	-0.061	3.287	9.509	1.242	-0.061	-0.916	-0.122	-9.63	-0.969	-0.309	-0.305	0.122	0.061	1.251	9.494	1.446	0.183	0.305	-0.122	0.733	9.761	-0.425	-0.305	0.488	0.549	1506608468
-10.063	-0.989	-0.323	-0.488	0.061	0	2.555	-8.735	-0.066	0.549	-0.488	-0.305	3.009	9.478	1.158	0.244	-0.122	0.061	-10.063	-0.989	-0.323	-0.488	0.061	0	1.436	9.572	1.639	0.183	0.488	-0.061	0.723	9.887	-0.877	-0.793	-0.061	0.549	1506608468
-10.043	-1.136	-0.354	-0.671	0.122	-0.122	2.399	-8.723	-0.217	0.671	-0.916	-0.488	3.116	9.726	1.328	0.122	-0.122	0.244	-10.043	-1.136	-0.354	-0.671	0.122	-0.122	1.656	9.946	1.511	0.244	0.61	-0.122	0.723	9.887	-0.877	-0.183	-0.244	0.244	1506608468
-9.787	-1.16	-0.408	-0.793	0.183	-0.183	2.223	-9.009	-0.372	0.732	-1.343	-0.488	3.023	10.028	1.586	0.061	0.305	0.244	-9.787	-1.16	-0.408	-0.793	0.183	-0.183	1.891	10.104	1.48	0.122	0.671	-0.183	0.833	9.922	-0.755	0.305	0.427	0.061	1506608468
-9.751	-1.177	-0.562	-0.916	0.122	-0.244	2.14	-9.085	-0.707	0.793	-1.77	-0.366	3.072	9.893	1.794	0.183	0.488	0.122	-9.751	-1.177	-0.562	-0.916	0.122	-0.244	1.913	9.763	1.493	-0.061	0.854	-0.183	0.918	9.877	-0.664	0.305	0.61	-0.061	1506608468
-9.824	-1.184	-0.623	-1.038	0	-0.183	2.134	-8.823	-1.026	0.427	-2.136	-0.122	2.984	9.603	1.873	0.427	0.793	0.122	-9.824	-1.184	-0.623	-1.038	0	-0.183	1.866	9.542	1.32	-0.122	1.16	-0.183	0.918	9.877	-0.664	0.427	0.366	-0.122	1506608468
-9.932	-1.031	-0.744	-1.16	-0.427	-0.183	1.989	-8.713	-1.439	-0.427	-3.296	0.122	2.854	9.577	1.765	0.61	1.099	0.061	-9.932	-1.031	-0.744	-1.16	-0.427	-0.183	1.849	9.595	1.214	-0.122	1.587	-0.244	1.206	9.86	-0.973	0.488	0.488	-0.122	1506608468
-9.926	-1.055	-0.785	-1.343	-0.61	-0.305	1.873	-8.579	-1.835	-1.221	-3.845	0.427	2.716	9.64	1.522	0.427	1.343	-0.183	-9.926	-1.055	-0.785	-1.343	-0.61	-0.305	1.869	9.831	1.113	-0.122	1.77	-0.427	0.977	9.867	-1.205	0.488	0.732	-0.183	1506608468
-9.625	-1.096	-0.949	-1.465	-0.488	-0.488	1.558	-8.386	-2.278	-1.892	-4.517	0.732	2.784	9.796	1.26	0.305	1.221	-0.427	-9.625	-1.096	-0.949	-1.465	-0.488	-0.488	1.951	10.081	1.008	-0.305	1.953	-0.549	0.977	9.867	-1.205	0.793	0.793	-0.366	1506608468
-9.636	-1.037	-1.238	-1.709	-0.305	-0.793	1.518	-8.447	-2.678	-2.441	-4.883	1.038	2.896	9.896	1.147	0.488	1.404	-0.671	-9.636	-1.037	-1.238	-1.709	-0.305	-0.793	1.827	10.098	0.852	-0.488	2.258	-0.61	1.025	9.711	-1.739	1.16	0.977	-0.61	1506608468
-9.534	-1.048	-1.525	-1.831	-0.183	-0.916	1.385	-8.122	-3.307	-2.808	-5.31	0.916	2.974	9.874	1.214	0.854	1.953	-1.038	-9.534	-1.048	-1.525	-1.831	-0.183	-0.916	1.382	9.911	0.675	-0.61	2.38	-0.61	1.022	9.661	-1.785	1.16	1.343	-0.793	1506608468
-9.615	-1.175	-1.699	-1.953	0	-0.793	1.748	-8.296	-3.737	-2.625	-5.127	0.488	2.974	9.874	1.214	1.099	2.38	-1.404	-9.615	-1.175	-1.699	-1.953	0	-0.793	0.837	9.601	0.671	-0.61	2.319	-0.488	1.022	9.661	-1.785	1.038	1.221	-0.854	1506608468
-9.847	-1.093	-1.69	-1.953	0.061	-0.671	2.482	-8.789	-3.929	-2.441	-4.15	0.122	3.048	9.743	1.247	1.038	2.502	-1.587	-9.847	-1.093	-1.69	-1.953	0.061	-0.671	0.341	9.499	0.666	-0.61	2.319	-0.488	1.483	9.685	-1.919	0.732	1.16	-0.732	1506608468
-9.826	-0.975	-1.699	-2.136	0.122	-0.488	3.418	-10.66	-0.821	0.366	-4.761	-1.465	3.492	9.729	1.125	0.732	2.441	-1.526	-9.826	-0.975	-1.699	-2.136	0.122	-0.488	0.038	9.579	0.711	-0.366	2.075	0.061	1.689	9.741	-2.218	0.488	1.099	-0.549	1506608468
-9.74	-1.087	-1.799	-2.258	0.122	-0.488	4.477	-10.832	0.339	0.61	-5.005	-2.014	3.492	9.729	1.125	0.244	2.38	-1.282	-9.74	-1.087	-1.799	-2.258	0.122	-0.488	0.018	9.65	0.886	-0.122	2.075	0.244	1.689	9.741	-2.218	0.488	1.099	-0.61	1506608468
-9.696	-1.278	-1.934	-2.258	-0.061	-0.488	4.372	-9.762	-0.812	0.488	-2.014	-1.343	3.778	9.704	0.461	-0.061	1.953	-0.916	-9.696	-1.278	-1.934	-2.258	-0.061	-0.488	0.14	9.688	0.918	-0.061	1.892	0.366	1.591	9.672	-2.32	0.305	1.221	-0.549	1506608468
-9.646	-1.407	-2.066	-2.136	-0.183	-0.427	3.406	-8.736	-1.782	0.671	-0.427	-0.977	3.759	9.538	0.196	-0.183	1.831	-0.427	-9.646	-1.407	-2.066	-2.136	-0.183	-0.427	0.239	9.55	0.898	0	1.77	0.427	1.396	9.683	-2.46	0.122	1.404	-0.488	1506608468
-9.644	-1.518	-2.128	-2.075	-0.305	-0.427	2.117	-7.991	-2.479	0.732	-0.916	-0.732	3.759	9.538	0.196	-0.061	1.648	0.122	-9.644	-1.518	-2.128	-2.075	-0.305	-0.427	0.34	9.453	0.794	0	1.77	0.427	1.396	9.683	-2.46	-0.061	1.587	-0.488	1506608468
-9.755	-1.401	-2.111	-2.014	-0.427	-0.366	1.613	-8.077	-2.853	0.854	-1.526	-0.671	3.528	9.394	-0.054	0.122	1.587	0.549	-9.755	-1.401	-2.111	-2.014	-0.427	-0.366	0.392	9.549	0.658	0.305	1.892	0.488	1.221	9.767	-2.273	-0.244	1.526	-0.488	1506608468
-9.786	-1.263	-2.128	-2.075	-0.488	-0.366	1.493	-8.343	-2.927	0.854	-1.465	-0.549	3.417	9.478	-0.197	0.122	1.648	0.793	-9.786	-1.263	-2.128	-2.075	-0.488	-0.366	0.389	9.668	0.623	0.488	2.014	0.488	1.269	9.723	-2.44	-0.366	1.343	-0.427	1506608468
-9.71	-1.245	-2.164	-2.136	-0.549	-0.366	1.337	-8.507	-2.47	0.671	-1.038	-0.244	3.417	9.478	-0.197	0.244	1.648	0.916	-9.71	-1.245	-2.164	-2.136	-0.549	-0.366	0.389	9.668	0.623	0.488	2.014	0.488	1.269	9.723	-2.44	-0.488	1.343	-0.488	1506608468
-9.701	-1.272	-2.225	-2.197	-0.732	-0.366	1.337	-8.591	-1.976	0.549	-2.014	-0.366	3.375	9.563	-0.317	0.366	1.648	1.038	-9.701	-1.272	-2.225	-2.197	-0.732	-0.366	0.389	9.668	0.623	0.488	2.014	0.488	1.23	9.695	-2.377	-0.549	1.526	-0.61	1506608468
-9.66	-1.354	-2.208	-2.136	-0.916	-0.427	1.663	-8.402	-1.998	0.549	-2.38	-0.549	3.278	9.789	-0.362	0.488	1.709	1.099	-9.66	-1.354	-2.208	-2.136	-0.916	-0.427	0.55	10.082	0.311	0.427	1.831	0.366	1.004	9.7	-2.144	-0.488	1.587	-0.671	1506608469
-9.592	-1.41	-2.251	-1.953	-0.916	-0.366	2.159	-8.134	-2.127	0.488	-1.648	-0.427	3.273	9.836	-0.256	0.61	1.709	1.16	-9.592	-1.41	-2.251	-1.953	-0.916	-0.366	0.644	10.158	0.232	0.244	1.77	0.244	1.004	9.7	-2.144	-0.671	1.343	-0.732	1506608469
-9.594	-1.298	-2.308	-1.77	-1.038	-0.244	2.306	-8.029	-2.043	0.488	-1.221	-0.244	3.363	9.817	-0.004	0.732	1.709	1.038	-9.594	-1.298	-2.308	-1.77	-1.038	-0.244	0.551	10.121	0.122	0.122	1.648	0.244	1.263	9.716	-2.254	-0.793	1.221	-0.793	1506608469
-9.604	-1.299	-2.143	-1.709	-1.16	-0.061	2.44	-8.032	-1.962	0.061	-1.648	-0.305	3.431	9.761	0.295	0.793	1.77	0.916	-9.604	-1.299	-2.143	-1.709	-1.16	-0.061	0.446	10.015	0.06	0	1.526	0.366	1.485	9.729	-2.08	-1.16	1.221	-0.793	1506608469
-9.6	-1.392	-2.123	-1.77	-1.099	0.061	2.582	-8.165	-1.866	-0.061	-1.465	-0.244	3.49	9.692	0.483	0.671	1.648	0.793	-9.6	-1.392	-2.123	-1.77	-1.099	0.061	0.561	10.076	0.074	-0.061	1.526	0.427	1.485	9.729	-2.08	-1.465	1.404	-0.671	1506608469
-9.7	-1.617	-1.704	-1.77	-0.793	0.122	2.65	-8.436	-1.767	-0.122	-1.038	-0.244	3.626	9.839	0.489	0.366	1.465	0.61	-9.7	-1.617	-1.704	-1.77	-0.793	0.122	1.03	10.462	0.348	0	1.77	0.427	1.146	10.025	-1.467	-1.709	1.526	-0.549	1506608469
-10.197	-1.64	-1.542	-1.831	-0.671	0.122	2.346	-8.888	-1.955	-0.061	-1.404	-0.366	3.7	10.2	0.386	0.061	1.465	0.366	-10.197	-1.64	-1.542	-1.831	-0.671	0.122	1.561	10.881	0.949	0	1.77	0.427	0.498	10.439	-0.937	-1.953	1.953	-0.366	1506608469
-10.423	-1.843	-1.357	-1.587	-1.038	0.122	2.75	-9.618	-2.334	0.122	-1.526	-0.732	3.921	10.268	0.52	0	1.465	0	-10.423	-1.843	-1.357	-1.587	-1.038	0.122	1.348	10.468	1.725	0.061	2.136	0.183	0.498	10.439	-0.937	-2.014	2.197	-0.366	1506608469
-9.995	-1.988	-0.5	-1.831	-1.282	0.244	3.031	-9.719	-2.711	0.549	0	-0.671	3.921	10.268	0.52	0.244	1.587	-0.122	-9.995	-1.988	-0.5	-1.831	-1.282	0.244	0.714	9.676	1.973	0.061	2.136	0.183	0.461	11.055	-0.511	-2.258	2.014	-0.305	1506608469
-9.729	-2.452	0.45	-2.014	-1.465	0.305	2.684	-9.445	-2.98	0.916	1.587	-0.793	3.992	9.582	1.469	0.671	2.014	0.183	-9.729	-2.452	0.45	-2.014	-1.465	0.305	0.288	9.183	2.198	0	2.014	0.793	1.107	9.874	1.189	-2.747	2.686	-0.061	1506608469
-10.045	-2.499	1.103	-1.892	-1.465	0.244	2.235	-9.064	-2.939	1.465	1.343	-1.526	3.992	9.582	1.469	0.732	2.38	0.61	-10.045	-2.499	1.103	-1.892	-1.465	0.244	0.228	8.959	2.556	0.244	2.014	0.977	1.107	9.874	1.189	-2.747	2.319	0.488	1506608469
-10.101	-2.584	1.129	-1.831	-1.587	0.183	1.772	-8.652	-2.803	2.136	-1.526	-2.38	3.068	9.629	1.52	0.305	2.319	1.099	-10.101	-2.584	1.129	-1.831	-1.587	0.183	0.69	9.49	2.815	0.549	2.38	0.854	0.652	9.734	0.809	-2.136	1.77	1.16	1506608469
-9.274	-2.524	1.308	-1.343	-0.549	0.427	2.251	-8.561	-2.745	2.319	-3.174	-2.563	2.76	10.235	1.308	-0.183	1.648	1.526	-9.274	-2.524	1.308	-1.343	-0.549	0.427	0.857	10.106	2.779	0.488	2.441	0.61	1.615	8.928	0.275	-1.16	1.953	1.526	1506608469
-8.861	-1.658	1.09	-1.343	-0.305	0.427	2.844	-8.693	-2.626	2.686	-2.258	-2.136	2.693	10.275	1.201	-0.427	1.038	1.648	-8.861	-1.658	1.09	-1.343	-0.305	0.427	0.58	9.715	2.846	0.183	2.075	0.488	1.615	8.928	0.275	-0.305	2.747	2.258	1506608469
-8.85	-1.184	0.59	-1.831	-0.427	0.244	3.017	-8.311	-2.452	2.502	-1.343	-1.587	2.501	9.666	1.194	-0.244	1.221	1.587	-8.85	-1.184	0.59	-1.831	-0.427	0.244	0.376	9.11	2.829	0.183	2.075	0.488	1.665	9.144	0.282	0.916	4.456	2.563	1506608469
-9.091	-1.358	0.526	-2.014	-0.122	0.183	2.915	-7.811	-2.268	1.709	-1.16	-1.16	2.15	9.349	1.212	0.244	1.587	1.587	-9.091	-1.358	0.526	-2.014	-0.122	0.183	0.408	9.062	2.683	-0.122	1.587	0.366	0.912	9.689	1.006	1.038	4.761	2.625	1506608469
-9.527	-1.33	0.516	-1.953	-0.061	0.305	2.963	-7.933	-2.077	0.977	-1.099	-0.793	2.15	9.349	1.212	0.244	1.648	1.465	-9.527	-1.33	0.516	-1.953	-0.061	0.305	0.755	9.231	2.55	0.183	1.16	0.122	0.912	9.689	1.006	1.099	4.456	2.747	1506608469
-9.591	-1.114	0.487	-2.014	-0.061	0.366	2.836	-8.332	-2.37	1.099	-1.77	-0.732	1.599	9.113	1.244	0.061	1.404	1.099	-9.591	-1.114	0.487	-2.014	-0.061	0.366	1.251	9.29	2.53	0.244	1.099	-0.061	1.122	9.987	1.206	1.282	4.028	2.625	1506608469
-9.525	-0.891	0.461	-2.258	0	0.488	2.963	-8.501	-2.603	1.404	-2.258	-0.793	1.903	8.892	1.391	0	0.793	0.305	-9.525	-0.891	0.461	-2.258	0	0.488	1.419	9.147	2.505	0.183	1.221	-0.122	1.392	9.783	0.855	1.16	3.784	2.563	1506608469
-9.166	-0.861	0.431	-2.258	0.061	0.488	3.192	-8.475	-2.586	1.16	-2.075	-0.854	1.903	8.892	1.391	0.183	0.977	-0.549	-9.166	-0.861	0.431	-2.258	0.061	0.488	1.218	8.972	2.387	0.183	1.16	-0.122	1.392	9.783	0.855	1.16	3.601	2.319	1506608469
-9.189	-0.863	0.469	-1.953	0.244	0.61	3.301	-8.329	-2.355	0.61	-1.587	-0.671	2.448	8.739	1.903	0.61	1.526	-1.221	-9.189	-0.863	0.469	-1.953	0.244	0.61	1.024	8.908	2.326	0.366	0.977	-0.122	1.268	9.262	0.859	1.221	3.357	2.014	1506608469
-9.476	-0.793	0.414	-1.77	0.305	0.549	3.246	-8.138	-1.976	0.244	-1.343	-0.61	2.711	8.923	2.131	0.793	1.587	-1.77	-9.476	-0.793	0.414	-1.77	0.305	0.549	1.024	9.126	2.232	0.488	0.854	-0.061	1.841	8.978	0.959	1.465	3.235	1.465	1506608469
-9.868	-0.739	0.382	-1.831	0.183	0.305	3.202	-8.056	-1.643	0.427	-1.282	-0.427	2.711	8.923	2.131	0.732	1.465	-2.075	-9.868	-0.739	0.382	-1.831	0.183	0.305	1.247	9.581	2.233	0.549	0.732	-0.183	1.841	8.978	0.959	1.526	2.869	1.038	1506608469
-10.22	-0.685	0.394	-1.709	0	0.305	3.17	-8.083	-1.456	0.61	-1.587	-0.122	3.451	9.898	2.372	0.671	1.099	-2.136	-10.22	-0.685	0.394	-1.709	0	0.305	1.424	10.001	2.281	0.427	0.549	-0.305	1.979	9.33	0.833	1.282	2.258	0.732	1506608469
-10.368	-0.446	0.463	-1.709	0.244	0.122	3.527	-8.232	-1.363	0.61	-1.77	0.366	3.921	10.245	2.56	0.671	0.977	-2.014	-10.368	-0.446	0.463	-1.709	0.244	0.122	1.497	10.191	2.233	0.122	0.305	-0.305	2.926	9.857	1.427	1.038	1.77	0.305	1506608469
-10.627	-0.175	0.517	-1.709	0.244	0.122	4.116	-8.459	-1.36	0.671	-1.831	0.488	3.921	10.245	2.56	0.671	0.977	-1.648	-10.627	-0.175	0.517	-1.709	0.244	0.122	1.662	10.256	2.098	0.061	0.183	-0.244	2.926	9.857	1.427	0.977	1.831	0.122	1506608470
-10.752	0.026	0.543	-1.587	0.366	0.122	4.655	-8.65	-1.34	0.793	-1.648	0.549	4.103	10.3	2.876	0.671	0.854	-1.16	-10.752	0.026	0.543	-1.587	0.366	0.122	1.861	10.081	1.938	0.122	0.244	0	3.131	9.896	1.302	1.038	2.441	-0.061	1506608470
-10.789	-0.451	0.151	-1.953	0.061	-0.183	4.936	-8.638	-1.241	0.854	-1.404	0.549	4.103	10.3	2.876	0.61	0.671	-0.671	-10.789	-0.451	0.151	-1.953	0.061	-0.183	1.861	10.081	1.938	0.122	0.244	0	2.527	9.689	1.389	1.465	1.038	-0.427	1506608470
-10.826	-1.361	-0.224	-1.709	-0.366	-0.244	4.936	-8.574	-1.25	0.916	-1.404	0.366	4.23	10.078	2.895	0.366	0.977	-0.366	-10.826	-1.361	-0.224	-1.709	-0.366	-0.244	2.219	10.103	1.581	0.305	0.977	0.488	1.98	9.923	0.725	1.709	0.122	-0.854	1506608470
-9.816	-1.312	0.221	-1.038	-0.061	0.183	4.872	-8.642	-1.364	0.977	-1.465	0.183	4.321	10.226	2.623	0.244	1.404	-0.122	-9.816	-1.312	0.221	-1.038	-0.061	0.183	1.999	10.197	1.44	0.549	1.587	0.671	1.916	11.407	1.187	0.671	1.526	-1.099	1506608470
-9.252	-0.729	-0.298	-1.16	0.183	0	4.722	-8.711	-1.398	0.793	-1.221	0	4.362	10.209	2.433	0.183	1.648	0	-9.252	-0.729	-0.298	-1.16	0.183	0	1.541	9.922	1.513	0.61	2.197	0.854	1.275	9.083	-1.138	-0.977	-2.014	-0.366	1506608470
-9.585	-1.107	-1.294	-1.465	-0.183	-0.488	4.395	-8.515	-1.244	0.549	-0.854	-0.366	4.362	10.209	2.433	0.061	1.77	0.427	-9.585	-1.107	-1.294	-1.465	-0.183	-0.488	1.146	9.52	1.386	0.61	2.197	0.854	1.275	9.083	-1.138	2.014	-1.526	-0.793	1506608470
-9.38	-1.706	-1.585	-1.831	-0.488	-0.549	3.953	-8.148	-0.973	0.549	-0.732	-0.977	4.311	9.933	2.061	-0.122	1.953	1.099	-9.38	-1.706	-1.585	-1.831	-0.488	-0.549	1.146	9.52	1.386	0.549	2.258	1.16	2.072	9.304	-1.909	1.16	-0.793	-1.282	1506608470
-9.348	-1.808	-1.509	-2.136	-0.122	-0.244	3.368	-8.112	-0.836	0.732	-0.671	-1.587	3.637	9.374	1.226	-0.244	2.136	1.709	-9.348	-1.808	-1.509	-2.136	-0.122	-0.244	1.422	9.27	0.458	0	2.625	1.343	1.572	9.629	-1.651	1.282	1.16	-1.343	1506608470
-9.656	-1.676	-1.628	-2.075	0.061	-0.061	2.669	-8.588	-0.768	0.732	-0.671	-1.587	3.637	9.374	1.226	-0.305	2.136	1.953	-9.656	-1.676	-1.628	-2.075	0.061	-0.061	1.581	9.743	0.185	0.183	3.54	1.221	1.572	9.629	-1.651	1.16	1.16	-1.16	1506608470
-9.714	-1.235	-1.546	-2.014	0.183	0	2.218	-9.122	-0.693	0.977	-1.648	-1.831	3.322	9.653	0.29	-0.305	2.197	1.77	-9.714	-1.235	-1.546	-2.014	0.183	0	1.281	10.137	0.105	0.183	3.54	1.221	1.078	9.793	-1.732	0.916	0.183	-0.916	1506608470
-9.673	-0.537	-1.591	-2.38	0.183	-0.244	2.116	-9.3	-0.268	0.854	-1.648	-1.404	3.433	9.761	-0.142	-0.427	2.625	1.099	-9.673	-0.537	-1.591	-2.38	0.183	-0.244	0.836	10.225	0.236	0.549	3.479	1.221	1.888	9.507	-2.355	0.793	-0.305	-0.977	1506608470
-9.495	-0.561	-1.652	-2.747	-0.183	-0.549	2.085	-8.984	0.322	0.977	-1.038	-0.793	3.433	9.761	-0.142	-0.305	2.93	0.549	-9.495	-0.561	-1.652	-2.747	-0.183	-0.549	0.736	9.788	0.568	0.549	2.625	0.854	1.888	9.507	-2.355	0.854	0.305	-1.221	1506608470
-9.418	-0.918	-1.682	-2.991	-0.305	-0.671	2.104	-8.241	1.12	1.526	-1.099	-0.427	3.652	9.099	-0.553	0.061	2.747	0.549	-9.418	-0.918	-1.682	-2.991	-0.305	-0.671	0.951	9.314	0.595	0.549	2.625	0.854	1.726	9.391	-2.172	0.732	1.221	-1.465	1506608470
-9.38	-1.181	-1.76	-3.052	-0.305	-0.732	1.541	-7.537	1.176	1.526	-1.099	-0.427	3.412	8.841	-0.559	0.549	2.563	1.038	-9.38	-1.181	-1.76	-3.052	-0.305	-0.732	1.3	9.305	0.254	0.305	2.38	0.122	1.376	9.467	-1.823	0.732	1.587	-1.404	1506608470
-9.572	-1.339	-1.798	-2.869	-0.244	-0.732	1.541	-7.537	1.176	1.221	-2.319	0.366	3.412	8.841	-0.559	0.916	2.441	1.343	-9.572	-1.339	-1.798	-2.869	-0.244	-0.732	1.589	9.406	0.013	0.305	2.38	0.122	1.376	9.467	-1.823	0.549	1.465	-1.221	1506608470
-9.75	-1.225	-1.858	-2.625	-0.183	-0.61	1.721	-7.827	0.763	1.343	-2.991	1.099	3.017	8.815	-0.178	1.221	2.502	1.038	-9.75	-1.225	-1.858	-2.625	-0.183	-0.61	1.578	9.601	0.019	0.793	3.052	-0.305	1.269	9.603	-2.116	0.366	1.465	-1.038	1506608470
-9.751	-1.011	-2.097	-2.502	-0.183	-0.61	2.094	-8.199	0.297	1.465	-2.93	1.648	3.073	9.144	0.151	1.526	2.502	0.305	-9.751	-1.011	-2.097	-2.502	-0.183	-0.61	1.232	9.867	0.096	0.977	2.93	-0.427	1.138	9.765	-2.248	0.122	1.099	-0.916	1506608470
-9.774	-1.092	-1.98	-2.258	-0.427	-0.549	2.585	-8.623	-0.132	0.854	-2.686	2.563	3.073	9.144	0.151	1.648	2.319	-0.244	-9.774	-1.092	-1.98	-2.258	-0.427	-0.549	0.735	9.816	0.24	0.977	2.93	-0.427	1.138	9.765	-2.248	-0.122	1.038	-0.977	1506608470
-10.003	-1.128	-1.826	-1.709	-0.427	-0.244	2.74	-8.626	-0.085	0.732	-2.747	2.747	3.521	9.609	0.833	1.587	2.014	-0.427	-10.003	-1.128	-1.826	-1.709	-0.427	-0.244	0.608	9.909	0.371	0.427	1.831	-0.244	0.674	9.836	-2.194	-0.366	0.916	-1.038	1506608470
-9.881	-1.11	-1.938	-0.977	-0.305	-0.122	2.986	-8.708	-0.141	0.732	-2.747	2.747	3.519	9.873	1.157	1.526	2.014	-0.305	-9.881	-1.11	-1.938	-0.977	-0.305	-0.122	0.598	10.281	0.523	0.366	1.465	-0.061	1.329	9.956	-2.15	-0.61	-0.122	-1.16	1506608470
-10.326	-1.055	-2.073	-0.671	-0.488	0.061	3.467	-8.947	-0.057	0.427	-2.625	2.808	3.519	9.873	1.157	1.465	2.136	-0.244	-10.326	-1.055	-2.073	-0.671	-0.488	0.061	0.598	10.281	0.523	0.366	1.465	-0.061	1.329	9.956	-2.15	-0.854	0	-1.16	1506608470
-11.299	-1.172	-2.01	-1.221	-0.549	0.122	3.957	-9.24	0.018	0	-1.892	2.686	3.388	10.756	1.711	1.282	2.075	-0.305	-11.299	-1.172	-2.01	-1.221	-0.549	0.122	0.994	11.251	0.855	0.305	0.366	0.244	1.867	10.366	-2.286	-1.343	0.122	-0.854	1506608470
-10.915	-1.866	-1.749	-1.099	-0.916	0.305	4.443	-10.363	-0.01	-0.305	-1.282	2.441	3.388	10.756	1.711	0.916	1.465	-0.305	-10.915	-1.866	-1.749	-1.099	-0.916	0.305	0.994	11.251	0.855	0.305	0.366	0.244	1.365	11.301	-1.471	-1.77	0.854	-0.305	1506608470
-9.536	-2.339	-1.012	-0.854	-1.099	0.488	5.089	-11.115	0.007	-0.366	-0.671	1.709	3.328	11.524	1.635	0.244	0.366	-0.366	-9.536	-2.339	-1.012	-0.854	-1.099	0.488	1.104	9.631	1.458	0.427	0	0	1.154	11.486	0.026	-2.808	1.282	0.122	1506608470
-8.557	-2.606	0.109	-0.427	-0.793	0.732	5.542	-10.051	0.429	-0.61	0	0.183	3.708	9.265	2.466	0.244	0.61	-0.305	-8.557	-2.606	0.109	-0.427	-0.793	0.732	0.437	8.108	1.431	-0.061	0.305	0.244	1.135	10.718	1.041	-4.272	1.16	0.854	1506608471
-9.552	-2.233	0.569	-0.671	-0.793	0.61	5.094	-8.747	0.937	-0.61	0.366	-1.587	3.12	8.352	2.143	0.244	1.099	0.183	-9.552	-2.233	0.569	-0.671	-0.793	0.61	1.086	8.116	1.847	0.183	0.977	0.732	1.486	9.711	0.267	-5.066	0.671	2.136	1506608471
-10.627	-1.82	0.403	-1.16	-1.221	0.366	4.174	-8.299	0.903	0	0.061	-2.625	3.12	8.352	2.143	-0.427	0.61	0.793	-10.627	-1.82	0.403	-1.16	-1.221	0.366	2.286	9.676	2.341	0.183	0.977	0.732	1.486	9.711	0.267	-4.028	0.671	3.235	1506608471
-9.977	-1.617	0.546	-1.77	-0.793	0.366	3.47	-9.131	0.384	0.977	0.122	-2.991	2.844	10.203	0.94	-1.16	-0.061	0.977	-9.977	-1.617	0.546	-1.77	-0.793	0.366	2.346	10.878	2.359	0.977	2.136	0.244	1.474	10.398	-0.479	-1.831	2.441	3.052	1506608471
-9.3	-1.059	0.635	-2.197	-0.549	0.305	3.241	-10.192	-0.309	1.831	0.366	-2.869	3.4	10.508	1.104	-0.977	-0.061	0.732	-9.3	-1.059	0.635	-2.197	-0.549	0.305	1.469	10.123	2.309	0.122	2.075	0.061	1.741	9.319	-0.089	-0.488	3.662	3.113	1506608471
-8.842	-1.099	0.458	-2.319	-0.61	0.061	2.954	-10.095	-0.729	1.953	0.061	-3.296	3.4	10.508	1.104	0.183	1.16	0.427	-8.842	-1.099	0.458	-2.319	-0.61	0.061	1.049	8.964	2.182	0.122	2.075	0.061	1.741	9.319	-0.089	0.61	4.761	3.113	1506608471
-8.681	-1.182	0.455	-2.014	-0.305	0.061	2.394	-9.312	-1.018	1.526	-1.404	-4.333	2.585	8.966	1.692	1.221	2.441	0.916	-8.681	-1.182	0.455	-2.014	-0.305	0.061	1.069	8.701	2.065	-0.305	1.709	-0.122	1.763	9.061	0.237	1.526	5.493	2.869	1506608471
-9.079	-0.895	0.347	-2.136	-0.061	-0.061	2.182	-9.202	-1.266	1.16	-2.258	-5.005	1.97	8.976	1.717	1.221	2.197	1.465	-9.079	-0.895	0.347	-2.136	-0.061	-0.061	1.554	9.019	2.005	0.244	1.526	-0.305	0.159	9.564	0.319	1.953	6.165	2.441	1506608471
-9.304	-0.719	0.252	-2.258	-0.244	-0.244	1.995	-9.301	-1.346	1.16	-1.77	-4.883	1.97	8.976	1.717	0.732	1.221	1.282	-9.304	-0.719	0.252	-2.258	-0.244	-0.244	1.554	9.019	2.005	0.244	1.526	-0.305	0.159	9.564	0.319	2.258	5.249	2.014	1506608471
-9.485	-0.554	0.377	-2.319	-0.244	-0.122	1.66	-9.119	-1.302	1.099	-1.282	-4.028	1.958	8.953	1.824	0.854	0.732	0.549	-9.485	-0.554	0.377	-2.319	-0.244	-0.122	1.973	9.229	2.105	0.427	1.892	-0.244	0.072	9.476	0.769	2.197	3.906	1.587	1506608471
-9.599	-0.402	0.583	-2.38	-0.183	-0.122	1.302	-8.664	-1.327	0.977	-1.648	-2.808	2.616	9.058	2.174	1.343	1.343	-0.244	-9.599	-0.402	0.583	-2.38	-0.183	-0.122	1.532	8.955	2.088	0.183	1.709	-0.183	1.196	9.099	1.957	2.258	2.502	0.977	1506608471
-9.77	-0.383	0.663	-2.319	0.183	-0.061	1.286	-8.082	-1.086	0.793	-1.587	-1.404	2.616	9.058	2.174	1.465	1.892	-0.671	-9.77	-0.383	0.663	-2.319	0.183	-0.061	1.532	8.955	2.088	0.183	1.709	-0.183	1.196	9.099	1.957	2.075	1.526	0.366	1506608471
-10.238	-0.624	0.599	-2.136	0.305	0.305	1.381	-7.765	-0.786	0.793	-1.282	0.061	2.627	9.295	2.144	1.282	1.77	-0.732	-10.238	-0.624	0.599	-2.136	0.305	0.305	1.669	9.295	2.054	0.305	1.465	-0.244	1.778	9.164	1.432	2.014	2.441	-0.061	1506608471
-10.353	0.154	0.73	-2.258	0.122	0.488	1.775	-7.848	-0.398	1.099	-0.916	1.587	2.902	9.489	2.025	0.854	1.282	-0.977	-10.353	0.154	0.73	-2.258	0.122	0.488	1.701	9.448	2.198	0.61	1.526	-0.305	5.011	10.346	2.5	1.16	3.235	-0.122	1506608471
-9.795	1.126	1.212	-2.808	0.916	0.427	2.997	-8.356	-0.1	1.526	2.014	2.93	2.902	9.489	2.025	0.488	1.16	-1.099	-9.795	1.126	1.212	-2.808	0.916	0.427	1.421	9.835	2.395	0.61	1.526	-0.305	5.011	10.346	2.5	-0.488	4.272	0.732	1506608471
-10.945	-0.141	0.03	-3.052	0.366	0.122	5.347	-9.254	0.234	2.075	11.414	4.395	5.082	10.387	2.232	0.305	1.953	-0.793	-10.945	-0.141	0.03	-3.052	0.366	0.122	1.067	10.405	2.286	0.671	1.77	-0.183	2.57	8.5	1.961	0.916	1.038	0.366	1506608471
-11.801	-2.626	-0.299	-2.319	-0.793	-0.061	2.82	-9.75	1.82	3.54	11.292	3.784	3.858	10.861	3.086	-0.549	6.226	-0.183	-11.801	-2.626	-0.299	-2.319	-0.793	-0.061	1.181	10.963	1.78	0.916	0.671	0.061	1.4	12.673	1.812	3.174	0.183	-1.221	1506608471
-10.546	-2.422	0.433	-1.16	-0.305	0.61	3.157	-9.847	3.62	4.578	-3.418	1.343	3.858	10.861	3.086	-2.075	7.263	1.465	-10.546	-2.422	0.433	-1.16	-0.305	0.61	1.181	10.963	1.78	0.916	0.671	0.061	1.4	12.673	1.812	2.014	2.441	-1.526	1506608471
-8.856	-1.014	-0.349	-2.075	0.427	0	5.353	-9.985	3.673	4.7	-15.076	2.136	4.564	10.184	4.053	-3.723	-5.432	2.502	-8.856	-1.014	-0.349	-2.075	0.427	0	1.401	10.109	1.299	0.61	-0.244	0.305	2.491	11.17	1.595	0.671	-2.808	0.061	1506608471
-9.119	-2.12	-1.979	-2.197	-0.122	-0.732	5.298	-8.722	2.634	5.92	-19.958	2.747	6.864	8.848	3.668	-2.747	-17.212	-0.061	-9.119	-2.12	-1.979	-2.197	-0.122	-0.732	1.657	8.963	0.819	0.366	1.709	1.526	0.095	9.374	-2.558	3.174	-0.977	-0.732	1506608471
-8.8	-2.671	-1.852	-1.892	-0.061	-0.549	8.015	-6.733	2.18	4.333	-7.385	2.563	6.864	8.848	3.668	-0.732	-11.414	0.183	-8.8	-2.671	-1.852	-1.892	-0.061	-0.549	1.657	8.963	0.819	0.366	1.709	1.526	0.095	9.374	-2.558	1.953	-0.061	-1.526	1506608471
-9.124	-2.231	-1.5	-1.77	0.305	-0.488	6.582	-5.235	1.424	2.502	9.338	1.282	8.879	8.414	2.578	-1.099	11.658	2.563	-9.124	-2.231	-1.5	-1.77	0.305	-0.488	2.253	8.708	0.352	-0.732	1.953	1.831	1.499	9.514	-2.388	1.465	1.587	-1.221	1506608471
-9.781	-1.962	-1.506	-1.282	0.732	-0.427	5.045	-5.764	0.672	-0.244	2.991	0.366	1.945	8.556	0.367	0.061	19.287	3.723	-9.781	-1.962	-1.506	-1.282	0.732	-0.427	1.26	10.727	-0.16	-1.343	3.723	1.526	0.714	9.895	-1.8	1.099	1.404	-0.854	1506608471
-9.909	-1.157	-1.537	-1.16	0.854	-0.366	4.036	-7.211	1.507	-1.038	-9.705	2.319	1.945	8.556	0.367	0.732	2.808	1.831	-9.909	-1.157	-1.537	-1.16	0.854	-0.366	1.26	10.727	-0.16	-1.343	3.723	1.526	0.714	9.895	-1.8	0.793	-0.549	-0.61	1506608471
-9.702	-0.394	-1.644	-1.587	0.366	-0.61	3.447	-7.266	1.849	-1.953	-15.442	3.479	5.351	9.987	0.41	1.831	-4.639	-2.136	-9.702	-0.394	-1.644	-1.587	0.366	-0.61	-0.488	9.494	0.232	0.793	3.174	1.709	1.394	9.819	-2.053	0.427	-0.61	-0.732	1506608471
-9.496	-0.628	-1.683	-2.075	-0.061	-0.671	4.734	-6.905	1.664	-4.578	-6.592	4.028	5.572	9.148	-0.675	1.282	0.732	-2.502	-9.496	-0.628	-1.683	-2.075	-0.061	-0.671	0.444	9.094	1.172	1.038	1.16	1.16	1.894	9.403	-1.956	0.549	-0.061	-1.038	1506608472
-9.43	-1.436	-1.622	-1.953	-0.183	-0.488	5.061	-6.935	0.599	-5.188	4.456	3.845	5.572	9.148	-0.675	0.183	9.338	-0.916	-9.43	-1.436	-1.622	-1.953	-0.183	-0.488	1.267	9.337	1.241	1.038	1.16	1.16	1.894	9.403	-1.956	0.793	1.038	-1.16	1506608472
-9.582	-1.591	-1.628	-1.526	-0.061	-0.366	4.453	-7.891	-0.536	-4.578	8.301	2.136	2.451	8.886	-1.183	0.732	7.019	0.854	-9.582	-1.591	-1.628	-1.526	-0.061	-0.366	1.258	9.483	0.469	0.61	2.319	0.244	1.725	9.445	-1.725	0.977	1.465	-0.916	1506608472
-9.82	-1.258	-1.761	-1.526	0	-0.61	2.165	-8.681	-1.125	-2.441	5.005	0.61	2.321	9.088	-0.823	1.587	0.732	1.526	-9.82	-1.258	-1.761	-1.526	0	-0.61	1.395	9.719	-0.044	0.793	1.221	-0.916	0.547	9.885	-1.724	0.549	0.854	-0.671	1506608472
-9.874	-1.067	-1.865	-1.587	0	-0.732	0.809	-9.11	-0.132	-1.038	-0.427	-0.549	2.321	9.088	-0.823	2.258	-2.197	1.648	-9.874	-1.067	-1.865	-1.587	0	-0.732	1.723	9.801	0.194	0.793	1.221	-0.916	0.547	9.885	-1.724	0.061	-0.305	-0.61	1506608472
-9.642	-1.052	-1.83	-1.526	-0.122	-0.61	1.413	-9.35	1.626	-0.61	-2.258	-1.099	2.694	9.38	-0.437	2.625	-1.831	0.977	-9.642	-1.052	-1.83	-1.526	-0.122	-0.61	1.931	9.519	0.378	1.465	0.977	-1.221	1.084	9.811	-2.159	-0.061	-0.366	-0.671	1506608472
-9.554	-1.226	-1.781	-1.465	0	-0.61	2.201	-9.128	2.22	-0.793	-2.075	-0.366	3.208	9.35	0.111	2.869	0.305	-0.061	-9.554	-1.226	-1.781	-1.465	0	-0.61	2.053	9.557	0.429	1.648	1.465	-1.343	1.452	9.643	-2.248	-0.061	0.488	-0.793	1506608472
-9.715	-1.354	-1.927	-1.16	-0.122	-0.366	2.7	-9.19	2.528	-0.671	-0.977	0.488	3.445	9.271	0.684	3.174	1.77	-0.793	-9.715	-1.354	-1.927	-1.16	-0.122	-0.366	2.053	9.557	0.429	1.343	1.77	-1.343	0.828	9.634	-2.248	-0.183	0.366	-0.854	1506608472
-9.642	-1.025	-1.924	-0.549	-0.183	-0.061	2.291	-9.221	2.03	0.183	-1.465	0.549	3.704	9.542	1.396	3.418	2.808	-1.038	-9.642	-1.025	-1.924	-0.549	-0.183	-0.061	0.955	10.143	0.274	0.977	1.77	-1.16	0.822	9.8	-2.402	-0.183	0.061	-0.916	1506608472
-9.812	-0.712	-2.102	-0.366	-0.122	0.122	2.391	-9.229	1.487	1.038	-2.38	0.366	3.974	10.092	2.32	3.54	4.028	-1.038	-9.812	-0.712	-2.102	-0.366	-0.122	0.122	0.118	10.209	0.159	0.671	1.465	-0.671	1.197	9.804	-2.308	-0.244	0	-0.916	1506608472
-10.161	-0.882	-2.121	-0.305	-0.244	0.183	2.718	-9.154	1.109	1.282	-2.808	0.305	3.911	10.75	3.036	3.052	4.089	-0.916	-10.161	-0.882	-2.121	-0.305	-0.244	0.183	0.184	10.441	0.282	0.122	0.732	0.061	1.296	10.018	-1.822	-0.977	-0.488	-0.854	1506608472
-11.049	-1.146	-2.164	-0.977	-0.488	0.183	3.198	-9.214	0.95	1.038	-2.502	0.549	3.223	11.079	2.923	1.709	2.075	-0.488	-11.049	-1.146	-2.164	-0.977	-0.488	0.183	1.306	10.993	0.37	-0.244	-0.61	0.61	1.468	10.192	-1.797	-1.404	-0.854	-0.671	1506608472
-10.884	-2.186	-1.853	-0.549	-0.854	0.305	3.565	-9.845	0.492	0.854	-1.77	1.038	2.769	11.751	1.851	-0.122	-0.122	0.183	-10.884	-2.186	-1.853	-0.549	-0.854	0.305	2.533	11.389	0.675	-0.488	-0.732	0.732	1.468	11.07	-1.794	-1.953	-0.366	-0.183	1506608472
-9.772	-2.822	-0.885	0.305	-0.977	0.671	4.244	-10.848	-0.014	1.038	-0.732	1.404	2.769	11.751	1.851	-1.77	-1.343	0.427	-9.772	-2.822	-0.885	0.305	-0.977	0.671	2.533	11.389	0.675	-0.122	-0.732	0.366	1.402	11.366	-0.288	-2.502	1.221	0.427	1506608472
-8.705	-2.646	0.114	0.244	-0.793	0.671	4.868	-9.987	-0.22	1.038	0.732	0.549	3.341	11.215	1.908	-2.441	-1.465	0.244	-8.705	-2.646	0.114	0.244	-0.793	0.671	0.66	8.073	1.014	-0.183	-0.061	0.488	0.876	10.873	1.31	-3.906	1.221	1.038	1506608472
-9.495	-2.415	0.459	0.061	-0.977	0.732	4.185	-8.649	0.06	0.671	1.16	-1.221	3.638	8.314	1.605	-1.587	-0.366	-0.244	-9.495	-2.415	0.459	0.061	-0.977	0.732	1.215	8.38	1.422	-0.122	0.854	1.404	1.389	9.731	1.303	-4.7	0.183	2.38	1506608472
-10.453	-2.159	0.257	0.061	-1.038	0.61	3.406	-8.358	-0.035	0.549	0.366	-2.502	3.638	8.314	1.605	-1.404	0.549	0.122	-10.453	-2.159	0.257	0.061	-1.038	0.61	2.506	10.043	2.105	-0.122	0.854	1.404	1.683	9.579	0.207	-3.357	0.61	3.418	1506608472
-10.133	-1.498	0.389	-0.366	-0.732	0.488	2.994	-8.843	-0.63	0.916	-0.366	-2.747	3.049	9.031	0.488	-1.953	-0.122	0.671	-10.133	-1.498	0.389	-0.366	-0.732	0.488	2.271	10.619	2.332	0.671	1.587	0.305	1.643	10.426	-0.367	-1.404	2.747	3.235	1506608472
-9.438	-0.568	0.467	-1.038	-0.549	0.244	2.759	-9.435	-1.217	1.404	-0.122	-2.502	3.213	9.967	0.304	-2.075	-1.099	1.099	-9.438	-0.568	0.467	-1.038	-0.549	0.244	1.241	9.686	1.992	0.122	0.793	-0.183	1.113	10.493	-0.532	-0.549	3.479	3.174	1506608472
-9.146	-0.52	0.336	-1.892	-1.16	-0.183	2.623	-9.318	-1.498	1.404	0.305	-2.197	3.213	9.967	0.304	-0.793	-0.854	1.465	-9.146	-0.52	0.336	-1.892	-1.16	-0.183	1.224	8.736	1.903	0.122	0.793	-0.183	1.95	9.832	0.148	0.183	4.272	3.174	1506608472
-8.861	-0.981	0.413	-1.892	-0.671	-0.183	2.317	-8.507	-1.361	0.793	-0.183	-2.197	3.317	8.914	1.244	1.282	0.366	1.648	-8.861	-0.981	0.413	-1.892	-0.671	-0.183	2.052	8.768	1.809	-0.122	0.305	-0.305	1.901	9.305	0.589	0.61	5.31	2.869	1506608472
-8.886	-1.055	0.571	-1.648	-0.244	-0.183	2.085	-8.074	-1.328	0.183	-0.854	-2.319	2.906	8.583	1.488	2.075	1.038	1.77	-8.886	-1.055	0.571	-1.648	-0.244	-0.183	2.582	9.051	1.672	0.183	0.977	-0.916	0.947	9.064	0.9	1.038	5.188	2.319	1506608472
-8.991	-0.601	0.702	-1.587	-0.061	-0.366	1.999	-8.264	-1.422	0.061	-0.732	-2.197	2.428	8.782	1.375	1.587	0.977	1.343	-8.991	-0.601	0.702	-1.587	-0.061	-0.366	2.664	9.089	1.692	0.183	0.977	-0.916	0.036	9.111	0.813	1.221	4.211	1.77	1506608472
-9.282	-0.074	0.694	-1.526	0	-0.244	1.713	-8.478	-1.426	0.061	-0.732	-1.77	2.259	8.856	1.674	1.221	1.038	0.366	-9.282	-0.074	0.694	-1.526	0	-0.244	2.604	8.985	1.826	0.427	1.16	-0.854	0.035	8.802	0.822	1.648	2.625	1.221	1506608472
-9.214	0.34	0.77	-1.831	0.488	-0.061	1.464	-8.485	-1.261	-0.122	-1.099	-0.977	2.623	8.811	2.676	1.526	1.343	-0.671	-9.214	0.34	0.77	-1.831	0.488	-0.061	2.247	8.746	1.937	0.305	1.282	-0.61	0.616	8.326	1.267	2.747	1.038	0.244	1506608472
-10.084	0.28	0.763	-1.953	0.854	0.488	1.548	-8.276	-0.921	-0.122	-1.16	0.122	2.623	8.811	2.676	1.831	1.831	-1.465	-10.084	0.28	0.763	-1.953	0.854	0.488	2.247	8.746	1.937	0.305	1.282	-0.61	1.047	8.147	2.038	3.052	0.732	-0.977	1506608473
-10.081	-0.081	0.818	-2.502	0.366	0.244	2.193	-8.15	-0.651	0.366	0.793	1.465	2.761	8.868	2.791	1.587	2.014	-1.77	-10.081	-0.081	0.818	-2.502	0.366	0.244	1.792	9.111	1.835	0.244	1.221	-0.427	2.572	8.847	2.556	2.625	1.892	-1.892	1506608473
-11.306	0.001	1.008	-2.869	-0.183	0.671	4.224	-8.461	-0.678	1.16	9.583	3.235	3.256	9.686	2.101	0.854	2.014	-1.77	-11.306	0.001	1.008	-2.869	-0.183	0.671	1.981	9.707	1.903	0.488	1.587	-0.122	5.603	10.587	3.661	-0.244	2.38	-0.244	1506608473
-12.059	-1.944	-0.205	-2.319	-0.916	0.244	1.458	-9.179	-0.312	3.54	13.123	3.723	3.256	9.686	2.101	0.427	2.014	-1.648	-12.059	-1.944	-0.205	-2.319	-0.916	0.244	2.011	10.634	1.556	0.488	1.587	-0.122	4.315	10.11	2.778	-0.061	0.916	0.183	1506608473
-11.076	-2.543	0.56	-1.282	-0.366	0.793	-0.709	-9.532	2.533	3.235	-0.732	1.709	4.554	10.689	2.576	-3.052	9.827	-0.732	-11.076	-2.543	0.56	-1.282	-0.366	0.793	0.863	11.937	1.37	0.732	2.258	-0.061	0.24	11.007	1.178	3.662	-1.526	-0.366	1506608473
-9.747	-1.382	0.138	-1.709	0.305	0.305	2.82	-10.715	2.725	2.075	-12.573	2.563	3.309	11.484	4.283	-2.258	5.615	0.61	-9.747	-1.382	0.138	-1.709	0.305	0.305	0.548	11.965	1.364	-0.244	1.16	0.916	1.298	11.584	2.143	0.305	-1.16	0.244	1506608473
-9.292	-1.931	-1.241	-2.075	0.366	-0.366	3.589	-10.775	2.553	2.075	-12.573	2.563	3.309	11.484	4.283	-0.427	-4.028	-0.366	-9.292	-1.931	-1.241	-2.075	0.366	-0.366	0.548	11.965	1.364	-0.244	1.16	0.916	-0.287	9.952	-1.463	2.258	0.244	-0.793	1506608473
-8.656	-2.379	-1.915	-1.709	0.427	-0.549	6.356	-8.994	2.694	2.747	-10.315	1.892	4.384	11.38	3.858	-0.061	-9.46	-0.61	-8.656	-2.379	-1.915	-1.709	0.427	-0.549	1.091	9.233	0.427	0.061	1.221	0.671	-0.087	9.593	-2.523	2.441	-0.549	-1.282	1506608473
-8.738	-2.159	-1.925	-1.648	0.366	-0.549	5.706	-7.389	2.536	1.831	3.174	0.854	5.194	8.722	2.345	-0.916	-2.014	1.343	-8.738	-2.159	-1.925	-1.648	0.366	-0.549	1.998	8.52	0.105	0.061	0.549	0.671	0.955	9.421	-2.749	2.197	1.282	-1.404	1506608473
-9.499	-1.949	-1.918	-1.526	0.427	-0.549	4.146	-7.15	1.784	0.977	2.258	-0.122	5.194	8.722	2.345	-0.854	4.7	2.38	-9.499	-1.949	-1.918	-1.526	0.427	-0.549	1.901	8.87	-0.312	-0.732	1.099	0.732	1.001	9.458	-2.089	1.77	1.16	-1.221	1506608473
-9.826	-1.653	-1.741	-1.221	0.61	-0.183	3.174	-7.681	1.503	0.61	-5.737	0.427	3.109	8.076	1.36	-0.305	2.625	1.77	-9.826	-1.653	-1.741	-1.221	0.61	-0.183	0.714	9.58	-0.65	-1.038	2.625	1.038	1.128	9.78	-1.646	1.16	0.549	-0.793	1506608473
-9.741	-0.895	-1.733	-1.343	0.549	-0.122	3.515	-8.055	1.674	0.549	-7.69	0.916	3.358	9.518	1.177	0.061	1.404	0.183	-9.741	-0.895	-1.733	-1.343	0.549	-0.122	-0.252	9.944	-0.377	0	3.723	1.465	1.614	9.871	-1.815	0.793	-0.366	-0.488	1506608473
-9.454	-0.84	-1.914	-1.77	0.366	-0.305	4.185	-7.823	2.29	0.183	-2.38	0.793	3.358	9.518	1.177	-0.61	2.136	-0.916	-9.454	-0.84	-1.914	-1.77	0.366	-0.305	-0.252	9.944	-0.377	0.977	3.723	1.526	1.446	9.691	-2.041	0.671	-0.244	-0.671	1506608473
-9.539	-1.39	-1.922	-1.709	0	-0.366	4.259	-7.527	2.698	-0.427	0.244	-0.061	3.724	9.859	0.506	-1.16	2.014	-0.916	-9.539	-1.39	-1.922	-1.709	0	-0.366	-0.34	9.404	0.959	1.343	2.075	1.221	1.325	9.477	-2.289	0.977	0.488	-0.977	1506608473
-9.609	-1.615	-1.674	-1.465	-0.061	-0.427	3.844	-7.522	3.176	-0.61	-0.732	-0.977	3.607	9.034	-0.493	-0.916	0.244	0.305	-9.609	-1.615	-1.674	-1.465	-0.061	-0.427	0.872	9.586	0.62	0.793	0.427	0.854	1.532	9.581	-1.957	0.854	1.16	-0.793	1506608473
-9.738	-1.453	-1.586	-1.282	0.061	-0.61	3.514	-7.5	3.573	-1.526	-1.404	-1.099	3.607	9.034	-0.493	0.305	-0.61	1.526	-9.738	-1.453	-1.586	-1.282	0.061	-0.61	1.981	10.219	0.001	0.061	0.366	0.244	1.205	9.649	-1.845	0.488	0.793	-0.549	1506608473
-9.912	-1.437	-1.754	-1.099	0.305	-0.61	2.863	-7.62	3.484	-3.601	-1.953	-0.488	3.188	9.189	-0.53	1.953	-0.122	1.953	-9.912	-1.437	-1.754	-1.099	0.305	-0.61	2.079	10.384	-0.151	0.061	0.488	-0.427	0.54	9.802	-1.896	0.427	0.366	-0.549	1506608473
