# Supplementary material for: A deep learning approach for lower back-pain risk prediction during manual lifting
Source: PLoS One. 2021 Feb 19;16(2):e0247162. doi: 10.1371/journal.pone.0247162 (PMC7894914; doi:10.1371/journal.pone.0247162)
Supplement: S1 Data — (ZIP) [file pone.0247162.s001.zip › source-used/Subject_02_P1_Zone10_T2.csv]

Side_A_x	Side_A_y	Side_A_z	Side_G_x	Side_G_y	Side_G_z	LtWt_A_x	LtWt_A_y	LtWt_A_z	LtWt_G_x	LtWt_G_y	LtWt_G_z	RtWt_A_x	RtWt_A_y	RtWt_A_z	RtWt_G_x	RtWt_G_y	RtWt_G_z	Back_A_x	Back_A_y	Back_A_z	Back_G_x	Back_G_y	Back_G_z	UArm_A_x	UArm_A_y	UArm_A_z	UArm_G_x	UArm_G_y	UArm_G_z	Thig_A_x	Thig_A_y	Thig_A_z	Thig_G_x	Thig_G_y	Thig_G_z	Time_stp
-9.794	-1.044	-0.712	0	0	-0.061	2.696	-8.815	-0.069	-0.061	-0.061	0	3.127	9.697	0.658	0	-0.061	-0.061	-9.794	-1.044	-0.712	0	0	-0.061	1.531	9.636	1.446	-0.061	-0.061	-0.061	0.988	9.903	-0.23	0	0	-0.061	1506611086
-9.806	-1.007	-0.715	0	0	-0.061	2.714	-8.809	-0.036	-0.061	-0.061	0	3.131	9.666	0.677	0	-0.061	-0.061	-9.806	-1.007	-0.715	0	0	-0.061	1.507	9.601	1.44	-0.061	-0.061	-0.061	1.008	9.897	-0.227	-0.061	-0.061	0	1506611086
-9.814	-1.004	-0.731	-0.061	0	-0.061	2.699	-8.802	-0.03	-0.061	-0.061	0	3.118	9.668	0.695	-0.061	0	-0.061	-9.814	-1.004	-0.731	-0.061	0	-0.061	1.511	9.609	1.436	-0.061	-0.061	-0.061	0.999	9.896	-0.226	-0.061	0	0	1506611086
-9.81	-1.055	-0.736	-0.061	0	-0.061	2.728	-8.812	-0.022	0	0	0	3.118	9.69	0.689	-0.061	-0.061	-0.061	-9.81	-1.055	-0.736	-0.061	0	-0.061	1.544	9.631	1.457	-0.061	-0.061	-0.061	0.995	9.902	-0.227	0	0	-0.061	1506611086
-9.801	-1.031	-0.723	-0.061	0	-0.061	2.694	-8.817	-0.05	0	0	0	3.152	9.69	0.694	-0.061	0	-0.061	-9.801	-1.031	-0.723	-0.061	0	-0.061	1.487	9.606	1.448	-0.061	0	-0.061	1.048	9.9	-0.212	0	0	0	1506611086
-9.814	-1.041	-0.751	-0.061	0	-0.061	2.695	-8.809	-0.057	0	-0.061	-0.061	3.147	9.662	0.666	-0.061	0	-0.061	-9.814	-1.041	-0.751	-0.061	0	-0.061	1.459	9.607	1.467	-0.061	0	-0.061	1.04	9.896	-0.224	-0.061	-0.061	0	1506611086
-9.798	-1.08	-0.752	-0.061	0	0	2.687	-8.811	-0.083	0	-0.061	-0.061	3.149	9.68	0.647	-0.061	0	-0.061	-9.798	-1.08	-0.752	-0.061	0	0	1.464	9.653	1.488	0	0	0	1.026	9.9	-0.257	-0.061	-0.061	0	1506611086
-9.771	-1.11	-0.75	0	0	0	2.657	-8.805	-0.083	0	0	-0.061	3.167	9.708	0.632	-0.061	0	0	-9.771	-1.11	-0.75	0	0	0	1.471	9.63	1.493	0	0	0	0.993	9.91	-0.238	-0.061	0.061	0	1506611086
-9.776	-1.084	-0.75	0	0	0	2.665	-8.778	-0.086	0	0	-0.061	3.116	9.673	0.652	0	0	0.061	-9.776	-1.084	-0.75	0	0	0	1.457	9.564	1.457	0	0	0	0.998	9.908	-0.23	-0.061	0	0	1506611086
-9.818	-1.066	-0.768	0	0	0	2.665	-8.801	-0.067	0	0.061	-0.061	3.055	9.636	0.683	-0.061	0	0.061	-9.818	-1.066	-0.768	0	0	0	1.467	9.581	1.456	0	0	0	0.976	9.903	-0.225	-0.061	0	0	1506611086
-9.805	-1.044	-0.769	-0.061	0	0	2.629	-8.829	-0.071	0	0	-0.061	3.023	9.678	0.659	-0.122	0	0	-9.805	-1.044	-0.769	-0.061	0	0	1.474	9.65	1.473	0	0	0	0.976	9.905	-0.239	0	-0.061	0	1506611086
-9.806	-1.044	-0.755	-0.061	0	0	2.628	-8.83	-0.069	0	0	-0.061	3.042	9.72	0.64	-0.061	0	0	-9.806	-1.044	-0.755	-0.061	0	0	1.456	9.659	1.51	-0.061	-0.061	0	1.002	9.904	-0.236	-0.061	-0.061	0	1506611086
-9.794	-1.062	-0.745	-0.061	0	0	2.644	-8.831	-0.056	0	0	-0.061	3.023	9.709	0.616	-0.061	-0.061	0	-9.794	-1.062	-0.745	-0.061	0	0	1.494	9.639	1.465	-0.061	-0.061	0	0.977	9.909	-0.224	0	0	0	1506611087
-9.8	-1.036	-0.748	0	0	0	2.644	-8.809	-0.036	0	0	-0.061	2.998	9.686	0.662	-0.061	-0.061	0	-9.8	-1.036	-0.748	0	0	0	1.54	9.597	1.446	-0.061	-0.122	0	1.011	9.909	-0.24	0	-0.061	0	1506611087
-9.806	-1.052	-0.751	-0.061	-0.061	-0.061	2.635	-8.798	-0.044	0	0	-0.061	3.012	9.66	0.684	-0.061	0	-0.061	-9.806	-1.052	-0.751	-0.061	-0.061	-0.061	1.552	9.597	1.455	-0.061	-0.061	-0.061	1.028	9.9	-0.214	-0.061	0	0	1506611087
-9.795	-1.066	-0.742	-0.061	0	0	2.638	-8.798	-0.063	0	0	0	3.054	9.664	0.67	-0.061	0	-0.061	-9.795	-1.066	-0.742	-0.061	0	0	1.541	9.628	1.468	-0.061	-0.061	-0.061	0.98	9.896	-0.223	0	0	0	1506611087
-9.802	-1.037	-0.735	0	0	0	2.64	-8.795	-0.071	0	0	0	3.11	9.684	0.669	-0.061	0	-0.061	-9.802	-1.037	-0.735	0	0	0	1.538	9.641	1.463	-0.061	-0.061	-0.061	1.022	9.906	-0.24	0	-0.061	0	1506611087
-9.804	-1.016	-0.737	0	-0.061	-0.061	2.665	-8.776	-0.071	-0.061	0	0	3.143	9.683	0.681	0	0	-0.061	-9.804	-1.016	-0.737	0	-0.061	-0.061	1.524	9.601	1.467	-0.061	-0.061	-0.061	1.046	9.903	-0.217	-0.061	0	0	1506611087
-9.813	-1.02	-0.754	0	-0.061	0	2.664	-8.763	-0.035	-0.061	0	0	3.151	9.668	0.691	-0.061	0	0	-9.813	-1.02	-0.754	0	-0.061	0	1.548	9.605	1.471	-0.061	-0.061	-0.061	1.031	9.895	-0.218	0	0	0	1506611087
-9.802	-1.006	-0.744	0	-0.061	0	2.707	-8.794	-0.026	0	0	0	3.153	9.671	0.711	-0.061	0	0	-9.802	-1.006	-0.744	0	-0.061	0	1.587	9.618	1.462	0	-0.061	0	1.013	9.898	-0.215	0	0	-0.061	1506611087
-9.807	-0.989	-0.739	0	0	0	2.695	-8.792	-0.023	0	-0.061	-0.061	3.155	9.678	0.723	-0.061	0	0	-9.807	-0.989	-0.739	0	0	0	1.593	9.6	1.467	0	0	0	1.028	9.903	-0.205	0	0	0	1506611087
-9.839	-0.947	-0.75	-0.061	-0.061	0	2.706	-8.783	0.004	0	0	-0.061	3.146	9.662	0.754	-0.061	0	0	-9.839	-0.947	-0.75	-0.061	-0.061	0	1.593	9.6	1.467	0	0	0	1.083	9.886	-0.209	0	-0.061	0	1506611087
-9.826	-0.964	-0.748	-0.061	-0.061	-0.061	2.684	-8.786	-0.006	0	-0.061	0	3.11	9.668	0.749	-0.061	0	0	-9.826	-0.964	-0.748	-0.061	-0.061	-0.061	1.607	9.618	1.461	0	0	0	1.073	9.903	-0.282	0	-0.061	0	1506611087
-9.825	-0.973	-0.738	-0.061	-0.061	-0.061	2.734	-8.78	-0.017	-0.061	0	0	3.086	9.688	0.731	-0.061	0	0	-9.825	-0.973	-0.738	-0.061	-0.061	-0.061	1.634	9.635	1.465	-0.061	0	0	1.071	9.884	-0.233	0	0	-0.061	1506611087
-9.817	-0.95	-0.739	-0.061	-0.061	-0.061	2.716	-8.766	-0.012	-0.061	0	0	3.101	9.696	0.764	0	0	-0.061	-9.817	-0.95	-0.739	-0.061	-0.061	-0.061	1.592	9.579	1.45	-0.061	0	0	1.055	9.896	-0.211	0	0	-0.061	1506611087
-9.806	-0.982	-0.754	-0.061	-0.061	-0.061	2.708	-8.751	-0.037	0	-0.122	-0.061	3.09	9.655	0.775	-0.061	0	-0.061	-9.806	-0.982	-0.754	-0.061	-0.061	-0.061	1.589	9.563	1.458	-0.061	0	0	1.052	9.889	-0.27	0.061	0	-0.061	1506611087
-9.778	-1.007	-0.748	0	-0.061	-0.061	2.695	-8.742	-0.084	-0.061	-0.061	-0.061	3.102	9.65	0.745	-0.061	0	-0.061	-9.778	-1.007	-0.748	0	-0.061	-0.061	1.621	9.58	1.459	-0.061	0	0	1.062	9.899	-0.29	0.061	0	-0.061	1506611087
-9.799	-0.988	-0.726	0	0	-0.061	2.663	-8.748	-0.067	-0.061	-0.061	-0.061	3.119	9.634	0.7	-0.061	0	-0.061	-9.799	-0.988	-0.726	0	0	-0.061	1.607	9.567	1.463	-0.061	0	-0.061	1.089	9.885	-0.26	0	-0.061	-0.061	1506611087
-9.808	-0.981	-0.731	-0.061	0	-0.061	2.668	-8.763	-0.044	-0.061	-0.061	0	3.086	9.609	0.659	0	0	-0.061	-9.808	-0.981	-0.731	-0.061	0	-0.061	1.565	9.561	1.467	-0.061	0	-0.061	1.079	9.874	-0.287	-0.061	-0.061	0	1506611087
-9.811	-0.979	-0.715	0	0	-0.061	2.683	-8.781	-0.023	-0.122	-0.061	0	3.079	9.613	0.618	0	0	-0.061	-9.811	-0.979	-0.715	0	0	-0.061	1.567	9.592	1.473	0	0	-0.061	1.064	9.893	-0.287	-0.061	0	0	1506611087
-9.818	-0.968	-0.7	-0.061	0	-0.061	2.684	-8.806	0.013	-0.122	-0.061	0	3.074	9.648	0.627	0.061	-0.061	-0.061	-9.818	-0.968	-0.7	-0.061	0	-0.061	1.57	9.591	1.506	0	0	-0.122	1.078	9.898	-0.267	0	0	0	1506611087
-9.811	-0.973	-0.717	-0.061	0	-0.061	2.706	-8.824	0.047	-0.061	-0.061	0.061	3.068	9.648	0.664	0.061	-0.061	-0.061	-9.811	-0.973	-0.717	-0.061	0	-0.061	1.57	9.591	1.506	0	0	-0.122	1.075	9.892	-0.29	-0.061	0	-0.061	1506611087
-9.816	-0.973	-0.742	-0.061	0	-0.061	2.728	-8.825	0.06	-0.061	-0.061	0.061	3.06	9.666	0.742	0.061	-0.061	-0.061	-9.816	-0.973	-0.742	-0.061	0	-0.061	1.57	9.575	1.497	0	-0.061	-0.122	1.058	9.887	-0.294	-0.061	0	-0.061	1506611087
-9.805	-1.002	-0.738	-0.061	0	-0.061	2.747	-8.813	0.035	-0.061	-0.061	0.061	3.062	9.679	0.8	0	-0.061	-0.061	-9.805	-1.002	-0.738	-0.061	0	-0.061	1.57	9.575	1.497	0	-0.061	-0.122	1.056	9.893	-0.288	-0.061	-0.061	-0.061	1506611087
-9.796	-1.007	-0.727	0	0	-0.061	2.753	-8.795	-0.013	0	-0.061	0	3.091	9.69	0.796	0	-0.061	-0.061	-9.796	-1.007	-0.727	0	0	-0.061	1.556	9.604	1.495	0	-0.061	-0.122	1.056	9.897	-0.301	-0.061	0	-0.061	1506611087
-9.8	-0.987	-0.727	-0.061	0	-0.061	2.747	-8.788	-0.042	0	0	0	3.101	9.692	0.794	0	-0.061	-0.061	-9.8	-0.987	-0.727	-0.061	0	-0.061	1.537	9.605	1.492	0	-0.061	-0.061	1.058	9.895	-0.269	-0.061	0	0	1506611087
-9.823	-0.995	-0.715	-0.061	0	-0.061	2.731	-8.786	-0.079	0	0	0	3.116	9.694	0.752	-0.061	-0.061	-0.061	-9.823	-0.995	-0.715	-0.061	0	-0.061	1.537	9.605	1.492	0	-0.061	-0.061	1.068	9.895	-0.273	-0.061	0	0	1506611087
-9.8	-1.034	-0.723	-0.061	0	-0.061	2.732	-8.784	-0.077	-0.061	0	0	3.122	9.686	0.715	-0.061	-0.061	-0.061	-9.8	-1.034	-0.723	-0.061	0	-0.061	1.54	9.621	1.483	0	-0.061	-0.061	1.036	9.9	-0.28	-0.122	0	-0.061	1506611088
-9.799	-1.053	-0.702	0	0	-0.061	2.717	-8.787	-0.061	-0.061	0	-0.061	3.112	9.682	0.666	0	-0.061	0	-9.799	-1.053	-0.702	0	0	-0.061	1.546	9.599	1.491	0	-0.061	-0.061	1.052	9.897	-0.254	-0.061	0	-0.061	1506611088
-9.804	-1.058	-0.725	0	0	-0.061	2.693	-8.787	-0.057	-0.061	0	-0.061	3.113	9.662	0.658	0	-0.061	0	-9.804	-1.058	-0.725	0	0	-0.061	1.546	9.599	1.491	0	-0.061	-0.061	1.035	9.904	-0.23	-0.061	0	-0.061	1506611088
-9.795	-1.078	-0.711	0	0	-0.061	2.674	-8.803	-0.065	-0.061	0	-0.061	3.104	9.664	0.662	0	-0.061	0	-9.795	-1.078	-0.711	0	0	-0.061	1.542	9.603	1.475	0	0	-0.061	1.007	9.897	-0.243	-0.061	-0.061	-0.061	1506611088
-9.807	-1.05	-0.706	0	0	-0.061	2.661	-8.817	-0.038	-0.061	0	-0.061	3.097	9.691	0.674	0	-0.061	0	-9.807	-1.05	-0.706	0	0	-0.061	1.476	9.627	1.504	0	0	-0.061	1.005	9.892	-0.212	-0.061	-0.061	-0.061	1506611088
-9.801	-1.066	-0.746	-0.061	0	-0.061	2.628	-8.798	-0.047	-0.061	0	-0.061	3.079	9.695	0.682	0	-0.061	0	-9.801	-1.066	-0.746	-0.061	0	-0.061	1.476	9.627	1.504	0	-0.061	-0.061	0.98	9.899	-0.227	-0.061	-0.061	-0.061	1506611088
-9.796	-1.108	-0.715	0	0	-0.061	2.602	-8.799	-0.044	-0.061	0	0	3.041	9.713	0.672	0	-0.061	0	-9.796	-1.108	-0.715	0	0	-0.061	1.54	9.64	1.487	0	-0.061	-0.061	0.976	9.903	-0.262	0	-0.061	-0.061	1506611088
-9.793	-1.072	-0.705	-0.061	0	-0.061	2.583	-8.795	-0.078	0	0	0	3.015	9.715	0.707	0	0	0	-9.793	-1.072	-0.705	-0.061	0	-0.061	1.476	9.601	1.479	0	0	-0.061	0.995	9.9	-0.237	-0.061	0	-0.061	1506611088
-9.812	-1.104	-0.739	-0.061	0	-0.061	2.598	-8.805	-0.114	0	0	0	3.001	9.694	0.711	-0.061	-0.061	-0.061	-9.812	-1.104	-0.739	-0.061	0	-0.061	1.461	9.627	1.488	0	0	-0.061	0.968	9.899	-0.234	0	-0.061	-0.061	1506611088
-9.795	-1.108	-0.729	-0.061	0	-0.061	2.61	-8.821	-0.134	-0.061	0	0	3.017	9.715	0.646	-0.061	-0.061	-0.061	-9.795	-1.108	-0.729	-0.061	0	-0.061	1.483	9.659	1.492	0	-0.061	-0.061	0.97	9.911	-0.258	0	0	-0.061	1506611088
-9.788	-1.115	-0.731	-0.061	0	-0.061	2.594	-8.801	-0.122	-0.061	0	0	3.037	9.713	0.602	0	-0.061	-0.061	-9.788	-1.115	-0.731	-0.061	0	-0.061	1.465	9.633	1.499	-0.061	-0.061	-0.061	0.992	9.91	-0.223	0	-0.061	-0.061	1506611088
-9.799	-1.111	-0.745	-0.061	0	-0.061	2.591	-8.792	-0.116	-0.061	0	0	3.036	9.685	0.601	0	-0.061	-0.061	-9.799	-1.111	-0.745	-0.061	0	-0.061	1.465	9.633	1.499	-0.061	-0.061	-0.061	0.944	9.909	-0.257	0	0	-0.061	1506611088
-9.804	-1.141	-0.741	-0.061	0	-0.061	2.619	-8.803	-0.134	-0.061	0	0	3.039	9.68	0.598	0	-0.061	-0.061	-9.804	-1.141	-0.741	-0.061	0	-0.061	1.473	9.636	1.499	0	-0.061	-0.061	0.953	9.908	-0.285	0	-0.061	-0.061	1506611088
-9.804	-1.158	-0.751	-0.061	0	-0.061	2.627	-8.811	-0.117	-0.061	0	0	3.058	9.696	0.601	0	-0.061	-0.061	-9.804	-1.158	-0.751	-0.061	0	-0.061	1.458	9.644	1.503	0	-0.061	-0.061	0.947	9.912	-0.273	0	0	-0.061	1506611088
-9.794	-1.162	-0.755	-0.061	0	-0.061	2.632	-8.826	-0.103	-0.061	0	0	3.066	9.711	0.623	0	-0.061	-0.061	-9.794	-1.162	-0.755	-0.061	0	-0.061	1.408	9.621	1.507	0	-0.061	-0.061	0.889	9.921	-0.242	0	-0.061	-0.061	1506611088
-9.775	-1.148	-0.761	-0.061	0	-0.061	2.647	-8.827	-0.069	-0.061	0	-0.061	3.052	9.694	0.635	0	-0.061	-0.061	-9.775	-1.148	-0.761	-0.061	0	-0.061	1.396	9.616	1.482	0	0	-0.061	0.877	9.924	-0.313	0	-0.122	-0.061	1506611088
-9.781	-1.104	-0.758	-0.061	0	0	2.659	-8.826	-0.045	-0.061	0	-0.061	3.031	9.69	0.636	0	-0.061	-0.061	-9.781	-1.104	-0.758	-0.061	0	0	1.396	9.606	1.493	0	-0.061	-0.061	0.952	9.909	-0.267	0	-0.122	-0.061	1506611088
-9.775	-1.121	-0.767	-0.061	0	-0.061	2.659	-8.826	-0.045	-0.122	-0.061	-0.061	3.035	9.676	0.618	0	-0.061	-0.061	-9.775	-1.121	-0.767	-0.061	0	-0.061	1.395	9.613	1.474	0	-0.061	-0.061	0.985	9.883	-0.24	-0.061	0	-0.061	1506611088
-9.801	-1.135	-0.773	-0.061	0	-0.061	2.558	-8.854	-0.043	0	0	-0.061	3.039	9.691	0.603	-0.061	0	0	-9.801	-1.135	-0.773	-0.061	0	-0.061	1.395	9.613	1.474	0	0	-0.061	0.961	9.897	-0.266	0	0	-0.061	1506611088
-9.8	-1.158	-0.761	-0.061	0	-0.061	2.574	-8.85	-0.065	0	0	-0.061	3.048	9.709	0.568	-0.061	-0.061	0	-9.8	-1.158	-0.761	-0.061	0	-0.061	1.431	9.653	1.483	0	-0.061	-0.061	0.962	9.918	-0.278	0	0	0	1506611088
-9.804	-1.175	-0.762	-0.061	0	-0.061	2.553	-8.821	-0.081	0	0	-0.061	3.052	9.701	0.556	0	-0.061	0	-9.804	-1.175	-0.762	-0.061	0	-0.061	1.431	9.653	1.483	0	-0.061	-0.061	0.886	9.93	-0.292	0	0	0	1506611088
-9.786	-1.148	-0.775	0	0	-0.061	2.545	-8.806	-0.114	0	0	-0.061	3.048	9.684	0.553	0	0	0	-9.786	-1.148	-0.775	0	0	-0.061	1.443	9.622	1.479	0	0	-0.061	0.895	9.924	-0.297	0	0	-0.061	1506611088
-9.79	-1.129	-0.766	-0.061	0	-0.061	2.539	-8.801	-0.12	0	0	-0.061	3.046	9.684	0.566	0	0	-0.061	-9.79	-1.129	-0.766	-0.061	0	-0.061	1.39	9.637	1.473	0	0	-0.061	0.938	9.912	-0.249	0	0	0	1506611088
-9.793	-1.144	-0.779	-0.061	-0.061	-0.061	2.58	-8.789	-0.117	0	0	0	3.067	9.709	0.569	0	0	0	-9.793	-1.144	-0.779	-0.061	-0.061	-0.061	1.372	9.656	1.457	0	0	-0.061	0.907	9.908	-0.267	-0.061	0	-0.061	1506611088
-9.774	-1.18	-0.792	0	-0.061	-0.061	2.644	-8.805	-0.08	0	-0.061	0	3.047	9.707	0.593	0	-0.061	0	-9.774	-1.18	-0.792	0	-0.061	-0.061	1.403	9.647	1.477	0	-0.061	-0.061	0.935	9.903	-0.303	0	-0.061	-0.061	1506611088
-9.671	-1.258	-0.772	0	0	-0.061	2.658	-8.796	-0.075	0	-0.061	0	3.046	9.707	0.611	0	0	0	-9.671	-1.258	-0.772	0	0	-0.061	1.403	9.647	1.477	0	0	-0.061	0.951	9.91	-0.251	0	0	-0.061	1506611089
-9.672	-1.329	-0.711	0.122	0.122	-0.122	2.688	-8.734	-0.043	0	-0.061	0	3.017	9.682	0.633	0	-0.061	0	-9.672	-1.329	-0.711	0.122	0.122	-0.122	1.416	9.619	1.493	0	-0.061	-0.061	1.017	9.82	-0.234	0	0	-0.061	1506611089
-9.74	-1.294	-0.523	0.183	0.061	-0.183	2.741	-8.75	-0.114	0.061	-0.061	0.122	2.948	9.601	0.651	0	-0.122	0.061	-9.74	-1.294	-0.523	0.183	0.061	-0.183	1.597	9.506	1.632	-0.061	-0.122	-0.061	1.016	9.826	-0.059	-0.244	0.183	0.244	1506611089
-9.807	-1.334	-0.392	0.244	0.122	-0.305	2.789	-8.849	-0.258	0.061	-0.061	0.122	2.876	9.589	0.67	0.061	-0.122	0	-9.807	-1.334	-0.392	0.244	0.122	-0.305	1.532	9.537	1.723	-0.061	-0.061	-0.122	0.967	9.842	-0.025	-0.305	0.183	0.305	1506611089
-9.569	-1.473	-0.208	0.366	0.244	-0.305	2.789	-8.849	-0.258	0	0.061	0.244	2.806	9.659	0.65	0.061	-0.183	-0.061	-9.569	-1.473	-0.208	0.366	0.244	-0.305	1.532	9.537	1.723	0	-0.061	-0.183	1.187	9.853	0.05	-0.305	0.305	0.366	1506611089
-9.53	-1.375	0.029	0.671	0.244	-0.122	2.789	-8.849	-0.258	0	0.061	0.244	2.777	9.717	0.629	0.122	-0.427	0.061	-9.53	-1.375	0.029	0.671	0.244	-0.122	1.325	9.467	1.994	0.061	-0.183	-0.305	1.377	9.708	0.431	-0.427	0.61	0.671	1506611089
-9.95	-1.097	-0.016	0.61	-0.183	-0.061	2.789	-8.849	-0.258	0	0.061	0.244	2.661	9.616	0.642	0.122	-0.61	0.183	-9.95	-1.097	-0.016	0.61	-0.183	-0.061	1.323	9.421	2.133	0	-0.305	-0.427	1.115	9.615	0.615	-0.732	0.61	0.854	1506611089
-10.112	-1.16	-0.013	0.488	-0.427	-0.244	2.789	-8.849	-0.258	0	0.061	0.244	2.54	9.647	0.641	0.244	-0.732	0.305	-10.112	-1.16	-0.013	0.488	-0.427	-0.244	1.323	9.421	2.133	0	-0.366	-0.488	0.61	9.916	0.19	-0.732	0.61	0.854	1506611089
-10.091	-1.029	0.093	0.61	-0.305	-0.244	2.789	-8.849	-0.258	0	0.061	0.244	2.455	10.058	0.636	0.305	-0.793	0.183	-10.091	-1.029	0.093	0.61	-0.305	-0.244	1.531	10.161	2.131	0	-0.427	-0.61	0.624	10.014	0.335	0.061	0	0.122	1506611089
-10.109	-0.701	-0.025	0.61	-0.183	-0.366	2.789	-8.849	-0.258	0	0.061	0.244	2.509	10.343	0.853	0.366	-0.732	0	-10.109	-0.701	-0.025	0.61	-0.183	-0.366	1.477	10.06	2.025	-0.061	-0.61	-0.671	0.553	10.08	0.487	0.488	-0.732	-0.244	1506611089
-9.795	-0.709	-0.542	0.366	-0.061	-0.549	2.789	-8.849	-0.258	0	0.061	0.244	2.713	10.316	1.162	0.305	-0.854	-0.122	-9.795	-0.709	-0.542	0.366	-0.061	-0.549	1.547	9.983	1.656	-0.183	-0.854	-0.549	-29.445	21.65	22.401	0.366	0	-0.244	1506611089
-9.359	-0.706	-1.177	0.244	0.122	-0.549	2.876	-8.866	-0.355	-0.122	0.122	0.366	3.072	10.216	1.419	0.122	-0.671	-0.305	-9.359	-0.706	-1.177	0.244	0.122	-0.549	1.547	9.983	1.656	-0.427	-1.038	-0.366	2.483	9.476	-0.677	1.099	0	-0.854	1506611089
-9.768	-0.593	-1.576	-0.061	0.122	-0.427	2.876	-8.866	-0.355	-0.122	0.122	0.366	3.388	9.678	1.467	-0.061	-0.366	-0.488	-9.768	-0.593	-1.576	-0.061	0.122	-0.427	1.547	9.983	1.656	-0.427	-1.038	-0.366	2.031	9.875	-0.896	1.099	0	-0.854	1506611089
-9.751	-0.768	-1.492	0	0.549	-0.244	2.335	-8.631	-0.156	0.183	-0.61	-0.244	3.583	9.418	1.12	-0.244	-0.488	-0.732	-9.751	-0.768	-1.492	0	0.549	-0.244	1.547	9.983	1.656	-0.427	-1.038	-0.366	1.304	9.844	-0.869	0.854	0.427	-0.671	1506611089
-9.788	-0.42	-1.58	0	0.671	-0.305	1.945	-9.211	-0.054	-0.183	-1.038	-0.305	3.969	9.316	0.833	-0.305	-0.244	-1.221	-9.788	-0.42	-1.58	0	0.671	-0.305	2.361	9.769	0.284	-0.916	-0.305	-0.305	2.216	9.818	-1.267	0.366	-0.732	-0.671	1506611089
-9.735	0.01	-1.562	-0.305	0.366	-0.488	1.982	-8.937	0.354	-0.488	-0.793	0.122	4.408	9.44	0.514	-0.427	0.122	-1.77	-9.735	0.01	-1.562	-0.305	0.366	-0.488	2.361	9.769	0.284	-0.61	0.366	-0.122	2.253	9.615	-1.075	0.366	-0.732	-0.671	1506611089
-9.597	-0.165	-1.36	-0.732	-0.122	-0.488	1.98	-8.038	0.802	-0.488	-0.793	0.122	4.884	9.062	0.306	-0.427	0.427	-1.587	-9.597	-0.165	-1.36	-0.732	-0.122	-0.488	1.864	8.626	0.695	-0.244	0.305	-0.244	1.927	9.481	-0.863	0.61	0.488	-0.854	1506611089
-9.479	-0.654	-1.157	-0.671	-0.305	-0.427	1.98	-8.038	0.802	-0.488	-0.854	0.305	4.853	8.213	0.108	-0.183	0.244	-0.793	-9.479	-0.654	-1.157	-0.671	-0.305	-0.427	1.788	8.392	0.541	-0.488	0.305	-0.244	1.772	9.41	-0.679	0.793	0.427	-0.793	1506611089
-9.798	-0.805	-1.066	-0.061	-0.488	-0.305	2.005	-7.641	1.081	-0.488	-0.854	0.305	4.805	8.114	0.061	0.061	0.488	-0.366	-9.798	-0.805	-1.066	-0.061	-0.488	-0.305	1.788	8.392	0.541	-0.549	0.549	-0.061	1.793	9.705	-0.522	0.793	0.427	-0.793	1506611089
-10.094	-0.45	-1.12	0.061	-0.671	-0.183	2.071	-7.964	1.146	-0.244	-0.977	0.916	4.694	8.556	-0.05	0	0.977	-0.488	-10.094	-0.45	-1.12	0.061	-0.671	-0.183	1.708	8.787	0.426	-0.061	1.16	0	0.999	10.024	-0.845	0.61	0.244	-0.61	1506611089
-9.933	-0.551	-1.248	-0.061	-0.488	-0.183	2.595	-8.937	0.992	-0.122	-0.977	1.526	4.546	9.21	-0.151	0	0.977	-0.305	-9.933	-0.551	-1.248	-0.061	-0.488	-0.183	1.184	10.182	0.872	0.427	1.526	0.061	1.018	9.929	-1.617	0.366	-0.916	-1.038	1506611089
-9.984	-0.723	-1.479	0.061	-0.305	-0.183	2.851	-9.235	0.915	-0.122	-0.916	1.587	4.532	10.069	-0.203	0	0.793	0.122	-9.984	-0.723	-1.479	0.061	-0.305	-0.183	1.184	10.182	0.872	0.549	1.404	0.122	1.367	10.002	-1.877	0.366	-0.916	-1.038	1506611089
-10.051	-0.735	-1.652	0.366	-0.244	-0.122	3.144	-9.384	0.827	-0.122	-0.916	1.587	4.313	10.561	-0.117	0	0.488	0.732	-10.051	-0.735	-1.652	0.366	-0.244	-0.122	0.968	10.73	1.166	0.488	0.916	0.061	1.261	10.197	-1.864	0	-1.038	-1.16	1506611089
-10.526	-0.433	-1.991	0.305	-0.244	0.061	3.447	-9.652	0.669	-0.061	-0.793	1.038	3.875	10.66	0.08	0.183	-0.061	1.282	-10.526	-0.433	-1.991	0.305	-0.244	0.061	1.29	10.541	1.079	0.061	0.122	0.061	1.445	10.704	-1.793	-0.977	-1.038	-1.221	1506611089
-10.767	-0.379	-1.946	-0.122	-0.183	0.305	3.649	-10.036	0.494	-0.183	-0.793	0.488	3.553	10.515	0.484	0.244	-0.061	1.404	-10.767	-0.379	-1.946	-0.122	-0.183	0.305	1.29	10.541	1.079	-0.488	-0.488	0.122	1.665	10.813	-1.433	-0.977	-1.038	-1.221	1506611089
-10.929	-0.931	-1.43	-0.61	-0.122	0.61	3.649	-10.036	0.494	-0.183	-0.793	0.488	3.128	10.66	0.797	0	0.183	0.916	-10.929	-0.931	-1.43	-0.61	-0.122	0.61	1.516	10.634	0.918	-0.732	-0.61	0.122	1.805	11.086	-0.361	-1.77	-0.916	-1.038	1506611090
-10.915	-1.861	-1.195	-0.488	0.061	0.61	3.85	-10.227	0.492	-0.244	-0.305	-0.061	2.787	10.698	0.928	-0.427	0.061	0.305	-10.915	-1.861	-1.195	-0.488	0.061	0.61	1.585	10.471	1.925	-0.916	-0.671	0.183	2.554	11.374	1.142	-4.272	-0.305	1.038	1506611090
-10.012	-2.835	-0.689	-0.366	0.305	0.671	3.558	-10.118	0.427	-0.061	0.305	-0.671	2.766	10.557	0.918	-0.488	-0.183	-0.122	-10.012	-2.835	-0.689	-0.366	0.305	0.671	1.585	10.471	1.925	-0.427	-0.671	0.305	2.286	10.884	2.351	-4.272	-0.305	1.038	1506611090
-9.289	-2.818	0.458	0	0.183	0.793	3.558	-10.118	0.427	0.183	0.427	-1.282	3.035	10.294	0.876	-0.427	0.488	-0.183	-9.289	-2.818	0.458	0	0.183	0.793	0.586	9.122	3.08	-0.549	-0.366	0.366	1.666	9.646	2.352	-4.211	-2.258	4.639	1506611090
-9.725	-2.242	0.652	0.122	-0.793	0.549	3.252	-8.758	-0.073	0.427	0.61	-1.953	2.827	9.611	0.761	-0.427	0.671	0.427	-9.725	-2.242	0.652	0.122	-0.793	0.549	-0.024	8.442	3.604	-0.549	-0.122	0.366	0.83	11.043	0.989	-2.136	-0.244	4.944	1506611090
-10.002	-2.285	0.133	-0.122	-1.343	0.061	3.07	-8.795	-0.526	0.732	1.892	-2.869	2.305	9.321	0.502	-0.61	0	1.282	-10.002	-2.285	0.133	-0.122	-1.343	0.061	-0.024	8.442	3.604	-0.488	-0.061	0.244	0.769	11.326	0.697	-2.136	-0.244	4.944	1506611090
-9.146	-1.974	0.429	-0.122	-0.732	0.244	3.07	-8.795	-0.526	0.732	1.892	-2.869	1.785	9.826	0.297	-0.793	-1.099	1.77	-9.146	-1.974	0.429	-0.122	-0.732	0.244	0.354	9.409	3.348	-0.305	-0.488	0.061	1.175	10.112	0.452	-1.831	1.16	4.822	1506611090
-8.851	-1.369	0.422	-0.122	-0.549	0.305	2.736	-8.851	-1.41	0.916	1.892	-2.563	1.653	9.923	0.427	-0.977	-1.648	1.587	-8.851	-1.369	0.422	-0.122	-0.549	0.305	0.894	8.699	3.305	0.061	-0.977	-0.122	1.89	9.625	1.004	-0.854	3.601	4.517	1506611090
-8.897	-1.225	0.423	0.061	-0.549	0.122	2.768	-8.162	-1.522	0.854	1.221	-2.625	1.702	9.107	0.746	-0.671	-1.404	1.221	-8.897	-1.225	0.423	0.061	-0.549	0.122	0.894	8.699	3.305	0.122	-0.854	-0.305	1.432	8.741	1.453	-0.854	3.601	4.517	1506611090
-8.513	-1.253	0.551	0.122	-0.061	0.244	2.734	-7.888	-1.574	0.671	0.793	-2.686	1.658	8.648	1.024	-0.427	-0.977	0.793	-8.513	-1.253	0.551	0.122	-0.061	0.244	1.275	8.387	2.872	-0.061	-0.854	-0.183	-0.556	8.269	1.554	-0.244	4.944	3.723	1506611090
-8.429	-0.963	0.634	0.488	0.732	0.244	2.558	-7.807	-1.658	0.427	1.038	-2.319	1.583	8.701	1.164	-0.488	-0.977	0.183	-8.429	-0.963	0.634	0.488	0.732	0.244	1.686	8.903	2.929	0	-0.732	-0.305	-0.438	7.796	1.948	1.099	1.221	1.648	1506611090
-8.904	-0.412	0.651	0.61	1.16	0.122	2.479	-7.824	-1.639	-0.122	1.099	-1.038	1.775	9.063	1.069	-0.549	-1.282	-0.549	-8.904	-0.412	0.651	0.61	1.16	0.122	1.686	8.903	2.929	0.244	-0.61	-0.549	0.358	7.385	2.488	1.099	1.221	1.648	1506611090
-9.664	0.346	0.532	0.427	1.16	0.366	2.451	-7.951	-1.541	-0.122	1.099	-1.038	2.366	9.295	1.175	-0.183	-0.916	-1.16	-9.664	0.346	0.532	0.427	1.16	0.366	1.883	9.203	3.059	0.305	-0.732	-0.549	2.188	7.334	3.414	1.953	-1.77	-0.122	1506611090
-10.049	0.313	0.19	-0.427	0.977	0.061	2.358	-8.123	-1.406	-0.305	1.16	-0.305	2.894	9.275	1.42	0.305	-0.244	-1.526	-10.049	0.313	0.19	-0.427	0.977	0.061	1.775	9.063	2.934	0.061	-0.916	-0.366	4.38	8.677	3.473	2.197	0	-0.916	1506611090
-10.903	0.013	0.474	-0.366	0.488	0.305	2.333	-8.604	-1.226	-0.549	0.366	0.732	3.048	9.438	1.634	0.366	0	-1.526	-10.903	0.013	0.474	-0.366	0.488	0.305	1.775	9.063	2.934	-0.061	-1.038	-0.305	6.346	9.757	4.487	2.197	0	-0.916	1506611090
-11.639	0.323	1.034	-0.427	0.549	0.427	2.333	-8.604	-1.226	-0.549	0.366	0.732	3.086	9.883	1.704	0.183	-0.488	-1.648	-11.639	0.323	1.034	-0.427	0.549	0.427	2	9.46	2.826	0.061	-1.038	-0.366	4.999	8.879	4.204	-0.549	1.038	-0.061	1506611090
-11.799	-0.626	0.528	-0.244	0.244	0.122	2.361	-9.642	-0.494	-0.61	0.122	1.282	3.371	10.346	1.794	0.061	-0.977	-1.77	-11.799	-0.626	0.528	-0.244	0.244	0.122	2.21	10.378	2.541	0.366	-1.099	-0.427	1.073	9.256	2.662	2.869	-1.77	-2.136	1506611090
-11.46	-2.114	-0.293	0.244	-0.671	0	2.385	-10.001	-0.067	-0.61	-0.366	1.587	3.813	10.836	1.849	0.122	-0.916	-1.831	-11.46	-2.114	-0.293	0.244	-0.671	0	2.21	10.378	2.541	0.427	-1.221	-0.305	3.448	11.933	3.182	2.869	-1.77	-2.136	1506611090
-9.577	-1.738	0.084	0.549	-0.122	0.122	2.645	-10.334	0.295	-0.549	-1.221	1.892	4.252	11.554	1.828	0.122	-0.488	-1.709	-9.577	-1.738	0.084	0.549	-0.122	0.122	2.379	11.043	2.424	0.427	-0.854	-0.183	0.214	9.67	2.123	1.831	-0.183	-0.732	1506611090
-9.111	-2.027	-0.823	0.427	0.183	-0.305	2.923	-9.312	0.76	-0.427	-1.221	2.258	4.681	11.787	1.901	-0.061	0.061	-1.282	-9.111	-2.027	-0.823	0.427	0.183	-0.305	2.12	11.35	2.366	0.244	-0.305	0	1.108	9.707	-0.738	2.869	-4.761	-2.075	1506611090
-9.244	-2.304	-1.754	0.61	-0.488	-0.549	2.966	-8.1	1.031	-0.427	-0.732	2.258	4.687	10.496	1.925	0	0.427	-0.183	-9.244	-2.304	-1.754	0.61	-0.488	-0.549	0.652	8.885	1.884	-0.244	-0.183	0.305	2.745	9.844	-1.525	2.869	-4.761	-2.075	1506611090
-9.121	-2.302	-1.323	0.427	-0.244	-0.061	2.76	-8.235	0.932	-0.244	-0.549	1.648	4.162	9.457	1.587	-0.366	0.305	1.16	-9.121	-2.302	-1.323	0.427	-0.244	-0.061	0.556	8.689	1.333	-0.671	-0.366	0.732	1.409	9.726	-0.051	1.831	0.916	-1.648	1506611090
-9.356	-1.967	-1.211	0.488	0.244	0.122	2.639	-8.894	0.586	0.305	-1.16	0.916	3.612	9.31	1.03	-1.16	0.061	1.77	-9.356	-1.967	-1.211	0.488	0.244	0.122	0.59	9.18	1.226	-0.671	-0.061	1.038	0.614	9.812	-0.479	1.16	-1.77	-1.16	1506611090
-9.686	-1.602	-1.371	0.671	0.122	-0.061	2.912	-9.183	0.355	0.61	-2.136	0.305	3.199	9.666	0.409	-1.648	-0.183	1.587	-9.686	-1.602	-1.371	0.671	0.122	-0.061	0.59	9.18	1.226	0.061	0.977	1.16	1.193	9.927	-1.439	1.16	-1.77	-1.16	1506611090
-9.325	-1.184	-1.428	0.671	0.122	-0.183	2.912	-9.183	0.355	0.427	-1.77	0.061	3.2	10.098	-0.354	-1.953	-0.244	1.282	-9.325	-1.184	-1.428	0.671	0.122	-0.183	0.519	9.662	1.663	0.977	1.648	1.099	1.654	9.556	-1.826	0.854	-2.502	-1.221	1506611090
-9.067	-0.925	-1.507	0.305	0.061	-0.366	3.033	-8.662	0.324	0.427	-1.77	0.061	3.162	9.605	-0.909	-1.648	-0.488	1.648	-9.067	-0.925	-1.507	0.305	0.061	-0.366	0.805	9.171	1.626	1.099	0.916	0.977	1.571	9.304	-1.912	1.099	-0.854	-1.709	1506611091
-9.234	-0.982	-1.522	0.244	-0.183	-0.549	2.481	-7.953	0.444	-0.183	0	-0.427	3.09	8.945	-0.997	-0.61	-0.488	2.258	-9.234	-0.982	-1.522	0.244	-0.183	-0.549	0.805	9.171	1.626	0.61	0.671	0.793	1.576	9.333	-1.613	1.099	-0.854	-1.709	1506611091
-9.026	-1.06	-1.353	0.305	-0.244	-0.671	2.481	-7.953	0.444	-0.183	0	-0.427	3.074	8.71	-0.89	0.061	0.183	2.38	-9.026	-1.06	-1.353	0.305	-0.244	-0.671	1.135	8.814	1.018	0.183	0.488	0.549	1.646	9.119	-1.367	1.038	-0.61	-1.648	1506611091
-9.433	-0.713	-1.274	0.305	-0.427	-0.305	2.255	-8.006	0.446	-0.183	-0.244	-0.305	2.748	8.568	-0.682	0.305	0.305	2.136	-9.433	-0.713	-1.274	0.305	-0.427	-0.305	1.176	8.781	0.794	0.061	0.366	0.183	1.437	9.56	-1.144	0.549	-0.61	-1.221	1506611091
-9.927	-0.66	-1.351	0.305	-0.488	-0.244	2.338	-7.998	0.59	-0.488	0.244	0	2.596	8.374	-0.432	0.366	-0.305	1.77	-9.927	-0.66	-1.351	0.305	-0.488	-0.244	1.176	8.781	0.794	0.122	0.061	-0.244	1.2	9.972	-1.087	0.549	-0.61	-1.221	1506611091
-10.124	-0.835	-1.331	0.488	-0.488	-0.244	2.297	-8.698	0.687	-0.488	0.244	0	2.772	8.425	-0.148	0.427	-0.671	1.221	-10.124	-0.835	-1.331	0.488	-0.488	-0.244	1.58	9.756	0.733	0.305	-0.122	-0.549	1.346	10.081	-1.497	-0.183	-1.526	-1.16	1506611091
-10.337	-0.226	-1.561	0.488	-0.305	-0.183	2.297	-8.698	0.687	-0.549	0.366	0.244	3.122	8.953	0.065	0.366	-0.549	0.305	-10.337	-0.226	-1.561	0.488	-0.305	-0.183	1.58	9.756	0.733	0.305	-0.122	-0.549	1.197	10.488	-1.346	-1.16	-2.197	-1.099	1506611091
-10.08	0.157	-1.632	0.244	-0.366	0.061	2.284	-9.588	0.72	-0.366	0.061	0.366	3.46	9.408	0.409	0.488	-0.305	-0.549	-10.08	0.157	-1.632	0.244	-0.366	0.061	2.041	10.368	0.805	0.305	-0.488	-0.671	1.829	10.426	-1.444	-1.16	-2.197	-1.099	1506611091
-10.229	-0.074	-1.32	-0.122	-0.427	0.61	2.651	-9.524	0.842	-0.366	0.061	0.183	3.775	9.615	0.977	0.549	-0.305	-1.099	-10.229	-0.074	-1.32	-0.122	-0.427	0.61	2.208	10.507	0.894	0.122	-1.099	-0.793	2.617	10.347	-1.092	-2.014	-1.404	-1.038	1506611091
-10.555	-1.117	-0.701	-0.549	0.061	0.671	2.651	-9.524	0.842	-0.366	0.061	0.183	4.122	9.86	1.601	0.488	-0.122	-1.465	-10.555	-1.117	-0.701	-0.549	0.061	0.671	1.971	10.338	0.988	-0.671	-1.038	-0.549	3.394	10.642	0.291	-2.747	-1.282	-0.61	1506611091
-10.355	-2.792	-0.73	-1.038	0.549	0.427	2.651	-9.524	0.842	-0.366	0.061	0.183	4.23	10.58	1.852	-0.122	-0.183	-1.831	-10.355	-2.792	-0.73	-1.038	0.549	0.427	1.78	10.684	1.262	-0.793	-1.16	-0.122	2.706	10.94	1.84	-3.906	-0.488	0.854	1506611091
-9.932	-3.695	0.251	0.366	0.427	0.793	2.659	-9.599	0.843	-0.183	0.305	0.366	4.215	11.453	1.79	-0.61	-0.61	-2.075	-9.932	-3.695	0.251	0.366	0.427	0.793	2.092	10.384	2.781	-0.427	-0.488	-0.305	2.044	10.465	1.913	-5.371	-0.732	2.869	1506611091
-10.305	-2.497	0.705	0.977	-0.183	1.038	2.659	-9.599	0.843	-0.183	0.305	0.366	4.527	10.615	1.811	-0.305	-0.305	-1.587	-10.305	-2.497	0.705	0.977	-0.183	1.038	0.586	8.814	3.39	-0.793	-0.366	-0.549	0.749	11.617	1.109	-2.014	0.488	4.7	1506611091
-10.535	-1.875	0.109	0	-1.16	0.122	2.754	-9.502	-0.599	0.488	0.488	0.732	4.207	9.501	1.675	0.061	0.366	-0.366	-10.535	-1.875	0.109	0	-1.16	0.122	0.586	8.814	3.39	-1.343	-0.183	-0.183	0.362	11.604	1.041	-2.014	0.488	4.7	1506611091
-9.664	-1.698	0.376	-0.244	-0.732	0.122	2.248	-9.898	-1.108	0.671	1.099	-0.793	3.277	10.009	1.279	-0.549	-0.305	0.427	-9.664	-1.698	0.376	-0.244	-0.732	0.122	0.316	9.637	3.247	-1.099	-0.366	0	1.019	10.097	0.882	-1.526	1.404	4.211	1506611091
-9.207	-1.05	0.438	-0.61	-0.671	0.183	2.155	-8.884	-1.287	0.793	0.366	-1.16	2.658	10.1	0.797	-1.099	-1.526	0.61	-9.207	-1.05	0.438	-0.61	-0.671	0.183	0.316	9.637	3.247	-0.305	-0.854	-0.427	1.461	9.698	1.128	-1.709	1.831	4.272	1506611091
-8.916	-1.05	0.493	-0.793	-0.61	-0.061	2.163	-8.263	-1.285	0.61	0.061	-1.465	2.493	9.014	0.531	-0.549	-1.709	0.793	-8.916	-1.05	0.493	-0.793	-0.61	-0.061	0.897	8.823	3.38	-0.427	-0.854	-0.427	0.54	8.664	1.486	-0.793	4.211	3.845	1506611091
-8.374	-1.341	0.763	-0.305	0.122	0.061	2.163	-8.263	-1.285	0.427	0.732	-1.587	2.436	8.57	0.679	0.122	-0.61	0.549	-8.374	-1.341	0.763	-0.305	0.122	0.061	1.061	8.367	3.201	-0.549	-0.427	-0.244	-0.859	8.068	1.513	-0.061	4.333	2.808	1506611091
-8.53	-1.002	0.671	0.305	0.854	0.366	1.884	-8.116	-1.306	0.427	0.732	-1.587	2.028	8.677	0.854	0.244	-0.061	0	-8.53	-1.002	0.671	0.305	0.854	0.366	1.121	8.445	3.062	-0.122	-0.244	-0.366	-0.133	7.97	1.949	0.61	3.113	1.831	1506611091
-9.324	-0.408	0.557	0.122	0.854	0.549	1.767	-8.205	-1.231	0.305	0.671	-0.61	1.877	8.848	0.95	0.122	-0.549	-0.488	-9.324	-0.408	0.557	0.122	0.854	0.549	1.365	8.594	3.14	0.244	0.061	-0.488	1.493	7.799	2.952	1.343	1.038	0.854	1506611091
-9.924	-0.033	0.059	-0.732	0.366	0.305	1.871	-8.638	-1.195	0.305	0.671	-0.61	2.482	9.091	1.322	0.366	-0.061	-0.854	-9.924	-0.033	0.059	-0.732	0.366	0.305	1.238	9.099	3.366	0.305	0.122	-0.427	2.937	8.775	3.691	2.38	-0.122	0.122	1506611091
-10.399	-0.356	0.217	-1.16	-0.061	-0.061	1.977	-9.126	-1.244	0.244	0.488	-0.244	3.029	9.567	1.631	0.549	0.427	-0.916	-10.399	-0.356	0.217	-1.16	-0.061	-0.061	1.312	9.494	3.176	0.305	0.244	-0.305	3.194	9.307	2.856	0.61	0.977	-0.183	1506611091
-10.247	-0.781	0.473	-0.977	0.183	-0.122	1.977	-9.126	-1.244	0.183	0.183	-0.183	3.339	9.963	1.78	0.427	0.305	-0.671	-10.247	-0.781	0.473	-0.977	0.183	-0.122	1.312	9.494	3.176	0.244	-0.183	-0.244	4.004	9.331	3.328	0.61	0.977	-0.183	1506611091
-10.319	-0.76	0.554	-0.793	0	-0.122	2.088	-9.3	-1.12	-0.488	-0.305	-0.244	3.549	10.046	1.818	0.366	0	-0.427	-10.319	-0.76	0.554	-0.793	0	-0.122	1.602	9.725	2.966	0	-0.366	-0.244	3.146	9.154	3.377	0.488	-1.16	-0.122	1506611091
-10.027	-0.681	0.72	-0.671	-0.122	-0.305	2.088	-9.3	-1.12	-0.488	-0.305	-0.244	3.665	9.89	1.725	0.366	0.122	-0.366	-10.027	-0.681	0.72	-0.671	-0.122	-0.305	2.208	9.574	2.826	-0.122	-0.366	-0.305	2.628	9.006	3.295	0.854	0.366	-0.549	1506611091
-9.863	-0.394	0.934	-0.366	-0.183	-0.488	2.113	-8.975	-0.825	-0.732	0.122	0.244	3.612	9.686	1.567	0.549	0.366	-0.427	-9.863	-0.394	0.934	-0.366	-0.183	-0.488	2.208	9.574	2.826	-0.183	-0.122	-0.244	1.775	8.8	2.315	0.854	0.366	-0.549	1506611092
-10.015	-0.763	0.581	-0.549	0.732	-0.671	2.113	-8.975	-0.825	-0.732	0.122	0.244	3.488	9.567	1.422	0.732	0.671	-0.488	-10.015	-0.763	0.581	-0.549	0.732	-0.671	2.116	9.452	2.832	-0.122	0.061	-0.244	1.967	9.001	1.517	1.709	-0.671	-1.343	1506611092
-11.471	-2.076	-0.427	0	-0.305	-0.61	2.062	-8.538	-0.152	-0.732	0.122	0.244	3.292	9.386	1.275	0.916	0.61	-0.366	-11.471	-2.076	-0.427	0	-0.305	-0.61	1.712	9.518	2.74	-0.122	0.122	-0.305	3.031	11.261	3.182	1.587	0.122	-0.977	1506611092
-10.024	-1.799	0.102	0.549	0.305	-0.122	2.17	-10.367	-0.358	-0.854	0.305	1.526	2.973	9.848	0.938	0.916	0.427	-0.427	-10.024	-1.799	0.102	0.549	0.305	-0.122	1.712	9.518	2.74	-0.244	0.183	-0.366	2.277	10.538	2.686	1.587	0.122	-0.977	1506611092
-9.722	-1.129	-0.56	-0.122	0.244	-0.488	2.65	-10.568	-0.348	-0.488	-0.61	2.197	2.973	9.848	0.938	0.916	0.427	-0.427	-9.722	-1.129	-0.56	-0.122	0.244	-0.488	1.11	10.414	2.905	0.122	0.61	-0.671	0.784	9.567	0.662	0.549	-1.099	-0.427	1506611092
-9.664	-1.988	-1.45	-0.244	0.183	-0.732	2.65	-10.568	-0.348	-0.793	0.122	2.258	2.973	9.848	0.938	0.916	0.427	-0.427	-9.664	-1.988	-1.45	-0.244	0.183	-0.732	-0.566	9.464	2.643	-0.122	0.305	-0.671	1.897	9.842	-0.799	0.977	-0.427	-0.916	1506611092
-9.49	-2.598	-1.371	0.183	0.122	-0.366	2.725	-9.783	0.117	-0.793	0.122	2.258	2.973	9.848	0.938	0.916	0.427	-0.427	-9.49	-2.598	-1.371	0.183	0.122	-0.366	-0.566	9.464	2.643	-0.183	-0.427	-0.549	2.076	9.936	-0.4	0.977	-0.427	-0.916	1506611092
-9.394	-2.354	-1.25	0.427	0.427	-0.061	2.725	-9.783	0.117	-0.977	0.671	1.343	2.973	9.848	0.938	0.916	0.427	-0.427	-9.394	-2.354	-1.25	0.427	0.427	-0.061	-0.634	9.123	2.088	-0.061	-0.244	-0.427	1.593	9.85	-0.273	0.854	0.305	-0.732	1506611092
-9.469	-2.204	-1.311	0.61	0.488	0	1.506	-9.104	0.87	-0.244	-1.221	-0.183	2.973	9.848	0.938	0.916	0.427	-0.427	-9.469	-2.204	-1.311	0.61	0.488	0	-1.286	9.679	1.865	0.366	0.793	-0.366	1.529	9.848	-0.323	0.854	-1.282	-0.61	1506611092
-9.595	-1.871	-1.445	0.61	0.366	-0.061	1.537	-8.745	1.169	-0.366	-0.305	0.122	2.973	9.848	0.938	0.916	0.427	-0.427	-9.595	-1.871	-1.445	0.61	0.366	-0.061	-1.286	9.679	1.865	0.671	0.916	-0.305	1.814	9.832	-0.579	0.854	-1.282	-0.61	1506611092
-9.467	-1.744	-1.443	0.427	0.183	-0.244	1.537	-8.745	1.169	-0.366	-0.305	0.122	2.718	10.77	0.377	0.793	0.244	-0.61	-9.467	-1.744	-1.443	0.427	0.183	-0.244	-1.364	10.113	2.001	0.732	0.61	-0.244	1.698	9.654	-0.725	0.549	-0.854	-0.488	1506611092
-9.445	-1.918	-1.475	0.427	0.122	-0.366	1.537	-8.745	1.169	-0.366	-0.305	0.122	2.487	10.13	-1.736	-0.244	-0.732	-0.305	-9.445	-1.918	-1.475	0.427	0.122	-0.366	-0.878	10.147	1.915	0.366	0.122	-0.305	1.976	9.628	-0.904	0.549	-0.305	-0.427	1506611092
-9.568	-2.059	-1.494	0.427	0	-0.488	0.943	-8.612	1.331	-0.183	1.221	0.549	2.487	10.13	-1.736	-0.244	-0.732	-0.305	-9.568	-2.059	-1.494	0.427	0	-0.488	-0.878	10.147	1.915	-0.061	0.061	-0.244	1.578	9.729	-1.052	0.549	-0.305	-0.427	1506611092
-9.609	-2.175	-1.349	0.427	-0.122	-0.427	0.487	-8.693	-0.079	0.305	0.305	0.305	2.332	10.055	-1.409	0.183	-0.305	0.122	-9.609	-2.175	-1.349	0.427	-0.122	-0.427	-0.682	10.17	1.736	-0.305	0.061	-0.366	1.445	9.836	-0.853	0.549	0	-0.427	1506611092
-9.588	-2.078	-1.266	0.549	-0.122	-0.305	0.487	-8.693	-0.079	0.366	-0.305	0.244	2.11	9.902	-1.172	0.122	-0.427	0	-9.588	-2.078	-1.266	0.549	-0.122	-0.305	-0.654	9.977	1.602	-0.244	0	-0.488	1.516	9.875	-0.366	0.366	0.061	-0.366	1506611092
-9.735	-1.855	-1.348	0.793	-0.244	-0.183	0.563	-8.536	-0.391	0.366	-0.305	0.244	2.086	9.74	-1.012	0.061	-0.244	-0.244	-9.735	-1.855	-1.348	0.793	-0.244	-0.183	-0.621	9.759	1.614	-0.244	0.305	-0.488	1.857	9.866	-0.493	0.122	-0.183	-0.183	1506611092
-9.743	-1.749	-1.487	0.671	-0.366	-0.183	0.453	-8.605	-0.409	-0.061	0.244	0.183	2.071	9.78	-0.909	0	-0.183	-0.366	-9.743	-1.749	-1.487	0.671	-0.366	-0.183	-0.663	9.729	1.776	-0.305	0.549	-0.427	1.904	9.839	-0.926	-0.244	-0.671	-0.061	1506611092
-9.633	-1.931	-1.529	0.488	-0.427	-0.183	0.67	-8.83	-0.28	-0.549	0.427	0.366	2.174	9.854	-0.866	-0.122	-0.183	-0.427	-9.633	-1.931	-1.529	0.488	-0.427	-0.183	-0.78	9.729	1.893	-0.183	0.549	-0.366	2.111	9.819	-0.781	0	-0.61	-0.061	1506611092
-9.482	-2.293	-1.487	0.183	-0.671	-0.366	1.005	-8.908	-0.091	-0.549	0.122	0.427	2.426	9.746	-0.713	-0.122	-0.305	-0.366	-9.482	-2.293	-1.487	0.183	-0.671	-0.366	-0.595	9.68	1.866	-0.183	0.366	-0.366	2.109	9.762	-0.719	-0.61	-0.244	0.122	1506611092
-8.934	-2.704	-1.317	0.305	-0.549	-0.732	1.404	-8.679	0.032	-0.549	-0.122	0.305	2.584	9.487	-0.715	-0.183	-0.488	-0.183	-8.934	-2.704	-1.317	0.305	-0.549	-0.732	-0.177	9.471	1.742	0.122	0.549	-0.549	1.566	9.597	-0.634	-0.793	0.305	0.427	1506611092
-8.437	-2.937	-1.33	0.061	-0.732	-1.16	1.404	-8.679	0.032	-0.488	-0.061	0.122	3.01	8.805	-0.546	-0.183	-0.366	-0.122	-8.437	-2.937	-1.33	0.061	-0.732	-1.16	0.359	8.132	1.363	-0.061	0.732	-0.671	1.8	9.409	-0.394	-2.319	0.488	1.343	1506611092
-7.521	-3.14	-0.674	0.244	-0.427	-1.16	1.811	-7.57	0.278	-0.61	0.854	0.122	3.319	7.928	-0.11	0.061	0.061	0.061	-7.521	-3.14	-0.674	0.244	-0.427	-1.16	0.359	8.132	1.363	-0.366	1.16	-0.732	1.311	9.052	1.024	-2.319	0.488	1.343	1506611092
-8.024	-2.826	-0.054	0.061	0	-1.16	1.811	-7.57	0.278	-0.488	1.526	0.122	3.062	7.166	-0.048	-0.427	-0.549	0.488	-8.024	-2.826	-0.054	0.061	0	-1.16	-0.123	7.163	1.306	-0.183	1.343	-0.732	0.608	9.353	-0.465	-2.502	0.977	2.38	1506611092
-8.646	-3.054	-0.175	-0.183	-0.244	-2.502	1.604	-7.057	0.311	-0.061	1.526	0.122	2.885	6.623	-0.141	-0.916	-0.916	0.854	-8.646	-3.054	-0.175	-0.183	-0.244	-2.502	0.103	6.788	1.821	0.061	1.526	-0.793	1.165	10.031	-0.696	-3.235	-0.305	2.38	1506611092
-8.477	-3.469	0.096	0.427	0	-2.441	1.388	-6.814	0.129	-0.061	1.526	0.122	2.494	6.601	-0.398	-0.916	-0.916	0.854	-8.477	-3.469	0.096	0.427	0	-2.441	0.103	6.788	1.821	0.671	2.014	-1.16	1.379	9.837	0.56	-3.235	-0.305	2.38	1506611092
-8.809	-3.171	0.462	0.732	-0.427	-2.808	0.928	-6.058	-0.041	0.61	0.244	-0.183	2.04	6.633	-0.217	-1.038	-1.16	0.977	-8.809	-3.171	0.462	0.732	-0.427	-2.808	0.185	6.88	1.915	1.16	2.075	-1.587	3	9.57	1.663	-3.235	0.366	2.502	1506611093
-8.571	-2.894	0.14	0.549	-0.854	-3.296	0.928	-6.058	-0.041	0.61	0.244	-0.183	1.932	6.717	-0.22	-0.732	-1.648	0.732	-8.571	-2.894	0.14	0.549	-0.854	-3.296	-0.522	6.714	1.785	1.648	1.77	-1.587	3.707	9.21	3.01	-2.563	0.488	2.319	1506611093
-7.802	-2.731	0.592	0.732	-1.038	-4.211	0.78	-5.96	-0.339	0.61	0.244	-0.183	2.022	6.921	0.772	-0.122	-1.038	0.549	-7.802	-2.731	0.592	0.732	-1.038	-4.211	-1.946	7.619	1.274	1.709	1.831	-1.526	2.773	8.51	3.724	-2.014	1.892	2.136	1506611093
-7.942	-2.974	0.956	0.916	-1.099	-4.639	0.78	-5.96	-0.339	0.916	-0.854	-0.549	1.688	7.854	0.714	-0.488	-1.709	0.244	-7.942	-2.974	0.956	0.916	-1.099	-4.639	-1.946	7.619	1.274	1.648	1.465	-1.282	3.474	7.586	3.772	-2.747	0.366	1.648	1506611093
-9.432	-3.431	0.327	-0.488	-1.343	-4.395	1.203	-7.299	-0.207	0.244	-1.587	-0.427	1.971	8.794	0.858	-0.732	-1.343	-0.366	-9.432	-3.431	0.327	-0.488	-1.343	-4.395	-1.542	9.476	1.604	1.953	2.014	-1.282	5.65	7.02	4.075	-2.502	0.122	1.526	1506611093
-8.86	-4.265	0.91	-1.038	-0.793	-3.54	1.583	-8.454	-0.258	0.244	-1.587	-0.427	2.208	9.564	0.828	-0.549	-0.732	-1.16	-8.86	-4.265	0.91	-1.038	-0.793	-3.54	-1.542	9.476	1.604	1.282	2.075	-0.977	6.056	6.642	4.264	-2.502	0.122	1.526	1506611093
-8.348	-5.827	1.463	-0.732	-0.183	-2.747	1.438	-10.179	-1.523	-1.16	-1.038	0.122	2.577	10.104	1.074	0.305	0.671	-1.77	-8.348	-5.827	1.463	-0.732	-0.183	-2.747	-2.619	10.141	0.931	0.427	2.197	-0.488	4.941	6.521	4.244	-2.563	1.709	1.221	1506611093
-8.156	-6.248	1.019	-0.061	0.305	-2.197	1.438	-10.179	-1.523	-1.16	-1.038	0.122	2.415	10.787	0.806	1.038	1.648	-2.319	-8.156	-6.248	1.019	-0.061	0.305	-2.197	-3.226	10.477	0.569	0.488	1.587	-0.244	5.462	6.54	4.777	-1.831	1.038	1.099	1506611093
-8.214	-4.989	0.421	-0.977	0.61	-1.77	1.438	-10.179	-1.523	-1.16	-1.038	0.122	1.568	10.74	-0.19	0.854	1.16	-1.648	-8.214	-4.989	0.421	-0.977	0.61	-1.77	-3.226	10.477	0.569	-0.183	1.16	-0.244	5.52	5.544	5.337	-1.953	1.038	1.343	1506611093
-8.008	-7.385	0.866	-1.648	1.343	-1.038	-0.901	-10.759	-1.279	-1.831	0.427	-0.061	0.973	10.616	0.217	1.099	1.709	-1.221	-8.008	-7.385	0.866	-1.648	1.343	-1.038	-3.108	10.476	0.282	-0.549	2.319	-0.244	4.968	6.032	5.343	-2.258	1.038	0.793	1506611093
-8.327	-8.331	0.319	-0.305	0.977	-0.122	-0.901	-10.759	-1.279	-2.38	-0.549	2.441	1.233	11.815	-0.111	0.427	1.465	-1.526	-8.327	-8.331	0.319	-0.305	0.977	-0.122	-3.859	11.925	0.565	0.427	2.625	0	6.078	5.865	5.431	-1.892	0.122	0.793	1506611093
-8.698	-6.619	-0.059	-0.854	-0.061	-0.366	-0.262	-12.108	-1.645	-2.38	-0.549	2.441	2.376	12.848	-0.325	1.282	3.052	-1.77	-8.698	-6.619	-0.059	-0.854	-0.061	-0.366	-3.859	11.925	0.565	-0.122	2.502	0	6.039	5.595	6.105	-1.282	0.732	1.343	1506611093
-7.357	-7.8	0.362	-1.038	-0.366	-0.61	-1.158	-11.736	-2.457	-0.916	1.892	2.441	0.677	12.87	-0.846	1.526	0	-0.183	-7.357	-7.8	0.362	-1.038	-0.366	-0.61	-5.123	11.737	0.351	0	1.343	0.061	4.846	6.057	6.403	-1.221	1.221	1.16	1506611093
-7.267	-7.815	-0.22	-0.244	-0.061	-0.122	-1.794	-11.081	-2.085	-0.244	-0.671	0.977	1.024	12.901	-0.666	0.244	0.977	-0.244	-7.267	-7.815	-0.22	-0.244	-0.061	-0.122	-3.815	11.685	0.249	-0.122	1.282	-0.122	4.417	6.008	6.595	-1.282	1.038	0.793	1506611093
-7.367	-7.319	-0.167	-0.427	-0.366	-0.305	-1.794	-11.081	-2.085	0	-2.625	0.488	-0.139	12.312	-0.391	1.16	1.221	-1.404	-7.367	-7.319	-0.167	-0.427	-0.366	-0.305	-3.358	11.526	-0.152	-0.061	1.221	0	5.027	5.938	6.56	-0.977	-0.122	0.366	1506611093
-6.852	-8.136	0.028	-0.305	0.122	-0.305	-0.084	-10.173	-1.681	0.977	-2.808	-0.183	0.431	11.669	-0.97	0.671	-0.916	-0.854	-6.852	-8.136	0.028	-0.305	0.122	-0.305	-3.943	10.802	0.128	-0.488	0.793	0	4.841	6.022	6.551	-1.465	0.305	0.122	1506611093
-7.294	-7.655	-0.26	0	0	-0.122	0.88	-10.405	-0.741	0	-3.662	-0.488	0.136	11.465	-1.701	0.061	-0.061	-0.366	-7.294	-7.655	-0.26	0	0	-0.122	-3.248	10.826	-0.374	-0.488	1.221	-0.427	5.166	5.564	6.785	-1.16	0.366	0.244	1506611093
-6.979	-7.16	-0.237	-0.488	-0.488	-0.122	1.382	-10.046	-0.817	-0.61	-1.892	-0.183	0.307	10.875	-2.28	0.427	-1.892	-0.549	-6.979	-7.16	-0.237	-0.488	-0.488	-0.122	-3.86	10.294	-0.115	-0.183	0.61	-0.244	5.325	5.106	6.571	-0.916	-0.061	0.122	1506611093
-6.423	-7.711	-0.156	-0.427	-0.061	0.061	0.939	-9.916	-1.383	-0.183	-0.549	-0.122	0.628	10.148	-1.938	0.671	1.465	-0.549	-6.423	-7.711	-0.156	-0.427	-0.061	0.061	-3.488	9.794	-0.11	-0.244	0.671	-0.366	5.21	5.15	6.316	-0.977	0.061	0.122	1506611093
-6.789	-7.392	-0.481	-0.366	0.061	0.122	-0.145	-9.784	-2.064	-0.244	-1.587	-0.183	0.427	10.551	-0.976	0.488	-0.061	-0.732	-6.789	-7.392	-0.481	-0.366	0.061	0.122	-2.862	10.715	-0.031	-0.122	0.61	-0.183	5.139	5.346	6.467	-0.488	0.061	0.427	1506611093
-6.979	-7.9	-0.38	-0.61	0	-0.061	0.111	-10.139	-2.067	-0.732	-1.648	-0.366	1.218	11.244	-1.084	0.061	0.854	-1.099	-6.979	-7.9	-0.38	-0.61	0	-0.061	-2.862	10.715	-0.031	-0.061	0.732	0	5.15	5.462	6.802	-0.488	-0.122	0.427	1506611093
-7.373	-8.203	-0.391	-0.122	-0.244	0.122	0.111	-10.139	-2.067	-0.671	0.183	-0.305	1.023	11.623	-1.284	-0.366	-0.427	-0.244	-7.373	-8.203	-0.391	-0.122	-0.244	0.122	-3.25	10.99	-0.213	-0.061	0.793	0.122	5.368	5.283	7.135	-0.427	-0.183	0.183	1506611093
-7.472	-7.984	-0.354	-0.122	-0.244	0.183	-0.038	-10.284	-2.375	0.183	0.366	-0.366	0.871	11.495	-1.749	-0.305	0.183	0.366	-7.472	-7.984	-0.354	-0.122	-0.244	0.183	-3.765	11.186	-0.577	-0.183	0.427	0.366	5.582	5.063	7.147	-0.183	-0.305	0.305	1506611093
-7.605	-8.117	-0.346	0.183	-0.305	0.366	-0.002	-11.19	-0.973	0.732	1.953	-0.183	0.134	12.535	-2.023	-1.526	0.732	-0.916	-7.605	-8.117	-0.346	0.183	-0.305	0.366	-3.765	11.186	-0.577	0.122	0.366	0.366	5.523	5.107	7.114	0.183	-0.305	0.305	1506611093
-8.144	-8.266	-0.3	0.122	-0.549	0.366	0.313	-12.074	0.001	1.343	2.38	-0.61	-0.482	12.487	-0.463	-2.991	1.831	0.549	-8.144	-8.266	-0.3	0.122	-0.549	0.366	-3.875	11.632	-0.136	0.061	0.244	0.366	5.85	5.192	7.145	0.427	-0.732	0	1506611093
-8.478	-8.504	-0.266	0.366	-0.793	0.366	-0.981	-12.231	0.998	2.563	5.737	-1.282	-0.609	12.543	0.407	0.305	0.549	1.343	-8.478	-8.504	-0.266	0.366	-0.793	0.366	-4.104	12.118	0.218	-0.549	-0.122	0.488	6.373	5.457	7.122	0.671	-0.732	-0.122	1506611094
-8.762	-8.525	-0.117	0.427	-0.793	0.427	0.083	-12.493	0.577	1.465	1.16	-1.343	-0.127	13.36	-0.423	0.183	0.793	1.099	-8.762	-8.525	-0.117	0.427	-0.793	0.427	-4.026	12.243	-0.129	-0.366	-0.671	0.61	6.641	5.473	6.816	0.977	-0.732	-0.183	1506611094
-9.007	-8.337	-0.055	0.366	-0.916	0.488	0.672	-13.103	-0.746	-1.038	-0.916	-0.854	0.37	13.419	-0.703	-1.099	1.648	1.709	-9.007	-8.337	-0.055	0.366	-0.916	0.488	-3.622	12.414	-0.134	-0.61	-0.549	0.488	6.666	5.843	6.623	1.77	-0.916	-0.305	1506611094
-8.987	-8.055	0.092	0.366	-0.793	0.854	1.176	-12.988	-1.221	-0.427	0.183	-1.709	0.261	13.071	-0.316	0.244	-0.366	2.197	-8.987	-8.055	0.092	0.366	-0.793	0.854	-3.463	12.677	0.225	-1.587	-0.61	0.305	6.481	5.856	6.407	1.953	-0.305	-0.366	1506611094
-9.089	-7.659	0.258	0.366	-0.977	1.282	1.535	-12.532	-1.401	0.183	1.648	-2.38	1.375	13.447	-1.035	0.244	-0.977	2.258	-9.089	-7.659	0.258	0.366	-0.977	1.282	-3.586	12.606	0.403	-1.038	-1.831	0.366	6.24	5.868	6.004	2.38	-0.61	-0.732	1506611094
-9.227	-7.315	0.419	0.488	-1.038	1.892	1.645	-12.026	-1.145	-0.305	1.282	-2.258	2.062	13.461	-1.035	-0.488	0.793	1.831	-9.227	-7.315	0.419	0.488	-1.038	1.892	-3.375	12.702	0.538	-0.305	-1.77	0.488	6.251	5.931	5.721	2.502	-1.16	-1.099	1506611094
-8.965	-7.151	0.522	1.038	-0.305	2.747	2.08	-11.791	-0.843	-0.305	0.732	-2.197	1.701	13.13	-0.864	-0.183	-0.427	2.258	-8.965	-7.151	0.522	1.038	-0.305	2.747	-3.403	12.784	0.835	-0.61	-2.014	0.549	5.457	6.485	5.321	2.686	-1.709	-1.465	1506611094
-8.435	-6.611	0.679	1.709	0.854	3.113	2.08	-11.791	-0.843	-0.061	0.183	-2.136	2.482	12.913	-1.006	0	-1.709	2.502	-8.435	-6.611	0.679	1.709	0.854	3.113	-3.474	12.604	1.058	-0.916	-2.625	0.671	5.457	6.485	5.321	2.38	-1.404	-2.319	1506611094
-7.905	-5.763	0.384	1.77	1.892	2.747	2.742	-11.143	-0.86	-0.305	-0.366	-1.77	3.141	12.327	-1.244	-0.366	-1.099	2.075	-7.905	-5.763	0.384	1.77	1.892	2.747	-2.802	12.166	0.86	-0.61	-2.991	0.916	4.345	7.985	4.736	2.258	-1.648	-2.991	1506611094
-7.55	-4.835	0.415	1.465	2.502	2.38	3.199	-9.959	-1.069	-0.305	0.305	-1.343	3.122	10.983	-1.087	-0.671	-0.549	1.831	-7.55	-4.835	0.415	1.465	2.502	2.38	-2.082	11.019	0.886	-0.793	-2.502	1.221	3.645	8.046	4.057	1.77	-1.343	-3.723	1506611094
-7.72	-3.872	0.506	0.854	1.77	2.502	2.87	-7.013	-0.483	-0.183	0.916	-1.404	3.185	9.343	-0.507	-0.488	-0.916	1.831	-7.72	-3.872	0.506	0.854	1.77	2.502	-1.924	9.357	1.034	-0.854	-2.319	1.221	3.771	7.852	3.058	1.77	-1.709	-4.15	1506611094
-7.093	-3.231	0.622	0.977	1.404	3.174	2.591	-5.607	-0.12	-0.122	0.793	-1.709	3.071	7.974	-0.062	-0.671	-0.732	1.831	-7.093	-3.231	0.622	0.977	1.404	3.174	-2.131	7.787	0.991	-0.793	-2.747	1.221	3.825	7.832	2.265	2.075	-1.221	-4.211	1506611094
-6.592	-3.054	0.218	0.977	1.587	3.113	2.588	-4.649	-0.217	-0.061	0.488	-2.075	2.754	6.881	-0.01	-0.854	-0.977	2.014	-6.592	-3.054	0.218	0.977	1.587	3.113	-1.755	6.596	0.9	-0.671	-3.54	1.465	2.535	7.855	1.651	2.502	-0.854	-3.967	1506611094
-5.894	-2.771	-0.263	0.366	1.892	2.319	2.646	-4.212	-0.401	-0.061	0.549	-2.197	2.798	6.081	-0.037	-0.793	-0.854	2.075	-5.894	-2.771	-0.263	0.366	1.892	2.319	-1.081	5.987	1.001	-0.916	-3.906	1.465	2.352	8.436	0.958	2.93	-1.404	-4.089	1506611094
-6.199	-2.753	-0.519	1.099	0.61	2.136	3.006	-4.024	-0.398	-0.122	0.671	-2.319	2.615	5.716	0.203	-0.732	-0.61	1.953	-6.199	-2.753	-0.519	1.099	0.61	2.136	-0.284	5.774	0.901	-0.793	-3.113	1.404	3.131	8.193	1.262	2.686	-2.075	-4.15	1506611094
-7.056	-3.042	-0.848	0.854	0.244	2.014	3.429	-4.027	-0.268	-0.488	0.61	-2.563	2.613	5.341	0.238	-0.854	-0.732	1.77	-7.056	-3.042	-0.848	0.854	0.244	2.014	-0.103	5.718	0.615	-0.549	-2.869	1.099	2.812	8.522	1.133	2.319	-1.099	-3.174	1506611094
-8.112	-3.759	-1.211	1.404	-0.122	1.526	3.689	-4.317	-0.547	-0.61	0.549	-2.747	3.452	4.978	0.487	-0.61	1.465	1.404	-8.112	-3.759	-1.211	1.404	-0.122	1.526	-0.529	5.075	0.584	-0.916	-2.93	1.099	1.737	9.343	1.657	1.77	-0.671	-2.319	1506611094
-8.801	-3.797	-0.884	1.892	-0.183	1.16	3.908	-5.057	-1.008	-0.305	0.793	-2.991	3.112	5.313	0.158	-0.427	2.014	1.221	-8.801	-3.797	-0.884	1.892	-0.183	1.16	-0.501	5.29	0.682	-1.038	-3.113	1.465	1.855	9.859	1.336	0.977	-1.221	-1.404	1506611094
-9.313	-3.545	-0.578	1.282	-0.061	0.671	4.868	-5.971	-1.286	-0.427	0.549	-2.625	2.878	6.867	-0.334	-0.61	0.549	1.16	-9.313	-3.545	-0.578	1.282	-0.061	0.671	-0.004	7.68	0.465	-0.916	-3.479	1.343	1.993	10.154	0.932	-0.061	-2.38	-0.427	1506611094
-10.064	-3.856	-0.415	1.16	-0.427	0.244	4.868	-5.971	-1.286	-0.732	0.244	-1.709	3.423	8.317	-0.751	-0.61	-1.282	0.61	-10.064	-3.856	-0.415	1.16	-0.427	0.244	1.109	9.835	0.802	-0.488	-3.723	0.244	1.061	10.617	0.969	-1.404	-0.244	0.854	1506611094
-10.183	-3.738	1.04	2.686	-0.427	0.427	6.736	-5.938	-0.897	-1.526	1.892	-0.732	4.408	8.57	-0.496	-1.404	-1.038	0.488	-10.183	-3.738	1.04	2.686	-0.427	0.427	1.524	9.711	1.753	-0.549	-3.54	-0.427	-0.428	10.557	1.682	-2.014	1.282	1.404	1506611094
-10.032	-2.62	0.89	2.808	-0.366	-0.122	6.736	-5.938	-0.897	-1.526	1.892	-0.732	4.43	8.772	0.073	-2.014	-1.77	0.549	-10.032	-2.62	0.89	2.808	-0.366	-0.122	1.101	9.618	2.248	-0.488	-3.113	-0.671	-0.97	10.7	2.092	-1.404	-0.183	1.099	1506611094
-9.185	-1.884	0.937	2.808	-0.183	-0.183	7.261	-6.194	-0.999	-1.892	1.953	-0.305	4.716	9.227	0.501	-2.319	-2.625	0.549	-9.185	-1.884	0.937	2.808	-0.183	-0.183	0.953	10.007	2.59	-0.305	-3.296	-0.671	-1.147	9.444	1.561	-1.16	-0.916	0.183	1506611094
-8.714	-1.698	0.646	3.052	0.244	0	8.073	-5.901	-1.501	-2.197	2.808	-1.038	5.051	9.262	0.574	-2.747	-2.869	0.854	-8.714	-1.698	0.646	3.052	0.244	0	1.068	9.845	2.729	-0.61	-4.15	-0.61	-0.427	9.044	1.43	-1.343	-2.441	-0.854	1506611094
-8.951	-1.882	0.999	3.54	0.61	0.061	7.991	-5.656	-1.768	-2.197	2.808	-1.038	5.184	8.952	1.044	-3.052	-2.808	0.916	-8.951	-1.882	0.999	3.54	0.61	0.061	1.273	9.459	2.799	-1.038	-4.333	-0.427	-0.751	9.186	1.775	-0.977	-4.089	-1.526	1506611094
-9.35	-1.824	1.014	3.662	0.549	0.061	7.868	-5.721	-2.352	-2.258	2.563	-1.404	5.033	8.839	1.632	-2.869	-3.54	1.038	-9.35	-1.824	1.014	3.662	0.549	0.061	1.101	9.302	2.603	-1.343	-4.272	-0.244	0.062	9.637	2.06	-1.282	-4.944	-2.258	1506611095
-9.411	-1.787	1.138	3.54	0.61	0	8.04	-5.473	-2.884	-2.319	2.441	-1.587	5.096	8.696	1.394	-3.235	-4.333	1.404	-9.411	-1.787	1.138	3.54	0.61	0	0.916	9.199	2.476	-1.282	-4.883	-0.244	1.013	9.862	2.059	-1.709	-5.554	-2.686	1506611095
-9.56	-2.071	1.047	3.418	0.122	-0.061	7.867	-5.01	-3.241	-2.625	2.38	-1.709	5.473	8.427	1.291	-3.54	-4.089	1.404	-9.56	-2.071	1.047	3.418	0.122	-0.061	1.358	9.052	2.481	-1.526	-5.066	-0.305	1.755	9.762	2.37	-1.587	-5.615	-2.502	1506611095
-9.147	-1.964	1.251	3.601	0.61	0	7.813	-4.686	-3.541	-3.113	2.747	-1.892	5.425	8.128	1.297	-3.662	-3.723	1.282	-9.147	-1.964	1.251	3.601	0.61	0	1.448	8.827	2.506	-1.526	-4.944	-0.427	0.611	9.641	2.566	-1.282	-5.127	-2.38	1506611095
-9.154	-1.846	1.229	3.54	0.793	-0.061	8.364	-4.576	-3.624	-3.479	2.869	-1.77	5.373	8.114	1.352	-3.906	-3.906	1.282	-9.154	-1.846	1.229	3.54	0.793	-0.061	1.297	8.905	2.534	-1.282	-5.005	-0.61	0.083	9.514	2.005	-0.916	-5.127	-1.953	1506611095
-9.109	-1.884	1.221	3.601	1.099	-0.122	8.341	-4.496	-3.43	-3.845	3.723	-1.465	5.609	8.204	1.208	-4.456	-4.395	1.404	-9.109	-1.884	1.221	3.601	1.099	-0.122	1.506	9.016	2.567	-1.221	-5.31	-0.61	0.498	9.301	1.884	-1.465	-5.676	-2.197	1506611095
-8.941	-1.922	1.207	3.784	1.465	-0.183	8.521	-4.334	-3.279	-3.967	3.479	-1.526	5.856	8.14	1.583	-4.639	-4.272	1.343	-8.941	-1.922	1.207	3.784	1.465	-0.183	1.832	8.886	2.6	-1.343	-5.615	-0.793	0.829	9.068	2.066	-1.648	-6.165	-1.953	1506611095
-8.909	-1.824	1.284	3.967	1.831	-0.305	8.421	-4.171	-3.472	-4.15	3.479	-1.587	6.034	7.884	1.599	-4.639	-4.639	1.648	-8.909	-1.824	1.284	3.967	1.831	-0.305	2.236	8.78	2.536	-1.465	-5.798	-0.916	0.951	8.869	2.381	-1.831	-5.981	-1.465	1506611095
-9.429	-1.617	1.366	3.662	2.014	-0.305	8.331	-4.096	-3.592	-4.211	2.991	-1.648	6.705	7.55	1.44	-4.578	-4.272	1.648	-9.429	-1.617	1.366	3.662	2.014	-0.305	2.718	8.778	2.561	-1.709	-5.798	-1.038	1.348	8.772	2.763	-2.075	-5.859	-0.916	1506611095
-9.993	-1.457	1.908	3.357	2.136	-0.244	7.96	-4.191	-3.273	-4.333	3.418	-1.343	7.096	7.071	1.245	-4.517	-3.784	1.587	-9.993	-1.457	1.908	3.357	2.136	-0.244	3.177	8.672	2.68	-1.77	-5.554	-1.16	2.439	8.265	3.181	-2.075	-5.31	-0.549	1506611095
-10.812	-1.608	2.114	3.479	1.953	0.061	7.724	-4.375	-2.866	-4.272	3.357	-1.038	7.099	6.605	1.071	-4.395	-4.089	1.587	-10.812	-1.608	2.114	3.479	1.953	0.061	3.616	8.801	2.911	-1.587	-5.249	-1.343	3.231	8.098	4.423	-0.916	-4.944	-0.305	1506611095
-11.35	-2.278	1.61	3.235	1.587	-0.183	7.724	-4.375	-2.866	-3.906	2.869	-0.61	7.435	6.154	0.87	-3.967	-3.845	1.404	-11.35	-2.278	1.61	3.235	1.587	-0.183	3.903	9.008	3.022	-1.343	-4.944	-1.526	2.126	9.434	5.127	0.671	-3.662	-0.122	1506611095
-11.475	-2.741	1.125	4.517	0.061	0.305	7.285	-4.587	-2.308	-3.357	2.319	-0.305	7.89	5.788	0.584	-3.54	-3.113	0.977	-11.475	-2.741	1.125	4.517	0.061	0.305	3.747	9.382	3	-1.099	-4.639	-1.526	3.777	8.899	5.308	1.648	-3.54	-1.038	1506611095
-9.046	-1.674	-0.446	4.639	0.916	0.732	7.285	-4.587	-2.308	-2.808	1.892	-0.061	8.403	5.582	0.304	-3.235	-2.747	0.488	-9.046	-1.674	-0.446	4.639	0.916	0.732	2.912	9.682	2.68	-0.854	-4.272	-1.16	3.777	8.899	5.308	2.808	-3.662	0.061	1506611095
-8.845	-2.806	-2.394	5.188	1.282	0.366	7.157	-4.438	-1.449	-2.625	1.221	-0.122	9.113	5.606	-0.098	-3.235	-2.014	0.305	-8.845	-2.806	-2.394	5.188	1.282	0.366	1.701	9.531	2.236	-0.732	-3.845	-0.427	0.987	9.665	-0.508	2.38	-2.441	-0.488	1506611095
-9.073	-3.876	-3.098	5.859	2.014	0.977	7.461	-4.43	-0.453	-2.625	0.916	-0.244	9.155	5.652	-0.203	-3.235	-1.709	0.488	-9.073	-3.876	-3.098	5.859	2.014	0.977	1.241	9.802	1.279	-1.038	-3.784	0	0.92	10.29	-1.665	2.625	-6.165	-0.427	1506611095
-9.985	-2.87	-3.263	5.737	1.892	0.793	7.844	-6.062	-0.212	-2.625	1.221	-0.183	8.885	5.696	-0.298	-3.052	-2.014	0.854	-9.985	-2.87	-3.263	5.737	1.892	0.793	0.943	10.413	0.666	-0.671	-3.174	-0.305	-0.173	10.755	-2.218	1.892	-3.357	-0.244	1506611095
-9.357	-1.875	-3.196	5.188	1.77	0.366	7.844	-6.062	-0.212	-3.113	0.122	0.244	8.908	5.989	-1.448	-3.052	-2.014	0.854	-9.357	-1.875	-3.196	5.188	1.77	0.366	1.314	11.151	0.453	0.122	-2.686	-0.916	-0.173	10.755	-2.218	2.075	-4.272	-0.793	1506611095
-8.734	-1.751	-2.991	4.944	1.404	0.183	8.221	-5.118	0.792	-3.479	0.488	0.671	8.568	5.717	-1.723	-4.15	-1.648	0.366	-8.734	-1.751	-2.991	4.944	1.404	0.183	1.291	10.017	0.77	-0.183	-3.174	-0.916	1.48	10.152	-2.293	2.441	-2.991	-1.099	1506611095
-9.076	-2.067	-2.683	5.31	1.16	0.183	8.221	-5.118	0.792	-3.662	1.892	0.427	7.594	4.965	-0.886	-3.54	-1.465	0.427	-9.076	-2.067	-2.683	5.31	1.16	0.183	0.886	8.733	0.898	-0.366	-2.258	-0.61	1.273	9.735	-0.763	2.319	-2.258	-0.793	1506611095
-9.508	-2.036	-2.523	5.615	0.854	0.244	7.829	-4.384	0.029	-3.662	1.343	0.061	6.812	4.713	-0.873	-3.296	-2.014	0.427	-9.508	-2.036	-2.523	5.615	0.854	0.244	0.829	8.433	0.58	-0.305	-2.319	-0.427	1.671	9.828	-0.904	1.831	-3.723	-0.549	1506611095
-9.551	-1.693	-2.53	5.737	0.977	0.305	7.829	-4.384	0.029	-3.479	1.282	-0.061	6.911	4.723	-1.055	-3.357	-2.319	0.488	-9.551	-1.693	-2.53	5.737	0.977	0.305	1.099	8.839	0.624	-0.122	-2.625	-0.549	1.671	9.828	-0.904	1.587	-4.7	-0.305	1506611095
-9.628	-1.081	-2.542	5.615	0.916	0.244	7.924	-4.266	-0.914	-3.174	2.075	0	7.607	5.066	-0.882	-3.479	-1.831	0.366	-9.628	-1.081	-2.542	5.615	0.916	0.244	1.448	9.463	0.688	0.244	-2.258	-0.854	2.44	9.761	-1.522	0.854	-4.578	-0.061	1506611095
-9.671	-0.519	-2.425	5.31	0.732	0.183	7.955	-3.651	-0.833	-3.235	1.892	0.122	7.943	5.535	-0.87	-4.272	-2.441	0.366	-9.671	-0.519	-2.425	5.31	0.732	0.183	1.627	10.052	0.616	0.183	-2.441	-1.038	2.391	9.688	-1.534	0.061	-4.272	0.122	1506611095
-9.685	-0.38	-2.308	4.822	0.61	0.122	8.085	-3.457	-1.026	-3.479	2.197	0.366	8.167	5.393	-0.22	-4.395	-3.052	0.244	-9.685	-0.38	-2.308	4.822	0.61	0.122	1.578	9.929	0.717	-0.061	-3.052	-1.099	2.391	9.688	-1.534	-0.122	-4.822	0.122	1506611095
-9.616	-0.264	-2.053	4.15	0.305	0.122	8.085	-3.457	-1.026	-3.601	2.319	0.488	8.28	5.303	0.208	-4.089	-2.869	-0.061	-9.616	-0.264	-2.053	4.15	0.305	0.122	1.791	9.909	0.487	-0.488	-3.723	-0.916	2.411	9.463	-1.366	-0.305	-4.456	0.183	1506611096
-9.794	0.012	-1.804	3.357	-0.122	0.122	8.058	-3.457	-1.255	-3.845	2.441	0.549	8.416	5.276	0.15	-4.578	-2.136	-0.488	-9.794	0.012	-1.804	3.357	-0.122	0.122	2.291	9.874	0.345	-1.282	-4.272	-0.671	1.305	9.563	-1.78	-0.732	-3.967	0.244	1506611096
-9.398	-0.033	-1.683	2.747	0.427	0.183	8.079	-3.636	-1.408	-4.089	2.014	0.366	8.014	4.858	0.477	-4.15	-1.404	-0.977	-9.398	-0.033	-1.683	2.747	0.427	0.183	2.846	9.74	0.383	-1.587	-4.333	-0.854	1.305	9.563	-1.78	-0.977	-4.456	-0.183	1506611096
-9.881	-0.29	-1.945	2.686	0.671	0.549	8.079	-3.636	-1.408	-4.089	1.709	0.183	7.887	4.918	0.187	-3.723	-2.075	-1.526	-9.881	-0.29	-1.945	2.686	0.671	0.549	2.997	9.958	0.493	-1.709	-4.272	-0.916	2.698	9.747	-1.82	-0.488	-3.723	-0.61	1506611096
-10.978	-0.607	-1.778	2.441	0.244	0.793	8.524	-4.668	-1.611	-3.906	1.221	0.122	8.792	5.081	-0.002	-3.723	-2.258	-1.648	-10.978	-0.607	-1.778	2.441	0.244	0.793	2.525	9.89	0.663	-1.892	-4.639	-0.793	3.458	10.938	-0.15	-0.854	-3.601	-0.488	1506611096
-11.231	-1.87	-0.903	1.038	0.488	0.732	8.524	-4.668	-1.611	-3.662	0.977	0.183	9.377	5.574	0.063	-3.418	-2.014	-1.709	-11.231	-1.87	-0.903	1.038	0.488	0.732	2.158	10.312	0.766	-1.709	-5.31	-0.549	3.458	10.938	-0.15	-2.441	-2.319	0.061	1506611096
-11.477	-3.594	-0.602	1.77	-0.183	0.793	9.05	-5.431	-1.932	-3.479	1.221	0.366	9.716	6.436	0.303	-3.296	-1.526	-1.465	-11.477	-3.594	-0.602	1.77	-0.183	0.793	2.038	10.919	1.181	-2.014	-5.005	-0.366	3.651	12.146	2.513	-4.517	-3.357	1.16	1506611096
-10.373	-3.092	0.196	3.113	-1.16	1.404	9.294	-5.745	-1.377	-3.662	0.793	0.732	9.7	7.419	0.073	-3.662	-1.892	-1.404	-10.373	-3.092	0.196	3.113	-1.16	1.404	2.638	11.148	2.189	-1.099	-4.578	-0.916	1.765	11.696	3.169	-5.31	-1.221	3.357	1506611096
-10.286	-2.437	0.286	2.625	-1.831	0.61	9.294	-5.745	-1.377	-3.662	1.16	0.549	9.7	7.419	0.073	-3.662	-1.892	-1.404	-10.286	-2.437	0.286	2.625	-1.831	0.61	1.717	9.124	3.261	-1.526	-4.089	-0.916	1.765	11.696	3.169	-3.601	-2.38	4.089	1506611096
-10.081	-2.939	0.382	2.808	-1.77	0.305	8.575	-4.92	-0.906	-3.418	1.648	0.061	8.668	6.492	0.931	-2.808	-1.648	0.366	-10.081	-2.939	0.382	2.808	-1.77	0.305	0.446	8.163	3.278	-1.465	-3.235	0.183	-1.153	11.511	1.888	-4.089	-0.854	3.296	1506611096
-8.549	-2.327	0.76	2.869	-0.854	0.427	8.742	-4.959	-2.556	-3.296	0.671	0.427	8.056	6.726	0.691	-2.686	-1.77	0.305	-8.549	-2.327	0.76	2.869	-0.854	0.427	1.188	9.378	2.674	-0.549	-3.662	0	-0.559	9.631	0.884	-4.211	-1.404	2.563	1506611096
-8.029	-1.206	0.848	2.808	-0.244	0.183	8.327	-4.457	-2.317	-2.747	2.441	-0.061	7.912	6.697	0.213	-2.869	-2.014	0.366	-8.029	-1.206	0.848	2.808	-0.244	0.183	2.146	8.175	2.86	-0.549	-2.93	-0.61	0.938	8.358	0.707	-3.357	-1.099	1.221	1506611096
-7.939	-0.897	0.77	2.502	0.061	-0.061	8.327	-4.457	-2.317	-2.747	2.441	-0.061	7.465	5.808	0.599	-2.869	-2.014	0.916	-7.939	-0.897	0.77	2.502	0.061	-0.061	2.146	8.175	2.86	-0.549	-2.93	-0.61	1.092	7.196	0.645	-3.357	-1.099	1.221	1506611096
-7.525	-0.79	0.962	2.319	0.61	0	7.259	-3.691	-1.857	-2.38	1.709	-0.244	7.184	5.149	1.409	-2.502	-1.831	0.977	-7.525	-0.79	0.962	2.319	0.61	0	2.238	7.888	2.562	-0.366	-2.625	-0.488	0.173	6.6	1.096	-2.197	0.122	0.244	1506611096
-7.264	-0.804	1.287	2.319	1.343	0	7.203	-3.229	-2.482	-2.197	1.404	-0.122	7.184	5.149	1.409	-2.502	-1.831	0.977	-7.264	-0.804	1.287	2.319	1.343	0	2.78	7.756	2.491	-0.183	-2.563	-0.671	0.173	6.6	1.096	-0.977	0.122	-0.305	1506611096
-8.484	-0.284	1.311	2.38	1.526	0.183	7.445	-2.994	-2.748	-2.197	1.282	-0.61	7.724	4.181	2.022	-2.441	-1.221	1.282	-8.484	-0.284	1.311	2.38	1.526	0.183	3.059	7.295	2.515	-0.366	-2.258	-0.488	2.625	6.56	2.65	0.488	-0.488	-0.366	1506611096
-10.112	0.142	0.725	2.197	1.282	0.305	7.904	-3.244	-2.434	-1.892	1.038	-1.038	8.001	3.57	2.681	-2.197	-0.977	1.282	-10.112	0.142	0.725	2.197	1.282	0.305	3.627	7.334	2.516	-0.427	-1.404	-0.061	4.567	7.922	3.841	1.16	-2.502	-0.977	1506611096
-11.415	0.415	0.595	1.282	0.793	0	8.629	-4.234	-2.893	-1.465	0.61	-1.16	8.57	3.531	2.574	-1.892	-1.221	1.038	-11.415	0.415	0.595	1.282	0.793	0	4.353	8.531	2.515	-0.183	-1.038	0.061	4.567	7.922	3.841	1.16	-2.747	-1.038	1506611096
-12.872	1.281	1.354	0.61	0.61	-0.122	8.629	-4.234	-2.893	-0.977	0.122	-0.732	9.774	3.937	2.14	-1.77	-1.16	0.732	-12.872	1.281	1.354	0.61	0.61	-0.122	4.249	9.592	2.58	0.061	-1.099	0	6.178	9.973	6.796	-0.061	-1.343	-0.488	1506611096
-13.73	0.633	1.543	0	-0.183	-0.305	9.283	-4.943	-2.176	-0.61	-0.122	-0.488	10.508	4.28	1.662	-1.892	-1.038	0.732	-13.73	0.633	1.543	0	-0.183	-0.305	4.144	10.197	2.652	0.244	-1.404	-0.122	4.06	9.49	5.167	-1.099	-1.099	0	1506611096
-11.923	-0.097	1.402	0.427	-0.122	0.122	9.283	-4.943	-2.176	-0.305	-0.488	-0.061	10.508	4.28	1.662	-1.892	-1.038	0.732	-11.923	-0.097	1.402	0.427	-0.122	0.122	4.53	11.082	2.286	0.244	-1.526	-0.305	4.06	9.49	5.167	0.549	-1.465	-1.465	1506611096
-10.164	-1.023	0.559	0.61	0.061	-0.061	9.231	-4.323	-1.392	-0.366	-0.366	0.61	10.191	4.244	1.213	-0.916	-0.549	0	-10.164	-1.023	0.559	0.61	0.061	-0.061	4.614	11.051	2.342	0.061	-1.343	-0.488	3.473	9.428	1.791	2.38	-0.61	-1.648	1506611096
-8.555	-1.637	-0.413	0.854	0.183	-0.366	8.856	-3.704	-0.666	-0.244	0.61	0.977	9.784	4.061	1.212	-0.488	0.122	-0.427	-8.555	-1.637	-0.413	0.854	0.183	-0.366	4.128	10.764	2.3	-0.122	-0.916	-0.183	0.075	8.881	1.175	1.892	-2.075	-1.465	1506611096
-9.208	-2.412	-1.17	1.16	0.061	-0.305	8.716	-3.908	-0.602	0.061	0.488	0.916	9.465	4.124	1.151	0.183	0.427	-0.977	-9.208	-2.412	-1.17	1.16	0.061	-0.305	3.236	10.127	2.009	-0.244	-0.488	0.244	0.075	8.881	1.175	2.747	-3.296	-2.075	1506611096
-8.874	-2.366	-1.324	1.099	0.366	-0.061	8.716	-3.908	-0.602	0.366	0.366	0.549	9.948	4.2	1.013	0.671	2.441	-0.61	-8.874	-2.366	-1.324	1.099	0.366	-0.061	1.955	8.803	1.625	-0.732	-0.366	0.793	2.555	9.514	-0.351	2.563	-3.418	-2.136	1506611096
-9.268	-1.797	-1.469	0.854	0.549	0.122	8.531	-4.148	-0.456	0.488	0.244	-0.122	9.154	4.284	0.989	0.671	2.441	-0.61	-9.268	-1.797	-1.469	0.854	0.549	0.122	1.09	8.479	1.239	-0.854	0.61	1.16	2.555	9.514	-0.351	2.014	0	-1.526	1506611097
-9.33	-1.142	-1.436	0.427	0.61	0	8.283	-4.658	-0.578	0.671	-0.916	-0.427	9.154	4.284	0.989	0.61	3.357	0.183	-9.33	-1.142	-1.436	0.427	0.61	0	0.964	9.445	0.937	0	1.587	1.038	1.382	9.683	-0.238	1.648	-1.404	-1.587	1506611097
-9.332	-1.135	-1.442	0.366	0.183	-0.122	8.498	-4.797	-0.634	0.488	-0.854	-0.366	8.719	5.078	0.366	0.427	0.916	0	-9.332	-1.135	-1.442	0.366	0.183	-0.122	0.885	9.807	1.115	0.732	0.916	0.366	1.855	9.543	-1.31	1.526	-2.136	-1.648	1506611097
-9.171	-1.346	-1.267	0.427	-0.061	-0.305	8.409	-4.307	-0.358	0.244	-0.488	-0.549	8.519	4.835	0.426	0.549	0.305	0.427	-9.171	-1.346	-1.267	0.427	-0.061	-0.305	1.158	8.922	1.357	0.61	0	0.061	1.536	9.466	-1.078	1.587	-0.793	-1.648	1506611097
-8.939	-1.434	-1.269	0.549	-0.183	-0.305	7.691	-3.064	0.031	0.183	-0.427	-0.549	7.878	4.242	1.095	0.732	-0.488	0.671	-8.939	-1.434	-1.269	0.549	-0.183	-0.305	1.763	8.423	1.036	0.488	0.366	0.061	1.536	9.466	-1.078	1.404	-0.671	-1.77	1506611097
-9.081	-1.284	-1.437	0.549	-0.244	-0.366	7.691	-3.064	0.031	0.183	-0.732	-0.549	7.882	3.962	1.378	0.427	0.122	0.549	-9.081	-1.284	-1.437	0.549	-0.244	-0.366	2.115	8.272	0.773	0.488	0.488	0	1.437	9.355	-1.186	1.282	-0.793	-1.648	1506611097
-9.483	-0.934	-1.418	0.549	-0.366	-0.244	8.169	-2.613	-0.723	0.183	-0.122	-0.549	7.763	3.835	1.328	0.183	0.671	0.427	-9.483	-0.934	-1.418	0.549	-0.366	-0.244	2.11	8.436	0.7	0.244	0.549	0.061	0.915	9.652	-1	0.854	-0.916	-1.404	1506611097
-9.617	-0.928	-1.225	0.793	-0.427	-0.305	8.472	-2.44	-0.735	0.122	-0.244	-0.488	7.649	3.987	1.34	-0.061	0.122	0.183	-9.617	-0.928	-1.225	0.793	-0.427	-0.305	2.022	8.894	0.682	0.244	0.549	0.061	0.915	9.652	-1	0.549	-1.587	-1.282	1506611097
-9.65	-0.499	-1.294	0.732	-0.183	-0.305	8.472	-2.44	-0.735	-0.122	-0.305	-0.366	8.104	4.299	1.481	-0.366	-0.122	-0.061	-9.65	-0.499	-1.294	0.732	-0.183	-0.305	1.755	9.241	0.77	0.183	0.183	0.061	1.28	9.905	-1.187	-0.061	-2.563	-1.282	1506611097
-10.045	0.089	-1.683	0.488	-0.122	-0.244	9.109	-2.634	-0.854	-0.305	-0.183	-0.305	8.451	4.666	1.595	-0.549	-0.183	-0.061	-10.045	0.089	-1.683	0.488	-0.122	-0.244	1.936	9.909	0.828	0	-0.122	-0.061	1.665	10.265	-1.564	-0.671	-2.258	-1.221	1506611097
-10.3	-0.028	-1.787	0.671	-0.183	0.183	9.394	-2.836	-1.18	-0.244	-0.183	-0.122	8.719	4.975	1.659	-0.61	-0.549	-0.427	-10.3	-0.028	-1.787	0.671	-0.183	0.183	2.44	10.551	0.958	-0.061	-0.916	-0.366	1.665	10.265	-1.564	-1.221	-2.686	-1.221	1506611097
-10.751	-0.609	-1.199	0.366	-0.427	0.732	9.394	-2.836	-1.18	-0.305	-0.122	0.122	9.093	4.869	1.913	-0.549	-0.427	-0.732	-10.751	-0.609	-1.199	0.366	-0.427	0.732	2.555	10.329	1.031	-0.427	-1.953	-0.244	3.267	10.781	-0.455	-1.77	-1.465	-1.038	1506611097
-11.425	-2.007	-0.72	-0.671	0.549	0.61	9.586	-3.437	-1.912	-0.488	0.305	0.244	9.333	4.797	2.332	-0.671	-0.122	-0.732	-11.425	-2.007	-0.72	-0.671	0.549	0.61	2.466	10.255	0.963	-0.793	-2.075	0.122	3.554	11.706	1.574	-3.113	-1.404	-0.244	1506611097
-10.806	-3.744	-0.425	-0.061	0.244	0.671	10.459	-4.432	-2.488	-0.916	0.305	0.977	9.44	5.564	2.186	-1.16	-0.122	-0.977	-10.806	-3.744	-0.425	-0.061	0.244	0.671	3.107	11.653	1.346	-0.549	-1.526	-0.061	3.554	11.706	1.574	-5.066	-0.854	1.892	1506611097
-10.566	-3.198	0.834	1.892	-0.061	1.587	10.459	-4.432	-2.488	-0.977	0.488	1.404	9.679	6.279	2.061	-1.16	-0.122	-1.587	-10.566	-3.198	0.834	1.892	-0.061	1.587	3.396	11.002	2.45	0	-1.831	-0.854	1.067	11.566	1.91	-5.981	-1.77	4.272	1506611097
-10.631	-1.775	0.672	0.916	-0.732	0.916	10.037	-4.321	-1.942	-1.038	1.16	0.366	9.1	5.65	2.643	-1.038	-0.61	-0.671	-10.631	-1.775	0.672	0.916	-0.732	0.916	1.823	8.376	3.122	-0.732	-1.282	-0.366	0.364	11.986	1.098	-2.136	-1.16	4.883	1506611097
-9.771	-2.036	0.367	0.244	-1.16	0.244	8.836	-4.41	-2.117	-1.16	1.343	0.061	8.463	5.48	3.028	-1.038	-0.244	0.122	-9.771	-2.036	0.367	0.244	-1.16	0.244	1.005	8.417	3.062	-0.305	0.305	0.549	0.364	11.986	1.098	-2.258	0.854	3.784	1506611097
-8.97	-1.692	0.506	-0.122	-0.854	0.427	8.836	-4.41	-2.117	-1.221	1.526	0.61	8.463	5.48	3.028	-1.038	-0.244	0.122	-8.97	-1.692	0.506	-0.122	-0.854	0.427	1.675	10.009	2.6	0.366	-1.038	-0.061	-0.048	10.497	0.902	-2.136	0.61	3.723	1506611097
-8.094	-1.247	0.646	-0.305	-0.366	0.122	8.608	-4.554	-2.367	-1.16	1.526	0.244	8.125	6.23	2.011	-1.16	-0.671	-0.061	-8.094	-1.247	0.646	-0.305	-0.366	0.122	1.877	9.014	2.85	0	-1.465	-0.488	0.438	8.601	1.343	-1.038	2.441	3.662	1506611097
-7.872	-1.323	0.748	-0.061	0	-0.061	7.075	-3.699	-1.288	-0.916	1.709	-0.366	7.391	5.146	2.528	-0.854	-0.671	0.427	-7.872	-1.323	0.748	-0.061	0	-0.061	2.105	8.122	2.615	-0.183	-0.793	-0.244	0.438	8.601	1.343	-0.488	3.723	3.052	1506611097
-8.094	-1.227	0.903	0.366	0.427	0.183	7.075	-3.699	-1.288	-0.549	0.916	-0.366	7.163	4.633	2.82	-0.183	-0.122	0.061	-8.094	-1.227	0.903	0.366	0.427	0.183	2.336	8.11	2.327	-0.061	-0.61	-0.061	-0.569	7.937	1.237	0	3.418	2.197	1506611097
-8.509	-0.818	0.787	0.305	0.854	0.122	6.954	-3.515	-1.621	-0.427	0.427	-0.305	7.289	4.521	2.602	-0.061	-0.244	-0.122	-8.509	-0.818	0.787	0.305	0.854	0.122	2.667	7.968	2.31	-0.061	-0.488	-0.183	0.743	7.795	2.369	0.854	1.526	1.16	1506611097
-9.405	-0.068	0.751	0.061	0.61	-0.061	7.075	-3.456	-1.688	-0.427	0.244	-0.305	7.289	4.521	2.602	-0.061	-0.244	-0.122	-9.405	-0.068	0.751	0.061	0.61	-0.061	2.938	8.039	2.341	0	0	-0.244	0.743	7.795	2.369	1.282	0.916	0.977	1506611097
-10.538	0.359	0.794	0.061	0.732	0.305	7.297	-3.677	-1.593	0	0.061	-0.305	7.5	4.302	2.549	-0.122	-0.427	0.183	-10.538	0.359	0.794	0.061	0.732	0.305	3.058	8.569	2.317	0.305	0.366	-0.122	2.07	7.668	3.662	1.892	-0.549	-0.061	1506611097
-10.915	0.563	0.635	-0.122	0.488	0.366	8.67	-4.427	-1.573	0.488	-0.244	-0.183	8.393	4.545	2.991	0.122	-0.244	-0.061	-10.915	0.563	0.635	-0.122	0.488	0.366	3.179	9.01	2.214	0.366	0	-0.061	4.248	9.422	4.303	2.014	-1.465	-1.099	1506611097
-11.036	0.849	0.882	-0.854	0.427	0.183	8.67	-4.427	-1.573	0.793	-0.549	-0.122	9.049	4.772	2.802	0.061	-0.305	0.366	-11.036	0.849	0.882	-0.854	0.427	0.183	3.336	9.41	2.164	0.305	-0.244	-0.122	4.248	9.422	4.303	0.977	1.587	-0.549	1506611098
-12.005	-0.325	0.543	-1.099	-0.061	0.061	9.229	-4.43	-1.57	0.854	-0.488	-0.061	9.337	4.656	2.74	0.061	-0.061	0.427	-12.005	-0.325	0.543	-1.099	-0.061	0.061	3.431	9.487	2.012	0.366	-0.366	0	2.283	9.85	3.07	0.488	0.671	-0.427	1506611098
-11.34	-1.888	0.183	0.122	-0.366	-0.061	9.308	-4.142	-1.193	0.854	-0.061	0.061	9.191	4.424	2.695	0.061	-0.061	0.427	-11.34	-1.888	0.183	0.122	-0.366	-0.061	3.583	9.902	1.664	0.427	-0.488	0.122	2.283	9.85	3.07	2.075	-1.404	-2.014	1506611098
-10.04	-1.659	0.03	0.366	-0.366	0	9.107	-4.016	-1.007	0.854	0.061	0.366	9.38	4.672	2.37	0.671	0	0.244	-10.04	-1.659	0.03	0.366	-0.366	0	3.723	10.643	1.475	0.61	0.183	0	1.568	11.462	4.041	1.282	-1.343	-0.854	1506611098
-9.664	-1.477	-0.693	0.061	0	-0.488	9.107	-4.016	-1.007	0.977	-0.122	0.61	9.855	5.185	2.003	0.916	0.183	-0.183	-9.664	-1.477	-0.693	0.061	0	-0.488	3.24	10.69	1.345	0.549	0.793	0	1.396	9.862	-0.514	1.343	-3.845	-1.648	1506611098
-9.406	-1.787	-1.559	-0.183	-0.305	-0.732	9.086	-3.825	-0.763	1.038	0.183	0.549	9.823	5.326	1.942	1.038	0.671	0.061	-9.406	-1.787	-1.559	-0.183	-0.305	-0.732	2.263	9.857	1.16	0.122	0.793	0.061	2.299	9.788	-1.631	1.892	-3.174	-1.526	1506611098
-9.386	-2.131	-1.377	-0.305	-0.122	-0.305	8.758	-3.537	-0.122	1.221	0.305	-0.061	9.823	5.326	1.942	1.038	0.671	0.061	-9.386	-2.131	-1.377	-0.305	-0.122	-0.305	1.586	9.214	0.608	-0.183	0.916	0.305	2.299	9.788	-1.631	1.953	1.099	-1.343	1506611098
-9.263	-1.954	-1.096	0	0.427	-0.122	8.301	-3.651	-0.095	1.221	-0.183	-0.488	8.977	5.005	2.168	1.038	0.732	0.427	-9.263	-1.954	-1.096	0	0.427	-0.122	1.565	9.603	0.196	-0.061	1.526	0.427	1.303	9.848	-0.751	1.648	0.488	-1.16	1506611098
-9.296	-1.32	-1.177	0.366	0.671	-0.122	8.753	-4.676	0.473	1.099	-0.244	-0.488	8.637	5.016	0.703	0.122	0.793	0.183	-9.296	-1.32	-1.177	0.366	0.671	-0.122	1.403	10.222	0.288	0.366	2.014	0.305	1.312	9.616	-1.426	1.282	-0.793	-1.038	1506611098
-9.473	-0.761	-1.395	0.305	0.488	-0.427	8.753	-4.676	0.473	0.854	-0.671	-0.427	8.637	5.016	0.703	0.122	0.793	0.183	-9.473	-0.761	-1.395	0.305	0.488	-0.427	0.977	10.222	0.585	0.61	2.014	0.122	1.312	9.616	-1.426	1.343	-1.526	-1.099	1506611098
-9.347	-0.641	-1.379	-0.061	0.244	-0.549	8.631	-4.258	1.17	0.671	-0.549	-0.366	9.071	5.292	0.526	0.061	0.488	-0.061	-9.347	-0.641	-1.379	-0.061	0.244	-0.549	0.9	9.461	0.796	0.549	1.099	0.122	1.756	9.556	-1.459	1.282	-0.977	-1.404	1506611098
-9.378	-0.675	-1.407	-0.366	0	-0.427	8.459	-3.663	1.501	0.488	0	-0.244	8.534	4.566	1.446	0.305	0.122	0.427	-9.378	-0.675	-1.407	-0.366	0	-0.427	1.436	8.86	0.611	0.366	1.099	0.305	2.433	9.324	-1.029	1.099	-0.366	-1.343	1506611098
-9.793	-0.723	-1.471	-0.549	-0.305	-0.427	8.373	-3.366	1.242	0.244	-0.183	0	8.534	4.566	1.446	0.305	0.122	0.427	-9.793	-0.723	-1.471	-0.549	-0.305	-0.427	2.128	8.725	0.395	0.183	1.343	0.366	2.433	9.324	-1.029	0.854	0.427	-1.099	1506611098
-9.722	-0.727	-1.126	-0.671	-0.305	-0.427	8.394	-3.253	0.639	0.122	-0.122	-0.122	8.319	4.089	1.388	0.366	0.488	0.366	-9.722	-0.727	-1.126	-0.671	-0.305	-0.427	2.446	8.795	0.243	0.183	1.526	0.305	1.79	9.726	-0.935	0.61	0.671	-0.854	1506611098
-9.692	-0.567	-1.293	-0.732	-0.122	-0.366	8.597	-3.262	0.226	0.122	-0.183	-0.305	8.436	3.792	1.416	0.366	0.549	0.305	-9.692	-0.567	-1.293	-0.732	-0.122	-0.366	2.445	9.137	0.095	0.305	1.465	0.305	0.831	9.833	-1.096	0.427	-0.61	-0.916	1506611098
-9.762	-0.751	-1.293	-0.366	-0.427	-0.366	8.803	-3.266	0.268	0	-0.366	-0.427	8.436	3.792	1.416	0.244	0.61	0.061	-9.762	-0.751	-1.293	-0.366	-0.427	-0.366	2.376	9.427	0.114	0.549	1.343	0.244	1.314	9.776	-1.486	0.183	-1.099	-0.977	1506611098
-9.805	-0.717	-1.436	-0.244	-0.488	-0.122	8.75	-3.109	0.435	-0.061	-0.549	-0.549	8.807	4.159	1.95	0	0.244	-0.427	-9.805	-0.717	-1.436	-0.244	-0.488	-0.122	2.303	9.528	0.306	0.549	1.16	0.244	2.335	9.653	-1.428	-0.427	-0.549	-0.732	1506611098
-9.592	-0.484	-1.507	-0.366	-0.549	-0.061	8.576	-3.071	0.372	-0.122	-0.977	-0.488	9.164	4.548	2.044	-0.183	-0.244	-0.305	-9.592	-0.484	-1.507	-0.366	-0.549	-0.061	2.417	9.731	0.382	0.488	0.916	0.122	1.261	9.844	-1.41	-0.977	-0.427	-0.244	1506611098
-9.589	-0.447	-1.541	-0.122	-0.244	0.244	8.792	-2.789	-0.353	-0.061	-1.648	-0.366	9.217	4.682	2.06	-0.183	-0.244	-0.305	-9.589	-0.447	-1.541	-0.122	-0.244	0.244	2.562	9.628	0.498	0.122	0.549	0.122	1.261	9.844	-1.41	-1.587	-1.16	-0.244	1506611098
-10.225	-0.574	-1.443	-0.244	-0.549	0.488	8.792	-2.789	-0.353	-0.244	-1.099	-0.244	8.82	4.505	2.187	-0.305	0	-0.366	-10.225	-0.574	-1.443	-0.244	-0.549	0.488	2.373	9.135	0.542	-0.305	0.305	0.427	1.409	9.752	-1.39	-1.587	-0.916	-0.305	1506611098
-10.536	-1.244	-0.945	-0.916	0	0.488	8.553	-2.485	-0.532	-0.427	-0.427	-0.244	8.172	4.521	2.46	-0.671	0.366	-0.244	-10.536	-1.244	-0.945	-0.916	0	0.488	2.176	9.387	0.463	-0.244	0.366	0.671	2.487	10.581	0.573	-2.808	-0.977	-0.061	1506611098
-10.592	-2.826	-0.816	-0.854	0	0.244	8.635	-2.785	-1.214	-0.61	-0.793	0.488	7.866	5.309	2.434	-0.671	0.366	-0.244	-10.592	-2.826	-0.816	-0.854	0	0.244	2.695	10.861	0.587	0.427	0.305	0.305	2.487	10.581	0.573	-4.15	-0.732	0.854	1506611098
-10.198	-3.711	-0.077	0.427	-0.427	0.549	8.946	-3.633	-1.287	-1.099	-0.793	1.404	8.257	5.908	2.293	-1.404	-1.221	-1.404	-10.198	-3.711	-0.077	0.427	-0.427	0.549	3.284	10.814	1.304	0.549	-0.061	-0.366	2.217	10.824	1.17	-4.211	0.61	2.38	1506611098
-9.654	-2.67	0.607	0.854	-0.244	0.427	8.946	-3.633	-1.287	-1.038	-1.221	1.282	8.104	5.367	2.591	-1.038	-0.061	-1.343	-9.654	-2.67	0.607	0.854	-0.244	0.427	3.191	9.331	1.871	0.427	0.854	-0.366	0.256	10.576	0.373	-3.296	0.854	3.113	1506611098
-10.514	-1.877	-0.075	0.061	-0.977	-0.427	8.518	-3.584	-1.325	-0.61	-0.183	1.099	8.104	5.367	2.591	-1.038	-0.061	-1.343	-10.514	-1.877	-0.075	0.061	-0.977	-0.427	2.413	8.732	1.967	0	2.014	0.122	0.256	10.576	0.373	-1.953	0.305	2.869	1506611098
-9.996	-2.024	0.233	-0.244	-0.977	-0.427	7.846	-3.76	-1.702	-0.671	0.366	1.587	7.376	5.624	2.498	-0.488	0.366	-1.526	-9.996	-2.024	0.233	-0.244	-0.977	-0.427	1.985	9.326	1.973	0.122	1.587	0.549	0.152	11.271	0.505	-1.038	2.319	2.563	1506611099
-9.355	-1.714	0.574	-0.366	-0.671	-0.305	7.338	-4.399	-2.265	-0.671	-0.183	2.38	7.129	6.068	2.512	-0.122	-0.061	-2.014	-9.355	-1.714	0.574	-0.366	-0.671	-0.305	2.279	9.436	1.873	0.671	1.038	0.122	0.202	9.545	1.031	-0.61	2.625	2.075	1506611099
-9.121	-1.693	0.697	-0.427	-0.549	-0.61	7.138	-4.935	-2.308	-0.549	0.732	2.808	7.029	6.041	2.499	-0.122	-0.061	-2.014	-9.121	-1.693	0.697	-0.427	-0.549	-0.61	2.297	8.717	2.035	0.732	1.282	-0.061	0.202	9.545	1.031	0.122	3.357	1.465	1506611099
-9.07	-1.654	0.867	0.122	-0.122	-0.366	6.632	-5.351	-2.132	-0.366	0.854	2.747	6.73	6.081	2.592	0.061	0.244	-1.892	-9.07	-1.654	0.867	0.122	-0.122	-0.366	2.094	8.594	1.925	0.61	1.587	0.061	0.182	9.087	1.317	0.671	3.601	0.854	1506611099
-9.432	-1.278	0.916	0.366	0.122	0	6.535	-6.058	-1.919	-0.305	0.061	2.563	6.467	6.532	2.644	0.244	0	-2.258	-9.432	-1.278	0.916	0.366	0.122	0	2.088	9.02	1.802	0.854	1.221	0.061	0.657	8.945	2.076	1.282	2.441	0.061	1506611099
-9.384	-0.775	0.641	-0.549	-0.061	-0.061	6.464	-6.554	-1.957	-0.061	0.549	2.319	6.364	7.038	2.535	0.244	0	-2.258	-9.384	-0.775	0.641	-0.549	-0.061	-0.061	2.217	9.251	1.989	0.916	1.16	-0.061	0.657	8.945	2.076	1.953	1.709	-0.305	1506611099
-9.305	-0.602	0.762	-1.038	0.244	-0.305	6.385	-6.934	-1.76	0.122	0.366	2.136	6.459	7.543	2.505	0.732	0.061	-2.258	-9.305	-0.602	0.762	-1.038	0.244	-0.305	2.159	9.388	2.048	0.916	1.526	-0.244	2.562	9.097	2.312	1.831	3.296	0	1506611099
-9.904	-1.065	0.622	-1.221	0.366	-0.366	6.248	-7.267	-1.748	0.244	-0.305	1.77	6.566	7.982	2.448	0.732	0.061	-2.258	-9.904	-1.065	0.622	-1.221	0.366	-0.366	1.853	9.572	1.858	0.793	1.587	-0.427	1.158	9.247	2.257	0.732	2.625	-0.122	1506611099
-10.172	-1.857	0.532	-0.488	0.427	-0.427	6.633	-7.576	-1.948	0.366	-0.61	1.404	6.623	8.186	2.491	0.732	0.122	-2.014	-10.172	-1.857	0.532	-0.488	0.427	-0.427	1.881	9.695	1.646	0.671	1.099	-0.488	0.701	9.249	3.15	0.793	-1.099	-0.366	1506611099
-10.039	-2.218	0.518	-0.244	0.793	-0.488	6.633	-7.576	-1.948	0.305	-0.549	1.099	6.771	8.384	2.479	1.099	0.488	-1.282	-10.039	-2.218	0.518	-0.244	0.793	-0.488	1.943	9.88	1.438	0.366	0.671	-0.61	-0.779	9.896	2.361	1.343	-2.38	-1.343	1506611099
-9.81	-1.602	0.163	-0.366	0.427	-0.366	6.601	-7.607	-1.833	0.305	-0.488	0.854	6.753	8.408	2.622	0.793	0.61	-0.916	-9.81	-1.602	0.163	-0.366	0.427	-0.366	1.95	9.836	1.005	0.244	0.366	-0.549	2.765	9.806	1.14	0.488	0.916	-0.977	1506611099
-9.622	-1.364	-0.473	-0.671	0.244	-0.427	6.541	-6.681	-1.266	0.061	-0.488	0.488	6.608	8.238	2.718	0.793	0.61	-0.916	-9.622	-1.364	-0.473	-0.671	0.244	-0.427	1.83	9.725	0.907	0.366	0.427	-0.488	2.765	9.806	1.14	1.282	-1.465	-0.549	1506611099
-9.665	-1.787	-0.567	-0.916	0.122	-0.427	6.541	-6.681	-1.266	-0.061	-0.366	0.366	6.462	8.192	2.55	0.671	0.61	-0.732	-9.665	-1.787	-0.567	-0.916	0.122	-0.427	1.798	9.628	0.973	0.244	0.366	-0.427	1.791	9.798	0.976	1.221	0.671	-0.488	1506611099
-9.496	-1.922	-0.431	-0.732	0.183	-0.305	6.533	-6.714	-1.392	0.122	-0.366	0.244	6.298	8.142	2.318	0.427	0.61	-0.305	-9.496	-1.922	-0.431	-0.732	0.183	-0.305	1.983	9.592	0.894	0.122	0.244	-0.427	1.154	9.719	0.928	0.427	0.671	-0.244	1506611099
-9.591	-1.843	-0.481	-0.549	0.183	-0.305	6.418	-6.842	-1.647	0.244	-0.366	0.122	6.298	8.142	2.318	0.427	0.61	-0.305	-9.591	-1.843	-0.481	-0.549	0.183	-0.305	2.035	9.472	0.798	0.061	0.366	-0.427	1.154	9.719	0.928	0.366	-0.061	-0.061	1506611099
-9.831	-1.876	-0.666	-0.61	0	-0.305	6.259	-6.83	-1.44	0.244	-0.549	0.061	5.974	8.001	2.115	0.61	0.549	-0.366	-9.831	-1.876	-0.666	-0.61	0	-0.305	1.754	9.387	0.664	0.122	0.305	-0.366	1.306	9.704	0.562	0.61	0.244	-0.183	1506611099
-9.739	-1.991	-0.652	-0.61	0	-0.305	6.231	-6.906	-1.395	0.488	-0.488	0.061	5.981	8.162	1.974	0.549	0.854	-0.305	-9.739	-1.991	-0.652	-0.61	0	-0.305	1.607	9.587	0.616	0.122	0.183	-0.305	1.113	9.928	0.614	0.488	0.244	-0.244	1506611099
-9.659	-2.017	-0.676	-0.488	0.061	-0.305	6.24	-6.892	-1.331	0.488	-0.305	0.183	5.981	8.162	1.974	0.549	0.854	-0.305	-9.659	-2.017	-0.676	-0.488	0.061	-0.305	1.629	9.848	0.613	0.122	0.122	-0.305	1.113	9.928	0.614	0.366	0.488	-0.183	1506611099
-9.65	-2.062	-0.684	-0.427	0.061	-0.305	6.166	-6.705	-1.187	0.305	0.061	0.305	5.44	8.513	1.895	0.61	0.366	-0.671	-9.65	-2.062	-0.684	-0.427	0.061	-0.305	1.529	9.769	0.583	0.061	0	-0.488	1.16	9.904	0.596	0.366	0.183	-0.183	1506611099
-9.685	-2.132	-0.744	-0.305	0.061	-0.305	6.166	-6.705	-1.187	0.305	0.244	0.366	5.551	8.482	2.194	0	0.671	0	-9.685	-2.132	-0.744	-0.305	0.061	-0.305	1.373	9.622	0.587	0.061	-0.061	-0.427	1.074	9.896	0.368	0.244	0.122	-0.183	1506611099
-9.69	-2.226	-0.774	-0.183	0	-0.244	6.267	-6.708	-1.296	0.488	0.061	0.122	5.551	8.482	2.194	0	0.671	0	-9.69	-2.226	-0.774	-0.183	0	-0.244	1.347	9.744	0.542	0	-0.305	-0.366	1.079	9.877	0.354	0.366	0.183	-0.183	1506611099
-9.628	-2.172	-0.784	0	0.061	-0.183	6.303	-6.748	-1.213	0.488	0.061	0.122	5.739	8.465	2.377	0.305	0.305	-0.244	-9.628	-2.172	-0.784	0	0.061	-0.183	1.663	9.83	0.562	-0.122	-0.366	-0.305	1.028	9.957	0.334	0.244	0.061	-0.183	1506611099
-9.587	-2.098	-0.798	0.061	0.061	-0.183	6.383	-6.843	-1.297	0	0.854	0.244	5.959	8.459	2.5	0	0.427	-0.122	-9.587	-2.098	-0.798	0.061	0.061	-0.183	1.609	9.734	0.598	-0.122	-0.305	-0.305	1.241	9.884	0.322	0.183	0	-0.122	1506611099
-9.609	-2.046	-0.792	0.122	0.122	-0.122	5.972	-6.941	-1.087	0	1.16	0.122	5.736	8.24	2.439	0	0.427	-0.122	-9.609	-2.046	-0.792	0.122	0.122	-0.122	1.531	9.58	0.586	-0.061	-0.244	-0.122	1.241	9.884	0.322	0.122	-0.061	-0.122	1506611099
-9.622	-1.939	-0.775	0.183	0.061	-0.122	5.972	-6.941	-1.087	-0.122	0.366	0.061	5.736	8.24	2.439	0.061	0.061	-0.244	-9.622	-1.939	-0.775	0.183	0.061	-0.122	1.633	9.592	0.629	-0.061	-0.244	-0.061	1.273	9.883	0.291	0	-0.061	0	1506611099
-9.67	-1.806	-0.736	0.122	0.061	-0.061	6.132	-6.95	-1.168	-0.305	0.671	0.061	5.542	8.221	2.096	0.061	-0.061	-0.305	-9.67	-1.806	-0.736	0.122	0.061	-0.061	1.678	9.561	0.681	0	-0.183	-0.061	1.334	9.828	0.327	-0.122	-0.061	0	1506611100
-9.723	-1.719	-0.712	0	0	0	6.127	-7.035	-1.248	-0.366	0.977	0.061	5.542	8.221	2.096	0.061	-0.061	-0.305	-9.723	-1.719	-0.712	0	0	0	1.608	9.491	0.723	0	-0.122	-0.061	1.334	9.828	0.327	-0.061	-0.061	0	1506611100
-9.715	-1.603	-0.652	-0.061	0	0.061	6.127	-7.035	-1.248	-0.366	0.977	0.061	5.194	8.259	2.116	0.183	-0.122	-0.366	-9.715	-1.603	-0.652	-0.061	0	0.061	1.635	9.509	0.72	0.061	-0.244	-0.061	1.45	9.838	0.395	-0.122	0.061	0	1506611100
-9.722	-1.483	-0.58	-0.244	-0.061	0.122	6.515	-6.97	-1.01	-0.671	1.465	0.183	5.294	8.361	2.253	0.122	-0.061	-0.183	-9.722	-1.483	-0.58	-0.244	-0.061	0.122	1.615	9.582	0.782	0	-0.305	-0.061	1.709	9.782	0.707	-0.183	0.183	0.061	1506611100
-9.847	-1.396	-0.452	-0.366	-0.244	0.244	6.145	-6.875	-1.046	-1.16	3.54	0.549	5.294	8.361	2.253	0.122	-0.061	-0.183	-9.847	-1.396	-0.452	-0.366	-0.244	0.244	1.47	9.664	0.843	-0.061	-0.549	-0.061	1.709	9.782	0.707	-0.244	0.305	0.122	1506611100
-9.777	-1.434	-0.17	-0.671	-0.671	0.183	6.028	-6.905	-0.577	-1.282	3.418	0.488	5.62	8.537	2.402	0.061	-0.244	0.122	-9.777	-1.434	-0.17	-0.671	-0.671	0.183	1.5	9.722	0.895	-0.244	-0.732	-0.061	1.863	9.784	0.89	-0.305	0.549	0.244	1506611100
-9.717	-1.504	0.111	-0.854	-0.732	0.183	5.609	-7.111	-0.14	-0.854	2.258	0.305	5.56	8.628	2.373	0.061	-0.244	0.122	-9.717	-1.504	0.111	-0.854	-0.732	0.183	1.611	9.909	1.007	-0.305	-0.793	0	1.985	9.746	1.103	-0.488	0.793	0.366	1506611100
-10.29	-1.517	0.345	-0.793	-0.977	0.183	5.027	-8.009	0.457	-0.366	0.977	-0.061	6.004	9.051	2.411	0.244	0	0.122	-10.29	-1.517	0.345	-0.793	-0.977	0.183	1.388	10.125	1.281	-0.488	-1.16	-0.305	1.939	9.707	1.451	-0.916	1.099	0.671	1506611100
-10.293	-1.699	0.555	-1.282	-0.977	0.061	5.027	-8.009	0.457	0.183	-0.305	-0.244	6.004	9.051	2.411	0.183	0.549	0.366	-10.293	-1.699	0.555	-1.282	-0.977	0.061	1.215	10.115	1.749	-0.732	-2.014	-0.671	1.93	10.067	1.803	-1.282	1.282	0.916	1506611100
-9.644	-1.224	1.303	-1.099	-0.366	0.366	4.609	-8.428	0.17	0.977	-0.977	-0.488	6.215	9.284	2.619	-0.183	1.282	1.709	-9.644	-1.224	1.303	-1.099	-0.366	0.366	1.709	10.255	1.946	-0.854	-2.38	-0.671	2.434	9.379	1.938	-1.221	1.404	1.282	1506611100
-10.055	-0.526	0.921	-1.709	-0.488	0.305	3.986	-8.806	-0.595	2.38	-1.465	-0.732	6.154	8.8	2.692	-0.183	1.282	1.709	-10.055	-0.526	0.921	-1.709	-0.488	0.305	2.576	9.921	2.132	-1.099	-2.014	-0.732	2.434	9.379	1.938	-0.305	1.831	1.831	1506611100
-9.324	-0.525	0.741	-2.563	-0.549	-0.122	3.383	-8.656	-1.117	3.662	-1.953	-0.732	6.258	7.936	2.463	0.305	2.441	3.113	-9.324	-0.525	0.741	-2.563	-0.549	-0.122	3.224	9.385	2.425	-1.282	-0.854	-0.793	2.096	9.439	0.748	0.671	2.869	1.099	1506611100
-8.866	-1.085	0.659	-3.723	-0.061	-0.671	2.408	-8.76	-1.548	4.211	-3.479	0	6.833	7.368	2.168	1.16	3.601	3.601	-8.866	-1.085	0.659	-3.723	-0.061	-0.671	3.87	9.488	2.31	-1.648	-0.061	-0.793	-1.585	8.958	0.555	1.282	4.761	0	1506611100
-8.967	-2.076	0.568	-4.639	0.366	-1.221	2.138	-8.918	-2.04	4.517	-4.395	1.343	6.71	6.541	1.59	1.16	3.601	3.601	-8.967	-2.076	0.568	-4.639	0.366	-1.221	4.545	9.209	1.973	-1.831	0.854	-0.732	-1.585	8.958	0.555	1.831	4.7	-0.916	1506611100
-9.661	-2.875	0.63	-3.601	0.793	-0.916	2.042	-8.817	-2.261	4.211	-4.333	2.686	6.778	5.562	1.207	3.052	3.418	3.54	-9.661	-2.875	0.63	-3.601	0.793	-0.916	4.929	8.484	1.645	-1.892	2.563	-0.61	-2.604	9.371	1.257	2.014	1.221	-1.221	1506611100
-10.502	-2.688	-0.802	-3.357	-0.183	-1.282	1.859	-9.214	-2.738	4.028	-4.883	3.784	6.547	4.813	1.078	7.263	3.784	2.319	-10.502	-2.688	-0.802	-3.357	-0.183	-1.282	4.625	8.285	0.971	-1.16	4.761	-0.488	2.515	11.143	1.292	3.113	0.916	-1.343	1506611100
-9.414	-1.101	-1.333	-4.517	-0.305	-1.282	1.948	-10.357	-3.511	4.211	-6.592	4.822	6.57	4.902	1.035	7.263	3.784	2.319	-9.414	-1.101	-1.333	-4.517	-0.305	-1.282	3.463	9.107	0.122	-0.366	6.714	0	2.515	11.143	1.292	3.601	0.366	-0.916	1506611100
-9.566	-0.788	-2.358	-5.005	-0.122	-0.916	2.722	-11.066	-3.758	3.967	-7.507	5.554	7.497	5.791	1.092	9.888	5.005	0.427	-9.566	-0.788	-2.358	-5.005	-0.122	-0.916	2.006	9.812	-0.452	-0.183	7.507	0.549	2.383	9.978	0.319	2.136	3.845	-0.549	1506611100
-9.825	-0.534	-2.859	-5.554	-0.427	-0.854	3.615	-10.343	-3.158	3.113	-6.836	5.554	8.064	6.606	1.032	9.155	5.859	0.427	-9.825	-0.534	-2.859	-5.554	-0.427	-0.854	0.264	9.728	-0.44	0	7.446	1.099	3.219	9.774	-0.985	2.197	3.052	-0.366	1506611100
-9.947	-0.505	-2.868	-6.226	-0.488	-0.61	3.789	-10.191	-2.713	2.563	-6.042	5.31	7.783	7.112	0.891	9.155	5.859	0.427	-9.947	-0.505	-2.868	-6.226	-0.488	-0.61	-0.864	10.204	-0.44	0.305	6.897	1.77	3.219	9.774	-0.985	1.526	3.113	-0.305	1506611100
-9.82	-0.891	-3.201	-6.592	-0.427	-0.549	3.722	-10.476	-2.592	2.258	-5.859	5.31	7.771	7.43	0.894	5.493	4.944	-0.122	-9.82	-0.891	-3.201	-6.592	-0.427	-0.549	-0.773	10.616	-0.144	0.671	6.165	1.953	3.049	9.759	-1.266	1.343	3.601	-0.305	1506611100
-9.527	-1.287	-3.491	-6.47	-0.671	-0.61	3.545	-10.184	-2.495	2.136	-6.531	5.005	7.69	7.273	0.776	4.517	4.456	-0.244	-9.527	-1.287	-3.491	-6.47	-0.671	-0.61	-0.519	10.287	0.455	0.854	5.432	1.77	2.74	9.654	-1.865	1.16	4.15	-0.488	1506611100
-9.487	-1.504	-3.649	-6.653	-1.099	-0.671	3.586	-9.734	-2.524	2.258	-7.446	4.028	7.586	6.885	0.434	4.517	4.456	-0.244	-9.487	-1.504	-3.649	-6.653	-1.099	-0.671	-0.139	9.9	0.428	0.916	5.066	1.77	2.74	9.654	-1.865	0.671	4.883	-0.549	1506611100
-9.575	-1.824	-3.832	-6.897	-1.404	-0.671	3.6	-9.382	-2.53	2.258	-7.507	2.686	7.54	6.575	0.093	3.662	3.906	0.061	-9.575	-1.824	-3.832	-6.897	-1.404	-0.671	0.133	9.911	0.297	0.61	5.249	1.892	2.28	9.813	-1.743	0.244	4.944	-0.427	1506611100
-9.607	-2.131	-4.024	-6.958	-1.526	-0.732	3.576	-9.013	-2.376	1.648	-7.385	1.526	7.665	6.382	-0.266	3.662	3.906	0.061	-9.607	-2.131	-4.024	-6.958	-1.526	-0.732	0.321	10.119	0.142	0.549	5.31	2.014	1.828	9.963	-1.794	-0.061	4.7	-0.305	1506611100
-9.371	-2.256	-4.128	-6.958	-1.587	-0.732	3.138	-8.614	-1.609	0.916	-7.263	0.732	7.965	6.37	-0.613	3.601	4.211	-0.122	-9.371	-2.256	-4.128	-6.958	-1.587	-0.732	0.413	10.46	0.022	0.549	5.676	2.014	1.687	10.042	-2.098	-0.427	4.7	-0.244	1506611101
-9.173	-2.5	-4.232	-6.836	-1.587	-0.854	3.138	-8.614	-1.609	0.366	-7.019	0.122	7.965	6.37	-0.613	3.601	4.761	-0.244	-9.173	-2.5	-4.232	-6.836	-1.587	-0.854	0.352	10.551	-0.01	0.61	5.798	1.953	1.227	9.99	-2.382	-0.488	4.456	-0.244	1506611101
-8.985	-2.757	-4.21	-6.531	-1.465	-0.977	2.964	-8.332	-1.099	0	-6.531	-0.427	8.613	6.367	-1.056	3.662	4.822	0	-8.985	-2.757	-4.21	-6.531	-1.465	-0.977	0.244	10.422	-0.078	0.732	5.859	1.953	0.705	9.904	-2.588	-0.549	4.272	-0.427	1506611101
-8.97	-2.94	-4.039	-6.042	-1.282	-0.916	2.772	-8.331	-0.524	-0.183	-6.104	-0.732	8.89	6.275	-1.181	3.662	4.822	0	-8.97	-2.94	-4.039	-6.042	-1.282	-0.916	0.123	10.292	-0.205	0.854	5.981	2.014	0.705	9.904	-2.588	-0.61	4.578	-0.427	1506611101
-8.994	-2.978	-3.762	-5.432	-1.221	-0.854	2.633	-8.428	-0.05	-0.244	-5.798	-0.671	8.972	6.241	-1.223	3.662	5.066	0.732	-8.994	-2.978	-3.762	-5.432	-1.221	-0.854	-0.105	10.202	-0.267	1.038	5.981	2.136	0.514	9.987	-2.169	-0.854	4.333	-0.305	1506611101
-9.003	-2.918	-3.557	-4.761	-1.282	-0.732	2.653	-8.386	0.499	-0.366	-5.188	-0.366	8.989	6.339	-1.192	3.662	5.066	0.732	-9.003	-2.918	-3.557	-4.761	-1.282	-0.732	-0.391	10.171	-0.281	1.16	5.859	2.319	0.122	9.984	-1.829	-1.038	3.479	-0.366	1506611101
-8.868	-2.622	-3.462	-4.028	-1.221	-0.61	2.731	-8.181	1.098	-0.488	-4.456	0.122	8.989	6.339	-1.192	3.54	5.005	1.099	-8.868	-2.622	-3.462	-4.028	-1.221	-0.61	-0.648	10.18	-0.221	1.282	5.676	2.38	-0.01	9.939	-1.724	-1.221	2.686	-0.427	1506611101
-8.885	-2.268	-3.389	-3.54	-1.404	-0.488	2.881	-8.025	1.751	-0.671	-3.54	0.732	8.707	6.543	-1.147	3.235	4.822	1.465	-8.885	-2.268	-3.389	-3.54	-1.404	-0.488	-0.896	10.265	-0.062	1.404	5.249	2.38	0.078	9.794	-1.708	-1.221	2.258	-0.549	1506611101
-8.819	-1.944	-3.064	-3.418	-1.465	-0.122	2.988	-7.964	2.17	-0.854	-2.93	1.282	7.589	7.143	-0.939	2.747	4.333	1.709	-8.819	-1.944	-3.064	-3.418	-1.465	-0.122	-0.873	10.286	0.161	1.343	4.517	2.075	0.37	9.729	-1.372	-1.526	2.197	-0.549	1506611101
-9.367	-1.701	-2.182	-3.357	-1.221	0.061	3.062	-8.019	2.372	-0.916	-2.869	1.587	6.747	7.47	-0.59	2.258	3.662	1.77	-9.367	-1.701	-2.182	-3.357	-1.221	0.061	-0.956	10.247	0.701	1.221	4.15	2.014	0.654	9.8	-0.331	-2.258	2.197	-0.427	1506611101
-10.42	-2.132	-1.369	-3.235	-1.282	0.061	3.351	-8.699	2.402	-0.854	-2.563	2.014	5.917	7.939	-0.145	1.831	2.808	1.648	-10.42	-2.132	-1.369	-3.235	-1.282	0.061	-0.264	10.375	1.908	1.77	3.174	1.343	1.329	10.379	0.562	-3.845	2.197	0	1506611101
-11.45	-2.562	-0.12	-2.136	-2.319	0.977	3.65	-9.756	2.082	-0.244	-2.441	2.197	5.158	8.445	0.315	1.221	0.549	0.732	-11.45	-2.562	-0.12	-2.136	-2.319	0.977	0.983	10.377	3.394	2.441	2.808	0.122	3.365	10.239	1.388	-4.761	5.005	1.77	1506611101
-11.716	-1.738	-0.141	-2.563	-3.052	1.099	3.711	-10.204	0.998	0.732	-3.174	1.282	5.158	8.445	0.315	1.221	0.549	0.732	-11.716	-1.738	-0.141	-2.563	-3.052	1.099	1.733	10.195	3.955	1.953	3.235	-0.122	4.189	9.625	0.618	-2.319	7.019	2.38	1506611101
-10.562	-1.11	0.002	-3.662	-2.197	0.671	3.9	-10.649	0.126	1.221	-3.601	-0.366	4.773	8.65	1.078	1.404	0.122	0.244	-10.562	-1.11	0.002	-3.662	-2.197	0.671	2.015	10.555	3.796	1.221	3.357	-0.122	5.528	9.336	-0.348	1.404	7.324	1.953	1506611101
-9.79	-1.337	0.006	-4.517	-2.075	0.366	4.207	-10.624	-0.303	1.038	-2.686	-1.526	4.455	9.116	1.66	1.709	0.61	-0.549	-9.79	-1.337	0.006	-4.517	-2.075	0.366	1.939	10.24	3.612	0.305	2.747	0	4.485	10.616	0.506	1.831	10.742	2.38	1506611101
-8.759	-1.775	0.158	-4.089	-1.16	0.427	3.669	-9.744	-0.569	0.793	-2.136	-2.686	4.279	9.604	2.346	2.014	1.526	-1.648	-8.759	-1.775	0.158	-4.089	-1.16	0.427	1.784	9.574	3.135	-0.366	1.831	-0.122	-0.031	10.922	2.232	1.282	9.949	3.845	1506611101
-8.385	-2.121	0.457	-4.028	-0.854	0.183	2.966	-9.121	-0.556	0.732	-2.93	-3.784	3.309	8.924	3.289	2.319	1.953	-2.38	-8.385	-2.121	0.457	-4.028	-0.854	0.183	1.774	9.033	2.728	-0.671	1.404	-0.183	-3.536	9.989	1.828	0.061	5.31	4.639	1506611101
-8.801	-2.036	0.824	-3.296	-0.061	0.244	2.345	-8.789	-0.67	0.977	-3.479	-4.456	3.137	8.665	3.317	2.136	1.526	-2.93	-8.801	-2.036	0.824	-3.296	-0.061	0.244	1.829	8.799	2.633	-0.793	1.77	-0.061	-1.66	9.97	1.328	-0.549	2.258	4.089	1506611101
-9.539	-1.658	0.824	-3.052	-0.305	0.305	1.973	-8.635	-0.767	1.038	-3.54	-4.333	3.134	8.903	3.146	1.587	1.16	-3.662	-9.539	-1.658	0.824	-3.052	-0.305	0.305	1.774	8.97	2.791	-0.671	2.38	0.122	0.462	9.566	1.677	-0.488	1.892	3.723	1506611101
-9.777	-1.273	0.617	-2.991	-0.366	0.305	1.943	-8.736	-0.81	0.916	-2.686	-3.601	3.134	8.903	3.146	1.221	0.488	-4.578	-9.777	-1.273	0.617	-2.991	-0.366	0.305	1.433	9.305	3.225	-0.488	2.38	0.183	1.832	9.356	2.05	0.427	2.686	3.662	1506611101
-9.761	-1.189	0.547	-2.747	-0.488	0.427	1.882	-8.808	-0.896	0.61	-2.258	-2.747	4.588	10.718	2.994	1.038	0.183	-5.31	-9.761	-1.189	0.547	-2.747	-0.488	0.427	0.861	9.49	3.731	-0.488	1.953	0.305	2.512	9.388	1.931	1.038	4.517	3.662	1506611101
-9.321	-1.257	0.691	-2.258	-0.427	0.671	2.175	-8.452	-0.682	0.183	-2.197	-1.648	4.588	10.718	2.994	0.977	0.732	-5.493	-9.321	-1.257	0.691	-2.258	-0.427	0.671	0.573	9.179	4.042	-0.671	1.099	0.244	2.704	9.318	1.934	1.831	5.92	3.357	1506611101
-8.659	-0.931	0.563	-1.892	0	0.671	2.665	-7.724	-0.446	0	-2.258	-0.671	4.835	10.279	2.417	0.671	1.587	-4.517	-8.659	-0.931	0.563	-1.892	0	0.671	0.565	8.542	3.98	-1.038	0.427	0.244	2.092	9.106	1.498	2.441	5.432	3.235	1506611101
-8.78	-0.585	0.128	-2.075	-0.366	0.427	3.546	-7.177	-0.261	0.122	-2.014	0.122	4.159	9.385	2.007	0.366	1.648	-2.808	-8.78	-0.585	0.128	-2.075	-0.366	0.427	1.107	8.144	3.767	-0.977	0.244	0.183	1.453	8.643	1.348	2.014	4.456	2.563	1506611101
-8.792	-0.836	0.023	-2.075	-0.305	0.244	4.502	-6.944	0.138	0.122	-1.221	0.732	3.78	8.648	1.859	0	0.793	-1.16	-8.792	-0.836	0.023	-2.075	-0.305	0.244	1.611	7.679	3.407	-0.61	0.183	0.183	1.53	8.374	1.638	2.014	2.563	1.648	1506611101
-9.168	-0.903	0.904	-1.038	0.244	0.732	4.908	-7.02	0.115	0.427	-1.404	0.671	3.78	8.648	1.859	-0.122	-0.122	-0.366	-9.168	-0.903	0.904	-1.038	0.244	0.732	1.925	7.145	2.889	-0.427	0.122	0.244	1.747	8.417	2.116	1.587	2.502	0.916	1506611102
-10.7	-0.501	0.812	-0.488	0.488	0.244	5.169	-7.44	-0.13	0.61	-1.587	0.549	3.509	7.626	1.614	0	0	-0.061	-10.7	-0.501	0.812	-0.488	0.488	0.244	2.4	7.665	3.018	0.244	0.854	0.366	1.785	8.601	2.7	1.16	2.686	0.427	1506611102
-11.563	-0.141	0.938	-0.977	0.549	-0.183	5.341	-8.794	-0.272	0.366	-1.221	0.977	3.356	8.818	1.371	0.122	0.305	0.122	-11.563	-0.141	0.938	-0.977	0.549	-0.183	2.675	9.329	3.272	1.648	1.587	0.122	2.515	9.429	3.697	0.977	1.648	-0.244	1506611102
-11.629	-0.555	1.05	-0.854	0.427	-0.183	5.349	-9.472	-0.257	0.122	-0.427	1.587	3.356	8.818	1.371	-0.061	0.061	-0.183	-11.629	-0.555	1.05	-0.854	0.427	-0.183	2.507	10.44	3.606	1.831	1.648	-0.122	2.792	10.081	3.064	0.916	-0.183	-0.549	1506611102
-10.637	-0.33	0.861	-0.488	1.099	-0.305	5.042	-9.544	-0.157	0	-0.061	1.831	4.296	11.343	1.083	-0.122	-0.122	-0.61	-10.637	-0.33	0.861	-0.488	1.099	-0.305	2.548	11.297	3.95	1.526	1.099	-0.305	2.166	10.225	2.4	1.953	-0.854	-0.977	1506611102
-10.701	-0.778	0.096	-0.671	0	-0.366	4.749	-9.435	0.227	-0.061	0.244	1.892	4.296	11.343	1.083	0.427	-0.244	0.061	-10.701	-0.778	0.096	-0.671	0	-0.366	2.145	11.153	3.982	0.549	0.366	-0.183	2.783	10.322	2.594	1.404	0.732	-1.038	1506611102
-9.288	-1.107	0.219	-0.183	0.244	-0.305	4.262	-8.967	0.39	0.122	0.061	1.587	4.356	11.343	1.704	1.221	0.549	1.16	-9.288	-1.107	0.219	-0.183	0.244	-0.305	1.601	10.275	3.4	0.061	-0.183	0.183	2.457	10.201	3.389	0.793	-2.869	-1.648	1506611102
-9.113	-1.276	-0.537	-0.061	0.366	-0.366	3.639	-8.951	0.255	0.427	-0.793	1.038	4.356	11.343	1.704	1.77	1.709	1.77	-9.113	-1.276	-0.537	-0.061	0.366	-0.366	1.605	9.534	2.875	0.366	0.244	0.244	1.738	9.173	0.682	2.136	-2.197	-1.465	1506611102
-9.68	-1.798	-1.414	-0.183	-0.244	-0.61	3.364	-8.429	0.211	0.488	-1.16	0.671	3.116	9.801	1.797	1.648	2.014	2.075	-9.68	-1.798	-1.414	-0.183	-0.244	-0.61	1.632	8.738	2.432	0.549	0.732	0.305	2.208	9.361	-0.152	1.953	-2.258	-1.709	1506611102
-9.35	-1.919	-1.389	-0.549	-0.122	-0.183	3.052	-7.988	0.164	0.488	-1.099	0.244	3.206	8.933	1.55	1.038	1.343	1.831	-9.35	-1.919	-1.389	-0.549	-0.122	-0.183	1.517	8.332	1.838	0.549	1.343	0.488	2.808	9.857	-0.097	1.709	0.244	-1.648	1506611102
-9.729	-1.614	-1.43	-0.854	0.122	0.061	2.657	-8.228	0.103	0.488	-1.282	-0.183	3.206	8.933	1.55	0.488	1.587	1.587	-9.729	-1.614	-1.43	-0.854	0.122	0.061	1.291	8.665	1.566	0.549	2.441	0.61	2.19	9.737	-0.31	1.587	0.61	-1.038	1506611102
-10.025	-1.494	-1.444	-0.854	0.061	-0.122	2.436	-8.856	0.093	0.305	-1.465	-0.488	3.442	8.606	1.091	0.305	2.197	1.282	-10.025	-1.494	-1.444	-0.854	0.061	-0.122	0.702	9.629	1.633	0.854	3.174	0.854	1.292	9.853	-0.601	1.282	-0.793	-0.916	1506611102
-9.475	-1.25	-1.293	-0.793	0.122	-0.244	2.323	-9.372	0.242	0	-1.221	-0.671	3.882	9.802	-0.374	-0.061	2.869	0.916	-9.475	-1.25	-1.293	-0.793	0.122	-0.244	0.166	10.403	1.793	1.343	2.93	0.977	1.668	10.121	-1.081	1.038	-0.549	-0.977	1506611102
-9.209	-1.123	-1.286	-0.854	0	-0.366	2.289	-9.148	0.628	-0.183	-0.61	-0.61	3.882	9.802	-0.374	-0.427	2.686	0.549	-9.209	-1.123	-1.286	-0.854	0	-0.366	0.087	9.995	1.939	1.221	1.953	0.854	1.412	9.623	-1.392	0.916	0.061	-1.099	1506611102
-9.233	-1.157	-1.298	-0.916	-0.122	-0.61	2.171	-8.232	0.991	-0.183	-0.183	-0.61	4.177	9.825	-0.804	-0.366	1.77	0.671	-9.233	-1.157	-1.298	-0.916	-0.122	-0.61	0.279	9.18	1.798	0.732	1.709	0.793	1.397	9.442	-1.471	1.16	0.549	-1.282	1506611102
-9.115	-1.285	-1.347	-1.099	-0.183	-0.732	1.896	-7.879	1.214	-0.183	-0.183	-0.61	4.127	8.666	-0.819	0.183	1.404	1.526	-9.115	-1.285	-1.347	-1.099	-0.183	-0.732	0.672	9.046	1.494	0.488	1.709	0.61	1.091	9.436	-1.312	1.282	0.244	-1.404	1506611102
-9.56	-1.224	-1.219	-0.61	-0.305	-0.366	1.638	-7.955	1.139	-0.061	-0.305	-0.427	4.127	8.666	-0.819	0.61	1.282	2.014	-9.56	-1.224	-1.219	-0.61	-0.305	-0.366	0.935	9.225	1.218	0.61	1.709	0.244	1.075	9.397	-1.235	1.16	0.183	-1.465	1506611102
-9.859	-0.659	-1.11	-0.427	-0.183	-0.183	1.745	-7.974	1.044	0.183	-1.282	0.671	3.72	8.335	-0.525	0.793	1.282	1.831	-9.859	-0.659	-1.11	-0.427	-0.183	-0.183	0.921	9.148	1.032	0.61	1.526	0.061	1.765	9.727	-0.89	0.854	0.122	-1.16	1506611102
-9.679	-0.341	-1.269	-0.732	-0.061	-0.305	2.042	-8.146	1.018	-0.061	-0.732	1.343	3.72	8.335	-0.525	0.854	1.099	1.404	-9.679	-0.341	-1.269	-0.732	-0.061	-0.305	0.77	9.461	1.087	0.854	1.648	0	1.761	9.814	-0.889	0.366	-0.549	-0.916	1506611102
-9.726	-0.551	-1.754	-0.854	-0.061	-0.488	2.265	-8.665	1.139	-0.183	-0.305	1.892	3.793	8.236	-0.267	0.916	0.977	0.977	-9.726	-0.551	-1.754	-0.854	-0.061	-0.488	0.715	9.967	1.248	0.977	1.343	-0.122	1.9	9.64	-1.62	0.061	-0.366	-1.038	1506611102
-9.93	-1.172	-1.726	-0.549	0	0	2.365	-9.116	1.212	0	-0.549	2.014	4.075	9.171	0.17	0.916	0.916	0.366	-9.93	-1.172	-1.726	-0.549	0	0	1.059	10.141	1.401	0.793	0.122	-0.366	1.708	9.775	-2.019	-0.427	-0.366	-0.793	1506611102
-10.701	-1.254	-1.476	-0.549	-0.122	0.549	2.394	-9.508	0.94	0.366	-1.404	1.709	4.216	9.097	0.534	0.61	0.305	0.122	-10.701	-1.254	-1.476	-0.549	-0.122	0.549	1.62	10.036	1.329	0.305	-0.244	-0.305	1.611	10.103	-1.9	-1.404	-0.427	-0.488	1506611102
-11.221	-1.383	-1.197	-0.854	-0.122	0.427	2.7	-10.056	0.556	0.488	-1.526	1.221	4.216	9.097	0.534	0.793	-0.305	0.061	-11.221	-1.383	-1.197	-0.854	-0.122	0.427	1.779	10.338	1.292	0.061	0.427	-0.061	1.744	10.886	-1.029	-2.441	-0.671	-0.122	1506611102
-11.112	-1.983	-0.855	-1.099	-0.366	0.366	3.017	-10.666	0.288	0.183	-0.854	1.038	4.675	9.851	1.388	0.977	-0.061	-0.305	-11.112	-1.983	-0.855	-1.099	-0.366	0.366	1.45	11.064	1.449	0.244	0.793	0.061	2.224	11.271	0.4	-3.723	-0.427	0.61	1506611102
-10.17	-2.893	-0.133	-0.793	-0.549	0.366	3.304	-10.561	0.292	-0.122	0.244	0.793	4.699	10.541	1.561	0.793	0.549	-1.099	-10.17	-2.893	-0.133	-0.793	-0.549	0.366	1.014	10.807	1.882	0.427	0.305	0.122	1.654	11.341	1.538	-4.822	-0.732	1.465	1506611102
-9.016	-2.833	0.61	-0.366	-0.549	0.488	3.206	-9.605	0.291	-0.183	0.732	0.061	4.527	10.174	1.756	0.183	0.61	-1.587	-9.016	-2.833	0.61	-0.366	-0.549	0.488	0.67	9.702	2.138	0.122	0.122	0.183	1.449	10.782	1.014	-3.967	0.488	2.258	1506611103
-8.845	-2.534	0.737	-0.183	-0.671	0.244	2.78	-8.551	0.105	0	0.427	-0.916	4.305	9.567	1.792	-0.366	0.061	-1.282	-8.845	-2.534	0.737	-0.183	-0.671	0.244	0.445	9.007	2.548	0	0.488	0.244	0.745	9.702	1.102	-3.235	0.549	2.869	1506611103
-9.898	-2.452	0.287	0.183	-0.793	0	2.292	-8.033	-0.245	0.244	0	-1.343	3.974	9.448	1.505	-0.671	-0.427	-0.61	-9.898	-2.452	0.287	0.183	-0.793	0	0.544	9.258	2.918	0.244	0.916	0.183	0.441	9.564	0.396	-1.648	0.854	2.747	1506611103
-9.69	-2.403	0.511	0.305	-0.427	0.122	1.944	-8.441	-0.861	0.366	-0.061	-1.16	3.451	9.871	1.016	-1.099	-0.427	-0.122	-9.69	-2.403	0.511	0.305	-0.427	0.122	0.585	9.933	2.921	0.427	0.793	0.183	-0.029	10.389	0.674	-0.732	2.136	2.441	1506611103
-9.567	-1.818	0.695	0.427	-0.305	0.122	1.76	-9.058	-1.57	0.427	0.122	-0.732	3.375	10.094	0.803	-1.343	-0.793	0.061	-9.567	-1.818	0.695	0.427	-0.305	0.122	0.372	9.889	2.876	0.366	0.427	0.244	-0.171	9.953	0.997	-0.122	1.953	2.014	1506611103
-9.471	-1.412	0.724	0.183	-0.366	-0.061	1.743	-8.876	-1.938	0	0.244	-0.549	3.375	10.094	0.803	-1.099	-0.916	0.061	-9.471	-1.412	0.724	0.183	-0.366	-0.061	0.218	9.33	2.779	0.122	0.061	0.244	0.233	9.57	1.168	0.488	2.625	1.404	1506611103
-9.197	-1.348	0.699	0.183	0	0.061	1.875	-8.64	-1.867	-0.732	0.671	-0.549	3.389	9.696	0.774	-0.671	-0.305	0.122	-9.197	-1.348	0.699	0.183	0	0.061	0.407	9.076	2.59	0	-0.183	0.183	-0.084	9.161	1.631	1.221	2.258	0.488	1506611103
-9.433	-1.255	0.815	0.244	0.183	0.244	1.925	-8.732	-1.504	-0.977	1.16	-0.61	3.043	9.237	0.652	-0.427	-0.244	0.366	-9.433	-1.255	0.815	0.244	0.183	0.244	0.946	9.221	2.485	0.366	-0.122	-0.122	-0.456	9.153	2.174	1.465	1.16	-0.061	1506611103
-9.521	-0.697	0.557	-0.244	0.244	0.366	1.775	-8.855	-1.083	-0.793	1.099	-0.793	2.589	8.995	0.445	-0.366	-0.488	0.305	-9.521	-0.697	0.557	-0.244	0.244	0.366	1.461	9.374	2.489	0.549	-0.061	-0.366	1.153	9.203	2.162	1.831	1.038	-0.183	1506611103
-9.244	-0.092	0.574	-0.61	0.671	0.305	1.675	-8.888	-0.756	-0.427	0.549	-0.977	2.796	8.918	0.544	-0.122	-0.61	-0.122	-9.244	-0.092	0.574	-0.61	0.671	0.305	1.554	9.326	2.559	0.488	0.305	-0.366	2.073	9.434	2.176	1.465	1.221	0.061	1506611103
-10.074	-0.482	0.532	-0.977	0.732	0.183	1.762	-8.984	-0.505	-0.122	0.244	-0.916	3.176	9.046	0.845	0.366	-0.366	-0.549	-10.074	-0.482	0.532	-0.977	0.732	0.183	1.294	9.405	2.456	0.366	0.305	-0.183	1.27	9.143	1.96	0.61	0.061	-0.244	1506611103
-10.774	-1.639	0.244	-0.854	-0.061	-0.061	1.926	-9.129	-0.348	0.183	0.366	-0.793	3.176	9.046	0.845	0.916	0.366	-0.916	-10.774	-1.639	0.244	-0.854	-0.061	-0.061	1.162	9.744	2.151	0.244	0.061	0.061	-0.585	9.445	2.549	0.732	-1.709	-1.099	1506611103
-10.082	-2.019	0.263	-0.305	0.061	-0.122	1.974	-9.494	-0.394	0.427	0.122	-0.732	3.469	9.416	1.247	1.221	1.221	-1.16	-10.082	-2.019	0.263	-0.305	0.061	-0.122	1.394	10.316	1.657	0.183	-0.122	0.061	0.238	10.555	0.67	2.563	-2.258	-1.709	1506611103
-9.406	-1.425	-0.047	-0.366	0.183	-0.183	2.036	-9.589	-0.427	0.366	-0.427	-0.793	3.622	10.445	1.617	1.16	1.465	-1.343	-9.406	-1.425	-0.047	-0.366	0.183	-0.183	1.439	10.351	1.375	0	0.061	-0.061	2.119	10.342	0.486	1.404	-0.61	-1.16	1506611103
-9.454	-1.325	-0.638	-0.488	0.061	-0.305	2.144	-8.872	-0.188	-0.061	-0.61	-0.854	3.728	10.141	1.707	0.977	1.343	-1.404	-9.454	-1.325	-0.638	-0.488	0.061	-0.305	1.059	9.778	1.376	-0.183	0.305	-0.061	1.219	9.698	0.221	2.136	-0.061	-1.038	1506611103
-9.613	-1.494	-0.837	-0.488	0.061	-0.244	2.247	-8.229	0.122	-0.244	-0.305	-0.671	3.607	9.795	1.592	0.671	1.221	-1.282	-9.613	-1.494	-0.837	-0.488	0.061	-0.244	0.721	9.594	1.273	-0.366	-0.061	0.061	1.049	9.763	-0.06	1.892	-0.61	-0.916	1506611103
-9.758	-1.482	-0.803	-0.305	0.183	-0.183	2.182	-8.397	0.193	-0.061	0.183	-0.244	3.607	9.795	1.592	0.305	0.793	-0.854	-9.758	-1.482	-0.803	-0.305	0.183	-0.183	0.894	9.845	1.144	-0.305	-0.366	0.061	1.314	9.865	-0.092	1.282	-0.183	-0.793	1506611103
-9.783	-1.286	-0.798	-0.305	0.183	-0.244	2.101	-8.793	0.043	0.122	-0.061	0.122	3.329	10.008	1.175	-0.183	0	-0.427	-9.783	-1.286	-0.798	-0.305	0.183	-0.244	1.215	9.873	1.135	-0.244	-0.305	0.061	1.792	9.923	-0.301	0.854	0.244	-0.427	1506611103
-9.768	-1.275	-0.83	-0.366	0.183	-0.305	2.259	-8.996	-0.004	0	-0.427	0.305	3.405	9.741	0.94	-0.61	-0.671	-0.366	-9.768	-1.275	-0.83	-0.366	0.183	-0.305	1.315	9.639	1.092	-0.244	-0.122	0.122	1.415	9.964	-0.585	0.488	0.366	-0.305	1506611103
-9.838	-1.331	-0.787	-0.366	0.061	-0.244	2.536	-9.003	0.048	-0.244	-0.122	0.244	3.527	9.478	0.745	-0.671	-0.793	-0.427	-9.838	-1.331	-0.787	-0.366	0.061	-0.244	1.286	9.451	1.099	-0.183	0	0.183	1.053	9.924	-0.593	0.366	0.305	-0.183	1506611103
-9.826	-1.285	-0.717	-0.366	0.061	-0.244	2.565	-8.878	0.196	-0.305	0.244	0.122	3.479	9.3	0.529	-0.671	-0.366	-0.427	-9.826	-1.285	-0.717	-0.366	0.061	-0.244	1.305	9.356	1.142	-0.122	0.061	0.122	1.055	9.957	-0.624	0.122	0.366	-0.061	1506611103
-9.848	-1.26	-0.737	-0.366	0	-0.305	2.425	-8.819	0.317	-0.244	0.244	0.183	3.479	9.3	0.529	-0.61	-0.061	-0.366	-9.848	-1.26	-0.737	-0.366	0	-0.305	1.351	9.46	1.18	0	0.244	0	0.971	9.921	-0.662	0.122	0.305	-0.061	1506611103
-9.81	-1.291	-0.715	-0.366	0	-0.305	2.351	-8.866	0.373	-0.122	0.061	0.305	3.303	9.366	0.112	-0.549	-0.305	-0.305	-9.81	-1.291	-0.715	-0.366	0	-0.305	1.365	9.658	1.224	0.122	0.305	-0.122	0.922	9.927	-0.763	0.244	0.305	-0.061	1506611103
-9.798	-1.309	-0.699	-0.305	0.061	-0.183	2.372	-8.896	0.34	0	-0.122	0.427	3.457	9.472	0.042	-0.366	-0.488	-0.244	-9.798	-1.309	-0.699	-0.305	0.061	-0.183	1.376	9.752	1.303	0.183	0.427	-0.183	0.979	9.929	-0.798	0.061	0.366	-0.061	1506611103
-9.771	-1.267	-0.713	-0.244	0.122	-0.183	2.446	-8.884	0.274	0.061	-0.183	0.488	3.457	9.472	0.042	-0.061	-0.183	-0.244	-9.771	-1.267	-0.713	-0.244	0.122	-0.183	1.311	9.765	1.401	0.122	0.488	-0.244	1.109	9.942	-0.737	0	0.366	0	1506611103
-9.825	-1.245	-0.719	-0.183	0	-0.122	2.497	-8.839	0.169	0.122	-0.244	0.488	3.443	9.585	0.205	0.305	0.305	-0.061	-9.825	-1.245	-0.719	-0.183	0	-0.122	1.151	9.704	1.425	0.122	0.366	-0.244	1.031	9.914	-0.782	0.061	0.183	0	1506611104
-9.798	-1.238	-0.682	-0.183	0	-0.061	2.558	-8.772	0.157	0.183	-0.244	0.549	3.354	9.587	0.434	0.61	0.427	0.183	-9.798	-1.238	-0.682	-0.183	0	-0.061	1.012	9.605	1.369	0.061	0.305	-0.244	0.997	9.918	-0.802	-0.061	0.061	0	1506611104
-9.835	-1.262	-0.712	-0.183	-0.061	-0.061	2.598	-8.795	0.086	0.122	-0.244	0.549	3.354	9.587	0.434	0.732	0.366	0.366	-9.835	-1.262	-0.712	-0.183	-0.061	-0.061	1	9.665	1.336	0.122	0.244	-0.183	1.047	9.886	-0.758	0	0.122	-0.061	1506611104
-9.784	-1.359	-0.69	-0.122	0	-0.061	2.657	-8.836	0.026	0.122	-0.244	0.61	3.153	9.793	0.843	0.732	0.366	0.488	-9.784	-1.359	-0.69	-0.122	0	-0.061	1.072	9.75	1.409	0.183	0.183	-0.122	1.034	9.922	-0.767	0	0.061	-0.061	1506611104
-9.752	-1.353	-0.672	-0.061	0.061	-0.061	2.75	-8.827	-0.002	0.061	-0.183	0.488	3.068	9.86	0.991	0.61	0.366	0.488	-9.752	-1.353	-0.672	-0.061	0.061	-0.061	1.125	9.755	1.395	0.122	0.122	-0.122	0.994	9.918	-0.702	0	0	-0.061	1506611104
-9.769	-1.31	-0.671	0	0.122	-0.061	2.808	-8.82	0	0	-0.122	0.366	3.068	9.86	0.991	0.488	0.244	0.488	-9.769	-1.31	-0.671	0	0.122	-0.061	1.177	9.745	1.394	0.061	0.061	-0.122	1.005	9.927	-0.717	-0.061	0	0	1506611104
-9.789	-1.273	-0.684	-0.061	0.122	-0.061	2.839	-8.825	0.025	0	-0.061	0.244	2.994	9.847	1.062	0.366	0.183	0.427	-9.789	-1.273	-0.684	-0.061	0.122	-0.061	1.241	9.716	1.407	0	0	-0.061	0.965	9.909	-0.684	-0.122	0	0	1506611104
-9.792	-1.233	-0.623	0	0.061	-0.061	2.842	-8.829	-0.004	0	-0.061	0.061	2.862	9.745	1.086	0.183	0.122	0.305	-9.792	-1.233	-0.623	0	0.061	-0.061	1.274	9.671	1.42	0	0	-0.061	1.007	9.908	-0.641	-0.061	-0.122	0	1506611104
-9.812	-1.212	-0.602	-0.061	0.061	-0.061	2.811	-8.829	-0.02	0	-0.061	-0.061	2.862	9.745	1.086	0.061	0	0.122	-9.812	-1.212	-0.602	-0.061	0.061	-0.061	1.308	9.671	1.432	0	0	-0.061	1.001	9.91	-0.626	-0.122	-0.061	0	1506611104
-9.811	-1.209	-0.561	-0.061	0	-0.061	2.753	-8.85	-0.038	0	0	-0.122	2.852	9.694	1.024	-0.061	-0.061	-0.061	-9.811	-1.209	-0.561	-0.061	0	-0.061	1.32	9.689	1.481	-0.061	0	-0.061	1.013	9.903	-0.551	-0.122	-0.061	0	1506611104
-9.8	-1.171	-0.519	0	0	-0.061	2.676	-8.848	-0.047	0	0.061	-0.244	2.924	9.649	0.835	-0.183	-0.061	-0.244	-9.8	-1.171	-0.519	0	0	-0.061	1.312	9.674	1.511	-0.061	0	-0.122	1.069	9.895	-0.502	-0.061	-0.061	0	1506611104
-9.824	-1.177	-0.543	0	0	-0.061	2.625	-8.847	-0.078	0.061	0.122	-0.366	2.924	9.649	0.835	-0.122	-0.122	-0.366	-9.824	-1.177	-0.543	0	0	-0.061	1.312	9.69	1.553	-0.061	0	-0.122	1.001	9.885	-0.524	-0.061	-0.061	0	1506611104
-9.805	-1.188	-0.562	0	0	-0.061	2.549	-8.853	-0.067	0.061	0.122	-0.427	3.022	9.642	0.762	-0.122	-0.061	-0.427	-9.805	-1.188	-0.562	0	0	-0.061	1.282	9.71	1.544	-0.122	-0.061	-0.183	1.02	9.9	-0.549	0	-0.122	-0.061	1506611104
-9.802	-1.176	-0.546	0.061	0	-0.061	2.488	-8.847	-0.059	0.061	0.061	-0.427	3.174	9.666	0.72	-0.122	-0.061	-0.488	-9.802	-1.176	-0.546	0.061	0	-0.061	1.272	9.686	1.562	-0.061	-0.122	-0.183	1.052	9.89	-0.496	0	-0.061	-0.061	1506611104
-9.808	-1.165	-0.568	0.061	0	-0.061	2.497	-8.833	-0.067	0.061	0.061	-0.366	3.174	9.666	0.72	0	-0.061	-0.427	-9.808	-1.165	-0.568	0.061	0	-0.061	1.243	9.647	1.56	-0.061	-0.122	-0.183	1.064	9.892	-0.468	-0.061	-0.122	-0.061	1506611104
-9.808	-1.156	-0.554	0.061	0	-0.061	2.482	-8.795	-0.016	0	0.122	-0.244	3.246	9.653	0.773	0	-0.122	-0.366	-9.808	-1.156	-0.554	0.061	0	-0.061	1.235	9.634	1.55	-0.061	-0.183	-0.183	1.077	9.89	-0.462	0	-0.061	-0.061	1506611104
-9.786	-1.187	-0.577	0.061	0	-0.061	2.522	-8.788	0.054	0	0.122	-0.122	3.341	9.673	0.857	0	-0.061	-0.366	-9.786	-1.187	-0.577	0.061	0	-0.061	1.267	9.646	1.543	-0.061	-0.122	-0.122	1.074	9.89	-0.423	0	-0.122	-0.061	1506611104
-9.796	-1.156	-0.586	0.122	0	-0.061	2.545	-8.796	0.142	-0.061	0.122	0	3.341	9.673	0.857	0	-0.122	-0.061	-9.796	-1.156	-0.586	0.122	0	-0.061	1.274	9.64	1.541	-0.061	-0.122	-0.122	1.135	9.875	-0.456	-0.061	-0.061	-0.061	1506611104
-9.814	-1.13	-0.553	0.061	0	-0.061	2.592	-8.788	0.166	-0.122	0.061	0.061	3.259	9.649	0.892	0	-0.122	0	-9.814	-1.13	-0.553	0.061	0	-0.061	1.324	9.623	1.535	0	-0.122	-0.122	1.156	9.886	-0.42	-0.061	-0.061	0	1506611104
-9.81	-1.116	-0.577	0.061	0	-0.061	2.643	-8.795	0.184	-0.061	0.122	0.061	3.214	9.682	0.9	0	-0.122	0.061	-9.81	-1.116	-0.577	0.061	0	-0.061	1.339	9.623	1.535	0	0	-0.061	1.08	9.885	-0.47	-0.061	-0.061	0	1506611104
-9.814	-1.133	-0.609	0	0	-0.061	2.676	-8.82	0.196	-0.061	0.122	0.122	3.214	9.682	0.9	0	-0.061	0.061	-9.814	-1.133	-0.609	0	0	-0.061	1.293	9.672	1.518	0	0	-0.061	1.16	9.877	-0.451	-0.061	-0.061	0	1506611104
-9.789	-1.141	-0.586	0	0	-0.061	2.695	-8.839	0.15	-0.061	0	0.122	3.155	9.705	0.885	0	-0.061	0.061	-9.789	-1.141	-0.586	0	0	-0.061	1.284	9.678	1.547	0	0	-0.061	1.186	9.89	-0.425	-0.061	-0.061	0	1506611104
-9.78	-1.146	-0.61	0	0	-0.061	2.745	-8.829	0.102	0	0.061	0	3.101	9.707	0.884	0	0	0.061	-9.78	-1.146	-0.61	0	0	-0.061	1.262	9.667	1.572	-0.061	0	-0.061	1.104	9.884	-0.423	-0.061	-0.061	0	1506611104
-9.784	-1.145	-0.629	0	0	-0.061	2.751	-8.812	0.091	0	0	0	3.101	9.707	0.884	0	0	0.061	-9.784	-1.145	-0.629	0	0	-0.061	1.261	9.66	1.564	-0.061	0	0	1.134	9.865	-0.465	0	-0.061	0	1506611104
-9.786	-1.154	-0.627	-0.061	0	0	2.757	-8.824	0.092	0	0.061	-0.061	3.031	9.654	0.902	-0.061	0	0.061	-9.786	-1.154	-0.627	-0.061	0	0	1.282	9.63	1.555	-0.061	0	0	1.102	9.872	-0.473	-0.061	0	0	1506611104
-9.8	-1.154	-0.628	-0.061	0	0	2.745	-8.805	0.08	0	0.061	-0.061	3.022	9.633	0.864	-0.061	0.061	0	-9.8	-1.154	-0.628	-0.061	0	0	1.288	9.615	1.541	0	0	0	1.123	9.86	-0.443	-0.061	-0.061	0	1506611104
-9.805	-1.144	-0.644	-0.061	0	0	2.714	-8.799	0.092	-0.061	0.061	-0.061	3.022	9.633	0.864	-0.061	0.061	-0.061	-9.805	-1.144	-0.644	-0.061	0	0	1.267	9.622	1.548	0	0.061	0	1.133	9.868	-0.429	0	0	0	1506611105
-9.79	-1.164	-0.635	-0.122	0	-0.061	2.673	-8.835	0.115	0	0.061	-0.061	3.054	9.666	0.83	-0.061	0.061	-0.061	-9.79	-1.164	-0.635	-0.122	0	-0.061	1.238	9.656	1.549	0	0	0	1.13	9.875	-0.484	0	0	0	1506611105
-9.793	-1.183	-0.626	-0.122	0	-0.061	2.651	-8.843	0.135	0	0	-0.122	3.121	9.666	0.786	-0.061	0.061	-0.061	-9.793	-1.183	-0.626	-0.122	0	-0.061	1.225	9.682	1.574	0	0	0	1.122	9.881	-0.459	0	0	0	1506611105
-9.784	-1.201	-0.627	-0.122	0	-0.061	2.647	-8.821	0.134	0	0	-0.122	3.121	9.666	0.786	-0.061	0.061	-0.061	-9.784	-1.201	-0.627	-0.122	0	-0.061	1.218	9.634	1.571	0	0	0	1.115	9.88	-0.434	-0.061	0.061	0	1506611105
-9.769	-1.235	-0.616	-0.061	0.061	-0.061	2.621	-8.784	0.142	0	-0.061	-0.122	3.097	9.599	0.779	-0.061	0	0	-9.769	-1.235	-0.616	-0.061	0.061	-0.061	1.223	9.603	1.553	0	0	0	1.108	9.885	-0.422	0	0.061	0	1506611105
-9.775	-1.242	-0.617	-0.061	0.061	0	2.576	-8.781	0.13	0.061	0	0	3.095	9.641	0.756	0	0	0	-9.775	-1.242	-0.617	-0.061	0.061	0	1.242	9.619	1.537	0	0.061	0	1.108	9.896	-0.443	-0.061	0.061	0	1506611105
-9.762	-1.215	-0.602	-0.061	0.122	0	2.595	-8.807	0.157	0.061	-0.061	0	3.095	9.641	0.756	0	0	0	-9.762	-1.215	-0.602	-0.061	0.122	0	1.245	9.648	1.565	0.061	0.061	-0.061	1.134	9.895	-0.389	-0.061	0.061	0.061	1506611105
-9.788	-1.284	-0.641	-0.183	0.183	-0.061	2.607	-8.808	0.147	0	-0.061	0	3.121	9.68	0.784	0	0.061	0	-9.788	-1.284	-0.641	-0.183	0.183	-0.061	1.231	9.666	1.602	0.061	0.061	-0.061	1.092	9.88	-0.406	-0.061	0	0.061	1506611105
-9.793	-1.267	-0.56	-0.183	0.244	-0.061	2.61	-8.848	0.13	0.061	-0.061	0	3.089	9.709	0.802	0.061	0.061	0.061	-9.793	-1.267	-0.56	-0.183	0.244	-0.061	1.273	9.682	1.648	0.061	0.061	-0.061	1.135	9.885	-0.392	-0.122	0.061	0.122	1506611105
-9.831	-1.103	-0.514	-0.427	0.305	-0.122	2.582	-8.963	0.123	0.061	-0.183	0	3.089	9.709	0.802	0.061	0.061	0.061	-9.831	-1.103	-0.514	-0.427	0.305	-0.122	1.434	9.734	1.727	0.061	0.244	-0.122	1.133	9.897	-0.319	-0.183	0.061	0.183	1506611105
-9.848	-1.138	-0.598	-0.732	0.305	-0.244	2.47	-9.171	0.081	0.244	-0.366	-0.061	3.189	9.924	0.863	0.183	0.122	0	-9.848	-1.138	-0.598	-0.732	0.305	-0.244	1.727	9.928	1.846	0.122	0.488	-0.122	0.947	9.926	-0.346	-0.183	-0.122	0.122	1506611105
-9.717	-1.212	-0.639	-0.854	0.305	-0.244	2.286	-9.321	0.042	0.427	-0.977	-0.305	3.315	9.729	0.967	0.366	0.427	-0.122	-9.717	-1.212	-0.639	-0.854	0.305	-0.244	1.957	9.915	1.948	0.061	0.732	-0.183	0.837	9.92	-0.512	0.061	-0.183	0	1506611105
-9.7	-1.194	-0.752	-1.038	0.305	-0.244	2.143	-9.265	-0.12	0.793	-1.648	-0.549	3.315	9.729	0.967	0.61	0.916	-0.183	-9.7	-1.194	-0.752	-1.038	0.305	-0.244	2.117	9.576	1.904	-0.061	0.977	-0.183	0.965	9.863	-0.462	0.122	0	-0.061	1506611105
-9.627	-1.192	-0.909	-1.343	0.305	-0.427	2.04	-9.199	-0.313	0.977	-1.953	-0.793	3.358	9.43	1.119	0.854	1.526	-0.244	-9.627	-1.192	-0.909	-1.343	0.305	-0.427	2.229	9.324	1.865	0	1.465	-0.183	1.089	9.847	-0.425	0.366	0.305	-0.061	1506611105
-9.637	-1.148	-1.058	-1.77	0.244	-0.732	1.876	-9.257	-0.487	0.977	-2.258	-0.854	3.321	9.263	1.196	0.977	1.892	-0.427	-9.637	-1.148	-1.058	-1.77	0.244	-0.732	2.155	9.164	1.699	0.061	1.953	-0.183	0.975	9.759	-0.323	0.549	0.427	-0.244	1506611105
-9.628	-1.065	-1.334	-2.258	0	-0.977	1.719	-9.424	-0.544	1.099	-2.502	-0.854	3.31	9.172	1.17	1.038	2.014	-0.488	-9.628	-1.065	-1.334	-2.258	0	-0.977	2.073	9.15	1.482	0.244	2.258	-0.244	0.78	9.796	-0.504	0.671	0.427	-0.244	1506611105
-9.66	-0.985	-1.617	-2.747	-0.366	-1.282	1.615	-9.454	-0.56	1.282	-2.747	-0.793	3.393	9.074	0.755	0.977	2.014	-0.61	-9.66	-0.985	-1.617	-2.747	-0.366	-1.282	2.096	9.186	1.232	0.366	2.502	-0.366	1.064	9.776	-0.945	0.793	1.099	-0.244	1506611105
-9.601	-0.998	-1.955	-2.93	-0.427	-1.282	1.481	-9.243	-0.421	1.282	-2.869	-0.549	3.393	9.074	0.755	1.038	2.136	-0.732	-9.601	-0.998	-1.955	-2.93	-0.427	-1.282	2.092	9.225	0.883	0.305	2.991	-0.366	1.158	9.759	-1.168	0.671	1.587	-0.366	1506611105
-9.631	-0.932	-2.204	-3.357	-0.427	-1.099	1.376	-8.939	-0.233	1.282	-2.991	-0.244	3.414	9.015	0.542	1.16	2.319	-0.916	-9.631	-0.932	-2.204	-3.357	-0.427	-1.099	1.794	9.24	0.435	0.122	3.296	-0.305	1.526	9.82	-1.318	0.61	2.075	-0.427	1506611105
-9.889	-0.995	-2.293	-3.723	-0.427	-0.916	1.384	-8.801	0.042	1.343	-3.052	0.183	3.64	9.667	0.099	1.16	2.747	-1.16	-9.889	-0.995	-2.293	-3.723	-0.427	-0.916	1.291	9.556	0.001	0.122	3.662	-0.061	2.103	9.799	-1.546	0.488	2.625	-0.427	1506611105
-9.897	-1.193	-2.192	-3.906	-0.366	-0.793	1.386	-8.998	0.29	1.282	-3.174	0.671	3.863	10.251	-0.228	0.854	3.113	-1.465	-9.897	-1.193	-2.192	-3.906	-0.366	-0.793	0.841	10.256	-0.219	0.122	3.662	-0.061	1.932	9.947	-1.397	0.366	2.502	-0.366	1506611105
-9.8	-1.336	-2.147	-3.967	-0.427	-0.61	1.574	-9.021	0.481	1.221	-3.601	1.16	3.863	10.251	-0.228	0.549	3.601	-1.648	-9.8	-1.336	-2.147	-3.967	-0.427	-0.61	0.398	10.586	-0.057	0.427	4.089	0.244	1.688	10.012	-1.182	0.183	2.197	-0.244	1506611105
-9.656	-1.548	-2.226	-3.784	-0.549	-0.549	1.845	-8.691	0.642	1.282	-3.723	1.343	4.052	10.162	-0.684	0.366	3.967	-1.404	-9.656	-1.548	-2.226	-3.784	-0.549	-0.549	0.051	10.482	0.148	0.183	3.906	0.305	1.633	9.902	-1.141	0.061	2.014	-0.305	1506611105
-9.604	-1.659	-2.433	-3.479	-0.61	-0.427	1.951	-8.326	0.616	1.282	-3.723	1.343	3.974	10.176	-0.725	0.427	3.906	-0.732	-9.604	-1.659	-2.433	-3.479	-0.61	-0.427	-0.201	10.32	0.273	-0.061	3.601	0.61	1.781	9.792	-1.328	0	2.441	-0.305	1506611105
-9.659	-1.633	-2.617	-3.418	-0.671	-0.366	2.068	-8.191	0.428	1.526	-4.028	1.465	3.974	10.176	-0.725	0.427	3.784	-0.061	-9.659	-1.633	-2.617	-3.418	-0.671	-0.366	-0.368	10.34	0.294	-0.061	3.418	0.854	1.855	9.817	-1.404	-0.183	2.563	-0.305	1506611105
-9.631	-1.682	-2.729	-3.418	-0.732	-0.305	2.281	-8.287	0.201	1.587	-4.456	2.441	3.554	10.241	-0.736	0.244	3.601	0.305	-9.631	-1.682	-2.729	-3.418	-0.732	-0.305	-0.45	10.286	0.321	0.061	3.296	1.099	1.611	9.929	-1.364	-0.427	2.625	-0.305	1506611106
-9.496	-1.744	-2.912	-3.357	-0.793	-0.244	2.579	-8.439	-0.038	1.587	-4.456	2.441	3.554	10.241	-0.736	-0.061	3.296	0.732	-9.496	-1.744	-2.912	-3.357	-0.793	-0.244	-0.423	10.093	0.379	0.122	3.052	1.221	1.261	9.929	-1.419	-0.427	2.441	-0.305	1506611106
-9.438	-1.772	-3.088	-3.052	-0.854	-0.244	3.212	-8.513	-0.028	1.038	-4.333	2.502	3.262	10.006	-0.865	-0.244	2.93	1.099	-9.438	-1.772	-3.088	-3.052	-0.854	-0.244	-0.236	9.905	0.452	0.061	2.808	1.282	0.989	9.887	-1.719	-0.427	1.892	-0.427	1506611106
-9.403	-1.713	-3.218	-2.93	-1.038	-0.183	3.712	-8.597	0.087	0.549	-3.845	1.709	2.712	9.688	-1.141	-0.305	2.686	1.282	-9.403	-1.713	-3.218	-2.93	-1.038	-0.183	-0.008	9.802	0.433	0	2.563	1.282	1.264	9.897	-1.75	-0.61	2.075	-0.366	1506611106
-9.333	-1.663	-3.301	-2.808	-1.038	-0.183	4.053	-8.687	0.3	0.122	-3.662	0.549	2.712	9.688	-1.141	-0.244	2.38	1.221	-9.333	-1.663	-3.301	-2.808	-1.038	-0.183	0.248	9.771	0.355	0.061	2.319	1.221	0.982	9.898	-1.803	-0.732	1.953	-0.427	1506611106
-9.215	-1.511	-3.362	-2.625	-1.099	-0.305	4.047	-8.746	0.687	-0.244	-3.54	-0.488	2.566	9.505	-1.206	-0.183	2.319	0.977	-9.215	-1.511	-3.362	-2.625	-1.099	-0.305	0.493	9.668	0.342	0.122	2.258	1.099	0.843	9.874	-1.918	-0.916	1.892	-0.549	1506611106
-9.153	-1.4	-3.363	-2.625	-1.343	-0.366	3.907	-8.746	1.122	-0.366	-3.357	-1.099	2.487	9.026	-1.144	-0.061	2.319	0.549	-9.153	-1.4	-3.363	-2.625	-1.343	-0.366	0.689	9.488	0.318	0.244	2.136	0.977	0.782	9.823	-1.888	-1.16	1.77	-0.61	1506611106
-9.195	-1.333	-2.713	-2.747	-1.404	-0.183	3.714	-8.748	1.547	-0.427	-2.625	-1.404	2.625	8.898	-0.993	0.061	2.197	0.183	-9.195	-1.333	-2.713	-2.747	-1.404	-0.183	0.907	9.329	0.303	0.305	1.831	0.793	0.798	9.842	-1.823	-1.526	1.892	-0.671	1506611106
-8.971	-1.471	-1.885	-2.869	-1.099	0.061	3.527	-8.765	2.009	-0.366	-1.953	-1.526	2.625	8.898	-0.993	0.244	2.014	-0.061	-8.971	-1.471	-1.885	-2.869	-1.099	0.061	1.052	9.409	0.353	0.305	1.953	0.61	0.414	9.762	-1.328	-1.77	1.77	-0.671	1506611106
-9.525	-1.645	-1.452	-2.808	-0.488	-0.061	3.347	-8.887	2.45	-0.305	-1.343	-1.587	2.829	9.204	-0.743	0.427	1.831	-0.183	-9.525	-1.645	-1.452	-2.808	-0.488	-0.061	1.203	9.872	0.93	0.427	2.319	0.366	0.401	9.586	-0.571	-2.075	1.709	-0.61	1506611106
-10.378	-2.382	-0.877	-2.136	-0.61	-0.122	2.998	-9.485	2.588	0.244	-1.282	-1.404	2.99	10.111	-0.511	0.366	1.465	-0.244	-10.378	-2.382	-0.877	-2.136	-0.61	-0.122	1.367	10.716	2.04	1.343	2.38	-0.244	0.689	10.112	0.453	-3.235	1.465	-0.183	1506611106
-10.733	-2.285	0.059	-1.831	-1.648	0.549	2.318	-9.156	1.56	1.648	-2.869	-1.282	3.817	10.043	0.796	1.221	1.465	0.977	-10.733	-2.285	0.059	-1.831	-1.648	0.549	1.749	9.715	2.984	1.16	1.892	-0.305	3.45	9.515	1.504	-2.502	5.676	1.709	1506611106
-11.248	-1.968	0.672	-2.502	-2.136	0.549	2.318	-9.156	1.56	1.648	-2.869	-1.282	4.113	10.398	1.506	1.221	1.465	0.977	-11.248	-1.968	0.672	-2.502	-2.136	0.549	1.749	9.715	2.984	0.549	2.502	-0.122	3.45	9.515	1.504	-2.502	5.676	1.709	1506611106
-10.849	-1.666	0.717	-2.686	-1.892	0.366	2.131	-9.588	0.735	2.075	-3.357	-0.916	4.017	10.968	1.97	1.465	2.563	1.526	-10.849	-1.666	0.717	-2.686	-1.892	0.366	2.052	10.234	2.988	0.549	3.296	0	4.024	9.253	0.62	0.305	6.592	1.953	1506611106
-9.749	-1.453	0.496	-2.869	-1.16	0.366	2.054	-9.859	-0.103	2.319	-3.906	-0.488	4.017	10.968	1.97	1.404	4.395	1.587	-9.749	-1.453	0.496	-2.869	-1.16	0.366	1.608	10.104	2.869	0.183	3.357	0.305	2.792	10.257	0.941	1.709	8.484	2.319	1506611106
-9.019	-1.404	0.121	-3.052	-1.099	0.061	2.255	-9.27	-0.702	2.136	-3.784	-0.366	3.352	10.607	2.198	1.343	4.7	1.709	-9.019	-1.404	0.121	-3.052	-1.099	0.061	1.406	9.481	2.623	-0.122	2.869	0.61	0.244	10.604	1.622	0.61	8.24	3.235	1506611106
-8.58	-1.436	0.157	-3.418	-0.671	-0.183	2.464	-8.636	-1.008	1.77	-2.869	-0.488	2.272	9.479	2.01	1.038	3.601	1.892	-8.58	-1.436	0.157	-3.418	-0.671	-0.183	1.513	9.004	2.498	-0.305	2.869	0.61	-1.089	9.929	2.182	-0.244	4.333	3.784	1506611106
-9.081	-1.314	0.366	-3.113	-0.427	-0.122	2.367	-8.447	-1.138	1.587	-2.319	-0.427	2.272	9.479	2.01	0.61	2.869	1.709	-9.081	-1.314	0.366	-3.113	-0.427	-0.122	1.64	8.875	2.393	-0.305	3.052	0.61	-0.465	9.879	2.244	-0.061	2.869	4.089	1506611106
-9.714	-0.968	0.362	-3.113	-0.366	0.061	2.137	-8.574	-1.308	1.587	-3.052	-0.305	2.019	9.062	1.631	0.427	2.686	1.038	-9.714	-0.968	0.362	-3.113	-0.366	0.061	1.732	8.964	2.34	-0.122	3.235	0.671	0.677	9.885	1.633	-0.061	2.869	3.784	1506611106
-9.865	-0.562	0.19	-3.235	-0.427	0.122	2.269	-8.684	-1.509	1.343	-3.357	-0.061	2.137	8.904	1.074	0.61	2.625	0.061	-9.865	-0.562	0.19	-3.235	-0.427	0.122	1.644	9.064	2.391	0.122	3.479	0.732	1.883	9.772	1.253	0.366	3.174	3.54	1506611106
-9.667	-0.422	0.132	-3.418	-0.427	0.183	2.478	-8.757	-1.663	0.977	-3.174	0.305	2.137	8.904	1.074	0.732	2.93	-0.793	-9.667	-0.422	0.132	-3.418	-0.427	0.183	1.366	9.132	2.405	0.244	3.296	0.61	2.773	9.607	0.967	1.038	5.005	3.357	1506611106
-9.402	-0.63	0.196	-3.479	-0.366	0.122	2.541	-8.665	-1.516	0.61	-2.991	0.61	2.224	8.994	0.889	0.854	2.869	-1.221	-9.402	-0.63	0.196	-3.479	-0.366	0.122	1.138	9.091	2.46	0.305	2.869	0.366	2.504	9.288	0.798	1.404	6.042	2.869	1506611106
-9.375	-0.91	0.258	-3.357	-0.244	0	2.651	-8.526	-1.25	0.427	-3.052	0.977	2.372	9.006	0.819	0.916	2.502	-1.343	-9.375	-0.91	0.258	-3.357	-0.244	0	1.256	9.043	2.489	0.366	2.441	0.122	1.615	8.939	1.141	1.77	5.737	2.075	1506611106
-9.711	-1.195	0.407	-2.93	-0.244	0	2.801	-8.549	-0.995	0.366	-2.991	1.343	2.559	9.048	0.851	1.099	2.258	-1.465	-9.711	-1.195	0.407	-2.93	-0.244	0	1.631	9.199	2.509	0.366	2.441	0.122	0.915	8.795	1.755	2.136	4.822	1.526	1506611106
-9.684	-1.136	0.151	-3.052	-0.061	-0.183	2.92	-8.757	-0.763	0.366	-2.991	1.77	2.856	9.272	1.006	1.404	2.38	-1.648	-9.684	-1.136	0.151	-3.052	-0.061	-0.183	1.804	9.351	2.533	0.488	2.625	-0.244	1.128	9.146	2.18	2.075	3.845	0.854	1506611106
-9.871	-0.883	0.258	-3.113	0	-0.122	3.144	-9.025	-0.548	0.366	-2.991	2.197	3.173	9.499	1.306	1.648	2.808	-1.709	-9.871	-0.883	0.258	-3.113	0	-0.122	1.515	9.312	2.601	0.549	2.747	-0.244	1.934	9.447	2.905	1.465	3.052	0.488	1506611107
-10.111	-0.3	0.479	-3.235	0.305	0	3.417	-9.298	-0.323	0.488	-2.625	2.502	3.424	9.655	1.648	1.709	2.991	-1.404	-10.111	-0.3	0.479	-3.235	0.305	0	1.085	9.227	2.706	0.61	2.625	-0.183	2.942	9.52	3.034	0.61	3.54	0.671	1506611107
-10.767	-0.967	-0.01	-3.296	0.061	-0.061	3.706	-9.494	-0.006	0.671	-2.563	2.441	3.53	9.789	1.848	1.526	2.808	-0.793	-10.767	-0.967	-0.01	-3.296	0.061	-0.061	0.843	9.355	2.841	0.671	2.502	0.061	2.792	8.839	2.844	0.793	2.197	0.244	1506611107
-10.613	-2.297	-0.246	-2.808	-0.244	-0.183	3.706	-9.494	-0.006	0.671	-2.563	2.441	3.632	10.749	1.839	1.16	2.502	-0.183	-10.613	-2.297	-0.246	-2.808	-0.244	-0.183	0.93	10.012	2.603	0.793	2.258	0.366	1.688	9.435	1.921	2.502	0.732	-1.099	1506611107
-10.223	-2.474	0.474	-1.77	-0.122	0.244	4.164	-10.188	0.225	0.916	-2.686	2.075	3.632	10.749	1.839	0.916	2.441	0.183	-10.223	-2.474	0.474	-1.77	-0.122	0.244	1	10.428	2.298	0.793	2.258	0.366	1.133	11.257	2.39	1.221	2.625	-0.854	1506611107
-9.829	-1.755	-0.318	-1.831	-0.061	-0.122	4.189	-9.799	0.324	0.916	-3.052	0.549	3.734	10.878	1.751	0.61	2.563	0.366	-9.829	-1.755	-0.318	-1.831	-0.061	-0.122	0.668	10.245	2.091	0.854	2.686	0.916	0.889	9.794	3.868	0.61	-2.014	-1.221	1506611107
-9.525	-2.091	-1.073	-2.136	-0.061	-0.549	4.055	-9.158	0.613	0.793	-2.502	-0.061	3.698	10.741	1.494	0.244	2.686	0.793	-9.525	-2.091	-1.073	-2.136	-0.061	-0.549	0.251	10.168	1.804	0.854	2.686	0.916	0.566	9.865	0.132	3.601	-1.16	-1.404	1506611107
-8.981	-2.243	-1.528	-2.075	-0.122	-0.366	3.76	-8.489	0.865	0.854	-2.258	-0.732	3.497	10.652	1.067	-0.244	2.625	1.16	-8.981	-2.243	-1.528	-2.075	-0.122	-0.366	0.102	9.985	1.284	0.916	2.869	1.221	1.28	9.828	-0.129	1.831	0	-1.709	1506611107
-9.134	-2.085	-1.832	-2.197	-0.122	-0.122	3.36	-7.727	1.046	0.854	-2.258	-0.732	3.196	10.124	0.583	-0.549	2.258	1.404	-9.134	-2.085	-1.832	-2.197	-0.122	-0.122	0.238	9.532	0.903	0.549	2.502	1.526	2.116	9.698	-0.352	2.075	1.953	-1.221	1506611107
-9.589	-1.866	-1.828	-2.136	-0.122	0.061	3.36	-7.727	1.046	0.732	-2.441	-1.587	3.344	9.928	-0.53	-0.671	1.465	1.526	-9.589	-1.866	-1.828	-2.136	-0.122	0.061	0.434	9.759	0.556	0.183	2.869	1.709	1.694	9.772	-0.501	1.892	1.709	-0.854	1506611107
-9.715	-1.457	-1.755	-2.258	-0.061	0.244	2.778	-8.611	1.158	0.61	-2.258	-2.319	3.344	9.928	-0.53	-0.732	1.709	1.282	-9.715	-1.457	-1.755	-2.258	-0.061	0.244	0.578	10.31	0.394	0.183	2.869	1.709	1.376	9.893	-0.675	1.404	0.183	-0.671	1506611107
-9.554	-1.119	-1.8	-2.625	0.061	0	2.537	-8.875	1.41	0.183	-1.282	-2.441	3.851	10.058	-1.055	-0.61	2.808	0.916	-9.554	-1.119	-1.8	-2.625	0.061	0	0.718	10.384	0.508	0.366	2.747	1.648	1.314	9.781	-0.743	1.648	-0.244	-0.793	1506611107
-9.435	-1.327	-1.822	-2.808	-0.183	-0.366	2.347	-8.6	1.878	0.122	-0.854	-2.38	3.918	9.738	-1.526	-0.305	2.991	1.099	-9.435	-1.327	-1.822	-2.808	-0.183	-0.366	0.941	9.973	0.701	0.427	2.38	1.221	1.322	9.752	-1.449	1.343	0.366	-0.977	1506611107
-9.363	-1.786	-1.745	-2.747	-0.244	-0.488	2.347	-8.6	1.878	0.122	-0.854	-2.38	3.805	9.13	-1.638	0.366	2.197	1.526	-9.363	-1.786	-1.745	-2.747	-0.244	-0.488	0.941	9.973	0.701	0.427	2.38	1.221	1.261	9.568	-1.548	1.099	1.648	-1.038	1506611107
-9.49	-1.946	-1.695	-2.38	-0.183	-0.488	2.347	-8.6	1.878	0.122	-0.854	-2.38	3.792	8.709	-1.506	0.916	1.892	1.709	-9.49	-1.946	-1.695	-2.38	-0.183	-0.488	0.941	9.973	0.701	0.427	2.38	1.221	0.811	9.61	-1.425	0.793	1.831	-0.916	1506611107
-9.644	-1.762	-1.725	-2.075	0	-0.366	2.044	-8.244	2.275	0.122	-0.854	-2.38	3.734	8.876	-0.924	1.282	2.075	1.404	-9.644	-1.762	-1.725	-2.075	0	-0.366	1.603	9.489	0.288	0.854	2.808	0.305	0.691	9.78	-1.308	0.549	1.282	-0.671	1506611107
-9.674	-1.354	-1.946	-1.831	0.122	-0.305	2.044	-8.244	2.275	0.427	-0.916	-2.258	3.734	8.876	-0.924	1.404	2.197	0.916	-9.674	-1.354	-1.946	-1.831	0.122	-0.305	1.412	9.701	0.383	1.16	2.991	0.122	0.774	9.908	-1.477	0.366	0.793	-0.61	1506611107
-9.728	-1	-2.14	-1.709	-0.183	-0.366	1.523	-8.056	2.321	0.732	-2.075	-0.977	3.787	9.094	-0.585	1.404	2.075	0.671	-9.728	-1	-2.14	-1.709	-0.183	-0.366	1.087	9.769	0.476	1.221	2.869	-0.061	0.987	9.923	-1.937	0	0.427	-0.61	1506611107
-9.819	-1.107	-2.007	-1.587	-0.488	-0.427	2.085	-7.844	2.211	0.549	-1.709	1.953	3.85	9.274	-0.245	1.343	1.77	0.671	-9.819	-1.107	-2.007	-1.587	-0.488	-0.427	0.817	9.739	0.526	0.916	2.197	-0.061	0.964	9.835	-1.469	-0.061	0.366	-0.671	1506611107
-9.729	-1.219	-1.893	-1.343	-0.488	-0.366	2.297	-7.968	2.183	0.549	-1.709	2.625	3.827	9.307	0.126	1.282	1.526	0.793	-9.729	-1.219	-1.893	-1.343	-0.488	-0.366	0.861	9.723	0.5	0.488	1.526	0	1.047	9.848	-1.528	-0.427	0.61	-0.793	1506611107
-9.47	-1.264	-2.062	-0.977	-0.488	-0.366	2.578	-8.387	1.992	0.549	-2.075	3.052	3.688	9.421	0.498	1.221	1.282	0.671	-9.47	-1.264	-2.062	-0.977	-0.488	-0.366	1.193	10.007	0.484	0.183	1.099	-0.122	0.633	9.86	-1.048	-0.366	0.549	-0.854	1506611107
-9.579	-1.192	-2.254	-0.427	-0.305	-0.061	3.047	-8.76	1.838	0.549	-2.075	3.052	3.579	9.582	0.787	1.038	1.221	0.244	-9.579	-1.192	-2.254	-0.427	-0.305	-0.061	1.559	10.093	0.492	-0.061	0.61	-0.183	0.601	9.883	-1.471	-0.916	0.061	-0.916	1506611107
-10.243	-1.007	-2.333	-0.061	-0.488	0.244	3.575	-8.921	1.662	0.488	-2.197	3.174	3.481	9.484	1.037	0.793	1.16	-0.366	-10.243	-1.007	-2.333	-0.061	-0.488	0.244	1.659	10.049	0.519	-0.366	0.427	-0.061	0.766	9.996	-1.627	-1.282	0	-0.916	1506611107
-10.685	-0.76	-2.013	-0.366	-0.488	0.244	4.084	-9.29	1.576	0.183	-1.709	2.197	3.47	9.572	1.218	0.549	1.221	-1.038	-10.685	-0.76	-2.013	-0.366	-0.488	0.244	1.712	10.426	0.644	-0.427	0.244	0	1.13	10.489	-1.492	-1.648	0.122	-0.916	1506611107
-11.142	-0.922	-1.922	-1.343	-0.732	-0.061	4.549	-10.069	1.535	0	-1.343	1.526	3.424	10.206	1.22	0.122	0.854	-1.648	-11.142	-0.922	-1.922	-1.343	-0.732	-0.061	2.076	11.08	1.074	-0.061	0	-0.183	1.292	10.831	-0.895	-2.136	0.427	-0.732	1506611107
-10.576	-1.977	-1.616	-1.16	-0.916	0.061	4.935	-10.643	1.53	-0.061	-1.038	0.793	3.458	10.849	1.092	-0.305	-0.061	-2.258	-10.576	-1.977	-1.616	-1.16	-0.916	0.061	2.33	10.844	1.587	0.122	-0.366	-0.549	0.843	11.299	-0.092	-2.563	0.977	-0.366	1506611108
-9.568	-2.751	-0.519	-0.549	-0.977	0.427	5.026	-9.93	1.552	-0.061	-0.977	-0.549	3.974	10.281	1.214	-0.061	0.183	-2.38	-9.568	-2.751	-0.519	-0.549	-0.977	0.427	1.914	9.441	1.771	-0.488	-0.183	-0.305	0.906	11.018	0.892	-2.93	1.404	0.183	1506611108
-9.068	-2.767	0.58	-0.427	-0.61	0.671	4.717	-8.998	1.633	0	-0.854	-1.953	4.381	8.937	1.573	0.305	1.404	-2.014	-9.068	-2.767	0.58	-0.427	-0.61	0.671	1.071	8.482	2.05	-0.671	0.549	0.183	0.81	10.032	1.59	-3.418	1.465	0.916	1506611108
-9.475	-2.562	1.007	-0.488	-0.549	0.61	4.114	-8.805	1.568	0.122	-0.305	-2.686	4.381	8.937	1.573	0.244	2.136	-1.343	-9.475	-2.562	1.007	-0.488	-0.549	0.61	0.461	8.819	2.445	-0.122	1.099	0.244	0.746	9.221	1.93	-3.54	1.038	1.77	1506611108
-10.146	-2.298	1.014	-0.61	-0.732	0.366	3.413	-8.882	1.266	0.488	-0.061	-2.869	4.02	9.543	1.45	-0.244	1.526	-0.488	-10.146	-2.298	1.014	-0.61	-0.732	0.366	0.415	9.447	3.236	0.61	1.038	0.122	0.269	9.398	2.133	-2.93	0.977	2.563	1506611108
-10.176	-2.244	0.949	-0.732	-0.732	0.366	2.864	-9.134	0.889	0.854	-0.061	-2.686	3.826	10.401	1.062	-0.488	-0.366	0.732	-10.176	-2.244	0.949	-0.732	-0.732	0.366	0.895	10.009	3.6	0.549	0.916	-0.061	-0.398	10.007	1.919	-1.892	0.549	2.563	1506611108
-9.172	-2.043	0.973	-0.854	-0.916	0.244	2.347	-9.495	0.262	1.221	-0.549	-2.502	3.826	10.401	1.062	0.061	-0.61	1.831	-9.172	-2.043	0.973	-0.854	-0.916	0.244	1.03	9.912	3.353	0	0.854	0	-0.014	9.875	1.572	-0.732	0.732	2.441	1506611108
-8.587	-1.69	0.846	-0.916	-0.305	-0.061	2.131	-9.13	-0.255	1.16	-1.099	-2.38	3.801	10.182	1.359	0.732	0.916	2.502	-8.587	-1.69	0.846	-0.916	-0.305	-0.061	0.931	9.085	3.096	-0.244	0.793	0	1.011	8.915	1.591	0.427	3.052	2.686	1506611108
-8.92	-1.687	0.656	-0.854	-0.427	-0.122	2.128	-8.35	-0.505	0.732	-0.854	-2.319	3.185	9.542	1.523	0.732	1.465	2.808	-8.92	-1.687	0.656	-0.854	-0.427	-0.122	1.023	8.482	2.988	-0.244	0.977	0	0.252	9.104	2.021	0.732	4.456	2.686	1506611108
-9.201	-1.69	0.662	-0.61	0	-0.061	2.024	-8.172	-0.623	0.549	0	-1.831	2.45	9.162	1.528	0.549	1.221	2.747	-9.201	-1.69	0.662	-0.61	0	-0.061	1.394	8.679	2.851	0.061	1.099	0	-0.537	9.324	2.451	0.549	3.357	2.258	1506611108
-9.616	-1.324	0.787	-0.61	0.122	0.061	1.719	-8.564	-0.726	0.488	-0.122	-1.038	2.024	9.122	1.442	0.488	0.732	2.075	-9.616	-1.324	0.787	-0.61	0.122	0.061	1.715	8.952	2.883	0.305	1.343	-0.061	-0.507	9.533	2.773	0.061	2.319	1.953	1506611108
-9.814	-0.847	0.738	-0.916	0	-0.061	1.639	-8.806	-0.864	0.244	-0.854	-0.305	1.951	9.008	1.456	0.671	0.916	1.099	-9.814	-0.847	0.738	-0.916	0	-0.061	1.634	9.034	2.985	0.488	1.587	-0.061	0.061	9.441	2.951	0.061	1.343	1.526	1506611108
-9.704	-0.543	0.742	-1.343	-0.122	0	1.938	-8.82	-0.88	-0.061	-0.671	0.366	1.951	9.008	1.456	0.854	1.038	0.244	-9.704	-0.543	0.742	-1.343	-0.122	0	1.298	9.051	2.954	0.488	1.465	-0.122	1.102	9.229	3.09	0.305	1.099	1.343	1506611108
-9.525	-0.494	0.824	-1.587	-0.244	0.061	2.094	-8.686	-0.624	-0.427	-0.244	0.977	2.052	9.104	1.579	0.854	1.099	-0.366	-9.525	-0.494	0.824	-1.587	-0.244	0.061	0.988	8.967	2.921	0.488	1.038	-0.244	1.83	8.875	2.938	0.732	1.709	1.16	1506611108
-9.454	-0.636	0.864	-1.587	-0.122	0.122	2.217	-8.552	-0.278	-0.549	-0.122	1.465	2.2	9.082	1.735	0.732	0.671	-0.671	-9.454	-0.636	0.864	-1.587	-0.122	0.122	1.05	8.977	2.859	0.488	0.549	-0.305	1.67	8.672	2.785	0.854	1.953	0.854	1506611108
-9.46	-0.794	0.819	-1.648	-0.061	0.122	2.385	-8.625	0.098	-0.549	-0.305	1.77	2.2	9.082	1.735	0.671	0.305	-1.16	-9.46	-0.794	0.819	-1.648	-0.061	0.122	1.501	9.15	2.78	0.549	0.488	-0.366	1.829	8.683	3.202	0.732	1.892	0.671	1506611108
-9.475	-0.754	0.866	-1.465	0.183	0.122	2.601	-8.805	0.386	-0.427	-0.427	2.075	2.506	9.201	1.84	0.732	0.427	-1.77	-9.475	-0.754	0.866	-1.465	0.183	0.122	1.796	9.24	2.71	0.61	0.732	-0.366	2.271	8.821	3.687	0.305	1.526	0.671	1506611108
-9.69	-0.481	1.101	-1.465	0.305	0.122	2.795	-8.926	0.627	-0.305	-0.488	2.38	3.22	9.668	2.255	0.793	0.732	-2.258	-9.69	-0.481	1.101	-1.465	0.305	0.122	1.755	9.29	2.722	0.61	0.793	-0.305	2.458	8.876	3.987	-0.122	1.465	0.732	1506611108
-10.131	-0.264	1.379	-1.648	0.549	0.183	3.043	-9.085	0.968	-0.122	-0.488	2.625	3.22	9.668	2.255	0.732	1.038	-2.38	-10.131	-0.264	1.379	-1.648	0.549	0.183	1.592	9.426	2.743	0.488	0.732	-0.305	2.092	8.626	3.84	0	1.282	0.488	1506611108
-10.779	-0.726	0.896	-2.014	0.244	0.061	3.153	-9.277	1.109	0.366	-1.038	2.686	3.504	9.967	2.334	0.61	1.038	-2.136	-10.779	-0.726	0.896	-2.014	0.244	0.061	1.566	9.708	2.792	0.366	0.61	-0.244	1.641	8.575	3.514	0.854	0.427	-0.122	1506611108
-10.958	-1.693	0.547	-2.075	0.366	-0.122	3.384	-9.659	1.026	0.916	-1.831	2.625	4.06	10.58	2.166	0.549	0.916	-1.648	-10.958	-1.693	0.547	-2.075	0.366	-0.122	1.686	10.148	2.627	0.244	0.61	-0.183	1.317	9.339	2.765	2.075	-0.305	-0.732	1506611108
-10.349	-1.633	0.891	-1.404	-0.183	0.122	3.848	-9.963	0.763	1.221	-2.136	2.319	4.06	10.58	2.166	0.549	1.221	-1.221	-10.349	-1.633	0.891	-1.404	-0.183	0.122	1.585	10.3	2.384	0.122	0.793	0.061	2.03	10.829	3.531	1.892	2.319	-0.244	1506611108
-10.081	-0.991	0.751	-1.831	-0.061	0.122	4.274	-9.891	0.453	1.099	-2.197	1.648	4.216	10.636	2.036	0.488	1.587	-0.793	-10.081	-0.991	0.751	-1.831	-0.061	0.122	1.145	10.161	2.23	0.183	1.343	0.244	2.072	10.063	4.508	0.427	-1.892	0.305	1506611108
-9.954	-1.531	-0.001	-1.465	0.061	-0.183	4.52	-9.229	0.404	0.854	-1.648	0.671	4.182	10.47	1.816	0.244	1.77	-0.244	-9.954	-1.531	-0.001	-1.465	0.061	-0.183	0.654	10.019	2.137	0.305	1.282	0.549	-0.618	9.446	1.664	2.197	-0.122	-1.038	1506611108
-9.55	-1.596	-0.291	-1.404	-0.061	-0.244	4.311	-8.826	0.352	0.977	-1.648	-0.183	3.92	10.405	1.475	-0.061	1.404	0.488	-9.55	-1.596	-0.291	-1.404	-0.061	-0.244	0.719	10.095	1.814	0.427	0.977	0.671	1.483	9.944	0.669	2.197	-1.16	-0.671	1506611108
-9.335	-1.48	-0.492	-1.343	0	-0.183	3.905	-8.497	0.315	0.793	-1.953	-0.854	3.638	10.367	1.139	-0.183	0.854	0.977	-9.335	-1.48	-0.492	-1.343	0	-0.183	0.981	9.927	1.595	0.366	1.099	0.793	1.704	9.751	0.311	2.625	1.526	-0.732	1506611109
-9.268	-1.651	-0.944	-1.404	0.183	-0.244	3.633	-8.074	0.331	0.488	-2.136	-1.587	3.387	9.554	0.61	-0.183	0.671	1.221	-9.268	-1.651	-0.944	-1.404	0.183	-0.244	0.907	9.478	1.366	0.366	1.099	0.793	1.349	9.625	0.036	2.686	1.343	-0.732	1506611109
-9.25	-1.958	-1.309	-1.221	0.305	-0.183	3.334	-8.14	0.561	0.244	-1.892	-2.136	3.387	9.554	0.61	-0.183	1.221	1.343	-9.25	-1.958	-1.309	-1.221	0.305	-0.183	0.742	9.451	1.02	0.244	1.709	0.977	0.822	9.601	-0.178	2.625	1.526	-0.671	1506611109
-9.377	-1.896	-1.451	-0.916	0.427	-0.061	3.106	-8.274	1.017	-0.061	-1.526	-2.563	3.078	9.556	0.325	-0.244	1.526	1.221	-9.377	-1.896	-1.451	-0.916	0.427	-0.061	0.645	9.545	0.778	0.244	1.709	0.977	0.614	9.723	-0.54	2.197	0.61	-0.61	1506611109
-9.513	-1.599	-1.475	-0.732	0.61	-0.061	2.873	-8.55	1.522	-0.305	-0.977	-2.686	2.742	9.569	0.031	-0.366	1.343	1.038	-9.513	-1.599	-1.475	-0.732	0.61	-0.061	0.572	9.633	0.657	0.427	1.587	0.916	1.042	9.824	-0.823	1.831	0.305	-0.488	1506611109
-9.689	-1.321	-1.526	-0.732	0.61	-0.061	2.743	-8.848	2.131	-0.305	-0.977	-2.686	2.583	9.562	-0.269	-0.488	0.854	0.793	-9.689	-1.321	-1.526	-0.732	0.61	-0.061	0.481	9.764	0.652	0.61	1.465	0.793	1.279	9.839	-1.166	1.282	0.366	-0.366	1506611109
-9.721	-1.113	-1.576	-0.732	0.488	-0.122	2.536	-8.829	2.761	-0.488	0.977	-2.014	2.6	9.551	-0.526	-0.488	0.549	0.61	-9.721	-1.113	-1.576	-0.732	0.488	-0.122	0.457	9.728	0.709	0.61	1.099	0.549	1.254	9.871	-1.213	1.16	0.122	-0.366	1506611109
-9.743	-1.074	-1.576	-0.854	0.488	-0.122	2.194	-8.608	3.281	-0.305	1.343	-1.404	2.611	9.405	-0.723	-0.366	0.366	0.549	-9.743	-1.074	-1.576	-0.854	0.488	-0.122	0.65	9.683	0.72	0.549	0.61	0.244	1.308	9.851	-1.345	0.977	0	-0.366	1506611109
-9.765	-1.093	-1.64	-0.977	0.366	-0.244	1.772	-8.501	3.482	0.183	0.549	-0.793	2.567	9.314	-0.861	0.061	0	0.488	-9.765	-1.093	-1.64	-0.977	0.366	-0.244	1.044	9.833	0.726	0.549	0.427	-0.122	1.264	9.839	-1.458	0.732	0.061	-0.305	1506611109
-9.671	-1.224	-1.671	-1.038	0.366	-0.305	1.617	-8.445	3.286	0.549	-0.549	-0.061	2.588	9.302	-0.9	0.488	-0.122	0.183	-9.671	-1.224	-1.671	-1.038	0.366	-0.305	1.418	9.732	0.656	0.366	0.244	-0.427	1.208	9.824	-1.603	0.61	0.183	-0.305	1506611109
-9.668	-1.392	-1.701	-0.977	0.488	-0.305	1.8	-8.415	2.839	0.793	-0.793	0.549	2.797	9.125	-0.737	0.977	0.366	-0.244	-9.668	-1.392	-1.701	-0.977	0.488	-0.305	1.581	9.636	0.53	0.366	0.366	-0.61	0.977	9.765	-1.774	0.549	0.183	-0.305	1506611109
-9.69	-1.522	-1.748	-0.916	0.488	-0.427	1.95	-8.528	2.397	0.854	-1.038	1.038	2.973	9.19	-0.477	1.343	0.854	-0.671	-9.69	-1.522	-1.748	-0.916	0.488	-0.427	1.653	9.763	0.48	0.427	0.61	-0.854	0.872	9.775	-1.945	0.427	0	-0.305	1506611109
-9.711	-1.418	-1.802	-0.854	0.488	-0.366	2.061	-8.665	1.945	0.854	-1.343	1.343	3.211	9.422	-0.16	1.465	1.038	-0.977	-9.711	-1.418	-1.802	-0.854	0.488	-0.366	1.461	9.807	0.498	0.488	0.671	-0.916	0.9	9.825	-1.932	0.305	0	-0.305	1506611109
-9.744	-1.27	-1.863	-0.854	0.366	-0.305	2.212	-8.582	1.593	0.732	-1.587	1.587	3.476	9.591	0.201	1.526	1.038	-1.099	-9.744	-1.27	-1.863	-0.854	0.366	-0.305	1.248	9.802	0.511	0.488	0.671	-0.916	0.998	9.851	-1.847	0	0.061	-0.183	1506611109
-9.75	-1.242	-1.858	-0.916	0.366	-0.366	2.397	-8.446	1.358	0.549	-1.526	1.831	3.781	9.751	0.608	1.465	0.977	-0.916	-9.75	-1.242	-1.858	-0.916	0.366	-0.366	1.096	9.804	0.524	0.366	0.61	-0.793	1.014	9.826	-1.839	0.122	-0.061	-0.183	1506611109
-9.794	-1.256	-1.907	-0.854	0.244	-0.305	2.613	-8.349	1.268	0.305	-1.16	1.953	3.99	9.865	0.907	1.221	0.916	-0.61	-9.794	-1.256	-1.907	-0.854	0.244	-0.305	0.991	9.817	0.505	0.366	0.61	-0.793	1.069	9.816	-1.826	0.061	-0.122	-0.183	1506611109
-9.801	-1.03	-1.864	-0.671	0	-0.183	2.732	-8.291	1.254	0.122	-1.038	1.953	4.053	9.921	1.168	0.854	0.854	-0.305	-9.801	-1.03	-1.864	-0.671	0	-0.183	0.916	9.8	0.409	0.122	0.549	-0.549	1.367	9.848	-1.69	-0.183	-0.061	-0.122	1506611109
-9.67	-0.974	-1.849	-0.793	-0.122	-0.183	2.891	-8.24	1.318	-0.061	-1.16	1.892	4.039	9.926	1.31	0.488	0.793	-0.122	-9.67	-0.974	-1.849	-0.793	-0.122	-0.183	0.907	9.786	0.388	0	0.549	0.061	1.146	9.869	-1.206	-0.488	0.366	-0.061	1506611109
-9.694	-1.093	-1.906	-0.549	-0.183	-0.061	3.137	-8.162	1.443	-0.183	-1.16	1.648	3.966	9.915	1.297	0	0.732	-0.061	-9.694	-1.093	-1.906	-0.549	-0.183	-0.061	0.956	9.885	0.45	0	0.549	0.061	0.811	9.784	-1.463	-0.427	-0.366	-0.244	1506611109
-9.752	-0.935	-1.952	-0.305	-0.305	0.061	3.456	-8.173	1.587	-0.305	-0.916	1.282	3.9	9.988	1.154	-0.366	0.61	0.061	-9.752	-0.935	-1.952	-0.305	-0.305	0.061	1.037	10.052	0.492	0	0.488	0.488	1.296	9.731	-1.702	-0.366	-0.305	-0.244	1506611109
-9.793	-0.64	-1.945	-0.366	-0.549	0.122	3.557	-8.24	1.633	-0.305	-0.977	0.793	3.882	10.052	0.97	-0.549	0.488	0.183	-9.793	-0.64	-1.945	-0.366	-0.549	0.122	1.019	10.037	0.5	-0.244	0.427	0.671	1.694	9.788	-1.437	-0.488	0	-0.061	1506611109
-9.622	-0.888	-1.812	-0.488	-0.488	0.183	3.72	-8.175	1.66	-0.427	-1.099	0.366	3.808	9.95	0.81	-0.732	0.427	0.366	-9.622	-0.888	-1.812	-0.488	-0.488	0.183	0.956	9.857	0.471	-0.427	0.183	0.793	1.351	9.897	-0.902	-1.099	0.061	0	1506611109
-9.891	-1.005	-1.741	-0.366	-0.427	0.244	3.876	-8.15	1.705	-0.488	-0.854	-0.061	3.567	9.847	0.633	-0.916	0.305	0.488	-9.891	-1.005	-1.741	-0.366	-0.427	0.244	1.397	10.165	0.383	-0.488	0.122	0.732	1.346	9.826	-1.187	-1.526	-0.366	0.061	1506611109
-10.174	-1.053	-1.787	-0.488	-0.488	0	3.85	-8.611	1.578	-0.549	-0.671	-0.366	3.253	10.134	0.328	-1.038	-0.122	0.366	-10.174	-1.053	-1.787	-0.488	-0.488	0	2.175	10.603	0.674	-0.305	0	0.366	1.127	10.018	-0.871	-1.465	0.122	0.183	1506611109
-10.325	-1.238	-1.641	-0.488	-0.244	0	3.834	-9.336	1.459	-0.549	-0.732	-0.549	3.281	10.202	0.169	-0.854	-0.183	-0.061	-10.325	-1.238	-1.641	-0.488	-0.244	0	2.366	10.378	1.092	-0.427	0.366	0.366	0.792	10.494	-0.79	-1.892	-0.366	0.061	1506611109
-10.323	-1.357	-1.596	-0.671	-0.671	-0.122	4.006	-9.983	1.44	-0.549	-0.305	-0.732	3.644	9.946	0.266	-0.183	0.732	-0.427	-10.323	-1.357	-1.596	-0.671	-0.671	-0.122	1.976	10.09	1.407	-0.427	0.366	0.366	1.199	10.582	-0.605	-2.258	-0.183	0.305	1506611110
-9.701	-1.678	-1.31	-0.61	-0.977	0.061	3.955	-9.909	1.452	-0.427	-0.122	-1.343	3.869	9.848	0.568	0.122	1.465	-0.427	-9.701	-1.678	-1.31	-0.61	-0.977	0.061	1.231	9.477	1.586	-0.244	0.732	0.366	1.558	10.584	0.29	-2.563	0.916	0.549	1506611110
-9.249	-1.976	-0.773	-0.488	-1.16	0.244	3.665	-9.313	1.459	-0.244	-0.183	-2.136	3.677	9.337	0.89	0	1.038	0.244	-9.249	-1.976	-0.773	-0.488	-1.16	0.244	0.675	8.67	1.639	-0.122	0.366	0.366	1.573	10.153	1.414	-3.174	0.916	0.916	1506611110
-9.392	-2.047	-0.122	-0.183	-1.282	0.61	3.259	-8.958	1.41	-0.122	-0.122	-2.686	3.387	8.826	0.995	-0.305	-0.122	0.977	-9.392	-2.047	-0.122	-0.183	-1.282	0.61	0.901	8.402	1.745	-0.122	0.366	0.366	1.687	9.763	2.134	-3.601	1.221	1.526	1506611110
-9.897	-1.608	0.311	-0.183	-1.221	0.732	2.81	-8.927	1.201	0.122	-0.061	-2.869	3.279	8.684	1.01	-0.366	-0.122	1.343	-9.897	-1.608	0.311	-0.183	-1.221	0.732	1.504	8.795	2.064	0.427	1.099	0.122	1.675	9.759	2.475	-3.723	1.526	2.136	1506611110
-10.596	-1.165	-0.029	-0.427	-1.526	0.549	2.33	-9.178	0.88	0.427	0	-2.563	3.009	9.057	0.807	-0.305	-0.244	1.343	-10.596	-1.165	-0.029	-0.427	-1.526	0.549	1.834	9.646	2.455	0.916	1.648	-0.061	1.285	9.878	1.726	-3.052	0.61	2.319	1506611110
-9.999	-0.943	0.066	-0.854	-1.099	0.366	1.977	-9.463	0.571	0.732	-0.122	-1.831	3.059	9.806	0.809	0	-0.122	1.099	-9.999	-0.943	0.066	-0.854	-1.099	0.366	1.666	10.246	2.516	0.793	1.587	0	1.593	10.148	1.184	-1.648	1.404	1.953	1506611110
-9.335	-0.73	0.389	-1.099	-0.916	0.244	1.775	-9.326	0.234	0.854	-0.427	-0.977	3.357	10.245	1.138	0.488	0.671	0.977	-9.335	-0.73	0.389	-1.099	-0.916	0.244	1.207	9.879	2.333	0.366	0.854	0.183	1.42	9.575	1.306	-0.671	2.808	1.465	1506611110
-8.873	-0.758	0.519	-1.16	-0.549	0	1.769	-8.518	-0.001	0.793	-0.793	-0.427	3.487	9.885	1.656	0.671	1.892	1.221	-8.873	-0.758	0.519	-1.16	-0.549	0	1.266	9.196	2.122	-0.122	0.244	0	1.519	8.839	1.78	-0.122	3.662	1.16	1506611110
-9.189	-0.807	0.573	-0.854	-0.244	-0.122	1.826	-7.898	-0.156	0.549	-0.732	0	2.896	9.386	1.834	0.488	1.404	1.465	-9.189	-0.807	0.573	-0.854	-0.244	-0.122	2.042	9.205	1.971	-0.305	0.183	-0.183	1.369	8.423	2.09	0.183	3.906	0.671	1506611110
-9.722	-0.865	0.548	-1.099	-0.183	-0.244	1.788	-8.114	-0.309	0.488	-0.732	0.793	2.384	9.208	1.836	0.366	0.305	1.038	-9.722	-0.865	0.548	-1.099	-0.183	-0.244	2.684	9.424	2.025	-0.061	0.549	-0.305	0.447	8.774	2.42	0.671	3.601	0.122	1506611110
-9.751	-0.822	0.66	-1.16	-0.122	-0.305	1.932	-8.613	-0.368	0.488	-0.916	1.77	2.487	9.103	1.849	0.488	0.549	-0.061	-9.751	-0.822	0.66	-1.16	-0.122	-0.305	2.772	9.459	2.041	0.122	1.16	-0.183	-0.465	9.287	2.422	0.732	2.258	-0.488	1506611110
-9.501	-0.714	0.756	-1.465	0	-0.549	2.116	-8.906	-0.435	0.366	-1.282	2.625	2.76	9.1	1.964	0.732	1.282	-1.16	-9.501	-0.714	0.756	-1.465	0	-0.549	2.261	9.282	2.058	0.122	1.404	-0.061	-0.147	9.095	2.975	1.282	1.16	-1.221	1506611110
-9.524	-1.056	1.031	-1.465	0.244	-0.61	2.498	-8.942	-0.456	0.244	-1.404	2.869	2.993	9.164	2.175	0.732	1.587	-1.648	-9.524	-1.056	1.031	-1.465	0.244	-0.61	1.608	9.116	2.214	0.183	1.221	-0.061	0.787	8.868	3.718	1.404	1.282	-1.343	1506611110
-9.627	-1.367	1.214	-0.854	0.671	-0.305	2.972	-9.046	-0.366	0.122	-1.282	2.747	3.096	9.359	2.166	0.427	1.221	-1.526	-9.627	-1.367	1.214	-0.854	0.671	-0.305	1.436	9.436	2.333	0.244	1.038	-0.122	0.906	8.949	4.021	1.404	0.916	-1.038	1506611110
-9.828	-1.031	0.857	-0.427	0.854	-0.061	3.394	-9.126	-0.27	0	-1.221	2.319	3.336	9.761	2.061	0.244	0.793	-1.282	-9.828	-1.031	0.857	-0.427	0.854	-0.061	1.48	9.725	2.576	0.122	0.916	-0.183	1.162	9.161	3.399	1.465	1.404	-0.244	1506611110
-10.03	-0.529	0.333	-1.038	0.488	-0.183	3.628	-9.144	-0.221	-0.061	-1.038	1.892	3.606	9.914	1.924	0.366	0.854	-0.916	-10.03	-0.529	0.333	-1.038	0.488	-0.183	1.294	9.674	2.664	-0.122	0.732	-0.061	2.003	9.388	3.074	1.77	0.916	0.305	1506611110
-10.52	-0.773	0.613	-1.465	0.244	-0.122	3.718	-9.227	-0.15	-0.061	-0.977	1.587	3.72	9.857	1.832	0.549	1.099	-0.366	-10.52	-0.773	0.613	-1.465	0.244	-0.122	1.16	9.487	2.503	-0.122	0.732	-0.061	2.064	9.587	2.996	1.953	-0.366	0.122	1506611110
-10.672	-1.462	0.481	-1.099	-0.549	-0.122	3.76	-9.089	-0.062	0.061	-1.343	1.282	3.53	9.63	1.817	0.549	1.099	0	-10.672	-1.462	0.481	-1.099	-0.549	-0.122	1.251	9.301	2.217	-0.122	0.183	0.183	-0.029	10.18	3.055	0.671	1.648	-0.366	1506611110
-10.112	-1.622	0.145	-0.916	-0.305	-0.122	3.972	-9.109	-0.087	0	-1.465	0.854	3.278	9.57	1.757	0.366	0.793	0.122	-10.112	-1.622	0.145	-0.916	-0.305	-0.122	1.641	9.618	1.853	0.305	0.427	0.061	0.071	10.034	3.104	1.282	1.526	-0.244	1506611110
-9.597	-1.664	0.06	-0.854	0	-0.061	4.175	-9.056	0.023	-0.183	-1.099	0.305	3.191	9.757	1.621	0.183	0.549	-0.061	-9.597	-1.664	0.06	-0.854	0	-0.061	1.747	9.567	1.852	0.305	0.427	0.061	-0.512	10.128	2.078	2.625	0.488	-0.305	1506611110
-9.589	-1.325	-0.228	-0.854	-0.061	0.122	4.136	-8.717	0.351	-0.305	-0.916	-0.366	3.335	9.483	1.456	0.183	0.671	-0.122	-9.589	-1.325	-0.228	-0.854	-0.061	0.122	1.433	9.249	1.731	0.244	0.916	0.183	0.291	9.927	0.877	1.892	-0.916	-0.244	1506611110
-9.624	-1.117	-0.422	-1.221	-0.366	-0.122	3.961	-8.452	0.708	-0.305	-0.854	-1.099	3.456	9.308	1.331	0.244	1.038	0	-9.624	-1.117	-0.422	-1.221	-0.366	-0.122	1.165	9.348	1.56	0.183	0.916	0.244	1.596	9.6	1.419	1.465	0	0.061	1506611110
-9.673	-1.208	-0.5	-1.404	-0.183	-0.244	3.695	-8.635	0.998	-0.183	-0.427	-1.587	3.305	9.477	1.144	0.122	0.977	0.122	-9.673	-1.208	-0.5	-1.404	-0.183	-0.244	1.202	9.744	1.453	0.183	0.916	0.244	0.915	9.587	0.544	1.648	1.709	0.427	1506611110
-9.487	-1.334	-0.542	-1.465	0	-0.305	3.319	-9.075	1.166	-0.061	-0.244	-1.892	3.114	9.776	0.863	0	0.427	0.122	-9.487	-1.334	-0.542	-1.465	0	-0.305	1.544	10.037	1.365	0.305	0.793	0	0.743	9.739	0.093	1.526	1.526	0.366	1506611110
-9.433	-1.61	-0.603	-1.343	0.122	-0.366	2.964	-9.247	1.224	0.183	-0.427	-2.197	3.128	9.869	0.636	0.122	0.244	0	-9.433	-1.61	-0.603	-1.343	0.122	-0.366	1.772	9.945	1.275	0.122	0.977	-0.061	-0.312	9.775	0.074	1.221	1.038	0.244	1506611111
-9.515	-1.634	-0.792	-1.099	0.305	-0.305	2.69	-9.155	1.317	0.305	-0.488	-2.502	3.267	9.627	0.566	0.427	0.854	-0.183	-9.515	-1.634	-0.792	-1.099	0.305	-0.305	1.7	9.698	1.158	0.122	0.977	-0.061	-0.404	9.795	-0.507	1.343	0.061	0	1506611111
-9.601	-1.476	-1.061	-1.038	0.366	-0.366	2.326	-9.119	1.255	0.366	-0.671	-2.625	3.295	9.434	0.56	0.61	1.465	-0.427	-9.601	-1.476	-1.061	-1.038	0.366	-0.366	1.475	9.562	1.072	0.061	1.343	-0.122	0.58	9.772	-0.971	1.282	0.427	0	1506611111
-9.717	-1.409	-1.226	-1.038	0.305	-0.366	2.035	-9.038	1.209	0.549	-0.854	-2.319	3.261	9.406	0.601	0.671	1.587	-0.549	-9.717	-1.409	-1.226	-1.038	0.305	-0.366	1.102	9.473	1.012	0.122	1.343	-0.122	0.812	9.825	-1.104	1.221	1.099	-0.061	1506611111
-9.728	-1.507	-1.275	-0.977	0.305	-0.244	1.875	-8.793	1.182	0.427	-0.732	-1.709	3.25	9.393	0.636	0.549	1.404	-0.549	-9.728	-1.507	-1.275	-0.977	0.305	-0.244	0.736	9.447	0.912	0.122	1.343	-0.122	0.804	9.938	-1.065	0.916	0.793	0	1506611111
-9.774	-1.536	-1.318	-0.793	0.366	-0.122	1.79	-8.6	1.31	0.244	-0.427	-0.793	3.254	9.475	0.595	0.366	1.038	-0.366	-9.774	-1.536	-1.318	-0.793	0.366	-0.122	0.65	9.642	0.845	0.305	0.854	-0.061	0.851	9.953	-1.114	0.793	0.549	0	1506611111
-9.783	-1.471	-1.383	-0.671	0.244	-0.122	1.72	-8.464	1.535	0.183	-0.366	0.183	3.238	9.658	0.457	0.183	0.61	-0.244	-9.783	-1.471	-1.383	-0.671	0.244	-0.122	0.839	9.861	0.845	0.305	0.61	-0.244	0.925	9.99	-1.276	0.61	0.366	0.122	1506611111
-9.763	-1.308	-1.451	-0.549	0.183	-0.305	1.782	-8.307	1.696	0.244	-0.549	0.916	3.214	9.734	0.227	0.122	0.122	-0.061	-9.763	-1.308	-1.451	-0.549	0.183	-0.305	1.135	9.932	0.779	0.305	0.61	-0.244	0.918	9.94	-1.421	0.427	0.244	0.122	1506611111
-9.831	-1.245	-1.476	-0.488	0.061	-0.366	1.975	-8.217	1.822	0.244	-0.549	1.648	3.138	9.647	0.097	0.366	-0.122	0	-9.831	-1.245	-1.476	-0.488	0.061	-0.366	1.316	9.936	0.595	0.122	0.305	-0.366	0.918	9.848	-1.552	0.427	0.305	0	1506611111
-9.923	-1.299	-1.497	-0.366	0	-0.305	2.153	-8.308	1.875	0.244	-0.549	2.502	3.171	9.643	0.173	0.549	0.122	-0.305	-9.923	-1.299	-1.497	-0.366	0	-0.305	1.15	9.885	0.508	0	0.427	-0.305	1.011	9.857	-1.51	0.366	0.427	-0.061	1506611111
-9.857	-1.412	-1.632	-0.305	0.061	-0.244	2.436	-8.532	1.828	0.244	-0.671	3.052	3.34	9.698	0.322	0.488	0.793	-0.61	-9.857	-1.412	-1.632	-0.305	0.061	-0.244	0.867	9.875	0.508	0.122	0.549	-0.183	1.165	9.914	-1.465	0.305	0.366	-0.061	1506611111
-9.871	-1.608	-1.656	-0.061	0	-0.122	2.919	-8.88	1.773	0.244	-0.671	3.174	3.357	9.81	0.413	0.305	0.61	-0.61	-9.871	-1.608	-1.656	-0.061	0	-0.122	0.629	10.002	0.629	0.183	0.366	-0.183	1.214	9.93	-1.59	0.122	0.122	-0.122	1506611111
-9.772	-1.695	-1.494	0.305	-0.061	0	3.412	-9.154	1.648	0.122	-0.488	2.747	3.463	9.989	0.447	0.061	0.183	-0.427	-9.772	-1.695	-1.494	0.305	-0.061	0	0.44	10.025	0.739	0.122	0	-0.061	1.089	10.007	-1.707	0	-0.061	-0.061	1506611111
-9.729	-1.567	-1.321	0.549	-0.122	0.122	3.834	-8.955	1.53	-0.061	-0.244	1.831	3.578	9.952	0.451	-0.061	-0.061	-0.061	-9.729	-1.567	-1.321	0.549	-0.122	0.122	0.292	9.806	0.769	-0.061	-0.244	0.122	0.925	9.921	-1.516	-0.061	-0.305	-0.061	1506611111
-9.892	-1.274	-1.279	0.366	-0.122	0.122	4.004	-8.574	1.455	-0.183	0.061	0.793	3.578	9.802	0.565	-0.122	-0.122	0.305	-9.892	-1.274	-1.279	0.366	-0.122	0.122	0.237	9.792	0.72	-0.122	-0.244	0.305	1.188	9.862	-1.373	-0.183	-0.488	0	1506611111
-9.817	-1.298	-1.438	0.061	-0.122	0.061	3.87	-8.522	1.395	-0.183	0.061	0.244	3.371	9.966	0.507	-0.427	-0.366	0.549	-9.817	-1.298	-1.438	0.061	-0.122	0.061	0.659	10.238	0.847	0.061	-0.427	0.183	1.294	9.967	-1.298	-0.366	-0.427	0.061	1506611111
-9.624	-1.486	-1.377	0.122	0	0.122	3.802	-8.518	1.274	-0.183	0	0	3.109	10.2	0.258	-0.61	-0.977	0.671	-9.624	-1.486	-1.377	0.122	0	0.122	1.256	10.276	1.13	0.061	-0.427	0.183	0.985	10.02	-1.341	-0.671	-0.305	0.122	1506611111
-9.656	-1.581	-1.162	0.183	0.061	0.183	3.844	-8.519	1.111	-0.183	0.122	-0.549	3.14	9.982	0.17	-0.305	-0.916	0.671	-9.656	-1.581	-1.162	0.183	0.061	0.183	1.602	9.996	1.133	-0.427	-0.366	0.061	0.886	9.905	-1.58	-0.916	-0.122	0.122	1506611111
-9.738	-1.623	-1.006	0.244	0.061	0.122	3.734	-8.768	0.883	-0.183	0.122	-1.221	3.235	9.721	0.342	0.122	0	0.427	-9.738	-1.623	-1.006	0.244	0.061	0.122	1.616	9.744	1.153	-0.427	-0.122	0	0.707	9.861	-1.525	-0.854	0	0	1506611111
-9.747	-1.65	-0.867	0.305	0	-0.061	3.449	-9.118	0.702	-0.244	0	-1.892	3.039	9.531	0.587	0.244	0.488	0.122	-9.747	-1.65	-0.867	0.305	0	-0.061	1.378	9.464	1.231	-0.427	-0.122	0	0.446	9.887	-1.116	-0.671	-0.122	-0.122	1506611111
-9.717	-1.623	-0.717	0.305	0	-0.183	3.138	-9.214	0.571	-0.366	0	-2.319	2.853	9.375	0.797	0.122	0.305	-0.061	-9.717	-1.623	-0.717	0.305	0	-0.183	1.316	9.414	1.392	-0.122	-0.061	-0.183	0.331	9.912	-0.815	-0.61	-0.549	-0.244	1506611111
-9.688	-1.683	-0.756	0.366	0.122	-0.305	2.851	-9.231	0.551	-0.427	0.488	-2.258	2.763	9.449	0.865	-0.061	-0.305	-0.122	-9.688	-1.683	-0.756	0.366	0.122	-0.305	1.371	9.625	1.694	0.061	-0.061	-0.305	0.371	9.914	-0.639	-0.549	-0.427	-0.305	1506611111
-9.658	-1.729	-0.768	0.427	0.122	-0.305	2.442	-9.065	0.534	-0.366	0.671	-1.892	2.96	9.672	0.859	0	-0.366	-0.183	-9.658	-1.729	-0.768	0.427	0.122	-0.305	1.366	9.786	1.914	0.061	-0.061	-0.305	0.483	9.885	-0.571	-0.488	-0.183	-0.366	1506611111
-9.619	-1.698	-0.668	0.488	0.183	-0.244	2.223	-8.91	0.575	-0.183	0.488	-1.343	3.135	9.825	0.909	0.183	-0.122	-0.183	-9.619	-1.698	-0.668	0.488	0.183	-0.244	1.233	9.71	2.073	0	-0.061	-0.305	0.462	9.922	-0.574	-0.427	-0.183	-0.366	1506611111
-9.617	-1.671	-0.636	0.427	0.183	-0.122	2.125	-8.795	0.568	0	0.305	-0.854	3.201	9.758	1.042	0.305	0.122	0	-9.617	-1.671	-0.636	0.427	0.183	-0.122	1.004	9.447	2.131	-0.183	-0.183	-0.183	0.426	9.924	-0.412	-0.488	-0.305	-0.366	1506611111
-9.662	-1.657	-0.599	0.488	0.122	0	2.084	-8.768	0.467	0.061	0.244	-0.366	3.055	9.611	1.22	0.305	0	0.244	-9.662	-1.657	-0.599	0.488	0.122	0	0.806	9.281	2.129	-0.122	-0.305	-0.122	0.483	9.916	-0.246	-0.427	-0.427	-0.366	1506611112
-9.722	-1.631	-0.549	0.549	0.061	0.061	2.206	-8.851	0.384	0.122	0.244	-0.061	2.93	9.566	1.303	0.061	-0.244	0.427	-9.722	-1.631	-0.549	0.549	0.061	0.061	0.746	9.271	2.09	0	-0.366	-0.061	0.621	9.904	0.007	-0.549	-0.366	-0.305	1506611112
-9.762	-1.609	-0.501	0.488	0	0.122	2.274	-8.955	0.304	0.122	0.427	0.244	2.818	9.583	1.293	-0.122	-0.488	0.488	-9.762	-1.609	-0.501	0.488	0	0.122	0.824	9.234	2.098	0.061	-0.488	-0.061	0.677	9.926	0.197	-0.549	-0.305	-0.244	1506611112
-9.77	-1.542	-0.468	0.427	0	0.122	2.248	-8.988	0.237	0	0.427	0.61	2.726	9.478	1.2	-0.244	-0.61	0.549	-9.77	-1.542	-0.468	0.427	0	0.122	1.068	9.257	2.119	0.061	-0.488	-0.061	0.514	9.932	0.268	-0.549	-0.427	-0.183	1506611112
-9.786	-1.424	-0.427	0.366	0	0.061	2.322	-8.967	0.28	-0.061	0.427	1.038	2.57	9.424	0.967	-0.244	-0.916	0.488	-9.786	-1.424	-0.427	0.366	0	0.061	1.363	9.475	2.04	0.122	-0.671	-0.183	0.352	9.94	0.321	-0.549	-0.427	-0.183	1506611112
-9.796	-1.327	-0.415	0.244	-0.061	0.122	2.444	-8.867	0.401	-0.061	0.427	1.038	2.591	9.466	0.822	-0.122	-0.793	0.183	-9.796	-1.327	-0.415	0.244	-0.061	0.122	1.483	9.611	1.924	0.244	-0.366	-0.122	0.36	9.922	0.398	-0.427	-0.427	-0.183	1506611112
-9.859	-1.273	-0.386	0.061	-0.122	0.183	2.529	-8.692	0.502	0.061	0.366	1.648	2.792	9.524	0.822	0.122	-0.183	-0.305	-9.859	-1.273	-0.386	0.061	-0.122	0.183	1.391	9.751	1.883	0.305	-0.122	0	0.511	9.891	0.431	-0.366	-0.305	-0.183	1506611112
-9.812	-1.284	-0.383	-0.183	-0.122	0.305	2.717	-8.693	0.498	0.183	-0.183	1.465	2.985	9.707	0.883	0.244	0.244	-0.61	-9.812	-1.284	-0.383	-0.183	-0.122	0.305	1.127	9.755	1.919	0.244	0	0.122	0.581	9.908	0.452	-0.183	-0.122	-0.183	1506611112
-9.775	-1.389	-0.376	-0.305	-0.183	0.366	2.968	-8.859	0.406	0.305	-0.488	0.916	3.208	9.816	1.117	0.244	0.488	-0.61	-9.775	-1.389	-0.376	-0.305	-0.183	0.366	0.845	9.65	1.94	0.122	-0.061	0.183	0.587	9.886	0.54	-0.122	0	-0.183	1506611112
-9.692	-1.634	-0.359	-0.427	-0.244	0.305	3.114	-8.976	0.281	0.305	-0.305	0.183	3.324	9.854	1.266	0.061	0.366	-0.244	-9.692	-1.634	-0.359	-0.427	-0.244	0.305	0.988	9.629	1.861	0.122	-0.061	0.183	0.471	9.853	0.647	-0.122	0	-0.122	1506611112
-9.617	-1.653	-0.31	-0.366	-0.061	0.061	2.906	-8.745	0.062	0.305	-0.305	0.183	3.163	9.838	1.224	-0.122	-0.244	0.305	-9.617	-1.653	-0.31	-0.366	-0.061	0.061	1.701	9.885	1.627	-0.183	-0.549	-0.244	0.203	9.85	0.654	-0.183	0	0	1506611112
-9.875	-1.522	-0.365	-0.366	-0.061	-0.122	2.632	-8.738	-0.025	0.061	-0.366	-0.671	2.942	9.872	1.041	-0.122	-0.793	0.366	-9.875	-1.522	-0.365	-0.366	-0.061	-0.122	2.095	9.916	1.544	-0.122	-0.183	-0.183	-0.035	9.811	0.647	-0.244	0.122	0.061	1506611112
-10.036	-1.548	-0.406	-0.366	-0.061	-0.122	2.494	-8.768	0.085	0.061	-0.366	-0.671	3.127	9.735	1.077	0.061	0.061	-0.366	-10.036	-1.548	-0.406	-0.366	-0.061	-0.122	1.993	9.743	1.552	-0.122	-0.183	-0.183	-0.097	9.985	0.597	-0.305	0.122	0.122	1506611112
-9.877	-1.559	-0.416	-0.366	0	0	2.555	-8.72	0.208	-0.122	-0.244	0.488	3.352	9.682	1.138	0.183	1.221	-0.977	-9.877	-1.559	-0.416	-0.366	0	0	1.383	9.717	1.779	0.122	0.793	0.122	0.028	10.094	0.5	-0.183	0.122	0.061	1506611112
-9.639	-1.568	-0.443	-0.366	0	0.122	2.799	-8.808	0.286	-0.183	-0.366	0.427	3.533	9.86	1.236	0.061	1.343	-0.916	-9.639	-1.568	-0.443	-0.366	0	0.122	0.641	9.714	1.906	0.244	0.854	0.366	0.158	10.023	0.473	0	0.305	0	1506611112
-9.526	-1.68	-0.482	-0.366	0	0.061	3.074	-8.77	0.347	-0.183	-0.183	-0.244	3.586	9.995	1.196	-0.183	0.793	-0.244	-9.526	-1.68	-0.482	-0.366	0	0.061	0.437	9.709	1.873	-0.122	0.427	0.244	0.206	9.862	0.528	0.061	0.305	0.061	1506611112
-9.507	-1.567	-0.511	-0.244	0.122	-0.183	2.854	-8.565	0.324	-0.244	-0.061	-1.038	3.418	9.958	1.032	-0.305	0.122	0.732	-9.507	-1.567	-0.511	-0.244	0.122	-0.183	1.065	9.757	1.671	-0.366	-0.305	-0.061	0.103	9.741	0.597	0	0.183	0.183	1506611112
