# Supplementary material for: A deep learning approach for lower back-pain risk prediction during manual lifting
Source: PLoS One. 2021 Feb 19;16(2):e0247162. doi: 10.1371/journal.pone.0247162 (PMC7894914; doi:10.1371/journal.pone.0247162)
Supplement: S1 Data — (ZIP) [file pone.0247162.s001.zip › source-used/Subject_02_P1_Zone10_T3.csv]

Side_A_x	Side_A_y	Side_A_z	Side_G_x	Side_G_y	Side_G_z	LtWt_A_x	LtWt_A_y	LtWt_A_z	LtWt_G_x	LtWt_G_y	LtWt_G_z	RtWt_A_x	RtWt_A_y	RtWt_A_z	RtWt_G_x	RtWt_G_y	RtWt_G_z	Back_A_x	Back_A_y	Back_A_z	Back_G_x	Back_G_y	Back_G_z	UArm_A_x	UArm_A_y	UArm_A_z	UArm_G_x	UArm_G_y	UArm_G_z	Thig_A_x	Thig_A_y	Thig_A_z	Thig_G_x	Thig_G_y	Thig_G_z	Time_stp
-9.853	-1.032	-0.693	-0.061	-0.061	0	2.676	-8.67	0.043	0.122	0	0.183	3.25	9.627	0.949	-0.122	-0.061	-0.061	-9.853	-1.032	-0.693	-0.061	-0.061	0	1.717	9.612	1.199	-0.061	-0.061	0.061	1	9.868	-0.921	-0.061	-0.061	0	1506608782
-9.793	-1.04	-0.696	-0.061	0	0	2.676	-8.67	0.043	0.122	-0.122	0.183	3.248	9.656	0.896	-0.122	-0.061	-0.061	-9.793	-1.04	-0.696	-0.061	0	0	1.757	9.659	1.186	-0.061	-0.061	0.061	1.067	9.885	-0.916	-0.061	-0.122	0	1506608782
-9.798	-1.028	-0.708	-0.061	-0.061	0	2.844	-8.716	0.044	0.061	-0.122	0.183	3.249	9.644	0.907	-0.061	-0.061	0	-9.798	-1.028	-0.708	-0.061	-0.061	0	1.818	9.653	1.168	-0.061	-0.061	0	1.072	9.877	-0.872	0	0	-0.061	1506608782
-9.824	-1.008	-0.745	-0.061	-0.061	0	2.844	-8.716	0.044	0	0	0.183	3.241	9.583	0.951	0	0	0	-9.824	-1.008	-0.745	-0.061	-0.061	0	1.853	9.591	1.196	-0.061	0	0	1.062	9.873	-0.888	-0.061	0	0	1506608782
-9.805	-0.982	-0.748	-0.061	0	0	2.854	-8.684	0.059	-0.061	-0.061	0.122	3.223	9.599	1.031	0	0	0	-9.805	-0.982	-0.748	-0.061	0	0	1.814	9.57	1.196	0	0.061	0	1.077	9.866	-0.94	-0.061	-0.061	0	1506608782
-9.796	-0.956	-0.751	-0.061	0	0	2.908	-8.752	0.115	0	-0.183	0.061	3.206	9.633	1.056	0	0	-0.061	-9.796	-0.956	-0.751	-0.061	0	0	1.793	9.585	1.184	-0.061	0	0	1.123	9.857	-0.91	0	0	0	1506608782
-9.807	-0.963	-0.767	-0.061	-0.061	0	2.915	-8.778	0.134	-0.061	-0.122	0	3.244	9.631	1.111	-0.061	0.061	-0.061	-9.807	-0.963	-0.767	-0.061	-0.061	0	1.81	9.564	1.183	0	0	0	1.136	9.85	-0.921	0	0	0	1506608782
-9.804	-0.97	-0.78	-0.061	0	0	2.915	-8.778	0.134	-0.061	-0.061	-0.061	3.236	9.6	1.126	-0.061	0	0	-9.804	-0.97	-0.78	-0.061	0	0	1.772	9.524	1.188	0	0	0	1.146	9.863	-0.912	0	0	0	1506608782
-9.789	-0.968	-0.769	-0.061	0	0	2.851	-8.771	0.268	-0.122	-0.061	-0.061	3.248	9.61	1.098	-0.122	0	0	-9.789	-0.968	-0.769	-0.061	0	0	1.745	9.551	1.175	0	0	0.061	1.165	9.853	-0.951	0	0	0	1506608782
-9.812	-0.963	-0.784	-0.061	-0.061	0	2.851	-8.771	0.268	-0.061	-0.061	-0.122	3.246	9.594	1.056	-0.122	0	0	-9.812	-0.963	-0.784	-0.061	-0.061	0	1.754	9.552	1.165	0	0	0.061	1.147	9.849	-0.932	0	0.061	0	1506608782
-9.8	-0.977	-0.79	-0.061	-0.061	0	2.866	-8.793	0.321	-0.061	-0.061	-0.122	3.243	9.581	1.005	-0.122	0	0	-9.8	-0.977	-0.79	-0.061	-0.061	0	1.782	9.573	1.133	0	0	0.061	1.115	9.86	-0.902	0	0	0	1506608782
-9.802	-0.939	-0.779	-0.061	-0.061	0	2.791	-8.772	0.343	-0.061	0	-0.122	3.224	9.582	0.951	-0.061	0	0	-9.802	-0.939	-0.779	-0.061	-0.061	0	1.754	9.567	1.142	0	0	0.061	1.117	9.871	-0.961	0	0	0	1506608782
-9.813	-0.956	-0.755	-0.061	-0.061	0	2.745	-8.748	0.324	0	0	-0.122	3.192	9.558	0.926	-0.061	-0.061	0	-9.813	-0.956	-0.755	-0.061	-0.061	0	1.748	9.564	1.134	0	0	0	-36.177	-37.194	33.013	0	0	0	1506608782
-9.801	-0.958	-0.751	0	-0.061	0	2.745	-8.748	0.324	0	-0.061	-0.122	3.208	9.577	0.909	-0.061	-0.061	0	-9.801	-0.958	-0.751	0	-0.061	0	1.78	9.597	1.14	0	0	0	-36.177	-37.194	33.013	0	-0.061	0	1506608783
-9.794	-0.964	-0.76	0	-0.061	0	2.717	-8.753	0.224	0.061	-0.061	-0.122	3.202	9.595	0.913	0	0	0	-9.794	-0.964	-0.76	0	-0.061	0	1.779	9.607	1.142	0	0	0	1.135	9.848	-0.934	0	-0.061	0	1506608783
-9.793	-0.982	-0.763	0	-0.061	0	2.705	-8.741	0.203	0	-0.061	-0.061	3.211	9.6	0.968	0.061	-0.061	0	-9.793	-0.982	-0.763	0	-0.061	0	1.775	9.601	1.128	0	-0.061	0	1.042	9.849	-0.94	0.061	-0.061	-0.061	1506608783
-9.812	-0.985	-0.798	0	-0.061	-0.061	2.705	-8.741	0.203	0	-0.061	-0.061	3.214	9.627	1.034	0	-0.061	0	-9.812	-0.985	-0.798	0	-0.061	-0.061	1.838	9.605	1.125	0	-0.061	-0.061	1.052	9.857	-1.031	0.122	-0.122	-0.061	1506608783
-9.805	-0.999	-0.803	0.061	0	-0.061	2.736	-8.731	0.151	0	-0.061	0	3.228	9.658	1.062	0	-0.061	-0.061	-9.805	-0.999	-0.803	0.061	0	-0.061	1.889	9.644	1.101	0	-0.061	-0.061	1.12	9.857	-1.058	0.061	-0.183	-0.061	1506608783
-9.801	-0.945	-0.787	0	0	-0.061	2.769	-8.748	0.153	-0.061	-0.122	0	3.238	9.65	1.107	0	-0.061	-0.061	-9.801	-0.945	-0.787	0	0	-0.061	1.894	9.625	1.081	-0.061	-0.061	-0.061	1.121	9.844	-1.053	0.061	-0.061	-0.061	1506608783
-9.837	-0.931	-0.791	0	-0.061	-0.061	2.769	-8.748	0.153	-0.061	-0.061	0	3.237	9.6	1.12	0	-0.061	-0.061	-9.837	-0.931	-0.791	0	-0.061	-0.061	1.851	9.562	1.091	-0.061	0	-0.061	1.121	9.844	-1.053	0	0	-0.061	1506608783
-9.822	-0.961	-0.779	0	0	-0.061	2.803	-8.727	0.243	-0.122	-0.061	0.061	3.234	9.593	1.047	-0.061	-0.122	-0.061	-9.822	-0.961	-0.779	0	0	-0.061	1.846	9.557	1.111	-0.061	-0.061	-0.061	1.153	9.862	-1.06	0	0	-0.061	1506608783
-9.817	-0.957	-0.749	0	0	-0.061	2.84	-8.781	0.282	-0.122	-0.061	0.061	3.262	9.601	0.983	-0.061	-0.061	-0.122	-9.817	-0.957	-0.749	0	0	-0.061	1.872	9.591	1.103	-0.061	0	-0.061	1.136	9.881	-1.023	0	0.061	0	1506608783
-9.82	-0.951	-0.743	0	0	-0.061	2.84	-8.781	0.282	-0.122	-0.061	0.061	3.286	9.581	0.951	0	-0.061	-0.122	-9.82	-0.951	-0.743	0	0	-0.061	1.839	9.581	1.122	-0.061	0	-0.061	1.11	9.851	-1.012	-0.061	0	0	1506608783
-9.816	-0.961	-0.749	0	0	-0.061	2.868	-8.766	0.318	-0.122	-0.061	0.061	3.275	9.555	0.918	0	-0.061	-0.061	-9.816	-0.961	-0.749	0	0	-0.061	1.772	9.545	1.138	-0.061	0	-0.122	1.135	9.85	-0.988	-0.061	0.061	0	1506608783
-9.816	-0.943	-0.749	0	0	-0.061	2.827	-8.756	0.306	-0.061	0	0	3.279	9.576	0.906	0	-0.061	-0.061	-9.816	-0.943	-0.749	0	0	-0.061	1.753	9.564	1.121	0	0	-0.122	1.135	9.843	-0.952	-0.061	-0.061	0	1506608783
-9.808	-0.934	-0.746	0	0	-0.061	2.827	-8.756	0.306	-0.061	0	0	3.275	9.579	0.919	0	-0.061	-0.061	-9.808	-0.934	-0.746	0	0	-0.061	1.767	9.576	1.15	0	0	-0.122	1.135	9.843	-0.952	-0.061	-0.061	0	1506608783
-9.795	-0.919	-0.751	0	0	0	2.851	-8.751	0.23	0	-0.061	0	3.263	9.597	0.947	0.061	-0.061	0	-9.795	-0.919	-0.751	0	0	0	1.736	9.587	1.169	0	0	-0.122	1.181	9.847	-0.949	-0.061	-0.061	0	1506608783
-9.793	-0.902	-0.733	0	0	0	2.856	-8.78	0.22	-0.061	0	0	3.255	9.636	0.998	0.061	-0.061	0	-9.793	-0.902	-0.733	0	0	0	1.725	9.597	1.157	0	-0.061	-0.061	1.201	9.835	-0.932	-0.122	0	0	1506608783
-9.814	-0.91	-0.762	0	0	0	2.856	-8.78	0.22	-0.061	0.061	0	3.235	9.637	1.056	0	-0.061	0	-9.814	-0.91	-0.762	0	0	0	1.715	9.564	1.169	0	-0.061	-0.061	1.201	9.835	-0.932	-0.061	-0.061	0	1506608783
-9.805	-0.922	-0.766	0	-0.061	0	2.83	-8.754	0.2	0	0	-0.061	3.21	9.655	1.083	0	-0.122	0	-9.805	-0.922	-0.766	0	-0.061	0	1.757	9.576	1.151	0	-0.061	-0.061	1.192	9.848	-0.939	-0.061	-0.061	-0.061	1506608783
-9.823	-0.891	-0.738	-0.061	0	0	2.84	-8.748	0.183	0	0	-0.061	3.217	9.641	1.089	-0.061	-0.061	0	-9.823	-0.891	-0.738	-0.061	0	0	1.779	9.58	1.144	0	-0.061	0	1.186	9.847	-0.937	-0.061	-0.061	-0.061	1506608783
-9.818	-0.927	-0.727	-0.061	-0.061	0	2.839	-8.764	0.181	0	0	-0.061	3.213	9.624	1.067	-0.061	-0.061	0	-9.818	-0.927	-0.727	-0.061	-0.061	0	1.809	9.588	1.133	0	-0.122	0	1.171	9.853	-0.922	-0.061	-0.061	-0.061	1506608783
-9.81	-0.927	-0.717	-0.061	0	0	2.777	-8.77	0.206	0	0	-0.122	3.249	9.613	1.05	-0.061	0	-0.061	-9.81	-0.927	-0.717	-0.061	0	0	1.815	9.585	1.138	0	0	0	1.156	9.853	-0.922	0	0	-0.061	1506608783
-9.82	-0.953	-0.713	-0.061	-0.061	0	2.766	-8.792	0.214	0	-0.061	-0.122	3.261	9.604	1.01	-0.061	-0.061	-0.061	-9.82	-0.953	-0.713	-0.061	-0.061	0	1.763	9.579	1.116	0	-0.061	0	1.139	9.86	-0.926	-0.061	0	-0.061	1506608783
-9.818	-0.974	-0.731	-0.061	-0.061	0	2.766	-8.792	0.214	0	-0.061	-0.122	3.31	9.619	0.991	-0.061	0	-0.061	-9.818	-0.974	-0.731	-0.061	-0.061	0	1.792	9.607	1.122	0	-0.061	0	1.105	9.859	-0.924	0	-0.061	-0.061	1506608783
-9.793	-0.962	-0.724	-0.061	0	0	2.726	-8.751	0.214	0	-0.061	-0.122	3.323	9.606	0.943	-0.061	-0.061	0	-9.793	-0.962	-0.724	-0.061	0	0	1.8	9.597	1.134	0	0	0	1.11	9.848	-0.932	-0.061	0	-0.061	1506608783
-9.819	-0.928	-0.724	-0.061	-0.061	0	2.726	-8.751	0.214	0	-0.061	-0.122	3.303	9.591	0.928	0	0	0.061	-9.819	-0.928	-0.724	-0.061	-0.061	0	1.788	9.58	1.133	0	0	0	1.13	9.847	-0.894	-0.061	-0.061	-0.061	1506608783
-9.812	-0.944	-0.727	-0.061	0	0	2.693	-8.738	0.202	0	-0.061	-0.061	3.286	9.6	0.933	0	0	0.061	-9.812	-0.944	-0.727	-0.061	0	0	1.782	9.581	1.107	0	0	0	1.13	9.847	-0.894	0	-0.061	-0.061	1506608783
-9.804	-0.945	-0.726	-0.061	0	0	2.761	-8.742	0.176	0	-0.061	0	3.26	9.594	0.937	0	0	0.061	-9.804	-0.945	-0.726	-0.061	0	0	1.786	9.579	1.122	0.061	0	0	1.147	9.85	-0.91	0	0	-0.061	1506608784
-9.8	-0.93	-0.708	-0.061	0	0	2.78	-8.748	0.188	0	0	0	3.213	9.612	0.938	0	0	0.061	-9.8	-0.93	-0.708	-0.061	0	0	1.792	9.591	1.095	0	0	-0.061	1.109	9.851	-0.937	-0.061	0	0	1506608784
-9.825	-0.951	-0.73	-0.061	0	-0.061	2.78	-8.748	0.188	0	-0.061	0	3.193	9.629	0.968	0	0	0	-9.825	-0.951	-0.73	-0.061	0	-0.061	1.792	9.594	1.108	0	0	-0.061	1.098	9.862	-0.926	0	-0.061	-0.061	1506608784
-9.804	-0.941	-0.75	-0.061	0	-0.061	2.829	-8.747	0.179	0	-0.122	0	3.176	9.633	1	0	0	0	-9.804	-0.941	-0.75	-0.061	0	-0.061	1.768	9.617	1.086	0	0	-0.061	1.121	9.851	-0.89	0	0	-0.061	1506608784
-9.795	-0.934	-0.741	-0.061	0	-0.061	2.816	-8.752	0.195	0	-0.061	0	3.199	9.653	1.004	0	0	-0.061	-9.795	-0.934	-0.741	-0.061	0	-0.061	1.766	9.625	1.097	0	0	-0.061	1.134	9.863	-0.91	-0.061	0	0	1506608784
-9.811	-0.941	-0.745	-0.061	0	0	2.816	-8.752	0.195	0	-0.061	0	3.22	9.642	1.016	0	0	-0.061	-9.811	-0.941	-0.745	-0.061	0	0	1.763	9.619	1.09	0	0	0	1.115	9.866	-0.95	-0.061	0	0	1506608784
-9.819	-0.949	-0.744	-0.061	-0.061	-0.061	2.834	-8.719	0.219	0	-0.122	-0.061	3.216	9.641	1.008	-0.061	0	-0.061	-9.819	-0.949	-0.744	-0.061	-0.061	-0.061	1.763	9.612	1.085	-0.061	0	0	1.093	9.869	-0.928	0	-0.061	-0.061	1506608784
-9.807	-0.962	-0.749	-0.061	0	-0.061	2.809	-8.75	0.224	0	-0.061	-0.061	3.25	9.65	0.998	-0.061	0	-0.061	-9.807	-0.962	-0.749	-0.061	0	-0.061	1.761	9.628	1.086	-0.061	0	0	1.128	9.871	-0.913	0	0	-0.061	1506608784
-9.804	-0.944	-0.749	-0.061	0	0	2.809	-8.75	0.224	0	-0.061	0	3.263	9.634	0.971	-0.061	0	-0.061	-9.804	-0.944	-0.749	-0.061	0	0	1.756	9.619	1.092	-0.061	0	0	1.136	9.854	-0.934	-0.061	0.061	-0.061	1506608784
-9.811	-0.94	-0.762	-0.061	0	0	2.816	-8.739	0.231	-0.061	-0.061	-0.061	3.277	9.605	0.958	-0.061	0	-0.061	-9.811	-0.94	-0.762	-0.061	0	0	1.742	9.591	1.092	-0.061	0	0	1.13	9.86	-0.925	0	0	-0.061	1506608784
-9.814	-0.945	-0.782	-0.061	0	-0.061	2.802	-8.739	0.252	-0.061	-0.061	-0.061	3.281	9.586	0.933	-0.061	0	-0.061	-9.814	-0.945	-0.782	-0.061	0	-0.061	1.749	9.583	1.085	0	0	0	1.121	9.868	-0.931	0	0	0	1506608784
-9.798	-0.95	-0.778	-0.061	0	-0.061	2.802	-8.739	0.252	0	-0.061	-0.061	3.279	9.612	0.91	-0.061	0	-0.061	-9.798	-0.95	-0.778	-0.061	0	-0.061	1.733	9.61	1.064	0	0	0	1.116	9.847	-0.962	0	0	-0.061	1506608784
-9.802	-0.965	-0.781	-0.061	0	0	2.815	-8.771	0.248	-0.061	-0.061	-0.061	3.286	9.611	0.909	-0.061	-0.061	0	-9.802	-0.965	-0.781	-0.061	0	0	1.738	9.607	1.081	0	0	0	1.116	9.847	-0.935	0	-0.061	-0.061	1506608784
-9.799	-0.95	-0.781	0	0	0	2.804	-8.751	0.256	-0.061	-0.061	-0.061	3.256	9.599	0.916	0	-0.061	0	-9.799	-0.95	-0.781	0	0	0	1.768	9.588	1.086	0	0	0	1.128	9.837	-0.976	0	0	-0.061	1506608784
-9.819	-0.939	-0.796	-0.061	0	-0.061	2.804	-8.751	0.256	-0.061	0	-0.061	3.23	9.591	0.931	0	-0.061	0	-9.819	-0.939	-0.796	-0.061	0	-0.061	1.765	9.569	1.065	-0.061	0	0	1.133	9.853	-0.953	0	-0.061	-0.061	1506608784
-9.801	-0.941	-0.781	0	0	-0.061	2.789	-8.762	0.238	0	-0.061	-0.061	3.216	9.612	0.955	0	-0.061	-0.061	-9.801	-0.941	-0.781	0	0	-0.061	1.804	9.605	1.066	0	0	-0.061	1.134	9.856	-0.955	0	-0.061	-0.061	1506608784
-9.808	-0.931	-0.802	-0.061	0	-0.061	2.775	-8.782	0.234	-0.061	0	0	3.226	9.623	0.977	0	0	-0.061	-9.808	-0.931	-0.802	-0.061	0	-0.061	1.755	9.597	1.06	-0.061	0	-0.061	1.158	9.855	-0.967	0	0	0	1506608784
-9.811	-0.938	-0.792	-0.061	-0.061	0	2.775	-8.782	0.234	0	0	-0.061	3.22	9.619	0.986	-0.061	-0.061	-0.061	-9.811	-0.938	-0.792	-0.061	-0.061	0	1.715	9.585	1.072	-0.061	-0.061	-0.061	1.148	9.861	-0.971	0	-0.061	0	1506608784
-9.8	-0.933	-0.781	-0.061	0	0	2.78	-8.774	0.234	-0.061	-0.061	0	3.261	9.629	0.961	-0.061	-0.061	-0.061	-9.8	-0.933	-0.781	-0.061	0	0	1.755	9.6	1.061	-0.061	-0.061	-0.061	1.141	9.854	-1.006	0	-0.061	0	1506608784
-9.811	-0.95	-0.8	0	0	0	2.779	-8.752	0.252	0	0	-0.061	3.286	9.606	0.943	-0.061	-0.061	-0.061	-9.811	-0.95	-0.8	0	0	0	1.768	9.585	1.08	-0.061	-0.061	-0.061	1.139	9.866	-0.957	0	-0.061	-0.061	1506608784
-9.806	-0.912	-0.796	0	0	0	2.779	-8.752	0.252	-0.061	0	0	3.273	9.597	0.935	0	-0.061	-0.061	-9.806	-0.912	-0.796	0	0	0	1.75	9.583	1.064	-0.061	-0.061	0	1.139	9.866	-0.957	-0.061	0	-0.061	1506608784
-9.816	-0.919	-0.798	-0.061	0	-0.061	2.785	-8.766	0.256	0	0	0	3.289	9.583	0.916	-0.061	-0.061	-0.061	-9.816	-0.919	-0.798	-0.061	0	-0.061	1.745	9.576	1.089	0	-0.061	0	1.162	9.836	-0.991	0	-0.061	0	1506608784
-9.816	-0.95	-0.78	0	-0.061	-0.061	2.82	-8.754	0.25	0	0	0	3.292	9.603	0.91	0	-0.061	0	-9.816	-0.95	-0.78	0	-0.061	-0.061	1.771	9.606	1.064	0	-0.061	-0.061	1.134	9.866	-0.941	0	0	-0.061	1506608784
-9.807	-0.933	-0.786	-0.061	0	-0.061	2.817	-8.754	0.245	-0.061	0	0	3.285	9.624	0.903	0	-0.061	0	-9.807	-0.933	-0.786	-0.061	0	-0.061	1.794	9.622	1.071	0	-0.061	-0.061	1.134	9.866	-0.941	0	0	0	1506608784
-9.81	-0.945	-0.797	-0.061	-0.061	-0.061	2.787	-8.748	0.227	0	0	0	3.275	9.606	0.937	0	-0.061	0	-9.81	-0.945	-0.797	-0.061	-0.061	-0.061	1.798	9.612	1.073	0	0	-0.061	1.142	9.849	-0.987	-0.061	0	-0.061	1506608784
-9.807	-0.958	-0.793	0	-0.061	-0.061	2.787	-8.748	0.227	0	-0.061	-0.061	3.274	9.618	0.965	0	0	-0.061	-9.807	-0.958	-0.793	0	-0.061	-0.061	1.771	9.605	1.062	-0.061	0	-0.061	1.13	9.849	-0.97	-0.061	-0.061	-0.061	1506608785
-9.816	-0.941	-0.787	0	-0.061	-0.061	2.801	-8.744	0.214	-0.061	0	-0.061	3.26	9.633	0.969	0	0	-0.061	-9.816	-0.941	-0.787	0	-0.061	-0.061	1.773	9.607	1.072	-0.061	0	-0.061	1.13	9.849	-0.97	0	-0.061	-0.061	1506608785
-9.804	-0.931	-0.79	0	-0.061	-0.061	2.779	-8.741	0.219	-0.061	0	0	3.269	9.622	0.981	-0.061	0	0	-9.804	-0.931	-0.79	0	-0.061	-0.061	1.78	9.601	1.071	-0.061	0	-0.061	1.132	9.848	-1.001	-0.061	0	-0.061	1506608785
-9.796	-0.931	-0.794	0	0	-0.061	2.785	-8.758	0.227	-0.061	0	-0.061	3.249	9.625	0.968	-0.061	0	-0.061	-9.796	-0.931	-0.794	0	0	-0.061	1.765	9.605	1.083	-0.061	0	-0.061	1.145	9.841	-0.975	-0.061	0	-0.061	1506608785
-9.808	-0.916	-0.787	0	-0.061	-0.061	2.781	-8.764	0.225	-0.061	0	-0.061	3.23	9.624	0.945	-0.061	-0.061	-0.061	-9.808	-0.916	-0.787	0	-0.061	-0.061	1.742	9.603	1.075	-0.061	-0.061	-0.061	1.145	9.841	-0.975	0	-0.061	-0.061	1506608785
-9.807	-0.912	-0.787	0	0	-0.061	2.781	-8.764	0.225	-0.061	0	0	3.223	9.603	0.915	-0.061	-0.061	-0.061	-9.807	-0.912	-0.787	0	0	-0.061	1.754	9.599	1.085	-0.061	-0.061	-0.061	1.177	9.842	-0.969	0	-0.061	-0.061	1506608785
-9.811	-0.91	-0.768	0	0	-0.061	2.779	-8.752	0.224	-0.061	0	0	3.22	9.604	0.912	0	-0.061	-0.061	-9.811	-0.91	-0.768	0	0	-0.061	1.754	9.594	1.081	-0.061	-0.061	-0.061	1.171	9.845	-0.963	0	-0.061	-0.061	1506608785
-9.807	-0.914	-0.76	-0.061	-0.061	-0.061	2.766	-8.763	0.244	-0.061	0	0	3.22	9.612	0.921	0	-0.061	-0.061	-9.807	-0.914	-0.76	-0.061	-0.061	-0.061	1.772	9.594	1.086	-0.061	-0.061	-0.061	1.171	9.845	-0.963	-0.061	-0.061	-0.061	1506608785
-9.816	-0.919	-0.766	0	-0.061	-0.061	2.792	-8.764	0.252	-0.061	0	0	3.269	9.605	0.95	0	-0.061	-0.061	-9.816	-0.919	-0.766	0	-0.061	-0.061	1.761	9.594	1.085	-0.061	0	-0.061	1.153	9.845	-0.952	-0.061	0	-0.061	1506608785
-9.802	-0.921	-0.77	-0.061	0	-0.061	2.795	-8.752	0.252	-0.061	0	0	3.272	9.621	0.965	0	-0.061	-0.061	-9.802	-0.921	-0.77	-0.061	0	-0.061	1.732	9.593	1.095	-0.061	-0.061	-0.061	1.144	9.839	-0.951	-0.061	-0.061	-0.061	1506608785
-9.805	-0.932	-0.758	0	0	-0.061	2.795	-8.752	0.252	0	0	0	3.283	9.619	0.974	0	-0.061	-0.061	-9.805	-0.932	-0.758	0	0	-0.061	1.751	9.598	1.104	-0.061	-0.061	-0.061	1.144	9.839	-0.951	-0.061	-0.061	-0.061	1506608785
-9.822	-0.9	-0.756	-0.061	-0.061	-0.061	2.823	-8.756	0.244	-0.061	0	0	3.278	9.617	0.95	-0.061	-0.061	-0.061	-9.822	-0.9	-0.756	-0.061	-0.061	-0.061	1.78	9.591	1.077	-0.061	-0.061	-0.061	1.151	9.847	-0.934	-0.061	0	-0.061	1506608785
-9.806	-0.918	-0.746	0	0	-0.061	2.808	-8.74	0.213	0	-0.061	0	3.257	9.622	0.939	-0.061	-0.061	-0.061	-9.806	-0.918	-0.746	0	0	-0.061	1.834	9.604	1.096	-0.061	0	-0.061	1.138	9.848	-0.949	0	-0.061	-0.061	1506608785
-9.824	-0.91	-0.758	-0.061	0	-0.061	2.808	-8.74	0.213	-0.061	0	0	3.254	9.621	0.957	-0.061	-0.061	-0.061	-9.824	-0.91	-0.758	-0.061	0	-0.061	1.768	9.588	1.085	-0.061	0	-0.061	1.138	9.848	-0.949	0	-0.061	-0.061	1506608785
-9.819	-0.922	-0.754	-0.061	0	-0.061	2.803	-8.747	0.214	-0.061	0	0	3.24	9.615	0.963	-0.061	-0.061	-0.061	-9.819	-0.922	-0.754	-0.061	0	-0.061	1.749	9.6	1.095	0	-0.061	-0.061	1.151	9.869	-0.927	-0.061	-0.061	-0.061	1506608785
-9.798	-0.93	-0.758	-0.061	0	-0.061	2.804	-8.77	0.191	0	-0.061	0	3.268	9.647	0.969	0	-0.061	-0.061	-9.798	-0.93	-0.758	-0.061	0	-0.061	1.776	9.631	1.111	-0.061	0	-0.061	1.117	9.855	-0.932	-0.061	-0.061	-0.061	1506608785
-9.79	-0.949	-0.77	0	-0.061	-0.061	2.804	-8.77	0.191	-0.061	0	-0.061	3.263	9.627	0.983	0	-0.061	-0.061	-9.79	-0.949	-0.77	0	-0.061	-0.061	1.76	9.599	1.111	-0.061	0	-0.061	1.117	9.855	-0.932	-0.061	0	-0.061	1506608785
-9.774	-1.034	-0.712	0	0	-0.122	2.773	-8.754	0.209	-0.061	0	-0.061	3.23	9.603	0.987	-0.061	-0.061	-0.061	-9.774	-1.034	-0.712	0	0	-0.122	1.765	9.564	1.099	-0.061	0	-0.061	1.256	9.778	-0.897	-0.061	0.061	-0.061	1506608785
-9.747	-1.111	-0.659	0.061	0.061	-0.183	2.799	-8.746	0.212	-0.061	-0.061	0	3.211	9.591	0.994	-0.061	-0.061	-0.061	-9.747	-1.111	-0.659	0.061	0.061	-0.183	1.805	9.568	1.132	-0.061	0	-0.061	1.145	9.811	-0.749	0.061	0.061	0	1506608785
-9.904	-1.059	-0.66	0.122	-0.061	-0.305	2.799	-8.746	0.212	0	-0.061	-0.061	3.183	9.621	0.983	0	-0.061	-0.061	-9.904	-1.059	-0.66	0.122	-0.061	-0.305	1.852	9.618	1.18	-0.061	0	-0.061	1.145	9.811	-0.749	-0.061	0.122	0.122	1506608785
-9.787	-1.22	-0.5	0.122	-0.061	-0.366	2.818	-8.751	0.169	-0.061	-0.122	-0.061	3.12	9.68	0.986	0	-0.122	0	-9.787	-1.22	-0.5	0.122	-0.061	-0.366	1.912	9.674	1.276	-0.122	-0.061	-0.183	1.384	9.854	-0.468	-0.183	0.061	0.122	1506608785
-9.454	-1.395	-0.279	0.305	0.122	-0.366	2.911	-8.683	0.085	-0.061	-0.061	0	3.061	9.647	1.068	0.061	-0.244	0.061	-9.454	-1.395	-0.279	0.305	0.122	-0.366	1.73	9.533	1.386	-0.183	-0.244	-0.183	1.791	9.61	-0.183	-0.427	0.61	0.244	1506608785
-9.293	-1.238	-0.043	0.732	0.366	-0.244	2.911	-8.683	0.085	-0.061	0.061	0.183	2.918	9.6	1.13	0.061	-0.244	0.061	-9.293	-1.238	-0.043	0.732	0.366	-0.244	1.68	9.435	1.493	-0.183	-0.305	-0.244	1.791	9.61	-0.183	-0.732	0.732	0.549	1506608785
-9.823	-0.952	-0.121	0.732	0.244	-0.183	2.969	-8.588	-0.01	-0.122	0.122	0.305	2.751	9.526	1.065	0	-0.61	0.122	-9.823	-0.952	-0.121	0.732	0.244	-0.183	1.689	9.361	1.737	-0.122	-0.305	-0.366	0.833	9.85	-0.547	-0.244	0.854	0.732	1506608785
-10.2	-1.075	-0.121	0.671	-0.183	-0.244	3.018	-8.436	-0.01	-0.244	0.305	0.488	2.681	9.54	0.963	0.061	-0.793	0.244	-10.2	-1.075	-0.121	0.671	-0.183	-0.244	1.682	9.434	1.939	-0.122	-0.427	-0.427	0.988	9.997	-0.575	-0.488	0.122	0.488	1506608785
-10.119	-1.066	0.122	0.61	-0.488	-0.305	3.083	-8.396	-0.028	-0.183	0.549	0.732	2.669	9.862	0.999	0.244	-0.793	0.244	-10.119	-1.066	0.122	0.61	-0.488	-0.305	1.718	9.78	1.934	-0.183	-0.793	-0.549	0.988	9.997	-0.575	0	-0.122	0.244	1506608786
-9.936	-0.94	0.238	0.61	-0.488	-0.305	3.169	-8.848	-0.177	-0.122	0.61	0.916	2.64	10.031	1.168	0.244	-0.916	0.122	-9.936	-0.94	0.238	0.61	-0.488	-0.305	1.818	9.855	1.887	-0.183	-0.977	-0.61	0.766	9.938	0.029	0.305	-0.366	0	1506608786
-9.959	-0.73	0.005	0.732	-0.244	-0.244	3.286	-9.249	-0.315	-0.122	0.427	0.793	2.732	9.908	1.343	0.244	-1.099	0.061	-9.959	-0.73	0.005	0.732	-0.244	-0.244	1.927	9.711	1.828	-0.244	-0.977	-0.671	0.976	9.843	-0.426	0.427	-1.16	-0.305	1506608786
-9.642	-0.665	-0.664	0.549	-0.122	-0.305	3.34	-9.189	-0.243	-0.122	0.366	0.427	2.988	9.81	1.519	0.244	-1.099	0.061	-9.642	-0.665	-0.664	0.549	-0.122	-0.305	2.006	9.625	1.702	-0.305	-0.916	-0.61	0.976	9.843	-0.426	0.793	-1.892	-0.488	1506608786
-9.355	-0.662	-1.32	0.366	0.183	-0.488	3.12	-9.009	-0.072	0	0.244	0.122	3.21	9.665	1.596	0.183	-0.671	-0.427	-9.355	-0.662	-1.32	0.366	0.183	-0.488	2.077	9.505	1.331	-0.427	-0.854	-0.427	2.583	9.475	-1.578	1.038	-1.404	-0.793	1506608786
-9.912	-0.611	-1.579	0.061	0.244	-0.305	2.814	-8.859	0.108	0.183	0.061	-0.183	3.591	9.386	1.547	0.183	-0.366	-0.549	-9.912	-0.611	-1.579	0.061	0.244	-0.305	2.283	9.356	0.836	-0.793	-0.732	-0.366	1.937	9.82	-1.78	0.977	-0.305	-0.793	1506608786
-10.039	-0.689	-1.61	-0.061	0.793	-0.183	2.446	-8.823	0.169	0.427	-0.671	-0.61	3.789	9.257	1.254	0.183	-0.366	-0.549	-10.039	-0.689	-1.61	-0.061	0.793	-0.183	2.583	9.47	0.397	-0.61	-0.244	-0.488	1.937	9.82	-1.78	0.916	-0.122	-0.732	1506608786
-9.981	-0.406	-1.696	-0.061	0.732	-0.427	2.15	-9.137	0.09	0.488	-1.343	-0.854	4.326	9.429	0.823	-0.122	-0.549	-1.282	-9.981	-0.406	-1.696	-0.061	0.732	-0.427	2.348	9.905	0.106	-0.366	0.488	-0.366	2.131	9.755	-2.085	0.854	-1.099	-0.793	1506608786
-9.672	-0.333	-1.572	-0.427	0.366	-0.61	2.037	-9.408	0.459	0.305	-1.465	-0.732	4.96	9.647	0.414	-0.366	0.061	-1.526	-9.672	-0.333	-1.572	-0.427	0.366	-0.61	2.193	10.033	-0.126	-0.061	0.122	-0.427	1.894	9.655	-1.627	0.793	-0.488	-0.977	1506608786
-9.479	-0.58	-1.196	-0.488	0	-0.549	2.037	-9.408	0.459	-0.122	-0.854	-0.183	5.077	8.704	0.103	-0.183	-0.061	-0.977	-9.479	-0.58	-1.196	-0.488	0	-0.549	2.079	9.03	0.159	-0.244	0	-0.61	1.894	9.655	-1.627	0.61	0	-1.099	1506608786
-9.647	-0.56	-1	-0.366	-0.366	-0.488	1.974	-8.296	1.004	-0.427	-0.427	0.122	5.01	7.843	0.051	0.305	-0.244	-0.244	-9.647	-0.56	-1	-0.366	-0.366	-0.488	1.903	8.325	0.098	-0.488	0.488	-0.549	1.838	9.513	-1	0.549	-0.061	-0.977	1506608786
-9.838	-0.529	-0.999	0	-0.488	-0.305	1.981	-7.289	1.665	-0.488	-0.305	0.305	4.899	7.937	0.033	0.366	0.305	-0.305	-9.838	-0.529	-0.999	0	-0.488	-0.305	1.565	8.542	-0.196	-0.244	0.977	-0.305	1.887	9.743	-1.085	0.488	-0.122	-0.854	1506608786
-9.967	-0.231	-1.262	0	-0.549	-0.061	1.981	-7.289	1.665	-0.427	-0.244	0.732	4.778	8.547	-0.043	0.244	0.916	-0.488	-9.967	-0.231	-1.262	0	-0.549	-0.061	1.322	9.18	-0.108	0.366	1.526	-0.061	1.887	9.743	-1.085	0.061	-0.305	-0.671	1506608786
-9.944	-0.14	-1.471	-0.244	-0.488	-0.061	2.04	-7.74	1.578	-0.305	-0.488	1.221	4.632	9.257	-0.139	0.061	0.671	-0.305	-9.944	-0.14	-1.471	-0.244	-0.488	-0.061	1.208	9.825	0.181	0.549	1.526	0	1.525	9.757	-2.192	-0.244	-0.488	-0.671	1506608786
-9.957	-0.218	-1.724	-0.488	-0.366	-0.183	2.297	-8.248	1.452	-0.183	-0.671	1.587	4.529	9.899	-0.214	0.061	0.671	-0.305	-9.957	-0.218	-1.724	-0.488	-0.366	-0.183	1.349	10.475	0.496	0.549	1.099	-0.122	1.066	9.877	-2.692	-0.061	-0.488	-0.793	1506608786
-10.322	-0.544	-1.827	-0.366	-0.244	-0.366	2.582	-8.796	1.267	-0.183	-0.732	1.648	4.335	10.484	-0.124	0.427	0.366	0.366	-10.322	-0.544	-1.827	-0.366	-0.244	-0.366	1.741	11.044	0.598	0.183	0.854	-0.244	1.066	9.877	-2.692	0	-1.16	-1.16	1506608786
-10.628	-0.662	-1.932	0.183	-0.305	-0.244	2.864	-9.3	1.068	-0.122	-0.793	1.526	4.124	10.774	0.177	0.732	0.732	0.366	-10.628	-0.662	-1.932	0.183	-0.305	-0.244	1.827	11.136	0.451	-0.305	0.427	-0.183	1.357	10.67	-2.182	0.122	-0.854	-1.404	1506608786
-10.515	-0.221	-1.843	0.366	-0.244	0	3.31	-9.761	0.654	-0.122	-0.977	1.16	3.901	10.692	0.742	0.732	0.732	0.366	-10.515	-0.221	-1.843	0.366	-0.244	0	1.473	10.804	0.233	-0.61	0.122	0	1.739	10.618	-1.84	-0.305	-1.099	-1.465	1506608786
-10.793	-0.11	-1.708	-0.122	-0.549	0.122	3.518	-9.643	0.684	-0.244	-1.16	0.732	3.522	10.482	1.187	0.244	1.465	-0.244	-10.793	-0.11	-1.708	-0.122	-0.549	0.122	0.974	10.428	0.195	-0.916	-0.244	0.244	1.739	10.618	-1.84	-0.854	-1.404	-1.343	1506608786
-11.201	-1.077	-1.422	-1.16	-0.366	0.122	3.518	-9.643	0.684	-0.549	-0.793	0.366	3.09	10.421	1.321	-0.549	0.305	-0.366	-11.201	-1.077	-1.422	-1.16	-0.366	0.122	0.711	10.269	0.603	-0.916	-0.854	0.488	2.668	11.445	-0.377	-1.343	-0.732	-0.793	1506608786
-10.335	-2.534	-0.754	-1.038	0.183	0.549	3.671	-10.185	1.026	-0.793	-0.183	0.122	3.058	10.835	1.069	-0.549	0.305	-0.366	-10.335	-2.534	-0.754	-1.038	0.183	0.549	1.153	10.765	1.402	-0.427	-0.854	0.488	3.346	10.828	0.934	-2.747	-0.305	0.488	1506608786
-9.081	-2.945	0.175	-0.61	0.122	0.854	3.671	-10.185	1.026	-0.732	0.549	0.244	3.388	10.834	0.672	-1.16	-0.916	-0.366	-9.081	-2.945	0.175	-0.61	0.122	0.854	1.461	10.42	2.06	-0.366	-0.61	0.183	3.346	10.828	0.934	-4.395	0.793	2.502	1506608786
-9.112	-2.281	0.647	-0.549	-0.244	0.732	3.737	-10.538	1.158	-0.305	0.732	-0.061	3.39	9.176	0.41	-0.671	0.366	0.366	-9.112	-2.281	0.647	-0.549	-0.244	0.732	0.63	8.579	2.847	-0.793	0.183	0.427	1.509	10.843	-0.48	-4.333	0	4.944	1506608786
-9.847	-2.286	0.123	-0.305	-0.916	0.61	3.596	-9.091	1.04	0.183	0.488	-1.343	2.713	8.632	0.244	-0.671	0.366	0.366	-9.847	-2.286	0.123	-0.305	-0.916	0.61	-0.123	8.081	3.134	-0.671	0.61	0.732	0.559	11.463	-0.748	-3.174	2.747	5.31	1506608786
-9.598	-2.204	0.215	-0.305	-0.977	0.671	3.304	-8.268	0.729	0.61	0.793	-2.502	1.678	9.5	0.073	-0.793	-0.61	1.404	-9.598	-2.204	0.215	-0.305	-0.977	0.671	0.036	9.192	2.993	0.488	0.427	0.488	0.559	11.463	-0.748	-2.502	2.075	4.822	1506608786
-9.147	-1.473	0.166	-0.671	-0.793	0.488	2.639	-8.978	-0.001	1.099	0.793	-2.747	1.516	10.168	0.025	-1.099	-1.77	1.038	-9.147	-1.473	0.166	-0.671	-0.793	0.488	0.739	9.744	3.011	1.16	0	0	1.811	10.069	-0.403	-1.526	2.258	4.822	1506608787
-8.939	-1.188	0.134	-1.038	-1.038	0.122	2.159	-9.75	-0.7	1.404	0.549	-2.319	1.516	10.168	0.025	-1.099	-1.77	1.038	-8.939	-1.188	0.134	-1.038	-1.038	0.122	1.068	8.757	2.975	0.427	-0.061	0.122	1.811	10.069	-0.403	-0.61	4.089	4.211	1506608787
-8.214	-1.457	0.554	-0.793	-0.244	0.244	1.977	-8.976	-1.17	1.343	0	-2.197	1.841	8.607	0.931	0.427	0.305	0.916	-8.214	-1.457	0.554	-0.793	-0.244	0.244	1.113	8.191	2.634	-0.122	0	0.183	1.309	9.241	0.287	-0.183	5.371	3.418	1506608787
-8.37	-1.218	0.663	-0.122	0.305	0.427	2	-8.29	-1.415	1.038	-0.244	-2.258	1.366	8.78	1.169	0.183	0.244	0.549	-8.37	-1.218	0.663	-0.122	0.305	0.427	1.255	8.434	2.402	0.061	0	-0.122	-0.711	8.449	0.316	0.366	4.028	2.38	1506608787
-8.66	-0.557	0.618	0	0.732	0.122	2.056	-8.125	-1.463	0.671	0.244	-1.953	1.255	8.972	1.105	0.183	0.244	0.549	-8.66	-0.557	0.618	0	0.732	0.122	1.53	8.748	2.439	0.305	-0.244	-0.427	-0.815	7.916	0.981	1.831	2.014	1.465	1506608787
-9.575	0.028	0.867	-0.122	1.221	0.183	1.943	-8.079	-1.443	0.427	0.549	-1.465	1.776	9.201	1.052	0.183	-0.488	-0.488	-9.575	0.028	0.867	-0.122	1.221	0.183	1.89	9.203	2.57	0.366	-0.244	-0.488	-0.124	7.875	1.455	2.014	0	0.305	1506608787
-10.814	0.255	0.444	-0.549	0.977	0.427	1.794	-8.234	-1.39	0.305	0.366	-0.854	2.411	9.564	1.168	0.671	0.305	-0.977	-10.814	0.255	0.444	-0.549	0.977	0.427	2.056	9.542	2.542	0.183	-0.305	-0.488	3.552	9.347	3.181	2.441	-1.282	-1.282	1506608787
-10.977	0.182	0.514	-0.549	0.61	0.366	1.771	-8.646	-1.321	0.183	0.061	-0.244	2.851	9.885	1.425	0.671	0.305	-0.977	-10.977	0.182	0.514	-0.549	0.61	0.366	2.053	9.813	2.552	0.183	-0.244	-0.427	7.162	10.811	4.053	2.197	-0.183	-1.831	1506608787
-11.949	0.323	1.086	-1.221	0.305	0.549	1.826	-9	-1.166	0	-0.305	0.244	3.199	10.323	1.762	0.977	0.916	-1.221	-11.949	0.323	1.086	-1.221	0.305	0.549	1.812	10.063	2.401	0.244	-0.427	-0.366	7.162	10.811	4.053	-1.038	0.977	0	1506608787
-11.167	-1.251	0.079	-0.183	0	0.244	1.989	-9.384	-0.915	-0.183	-0.427	0.732	3.537	10.541	2.029	0.977	1.038	-1.343	-11.167	-1.251	0.079	-0.183	0	0.244	1.687	10.214	2.177	0.244	-0.671	-0.122	4.767	9.533	2.468	0	-1.587	-0.305	1506608787
-11.169	-2.95	-0.891	0.61	-0.671	-0.061	2.09	-9.457	-0.556	-0.244	-0.549	1.099	3.737	11.133	2.102	0.793	0.916	-1.099	-11.169	-2.95	-0.891	0.61	-0.671	-0.061	1.826	11.005	1.93	0.366	-0.366	0.061	2.213	12.081	2.263	3.479	-1.953	-1.587	1506608787
-9.503	-2.354	-0.591	0.305	-0.549	-0.427	2.043	-9.664	-0.325	-0.183	-1.282	1.343	4.198	12.094	2.047	0.366	0.244	-0.793	-9.503	-2.354	-0.591	0.305	-0.549	-0.427	1.617	11.669	1.493	0.427	-0.061	0.305	2.213	12.081	2.263	0.427	-4.944	-0.183	1506608787
-9.128	-2.552	-1.375	0.183	-0.061	-0.305	2.296	-10.263	-0.156	-0.183	-1.282	1.343	4.564	11.012	2.007	-0.61	0.488	-0.183	-9.128	-2.552	-1.375	0.183	-0.061	-0.305	0.873	10.14	1.379	-0.305	0	0.61	2.222	9.692	-2.879	2.014	-3.418	-1.648	1506608787
-9.438	-2.717	-1.656	0.427	0.061	-0.061	2.296	-10.263	-0.156	-0.244	-1.404	1.892	4.037	9.423	1.531	-0.61	0.488	-0.183	-9.438	-2.717	-1.656	0.427	0.061	-0.061	0.327	8.973	1.069	-0.977	0.305	1.099	1.025	9.924	-1.341	1.831	-0.183	-1.465	1506608787
-9.183	-2.207	-1.363	0.671	0.427	0.122	2.83	-8.027	0.664	-0.671	-0.671	1.343	3.441	10.005	0.877	-0.916	0.488	1.099	-9.183	-2.207	-1.363	0.671	0.427	0.122	0.231	9.926	0.674	-0.244	1.099	1.343	1.025	9.924	-1.341	1.038	-0.305	-1.404	1506608787
-9.312	-1.451	-1.425	0.793	0.549	-0.244	2.773	-8.668	0.938	-0.488	-0.732	0.671	3.201	10.797	0.006	-2.258	-0.122	0.488	-9.312	-1.451	-1.425	0.793	0.549	-0.244	0.311	10.501	0.955	0.671	1.343	1.221	1.101	9.732	-1.72	0.549	-1.953	-1.099	1506608787
-9.446	-1.134	-1.473	0.732	0.122	-0.488	2.649	-9.435	0.985	-0.244	-1.16	0.305	3.321	9.929	-0.671	-2.258	-0.122	0.488	-9.446	-1.134	-1.473	0.732	0.122	-0.488	0.213	9.67	1.337	0.549	0.977	1.16	1.408	9.612	-2.308	0.61	-2.38	-1.221	1506608787
-9.195	-1.113	-1.513	0.366	-0.061	-0.366	2.755	-8.763	0.98	-0.244	-0.854	0	3.268	8.961	-0.858	-2.197	-0.549	0.793	-9.195	-1.113	-1.513	0.366	-0.061	-0.366	0.221	8.993	1.212	0.061	0.488	1.16	1.589	9.469	-2.146	0.793	-2.014	-1.465	1506608787
-9.009	-1.023	-1.43	0.366	-0.122	-0.488	2.724	-8.056	1.04	-0.305	-0.061	-0.122	3.114	8.705	-0.761	-0.671	-0.122	1.953	-9.009	-1.023	-1.43	0.366	-0.122	-0.488	0.592	8.825	0.933	-0.122	0.305	0.854	1.987	9.183	-1.8	0.793	-1.404	-1.465	1506608787
-9.214	-0.878	-1.339	0.366	-0.427	-0.61	2.478	-7.928	1.038	-0.183	0.122	-0.122	2.731	8.527	-0.746	-0.671	-0.122	1.953	-9.214	-0.878	-1.339	0.366	-0.427	-0.61	0.902	8.715	0.682	-0.122	0.366	0.488	1.542	9.284	-1.311	0.61	-0.488	-1.343	1506608787
-9.294	-0.78	-1.304	0.305	-0.488	-0.488	2.333	-7.862	0.925	-0.122	-0.122	-0.183	2.731	8.527	-0.746	-0.488	-0.183	1.77	-9.294	-0.78	-1.304	0.305	-0.488	-0.488	1.133	8.665	0.547	-0.122	0.366	0.488	1.542	9.284	-1.311	0.305	-0.977	-1.16	1506608787
-9.583	-0.714	-1.183	0.427	-0.549	-0.427	2.369	-7.805	0.88	-0.244	0.122	-0.061	2.344	8.247	-0.529	-0.366	-0.427	1.465	-9.583	-0.714	-1.183	0.427	-0.549	-0.427	1.555	8.976	0.464	0	-0.061	-0.244	1.363	9.268	-1.781	0.244	-1.282	-1.16	1506608787
-9.97	-0.547	-1.119	0.488	-0.427	-0.488	2.366	-7.96	0.898	-0.244	0.122	-0.061	2.344	8.247	-0.529	-0.122	-0.549	0.854	-9.97	-0.547	-1.119	0.488	-0.427	-0.488	1.893	9.476	0.559	0.061	0.061	-0.488	1.58	9.488	-1.768	-0.183	-1.099	-1.282	1506608787
-10.09	-0.301	-1.285	0.122	-0.244	-0.366	2.314	-8.281	0.871	-0.366	0.244	0	2.78	9.289	-0.05	0.305	-0.427	0.061	-10.09	-0.301	-1.285	0.122	-0.244	-0.366	2.241	10.359	0.67	0.061	0	-0.854	1.432	9.951	-1.614	-0.305	-1.282	-1.221	1506608787
-9.909	-0.081	-1.524	0.305	0.122	0.122	2.243	-8.918	0.727	-0.244	0.061	0.122	3.139	10.048	0.238	0.488	-0.244	-0.793	-9.909	-0.081	-1.524	0.305	0.122	0.122	2.522	10.858	0.859	-0.061	-0.488	-1.221	1.705	10.204	-2.004	-0.793	-1.343	-1.221	1506608787
-10.482	0.25	-1.745	0.366	-0.122	0.61	2.286	-9.379	0.473	-0.183	-0.244	0.244	3.698	10.09	0.969	0.671	-0.244	-1.526	-10.482	0.25	-1.745	0.366	-0.122	0.61	2.231	10.489	0.989	-0.61	-0.977	-1.16	3.128	10.349	-1.708	-0.977	-1.221	-1.16	1506608788
-10.932	-0.81	-1.125	-0.427	-0.366	0.488	2.42	-9.201	0.278	-0.244	-0.366	0.183	4.026	10.307	1.747	1.221	0.305	-1.953	-10.932	-0.81	-1.125	-0.427	-0.366	0.488	1.682	10.347	1.129	-0.61	-0.977	-1.16	3.128	10.349	-1.708	-1.526	-1.587	-0.854	1506608788
-10.819	-2.387	-0.809	-1.099	0.427	0.488	2.552	-9.203	0.239	-0.366	-0.244	0.122	3.968	10.8	2.192	0.854	1.038	-2.136	-10.819	-2.387	-0.809	-1.099	0.427	0.488	1.12	10.531	1.281	-1.404	-1.587	-0.244	4.021	10.828	-0.433	-2.38	-0.427	0.488	1506608788
-9.842	-3.456	-0.179	-0.305	0.244	0.793	2.707	-9.838	0.197	-0.305	0	0.427	3.968	10.8	2.192	0.854	1.038	-2.136	-9.842	-3.456	-0.179	-0.305	0.244	0.793	1.839	10.989	2.229	-0.549	-1.343	-0.671	3.722	11.374	1.9	-4.517	0.61	2.93	1506608788
-10.112	-2.901	0.492	0.916	-0.305	1.282	3.106	-10.886	0.011	-0.183	0.366	0.732	3.886	10.763	1.899	-0.183	-0.61	-1.77	-10.112	-2.901	0.492	0.916	-0.305	1.282	1.717	9.598	3.222	-0.793	-0.732	-0.854	2.044	10.978	0.825	-4.7	-0.854	4.761	1506608788
-10.313	-2.192	0.245	0.183	-0.61	0.61	3.643	-10.124	-0.048	-0.122	1.282	0.183	3.522	8.89	1.939	0.122	-0.244	0.183	-10.313	-2.192	0.245	0.183	-0.61	0.61	0.317	7.772	3.4	-1.404	-0.305	0.183	1.269	11.771	-0.671	-2.38	1.587	4.395	1506608788
-9.528	-2.059	0.366	-0.061	-0.549	0.427	3.524	-8.994	-0.237	0.122	1.77	-1.221	3.522	8.89	1.939	0.122	-0.244	0.183	-9.528	-2.059	0.366	-0.061	-0.549	0.427	0.199	8.703	3.013	-0.183	0.122	0.427	0.5	11.489	-0.652	-1.709	2.258	4.089	1506608788
-9.659	-1.355	0.181	-0.305	-0.732	0.305	2.811	-9.737	-0.812	0.488	1.221	-1.892	1.739	10.346	0.849	-0.122	-0.366	0.61	-9.659	-1.355	0.181	-0.305	-0.732	0.305	0.825	9.658	3.092	0.854	-0.061	-0.305	0.87	10.226	-0.528	-0.854	2.136	4.089	1506608788
-9.258	-1.058	0.24	-0.977	-0.793	-0.122	2.382	-10.271	-1.304	0.61	0.61	-1.831	1.692	9.368	0.548	-1.343	-1.648	0.244	-9.258	-1.058	0.24	-0.977	-0.793	-0.122	0.749	8.693	3.171	0.427	-0.183	-0.122	1.364	10.137	0.099	-0.244	4.089	3.235	1506608788
-8.337	-1.383	0.523	-0.671	0	-0.122	2.195	-9.143	-1.506	0.549	0.61	-2.136	1.742	8.851	0.69	-0.977	-1.953	0.427	-8.337	-1.383	0.523	-0.671	0	-0.122	0.973	8.672	2.869	0.122	-0.061	-0.122	-1.276	8.311	0.857	0.488	4.578	2.197	1506608788
-8.367	-1.164	0.742	0.122	0.549	0.244	1.921	-8.588	-1.591	0.488	0.488	-2.258	1.61	9.28	0.623	0.244	-1.221	0.671	-8.367	-1.164	0.742	0.122	0.549	0.244	1.236	9.001	2.695	0.244	0.061	-0.427	-1.276	8.311	0.857	0.977	3.052	1.099	1506608788
-8.9	-0.459	0.537	-0.061	1.099	0.549	1.669	-8.497	-1.609	0.305	0.427	-2.014	1.335	9.146	0.618	0.366	-0.061	-0.183	-8.9	-0.459	0.537	-0.061	1.099	0.549	1.335	8.856	2.734	0.366	0.244	-0.488	-0.723	8.168	0.915	2.197	0.793	0	1506608788
-9.329	-0.242	0.179	-0.916	0.732	0.427	1.513	-8.221	-1.494	0.244	0.183	-1.77	1.68	9.215	0.93	0.366	-0.061	-0.183	-9.329	-0.242	0.179	-0.916	0.732	0.427	1.214	9.002	2.745	0.427	0.488	-0.427	2.085	8.85	2.058	3.235	-0.305	-0.732	1506608788
-10	-0.668	0.122	-0.916	0.549	0.244	1.568	-8.154	-1.241	0.305	0.061	-1.343	2.123	9.57	1.267	0.854	0.305	-0.61	-10	-0.668	0.122	-0.916	0.549	0.244	0.852	9.179	2.716	0.366	0.244	-0.366	2.085	8.85	2.058	2.075	-0.366	-1.16	1506608788
-10.649	-0.724	0.548	-0.549	0.061	0.122	1.749	-8.156	-1.007	0.305	0	-0.732	2.383	9.885	1.524	0.793	0.793	-0.305	-10.649	-0.724	0.548	-0.549	0.061	0.122	0.662	9.403	2.617	0.305	-0.061	-0.122	3.518	9.875	1.976	0.183	-0.488	-0.671	1506608788
-10.755	-0.329	0.828	-0.793	-0.244	-0.183	2.052	-8.4	-0.921	0.305	-0.122	-0.305	2.552	10.344	1.656	0.793	0.793	-0.305	-10.755	-0.329	0.828	-0.793	-0.244	-0.183	0.928	9.983	2.464	0.305	0	-0.061	2.799	9.411	1.768	-1.038	-1.465	0.244	1506608788
-11.214	-1.035	0.669	-0.671	-0.305	-0.305	2.462	-8.796	-0.878	0.183	-0.244	0.122	2.693	10.806	1.491	0.427	0.305	-0.122	-11.214	-1.035	0.669	-0.671	-0.305	-0.305	1.372	10.518	2.451	0.244	-0.244	-0.122	2.799	9.411	1.768	0.427	-1.404	-0.488	1506608788
-10.707	-2.028	0.443	0.244	-0.061	-0.427	2.772	-8.906	-0.762	-0.061	-0.244	0.671	2.797	10.828	1.367	0.122	-0.183	0.061	-10.707	-2.028	0.443	0.244	-0.061	-0.427	1.75	10.613	2.372	0	-0.366	-0.061	1.047	10.006	0.745	1.77	0.732	-1.404	1506608788
-10.447	-1.493	0.462	0.61	0.305	-0.366	3.061	-8.678	-0.483	-0.244	-0.122	1.221	2.701	10.97	1.284	0.305	0	0.122	-10.447	-1.493	0.462	0.61	0.305	-0.366	1.73	10.741	2.244	-0.183	-0.061	-0.122	2.617	10.914	2.082	1.16	0	-0.916	1506608788
-10.171	-0.557	0.422	0.488	0.305	-0.244	3.193	-8.845	-0.347	-0.305	-0.061	1.831	2.418	10.95	1.141	0.549	0.427	-0.061	-10.171	-0.557	0.422	0.488	0.305	-0.244	1.066	10.415	2.42	-0.305	0	-0.244	2.617	10.914	2.082	0.244	0.122	-0.549	1506608788
-9.944	-0.569	-0.019	0.061	0.122	-0.366	3.279	-9.001	-0.335	-0.366	-0.061	2.319	1.908	10.587	0.877	0.122	-0.305	0.244	-9.944	-0.569	-0.019	0.061	0.122	-0.366	0.438	10.038	2.426	-0.488	-0.549	-0.305	1.791	10.049	1.684	0.244	-0.854	-0.427	1506608788
-9.667	-1.231	-0.384	0.305	0.061	-0.366	3.395	-8.953	-0.201	-0.61	0.122	2.563	1.908	10.587	0.877	0.122	-0.305	0.244	-9.667	-1.231	-0.384	0.305	0.061	-0.366	0.602	9.814	2.333	-0.488	-0.854	-0.366	1.981	9.549	0.286	1.038	-0.671	-0.61	1506608788
-9.155	-1.696	-0.72	0.305	0.122	-0.549	3.461	-8.847	0.049	-0.61	0.366	2.319	1.439	10.024	0.317	0	-1.099	0.244	-9.155	-1.696	-0.72	0.305	0.122	-0.549	0.897	9.727	2.121	-0.427	-0.61	-0.427	2.054	9.469	-0.419	0.977	-0.488	-0.61	1506608788
-8.878	-2.036	-1.111	0.244	0.305	-0.732	3.216	-8.911	0.17	-0.305	0.122	1.648	1.889	9.918	0.098	0.183	0.122	-0.854	-8.878	-2.036	-1.111	0.244	0.305	-0.732	0.976	9.671	1.973	-0.488	-0.244	-0.488	1.358	9.46	-0.484	1.038	-0.732	-0.671	1506608788
-9.349	-2.144	-1.599	0.244	0.061	-0.793	2.67	-9.006	0.087	0.061	-0.793	0.916	2.147	9.579	-0.026	0.183	0.122	-0.854	-9.349	-2.144	-1.599	0.244	0.061	-0.793	0.664	9.335	1.87	-0.671	0.122	-0.549	1.723	9.634	-1.537	1.038	-1.343	-0.61	1506608788
-9.508	-2.044	-1.633	0.061	-0.122	-0.61	2.205	-8.731	0.039	0.183	-1.099	0.61	2.262	9.283	-0.139	0.427	0.671	-0.977	-9.508	-2.044	-1.633	0.061	-0.122	-0.61	0.033	9.04	1.68	-0.793	0.183	-0.549	1.723	9.634	-1.537	0.793	-0.854	-0.488	1506608789
-9.63	-1.982	-1.565	0.122	0	-0.549	1.869	-8.518	0.054	0.061	-0.549	0.488	2.415	9.155	-0.333	0.427	0.305	-0.854	-9.63	-1.982	-1.565	0.122	0	-0.549	-0.591	9.027	1.576	-0.61	0.427	-0.366	1.598	9.587	-1.704	0.916	-0.061	-0.488	1506608789
-9.842	-1.904	-1.531	0.305	0.244	-0.366	1.39	-8.678	0.006	0	-0.427	0.305	2.414	9.528	-0.732	0.183	0.305	-0.671	-9.842	-1.904	-1.531	0.305	0.244	-0.366	-0.937	9.619	1.597	-0.183	0.793	-0.305	2.053	9.922	-1.41	0.671	-0.061	-0.427	1506608789
-9.775	-1.503	-1.56	0.366	0.305	-0.427	1.148	-9.073	0.074	-0.244	-0.305	0.244	2.347	10.228	-1.377	-0.122	0.305	-0.671	-9.775	-1.503	-1.56	0.366	0.305	-0.427	-0.846	10.402	1.82	0.366	0.916	-0.366	2.053	9.922	-1.41	0.549	-0.916	-0.305	1506608789
-9.728	-1.536	-1.581	0.122	0.122	-0.488	1.095	-9.483	0.212	-0.427	-0.122	0.366	2.519	10.28	-1.645	-0.305	-0.549	-0.366	-9.728	-1.536	-1.581	0.122	0.122	-0.488	-0.531	10.292	1.942	0.183	0.305	-0.427	1.849	9.778	-1.865	0.427	-0.854	-0.488	1506608789
-9.625	-1.92	-1.658	0.122	-0.183	-0.488	1.141	-9.332	0.47	-0.427	0.366	0.427	2.698	9.654	-1.303	-0.305	-0.549	-0.366	-9.625	-1.92	-1.658	0.122	-0.183	-0.488	-0.421	9.683	1.838	-0.122	0.122	-0.366	2.083	9.725	-1.715	0.549	-0.244	-0.61	1506608789
-9.683	-2.458	-1.384	0.427	-0.305	-0.244	1.134	-8.893	0.658	-0.366	0.427	0.366	2.529	9.441	-0.828	0.488	-0.244	0.122	-9.683	-2.458	-1.384	0.427	-0.305	-0.244	-0.566	9.332	1.559	-0.183	0.061	-0.305	2.083	9.725	-1.715	0.366	0.366	-0.61	1506608789
-9.682	-2.698	-1.19	0.854	-0.183	-0.122	1.06	-8.784	0.603	-0.244	0.122	0.305	2.207	9.381	-0.543	0.122	0	0.183	-9.682	-2.698	-1.19	0.854	-0.183	-0.122	-0.788	9.188	1.482	0.183	0.366	-0.244	1.619	9.881	-1.321	0.305	0.061	-0.366	1506608789
-9.465	-2.443	-1.406	1.221	-0.244	-0.183	1.23	-8.764	0.421	-0.244	0.122	0.305	2.054	9.518	-0.473	0.122	0	0.183	-9.465	-2.443	-1.406	1.221	-0.244	-0.183	-0.934	9.363	1.548	0.488	0.732	-0.183	1.518	9.829	-1.602	-0.122	-0.671	-0.061	1506608789
-9.549	-2.284	-1.541	1.099	-0.244	-0.549	1.511	-8.733	0.297	-0.305	0.122	0.305	1.994	9.717	-0.518	-0.305	-0.305	0.061	-9.549	-2.284	-1.541	1.099	-0.244	-0.549	-0.756	9.49	1.621	0.549	0.671	-0.183	1.518	9.829	-1.602	-0.488	-0.732	0	1506608789
-9.679	-2.467	-1.409	0.488	-0.244	-0.793	1.663	-8.589	0.276	-0.854	1.343	0.427	2.094	9.671	-0.496	-0.671	-0.854	0.244	-9.679	-2.467	-1.409	0.488	-0.244	-0.793	0.022	9.636	1.641	0.61	0.793	-0.366	1.816	9.814	-1.975	-0.854	-0.488	0.183	1506608789
-9.301	-2.749	-1.018	0.427	-0.305	-0.854	1.759	-8.617	0.182	-0.793	1.465	0.427	2.202	9.674	-0.392	-0.793	-1.282	0.427	-9.301	-2.749	-1.018	0.427	-0.305	-0.854	0.756	9.776	1.532	0.549	1.099	-0.61	1.032	9.814	-1.214	-1.099	0.122	0.244	1506608789
-8.782	-2.906	-0.48	0.427	-0.244	-1.038	1.875	-8.831	-0.104	-0.671	1.587	0.61	2.357	9.296	-0.019	-0.549	-1.16	0.305	-8.782	-2.906	-0.48	0.427	-0.244	-1.038	0.732	9.208	1.52	0.305	1.465	-0.732	1.032	9.814	-1.214	-0.793	0.732	0.427	1506608789
-8.898	-2.815	-0.187	-0.061	-0.305	-1.526	2.077	-8.64	-0.28	-0.793	2.014	0.61	2.236	8.603	0.124	-0.122	-0.488	-0.122	-8.898	-2.815	-0.187	-0.061	-0.305	-1.526	0.257	8.374	1.681	0.305	1.465	-0.732	1.22	9.469	-1.379	-0.977	0.793	0.488	1506608789
-9.082	-2.851	-0.199	-0.488	-0.427	-2.014	1.961	-8.141	-0.474	-0.732	2.075	0.061	2.201	8.393	-0.01	-0.061	-0.549	-0.122	-9.082	-2.851	-0.199	-0.488	-0.427	-2.014	0.305	8.374	1.897	0.488	2.197	-0.854	0.581	9.96	-0.871	-1.526	0.793	0.61	1506608789
-9.004	-3.168	0.019	-0.793	-0.671	-2.441	1.593	-8.059	-0.636	-0.427	1.587	-0.183	1.979	8.518	-0.071	-0.183	-0.549	-0.061	-9.004	-3.168	0.019	-0.793	-0.671	-2.441	0.532	8.618	2.047	0.488	2.197	-0.854	0.581	9.96	-0.871	-1.465	0.916	0.916	1506608789
-8.58	-3.549	0.325	-0.732	-0.61	-2.808	1.141	-8.116	-1	-0.061	0.854	-0.183	1.809	8.317	-0.121	0.061	-0.61	-0.183	-8.58	-3.549	0.325	-0.732	-0.61	-2.808	0.114	8.051	1.951	0.977	2.075	-1.709	0.474	9.916	-0.556	-1.221	0.61	0.793	1506608789
-8.563	-3.736	0.427	-0.427	-0.61	-2.991	1.007	-7.766	-1.15	0	0.671	-0.061	1.888	7.617	0.053	0.427	-1.343	-0.122	-8.563	-3.736	0.427	-0.427	-0.61	-2.991	-0.315	7.282	1.648	0.488	1.892	-1.648	1.741	9.94	0.58	-1.648	0.916	0.916	1506608789
-8.494	-3.87	0.419	-0.61	-0.916	-3.174	0.761	-7.178	-1.323	0.122	0.183	-0.183	1.665	7.245	0.364	0.793	-1.16	-0.061	-8.494	-3.87	0.419	-0.61	-0.916	-3.174	-0.965	6.95	1.255	0.61	1.465	-1.648	1.741	9.94	0.58	-2.197	1.221	0.977	1506608789
-7.674	-4.14	0.536	0	-0.488	-3.052	0.622	-6.797	-1.285	0.122	0.183	-0.183	1.518	7.266	0.431	0.854	-0.854	-0.366	-7.674	-4.14	0.536	0	-0.488	-3.052	-1.782	6.876	0.973	0.916	0.977	-1.404	1.726	9.711	1.119	-1.648	1.282	1.221	1506608789
-7.901	-4.219	0.687	0.61	-0.122	-2.93	0.584	-6.468	-1.105	-0.061	-0.427	-0.122	1.438	7.502	0.298	0.854	-0.854	-0.366	-7.901	-4.219	0.687	0.61	-0.122	-2.93	-2.166	7.332	0.926	1.099	0.732	-1.16	2.422	9.134	2.254	-1.892	0.916	1.343	1506608789
-8.373	-4.266	0.675	0.793	-0.488	-3.357	0.322	-6.245	-1.142	-0.061	-0.916	-0.061	1.438	8.239	0.106	0.183	-0.977	-0.427	-8.373	-4.266	0.675	0.793	-0.488	-3.357	-2.472	8.331	1.016	1.099	0.732	-1.16	2.422	9.134	2.254	-2.136	-0.183	1.221	1506608789
-8.385	-5.1	0.757	0.854	-0.854	-3.784	0.367	-6.772	-0.933	-0.061	-0.977	0.305	1.474	9.409	-0.382	-0.061	-1.648	-0.427	-8.385	-5.1	0.757	0.854	-0.854	-3.784	-2.706	9.277	0.992	1.526	1.16	-0.916	3.543	8.86	1.749	-1.77	-0.671	1.16	1506608789
-8.321	-5.91	0.925	0.305	-0.488	-3.601	0.455	-7.927	-0.961	0	-1.526	0.854	1.474	9.409	-0.382	-0.488	-2.197	-0.366	-8.321	-5.91	0.925	0.305	-0.488	-3.601	-2.501	9.668	0.828	1.038	1.587	-0.977	4.203	9.117	1.603	-1.892	0.366	0.854	1506608789
-8.329	-6.653	1.169	0.366	-0.366	-3.235	0.433	-8.899	-1.269	0.122	-2.563	0.854	1.158	10.124	-0.043	-0.61	-1.465	-0.244	-8.329	-6.653	1.169	0.366	-0.366	-3.235	-2.818	9.896	0.364	0.671	1.77	-1.038	3.828	9.092	2.939	-1.587	1.953	0.732	1506608789
-8.128	-6.834	0.782	0.305	0.366	-2.563	0.19	-9.406	-1.392	0.305	-3.967	0.305	1.079	10.709	0.073	-0.061	-0.916	-0.122	-8.128	-6.834	0.782	0.305	0.366	-2.563	-3.244	10.202	0.017	0.305	1.953	-0.916	3.228	8.745	3.141	-0.977	0.122	0.549	1506608790
-8.018	-6.601	0.646	0	0.916	-2.441	0.376	-9.906	-1.304	-0.122	-5.005	0	1.017	11.114	0.169	-0.366	-0.488	-0.732	-8.018	-6.601	0.646	0	0.916	-2.441	-3.643	10.587	0	0.366	2.075	-0.916	3.901	8.549	3.621	-0.916	0.427	0.549	1506608790
-7.618	-6.947	0.678	-0.793	0.61	-2.686	0.446	-10.402	-1.288	-0.549	-3.418	-0.183	1.258	11.537	0.083	-0.305	0.183	-1.038	-7.618	-6.947	0.678	-0.793	0.61	-2.686	-4.04	10.657	-0.223	0.061	1.648	-0.916	3.901	8.549	3.621	-1.099	0.916	0.122	1506608790
-7.276	-7.417	0.745	-0.427	0.793	-2.441	-0.141	-10.43	-1.036	-0.244	-3.479	-0.427	0.955	11.553	0.037	-0.427	-0.366	-0.793	-7.276	-7.417	0.745	-0.427	0.793	-2.441	-3.99	10.31	-0.364	0	1.099	-0.916	3.924	8.622	3.545	-0.793	0.793	0	1506608790
-6.63	-7.439	0.266	-0.122	0.427	-2.319	0.018	-10.493	-0.969	0.061	-2.136	-0.183	1.093	11.384	0.148	-1.221	-1.16	-0.122	-6.63	-7.439	0.266	-0.122	0.427	-2.319	-3.682	10.535	-0.261	0	1.099	-0.916	3.988	8.574	3.582	-0.61	1.282	0.122	1506608790
-5.992	-7.467	0.287	-0.366	0.427	-1.709	0.37	-10.167	-0.715	-0.061	-0.732	0.183	1.136	11.33	0.013	-1.343	-0.977	-0.366	-5.992	-7.467	0.287	-0.366	0.427	-1.709	-4.335	10.405	-0.406	-0.061	1.221	-0.671	3.797	8.227	3.919	-0.671	0.854	0.061	1506608790
-5.511	-8.137	0.333	-0.183	0.427	-1.282	0.474	-10.227	-0.935	0.244	-1.587	0	1.458	11.166	-0.616	-0.427	-0.61	-0.366	-5.511	-8.137	0.333	-0.183	0.427	-1.282	-4.867	10.146	-0.476	-0.061	0.305	-0.549	3.856	7.778	3.905	-1.099	1.16	0.122	1506608790
-5.649	-8.387	-0.236	0	0.671	-1.16	0.487	-10.018	-1.125	0.488	-2.258	-0.244	1.331	10.964	-0.574	0	-1.709	0.549	-5.649	-8.387	-0.236	0	0.671	-1.16	-3.796	10.259	-0.883	0.061	0.732	-0.61	3.419	7.852	3.881	-1.16	0.488	0.244	1506608790
-5.384	-8.46	-0.178	-0.244	0.183	-0.793	0.714	-9.705	-0.864	0.061	-0.854	-0.183	0.78	11.415	-1.08	0.305	-0.366	0.549	-5.384	-8.46	-0.178	-0.244	0.183	-0.793	-4.24	10.28	-0.815	0.305	0.977	-0.549	3.65	7.98	3.811	-1.099	0	0.183	1506608790
-5.124	-8.929	0.065	0.061	0.671	-0.671	0.311	-10.202	-0.941	-0.183	-1.404	-0.183	0.981	11.078	-0.843	0.427	-0.793	0.244	-5.124	-8.929	0.065	0.061	0.671	-0.671	-4.689	9.996	-1.007	0.305	0	-0.488	3.566	8.068	4.137	-1.404	0.305	0.122	1506608790
-5.536	-9.115	-0.418	0.061	0.732	-0.793	0.221	-10.286	-1.208	-0.122	-0.732	-0.061	0.568	11.475	-0.531	0.61	-0.671	0.427	-5.536	-9.115	-0.418	0.061	0.732	-0.793	-4.006	10.397	-0.963	0.488	0.488	-0.671	3.159	8.252	4.103	-1.16	-0.366	0.061	1506608790
-5.424	-9.171	-0.258	-0.061	0.427	-0.61	0.343	-10.427	-0.586	0	0	0	0.513	11.611	-0.701	0.488	0.366	-0.061	-5.424	-9.171	-0.258	-0.061	0.427	-0.61	-4.766	10.337	-0.999	0.427	0.305	-0.671	3.858	8.459	4.175	-0.732	-0.305	-0.122	1506608790
-5.417	-8.991	-0.353	-0.305	0.366	-0.427	0.587	-10.704	-0.811	0.183	0.122	-0.427	1.233	11.329	-0.65	0.488	0.427	-0.183	-5.417	-8.991	-0.353	-0.305	0.366	-0.427	-4.815	10.218	-1.103	0.122	-0.061	-0.732	4.151	8.391	4.258	-0.427	0.244	0.061	1506608790
-4.987	-8.985	-0.243	-0.183	0.183	-0.244	0.323	-10.671	-1.005	0.061	0.244	-0.488	2.287	11.163	-0.883	1.038	0.61	0.366	-4.987	-8.985	-0.243	-0.183	0.183	-0.244	-4.74	10.241	-1.203	0.061	0	-0.671	4.186	8.16	4.37	-0.183	0.427	0.244	1506608790
-4.691	-8.701	-0.304	0	0	0	0.695	-10.585	-1.605	-0.183	0.061	-0.366	2.287	11.163	-0.883	1.282	1.465	0.732	-4.691	-8.701	-0.304	0	0	0	-4.344	10.147	-1.315	0.183	0.122	-0.488	3.632	8.095	4.616	0.061	0.244	0.244	1506608790
-4.683	-8.771	-0.239	-0.122	-0.122	0.122	1.391	-10.413	-1.505	0.244	0.61	-0.549	2.415	11.386	-1.178	0.061	2.502	1.16	-4.683	-8.771	-0.239	-0.122	-0.122	0.122	-4.337	10.151	-1.233	0.183	0.061	-0.183	3.256	7.973	4.646	-0.183	0	0.244	1506608790
-4.681	-8.644	-0.263	0	0.061	0.366	1.032	-10.023	-1.598	-0.305	0.061	-0.366	2.894	10.788	-0.39	-0.122	0.427	0.61	-4.681	-8.644	-0.263	0	0.061	0.366	-4.277	10.043	-1.215	0.061	-0.122	0	3.334	7.863	4.584	-0.122	0.183	0.244	1506608790
-5.231	-8.687	-0.139	-0.183	-0.183	0.488	1.058	-9.953	-1.201	-0.305	0.061	-0.366	2.718	10.952	-0.504	0.122	0.916	0.61	-5.231	-8.687	-0.139	-0.183	-0.183	0.488	-4.203	10.149	-1.372	0.183	0.183	0.183	3.502	7.794	4.552	0	-0.122	0.305	1506608790
-5.456	-9.493	-0.345	0	-0.488	0.61	1.479	-9.896	-1.035	0.122	-0.305	0	2.53	11.322	0.118	-1.038	-0.183	0.793	-5.456	-9.493	-0.345	0	-0.488	0.61	-4.51	10.539	-1.227	0.061	0	0.427	3.86	7.72	4.74	0.122	-0.305	0.305	1506608790
-5.645	-9.705	-0.29	0.305	-0.732	0.671	1.479	-9.896	-1.035	0.366	-0.427	0.061	2.114	11.653	0.258	-1.465	-0.183	0.305	-5.645	-9.705	-0.29	0.305	-0.732	0.671	-4.972	11.025	-1.211	-0.366	-0.183	0.549	3.835	8.263	4.81	0.427	-0.549	0.122	1506608790
-5.875	-9.436	-0.324	0.549	-0.977	0.854	1.296	-11.578	-0.817	-0.061	0.854	-0.244	2.945	12.328	0.182	0.244	-1.892	-0.122	-5.875	-9.436	-0.324	0.549	-0.977	0.854	-5.087	11.373	-1.316	-0.549	-0.305	0.61	3.552	8.62	4.744	0.549	-0.854	-0.061	1506608790
-6.139	-9.033	-0.333	0.427	-1.282	1.16	1.233	-11.72	-0.641	-0.305	0.793	-0.244	2.945	12.328	0.182	0.488	0.061	0.305	-6.139	-9.033	-0.333	0.427	-1.282	1.16	-5.158	11.889	-1.412	-0.732	-0.122	0.732	3.693	8.44	4.532	0.793	-1.16	-0.244	1506608790
-6.123	-8.717	-0.047	0.244	-1.343	1.526	1.406	-11.94	-1.079	-0.61	1.77	-0.427	2.645	12.958	-1.018	0.244	0.366	0.122	-6.123	-8.717	-0.047	0.244	-1.343	1.526	-5.669	11.679	-1.217	-0.427	-1.099	0.732	4.29	8.211	4.228	0.977	-1.282	-0.366	1506608790
-6.375	-8.492	0.022	0	-1.221	1.953	1.102	-12.237	-1.571	-0.427	0.977	-0.732	2.753	12.774	-1.229	0.549	-0.305	0.427	-6.375	-8.492	0.022	0	-1.221	1.953	-5.073	11.604	-1.096	-0.854	-1.526	0.916	4.437	8.081	3.931	1.099	-1.099	-0.244	1506608790
-6.568	-8.603	0.212	0.122	-0.916	2.625	1.294	-11.781	-1.528	-0.427	-0.061	-0.793	2.53	12.35	-0.967	0.671	-0.244	0.732	-6.568	-8.603	0.212	0.122	-0.916	2.625	-4.42	11.384	-1.119	-0.549	-1.038	0.977	4.27	8.114	3.831	1.038	-1.282	-0.366	1506608790
-6.711	-8.379	0.63	0.549	0	3.174	1.653	-11.56	-1.386	-0.793	0.854	-0.61	2.938	12.006	-1.068	0.305	-0.122	0.427	-6.711	-8.379	0.63	0.549	0	3.174	-4.478	11.261	-0.879	-0.488	-1.16	1.221	3.893	8.209	3.967	0.61	-1.526	-0.61	1506608791
-7.246	-7.587	0.495	0.854	0.61	3.54	1.662	-11.338	-1.339	-0.916	0.854	-1.099	2.938	12.006	-1.068	0.183	0.122	0.122	-7.246	-7.587	0.495	0.854	0.61	3.54	-4.358	11.166	-0.565	-0.854	-1.648	1.282	4.015	8.114	3.661	0.61	-1.831	-1.038	1506608791
-7.631	-6.729	0.494	0.61	1.038	3.845	1.81	-10.978	-1.27	-0.549	0	-1.221	3.674	11.495	-1.248	0.488	0.366	0.61	-7.631	-6.729	0.494	0.61	1.038	3.845	-4.15	11.02	-0.506	-1.099	-1.709	1.404	4.473	8.118	3.625	0.916	-1.77	-1.221	1506608791
-7.649	-5.901	0.561	0.61	1.404	3.845	2.034	-10.874	-1.381	-0.122	0.427	-1.16	3.354	11.515	-1.342	0.977	0.549	0.732	-7.649	-5.901	0.561	0.61	1.404	3.845	-4.094	10.799	-0.421	-1.099	-2.136	1.587	4.366	8.251	3.384	1.099	-1.77	-1.526	1506608791
-8.002	-5.308	0.274	0.366	1.404	3.723	2.156	-10.24	-1.312	-0.366	1.343	-1.282	3.062	10.854	-1.348	0.488	0.732	0.732	-8.002	-5.308	0.274	0.366	1.404	3.723	-3.693	10.206	-0.067	-1.16	-2.625	1.77	4.362	8.484	3.183	0.977	-1.343	-1.77	1506608791
-8.19	-4.989	0.041	0.061	1.099	3.845	1.914	-9.528	-1.223	-0.549	0.427	-1.404	2.982	9.856	-1.311	0.244	1.526	0.916	-8.19	-4.989	0.041	0.061	1.099	3.845	-3.246	9.124	0.428	-1.465	-2.747	1.892	4.02	8.654	2.54	1.282	-1.587	-1.831	1506608791
-8.044	-4.676	-0.098	0	0.854	3.845	2.207	-8.6	-1.275	-0.488	0.854	-1.465	2.583	8.705	-1	0.427	2.014	0.916	-8.044	-4.676	-0.098	0	0.854	3.845	-2.862	7.929	0.481	-1.282	-2.991	1.953	4.011	8.711	2.031	1.526	-1.343	-1.892	1506608791
-7.54	-4.504	-0.221	-0.183	0.61	3.784	2.461	-7.356	-1.206	-0.488	0.854	-1.465	2.524	7.834	-0.697	0.183	1.77	1.038	-7.54	-4.504	-0.221	-0.183	0.61	3.784	-2.608	7.077	0.386	-1.221	-3.174	2.136	3.679	9.235	1.857	1.404	-0.244	-1.953	1506608791
-7.144	-4.433	-0.201	-0.061	0.366	3.113	2.383	-6.375	-1.11	-0.854	1.77	-1.587	2.123	7.145	-0.544	-0.183	2.258	0.916	-7.144	-4.433	-0.201	-0.061	0.366	3.113	-2.353	6.34	0.682	-0.854	-3.784	2.075	2.812	9.203	1.676	1.526	-0.549	-1.953	1506608791
-7.468	-4.748	-0.36	0.488	0.122	2.686	2.568	-5.615	-1.058	-0.854	1.648	-1.953	1.92	6.529	-0.566	-0.61	1.892	1.16	-7.468	-4.748	-0.36	0.488	0.122	2.686	-1.87	5.825	0.785	-0.732	-4.15	2.136	2.55	9.496	1.296	1.587	-0.732	-1.587	1506608791
-8.051	-5.404	-0.37	0.977	-0.244	2.258	3.11	-4.881	-1.264	-0.732	1.953	-2.014	2.086	6.332	-0.473	-0.854	0.916	1.404	-8.051	-5.404	-0.37	0.977	-0.244	2.258	-1.126	5.638	0.81	-0.793	-4.272	2.075	1.983	9.825	0.951	1.404	-0.427	-1.038	1506608791
-8.482	-6.045	-0.016	2.197	0	1.526	3.322	-4.283	-1.611	-0.793	1.892	-1.953	1.754	6.387	-0.278	-1.404	0.793	1.465	-8.482	-6.045	-0.016	2.197	0	1.526	-0.541	6.151	0.888	-0.549	-3.906	1.648	0.858	10.354	0.297	0.427	-0.61	-0.244	1506608791
-9.186	-5.484	0.202	3.296	0	0.61	3.878	-4.241	-1.785	-0.793	1.648	-1.892	1.352	7.135	-0.142	-2.441	0.793	1.709	-9.186	-5.484	0.202	3.296	0	0.61	-0.611	7.411	0.799	-0.366	-3.723	1.038	-0.345	10.573	-0.243	0	-1.038	-0.122	1506608791
-8.839	-4.316	0.628	3.54	0.366	0.305	4.419	-4.667	-2.419	-0.732	1.587	-2.014	1.73	8.331	-0.506	-3.174	-0.854	1.953	-8.839	-4.316	0.628	3.54	0.366	0.305	-0.446	8.928	1.189	0.061	-4.15	0.488	-2.232	10.755	-0.286	0.122	-1.526	-0.793	1506608791
-8.691	-3.807	0.901	3.357	0.916	0.549	4.805	-5.554	-2.992	-1.404	2.197	-1.587	2.677	9.118	-0.376	-3.662	-3.357	1.892	-8.691	-3.807	0.901	3.357	0.916	0.549	-0.14	9.479	1.683	0.183	-4.517	0.183	-2.078	10	-0.033	0.61	-2.502	-1.831	1506608791
-8.38	-3.637	0.59	3.723	1.16	0.427	5.302	-6.777	-2.704	-2.014	2.319	-0.916	3.141	9.233	0.273	-4.089	-3.601	1.526	-8.38	-3.637	0.59	3.723	1.16	0.427	-0.164	9.581	1.895	-0.244	-4.761	0.061	-0.315	9.843	0.423	1.16	-2.441	-1.892	1506608791
-8.998	-3.24	0.654	4.456	0.549	0.61	6.192	-7.294	-2.521	-2.014	2.319	-0.916	3.662	9.398	0.711	-3.601	-3.784	1.282	-8.998	-3.24	0.654	4.456	0.549	0.61	-0.217	9.537	2.115	-0.549	-5.371	0.305	-0.158	10.265	1.244	-0.366	-3.601	-0.854	1506608791
-9.07	-2.638	0.988	4.517	0	0.427	6.772	-7.155	-2.588	-2.38	2.991	-0.61	3.887	9.388	1.181	-3.296	-3.723	1.221	-9.07	-2.638	0.988	4.517	0	0.427	-0.115	9.589	1.851	-0.671	-5.615	0.427	-1.404	10.316	2.603	-1.892	-7.385	-1.16	1506608791
-8.587	-2.469	1.249	4.15	0.671	0	6.609	-7.108	-2.999	-2.808	4.272	-1.221	4.051	9.296	1.203	-2.808	-3.845	1.221	-8.587	-2.469	1.249	4.15	0.671	0	0.276	9.561	1.598	-0.793	-5.615	0.427	-4.098	10.508	1.921	-2.563	-8.911	-1.587	1506608791
-8.649	-2.634	1.388	4.211	1.038	-0.061	6.777	-6.787	-3.729	-2.625	4.517	-1.343	4.706	9.044	1.221	-2.93	-4.15	1.465	-8.649	-2.634	1.388	4.211	1.038	-0.061	0.544	9.308	1.663	-0.793	-5.493	0.305	-2.024	10.101	-2.143	-2.197	-8.362	-2.38	1506608791
-8.684	-2.546	1.346	4.211	1.099	0	6.464	-6.086	-4.424	-2.93	4.639	-1.465	4.961	8.753	1.267	-3.479	-4.395	1.587	-8.684	-2.546	1.346	4.211	1.099	0	0.869	9.059	1.654	-0.854	-5.615	0.305	-0.036	9.64	-1.328	-2.563	-6.409	-2.319	1506608791
-8.479	-2.262	1.043	4.028	1.343	-0.244	6.387	-5.301	-4.84	-3.235	4.7	-1.709	5.267	8.423	1.416	-3.601	-4.028	1.343	-8.479	-2.262	1.043	4.028	1.343	-0.244	1.355	8.931	1.818	-0.977	-5.615	0.183	0.928	9.414	-0.347	-2.075	-6.042	-2.014	1506608791
-8.996	-2.182	1.002	3.723	1.526	-0.122	6.48	-4.846	-5.101	-3.296	5.371	-1.587	5.461	8.326	1.717	-3.845	-3.784	1.709	-8.996	-2.182	1.002	3.723	1.526	-0.122	1.708	8.934	1.797	-1.099	-5.432	0.122	1.949	9.173	1.03	-2.197	-4.578	-1.221	1506608791
-9.933	-2.427	1.331	3.906	1.831	0.183	6.247	-4.956	-4.954	-3.235	4.578	-1.77	5.694	8.196	2.133	-3.967	-3.601	1.526	-9.933	-2.427	1.331	3.906	1.831	0.183	1.776	8.817	1.749	-1.282	-5.615	0.122	1.808	9.238	2.133	-2.319	-4.883	-0.427	1506608791
-10.747	-2.706	1.506	4.822	1.648	0.854	6.394	-5.467	-4.85	-3.113	3.906	-1.953	5.902	7.886	2.082	-4.211	-3.113	1.282	-10.747	-2.706	1.506	4.822	1.648	0.854	1.97	8.885	1.528	-1.343	-5.798	0.183	0.702	9.125	2.438	-1.648	-6.775	0.122	1506608791
-11.075	-2.426	0.697	4.822	0.977	0.977	6.446	-5.904	-4.739	-3.052	3.601	-1.953	6.255	7.674	1.698	-4.089	-3.052	1.282	-11.075	-2.426	0.697	4.822	0.977	0.977	2.249	9.317	1.196	-1.282	-5.615	0.244	1.475	8.903	3.036	0.305	-7.324	0.977	1506608792
-10.697	-1.476	0.228	4.578	0	0.305	6.431	-6.156	-4.008	-2.991	3.174	-1.587	6.607	7.468	1.347	-4.089	-2.625	0.977	-10.697	-1.476	0.228	4.578	0	0.305	2.202	10.021	0.733	-0.977	-5.31	0.244	4.657	9.543	2.352	1.526	-5.981	1.038	1506608792
-9.92	-2.236	-1.416	4.7	1.038	-0.061	6.572	-6.158	-3.08	-3.113	2.747	-1.099	7.348	7.379	1.127	-4.089	-2.319	0.549	-9.92	-2.236	-1.416	4.7	1.038	-0.061	1.799	10.597	-0.073	-0.793	-5.188	0.305	2.006	9.283	0.5	1.892	-3.052	0.366	1506608792
-9.304	-3.168	-1.986	6.042	2.136	0.854	7.199	-6.188	-2.284	-3.113	2.747	-1.099	8.362	7.651	0.67	-3.601	-2.319	0.305	-9.304	-3.168	-1.986	6.042	2.136	0.854	1.518	11.11	-1.188	-1.16	-5.493	0.427	1.407	10.374	-1.254	2.319	-5.432	0.122	1506608792
-9.561	-3.243	-2.614	6.287	2.686	0.732	7.607	-6.082	-1.157	-3.479	4.089	-0.488	8.271	7.558	0.292	-3.967	-1.221	0.122	-9.561	-3.243	-2.614	6.287	2.686	0.732	1.842	11.244	-1.712	-1.282	-5.371	0.122	0.953	10.434	-1.994	2.502	-3.845	0.244	1506608792
-9.463	-2.478	-2.942	6.531	2.686	0.488	7.685	-6.06	-0.249	-3.784	3.052	-0.427	8.429	7.082	-0.128	-4.395	-1.709	0.061	-9.463	-2.478	-2.942	6.531	2.686	0.488	1.891	10.86	-1.471	-1.282	-4.822	0	-0.062	10.521	-2.052	2.563	-5.615	0	1506608792
-8.888	-2.105	-2.933	6.531	2.441	0.244	7.823	-6.008	0.212	-4.028	3.052	-0.305	8.251	6.511	-0.341	-4.578	-1.526	-0.244	-8.888	-2.105	-2.933	6.531	2.441	0.244	1.421	9.7	-1.197	-1.404	-4.822	0	0.907	10.167	-2.649	2.563	-5.615	-0.244	1506608792
-8.65	-1.991	-3.018	7.08	2.441	0.183	7.709	-5.685	0.831	-4.211	3.662	-0.183	7.525	5.82	0.011	-4.333	-1.831	-0.549	-8.65	-1.991	-3.018	7.08	2.441	0.183	0.941	8.549	-1.128	-1.404	-4.7	0.122	1.659	9.471	-2.57	2.38	-5.127	-0.244	1506608792
-8.782	-1.796	-3.059	7.385	2.38	0.183	7.023	-4.987	1.2	-4.333	3.052	-0.244	6.98	5.205	0.016	-4.028	-2.075	-0.488	-8.782	-1.796	-3.059	7.385	2.38	0.183	1.199	8.177	-1.215	-1.343	-4.15	0.183	2.028	9.254	-2.188	2.014	-5.676	0	1506608792
-9.382	-1.129	-3.25	7.141	2.258	0.244	6.586	-4.503	0.674	-4.333	3.052	-0.244	6.527	4.953	-0.16	-4.028	-1.953	-0.427	-9.382	-1.129	-3.25	7.141	2.258	0.244	1.592	8.378	-1.255	-1.16	-3.967	-0.061	2.4	9.177	-2.158	1.404	-6.226	0.366	1506608792
-9.475	-0.584	-3.365	6.531	2.014	0.366	6.566	-4.384	-0.047	-4.272	2.991	-0.305	6.407	4.865	-0.075	-4.333	-2.258	-0.549	-9.475	-0.584	-3.365	6.531	2.014	0.366	2.166	8.92	-1.247	-0.916	-3.662	-0.488	3.121	9.305	-2.237	0.61	-6.592	0.61	1506608792
-9.545	0.02	-3.363	5.981	1.953	0.61	6.413	-4.498	-0.508	-4.333	2.319	0.122	7.01	5.133	0.7	-4.272	-3.54	-0.854	-9.545	0.02	-3.363	5.981	1.953	0.61	2.625	9.351	-1.183	-0.671	-3.906	-0.977	3.622	9.316	-2.068	0.122	-5.554	0.854	1506608792
-9.849	0.176	-3.028	5.31	0.977	0.488	6.816	-4.906	-0.437	-3.845	2.38	0.427	7.01	5.133	0.7	-4.089	-3.784	-0.977	-9.849	0.176	-3.028	5.31	0.977	0.488	3.378	9.377	-0.944	-0.916	-4.395	-0.916	3.545	9.254	-2.501	-0.122	-5.798	0.916	1506608792
-9.611	0.595	-2.37	4.456	0.854	0.366	7.233	-5.014	-0.548	-3.418	2.197	0.366	8.515	4.595	1.4	-4.028	-4.15	-0.916	-9.611	0.595	-2.37	4.456	0.854	0.366	3.974	8.943	-0.736	-1.282	-4.517	-0.671	2.833	9.228	-2.628	-0.366	-5.127	0.732	1506608792
-9.567	0.282	-2.08	3.418	0.427	-0.183	7.613	-4.967	-0.321	-3.113	1.709	0.305	8.643	4.17	2.003	-3.784	-3.601	-1.099	-9.567	0.282	-2.08	3.418	0.427	-0.183	4.132	8.781	-0.706	-1.343	-3.967	-0.488	2.129	9.097	-2.348	-0.244	-4.944	0.244	1506608792
-9.44	-0.691	-1.645	3.052	0.427	-0.305	7.823	-4.888	-0.278	-3.113	1.709	0.305	8.942	4.13	2.162	-3.357	-3.235	-1.038	-9.44	-0.691	-1.645	3.052	0.427	-0.305	4.31	8.982	-0.581	-1.221	-3.967	-0.488	1.93	9.021	-2.78	0.244	-4.7	-0.305	1506608792
-9.835	-0.714	-1.257	3.174	0.977	0.244	8.08	-4.721	-0.089	-2.625	1.16	-0.122	9.18	4.118	2.116	-3.54	-3.113	-0.916	-9.835	-0.714	-1.257	3.174	0.977	0.244	4.51	9.104	-0.356	-1.16	-3.723	-0.671	1.176	9.325	-2.256	0.061	-4.517	-0.061	1506608792
-11.135	-0.487	-1.565	3.235	0.366	0.366	7.803	-4.564	-0.365	-2.563	1.099	-0.488	9.18	4.118	2.116	-3.357	-2.686	-1.038	-11.135	-0.487	-1.565	3.235	0.366	0.366	4.142	9.733	0.205	-1.282	-2.93	-0.671	1.33	9.83	-2.45	0.366	-6.042	0.122	1506608792
-12.047	-1.714	-1.829	2.197	-0.122	0	7.72	-4.411	-0.496	-2.441	1.343	-0.488	8.934	5.407	2.286	-3.113	-2.441	-0.854	-12.047	-1.714	-1.829	2.197	-0.122	0	2.982	10.789	0.415	-1.221	-3.418	-0.549	2.815	10.765	-1.542	-0.854	-4.7	-0.488	1506608792
-12.141	-3.314	-1.621	1.404	-0.366	0.427	7.577	-4.139	-0.523	-2.502	1.526	-0.122	8.744	6.824	2.399	-2.747	-2.014	-1.282	-12.141	-3.314	-1.621	1.404	-0.366	0.427	2.048	11.859	0.465	-1.587	-4.028	0	4.814	11.85	-0.646	-2.197	-3.357	1.099	1506608792
-10.916	-3.358	-1.68	2.38	-1.648	1.16	7.702	-4.41	-0.949	-2.747	0.732	0.732	8.805	8.375	2.692	-2.441	-1.648	-1.77	-10.916	-3.358	-1.68	2.38	-1.648	1.16	2.055	12.136	1.375	-0.916	-3.662	-0.793	5.623	13.049	0.973	-4.456	-0.793	3.784	1506608792
-10.519	-3.375	-1.621	2.991	-1.831	1.404	9.054	-5.545	-1.8	-2.991	0.916	1.709	9.038	8.836	2.412	-2.319	-2.319	-2.075	-10.519	-3.375	-1.621	2.991	-1.831	1.404	0.392	9.996	2.738	-1.038	-2.93	-0.549	4.639	13.284	1.134	-4.639	1.77	4.944	1506608792
-9.318	-3.285	-0.751	2.991	-1.587	1.221	10.176	-6.208	-2.182	-3.418	1.099	1.404	8.302	8.373	2.749	-2.441	-2.441	-1.892	-9.318	-3.285	-0.751	2.991	-1.587	1.221	-1.273	8.742	1.694	-1.587	-3.662	0.916	0.389	13.72	-0.647	-4.822	2.014	4.272	1506608792
-8.52	-2.663	-0.169	3.235	-1.77	0.977	10.409	-6.624	-1.572	-3.54	2.441	0.305	7.306	7.662	3.127	-2.93	-2.197	-0.977	-8.52	-2.663	-0.169	3.235	-1.77	0.977	-0.011	8.739	0.769	-1.282	-5.432	0.916	-1.345	12.762	-0.215	-5.859	0.183	3.662	1506608792
-7.663	-1.711	0.193	3.296	-1.038	0.61	9.445	-6.627	-1.238	-3.54	2.441	0.305	7.306	7.662	3.127	-3.174	-1.892	-0.366	-7.663	-1.711	0.193	3.296	-1.038	0.61	2.214	8.266	0.708	-1.099	-4.7	0.305	-0.671	10.274	-0.876	-5.493	-2.075	2.747	1506608792
-7.765	-0.89	0.343	2.563	-0.366	0.427	8.342	-5.758	-1.456	-3.418	2.563	-0.183	6.759	5.822	1.14	-3.235	-2.502	-0.427	-7.765	-0.89	0.343	2.563	-0.366	0.427	2.73	7.75	1.113	-1.16	-3.418	0.122	1.282	8.492	-0.947	-4.578	-1.282	1.709	1506608793
-7.557	0.011	0.88	1.831	0.671	0.549	7.221	-4.764	-1.522	-3.662	3.662	-0.366	6.759	5.822	1.14	-3.418	-1.953	0.061	-7.557	0.011	0.88	1.831	0.671	0.549	2.444	7.876	1.075	-0.61	-3.052	0.061	1.376	7.449	-0.671	-3.601	0.793	0.488	1506608793
-8.412	0.391	1.975	1.831	1.587	0.916	6.337	-4.467	-0.743	-3.296	3.54	-0.305	6.797	5.425	2.043	-3.235	-1.648	0.183	-8.412	0.391	1.975	1.831	1.587	0.916	3.102	8.451	1.174	-0.488	-3.174	0	-0.554	6.167	-0.87	-1.831	0.671	-0.427	1506608793
-9.305	0.34	1.769	0.854	1.099	0.916	6.241	-4.737	-0.861	-2.441	2.075	-0.366	7.373	5.273	1.632	-2.686	-1.892	0.183	-9.305	0.34	1.769	0.854	1.099	0.916	4.183	8.801	1.414	-0.61	-2.319	-0.061	-0.213	5.399	0.163	2.441	-0.61	-1.404	1506608793
-10.307	-0.264	1.516	0.183	1.038	0.305	7.04	-4.931	-1.652	-1.77	2.075	-0.732	7.373	5.273	1.632	-2.258	-1.709	0.244	-10.307	-0.264	1.516	0.183	1.038	0.305	4.291	9.159	1.249	-0.366	-1.282	-0.061	3.443	6.34	2.723	2.991	-2.075	-2.747	1506608793
-12.355	-0.581	1.974	1.038	-0.122	0.793	7.05	-5.073	-1.566	-1.343	1.831	-0.916	7.872	5.105	2.772	-1.953	-1.099	0	-12.355	-0.581	1.974	1.038	-0.122	0.793	4.148	9.479	1.133	-0.183	-1.587	0	6.578	10.032	4.855	1.038	-3.174	-0.854	1506608793
-12.835	-2.102	0.231	1.282	-0.977	0.305	6.752	-5.353	-1.214	-1.038	0.61	-0.732	8.507	5.142	3.219	-1.831	-0.916	-0.366	-12.835	-2.102	0.231	1.282	-0.977	0.305	4.23	9.9	1.162	-0.305	-1.465	0.366	6.996	10.372	6.083	-0.977	0.061	0.916	1506608793
-10.855	-2.611	0.388	1.831	0	0.183	6.953	-5.886	-0.796	-0.671	0.488	-0.671	8.507	5.142	3.219	-1.343	-0.61	-0.488	-10.855	-2.611	0.388	1.831	0	0.183	4.547	11.931	0.541	-0.122	-0.305	0.61	0.164	10.002	2.491	5.066	-3.54	-2.014	1506608793
-9.934	-1.879	-0.597	0.916	0.183	-0.427	7.029	-6.909	-0.829	-0.305	-0.549	-0.061	10.607	7.196	2.644	-0.916	-0.305	-0.549	-9.934	-1.879	-0.597	0.916	0.183	-0.427	4.181	12.404	0.591	-0.366	-0.183	0.366	1.597	11.393	1.726	1.343	-5.127	0.305	1506608793
-9.421	-2.846	-2.019	1.343	0.061	-0.488	7.916	-7.98	-0.455	-0.305	-1.404	0.793	10.61	7.131	2.042	-0.793	0.305	-1.038	-9.421	-2.846	-2.019	1.343	0.061	-0.488	3.049	10.32	0.773	-1.16	0.061	0.488	-0.249	10.281	-1.759	2.991	-3.479	-1.892	1506608793
-8.964	-2.737	-1.394	1.038	0.671	0	8.475	-7.151	0.592	0.061	-1.526	0.061	10.61	7.131	2.042	-0.977	0.854	-0.244	-8.964	-2.737	-1.394	1.038	0.671	0	1.62	9.086	0.018	-0.854	0.916	0.671	1.241	10.381	-2.341	1.953	0.549	-2.014	1506608793
-9.148	-1.832	-1.608	0.916	0.916	0.061	8.01	-5.947	1.415	0.183	-1.16	-0.671	8.406	5.306	2.195	-0.244	0.61	0.488	-9.148	-1.832	-1.608	0.916	0.916	0.061	1.14	9.126	-0.127	-0.244	0.793	0.854	0.654	9.812	-0.811	1.77	-2.441	-1.831	1506608793
-9.202	-1.567	-1.532	0.916	0.427	-0.305	7.517	-5.865	1.03	-0.427	-1.221	-0.427	8.472	5.44	1.214	-0.427	0.671	0.366	-9.202	-1.567	-1.532	0.916	0.427	-0.305	1.163	8.844	0.384	0.183	0.977	0.671	1.753	9.881	-1.766	1.648	-2.808	-1.587	1506608793
-8.966	-1.254	-1.464	0.671	0.061	-0.366	7.592	-5.893	0.445	-0.427	-1.343	-0.427	8.472	5.44	1.214	-0.916	1.099	0.427	-8.966	-1.254	-1.464	0.671	0.061	-0.366	0.845	8.25	0.501	0.244	1.282	0.61	2.536	9.398	-1.851	0.854	-1.282	-1.465	1506608793
-8.801	-1.317	-1.593	0.488	-0.244	-0.366	7.492	-5.201	0.54	0	-0.427	-0.488	7.897	5.356	1.308	-0.977	0.366	0.977	-8.801	-1.317	-1.593	0.488	-0.244	-0.366	0.915	8.07	0.28	0.305	1.038	0.671	1.452	9.082	-1.428	1.16	-1.221	-1.465	1506608793
-9.177	-1.314	-1.506	0.549	-0.671	-0.305	7.244	-4.485	0.715	-0.183	-0.671	-0.61	6.687	4.943	1.64	-1.16	0.366	1.16	-9.177	-1.314	-1.506	0.549	-0.671	-0.305	1.567	8.021	0.333	0.305	0.488	0.427	1.474	9.161	-1.331	0.671	-1.526	-1.404	1506608793
-9.274	-1.024	-1.396	0.366	-0.549	-0.183	7.391	-4.169	0.47	-0.183	-0.488	-0.793	6.687	4.943	1.64	-0.977	0.061	0.916	-9.274	-1.024	-1.396	0.366	-0.549	-0.183	2.229	8.36	0.28	0.122	0.61	0.366	1.142	9.289	-1.803	0.427	-1.099	-1.404	1506608793
-9.257	-0.97	-1.26	0.732	-0.61	-0.122	7.553	-4.064	0.078	0	0.061	-0.916	6.491	4.638	1.724	-0.427	0	0.671	-9.257	-0.97	-1.26	0.732	-0.61	-0.122	2.222	8.727	0.202	0.122	0.671	0.305	0.781	9.418	-1.574	0.549	-1.648	-1.587	1506608793
-9.623	-0.548	-1.147	0.793	-0.671	-0.305	7.785	-3.994	0.026	-0.183	-0.122	-0.793	7.293	4.856	2.519	-0.305	0.305	0.305	-9.623	-0.548	-1.147	0.793	-0.671	-0.305	1.913	8.973	0.122	0.061	0.061	0.366	1.699	9.454	-1.579	0	-1.831	-1.465	1506608793
-9.789	0.044	-1.293	0.244	-0.427	-0.183	8.223	-3.854	0.023	-0.305	-0.122	-0.916	7.293	4.856	2.519	-0.488	0	0.122	-9.789	0.044	-1.293	0.244	-0.427	-0.183	2.798	9.865	0.173	0.061	0.061	0.366	2.013	9.805	-1.421	-0.61	-1.282	-1.282	1506608793
-9.768	0.228	-1.492	0.122	-0.122	0.183	8.55	-3.638	-0.123	-0.244	0.122	-0.793	7.762	5.16	2.545	-0.549	-0.366	0.061	-9.768	0.228	-1.492	0.122	-0.122	0.183	3.634	10.173	0.406	-0.244	-1.099	-0.366	1.629	9.99	-1.593	-1.16	-1.831	-1.099	1506608793
-10.299	0.195	-1.482	-0.122	-0.366	0.549	8.89	-3.497	-0.176	-0.305	0.305	-0.549	8.153	5.128	3.025	-0.366	-0.671	-0.305	-10.299	0.195	-1.482	-0.122	-0.366	0.549	3.657	9.567	0.293	-0.732	-1.404	-0.183	1.936	9.883	-1.987	-1.221	-1.465	-1.282	1506608793
-11.006	-1.451	-0.459	-1.16	0.122	0.549	9.074	-3.348	-0.123	-0.427	0.732	-0.671	8.153	5.128	3.025	-0.305	-0.366	-0.671	-11.006	-1.451	-0.459	-1.16	0.122	0.549	3.698	9.97	0.197	-0.732	-1.587	0	3.32	10.123	-1.806	-1.587	-1.221	-0.793	1506608793
-11.432	-3.463	-0.859	-1.16	1.099	0.488	8.917	-3.425	-0.17	-0.488	0.671	-0.488	8.08	4.791	3.628	-0.122	-0.061	-0.977	-11.432	-3.463	-0.859	-1.16	1.099	0.488	4.383	11.608	0.775	-0.366	-1.526	-0.427	3.039	11.186	-0.252	-2.563	-0.549	0.916	1506608793
-11.033	-3.694	0.323	0.854	0.244	0.977	9.137	-4.195	-0.803	-0.488	0.244	0.244	8.588	6.791	2.69	-0.122	-0.183	-1.465	-11.033	-3.694	0.323	0.854	0.244	0.977	4.301	11.003	1.781	0.061	-1.282	-1.221	2.549	11.886	1.227	-4.578	0.061	3.113	1506608793
-10.798	-2.141	1.122	0.61	-0.305	0.977	10.109	-5.508	-1.699	-0.427	1.038	0.732	8.588	6.791	2.69	0	-0.488	-2.075	-10.798	-2.141	1.122	0.61	-0.305	0.977	2.174	8.403	2.464	-0.488	0.061	-0.732	0.749	12.01	0.51	-4.456	-0.61	4.395	1506608794
-10.293	-2.025	0.806	-0.854	-1.099	0.061	9.545	-5.271	-1.239	-0.427	1.038	0.732	7.473	6.29	3.998	0.305	-0.671	-1.77	-10.293	-2.025	0.806	-0.854	-1.099	0.061	0.63	8.239	2.411	-0.061	0.793	0	0.435	11.699	0.647	-2.686	0.549	3.601	1506608794
-9.286	-2.184	0.8	-0.488	-0.916	0.244	8.545	-4.919	-0.343	-0.549	1.221	0.244	7.473	6.29	3.998	-0.183	-1.526	-0.793	-9.286	-2.184	0.8	-0.488	-0.916	0.244	1.297	10.027	2.05	0.732	-0.732	-0.305	-0.636	10.523	0.967	-1.709	0.977	3.235	1506608794
-8.616	-1.851	0.791	-0.244	-0.61	0.244	8.574	-5.079	-0.438	-0.793	0.732	0.732	7.246	7.1	3.808	-0.732	-1.648	-0.427	-8.616	-1.851	0.791	-0.244	-0.61	0.244	2.366	9.671	2.39	0.366	-0.671	-0.488	0.495	9.622	0.988	-0.793	1.77	3.174	1506608794
-8.656	-1.677	0.947	0.122	-0.305	0.122	8.579	-4.937	-0.927	-0.977	0.793	0.549	7.592	6.81	3.06	-1.221	-1.831	-0.488	-8.656	-1.677	0.947	0.122	-0.305	0.122	2.396	8.711	2.305	-0.183	0.061	0	0.702	9.381	1.144	-0.061	3.113	2.747	1506608794
-8.289	-1.597	0.975	0.061	0.061	0.183	8.032	-4.183	-0.845	-0.977	1.404	0.244	7.592	6.81	3.06	-1.16	-1.16	-0.122	-8.289	-1.597	0.975	0.061	0.061	0.183	2.261	8.443	1.895	-0.061	0.122	0.427	0.114	8.862	1.186	0.488	3.418	2.136	1506608794
-8.408	-1.304	0.886	0.183	0.427	0.244	7.331	-3.838	-0.768	-0.854	0.549	0.183	7.305	6.051	3.962	-0.61	0.122	0.122	-8.408	-1.304	0.886	0.183	0.427	0.244	2.616	8.336	1.904	0.061	0.305	0.305	-0.206	8.539	1.097	0.488	2.197	1.526	1506608794
-8.543	-0.861	0.726	-0.183	0.549	0.183	7.355	-3.853	-1.253	-0.793	-0.122	0.061	6.959	5.755	3.674	-0.793	0.305	0.122	-8.543	-0.861	0.726	-0.183	0.549	0.183	2.821	8.216	1.954	0.061	0.61	0.244	0.705	8.429	1.322	1.221	1.587	1.282	1506608794
-8.731	-0.304	0.852	-0.366	0.793	0.183	7.508	-3.949	-1.675	-0.488	0.061	-0.183	6.869	5.425	3.652	-1.282	0.061	0.488	-8.731	-0.304	0.852	-0.366	0.793	0.183	2.735	8.118	1.89	0.061	0.671	0.305	1.245	8.068	1.738	1.404	0.061	0.916	1506608794
-9.68	-0.063	0.812	-0.488	0.549	0.122	7.498	-4.076	-1.578	-0.305	0.122	-0.366	6.869	5.425	3.652	-1.038	0.244	0.61	-9.68	-0.063	0.812	-0.488	0.549	0.122	2.976	8.35	1.904	0.305	0.549	0.122	1.321	8.026	1.955	1.648	-0.061	0.244	1506608794
-10.241	0.042	0.714	-0.488	0.488	0.122	7.637	-4.174	-1.105	0	-0.061	-0.427	6.887	5.355	3.602	-0.854	0.061	0.671	-10.241	0.042	0.714	-0.488	0.488	0.122	3.447	8.798	1.845	0.488	0.488	-0.061	1.743	8.624	2.205	1.648	0.61	-0.549	1506608794
-10.831	0.087	0.818	-0.61	0.305	0.183	7.866	-4.302	-0.892	0	-0.061	-0.427	7.385	5.291	3.577	-1.038	-0.244	0.61	-10.831	0.087	0.818	-0.61	0.305	0.183	3.712	9.128	1.797	0.427	0.305	-0.122	3.636	9.367	2.522	0.793	0.122	-0.488	1506608794
-11.039	0.44	1.255	-0.549	0.488	0.366	8.259	-4.448	-0.922	0.366	-0.488	-0.122	7.385	5.291	3.577	-0.671	-0.488	0.427	-11.039	0.44	1.255	-0.549	0.488	0.366	3.943	9.439	1.744	0.488	0.305	-0.244	4.945	9.896	3.132	0	0.488	0.061	1506608794
-11.34	0.843	1.482	-0.916	0.183	0.305	8.591	-4.555	-0.694	0.549	-0.488	-0.061	8.122	5.212	3.813	-0.305	-0.244	0.305	-11.34	0.843	1.482	-0.916	0.183	0.305	3.798	9.481	1.753	0.488	0.183	-0.183	4.563	9.639	3.334	0.244	1.221	-0.183	1506608794
-10.749	-0.487	-0.056	-0.732	-0.244	-0.061	8.753	-4.517	-0.468	0.732	-0.366	0.244	8.358	5.091	3.858	0.183	0.061	0.183	-10.749	-0.487	-0.056	-0.732	-0.244	-0.061	3.639	9.479	1.595	0.488	0.122	0.122	2.669	8.818	1.732	2.014	0.305	-0.977	1506608794
-11.598	-2.481	-0.597	0.061	-0.916	-0.244	8.752	-4.145	-0.156	0.854	-0.244	0.427	8.358	5.091	3.858	0.793	0.793	0.061	-11.598	-2.481	-0.597	0.061	-0.916	-0.244	3.798	10.088	1.038	0.671	0.305	0.244	2.347	10.666	1.235	4.15	-1.16	-1.16	1506608794
-9.416	-1.924	0.212	0.366	-0.305	0	8.774	-4.186	-0.013	0.977	-0.427	0.488	8.533	5.734	3.844	1.16	0.916	-0.122	-9.416	-1.924	0.212	0.366	-0.305	0	3.671	10.648	0.443	0.732	1.038	0.122	2.577	12.603	4.033	-1.77	-1.648	0.061	1506608794
-9.644	-1.737	-1.099	0	0.122	-0.427	8.979	-4.788	-0.199	0.977	-0.793	0.793	8.902	6.271	3.334	1.465	0.793	-0.549	-9.644	-1.737	-1.099	0	0.122	-0.427	3.201	10.101	0.208	0.305	1.77	0.061	0.282	9.513	-0.172	2.197	-1.831	-0.427	1506608794
-9.79	-2.43	-1.713	0.061	-0.244	-0.61	8.898	-5.016	-0.505	0.732	-0.854	1.038	8.902	6.271	3.334	1.648	0.977	-0.916	-9.79	-2.43	-1.713	0.061	-0.244	-0.61	2.364	9.276	-0.111	0.183	2.38	0.183	1.519	9.616	-2.376	1.465	-2.014	-0.671	1506608794
-9.494	-2.656	-1.398	0.122	0.122	-0.305	8.65	-4.289	-0.239	0.488	-0.122	0.793	7.535	5.783	2.862	1.465	1.221	-0.305	-9.494	-2.656	-1.398	0.122	0.122	-0.305	2.01	9.573	-0.839	0.671	2.563	0.305	1.378	9.823	-2.074	1.16	0.671	-0.977	1506608794
-9.274	-2.227	-1.245	0.549	0.732	-0.488	8.461	-4.072	0.719	0.305	0.549	0.671	7.27	6.047	2.729	0.977	1.16	-0.061	-9.274	-2.227	-1.245	0.549	0.732	-0.488	2.101	9.916	-0.882	1.099	2.747	0.427	0.792	9.942	-1.571	1.099	-0.305	-0.854	1506608794
-9.382	-1.687	-1.359	0.732	0.488	-0.732	8.495	-4.788	0.979	0.305	-0.366	0.671	7.27	6.047	2.729	0.488	0.305	-0.854	-9.382	-1.687	-1.359	0.732	0.488	-0.732	2.23	9.731	-0.396	0.977	2.808	0.427	0.638	9.786	-1.748	0.671	-1.587	-0.854	1506608794
-9.43	-1.354	-1.481	0.488	0.244	-0.793	8.58	-5.016	0.634	0.244	-0.183	0.488	7.453	6.373	2.189	0.488	-0.305	-1.221	-9.43	-1.354	-1.481	0.488	0.244	-0.793	2.046	8.891	-0.193	0.977	2.808	0.427	1.684	9.539	-1.919	0.732	-1.709	-0.977	1506608794
-9.51	-1.375	-1.627	0	0	-0.916	8.161	-4.648	0.788	0.427	0.61	0.366	7.266	5.946	2.595	0.427	-0.122	-0.916	-9.51	-1.375	-1.627	0	0	-0.916	2.041	8.452	-0.394	0.793	2.563	0.671	2.542	9.454	-1.863	0.61	-0.244	-0.916	1506608794
-9.753	-1.778	-1.372	0	-0.244	-0.732	7.527	-4.369	1.002	0.488	0.732	0.305	7.266	5.946	2.595	0.244	-0.061	-0.793	-9.753	-1.778	-1.372	0	-0.244	-0.732	2.119	8.618	-0.492	0.916	1.648	0.854	2.147	9.512	-1.639	0.366	0.305	-0.793	1506608794
-9.768	-1.836	-1.152	0.244	-0.244	-0.61	6.973	-4.538	1.041	0.183	0.549	0.549	6.819	6.265	2.528	0	-0.061	-0.793	-9.768	-1.836	-1.152	0.244	-0.244	-0.61	2.483	9.049	-0.512	1.038	1.343	0.732	1.644	9.761	-1.341	0	-0.122	-0.549	1506608795
-9.524	-1.838	-1.297	0.732	0	-0.488	6.485	-5.07	0.696	0.122	0.549	1.038	6.454	6.734	2.377	-0.183	0.244	-0.732	-9.524	-1.838	-1.297	0.732	0	-0.488	2.712	9.341	-0.469	0.916	1.221	0.732	1.461	9.824	-1.257	-0.122	-0.61	-0.427	1506608795
-9.655	-1.443	-1.507	1.038	0.122	-0.488	6.212	-5.544	0.732	0.061	0.549	1.465	6.454	6.734	2.377	-0.244	-0.244	-1.038	-9.655	-1.443	-1.507	1.038	0.122	-0.488	2.659	9.476	-0.39	0.854	1.221	0.61	1.956	9.665	-1.549	-0.244	-0.732	-0.427	1506608795
-9.908	-1.008	-1.617	0.671	-0.244	-0.488	6.237	-6.059	0.607	-0.244	0.244	1.526	6.295	7.191	2.442	-0.244	0	-1.404	-9.908	-1.008	-1.617	0.671	-0.244	-0.488	2.44	9.305	-0.182	0.732	0.61	0.427	2.474	9.68	-1.682	-0.671	-0.427	-0.305	1506608795
-9.741	-1.211	-1.165	0.061	-0.183	-0.427	6.334	-6.413	0.496	-0.366	0.122	1.221	6.23	7.705	2.633	-0.305	-0.549	-1.526	-9.741	-1.211	-1.165	0.061	-0.183	-0.427	2.527	9.237	-0.13	0.305	0.183	0.305	2.464	9.654	-1.455	-0.671	-0.366	-0.305	1506608795
-9.721	-1.833	-0.839	-0.244	0.122	-0.549	6.231	-6.527	0.358	-0.305	0.427	0.977	6.23	7.705	2.633	-0.183	0.061	-1.465	-9.721	-1.833	-0.839	-0.244	0.122	-0.549	3.1	9.689	0.019	0.183	0	-0.061	1.768	9.654	-1.66	-0.488	-0.488	-0.427	1506608795
-9.562	-2.379	-0.641	-0.183	0.244	-0.671	6.062	-6.883	0.368	-0.427	0.366	1.038	5.916	8.006	2.533	-0.244	0.61	-1.404	-9.562	-2.379	-0.641	-0.183	0.244	-0.671	3.468	9.909	0.376	0.183	-0.305	-0.61	1.62	9.873	-1.274	-0.977	-0.244	-0.305	1506608795
-9.569	-2.678	-0.337	0.183	0.061	-0.61	6.041	-7.43	0.434	-0.732	0.061	1.282	5.479	8.477	2.567	-0.061	0.122	-1.648	-9.569	-2.678	-0.337	0.183	0.061	-0.61	3.191	9.561	0.705	0.183	-0.305	-0.61	1.359	9.932	-1.047	-0.793	0.366	-0.183	1506608795
-9.436	-2.56	0.01	0.244	0.061	-0.671	6.081	-7.46	0.353	-0.793	0.122	1.221	5.286	8.637	2.647	0.061	-0.244	-1.709	-9.436	-2.56	0.01	0.244	0.061	-0.671	2.172	9.147	0.731	-0.305	-0.061	-0.977	0.693	10.02	-0.909	-0.305	0.488	-0.305	1506608795
-9.588	-2.579	0.132	0.183	-0.061	-0.671	6.105	-7.159	0.297	-0.732	0.183	1.038	5.333	8.345	3.158	0.244	0	-1.404	-9.588	-2.579	0.132	0.183	-0.061	-0.671	1.756	9.496	0.487	-0.244	-0.366	-0.854	0.109	9.867	-0.858	0.061	0.244	-0.549	1506608795
-9.884	-2.73	0.16	0.061	-0.244	-0.61	6.071	-7.124	0.105	-0.61	0.183	0.916	5.178	8.815	3.223	0.183	-0.061	-1.038	-9.884	-2.73	0.16	0.061	-0.244	-0.61	2.082	9.804	0.688	-0.183	-0.671	-0.854	0.355	9.947	-0.328	0	-0.183	-0.671	1506608795
-9.719	-2.829	0.139	0	-0.366	-0.61	6.196	-7.398	-0.105	-0.854	0.183	0.854	5.178	8.815	3.223	0	-0.244	-0.793	-9.719	-2.829	0.139	0	-0.366	-0.61	2.449	9.801	0.854	-0.183	-0.671	-0.854	0.525	10.141	-0.096	0	-0.183	-0.549	1506608795
-9.475	-2.835	0.264	0.183	-0.244	-0.488	6.113	-7.502	-0.206	-0.793	0	0.732	5.022	8.859	3.338	-0.061	-0.122	-0.793	-9.475	-2.835	0.264	0.183	-0.244	-0.488	2.327	9.707	0.843	-0.305	-0.366	-0.793	0.284	10.166	-0.267	0.061	0.061	-0.61	1506608795
-9.403	-2.762	0.25	0.183	-0.183	-0.427	6.229	-7.534	-0.395	-0.732	-0.244	0.549	5.026	8.71	3.497	0	0.061	-0.854	-9.403	-2.762	0.25	0.183	-0.183	-0.427	2.043	9.652	0.81	-0.305	-0.366	-0.793	0.409	10.011	-0.236	-0.122	-0.305	-0.61	1506608795
-9.393	-2.815	0.17	0.061	-0.183	-0.427	6.315	-7.461	-0.453	-0.793	0.061	0.427	5.022	8.79	3.543	-0.183	0.244	-0.793	-9.393	-2.815	0.17	0.061	-0.183	-0.427	2.15	9.52	0.841	-0.366	-0.61	-0.488	0.536	9.839	-0.177	0	-0.183	-0.549	1506608795
-9.447	-2.86	0.118	0	-0.183	-0.366	6.113	-7.271	-0.641	-0.732	-0.244	0.366	5.505	8.449	3.972	-0.427	0.549	-0.366	-9.447	-2.86	0.118	0	-0.183	-0.366	2.553	9.538	0.92	-0.427	-0.488	-0.305	0.538	9.889	-0.213	0	-0.122	-0.427	1506608795
-9.463	-2.934	0.117	0	-0.183	-0.305	6.105	-7.242	-0.613	-0.488	0.183	0.366	5.294	8.364	3.853	-0.122	0.183	-0.427	-9.463	-2.934	0.117	0	-0.183	-0.305	2.369	9.502	0.89	-0.427	-0.488	-0.305	0.507	9.961	-0.323	-0.061	-0.061	-0.305	1506608795
-9.417	-2.955	0.08	0	-0.122	-0.244	5.996	-7.29	-0.355	-0.183	-0.244	0.305	5.246	8.388	3.595	-0.427	0.549	-0.244	-9.417	-2.955	0.08	0	-0.122	-0.244	2.195	9.438	0.744	-0.183	0	-0.427	0.402	9.967	-0.359	0	-0.122	-0.305	1506608795
-9.459	-2.968	-0.002	0	-0.183	-0.183	6.084	-7.253	-0.244	-0.183	-0.488	0.366	5.266	8.278	3.546	-0.244	1.16	-0.183	-9.459	-2.968	-0.002	0	-0.183	-0.183	2.11	9.459	0.793	-0.061	-0.122	-0.244	0.376	9.94	-0.274	-0.061	-0.122	-0.244	1506608795
-9.397	-2.978	-0.036	0	-0.183	-0.183	6.101	-7.313	-0.368	-0.305	0	0.366	5.127	8.253	3.549	0.061	1.099	-0.244	-9.397	-2.978	-0.036	0	-0.183	-0.183	2.109	9.42	0.613	-0.061	-0.122	-0.244	0.364	9.941	-0.38	0	-0.061	-0.183	1506608795
-9.35	-3.003	-0.108	0	-0.122	-0.122	5.894	-7.224	-0.256	-0.305	0.183	0.427	4.845	8.336	3.481	0	0.793	-0.183	-9.35	-3.003	-0.108	0	-0.122	-0.122	2.08	9.381	0.505	-0.061	-0.122	-0.183	0.438	9.911	-0.452	-0.061	-0.061	-0.122	1506608795
-9.284	-2.958	-0.124	0.122	-0.122	0	6.252	-7.135	-0.251	-0.122	0.061	0.122	4.813	8.252	3.747	-0.061	0.977	-0.122	-9.284	-2.958	-0.124	0.122	-0.122	0	2.141	9.477	0.563	0.061	-0.122	-0.061	0.467	9.883	-0.459	-0.122	-0.061	-0.061	1506608795
-9.314	-2.9	-0.177	0.122	-0.122	0.061	6.449	-6.985	-0.342	-0.183	0	-0.061	4.577	8.327	3.992	-0.061	0.732	-0.061	-9.314	-2.9	-0.177	0.122	-0.122	0.061	2.08	9.612	0.507	-0.122	-0.061	0	0.492	9.824	-0.487	-0.122	0	0	1506608795
-9.398	-2.992	-0.201	0.244	-0.061	0.061	6.351	-6.871	-0.358	-0.427	0.427	-0.061	4.577	8.327	3.992	0	0.549	0	-9.398	-2.992	-0.201	0.244	-0.061	0.061	2.08	9.612	0.507	-0.122	-0.061	0	0.524	9.82	-0.487	-0.244	-0.122	0.061	1506608795
-9.461	-3.039	-0.223	0.427	-0.061	0.122	5.908	-7.022	-0.367	-0.61	0.366	0.061	4.63	8.448	4.093	-0.061	0.793	0	-9.461	-3.039	-0.223	0.427	-0.061	0.122	2.122	9.551	0.449	-0.061	-0.183	0.061	0.569	9.917	-0.518	-0.366	-0.122	0.122	1506608795
-9.457	-2.964	-0.274	0.549	-0.122	0.244	5.663	-7.153	-0.359	-0.488	0.183	0.183	4.521	8.397	4.246	-0.061	0.732	-0.122	-9.457	-2.964	-0.274	0.549	-0.122	0.244	2.078	9.57	0.492	-0.061	-0.244	0.122	0.54	9.991	-0.508	-0.366	-0.183	0.183	1506608796
-9.522	-3.013	-0.297	0.671	-0.244	0.244	5.777	-7.246	-0.421	-0.366	0.122	0.061	4.521	8.397	4.246	-0.183	0.793	-0.061	-9.522	-3.013	-0.297	0.671	-0.244	0.244	1.846	9.812	0.425	-0.305	-0.549	0.305	0.56	9.94	-0.467	-0.427	-0.183	0.183	1506608796
-9.635	-3.109	-0.169	1.038	-0.122	0.305	6.137	-7.251	-0.359	-0.366	0.183	-0.122	4.404	8.428	4.576	-0.244	-0.488	-0.061	-9.635	-3.109	-0.169	1.038	-0.122	0.305	1.337	10.256	0.488	-0.916	-1.221	0.305	0.615	10.006	-0.347	-0.549	-0.366	0.305	1506608796
-9.922	-3.275	-0.081	1.404	-0.244	0.305	6.296	-7.254	-0.297	-0.183	0.061	-0.183	4.473	9.445	4.241	-0.305	-1.282	0	-9.922	-3.275	-0.081	1.404	-0.244	0.305	0.41	10.526	0.538	-1.16	-2.319	0.244	0.599	10.155	-0.392	-0.793	-0.732	0.427	1506608796
-9.759	-3.444	0.118	2.075	-0.122	0.183	6.471	-7.386	-0.484	-0.244	0.244	-0.427	4.473	9.445	4.241	-0.305	-2.136	0.305	-9.759	-3.444	0.118	2.075	-0.122	0.183	-0.084	10.976	0.532	-1.16	-2.319	0.244	0.292	10.392	-0.286	-0.916	-0.732	0.366	1506608796
-9.256	-3.365	0.378	2.686	0.061	0.183	6.22	-7.411	-0.561	-0.366	0.793	-0.793	4.478	10.105	4.087	-0.488	-1.221	1.038	-9.256	-3.365	0.378	2.686	0.061	0.183	-0.507	11.194	0.65	-2.869	-5.127	-0.427	-0.459	10.264	-0.279	-0.793	-1.465	0.061	1506608796
-8.771	-3.259	0.404	2.991	0.488	0.122	6.252	-7.43	-0.787	-0.488	1.16	-1.16	3.314	11.1	3.107	-0.793	-1.16	1.892	-8.771	-3.259	0.404	2.991	0.488	0.122	-0.106	10.776	0.802	-3.357	-6.226	-0.793	-1.04	9.729	-0.345	-0.427	-2.502	-0.305	1506608796
-9.26	-3.743	0.268	3.723	0.671	0.122	6.489	-7.181	-0.872	-0.549	2.319	-1.709	3.314	11.1	3.107	-1.038	-1.221	2.319	-9.26	-3.743	0.268	3.723	0.671	0.122	0.328	10.161	0.968	-3.357	-6.226	-0.793	-0.89	9.606	-0.591	0.244	-2.869	-0.61	1506608796
-9.424	-3.811	0.23	4.822	0.977	0.366	6.685	-6.718	-0.836	-1.465	2.625	-1.953	2.891	10.392	2.474	-0.732	-0.793	2.075	-9.424	-3.811	0.23	4.822	0.977	0.366	0.481	10.149	0.909	-3.723	-6.042	-1.282	-1.308	10.255	-0.127	-0.244	-4.272	-0.549	1506608796
-9.39	-3.252	0.408	5.432	1.038	0.488	6.669	-6.539	-1.071	-1.465	2.625	-1.953	2.192	9.599	1.964	-0.244	-1.343	1.282	-9.39	-3.252	0.408	5.432	1.038	0.488	0.361	10.064	0.638	-3.723	-6.042	-1.282	-0.818	10.453	0.221	-1.16	-6.47	-0.122	1506608796
-9.348	-2.653	0.397	5.493	0.793	0.427	7.272	-6.538	-1.302	-2.441	2.747	-1.587	2.205	9.199	1.696	0.122	-2.38	-0.244	-9.348	-2.653	0.397	5.493	0.793	0.427	0.26	9.404	0.396	-3.357	-6.531	-1.77	-0.483	10.231	0.018	-1.709	-7.019	-0.183	1506608796
-9.007	-2.308	0.299	5.31	0.854	0.183	7.415	-6.032	-1.426	-4.272	4.15	-0.061	2.573	8.764	1.48	-0.061	-3.357	-1.831	-9.007	-2.308	0.299	5.31	0.854	0.183	0.563	8.998	0.237	-2.808	-7.446	-2.075	-0.598	9.884	-0.098	-1.343	-6.348	-0.61	1506608796
-9.149	-2.286	0.286	5.188	0.916	0.061	7.294	-5.045	-1.251	-4.272	4.15	-0.061	2.969	8.256	1.298	-0.793	-4.211	-2.991	-9.149	-2.286	0.286	5.188	0.916	0.061	0.999	9.162	0.178	-2.808	-7.446	-2.075	-1.178	9.924	-0.507	-1.404	-5.92	-1.099	1506608796
-9.289	-2.159	0.404	5.188	1.099	0	7.261	-4.436	-1.443	-7.141	4.15	1.343	3.378	8.122	0.976	-1.892	-5.31	-3.662	-9.289	-2.159	0.404	5.188	1.099	0	1.312	9.439	0.25	-2.502	-7.629	-2.136	-1.314	10.127	-0.257	-1.77	-6.836	-1.404	1506608796
-9.432	-1.715	0.548	4.944	1.221	-0.061	7.673	-4.455	-1.864	-6.958	4.944	1.77	4.079	8.506	0.396	-2.93	-6.348	-4.272	-9.432	-1.715	0.548	4.944	1.221	-0.061	1.579	9.588	0.512	-1.953	-7.874	-2.075	-0.766	10.176	-0.273	-2.075	-7.69	-1.343	1506608796
-9.467	-1.22	0.7	4.395	1.282	-0.061	7.83	-4.609	-1.858	-6.287	5.127	2.197	5.783	9.342	-0.464	-3.906	-6.531	-4.578	-9.467	-1.22	0.7	4.395	1.282	-0.061	1.709	9.697	0.776	-1.953	-7.874	-2.075	0.463	9.945	-0.099	-1.953	-7.446	-1.221	1506608796
-9.318	-1.158	0.737	3.906	1.465	-0.061	7.759	-4.872	-2.11	-5.432	4.761	2.319	5.783	9.342	-0.464	-4.211	-6.897	-4.395	-9.318	-1.158	0.737	3.906	1.465	-0.061	1.969	9.694	0.988	-1.709	-7.324	-1.831	1.377	9.5	0.386	-1.648	-6.897	-0.916	1506608796
-9.54	-1.433	1.069	3.784	1.465	0.183	7.959	-5.424	-2.321	-4.395	5.249	1.953	6.04	9.478	-0.839	-3.967	-7.446	-4.028	-9.54	-1.433	1.069	3.784	1.465	0.183	2.193	9.606	1.153	-1.709	-7.324	-1.831	1.715	9.042	0.965	-1.282	-6.531	-0.549	1506608796
-10.167	-1.891	1.553	3.906	1.099	0.305	7.442	-5.934	-2.613	-3.357	5.127	1.099	6.17	9.032	-0.906	-3.418	-7.446	-3.54	-10.167	-1.891	1.553	3.906	1.099	0.305	2.285	9.446	1.276	-1.77	-6.836	-1.831	2.371	8.967	2.059	-1.343	-5.798	-0.183	1506608796
-9.6	-1.561	1.117	3.601	1.404	0	6.678	-6.344	-2.865	-2.197	4.089	0.244	6.17	9.032	-0.906	-2.686	-6.958	-2.93	-9.6	-1.561	1.117	3.601	1.404	0	2.451	9.765	1.353	-1.648	-6.226	-1.831	2.592	8.384	2.7	0	-4.822	0.854	1506608796
-10.246	-1.386	0.666	3.662	0.977	0.183	6.15	-6.698	-2.792	-1.404	3.418	-0.183	5.936	8.824	-0.834	-2.075	-6.592	-2.625	-10.246	-1.386	0.666	3.662	0.977	0.183	2.59	9.814	1.598	-0.549	-5.127	-2.075	0.762	8.498	-1.164	2.869	-3.723	0.305	1506608796
-12.031	-2.905	-1.074	3.357	0	-0.488	5.566	-6.864	-2.61	-1.16	2.991	-0.122	5.873	8.847	-0.105	-1.526	-5.92	-2.686	-12.031	-2.905	-1.074	3.357	0	-0.488	2.206	9.557	1.491	-0.549	-5.127	-2.075	1.273	10.033	1.316	3.662	-2.869	-0.977	1506608796
-8.28	-2.833	-0.469	4.761	1.77	-0.244	5.097	-6.74	-2.345	-1.16	2.991	-0.122	5.873	8.847	-0.105	-0.793	-5.371	-2.625	-8.28	-2.833	-0.469	4.761	1.77	-0.244	1.664	10.416	0.701	-0.549	-4.333	-1.465	1.709	12.289	1.308	2.686	0.427	-0.671	1506608796
-9.119	-2.45	-1.949	4.761	0.793	-0.183	4.469	-7.311	-2.214	-0.916	3.174	0.671	5.782	9.043	0.418	-0.244	-5.371	-2.197	-9.119	-2.45	-1.949	4.761	0.793	-0.183	1.135	9.959	0.792	-0.366	-4.211	-1.343	-0.341	9.877	0.555	1.892	-3.967	0.549	1506608796
-9.508	-2.779	-2.383	6.104	1.709	0	3.939	-7.807	-2.001	-0.854	2.747	1.587	6.184	9.97	1.085	-0.183	-4.395	-2.197	-9.508	-2.779	-2.383	6.104	1.709	0	0.02	9.195	0.709	-0.366	-4.211	-1.343	1.193	9.874	-1.767	1.282	-3.418	0.488	1506608796
-9.539	-2.47	-2.643	6.165	2.075	0.366	3.627	-7.179	-1.254	-1.648	2.625	2.197	-9.885	-15.682	16.718	-2.075	-5.371	-2.197	-9.539	-2.47	-2.643	6.165	2.075	0.366	0.156	10.299	0.177	-0.488	-3.906	-0.488	0.823	9.78	-3.101	1.709	-4.883	0.549	1506608797
-9.641	-2.255	-2.708	6.226	2.197	0.183	3.206	-7.504	-0.772	-2.319	3.418	2.869	5.676	10.515	1.065	-2.258	-5.127	0.183	-9.641	-2.255	-2.708	6.226	2.197	0.183	0.569	10.848	0.336	-0.122	-4.028	-0.671	1.676	9.859	-2.53	1.343	-4.456	0.549	1506608797
-9.475	-1.822	-2.554	6.592	1.831	0.244	3.321	-8.732	-0.069	-2.93	5.249	4.333	5.596	10.232	0.519	-3.113	-5.432	0.488	-9.475	-1.822	-2.554	6.592	1.831	0.244	0.715	9.909	0.542	-0.122	-4.028	-0.671	1.254	9.81	-2.445	0.61	-4.028	0.488	1506608797
-9.33	-1.353	-2.688	6.592	1.648	0.244	3.436	-8.994	0.664	-3.54	6.714	5.31	5.179	9.026	0.566	-2.563	-5.859	1.343	-9.33	-1.353	-2.688	6.592	1.648	0.244	0.78	9.189	0.49	-0.366	-3.784	-0.488	1.608	9.592	-2.617	0.854	-4.822	0.61	1506608797
-9.728	-0.764	-2.835	6.47	1.465	0.122	3.272	-8.666	1.077	-3.723	6.958	5.066	4.467	8.555	0.416	-2.258	-5.005	1.709	-9.728	-0.764	-2.835	6.47	1.465	0.122	1.019	9.207	0.359	-0.427	-3.174	-0.366	1.78	9.526	-2.511	0.793	-5.432	0.549	1506608797
-10.058	-0.181	-2.597	5.737	1.221	0.183	3.098	-8.656	1.32	-3.723	6.958	5.066	4.467	8.555	0.416	-2.258	-4.395	1.404	-10.058	-0.181	-2.597	5.737	1.221	0.183	1.019	9.207	0.359	-0.427	-3.174	-0.366	2.437	9.581	-2.263	0.366	-5.127	0.61	1506608797
-10.107	0.231	-2.327	4.944	1.099	0.183	2.934	-9.223	1.303	-2.258	5.554	3.967	4.194	8.634	0.507	-2.136	-4.639	1.038	-10.107	0.231	-2.327	4.944	1.099	0.183	1.335	9.772	0.421	-0.244	-3.113	-0.61	2.497	9.658	-1.921	0	-5.432	0.61	1506608797
-9.881	-0.033	-2.406	4.333	0.854	0	2.933	-9.721	1.174	-1.526	4.089	3.418	4.406	8.592	0.671	-1.953	-4.456	0.732	-9.881	-0.033	-2.406	4.333	0.854	0	1.961	9.816	0.443	0	-3.54	-0.854	2.675	9.607	-2.189	0	-5.188	0.427	1506608797
-9.725	-0.72	-2.341	4.333	0.732	0	3.326	-9.757	1.018	-1.099	3.784	2.563	4.713	8.347	1.064	-1.465	-3.662	0.244	-9.725	-0.72	-2.341	4.333	0.732	0	2.665	9.627	0.502	-0.366	-3.723	-0.793	2.829	9.543	-2.45	-0.488	-4.639	0.244	1506608797
-9.717	-0.574	-1.963	4.089	0.366	0.183	3.397	-9.676	0.615	-0.732	3.601	1.282	4.926	7.968	1.597	-0.977	-2.93	-0.305	-9.717	-0.574	-1.963	4.089	0.366	0.183	2.876	9.223	0.553	-0.916	-3.601	-0.793	2.811	9.44	-2.491	-0.793	-4.333	0.488	1506608797
-9.732	-0.274	-1.657	3.54	0.122	0.122	3	-9.548	0.035	-0.305	2.93	-0.183	5.146	7.613	2.023	-0.793	-2.441	-0.671	-9.732	-0.274	-1.657	3.54	0.122	0.122	2.714	9.048	0.691	-0.793	-2.93	-0.732	2.274	9.41	-2.298	-0.732	-4.517	0.488	1506608797
-9.792	-0.285	-1.526	3.174	0.183	0.122	2.426	-9.183	-0.402	-0.122	1.77	-1.221	5.371	7.681	2.015	-1.038	-2.319	-0.977	-9.792	-0.285	-1.526	3.174	0.183	0.122	2.274	9.418	0.815	-0.793	-2.93	-0.732	1.763	9.281	-2.765	-0.305	-4.028	0.122	1506608797
-10.164	0.047	-1.376	3.052	0.183	0.366	2.184	-8.836	-0.548	-0.305	1.221	-1.526	5.639	8.211	1.843	-1.404	-2.441	-1.282	-10.164	0.047	-1.376	3.052	0.183	0.366	1.815	9.947	1.08	-0.427	-2.319	-0.549	1.396	9.487	-2.504	-0.305	-3.845	-0.183	1506608797
-10.308	0.541	-1.482	2.197	0.427	0.488	2.186	-8.465	-0.544	-0.427	1.709	-1.282	6.161	9.057	1.591	-1.465	-2.197	-1.16	-10.308	0.541	-1.482	2.197	0.427	0.488	1.4	10.674	1.366	-0.671	-2.441	-0.061	2.6	9.895	-1.967	-0.427	-3.723	-0.427	1506608797
-11.122	-0.182	-1.529	1.343	0.061	0.488	2.054	-8.311	-0.601	-0.427	2.319	-0.671	6.192	9.798	1.509	-1.221	-2.136	-0.732	-11.122	-0.182	-1.529	1.343	0.061	0.488	1.47	11.112	1.644	-0.671	-2.441	-0.061	3.87	10.17	-1.556	-1.221	-3.052	-0.061	1506608797
-11.391	-1.875	-1.044	0.366	-0.183	0.549	1.979	-8.514	-0.648	-0.427	2.197	0	5.881	10.19	1.592	-0.854	-1.77	-0.366	-11.391	-1.875	-1.044	0.366	-0.183	0.549	1.439	10.99	1.729	-0.916	-2.869	0	3.58	11.06	-0.691	-1.953	-2.197	0.671	1506608797
-9.869	-3.224	-0.758	0.671	-0.305	0.916	2.158	-9.16	-0.741	-0.366	2.136	0.488	5.17	10.268	1.857	-0.793	-1.831	-0.244	-9.869	-3.224	-0.758	0.671	-0.305	0.916	1.482	10.767	1.835	-0.732	-3.235	-0.305	3.307	11.731	0.658	-3.601	-1.77	1.953	1506608797
-9.381	-3.298	-0.176	2.075	-0.793	1.282	2.443	-10.357	-0.97	-0.183	2.014	0.427	4.416	8.898	2.091	-1.526	-2.075	-0.366	-9.381	-3.298	-0.176	2.075	-0.793	1.282	1.168	9.305	2.509	-0.732	-3.235	-0.305	3.012	11.03	1.386	-5.31	-0.916	3.296	1506608797
-10.34	-2.984	-0.063	2.38	-1.282	0.916	2.808	-10.191	-1.119	-0.183	1.953	-0.61	4.416	8.898	2.091	-1.892	-1.953	0.061	-10.34	-2.984	-0.063	2.38	-1.282	0.916	0.7	8.43	2.859	-0.793	-1.892	0.244	0.86	11.758	0.633	-4.517	-1.221	3.479	1506608797
-10.439	-2.657	0.178	2.075	-1.587	0.732	2.682	-9.458	-1.098	-0.427	2.38	-2.136	3.913	8.774	2.001	-1.648	-1.953	0.427	-10.439	-2.657	0.178	2.075	-1.587	0.732	0.758	9.515	2.751	-0.305	-1.587	0.305	-0.516	12.057	0.029	-4.211	-0.793	2.93	1506608797
-9.97	-1.985	0.39	1.587	-1.587	0.549	2.123	-10.341	-1.407	-0.305	2.319	-2.808	3.385	9.823	1.491	-1.892	-1.648	0.183	-9.97	-1.985	0.39	1.587	-1.587	0.549	0.848	9.906	2.972	-0.305	-1.587	0.305	-1.022	11.447	0.479	-3.906	-0.916	2.258	1506608797
-8.941	-1.389	0.541	0.977	-1.16	0.244	1.668	-10.497	-1.567	-0.122	1.892	-2.625	3.385	9.823	1.491	-2.38	-2.258	0.244	-8.941	-1.389	0.541	0.977	-1.16	0.244	0.837	9.282	3.228	-0.122	-1.953	-0.244	0.401	10.141	0.737	-3.357	-1.099	1.709	1506608797
-8.338	-1.531	0.9	1.099	-0.61	0.183	1.509	-9.513	-1.559	-0.244	1.648	-2.38	3.317	9.081	1.803	-2.014	-2.38	0.549	-8.338	-1.531	0.9	1.099	-0.61	0.183	0.733	8.781	3.091	-0.427	-2.197	-0.061	1.117	9.073	0.84	-2.625	0.061	1.16	1506608797
-8.163	-1.522	1.211	1.343	-0.122	0.305	1.553	-8.563	-1.416	-0.366	2.136	-2.075	3.273	8.646	2.16	-1.526	-1.831	0.488	-8.163	-1.522	1.211	1.343	-0.122	0.305	1.093	8.5	2.981	-0.427	-2.197	-0.061	1.413	8.089	1.184	-1.831	1.648	0.793	1506608797
-8.303	-1.195	1.273	1.343	0.183	0.305	1.436	-8.059	-1.352	-0.183	2.197	-1.648	3.223	8.295	2.43	-1.282	-1.282	0.244	-8.303	-1.195	1.273	1.343	0.183	0.305	1.595	8.326	3.027	-0.366	-2.319	0	1.132	7.698	1.177	-1.099	1.16	0.305	1506608797
-8.461	-0.827	1.128	0.854	0.305	0.305	1.548	-7.654	-1.4	-0.061	1.587	-1.221	3.223	8.295	2.43	-1.282	-1.282	0.244	-8.461	-0.827	1.128	0.854	0.305	0.305	1.957	8.512	3.034	-0.488	-1.526	-0.183	1.774	7.528	1.193	0.244	1.099	0.427	1506608798
-8.52	-0.402	1.135	0.61	0.488	0.488	2.102	-7.564	-1.482	0	1.282	-0.793	3.109	8.137	2.564	-1.221	-1.282	0.061	-8.52	-0.402	1.135	0.61	0.488	0.488	2.077	8.327	2.93	-0.488	-1.526	-0.183	2.332	7.397	1.775	0.61	-0.305	0.244	1506608798
-8.839	-0.079	0.888	0	0.488	0.244	2.72	-7.586	-1.577	0	1.343	-0.427	3.299	7.837	2.877	-0.61	-1.099	-0.488	-8.839	-0.079	0.888	0	0.488	0.244	2.382	8.179	2.94	-0.488	-1.587	-0.366	2.434	7.613	2.674	1.16	-0.549	0.122	1506608798
-9.88	-0.404	1.139	0.122	0.183	0.305	3.133	-7.659	-1.724	-0.061	1.16	-0.305	3.452	7.714	2.974	-0.549	-0.916	-0.793	-9.88	-0.404	1.139	0.122	0.183	0.305	2.653	8.412	2.78	-0.305	-1.282	-0.427	2.864	8.108	2.96	0.977	0.061	0.122	1506608798
-10.295	-0.152	1.308	0.366	0.549	0.122	3.378	-8.031	-1.833	-0.183	0.916	-0.244	3.756	7.834	3.145	-0.366	-0.793	-1.221	-10.295	-0.152	1.308	0.366	0.549	0.122	2.805	8.906	2.689	-0.305	-1.282	-0.427	3.456	8.674	3.58	0.305	-0.427	0.183	1506608798
-10.673	0.11	1.292	-0.061	0.427	-0.061	3.436	-8.539	-1.955	-0.366	0.488	-0.183	4.307	8.264	3.179	-0.244	-0.916	-1.526	-10.673	0.11	1.292	-0.061	0.427	-0.061	3.202	9.682	2.625	0.122	-1.038	-0.427	3.616	8.799	3.072	0.244	-1.648	-0.305	1506608798
-10.767	0.392	1.43	-0.183	0.671	-0.122	3.432	-9.042	-1.97	-0.61	0.061	0.061	5.065	8.881	3.243	0	-0.793	-1.648	-10.767	0.392	1.43	-0.183	0.671	-0.122	3.427	9.966	2.756	0.183	-0.793	-0.61	3.694	9.343	3.699	0.122	-0.793	-0.305	1506608798
-10.566	0.775	2.049	-0.488	0.732	-0.061	3.452	-9.259	-1.708	-0.61	0.061	0.061	5.546	9.081	3.286	0.366	-0.732	-1.404	-10.566	0.775	2.049	-0.488	0.732	-0.061	3.427	9.966	2.756	0.183	-0.793	-0.61	3.692	9.161	3.886	0.427	-0.549	-0.671	1506608798
-11.267	-0.171	1.347	-0.793	0.366	-0.061	3.429	-9.16	-1.158	-1.16	0.122	0.854	5.819	9.016	3.393	0.793	-0.244	-0.916	-11.267	-0.171	1.347	-0.793	0.366	-0.061	3.125	9.77	2.729	-0.183	-0.488	-0.427	3.31	8.136	2.765	1.343	-0.305	-1.038	1506608798
-11.672	-2.083	0.303	0.061	-0.244	-0.427	3.486	-8.957	-0.385	-1.16	0.488	1.221	5.759	9.199	3.383	1.038	0.366	-0.549	-11.672	-2.083	0.303	0.061	-0.244	-0.427	2.818	10.197	2.476	-0.122	-0.122	-0.183	2.082	9.256	1.977	3.845	0.977	-2.136	1506608798
-10.576	-2.225	0.569	0.488	-0.488	-0.305	3.29	-9.299	0.032	-0.732	0.488	1.404	5.711	9.751	3.344	1.221	1.16	-0.549	-10.576	-2.225	0.569	0.488	-0.488	-0.305	2.818	10.197	2.476	-0.122	-0.122	-0.183	4.849	12.79	4.587	0.366	1.526	-0.061	1506608798
-9.445	-1.787	0.118	0.671	0.671	-0.122	2.909	-9.906	0.053	-0.122	-0.488	1.465	5.532	10.56	3.272	0.916	0.854	-0.305	-9.445	-1.787	0.118	0.671	0.671	-0.122	1.053	10.883	2.426	0.183	0.793	-0.122	0.724	10.798	2.547	0.977	-0.977	-0.366	1506608798
-9.853	-2.105	-0.945	0.732	0.061	-0.427	2.981	-10.267	0.066	0	-1.038	1.648	5.466	10.683	2.795	0.122	0.122	0.488	-9.853	-2.105	-0.945	0.732	0.061	-0.427	0.134	10.087	2.283	0.488	1.099	-0.244	0.403	9.671	-0.254	2.197	-3.601	-0.671	1506608798
-8.91	-2.208	-0.968	0.671	-0.122	-0.183	3.272	-9.439	0.383	-0.244	-0.244	1.526	5.181	9.891	2.358	-0.183	0.183	1.343	-8.91	-2.208	-0.968	0.671	-0.122	-0.183	-0.291	9.099	1.711	0.244	0.305	0.183	2.094	9.89	-0.855	1.648	-0.122	-0.916	1506608798
-8.976	-2.178	-1.168	0.793	0.183	0	3.115	-8.503	0.738	-0.244	0.122	0.916	4.508	8.983	1.842	-0.244	0.488	1.892	-8.976	-2.178	-1.168	0.793	0.183	0	-0.233	8.698	1.398	-0.488	0.671	0.916	2.041	9.286	-0.583	1.526	-0.122	-0.61	1506608798
-9.732	-2.3	-1.702	0.793	0.183	-0.244	2.805	-7.942	0.878	0.122	0.122	0.244	3.804	8.752	1.136	-0.61	0.61	1.831	-9.732	-2.3	-1.702	0.793	0.183	-0.244	-0.226	9.579	1.266	-0.488	0.671	0.916	1.859	9.518	-0.861	1.526	-0.61	-0.183	1506608798
-9.726	-1.969	-1.511	0.488	0.427	-0.183	2.378	-8.068	0.736	0.244	-0.61	-0.305	3.327	9.472	0.367	-1.038	0.244	1.221	-9.726	-1.969	-1.511	0.488	0.427	-0.183	-0.077	10.755	1.272	0.122	1.526	0.793	1.64	9.927	-1.412	0.854	-1.16	-0.183	1506608798
-9.561	-1.664	-1.452	0.244	0.61	-0.244	2.314	-9.081	0.471	0.183	-0.488	-0.244	3.316	10.036	-0.367	-1.282	-0.732	0.549	-9.561	-1.664	-1.452	0.244	0.61	-0.244	0.05	10.555	1.644	0.61	0.732	0.061	1.5	9.764	-1.922	0.793	-0.977	-0.305	1506608798
-9.495	-1.72	-1.519	0.244	0.366	-0.549	2.33	-9.531	0.218	0.061	0.061	-0.122	3.85	9.557	-0.407	-0.549	-0.671	0.488	-9.495	-1.72	-1.519	0.244	0.366	-0.549	-0.133	9.832	1.755	0.183	0.488	-0.244	1.402	9.563	-2.312	0.916	-0.488	-0.61	1506608798
-9.399	-1.931	-1.376	0.366	0.122	-0.488	2.25	-9.085	0.226	-0.244	0.305	-0.488	3.899	9.104	-0.264	0.244	-0.183	0.732	-9.399	-1.931	-1.376	0.366	0.122	-0.488	-0.239	9.451	1.561	0.183	0.488	-0.244	1.725	9.563	-2.068	0.977	-0.427	-0.854	1506608798
-9.564	-1.863	-1.276	0.427	0	-0.244	2.027	-8.873	0.292	-0.366	0.488	-0.671	3.577	8.78	-0.096	0.488	-0.244	0.61	-9.564	-1.863	-1.276	0.427	0	-0.244	-0.199	9.176	1.464	-0.183	-0.305	-0.366	1.784	9.649	-1.627	0.793	-0.244	-0.732	1506608798
-9.735	-1.814	-1.201	0.793	0.061	0	1.699	-8.744	0.225	-0.244	0.244	-0.61	3.436	8.425	0.304	0.671	-0.122	0.244	-9.735	-1.814	-1.201	0.793	0.061	0	-0.414	9.141	1.354	0.122	-0.183	-0.549	1.785	9.723	-1.367	0.61	-0.854	-0.61	1506608798
-9.662	-1.669	-1.199	0.977	0.244	-0.061	1.591	-8.452	0.232	-0.366	0.366	-0.244	3.438	8.519	0.524	0.366	-0.427	-0.122	-9.662	-1.669	-1.199	0.977	0.244	-0.061	-0.676	9.685	1.363	0.122	-0.183	-0.549	2.29	9.725	-1.468	0.305	-0.732	-0.305	1506608798
-9.78	-1.367	-1.365	0.671	0.122	-0.244	1.676	-8.526	0.318	-0.366	0.366	-0.244	3.747	9.131	0.682	0	-0.854	-0.549	-9.78	-1.367	-1.365	0.671	0.122	-0.244	-0.394	10.088	1.355	0.61	-0.977	-0.427	2.141	9.72	-1.654	0	-0.61	-0.244	1506608798
-9.82	-1.442	-1.357	0.366	-0.061	-0.305	1.812	-8.848	0.434	-0.793	1.587	0.916	4.204	9.354	0.756	-0.061	-1.343	-0.671	-9.82	-1.442	-1.357	0.366	-0.061	-0.305	0.243	9.926	1.312	0.244	-1.648	-0.61	1.656	9.771	-1.919	-0.061	-0.671	-0.427	1506608798
-9.695	-1.709	-1.11	0.305	-0.061	-0.183	1.952	-8.801	0.559	-0.793	1.709	1.099	4.566	9.016	1.065	0.122	-1.282	-0.549	-9.695	-1.709	-1.11	0.305	-0.061	-0.183	0.243	9.926	1.312	0.244	-1.648	-0.61	1.755	9.716	-1.92	-0.122	-0.366	-0.488	1506608799
-9.796	-1.659	-1.02	0.366	-0.183	0	2.084	-8.731	0.597	-0.61	1.587	1.038	4.68	8.711	1.404	0.061	-0.854	-0.732	-9.796	-1.659	-1.02	0.366	-0.183	0	0.669	9.643	1.117	-0.061	-1.465	-0.488	1.802	9.744	-1.599	-0.366	-0.244	-0.183	1506608799
-9.799	-1.805	-0.731	0.183	0.183	0	2.171	-8.888	0.481	-0.366	1.282	0.916	4.633	8.547	1.553	-0.061	-0.61	-1.038	-9.799	-1.805	-0.731	0.183	0.183	0	0.953	9.563	0.952	-0.061	-1.038	-0.366	1.867	9.796	-1.583	-0.671	-0.244	-0.061	1506608799
-9.701	-1.945	-0.531	0.244	0.366	0.061	2.217	-9.134	0.236	-0.122	0.854	0.549	4.652	8.74	1.479	-0.183	-0.61	-1.465	-9.701	-1.945	-0.531	0.244	0.366	0.061	1.432	9.945	1.237	0.061	-0.61	-0.183	1.267	9.902	-1.485	-0.671	-0.061	-0.122	1506608799
-9.548	-1.689	-0.452	0.366	0.427	0.061	2.371	-9.274	0.013	-0.061	0.854	0.305	4.701	8.978	1.427	0	-0.488	-1.77	-9.548	-1.689	-0.452	0.366	0.427	0.061	1.279	9.899	1.489	0.366	-0.061	-0.122	0.973	9.895	-1.394	-0.549	-0.732	-0.061	1506608799
-9.649	-1.323	-0.541	0.183	0.244	0	2.468	-9.162	-0.126	-0.122	1.16	0.061	4.691	9.237	1.51	0.122	-0.305	-1.831	-9.649	-1.323	-0.541	0.183	0.244	0	0.831	9.781	1.675	0.549	0.427	0.122	1.215	9.74	-1.323	-0.427	-0.793	-0.122	1506608799
-9.69	-1.221	-0.547	-0.122	0.183	0.061	2.411	-8.893	-0.232	-0.061	1.282	-0.122	4.548	9.473	1.652	0.122	-0.305	-1.526	-9.69	-1.221	-0.547	-0.122	0.183	0.061	0.534	9.717	1.787	0.549	0.427	0.122	1.39	9.721	-1.193	-0.244	-0.549	-0.244	1506608799
-9.719	-1.274	-0.44	-0.244	0	0.244	2.354	-8.738	-0.26	0.061	1.221	-0.122	4.35	9.646	1.712	0.122	-0.244	-1.099	-9.719	-1.274	-0.44	-0.244	0	0.244	0.571	9.743	1.802	0.488	0.366	0.244	1.438	9.728	-0.889	-0.183	-0.488	-0.244	1506608799
-9.723	-1.431	-0.312	-0.244	-0.061	0.366	2.385	-8.764	-0.317	0.061	1.221	-0.122	4.133	9.689	1.696	0.122	0	-0.732	-9.723	-1.431	-0.312	-0.244	-0.061	0.366	0.571	9.743	1.802	0.366	0.122	0.305	1.494	9.729	-0.709	-0.183	-0.305	-0.183	1506608799
-9.765	-1.632	-0.295	-0.122	-0.122	0.305	2.497	-8.861	-0.427	0.427	0.977	-0.122	3.9	9.646	1.674	0.183	0.366	-0.427	-9.765	-1.632	-0.295	-0.122	-0.122	0.305	0.912	9.717	1.608	0.244	0.061	0.427	1.242	9.783	-0.822	-0.122	-0.305	-0.244	1506608799
-9.752	-1.717	-0.248	-0.061	-0.122	0.244	2.589	-9.059	-0.577	0.488	0.793	-0.549	3.607	9.658	1.641	0.183	0.427	-0.244	-9.752	-1.717	-0.248	-0.061	-0.122	0.244	1.04	9.768	1.477	0.183	0.061	0.427	1.025	9.868	-0.681	-0.244	-0.244	-0.183	1506608799
-9.738	-1.714	-0.246	0	-0.061	0.183	2.561	-9.226	-0.723	0.427	0.427	-1.099	3.377	9.703	1.541	0.061	0.183	-0.183	-9.738	-1.714	-0.246	0	-0.061	0.183	1.04	9.768	1.477	0.183	0	0.427	0.883	9.9	-0.663	-0.183	-0.305	-0.183	1506608799
-9.816	-1.641	-0.31	0.061	0	0.122	2.409	-9.219	-0.798	0.305	0	-1.587	3.248	9.775	1.473	-0.061	0.061	-0.122	-9.816	-1.641	-0.31	0.061	0	0.122	1.297	9.905	1.438	0.183	0.061	0.305	0.833	9.897	-0.717	-0.183	-0.244	-0.122	1506608799
-9.83	-1.506	-0.341	0.061	0	0.122	2.285	-9.082	-0.829	0.122	-0.061	-1.709	3.161	9.837	1.397	-0.122	-0.122	0.061	-9.83	-1.506	-0.341	0.061	0	0.122	1.305	9.877	1.438	0.183	0.061	0.183	0.768	9.969	-0.714	-0.122	-0.305	-0.122	1506608799
-9.805	-1.281	-0.373	0.122	0	0.122	2.086	-8.85	-0.829	0	0	-1.526	3.158	9.763	1.394	-0.061	0	0.183	-9.805	-1.281	-0.373	0.122	0	0.122	1.325	9.775	1.398	0.061	0	0.122	0.756	9.946	-0.717	-0.061	-0.427	-0.122	1506608799
-9.796	-1.164	-0.407	0	-0.061	0.061	1.951	-8.654	-0.778	-0.183	0.122	-1.099	3.097	9.655	1.452	0.061	0.244	0.122	-9.796	-1.164	-0.407	0	-0.061	0.061	1.269	9.68	1.34	-0.061	0	0.183	1.007	9.904	-0.668	-0.061	-0.305	-0.122	1506608799
-9.753	-1.142	-0.441	-0.061	-0.061	0.061	1.896	-8.514	-0.632	-0.305	0.183	-0.549	2.956	9.604	1.54	0.061	0.244	0.061	-9.753	-1.142	-0.441	-0.061	-0.061	0.061	1.209	9.665	1.291	-0.061	0.061	0.122	1.145	9.86	-0.677	-0.061	-0.244	-0.122	1506608799
-9.777	-1.104	-0.452	-0.061	-0.061	0.061	1.954	-8.508	-0.499	-0.366	0.122	-0.061	2.895	9.639	1.473	-0.122	0	0	-9.777	-1.104	-0.452	-0.061	-0.061	0.061	1.355	9.688	1.292	0	-0.061	0.122	1.116	9.833	-0.689	0	-0.122	-0.122	1506608799
-9.839	-1.122	-0.461	-0.122	-0.061	0	2.122	-8.646	-0.361	-0.305	0.122	0.244	2.964	9.61	1.452	-0.122	0	-0.061	-9.839	-1.122	-0.461	-0.122	-0.061	0	1.571	9.703	1.249	0	-0.183	0.061	1.105	9.844	-0.63	-0.061	-0.061	-0.061	1506608799
-9.909	-1.169	-0.506	-0.122	-0.061	-0.061	2.28	-8.766	-0.209	-0.366	-0.061	0.427	3.005	9.588	1.42	0	0.061	-0.183	-9.909	-1.169	-0.506	-0.122	-0.061	-0.061	1.687	9.738	1.175	-0.122	-0.122	0.061	1.12	9.866	-0.703	0	-0.061	-0.061	1506608799
-9.85	-1.141	-0.504	-0.122	-0.061	-0.183	2.466	-8.918	-0.114	-0.366	-0.244	0.549	3.019	9.598	1.486	0.061	0.244	-0.366	-9.85	-1.141	-0.504	-0.122	-0.061	-0.183	1.646	9.723	1.133	-0.183	-0.061	0	1.119	9.926	-0.835	0.122	0.122	-0.061	1506608799
-9.788	-1.126	-0.501	-0.183	0	-0.183	2.695	-8.975	-0.022	-0.305	-0.244	0.549	2.998	9.607	1.511	0	-0.122	-0.488	-9.788	-1.126	-0.501	-0.183	0	-0.183	1.604	9.642	1.148	-0.061	-0.061	-0.122	0.927	9.916	-0.786	0.122	0.061	-0.122	1506608799
-9.798	-1.174	-0.54	-0.183	0	-0.183	2.868	-8.963	0.093	-0.183	-0.183	0.61	3.157	9.532	1.536	0	-0.122	-0.549	-9.798	-1.174	-0.54	-0.183	0	-0.183	1.666	9.579	1.18	-0.061	-0.061	-0.183	0.975	9.893	-0.811	0.061	0.183	-0.183	1506608799
-9.761	-1.183	-0.529	-0.122	0	-0.183	2.931	-8.874	0.128	-0.183	-0.305	0.671	3.238	9.49	1.499	0.061	0	-0.549	-9.761	-1.183	-0.529	-0.122	0	-0.183	1.739	9.624	1.189	-0.122	0	-0.183	1.075	9.878	-0.773	0.122	0.061	-0.122	1506608799
-9.763	-1.041	-0.553	-0.061	0.061	-0.122	3.024	-8.821	0.165	-0.061	-0.244	0.671	3.308	9.538	1.503	0.122	0.183	-0.488	-9.763	-1.041	-0.553	-0.061	0.061	-0.122	1.598	9.597	1.181	-0.122	0.122	-0.244	1.125	9.856	-0.825	0.061	0.122	-0.061	1506608799
-9.837	-0.945	-0.575	-0.183	0	-0.122	3.121	-8.823	0.165	0	-0.305	0.61	3.327	9.526	1.53	0.183	0.305	-0.488	-9.837	-0.945	-0.575	-0.183	0	-0.122	1.318	9.581	1.177	-0.122	0.244	-0.244	1.16	9.841	-0.851	0	0.061	-0.061	1506608800
-9.813	-0.919	-0.574	-0.244	0	-0.061	3.207	-8.849	0.098	0.122	-0.366	0.488	3.295	9.593	1.519	0.122	0.122	-0.366	-9.813	-0.919	-0.574	-0.244	0	-0.061	1.237	9.604	1.186	-0.061	0.244	-0.183	1.304	9.85	-0.764	0.061	0	-0.061	1506608800
-9.804	-0.963	-0.562	-0.244	-0.061	0	3.281	-8.809	0.031	0.183	-0.305	0.305	3.348	9.624	1.456	0	0	-0.183	-9.804	-0.963	-0.562	-0.244	-0.061	0	1.305	9.677	1.206	0.061	0.122	-0.122	1.42	9.814	-0.745	0.061	0.122	-0.061	1506608800
-9.824	-1.004	-0.565	-0.244	-0.061	0	3.263	-8.736	-0.066	0.183	-0.244	0.061	3.358	9.68	1.396	0.061	0.122	0	-9.824	-1.004	-0.565	-0.244	-0.061	0	1.376	9.74	1.163	0	0.122	-0.061	1.353	9.825	-0.774	0.122	0.183	-0.061	1506608800
-9.819	-1.02	-0.573	-0.244	-0.061	0	3.188	-8.728	-0.128	0.122	-0.244	-0.122	3.281	9.716	1.385	0.122	0.183	0.061	-9.819	-1.02	-0.573	-0.244	-0.061	0	1.459	9.746	1.146	0	0.122	0	1.264	9.863	-0.766	0	0.183	0	1506608800
-9.792	-1.083	-0.586	-0.183	-0.122	0	3.103	-8.683	-0.196	0.122	-0.183	-0.183	3.23	9.703	1.403	0.122	0.244	0.122	-9.792	-1.083	-0.586	-0.183	-0.122	0	1.48	9.702	1.156	-0.061	0.183	0	1.187	9.851	-0.827	0.061	0.061	0	1506608800
-9.777	-1.097	-0.572	-0.122	-0.061	0	2.997	-8.662	-0.249	0.061	-0.183	-0.305	3.112	9.656	1.437	0.061	0.122	0.183	-9.777	-1.097	-0.572	-0.122	-0.061	0	1.382	9.607	1.128	0	0.183	-0.061	1.208	9.843	-0.841	0.061	0.061	0	1506608800
-9.796	-1.059	-0.579	-0.122	-0.061	0	2.926	-8.659	-0.294	0	-0.122	-0.366	3.104	9.619	1.497	0.061	0.305	0.122	-9.796	-1.059	-0.579	-0.122	-0.061	0	1.434	9.624	1.142	-0.061	0.183	0.061	1.215	9.842	-0.861	0.061	0.061	0	1506608800
-9.784	-1.038	-0.579	-0.122	0	-0.061	2.834	-8.689	-0.284	-0.061	-0.122	-0.427	3.022	9.649	1.491	0	0.244	0.122	-9.784	-1.038	-0.579	-0.122	0	-0.061	1.43	9.658	1.157	0	0.244	0.061	1.239	9.844	-0.909	0	0.061	0	1506608800
-9.805	-1.055	-0.579	-0.061	0	-0.061	2.735	-8.729	-0.226	-0.122	-0.122	-0.366	2.991	9.659	1.44	0	0.244	0.061	-9.805	-1.055	-0.579	-0.061	0	-0.061	1.369	9.664	1.15	0	0.244	0	1.156	9.842	-0.922	0	0	0	1506608800
-9.808	-1.024	-0.585	-0.061	0	-0.061	2.704	-8.723	-0.133	-0.183	-0.061	-0.305	2.929	9.655	1.418	0	0.183	0.061	-9.808	-1.024	-0.585	-0.061	0	-0.061	1.343	9.694	1.148	0	0.183	0	1.237	9.841	-0.944	0	0	0	1506608800
-9.818	-1.007	-0.604	-0.122	0	-0.061	2.702	-8.736	-0.033	-0.183	-0.061	-0.305	2.866	9.68	1.337	-0.061	0	0.061	-9.818	-1.007	-0.604	-0.122	0	-0.061	1.348	9.686	1.142	0	0.122	0	1.266	9.836	-0.898	0	0.061	0	1506608800
-9.818	-1.008	-0.607	-0.122	0	-0.061	2.687	-8.746	0.055	-0.122	0	-0.061	2.891	9.644	1.318	0	0.122	0	-9.818	-1.008	-0.607	-0.122	0	-0.061	1.364	9.678	1.174	0	0.061	0	1.276	9.853	-0.947	0	0.061	0	1506608800
-9.812	-1.026	-0.596	-0.122	0.061	-0.061	2.716	-8.758	0.096	-0.122	-0.061	-0.061	2.901	9.627	1.303	0	0.122	-0.061	-9.812	-1.026	-0.596	-0.122	0.061	-0.061	1.325	9.688	1.154	-0.061	0.061	0	1.291	9.838	-0.932	0	-0.061	0	1506608800
-9.796	-1.079	-0.611	-0.122	0.061	-0.061	2.762	-8.787	0.138	-0.061	0	0.061	2.945	9.673	1.358	0	0.122	-0.122	-9.796	-1.079	-0.611	-0.122	0.061	-0.061	1.276	9.682	1.168	-0.061	0.061	0	1.293	9.85	-0.898	-0.061	0.061	-0.061	1506608800
-9.79	-1.108	-0.596	-0.122	0.061	-0.061	2.806	-8.832	0.108	0.061	0	0.061	2.921	9.671	1.353	-0.061	-0.122	-0.122	-9.79	-1.108	-0.596	-0.122	0.061	-0.061	1.348	9.642	1.175	-0.061	0	-0.061	1.275	9.845	-0.9	-0.061	0.122	0	1506608800
-9.812	-1.12	-0.596	-0.122	0.061	-0.061	2.838	-8.778	0.072	0.122	-0.122	0.061	3	9.604	1.354	-0.061	0	-0.061	-9.812	-1.12	-0.596	-0.122	0.061	-0.061	1.51	9.66	1.192	-0.061	-0.061	-0.061	1.274	9.836	-0.857	-0.061	0.061	0	1506608800
-9.793	-1.066	-0.531	-0.183	0.061	-0.061	2.841	-8.734	-0.045	0.122	-0.122	0	3.019	9.604	1.366	0.061	0.061	-0.122	-9.793	-1.066	-0.531	-0.183	0.061	-0.061	1.465	9.649	1.226	-0.061	0	-0.061	1.299	9.855	-0.823	-0.122	0.122	0.061	1506608800
-9.784	-1.087	-0.532	-0.244	0.061	-0.122	2.862	-8.748	-0.127	0.061	-0.061	0.061	3.06	9.624	1.415	0.061	0.183	-0.183	-9.784	-1.087	-0.532	-0.244	0.061	-0.122	1.445	9.672	1.288	-0.061	0.122	-0.061	1.312	9.823	-0.797	-0.122	0.122	0.122	1506608800
-9.804	-1.068	-0.476	-0.366	0.061	-0.122	2.865	-8.745	-0.201	0.122	-0.061	0	3.115	9.664	1.438	0.061	0.183	-0.122	-9.804	-1.068	-0.476	-0.366	0.061	-0.122	1.55	9.698	1.366	0	0.183	-0.061	1.376	9.826	-0.72	-0.183	0.305	0.183	1506608800
-9.892	-1.017	-0.432	-0.549	0.061	-0.183	2.811	-8.772	-0.232	0.183	-0.305	-0.061	3.137	9.672	1.431	0.122	0.122	0	-9.892	-1.017	-0.432	-0.549	0.061	-0.183	1.756	9.661	1.408	0	0.183	-0.122	1.193	9.838	-0.633	-0.305	0.244	0.183	1506608800
-9.883	-1.145	-0.452	-0.61	0.183	-0.244	2.737	-8.841	-0.293	0.244	-0.61	-0.244	3.151	9.61	1.449	0.244	0.305	0	-9.883	-1.145	-0.452	-0.61	0.183	-0.244	1.964	9.649	1.385	0	0.305	-0.122	0.955	9.859	-0.848	0	0.122	0	1506608800
-9.786	-1.147	-0.54	-0.671	0	-0.244	2.609	-8.91	-0.328	0.305	-0.793	-0.305	3.196	9.583	1.469	0.427	0.549	0	-9.786	-1.147	-0.54	-0.671	0	-0.244	2.062	9.628	1.353	0	0.427	-0.244	0.963	9.88	-0.969	0.183	0.183	-0.122	1506608800
-9.8	-1.017	-0.593	-0.793	-0.427	-0.427	2.218	-9.269	-0.299	0.732	-2.075	-0.793	3.286	9.515	1.489	0.61	0.854	-0.061	-9.8	-1.017	-0.593	-0.793	-0.427	-0.427	2.159	9.499	1.28	-0.061	0.732	-0.305	1.047	9.848	-0.802	0.427	0.183	-0.244	1506608800
-9.636	-0.83	-0.92	-1.16	-0.793	-0.671	2.211	-9.217	-0.374	1.343	-3.052	-1.404	3.274	9.369	1.427	0.732	0.977	0	-9.636	-0.83	-0.92	-1.16	-0.793	-0.671	2.379	9.514	1.168	-0.061	0.977	-0.488	0.909	9.776	-0.986	0.671	0.244	-0.427	1506608800
-9.512	-0.62	-1.276	-1.587	-0.61	-0.916	2.524	-9.065	-0.443	1.77	-2.502	-1.526	3.268	9.299	1.311	0.916	1.16	-0.183	-9.512	-0.62	-1.276	-1.587	-0.61	-0.916	2.486	9.543	0.904	-0.061	1.343	-0.671	0.839	9.617	-1.357	0.916	0.366	-0.671	1506608801
-9.579	-0.499	-1.62	-2.075	-0.488	-0.916	2.486	-8.945	-0.197	1.648	-1.953	-1.038	3.235	9.25	1.208	1.282	1.709	-0.549	-9.579	-0.499	-1.62	-2.075	-0.488	-0.916	2.241	9.415	0.54	-0.061	1.892	-0.793	1.329	9.623	-1.528	0.916	0.061	-0.854	1506608801
-10.008	-0.38	-1.623	-2.441	-0.366	-0.61	2.153	-8.781	0.029	1.343	-2.441	-0.61	3.36	9.112	1.32	1.526	2.258	-0.854	-10.008	-0.38	-1.623	-2.441	-0.366	-0.61	1.528	9.332	0.142	-0.183	2.38	-0.732	2.177	9.677	-1.694	0.549	1.099	-0.854	1506608801
-10.101	-0.251	-1.647	-2.869	-0.244	-0.427	2.164	-8.569	0.135	1.343	-2.686	-0.366	3.541	9.214	1.343	1.526	3.052	-1.038	-10.101	-0.251	-1.647	-2.869	-0.244	-0.427	1.528	9.332	0.142	-0.305	2.747	-0.549	2.414	9.848	-1.611	0.366	1.587	-0.793	1506608801
-9.872	-0.432	-1.696	-3.296	-0.244	-0.366	2.251	-8.707	0.307	1.343	-2.686	-0.366	3.78	9.999	1.322	1.16	3.296	-1.343	-9.872	-0.432	-1.696	-3.296	-0.244	-0.366	0.325	10.403	-0.159	0	3.235	-0.122	2.553	9.806	-1.735	0.244	1.831	-0.732	1506608801
-9.778	-0.705	-1.867	-3.174	-0.427	-0.366	2.375	-9.046	0.618	0.793	-2.502	0.427	4.228	10.368	1.064	0.671	3.113	-1.404	-9.778	-0.705	-1.867	-3.174	-0.427	-0.366	0.179	10.116	0.261	0.122	2.93	0.061	2.186	9.747	-1.797	0.122	2.197	-0.61	1506608801
-9.727	-0.956	-1.995	-3.052	-0.671	-0.305	2.548	-8.536	1.105	0.671	-2.197	0.854	4.395	9.984	0.669	0.244	2.502	-0.732	-9.727	-0.956	-1.995	-3.052	-0.671	-0.305	0.321	9.83	0.318	0.061	2.319	0.305	1.79	9.678	-1.949	-0.061	1.953	-0.732	1506608801
-9.751	-1.157	-2.054	-2.93	-0.793	-0.244	2.548	-8.536	1.105	0.671	-2.197	0.854	4.605	9.635	0.681	0.244	2.441	0.122	-9.751	-1.157	-2.054	-2.93	-0.793	-0.244	0.321	9.83	0.318	-0.366	2.136	0.549	1.924	9.564	-2.216	-0.122	2.625	-0.854	1506608801
-9.722	-1.189	-2.024	-2.869	-0.854	-0.244	2.539	-8.056	1.34	1.16	-3.113	1.282	4.566	9.503	0.506	0.183	2.869	0.366	-9.722	-1.189	-2.024	-2.869	-0.854	-0.244	0.329	9.572	-0.074	-0.549	2.014	0.916	1.438	9.674	-2.068	-0.122	2.747	-0.916	1506608801
-9.622	-1.254	-2.097	-2.747	-0.854	-0.244	2.745	-8.32	1.207	1.221	-3.113	1.709	4.211	9.442	0.223	-0.183	2.563	0.427	-9.622	-1.254	-2.097	-2.747	-0.854	-0.244	0.447	9.612	-0.129	-0.366	2.014	1.16	1.138	9.755	-1.94	-0.366	2.258	-0.916	1506608801
-9.597	-1.281	-2.157	-2.502	-0.854	-0.183	3.035	-8.453	1.199	1.038	-2.93	2.014	3.969	9.42	-0.184	-0.61	1.831	0.549	-9.597	-1.281	-2.157	-2.502	-0.854	-0.183	0.678	9.776	-0.11	-0.122	2.197	1.16	0.916	9.787	-2.041	-0.61	1.892	-0.916	1506608801
-9.599	-1.077	-2.44	-2.319	-0.916	0	3.388	-8.465	1.331	0.854	-2.625	1.953	3.918	9.459	-0.687	-0.916	1.282	0.732	-9.599	-1.077	-2.44	-2.319	-0.916	0	0.933	9.966	-0.045	0.183	2.136	1.099	0.995	9.721	-2.433	-0.854	1.709	-0.977	1506608801
-9.65	-0.806	-2.81	-2.258	-0.977	0.122	3.564	-8.525	1.371	0.732	-2.747	1.526	3.973	9.52	-0.965	-0.977	0.916	0.61	-9.65	-0.806	-2.81	-2.258	-0.977	0.122	1.002	9.941	-0.067	0.305	2.197	0.916	1.341	9.722	-2.944	-1.16	1.77	-0.977	1506608801
-9.642	-0.746	-2.876	-2.441	-1.221	0.244	3.688	-8.576	1.258	0.732	-2.747	1.526	4.024	9.266	-0.918	-0.183	1.282	0.488	-9.642	-0.746	-2.876	-2.441	-1.221	0.244	1.002	9.941	-0.067	0.366	2.197	0.793	1.599	9.823	-2.661	-1.343	1.892	-1.038	1506608801
-10.179	-0.902	-2.475	-2.93	-1.099	0.427	3.742	-8.636	1.212	0.305	-2.93	0.488	4.035	9.202	-0.83	0.305	2.014	0.183	-10.179	-0.902	-2.475	-2.93	-1.099	0.427	0.989	9.939	-0.199	0.305	2.075	0.793	1.544	9.914	-2.117	-1.709	2.319	-0.977	1506608801
-10.53	-1.119	-1.748	-3.113	-0.488	0.366	3.701	-8.85	1.172	0	-2.625	-0.061	3.809	9.467	-0.776	0.488	2.075	0	-10.53	-1.119	-1.748	-3.113	-0.488	0.366	1.615	10.579	0.233	0.427	2.319	0.793	1.406	10.539	-1.541	-2.197	2.441	-0.916	1506608801
-10.511	-1.811	-1.413	-2.747	-0.183	0.427	3.667	-9.551	1.249	-0.061	-2.197	-0.427	3.653	10.189	-0.816	0.366	1.526	-0.244	-10.511	-1.811	-1.413	-2.747	-0.183	0.427	2.05	10.92	1.004	0.793	2.625	0.427	0.719	10.994	-0.666	-2.502	2.625	-0.549	1506608801
-10.161	-2.363	-0.456	-3.052	-0.977	0.366	3.667	-9.551	1.249	-0.061	-2.197	-0.427	3.874	10.405	-0.295	0.549	1.648	-0.061	-10.161	-2.363	-0.456	-3.052	-0.977	0.366	2.05	10.92	1.004	1.587	2.686	-0.122	1.2	11.015	0.074	-3.601	2.319	0	1506608801
-9.829	-2.394	0.939	-3.54	-1.282	0	3.387	-10.042	1.152	0.183	-2.319	-0.732	4.313	9.49	0.603	1.221	2.625	0.61	-9.829	-2.394	0.939	-3.54	-1.282	0	1.287	8.892	1.705	1.282	2.869	-0.122	1.444	10.466	0.804	-3.967	3.296	0.977	1506608801
-10.537	-2.735	1.394	-3.54	-1.953	-0.244	3.525	-9.167	1.079	0.977	-2.686	-2.502	4.356	9.176	1.209	1.526	3.662	1.648	-10.537	-2.735	1.394	-3.54	-1.953	-0.244	1.509	9.471	1.964	0.793	3.235	0.244	0.737	9.424	1.491	-3.174	3.54	1.831	1506608801
-9.869	-3.314	1.45	-2.686	-1.343	-0.061	3.469	-8.865	0.682	1.221	-2.93	-3.113	3.919	10.13	1.337	1.099	3.723	2.258	-9.869	-3.314	1.45	-2.686	-1.343	-0.061	1.616	10.538	1.964	0.977	4.089	0.244	-0.351	9.662	1.709	-1.77	2.319	2.319	1506608801
-8.859	-2.707	1.535	-1.709	0.061	0.427	3.319	-9.039	-0.01	1.526	-3.479	-2.991	3.535	11.099	1.331	0.793	3.113	2.563	-8.859	-2.707	1.535	-1.709	0.061	0.427	0.933	10.264	2.281	1.16	4.517	0.122	0.815	8.811	0.695	-0.61	2.38	3.54	1506608801
-8.985	-1.337	1.006	-1.831	-0.061	0.244	3.387	-8.831	-0.569	1.648	-2.991	-2.197	3.529	10.728	1.616	1.221	3.052	2.93	-8.985	-1.337	1.006	-1.831	-0.061	0.244	-0.039	9.188	2.28	0.854	4.333	0.183	2.015	9.228	-0.114	1.221	4.517	3.906	1506608801
-8.594	-0.816	0.335	-2.502	-0.366	0.061	3.377	-7.783	-0.962	1.404	-2.197	-1.648	3.202	10.121	1.595	1.343	3.052	3.662	-8.594	-0.816	0.335	-2.502	-0.366	0.061	-0.368	8.815	2.218	0.183	3.723	0.488	1	9.981	0.394	1.221	5.676	4.211	1506608801
-8.843	-0.683	0.288	-2.563	0.183	0.122	3.341	-7.148	-1.111	1.221	-1.892	-1.221	2.559	9.999	1.341	0.854	2.747	3.967	-8.843	-0.683	0.288	-2.563	0.183	0.122	0.089	9.079	2.146	-0.122	3.052	0.671	1.298	9.649	0.886	1.648	5.188	4.395	1506608801
-9.515	-0.518	0.227	-2.808	-0.061	0.244	3.217	-7.177	-1.255	1.16	-1.892	-0.732	1.927	9.784	0.926	0.305	1.953	3.54	-9.515	-0.518	0.227	-2.808	-0.061	0.244	0.089	9.079	2.146	-0.061	2.197	0.61	1.912	9.597	1.166	2.258	5.615	3.967	1506608802
-9.546	-0.362	0.383	-2.93	-0.183	0.244	3.23	-7.441	-1.336	1.16	-2.075	-0.122	1.568	9.091	0.773	0.488	1.343	2.502	-9.546	-0.362	0.383	-2.93	-0.183	0.244	0.916	9.216	2.174	0.244	1.831	0.244	1.506	9.756	0.961	2.258	4.639	3.174	1506608802
-9.628	-0.06	0.583	-2.808	-0.061	0.488	3.228	-7.775	-1.348	1.16	-2.075	-0.122	1.532	8.425	0.809	0.977	1.16	1.099	-9.628	-0.06	0.583	-2.808	-0.061	0.488	1.418	9.159	2.022	0.305	1.709	0	1.202	9.531	0.744	2.38	4.517	2.38	1506608802
-10.203	0.083	0.447	-2.686	0.244	0.793	3.212	-8.392	-0.872	0.61	-2.014	1.465	3.047	8.597	1.573	1.709	1.526	-1.587	-10.203	0.083	0.447	-2.686	0.244	0.793	1.782	9.442	1.765	0.61	1.526	-0.549	1.214	8.753	1.571	3.052	3.479	0.122	1506608802
-10.377	-0.106	0.342	-3.113	0	0.549	3.283	-8.55	-0.386	0.61	-2.014	1.465	3.047	8.597	1.573	1.77	1.831	-2.625	-10.377	-0.106	0.342	-3.113	0	0.549	1.782	9.442	1.765	0.61	1.526	-0.549	2.742	9.599	2.099	1.953	3.418	-0.549	1506608802
-11.002	-0.025	0.66	-3.54	0.061	0.366	3.206	-8.851	0.029	0.732	-1.77	2.075	3.962	9.326	1.876	1.892	2.319	-3.113	-11.002	-0.025	0.66	-3.54	0.061	0.366	1.666	10.326	1.821	0.671	1.343	-0.61	3.575	10.098	2.454	0.549	3.601	-0.305	1506608802
-11.684	-1.505	-0.408	-3.113	-1.099	-0.061	3.103	-9.221	0.221	0.916	-2.136	2.319	4.79	9.961	2.072	2.075	2.502	-3.052	-11.684	-1.505	-0.408	-3.113	-1.099	-0.061	1.853	11.201	1.619	0.427	1.221	-0.549	2.975	10.241	2.708	-0.122	3.113	-0.183	1506608802
-10.085	-2.251	0.708	-2.197	-0.061	0.061	3.131	-9.727	0.22	1.282	-2.747	2.38	5.373	10.958	2.079	2.136	2.747	-2.869	-10.085	-2.251	0.708	-2.197	-0.061	0.061	1.853	11.201	1.619	0.122	1.526	-0.183	0.769	10.869	0.726	1.831	-1.099	-0.549	1506608802
-9.691	-1.565	-0.121	-1.953	0.183	-0.305	3.121	-10.651	-0.171	1.587	-3.418	2.38	6.06	11.663	2.611	2.319	3.662	-2.625	-9.691	-1.565	-0.121	-1.953	0.183	-0.305	0.816	11.182	1.335	0	1.892	0	-0.386	10.363	2.139	0.549	-0.366	-1.16	1506608802
-9.325	-1.552	-1.62	-2.319	0	-0.916	3.248	-10.413	-0.481	1.343	-3.784	2.075	6.093	11.289	2.889	1.831	3.357	-1.709	-9.325	-1.552	-1.62	-2.319	0	-0.916	0.087	9.938	0.853	0	2.258	-0.061	0.418	9.628	-1.349	3.418	-1.648	-1.648	1506608802
-9.026	-2.174	-2.082	-2.441	-0.366	-0.61	3.359	-8.949	-0.514	1.038	-3.662	1.526	5.565	10.241	2.616	0.61	2.197	-0.244	-9.026	-2.174	-2.082	-2.441	-0.366	-0.61	0.087	9.938	0.853	-0.366	1.831	0.427	1.491	9.714	-2.015	1.77	0	-1.892	1506608802
-9.32	-2.172	-2.049	-2.625	0.122	-0.183	3.213	-7.751	-0.475	1.038	-3.662	1.526	4.985	9.081	2.177	-0.488	1.831	0.671	-9.32	-2.172	-2.049	-2.625	0.122	-0.183	0.366	8.97	0.367	-0.854	1.77	0.916	2.162	9.753	-1.904	1.77	2.258	-1.709	1506608802
-9.617	-1.822	-1.954	-2.38	0.305	-0.061	2.925	-7.674	-0.481	0.732	-3.967	0.183	4.683	8.789	1.604	-1.038	1.953	0.366	-9.617	-1.822	-1.954	-2.38	0.305	-0.061	0.616	9.599	-0.306	-0.793	2.991	1.526	0.973	9.781	-1.477	1.404	1.404	-1.343	1506608802
-9.63	-1.395	-1.897	-2.197	0.122	-0.366	2.899	-8.513	-0.48	0.366	-3.967	-0.061	5.041	9.317	0.86	-1.404	2.747	-0.549	-9.63	-1.395	-1.897	-2.197	0.122	-0.366	0.616	9.599	-0.306	-0.122	4.211	2.136	0.866	9.928	-2.032	1.221	-0.61	-1.16	1506608802
-9.339	-1.141	-1.918	-2.502	-0.122	-0.61	3.098	-8.934	-0.111	-0.122	-3.479	-0.244	5.53	9.684	-0.237	-2.014	3.479	-0.671	-9.339	-1.141	-1.918	-2.502	-0.122	-0.61	0.367	10.051	-0.078	0.427	4.395	2.197	1.482	9.78	-2.315	1.038	-0.366	-1.404	1506608802
-9.39	-1.282	-1.97	-2.808	-0.366	-0.732	3.232	-8.491	0.629	-0.305	-2.808	-0.549	5.242	9.241	-0.998	-1.953	2.563	0.549	-9.39	-1.282	-1.97	-2.808	-0.366	-0.732	0.089	9.332	0.274	0.244	3.479	2.075	1.632	9.494	-2.14	0.916	1.038	-1.526	1506608802
-9.606	-1.333	-1.875	-2.686	-0.61	-0.793	3.283	-7.935	1.467	-0.366	-1.892	-0.854	4.859	8.75	-1.202	-1.221	1.648	1.77	-9.606	-1.333	-1.875	-2.686	-0.61	-0.793	0.089	9.332	0.274	-0.183	2.625	1.892	1.395	9.532	-1.742	0.732	2.075	-1.343	1506608802
-9.377	-1.412	-1.681	-2.441	-0.366	-0.732	3.088	-8.02	2.028	-0.183	-1.343	-0.977	4.528	8.734	-1.414	-0.61	1.282	2.075	-9.377	-1.412	-1.681	-2.441	-0.366	-0.732	0.841	9.514	0.083	-0.061	2.441	1.709	0.876	9.666	-1.51	0.305	1.77	-1.221	1506608802
-9.416	-1.251	-1.928	-1.892	-0.183	-0.671	2.749	-8.327	2.283	0	-1.648	-0.854	4.37	8.865	-1.548	-0.244	1.77	1.77	-9.416	-1.251	-1.928	-1.892	-0.183	-0.671	0.953	9.631	0.193	0.549	2.686	1.465	0.55	9.525	-1.695	0.366	0.854	-1.282	1506608802
-9.674	-1.159	-1.979	-1.282	-0.549	-0.671	2.64	-8.455	2.433	0	-1.526	-0.61	4.155	8.89	-1.578	0.244	2.136	1.648	-9.674	-1.159	-1.979	-1.282	-0.549	-0.671	0.953	9.631	0.193	0.977	2.808	1.16	0.742	9.656	-2.125	0.183	0.549	-1.404	1506608802
-9.838	-1.091	-1.483	-1.038	-0.671	-0.305	2.527	-8.32	2.583	0.122	-1.526	-0.305	3.937	8.915	-1.377	0.977	2.014	1.831	-9.838	-1.091	-1.483	-1.038	-0.671	-0.305	0.755	9.768	0.644	1.099	2.625	0.732	0.915	9.78	-1.875	-0.122	0.366	-1.465	1506608802
-9.817	-0.561	-1.765	-1.16	-0.549	-0.244	2.527	-8.32	2.583	0.122	-1.526	-0.305	3.728	9.243	-0.873	1.587	1.709	2.075	-9.817	-0.561	-1.765	-1.16	-0.549	-0.244	0.773	10.147	0.794	0.977	2.075	0.366	0.623	10	-1.175	-0.488	-0.244	-1.343	1506608802
-10.275	-0.638	-1.812	-0.854	-0.61	0.122	2.573	-8.436	2.433	0.427	-1.648	0.854	3.632	9.734	-0.459	1.77	1.587	2.014	-10.275	-0.638	-1.812	-0.854	-0.61	0.122	0.773	10.147	0.794	1.16	1.465	-0.061	1.609	10.081	-1.671	-1.465	-0.549	-1.221	1506608802
-11.148	-1.014	-1.519	-1.099	-0.549	0.793	2.707	-8.63	2.121	0.427	-1.77	1.465	3.56	10.002	0.095	1.709	1.587	1.587	-11.148	-1.014	-1.519	-1.099	-0.549	0.793	1.926	11.192	1.358	1.16	0.549	-0.61	2.175	10.554	-1.632	-1.587	0.427	-0.793	1506608802
-11.287	-2.338	-1.54	-1.526	-0.427	0.732	2.978	-9.349	1.584	0.549	-1.953	1.709	3.341	10.542	0.901	1.709	1.465	0.977	-11.287	-2.338	-1.54	-1.526	-0.427	0.732	2.632	11.801	1.774	0.916	0.244	-0.732	2.436	11.313	-0.542	-2.38	0.793	0.122	1506608803
-9.424	-3.984	-0.34	-0.061	-0.305	1.16	3.647	-11.066	1.159	0.61	-1.526	1.831	3.731	11.151	2.147	1.953	2.136	-0.244	-9.424	-3.984	-0.34	-0.061	-0.305	1.16	2.632	11.801	1.774	1.038	0.061	-0.916	2.458	11.922	1.171	-4.211	1.587	1.343	1506608803
-9.556	-2.535	1.002	0.366	-0.122	1.404	4.285	-11.267	0.644	0.671	-0.549	0.977	3.869	9.826	3.58	2.197	3.357	-0.427	-9.556	-2.535	1.002	0.366	-0.122	1.404	1.084	7.88	2.485	0.427	-0.305	-0.793	2.249	10.04	1.287	-5.249	0.732	3.601	1506608803
-10.956	-1.432	0.622	-0.977	-1.343	0.549	4.225	-9.196	0.537	0.488	0	-0.916	3.158	8.632	4.031	1.221	2.319	0.122	-10.956	-1.432	0.622	-0.977	-1.343	0.549	1.336	8.893	2.657	-0.366	0.549	-0.061	1.676	10.853	0.263	-3.723	0.732	4.7	1506608803
-10.003	-2.103	0.492	-1.221	-0.916	0.549	3.738	-8.679	0.486	0.61	0.305	-1.953	2.5	9.518	3.656	-0.122	0.671	0.061	-10.003	-2.103	0.492	-1.221	-0.916	0.549	1.336	8.893	2.657	0	1.709	0.183	0.359	11.417	0.065	-2.38	2.014	3.845	1506608803
-8.716	-1.693	0.817	-1.404	-0.61	0.549	3.072	-9.898	0	1.221	0.183	-1.892	2.621	10.429	3.232	-0.549	-0.549	-0.61	-8.716	-1.693	0.817	-1.404	-0.61	0.549	1.509	10.411	2.394	0.671	1.16	-0.122	0.336	10.063	-0.309	-1.099	2.258	4.15	1506608803
-8.571	-1.084	0.866	-1.465	-0.488	0	2.537	-9.646	-0.597	1.465	-0.854	-1.953	3.098	9.329	2.83	-0.122	-0.549	-0.549	-8.571	-1.084	0.866	-1.465	-0.488	0	1.33	8.647	2.478	0.427	0.488	0	1.537	9.613	0.097	0.122	3.723	3.967	1506608803
-8.571	-0.95	0.695	-1.77	-0.61	-0.183	2.522	-8.385	-0.87	1.099	-1.099	-2.441	3.274	8.674	2.602	0.183	0.061	-0.366	-8.571	-0.95	0.695	-1.77	-0.61	-0.183	1.33	8.647	2.478	-0.122	0.61	0.183	1.306	9.129	0.492	0.854	4.639	3.418	1506608803
-8.648	-0.694	0.816	-1.892	0.061	-0.183	2.434	-8.166	-0.946	0.732	-0.366	-2.625	2.934	8.687	2.231	0.244	0.305	-0.671	-8.648	-0.694	0.816	-1.892	0.061	-0.183	1.756	8.879	2.171	-0.183	0.732	0.061	0.613	8.271	0.744	1.526	5.371	2.747	1506608803
-9.04	-0.571	0.964	-1.465	0.488	0	1.962	-8.208	-1.058	0.671	-0.61	-2.441	2.625	8.636	1.765	0.427	-0.427	-0.977	-9.04	-0.571	0.964	-1.465	0.488	0	2.379	9.103	2.306	0	0.488	-0.183	-0.37	8.509	0.494	2.686	4.028	1.709	1506608803
-9.606	-0.284	0.735	-1.526	0.244	0.122	1.73	-8.224	-1.095	0.671	-0.977	-1.953	2.783	8.702	1.625	0.854	-0.549	-1.343	-9.606	-0.284	0.735	-1.526	0.244	0.122	2.379	9.103	2.306	0.183	0.671	-0.427	-0.581	8.782	0.926	3.54	2.38	0.916	1506608803
-10.119	0.006	1.055	-1.77	0.427	0.488	1.701	-8.399	-1.01	0.671	-0.977	-1.953	3.034	8.757	1.851	1.404	0.488	-1.709	-10.119	0.006	1.055	-1.77	0.427	0.488	2.493	9.094	2.32	0.183	0.916	-0.549	1.286	8.725	2.48	3.418	2.441	-0.366	1506608803
-10.484	-0.286	0.876	-2.075	0.122	0.61	1.66	-8.607	-0.914	0.366	-1.099	-0.549	3.218	8.815	2.229	1.77	1.648	-1.709	-10.484	-0.286	0.876	-2.075	0.122	0.61	2.064	8.831	2.28	0.183	1.038	-0.427	1.834	8.975	2.75	2.747	1.16	-1.709	1506608803
-9.868	0.068	1.422	-2.014	0.366	0.427	1.733	-8.734	-0.729	0.366	-1.099	-0.549	3.194	9.17	2.482	1.587	1.648	-1.587	-9.868	0.068	1.422	-2.014	0.366	0.427	1.543	8.851	2.183	0.488	0.977	-0.305	3.644	10.519	4.596	1.526	1.77	-0.916	1506608803
-10.671	0.066	1.12	-2.563	0.366	0.488	1.909	-8.734	-0.402	0.244	-1.099	0.122	3.219	9.726	2.378	0.916	1.038	-1.282	-10.671	0.066	1.12	-2.563	0.366	0.488	1.638	9.91	2.335	0.793	0.916	-0.183	3.915	9.774	3.644	-1.038	3.052	0.549	1506608803
-11.673	-1.973	-0.006	-1.892	-0.61	-0.061	2.074	-8.561	0.103	-0.061	-0.793	1.587	3.56	10.298	2.289	0.549	0.793	-0.854	-11.673	-1.973	-0.006	-1.892	-0.61	-0.061	2.078	11.018	2.028	0.916	0.916	0	0.652	9.361	1.51	2.197	-2.319	-0.549	1506608803
-11.014	-2.741	0.321	-0.671	-0.366	0.183	2.137	-8.808	0.514	0.305	-1.099	2.258	4.047	11.273	2.279	0.732	1.343	-0.488	-11.014	-2.741	0.321	-0.671	-0.366	0.183	2.078	11.018	2.028	0.732	0.793	0.183	0.207	12.245	1.451	2.075	1.404	-1.221	1506608803
-9.049	-1.212	0.06	-1.16	0.488	-0.061	2.255	-9.832	0.449	0.854	-2.258	2.869	4.374	12.06	2.341	0.854	2.258	-0.305	-9.049	-1.212	0.06	-1.16	0.488	-0.061	1.803	11.198	1.366	0.427	1.16	0.305	2.384	11.186	0.812	1.038	-2.014	-0.244	1506608803
-9.503	-1.541	-1.627	-1.709	0.244	-0.671	2.818	-10.286	0.157	0.854	-2.258	2.869	4.256	11.468	2.335	0.61	2.686	0.183	-9.503	-1.541	-1.627	-1.709	0.244	-0.671	1.007	9.886	1.017	0	2.014	0.427	0.666	9.563	-1.913	2.014	0.244	-0.549	1506608803
-9.444	-2.284	-2	-1.343	0.061	-0.427	3.663	-9.393	0.394	0.183	-2.136	2.869	3.748	10.282	2.049	0	2.625	0.916	-9.444	-2.284	-2	-1.343	0.061	-0.427	1.007	9.886	1.017	-0.305	2.014	0.671	0.184	9.756	-2.224	2.075	0.671	-1.221	1506608803
-9.278	-1.909	-1.665	-1.16	0.366	0.061	3.663	-9.393	0.394	0.183	-2.136	2.869	3.1	9.563	1.657	-0.732	1.953	1.16	-9.278	-1.909	-1.665	-1.16	0.366	0.061	0.731	9.146	0.001	-0.488	1.587	1.038	1.304	9.711	-2.044	1.709	0.732	-1.099	1506608803
-9.576	-1.275	-1.59	-1.099	0.549	0	3.868	-8.6	0.896	0.244	-2.319	0.183	2.934	9.372	1.158	-1.221	0.793	0.854	-9.576	-1.275	-1.59	-1.099	0.549	0	0.731	9.146	0.001	-0.305	1.77	1.343	1.306	9.621	-1.878	1.465	0.671	-0.854	1506608803
-9.593	-0.817	-1.744	-1.404	0.488	-0.305	3.724	-9.085	0.904	0.244	-2.319	0.183	3.675	9.525	0.498	-1.526	0.977	0.305	-9.593	-0.817	-1.744	-1.404	0.488	-0.305	0.841	9.459	0.035	0.061	2.441	1.465	1.231	9.705	-2.155	1.16	-0.305	-0.854	1506608803
-9.491	-0.681	-1.787	-1.953	0.183	-0.549	3.665	-9.125	1.26	0	-2.686	-0.732	4.262	9.572	-0.421	-1.77	1.77	0.427	-9.491	-0.681	-1.787	-1.953	0.183	-0.549	0.805	9.522	0.52	0.549	2.563	1.404	1.58	9.57	-2.236	1.038	-0.244	-1.099	1506608803
-9.418	-0.992	-1.65	-2.197	-0.061	-0.61	3.399	-8.553	1.792	-0.305	-1.831	-1.038	4.238	9.042	-1.044	-1.343	1.16	1.221	-9.418	-0.992	-1.65	-2.197	-0.061	-0.61	0.805	9.522	0.52	0.549	1.709	1.221	1.561	9.485	-2.077	0.854	0.549	-1.099	1506608803
-9.554	-1.221	-1.525	-2.014	-0.122	-0.549	-38.476	31.199	-27.03	0.244	-1.526	-0.732	4.234	8.451	-1.164	-0.366	0.61	1.953	-9.554	-1.221	-1.525	-2.014	-0.122	-0.549	1.242	9.07	0.541	0.427	1.526	0.854	1.495	9.491	-1.699	0.732	1.16	-0.916	1506608804
-9.716	-1.212	-1.431	-2.014	-0.061	-0.61	2.438	-8.498	1.782	0.366	-1.404	-1.648	4.508	8.431	-1.199	0.488	1.221	2.136	-9.716	-1.212	-1.431	-2.014	-0.061	-0.61	1.713	9.457	0.178	0.488	2.136	0.488	1.285	9.567	-1.715	0.549	1.038	-0.793	1506608804
-9.777	-1.29	-1.455	-2.014	0	-0.549	2.438	-8.498	1.782	0.366	-1.404	-1.648	5.002	8.874	-0.986	1.038	2.075	2.197	-9.777	-1.29	-1.455	-2.014	0	-0.549	1.713	9.457	0.178	0.793	2.625	0.122	1.089	9.726	-1.939	0.366	0.61	-0.732	1506608804
-9.74	-1.232	-1.625	-1.587	0.183	-0.427	2.082	-8.77	1.373	0.427	-1.526	-1.038	5.786	9.333	-0.496	1.526	1.709	2.808	-9.74	-1.232	-1.625	-1.587	0.183	-0.427	1.68	9.969	0.348	1.038	2.625	-0.122	1.098	9.82	-2.058	0.305	0.427	-0.549	1506608804
-9.658	-1.146	-1.708	-1.282	0.061	-0.427	2.017	-8.269	1.31	0.427	-1.465	-0.549	6.62	9.469	0.234	2.014	1.831	3.54	-9.658	-1.146	-1.708	-1.282	0.061	-0.427	2.062	9.801	0.543	0.977	2.502	-0.061	1.275	9.802	-2.035	0.061	0.549	-0.549	1506608804
-9.74	-0.987	-1.654	-0.977	0	-0.305	1.883	-7.966	1.188	0.427	-1.465	-0.549	6.709	9.353	0.836	2.197	2.38	3.967	-9.74	-0.987	-1.654	-0.977	0	-0.305	2.062	9.801	0.543	0.854	2.563	0.183	1.067	9.69	-2.224	-0.122	0.183	-0.549	1506608804
-9.78	-0.697	-1.647	-0.732	-0.061	-0.122	1.94	-7.958	1.037	0.305	-1.648	1.099	6.206	9.128	1.351	2.075	2.747	3.784	-9.78	-0.697	-1.647	-0.732	-0.061	-0.122	1.956	9.628	0.343	0.671	2.502	0.549	0.914	9.714	-2.137	-0.061	-0.122	-0.671	1506608804
-9.653	-0.376	-1.692	-0.549	0	-0.061	2.286	-7.997	1.007	0.122	-1.587	1.831	5.408	8.927	1.58	1.587	2.808	3.296	-9.653	-0.376	-1.692	-0.549	0	-0.061	1.666	9.611	0.402	0.732	2.258	0.793	1.217	9.758	-1.891	-0.305	-0.427	-0.671	1506608804
-10.001	-0.225	-2.004	-0.549	-0.183	0	2.286	-7.997	1.007	0.122	-1.587	1.831	4.599	8.738	1.587	0.977	2.258	2.563	-10.001	-0.225	-2.004	-0.549	-0.183	0	1.666	9.611	0.402	0.61	1.892	0.977	1.561	9.692	-1.823	-0.671	-0.305	-0.732	1506608804
-10.629	-0.45	-1.966	-1.099	-0.305	0.061	2.948	-8.893	1.023	-0.122	-1.099	2.502	3.913	8.575	1.546	0.549	1.526	1.77	-10.629	-0.45	-1.966	-1.099	-0.305	0.061	1.739	9.765	0.531	0.427	1.404	0.916	1.954	10.03	-1.859	-1.038	-0.122	-0.671	1506608804
-10.721	-0.939	-1.818	-1.465	-0.244	0.244	3.518	-10.408	0.888	-0.122	-0.854	2.747	3.275	8.752	1.315	0.305	0.549	0.61	-10.721	-0.939	-1.818	-1.465	-0.244	0.244	2.18	10.452	0.672	0.488	1.038	0.549	1.739	10.631	-1.671	-1.465	0.488	-0.244	1506608804
-10.629	-1.544	-1.56	-1.038	-0.793	0.244	4.109	-10.658	0.742	-0.061	-0.977	1.831	3.297	9.106	1.267	0.244	-0.061	-0.916	-10.629	-1.544	-1.56	-1.038	-0.793	0.244	2.862	11.08	1.059	0.793	0.366	-0.183	1.299	10.878	-0.648	-2.38	0.427	0.122	1506608804
-9.903	-2.04	-0.886	-0.977	-1.038	0.183	4.337	-9.707	0.718	-0.122	-1.099	0.061	3.869	8.515	1.656	0.732	0.549	-1.892	-9.903	-2.04	-0.886	-0.977	-1.038	0.183	2.515	9.934	1.337	0.427	0.061	-0.427	1.074	11.164	-0.042	-3.418	0.122	0.488	1506608804
-9.166	-2.403	-0.221	-0.854	-0.732	0.488	3.99	-9.278	0.605	0	-1.221	-1.404	4.152	8.068	2.018	0.916	1.038	-1.953	-9.166	-2.403	-0.221	-0.854	-0.732	0.488	1.79	8.886	1.349	-0.244	-0.061	-0.244	1.312	10.414	0.55	-3.662	0.61	1.038	1506608804
-9.339	-2.224	0.298	-0.671	-0.732	0.549	3.354	-9.002	0.294	0.427	-1.404	-2.075	4.205	8.297	2.202	0.671	0.793	-2.136	-9.339	-2.224	0.298	-0.671	-0.732	0.549	1.663	8.869	1.392	-0.244	0.122	-0.305	1.632	9.58	1.077	-3.723	1.16	2.075	1506608804
-10.408	-1.543	0.263	-0.732	-0.977	0.427	3.354	-9.002	0.294	0.427	-1.404	-2.075	4.267	8.697	2.079	0.183	0.488	-2.319	-10.408	-1.543	0.263	-0.732	-0.977	0.427	1.808	9.136	1.81	0.122	0.488	-0.549	1.482	9.618	0.333	-3.052	1.526	2.869	1506608804
-10.618	-1.325	0.039	-1.282	-1.282	0.305	2.437	-9.034	-0.511	0.61	-1.343	-2.197	4.366	9.228	1.869	-0.122	-0.122	-2.197	-10.618	-1.325	0.039	-1.282	-1.282	0.305	1.82	10.16	2.32	0.488	1.038	-0.671	1.523	10.465	0.018	-1.526	2.563	2.625	1506608804
-9.522	-1.436	0.22	-1.892	-1.099	0.183	2.147	-9.446	-1.037	0.854	-1.099	-1.526	4.802	9.902	1.951	0.061	0.122	-2.075	-9.522	-1.436	0.22	-1.892	-1.099	0.183	1.82	10.16	2.32	0.366	0.977	-0.671	0.975	10.342	-0.01	-0.671	3.784	2.197	1506608804
-8.953	-1.462	0.532	-1.587	-0.732	0	2.055	-8.82	-1.202	0.488	-1.038	-1.404	4.966	9.768	2.412	0.549	0.977	-1.892	-8.953	-1.462	0.532	-1.587	-0.732	0	1.488	9.874	2.213	0.061	0.366	-0.61	0.941	9.497	0.468	0.061	4.089	2.075	1506608804
-8.935	-1.347	0.517	-1.343	-0.549	-0.122	2.043	-8.378	-1.168	0.061	-0.61	-1.343	4.484	9.091	2.579	0.549	0.854	-1.282	-8.935	-1.347	0.517	-1.343	-0.549	-0.122	1.665	8.93	2.032	-0.305	0.183	-0.549	1.034	9.17	0.865	0.732	4.395	1.77	1506608804
-9.178	-1.215	0.47	-1.343	-0.305	-0.061	1.816	-8.546	-1.147	0	-0.549	-1.16	4.003	8.88	2.574	0.183	0.305	-1.038	-9.178	-1.215	0.47	-1.343	-0.305	-0.061	1.665	8.93	2.032	-0.305	0.366	-0.427	0.547	9.245	1.154	1.038	4.395	1.282	1506608804
-9.534	-1.129	0.55	-1.343	-0.305	0	1.602	-8.717	-1.136	0.122	-0.916	-0.671	3.893	9.045	2.405	0.122	0.244	-1.16	-9.534	-1.129	0.55	-1.343	-0.305	0	2.089	9.258	1.993	0	0.732	-0.427	0.013	9.532	1.282	1.099	3.662	1.038	1506608804
-9.557	-0.884	0.733	-1.221	-0.244	0.122	1.603	-8.794	-1.121	0.183	-1.038	0	4.027	9.062	2.37	0.427	0.427	-1.221	-9.557	-0.884	0.733	-1.221	-0.244	0.122	2.287	9.337	2.156	0.183	1.099	-0.366	-0.033	9.491	1.438	0.977	2.502	0.793	1506608804
-9.56	-0.461	0.798	-1.648	-0.427	0	1.773	-8.82	-1.016	0.122	-0.977	0.549	4.175	8.977	2.489	0.854	0.977	-1.038	-9.56	-0.461	0.798	-1.648	-0.427	0	1.964	9.148	2.192	0.244	1.221	-0.244	0.748	9.239	1.915	1.099	1.526	0.305	1506608804
-9.556	-0.386	1.002	-1.77	-0.183	0.061	1.966	-8.799	-0.805	0.061	-0.854	1.038	4.119	8.975	2.564	0.793	1.099	-0.549	-9.556	-0.386	1.002	-1.77	-0.183	0.061	1.585	8.987	2.145	0.244	1.099	-0.122	1.379	9.05	2.247	1.282	1.282	-0.061	1506608804
-9.698	-0.499	0.998	-1.648	0	0.183	2.169	-8.843	-0.471	0.183	-0.671	1.404	3.968	9.142	2.479	0.549	0.732	-0.122	-9.698	-0.499	0.998	-1.648	0	0.183	1.61	9.104	2.109	0.366	0.916	-0.122	1.501	9.007	2.151	1.587	1.16	-0.488	1506608805
-9.684	-0.688	0.95	-1.709	0.061	0.183	2.306	-8.943	-0.23	0.366	-1.038	1.709	3.838	9.171	2.37	0.671	0.488	0.061	-9.684	-0.688	0.95	-1.709	0.061	0.183	1.966	9.256	2.088	0.488	0.916	-0.122	1.969	9.439	2.034	1.648	2.258	-0.671	1506608805
-9.648	-0.58	1.113	-1.587	0.244	0.244	2.483	-9.101	-0.172	0.732	-1.526	1.831	3.825	9.186	2.318	1.038	0.854	0.122	-9.648	-0.58	1.113	-1.587	0.244	0.244	2.271	9.342	2.07	0.549	1.16	-0.061	2.535	9.6	2.038	0.977	2.441	-0.244	1506608805
-9.665	0.075	1.268	-1.648	0.427	0.305	2.771	-9.179	-0.201	0.977	-1.831	1.77	3.706	9.262	2.324	1.282	1.16	0.122	-9.665	0.075	1.268	-1.648	0.427	0.305	2.344	9.339	2.041	0.549	1.465	-0.061	2.711	9.813	2.367	-0.122	2.563	0.427	1506608805
-10.324	0.256	1.409	-1.892	0.305	0.183	3.042	-9.089	-0.273	1.221	-1.831	1.587	3.573	9.311	2.37	1.282	1.343	0.244	-10.324	0.256	1.409	-1.892	0.305	0.183	2.275	9.301	2.042	0.61	1.648	0	1.558	9.158	2	0.732	2.014	0.366	1506608805
-10.487	-0.946	0.441	-1.892	0.793	-0.305	3.133	-9.14	-0.514	1.221	-1.831	1.587	3.493	9.497	2.384	1.465	1.648	0.305	-10.487	-0.946	0.441	-1.892	0.793	-0.305	2.324	9.53	2.015	0.61	1.648	0.061	0.395	9.099	0.916	2.319	0.244	-0.305	1506608805
-11.127	-1.936	0.328	-1.709	0.061	-0.305	3.151	-9.52	-1.054	1.526	-2.991	0.671	3.492	10.292	2.37	1.526	2.197	0.061	-11.127	-1.936	0.328	-1.709	0.061	-0.305	2.487	10.307	1.526	0.488	1.831	0.244	0.566	10.578	1.101	3.784	0.549	-0.549	1506608805
-10.274	-1.104	0.748	-1.77	0.061	-0.122	3.151	-9.52	-1.054	1.526	-2.991	0.671	3.655	10.923	2.485	1.221	2.808	-0.183	-10.274	-1.104	0.748	-1.77	0.061	-0.122	2.255	10.838	1.232	0.488	2.014	0.305	1.753	11.762	2.962	-0.854	0.061	0.488	1506608805
-9.769	-0.547	0.115	-2.197	0.427	-0.366	3.419	-8.626	-1.215	1.038	-3.418	0.122	3.711	10.812	2.602	0.61	2.502	0.061	-9.769	-0.547	0.115	-2.197	0.427	-0.366	1.287	10.481	1.318	0.366	2.319	0.366	0.937	9.853	0.598	1.953	1.892	-0.366	1506608805
-9.886	-1.241	-0.49	-2.075	-0.122	-0.61	3.384	-8.001	-0.757	-0.122	-1.587	-0.305	3.523	10.503	2.232	-0.305	1.587	0.671	-9.886	-1.241	-0.49	-2.075	-0.122	-0.61	0.615	10.055	1.32	0.061	1.831	0.671	0.324	9.993	-0.358	1.16	0.732	-0.244	1506608805
-9.325	-1.552	-0.526	-1.953	-0.366	-0.488	3.083	-7.945	-0.457	-0.061	-1.77	-0.61	3.329	10.262	1.771	-0.854	1.16	1.038	-9.325	-1.552	-0.526	-1.953	-0.366	-0.488	0.846	9.975	1.261	-0.061	1.282	0.854	0.418	9.804	-0.541	1.831	0.854	-0.61	1506608805
-9.237	-1.632	-0.634	-1.953	-0.305	-0.488	2.885	-8.21	-0.351	-0.122	-2.38	-1.099	3.137	9.83	1.369	-0.793	0.977	0.916	-9.237	-1.632	-0.634	-1.953	-0.305	-0.488	1.553	9.841	1.128	-0.183	1.404	0.793	1.506	9.605	-0.674	1.648	1.16	-0.549	1506608805
-9.427	-1.906	-0.891	-1.648	0	-0.427	2.845	-8.483	-0.129	-0.122	-2.38	-1.099	3.098	9.298	1.068	-0.427	1.282	0.488	-9.427	-1.906	-0.891	-1.648	0	-0.427	1.852	9.555	1.101	-0.366	2.014	0.732	1.206	9.572	-0.926	1.404	1.77	-0.366	1506608805
-9.432	-1.903	-1.025	-1.404	0.183	-0.366	2.779	-8.969	0.281	-0.305	-2.563	-1.648	3.049	9.17	0.746	-0.183	1.892	0	-9.432	-1.903	-1.025	-1.404	0.183	-0.366	1.656	9.518	1.03	-0.366	2.197	0.671	0.807	9.733	-1.144	1.099	1.282	-0.183	1506608805
-9.567	-1.757	-1.129	-1.221	0.305	-0.244	2.639	-9.251	0.8	-0.366	-2.258	-1.831	2.945	9.306	0.506	-0.061	2.197	-0.366	-9.567	-1.757	-1.129	-1.221	0.305	-0.244	1.225	9.625	1.05	-0.305	2.014	0.61	0.774	9.731	-1.479	1.038	0.549	-0.061	1506608805
-9.628	-1.67	-1.235	-0.916	0.366	-0.183	2.616	-9.131	1.194	-0.122	-2.014	-1.709	2.856	9.317	0.37	0.061	1.953	-0.549	-9.628	-1.67	-1.235	-0.916	0.366	-0.183	0.843	9.545	1.23	-0.122	1.831	0.488	1.029	9.728	-1.708	0.854	0.488	-0.061	1506608805
-9.688	-1.517	-1.328	-0.854	0.305	-0.122	2.616	-9.131	1.194	-0.122	-2.014	-1.709	2.832	9.241	0.257	0.122	1.465	-0.366	-9.688	-1.517	-1.328	-0.854	0.305	-0.122	0.519	9.386	1.381	-0.061	1.465	0.305	1.353	9.733	-1.903	0.793	0.61	-0.061	1506608805
-9.732	-1.553	-1.372	-0.671	0.305	-0.061	2.698	-9.059	1.553	-0.061	-0.488	-0.793	2.747	9.21	0.178	0.183	0.854	-0.061	-9.732	-1.553	-1.372	-0.671	0.305	-0.061	0.359	9.317	1.477	0.061	0.793	0.061	1.372	9.719	-1.927	0.671	0.793	-0.061	1506608805
-9.746	-1.544	-1.292	-0.488	0.305	0	2.414	-9.064	1.918	0.305	0.305	0.366	2.682	9.222	0.156	0.366	0.183	0.122	-9.746	-1.544	-1.292	-0.488	0.305	0	0.479	9.367	1.477	0.183	0.183	-0.122	1.287	9.832	-1.875	0.427	0.488	0	1506608805
-9.79	-1.412	-1.231	-0.427	0.305	0.061	2.556	-8.997	1.757	0.305	0.305	0.366	2.713	9.197	0.225	0.549	-0.122	0.122	-9.79	-1.412	-1.231	-0.427	0.305	0.061	0.78	9.361	1.43	0.305	-0.061	-0.244	1.373	9.823	-1.761	0.427	0.183	0.122	1506608805
-9.737	-1.377	-1.189	-0.427	0.244	0.061	2.698	-8.93	1.562	0.549	0.122	0.671	2.814	9.254	0.352	0.732	-0.061	-0.061	-9.737	-1.377	-1.189	-0.427	0.244	0.061	1.024	9.436	1.401	0.427	-0.122	-0.366	1.359	9.802	-1.816	0.427	0.183	0.122	1506608805
-9.762	-1.457	-1.205	-0.305	0.244	0.061	2.735	-8.884	1.224	0.916	-0.183	0.793	2.897	9.393	0.522	0.854	0.061	-0.122	-9.762	-1.457	-1.205	-0.305	0.244	0.061	1.129	9.561	1.407	0.488	-0.183	-0.488	1.28	9.689	-1.933	0.244	0	0.061	1506608805
-9.725	-1.549	-1.165	-0.244	0.305	0.061	2.81	-8.845	0.828	0.916	-0.183	0.793	2.98	9.607	0.77	1.038	-0.061	-0.183	-9.725	-1.549	-1.165	-0.244	0.305	0.061	1.311	9.759	1.42	0.488	-0.366	-0.549	1.182	9.725	-2.01	0.366	0.061	0	1506608805
-9.72	-1.499	-1.13	-0.122	0.366	0.061	2.924	-8.814	0.462	0.854	-0.671	0.305	3.141	9.789	1.089	1.16	0.061	-0.183	-9.72	-1.499	-1.13	-0.122	0.366	0.061	1.555	9.886	1.381	0.427	-0.488	-0.671	1.108	9.75	-1.906	0.244	0	0	1506608805
-9.684	-1.353	-1.162	-0.061	0.366	0	2.937	-8.667	0.2	0.854	-0.671	0.305	3.347	9.848	1.421	1.282	0.61	-0.183	-9.684	-1.353	-1.162	-0.061	0.366	0	1.671	9.823	1.357	0.244	-0.366	-0.671	1.023	9.745	-1.945	0.305	-0.244	-0.061	1506608805
-9.586	-1.097	-1.255	-0.122	0.427	0	2.937	-8.667	0.2	0.793	-0.366	0	3.319	9.78	1.744	1.221	0.61	-0.183	-9.586	-1.097	-1.255	-0.122	0.427	0	1.608	9.676	1.323	0.061	-0.244	-0.61	1.177	9.69	-1.997	0.244	-0.244	-0.061	1506608806
-9.822	-0.735	-1.445	-0.488	0.183	-0.061	2.647	-8.378	0.138	0.549	-0.244	-0.122	3.431	9.746	1.963	0.977	1.038	-0.061	-9.822	-0.735	-1.445	-0.488	0.183	-0.061	1.59	9.564	1.233	0	-0.183	-0.488	1.558	9.518	-2.12	0.366	0	-0.122	1506608806
-9.941	-0.656	-1.485	-0.854	0.122	-0.122	2.626	-8.507	0.111	0.549	-0.732	-0.366	3.297	9.677	1.975	0.671	0.793	-0.305	-9.941	-0.656	-1.485	-0.854	0.122	-0.122	1.701	9.501	1.194	-0.061	-0.122	-0.366	1.562	9.688	-2.004	0.366	0.427	-0.183	1506608806
-9.91	-0.622	-1.592	-1.16	0.061	-0.061	2.632	-8.892	0.193	0.549	-0.732	-0.366	3.26	9.622	1.895	0.549	0.488	-0.488	-9.91	-0.622	-1.592	-1.16	0.061	-0.061	1.919	9.561	1.138	0	0.122	-0.305	1.485	9.753	-2.064	0.305	0.305	-0.244	1506608806
-9.771	-0.513	-1.751	-1.465	0.061	-0.122	2.543	-9.259	0.374	0.488	-0.854	-0.549	3.442	9.616	1.709	0.549	0.793	-0.854	-9.771	-0.513	-1.751	-1.465	0.061	-0.122	2.104	9.589	1.073	0.061	0.427	-0.122	1.622	9.763	-2.098	0.183	0.244	-0.366	1506608806
-9.71	-0.441	-1.855	-1.831	0.061	-0.183	2.625	-9.359	0.776	0.366	-1.099	-0.793	3.496	9.453	1.516	0.366	0.916	-1.038	-9.71	-0.441	-1.855	-1.831	0.061	-0.183	2.22	9.399	1.101	0.183	0.854	-0.061	1.849	9.678	-2.278	0.122	0.488	-0.366	1506608806
-9.802	-0.29	-1.956	-2.319	0.061	-0.244	2.449	-9.269	1.188	0.61	-1.038	-1.16	3.603	9.406	1.254	0.244	0.854	-1.038	-9.802	-0.29	-1.956	-2.319	0.061	-0.244	2.316	9.44	0.934	0.305	1.221	0	1.846	9.607	-2.411	0.061	0.793	-0.427	1506608806
-9.786	-0.238	-2.083	-2.869	-0.061	-0.366	2.214	-9.168	1.479	0.977	-1.831	-1.465	3.915	9.606	1.092	0.122	0.793	-1.16	-9.786	-0.238	-2.083	-2.869	-0.061	-0.366	2.567	9.714	0.708	0.366	1.587	-0.061	1.81	9.609	-2.414	0.122	1.221	-0.549	1506608806
-9.763	-0.282	-2.212	-3.296	-0.183	-0.427	2.108	-9.058	1.621	0.977	-1.831	-1.465	4.185	9.617	1.109	0.61	1.282	-1.282	-9.763	-0.282	-2.212	-3.296	-0.183	-0.427	2.658	9.857	0.453	0.427	2.075	-0.122	1.919	9.609	-2.4	-0.061	1.526	-0.549	1506608806
-9.807	-0.414	-2.428	-3.662	-0.305	-0.427	2.017	-8.949	1.633	1.404	-2.93	-1.221	4.41	9.604	0.967	1.038	2.258	-1.221	-9.807	-0.414	-2.428	-3.662	-0.305	-0.427	2.598	9.802	0.238	0.305	2.686	-0.061	2.024	9.581	-2.497	-0.122	2.075	-0.61	1506608806
-9.825	-0.593	-2.607	-3.845	-0.427	-0.427	2.017	-8.949	1.633	1.404	-2.93	-1.221	4.548	9.63	0.904	1.038	3.296	-1.16	-9.825	-0.593	-2.607	-3.845	-0.427	-0.427	2.244	9.7	0.08	0.366	3.357	0	1.901	9.654	-2.548	-0.122	2.441	-0.61	1506608806
-9.721	-0.738	-2.708	-4.028	-0.671	-0.427	1.828	-8.726	1.339	1.709	-3.479	-0.305	4.443	9.72	0.87	0.793	3.601	-0.916	-9.721	-0.738	-2.708	-4.028	-0.671	-0.427	1.662	9.64	-0.1	0.488	3.662	0.244	1.818	9.696	-2.614	-0.122	2.625	-0.61	1506608806
-9.624	-0.941	-2.759	-4.089	-0.732	-0.366	1.828	-8.726	1.339	1.709	-3.479	-0.305	4.38	9.729	0.823	0.427	3.54	-0.488	-9.624	-0.941	-2.759	-4.089	-0.732	-0.366	1.11	9.532	-0.199	0.61	3.662	0.549	1.651	9.653	-2.567	-0.244	2.93	-0.61	1506608806
-9.637	-1.282	-2.613	-3.967	-0.732	-0.427	1.916	-8.543	1.065	1.709	-3.479	0.366	4.4	9.664	0.58	0	3.54	0.061	-9.637	-1.282	-2.613	-3.967	-0.732	-0.427	0.89	9.442	-0.189	0.671	3.662	0.916	1.293	9.661	-2.421	-0.488	2.869	-0.549	1506608806
-9.702	-1.587	-2.478	-3.662	-0.732	-0.366	2.015	-8.61	0.879	1.709	-3.54	1.77	4.344	9.758	0.166	-0.427	3.479	0.671	-9.702	-1.587	-2.478	-3.662	-0.732	-0.366	0.898	9.549	-0.139	0.732	3.845	1.16	1.147	9.708	-2.381	-0.671	2.625	-0.549	1506608806
-9.685	-1.66	-2.259	-3.296	-0.732	-0.183	2.17	-8.769	0.652	1.709	-3.479	2.502	4.24	9.963	-0.165	-0.793	3.296	1.16	-9.685	-1.66	-2.259	-3.296	-0.732	-0.183	0.956	9.78	-0.104	1.038	3.967	1.343	1.227	9.857	-2.104	-0.916	2.625	-0.366	1506608806
-9.461	-1.434	-1.914	-3.174	-0.732	-0.061	2.383	-8.971	0.422	1.709	-3.479	2.502	4.118	10.027	-0.473	-0.854	3.113	1.587	-9.461	-1.434	-1.914	-3.174	-0.732	-0.061	0.94	9.866	0.014	1.282	3.967	1.404	1.197	9.954	-1.73	-1.282	2.625	-0.122	1506608806
-9.076	-1.11	-1.587	-3.235	-0.61	0	2.832	-9.059	0.305	1.526	-3.357	3.54	4.012	10.021	-0.719	-0.671	2.869	2.075	-9.076	-1.11	-1.587	-3.235	-0.61	0	0.92	9.862	0.177	1.404	3.967	1.465	1.208	9.842	-1.418	-1.587	2.808	0.122	1506608806
-9.055	-1.122	-1.281	-3.296	-0.61	0	3.344	-8.845	0.226	1.526	-3.357	3.54	3.783	9.917	-0.903	-0.427	2.686	2.563	-9.055	-1.122	-1.281	-3.296	-0.61	0	0.953	9.743	0.437	1.465	4.028	1.404	1.237	9.52	-0.767	-1.77	3.418	0.183	1506608806
-9.613	-1.367	-0.967	-3.235	-1.038	-0.183	3.344	-8.845	0.226	1.343	-2.869	3.418	3.425	9.741	-0.959	-0.061	2.38	3.174	-9.613	-1.367	-0.967	-3.235	-1.038	-0.183	0.971	9.485	0.805	1.404	3.845	1.16	0.977	9.637	0.243	-2.563	3.845	0.305	1506608806
-10.202	-1.853	-0.272	-3.052	-1.099	-0.122	3.792	-8.642	0.161	1.221	-2.441	2.747	2.933	9.86	-0.904	0.305	1.953	3.723	-10.202	-1.853	-0.272	-3.052	-1.099	-0.122	1.176	9.532	1.105	1.343	3.662	0.854	1.183	10.188	1.116	-3.601	3.174	0.61	1506608806
-10.886	-2.043	0.441	-2.686	-1.038	0.183	3.926	-9.664	-0.61	1.404	-3.845	0.427	2.59	10.214	-0.756	0.916	1.526	3.845	-10.886	-2.043	0.441	-2.686	-1.038	0.183	1.714	10.057	1.254	1.526	3.357	0.366	1.354	10.484	1.314	-3.601	2.869	1.221	1506608806
-11.183	-1.749	0.633	-2.319	-1.099	0.366	3.768	-9.588	-0.924	1.099	-4.395	-0.366	2.542	10.562	-0.304	1.709	1.526	3.296	-11.183	-1.749	0.633	-2.319	-1.099	0.366	2.163	10.501	1.461	1.709	3.662	-0.061	1.515	10.396	1.007	-2.563	2.38	1.404	1506608806
-10.302	-1.205	0.443	-2.441	-1.16	0.244	3.589	-9.235	-1.035	1.099	-4.395	-0.366	2.736	10.592	0.261	2.441	2.38	2.38	-10.302	-1.205	0.443	-2.441	-1.16	0.244	2.131	10.503	1.626	1.648	3.906	-0.183	2.321	9.814	0.349	-0.671	2.869	1.648	1506608806
-9.545	-0.645	0.391	-2.869	-1.099	0	3.324	-8.668	-0.98	0.732	-3.601	-0.671	2.866	10.606	0.883	2.747	3.967	1.648	-9.545	-0.645	0.391	-2.869	-1.099	0	1.8	10.417	1.568	1.404	3.967	-0.122	2.756	9.103	-0.258	1.343	4.761	1.282	1506608806
-9.186	-0.646	0.159	-3.235	-0.916	-0.244	3.324	-8.668	-0.98	0.427	-2.563	-0.61	2.734	10.414	1.408	2.686	4.944	1.282	-9.186	-0.646	0.159	-3.235	-0.916	-0.244	1.257	9.999	1.648	1.038	3.54	-0.061	1.738	9.363	-0.002	2.502	7.202	0.732	1506608807
-9.209	-1.086	0.145	-3.174	-0.732	-0.305	2.923	-8.045	-0.778	0.183	-2.441	-0.61	2.224	10.093	1.744	2.441	4.272	1.221	-9.209	-1.086	0.145	-3.174	-0.732	-0.305	1.034	9.658	1.741	0.61	2.869	-0.122	-0.129	9.537	0.622	2.686	6.592	0.488	1506608807
-9.72	-1.475	0.513	-2.808	-0.671	-0.122	2.682	-8.385	-0.586	0.061	-2.563	-0.61	1.762	9.869	1.885	2.075	2.747	0.977	-9.72	-1.475	0.513	-2.808	-0.671	-0.122	1.322	9.573	1.707	0.366	2.197	-0.183	-1.348	9.95	1.444	2.197	4.883	-0.183	1506608807
-9.684	-1.677	0.924	-2.808	-0.427	-0.122	2.643	-8.8	-0.551	0.061	-2.686	-0.61	2.074	9.555	1.988	1.892	2.075	0.244	-9.684	-1.677	0.924	-2.808	-0.427	-0.122	1.701	9.513	1.633	0.244	1.953	-0.305	-1.686	10.28	1.617	2.136	3.357	-1.038	1506608807
-9.307	-1.97	1.281	-2.625	0.183	-0.366	2.768	-9.046	-0.385	-0.366	-2.441	-0.549	3.499	9.574	2.213	2.014	2.075	-0.244	-9.307	-1.97	1.281	-2.625	0.183	-0.366	1.727	9.653	1.708	0.061	2.258	-0.427	-0.8	9.889	1.479	1.404	4.578	-1.099	1506608807
-9.54	-2.186	0.828	-2.136	0.854	-0.61	2.768	-9.046	-0.385	-0.366	-2.441	-0.549	7.147	10.118	3.273	2.686	2.38	0.854	-9.54	-2.186	0.828	-2.136	0.854	-0.61	1.323	10.188	2.132	-0.549	2.441	-0.427	-0.935	9.512	1.341	2.197	3.113	-0.916	1506608807
-10.229	-2.29	0.61	-1.465	0.732	-0.549	2.688	-8.807	0.285	-0.549	-1.709	-0.427	11.672	10.757	2.181	1.77	1.465	4.639	-10.229	-2.29	0.61	-1.465	0.732	-0.549	0.627	10.514	2.31	-1.465	1.221	0.732	-0.873	10.373	1.634	1.709	1.221	-0.183	1506608807
-9.707	-2.364	0.69	-1.282	0.793	-0.488	2.604	-8.924	0.443	-0.366	-1.038	0.61	15.897	10.997	1.816	1.831	-0.488	8.85	-9.707	-2.364	0.69	-1.282	0.793	-0.488	1.446	10.401	2.501	-1.831	1.831	1.831	-2.06	10.686	1.363	-0.549	-1.953	0.366	1506608807
-9.52	-2.206	0.368	-0.61	0.61	-0.366	2.784	-8.658	0.624	-0.366	-1.038	0.61	18.479	10.802	-0.348	4.15	0.488	12.39	-9.52	-2.206	0.368	-0.61	0.61	-0.366	2.027	9.54	1.866	-1.709	1.892	3.052	-1.629	9.857	-0.14	1.709	-0.61	-0.671	1506608807
-9.866	-1.247	-0.281	-0.549	0.305	-0.244	2.784	-8.658	0.624	-0.305	-0.549	1.282	18.154	10.64	-3.493	5.737	3.784	14.587	-9.866	-1.247	-0.281	-0.549	0.305	-0.244	2.821	8.443	1.552	-1.221	2.197	4.761	1.708	9.6	-0.429	2.258	0.916	-0.122	1506608807
-9.814	-0.689	-0.621	-0.977	0.122	-0.061	3.191	-8.898	0.733	0.122	-0.977	1.099	14.26	9.83	-5.332	6.775	2.136	16.296	-9.814	-0.689	-0.621	-0.977	0.122	-0.061	4.377	8.226	1.592	0.061	2.319	6.042	0.993	9.965	-0.423	1.587	1.282	0	1506608807
-9.869	-0.461	-0.798	-1.526	-0.244	0.122	3.547	-9.263	0.694	0.122	-0.977	1.099	11.354	8.202	-5.56	8.118	1.831	16.296	-9.869	-0.461	-0.798	-1.526	-0.244	0.122	5.102	8.3	1.318	1.831	1.953	6.775	0.843	10.119	0.285	0.916	0.549	0.122	1506608807
-9.755	-0.294	-0.986	-2.014	-0.305	0.061	3.54	-9.258	0.732	0.244	-0.977	-0.61	8.77	6.681	-4.358	8.85	2.93	14.16	-9.755	-0.294	-0.986	-2.014	-0.305	0.061	5.4	8.288	0.865	2.747	1.465	7.019	1.206	9.833	-0.651	0.732	0.488	0.305	1506608807
-9.646	-0.445	-1.22	-2.38	-0.427	-0.061	3.119	-9.101	0.654	0.366	-1.526	-1.587	5.258	5.241	-2.519	8.484	3.052	11.292	-9.646	-0.445	-1.22	-2.38	-0.427	-0.061	5.691	8.053	1.192	3.296	0.854	6.47	1.206	9.833	-0.651	0.732	0.488	0.305	1506608807
-9.729	-0.699	-1.328	-2.563	-0.366	-0.183	3.119	-9.101	0.654	0.366	-1.526	-1.587	2.622	3.594	-0.65	7.324	2.502	8.301	-9.729	-0.699	-1.328	-2.563	-0.366	-0.183	6.301	7.64	1.581	3.052	1.16	5.31	1.206	9.833	-0.651	0.732	0.488	0.305	1506608807
-9.799	-0.694	-1.341	-2.808	-0.366	-0.305	2.394	-9.173	0.575	0.488	-1.953	-2.075	1.858	1.95	1.253	6.165	2.686	5.31	-9.799	-0.694	-1.341	-2.808	-0.366	-0.305	6.395	7.283	1.501	2.441	1.892	3.845	1.206	9.833	-0.651	0.732	0.488	0.305	1506608807
-9.654	-0.907	-1.45	-2.869	-0.244	-0.366	2.101	-8.982	0.614	0.61	-2.441	-1.953	1.677	0.081	2.754	4.761	2.808	3.296	-9.654	-0.907	-1.45	-2.869	-0.244	-0.366	5.911	6.726	1.176	2.014	1.77	2.625	1.206	9.833	-0.651	0.732	0.488	0.305	1506608807
-9.7	-1.169	-1.615	-2.625	-0.061	-0.244	1.994	-8.719	0.784	0.61	-2.319	-1.343	1.745	-1.897	3.844	3.54	0.916	2.563	-9.7	-1.169	-1.615	-2.625	-0.061	-0.244	5.966	6.008	0.86	2.014	1.465	1.709	1.206	9.833	-0.651	0.732	0.488	0.305	1506608807
-9.738	-1.142	-1.54	-2.38	0.122	0	1.997	-8.5	1.041	0.488	-1.709	-0.305	3.248	-3.533	4.963	2.808	-0.183	2.258	-9.738	-1.142	-1.54	-2.38	0.122	0	6.425	5.715	0.575	2.197	1.648	0.977	1.206	9.833	-0.651	0.732	0.488	0.305	1506608807
-9.886	-0.873	-1.515	-2.38	0.305	0	2.005	-8.516	1.321	0.488	-1.343	0.793	4.021	-4.375	5.725	1.587	0.671	1.709	-9.886	-0.873	-1.515	-2.38	0.305	0	6.734	5.887	0.505	2.319	1.343	0.488	1.616	9.642	-1.17	0.732	0.488	0.305	1506608807
-9.806	-0.818	-1.681	-2.319	0.305	-0.061	2.125	-8.622	1.639	0.61	-1.465	1.648	3.533	-5.01	6.029	1.038	-1.099	1.465	-9.806	-0.818	-1.681	-2.319	0.305	-0.061	7.448	6.158	0.877	2.258	1.343	0.061	1.192	9.867	-2.18	0.427	1.465	-0.061	1506608807
-9.755	-0.921	-1.767	-2.136	0.122	-0.122	2.316	-8.534	1.763	0.916	-1.831	2.014	4.816	-5.673	5.558	0.977	-1.282	1.099	-9.755	-0.921	-1.767	-2.136	0.122	-0.122	7.623	5.981	1.028	1.892	1.343	0.061	1.138	9.765	-2.354	0.427	1.465	-0.061	1506608807
-9.874	-1.035	-1.792	-1.892	-0.061	-0.183	2.591	-8.738	1.637	0.916	-1.831	2.014	5.684	-5.301	6.227	1.465	-1.282	1.099	-9.874	-1.035	-1.792	-1.892	-0.061	-0.183	7.282	5.727	1.162	1.282	0.916	0.244	1.494	9.648	-2.365	0.244	1.404	-0.244	1506608807
-9.883	-1.206	-1.72	-1.648	-0.122	-0.122	2.984	-8.946	1.418	1.16	-2.197	2.014	6.383	-4.652	7.017	0.916	-0.793	1.221	-9.883	-1.206	-1.72	-1.648	-0.122	-0.122	6.999	5.844	1.192	0.793	0.244	0.122	1.37	9.753	-2.224	0.122	1.587	-0.244	1506608807
-9.86	-1.291	-1.723	-1.404	-0.183	0	3.284	-9.021	1.148	1.16	-2.197	2.014	5.901	-5.706	6.544	0.366	-0.244	1.099	-9.86	-1.291	-1.723	-1.404	-0.183	0	7.3	5.999	0.788	0.671	-0.122	0.122	1.115	9.778	-2.223	-0.061	1.221	-0.183	1506608807
