# Supplementary material for: A deep learning approach for lower back-pain risk prediction during manual lifting
Source: PLoS One. 2021 Feb 19;16(2):e0247162. doi: 10.1371/journal.pone.0247162 (PMC7894914; doi:10.1371/journal.pone.0247162)
Supplement: S1 Data — (ZIP) [file pone.0247162.s001.zip › source-used/Subject_02_P1_Zone11_T1.csv]

Side_A_x	Side_A_y	Side_A_z	Side_G_x	Side_G_y	Side_G_z	LtWt_A_x	LtWt_A_y	LtWt_A_z	LtWt_G_x	LtWt_G_y	LtWt_G_z	RtWt_A_x	RtWt_A_y	RtWt_A_z	RtWt_G_x	RtWt_G_y	RtWt_G_z	Back_A_x	Back_A_y	Back_A_z	Back_G_x	Back_G_y	Back_G_z	UArm_A_x	UArm_A_y	UArm_A_z	UArm_G_x	UArm_G_y	UArm_G_z	Thig_A_x	Thig_A_y	Thig_A_z	Thig_G_x	Thig_G_y	Thig_G_z	Time_stp
-9.808	-0.98	-0.659	0	0	-0.061	2.814	-8.739	-0.059	0	0	0	3.427	9.574	0.736	0	-0.061	0	-9.808	-0.98	-0.659	0	0	-0.061	1.694	9.646	0.86	0	-0.061	-0.061	0.993	9.889	-0.384	0	-0.061	-0.061	1506609938
-9.808	-0.97	-0.682	0	0	-0.061	2.814	-8.739	-0.059	0	0	0	3.431	9.593	0.769	0	0	-0.061	-9.808	-0.97	-0.682	0	0	-0.061	1.696	9.644	0.874	0	0	-0.061	0.983	9.899	-0.379	0	-0.061	-0.061	1506609938
-9.825	-0.969	-0.671	-0.061	-0.061	-0.061	2.84	-8.74	-0.066	-0.061	0	0	3.401	9.599	0.799	-0.061	-0.061	0	-9.825	-0.969	-0.671	-0.061	-0.061	-0.061	1.628	9.637	0.872	0	-0.061	-0.061	1.023	9.9	-0.367	-0.061	0	-0.061	1506609938
-9.81	-1.005	-0.67	0	0	-0.061	2.839	-8.726	-0.075	0	0	-0.061	3.368	9.603	0.779	-0.061	-0.122	0	-9.81	-1.005	-0.67	0	0	-0.061	1.665	9.66	0.866	0	-0.061	-0.061	1.007	9.909	-0.365	-0.061	0.061	0	1506609938
-9.838	-0.947	-0.676	0	-0.061	-0.061	2.808	-8.721	-0.133	0	0	-0.061	3.372	9.588	0.752	-0.061	0	-0.061	-9.838	-0.947	-0.676	0	-0.061	-0.061	1.68	9.642	0.871	-0.061	0	-0.061	0.979	9.9	-0.355	-0.061	0	0	1506609938
-9.822	-0.968	-0.665	-0.061	-0.061	0	2.818	-8.733	-0.148	0	0	0	3.354	9.577	0.725	-0.061	0	-0.061	-9.822	-0.968	-0.665	-0.061	-0.061	0	1.61	9.634	0.883	-0.061	0	0	1.002	9.885	-0.38	0	-0.061	-0.061	1506609938
-9.81	-0.963	-0.664	-0.061	0	0	2.817	-8.744	-0.138	-0.061	-0.061	-0.061	3.403	9.613	0.703	-0.061	0	-0.061	-9.81	-0.963	-0.664	-0.061	0	0	1.584	9.667	0.896	-0.061	-0.061	0	1.049	9.896	-0.354	0	0	-0.061	1506609938
-9.811	-0.962	-0.668	-0.061	-0.061	0	2.762	-8.71	-0.141	-0.061	0	-0.061	3.395	9.576	0.689	-0.061	-0.061	0	-9.811	-0.962	-0.668	-0.061	-0.061	0	1.595	9.644	0.898	-0.061	-0.061	0	1.043	9.895	-0.327	-0.061	0	0	1506609938
-9.823	-0.974	-0.687	-0.061	0	-0.061	2.762	-8.71	-0.141	-0.061	-0.061	-0.061	3.377	9.543	0.708	-0.061	-0.061	0	-9.823	-0.974	-0.687	-0.061	0	-0.061	1.65	9.603	0.873	-0.061	-0.061	0	0.988	9.893	-0.356	-0.061	0	0	1506609938
-9.813	-0.991	-0.668	0	0	-0.061	2.783	-8.775	-0.11	-0.061	0	0	3.344	9.562	0.701	-0.061	0	-0.061	-9.813	-0.991	-0.668	0	0	-0.061	1.708	9.631	0.869	-0.061	0	-0.061	0.989	9.912	-0.372	-0.061	0	-0.061	1506609938
-9.816	-0.977	-0.647	0	0	-0.061	2.789	-8.781	-0.093	-0.061	0	0	3.411	9.576	0.706	0	0.061	-0.122	-9.816	-0.977	-0.647	0	0	-0.061	1.658	9.647	0.904	-0.061	0	-0.061	1.004	9.904	-0.378	0	-0.061	-0.061	1506609938
-9.817	-0.971	-0.671	-0.061	0	-0.061	2.795	-8.751	-0.075	-0.061	-0.061	-0.061	3.411	9.562	0.717	0	-0.061	0	-9.817	-0.971	-0.671	-0.061	0	-0.061	1.615	9.599	0.902	-0.061	-0.061	-0.061	0.995	9.909	-0.353	-0.061	0	-0.061	1506609938
-9.812	-0.979	-0.681	-0.061	0	-0.061	2.795	-8.751	-0.075	-0.061	-0.061	-0.061	3.402	9.551	0.703	-0.061	0	-0.061	-9.812	-0.979	-0.681	-0.061	0	-0.061	1.635	9.6	0.882	-0.061	0	-0.061	0.989	9.9	-0.389	0	0	-0.061	1506609939
-9.811	-1.002	-0.666	-0.061	-0.061	-0.061	2.781	-8.772	-0.108	-0.061	0	0	3.382	9.556	0.676	0	0	-0.061	-9.811	-1.002	-0.666	-0.061	-0.061	-0.061	1.651	9.623	0.898	0	0	-0.061	0.989	9.899	-0.398	0	-0.061	-0.061	1506609939
-9.804	-0.983	-0.679	-0.061	0	-0.061	2.793	-8.79	-0.127	-0.061	0	0	3.38	9.563	0.633	0	0	0	-9.804	-0.983	-0.679	-0.061	0	-0.061	1.616	9.63	0.918	0	0	-0.061	0.999	9.908	-0.36	-0.061	-0.061	-0.061	1506609939
-9.819	-0.983	-0.687	-0.061	-0.061	-0.061	2.759	-8.758	-0.128	-0.061	-0.061	0	3.356	9.564	0.65	0	0	0	-9.819	-0.983	-0.687	-0.061	-0.061	-0.061	1.607	9.611	0.898	0	0	-0.061	0.963	9.904	-0.389	-0.061	-0.061	-0.061	1506609939
-9.802	-0.986	-0.674	-0.061	0	-0.061	2.762	-8.766	-0.141	-0.061	-0.061	0	3.332	9.557	0.648	0	-0.061	-0.061	-9.802	-0.986	-0.674	-0.061	0	-0.061	1.617	9.609	0.904	0	0	-0.061	0.985	9.902	-0.39	0	-0.061	-0.061	1506609939
-9.805	-0.985	-0.688	-0.061	0	-0.061	2.789	-8.768	-0.141	-0.061	0	0.061	3.341	9.581	0.671	0	0	-0.061	-9.805	-0.985	-0.688	-0.061	0	-0.061	1.603	9.633	0.912	0	0	-0.061	1.018	9.891	-0.364	0	-0.061	-0.061	1506609939
-9.812	-0.971	-0.681	-0.061	-0.061	-0.061	2.799	-8.793	-0.117	-0.061	-0.061	0	3.378	9.589	0.69	0.061	0	-0.061	-9.812	-0.971	-0.681	-0.061	-0.061	-0.061	1.56	9.636	0.921	0	0	-0.061	1.031	9.905	-0.366	-0.061	-0.061	-0.061	1506609939
-9.819	-1.018	-0.675	-0.061	-0.061	-0.061	2.81	-8.774	-0.092	-0.061	-0.061	0	3.363	9.595	0.697	0	-0.061	0	-9.819	-1.018	-0.675	-0.061	-0.061	-0.061	1.547	9.649	0.901	0	-0.061	-0.061	0.988	9.905	-0.386	0	0	-0.061	1506609939
-9.805	-1.055	-0.659	-0.061	0	-0.061	2.791	-8.775	-0.097	0	-0.061	-0.061	3.372	9.616	0.725	0	-0.061	0	-9.805	-1.055	-0.659	-0.061	0	-0.061	1.616	9.666	0.9	0	-0.061	-0.061	0.943	9.911	-0.372	0	0	-0.061	1506609939
-9.817	-1.037	-0.671	-0.061	-0.061	-0.061	2.789	-8.775	-0.116	0	-0.061	0	3.375	9.577	0.726	0	0	-0.061	-9.817	-1.037	-0.671	-0.061	-0.061	-0.061	1.61	9.637	0.902	0	0	-0.061	0.964	9.905	-0.384	0	-0.061	-0.061	1506609939
-9.811	-1.019	-0.682	-0.061	0	-0.061	2.783	-8.774	-0.146	0	0	0	3.403	9.595	0.713	0	0	0	-9.811	-1.019	-0.682	-0.061	0	-0.061	1.571	9.646	0.906	0	0	-0.061	0.962	9.905	-0.352	-0.061	-0.061	-0.061	1506609939
-9.805	-1.024	-0.668	-0.061	0	-0.061	2.75	-8.75	-0.145	0	-0.061	-0.061	3.408	9.604	0.665	-0.061	-0.061	0	-9.805	-1.024	-0.668	-0.061	0	-0.061	1.541	9.662	0.91	0	0	0	0.956	9.911	-0.384	0	-0.061	-0.061	1506609939
-9.813	-1.029	-0.665	-0.061	0	-0.061	2.756	-8.757	-0.142	0	0	0	3.383	9.603	0.65	0	0	0	-9.813	-1.029	-0.665	-0.061	0	-0.061	1.537	9.67	0.892	0	0	0	0.967	9.922	-0.39	0	-0.061	-0.061	1506609939
-9.804	-1.03	-0.688	-0.061	-0.061	0	2.76	-8.753	-0.154	0	0	0	3.34	9.599	0.64	0	0	0	-9.804	-1.03	-0.688	-0.061	-0.061	0	1.554	9.666	0.886	0	0	0	0.975	9.912	-0.374	0	-0.061	-0.061	1506609939
-9.807	-1.023	-0.676	-0.061	-0.061	0	2.76	-8.753	-0.154	0	-0.061	-0.061	3.304	9.589	0.654	0	0	0	-9.807	-1.023	-0.676	-0.061	-0.061	0	1.559	9.649	0.878	0	0	0	0.965	9.917	-0.401	-0.061	0	0	1506609939
-9.816	-1.008	-0.675	-0.061	0	0	2.743	-8.774	-0.147	-0.061	-0.061	-0.061	3.319	9.599	0.657	0	0	0	-9.816	-1.008	-0.675	-0.061	0	0	1.553	9.656	0.888	0	0	0	0.961	9.914	-0.374	0	-0.061	-0.061	1506609939
-9.819	-1	-0.671	-0.061	-0.061	0	2.743	-8.774	-0.147	-0.061	-0.061	-0.061	3.33	9.603	0.677	0	0	-0.061	-9.819	-1	-0.671	-0.061	-0.061	0	1.552	9.667	0.886	0	0	0	0.961	9.906	-0.372	0	0	0	1506609939
-9.807	-1.018	-0.675	-0.061	-0.061	0	2.743	-8.763	-0.116	-0.061	-0.061	-0.061	3.358	9.617	0.676	-0.061	0	0	-9.807	-1.018	-0.675	-0.061	-0.061	0	1.542	9.674	0.896	0	-0.061	0	0.958	9.916	-0.377	-0.061	0	-0.061	1506609939
-9.807	-1.044	-0.681	-0.061	-0.061	0	2.742	-8.766	-0.116	0	-0.061	-0.061	3.375	9.611	0.66	-0.061	0	0	-9.807	-1.044	-0.681	-0.061	-0.061	0	1.571	9.678	0.878	-0.061	-0.061	0	0.945	9.904	-0.409	0	-0.061	-0.061	1506609939
-9.802	-1.043	-0.683	-0.061	-0.061	0	2.738	-8.751	-0.116	0	-0.061	-0.061	3.372	9.601	0.669	-0.061	0	-0.061	-9.802	-1.043	-0.683	-0.061	-0.061	0	1.589	9.653	0.882	-0.061	0	0	0.955	9.903	-0.383	0	0	0	1506609939
-9.808	-1.043	-0.691	-0.061	-0.061	0	2.738	-8.751	-0.116	0	-0.061	-0.061	3.388	9.577	0.671	-0.061	0	-0.061	-9.808	-1.043	-0.691	-0.061	-0.061	0	1.54	9.636	0.883	-0.061	0	0	0.956	9.908	-0.378	-0.061	0	0	1506609939
-9.808	-1.023	-0.677	0	-0.061	0	2.756	-8.763	-0.13	-0.061	-0.061	-0.061	3.399	9.599	0.648	-0.061	0	0	-9.808	-1.023	-0.677	0	-0.061	0	1.549	9.652	0.886	0	-0.061	0	0.95	9.903	-0.409	0	0	0	1506609939
-9.801	-1.02	-0.678	0	0	0	2.774	-8.769	-0.127	-0.061	-0.061	-0.061	3.376	9.589	0.63	-0.061	-0.061	0	-9.801	-1.02	-0.678	0	0	0	1.549	9.644	0.889	-0.061	-0.061	0	0.949	9.906	-0.385	-0.061	-0.061	0	1506609939
-9.813	-1.006	-0.684	0	-0.061	0	2.774	-8.769	-0.127	-0.061	0	0	3.351	9.56	0.624	-0.061	0	0	-9.813	-1.006	-0.684	0	-0.061	0	1.579	9.634	0.87	-0.061	-0.061	0	0.95	9.903	-0.379	0	0	0	1506609939
-9.807	-1.019	-0.67	0	-0.061	0	2.787	-8.753	-0.105	-0.061	-0.061	-0.061	3.329	9.56	0.627	-0.061	-0.061	0	-9.807	-1.019	-0.67	0	-0.061	0	1.644	9.647	0.866	0	-0.061	-0.061	0.935	9.904	-0.406	0	-0.061	0	1506609939
-9.83	-0.976	-0.681	0	-0.061	0	2.803	-8.76	-0.12	-0.061	0	0	3.336	9.579	0.633	0	0	-0.061	-9.83	-0.976	-0.681	0	-0.061	0	1.605	9.64	0.878	-0.061	0	-0.061	0.943	9.904	-0.4	-0.061	-0.061	0	1506609939
-9.812	-0.964	-0.677	0	-0.061	0	2.827	-8.758	-0.139	0	0	0	3.363	9.579	0.664	0	0	-0.061	-9.812	-0.964	-0.677	0	-0.061	0	1.564	9.64	0.892	0	-0.061	-0.061	0.971	9.92	-0.415	0	-0.122	0	1506609940
-9.807	-0.971	-0.681	0	-0.061	0	2.824	-8.762	-0.156	-0.061	0	0	3.401	9.582	0.66	-0.061	-0.061	0	-9.807	-0.971	-0.681	0	-0.061	0	1.559	9.643	0.902	-0.061	-0.061	-0.061	0.982	9.915	-0.431	0	-0.061	0	1506609940
-9.814	-0.955	-0.671	0	-0.061	0	2.824	-8.762	-0.156	-0.061	0	-0.061	3.389	9.573	0.678	0	-0.061	0	-9.814	-0.955	-0.671	0	-0.061	0	1.581	9.628	0.884	-0.061	-0.061	0	0.991	9.908	-0.403	0	-0.061	-0.061	1506609940
-9.813	-0.975	-0.689	0	-0.061	0	2.836	-8.746	-0.123	-0.061	0	-0.061	3.377	9.561	0.689	-0.061	-0.061	0	-9.813	-0.975	-0.689	0	-0.061	0	1.61	9.625	0.858	0	-0.061	0	0.976	9.897	-0.433	0.061	-0.061	-0.061	1506609940
-9.814	-0.976	-0.67	0	-0.061	0	2.817	-8.76	-0.13	-0.061	0	-0.061	3.402	9.576	0.695	-0.061	0	-0.061	-9.814	-0.976	-0.67	0	-0.061	0	1.621	9.644	0.845	0	-0.061	0	1.013	9.905	-0.421	0	0	0	1506609940
-9.824	-0.945	-0.662	0	-0.061	0	2.818	-8.769	-0.105	0	0	-0.061	3.409	9.568	0.688	-0.061	-0.061	0	-9.824	-0.945	-0.662	0	-0.061	0	1.622	9.627	0.871	-0.061	-0.061	-0.061	0.989	9.892	-0.426	0	-0.061	0	1506609940
-9.841	-0.949	-0.653	0	-0.061	-0.061	2.795	-8.778	-0.097	0	0	-0.122	3.418	9.56	0.659	-0.061	-0.061	0	-9.841	-0.949	-0.653	0	-0.061	-0.061	1.609	9.625	0.849	-0.061	-0.061	0	0.959	9.906	-0.438	0	-0.061	-0.061	1506609940
-9.836	-0.967	-0.651	0	-0.061	-0.061	2.804	-8.768	-0.083	0	0	-0.061	3.423	9.57	0.659	-0.061	-0.061	-0.061	-9.836	-0.967	-0.651	0	-0.061	-0.061	1.632	9.646	0.845	0	-0.061	-0.061	0.953	9.91	-0.435	0	-0.061	0	1506609940
-9.799	-0.989	-0.66	0	-0.061	-0.061	2.789	-8.757	-0.104	0	0	-0.061	3.432	9.576	0.646	0	-0.061	0	-9.799	-0.989	-0.66	0	-0.061	-0.061	1.643	9.67	0.848	-0.061	-0.061	-0.061	0.964	9.908	-0.47	0.061	0	-0.061	1506609940
-9.788	-0.985	-0.658	0	-0.061	-0.061	2.796	-8.731	-0.133	0	0	-0.061	3.432	9.576	0.646	0	-0.061	0	-9.788	-0.985	-0.658	0	-0.061	-0.061	1.637	9.672	0.837	0	-0.061	-0.061	0.982	9.905	-0.45	-0.061	0	-0.061	1506609940
-9.804	-0.973	-0.648	0	0	-0.061	2.779	-8.703	-0.15	0	0	0	3.432	9.576	0.646	0	-0.061	0	-9.804	-0.973	-0.648	0	0	-0.061	1.629	9.63	0.845	-0.061	0	-0.061	0.985	9.895	-0.395	0	0	0	1506609940
-9.816	-0.957	-0.648	0	-0.061	0	2.777	-8.701	-0.179	-0.061	0	0	3.365	9.561	0.668	0	-0.061	-0.061	-9.816	-0.957	-0.648	0	-0.061	0	1.617	9.624	0.849	-0.061	0	-0.061	0.991	9.893	-0.41	-0.061	-0.061	0	1506609940
-9.823	-0.919	-0.659	0	-0.061	0	2.804	-8.756	-0.183	-0.061	0	0	3.338	9.597	0.658	0	-0.061	-0.061	-9.823	-0.919	-0.659	0	-0.061	0	1.59	9.656	0.879	-0.061	0	-0.061	0.999	9.912	-0.396	0	0	0	1506609940
-9.806	-0.902	-0.652	0	0	-0.061	2.793	-8.757	-0.163	-0.061	0	0	3.357	9.629	0.672	0	0	-0.061	-9.806	-0.902	-0.652	0	0	-0.061	1.576	9.688	0.889	-0.061	0	-0.061	1.025	9.898	-0.425	-0.061	-0.061	0	1506609940
-9.825	-0.935	-0.642	0	-0.061	-0.061	2.815	-8.698	-0.105	-0.061	-0.061	0	3.324	9.606	0.705	0	-0.061	-0.061	-9.825	-0.935	-0.642	0	-0.061	-0.061	1.601	9.662	0.895	-0.061	-0.061	-0.061	1.064	9.865	-0.408	0	-0.061	0	1506609940
-9.814	-0.919	-0.624	0	0	0	2.834	-8.719	-0.104	-0.061	0	0	3.334	9.606	0.755	-0.061	0	-0.061	-9.814	-0.919	-0.624	0	0	0	1.641	9.647	0.883	-0.061	0	-0.061	1.052	9.909	-0.394	-0.061	0	0	1506609940
-9.811	-0.937	-0.624	-0.061	-0.061	0	2.871	-8.766	-0.138	-0.061	-0.061	0	3.364	9.605	0.776	-0.061	0.061	-0.122	-9.811	-0.937	-0.624	-0.061	-0.061	0	1.635	9.658	0.892	-0.061	0	-0.061	1.054	9.889	-0.408	-0.061	0	0	1506609940
-9.79	-0.947	-0.599	-0.061	0	0	2.871	-8.766	-0.138	-0.061	-0.061	0	3.429	9.621	0.764	-0.061	0	-0.122	-9.79	-0.947	-0.599	-0.061	0	0	1.62	9.655	0.93	-0.061	0	0	1.055	9.898	-0.388	-0.061	0	0	1506609940
-9.804	-0.918	-0.603	-0.061	-0.061	0	2.846	-8.728	-0.166	-0.061	0	-0.061	3.441	9.592	0.741	-0.061	0	-0.061	-9.804	-0.918	-0.603	-0.061	-0.061	0	1.627	9.618	0.938	-0.122	0	0	1.049	9.896	-0.385	-0.122	0	0	1506609940
-9.82	-0.935	-0.617	-0.061	-0.061	0	2.811	-8.717	-0.196	-0.061	-0.061	-0.061	3.4	9.54	0.725	-0.061	0	-0.061	-9.82	-0.935	-0.617	-0.061	-0.061	0	1.647	9.582	0.925	-0.061	0	0	1.035	9.887	-0.406	0	-0.061	0	1506609940
-9.813	-0.938	-0.629	-0.061	-0.061	0	2.83	-8.77	-0.23	-0.061	-0.061	-0.061	3.377	9.562	0.679	-0.061	0.061	-0.061	-9.813	-0.938	-0.629	-0.061	-0.061	0	1.664	9.625	0.925	-0.061	0.061	0	1.032	9.898	-0.382	0	-0.061	0	1506609940
-9.823	-0.931	-0.632	-0.061	0	0	2.83	-8.77	-0.23	-0.061	0	-0.061	3.381	9.592	0.639	0	0.061	-0.061	-9.823	-0.931	-0.632	-0.061	0	0	1.64	9.672	0.964	-0.061	0.061	-0.061	1.012	9.898	-0.418	0	0	0	1506609940
-9.828	-0.925	-0.622	-0.061	-0.061	-0.061	2.771	-8.775	-0.225	-0.061	-0.061	-0.061	3.364	9.582	0.674	0	0.061	-0.061	-9.828	-0.925	-0.622	-0.061	-0.061	-0.061	1.62	9.633	0.969	-0.061	0	-0.061	1.031	9.898	-0.453	0	0	0	1506609940
-9.825	-0.915	-0.62	-0.061	-0.061	-0.061	2.771	-8.775	-0.225	-0.061	-0.061	-0.061	3.333	9.568	0.717	0	0.061	-0.061	-9.825	-0.915	-0.62	-0.061	-0.061	-0.061	1.613	9.6	0.949	-0.061	0.061	-0.061	1.054	9.895	-0.407	-0.061	0	0	1506609940
-9.802	-0.934	-0.629	-0.061	-0.061	-0.061	2.772	-8.768	-0.183	-0.061	-0.061	0	3.321	9.58	0.738	0	0.061	-0.061	-9.802	-0.934	-0.629	-0.061	-0.061	-0.061	1.611	9.61	0.952	0	0.061	-0.061	1.034	9.886	-0.423	-0.061	0	0	1506609940
-9.823	-0.915	-0.628	-0.061	-0.061	-0.061	2.834	-8.786	-0.096	-0.061	-0.061	0	3.334	9.629	0.738	0	0.061	-0.061	-9.823	-0.915	-0.628	-0.061	-0.061	-0.061	1.598	9.664	0.973	-0.061	0.061	-0.061	1.069	9.885	-0.421	0	0	0	1506609941
-9.83	-0.915	-0.622	-0.061	-0.061	-0.061	2.834	-8.786	-0.096	-0.061	-0.061	0	3.313	9.628	0.726	0	0.061	-0.061	-9.83	-0.915	-0.622	-0.061	-0.061	-0.061	1.609	9.662	0.992	-0.061	0	0	1.062	9.896	-0.394	0	0.061	0	1506609941
-9.83	-0.932	-0.627	-0.061	-0.061	-0.061	2.845	-8.768	-0.086	0	-0.061	0	3.296	9.618	0.752	0	0.061	-0.061	-9.83	-0.932	-0.627	-0.061	-0.061	-0.061	1.601	9.644	0.979	-0.061	0	0	1.056	9.904	-0.415	0	0.061	-0.061	1506609941
-9.818	-0.921	-0.632	-0.061	-0.061	-0.061	2.893	-8.754	-0.156	0	0	0	3.286	9.628	0.767	-0.061	0.061	-0.061	-9.818	-0.921	-0.632	-0.061	-0.061	-0.061	1.579	9.644	0.971	-0.061	0	0	1.097	9.892	-0.403	0	0	-0.061	1506609941
-9.822	-0.919	-0.626	-0.061	-0.061	-0.061	2.907	-8.727	-0.176	0	0	0	3.286	9.601	0.774	-0.061	0	-0.061	-9.822	-0.919	-0.626	-0.061	-0.061	-0.061	1.584	9.627	0.985	-0.061	0	0	1.091	9.898	-0.384	0	0	0	1506609941
-9.829	-0.933	-0.641	0	-0.061	-0.061	2.907	-8.727	-0.176	0	0	0	3.289	9.592	0.739	-0.061	0	-0.061	-9.829	-0.933	-0.641	0	-0.061	-0.061	1.567	9.607	0.973	-0.061	-0.061	0	1.09	9.889	-0.41	-0.061	0.061	0	1506609941
-9.814	-0.944	-0.64	0	-0.061	-0.061	2.883	-8.711	-0.205	0	0	-0.061	3.263	9.568	0.69	-0.061	-0.061	-0.061	-9.814	-0.944	-0.64	0	-0.061	-0.061	1.622	9.623	0.968	-0.061	-0.061	0	1.062	9.893	-0.437	-0.061	-0.061	-0.061	1506609941
-9.806	-0.92	-0.646	0	0	0	2.865	-8.727	-0.194	-0.061	0.061	-0.061	3.301	9.572	0.697	-0.061	0.061	-0.061	-9.806	-0.92	-0.646	0	0	0	1.577	9.624	0.974	-0.061	0	0	1.079	9.896	-0.444	-0.061	0	-0.061	1506609941
-9.819	-0.91	-0.669	0	-0.061	0	2.856	-8.74	-0.165	-0.061	0.061	-0.061	3.32	9.598	0.699	-0.061	0	-0.061	-9.819	-0.91	-0.669	0	-0.061	0	1.482	9.629	0.994	-0.061	-0.061	0	1.12	9.886	-0.431	-0.061	0	-0.061	1506609941
-9.83	-0.925	-0.645	0	-0.061	0	2.873	-8.752	-0.126	-0.061	0	-0.061	3.37	9.607	0.702	-0.061	-0.122	0	-9.83	-0.925	-0.645	0	-0.061	0	1.501	9.628	0.992	-0.061	-0.122	0	1.114	9.884	-0.423	-0.061	-0.061	0	1506609941
-9.833	-0.935	-0.646	0	0	0	2.873	-8.752	-0.126	-0.061	0.061	-0.061	3.329	9.583	0.706	-0.061	-0.122	0.061	-9.833	-0.935	-0.646	0	0	0	1.587	9.605	0.979	-0.061	-0.122	0	1.098	9.875	-0.409	0	-0.061	-0.061	1506609941
-9.817	-0.945	-0.662	0	-0.061	-0.061	2.846	-8.747	-0.092	-0.061	0.122	-0.061	3.287	9.576	0.711	-0.061	-0.122	0	-9.817	-0.945	-0.662	0	-0.061	-0.061	1.637	9.615	0.939	0	-0.122	0	1.05	9.904	-0.441	0	-0.061	-0.061	1506609941
-9.788	-0.944	-0.644	0.061	0	-0.061	2.846	-8.756	-0.102	0	0.061	-0.061	3.295	9.589	0.729	-0.061	-0.061	0	-9.788	-0.944	-0.644	0.061	0	-0.061	1.662	9.627	0.946	0	-0.061	0	1.037	9.899	-0.455	0	-0.122	-0.061	1506609941
-9.814	-0.912	-0.656	0	0	-0.061	2.786	-8.74	-0.123	0	0.061	-0.122	3.298	9.573	0.72	-0.061	-0.061	0	-9.814	-0.912	-0.656	0	0	-0.061	1.634	9.605	0.963	-0.061	-0.122	-0.061	1.038	9.889	-0.412	-0.061	-0.122	-0.061	1506609941
-9.837	-0.894	-0.645	0	-0.061	-0.061	2.748	-8.733	-0.153	0	0.061	-0.061	3.292	9.56	0.714	-0.061	-0.122	0	-9.837	-0.894	-0.645	0	-0.061	-0.061	1.635	9.61	0.94	-0.061	-0.061	-0.061	1.095	9.874	-0.42	-0.061	-0.061	-0.061	1506609941
-9.82	-0.909	-0.607	0	-0.061	-0.061	2.725	-8.742	-0.205	0	0.061	-0.061	3.293	9.576	0.693	-0.061	-0.061	-0.061	-9.82	-0.909	-0.607	0	-0.061	-0.061	1.646	9.641	0.939	0	-0.061	-0.061	1.073	9.887	-0.451	0	-0.061	-0.061	1506609941
-9.83	-0.922	-0.589	0.122	-0.183	-0.061	2.704	-8.731	-0.206	-0.061	0.061	0	3.323	9.594	0.684	0	-0.061	-0.061	-9.83	-0.922	-0.589	0.122	-0.183	-0.061	1.678	9.655	0.949	-0.061	-0.122	-0.061	1.041	9.871	-0.429	0.061	-0.122	-0.122	1506609941
-9.881	-0.903	-0.584	0.183	-0.305	-0.183	2.689	-8.727	-0.215	-0.061	0	0	3.33	9.61	0.737	0	-0.061	-0.061	-9.881	-0.903	-0.584	0.183	-0.305	-0.183	1.699	9.662	0.908	-0.061	-0.061	-0.122	0.998	9.843	-0.372	0.122	-0.122	-0.183	1506609941
-9.824	-0.849	-0.664	0.122	-0.244	-0.305	2.686	-8.747	-0.226	-0.061	-0.061	0	3.33	9.633	0.767	0	-0.061	-0.122	-9.824	-0.849	-0.664	0.122	-0.244	-0.305	1.699	9.697	0.828	-0.061	-0.122	-0.122	0.849	9.878	-0.475	0.183	-0.244	-0.244	1506609941
-9.868	-0.963	-0.83	0	-0.244	-0.488	2.688	-8.775	-0.19	-0.122	-0.061	0.061	3.37	9.733	0.76	-0.061	-0.122	-0.183	-9.868	-0.963	-0.83	0	-0.244	-0.488	1.781	9.837	0.684	-0.122	-0.122	-0.122	0.869	9.877	-0.813	0.305	-0.244	-0.427	1506609941
-9.889	-1.071	-0.879	-0.122	-0.183	-0.549	2.688	-8.775	-0.19	-0.183	-0.122	0.122	3.418	9.765	0.733	-0.061	-0.122	-0.305	-9.889	-1.071	-0.879	-0.122	-0.183	-0.549	1.926	9.887	0.538	-0.183	-0.183	-0.183	0.864	9.924	-0.902	0.305	0	-0.488	1506609941
-9.839	-1.056	-0.869	-0.244	-0.061	-0.549	2.536	-8.656	-0.069	-0.244	-0.305	0.061	3.449	9.567	0.687	0	-0.061	-0.427	-9.839	-1.056	-0.869	-0.244	-0.061	-0.549	2.022	9.697	0.449	-0.305	-0.061	-0.244	0.751	9.972	-0.961	0.244	-0.122	-0.549	1506609941
-9.796	-0.902	-0.956	-0.122	-0.061	-0.549	2.536	-8.656	-0.069	-0.305	-0.366	0.061	3.466	9.369	0.607	0	0.061	-0.549	-9.796	-0.902	-0.956	-0.122	-0.061	-0.549	2.034	9.536	0.321	-0.366	0.122	-0.366	0.813	9.9	-1.018	0.183	-0.244	-0.61	1506609941
-9.772	-0.796	-0.967	-0.183	-0.061	-0.549	2.397	-8.736	0.062	-0.366	-0.427	0.122	3.461	9.295	0.494	0	0.122	-0.793	-9.772	-0.796	-0.967	-0.183	-0.061	-0.549	2.036	9.538	0.269	-0.366	0.305	-0.427	1.001	9.886	-1	0.061	-0.183	-0.61	1506609941
-9.792	-0.77	-0.959	-0.244	-0.061	-0.61	2.372	-8.75	0.19	-0.427	-0.488	0.183	3.539	9.336	0.37	0.122	0.305	-0.977	-9.792	-0.77	-0.959	-0.244	-0.061	-0.61	1.921	9.562	0.316	-0.305	0.549	-0.488	1.041	9.869	-0.975	0	-0.122	-0.61	1506609941
-9.796	-0.909	-0.953	-0.305	-0.061	-0.549	2.342	-8.836	0.269	-0.427	-0.488	0.244	3.625	9.43	0.311	0.183	0.305	-0.977	-9.796	-0.909	-0.953	-0.305	-0.061	-0.549	1.75	9.664	0.444	-0.366	0.61	-0.549	0.97	9.865	-0.947	-0.122	-0.061	-0.671	1506609942
-9.762	-1.157	-0.941	-0.305	-0.122	-0.549	2.342	-8.836	0.269	-0.305	-0.61	0.366	3.735	9.617	0.398	0.366	0.305	-0.793	-9.762	-1.157	-0.941	-0.305	-0.122	-0.549	1.632	9.789	0.613	-0.488	0.488	-0.549	1.121	9.891	-0.78	-0.244	0	-0.61	1506609942
-9.721	-1.412	-0.835	-0.244	-0.366	-0.488	2.463	-8.912	0.227	-0.183	-0.793	0.427	3.705	9.721	0.577	0.366	0.305	-0.549	-9.721	-1.412	-0.835	-0.244	-0.366	-0.488	1.513	9.771	0.841	-0.671	0.366	-0.549	1.491	9.981	-0.457	-0.793	0.305	-0.366	1506609942
-9.572	-1.755	-0.427	-0.122	-0.671	-0.305	2.463	-8.912	0.227	-0.061	-0.854	0.427	3.583	9.659	0.864	0.305	0.244	-0.305	-9.572	-1.755	-0.427	-0.122	-0.671	-0.305	1.147	9.52	1.196	-0.671	0.427	-0.427	1.998	9.934	0.23	-1.587	0.793	0.183	1506609942
-10.05	-2.206	0.319	0.305	-0.977	-0.061	2.966	-8.893	0.016	0	-0.732	0.488	3.378	9.574	1.139	0.122	0.122	0.122	-10.05	-2.206	0.319	0.305	-0.977	-0.061	0.721	9.232	1.603	-0.488	0.427	-0.183	2.468	9.916	0.919	-2.319	1.038	1.038	1506609942
-10.293	-2.047	0.543	0.671	-1.343	-0.061	3.393	-8.885	-0.227	0.122	-0.671	0.549	3.04	9.697	1.336	-0.244	-0.427	0.549	-10.293	-2.047	0.543	0.671	-1.343	-0.061	0.523	9.243	2.027	-0.366	0.122	0	2.876	10.34	1.258	-3.296	0.732	2.075	1506609942
-10.174	-1.367	0.914	0.671	-0.916	-0.122	3.723	-8.857	-0.607	0.244	-0.488	0.488	2.635	10.141	1.345	-0.61	-1.221	0.916	-10.174	-1.367	0.914	0.671	-0.916	-0.122	0.831	9.72	2.287	0	0.061	-0.122	3.643	11.013	1.266	-2.197	0.854	3.174	1506609942
-10.121	-0.979	0.592	0.366	-0.854	-0.305	4.113	-8.585	-0.852	0.183	-0.183	0.61	2.434	10.395	1.233	-0.732	-1.526	1.038	-10.121	-0.979	0.592	0.366	-0.854	-0.305	1.159	10.008	2.595	0.122	0.061	-0.305	1.321	11.279	1.919	-1.404	3.418	3.845	1506609942
-9.152	-0.706	0.721	0.244	-0.427	-0.061	4.362	-8.317	-0.951	0	0.549	0.916	2.487	10.372	1.182	-0.732	-1.16	1.16	-9.152	-0.706	0.721	0.244	-0.427	-0.061	1.081	9.899	2.488	-0.122	-0.488	-0.183	0.886	10.301	0.982	-2.258	1.221	3.174	1506609942
-8.861	-0.319	0.718	0.305	-0.061	0.183	4.338	-7.862	-1.024	0	1.16	0.793	2.299	9.703	1.696	-0.671	-0.305	1.099	-8.861	-0.319	0.718	0.305	-0.061	0.183	1.126	9.227	2.373	-0.427	-1.099	-0.244	2.013	9.165	0.755	-1.282	1.526	2.686	1506609942
-9.132	-0.051	0.67	0.061	0.122	0.244	4.331	-7.765	-1.079	0	0.916	0.305	1.968	8.982	1.263	-0.061	-1.16	0.732	-9.132	-0.051	0.67	0.061	0.122	0.244	1.529	8.75	2.231	-0.671	-1.221	-0.244	2.656	8.289	0.981	-0.732	2.625	2.197	1506609942
-9.184	-0.061	0.858	-0.122	0.366	0.427	4.189	-8.263	-1.138	0	0.854	-0.183	2.024	8.808	1.196	-0.244	-0.671	0.244	-9.184	-0.061	0.858	-0.122	0.366	0.427	1.854	8.857	1.999	-0.61	-1.221	-0.427	2.436	7.96	1.407	-0.488	2.441	1.465	1506609942
-9.216	-0.049	1.01	-0.122	0.793	0.427	4.189	-8.263	-1.138	0	0.793	-0.61	2.024	8.808	1.196	-0.244	-0.671	0.244	-9.216	-0.049	1.01	-0.122	0.793	0.427	2.066	9.039	1.867	-0.244	-1.16	-0.549	2.031	7.801	2.268	0.061	1.648	0.977	1506609942
-9.464	0.006	0.962	0	0.916	0.549	3.703	-8.734	-1.107	0.183	0.183	-1.099	2.024	8.808	1.196	-0.244	-0.671	0.244	-9.464	0.006	0.962	0	0.916	0.549	2.26	9.036	1.907	0	-1.099	-0.61	2.182	7.576	3.017	0.488	0.916	0.732	1506609942
-10.012	0.124	0.689	-0.305	0.61	0.305	3.417	-8.801	-0.993	0.061	0.061	-1.526	2.906	8.912	1.596	0.061	-0.549	-1.709	-10.012	0.124	0.689	-0.305	0.61	0.305	2.433	8.973	1.931	0	-0.854	-0.549	3.06	7.567	3.389	1.221	0.183	0.427	1506609942
-10.393	0.03	0.601	-0.854	0.366	0	3.007	-9.216	-0.866	0	0.305	-1.709	3.334	9.239	1.791	0.183	-0.061	-1.953	-10.393	0.03	0.601	-0.854	0.366	0	2.433	8.973	1.931	0	-0.854	-0.549	3.906	8.533	3.412	1.221	-0.122	0	1506609942
-10.896	0.112	0.877	-0.977	0.366	-0.061	3.007	-9.216	-0.866	0.061	0.305	-1.648	3.682	9.941	1.925	0.244	0	-2.136	-10.896	0.112	0.877	-0.977	0.366	-0.061	2.433	8.973	1.931	0	-0.854	-0.549	4.142	9.237	3.383	0.122	0.122	-0.244	1506609942
-12.34	-0.507	0.731	-1.038	0.244	-0.305	2.43	-10.017	-0.705	0.183	0.061	-1.282	4.171	10.578	2.024	0.366	0.061	-2.014	-12.34	-0.507	0.731	-1.038	0.244	-0.305	2.773	10.475	2.098	0.122	-0.549	-0.549	3.874	9.538	4.168	-0.427	0.488	-0.366	1506609942
-11.598	-1.046	1.099	-0.671	0.427	-0.244	2.324	-10.476	-0.665	0.305	-0.244	-0.61	4.565	11.261	2.031	0.488	0.122	-1.587	-11.598	-1.046	1.099	-0.671	0.427	-0.244	2.699	11.122	2.107	0.061	-0.244	-0.488	3.009	10.247	3.515	0.305	-0.916	-1.16	1506609942
-10.627	-0.748	0.781	-0.488	0.305	0.122	2.324	-10.476	-0.665	0.366	-0.549	0.122	4.811	11.493	2.013	0.549	0.122	-1.038	-10.627	-0.748	0.781	-0.488	0.305	0.122	2.245	11.142	2.153	0.122	-0.122	-0.488	2.954	10.24	3.378	1.038	-1.221	-1.343	1506609942
-9.447	-1.09	0.341	-0.305	0.671	0	2.546	-9.587	-0.213	0.305	-0.366	0.854	4.771	10.995	1.955	0.61	0.366	-0.122	-9.447	-1.09	0.341	-0.305	0.671	0	1.592	10.529	2.243	0.061	0	-0.061	3.298	9.545	2.155	1.648	-2.747	-1.16	1506609942
-9.106	-2.12	-0.482	0.122	0.488	-0.061	2.549	-8.949	0.063	0.305	0	1.343	4.564	10.599	1.913	0.366	0.671	0.732	-9.106	-2.12	-0.482	0.122	0.488	-0.061	1.028	9.993	1.927	0.244	0.061	0.427	0.806	9.098	1.028	2.197	-2.869	-1.953	1506609942
-8.979	-2.452	-0.965	0.427	-0.061	-0.183	2.549	-8.949	0.063	0.61	0	1.282	4.146	10	1.834	-0.122	0.793	1.343	-8.979	-2.452	-0.965	0.427	-0.061	-0.183	0.641	9.183	1.492	0.244	0.061	0.427	1.419	9.647	0.422	2.502	-4.028	-2.014	1506609942
-8.831	-2.352	-0.994	0.244	-0.122	0	2.342	-7.882	0.104	0.854	-1.038	0.671	3.627	9.104	1.567	-0.549	0.488	2.014	-8.831	-2.352	-0.994	0.244	-0.122	0	0.39	8.325	0.988	0.122	0.305	1.16	2.503	9.631	-0.091	2.441	-2.502	-1.77	1506609942
-9.409	-2.357	-1.325	0.244	0.244	0.244	2.348	-7.645	-0.145	0.793	-1.465	0.061	3.152	8.752	1.096	-1.038	0.366	2.197	-9.409	-2.357	-1.325	0.244	0.244	0.244	0.447	8.289	0.568	0.122	1.282	1.526	2.174	9.478	-0.66	2.014	-0.916	-1.465	1506609942
-9.562	-1.889	-1.404	0.244	0.366	0.244	2.348	-7.645	-0.145	0.488	-1.16	-0.244	2.795	9.514	0.409	-1.587	0.427	1.648	-9.562	-1.889	-1.404	0.244	0.366	0.244	0.512	9.461	0.266	0.854	2.441	1.77	1.299	9.753	-0.952	1.526	-1.16	-1.221	1506609943
-9.306	-1.453	-1.386	0.244	0.366	0.061	2.269	-8.551	-0.175	0.183	-0.916	-0.244	2.952	10.586	-0.383	-2.075	0.671	0.854	-9.306	-1.453	-1.386	0.244	0.366	0.061	0.733	10.619	0.385	1.77	2.747	1.709	0.968	9.787	-1.623	1.404	-1.831	-1.221	1506609943
-9.01	-1.194	-1.415	0.305	0.427	-0.122	2.257	-8.123	0.345	-0.061	-0.793	-0.122	3.384	10.45	-1.119	-1.831	0.549	0.793	-9.01	-1.194	-1.415	0.305	0.427	-0.122	0.914	10.566	0.796	1.77	2.747	1.709	1.193	9.5	-2.151	1.282	-1.465	-1.465	1506609943
-9.026	-0.982	-1.43	0.183	0.305	-0.366	2.23	-7.584	0.624	-0.183	-0.854	-0.366	3.481	9.35	-1.3	-0.61	0.427	1.892	-9.026	-0.982	-1.43	0.183	0.305	-0.366	0.792	9.7	0.979	0.366	1.16	0.916	1.532	9.24	-2.036	1.343	-0.916	-1.648	1506609943
-9.429	-0.898	-1.414	-0.061	-0.183	-0.61	2.061	-7.629	0.657	-0.244	-0.732	-0.427	3.401	8.869	-1.089	0.549	0.61	2.441	-9.429	-0.898	-1.414	-0.061	-0.183	-0.61	0.916	9.152	0.63	-0.305	0.793	0.671	1.881	9.228	-1.641	1.099	-0.244	-1.526	1506609943
-9.615	-1.005	-1.287	-0.183	-0.366	-0.671	2.061	-7.629	0.657	-0.183	-0.732	-0.183	3.042	8.653	-0.668	0.854	0.977	2.319	-9.615	-1.005	-1.287	-0.183	-0.366	-0.671	1.257	8.892	0.242	-0.366	0.671	0.305	1.498	9.502	-1.23	0.61	-0.244	-1.282	1506609943
-9.721	-0.988	-1.315	-0.183	-0.305	-0.427	2.218	-8.189	0.562	-0.305	-0.793	0.305	2.695	8.559	-0.33	0.732	0.793	1.648	-9.721	-0.988	-1.315	-0.183	-0.305	-0.427	1.573	8.987	-0.038	-0.122	0.61	-0.061	1.114	9.641	-1.348	0.183	-0.488	-1.099	1506609943
-9.929	-1.23	-1.371	0.061	-0.427	-0.427	2.387	-8.326	0.718	-0.549	-0.366	0.977	2.555	8.486	-0.062	0.61	0.427	0.793	-9.929	-1.23	-1.371	0.061	-0.427	-0.427	1.763	9.227	-0.06	0.183	0.488	-0.427	0.353	9.842	-1.51	0.366	-1.038	-1.16	1506609943
-10.044	-1.255	-1.425	0.671	-0.244	-0.244	2.387	-8.326	0.718	-0.732	-0.122	1.343	2.734	8.721	0.26	0.61	0.122	-0.122	-10.044	-1.255	-1.425	0.671	-0.244	-0.244	1.725	9.619	0.03	0	0.427	-0.488	0.382	10.05	-1.865	0.061	-2.197	-1.282	1506609943
-10.084	-0.169	-1.913	0.916	-0.061	0.061	2.573	-8.6	0.97	-0.732	0	1.526	3.09	9.463	0.484	0.488	0.244	-0.854	-10.084	-0.169	-1.913	0.916	-0.061	0.061	1.627	10.387	0.495	0.061	0.427	-0.427	0.949	10.318	-1.797	-0.427	-2.197	-1.099	1506609943
-10.523	0.269	-2.046	0.916	-0.305	0.61	3.137	-9.805	0.956	-0.427	0	1.709	3.48	10.399	0.824	0.488	0.427	-1.465	-10.523	0.269	-2.046	0.916	-0.305	0.61	1.512	10.971	0.727	-0.305	-0.793	-0.61	2.421	10.344	-2.04	-1.526	-1.831	-0.732	1506609943
-11.023	-0.395	-1.433	-0.183	-0.366	0.854	3.137	-9.805	0.956	-0.244	-0.061	1.587	3.717	10.509	1.269	0.61	0.61	-1.526	-11.023	-0.395	-1.433	-0.183	-0.366	0.854	1.126	10.71	1.069	-0.977	-1.892	-0.305	2.671	10.627	-1.596	-2.563	-1.831	-0.488	1506609943
-11.086	-1.843	-1.036	-1.038	0.244	0.793	3.661	-10.023	0.831	-0.305	0.244	1.221	3.647	10.927	1.657	0.488	0.183	-1.526	-11.086	-1.843	-1.036	-1.038	0.244	0.793	1.507	11.003	1.102	-1.282	-2.441	-0.061	3.427	10.989	-0.921	-3.052	-0.916	0.549	1506609943
-9.904	-3.478	-0.257	-0.366	0.427	0.916	4.588	-11.271	0.444	-0.122	1.099	0.977	3.452	11.511	1.645	-0.244	-0.732	-1.587	-9.904	-3.478	-0.257	-0.366	0.427	0.916	2.284	11.273	1.638	-0.916	-2.075	-0.549	3.778	11.507	0.943	-4.7	-0.427	2.625	1506609943
-9.906	-2.993	0.674	0.916	0.061	1.343	4.588	-11.271	0.444	0.183	1.465	0.244	3.631	10.398	1.628	-0.549	-1.282	-1.404	-9.906	-2.993	0.674	0.916	0.061	1.343	2.202	9.551	2.457	-0.793	-1.831	-0.793	3.118	10.31	1.488	-4.639	-0.854	5.005	1506609943
-10.417	-2.315	0.147	0.305	-0.977	0.61	4.557	-9.771	0.231	0.488	1.587	-1.282	3.87	8.662	1.666	0.061	-0.488	-0.732	-10.417	-2.315	0.147	0.305	-0.977	0.61	1.272	7.84	2.893	-1.221	-0.793	-0.122	1.787	11.758	-0.17	-1.892	2.625	5.31	1506609943
-8.977	-2.085	0.178	0.061	-0.549	0.427	4.124	-9.118	-0.157	0.793	1.892	-2.563	3.502	8.793	1.446	-0.122	0.122	-0.244	-8.977	-2.085	0.178	0.061	-0.549	0.427	0.794	8.465	2.644	-0.488	-0.244	0.122	0.725	12.013	-0.128	-1.465	2.502	5.188	1506609943
-8.825	-1.047	0.17	-0.183	-0.488	0.61	3.132	-9.92	-0.876	1.221	1.282	-2.991	2.911	9.5	1.102	-0.793	-0.793	-0.061	-8.825	-1.047	0.17	-0.183	-0.488	0.61	0.794	9.008	2.525	0.427	-0.793	-0.244	0.688	10.332	-0.109	-2.014	2.197	5.005	1506609943
-8.934	-0.585	0.183	-0.732	-0.488	0.244	2.542	-9.306	-1.279	1.221	0.488	-3.113	2.829	8.809	0.77	-0.61	-1.77	0.427	-8.934	-0.585	0.183	-0.732	-0.488	0.244	0.889	8.315	2.683	0.305	-0.854	-0.183	1.371	9.987	0.421	-1.038	4.15	4.517	1506609943
-8.559	-0.906	0.572	-0.61	-0.061	0.183	2.277	-8.245	-1.581	0.916	0.488	-3.113	2.828	8.597	0.557	-0.244	-1.892	0.977	-8.559	-0.906	0.572	-0.61	-0.061	0.183	1.296	8.556	2.48	0.244	-0.671	-0.183	0.665	8.777	0.596	-0.366	4.395	3.113	1506609943
-8.363	-0.802	0.743	0.183	0.732	0.305	2.277	-8.245	-1.581	0.732	1.282	-2.625	2.828	9.012	0.59	0.122	-1.099	0.854	-8.363	-0.802	0.743	0.183	0.732	0.305	1.72	9.025	2.259	0.244	-0.671	-0.183	-1.39	7.986	0.647	0.305	2.686	1.648	1506609943
-8.998	-0.281	0.718	0.488	1.343	0.427	1.73	-8.016	-1.677	0.488	1.282	-2.014	2.558	8.914	0.721	0.488	-0.671	0.549	-8.998	-0.281	0.718	0.488	1.343	0.427	2.046	8.869	2.247	0.122	-0.793	-0.366	-1.516	7.733	1.146	1.709	0.366	0.366	1506609943
-9.964	0.231	0.239	-0.122	1.343	0.488	1.546	-8.165	-1.567	0.244	1.038	-1.526	2.572	8.878	1.177	0.977	-0.122	0.122	-9.964	0.231	0.239	-0.122	1.343	0.488	2.267	8.902	2.223	0.122	-0.366	-0.305	1.092	7.535	2.475	2.869	-0.549	-0.854	1506609943
-10.635	-0.105	0.045	-0.488	0.732	0	1.546	-8.165	-1.567	0.122	0.488	-1.343	2.68	9.464	1.543	0.977	0.61	-0.305	-10.635	-0.105	0.045	-0.488	0.732	0	2.275	9.455	2.222	0.244	-0.061	-0.305	3.303	8.477	3.36	3.418	-1.282	-1.831	1506609943
-11.122	0.739	0.685	-0.793	0.366	0.305	1.396	-9.001	-1.379	0.122	-0.366	-0.977	2.729	10.294	1.694	0.61	0.427	-0.61	-11.122	0.739	0.685	-0.793	0.366	0.305	2.152	10.122	2.189	0.183	-0.244	-0.305	4.961	10.849	3.842	-0.854	1.526	-0.122	1506609943
-11.305	0.061	0.506	-1.038	0.244	0.183	1.665	-8.985	-0.944	-0.061	-0.671	-0.244	2.955	10.605	1.782	0.671	0.244	-0.671	-11.305	0.061	0.506	-1.038	0.244	0.183	2.211	10.244	2.263	0	-0.61	-0.366	5.95	9.561	4.377	-1.77	-0.427	0.793	1506609944
-11.646	-2.116	-0.572	-0.305	-0.793	0.061	1.665	-8.985	-0.944	-0.366	-0.366	0.671	3.126	10.593	1.751	0.732	0.488	-0.671	-11.646	-2.116	-0.572	-0.305	-0.793	0.061	2.402	10.33	2.062	-0.244	-0.549	-0.244	0.438	8.245	1.413	2.075	-3.174	-2.197	1506609944
-11.024	-2.834	-0.645	0.793	-1.282	-0.122	1.858	-9.235	-0.457	-0.366	-0.122	1.587	3.171	10.893	1.681	0.549	0.671	-1.038	-11.024	-2.834	-0.645	0.793	-1.282	-0.122	2.339	10.785	1.686	0.122	0.122	-0.244	1.046	11.653	2.413	3.296	0.183	-1.831	1506609944
-9.42	-1.626	-0.398	0.061	-0.366	-0.305	1.885	-10.093	-0.049	0	-0.671	2.258	3.334	11.35	1.53	0.122	0.61	-1.465	-9.42	-1.626	-0.398	0.061	-0.366	-0.305	1.593	10.976	1.348	0.244	0.61	-0.122	3.116	11.454	1.468	1.099	-4.15	-1.099	1506609944
-9.326	-1.851	-1.548	-0.366	-0.366	-0.61	1.885	-10.093	-0.049	0.061	-1.587	2.625	3.718	10.724	1.25	-0.305	0.732	-1.221	-9.326	-1.851	-1.548	-0.366	-0.366	-0.61	0.651	10.063	1.47	-0.305	0.854	0	0.823	9.719	-0.123	1.892	-3.357	-1.099	1506609944
-9.56	-2.478	-1.69	0	-0.305	-0.366	2.525	-8.817	0.635	-0.366	-0.916	2.563	3.406	9.82	0.574	-0.671	0.427	-0.061	-9.56	-2.478	-1.69	0	-0.305	-0.366	-0.223	9.532	1.413	-0.854	0.427	0.305	1.848	9.747	-1.934	1.77	0.488	-1.038	1506609944
-9.257	-2.157	-1.276	0.427	0.183	-0.061	2.53	-9.387	1.06	-0.366	-0.366	2.014	2.791	10.264	-0.115	-0.977	-0.61	0.366	-9.257	-2.157	-1.276	0.427	0.183	-0.061	-0.358	10.307	1.181	-0.549	0.427	0.427	1.375	9.991	-0.975	0.854	0.183	-1.099	1506609944
-9.483	-1.598	-1.276	0.732	0.427	-0.183	2.53	-9.387	1.06	-0.061	-0.671	1.587	2.658	10.578	-0.81	-1.282	-0.854	0.122	-9.483	-1.598	-1.276	0.732	0.427	-0.183	-0.348	10.434	1.439	-0.183	0.61	0.305	1.174	9.788	-1.166	0.793	-0.916	-1.038	1506609944
-9.549	-1.263	-1.334	0.793	0.244	-0.366	2.594	-9.594	0.926	-0.244	-1.099	1.221	2.681	10.025	-1.335	-1.099	-0.366	0.305	-9.549	-1.263	-1.334	0.793	0.244	-0.366	-0.541	9.884	1.678	-0.183	0.366	0.305	1.587	9.763	-1.58	0.854	-1.526	-1.038	1506609944
-9.349	-1.146	-1.395	0.61	0.122	-0.488	2.695	-8.434	1.084	-0.488	-0.427	0.793	2.388	9.354	-1.439	-0.549	-0.183	0.732	-9.349	-1.146	-1.395	0.61	0.122	-0.488	-0.675	9.331	1.568	-0.488	-0.244	0.305	1.779	9.589	-1.522	0.793	-1.343	-1.099	1506609944
-9.491	-1.157	-1.491	0.549	-0.244	-0.549	2.695	-8.434	1.084	-0.427	-0.061	0.488	1.97	9.079	-1.373	-0.244	-0.793	0.916	-9.491	-1.157	-1.491	0.549	-0.244	-0.549	-0.54	9.13	1.394	-0.366	-0.488	0.122	2.139	9.369	-1.506	0.732	-0.671	-1.038	1506609944
-9.685	-1.324	-1.236	0.427	-0.488	-0.549	2.47	-8.282	0.98	-0.366	0	0.366	1.791	9.032	-1.199	-0.305	-1.16	0.793	-9.685	-1.324	-1.236	0.427	-0.488	-0.549	-0.134	9.126	1.142	-0.061	-0.671	-0.244	1.964	9.512	-1.244	0.488	-0.061	-0.916	1506609944
-9.691	-1.475	-1.101	0.671	-0.488	-0.305	2.476	-8.506	0.891	-0.427	0.122	0.366	1.723	8.983	-1.038	-0.366	-1.404	0.366	-9.691	-1.475	-1.101	0.671	-0.488	-0.305	0.293	9.29	0.944	0.122	-0.427	-0.427	1.964	9.512	-1.244	0.488	-0.061	-0.916	1506609944
-9.521	-1.378	-1.193	1.16	-0.305	-0.305	2.476	-8.506	0.891	-0.549	0.549	0.305	1.985	9.211	-0.878	-0.183	-1.16	-0.366	-9.521	-1.378	-1.193	1.16	-0.305	-0.305	0.613	9.661	0.995	0.305	-0.061	-0.549	1.964	9.512	-1.244	0.488	-0.061	-0.916	1506609944
-9.545	-1.085	-1.26	1.404	-0.305	-0.305	2.433	-8.536	0.819	-0.671	0.977	0.061	2.46	9.612	-0.628	0	-0.488	-0.854	-9.545	-1.085	-1.26	1.404	-0.305	-0.305	0.613	9.973	1.091	0.305	-0.061	-0.549	1.964	9.512	-1.244	0.488	-0.061	-0.916	1506609944
-9.947	-0.695	-1.442	1.16	-0.427	-0.427	1.956	-8.745	0.578	-0.732	1.16	-0.122	2.808	9.853	-0.325	0.183	-0.122	-1.038	-9.947	-0.695	-1.442	1.16	-0.427	-0.427	0.592	10.076	1.098	-0.122	-0.61	-0.427	1.964	9.512	-1.244	0.488	-0.061	-0.916	1506609944
-9.781	-0.4	-1.43	0.671	-0.427	-0.488	1.956	-8.745	0.578	-0.671	0.854	-0.244	3.003	9.905	0.079	0.305	-0.183	-0.916	-9.781	-0.4	-1.43	0.671	-0.427	-0.488	0.797	10.034	0.922	-0.549	-1.099	-0.488	1.964	9.512	-1.244	0.488	-0.061	-0.916	1506609944
-9.605	-0.684	-1.505	0.366	-0.244	-0.183	1.794	-8.943	0.145	-0.549	0.549	-0.305	2.963	9.966	0.368	0.122	-0.671	-0.916	-9.605	-0.684	-1.505	0.366	-0.244	-0.183	1.111	10.02	0.793	-0.793	-1.16	-0.549	1.964	9.512	-1.244	0.488	-0.061	-0.916	1506609944
-9.46	-1.324	-1.159	0.244	0.366	0.244	1.794	-8.943	0.145	-0.671	0.61	-0.122	3.065	9.94	0.587	-0.061	-0.854	-1.038	-9.46	-1.324	-1.159	0.244	0.366	0.244	1.3	9.954	0.837	-0.793	-0.854	-0.549	1.546	9.644	-1.192	0.366	-0.549	-0.793	1506609944
-9.737	-2.158	-0.555	-0.183	0.793	0.183	1.672	-9.522	-0.243	-0.854	0.793	-0.122	3.213	10.098	0.659	-0.305	-0.671	-1.221	-9.737	-2.158	-0.555	-0.183	0.793	0.183	1.488	10.088	1.175	-0.854	-0.366	-0.488	2.875	9.721	-0.971	-2.075	-0.854	0.244	1506609944
-10.204	-3.485	-0.197	0.244	0.183	-0.122	1.532	-9.469	-0.502	-0.854	0.671	-0.183	3.381	10.165	0.65	-0.305	-0.427	-1.221	-10.204	-3.485	-0.197	0.244	0.183	-0.122	1.489	9.99	1.973	-0.732	0.122	-0.549	2.485	9.924	0.191	-3.113	-0.183	1.221	1506609944
-9.56	-3.29	0.853	0.732	-0.671	-0.122	1.532	-9.469	-0.502	-0.732	0.549	-0.244	3.368	10.038	0.689	-0.122	-0.244	-0.793	-9.56	-3.29	0.853	0.732	-0.671	-0.122	1.181	9.621	2.517	-0.61	0.549	-0.732	2.536	10.69	2.183	-4.211	1.038	2.441	1506609944
-10.411	-2.145	1.12	0.244	-1.038	-0.427	1.442	-9.032	-0.818	-0.61	0.366	-0.244	3.055	9.617	0.958	-0.366	-0.366	0	-10.411	-2.145	1.12	0.244	-1.038	-0.427	0.793	8.781	3.195	-0.305	0.916	-0.977	1.136	11	2.101	-3.845	1.892	3.967	1506609944
-10.779	-2.516	0.664	-0.61	-1.648	-1.099	1.279	-8.378	-1.656	-0.549	0.61	-0.122	2.468	9.353	1.078	-0.854	-1.038	0.671	-10.779	-2.516	0.664	-0.61	-1.648	-1.099	0.693	8.775	3.365	0.061	1.709	-1.038	-0.953	12.226	-0.258	-3.174	0.366	2.93	1506609944
-8.89	-2.641	1.135	-0.183	-0.732	-0.793	1.389	-8.664	-2.022	-0.244	0.793	0.366	2.153	10.116	1.081	-1.16	-1.221	0.916	-8.89	-2.641	1.135	-0.183	-0.732	-0.793	0.971	9.66	3.28	0.366	2.014	-1.282	-0.604	10.576	0.139	-1.953	-0.122	1.892	1506609944
-8.311	-2.227	1.401	0.061	-0.183	-1.099	1.389	-8.664	-2.022	-0.061	0.549	0.854	2.18	9.9	1.544	-1.038	-0.427	1.099	-8.311	-2.227	1.401	0.061	-0.183	-1.099	0.755	9.021	3.324	0.244	1.831	-1.709	0.293	8.918	0.177	-0.793	1.404	1.221	1506609945
-8.397	-1.95	1.017	-0.122	-0.366	-1.648	1.815	-7.836	-2.122	-0.183	0.61	0.793	1.883	8.812	1.906	-0.61	-0.305	1.465	-8.397	-1.95	1.017	-0.122	-0.366	-1.648	0.358	7.918	3.103	-0.244	1.953	-1.831	0.744	8.5	0.666	-0.305	2.258	0.427	1506609945
-7.364	-2.032	0.592	-1.099	-0.732	-2.625	1.665	-6.826	-1.718	-0.366	0.854	0.366	1.625	8.009	2.153	-0.427	-0.488	1.465	-7.364	-2.032	0.592	-1.099	-0.732	-2.625	0.419	7.358	2.811	-0.427	2.258	-2.014	0.062	8.381	2.202	-0.061	3.174	0.366	1506609945
-6.82	-2.336	0.299	-1.038	0	-3.113	1.665	-6.826	-1.718	-0.366	-0.122	-0.122	1.608	7.141	2.222	-0.122	-0.488	1.099	-6.82	-2.336	0.299	-1.038	0	-3.113	0.511	6.631	2.541	-0.427	2.319	-2.38	0.535	8.376	2.726	-0.61	1.587	0.854	1506609945
-7.306	-3.12	0.349	-1.404	0	-2.808	1.816	-6.309	-1.437	-0.061	-0.793	-0.549	1.696	6.097	2.058	0.366	-1.038	0.977	-7.306	-3.12	0.349	-1.404	0	-2.808	0.079	5.556	2.245	-1.038	1.892	-2.441	2.082	8.076	3.539	-1.526	-0.183	1.77	1506609945
-7.614	-3.619	0.596	-0.793	0.122	-3.174	2.003	-5.853	-1.207	0.549	-0.427	-1.099	1.948	5.251	2.024	0.61	-0.732	1.038	-7.614	-3.619	0.596	-0.793	0.122	-3.174	-0.551	4.795	2.046	-0.916	1.587	-2.258	1.956	8.186	2.901	-0.61	-0.671	1.77	1506609945
-7.757	-3.589	0.959	0.183	0.488	-3.174	1.894	-6.034	-0.958	0.854	-1.282	-1.587	1.914	5.123	1.739	0.183	-0.671	0.61	-7.757	-3.589	0.959	0.183	0.488	-3.174	-0.986	5.243	1.854	-0.366	2.075	-1.709	3.912	9.526	3.819	-2.197	0.916	2.747	1506609945
-8.652	-3.703	0.91	0.732	-0.427	-3.784	2.041	-6.655	-0.992	1.16	-1.892	-1.709	2.153	5.449	1.383	0	-0.549	0	-8.652	-3.703	0.91	0.732	-0.427	-3.784	-1.681	5.913	2.062	0.244	1.587	-1.038	2.395	8.491	2.572	-2.502	-0.061	1.892	1506609945
-8.636	-4.532	0.758	0.549	-1.282	-4.272	2.602	-7.179	-1.108	1.526	-0.61	-1.465	2.59	5.958	0.98	0.122	-0.671	-0.305	-8.636	-4.532	0.758	0.549	-1.282	-4.272	-2.579	6.639	2.341	0.916	0.977	-0.122	3.462	8.396	3.752	-1.953	-1.526	1.465	1506609945
-8.689	-5.431	0.461	0.427	0.122	-4.028	2.659	-7.561	-0.864	1.282	-0.122	-1.038	3.243	6.918	0.49	0.122	0	-0.671	-8.689	-5.431	0.461	0.427	0.122	-4.028	-2.873	8.014	2.183	1.343	0.549	1.038	4.414	8.247	3.901	-2.258	-0.061	1.709	1506609945
-8.148	-5.808	0.968	1.038	0	-2.991	2.931	-8.22	-0.648	1.16	0.488	-0.793	3.724	8.205	0.523	0.427	1.221	-1.343	-8.148	-5.808	0.968	1.038	0	-2.991	-2.574	9.579	1.767	1.282	1.221	1.892	4.57	8.224	4.54	-2.319	1.16	1.465	1506609945
-8.116	-5.424	0.599	0.793	1.343	-2.136	2.931	-8.22	-0.648	1.16	0.244	-0.854	3.577	9.772	0.441	0.488	1.465	-2.014	-8.116	-5.424	0.599	0.793	1.343	-2.136	-2.238	11.026	1.517	1.892	3.113	1.709	3.502	7.403	4.339	-2.38	0.732	0.916	1506609945
-8.625	-6.569	0.511	-0.671	1.343	-1.77	3.144	-7.964	-0.072	0.244	0.732	-0.977	3.38	11.219	-0.087	-0.122	1.465	-2.197	-8.625	-6.569	0.511	-0.671	1.343	-1.77	-2.601	11.803	1.554	2.258	4.822	1.343	4.753	6.319	4.882	-2.38	0.427	0.793	1506609945
-8.583	-6.782	0.321	0.061	1.465	-1.099	3.633	-10.526	1.016	0.183	2.075	-0.854	3.802	12.72	0.024	0.732	2.38	-2.136	-8.583	-6.782	0.321	0.061	1.465	-1.099	-4.021	12.361	1.092	1.648	3.845	1.404	5.582	6.516	4.795	-2.319	0.061	0.977	1506609945
-8.875	-6.209	0.116	-0.793	0.671	-1.404	3.633	-10.526	1.016	0.244	0.916	0.122	3.265	13.921	-0.368	0	1.587	0.061	-8.875	-6.209	0.116	-0.793	0.671	-1.404	-5.484	12.306	0.627	1.831	1.587	1.099	5.588	6.174	5.289	-1.648	0.183	1.038	1506609945
-7.825	-7.74	0.144	-0.366	0.549	-0.793	3.883	-11.365	1.144	-0.183	-0.488	0	2.863	13.803	0.081	-1.404	-0.671	2.136	-7.825	-7.74	0.144	-0.366	0.549	-0.793	-4.796	11.76	0.095	1.282	1.709	0.671	4.847	6.277	6.142	-1.953	0.671	0.61	1506609945
-7.595	-7.18	-0.011	0.488	0.916	-0.183	2.876	-10.537	1.085	-0.305	0.183	-0.366	1.309	12.811	0.354	-1.77	-2.563	2.747	-7.595	-7.18	-0.011	0.488	0.916	-0.183	-3.437	11.41	-0.447	1.465	0.732	0.61	4.599	6.308	6.528	-2.197	1.099	0.183	1506609945
-7.736	-7.25	-0.315	-0.549	0.366	-0.427	2.876	-10.537	1.085	-0.244	0	-0.305	1.641	12.097	0.807	-1.648	-1.282	2.014	-7.736	-7.25	-0.315	-0.549	0.366	-0.427	-2.151	11.746	-0.37	1.099	0.671	0.305	4.209	5.821	6.253	-2.075	-0.244	-0.305	1506609945
-7.501	-7.285	-0.281	-0.366	0.61	0	2.403	-10.63	0.788	-0.244	0	-0.305	3.013	12.071	0.799	-1.526	0.366	1.709	-7.501	-7.285	-0.281	-0.366	0.61	0	-1.955	11.691	-0.196	0.732	1.16	0.061	5.422	5.952	6.076	-1.709	-0.549	-0.183	1506609945
-7.838	-7.082	-0.425	-0.61	-0.183	0.183	3.45	-10.292	-0.764	1.282	-3.784	0.122	2.786	11.025	1.28	0.916	-1.587	1.831	-7.838	-7.082	-0.425	-0.61	-0.183	0.183	-2.89	11.027	-0.702	0.671	-0.061	0.305	5.892	5.441	5.999	-1.343	0.366	0.488	1506609945
-7.27	-7.45	-0.481	-0.732	-0.061	-0.122	2.872	-9.737	-0.727	0.427	-4.028	-0.305	2.902	11.099	1.52	0	-2.869	1.404	-7.27	-7.45	-0.481	-0.732	-0.061	-0.122	-2.001	10.957	-0.892	0.427	0	0.244	5.867	5.233	6.528	-0.977	0.061	0.61	1506609945
-7.117	-8.083	-0.738	-0.183	0.122	-0.183	2.872	-9.737	-0.727	-0.61	-3.174	0.244	3.133	11.323	1.55	-0.732	-4.089	0.61	-7.117	-8.083	-0.738	-0.183	0.122	-0.183	-1.714	11.462	-1.061	0.366	-0.122	0.183	5.081	5.454	6.528	-0.488	-0.122	0.488	1506609945
-7.246	-7.851	-0.713	0.244	0.061	-0.427	2.405	-9.806	-0.53	-1.099	-2.991	0.61	3.942	11.026	1.064	-0.183	-1.648	0.732	-7.246	-7.851	-0.713	0.244	0.061	-0.427	-1.555	11.458	-0.87	0.061	0.244	0	4.375	6.086	7.272	-0.793	-0.122	0.183	1506609945
-7.148	-7.965	-0.633	0.061	0.122	-0.488	2.414	-9.61	-0.957	-0.366	-3.357	-0.061	4.307	10.536	1.181	0.305	-1.099	0.305	-7.148	-7.965	-0.633	0.061	0.122	-0.488	-1.867	10.682	-0.889	0.061	0	0	4.319	6.011	7.233	-1.221	-0.183	-0.122	1506609945
-7.127	-7.187	-0.658	-0.061	0.122	-0.244	2.353	-9.697	-0.953	-0.366	-1.953	0.061	4.267	10.07	1.318	-0.183	-1.038	-0.061	-7.127	-7.187	-0.658	-0.061	0.122	-0.244	-1.467	10.355	-0.841	-0.061	0.305	-0.061	5.142	5.654	6.973	-0.793	0	0	1506609945
-7.141	-7.387	-0.434	-0.183	0.427	0	2.44	-9.644	-0.877	-0.916	-2.197	0.732	3.963	9.917	1.128	-0.183	-0.427	-0.244	-7.141	-7.387	-0.434	-0.183	0.427	0	-1.68	10.342	-0.8	-0.122	0.122	0	5.481	5.111	6.749	-0.427	0	0	1506609946
-7.704	-7.84	-0.671	-0.183	-0.427	0.183	3.224	-11.154	-0.312	1.465	-0.977	-0.488	4.408	10.722	1.145	-0.549	1.77	-0.244	-7.704	-7.84	-0.671	-0.183	-0.427	0.183	-2.097	11.006	-0.902	-0.122	0.061	0.061	5.355	4.966	7.172	-0.122	-0.305	0	1506609946
-7.559	-7.973	-0.641	0.061	-0.549	0.427	3.224	-11.154	-0.312	1.221	0.977	-0.061	4.76	11.032	1.638	-2.502	0.061	-0.122	-7.559	-7.973	-0.641	0.061	-0.549	0.427	-1.906	11.431	-1.078	-0.305	0	0.122	5.743	4.8	7.244	0.427	-0.366	0.122	1506609946
-7.935	-8.102	-0.707	0.183	-0.671	0.366	3.845	-11.207	-1.089	1.526	-0.671	-0.122	5.328	10.905	1.192	0.244	2.38	0.366	-7.935	-8.102	-0.707	0.183	-0.671	0.366	-1.775	11.846	-1.091	-0.305	0.183	0.061	5.341	4.939	7.145	0.732	-0.854	0.122	1506609946
-8.54	-8.295	-0.589	0.122	-0.916	0.305	3.845	-11.207	-1.089	0.793	-1.343	-1.831	4.474	11.987	1.792	-0.488	0.305	0.488	-8.54	-8.295	-0.589	0.122	-0.916	0.305	-2.265	12.35	-1.251	-0.488	-0.305	0.305	5.418	5.456	7.264	0.916	-0.977	-0.183	1506609946
-8.827	-8.757	-0.551	0.366	-0.977	0.305	4.298	-11.137	0.243	-0.244	1.343	-1.77	4.268	12.334	2.208	-0.549	1.16	0.305	-8.827	-8.757	-0.551	0.366	-0.977	0.305	-2.412	12.823	-0.616	-0.61	-0.305	0.122	5.943	5.68	7.106	1.099	-0.977	-0.366	1506609946
-8.753	-8.265	-0.386	0.427	-1.221	0.366	3.795	-11.827	0.774	-0.244	1.343	-1.77	4.077	12.501	2.121	0.061	0.61	0.671	-8.753	-8.265	-0.386	0.427	-1.221	0.366	-2.617	12.953	-0.809	-0.366	-0.671	-0.122	6.919	5.841	6.828	2.014	-0.61	-0.244	1506609946
-8.866	-8.007	-0.156	0	-1.221	0.549	3.828	-12.34	-0.614	-1.038	0.61	-1.831	4.765	12.671	1.593	0.427	-0.854	0.854	-8.866	-8.007	-0.156	0	-1.221	0.549	-2.284	13.02	-1.101	-0.366	-0.671	-0.122	6.611	5.904	6.374	2.441	-0.793	-0.366	1506609946
-8.811	-7.824	0.053	-0.061	-1.282	0.977	3.588	-12.1	-1.229	-1.16	0.244	-1.404	4.977	12.435	0.965	0.183	-0.427	0.488	-8.811	-7.824	0.053	-0.061	-1.282	0.977	-1.979	12.761	-0.712	-0.61	-1.282	-0.244	6.137	6.166	6.236	2.93	-1.16	-0.732	1506609946
-8.53	-7.089	0.264	0.122	-1.221	1.404	4.632	-10.8	-0.994	-1.099	-0.061	-0.488	5.17	11.865	0.842	0.244	-0.366	0.549	-8.53	-7.089	0.264	0.122	-1.221	1.404	-2.092	12.31	-0.281	-0.61	-1.282	-0.244	6.193	6.291	5.758	3.052	-0.732	-0.671	1506609946
-8.184	-7.204	0.269	0.183	-0.61	1.953	4.632	-10.8	-0.994	-0.732	0.793	-0.366	5.449	11.085	1.322	0.671	-0.427	0.977	-8.184	-7.204	0.269	0.183	-0.61	1.953	-2.003	11.661	0.105	-0.671	-1.77	-0.427	5.666	6.476	5.278	3.052	-0.671	-1.16	1506609946
-7.674	-7.001	0.4	1.038	0.244	2.502	4.739	-10.295	-0.636	-0.732	-0.061	-0.549	5.127	10.696	1.806	0.793	-0.549	0.854	-7.674	-7.001	0.4	1.038	0.244	2.502	-1.927	11.55	0.154	-1.038	-1.892	-0.183	5.142	6.862	5.182	2.686	-0.977	-1.892	1506609946
-7.541	-5.996	0.14	1.099	1.099	2.563	4.722	-9.695	-0.725	-1.282	-0.122	-0.244	5.357	10.549	1.366	0.977	-0.122	0.427	-7.541	-5.996	0.14	1.099	1.099	2.563	-1.967	11.493	0.01	-1.16	-2.319	0.183	4.384	7.24	4.929	2.502	-1.038	-2.38	1506609946
-7.546	-5.17	-0.054	0.854	1.526	2.563	4.584	-8.865	-1.416	-1.343	0.305	-0.122	5.347	10.118	0.912	1.038	0.427	0.732	-7.546	-5.17	-0.054	0.854	1.526	2.563	-2.487	10.617	0.184	-1.526	-2.625	-0.061	4.078	7.567	4.616	2.136	-1.343	-2.869	1506609946
-7.352	-4.429	0.187	0.732	1.587	2.991	4.552	-7.753	-1.611	-1.343	1.648	-0.061	4.727	9.377	1.008	0.732	0.427	0.793	-7.352	-4.429	0.187	0.732	1.587	2.991	-2.798	9.604	0.257	-1.526	-2.502	0.122	4.029	7.844	3.999	1.587	-1.465	-3.418	1506609946
-7.314	-4.173	-0.05	0.916	1.282	3.418	4.366	-6.767	-1.525	-1.587	1.831	0.061	4.378	8.679	1.146	0.183	-0.183	0.671	-7.314	-4.173	-0.05	0.916	1.282	3.418	-3.151	8.759	0.325	-1.282	-2.93	0.549	4.144	7.43	2.779	1.831	-1.77	-3.418	1506609946
-7.5	-4.223	-0.215	0.854	0.793	3.601	5.158	-5.998	-1.694	-1.892	4.395	-0.122	4.157	7.901	0.902	-0.671	-0.854	0.916	-7.5	-4.223	-0.215	0.854	0.793	3.601	-3.375	7.51	0.565	-1.282	-2.93	0.549	4.482	7.896	2.146	1.526	-0.916	-3.113	1506609946
-7.446	-4.528	0.028	0.671	0.916	3.235	4.78	-5.102	-1.589	-2.197	5.859	-0.488	3.717	6.894	1.209	-0.977	-0.793	1.16	-7.446	-4.528	0.028	0.671	0.916	3.235	-2.973	6.47	0.76	-0.977	-4.517	1.282	3.488	8.516	2.176	1.404	-0.061	-2.625	1506609946
-7.421	-5.62	0.165	1.709	-0.183	1.831	5.154	-3.732	-1.293	-2.136	3.967	-0.854	3.169	6.344	1.479	-1.221	-1.404	1.221	-7.421	-5.62	0.165	1.709	-0.183	1.831	-2.463	6.086	0.379	-0.977	-5.249	1.526	1.863	9.069	2.11	1.404	-0.977	-2.869	1506609946
-7.015	-5.661	0.441	3.601	-0.061	1.16	5.154	-3.732	-1.293	-2.136	5.92	-1.465	3.023	6.288	1.325	-2.014	-1.587	1.343	-7.015	-5.661	0.441	3.601	-0.061	1.16	-1.828	6.22	0.163	-0.854	-5.676	1.465	0.59	10.091	2.107	1.648	-1.709	-2.563	1506609946
-7.074	-4.033	0.724	4.761	0.427	1.282	4.247	-3.324	-1.384	-2.258	4.761	-2.075	3.141	6.166	1.119	-2.502	-1.587	1.343	-7.074	-4.033	0.724	4.761	0.427	1.282	-0.886	6.193	0.217	-1.221	-5.92	1.16	0.886	9.857	1.696	1.892	-1.404	-2.014	1506609946
-6.947	-2.303	1.113	3.906	0.977	1.282	5.492	-3.584	-1.663	-2.441	2.808	-1.648	3.187	5.947	0.86	-2.441	-1.587	1.282	-6.947	-2.303	1.113	3.906	0.977	1.282	-0.153	6.224	0.653	-1.282	-5.371	1.038	0.526	8.93	1.721	0.732	-1.282	-2.197	1506609946
-7.561	-2.205	0.878	2.319	0.977	0.488	5.492	-3.584	-1.663	-2.38	4.761	-1.404	3.518	6.218	1.134	-2.808	-0.977	0.977	-7.561	-2.205	0.878	2.319	0.977	0.488	0.408	6.825	1.206	-0.977	-4.15	0.977	0.172	7.771	1.591	1.221	-2.563	-2.747	1506609946
-8.361	-2.949	0.773	2.258	0.854	0.122	5.953	-4.242	-1.653	-2.625	4.028	-1.404	4.063	7.065	1.12	-3.296	-0.793	0.916	-8.361	-2.949	0.773	2.258	0.854	0.122	0.93	8.378	2.037	-0.183	-5.066	0.366	0.402	8.893	1.351	1.282	-2.686	-2.197	1506609946
-9.526	-3.034	1.237	2.808	0.488	0.366	8.521	-6.503	-1.64	-2.563	4.028	-1.221	4.576	7.832	1.385	-3.418	-2.136	0.61	-9.526	-3.034	1.237	2.808	0.488	0.366	1.463	9.237	2.232	-0.183	-5.066	0.366	-1.188	9.874	2.06	-0.732	-4.272	-1.526	1506609947
-9.373	-2.86	1.489	2.93	-0.061	0.305	8.521	-6.503	-1.64	-2.014	4.272	-1.526	5.2	7.699	2.143	-3.174	-3.174	0.671	-9.373	-2.86	1.489	2.93	-0.061	0.305	1.696	8.778	2.287	-0.671	-5.92	-0.488	-2.289	10.624	4.003	-2.441	-6.531	-2.319	1506609947
-8.614	-2.777	1.648	2.747	0.732	0	8.492	-6.643	-1.634	-1.709	4.211	-2.197	5.678	7.346	2.699	-3.174	-3.052	1.038	-8.614	-2.777	1.648	2.747	0.732	0	1.449	8.382	2.32	-0.854	-5.127	-0.305	-2.23	10.204	1.242	-1.587	-7.996	-2.502	1506609947
-8.77	-2.908	1.581	2.869	0.61	-0.122	8.32	-5.875	-1.805	-1.892	4.333	-2.319	5.818	7.194	2.573	-3.357	-3.418	1.221	-8.77	-2.908	1.581	2.869	0.61	-0.122	1.202	8.498	2.347	-0.793	-5.188	-0.061	0.13	10.009	-0.543	-2.197	-6.165	-2.563	1506609947
-8.563	-3.232	1.397	2.93	1.099	-0.488	7.843	-4.816	-1.936	-1.892	4.333	-2.319	6.255	7.19	2.655	-3.601	-3.296	1.221	-8.563	-3.232	1.397	2.93	1.099	-0.488	1.385	8.753	2.357	-0.61	-5.188	0	0.952	9.569	1.084	-2.258	-4.211	-2.014	1506609947
-8.771	-3.992	1.503	3.784	1.526	-0.427	7.519	-4.076	-1.863	-2.502	4.517	-2.197	6.592	7.29	2.805	-3.662	-2.869	1.526	-8.771	-3.992	1.503	3.784	1.526	-0.427	1.619	8.927	2.272	-0.549	-5.188	-0.244	0.626	9.25	2.103	-2.136	-4.822	-1.404	1506609947
-9.286	-4.262	1.907	5.127	1.953	-0.061	7.112	-3.691	-2.293	-2.563	3.723	-2.014	6.484	7.19	2.699	-3.967	-3.052	1.709	-9.286	-4.262	1.907	5.127	1.953	-0.061	1.708	9.004	2.059	-0.854	-5.31	-0.183	-0.055	9.254	2.799	-2.563	-5.615	-0.61	1506609947
-9.51	-2.961	1.418	5.676	1.892	0.183	7.112	-3.691	-2.293	-2.502	2.808	-1.831	6.447	6.967	2.742	-3.845	-2.991	1.465	-9.51	-2.961	1.418	5.676	1.892	0.183	1.873	9.089	1.969	-0.793	-5.188	-0.305	0.786	8.556	3.067	-2.075	-7.446	0.854	1506609947
-10.073	-1.327	0.756	5.371	2.93	0	7.453	-3.697	-2.077	-2.991	1.953	-1.404	6.45	6.988	2.458	-4.089	-2.502	1.038	-10.073	-1.327	0.756	5.371	2.93	0	2.105	9.787	2.082	-0.671	-4.639	-0.427	2.628	8.211	1.838	0.793	-5.737	1.587	1506609947
-11.149	-0.583	-0.085	3.784	0.732	0	7.559	-3.975	-1.733	-3.296	1.16	-1.343	6.673	6.982	1.961	-4.089	-2.625	0.427	-11.149	-0.583	-0.085	3.784	0.732	0	1.915	10.329	1.59	-1.038	-5.066	-0.183	1.643	8.555	1.68	1.404	-4.028	-0.244	1506609947
-9.731	-3.876	-1.32	5.188	1.953	0	7.984	-4.328	-1.291	-3.601	0.305	-1.038	7.805	6.606	2.236	-3.601	-1.404	-0.122	-9.731	-3.876	-1.32	5.188	1.953	0	1.571	10.535	0.544	-1.099	-5.737	0	1.574	8.961	0.646	2.319	-4.7	-1.404	1506609947
-9.276	-3.79	-2.184	6.042	2.808	1.221	8.508	-4.674	-0.763	-3.662	0.488	-0.671	7.838	6.2	1.742	-4.089	-1.77	-0.427	-9.276	-3.79	-2.184	6.042	2.808	1.221	2.199	10.915	-0.59	-0.977	-5.249	-0.183	2.562	10.886	0.992	2.686	-5.188	-0.244	1506609947
-9.496	-3.528	-3.198	6.775	3.174	1.16	8.665	-5.168	-0.8	-3.601	1.16	-0.549	8.977	5.818	0.743	-4.456	-2.197	-0.671	-9.496	-3.528	-3.198	6.775	3.174	1.16	1.865	10.514	-0.585	-1.099	-4.517	-0.305	1.715	10.551	-2.178	2.747	-5.005	-0.122	1506609947
-10.064	-2.824	-3.572	6.714	3.174	0.854	8.665	-5.168	-0.8	-3.662	1.465	-0.366	9.269	5.699	0.115	-4.761	-1.16	-0.61	-10.064	-2.824	-3.572	6.714	3.174	0.854	1.146	10.481	-0.615	-0.854	-3.906	-0.122	0.857	10.968	-2	2.686	-6.042	-0.488	1506609947
-9.283	-2.289	-3.39	6.104	2.502	0.427	8.312	-5.623	-0.328	-3.967	1.282	0.183	8.492	5.852	-0.202	-4.822	-2.258	-0.977	-9.283	-2.289	-3.39	6.104	2.502	0.427	0.809	10.192	-0.812	-0.732	-4.272	-0.244	1.408	10.824	-2.403	2.075	-4.944	-0.732	1506609947
-8.599	-2.174	-3.296	6.531	2.686	0.366	7.817	-5.343	0.652	-4.089	1.038	0.305	8.031	5.503	-0.007	-4.822	-3.113	-0.916	-8.599	-2.174	-3.296	6.531	2.686	0.366	0.542	8.941	-0.682	-0.732	-4.517	-0.427	1.688	9.912	-2.513	2.136	-5.249	-0.61	1506609947
-8.692	-2.054	-3.289	6.775	2.441	0.427	7.817	-5.343	0.652	-4.211	2.747	-0.061	7.392	5.028	-0.001	-4.822	-3.235	-0.549	-8.692	-2.054	-3.289	6.775	2.441	0.427	0.73	8.28	-0.775	-0.793	-4.089	-0.366	1.899	9.612	-1.726	1.526	-4.883	-0.488	1506609947
-9.353	-1.571	-3.551	6.653	1.831	0.671	6.721	-4.444	0.329	-4.395	2.991	0	7.094	4.741	-0.573	-4.7	-3.662	-0.61	-9.353	-1.571	-3.551	6.653	1.831	0.671	1.37	8.501	-0.869	-0.793	-3.845	-0.427	1.919	9.386	-1.284	1.16	-6.897	-0.305	1506609947
-9.697	-0.853	-3.47	6.409	1.221	0.793	6.66	-4.626	-0.699	-4.456	3.113	0.427	7.498	4.467	-0.511	-4.211	-2.93	-0.854	-9.697	-0.853	-3.47	6.409	1.221	0.793	1.653	8.841	-0.762	-0.549	-3.723	-0.671	3.385	9.481	-1.62	1.099	-7.446	0.305	1506609947
-9.618	-0.388	-3.064	5.981	0.61	0.793	6.66	-4.626	-0.699	-4.028	2.93	0.366	7.89	4.649	-0.193	-3.906	-2.991	-0.977	-9.618	-0.388	-3.064	5.981	0.61	0.793	1.943	9.591	-0.836	-0.488	-3.479	-0.854	2.958	9.643	-1.4	-0.122	-5.31	0.427	1506609947
-9.738	-0.062	-2.729	5.676	0.305	0.732	6.834	-4.798	-1.141	-3.723	2.38	0.305	8.668	4.942	0.036	-4.089	-3.052	-1.038	-9.738	-0.062	-2.729	5.676	0.305	0.732	2.172	10.051	-0.746	-0.61	-3.906	-0.854	2.511	9.432	-1.706	-0.61	-5.249	0.366	1506609947
-9.984	0.305	-2.367	5.188	-0.183	0.61	7.227	-4.906	-1.123	-3.723	2.014	0.305	9.032	5.012	0.633	-4.15	-2.869	-1.16	-9.984	0.305	-2.367	5.188	-0.183	0.61	2.232	10.098	-0.767	-0.977	-4.761	-0.732	2.044	9.551	-2.146	-0.427	-4.456	0.122	1506609947
-9.922	0.635	-1.973	4.211	-0.061	0.671	7.477	-4.913	-0.904	-3.723	2.441	0.122	8.947	4.874	1.321	-3.906	-2.808	-1.343	-9.922	0.635	-1.973	4.211	-0.061	0.671	2.628	10.118	-0.806	-1.221	-5.188	-0.427	2.155	9.617	-2.164	-0.061	-5.005	-0.427	1506609947
-10.124	0.554	-1.976	3.54	0.244	0.732	7.567	-4.841	-0.8	-3.723	1.831	-0.061	8.985	4.914	1.299	-3.784	-2.93	-1.587	-10.124	0.554	-1.976	3.54	0.244	0.732	3.535	10.403	-0.683	-1.648	-5.188	-0.366	2.506	9.625	-1.982	-0.183	-4.456	-0.854	1506609947
-10.776	-0.23	-1.708	3.174	0.061	0.916	8.146	-4.916	-0.965	-3.784	1.587	-0.061	9.371	4.919	1.195	-3.662	-2.441	-1.831	-10.776	-0.23	-1.708	3.174	0.061	0.916	3.869	10.282	-0.398	-1.831	-5.249	-0.61	2.827	10.128	-1.86	-0.549	-3.784	-0.793	1506609947
-11.292	-1.229	-0.95	2.686	0.122	1.099	8.551	-4.966	-0.995	-3.723	2.014	-0.122	9.507	5.006	1.511	-3.479	-2.563	-1.77	-11.292	-1.229	-0.95	2.686	0.122	1.099	2.98	10.243	-0.445	-1.77	-5.432	-0.549	3.112	10.74	-0.507	-1.831	-4.028	-0.183	1506609948
-10.645	-2.213	-0.666	1.465	0	0.916	8.966	-5.261	-1.304	-3.662	2.014	-0.061	9.817	5.699	1.269	-3.723	-2.563	-1.587	-10.645	-2.213	-0.666	1.465	0	0.916	2.311	10.884	-0.144	-1.709	-5.676	-0.122	3.777	11.574	0.983	-3.479	-4.089	1.221	1506609948
-10.413	-3.138	0.423	2.625	-0.488	1.282	9.567	-5.887	-1.455	-3.906	2.441	0.061	10.151	6.449	1.485	-3.906	-2.197	-1.587	-10.413	-3.138	0.423	2.625	-0.488	1.282	2.266	10.2	0.897	-1.465	-5.737	-0.427	4.081	11.34	1.515	-5.249	-3.235	3.174	1506609948
-10.708	-3.103	0.281	2.441	-0.916	0.916	9.307	-5.841	-1.113	-3.784	2.075	-0.244	9.363	6.291	2.061	-3.784	-2.319	-0.671	-10.708	-3.103	0.281	2.441	-0.916	0.916	1.829	8.759	2.183	-1.099	-4.089	-0.305	2.585	11.381	1.643	-2.808	-1.648	4.517	1506609948
-10.202	-3.342	-0.11	2.808	-1.526	0.305	9.042	-5.374	-1.044	-3.662	1.953	-0.549	8.571	6.3	1.815	-3.784	-2.502	-0.061	-10.202	-3.342	-0.11	2.808	-1.526	0.305	1.994	9.642	2.177	-0.61	-2.747	0.122	0.158	12.524	0.952	-3.113	1.343	4.333	1506609948
-8.732	-2.96	0.549	3.174	-1.282	0.488	9.167	-5.491	-1.541	-3.54	2.991	-0.305	8.46	6.873	1.75	-3.418	-1.831	-0.366	-8.732	-2.96	0.549	3.174	-1.282	0.488	1.822	9.566	1.768	-0.793	-3.967	-0.061	-1.627	12.574	1.117	-4.089	-0.61	3.54	1506609948
-7.885	-1.628	0.467	2.869	-0.671	0.183	8.802	-5.495	-1.84	-3.418	2.625	-0.427	7.846	6.27	2.03	-3.357	-2.075	0	-7.885	-1.628	0.467	2.869	-0.671	0.183	1.659	8.113	1.95	-0.854	-3.784	-0.061	-1	10.46	0.73	-3.906	-1.831	2.93	1506609948
-7.868	-0.928	0.616	2.747	-0.244	-0.122	7.991	-4.839	-1.607	-3.235	2.38	-0.916	7.153	5.283	2.286	-3.296	-2.014	0.549	-7.868	-0.928	0.616	2.747	-0.244	-0.122	1.91	7.533	1.851	-0.61	-2.991	0.183	0.095	8.826	0.58	-3.601	-1.221	2.075	1506609948
-8.086	-0.702	1.357	2.869	0.793	0.366	7.117	-4.176	-1.494	-2.991	2.258	-0.916	7.066	5.005	2.229	-2.991	-1.587	0.488	-8.086	-0.702	1.357	2.869	0.793	0.366	2.657	7.949	1.839	-0.549	-2.38	0.061	1.751	7.666	0.151	-3.052	0.183	0.977	1506609948
-8.48	0.236	1.401	1.953	1.16	0.244	6.745	-3.869	-1.712	-2.686	1.77	-0.549	7.197	5.105	2.138	-2.808	-1.648	0.61	-8.48	0.236	1.401	1.953	1.16	0.244	3.052	8.617	2.079	-0.366	-2.075	-0.366	0.561	6.851	0.516	-1.099	0.854	0.549	1506609948
-8.739	0.836	1.942	1.587	2.075	0.183	7.083	-3.99	-1.96	-2.258	1.831	-0.366	7.515	5.109	1.979	-2.686	-1.709	0.549	-8.739	0.836	1.942	1.587	2.075	0.183	3.308	9.256	2.007	-0.305	-2.197	-0.366	-0.151	6.795	0.701	1.343	-1.099	-0.305	1506609948
-10.319	1.014	0.992	0.916	1.892	0.427	7.461	-4.242	-2.044	-1.831	1.404	-0.305	8.128	4.713	2.582	-2.136	-0.916	0.183	-10.319	1.014	0.992	0.916	1.892	0.427	3.607	9.115	1.919	-0.488	-1.953	-0.122	1.791	6.362	2.279	1.648	-3.235	-1.709	1506609948
-11.216	0.931	0.934	0.732	0.61	0.305	7.674	-4.493	-1.479	-1.404	0.977	-0.427	8.296	4.216	3.182	-1.587	-0.244	0	-11.216	0.931	0.934	0.732	0.61	0.305	3.816	9.021	1.962	-0.427	-2.197	0.061	6.002	8.278	5.608	1.709	-3.235	-1.648	1506609948
-11.894	1.229	1.957	-0.427	0.732	0.549	7.856	-4.948	-1.12	-0.916	0.549	-0.366	8.768	4.04	3.409	-1.16	-0.488	0	-11.894	1.229	1.957	-0.427	0.732	0.549	3.731	9.205	1.702	-0.488	-2.197	0.427	7.46	10.057	5.917	-1.099	0.916	1.16	1506609948
-12.551	-1.549	0.688	0.061	0.488	0.122	8.128	-5.538	-1.101	-0.671	-0.244	-0.244	9.618	4.186	3.189	-0.977	0.732	0.122	-12.551	-1.549	0.688	0.061	0.488	0.122	4.165	9.976	1.316	-0.488	-2.136	0.427	4.216	7.632	2.352	0.854	-5.859	-1.465	1506609948
-11.588	-3.598	-0.659	1.404	-0.61	0	8.146	-5.798	-1.09	-0.305	-0.671	-0.305	9.33	4.42	2.74	-0.671	0.427	-0.061	-11.588	-3.598	-0.659	1.404	-0.61	0	4.849	11.484	1.098	-0.122	-1.343	0	0.167	10.951	2.066	4.944	0.549	-3.174	1506609948
-9.122	-2.369	-0.297	0.732	-0.427	-0.427	8.282	-5.856	-0.792	0.183	-1.038	0.244	9.705	5.115	2.265	0.061	-0.244	-0.977	-9.122	-2.369	-0.297	0.732	-0.427	-0.427	4.054	11.582	1.064	-0.122	-0.244	-0.305	3.153	12.252	2.694	1.526	-5.005	-0.427	1506609948
-8.875	-2.778	-1.253	0.793	0.366	-0.122	8.732	-5.669	-0.443	0.366	-1.16	0.549	10.527	5.557	2.588	0.366	0.671	-0.732	-8.875	-2.778	-1.253	0.793	0.366	-0.122	1.611	9.325	1.211	-0.122	-0.244	-0.305	-1.043	9.807	0.623	2.991	-5.493	-2.075	1506609948
-9.284	-2.875	-1.552	1.282	0.427	0.122	8.673	-4.739	0.384	0.427	-0.916	-0.244	9.421	5.156	2.851	-0.122	0.61	0.793	-9.284	-2.875	-1.552	1.282	0.427	0.122	-0.272	8.507	1.04	-0.488	0.427	0.671	2.723	9.9	-2.464	2.258	-0.183	-1.282	1506609948
-9.214	-2.263	-1.503	1.526	0.671	0.122	8.264	-4.163	0.452	0.183	-0.61	-0.671	8.556	5.201	2.018	-0.427	0.366	0.732	-9.214	-2.263	-1.503	1.526	0.671	0.122	0.062	9.726	0.738	0.427	0.366	1.16	1.042	9.765	-0.815	1.221	-0.916	-1.343	1506609948
-9.226	-1.692	-1.457	1.526	0.854	-0.122	8.411	-4.482	-0.065	-0.061	0.244	-0.488	8.539	5.953	0.718	-0.793	0.061	0.427	-9.226	-1.692	-1.457	1.526	0.854	-0.122	1.109	10.361	1.046	0.61	0.366	0.671	0.963	9.833	-1.427	1.221	-2.625	-1.282	1506609948
-9.18	-1.631	-1.437	1.648	0.488	-0.305	8.526	-4.705	0.121	-0.061	0.305	-0.366	8.361	5.894	0.782	-0.854	0	0.549	-9.18	-1.631	-1.437	1.648	0.488	-0.305	1.081	9.289	1.217	0.305	0.549	0.244	1.194	9.531	-1.93	1.465	-3.235	-1.343	1506609948
-8.929	-1.652	-1.511	1.77	0.366	-0.305	8.184	-4.148	0.733	0.183	-0.122	-0.61	7.482	5.217	1.622	-0.671	-0.122	0.793	-8.929	-1.652	-1.511	1.77	0.366	-0.305	0.928	8.589	0.706	0.244	0.305	0.366	1.897	9.363	-1.969	1.221	-2.441	-1.343	1506609948
-9.239	-1.389	-1.432	1.709	0.061	-0.305	7.983	-3.445	0.992	0.061	0.122	-0.488	6.778	4.612	1.96	-0.427	-0.427	0.549	-9.239	-1.389	-1.432	1.709	0.061	-0.305	1.528	8.392	0.518	0.122	-0.061	0.244	1.881	9.159	-1.748	0.916	-1.648	-1.16	1506609948
-9.196	-0.93	-1.263	1.465	-0.305	-0.366	7.854	-3.064	0.589	-0.122	0.366	-0.427	6.988	4.279	1.899	-0.427	-0.183	0.488	-9.196	-0.93	-1.263	1.465	-0.305	-0.366	2.064	8.281	0.53	-0.061	0.183	0.061	1.674	9.304	-1.367	0.61	-1.709	-0.977	1506609948
-9.568	-0.581	-1.497	1.16	-0.488	-0.427	7.931	-2.877	0.182	-0.488	0.427	-0.183	7.2	4.035	1.925	-0.61	-0.183	0.305	-9.568	-0.581	-1.497	1.16	-0.488	-0.427	2.26	8.512	0.428	-0.122	0.488	0	1.823	9.182	-1.284	0.183	-2.136	-0.732	1506609949
-9.679	-0.705	-1.359	1.16	-0.549	-0.366	8.087	-2.864	0.197	-0.732	0.549	-0.061	7.497	3.984	2.183	-0.793	-0.305	0	-9.679	-0.705	-1.359	1.16	-0.549	-0.366	2.279	8.96	0.42	-0.061	0.183	-0.122	1.671	9.604	-1.311	-0.244	-1.404	-0.671	1506609949
-10.023	-0.484	-1.23	0.732	-0.427	-0.366	8.364	-2.963	0.244	-0.732	0.488	-0.061	7.983	4.161	2.407	-0.793	-0.549	-0.305	-10.023	-0.484	-1.23	0.732	-0.427	-0.366	2.566	9.433	0.483	-0.061	-0.366	-0.244	1.595	9.534	-1.595	-0.732	-2.014	-0.732	1506609949
-10.097	-0.171	-1.242	0.427	-0.427	-0.427	8.735	-3.296	0.087	-0.671	0.427	0.061	8.459	4.359	2.426	-0.793	-0.732	-0.488	-10.097	-0.171	-1.242	0.427	-0.427	-0.427	3.085	9.926	0.621	-0.305	-0.977	-0.488	0.999	9.961	-1.75	-0.732	-2.319	-0.854	1506609949
-9.85	0.318	-1.208	0.366	-0.122	-0.061	9.038	-3.734	-0.151	-0.61	0.183	0.122	8.778	4.435	2.411	-0.732	-0.793	-0.671	-9.85	0.318	-1.208	0.366	-0.122	-0.061	3.393	10.203	0.65	-0.427	-1.16	-0.61	1.755	10.121	-2.104	-0.916	-1.404	-1.038	1506609949
-10.225	0.484	-1.315	-0.061	0.061	0.244	9.038	-3.734	-0.151	-0.61	0.183	0.122	9.105	4.237	2.744	-0.61	-0.488	-0.977	-10.225	0.484	-1.315	-0.061	0.061	0.244	3.152	9.905	0.705	-0.61	-1.282	-0.427	1.938	10.028	-1.715	-1.038	-1.587	-1.221	1506609949
-10.971	-0.988	-1.154	-0.61	-0.183	0.122	9.038	-3.734	-0.151	-0.61	0.183	0.122	9.296	4.28	2.998	-0.549	-0.488	-1.16	-10.971	-0.988	-1.154	-0.61	-0.183	0.122	2.674	10.02	0.778	-0.549	-1.709	-0.061	2.376	10.25	-1.838	-1.282	-2.38	-1.343	1506609949
-11.311	-2.966	-1.064	-0.732	0.122	0.305	9.038	-3.734	-0.151	-0.61	0.183	0.122	9.485	4.856	3.153	-0.671	-0.488	-1.221	-11.311	-2.966	-1.064	-0.732	0.122	0.305	2.615	10.914	0.842	-0.549	-1.709	-0.061	3.187	10.999	-0.827	-2.136	-1.587	-0.366	1506609949
-10.021	-4.119	-0.213	0.427	0.122	0.854	9.038	-3.734	-0.151	-0.61	0.183	0.122	9.403	5.796	2.826	-0.793	-0.366	-1.526	-10.021	-4.119	-0.213	0.427	0.122	0.854	3.268	11.253	1.128	0	-1.892	-0.671	4.091	11.716	1.424	-4.456	-0.183	2.075	1506609949
-9.915	-2.789	0.316	1.587	-0.183	1.282	9.038	-3.734	-0.151	-0.61	0.183	0.122	9.318	5.91	2.579	-0.732	-0.366	-1.648	-9.915	-2.789	0.316	1.587	-0.183	1.282	2.239	9.088	2.111	-0.427	-0.793	-0.793	2.656	11.015	1.619	-4.883	0	4.15	1506609949
-10.204	-1.528	0.274	0.793	-1.038	0.916	9.038	-3.734	-0.151	-0.61	0.183	0.122	8.626	5.325	2.961	-0.732	-0.061	-0.793	-10.204	-1.528	0.274	0.793	-1.038	0.916	0.383	7.763	2.451	-0.427	-0.793	-0.793	1.997	11.779	0.896	-3.418	0.488	4.395	1506609949
-9.895	-2.037	0.234	0	-1.404	0.671	9.193	-3.998	-0.264	-0.671	0	0.122	7.898	5.67	3.031	-0.977	0.305	-0.244	-9.895	-2.037	0.234	0	-1.404	0.671	0.116	9.08	1.934	0.488	0.183	0.549	0.727	11.2	0.774	-2.991	1.648	3.906	1506609949
-9.135	-1.559	0.28	0.427	-1.099	0.854	9.193	-3.998	-0.264	-0.671	0	0.122	7.645	6.519	2.804	-1.221	-0.366	-0.549	-9.135	-1.559	0.28	0.427	-1.099	0.854	1.522	10.094	1.827	0.793	-1.038	-0.122	0.098	10.639	0.964	-2.686	1.465	3.723	1506609949
-8.713	-0.883	0.236	0.244	-0.793	0.488	9	-4.323	-0.293	-1.831	1.892	0.854	7.701	6.513	2.606	-1.282	-1.282	-0.427	-8.713	-0.883	0.236	0.244	-0.793	0.488	2.204	9.369	2.059	0.244	-0.854	-0.244	1.598	9.719	0.741	-1.709	1.77	3.662	1506609949
-8.478	-0.725	0.49	-0.122	-0.488	0.244	7.911	-4.585	-1.068	-1.831	1.892	0.854	7.809	5.521	2.89	-1.038	-0.122	0.244	-8.478	-0.725	0.49	-0.122	-0.488	0.244	2.222	8.421	1.698	-0.305	-0.549	0.244	1.437	9.037	1.019	-1.465	2.808	2.869	1506609949
-8.361	-0.742	0.819	-0.061	0.183	0.183	7.215	-4.317	-1.069	-0.854	0.793	-0.488	7.394	4.73	3.286	-0.488	0.305	0.244	-8.361	-0.742	0.819	-0.061	0.183	0.183	2.497	8.372	1.389	-0.061	-0.366	0.244	0.623	8.128	0.878	-0.977	3.235	1.892	1506609949
-8.655	-0.433	0.974	0.061	0.671	0.122	6.958	-4.231	-0.939	-0.427	-0.549	-0.549	7.257	4.718	3.14	-0.61	-0.244	0.061	-8.655	-0.433	0.974	0.061	0.671	0.122	3.028	8.672	1.371	0.122	-0.244	-0.122	-0.185	7.449	0.834	0.122	1.77	0.854	1506609949
-9.025	0.004	0.941	-0.122	1.099	0.061	7.131	-4.205	-1.225	-0.183	-1.038	-0.427	7.552	4.639	2.905	-0.427	-0.61	0.244	-9.025	0.004	0.941	-0.122	1.099	0.061	3.2	8.815	1.597	0.244	-0.061	-0.427	-0.122	7.686	0.921	2.075	0.366	-0.244	1506609949
-10.161	0.167	1.343	-0.305	1.099	0.183	7.378	-4.234	-1.243	0.122	0.122	-0.305	8.056	4.563	2.876	0	-0.488	0.183	-10.161	0.167	1.343	-0.305	1.099	0.183	3.208	9.036	1.54	0.244	0.244	-0.244	0.869	7.711	2.369	2.441	-0.427	-1.343	1506609949
-10.761	-0.27	0.565	-1.099	0.244	-0.183	7.355	-4.316	-0.854	0.549	-0.549	-0.122	8.251	4.62	3.122	0.305	0	0.183	-10.761	-0.27	0.565	-1.099	0.244	-0.183	3.332	9.333	1.471	0.305	0.366	-0.305	3.051	8.117	3.728	2.991	-1.16	-2.38	1506609949
-10.751	0.312	1.378	-0.61	0.305	0.305	7.862	-4.482	-0.683	0.793	-0.793	0.061	8.434	4.75	3.417	0.488	0.122	0.122	-10.751	0.312	1.378	-0.61	0.305	0.305	3.267	9.487	1.449	0.427	0.549	-0.305	5.514	10.698	4.754	0.793	1.099	-0.488	1506609949
-11.19	0.408	0.544	-1.343	0.122	0.427	8.235	-4.639	-0.735	1.038	-0.061	0.122	8.619	4.777	3.298	0.671	0.122	0.122	-11.19	0.408	0.544	-1.343	0.122	0.427	3.261	9.607	1.645	0.366	1.099	-0.061	6.368	9.251	4.183	0.305	2.563	1.099	1506609949
-12.114	-2.052	-0.774	-0.916	-0.977	-0.488	8.311	-4.636	-0.63	1.099	-0.244	0.366	8.776	4.968	3.241	0.916	0.916	0.061	-12.114	-2.052	-0.774	-0.916	-0.977	-0.488	3.241	10.422	1.165	0.366	1.099	-0.061	2.043	9.043	2.661	4.272	-3.662	-1.221	1506609949
-9.958	-2.038	0.122	-0.244	-0.488	-0.244	8.886	-5.101	-0.538	1.16	-0.549	0.793	9.061	5.607	3.15	1.343	0.977	-0.366	-9.958	-2.038	0.122	-0.244	-0.488	-0.244	2.806	11.122	0.563	0.61	1.404	0.305	1.294	12.785	3.613	0	2.563	-0.183	1506609949
-9.567	-1.657	-1.091	-0.671	0	-0.427	9.31	-5.751	-0.398	1.221	-0.61	0.977	9.47	6.161	2.897	1.282	0.793	-0.488	-9.567	-1.657	-1.091	-0.671	0	-0.427	2.123	10.398	0.268	0.366	2.014	0.122	-0.224	9.758	0.608	1.77	-2.258	-1.16	1506609949
-9.619	-2.413	-1.745	-0.427	-0.061	-0.549	8.74	-5.48	0.022	1.099	-1.16	0.549	9.165	5.795	2.639	0.854	0.977	0.061	-9.619	-2.413	-1.745	-0.427	-0.061	-0.549	1.298	9.495	0.01	0.366	2.014	0.122	1.701	10.039	-1.899	1.953	-2.014	-0.916	1506609950
-9.623	-2.455	-1.517	-0.366	0.061	-0.244	8.235	-4.954	0.568	1.038	-0.732	0.061	8.431	5.547	2.277	0.671	1.282	0.183	-9.623	-2.455	-1.517	-0.366	0.061	-0.244	1.153	9.849	-0.559	0.488	2.808	0.732	1.623	9.987	-1.632	1.648	1.587	-0.977	1506609950
-9.251	-2.056	-1.208	0	0.488	-0.244	8.192	-5.07	0.968	0.854	-0.427	0.183	8.251	5.747	1.719	0.671	1.16	-0.305	-9.251	-2.056	-1.208	0	0.488	-0.244	1.113	10.057	-0.617	0.488	2.747	0.916	0.839	10.061	-0.852	1.099	0.427	-1.038	1506609950
-9.363	-1.677	-1.39	0.122	0.366	-0.671	8.092	-5.251	1.197	0.732	-0.793	0.122	8.081	5.959	1.406	0.549	0.793	-0.488	-9.363	-1.677	-1.39	0.122	0.366	-0.671	1.141	9.851	-0.476	0.732	2.991	0.916	0.852	9.783	-1.361	0.977	-0.977	-0.916	1506609950
-9.339	-1.562	-1.425	-0.183	0.183	-0.671	7.991	-4.935	1.141	0.854	-0.916	0.122	8.088	5.928	1.479	0.427	0.61	-0.183	-9.339	-1.562	-1.425	-0.183	0.183	-0.671	1.3	9.264	-0.264	0.732	2.747	0.671	1.51	9.67	-1.418	0.854	-1.099	-0.977	1506609950
-9.366	-1.525	-1.531	-0.427	0.061	-0.732	7.998	-4.345	1.195	0.732	-0.183	0.183	8.008	5.554	1.67	0.549	0.671	0.122	-9.366	-1.525	-1.531	-0.427	0.061	-0.732	1.562	8.853	-0.278	0.549	2.502	0.854	1.858	9.561	-1.23	0.732	-0.183	-0.916	1506609950
-9.469	-1.788	-1.48	-0.488	-0.061	-0.732	7.697	-4.028	1.077	0.732	0.061	0.183	7.714	5.328	1.845	0.488	0.793	0.122	-9.469	-1.788	-1.48	-0.488	-0.061	-0.732	2.053	8.918	-0.447	0.61	2.502	0.916	1.879	9.485	-1.109	0.732	0.183	-0.732	1506609950
-9.697	-1.888	-1.227	-0.305	-0.183	-0.61	7.49	-4.11	0.857	0.732	0	0.244	7.453	5.35	2.066	0.366	0.549	0	-9.697	-1.888	-1.227	-0.305	-0.183	-0.61	2.172	9.073	-0.487	0.854	2.197	0.854	1.737	9.629	-1.116	0.488	0.427	-0.549	1506609950
-9.772	-1.727	-1.345	-0.244	-0.122	-0.549	7.364	-4.553	0.633	0.732	-0.244	0.427	7.25	5.546	2.025	0.122	0.366	-0.305	-9.772	-1.727	-1.345	-0.244	-0.122	-0.549	2.466	9.41	-0.519	0.977	2.014	0.977	1.215	9.873	-1.006	0.183	0	-0.366	1506609950
-9.641	-1.797	-1.375	0.122	-0.122	-0.488	7.253	-4.972	0.348	0.671	-0.183	0.549	7.169	5.87	2.095	0.183	0.488	-0.793	-9.641	-1.797	-1.375	0.122	-0.122	-0.488	2.623	9.546	-0.279	0.977	2.136	0.854	1.266	9.884	-1.293	0.244	-0.671	-0.488	1506609950
-9.822	-1.538	-1.409	0.122	-0.183	-0.488	6.983	-5.18	0.295	0.549	0	0.916	7.009	6.202	2.248	0.061	0.244	-1.099	-9.822	-1.538	-1.409	0.122	-0.183	-0.488	2.668	9.406	-0.172	0.916	1.953	0.793	1.72	9.744	-1.605	0.061	-0.183	-0.366	1506609950
-9.772	-1.408	-1.434	0.061	-0.305	-0.61	6.843	-5.485	0.281	0.305	-0.366	1.221	6.861	6.526	2.481	-0.061	0.427	-1.282	-9.772	-1.408	-1.434	0.061	-0.305	-0.61	2.548	9.335	-0.074	0.916	1.953	0.793	1.755	9.859	-1.261	0	-0.427	-0.366	1506609950
-9.397	-1.711	-1.25	-0.061	-0.183	-0.61	6.595	-5.679	0.074	0.183	0.122	1.404	6.487	6.69	2.604	-0.183	0.061	-1.343	-9.397	-1.711	-1.25	-0.061	-0.183	-0.61	2.51	9.107	-0.002	0.732	1.526	0.549	1.799	9.808	-1.25	-0.488	-0.122	-0.366	1506609950
-9.4	-2.187	-1.139	0.122	0.183	-0.549	6.309	-5.812	-0.069	-0.122	0.427	1.526	6.545	6.918	2.707	-0.183	0.305	-1.465	-9.4	-2.187	-1.139	0.122	0.183	-0.549	2.707	9.266	0.191	0.427	0.61	0.122	1.643	9.642	-1.373	-0.854	-0.061	-0.244	1506609950
-9.69	-2.174	-0.88	0.061	0.183	-0.61	6.308	-6.435	0.163	-0.427	0.183	1.709	6.283	7.221	2.814	-0.183	0.122	-1.648	-9.69	-2.174	-0.88	0.061	0.183	-0.61	2.974	9.41	0.56	0.549	0.61	-0.244	1.617	9.701	-0.827	-1.221	-0.122	0.061	1506609950
-9.751	-2.092	-0.66	-0.061	0.183	-0.732	6.355	-7.112	0.024	-0.549	-0.366	1.648	6.186	7.531	2.878	-0.122	0	-1.831	-9.751	-2.092	-0.66	-0.061	0.183	-0.732	2.803	9.513	0.749	0.366	0.366	-0.488	1.438	9.97	-1.066	-1.221	-0.061	0.122	1506609950
-9.81	-2.333	-0.47	0	0.061	-0.732	6.537	-7.404	-0.126	-0.61	0.122	1.465	6.184	7.8	2.97	0.061	0.061	-1.77	-9.81	-2.333	-0.47	0	0.061	-0.732	2.407	9.583	0.845	0.305	0.244	-0.61	0.59	10.006	-1.164	-0.671	0.122	-0.183	1506609950
-9.789	-2.39	-0.245	0	0	-0.61	6.467	-7.464	0.129	-0.549	0.183	1.404	6.193	8.051	3.202	0.244	0	-1.648	-9.789	-2.39	-0.245	0	0	-0.61	2.042	9.673	0.872	0.305	0.244	-0.61	0.528	10.05	-0.88	-0.244	0.061	-0.488	1506609950
-9.828	-2.422	-0.157	-0.061	-0.183	-0.61	6.337	-7.369	0.127	-0.366	-0.122	1.343	6.267	8.263	3.234	0.305	-0.183	-1.221	-9.828	-2.422	-0.157	-0.061	-0.183	-0.61	1.694	9.816	0.83	-0.122	-0.305	-0.793	0.758	10.078	-0.396	0.061	0.183	-0.61	1506609950
-9.676	-2.495	-0.104	-0.061	-0.183	-0.549	6.539	-7.399	-0.066	-0.549	0.122	1.038	6.221	8.477	3.237	0.183	0.183	-0.732	-9.676	-2.495	-0.104	-0.061	-0.183	-0.549	1.815	9.923	0.725	-0.244	-0.549	-0.732	0.858	10.159	0.065	0	0.183	-0.61	1506609950
-9.556	-2.678	-0.068	0	-0.183	-0.366	6.501	-7.503	-0.243	-0.549	0.122	0.61	5.832	8.421	3.347	0.183	0.183	-0.854	-9.556	-2.678	-0.068	0	-0.183	-0.366	2.224	9.832	0.702	-0.183	-0.549	-0.671	0.702	10.027	0.164	0	0.122	-0.61	1506609950
-9.479	-2.75	-0.036	0.122	-0.183	-0.244	6.37	-7.346	-0.239	-0.61	0.122	0.427	5.745	8.236	3.51	0.061	-0.244	-0.977	-9.479	-2.75	-0.036	0.122	-0.183	-0.244	2.224	9.832	0.702	-0.183	-0.549	-0.671	0.56	9.958	0.211	-0.061	-0.183	-0.61	1506609950
-9.397	-2.717	-0.079	0.061	-0.183	-0.244	6.258	-7.245	-0.348	-0.61	0.122	0.427	6.072	8.11	3.563	-0.183	-0.244	-0.793	-9.397	-2.717	-0.079	0.061	-0.183	-0.244	2.224	9.832	0.702	-0.183	-0.549	-0.671	0.586	9.904	0.133	0	-0.244	-0.549	1506609950
-9.336	-2.684	-0.099	0.061	-0.122	-0.244	6.22	-7.192	-0.432	-0.732	0	0.122	6.279	7.99	3.535	0	0.366	-0.61	-9.336	-2.684	-0.099	0.061	-0.122	-0.244	2.448	9.597	0.87	-0.366	-0.61	-0.427	0.628	9.854	0.075	-0.061	-0.183	-0.427	1506609950
-9.42	-2.665	-0.127	-0.061	-0.061	-0.183	6.209	-7.127	-0.568	-0.549	-0.061	0.061	6.04	7.837	3.497	0.122	0.427	-0.427	-9.42	-2.665	-0.127	-0.061	-0.061	-0.183	2.414	9.327	0.958	-0.366	-0.427	-0.488	0.553	9.805	-0.029	-0.122	-0.061	-0.366	1506609950
-9.494	-2.671	-0.185	-0.122	-0.122	-0.183	6.054	-6.97	-0.657	-0.488	0	0.122	5.7	7.681	3.514	0.061	0.366	-0.366	-9.494	-2.671	-0.185	-0.122	-0.122	-0.183	2.509	9.219	0.861	-0.244	-0.366	-0.366	0.513	9.867	-0.025	-0.183	-0.061	-0.305	1506609951
-9.5	-2.64	-0.231	-0.244	-0.061	-0.122	6.133	-7.02	-0.812	-0.61	0.183	0.244	5.516	7.69	3.472	0.122	0.305	-0.488	-9.5	-2.64	-0.231	-0.244	-0.061	-0.122	2.505	9.302	0.913	-0.244	-0.366	-0.366	0.517	9.916	-0.045	-0.183	-0.122	-0.244	1506609951
-9.625	-2.653	-0.268	-0.305	-0.122	-0.122	6.075	-7.093	-0.739	-0.671	-0.244	0.427	5.454	7.794	3.332	0.183	0.366	-0.488	-9.625	-2.653	-0.268	-0.305	-0.122	-0.122	2.419	9.326	0.885	-0.183	-0.183	-0.366	0.574	9.9	-0.071	-0.122	0	-0.183	1506609951
-9.576	-2.775	-0.249	-0.366	-0.183	-0.183	6.01	-7.029	-0.787	-0.427	-0.793	0.366	5.472	7.843	3.21	0.244	0.488	-0.549	-9.576	-2.775	-0.249	-0.366	-0.183	-0.183	2.223	9.336	0.806	-0.183	-0.183	-0.366	0.532	9.995	0.006	-0.122	0.061	-0.183	1506609951
-9.489	-2.828	-0.212	-0.305	-0.122	-0.183	6.196	-7.15	-0.828	-0.305	-0.061	0.183	5.396	7.957	3.246	0.244	0.427	-0.61	-9.489	-2.828	-0.212	-0.305	-0.122	-0.183	2.037	9.445	0.718	-0.061	-0.122	-0.366	0.457	9.983	-0.038	-0.061	0.122	-0.183	1506609951
-9.436	-2.827	-0.244	-0.244	-0.061	-0.183	6.179	-7.172	-0.664	-0.366	0.122	0.183	5.487	8.266	3.378	-0.183	0.122	-0.122	-9.436	-2.827	-0.244	-0.244	-0.061	-0.183	1.893	9.707	0.73	0.061	-0.244	-0.427	0.303	9.954	-0.005	0	0.122	-0.183	1506609951
-9.481	-2.826	-0.306	-0.183	-0.122	-0.122	5.987	-6.994	-0.557	-0.366	0	0.244	5.978	8.239	3.658	-0.061	0.671	0.122	-9.481	-2.826	-0.306	-0.183	-0.122	-0.122	1.909	9.762	0.73	0	-0.549	-0.366	0.312	9.922	-0.024	0	0.122	-0.183	1506609951
-9.464	-2.832	-0.268	-0.122	-0.061	-0.061	6.32	-6.91	-0.44	-0.122	-0.244	0	5.524	8.258	3.685	0	0.305	0.122	-9.464	-2.832	-0.268	-0.122	-0.061	-0.061	1.982	9.656	0.697	-0.183	-0.488	-0.305	0.311	9.932	-0.054	-0.061	0	-0.183	1506609951
-9.625	-2.789	-0.263	-0.061	-0.122	0	6.387	-6.824	-0.642	-0.122	-0.488	-0.061	5.322	8.288	3.475	-0.122	0.671	0	-9.625	-2.789	-0.263	-0.061	-0.122	0	2.028	9.666	0.568	-0.305	-0.488	-0.366	0.464	9.914	-0.05	0	0.183	-0.122	1506609951
-9.759	-2.832	-0.189	-0.122	-0.427	0.061	6.124	-6.864	-0.745	-0.427	-0.061	0.305	5.457	8.134	3.347	0.061	1.77	0	-9.759	-2.832	-0.189	-0.122	-0.427	0.061	2.05	9.609	0.551	-0.061	-0.122	-0.244	0.699	10.076	0.213	-0.244	0.244	0	1506609951
-9.639	-2.865	-0.017	-0.122	-0.732	0.183	6.041	-6.894	-1.052	-0.366	0.122	0.488	5.121	8.11	3.632	0	0.916	0	-9.639	-2.865	-0.017	-0.122	-0.732	0.183	1.796	9.653	0.519	-0.061	-0.122	-0.244	1.205	10.179	0.702	-0.854	0.549	0.427	1506609951
-9.32	-2.611	0.279	-0.122	-0.671	0.427	6.224	-7.112	-0.867	-0.061	0.061	0.122	4.969	8.098	4.072	0	-0.122	-0.244	-9.32	-2.611	0.279	-0.122	-0.671	0.427	1.718	9.631	0.719	0	-0.183	-0.183	1.838	10.085	1.092	-1.587	1.038	1.038	1506609951
-9.213	-2.101	0.499	-0.366	-0.671	0.488	6.083	-7.126	-0.79	-0.305	-0.366	-0.061	5.264	8.053	4.206	-0.061	-0.244	0	-9.213	-2.101	0.499	-0.366	-0.671	0.488	1.889	9.512	1.129	-0.244	-0.366	0	2.119	9.885	1.302	-1.953	1.343	1.587	1506609951
-9.79	-1.855	0.455	-0.793	-0.549	0.305	5.648	-7.106	-0.681	-0.183	-0.244	-0.183	5.436	7.985	4.072	0.122	-0.183	0.244	-9.79	-1.855	0.455	-0.793	-0.549	0.305	2.004	9.615	1.471	-0.244	-0.366	0	1.645	9.676	1.247	-1.16	1.16	1.953	1506609951
-10.142	-1.852	0.531	-1.221	-0.61	0.244	5.368	-7.508	-0.825	0.305	-0.732	-0.305	5.435	8.388	3.833	0.305	-0.305	0.427	-10.142	-1.852	0.531	-1.221	-0.61	0.244	1.97	10.05	1.566	-0.366	-0.549	-0.427	1.08	10.115	0.427	-0.977	1.282	1.77	1506609951
-9.948	-1.854	0.781	-1.465	-0.61	0.366	5.379	-8.409	-1.365	0.671	-0.732	-0.61	5.664	8.703	3.597	0.671	-0.183	0.916	-9.948	-1.854	0.781	-1.465	-0.61	0.366	1.798	10.076	1.576	-0.61	-1.343	-0.977	1.223	10.073	0.233	-0.488	1.77	1.282	1506609951
-9.564	-1.599	1.001	-1.77	-0.61	0.366	4.804	-8.927	-1.56	1.221	-0.732	-1.16	5.873	8.592	3.596	0.793	0.732	1.831	-9.564	-1.599	1.001	-1.77	-0.61	0.366	1.786	9.636	1.65	-0.61	-1.343	-0.977	1.796	9.586	0.709	0.305	2.808	0.977	1506609951
-9.448	-1.402	0.907	-2.258	-0.671	0.366	4.088	-8.68	-1.424	1.526	-1.099	-1.648	6.277	8.289	3.626	0.916	2.197	3.113	-9.448	-1.402	0.907	-2.258	-0.671	0.366	1.994	9.539	1.733	-1.038	-1.526	-1.221	2.01	9.221	0.968	0.916	3.845	0.549	1506609951
-9.465	-1.343	0.707	-2.93	-0.916	0.366	3.482	-8.713	-1.312	2.075	-0.977	-1.648	6.154	8.065	3.135	1.343	2.625	3.906	-9.465	-1.343	0.707	-2.93	-0.916	0.366	2.633	9.617	1.921	-1.953	-0.854	-1.404	1.855	9.337	1.212	1.16	4.456	0.549	1506609951
-9.558	-1.245	0.675	-3.479	-0.793	0.427	2.865	-8.544	-1.294	2.38	-0.977	-0.854	6.021	7.46	2.523	2.625	2.563	3.906	-9.558	-1.245	0.675	-3.479	-0.793	0.427	3.238	9.564	2.023	-1.953	-0.854	-1.404	1.823	9.526	1.291	1.099	4.761	0.793	1506609951
-9.463	-1.042	0.601	-4.15	-0.671	0.366	1.865	-8.454	-1.591	2.258	-2.014	0.488	5.788	6.606	2.497	4.578	2.441	3.113	-9.463	-1.042	0.601	-4.15	-0.671	0.366	3.414	9.394	1.808	-1.953	0.244	-1.282	2.072	9.471	1.343	0.732	4.333	0.854	1506609951
-9.136	-1.139	0.366	-4.761	-0.244	0.122	1.337	-8.664	-2.25	2.258	-2.93	2.014	5.754	6.009	2.339	6.104	2.319	1.831	-9.136	-1.139	0.366	-4.761	-0.244	0.122	3.515	9.106	1.627	-1.587	1.709	-1.221	1.578	9.051	1.121	1.099	4.211	0.793	1506609951
-9.435	-2.013	-0.38	-5.615	0.244	-0.427	1.251	-8.958	-2.907	2.747	-4.028	3.418	5.885	5.556	2.227	7.568	2.93	0.793	-9.435	-2.013	-0.38	-5.615	0.244	-0.427	3.585	8.735	1.433	-1.038	2.93	-0.854	0.579	8.784	-0.22	2.136	3.784	0.305	1506609951
-10.368	-3.265	-0.675	-5.127	0	-0.793	1.465	-9.387	-3.614	3.662	-5.31	4.15	6.249	5.502	2.342	8.789	4.028	0.061	-10.368	-3.265	-0.675	-5.127	0	-0.793	3.464	8.752	0.906	-0.183	5.554	-0.244	-1.08	9.721	-0.479	2.38	3.174	-0.793	1506609951
-9.99	-3.114	-0.855	-4.517	-0.61	-0.671	1.926	-10.221	-4.321	4.639	-5.554	4.517	6.458	6.251	2.027	8.85	4.822	-0.793	-9.99	-3.114	-0.855	-4.517	-0.61	-0.671	2.893	9.399	0.227	-0.183	5.554	-0.244	-1.768	11.226	1.133	2.258	2.991	-0.916	1506609951
-9.36	-1.737	-1.513	-5.127	-0.854	-0.854	2.006	-11.221	-5.17	5.432	-6.836	4.944	6.636	7.194	1.637	7.874	5.554	-1.343	-9.36	-1.737	-1.513	-5.127	-0.854	-0.854	1.695	10.073	-0.304	-0.183	6.775	0.122	0.65	10.786	0.547	3.845	0.671	-1.343	1506609952
-9.611	-0.803	-2.448	-5.798	-0.671	-0.854	2.379	-11.55	-5.524	5.432	-8.85	5.066	6.966	8.008	1.335	6.836	6.409	-1.404	-9.611	-0.803	-2.448	-5.798	-0.671	-0.854	0.211	10.275	-0.398	-0.671	7.996	1.038	3.052	10.176	-0.744	1.587	3.723	-0.793	1506609952
-10.35	-0.648	-3.146	-6.775	-1.099	-0.793	3.09	-11.106	-5.296	4.822	-8.118	5.066	7.192	8.33	1.175	6.409	6.775	-1.282	-10.35	-0.648	-3.146	-6.775	-1.099	-0.793	-1.044	10.532	-0.276	-0.671	7.996	1.038	3.296	9.927	-1.476	1.526	4.761	-0.488	1506609952
-10.095	-1.081	-3.102	-7.568	-0.732	-0.488	3.058	-10.726	-4.754	3.906	-6.775	5.005	6.941	8.685	0.791	5.554	6.409	-1.099	-10.095	-1.081	-3.102	-7.568	-0.732	-0.488	-1.552	11.209	-0.243	-0.549	7.874	1.587	3.036	10.018	-1.694	1.343	3.784	-0.549	1506609952
-9.612	-1.754	-3.134	-7.446	-0.671	-0.244	2.808	-10.962	-4.53	3.296	-6.592	5.005	6.889	8.921	0.444	4.395	5.432	-1.282	-9.612	-1.754	-3.134	-7.446	-0.671	-0.244	-1.267	10.847	0.178	-0.061	6.653	1.648	2.797	9.838	-2.065	1.282	4.089	-0.671	1506609952
-9.299	-2.105	-3.315	-6.897	-1.099	-0.244	2.889	-10.366	-4.155	2.625	-7.263	4.7	6.876	8.41	0.252	3.357	4.883	-0.854	-9.299	-2.105	-3.315	-6.897	-1.099	-0.244	-1.056	9.936	0.384	0.427	5.798	1.282	2.729	9.673	-2.078	0.854	4.883	-0.732	1506609952
-9.276	-2.183	-3.455	-6.47	-1.343	-0.183	3.162	-9.251	-3.675	1.831	-7.996	3.479	6.852	7.813	0.211	2.747	4.7	-0.366	-9.276	-2.183	-3.455	-6.47	-1.343	-0.183	-1.29	9.695	0.219	0.305	5.798	1.221	2.588	9.545	-2.11	0.366	5.127	-0.793	1506609952
-9.488	-2.26	-3.613	-6.348	-1.587	-0.244	3.417	-8.613	-3.187	1.038	-7.935	2.075	6.815	7.526	0.169	2.625	4.883	-0.366	-9.488	-2.26	-3.613	-6.348	-1.587	-0.244	-1.29	9.695	0.219	0.122	5.737	1.648	2.158	9.644	-2.095	0.183	5.188	-0.671	1506609952
-9.581	-2.379	-3.744	-6.348	-1.709	-0.305	3.466	-8.484	-2.643	1.038	-7.935	2.075	6.998	7.612	0.05	2.38	5.249	-0.427	-9.581	-2.379	-3.744	-6.348	-1.709	-0.305	-1.29	9.695	0.219	0.122	5.737	1.648	1.412	9.83	-2.096	-0.183	4.7	-0.671	1506609952
-9.286	-2.637	-3.737	-6.226	-1.709	-0.427	3.334	-8.302	-2.055	-0.366	-6.714	0.61	7.198	7.783	-0.14	1.709	5.005	-0.183	-9.286	-2.637	-3.737	-6.226	-1.709	-0.427	-1.237	10.075	0.29	0.122	5.737	1.648	0.778	10.037	-2.302	-0.488	4.456	-0.671	1506609952
-9.03	-2.767	-3.801	-5.737	-1.343	-0.488	3.342	-8.12	-1.211	-0.977	-5.92	0.488	7.369	7.861	-0.269	1.099	4.395	0.183	-9.03	-2.767	-3.801	-5.737	-1.343	-0.488	-0.991	10.262	0.225	0.305	4.7	2.319	0.538	9.902	-2.548	-0.549	3.967	-0.732	1506609952
-8.971	-2.617	-3.692	-5.31	-1.221	-0.549	3.342	-8.165	-0.444	-1.343	-5.188	0.305	7.516	7.846	-0.559	0.671	3.784	0.427	-8.971	-2.617	-3.692	-5.31	-1.221	-0.549	-0.602	10.318	0.273	0.549	4.089	2.075	0.618	9.914	-2.515	-0.854	3.967	-0.671	1506609952
-9.036	-2.456	-3.584	-5.005	-1.038	-0.61	3.491	-8.507	0.447	-1.587	-4.395	0.061	7.607	7.735	-0.944	0.549	3.54	0.732	-9.036	-2.456	-3.584	-5.005	-1.038	-0.61	-0.051	10.2	0.312	0.549	4.089	2.075	0.276	9.854	-2.663	-1.099	3.296	-0.732	1506609952
-8.908	-2.324	-3.455	-4.7	-0.916	-0.671	3.45	-8.763	1.086	-1.709	-3.723	-0.244	7.351	7.382	-1.212	0.916	3.479	0.977	-8.908	-2.324	-3.455	-4.7	-0.916	-0.671	0.307	9.877	0.19	0.61	4.15	1.648	-0.11	9.793	-2.607	-1.16	2.93	-0.916	1506609952
-8.742	-2.249	-3.135	-4.272	-1.099	-0.671	3.435	-8.934	1.704	-1.709	-3.174	-0.549	6.979	6.967	-1.217	1.709	3.845	0.977	-8.742	-2.249	-3.135	-4.272	-1.099	-0.671	0.167	9.605	-0.084	0.488	4.333	1.648	-0.104	9.67	-2.285	-1.221	2.563	-1.038	1506609952
-8.827	-2.177	-2.689	-4.089	-1.099	-0.488	3.406	-8.702	2.418	-1.709	-2.319	-0.671	6.599	6.816	-1.098	2.258	4.272	0.793	-8.827	-2.177	-2.689	-4.089	-1.099	-0.488	-0.232	9.546	-0.154	0.488	4.333	1.648	0.071	9.599	-1.499	-1.526	2.258	-1.099	1506609952
-9.782	-2.235	-1.906	-4.15	-1.038	-0.244	3.076	-8.472	2.905	-1.526	-1.831	-0.549	6.151	7.196	-0.84	2.258	4.089	0.549	-9.782	-2.235	-1.906	-4.15	-1.038	-0.244	-0.318	10.088	0.33	0.854	4.944	1.831	0.272	9.744	-0.362	-2.258	2.197	-0.916	1506609952
-10.487	-2.609	-1.028	-3.784	-1.282	0.122	2.786	-9.016	2.974	-0.854	-2.441	-0.061	5.862	8.047	-0.489	2.014	3.296	0.183	-10.487	-2.609	-1.028	-3.784	-1.282	0.122	-0.069	10.354	1.762	2.258	4.456	1.221	1.206	10.343	0.523	-3.235	2.441	-0.183	1506609952
-11.031	-2.777	-0.269	-2.747	-2.258	0.854	2.765	-9.696	2.354	0.122	-3.357	-0.061	5.678	8.863	-0.079	1.709	2.258	0.183	-11.031	-2.777	-0.269	-2.747	-2.258	0.854	-0.012	9.978	2.814	2.258	4.456	1.221	2.93	9.965	0.793	-3.479	4.944	0.854	1506609952
-11.537	-2.591	-0.117	-2.869	-2.93	0.977	3.084	-9.551	1.678	0.732	-3.174	-0.854	5.518	9.421	0.431	1.892	1.892	0.671	-11.537	-2.591	-0.117	-2.869	-2.93	0.977	0.043	10.341	3.347	2.38	4.395	0.977	4.158	9.762	0.262	-2.136	7.202	1.343	1506609952
-10.733	-2.476	0.1	-3.174	-2.075	0.732	3.042	-10.078	1.032	0.977	-2.808	-1.404	5.108	10.612	0.761	1.892	2.38	1.099	-10.733	-2.476	0.1	-3.174	-2.075	0.732	0.382	11.428	3.493	1.831	4.517	0.488	4.194	9.822	0.043	0.671	7.568	1.77	1506609952
-9.767	-2.281	0.266	-3.357	-1.038	0.793	2.761	-10.59	0.299	1.404	-2.991	-1.587	4.45	11.59	0.964	1.831	2.136	1.221	-9.767	-2.281	0.266	-3.357	-1.038	0.793	0.343	11.031	3.396	1.831	4.517	0.488	3.554	10.911	0.865	1.221	9.644	2.869	1506609952
-9.404	-1.689	0.237	-3.601	-1.526	0.671	2.845	-9.875	-0.201	1.465	-3.052	-1.892	3.685	10.984	1.334	2.075	1.77	1.404	-9.404	-1.689	0.237	-3.601	-1.526	0.671	0.343	11.031	3.396	0.854	3.296	0.122	0.581	11.145	0.767	-0.366	9.277	4.333	1506609952
-8.501	-1.794	0.248	-4.272	-0.916	0.183	2.952	-9.045	-0.501	1.221	-2.686	-2.563	3.047	9.808	2.006	2.502	2.319	1.221	-8.501	-1.794	0.248	-4.272	-0.916	0.183	0.638	9.19	2.567	-0.732	2.075	0.305	-2.31	10.698	0.997	-0.061	5.066	5.249	1506609952
-8.653	-1.732	0.434	-3.479	-0.244	0.427	2.772	-8.595	-0.644	1.038	-2.563	-3.174	2.417	9.015	2.294	2.319	2.869	0.244	-8.653	-1.732	0.434	-3.479	-0.244	0.427	0.964	9.126	2.365	-0.732	2.075	0.305	-1.091	10.337	0.453	-0.793	3.174	4.822	1506609952
-9.073	-1.487	0.368	-3.235	-0.244	0.366	2.548	-8.396	-0.739	1.038	-2.808	-3.357	1.811	8.736	2.207	1.587	2.136	-1.038	-9.073	-1.487	0.368	-3.235	-0.244	0.366	1.073	9.21	2.53	-0.61	2.197	0.183	0.651	9.782	0.573	-0.122	2.625	4.456	1506609953
-9.317	-1.162	-0.007	-3.357	-0.366	0.244	2.372	-8.257	-0.818	1.038	-2.563	-2.991	2.055	8.844	2.292	1.16	1.77	-2.258	-9.317	-1.162	-0.007	-3.357	-0.366	0.244	0.969	9.278	2.786	-0.427	2.258	0.122	2.48	9.448	0.196	1.221	4.272	4.15	1506609953
-9.058	-1.077	-0.028	-3.357	-0.183	0.122	2.291	-8.247	-0.874	0.854	-2.563	-2.319	2.793	9.344	2.268	1.099	1.892	-2.869	-9.058	-1.077	-0.028	-3.357	-0.183	0.122	0.652	9.231	3.073	-0.427	2.258	0.122	2.517	9.585	-0.224	1.831	7.202	3.784	1506609953
-8.802	-0.982	0.145	-2.991	0.122	0.244	2.316	-8.172	-0.841	0.671	-2.625	-1.587	3.394	9.53	2.172	1.038	1.892	-2.808	-8.802	-0.982	0.145	-2.991	0.122	0.244	0.465	8.921	3.199	-0.732	1.526	0	1.491	9.406	-0.028	2.075	7.141	3.113	1506609953
-9.227	-0.991	-0.02	-2.441	0.305	0.366	2.47	-7.997	-0.681	0.488	-2.625	-0.854	3.662	9.319	2.099	0.977	1.526	-2.441	-9.227	-0.991	-0.02	-2.441	0.305	0.366	0.635	8.774	3.195	-0.854	0.793	-0.122	0.613	8.863	0.586	2.075	4.7	2.747	1506609953
-9.788	-0.781	0.039	-1.953	0.183	0.366	2.673	-7.982	-0.44	0.366	-2.258	-0.061	3.737	9.16	2.038	0.732	0.977	-2.197	-9.788	-0.781	0.039	-1.953	0.183	0.366	0.635	8.774	3.195	-0.854	0.793	-0.122	0.784	8.637	1.822	2.747	2.808	1.953	1506609953
-10.277	-0.293	-0.124	-2.197	0.122	0.305	2.875	-8.189	-0.173	0.366	-2.258	-0.061	3.937	8.961	1.95	0.488	0.549	-2.014	-10.277	-0.293	-0.124	-2.197	0.122	0.305	1.105	8.654	3.049	-0.549	0.549	-0.183	1.653	8.772	1.903	2.563	2.014	0.671	1506609953
-10.273	0.059	0.108	-1.892	0.671	0.366	3.133	-8.581	0.054	0.305	-1.404	1.831	4.096	8.772	1.87	0.488	0.366	-1.77	-10.273	0.059	0.108	-1.892	0.671	0.366	1.562	8.936	3.054	-0.244	0.366	-0.183	2.809	9.246	2.302	1.892	2.441	-0.488	1506609953
-11.855	-0.593	-0.045	-2.441	0	0.305	3.437	-9.263	0.138	0.366	-1.099	2.686	4.206	8.969	1.762	0.549	-0.061	-1.709	-11.855	-0.593	-0.045	-2.441	0	0.305	1.871	9.341	2.987	0.183	0.549	-0.122	3.875	9.506	2.479	0.793	2.441	-0.427	1506609953
-11.565	-2.174	-0.27	-1.587	-0.244	0.244	3.774	-9.918	0.334	0.305	-0.732	3.174	4.504	9.348	1.84	0.732	0.061	-1.709	-11.565	-2.174	-0.27	-1.587	-0.244	0.244	1.834	9.812	2.823	0.732	0.671	-0.122	2.798	10.085	1.942	1.587	-0.549	-1.404	1506609953
-10.167	-2.556	-0.169	-0.244	-0.244	0.305	3.724	-10.312	0.305	0.488	-1.038	3.052	4.73	9.972	1.946	0.916	0.305	-1.648	-10.167	-2.556	-0.169	-0.244	-0.244	0.305	1.474	10.377	2.729	1.343	1.404	0.244	1.111	11.508	1.969	1.648	-0.488	-1.343	1506609953
-9.369	-2.227	0.002	-0.366	-0.183	0	3.604	-10.647	0.182	0.671	-1.648	2.747	5.084	10.713	2.152	0.854	1.038	-1.404	-9.369	-2.227	0.002	-0.366	-0.183	0	0.443	10.226	2.7	1.343	1.404	0.244	1.456	11.009	2.759	-0.244	-3.967	-0.916	1506609953
-9.414	-2.238	-1.15	-0.183	-0.305	-0.244	3.675	-9.732	0.233	0.61	-1.526	2.319	5.144	10.612	2.192	0.61	1.587	-0.366	-9.414	-2.238	-1.15	-0.183	-0.305	-0.244	-0.423	9.484	2.474	1.16	1.648	0.427	0.211	9.528	0.127	2.563	-3.784	-1.709	1506609953
-9.549	-2.315	-1.241	-0.427	-0.427	-0.183	3.549	-8.222	0.419	0.61	-1.526	2.319	4.244	10.05	1.651	-0.061	0.854	1.282	-9.549	-2.315	-1.241	-0.427	-0.427	-0.183	-0.233	9.434	2.013	0.366	0.854	0.916	3.143	9.786	-2.357	1.77	-0.183	-1.343	1506609953
-9.544	-2.121	-0.88	-0.549	-0.061	0.183	3.137	-7.674	0.307	0.427	-1.587	0.854	3.577	10.277	1.016	-1.038	0.122	2.197	-9.544	-2.121	-0.88	-0.549	-0.061	0.183	-0.116	10.298	1.574	0.366	0.854	0.916	2.091	9.835	-0.659	1.282	0.366	-1.343	1506609953
-9.621	-1.792	-0.979	-0.366	0.305	0.305	2.997	-8.369	0.264	0.427	-1.526	0.488	3.321	10.866	0.428	-1.709	0.244	1.892	-9.621	-1.792	-0.979	-0.366	0.305	0.305	-0.116	10.298	1.574	0.366	1.77	1.038	0.871	9.896	-0.682	1.526	-0.244	-1.038	1506609953
-9.525	-1.485	-1.147	-0.183	0.305	-0.061	2.976	-8.575	0.278	0.061	-1.221	0	3.339	10.724	-0.12	-1.648	0.916	1.587	-9.525	-1.485	-1.147	-0.183	0.305	-0.061	-0.323	10.464	1.888	0.732	2.014	1.099	1.251	9.88	-1.604	1.343	-1.343	-1.038	1506609953
-9.363	-1.343	-1.147	-0.061	0.244	-0.305	2.785	-8.546	0.415	-0.244	-1.282	-0.671	3.067	10.415	-0.586	-1.221	0.916	1.77	-9.363	-1.343	-1.147	-0.061	0.244	-0.305	-0.042	10.171	1.899	0.671	1.709	1.16	1.732	9.673	-1.887	0.793	-0.793	-1.099	1506609953
-9.373	-1.324	-1.23	-0.244	0	-0.549	2.644	-8.39	0.614	-0.305	-0.977	-1.16	2.881	9.839	-0.581	-0.427	0.671	2.014	-9.373	-1.324	-1.23	-0.244	0	-0.549	0.039	9.579	1.743	0.244	1.038	0.977	1.634	9.454	-1.717	0.916	-0.549	-1.099	1506609953
-9.323	-1.352	-1.225	-0.244	-0.061	-0.61	2.385	-8.236	0.708	-0.305	-0.977	-1.16	2.757	9.299	-0.425	0.061	0.854	1.953	-9.323	-1.352	-1.225	-0.244	-0.061	-0.61	0.206	9.221	1.413	-0.122	0.854	0.732	1.535	9.426	-1.415	0.732	-0.244	-1.099	1506609953
-9.6	-1.212	-1.054	-0.244	-0.305	-0.366	2.21	-8.285	0.803	-0.549	-0.427	-1.282	2.488	8.893	-0.278	0.122	0.793	1.526	-9.6	-1.212	-1.054	-0.244	-0.305	-0.366	0.41	9.052	1.184	-0.183	0.671	0.488	1.666	9.416	-1.499	0.427	-0.122	-0.854	1506609953
-9.808	-0.892	-1.059	-0.183	-0.305	-0.305	2.086	-8.327	0.872	-0.732	0.122	-1.038	2.433	8.498	-0.098	0.122	0.61	0.854	-9.808	-0.892	-1.059	-0.183	-0.305	-0.305	0.529	9.07	1.187	-0.122	0.61	0.122	1.525	9.621	-1.275	0.366	0.061	-0.671	1506609953
-9.707	-0.764	-1.203	0.061	-0.183	-0.427	1.909	-8.362	1.05	-0.854	0.366	-0.793	2.595	8.451	-0.071	0.244	0.488	0.183	-9.707	-0.764	-1.203	0.061	-0.183	-0.427	0.598	9.635	1.298	0.488	1.099	-0.183	1.244	9.752	-1.469	0.061	-0.366	-0.793	1506609953
-9.836	-0.604	-1.41	-0.061	-0.183	-0.488	1.742	-8.695	1.168	-0.732	0.366	-0.549	3.053	8.926	0.017	0.305	0.488	-0.488	-9.836	-0.604	-1.41	-0.061	-0.183	-0.488	0.624	10.118	1.418	0.488	1.099	-0.183	1.686	9.589	-1.883	-0.061	-0.488	-0.916	1506609953
-9.825	-0.64	-1.54	-0.366	-0.244	-0.61	1.615	-9.061	1.177	-0.488	-0.061	-0.244	3.669	9.368	0.285	0.549	0.61	-0.916	-9.825	-0.64	-1.54	-0.366	-0.244	-0.61	0.782	10.159	1.446	0.366	-0.183	-0.61	1.871	9.739	-1.882	-0.305	-0.549	-0.854	1506609953
-9.622	-1.05	-1.322	-0.305	-0.061	-0.244	1.666	-9.146	1.096	-0.244	-0.244	0	3.963	9.342	0.553	0.854	0.183	-0.732	-9.622	-1.05	-1.322	-0.305	-0.061	-0.244	1.138	9.916	1.363	-0.183	-0.549	-0.61	1.657	9.855	-1.896	-0.671	-0.61	-0.854	1506609954
-9.857	-1.386	-1.055	0	0.061	0.244	1.785	-9.082	0.918	-0.244	-0.183	0.183	4.168	9.149	1.077	1.221	0.122	-0.671	-9.857	-1.386	-1.055	0	0.061	0.244	1.138	9.916	1.363	-0.183	-0.549	-0.61	1.828	9.769	-1.653	-1.038	-0.732	-0.61	1506609954
-10.387	-1.707	-1.01	-0.427	0.305	0.366	1.848	-9.343	0.684	-0.244	-0.061	0.427	4.258	9.423	1.485	1.282	0.793	-0.977	-10.387	-1.707	-1.01	-0.427	0.305	0.366	1.055	10.332	1.646	-0.549	0	-0.366	2.261	10.008	-1.194	-1.587	-0.549	-0.061	1506609954
-10.899	-2.515	-0.794	-0.244	-0.183	0.366	1.853	-9.786	0.421	-0.183	0	0.854	4.13	10.162	1.66	0.916	0.732	-1.282	-10.899	-2.515	-0.794	-0.244	-0.183	0.366	0.773	10.463	2.401	-0.488	0.366	-0.244	2.751	10.458	-0.238	-2.441	-0.122	0.854	1506609954
-10.378	-2.673	-0.013	0.122	-0.793	0.549	1.96	-9.999	0.191	-0.183	0	0.854	4.027	10.475	1.765	0.427	0.122	-1.099	-10.378	-2.673	-0.013	0.122	-0.793	0.549	0.477	9.796	2.81	0.061	0.305	-0.305	2.852	11.255	0.979	-4.211	1.16	1.953	1506609954
-9.31	-2.04	0.694	-0.183	-0.793	0.488	2.107	-9.66	-0.252	0	0.061	1.16	3.935	10.023	1.908	0.305	-0.244	-0.366	-9.31	-2.04	0.694	-0.183	-0.793	0.488	0.11	8.99	3.125	-0.061	0.061	-0.244	2.848	11.112	1.823	-4.456	1.77	2.991	1506609954
-9.503	-1.677	0.674	-0.61	-0.854	0	2.378	-9.124	-0.499	0.122	0.61	0.61	3.631	9.557	1.981	0.122	-0.244	0.366	-9.503	-1.677	0.674	-0.61	-0.854	0	0.116	8.776	3.36	0	0.305	-0.061	1.135	10.561	0.663	-3.296	0.549	3.357	1506609954
-10.012	-1.993	0.556	-0.244	-0.793	-0.061	2.377	-8.758	-0.729	0.183	1.038	0.366	2.621	9.817	1.309	-0.427	-0.488	0.854	-10.012	-1.993	0.556	-0.244	-0.793	-0.061	0.55	9.327	3.351	0.366	0.427	-0.061	0.25	10.5	-0.683	-1.831	1.709	2.991	1506609954
-9.496	-1.605	0.863	-0.122	-0.305	0.061	2.199	-9.161	-1.095	0.488	0.732	0.122	2.621	9.817	1.309	-0.61	-0.916	0.793	-9.496	-1.605	0.863	-0.122	-0.305	0.061	0.9	9.807	3.192	0.366	0.427	-0.061	0.569	10.119	-0.55	-0.793	2.563	2.258	1506609954
-9.441	-0.976	0.849	-0.366	-0.244	0	2.068	-9.552	-1.658	0.488	0.732	0.122	2.757	9.837	1.23	-0.183	-0.671	0.305	-9.441	-0.976	0.849	-0.366	-0.244	0	0.732	9.435	3.181	0.427	0.549	0.122	0.565	9.202	-0.1	0.366	2.625	1.221	1506609954
-9.231	-0.918	0.879	-0.732	0	-0.061	2.217	-9.071	-1.751	0.183	0.061	-0.732	3.042	9.421	1.342	0.488	0.732	0.183	-9.231	-0.918	0.879	-0.732	0	-0.061	0.426	9.064	3.028	0.427	0.549	0.122	0.534	8.687	0.699	1.282	2.991	0.122	1506609954
-9.055	-1.218	0.872	-0.549	0.488	0.061	2.138	-8.808	-1.485	-0.122	0.061	-1.099	2.705	9.345	1.359	0.488	0.977	0.244	-9.055	-1.218	0.872	-0.549	0.488	0.061	0.486	9.272	2.853	0.183	0.549	0.305	-0.486	8.693	1.336	2.197	1.648	-0.854	1506609954
-9.385	-1.336	0.654	-0.488	0.488	0.183	1.977	-8.777	-1.225	0	-0.244	-1.343	2.461	9.545	1.352	0.061	0.366	0.122	-9.385	-1.336	0.654	-0.488	0.488	0.183	0.843	9.402	2.804	0.427	0.427	0.244	0.206	9.007	1.815	2.747	0.366	-1.221	1506609954
-9.671	-1.305	0.575	-0.671	0.549	0.061	1.901	-8.713	-0.932	0.244	-0.488	-1.404	2.653	9.445	1.373	0.122	0.183	-0.061	-9.671	-1.305	0.575	-0.671	0.549	0.061	1.154	9.426	2.857	0.61	0.366	0.183	1.889	9.772	1.976	2.563	0.854	-0.916	1506609954
-10.336	-1.042	0.353	-0.854	0.488	0.061	1.909	-8.802	-0.786	0.305	-0.61	-1.282	3.013	9.481	1.483	0.488	0.854	-0.305	-10.336	-1.042	0.353	-0.854	0.488	0.061	0.983	9.727	2.664	0.549	0.732	0.244	1.834	10.064	2.103	0.916	0.916	-0.671	1506609954
-10.179	-1.293	0.493	-1.16	0.366	-0.122	1.962	-9.156	-0.752	0.366	-0.427	-1.038	3.173	9.902	1.602	0.61	1.465	-0.488	-10.179	-1.293	0.493	-1.16	0.366	-0.122	0.653	9.954	2.428	0.366	0.977	0.427	1.058	10.28	2.283	-0.305	-2.319	-0.488	1506609954
-10.032	-1.648	0.306	-0.916	0.488	-0.122	2.08	-9.341	-0.607	0.183	-0.183	-0.732	3.106	10.116	1.641	0.427	1.282	-0.488	-10.032	-1.648	0.306	-0.916	0.488	-0.122	0.653	9.954	2.428	0.366	0.732	0.488	-0.128	10.024	1.108	1.343	-0.427	-1.465	1506609954
-9.787	-1.705	-0.124	-0.671	0.244	-0.244	2.199	-9.178	-0.372	0	0.061	-0.61	3.025	10.069	1.585	0.122	0.732	-0.427	-9.787	-1.705	-0.124	-0.671	0.244	-0.244	0.793	9.845	1.926	0.366	0.427	0.488	1.646	10.093	-0.079	1.77	-1.343	-1.16	1506609954
-9.485	-1.645	-0.422	-0.61	0.122	-0.305	2.208	-8.803	-0.099	-0.122	0.183	-0.61	3.057	9.895	1.493	-0.122	0.427	-0.488	-9.485	-1.645	-0.422	-0.61	0.122	-0.305	0.971	9.702	1.726	0.427	0.366	0.427	1.614	9.978	-0.161	2.136	0	-1.16	1506609954
-9.544	-1.682	-0.567	-0.549	0	-0.244	2.145	-8.447	0.065	-0.183	0.244	-0.427	3.126	9.683	1.371	-0.244	0.244	-0.488	-9.544	-1.682	-0.567	-0.549	0	-0.244	1.026	9.581	1.61	0.488	0.488	0.427	1.477	9.823	0.042	1.221	0.122	-0.854	1506609954
-9.725	-1.739	-0.62	-0.488	-0.061	-0.183	2.132	-8.256	0.104	-0.122	0.183	-0.061	3.175	9.542	1.141	-0.244	0.122	-0.427	-9.725	-1.739	-0.62	-0.488	-0.061	-0.183	1.058	9.631	1.453	0.366	0.61	0.366	1.174	9.842	-0.212	1.16	-0.183	-0.671	1506609954
-9.741	-1.701	-0.632	-0.366	0	-0.122	2.182	-8.394	0.071	-0.061	0.244	0.366	3.183	9.595	0.952	-0.244	0.061	-0.305	-9.741	-1.701	-0.632	-0.366	0	-0.122	1.032	9.79	1.354	0.122	0.61	0.183	1.166	9.879	-0.51	0.793	-0.061	-0.488	1506609954
-9.709	-1.506	-0.682	-0.305	0	-0.061	2.263	-8.742	0.014	-0.061	0.061	0.549	3.181	9.694	0.772	-0.244	0.061	-0.244	-9.709	-1.506	-0.682	-0.305	0	-0.061	0.93	9.744	1.325	0.122	0.61	0.183	1.203	9.935	-0.556	0.427	0.061	-0.305	1506609954
-9.733	-1.337	-0.75	-0.244	0	-0.122	2.428	-8.905	-0.014	-0.122	-0.061	0.549	3.159	9.588	0.639	-0.122	0	-0.183	-9.733	-1.337	-0.75	-0.244	0	-0.122	0.916	9.61	1.306	0.122	0.427	0.061	1.253	9.875	-0.705	0.427	0.183	-0.183	1506609954
-9.765	-1.346	-0.79	-0.244	-0.061	-0.122	2.567	-8.933	0.074	-0.244	0	0.366	3.132	9.444	0.587	0	0.061	-0.122	-9.765	-1.346	-0.79	-0.244	-0.061	-0.122	0.934	9.591	1.285	0.061	0.366	0	1.117	9.866	-0.963	0.244	0.061	-0.122	1506609954
-9.79	-1.321	-0.73	-0.183	0	-0.122	2.573	-8.94	0.178	-0.244	0.061	0.183	3.095	9.441	0.547	0.061	0.061	-0.122	-9.79	-1.321	-0.73	-0.183	0	-0.122	1.02	9.664	1.215	0.122	0.244	-0.061	1.169	9.861	-0.938	0.305	0.061	-0.122	1506609955
-9.838	-1.244	-0.746	-0.244	0	-0.061	2.482	-8.945	0.341	-0.244	0	0.244	3.09	9.473	0.537	0.183	0.061	-0.183	-9.838	-1.244	-0.746	-0.244	0	-0.061	1.083	9.705	1.201	0.183	0.244	-0.122	1.196	9.893	-0.967	0.122	0.183	-0.061	1506609955
-9.832	-1.257	-0.746	-0.244	0	-0.061	2.482	-8.869	0.416	-0.183	-0.061	0.366	3.15	9.514	0.566	0.305	0.122	-0.244	-9.832	-1.257	-0.746	-0.244	0	-0.061	1.121	9.759	1.217	0.244	0.183	-0.244	1.146	9.915	-1.031	0.122	0.244	-0.061	1506609955
-9.796	-1.288	-0.721	-0.183	0	-0.061	2.572	-8.841	0.48	-0.122	-0.061	0.488	3.22	9.586	0.638	0.488	0.183	-0.244	-9.796	-1.288	-0.721	-0.183	0	-0.061	1.121	9.759	1.217	0.244	0.183	-0.244	1.022	9.902	-1.119	0.122	0.061	-0.061	1506609955
-9.762	-1.26	-0.708	-0.122	0	-0.061	2.67	-8.897	0.519	-0.061	-0.061	0.488	3.304	9.666	0.764	0.549	0.305	-0.183	-9.762	-1.26	-0.708	-0.122	0	-0.061	1.097	9.795	1.206	0.122	0.122	-0.244	1.104	9.884	-1.083	0.122	0.061	-0.061	1506609955
-9.771	-1.233	-0.689	-0.122	0.061	-0.061	2.754	-8.882	0.522	0	-0.061	0.427	3.275	9.658	0.926	0.61	0.366	-0.122	-9.771	-1.233	-0.689	-0.122	0.061	-0.061	1.059	9.673	1.194	0.061	0.122	-0.244	1.136	9.865	-1.058	0	0.061	-0.061	1506609955
-9.805	-1.239	-0.656	-0.061	0	-0.061	2.772	-8.843	0.469	0.122	-0.122	0.305	3.205	9.661	1.032	0.488	0.244	-0.061	-9.805	-1.239	-0.656	-0.061	0	-0.061	1.059	9.673	1.194	0.061	0.122	-0.244	1.128	9.844	-1.066	0.061	0.061	0	1506609955
-9.808	-1.23	-0.642	0	0.061	-0.061	2.792	-8.842	0.336	0.183	-0.122	0.183	3.165	9.727	1.129	0.366	0.183	0	-9.808	-1.23	-0.642	0	0.061	-0.061	1.002	9.75	1.172	0.061	0.061	-0.183	1.075	9.88	-1.034	0	0	-0.061	1506609955
-9.805	-1.224	-0.647	0	0.122	-0.061	2.783	-8.836	0.243	0.122	-0.061	0.122	3.14	9.792	1.162	0.244	0.061	0	-9.805	-1.224	-0.647	0	0.122	-0.061	1.002	9.784	1.2	0.122	0.061	-0.183	1.12	9.878	-1.053	0	-0.061	0	1506609955
-9.778	-1.223	-0.671	0	0.183	-0.061	2.778	-8.824	0.138	0.122	0	0.061	3.152	9.826	1.177	0.122	-0.061	0	-9.778	-1.223	-0.671	0	0.183	-0.061	1.002	9.784	1.2	0.122	0	-0.122	1.159	9.869	-1.023	-0.061	-0.061	0	1506609955
-9.769	-1.231	-0.674	0	0.183	-0.061	2.767	-8.768	0.048	0.061	0	-0.061	3.153	9.802	1.164	0	-0.061	0.122	-9.769	-1.231	-0.674	0	0.183	-0.061	1.012	9.777	1.23	0	-0.061	-0.061	1.126	9.871	-1.028	0	-0.122	0	1506609955
-9.795	-1.244	-0.666	0	0.183	-0.061	2.705	-8.757	-0.008	0	0.061	-0.122	3.103	9.804	1.11	-0.122	-0.122	0.122	-9.795	-1.244	-0.666	0	0.183	-0.061	1.05	9.776	1.232	0	-0.122	0	1.108	9.872	-1.028	-0.122	-0.122	0	1506609955
-9.801	-1.274	-0.674	0	0.183	-0.061	2.625	-8.769	-0.025	-0.061	0	-0.183	3.03	9.761	1.029	-0.183	-0.183	0.122	-9.801	-1.274	-0.674	0	0.183	-0.061	1.123	9.739	1.248	-0.061	-0.183	0	1.065	9.879	-1.002	-0.122	-0.122	0	1506609955
-9.781	-1.281	-0.67	0.061	0.183	-0.061	2.589	-8.799	-0.053	-0.061	0.061	-0.183	2.972	9.697	0.927	-0.183	-0.244	0.061	-9.781	-1.281	-0.67	0.061	0.183	-0.061	1.171	9.723	1.254	-0.061	-0.183	0	1.044	9.9	-0.945	-0.183	-0.183	0	1506609955
-9.81	-1.2	-0.664	0.061	0.122	-0.061	2.536	-8.869	-0.069	-0.122	0.122	-0.244	2.97	9.642	0.863	-0.122	-0.122	-0.061	-9.81	-1.2	-0.664	0.061	0.122	-0.061	1.132	9.692	1.278	-0.061	-0.122	-0.061	1.139	9.866	-0.92	-0.122	-0.122	0	1506609955
-9.816	-1.134	-0.731	0	0.061	-0.061	2.468	-8.849	-0.018	-0.183	0.122	-0.244	2.984	9.61	0.813	-0.061	-0.061	-0.122	-9.816	-1.134	-0.731	0	0.061	-0.061	1.086	9.696	1.329	-0.061	-0.122	-0.061	1.152	9.874	-0.861	-0.183	-0.122	0	1506609955
-9.789	-1.151	-0.741	-0.061	0	-0.061	2.42	-8.854	0.022	-0.183	0.122	-0.244	3.017	9.629	0.786	0	-0.122	-0.183	-9.789	-1.151	-0.741	-0.061	0	-0.061	1.058	9.705	1.377	0	-0.122	-0.061	1.153	9.845	-0.891	-0.122	-0.122	0	1506609955
-9.804	-1.262	-0.749	-0.061	0	-0.061	2.369	-8.867	0.072	-0.122	0.122	-0.183	3.062	9.656	0.775	0	-0.122	-0.122	-9.804	-1.262	-0.749	-0.061	0	-0.061	1.058	9.705	1.377	-0.061	-0.122	-0.061	1.139	9.845	-0.888	-0.061	-0.122	-0.061	1506609955
-9.772	-1.315	-0.708	0	-0.061	0	2.353	-8.845	0.129	-0.122	0.122	-0.183	3.125	9.627	0.865	0.061	-0.061	-0.061	-9.772	-1.315	-0.708	0	-0.061	0	1.117	9.71	1.353	-0.061	-0.244	-0.122	1.073	9.88	-0.841	-0.061	-0.061	0	1506609955
-9.798	-1.314	-0.717	0	-0.061	0	2.385	-8.862	0.077	-0.183	0.122	-0.122	3.129	9.573	0.919	0.061	0	-0.061	-9.798	-1.314	-0.717	0	-0.061	0	1.107	9.627	1.314	-0.061	-0.122	-0.122	1.028	9.872	-0.819	-0.061	-0.061	0	1506609955
-9.8	-1.303	-0.727	0.061	0	0	2.354	-8.896	0.008	-0.061	0.122	-0.061	3.134	9.624	0.971	0	0	-0.122	-9.8	-1.303	-0.727	0.061	0	0	1.107	9.627	1.314	0	-0.061	-0.061	0.988	9.887	-0.837	-0.061	-0.122	-0.061	1506609955
-9.774	-1.255	-0.742	0	-0.061	0	2.381	-8.914	0.016	-0.061	0.061	-0.061	3.206	9.729	0.974	0	-0.061	-0.061	-9.774	-1.255	-0.742	0	-0.061	0	0.988	9.745	1.379	0.061	0	-0.061	1.032	9.887	-0.835	-0.061	-0.122	-0.061	1506609955
-9.752	-1.255	-0.729	0	-0.061	0	2.422	-8.874	0.02	-0.061	0.122	0.122	3.232	9.738	0.938	-0.061	-0.061	0.061	-9.752	-1.255	-0.729	0	-0.061	0	1.023	9.709	1.352	0.061	-0.061	0	1.062	9.885	-0.835	-0.061	-0.122	-0.061	1506609955
-9.79	-1.236	-0.736	0	-0.061	0	2.469	-8.812	0.038	0	0	0.122	3.156	9.684	0.908	0	-0.122	0.183	-9.79	-1.236	-0.736	0	-0.061	0	1.023	9.709	1.352	0	-0.122	0	1.056	9.867	-0.824	-0.061	-0.122	-0.061	1506609955
-9.792	-1.249	-0.711	0	-0.061	0	2.539	-8.798	0.007	0.061	0	0.122	3.072	9.652	0.871	0	-0.061	0.122	-9.792	-1.249	-0.711	0	-0.061	0	1.116	9.697	1.296	0	-0.061	0	1.071	9.873	-0.824	-0.061	-0.061	-0.061	1506609955
-9.775	-1.219	-0.689	0	-0.061	0	2.598	-8.814	-0.038	0.061	-0.061	0.122	2.997	9.673	0.842	0	-0.061	0.061	-9.775	-1.219	-0.689	0	-0.061	0	1.144	9.731	1.26	0.061	0	-0.061	1.061	9.878	-0.791	-0.061	-0.122	0	1506609956
-9.802	-1.2	-0.696	-0.061	-0.061	0	2.659	-8.831	-0.054	0	0	0.122	3.013	9.671	0.845	0	0	-0.061	-9.802	-1.2	-0.696	-0.061	-0.061	0	1.144	9.731	1.26	0.061	0.061	-0.061	1.073	9.863	-0.786	0	-0.061	0	1506609956
-9.8	-1.182	-0.677	-0.061	-0.061	0	2.645	-8.798	-0.06	0	-0.122	0	3.004	9.676	0.851	0.061	0	-0.061	-9.8	-1.182	-0.677	-0.061	-0.061	0	1.109	9.738	1.266	0	0	-0.061	1.109	9.885	-0.782	-0.061	-0.061	0	1506609956
-9.794	-1.18	-0.681	-0.061	-0.061	0	2.651	-8.788	-0.054	0	-0.061	-0.061	3.025	9.694	0.852	0.061	0	-0.061	-9.794	-1.18	-0.681	-0.061	-0.061	0	1.113	9.765	1.257	0	0	-0.122	1.102	9.868	-0.785	-0.061	0	0	1506609956
-9.795	-1.177	-0.678	-0.061	-0.061	-0.061	2.609	-8.812	-0.067	-0.061	-0.061	0	3.057	9.708	0.886	0.061	0	-0.061	-9.795	-1.177	-0.678	-0.061	-0.061	-0.061	1.113	9.765	1.257	0	0	-0.122	1.12	9.868	-0.792	-0.061	0	-0.061	1506609956
-9.796	-1.172	-0.678	-0.061	-0.061	-0.061	2.611	-8.795	-0.032	-0.061	-0.061	-0.061	3.094	9.702	0.928	0.061	0	-0.061	-9.796	-1.172	-0.678	-0.061	-0.061	-0.061	1.052	9.719	1.253	0	0	-0.061	1.152	9.867	-0.741	-0.061	0	0	1506609956
-9.808	-1.18	-0.668	-0.061	-0.061	-0.061	2.598	-8.786	-0.005	-0.061	0	-0.061	3.098	9.707	0.945	0	-0.061	-0.061	-9.808	-1.18	-0.668	-0.061	-0.061	-0.061	1.078	9.72	1.261	0	-0.061	-0.061	1.135	9.865	-0.781	-0.061	0	0	1506609956
-9.793	-1.176	-0.663	-0.061	0	0	2.57	-8.805	0.022	-0.061	-0.061	-0.061	3.118	9.688	0.931	0	-0.061	-0.061	-9.793	-1.176	-0.663	-0.061	0	0	1.078	9.72	1.261	0	-0.061	-0.061	1.148	9.861	-0.766	0	0	0	1506609956
-9.792	-1.163	-0.651	0	0	0	2.585	-8.826	0.049	-0.061	-0.061	-0.061	3.138	9.689	0.906	0	0	-0.061	-9.792	-1.163	-0.651	0	0	0	1.065	9.726	1.241	0	0	-0.061	1.145	9.877	-0.744	-0.061	0	0	1506609956
-9.805	-1.145	-0.671	-0.061	-0.061	0	2.611	-8.833	0.06	-0.061	0	-0.061	3.137	9.695	0.892	-0.061	-0.061	-0.061	-9.805	-1.145	-0.671	-0.061	-0.061	0	1.058	9.707	1.264	0	0	-0.061	1.13	9.875	-0.737	-0.061	0	0	1506609956
-9.805	-1.134	-0.67	-0.061	-0.061	0	2.595	-8.826	0.062	-0.061	0	-0.061	3.139	9.672	0.877	-0.061	-0.061	0	-9.805	-1.134	-0.67	-0.061	-0.061	0	1.058	9.707	1.264	0	0	-0.061	1.148	9.863	-0.758	-0.061	-0.061	0	1506609956
-9.79	-1.181	-0.671	-0.061	-0.061	0	2.589	-8.837	0.03	0	-0.061	-0.061	3.082	9.66	0.848	-0.061	-0.061	0	-9.79	-1.181	-0.671	-0.061	-0.061	0	1.066	9.709	1.25	0	-0.061	-0.061	1.158	9.866	-0.757	-0.061	0	0	1506609956
-9.769	-1.153	-0.676	-0.061	0	0	2.572	-8.837	0.024	0	0	-0.061	3.067	9.652	0.853	0	0	0	-9.769	-1.153	-0.676	-0.061	0	0	1.152	9.729	1.244	0	-0.061	-0.061	1.15	9.862	-0.715	-0.061	0	0	1506609956
-9.786	-1.136	-0.668	-0.061	0	0	2.547	-8.827	0.008	0	-0.061	-0.061	3.07	9.603	0.846	0	0.061	-0.061	-9.786	-1.136	-0.668	-0.061	0	0	1.152	9.729	1.244	0	-0.061	-0.061	1.182	9.849	-0.713	-0.061	0.061	0.061	1506609956
-9.798	-1.13	-0.641	-0.061	0	0	2.542	-8.824	-0.025	0	-0.061	-0.061	3.078	9.634	0.827	0	0	-0.061	-9.798	-1.13	-0.641	-0.061	0	0	1.05	9.716	1.282	0	-0.061	-0.061	1.215	9.845	-0.712	-0.061	0	0.061	1506609956
-9.784	-1.142	-0.634	-0.122	0	0	2.535	-8.839	-0.062	0	-0.061	-0.061	3.134	9.67	0.836	0.061	0.061	-0.061	-9.784	-1.142	-0.634	-0.122	0	0	1.035	9.719	1.285	0.061	0.061	-0.061	1.201	9.856	-0.705	0	0	0.061	1506609956
-9.756	-1.214	-0.632	-0.183	0	0	2.5	-8.847	-0.059	0	-0.061	-0.061	3.137	9.655	0.84	0.061	0	0	-9.756	-1.214	-0.632	-0.183	0	0	1.035	9.719	1.285	0.061	0.061	-0.061	1.227	9.862	-0.702	-0.061	0.061	0.061	1506609956
-9.734	-1.23	-0.568	-0.122	0	0.061	2.493	-8.867	-0.039	0	-0.122	0	3.106	9.619	0.866	0.061	0.061	0	-9.734	-1.23	-0.568	-0.122	0	0.061	1.154	9.622	1.309	0.061	0.061	-0.061	1.262	9.833	-0.596	-0.122	0.061	0.122	1506609956
-9.756	-1.114	-0.507	-0.244	0	0.122	2.432	-8.885	-0.01	0.122	-0.427	-0.122	3.094	9.573	0.851	0.061	0.061	0	-9.756	-1.114	-0.507	-0.244	0	0.122	1.253	9.661	1.333	0.122	0.183	-0.122	1.267	9.831	-0.502	-0.244	0.122	0.244	1506609956
-9.824	-1.054	-0.55	-0.366	0	0.061	2.42	-8.856	-0.001	0.183	-0.549	-0.183	3.097	9.585	0.869	0.183	0.244	0	-9.824	-1.054	-0.55	-0.366	0	0.061	1.253	9.661	1.333	0.122	0.305	-0.122	1.207	9.83	-0.599	-0.122	0	0.244	1506609956
-9.916	-0.986	-0.496	-0.366	-0.061	0.061	2.375	-8.868	-0.06	0.244	-0.549	-0.183	3.068	9.641	0.892	0.244	0.305	-0.061	-9.916	-0.986	-0.496	-0.366	-0.061	0.061	1.333	9.723	1.333	0.183	0.427	-0.183	1.214	9.849	-0.701	-0.061	0.122	0.183	1506609956
-9.869	-0.956	-0.543	-0.488	-0.061	-0.061	2.263	-8.933	-0.15	0.305	-0.671	-0.061	3.104	9.692	0.959	0.305	0.488	-0.122	-9.869	-0.956	-0.543	-0.488	-0.061	-0.061	1.268	9.757	1.316	0.122	0.61	-0.183	1.282	9.841	-0.613	0.061	0.244	0.122	1506609956
-9.957	-0.982	-0.445	-0.61	-0.305	-0.183	2.242	-8.987	-0.217	0.305	-0.793	-0.061	3.159	9.721	1.016	0.305	0.61	-0.183	-9.957	-0.982	-0.445	-0.61	-0.305	-0.183	1.268	9.757	1.316	0.122	0.671	-0.183	1.214	9.85	-0.609	0.061	0.244	0.122	1506609956
-9.942	-1.007	-0.617	-0.671	-0.61	-0.366	2.15	-9.148	-0.187	0.366	-1.221	-0.122	3.181	9.749	1.034	0.305	0.549	-0.122	-9.942	-1.007	-0.617	-0.671	-0.61	-0.366	1.209	9.771	1.275	0.122	0.732	-0.183	1.046	9.824	-0.656	0.61	0.244	-0.244	1506609956
-9.656	-1.017	-1.016	-0.854	-0.305	-0.671	2.104	-9.241	-0.182	0.549	-1.587	-0.305	3.213	9.746	0.976	0.366	0.671	-0.183	-9.656	-1.017	-1.016	-0.854	-0.305	-0.671	1.736	9.903	1.056	0.122	0.793	-0.183	0.787	9.78	-0.946	0.977	0.061	-0.549	1506609956
-9.482	-0.946	-1.465	-1.16	-0.183	-0.854	1.955	-9.403	-0.146	0.732	-2.136	-0.366	3.224	9.725	0.863	0.488	0.916	-0.366	-9.482	-0.946	-1.465	-1.16	-0.183	-0.854	1.736	9.903	1.056	0	1.038	-0.244	0.88	9.788	-1.729	0.854	0.061	-0.854	1506609957
-9.582	-0.729	-1.619	-1.587	-0.122	-0.671	1.922	-9.487	-0.013	0.977	-2.747	-0.549	3.235	9.534	0.805	0.671	1.221	-0.549	-9.582	-0.729	-1.619	-1.587	-0.122	-0.671	1.888	9.844	0.805	-0.061	1.221	-0.427	1.428	9.786	-1.653	0.732	0.488	-0.854	1506609957
-9.829	-0.664	-1.65	-1.892	0.061	-0.488	1.939	-9.132	0.115	1.038	-2.93	-0.671	3.198	9.144	0.718	0.793	1.404	-0.793	-9.829	-0.664	-1.65	-1.892	0.061	-0.488	1.571	9.477	0.232	-0.244	1.465	-0.549	1.921	9.81	-1.657	0.488	1.16	-0.61	1506609957
-9.898	-0.703	-1.61	-2.197	0.183	-0.488	1.937	-9.073	0.423	0.977	-2.869	-0.549	3.198	9.144	0.718	0.793	1.404	-0.793	-9.898	-0.703	-1.61	-2.197	0.183	-0.488	1.571	9.477	0.232	-0.305	2.136	-0.549	1.836	9.837	-1.887	0.427	1.221	-0.61	1506609957
-9.808	-0.858	-1.573	-2.319	0.061	-0.549	1.9	-9.162	0.711	0.977	-2.625	-0.122	3.198	9.144	0.718	0.793	1.404	-0.793	-9.808	-0.858	-1.573	-2.319	0.061	-0.549	0.8	10.215	-0.077	-0.122	2.38	-0.488	1.69	9.811	-1.802	0.244	1.16	-0.61	1506609957
-9.756	-0.919	-1.537	-2.197	-0.061	-0.61	1.914	-8.87	0.982	1.038	-2.441	0.244	3.528	9.921	0.249	0.61	1.953	-1.709	-9.756	-0.919	-1.537	-2.197	-0.061	-0.61	0.486	9.833	0.023	0	2.258	-0.488	1.397	9.822	-1.486	0	1.221	-0.549	1506609957
-9.789	-0.818	-1.713	-2.197	-0.366	-0.61	1.815	-8.41	1.127	1.099	-2.625	0.549	3.86	9.692	0.301	0.549	2.136	-1.404	-9.789	-0.818	-1.713	-2.197	-0.366	-0.61	0.486	9.833	0.023	-0.122	2.197	-0.305	1.639	9.719	-1.479	-0.183	1.343	-0.549	1506609957
-9.86	-0.859	-1.92	-2.38	-0.549	-0.488	1.835	-8.153	1.111	1.099	-2.869	0.854	3.986	9.655	0.287	0.366	2.258	-0.977	-9.86	-0.859	-1.92	-2.38	-0.549	-0.488	-0.013	9.774	0.004	-0.366	2.197	-0.183	1.863	9.7	-1.512	-0.305	1.77	-0.61	1506609957
-9.853	-0.9	-2.035	-2.563	-0.671	-0.427	1.971	-8.252	1.018	1.099	-2.869	0.854	3.963	9.752	0.23	0.183	2.258	-0.549	-9.853	-0.9	-2.035	-2.563	-0.671	-0.427	-0.135	9.825	-0.014	-0.366	2.136	0.061	1.762	9.826	-1.438	-0.488	1.892	-0.549	1506609957
-9.764	-1.093	-2.11	-2.625	-0.854	-0.427	1.971	-8.252	1.018	1.038	-2.563	1.343	3.984	9.799	0.083	0	2.258	-0.244	-9.764	-1.093	-2.11	-2.625	-0.854	-0.427	-0.135	9.825	-0.014	-0.244	2.136	0.305	1.51	9.874	-1.556	-0.671	1.77	-0.549	1506609957
-9.734	-1.236	-2.175	-2.502	-0.977	-0.427	2.046	-8.442	0.957	1.038	-2.563	1.343	3.931	9.768	-0.121	-0.183	2.197	0.061	-9.734	-1.236	-2.175	-2.502	-0.977	-0.427	-0.099	9.863	-0.026	-0.244	2.014	0.488	1.4	9.835	-1.7	-0.793	1.77	-0.671	1506609957
-9.606	-1.181	-2.174	-2.441	-1.038	-0.427	2.309	-8.556	0.913	0.977	-2.747	1.709	3.786	9.685	-0.349	-0.183	2.075	0.366	-9.606	-1.181	-2.174	-2.441	-1.038	-0.427	0.22	9.828	-0.189	-0.305	1.892	0.61	1.363	9.838	-1.522	-0.916	1.892	-0.671	1506609957
-9.488	-1.142	-2.32	-2.441	-1.16	-0.427	2.708	-8.601	1.078	0.732	-2.808	1.587	3.657	9.536	-0.532	-0.122	2.136	0.488	-9.488	-1.142	-2.32	-2.441	-1.16	-0.427	0.22	9.828	-0.189	-0.366	1.831	0.61	1.119	9.775	-1.596	-0.977	1.831	-0.732	1506609957
-9.521	-1.133	-2.442	-2.319	-1.16	-0.366	2.817	-8.449	1.193	0.427	-3.052	0.549	3.496	9.41	-0.669	-0.061	2.258	0.427	-9.521	-1.133	-2.442	-2.319	-1.16	-0.366	0.412	9.97	-0.47	-0.427	1.892	0.671	1.144	9.757	-1.739	-1.16	1.709	-0.854	1506609957
-9.562	-0.945	-2.798	-2.258	-1.221	-0.183	2.879	-8.439	1.308	0.244	-2.808	0.183	3.334	9.594	-0.803	-0.061	2.38	0.122	-9.562	-0.945	-2.798	-2.258	-1.221	-0.183	0.263	10.107	-0.489	-0.427	2.014	0.671	1.327	9.75	-1.934	-1.343	2.014	-0.977	1506609957
-9.483	-0.788	-2.862	-2.136	-1.16	0.183	2.822	-8.402	1.402	0	-2.563	-0.061	3.268	9.624	-0.9	0	2.441	-0.183	-9.483	-0.788	-2.862	-2.136	-1.16	0.183	0.263	10.107	-0.489	-0.305	2.014	0.671	1.432	9.896	-2.19	-1.77	2.075	-1.038	1506609957
-9.86	-0.758	-2.751	-2.38	-1.282	0.488	2.809	-8.303	1.517	-0.244	-2.38	-0.183	3.34	9.491	-0.792	0.122	2.502	-0.244	-9.86	-0.758	-2.751	-2.38	-1.282	0.488	-0.327	10.161	-0.44	-0.305	1.831	0.671	1.708	10.064	-1.779	-2.441	2.258	-1.038	1506609957
-9.768	-0.999	-2.486	-2.563	-1.038	0.732	2.863	-8.601	1.709	-0.427	-2.014	-0.366	3.365	9.969	-0.609	-0.122	2.197	-0.244	-9.768	-0.999	-2.486	-2.563	-1.038	0.732	-0.123	10.568	0.282	-0.488	2.014	0.977	1.792	10.359	-0.93	-2.869	2.747	-0.916	1506609957
-10.35	-1.33	-1.531	-3.479	0.549	0.916	2.845	-9.564	1.792	-0.305	-1.953	-0.549	3.146	10.574	-0.581	-0.427	1.282	0	-10.35	-1.33	-1.531	-3.479	0.549	0.916	-0.123	10.568	0.282	-0.549	1.709	0.793	2.363	10.897	-0.083	-4.395	3.174	-0.427	1506609957
-11.413	-2.944	-0.221	-3.906	-0.854	0.488	2.793	-10.934	1.572	-0.305	-1.953	-0.549	3.226	10.938	-0.484	-0.366	0.427	0.122	-11.413	-2.944	-0.221	-3.906	-0.854	0.488	2.281	10.604	2.76	0.61	1.526	0.427	1.763	11.167	1.007	-5.554	3.174	0.793	1506609957
-11.073	-2.823	1.451	-3.357	-1.648	0.122	2.766	-10.846	1.224	0.732	-2.136	-1.526	3.743	10.076	0.182	0.488	1.465	0.366	-11.073	-2.823	1.451	-3.357	-1.648	0.122	2.281	10.604	2.76	0.732	2.38	-0.122	1.203	11.19	2.231	-5.676	2.808	2.014	1506609957
-10.604	-2.694	1.699	-3.662	-2.197	-0.244	2.338	-9.961	0.78	1.282	-2.563	-2.258	3.85	9.341	1.196	1.404	3.906	0.732	-10.604	-2.694	1.699	-3.662	-2.197	-0.244	1.838	9.165	2.804	0.122	3.235	0.488	0.005	9.518	2.695	-3.052	2.136	2.563	1506609957
-9.247	-3.114	1.633	-3.113	-1.221	0	1.849	-9.756	0.151	1.77	-3.479	-2.319	2.94	10.174	1.737	1.16	4.822	0.916	-9.247	-3.114	1.633	-3.113	-1.221	0	1.438	9.344	2.684	0.244	4.272	0.793	-0.546	8.599	2.503	-0.366	2.563	2.991	1506609957
-8.044	-2.517	1.329	-2.502	-0.122	0.183	1.881	-9.494	-0.531	2.014	-3.845	-1.709	1.858	10.834	1.788	0.305	3.479	1.038	-8.044	-2.517	1.329	-2.502	-0.122	0.183	0.06	9.341	3.018	0.793	4.639	0.305	1.225	7.764	1.29	1.465	3.479	4.211	1506609957
-8.336	-1.68	0.829	-1.831	0.122	0.244	2.274	-8.213	-0.839	1.892	-3.174	-1.282	1.471	10.116	1.822	0.244	2.991	1.465	-8.336	-1.68	0.829	-1.831	0.122	0.244	0.06	9.341	3.018	0.427	4.211	0.549	0.846	8.979	1.132	1.465	3.479	4.211	1506609957
-8.69	-1.345	0.453	-2.197	0.244	0.122	2.335	-7.557	-1.061	1.831	-2.502	-0.977	0.937	9.582	1.721	0.244	3.052	1.892	-8.69	-1.345	0.453	-2.197	0.244	0.122	-0.555	8.583	2.999	0	3.296	0.977	0.561	9.415	1.32	1.953	3.723	5.127	1506609958
-9.426	-0.916	0.242	-2.625	0.305	0.183	2.15	-7.744	-1.306	1.892	-2.563	-0.488	0.166	9.686	1.3	-0.183	2.075	1.831	-9.426	-0.916	0.242	-2.625	0.305	0.183	-0.281	9.012	2.944	0	2.869	0.854	1.904	9.491	1.812	2.747	4.028	4.944	1506609958
-9.801	-0.618	0.095	-2.808	0.061	0.244	2.266	-8.241	-1.556	1.77	-2.93	0.183	-0.036	9.767	0.794	-0.366	0.977	1.465	-9.801	-0.618	0.095	-2.808	0.061	0.244	-0.281	9.012	2.944	0.183	2.38	0.488	2.611	9.988	1.863	2.747	4.028	4.944	1506609958
-9.558	-0.291	0.028	-3.052	0.061	0.427	2.622	-8.565	-1.713	1.526	-3.052	0.671	0.325	9.442	0.547	0.061	0.732	0.916	-9.558	-0.291	0.028	-3.052	0.061	0.427	0.085	9.099	2.914	0.305	1.648	0.244	2.155	10.258	1.479	3.418	5.615	3.845	1506609958
-9.289	-0.358	0.278	-2.991	0.305	0.61	3.073	-8.692	-1.505	0.916	-2.441	0.977	0.821	9.042	0.567	0.61	1.221	0.183	-9.289	-0.358	0.278	-2.991	0.305	0.61	0.565	8.978	2.649	0.244	1.282	0.122	1.135	9.758	1.348	3.296	4.639	2.869	1506609958
-9.789	-0.432	0.176	-2.686	-0.061	0.793	3.185	-8.654	-1.074	0.366	-1.892	1.099	1.239	8.664	0.659	1.16	1.587	-0.549	-9.789	-0.432	0.176	-2.686	-0.061	0.793	1.108	8.817	2.382	0.244	1.16	-0.122	0.305	9.121	1.705	2.747	3.845	1.953	1506609958
-10.079	-0.489	0.026	-2.625	0	0.61	3.17	-8.614	-0.556	0.244	-1.892	1.038	1.776	8.654	0.831	1.526	1.892	-1.221	-10.079	-0.489	0.026	-2.625	0	0.61	1.512	8.851	2.219	0.366	1.282	-0.305	1.168	8.983	2.422	2.747	3.54	0.793	1506609958
-10.435	-0.743	0.134	-2.93	0	0.427	3.054	-8.866	-0.188	0.366	-2.075	1.038	1.776	8.654	0.831	1.526	1.892	-1.221	-10.435	-0.743	0.134	-2.93	0	0.427	1.784	9.896	1.948	0.671	1.709	-0.366	2.251	9.551	2.116	1.526	3.845	-0.122	1506609958
-10.624	-0.459	0.362	-3.235	0.183	0	3.035	-9.238	0.056	0.488	-2.38	1.282	1.776	8.654	0.831	1.526	1.892	-1.221	-10.624	-0.459	0.362	-3.235	0.183	0	1.784	9.896	1.948	0.793	1.953	-0.427	3.177	10.14	2.58	1.526	3.845	-0.122	1506609958
-11.349	-0.805	-0.032	-2.93	-0.549	0	3.108	-9.268	0.27	0.488	-2.563	1.465	1.776	8.654	0.831	1.526	1.892	-1.221	-11.349	-0.805	-0.032	-2.93	-0.549	0	1.598	10.135	1.983	0.916	2.38	-0.488	2.857	9.889	3.042	-0.427	3.113	0.122	1506609958
-10.866	-1.97	-0.327	-2.563	-0.549	-0.366	3.193	-9.507	0.427	0.671	-2.502	1.587	1.776	8.654	0.831	1.526	1.892	-1.221	-10.866	-1.97	-0.327	-2.563	-0.549	-0.366	1.071	10.57	2.038	0.854	2.625	-0.183	1.128	9.788	1.286	2.014	-1.099	-0.977	1506609958
-10.45	-2.323	-0.268	-1.892	-0.61	-0.244	3.225	-10.068	0.365	0.671	-2.502	1.587	1.776	8.654	0.831	1.526	1.892	-1.221	-10.45	-2.323	-0.268	-1.892	-0.61	-0.244	0.587	11.276	1.833	0.793	2.502	0.244	0.3	10.959	2.511	2.014	-1.099	-0.977	1506609958
-9.05	-1.616	-0.553	-2.258	-0.061	-0.549	3.366	-10.037	0.205	0.916	-2.808	1.526	1.776	8.654	0.831	1.526	1.892	-1.221	-9.05	-1.616	-0.553	-2.258	-0.061	-0.549	0.272	11.3	1.646	0.671	2.441	0.61	2.073	10.274	0.524	2.258	-1.465	-1.404	1506609958
-9.119	-1.958	-1.736	-2.747	-0.305	-0.549	3.519	-8.842	0.274	0.671	-2.563	0.732	2.388	9.229	1.097	1.892	2.441	-1.831	-9.119	-1.958	-1.736	-2.747	-0.305	-0.549	-0.066	9.118	0.709	0.366	2.686	0.916	1.449	9.446	-0.803	2.136	0.183	-1.526	1506609958
-9.281	-2.436	-1.866	-2.625	-0.122	-0.244	3.336	-7.514	0.481	0.366	-2.38	-0.305	2.388	9.229	1.097	1.892	2.441	-1.831	-9.281	-2.436	-1.866	-2.625	-0.122	-0.244	-0.066	9.118	0.709	-0.183	2.747	1.404	1.846	9.828	-1.177	2.38	1.709	-1.648	1506609958
-9.378	-2.157	-1.853	-2.441	0.244	0	2.96	-7.959	0.432	0.427	-2.258	-1.038	3.222	9.875	0.362	-0.183	2.869	1.892	-9.378	-2.157	-1.853	-2.441	0.244	0	0.007	9.319	0.087	-0.366	3.54	2.136	1.345	9.896	-0.869	1.648	1.465	-1.343	1506609958
-9.68	-1.693	-1.832	-2.197	0.488	-0.122	2.555	-9.253	0.209	0.244	-2.625	-1.343	3.476	10.873	-0.798	-1.465	3.052	0.61	-9.68	-1.693	-1.832	-2.197	0.488	-0.122	-0.129	10.942	0.238	0.122	4.089	2.441	1.182	9.939	-1.409	1.221	0.488	-1.221	1506609958
-9.56	-1.26	-1.786	-2.197	0.305	-0.488	2.467	-9.363	0.396	-0.427	-2.38	-1.343	4.09	10.69	-1.922	-1.77	2.991	0.61	-9.56	-1.26	-1.786	-2.197	0.305	-0.488	-0.129	10.942	0.238	0.244	4.028	2.441	1.281	10.011	-1.971	0.916	0.061	-1.221	1506609958
-9.271	-1.213	-1.785	-2.625	0	-0.671	2.073	-8.812	0.956	-0.854	-1.831	-1.099	4.615	9.678	-2.443	-1.099	2.319	2.014	-9.271	-1.213	-1.785	-2.625	0	-0.671	-0.371	10.305	0.577	0.061	3.296	2.258	1.299	9.684	-1.969	1.221	0.305	-1.526	1506609958
-9.313	-1.434	-1.785	-2.869	-0.305	-0.793	0.859	-7.973	1.481	-1.099	-2.502	-0.305	4.734	8.757	-2.525	0.183	1.709	2.991	-9.313	-1.434	-1.785	-2.869	-0.305	-0.793	-0.245	9.327	0.449	0.061	2.441	1.953	1.276	9.447	-1.601	1.221	1.038	-1.587	1506609958
-9.282	-1.702	-1.811	-2.747	-0.244	-0.793	-0.404	-8.001	0.591	-1.038	-5.676	0.305	4.628	8.271	-2.793	0.549	1.831	2.991	-9.282	-1.702	-1.811	-2.747	-0.244	-0.793	0.437	8.751	-0.044	0.427	2.38	1.77	1.092	9.484	-1.333	1.038	1.709	-1.404	1506609958
-9.447	-1.771	-1.857	-2.319	-0.244	-0.671	-0.416	-8.29	-0.529	-1.038	-5.676	0.305	4.642	8.035	-2.882	0.732	2.38	2.747	-9.447	-1.771	-1.857	-2.319	-0.244	-0.671	1.035	8.675	-0.333	0.977	2.747	1.404	0.952	9.549	-1.211	0.793	1.587	-1.16	1506609958
-9.729	-1.379	-2.01	-2.014	-0.305	-0.549	-0.236	-8.278	-1.386	-2.502	-7.629	1.343	4.56	8.159	-2.945	1.221	2.075	2.625	-9.729	-1.379	-2.01	-2.014	-0.305	-0.549	1.224	9.551	-0.318	1.587	3.174	0.977	0.912	9.733	-1.312	0.61	1.221	-0.977	1506609958
-9.859	-0.946	-2.149	-2.075	-0.427	-0.488	0.153	-8.374	-1.522	-2.869	-8.423	1.77	4.469	8.69	-3.079	1.404	1.77	2.441	-9.859	-0.946	-2.149	-2.075	-0.427	-0.488	1.224	9.551	-0.318	1.953	3.296	0.61	0.84	9.978	-1.468	0.061	0.732	-0.916	1506609958
-9.916	-0.947	-2.145	-1.953	-0.671	-0.488	1.515	-8.725	-2.122	-3.357	-9.46	1.404	4.376	9.238	-2.659	1.526	1.892	2.136	-9.916	-0.947	-2.145	-1.953	-0.671	-0.488	1.556	10.247	-0.207	2.258	3.418	0.122	0.764	9.983	-1.753	-0.244	0.305	-1.099	1506609958
-9.904	-0.757	-2.143	-1.77	-0.671	-0.427	3.529	-8.875	-3.186	-4.089	-9.521	0.244	4.199	9.617	-1.696	2.014	2.014	1.77	-9.904	-0.757	-2.143	-1.77	-0.671	-0.427	1.585	10.604	-0.165	2.014	3.479	-0.488	1.166	9.979	-1.698	-0.488	0.61	-1.099	1506609959
-9.805	-0.462	-2.158	-1.648	-0.732	-0.244	5.785	-8.826	-4.216	-3.601	-7.751	-1.282	3.827	9.606	-0.874	2.441	1.709	1.648	-9.805	-0.462	-2.158	-1.648	-0.732	-0.244	1.306	10.36	0.043	1.526	2.625	-0.793	1.294	10.064	-1.593	-0.854	0.427	-1.099	1506609959
-10.003	-0.325	-2.227	-1.587	-0.916	0.183	7.045	-9.155	-3.655	-0.549	-3.723	-2.441	3.626	9.373	0.203	2.808	1.831	1.16	-10.003	-0.325	-2.227	-1.587	-0.916	0.183	1.238	10.118	0.039	0.977	1.404	-0.793	1.516	10.1	-1.717	-1.343	0.793	-1.038	1506609959
-10.446	-0.546	-1.927	-1.953	-1.099	0.61	5.617	-8.833	-2.64	-0.549	-3.723	-2.441	3.516	9.295	1.341	2.686	2.136	0.366	-10.446	-0.546	-1.927	-1.953	-1.099	0.61	1.308	10.238	0.092	0.366	0.732	-0.549	1.863	10.293	-1.537	-1.892	0.793	-0.916	1506609959
-10.926	-1.684	-1.791	-2.38	-0.732	0.61	4.307	-9.189	-2.817	-0.427	-1.16	-1.221	3.314	9.66	1.993	2.014	2.441	-0.854	-10.926	-1.684	-1.791	-2.38	-0.732	0.61	1.308	10.238	0.092	0.061	0.488	-0.122	1.859	10.843	-0.607	-2.747	0.61	-0.244	1506609959
-10.081	-3.764	-1.308	-1.587	-0.977	0.671	4.231	-10.197	-3.494	0.671	0.488	-1.282	2.859	10.682	2.137	0.671	1.77	-2.258	-10.081	-3.764	-1.308	-1.587	-0.977	0.671	2.151	11.364	0.542	0.549	0.488	-0.061	2.176	11.374	0.678	-3.967	1.16	0.671	1506609959
-8.765	-3.878	0.615	-0.305	-0.244	1.343	5.05	-9.855	-4.305	1.831	5.554	-0.854	3.052	10.41	2.68	0.122	0.977	-3.235	-8.765	-3.878	0.615	-0.305	-0.244	1.343	1.632	8.592	1.334	0.488	0.488	-0.366	2.696	10.631	1.578	-5.31	3.113	2.441	1506609959
-10.131	-1.976	1.144	-1.282	-0.854	0.671	4.88	-8.734	-4.241	2.258	9.46	-1.16	3.366	8.985	2.863	0.244	0.61	-3.174	-10.131	-1.976	1.144	-1.282	-0.854	0.671	1.632	8.592	1.334	-0.305	0.854	-0.244	1.695	9.664	1.279	-4.395	2.686	4.15	1506609959
-10.698	-2.317	0.498	-1.709	-1.221	0.061	3.168	-8.386	-3.557	2.441	9.827	-1.465	3.441	9.147	2.205	-0.305	0.977	-2.869	-10.698	-2.317	0.498	-1.709	-1.221	0.061	0.854	8.313	1.904	-0.732	1.953	0.366	0.529	10.7	0.529	-2.869	1.404	4.15	1506609959
-9.716	-2.261	0.776	-1.404	-0.122	0.549	1.421	-9.305	-2.755	3.418	7.385	-1.221	3.383	11.121	1.212	-0.305	0.977	-2.869	-9.716	-2.261	0.776	-1.404	-0.122	0.549	1.19	10.457	2.084	0.183	2.258	0.061	0.804	10.464	-0.124	-0.793	2.197	4.272	1506609959
-9.022	-1.261	0.727	-1.709	-0.488	0.183	0.811	-9.885	-2.622	4.333	4.089	-1.038	3.681	11.163	0.946	-1.465	0.244	-2.38	-9.022	-1.261	0.727	-1.709	-0.488	0.183	0.906	10.948	2.363	0.244	1.282	-0.549	1.579	10.146	0.166	0.244	4.395	4.517	1506609959
-8.723	-1.072	0.547	-2.319	-0.854	-0.488	0.943	-9.353	-2.594	4.578	1.099	-1.77	3.893	9.367	1.184	0	0.488	-1.099	-8.723	-1.072	0.547	-2.319	-0.854	-0.488	0.311	9.464	2.385	-0.549	0.366	-0.366	1.622	10.174	0.578	0.488	5.615	4.456	1506609959
-8.723	-1.062	0.642	-2.136	-0.671	-0.305	0.973	-8.63	-2.213	3.662	-1.648	-2.625	3.668	8.848	1.133	0.671	0.977	0.122	-8.723	-1.062	0.642	-2.136	-0.671	-0.305	0.94	8.957	2.044	-0.916	0.305	-0.183	0.961	9.039	1.196	1.221	6.104	4.089	1506609959
-8.915	-0.719	0.678	-1.709	0.122	-0.122	1.174	-8.618	-1.955	2.441	-3.174	-2.747	3.07	9.103	0.755	0.122	0.488	0.549	-8.915	-0.719	0.678	-1.709	0.122	-0.122	0.94	8.957	2.044	-0.732	0.244	-0.488	0.089	8.82	1.186	2.014	5.554	3.174	1506609959
-9.209	-0.213	0.652	-1.343	0.366	0.061	1.614	-8.725	-2.028	1.831	-2.869	-1.709	2.561	9.051	0.668	0.244	-0.244	0.549	-9.209	-0.213	0.652	-1.343	0.366	0.061	1.742	9.231	1.987	-0.183	0.183	-0.854	-1.31	8.961	0.903	2.625	2.869	1.831	1506609959
-9.698	0.037	0.999	-1.099	0.488	0.61	1.666	-8.385	-2.005	1.831	-2.869	-1.709	2.757	8.837	0.975	1.038	-0.244	0	-9.698	0.037	0.999	-1.099	0.488	0.61	2.237	8.754	2.028	0.183	0.305	-0.977	-1.092	8.387	2.162	3.113	2.197	0.183	1506609959
-10.015	-0.169	0.581	-1.831	0.732	0.549	1.444	-8.055	-1.748	1.343	-1.16	0.671	3.266	8.567	1.528	1.831	1.343	-0.671	-10.015	-0.169	0.581	-1.831	0.732	0.549	2.237	8.754	2.028	0.305	0.854	-0.793	0.858	7.866	3.555	3.662	0.854	-1.831	1506609959
-9.97	-0.311	0.995	-2.075	0.549	0.183	1.614	-8.095	-1.52	1.099	-1.038	1.587	3.326	8.693	1.973	1.953	2.319	-0.854	-9.97	-0.311	0.995	-2.075	0.549	0.183	1.736	8.513	1.986	0.427	1.343	-0.427	3.344	9.887	4.449	2.625	2.869	-1.587	1506609959
-11.393	-0.493	0.639	-2.197	0.061	0.61	1.737	-8.53	-1.34	1.038	-1.282	2.38	3.289	9.49	2.066	1.404	2.258	-0.916	-11.393	-0.493	0.639	-2.197	0.061	0.61	1.427	9.129	1.842	0.854	1.465	-0.061	3.92	9.615	3.926	0.305	2.441	0.305	1506609959
-11.114	-1.544	0.256	-1.709	-0.793	0.305	1.955	-8.902	-1.085	0.916	-1.526	2.93	3.559	10.398	2.101	0.977	2.075	-0.793	-11.114	-1.544	0.256	-1.709	-0.793	0.305	1.52	10.034	1.836	0.916	1.526	0.244	1.847	10.256	3.578	1.77	-4.089	-0.793	1506609959
-10.562	-1.982	-0.159	-1.16	-0.671	0.366	2.278	-9.404	-0.857	0.732	-1.587	3.418	4.075	10.958	2.17	0.916	2.38	-0.488	-10.562	-1.982	-0.159	-1.16	-0.671	0.366	1.513	10.653	1.633	0.854	1.343	0.366	1.178	11.008	1.891	1.831	0.61	-0.854	1506609959
-9.563	-1.268	-0.484	-2.014	0.122	-0.183	2.665	-9.771	-0.676	0.427	-1.587	3.479	4.278	11.194	1.98	0.732	2.93	0.122	-9.563	-1.268	-0.484	-2.014	0.122	-0.183	1.323	11.265	0.83	0.366	1.709	0.732	2.907	10.597	-0.158	1.587	0.122	-0.305	1506609959
-9.381	-1.814	-1.078	-2.319	0.183	-0.61	3.005	-10.251	-0.437	0.061	-1.892	3.052	4.059	11.6	1.541	0.061	2.991	0.488	-9.381	-1.814	-1.078	-2.319	0.183	-0.61	1.323	11.265	0.83	0.305	2.441	0.793	-0.2	9.921	-0.796	1.953	0.977	-0.916	1506609959
-9.229	-1.851	-1.711	-2.197	0.305	-0.61	3.578	-9.81	0.11	-0.305	-1.892	2.197	3.658	11.038	1.174	-0.427	2.38	0.732	-9.229	-1.851	-1.711	-2.197	0.305	-0.61	1.308	10.947	0.559	0.244	2.319	0.671	0.079	9.823	-1.829	2.319	0.549	-1.282	1506609959
-9.128	-1.562	-1.754	-2.197	0.305	-0.366	3.567	-8.666	0.523	-0.366	-2.014	0.793	3.391	9.63	0.83	-0.427	1.831	0.977	-9.128	-1.562	-1.754	-2.197	0.305	-0.366	1.13	8.879	0.019	-0.183	2.075	0.671	1.075	9.77	-1.836	1.831	1.099	-1.221	1506609959
-9.548	-1.126	-1.776	-2.38	0.427	-0.183	3.263	-8.455	0.721	-0.183	-2.686	-0.549	3.307	8.819	0.551	-0.366	1.831	0.916	-9.548	-1.126	-1.776	-2.38	0.427	-0.183	1.13	8.879	0.019	-0.549	2.38	0.916	1.681	9.57	-1.648	1.526	1.282	-1.16	1506609960
-9.831	-0.508	-1.904	-2.93	0.305	-0.305	2.981	-9.118	0.88	0.183	-2.93	-1.221	3.558	9.007	0.196	-0.61	2.747	0.366	-9.831	-0.508	-1.904	-2.93	0.305	-0.305	0.935	9.079	-0.254	-0.427	3.174	1.282	1.87	9.67	-1.641	1.404	1.099	-0.977	1506609960
-9.668	-0.325	-1.98	-3.479	0.244	-0.549	2.908	-9.55	1.369	0.183	-2.93	-1.221	3.804	9.439	-0.374	-0.977	3.479	-0.305	-9.668	-0.325	-1.98	-3.479	0.244	-0.549	0.863	9.716	-0.306	0.244	3.601	1.282	1.867	9.767	-1.609	0.854	1.038	-1.038	1506609960
-9.534	-0.623	-2.009	-3.906	0	-0.671	2.778	-8.988	1.838	0.305	-2.136	-1.16	3.909	9.214	-1.005	-1.038	2.808	-0.244	-9.534	-0.623	-2.009	-3.906	0	-0.671	0.763	9.711	-0.012	0.61	3.052	1.038	1.878	9.646	-1.704	0.854	1.465	-1.099	1506609960
-9.532	-1.065	-1.991	-3.967	-0.122	-0.549	2.529	-8.399	2.104	0.671	-2.136	-1.526	4.02	8.678	-1.273	-0.427	2.075	0.488	-9.532	-1.065	-1.991	-3.967	-0.122	-0.549	0.935	9.351	0.105	0.488	2.502	0.732	1.784	9.544	-1.711	0.732	2.075	-1.038	1506609960
-9.636	-1.235	-1.901	-3.845	-0.183	-0.488	2.225	-8.502	2.031	1.099	-2.625	-2.075	4.207	8.484	-1.269	0.427	2.502	0.854	-9.636	-1.235	-1.901	-3.845	-0.183	-0.488	1.303	9.216	-0.092	0.305	2.563	0.549	1.449	9.534	-1.775	0.61	2.441	-0.854	1506609960
-9.786	-1.223	-1.796	-3.662	-0.122	-0.427	1.928	-8.821	1.706	1.404	-3.235	-2.258	4.332	8.698	-1.273	1.038	3.479	0.671	-9.786	-1.223	-1.796	-3.662	-0.122	-0.427	1.552	9.387	-0.351	0.549	3.296	0.427	1.189	9.7	-1.694	0.488	2.014	-0.793	1506609960
-9.836	-1.166	-1.89	-3.418	-0.061	-0.305	1.787	-8.859	1.427	1.465	-3.174	-1.953	4.315	9.094	-1.241	1.343	3.967	0.366	-9.836	-1.166	-1.89	-3.418	-0.061	-0.305	1.395	9.678	-0.4	1.099	4.028	0.366	1.17	9.869	-1.634	0.183	1.465	-0.671	1506609960
-9.79	-1.029	-2.007	-2.93	-0.305	-0.183	1.604	-8.441	1.272	1.343	-2.93	-1.221	4.371	9.546	-1.083	1.526	3.784	0.549	-9.79	-1.029	-2.007	-2.93	-0.305	-0.183	1.028	9.973	-0.258	1.587	4.211	0.244	1.4	9.918	-1.672	-0.244	1.221	-0.488	1506609960
-9.566	-0.982	-2.084	-2.563	-0.427	-0.183	1.485	-7.834	1.123	1.282	-2.991	-0.244	4.382	9.805	-0.761	1.648	3.357	1.16	-9.566	-0.982	-2.084	-2.563	-0.427	-0.183	0.697	10.056	0.054	1.709	3.845	0.122	1.225	9.889	-1.631	-0.366	1.77	-0.488	1506609960
-9.471	-1.218	-2.095	-2.258	-0.305	-0.183	1.523	-7.488	0.964	1.221	-3.174	0.854	4.163	9.967	-0.339	1.77	2.686	1.831	-9.471	-1.218	-2.095	-2.258	-0.305	-0.183	0.451	9.984	0.261	1.587	3.418	0.183	0.975	9.665	-1.891	-0.671	1.282	-0.61	1506609960
-10.066	-1.487	-1.97	-1.709	-0.366	-0.061	1.786	-7.656	0.812	1.221	-3.174	0.854	3.92	10.186	0.188	1.831	2.441	2.319	-10.066	-1.487	-1.97	-1.709	-0.366	-0.061	0.423	9.999	0.238	1.099	2.808	0.366	0.853	9.624	-1.617	-0.793	1.038	-0.488	1506609960
-10.561	-1.808	-1.871	-1.404	-0.122	0	1.786	-7.656	0.812	1.221	-3.174	0.854	3.546	10.491	0.646	1.526	2.197	2.502	-10.561	-1.808	-1.871	-1.404	-0.122	0	0.645	10.192	0.368	0.916	2.319	0.427	0.517	10.318	-1.193	-1.282	0.549	-0.366	1506609960
-10.556	-1.9	-1.81	-1.16	-0.366	0	2.908	-9.74	0.469	0.793	-2.991	2.991	3.132	11.152	0.926	1.221	1.77	2.197	-10.556	-1.9	-1.81	-1.16	-0.366	0	1.304	11.027	0.541	0.793	2.136	0.305	0.654	10.908	-1.154	-1.892	0.122	-0.061	1506609960
-10.048	-1.753	-1.723	-0.977	-0.854	0	3.807	-10.895	0.415	0.366	-1.587	3.601	3.07	11.445	1.27	0.977	1.648	1.587	-10.048	-1.753	-1.723	-0.977	-0.854	0	1.644	11.466	0.812	0.732	1.709	0.061	1.364	10.858	-0.401	-2.319	1.099	0.427	1506609960
-9.388	-1.859	-1.025	-1.038	-1.221	0.183	4.573	-9.969	0.494	0	-0.671	2.441	3.088	10.038	1.788	1.221	2.258	1.221	-9.388	-1.859	-1.025	-1.038	-1.221	0.183	1.166	9.96	1.002	0.122	1.16	0.122	1.573	10.602	0.891	-3.052	2.136	0.977	1506609960
-9.355	-2.233	-0.091	-0.854	-1.099	0.671	4.602	-8.914	0.712	-0.244	-0.427	0.671	2.67	8.941	2.018	1.038	2.258	1.282	-9.355	-2.233	-0.091	-0.854	-1.099	0.671	0.846	8.686	1.092	-0.427	1.099	0.305	1.639	10.212	2.047	-4.517	1.953	1.709	1506609960
-10.062	-1.82	0.452	-0.854	-1.16	0.61	4.177	-8.912	0.792	0.061	-0.793	-0.488	2.037	8.85	1.78	0.061	1.16	0.916	-10.062	-1.82	0.452	-0.854	-1.16	0.61	1.067	8.762	1.129	-0.122	1.16	0.122	1.883	9.884	2.17	-4.761	1.709	2.625	1506609960
-10.869	-1.133	0.215	-1.099	-1.343	0.122	3.616	-8.975	0.639	0.61	-1.465	-1.16	1.802	8.998	1.457	-0.488	0.061	-0.061	-10.869	-1.133	0.215	-1.099	-1.343	0.122	1.725	9.39	1.523	0.488	1.709	-0.244	1.615	10.215	1.054	-3.418	1.282	3.174	1506609960
-10.259	-0.955	0.404	-1.526	-1.038	0.122	3.236	-9.342	0.276	0.61	-1.465	-1.16	2.079	9.615	1.241	-0.427	-0.305	-1.099	-10.259	-0.955	0.404	-1.526	-1.038	0.122	2.11	10.219	1.871	0.916	2.319	-0.427	1.926	10.802	0.093	-1.465	2.197	2.747	1506609960
-9.494	-0.563	0.494	-2.197	-0.854	0.061	3.236	-9.342	0.276	0.977	-1.953	-1.587	2.963	10.244	1.505	-0.122	0.854	-1.831	-9.494	-0.563	0.494	-2.197	-0.854	0.061	1.975	10.613	1.823	0.61	2.136	-0.366	2.241	9.668	-0.035	-0.305	3.845	2.563	1506609960
-8.838	-0.548	0.297	-2.502	-0.793	-0.244	2.748	-9.204	-0.518	0.732	-2.197	-2.502	3.473	9.743	2.086	-0.122	0.854	-1.831	-8.838	-0.548	0.297	-2.502	-0.793	-0.244	1.281	9.793	1.948	0	1.77	-0.488	2.302	9.121	0.646	-0.305	3.845	2.563	1506609960
-8.904	-0.802	0.217	-2.502	-0.549	-0.305	2.437	-8.616	-0.568	0.427	-2.075	-2.991	3.234	9.204	2.255	0.549	2.075	-1.465	-8.904	-0.802	0.217	-2.502	-0.549	-0.305	0.902	9.091	1.891	-0.427	1.221	-0.488	1.448	8.618	1.342	0.916	5.737	2.197	1506609960
-9.215	-1.077	0.351	-2.38	-0.305	-0.305	2.144	-8.604	-0.56	0.427	-1.831	-2.991	3.097	9.132	2.254	0.244	1.343	-1.343	-9.215	-1.077	0.351	-2.38	-0.305	-0.305	1.116	9.069	1.788	-0.427	0.977	-0.488	0.931	8.85	1.806	1.343	5.676	1.77	1506609960
-9.491	-1.184	0.653	-2.197	-0.244	-0.305	1.73	-8.899	-0.615	0.549	-1.892	-2.625	3.186	9.189	2.116	0.244	1.343	-1.343	-9.491	-1.184	0.653	-2.197	-0.244	-0.305	1.768	9.327	1.732	-0.183	1.099	-0.549	-0.126	9.269	1.915	1.343	5.676	1.77	1506609960
-9.531	-0.962	0.73	-2.441	-0.549	-0.305	1.444	-8.941	-0.684	0.61	-2.136	-1.77	3.439	9.156	2.09	0.549	1.404	-1.709	-9.531	-0.962	0.73	-2.441	-0.549	-0.305	2.178	9.388	1.846	0	1.526	-0.549	-0.37	9.208	2.305	1.038	2.808	0.671	1506609961
-9.17	-0.829	0.723	-2.625	-0.061	-0.427	1.501	-8.71	-0.524	0.61	-2.136	-1.77	3.831	9.048	2.267	0.977	2.136	-1.587	-9.17	-0.829	0.723	-2.625	-0.061	-0.427	1.919	9.148	1.919	0.061	1.953	-0.549	0.219	8.768	2.958	1.282	1.709	-0.244	1506609961
-9.487	-1.008	0.979	-2.319	0.305	-0.244	1.535	-8.47	-0.273	0.305	-1.465	0.427	3.917	8.988	2.403	0.916	2.258	-0.977	-9.487	-1.008	0.979	-2.319	0.305	-0.244	1.264	8.868	2.035	0.122	1.892	-0.427	0.758	8.516	3.332	1.77	1.465	-1.038	1506609961
-9.806	-1.333	0.902	-2.075	0.122	-0.061	1.616	-8.43	0.007	0.366	-1.221	1.526	3.851	9.064	2.372	0.793	1.709	-0.183	-9.806	-1.333	0.902	-2.075	0.122	-0.061	1.065	8.92	2.102	0.305	1.587	-0.244	1.58	9.086	3.758	1.526	2.197	-0.916	1506609961
-9.959	-0.873	1.213	-1.587	0.183	0.244	1.8	-8.734	0.139	0.61	-1.16	2.441	3.846	9.219	2.302	0.854	1.526	0.427	-9.959	-0.873	1.213	-1.587	0.183	0.244	1.37	9.142	2.163	0.427	1.709	-0.183	3.232	9.594	4.28	0.61	3.54	0.549	1506609961
-10.1	0.2	1.506	-1.892	0.488	0.366	2.04	-9.142	0.129	0.916	-1.404	3.296	3.809	9.333	2.182	1.038	1.831	0.793	-10.1	0.2	1.506	-1.892	0.488	0.366	1.458	9.227	2.272	0.671	2.136	-0.061	3.189	9.533	4.268	-0.244	2.563	1.221	1506609961
-10.158	-0.372	0.599	-2.686	0.671	-0.183	2.489	-9.526	0.187	1.221	-1.465	3.784	3.671	9.534	2.042	1.099	2.136	1.221	-10.158	-0.372	0.599	-2.686	0.671	-0.183	1.251	9.386	2.339	0.854	2.441	0.122	1.723	8.473	2.841	1.526	0.427	0.488	1506609961
-11.008	-2.061	-0.158	-2.808	0.427	-0.427	2.96	-10.07	0.108	1.526	-1.709	3.662	3.468	9.994	1.946	1.221	2.197	1.526	-11.008	-2.061	-0.158	-2.808	0.427	-0.427	1.256	9.857	2.066	0.854	1.953	0.366	0.203	9.177	2.065	3.906	0.549	-0.366	1506609961
-10.32	-2.321	0.414	-2.075	0.061	0.061	3.332	-10.474	-0.325	1.953	-2.808	2.686	3.298	10.296	1.964	1.404	2.441	1.465	-10.32	-2.321	0.414	-2.075	0.061	0.061	1.857	10.252	1.616	0.854	1.892	0.305	0.997	11.737	3.571	0.671	1.831	0.427	1506609961
-9.869	-1.443	0.144	-2.197	0.61	-0.061	3.795	-10.318	-0.787	1.831	-3.784	1.16	3.218	10.257	1.992	1.404	2.93	1.099	-9.869	-1.443	0.144	-2.197	0.61	-0.061	2.007	10.276	1.108	0.732	2.747	0.244	-0.05	9.916	2.759	1.526	0.671	-0.427	1506609961
-9.709	-1.2	-1.111	-2.747	0.549	-0.488	4.008	-9.477	-0.634	1.831	-3.784	1.16	3.125	10.118	1.84	1.099	3.479	0.671	-9.709	-1.2	-1.111	-2.747	0.549	-0.488	1.532	10.154	0.767	0.61	3.662	0.427	0.414	9.726	0.648	2.625	-0.549	0	1506609961
-9.494	-1.54	-1.784	-3.174	-0.061	-0.732	3.63	-8.802	-0.426	0.916	-3.418	-0.061	3.057	10.203	1.59	0.793	3.662	0.305	-9.494	-1.54	-1.784	-3.174	-0.061	-0.732	0.908	10.298	0.451	0.671	3.784	0.61	1.245	9.865	-0.231	2.136	1.282	-0.305	1506609961
-9.249	-1.845	-1.829	-3.052	0	-0.671	3.08	-8.355	-0.178	0.793	-3.174	-1.404	2.993	10.245	1.241	0.488	3.235	0.061	-9.249	-1.845	-1.829	-3.052	0	-0.671	0.562	10.373	0.248	0.488	3.357	0.671	1.145	9.83	-0.407	2.258	2.686	-0.366	1506609961
-9.199	-1.778	-1.95	-2.93	0.122	-0.671	2.781	-8.117	0.084	0.793	-3.174	-1.404	3.067	9.989	0.965	0.305	2.808	0.061	-9.199	-1.778	-1.95	-2.93	0.122	-0.671	0.383	10.179	0.13	0.183	3.052	0.671	1.111	9.787	-0.331	2.136	2.197	-0.427	1506609961
-9.454	-1.48	-2.281	-2.93	0	-0.488	2.621	-8.162	0.406	0.488	-3.479	-1.831	3.207	9.735	0.73	0.122	2.991	0.061	-9.454	-1.48	-2.281	-2.93	0	-0.488	0.051	9.895	-0.089	-0.244	2.93	0.732	1.3	9.716	-0.713	2.014	2.014	-0.366	1506609961
-9.561	-1.304	-2.525	-3.235	-0.244	-0.427	2.729	-8.258	1.13	-0.061	-2.075	-1.892	3.079	9.588	0.377	-0.061	2.991	0.061	-9.561	-1.304	-2.525	-3.235	-0.244	-0.427	-0.232	9.758	-0.225	-0.427	2.441	0.793	1.554	9.818	-1.031	1.77	1.77	-0.305	1506609961
-9.686	-1.404	-2.417	-3.601	-0.427	-0.305	2.64	-8.24	1.908	-0.122	-0.977	-1.587	2.906	9.414	0.08	-0.183	2.38	-0.061	-9.686	-1.404	-2.417	-3.601	-0.427	-0.305	-0.26	9.659	-0.251	-0.305	1.892	0.732	1.78	9.822	-1.217	1.343	1.953	-0.305	1506609961
-9.848	-1.653	-2.26	-3.662	-0.488	-0.244	2.528	-8.382	2.702	-0.244	-0.366	-1.16	2.871	9.412	-0.207	-0.305	1.77	-0.244	-9.848	-1.653	-2.26	-3.662	-0.488	-0.244	0.011	9.72	-0.34	-0.183	1.648	0.671	1.555	9.878	-1.348	0.916	2.38	-0.244	1506609961
-9.713	-1.95	-2.125	-3.418	-0.427	-0.305	2.226	-8.848	3.216	0.061	-0.366	-0.854	3.011	9.635	-0.498	-0.244	1.404	-0.61	-9.713	-1.95	-2.125	-3.418	-0.427	-0.305	0.443	10.08	-0.23	0.183	1.77	0.427	1.245	9.953	-1.361	0.793	2.319	-0.244	1506609961
-9.552	-2.078	-2.011	-3.235	-0.488	-0.244	2.226	-8.848	3.216	0.061	-0.366	-0.854	3.38	9.567	-0.601	0.061	1.587	-0.854	-9.552	-2.078	-2.011	-3.235	-0.488	-0.244	0.762	10.093	0.01	0.488	1.953	0.122	1.122	9.922	-1.458	0.61	2.502	-0.183	1506609961
-9.555	-2.126	-2.003	-2.93	-0.366	-0.122	1.814	-8.559	2.927	0.671	-1.526	-0.793	3.76	9.436	-0.48	0.671	2.258	-0.793	-9.555	-2.126	-2.003	-2.93	-0.366	-0.122	0.865	9.959	0.045	0.366	2.197	-0.061	0.955	9.902	-1.315	0.366	2.441	-0.061	1506609961
-9.703	-1.945	-1.96	-2.808	-0.427	-0.122	1.772	-8.274	2.383	1.282	-2.502	-0.183	4.008	9.539	-0.234	1.16	2.869	-0.427	-9.703	-1.945	-1.96	-2.808	-0.427	-0.122	0.752	9.963	0.206	0.427	2.625	-0.183	0.907	9.926	-1.225	0.244	1.831	0.122	1506609961
-9.631	-1.762	-2.113	-2.808	-0.427	-0.244	1.702	-8.076	1.761	1.282	-2.502	-0.183	3.99	9.801	0.063	1.282	2.93	0.061	-9.631	-1.762	-2.113	-2.808	-0.427	-0.244	0.418	10.025	0.361	0.366	2.869	-0.244	1.029	9.958	-1.302	-0.061	1.77	0.122	1506609961
-9.659	-1.794	-2.318	-2.747	-0.549	-0.366	1.702	-8.076	1.761	1.465	-3.113	0.305	3.89	10.001	0.418	1.282	2.563	0.549	-9.659	-1.794	-2.318	-2.747	-0.549	-0.366	-0.002	10.015	0.48	0.549	2.625	0	1.328	9.916	-1.424	-0.244	1.892	0.183	1506609961
-9.563	-2.007	-2.323	-2.686	-0.732	-0.244	2.046	-8.083	0.763	1.099	-3.906	1.526	3.832	10.173	0.762	1.16	2.502	0.977	-9.563	-2.007	-2.323	-2.686	-0.732	-0.244	0.061	10.122	0.458	0.488	2.502	0.244	1.491	9.961	-1.402	-0.427	2.319	0.244	1506609961
-9.739	-2.259	-1.993	-2.502	-0.793	-0.122	2.436	-8.307	0.453	0.793	-3.54	1.892	3.604	10.099	1.007	0.977	2.319	1.404	-9.739	-2.259	-1.993	-2.502	-0.793	-0.122	0.225	9.96	0.603	0.305	2.319	0.366	1.42	9.957	-1.323	-0.671	2.258	0.366	1506609962
-9.652	-2.488	-1.729	-2.136	-0.671	0	2.795	-8.689	0.334	0.427	-2.747	2.014	3.368	10.002	1.136	0.977	2.319	1.404	-9.652	-2.488	-1.729	-2.136	-0.671	0	0.425	9.836	0.639	0.122	2.441	0.549	1.334	10.088	-1.238	-0.671	2.258	0.366	1506609962
-9.506	-2.55	-1.706	-1.526	-0.488	0	3.062	-9.296	0.275	0.122	-1.892	1.831	3.109	10.237	1.125	0.61	2.38	1.648	-9.506	-2.55	-1.706	-1.526	-0.488	0	0.741	10.135	0.813	0.183	2.625	0.549	0.949	10.06	-1.098	-1.038	1.953	0.61	1506609962
-9.469	-2.049	-1.501	-1.221	-0.671	-0.061	3.291	-9.598	0.242	-0.183	-1.282	1.465	2.865	10.282	1.049	0.488	2.258	1.343	-9.469	-2.049	-1.501	-1.221	-0.671	-0.061	0.894	10.237	1.061	0.366	2.686	0.488	0.924	10.1	-1.066	-1.221	1.709	0.671	1506609962
-9.313	-1.526	-1.242	-1.465	-0.854	-0.061	3.364	-9.29	0.342	-0.305	-1.038	0.977	2.753	9.897	1.074	0.488	2.258	1.343	-9.313	-1.526	-1.242	-1.465	-0.854	-0.061	0.657	9.816	1.238	0.244	2.502	0.549	1.415	9.952	-0.537	-1.221	1.709	0.671	1506609962
-9.418	-1.225	-0.872	-1.648	-0.916	-0.061	3.246	-8.768	0.525	-0.366	-1.099	0.488	2.657	9.399	1.128	0.549	2.258	1.221	-9.418	-1.225	-0.872	-1.648	-0.916	-0.061	0.418	9.264	1.421	0.122	2.258	0.549	2.016	9.627	0.135	-1.587	2.502	0.854	1506609962
-10.063	-1.126	-0.441	-2.014	-1.282	-0.061	3.088	-8.631	0.675	-0.183	-1.282	0.366	2.387	9.222	1.086	0.366	1.648	1.282	-10.063	-1.126	-0.441	-2.014	-1.282	-0.061	0.607	9.141	1.637	0.244	2.014	0.305	2.086	9.795	0.876	-2.075	3.235	0.793	1506609962
-10.194	-1.084	0.062	-2.075	-1.221	0	3.057	-8.879	0.659	0.122	-1.587	0.366	2.187	9.154	1.08	0.427	0.977	1.099	-10.194	-1.084	0.062	-2.075	-1.221	0	1.056	9.252	1.714	0.366	1.709	0	1.765	10.3	1.848	-2.075	3.235	0.793	1506609962
-10.439	-1.135	0.541	-1.831	-1.099	0.122	3.118	-9.423	0.446	0.488	-1.831	0.122	2.273	9.316	1.19	0.61	0.916	0.427	-10.439	-1.135	0.541	-1.831	-1.099	0.122	1.704	9.713	1.76	0.61	1.892	-0.122	1.505	10.21	2.265	-3.479	2.38	0.854	1506609962
-10.561	-1.187	0.66	-1.77	-1.282	0.305	3.181	-9.628	0.319	0.61	-2.136	-0.244	2.643	9.518	1.528	0.977	1.648	-0.427	-10.561	-1.187	0.66	-1.77	-1.282	0.305	2.193	10.017	1.883	0.732	2.258	-0.244	2.12	9.551	2.158	-2.441	1.709	0.793	1506609962
-9.801	-0.993	0.775	-1.77	-1.16	0.305	3.054	-9.36	0.15	0.793	-2.197	-0.671	3.072	9.579	2.078	1.282	2.563	-0.916	-9.801	-0.993	0.775	-1.77	-1.16	0.305	2.041	9.915	2.009	0.671	2.563	-0.244	3.195	8.896	1.609	-2.441	1.709	0.793	1506609962
-9.214	-0.853	0.648	-1.953	-0.671	0.244	2.796	-9.032	0.023	0.916	-2.258	-0.793	3.4	9.789	2.69	1.343	3.235	-0.916	-9.214	-0.853	0.648	-1.953	-0.671	0.244	1.589	9.86	2.036	0.488	2.563	-0.183	2.894	8.519	1.382	1.038	3.357	0.427	1506609962
-9.183	-1.148	0.461	-2.014	-0.732	0.061	2.541	-8.533	-0.073	0.916	-2.319	-0.549	3.482	9.844	3.051	1.16	3.174	-0.549	-9.183	-1.148	0.461	-2.014	-0.732	0.061	1.174	9.694	2.188	0.183	2.258	-0.061	1.659	8.679	1.656	1.709	4.211	-0.061	1506609962
-9.411	-1.52	0.522	-1.892	-0.671	0.061	2.431	-8.281	-0.246	1.038	-2.258	-0.183	3.342	9.755	3.147	1.16	3.174	-0.549	-9.411	-1.52	0.522	-1.892	-0.671	0.061	1.044	9.538	2.2	-0.122	1.77	0.183	0.569	8.926	2.176	1.709	4.211	-0.061	1506609962
-9.459	-1.818	0.664	-1.831	-0.671	-0.061	2.438	-8.492	-0.495	1.099	-2.197	0.183	3.369	9.647	3.147	0.61	2.38	0.122	-9.459	-1.818	0.664	-1.831	-0.671	-0.061	1.238	9.439	2.146	-0.244	1.709	0.427	-0.098	9.142	2.607	1.587	2.686	-0.916	1506609962
-9.457	-1.988	0.855	-1.526	-0.366	-0.122	2.541	-8.758	-0.775	0.977	-2.319	0.488	3.195	9.493	2.911	0.366	2.319	0.183	-9.457	-1.988	0.855	-1.526	-0.366	-0.122	1.28	9.325	2.102	-0.183	1.892	0.549	-0.377	9.378	2.696	1.587	1.892	-1.221	1506609962
-9.439	-2.001	0.995	-1.038	-0.061	-0.122	2.777	-8.841	-0.961	0.61	-2.136	0.549	3.017	9.388	2.572	0.366	2.319	0.183	-9.439	-2.001	0.995	-1.038	-0.061	-0.122	0.992	9.217	2.181	0	1.953	0.549	-0.48	9.618	2.736	1.587	1.892	-1.221	1506609962
-9.604	-1.899	0.945	-0.793	0.122	-0.122	3.007	-8.801	-0.895	0.183	-1.404	0.671	2.899	9.445	2.175	-0.122	1.282	0.549	-9.604	-1.899	0.945	-0.793	0.122	-0.122	0.626	9.249	2.323	0.244	1.77	0.549	-0.293	9.749	2.646	1.709	0.916	-1.099	1506609962
-9.562	-1.867	0.992	-0.671	0.305	-0.244	3.042	-8.734	-0.697	-0.122	-0.916	0.732	2.799	9.545	1.763	-0.183	0.61	0.916	-9.562	-1.867	0.992	-0.671	0.305	-0.244	0.391	9.35	2.482	0.366	1.404	0.488	0.139	9.958	2.338	1.404	0.732	-0.854	1506609962
-9.55	-1.9	1.129	-0.366	0.793	-0.305	3.079	-8.757	-0.463	-0.244	-0.671	0.916	2.675	9.688	1.437	-0.183	0.61	0.916	-9.55	-1.9	1.129	-0.366	0.793	-0.305	0.34	9.542	2.542	0.366	0.977	0.366	-0.153	9.863	2.01	1.404	0.732	-0.854	1506609962
-9.774	-1.778	0.906	0	1.16	-0.244	3.236	-8.735	-0.249	-0.244	-0.671	0.916	2.608	9.786	1.251	0.122	-0.061	1.404	-9.774	-1.778	0.906	0	1.16	-0.244	0.476	9.702	2.56	0.305	0.549	0.122	-0.737	9.795	1.865	0.977	-1.282	-0.488	1506609962
-10.095	-1.619	0.434	-0.061	0.916	-0.366	3.43	-8.741	-0.03	-0.366	-0.427	0.977	2.521	9.731	1.253	0.122	-0.061	1.404	-10.095	-1.619	0.434	-0.061	0.916	-0.366	0.64	9.705	2.535	0.305	0.244	-0.061	-0.138	9.96	1.713	1.709	-2.014	-0.305	1506609962
-10.086	-1.55	0.324	-0.122	0.488	-0.183	3.536	-8.893	0.133	-0.366	-0.122	0.488	2.354	9.731	1.458	0.488	0	1.465	-10.086	-1.55	0.324	-0.122	0.488	-0.183	0.725	9.745	2.344	0.244	-0.061	-0.244	0.933	10.238	1.643	1.709	-2.014	-0.305	1506609962
-9.865	-1.231	0.298	-0.305	0.305	0	3.683	-9.03	0.285	-0.366	0	0.122	2.292	9.667	1.804	0.61	-0.183	0.854	-9.865	-1.231	0.298	-0.305	0.305	0	0.788	9.677	2.098	0.244	-0.366	-0.305	1.871	10.043	1.778	0.854	0.61	0.183	1506609962
-9.641	-1.054	0.159	-0.427	0.366	0	3.71	-8.904	0.458	-0.366	0.366	-0.305	2.265	9.402	2.086	0.549	-0.122	0.244	-9.641	-1.054	0.159	-0.427	0.366	0	0.993	9.513	1.964	0.244	-0.366	-0.366	1.2	9.844	1.532	0.977	0.671	0.488	1506609962
-9.942	-1.16	-0.092	-0.488	0.183	0.122	3.56	-8.813	0.648	-0.244	0.549	-0.793	2.285	9.312	2.201	0.366	-0.183	-0.366	-9.942	-1.16	-0.092	-0.488	0.183	0.122	1.181	9.497	1.852	0.183	-0.305	-0.305	-0.117	9.743	0.837	0.977	0.671	0.488	1506609963
-9.995	-1.262	-0.211	-0.488	0.122	0.122	3.278	-8.891	0.712	0	0.366	-1.221	2.445	9.347	2.23	0.305	-0.061	-1.038	-9.995	-1.262	-0.211	-0.488	0.122	0.122	1.323	9.63	1.719	0.122	-0.305	-0.244	0.276	9.984	0.035	0.793	-0.488	0.244	1506609963
-9.802	-1.203	-0.334	-0.549	0.122	0.122	3.016	-9.103	0.656	0	0.366	-1.221	2.676	9.531	2.242	0.244	0.183	-1.709	-9.802	-1.203	-0.334	-0.549	0.122	0.122	1.494	9.806	1.53	0.061	-0.305	-0.183	0.837	9.936	-0.157	0.916	0.427	0.244	1506609963
-9.729	-1.223	-0.532	-0.671	0.122	0.061	2.791	-9.167	0.553	0.183	-0.122	-1.831	2.919	9.667	2.268	0.183	0.366	-2.258	-9.729	-1.223	-0.532	-0.671	0.122	0.061	1.523	9.81	1.41	0.061	-0.061	-0.122	0.749	9.889	-0.159	0.916	0.427	0.244	1506609963
-9.719	-1.31	-0.666	-0.671	0.061	0.061	2.498	-9.101	0.522	0.244	-0.488	-2.075	3.254	9.772	2.272	0	0.366	-2.38	-9.719	-1.31	-0.666	-0.671	0.061	0.061	1.247	9.709	1.329	-0.061	-0.061	-0.122	0.429	9.918	-0.207	0.793	0.549	0.244	1506609963
-9.684	-1.327	-0.695	-0.671	0.061	0.061	2.328	-8.909	0.529	0.305	-0.549	-1.953	3.537	9.842	2.202	-0.305	0.122	-2.136	-9.684	-1.327	-0.695	-0.671	0.061	0.061	1.006	9.685	1.29	-0.183	-0.305	-0.122	0.473	9.915	-0.37	0.61	0.366	0.244	1506609963
-9.732	-1.258	-0.752	-0.671	0.061	0.061	2.193	-8.746	0.519	0.244	-0.366	-1.648	3.74	9.847	1.983	-0.427	-0.305	-1.709	-9.732	-1.258	-0.752	-0.671	0.061	0.061	1.002	9.728	1.26	-0.244	-0.549	-0.061	0.709	9.861	-0.53	0.671	0.488	0.244	1506609963
-9.698	-1.239	-0.83	-0.793	0	0	2.065	-8.667	0.528	0.183	-0.244	-1.16	3.959	9.77	1.749	-0.427	-0.549	-1.282	-9.698	-1.239	-0.83	-0.793	0	0	1.154	9.733	1.213	-0.305	-0.549	0	0.731	9.861	-0.741	0.61	0.549	0.183	1506609963
-9.672	-1.392	-0.882	-0.793	0.061	-0.061	1.971	-8.622	0.589	0.244	-0.244	-0.671	4.152	9.664	1.552	-0.366	-0.244	-0.793	-9.672	-1.392	-0.882	-0.793	0.061	-0.061	1.31	9.683	1.168	-0.305	-0.366	0.122	0.668	9.848	-0.912	0.671	0.549	0.122	1506609963
-9.722	-1.487	-0.933	-0.732	0.061	-0.122	1.924	-8.595	0.674	0.305	-0.427	-0.122	4.203	9.548	1.36	-0.244	0.061	-0.366	-9.722	-1.487	-0.933	-0.732	0.061	-0.122	1.444	9.637	1.095	-0.183	-0.122	0.183	0.694	9.855	-1	0.671	0.549	0.122	1506609963
-9.729	-1.485	-0.97	-0.732	0.061	-0.122	1.955	-8.649	0.714	0.366	-0.793	0.244	4.133	9.464	1.213	-0.122	0.244	0	-9.729	-1.485	-0.97	-0.732	0.061	-0.122	1.58	9.621	1.029	0	0.244	0.122	0.664	9.879	-1.119	0.488	0.549	0.183	1506609963
-9.744	-1.442	-1.064	-0.793	0.183	-0.183	2.134	-8.697	0.718	0.366	-0.977	0.61	4.059	9.43	1.114	0.061	0.366	0.305	-9.744	-1.442	-1.064	-0.793	0.183	-0.183	1.64	9.603	0.959	0.183	0.61	0.122	0.664	9.861	-1.281	0.488	0.488	0.122	1506609963
-9.728	-1.418	-1.208	-0.916	0.122	-0.244	2.134	-8.697	0.718	0.366	-0.977	0.61	3.959	9.465	1.067	0.244	0.732	0.488	-9.728	-1.418	-1.208	-0.916	0.122	-0.244	1.578	9.633	0.882	0.366	1.038	0.122	0.669	9.85	-1.453	0.488	0.488	0.122	1506609963
-9.686	-1.394	-1.337	-0.854	0.122	-0.244	2.401	-8.762	0.837	0.366	-0.916	1.16	3.807	9.582	1.032	0.366	0.854	0.732	-9.686	-1.394	-1.337	-0.854	0.122	-0.244	1.444	9.734	0.846	0.427	1.221	0.061	0.717	9.845	-1.55	0.488	0.488	0	1506609963
