# Supplementary material for: A deep learning approach for lower back-pain risk prediction during manual lifting
Source: PLoS One. 2021 Feb 19;16(2):e0247162. doi: 10.1371/journal.pone.0247162 (PMC7894914; doi:10.1371/journal.pone.0247162)
Supplement: S1 Data — (ZIP) [file pone.0247162.s001.zip › source-used/Subject_02_P1_Zone11_T2.csv]

Side_A_x	Side_A_y	Side_A_z	Side_G_x	Side_G_y	Side_G_z	LtWt_A_x	LtWt_A_y	LtWt_A_z	LtWt_G_x	LtWt_G_y	LtWt_G_z	RtWt_A_x	RtWt_A_y	RtWt_A_z	RtWt_G_x	RtWt_G_y	RtWt_G_z	Back_A_x	Back_A_y	Back_A_z	Back_G_x	Back_G_y	Back_G_z	UArm_A_x	UArm_A_y	UArm_A_z	UArm_G_x	UArm_G_y	UArm_G_z	Thig_A_x	Thig_A_y	Thig_A_z	Thig_G_x	Thig_G_y	Thig_G_z	Time_stp
-9.798	-1.172	-0.658	0.061	-0.122	0	2.949	-8.881	-0.051	0	-0.061	-0.244	3.834	9.561	0.712	-0.488	-0.366	-0.854	-9.798	-1.172	-0.658	0.061	-0.122	0	1.492	9.58	1.375	-0.244	-0.305	0	0.913	9.895	-0.572	0	-0.122	-0.061	1506610308
-9.776	-1.213	-0.639	0.122	-0.061	0	2.878	-8.85	-0.157	-0.061	-0.061	-0.427	3.834	9.561	0.712	-0.366	-0.305	-0.61	-9.776	-1.213	-0.639	0.122	-0.061	0	1.55	9.591	1.389	-0.183	-0.244	0	0.892	9.896	-0.605	0.061	-0.122	-0.061	1506610308
-9.792	-1.208	-0.622	0.122	-0.061	0	2.747	-8.867	-0.252	-0.061	0	-0.671	3.826	9.531	0.621	-0.305	-0.244	-0.244	-9.792	-1.208	-0.622	0.122	-0.061	0	1.532	9.588	1.397	-0.183	-0.122	0	0.857	9.906	-0.572	0	-0.122	-0.061	1506610308
-9.839	-1.195	-0.605	0.061	-0.061	0	2.628	-8.915	-0.281	-0.183	0.061	-0.793	3.732	9.488	0.627	-0.183	-0.183	0	-9.839	-1.195	-0.605	0.061	-0.061	0	1.511	9.524	1.407	-0.061	-0.061	0.061	0.873	9.91	-0.565	0	-0.122	0	1506610308
-9.81	-1.145	-0.597	0.061	-0.061	0	2.524	-8.934	-0.268	-0.244	0.122	-0.793	3.732	9.488	0.627	-0.061	-0.122	0.244	-9.81	-1.145	-0.597	0.061	-0.061	0	1.467	9.506	1.421	0	0	0.061	0.907	9.921	-0.52	-0.061	0	0	1506610308
-9.806	-1.15	-0.603	0	-0.061	0	2.409	-8.927	-0.213	-0.305	0.244	-0.793	3.628	9.466	0.611	0	-0.061	0.427	-9.806	-1.15	-0.603	0	-0.061	0	1.462	9.554	1.448	0.061	0.061	0	0.901	9.906	-0.547	-0.061	-0.061	0	1506610308
-9.816	-1.129	-0.598	0	-0.061	0	2.338	-8.927	-0.153	-0.305	0.244	-0.732	3.365	9.576	0.632	0.122	-0.061	0.549	-9.816	-1.129	-0.598	0	-0.061	0	1.457	9.589	1.459	0.122	0.061	0	0.907	9.914	-0.55	-0.061	-0.061	0	1506610308
-9.805	-1.125	-0.622	0	-0.061	0	2.249	-8.918	-0.061	-0.305	0.244	-0.61	3.365	9.576	0.632	0.183	-0.061	0.671	-9.805	-1.125	-0.622	0	-0.061	0	1.473	9.61	1.437	0.122	0.061	0	0.906	9.911	-0.544	0	-0.061	0	1506610308
-9.782	-1.129	-0.646	0	-0.061	0	2.193	-8.915	0.028	-0.183	0.183	-0.427	3.259	9.594	0.679	0.244	0.061	0.671	-9.782	-1.129	-0.646	0	-0.061	0	1.468	9.613	1.412	0.122	0.061	0	0.914	9.91	-0.628	0	-0.061	0	1506610308
-9.778	-1.133	-0.644	0	-0.061	0	2.184	-8.909	0.086	-0.122	0.183	-0.305	3.147	9.61	0.758	0.305	0.061	0.61	-9.778	-1.133	-0.644	0	-0.061	0	1.456	9.609	1.396	0.122	0.061	0	0.88	9.88	-0.579	0	-0.061	-0.061	1506610308
-9.789	-1.136	-0.645	0	-0.061	0	2.199	-8.908	0.127	-0.061	0.061	-0.122	3.049	9.611	0.817	0.244	0.061	0.488	-9.789	-1.136	-0.645	0	-0.061	0	1.464	9.631	1.367	0.122	0.061	-0.061	0.915	9.891	-0.591	-0.061	-0.061	-0.061	1506610308
-9.793	-1.121	-0.627	0	-0.061	0	2.262	-8.934	0.112	0	0.061	0.061	2.954	9.628	0.895	0.183	0	0.305	-9.793	-1.121	-0.627	0	-0.061	0	1.443	9.639	1.348	0.061	0.061	-0.061	0.935	9.889	-0.596	-0.061	-0.061	0	1506610308
-9.83	-1.12	-0.632	-0.061	-0.061	-0.061	2.305	-8.915	0.083	0.061	0	0.183	2.945	9.639	0.879	0.122	0	0.122	-9.83	-1.12	-0.632	-0.061	-0.061	-0.061	1.443	9.664	1.328	0	-0.061	-0.061	0.901	9.908	-0.607	-0.061	0	-0.061	1506610309
-9.804	-1.117	-0.626	-0.061	0	0	2.387	-8.892	0.042	0.122	-0.061	0.244	2.945	9.639	0.879	0	-0.061	-0.061	-9.804	-1.117	-0.626	-0.061	0	0	1.442	9.679	1.322	0	0	-0.122	0.926	9.899	-0.584	0	0	-0.061	1506610309
-9.804	-1.079	-0.632	-0.061	-0.061	0	2.444	-8.867	0.011	0.183	-0.122	0.366	3.067	9.63	0.845	-0.061	0	-0.244	-9.804	-1.079	-0.632	-0.061	-0.061	0	1.383	9.666	1.309	-0.061	-0.061	-0.061	0.946	9.899	-0.583	-0.061	-0.061	-0.061	1506610309
-9.805	-1.108	-0.633	-0.061	-0.061	-0.061	2.507	-8.809	-0.033	0.183	-0.183	0.427	3.158	9.65	0.796	-0.122	-0.061	-0.366	-9.805	-1.108	-0.633	-0.061	-0.061	-0.061	1.359	9.697	1.309	-0.061	-0.061	-0.061	0.94	9.9	-0.553	0	0.061	-0.061	1506610309
-9.782	-1.117	-0.597	-0.061	-0.061	0	2.586	-8.778	-0.063	0.183	-0.183	0.427	3.158	9.65	0.796	-0.183	-0.122	-0.488	-9.782	-1.117	-0.597	-0.061	-0.061	0	1.355	9.709	1.311	-0.061	-0.061	-0.061	0.934	9.902	-0.56	-0.061	0	-0.061	1506610309
-9.807	-1.117	-0.59	-0.061	0	0	2.586	-8.778	-0.063	0.183	-0.183	0.427	3.384	9.639	0.691	-0.183	-0.122	-0.488	-9.807	-1.117	-0.59	-0.061	0	0	1.343	9.698	1.305	-0.061	-0.122	-0.061	0.916	9.896	-0.541	-0.061	0	0	1506610309
-9.824	-1.109	-0.593	-0.061	-0.061	0	2.586	-8.778	-0.063	0.183	-0.183	0.427	3.451	9.643	0.659	-0.183	-0.061	-0.427	-9.824	-1.109	-0.593	-0.061	-0.061	0	1.318	9.683	1.309	-0.061	-0.122	0	0.907	9.899	-0.551	-0.061	-0.061	-0.061	1506610309
-9.814	-1.13	-0.587	-0.061	-0.061	0	2.586	-8.778	-0.063	0.183	-0.183	0.427	3.451	9.643	0.659	-0.183	-0.061	-0.366	-9.814	-1.13	-0.587	-0.061	-0.061	0	1.325	9.665	1.302	-0.061	-0.122	0	0.922	9.906	-0.535	0	-0.061	-0.061	1506610309
-9.799	-1.136	-0.571	0	-0.061	0	2.586	-8.778	-0.063	0.183	-0.183	0.427	3.54	9.594	0.63	-0.183	-0.122	-0.244	-9.799	-1.136	-0.571	0	-0.061	0	1.372	9.665	1.31	0	-0.122	0	0.883	9.911	-0.519	0	-0.061	-0.061	1506610309
-9.799	-1.129	-0.575	0	-0.061	0	2.586	-8.778	-0.063	0.183	-0.183	0.427	3.565	9.57	0.614	-0.122	-0.122	-0.122	-9.799	-1.129	-0.575	0	-0.061	0	1.394	9.644	1.324	0	-0.061	0.061	0.9	9.903	-0.504	0	-0.061	-0.061	1506610309
-9.792	-1.103	-0.574	0	-0.061	0	2.586	-8.778	-0.063	0.183	-0.183	0.427	3.565	9.57	0.614	-0.061	-0.061	0	-9.792	-1.103	-0.574	0	-0.061	0	1.418	9.644	1.311	0	-0.061	0.061	0.903	9.897	-0.512	0	-0.061	-0.061	1506610309
-9.824	-1.096	-0.573	0	-0.061	0	2.668	-8.771	-0.092	0.122	-0.183	0.366	3.472	9.612	0.666	-0.061	-0.061	0.122	-9.824	-1.096	-0.573	0	-0.061	0	1.418	9.644	1.311	0	-0.061	0.061	0.855	9.911	-0.511	0	0	-0.061	1506610309
-9.822	-1.104	-0.543	0	-0.061	0	2.749	-8.82	0.004	0.122	-0.183	0.366	3.411	9.607	0.703	0	-0.061	0.244	-9.822	-1.104	-0.543	0	-0.061	0	1.458	9.647	1.328	0.061	-0.061	0.061	0.869	9.914	-0.559	0	-0.061	-0.061	1506610309
-9.812	-1.093	-0.559	0	-0.061	0	2.749	-8.82	0.004	-0.061	0	-0.244	3.411	9.607	0.703	0	0	0.305	-9.812	-1.093	-0.559	0	-0.061	0	1.487	9.661	1.305	0	0	0.061	0.846	9.917	-0.573	0.061	-0.061	-0.061	1506610309
-9.799	-1.105	-0.563	0	-0.061	0	2.625	-8.874	0.03	-0.061	0.061	-0.366	3.347	9.623	0.745	0.061	0	0.305	-9.799	-1.105	-0.563	0	-0.061	0	1.518	9.655	1.287	0	0	0	0.818	9.915	-0.577	0.061	-0.061	-0.061	1506610309
-9.812	-1.103	-0.569	0	-0.061	-0.061	2.547	-8.869	0.041	-0.061	0.061	-0.366	3.191	9.601	0.79	0.061	0	0.305	-9.812	-1.103	-0.569	0	-0.061	-0.061	1.537	9.635	1.281	0	0	0	0.858	9.909	-0.617	0.061	-0.061	-0.061	1506610309
-9.782	-1.087	-0.573	0	-0.061	-0.061	2.479	-8.856	0.049	-0.061	0	-0.305	3.191	9.601	0.79	0	0	0.244	-9.782	-1.087	-0.573	0	-0.061	-0.061	1.543	9.624	1.261	0	0	0	0.876	9.898	-0.634	0	0	-0.061	1506610309
-9.819	-1.05	-0.573	-0.061	-0.061	-0.061	2.433	-8.842	0.023	-0.061	0	-0.244	3.131	9.577	0.799	0	0	0.122	-9.819	-1.05	-0.573	-0.061	-0.061	-0.061	1.519	9.612	1.264	0	0	0	0.919	9.891	-0.63	0	-0.061	0	1506610309
-9.819	-1.04	-0.583	-0.061	-0.061	-0.061	2.395	-8.826	0.039	-0.061	0	-0.122	3.131	9.577	0.799	0	0	0	-9.819	-1.04	-0.583	-0.061	-0.061	-0.061	1.492	9.642	1.26	0	0	-0.061	0.901	9.906	-0.608	-0.061	0	0	1506610309
-9.825	-1.035	-0.573	-0.061	-0.061	-0.061	2.377	-8.83	0.032	-0.061	0	0	3.132	9.587	0.77	-0.061	0	-0.061	-9.825	-1.035	-0.573	-0.061	-0.061	-0.061	1.464	9.688	1.264	0	0	-0.061	0.897	9.91	-0.663	-0.061	-0.061	0	1506610309
-9.812	-1.075	-0.544	-0.061	-0.061	-0.061	2.396	-8.845	0.026	0	-0.061	0.061	3.168	9.617	0.738	-0.061	0	-0.183	-9.812	-1.075	-0.544	-0.061	-0.061	-0.061	1.456	9.691	1.257	-0.061	-0.122	-0.122	0.906	9.906	-0.617	-0.061	0	0	1506610309
-9.8	-1.068	-0.529	0	-0.061	-0.061	2.461	-8.817	0.042	-0.061	-0.061	0.122	3.217	9.619	0.723	0	-0.061	-0.183	-9.8	-1.068	-0.529	0	-0.061	-0.061	1.456	9.691	1.257	-0.061	-0.122	-0.122	0.914	9.9	-0.596	-0.061	0	0	1506610309
-9.83	-1.02	-0.526	-0.061	-0.061	-0.061	2.489	-8.77	0.069	0	-0.061	0.122	3.269	9.579	0.758	0	-0.061	-0.244	-9.83	-1.02	-0.526	-0.061	-0.061	-0.061	1.479	9.623	1.254	-0.061	-0.061	-0.122	0.919	9.899	-0.58	-0.061	-0.061	0	1506610309
-9.824	-1.079	-0.554	-0.061	-0.061	-0.061	2.529	-8.774	0.073	0	-0.061	0.244	3.364	9.624	0.752	-0.061	0	-0.244	-9.824	-1.079	-0.554	-0.061	-0.061	-0.061	1.479	9.623	1.254	-0.061	-0.061	-0.122	0.885	9.914	-0.583	0	0	-0.061	1506610309
-9.78	-1.071	-0.542	0	-0.061	0	2.62	-8.792	0.039	0	-0.122	0.244	3.364	9.624	0.752	-0.061	-0.061	-0.305	-9.78	-1.071	-0.542	0	-0.061	0	1.442	9.709	1.287	-0.061	-0.061	-0.122	0.926	9.91	-0.596	-0.061	-0.061	-0.061	1506610309
-9.796	-1.04	-0.548	0	-0.061	0	2.699	-8.799	0.012	0	-0.061	0.183	3.485	9.66	0.732	-0.061	0	-0.244	-9.796	-1.04	-0.548	0	-0.061	0	1.408	9.658	1.291	0	0	-0.061	0.926	9.878	-0.584	0	-0.061	0	1506610310
-9.819	-1.047	-0.579	0	-0.061	0	2.756	-8.76	0.012	0	-0.061	0.122	3.509	9.631	0.756	0	0	-0.061	-9.819	-1.047	-0.579	0	-0.061	0	1.422	9.621	1.272	-0.061	-0.061	-0.061	0.906	9.895	-0.605	-0.061	0	0	1506610310
-9.81	-1.046	-0.568	0	0	0	2.787	-8.782	-0.013	0	-0.061	0.061	3.455	9.585	0.768	-0.061	-0.061	0	-9.81	-1.046	-0.568	0	0	0	1.492	9.647	1.249	-0.061	-0.061	0	0.928	9.897	-0.617	-0.061	-0.061	0	1506610310
-9.799	-1.034	-0.562	-0.061	0	0	2.791	-8.82	-0.047	-0.061	0	0	3.414	9.6	0.75	-0.061	0	0	-9.799	-1.034	-0.562	-0.061	0	0	1.505	9.644	1.269	0	0.061	0	0.944	9.898	-0.565	-0.061	-0.061	0	1506610310
-9.806	-1.059	-0.58	-0.061	0	-0.061	2.786	-8.809	-0.01	-0.061	0	-0.061	3.389	9.579	0.729	0	0.061	0	-9.806	-1.059	-0.58	-0.061	0	-0.061	1.428	9.63	1.273	0	0.061	0	0.945	9.898	-0.59	-0.061	-0.061	0	1506610310
-9.817	-1.046	-0.559	-0.061	0	0	2.766	-8.814	0.036	-0.061	0	-0.122	3.314	9.603	0.706	0	0.061	0.061	-9.817	-1.046	-0.559	-0.061	0	0	1.427	9.644	1.266	0	0	0	0.928	9.899	-0.591	-0.061	0	0	1506610310
-9.804	-1.047	-0.563	-0.061	0	0	2.723	-8.831	0.065	-0.061	0	-0.183	3.314	9.603	0.706	0	0	0.061	-9.804	-1.047	-0.563	-0.061	0	0	1.449	9.65	1.292	0	0	0	0.927	9.911	-0.595	-0.122	0	0	1506610310
-9.788	-1.072	-0.561	-0.061	0	0	2.676	-8.844	0.09	-0.061	0.061	-0.183	3.291	9.603	0.719	0	0.061	0.061	-9.788	-1.072	-0.561	-0.061	0	0	1.394	9.667	1.276	0	0	0	0.919	9.898	-0.602	-0.122	0	0	1506610310
-9.794	-1.059	-0.569	0	0	0	2.616	-8.845	0.095	-0.061	0	-0.183	3.249	9.639	0.748	0	0.061	0.061	-9.794	-1.059	-0.569	0	0	0	1.333	9.641	1.287	0	0	0	0.95	9.887	-0.566	-0.061	-0.061	0	1506610310
-9.796	-1.083	-0.568	0	-0.061	0	2.567	-8.827	0.068	0	0	-0.183	3.249	9.639	0.748	0	0	0.061	-9.796	-1.083	-0.568	0	-0.061	0	1.369	9.63	1.3	0	-0.061	0	0.919	9.893	-0.549	-0.061	-0.061	-0.061	1506610310
-9.804	-1.075	-0.559	0	0	0	2.529	-8.808	0.056	0	0.061	-0.122	3.238	9.616	0.782	-0.061	-0.061	0.061	-9.804	-1.075	-0.559	0	0	0	1.421	9.639	1.296	-0.061	-0.061	0	0.962	9.897	-0.53	-0.061	-0.061	0	1506610310
-9.825	-1.052	-0.561	0	0	0	2.509	-8.823	0.043	-0.061	0.061	-0.061	3.217	9.621	0.791	-0.061	0	0.061	-9.825	-1.052	-0.561	0	0	0	1.434	9.647	1.288	-0.061	-0.061	0	0.939	9.899	-0.55	-0.061	-0.061	0	1506610310
-9.818	-1.054	-0.565	0	-0.061	0	2.518	-8.843	0.03	0	0.061	0	3.213	9.618	0.761	-0.061	-0.061	0	-9.818	-1.054	-0.565	0	-0.061	0	1.448	9.665	1.3	-0.061	-0.061	0	0.898	9.9	-0.571	-0.061	-0.122	0	1506610310
-9.805	-1.047	-0.565	0	0	0	2.53	-8.851	0.03	-0.061	0.061	0	3.241	9.616	0.743	-0.061	-0.061	0	-9.805	-1.047	-0.565	0	0	0	1.449	9.665	1.293	-0.061	-0.122	0	0.906	9.893	-0.555	-0.061	-0.061	0	1506610310
-9.811	-1.028	-0.544	0	0	0	2.55	-8.835	0.029	0	0	0	3.296	9.612	0.775	-0.061	-0.061	-0.061	-9.811	-1.028	-0.544	0	0	0	1.482	9.662	1.293	-0.061	-0.122	0	0.949	9.905	-0.538	-0.061	-0.061	0	1506610310
-9.823	-1.044	-0.546	0	0	0	2.582	-8.811	0.031	0	0.061	0	3.296	9.612	0.775	-0.061	-0.061	-0.061	-9.823	-1.044	-0.546	0	0	0	1.548	9.65	1.276	-0.061	-0.122	0	0.926	9.905	-0.524	-0.061	-0.061	-0.061	1506610310
-9.813	-1.049	-0.538	-0.061	0	-0.061	2.622	-8.823	0.056	0	0	0.061	3.324	9.603	0.784	-0.061	-0.061	-0.061	-9.813	-1.049	-0.538	-0.061	0	-0.061	1.565	9.642	1.281	-0.061	-0.061	0	0.909	9.903	-0.535	-0.061	-0.061	0	1506610310
-9.822	-1.053	-0.526	-0.061	-0.061	-0.061	2.635	-8.818	0.035	0	0	0	3.333	9.588	0.784	-0.061	0	-0.061	-9.822	-1.053	-0.526	-0.061	-0.061	-0.061	1.619	9.659	1.273	-0.061	-0.061	0	0.921	9.905	-0.512	-0.061	0	0	1506610310
-9.82	-1.025	-0.534	-0.061	0	-0.061	2.635	-8.803	0.025	0	0	0	3.333	9.588	0.784	-0.061	-0.061	-0.061	-9.82	-1.025	-0.534	-0.061	0	-0.061	1.584	9.633	1.288	-0.061	0.061	-0.061	0.874	9.906	-0.528	-0.061	0	0	1506610310
-9.838	-1.022	-0.555	-0.061	0	-0.061	2.614	-8.795	0.005	0	0	0	3.378	9.581	0.79	0	0.061	-0.122	-9.838	-1.022	-0.555	-0.061	0	-0.061	1.494	9.634	1.305	-0.061	0.061	-0.061	0.908	9.904	-0.541	-0.061	-0.061	-0.061	1506610310
-9.8	-1.04	-0.538	-0.061	0	-0.061	2.607	-8.806	-0.031	0	-0.061	0	3.42	9.627	0.809	0	0.061	-0.122	-9.8	-1.04	-0.538	-0.061	0	-0.061	1.486	9.658	1.324	0	0.061	-0.061	0.95	9.899	-0.489	-0.061	0	-0.061	1506610310
-9.813	-1.005	-0.544	-0.061	0	-0.061	2.621	-8.802	-0.053	-0.061	-0.061	-0.061	3.42	9.627	0.809	0	0.061	-0.061	-9.813	-1.005	-0.544	-0.061	0	-0.061	1.44	9.619	1.348	-0.061	0	0	0.971	9.892	-0.465	-0.061	-0.061	0	1506610310
-9.822	-1	-0.553	-0.061	0	-0.061	2.594	-8.778	-0.03	-0.061	0	0	3.405	9.609	0.791	0	0	0	-9.822	-1	-0.553	-0.061	0	-0.061	1.439	9.593	1.312	-0.061	0	0	0.947	9.893	-0.48	-0.122	0	0	1506610310
-9.807	-1.049	-0.561	-0.061	-0.061	-0.061	2.598	-8.77	-0.005	-0.061	0	0	3.284	9.579	0.79	-0.061	0.061	0.061	-9.807	-1.049	-0.561	-0.061	-0.061	-0.061	1.482	9.601	1.329	0	0	0	0.952	9.89	-0.495	-0.061	0	-0.061	1506610310
-9.747	-1.125	-0.522	0	0	-0.061	2.645	-8.796	0.026	-0.061	0	0	3.284	9.579	0.79	-0.061	0	0	-9.747	-1.125	-0.522	0	0	-0.061	1.495	9.612	1.342	0	0.061	0	0.965	9.867	-0.444	0	0	0	1506610310
-9.86	-1.08	-0.458	0.061	-0.061	-0.122	2.668	-8.8	0.066	-0.061	-0.061	-0.061	3.255	9.581	0.778	0	0.061	0	-9.86	-1.08	-0.458	0.061	-0.061	-0.122	1.525	9.594	1.41	0	0.061	0	1.103	9.837	-0.325	-0.122	0.122	0.122	1506610311
-9.816	-1.115	-0.334	0	-0.061	-0.244	2.659	-8.754	0.087	0	-0.122	-0.122	3.195	9.616	0.837	0	0.061	0	-9.816	-1.115	-0.334	0	-0.061	-0.244	1.528	9.658	1.48	-0.122	-0.061	-0.122	1.007	9.903	-0.254	-0.244	0.061	0.183	1506610311
-9.745	-1.297	-0.203	0.061	0.061	-0.366	2.675	-8.776	0.008	0.061	-0.183	-0.061	3.195	9.616	0.837	0.061	-0.061	0.061	-9.745	-1.297	-0.203	0.061	0.061	-0.366	1.512	9.75	1.634	-0.244	-0.244	-0.122	1.02	9.849	-0.26	-0.244	0.244	0.183	1506610311
-9.611	-1.419	0.023	0.305	0.183	-0.366	2.74	-8.838	-0.121	0	-0.061	0.183	3.169	9.741	0.889	0.061	-0.183	0.122	-9.611	-1.419	0.023	0.305	0.183	-0.366	1.559	9.722	1.773	-0.244	-0.244	-0.122	1.254	9.795	0.048	-0.366	0.61	0.427	1506610311
-9.623	-1.348	0.195	0.488	0.061	-0.305	2.785	-8.753	-0.219	-0.061	0	0.366	2.948	9.61	0.971	0.122	-0.305	0.183	-9.623	-1.348	0.195	0.488	0.061	-0.305	1.455	9.454	1.937	-0.305	-0.427	-0.366	1.072	9.753	0.266	-0.549	0.488	0.549	1506610311
-9.807	-1.325	0.298	0.549	-0.183	-0.305	2.838	-8.509	-0.304	-0.061	0.183	0.488	2.948	9.61	0.971	0.122	-0.488	0.305	-9.807	-1.325	0.298	0.549	-0.183	-0.305	1.407	9.333	2.078	-0.305	-0.427	-0.366	0.914	9.739	0.08	-0.427	0.305	0.549	1506610311
-9.972	-1.241	0.257	0.61	-0.427	-0.366	2.833	-8.489	-0.409	-0.122	0.305	0.671	2.829	9.458	0.989	0.183	-0.61	0.366	-9.972	-1.241	0.257	0.61	-0.427	-0.366	1.493	9.58	2.134	-0.305	-0.549	-0.488	0.755	9.866	-0.063	-0.122	0.305	0.366	1506610311
-10.003	-1.164	0.251	0.61	-0.488	-0.488	2.814	-8.875	-0.489	-0.183	0.305	0.732	2.707	9.628	0.964	0.244	-0.732	0.305	-10.003	-1.164	0.251	0.61	-0.488	-0.488	1.535	9.775	2.151	-0.244	-0.549	-0.61	0.492	10.028	0.165	0.244	0.061	0	1506610311
-9.956	-0.993	0.215	0.732	-0.122	-0.427	2.792	-9.209	-0.482	-0.122	0.122	0.732	2.652	9.842	0.956	0.244	-0.793	0.061	-9.956	-0.993	0.215	0.732	-0.122	-0.427	1.52	9.819	2.083	-0.244	-0.854	-0.793	0.355	10.03	0.425	0.61	-0.854	-0.366	1506610311
-9.762	-0.763	-0.134	0.549	0.061	-0.671	2.742	-9.226	-0.421	-0.061	-0.061	0.61	2.723	9.905	1.013	0.366	-0.854	-0.122	-9.762	-0.763	-0.134	0.549	0.061	-0.671	1.542	9.807	1.855	-0.244	-0.854	-0.793	0.334	9.999	-0.007	0.916	-1.77	-0.732	1506610311
-9.379	-0.712	-1.146	0.183	0.122	-0.793	2.661	-9.018	-0.228	-0.061	-0.183	0.305	3.375	9.782	1.192	0.366	-0.854	-0.366	-9.379	-0.712	-1.146	0.183	0.122	-0.793	1.711	9.695	1.341	-0.427	-0.916	-0.671	1.599	9.627	-0.785	0.977	-1.221	-0.977	1506610311
-9.786	-0.659	-1.195	0.183	0.061	-0.366	2.518	-8.536	-0.03	0.061	-0.61	-0.183	3.375	9.782	1.192	0.244	-0.671	-0.671	-9.786	-0.659	-1.195	0.183	0.061	-0.366	1.94	9.288	0.913	-0.61	-1.038	-0.671	2.567	9.613	-0.788	0.732	0	-0.732	1506610311
-10.026	-0.297	-1.4	-0.183	0.61	-0.122	2.253	-8.43	0.029	0.061	-1.16	-0.732	3.876	9.184	1.111	0.244	-0.183	-0.793	-10.026	-0.297	-1.4	-0.183	0.61	-0.122	2.318	9.702	0.54	-1.16	-0.916	-0.671	1.987	9.807	-0.906	0.61	-0.305	-0.488	1506610311
-10.115	-0.106	-1.572	-0.488	0.488	-0.366	2.071	-9.254	0.042	0	-1.587	-0.854	4.736	9.615	0.348	0.061	-0.549	-0.916	-10.115	-0.106	-1.572	-0.488	0.488	-0.366	2.384	10.342	0.444	-1.099	-0.366	-0.671	2.113	9.92	-1.156	0.549	-0.916	-0.671	1506610311
-9.833	-0.263	-1.306	-0.793	0.122	-0.427	2.108	-9.698	0.249	-0.244	-1.404	-0.488	4.736	9.615	0.348	-0.122	-0.366	-1.587	-9.833	-0.263	-1.306	-0.793	0.122	-0.427	2.16	9.689	0.54	-0.488	0.183	-0.549	2.535	9.759	-1.439	0.732	0.244	-0.793	1506610311
-9.427	-0.79	-0.896	-0.732	-0.061	-0.366	2.182	-8.796	0.804	-0.244	-1.404	-0.488	5.703	9.24	0.236	-0.061	0.793	-1.831	-9.427	-0.79	-0.896	-0.732	-0.061	-0.366	1.821	8.545	0.691	-0.244	0.183	-0.549	1.778	9.646	-1.159	0.793	0.305	-0.977	1506610311
-9.363	-1.119	-0.754	-0.244	-0.183	-0.305	2.182	-8.796	0.804	-0.427	-0.854	-0.244	5.749	8.111	0.157	0.366	1.099	-1.038	-9.363	-1.119	-0.754	-0.244	-0.183	-0.305	1.821	8.545	0.691	-0.427	0.488	-0.366	1.465	9.432	-0.822	0.977	0.183	-0.977	1506610311
-9.453	-0.604	-0.727	0.305	-0.061	-0.061	1.989	-7.677	1.504	-0.122	-0.854	0.122	5.594	7.896	0.23	0.427	0.916	-0.244	-9.453	-0.604	-0.727	0.305	-0.061	-0.061	1.183	8.92	0.42	-0.427	1.038	0	1.821	9.374	-0.644	0.854	0	-0.671	1506610311
-10.064	0.346	-1.047	-0.122	-0.366	-0.061	1.885	-7.901	1.465	0.061	-0.977	0.793	5.532	8.398	0.202	0	1.099	-0.122	-10.064	0.346	-1.047	-0.122	-0.366	-0.061	1.079	9.423	0.752	0.305	1.404	0.183	1.989	9.598	-0.896	0.61	-0.061	-0.61	1506610311
-10.068	-0.122	-1.262	-0.61	-0.305	-0.244	2.018	-8.094	1.276	0.122	-1.099	1.587	5.132	9.463	-0.212	-0.244	0.793	0.305	-10.068	-0.122	-1.262	-0.61	-0.305	-0.244	1.08	10.061	0.977	0.732	1.587	0.305	1.206	9.939	-1.391	0.427	-0.488	-1.16	1506610311
-10.094	-0.859	-1.47	-0.427	-0.305	-0.244	2.333	-8.628	1.078	0.244	-0.977	2.197	5.132	9.463	-0.212	-0.183	0.366	0.854	-10.094	-0.859	-1.47	-0.427	-0.305	-0.244	1.345	10.623	0.951	0.732	1.404	0.427	1.238	9.961	-1.683	0.305	-0.61	-1.282	1506610311
-10.249	-0.79	-1.59	0.183	-0.305	-0.183	2.6	-9.321	0.849	0.366	-1.16	2.38	4.858	10.055	-0.249	0.061	0.305	1.221	-10.249	-0.79	-1.59	0.183	-0.305	-0.183	1.658	10.58	0.897	0.427	0.854	0.366	1.742	10.127	-1.861	-0.244	-0.854	-1.038	1506610311
-10.722	-0.335	-1.904	-0.061	-0.427	-0.122	2.955	-9.784	0.496	0.366	-1.526	1.953	3.941	9.904	0.207	0.366	0.488	1.404	-10.722	-0.335	-1.904	-0.061	-0.427	-0.122	1.76	10.335	0.724	-0.061	0.366	0.244	0.741	10.526	-1.839	-0.488	-1.16	-1.221	1506610311
-10.804	-0.429	-1.999	-0.244	-0.244	0	3.455	-10.072	0.298	0	-1.282	1.282	3.941	9.904	0.207	0.549	0.671	1.221	-10.804	-0.429	-1.999	-0.244	-0.244	0	1.505	10.518	0.618	-0.427	0.122	0.244	0.786	10.819	-2.421	-0.488	-1.587	-1.709	1506610311
-10.804	-1.056	-1.395	-0.122	-0.305	0.305	3.761	-10.404	0.312	0	-1.282	1.282	3.515	9.97	0.499	0.366	0.671	0.61	-10.804	-1.056	-1.395	-0.122	-0.305	0.305	1.505	10.518	0.618	-0.427	0.122	0.244	1.584	10.781	-2.065	-1.221	-1.099	-1.343	1506610311
-11.253	-1.522	-1.001	-0.549	-0.183	0.488	3.768	-10.17	0.528	-0.488	-0.061	0.122	3.205	10.18	0.701	-0.183	0.61	-0.244	-11.253	-1.522	-1.001	-0.549	-0.183	0.488	1.037	10.432	1.372	-0.366	-0.366	0.305	2.064	11.237	-0.579	-2.258	-0.854	-0.488	1506610312
-10.179	-2.518	-0.562	-0.488	0.183	0.793	3.662	-10.354	0.672	-0.366	0.305	-0.122	3.205	10.18	0.701	-0.61	0.061	-0.61	-10.179	-2.518	-0.562	-0.488	0.183	0.793	1.054	10.774	2.035	0.244	-0.244	0.122	2.632	11.746	0.897	-4.517	-0.427	1.099	1506610312
-9.209	-3.021	0.396	-0.488	0.427	0.916	3.747	-10.192	0.849	-0.183	1.038	-0.305	3.249	10.747	0.54	-0.977	-0.854	-0.732	-9.209	-3.021	0.396	-0.488	0.427	0.916	1.054	10.774	2.035	0.244	-0.244	0.122	2.51	10.361	1.763	-5.981	-0.61	2.991	1506610312
-9.551	-2.361	1.042	-0.183	-0.305	0.854	3.643	-9.061	0.885	0.122	1.343	-1.099	3.64	10.231	0.498	-0.916	-0.305	-0.427	-9.551	-2.361	1.042	-0.183	-0.305	0.854	-0.171	8.79	3.138	-0.061	-0.244	0.305	2.503	9.507	1.883	-3.54	-0.977	5.371	1506610312
-9.78	-2.444	0.511	-0.061	-1.16	0.488	3.372	-8.342	0.559	0.549	1.709	-2.075	3.403	9.343	0.408	-0.549	0.061	0.549	-9.78	-2.444	0.511	-0.061	-1.16	0.488	-0.309	9.079	3.321	-0.244	0	0.427	0.776	11.127	0.821	-2.319	1.404	5.127	1506610312
-9.286	-2.33	0.471	-0.061	-0.977	0.366	2.912	-8.726	-0.041	1.099	2.014	-2.563	3.403	9.343	0.408	-0.549	0.061	0.549	-9.286	-2.33	0.471	-0.061	-0.977	0.366	-0.12	9.726	3.016	-0.061	0.061	0.366	0.359	11.191	0.624	-2.014	1.16	4.639	1506610312
-8.775	-1.586	0.549	-0.427	-0.671	0.427	2.394	-9.39	-0.748	1.465	1.404	-2.625	3.403	9.343	0.408	-0.549	0.061	0.549	-8.775	-1.586	0.549	-0.427	-0.671	0.427	-0.12	9.726	3.016	0.244	-0.671	0.122	1.244	10.274	0.377	-1.465	2.441	5.005	1506610312
-8.916	-1.304	0.567	-0.549	-0.732	0.183	2.135	-8.954	-1.239	1.343	0.305	-2.869	3.403	9.343	0.408	-0.549	0.061	0.549	-8.916	-1.304	0.567	-0.549	-0.732	0.183	1	8.52	2.802	0.244	-1.16	-0.122	1.302	9.887	0.846	-1.16	4.456	4.7	1506610312
-8.668	-1.448	0.688	-0.183	-0.305	0.244	2.177	-8.463	-1.554	1.038	0	-2.991	3.403	9.343	0.408	-0.549	0.061	0.549	-8.668	-1.448	0.688	-0.183	-0.305	0.244	1.333	8.614	2.625	-0.183	-0.854	-0.122	0.615	8.985	1.157	-0.427	4.7	3.784	1506610312
-8.363	-1.188	0.792	0.427	0.427	0.366	2.14	-8.448	-1.717	0.61	0.488	-2.686	3.403	9.343	0.408	-0.549	0.061	0.549	-8.363	-1.188	0.792	0.427	0.427	0.366	1.476	8.88	2.525	-0.244	-0.488	-0.244	-0.882	8.392	1.011	0.244	3.052	2.502	1506610312
-8.71	-0.41	0.782	0.488	1.038	0.244	1.904	-8.497	-1.738	0.305	0.732	-2.197	3.403	9.343	0.408	-0.549	0.061	0.549	-8.71	-0.41	0.782	0.488	1.038	0.244	1.476	8.88	2.525	-0.122	-0.61	-0.305	-0.912	7.773	1.457	1.587	1.099	1.16	1506610312
-9.619	0.25	0.953	0.427	1.282	0.366	1.701	-8.498	-1.628	0	0.427	-1.709	2.372	8.853	1.232	-0.61	-0.488	1.343	-9.619	0.25	0.953	0.427	1.282	0.366	1.842	9.059	2.657	0	-0.671	-0.305	-0.108	7.423	2.559	2.441	-0.977	-0.427	1506610312
-10.636	0.396	0.359	-0.549	1.038	0	1.621	-8.565	-1.363	-0.183	0.244	-1.16	2.372	8.853	1.232	-0.061	-0.549	-1.221	-10.636	0.396	0.359	-0.549	1.038	0	1.912	9.442	2.712	0.061	-0.671	-0.366	2.354	7.783	3.36	2.991	-1.77	-1.831	1506610312
-11.026	0.008	0.763	-0.671	0.427	0.122	1.515	-8.806	-1.125	-0.305	-0.122	-0.549	2.853	9.241	1.255	0.122	-0.061	-1.709	-11.026	0.008	0.763	-0.671	0.427	0.122	1.904	10.014	2.655	0	-0.549	-0.427	4.468	9.964	3.688	1.038	0.061	-1.038	1506610312
-11.797	0.164	1.351	-0.732	0.488	0.488	1.537	-9.192	-0.809	-0.366	-0.305	0.244	3.265	9.862	1.239	0.244	0.061	-2.014	-11.797	0.164	1.351	-0.732	0.488	0.488	1.904	10.014	2.655	0.061	-0.793	-0.488	6.844	9.853	4.882	-0.977	0.671	0.244	1506610312
-10.889	-0.92	0.589	0.061	0.366	0.244	1.621	-9.28	-0.455	-0.427	-0.488	0.977	3.781	10.283	1.298	0.427	0.122	-2.136	-10.889	-0.92	0.589	0.061	0.366	0.244	1.995	10.442	2.391	0	-1.16	-0.488	2.671	8.625	2.688	1.587	-1.953	-1.465	1506610312
-11.096	-2.47	-0.463	0.488	-0.488	0	1.665	-9.327	-0.153	-0.366	-0.977	1.526	4.261	10.446	1.427	0.671	0.244	-2.014	-11.096	-2.47	-0.463	0.488	-0.488	0	1.918	11.02	2.26	-0.183	-1.038	-0.305	0.964	10.512	1.824	3.723	-1.16	-1.831	1506610312
-9.392	-2.105	-0.158	0.488	-0.549	-0.305	1.863	-9.875	0.01	-0.366	-1.099	2.258	4.743	11.051	1.595	0.61	0.61	-1.831	-9.392	-2.105	-0.158	0.488	-0.549	-0.305	1.303	11.179	1.939	0.061	-0.305	-0.183	2.204	10.988	3.412	0.793	-5.737	-1.221	1506610312
-9.244	-2.338	-1.272	0.366	-0.244	-0.549	2.103	-9.572	0.2	-0.427	-0.793	2.869	5.132	11.641	1.681	0.183	0.732	-1.404	-9.244	-2.338	-1.272	0.366	-0.244	-0.549	0.574	9.739	1.853	0.122	-0.061	-0.061	0.159	9.798	-0.227	3.113	-3.113	-1.831	1506610312
-9.147	-2.7	-1.366	0.732	-0.061	-0.305	2.407	-8.427	0.517	-0.671	-0.488	2.808	5.194	10.511	1.786	-0.061	0.671	-0.305	-9.147	-2.7	-1.366	0.732	-0.061	-0.305	0.189	8.758	1.378	-1.099	-0.061	0.61	2.22	9.933	-1.817	1.892	0.305	-1.465	1506610312
-9.344	-2.379	-1.236	0.793	0.183	0.061	2.499	-8.429	0.699	-0.549	-0.61	2.38	4.416	9.274	1.482	-0.488	0.244	1.16	-9.344	-2.379	-1.236	0.793	0.183	0.061	0.212	9.28	1.059	-1.099	-0.061	0.61	0.89	9.833	-0.409	1.404	-0.549	-1.343	1506610312
-9.554	-1.537	-1.357	0.793	0.305	-0.305	2.55	-9.355	0.713	-0.244	-1.16	1.892	3.703	9.501	1.023	-1.404	-0.244	1.526	-9.554	-1.537	-1.357	0.793	0.305	-0.305	0.208	10.033	1.25	-0.549	0.61	0.854	0.796	9.899	-1.028	1.221	-1.77	-1.16	1506610312
-9.454	-1.285	-1.333	0.793	0.122	-0.488	2.882	-9.582	0.664	-0.244	-1.16	1.404	3.374	10.222	0.373	-2.075	-0.671	1.038	-9.454	-1.285	-1.333	0.793	0.122	-0.488	0.018	9.705	1.61	0.488	0.732	0.854	1.32	9.81	-1.659	0.61	-2.319	-1.282	1506610312
-9.312	-1.086	-1.297	0.549	0.061	-0.427	3.137	-8.842	0.725	-0.244	-1.16	1.404	3.356	9.952	-0.343	-2.197	-0.793	0.977	-9.312	-1.086	-1.297	0.549	0.061	-0.427	0.018	9.705	1.61	0.488	0.732	0.854	1.814	9.507	-1.7	0.61	-1.465	-1.465	1506610312
-9.289	-0.885	-1.309	0.427	-0.122	-0.61	3.088	-8.254	0.898	-0.488	0.122	0.305	3.144	9.069	-0.774	-1.465	-0.854	1.587	-9.289	-0.885	-1.309	0.427	-0.122	-0.61	0.435	8.903	1.537	0.061	0.183	0.793	1.745	9.354	-1.573	0.854	-1.038	-1.404	1506610312
-9.217	-0.858	-1.372	0.305	-0.366	-0.671	2.756	-8.154	0.891	-0.366	0.183	-0.061	2.912	8.683	-0.822	-0.61	-0.854	1.953	-9.217	-0.858	-1.372	0.305	-0.366	-0.671	0.615	8.821	1.276	-0.183	0.061	0.61	1.637	9.369	-1.428	0.793	-1.099	-1.465	1506610313
-9.497	-0.662	-1.348	0.366	-0.427	-0.305	2.568	-8.198	0.775	-0.305	0.061	-0.244	2.757	8.53	-0.739	-0.305	-0.488	1.709	-9.497	-0.662	-1.348	0.366	-0.427	-0.305	0.647	8.707	1.036	-0.122	0.122	0.305	1.743	9.385	-1.296	0.61	-1.282	-1.282	1506610313
-9.659	-0.422	-1.128	0.427	-0.488	-0.061	2.571	-8.262	0.7	-0.427	0.488	-0.305	2.631	8.303	-0.598	-0.183	0	1.16	-9.659	-0.422	-1.128	0.427	-0.488	-0.061	0.574	8.728	1.077	0	-0.061	0.183	1.678	9.641	-1.141	0.244	-1.465	-1.16	1506610313
-9.509	-0.114	-1.217	0.061	-0.366	-0.244	2.522	-8.503	0.756	-0.488	1.038	-0.427	2.485	8.149	-0.447	0	-0.122	0.61	-9.509	-0.114	-1.217	0.061	-0.366	-0.244	0.628	9.208	1.081	0.427	-0.305	0.122	1.891	9.551	-1.135	-0.366	-1.526	-1.282	1506610313
-9.783	-0.163	-1.541	-0.366	-0.305	-0.244	2.373	-8.975	0.87	-0.305	0.916	-0.549	2.602	8.48	-0.291	0.061	-0.488	0.061	-9.783	-0.163	-1.541	-0.366	-0.305	-0.244	1.369	10.225	1.125	0.427	-0.305	0.122	1.829	9.673	-1.806	-0.427	-1.343	-1.404	1506610313
-10.401	-0.913	-1.538	0.061	-0.305	0.427	2.254	-9.52	0.829	0	0.427	-0.671	2.82	9.288	-0.254	-0.061	-0.916	-0.488	-10.401	-0.913	-1.538	0.061	-0.305	0.427	2.116	10.503	1.15	0.671	-0.854	-0.366	1.926	10.07	-1.79	-1.099	-1.099	-1.038	1506610313
-10.594	-1.293	-0.907	-0.183	-0.122	0.977	2.18	-9.679	0.561	0.244	-0.183	-1.099	3.146	9.606	0.01	0.305	-1.221	-0.977	-10.594	-1.293	-0.907	-0.183	-0.122	0.977	2.262	10.612	1.114	0	-1.038	-0.488	2.917	10.603	-1.038	-2.075	-0.793	-0.305	1506610313
-10.509	-2.488	-0.536	-0.916	0.366	0.671	2.207	-10.292	0.138	0.244	-0.061	-1.099	3.722	9.79	0.695	0.854	-0.854	-1.526	-10.509	-2.488	-0.536	-0.916	0.366	0.671	2.262	10.612	1.114	0	-1.038	-0.488	3.531	10.98	0.458	-4.395	-0.671	1.099	1506610313
-9.824	-3.87	0.117	-0.122	0.366	0.732	2.272	-10.806	-0.196	0.061	0.732	-0.61	4.433	10.807	1.445	0.854	0.427	-2.197	-9.824	-3.87	0.117	-0.122	0.366	0.732	1.814	10.731	2.065	-0.122	-0.427	-0.366	3.176	11.006	2.156	-5.737	-0.366	3.174	1506610313
-10.109	-2.852	0.945	1.404	-0.061	1.465	2.238	-9.898	-0.423	-0.122	1.343	-0.488	4.552	11.184	1.717	0.244	1.038	-2.197	-10.109	-2.852	0.945	1.404	-0.061	1.465	1.184	9.354	2.887	-0.244	0	-0.549	2.078	10.629	1.833	-4.272	-1.282	5.127	1506610313
-11.094	-2.007	0.08	0.122	-1.16	0.122	2.041	-8.83	-0.635	-0.122	1.77	-0.916	4.231	10.145	1.942	0.122	0.061	-1.099	-11.094	-2.007	0.08	0.122	-1.16	0.122	0.315	9.28	3.211	-0.244	0	-0.549	1.031	12.504	0.248	-2.686	1.282	4.456	1506610313
-10.056	-2.39	0.502	0.061	-0.854	0.122	1.524	-9.532	-1.152	0.244	1.404	-0.854	4.155	9.796	1.883	0.122	-0.244	0.183	-10.056	-2.39	0.502	0.061	-0.854	0.122	0.035	10.372	2.687	-0.305	0.732	-0.061	-0.008	12.128	0.31	-2.075	1.953	4.15	1506610313
-9.344	-1.596	0.699	-0.183	-0.549	0.183	1.226	-10.012	-1.625	0.427	0.61	-0.488	3.699	10.864	1.409	-0.61	-0.183	0.977	-9.344	-1.596	0.699	-0.183	-0.549	0.183	0.331	9.561	2.682	-0.305	0.732	-0.061	0.609	10.377	0.373	-1.526	2.014	3.845	1506610313
-9.016	-1.267	0.705	-0.671	-0.793	-0.488	1.37	-8.776	-1.625	0	0.366	-0.61	3.059	10.27	1.092	-0.61	-1.16	1.465	-9.016	-1.267	0.705	-0.671	-0.793	-0.488	0.623	8.729	2.475	0.183	-0.732	-0.305	0.924	9.39	0.898	-0.793	3.967	3.052	1506610313
-8.373	-1.442	0.995	-0.244	-0.183	-0.488	1.416	-8.248	-1.519	-0.183	0.366	-0.854	2.728	9.076	0.872	-0.122	-1.648	1.892	-8.373	-1.442	0.995	-0.244	-0.183	-0.488	0.854	9.036	2.222	-0.244	-0.244	-0.183	-0.336	8.373	1.115	0.244	3.967	1.831	1506610313
-8.642	-1.079	0.963	0.488	0.671	0.122	1.308	-8.3	-1.33	-0.183	0.549	-0.732	2.503	9.073	0.714	-0.122	-1.221	1.77	-8.642	-1.079	0.963	0.488	0.671	0.122	1.322	9.219	2.365	-0.061	0.061	-0.366	-1.645	7.886	1.54	1.282	2.38	0.366	1506610313
-9.182	-0.603	0.816	0.366	1.038	0.427	1.102	-8.056	-1.183	-0.122	0.122	-0.549	2.26	9.132	0.589	-0.183	-0.671	1.099	-9.182	-0.603	0.816	0.366	1.038	0.427	1.322	9.219	2.365	0.305	0.122	-0.61	-0.591	8.131	2.009	2.502	-0.061	-0.671	1506610313
-9.765	-0.61	0.443	-0.793	0.366	-0.061	1.13	-8.223	-1.038	0.122	-0.366	-0.122	2.138	8.857	0.669	0.366	-0.366	0.305	-9.765	-0.61	0.443	-0.793	0.366	-0.061	0.872	9.435	2.425	0.305	0.671	-0.488	2.592	8.203	3.068	2.93	-0.122	-1.16	1506610313
-10.147	-0.928	0.778	-0.61	0.305	-0.122	1.308	-8.719	-1.04	0.427	-0.854	0.122	2.456	9.223	1.071	0.854	0.427	-0.427	-10.147	-0.928	0.778	-0.61	0.305	-0.122	0.683	9.733	2.346	0.122	0.122	-0.366	2.741	9.301	2.854	1.77	-0.427	-1.16	1506610313
-10.095	-0.933	0.901	-0.427	0.488	-0.183	1.632	-9.013	-1.079	0.366	-1.282	0.305	2.713	9.768	1.32	0.671	0.854	-0.732	-10.095	-0.933	0.901	-0.427	0.488	-0.183	0.748	9.867	2.311	0.122	0.122	-0.366	2.588	9.569	3.068	0.427	-0.244	-0.854	1506610313
-10.836	-1.163	0.687	-0.427	0.366	-0.244	2.053	-9.074	-0.985	0	-0.671	0.671	2.768	9.984	1.424	0.366	0.549	-0.793	-10.836	-1.163	0.687	-0.427	0.366	-0.244	0.863	10.018	2.338	-0.122	0	-0.427	3.173	9.402	3.323	0.916	0	-0.732	1506610313
-10.517	-1.759	0.38	-0.488	0.061	-0.427	2.168	-9.166	-0.741	-0.244	-0.183	1.16	2.929	10.043	1.432	0.244	0.061	-0.854	-10.517	-1.759	0.38	-0.488	0.061	-0.427	1.007	10.332	2.338	-0.366	-0.183	-0.488	1.848	9.817	2.021	1.953	-0.793	-1.099	1506610313
-10.122	-1.659	0.501	-0.061	-0.061	-0.183	2.121	-9.464	-0.567	-0.122	-0.244	1.404	3.183	10.282	1.275	0.183	0.122	-0.977	-10.122	-1.659	0.501	-0.061	-0.061	-0.183	0.883	10.306	2.365	-0.366	-0.183	-0.488	2.324	10.893	2.801	0.854	0.916	-0.488	1506610313
-9.677	-0.926	0.431	-0.244	0.305	-0.183	2.128	-9.572	-0.525	0	-0.61	1.404	3.326	10.353	1.116	0.244	0.366	-1.221	-9.677	-0.926	0.431	-0.244	0.305	-0.183	0.461	9.988	2.48	-0.488	-0.122	-0.427	2.903	9.856	2.804	0.122	-1.709	-0.183	1506610313
-9.761	-1.092	-0.06	-0.366	-0.061	-0.366	2.128	-9.572	-0.525	0	-0.61	1.404	3.43	10.173	1.01	0.366	0.61	-1.16	-9.761	-1.092	-0.06	-0.366	-0.061	-0.366	0.109	9.787	2.495	-0.549	-0.244	-0.366	1.2	9.414	1.059	1.099	-0.061	-0.549	1506610313
-9.623	-1.725	-0.413	-0.305	-0.122	-0.488	2.29	-9.417	-0.487	-0.061	-0.366	1.221	3.339	10.036	0.796	0.244	0.427	-0.793	-9.623	-1.725	-0.413	-0.305	-0.122	-0.488	0.327	9.734	2.232	-0.549	-0.244	-0.366	2.062	9.56	0.354	1.343	-0.854	-0.732	1506610314
-9.471	-1.988	-0.718	-0.427	-0.061	-0.549	1.656	-9.082	-0.459	0.061	-0.366	0.793	3.181	9.847	0.607	0.122	0.061	-0.488	-9.471	-1.988	-0.718	-0.427	-0.061	-0.549	0.69	9.743	1.971	-0.549	-0.488	-0.366	1.665	9.703	0.083	1.282	0.122	-0.671	1506610314
-9.528	-2.239	-1.243	-0.488	0	-0.61	1.279	-8.996	-0.445	0.244	-1.16	0.549	3.149	9.714	0.495	0.244	0.122	-0.61	-9.528	-2.239	-1.243	-0.488	0	-0.61	0.506	9.539	1.76	-0.549	0.183	-0.366	1.4	9.842	-0.028	1.465	-0.366	-0.732	1506610314
-9.512	-2.382	-1.413	-0.366	0	-0.488	1.209	-8.888	-0.367	0.244	-1.16	0.549	3.217	9.513	0.347	0.244	0.549	-0.793	-9.512	-2.382	-1.413	-0.366	0	-0.488	-0.126	9.214	1.497	-0.61	0.671	-0.366	1.457	9.956	-0.406	0.977	0.183	-0.61	1506610314
-9.611	-2.409	-1.34	-0.122	0.122	-0.366	1.174	-8.886	-0.264	0.183	-1.343	0.366	3.223	9.251	0.191	0.183	0.916	-0.793	-9.611	-2.409	-1.34	-0.122	0.122	-0.366	-0.126	9.214	1.497	-0.61	0.793	-0.244	1.561	9.938	-0.627	0.61	0	-0.427	1506610314
-9.658	-2.316	-1.297	0.305	0.366	-0.305	1.213	-9.119	-0.03	0	-1.099	0.244	3.133	9.247	-0.037	0	0.793	-0.732	-9.658	-2.316	-1.297	0.305	0.366	-0.305	-0.642	9.289	1.395	-0.427	0.977	-0.061	1.499	9.934	-0.805	0.549	-0.549	-0.366	1506610314
-9.715	-2.021	-1.32	0.366	0.366	-0.488	1.427	-9.363	0.428	-0.427	0	0.305	3.122	9.654	-0.421	-0.427	0.366	-0.61	-9.715	-2.021	-1.32	0.366	0.366	-0.488	-1.004	9.705	1.494	-0.061	1.282	0	1.598	9.924	-1.011	0.427	-0.793	-0.488	1506610314
-9.639	-1.997	-1.264	0.183	0.061	-0.61	1.669	-9.18	0.892	-0.427	0.671	0.305	3.14	9.906	-0.974	-0.732	-0.061	-0.305	-9.639	-1.997	-1.264	0.183	0.061	-0.61	-0.968	9.576	1.688	0.366	0.977	-0.122	1.736	9.874	-0.896	0.183	-0.61	-0.549	1506610314
-9.508	-2.291	-1.282	0.183	-0.183	-0.732	2.004	-8.708	1.284	-0.366	1.16	0.183	3.088	9.497	-1.272	-0.427	-0.488	0.244	-9.508	-2.291	-1.282	0.183	-0.183	-0.732	-0.968	9.576	1.688	0.122	0.366	-0.244	1.912	9.793	-0.742	0.122	0.244	-0.427	1506610314
-9.472	-2.667	-1.235	0.427	-0.305	-0.61	2.016	-8.412	1.418	-0.183	1.038	-0.122	3.012	9.049	-1.221	0.244	-0.549	0.61	-9.472	-2.667	-1.235	0.427	-0.305	-0.61	-0.723	9.27	1.476	-0.122	0.427	-0.305	1.735	9.812	-0.565	-0.061	0.732	-0.244	1506610314
-9.564	-2.724	-1.146	0.549	-0.488	-0.488	2.046	-8.227	1.242	0.183	0.732	-0.61	2.83	8.988	-1.202	0.366	-0.549	0.671	-9.564	-2.724	-1.146	0.549	-0.488	-0.488	-0.578	9.226	1.162	0	0.671	-0.488	1.559	9.829	-0.565	-0.244	0	0	1506610314
-9.611	-2.576	-1.086	0.549	-0.732	-0.61	2.254	-8.012	1.012	0.427	0.732	-0.916	2.7	8.975	-1.09	0.305	-0.366	0.488	-9.611	-2.576	-1.086	0.549	-0.732	-0.61	-0.534	9.16	1.142	0.122	1.038	-0.671	1.531	9.842	-0.548	-0.488	-0.305	0.183	1506610314
-9.301	-2.78	-0.915	0.427	-0.671	-0.793	2.262	-7.668	0.764	0.183	0.916	-0.977	2.556	8.899	-0.979	0.366	-0.488	0.366	-9.301	-2.78	-0.915	0.427	-0.671	-0.793	-0.378	9.074	1.16	0.244	1.404	-0.793	1.794	9.845	-0.264	-0.793	0.061	0.427	1506610314
-8.537	-3.052	-0.847	-0.061	-0.61	-1.465	2.235	-7.236	0.5	-0.061	1.16	-0.854	2.515	8.788	-0.8	0.366	-0.793	0.244	-8.537	-3.052	-0.847	-0.061	-0.61	-1.465	-0.212	8.957	1.183	0.549	1.587	-1.099	2.18	9.759	-0.287	-1.221	0.732	0.854	1506610314
-7.442	-2.926	-0.203	0.183	-0.305	-1.77	2.279	-6.994	0.287	-0.122	1.343	-0.732	2.655	8.666	-0.664	0.244	-0.732	0.183	-7.442	-2.926	-0.203	0.183	-0.305	-1.77	-0.03	8.692	1.339	0.61	1.831	-1.282	1.932	9.284	0.325	-2.075	1.404	1.648	1506610314
-7.614	-2.568	0.102	0.61	-0.061	-1.709	2.338	-6.715	0.11	0	0.671	-0.916	2.936	8.466	-0.388	0.061	-0.427	0.061	-7.614	-2.568	0.102	0.61	-0.061	-1.709	-0.123	7.665	1.704	0.61	1.892	-1.526	1.036	9.284	0.38	-3.601	0.732	2.441	1506610314
-8.632	-2.67	0.092	0.366	-0.061	-2.014	2.437	-6.175	-0.091	0	0.671	-0.916	3.101	7.728	0.157	0.122	-0.549	0.061	-8.632	-2.67	0.092	0.366	-0.061	-2.014	-0.336	7.034	1.985	0.671	1.892	-1.77	1.278	9.11	0.063	-2.869	-0.366	2.38	1506610314
-7.943	-2.763	0.193	-0.122	-0.793	-2.686	2.534	-6.455	-0.152	0	0.244	-1.282	3.219	7.062	0.551	-0.122	-0.305	0.549	-7.943	-2.763	0.193	-0.122	-0.793	-2.686	-0.459	7.309	1.774	0.61	2.136	-1.587	2.102	9.531	0.273	-2.563	-0.732	2.197	1506610314
-7.168	-2.82	0.55	0.427	-0.244	-2.441	2.399	-6.71	-0.178	0.488	-0.244	-1.404	3.359	7.137	1.111	-0.488	-0.549	0.488	-7.168	-2.82	0.55	0.427	-0.244	-2.441	-0.999	6.493	1.448	0.916	2.014	-1.648	2.165	9.321	2.129	-3.235	0.793	2.563	1506610314
-7.826	-2.528	0.685	0.305	-0.671	-2.625	2.472	-6.19	0.074	0.488	-1.16	-1.648	3.261	6.615	1.51	-0.305	-1.099	0.549	-7.826	-2.528	0.685	0.305	-0.671	-2.625	-1.985	5.754	1.494	0.793	1.099	-1.587	3.534	8.004	2.446	-3.479	-0.671	1.953	1506610314
-7.375	-2.988	0.802	0.732	-1.038	-3.418	2.464	-6.042	-0.073	0.427	-1.038	-1.587	3.388	5.94	1.666	-0.122	-1.648	0.977	-7.375	-2.988	0.802	0.732	-1.038	-3.418	-2.284	6.599	1.325	0.61	0.488	-0.854	4.618	7.814	2.556	-3.296	0.732	2.319	1506610314
-7.777	-3.498	0.786	0.671	-0.854	-3.479	2.647	-6.643	-0.102	0.183	-0.366	-1.038	3.488	6.3	1.448	-0.244	-0.977	1.038	-7.777	-3.498	0.786	0.671	-0.854	-3.479	-2.035	8.307	1.139	0.854	0.366	0	4.008	7.368	2.86	-3.174	0.61	2.38	1506610314
-8.752	-4.155	0.828	-0.671	-0.366	-2.93	2.688	-7.825	-0.072	0.122	0.061	-0.366	3.368	7.427	0.95	-0.549	-0.916	0.61	-8.752	-4.155	0.828	-0.671	-0.366	-2.93	-1.647	9.41	1.207	1.343	0.366	0.549	3.805	7.315	3.369	-3.174	-0.488	2.258	1506610314
-9.083	-5.684	0.861	-0.732	0.122	-2.808	2.632	-8.497	-0.446	0.427	-0.244	-0.122	3.406	8.592	0.574	-0.793	-0.854	0.183	-9.083	-5.684	0.861	-0.732	0.122	-2.808	-1.665	10.332	1.114	1.221	0.61	0.61	5.28	7.3	3.876	-2.319	0.549	1.892	1506610314
-8.733	-6.332	1.211	-0.183	1.16	-2.136	2.853	-9.215	-0.4	0.183	-0.122	0.183	3.395	9.193	0.465	-0.793	-0.488	-0.183	-8.733	-6.332	1.211	-0.183	1.16	-2.136	-2.085	11.758	0.396	1.038	1.77	0.671	5.164	7.564	4.496	-2.38	1.343	1.038	1506610314
-9.325	-7.1	0.688	-0.854	0.916	-1.953	3.217	-10.743	-0.248	-0.244	1.038	0.732	3.667	10.603	0.53	-0.549	0.854	-1.099	-9.325	-7.1	0.688	-0.854	0.916	-1.953	-2.147	11.767	0.748	0.671	2.502	0.854	4.128	7.886	5.077	-2.686	0.488	0.671	1506610315
-9.609	-6.791	0.416	-0.122	1.038	-1.526	2.877	-11.469	-0.221	0.427	0.854	0.244	3.514	11.542	0.264	-0.61	2.014	-1.587	-9.609	-6.791	0.416	-0.122	1.038	-1.526	-3.369	11.359	0.557	0.671	2.502	0.854	5.21	7.543	5.551	-2.441	0.183	0.671	1506610315
-8.903	-6.612	0.236	-0.549	0.183	-0.793	3.015	-11.086	0.073	-0.305	-0.732	-0.122	3.212	11.439	0.745	0.061	2.38	-0.732	-8.903	-6.612	0.236	-0.549	0.183	-0.793	-4.762	11.318	-0.623	-0.061	2.38	0.977	5.961	5.984	5.832	-2.197	1.16	0.366	1506610315
-7.991	-7.439	0.61	-0.549	-0.061	-0.671	3.103	-11.009	0.167	-0.549	0.061	0.427	2.964	12.431	0.584	-0.671	-0.427	0.427	-7.991	-7.439	0.61	-0.549	-0.061	-0.671	-4.762	11.318	-0.623	0.793	0.977	0.916	5.806	5.706	5.771	-2.014	0.427	0.122	1506610315
-7.787	-7.873	0.291	0	0.916	-0.366	2.389	-10.871	-0.281	0.061	-3.784	0.366	2.744	12.31	0.141	-1.038	-2.563	1.465	-7.787	-7.873	0.291	0	0.916	-0.366	-2.917	12.067	-0.516	0.366	1.099	0.427	5.341	6.148	5.648	-1.648	0.427	0.427	1506610315
-8.079	-6.629	-0.342	0	0.244	-0.244	2.693	-10.356	-0.764	-1.343	-3.418	0.061	2.266	12.383	-0.135	-0.183	-4.211	0.61	-8.079	-6.629	-0.342	0	0.244	-0.244	-2.774	12.313	-0.286	0.732	0.488	0.061	5.509	5.853	6.112	-1.038	0.366	0.488	1506610315
-7.028	-6.47	0.165	-0.427	0.427	-0.366	2.488	-9.787	-0.345	-1.465	-2.441	0.122	2.804	12.623	0.272	-0.366	-2.319	0.061	-7.028	-6.47	0.165	-0.427	0.427	-0.366	-2.774	12.313	-0.286	0.671	0.244	0.244	5.715	5.559	6.324	-1.587	0.793	0.305	1506610315
-7.252	-7.327	-0.105	-0.183	0.671	-0.122	1.909	-10.133	-0.26	-0.183	-3.052	0.549	3.108	12.072	0.194	-0.244	-2.991	0.732	-7.252	-7.327	-0.105	-0.183	0.671	-0.122	-1.66	11.329	-0.596	0.122	0.427	-0.244	4.213	5.363	6.137	-1.648	0.427	0.061	1506610315
-7.589	-6.875	-0.158	0.061	0.305	0.122	2.451	-10.22	-1.084	-1.221	-2.38	0.61	2.863	11.774	0.361	-0.977	-1.77	0.122	-7.589	-6.875	-0.158	0.061	0.305	0.122	-2.092	10.762	-0.556	0.366	0.305	-0.122	5.081	5.437	6.581	-1.282	-0.427	0	1506610315
-7.454	-6.608	-0.13	-0.305	-0.061	0.366	2.516	-10.036	-1.479	-1.526	-1.709	0.305	3.49	10.792	0.334	-0.793	-1.526	-0.793	-7.454	-6.608	-0.13	-0.305	-0.061	0.366	-2.396	10.414	-0.604	0.244	0.183	0.061	5.428	4.867	6.631	-1.343	0	0	1506610315
-6.946	-6.715	-0.057	-0.122	0	0.549	2.696	-9.772	-1.8	-0.244	-1.526	0.061	4.427	10.383	0.129	0.244	-1.526	0.183	-6.946	-6.715	-0.057	-0.122	0	0.549	-1.567	10.519	-0.906	-0.244	0.061	0.122	5.691	4.654	6.505	-1.099	0.061	0.427	1506610315
-7.104	-6.455	-0.116	-0.183	0	0.671	2.383	-9.481	-1.709	-0.244	-1.526	-0.122	3.714	10.568	-0.171	-0.244	0	0.061	-7.104	-6.455	-0.116	-0.183	0	0.671	-1.537	10.41	-0.52	-0.061	0	0.183	5.258	4.447	6.47	-0.793	-0.061	0.732	1506610315
-7.557	-6.924	-0.196	-0.488	-0.122	0.549	2.454	-9.606	-1.475	-0.61	-1.526	0	3.33	10.229	-0.234	-0.366	-0.061	-0.427	-7.557	-6.924	-0.196	-0.488	-0.122	0.549	-1.811	10.355	-0.782	0	0.305	0.183	5.162	4.526	6.759	-0.793	-0.183	0.61	1506610315
-8.125	-7.91	-0.282	0	-0.061	0.671	2.801	-10.212	-2.216	-0.061	-1.282	-0.305	3.681	10.271	0.45	0	0.854	-0.427	-8.125	-7.91	-0.282	0	-0.061	0.671	-1.119	11.044	-0.658	-0.061	0.122	0.244	4.998	4.663	7.025	-0.488	-1.038	0.061	1506610315
-8.838	-8.143	-0.367	-0.061	-0.305	0.427	2.952	-10.769	-1.564	2.38	1.526	-0.366	3.573	10.672	0.12	-0.732	1.099	-0.488	-8.838	-8.143	-0.367	-0.061	-0.305	0.427	-1.881	11.658	-0.75	-0.122	0.427	0.244	5.697	5.346	7.491	-0.366	-0.61	0.244	1506610315
-9.245	-8.32	-0.396	0.061	-0.61	0.183	3.527	-10.819	-1.017	1.038	2.869	0	4.32	11.249	0.362	-0.671	2.014	-0.671	-9.245	-8.32	-0.396	0.061	-0.61	0.183	-1.958	12.248	-0.711	0.061	0.366	0.244	5.941	5.498	7.645	0.061	-0.732	0	1506610315
-9.313	-8.224	-0.246	0.305	-0.854	-0.122	2.811	-11.378	-1.256	1.831	3.54	-0.366	4.081	12.299	1.276	-2.319	2.319	0.305	-9.313	-8.224	-0.246	0.305	-0.854	-0.122	-1.979	12.352	-0.622	-0.183	0.366	0.122	6.346	5.73	7.716	0.427	-0.671	-0.061	1506610315
-9.251	-8.234	-0.185	0	-0.854	-0.366	2.647	-11.251	-0.153	1.16	0.122	-0.732	3.984	11.932	1.698	-1.038	2.991	0.793	-9.251	-8.234	-0.185	0	-0.854	-0.366	-1.979	12.352	-0.622	-0.549	0.305	0.183	6.227	5.743	7.525	0.977	-0.977	-0.427	1506610315
-9.484	-8.522	0.031	0.366	-0.793	-0.305	3.243	-11.466	-0.479	-0.427	1.465	-0.671	2.713	12.487	1.611	-0.61	2.075	0.549	-9.484	-8.522	0.031	0.366	-0.793	-0.305	-1.954	12.435	-0.457	-0.427	-0.122	0	6.599	6.019	7.37	1.404	-0.427	-0.549	1506610315
-9.368	-8.1	0.159	0.244	-0.671	-0.488	3.052	-11.909	-0.032	-0.305	2.136	-1.343	2.461	12.251	1.476	-0.305	-0.427	0.244	-9.368	-8.1	0.159	0.244	-0.671	-0.488	-1.954	12.435	-0.457	-0.671	0	-0.244	6.826	5.961	7.04	1.953	-0.366	-0.671	1506610315
-9.39	-7.631	0.24	0.122	-0.916	-0.244	2.868	-12.042	-0.01	-0.366	0.916	-1.099	3.09	12.221	1.975	0.427	0.305	0.427	-9.39	-7.631	0.24	0.122	-0.916	-0.244	-2.391	12.524	-0.461	-0.793	-0.366	-0.427	6.547	6.038	6.828	2.441	-0.305	-0.916	1506610315
-9.417	-7.485	0.29	0.061	-1.038	0.061	3.366	-11.998	-0.593	-0.366	0.916	-1.099	4.274	12.766	1.919	0.488	-0.427	1.099	-9.417	-7.485	0.29	0.061	-1.038	0.061	-2.57	13.087	-0.279	-0.61	-1.16	-0.732	6.225	5.984	6.649	2.747	-0.244	-1.221	1506610315
-8.781	-7.448	0.62	0.427	-1.16	0.916	4.101	-11.877	-0.904	-0.732	0.122	-1.038	4.669	12.999	1.556	0.305	-0.244	1.221	-8.781	-7.448	0.62	0.427	-1.16	0.916	-2.57	13.087	-0.279	-0.488	-1.404	-0.427	6.147	5.996	5.996	2.991	-0.488	-1.587	1506610315
-8.332	-6.871	0.739	1.221	-0.427	1.892	4.433	-11.341	-1.062	-0.732	-0.854	-0.793	4.691	12.439	1.504	0.427	-0.488	0.793	-8.332	-6.871	0.739	1.221	-0.427	1.892	-1.937	12.958	-0.196	-0.305	-1.587	-0.122	5.17	6.099	5.79	3.235	-1.099	-2.014	1506610315
-8.33	-5.985	0.623	1.343	0.366	2.563	5.069	-10.597	-0.818	-0.671	-0.061	-0.732	5.373	11.971	1.248	0.427	-0.183	0.61	-8.33	-5.985	0.623	1.343	0.366	2.563	-1.534	12.669	0.065	-0.488	-1.465	0.183	5.078	6.328	5.251	2.625	-1.77	-2.747	1506610315
-7.401	-5.233	0.535	1.343	1.404	2.38	4.857	-10.044	-0.662	-0.671	0.732	-0.916	5.547	11.432	1.171	0.61	0.183	0.671	-7.401	-5.233	0.535	1.343	1.404	2.38	-1.709	11.966	0.418	-0.732	-1.526	0.427	4.606	6.545	4.677	2.441	-1.587	-3.357	1506610316
-7.43	-4.396	0.366	1.099	2.38	2.258	4.448	-9.311	-0.156	-0.793	-0.122	-0.977	5.295	10.977	1.355	0.671	-0.549	1.099	-7.43	-4.396	0.366	1.099	2.38	2.258	-2.266	10.328	0.181	-1.038	-2.197	0.488	4.607	7.431	4.535	2.197	-1.404	-3.662	1506610316
-8.032	-4.138	0.31	0.244	1.343	2.319	4.549	-8.361	-0.422	-0.732	-0.488	-1.343	5.081	10.235	1.221	0.854	0.061	1.282	-8.032	-4.138	0.31	0.244	1.343	2.319	-2.266	10.328	0.181	-1.343	-2.686	0.793	4.017	7.667	4.02	1.77	-1.282	-3.967	1506610316
-7.629	-3.814	0.264	0.305	0.916	2.869	4.577	-7.338	-0.761	-0.671	0.549	-1.709	4.511	8.975	0.693	1.038	0.427	1.404	-7.629	-3.814	0.264	0.305	0.916	2.869	-1.821	9.032	0.544	-1.587	-2.869	0.977	4.152	7.959	2.614	2.197	-1.526	-4.028	1506610316
-6.935	-3.529	0.12	0.488	0.793	3.174	4.169	-6.136	-0.813	-0.854	1.526	-1.648	4.193	8.013	0.546	1.099	1.221	1.343	-6.935	-3.529	0.12	0.488	0.793	3.174	-1.266	7.019	0.531	-1.648	-2.808	1.099	4.645	8.167	2.019	2.136	-0.793	-3.479	1506610316
-6.491	-3.042	-0.104	0.305	0.671	3.052	4.079	-4.962	-0.639	-1.099	3.296	-1.404	3.785	6.983	0.548	0.854	1.099	1.343	-6.491	-3.042	-0.104	0.305	0.671	3.052	-1.224	5.518	0.645	-1.831	-2.747	1.099	3.857	8.258	1.712	1.831	-0.061	-2.747	1506610316
-6.016	-3.083	0.084	0.061	0.366	2.319	3.643	-4.088	-0.613	-1.221	4.333	-1.465	3.399	5.784	0.842	0.427	1.465	1.343	-6.016	-3.083	0.084	0.061	0.366	2.319	-1.224	5.518	0.645	-1.709	-2.441	1.16	2.513	7.708	1.62	1.953	-0.122	-2.93	1506610316
-6.109	-3.669	-0.194	0.488	-0.061	2.136	3.368	-3.539	-0.61	-1.221	4.333	-1.465	2.896	4.882	0.93	-0.122	1.343	1.587	-6.109	-3.669	-0.194	0.488	-0.061	2.136	-0.738	4.704	0.439	-1.404	-2.197	1.404	2.382	7.976	1.867	1.709	-0.061	-2.136	1506610316
-6.657	-4.28	-0.38	0.977	-0.122	1.892	3.452	-3.296	-0.867	-0.977	4.761	-2.014	2.634	4.505	0.749	-0.488	0.854	1.587	-6.657	-4.28	-0.38	0.977	-0.122	1.892	-0.471	5.027	0.457	-1.404	-2.502	1.526	1.883	7.984	1.562	1.282	-0.671	-1.038	1506610316
-8.129	-4.313	-0.544	1.404	-0.122	1.343	3.249	-3.11	-0.858	-0.977	4.028	-2.075	2.716	4.578	0.586	-0.793	1.038	1.587	-8.129	-4.313	-0.544	1.404	-0.122	1.343	-0.471	5.027	0.457	-1.221	-3.052	1.282	1.119	8.709	1.352	0.244	-0.732	-0.488	1506610316
-9.341	-4.523	-0.282	1.038	-0.366	0.61	3.554	-3.542	-0.735	-1.16	3.174	-1.526	2.657	5.182	0.51	-1.099	0.061	1.343	-9.341	-4.523	-0.282	1.038	-0.366	0.61	-0.03	6.014	0.733	-0.916	-2.93	0.977	0.537	9.88	0.913	-0.427	-0.244	-0.183	1506610316
-10.55	-5.213	-0.066	1.404	-0.183	0	4.75	-4.504	-1.335	-1.526	2.075	-0.61	2.85	6.541	0.426	-1.587	-1.343	0.977	-10.55	-5.213	-0.066	1.404	-0.183	0	0.736	10.32	1.534	-0.061	-3.174	0.183	0.317	10.501	0.823	-0.61	0.061	0.488	1506610316
-10.866	-4.541	0.524	2.686	-0.488	-0.488	6.923	-5.483	-1.735	-1.831	3.54	-0.244	3.72	8.125	0.208	-2.014	-2.38	0.244	-10.866	-4.541	0.524	2.686	-0.488	-0.488	0.736	10.32	1.534	0.183	-3.357	-0.732	-0.079	11.59	0.859	-0.061	-0.488	0.793	1506610316
-8.964	-2.82	0.982	3.174	-0.061	-0.732	6.998	-5.918	-0.941	-2.319	2.563	-0.305	4.712	9.217	0.373	-2.563	-2.258	-0.427	-8.964	-2.82	0.982	3.174	-0.061	-0.732	0.547	10.879	2.109	0	-3.296	-1.221	-1.73	11.151	1.465	-0.305	-0.549	-0.427	1506610316
-8.096	-2.289	1.17	3.174	0.671	-0.061	7.399	-6.172	0.17	-2.319	2.563	-0.305	4.881	9.782	1.08	-3.174	-2.625	-0.61	-8.096	-2.289	1.17	3.174	0.671	-0.061	0.358	10.806	2.442	-0.366	-3.784	-1.526	-1.741	9.199	1.541	0.305	-1.282	-1.953	1506610316
-7.885	-2.204	1.031	3.54	1.16	-0.183	7.399	-6.172	0.17	-3.052	1.099	-0.244	4.986	9.339	2.176	-2.93	-3.357	-0.671	-7.885	-2.204	1.031	3.54	1.16	-0.183	-0.353	9.475	2.899	-1.099	-4.578	-1.16	-0.197	8.467	1.724	0.671	-2.258	-2.258	1506610316
-9.208	-2.385	0.952	3.845	0.854	-0.244	8.049	-6.052	0.597	-3.052	1.099	-0.244	5.075	8.728	2.42	-2.686	-3.235	-0.305	-9.208	-2.385	0.952	3.845	0.854	-0.244	0.541	9.726	3.035	-1.404	-5.005	-0.488	-0.426	9.391	1.652	-0.61	-4.517	-2.197	1506610316
-9.65	-2.414	1.268	3.967	0.916	-0.183	8.318	-5.619	0.256	-3.296	2.808	-0.916	5.16	8.872	2.018	-2.686	-3.052	-0.122	-9.65	-2.414	1.268	3.967	0.916	-0.183	0.706	9.944	3.04	-1.526	-5.188	-0.488	-1.255	10.34	2.372	-2.014	-6.897	-2.625	1506610316
-9.722	-2.31	1.483	3.784	0.793	-0.061	9.311	-5.929	-2.261	-3.296	3.723	-0.916	5.29	9.062	1.45	-2.625	-3.601	-0.244	-9.722	-2.31	1.483	3.784	0.793	-0.061	0.706	9.944	3.04	-1.404	-5.188	-0.732	-0.677	10.533	2.617	-1.892	-8.606	-2.869	1506610316
-9.514	-2.292	1.54	3.54	0.793	-0.122	9.068	-5.868	-2.53	-2.991	3.967	-1.465	5.595	8.821	1.038	-2.747	-3.845	-0.244	-9.514	-2.292	1.54	3.54	0.793	-0.122	0.481	9.365	3.016	-1.343	-5.31	-0.793	0.365	10.481	1.346	-2.014	-7.202	-2.563	1506610316
-9.115	-2.42	1.732	3.54	0.549	-0.244	8.287	-5.465	-2.306	-3.174	3.418	-1.77	5.686	8.373	1.325	-3.296	-3.357	0.061	-9.115	-2.42	1.732	3.54	0.549	-0.244	0.359	8.607	2.699	-1.221	-5.31	-0.732	1.489	9.818	1.683	-1.831	-5.981	-2.075	1506610316
-8.289	-2.71	1.787	3.662	1.16	-0.488	7.959	-4.923	-2.578	-3.418	3.296	-1.77	5.32	8.067	1.646	-3.723	-3.784	0.305	-8.289	-2.71	1.787	3.662	1.16	-0.488	0.359	8.607	2.699	-0.977	-5.737	-0.793	0.983	9.049	1.8	-1.343	-5.432	-1.587	1506610316
-8.363	-3.057	1.696	3.845	1.587	-0.671	7.637	-4.494	-2.651	-3.662	3.662	-1.831	5.23	7.831	1.718	-3.906	-4.211	0.366	-8.363	-3.057	1.696	3.845	1.587	-0.671	1.072	8.58	2.677	-0.854	-6.104	-0.916	0.126	8.716	1.634	-1.465	-5.615	-1.221	1506610316
-8.52	-2.896	1.442	4.089	1.831	-0.671	7.08	-4.143	-2.675	-3.723	2.747	-1.77	5.38	7.587	1.799	-4.028	-4.15	0.305	-8.52	-2.896	1.442	4.089	1.831	-0.671	1.865	8.599	2.753	-0.916	-5.737	-1.16	0.792	8.878	2.503	-1.709	-5.615	-0.732	1506610316
-9.115	-2.067	1.512	4.333	1.77	-0.366	7.317	-4.014	-2.79	-3.54	2.441	-1.648	5.568	7.357	1.934	-3.845	-4.15	0.183	-9.115	-2.067	1.512	4.333	1.77	-0.366	2.31	8.746	2.748	-1.16	-5.493	-1.282	2.231	8.495	3.021	-1.587	-5.249	0.122	1506610316
-10.183	-1.462	1.833	4.333	1.282	-0.061	7.311	-3.939	-2.633	-3.296	2.38	-1.526	6.124	7.277	2.061	-3.54	-3.845	0.183	-10.183	-1.462	1.833	4.333	1.282	-0.061	2.299	8.597	2.908	-1.343	-5.432	-1.465	2.793	7.952	3.176	-0.977	-4.7	0.732	1506610317
-10.99	-0.91	1.499	3.967	1.404	-0.183	7.258	-4.039	-2.248	-3.052	1.587	-1.282	6.821	7.124	2.145	-3.54	-3.174	0.61	-10.99	-0.91	1.499	3.967	1.404	-0.183	1.919	8.373	2.918	-1.343	-5.493	-1.587	3.575	7.972	3.473	0.061	-3.967	0.671	1506610317
-11.99	-1.512	0.665	2.686	1.16	-0.61	7.766	-4.499	-1.893	-2.686	1.099	-0.916	6.996	6.984	2.064	-3.662	-2.93	0.793	-11.99	-1.512	0.665	2.686	1.16	-0.61	1.896	9.016	2.628	-1.221	-5.615	-1.526	3.508	8.851	3.529	1.16	-1.587	-0.122	1506610317
-9.429	-2.945	0.586	3.784	1.587	0.305	8.671	-5.262	-1.406	-2.38	1.221	-0.549	7.439	7.099	1.4	-3.601	-3.357	0.732	-9.429	-2.945	0.586	3.784	1.587	0.305	2.33	10.293	2.318	-1.099	-5.798	-1.465	0.109	9.947	4.475	2.197	-2.747	-0.61	1506610317
-9.201	-3.478	-1.224	4.822	2.441	0.671	9.208	-6.072	-0.847	-2.075	1.404	-0.61	8.594	7.129	0.874	-3.296	-2.075	0.488	-9.201	-3.478	-1.224	4.822	2.441	0.671	2.326	11.452	2.047	-0.793	-5.127	-1.404	0.498	9.757	-0.156	2.625	-7.385	-1.221	1506610317
-9.394	-3.546	-2.053	5.127	2.625	1.038	9.233	-6.176	0.385	-2.136	1.404	-1.099	9.4	6.95	0.689	-2.93	-1.526	0.122	-9.394	-3.546	-2.053	5.127	2.625	1.038	1.583	10.932	1.81	-0.793	-4.456	-1.038	3.56	9.947	-1.771	2.441	-4.883	-0.366	1506610317
-9.825	-3.151	-2.352	5.371	2.747	1.099	8.674	-5.996	1.134	-2.197	1.404	-1.465	9.538	6.538	0.685	-2.991	-1.587	0.488	-9.825	-3.151	-2.352	5.371	2.747	1.099	0.44	10.154	1.552	-0.916	-3.906	-0.366	2.289	10.628	-1.42	2.502	-2.563	-0.549	1506610317
-9.872	-2.597	-2.433	5.127	2.258	0.854	8.573	-6.16	1.075	-2.502	1.587	-1.038	9.366	6.285	0.641	-3.113	-1.526	0.977	-9.872	-2.597	-2.433	5.127	2.258	0.854	0.218	10.343	1.224	-0.244	-3.418	-0.183	0.487	10.817	-1.264	2.625	-4.822	-0.977	1506610317
-9.156	-2.428	-2.342	5.127	1.831	0.671	8.305	-5.867	0.897	-2.563	1.526	-0.854	9.122	6.249	0.031	-3.174	-1.587	0.916	-9.156	-2.428	-2.342	5.127	1.831	0.671	0.38	10.275	1.154	0.183	-3.174	-0.244	1.57	10.374	-1.286	2.625	-3.723	-1.038	1506610317
-8.751	-2.394	-2.302	5.493	1.648	0.549	7.861	-4.951	1.215	-2.563	1.709	-0.977	8.397	5.81	-0.068	-3.174	-2.136	1.16	-8.751	-2.394	-2.302	5.493	1.648	0.549	0.404	9.166	1.066	0.122	-3.113	-0.427	1.604	9.769	-1.355	2.441	-3.479	-0.854	1506610317
-8.967	-2.193	-2.454	5.859	1.465	0.549	7.183	-4.075	1.177	-2.686	1.831	-1.038	7.397	5.02	0.258	-3.052	-2.319	1.282	-8.967	-2.193	-2.454	5.859	1.465	0.549	0.849	8.252	0.614	0.183	-2.502	-0.183	1.604	9.576	-1.142	1.953	-4.517	-0.549	1506610317
-9.209	-1.574	-2.523	5.859	1.282	0.549	6.615	-3.64	0.384	-2.502	1.404	-0.854	6.794	4.459	0.642	-2.93	-2.258	0.977	-9.209	-1.574	-2.523	5.859	1.282	0.549	0.849	8.252	0.614	0.549	-2.258	-0.244	2.126	9.63	-0.981	1.038	-5.737	-0.183	1506610317
-9.426	-0.624	-2.479	5.371	0.916	0.549	6.704	-3.371	-0.212	-2.625	1.648	-0.427	6.538	4.298	0.518	-2.93	-2.38	0.671	-9.426	-0.624	-2.479	5.371	0.916	0.549	1.28	8.841	0.559	0.854	-2.075	-0.305	2.571	9.481	-1.007	0.122	-5.188	0.183	1506610317
-9.883	-0.142	-2.486	4.883	0.61	0.488	6.759	-3.173	-0.305	-2.869	1.953	0.183	6.787	4.359	0.291	-3.174	-2.747	0.122	-9.883	-0.142	-2.486	4.883	0.61	0.488	1.925	9.534	0.633	0.977	-1.465	-0.427	2.638	9.43	-1.36	-0.244	-4.944	0.244	1506610317
-9.994	-0.24	-2.166	4.517	0.183	0.305	7.337	-3.175	-0.112	-2.808	1.343	0.488	7.372	4.676	0.706	-3.113	-2.319	-0.488	-9.994	-0.24	-2.166	4.517	0.183	0.305	2.046	9.836	0.731	0.977	-1.282	-0.671	2.664	9.655	-1.937	-0.183	-4.395	0.061	1506610317
-9.961	-0.023	-1.889	3.906	0.122	0.305	8.246	-3.23	-0.256	-2.625	0.488	0.427	7.727	5.19	1.075	-3.113	-2.563	-0.793	-9.961	-0.023	-1.889	3.906	0.122	0.305	1.842	10.192	0.596	0.61	-2.075	-0.793	1.762	9.711	-1.294	-0.488	-4.15	0	1506610317
-9.96	0.236	-1.907	3.418	0.244	0.305	9.099	-3.402	-0.36	-2.625	0.488	0.427	8.259	5.511	1.196	-2.93	-2.563	-1.038	-9.96	0.236	-1.907	3.418	0.244	0.305	2.273	10.25	0.49	-0.183	-3.296	-0.671	1.733	9.832	-1.744	-0.793	-4.578	-0.244	1506610317
-9.929	0.136	-1.919	3.052	0.305	0.488	9.423	-3.51	-0.285	-2.563	0.732	0.244	8.625	5.534	1.574	-2.747	-2.258	-1.16	-9.929	0.136	-1.919	3.052	0.305	0.488	2.273	10.25	0.49	-0.793	-3.967	-0.671	2.756	9.796	-2.168	-0.977	-3.662	-0.488	1506610317
-10.347	-0.54	-1.493	2.502	0.183	0.793	9.599	-3.655	-0.359	-3.174	1.16	-0.122	8.796	5.468	1.835	-2.808	-2.136	-1.343	-10.347	-0.54	-1.493	2.502	0.183	0.793	2.457	10.265	0.434	-1.038	-4.456	-0.671	2.958	9.895	-1.142	-1.831	-3.357	-0.183	1506610317
-10.627	-1.66	-0.955	1.77	0.549	0.977	9.623	-3.833	-0.618	-3.418	1.587	-0.122	9.077	5.357	1.888	-2.93	-2.319	-1.404	-10.627	-1.66	-0.955	1.77	0.549	0.977	2.315	10.128	0.469	-1.343	-4.517	-0.488	3.162	10.572	-0.035	-2.808	-3.174	0.671	1506610317
-10.512	-3.36	-0.416	2.075	0.183	0.793	9.686	-4.091	-0.806	-3.601	2.075	0.061	9.527	5.724	1.851	-3.113	-2.136	-1.099	-10.512	-3.36	-0.416	2.075	0.183	0.793	2.01	10.203	0.89	-1.526	-4.822	-0.427	3.689	11.173	2.053	-5.127	-3.418	2.136	1506610317
-11.074	-2.905	0.398	3.418	-0.549	1.343	9.872	-4.509	-0.861	-3.845	2.136	0.305	9.393	6.464	1.828	-3.418	-2.258	-0.854	-11.074	-2.905	0.398	3.418	-0.549	1.343	1.668	10.546	1.604	-0.854	-4.761	-0.671	2.899	11.353	2.548	-5.127	-2.502	4.028	1506610317
-11.159	-2.316	-0.05	2.563	-1.892	0.488	9.548	-4.553	-1.023	-3.723	2.319	-0.122	9.264	6.911	1.684	-3.662	-2.136	-0.549	-11.159	-2.316	-0.05	2.563	-1.892	0.488	0.792	9.405	3.039	-0.916	-4.15	-0.671	0.554	12.86	1.991	-3.479	-1.77	3.967	1506610317
-10.38	-2.801	0.295	2.991	-1.587	0.366	9.237	-4.477	-0.931	-3.662	2.686	-0.183	8.537	6.816	1.773	-3.54	-2.136	0.061	-10.38	-2.801	0.295	2.991	-1.587	0.366	0.792	9.405	3.039	-0.488	-2.808	-0.305	-0.019	12.575	1.672	-4.211	-0.061	3.296	1506610317
-8.44	-2.089	0.666	3.235	-0.916	0.244	9.034	-4.588	-1.176	-3.784	2.747	0.122	8.259	7.181	1.999	-3.54	-1.77	0.183	-8.44	-2.089	0.666	3.235	-0.916	0.244	0.177	9.684	2.348	-0.366	-3.601	-0.061	-0.924	11.14	1.897	-4.089	-0.854	2.563	1506610317
-8.019	-1.218	0.64	3.174	-0.549	-0.183	8.619	-4.31	-1.388	-3.967	2.441	-0.122	7.866	7.293	2.082	-3.723	-1.892	0.427	-8.019	-1.218	0.64	3.174	-0.549	-0.183	1.45	8.653	2.236	-0.183	-4.211	-0.244	-0.516	9.331	1.608	-4.089	-1.892	1.587	1506610318
-8.35	-1.077	0.897	3.113	-0.061	-0.305	7.974	-3.724	-1.102	-4.028	2.563	-0.427	7.44	6.611	1.936	-4.028	-2.136	0.793	-8.35	-1.077	0.897	3.113	-0.061	-0.305	1.45	8.653	2.236	-0.488	-3.845	-0.122	0.674	8.306	1.427	-4.028	-0.916	0.488	1506610318
-8.4	-0.915	1.491	3.357	0.671	-0.122	7.635	-3.458	-1.012	-3.845	2.563	-0.305	7.023	5.587	2.059	-3.845	-2.197	0.793	-8.4	-0.915	1.491	3.357	0.671	-0.122	2.103	8.446	2.109	-0.427	-3.174	0.061	0.77	7.489	1.15	-2.991	-0.916	-0.244	1506610318
-8.61	-0.291	1.774	2.93	1.221	-0.305	7.625	-3.647	-1.382	-3.479	2.258	-0.305	7.259	4.954	2.089	-3.479	-1.526	0.488	-8.61	-0.291	1.774	2.93	1.221	-0.305	2.678	8.595	2.041	-0.366	-2.686	0.122	0.422	6.703	1.247	-0.916	-0.244	-0.488	1506610318
-8.935	0.287	2.156	2.686	1.953	-0.427	7.701	-3.93	-1.384	-2.991	1.526	-0.488	7.394	4.701	2.201	-3.296	-1.587	0.427	-8.935	0.287	2.156	2.686	1.953	-0.427	2.982	8.777	2.139	-0.183	-2.319	-0.183	1.329	6.607	1.589	1.038	-1.282	-1.465	1506610318
-10.232	0.849	1.448	2.197	1.526	0.061	7.85	-4.215	-1.286	-2.502	0.793	-0.61	7.752	4.522	2.214	-3.357	-1.648	0.244	-10.232	0.849	1.448	2.197	1.526	0.061	3.384	9.149	2.241	-0.122	-2.075	-0.305	2.785	6.461	3.158	2.991	-3.601	-2.686	1506610318
-10.651	0.693	0.834	1.099	0.854	-0.183	7.9	-4.426	-1.065	-1.892	-0.061	-0.549	8.201	4.238	2.425	-2.869	-1.465	-0.061	-10.651	0.693	0.834	1.099	0.854	-0.183	3.826	9.493	2.457	-0.183	-2.136	-0.427	5.223	8.409	5.563	2.869	-2.136	-2.319	1506610318
-12.385	0.913	1.939	0	0.488	0.122	8.125	-4.737	-0.987	-1.282	-1.038	-0.488	8.574	4.09	2.572	-2.319	-1.343	-0.122	-12.385	0.913	1.939	0	0.488	0.122	3.826	9.493	2.457	-0.366	-2.258	-0.366	7.58	10.109	7.028	-1.099	-0.671	-0.061	1506610318
-12.254	-0.439	1.838	0.732	0.061	0.244	8.519	-5.015	-1.157	-0.671	-0.671	-0.244	9.138	3.981	2.656	-1.709	-0.916	-0.183	-12.254	-0.439	1.838	0.732	0.061	0.244	3.64	9.569	2.259	-0.732	-2.38	-0.183	4.444	9.038	5.673	-0.427	-2.563	-1.038	1506610318
-10.893	-1.665	0.733	1.709	0	0.305	8.347	-4.932	-0.89	-0.549	-0.854	0.183	9.287	3.936	2.805	-0.977	-0.549	-0.305	-10.893	-1.665	0.733	1.709	0	0.305	3.34	11.001	1.687	-0.671	-2.502	-0.122	1.2	9.203	4.221	3.113	-3.113	-1.831	1506610318
-9.695	-1.817	-0.268	1.465	-0.122	-0.305	8.643	-4.691	-0.403	-0.549	-0.854	0.183	9.404	4.384	2.454	-0.916	-0.671	-0.61	-9.695	-1.817	-0.268	1.465	-0.122	-0.305	3.34	11.001	1.687	-0.305	-2.136	-0.488	2.712	10.721	1.988	2.808	-5.554	-1.221	1506610318
-9.044	-2.315	-0.962	0.916	0.122	-0.488	9.312	-4.564	0.01	-1.099	-0.305	1.526	9.641	4.953	1.756	-1.038	-0.977	-0.977	-9.044	-2.315	-0.962	0.916	0.122	-0.488	2.97	11.362	1.436	-0.305	-1.526	-0.427	0.529	9.51	0.053	2.38	-2.808	-2.136	1506610318
-8.693	-2.856	-1.422	1.465	0.732	-0.183	9.215	-4.224	0.368	-0.854	0.916	0.916	10.475	5.084	1.903	-0.61	-0.427	-1.099	-8.693	-2.856	-1.422	1.465	0.732	-0.183	0.991	8.988	0.892	-0.671	-1.038	-0.244	2.143	9.78	-1.444	2.197	-2.014	-1.648	1506610318
-9.076	-2.146	-1.408	1.709	0.854	0.122	8.29	-4.052	0.528	-0.671	0.122	-0.061	9.659	4.667	2.071	-0.366	0.427	-0.305	-9.076	-2.146	-1.408	1.709	0.854	0.122	0.991	8.988	0.892	-1.16	-0.671	0.366	1.73	9.765	-0.798	1.77	-0.916	-1.404	1506610318
-9.424	-1.206	-1.499	1.282	0.916	0.122	8.726	-4.71	0.609	-0.916	0.122	-0.061	8.879	4.559	1.572	-0.488	0.549	-0.244	-9.424	-1.206	-1.499	1.282	0.916	0.122	0.892	9.42	0.732	-0.671	0.183	0.793	1.476	9.621	-1.06	1.831	-2.502	-1.343	1506610318
-9.516	-1.006	-1.525	0.977	0.427	-0.122	8.704	-5.218	0.49	-0.916	0.122	-0.061	8.842	4.886	0.925	-0.61	0.671	-0.488	-9.516	-1.006	-1.525	0.977	0.427	-0.122	0.516	8.892	0.926	-0.305	0.183	0.61	1.994	9.594	-1.524	1.587	-1.587	-1.465	1506610318
-9.263	-1.297	-1.358	0.732	0.183	-0.305	7.898	-4.88	0.961	-0.366	0.427	-0.671	8.837	4.889	0.776	-0.488	0.488	-0.244	-9.263	-1.297	-1.358	0.732	0.183	-0.305	0.516	8.892	0.926	-0.061	-0.183	0.488	1.821	9.567	-1.253	1.282	-1.099	-1.587	1506610318
-9.11	-1.672	-1.327	0.916	0.061	-0.244	7.484	-4.395	1.281	-0.244	0.061	-0.549	8.524	4.621	0.83	-0.305	0.427	0.183	-9.11	-1.672	-1.327	0.916	0.061	-0.244	1.054	8.691	0.713	0	-0.061	0.488	1.491	9.442	-1.129	1.038	-1.648	-1.404	1506610318
-9.124	-1.449	-1.352	1.099	0.061	-0.305	7.37	-4.101	0.999	-0.244	0.061	-0.549	8.015	4.299	0.946	-0.122	0.366	0.122	-9.124	-1.449	-1.352	1.099	0.061	-0.305	2.022	8.492	0.727	0.122	-0.122	0.244	1.4	9.39	-1.41	0.916	-1.587	-1.221	1506610318
-9.47	-0.909	-1.383	0.916	-0.183	-0.305	7.351	-3.847	0.805	-0.061	0.183	-0.427	7.671	4.049	1.018	0.061	0.305	0.244	-9.47	-0.909	-1.383	0.916	-0.183	-0.305	2.022	8.492	0.727	0.061	0.305	0.122	1.065	9.422	-1.384	0.488	-1.953	-1.16	1506610318
-9.707	-0.806	-1.559	0.854	-0.244	-0.366	7.616	-3.699	0.638	-0.122	-0.122	-0.305	7.663	4.101	1.08	0	0.427	0.305	-9.707	-0.806	-1.559	0.854	-0.244	-0.366	1.881	8.843	0.668	0.061	0.61	0.061	0.952	9.659	-1.407	0.488	-2.075	-1.282	1506610318
-10.062	-0.579	-1.482	0.916	-0.183	-0.366	8.041	-3.606	0.525	-0.122	0	-0.244	7.875	4.366	1.397	-0.061	0.427	0.061	-10.062	-0.579	-1.482	0.916	-0.183	-0.366	1.474	9.692	0.717	0.183	0.366	0.122	1.36	9.922	-1.303	-0.183	-2.38	-1.221	1506610318
-10.208	-0.097	-1.574	0.366	-0.427	-0.305	8.363	-3.553	0.313	0	-0.061	-0.183	8.119	4.752	1.84	-0.122	0.061	0	-10.208	-0.097	-1.574	0.366	-0.427	-0.305	1.474	9.692	0.717	0.183	-0.122	0.061	1.523	10.324	-0.874	-0.916	-2.747	-1.038	1506610318
-10.008	0.032	-1.418	0.671	-0.427	0.244	8.819	-3.582	0.007	-0.061	-0.427	0.061	8.368	5.259	1.902	-0.488	-0.671	-0.122	-10.008	0.032	-1.418	0.671	-0.427	0.244	2.017	10.348	0.807	0.122	-0.854	-0.366	2.095	10.317	-1.573	-1.77	-2.197	-0.793	1506610318
-10.241	-0.144	-1.241	0.671	-0.732	0.916	9.327	-3.517	-0.102	-0.183	-0.061	0.061	8.629	5.327	2.018	-0.61	-0.854	-0.244	-10.241	-0.144	-1.241	0.671	-0.732	0.916	1.916	9.824	0.865	-0.122	-1.587	-0.488	2.444	10.189	-0.438	-2.319	-1.648	-0.488	1506610318
-10.235	-1.9	-0.394	-0.061	-0.244	0.916	9.037	-3.214	-0.141	-0.549	0.122	-0.305	8.672	4.937	2.686	-0.671	-0.549	-0.488	-10.235	-1.9	-0.394	-0.061	-0.244	0.916	1.916	9.824	0.865	-0.488	-1.526	-0.061	3.452	10.575	0.054	-3.723	-2.441	0.305	1506610319
-10.173	-3.51	-0.433	-0.122	0.793	0.916	9.065	-3.332	-0.611	-0.916	-0.183	0.122	8.826	5.094	3.013	-0.977	-0.305	-0.61	-10.173	-3.51	-0.433	-0.122	0.793	0.916	1.715	10.357	0.941	-0.977	-1.831	0.61	3.653	10.928	1.776	-5.798	-1.648	2.563	1506610319
-11.557	-3.332	-0.136	1.892	-0.122	1.587	10.366	-4.369	-1.232	-0.916	-0.183	0.122	9.043	6.251	2.888	-1.282	-0.488	-0.854	-11.557	-3.332	-0.136	1.892	-0.122	1.587	2.6	10.585	3.234	0.366	-1.282	-0.244	2.55	11.383	1.529	-5.066	-1.77	4.944	1506610319
-11.201	-1.877	0.462	1.404	-0.793	1.526	10.42	-4.642	-1.062	-1.221	2.075	0.488	9.5	7.129	2.565	-1.282	-0.61	-0.916	-11.201	-1.877	0.462	1.404	-0.793	1.526	2.6	10.585	3.234	0.244	-1.099	-0.916	1.617	13.203	0.291	-3.235	-0.244	4.578	1506610319
-10.326	-1.773	0.347	-0.122	-1.343	0.671	9.418	-4.771	-0.514	-0.977	1.831	-0.122	8.902	6.356	3.364	-1.099	-0.488	0.061	-10.326	-1.773	0.347	-0.122	-1.343	0.671	0.425	8.501	2.852	-0.793	-0.183	0.305	0.153	11.453	0.943	-2.014	1.404	3.906	1506610319
-8.978	-1.672	0.457	0.061	-0.916	0.488	9.354	-5.325	-0.906	-0.977	0.61	-0.244	8.312	6.013	3.78	-1.038	0.244	0.549	-8.978	-1.672	0.457	0.061	-0.916	0.488	1.373	9.552	2.03	-0.305	-1.038	1.038	0.373	10.076	1.323	-1.343	1.221	3.845	1506610319
-8.403	-1.459	0.55	-0.061	-0.916	0.061	9.172	-4.973	-1.388	-1.099	1.038	-0.671	7.806	6.415	2.986	-1.282	-0.061	0.244	-8.403	-1.459	0.55	-0.061	-0.916	0.061	1.373	9.552	2.03	0.122	-2.014	0.183	1.225	9.262	1.465	-1.038	3.052	3.357	1506610319
-7.922	-1.335	0.678	-0.183	-0.183	-0.244	7.977	-4.094	-0.737	-1.16	1.892	-1.099	7.573	5.918	2.391	-1.526	-0.61	0.427	-7.922	-1.335	0.678	-0.183	-0.183	-0.244	2.147	8.636	2.176	-0.305	-1.343	-0.244	0.177	8.569	1.602	-0.183	3.479	2.686	1506610319
-8.28	-1.187	1.046	0.427	0.427	-0.183	6.923	-3.638	-0.266	-0.916	1.526	-0.916	7.022	4.916	2.589	-1.709	-0.732	0.671	-8.28	-1.187	1.046	0.427	0.427	-0.183	2.317	8.326	1.933	-0.244	-0.671	-0.244	-0.943	8.038	0.829	0.305	3.174	1.587	1506610319
-8.748	-0.817	0.934	0.488	0.854	-0.122	6.901	-3.68	-0.544	-0.488	0.732	-0.488	6.948	4.5	2.808	-1.16	-0.549	0.244	-8.748	-0.817	0.934	0.488	0.854	-0.122	2.677	8.606	2.079	0.061	-0.61	-0.488	-1.208	8.198	0.693	1.099	0.977	0.244	1506610319
-9.197	-0.182	0.889	0.183	0.977	-0.183	7.369	-3.865	-0.841	-0.244	0.61	-0.427	7.278	4.498	2.488	-0.916	-0.793	0.122	-9.197	-0.182	0.889	0.183	0.977	-0.183	2.899	8.63	2.298	-0.061	-0.366	-0.732	0.306	7.884	2.222	1.892	0.854	-0.244	1506610319
-10.222	0.147	0.731	0.122	1.221	0.183	7.692	-4.173	-0.592	0.061	0.732	-0.244	7.788	4.253	2.772	-0.61	-0.366	0.183	-10.222	0.147	0.731	0.122	1.221	0.183	2.577	8.553	2.194	-0.122	-0.183	-0.61	2.524	7.781	3.669	2.625	-0.183	-1.404	1506610319
-10.672	0.026	0.54	-0.671	-0.183	0.061	7.708	-4.437	-0.482	0.366	0	-0.122	7.88	4.045	3.255	-0.244	0	0	-10.672	0.026	0.54	-0.671	-0.183	0.061	2.417	8.703	2.115	0.122	-0.366	-0.427	3.875	9.287	4.844	2.014	0	-1.587	1506610319
-10.81	1.105	1.233	-0.977	-0.122	0.427	8.025	-4.581	-0.429	0.549	-0.732	0.122	8.063	4.126	3.275	-0.061	-0.305	-0.122	-10.81	1.105	1.233	-0.977	-0.122	0.427	2.579	9.152	2.12	0.244	-0.244	-0.366	5.651	10.177	5.721	-1.343	3.052	0.61	1506610319
-10.932	0.185	1.225	-1.465	0.061	0.061	8.344	-4.503	-0.205	0.61	-0.671	0.488	8.557	4.314	3.037	0.183	-0.061	-0.122	-10.932	0.185	1.225	-1.465	0.061	0.061	2.498	9.423	2.207	0.305	0	-0.305	3.297	8.275	4.597	-0.122	-1.953	-0.916	1506610319
-12.016	-2.389	0.297	-0.183	-0.793	-0.061	8.704	-4.421	0.336	0.61	-0.549	0.793	8.886	4.488	2.949	0.549	0.366	-0.122	-12.016	-2.389	0.297	-0.183	-0.793	-0.061	2.44	10.061	1.961	0.305	-0.122	-0.061	-0.401	8.915	2.271	4.089	-2.38	-1.831	1506610319
-10.353	-2.299	0.049	0.916	-0.244	0.061	9.008	-4.632	0.633	0.793	-0.977	0.977	9.121	4.821	3.051	0.916	0.305	-0.427	-10.353	-2.299	0.049	0.916	-0.244	0.061	2.658	11.06	1.522	0.366	-0.183	0.183	2.89	11.937	3.551	2.502	-2.869	-0.244	1506610319
-9.581	-1.078	-0.483	0	0.122	-0.183	9.301	-4.829	0.37	1.099	-1.465	1.099	9.778	5.363	2.991	1.343	0.427	-0.977	-9.581	-1.078	-0.483	0	0.122	-0.183	2.7	11.749	1.152	0.427	0.61	0.244	1.39	10.387	0.676	0.732	-0.122	-1.038	1506610319
-9.402	-1.498	-1.733	-0.427	-0.122	-0.427	9.119	-4.321	0.435	1.343	-1.526	0.854	10.621	5.834	2.92	1.648	0.854	-1.221	-9.402	-1.498	-1.733	-0.427	-0.122	-0.427	1.974	10.647	1.002	-0.061	1.465	0.244	1.576	9.682	-0.782	2.258	-1.16	-1.16	1506610319
-9.526	-2.162	-1.765	-0.366	-0.244	-0.183	8.741	-3.5	1.087	1.526	-1.526	0.366	9.905	5.349	2.601	1.587	1.648	-0.427	-9.526	-2.162	-1.765	-0.366	-0.244	-0.183	1.182	9.229	0.489	-0.488	1.648	0.793	1.5	9.74	-1.445	2.075	1.221	-0.977	1506610319
-9.388	-2.147	-1.341	0.061	0.244	0.061	8.862	-3.615	1.274	1.038	-0.854	0.305	8.551	4.768	2.225	0.916	1.892	0.122	-9.388	-2.147	-1.341	0.061	0.244	0.061	1.158	9.278	-0.097	-0.305	2.319	1.343	0.786	9.956	-0.689	1.648	-0.427	-0.854	1506610319
-9.316	-1.579	-1.367	0.427	0.549	-0.122	9.278	-4.482	1.166	1.038	-0.854	0.305	8.294	4.822	1.889	0.488	1.465	-0.305	-9.316	-1.579	-1.367	0.427	0.549	-0.122	1.342	10.027	-0.321	0.305	2.686	1.343	1.011	9.777	-1.245	1.038	-1.099	-0.854	1506610319
-9.417	-1.145	-1.53	0.244	0.305	-0.427	8.918	-4.64	1.248	0.122	-1.038	0.122	8.624	5.056	1.443	0.366	1.038	-0.916	-9.417	-1.145	-1.53	0.244	0.305	-0.427	1.538	9.915	0.014	1.038	3.113	1.221	1.536	9.647	-1.647	0.977	-1.16	-0.977	1506610319
-9.479	-0.949	-1.64	-0.366	-0.122	-0.61	8.622	-3.966	1.493	-0.183	-0.122	-0.061	8.64	5.017	1.336	0.427	0.61	-0.671	-9.479	-0.949	-1.64	-0.366	-0.122	-0.61	1.483	9.112	0.267	0.916	2.93	1.16	1.767	9.572	-1.596	0.854	-0.366	-0.977	1506610319
-9.444	-1.239	-1.625	-0.671	-0.244	-0.61	7.867	-3.612	1.671	0.183	0.671	0.061	8.66	4.967	1.767	0.122	0.793	0.122	-9.444	-1.239	-1.625	-0.671	-0.244	-0.61	1.443	8.538	0.081	0.916	2.869	1.343	1.482	9.476	-1.176	0.854	-0.122	-0.977	1506610319
-9.627	-1.416	-1.267	-0.549	-0.244	-0.549	7.324	-3.616	1.366	0.366	-0.61	0.122	8.233	4.959	2.052	-0.183	0.732	0.427	-9.627	-1.416	-1.267	-0.549	-0.244	-0.549	1.763	8.656	-0.099	0.916	2.319	1.465	1.317	9.605	-1.171	0.61	0	-0.793	1506610320
-9.64	-1.315	-1.214	-0.305	-0.122	-0.366	7.449	-4.01	1.066	0.305	-1.404	0.244	7.575	4.855	2.094	-0.183	0.549	0.244	-9.64	-1.315	-1.214	-0.305	-0.122	-0.366	2.327	8.928	-0.133	1.038	1.953	1.526	0.858	9.747	-1.311	0.61	-0.366	-0.732	1506610320
-9.452	-1.325	-1.339	0.183	0.183	-0.305	7.577	-4.291	0.597	0.244	-1.465	0.549	7.308	5.094	2.012	-0.183	0.427	-0.305	-9.452	-1.325	-1.339	0.183	0.183	-0.305	2.823	9.421	-0.196	1.282	2.258	1.465	0.9	9.82	-1.476	0.488	-1.16	-0.854	1506610320
-9.701	-0.933	-1.436	0.427	-0.061	-0.122	7.568	-4.417	0.291	0.122	-1.587	0.854	7.153	5.309	2.066	-0.122	0.061	-0.732	-9.701	-0.933	-1.436	0.427	-0.061	-0.122	3.055	9.44	-0.02	1.404	2.563	1.465	1.663	9.63	-1.785	0.183	-0.793	-0.793	1506610320
-9.554	-0.607	-1.593	0.122	-0.244	-0.305	7.711	-4.456	-0.08	-0.061	-1.404	0.916	7.287	5.533	2.438	-0.183	-0.061	-1.038	-9.554	-0.607	-1.593	0.122	-0.244	-0.305	3.216	9.075	0.056	1.343	2.197	1.526	1.48	9.816	-1.485	-0.122	-1.038	-0.732	1506610320
-9.403	-0.955	-1.479	-0.183	-0.183	-0.305	7.717	-4.673	-0.496	-0.061	-1.404	0.977	7.334	5.603	2.812	-0.244	-0.061	-1.343	-9.403	-0.955	-1.479	-0.183	-0.183	-0.305	3.31	8.647	0.151	1.282	1.831	1.526	1.523	9.616	-1.922	-0.549	-0.793	-0.732	1506610320
-9.688	-1.494	-1.081	-0.122	0.488	-0.061	7.612	-5.128	-0.547	-0.183	-0.671	1.099	7.239	5.864	3.039	-0.427	0.183	-1.404	-9.688	-1.494	-1.081	-0.122	0.488	-0.061	3.362	8.693	0.123	1.16	1.343	1.404	1.695	9.552	-1.622	-1.221	-0.366	-0.244	1506610320
-10.421	-1.817	-1.105	-0.366	0.305	-0.427	6.901	-5.841	-0.815	-0.061	-1.221	1.343	6.962	6.52	2.988	-0.793	0.061	-1.465	-10.421	-1.817	-1.105	-0.366	0.305	-0.427	3.71	9.306	0.171	1.16	0.671	0.977	1.153	10.101	-0.995	-1.648	-0.671	0.183	1506610320
-10.489	-2.222	-0.873	-0.305	0.061	-0.854	7.035	-6.602	-1.089	0.061	-0.61	2.075	6.586	7.339	2.716	-0.671	-0.549	-1.77	-10.489	-2.222	-0.873	-0.305	0.061	-0.854	4.35	9.851	0.749	1.404	0.244	0.244	0.11	10.666	-1.213	-1.892	-0.671	-0.061	1506610320
-9.917	-2.182	-0.44	-0.305	-0.122	-0.916	6.535	-6.738	-1.249	0.183	0.488	2.319	6.486	7.69	2.737	-0.183	-0.61	-2.014	-9.917	-2.182	-0.44	-0.305	-0.122	-0.916	4.022	9.555	1.152	0.732	0.854	-0.183	-0.499	10.721	-0.751	-1.709	-0.366	-0.305	1506610320
-9.577	-2.28	-0.079	-0.244	-0.061	-0.854	6.254	-6.684	-1.253	0.061	0.488	2.136	6.527	7.486	2.805	0.183	0	-1.892	-9.577	-2.28	-0.079	-0.244	-0.061	-0.854	2.937	8.941	0.964	0.061	0.793	-0.488	-0.212	10.039	-0.317	-1.343	0.183	-0.488	1506610320
-9.711	-2.437	-0.018	-0.122	-0.183	-0.732	6.028	-6.952	-1.099	0	0.732	2.075	6.23	7.63	2.978	0.061	0.427	-1.465	-9.711	-2.437	-0.018	-0.122	-0.183	-0.732	2.116	9.049	0.419	0.244	0.122	-0.488	-0.28	9.814	0.014	-0.916	0.61	-0.61	1506610320
-9.599	-2.585	-0.053	0.061	-0.122	-0.671	5.776	-7.183	-0.709	-0.183	0.366	2.014	5.627	8.077	3.088	0.122	0.183	-1.282	-9.599	-2.585	-0.053	0.061	-0.122	-0.671	2.233	9.516	0.596	0.305	-0.427	-0.61	-0.322	9.884	0.261	-0.488	0.427	-0.61	1506610320
-9.605	-2.647	0.019	0.366	-0.122	-0.549	5.664	-7.537	-0.931	-0.366	-0.183	1.831	5.264	8.415	3.173	0.244	-0.305	-1.282	-9.605	-2.647	0.019	0.366	-0.122	-0.549	2.748	9.762	0.991	0.183	-0.122	-0.854	-0.391	9.976	0.457	-0.366	0.122	-0.549	1506610320
-9.611	-2.529	0.14	0.305	-0.183	-0.488	6.025	-7.851	-1.516	-0.366	-0.183	1.831	5.242	8.546	3.427	0.305	-0.122	-1.221	-9.611	-2.529	0.14	0.305	-0.183	-0.488	2.804	9.702	0.901	0	-0.061	-0.916	-0.342	9.966	0.872	-0.427	0.122	-0.488	1506610320
-9.611	-2.541	0.136	0.244	-0.183	-0.366	5.831	-7.837	-1.615	-0.671	0.793	1.038	5.487	8.472	3.819	0.305	-0.061	-1.038	-9.611	-2.541	0.136	0.244	-0.183	-0.366	2.312	9.539	0.775	-0.183	-0.488	-0.793	-0.418	9.847	1.059	-0.427	0.122	-0.427	1506610320
-9.581	-2.644	0.105	0.244	-0.122	-0.366	5.496	-7.628	-1.412	-0.671	0.793	1.038	5.693	8.441	3.866	0	-0.122	-0.854	-9.581	-2.644	0.105	0.244	-0.122	-0.366	2.523	9.454	0.659	-0.183	-0.61	-0.671	-0.471	9.88	1.107	-0.366	-0.183	-0.427	1506610320
-9.648	-2.617	0.109	0.183	-0.183	-0.427	5.591	-7.647	-1.34	-0.854	0.061	0.61	5.733	8.223	3.795	-0.122	0	-0.732	-9.648	-2.617	0.109	0.183	-0.183	-0.427	3.078	9.508	0.793	-0.305	-0.488	-0.61	-0.554	9.93	1.034	-0.366	-0.305	-0.366	1506610320
-9.597	-2.533	0.085	0	-0.244	-0.488	5.502	-7.482	-1.25	-0.61	0.427	0.61	5.728	8.116	3.555	0.122	0.244	-0.854	-9.597	-2.533	0.085	0	-0.244	-0.488	3.283	9.466	0.851	-0.366	-0.305	-0.671	-0.639	9.945	0.86	-0.305	-0.183	-0.366	1506610320
-9.526	-2.512	0.023	-0.122	-0.244	-0.488	5.501	-7.391	-1.291	-0.61	0.244	0.671	5.711	8.019	3.344	0.305	0.366	-0.793	-9.526	-2.512	0.023	-0.122	-0.244	-0.488	3.186	9.262	0.766	-0.244	-0.122	-0.732	-0.598	9.857	0.774	0	0	-0.427	1506610320
-9.484	-2.67	-0.01	-0.122	-0.122	-0.427	5.673	-7.521	-1.363	-0.549	0.061	0.549	5.742	8.032	3.22	0.183	0.244	-0.732	-9.484	-2.67	-0.01	-0.122	-0.122	-0.427	2.748	9.217	0.67	-0.183	-0.122	-0.671	-0.519	9.788	0.763	0.061	0	-0.427	1506610320
-9.601	-2.759	-0.105	-0.061	-0.183	-0.366	5.503	-7.431	-1.181	-0.366	0	0.427	5.831	8.034	3.15	0.183	0.183	-0.549	-9.601	-2.759	-0.105	-0.061	-0.183	-0.366	2.711	9.288	0.671	-0.122	-0.122	-0.61	-0.5	9.865	0.798	0.061	-0.061	-0.427	1506610320
-9.55	-2.708	-0.132	-0.061	-0.183	-0.366	5.548	-7.41	-1.042	-0.244	0.122	0.488	5.748	8.034	3.198	0.366	0.488	-0.488	-9.55	-2.708	-0.132	-0.061	-0.183	-0.366	2.871	9.307	0.719	-0.122	0	-0.549	-0.518	9.964	0.837	0.061	-0.183	-0.366	1506610320
-9.475	-2.567	-0.144	-0.183	-0.122	-0.305	5.562	-7.498	-1.227	-0.122	-0.122	0.549	5.498	8.136	3.256	0.366	0.244	-0.549	-9.475	-2.567	-0.144	-0.183	-0.122	-0.305	2.786	9.368	0.657	-0.061	0.061	-0.549	-0.382	9.908	0.774	0.122	-0.122	-0.305	1506610320
-9.405	-2.539	-0.184	-0.244	-0.122	-0.305	5.914	-7.509	-1.504	0.061	0.061	0.244	5.45	8.294	3.289	0.183	0.427	-0.61	-9.405	-2.539	-0.184	-0.244	-0.122	-0.305	2.555	9.4	0.598	0	0	-0.488	-0.309	9.804	0.758	0.061	0	-0.244	1506610320
-9.339	-2.556	-0.181	-0.183	0	-0.122	6.153	-7.411	-1.414	-0.061	0.916	-0.061	5.302	8.239	3.293	0.305	0.61	-0.549	-9.339	-2.556	-0.181	-0.183	0	-0.122	2.272	9.317	0.638	-0.061	-0.122	-0.488	-0.276	9.741	0.73	0.061	0.183	-0.183	1506610321
-9.662	-2.578	-0.154	-0.183	-0.061	0	5.968	-7.522	-0.787	0.061	1.282	0.061	5.416	8.382	3.456	-0.183	1.038	0	-9.662	-2.578	-0.154	-0.183	-0.061	0	2.211	9.447	0.601	-0.122	-0.366	-0.427	-0.075	9.75	0.802	-0.061	0.122	-0.061	1506610321
-9.853	-2.742	-0.124	-0.183	-0.244	0.061	5.621	-7.466	-0.683	0.122	0.427	0	5.321	8.347	3.487	0.061	0.61	-0.122	-9.853	-2.742	-0.124	-0.183	-0.244	0.061	2.384	9.579	0.598	-0.122	-0.305	-0.305	0.293	10.02	1.038	-0.244	0.366	0.244	1506610321
-9.696	-2.82	0.019	-0.122	-0.488	0.305	5.645	-7.467	-0.821	-0.061	0.488	0.122	5.298	8.363	3.683	0.122	-0.061	-0.305	-9.696	-2.82	0.019	-0.122	-0.488	0.305	2.601	9.629	0.568	-0.061	-0.183	-0.183	0.845	10.117	1.499	-1.099	0.549	0.793	1506610321
-9.412	-2.597	0.351	-0.183	-0.427	0.427	5.412	-7.472	-0.817	-0.183	0.427	0.061	5.31	8.39	3.718	0.061	0.061	-0.305	-9.412	-2.597	0.351	-0.183	-0.427	0.427	2.54	9.642	0.597	-0.061	-0.122	-0.122	1.293	9.911	1.964	-1.709	1.221	1.587	1506610321
-9.459	-2.354	0.557	-0.427	-0.671	0.488	5.365	-7.389	-0.678	-0.061	0.061	-0.061	5.312	8.318	3.604	0.244	0.122	-0.183	-9.459	-2.354	0.557	-0.427	-0.671	0.488	2.31	9.388	0.695	-0.122	-0.061	0	1.269	9.711	2.115	-2.014	0.793	2.136	1506610321
-9.744	-2.024	0.562	-0.61	-0.61	0.427	5.184	-7.489	-0.757	0.122	-0.61	-0.244	5.249	8.168	3.51	0.305	-0.122	0	-9.744	-2.024	0.562	-0.61	-0.61	0.427	2.162	9.286	0.912	-0.061	-0.061	0.061	1.018	9.689	1.913	-0.977	0.305	2.502	1506610321
-10.043	-1.771	0.58	-0.977	-0.488	0.244	5.024	-8.451	-1.025	0.305	-0.732	-0.61	5.333	8.536	3.366	0.305	-0.122	0.305	-10.043	-1.771	0.58	-0.977	-0.488	0.244	2.11	9.867	1.3	-0.244	-0.427	-0.183	0.645	10.433	0.937	-0.916	1.587	2.136	1506610321
-9.873	-1.735	0.75	-1.404	-0.427	0.183	4.575	-9.101	-1.128	0.549	-0.488	-1.343	5.603	9.235	3.335	0.061	0.244	1.16	-9.873	-1.735	0.75	-1.404	-0.427	0.183	1.823	10.19	1.648	-0.549	-1.16	-0.732	0.63	10.206	1.012	-0.549	2.38	1.77	1506610321
-9.696	-1.578	0.927	-1.587	-0.366	0.305	3.999	-9.19	-0.967	0.671	0.305	-1.953	5.48	9.277	3.413	0	0.549	2.319	-9.696	-1.578	0.927	-1.587	-0.366	0.305	1.814	10.006	1.727	-1.038	-1.831	-1.099	1.052	9.537	1.304	0.305	3.113	1.404	1506610321
-9.538	-1.347	1.086	-2.014	-0.427	0.305	3.108	-8.891	-0.727	0.732	0.732	-1.831	5.588	8.875	3.566	0.305	1.709	3.357	-9.538	-1.347	1.086	-2.014	-0.427	0.305	2.428	9.69	1.719	-1.648	-2.136	-1.404	1.408	9.233	1.385	1.221	3.967	0.916	1506610321
-9.594	-0.944	0.854	-2.563	-0.488	0.549	1.97	-8.606	-0.669	0.671	-0.488	-0.977	5.484	8.563	3.418	0.854	2.747	3.967	-9.594	-0.944	0.854	-2.563	-0.488	0.549	3.025	9.771	1.726	-2.319	-1.831	-1.709	1.424	9.264	1.531	1.709	5.066	0.793	1506610321
-9.741	-0.562	0.379	-3.784	-0.732	0.366	1.108	-8.485	-1.343	0.488	-3.052	0.549	5.326	8.041	2.842	1.831	3.113	3.845	-9.741	-0.562	0.379	-3.784	-0.732	0.366	3.511	9.676	1.913	-2.686	-0.732	-1.892	1.985	9.436	1.554	2.136	5.92	1.221	1506610321
-9.649	-0.537	0.181	-4.883	-0.793	0.366	0.731	-8.457	-2.083	1.404	-4.395	1.892	5.172	7.009	2.811	3.723	2.808	2.747	-9.649	-0.537	0.181	-4.883	-0.793	0.366	3.743	9.353	1.957	-2.197	0.61	-2.014	2.351	9.467	1.415	1.648	5.249	1.16	1506610321
-9.057	-1.242	-0.066	-5.798	-0.549	-0.061	0.907	-9.117	-3.242	1.404	-4.395	1.892	4.884	6.107	2.497	5.737	1.526	1.16	-9.057	-1.242	-0.066	-5.798	-0.549	-0.061	4.063	9.168	1.786	-1.648	1.648	-1.77	0.226	9.136	0.717	1.953	5.127	0.793	1506610321
-9.348	-2.565	-0.285	-5.737	0.122	-0.366	1.455	-9.805	-4.139	4.944	-6.531	3.235	5.337	5.608	1.924	7.812	1.526	-0.366	-9.348	-2.565	-0.285	-5.737	0.122	-0.366	4.314	8.9	1.705	-1.282	3.296	-1.465	-1.902	9.359	-0.206	2.319	3.662	-0.061	1506610321
-10.264	-3.839	-0.782	-5.066	-0.061	-1.221	1.763	-10.426	-4.98	4.944	-6.531	3.235	6.306	5.658	1.836	9.094	3.052	-1.465	-10.264	-3.839	-0.782	-5.066	-0.061	-1.221	3.998	8.653	1.261	-0.732	4.883	-1.221	-2.379	10.444	0.524	2.93	2.747	-1.16	1506610321
-8.75	-3.45	-0.7	-4.822	-0.427	-1.343	1.729	-11.179	-5.913	6.348	-8.545	2.808	6.861	6.245	1.562	9.216	4.578	-2.319	-8.75	-3.45	-0.7	-4.822	-0.427	-1.343	3.314	8.833	0.729	-0.427	6.287	-0.671	-1.914	11.139	0.912	2.197	1.953	-1.038	1506610321
-9.1	-2.275	-1.944	-5.005	-0.061	-1.221	1.822	-11.236	-6.275	6.042	-8.24	2.869	6.807	6.979	1.431	8.667	5.432	-2.625	-9.1	-2.275	-1.944	-5.005	-0.061	-1.221	2.245	9.183	0.032	-0.061	7.324	-0.305	-0.19	9.734	-0.646	3.906	0.916	-1.221	1506610321
-9.963	-1.512	-2.728	-5.249	-0.427	-1.038	1.81	-10.539	-5.809	4.944	-7.446	3.296	6.736	7.607	1.354	7.69	5.92	-2.502	-9.963	-1.512	-2.728	-5.249	-0.427	-1.038	0.764	9.161	-0.294	-0.244	8.057	0.488	2.991	10.256	-1.202	1.892	4.028	-0.61	1506610321
-10.113	-0.98	-2.828	-6.165	-0.427	-0.61	1.677	-10.594	-5.544	4.15	-6.714	4.089	6.751	8.086	1.055	6.287	6.653	-2.197	-10.113	-0.98	-2.828	-6.165	-0.427	-0.61	-0.609	9.617	-0.311	-0.488	7.935	1.587	3.291	10.133	-1.055	1.465	4.517	-0.183	1506610321
-10.244	-0.967	-2.821	-6.714	-0.427	-0.305	1.948	-10.86	-5.414	3.906	-6.409	5.005	6.669	8.807	0.727	4.822	6.958	-1.831	-10.244	-0.967	-2.821	-6.714	-0.427	-0.305	-1.279	10.678	-0.291	-0.183	7.629	2.136	2.606	10.052	-1.671	0.977	3.784	-0.061	1506610321
-9.953	-1.311	-3.055	-6.836	-0.549	-0.366	2.359	-10.518	-5.093	3.418	-6.714	5.066	6.745	9.458	0.554	3.723	6.653	-1.892	-9.953	-1.311	-3.055	-6.836	-0.549	-0.366	-1.279	10.678	-0.291	-0.183	7.629	2.136	2.426	9.988	-1.943	1.099	3.113	-0.244	1506610321
-9.288	-1.681	-3.449	-6.531	-0.61	-0.427	2.87	-9.935	-4.618	2.502	-7.019	4.456	6.685	9.654	0.041	2.686	5.798	-1.709	-9.288	-1.681	-3.449	-6.531	-0.61	-0.427	-1.279	10.678	-0.291	-0.183	7.629	2.136	2.653	9.713	-2.304	0.793	4.395	-0.366	1506610321
-9.177	-1.915	-3.765	-6.348	-0.916	-0.488	3.212	-9.244	-4.181	2.502	-7.019	4.456	6.562	9.533	-0.577	1.343	4.883	-0.916	-9.177	-1.915	-3.765	-6.348	-0.916	-0.488	-1.704	10.55	0.797	0.488	4.7	2.258	2.561	9.591	-2.511	0.366	5.371	-0.488	1506610321
-9.345	-2.25	-3.978	-6.287	-1.221	-0.549	3.437	-8.704	-3.664	1.526	-7.141	3.418	6.435	9.025	-0.785	0.549	4.028	-0.122	-9.345	-2.25	-3.978	-6.287	-1.221	-0.549	-1.086	10.002	0.902	0.427	4.395	2.319	1.989	9.725	-2.322	0.061	5.249	-0.366	1506610322
-9.367	-2.452	-3.969	-6.165	-1.404	-0.549	3.655	-8.53	-3.053	0.549	-6.958	2.258	6.35	8.467	-0.807	0.488	3.479	0.427	-9.367	-2.452	-3.969	-6.165	-1.404	-0.549	-0.758	9.866	0.731	0.305	4.517	2.38	1.255	9.956	-2.206	-0.366	4.761	-0.183	1506610322
-9.223	-2.583	-4.017	-6.042	-1.465	-0.61	3.674	-8.333	-2.495	-0.732	-5.615	0.916	6.4	8.197	-0.987	0.549	3.54	0.61	-9.223	-2.583	-4.017	-6.042	-1.465	-0.61	-0.679	9.889	0.479	0.244	4.333	2.502	0.681	9.989	-2.467	-0.671	4.333	-0.305	1506610322
-9.069	-2.686	-3.981	-5.737	-1.404	-0.61	3.872	-8.183	-1.524	-1.404	-4.944	0.549	6.544	8.142	-1.348	0.427	4.272	0.671	-9.069	-2.686	-3.981	-5.737	-1.404	-0.61	-0.538	10.025	0.391	0.305	4.089	2.441	0.496	9.932	-2.452	-0.916	3.845	-0.366	1506610322
-8.918	-2.592	-4.042	-5.493	-1.282	-0.854	4.039	-8.092	-0.584	-2.075	-4.15	0.061	6.395	8.081	-1.78	0.305	4.272	0.732	-8.918	-2.592	-4.042	-5.493	-1.282	-0.854	-0.349	10.032	0.396	0.488	3.967	2.197	0.514	9.897	-2.265	-1.099	3.723	-0.305	1506610322
-8.957	-2.571	-3.998	-5.188	-1.343	-0.916	4.137	-8.476	0.31	-2.075	-4.15	0.061	6.228	7.98	-2.145	0.366	3.601	0.854	-8.957	-2.571	-3.998	-5.188	-1.343	-0.916	-0.158	10.149	0.433	0.671	4.028	2.014	0.313	9.908	-2.44	-1.221	3.296	-0.427	1506610322
-9.124	-2.443	-3.725	-5.005	-1.404	-0.793	3.881	-8.954	0.97	-2.136	-2.197	-1.221	6.339	7.955	-2.418	0.61	3.479	0.977	-9.124	-2.443	-3.725	-5.005	-1.404	-0.793	0.144	10.124	0.511	0.854	3.906	1.709	0.408	9.927	-2.216	-1.282	3.235	-0.427	1506610322
-9.109	-2.446	-3.468	-4.517	-1.465	-0.732	3.633	-9.201	1.834	-1.892	-1.892	-1.77	6.304	7.789	-2.457	1.282	3.723	1.038	-9.109	-2.446	-3.468	-4.517	-1.465	-0.732	0.274	10.044	0.421	0.854	4.089	1.465	0.038	9.922	-1.718	-1.221	2.563	-0.488	1506610322
-9.156	-2.351	-3.218	-4.028	-1.953	-0.671	3.242	-9.16	2.576	-1.587	-1.709	-2.075	6.18	7.776	-2.233	2.075	3.967	0.977	-9.156	-2.351	-3.218	-4.028	-1.953	-0.671	0.152	9.971	0.292	0.61	4.333	1.465	0.388	9.844	-1.348	-1.343	2.319	-0.61	1506610322
-9.197	-2.151	-2.515	-3.479	-2.136	-0.305	2.684	-8.984	2.824	-1.099	-2.197	-2.136	5.942	7.948	-1.97	2.441	4.089	0.854	-9.197	-2.151	-2.515	-3.479	-2.136	-0.305	-0.372	9.929	0.456	0.793	4.272	1.465	0.878	9.802	-0.651	-1.892	2.258	-0.427	1506610322
-9.375	-2.265	-1.456	-3.479	-1.953	0	2.397	-8.655	2.708	-0.549	-2.686	-1.77	5.624	8.227	-1.459	2.502	4.028	0.793	-9.375	-2.265	-1.456	-3.479	-1.953	0	-0.694	9.845	0.72	0.854	3.662	1.587	1.598	9.721	0.367	-2.441	2.625	-0.061	1506610322
-10.123	-2.302	-0.498	-3.235	-1.343	0.366	2.339	-8.716	2.463	-0.061	-2.38	-0.977	5.37	8.585	-0.833	2.38	3.54	0.854	-10.123	-2.302	-0.498	-3.235	-1.343	0.366	-0.536	9.837	1.568	0.977	3.296	1.526	2.338	9.77	0.583	-3.906	3.601	0.793	1506610322
-11.238	-2.476	-0.267	-2.808	-2.502	0.732	2.466	-9.451	1.824	0.61	-2.502	-0.061	4.896	9.223	-0.49	1.953	2.625	1.038	-11.238	-2.476	-0.267	-2.808	-2.502	0.732	0.693	10.5	3.066	2.258	3.418	0.549	3.6	9.542	0.63	-3.052	6.47	1.648	1506610322
-10.591	-1.971	-0.287	-2.563	-2.441	1.038	2.866	-10.198	0.571	1.587	-3.052	-0.244	4.487	9.944	-0.412	1.465	1.282	1.038	-10.591	-1.971	-0.287	-2.563	-2.441	1.038	2.101	10.868	4.302	2.747	3.906	-0.488	4.035	9.375	-1.081	0.61	6.653	2.014	1506610322
-10.021	-1.559	-0.102	-3.296	-1.404	0.793	3.268	-10.233	-0.607	2.075	-3.296	-1.221	4.447	10.184	0.191	2.014	0.916	1.099	-10.021	-1.559	-0.102	-3.296	-1.404	0.793	2.304	10.276	4.029	1.404	3.784	-0.427	5.312	9.883	-1.544	2.991	10.01	1.77	1506610322
-9.777	-1.845	-0.008	-3.662	-1.221	0.671	3.369	-10.068	-1.078	1.892	-3.174	-2.258	4.721	9.993	1.4	3.418	2.441	1.038	-9.777	-1.845	-0.008	-3.662	-1.221	0.671	1.481	9.386	3.579	0.122	3.357	0.366	2.978	11.039	-0.587	1.892	12.39	2.991	1506610322
-9.168	-2.029	0.048	-3.845	-1.16	0.427	3.187	-9.723	-1.41	1.526	-3.235	-2.747	4.551	9.865	2.754	4.211	4.944	0.916	-9.168	-2.029	0.048	-3.845	-1.16	0.427	1.224	9.185	2.868	-0.305	2.563	0.549	-0.723	10.989	0.907	1.099	8.423	4.395	1506610322
-8.793	-1.962	0.171	-3.906	-0.549	0.183	3.213	-9.038	-1.448	1.099	-2.808	-2.869	3.219	9.633	3.133	3.54	5.249	0.427	-8.793	-1.962	0.171	-3.906	-0.549	0.183	1.528	9.009	2.527	-0.183	2.441	0.183	-2.308	11.08	1.102	0.122	5.676	5.066	1506610322
-9.278	-1.611	0.206	-3.601	-0.61	0.244	3.113	-8.397	-1.452	0.854	-2.319	-2.93	1.924	8.855	2.823	1.953	2.319	-0.549	-9.278	-1.611	0.206	-3.601	-0.61	0.244	1.54	8.604	2.316	-0.244	2.625	0.122	-0.341	10.899	1.169	-0.549	3.54	4.578	1506610322
-9.393	-1.028	0.122	-3.357	-0.732	0.305	2.907	-8.141	-1.381	0.61	-2.197	-2.625	2.318	8.23	2.702	0.977	1.221	-1.526	-9.393	-1.028	0.122	-3.357	-0.732	0.305	1.404	8.675	2.238	-0.122	2.686	0.122	1.237	10.174	1.081	-0.122	3.418	4.517	1506610322
-9.252	-0.568	0.12	-3.357	-0.488	0.366	2.814	-7.991	-1.148	0.366	-2.197	-2.014	3.17	8.329	2.395	0.732	1.831	-2.441	-9.252	-0.568	0.12	-3.357	-0.488	0.366	1.142	9.014	2.449	0	2.563	0.183	2.676	9.555	0.479	0.793	5.615	4.211	1506610322
-9.278	-0.38	0.328	-3.113	-0.244	0.366	2.812	-7.827	-0.922	0.244	-2.38	-1.404	3.905	8.74	1.956	0.61	2.319	-2.991	-9.278	-0.38	0.328	-3.113	-0.244	0.366	0.812	9.229	2.675	0	2.258	0.244	2.188	8.984	0.06	1.343	6.653	3.235	1506610322
-9.438	-0.528	0.608	-2.502	0.061	0.671	3.001	-7.75	-0.715	0.244	-2.38	-0.732	4.274	9.116	1.654	0.488	1.77	-2.808	-9.438	-0.528	0.608	-2.502	0.061	0.671	0.804	9.29	2.696	0.061	1.709	0.122	0.793	8.486	0.492	1.648	5.493	2.014	1506610322
-9.427	-0.607	0.37	-2.075	0.244	0.549	3.167	-7.659	-0.482	0.122	-1.953	0	4.41	9.213	1.604	0.488	0.977	-2.38	-9.427	-0.607	0.37	-2.075	0.244	0.549	1.006	9.184	2.596	-0.061	1.343	0	0.675	7.971	1.59	2.563	3.784	0.916	1506610322
-10.055	-1.032	0.372	-2.441	0.061	0.061	3.2	-7.741	-0.305	0.061	-1.709	0.854	4.381	9.05	1.574	0.488	0.427	-1.953	-10.055	-1.032	0.372	-2.441	0.061	0.061	1.342	9.167	2.528	0	1.16	-0.061	1.814	8.955	2.869	2.319	2.991	0.061	1506610322
-10.195	-0.668	0.916	-2.197	0.366	0	3.413	-8.348	-0.298	0.061	-1.709	0.854	4.226	9.098	1.534	0.488	0.061	-1.892	-10.195	-0.668	0.916	-2.197	0.366	0	1.648	9.633	2.474	0.122	1.404	-0.061	2.536	9.927	3.671	0.366	2.258	0.183	1506610323
-10.08	0.459	1.339	-1.953	1.16	0	3.723	-8.875	-0.252	0.244	-1.221	2.563	4.305	9.567	1.515	0.488	0.244	-2.075	-10.08	0.459	1.339	-1.953	1.16	0	1.736	9.978	2.708	0.549	1.587	-0.061	2.128	9.17	3.414	0.366	2.258	0.183	1506610323
-11.458	-0.732	-0.032	-2.38	0.305	-0.122	3.797	-9.071	-0.171	0.366	-1.465	2.686	4.655	9.953	1.585	0.549	0.977	-2.075	-11.458	-0.732	-0.032	-2.38	0.305	-0.122	1.592	9.983	3.043	0.549	1.709	0.122	1.119	8.079	1.81	2.686	-3.174	-1.953	1506610323
-11.591	-2.702	-0.902	-1.526	-0.916	-0.244	3.734	-9.814	-0.394	0.793	-1.953	2.502	4.878	10.197	1.699	0.916	1.648	-1.587	-11.591	-2.702	-0.902	-1.526	-0.916	-0.244	1.455	10.513	3.169	0.366	1.648	0.488	2.57	11.331	0.709	4.822	-0.061	-2.38	1506610323
-9.355	-1.828	0.029	-1.526	-0.244	-0.305	3.487	-10.831	-0.952	0.793	-1.953	2.502	4.933	11.012	1.842	1.038	1.953	-1.038	-9.355	-1.828	0.029	-1.526	-0.244	-0.305	1.315	11.319	2.817	0.549	1.526	0.61	3.869	11.319	2.872	4.822	-0.061	-2.38	1506610323
-9.274	-2.249	-0.968	-1.526	-0.061	-0.549	3.408	-9.979	-1.138	1.465	-3.418	1.404	5.051	11.685	2.111	0.854	2.197	-0.61	-9.274	-2.249	-0.968	-1.526	-0.061	-0.549	0.741	10.609	2.603	0.427	1.831	0.671	-0.548	9.433	0.779	3.54	-1.587	-1.953	1506610323
-9.377	-2.786	-1.599	-0.854	-0.549	-0.305	3.662	-8.022	-0.562	0.61	-2.747	0.61	4.966	10.619	2.194	0.488	2.563	0.244	-9.377	-2.786	-1.599	-0.854	-0.549	-0.305	0.083	8.85	2.229	-0.061	1.404	0.977	2.041	9.921	-1.425	2.38	-0.244	-1.648	1506610323
-9.185	-2.399	-1.309	-0.854	-0.305	0	3.261	-7.571	-0.425	0.305	-2.136	-0.244	4.207	9.142	1.95	-0.061	2.197	1.465	-9.185	-2.399	-1.309	-0.854	-0.305	0	-0.337	8.216	1.531	-0.061	1.465	1.404	2.26	9.8	-0.391	1.282	1.282	-1.343	1506610323
-9.363	-1.876	-1.169	-1.038	0.122	0	2.694	-8.233	-0.5	0.488	-2.38	-0.549	3.691	9.015	1.547	-1.099	1.648	1.831	-9.363	-1.876	-1.169	-1.038	0.122	0	-0.294	8.847	1.01	0.549	2.014	1.587	1.29	9.685	-0.652	1.282	1.282	-1.343	1506610323
-9.527	-1.858	-1.079	-0.854	0.061	-0.122	2.558	-8.555	-0.329	0.488	-2.38	-0.549	3.663	9.604	0.846	-2.197	1.221	1.587	-9.527	-1.858	-1.079	-0.854	0.061	-0.122	-0.098	9.617	1.193	1.343	2.502	1.526	0.837	9.755	-1.164	1.16	-0.61	-0.916	1506610323
-9.524	-1.738	-1.196	-0.732	-0.061	-0.305	2.787	-8.394	0.11	0.305	-2.38	-0.427	3.965	10.038	-0.36	-2.93	0.671	1.526	-9.524	-1.738	-1.196	-0.732	-0.061	-0.305	0.529	10.275	1.525	1.831	2.441	1.282	1.465	9.671	-1.648	1.099	0.427	-1.038	1506610323
-9.321	-1.669	-1.13	-0.854	-0.183	-0.549	2.806	-8.013	0.455	-0.366	-0.977	-0.061	4.423	9.956	-1.272	-2.747	0.061	2.075	-9.321	-1.669	-1.13	-0.854	-0.183	-0.549	0.824	10.112	1.648	0.793	2.014	1.221	1.19	9.604	-1.477	1.038	0.977	-1.16	1506610323
-9.311	-1.815	-1.13	-0.793	-0.183	-0.671	2.595	-8.065	0.555	-0.122	-0.916	-0.305	4.725	9.265	-0.938	-1.038	0.549	2.808	-9.311	-1.815	-1.13	-0.793	-0.183	-0.671	0.756	9.67	1.359	0.366	2.258	0.977	0.738	9.627	-1.275	0.977	0.549	-1.099	1506610323
-9.457	-1.927	-1.125	-0.366	-0.244	-0.244	2.389	-8.507	0.525	-0.122	-0.916	-0.305	4.404	8.928	-0.617	0.671	1.16	3.174	-9.457	-1.927	-1.125	-0.366	-0.244	-0.244	0.754	9.528	1.016	0.427	2.258	0.793	0.995	9.695	-1.231	0.61	-0.061	-0.977	1506610323
-9.8	-1.742	-1.126	0.244	-0.305	0.183	2.443	-8.593	0.379	0	-1.221	-0.244	4.053	8.91	-0.639	0.977	1.465	2.747	-9.8	-1.742	-1.126	0.244	-0.305	0.183	0.878	9.349	1.007	0.61	2.014	0.366	1.034	9.85	-1.195	0.61	-0.061	-0.977	1506610323
-9.802	-1.32	-1.278	0.671	-0.366	-0.061	2.493	-8.555	0.385	-0.549	-0.183	0.061	3.676	8.54	-0.435	1.038	1.648	2.319	-9.802	-1.32	-1.278	0.671	-0.366	-0.061	0.719	9.079	1.04	0.793	1.953	0.122	1.221	9.912	-1.079	0.061	-1.282	-0.61	1506610323
-9.612	-0.617	-1.41	0.427	-0.122	-0.244	2.419	-8.892	0.457	-0.732	0.549	0.488	3.408	8.341	-0.01	1.343	1.526	1.892	-9.612	-0.617	-1.41	0.427	-0.122	-0.244	0.298	9.15	1.023	0.671	1.77	0	2.059	9.732	-1.57	-0.549	-0.793	-0.549	1506610323
-9.759	-0.587	-1.215	0	0	0	2.394	-9.113	0.528	-0.671	0.854	0.916	3.283	8.623	0.322	1.404	1.221	1.465	-9.759	-0.587	-1.215	0	0	0	0.091	9.521	1.156	0.854	0.916	-0.183	1.666	9.786	-1.308	-0.793	-1.16	-0.366	1506610323
-10.737	-1.122	-0.988	-0.183	0.183	0.366	2.417	-9.271	0.445	-0.671	0.854	0.916	3.212	8.924	0.843	1.343	0.61	1.099	-10.737	-1.122	-0.988	-0.183	0.183	0.366	0.356	9.97	1.188	0.854	-0.122	-0.61	1.258	10.135	-1.68	-1.282	-1.587	-0.366	1506610323
-11.386	-1.829	-1.114	-0.427	-0.061	0.122	2.5	-10.106	0.236	-0.366	0.977	0.977	2.999	9.341	1.108	1.038	-0.549	0.61	-11.386	-1.829	-1.114	-0.427	-0.061	0.122	1.059	10.965	1.281	0.671	-0.549	-0.793	1.848	11.068	-1.109	-1.892	-1.282	-0.183	1506610323
-10.737	-2.594	-0.571	-0.061	-0.366	0.244	2.512	-10.896	-0.116	-0.061	0.732	0.854	3.236	10.099	1.385	0.671	-1.404	-0.488	-10.737	-2.594	-0.571	-0.061	-0.366	0.244	1.449	11.746	1.593	0.549	-0.793	-0.793	2.466	11.36	0.018	-3.174	-0.244	0.671	1506610323
-9.543	-3.003	0.349	0.427	-0.427	0.732	2.627	-10.177	-0.351	0	0.488	0.183	4.112	10.57	2.147	0.793	-0.427	-1.77	-9.543	-3.003	0.349	0.427	-0.427	0.732	1.197	10.83	1.531	0	-1.282	-0.671	2.29	10.836	1.48	-4.15	0.549	1.648	1506610323
-8.623	-2.449	0.995	0.793	-0.183	0.793	2.664	-8.96	-0.349	-0.305	0.977	-0.549	4.575	9.869	2.966	1.038	0.793	-2.075	-8.623	-2.449	0.995	0.793	-0.183	0.793	0.659	9.476	1.751	-0.488	-1.16	-0.427	1.938	10.075	2.067	-4.15	0.549	1.648	1506610323
-9.555	-1.663	0.778	0.61	-0.488	0.366	2.401	-8.379	-0.268	-0.244	1.404	-0.854	4.365	9.265	3.125	0.549	0.366	-1.77	-9.555	-1.663	0.778	0.61	-0.488	0.366	0.373	9.107	2.119	-0.549	-0.549	-0.122	1.008	9.764	1.29	-3.418	-0.183	3.113	1506610323
-10.355	-1.693	0.471	0.061	-0.854	-0.244	1.861	-8.358	-0.654	0.427	0.916	-0.732	4.218	9.374	2.699	-0.671	-0.793	-1.465	-10.355	-1.693	0.471	0.061	-0.854	-0.244	0.617	9.581	2.726	-0.244	-0.366	-0.244	0.029	10.624	0.397	-1.953	0.366	2.502	1506610323
-9.629	-1.702	0.938	-0.366	-0.549	-0.244	1.861	-8.358	-0.654	0.427	0.916	-0.732	4.285	9.875	2.131	-1.343	-1.404	-1.16	-9.629	-1.702	0.938	-0.366	-0.549	-0.244	0.988	10.411	2.729	-0.183	-0.732	-0.244	-0.275	10.135	0.371	-1.038	1.648	1.892	1506610324
-9.159	-1.29	1.095	-0.427	-0.305	-0.244	1.455	-9.132	-1.58	0.427	0.916	-0.732	4.454	10.171	1.822	-1.099	-1.648	-0.916	-9.159	-1.29	1.095	-0.427	-0.305	-0.244	1.086	10.04	2.635	-0.488	-0.916	-0.183	0.146	9.036	0.579	-1.038	1.648	1.892	1506610324
-9.088	-1.366	1.117	-0.427	-0.244	-0.183	1.556	-9.039	-2.353	1.282	-0.427	-0.427	4.677	9.359	1.997	-0.183	-0.549	-0.61	-9.088	-1.366	1.117	-0.427	-0.244	-0.183	1.078	8.936	2.523	-0.671	-0.854	-0.122	0.213	8.494	0.88	1.587	2.441	-0.061	1506610324
-8.845	-1.709	1.136	0.061	0.549	0.061	1.983	-8.367	-2.204	-0.305	0.977	-0.793	4.288	8.485	1.906	0	0.122	-0.305	-8.845	-1.709	1.136	0.061	0.549	0.061	1.077	8.581	2.428	-0.549	-0.183	0	-0.775	8.736	1.565	2.808	1.831	-0.977	1506610324
-9.301	-1.708	0.776	0.122	0.671	0.183	1.713	-8.758	-2.096	-0.305	0.732	-0.977	3.841	8.433	1.733	-0.305	-0.122	-0.366	-9.301	-1.708	0.776	0.122	0.671	0.183	1.239	9.085	2.483	0.122	0.183	0	-0.071	9.185	1.821	2.808	0.183	-1.16	1506610324
-9.606	-1.413	0.526	-0.366	0.549	0	1.499	-8.912	-1.883	0.061	-0.244	-1.221	3.875	8.74	1.585	-0.305	-0.183	-0.61	-9.606	-1.413	0.526	-0.366	0.549	0	1.324	9.296	2.757	0.488	0.549	0.061	2.059	10.013	2.219	2.38	0.061	-0.61	1506610324
-9.996	-0.979	0.498	-0.61	0.671	0.122	1.629	-9.083	-1.629	0.061	-0.244	-1.221	4.213	8.89	1.53	0.183	0.122	-0.549	-9.996	-0.979	0.498	-0.61	0.671	0.122	1.122	9.426	2.801	0.427	0.793	0.244	1.34	9.885	2.347	0.427	-0.061	-0.427	1506610324
-10.168	-1.578	0.517	-0.793	0.488	0	1.955	-9.162	-1.421	0.122	-0.488	-0.793	4.484	9.204	1.643	0.549	0.671	-0.122	-10.168	-1.578	0.517	-0.793	0.488	0	0.681	9.555	2.639	0.244	0.671	0.366	-0.245	10.064	2.004	0.732	-2.258	-0.977	1506610324
-9.932	-1.823	0.215	-0.549	0.427	0.061	2.291	-9.199	-1.125	-0.122	0.305	-0.427	4.399	9.52	1.779	0.61	0.977	0.366	-9.932	-1.823	0.215	-0.549	0.427	0.061	0.538	9.702	2.216	0.244	0.244	0.488	1.096	9.997	0.565	1.77	-0.977	-1.16	1506610324
-9.721	-1.581	-0.153	-0.61	0.061	0.061	2.466	-8.994	-0.746	-0.305	1.038	-0.427	3.981	9.652	1.744	0.427	0.671	0.61	-9.721	-1.581	-0.153	-0.61	0.061	0.061	0.916	9.741	1.881	0.366	0.244	0.427	1.907	10.16	0.133	1.77	-0.977	-1.16	1506610324
-9.685	-1.579	-0.458	-0.61	0.183	-0.061	2.323	-8.818	-0.477	-0.366	0.854	-0.61	3.673	9.497	1.68	0.305	0.305	0.488	-9.685	-1.579	-0.458	-0.61	0.183	-0.061	1.171	9.758	1.672	0.366	0.61	0.305	1.195	10.011	0.543	1.282	0.244	-0.854	1506610324
-9.756	-1.564	-0.563	-0.671	0.061	0	2.143	-8.77	-0.278	-0.305	0.183	-0.671	3.577	9.424	1.465	0.244	0.244	0.244	-9.756	-1.564	-0.563	-0.671	0.061	0	1.172	9.841	1.482	0.305	0.732	0.305	1.086	9.951	0.108	0.916	-0.244	-0.488	1506610324
-9.807	-1.507	-0.548	-0.61	0	0	2.143	-8.77	-0.278	-0.305	0.183	-0.671	3.527	9.397	1.311	0.305	0.366	-0.061	-9.807	-1.507	-0.548	-0.61	0	0	1.152	9.796	1.333	0.183	0.61	0.244	0.937	9.935	-0.209	0.793	-0.122	-0.366	1506610324
-9.872	-1.425	-0.633	-0.61	-0.061	-0.061	2.115	-8.704	-0.129	-0.183	-0.244	-0.61	3.405	9.335	1.148	0.305	0.366	-0.305	-9.872	-1.425	-0.633	-0.61	-0.061	-0.061	1.219	9.732	1.243	0.122	0.549	0.122	0.987	9.927	-0.42	0.793	0.183	-0.427	1506610324
-9.795	-1.365	-0.688	-0.671	-0.061	-0.183	2.156	-8.75	-0.069	-0.061	-0.305	-0.427	3.32	9.278	1.072	0.366	0.244	-0.549	-9.795	-1.365	-0.688	-0.671	-0.061	-0.183	1.231	9.725	1.175	0.122	0.61	0.061	1.007	9.954	-0.488	0.732	0.366	-0.366	1506610324
-9.676	-1.481	-0.714	-0.61	0.061	-0.183	2.156	-8.75	-0.069	-0.061	-0.305	-0.427	3.348	9.329	1.017	0.366	0.305	-0.916	-9.676	-1.481	-0.714	-0.61	0.061	-0.183	1.227	9.757	1.174	0.183	0.61	0	0.882	9.916	-0.566	0.549	0.366	-0.366	1506610324
-9.753	-1.553	-0.657	-0.488	0.122	-0.122	2.241	-8.941	-0.043	-0.061	-0.305	0.061	3.425	9.394	0.981	0.366	0.488	-1.221	-9.753	-1.553	-0.657	-0.488	0.122	-0.122	1.253	9.701	1.217	0.183	0.549	-0.122	0.961	9.9	-0.62	0.549	0.366	-0.366	1506610324
-9.784	-1.437	-0.629	-0.427	0.183	-0.061	2.33	-8.809	0.013	0	-0.122	0.549	3.476	9.39	0.952	0.366	0.427	-1.343	-9.784	-1.437	-0.629	-0.427	0.183	-0.061	1.249	9.649	1.241	0.183	0.488	-0.244	0.968	9.975	-0.56	0.183	0.183	-0.061	1506610324
-9.795	-1.312	-0.589	-0.427	0.305	-0.122	2.33	-8.809	0.013	0	-0.122	0.549	3.567	9.433	0.983	0.488	0.305	-1.282	-9.795	-1.312	-0.589	-0.427	0.305	-0.122	1.134	9.672	1.286	0.061	0.488	-0.244	0.901	9.935	-0.681	0.183	0.183	-0.061	1506610324
-9.845	-1.224	-0.642	-0.366	0.305	-0.122	2.487	-8.926	-0.026	0.061	-0.061	1.16	3.693	9.576	1.032	0.488	0.427	-1.099	-9.845	-1.224	-0.642	-0.366	0.305	-0.122	1	9.761	1.33	0.061	0.305	-0.305	0.791	9.97	-0.746	0.061	0.122	0	1506610324
-9.844	-1.182	-0.669	-0.366	0.183	-0.122	2.627	-8.948	-0.011	0.122	-0.061	1.343	3.743	9.708	1.084	0.427	0.366	-0.854	-9.844	-1.182	-0.669	-0.366	0.183	-0.122	0.922	9.784	1.396	0.061	0.122	-0.244	0.918	9.928	-0.754	0.122	0.061	-0.061	1506610324
-9.801	-1.261	-0.665	-0.305	0.122	-0.061	2.767	-8.887	-0.001	0.244	-0.122	1.282	3.783	9.749	1.128	0.366	0.183	-0.488	-9.801	-1.261	-0.665	-0.305	0.122	-0.061	0.973	9.75	1.416	0	-0.122	-0.183	0.985	9.922	-0.738	0.061	0.122	-0.061	1506610324
-9.765	-1.261	-0.674	-0.305	0.183	-0.061	2.871	-8.893	-0.041	0.305	-0.305	1.16	3.747	9.704	1.174	0.366	0.061	-0.061	-9.765	-1.261	-0.674	-0.305	0.183	-0.061	1.108	9.629	1.363	0	-0.122	-0.122	1.004	9.887	-0.693	0.122	0.122	-0.061	1506610324
-9.817	-1.261	-0.675	-0.244	0.122	0	3.013	-8.916	-0.12	0.366	-0.366	0.916	3.657	9.598	1.243	0.305	0.061	0.183	-9.817	-1.261	-0.675	-0.244	0.122	0	1.239	9.58	1.3	0.061	-0.061	-0.061	0.919	9.904	-0.628	0.061	0.122	0	1506610324
-9.825	-1.224	-0.657	-0.183	-0.061	0	3.131	-8.9	-0.181	0.366	-0.366	0.549	3.567	9.566	1.284	0.244	0.122	0.244	-9.825	-1.224	-0.657	-0.183	-0.061	0	1.322	9.597	1.284	0.122	0.061	0	0.932	9.914	-0.622	0.061	0.122	0	1506610324
-9.814	-1.184	-0.657	-0.183	-0.122	0	3.167	-8.839	-0.279	0.305	-0.305	0.244	3.487	9.576	1.299	0.122	0.122	0.244	-9.814	-1.184	-0.657	-0.183	-0.122	0	1.346	9.597	1.293	0.122	0.183	0	0.976	9.905	-0.632	0.061	0.061	0	1506610325
-9.805	-1.166	-0.634	-0.122	-0.122	0.061	3.124	-8.776	-0.316	0.244	-0.305	-0.061	3.425	9.572	1.274	0.061	0.122	0.305	-9.805	-1.166	-0.634	-0.122	-0.122	0.061	1.361	9.65	1.305	0.183	0.183	0.061	0.976	9.905	-0.632	0.061	0.061	0	1506610325
-9.806	-1.158	-0.67	-0.122	-0.122	0	3.027	-8.714	-0.362	0.122	-0.244	-0.244	3.369	9.631	1.247	0.061	0.122	0.305	-9.806	-1.158	-0.67	-0.122	-0.122	0	1.373	9.716	1.316	0.122	0.244	0.061	0.901	9.921	-0.754	0.061	0.061	0	1506610325
-9.806	-1.126	-0.69	-0.122	-0.061	0	2.93	-8.693	-0.396	0.061	-0.183	-0.366	3.307	9.666	1.169	0.061	0.122	0.305	-9.806	-1.126	-0.69	-0.122	-0.061	0	1.383	9.788	1.322	0.122	0.183	0	0.93	9.906	-0.779	0.061	0.061	0	1506610325
-9.805	-1.077	-0.689	-0.061	-0.061	0	2.828	-8.731	-0.407	0	-0.183	-0.427	3.248	9.698	1.107	0.061	0.122	0.244	-9.805	-1.077	-0.689	-0.061	-0.061	0	1.336	9.781	1.304	0.061	0.122	0	1.048	9.884	-0.764	0.061	0	0	1506610325
-9.816	-1.055	-0.66	0	-0.061	0	2.762	-8.75	-0.365	-0.122	-0.183	-0.549	3.206	9.666	1.095	0.061	0.183	0.183	-9.816	-1.055	-0.66	0	-0.061	0	1.272	9.711	1.261	0	0.061	0	1.097	9.883	-0.756	0	0	0	1506610325
-9.832	-1.02	-0.658	-0.061	-0.061	0	2.754	-8.759	-0.325	-0.183	-0.061	-0.671	3.159	9.607	1.116	0.061	0.183	0.122	-9.832	-1.02	-0.658	-0.061	-0.061	0	1.236	9.654	1.221	0	0	0	1.125	9.86	-0.748	0	0	0	1506610325
-9.835	-1.038	-0.645	-0.061	0	0	2.676	-8.818	-0.187	-0.305	0.183	-0.671	3.103	9.561	1.104	0	0.061	0.061	-9.835	-1.038	-0.645	-0.061	0	0	1.275	9.692	1.199	0	-0.061	0	1.09	9.878	-0.726	0	0	0	1506610325
-9.808	-1.065	-0.651	0	0	0	2.555	-8.865	-0.056	-0.305	0.183	-0.61	3.128	9.598	1.064	-0.061	-0.061	-0.061	-9.808	-1.065	-0.651	0	0	0	1.311	9.756	1.201	0	-0.061	-0.061	1.067	9.897	-0.751	-0.061	0	0	1506610325
-9.796	-1.064	-0.668	0	0	-0.061	2.486	-8.801	0.072	-0.244	0.122	-0.549	3.205	9.621	1.041	-0.061	-0.061	-0.183	-9.796	-1.064	-0.668	0	0	-0.061	1.33	9.732	1.219	-0.061	-0.122	-0.061	1.042	9.889	-0.745	-0.061	0	0	1506610325
-9.802	-1.007	-0.641	0.061	0	-0.061	2.446	-8.781	0.144	-0.183	0.183	-0.366	3.256	9.586	1.03	-0.061	-0.061	-0.183	-9.802	-1.007	-0.641	0.061	0	-0.061	1.357	9.701	1.184	-0.061	-0.122	-0.061	1.122	9.879	-0.739	0	-0.061	0	1506610325
-9.828	-1.022	-0.65	0.061	0	-0.061	2.397	-8.799	0.14	-0.122	0.183	-0.183	3.322	9.562	1.052	-0.061	-0.061	-0.244	-9.828	-1.022	-0.65	0.061	0	-0.061	1.378	9.668	1.18	-0.061	-0.122	-0.122	1.129	9.873	-0.752	0	-0.061	0	1506610325
-9.824	-1.037	-0.634	0	0	-0.061	2.373	-8.839	0.089	-0.061	0.183	-0.061	3.359	9.53	1.056	-0.061	-0.061	-0.244	-9.824	-1.037	-0.634	0	0	-0.061	1.355	9.677	1.201	-0.061	-0.061	-0.122	1.12	9.878	-0.746	0	-0.061	0	1506610325
-9.826	-1.075	-0.657	0.061	0	-0.061	2.376	-8.844	0.005	0	0.061	0.061	3.415	9.548	1.065	-0.061	-0.122	-0.244	-9.826	-1.075	-0.657	0.061	0	-0.061	1.34	9.673	1.215	-0.061	-0.183	-0.122	1.096	9.884	-0.721	0	-0.061	0	1506610325
-9.793	-1.073	-0.654	0.061	0	-0.061	2.438	-8.838	-0.057	0.061	0.061	0.183	3.452	9.57	1.038	-0.061	-0.183	-0.183	-9.793	-1.073	-0.654	0.061	0	-0.061	1.397	9.689	1.251	-0.122	-0.183	-0.122	1.135	9.886	-0.711	-0.061	0	0	1506610325
-9.802	-1.036	-0.693	0.061	0.061	-0.061	2.473	-8.819	-0.129	0.061	0	0.244	3.497	9.568	1.06	0	-0.183	-0.122	-9.802	-1.036	-0.693	0.061	0.061	-0.061	1.384	9.656	1.225	-0.122	-0.122	-0.122	1.146	9.874	-0.701	-0.122	-0.061	0	1506610325
-9.771	-1.083	-0.714	0	0.061	-0.061	2.534	-8.789	-0.187	0.061	-0.061	0.305	3.502	9.534	1.069	0	-0.061	-0.122	-9.771	-1.083	-0.714	0	0.061	-0.061	1.346	9.629	1.227	-0.061	-0.061	-0.122	1.172	9.863	-0.724	-0.122	-0.061	0	1506610325
-9.75	-1.086	-0.696	-0.061	0.183	-0.122	2.608	-8.777	-0.232	0.061	-0.061	0.305	3.487	9.539	1.102	0	-0.122	-0.061	-9.75	-1.086	-0.696	-0.061	0.183	-0.122	1.347	9.636	1.27	-0.061	-0.061	-0.122	1.176	9.868	-0.694	-0.061	-0.061	0	1506610325
-9.814	-1.053	-0.617	-0.061	0.122	-0.061	2.645	-8.796	-0.285	0.061	-0.061	0.305	3.484	9.538	1.073	0	-0.122	0	-9.814	-1.053	-0.617	-0.061	0.122	-0.061	1.381	9.659	1.305	0	0	-0.122	1.135	9.863	-0.633	-0.122	0	0.061	1506610325
-9.893	-1	-0.634	-0.061	0	-0.061	2.687	-8.792	-0.313	0.061	-0.122	0.244	3.442	9.546	1.049	0	-0.061	0	-9.893	-1	-0.634	-0.061	0	-0.061	1.394	9.637	1.335	-0.061	0.061	-0.122	1.099	9.86	-0.712	-0.183	0	0.061	1506610325
-9.843	-1.09	-0.671	-0.122	0	-0.122	2.738	-8.814	-0.341	0.061	-0.122	0.244	3.389	9.516	1.05	0.061	0	0.061	-9.843	-1.09	-0.671	-0.122	0	-0.122	1.357	9.649	1.355	0	0.061	-0.122	1.117	9.884	-0.739	-0.061	-0.061	0.061	1506610325
-9.794	-1.157	-0.659	-0.122	0	-0.122	2.732	-8.857	-0.373	-0.061	-0.122	0	3.326	9.575	1.074	0.122	0	0.061	-9.794	-1.157	-0.659	-0.122	0	-0.122	1.324	9.695	1.323	0	0.061	-0.122	1.116	9.89	-0.627	-0.061	0.122	-0.061	1506610325
-9.778	-1.186	-0.683	-0.122	0	-0.122	2.714	-8.824	-0.355	-0.061	-0.183	-0.061	3.293	9.629	1.09	0.122	0.061	0	-9.778	-1.186	-0.683	-0.122	0	-0.122	1.343	9.691	1.336	0	0.122	-0.122	1.097	9.879	-0.609	-0.061	0.122	-0.061	1506610325
-9.781	-1.172	-0.714	-0.122	0	-0.061	2.664	-8.762	-0.331	-0.061	-0.183	-0.122	3.284	9.619	1.126	0.122	0.061	0	-9.781	-1.172	-0.714	-0.122	0	-0.061	1.311	9.655	1.365	0	0.183	-0.122	1.067	9.88	-0.639	0.061	0.061	-0.061	1506610325
-9.778	-1.152	-0.723	-0.122	0	-0.061	2.611	-8.762	-0.288	-0.122	-0.183	-0.122	3.272	9.599	1.146	0.061	0.122	0	-9.778	-1.152	-0.723	-0.122	0	-0.061	1.197	9.637	1.371	0	0.183	-0.061	1.166	9.868	-0.627	0	0.061	0	1506610325
-9.781	-1.151	-0.695	-0.122	0	-0.061	2.549	-8.809	-0.264	-0.061	-0.244	-0.122	3.254	9.601	1.13	0.061	0.122	0	-9.781	-1.151	-0.695	-0.122	0	-0.061	1.108	9.658	1.377	0	0.183	-0.061	1.183	9.868	-0.575	0	0.061	0	1506610326
-9.793	-1.195	-0.706	-0.122	0	-0.061	2.568	-8.837	-0.238	-0.061	-0.122	-0.061	3.231	9.642	1.104	0	0.122	0	-9.793	-1.195	-0.706	-0.122	0	-0.061	1.091	9.695	1.391	0	0.122	0	1.129	9.865	-0.648	0	0.122	0	1506610326
-9.774	-1.224	-0.729	-0.122	0	-0.061	2.558	-8.85	-0.227	-0.122	-0.061	-0.061	3.211	9.66	1.049	0	0.061	0.061	-9.774	-1.224	-0.729	-0.122	0	-0.061	1.117	9.696	1.391	0	0.061	0	1.084	9.869	-0.681	0	0	0	1506610326
-9.765	-1.212	-0.709	-0.122	0.061	0	2.535	-8.878	-0.178	-0.061	-0.122	-0.061	3.192	9.625	1.011	0	0.061	0.061	-9.765	-1.212	-0.709	-0.122	0.061	0	1.12	9.679	1.384	0	0.061	0	1.145	9.875	-0.629	0	0	0	1506610326
-9.763	-1.184	-0.705	-0.122	0.061	0	2.537	-8.86	-0.169	0	-0.122	-0.061	3.18	9.615	0.993	0	0.061	0	-9.763	-1.184	-0.705	-0.122	0.061	0	1.105	9.664	1.355	0	0.061	0	1.176	9.871	-0.609	0	0.061	0	1506610326
-9.805	-1.156	-0.699	-0.244	0.061	-0.061	2.525	-8.866	-0.159	0.061	-0.122	-0.061	3.156	9.591	0.985	0	0	0	-9.805	-1.156	-0.699	-0.244	0.061	-0.061	1.126	9.637	1.376	0	0.061	-0.061	1.172	9.851	-0.604	0	0.061	0.061	1506610326
-9.851	-1.231	-0.62	-0.183	-0.061	0	2.521	-8.879	-0.156	0.061	-0.183	-0.061	3.204	9.561	0.965	0	0	0	-9.851	-1.231	-0.62	-0.183	-0.061	0	1.238	9.683	1.383	0.061	0	-0.061	1.084	9.9	-0.663	0	0.061	0.061	1506610326
-9.805	-1.236	-0.613	-0.183	0	-0.122	2.443	-8.996	-0.175	0.183	-0.305	-0.122	3.344	9.595	0.974	0.122	0.061	0.061	-9.805	-1.236	-0.613	-0.183	0	-0.122	1.468	9.783	1.408	0	0.183	0	0.995	9.849	-0.494	0.061	0.061	0	1506610326
-9.88	-1.129	-0.831	-0.488	-0.366	-0.427	2.308	-9.153	-0.197	0.305	-0.793	-0.366	3.596	9.649	1.04	0.183	0.244	0.061	-9.88	-1.129	-0.831	-0.488	-0.366	-0.427	1.632	9.807	1.328	-0.122	0.244	-0.061	0.66	9.877	-0.709	0.244	-0.122	-0.122	1506610326
-9.764	-1.068	-1.17	-0.793	-0.366	-0.732	2.156	-9.274	-0.238	0.488	-1.404	-0.61	3.836	9.621	1.108	0.305	0.488	0.122	-9.764	-1.068	-1.17	-0.793	-0.366	-0.732	1.912	9.853	1.242	-0.122	0.366	-0.122	0.754	9.814	-1.336	0.427	-0.427	-0.244	1506610326
-9.549	-1.014	-1.481	-1.16	-0.183	-0.854	2.019	-9.408	-0.255	0.732	-2.075	-0.854	3.913	9.568	1.032	0.366	0.427	0.183	-9.549	-1.014	-1.481	-1.16	-0.183	-0.854	2.43	9.781	1.13	-0.122	0.732	-0.305	0.873	9.783	-1.742	0.671	0.183	-0.427	1506610326
-9.635	-0.793	-1.634	-1.526	0	-0.793	2.016	-9.229	-0.135	0.732	-2.075	-0.854	-24.452	-37.181	-19.998	0.61	0.488	0	-9.635	-0.793	-1.634	-1.526	0	-0.793	2.516	9.519	0.867	-0.183	1.282	-0.427	1.436	9.758	-1.736	0.427	0.793	-0.671	1506610326
-9.792	-0.615	-1.782	-2.075	-0.061	-0.671	2.024	-9.094	-0.005	1.16	-2.502	-1.099	3.959	8.849	0.828	0.854	1.526	-0.488	-9.792	-0.615	-1.782	-2.075	-0.061	-0.671	2.205	9.3	0.559	-0.244	1.831	-0.427	1.774	9.795	-1.745	0.427	0.793	-0.671	1506610326
-9.823	-0.773	-1.761	-2.441	-0.061	-0.61	2.078	-9.149	0.278	1.16	-2.502	-1.099	4.026	9.032	0.646	0.793	1.892	-0.916	-9.823	-0.773	-1.761	-2.441	-0.061	-0.61	1.841	9.463	0.28	0	2.319	-0.305	1.75	9.799	-1.672	0.305	1.221	-0.61	1506610326
-9.879	-0.894	-1.607	-2.502	-0.061	-0.427	2.186	-9.093	0.63	1.282	-2.441	-0.977	4.204	9.253	0.446	0.732	2.319	-1.221	-9.879	-0.894	-1.607	-2.502	-0.061	-0.427	1.451	9.703	0.145	0.183	2.563	-0.183	1.535	9.854	-1.487	0	1.343	-0.549	1506610326
-9.805	-0.736	-1.621	-2.502	-0.244	-0.366	2.121	-8.832	0.935	1.77	-2.014	-0.732	4.469	9.426	0.284	0.671	2.502	-1.221	-9.805	-0.736	-1.621	-2.502	-0.244	-0.366	1.075	9.863	0.166	0.183	2.563	-0.183	1.519	9.843	-1.177	0	1.343	-0.549	1506610326
-9.743	-0.522	-1.896	-2.747	-0.488	-0.366	1.958	-8.397	1.145	1.77	-2.014	-0.732	4.7	9.475	0.202	0.61	2.686	-0.793	-9.743	-0.522	-1.896	-2.747	-0.488	-0.366	0.635	9.859	0.228	0.183	2.747	0.122	1.817	9.745	-1.227	-0.122	1.16	-0.427	1506610326
-9.816	-0.528	-2.213	-3.174	-0.671	-0.366	1.94	-8.045	1.171	1.892	-2.563	-0.61	4.771	9.544	0.117	0.488	2.563	-0.244	-9.816	-0.528	-2.213	-3.174	-0.671	-0.366	0.378	9.835	0.221	0	2.502	0.366	2.009	9.751	-1.32	-0.183	1.404	-0.488	1506610326
-9.792	-0.763	-2.411	-3.54	-0.793	-0.366	2.037	-8.068	1.172	1.892	-2.991	0.244	4.612	9.713	-0.02	0.366	2.197	0.183	-9.792	-0.763	-2.411	-3.54	-0.793	-0.366	0.572	10.044	0.148	-0.061	2.319	0.549	1.838	9.79	-1.489	-0.305	1.892	-0.549	1506610326
-9.624	-1.001	-2.495	-3.54	-0.732	-0.427	2.188	-8.219	0.994	1.892	-2.991	0.244	4.582	9.68	-0.087	0.305	2.319	0.305	-9.624	-1.001	-2.495	-3.54	-0.732	-0.427	0.976	10.151	0.075	-0.061	2.38	0.549	1.336	9.805	-1.894	-0.366	2.258	-0.61	1506610326
-9.516	-1.213	-2.647	-3.296	-0.793	-0.366	2.364	-8.347	0.807	1.587	-3.479	1.038	4.451	9.442	-0.1	0.427	2.747	0.305	-9.516	-1.213	-2.647	-3.296	-0.793	-0.366	1.268	10.013	-0.096	-0.122	2.563	0.549	1.043	9.756	-2.073	-0.61	2.136	-0.854	1506610326
-9.555	-1.264	-2.844	-3.052	-1.099	-0.244	2.631	-8.363	0.815	1.343	-3.418	0.977	4.273	9.211	-0.074	0.549	3.113	0.122	-9.555	-1.264	-2.844	-3.052	-1.099	-0.244	1.381	9.828	-0.282	-0.244	2.747	0.61	1.306	9.833	-2.034	-0.61	2.136	-0.854	1506610326
-9.653	-0.969	-3.08	-2.93	-1.404	0	2.784	-8.4	0.786	1.343	-3.418	0.977	4.192	9.052	-0.044	0.488	3.418	-0.122	-9.653	-0.969	-3.08	-2.93	-1.404	0	1.287	9.671	-0.406	-0.244	2.93	0.732	1.53	9.845	-2.042	-0.977	2.136	-0.854	1506610326
-9.509	-0.794	-3.001	-3.296	-1.709	0.061	2.866	-8.451	0.764	0.671	-3.418	0.854	4.168	8.934	-0.019	0.366	3.601	-0.183	-9.509	-0.794	-3.001	-3.296	-1.709	0.061	1.005	9.503	-0.457	-0.183	3.052	0.793	1.857	10	-1.796	-1.343	2.625	-0.793	1506610326
-9.79	-1.165	-2.493	-3.723	-1.465	0.183	3.019	-8.656	0.848	0.366	-3.174	1.038	4.102	9.11	-0.181	0.122	3.418	-0.183	-9.79	-1.165	-2.493	-3.723	-1.465	0.183	0.59	9.487	-0.428	-0.183	3.052	1.038	1.725	10.084	-1.067	-2.136	2.808	-0.671	1506610326
-10.368	-1.422	-2.172	-3.662	-1.099	0.244	3.231	-9.519	1.056	0.366	-2.747	1.343	4.133	9.885	-0.489	-0.183	2.747	-0.122	-10.368	-1.422	-2.172	-3.662	-1.099	0.244	0.961	10.232	0.089	0.122	3.296	0.977	1.089	10.466	-0.47	-2.93	3.54	-0.305	1506610327
-10.509	-1.977	-1.526	-3.296	-0.854	0.305	3.364	-10.11	1.138	0.61	-2.869	1.282	4.387	10.198	-0.5	0.061	2.625	0.122	-10.509	-1.977	-1.526	-3.296	-0.854	0.305	1.235	10.686	1.23	0.854	3.113	0.61	0.935	11.087	0.392	-3.784	3.296	0.427	1506610327
-10.127	-2.54	-0.29	-3.601	-1.343	0.244	3.482	-10.042	1.019	1.16	-3.357	0.671	4.906	9.781	-0.183	0.732	3.296	0.549	-10.127	-2.54	-0.29	-3.601	-1.343	0.244	1.315	10.307	1.835	1.038	3.174	0.549	1.306	11.03	1.418	-3.784	3.296	0.427	1506610327
-10.226	-2.458	0.828	-3.845	-1.526	-0.122	3.378	-9.331	0.799	1.648	-4.15	-0.244	4.867	9.209	0.397	1.343	4.211	1.465	-10.226	-2.458	0.828	-3.845	-1.526	-0.122	0.934	9.324	1.968	0.305	3.235	0.854	1.688	9.65	1.977	-4.7	3.296	0.793	1506610327
-10.539	-2.779	0.968	-3.601	-2.075	-0.366	3.096	-9.015	0.335	1.892	-4.578	-0.427	4.04	9.573	0.535	1.16	4.15	2.075	-10.539	-2.779	0.968	-3.601	-2.075	-0.366	1.053	9.128	2.257	0.549	3.662	0.854	0.06	9.469	2.292	-4.517	4.028	2.014	1506610327
-9.042	-2.96	0.965	-3.174	-0.793	-0.061	2.931	-9.424	-0.211	2.075	-4.456	0.244	3.267	10.458	0.487	0.732	2.747	2.197	-9.042	-2.96	0.965	-3.174	-0.793	-0.061	1.621	10.106	2.305	1.099	4.211	0.549	0.419	8.898	1.644	-2.258	3.174	2.258	1506610327
-8.643	-2.138	0.802	-2.808	-0.061	0.305	2.97	-8.894	-0.718	2.075	-4.456	0.244	3.328	10.156	0.549	1.099	2.747	2.258	-8.643	-2.138	0.802	-2.808	-0.061	0.305	1.507	10.081	2.494	1.221	4.517	0.244	1.924	8.699	0.574	-0.183	2.869	3.174	1506610327
-8.744	-1.39	0.421	-2.991	-0.366	0.122	3.102	-8.004	-0.943	1.831	-3.54	0.61	3.304	9.499	0.634	1.587	3.662	2.747	-8.744	-1.39	0.421	-2.991	-0.366	0.122	0.834	9.092	2.504	0.488	4.395	0.488	1.811	9.327	0.888	1.587	5.127	4.333	1506610327
-8.923	-1.126	0.185	-3.174	-0.183	0.244	3.126	-8.007	-1.095	1.465	-3.052	0.305	2.857	9.473	0.762	1.648	3.906	2.93	-8.923	-1.126	0.185	-3.174	-0.183	0.244	0.175	8.703	2.469	0.122	4.211	0.671	2.066	9.563	1.308	1.587	5.127	4.333	1506610327
-9.385	-0.895	-0.026	-3.601	-0.305	0.244	2.882	-8.494	-1.357	1.282	-3.296	0.061	2.172	9.731	0.585	1.343	2.869	2.38	-9.385	-0.895	-0.026	-3.601	-0.305	0.244	-0.035	9.054	2.382	0.427	3.784	0.61	2.375	9.738	1.513	1.953	5.188	4.639	1506610327
-9.838	-0.829	0.008	-3.601	-0.488	0.366	2.728	-8.769	-1.501	0.916	-3.418	0	1.749	9.533	0.384	0.977	1.587	1.709	-9.838	-0.829	0.008	-3.601	-0.488	0.366	0.284	9.289	2.399	0.793	3.113	0.427	1.48	10.233	1.325	2.38	5.676	4.15	1506610327
-9.725	-0.729	0.132	-3.54	-0.366	0.549	2.734	-8.837	-1.433	0.488	-3.113	0	1.888	9.098	0.574	1.282	1.465	0.793	-9.725	-0.729	0.132	-3.54	-0.366	0.549	0.75	9.29	2.342	0.793	2.808	0.305	1.269	10.111	1.392	2.38	5.676	4.15	1506610327
-9.6	-0.573	0.212	-3.54	-0.366	0.549	2.615	-8.78	-1.152	0.488	-3.113	0	1.945	8.854	0.711	1.709	1.831	-0.305	-9.6	-0.573	0.212	-3.54	-0.366	0.549	1.061	9.294	2.11	0.793	2.563	0.183	0.953	9.597	1.296	2.625	5.615	3.54	1506610327
-9.653	-0.647	0.251	-3.113	0	0.732	2.608	-8.668	-0.75	0.122	-3.113	0	2.126	8.786	0.86	1.709	1.831	-0.305	-9.653	-0.647	0.251	-3.113	0	0.732	1.372	9.355	2.013	0.732	2.38	0.061	0.319	9.106	1.698	2.441	4.456	1.587	1506610327
-10.117	-0.715	0.157	-3.113	-0.061	0.671	2.707	-8.626	-0.263	-0.122	-2.747	0.305	2.454	8.971	1.113	2.136	2.38	-2.075	-10.117	-0.715	0.157	-3.113	-0.061	0.671	1.494	9.473	1.927	0.732	2.38	-0.061	0.94	9.138	2.262	2.441	4.456	1.587	1506610327
-10.087	-0.731	0.324	-3.296	-0.061	0.427	2.754	-8.793	0.144	0.061	-2.441	0.488	2.454	8.971	1.113	2.136	2.38	-2.075	-10.087	-0.731	0.324	-3.296	-0.061	0.427	1.347	9.716	1.838	0.854	2.38	-0.061	2.36	9.573	2.931	2.075	4.517	0.549	1506610327
-10.548	-0.731	0.61	-3.418	-0.122	0.183	2.742	-8.91	0.455	0.305	-2.441	0.732	3.01	9.459	1.415	2.197	2.808	-2.747	-10.548	-0.731	0.61	-3.418	-0.122	0.183	1.156	9.982	1.817	0.854	2.38	0	2.492	9.481	3.064	0.549	3.662	0	1506610327
-11.025	-1.817	-0.209	-2.808	-0.61	-0.061	2.779	-9.057	0.7	0.488	-2.869	0.977	4.087	10.738	1.654	2.014	3.357	-2.808	-11.025	-1.817	-0.209	-2.808	-0.61	-0.061	1.071	10.429	1.943	0.671	2.38	0.061	2.492	9.481	3.064	0.549	3.662	0	1506610327
-10.156	-2.108	0.345	-2.197	-0.305	-0.061	2.963	-9.74	0.66	0.488	-2.869	0.977	4.344	11.739	1.652	1.587	3.296	-2.197	-10.156	-2.108	0.345	-2.197	-0.305	-0.061	1.077	11.328	1.871	0.671	2.38	0.061	0.239	10.93	1.476	1.587	1.831	-0.366	1506610327
-9.915	-1.674	0.312	-1.77	-0.061	-0.061	3.278	-9.879	0.634	0.793	-2.869	1.526	4.607	11.793	1.821	1.16	3.113	-1.465	-9.915	-1.674	0.312	-1.77	-0.061	-0.061	0.705	11.426	1.779	0.366	2.075	0.183	-0.225	9.993	2.78	2.197	-0.732	-0.916	1506610327
-9.375	-1.556	-1.018	-1.953	0.061	-0.488	3.502	-9.148	0.77	0.793	-2.869	1.526	4.573	10.92	1.823	0.793	2.93	-0.488	-9.375	-1.556	-1.018	-1.953	0.061	-0.488	0.225	10.536	1.635	-0.061	1.953	0.549	-0.225	9.993	2.78	0.671	-1.526	-1.526	1506610327
-9.112	-2.044	-1.936	-2.197	-0.488	-0.61	3.51	-8.11	0.855	0.671	-2.869	1.16	4.079	9.993	1.546	0.061	2.502	0.61	-9.112	-2.044	-1.936	-2.197	-0.488	-0.61	0.221	9.597	1.19	-0.244	1.709	0.793	1.906	9.781	-0.628	3.845	-1.16	-1.343	1506610327
-9.314	-2.158	-2	-2.38	-0.061	-0.122	3.28	-7.788	0.798	0.854	-2.93	-0.549	3.586	9.293	1.121	-0.61	1.465	1.099	-9.314	-2.158	-2	-2.38	-0.061	-0.122	0.522	8.99	0.659	-0.61	1.709	1.038	2.03	9.795	-0.3	1.831	1.16	-1.343	1506610327
-9.662	-1.887	-1.921	-2.441	0.122	0.122	3.055	-8.74	0.685	0.793	-3.296	-1.099	3.627	9.426	0.642	-1.099	0.854	0.732	-9.662	-1.887	-1.921	-2.441	0.122	0.122	0.772	9.247	0.132	-0.427	2.563	1.404	1.308	9.951	-0.895	2.014	1.526	-1.282	1506610327
-9.86	-1.5	-1.839	-2.136	0.244	0.061	2.981	-9.446	0.736	0.427	-3.174	-1.587	4.474	10.027	-0.062	-1.648	1.892	0	-9.86	-1.5	-1.839	-2.136	0.244	0.061	0.665	10.033	-0.045	0.244	3.174	1.526	0.639	10.054	-1.529	1.526	1.953	-0.671	1506610327
-9.616	-1.069	-1.735	-2.258	0.122	-0.244	2.981	-9.446	0.736	0.427	-3.174	-1.587	4.864	10.009	-1.05	-2.075	2.747	0.305	-9.616	-1.069	-1.735	-2.258	0.122	-0.244	0.356	10.258	0.292	0.549	3.174	1.526	1.195	9.902	-1.936	1.099	-0.061	-0.793	1506610327
-9.39	-1.138	-1.694	-2.502	-0.305	-0.488	2.891	-8.451	1.748	0.183	-1.526	-2.136	4.606	9.302	-1.558	-1.404	1.648	1.526	-9.39	-1.138	-1.694	-2.502	-0.305	-0.488	0.213	9.923	0.569	0.244	2.258	1.465	1.195	9.902	-1.936	1.343	0	-1.16	1506610328
-9.399	-1.473	-1.745	-2.502	-0.549	-0.61	2.529	-7.791	2.092	0.183	-1.526	-2.136	4.534	8.711	-1.602	-0.305	0.793	2.563	-9.399	-1.473	-1.745	-2.502	-0.549	-0.61	0.402	9.351	0.544	-0.244	1.709	1.282	1.047	9.546	-1.306	1.343	0.793	-1.404	1506610328
-9.507	-1.647	-1.625	-2.258	-0.427	-0.61	2.134	-7.661	2.216	0.305	-1.282	-1.526	4.398	8.552	-1.751	0.183	0.977	2.747	-9.507	-1.647	-1.625	-2.258	-0.427	-0.61	0.782	9.128	0.201	-0.183	1.77	1.16	1.087	9.668	-1.183	1.038	1.709	-1.404	1506610328
-9.6	-1.503	-1.635	-1.953	-0.366	-0.427	1.927	-7.773	2.163	0.305	-1.282	-1.526	4.296	8.538	-1.788	0.366	1.648	2.319	-9.6	-1.503	-1.635	-1.953	-0.366	-0.427	1.105	9.282	0.035	0.244	2.197	0.854	1.087	9.668	-1.183	0.671	1.648	-1.099	1506610328
-9.616	-1.201	-1.749	-1.526	-0.244	-0.244	1.986	-7.736	2.113	0.366	-1.587	-0.671	4.072	8.543	-1.73	0.732	1.892	1.892	-9.616	-1.201	-1.749	-1.526	-0.244	-0.244	1.126	9.416	0.123	0.793	2.502	0.61	0.568	9.898	-1.224	0.427	1.343	-0.854	1506610328
-9.753	-1.109	-1.675	-1.16	-0.305	-0.122	2.141	-7.843	2.068	0.305	-1.648	0.122	3.978	8.823	-1.528	1.16	1.404	1.587	-9.753	-1.109	-1.675	-1.16	-0.305	-0.122	0.915	9.698	0.258	1.221	2.808	0.366	0.566	9.897	-1.824	-0.122	-0.305	-0.977	1506610328
-9.644	-0.891	-1.835	-0.732	-0.366	-0.122	2.292	-8.104	2.015	0.183	-1.465	0.671	4.055	9.189	-1.256	1.343	1.221	1.404	-9.644	-0.891	-1.835	-0.732	-0.366	-0.122	0.764	10.04	0.433	1.343	2.38	0.122	0.566	9.897	-1.824	-0.122	-0.305	-0.977	1506610328
-9.676	-0.634	-2.077	-0.549	-0.488	-0.183	2.431	-8.268	1.904	0.305	-1.526	1.77	4.035	9.314	-0.769	1.648	1.221	1.343	-9.676	-0.634	-2.077	-0.549	-0.488	-0.183	0.797	10.139	0.645	1.099	1.587	-0.183	1.214	9.783	-1.653	-0.305	-0.061	-1.099	1506610328
-10.442	-0.952	-2.032	-0.671	-0.488	0.122	2.723	-8.613	1.732	0.305	-1.526	2.258	3.878	9.327	-0.083	1.953	1.221	1.221	-10.442	-0.952	-2.032	-0.671	-0.488	0.122	1.038	10.117	0.62	0.549	0.671	-0.366	1.142	10.079	-1.608	-0.61	0.427	-1.16	1506610328
-11.297	-1.098	-1.644	-1.221	-0.122	0.183	3.119	-10.025	1.458	0.244	-1.404	2.625	3.579	10.027	0.391	2.014	0.793	0.549	-11.297	-1.098	-1.644	-1.221	-0.122	0.183	1.779	10.864	0.712	0.183	0.488	-0.488	1.036	10.892	-1.446	-1.282	0.183	-1.099	1506610328
-11.386	-1.76	-1.532	-1.465	-0.427	-0.061	3.761	-11.801	1.174	0.366	-1.038	2.502	3.736	10.938	0.994	1.77	0.793	-0.793	-11.386	-1.76	-1.532	-1.465	-0.427	-0.061	2.877	11.984	1.342	0.305	0.305	-1.038	0.524	11.561	-0.615	-1.831	0.305	-0.916	1506610328
-10.028	-2.348	-0.962	-0.732	-0.732	0	4.304	-11.117	0.867	0.427	-1.038	1.038	4.268	9.972	2.055	2.136	2.197	-1.77	-10.028	-2.348	-0.962	-0.732	-0.732	0	2.495	10.719	1.637	0.122	0.183	-1.038	0.462	11.579	0.4	-2.991	0.61	-0.061	1506610328
-8.922	-2.451	0.233	-0.671	-0.488	0.366	4.228	-9.355	1.031	0.122	-0.916	-0.793	4.248	8.646	2.85	2.319	3.296	-1.831	-8.922	-2.451	0.233	-0.671	-0.488	0.366	1.165	8.526	1.572	-0.549	0.427	-0.366	1.002	10.119	1.355	-2.991	0.61	-0.061	1506610328
-9.105	-2.437	1.074	-0.916	-0.305	0.549	3.749	-8.687	1.138	0.122	-0.305	-1.404	3.385	8.533	2.731	1.282	2.441	-1.526	-9.105	-2.437	1.074	-0.916	-0.305	0.549	0.386	7.958	1.796	-0.488	0.671	0.305	0.963	9.086	1.583	-3.906	1.16	0.61	1506610328
-9.823	-2.28	1.303	-0.793	-0.305	0.366	3.12	-8.532	1.007	0.122	-0.305	-1.404	2.673	9.373	2.004	-0.61	-0.061	-1.404	-9.823	-2.28	1.303	-0.793	-0.305	0.366	0.712	8.789	2.44	0.488	1.282	0.183	0.237	9.161	1.818	-3.052	1.099	2.502	1506610328
-10.524	-1.986	0.969	-0.671	-0.488	0.305	2.696	-8.61	0.672	0.732	-0.183	-1.282	3.001	10.287	1.421	-1.587	-1.465	-1.16	-10.524	-1.986	0.969	-0.671	-0.488	0.305	1.166	9.813	3.183	1.16	1.831	-0.122	0.237	9.161	1.818	-3.052	1.099	2.502	1506610328
-9.839	-1.785	0.945	-1.099	-0.732	0.183	2.592	-9.075	0.005	1.404	-0.793	-0.977	3.811	10.697	1.382	-0.916	-0.671	-0.916	-9.839	-1.785	0.945	-1.099	-0.732	0.183	0.976	10.337	3.242	0.61	1.648	0	-0.191	10.251	1.384	-1.953	0.671	2.686	1506610328
-8.892	-1.564	0.931	-1.709	-0.488	0.061	2.74	-8.99	-0.678	1.77	-1.587	-1.038	4.114	10.191	1.621	0.427	1.526	-0.305	-8.892	-1.564	0.931	-1.709	-0.488	0.061	0.392	9.983	3.07	-0.244	0.854	0.122	0.979	8.946	1.398	0.122	2.38	2.686	1506610328
-8.78	-1.757	0.949	-1.587	-0.366	-0.122	2.896	-8.381	-0.882	1.221	-1.099	-1.526	3.236	9.568	1.373	0.61	1.587	0.366	-8.78	-1.757	0.949	-1.587	-0.366	-0.122	0.402	9.286	2.862	-0.61	0.366	0.122	0.979	8.946	1.398	0.122	2.38	2.686	1506610328
-8.839	-2.114	0.787	-0.916	0.061	-0.061	2.767	-8.236	-0.92	0.793	-0.366	-1.831	2.604	9.284	1.217	0	0.427	0.488	-8.839	-2.114	0.787	-0.916	0.061	-0.061	0.709	8.998	2.663	-0.427	0.488	0	-0.182	9.25	2.046	0.854	4.272	2.747	1506610328
-9.421	-1.86	0.709	-0.488	0.244	0.122	2.348	-8.44	-0.992	0.61	-0.427	-1.709	2.501	9.176	1.205	-0.244	0.122	0.244	-9.421	-1.86	0.709	-0.488	0.244	0.122	1.12	9.085	2.539	0.122	0.671	-0.122	-0.079	9.615	2.44	0.916	4.028	2.747	1506610328
-9.747	-1.257	0.641	-0.671	0.244	0.061	2.029	-8.614	-1.125	0.427	-0.854	-1.282	2.665	9.196	1.178	0.061	0.244	-0.183	-9.747	-1.257	0.641	-0.671	0.244	0.061	1.394	9.235	2.631	0.244	0.977	-0.183	-0.079	9.615	2.44	0.916	3.418	2.563	1506610328
-9.684	-0.813	0.595	-1.038	0.183	-0.061	1.993	-8.644	-1.074	0.427	-0.854	-1.282	2.951	9.296	1.321	0.549	0.793	-0.366	-9.684	-0.813	0.595	-1.038	0.183	-0.061	1.199	9.304	2.684	0.183	1.038	-0.122	0.677	9.461	2.914	0.61	2.014	2.197	1506610328
-9.556	-0.695	0.634	-1.465	0	-0.183	2.041	-8.502	-0.719	-0.427	-0.793	0	2.842	9.411	1.434	0.61	0.671	-0.244	-9.556	-0.695	0.634	-1.465	0	-0.183	0.865	9.238	2.631	0.122	0.549	-0.244	1.192	9.082	3.04	0.427	1.587	1.709	1506610328
-9.478	-0.848	0.656	-1.282	0.122	-0.183	2.235	-8.422	-0.262	-0.732	-0.671	0.549	2.656	9.319	1.499	0.366	-0.061	-0.061	-9.478	-0.848	0.656	-1.282	0.122	-0.183	0.999	9.15	2.582	0.183	0.122	-0.366	1.153	8.88	2.909	0.793	1.587	1.404	1506610328
-9.521	-0.908	0.754	-0.916	0.305	-0.061	2.483	-8.484	0.243	-0.977	-0.366	1.099	2.759	9.221	1.62	0.366	-0.244	-0.244	-9.521	-0.908	0.754	-0.916	0.305	-0.061	1.372	9.17	2.479	0.244	-0.061	-0.427	1.536	8.794	2.791	0.977	1.587	1.099	1506610329
-9.585	-0.784	0.613	-0.793	0.427	0.061	2.559	-8.656	0.578	-1.038	-0.183	1.526	2.943	9.179	1.771	0.549	0.061	-0.61	-9.585	-0.784	0.613	-0.793	0.427	0.061	1.702	9.191	2.485	0.305	0.061	-0.427	2.263	8.975	2.823	0.916	1.465	0.854	1506610329
-9.705	-0.396	0.498	-0.854	0.427	0.183	2.678	-8.886	0.859	-1.038	-0.183	1.526	3.129	9.244	1.945	0.61	0.244	-0.793	-9.705	-0.396	0.498	-0.854	0.427	0.183	1.799	9.191	2.492	0.305	0.244	-0.366	2.815	8.892	3.248	0.61	1.16	0.732	1506610329
-9.789	0.054	0.774	-1.282	0.549	0.244	2.833	-9.107	1.153	-0.793	-0.061	1.892	3.286	9.311	2.156	0.549	0.427	-0.793	-9.789	0.054	0.774	-1.282	0.549	0.244	1.572	9.113	2.506	0.366	0.305	-0.305	2.798	8.792	3.645	0.244	0.61	0.427	1506610329
-11.184	-0.537	0.648	-1.465	0.244	0.244	2.967	-9.239	1.316	-0.061	-0.183	2.38	3.364	9.4	2.242	0.366	0.305	-0.61	-11.184	-0.537	0.648	-1.465	0.244	0.244	1.358	9.109	2.535	0.427	0.122	-0.122	2.025	8.58	3.584	-0.122	1.038	0.305	1506610329
-11.638	-1.952	0.484	-1.099	-0.427	0.183	3.048	-9.702	1.205	0.488	-0.61	2.258	3.452	9.946	2.2	0.122	0.061	-0.549	-11.638	-1.952	0.484	-1.099	-0.427	0.183	1.298	9.633	2.378	0.488	0	0.122	1.195	9.438	2.946	0.61	-0.549	-0.488	1506610329
-10.509	-1.909	0.701	0.061	-0.183	0.549	3.395	-10.433	0.991	0.854	-0.977	2.075	3.653	10.814	2.005	-0.061	0	-0.61	-10.509	-1.909	0.701	0.061	-0.183	0.549	1.36	10.531	2.149	0.671	0.122	0.305	3.376	11.2	3.224	2.014	-0.916	-1.404	1506610329
-9.929	-0.853	0.567	-0.61	0.183	0.183	3.677	-10.55	0.732	0.793	-1.16	1.77	3.939	11.28	1.792	-0.305	0.122	-0.488	-9.929	-0.853	0.567	-0.61	0.183	0.183	1.225	11.078	2.102	0.671	0.427	0.305	1.776	9.966	2.623	1.892	-1.099	-0.488	1506610329
-9.795	-1.312	-0.158	-0.671	0	-0.122	3.868	-9.628	0.794	0.732	-0.854	1.038	4.033	10.858	1.626	-0.305	0.244	0.244	-9.795	-1.312	-0.158	-0.671	0	-0.122	0.63	10.673	2.227	0.427	0.244	0.427	0.263	9.617	1.281	1.343	-1.16	-0.977	1506610329
-9.246	-1.797	-0.425	-0.305	0.061	-0.061	3.868	-9.628	0.794	0.732	-0.854	1.038	3.754	10.356	1.403	-0.305	0.061	1.16	-9.246	-1.797	-0.425	-0.305	0.061	-0.061	0.481	10.17	1.974	0.183	-0.488	0.61	1.701	9.688	-0.282	2.93	-1.892	-1.099	1506610329
-9.032	-1.86	-0.581	-0.122	0.183	-0.061	3.48	-8.266	0.657	0.793	-0.61	0.366	3.37	9.883	1.202	-0.427	-0.183	1.465	-9.032	-1.86	-0.581	-0.122	0.183	-0.061	0.913	9.746	1.634	0.061	-0.488	0.549	1.765	9.54	-0.177	2.686	-0.61	-1.099	1506610329
-9.182	-1.909	-0.851	-0.244	0.122	-0.183	3.162	-8.228	0.499	0.793	-0.549	-0.305	3.097	9.313	1.06	-0.488	-0.183	1.404	-9.182	-1.909	-0.851	-0.244	0.122	-0.183	1.108	9.288	1.194	-0.061	-0.061	0.549	1.385	9.635	-0.097	2.502	0.061	-0.916	1506610329
-9.382	-2.031	-1.279	-0.244	0.122	-0.183	2.801	-8.192	0.416	0.549	-0.488	-0.916	2.901	8.995	0.855	-0.488	0.183	1.038	-9.382	-2.031	-1.279	-0.244	0.122	-0.183	0.976	9.065	0.751	-0.122	0.305	0.671	1.023	9.655	-0.3	2.197	0.183	-0.793	1506610329
-9.61	-1.936	-1.436	-0.061	0.244	0	2.409	-8.355	0.445	-0.183	-0.427	-2.014	2.708	9.082	0.502	-0.671	0.183	0.549	-9.61	-1.936	-1.436	-0.061	0.244	0	0.866	9.215	0.506	-0.061	0.61	0.671	1.2	9.816	-0.872	1.892	0	-0.61	1506610329
-9.682	-1.625	-1.359	0.183	0.549	0.122	2.146	-8.802	0.639	-0.549	0	-2.319	2.622	9.463	0.05	-0.916	-0.122	0.122	-9.682	-1.625	-1.359	0.183	0.549	0.122	0.687	9.694	0.512	0.183	0.854	0.549	1.111	9.873	-1.288	1.465	-0.244	-0.427	1506610329
-9.756	-1.22	-1.363	0.183	0.732	0.061	1.907	-9.167	0.834	-0.549	0	-2.319	2.689	9.839	-0.359	-0.977	-0.427	-0.183	-9.756	-1.22	-1.363	0.183	0.732	0.061	0.452	10.153	0.629	0.427	0.793	0.366	1.089	9.854	-1.604	0.977	-0.366	-0.305	1506610329
-9.798	-0.919	-1.424	0.061	0.61	-0.244	1.712	-9.198	1.275	-0.732	0.549	-2.258	2.905	9.94	-0.642	-0.793	-0.61	-0.305	-9.798	-0.919	-1.424	0.061	0.61	-0.244	0.408	10.296	0.811	0.488	0.366	0.183	1.312	9.832	-1.799	0.854	-0.732	-0.366	1506610329
-9.739	-0.937	-1.373	-0.183	0.305	-0.366	1.463	-8.845	1.744	-0.61	1.282	-1.709	3.096	9.548	-0.681	-0.183	-0.549	-0.183	-9.739	-0.937	-1.373	-0.183	0.305	-0.366	0.627	10.055	0.934	0.366	-0.244	-0.183	1.312	9.832	-1.799	0.793	-0.793	-0.488	1506610329
-9.732	-1.085	-1.266	-0.427	0.061	-0.366	1.201	-8.378	2.041	-0.61	1.282	-1.709	3.129	8.965	-0.428	0.488	-0.122	0	-9.732	-1.085	-1.266	-0.427	0.061	-0.366	0.833	9.5	0.769	0.366	-0.244	-0.183	1.443	9.722	-1.384	0.671	-0.549	-0.61	1506610329
-9.717	-1.382	-1.316	-0.427	0.061	-0.305	0.995	-8.327	2.097	-0.305	0.854	-1.221	3.009	8.967	-0.159	0.854	-0.061	-0.244	-9.717	-1.382	-1.316	-0.427	0.061	-0.305	1.144	9.435	0.489	-0.122	-0.244	-0.671	1.249	9.735	-1.292	0.61	-0.244	-0.549	1506610329
-9.765	-1.44	-1.36	-0.244	0.183	-0.244	1.023	-8.561	1.969	0.061	-0.122	0.061	3.004	9.299	0.005	0.793	0.061	-0.854	-9.765	-1.44	-1.36	-0.244	0.183	-0.244	1.403	9.711	0.359	0.122	0.061	-0.854	1.103	9.8	-1.615	0.61	-0.183	-0.549	1506610329
-9.745	-1.214	-1.467	-0.183	0.244	-0.244	1.168	-8.781	1.767	0.061	-0.122	0.061	3.26	9.633	0.231	0.793	0.183	-1.343	-9.745	-1.214	-1.467	-0.183	0.244	-0.244	1.414	9.993	0.415	0.366	0.488	-0.916	1.171	9.842	-1.866	0.488	-0.305	-0.366	1506610329
-9.745	-1.056	-1.57	-0.305	0.183	-0.305	1.168	-8.781	1.767	0.122	-0.244	0.671	3.693	9.812	0.501	0.916	0.427	-1.465	-9.745	-1.056	-1.57	-0.305	0.183	-0.305	1.14	10.042	0.585	0.366	0.549	-0.854	1.324	9.794	-2.105	0.305	-0.488	-0.305	1506610329
-9.755	-1.086	-1.615	-0.427	0.122	-0.244	1.449	-8.691	1.408	0.183	-0.549	1.099	4.03	9.881	0.782	0.977	0.671	-1.099	-9.755	-1.086	-1.615	-0.427	0.122	-0.244	0.841	10.008	0.633	0.122	0.305	-0.793	1.324	9.794	-2.105	0.183	-0.488	-0.305	1506610329
-9.799	-1.128	-1.586	-0.366	0	-0.183	1.637	-8.691	1.224	0.244	-0.916	1.465	4.095	9.879	1.047	0.916	0.671	-0.549	-9.799	-1.128	-1.586	-0.366	0	-0.183	0.834	9.942	0.586	-0.122	0.061	-0.671	1.398	9.75	-2.007	0.183	-0.305	-0.305	1506610329
-9.813	-1.068	-1.579	-0.366	-0.061	-0.061	1.864	-8.762	1.129	0.427	-1.587	1.709	4.061	9.831	1.286	0.671	0.61	-0.305	-9.813	-1.068	-1.579	-0.366	-0.061	-0.061	0.974	9.856	0.468	-0.244	0.122	-0.488	1.383	9.78	-1.83	0	-0.183	-0.305	1506610330
-9.793	-0.971	-1.665	-0.366	-0.122	-0.061	2.195	-8.803	1.065	0.305	-1.526	1.648	4.07	9.757	1.415	0.305	0.793	-0.305	-9.793	-0.971	-1.665	-0.366	-0.122	-0.061	1.004	9.751	0.349	-0.244	0.366	-0.183	1.273	9.83	-1.872	-0.183	-0.183	-0.183	1506610330
-9.735	-0.806	-1.717	-0.305	-0.183	0	2.475	-8.795	1.08	0	-0.977	1.465	4.055	9.737	1.41	-0.061	0.793	-0.305	-9.735	-0.806	-1.717	-0.305	-0.183	0	0.959	9.725	0.276	-0.244	0.61	0.061	1.276	9.789	-1.816	-0.183	-0.244	-0.183	1506610330
-9.774	-0.627	-1.762	-0.244	-0.305	-0.061	2.671	-8.792	1.058	0	-0.977	1.465	4.016	9.767	1.23	-0.427	0.61	-0.122	-9.774	-0.627	-1.762	-0.244	-0.305	-0.061	0.916	9.812	0.291	-0.183	0.549	0.244	1.152	9.768	-1.632	-0.305	-0.183	-0.244	1506610330
-9.756	-0.524	-1.702	-0.244	-0.427	-0.244	2.671	-8.792	1.058	-0.244	-0.793	1.221	4.03	9.642	1.049	-0.671	0.427	0.122	-9.756	-0.524	-1.702	-0.244	-0.427	-0.244	0.763	9.692	0.318	-0.305	0.366	0.488	1.081	9.691	-1.717	-0.305	0.061	-0.244	1506610330
-9.774	-0.504	-1.678	-0.427	-0.61	-0.366	2.912	-8.515	1.354	-0.366	-0.793	0.916	3.939	9.532	0.841	-0.793	0.366	0.305	-9.774	-0.504	-1.678	-0.427	-0.61	-0.366	0.7	9.598	0.214	-0.427	0.183	0.671	1.199	9.599	-1.849	-0.549	-0.427	-0.488	1506610330
-9.804	-0.769	-1.717	-0.488	-0.732	-0.488	3.058	-8.525	1.477	-0.427	-0.732	0.366	3.771	9.502	0.574	-0.916	0.244	0.366	-9.804	-0.769	-1.717	-0.488	-0.732	-0.488	0.98	9.666	0.175	-0.366	0.061	0.732	1.01	9.703	-1.72	-0.427	-0.122	-0.671	1506610330
-9.747	-1.036	-1.704	-0.305	-0.61	-0.366	3.231	-8.611	1.628	-0.366	-0.549	0.122	3.674	9.439	0.313	-0.854	0.122	0.305	-9.747	-1.036	-1.704	-0.305	-0.61	-0.366	1.414	9.764	0.251	-0.305	0.183	0.549	0.937	9.849	-1.644	-0.366	-0.061	-0.793	1506610330
-9.966	-0.92	-1.59	-0.427	-0.549	-0.183	3.279	-8.97	1.647	-0.305	-0.305	-0.183	3.732	9.546	0.128	-0.61	0.366	0.061	-9.966	-0.92	-1.59	-0.427	-0.549	-0.183	1.611	9.953	0.29	-0.305	0.427	0.549	1.14	10.005	-1.666	-0.61	-0.122	-0.793	1506610330
-10.385	-0.892	-1.424	-0.793	-0.427	-0.122	3.174	-9.526	1.596	-0.244	-0.488	-0.61	3.805	9.924	0.069	-0.305	0.61	-0.122	-10.385	-0.892	-1.424	-0.793	-0.427	-0.122	1.726	10.409	0.386	-0.305	0.427	0.549	1.219	10.274	-1.7	-1.038	-0.244	-0.671	1506610330
-10.369	-1	-1.381	-0.977	-0.366	-0.122	3.085	-9.987	1.474	-0.244	-0.488	-0.61	3.887	10.298	0.102	0	0.61	-0.122	-10.369	-1	-1.381	-0.977	-0.366	-0.122	1.82	10.794	0.793	-0.244	0.671	0.366	1.219	10.274	-1.7	-1.221	-0.305	-0.549	1506610330
-10.031	-1.262	-1.18	-0.854	-0.61	-0.122	2.917	-9.875	1.373	-0.183	-0.488	-0.977	4.065	10.226	0.407	0.366	0.916	0	-10.031	-1.262	-1.18	-0.854	-0.61	-0.122	1.65	10.655	1.083	-0.061	0.916	0.122	0.502	10.603	-0.958	-1.404	0.061	-0.427	1506610330
-9.495	-1.465	-0.909	-0.671	-0.732	0.122	2.596	-9.349	1.229	0.061	-0.854	-1.831	4.069	9.65	0.976	0.61	1.221	0.366	-9.495	-1.465	-0.909	-0.671	-0.732	0.122	1.253	9.841	1.207	-0.244	0.549	0.183	0.577	10.226	-0.799	-2.075	-0.061	-0.549	1506610330
-9.18	-1.638	-0.585	-0.427	-0.549	0.427	2.596	-9.349	1.229	0.061	-0.854	-1.831	3.932	9.128	1.489	0.488	1.221	0.732	-9.18	-1.638	-0.585	-0.427	-0.549	0.427	0.827	8.987	1.276	-0.244	0.549	0.183	0.577	10.226	-0.799	-2.136	0.122	-0.549	1506610330
-9.418	-2.055	-0.301	-0.183	-0.549	0.61	2.35	-8.769	1.052	0.061	-0.854	-1.831	3.683	9.012	1.681	0	0.916	1.16	-9.418	-2.055	-0.301	-0.183	-0.549	0.61	0.782	8.702	1.605	-0.061	0.671	0.671	0.947	9.666	0.967	-2.258	0.183	-0.244	1506610330
-9.482	-2.476	0.018	0.061	-0.549	0.732	2.181	-8.472	0.914	0.549	-0.854	-1.953	3.457	9.258	1.577	-0.244	0.549	1.465	-9.482	-2.476	0.018	0.061	-0.549	0.732	1.019	8.976	1.999	0.183	0.977	0.671	0.859	9.89	1.888	-2.747	0.366	0.244	1506610330
-9.81	-2.324	0.495	0.122	-0.488	0.732	2.156	-8.831	0.499	0.549	-0.244	-0.61	3.317	9.564	1.389	-0.183	0.488	1.709	-9.81	-2.324	0.495	0.122	-0.488	0.732	1.122	9.319	2.34	0.305	1.16	0.671	0.831	9.82	2.241	-3.54	0.366	0.916	1506610330
-10.397	-1.836	0.889	0.061	-0.488	0.61	2.082	-9.168	0.134	0.549	-0.244	-0.61	3.15	9.855	1.184	0.061	0.61	1.831	-10.397	-1.836	0.889	0.061	-0.488	0.61	1.269	9.65	2.589	0.305	1.221	0.488	0.836	10.103	1.915	-3.906	-0.061	1.831	1506610330
-10.761	-1.296	0.873	-0.122	-0.854	0.549	2.097	-9.378	-0.228	0.671	-0.549	-0.183	2.927	10.099	1.077	0.305	0.732	1.892	-10.761	-1.296	0.873	-0.122	-0.854	0.549	1.385	9.975	2.72	0.183	1.221	0.244	1.043	10.135	1.654	-3.479	-0.183	2.563	1506610330
-10.078	-1.091	0.76	-0.671	-0.916	0.122	2.077	-9.211	-0.553	0.61	-0.793	-0.244	2.716	10.17	1.129	0.671	0.854	1.77	-10.078	-1.091	0.76	-0.671	-0.916	0.122	1.409	10.127	2.528	-0.061	0.793	-0.061	1.043	10.135	1.654	-2.197	0.427	2.747	1506610330
-9.149	-1.012	0.614	-0.977	-0.671	-0.061	2.067	-8.972	-0.735	0.61	-0.793	-0.244	2.497	9.765	1.324	0.916	0.977	1.343	-9.149	-1.012	0.614	-0.977	-0.671	-0.061	1.501	9.783	2.324	-0.244	0.305	-0.305	0.518	9.333	1.469	-0.549	2.258	2.441	1506610330
-8.921	-0.97	0.542	-1.038	-0.366	-0.183	2.175	-8.644	-0.65	0.305	-0.916	-0.183	2.296	8.863	1.637	0.977	1.16	0.671	-8.921	-0.97	0.542	-1.038	-0.366	-0.183	1.571	8.928	2.345	-0.183	0.305	-0.305	0.663	8.89	1.893	0	2.93	2.075	1506610330
-9.179	-1.022	0.493	-1.038	-0.244	-0.061	2.236	-8.406	-0.517	-0.061	-0.732	0.122	2.196	8.351	1.915	0.793	1.099	-0.122	-9.179	-1.022	0.493	-1.038	-0.244	-0.061	1.617	8.486	2.369	0.183	0.793	-0.122	0.621	8.965	2.109	0.488	2.93	1.77	1506610330
-9.467	-1.069	0.559	-0.916	-0.061	0.183	2.254	-8.483	-0.551	-0.244	-0.549	0.366	2.324	8.556	2.122	0.488	0.916	-0.916	-9.467	-1.069	0.559	-0.916	-0.061	0.183	1.529	8.653	2.394	0.549	1.343	0	0.438	9.307	2.267	0.977	2.93	1.526	1506610330
-9.71	-1.091	0.732	-0.854	0.061	0.244	2.291	-8.733	-0.829	-0.244	-0.793	0.488	2.606	9.203	2.156	0.244	0.732	-1.404	-9.71	-1.091	0.732	-0.854	0.061	0.244	1.422	9.192	2.382	0.61	1.404	0	0.953	9.385	2.669	0.977	2.563	1.16	1506610330
-9.984	-0.906	0.691	-1.099	-0.122	0.122	2.387	-8.89	-0.962	-0.305	-1.16	0.183	2.888	9.824	2.06	0.183	0.549	-1.465	-9.984	-0.906	0.691	-1.099	-0.122	0.122	1.424	9.713	2.322	0.244	1.16	-0.244	0.953	9.385	2.669	0.916	1.648	1.038	1506610331
-10.082	-0.575	0.668	-1.465	-0.305	-0.122	2.387	-8.89	-0.962	-0.305	-1.16	0.183	2.945	9.97	1.775	0.244	0.305	-1.343	-10.082	-0.575	0.668	-1.465	-0.305	-0.122	1.719	9.99	2.218	-0.183	0.427	-0.671	2.073	9.524	3.155	0.916	1.831	1.16	1506610331
-9.944	-0.495	0.715	-1.587	-0.366	-0.183	2.217	-9.178	-0.618	-0.549	-1.038	0.244	3.037	9.715	1.694	0.488	0.427	-1.709	-9.944	-0.495	0.715	-1.587	-0.366	-0.183	1.875	9.836	2.129	-0.244	0.244	-0.732	1.796	9.56	3.067	0.793	1.892	1.038	1506610331
-9.665	-0.586	0.77	-1.648	-0.183	-0.061	2.468	-9.08	-0.273	-0.793	-0.488	1.77	3.234	9.301	1.786	0.549	0.916	-2.197	-9.665	-0.586	0.77	-1.648	-0.183	-0.061	1.776	9.293	2.038	0	0.61	-0.549	1.796	9.56	3.067	0.549	2.563	1.099	1506610331
-9.518	-0.703	0.78	-1.587	-0.183	0.061	2.707	-8.836	-0.036	-0.61	-0.427	1.953	3.457	9.129	1.904	0.427	0.916	-2.319	-9.518	-0.703	0.78	-1.587	-0.183	0.061	1.544	8.948	2.03	0.305	0.977	-0.427	2.049	9.067	3.165	0.061	2.563	0.732	1506610331
-9.375	-0.754	0.869	-1.587	-0.244	0.061	2.929	-8.882	0.048	-0.61	-0.427	1.953	3.844	9.347	1.906	0.305	0.854	-1.953	-9.375	-0.754	0.869	-1.587	-0.244	0.061	1.29	9.081	2.099	0.488	1.16	-0.305	2.077	8.86	3.262	0	2.319	0.793	1506610331
-9.446	-0.754	1.005	-1.465	-0.122	0.061	2.929	-8.882	0.048	-0.305	-0.549	1.587	4.175	9.646	1.803	0.366	0.732	-1.221	-9.446	-0.754	1.005	-1.465	-0.122	0.061	1.26	9.501	2.214	0.366	0.916	-0.305	1.648	8.837	3.237	0.122	1.831	0.671	1506610331
-9.454	-0.572	1.041	-1.16	0.183	-0.122	2.984	-9.094	0.072	0.122	-0.854	1.038	4.29	9.8	1.724	0.61	0.854	-0.244	-9.454	-0.572	1.041	-1.16	0.183	-0.122	1.425	9.759	2.238	0.061	0.671	-0.305	1.498	8.716	3.1	0.061	1.099	0.61	1506610331
-9.489	-0.407	1.091	-1.099	0.427	-0.183	2.961	-9.106	0.033	0.549	-1.343	0.61	4.163	9.806	1.791	0.732	0.854	0.366	-9.489	-0.407	1.091	-1.099	0.427	-0.183	1.526	9.728	2.144	0.061	0.549	-0.183	1.619	8.507	2.354	0.122	0.244	0.366	1506610331
-9.372	-0.507	0.982	-1.099	0.916	-0.305	3.007	-8.954	-0.09	0.549	-1.343	0.61	3.976	9.604	1.961	0.732	0.732	0.732	-9.372	-0.507	0.982	-1.099	0.916	-0.305	1.529	9.403	2.064	0.305	0.61	0	1.619	8.507	2.354	0.549	-0.305	-0.122	1506610331
-10.194	-0.782	1.047	-0.916	0.977	-0.305	3.134	-8.758	-0.248	0.793	-1.343	0.793	3.876	9.429	2.083	0.61	0.854	0.977	-10.194	-0.782	1.047	-0.916	0.977	-0.305	1.628	9.176	2.088	0.488	0.854	0.183	1.316	8.696	2.315	1.343	0.305	-0.793	1506610331
-10.567	-1.7	0.618	-0.854	0.488	-0.366	3.289	-8.885	-0.553	0.977	-1.343	0.793	3.743	9.661	2.076	0.549	0.977	1.16	-10.567	-1.7	0.618	-0.854	0.488	-0.366	1.677	9.39	2.082	0.549	1.099	0.427	0.806	10.316	2.15	2.014	0.427	-1.221	1506610331
-10.774	-2.158	0.453	-0.427	0.366	-0.122	3.289	-8.885	-0.553	0.977	-1.343	0.61	3.58	10.35	1.955	0.366	1.038	1.282	-10.774	-2.158	0.453	-0.427	0.366	-0.122	1.473	10.08	1.936	0.61	1.343	0.427	1.848	11.012	3.554	2.38	-0.427	-2.014	1506610331
-10.007	-1.263	0.668	-0.305	0.427	0.061	3.628	-9.542	-1.09	0.427	-0.732	0	3.307	10.605	1.654	0.183	0.732	1.526	-10.007	-1.263	0.668	-0.305	0.427	0.061	1.071	10.31	1.971	0.549	1.221	0.427	3.458	10.663	4.02	2.991	-1.099	-1.526	1506610331
-9.994	-0.507	0.532	-0.732	0.427	0.122	3.628	-9.542	-1.09	0.427	-0.732	0	3.128	10.313	1.384	0.122	0.549	1.892	-9.994	-0.507	0.532	-0.732	0.427	0.122	0.569	9.976	2.056	0.366	1.038	0.427	1.91	9.935	2.254	0.549	-1.282	0.305	1506610331
-10.028	-0.758	0.063	-0.793	0.244	-0.061	3.665	-9.036	-0.748	-0.183	0	-0.427	2.815	10.121	1.054	0.061	0.366	2.075	-10.028	-0.758	0.063	-0.793	0.244	-0.061	0.34	9.817	2.08	0.183	0.61	0.427	1.91	9.935	2.254	0.427	0.122	0.122	1506610331
-9.871	-1.195	-0.236	-0.61	0	-0.122	3.036	-8.801	-0.2	-0.366	0.427	-0.854	2.458	10.173	0.768	0.061	0.061	1.892	-9.871	-1.195	-0.236	-0.61	0	-0.122	0.662	10.101	1.867	0.305	0	0.305	1.536	9.686	0.317	1.16	-0.732	0	1506610331
-9.532	-1.321	-0.252	-0.549	0.122	-0.183	2.689	-8.989	-0.144	0.122	-0.366	-1.892	2.284	9.905	0.664	0.244	0	1.221	-9.532	-1.321	-0.252	-0.549	0.122	-0.183	1.163	10.118	1.633	0.183	-0.122	0.183	1.165	9.81	0.561	1.587	0.732	-0.305	1506610331
-9.516	-1.415	-0.41	-0.61	0.061	-0.244	2.509	-9.1	-0.098	-0.061	-0.549	-2.197	2.353	9.466	0.772	0.427	0.488	0.366	-9.516	-1.415	-0.41	-0.61	0.061	-0.244	1.315	9.807	1.444	0.061	0.122	0.061	1.165	9.81	0.561	1.709	0.61	-0.366	1506610331
-9.49	-1.459	-0.647	-0.488	0.183	-0.183	2.509	-9.1	-0.098	-0.061	-0.549	-2.197	2.336	9.21	0.901	0.427	0.732	-0.366	-9.49	-1.459	-0.647	-0.488	0.183	-0.183	1.147	9.527	1.249	0	0.305	0	1.125	9.69	0.171	1.648	0.122	-0.427	1506610331
-9.536	-1.445	-0.901	-0.488	0.183	-0.183	2.247	-8.853	0.337	-0.244	-0.366	-2.258	2.35	9.14	0.91	0.183	0.427	-0.854	-9.536	-1.445	-0.901	-0.488	0.183	-0.183	0.834	9.377	1.108	-0.061	0.244	-0.122	1.217	9.685	-0.223	1.587	0.061	-0.305	1506610331
-9.579	-1.541	-1.026	-0.61	0.122	-0.244	2.129	-8.848	0.624	-0.244	0.061	-2.197	2.47	9.214	0.841	-0.122	0.122	-1.343	-9.579	-1.541	-1.026	-0.61	0.122	-0.244	0.668	9.412	0.949	0	0.122	-0.183	1.217	9.685	-0.223	1.465	0.183	-0.244	1506610331
-9.572	-1.687	-1.239	-0.61	0.244	-0.244	1.873	-8.951	0.819	-0.183	0.61	-2.014	2.638	9.428	0.656	-0.305	-0.122	-1.709	-9.572	-1.687	-1.239	-0.61	0.244	-0.244	0.729	9.612	0.854	0.061	0.183	-0.244	1.068	9.77	-0.89	1.404	0.305	-0.244	1506610331
-9.57	-1.839	-1.427	-0.366	0.366	-0.244	1.635	-8.963	1.022	0.122	0.366	-1.282	2.887	9.654	0.449	-0.366	-0.305	-2.014	-9.57	-1.839	-1.427	-0.366	0.366	-0.244	0.766	9.808	0.78	0	0.244	-0.305	0.937	9.837	-1.174	1.16	0.427	-0.305	1506610331
-9.563	-1.849	-1.518	-0.244	0.488	-0.244	1.546	-8.976	1.217	0.244	0	-0.793	3.249	9.838	0.263	-0.427	-0.122	-2.136	-9.563	-1.849	-1.518	-0.244	0.488	-0.244	0.613	9.918	0.77	-0.122	0.183	-0.305	0.937	9.837	-1.174	1.038	0.305	-0.244	1506610331
-9.685	-1.692	-1.511	-0.122	0.488	-0.183	1.546	-8.976	1.217	0.244	0	-0.793	3.547	9.915	0.123	-0.366	0.122	-1.953	-9.685	-1.692	-1.511	-0.122	0.488	-0.183	0.329	9.941	0.833	-0.183	0.061	-0.305	0.953	9.863	-1.517	0.916	0.244	-0.244	1506610332
-9.728	-1.504	-1.516	-0.061	0.488	-0.183	1.621	-8.862	1.402	0.366	-0.244	-0.244	3.747	9.866	-0.004	-0.244	0.061	-1.404	-9.728	-1.504	-1.516	-0.061	0.488	-0.183	0.111	9.899	0.907	-0.244	-0.244	-0.305	1.108	9.843	-1.529	0.793	0	-0.183	1506610332
-9.682	-1.427	-1.55	-0.122	0.488	-0.183	1.753	-8.741	1.461	0.488	-0.244	1.099	3.836	9.768	-0.1	-0.183	-0.183	-0.793	-9.682	-1.427	-1.55	-0.122	0.488	-0.183	0.037	9.818	0.933	-0.244	-0.244	-0.305	1.108	9.843	-1.529	0.671	-0.122	-0.244	1506610332
-9.728	-1.477	-1.556	-0.061	0.427	-0.122	1.889	-8.697	1.438	0.488	-0.244	1.099	3.832	9.683	-0.195	-0.122	-0.427	-0.183	-9.728	-1.477	-1.556	-0.061	0.427	-0.122	0.19	9.789	0.901	-0.122	-0.61	-0.183	1.254	9.802	-1.731	0.732	-0.122	-0.244	1506610332
-9.723	-1.503	-1.528	0	0.366	-0.122	1.889	-8.697	1.438	0.61	-0.305	1.77	3.729	9.532	-0.202	0	-0.61	0.183	-9.723	-1.503	-1.528	0	0.366	-0.122	0.459	9.688	0.839	0.061	-0.549	-0.183	1.2	9.828	-1.676	0.61	-0.122	-0.244	1506610332
-9.7	-1.457	-1.511	0	0.305	-0.061	2.311	-8.891	1.189	0.732	-0.366	2.258	3.67	9.381	-0.16	0.244	-0.488	0.366	-9.7	-1.457	-1.511	0	0.305	-0.061	0.67	9.55	0.77	0.244	-0.244	-0.183	1.2	9.828	-1.676	0.488	-0.122	-0.183	1506610332
-9.709	-1.402	-1.544	-0.061	0.244	-0.122	2.595	-9.012	1.05	0.793	-0.427	2.38	3.608	9.378	-0.099	0.427	-0.183	0.488	-9.709	-1.402	-1.544	-0.061	0.244	-0.122	0.817	9.564	0.718	0.488	0.122	-0.183	1.071	9.79	-1.625	0.427	-0.244	-0.183	1506610332
-9.734	-1.41	-1.68	-0.122	0.122	-0.122	2.824	-9.026	0.938	0.793	-0.427	2.258	3.498	9.469	-0.02	0.549	-0.061	0.61	-9.734	-1.41	-1.68	-0.122	0.122	-0.122	0.809	9.662	0.695	0.549	0.305	-0.244	1.089	9.804	-1.768	0.305	-0.305	-0.183	1506610332
-9.775	-1.418	-1.799	-0.183	0.183	-0.122	3	-9.002	0.858	0.732	-0.427	1.77	3.421	9.652	0.085	0.671	0	0.671	-9.775	-1.418	-1.799	-0.183	0.183	-0.122	0.842	9.861	0.618	0.61	0.366	-0.244	1.089	9.804	-1.768	0.244	-0.244	-0.183	1506610332
-9.734	-1.351	-1.776	-0.305	0.122	-0.183	3	-9.002	0.858	0.61	-0.488	1.099	3.401	9.853	0.225	0.732	0.244	0.61	-9.734	-1.351	-1.776	-0.305	0.122	-0.183	0.995	10.049	0.579	0.549	0.488	-0.305	1.02	9.816	-2.043	0.244	-0.061	-0.183	1506610332
-9.711	-1.351	-1.757	-0.427	0.061	-0.244	3.006	-8.772	0.987	0.305	-0.488	-0.061	3.356	9.755	0.377	0.793	0.549	0.549	-9.711	-1.351	-1.757	-0.427	0.061	-0.244	0.97	9.924	0.471	0.366	0.549	-0.305	0.889	9.768	-2.025	0.366	-0.061	-0.183	1506610332
-9.7	-1.391	-1.709	-0.61	-0.061	-0.244	2.871	-8.583	1.128	0.244	-0.732	-0.549	3.281	9.7	0.536	0.732	0.793	0.366	-9.7	-1.391	-1.709	-0.61	-0.061	-0.244	0.927	9.845	0.356	0.305	0.732	-0.244	0.889	9.768	-2.025	0.305	-0.061	-0.305	1506610332
-9.696	-1.36	-1.711	-0.671	0	-0.244	2.81	-8.553	1.257	0.244	-0.732	-0.549	3.181	9.804	0.638	0.488	0.916	0.061	-9.696	-1.36	-1.711	-0.671	0	-0.244	0.909	9.956	0.301	0.305	0.977	-0.183	0.994	9.759	-1.975	0.244	0.122	-0.305	1506610332
-9.695	-1.291	-1.771	-0.793	-0.061	-0.183	2.659	-8.467	1.342	0.122	-0.366	-0.916	3.163	9.853	0.657	0.366	0.854	-0.183	-9.695	-1.291	-1.771	-0.793	-0.061	-0.183	0.791	10.006	0.321	0.305	1.099	-0.122	1.037	9.769	-2	0.122	0.244	-0.305	1506610332
-9.714	-1.34	-1.821	-0.793	-0.061	-0.183	2.533	-8.506	1.421	0.122	-0.366	-1.099	3.263	9.93	0.642	0.244	0.977	-0.244	-9.714	-1.34	-1.821	-0.793	-0.061	-0.183	0.665	10.09	0.386	0.183	1.099	-0.061	1.037	9.769	-2	0.122	0.244	-0.244	1506610332
-9.697	-1.413	-1.762	-0.732	-0.061	-0.122	2.419	-8.613	1.481	0.122	-0.366	-1.099	3.33	9.993	0.616	0.122	1.099	-0.183	-9.697	-1.413	-1.762	-0.732	-0.061	-0.122	0.506	10.119	0.415	0	0.977	0.061	1.086	9.757	-2.047	0.122	0.244	-0.244	1506610332
-9.757	-1.354	-1.678	-0.61	-0.122	-0.122	2.315	-8.608	1.519	0.183	-0.488	-1.221	3.281	9.938	0.626	-0.061	1.038	-0.122	-9.757	-1.354	-1.678	-0.61	-0.122	-0.122	0.367	10.026	0.336	-0.183	0.793	0.183	0.922	9.789	-1.982	0.061	0.183	-0.244	1506610332
-9.788	-1.25	-1.675	-0.61	-0.183	-0.061	2.273	-8.54	1.643	0.061	-0.366	-1.099	3.234	9.905	0.61	-0.305	0.916	-0.183	-9.788	-1.25	-1.675	-0.61	-0.183	-0.061	0.346	9.987	0.309	-0.244	0.671	0.244	0.922	9.789	-1.982	0	0.183	-0.244	1506610332
-9.765	-1.168	-1.634	-0.549	-0.244	-0.061	2.208	-8.382	1.787	0.061	-0.366	-1.099	3.177	9.906	0.541	-0.549	0.732	-0.244	-9.765	-1.168	-1.634	-0.549	-0.244	-0.061	0.403	10.007	0.312	-0.244	0.671	0.244	1.007	9.793	-1.889	0	0	-0.305	1506610332
-9.715	-1.081	-1.662	-0.488	-0.366	0	2.175	-8.173	1.914	0.061	-0.366	-0.793	3.214	9.842	0.463	-0.61	0.61	-0.244	-9.715	-1.081	-1.662	-0.488	-0.366	0	0.471	10.001	0.384	-0.305	0.427	0.366	1.075	9.774	-1.767	-0.061	-0.061	-0.305	1506610332
-9.686	-1.059	-1.693	-0.305	-0.427	0.061	2.175	-8.173	1.914	0.183	-0.488	-0.366	3.273	9.812	0.482	-0.61	0.61	-0.183	-9.686	-1.059	-1.693	-0.305	-0.427	0.061	0.557	9.996	0.419	-0.366	0.366	0.427	1.075	9.774	-1.767	-0.183	-0.061	-0.305	1506610332
-9.703	-1.007	-1.713	-0.122	-0.488	0.122	2.302	-8.083	1.958	0.244	-0.61	-0.061	3.315	9.777	0.584	-0.549	0.549	-0.122	-9.703	-1.007	-1.713	-0.122	-0.488	0.122	0.589	9.959	0.434	-0.427	0.183	0.427	1.095	9.722	-1.883	-0.183	-0.183	-0.305	1506610332
-9.678	-0.879	-1.738	0	-0.549	0.183	2.464	-8.064	1.9	0.183	-0.61	0.305	3.346	9.722	0.717	-0.61	0.549	-0.122	-9.678	-0.879	-1.738	0	-0.549	0.183	0.629	9.837	0.422	-0.549	0	0.549	1.107	9.721	-1.934	-0.305	-0.183	-0.366	1506610332
-9.74	-0.744	-1.829	0	-0.549	0.244	2.625	-8.095	1.794	0	-0.671	0.549	3.32	9.64	0.822	-0.732	0.427	-0.061	-9.74	-0.744	-1.829	0	-0.549	0.244	0.762	9.751	0.409	-0.549	-0.183	0.549	1.107	9.721	-1.934	-0.366	-0.244	-0.366	1506610332
-9.717	-0.825	-1.861	0	-0.427	0.305	3.028	-8.238	1.719	-0.122	-0.549	0.854	3.311	9.569	0.909	-0.793	0.183	-0.061	-9.717	-0.825	-1.861	0	-0.427	0.305	0.883	9.674	0.461	-0.549	-0.366	0.61	1.321	9.733	-1.976	-0.61	-0.427	-0.366	1506610332
-10.03	-0.91	-1.796	-0.183	-0.366	0.366	3.299	-8.656	1.696	-0.427	-0.488	0.977	3.339	9.708	0.892	-0.854	0.061	-0.122	-10.03	-0.91	-1.796	-0.183	-0.366	0.366	1.207	9.849	0.493	-0.549	-0.366	0.671	1.473	9.845	-2.055	-0.854	-0.488	-0.305	1506610333
-10.137	-1.014	-1.614	-0.427	-0.305	0.366	3.624	-9.433	1.601	-0.427	-0.488	0.977	3.417	10.082	0.744	-0.854	-0.122	-0.244	-10.137	-1.014	-1.614	-0.427	-0.305	0.366	1.896	10.377	0.752	-0.366	-0.244	0.366	1.473	9.845	-2.055	-1.16	-0.305	-0.122	1506610333
-10.198	-1.152	-1.587	-0.427	-0.427	0.122	3.888	-9.568	1.53	-0.427	-0.305	0.854	3.583	9.869	0.776	-0.488	0	-0.305	-10.198	-1.152	-1.587	-0.427	-0.427	0.122	2.216	10.197	1.06	-0.366	-0.183	0.122	0.386	10.293	-1.505	-1.404	-0.244	0.122	1506610333
-9.88	-1.241	-1.364	-0.366	-0.61	-0.183	3.96	-9.282	1.507	-0.305	-0.427	-0.549	3.766	9.333	1.083	0.061	0.732	-0.305	-9.88	-1.241	-1.364	-0.366	-0.61	-0.183	2.072	9.55	1.104	-0.488	0	0.183	0.321	10.398	-1.13	-1.587	-0.122	0	1506610333
-9.577	-1.314	-0.938	-0.549	-0.793	-0.122	3.741	-9.038	1.428	-0.305	-0.427	-0.549	3.682	9.019	1.395	0.122	0.916	-0.183	-9.577	-1.314	-0.938	-0.549	-0.793	-0.122	1.781	9.05	1.026	-0.427	0.244	0.122	0.321	10.398	-1.13	-1.892	0.122	-0.122	1506610333
-9.335	-1.512	-0.505	-0.916	-0.671	-0.061	3.418	-8.684	1.312	-0.183	-0.549	-1.16	3.49	8.887	1.572	-0.122	0.427	0.122	-9.335	-1.512	-0.505	-0.916	-0.671	-0.061	1.556	8.832	1.123	-0.305	0.488	0.122	0.645	9.731	0.343	-2.075	0.61	0.061	1506610333
-9.503	-1.926	-0.414	-0.732	-0.732	0.061	3.141	-8.492	1.165	-0.061	-0.427	-1.404	3.441	8.964	1.554	-0.244	0.183	0.305	-9.503	-1.926	-0.414	-0.732	-0.732	0.061	1.762	8.975	1.584	0.061	0.854	0.061	0.528	9.728	1.297	-2.502	0.916	0.305	1506610333
-9.692	-2.225	-0.1	-0.122	-0.671	0.305	2.858	-8.723	0.916	0.183	-0.244	-1.221	3.47	9.371	1.525	0	0.427	0.488	-9.692	-2.225	-0.1	-0.122	-0.671	0.305	1.954	9.459	2.059	0.183	1.526	-0.061	0.528	9.728	1.297	-3.235	0.916	0.732	1506610333
-10.075	-1.952	0.605	0.366	-0.793	0.671	2.858	-8.723	0.916	0.183	-0.244	-1.221	3.488	9.7	1.647	0.244	0.854	0.793	-10.075	-1.952	0.605	0.366	-0.793	0.671	1.526	9.643	2.372	0.244	1.77	-0.061	1.227	10.257	2.341	-3.906	0.916	1.282	1506610333
-10.131	-1.264	0.955	-0.122	-1.221	0.305	2.495	-9.034	0.19	0.427	-0.488	-0.854	3.448	9.727	1.975	0.244	1.038	1.343	-10.131	-1.264	0.955	-0.122	-1.221	0.305	0.839	9.438	2.665	0.305	1.648	0	1.485	10.195	2.084	-4.211	0.916	1.831	1506610333
-10.201	-0.675	0.575	-0.366	-1.038	0.244	2.387	-8.946	-0.054	0.366	-0.366	-0.549	3.236	9.865	2.145	0	0.854	2.014	-10.201	-0.675	0.575	-0.366	-1.038	0.244	0.525	9.396	2.872	0.427	1.282	0.061	1.485	10.195	2.084	-4.272	0.61	2.258	1506610333
-9.843	-0.603	0.725	-0.732	-0.854	0	2.308	-9.033	-0.292	0.366	-0.366	-0.549	2.957	10.152	2.199	-0.122	0.488	2.441	-9.843	-0.603	0.725	-0.732	-0.854	0	0.773	9.769	2.873	0.366	0.916	0.061	1.232	9.515	1.159	-2.686	0	2.136	1506610333
-9.321	-0.706	0.874	-0.916	-0.549	0	2.327	-8.862	-0.418	0.305	-0.305	0.488	2.846	10.081	2.333	0.122	0.427	2.441	-9.321	-0.706	0.874	-0.916	-0.549	0	1.116	9.77	2.757	0.122	0.549	0.061	0.8	8.959	1.503	-0.732	1.587	1.648	1506610333
-9.186	-0.848	0.849	-0.916	-0.488	-0.061	2.327	-8.862	-0.418	0.305	-0.305	0.488	2.732	9.54	2.531	0.122	0.427	2.441	-9.186	-0.848	0.849	-0.916	-0.488	-0.061	1.438	9.374	2.594	0.122	0.549	0.061	0.8	8.959	1.503	-0.061	2.991	0.977	1506610333
-9.25	-0.843	0.858	-1.038	-0.305	-0.122	2.525	-8.464	-0.431	0.244	-0.61	0.732	2.497	9.062	2.632	0.122	1.282	1.709	-9.25	-0.843	0.858	-1.038	-0.305	-0.122	1.809	9.125	2.424	0	0.488	0	0.688	8.67	1.851	0.854	3.235	0.549	1506610333
-9.363	-0.895	0.902	-1.282	-0.244	-0.244	2.631	-8.672	-0.477	0.244	-1.099	0.854	2.274	8.744	2.714	0.122	1.16	0.793	-9.363	-0.895	0.902	-1.282	-0.244	-0.244	2.102	9.142	2.377	0.122	0.916	0	-0.565	8.954	2.735	1.465	2.808	0	1506610333
-9.305	-1.113	0.998	-1.343	0.183	-0.427	2.743	-8.838	-0.496	0.244	-1.099	0.854	2.455	8.738	2.845	0.244	1.221	-0.122	-9.305	-1.113	0.998	-1.343	0.183	-0.427	2.102	9.271	2.36	0.183	1.221	0.061	-0.565	8.954	2.735	2.197	2.441	-0.732	1506610333
-9.794	-1.467	1.237	-0.977	0.61	-0.305	2.844	-8.902	-0.461	0.183	-1.343	0.916	2.781	8.936	2.945	0.305	1.587	-0.854	-9.794	-1.467	1.237	-0.977	0.61	-0.305	1.847	9.418	2.397	0.244	1.404	0.061	-0.4	9.416	3.628	2.136	1.465	-1.343	1506610333
