# Supplementary material for: A deep learning approach for lower back-pain risk prediction during manual lifting
Source: PLoS One. 2021 Feb 19;16(2):e0247162. doi: 10.1371/journal.pone.0247162 (PMC7894914; doi:10.1371/journal.pone.0247162)
Supplement: S1 Data — (ZIP) [file pone.0247162.s001.zip › source-used/Subject_02_P1_Zone11_T3.csv]

Side_A_x	Side_A_y	Side_A_z	Side_G_x	Side_G_y	Side_G_z	LtWt_A_x	LtWt_A_y	LtWt_A_z	LtWt_G_x	LtWt_G_y	LtWt_G_z	RtWt_A_x	RtWt_A_y	RtWt_A_z	RtWt_G_x	RtWt_G_y	RtWt_G_z	Back_A_x	Back_A_y	Back_A_z	Back_G_x	Back_G_y	Back_G_z	UArm_A_x	UArm_A_y	UArm_A_z	UArm_G_x	UArm_G_y	UArm_G_z	Thig_A_x	Thig_A_y	Thig_A_z	Thig_G_x	Thig_G_y	Thig_G_z	Time_stp
-9.824	-0.796	-0.778	0	-0.061	-0.061	2.655	-8.826	0.147	-0.061	0	-0.061	2.985	9.678	0.975	-0.061	-0.061	0	-9.824	-0.796	-0.778	0	-0.061	-0.061	1.473	9.589	1.861	-0.061	-0.061	0	-9.824	-0.796	-0.778	0	-0.061	-0.061	1506612115
-9.811	-0.788	-0.769	0	-0.061	-0.061	2.673	-8.854	0.184	0	0.061	0	2.98	9.707	1.004	-0.061	0	-0.061	-9.811	-0.788	-0.769	0	-0.061	-0.061	1.41	9.552	1.86	-0.061	0	0	-9.811	-0.788	-0.769	0	-0.061	-0.061	1506612115
-9.818	-0.798	-0.772	0	-0.061	-0.061	2.682	-8.85	0.172	0	0	-0.061	2.984	9.683	1.025	-0.061	0	-0.061	-9.818	-0.798	-0.772	0	-0.061	-0.061	1.398	9.57	1.843	0	0	0	-9.818	-0.798	-0.772	0	-0.061	-0.061	1506612115
-9.798	-0.779	-0.762	0	-0.061	0	2.682	-8.85	0.172	0	0	-0.061	2.982	9.695	1.018	-0.061	-0.061	0	-9.798	-0.779	-0.762	0	-0.061	0	1.438	9.564	1.863	0	-0.061	0	-9.798	-0.779	-0.762	0	-0.061	0	1506612115
-9.816	-0.774	-0.755	0	0	0	2.68	-8.831	0.157	0	0.061	0	3.007	9.684	0.999	-0.061	-0.061	0	-9.816	-0.774	-0.755	0	0	0	1.438	9.564	1.863	0	-0.061	0	-9.816	-0.774	-0.755	0	0	0	1506612115
-9.832	-0.766	-0.754	0	-0.061	0	2.674	-8.78	0.14	0.061	0.061	0	2.975	9.649	0.979	-0.061	-0.061	0	-9.832	-0.766	-0.754	0	-0.061	0	1.448	9.56	1.833	0	-0.061	0	-9.832	-0.766	-0.754	0	-0.061	0	1506612115
-9.822	-0.773	-0.752	0	-0.061	-0.061	2.698	-8.781	0.118	0.061	0.061	-0.061	2.985	9.656	0.967	-0.061	-0.061	0	-9.822	-0.773	-0.752	0	-0.061	-0.061	1.448	9.56	1.833	0	-0.061	0	-9.822	-0.773	-0.752	0	-0.061	-0.061	1506612115
-9.83	-0.776	-0.763	0	-0.061	0	2.69	-8.786	0.096	0.061	0	-0.061	2.996	9.673	0.957	0	-0.061	0	-9.83	-0.776	-0.763	0	-0.061	0	1.457	9.581	1.841	0	-0.061	0	-9.83	-0.776	-0.763	0	-0.061	0	1506612115
-9.833	-0.769	-0.741	0	-0.061	-0.061	2.669	-8.776	0.085	0	0	-0.061	3	9.684	0.983	0	-0.061	0	-9.833	-0.769	-0.741	0	-0.061	-0.061	1.487	9.573	1.817	0	-0.061	-0.061	-9.833	-0.769	-0.741	0	-0.061	-0.061	1506612115
-9.829	-0.794	-0.739	0	-0.061	-0.061	2.669	-8.758	0.115	0	0	-0.061	3.001	9.686	1.014	0	-0.061	0	-9.829	-0.794	-0.739	0	-0.061	-0.061	1.501	9.589	1.808	0	-0.061	-0.061	-9.829	-0.794	-0.739	0	-0.061	-0.061	1506612115
-9.826	-0.791	-0.737	0	-0.061	-0.061	2.657	-8.763	0.139	0	0	0	2.999	9.691	1.031	0	-0.061	0	-9.826	-0.791	-0.737	0	-0.061	-0.061	1.48	9.592	1.81	0	0	-0.061	-9.826	-0.791	-0.737	0	-0.061	-0.061	1506612115
-9.833	-0.763	-0.736	0	-0.061	-0.061	2.656	-8.753	0.146	0	0	0	3.016	9.694	1.042	0	-0.061	0	-9.833	-0.763	-0.736	0	-0.061	-0.061	1.469	9.623	1.808	0	0	-0.061	-9.833	-0.763	-0.736	0	-0.061	-0.061	1506612115
-9.828	-0.758	-0.729	-0.061	-0.061	-0.061	2.638	-8.77	0.16	0	0	0	3.036	9.72	1.05	0	0	-0.061	-9.828	-0.758	-0.729	-0.061	-0.061	-0.061	1.464	9.609	1.809	0	0	-0.061	-9.828	-0.758	-0.729	-0.061	-0.061	-0.061	1506612115
-9.812	-0.785	-0.745	-0.061	-0.061	-0.061	2.651	-8.775	0.148	-0.061	0	0	3.039	9.74	1.049	-0.061	0	0	-9.812	-0.785	-0.745	-0.061	-0.061	-0.061	1.471	9.586	1.79	0	0	0	-9.812	-0.785	-0.745	-0.061	-0.061	-0.061	1506612116
-9.82	-0.79	-0.748	0	-0.061	-0.061	2.683	-8.747	0.167	-0.061	0	0	3.018	9.704	1.04	-0.061	-0.061	0	-9.82	-0.79	-0.748	0	-0.061	-0.061	1.471	9.586	1.79	-0.061	-0.061	0	-9.82	-0.79	-0.748	0	-0.061	-0.061	1506612116
-9.833	-0.767	-0.73	0	-0.061	-0.061	2.673	-8.742	0.151	-0.061	-0.061	0	3	9.656	1.005	-0.061	0	-0.061	-9.833	-0.767	-0.73	0	-0.061	-0.061	1.452	9.58	1.811	-0.061	0	-0.061	-9.833	-0.767	-0.73	0	-0.061	-0.061	1506612116
-9.832	-0.751	-0.733	0	-0.061	-0.061	2.682	-8.772	0.132	-0.061	-0.061	0	2.99	9.659	0.958	-0.061	0	-0.061	-9.832	-0.751	-0.733	0	-0.061	-0.061	1.408	9.618	1.821	0	0	-0.061	-9.832	-0.751	-0.733	0	-0.061	-0.061	1506612116
-9.819	-0.767	-0.737	0	-0.061	-0.061	2.694	-8.79	0.128	-0.061	-0.061	0	2.994	9.698	0.939	0	-0.061	-0.061	-9.819	-0.767	-0.737	0	-0.061	-0.061	1.42	9.582	1.832	-0.061	0	-0.061	-9.819	-0.767	-0.737	0	-0.061	-0.061	1506612116
-9.826	-0.778	-0.735	-0.061	-0.061	-0.061	2.674	-8.769	0.14	-0.061	-0.061	0	2.997	9.698	0.949	0	-0.061	0	-9.826	-0.778	-0.735	-0.061	-0.061	-0.061	1.492	9.577	1.82	-0.061	-0.061	-0.061	-9.826	-0.778	-0.735	-0.061	-0.061	-0.061	1506612116
-9.823	-0.796	-0.744	0	-0.061	-0.061	2.678	-8.759	0.173	-0.061	0	0	2.97	9.67	0.956	0	-0.061	-0.061	-9.823	-0.796	-0.744	0	-0.061	-0.061	1.463	9.586	1.808	-0.061	-0.061	-0.061	-9.823	-0.796	-0.744	0	-0.061	-0.061	1506612116
-9.831	-0.8	-0.745	-0.061	-0.061	-0.061	2.693	-8.802	0.165	-0.061	-0.061	0	2.978	9.689	1.017	0	0	-0.061	-9.831	-0.8	-0.745	-0.061	-0.061	-0.061	1.407	9.613	1.815	-0.061	0	-0.061	-9.831	-0.8	-0.745	-0.061	-0.061	-0.061	1506612116
-9.814	-0.803	-0.755	0	0	-0.061	2.714	-8.83	0.17	-0.061	-0.061	-0.061	3.016	9.716	1.032	0	0	-0.061	-9.814	-0.803	-0.755	0	0	-0.061	1.407	9.613	1.815	-0.061	-0.061	-0.061	-9.814	-0.803	-0.755	0	0	-0.061	1506612116
-9.814	-0.803	-0.742	0	0	-0.061	2.71	-8.812	0.166	-0.061	-0.061	-0.061	3.065	9.719	1.031	-0.061	-0.061	0	-9.814	-0.803	-0.742	0	0	-0.061	1.419	9.561	1.811	-0.061	-0.061	0	-9.814	-0.803	-0.742	0	0	-0.061	1506612116
-9.83	-0.816	-0.773	-0.061	-0.061	-0.061	2.664	-8.787	0.193	-0.061	-0.061	0	3.054	9.694	1.046	-0.061	-0.061	0	-9.83	-0.816	-0.773	-0.061	-0.061	-0.061	1.444	9.563	1.814	-0.061	-0.061	0	-9.83	-0.816	-0.773	-0.061	-0.061	-0.061	1506612116
-9.823	-0.825	-0.75	0	-0.061	-0.061	2.68	-8.802	0.183	-0.061	0	0	3.029	9.674	1.01	-0.061	-0.061	0	-9.823	-0.825	-0.75	0	-0.061	-0.061	1.445	9.588	1.816	0	0	0	-9.823	-0.825	-0.75	0	-0.061	-0.061	1506612116
-9.811	-0.816	-0.743	0	0	-0.061	2.694	-8.814	0.17	-0.061	0	0	3.012	9.679	0.946	-0.061	-0.061	0	-9.811	-0.816	-0.743	0	0	-0.061	1.4	9.581	1.81	0	0	-0.061	-9.811	-0.816	-0.743	0	0	-0.061	1506612116
-9.816	-0.816	-0.77	0	-0.061	-0.061	2.661	-8.815	0.165	-0.061	-0.061	-0.061	2.996	9.674	0.903	0	-0.061	0	-9.816	-0.816	-0.77	0	-0.061	-0.061	1.389	9.575	1.804	0	0	-0.061	-9.816	-0.816	-0.77	0	-0.061	-0.061	1506612116
-9.818	-0.799	-0.762	0	0	-0.061	2.629	-8.819	0.142	-0.061	0	0	2.97	9.659	0.894	0	-0.061	0	-9.818	-0.799	-0.762	0	0	-0.061	1.406	9.589	1.804	0	0	-0.061	-9.818	-0.799	-0.762	0	0	-0.061	1506612116
-9.817	-0.806	-0.751	-0.061	-0.061	-0.061	2.641	-8.811	0.147	-0.061	0	0	2.97	9.676	0.909	0	-0.061	-0.061	-9.817	-0.806	-0.751	-0.061	-0.061	-0.061	1.412	9.586	1.806	0	0	-0.061	-9.817	-0.806	-0.751	-0.061	-0.061	-0.061	1506612116
-9.818	-0.829	-0.76	0	0	-0.061	2.633	-8.803	0.163	-0.061	0	0	2.975	9.679	0.925	0	-0.061	0	-9.818	-0.829	-0.76	0	0	-0.061	1.42	9.617	1.802	0	0	-0.061	-9.818	-0.829	-0.76	0	0	-0.061	1506612116
-9.831	-0.815	-0.768	0	0	-0.061	2.629	-8.823	0.157	0	0	0	2.97	9.708	0.968	0	-0.061	-0.061	-9.831	-0.815	-0.768	0	0	-0.061	1.414	9.615	1.809	0	-0.061	-0.061	-9.831	-0.815	-0.768	0	0	-0.061	1506612116
-9.813	-0.797	-0.758	0	-0.061	-0.061	2.641	-8.812	0.163	0	-0.061	0	2.994	9.727	1.012	0	-0.061	-0.061	-9.813	-0.797	-0.758	0	-0.061	-0.061	1.414	9.615	1.809	0	-0.061	-0.061	-9.813	-0.797	-0.758	0	-0.061	-0.061	1506612116
-9.823	-0.813	-0.758	0	-0.061	-0.061	2.647	-8.794	0.169	0	0	0	3.016	9.721	1.02	0	-0.061	-0.061	-9.823	-0.813	-0.758	0	-0.061	-0.061	1.366	9.592	1.791	-0.061	-0.061	-0.061	-9.823	-0.813	-0.758	0	-0.061	-0.061	1506612116
-9.814	-0.828	-0.764	0	0	-0.061	2.646	-8.786	0.17	0	0	0	3.023	9.715	1.014	-0.061	-0.061	-0.061	-9.814	-0.828	-0.764	0	0	-0.061	1.385	9.605	1.79	-0.061	-0.061	-0.061	-9.814	-0.828	-0.764	0	0	-0.061	1506612116
-9.814	-0.8	-0.764	0	0	0	2.664	-8.803	0.134	0	0	0	3.019	9.711	0.965	-0.061	-0.061	-0.061	-9.814	-0.8	-0.764	0	0	0	1.385	9.605	1.79	0	-0.061	0	-9.814	-0.8	-0.764	0	0	0	1506612116
-9.829	-0.781	-0.772	-0.061	-0.061	-0.061	2.681	-8.814	0.147	0	0	-0.061	3.023	9.689	0.928	-0.061	-0.061	0	-9.829	-0.781	-0.772	-0.061	-0.061	-0.061	1.363	9.58	1.791	0	-0.061	0	-9.829	-0.781	-0.772	-0.061	-0.061	-0.061	1506612116
-9.842	-0.804	-0.772	-0.061	-0.061	-0.061	2.652	-8.814	0.152	0	-0.061	-0.061	3.007	9.659	0.871	0	-0.061	0	-9.842	-0.804	-0.772	-0.061	-0.061	-0.061	1.439	9.631	1.787	0	-0.061	0	-9.842	-0.804	-0.772	-0.061	-0.061	-0.061	1506612116
-9.819	-0.817	-0.733	-0.061	0	-0.061	2.644	-8.826	0.178	0	0	0	2.978	9.697	0.848	0	-0.061	0	-9.819	-0.817	-0.733	-0.061	0	-0.061	1.439	9.631	1.787	0	-0.061	-0.061	-9.819	-0.817	-0.733	-0.061	0	-0.061	1506612116
-9.825	-0.834	-0.77	0	-0.061	-0.061	2.639	-8.82	0.178	0	0	-0.061	3.009	9.714	0.894	0	-0.061	0	-9.825	-0.834	-0.77	0	-0.061	-0.061	1.407	9.612	1.772	0	0	-0.061	-9.825	-0.834	-0.77	0	-0.061	-0.061	1506612117
-9.818	-0.849	-0.749	0	-0.061	-0.061	2.635	-8.798	0.189	0	-0.061	-0.061	3.016	9.691	0.944	0	-0.061	0	-9.818	-0.849	-0.749	0	-0.061	-0.061	1.36	9.585	1.76	0	-0.061	-0.061	-9.818	-0.849	-0.749	0	-0.061	-0.061	1506612117
-9.818	-0.825	-0.742	0	0	0	2.617	-8.79	0.171	0	0	-0.061	3.031	9.708	0.962	0	-0.061	0	-9.818	-0.825	-0.742	0	0	0	1.406	9.629	1.775	0	-0.061	0	-9.818	-0.825	-0.742	0	0	0	1506612117
-9.819	-0.827	-0.751	0	0	-0.061	2.594	-8.788	0.173	-0.061	0	0	3.037	9.719	0.957	0	0	0	-9.819	-0.827	-0.751	0	0	-0.061	1.383	9.615	1.759	0	0	0	-9.819	-0.827	-0.751	0	0	-0.061	1506612117
-9.83	-0.828	-0.77	0	-0.061	-0.061	2.598	-8.784	0.144	-0.061	0	0	2.996	9.713	0.95	0	0	0	-9.83	-0.828	-0.77	0	-0.061	-0.061	1.398	9.621	1.759	0	0	0	-9.83	-0.828	-0.77	0	-0.061	-0.061	1506612117
-9.82	-0.796	-0.781	0	0	-0.061	2.616	-8.801	0.136	-0.061	-0.061	-0.061	2.96	9.72	0.928	0	-0.061	0	-9.82	-0.796	-0.781	0	0	-0.061	1.398	9.621	1.759	0	0	-0.061	-9.82	-0.796	-0.781	0	0	-0.061	1506612117
-9.823	-0.807	-0.766	-0.061	-0.061	-0.061	2.59	-8.79	0.128	-0.061	-0.061	0	2.948	9.704	0.913	0	-0.061	0	-9.823	-0.807	-0.766	-0.061	-0.061	-0.061	1.385	9.61	1.763	-0.061	0	-0.061	-9.823	-0.807	-0.766	-0.061	-0.061	-0.061	1506612117
-9.814	-0.816	-0.762	0	0	-0.061	2.592	-8.801	0.145	-0.061	0	0	2.955	9.708	0.903	0	0	-0.061	-9.814	-0.816	-0.762	0	0	-0.061	1.336	9.6	1.772	-0.061	-0.061	-0.061	-9.814	-0.816	-0.762	0	0	-0.061	1506612117
-9.816	-0.821	-0.76	0	-0.061	-0.061	2.627	-8.814	0.165	-0.061	0	0	2.969	9.704	0.894	0	-0.061	-0.061	-9.816	-0.821	-0.76	0	-0.061	-0.061	1.328	9.613	1.772	-0.061	-0.061	-0.061	-9.816	-0.821	-0.76	0	-0.061	-0.061	1506612117
-9.824	-0.822	-0.754	0	-0.061	-0.061	2.635	-8.809	0.206	-0.061	-0.061	0	2.986	9.691	0.886	0	-0.061	-0.061	-9.824	-0.822	-0.754	0	-0.061	-0.061	1.355	9.597	1.766	-0.061	-0.061	-0.061	-9.824	-0.822	-0.754	0	-0.061	-0.061	1506612117
-9.819	-0.821	-0.761	0	-0.061	-0.061	2.652	-8.8	0.22	0	-0.061	-0.061	3.001	9.7	0.888	0	0	-0.061	-9.819	-0.821	-0.761	0	-0.061	-0.061	1.355	9.597	1.766	-0.061	-0.061	-0.061	-9.819	-0.821	-0.761	0	-0.061	-0.061	1506612117
-9.825	-0.834	-0.755	0	-0.061	0	2.651	-8.807	0.207	0	0	0	3.027	9.723	0.921	-0.061	-0.061	-0.061	-9.825	-0.834	-0.755	0	-0.061	0	1.345	9.617	1.766	-0.061	-0.061	-0.061	-9.825	-0.834	-0.755	0	-0.061	0	1506612117
-9.817	-0.842	-0.762	0	-0.061	0	2.659	-8.807	0.189	0	0	-0.061	3.054	9.717	0.924	-0.061	-0.061	0	-9.817	-0.842	-0.762	0	-0.061	0	1.366	9.6	1.773	-0.061	-0.061	0	-9.817	-0.842	-0.762	0	-0.061	0	1506612117
-9.816	-0.839	-0.756	0	-0.061	0	2.663	-8.795	0.161	0	0	-0.061	3.046	9.705	0.938	-0.061	0	0	-9.816	-0.839	-0.756	0	-0.061	0	1.366	9.6	1.773	-0.061	-0.061	0	-9.816	-0.839	-0.756	0	-0.061	0	1506612117
-9.828	-0.825	-0.743	0	-0.061	0	2.665	-8.801	0.145	0	0	-0.061	3.019	9.701	0.933	-0.061	-0.061	0	-9.828	-0.825	-0.743	0	-0.061	0	1.352	9.612	1.772	0	-0.061	0	-9.828	-0.825	-0.743	0	-0.061	0	1506612117
-9.826	-0.803	-0.744	0	-0.061	0	2.676	-8.8	0.133	-0.061	0	-0.061	3.013	9.704	0.907	-0.061	-0.061	0	-9.826	-0.803	-0.744	0	-0.061	0	1.357	9.609	1.772	0	-0.061	0	-9.826	-0.803	-0.744	0	-0.061	0	1506612117
-9.839	-0.823	-0.763	-0.061	-0.061	-0.061	2.65	-8.792	0.133	-0.061	0	-0.061	2.992	9.695	0.894	-0.061	-0.061	0	-9.839	-0.823	-0.763	-0.061	-0.061	-0.061	1.357	9.609	1.772	-0.061	-0.061	0	-9.839	-0.823	-0.763	-0.061	-0.061	-0.061	1506612117
-9.799	-0.952	-0.741	0	-0.061	-0.061	2.643	-8.763	0.127	-0.061	0	-0.061	2.946	9.69	0.889	-0.061	-0.061	0	-9.799	-0.952	-0.741	0	-0.061	-0.061	1.392	9.604	1.774	-0.061	-0.061	0	-9.799	-0.952	-0.741	0	-0.061	-0.061	1506612117
-9.767	-1.046	-0.684	0.061	0	-0.183	2.653	-8.796	0.136	-0.061	-0.061	-0.061	2.919	9.7	0.901	-0.061	0	0	-9.767	-1.046	-0.684	0.061	0	-0.183	1.486	9.606	1.851	-0.061	0	0	-9.767	-1.046	-0.684	0.061	0	-0.183	1506612117
-9.717	-1.09	-0.567	0.244	0.061	-0.183	2.744	-8.812	0.126	-0.061	-0.122	-0.122	2.914	9.694	0.912	0	0	-0.061	-9.717	-1.09	-0.567	0.244	0.061	-0.183	1.486	9.606	1.851	-0.061	0	-0.061	-9.717	-1.09	-0.567	0.244	0.061	-0.183	1506612117
-9.795	-1.025	-0.386	0.244	0.061	-0.244	2.896	-8.838	0.068	0	-0.122	-0.183	2.917	9.713	0.981	0.061	-0.061	-0.061	-9.795	-1.025	-0.386	0.244	0.061	-0.244	1.526	9.585	1.921	-0.061	-0.061	-0.122	-9.795	-1.025	-0.386	0.244	0.061	-0.244	1506612117
-9.824	-1.007	-0.272	0.244	0.061	-0.366	2.949	-8.817	-0.043	-0.061	-0.061	-0.183	2.879	9.68	1.06	0.061	-0.122	0	-9.824	-1.007	-0.272	0.244	0.061	-0.366	1.525	9.507	2.141	-0.122	0	-0.183	-9.824	-1.007	-0.272	0.244	0.061	-0.366	1506612117
-9.743	-1.054	-0.16	0.183	0.122	-0.427	2.903	-8.738	-0.139	-0.122	-0.061	-0.061	2.772	9.665	1.077	0.061	-0.183	0	-9.743	-1.054	-0.16	0.183	0.122	-0.427	1.525	9.507	2.141	-0.061	-0.061	-0.305	-9.743	-1.054	-0.16	0.183	0.122	-0.427	1506612117
-9.753	-1.108	-0.06	0.427	0	-0.427	2.828	-8.592	-0.264	-0.183	-0.244	0.183	2.607	9.672	0.985	0.122	-0.305	0	-9.753	-1.108	-0.06	0.427	0	-0.427	1.559	9.515	2.239	-0.061	-0.061	-0.488	-9.753	-1.108	-0.06	0.427	0	-0.427	1506612117
-9.841	-1.087	-0.062	0.244	-0.122	-0.488	2.876	-8.485	-0.37	-0.183	0.061	0.427	2.445	9.671	0.9	0.244	-0.427	-0.061	-9.841	-1.087	-0.062	0.244	-0.122	-0.488	1.568	9.515	2.438	-0.061	-0.122	-0.671	-9.841	-1.087	-0.062	0.244	-0.122	-0.488	1506612117
-10.032	-0.938	0.075	0.183	-0.488	-0.549	2.821	-8.558	-0.498	-0.244	0.305	0.61	2.329	9.682	0.891	0.427	-0.427	-0.122	-10.032	-0.938	0.075	0.183	-0.488	-0.549	1.568	9.515	2.438	-0.122	-0.061	-0.854	-10.032	-0.938	0.075	0.183	-0.488	-0.549	1506612118
-10.081	-0.813	0.043	0.122	-0.488	-0.671	2.702	-8.787	-0.523	-0.305	0.183	0.671	2.286	9.768	0.999	0.549	-0.488	-0.244	-10.081	-0.813	0.043	0.122	-0.488	-0.671	1.377	9.563	2.48	-0.122	-0.122	-0.977	-10.081	-0.813	0.043	0.122	-0.488	-0.671	1506612118
-10.015	-0.767	-0.011	0.183	-0.305	-0.671	2.573	-9.149	-0.437	-0.183	-0.244	0.549	2.321	9.989	1.166	0.549	-0.488	-0.427	-10.015	-0.767	-0.011	0.183	-0.305	-0.671	1.201	9.993	2.509	-0.122	-0.183	-0.977	-10.015	-0.767	-0.011	0.183	-0.305	-0.671	1506612118
-9.751	-0.858	-0.335	0.244	-0.061	-0.671	2.512	-9.323	-0.272	-0.061	-0.488	0.427	2.483	10.271	1.357	0.488	-0.488	-0.671	-9.751	-0.858	-0.335	0.244	-0.061	-0.671	1.201	9.993	2.509	-0.061	-0.183	-0.916	-9.751	-0.858	-0.335	0.244	-0.061	-0.671	1506612118
-9.458	-0.951	-0.912	0.183	0.061	-0.671	2.408	-9.186	-0.134	0.061	-0.549	0.305	2.85	10.365	1.534	0.488	-0.488	-0.671	-9.458	-0.951	-0.912	0.183	0.061	-0.671	1.052	9.991	2.379	-0.305	-0.366	-0.732	-9.458	-0.951	-0.912	0.183	0.061	-0.671	1506612118
-9.463	-1.09	-1.457	0.122	0.244	-0.549	2.32	-8.769	-0.032	0.183	-0.732	0.122	3.262	10.091	1.696	0.305	-0.244	-0.549	-9.463	-1.09	-1.457	0.122	0.244	-0.549	1.206	9.219	1.386	-0.61	-0.427	-0.427	-9.463	-1.09	-1.457	0.122	0.244	-0.549	1506612118
-9.826	-1.114	-1.568	0.122	0.183	-0.244	2.016	-8.774	-0.043	0.183	-1.038	-0.122	3.488	9.533	1.689	-0.061	-0.061	-0.488	-9.826	-1.114	-1.568	0.122	0.183	-0.244	1.206	9.219	1.386	-0.793	-0.244	-0.183	-9.826	-1.114	-1.568	0.122	0.183	-0.244	1506612118
-9.898	-1.166	-1.509	0.366	0.549	-0.061	2.016	-8.774	-0.043	0.061	-1.282	0	3.608	9.408	1.297	-0.427	-0.061	-0.61	-9.898	-1.166	-1.509	0.366	0.549	-0.061	1.474	9.483	1.036	-0.488	0.183	-0.122	-9.898	-1.166	-1.509	0.366	0.549	-0.061	1506612118
-9.765	-0.513	-1.42	0.488	0.671	-0.183	2.067	-9.034	0.036	-0.183	-1.16	0.366	3.809	9.426	0.715	-0.549	-0.122	-0.854	-9.765	-0.513	-1.42	0.488	0.671	-0.183	0.943	9.82	0.953	-0.305	0.427	0.183	-9.765	-0.513	-1.42	0.488	0.671	-0.183	1506612118
-9.717	-0.023	-1.437	-0.122	0.183	-0.366	2.332	-9.007	0.4	-0.488	-0.549	0.732	4.238	9.593	0.219	-0.671	0	-0.916	-9.717	-0.023	-1.437	-0.122	0.183	-0.366	0.943	9.82	0.953	0	0.549	0.305	-9.717	-0.023	-1.437	-0.122	0.183	-0.366	1506612118
-9.655	-0.531	-1.343	-0.244	-0.122	-0.305	2.482	-8.351	0.952	-0.549	0	0.977	4.404	9.276	-0.199	-0.671	0.122	-0.427	-9.655	-0.531	-1.343	-0.244	-0.122	-0.305	0.749	9.367	1.16	0	0	0.183	-9.655	-0.531	-1.343	-0.244	-0.122	-0.305	1506612118
-9.54	-0.884	-1.103	0.183	-0.122	-0.122	2.521	-7.862	1.325	-0.427	0	1.099	4.171	8.691	-0.42	-0.305	-0.427	0.366	-9.54	-0.884	-1.103	0.183	-0.122	-0.122	1.355	9.086	0.956	-0.183	-0.061	0.061	-9.54	-0.884	-1.103	0.183	-0.122	-0.122	1506612118
-9.794	-0.425	-1.09	0.549	-0.305	0.061	2.576	-8.086	1.445	-0.305	-0.122	1.16	3.924	8.656	-0.431	0	-0.244	0.488	-9.794	-0.425	-1.09	0.549	-0.305	0.061	1.355	9.086	0.956	-0.061	0.183	0	-9.794	-0.425	-1.09	0.549	-0.305	0.061	1506612118
-10.137	-0.157	-1.474	0.305	-0.488	0	2.673	-8.414	1.36	-0.305	-0.122	1.16	3.675	8.823	-0.328	0.183	0.183	0.244	-10.137	-0.157	-1.474	0.305	-0.488	0	1.314	9.252	0.968	0.244	0.549	0	-10.137	-0.157	-1.474	0.305	-0.488	0	1506612118
-10.05	-0.475	-1.512	0.122	-0.427	0	2.859	-8.757	1.169	-0.061	-0.244	0.916	3.564	9.21	-0.133	0.183	0.183	0.244	-10.05	-0.475	-1.512	0.122	-0.427	0	1.065	9.697	1.065	0.366	0.61	0.061	-10.05	-0.475	-1.512	0.122	-0.427	0	1506612118
-10.049	-0.492	-1.619	0.244	-0.427	0.122	2.98	-9.207	1.018	-0.061	-0.122	0.854	3.578	9.906	0.116	0.183	0.122	0.122	-10.049	-0.492	-1.619	0.244	-0.427	0.122	0.98	10.311	1.135	0.305	0	0.061	-10.049	-0.492	-1.619	0.244	-0.427	0.122	1506612118
-10.046	-0.467	-1.718	0.305	-0.305	0.061	3.065	-9.213	0.894	-0.061	-0.122	0.854	3.6	10.249	0.431	0.183	-0.061	0.244	-10.046	-0.467	-1.718	0.305	-0.305	0.061	1.156	10.428	1.196	0	-0.427	0	-10.046	-0.467	-1.718	0.305	-0.305	0.061	1506612118
-10.441	-0.657	-2.064	0.427	-0.366	0.122	3.247	-9.167	0.852	-0.183	0	0.183	3.541	10.29	0.794	0.122	-0.122	0.244	-10.441	-0.657	-2.064	0.427	-0.366	0.122	1.336	10.448	0.894	-0.305	-0.61	0.122	-10.441	-0.657	-2.064	0.427	-0.366	0.122	1506612118
-10.753	-0.604	-1.903	0.427	-0.366	0.549	3.315	-9.448	0.811	-0.244	0.183	-0.061	3.436	10.398	1.117	-0.122	0.122	0	-10.753	-0.604	-1.903	0.427	-0.366	0.549	1.336	10.448	0.894	-0.488	-0.854	0.305	-10.753	-0.604	-1.903	0.427	-0.366	0.549	1506612118
-10.786	-0.7	-1.262	0	-0.183	0.854	3.382	-9.845	0.761	-0.366	0.366	-0.366	3.272	10.545	1.245	-0.549	-0.122	-0.366	-10.786	-0.7	-1.262	0	-0.183	0.854	1.473	10.592	0.873	-0.427	-1.038	0.366	-10.786	-0.7	-1.262	0	-0.183	0.854	1506612118
-10.901	-1.47	-1.208	-0.366	0.305	0.732	3.443	-10.013	0.802	-0.427	0.732	-0.671	-28.98	-21.111	31.232	-0.488	-0.061	0.244	-10.901	-1.47	-1.208	-0.366	0.305	0.732	1.601	11.014	2.037	-0.671	-1.038	0.366	-10.901	-1.47	-1.208	-0.366	0.305	0.732	1506612118
-9.786	-2.492	-0.331	-0.427	0.488	0.793	3.46	-10.494	0.853	-0.183	1.221	-0.916	3.743	10.785	0.809	-0.854	0	-0.366	-9.786	-2.492	-0.331	-0.427	0.488	0.793	1.601	11.014	2.037	-0.427	-0.793	0.366	-9.786	-2.492	-0.331	-0.427	0.488	0.793	1506612118
-9.244	-2.134	0.697	-0.366	0	0.977	3.163	-10.081	0.748	0.305	0.916	-1.648	3.479	9.321	0.708	-0.488	0.305	0.549	-9.244	-2.134	0.697	-0.366	0	0.977	1.341	10.188	2.537	-0.732	-0.916	0.427	-9.244	-2.134	0.697	-0.366	0	0.977	1506612118
-9.744	-1.884	0.751	-0.122	-0.61	0.61	2.897	-8.903	0.543	0.61	0.671	-2.441	2.617	8.774	0.669	-0.488	0.305	0.549	-9.744	-1.884	0.751	-0.122	-0.61	0.61	0.849	8.612	3.114	-0.916	-0.427	0.305	-9.744	-1.884	0.751	-0.122	-0.61	0.61	1506612118
-10.107	-1.934	0.262	-0.122	-0.977	0.366	2.61	-8.635	0.117	0.977	0.977	-2.808	1.792	9.31	0.641	-0.488	-0.488	1.038	-10.107	-1.934	0.262	-0.122	-0.977	0.366	0.48	8.167	3.291	-0.427	0.244	0.366	-10.107	-1.934	0.262	-0.122	-0.977	0.366	1506612118
-9.183	-1.451	0.444	-0.244	-0.549	0.427	2.232	-9.25	-0.482	1.343	0.793	-2.502	1.497	9.757	0.61	-0.305	-0.793	0.671	-9.183	-1.451	0.444	-0.244	-0.549	0.427	0.788	8.969	3.326	0.671	0.427	0.183	-9.183	-1.451	0.444	-0.244	-0.549	0.427	1506612119
-8.935	-0.644	0.316	-0.671	-0.366	0.366	2.085	-9.422	-1.121	1.526	0.183	-2.075	1.498	9.275	0.894	-0.305	-0.793	0.671	-8.935	-0.644	0.316	-0.671	-0.366	0.366	1.105	9.269	3.369	0.671	0.244	0	-8.935	-0.644	0.316	-0.671	-0.366	0.366	1506612119
-9.055	-0.882	0.263	-0.793	-0.549	0.061	2.247	-8.672	-1.513	1.221	-0.366	-2.136	1.226	9.039	1.343	0.305	0.061	0.671	-9.055	-0.882	0.263	-0.793	-0.549	0.061	0.864	8.543	3.378	0.183	0.244	0	-9.055	-0.882	0.263	-0.793	-0.549	0.061	1506612119
-8.693	-1.147	0.42	-0.305	0	0.122	2.418	-8.277	-1.648	0.732	-0.122	-2.075	0.845	9.216	1.452	0.061	-0.61	0.305	-8.693	-1.147	0.42	-0.305	0	0.122	0.597	8.384	3.07	0.061	-0.183	-0.061	-8.693	-1.147	0.42	-0.305	0	0.122	1506612119
-8.675	-0.829	0.337	0.122	0.488	0.122	2.379	-8.156	-1.541	0.366	0.305	-1.709	1.052	9.182	1.407	0.061	-0.61	0.305	-8.675	-0.829	0.337	0.122	0.488	0.122	1.116	8.707	2.961	0.183	-0.427	-0.366	-8.675	-0.829	0.337	0.122	0.488	0.122	1506612119
-9.057	-0.372	0.385	0.183	0.854	0.061	2.098	-7.94	-1.349	0.244	-0.183	-1.343	1.552	9.099	1.354	0.427	-0.183	-0.854	-9.057	-0.372	0.385	0.183	0.854	0.061	1.625	8.782	2.879	0.122	-0.488	-0.549	-9.057	-0.372	0.385	0.183	0.854	0.061	1506612119
-9.741	-0.079	0.493	0.244	0.916	0.122	2.022	-7.919	-1.046	0.183	-0.916	-0.793	1.994	9.54	1.385	0.549	0	-1.16	-9.741	-0.079	0.493	0.244	0.916	0.122	1.817	8.863	2.923	0	-0.244	-0.549	-9.741	-0.079	0.493	0.244	0.916	0.122	1506612119
-10.128	0.233	0.352	0	0.854	0	2.194	-8.241	-0.725	0.183	-1.526	-0.061	2.454	9.828	1.513	0.549	0	-1.16	-10.128	0.233	0.352	0	0.854	0	1.515	9.295	2.927	0.061	-0.305	-0.61	-10.128	0.233	0.352	0	0.854	0	1506612119
-10.462	0.516	0.218	-0.244	0.671	-0.061	2.633	-8.301	-0.458	0.183	-1.526	0.671	2.797	9.969	1.572	0.488	-0.427	-0.854	-10.462	0.516	0.218	-0.244	0.671	-0.061	1.171	9.378	2.905	0.061	-0.671	-0.61	-10.462	0.516	0.218	-0.244	0.671	-0.061	1506612119
-11.114	0.922	0.453	-0.977	0.488	0	3.11	-8.52	-0.213	-0.061	-0.854	1.465	3.079	10.374	1.555	0.488	-0.671	-0.732	-11.114	0.922	0.453	-0.977	0.488	0	1.419	9.617	2.889	0.122	-0.793	-0.61	-11.114	0.922	0.453	-0.977	0.488	0	1506612119
-12.027	0.231	0.496	-1.221	0.061	-0.183	3.406	-9.252	0.095	-0.183	0.183	2.197	3.396	10.682	1.602	0.61	-0.366	-0.732	-12.027	0.231	0.496	-1.221	0.061	-0.183	2.09	10.469	2.65	0.244	-0.61	-0.61	-12.027	0.231	0.496	-1.221	0.061	-0.183	1506612119
-10.452	-0.671	0.791	-0.549	0.916	-0.122	3.347	-9.683	0.274	0	0	2.258	3.675	10.987	1.709	0.61	0	-0.732	-10.452	-0.671	0.791	-0.549	0.916	-0.122	2.09	10.469	2.65	0.183	-0.732	-0.549	-10.452	-0.671	0.791	-0.549	0.916	-0.122	1506612119
-10.835	-1.797	-0.645	0.183	-0.183	-0.122	3.321	-9.746	0.29	0.183	-0.366	2.014	3.951	11.384	1.835	0.549	0.671	-0.732	-10.835	-1.797	-0.645	0.183	-0.183	-0.122	2.283	10.837	2.607	0.244	-0.244	-0.427	-10.835	-1.797	-0.645	0.183	-0.183	-0.122	1506612119
-9.556	-1.865	-0.577	0.183	-0.366	-0.366	3.266	-9.835	0.102	0.183	-0.122	1.831	4.232	11.5	2.094	0.488	1.282	-0.366	-9.556	-1.865	-0.577	0.183	-0.366	-0.366	1.217	10.7	2.458	0.061	0.305	-0.061	-9.556	-1.865	-0.577	0.183	-0.366	-0.366	1506612119
-9.434	-1.83	-1.333	0.427	-0.244	-0.244	2.981	-9.609	-0.091	0.122	-0.122	1.526	4.065	10.356	2.242	0.061	1.648	0.549	-9.434	-1.83	-1.333	0.427	-0.244	-0.244	1.217	10.7	2.458	-0.122	0.549	0.305	-9.434	-1.83	-1.333	0.427	-0.244	-0.244	1506612119
-9.25	-1.665	-1.619	-0.061	-0.549	-0.183	2.699	-8.256	-0.106	0	-0.488	0.916	3.252	9.183	1.884	-0.854	0.732	1.526	-9.25	-1.665	-1.619	-0.061	-0.549	-0.183	0.056	9.077	2.053	-0.61	0.366	0.854	-9.25	-1.665	-1.619	-0.061	-0.549	-0.183	1506612119
-9.472	-2.011	-1.51	0.061	-0.244	0.183	2.419	-7.649	-0.093	-0.122	-0.977	0.305	2.61	9.349	1.273	-1.831	0.305	1.526	-9.472	-2.011	-1.51	0.061	-0.244	0.183	-0.434	8.173	1.44	-0.732	0.305	1.343	-9.472	-2.011	-1.51	0.061	-0.244	0.183	1506612119
-9.579	-1.939	-1.505	0.549	0.122	0.427	2.194	-8.327	-0.152	-0.183	-1.404	0.183	2.328	10.349	0.352	-2.563	-0.122	0.732	-9.579	-1.939	-1.505	0.549	0.122	0.427	-0.211	9.032	1.064	0.061	1.038	1.648	-9.579	-1.939	-1.505	0.549	0.122	0.427	1506612119
-9.463	-1.568	-1.641	0.854	0.183	0.183	2.354	-8.775	-0.084	-0.427	-1.221	0.427	2.539	10.479	-0.607	-2.563	-0.244	0.488	-9.463	-1.568	-1.641	0.854	0.183	0.183	0.156	10.129	1.346	1.099	1.648	1.648	-9.463	-1.568	-1.641	0.854	0.183	0.183	1506612119
-9.258	-1.119	-1.708	0.732	0.183	-0.061	2.627	-8.63	0.233	-0.854	-0.244	0.61	2.828	9.891	-1.105	-2.563	-0.244	0.488	-9.258	-1.119	-1.708	0.732	0.183	-0.061	0.25	10.167	1.785	1.221	1.465	1.526	-9.258	-1.119	-1.708	0.732	0.183	-0.061	1506612119
-9.088	-0.903	-1.745	0.488	0.061	-0.305	2.717	-8.35	0.696	-1.038	0.305	0.549	2.84	9.367	-1.156	-0.732	-0.366	2.075	-9.088	-0.903	-1.745	0.488	0.061	-0.305	0.224	9.702	1.863	0.366	0.549	1.404	-9.088	-0.903	-1.745	0.488	0.061	-0.305	1506612119
-9.1	-0.729	-1.62	0.244	-0.183	-0.549	2.738	-8.305	1.129	-0.977	0.671	0.427	2.427	9.024	-0.982	-0.305	-0.305	2.258	-9.1	-0.729	-1.62	0.244	-0.183	-0.549	0.26	9.253	1.615	-0.427	0	1.038	-9.1	-0.729	-1.62	0.244	-0.183	-0.549	1506612119
-9.495	-0.726	-1.483	0.061	-0.366	-0.61	2.663	-8.33	1.431	-0.793	0.732	0.305	1.925	8.608	-0.796	-0.122	-0.549	1.892	-9.495	-0.726	-1.483	0.061	-0.366	-0.61	0.572	8.892	1.202	-0.549	-0.305	0.61	-9.495	-0.726	-1.483	0.061	-0.366	-0.61	1506612119
-9.555	-0.626	-1.357	0	-0.244	-0.549	2.669	-8.386	1.627	-0.671	0.671	0.183	1.652	8.348	-0.676	0.061	-0.732	1.038	-9.555	-0.626	-1.357	0	-0.244	-0.549	1.022	8.66	0.884	-0.061	-0.427	0.122	-9.555	-0.626	-1.357	0	-0.244	-0.549	1506612119
-9.514	-0.48	-1.369	0.305	-0.244	-0.427	2.667	-8.618	1.663	-0.427	0.732	-0.061	1.804	8.463	-0.567	0.244	-0.549	-0.122	-9.514	-0.48	-1.369	0.305	-0.244	-0.427	1.559	8.875	0.677	0.427	-0.183	-0.244	-9.514	-0.48	-1.369	0.305	-0.244	-0.427	1506612119
-9.722	-0.328	-1.336	0.305	-0.549	-0.366	2.523	-8.634	1.599	-0.305	0.549	-0.366	2.155	8.857	-0.378	0.488	-0.427	-1.099	-9.722	-0.328	-1.336	0.305	-0.549	-0.366	1.893	9.282	0.658	0.549	0	-0.549	-9.722	-0.328	-1.336	0.305	-0.549	-0.366	1506612120
-9.783	-0.042	-1.448	-0.061	-0.366	-0.244	2.394	-8.742	1.407	-0.061	0.427	-0.427	2.734	9.537	0.001	0.732	-0.549	-1.587	-9.783	-0.042	-1.448	-0.061	-0.366	-0.244	1.948	9.707	0.852	0.427	-0.061	-0.732	-9.783	-0.042	-1.448	-0.061	-0.366	-0.244	1506612120
-9.843	-0.036	-1.625	0.122	-0.183	0.305	2.169	-9.006	1.017	0.244	-0.061	-0.427	3.345	10.024	0.565	0.916	-0.488	-1.831	-9.843	-0.036	-1.625	0.122	-0.183	0.305	2.059	10.225	1.012	0.244	-0.61	-1.16	-9.843	-0.036	-1.625	0.122	-0.183	0.305	1506612120
-10.414	-0.29	-1.501	0.305	-0.366	0.671	2.08	-9.076	0.512	0.366	-0.488	-0.549	3.93	10.471	1.281	0.977	0.122	-2.014	-10.414	-0.29	-1.501	0.305	-0.366	0.671	2.138	10.374	1.242	-0.061	-1.16	-1.221	-10.414	-0.29	-1.501	0.305	-0.366	0.671	1506612120
-11.376	-0.825	-1.016	-0.732	-0.183	0.488	2.097	-9.545	0.006	0.244	-0.671	-0.488	4.183	11.182	1.79	0.671	0.427	-1.953	-11.376	-0.825	-1.016	-0.732	-0.183	0.488	2.023	10.658	1.27	-0.732	-0.916	-0.854	-11.376	-0.825	-1.016	-0.732	-0.183	0.488	1506612120
-10.759	-2.428	-1.038	-1.221	0.122	0.244	2.225	-10.325	-0.444	0.122	-0.366	-0.061	4.25	11.774	1.955	0.244	-0.061	-1.648	-10.759	-2.428	-1.038	-1.221	0.122	0.244	1.858	11.125	1.504	-0.977	-1.038	-0.61	-10.759	-2.428	-1.038	-1.221	0.122	0.244	1506612120
-9.581	-3.639	0.17	0.244	0.305	0.977	2.48	-10.704	-0.781	-0.061	0.244	0.305	4.42	10.683	2.139	0.366	0	-0.977	-9.581	-3.639	0.17	0.244	0.305	0.977	2.199	11.257	2.324	-0.488	-0.977	-0.916	-9.581	-3.639	0.17	0.244	0.305	0.977	1506612120
-9.81	-2.315	0.699	1.343	0.305	1.221	2.645	-9.516	-0.848	-0.305	1.038	-0.122	4.137	9.015	2.126	0.305	0.549	0.061	-9.81	-2.315	0.699	1.343	0.305	1.221	1.665	9.411	2.745	-0.854	-0.61	-0.732	-9.81	-2.315	0.699	1.343	0.305	1.221	1506612120
-10.983	-1.778	-0.251	0.427	-0.977	0.183	2.408	-8.695	-0.796	-0.488	1.343	-0.732	3.291	9.469	1.756	-0.427	0.183	0.61	-10.983	-1.778	-0.251	0.427	-0.977	0.183	0.361	7.93	3.034	-0.854	0.61	0	-10.983	-1.778	-0.251	0.427	-0.977	0.183	1506612120
-9.939	-1.772	0.214	0	-0.854	0.061	1.919	-9.6	-0.991	-0.122	1.16	-0.488	2.621	10.384	1.116	-0.977	-1.099	0.916	-9.939	-1.772	0.214	0	-0.854	0.061	-0.033	9.076	2.878	0.366	1.038	0.244	-9.939	-1.772	0.214	0	-0.854	0.061	1506612120
-9.347	-0.935	0.132	-0.671	-0.977	0	1.771	-9.575	-1.146	-0.122	1.16	-0.488	2.385	9.526	0.61	-0.977	-1.099	0.916	-9.347	-0.935	0.132	-0.671	-0.977	0	0.275	9.801	2.999	0.977	0.183	-0.183	-9.347	-0.935	0.132	-0.671	-0.977	0	1506612120
-8.626	-0.871	0.463	-0.61	-0.61	-0.427	1.95	-8.522	-1.086	-0.061	0.61	-0.366	2.247	9.015	0.524	-0.549	-1.709	1.404	-8.626	-0.871	0.463	-0.61	-0.61	-0.427	0.599	8.873	3	0.427	0.183	-0.122	-8.626	-0.871	0.463	-0.61	-0.61	-0.427	1506612120
-8.242	-1.145	0.883	0	0	-0.305	1.988	-8.245	-0.94	-0.122	0.793	-0.671	1.694	9.357	0.557	0.183	0	1.16	-8.242	-1.145	0.883	0	0	-0.305	0.569	8.719	2.664	0	0.61	0	-8.242	-1.145	0.883	0	0	-0.305	1506612120
-8.836	-0.861	0.67	0.488	0.854	-0.061	1.762	-8.381	-0.835	0.061	0.732	-0.732	1.165	9.696	0.546	0.183	-0.549	0.61	-8.836	-0.861	0.67	0.488	0.854	-0.061	0.567	9.241	2.714	0.427	0.732	-0.183	-8.836	-0.861	0.67	0.488	0.854	-0.061	1506612120
-9.89	-0.409	0.639	0.183	1.038	0.183	1.559	-8.524	-0.865	0.305	0.244	-0.61	1.383	9.811	0.762	0.549	-0.244	0.122	-9.89	-0.409	0.639	0.183	1.038	0.183	0.688	9.556	2.96	0.671	0.61	-0.427	-9.89	-0.409	0.639	0.183	1.038	0.183	1506612120
-10.036	-0.041	0.238	-0.61	0.61	0	1.567	-8.684	-0.943	0.549	-0.305	-0.427	1.741	10.11	1.175	0.793	0.549	-0.244	-10.036	-0.041	0.238	-0.61	0.61	0	0.687	9.641	3.039	0.427	0.549	-0.366	-10.036	-0.041	0.238	-0.61	0.61	0	1506612120
-10.244	-0.301	0.396	-0.854	0.366	-0.122	1.675	-9.061	-1.091	0.732	-0.854	-0.427	1.838	10.365	1.593	0.61	0.793	-0.427	-10.244	-0.301	0.396	-0.854	0.366	-0.122	0.447	9.837	2.962	0.122	0.488	-0.244	-10.244	-0.301	0.396	-0.854	0.366	-0.122	1506612120
-10.357	-0.852	0.383	-0.854	0.244	-0.122	1.851	-9.196	-1.19	0.61	-0.977	-0.427	1.855	10.289	1.76	0.305	0.122	-0.488	-10.357	-0.852	0.383	-0.854	0.244	-0.122	0.224	9.854	2.81	-0.061	0	-0.305	-10.357	-0.852	0.383	-0.854	0.244	-0.122	1506612120
-10.922	-1.255	0.096	-0.549	0.122	-0.061	1.975	-9.216	-1.194	0.366	-0.671	-0.244	2.266	10.258	1.769	0.122	0.122	-0.732	-10.922	-1.255	0.096	-0.549	0.122	-0.061	0.542	9.787	2.735	-0.122	-0.427	-0.244	-10.922	-1.255	0.096	-0.549	0.122	-0.061	1506612120
-10.435	-1.558	-0.066	-0.488	0.061	-0.183	1.926	-9.428	-1.177	0.183	-0.427	0.061	2.579	10.434	1.565	0	0.427	-0.977	-10.435	-1.558	-0.066	-0.488	0.061	-0.183	0.903	9.981	2.623	-0.244	-0.244	-0.183	-10.435	-1.558	-0.066	-0.488	0.061	-0.183	1506612120
-9.7	-1.272	0.181	0	0.122	-0.061	1.865	-9.566	-1.06	0.061	-0.366	0.488	2.873	10.344	1.276	0	0.671	-0.977	-9.7	-1.272	0.181	0	0.122	-0.061	0.86	10.151	2.535	-0.244	-0.183	-0.061	-9.7	-1.272	0.181	0	0.122	-0.061	1506612120
-9.47	-0.93	-0.056	-0.122	0.244	-0.122	1.993	-9.274	-0.823	-0.183	-0.183	0.793	2.944	9.859	0.973	0	0.671	-0.671	-9.47	-0.93	-0.056	-0.122	0.244	-0.122	0.459	9.862	2.512	-0.305	-0.305	0.061	-9.47	-0.93	-0.056	-0.122	0.244	-0.122	1506612120
-9.573	-1.309	-0.501	0	0.061	-0.183	2.099	-8.648	-0.383	-0.305	0.244	0.854	2.78	9.583	0.67	0	0.671	-0.671	-9.573	-1.309	-0.501	0	0.061	-0.183	0.109	9.338	2.478	-0.427	-0.488	0.122	-9.573	-1.309	-0.501	0	0.061	-0.183	1506612120
-9.741	-1.873	-1.103	0.183	-0.366	-0.366	1.924	-8.675	0.08	0.061	-0.427	0.916	2.712	9.589	0.153	-0.061	-0.122	-0.122	-9.741	-1.873	-1.103	0.183	-0.366	-0.366	0.544	9.477	1.639	-0.305	-0.122	0	-9.741	-1.873	-1.103	0.183	-0.366	-0.366	1506612120
-9.613	-1.958	-1.361	0.061	-0.122	-0.183	2.084	-8.741	0.159	0.061	-0.671	0.732	2.749	9.39	-0.051	0	0.305	-0.122	-9.613	-1.958	-1.361	0.061	-0.122	-0.183	0.544	9.477	1.639	-0.305	-0.122	0	-9.613	-1.958	-1.361	0.061	-0.122	-0.183	1506612121
-9.646	-2.024	-1.44	0.427	0.183	-0.122	2.259	-8.789	0.264	-0.183	-0.488	0.488	2.639	9.871	-0.34	-0.183	0.183	-0.244	-9.646	-2.024	-1.44	0.427	0.183	-0.122	0.237	9.537	1.276	-0.366	0.305	0	-9.646	-2.024	-1.44	0.427	0.183	-0.122	1506612121
-9.628	-1.725	-1.39	0.671	0.366	-0.061	2.316	-9.092	0.483	-0.183	-0.488	0.488	2.662	10.3	-0.738	-0.366	0	-0.366	-9.628	-1.725	-1.39	0.671	0.366	-0.061	-0.073	10.192	1.211	0.061	0.61	-0.122	-9.628	-1.725	-1.39	0.671	0.366	-0.061	1506612121
-9.717	-1.266	-1.421	0.671	0.488	-0.183	2.268	-9.075	0.732	-0.366	-0.122	0.305	2.735	10.239	-1.079	-0.183	-0.427	-0.244	-9.717	-1.266	-1.421	0.671	0.488	-0.183	-0.272	10.434	1.413	0.366	0.488	-0.244	-9.717	-1.266	-1.421	0.671	0.488	-0.183	1506612121
-9.811	-1.102	-1.48	0.488	0.061	-0.488	2.193	-8.894	0.926	-0.427	0.305	0.244	2.801	9.872	-1.032	0.366	-0.488	0.183	-9.811	-1.102	-1.48	0.488	0.061	-0.488	-0.232	10.355	1.602	0.244	0.366	-0.427	-9.811	-1.102	-1.48	0.488	0.061	-0.488	1506612121
-9.627	-1.337	-1.44	0.244	-0.122	-0.549	2.144	-8.597	1.017	-0.366	0.488	0.244	2.667	9.416	-0.708	0.366	-0.488	0.183	-9.627	-1.337	-1.44	0.244	-0.122	-0.549	-0.099	9.838	1.633	-0.122	-0.122	-0.549	-9.627	-1.337	-1.44	0.244	-0.122	-0.549	1506612121
-9.648	-1.644	-1.525	0.305	-0.244	-0.549	2.036	-8.445	0.906	-0.366	0.488	0.244	2.531	9.263	-0.372	0.671	-0.61	0.366	-9.648	-1.644	-1.525	0.305	-0.244	-0.549	-0.102	9.385	1.291	-0.244	-0.183	-0.61	-9.648	-1.644	-1.525	0.305	-0.244	-0.549	1506612121
-9.767	-1.845	-1.426	0.366	-0.366	-0.305	2.036	-8.445	0.906	-0.183	0.549	0.183	2.504	9.222	-0.295	0.305	-0.549	0	-9.767	-1.845	-1.426	0.366	-0.366	-0.305	0.085	9.301	1.086	0	0.061	-0.732	-9.767	-1.845	-1.426	0.366	-0.366	-0.305	1506612121
-9.761	-1.95	-1.586	0.427	-0.549	-0.183	1.998	-8.508	0.388	-0.305	0.793	0.061	2.579	9.148	-0.284	0.305	-0.549	0	-9.761	-1.95	-1.586	0.427	-0.549	-0.183	0.328	9.319	1.117	0.183	0.366	-0.916	-9.761	-1.95	-1.586	0.427	-0.549	-0.183	1506612121
-9.414	-2.055	-1.586	0.305	-0.671	-0.427	2.031	-8.443	0.287	-0.488	1.099	0	2.906	9.16	-0.243	0.244	-0.488	-0.183	-9.414	-2.055	-1.586	0.305	-0.671	-0.427	0.304	9.319	1.144	0.244	0.854	-0.977	-9.414	-2.055	-1.586	0.305	-0.671	-0.427	1506612121
-9.269	-2.572	-1.386	-0.061	-0.61	-0.977	2.133	-8.302	0.201	-0.61	1.282	-0.122	3.046	8.984	-0.267	0.122	-0.61	0	-9.269	-2.572	-1.386	-0.061	-0.61	-0.977	0.257	9.25	1.099	0.122	1.16	-1.038	-9.269	-2.572	-1.386	-0.061	-0.61	-0.977	1506612121
-8.754	-3.103	-1.044	-0.122	-0.488	-1.892	2.279	-8.001	0.012	-0.488	1.77	-0.183	3.122	8.547	-0.197	0.122	-0.61	0	-8.754	-3.103	-1.044	-0.122	-0.488	-1.892	0.678	9.141	0.962	-0.244	1.16	-1.343	-8.754	-3.103	-1.044	-0.122	-0.488	-1.892	1506612121
-8.085	-3.12	-0.538	0.305	-0.305	-2.563	2.426	-7.528	0.121	-0.488	1.77	-0.183	3.234	7.733	0.047	0.183	-0.732	0.061	-8.085	-3.12	-0.538	0.305	-0.305	-2.563	1.13	8.765	1.058	-0.427	1.16	-1.709	-8.085	-3.12	-0.538	0.305	-0.305	-2.563	1506612121
-7.986	-2.909	-0.471	0.488	-0.366	-2.686	2.409	-6.655	0.114	-0.366	1.892	-0.244	3.169	6.746	0.467	0.366	-0.366	-0.061	-7.986	-2.909	-0.471	0.488	-0.366	-2.686	0.955	7.789	1.193	-0.366	1.404	-1.953	-7.986	-2.909	-0.471	0.488	-0.366	-2.686	1506612121
-7.997	-2.671	-0.038	0.854	-0.061	-2.869	2.449	-5.631	0.123	-0.122	1.16	-0.732	2.909	6.297	0.487	0.366	-0.366	-0.061	-7.997	-2.671	-0.038	0.854	-0.061	-2.869	0.187	6.57	1.257	-0.305	1.282	-1.831	-7.997	-2.671	-0.038	0.854	-0.061	-2.869	1506612121
-8.672	-2.241	-0.098	0.366	-0.549	-3.357	2.004	-5.212	0.06	0	1.221	-0.671	2.774	6.214	0.45	-0.305	-0.977	0.061	-8.672	-2.241	-0.098	0.366	-0.549	-3.357	-0.668	6.254	1.333	0.183	0.793	-1.526	-8.672	-2.241	-0.098	0.366	-0.549	-3.357	1506612121
-8.281	-2.638	0.062	0.122	-0.916	-3.54	1.628	-5.379	-0.078	0	1.221	-0.671	2.714	6.357	0.567	-0.244	-1.038	0.122	-8.281	-2.638	0.062	0.122	-0.916	-3.54	-0.831	6.455	1.694	0.793	0.61	-1.587	-8.281	-2.638	0.062	0.122	-0.916	-3.54	1506612121
-7.727	-2.881	0.684	0.244	-0.488	-3.357	1.694	-5.784	-0.126	0.305	0.671	-0.366	2.629	6.772	0.654	-0.244	-1.038	0.122	-7.727	-2.881	0.684	0.244	-0.488	-3.357	-1.194	6.479	1.851	1.282	0.916	-1.526	-7.727	-2.881	0.684	0.244	-0.488	-3.357	1506612121
-8.339	-3.269	0.803	0.366	-1.16	-3.906	1.9	-6.227	-0.081	0.793	0.122	-0.244	2.771	7.251	0.67	-0.671	-1.587	0.122	-8.339	-3.269	0.803	0.366	-1.16	-3.906	-1.843	6.745	1.388	1.587	0.977	-1.099	-8.339	-3.269	0.803	0.366	-1.16	-3.906	1506612121
-7.563	-3.834	0.726	0.366	-0.183	-4.028	2.079	-7.416	0.057	0.732	0.671	-0.122	2.883	8.352	0.349	-0.916	-0.793	-0.183	-7.563	-3.834	0.726	0.366	-0.183	-4.028	-2.497	7.51	1.503	1.892	1.038	-0.732	-7.563	-3.834	0.726	0.366	-0.183	-4.028	1506612121
-8.209	-3.825	0.423	-0.549	-0.061	-3.479	2.308	-8.867	0.227	0.977	0.61	-0.061	3.028	9.394	0.299	-0.916	-0.793	-0.183	-8.209	-3.825	0.423	-0.549	-0.061	-3.479	-2.4	8.916	1.613	1.831	1.648	-0.244	-8.209	-3.825	0.423	-0.549	-0.061	-3.479	1506612121
-8.571	-5.167	0.736	-0.549	-0.183	-2.441	2.287	-9.689	0.03	1.282	-0.793	-0.488	2.86	9.622	0.433	-0.671	0.977	-0.183	-8.571	-5.167	0.736	-0.549	-0.183	-2.441	-2.419	9.574	1.37	1.16	1.648	0.061	-8.571	-5.167	0.736	-0.549	-0.183	-2.441	1506612121
-7.845	-5.611	0.781	0.183	0.61	-1.526	2.18	-9.824	-0.091	0.732	-1.648	-0.854	2.56	10.393	0.908	0.183	0.977	0.122	-7.845	-5.611	0.781	0.183	0.61	-1.526	-3.296	9.567	1.285	0.549	2.38	0.366	-7.845	-5.611	0.781	0.183	0.61	-1.526	1506612121
-7.936	-5.845	0.418	-0.61	0.793	-0.977	2.077	-10.155	0.23	-0.671	0.488	-0.244	2.243	11.856	0.776	0.183	0.977	0.122	-7.936	-5.845	0.418	-0.61	0.793	-0.977	-4.079	10.457	0.318	0.183	2.075	0.854	-7.936	-5.845	0.418	-0.61	0.793	-0.977	1506612121
-8.673	-7.1	0.166	-0.854	0.549	-1.282	1.581	-10.727	0.415	-1.77	0.488	0.977	1.906	12.434	-0.109	0.488	-0.244	-0.244	-8.673	-7.1	0.166	-0.854	0.549	-1.282	-3.499	11.62	0.228	0.305	2.258	0.916	-8.673	-7.1	0.166	-0.854	0.549	-1.282	1506612121
-8.442	-7.412	-0.045	-0.427	0.977	-0.916	1.806	-11.036	0.199	-1.77	0.488	0.977	1.742	12.315	-0.465	0.305	-2.136	0.427	-8.442	-7.412	-0.045	-0.427	0.977	-0.916	-2.968	11.762	0.647	0.244	2.014	0.671	-8.442	-7.412	-0.045	-0.427	0.977	-0.916	1506612122
-7.927	-6.516	-0.256	-0.916	0.732	-0.671	2.024	-10.953	-0.203	-2.136	-0.61	0.366	2.297	12.166	-0.633	0.305	-2.136	0.427	-7.927	-6.516	-0.256	-0.916	0.732	-0.671	-4.1	11.271	0.178	0.366	1.221	0.671	-7.927	-6.516	-0.256	-0.916	0.732	-0.671	1506612122
-7.766	-8.171	0.171	-0.793	0.427	-0.732	1.901	-11.051	-0.78	-0.793	-2.93	-0.549	1.782	11.559	-0.591	-0.305	-3.662	1.465	-7.766	-8.171	0.171	-0.793	0.427	-0.732	-3.683	11.179	-0.194	0.366	0.916	0.61	-7.766	-8.171	0.171	-0.793	0.427	-0.732	1506612122
-7.968	-8.094	-0.846	-0.061	0.549	-0.61	2.102	-10.692	-0.519	-0.122	-2.502	-0.671	2.233	11.715	-0.671	-0.183	-3.662	0.793	-7.968	-8.094	-0.846	-0.061	0.549	-0.61	-2.732	10.946	-0.2	0.61	0.549	0.366	-7.968	-8.094	-0.846	-0.061	0.549	-0.61	1506612122
-7.64	-7.287	-0.451	-0.61	-0.183	-0.854	1.792	-10.801	-1.253	0.366	-2.014	-1.16	2.973	11.76	-0.61	-0.183	-3.662	0.793	-7.64	-7.287	-0.451	-0.61	-0.183	-0.854	-3	11.433	-0.311	0.671	0.305	0.427	-7.64	-7.287	-0.451	-0.61	-0.183	-0.854	1506612122
-7.163	-8.294	-0.517	-0.427	0.549	-0.488	1.744	-10.365	-1.176	0.366	-1.526	-0.854	2.586	11.706	-0.873	0.061	-2.686	1.282	-7.163	-8.294	-0.517	-0.427	0.549	-0.488	-2.859	11.496	-0.644	0.488	0.244	0.244	-7.163	-8.294	-0.517	-0.427	0.549	-0.488	1506612122
-7.498	-7.398	-0.817	0.061	0.427	-0.061	1.931	-10.43	-1.134	0.916	-1.526	-0.61	3.228	11.725	-0.944	-0.366	-0.427	0.244	-7.498	-7.398	-0.817	0.061	0.427	-0.061	-2.278	11.486	-0.563	0.61	0.305	0.122	-7.498	-7.398	-0.817	0.061	0.427	-0.061	1506612122
-7.489	-7.714	-0.69	-0.488	-0.061	-0.244	2.098	-10.372	-1.22	0.854	-1.404	-0.549	3.228	11.725	-0.944	-0.366	-0.427	0.244	-7.489	-7.714	-0.69	-0.488	-0.061	-0.244	-2.411	11.795	-0.695	0.549	0.122	0.183	-7.489	-7.714	-0.69	-0.488	-0.061	-0.244	1506612122
-7.608	-8.242	-0.833	0.305	0	0.305	2.699	-10.573	-0.678	-0.732	-0.366	0.427	4.282	11.598	-0.231	-0.305	1.099	0.305	-7.608	-8.242	-0.833	0.305	0	0.305	-2.255	11.774	-0.884	0.244	0.183	0.061	-7.608	-8.242	-0.833	0.305	0	0.305	1506612122
-7.79	-7.736	-0.827	0.061	-0.305	0.366	2.908	-11.225	-0.258	1.099	0.061	0.061	4.455	12.011	-0.249	-1.038	2.075	0.427	-7.79	-7.736	-0.827	0.061	-0.305	0.366	-2.068	11.612	-1.206	0.244	0.061	0.244	-7.79	-7.736	-0.827	0.061	-0.305	0.366	1506612122
-8.047	-8.003	-0.908	0	-0.366	0.427	2.888	-11.55	-0.554	1.77	0.122	0.244	4.618	12.006	0.694	-2.747	1.038	0.427	-8.047	-8.003	-0.908	0	-0.366	0.427	-2.053	11.827	-1.165	0.305	0.305	0.366	-8.047	-8.003	-0.908	0	-0.366	0.427	1506612122
-8.227	-8.114	-0.98	0.122	-0.732	0.427	3.15	-12.138	-0.959	1.77	1.526	0	4.271	12.01	1.065	-1.953	2.808	0.488	-8.227	-8.114	-0.98	0.122	-0.732	0.427	-2.004	12.396	-1.115	-0.183	0.122	0.549	-8.227	-8.114	-0.98	0.122	-0.732	0.427	1506612122
-8.205	-8.397	-0.73	0.244	-0.732	0.427	2.346	-12.27	0.282	2.258	1.038	-1.099	2.863	12.433	1.004	-0.366	0.244	0.305	-8.205	-8.397	-0.73	0.244	-0.732	0.427	-2.308	12.425	-1.237	-0.549	0.122	0.488	-8.205	-8.397	-0.73	0.244	-0.732	0.427	1506612122
-8.551	-8.305	-0.584	0.366	-1.038	0.488	2.938	-11.588	0.463	0.793	0.732	-1.648	3.742	12.339	1.141	-0.366	0.244	0.305	-8.551	-8.305	-0.584	0.366	-1.038	0.488	-2.303	12.348	-1.261	-0.427	-0.305	0.244	-8.551	-8.305	-0.584	0.366	-1.038	0.488	1506612122
-8.562	-8.272	-0.434	0.488	-0.732	0.427	2.583	-11.507	1.292	0.305	0.122	-1.465	3.96	12.452	1.261	0.305	0.671	0.977	-8.562	-8.272	-0.434	0.488	-0.732	0.427	-2.37	12.476	-1.055	-0.732	-0.122	0.061	-8.562	-8.272	-0.434	0.488	-0.732	0.427	1506612122
-8.598	-8.134	-0.172	0.366	-0.732	0.671	3.125	-11.41	1.298	0.061	0.427	-1.404	4.234	12.487	0.639	0.61	-0.427	0.793	-8.598	-8.134	-0.172	0.366	-0.732	0.671	-2.868	12.549	-1.026	-0.854	-0.916	0.061	-8.598	-8.134	-0.172	0.366	-0.732	0.671	1506612122
-8.717	-7.882	-0.038	0.244	-0.61	0.916	3.799	-11.313	0.724	-0.366	1.16	-1.343	4.484	12.402	0.239	0.61	-0.427	0.793	-8.717	-7.882	-0.038	0.244	-0.61	0.916	-2.336	12.715	-0.745	-0.793	-1.16	-0.061	-8.717	-7.882	-0.038	0.244	-0.61	0.916	1506612122
-9.018	-7.57	0.245	-0.122	-0.732	1.282	3.87	-11.352	0.749	-0.366	1.16	-1.343	4.71	12.02	0.324	0.366	-0.122	0.793	-9.018	-7.57	0.245	-0.122	-0.732	1.282	-1.609	12.73	-0.354	-0.854	-0.854	-0.122	-9.018	-7.57	0.245	-0.122	-0.732	1.282	1506612122
-9.063	-7.309	0.42	0.366	-0.793	1.953	4.377	-11.215	0.528	-0.916	-0.854	-1.099	4.832	11.666	0.535	0.427	-0.183	0.61	-9.063	-7.309	0.42	0.366	-0.793	1.953	-1.821	12.291	0.016	-1.282	-0.916	-0.183	-9.063	-7.309	0.42	0.366	-0.793	1.953	1506612122
-9.098	-6.577	0.513	0.732	-0.793	2.625	4.663	-10.978	-0.114	-1.099	0.244	-1.099	5.234	11.372	0.772	0.427	-0.183	0.61	-9.098	-6.577	0.513	0.732	-0.793	2.625	-2.067	12.096	0.157	-1.099	-1.648	0.183	-9.098	-6.577	0.513	0.732	-0.793	2.625	1506612122
-8.491	-5.984	0.595	0.977	0.549	3.052	4.371	-10.543	-0.181	-1.16	-0.122	-0.916	5.201	10.907	0.587	0.366	1.099	0.427	-8.491	-5.984	0.595	0.977	0.549	3.052	-1.918	11.878	0.365	-1.099	-2.136	0.488	-8.491	-5.984	0.595	0.977	0.549	3.052	1506612122
-8.123	-5.374	0.292	0.916	1.831	2.563	4.421	-9.956	-0.517	-1.038	-0.732	-0.671	4.978	10.499	0.563	0.61	0.549	0.183	-8.123	-5.374	0.292	0.916	1.831	2.563	-1.591	11.529	0.415	-1.16	-1.953	0.854	-8.123	-5.374	0.292	0.916	1.831	2.563	1506612122
-8.638	-4.567	0.049	0.427	1.648	2.441	4.841	-9.059	-0.839	-0.854	0.122	-0.61	4.881	9.96	0.38	0.61	0.549	0.183	-8.638	-4.567	0.049	0.427	1.648	2.441	-1.617	11.008	0.726	-1.282	-1.648	0.977	-8.638	-4.567	0.049	0.427	1.648	2.441	1506612122
-8.278	-3.863	0.223	0.183	1.099	2.625	4.527	-8.134	-0.822	-0.916	0.793	-0.549	4.566	9.11	0.53	0	0.061	0.305	-8.278	-3.863	0.223	0.183	1.099	2.625	-1.968	10.269	0.786	-0.977	-2.258	0.977	-8.278	-3.863	0.223	0.183	1.099	2.625	1506612122
-7.968	-3.289	-0.135	0.366	0.671	3.357	4.158	-7.311	-0.398	-0.671	0.305	-0.793	4.192	8.074	0.511	0.183	0.244	0.183	-7.968	-3.289	-0.135	0.366	0.671	3.357	-1.827	9.415	0.729	-0.732	-2.686	1.404	-7.968	-3.289	-0.135	0.366	0.671	3.357	1506612122
-7.08	-2.9	-0.275	0.061	0.671	3.662	3.915	-6.127	-0.306	-0.549	0	-1.16	3.967	6.921	0.651	0.183	0.244	0.183	-7.08	-2.9	-0.275	0.061	0.671	3.662	-1.269	8.253	0.953	-0.732	-2.991	1.587	-7.08	-2.9	-0.275	0.061	0.671	3.662	1506612123
-6.09	-2.992	-0.634	-0.122	1.221	3.113	3.61	-4.87	-0.159	-0.427	0.061	-1.465	3.802	5.813	1.028	-0.061	2.014	0.732	-6.09	-2.992	-0.634	-0.122	1.221	3.113	-0.9	6.773	0.919	-0.977	-3.174	1.831	-6.09	-2.992	-0.634	-0.122	1.221	3.113	1506612123
-5.51	-3.243	-0.506	0.793	0.671	2.136	3.396	-3.708	0.071	-0.549	0.61	-1.77	3.191	4.966	1.188	-0.183	1.831	0.916	-5.51	-3.243	-0.506	0.793	0.671	2.136	-0.575	5.606	0.589	-1.465	-2.625	1.831	-5.51	-3.243	-0.506	0.793	0.671	2.136	1506612123
-6.123	-3.503	-1.026	1.343	0.488	1.77	3.218	-2.982	0.2	-0.793	1.038	-2.014	2.924	4.395	1.102	-0.183	1.831	0.916	-6.123	-3.503	-1.026	1.343	0.488	1.77	-0.126	4.841	0.242	-1.831	-2.197	1.77	-6.123	-3.503	-1.026	1.343	0.488	1.77	1506612123
-7.418	-3.87	-1.757	1.709	0	1.343	3.131	-2.705	0.116	-0.793	1.038	-2.014	2.847	4.231	0.824	-0.244	1.038	1.16	-7.418	-3.87	-1.757	1.709	0	1.343	0.152	4.337	0.072	-2.197	-2.563	1.526	-7.418	-3.87	-1.757	1.709	0	1.343	1506612123
-8.792	-4.155	-1.875	2.93	-0.671	1.099	3.53	-2.766	-0.245	-0.977	0.366	-2.441	2.857	4.895	0.364	-1.221	-0.916	1.343	-8.792	-4.155	-1.875	2.93	-0.671	1.099	0.406	4.463	0.056	-2.197	-2.747	1.404	-8.792	-4.155	-1.875	2.93	-0.671	1.099	1506612123
-9.375	-2.773	-1.482	2.869	-0.122	1.16	4.631	-3.436	-0.401	-1.404	0.183	-1.648	3.314	6.112	-0.11	-1.221	-0.916	1.343	-9.375	-2.773	-1.482	2.869	-0.122	1.16	0.865	6.403	-0.176	-1.587	-2.747	1.16	-9.375	-2.773	-1.482	2.869	-0.122	1.16	1506612123
-9.908	-2.043	-1.445	1.404	-0.061	0.671	5.599	-4.614	-0.659	-1.465	0.061	-1.038	4.053	7.515	-0.508	-1.892	-2.319	0.061	-9.908	-2.043	-1.445	1.404	-0.061	0.671	1.197	8.699	-0.153	-0.793	-3.296	0.488	-9.908	-2.043	-1.445	1.404	-0.061	0.671	1506612123
-10.015	-2.836	-1.28	1.038	-0.122	0.122	6.999	-5.784	-0.721	-1.648	0.061	-0.122	4.861	8.709	-0.402	-2.197	-2.93	-0.427	-10.015	-2.836	-1.28	1.038	-0.122	0.122	1.615	10.112	0.499	-0.244	-2.686	0	-10.015	-2.836	-1.28	1.038	-0.122	0.122	1506612123
-9.708	-3.271	-0.354	1.77	-0.305	0.244	8.482	-6.529	-0.842	-1.892	1.465	0.244	5.456	8.988	-0.165	-2.197	-2.93	-0.427	-9.708	-3.271	-0.354	1.77	-0.305	0.244	1.698	10.477	1.592	0.366	-2.686	-0.977	-9.708	-3.271	-0.354	1.77	-0.305	0.244	1506612123
-9.72	-3.319	0.154	2.625	-0.244	-0.061	8.539	-6.338	-0.805	-2.136	2.38	-0.305	5.607	8.594	0.713	-2.625	-3.235	0.549	-9.72	-3.319	0.154	2.625	-0.244	-0.061	1.23	9.38	1.913	-0.122	-4.15	-1.16	-9.72	-3.319	0.154	2.625	-0.244	-0.061	1506612123
-9.744	-3.073	0.464	3.723	0	-0.366	8.003	-5.719	-0.922	-2.197	2.014	-0.732	5.428	8.796	1.262	-2.258	-3.418	0.61	-9.744	-3.073	0.464	3.723	0	-0.366	1.225	9.233	2.061	-0.977	-4.211	-0.671	-9.744	-3.073	0.464	3.723	0	-0.366	1506612123
-10.342	-2.485	0.353	4.395	0.427	0.244	7.966	-5.547	-1.986	-2.38	2.808	-0.61	5.487	9.193	1.184	-2.258	-3.418	0.61	-10.342	-2.485	0.353	4.395	0.427	0.244	1.717	9.875	2.263	-0.854	-3.723	-0.854	-10.342	-2.485	0.353	4.395	0.427	0.244	1506612123
-9.947	-1.888	0.307	4.15	-0.122	-0.122	7.573	-5.467	-3.067	-2.686	3.113	-0.549	5.778	9.55	0.962	-3.113	-3.784	1.038	-9.947	-1.888	0.307	4.15	-0.122	-0.122	1.479	10.049	2.617	-0.854	-3.601	-0.854	-9.947	-1.888	0.307	4.15	-0.122	-0.122	1506612123
-9.155	-1.276	0.238	4.578	0.122	-0.061	7.44	-5.648	-3.664	-2.93	2.991	-0.305	5.946	9.554	1.361	-3.296	-3.54	0.854	-9.155	-1.276	0.238	4.578	0.122	-0.061	0.999	10.414	2.455	-0.916	-4.15	-0.671	-9.155	-1.276	0.238	4.578	0.122	-0.061	1506612123
-8.768	-0.84	0.401	4.761	0.488	0.122	7.689	-5.786	-4.084	-3.113	3.052	-0.244	5.773	9.112	1.742	-3.296	-3.54	0.854	-8.768	-0.84	0.401	4.761	0.488	0.122	0.709	10.033	2.2	-1.099	-5.127	-0.488	-8.768	-0.84	0.401	4.761	0.488	0.122	1506612123
-8.912	-0.644	0.59	4.456	0.366	0.244	7.666	-5.491	-3.865	-3.418	3.662	-0.671	5.585	8.574	1.853	-3.418	-3.723	1.099	-8.912	-0.644	0.59	4.456	0.366	0.244	0.652	9.282	1.83	-1.526	-6.104	-0.305	-8.912	-0.644	0.59	4.456	0.366	0.244	1506612123
-9.371	-0.807	0.837	4.272	0.488	0.122	7.496	-5.126	-3.577	-3.906	3.479	-1.099	5.606	8.251	1.58	-4.15	-3.967	1.404	-9.371	-0.807	0.837	4.272	0.488	0.122	1.153	9.01	1.475	-1.77	-6.592	-0.183	-9.371	-0.807	0.837	4.272	0.488	0.122	1506612123
-9.631	-1.048	1.013	4.028	0.671	-0.122	7.52	-4.969	-3.948	-4.211	3.357	-1.221	5.992	8.184	1.087	-4.15	-3.967	1.404	-9.631	-1.048	1.013	4.028	0.671	-0.122	2.126	9.337	1.36	-1.77	-6.47	-0.427	-9.631	-1.048	1.013	4.028	0.671	-0.122	1506612123
-9.832	-1.129	1.012	3.906	0.61	-0.244	7.526	-5.082	-4.246	-4.272	3.235	-1.282	6.465	7.907	0.934	-4.822	-4.089	1.282	-9.832	-1.129	1.012	3.906	0.61	-0.244	2.901	9.817	1.395	-1.831	-6.226	-0.854	-9.832	-1.129	1.012	3.906	0.61	-0.244	1506612123
-9.582	-1.426	0.937	3.54	0.244	-0.427	7.415	-5.117	-4.277	-4.333	2.808	-1.343	6.942	7.238	1.169	-4.883	-3.784	1.221	-9.582	-1.426	0.937	3.54	0.244	-0.427	3.089	9.557	1.477	-1.892	-6.042	-1.099	-9.582	-1.426	0.937	3.54	0.244	-0.427	1506612123
-8.914	-1.67	0.922	3.357	0.61	-0.793	7.235	-4.971	-4.152	-4.333	2.563	-1.282	7.208	6.697	1.553	-4.883	-3.784	1.221	-8.914	-1.67	0.922	3.357	0.61	-0.793	3.169	9.091	1.566	-2.075	-5.737	-1.038	-8.914	-1.67	0.922	3.357	0.61	-0.793	1506612123
-8.731	-1.803	0.903	3.601	1.404	-0.854	7.112	-4.695	-4.118	-4.333	2.502	-1.038	7.313	6.382	1.725	-4.761	-3.296	1.16	-8.731	-1.803	0.903	3.601	1.404	-0.854	3.344	8.824	1.815	-2.014	-5.249	-0.977	-8.731	-1.803	0.903	3.601	1.404	-0.854	1506612123
-9.01	-1.445	0.92	3.845	2.197	-0.549	7.194	-4.424	-4.078	-4.395	2.563	-0.61	7.317	6.028	2.012	-4.517	-2.808	0.916	-9.01	-1.445	0.92	3.845	2.197	-0.549	3.412	8.561	2.213	-2.075	-5.066	-0.916	-9.01	-1.445	0.92	3.845	2.197	-0.549	1506612123
-9.829	-1.013	1.291	3.845	2.014	-0.061	7.226	-4.177	-3.851	-4.333	2.441	-0.305	7.153	5.629	2.062	-4.517	-2.808	0.916	-9.829	-1.013	1.291	3.845	2.014	-0.061	3.077	7.919	2.623	-1.892	-5.005	-0.854	-9.829	-1.013	1.291	3.845	2.014	-0.061	1506612123
-10.357	-0.551	1.893	3.601	1.831	0.244	7.339	-4.071	-3.675	-4.15	2.441	0	7.145	5.635	1.863	-4.333	-2.686	0.916	-10.357	-0.551	1.893	3.601	1.831	0.244	3.012	7.891	2.783	-1.709	-4.883	-0.732	-10.357	-0.551	1.893	3.601	1.831	0.244	1506612124
-10.526	-0.517	1.708	2.747	2.075	-0.122	7.387	-4.1	-3.514	-3.967	2.625	0.488	7.301	5.743	1.503	-3.723	-2.686	0.366	-10.526	-0.517	1.708	2.747	2.075	-0.122	3.078	8.343	3.078	-1.221	-4.761	-1.038	-10.526	-0.517	1.708	2.747	2.075	-0.122	1506612124
-12.099	-2.248	1.165	2.93	0.916	0.244	7.479	-4.143	-3.047	-3.601	2.686	0.793	7.421	5.676	1.166	-3.723	-2.686	0.366	-12.099	-2.248	1.165	2.93	0.916	0.244	3.255	8.954	3.043	-1.038	-4.7	-1.221	-12.099	-2.248	1.165	2.93	0.916	0.244	1506612124
-10.438	-2.292	0.544	4.028	0.61	0.854	7.746	-4.241	-2.673	-3.052	3.174	0.854	8.064	5.674	0.953	-3.296	-2.869	0.122	-10.438	-2.292	0.544	4.028	0.61	0.854	3.269	9.936	2.578	-0.977	-4.761	-1.038	-10.438	-2.292	0.544	4.028	0.61	0.854	1506612124
-9.135	-2.56	-1.254	4.395	1.038	0.61	8.186	-4.579	-2.372	-2.808	2.747	0.671	8.862	5.834	0.778	-2.991	-1.892	-0.732	-9.135	-2.56	-1.254	4.395	1.038	0.61	2.801	10.353	2.111	-0.732	-3.845	-0.671	-9.135	-2.56	-1.254	4.395	1.038	0.61	1506612124
-8.741	-3.17	-2.689	5.249	1.648	0.977	8.553	-4.884	-1.489	-2.869	2.258	-0.122	9.173	5.702	0.626	-2.991	-1.892	-0.732	-8.741	-3.17	-2.689	5.249	1.648	0.977	2.073	10.262	1.352	-0.977	-3.845	-0.366	-8.741	-3.17	-2.689	5.249	1.648	0.977	1506612124
-9.641	-3.039	-3.211	5.188	2.014	1.221	8.387	-5.102	-0.852	-2.869	1.526	-0.61	9.159	5.483	0.117	-3.174	-1.892	-0.61	-9.641	-3.039	-3.211	5.188	2.014	1.221	1.694	9.946	0.633	-1.038	-3.845	-0.305	-9.641	-3.039	-3.211	5.188	2.014	1.221	1506612124
-9.665	-2.415	-2.857	5.188	1.77	0.977	8.11	-5.503	-0.763	-2.991	0.671	-0.305	9.062	5.582	-0.613	-3.296	-1.831	-0.488	-9.665	-2.415	-2.857	5.188	1.77	0.977	2.068	10.387	0.391	-0.61	-2.686	-0.488	-9.665	-2.415	-2.857	5.188	1.77	0.977	1506612124
-9.003	-1.627	-2.89	5.127	1.465	0.732	8.335	-5.666	-0.474	-3.235	1.282	0.305	8.68	5.306	-0.632	-3.479	-1.892	-0.671	-9.003	-1.627	-2.89	5.127	1.465	0.732	1.994	9.99	0.543	-0.488	-2.625	-0.732	-9.003	-1.627	-2.89	5.127	1.465	0.732	1506612124
-9.042	-1.178	-2.722	5.005	1.038	0.549	7.947	-4.949	0.532	-3.357	1.648	0.244	7.756	4.779	-0.145	-3.418	-1.77	-0.427	-9.042	-1.178	-2.722	5.005	1.038	0.549	1.3	8.781	0.781	-0.671	-2.258	-0.61	-9.042	-1.178	-2.722	5.005	1.038	0.549	1506612124
-9.465	-1.221	-2.762	4.822	0.61	0.427	7.515	-4.29	0.744	-3.296	1.648	0.305	7.273	4.656	-0.312	-2.686	-2.197	-0.122	-9.465	-1.221	-2.762	4.822	0.61	0.427	1.239	8.282	0.697	-0.61	-1.892	-0.366	-9.465	-1.221	-2.762	4.822	0.61	0.427	1506612124
-9.562	-1.069	-2.737	4.944	0.671	0.549	7.355	-4.165	-0.049	-3.052	1.221	0.244	7.66	4.794	-0.492	-2.686	-2.197	-0.122	-9.562	-1.069	-2.737	4.944	0.671	0.549	1.604	8.614	0.713	-0.305	-1.953	-0.488	-9.562	-1.069	-2.737	4.944	0.671	0.549	1506612124
-9.642	-0.461	-2.828	4.761	0.671	0.671	7.544	-4.292	-0.894	-2.747	1.099	0.244	8.238	5.146	-0.182	-2.747	-1.953	-0.061	-9.642	-0.461	-2.828	4.761	0.671	0.671	1.902	9.209	0.86	0.122	-1.587	-0.671	-9.642	-0.461	-2.828	4.761	0.671	0.671	1506612124
-9.579	-0.123	-2.705	4.272	0.305	0.366	7.904	-4.27	-1.066	-2.502	1.465	0.305	8.591	5.31	0.266	-2.869	-1.648	0	-9.579	-0.123	-2.705	4.272	0.305	0.366	1.974	9.694	0.815	0.183	-1.465	-0.793	-9.579	-0.123	-2.705	4.272	0.305	0.366	1506612124
-9.611	-0.293	-2.631	3.967	0	0.122	7.995	-3.975	-0.872	-2.441	1.038	0.244	8.636	5.028	0.874	-3.052	-1.831	-0.061	-9.611	-0.293	-2.631	3.967	0	0.122	2.007	9.593	0.741	-0.122	-1.953	-0.61	-9.611	-0.293	-2.631	3.967	0	0.122	1506612124
-9.573	-0.331	-2.489	3.967	-0.061	0.122	8.264	-3.608	-0.834	-2.441	0.793	0.244	8.752	4.78	1.287	-2.93	-2.075	-0.061	-9.573	-0.331	-2.489	3.967	-0.061	0.122	2.366	9.405	0.657	-0.488	-2.502	-0.427	-9.573	-0.331	-2.489	3.967	-0.061	0.122	1506612124
-9.6	-0.083	-2.109	3.662	-0.244	0.122	8.629	-3.421	-0.87	-2.686	1.343	0.305	8.855	4.631	1.476	-2.747	-1.709	-0.183	-9.6	-0.083	-2.109	3.662	-0.244	0.122	2.748	9.32	0.616	-0.732	-2.686	-0.244	-9.6	-0.083	-2.109	3.662	-0.244	0.122	1506612124
-9.759	0.103	-1.999	3.296	-0.061	0.122	8.733	-3.339	-0.906	-2.869	1.404	0.366	9.022	4.699	1.351	-2.686	-1.465	-0.366	-9.759	0.103	-1.999	3.296	-0.061	0.122	2.93	9.409	0.636	-0.977	-2.625	-0.122	-9.759	0.103	-1.999	3.296	-0.061	0.122	1506612124
-10.183	0.575	-2.038	2.93	-0.183	0.244	8.931	-3.307	-0.932	-2.869	1.221	0.244	9.228	4.87	1.236	-2.686	-1.465	-0.366	-10.183	0.575	-2.038	2.93	-0.183	0.244	3.067	9.68	0.67	-1.099	-2.686	-0.183	-10.183	0.575	-2.038	2.93	-0.183	0.244	1506612124
-10.091	0.932	-1.914	2.441	-0.061	0.427	9.103	-3.292	-1.12	-2.808	1.221	0.244	9.411	5.091	1.178	-2.869	-1.465	-0.366	-10.091	0.932	-1.914	2.441	-0.061	0.427	3.124	10.105	0.743	-0.977	-2.869	-0.366	-10.091	0.932	-1.914	2.441	-0.061	0.427	1506612124
-10.664	0.504	-1.787	1.77	-0.366	0.61	9.241	-3.426	-1.196	-2.869	1.16	0.122	9.497	5.079	1.375	-2.869	-1.465	-0.366	-10.664	0.504	-1.787	1.77	-0.366	0.61	2.996	10.154	0.688	-1.099	-3.418	-0.366	-10.664	0.504	-1.787	1.77	-0.366	0.61	1506612124
-11.251	-0.98	-0.846	1.404	-0.061	0.793	9.243	-3.604	-1.133	-2.869	1.038	-0.061	9.573	5.419	1.511	-2.991	-1.404	-0.427	-11.251	-0.98	-0.846	1.404	-0.061	0.793	2.911	10.216	0.787	-1.221	-3.601	-0.061	-11.251	-0.98	-0.846	1.404	-0.061	0.793	1506612124
-10.582	-2.638	-0.616	1.343	0.793	0.61	9.246	-4.081	-1.646	-2.808	0.793	0.244	9.631	6.173	1.22	-3.113	-1.587	-0.732	-10.582	-2.638	-0.616	1.343	0.793	0.61	3.121	10.853	1.031	-1.282	-3.906	-0.061	-10.582	-2.638	-0.616	1.343	0.793	0.61	1506612124
-10.262	-2.725	0.14	2.563	0.366	1.221	9.573	-4.862	-2.296	-2.869	0.732	0.671	9.461	6.282	1.111	-3.113	-1.587	-0.732	-10.262	-2.725	0.14	2.563	0.366	1.221	3.228	11.058	1.749	-0.488	-3.601	-0.732	-10.262	-2.725	0.14	2.563	0.366	1.221	1506612124
-10.745	-1.286	0.347	2.38	-0.671	1.16	9.144	-4.743	-1.834	-2.747	1.282	0.183	8.521	5.69	1.812	-2.991	-1.282	-0.854	-10.745	-1.286	0.347	2.38	-0.671	1.16	2.594	9.257	2.738	-0.61	-2.869	-0.732	-10.745	-1.286	0.347	2.38	-0.671	1.16	1506612124
-10.524	-1.827	-0.06	1.099	-2.075	0	8.223	-4.155	-1.48	-2.441	1.343	-0.061	7.813	5.788	1.896	-2.197	-1.404	-0.061	-10.524	-1.827	-0.06	1.099	-2.075	0	1.739	8.3	3.168	-0.671	-1.16	-0.244	-10.524	-1.827	-0.06	1.099	-2.075	0	1506612125
-9.268	-2.336	0.39	1.587	-1.282	0.244	7.931	-4.382	-2.494	-2.075	1.465	0.366	7.517	6.233	1.622	-2.197	-1.404	-0.061	-9.268	-2.336	0.39	1.587	-1.282	0.244	1.871	9.226	2.683	-0.427	-1.892	-0.244	-9.268	-2.336	0.39	1.587	-1.282	0.244	1506612125
-8.197	-1.59	0.639	1.953	-0.61	0.183	7.826	-4.748	-3.185	-1.892	1.16	0.366	7.133	5.795	1.896	-1.77	-1.343	-0.549	-8.197	-1.59	0.639	1.953	-0.61	0.183	2.342	9.171	2.56	-0.488	-2.808	-0.549	-8.197	-1.59	0.639	1.953	-0.61	0.183	1506612125
-8.035	-0.982	0.39	1.953	-0.122	-0.244	7.095	-4.193	-2.678	-1.953	0.793	0.061	6.687	5.168	2.407	-1.831	-0.854	-0.244	-8.035	-0.982	0.39	1.953	-0.122	-0.244	2.32	8.049	2.711	-0.793	-2.258	-0.671	-8.035	-0.982	0.39	1.953	-0.122	-0.244	1506612125
-8.073	-1.049	0.601	2.014	0.549	-0.183	6.369	-3.561	-2.348	-1.953	0.366	0.305	6.641	5.169	2.491	-1.831	-0.854	-0.244	-8.073	-1.049	0.601	2.014	0.549	-0.183	2.127	7.793	2.689	-0.549	-1.77	-0.671	-8.073	-1.049	0.601	2.014	0.549	-0.183	1506612125
-8.497	-0.775	1.004	1.953	0.916	-0.183	6.537	-3.359	-2.489	-1.892	0.427	0.977	7.038	5.207	2.468	-1.77	-1.282	-0.427	-8.497	-0.775	1.004	1.953	0.916	-0.183	2.194	8.102	2.732	-0.427	-2.014	-0.671	-8.497	-0.775	1.004	1.953	0.916	-0.183	1506612125
-8.965	-0.327	1.044	1.831	1.282	-0.366	7.136	-3.454	-2.53	-1.587	0.61	1.16	7.419	5.06	2.446	-1.587	-1.343	-0.305	-8.965	-0.327	1.044	1.831	1.282	-0.366	2.567	8.168	2.814	-0.488	-1.953	-0.671	-8.965	-0.327	1.044	1.831	1.282	-0.366	1506612125
-9.674	0.394	0.654	1.892	1.282	0	7.501	-3.549	-2.646	-1.282	0	0.977	7.855	4.975	2.562	-1.587	-1.343	-0.305	-9.674	0.394	0.654	1.892	1.282	0	3.139	8.583	2.808	-0.488	-1.587	-0.732	-9.674	0.394	0.654	1.892	1.282	0	1506612125
-10.596	0.741	0.177	0.916	1.221	-0.061	8.222	-3.744	-2.824	-0.977	-0.244	0.916	8.441	4.938	2.506	-1.343	-1.221	-0.488	-10.596	0.741	0.177	0.916	1.221	-0.061	3.497	8.929	2.829	-0.427	-1.282	-0.793	-10.596	0.741	0.177	0.916	1.221	-0.061	1506612125
-11.572	0.908	0.577	0.488	0.549	0	8.964	-4.192	-2.934	-0.549	0.305	1.038	9.052	4.906	2.513	-1.099	-1.282	-0.61	-11.572	0.908	0.577	0.488	0.549	0	3.475	9.153	2.833	-0.366	-1.465	-0.671	-11.572	0.908	0.577	0.488	0.549	0	1506612125
-11.786	1.883	1.366	0.244	0.671	0.61	9.327	-4.809	-2.78	-0.244	0.305	0.854	9.524	4.692	2.614	-1.038	-1.038	-0.427	-11.786	1.883	1.366	0.244	0.671	0.61	3.26	9.201	2.631	-0.244	-1.953	-0.427	-11.786	1.883	1.366	0.244	0.671	0.61	1506612125
-11.45	0.368	0.731	0.061	0.488	0.366	9.509	-5.011	-2.248	-0.183	0.183	0.549	9.639	4.685	2.436	-0.916	-0.916	-0.183	-11.45	0.368	0.731	0.061	0.488	0.366	3.345	9.399	2.436	-0.122	-1.892	-0.183	-11.45	0.368	0.731	0.061	0.488	0.366	1506612125
-11.886	-2.639	-0.946	0.671	-0.61	-0.061	9.685	-5.111	-1.809	-0.061	0.366	0.366	9.751	5.023	1.707	-0.793	-0.732	-0.061	-11.886	-2.639	-0.946	0.671	-0.61	-0.061	3.882	10.33	2.141	0	-1.648	0.183	-11.886	-2.639	-0.946	0.671	-0.61	-0.061	1506612125
-9.491	-2.304	-0.678	1.099	-0.427	0.061	9.57	-5.45	-1.632	0.122	0.549	0.122	10.305	5.826	1.477	-0.488	-0.366	-0.366	-9.491	-2.304	-0.678	1.099	-0.427	0.061	4.259	11.434	1.948	0.244	-0.977	0.244	-9.491	-2.304	-0.678	1.099	-0.427	0.061	1506612125
-8.805	-2.099	-1.078	0.793	0.366	-0.061	9.288	-5.655	-1.506	0.366	0.549	-0.122	10.52	6.08	1.552	0.061	0	-0.916	-8.805	-2.099	-1.078	0.793	0.366	-0.061	3.137	11.025	1.811	0.305	-0.061	0.183	-8.805	-2.099	-1.078	0.793	0.366	-0.061	1506612125
-9.097	-2.293	-1.891	1.038	0.366	0.122	8.533	-4.92	-0.897	0.244	0.244	-0.977	9.342	5.582	1.762	0.061	0.916	1.16	-9.097	-2.293	-1.891	1.038	0.366	0.122	1.242	8.958	1.632	-0.488	0.244	0.793	-9.097	-2.293	-1.891	1.038	0.366	0.122	1506612125
-9.402	-1.864	-1.675	1.221	0.183	0.366	7.833	-4.493	-0.313	0.061	0.122	-1.404	8.283	5.553	1.257	0.061	0.916	1.16	-9.402	-1.864	-1.675	1.221	0.183	0.366	0.376	8.612	1.209	-0.305	0.671	1.404	-9.402	-1.864	-1.675	1.221	0.183	0.366	1506612125
-9.195	-1.101	-1.603	0.732	0.427	0.244	7.598	-4.858	-0.56	-0.122	-0.244	-1.16	8.065	6.083	0.42	-0.122	0.977	1.16	-9.195	-1.101	-1.603	0.732	0.427	0.244	0.876	9.685	0.834	0.366	0.916	1.404	-9.195	-1.101	-1.603	0.732	0.427	0.244	1506612125
-9.368	-1.154	-1.648	0.671	0.183	0	7.684	-5.075	-0.821	-0.061	0	-1.038	7.826	5.944	0.336	-0.366	0.183	1.099	-9.368	-1.154	-1.648	0.671	0.183	0	1.365	9.774	1.177	0.488	0.671	0.793	-9.368	-1.154	-1.648	0.671	0.183	0	1506612125
-9.245	-1.505	-1.497	0.854	-0.061	-0.122	7.642	-4.482	-0.256	-0.061	-0.061	-1.16	7.38	5.395	0.767	-0.366	0.183	1.099	-9.245	-1.505	-1.497	0.854	-0.061	-0.122	1.343	8.985	1.253	0.427	0.671	0.427	-9.245	-1.505	-1.497	0.854	-0.061	-0.122	1506612125
-9.149	-1.503	-1.494	1.099	-0.122	-0.122	7.503	-3.829	0.051	-0.122	0	-1.099	7.015	4.949	0.968	-0.305	0	1.282	-9.149	-1.503	-1.494	1.099	-0.122	-0.122	1.397	8.611	0.699	0.366	0.244	0.305	-9.149	-1.503	-1.494	1.099	-0.122	-0.122	1506612125
-9.436	-0.962	-1.395	1.16	-0.427	-0.061	7.303	-3.452	-0.306	-0.244	0.122	-0.732	7.193	4.675	0.935	-0.427	-0.366	0.793	-9.436	-0.962	-1.395	1.16	-0.427	-0.061	1.943	8.58	0.678	0.305	0.122	0.061	-9.436	-0.962	-1.395	1.16	-0.427	-0.061	1506612125
-9.476	-0.715	-1.572	0.916	-0.61	-0.122	7.21	-3.158	-0.651	-0.427	0.122	-0.366	7.479	4.553	1.084	-0.427	-0.366	0.793	-9.476	-0.715	-1.572	0.916	-0.61	-0.122	2.35	8.713	0.754	0.122	0.488	-0.061	-9.476	-0.715	-1.572	0.916	-0.61	-0.122	1506612125
-9.499	-0.726	-1.598	1.221	-0.549	-0.183	7.405	-2.985	-0.703	-0.61	-0.183	-0.122	7.813	4.498	1.412	-0.427	-0.305	0.488	-9.499	-0.726	-1.598	1.221	-0.549	-0.183	2.241	8.93	0.72	0.122	0.732	-0.061	-9.499	-0.726	-1.598	1.221	-0.549	-0.183	1506612125
-9.726	-0.407	-1.47	1.282	-0.671	-0.183	7.867	-2.964	-0.879	-0.549	-0.244	0.122	8.226	4.651	1.723	-0.305	0	-0.122	-9.726	-0.407	-1.47	1.282	-0.671	-0.183	2.107	9.182	0.748	-0.061	0.183	0	-9.726	-0.407	-1.47	1.282	-0.671	-0.183	1506612125
-10	0.085	-1.568	1.099	-0.61	-0.183	8.404	-3.057	-1.166	-0.61	-0.183	0.305	8.684	4.894	1.704	-0.305	0	-0.122	-10	0.085	-1.568	1.099	-0.61	-0.183	2.107	9.182	0.748	-0.061	0.183	0	-10	0.085	-1.568	1.099	-0.61	-0.183	1506612126
-9.887	0.636	-1.589	0.671	-0.427	-0.061	8.827	-3.171	-1.603	-0.549	-0.183	0.549	9.022	4.788	1.706	-0.366	-0.061	-0.366	-9.887	0.636	-1.589	0.671	-0.427	-0.061	2.107	9.182	0.748	-0.061	0.183	0	-9.887	0.636	-1.589	0.671	-0.427	-0.061	1506612126
-9.667	0.885	-1.359	0.366	-0.244	0.183	9.14	-3.147	-1.479	-0.488	-0.061	0.488	9.025	4.387	2.077	-0.183	0.366	-0.61	-9.667	0.885	-1.359	0.366	-0.244	0.183	3.138	9.734	1.004	-0.61	-1.282	-0.366	-9.667	0.885	-1.359	0.366	-0.244	0.183	1506612126
-10.338	-0.062	-0.994	-0.122	-0.305	0.061	9.232	-3.018	-1.016	-0.671	-0.061	0.366	9.073	4.338	2.339	-0.183	0.366	-0.61	-10.338	-0.062	-0.994	-0.122	-0.305	0.061	3.007	9.577	0.952	-0.977	-1.343	0	-10.338	-0.062	-0.994	-0.122	-0.305	0.061	1506612126
-11.626	-1.698	-1.334	-0.671	0.488	0.061	9.336	-3.299	-1.343	-0.732	0.061	0.549	9.386	5.341	2.082	-0.183	0.427	-0.977	-11.626	-1.698	-1.334	-0.671	0.488	0.061	3.066	10.311	1.042	-0.854	-1.526	0.244	-11.626	-1.698	-1.334	-0.671	0.488	0.061	1506612126
-11.293	-3.254	-0.973	0.183	0.305	0.305	9.818	-4.297	-2.152	-0.671	0.244	1.282	9.851	6.747	1.743	-0.122	0.427	-1.77	-11.293	-3.254	-0.973	0.183	0.305	0.305	3.43	11.744	1.491	-0.244	-1.648	-0.305	-11.293	-3.254	-0.973	0.183	0.305	0.305	1506612126
-10.228	-2.779	0.318	1.16	0.244	1.099	10.113	-5.109	-2.555	-0.671	0.244	1.282	9.355	6.674	2.263	-0.122	0.427	-1.77	-10.228	-2.779	0.318	1.16	0.244	1.099	3.157	10.963	2.244	-0.244	-2.136	-0.854	-10.228	-2.779	0.318	1.16	0.244	1.099	1506612126
-9.841	-1.349	0.392	0.977	-0.244	0.977	9.432	-4.92	-1.876	-0.793	1.648	0.916	7.99	5.898	2.762	-0.061	0.427	-1.465	-9.841	-1.349	0.392	0.977	-0.244	0.977	1.421	8.555	2.589	-0.793	-1.099	-0.549	-9.841	-1.349	0.392	0.977	-0.244	0.977	1506612126
-9.826	-1.324	0.051	0.366	-0.854	0.549	8.476	-4.396	-1.304	-1.099	1.587	0.671	6.955	6.044	2.611	-1.282	-0.061	0	-9.826	-1.324	0.051	0.366	-0.854	0.549	0.061	7.876	2.375	-0.549	-0.122	0.183	-9.826	-1.324	0.051	0.366	-0.854	0.549	1506612126
-9.361	-1.541	0.194	0.122	-1.038	0.549	8.148	-4.284	-1.531	-1.343	1.892	0.732	6.765	6.619	2.101	-1.282	-0.061	0	-9.361	-1.541	0.194	0.122	-1.038	0.549	0.449	9.039	2.277	0.244	-1.038	-0.122	-9.361	-1.541	0.194	0.122	-1.038	0.549	1506612126
-9.332	-1.053	0.366	-0.061	-0.671	0.427	8.235	-4.6	-2.091	-1.343	1.892	0.732	7.227	6.609	1.79	-1.526	-1.526	-0.183	-9.332	-1.053	0.366	-0.061	-0.671	0.427	1.851	9.688	2.485	0.488	-1.465	-0.549	-9.332	-1.053	0.366	-0.061	-0.671	0.427	1506612126
-9.312	-1.042	0.566	-0.061	-0.671	0.061	8.509	-4.852	-2.239	-0.977	3.296	0.427	7.312	6.149	2.418	-0.732	-0.549	-0.305	-9.312	-1.042	0.566	-0.061	-0.671	0.061	2.385	9.471	2.548	0	-0.977	-0.488	-9.312	-1.042	0.566	-0.061	-0.671	0.061	1506612126
-8.803	-1.144	0.779	0.061	-0.122	0	7.876	-4.941	-1.683	-0.61	3.296	0.183	7.319	5.941	3.104	-0.732	-0.549	-0.305	-8.803	-1.144	0.779	0.061	-0.122	0	2.281	9.232	2.251	-0.244	-0.793	-0.305	-8.803	-1.144	0.779	0.061	-0.122	0	1506612126
-8.632	-0.946	0.788	0.305	0.366	0	7.172	-4.832	-1.274	-0.671	1.587	0.061	7.372	5.698	3.254	-0.488	-0.488	-0.549	-8.632	-0.946	0.788	0.305	0.366	0	2.346	9.024	2.176	-0.366	-0.916	-0.244	-8.632	-0.946	0.788	0.305	0.366	0	1506612126
-8.77	-0.516	0.475	0.061	0.244	-0.122	7.179	-4.628	-1.203	-0.916	1.099	0.061	7.509	5.285	3.241	-0.61	-0.244	-0.305	-8.77	-0.516	0.475	0.061	0.244	-0.122	2.625	8.677	2.23	-0.366	-0.732	-0.244	-8.77	-0.516	0.475	0.061	0.244	-0.122	1506612126
-8.854	0.053	0.482	-0.244	0.305	0	6.95	-4.392	-0.889	-1.038	1.465	0.061	7.509	5.285	3.241	-0.61	-0.244	-0.305	-8.854	0.053	0.482	-0.244	0.305	0	2.821	8.347	2.227	-0.427	-0.366	-0.122	-8.854	0.053	0.482	-0.244	0.305	0	1506612126
-9.374	0.322	0.571	-0.549	0.366	0.061	6.807	-4.346	-0.763	-0.916	0.732	0.122	7.625	4.937	3.146	0	0.305	-0.488	-9.374	0.322	0.571	-0.549	0.366	0.061	2.985	8.262	2.241	-0.488	-0.061	0.061	-9.374	0.322	0.571	-0.549	0.366	0.061	1506612126
-10.006	0.187	0.636	-0.916	0.244	0.061	7.382	-4.52	-0.489	-0.854	0.732	0.366	7.789	5.192	3.103	0.061	0.549	-0.61	-10.006	0.187	0.636	-0.916	0.244	0.061	3.11	8.558	2.235	-0.244	0.183	0.061	-10.006	0.187	0.636	-0.916	0.244	0.061	1506612126
-10.397	0.004	0.742	-0.916	0.061	0	7.968	-4.776	-0.353	-0.793	0.427	0.549	7.789	5.192	3.103	-0.061	0.244	-0.488	-10.397	0.004	0.742	-0.916	0.061	0	3.241	9.037	2.207	-0.061	0.183	-0.061	-10.397	0.004	0.742	-0.916	0.061	0	1506612126
-10.448	0.679	1.108	-0.671	0.244	0.183	8.323	-5.087	-0.547	-0.427	0.366	0.488	8.544	5.417	3.024	0	0.061	-0.244	-10.448	0.679	1.108	-0.671	0.244	0.183	3.458	9.201	2.266	0.061	0.183	-0.122	-10.448	0.679	1.108	-0.671	0.244	0.183	1506612126
-10.757	1.225	1.141	-0.732	0.488	0.061	8.414	-5.234	-0.23	0.061	0.549	0.183	8.63	5.292	3.101	0.183	0	-0.122	-10.757	1.225	1.141	-0.732	0.488	0.061	3.503	9.203	2.292	0.244	0.366	-0.122	-10.757	1.225	1.141	-0.732	0.488	0.061	1506612126
-11.929	-0.087	-0.016	-1.526	-0.183	-0.244	8.362	-5.09	0.333	0.366	0.244	0.244	8.63	5.292	3.101	0.366	0.122	0.061	-11.929	-0.087	-0.016	-1.526	-0.183	-0.244	3.423	9.095	2.306	0.244	0.305	0.061	-11.929	-0.087	-0.016	-1.526	-0.183	-0.244	1506612126
-11.821	-1.903	-0.031	-0.549	-0.732	-0.305	8.254	-5.075	0.362	0.732	-0.427	0.427	8.851	5.606	3.018	0.549	0.244	0.305	-11.821	-1.903	-0.031	-0.549	-0.732	-0.305	3.548	9.649	1.871	0.427	0.488	0.244	-11.821	-1.903	-0.031	-0.549	-0.732	-0.305	1506612126
-9.826	-1.47	0.391	0.183	0.122	-0.061	8.553	-5.55	0.083	0.854	-0.793	0.61	9.227	6.229	2.458	0.61	0.244	0.183	-9.826	-1.47	0.391	0.183	0.122	-0.061	3.7	10.635	1.54	0.793	1.16	0.122	-9.826	-1.47	0.391	0.183	0.122	-0.061	1506612126
-9.243	-0.768	-0.547	-0.183	0.61	-0.305	8.726	-5.935	0.224	0.854	-1.038	0.671	9.227	6.229	2.458	0.732	0.366	-0.122	-9.243	-0.768	-0.547	-0.183	0.61	-0.305	3.281	10.879	1.5	0.732	2.014	0.122	-9.243	-0.768	-0.547	-0.183	0.61	-0.305	1506612126
-9.499	-1.327	-1.444	-0.122	0.183	-0.427	8.538	-5.631	0.857	1.038	0	0.427	8.559	6.13	2.254	1.099	1.038	-0.061	-9.499	-1.327	-1.444	-0.122	0.183	-0.427	2.283	10	1.442	0.366	2.38	0.305	-9.499	-1.327	-1.444	-0.122	0.183	-0.427	1506612127
-9.542	-1.717	-1.833	-0.488	-0.122	-0.427	7.735	-5.063	1.473	1.282	0.183	0.061	7.991	5.607	1.927	1.221	1.038	0.427	-9.542	-1.717	-1.833	-0.488	-0.122	-0.427	1.323	9.111	0.88	0.305	2.197	0.61	-9.542	-1.717	-1.833	-0.488	-0.122	-0.427	1506612127
-9.466	-2.155	-1.658	-0.549	0.122	-0.549	7.421	-4.951	1.479	1.343	-0.732	-0.244	7.672	5.256	1.371	0.916	0.916	0.671	-9.466	-2.155	-1.658	-0.549	0.122	-0.549	1.463	8.835	0.234	0.488	2.441	0.793	-9.466	-2.155	-1.658	-0.549	0.122	-0.549	1506612127
-9.484	-2.341	-1.554	-0.366	0.366	-0.488	7.594	-5.251	1.445	1.221	-0.305	-0.061	7.305	5.359	0.919	0.793	1.16	0.549	-9.484	-2.341	-1.554	-0.366	0.366	-0.488	2.035	9.295	-0.061	0.854	3.54	0.854	-9.484	-2.341	-1.554	-0.366	0.366	-0.488	1506612127
-9.525	-1.753	-1.715	-0.305	0.488	-0.671	7.257	-5.243	1.464	1.16	-0.549	0.183	7.369	5.782	0.604	0.793	0.854	0.061	-9.525	-1.753	-1.715	-0.305	0.488	-0.671	1.894	9.851	-0.183	0.671	3.601	1.099	-9.525	-1.753	-1.715	-0.305	0.488	-0.671	1506612127
-9.447	-1.488	-1.921	-0.549	0.366	-0.854	7.543	-5.243	1.748	0.916	-0.244	0.549	7.369	5.782	0.604	0.488	0.244	-0.427	-9.447	-1.488	-1.921	-0.549	0.366	-0.854	1.504	9.807	0.005	1.465	3.174	0.916	-9.447	-1.488	-1.921	-0.549	0.366	-0.854	1506612127
-9.438	-1.694	-1.995	-0.793	0.122	-0.854	7.332	-5.089	1.656	0.732	0.366	0.732	7.3	6.178	0.904	0.427	0.244	-0.671	-9.438	-1.694	-1.995	-0.793	0.122	-0.854	1.404	9.349	0.307	1.526	2.869	0.854	-9.438	-1.694	-1.995	-0.793	0.122	-0.854	1506612127
-9.378	-2.034	-1.863	-0.732	0.061	-0.671	6.51	-4.872	1.614	0.854	0.488	0.793	6.775	6.285	1.293	0.488	0.488	-0.549	-9.378	-2.034	-1.863	-0.732	0.061	-0.671	1.61	9.134	0.318	1.221	2.808	0.854	-9.378	-2.034	-1.863	-0.732	0.061	-0.671	1506612127
-9.771	-2.271	-1.568	-0.366	-0.061	-0.366	6.027	-4.923	1.68	0.793	-0.427	1.16	6.503	6.638	1.269	0.366	0.061	-0.671	-9.771	-2.271	-1.568	-0.366	-0.061	-0.366	1.574	9.042	0.057	1.221	2.441	0.793	-9.771	-2.271	-1.568	-0.366	-0.061	-0.366	1506612127
-9.77	-2.163	-1.584	0.122	-0.061	-0.244	5.922	-5.431	1.268	0.427	-0.488	1.526	6.425	7.265	1.341	0.061	-0.122	-0.977	-9.77	-2.163	-1.584	0.122	-0.061	-0.244	1.196	9.428	-0.109	1.343	1.77	0.977	-9.77	-2.163	-1.584	0.122	-0.061	-0.244	1506612127
-9.561	-1.925	-1.517	0.427	-0.061	-0.244	5.765	-6.087	0.891	-0.061	-0.183	1.831	6.231	7.951	1.457	0	0.305	-1.16	-9.561	-1.925	-1.517	0.427	-0.061	-0.244	1.102	9.921	-0.146	1.404	1.648	0.854	-9.561	-1.925	-1.517	0.427	-0.061	-0.244	1506612127
-9.86	-1.713	-1.56	0.488	-0.244	-0.244	5.603	-6.619	0.909	-0.366	0	2.014	5.948	8.124	1.427	-0.183	0.122	-1.587	-9.86	-1.713	-1.56	0.488	-0.244	-0.244	1.285	9.935	0.048	1.16	0.916	0.671	-9.86	-1.713	-1.56	0.488	-0.244	-0.244	1506612127
-9.564	-1.666	-1.325	0.183	-0.061	-0.305	5.587	-7.063	0.555	-0.244	0.366	1.892	5.813	8.236	1.631	-0.183	0	-1.892	-9.564	-1.666	-1.325	0.183	-0.061	-0.305	1.755	9.756	0.343	0.854	0.793	0.366	-9.564	-1.666	-1.325	0.183	-0.061	-0.305	1506612127
-9.371	-1.705	-1.287	0.122	0.427	-0.549	5.792	-7.5	0.762	-0.244	2.014	1.77	6.036	8.72	1.613	0.061	-0.122	-1.831	-9.371	-1.705	-1.287	0.122	0.427	-0.549	2.251	10.008	0.562	0.671	0.671	-0.183	-9.371	-1.705	-1.287	0.122	0.427	-0.549	1506612127
-9.775	-1.698	-1.2	0.183	0.244	-0.488	5.98	-8.217	0.964	-0.366	1.282	1.709	6.298	8.708	1.913	0.122	-0.183	-1.77	-9.775	-1.698	-1.2	0.183	0.244	-0.488	2.639	10.373	0.935	0.549	0.427	-0.671	-9.775	-1.698	-1.2	0.183	0.244	-0.488	1506612127
-9.701	-1.476	-0.94	0	0.183	-0.427	6.356	-8.157	1.395	-0.488	0.61	1.16	6.389	8.192	2.497	0.427	-0.244	-1.648	-9.701	-1.476	-0.94	0	0.183	-0.427	2.597	9.692	1.297	0.061	0.305	-0.854	-9.701	-1.476	-0.94	0	0.183	-0.427	1506612127
-9.752	-1.576	-0.829	-0.061	0.122	-0.427	6.131	-7.668	1.541	-0.366	0.366	0.366	6.462	8.128	2.954	0.244	-0.183	-1.343	-9.752	-1.576	-0.829	-0.061	0.122	-0.427	1.967	9.235	0.895	-0.122	0.366	-0.671	-9.752	-1.576	-0.829	-0.061	0.122	-0.427	1506612127
-9.865	-1.822	-0.769	-0.061	-0.061	-0.366	6.019	-7.526	1.546	-0.488	0.305	0.122	6.576	8.363	2.856	-0.305	-0.244	-0.916	-9.865	-1.822	-0.769	-0.061	-0.061	-0.366	1.717	9.557	0.66	0	-0.427	-0.488	-9.865	-1.822	-0.769	-0.061	-0.061	-0.366	1506612127
-9.682	-1.994	-0.756	-0.061	-0.061	-0.305	5.819	-7.397	1.611	-0.61	-0.183	0.549	6.411	8.191	2.677	-0.305	-0.122	-0.732	-9.682	-1.994	-0.756	-0.061	-0.061	-0.305	2.48	9.833	0.946	-0.305	-0.732	-0.427	-9.682	-1.994	-0.756	-0.061	-0.061	-0.305	1506612127
-9.533	-2.123	-0.762	0.122	-0.061	-0.244	5.534	-7.13	1.43	-0.488	-1.221	0.671	6.383	7.898	2.515	-0.183	0.061	-0.732	-9.533	-2.123	-0.762	0.122	-0.061	-0.244	2.951	9.582	0.971	-0.305	0.061	-0.366	-9.533	-2.123	-0.762	0.122	-0.061	-0.244	1506612127
-9.606	-2.114	-0.791	0.244	-0.061	-0.244	5.771	-7.148	1.217	-0.427	-1.282	0.549	6.596	7.76	2.327	-0.183	0.061	-0.732	-9.606	-2.114	-0.791	0.244	-0.061	-0.244	2.59	9.316	0.839	-0.122	0	-0.244	-9.606	-2.114	-0.791	0.244	-0.061	-0.244	1506612127
-9.648	-1.975	-0.803	0.061	-0.061	-0.244	6.005	-7.38	1.104	-0.183	-1.038	0.427	6.327	7.799	2.432	0	0.305	-0.61	-9.648	-1.975	-0.803	0.061	-0.061	-0.244	2.367	9.195	0.91	-0.061	-0.183	-0.244	-9.648	-1.975	-0.803	0.061	-0.061	-0.244	1506612127
-9.694	-1.931	-0.817	0	-0.061	-0.305	6.029	-7.531	0.756	-0.183	-0.732	0.305	6.058	7.87	2.519	0	0.305	-0.305	-9.694	-1.931	-0.817	0	-0.061	-0.305	2.62	9.249	1.018	0	0	-0.305	-9.694	-1.931	-0.817	0	-0.061	-0.305	1506612127
-9.74	-1.897	-0.816	-0.122	-0.122	-0.305	5.861	-7.49	0.738	-0.244	-0.305	0.366	5.728	7.937	2.602	0.061	0.427	-0.244	-9.74	-1.897	-0.816	-0.122	-0.122	-0.305	2.643	9.278	1.052	0	0.122	-0.305	-9.74	-1.897	-0.816	-0.122	-0.122	-0.305	1506612127
-9.715	-1.883	-0.8	-0.122	-0.183	-0.305	5.681	-7.406	0.685	-0.305	-0.488	0.427	5.947	7.971	2.771	0	0.244	-0.244	-9.715	-1.883	-0.8	-0.122	-0.183	-0.305	2.444	9.345	0.944	-0.061	0	-0.305	-9.715	-1.883	-0.8	-0.122	-0.183	-0.305	1506612127
-9.646	-1.857	-0.773	-0.183	-0.183	-0.244	5.639	-7.291	0.542	-0.427	-0.61	0.305	5.53	8.233	2.798	0	0.61	-0.183	-9.646	-1.857	-0.773	-0.183	-0.183	-0.244	2.415	9.399	0.894	-0.061	-0.061	-0.244	-9.646	-1.857	-0.773	-0.183	-0.183	-0.244	1506612128
-9.665	-1.836	-0.828	-0.122	-0.183	-0.122	5.717	-7.346	0.486	-0.488	0	0.244	5.685	8.44	2.932	-0.183	0	-0.183	-9.665	-1.836	-0.828	-0.122	-0.183	-0.122	2.251	9.691	1.041	-0.244	-0.305	-0.244	-9.665	-1.836	-0.828	-0.122	-0.183	-0.122	1506612128
-9.696	-1.855	-0.76	-0.122	-0.244	0.061	5.624	-7.45	0.535	-0.427	0.122	0.122	5.588	8.397	2.809	-0.366	0.366	-0.122	-9.696	-1.855	-0.76	-0.122	-0.244	0.061	2.094	9.824	0.968	-0.488	-0.305	-0.244	-9.696	-1.855	-0.76	-0.122	-0.244	0.061	1506612128
-9.786	-1.861	-0.623	-0.122	-0.427	0.122	5.908	-7.573	0.549	-0.183	0.366	-0.122	5.706	8.253	2.726	-0.122	0.671	-0.183	-9.786	-1.861	-0.623	-0.122	-0.427	0.122	2.225	9.662	0.941	-0.488	-0.366	-0.122	-9.786	-1.861	-0.623	-0.122	-0.427	0.122	1506612128
-9.843	-2.189	-0.482	-0.244	-0.854	0	5.992	-7.501	0.484	-0.305	0.427	-0.061	5.706	8.253	2.726	-0.061	0.61	-0.244	-9.843	-2.189	-0.482	-0.244	-0.854	0	2.166	9.499	0.914	-0.366	-0.244	-0.061	-9.843	-2.189	-0.482	-0.244	-0.854	0	1506612128
-9.94	-2.312	-0.299	-0.183	-0.977	0.122	5.882	-7.406	0.535	-0.366	0.488	0	5.885	7.946	2.712	-0.061	0.305	-0.305	-9.94	-2.312	-0.299	-0.183	-0.977	0.122	2.308	9.41	1.03	-0.122	-0.366	0	-9.94	-2.312	-0.299	-0.183	-0.977	0.122	1506612128
-9.683	-1.952	0.227	-0.244	-1.038	0.244	5.715	-7.391	0.425	-0.244	0.366	0	5.692	7.939	2.899	0.061	0.183	-0.305	-9.683	-1.952	0.227	-0.244	-1.038	0.244	2.396	9.251	1.331	0	-0.183	0	-9.683	-1.952	0.227	-0.244	-1.038	0.244	1506612128
-9.515	-1.208	0.678	-0.732	-0.793	0.366	6.015	-7.399	0.432	-0.427	0.854	0.061	5.369	7.964	3.029	0.122	0.122	-0.305	-9.515	-1.208	0.678	-0.732	-0.793	0.366	2.464	9.278	1.568	0	0	-0.061	-9.515	-1.208	0.678	-0.732	-0.793	0.366	1506612128
-9.896	-0.797	0.751	-1.16	-0.549	0.366	5.703	-7.455	0.319	-0.244	1.77	0.122	5.435	8.034	3.229	0.305	0	-0.183	-9.896	-0.797	0.751	-1.16	-0.549	0.366	2.332	9.188	1.954	0.061	0.183	-0.183	-9.896	-0.797	0.751	-1.16	-0.549	0.366	1506612128
-10.109	-0.73	0.792	-1.526	-0.427	0.427	4.619	-7.886	0.413	0.61	-0.122	0.061	5.457	8.354	3.33	0.793	-0.488	0.366	-10.109	-0.73	0.792	-1.526	-0.427	0.427	2.223	9.579	2.472	-0.061	0.183	-0.366	-10.109	-0.73	0.792	-1.526	-0.427	0.427	1506612128
-9.77	-0.556	0.824	-2.014	-0.427	0.427	4.619	-7.886	0.413	0.61	-0.122	0.061	5.707	8.637	3.135	0.793	-0.488	0.366	-9.77	-0.556	0.824	-2.014	-0.427	0.427	2.223	9.579	2.472	-0.366	-0.549	-0.671	-9.77	-0.556	0.824	-2.014	-0.427	0.427	1506612128
-9.68	-0.586	0.935	-2.808	-0.61	0.183	4.46	-8.758	-0.029	0.977	-1.953	-0.427	6.407	8.757	2.585	0.854	-0.732	0.366	-9.68	-0.586	0.935	-2.808	-0.61	0.183	2.268	9.469	2.485	-0.61	-1.221	-1.038	-9.68	-0.586	0.935	-2.808	-0.61	0.183	1506612128
-9.271	-0.614	0.895	-3.54	-0.305	-0.061	4.496	-9.78	-0.408	1.892	-1.16	-1.404	6.338	8.259	2.741	0.671	-0.122	0.61	-9.271	-0.614	0.895	-3.54	-0.305	-0.061	2.385	9.135	2.482	-0.671	-1.404	-1.526	-9.271	-0.614	0.895	-3.54	-0.305	-0.061	1506612128
-9.251	-0.768	0.8	-4.395	0.488	-0.732	3.293	-10.228	-0.714	2.38	-0.305	-2.197	7.177	7.846	2.595	0.305	2.441	2.563	-9.251	-0.768	0.8	-4.395	0.488	-0.732	3.031	9	2.414	-0.61	-1.221	-1.465	-9.251	-0.768	0.8	-4.395	0.488	-0.732	1506612128
-9.308	-1.125	0.623	-4.578	1.221	-0.793	1.564	-10.641	-1.192	3.113	-2.319	-2.319	8.595	6.994	1.847	0.183	7.385	5.798	-9.308	-1.125	0.623	-4.578	1.221	-0.793	4.474	9.788	2.29	-0.916	0.122	-1.404	-9.308	-1.125	0.623	-4.578	1.221	-0.793	1506612128
-10.61	-1.907	-1.384	-4.578	0.183	-1.221	0.645	-10.04	-1.13	3.784	-4.211	-1.099	9.527	5.621	0.613	2.441	7.874	6.714	-10.61	-1.907	-1.384	-4.578	0.183	-1.221	5.635	10.148	1.79	-1.648	2.441	-1.038	-10.61	-1.907	-1.384	-4.578	0.183	-1.221	1506612128
-9.749	-1.359	-1.659	-5.371	-0.671	-1.282	0.365	-9.243	-0.961	4.089	-5.249	1.404	9.402	5.039	0.336	6.287	6.592	6.409	-9.749	-1.359	-1.659	-5.371	-0.671	-1.282	5.858	9.686	0.756	-1.77	5.066	-0.244	-9.749	-1.359	-1.659	-5.371	-0.671	-1.282	1506612128
-9.231	-1.31	-2.548	-6.165	-0.122	-1.099	0.697	-9.071	-1.421	4.089	-6.897	4.333	8.12	5.021	0.453	9.033	6.958	5.92	-9.231	-1.31	-2.548	-6.165	-0.122	-1.099	4.908	9.36	-0.846	-1.038	7.324	0.305	-9.231	-1.31	-2.548	-6.165	-0.122	-1.099	1506612128
-9.652	-1.343	-3.191	-5.859	-0.305	-0.977	1.549	-9.423	-2.359	3.967	-9.705	6.287	6.898	5.339	1.208	10.742	6.287	4.639	-9.652	-1.343	-3.191	-5.859	-0.305	-0.977	3.244	9.124	-1.645	-0.61	8.179	1.038	-9.652	-1.343	-3.191	-5.859	-0.305	-0.977	1506612128
-9.853	-0.511	-3.236	-6.653	-0.549	-0.854	2.89	-10.647	-3.238	4.333	-8.789	6.775	5.996	5.902	1.97	11.108	5.92	3.174	-9.853	-0.511	-3.236	-6.653	-0.549	-0.854	1.209	9.519	-1.94	0.488	8.24	1.343	-9.853	-0.511	-3.236	-6.653	-0.549	-0.854	1506612128
-9.793	-0.284	-3.71	-7.446	-0.732	-0.793	3.376	-11.573	-4.015	4.761	-6.348	6.653	6.156	6.566	1.714	10.498	3.845	0.916	-9.793	-0.284	-3.71	-7.446	-0.732	-0.793	-0.318	10.063	-1.798	1.221	6.897	1.709	-9.793	-0.284	-3.71	-7.446	-0.732	-0.793	1506612128
-9.648	-0.93	-4.177	-7.507	-0.916	-0.793	3.156	-11.722	-4.131	4.944	-7.08	6.226	6.831	7.321	1.248	9.521	3.296	-0.916	-9.648	-0.93	-4.177	-7.507	-0.916	-0.793	-0.256	10.249	-0.883	1.465	6.47	2.014	-9.648	-0.93	-4.177	-7.507	-0.916	-0.793	1506612128
-9.509	-1.391	-4.431	-7.446	-1.099	-0.732	3.019	-11.399	-3.954	4.7	-8.606	5.676	6.964	7.887	1.171	6.958	5.371	-1.404	-9.509	-1.391	-4.431	-7.446	-1.099	-0.732	-0.035	10.442	-0.187	1.587	6.531	1.77	-9.509	-1.391	-4.431	-7.446	-1.099	-0.732	1506612128
-9.347	-1.821	-4.662	-7.324	-1.099	-0.793	2.783	-11.114	-4.254	4.7	-8.606	5.676	7.361	8.113	0.944	5.127	4.7	-1.099	-9.347	-1.821	-4.662	-7.324	-1.099	-0.793	-0.374	10.5	-0.065	1.282	5.859	1.465	-9.347	-1.821	-4.662	-7.324	-1.099	-0.793	1506612128
-9.239	-2.227	-4.951	-7.202	-1.038	-0.916	2.888	-10.752	-4.559	4.883	-10.132	4.15	7.361	8.113	0.944	3.784	3.601	-0.793	-9.239	-2.227	-4.951	-7.202	-1.038	-0.916	-0.492	10.555	-0.074	0.549	5.127	1.587	-9.239	-2.227	-4.951	-7.202	-1.038	-0.916	1506612128
-9.132	-2.358	-4.979	-7.08	-1.221	-0.916	2.937	-10.334	-4.511	4.211	-9.338	3.784	7.526	7.645	0.386	3.113	4.028	-0.61	-9.132	-2.358	-4.979	-7.08	-1.221	-0.916	-0.187	10.607	-0.056	0.366	5.005	1.709	-9.132	-2.358	-4.979	-7.08	-1.221	-0.916	1506612129
-8.977	-2.542	-4.816	-6.897	-1.404	-0.977	2.893	-9.453	-4.206	2.869	-8.728	3.418	7.526	7.645	0.386	2.93	4.211	-0.732	-8.977	-2.542	-4.816	-6.897	-1.404	-0.977	0.196	10.348	-0.08	0.183	5.127	1.77	-8.977	-2.542	-4.816	-6.897	-1.404	-0.977	1506612129
-8.865	-2.799	-4.716	-6.409	-1.343	-1.099	2.998	-8.746	-3.572	1.465	-7.751	3.174	7.618	7.236	0.017	2.808	4.395	-0.671	-8.865	-2.799	-4.716	-6.409	-1.343	-1.099	0.223	10.095	-0.194	0	5.371	1.77	-8.865	-2.799	-4.716	-6.409	-1.343	-1.099	1506612129
-8.836	-2.901	-4.491	-5.676	-1.404	-1.038	3.018	-8.341	-2.809	0.427	-7.141	2.747	7.715	6.885	-0.374	2.686	4.883	-0.122	-8.836	-2.901	-4.491	-5.676	-1.404	-1.038	0.081	10.087	-0.321	0.122	5.249	1.831	-8.836	-2.901	-4.491	-5.676	-1.404	-1.038	1506612129
-8.769	-2.724	-4.325	-5.005	-1.343	-0.977	3.074	-8.154	-2.017	-0.366	-6.897	2.38	8.071	6.806	-0.547	2.686	4.761	0.122	-8.769	-2.724	-4.325	-5.005	-1.343	-0.977	-0.103	10.048	-0.272	0.549	5.066	1.831	-8.769	-2.724	-4.325	-5.005	-1.343	-0.977	1506612129
-8.774	-2.446	-4.276	-4.517	-1.038	-0.916	3.169	-8.287	-1.3	-0.366	-6.897	2.38	8.071	6.806	-0.547	2.625	4.761	0.305	-8.774	-2.446	-4.276	-4.517	-1.038	-0.916	-0.236	10.006	-0.11	0.916	4.7	1.77	-8.774	-2.446	-4.276	-4.517	-1.038	-0.916	1506612129
-8.513	-2.091	-4.279	-4.272	-1.038	-0.977	3.378	-8.549	-0.522	-1.404	-5.493	2.258	8.136	7.044	-0.62	2.197	4.456	0.793	-8.513	-2.091	-4.279	-4.272	-1.038	-0.977	-0.111	9.944	0.06	1.099	4.395	1.587	-8.513	-2.091	-4.279	-4.272	-1.038	-0.977	1506612129
-8.258	-2.017	-3.881	-4.395	-0.977	-1.099	3.552	-8.679	0.209	-1.831	-4.7	2.38	7.303	7.053	-0.525	1.892	3.601	1.16	-8.258	-2.017	-3.881	-4.395	-0.977	-1.099	0.297	9.843	0.074	1.282	4.272	1.404	-8.258	-2.017	-3.881	-4.395	-0.977	-1.099	1506612129
-9.028	-2.334	-3.03	-4.272	-0.793	-0.977	4.048	-8.82	1.095	-2.38	-3.357	2.563	7.303	7.053	-0.525	1.892	3.174	1.282	-9.028	-2.334	-3.03	-4.272	-0.793	-0.977	0.767	9.904	0.095	1.16	4.15	1.221	-9.028	-2.334	-3.03	-4.272	-0.793	-0.977	1506612129
-10.828	-2.06	-2.412	-3.662	-1.77	-0.671	4.457	-9.278	1.975	-2.625	-1.892	2.38	6.045	7.696	-0.139	2.136	2.869	1.038	-10.828	-2.06	-2.412	-3.662	-1.77	-0.671	0.933	9.993	0.733	0.977	4.517	1.099	-10.828	-2.06	-2.412	-3.662	-1.77	-0.671	1506612129
-11.198	-1.879	-0.684	-2.93	-2.38	0.488	4.583	-10.007	2.448	-2.136	-1.587	1.648	5.766	8.439	0.528	2.441	2.502	0.732	-11.198	-1.879	-0.684	-2.93	-2.38	0.488	0.473	9.915	2.361	1.892	4.089	0.854	-11.198	-1.879	-0.684	-2.93	-2.38	0.488	1506612129
-12.038	-1.293	-0.602	-3.723	-2.991	0.977	4.447	-10.256	2.42	-1.404	-2.747	0.549	5.766	8.439	0.528	2.686	2.441	0.61	-12.038	-1.293	-0.602	-3.723	-2.991	0.977	0.14	9.788	3.271	1.831	3.906	1.282	-12.038	-1.293	-0.602	-3.723	-2.991	0.977	1506612129
-11.297	-1.718	-0.536	-4.211	-3.235	0.854	4.849	-10.326	2.399	-0.854	-2.563	-0.488	5.718	9.545	1.342	2.808	2.869	0.732	-11.297	-1.718	-0.536	-4.211	-3.235	0.854	0.225	10.451	4.035	2.075	4.456	0.916	-11.297	-1.718	-0.536	-4.211	-3.235	0.854	1506612129
-9.618	-2.428	-0.007	-4.15	-2.075	0.977	4.694	-10.373	2.056	-0.854	-2.563	-0.488	4.354	11.268	1.817	2.197	2.502	1.038	-9.618	-2.428	-0.007	-4.15	-2.075	0.977	0.731	11.209	4.042	1.892	3.601	0.305	-9.618	-2.428	-0.007	-4.15	-2.075	0.977	1506612129
-8.312	-2.227	0.693	-3.601	-0.427	0.977	3.935	-9.572	1.509	0.488	-2.441	-3.052	4.354	11.268	1.817	1.526	1.099	0.977	-8.312	-2.227	0.693	-3.601	-0.427	0.977	0.998	10.564	3.742	1.038	2.747	0.244	-8.312	-2.227	0.693	-3.601	-0.427	0.977	1506612129
-8.518	-1.848	0.273	-3.54	-0.488	0.61	3.326	-8.655	1.061	0.793	-2.869	-4.15	3.674	9.475	2.808	1.709	0.793	0.854	-8.518	-1.848	0.273	-3.54	-0.488	0.61	1.355	9.613	3.384	0.183	2.38	0.366	-8.518	-1.848	0.273	-3.54	-0.488	0.61	1506612129
-8.441	-1.76	0.08	-3.479	-0.305	0.305	2.838	-8.155	0.54	0.916	-2.747	-4.578	3.267	8.817	3.104	1.892	1.709	0.427	-8.441	-1.76	0.08	-3.479	-0.305	0.305	1.763	9.059	3.204	-0.427	2.441	0.549	-8.441	-1.76	0.08	-3.479	-0.305	0.305	1506612129
-9.003	-1.619	0.157	-3.113	-0.122	0.366	2.543	-8.339	-0.012	0.977	-2.319	-4.456	3.267	8.817	3.104	1.831	2.869	-0.305	-9.003	-1.619	0.157	-3.113	-0.122	0.366	1.711	8.831	3.003	-0.671	2.502	0.732	-9.003	-1.619	0.157	-3.113	-0.122	0.366	1506612129
-9.304	-1.329	-0.016	-2.93	-0.183	0.183	2.262	-8.798	-0.628	0.977	-2.502	-4.028	2.93	8.543	3.254	1.77	2.869	-1.16	-9.304	-1.329	-0.016	-2.93	-0.183	0.183	1.505	8.93	3.011	-0.671	2.38	0.732	-9.304	-1.329	-0.016	-2.93	-0.183	0.183	1506612129
-9.308	-0.877	-0.077	-2.869	-0.122	0.061	2.217	-9.038	-0.922	0.61	-2.625	-3.357	3.326	9.021	2.988	1.282	2.502	-1.831	-9.308	-0.877	-0.077	-2.869	-0.122	0.061	1.41	9.055	3.195	-0.61	1.953	0.549	-9.308	-0.877	-0.077	-2.869	-0.122	0.061	1506612129
-9.22	-0.58	-0.031	-2.502	0.183	0.183	2.284	-8.89	-0.852	0	-2.441	-2.502	3.326	9.021	2.988	0.732	1.831	-2.258	-9.22	-0.58	-0.031	-2.502	0.183	0.183	1.377	8.708	3.381	-0.549	1.282	0.244	-9.22	-0.58	-0.031	-2.502	0.183	0.183	1506612129
-9.488	-0.055	-0.128	-1.953	0.366	0.427	2.298	-8.568	-0.628	-0.305	-2.014	-1.648	3.732	8.825	2.718	0.488	1.343	-2.258	-9.488	-0.055	-0.128	-1.953	0.366	0.427	1.458	8.271	3.49	-0.549	0.854	0.061	-9.488	-0.055	-0.128	-1.953	0.366	0.427	1506612129
-9.959	0.535	-0.349	-2.258	0.427	0.366	2.364	-8.507	-0.272	-0.305	-1.221	-0.549	3.933	8.198	2.132	0.488	0.793	-2.014	-9.959	0.535	-0.349	-2.258	0.427	0.366	1.676	8.179	3.444	-0.366	0.61	0	-9.959	0.535	-0.349	-2.258	0.427	0.366	1506612129
-10.161	0.263	-0.224	-2.258	0.793	0.427	2.421	-8.78	0.165	-0.305	-0.305	0.671	3.933	8.198	2.132	0.488	0.122	-1.892	-10.161	0.263	-0.224	-2.258	0.793	0.427	2.019	8.567	3.316	0	0.549	-0.122	-10.161	0.263	-0.224	-2.258	0.793	0.427	1506612129
-11.401	-0.06	0.127	-2.014	0.366	0.427	2.428	-9.226	0.516	-0.183	-0.122	1.831	4.064	8.449	2.015	0.61	-0.427	-2.014	-11.401	-0.06	0.127	-2.014	0.366	0.427	2.42	9.015	3.297	0.61	0.488	-0.244	-11.401	-0.06	0.127	-2.014	0.366	0.427	1506612129
-11.483	-1.138	-0.127	-1.404	-0.305	0.305	2.472	-9.503	0.696	0	-0.61	2.563	4.42	8.833	2.003	0.793	-0.488	-2.319	-11.483	-1.138	-0.127	-1.404	-0.305	0.305	2.637	9.306	3.179	0.977	0.488	-0.183	-11.483	-1.138	-0.127	-1.404	-0.305	0.305	1506612130
-11.027	-2.376	-0.371	-0.549	-0.488	0.122	2.608	-9.842	0.761	0.061	-1.038	2.93	4.961	9.249	2.125	1.099	0	-2.319	-11.027	-2.376	-0.371	-0.549	-0.488	0.122	2.431	9.8	3.043	1.038	0.854	0.122	-11.027	-2.376	-0.371	-0.549	-0.488	0.122	1506612130
-9.788	-2.077	-0.175	0.244	-0.244	0.183	2.705	-10.267	0.55	0.244	-1.221	3.174	5.524	9.946	2.309	1.282	0.793	-2.075	-9.788	-2.077	-0.175	0.244	-0.244	0.183	1.964	10.525	2.972	1.343	1.343	0.366	-9.788	-2.077	-0.175	0.244	-0.244	0.183	1506612130
-9.351	-1.481	-1.292	0	-0.061	-0.183	2.942	-9.865	0.541	0.183	-1.099	3.235	6.251	10.691	2.585	1.099	1.587	-1.648	-9.351	-1.481	-1.292	0	-0.061	-0.183	1.305	10.44	2.781	1.526	1.953	0.366	-9.351	-1.481	-1.292	0	-0.061	-0.183	1506612130
-9.582	-1.784	-2.059	-0.549	-0.427	-0.244	3.124	-8.571	0.616	0.183	-1.099	3.235	6.251	10.691	2.585	0.732	1.892	-0.61	-9.582	-1.784	-2.059	-0.549	-0.427	-0.244	0.562	9.52	2.385	0.732	1.465	0.549	-9.582	-1.784	-2.059	-0.549	-0.427	-0.244	1506612130
-9.537	-1.971	-1.635	-0.61	-0.122	0.122	3.046	-8.244	0.489	0.183	-1.404	2.014	5.502	9.874	2.129	0.061	1.099	1.404	-9.537	-1.971	-1.635	-0.61	-0.122	0.122	0.543	9.214	1.816	0.183	1.038	0.977	-9.537	-1.971	-1.635	-0.61	-0.122	0.122	1506612130
-9.516	-1.602	-1.4	-0.183	0.366	0.305	2.949	-9.113	0.17	0.427	-2.197	1.038	4.482	10.18	1.428	-0.671	0.305	2.563	-9.516	-1.602	-1.4	-0.183	0.366	0.305	0.971	9.932	1.45	0.61	1.77	1.099	-9.516	-1.602	-1.4	-0.183	0.366	0.305	1506612130
-9.537	-1.189	-1.479	0.061	0.305	-0.122	3.192	-9.397	0.124	0.244	-2.319	0.183	4.482	10.18	1.428	-0.977	0.916	2.075	-9.537	-1.189	-1.479	0.061	0.305	-0.122	1.011	10.146	1.497	0.61	1.77	1.099	-9.537	-1.189	-1.479	0.061	0.305	-0.122	1506612130
-9.188	-0.919	-1.448	0	0	-0.366	3.327	-8.723	0.465	-0.183	-1.526	-0.427	4.419	10.116	0.854	-1.16	1.77	1.648	-9.188	-0.919	-1.448	0	0	-0.366	0.723	9.612	1.753	0.854	1.892	1.221	-9.188	-0.919	-1.448	0	0	-0.366	1506612130
-9.232	-0.767	-1.468	-0.366	-0.122	-0.61	3.049	-8.073	0.775	-0.305	-0.977	-0.854	4.218	9.436	0.377	-1.099	1.465	2.075	-9.232	-0.767	-1.468	-0.366	-0.122	-0.61	0.585	8.998	1.627	0.366	1.343	1.221	-9.232	-0.767	-1.468	-0.366	-0.122	-0.61	1506612130
-9.298	-0.84	-1.591	-0.549	-0.305	-0.854	2.777	-8.031	0.979	-0.244	-0.61	-1.038	3.925	8.917	0.146	-0.793	0.671	2.808	-9.298	-0.84	-1.591	-0.549	-0.305	-0.854	0.811	8.879	1.383	0.244	1.099	1.038	-9.298	-0.84	-1.591	-0.549	-0.305	-0.854	1506612130
-9.643	-0.979	-1.373	-0.183	-0.305	-0.427	2.461	-8.183	0.999	-0.244	-0.488	-0.977	3.758	8.665	0.069	-0.549	0.366	2.747	-9.643	-0.979	-1.373	-0.183	-0.305	-0.427	1.284	9.032	1.177	0.488	1.038	0.61	-9.643	-0.979	-1.373	-0.183	-0.305	-0.427	1506612130
-10.019	-0.614	-1.254	0	-0.305	-0.244	2.461	-8.183	0.999	-0.244	-0.488	-0.977	3.592	8.146	0.078	-0.366	0.244	2.258	-10.019	-0.614	-1.254	0	-0.305	-0.244	1.614	9.11	1.043	0.61	1.099	0.244	-10.019	-0.614	-1.254	0	-0.305	-0.244	1506612130
-9.849	-0.54	-1.424	0.122	-0.183	-0.366	2.373	-8.277	0.973	-0.427	-0.183	-0.854	3.592	8.146	0.078	-0.061	0.061	1.709	-9.849	-0.54	-1.424	0.122	-0.183	-0.366	1.608	9.445	1.135	0.732	1.404	0.061	-9.849	-0.54	-1.424	0.122	-0.183	-0.366	1506612130
-9.642	-0.15	-1.806	0.061	-0.305	-0.366	2.101	-8.879	1.043	-0.61	0.732	-0.488	3.868	8.265	0.255	0.183	0.183	0.977	-9.642	-0.15	-1.806	0.061	-0.305	-0.366	1.448	9.867	1.251	0.854	1.282	-0.122	-9.642	-0.15	-1.806	0.061	-0.305	-0.366	1506612130
-9.747	-0.172	-1.89	-0.122	-0.305	-0.183	1.852	-8.973	1.024	-0.305	0.183	-0.488	4.193	8.641	0.699	0.488	0.183	0.366	-9.747	-0.172	-1.89	-0.122	-0.305	-0.183	1.384	9.941	1.32	0.488	0.305	-0.366	-9.747	-0.172	-1.89	-0.122	-0.305	-0.183	1506612130
-10.197	-0.38	-1.958	0.061	-0.305	0.183	1.823	-9.071	0.821	-0.122	-0.244	-0.427	4.36	8.808	1.134	0.427	-0.244	0.244	-10.197	-0.38	-1.958	0.061	-0.305	0.183	1.604	9.819	1.36	0.061	-0.732	-0.427	-10.197	-0.38	-1.958	0.061	-0.305	0.183	1506612130
-10.666	-0.665	-1.481	-0.122	-0.244	0.488	2.013	-9.465	0.583	-0.305	0.244	-0.122	4.447	8.803	1.643	0.427	-0.671	0.122	-10.666	-0.665	-1.481	-0.122	-0.244	0.488	1.786	10.069	1.268	-0.549	-0.793	-0.183	-10.666	-0.665	-1.481	-0.122	-0.244	0.488	1506612130
-11.184	-1.092	-1.273	-0.916	-0.244	0.244	2.158	-9.985	0.354	-0.549	0.671	0.305	4.739	9.027	2.363	0.549	0	-0.488	-11.184	-1.092	-1.273	-0.916	-0.244	0.244	1.913	10.477	1.497	-0.671	-0.854	0.061	-11.184	-1.092	-1.273	-0.916	-0.244	0.244	1506612130
-10.558	-2.396	-0.707	-0.61	-0.366	0.305	2.158	-9.985	0.354	-0.549	0.671	0.305	4.576	9.698	2.458	0.122	0	-1.099	-10.558	-2.396	-0.707	-0.61	-0.366	0.305	2.341	11.152	1.897	-0.061	-0.916	-0.366	-10.558	-2.396	-0.707	-0.61	-0.366	0.305	1506612130
-9.149	-2.783	0.199	0.061	-0.122	0.671	2.866	-10.1	0.112	-0.488	1.648	0.305	4.703	10.139	2.424	-0.488	-0.916	-1.831	-9.149	-2.783	0.199	0.061	-0.122	0.671	1.994	9.874	2.251	-0.122	-1.16	-0.427	-9.149	-2.783	0.199	0.061	-0.122	0.671	1506612130
-8.719	-2.181	0.98	0.61	0	0.61	2.669	-8.83	0.057	-0.427	1.16	-0.732	5.02	9.138	2.577	-0.427	-0.854	-1.587	-8.719	-2.181	0.98	0.61	0	0.61	1.282	8.497	2.382	-0.61	-0.916	0.061	-8.719	-2.181	0.98	0.61	0	0.61	1506612130
-10.183	-1.534	0.426	0.427	-0.61	0	2.42	-8.332	0.006	-0.061	1.16	-1.16	5.106	8.418	2.549	-0.549	-0.366	-1.038	-10.183	-1.534	0.426	0.427	-0.61	0	1.159	8.589	2.806	-0.366	0.122	0.122	-10.183	-1.534	0.426	0.427	-0.61	0	1506612130
-10.53	-1.686	0.191	-0.061	-0.916	-0.366	1.922	-8.782	-0.428	0.427	0.671	-0.854	4.772	8.75	2.181	-0.916	-0.366	-0.61	-10.53	-1.686	0.191	-0.061	-0.916	-0.366	1.433	9.892	3.267	0.427	0.732	-0.183	-10.53	-1.686	0.191	-0.061	-0.916	-0.366	1506612130
-9.745	-1.349	0.482	-0.366	-0.488	-0.305	1.718	-9.402	-1.157	0.427	0.671	-0.854	4.863	9.757	1.413	-1.038	-1.282	-0.488	-9.745	-1.349	0.482	-0.366	-0.488	-0.305	1.635	10.373	3.192	0.549	-0.061	-0.488	-9.745	-1.349	0.482	-0.366	-0.488	-0.305	1506612130
-9.272	-0.933	0.779	-0.488	-0.549	-0.488	1.8	-8.806	-1.625	0.793	0.183	-0.366	4.863	9.757	1.413	-0.488	-1.282	-0.122	-9.272	-0.933	0.779	-0.488	-0.549	-0.488	1.595	9.302	2.963	-0.244	-0.488	-0.366	-9.272	-0.933	0.779	-0.488	-0.549	-0.488	1506612131
-9	-1.049	0.878	-0.244	-0.122	-0.366	1.957	-8.187	-1.574	-0.061	0.366	-0.549	4.881	8.752	1.742	0.427	-0.366	0.549	-9	-1.049	0.878	-0.244	-0.122	-0.366	1.593	8.689	2.695	-0.488	0.061	-0.244	-9	-1.049	0.878	-0.244	-0.122	-0.366	1506612131
-9.203	-1.081	0.674	0.183	0.61	-0.183	1.803	-8.349	-1.474	-0.183	0.549	-0.427	3.758	8.63	2.009	0.488	0.305	0.61	-9.203	-1.081	0.674	0.183	0.61	-0.183	1.717	9.033	2.518	-0.061	0.488	-0.305	-9.203	-1.081	0.674	0.183	0.61	-0.183	1506612131
-9.763	-0.798	0.202	-0.305	0.366	-0.122	1.609	-8.595	-1.339	0	0.061	-0.427	3.758	8.63	2.009	0.122	0	0.122	-9.763	-0.798	0.202	-0.305	0.366	-0.122	2.009	9.377	2.701	0.427	0.549	-0.427	-9.763	-0.798	0.202	-0.305	0.366	-0.122	1506612131
-9.612	-0.713	0.201	-0.916	0.122	-0.305	1.577	-8.705	-1.239	0.183	-0.61	-0.366	3.81	8.735	1.976	0.244	-0.061	-0.366	-9.612	-0.713	0.201	-0.916	0.122	-0.305	2.21	9.349	2.893	0.305	0.793	-0.244	-9.612	-0.713	0.201	-0.916	0.122	-0.305	1506612131
-9.775	-0.723	0.397	-0.854	0.427	-0.183	1.721	-8.909	-1.162	0.183	-0.793	-0.183	4.212	8.76	2.089	0.732	0.549	-0.61	-9.775	-0.723	0.397	-0.854	0.427	-0.183	1.87	9.351	2.905	0.061	0.977	-0.061	-9.775	-0.723	0.397	-0.854	0.427	-0.183	1506612131
-9.885	-1.071	0.281	-0.977	0.366	-0.366	1.974	-9.065	-0.982	0.122	-0.488	0.122	4.485	8.981	2.317	0.977	1.282	-0.61	-9.885	-1.071	0.281	-0.977	0.366	-0.366	1.3	9.321	2.731	-0.061	0.732	0.183	-9.885	-1.071	0.281	-0.977	0.366	-0.366	1506612131
-10.188	-1.785	-0.059	-0.61	0.61	-0.427	2.168	-9.148	-0.769	0.061	-0.183	0.305	4.383	9.168	2.463	0.916	1.343	-0.427	-10.188	-1.785	-0.059	-0.61	0.61	-0.427	1.25	9.405	2.539	0.122	0.366	0.244	-10.188	-1.785	-0.059	-0.61	0.61	-0.427	1506612131
-9.822	-1.631	-0.19	-0.549	0.427	-0.244	2.243	-9.162	-0.589	-0.061	-0.122	0.183	4.047	9.247	2.217	0.61	0.854	-0.305	-9.822	-1.631	-0.19	-0.549	0.427	-0.244	1.47	9.495	2.381	0.244	0.427	0.244	-9.822	-1.631	-0.19	-0.549	0.427	-0.244	1506612131
-9.341	-1.079	-0.412	-0.793	0.488	-0.061	2.28	-9.037	-0.414	-0.122	-0.183	0.061	4.047	9.247	2.217	0.366	0.671	-0.427	-9.341	-1.079	-0.412	-0.793	0.488	-0.061	1.538	9.458	2.279	0.366	0.793	0.244	-9.341	-1.079	-0.412	-0.793	0.488	-0.061	1506612131
-9.686	-1.165	-0.772	-0.793	0.305	0	2.37	-8.714	-0.164	-0.244	0	0.122	3.982	9.132	1.957	0.366	0.671	-0.549	-9.686	-1.165	-0.772	-0.793	0.305	0	1.318	9.239	2.256	0.366	0.977	0.305	-9.686	-1.165	-0.772	-0.793	0.305	0	1506612131
-9.863	-1.31	-0.833	-0.854	0.183	0.122	2.415	-8.587	0.016	-0.244	0.305	0.183	3.63	9.075	1.355	0.427	0.732	-0.61	-9.863	-1.31	-0.833	-0.854	0.183	0.122	1.141	9.266	2.068	0.305	0.793	0.305	-9.863	-1.31	-0.833	-0.854	0.183	0.122	1506612131
-9.772	-1.314	-0.751	-0.793	0.244	0.122	2.412	-8.897	0.047	-0.061	0.305	0.305	3.63	9.075	1.355	0.427	0.488	-0.549	-9.772	-1.314	-0.751	-0.793	0.244	0.122	1.226	9.55	1.901	0.305	0.488	0.183	-9.772	-1.314	-0.751	-0.793	0.244	0.122	1506612131
-9.883	-1.291	-0.798	-0.732	0.061	0	2.389	-9.117	0.014	0.122	-0.061	0.244	3.467	9.33	1.201	0.488	0	-0.671	-9.883	-1.291	-0.798	-0.732	0.061	0	1.296	9.646	1.87	0.305	0.305	0.061	-9.883	-1.291	-0.798	-0.732	0.061	0	1506612131
-9.758	-1.413	-0.894	-0.671	0.122	-0.061	2.478	-9.088	0.09	0.061	-0.427	0	3.585	9.457	1.237	0.488	-0.244	-0.793	-9.758	-1.413	-0.894	-0.671	0.122	-0.061	1.337	9.598	1.79	0.305	0.305	-0.061	-9.758	-1.413	-0.894	-0.671	0.122	-0.061	1506612131
-9.769	-1.506	-0.988	-0.549	0.122	-0.061	2.56	-9	0.163	0.061	-0.366	-0.183	3.585	9.457	1.237	0.488	-0.122	-0.854	-9.769	-1.506	-0.988	-0.549	0.122	-0.061	1.464	9.647	1.754	0.305	0.183	-0.183	-9.769	-1.506	-0.988	-0.549	0.122	-0.061	1506612131
-9.77	-1.461	-0.97	-0.366	0.061	-0.061	2.472	-8.887	0.224	0.122	-0.305	-0.183	3.573	9.524	1.226	0.488	-0.061	-0.916	-9.77	-1.461	-0.97	-0.366	0.061	-0.061	1.585	9.653	1.755	0.183	0.183	-0.244	-9.77	-1.461	-0.97	-0.366	0.061	-0.061	1506612131
-9.74	-1.402	-0.991	-0.305	0.061	-0.061	2.371	-8.836	0.227	0.183	-0.305	-0.061	3.613	9.598	1.238	0.61	-0.061	-0.854	-9.74	-1.402	-0.991	-0.305	0.061	-0.061	1.553	9.635	1.725	0.061	0.183	-0.183	-9.74	-1.402	-0.991	-0.305	0.061	-0.061	1506612131
-9.792	-1.394	-1.034	-0.244	0.061	-0.122	2.344	-8.87	0.14	0.183	-0.366	0.061	3.613	9.598	1.238	0.61	0.183	-0.793	-9.792	-1.394	-1.034	-0.244	0.061	-0.122	1.438	9.676	1.686	0	0.183	-0.183	-9.792	-1.394	-1.034	-0.244	0.061	-0.122	1506612131
-9.77	-1.36	-1.038	-0.183	0.061	-0.122	2.425	-8.849	0.09	0.122	-0.305	0.183	3.658	9.68	1.304	0.549	0.488	-0.671	-9.77	-1.36	-1.038	-0.183	0.061	-0.122	1.293	9.646	1.692	0	0.061	-0.183	-9.77	-1.36	-1.038	-0.183	0.061	-0.122	1506612131
-9.761	-1.327	-1.054	-0.122	0.061	-0.122	2.483	-8.817	0.059	0.061	-0.183	0.183	3.541	9.705	1.274	0.366	0.244	-0.488	-9.761	-1.327	-1.054	-0.122	0.061	-0.122	1.244	9.652	1.666	0.061	-0.061	-0.183	-9.761	-1.327	-1.054	-0.122	0.061	-0.122	1506612131
-9.77	-1.282	-1.09	0	0.061	-0.122	2.485	-8.787	0.071	0.061	-0.122	0.183	3.491	9.743	1.249	0.183	-0.122	-0.244	-9.77	-1.282	-1.09	0	0.061	-0.122	1.316	9.688	1.66	0.061	-0.122	-0.183	-9.77	-1.282	-1.09	0	0.061	-0.122	1506612131
-9.786	-1.177	-1.079	0	0.061	-0.122	2.518	-8.76	0.083	0	-0.061	0.244	3.486	9.731	1.178	0.061	-0.366	-0.122	-9.786	-1.177	-1.079	0	0.061	-0.122	1.421	9.665	1.645	0	-0.122	-0.122	-9.786	-1.177	-1.079	0	0.061	-0.122	1506612131
-9.782	-1.108	-1.058	0	0.122	-0.061	2.56	-8.766	0.078	0	-0.061	0.244	3.485	9.661	1.135	0.061	-0.366	0	-9.782	-1.108	-1.058	0	0.122	-0.061	1.437	9.597	1.638	-0.061	-0.061	-0.061	-9.782	-1.108	-1.058	0	0.122	-0.061	1506612131
-9.804	-1.046	-1.095	-0.061	0.122	-0.061	2.595	-8.8	0.079	-0.061	0	0.183	3.455	9.605	1.092	0.061	-0.122	0	-9.804	-1.046	-1.095	-0.061	0.122	-0.061	1.424	9.582	1.656	0	0	-0.061	-9.804	-1.046	-1.095	-0.061	0.122	-0.061	1506612131
-9.798	-1.031	-1.119	-0.061	0.122	-0.061	2.625	-8.849	0.12	-0.061	0	0.061	3.346	9.6	1.023	0	-0.122	0	-9.798	-1.031	-1.119	-0.061	0.122	-0.061	1.449	9.633	1.645	0.061	-0.061	-0.061	-9.798	-1.031	-1.119	-0.061	0.122	-0.061	1506612132
-9.796	-1.035	-1.071	-0.061	0.061	0	2.615	-8.875	0.145	0	0	-0.061	3.317	9.63	0.97	-0.061	-0.122	0	-9.796	-1.035	-1.071	-0.061	0.061	0	1.488	9.649	1.658	0.061	-0.061	-0.061	-9.796	-1.035	-1.071	-0.061	0.061	0	1506612132
-9.786	-1.022	-1.104	0	0	0	2.584	-8.856	0.15	0	-0.061	-0.183	3.344	9.619	0.935	0	-0.122	-0.061	-9.786	-1.022	-1.104	0	0	0	1.517	9.612	1.659	0	-0.061	0	-9.786	-1.022	-1.104	0	0	0	1506612132
-9.835	-1.023	-1.107	0	-0.122	0	2.529	-8.826	0.121	0	-0.061	-0.183	3.357	9.589	0.951	0.061	-0.061	0	-9.835	-1.023	-1.107	0	-0.122	0	1.556	9.587	1.641	0	-0.061	0	-9.835	-1.023	-1.107	0	-0.122	0	1506612132
-9.802	-1.005	-1.105	0	-0.061	-0.061	2.476	-8.832	0.103	0	0	-0.122	3.352	9.563	0.983	0.061	0	0	-9.802	-1.005	-1.105	0	-0.061	-0.061	1.566	9.594	1.62	0.061	0	0	-9.802	-1.005	-1.105	0	-0.061	-0.061	1506612132
-9.83	-1.086	-1.132	0	-0.061	-0.061	2.438	-8.857	0.054	-0.061	0	-0.122	3.375	9.581	1.012	0.061	0	-0.061	-9.83	-1.086	-1.132	0	-0.061	-0.061	1.633	9.661	1.61	0	-0.061	-0.061	-9.83	-1.086	-1.132	0	-0.061	-0.061	1506612132
-9.756	-1.135	-1.141	0	0	-0.061	2.42	-8.87	0.079	-0.061	0	-0.061	3.37	9.648	1.031	0.061	-0.061	0	-9.756	-1.135	-1.141	0	0	-0.061	1.687	9.668	1.597	-0.061	0	-0.061	-9.756	-1.135	-1.141	0	0	-0.061	1506612132
-9.726	-1.054	-1.129	0.061	0	-0.061	2.395	-8.854	0.086	-0.122	0	0	3.374	9.64	1.056	0.061	-0.061	0	-9.726	-1.054	-1.129	0.061	0	-0.061	1.632	9.581	1.566	-0.061	0	-0.061	-9.726	-1.054	-1.129	0.061	0	-0.061	1506612132
-9.769	-0.974	-1.105	0	-0.061	-0.061	2.388	-8.8	0.115	-0.122	-0.061	0	3.341	9.564	1.092	0	0	-0.061	-9.769	-0.974	-1.105	0	-0.061	-0.061	1.596	9.531	1.578	0	0	-0.061	-9.769	-0.974	-1.105	0	-0.061	-0.061	1506612132
-9.813	-0.943	-1.108	0	-0.061	-0.061	2.409	-8.812	0.123	-0.122	0	0.061	3.324	9.54	1.078	0	-0.061	-0.122	-9.813	-0.943	-1.108	0	-0.061	-0.061	1.566	9.583	1.608	-0.061	0	-0.061	-9.813	-0.943	-1.108	0	-0.061	-0.061	1506612132
-9.789	-0.961	-1.098	0	-0.061	-0.061	2.414	-8.861	0.135	-0.061	0	0.061	3.335	9.575	0.999	-0.061	-0.061	-0.061	-9.789	-0.961	-1.098	0	-0.061	-0.061	1.567	9.637	1.639	-0.061	-0.061	-0.061	-9.789	-0.961	-1.098	0	-0.061	-0.061	1506612132
-9.776	-0.982	-1.107	0	-0.061	-0.061	2.446	-8.884	0.123	-0.061	-0.061	0.061	3.333	9.609	0.939	0	-0.061	-0.061	-9.776	-0.982	-1.107	0	-0.061	-0.061	1.601	9.623	1.634	-0.061	-0.061	-0.061	-9.776	-0.982	-1.107	0	-0.061	-0.061	1506612132
-9.751	-0.959	-1.108	0	0	0	2.493	-8.869	0.118	-0.061	-0.061	0.061	3.344	9.576	0.957	0	-0.061	-0.061	-9.751	-0.959	-1.108	0	0	0	1.628	9.558	1.598	-0.061	-0.061	-0.061	-9.751	-0.959	-1.108	0	0	0	1506612132
-9.794	-0.894	-1.093	0	0	0	2.499	-8.837	0.121	-0.061	-0.061	0.061	3.34	9.539	0.985	0	0	-0.122	-9.794	-0.894	-1.093	0	0	0	1.609	9.515	1.59	-0.061	0	-0.061	-9.794	-0.894	-1.093	0	0	0	1506612132
-9.838	-0.87	-1.092	-0.061	0	0	2.511	-8.857	0.123	0	-0.061	0.061	3.365	9.516	1.005	0	0	-0.122	-9.838	-0.87	-1.092	-0.061	0	0	1.57	9.54	1.615	-0.061	0	-0.061	-9.838	-0.87	-1.092	-0.061	0	0	1506612132
-9.816	-0.89	-1.086	-0.061	0	0	2.554	-8.872	0.117	-0.061	-0.061	0.061	3.382	9.55	1.004	0	0	-0.122	-9.816	-0.89	-1.086	-0.061	0	0	1.585	9.585	1.637	0	-0.061	-0.061	-9.816	-0.89	-1.086	-0.061	0	0	1506612132
-9.79	-0.949	-1.097	-0.061	0	0	2.584	-8.886	0.111	0	-0.061	0	3.42	9.597	1.005	0	-0.061	-0.061	-9.79	-0.949	-1.097	-0.061	0	0	1.623	9.605	1.651	0	0	-0.061	-9.79	-0.949	-1.097	-0.061	0	0	1506612132
-9.753	-0.964	-1.11	0	0	0	2.6	-8.886	0.102	0	-0.061	-0.061	3.442	9.593	1.007	0	0	-0.061	-9.753	-0.964	-1.11	0	0	0	1.619	9.566	1.637	0	0	0	-9.753	-0.964	-1.11	0	0	0	1506612132
-9.765	-0.933	-1.087	-0.061	0	0	2.57	-8.847	0.104	0	-0.061	-0.061	3.438	9.563	1.028	0	0	0	-9.765	-0.933	-1.087	-0.061	0	0	1.58	9.506	1.615	0	0	0	-9.765	-0.933	-1.087	-0.061	0	0	1506612132
-9.798	-0.93	-1.084	-0.061	0	0	2.541	-8.825	0.097	0	-0.061	-0.061	3.418	9.53	1.049	0	0	0	-9.798	-0.93	-1.084	-0.061	0	0	1.572	9.52	1.609	0.061	0	0	-9.798	-0.93	-1.084	-0.061	0	0	1506612132
-9.788	-0.952	-1.084	-0.061	0	-0.061	2.524	-8.845	0.1	0	0	0	3.413	9.544	1.04	-0.061	0	0.061	-9.788	-0.952	-1.084	-0.061	0	-0.061	1.571	9.599	1.629	0.061	0	0	-9.788	-0.952	-1.084	-0.061	0	-0.061	1506612132
-9.778	-0.964	-1.067	-0.061	0	0	2.541	-8.867	0.1	0	0	0	3.414	9.586	0.971	-0.061	0	0.061	-9.778	-0.964	-1.067	-0.061	0	0	1.604	9.624	1.638	0.061	0	0	-9.778	-0.964	-1.067	-0.061	0	0	1506612132
-9.771	-0.955	-1.034	0	0	0	2.539	-8.838	0.093	0	0	-0.061	3.394	9.605	0.935	0	0	0.061	-9.771	-0.955	-1.034	0	0	0	1.58	9.568	1.623	0	0	0	-9.771	-0.955	-1.034	0	0	0	1506612132
-9.794	-0.945	-1.048	0	-0.061	0	2.516	-8.817	0.095	0	0	-0.061	3.326	9.546	0.955	0	-0.061	0.122	-9.794	-0.945	-1.048	0	-0.061	0	1.638	9.587	1.61	0.061	0	-0.061	-9.794	-0.945	-1.048	0	-0.061	0	1506612132
-9.789	-0.904	-1.036	0	0	0	2.456	-8.801	0.095	0	0	0	3.261	9.572	0.962	0	-0.061	0.061	-9.789	-0.904	-1.036	0	0	0	1.635	9.595	1.603	0	0.061	-0.061	-9.789	-0.904	-1.036	0	0	0	1506612132
-9.826	-0.902	-1.06	0	-0.061	0	2.469	-8.826	0.055	0	0	0	3.252	9.588	1.004	0	0	0	-9.826	-0.902	-1.06	0	-0.061	0	1.549	9.604	1.631	0	0	-0.061	-9.826	-0.902	-1.06	0	-0.061	0	1506612133
-9.787	-0.918	-1.044	0	-0.061	0	2.511	-8.85	0.022	0	-0.061	0	3.26	9.609	1.04	0	0	0	-9.787	-0.918	-1.044	0	-0.061	0	1.544	9.64	1.648	0	-0.061	0	-9.787	-0.918	-1.044	0	-0.061	0	1506612133
-9.771	-0.932	-1.049	0	0	0	2.53	-8.817	0.013	0	-0.061	-0.061	3.298	9.652	1.047	0	-0.061	-0.061	-9.771	-0.932	-1.049	0	0	0	1.576	9.618	1.64	-0.061	-0.061	0	-9.771	-0.932	-1.049	0	0	0	1506612133
-9.8	-0.922	-1.059	0	0	0	2.501	-8.79	0.033	-0.061	-0.061	-0.061	3.326	9.63	1.074	-0.061	-0.061	0	-9.8	-0.922	-1.059	0	0	0	1.617	9.594	1.614	-0.061	-0.061	0	-9.8	-0.922	-1.059	0	0	0	1506612133
-9.802	-0.922	-1.058	-0.061	-0.061	0	2.512	-8.788	0.047	-0.061	0	0	3.317	9.604	1.099	-0.061	-0.061	-0.061	-9.802	-0.922	-1.058	-0.061	-0.061	0	1.633	9.577	1.603	-0.061	-0.061	0	-9.802	-0.922	-1.058	-0.061	-0.061	0	1506612133
-9.789	-0.937	-1.052	0	0	0	2.565	-8.814	0.044	-0.061	0	0	3.316	9.572	1.085	-0.122	-0.061	-0.061	-9.789	-0.937	-1.052	0	0	0	1.638	9.599	1.608	-0.061	-0.061	0	-9.789	-0.937	-1.052	0	0	0	1506612133
-9.789	-0.93	-1.054	0	0	0	2.564	-8.857	0.067	-0.061	0	-0.061	3.35	9.588	1.056	-0.122	0	-0.061	-9.789	-0.93	-1.054	0	0	0	1.617	9.589	1.619	-0.061	-0.061	0	-9.789	-0.93	-1.054	0	0	0	1506612133
-9.787	-0.926	-1.056	0	0	0	2.552	-8.859	0.096	-0.061	-0.061	-0.122	3.393	9.576	1.018	-0.122	0	-0.061	-9.787	-0.926	-1.056	0	0	0	1.609	9.563	1.628	-0.061	-0.061	0	-9.787	-0.926	-1.056	0	0	0	1506612133
-9.79	-0.918	-1.067	-0.061	0	0	2.545	-8.845	0.12	-0.061	0	-0.061	3.399	9.54	0.986	-0.122	-0.061	-0.061	-9.79	-0.918	-1.067	-0.061	0	0	1.626	9.56	1.643	-0.061	0	0	-9.79	-0.918	-1.067	-0.061	0	0	1506612133
-9.783	-0.922	-1.065	-0.061	0	0	2.51	-8.861	0.128	-0.061	0	-0.061	3.405	9.53	0.956	-0.061	0	-0.061	-9.783	-0.922	-1.065	-0.061	0	0	1.644	9.572	1.65	0	0	0	-9.783	-0.922	-1.065	-0.061	0	0	1506612133
-9.787	-0.921	-1.071	-0.061	0	0	2.513	-8.868	0.11	0	0	-0.061	3.406	9.533	0.949	-0.061	0	0	-9.787	-0.921	-1.071	-0.061	0	0	1.625	9.568	1.645	0	0	0	-9.787	-0.921	-1.071	-0.061	0	0	1506612133
-9.795	-0.931	-1.079	0	0	0	2.505	-8.857	0.111	0	0	-0.061	3.395	9.534	0.968	0	0	0	-9.795	-0.931	-1.079	0	0	0	1.599	9.552	1.615	0	0	0	-9.795	-0.931	-1.079	0	0	0	1506612133
-9.787	-0.916	-1.08	-0.061	0	0	2.504	-8.87	0.083	0	0	0	3.368	9.536	0.983	0	0	0	-9.787	-0.916	-1.08	-0.061	0	0	1.623	9.573	1.626	0	0	-0.061	-9.787	-0.916	-1.08	-0.061	0	0	1506612133
-9.78	-0.918	-1.079	0	0	0	2.509	-8.869	0.078	0	0	0	3.342	9.568	1.011	0	0	0	-9.78	-0.918	-1.079	0	0	0	1.631	9.577	1.628	0	0	-0.061	-9.78	-0.918	-1.079	0	0	0	1506612133
-9.782	-0.886	-1.091	-0.061	0	0	2.504	-8.847	0.083	0	0	0	3.344	9.566	1.042	0	0	0	-9.782	-0.886	-1.091	-0.061	0	0	1.585	9.577	1.631	0	0	0	-9.782	-0.886	-1.091	-0.061	0	0	1506612133
-9.794	-0.908	-1.089	-0.061	0	0	2.512	-8.842	0.089	0	0	0	3.332	9.587	1.059	0	0	0	-9.794	-0.908	-1.089	-0.061	0	0	1.589	9.587	1.626	0	0	0	-9.794	-0.908	-1.089	-0.061	0	0	1506612133
-9.78	-0.912	-1.084	-0.061	-0.061	0	2.53	-8.869	0.114	0	0	0	3.32	9.599	1.059	-0.061	0	0	-9.78	-0.912	-1.084	-0.061	-0.061	0	1.607	9.579	1.615	0	0	0	-9.78	-0.912	-1.084	-0.061	-0.061	0	1506612133
-9.786	-0.919	-1.079	-0.061	-0.061	0	2.547	-8.844	0.111	0	0	-0.061	3.329	9.592	1.073	-0.061	0	0	-9.786	-0.919	-1.079	-0.061	-0.061	0	1.641	9.582	1.609	-0.061	-0.061	-0.061	-9.786	-0.919	-1.079	-0.061	-0.061	0	1506612133
-9.798	-0.896	-1.068	-0.061	0	0	2.528	-8.827	0.108	0	0	0	3.298	9.575	1.05	-0.061	-0.061	-0.061	-9.798	-0.896	-1.068	-0.061	0	0	1.629	9.566	1.607	-0.061	0	0	-9.798	-0.896	-1.068	-0.061	0	0	1506612133
-9.798	-0.891	-1.079	-0.061	-0.061	0	2.527	-8.839	0.115	0	0	0	3.307	9.569	1.046	-0.061	0	-0.061	-9.798	-0.891	-1.079	-0.061	-0.061	0	1.574	9.56	1.613	0	0	0	-9.798	-0.891	-1.079	-0.061	-0.061	0	1506612133
-9.77	-0.926	-1.087	-0.061	0	0	2.553	-8.856	0.098	0	-0.061	-0.061	3.344	9.569	1.017	-0.061	0.061	-0.122	-9.77	-0.926	-1.087	-0.061	0	0	1.568	9.6	1.628	0	0	0	-9.77	-0.926	-1.087	-0.061	0	0	1506612133
-9.783	-0.906	-1.077	-0.061	0	0	2.559	-8.836	0.087	0	0	-0.061	3.385	9.592	0.976	-0.061	-0.061	-0.061	-9.783	-0.906	-1.077	-0.061	0	0	1.59	9.583	1.634	0	-0.061	0	-9.783	-0.906	-1.077	-0.061	0	0	1506612133
-9.786	-0.918	-1.084	-0.061	0	0	2.517	-8.812	0.106	0	0	-0.061	3.424	9.564	0.974	0	0	0	-9.786	-0.918	-1.084	-0.061	0	0	1.617	9.567	1.589	0	0	0	-9.786	-0.918	-1.084	-0.061	0	0	1506612133
-9.786	-0.918	-1.085	-0.061	0	0	2.529	-8.815	0.12	0	0	0	3.395	9.543	0.993	0	0	0	-9.786	-0.918	-1.085	-0.061	0	0	1.634	9.55	1.601	0	0	0	-9.786	-0.918	-1.085	-0.061	0	0	1506612133
-9.788	-0.889	-1.097	-0.061	0	0	2.55	-8.835	0.092	0	0	-0.061	3.382	9.548	1.016	0	0	0	-9.788	-0.889	-1.097	-0.061	0	0	1.637	9.569	1.602	0	0.061	-0.061	-9.788	-0.889	-1.097	-0.061	0	0	1506612133
-9.786	-0.855	-1.092	-0.061	0	0	2.54	-8.855	0.097	-0.061	0	-0.061	3.37	9.558	1.004	0	0	0	-9.786	-0.855	-1.092	-0.061	0	0	1.62	9.597	1.608	0	0.061	-0.061	-9.786	-0.855	-1.092	-0.061	0	0	1506612134
-9.792	-0.835	-1.075	-0.061	0	0	2.524	-8.837	0.128	0	0	-0.061	3.374	9.581	1.052	0	0.061	0	-9.792	-0.835	-1.075	-0.061	0	0	1.604	9.583	1.602	0	0.061	-0.061	-9.792	-0.835	-1.075	-0.061	0	0	1506612134
-9.788	-0.848	-1.081	-0.122	0	0	2.503	-8.823	0.144	0	0	-0.061	3.374	9.581	1.052	0	0	0	-9.788	-0.848	-1.081	-0.122	0	0	1.62	9.576	1.625	0	0.061	-0.061	-9.788	-0.848	-1.081	-0.122	0	0	1506612134
-9.787	-0.855	-1.054	-0.122	0	0	2.511	-8.839	0.14	0	-0.061	-0.061	3.346	9.57	1.061	0	0	0	-9.787	-0.855	-1.054	-0.122	0	0	1.651	9.579	1.604	0	0.061	0	-9.787	-0.855	-1.054	-0.122	0	0	1506612134
-9.777	-0.83	-1.062	-0.122	0	0	2.519	-8.861	0.115	0.061	-0.061	-0.061	3.354	9.572	1.085	0	0.061	0	-9.777	-0.83	-1.062	-0.122	0	0	1.651	9.567	1.604	0	0.061	0	-9.777	-0.83	-1.062	-0.122	0	0	1506612134
-9.806	-0.791	-1.064	-0.122	0	0	2.492	-8.82	0.104	0.061	-0.061	-0.061	3.346	9.564	1.111	0	0.061	0	-9.806	-0.791	-1.064	-0.122	0	0	1.633	9.542	1.644	0	0.122	0	-9.806	-0.791	-1.064	-0.122	0	0	1506612134
-9.792	-0.79	-1.067	-0.183	0	0.061	2.468	-8.799	0.096	0.061	-0.061	0	3.356	9.552	1.125	0	0.061	0	-9.792	-0.79	-1.067	-0.183	0	0.061	1.616	9.548	1.645	0	0.122	0	-9.792	-0.79	-1.067	-0.183	0	0.061	1506612134
-9.8	-0.799	-1.044	-0.183	0	0.061	2.476	-8.851	0.062	0.061	-0.122	0	3.368	9.557	1.097	0	0.061	0	-9.8	-0.799	-1.044	-0.183	0	0.061	1.634	9.566	1.658	0	0.061	0	-9.8	-0.799	-1.044	-0.183	0	0.061	1506612134
-9.804	-0.772	-1.037	-0.183	0	0.061	2.545	-8.885	0.073	0.061	-0.122	0	3.365	9.563	1.093	0	0.061	0	-9.804	-0.772	-1.037	-0.183	0	0.061	1.64	9.55	1.652	0.061	0.061	0.061	-9.804	-0.772	-1.037	-0.183	0	0.061	1506612134
-9.819	-0.751	-1.046	-0.183	0	0	2.573	-8.879	0.097	0.122	-0.183	-0.061	3.387	9.568	1.13	0	0.061	0	-9.819	-0.751	-1.046	-0.183	0	0	1.67	9.497	1.664	0.061	0.061	0.061	-9.819	-0.751	-1.046	-0.183	0	0	1506612134
-9.795	-0.766	-1.043	-0.244	0	0	2.567	-8.868	0.142	0.122	-0.244	-0.061	3.399	9.518	1.117	0	0.061	0.061	-9.795	-0.766	-1.043	-0.244	0	0	1.704	9.491	1.62	0.061	0.061	0.061	-9.795	-0.766	-1.043	-0.244	0	0	1506612134
-9.805	-0.749	-1.03	-0.244	0	0	2.545	-8.87	0.121	0.183	-0.305	-0.122	3.414	9.505	1.117	0	0.122	0.061	-9.805	-0.749	-1.03	-0.244	0	0	1.741	9.493	1.614	0.122	0.122	0	-9.805	-0.749	-1.03	-0.244	0	0	1506612134
-9.784	-0.727	-1.038	-0.244	0	0	2.457	-8.906	0.148	0.427	-0.488	-0.366	3.389	9.484	1.071	0	0.061	0.061	-9.784	-0.727	-1.038	-0.244	0	0	1.763	9.482	1.622	0.122	0.122	0	-9.784	-0.727	-1.038	-0.244	0	0	1506612134
-9.784	-0.715	-1.055	-0.305	0	0	2.643	-8.866	0.153	1.038	-0.549	-0.732	3.419	9.463	1.043	0.061	0.122	0.061	-9.784	-0.715	-1.055	-0.305	0	0	1.762	9.484	1.603	0.122	0.183	0	-9.784	-0.715	-1.055	-0.305	0	0	1506612134
-9.771	-0.703	-1.017	-0.366	0.061	0	2.799	-8.849	0.312	1.282	-0.732	-0.977	3.406	9.444	1.008	0.122	0.183	0.061	-9.771	-0.703	-1.017	-0.366	0.061	0	1.812	9.536	1.592	0.183	0.244	-0.061	-9.771	-0.703	-1.017	-0.366	0.061	0	1506612134
-9.788	-0.636	-1.002	-0.427	0.061	0	2.917	-8.837	0.559	1.221	-0.793	-0.916	3.401	9.476	0.988	0.183	0.122	0	-9.788	-0.636	-1.002	-0.427	0.061	0	1.9	9.549	1.593	0.183	0.366	-0.061	-9.788	-0.636	-1.002	-0.427	0.061	0	1506612134
-9.837	-0.634	-1.004	-0.549	0	0	2.919	-8.776	0.683	0.977	-1.038	-0.793	3.469	9.482	1.02	0.305	0.305	0	-9.837	-0.634	-1.004	-0.549	0	0	1.893	9.533	1.57	0.183	0.488	-0.061	-9.837	-0.634	-1.004	-0.549	0	0	1506612134
-9.889	-0.641	-1.013	-0.61	-0.061	-0.122	2.89	-8.756	0.693	0.977	-1.038	-0.671	3.515	9.5	1.091	0.305	0.427	-0.061	-9.889	-0.641	-1.013	-0.61	-0.061	-0.122	1.938	9.56	1.528	0.183	0.549	-0.061	-9.889	-0.641	-1.013	-0.61	-0.061	-0.122	1506612134
-9.94	-0.664	-1.099	-0.793	-0.122	-0.244	2.866	-8.807	0.676	1.038	-1.282	-0.732	3.518	9.515	1.133	0.305	0.427	0	-9.94	-0.664	-1.099	-0.793	-0.122	-0.244	2.094	9.643	1.456	0.183	0.671	-0.122	-9.94	-0.664	-1.099	-0.793	-0.122	-0.244	1506612134
-9.893	-0.705	-1.214	-0.916	-0.183	-0.427	2.817	-8.832	0.677	0.977	-1.648	-0.732	3.586	9.566	1.147	0.366	0.61	-0.122	-9.893	-0.705	-1.214	-0.916	-0.183	-0.427	2.265	9.695	1.398	0.122	0.916	-0.183	-9.893	-0.705	-1.214	-0.916	-0.183	-0.427	1506612134
-9.704	-0.774	-1.342	-1.038	-0.122	-0.549	2.719	-8.844	0.621	0.793	-1.831	-0.549	3.596	9.579	1.115	0.427	0.793	-0.183	-9.704	-0.774	-1.342	-1.038	-0.122	-0.549	2.358	9.689	1.325	0.122	1.099	-0.305	-9.704	-0.774	-1.342	-1.038	-0.122	-0.549	1506612134
-9.643	-0.707	-1.475	-1.221	0	-0.61	2.639	-8.842	0.64	0.671	-1.953	-0.305	3.579	9.542	1.053	0.549	0.916	-0.305	-9.643	-0.707	-1.475	-1.221	0	-0.61	2.333	9.551	1.183	0.061	1.343	-0.366	-9.643	-0.707	-1.475	-1.221	0	-0.61	1506612134
-9.594	-0.56	-1.658	-1.465	0	-0.61	2.541	-8.686	0.724	0.549	-2.014	-0.061	3.571	9.4	0.983	0.671	1.221	-0.488	-9.594	-0.56	-1.658	-1.465	0	-0.61	2.132	9.405	1.056	0	1.587	-0.366	-9.594	-0.56	-1.658	-1.465	0	-0.61	1506612134
-9.685	-0.42	-1.809	-1.709	0	-0.671	2.487	-8.649	0.775	0.427	-1.892	0.305	3.577	9.27	0.88	0.671	1.404	-0.61	-9.685	-0.42	-1.809	-1.709	0	-0.671	1.906	9.418	0.927	0.061	1.831	-0.427	-9.685	-0.42	-1.809	-1.709	0	-0.671	1506612134
-9.721	-0.364	-1.91	-2.014	0	-0.671	2.436	-8.722	0.817	0.427	-1.831	0.61	3.57	9.259	0.735	0.732	1.587	-0.732	-9.721	-0.364	-1.91	-2.014	0	-0.671	1.707	9.496	0.804	0.183	2.014	-0.366	-9.721	-0.364	-1.91	-2.014	0	-0.671	1506612134
-9.755	-0.354	-1.933	-2.258	-0.061	-0.671	2.438	-8.741	0.933	0.488	-1.892	0.916	3.643	9.336	0.583	0.732	1.77	-0.916	-9.755	-0.354	-1.933	-2.258	-0.061	-0.671	1.497	9.562	0.713	0.183	2.136	-0.244	-9.755	-0.354	-1.933	-2.258	-0.061	-0.671	1506612135
-9.756	-0.471	-1.974	-2.441	0.061	-0.549	2.438	-8.741	0.933	0.488	-1.892	0.916	3.725	9.392	0.456	0.732	1.953	-0.916	-9.756	-0.471	-1.974	-2.441	0.061	-0.549	1.284	9.701	0.609	0.244	2.258	-0.183	-9.756	-0.471	-1.974	-2.441	0.061	-0.549	1506612135
-9.749	-0.549	-2.076	-2.625	0.061	-0.549	2.673	-8.872	1.226	0.549	-1.892	1.221	3.817	9.538	0.402	0.732	2.075	-0.916	-9.749	-0.549	-2.076	-2.625	0.061	-0.549	1.154	9.92	0.591	0.244	2.258	-0.183	-9.749	-0.549	-2.076	-2.625	0.061	-0.549	1506612135
-9.714	-0.721	-2.206	-2.686	0	-0.488	2.806	-8.933	1.331	0.854	-1.953	1.16	3.869	9.763	0.28	0.61	1.892	-0.854	-9.714	-0.721	-2.206	-2.686	0	-0.488	1.165	9.966	0.685	0.427	2.441	0	-9.714	-0.721	-2.206	-2.686	0	-0.488	1506612135
-9.708	-0.904	-2.287	-2.686	-0.061	-0.488	2.856	-8.801	1.358	1.038	-2.502	1.099	4.089	9.789	0.219	0.61	2.258	-0.671	-9.708	-0.904	-2.287	-2.686	-0.061	-0.488	1.105	9.764	0.709	0.366	2.441	0.183	-9.708	-0.904	-2.287	-2.686	-0.061	-0.488	1506612135
-9.759	-1.05	-2.335	-2.625	-0.244	-0.488	2.948	-8.709	1.305	1.038	-2.686	0.977	4.125	9.628	0.213	0.732	2.563	-0.244	-9.759	-1.05	-2.335	-2.625	-0.244	-0.488	0.866	9.701	0.537	0.244	2.441	0.366	-9.759	-1.05	-2.335	-2.625	-0.244	-0.488	1506612135
-9.704	-1.05	-2.332	-2.747	-0.366	-0.488	3.024	-8.674	1.206	1.099	-2.747	0.854	4.049	9.64	0.276	0.61	2.625	0.122	-9.704	-1.05	-2.332	-2.747	-0.366	-0.488	0.752	9.684	0.365	0.366	2.441	0.549	-9.704	-1.05	-2.332	-2.747	-0.366	-0.488	1506612135
-9.667	-1.108	-2.463	-2.869	-0.366	-0.549	3.024	-8.674	1.206	1.099	-2.747	0.854	3.874	9.656	0.269	0.427	2.563	0.305	-9.667	-1.108	-2.463	-2.869	-0.366	-0.549	0.758	9.795	0.23	0.427	2.563	0.671	-9.667	-1.108	-2.463	-2.869	-0.366	-0.549	1506612135
-9.611	-1.154	-2.65	-2.869	-0.427	-0.61	3.089	-8.424	1.227	0.977	-2.869	0.549	3.706	9.721	0.079	0.183	2.441	0.427	-9.611	-1.154	-2.65	-2.869	-0.427	-0.61	0.897	9.996	0.225	0.488	2.563	0.671	-9.611	-1.154	-2.65	-2.869	-0.427	-0.61	1506612135
-9.554	-1.066	-2.724	-2.869	-0.427	-0.671	3.118	-8.352	1.282	0.916	-3.052	0.244	3.551	9.828	-0.183	0.122	2.38	0.427	-9.554	-1.066	-2.724	-2.869	-0.427	-0.671	1.041	10.063	0.2	0.366	2.625	0.61	-9.554	-1.066	-2.724	-2.869	-0.427	-0.671	1506612135
-9.56	-1.111	-2.78	-2.991	-0.61	-0.793	3.071	-8.245	1.333	0.916	-3.052	0.244	3.46	9.812	-0.373	0.183	2.38	0.427	-9.56	-1.111	-2.78	-2.991	-0.61	-0.793	1.006	9.921	0.105	0.122	2.686	0.61	-9.56	-1.111	-2.78	-2.991	-0.61	-0.793	1506612135
-9.51	-1.357	-2.824	-2.869	-0.61	-0.793	2.967	-8.252	1.424	0.732	-3.052	-0.183	3.341	9.647	-0.484	0.305	2.563	0.427	-9.51	-1.357	-2.824	-2.869	-0.61	-0.793	0.939	9.895	-0.029	0.061	2.686	0.549	-9.51	-1.357	-2.824	-2.869	-0.61	-0.793	1506612135
-9.546	-1.47	-2.784	-2.502	-0.732	-0.732	2.908	-8.348	1.526	0.61	-2.991	-0.244	3.164	9.591	-0.549	0.305	2.686	0.244	-9.546	-1.47	-2.784	-2.502	-0.732	-0.732	0.861	9.971	-0.111	0.122	2.625	0.488	-9.546	-1.47	-2.784	-2.502	-0.732	-0.732	1506612135
-9.461	-1.462	-2.812	-2.197	-0.793	-0.61	2.883	-8.339	1.652	0.366	-2.563	-0.244	3.029	9.644	-0.596	0.305	2.563	0	-9.461	-1.462	-2.812	-2.197	-0.793	-0.61	0.736	9.99	-0.086	0.183	2.563	0.427	-9.461	-1.462	-2.812	-2.197	-0.793	-0.61	1506612135
-9.482	-1.218	-2.791	-1.892	-0.916	-0.366	2.78	-8.191	1.806	0.122	-2.197	-0.122	3.089	9.655	-0.628	0.244	2.502	-0.183	-9.482	-1.218	-2.791	-1.892	-0.916	-0.366	0.512	9.843	-0.022	0.122	2.319	0.427	-9.482	-1.218	-2.791	-1.892	-0.916	-0.366	1506612135
-9.53	-0.858	-2.75	-1.831	-1.221	-0.122	2.699	-7.965	1.962	-0.061	-1.892	0.122	3.194	9.528	-0.581	0.244	2.319	-0.183	-9.53	-0.858	-2.75	-1.831	-1.221	-0.122	0.218	9.714	-0.023	0	2.075	0.488	-9.53	-0.858	-2.75	-1.831	-1.221	-0.122	1506612135
-9.207	-0.841	-2.614	-1.831	-1.221	0.183	2.76	-7.979	2.09	-0.122	-1.587	0.427	3.286	9.458	-0.459	0.183	2.075	-0.061	-9.207	-0.841	-2.614	-1.831	-1.221	0.183	0.144	9.831	0.133	-0.244	1.831	0.61	-9.207	-0.841	-2.614	-1.831	-1.221	0.183	1506612135
-9.071	-0.496	-2.122	-2.075	-0.854	0.366	2.875	-8.603	2.192	-0.122	-1.465	0.732	3.256	9.653	-0.252	0.061	1.709	0.183	-9.071	-0.496	-2.122	-2.075	-0.854	0.366	0.508	10.161	0.664	0.061	1.343	0.61	-9.071	-0.496	-2.122	-2.075	-0.854	0.366	1506612135
-9.768	-0.726	-1.997	-2.38	-0.793	0.488	3.031	-9.314	2.128	0.305	-1.77	0.732	3.141	10.087	-0.112	-0.122	1.099	0.244	-9.768	-0.726	-1.997	-2.38	-0.793	0.488	1.438	10.191	1.384	0.427	1.282	0.061	-9.768	-0.726	-1.997	-2.38	-0.793	0.488	1506612135
-10.401	-1.854	-1.316	-2.38	-0.793	0.305	3.153	-9.409	1.829	0.854	-2.319	0.244	3.095	9.942	0.111	-0.061	0.427	0.366	-10.401	-1.854	-1.316	-2.38	-0.793	0.305	2.023	9.561	2.163	0.61	1.343	0.061	-10.401	-1.854	-1.316	-2.38	-0.793	0.305	1506612135
-10.452	-2.584	0.142	-2.258	-1.099	0.366	3.25	-9.878	1.331	1.404	-2.563	-0.366	3.35	9.503	0.438	0.305	0.061	0.61	-10.452	-2.584	0.142	-2.258	-1.099	0.366	2.227	9.503	2.074	0.366	1.648	0.366	-10.452	-2.584	0.142	-2.258	-1.099	0.366	1506612135
-11.182	-2.263	0.979	-2.014	-1.831	0.122	2.93	-9.772	0.642	1.648	-3.174	-0.977	4.041	9.513	1.165	0.854	1.77	0.549	-11.182	-2.263	0.979	-2.014	-1.831	0.122	1.988	9.229	2.2	0.366	1.648	0.366	-11.182	-2.263	0.979	-2.014	-1.831	0.122	1506612135
-10.593	-1.701	1.018	-1.892	-1.343	0	2.548	-9.427	0.049	1.587	-3.723	-0.916	4.115	9.594	1.754	0.854	2.869	0.793	-10.593	-1.701	1.018	-1.892	-1.343	0	1.782	9.746	2.443	0.916	2.991	0.427	-10.593	-1.701	1.018	-1.892	-1.343	0	1506612135
-9.661	-1.218	0.898	-1.709	-0.549	0.427	2.499	-9.249	-0.323	1.465	-3.174	-0.061	3.63	10.162	1.848	0.427	2.197	1.16	-9.661	-1.218	0.898	-1.709	-0.549	0.427	1.75	10.326	2.549	0.916	2.991	0.427	-9.661	-1.218	0.898	-1.709	-0.549	0.427	1506612135
-9.142	-0.629	0.188	-2.319	-0.244	0.122	2.564	-8.458	-0.579	1.343	-2.197	0.549	3.488	10.637	1.723	0.305	1.648	1.343	-9.142	-0.629	0.188	-2.319	-0.244	0.122	1.467	9.733	2.73	0.427	2.869	0.244	-9.142	-0.629	0.188	-2.319	-0.244	0.122	1506612135
-8.721	-0.669	-0.205	-3.113	-0.427	-0.244	2.626	-7.901	-0.763	1.221	-1.953	0.549	3.47	10.06	1.585	0.732	2.197	1.77	-8.721	-0.669	-0.205	-3.113	-0.427	-0.244	1.394	9.13	2.547	-0.122	2.625	0.305	-8.721	-0.669	-0.205	-3.113	-0.427	-0.244	1506612136
-8.966	-0.843	-0.072	-2.869	0.061	-0.122	2.623	-8.131	-0.988	1.16	-2.319	0.244	3.106	9.557	1.409	0.977	2.686	2.136	-8.966	-0.843	-0.072	-2.869	0.061	-0.122	1.56	9.031	2.273	-0.183	2.502	0.305	-8.966	-0.843	-0.072	-2.869	0.061	-0.122	1506612136
-9.605	-0.514	-0.078	-2.869	0.183	0.061	2.589	-8.506	-1.226	0.977	-2.93	0	2.529	9.312	1.245	1.099	2.747	1.831	-9.605	-0.514	-0.078	-2.869	0.183	0.061	1.816	9.006	2.12	-0.061	2.563	0.244	-9.605	-0.514	-0.078	-2.869	0.183	0.061	1506612136
-9.884	-0.179	-0.304	-3.113	0.061	0.061	2.62	-8.766	-1.3	0.671	-2.991	-0.061	2.121	8.995	1.059	1.16	2.625	1.099	-9.884	-0.179	-0.304	-3.113	0.061	0.061	1.909	8.964	2.059	0.183	2.808	0.244	-9.884	-0.179	-0.304	-3.113	0.061	0.061	1506612136
-9.819	-0.022	-0.408	-3.601	-0.122	0	2.602	-8.941	-1.187	0.305	-2.625	0.183	2.021	8.729	1.03	1.343	2.686	0.183	-9.819	-0.022	-0.408	-3.601	-0.122	0	1.791	8.998	1.942	0.427	2.93	0.183	-9.819	-0.022	-0.408	-3.601	-0.122	0	1506612136
-9.716	-0.141	-0.371	-3.662	-0.122	0	2.534	-8.917	-0.886	0.061	-2.869	0.305	2.104	8.736	1.053	1.404	2.747	-0.732	-9.716	-0.141	-0.371	-3.662	-0.122	0	1.605	9.061	1.873	0.61	2.747	0.122	-9.716	-0.141	-0.371	-3.662	-0.122	0	1506612136
-9.784	-0.421	-0.183	-3.357	-0.122	0.061	2.622	-8.824	-0.452	0	-2.93	0.488	2.34	8.868	1.152	1.404	2.686	-1.343	-9.784	-0.421	-0.183	-3.357	-0.122	0.061	1.713	9.219	1.823	0.671	2.625	0	-9.784	-0.421	-0.183	-3.357	-0.122	0.061	1506612136
-10.001	-0.628	-0.292	-3.174	-0.244	0	2.726	-8.788	-0.022	0.061	-2.869	0.671	2.686	9.092	1.256	1.404	2.625	-1.709	-10.001	-0.628	-0.292	-3.174	-0.244	0	1.873	9.494	1.827	0.671	2.625	-0.061	-10.001	-0.628	-0.292	-3.174	-0.244	0	1506612136
-9.99	-0.746	-0.203	-3.113	-0.183	-0.061	2.784	-8.921	0.255	0.183	-2.93	1.038	3.073	9.414	1.378	1.404	2.747	-1.953	-9.99	-0.746	-0.203	-3.113	-0.183	-0.061	1.865	9.778	1.851	0.61	2.747	-0.183	-9.99	-0.746	-0.203	-3.113	-0.183	-0.061	1506612136
-9.929	-0.67	-0.084	-3.113	-0.061	-0.061	2.939	-9.038	0.465	0.366	-2.808	1.404	3.506	9.838	1.554	1.465	2.93	-2.014	-9.929	-0.67	-0.084	-3.113	-0.061	-0.061	1.647	9.924	1.969	0.549	2.747	-0.183	-9.929	-0.67	-0.084	-3.113	-0.061	-0.061	1506612136
-10.034	-0.508	0.098	-3.052	0.366	-0.305	3.052	-9.042	0.578	0.61	-2.808	1.648	3.948	10.116	1.762	1.465	3.174	-1.77	-10.034	-0.508	0.098	-3.052	0.366	-0.305	1.266	9.935	2.126	0.366	2.686	0	-10.034	-0.508	0.098	-3.052	0.366	-0.305	1506612136
-10.554	-1.001	-0.484	-2.869	-0.061	-0.488	3.222	-9.07	0.566	0.854	-3.052	1.831	4.224	10.225	1.851	1.343	3.235	-1.099	-10.554	-1.001	-0.484	-2.869	-0.061	-0.488	1.052	10.07	2.182	0.183	2.441	0.305	-10.554	-1.001	-0.484	-2.869	-0.061	-0.488	1506612136
-10.56	-1.802	-0.709	-2.563	-0.183	-0.488	3.45	-9.491	0.348	0.854	-3.052	1.831	4.232	10.391	1.84	1.16	3.113	-0.305	-10.56	-1.802	-0.709	-2.563	-0.183	-0.488	1.181	10.43	2.05	0.366	2.258	0.488	-10.56	-1.802	-0.709	-2.563	-0.183	-0.488	1506612136
-10.031	-1.48	0.159	-1.648	0.061	0.122	3.685	-9.822	0.013	1.099	-3.113	1.709	4.053	10.752	1.782	0.854	2.808	0.183	-10.031	-1.48	0.159	-1.648	0.061	0.122	1.121	10.276	1.943	0.488	2.38	0.671	-10.031	-1.48	0.159	-1.648	0.061	0.122	1506612136
-9.695	-0.889	-0.611	-1.77	0	0.061	4.026	-9.403	-0.092	0.854	-2.625	1.038	3.894	10.678	1.705	0.549	2.625	0.549	-9.695	-0.889	-0.611	-1.77	0	0.061	0.651	9.644	1.94	0.549	2.625	0.977	-9.695	-0.889	-0.611	-1.77	0	0.061	1506612136
-9.644	-1.237	-1.186	-1.648	-0.061	-0.244	3.98	-8.905	0.028	0.61	-2.319	0.061	3.743	10.139	1.562	0.244	2.625	0.977	-9.644	-1.237	-1.186	-1.648	-0.061	-0.244	0.237	9.488	1.781	0.732	2.563	1.343	-9.644	-1.237	-1.186	-1.648	-0.061	-0.244	1506612136
-9.32	-1.197	-1.451	-1.831	-0.183	-0.244	3.676	-8.616	0.15	0.549	-2.258	-0.793	3.492	10	1.213	-0.183	2.441	1.343	-9.32	-1.197	-1.451	-1.831	-0.183	-0.244	0.243	9.68	1.452	0.854	2.136	1.526	-9.32	-1.197	-1.451	-1.831	-0.183	-0.244	1506612136
-9.171	-1.042	-1.927	-2.319	-0.183	-0.122	3.316	-8.128	0.341	0.549	-2.258	-0.793	3.385	10.129	0.72	-0.427	2.075	1.526	-9.171	-1.042	-1.927	-2.319	-0.183	-0.122	0.623	9.574	1.291	0.549	1.77	1.404	-9.171	-1.042	-1.927	-2.319	-0.183	-0.122	1506612136
-9.563	-1.397	-2.196	-2.38	-0.122	-0.061	3.017	-7.945	0.599	0.427	-2.38	-1.526	3.869	9.853	0.115	-0.427	1.77	1.892	-9.563	-1.397	-2.196	-2.38	-0.122	-0.061	1.116	9.452	1.093	0.549	1.77	1.404	-9.563	-1.397	-2.196	-2.38	-0.122	-0.061	1506612136
-9.692	-1.421	-2.083	-2.319	0.061	0.183	2.736	-8.793	0.77	0.122	-2.197	-2.502	4.645	9.448	-0.468	0	2.625	2.747	-9.692	-1.421	-2.083	-2.319	0.061	0.183	1.592	10.034	0.646	-0.305	2.808	1.709	-9.692	-1.421	-2.083	-2.319	0.061	0.183	1506612136
-9.554	-1.058	-1.943	-2.38	0.244	0.244	2.736	-8.793	0.77	0.122	-2.197	-2.502	5.532	9.711	-0.91	0.549	3.54	2.991	-9.554	-1.058	-1.943	-2.38	0.244	0.244	1.773	10.195	0.427	-0.183	2.869	1.77	-9.554	-1.058	-1.943	-2.38	0.244	0.244	1506612136
-9.592	-0.713	-2.058	-2.502	0.183	-0.061	2.4	-9.033	1.519	0.061	-1.465	-2.502	6.449	9.581	-0.961	0.977	3.662	3.052	-9.592	-0.713	-2.058	-2.502	0.183	-0.061	1.544	9.58	0.531	0.366	2.747	1.77	-9.592	-0.713	-2.058	-2.502	0.183	-0.061	1506612136
-9.461	-0.883	-2.102	-2.808	-0.122	-0.366	2.114	-8.588	1.968	-0.061	-0.549	-2.136	6.887	9.064	-1.147	0.977	3.174	3.662	-9.461	-0.883	-2.102	-2.808	-0.122	-0.366	1.896	9.024	0.435	0.916	2.502	1.648	-9.461	-0.883	-2.102	-2.808	-0.122	-0.366	1506612136
-9.577	-1.156	-1.997	-2.93	-0.183	-0.427	1.659	-8.227	2.072	-0.061	-0.549	-2.136	6.739	8.4	-1.205	1.038	2.502	4.333	-9.577	-1.156	-1.997	-2.93	-0.183	-0.427	2.554	8.665	0.3	1.099	2.686	1.648	-9.577	-1.156	-1.997	-2.93	-0.183	-0.427	1506612136
-9.637	-1.16	-1.971	-2.747	0.061	-0.427	1.317	-8.165	1.899	0.427	-1.038	-1.77	6.301	7.801	-1.244	1.282	2.38	4.333	-9.637	-1.16	-1.971	-2.747	0.061	-0.427	2.997	8.918	0.171	1.282	3.418	1.587	-9.637	-1.16	-1.971	-2.747	0.061	-0.427	1506612136
-9.829	-0.927	-2.068	-2.502	0.122	-0.427	1.488	-8.291	1.644	0.916	-2.563	-0.183	5.764	7.506	-1.308	1.648	2.625	3.784	-9.829	-0.927	-2.068	-2.502	0.122	-0.427	2.978	9.481	0.158	1.587	3.906	1.343	-9.829	-0.927	-2.068	-2.502	0.122	-0.427	1506612137
-9.683	-0.583	-2.231	-2.441	0.061	-0.549	1.717	-8.366	1.4	0.732	-2.197	0.732	5.31	7.559	-1.365	1.953	2.808	2.869	-9.683	-0.583	-2.231	-2.441	0.061	-0.549	2.504	9.758	0.268	1.77	3.906	0.977	-9.683	-0.583	-2.231	-2.441	0.061	-0.549	1506612137
-9.688	-0.463	-2.33	-2.441	-0.122	-0.671	1.717	-8.366	1.4	0.732	-2.197	0.732	4.991	7.665	-1.223	2.258	2.625	2.014	-9.688	-0.463	-2.33	-2.441	-0.122	-0.671	2.082	9.685	0.325	1.709	3.601	0.549	-9.688	-0.463	-2.33	-2.441	-0.122	-0.671	1506612137
-9.672	-0.627	-2.33	-2.197	-0.427	-0.732	1.942	-8.264	1.232	0.61	-2.502	1.892	4.716	7.738	-0.817	2.441	2.197	1.343	-9.672	-0.627	-2.33	-2.197	-0.427	-0.732	1.863	9.532	0.422	1.526	3.113	0.183	-9.672	-0.627	-2.33	-2.197	-0.427	-0.732	1506612137
-9.574	-0.914	-2.304	-1.892	-0.427	-0.671	1.942	-8.264	1.232	0.61	-2.502	1.892	4.606	7.76	-0.364	2.38	1.831	0.732	-9.574	-0.914	-2.304	-1.892	-0.427	-0.671	2.123	9.582	0.579	1.16	2.625	-0.122	-9.574	-0.914	-2.304	-1.892	-0.427	-0.671	1506612137
-9.633	-1.03	-2.405	-1.404	-0.305	-0.488	1.942	-8.264	1.232	0.61	-2.502	1.892	4.985	7.793	0.132	2.319	1.709	0.183	-9.633	-1.03	-2.405	-1.404	-0.305	-0.488	2.411	9.666	0.786	1.16	2.625	-0.122	-9.633	-1.03	-2.405	-1.404	-0.305	-0.488	1506612137
-9.772	-0.787	-2.369	-0.977	-0.366	-0.305	2.116	-8.406	1.096	0.671	-2.808	2.441	5.874	7.836	0.712	2.502	1.648	-0.183	-9.772	-0.787	-2.369	-0.977	-0.366	-0.305	2.281	9.702	0.867	0.244	1.526	-0.183	-9.772	-0.787	-2.369	-0.977	-0.366	-0.305	1506612137
-9.85	-0.506	-2.304	-0.671	-0.244	-0.061	2.887	-9.08	0.894	0.305	-2.502	3.357	7.169	7.851	1.446	2.625	1.709	-0.061	-9.85	-0.506	-2.304	-0.671	-0.244	-0.061	2.068	9.734	0.732	-0.122	0.854	0.183	-9.85	-0.506	-2.304	-0.671	-0.244	-0.061	1506612137
-10.218	-0.49	-2.255	-0.549	-0.427	0.122	3.366	-9.36	0.849	-0.061	-1.831	3.418	8.039	7.884	2.03	2.319	1.892	0.366	-10.218	-0.49	-2.255	-0.549	-0.427	0.122	2.068	9.734	0.732	-0.122	0.854	0.183	-10.218	-0.49	-2.255	-0.549	-0.427	0.122	1506612137
-10.575	-0.618	-2.168	-0.488	-0.549	0.183	4.353	-10.146	1.065	-0.488	-0.977	2.441	7.995	7.952	2.172	1.282	1.343	0.732	-10.575	-0.618	-2.168	-0.488	-0.549	0.183	2.902	10.249	1.061	-0.122	0.122	0.427	-10.575	-0.618	-2.168	-0.488	-0.549	0.183	1506612137
-10.573	-1.073	-1.942	-0.488	-0.549	0.244	4.822	-10.519	1.103	-0.488	-0.977	2.441	7.641	7.875	1.9	0.244	0.61	0.732	-10.573	-1.073	-1.942	-0.488	-0.549	0.244	3.613	10.165	1.481	0.122	-0.244	0.305	-10.573	-1.073	-1.942	-0.488	-0.549	0.244	1506612137
-10.092	-1.493	-1.303	-0.366	-0.671	0.366	4.822	-10.519	1.103	-0.427	-0.671	1.587	7.375	7.617	1.584	0	0.305	0.488	-10.092	-1.493	-1.303	-0.366	-0.671	0.366	3.613	10.165	1.481	0.122	-0.244	0.305	-10.092	-1.493	-1.303	-0.366	-0.671	0.366	1506612137
-9.363	-1.763	-0.628	-0.488	-0.793	0.549	4.729	-9.217	1.136	-0.305	-0.366	0.244	6.992	7.07	1.468	0.488	0.488	0.305	-9.363	-1.763	-0.628	-0.488	-0.793	0.549	2.383	8.374	1.433	-0.366	-0.244	0.366	-9.363	-1.763	-0.628	-0.488	-0.793	0.549	1506612137
-9.045	-2.084	0.012	-0.488	-0.61	0.793	4.179	-8.807	1.05	0.549	-0.244	-2.319	6.21	6.686	1.467	0.61	0.549	0.305	-9.045	-2.084	0.012	-0.488	-0.61	0.793	1.828	8.259	1.633	0.061	-0.122	0.244	-9.045	-2.084	0.012	-0.488	-0.61	0.793	1506612137
-9.677	-1.896	0.554	-0.61	-0.305	0.732	3.555	-8.792	0.821	1.038	-0.122	-3.052	5.274	6.69	1.549	0.183	0.549	0.061	-9.677	-1.896	0.554	-0.61	-0.305	0.732	1.969	8.847	2.114	0.061	-0.122	0.244	-9.677	-1.896	0.554	-0.61	-0.305	0.732	1506612137
-10.799	-1.382	0.618	-0.793	-0.549	0.488	3.009	-9.18	0.392	1.343	-0.122	-3.357	4.419	7.16	1.465	-0.488	0.061	-0.488	-10.799	-1.382	0.618	-0.793	-0.549	0.488	2.4	9.719	2.708	1.465	1.099	-0.671	-10.799	-1.382	0.618	-0.793	-0.549	0.488	1506612137
-10.697	-1.247	0.831	-0.61	-0.183	0.549	3.009	-9.18	0.392	1.343	-0.122	-3.357	3.77	8.041	1.128	-0.977	-1.343	-1.404	-10.697	-1.247	0.831	-0.61	-0.183	0.549	2.489	10.329	2.93	1.282	1.16	-0.732	-10.697	-1.247	0.831	-0.61	-0.183	0.549	1506612137
-9.642	-1.043	0.585	-1.038	-0.183	0.366	2.198	-10.014	-0.861	1.587	-0.549	-3.357	4.041	9.083	0.989	-0.916	-1.831	-2.38	-9.642	-1.043	0.585	-1.038	-0.183	0.366	2.249	10.198	2.676	1.282	1.16	-0.732	-9.642	-1.043	0.585	-1.038	-0.183	0.366	1506612137
-9.134	-0.848	0.157	-1.221	-0.793	-0.122	2.054	-9.093	-1.052	0.977	-0.549	-3.418	4.553	9.691	1.286	-0.305	-0.671	-3.113	-9.134	-0.848	0.157	-1.221	-0.793	-0.122	2.066	9.539	2.558	-0.427	0	-0.61	-9.134	-0.848	0.157	-1.221	-0.793	-0.122	1506612137
-8.869	-1.046	-0.071	-1.343	-0.305	-0.305	1.908	-8.351	-1.052	0.366	-0.305	-3.296	4.566	9.482	1.684	0.366	0.488	-3.296	-8.869	-1.046	-0.071	-1.343	-0.305	-0.305	2.083	9.243	2.438	-0.732	-0.244	-0.793	-8.869	-1.046	-0.071	-1.343	-0.305	-0.305	1506612137
-9.3	-1.13	0.011	-0.977	-0.061	-0.183	1.603	-8.262	-1.135	0.366	-0.305	-3.296	4.037	9.353	1.945	0.305	0.305	-3.357	-9.3	-1.13	0.011	-0.977	-0.061	-0.183	2.083	9.243	2.438	-0.732	-0.244	-0.793	-9.3	-1.13	0.011	-0.977	-0.061	-0.183	1506612137
-9.545	-0.904	0.142	-0.732	0.122	-0.122	1.237	-8.317	-1.276	0.183	-0.427	-1.953	3.728	9.439	2.001	-0.122	-0.61	-3.601	-9.545	-0.904	0.142	-0.732	0.122	-0.122	2.159	9.038	2.268	-0.61	-0.427	-0.977	-9.545	-0.904	0.142	-0.732	0.122	-0.122	1506612137
-9.714	-0.519	0.084	-0.671	0.122	-0.122	1.139	-8.315	-1.357	0	-0.732	-0.854	3.907	9.485	1.946	-0.366	-0.977	-3.906	-9.714	-0.519	0.084	-0.671	0.122	-0.122	2.177	8.899	2.333	-0.366	-0.427	-0.793	-9.714	-0.519	0.084	-0.671	0.122	-0.122	1506612137
-9.72	-0.285	0.087	-0.916	0	-0.244	1.353	-8.277	-1.156	-0.549	-0.671	0.427	4.209	9.528	1.79	-0.305	-0.732	-3.967	-9.72	-0.285	0.087	-0.916	0	-0.244	2.097	8.923	2.387	-0.427	-0.366	-0.793	-9.72	-0.285	0.087	-0.916	0	-0.244	1506612137
-9.593	-0.188	0.171	-0.854	0.244	-0.183	1.599	-8.21	-0.821	-1.038	-0.305	1.648	4.46	9.598	1.622	-0.183	-0.427	-3.662	-9.593	-0.188	0.171	-0.854	0.244	-0.183	1.963	9.021	2.373	-0.366	-0.549	-0.977	-9.593	-0.188	0.171	-0.854	0.244	-0.183	1506612137
-9.536	-0.205	0.266	-0.61	0.488	-0.061	1.852	-8.348	-0.349	-1.16	0.183	2.502	4.541	9.615	1.443	0	-0.366	-2.991	-9.536	-0.205	0.266	-0.61	0.488	-0.061	2.013	9.119	2.354	-0.366	-0.854	-1.099	-9.536	-0.205	0.266	-0.61	0.488	-0.061	1506612138
-9.563	-0.126	0.1	-0.549	0.549	-0.061	2.068	-8.691	0.073	-1.16	0.183	2.502	4.497	9.534	1.293	0.122	-0.61	-2.136	-9.563	-0.126	0.1	-0.549	0.549	-0.061	2.013	9.119	2.354	-0.366	-0.854	-1.099	-9.563	-0.126	0.1	-0.549	0.549	-0.061	1506612138
-9.777	-0.028	0.037	-0.549	0.427	0	2.353	-9.149	0.378	-0.977	-0.061	3.662	4.486	9.423	1.28	0.427	-0.793	-1.404	-9.777	-0.028	0.037	-0.549	0.427	0	2.382	9.054	2.181	-0.305	-0.916	-1.099	-9.777	-0.028	0.037	-0.549	0.427	0	1506612138
-9.903	0.262	0.128	-0.732	0.305	0	2.85	-9.569	0.616	-0.732	-0.061	3.784	4.478	9.317	1.404	0.671	-0.671	-0.854	-9.903	0.262	0.128	-0.732	0.305	0	2.462	8.965	2.131	0	-0.366	-0.916	-9.903	0.262	0.128	-0.732	0.305	0	1506612138
-10.478	0.254	0.378	-0.916	0.549	-0.122	3.189	-9.861	0.845	-0.427	-0.244	3.54	4.419	9.232	1.585	0.793	-0.366	-0.488	-10.478	0.254	0.378	-0.916	0.549	-0.122	2.47	9.012	2.042	0.061	-0.061	-0.732	-10.478	0.254	0.378	-0.916	0.549	-0.122	1506612138
-10.66	-0.431	0.227	-0.854	0.122	-0.305	3.454	-10.074	0.876	-0.427	-0.244	3.54	4.321	9.313	1.796	0.793	-0.061	-0.183	-10.66	-0.431	0.227	-0.854	0.122	-0.305	2.489	9.485	2.059	0.244	0.183	-0.427	-10.66	-0.431	0.227	-0.854	0.122	-0.305	1506612138
-10.744	-0.89	-0.124	-0.732	0	-0.366	3.781	-10.274	0.657	-0.061	-0.977	2.991	4.225	9.709	1.897	0.732	0.183	0	-10.744	-0.89	-0.124	-0.732	0	-0.366	2.583	10.107	2.157	0.488	0.732	-0.244	-10.744	-0.89	-0.124	-0.732	0	-0.366	1506612138
-10.865	-0.713	-0.213	-0.61	-0.244	-0.122	4.041	-10.162	0.383	0.671	-1.526	1.77	4.236	10.372	1.987	0.671	0.549	0.122	-10.865	-0.713	-0.213	-0.61	-0.244	-0.122	2.318	10.366	2.261	0.427	1.221	0.061	-10.865	-0.713	-0.213	-0.61	-0.244	-0.122	1506612138
-9.979	-0.011	-0.099	-1.038	0.061	-0.183	4.231	-9.977	0.063	0.793	-1.404	1.221	4.31	10.762	1.992	0.671	1.099	0.305	-9.979	-0.011	-0.099	-1.038	0.061	-0.183	1.761	10.354	2.266	0.427	1.221	0.061	-9.979	-0.011	-0.099	-1.038	0.061	-0.183	1506612138
-9.787	-0.396	-0.389	-1.099	0.122	-0.244	4.4	-9.399	-0.036	0.793	-0.977	0.549	4.168	10.879	1.878	0.549	1.526	0.793	-9.787	-0.396	-0.389	-1.099	0.122	-0.244	1.16	9.985	2.29	0.244	1.16	0.549	-9.787	-0.396	-0.389	-1.099	0.122	-0.244	1506612138
-9.555	-0.812	-0.65	-0.854	0.183	-0.183	4.216	-8.653	-0.138	0.854	-1.16	-0.61	3.767	10.602	1.729	0.305	1.526	1.404	-9.555	-0.812	-0.65	-0.854	0.183	-0.183	0.999	9.65	2.107	0.183	0.732	0.793	-9.555	-0.812	-0.65	-0.854	0.183	-0.183	1506612138
-9.528	-1.06	-0.837	-0.854	0	-0.183	3.792	-8.522	-0.288	0.977	-1.587	-1.831	3.287	10.256	1.485	0.061	1.221	1.77	-9.528	-1.06	-0.837	-0.854	0	-0.183	1.282	9.534	1.888	0.244	0.854	0.854	-9.528	-1.06	-0.837	-0.854	0	-0.183	1506612138
-9.503	-1.242	-0.915	-0.854	0.061	-0.183	3.252	-8.865	-0.5	0.916	-2.075	-2.747	2.909	10.011	1.212	-0.183	0.916	1.831	-9.503	-1.242	-0.915	-0.854	0.061	-0.183	1.367	9.412	1.712	0.244	1.16	0.854	-9.503	-1.242	-0.915	-0.854	0.061	-0.183	1506612138
-9.368	-1.351	-1.08	-0.977	0.122	-0.305	2.905	-8.949	-0.583	0.916	-2.075	-2.747	2.681	9.728	0.891	-0.305	0.732	1.587	-9.368	-1.351	-1.08	-0.977	0.122	-0.305	1.264	9.326	1.437	0.244	1.16	0.854	-9.368	-1.351	-1.08	-0.977	0.122	-0.305	1506612138
-9.404	-1.497	-1.419	-0.854	0	-0.305	2.649	-8.776	-0.248	0.122	-1.343	-3.662	2.561	9.461	0.61	-0.305	0.793	1.221	-9.404	-1.497	-1.419	-0.854	0	-0.305	1.184	9.281	1.276	0.427	1.526	0.732	-9.404	-1.497	-1.419	-0.854	0	-0.305	1506612138
-9.467	-1.532	-1.647	-0.916	-0.061	-0.244	2.254	-8.703	0.127	0.122	-1.343	-3.662	2.466	9.258	0.301	-0.366	1.038	0.732	-9.467	-1.532	-1.647	-0.916	-0.061	-0.244	1.064	9.247	1.135	0.366	1.526	0.61	-9.467	-1.532	-1.647	-0.916	-0.061	-0.244	1506612138
-9.597	-1.52	-1.663	-0.793	0	-0.061	2.006	-8.806	0.516	-0.183	-0.61	-3.601	2.372	9.069	0.014	-0.366	1.099	0.305	-9.597	-1.52	-1.663	-0.793	0	-0.061	0.92	9.351	0.926	0.305	1.587	0.549	-9.597	-1.52	-1.663	-0.793	0	-0.061	1506612138
-9.689	-1.379	-1.704	-0.61	0.244	0	1.755	-9.143	0.97	-0.183	-0.61	-3.601	2.351	9.051	-0.23	-0.244	0.977	-0.061	-9.689	-1.379	-1.704	-0.61	0.244	0	0.786	9.841	0.853	0.305	1.587	0.549	-9.689	-1.379	-1.704	-0.61	0.244	0	1506612138
-9.644	-1.11	-1.68	-0.488	0.366	0	1.453	-9.314	1.485	-0.183	0.305	-2.991	2.45	9.438	-0.455	-0.183	0.916	-0.488	-9.644	-1.11	-1.68	-0.488	0.366	0	0.675	10.283	0.979	0.61	1.526	0.244	-9.644	-1.11	-1.68	-0.488	0.366	0	1506612138
-9.635	-0.886	-1.748	-0.549	0.488	-0.122	1.25	-8.993	2.013	-0.244	0.793	-2.014	2.681	9.963	-0.634	-0.183	0.977	-0.916	-9.635	-0.886	-1.748	-0.549	0.488	-0.122	0.679	10.241	1.172	0.549	1.16	-0.061	-9.635	-0.886	-1.748	-0.549	0.488	-0.122	1506612138
-9.653	-0.855	-1.818	-0.61	0.305	-0.366	0.918	-8.466	2.32	-0.122	0.916	-0.916	2.929	9.969	-0.784	0	0.916	-0.916	-9.653	-0.855	-1.818	-0.61	0.305	-0.366	0.895	9.922	1.285	0.244	0.305	-0.488	-9.653	-0.855	-1.818	-0.61	0.305	-0.366	1506612138
-9.704	-0.965	-1.784	-0.732	0.061	-0.488	0.851	-8.095	2.248	0.732	-1.099	1.099	3.029	9.606	-0.791	0.488	0.305	-0.488	-9.704	-0.965	-1.784	-0.732	0.061	-0.488	1.114	9.497	1.061	-0.122	-0.122	-0.61	-9.704	-0.965	-1.784	-0.732	0.061	-0.488	1506612138
-9.676	-1.154	-1.683	-0.671	0	-0.427	1.248	-8.221	1.957	0.854	-1.221	2.258	3.132	9.202	-0.477	1.099	0.183	-0.183	-9.676	-1.154	-1.683	-0.671	0	-0.427	1.369	9.368	0.782	-0.061	0.061	-0.671	-9.676	-1.154	-1.683	-0.671	0	-0.427	1506612138
-9.762	-1.266	-1.648	-0.427	0.061	-0.305	1.619	-8.605	1.597	0.732	-1.221	3.296	3.192	9.119	-0.092	1.404	0.488	-0.305	-9.762	-1.266	-1.648	-0.427	0.061	-0.305	1.452	9.415	0.703	-0.061	0.061	-0.671	-9.762	-1.266	-1.648	-0.427	0.061	-0.305	1506612138
-9.733	-1.12	-1.747	-0.244	0.122	-0.244	1.949	-8.978	1.247	0.61	-1.221	3.845	3.214	9.252	0.215	1.282	0.732	-0.732	-9.733	-1.12	-1.747	-0.244	0.122	-0.244	1.224	9.622	0.787	0.61	0.916	-0.61	-9.733	-1.12	-1.747	-0.244	0.122	-0.244	1506612138
-9.702	-0.986	-1.875	-0.183	0.061	-0.244	2.357	-9.198	0.985	0.549	-1.038	3.906	3.47	9.545	0.451	1.038	0.793	-1.038	-9.702	-0.986	-1.875	-0.183	0.061	-0.244	0.967	9.842	0.928	0.61	0.916	-0.61	-9.702	-0.986	-1.875	-0.183	0.061	-0.244	1506612139
-9.781	-0.982	-1.835	-0.122	-0.061	-0.244	2.783	-9.211	0.812	0.366	-0.732	3.54	3.785	9.855	0.602	0.793	0.916	-0.916	-9.781	-0.982	-1.835	-0.122	-0.061	-0.244	0.776	9.957	0.961	0.183	0.427	-0.305	-9.781	-0.982	-1.835	-0.122	-0.061	-0.244	1506612139
-9.767	-0.946	-1.743	-0.122	-0.122	-0.244	2.783	-9.211	0.812	0.366	-0.732	3.54	3.99	10.009	0.749	0.671	0.793	-0.366	-9.767	-0.946	-1.743	-0.122	-0.122	-0.244	0.822	9.985	0.86	-0.244	-0.061	-0.183	-9.767	-0.946	-1.743	-0.122	-0.122	-0.244	1506612139
-9.731	-0.871	-1.684	-0.061	-0.244	-0.183	3.512	-8.815	0.618	-0.122	-0.244	1.953	3.908	10.04	0.888	0.671	0.61	0.305	-9.731	-0.871	-1.684	-0.061	-0.244	-0.183	1.099	9.933	0.708	-0.244	-0.061	-0.183	-9.731	-0.871	-1.684	-0.061	-0.244	-0.183	1506612139
-9.678	-0.749	-1.698	0.061	-0.305	-0.122	3.677	-8.524	0.725	-0.427	-0.305	1.038	3.595	9.989	0.91	0.427	0.244	0.61	-9.678	-0.749	-1.698	0.061	-0.305	-0.122	1.486	9.912	0.607	-0.427	-0.305	-0.122	-9.678	-0.749	-1.698	0.061	-0.305	-0.122	1506612139
-9.628	-0.544	-1.808	0.305	-0.366	-0.061	3.651	-8.375	0.83	-0.671	-0.305	0.427	3.293	9.926	0.83	0	0.122	0.427	-9.628	-0.544	-1.808	0.305	-0.366	-0.061	1.619	9.862	0.595	-0.427	0.122	0.061	-9.628	-0.544	-1.808	0.305	-0.366	-0.061	1506612139
-9.607	-0.3	-1.956	0.488	-0.305	0	3.609	-8.382	0.97	-0.793	-0.366	-0.122	3.211	9.795	0.83	-0.366	0.244	-0.061	-9.607	-0.3	-1.956	0.488	-0.305	0	1.505	9.842	0.639	-0.427	0.122	0.061	-9.607	-0.3	-1.956	0.488	-0.305	0	1506612139
-9.698	-0.031	-2.129	0.61	-0.305	0.061	3.58	-8.555	1.214	-0.793	-0.366	-0.122	3.248	9.762	0.841	-0.488	0.305	-0.488	-9.698	-0.031	-2.129	0.61	-0.305	0.061	1.32	9.814	0.744	-0.549	-0.183	0.488	-9.698	-0.031	-2.129	0.61	-0.305	0.061	1506612139
-9.768	-0.032	-2.144	0.549	-0.366	0.305	3.606	-8.734	1.503	-0.916	0.061	-0.854	3.375	9.828	0.829	-0.671	0.305	-0.671	-9.768	-0.032	-2.144	0.549	-0.366	0.305	1.017	9.591	0.784	-0.549	-0.183	0.488	-9.768	-0.032	-2.144	0.549	-0.366	0.305	1506612139
-9.993	-0.157	-1.867	0	-0.305	0.366	3.646	-9.162	1.766	-0.916	0.61	-1.16	3.519	9.723	0.858	-0.916	0.122	-0.61	-9.993	-0.157	-1.867	0	-0.305	0.366	1.017	9.591	0.784	-0.671	-0.671	0.671	-9.993	-0.157	-1.867	0	-0.305	0.366	1506612139
-10.695	-0.273	-1.781	-0.793	-0.366	0.244	3.547	-9.905	1.961	-0.916	0.61	-1.16	3.519	9.774	0.685	-1.221	-0.427	-0.366	-10.695	-0.273	-1.781	-0.793	-0.366	0.244	2.007	10.22	1.065	-0.671	-0.977	0.732	-10.695	-0.273	-1.781	-0.793	-0.366	0.244	1506612139
-10.517	-1.011	-1.693	-0.793	-0.427	0	3.319	-10.676	1.897	-0.244	1.038	-1.77	3.524	10.093	0.303	-1.404	-0.854	-0.305	-10.517	-1.011	-1.693	-0.793	-0.427	0	2.007	10.22	1.065	-0.427	-0.793	0.488	-10.517	-1.011	-1.693	-0.793	-0.427	0	1506612139
-10.023	-1.461	-1.418	-0.366	-0.61	0	3.319	-10.676	1.897	-0.244	1.038	-1.77	3.663	10.27	-0.047	-1.221	-0.977	-0.366	-10.023	-1.461	-1.418	-0.366	-0.61	0	2.652	9.91	1.627	-0.244	-0.61	0.061	-10.023	-1.461	-1.418	-0.366	-0.61	0	1506612139
-9.597	-1.366	-0.979	-0.183	-0.549	0.122	2.753	-10.135	1.322	0.183	0.427	-2.625	4.024	9.781	0.206	-0.488	-0.244	-0.305	-9.597	-1.366	-0.979	-0.183	-0.549	0.122	1.949	9.149	1.535	-0.488	-0.366	0.061	-9.597	-1.366	-0.979	-0.183	-0.549	0.122	1506612139
-9.549	-1.524	-0.548	-0.305	-0.488	0.305	2.753	-10.135	1.322	0.488	0.122	-3.418	4.081	9.217	0.7	0.122	0.61	-0.061	-9.549	-1.524	-0.548	-0.305	-0.488	0.305	1.317	8.641	1.704	-0.427	0	0.427	-9.549	-1.524	-0.548	-0.305	-0.488	0.305	1506612139
-9.525	-2.024	-0.295	-0.061	-0.488	0.488	1.889	-9.186	0.644	0.854	-0.122	-3.418	3.781	8.948	1.04	-0.061	0.488	0.366	-9.525	-2.024	-0.295	-0.061	-0.488	0.488	1.127	8.721	2.103	-0.427	0	0.427	-9.525	-2.024	-0.295	-0.061	-0.488	0.488	1506612139
-9.493	-2.095	0.227	0.366	-0.305	0.732	1.638	-8.821	0.329	0.854	-0.122	-3.418	3.482	9.057	1.22	-0.488	-0.305	0.854	-9.493	-2.095	0.227	0.366	-0.305	0.732	1.281	9.057	2.542	0.488	0.366	0.244	-9.493	-2.095	0.227	0.366	-0.305	0.732	1506612139
-10.072	-1.537	0.742	0.549	-0.122	0.793	1.434	-8.46	0.068	0.732	0	-1.526	3.362	9.393	1.214	-0.671	-0.916	1.343	-10.072	-1.537	0.742	0.549	-0.122	0.793	1.433	9.345	2.857	0.488	0.366	0.244	-10.072	-1.537	0.742	0.549	-0.122	0.793	1506612139
-10.728	-0.968	0.435	0.366	-0.793	0.549	1.378	-8.321	-0.22	0.671	-0.061	-0.427	3.323	9.68	1.184	-0.549	-0.977	1.831	-10.728	-0.968	0.435	0.366	-0.793	0.549	1.525	9.759	3.139	0.671	0.793	-0.122	-10.728	-0.968	0.435	0.366	-0.793	0.549	1506612139
-10.439	-0.886	0.12	-0.061	-1.404	0.305	1.419	-8.562	-0.499	0.732	-0.061	0.732	3.177	10.03	1.12	-0.244	-0.732	2.136	-10.439	-0.886	0.12	-0.061	-1.404	0.305	1.648	10.099	3.04	0.671	0.793	-0.122	-10.439	-0.886	0.12	-0.061	-1.404	0.305	1506612139
-9.135	-0.944	0.333	-0.366	-0.427	0.122	1.614	-8.667	-0.746	0.61	-0.305	1.648	3.072	10.372	1.231	0.122	-0.244	2.136	-9.135	-0.944	0.333	-0.366	-0.427	0.122	1.538	9.739	2.781	0	0.122	-0.122	-9.135	-0.944	0.333	-0.366	-0.427	0.122	1506612139
-8.939	-0.877	0.434	-0.183	-0.244	0	1.954	-8.336	-0.872	0.305	-0.305	2.014	2.926	10.191	1.572	0.549	0.427	1.953	-8.939	-0.877	0.434	-0.183	-0.244	0	1.517	9.071	2.622	0	0.122	-0.122	-8.939	-0.877	0.434	-0.183	-0.244	0	1506612139
-9.268	-0.81	0.389	0	-0.122	-0.061	2.251	-8.3	-0.925	0.061	-0.183	1.953	2.649	9.526	1.864	0.671	0.793	1.709	-9.268	-0.81	0.389	0	-0.122	-0.061	1.755	8.96	2.482	-0.183	-0.061	-0.122	-9.268	-0.81	0.389	0	-0.122	-0.061	1506612139
-9.661	-0.64	0.435	0	0.122	0	2.418	-8.625	-0.939	-0.061	-0.122	1.77	2.269	9.162	2.048	0.427	0.671	1.221	-9.661	-0.64	0.435	0	0.122	0	1.942	9.18	2.454	0.061	0.427	-0.122	-9.661	-0.64	0.435	0	0.122	0	1506612139
-9.875	-0.431	0.467	-0.061	0.183	-0.061	2.537	-8.914	-0.97	-0.061	-0.122	1.77	2.024	9.135	2.096	0.061	0.183	0.366	-9.875	-0.431	0.467	-0.061	0.183	-0.061	2	9.373	2.537	0.061	0.427	-0.122	-9.875	-0.431	0.467	-0.061	0.183	-0.061	1506612139
-9.958	-0.136	0.347	-0.366	-0.061	-0.122	2.771	-9.106	-0.906	-0.61	-0.305	1.77	2.127	9.245	2.048	-0.061	-0.061	-0.549	-9.958	-0.136	0.347	-0.366	-0.061	-0.122	1.982	9.438	2.594	0.061	0.366	-0.244	-9.958	-0.136	0.347	-0.366	-0.061	-0.122	1506612140
-9.836	0.095	0.327	-0.793	-0.183	-0.183	2.998	-9.146	-0.657	-0.61	-0.305	1.77	2.417	9.36	2.005	0	0.061	-1.282	-9.836	0.095	0.327	-0.793	-0.183	-0.183	1.861	9.293	2.522	-0.122	0.183	-0.244	-9.836	0.095	0.327	-0.793	-0.183	-0.183	1506612140
-9.653	0.185	0.389	-1.038	-0.061	-0.183	3.146	-8.991	-0.359	-0.793	-0.244	1.648	2.684	9.335	1.962	0.061	0.183	-1.709	-9.653	0.185	0.389	-1.038	-0.061	-0.183	1.887	9.135	2.449	-0.122	0.183	-0.244	-9.653	0.185	0.389	-1.038	-0.061	-0.183	1506612140
-9.702	0.102	0.414	-1.16	-0.061	-0.183	3.268	-8.9	-0.055	-0.916	-0.244	1.343	2.917	9.243	1.93	0.061	0.183	-2.014	-9.702	0.102	0.414	-1.16	-0.061	-0.183	2.098	9.13	2.407	-0.122	0.122	-0.305	-9.702	0.102	0.414	-1.16	-0.061	-0.183	1506612140
-9.694	-0.007	0.309	-1.221	0	-0.183	3.268	-8.9	-0.055	-0.977	-0.183	1.038	3.173	9.22	1.843	0.061	0.061	-2.197	-9.694	-0.007	0.309	-1.221	0	-0.183	2.298	9.201	2.397	0	0.305	-0.427	-9.694	-0.007	0.309	-1.221	0	-0.183	1506612140
-9.696	0.065	0.292	-1.221	0.183	-0.122	3.222	-9.137	0.418	-0.488	-0.305	0.427	3.537	9.299	1.803	0.183	0.244	-2.319	-9.696	0.065	0.292	-1.221	0.183	-0.122	2.329	9.253	2.4	0	0.305	-0.427	-9.696	0.065	0.292	-1.221	0.183	-0.122	1506612140
-9.702	0.251	0.347	-1.343	0.305	-0.122	3.138	-9.221	0.529	-0.183	-0.793	0.122	3.976	9.414	1.877	0.427	0.61	-2.258	-9.702	0.251	0.347	-1.343	0.305	-0.122	2.139	9.167	2.394	-0.061	0.427	-0.366	-9.702	0.251	0.347	-1.343	0.305	-0.122	1506612140
-9.568	0.269	0.473	-1.465	0.549	-0.183	3.108	-9.167	0.602	0.122	-0.977	-0.183	4.298	9.439	1.995	0.61	0.854	-1.892	-9.568	0.269	0.473	-1.465	0.549	-0.183	1.987	9.085	2.375	0	0.427	-0.244	-9.568	0.269	0.473	-1.465	0.549	-0.183	1506612140
-10.366	-0.033	0.519	-1.404	0.732	-0.183	3.072	-9.054	0.675	0.427	-0.977	-0.305	4.444	9.387	2.024	0.61	0.854	-1.221	-10.366	-0.033	0.519	-1.404	0.732	-0.183	2.031	9.117	2.348	0	0.427	-0.244	-10.366	-0.033	0.519	-1.404	0.732	-0.183	1506612140
-10.393	-0.83	0.288	-1.282	0.366	-0.305	2.869	-9.1	0.546	0.427	-0.977	-0.305	4.493	9.384	2	0.549	0.854	-0.488	-10.393	-0.83	0.288	-1.282	0.366	-0.305	2.031	9.117	2.348	0.122	0.488	-0.061	-10.393	-0.83	0.288	-1.282	0.366	-0.305	1506612140
-10.98	-1.622	-0.033	-0.916	-0.183	-0.183	2.736	-9.281	0.25	0.793	-1.282	-0.244	4.448	9.612	1.914	0.549	0.916	0.061	-10.98	-1.622	-0.033	-0.916	-0.183	-0.183	2.186	9.837	2.212	0.427	1.099	0.183	-10.98	-1.622	-0.033	-0.916	-0.183	-0.183	1506612140
-10.113	-1.177	0.194	-0.427	0	0.061	2.798	-9.382	-0.071	0.732	-1.038	-0.122	4.347	10.043	1.804	0.549	1.038	0.427	-10.113	-1.177	0.194	-0.427	0	0.061	2.186	9.837	2.212	0.427	1.099	0.183	-10.113	-1.177	0.194	-0.427	0	0.061	1506612140
-9.781	-0.362	0.276	-0.732	0.244	0	2.899	-9.085	-0.105	0.305	-0.427	0	4.169	10.329	1.651	0.488	1.16	0.854	-9.781	-0.362	0.276	-0.732	0.244	0	1.09	9.854	2.283	0.488	1.343	0.427	-9.781	-0.362	0.276	-0.732	0.244	0	1506612140
-9.885	-0.616	-0.166	-0.732	0.183	-0.183	2.795	-8.683	0.022	0.305	-0.427	0	3.853	10.323	1.434	0.366	1.099	1.465	-9.885	-0.616	-0.166	-0.732	0.183	-0.183	0.772	9.877	2.37	0.427	1.038	0.488	-9.885	-0.616	-0.166	-0.732	0.183	-0.183	1506612140
-9.782	-0.871	-0.473	-0.427	0.244	-0.122	2.724	-8.632	0.108	0.366	-0.366	-0.244	3.43	10.319	1.157	0.244	0.793	2.014	-9.782	-0.871	-0.473	-0.427	0.244	-0.122	0.998	10.16	2.261	0.427	1.038	0.488	-9.782	-0.871	-0.473	-0.427	0.244	-0.122	1506612140
-9.644	-0.775	-0.518	-0.366	0.244	-0.122	2.645	-8.764	-0.078	0.427	-0.793	-0.549	2.999	10.519	0.867	0.183	0.427	2.319	-9.644	-0.775	-0.518	-0.366	0.244	-0.122	1.412	10.136	2.155	0.305	0.366	0.366	-9.644	-0.775	-0.518	-0.366	0.244	-0.122	1506612140
-9.57	-0.754	-0.666	-0.549	0.305	-0.244	2.667	-8.805	-0.213	0.427	-0.793	-0.549	2.738	10.477	0.784	0.305	0.305	2.197	-9.57	-0.754	-0.666	-0.549	0.305	-0.244	1.449	9.725	2.009	0	0.366	0.305	-9.57	-0.754	-0.666	-0.549	0.305	-0.244	1506612140
-9.6	-0.841	-0.805	-0.549	0.305	-0.244	2.667	-8.805	-0.213	0.305	-0.793	-0.793	2.629	10.002	0.861	0.549	0.61	1.831	-9.6	-0.841	-0.805	-0.549	0.305	-0.244	1.449	9.725	2.009	0	0.366	0.305	-9.6	-0.841	-0.805	-0.549	0.305	-0.244	1506612140
-9.636	-0.883	-0.897	-0.549	0.183	-0.122	2.473	-8.648	0.126	-0.061	-0.488	-1.16	2.424	9.573	0.95	0.61	1.038	1.343	-9.636	-0.883	-0.897	-0.549	0.183	-0.122	1.408	9.22	1.58	-0.122	0.305	0.305	-9.636	-0.883	-0.897	-0.549	0.183	-0.122	1506612140
-9.673	-0.88	-0.968	-0.549	0.122	-0.122	2.329	-8.68	0.385	-0.061	-0.488	-1.16	2.121	9.235	0.995	0.366	0.916	0.671	-9.673	-0.88	-0.968	-0.549	0.122	-0.122	1.434	9.223	1.471	0.183	0.549	0.122	-9.673	-0.88	-0.968	-0.549	0.122	-0.122	1506612140
-9.647	-0.902	-1.074	-0.61	0.122	-0.122	2.256	-8.741	0.651	-0.061	-0.61	-1.221	1.994	9.04	0.935	0.122	0.488	-0.183	-9.647	-0.902	-1.074	-0.61	0.122	-0.122	1.434	9.223	1.471	0.183	0.549	0.122	-9.647	-0.902	-1.074	-0.61	0.122	-0.122	1506612140
-9.648	-0.963	-1.221	-0.671	0.122	-0.183	2.183	-8.77	0.928	0	-0.366	-1.099	2.139	9.079	0.815	-0.061	0.366	-0.977	-9.648	-0.963	-1.221	-0.671	0.122	-0.183	1.489	9.485	1.443	0.305	0.732	0	-9.648	-0.963	-1.221	-0.671	0.122	-0.183	1506612140
-9.609	-0.988	-1.404	-0.732	0.122	-0.183	1.995	-8.875	1.195	0	-0.366	-1.099	2.402	9.232	0.653	-0.122	0.366	-1.587	-9.609	-0.988	-1.404	-0.732	0.122	-0.183	1.45	9.672	1.469	0.122	0.732	-0.122	-9.609	-0.988	-1.404	-0.732	0.122	-0.183	1506612140
-9.633	-1.046	-1.495	-0.793	0.122	-0.183	1.91	-8.847	1.34	0.488	-0.977	-0.671	2.809	9.505	0.537	0	0.488	-1.953	-9.633	-1.046	-1.495	-0.793	0.122	-0.183	1.343	9.721	1.485	0.122	0.732	-0.122	-9.633	-1.046	-1.495	-0.793	0.122	-0.183	1506612140
-9.653	-1.177	-1.622	-0.793	0.183	-0.183	1.956	-8.848	1.357	0.488	-0.977	-0.671	3.212	9.689	0.476	0.122	0.854	-2.014	-9.653	-1.177	-1.622	-0.793	0.183	-0.183	1.229	9.738	1.41	-0.122	0.61	-0.183	-9.653	-1.177	-1.622	-0.793	0.183	-0.183	1506612140
-9.671	-1.334	-1.735	-0.61	0.305	-0.183	1.932	-8.983	1.32	0.549	-0.916	-0.427	3.437	9.729	0.463	0.244	1.038	-1.831	-9.671	-1.334	-1.735	-0.61	0.305	-0.183	1.122	9.782	1.316	-0.366	0.549	-0.244	-9.671	-1.334	-1.735	-0.61	0.305	-0.183	1506612141
-9.726	-1.284	-1.78	-0.305	0.366	-0.061	1.991	-9.039	1.255	0.61	-0.916	0.244	3.612	9.842	0.504	0.305	1.038	-1.587	-9.726	-1.284	-1.78	-0.305	0.366	-0.061	1.013	9.711	1.263	-0.366	0.427	-0.183	-9.726	-1.284	-1.78	-0.305	0.366	-0.061	1506612141
-9.774	-0.945	-1.864	-0.305	0.366	-0.122	2.078	-8.99	1.18	0.488	-0.793	0.671	3.713	9.868	0.531	0.183	0.916	-1.343	-9.774	-0.945	-1.864	-0.305	0.366	-0.122	0.874	9.609	1.253	0	0.427	-0.061	-9.774	-0.945	-1.864	-0.305	0.366	-0.122	1506612141
-9.772	-0.664	-1.995	-0.427	0.305	-0.183	2.184	-8.837	1.196	0.488	-0.793	0.671	3.819	9.764	0.528	0.061	0.671	-0.977	-9.772	-0.664	-1.995	-0.427	0.305	-0.183	0.836	9.539	1.266	0.122	0.366	0	-9.772	-0.664	-1.995	-0.427	0.305	-0.183	1506612141
-9.775	-0.65	-2.055	-0.671	0.244	-0.183	2.184	-8.837	1.196	0.427	-0.488	1.038	3.893	9.679	0.451	-0.122	0.366	-0.427	-9.775	-0.65	-2.055	-0.671	0.244	-0.183	0.983	9.508	1.227	0.122	0.366	0	-9.775	-0.65	-2.055	-0.671	0.244	-0.183	1506612141
-9.816	-0.804	-2.096	-0.793	0.122	-0.305	2.418	-8.777	1.292	0.427	-0.488	1.404	3.846	9.527	0.301	-0.122	0	0.122	-9.816	-0.804	-2.096	-0.793	0.122	-0.305	0.983	9.508	1.227	0.183	0.244	0.061	-9.816	-0.804	-2.096	-0.793	0.122	-0.305	1506612141
-9.627	-1.085	-1.98	-0.732	0.122	-0.305	2.629	-8.869	1.253	0.305	-0.793	1.587	3.713	9.625	0.121	0	-0.183	0.488	-9.627	-1.085	-1.98	-0.732	0.122	-0.305	1.67	9.633	1.02	0.366	0.549	0	-9.627	-1.085	-1.98	-0.732	0.122	-0.305	1506612141
-9.74	-1.114	-1.893	-0.671	0.061	-0.305	2.84	-8.887	1.199	0.305	-0.793	1.587	3.661	9.551	0.03	0.183	0.061	0.549	-9.74	-1.114	-1.893	-0.671	0.061	-0.305	1.744	9.56	0.876	0.366	0.549	0	-9.74	-1.114	-1.893	-0.671	0.061	-0.305	1506612141
-9.753	-1.019	-1.889	-0.732	-0.061	-0.427	2.923	-8.831	1.119	0.183	-0.732	1.16	3.54	9.409	-0.011	0.427	0.61	0.549	-9.753	-1.019	-1.889	-0.732	-0.061	-0.427	1.603	9.583	0.825	0.366	0.916	-0.061	-9.753	-1.019	-1.889	-0.732	-0.061	-0.427	1506612141
-9.67	-0.935	-1.969	-0.732	0	-0.427	2.923	-8.831	1.119	0.122	-0.732	0.61	3.38	9.42	0.024	0.61	0.977	0.366	-9.67	-0.935	-1.969	-0.732	0	-0.427	1.603	9.583	0.825	0.488	1.282	-0.122	-9.67	-0.935	-1.969	-0.732	0	-0.427	1506612141
-9.732	-0.89	-2.074	-0.793	0	-0.366	2.658	-8.532	1.134	0.122	-0.671	0.122	3.25	9.54	0.03	0.61	0.977	0.305	-9.732	-0.89	-2.074	-0.793	0	-0.366	1.254	9.935	0.882	0.549	1.465	-0.183	-9.732	-0.89	-2.074	-0.793	0	-0.366	1506612141
-9.756	-0.958	-2.092	-0.793	0	-0.427	2.585	-8.518	1.142	0.061	-0.793	-0.061	3.232	9.768	0.056	0.61	0.977	0.244	-9.756	-0.958	-2.092	-0.793	0	-0.427	1.2	10.135	0.943	0.61	1.526	-0.244	-9.756	-0.958	-2.092	-0.793	0	-0.427	1506612141
