# Supplementary material for: A deep learning approach for lower back-pain risk prediction during manual lifting
Source: PLoS One. 2021 Feb 19;16(2):e0247162. doi: 10.1371/journal.pone.0247162 (PMC7894914; doi:10.1371/journal.pone.0247162)
Supplement: S1 Data — (ZIP) [file pone.0247162.s001.zip › source-used/Subject_02_P1_Zone12_T1.csv]

Side_A_x	Side_A_y	Side_A_z	Side_G_x	Side_G_y	Side_G_z	LtWt_A_x	LtWt_A_y	LtWt_A_z	LtWt_G_x	LtWt_G_y	LtWt_G_z	RtWt_A_x	RtWt_A_y	RtWt_A_z	RtWt_G_x	RtWt_G_y	RtWt_G_z	Back_A_x	Back_A_y	Back_A_z	Back_G_x	Back_G_y	Back_G_z	UArm_A_x	UArm_A_y	UArm_A_z	UArm_G_x	UArm_G_y	UArm_G_z	Thig_A_x	Thig_A_y	Thig_A_z	Thig_G_x	Thig_G_y	Thig_G_z	Time_stp
-9.832	-0.786	-0.736	-0.061	-0.061	0	2.942	-8.697	-0.234	-0.061	0	-0.061	3.171	9.625	0.896	0	0	0	-9.832	-0.786	-0.736	-0.061	-0.061	0	1.459	9.623	1.418	-0.061	-0.061	0	0.956	9.899	0.178	0	-0.061	0	1506611867
-9.828	-0.786	-0.725	0	-0.061	0	2.93	-8.677	-0.189	-0.061	0	0	3.183	9.634	0.958	-0.061	0	-0.061	-9.828	-0.786	-0.725	0	-0.061	0	1.493	9.629	1.415	-0.061	0	-0.061	0.94	9.906	0.154	-0.061	0	0	1506611867
-9.825	-0.774	-0.713	0	-0.061	0	2.974	-8.693	-0.195	-0.061	0	0	3.204	9.629	0.964	-0.061	0	-0.061	-9.825	-0.774	-0.713	0	-0.061	0	1.493	9.629	1.415	-0.061	0	-0.061	0.945	9.906	0.184	-0.061	0	0	1506611867
-9.833	-0.755	-0.713	0	-0.061	0	2.996	-8.711	-0.214	-0.061	0	0	3.204	9.629	0.964	-0.061	0	-0.061	-9.833	-0.755	-0.713	0	-0.061	0	1.445	9.605	1.422	-0.061	-0.061	0	0.976	9.908	0.154	0	0	0	1506611867
-9.824	-0.73	-0.7	0	0	0	2.966	-8.719	-0.238	-0.061	0	0	3.223	9.587	0.903	-0.061	-0.061	-0.061	-9.824	-0.73	-0.7	0	0	0	1.48	9.607	1.415	-0.061	-0.061	0	0.981	9.905	0.164	-0.061	-0.061	0	1506611867
-9.83	-0.73	-0.7	0	0	0	2.954	-8.72	-0.225	-0.061	0	0	3.234	9.564	0.855	-0.061	-0.061	-0.061	-9.83	-0.73	-0.7	0	0	0	1.48	9.607	1.415	-0.061	-0.061	-0.061	0.979	9.904	0.2	0	-0.061	0	1506611867
-9.833	-0.725	-0.712	0	0	0	2.96	-8.71	-0.217	-0.061	0	0	3.246	9.575	0.84	0	0	-0.061	-9.833	-0.725	-0.712	0	0	0	1.465	9.587	1.395	0	-0.061	-0.061	0.967	9.896	0.182	-0.061	0	0	1506611867
-9.836	-0.707	-0.723	0	-0.061	0	2.952	-8.72	-0.196	-0.061	0	-0.061	3.259	9.591	0.859	0	-0.061	-0.061	-9.836	-0.707	-0.723	0	-0.061	0	1.495	9.622	1.419	0	-0.061	-0.061	1.012	9.889	0.175	-0.061	-0.061	0	1506611867
-9.825	-0.711	-0.701	-0.061	-0.061	0	2.954	-8.748	-0.172	-0.061	0	0	3.277	9.595	0.874	0.061	-0.061	0	-9.825	-0.711	-0.701	-0.061	-0.061	0	1.47	9.601	1.403	0	-0.061	-0.061	1.031	9.897	0.203	-0.061	-0.061	0	1506611867
-9.83	-0.736	-0.723	-0.061	-0.061	0	2.94	-8.721	-0.141	0	0	0	3.272	9.583	0.922	0.061	-0.061	0	-9.83	-0.736	-0.723	-0.061	-0.061	0	1.47	9.601	1.403	0	-0.061	-0.061	0.989	9.885	0.211	0	0	0	1506611867
-9.833	-0.726	-0.709	-0.061	0	0	2.933	-8.725	-0.156	0	0	0	3.259	9.61	0.94	0.061	-0.061	0	-9.833	-0.726	-0.709	-0.061	0	0	1.488	9.634	1.394	0	-0.061	-0.061	1.025	9.886	0.171	0	0	0	1506611867
-9.824	-0.737	-0.714	0	-0.061	0	2.939	-8.735	-0.157	0	0	0	3.269	9.637	0.955	0	-0.061	0	-9.824	-0.737	-0.714	0	-0.061	0	1.488	9.634	1.394	0	0	-0.061	1.016	9.897	0.193	-0.061	0	0	1506611867
-9.811	-0.706	-0.707	-0.061	-0.061	0	2.963	-8.74	-0.171	0	0	0	3.274	9.637	0.94	0	0	0	-9.811	-0.706	-0.707	-0.061	-0.061	0	1.461	9.643	1.386	0	0	-0.061	1.004	9.893	0.196	0	0	0	1506611868
-9.833	-0.737	-0.702	-0.061	-0.061	-0.061	2.939	-8.697	-0.182	0	-0.061	-0.061	3.231	9.624	0.943	0	-0.061	0	-9.833	-0.737	-0.702	-0.061	-0.061	-0.061	1.482	9.631	1.369	0	-0.061	-0.061	1.016	9.891	0.181	-0.061	-0.061	0	1506611868
-9.839	-0.739	-0.688	0	-0.061	-0.061	2.897	-8.647	-0.209	0	0	0	3.231	9.624	0.943	0	-0.061	0	-9.839	-0.739	-0.688	0	-0.061	-0.061	1.482	9.631	1.369	0	0	0	0.998	9.886	0.183	0	-0.061	-0.061	1506611868
-9.837	-0.749	-0.695	-0.061	-0.061	-0.061	2.877	-8.679	-0.242	0	0	0	3.222	9.63	0.915	-0.061	0	0	-9.837	-0.749	-0.695	-0.061	-0.061	-0.061	1.443	9.644	1.365	0	0	0	1.014	9.896	0.202	-0.061	0	-0.061	1506611868
-9.824	-0.746	-0.701	-0.061	0	-0.061	2.884	-8.681	-0.244	0	0	0	3.235	9.637	0.855	0	0	-0.061	-9.824	-0.746	-0.701	-0.061	0	-0.061	1.43	9.67	1.385	0	0	0	1.006	9.895	0.202	-0.061	0	-0.061	1506611868
-9.835	-0.754	-0.707	0	0	-0.061	2.911	-8.672	-0.22	-0.061	-0.061	-0.061	3.188	9.633	0.823	0	0	-0.061	-9.835	-0.754	-0.707	0	0	-0.061	1.43	9.67	1.385	0	0	-0.061	1.002	9.885	0.189	-0.061	-0.061	-0.061	1506611868
-9.842	-0.746	-0.701	-0.061	0	-0.061	2.893	-8.66	-0.202	-0.061	0	0	3.163	9.63	0.828	0	0	-0.061	-9.842	-0.746	-0.701	-0.061	0	-0.061	1.452	9.649	1.364	-0.061	0	-0.061	1.007	9.89	0.225	0	0	0	1506611868
-9.839	-0.762	-0.687	-0.061	0	-0.061	2.894	-8.678	-0.195	-0.061	-0.061	0	3.195	9.647	0.852	0	-0.061	-0.061	-9.839	-0.762	-0.687	-0.061	0	-0.061	1.421	9.665	1.378	0	0	-0.061	1.016	9.895	0.201	-0.061	0	0	1506611868
-9.829	-0.768	-0.688	0	0	-0.061	2.92	-8.689	-0.214	-0.061	-0.061	0	3.195	9.647	0.852	0	0	-0.061	-9.829	-0.768	-0.688	0	0	-0.061	1.421	9.665	1.378	-0.061	0	-0.061	0.973	9.903	0.207	-0.061	0	-0.061	1506611868
-9.829	-0.772	-0.707	-0.061	0	-0.061	2.908	-8.721	-0.195	-0.061	-0.061	0	3.195	9.658	0.885	0	-0.061	-0.061	-9.829	-0.772	-0.707	-0.061	0	-0.061	1.401	9.658	1.375	-0.061	-0.061	-0.061	0.971	9.902	0.201	0	0	0	1506611868
-9.843	-0.766	-0.708	0	0	-0.061	2.915	-8.729	-0.179	-0.061	-0.061	0	3.205	9.668	0.916	0	-0.061	-0.061	-9.843	-0.766	-0.708	0	0	-0.061	1.421	9.646	1.397	-0.061	-0.061	-0.061	0.986	9.899	0.177	-0.061	-0.061	-0.061	1506611868
-9.832	-0.78	-0.713	0	-0.061	-0.061	2.918	-8.723	-0.181	-0.061	-0.061	0	3.22	9.653	0.882	-0.061	0	-0.061	-9.832	-0.78	-0.713	0	-0.061	-0.061	1.434	9.652	1.383	-0.061	-0.061	0	1.014	9.9	0.207	0	0	-0.061	1506611868
-9.82	-0.794	-0.712	0	0	0	2.914	-8.729	-0.171	-0.061	-0.061	-0.061	3.22	9.653	0.882	-0.061	-0.061	-0.061	-9.82	-0.794	-0.712	0	0	0	1.418	9.662	1.381	-0.061	-0.061	0	0.977	9.916	0.183	0	0	-0.061	1506611868
-9.826	-0.787	-0.724	0	0	-0.061	2.939	-8.725	-0.173	-0.061	-0.061	-0.061	3.224	9.637	0.845	-0.061	-0.061	-0.061	-9.826	-0.787	-0.724	0	0	-0.061	1.427	9.631	1.383	-0.061	-0.061	0	0.957	9.904	0.175	-0.061	0	-0.061	1506611868
-9.838	-0.797	-0.733	0	0	-0.061	2.921	-8.722	-0.173	-0.061	0	-0.061	3.224	9.628	0.833	-0.061	0	-0.061	-9.838	-0.797	-0.733	0	0	-0.061	1.427	9.631	1.383	-0.061	0	0	0.985	9.904	0.157	0	-0.061	-0.061	1506611868
-9.829	-0.791	-0.707	0	-0.061	0	2.888	-8.736	-0.19	-0.061	-0.061	-0.061	3.224	9.628	0.833	-0.061	-0.061	-0.061	-9.829	-0.791	-0.707	0	-0.061	0	1.41	9.636	1.385	-0.061	0	0	0.992	9.892	0.183	0	-0.061	-0.061	1506611868
-9.82	-0.799	-0.713	0	0	0	2.887	-8.727	-0.199	-0.061	0	0	3.199	9.622	0.809	-0.061	-0.061	0	-9.82	-0.799	-0.713	0	0	0	1.403	9.643	1.376	-0.061	0	0	0.988	9.902	0.2	-0.061	0	0	1506611868
-9.82	-0.787	-0.717	0	-0.061	0	2.906	-8.726	-0.189	-0.061	0	0	3.18	9.634	0.797	-0.061	-0.061	0	-9.82	-0.787	-0.717	0	-0.061	0	1.403	9.643	1.376	-0.061	0	-0.061	0.971	9.904	0.151	0	-0.061	-0.061	1506611868
-9.83	-0.766	-0.727	-0.061	-0.061	-0.061	2.895	-8.738	-0.195	-0.061	0	-0.061	3.18	9.634	0.797	0	-0.061	0	-9.83	-0.766	-0.727	-0.061	-0.061	-0.061	1.409	9.644	1.369	-0.061	0	-0.061	0.965	9.908	0.184	0	0	0	1506611868
-9.828	-0.812	-0.725	0	-0.061	-0.061	2.877	-8.738	-0.208	-0.061	-0.061	-0.061	3.156	9.615	0.811	0	-0.061	-0.061	-9.828	-0.812	-0.725	0	-0.061	-0.061	1.43	9.631	1.378	-0.061	-0.061	-0.061	0.961	9.909	0.163	-0.061	-0.061	-0.061	1506611868
-9.824	-0.766	-0.712	0	-0.061	-0.061	2.86	-8.708	-0.212	-0.061	0	0	3.174	9.636	0.852	0	-0.061	-0.061	-9.824	-0.766	-0.712	0	-0.061	-0.061	1.437	9.655	1.383	-0.061	0	-0.061	0.976	9.911	0.142	0	-0.061	-0.061	1506611868
-9.832	-0.768	-0.714	-0.061	-0.061	-0.061	2.836	-8.738	-0.223	-0.061	0	0	3.174	9.636	0.852	0	0	-0.061	-9.832	-0.768	-0.714	-0.061	-0.061	-0.061	1.358	9.631	1.372	0	0	-0.061	0.988	9.893	0.189	-0.061	0	0	1506611868
-9.829	-0.77	-0.706	0	-0.061	0	2.859	-8.729	-0.242	-0.061	-0.061	0	3.218	9.649	0.842	0	-0.061	-0.061	-9.829	-0.77	-0.706	0	-0.061	0	1.372	9.662	1.394	0	-0.061	-0.061	0.979	9.895	0.179	-0.061	0	-0.061	1506611868
-9.813	-0.766	-0.689	0	0	0	2.887	-8.731	-0.239	-0.061	-0.061	0	3.213	9.654	0.842	-0.061	-0.061	-0.061	-9.813	-0.766	-0.689	0	0	0	1.372	9.662	1.394	-0.061	-0.061	-0.061	1.007	9.895	0.182	-0.061	0	0	1506611868
-9.828	-0.773	-0.7	0	-0.061	0	2.881	-8.735	-0.205	-0.061	-0.061	0	3.213	9.654	0.842	0	-0.061	0	-9.828	-0.773	-0.7	0	-0.061	0	1.377	9.631	1.394	-0.061	-0.061	-0.061	0.98	9.889	0.203	-0.061	0	0	1506611868
-9.831	-0.788	-0.701	0	-0.061	0	2.894	-8.716	-0.214	-0.061	0	0	3.18	9.615	0.841	0	-0.061	0	-9.831	-0.788	-0.701	0	-0.061	0	1.397	9.628	1.382	0	-0.061	0	0.991	9.886	0.208	-0.061	-0.061	0	1506611869
-9.829	-0.78	-0.714	0	-0.061	0	2.932	-8.731	-0.219	-0.061	0	-0.061	3.206	9.641	0.841	-0.061	-0.061	0	-9.829	-0.78	-0.714	0	-0.061	0	1.41	9.658	1.384	0	-0.061	0	0.981	9.9	0.215	0	0	0	1506611869
-9.829	-0.776	-0.715	0	-0.061	0	2.921	-8.738	-0.234	0	-0.061	-0.061	3.206	9.641	0.841	0	0	-0.061	-9.829	-0.776	-0.715	0	-0.061	0	1.377	9.659	1.389	0	-0.061	0	0.956	9.906	0.182	0	-0.061	-0.061	1506611869
-9.83	-0.794	-0.702	0	0	0	2.905	-8.728	-0.242	-0.061	-0.061	-0.061	3.216	9.642	0.839	0	-0.061	0	-9.83	-0.794	-0.702	0	0	0	1.365	9.668	1.385	0	-0.061	0	0.965	9.904	0.17	-0.061	0	-0.061	1506611869
-9.828	-0.802	-0.695	-0.061	-0.061	0	2.905	-8.728	-0.242	-0.061	-0.061	-0.061	3.201	9.648	0.837	-0.061	-0.061	0	-9.828	-0.802	-0.695	-0.061	-0.061	0	1.383	9.668	1.391	0	-0.061	0	0.994	9.893	0.197	0	0	-0.061	1506611869
-9.831	-0.813	-0.695	0	-0.061	-0.061	2.905	-8.728	-0.242	-0.061	-0.061	-0.061	3.201	9.648	0.837	-0.061	-0.061	0	-9.831	-0.813	-0.695	0	-0.061	-0.061	1.414	9.668	1.365	0	0	0	0.955	9.904	0.161	0	-0.061	-0.061	1506611869
-9.825	-0.809	-0.709	0	-0.061	0	2.905	-8.728	-0.242	-0.061	-0.061	-0.061	3.167	9.661	0.846	-0.061	0	0	-9.825	-0.809	-0.709	0	-0.061	0	1.392	9.668	1.348	-0.061	0	0	0.934	9.903	0.179	0	-0.061	-0.061	1506611869
-9.826	-0.772	-0.708	0	-0.061	-0.061	2.905	-8.728	-0.242	-0.061	-0.061	-0.061	3.17	9.667	0.842	-0.061	-0.061	0	-9.826	-0.772	-0.708	0	-0.061	-0.061	1.392	9.668	1.348	-0.061	-0.061	0	0.963	9.899	0.178	0	0	0	1506611869
-9.822	-0.784	-0.714	0	0	-0.061	2.905	-8.728	-0.242	-0.061	-0.061	-0.061	3.17	9.667	0.842	-0.061	-0.061	-0.061	-9.822	-0.784	-0.714	0	0	-0.061	1.385	9.655	1.361	-0.061	-0.061	0	0.952	9.905	0.185	-0.061	0	-0.061	1506611869
-9.823	-0.786	-0.714	0	-0.061	-0.061	2.905	-8.728	-0.242	-0.061	-0.061	-0.061	3.162	9.65	0.822	-0.061	-0.061	-0.061	-9.823	-0.786	-0.714	0	-0.061	-0.061	1.369	9.673	1.363	-0.061	-0.061	0	0.957	9.909	0.136	0	-0.061	-0.061	1506611869
-9.817	-0.76	-0.714	0	-0.061	-0.061	2.895	-8.711	-0.243	-0.061	0	-0.061	3.161	9.642	0.828	-0.061	-0.061	-0.061	-9.817	-0.76	-0.714	0	-0.061	-0.061	1.375	9.666	1.372	-0.061	-0.061	-0.061	1.019	9.899	0.183	-0.061	-0.061	0	1506611869
-9.832	-0.77	-0.715	0	-0.061	-0.061	2.895	-8.711	-0.243	-0.061	0	-0.061	3.161	9.642	0.828	-0.061	-0.061	-0.061	-9.832	-0.77	-0.715	0	-0.061	-0.061	1.371	9.646	1.364	-0.061	-0.061	0	0.977	9.897	0.197	-0.061	0	0	1506611869
-9.823	-0.81	-0.706	0	-0.061	0	2.911	-8.741	-0.22	-0.061	0	0	3.174	9.634	0.824	-0.061	-0.061	-0.061	-9.823	-0.81	-0.706	0	-0.061	0	1.457	9.649	1.381	-0.061	-0.122	-0.061	0.965	9.906	0.138	-0.061	0	-0.061	1506611869
-9.817	-0.764	-0.687	0	-0.061	0	2.923	-8.721	-0.188	-0.061	0	0	3.208	9.624	0.843	-0.061	-0.061	-0.061	-9.817	-0.764	-0.687	0	-0.061	0	1.457	9.649	1.381	-0.061	-0.061	-0.061	0.988	9.904	0.189	-0.061	0	0	1506611869
-9.833	-0.762	-0.711	0	-0.061	0	2.939	-8.739	-0.199	-0.061	0	0	3.208	9.624	0.843	-0.061	0	-0.061	-9.833	-0.762	-0.711	0	-0.061	0	1.367	9.599	1.378	-0.061	-0.061	0	0.97	9.899	0.195	-0.061	-0.061	0	1506611869
-9.829	-0.792	-0.711	0	-0.061	0	2.92	-8.721	-0.22	-0.061	0	0	3.266	9.641	0.822	-0.061	-0.061	-0.061	-9.829	-0.792	-0.711	0	-0.061	0	1.409	9.667	1.409	-0.061	-0.122	0	0.973	9.897	0.185	-0.061	-0.061	0	1506611869
-9.816	-0.791	-0.688	0	-0.061	0	2.938	-8.735	-0.256	-0.061	0	0	3.261	9.631	0.799	-0.061	-0.122	0	-9.816	-0.791	-0.688	0	-0.061	0	1.409	9.667	1.409	-0.061	-0.061	0	0.98	9.912	0.157	-0.061	-0.061	-0.061	1506611869
-9.819	-0.781	-0.694	0	0	0	2.937	-8.74	-0.267	-0.061	0.061	-0.061	3.261	9.631	0.799	-0.061	-0.061	0	-9.819	-0.781	-0.694	0	0	0	1.438	9.619	1.398	-0.061	-0.061	0	0.988	9.898	0.209	-0.061	-0.061	-0.061	1506611869
-9.831	-0.778	-0.696	0	-0.061	0	2.912	-8.703	-0.267	-0.061	0	-0.061	3.187	9.591	0.815	0	-0.061	0	-9.831	-0.778	-0.696	0	-0.061	0	1.437	9.585	1.396	0	-0.061	0	0.953	9.887	0.209	-0.061	-0.122	-0.061	1506611869
-9.825	-0.773	-0.668	0	0	0	2.92	-8.711	-0.275	-0.061	0	-0.061	3.192	9.622	0.823	-0.061	-0.061	0	-9.825	-0.773	-0.668	0	0	0	1.436	9.625	1.391	0	0	-0.061	0.963	9.898	0.184	-0.061	0	0	1506611869
-9.82	-0.776	-0.676	0	0	0	2.896	-8.729	-0.311	-0.061	0	-0.061	3.192	9.622	0.823	0	-0.061	0	-9.82	-0.776	-0.676	0	0	0	1.414	9.656	1.421	0	0	-0.061	0.985	9.893	0.217	-0.061	-0.061	0	1506611869
-9.823	-0.773	-0.665	0	-0.061	0	2.872	-8.735	-0.312	-0.061	0	-0.061	3.163	9.628	0.845	0	-0.061	0	-9.823	-0.773	-0.665	0	-0.061	0	1.403	9.637	1.409	0	-0.061	-0.061	0.981	9.898	0.197	-0.061	-0.061	0	1506611869
-9.817	-0.787	-0.668	0	-0.061	0	2.864	-8.723	-0.276	-0.061	0	0	3.149	9.63	0.867	0	-0.061	0	-9.817	-0.787	-0.668	0	-0.061	0	1.42	9.631	1.402	0	0	-0.061	0.97	9.897	0.218	-0.061	0	0	1506611869
-9.828	-0.781	-0.654	0	0	0	2.872	-8.729	-0.262	0	0	0	3.149	9.63	0.867	0	-0.061	-0.061	-9.828	-0.781	-0.654	0	0	0	1.413	9.637	1.412	0	0	-0.061	0.941	9.905	0.213	-0.061	0	0	1506611869
-9.838	-0.751	-0.658	0	-0.061	0	2.869	-8.733	-0.257	0	0	0	3.151	9.652	0.853	0	0	-0.061	-9.838	-0.751	-0.658	0	-0.061	0	1.401	9.648	1.395	0	0	-0.061	0.961	9.897	0.233	-0.061	0	0	1506611869
-9.839	-0.778	-0.676	-0.061	-0.061	-0.061	2.87	-8.732	-0.263	0	0	0	3.151	9.652	0.853	0	-0.061	-0.061	-9.839	-0.778	-0.676	-0.061	-0.061	-0.061	1.371	9.647	1.409	0	0	-0.061	0.943	9.897	0.215	-0.061	-0.061	-0.061	1506611870
-9.862	-0.762	-0.593	0	-0.061	0	2.859	-8.722	-0.273	0	0	0	3.158	9.647	0.86	0	-0.061	-0.061	-9.862	-0.762	-0.593	0	-0.061	0	1.382	9.648	1.394	-0.061	-0.061	-0.061	0.949	9.899	0.218	0	-0.061	-0.061	1506611870
-9.841	-0.766	-0.654	0	-0.183	-0.061	2.881	-8.719	-0.295	0	0	0	3.179	9.643	0.833	0	-0.061	-0.061	-9.841	-0.766	-0.654	0	-0.183	-0.061	1.407	9.656	1.386	0	0	-0.061	0.963	9.91	0.227	0	0	-0.061	1506611870
-9.814	-0.847	-0.639	0.061	-0.183	-0.122	2.887	-8.698	-0.315	-0.061	0	0	3.201	9.708	0.817	0	0	-0.061	-9.814	-0.847	-0.639	0.061	-0.183	-0.122	1.407	9.686	1.366	-0.061	0	-0.061	0.915	9.85	0.306	0.183	-0.183	-0.183	1506611870
-9.789	-0.835	-0.708	0.122	-0.244	-0.183	2.911	-8.716	-0.322	-0.061	-0.061	0	3.201	9.708	0.817	0	0	-0.061	-9.789	-0.835	-0.708	0.122	-0.244	-0.183	1.443	9.762	1.311	-0.061	-0.061	-0.061	0.788	9.903	0.195	0.244	-0.183	-0.183	1506611870
-9.904	-0.782	-0.885	0.122	-0.305	-0.244	2.931	-8.709	-0.319	-0.061	-0.061	0	3.278	9.777	0.851	0	0	-0.122	-9.904	-0.782	-0.885	0.122	-0.305	-0.244	1.506	9.843	1.22	-0.122	0	-0.061	0.741	9.921	0.069	0.244	-0.305	-0.305	1506611870
-9.855	-0.796	-0.974	-0.122	-0.305	-0.305	2.913	-8.675	-0.325	-0.122	-0.183	-0.061	3.278	9.777	0.851	-0.061	0.061	-0.122	-9.855	-0.796	-0.974	-0.122	-0.305	-0.305	1.625	9.794	1.145	-0.183	0.061	-0.122	0.729	9.926	-0.065	0.244	-0.244	-0.305	1506611870
-9.78	-0.83	-1.029	-0.122	-0.244	-0.305	2.791	-8.667	-0.252	-0.183	-0.244	-0.122	3.23	9.679	0.828	-0.061	0.061	-0.244	-9.78	-0.83	-1.029	-0.122	-0.244	-0.305	1.695	9.684	1.017	-0.244	0.183	-0.183	0.738	9.995	-0.33	0.305	-0.183	-0.427	1506611870
-9.813	-0.681	-1.077	-0.244	-0.183	-0.488	2.655	-8.742	-0.103	-0.244	-0.427	-0.244	3.173	9.532	0.624	-0.061	0.183	-0.366	-9.813	-0.681	-1.077	-0.244	-0.183	-0.488	1.599	9.597	0.874	-0.305	0.244	-0.183	0.702	9.932	-0.426	0.305	-0.122	-0.488	1506611870
-9.854	-0.577	-1.128	-0.549	-0.122	-0.671	2.518	-8.819	0.022	-0.244	-0.549	-0.244	3.173	9.532	0.624	-0.122	0.183	-0.549	-9.854	-0.577	-1.128	-0.549	-0.122	-0.671	1.534	9.725	0.768	-0.305	0.183	-0.244	0.918	9.897	-0.523	0.183	0	-0.488	1506611870
-9.786	-0.607	-1.197	-0.61	-0.061	-0.732	2.449	-8.886	0.142	-0.244	-0.549	-0.122	3.204	9.621	0.433	-0.061	0.183	-0.732	-9.786	-0.607	-1.197	-0.61	-0.061	-0.732	1.669	9.841	0.761	-0.366	0.183	-0.366	0.883	9.891	-0.592	0.061	0.061	-0.549	1506611870
-9.701	-0.752	-1.194	-0.488	-0.122	-0.732	2.419	-8.842	0.27	-0.244	-0.549	0.183	3.4	9.484	0.305	0.061	0.183	-0.854	-9.701	-0.752	-1.194	-0.488	-0.122	-0.732	1.82	9.776	0.782	-0.366	0.244	-0.488	0.796	9.892	-0.672	-0.061	0.183	-0.671	1506611870
-9.79	-1.013	-1.086	-0.427	-0.244	-0.549	2.425	-8.742	0.388	-0.122	-0.549	0.427	3.4	9.484	0.305	0.244	0.366	-0.916	-9.79	-1.013	-1.086	-0.427	-0.244	-0.549	1.72	9.737	0.745	-0.732	0.366	-0.61	0.879	9.92	-0.477	-0.244	0.183	-0.671	1506611870
-9.661	-1.518	-0.982	-0.305	-0.366	-0.427	2.548	-8.733	0.386	-0.061	-0.671	0.549	3.454	9.494	0.5	0.366	0.305	-0.854	-9.661	-1.518	-0.982	-0.305	-0.366	-0.427	1.373	9.539	1.007	-0.854	0.305	-0.549	1.357	9.923	-0.033	-0.61	0.366	-0.427	1506611870
-9.422	-1.958	-0.37	0.183	-0.183	-0.061	2.741	-8.813	0.294	0	-0.793	0.549	3.399	9.514	0.895	0.183	0.061	-0.732	-9.422	-1.958	-0.37	0.183	-0.183	-0.061	1.128	9.43	1.333	-0.61	0.366	-0.549	2.03	9.958	0.715	-1.343	0.793	0.244	1506611870
-9.935	-1.894	0.58	0.793	-0.671	0.305	3.04	-8.878	0.176	0	-0.671	0.488	3.289	9.369	1.055	0.061	0.061	-0.549	-9.935	-1.894	0.58	0.793	-0.671	0.305	0.828	9.22	1.633	-0.427	0.549	-0.427	2.838	9.787	1.558	-2.747	1.099	1.526	1506611870
-10.543	-1.121	0.69	0.793	-1.282	0.061	3.357	-8.643	0.1	0	-0.488	0.488	3.289	9.369	1.055	-0.061	-0.305	-0.122	-10.543	-1.121	0.69	0.793	-1.282	0.061	0.31	8.985	2.322	-0.122	0.488	-0.427	3.116	9.764	2.345	-3.967	0.671	2.808	1506611870
-10.907	-0.709	0.593	0.305	-1.038	-0.244	3.569	-8.327	-0.142	0.122	-0.671	0.427	3.047	9.515	1.209	-0.366	-1.221	0.671	-10.907	-0.709	0.593	0.305	-1.038	-0.244	0.191	9.524	2.836	0.305	0.427	-0.549	3.529	11.056	2.517	-3.174	-0.305	3.723	1506611870
-10.103	-0.614	0.681	0.488	-0.732	-0.183	3.987	-8.586	-0.668	0.244	-0.488	0.549	2.99	10.927	1.27	-0.671	-1.892	1.221	-10.103	-0.614	0.681	0.488	-0.732	-0.183	0.556	10.484	3.074	0.549	0.122	-0.671	1.635	11.344	2.98	-1.221	1.343	4.7	1506611870
-9.032	-0.321	0.768	0.732	-0.244	0.122	4.487	-8.952	-1.214	0.244	0.549	0.916	2.99	10.927	1.27	-0.549	-1.587	1.404	-9.032	-0.321	0.768	0.732	-0.244	0.122	0.681	10.357	2.973	0.061	-0.671	-0.427	0.959	10.676	1.549	-2.075	0.061	3.479	1506611870
-8.765	0.075	0.665	0.732	0.122	0.183	4.651	-8.494	-1.512	0.061	0.916	0.732	2.946	10.299	1.718	-0.183	-0.977	1.526	-8.765	0.075	0.665	0.732	0.122	0.183	0.561	9.256	2.72	-0.366	-1.282	-0.305	1.904	9.076	1.455	-1.282	-0.244	2.747	1506611870
-8.977	0.237	0.629	0.427	0.305	0.122	4.66	-7.708	-1.483	-0.183	0.854	0.061	2.204	8.799	2.047	-0.122	-0.732	1.587	-8.977	0.237	0.629	0.427	0.305	0.122	0.819	8.568	2.438	-0.427	-1.526	-0.244	3.089	8.031	1.464	-0.732	1.343	2.197	1506611870
-9.15	0.239	0.726	0.305	0.549	0.183	4.557	-7.558	-1.43	-0.305	0.732	-0.366	2.204	8.799	2.047	-0.366	-0.854	1.282	-9.15	0.239	0.726	0.305	0.549	0.183	1.473	8.705	2.206	-0.244	-1.404	-0.305	3.071	7.522	1.632	-0.305	2.625	1.648	1506611870
-9.314	0.173	0.833	0.488	0.854	0.122	4.365	-7.951	-1.453	-0.305	0.732	-0.671	2.176	8.696	1.696	-0.488	-1.343	0.366	-9.314	0.173	0.833	0.488	0.854	0.122	2.04	9.03	2.133	0	-1.16	-0.366	2.403	7.421	2.306	0.061	2.258	1.038	1506611870
-9.61	0.351	0.817	0.488	0.916	0.244	4.194	-8.33	-1.419	-0.366	0.793	-0.854	2.176	8.696	1.696	-0.366	-1.16	-0.732	-9.61	0.351	0.817	0.488	0.916	0.244	2.176	9.082	2.141	0.061	-0.977	-0.305	2.44	7.386	3.261	0.732	1.343	0.549	1506611870
-10.203	0.418	0.496	-0.183	0.61	0.061	3.966	-8.498	-1.311	-0.427	0.732	-1.099	2.571	8.787	1.739	-0.122	-0.854	-1.526	-10.203	0.418	0.496	-0.183	0.61	0.061	2.143	9.155	2.19	0.061	-0.916	-0.305	3.019	6.996	3.87	1.099	0.183	0.061	1506611871
-10.476	0.201	0.738	-0.61	0.305	0	3.682	-8.659	-1.074	-0.427	0.671	-1.221	3.045	9.099	1.845	-0.061	-0.61	-1.953	-10.476	0.201	0.738	-0.61	0.305	0	2.168	9.44	2.262	-0.061	-0.916	-0.366	3.89	7.912	4.317	1.343	-0.977	-0.244	1506611871
-11.154	0.196	1.199	-0.671	0.549	0	3.413	-8.961	-0.891	-0.305	0.61	-1.038	3.433	9.589	1.907	-0.061	-0.61	-2.136	-11.154	0.196	1.199	-0.671	0.549	0	2.198	9.835	2.34	-0.122	-1.099	-0.488	4.516	8.807	4.349	0.244	-0.854	-0.427	1506611871
-11.841	-0.337	1.03	-0.427	0	-0.061	3.163	-9.225	-0.779	-0.305	0.61	-1.038	3.825	10.023	1.909	0.061	-0.549	-2.197	-11.841	-0.337	1.03	-0.427	0	-0.061	2.218	10.22	2.495	-0.122	-0.977	-0.427	4.705	8.809	4.535	-0.671	-0.244	-0.61	1506611871
-11.633	-0.593	0.975	-0.244	0.488	-0.183	2.93	-9.503	-0.714	0.061	0.183	-0.549	4.258	10.615	1.843	0.244	-0.305	-2.136	-11.633	-0.593	0.975	-0.244	0.488	-0.183	2.155	11.049	2.516	-0.122	-0.61	-0.244	4.042	9.313	4.508	0.427	-1.587	-1.16	1506611871
-10.613	-0.422	0.675	-0.183	0.549	-0.061	2.791	-10.124	-0.761	0.244	0.061	0.122	4.672	11.573	1.719	0.305	0.244	-1.892	-10.613	-0.422	0.675	-0.183	0.549	-0.061	1.994	11.643	2.696	-0.122	-0.427	-0.244	3.925	9.762	4.078	1.282	-1.404	-0.977	1506611871
-9.226	-1.029	0.346	-0.244	0.671	-0.305	2.75	-10.103	-0.719	0.305	0	0.732	4.855	11.73	1.644	0.549	0.488	-1.16	-9.226	-1.029	0.346	-0.244	0.671	-0.305	1.428	11.188	2.76	-0.305	-0.549	0	4.669	10.018	3.167	0.854	-1.099	-0.61	1506611871
-9.051	-2.182	-0.684	0.671	0.549	-0.183	2.744	-9.586	-0.59	0.427	-0.061	0.916	4.779	11.157	1.754	0.732	0.793	-0.061	-9.051	-2.182	-0.684	0.671	0.549	-0.183	0.969	10.36	2.528	-0.427	-0.427	0.366	0.794	8.703	1.901	1.526	-2.258	-2.258	1506611871
-9.07	-2.139	-1.316	0.793	0.061	0	2.724	-8.904	-0.366	0.549	-0.061	0.854	3.888	9.683	1.772	0.549	1.038	0.854	-9.07	-2.139	-1.316	0.793	0.061	0	0.778	9.47	2.163	-0.305	-0.305	0.732	1.115	9.195	0.776	2.686	-4.211	-2.319	1506611871
-9.077	-2.198	-1.398	0.427	0	0.122	2.548	-8.202	-0.236	0.732	-0.305	0.427	3.888	9.683	1.772	0.061	0.977	1.465	-9.077	-2.198	-1.398	0.427	0	0.122	0.391	8.364	1.564	-0.305	0.122	1.099	3.354	9.671	-0.136	2.136	-2.258	-2.136	1506611871
-9.438	-2.104	-1.647	0.366	0.183	0.244	2.318	-7.59	-0.274	0.732	-0.549	-0.061	3.344	8.74	1.579	-0.488	0.854	1.831	-9.438	-2.104	-1.647	0.366	0.183	0.244	0.066	7.885	1.023	-0.122	0.977	1.526	2.711	9.58	0.38	1.648	0.183	-1.648	1506611871
-9.557	-1.682	-1.603	0.366	0.244	0.183	2.089	-7.778	-0.366	0.488	-0.793	-0.366	2.578	9.862	0.09	-1.282	0.671	1.831	-9.557	-1.682	-1.603	0.366	0.244	0.183	-0.011	8.887	0.761	0.61	1.77	1.709	1.241	9.694	0.135	1.77	-1.404	-1.343	1506611871
-9.265	-1.305	-1.567	0.366	0.244	0.061	1.992	-8.579	-0.34	0.244	-0.854	-0.244	2.578	9.862	0.09	-2.014	0.366	1.465	-9.265	-1.305	-1.567	0.366	0.244	0.061	0.244	10.246	0.963	1.465	2.014	1.526	1.278	9.886	-0.741	1.404	-2.014	-1.343	1506611871
-9.178	-1.262	-1.54	0.305	0.183	-0.061	2.054	-8.847	-0.189	0	-0.61	0.122	2.722	10.463	-0.827	-2.258	-0.305	1.16	-9.178	-1.262	-1.54	0.305	0.183	-0.061	0.567	10.192	1.359	1.221	1.16	1.038	1.824	9.682	-1.537	1.343	-0.732	-1.404	1506611871
-9.174	-1.218	-1.491	0.305	-0.061	-0.244	2.175	-8.104	0.166	-0.244	-0.061	0.183	3.048	8.976	-1.28	-1.282	-0.793	1.648	-9.174	-1.218	-1.491	0.305	-0.061	-0.244	0.675	9.463	1.456	0.427	0.854	0.854	1.587	9.448	-1.453	1.404	-0.366	-1.465	1506611871
-9.403	-1.176	-1.592	0.305	-0.122	-0.366	2.073	-7.651	0.452	-0.244	0.061	0.183	3.048	8.976	-1.28	0.061	-0.305	2.258	-9.403	-1.176	-1.592	0.305	-0.122	-0.366	0.866	9.253	1.22	-0.183	0.61	0.61	1.395	9.449	-1.144	1.099	-0.793	-1.465	1506611871
-9.711	-0.847	-1.523	0.244	-0.244	-0.244	1.875	-7.856	0.444	-0.122	-0.488	0.366	2.907	8.916	-1.03	0.671	0.549	2.197	-9.711	-0.847	-1.523	0.244	-0.244	-0.244	0.964	9.118	0.846	-0.244	0.366	0.183	1.499	9.505	-1.104	0.793	-0.916	-1.343	1506611871
-9.856	-0.714	-1.475	0.244	-0.427	-0.122	2.004	-8.202	0.311	-0.122	-0.793	0.61	2.315	8.626	-0.269	0.793	0.305	1.77	-9.856	-0.714	-1.475	0.244	-0.427	-0.122	0.951	9.006	0.557	0.061	0.122	-0.183	1.439	9.7	-1.105	0.488	-1.099	-1.16	1506611871
-9.68	-0.737	-1.377	0.488	-0.305	-0.183	2.335	-8.4	0.319	-0.122	-0.793	0.61	2.315	8.626	-0.269	0.61	-0.305	1.099	-9.68	-0.737	-1.377	0.488	-0.305	-0.183	1.022	9.137	0.627	0.427	0	-0.244	0.909	9.99	-0.908	0.305	-1.526	-1.221	1506611871
-9.879	-0.238	-1.851	0.488	-0.061	-0.305	2.59	-8.526	0.583	-0.793	0.427	1.282	2.555	8.68	0.124	0.366	-0.183	0.244	-9.879	-0.238	-1.851	0.488	-0.061	-0.305	1.096	9.524	0.69	0.366	0.061	-0.183	1.129	9.863	-1.351	0	-1.953	-1.404	1506611871
-10.1	-0.106	-2.132	0.61	-0.183	-0.183	2.688	-8.926	0.779	-0.61	0.671	1.404	3.094	10.06	0.476	0.183	-0.244	-0.488	-10.1	-0.106	-2.132	0.61	-0.183	-0.183	1.48	10.468	0.874	0.244	-0.427	-0.427	1.516	9.958	-1.535	-0.427	-1.77	-1.343	1506611871
-10.344	-0.102	-1.841	0.244	-0.366	0.366	2.722	-9.543	0.823	-0.244	0	1.465	3.094	10.06	0.476	0.122	-0.427	-1.099	-10.344	-0.102	-1.841	0.244	-0.366	0.366	1.902	10.737	1.113	-0.183	-1.587	-0.549	1.863	10.289	-1.848	-1.404	-1.465	-1.221	1506611871
-10.773	-0.754	-1.221	-0.183	0	0.671	3.01	-9.684	0.712	0	-0.488	1.282	3.486	10.095	0.979	0.427	-0.427	-1.465	-10.773	-0.754	-1.221	-0.183	0	0.671	1.925	10.383	1.078	-0.916	-1.953	-0.427	1.887	10.389	-1.581	-2.075	-1.16	-1.099	1506611871
-10.944	-1.877	-1.2	-0.61	0.183	0.549	3.442	-9.787	0.585	-0.122	-0.244	0.916	3.75	10.148	1.518	0.427	-0.122	-1.648	-10.944	-1.877	-1.2	-0.61	0.183	0.549	1.853	10.551	1.067	-1.221	-1.953	-0.122	2.5	10.58	-0.566	-2.869	-0.732	-0.427	1506611871
-10.063	-3.279	-0.333	-0.183	0.305	0.793	3.802	-10.452	0.384	-0.122	-0.244	0.916	3.778	10.942	1.586	-0.183	-0.183	-1.953	-10.063	-3.279	-0.333	-0.183	0.305	0.793	1.901	11.242	1.67	-0.732	-1.343	-0.244	3.563	11.087	0.857	-4.639	-0.549	0.977	1506611871
-9.707	-2.602	0.648	0.732	0.305	1.343	4.094	-10.806	0.293	0.061	1.099	0.305	3.895	11.35	1.455	-0.916	-0.793	-2.136	-9.707	-2.602	0.648	0.732	0.305	1.343	1.7	10.159	2.254	-0.671	-1.587	-0.366	2.978	10.776	2.552	-5.798	0.061	3.235	1506611872
-10.1	-1.718	0.337	0.793	-0.488	0.977	4.028	-9.589	0.187	0.122	1.221	-0.916	4.14	9.843	1.479	-0.61	-0.854	-1.526	-10.1	-1.718	0.337	0.793	-0.488	0.977	0.83	8.4	2.804	-1.038	-0.854	-0.061	2.31	10.08	1.854	-3.479	-1.404	4.822	1506611872
-10.025	-1.498	-0.061	0.183	-0.977	0.549	3.571	-8.537	-0.018	0.244	1.343	-2.319	4.154	8.836	1.294	-0.305	0	-0.427	-10.025	-1.498	-0.061	0.183	-0.977	0.549	0.171	8.544	3.01	-0.732	-0.244	0.305	1.206	11.013	1.236	-1.343	0.61	5.127	1506611872
-9.326	-0.819	0.133	-0.549	-0.488	0.671	2.845	-8.933	-0.48	0.671	1.221	-2.747	3.523	9.527	0.855	-0.671	-0.244	0.305	-9.326	-0.819	0.133	-0.549	-0.488	0.671	0.395	9.627	2.929	0.061	-0.732	0.122	0.851	11.27	1.065	-1.038	1.038	4.517	1506611872
-9.19	-0.598	0.039	-1.16	-0.732	0.244	2.321	-9.502	-1.043	1.099	0.61	-2.563	3.523	9.527	0.855	-0.671	-0.244	0.305	-9.19	-0.598	0.039	-1.16	-0.732	0.244	1.086	9.461	2.988	0.244	-0.854	-0.122	1.175	10.165	0.969	-0.854	1.953	4.395	1506611872
-8.713	-1.291	0.342	-0.916	-0.488	0.122	2.315	-8.892	-1.382	0.977	0.488	-2.38	3.523	9.527	0.855	-0.671	-0.244	0.305	-8.713	-1.291	0.342	-0.916	-0.488	0.122	1.479	8.795	2.887	-0.061	-0.61	-0.122	0.998	9.714	1.375	-0.549	3.54	3.784	1506611872
-8.102	-1.469	0.577	-0.061	0.366	0.244	2.439	-8.469	-1.507	0.61	0.854	-2.38	3.523	9.527	0.855	-0.671	-0.244	0.305	-8.102	-1.469	0.577	-0.061	0.366	0.244	1.587	8.546	2.596	-0.122	-0.427	-0.183	0.507	8.661	1.462	0.061	3.662	2.808	1506611872
-8.555	-0.977	0.404	0.61	0.916	0.366	2.219	-8.314	-1.605	0.427	0.793	-2.441	3.523	9.527	0.855	-0.671	-0.244	0.305	-8.555	-0.977	0.404	0.61	0.916	0.366	1.694	8.467	2.469	0.061	-0.244	-0.366	-0.603	8.076	1.419	0.854	2.075	1.831	1506611872
-9.251	-0.212	0.251	0.488	0.671	0.061	1.949	-8.101	-1.619	0.244	0.244	-2.502	3.523	9.527	0.855	-0.671	-0.244	0.305	-9.251	-0.212	0.251	0.488	0.671	0.061	1.849	8.557	2.539	0.244	0.061	-0.366	0.225	8.171	1.884	1.587	1.038	1.404	1506611872
-9.924	0.461	-0.185	0.061	0.366	-0.122	1.822	-8.05	-1.609	0	0.122	-2.197	3.523	9.527	0.855	-0.671	-0.244	0.305	-9.924	0.461	-0.185	0.061	0.366	-0.122	1.847	9.061	2.683	0.366	0.305	-0.366	1.857	8.003	2.445	1.77	0.854	0.732	1506611872
-10.312	0.322	-0.282	-0.671	0.122	-0.305	1.68	-8.193	-1.512	-0.244	0.122	-1.282	2.561	9.564	1.602	0.488	-0.183	-0.122	-10.312	0.322	-0.282	-0.671	0.122	-0.305	1.682	9.333	2.659	0.122	-0.244	-0.305	2.78	8.165	3.036	1.953	-0.488	-0.183	1506611872
-10.444	0.037	0.209	-0.61	0	0.061	1.587	-8.143	-1.269	-0.366	-0.122	-0.244	2.561	9.564	1.602	0.488	-0.183	-0.122	-10.444	0.037	0.209	-0.61	0	0.061	1.881	9.298	2.455	-0.183	-0.854	-0.427	3.582	8.967	3.254	1.343	0.916	0	1506611872
-10.763	0.745	0.598	-0.488	0	0.427	1.768	-8.141	-1.091	-0.427	-0.366	0.671	2.509	9.473	1.627	0.488	-0.305	-0.366	-10.763	0.745	0.598	-0.488	0	0.427	2.419	9.43	2.286	-0.305	-0.671	-0.671	5.625	9.13	4.13	-0.061	0.305	0.61	1506611872
-10.354	0.91	0.869	-0.488	0.305	-0.061	2.082	-8.502	-0.877	-0.61	-0.122	1.587	2.729	9.774	1.3	0.366	-0.305	-1.038	-10.354	0.91	0.869	-0.488	0.305	-0.061	2.561	9.668	2.269	-0.122	-0.305	-0.854	6.039	8.617	3.748	-1.16	-0.854	0.305	1506611872
-11.099	-0.408	0.12	-0.488	0.183	-0.549	2.363	-8.994	-0.531	-0.793	0.122	2.502	2.729	9.774	1.3	0.366	-0.244	-1.77	-11.099	-0.408	0.12	-0.488	0.183	-0.549	2.202	9.961	2.384	0.061	-0.244	-0.732	1.842	8.063	3.327	0.427	1.221	-0.977	1506611872
-11.732	-2.132	-0.574	0.549	-0.427	-0.366	2.699	-9.439	-0.146	-0.793	0.427	3.113	3.308	10.207	1.19	0.549	0.183	-2.319	-11.732	-2.132	-0.574	0.549	-0.427	-0.366	1.942	10.418	2.354	-0.183	-0.488	-0.549	1.285	8.65	2.684	2.38	-0.549	-2.075	1506611872
-10.368	-1.711	-0.061	1.465	0	0.183	2.873	-9.841	0.135	-0.61	0.366	3.174	3.808	10.859	1.147	0.61	0.488	-2.38	-10.368	-1.711	-0.061	1.465	0	0.183	1.69	11.035	2.401	-0.305	-0.427	-0.488	4.265	10.829	3.095	2.38	-0.793	-1.404	1506611872
-9.316	-0.623	-0.409	0.671	0.854	-0.122	2.749	-10.585	-0.103	-0.305	-0.61	2.808	4.087	11.663	0.974	0.488	0.366	-1.892	-9.316	-0.623	-0.409	0.671	0.854	-0.122	0.902	11.515	2.43	-0.305	0	-0.488	4.774	11.722	3.462	-0.366	-1.648	-0.305	1506611872
-10.119	-1.639	-1.847	0.244	-0.061	-0.61	3.174	-11.152	-0.194	-0.305	-0.305	2.625	4.36	11.897	0.813	0.122	0.366	-1.221	-10.119	-1.639	-1.847	0.244	-0.061	-0.61	-0.116	10.755	2.633	-0.61	0.061	-0.244	1.66	9.316	1.668	0.427	-2.075	-0.488	1506611872
-9.646	-2.305	-1.75	-0.061	-0.305	-0.427	3.457	-9.572	0.427	-0.305	-0.305	2.625	3.22	9.683	0.122	-0.061	0.427	0	-9.646	-2.305	-1.75	-0.061	-0.305	-0.427	-0.646	9.449	2.12	-1.038	-0.916	0.183	1.913	9.573	-0.275	1.16	-1.404	-1.099	1506611872
-9.193	-2.446	-1.385	-0.061	0	-0.305	3.083	-8.37	0.739	-0.793	0.793	2.197	3.22	9.683	0.122	-0.183	-0.305	1.16	-9.193	-2.446	-1.385	-0.061	0	-0.305	-0.252	9.28	1.608	-0.854	-0.671	0.244	2.768	9.883	-0.451	1.099	0.732	-0.732	1506611872
-9.427	-2.299	-1.552	0.244	0.427	-0.427	2.42	-8.685	0.475	0.305	-0.854	-0.244	2.541	9.599	-0.403	-0.61	-0.916	1.282	-9.427	-2.299	-1.552	0.244	0.427	-0.427	0.115	9.768	1.497	-0.305	0.61	0.061	1.442	9.831	0.251	0.732	0	-0.671	1506611872
-9.628	-1.91	-1.771	0.244	0.244	-0.549	2.348	-9.204	0.181	0.549	-1.77	-1.16	2.168	9.997	-1.442	-0.916	-0.549	0.61	-9.628	-1.91	-1.771	0.244	0.244	-0.549	-0.321	9.97	1.866	0.183	1.709	0.122	1.354	9.659	-0.647	0.793	-1.099	-0.732	1506611872
-9.432	-1.68	-1.631	0.183	0.122	-0.366	2.394	-9.314	0.19	0.061	-0.854	-1.404	2.168	9.997	-1.442	-0.916	0.061	0.183	-9.432	-1.68	-1.631	0.183	0.122	-0.366	-0.738	9.879	2.263	0.244	0.977	-0.061	1.799	9.85	-0.8	0.793	-0.854	-0.854	1506611872
-9.299	-1.592	-1.704	0.244	0.122	-0.244	1.918	-8.977	0.164	0.061	-0.854	-1.404	1.884	9.691	-1.798	-0.488	0	0.427	-9.299	-1.592	-1.704	0.244	0.122	-0.244	-1.109	9.426	2.422	-0.061	0.549	-0.122	2.193	9.737	-0.672	0.732	-0.122	-0.977	1506611872
-9.505	-1.715	-1.737	0.366	-0.061	-0.061	1.918	-8.977	0.164	-0.122	-0.061	-1.465	1.785	9.426	-1.686	0.305	-0.244	0.854	-9.505	-1.715	-1.737	0.366	-0.061	-0.061	-1.457	9.289	2.373	-0.305	0.183	-0.183	2.439	9.55	-0.651	0.793	0.183	-0.916	1506611873
-9.44	-1.786	-1.586	0.549	-0.061	0.122	0.916	-8.503	0.16	0	-0.061	-1.465	1.7	9.554	-1.547	0.488	-0.122	1.038	-9.44	-1.786	-1.586	0.549	-0.061	0.122	-1.669	9.252	2.249	-0.244	-0.366	-0.244	2.425	9.595	-0.523	0.671	-0.183	-0.854	1506611873
-9.426	-1.637	-1.547	0.916	0	0	0.839	-8.465	0.112	-0.061	-0.061	-1.038	1.409	9.489	-1.266	0.366	-0.61	1.16	-9.426	-1.637	-1.547	0.916	0	0	-1.678	9.195	2.006	0	-0.549	-0.305	2.303	9.716	-0.122	0.427	-0.671	-0.61	1506611873
-9.624	-1.415	-1.611	0.854	-0.366	-0.183	0.932	-8.546	0.161	-0.305	0.366	-0.366	1.32	9.439	-0.992	0.122	-1.282	0.854	-9.624	-1.415	-1.611	0.854	-0.366	-0.183	-1.298	9.33	1.869	0.244	-0.61	-0.427	2.436	9.629	-0.104	-0.183	-0.488	-0.427	1506611873
-9.574	-1.668	-1.651	0.549	-0.549	-0.427	0.999	-8.65	0.266	-0.549	1.038	0.305	1.467	9.463	-0.748	-0.305	-1.648	0.488	-9.574	-1.668	-1.651	0.549	-0.549	-0.427	-0.67	9.432	1.653	0.305	-0.916	-0.61	2.279	9.582	-0.373	-0.488	-0.732	-0.305	1506611873
-9.606	-1.931	-1.547	0.427	-0.549	-0.488	1.172	-8.662	0.354	-0.732	1.16	0.854	1.72	9.39	-0.428	-0.549	-2.014	0.183	-9.606	-1.931	-1.547	0.427	-0.549	-0.488	0.039	9.583	1.416	0.427	-0.977	-0.854	2.03	9.667	-0.598	-0.488	-0.427	-0.305	1506611873
-9.531	-2.15	-1.339	0.244	-0.427	-0.549	1.379	-8.764	0.386	-0.732	1.16	0.854	2.887	9.44	-0.299	-0.793	-2.38	-0.366	-9.531	-2.15	-1.339	0.244	-0.427	-0.549	0.941	9.794	1.254	0.305	-0.488	-0.977	1.962	9.673	-0.402	-0.854	-0.122	0	1506611873
-9.29	-2.626	-1.214	0	-0.244	-0.854	1.543	-8.869	0.266	-0.488	0.793	0.916	2.887	9.44	-0.299	-0.732	-1.709	-1.038	-9.29	-2.626	-1.214	0	-0.244	-0.854	1.708	9.929	1.315	-0.061	0.366	-1.099	1.804	9.734	-0.574	-0.977	0.122	0.183	1506611873
-8.623	-3.253	-0.888	-0.183	0	-0.977	1.599	-8.666	-0.038	-0.427	0.488	0.732	3.406	9.354	-0.348	-0.427	-0.671	-1.526	-8.623	-3.253	-0.888	-0.183	0	-0.977	1.736	9.833	1.443	-0.244	1.221	-1.343	1.701	9.868	-0.617	-1.038	0	0.305	1506611873
-8.604	-3.405	-0.079	0.305	-0.305	-0.977	1.598	-8.403	-0.356	-0.488	0.549	0.854	3.858	8.813	-0.065	-0.061	-0.366	-1.831	-8.604	-3.405	-0.079	0.305	-0.305	-0.977	1.342	9.38	1.633	-0.244	1.77	-1.587	1.863	9.716	0.126	-2.014	0.488	1.038	1506611873
-9.33	-2.637	0.151	0.061	-0.732	-1.831	1.555	-7.812	-0.581	-0.549	0.366	0.977	3.858	8.813	-0.065	0.244	-0.061	-1.709	-9.33	-2.637	0.151	0.061	-0.732	-1.831	1.125	8.301	1.97	-0.305	2.258	-1.831	1.653	9.68	1.138	-2.808	0.549	2.014	1506611873
-9.201	-2.28	0.323	-0.671	-0.61	-3.235	1.413	-6.858	-0.871	-0.488	-0.366	0.671	3.798	7.824	0.24	0.549	0.549	-1.282	-9.201	-2.28	0.323	-0.671	-0.61	-3.235	1.202	7.446	2.222	-0.671	2.93	-2.014	0.562	10.563	1.7	-2.869	-0.244	2.258	1506611873
-8.498	-2.205	0.736	0	-0.061	-3.784	1.577	-6.732	-1.127	-0.183	-0.549	0.61	2.918	7.358	0.681	0.61	0.793	-0.793	-8.498	-2.205	0.736	0	-0.061	-3.784	0.901	7.287	2.338	-0.549	3.357	-2.136	-0.622	10.49	1.445	-3.479	-1.587	1.892	1506611873
-9.28	-2.082	0.104	-0.366	-0.793	-3.54	1.952	-7.151	-1.291	0	0.366	1.221	2.918	7.358	0.681	0.122	0.366	-0.61	-9.28	-2.082	0.104	-0.366	-0.793	-3.54	0.08	6.807	2.274	0	2.93	-2.075	0.177	9.625	1	-2.808	-2.563	1.465	1506611873
-8.672	-3.844	-0.267	-0.183	-0.916	-4.15	2.138	-7.065	-1.397	0.122	0.916	1.282	2.805	6.727	1.011	-0.061	0.244	-0.427	-8.672	-3.844	-0.267	-0.183	-0.916	-4.15	-0.95	5.704	2.062	0.061	2.014	-1.709	2.043	8.106	1.022	-1.587	-1.404	0.549	1506611873
-8.138	-3.573	0.815	1.465	-0.732	-3.357	2.339	-6.586	-1.284	0.183	0.671	0.793	2.601	5.889	1.146	0	-0.122	-0.122	-8.138	-3.573	0.815	1.465	-0.732	-3.357	-1.842	5.169	1.823	0.366	0.977	-1.16	5.395	8.162	2.369	-1.038	1.038	0	1506611873
-7.464	-2.798	0.514	1.465	-0.671	-4.272	2.476	-6.247	-0.981	0.183	0.671	0.793	2.352	5.782	1.054	-0.122	-0.671	0.122	-7.464	-2.798	0.514	1.465	-0.671	-4.272	-2.54	5.834	1.491	1.16	0.122	-0.427	6.602	10.238	3.077	-1.221	4.517	2.075	1506611873
-7.317	-3.14	0.03	0.732	-0.244	-3.845	2.318	-6.266	-0.623	-0.183	0.427	-0.183	2.437	6.294	0.779	-0.488	-0.61	-0.061	-7.317	-3.14	0.03	0.732	-0.244	-3.845	-2.482	6.913	1.264	1.404	0.183	0.244	1.805	6.361	3.036	-1.038	-2.747	0.977	1506611873
-8.349	-3.206	-0.337	-0.916	-0.732	-3.723	2.314	-6.546	-0.095	-0.183	0.427	-0.183	2.391	7.34	0.574	-0.61	-1.099	-0.305	-8.349	-3.206	-0.337	-0.916	-0.732	-3.723	-2.172	7.979	1.628	2.441	0.977	0.061	4.939	7.672	3.137	-2.197	-1.16	1.648	1506611873
-7.336	-4.585	0.1	-0.549	0	-3.479	2.321	-6.989	0.196	0.671	1.221	-0.427	2.608	8.257	-0.061	-0.793	-1.77	-0.366	-7.336	-4.585	0.1	-0.549	0	-3.479	-1.852	9.094	1.723	1.831	2.075	0.122	5.992	7.179	3.607	-2.319	1.587	2.014	1506611873
-7.546	-6.186	0.906	-0.916	0.671	-2.625	2.425	-7.849	0.495	1.038	1.282	-0.366	3.528	9.308	0.047	0.061	-0.61	-0.305	-7.546	-6.186	0.906	-0.916	0.671	-2.625	-2.626	10.354	1.257	1.587	3.113	0.549	4.67	6.602	4.118	-2.441	0.793	1.343	1506611873
-7.823	-6.153	0.364	-0.427	0.916	-2.441	2.332	-9.751	0.05	1.16	1.16	-0.427	4.197	10.994	-0.023	0.61	1.221	0	-7.823	-6.153	0.364	-0.427	0.916	-2.441	-3.407	11.143	0.562	0.305	3.113	0.671	4.438	6.49	4.183	-2.93	-0.977	0.854	1506611873
-7.173	-6.047	-0.004	-0.977	0.366	-1.831	2.128	-11.196	-0.505	1.16	-1.465	-1.099	3.799	11.734	-0.439	0.671	1.343	1.099	-7.173	-6.047	-0.004	-0.977	0.366	-1.831	-3.224	11.003	0.957	0.122	2.93	0.854	5.755	7.389	3.688	-2.991	1.77	1.953	1506611873
-6.982	-7.448	0.205	-1.343	0.61	-0.977	2.25	-10.636	-0.426	1.16	-1.465	-1.099	3.046	11.386	-0.252	1.099	0.732	2.075	-6.982	-7.448	0.205	-1.343	0.61	-0.977	-4.067	10.435	0.356	-0.305	3.052	1.526	5.398	5.998	5.102	-3.296	1.587	1.892	1506611873
-6.948	-8.202	-0.342	-0.854	0.549	-0.488	2.16	-10.702	-0.019	0.671	-1.648	-3.235	2.446	11.635	-0.139	0.793	0.854	2.258	-6.948	-8.202	-0.342	-0.854	0.549	-0.488	-4.211	10.713	-0.309	0.854	1.526	1.831	5.271	5.998	5.405	-3.906	2.319	2.258	1506611873
-6.871	-8.766	-0.215	-0.854	0.549	-0.366	1.843	-11.115	0.207	0.366	-2.014	-2.93	2.059	12.427	-0.79	-0.793	-0.793	2.502	-6.871	-8.766	-0.215	-0.854	0.549	-0.366	-3.315	11.83	0.03	0.732	1.77	1.831	4.681	5.552	5.345	-2.93	0.122	0.977	1506611874
-7.254	-8.978	-0.639	-0.366	0.732	-0.427	2.004	-11.359	-0.049	0.183	-4.089	-2.869	2	12.711	-1.125	-0.488	-3.296	3.418	-7.254	-8.978	-0.639	-0.366	0.732	-0.427	-3.199	11.898	-0.006	0	1.343	1.404	3.588	5.966	6.036	-2.991	-0.122	0.305	1506611874
-7.007	-9.221	-0.44	-0.427	0.427	-0.671	2.802	-10.813	-0.087	0.183	-4.089	-2.869	2.718	12.3	-0.952	0	-2.93	4.089	-7.007	-9.221	-0.44	-0.427	0.427	-0.671	-2.568	11.752	-0.371	0.427	0.793	1.16	4.736	6.03	6.455	-2.747	-0.061	0.366	1506611874
-6.962	-9.77	-0.278	0.122	0.183	-0.916	2.851	-10.599	-0.807	-0.122	-1.77	-2.258	2.919	12.145	-0.659	-1.465	-2.502	3.845	-6.962	-9.77	-0.278	0.122	0.183	-0.916	-1.816	11.805	-0.147	0.488	0.916	0.916	5.308	5.816	7.19	-2.258	0.488	0.244	1506611874
-7.245	-9.075	-1.023	0.305	0.061	-1.099	2.931	-10.349	-1.235	0.061	-2.93	-2.38	3.626	11.794	0.25	-2.319	-1.648	3.235	-7.245	-9.075	-1.023	0.305	0.061	-1.099	-1.745	11.832	-0.28	0.488	0.366	0.854	4.445	5.874	7.995	-2.136	0.305	-0.122	1506611874
-6.491	-8.658	-0.598	0.122	-0.061	-1.221	3.516	-9.961	-1.312	-0.366	-2.197	-2.014	4.394	11.511	0.278	-1.282	-2.258	2.258	-6.491	-8.658	-0.598	0.122	-0.061	-1.221	-1.603	12.106	-0.036	0.122	0.122	0.793	4.852	5.386	8.216	-1.648	0.061	-0.488	1506611874
-6.081	-8.643	-0.528	0.183	0.305	-0.916	3.797	-9.711	-0.841	-0.244	-0.977	-1.343	5.101	11.152	0.117	-1.099	-1.648	1.831	-6.081	-8.643	-0.528	0.183	0.305	-0.916	-0.976	11.774	-0.24	-0.244	0.671	0.671	5.688	4.878	7.709	-1.221	0.61	-0.488	1506611874
-6.089	-8.16	-0.775	0	0.061	-0.732	3.834	-9.787	-1.097	0.732	-0.793	-0.549	5.624	10.414	0.205	-0.793	-0.549	1.343	-6.089	-8.16	-0.775	0	0.061	-0.732	-0.717	11.367	-0.035	-0.427	0.427	0.549	4.861	4.521	7.607	-0.793	0.305	-0.488	1506611874
-5.814	-8.002	-0.729	-0.122	0.305	-0.549	3.901	-9.688	-0.481	0.732	-0.61	-0.549	5.706	9.897	0.014	-0.427	0.977	0.305	-5.814	-8.002	-0.729	-0.122	0.305	-0.549	-0.78	10.95	-0.074	-0.732	1.038	0.549	5.223	4.267	7.642	-0.732	-0.061	-0.549	1506611874
-5.852	-8.086	-0.781	-0.244	0.366	-0.122	4.082	-9.615	-0.584	-0.122	-0.244	-0.854	4.931	9.704	-0.231	-0.244	0.549	-0.122	-5.852	-8.086	-0.781	-0.244	0.366	-0.122	-0.947	10.599	-0.562	-0.427	0.427	0.61	5.294	3.925	7.223	-0.61	-0.183	-0.366	1506611874
-6.119	-8.222	-0.928	-0.366	0.488	0.244	4.078	-9.424	-0.645	-0.122	-0.244	-0.854	5.146	9.367	-0.488	-0.061	1.038	-0.183	-6.119	-8.222	-0.928	-0.366	0.488	0.244	-0.853	10.439	-0.122	-0.488	0.732	0.305	5.676	3.592	6.836	-0.183	-0.183	-0.183	1506611874
-6.302	-8.277	-0.95	-0.183	0.244	0.488	4.057	-10.121	-1.446	1.038	0.366	-0.122	5.643	9.287	-0.719	0.244	2.319	-0.122	-6.302	-8.277	-0.95	-0.183	0.244	0.488	-0.746	10.928	-0.341	-0.122	0.61	0.488	5.74	3.73	7.191	0.061	-0.549	0.122	1506611874
-6.715	-9.128	-1.02	-0.183	0.244	0.732	4.173	-10.127	-1.255	0.183	0.488	-0.183	5.314	10.343	0.071	-1.831	2.136	0.061	-6.715	-9.128	-1.02	-0.183	0.244	0.732	-0.888	11.518	-0.248	0.305	-0.122	0.366	5.493	3.835	7.561	0.061	-0.183	0.366	1506611874
-7.167	-9.234	-1.337	0.122	-0.366	0.977	4.204	-10.99	0.333	3.052	0.366	-1.038	5.983	10.602	1.013	-2.625	2.319	0.854	-7.167	-9.234	-1.337	0.122	-0.366	0.977	-0.791	12.228	0.077	0.122	0.122	0.183	5.009	3.773	7.705	0.122	-0.61	-0.061	1506611874
-7.218	-9.386	-1.16	0.366	-0.427	1.16	3.368	-11.149	0.681	1.526	-1.587	-0.549	5.051	10.66	1.934	-0.488	-0.732	0.305	-7.218	-9.386	-1.16	0.366	-0.427	1.16	-1.274	12.538	-0.151	0.366	-0.732	-0.122	5.975	4.084	8.311	0.427	-1.16	-0.122	1506611874
-7.837	-9.41	-1.156	0.549	-0.61	1.343	3.862	-11.197	0.957	-0.916	-0.732	-0.671	5.228	11.312	2.531	0.061	-1.831	0.549	-7.837	-9.41	-1.156	0.549	-0.61	1.343	-1.103	13.243	0.093	0.244	-1.16	-0.427	6.379	3.923	7.824	1.038	-1.465	-0.244	1506611874
-7.906	-9.302	-0.888	0.61	-0.671	1.343	3.862	-11.197	0.957	-0.916	-0.732	-0.671	6.225	11.835	2.131	0.488	0.427	0.366	-7.906	-9.302	-0.888	0.61	-0.671	1.343	-1.355	13.796	-0.228	-0.366	-1.038	-0.61	6.631	4.28	7.483	1.77	-1.77	-0.427	1506611874
-8.018	-8.975	-0.641	0.488	-0.549	1.587	4.668	-11.777	-0.877	-2.014	0.183	-1.099	6.535	12.635	1.249	0.61	-0.122	0.366	-8.018	-8.975	-0.641	0.488	-0.549	1.587	-1.934	13.548	-0.61	-0.366	-2.136	-1.343	6.968	4.576	7.307	2.014	-1.282	-0.305	1506611874
-7.927	-8.423	-0.404	0.366	-0.488	1.77	5.369	-11.38	-1.203	-1.831	1.892	0.061	6.458	12.019	0.657	0.732	-0.122	0.793	-7.927	-8.423	-0.404	0.366	-0.488	1.77	-1.01	13.123	-0.316	-0.366	-2.197	-1.038	7.174	4.735	6.849	2.625	-0.977	0.122	1506611874
-8.162	-7.709	-0.322	0.122	-0.977	2.136	5.138	-10.903	-0.994	-1.831	-1.221	0.488	6.86	11.219	0.859	1.099	0.793	-0.061	-8.162	-7.709	-0.322	0.122	-0.977	2.136	-0.346	13.299	-0.382	-1.526	-1.465	-1.16	6.8	4.947	6.196	3.296	-1.16	-0.305	1506611874
-8.581	-7.435	-0.093	0.183	-1.099	2.563	6.12	-10.409	-1.047	-1.831	-1.221	0.488	6.903	11.282	0.55	0.977	-0.122	-0.366	-8.581	-7.435	-0.093	0.183	-1.099	2.563	-1.058	12.941	-0.091	-1.587	-2.441	-0.977	6.023	5.335	5.989	3.357	-1.038	-0.427	1506611874
-8.167	-7.344	0.37	0.977	-0.488	3.174	7.129	-10.119	-1.418	-1.709	2.258	1.526	6.938	10.689	0.037	1.16	0.977	-0.793	-8.167	-7.344	0.37	0.977	-0.488	3.174	-1.29	12.219	0.042	-1.221	-1.953	-0.366	5.773	5.844	5.844	2.869	-1.404	-0.916	1506611874
-8.074	-6.663	0.104	0.977	0.732	3.235	6.175	-9.408	-1.573	-1.343	2.014	1.526	7.209	9.812	0.172	1.465	1.892	-1.16	-8.074	-6.663	0.104	0.977	0.732	3.235	-1.056	11.238	0.191	-1.343	-1.526	-0.244	4.669	5.784	5.788	2.808	-1.526	-1.77	1506611874
-7.818	-5.845	-0.008	0.916	0.793	2.808	5.613	-8.715	-1.184	-1.526	1.587	1.892	7.088	9.43	0.179	0.732	0.183	-0.427	-7.818	-5.845	-0.008	0.916	0.793	2.808	-1.354	10.674	0.49	-1.038	-2.38	-0.061	4.858	7.084	6.008	2.502	-0.854	-2.563	1506611874
-7.766	-4.722	-0.181	0.549	1.099	2.93	5.523	-8.215	-1.272	-0.977	2.258	1.587	6.925	8.814	0.086	0.854	0.488	-0.61	-7.766	-4.722	-0.181	0.549	1.099	2.93	-0.768	10.707	0.64	-0.793	-1.709	0.488	7.489	-3.991	-11.505	2.808	-0.854	-2.563	1506611874
-7.73	-3.723	-0.243	0.488	0.366	3.296	5.05	-7.711	-1.359	0	1.16	0.854	6.556	8.429	-0.048	1.343	0.916	-0.977	-7.73	-3.723	-0.243	0.488	0.366	3.296	-0.741	9.445	1.177	-1.16	-1.343	0.671	5.158	7.79	3.009	2.319	-0.671	-3.662	1506611875
-7.138	-3.112	-0.367	0	0.549	3.662	4.455	-6.673	-0.987	0.305	-0.061	0.366	5.986	7.724	0.166	0.977	0.366	-0.488	-7.138	-3.112	-0.367	0	0.549	3.662	-1.501	8.009	1.147	-0.977	-1.709	0.549	4.165	7.355	2.138	2.625	-0.122	-3.54	1506611875
-6.98	-3.274	-0.751	-0.793	0.793	3.601	4.171	-5.691	-0.694	0.305	-0.061	0.366	5.503	6.714	0.621	0.671	0	0.061	-6.98	-3.274	-0.751	-0.793	0.793	3.601	-1.753	6.839	1	-0.732	-1.282	0.916	3.183	7.757	1.933	2.93	-0.854	-3.906	1506611875
-6.557	-3.667	-1.135	-0.732	0.366	2.869	4.12	-4.912	-0.482	-0.122	-0.61	-0.854	5.034	5.747	0.908	0.488	0.244	0.366	-6.557	-3.667	-1.135	-0.732	0.366	2.869	-1.42	5.705	0.799	-0.854	-1.953	1.282	2.649	8.955	1.44	2.686	-0.366	-3.723	1506611875
-6.231	-4.101	-0.985	0.061	0.61	2.502	4.12	-4.273	-0.151	-0.183	-0.916	-1.953	4.256	4.899	1.026	0.305	0.244	0.671	-6.231	-4.101	-0.985	0.061	0.61	2.502	-0.9	5.038	0.597	-0.977	-3.174	1.404	2.292	8.908	1.238	2.441	-0.427	-3.296	1506611875
-6.077	-4.213	-1.097	0.916	0.916	2.625	3.927	-3.736	-0.106	-0.305	-1.343	-2.808	3.875	4.327	1.089	0.183	0.244	0.916	-6.077	-4.213	-1.097	0.916	0.916	2.625	-0.315	4.819	0.403	-0.916	-3.357	1.343	2.052	8.582	1.353	1.953	-0.61	-2.258	1506611875
-6.742	-3.963	-1.398	1.587	0.549	2.014	4.009	-3.368	-0.062	-0.549	-0.366	-2.991	3.787	4.107	1.186	-0.061	0.549	0.916	-6.742	-3.963	-1.398	1.587	0.549	2.014	-0.1	4.767	0.352	-1.099	-2.441	1.404	0.864	8.555	1.006	1.16	-2.014	-1.648	1506611875
-8.586	-3.462	-1.902	1.892	0.305	1.526	3.966	-3.242	-0.525	-0.977	0.488	-2.93	3.896	4.158	0.835	-0.366	0.916	1.282	-8.586	-3.462	-1.902	1.892	0.305	1.526	-0.34	5.449	0.409	-1.038	-1.892	1.892	2.395	9.278	0.033	0.916	-2.441	-0.732	1506611875
-9.77	-2.744	-1.445	0.854	0	1.221	4.386	-3.914	-1.304	-1.465	0.183	-2.502	4.217	5.127	-0.007	-0.854	0.366	1.404	-9.77	-2.744	-1.445	0.854	0	1.221	-0.373	7.73	0.324	-0.61	-2.258	1.892	2.811	9.813	0.348	-0.549	-0.183	0.488	1506611875
-10.514	-2.978	-1.672	0.366	-0.427	0.793	5.316	-5.106	-1.829	-1.587	0.488	-1.77	4.764	6.91	-0.815	-1.587	-0.366	1.16	-10.514	-2.978	-1.672	0.366	-0.427	0.793	0.694	9.896	0.333	-0.488	-3.357	0.977	1.554	10.383	1.542	-1.099	0.61	1.038	1506611875
-10.287	-4.282	-1.223	1.404	-0.732	0.488	6.151	-5.961	-2.079	-1.404	-0.061	-0.977	4.959	8.307	-0.955	-2.197	-1.404	0.977	-10.287	-4.282	-1.223	1.404	-0.732	0.488	1.772	10.703	1.455	0.122	-2.991	-0.305	0.488	10.88	0.736	-1.404	-0.183	0.977	1506611875
-9.418	-4.424	-0.415	2.93	-0.61	0.549	7.526	-6.062	-2.071	-1.587	0.671	-0.244	5.329	8.733	-0.574	-2.441	-1.831	0.671	-9.418	-4.424	-0.415	2.93	-0.61	0.549	1.427	9.997	1.705	-0.366	-3.418	-0.854	0.199	10.695	0.834	-1.343	-0.366	0.977	1506611875
-9.264	-2.598	0.304	4.089	-0.305	0.244	8.095	-5.833	-1.95	-2.014	1.953	-0.366	5.52	8.288	0.164	-2.502	-2.319	0.61	-9.264	-2.598	0.304	4.089	-0.305	0.244	0.542	9.238	1.253	-0.977	-3.845	-0.549	0.617	10.184	1.793	-1.953	0	1.282	1506611875
-9.987	-0.551	-0.093	3.784	-0.183	-0.122	7.592	-5.291	-1.766	-2.441	2.075	-0.61	5.495	7.931	0.88	-2.625	-2.808	0.854	-9.987	-0.551	-0.093	3.784	-0.183	-0.122	0.67	9.607	1.513	-0.854	-3.479	-0.488	0.872	9.853	2.622	-2.319	-1.099	0.671	1506611875
-10.706	-0.537	-0.123	2.991	-0.732	-0.427	7.12	-4.822	-2.298	-2.441	2.075	-0.61	5.981	8.252	0.873	-2.686	-2.747	0.732	-10.706	-0.537	-0.123	2.991	-0.732	-0.427	1.208	10.137	2.433	-0.61	-3.418	-0.854	0.117	9.767	2.156	-1.831	-3.357	-1.16	1506611875
-9.496	-0.902	0.325	3.174	-0.366	-0.305	7.124	-4.752	-3.237	-2.991	2.991	0.366	6.056	8.648	0.286	-2.93	-2.93	0.732	-9.496	-0.902	0.325	3.174	-0.366	-0.305	1.412	10.374	2.559	-0.854	-4.395	-0.916	0.665	9.415	1.689	-1.038	-3.113	-1.892	1506611875
-8.67	-0.88	0.605	3.723	-0.305	0	7.644	-5.416	-3.938	-2.93	2.991	0.61	6.154	8.619	0.595	-2.869	-3.113	0.61	-8.67	-0.88	0.605	3.723	-0.305	0	1.317	9.81	1.971	-1.038	-5.859	-0.854	1.148	9.08	1.82	-1.404	-2.686	-2.502	1506611875
-8.589	-0.967	0.9	4.15	0.122	0.305	7.894	-5.668	-4.356	-3.052	3.174	0.183	6.245	7.963	1.125	-2.747	-3.418	0.427	-8.589	-0.967	0.9	4.15	0.122	0.305	1.352	8.701	1.778	-1.526	-5.981	-0.671	-0.128	8.815	3.024	-1.282	-4.578	-2.991	1506611875
-9.045	-1.107	0.87	4.028	0.61	0.061	7.383	-5.173	-4.387	-3.418	3.113	-0.427	6.436	7.13	1.381	-2.808	-2.991	0.732	-9.045	-1.107	0.87	4.028	0.61	0.061	1.771	8.559	1.726	-1.892	-5.249	-0.366	0.535	9.384	1.599	-2.502	-6.042	-3.662	1506611875
-9.743	-1.192	0.834	3.845	0.793	0	6.845	-4.803	-4.552	-3.723	3.235	-0.488	6.58	6.923	1.347	-2.991	-2.686	0.916	-9.743	-1.192	0.834	3.845	0.793	0	2.061	9.327	1.674	-1.648	-5.188	-0.549	1.638	9.847	1.25	-2.563	-5.676	-3.357	1506611875
-9.94	-1.099	0.904	3.601	0.671	-0.122	6.753	-4.591	-4.876	-3.845	3.174	-0.183	6.7	7.197	0.947	-3.174	-2.93	0.732	-9.94	-1.099	0.904	3.601	0.671	-0.122	2.324	9.782	1.86	-1.404	-5.188	-0.854	2.613	9.727	2.115	-2.136	-5.066	-2.808	1506611875
-9.455	-1.024	0.921	3.418	0.549	-0.427	7.031	-4.444	-4.922	-3.845	3.54	0	7.145	7.392	0.647	-3.723	-3.174	0.549	-9.455	-1.024	0.921	3.418	0.549	-0.427	2.332	9.434	1.97	-1.465	-5.188	-0.916	3.153	9.272	2.938	-1.953	-5.066	-2.38	1506611875
-9.351	-1.089	0.937	3.235	0.549	-0.61	7.13	-4.317	-4.668	-3.723	3.296	-0.122	7.399	7.076	0.773	-3.906	-3.174	0.671	-9.351	-1.089	0.937	3.235	0.549	-0.61	2.401	9.036	1.897	-1.648	-5.188	-0.854	2.316	8.892	3.594	-2.014	-4.944	-1.831	1506611875
-9.433	-1.287	1	3.052	0.671	-0.61	7.345	-4.114	-4.273	-3.601	2.93	-0.244	7.456	6.678	1.19	-3.723	-2.991	0.732	-9.433	-1.287	1	3.052	0.671	-0.61	2.553	8.809	1.949	-1.77	-5.005	-0.854	1.615	8.799	3.473	-2.197	-4.456	-1.221	1506611875
-9.501	-1.341	1.211	3.235	1.16	-0.549	7.393	-3.948	-3.852	-3.601	2.93	-0.244	7.428	6.523	1.315	-3.906	-2.869	0.793	-9.501	-1.341	1.211	3.235	1.16	-0.549	2.914	8.848	2.098	-1.648	-4.944	-0.977	2.413	8.463	3.342	-1.526	-4.15	-0.854	1506611875
-9.83	-1.166	1.37	3.357	1.221	-0.549	7.641	-4.042	-3.816	-3.845	2.747	-0.244	7.376	6.291	1.117	-4.028	-3.052	0.916	-9.83	-1.166	1.37	3.357	1.221	-0.549	3.246	8.89	2.256	-1.587	-4.7	-1.16	2.361	8.142	3.223	-0.732	-4.517	-0.427	1506611876
-10.312	-1.135	1.121	3.54	1.343	-0.61	7.685	-4.244	-3.738	-3.845	2.747	-0.244	7.727	6.033	0.941	-3.845	-2.808	0.732	-10.312	-1.135	1.121	3.54	1.343	-0.61	3.135	8.8	2.407	-1.587	-4.395	-1.221	2.383	7.74	3.758	0.671	-4.395	-0.488	1506611876
-11.653	-1.745	0.377	3.113	1.465	-1.038	7.532	-4.308	-3.636	-3.418	2.136	-0.244	7.996	5.776	0.72	-3.479	-2.747	0.793	-11.653	-1.745	0.377	3.113	1.465	-1.038	2.887	8.924	2.426	-1.526	-4.395	-1.16	2.278	9.247	3.808	1.892	-4.517	-1.587	1506611876
-10.646	-0.693	0.757	3.479	0.305	0.183	7.607	-4.42	-3.372	-3.113	1.953	0	8.165	5.618	0.45	-3.296	-2.563	0.793	-10.646	-0.693	0.757	3.479	0.305	0.183	2.704	9.562	2.253	-1.282	-4.395	-1.038	5.411	9.219	4.078	2.441	-4.7	0.061	1506611876
-9.51	-2.108	-0.94	3.235	1.16	0	7.684	-4.652	-2.887	-2.93	1.648	0.183	8.422	5.527	0.142	-3.113	-2.441	0.488	-9.51	-2.108	-0.94	3.235	1.16	0	2.498	10.125	2.171	-0.732	-3.54	-0.916	0.902	9.476	1.488	3.113	-4.089	-1.77	1506611876
-9.264	-2.661	-2.193	4.089	1.282	0.671	8.126	-4.746	-2.443	-2.808	1.465	0.427	9.149	5.699	-0.447	-3.174	-1.953	0.183	-9.264	-2.661	-2.193	4.089	1.282	0.671	2.152	10.569	1.808	-0.854	-3.479	-0.549	3.376	9.586	-1.069	2.502	-4.517	-0.61	1506611876
-9.348	-2.933	-2.616	4.272	1.587	0.854	8.57	-5.06	-1.817	-2.563	1.831	0.244	9.51	5.735	-0.681	-3.174	-1.587	0.244	-9.348	-2.933	-2.616	4.272	1.587	0.854	1.659	10.294	1.324	-0.854	-3.296	-0.488	2.329	10.288	-0.849	1.953	-1.16	-0.427	1506611876
-9.524	-2.789	-2.635	4.883	2.014	1.038	8.415	-5.375	-1.287	-2.38	1.587	-0.305	9.391	5.466	-0.463	-2.747	-1.404	0.305	-9.524	-2.789	-2.635	4.883	2.014	1.038	1.202	10.11	1.305	-0.61	-2.563	-0.244	0.239	10.496	-0.973	1.953	-3.54	-0.793	1506611876
-9.475	-2.067	-2.806	5.066	1.526	0.793	8.244	-5.791	-1.103	-2.38	0.549	-0.427	9.136	5.401	-0.66	-2.563	-1.465	0.488	-9.475	-2.067	-2.806	5.066	1.526	0.793	0.705	10.021	1.223	-0.183	-2.136	-0.061	1.361	10.28	-1.522	2.136	-3.967	-0.916	1506611876
-9.119	-1.576	-2.736	4.944	1.343	0.549	8.463	-5.716	-1.317	-2.441	0.854	-0.122	8.937	5.569	-1.005	-2.686	-1.16	0.549	-9.119	-1.576	-2.736	4.944	1.343	0.549	0.705	10.021	1.223	-0.183	-2.136	-0.061	2.312	9.775	-1.217	2.136	-2.869	-0.916	1506611876
-9.353	-1.376	-2.461	4.761	1.038	0.366	8.232	-4.804	-1.011	-2.625	1.16	-0.122	8.21	5.448	-0.97	-2.747	-0.916	0.793	-9.353	-1.376	-2.461	4.761	1.038	0.366	0.705	10.021	1.223	-0.183	-2.136	-0.061	2.176	9.722	-0.724	1.526	-2.808	-0.549	1506611876
-9.731	-1.219	-2.323	4.639	0.671	0.244	8.232	-4.804	-1.011	-2.625	1.16	-0.122	7.041	5.127	-0.679	-2.808	-1.648	0.916	-9.731	-1.219	-2.323	4.639	0.671	0.244	1.115	8.736	0.81	-0.244	-2.258	-0.549	1.948	9.774	-0.556	1.099	-3.235	-0.366	1506611876
-9.783	-1.002	-2.227	4.578	0.488	0.122	7.439	-3.232	-0.816	-2.808	1.404	0	6.586	4.931	-0.666	-2.747	-2.075	0.61	-9.783	-1.002	-2.227	4.578	0.488	0.122	1.461	9.132	0.865	-0.061	-2.319	-0.977	2.065	9.74	-0.854	0.61	-3.174	-0.183	1506611876
-9.701	-0.624	-2.085	4.517	0.488	0.122	7.344	-3.132	-1.322	-2.93	1.465	0.854	6.741	4.945	-0.785	-2.686	-2.014	0.122	-9.701	-0.624	-2.085	4.517	0.488	0.122	1.507	9.579	0.975	0	-2.258	-1.221	2.505	9.668	-1.046	0.305	-3.052	-0.122	1506611876
-9.871	0	-2.145	4.211	0.366	0.244	7.458	-3.143	-1.556	-2.93	1.77	1.16	7.187	5.109	-0.714	-2.808	-1.892	-0.183	-9.871	0	-2.145	4.211	0.366	0.244	1.404	9.897	0.953	-0.061	-2.502	-1.282	2.6	9.66	-1.083	0.244	-2.869	-0.122	1506611876
-9.833	0.279	-1.934	3.845	0.183	0.244	7.588	-3.161	-1.611	-2.93	1.648	1.343	7.776	5.323	-0.435	-2.93	-2.258	-0.488	-9.833	0.279	-1.934	3.845	0.183	0.244	1.232	10.147	0.958	-0.244	-3.052	-1.282	2.515	9.661	-1.275	-0.061	-3.357	-0.366	1506611876
-9.763	0.292	-2.162	3.357	0.183	0.305	7.827	-3.17	-1.857	-2.93	1.282	1.343	8.36	5.514	-0.239	-2.93	-2.258	-0.61	-9.763	0.292	-2.162	3.357	0.183	0.305	1.318	10.305	0.872	-0.671	-3.784	-0.977	2.499	9.71	-1.085	-0.488	-3.235	-0.427	1506611876
-9.519	-0.161	-2.19	3.235	0.061	0.366	7.827	-3.17	-1.857	-2.93	1.282	1.343	8.697	5.601	-0.033	-2.991	-1.831	-0.671	-9.519	-0.161	-2.19	3.235	0.061	0.366	1.713	10.481	0.671	-1.038	-4.333	-0.793	3.022	9.694	-1.322	-1.221	-3.54	-0.366	1506611876
-9.18	-1.005	-1.791	3.235	0.366	0.854	8.555	-3.426	-2.688	-3.052	1.038	1.282	8.738	5.626	0.264	-3.113	-1.77	-0.977	-9.18	-1.005	-1.791	3.235	0.366	0.854	1.925	10.105	0.501	-1.404	-5.188	-0.671	3.638	9.397	-0.696	-2.625	-3.54	0.427	1506611876
-8.982	-1.727	-1.146	2.747	1.16	1.16	8.745	-3.578	-3.097	-3.723	1.648	0.977	8.723	5.54	0.449	-3.357	-1.709	-1.099	-8.982	-1.727	-1.146	2.747	1.16	1.16	1.432	9.493	0.474	-2.075	-5.31	-0.366	3.5	9.158	0.152	-4.333	-3.296	1.404	1506611876
-11.326	-3.224	-0.962	3.174	0.122	0.793	8.509	-3.643	-3.228	-3.723	1.648	0.977	8.812	5.576	0.937	-3.723	-1.77	-0.854	-11.326	-3.224	-0.962	3.174	0.122	0.793	0.938	9.172	1.166	-1.587	-4.761	-0.183	2.3	10.733	1.37	-5.371	-3.052	2.136	1506611876
-10.798	-3	0.12	4.333	-0.854	0.916	8.532	-3.805	-3.393	-4.517	1.892	1.099	8.954	6.066	0.913	-4.272	-1.77	-0.427	-10.798	-3	0.12	4.333	-0.854	0.916	1.657	9.875	2.198	-0.916	-4.639	-0.549	2.115	11.682	3.96	-4.883	-2.686	3.235	1506611876
-11.198	-1.492	-0.115	3.784	-1.404	0.183	8.86	-4.314	-3.771	-4.578	2.441	1.465	8.853	6.844	0.592	-4.639	-2.014	-0.183	-11.198	-1.492	-0.115	3.784	-1.404	0.183	2.214	10.03	3.109	-0.366	-3.418	-1.038	-1.353	13.101	2.868	-4.822	-3.113	2.93	1506611876
-10.598	-1.72	-0.002	3.235	-1.526	-0.366	9.178	-4.667	-3.892	-4.639	2.808	1.587	8.817	7.251	0.682	-4.639	-2.136	0.061	-10.598	-1.72	-0.002	3.235	-1.526	-0.366	1.535	9.387	3.237	-0.732	-3.723	-0.732	-1.517	12.343	1.859	-5.005	-4.333	1.526	1506611876
-9.166	-1.591	0.674	3.845	-0.61	0.122	9.112	-4.668	-3.59	-4.395	3.113	1.404	8.198	7.081	1.331	-4.333	-2.197	0.427	-9.166	-1.591	0.674	3.845	-0.61	0.122	1.574	9.381	2.626	-0.488	-4.517	-0.793	0.013	10.026	1.317	-4.395	-3.906	0.366	1506611876
-8.574	-0.653	0.729	4.15	-0.061	0.244	8.984	-4.648	-3.759	-4.15	3.052	1.221	7.483	6.775	1.712	-4.028	-2.502	0.305	-8.574	-0.653	0.729	4.15	-0.061	0.244	2.183	8.896	2.628	-0.488	-4.395	-0.854	1.776	8.661	1.489	-3.784	-2.136	-0.366	1506611877
-8.385	0.141	0.794	3.723	0.183	0.183	8.447	-4.133	-3.919	-4.15	3.052	1.221	7.352	6.198	1.524	-3.906	-2.441	0.183	-8.385	0.141	0.794	3.723	0.183	0.183	2.241	8.18	2.517	-0.732	-4.15	-0.732	2.341	7.477	1.353	-3.113	-0.61	-0.732	1506611877
-8.542	0.327	1.256	2.808	0.671	-0.122	7.523	-3.514	-3.728	-4.028	3.235	0.488	7.232	5.436	1.47	-3.662	-2.38	0.305	-8.542	0.327	1.256	2.808	0.671	-0.122	2.395	8.045	2.4	-0.488	-3.845	-0.732	1.815	6.894	1.969	-1.77	0.061	-1.282	1506611877
-8.853	0.071	1.836	2.747	1.282	-0.061	6.922	-3.22	-3.557	-3.54	3.052	0.549	7.315	4.951	1.548	-3.418	-2.319	0.366	-8.853	0.071	1.836	2.747	1.282	-0.061	2.945	8.457	2.297	-0.305	-3.723	-0.793	1.701	6.842	2.744	-0.549	-1.831	-1.77	1506611877
-9.258	0.312	1.668	2.686	1.343	0	6.996	-3.351	-3.704	-3.052	3.113	0.61	7.593	4.727	1.386	-3.235	-2.319	0.305	-9.258	0.312	1.668	2.686	1.343	0	3.521	8.917	2.351	-0.244	-3.357	-0.916	2.914	6.889	3.517	0.916	-4.089	-1.953	1506611877
-10.203	0.664	1.376	1.953	0.977	0	7.05	-3.705	-3.766	-2.502	2.441	0.244	8.101	4.466	1.34	-2.869	-2.197	0.122	-10.203	0.664	1.376	1.953	0.977	0	3.972	9.179	2.424	-0.305	-2.93	-0.977	4.606	7.406	4.626	0.732	-5.005	-1.465	1506611877
-11.397	0.726	1.952	1.282	0.916	0.061	7.144	-4.034	-3.497	-1.831	1.282	0.061	8.622	4.271	1.546	-2.441	-2.075	0.061	-11.397	0.726	1.952	1.282	0.916	0.061	4.028	9.217	2.411	-0.427	-2.93	-0.854	6.465	7.797	5.938	0.061	-1.465	-0.793	1506611877
-12.769	-0.531	1.757	1.16	-0.183	-0.122	7.277	-4.369	-3.072	-1.282	0.732	0	9.08	4.011	1.842	-2.014	-1.77	0	-12.769	-0.531	1.757	1.16	-0.183	-0.122	4.021	9.622	2.361	-0.366	-2.625	-0.671	5.356	9.428	5.846	1.16	0.183	-0.732	1506611877
-11.689	-0.427	1.952	1.953	0.244	0.122	7.342	-4.718	-2.734	-0.671	-0.244	0.122	9.501	3.996	2.102	-1.587	-1.465	-0.183	-11.689	-0.427	1.952	1.953	0.244	0.122	4.041	10.919	2.158	0	-1.953	-0.671	4.232	9.576	5.743	2.197	-1.526	-0.488	1506611877
-10.003	0.342	0.998	1.221	0.183	0	7.504	-5.022	-2.765	-0.671	-0.244	0.122	10.128	4.587	1.741	-1.404	-1.16	-0.488	-10.003	0.342	0.998	1.221	0.183	0	3.884	11.531	2.36	0.061	-1.404	-0.61	2	8.953	4.314	2.014	-3.052	-1.282	1506611877
-9.276	-1.437	-0.507	1.465	0.549	-0.305	7.998	-4.972	-2.421	0.122	-1.343	1.099	10.861	5.151	1.104	-1.221	-0.732	-0.671	-9.276	-1.437	-0.507	1.465	0.549	-0.305	3.228	11.02	2.457	-0.61	-1.343	0.061	-0.42	8.446	1.933	3.601	-5.188	-2.869	1506611877
-9.148	-2.17	-1.571	1.77	0.183	0	8.521	-4.661	-1.702	0.488	-0.854	1.282	10.762	5.128	0.945	-0.488	0	-0.61	-9.148	-2.17	-1.571	1.77	0.183	0	2.366	9.885	1.865	-1.16	-1.282	0.854	3.79	9.83	-0.467	2.502	-2.502	-1.648	1506611877
-8.905	-2.4	-1.701	1.648	0.671	0.244	9.129	-4.614	-1.04	0.61	-0.488	0.977	10.316	4.713	2.054	0.427	0.977	-0.427	-8.905	-2.4	-1.701	1.648	0.671	0.244	1.355	8.734	1.054	-0.854	-0.671	0.977	2.564	9.589	-0.422	2.075	-0.732	-1.404	1506611877
-9.416	-2.123	-1.952	1.587	0.977	0.427	9.022	-4.661	-1.235	0.61	-0.488	0.977	9.429	4.417	1.709	0.061	1.038	0.061	-9.416	-2.123	-1.952	1.587	0.977	0.427	1.141	8.491	0.841	-0.671	0.488	1.282	1.12	9.939	-0.209	1.831	-1.77	-1.221	1506611877
-9.67	-1.343	-2.058	1.404	0.732	0.305	9.152	-5.288	-1.68	-0.732	-0.305	-0.427	8.918	4.259	0.842	-0.671	1.038	0.366	-9.67	-1.343	-2.058	1.404	0.732	0.305	0.932	9.229	0.834	0	1.465	1.404	1.132	9.952	-0.949	1.648	-2.563	-1.282	1506611877
-9.476	-0.916	-1.932	1.282	0.427	0	9.217	-5.841	-1.248	-0.854	0.549	-0.488	8.915	4.663	0.181	-0.916	1.526	0.244	-9.476	-0.916	-1.932	1.282	0.427	0	0.664	9.63	0.884	0.366	0.916	1.038	1.969	9.798	-1.382	1.343	-1.831	-1.343	1506611877
-9.196	-0.756	-1.803	1.099	0.244	-0.183	8.709	-5.605	-0.41	-0.732	0.671	-0.732	8.734	5.197	-0.085	-0.854	1.099	0.366	-9.196	-0.756	-1.803	1.099	0.244	-0.183	0.481	9.171	1.153	0.427	0.183	0.671	2.174	9.436	-1.449	1.465	-1.526	-1.526	1506611877
-9.257	-0.867	-1.983	0.793	0.122	-0.244	8.029	-4.906	0.219	-0.671	0.305	-0.977	8.199	5.209	0.164	-0.854	-0.183	0.977	-9.257	-0.867	-1.983	0.793	0.122	-0.244	0.962	8.855	0.987	0.549	0.305	0.366	2.078	9.409	-1.215	1.343	-1.282	-1.587	1506611877
-9.379	-1.048	-1.946	0.671	-0.061	-0.366	7.691	-4.372	0.099	-0.61	0.366	-0.977	7.909	4.784	0.072	-0.854	-0.549	1.16	-9.379	-1.048	-1.946	0.671	-0.061	-0.366	1.809	8.677	0.866	0.488	0.305	0.305	1.937	9.49	-1.113	0.977	-1.038	-1.282	1506611877
-9.397	-0.971	-1.726	0.549	-0.061	-0.366	7.516	-4.13	-0.377	-0.61	0.366	-0.977	7.657	4.234	0.139	-0.427	-0.305	0.977	-9.397	-0.971	-1.726	0.549	-0.061	-0.366	2.501	8.836	0.737	0.244	0.61	0.122	1.407	9.606	-0.806	0.488	-1.221	-1.038	1506611877
-9.484	-0.809	-1.666	0.671	-0.122	-0.427	7.575	-3.939	-0.829	-0.122	-0.122	-0.977	7.637	3.984	0.473	-0.183	-0.183	0.793	-9.484	-0.809	-1.666	0.671	-0.122	-0.427	2.425	8.989	0.567	0.061	0.61	0	1.128	9.604	-1.043	0.183	-1.587	-0.977	1506611877
-9.567	-0.563	-1.536	0.854	-0.549	-0.366	7.788	-3.748	-1.12	-0.244	0.122	-0.916	7.964	3.875	0.743	-0.183	-0.061	0.427	-9.567	-0.563	-1.536	0.854	-0.549	-0.366	2.042	9.002	0.538	0.122	0.488	0	0.98	9.648	-1.042	-0.122	-1.526	-1.038	1506611877
-9.666	-0.266	-1.55	0.732	-0.427	-0.427	7.629	-3.384	-1.056	-0.305	0	-0.854	8.263	3.835	1.062	-0.244	0	0.244	-9.666	-0.266	-1.55	0.732	-0.427	-0.427	2.005	9.16	0.706	0.061	0.122	0.061	1.258	9.589	-1.392	-0.244	-1.953	-1.221	1506611877
-10.006	-0.019	-1.854	0.427	-0.244	-0.488	7.683	-3.113	-0.958	-0.305	-0.122	-0.732	8.547	3.924	1.347	-0.366	-0.244	0.183	-10.006	-0.019	-1.854	0.427	-0.244	-0.488	2.552	9.875	0.805	0.061	0.061	-0.061	1.712	9.977	-1.776	-0.549	-1.526	-1.221	1506611877
-10.273	0.206	-2.035	0.305	-0.183	-0.366	7.974	-3.082	-1.248	-0.244	-0.366	-0.305	8.954	4.188	1.324	-0.488	-0.488	0	-10.273	0.206	-2.035	0.305	-0.183	-0.366	3.169	10.507	1.035	-0.122	-0.366	-0.366	1.853	10.404	-1.725	-1.221	-0.793	-1.16	1506611877
-10.372	0.408	-2.061	0.183	-0.366	0.122	8.323	-3.082	-1.583	-0.244	-0.366	-0.305	9.254	4.404	1.221	-0.427	-0.305	-0.366	-10.372	0.408	-2.061	0.183	-0.366	0.122	3.344	10.422	1.102	-0.61	-0.854	-0.366	1.768	10.484	-1.22	-1.709	-0.977	-1.221	1506611878
-11.269	-1.658	-1.413	-0.427	-0.488	0.488	9.213	-3.179	-1.658	-0.427	-0.244	0.671	9.36	4.189	1.954	-0.122	0.366	-0.916	-11.269	-1.658	-1.413	-0.427	-0.488	0.488	2.235	10.208	1.06	-1.099	-1.831	0.488	3.803	11.379	0.665	-4.15	-0.671	0.366	1506611878
-10.049	-3.309	-0.443	0.244	0.305	0.916	9.585	-3.508	-2.085	-0.427	-0.244	0.671	9.589	4.724	1.949	-0.366	0.488	-1.038	-10.049	-3.309	-0.443	0.244	0.305	0.916	2.444	10.963	1.461	-0.488	-1.831	0	3.285	11.013	2.754	-5.859	0.061	2.686	1506611878
-9.976	-2.712	0.25	1.282	0.122	1.648	10.231	-4.161	-2.649	-0.671	0.244	1.343	9.64	5.53	1.744	-0.732	0.305	-1.099	-9.976	-2.712	0.25	1.282	0.122	1.648	2.243	10.02	2.204	0.061	-1.648	-0.671	2.428	10.3	2.108	-4.822	-2.075	4.517	1506611878
-10.152	-1.186	0.19	0.793	-0.244	1.282	9.972	-4.252	-2.512	-0.549	0.61	0.916	9.5	5.54	1.743	-0.793	0.244	-0.916	-10.152	-1.186	0.19	0.793	-0.244	1.282	1.257	8.28	2.911	-0.061	-0.305	-0.244	1.872	11.441	1.363	-2.747	-0.488	4.578	1506611878
-10.305	-1.515	-0.059	-0.183	-0.916	0.793	9.042	-3.774	-1.684	-0.549	0.61	0.916	8.912	5.223	2.084	-0.854	0.244	-0.061	-10.305	-1.515	-0.059	-0.183	-0.916	0.793	0.898	8.543	2.901	0.366	0.549	0.305	0.512	10.85	1.431	-1.404	0.977	4.395	1506611878
-9.503	-1.55	0.055	-0.671	-0.793	0.671	8.789	-3.802	-1.855	-0.305	1.587	0.183	8.141	5.467	2.061	-0.916	-0.549	0.244	-9.503	-1.55	0.055	-0.671	-0.793	0.671	1.907	9.952	2.585	0.671	-0.122	0	0.873	10.113	1.328	-0.61	0.977	4.272	1506611878
-8.924	-0.932	0.071	-0.916	-0.793	0.427	8.748	-4.514	-2.303	-0.183	1.892	0.183	8.165	5.991	1.768	-0.732	-0.793	-0.122	-8.924	-0.932	0.071	-0.916	-0.793	0.427	2.699	9.625	2.55	0.427	-0.549	-0.366	1.867	9.654	1.062	0.122	3.357	4.211	1506611878
-8.504	-0.912	0.153	-0.916	-0.549	0.122	8.357	-4.731	-2.548	-0.061	1.343	-0.244	8.18	5.71	1.83	-0.549	-0.732	-0.305	-8.504	-0.912	0.153	-0.916	-0.549	0.122	2.597	8.344	2.371	-0.122	0.061	-0.122	1.221	8.793	1.331	0.427	4.578	3.479	1506611878
-8.006	-1.096	0.322	-0.671	0.061	0.122	7.547	-4.444	-2.108	0	1.648	-0.854	7.788	4.749	2.335	-0.366	-0.427	0.122	-8.006	-1.096	0.322	-0.671	0.061	0.122	2.424	7.903	2.009	-0.061	0.366	0.061	-0.273	8.232	0.993	1.221	3.845	2.441	1506611878
-8.134	-0.78	0.396	-0.244	0.793	0.122	6.91	-4.211	-1.936	0	1.648	-0.854	7.58	4.292	2.853	-0.366	0.244	0	-8.134	-0.78	0.396	-0.244	0.793	0.122	2.509	7.98	1.973	0.061	0.305	-0.061	-0.83	7.98	0.897	1.831	1.221	1.16	1506611878
-8.885	-0.505	0.194	-0.305	0.977	-0.244	6.833	-3.98	-1.754	0.061	0.366	-0.671	7.429	4.303	2.567	-0.366	0.183	-0.061	-8.885	-0.505	0.194	-0.305	0.977	-0.244	2.846	8.437	2.262	0.244	0.732	-0.244	-0.004	8.234	2.157	1.953	1.038	0.61	1506611878
-9.961	0.085	0.118	-0.488	0.732	-0.366	7.076	-3.785	-1.879	0	0.977	-0.427	7.668	4.485	2.188	-0.488	-0.061	0.061	-9.961	0.085	0.118	-0.488	0.732	-0.366	2.797	9.039	2.248	0.366	0.732	-0.366	1.973	8.073	3.356	1.831	-0.305	-0.244	1506611878
-10.895	0.508	0.194	-0.427	0.732	0.061	7.714	-3.927	-2.079	0.488	1.404	-0.122	8.043	4.683	2.299	0	-0.061	-0.122	-10.895	0.508	0.194	-0.427	0.732	0.061	2.527	9.13	2.293	0.366	0.488	-0.427	3.402	8.777	3.316	1.709	-1.038	-0.671	1506611878
-10.744	0.676	0.127	-0.916	0.732	0	8.422	-4.142	-1.056	0.854	1.831	0	8.531	4.868	2.887	0.305	0	0.122	-10.744	0.676	0.127	-0.916	0.732	0	2.425	9.228	2.214	0.305	0.183	-0.366	5.38	9.365	3.826	1.526	1.099	-0.183	1506611878
-10.767	1.586	0.414	-1.404	0.793	0.427	8.3	-4.119	-0.622	0.732	-0.183	0.183	8.569	4.899	3.009	0.366	0.183	0.305	-10.767	1.586	0.414	-1.404	0.793	0.427	2.632	9.5	2.208	0.305	0.244	-0.244	6.517	9.149	3.795	0.183	1.709	0.305	1506611878
-11.215	0.69	-0.158	-1.709	0.366	0.183	8.96	-4.1	-0.836	0.732	-0.183	0.183	8.684	4.896	2.674	0.427	-0.061	0.366	-11.215	0.69	-0.158	-1.709	0.366	0.183	2.816	9.848	2.269	0.305	0.122	-0.122	3.658	8.549	3.144	1.77	-1.648	-1.404	1506611878
-11.332	-1.269	-0.865	-1.282	-0.671	-0.061	9.549	-4.165	-0.595	0.488	1.099	0.61	9.301	4.858	2.522	0.793	0.671	0.366	-11.332	-1.269	-0.865	-1.282	-0.671	-0.061	2.882	10.069	1.933	0.244	-0.305	0.244	0.979	10.001	1.61	2.93	-0.244	-1.953	1506611878
-10.922	-2.281	-0.773	-0.122	-0.916	0.122	9.392	-4.395	-0.211	0.854	0.427	0.488	9.138	4.796	2.466	1.16	0.793	0.061	-10.922	-2.281	-0.773	-0.122	-0.916	0.122	2.955	10.302	1.645	0.305	-0.244	0.427	3.284	11.687	4.052	0.671	-3.235	-1.221	1506611878
-9.452	-1.452	-0.589	-0.427	-0.061	-0.061	9.371	-4.688	-0.238	1.526	0.244	0.366	9.441	4.89	2.383	1.404	0.671	-0.122	-9.452	-1.452	-0.589	-0.427	-0.061	-0.061	2.73	10.643	1.227	0.366	0.671	0.549	1.242	9.915	0.872	1.892	-1.892	-1.282	1506611878
-9.397	-1.597	-1.791	-0.732	-0.305	-0.427	9.411	-4.852	-0.115	1.77	0.793	0.305	9.932	5.319	2.182	1.526	0.916	-0.183	-9.397	-1.597	-1.791	-0.732	-0.305	-0.427	1.814	9.872	1.044	0.366	1.282	0.305	2.153	9.662	-0.937	1.831	-0.793	-1.099	1506611878
-9.514	-2.105	-1.962	-0.671	-0.305	-0.305	8.402	-4.274	0.674	1.709	0	0.305	9.661	5.339	2.095	1.343	1.038	0.305	-9.514	-2.105	-1.962	-0.671	-0.305	-0.305	1.047	9.183	0.731	0.122	1.343	0.488	1.635	9.671	-1.163	1.831	1.16	-1.099	1506611878
-9.32	-2.206	-1.658	-0.305	0.061	-0.061	8.063	-3.7	1.19	1.526	-0.183	-0.061	8.807	5.131	1.956	0.916	1.16	0.793	-9.32	-2.206	-1.658	-0.305	0.061	-0.061	1.215	9.801	0.351	0.366	1.648	0.732	1.004	9.912	-0.872	1.526	0.61	-1.038	1506611878
-9.35	-1.772	-1.525	0.305	0.61	-0.061	8.063	-3.7	1.19	1.526	-0.183	-0.061	8.18	5.213	1.406	0.793	1.221	0.244	-9.35	-1.772	-1.525	0.305	0.61	-0.061	1.428	10.385	0.397	0.488	1.831	0.671	0.773	9.861	-1.261	1.404	-0.854	-0.977	1506611878
-9.414	-1.215	-1.653	0.488	0.549	-0.366	8.217	-4.703	1.674	0.305	0.122	0.793	8.392	5.613	1.13	0.732	1.16	-0.183	-9.414	-1.215	-1.653	0.488	0.549	-0.366	1.213	10.261	0.737	0.61	2.258	0.488	1.151	9.756	-1.455	1.099	-1.099	-1.099	1506611879
-9.357	-0.876	-1.771	0.244	0.305	-0.549	7.937	-4.79	2.042	0.183	-0.488	0.671	8.175	5.77	1.37	0.549	0.854	-0.366	-9.357	-0.876	-1.771	0.244	0.305	-0.549	1.01	9.507	0.712	0.549	1.953	0.427	1.543	9.503	-1.541	1.038	-0.854	-1.221	1506611879
-9.487	-0.827	-1.854	0	0.061	-0.61	8.073	-4.198	1.723	0.183	-0.488	0.671	7.888	5.487	1.554	0.427	0.427	-0.488	-9.487	-0.827	-1.854	0	0.061	-0.61	1.236	8.865	0.599	0.366	1.77	0.549	1.796	9.552	-1.288	0.854	-0.305	-1.16	1506611879
-9.756	-0.973	-1.646	0.061	-0.122	-0.488	8.173	-3.655	1.535	0.183	-0.244	0.305	7.94	5.097	1.395	0.366	0.61	-0.305	-9.756	-0.973	-1.646	0.061	-0.122	-0.488	1.701	8.872	0.425	0	1.709	0.732	1.798	9.684	-1.108	0.488	-0.305	-0.977	1506611879
-9.764	-0.742	-1.449	0	-0.305	-0.366	7.957	-3.621	1.444	-0.122	0.183	0.061	7.946	4.849	1.499	0.183	0.305	-0.183	-9.764	-0.742	-1.449	0	-0.305	-0.366	1.956	9.033	0.275	0.366	1.587	0.61	1.724	9.782	-0.859	0.305	-0.61	-0.793	1506611879
-9.705	-0.41	-1.626	0	-0.305	-0.244	8.142	-3.894	1.294	-0.061	0.183	0.061	8.159	4.805	1.784	-0.183	0.244	-0.244	-9.705	-0.41	-1.626	0	-0.305	-0.244	2.146	9.331	0.212	0.61	1.709	0.549	1.806	9.805	-0.962	0.061	-0.854	-0.671	1506611879
-9.674	-0.323	-1.643	-0.122	-0.488	-0.305	8.216	-3.929	1.349	-0.183	0.061	-0.183	8.099	4.962	2.006	-0.488	0	-0.366	-9.674	-0.323	-1.643	-0.122	-0.488	-0.305	2.35	9.493	0.426	0.793	1.526	0.427	2.097	9.628	-1.358	-0.122	-0.549	-0.671	1506611879
-9.728	-0.384	-1.693	-0.244	-0.427	-0.305	8.168	-3.747	1.486	-0.183	0.061	-0.183	8.39	5.175	2.238	-0.793	-0.122	-0.549	-9.728	-0.384	-1.693	-0.244	-0.427	-0.305	2.68	9.57	0.609	0.671	1.465	0.427	1.686	9.698	-1.36	-0.366	-0.488	-0.61	1506611879
-9.53	-0.602	-1.748	-0.061	-0.366	-0.183	7.972	-3.753	1.477	-0.427	0.427	-0.183	8.399	5.253	2.35	-0.793	-0.244	-0.488	-9.53	-0.602	-1.748	-0.061	-0.366	-0.183	2.985	9.659	0.724	0.305	1.221	0.488	1.932	9.714	-1.482	-0.793	-0.854	-0.549	1506611879
-9.219	-0.544	-1.779	0.305	-0.183	0.183	7.75	-3.968	1.483	-0.427	0.122	0.061	8.397	5.4	2.527	-0.732	0	-0.61	-9.219	-0.544	-1.779	0.305	-0.183	0.183	2.846	9.521	0.687	0.061	0.977	0.549	2.503	9.631	-1.175	-1.343	-0.732	-0.183	1506611879
-8.764	-1.001	-1.311	0	0.183	0.549	7.857	-4.276	1.343	-0.671	-0.366	0.244	8.213	5.41	2.859	-0.793	0.244	-0.732	-8.764	-1.001	-1.311	0	0.183	0.549	2.414	9.141	0.53	-0.122	0.671	0.793	2.936	9.382	-0.468	-3.052	-0.549	0.488	1506611879
-10.6	-1.696	-0.981	-0.244	0.427	0.61	7.74	-4.316	0.971	-0.854	-0.549	0.183	7.903	5.369	3	-0.854	0.427	-0.854	-10.6	-1.696	-0.981	-0.244	0.427	0.61	2.253	8.988	0.633	-0.244	0.122	1.038	2.507	9.532	0.83	-4.028	0	1.587	1506611879
-11.171	-2.912	-0.812	0.366	-0.061	0.061	7.697	-4.35	0.689	-0.977	-0.549	0.305	7.471	5.642	2.955	-1.099	0.244	-1.038	-11.171	-2.912	-0.812	0.366	-0.061	0.061	2.931	9.737	1.26	0.305	0.183	0.732	2.005	11.171	1.298	-4.15	-0.671	2.258	1506611879
-10.454	-2.365	-0.072	0.732	-0.732	0.122	7.809	-5.07	0.176	-1.038	-1.038	0.916	6.979	6.46	2.473	-1.16	-0.183	-1.465	-10.454	-2.365	-0.072	0.732	-0.732	0.122	3.912	10.631	2.023	0.977	0.793	-0.244	1.67	11.288	1.245	-3.662	0.305	2.808	1506611879
-10.823	-1.188	-0.203	0.183	-1.038	-0.305	7.88	-5.967	-0.087	-1.038	-1.282	1.648	6.759	7.22	2.395	-0.854	-0.793	-2.197	-10.823	-1.188	-0.203	0.183	-1.038	-0.305	3.235	9.258	2.345	0.427	1.16	-0.427	0.853	11.33	0.953	-2.014	0.977	2.441	1506611879
-9.895	-1.339	-0.041	-0.366	-1.221	-0.671	7.474	-5.664	-0.256	-0.793	-1.282	1.526	6.857	6.736	2.718	-0.488	-0.916	-2.197	-9.895	-1.339	-0.041	-0.366	-1.221	-0.671	2.025	8.457	2.25	0.122	1.282	-0.183	0.103	10.564	0.833	-1.038	1.221	1.648	1506611879
-9.13	-1.286	0.299	-0.244	-0.488	-0.366	7.127	-5.643	-0.524	-0.793	-1.282	1.526	6.809	6.552	2.962	-0.122	0.488	-1.953	-9.13	-1.286	0.299	-0.244	-0.488	-0.366	2.079	9.28	1.781	0.366	0.244	-0.305	0.54	9.158	0.921	-0.183	2.625	1.038	1506611879
-9.068	-1.055	0.398	-0.122	-0.244	-0.427	7.127	-5.643	-0.524	-0.671	-1.038	1.709	6.365	7.148	3.188	0.244	0.122	-2.319	-9.068	-1.055	0.398	-0.122	-0.244	-0.427	2.568	9.015	1.988	0.488	0.122	-0.549	0.675	8.891	0.885	0.549	2.93	0.305	1506611879
-9.192	-1.197	0.36	-0.122	-0.061	-0.366	6.575	-5.835	-1.103	-0.488	-1.709	2.258	6.136	7.068	3.173	0.427	0.122	-2.38	-9.192	-1.197	0.36	-0.122	-0.061	-0.366	2.598	8.68	2.23	0.366	0.854	-0.549	0.584	8.856	1.614	0.916	2.686	-0.244	1506611879
-9.142	-1.111	0.427	0	0.427	-0.183	6.922	-6.097	-1.418	-0.427	-0.122	1.831	5.94	7.031	3.25	0.244	0.488	-1.892	-9.142	-1.111	0.427	0	0.427	-0.183	2.347	9.098	2.017	0.305	0.793	-0.549	1.132	8.764	2.131	1.099	1.343	-0.549	1506611879
-9.537	-1.178	0.206	-0.549	0.732	-0.488	6.816	-6.565	-1.495	-0.183	0.366	1.587	6.016	7.526	3.236	0.244	0.549	-1.648	-9.537	-1.178	0.206	-0.549	0.732	-0.488	2.159	9.368	1.988	0.305	0.671	-0.61	1.955	8.99	2.405	1.16	1.099	-0.183	1506611879
-10.73	-1.473	-0.182	-0.366	0.122	-0.549	6.546	-6.818	-1.232	-0.183	0.305	1.404	5.93	7.894	3.311	0.366	0.549	-1.587	-10.73	-1.473	-0.182	-0.366	0.122	-0.549	2.072	9.514	2.011	0.305	0.854	-0.61	1.613	9.961	2.828	0.244	0.732	-0.061	1506611879
-10.08	-1.737	-0.054	-0.183	0.183	-0.488	6.381	-7.15	-1.163	-0.183	0.183	1.343	5.801	8.171	3.307	0.427	0.61	-1.343	-10.08	-1.737	-0.054	-0.183	0.183	-0.488	1.93	10.036	1.736	0.244	0.793	-0.671	0.471	9.805	2.735	0.916	-2.136	-1.16	1506611879
-10.033	-1.689	-0.212	-0.122	0.244	-0.488	6.363	-7.672	-1.016	0.061	0.732	1.343	5.687	8.678	3.309	0.549	0.305	-1.221	-10.033	-1.689	-0.212	-0.122	0.244	-0.488	1.822	10.069	1.365	-0.061	0.122	-0.671	1.983	9.835	2.247	0.732	-0.305	-0.732	1506611879
-9.922	-1.855	-0.413	-0.122	0.061	-0.549	6.174	-7.697	-0.78	0	0.488	1.282	5.706	8.744	3.292	0.549	0.244	-1.099	-9.922	-1.855	-0.413	-0.122	0.061	-0.549	1.829	9.611	1.322	0.061	0.244	-0.549	1.804	9.886	1.573	0.427	0.244	-0.793	1506611879
-9.52	-1.861	-0.65	0	0.183	-0.488	6.112	-7.416	-0.498	-0.244	0.122	1.099	5.678	8.382	3.25	0.61	0.61	-1.038	-9.52	-1.861	-0.65	0	0.183	-0.488	1.832	9.655	1.302	0.122	0.061	-0.61	1.771	9.758	1.547	0.977	0	-0.61	1506611880
-9.416	-1.735	-0.727	-0.061	0.244	-0.488	6.053	-7.4	-0.365	-0.183	0.183	0.854	5.615	8.453	3.084	0.61	0.244	-0.732	-9.416	-1.735	-0.727	-0.061	0.244	-0.488	1.864	9.575	1.3	0	-0.061	-0.671	1.687	9.689	1.436	0.427	-0.183	-0.488	1506611880
-9.51	-1.682	-0.745	-0.061	0.244	-0.427	6.011	-7.358	-0.494	-0.183	0.183	0.854	5.576	8.331	3.091	0.61	0.122	-0.549	-9.51	-1.682	-0.745	-0.061	0.244	-0.427	1.948	9.321	1.22	0.061	0.061	-0.549	1.653	9.505	1.336	0.427	-0.244	-0.427	1506611880
-9.682	-1.732	-0.796	-0.061	0.183	-0.366	6.048	-7.289	-0.561	-0.183	0.793	0.732	5.462	8.189	3.129	0.427	0.061	-0.427	-9.682	-1.732	-0.796	-0.061	0.183	-0.366	1.739	9.327	1.186	0.122	0.061	-0.427	1.873	9.624	1.127	0.488	0.061	-0.305	1506611880
-9.732	-1.741	-0.745	-0.061	0.122	-0.305	5.808	-7.29	-0.526	-0.183	0.732	0.793	5.446	8.239	3.071	0.244	0	-0.183	-9.732	-1.741	-0.745	-0.061	0.122	-0.305	1.627	9.577	1.215	0.061	-0.183	-0.366	1.869	9.743	0.995	0.427	0.061	-0.183	1506611880
-9.757	-1.769	-0.73	-0.122	0.061	-0.305	5.652	-7.425	-0.406	0	0.305	0.61	5.807	8.411	3.224	0	0.366	0.183	-9.757	-1.769	-0.73	-0.122	0.061	-0.305	1.811	9.68	1.215	-0.061	-0.122	-0.244	1.543	9.802	1.197	0.305	0.122	-0.244	1506611880
-9.764	-1.776	-0.751	-0.122	0	-0.244	5.812	-7.5	-0.318	-0.061	0.549	0.549	5.449	8.421	3.103	0.366	0.244	-0.061	-9.764	-1.776	-0.751	-0.122	0	-0.244	1.863	9.751	1.236	-0.122	-0.183	-0.244	1.495	9.792	1.172	0.305	-0.122	-0.305	1506611880
-9.725	-1.781	-0.758	-0.122	0	-0.244	6.265	-7.685	-0.077	0.244	1.282	0.122	5.056	8.604	2.956	0.122	0.366	-0.061	-9.725	-1.781	-0.758	-0.122	0	-0.244	1.591	9.666	1.136	-0.183	-0.122	-0.305	1.548	9.784	1.046	0.305	-0.183	-0.305	1506611880
-9.707	-1.832	-0.778	-0.122	-0.061	-0.183	5.88	-7.44	0.116	0.244	1.282	0.122	4.96	8.508	2.731	0.183	0.183	-0.061	-9.707	-1.832	-0.778	-0.122	-0.061	-0.183	1.537	9.604	1.058	-0.061	-0.366	-0.366	1.573	9.769	1.032	0.305	-0.061	-0.305	1506611880
-9.673	-1.873	-0.8	-0.122	-0.061	-0.183	5.873	-7.366	0.295	0.305	1.038	0.305	5.176	8.501	2.681	0.061	0.183	0.061	-9.673	-1.873	-0.8	-0.122	-0.061	-0.183	1.665	9.639	1.031	0	-0.305	-0.305	1.493	9.786	0.974	0.305	-0.122	-0.305	1506611880
-9.658	-1.921	-0.836	-0.122	0	-0.183	5.827	-7.349	0.205	0.183	1.77	0.305	5.424	8.379	2.901	0.061	0.305	0	-9.658	-1.921	-0.836	-0.122	0	-0.183	1.729	9.698	1.098	-0.061	-0.244	-0.244	1.422	9.784	0.861	0.305	-0.061	-0.305	1506611880
-9.683	-1.937	-0.861	0	-0.061	-0.122	5.594	-7.43	0.234	-0.061	1.221	0.244	5.382	8.361	3.03	0.122	0.122	-0.122	-9.683	-1.937	-0.861	0	-0.061	-0.122	1.841	9.682	1.068	-0.061	-0.244	-0.122	1.404	9.807	0.845	0.305	-0.061	-0.244	1506611880
-9.728	-1.873	-0.8	0.061	-0.122	0	5.364	-7.428	0.484	-0.061	0.793	0.061	5.34	8.309	3.097	0.122	0.061	-0.183	-9.728	-1.873	-0.8	0.061	-0.122	0	1.816	9.576	1.089	-0.061	-0.122	-0.061	1.485	9.82	0.839	0.244	0	-0.244	1506611880
-9.818	-1.614	-0.678	-0.061	-0.183	0.122	5.027	-7.391	0.567	-0.061	0.305	0.122	5.239	8.256	3.035	0.183	0.061	-0.244	-9.818	-1.614	-0.678	-0.061	-0.183	0.122	1.476	9.627	1.052	-0.183	-0.366	-0.122	1.873	9.878	1.108	0.061	0.183	-0.061	1506611880
-9.983	-1.453	-0.42	-0.366	-0.549	0.061	4.844	-7.523	0.502	-0.183	-0.427	0.122	5.294	8.465	3.068	0.061	-0.488	-0.183	-9.983	-1.453	-0.42	-0.366	-0.549	0.061	0.885	9.985	1.17	-0.61	-0.854	-0.183	2.457	9.816	1.361	-0.305	0.305	0.244	1506611880
-9.944	-1.428	-0.23	-0.671	-1.221	-0.122	5.082	-8.125	0.407	-0.183	-0.427	0.122	5.416	9.008	3.174	0.305	-0.793	-0.183	-9.944	-1.428	-0.23	-0.671	-1.221	-0.122	0.885	9.985	1.17	-0.61	-0.854	-0.183	2.608	9.817	1.664	-0.671	0.793	0.793	1506611880
-9.695	-1.269	0.144	-0.977	-1.099	0.061	5.026	-8.926	0.281	0.122	-0.488	-0.854	5.009	9.546	3.061	-0.061	-1.709	0.488	-9.695	-1.269	0.144	-0.977	-1.099	0.061	0.885	9.985	1.17	-0.61	-0.854	-0.183	3.183	9.789	2.219	-1.099	1.831	1.404	1506611880
-9.69	-1.06	0.531	-1.465	-0.977	0.183	4.151	-9.136	0.4	0.122	-0.488	-0.854	5.503	9.453	3.38	-0.488	-0.854	1.831	-9.69	-1.06	0.531	-1.465	-0.977	0.183	1.512	9.702	2.594	-1.343	-3.479	-1.038	2.961	9.585	2.159	-0.732	2.319	2.075	1506611880
-9.96	-0.865	0.786	-1.709	-0.671	0.183	3.443	-8.892	0.457	1.099	-0.977	-2.563	5.612	8.922	3.088	0.061	0.732	2.441	-9.96	-0.865	0.786	-1.709	-0.671	0.183	2.83	9.542	2.719	-1.77	-2.808	-1.038	2.143	9.497	1.138	-0.122	2.258	1.892	1506611880
-9.814	-0.841	0.836	-2.075	-0.488	0.183	2.894	-8.681	-0.17	1.099	-0.977	-2.563	5.492	8.171	2.803	1.038	1.282	2.38	-9.814	-0.841	0.836	-2.075	-0.488	0.183	3.484	9.52	2.517	-1.77	-1.526	-1.221	1.922	9.371	0.367	0.427	2.686	1.099	1506611880
-9.494	-0.793	0.621	-2.686	-0.549	0.122	2.894	-8.681	-0.17	1.343	-1.77	-1.892	5.53	7.534	2.528	2.136	1.831	1.892	-9.494	-0.793	0.621	-2.686	-0.549	0.122	3.451	9.356	2.395	-1.77	-0.732	-1.343	2.157	9.21	0.53	0.977	4.578	0.488	1506611880
-9.204	-0.675	0.563	-3.479	-0.61	0.122	2.339	-8.207	-1.248	1.648	-3.357	1.648	5.85	6.94	2.128	3.235	1.343	1.526	-9.204	-0.675	0.563	-3.479	-0.61	0.122	3.375	8.973	2.388	-1.526	-0.122	-1.221	1.53	9.074	0.93	1.282	6.775	0.122	1506611880
-9.153	-0.83	0.536	-4.272	-0.122	0	2.162	-8.246	-2.079	2.136	-3.662	3.357	6.49	6.264	1.622	4.272	1.587	1.099	-9.153	-0.83	0.536	-4.272	-0.122	0	3.58	8.551	2.36	-1.404	1.099	-0.793	-0.16	8.851	1.779	1.587	4.883	-0.366	1506611880
-9.417	-1.25	0.246	-5.066	0.61	-0.732	2.422	-8.643	-2.633	2.991	-3.113	4.639	6.903	5.698	0.934	5.249	2.38	0.793	-9.417	-1.25	0.246	-5.066	0.61	-0.732	3.868	8.545	2.405	-0.977	2.991	-0.244	-0.167	9.077	2.274	0.977	1.709	-0.427	1506611880
-10.308	-1.607	-0.073	-4.517	0.488	-0.549	2.21	-9.505	-3.346	3.296	-3.967	5.615	7.315	5.558	0.441	6.287	3.601	0.427	-10.308	-1.607	-0.073	-4.517	0.488	-0.549	3.841	9.07	2.09	-0.305	5.127	0.244	-1.413	10.112	0.153	2.869	1.526	-1.16	1506611880
-10.596	-2.23	-1.579	-4.517	-0.549	-1.038	2.121	-10.466	-4.058	3.54	-5.737	6.104	7.809	6.015	0.27	7.202	5.005	0.183	-10.596	-2.23	-1.579	-4.517	-0.549	-1.038	3.393	9.558	1.439	0	6.47	0.732	1.022	11.103	1.403	3.845	0.854	-1.465	1506611881
-9.42	-1.553	-2.071	-5.31	-0.61	-1.16	2.198	-11.179	-4.591	3.601	-6.897	5.981	8.114	6.71	0.23	7.812	5.798	0.122	-9.42	-1.553	-2.071	-5.31	-0.61	-1.16	2.582	10.282	0.553	0.061	7.507	1.343	2.449	10.722	0.707	2.441	4.089	-0.793	1506611881
-9.216	-1.3	-2.957	-5.737	0.244	-0.916	2.312	-11.733	-4.821	3.601	-6.897	5.981	8.154	7.446	0.159	7.935	6.531	0.183	-9.216	-1.3	-2.957	-5.737	0.244	-0.916	1.488	10.637	-0.124	-0.305	8.118	1.953	2.016	9.665	-0.604	2.625	2.808	-0.366	1506611881
-9.661	-1.059	-3.429	-5.981	0.061	-0.854	2.589	-11.273	-4.29	3.357	-7.263	5.615	7.88	7.82	-0.005	7.568	6.897	0	-9.661	-1.059	-3.429	-5.981	0.061	-0.854	0.355	10.55	-0.226	-0.366	8.24	2.502	3.204	9.909	-1.604	1.343	3.235	-0.183	1506611881
-9.65	-0.924	-3.354	-6.653	-0.244	-0.732	2.839	-10.752	-3.455	2.38	-7.568	5.188	7.368	7.679	-0.047	6.958	7.08	-0.122	-9.65	-0.924	-3.354	-6.653	-0.244	-0.732	-0.537	10.459	-0.188	-0.183	7.69	2.686	2.81	9.719	-1.672	1.465	3.418	-0.244	1506611881
-9.623	-1.165	-3.482	-6.836	-0.549	-0.671	2.897	-10.41	-3.01	0.671	-7.324	3.967	6.769	7.448	-0.166	6.042	6.653	-0.366	-9.623	-1.165	-3.482	-6.836	-0.549	-0.671	-1.016	10.246	-0.055	0.244	7.019	2.686	2.652	9.746	-1.261	1.16	3.967	-0.244	1506611881
-9.482	-1.316	-3.777	-6.714	-0.732	-0.732	2.94	-9.81	-2.798	0.61	-7.324	2.93	6.41	7.126	-0.306	4.822	5.92	-0.732	-9.482	-1.316	-3.777	-6.714	-0.732	-0.732	-1.355	10.081	0.071	0.549	6.165	2.625	2.724	9.621	-1.672	1.038	4.456	-0.305	1506611881
-9.411	-1.512	-3.994	-6.714	-1.099	-0.732	3.04	-9.026	-2.372	0.549	-7.446	1.77	6.465	6.837	-0.476	3.601	5.493	-0.854	-9.411	-1.512	-3.994	-6.714	-1.099	-0.732	-1.397	9.967	0.348	0.671	5.31	2.502	2.401	9.753	-1.866	0.305	4.944	-0.305	1506611881
-9.399	-1.829	-4.177	-6.775	-1.16	-0.793	2.926	-8.471	-1.97	0.305	-7.812	0.732	6.922	6.777	-0.78	2.686	5.005	-0.916	-9.399	-1.829	-4.177	-6.775	-1.16	-0.793	-1.085	10.093	0.685	0.671	4.517	2.38	1.903	9.859	-1.986	0.244	4.883	-0.183	1506611881
-9.471	-2.037	-4.205	-6.714	-1.282	-0.793	2.866	-8.355	-1.782	0.305	-7.812	0.732	7.52	6.871	-1.116	2.075	4.517	-0.61	-9.471	-2.037	-4.205	-6.714	-1.282	-0.793	-0.592	10.299	0.857	0.854	4.333	2.258	1.391	10.008	-2.094	-0.244	4.7	-0.183	1506611881
-9.433	-2.229	-4.195	-6.592	-1.282	-0.916	2.846	-8.321	-1.492	0.061	-7.446	-0.122	7.905	6.901	-1.361	1.831	3.906	-0.305	-9.433	-2.229	-4.195	-6.592	-1.282	-0.916	-0.073	10.319	0.858	0.977	4.456	2.136	0.858	10.117	-2.25	-0.305	4.028	-0.305	1506611881
-9.202	-2.497	-4.146	-6.226	-1.221	-0.854	2.895	-8.254	-0.993	-0.305	-7.08	-0.183	8.271	6.799	-1.538	1.892	3.967	-0.122	-9.202	-2.497	-4.146	-6.226	-1.221	-0.854	0.245	10.324	0.721	1.099	4.761	2.136	0.896	10.052	-2.334	-0.549	3.845	-0.366	1506611881
-8.99	-2.504	-4.06	-5.615	-1.16	-0.793	2.99	-8.28	-0.604	-0.305	-7.08	-0.183	8.363	6.615	-1.605	2.258	4.089	0	-8.99	-2.504	-4.06	-5.615	-1.16	-0.793	0.468	10.296	0.541	1.221	5.188	2.197	1.008	9.977	-2.146	-0.732	3.784	-0.305	1506611881
-8.993	-2.271	-4.12	-5.249	-1.099	-0.854	3.24	-8.403	-0.127	-0.671	-6.592	-0.305	8.725	6.546	-1.711	2.625	4.456	0.061	-8.993	-2.271	-4.12	-5.249	-1.099	-0.854	0.511	10.184	0.426	1.343	5.676	2.319	0.928	9.911	-2.244	-0.854	3.845	-0.366	1506611881
-8.896	-2.236	-4.12	-5.005	-0.916	-0.977	3.299	-8.646	0.546	-1.099	-5.432	-0.427	9.026	6.57	-1.793	2.93	4.822	0.61	-8.896	-2.236	-4.12	-5.005	-0.916	-0.977	0.483	10.111	0.213	1.343	5.859	2.38	0.249	9.909	-2.351	-0.854	3.601	-0.488	1506611881
-8.837	-2.268	-4.102	-4.578	-1.038	-0.916	2.966	-8.978	0.985	-1.587	-3.357	-0.854	8.923	6.654	-1.76	3.052	4.7	1.282	-8.837	-2.268	-4.102	-4.578	-1.038	-0.916	0.561	10.084	-0.042	1.465	5.737	2.319	-0.281	9.896	-2.279	-0.793	2.991	-0.793	1506611881
-8.605	-2.158	-3.929	-4.028	-1.16	-0.854	2.68	-9.296	1.369	-1.465	-3.235	-0.916	8.507	6.656	-1.671	2.93	4.456	1.587	-8.605	-2.158	-3.929	-4.028	-1.16	-0.854	0.537	9.93	-0.093	1.648	5.554	2.136	-0.16	9.725	-1.838	-0.977	2.625	-0.977	1506611881
-8.859	-2.147	-3.429	-3.479	-1.526	-0.61	2.55	-9.268	1.687	-1.282	-3.052	-0.854	8.05	6.626	-1.526	2.869	4.211	1.709	-8.859	-2.147	-3.429	-3.479	-1.526	-0.61	0.322	9.672	-0.054	1.404	5.005	1.953	0.005	9.71	-0.836	-1.404	2.502	-0.977	1506611881
-9.153	-2.078	-2.542	-3.174	-1.465	-0.122	2.43	-8.783	1.808	-1.038	-2.93	-0.549	7.552	6.729	-1.253	2.747	3.845	1.892	-9.153	-2.078	-2.542	-3.174	-1.465	-0.122	-0.152	9.392	0.268	1.221	4.517	2.075	0.821	9.787	0.367	-2.258	2.136	-0.61	1506611881
-10.273	-1.479	-1.492	-3.357	-1.038	0.183	2.476	-8.599	2.01	-0.793	-2.563	0	6.938	6.863	-0.9	2.502	3.357	2.014	-10.273	-1.479	-1.492	-3.357	-1.038	0.183	-0.854	9.983	0.909	1.16	3.967	2.38	1.793	10.371	1.065	-3.418	2.197	0.122	1506611881
-11.293	-2.013	-0.528	-2.747	-1.404	0.671	2.485	-9.348	1.881	-0.183	-2.38	0.793	6.629	7.606	-0.465	2.075	2.93	1.831	-11.293	-2.013	-0.528	-2.747	-1.404	0.671	-0.459	10.756	2.546	2.441	2.686	1.526	3.571	10.079	0.727	-3.662	4.395	1.221	1506611881
-11.499	-1.824	-0.407	-2.502	-2.258	1.099	2.841	-10.18	1.443	-0.183	-2.38	0.793	6.626	8.983	-0.33	1.404	2.075	1.526	-11.499	-1.824	-0.407	-2.502	-2.258	1.099	0.353	10.768	4.195	2.869	2.808	0.549	5.318	9.532	0.301	-1.221	7.385	1.831	1506611881
-11.042	-1.687	-0.116	-2.625	-2.38	0.854	3.354	-9.842	0.798	1.221	-2.258	0.671	6.489	9.8	-0.025	1.099	1.038	2.014	-11.042	-1.687	-0.116	-2.625	-2.38	0.854	1.035	10.997	4.313	2.258	3.113	0.061	5.639	9.583	0.359	1.16	9.277	1.892	1506611881
-10.125	-1.865	-0.029	-3.235	-1.648	0.488	3.32	-9.895	0.106	1.526	-2.258	-0.488	5.802	10.027	0.401	1.343	0	2.319	-10.125	-1.865	-0.029	-3.235	-1.648	0.488	1.547	10.978	3.839	1.343	2.38	-0.244	3.63	10.696	1.412	0.977	11.23	3.662	1506611881
-9.183	-1.51	0.416	-2.747	-0.916	0.671	3.202	-9.784	-0.591	1.892	-2.747	-1.343	5.273	9.917	1.158	1.892	0.427	1.587	-9.183	-1.51	0.416	-2.747	-0.916	0.671	1.962	10.176	3.33	0.244	1.526	-0.366	0.15	10.396	1.543	0.305	7.935	5.31	1506611881
-8.506	-1.209	-0.016	-3.479	-0.671	0.305	3.064	-8.89	-0.986	1.831	-3.113	-2.075	4.499	9.156	1.896	2.563	1.221	0.61	-8.506	-1.209	-0.016	-3.479	-0.671	0.305	2.214	9.258	2.932	-0.549	1.282	-0.366	-1.883	10.624	0.943	0.488	3.723	5.92	1506611882
-8.591	-1.029	-0.127	-3.601	-0.244	0	3.015	-8.041	-1.122	1.465	-3.174	-2.625	3.801	8.065	2.579	2.991	1.526	-0.366	-8.591	-1.029	-0.127	-3.601	-0.244	0	2.316	8.826	2.646	-0.732	1.526	-0.427	-0.31	10.554	0.623	-0.732	2.38	4.883	1506611882
-9.118	-0.866	-0.157	-3.174	-0.305	0.183	2.958	-7.801	-1.343	1.16	-2.747	-2.869	3.576	7.391	2.937	2.808	1.77	-1.648	-9.118	-0.866	-0.157	-3.174	-0.305	0.183	2.332	8.93	2.509	-0.732	1.77	-0.549	1.483	9.745	1.13	0.61	2.747	4.822	1506611882
-9.323	-0.505	-0.248	-3.052	-0.183	0.183	2.811	-8.029	-1.547	0.977	-2.258	-2.869	3.845	7.422	2.934	2.014	1.648	-3.052	-9.323	-0.505	-0.248	-3.052	-0.183	0.183	2.065	8.935	2.748	-0.671	1.526	-0.61	2.834	9.433	0.501	1.526	4.822	4.456	1506611882
-9.339	-0.336	-0.207	-3.174	-0.305	0.183	2.6	-8.39	-1.621	0.61	-2.38	-2.686	4.972	7.784	2.92	1.465	2.136	-3.845	-9.339	-0.336	-0.207	-3.174	-0.305	0.183	1.622	8.731	2.885	-0.793	1.16	-0.427	2.572	9.254	0.313	1.892	6.714	3.784	1506611882
-9.106	-0.431	0.095	-2.808	0	0.366	2.554	-8.679	-1.512	0.183	-2.625	-2.38	5.595	7.925	2.833	1.404	2.319	-3.662	-9.106	-0.431	0.095	-2.808	0	0.366	1.453	8.547	2.875	-0.854	0.854	-0.183	1.15	8.89	0.756	2.014	5.798	2.808	1506611882
-9.379	-0.311	0.345	-1.831	0.244	0.671	2.482	-8.685	-1.312	-0.183	-2.93	-2.014	5.65	7.995	2.684	1.343	1.038	-3.296	-9.379	-0.311	0.345	-1.831	0.244	0.671	1.483	8.525	2.937	-0.732	0.671	-0.183	0.504	8.314	1.683	2.319	3.723	1.77	1506611882
-9.75	-0.175	-0.252	-1.892	0.366	0.427	2.649	-8.5	-0.945	-0.427	-2.441	-1.404	5.992	8.063	2.584	1.099	0.61	-2.93	-9.75	-0.175	-0.252	-1.892	0.366	0.427	1.614	8.617	3.018	-0.427	0.671	-0.122	1.713	8.618	2.914	2.38	2.38	0.671	1506611882
-10.409	-0.207	-0.049	-2.197	0.183	0.183	2.834	-8.303	-0.329	-0.427	-2.441	-1.404	6.036	8.13	2.361	0.854	0.671	-2.625	-10.409	-0.207	-0.049	-2.197	0.183	0.183	1.846	8.916	3.109	-0.183	0.854	-0.061	3.043	9.306	3.729	1.099	2.014	-0.061	1506611882
-10.724	0.164	0.628	-2.136	0.549	0.122	2.763	-8.583	0.072	-0.732	-1.221	-0.427	5.864	8.373	2.134	0.732	0.305	-2.38	-10.724	0.164	0.628	-2.136	0.549	0.122	2.072	9.444	3.207	0	0.793	-0.061	3.852	9.496	3.982	-0.305	2.502	0.183	1506611882
-11.596	-0.054	0.422	-1.587	0.244	0.061	2.674	-9.093	0.17	-0.61	-0.488	0.732	5.862	8.898	1.981	0.854	0.244	-2.258	-11.596	-0.054	0.422	-1.587	0.244	0.061	2.107	9.8	3.455	0.305	0.977	-0.061	2.53	8.837	3.06	1.099	-0.427	-0.916	1506611882
-11.111	-1.12	-0.376	-1.465	-0.061	-0.244	2.829	-9.414	0.318	0.061	-1.282	2.563	5.875	9.409	1.91	0.977	0.488	-2.075	-11.111	-1.12	-0.376	-1.465	-0.061	-0.244	1.915	10.245	3.518	0.366	0.977	0.183	1.918	9.851	1.9	3.54	-1.831	-1.953	1506611882
-10.488	-1.541	-0.223	-0.61	-0.427	0	-15.913	-8.482	-3.744	0.061	-1.282	2.563	5.853	9.984	1.848	1.099	0.793	-1.77	-10.488	-1.541	-0.223	-0.61	-0.427	0	1.73	10.695	3.376	0.366	0.916	0.427	3.006	11.108	4.005	-0.244	-1.282	-1.526	1506611882
-9.63	-1.383	-0.573	-0.732	-0.122	-0.305	3.413	-10.178	-0.201	0.793	-1.343	2.258	5.752	10.584	1.864	1.099	0.916	-1.465	-9.63	-1.383	-0.573	-0.732	-0.122	-0.305	1.194	10.513	3.262	0.244	1.099	0.549	0.713	9.487	1.028	2.563	-1.831	-1.892	1506611882
-9.423	-1.684	-1.849	-0.671	-0.427	-0.61	3.211	-8.836	-0.171	0.671	-1.709	1.221	5.822	10.808	1.952	0.977	1.221	-1.038	-9.423	-1.684	-1.849	-0.671	-0.427	-0.61	0.664	9.564	2.858	-0.061	0.977	0.671	3.161	9.735	-0.796	2.014	-1.282	-1.709	1506611882
-9.384	-1.993	-1.731	-1.038	-0.427	-0.122	3.211	-8.836	-0.171	0.671	-1.709	1.221	5.571	10.2	1.845	0.549	1.77	-0.244	-9.384	-1.993	-1.731	-1.038	-0.427	-0.122	0.566	8.729	2.077	-0.366	0.854	0.854	2.594	9.713	-0.278	1.648	2.014	-1.404	1506611882
-9.532	-1.822	-1.622	-0.977	0	0.061	2.578	-8.518	-0.51	0.488	-2.502	0.122	4.579	9.082	1.468	-0.061	1.465	0.671	-9.532	-1.822	-1.622	-0.977	0	0.061	0.522	9.132	1.694	-0.122	1.648	1.038	0.803	9.932	0.007	1.404	0.305	-1.16	1506611882
-9.825	-1.718	-1.708	-0.488	0.244	0	2.589	-9.142	-0.563	0.488	-2.93	-0.488	3.911	8.861	0.997	-0.793	0.488	0.732	-9.825	-1.718	-1.708	-0.488	0.244	0	0.165	10.021	1.928	0.793	2.38	1.099	0.894	10.092	-0.781	1.282	-1.648	-1.099	1506611882
-9.621	-1.503	-1.621	-0.122	0.122	-0.244	2.639	-8.941	-0.305	0.305	-2.502	-0.61	4.386	9.54	0.499	-1.404	1.038	0	-9.621	-1.503	-1.621	-0.122	0.122	-0.244	-0.159	10.247	2.436	1.038	2.197	1.099	2.023	10.075	-1.37	0.61	-0.671	-1.16	1506611882
-9.193	-1.049	-1.396	-0.244	0	-0.244	2.622	-8.217	0.126	-0.732	-0.916	-0.732	4.893	10.056	-0.345	-1.831	1.526	-0.183	-9.193	-1.049	-1.396	-0.244	0	-0.244	-0.25	9.662	2.558	0.488	0.977	1.099	1.419	9.556	-1.25	0.732	-0.366	-1.343	1506611882
-8.934	-0.97	-1.559	-0.549	-0.244	-0.549	2.483	-7.778	0.543	-0.854	-0.244	-0.854	4.699	9.629	-0.786	-1.587	0.549	0.977	-8.934	-0.97	-1.559	-0.549	-0.244	-0.549	-0.08	8.817	2.244	0	0.916	1.038	1.213	9.243	-1.245	1.099	-0.305	-1.587	1506611882
-9.215	-1.377	-1.765	-0.366	-0.427	-0.671	2.483	-7.778	0.543	-0.854	-0.244	-0.854	4.333	8.754	-0.522	-0.61	0.061	2.136	-9.215	-1.377	-1.765	-0.366	-0.427	-0.671	0.25	8.509	1.841	0.061	0.977	0.977	1.542	9.294	-1.197	0.977	0.061	-1.404	1506611882
-9.526	-1.351	-1.461	-0.122	-0.488	-0.427	2.183	-7.904	0.696	-0.732	-0.122	-0.793	3.685	8.19	-0.458	-0.183	-0.305	2.197	-9.526	-1.351	-1.461	-0.122	-0.488	-0.427	0.697	8.775	1.469	0.488	1.099	0.671	1.603	9.551	-0.717	0.488	0.183	-1.038	1506611882
-9.552	-0.889	-1.331	0.122	-0.366	-0.122	1.969	-8.244	0.703	-0.61	-0.183	-0.549	3.402	8.008	-0.418	-0.244	-0.183	1.526	-9.552	-0.889	-1.331	0.122	-0.366	-0.122	1	9.095	1.349	0.793	1.404	0.305	1.101	9.758	-0.645	0.183	-0.549	-0.977	1506611882
-9.628	-0.551	-1.386	0.366	-0.061	-0.122	2.038	-8.49	0.813	-0.732	0.061	-0.122	3.493	8.062	-0.397	-0.305	0.427	0.671	-9.628	-0.551	-1.386	0.366	-0.061	-0.122	0.955	9.455	1.601	0.916	1.404	0.061	1.312	9.707	-1.077	-0.122	-1.282	-1.16	1506611882
-9.7	-0.252	-1.721	0.244	-0.244	-0.305	1.988	-8.87	0.871	-0.732	0.549	0.366	3.515	8.259	-0.451	-0.061	0.122	0.244	-9.7	-0.252	-1.721	0.244	-0.244	-0.305	0.708	10.013	1.829	1.038	1.282	-0.122	1.884	9.71	-1.304	-0.366	-0.427	-1.099	1506611883
-9.944	-0.473	-1.721	0.244	-0.183	0.061	1.835	-9.278	0.551	-0.732	0.549	0.366	3.985	8.886	-0.281	0.244	-0.061	-0.183	-9.944	-0.473	-1.721	0.244	-0.183	0.061	0.834	10.509	1.838	0.671	0.183	-0.366	1.864	10.091	-1.134	-1.343	-0.854	-0.793	1506611883
-10.252	-0.841	-1.221	-0.183	0.244	0.549	1.79	-9.801	-0.065	0	-0.61	0.488	4.337	9.528	-0.031	0.427	-0.122	-0.244	-10.252	-0.841	-1.221	-0.183	0.244	0.549	1.273	10.56	1.928	0.244	-0.61	-0.488	2.371	10.45	-0.708	-2.502	-0.549	-0.244	1506611883
-11.492	-1.686	-1.135	-0.488	0.366	0.549	1.902	-10.556	-0.591	0	-0.61	0.488	4.253	9.617	0.551	0.732	-0.671	-0.122	-11.492	-1.686	-1.135	-0.488	0.366	0.549	1.878	11.376	2.255	0.305	0.305	-0.61	2.446	10.789	0.376	-3.723	-0.671	0.671	1506611883
-11.249	-2.724	-0.703	0.061	-0.122	0.427	2.287	-10.514	-0.971	-0.122	-0.305	0.977	4.32	10.316	1.029	0.732	-0.916	-0.61	-11.249	-2.724	-0.703	0.061	-0.122	0.427	1.788	11.204	3.004	0.244	0.061	-0.549	2.273	11.486	1.495	-4.15	-0.61	1.77	1506611883
-9.83	-2.64	0.193	0.183	-0.427	0.427	2.287	-10.514	-0.971	-0.122	-0.305	0.977	4.691	10.804	1.668	0.671	-0.183	-1.221	-9.83	-2.64	0.193	0.183	-0.427	0.427	1.068	9.857	3.144	-0.183	-0.122	-0.183	2.011	10.768	2.038	-4.028	-0.244	3.113	1506611883
-9.237	-1.81	0.616	0.061	-0.549	0.244	2.19	-8.904	-1.436	-0.183	0.793	-0.061	4.619	10.275	2.43	0.854	0.488	-0.977	-9.237	-1.81	0.616	0.061	-0.549	0.244	0.669	8.626	3.321	-0.427	-0.183	-0.061	0.756	10.134	1.469	-2.625	-0.244	3.296	1506611883
-10.252	-1.684	0.249	-0.122	-0.977	-0.122	1.926	-8.576	-1.535	-0.183	0.793	-0.061	4.176	9.549	2.844	0.61	0.366	-0.366	-10.252	-1.684	0.249	-0.122	-0.977	-0.122	0.492	8.232	3.607	-0.427	0.061	0.061	0.407	10.531	1.193	-1.343	0.793	2.808	1506611883
-9.7	-1.96	0.441	-0.061	-0.671	-0.122	1.779	-9.26	-1.914	-0.183	0.732	-0.183	3.506	9.105	2.542	-0.305	-0.183	0.183	-9.7	-1.96	0.441	-0.061	-0.671	-0.122	0.685	9.122	3.585	0.183	0.244	0	0.313	10.14	0.974	-0.488	2.197	2.625	1506611883
-9.286	-1.419	0.591	0	-0.366	0	1.765	-9.205	-2.244	0.488	0.549	-0.183	2.946	9.531	1.968	-1.099	-0.854	0.122	-9.286	-1.419	0.591	0	-0.366	0	0.939	9.452	3.478	0.366	0	-0.122	0.788	9.576	0.879	0.244	2.869	2.136	1506611883
-9.338	-0.852	0.652	-0.305	-0.366	-0.244	1.737	-8.647	-2.275	0.061	0.244	-0.732	2.856	9.737	1.536	-1.038	-1.16	-0.244	-9.338	-0.852	0.652	-0.305	-0.366	-0.244	0.866	8.928	3.5	0.122	0.061	-0.122	0.362	9.098	1.462	0.916	3.418	1.465	1506611883
-9.161	-0.608	0.75	-0.427	-0.122	-0.061	1.768	-8.655	-2.202	-0.183	0.549	-0.977	2.982	9.153	1.195	-0.427	-0.977	-0.366	-9.161	-0.608	0.75	-0.427	-0.122	-0.061	0.804	8.941	3.323	-0.061	0.122	-0.061	-0.473	8.748	1.778	1.648	2.197	0.122	1506611883
-9.252	-0.616	0.8	-0.427	0.305	0.122	1.53	-8.684	-1.991	-0.183	0.549	-0.977	3.024	9.049	1.013	-0.061	-0.366	-0.244	-9.252	-0.616	0.8	-0.427	0.305	0.122	0.906	9.329	3.2	0.122	0.061	-0.244	-0.085	8.701	2.256	2.136	0.732	-0.61	1506611883
-9.537	-0.554	0.572	-0.854	0.366	0.122	1.379	-8.503	-1.771	-0.122	0.488	-1.038	2.945	9.277	0.898	0	-0.061	-0.549	-9.537	-0.554	0.572	-0.854	0.366	0.122	1.134	9.359	3.207	0.183	0	-0.305	1.798	8.885	2.348	2.014	1.282	-0.793	1506611883
-9.526	-0.714	0.463	-1.099	0.427	-0.122	1.425	-8.594	-1.625	0.061	-0.122	-1.16	2.984	9.239	0.88	0.244	-0.061	-0.793	-9.526	-0.714	0.463	-1.099	0.427	-0.122	1.341	9.357	3.241	0.183	0.183	-0.183	1.887	9.481	2.528	1.648	1.587	-0.427	1506611883
-10.036	-1.123	0.319	-1.038	0.427	-0.061	1.544	-8.906	-1.604	0.61	-0.549	-0.793	3.29	9.213	1.032	0.61	0.122	-0.977	-10.036	-1.123	0.319	-1.038	0.427	-0.061	1.449	9.566	3.149	0.183	0.488	-0.061	1.043	9.634	2.609	0.671	-0.488	-0.854	1506611883
-9.822	-1.456	0.425	-0.916	0.427	-0.061	1.743	-9.013	-1.497	0.61	-0.549	-0.793	3.689	9.524	1.357	0.854	0.854	-1.099	-9.822	-1.456	0.425	-0.916	0.427	-0.061	1.303	9.595	3.025	0.183	0.427	0.122	0.142	9.728	2.59	0.793	-1.77	-1.16	1506611883
-9.897	-1.944	0.359	-0.732	0.61	-0.183	2.073	-8.892	-1.227	0.427	-0.061	-0.305	3.848	9.77	1.638	0.916	1.16	-1.038	-9.897	-1.944	0.359	-0.732	0.61	-0.183	1.111	9.298	2.939	0.061	0.366	0.305	-0.233	9.958	1.422	1.282	-1.587	-1.892	1506611883
-10.092	-2.061	0.093	-0.183	0.305	-0.061	2.232	-8.997	-1.047	0.366	0.305	-0.244	3.967	9.665	1.836	0.854	1.404	-0.793	-10.092	-2.061	0.093	-0.183	0.305	-0.061	0.897	9.217	2.828	0.122	0.488	0.549	1.97	10.146	1.596	1.343	-0.793	-0.977	1506611883
-9.52	-1.284	-0.188	-0.244	0.549	0	2.253	-9.126	-0.88	0.366	0.366	-0.122	3.857	9.591	1.896	0.671	1.526	-0.488	-9.52	-1.284	-0.188	-0.244	0.549	0	0.743	9.524	2.638	0.549	0.854	0.488	2.446	9.863	0.884	0.916	-0.122	-0.488	1506611883
-9.64	-1.035	-0.526	-0.549	0.244	-0.061	2.29	-8.775	-0.705	0.366	0.366	-0.122	30.419	-2.68	31.002	0.244	0.122	0.122	-9.64	-1.035	-0.526	-0.549	0.244	-0.061	0.574	9.453	2.674	0.793	0.793	0.427	1.105	9.771	0.934	0.854	-0.122	-0.488	1506611883
-9.891	-1.364	-0.641	-0.549	0.061	0	2.414	-8.561	-0.623	0.244	0.427	0.061	3.308	9.623	1.085	-0.488	-0.244	0.488	-9.891	-1.364	-0.641	-0.549	0.061	0	0.63	9.294	2.528	0.732	0.488	0.427	1.048	9.805	0.75	0.854	-0.244	-0.427	1506611883
-9.807	-1.426	-0.682	-0.305	0.122	0.061	2.422	-8.805	-0.678	0.366	0.488	0.183	3.173	9.619	0.78	-0.305	-0.488	0.793	-9.807	-1.426	-0.682	-0.305	0.122	0.061	1.035	9.564	2.226	0.549	0.305	0.427	1.225	9.916	0.398	0.977	-0.122	-0.366	1506611883
-9.795	-1.255	-0.755	-0.244	0.122	0	2.427	-9.001	-0.764	0.366	0.122	0.183	3.071	9.709	0.615	-0.122	-0.305	0.732	-9.795	-1.255	-0.755	-0.244	0.122	0	1.325	9.756	2.009	0.366	0.244	0.244	1.258	9.954	0.303	0.671	0	-0.305	1506611883
-9.851	-1.09	-0.872	-0.366	0	-0.122	2.51	-8.884	-0.804	0.366	0.122	0.183	2.967	9.536	0.523	0.061	0	0.488	-9.851	-1.09	-0.872	-0.366	0	-0.122	1.384	9.639	1.875	0.305	0.305	0.122	1.04	9.929	0.255	0.61	0.061	-0.244	1506611883
-9.856	-1.071	-0.957	-0.427	0	-0.183	2.562	-8.769	-0.708	0.183	-0.244	-0.122	2.818	9.39	0.494	0.244	0.305	0.122	-9.856	-1.071	-0.957	-0.427	0	-0.183	1.431	9.574	1.715	0.244	0.305	0	0.963	9.912	0.069	0.549	0.061	-0.183	1506611884
-9.832	-1.078	-0.961	-0.366	0	-0.183	2.488	-8.764	-0.593	-0.061	-0.305	-0.366	2.755	9.403	0.494	0.305	0.305	-0.244	-9.832	-1.078	-0.961	-0.366	0	-0.183	1.443	9.646	1.599	0.244	0.305	-0.183	1.139	9.933	-0.116	0.549	0.244	-0.183	1506611884
-9.85	-1.02	-0.928	-0.366	0.061	-0.244	2.364	-8.714	-0.432	-0.244	-0.244	-0.305	2.815	9.461	0.508	0.366	0.244	-0.61	-9.85	-1.02	-0.928	-0.366	0.061	-0.244	1.497	9.701	1.528	0.244	0.366	-0.305	1.187	9.932	-0.069	0.366	0.305	-0.122	1506611884
-9.813	-0.951	-0.952	-0.305	0.061	-0.183	2.32	-8.68	-0.303	-0.244	-0.305	-0.122	2.951	9.503	0.547	0.488	0.183	-0.916	-9.813	-0.951	-0.952	-0.305	0.061	-0.183	1.499	9.731	1.534	0.244	0.488	-0.366	1.232	9.933	-0.148	0.244	0.244	-0.061	1506611884
-9.811	-0.892	-0.986	-0.244	0.122	-0.183	2.361	-8.66	-0.173	-0.244	-0.183	0.061	3.199	9.595	0.657	0.549	0.488	-1.16	-9.811	-0.892	-0.986	-0.244	0.122	-0.183	1.359	9.709	1.547	0.183	0.549	-0.366	1.229	9.928	-0.223	0.183	0.183	-0.061	1506611884
-9.826	-0.86	-1.014	-0.305	0.122	-0.122	2.412	-8.756	-0.039	-0.244	-0.061	0.244	3.353	9.682	0.745	0.549	0.671	-1.16	-9.826	-0.86	-1.014	-0.305	0.122	-0.122	1.188	9.703	1.572	0.122	0.488	-0.305	1.304	9.89	-0.273	0.183	0.183	-0.061	1506611884
-9.814	-0.907	-1.025	-0.305	0.122	-0.122	2.438	-8.853	0.02	-0.183	-0.122	0.305	3.423	9.784	0.827	0.488	0.549	-1.038	-9.814	-0.907	-1.025	-0.305	0.122	-0.122	1.032	9.737	1.598	0.061	0.366	-0.244	1.376	9.89	-0.212	0.122	0.183	0	1506611884
-9.772	-0.925	-1.018	-0.244	0.122	-0.061	2.531	-8.921	0.035	-0.183	-0.122	0.305	3.5	9.877	0.897	0.366	0.366	-0.732	-9.772	-0.925	-1.018	-0.244	0.122	-0.061	0.921	9.734	1.644	0	0.183	-0.183	1.336	9.88	-0.215	0	0.183	0	1506611884
-9.8	-0.888	-1.019	-0.244	0.122	0	2.616	-8.924	0.06	-0.061	-0.183	0.366	3.537	9.838	0.937	0.244	0.183	-0.427	-9.8	-0.888	-1.019	-0.244	0.122	0	0.958	9.682	1.647	0	0	-0.122	1.256	9.886	-0.248	0.061	0.183	0	1506611884
-9.818	-0.874	-1.068	-0.366	0.122	0	2.652	-8.911	0.02	0.122	-0.183	0.305	3.563	9.761	0.969	0.122	0.122	-0.122	-9.818	-0.874	-1.068	-0.366	0.122	0	1.032	9.599	1.629	0	0.061	0	1.197	9.897	-0.323	0.122	0.061	-0.061	1506611884
-9.783	-0.989	-1.097	-0.366	0.183	0	2.695	-8.906	-0.016	0.122	-0.183	0.305	3.509	9.745	0.939	0	0.061	0.061	-9.783	-0.989	-1.097	-0.366	0.183	0	1.151	9.619	1.591	0.061	0	0.061	1.217	9.909	-0.355	0.122	0.061	-0.061	1506611884
-9.771	-1.011	-1.085	-0.366	0.061	0	2.724	-8.886	-0.096	0.305	-0.305	0.305	3.442	9.709	0.898	-0.061	0.061	0.244	-9.771	-1.011	-1.085	-0.366	0.061	0	1.227	9.586	1.583	0.122	0.122	0.122	1.233	9.881	-0.288	0.122	0.061	-0.061	1506611884
-9.802	-1.038	-1.068	-0.244	-0.061	0.061	2.777	-8.821	-0.201	0.305	-0.366	0.183	3.384	9.634	0.813	-0.122	0.061	0.305	-9.802	-1.038	-1.068	-0.244	-0.061	0.061	1.28	9.555	1.579	0.183	0.183	0.183	1.188	9.874	-0.281	0.061	0.061	0	1506611884
-9.808	-1.047	-1	-0.183	-0.061	0.061	2.777	-8.821	-0.201	0.305	-0.366	0.183	3.274	9.636	0.709	-0.122	0.061	0.427	-9.808	-1.047	-1	-0.183	-0.061	0.061	1.325	9.609	1.586	0.183	0.183	0.183	1.14	9.899	-0.268	0.061	0.061	0	1506611884
-9.798	-0.976	-1	-0.122	-0.061	0	2.783	-8.795	-0.401	0.305	-0.427	0.061	3.151	9.683	0.581	-0.061	0	0.488	-9.798	-0.976	-1	-0.122	-0.061	0	1.329	9.684	1.621	0.183	0.244	0.061	1.09	9.899	-0.339	0.061	0.061	0	1506611884
-9.833	-0.913	-0.946	-0.061	-0.061	0	2.786	-8.798	-0.464	0.244	-0.488	0	3.07	9.752	0.519	0	0	0.488	-9.833	-0.913	-0.946	-0.061	-0.061	0	1.354	9.774	1.643	0.183	0.183	0.061	1.105	9.903	-0.33	0	0	0	1506611884
-9.828	-0.879	-0.955	-0.061	0	-0.061	2.798	-8.717	-0.508	0.183	-0.366	0	3.017	9.732	0.507	0.183	0.122	0.427	-9.828	-0.879	-0.955	-0.061	0	-0.061	1.354	9.764	1.651	0.122	0.183	0	1.135	9.891	-0.341	0.061	0	0	1506611884
-9.814	-0.81	-0.976	-0.061	0	-0.061	2.78	-8.681	-0.479	0	-0.061	0	2.95	9.683	0.559	0.244	0.183	0.366	-9.814	-0.81	-0.976	-0.061	0	-0.061	1.316	9.703	1.637	0.061	0.122	-0.061	1.213	9.887	-0.341	0	0	-0.061	1506611884
-9.816	-0.78	-0.986	-0.061	0	-0.061	2.74	-8.715	-0.443	-0.061	-0.061	0	2.891	9.666	0.632	0.244	0.122	0.244	-9.816	-0.78	-0.986	-0.061	0	-0.061	1.231	9.656	1.578	0.061	0.061	-0.061	1.269	9.884	-0.306	0.061	0	-0.061	1506611884
-9.81	-0.8	-0.98	-0.061	0	-0.061	2.747	-8.735	-0.377	-0.061	-0.061	0	2.863	9.673	0.733	0.183	0.061	0.061	-9.81	-0.8	-0.98	-0.061	0	-0.061	1.211	9.644	1.53	0.061	0	-0.061	1.287	9.877	-0.294	0.061	0	-0.061	1506611884
-9.804	-0.825	-0.955	-0.061	0	0	2.748	-8.742	-0.291	-0.183	0	-0.122	2.86	9.667	0.781	0.122	-0.061	-0.061	-9.804	-0.825	-0.955	-0.061	0	0	1.262	9.64	1.526	0.061	-0.061	-0.122	1.282	9.871	-0.273	0	0	0	1506611884
-9.804	-0.824	-0.973	0	0	0	2.702	-8.775	-0.215	-0.183	0	-0.122	2.961	9.671	0.805	0.061	-0.061	-0.122	-9.804	-0.824	-0.973	0	0	0	1.318	9.661	1.547	0	-0.061	-0.122	1.244	9.869	-0.298	0	-0.061	0	1506611884
-9.81	-0.811	-0.993	0	0	0	2.68	-8.833	-0.159	-0.183	0	-0.122	3.029	9.698	0.821	0	0	-0.244	-9.81	-0.811	-0.993	0	0	0	1.345	9.7	1.52	-0.061	-0.061	-0.061	1.245	9.874	-0.319	0	-0.061	0	1506611884
-9.816	-0.785	-1.006	0	0	0	2.626	-8.837	-0.135	-0.122	0	-0.183	3.102	9.734	0.837	-0.061	0	-0.305	-9.816	-0.785	-1.006	0	0	0	1.318	9.711	1.518	-0.061	-0.122	-0.061	1.278	9.873	-0.324	0	-0.061	0	1506611884
-9.802	-0.766	-0.998	0	0	-0.061	2.596	-8.827	-0.14	-0.122	0.061	-0.122	3.176	9.714	0.833	-0.122	-0.061	-0.366	-9.802	-0.766	-0.998	0	0	-0.061	1.275	9.674	1.534	-0.061	-0.183	-0.061	1.308	9.869	-0.31	-0.061	-0.061	0	1506611884
-9.807	-0.794	-1.022	0	0	-0.061	2.576	-8.841	-0.124	-0.061	0.061	-0.061	3.238	9.689	0.807	-0.183	-0.183	-0.305	-9.807	-0.794	-1.022	0	0	-0.061	1.318	9.66	1.525	-0.122	-0.183	0	1.3	9.862	-0.317	-0.061	-0.061	0	1506611884
-9.801	-0.804	-0.998	0	0	-0.061	2.585	-8.866	-0.156	0	0	0	3.302	9.641	0.779	-0.183	-0.183	-0.244	-9.801	-0.804	-0.998	0	0	-0.061	1.36	9.623	1.518	-0.122	-0.183	0	1.299	9.871	-0.303	-0.061	-0.061	0	1506611885
-9.822	-0.834	-1.011	0	0	-0.061	2.616	-8.844	-0.19	0	0.061	0	3.314	9.639	0.703	-0.183	-0.183	-0.244	-9.822	-0.834	-1.011	0	0	-0.061	1.426	9.635	1.515	-0.122	-0.244	0	1.27	9.875	-0.298	-0.061	-0.061	0	1506611885
-9.811	-0.812	-1.022	0	0	-0.061	2.591	-8.85	-0.249	0	0.061	0	3.338	9.604	0.671	-0.122	-0.122	-0.183	-9.811	-0.812	-1.022	0	0	-0.061	1.426	9.635	1.515	-0.122	-0.244	0	1.25	9.872	-0.339	-0.061	-0.061	0	1506611885
-9.804	-0.815	-1.036	-0.061	0	-0.061	2.582	-8.849	-0.298	0.061	0	0	3.357	9.582	0.645	-0.122	-0.061	-0.122	-9.804	-0.815	-1.036	-0.061	0	-0.061	1.426	9.635	1.515	-0.122	-0.244	0	1.226	9.877	-0.361	-0.061	-0.061	-0.061	1506611885
-9.786	-0.864	-1.053	-0.061	0	-0.061	2.591	-8.811	-0.374	0.061	0	0	3.363	9.594	0.62	-0.061	-0.061	-0.061	-9.786	-0.864	-1.053	-0.061	0	-0.061	1.365	9.615	1.535	0	-0.061	0	1.254	9.877	-0.327	-0.061	-0.061	-0.061	1506611885
-9.769	-0.867	-1.044	-0.061	0	-0.061	2.574	-8.77	-0.383	0.061	0	-0.061	3.366	9.601	0.595	0	-0.061	0.061	-9.769	-0.867	-1.044	-0.061	0	-0.061	1.371	9.618	1.559	0	0	-0.061	1.237	9.866	-0.303	0	0	-0.061	1506611885
-9.787	-0.865	-1.064	-0.061	0	-0.061	2.529	-8.756	-0.379	-0.061	0	0	3.307	9.604	0.585	0.061	-0.061	0.122	-9.787	-0.865	-1.064	-0.061	0	-0.061	1.377	9.618	1.535	0	0	-0.061	1.248	9.877	-0.328	0	0	0	1506611885
-9.802	-0.866	-1.067	-0.061	0	-0.061	2.529	-8.782	-0.382	0	-0.061	-0.061	3.234	9.609	0.604	0.061	0	0.122	-9.802	-0.866	-1.067	-0.061	0	-0.061	1.378	9.629	1.531	0.061	0.061	-0.061	1.229	9.879	-0.313	0	0	0	1506611885
-9.788	-0.863	-1.058	-0.061	0	-0.061	2.558	-8.806	-0.36	-0.061	-0.061	-0.061	3.176	9.637	0.616	0.122	0	0.122	-9.788	-0.863	-1.058	-0.061	0	-0.061	1.37	9.656	1.52	0.061	0.122	-0.061	1.226	9.889	-0.312	0	0	-0.061	1506611885
-9.793	-0.864	-1.047	-0.061	0	-0.061	2.558	-8.806	-0.36	-0.061	-0.061	-0.061	3.176	9.637	0.616	0.122	0	0.122	-9.793	-0.864	-1.047	-0.061	0	-0.061	1.37	9.656	1.52	0.061	0.122	-0.061	1.226	9.889	-0.312	0	0	-0.061	1506611885
-9.794	-0.869	-1.054	-0.061	-0.061	-0.061	2.555	-8.83	-0.249	-0.061	-0.061	-0.061	3.094	9.677	0.678	0.122	0.061	0.122	-9.794	-0.869	-1.054	-0.061	-0.061	-0.061	1.306	9.655	1.525	0.061	0.061	-0.061	1.241	9.862	-0.301	0	0	-0.061	1506611885
-9.789	-0.845	-1.038	-0.061	-0.061	0	2.555	-8.83	-0.249	-0.061	-0.061	-0.061	3.082	9.694	0.714	0.061	0.061	0.061	-9.789	-0.845	-1.038	-0.061	-0.061	0	1.302	9.654	1.511	0.061	0.061	-0.061	1.302	9.867	-0.263	0	0	-0.061	1506611885
-9.78	-0.828	-1.029	-0.061	0	0	2.549	-8.809	-0.179	0	-0.122	0	3.052	9.708	0.754	0.061	0.061	0	-9.78	-0.828	-1.029	-0.061	0	0	1.298	9.679	1.518	0	0.061	-0.061	1.315	9.863	-0.261	-0.061	0	0	1506611885
-9.792	-0.802	-1.012	-0.061	0	0	2.589	-8.814	-0.202	0	-0.122	0	3.057	9.704	0.75	0	0.061	0	-9.792	-0.802	-1.012	-0.061	0	0	1.292	9.661	1.542	0	0.061	0	1.279	9.859	-0.225	-0.122	0.061	0.061	1506611885
-9.818	-0.78	-1.016	-0.122	-0.061	0	2.623	-8.818	-0.223	0	-0.061	0.061	3.059	9.686	0.764	0	0	-0.061	-9.818	-0.78	-1.016	-0.122	-0.061	0	1.274	9.642	1.566	0	0	0	1.26	9.866	-0.287	-0.122	0.061	0.061	1506611885
-9.802	-0.822	-1.019	-0.061	-0.061	0	2.675	-8.839	-0.252	0.061	-0.122	0	3.073	9.691	0.766	-0.061	0	-0.061	-9.802	-0.822	-1.019	-0.061	-0.061	0	1.293	9.662	1.55	0	-0.061	0	1.281	9.875	-0.255	0	0	-0.061	1506611885
-9.787	-0.84	-1.01	-0.061	0	0	2.687	-8.811	-0.307	0.061	-0.122	-0.061	3.121	9.69	0.741	-0.061	0	-0.061	-9.787	-0.84	-1.01	-0.061	0	0	1.355	9.66	1.548	-0.061	0	0	1.316	9.868	-0.218	-0.061	0	0	1506611885
-9.799	-0.812	-0.991	-0.061	0	0	2.69	-8.762	-0.34	0.061	-0.122	-0.061	3.167	9.637	0.719	-0.061	0	-0.061	-9.799	-0.812	-0.991	-0.061	0	0	1.382	9.616	1.553	0	0	0	1.287	9.863	-0.214	-0.061	0	0	1506611885
-9.814	-0.788	-1.024	-0.122	0	0	2.689	-8.782	-0.352	0.061	-0.061	-0.061	3.208	9.598	0.712	-0.061	0.061	-0.061	-9.814	-0.788	-1.024	-0.122	0	0	1.365	9.588	1.544	0	0.061	0	1.244	9.871	-0.245	-0.061	0	0	1506611885
-9.81	-0.809	-1.016	-0.122	0	0	2.684	-8.826	-0.371	0	-0.122	-0.061	3.21	9.619	0.668	-0.061	0	-0.061	-9.81	-0.809	-1.016	-0.122	0	0	1.353	9.64	1.535	0	0	0	1.312	9.866	-0.239	0	0.061	0	1506611885
-9.777	-0.828	-1.002	-0.122	0	0	2.684	-8.826	-0.371	0.061	-0.183	-0.061	3.244	9.65	0.648	0	0	-0.061	-9.777	-0.828	-1.002	-0.122	0	0	1.451	9.654	1.567	0.061	0.061	0	1.299	9.862	-0.203	0	0.061	0	1506611885
-9.782	-0.8	-0.997	-0.183	0	0	2.647	-8.8	-0.317	0	-0.061	-0.122	3.278	9.597	0.653	0.061	0.122	0	-9.782	-0.8	-0.997	-0.183	0	0	1.432	9.588	1.565	0	0.122	0	1.29	9.856	-0.173	-0.061	0.061	0.061	1506611885
-9.836	-0.788	-0.958	-0.183	0	0	2.6	-8.839	-0.291	0.061	-0.183	-0.122	3.259	9.606	0.669	0.061	0.122	0	-9.836	-0.788	-0.958	-0.183	0	0	1.401	9.615	1.579	0.122	0.183	0	1.33	9.865	-0.2	-0.061	0.122	0.061	1506611885
-9.814	-0.788	-0.931	-0.305	0	0	2.573	-8.905	-0.288	0.061	-0.183	-0.122	3.292	9.646	0.669	0.061	0.122	0.061	-9.814	-0.788	-0.931	-0.305	0	0	1.462	9.666	1.623	0.122	0.244	-0.061	1.285	9.872	-0.158	0	0.183	0.061	1506611885
-9.867	-0.796	-0.916	-0.427	0	-0.061	2.539	-8.945	-0.276	0.122	-0.305	-0.183	3.305	9.68	0.693	0.183	0.183	0.122	-9.867	-0.796	-0.916	-0.427	0	-0.061	1.567	9.686	1.651	0.122	0.305	-0.061	1.194	9.893	-0.218	0.061	0.122	0.061	1506611885
-9.828	-0.824	-0.871	-0.549	-0.061	-0.122	2.402	-9.045	-0.278	0.183	-0.366	-0.183	3.305	9.633	0.743	0.244	0.305	0.122	-9.828	-0.824	-0.871	-0.549	-0.061	-0.122	1.664	9.628	1.669	0.061	0.427	-0.061	1.165	9.909	-0.238	0.122	0.183	0	1506611886
-9.822	-0.867	-0.879	-0.671	-0.061	-0.183	2.402	-9.045	-0.278	0.244	-0.61	-0.366	3.303	9.593	0.785	0.305	0.427	0.061	-9.822	-0.867	-0.879	-0.671	-0.061	-0.183	1.827	9.604	1.653	0.122	0.61	-0.122	1.069	9.857	-0.169	0.122	0.183	0	1506611886
-9.993	-0.834	-0.857	-0.854	-0.183	-0.244	2.09	-9.324	-0.313	0.793	-1.465	-0.916	3.384	9.579	0.802	0.427	0.732	0	-9.993	-0.834	-0.857	-0.854	-0.183	-0.244	1.956	9.619	1.608	0.061	0.793	-0.122	0.957	9.873	-0.298	0.61	0.183	-0.122	1506611886
-9.761	-0.729	-1.229	-1.099	-0.122	-0.549	2.035	-9.305	-0.36	1.16	-1.77	-1.221	3.505	9.549	0.785	0.549	0.916	-0.061	-9.761	-0.729	-1.229	-1.099	-0.122	-0.549	2.078	9.618	1.531	0	1.099	-0.183	0.736	9.88	-0.566	0.793	0.183	-0.244	1506611886
-9.481	-0.726	-1.535	-1.282	-0.183	-0.793	1.98	-9.234	-0.366	1.16	-1.77	-1.221	3.627	9.496	0.7	0.671	1.16	-0.061	-9.481	-0.726	-1.535	-1.282	-0.183	-0.793	2.263	9.643	1.397	-0.061	1.404	-0.305	0.748	9.867	-0.861	0.732	0.122	-0.488	1506611886
-9.616	-0.434	-1.709	-1.709	0	-0.732	2.007	-9.152	-0.25	1.648	-1.77	-1.465	3.697	9.363	0.63	0.854	1.526	-0.244	-9.616	-0.434	-1.709	-1.709	0	-0.732	2.338	9.592	1.085	-0.183	1.709	-0.366	1.696	9.758	-1.282	0.61	0.977	-0.366	1506611886
-9.695	-0.384	-1.913	-2.075	0	-0.732	2.034	-9.001	0.083	1.892	-2.258	-1.282	3.615	9.25	0.502	0.916	1.77	-0.549	-9.695	-0.384	-1.913	-2.075	0	-0.732	2.235	9.566	0.792	-0.061	2.258	-0.427	1.552	9.857	-1.32	0.488	1.099	-0.427	1506611886
-9.777	-0.339	-2.003	-2.197	0.122	-0.549	2.101	-8.702	0.336	1.77	-2.625	-0.916	3.676	9.162	0.409	1.038	1.953	-0.977	-9.777	-0.339	-2.003	-2.197	0.122	-0.549	1.839	9.533	0.505	-0.061	2.625	-0.244	2.028	9.776	-1.383	0.427	1.221	-0.427	1506611886
-9.912	-0.191	-2.036	-2.38	0	-0.61	2.223	-8.571	0.475	1.526	-2.502	0	3.833	9.38	0.28	0.854	2.502	-1.343	-9.912	-0.191	-2.036	-2.38	0	-0.61	1.342	9.792	0.267	-0.061	2.625	-0.244	2.171	9.833	-1.299	0.183	1.465	-0.427	1506611886
-9.853	-0.221	-1.985	-2.686	-0.244	-0.549	2.204	-8.364	0.933	1.526	-2.502	0	3.957	9.686	0.223	0.671	2.747	-1.526	-9.853	-0.221	-1.985	-2.686	-0.244	-0.549	0.873	10.009	0.194	0.061	2.808	0.183	1.982	9.819	-1.177	0.122	1.526	-0.427	1506611886
-9.769	-0.358	-2.111	-2.93	-0.305	-0.549	2.275	-8.02	1.105	1.404	-2.319	0.549	4.075	9.8	0.063	0.305	2.625	-1.343	-9.769	-0.358	-2.111	-2.93	-0.305	-0.549	0.568	9.99	0.284	0	2.625	0.244	1.791	9.789	-1.122	0	1.404	-0.488	1506611886
-9.737	-0.624	-2.3	-2.93	-0.366	-0.549	2.443	-7.959	1.207	1.099	-2.747	1.404	4.142	9.835	-0.11	0	2.38	-0.916	-9.737	-0.624	-2.3	-2.93	-0.366	-0.549	0.577	10.054	0.425	-0.061	2.502	0.305	1.974	9.783	-1.162	-0.122	1.77	-0.427	1506611886
-9.684	-0.741	-2.45	-2.869	-0.488	-0.488	2.62	-8.147	1.107	1.038	-2.869	1.77	4.067	9.9	-0.251	-0.061	2.075	-0.549	-9.684	-0.741	-2.45	-2.869	-0.488	-0.488	0.721	10.164	0.465	-0.244	2.441	0.427	1.8	9.802	-1.294	-0.305	1.953	-0.366	1506611886
-9.698	-0.756	-2.631	-2.991	-0.61	-0.549	2.76	-8.393	0.906	1.038	-2.869	1.77	4.122	9.884	-0.297	0	2.197	-0.244	-9.698	-0.756	-2.631	-2.991	-0.61	-0.549	0.741	10.137	0.465	-0.244	2.441	0.427	1.616	9.831	-1.542	-0.305	1.953	-0.366	1506611886
-9.607	-0.837	-2.845	-2.93	-0.671	-0.488	3.025	-8.54	0.774	0.671	-3.174	1.831	4.09	9.804	-0.26	0.061	2.563	-0.122	-9.607	-0.837	-2.845	-2.93	-0.671	-0.488	0.723	9.994	0.348	-0.366	2.441	0.671	1.647	9.837	-1.718	-0.793	2.136	-0.427	1506611886
-9.635	-0.788	-2.991	-2.808	-0.854	-0.488	3.36	-8.585	0.694	0.427	-3.174	1.404	3.858	9.623	-0.315	-0.061	2.563	0.061	-9.635	-0.788	-2.991	-2.808	-0.854	-0.488	0.745	9.822	0.295	-0.366	2.441	0.671	1.665	9.884	-1.812	-1.099	2.319	-0.427	1506611886
-9.476	-0.736	-3.103	-2.991	-1.099	-0.488	3.36	-8.585	0.694	0.427	-3.174	1.404	3.664	9.479	-0.422	-0.122	2.319	0.122	-9.476	-0.736	-3.103	-2.991	-1.099	-0.488	0.805	9.72	0.226	-0.366	2.38	0.732	1.085	9.823	-1.829	-1.038	2.319	-0.549	1506611886
-9.369	-0.843	-3.261	-2.869	-1.038	-0.427	3.607	-8.604	1.016	0.183	-2.991	0.793	3.58	9.29	-0.529	-0.122	2.38	0.061	-9.369	-0.843	-3.261	-2.869	-1.038	-0.427	0.901	9.615	0.159	-0.427	2.319	0.793	0.974	9.806	-2.16	-1.099	2.319	-0.854	1506611886
-9.483	-0.816	-3.387	-2.747	-1.221	-0.305	3.525	-8.597	1.22	0	-3.113	0.183	3.539	9.171	-0.689	-0.061	2.563	-0.061	-9.483	-0.816	-3.387	-2.747	-1.221	-0.305	0.94	9.551	0.142	-0.244	2.38	0.916	1.427	9.953	-1.794	-1.831	2.625	-0.793	1506611886
-9.366	-0.851	-3.057	-2.808	-1.282	-0.061	3.525	-8.597	1.22	-0.122	-3.052	-0.244	3.661	9.088	-0.726	0	2.869	-0.244	-9.366	-0.851	-3.057	-2.808	-1.282	-0.061	0.802	9.528	0.161	-0.122	2.441	0.977	1.97	10.072	-0.691	-2.808	3.357	-0.366	1506611886
-9.818	-0.988	-2.397	-2.93	-1.221	0.061	3.419	-9.254	1.696	-0.244	-2.014	-0.488	3.761	9.406	-0.81	0.061	3.052	-0.244	-9.818	-0.988	-2.397	-2.93	-1.221	0.061	0.819	10.003	0.365	0.061	2.808	0.977	1.805	10.087	0.156	-3.601	3.418	0.122	1506611886
-9.916	-1.013	-2.061	-3.113	-0.488	0.061	3.265	-9.851	1.738	-0.244	-2.014	-0.488	3.681	10.005	-0.982	0.061	2.441	0	-9.916	-1.013	-2.061	-3.113	-0.488	0.061	1.182	10.393	1.41	0.061	2.808	0.977	1.293	10.676	0.962	-3.662	3.357	0.427	1506611886
-10.606	-1.847	-1.4	-3.418	-0.793	0.122	2.957	-10.104	1.54	0.061	-1.77	-0.488	3.92	10.055	-0.892	0.488	2.014	0.549	-10.606	-1.847	-1.4	-3.418	-0.793	0.122	1.628	10.326	2.461	0.854	2.93	0.183	0.924	11.08	1.701	-4.822	2.563	0.61	1506611886
-10.348	-2.582	0.092	-3.357	-1.282	0.061	2.707	-9.884	1.054	1.587	-3.235	-1.221	4.34	9.586	-0.396	1.465	2.808	1.038	-10.348	-2.582	0.092	-3.357	-1.282	0.061	1.656	9.428	2.678	0.854	2.93	0.183	1.968	10.3	2.176	-4.639	2.93	1.709	1506611886
-10.788	-2.117	1.022	-3.052	-1.526	-0.122	2.414	-9.375	0.48	1.587	-3.235	-1.221	4.467	9.262	0.243	2.319	4.456	1.465	-10.788	-2.117	1.022	-3.052	-1.526	-0.122	1.303	8.909	2.734	0.488	3.662	0.854	2.102	8.74	2.042	-2.38	3.601	2.258	1506611886
-10.621	-2.086	0.908	-3.174	-1.953	-0.305	2.152	-9.313	-0.098	2.136	-3.845	-1.526	3.88	10.031	0.431	2.075	5.127	1.831	-10.621	-2.086	0.908	-3.174	-1.953	-0.305	0.952	9.558	2.911	1.099	4.333	0.793	1.392	8.824	2.299	0.122	4.211	2.502	1506611887
-9.174	-2.129	0.709	-3.113	-0.916	-0.061	2.217	-9.131	-0.553	2.319	-3.662	0.061	2.99	10.944	0.37	1.099	3.967	2.319	-9.174	-2.129	0.709	-3.113	-0.916	-0.061	0.877	10.201	2.988	1.282	4.272	0.488	1.805	8.495	1.621	1.77	4.211	3.235	1506611887
-8.515	-1.724	0.659	-2.808	0	0.061	2.3	-8.213	-0.835	2.319	-3.662	0.061	2.585	10.631	0.371	1.099	2.441	2.93	-8.515	-1.724	0.659	-2.808	0	0.061	0.614	9.46	3.033	1.282	4.272	0.488	1.052	9.179	1.428	1.831	4.822	3.906	1506611887
-8.555	-1.355	0.089	-3.113	-0.305	-0.183	2.363	-7.812	-1.047	2.197	-3.174	0.549	2.549	9.924	0.38	1.282	2.38	3.357	-8.555	-1.355	0.089	-3.113	-0.305	-0.183	0.414	8.75	2.945	0.183	3.54	0.549	1.002	9.234	1.853	2.075	4.028	4.639	1506611887
-9.038	-1.247	-0.028	-3.052	0.122	0.122	2.363	-7.812	-1.047	1.953	-3.052	0.488	2.103	9.753	0.354	1.282	2.686	2.869	-9.038	-1.247	-0.028	-3.052	0.122	0.122	0.366	8.897	2.763	0.183	3.479	0.549	2.187	9.516	2.07	2.441	4.822	4.517	1506611887
-9.674	-0.807	-0.093	-3.052	0.061	0.366	2.442	-8.684	-1.674	1.526	-3.052	0.549	1.33	9.652	0.2	1.099	2.014	1.831	-9.674	-0.807	-0.093	-3.052	0.061	0.366	0.467	9.161	2.699	0.427	3.174	0.488	1.927	9.973	1.796	2.563	5.066	4.15	1506611887
-9.69	-0.482	-0.189	-3.113	0.122	0.427	2.567	-8.855	-1.822	1.526	-3.052	0.549	1.166	9.316	0.234	0.916	1.587	0.671	-9.69	-0.482	-0.189	-3.113	0.122	0.427	0.419	9.174	2.729	0.61	2.869	0.549	1.838	10.039	1.732	2.502	5.005	3.784	1506611887
-9.656	-0.398	-0.185	-3.174	0.122	0.427	2.567	-8.855	-1.822	1.038	-2.869	0.427	1.516	9.15	0.422	1.16	1.953	-0.488	-9.656	-0.398	-0.185	-3.174	0.122	0.427	0.419	9.174	2.729	0.61	2.869	0.549	1.816	9.725	1.585	2.502	5.005	3.784	1506611887
-9.759	-0.508	-0.252	-3.174	-0.061	0.244	2.448	-8.638	-1.479	0.122	-2.869	0.366	1.564	9.124	0.484	1.282	2.075	-1.221	-9.759	-0.508	-0.252	-3.174	-0.061	0.244	0.584	9.264	2.535	0.549	1.892	0.366	1.217	9.478	1.796	2.319	4.7	2.441	1506611887
-9.728	-0.593	-0.248	-3.235	-0.244	0.183	2.455	-8.525	-1.098	0.122	-2.869	0.366	1.712	9.146	0.51	1.282	1.77	-1.831	-9.728	-0.593	-0.248	-3.235	-0.244	0.183	1.02	9.378	2.51	0.549	1.892	0.366	1.297	9.296	2.543	2.319	4.7	2.441	1506611887
-9.954	-0.615	-0.133	-2.93	0	0.305	2.515	-8.562	-0.739	-0.122	-2.747	0.671	2.001	9.378	0.653	1.282	1.648	-2.441	-9.954	-0.615	-0.133	-2.93	0	0.305	1.449	9.591	2.425	0.549	1.648	-0.122	1.553	9.193	2.43	1.77	3.418	1.16	1506611887
-10.147	-0.307	-0.124	-2.869	0.366	0.305	2.712	-8.821	-0.427	-0.244	-2.625	1.099	2.426	9.704	0.908	1.343	2.014	-3.052	-10.147	-0.307	-0.124	-2.869	0.366	0.305	1.599	9.714	2.403	0.61	1.77	-0.183	2.366	9.166	2.122	1.709	3.235	0.244	1506611887
-10.316	-0.217	-0.097	-3.052	0.732	0	2.917	-9.241	-0.127	-0.244	-2.441	1.465	2.942	10.156	1.219	1.404	2.563	-3.54	-10.316	-0.217	-0.097	-3.052	0.732	0	1.506	9.909	2.391	0.671	2.075	-0.122	2.96	9.225	2.469	1.465	3.052	-0.122	1506611887
-12.047	-1.2	-1.646	-3.174	-0.916	-0.122	3.138	-9.66	0.114	-0.183	-2.258	1.77	3.527	10.735	1.523	1.465	3.113	-3.784	-12.047	-1.2	-1.646	-3.174	-0.916	-0.122	1.254	10.245	2.433	0.61	1.892	-0.061	3.016	10.704	2.479	1.831	1.648	-0.61	1506611887
-10.204	-2.135	-0.036	-2.38	-0.427	0	3.358	-10.616	0.13	0.366	-2.747	1.526	3.926	11.561	1.656	1.404	3.174	-3.418	-10.204	-2.135	-0.036	-2.38	-0.427	0	1.006	11.014	2.184	0.549	1.526	0.122	-0.055	11.249	2.222	-0.122	0.488	-1.099	1506611887
-9.951	-1.306	-0.236	-2.075	0.122	-0.061	3.358	-10.616	0.13	0.366	-2.747	1.526	4.203	12.157	1.637	0.854	2.686	-2.625	-9.951	-1.306	-0.236	-2.075	0.122	-0.061	0.833	11.275	2.022	0.549	1.526	0.122	0.112	9.495	1.688	-0.122	0.488	-1.099	1506611887
-9.418	-1.45	-1.721	-2.502	-0.549	-0.793	3.773	-10.521	0.465	0.366	-2.563	1.16	4.645	11.438	1.61	0.183	2.747	-1.404	-9.418	-1.45	-1.721	-2.502	-0.549	-0.793	0.37	10.247	1.842	0.183	2.136	0.61	1.619	10.112	-1.199	2.625	0	-2.136	1506611887
-8.561	-2.281	-2.129	-2.625	-0.366	-0.427	3.565	-7.13	1.127	0.61	-2.197	-1.038	4.424	9.976	1.397	-0.366	2.93	0.122	-8.561	-2.281	-2.129	-2.625	-0.366	-0.427	0.017	8.94	1.103	-0.305	1.648	1.221	2.426	9.43	-0.343	2.258	2.258	-1.77	1506611887
-9.125	-2.146	-2.097	-2.38	0.183	0.061	3.565	-7.13	1.127	0.61	-2.197	-1.038	3.665	9.361	0.91	-1.099	2.319	1.16	-9.125	-2.146	-2.097	-2.38	0.183	0.061	0.301	8.849	0.566	-0.305	2.441	1.831	2.231	9.768	-0.347	2.258	2.258	-1.77	1506611887
-9.609	-1.452	-2.032	-2.075	0.183	0.244	2.984	-7.712	0.833	0.977	-3.052	-1.953	3.551	10.239	0.425	-2.014	1.709	1.099	-9.609	-1.452	-2.032	-2.075	0.183	0.244	0.301	8.849	0.566	-0.305	2.441	1.831	1.256	9.851	-0.718	1.099	0.549	-0.732	1506611887
-9.692	-0.907	-2.065	-2.136	0.183	0.061	2.731	-9.022	0.516	0.916	-3.174	-2.075	4.179	10.853	-0.346	-2.563	2.075	0.61	-9.692	-0.907	-2.065	-2.136	0.183	0.061	0.301	8.849	0.566	-0.305	2.441	1.831	1.078	9.965	-1.377	1.099	-0.61	-1.221	1506611887
-9.446	-0.731	-2.079	-2.38	-0.061	-0.183	2.731	-9.022	0.516	0.366	-2.563	-2.014	4.457	10.617	-1.458	-2.747	2.319	1.282	-9.446	-0.731	-2.079	-2.38	-0.061	-0.183	-0.019	10.335	0.76	-0.305	2.441	1.831	1.189	9.716	-1.769	1.099	-0.61	-1.221	1506611887
-9.293	-0.947	-1.995	-2.502	-0.305	-0.366	2.527	-7.866	1.549	0	-1.465	-2.075	4.238	9.86	-1.738	-1.77	1.953	2.808	-9.293	-0.947	-1.995	-2.502	-0.305	-0.366	0.249	9.666	0.794	-0.366	1.77	2.258	1.221	9.501	-1.264	1.282	1.343	-1.77	1506611887
-9.408	-1.207	-1.988	-2.38	-0.427	-0.671	1.901	-7.819	1.597	0.305	-0.854	-2.319	3.691	9.245	-1.744	-0.549	1.099	3.906	-9.408	-1.207	-1.988	-2.38	-0.427	-0.671	0.906	9.132	0.483	-0.488	1.648	1.953	1.089	9.536	-0.723	0.916	1.648	-1.465	1506611887
-9.641	-1.243	-1.963	-2.014	-0.488	-0.671	1.855	-7.946	1.638	0.61	-1.892	-2.319	3.271	9.16	-1.869	0	0.549	3.967	-9.641	-1.243	-1.963	-2.014	-0.488	-0.671	1.513	9.244	0.111	-0.183	1.892	1.587	1.239	9.77	-0.646	0.916	1.648	-1.465	1506611887
-9.633	-0.919	-2.171	-1.709	-0.122	-0.549	1.855	-7.946	1.638	0.488	-2.258	-1.526	3.085	9.179	-1.907	0.122	0.916	3.113	-9.633	-0.919	-2.171	-1.709	-0.122	-0.549	1.863	9.579	0.078	-0.183	1.892	1.587	0.91	9.938	-0.86	0.305	1.404	-1.038	1506611888
-9.716	-0.618	-2.47	-1.343	-0.061	-0.61	1.983	-7.935	1.782	0.122	-1.526	-0.305	2.95	9.168	-1.955	0.305	1.343	2.136	-9.716	-0.618	-2.47	-1.343	-0.061	-0.61	2.035	9.9	0.329	1.099	2.747	0.427	0.549	10.094	-1.395	-0.488	0.122	-1.099	1506611888
-9.983	-0.674	-2.18	-0.977	-0.488	-0.549	1.983	-7.935	1.782	-0.122	-1.404	0.732	2.917	9.032	-1.761	0.916	1.282	1.465	-9.983	-0.674	-2.18	-0.977	-0.488	-0.549	1.747	9.701	0.709	1.099	2.747	0.427	0.671	10.052	-1.433	-0.488	0.122	-1.099	1506611888
-9.989	-0.598	-2.145	-0.61	-0.61	-0.488	2.157	-8.025	1.86	-0.183	-1.343	1.526	3.065	9.098	-1.3	1.709	1.526	1.16	-9.989	-0.598	-2.145	-0.61	-0.61	-0.488	1.243	9.868	0.726	0.305	2.075	-0.122	0.763	10.188	-0.837	-0.732	0.366	-1.343	1506611888
-9.82	-0.232	-2.34	-0.427	-0.732	-0.366	2.706	-8.982	1.713	-0.183	-1.465	2.197	3.059	9.458	-0.766	2.014	1.831	0.916	-9.82	-0.232	-2.34	-0.427	-0.732	-0.366	1.026	10.075	0.941	0.305	2.075	-0.122	1.379	10.202	-0.729	-1.648	0	-1.221	1506611888
-10.317	-0.447	-2.022	-0.427	-0.916	0.183	3.183	-9.543	1.598	-0.244	-1.16	2.991	2.913	9.666	-0.005	2.075	1.648	0.549	-10.317	-0.447	-2.022	-0.427	-0.916	0.183	1.253	10.277	1.119	0.122	-0.122	-0.916	1.592	10.621	-0.841	-1.648	0	-1.221	1506611888
-11.273	-0.794	-1.698	-1.221	-0.122	0.366	3.183	-9.543	1.598	-0.244	-1.16	2.991	2.65	10.218	0.67	1.953	0.732	-0.061	-11.273	-0.794	-1.698	-1.221	-0.122	0.366	1.98	11.202	1.695	0.488	-0.183	-1.16	1.4	11.134	-0.111	-2.93	0.61	-0.488	1506611888
-11.294	-2.43	-1.748	-1.038	-0.549	0.122	4.652	-12.025	1.077	0.488	-0.671	2.075	2.833	11.343	1.126	1.343	-0.183	-1.282	-11.294	-2.43	-1.748	-1.038	-0.549	0.122	3	11.693	2.432	0.854	-0.427	-1.526	1.56	11.623	1.114	-3.296	0.916	0.366	1506611888
-9.546	-3.298	-0.404	-0.061	-0.488	0.61	4.652	-12.025	1.077	0.488	-0.671	2.075	3.829	10.525	2.408	1.465	0.977	-2.319	-9.546	-3.298	-0.404	-0.061	-0.488	0.61	2.323	9.531	2.462	0.854	-0.427	-1.526	1.579	10.512	1.979	-3.296	0.916	0.366	1506611888
-9.032	-2.432	0.967	-0.183	0.061	0.793	4.887	-10.273	0.735	0.549	-1.343	-0.244	4.14	8.917	3.353	1.831	2.502	-2.136	-9.032	-2.432	0.967	-0.183	0.061	0.793	1.141	7.692	2.51	-0.61	0.61	-0.122	1.217	9.203	2.155	-4.089	0.854	3.357	1506611888
-10.261	-1.626	0.797	-0.549	-0.671	0.488	3.925	-8.793	0.463	0.427	-1.099	-1.953	3.597	8.821	3.155	1.038	2.258	-1.526	-10.261	-1.626	0.797	-0.549	-0.671	0.488	0.818	8.19	3.013	-0.122	1.404	0.244	0.537	9.774	2.029	-2.991	0.549	3.662	1506611888
-10.1	-1.769	0.348	-0.977	-0.61	0.305	3.271	-9.246	-0.032	0.793	-0.427	-2.197	3.028	10.037	2.334	-0.671	0.549	-1.16	-10.1	-1.769	0.348	-0.977	-0.61	0.305	1.028	9.648	3.369	-0.122	1.404	0.244	-0.062	10.357	1.634	-2.991	0.549	3.662	1506611888
-9.166	-1.528	0.633	-1.038	0.061	0.549	2.976	-9.068	-0.567	1.587	0	-1.709	3.201	10.617	1.788	-1.282	-0.793	-0.854	-9.166	-1.528	0.633	-1.038	0.061	0.549	0.922	9.793	3.378	0.671	1.648	0	0.866	9.366	1.233	-1.343	0.549	3.54	1506611888
-8.765	-1.072	0.471	-1.709	-0.671	-0.061	2.973	-8.538	-1.001	1.77	-0.549	-2.136	3.612	9.66	1.628	-0.427	-0.549	-0.183	-8.765	-1.072	0.471	-1.709	-0.671	-0.061	0.818	8.921	3.309	-0.122	0.732	0.183	1.731	9.274	1.461	0.671	3.418	4.028	1506611888
-8.69	-1.101	0.397	-1.709	-0.244	-0.122	2.832	-8.597	-1.256	1.77	-0.549	-2.136	3.545	8.982	1.379	0.366	0.793	0.549	-8.69	-1.101	0.397	-1.709	-0.244	-0.122	0.891	8.623	3.074	-0.122	0.732	0.183	1.3	8.951	1.824	0.671	3.418	4.028	1506611888
-9.07	-0.988	0.4	-1.526	0.061	0.061	2.517	-8.815	-1.408	1.343	-0.549	-2.625	3.011	9.068	0.97	0.305	1.16	0.671	-9.07	-0.988	0.4	-1.526	0.061	0.061	1.158	8.855	2.86	-0.122	0.854	0.122	1.22	8.87	2.078	1.892	4.395	3.723	1506611888
-9.405	-0.617	0.33	-1.465	0.305	0.122	2.226	-8.873	-1.438	0.854	-0.977	-2.808	2.506	9.091	0.761	0.305	0.61	0.488	-9.405	-0.617	0.33	-1.465	0.305	0.122	1.529	9.037	2.866	0.366	0.977	-0.122	0.9	9.327	1.879	2.014	3.052	3.113	1506611888
-9.525	-0.105	0.183	-1.587	0.427	0.244	1.985	-8.757	-1.363	0.854	-0.977	-2.808	2.466	9.058	0.659	0.61	0.244	0.122	-9.525	-0.105	0.183	-1.587	0.427	0.244	1.838	9.071	2.836	0.366	0.977	-0.122	1.156	9.054	2.183	2.014	3.052	3.113	1506611888
-9.381	0.341	0.126	-2.075	0.366	0.122	1.784	-8.516	-1.077	0.61	-1.16	-2.441	2.839	9.014	0.827	1.16	1.038	-0.244	-9.381	0.341	0.126	-2.075	0.366	0.122	1.928	8.996	2.722	0.488	1.038	-0.183	1.546	8.5	2.436	2.197	2.502	2.319	1506611888
-10.075	-0.4	0.039	-2.136	0.366	0.244	1.742	-8.196	-0.148	-0.122	-1.526	-0.122	2.778	9.001	1.397	1.587	1.465	-0.549	-10.075	-0.4	0.039	-2.136	0.366	0.244	2.046	8.866	2.462	0.488	1.038	-0.427	2.138	8.996	3.57	1.953	2.991	-0.122	1506611888
-10.18	-0.39	0.06	-2.136	0.183	0.244	1.829	-8.488	0.188	-0.122	-1.526	-0.122	2.905	9.284	1.593	1.404	1.404	-0.854	-10.18	-0.39	0.06	-2.136	0.183	0.244	2.152	9.178	2.324	0.732	1.343	-0.366	4.64	9.664	4.327	0.244	3.784	0.916	1506611888
-10.127	0.423	0.512	-2.441	0.671	0.183	1.985	-8.821	0.374	0.305	-1.587	1.831	3.182	9.646	1.743	1.282	1.587	-1.221	-10.127	0.423	0.512	-2.441	0.671	0.183	2.169	9.485	2.418	0.854	1.77	-0.183	4.094	8.89	3.668	-0.122	1.648	0.549	1506611888
-11.011	0	-0.072	-2.747	0.366	-0.122	2.241	-9.07	0.64	0.305	-1.587	1.831	3.56	9.983	1.888	1.221	2.136	-1.465	-11.011	0	-0.072	-2.747	0.366	-0.122	1.912	9.8	2.515	0.854	1.77	-0.183	1.305	9.006	2.373	-0.122	1.648	0.549	1506611888
-11.493	-1.665	-0.731	-2.38	-0.488	-0.305	2.347	-9.81	0.727	0.427	-1.099	2.808	3.868	10.715	1.921	1.16	2.625	-1.404	-11.493	-1.665	-0.731	-2.38	-0.488	-0.305	1.768	10.603	2.317	0.732	1.892	0.488	1.123	10.725	2.25	2.686	1.709	-1.099	1506611888
-10.914	-1.641	0.041	-1.404	-0.122	0.244	2.461	-10.653	0.403	1.221	-2.991	4.272	4	11.649	1.847	0.793	2.747	-1.099	-10.914	-1.641	0.041	-1.404	-0.122	0.244	1.64	11.287	2.083	0.732	1.953	0.549	2.913	10.841	4.265	0.244	-1.831	-0.366	1506611889
-9.579	-0.785	-0.201	-1.709	0.183	0	3.077	-10.549	0.032	1.221	-2.991	4.272	4.063	11.727	1.738	0.305	2.38	-0.549	-9.579	-0.785	-0.201	-1.709	0.183	0	1.073	10.96	2.042	0.732	1.953	0.549	0.959	9.668	1.011	0.244	-1.831	-0.366	1506611889
-9.405	-1.195	-1.192	-1.77	0	-0.61	4.054	-9.612	-0.011	1.343	-3.662	4.211	4.021	11.026	1.485	-0.122	2.197	0.366	-9.405	-1.195	-1.192	-1.77	0	-0.61	0.635	10.128	1.836	0.244	1.892	1.038	1.254	9.702	-0.215	2.075	0.305	-1.526	1506611889
-9.039	-1.585	-1.68	-1.77	-0.122	-0.61	4.335	-8.617	-0.148	1.16	-3.052	3.357	3.681	10.208	1.166	-0.61	2.014	1.16	-9.039	-1.585	-1.68	-1.77	-0.122	-0.61	0.579	9.368	1.381	0.122	1.587	1.282	1.637	9.491	-0.184	2.502	1.404	-1.526	1506611889
-9.061	-1.639	-1.838	-2.014	-0.183	-0.427	4.335	-8.617	-0.148	1.038	-2.441	1.953	3.199	9.447	0.775	-0.977	1.526	1.465	-9.061	-1.639	-1.838	-2.014	-0.183	-0.427	0.879	8.802	0.842	0.122	1.587	1.282	2.005	9.603	-0.228	2.502	1.404	-1.526	1506611889
-9.393	-1.689	-2.056	-2.014	0.061	-0.183	3.708	-7.995	-0.297	0.916	-2.747	0.732	2.824	8.874	0.311	-1.16	0.977	1.404	-9.393	-1.689	-2.056	-2.014	0.061	-0.183	1.169	8.709	0.434	0.122	2.258	1.465	1.449	9.686	-0.561	1.831	1.648	-0.671	1506611889
-9.714	-1.409	-2.166	-1.892	0.244	-0.061	3.639	-8.478	-0.215	0.61	-3.174	0	2.873	9.117	-0.275	-1.343	0.732	0.977	-9.714	-1.409	-2.166	-1.892	0.244	-0.061	1.273	9.528	0.218	0.549	3.113	1.587	1.376	9.933	-0.813	1.282	0.793	-0.488	1506611889
-9.643	-0.877	-2.061	-2.014	0.427	-0.061	3.639	-8.478	-0.215	0.305	-2.93	-0.427	3.395	10.072	-0.907	-1.587	1.404	0.244	-9.643	-0.877	-2.061	-2.014	0.427	-0.061	1.085	10.525	0.237	0.549	3.113	1.587	1.486	9.963	-1.214	1.282	0.793	-0.488	1506611889
-9.722	-0.512	-2.025	-2.197	0.244	-0.366	3.613	-8.823	0.133	0.305	-2.93	-0.427	3.969	10.263	-1.547	-1.526	2.441	0	-9.722	-0.512	-2.025	-2.197	0.244	-0.366	0.727	10.53	0.7	0.793	3.296	1.648	1.553	9.845	-1.572	0.793	0.427	-0.549	1506611889
-9.5	-0.593	-2.013	-2.441	0.061	-0.549	3.308	-8.219	1.446	-0.366	-1.892	-1.831	3.817	9.591	-1.919	-0.793	2.136	0.732	-9.5	-0.593	-2.013	-2.441	0.061	-0.549	0.668	9.856	0.995	0.549	2.075	0.916	1.416	9.679	-1.516	1.038	0.732	-0.977	1506611889
-9.475	-0.904	-1.999	-2.563	-0.061	-0.61	2.888	-8.234	1.845	-0.366	-1.282	-2.319	3.491	8.916	-1.707	0.488	1.526	1.77	-9.475	-0.904	-1.999	-2.563	-0.061	-0.61	0.961	9.258	0.813	0.549	2.075	0.916	1.316	9.591	-1.309	1.038	0.732	-0.977	1506611889
-9.539	-1.147	-1.992	-2.441	-0.061	-0.427	2.463	-8.567	2.049	-0.183	-0.977	-2.441	3.237	8.786	-1.633	1.282	1.526	1.953	-9.539	-1.147	-1.992	-2.441	-0.061	-0.427	1.353	9.217	0.409	0.244	1.709	0.61	1.531	9.682	-1.117	1.099	1.16	-1.038	1506611889
-9.745	-1.135	-2.006	-2.38	-0.061	-0.366	2.169	-8.769	2.066	0.183	-1.404	-1.953	3.009	8.969	-1.48	1.465	1.77	1.465	-9.745	-1.135	-2.006	-2.38	-0.061	-0.366	1.689	9.461	0.317	1.038	2.441	-0.061	1.285	9.874	-0.879	0.427	1.16	-0.549	1506611889
-9.69	-1.047	-1.985	-2.258	0.122	-0.366	2.082	-8.738	2.102	0.183	-1.404	-1.953	2.927	9.166	-1.251	1.587	1.831	0.671	-9.69	-1.047	-1.985	-2.258	0.122	-0.366	1.689	9.461	0.317	1.038	2.441	-0.061	0.93	9.94	-1.285	0.427	1.16	-0.549	1506611889
-9.671	-0.968	-2.129	-2.075	0.122	-0.427	1.913	-8.567	2.043	0.305	-1.404	-1.465	3.083	9.454	-0.973	1.831	1.709	0.244	-9.671	-0.968	-2.129	-2.075	0.122	-0.427	1.499	10.011	0.561	1.465	2.93	-0.305	0.944	9.92	-1.676	0.061	0.427	-0.488	1506611889
-9.66	-0.909	-2.204	-1.648	-0.061	-0.305	1.863	-8.336	1.846	0.793	-1.892	-0.244	3.47	9.786	-0.581	2.075	2.014	0.122	-9.66	-0.909	-2.204	-1.648	-0.061	-0.305	1.292	10.171	0.794	1.404	2.319	-0.61	1.098	9.822	-1.689	-0.183	0.732	-0.61	1506611889
-9.709	-0.842	-2.291	-1.343	-0.122	-0.183	1.968	-8.23	1.493	0.793	-1.892	-0.244	3.811	9.976	0.029	2.38	2.563	0.244	-9.709	-0.842	-2.291	-1.343	-0.122	-0.183	1.042	10.105	0.833	1.404	2.319	-0.61	1.089	9.857	-1.568	-0.183	0.732	-0.61	1506611889
-9.722	-0.746	-2.34	-0.793	-0.305	-0.122	2.19	-8.204	1.262	0.854	-2.014	0.427	3.905	10.027	0.76	2.563	3.052	0.488	-9.722	-0.746	-2.34	-0.793	-0.305	-0.122	0.707	9.908	0.669	0.854	1.892	-0.488	1.227	9.856	-1.434	-0.305	0.671	-0.61	1506611889
-9.701	-0.635	-2.316	-0.366	-0.427	0.061	2.516	-8.189	1.196	0.61	-1.953	1.221	3.746	10.001	1.426	2.319	3.113	0.61	-9.701	-0.635	-2.316	-0.366	-0.427	0.061	0.54	9.628	0.519	0	0.427	0.122	1.272	9.874	-1.214	-0.977	0.427	-0.549	1506611889
-9.966	-0.787	-2.218	-0.305	-0.488	0.183	2.899	-8.492	1.209	0.305	-1.465	2.014	3.274	9.928	1.743	1.465	2.258	0.61	-9.966	-0.787	-2.218	-0.305	-0.488	0.183	0.676	9.665	0.427	0	0.427	0.122	1.194	10.082	-1.004	-0.977	0.427	-0.549	1506611889
-10.434	-0.944	-2.021	-0.427	-0.244	0.305	3.462	-9.725	1.218	0.122	-0.732	2.747	2.713	10.277	1.658	0.183	0.427	0.427	-10.434	-0.944	-2.021	-0.427	-0.244	0.305	1.456	10.606	0.538	-0.244	-0.183	0.427	1.153	10.552	-0.749	-1.465	0	-0.488	1506611889
-10.604	-1.242	-1.914	-0.427	-0.549	0.244	4.334	-10.509	1.148	0	-0.305	3.235	2.793	11.148	1.328	-1.099	-0.854	-0.244	-10.604	-1.242	-1.914	-0.427	-0.549	0.244	2.385	11.242	1.135	-0.122	-0.122	0.427	0.907	10.902	0.248	-2.563	0.549	0.183	1506611889
-9.984	-1.391	-1.424	-0.305	-0.916	0.122	4.957	-9.514	1.04	0.061	0.061	2.869	3.347	10.426	1.416	-1.099	-0.671	-0.916	-9.984	-1.391	-1.424	-0.305	-0.916	0.122	2.25	9.874	1.336	0.244	-0.427	0	0.574	10.788	1.162	-2.563	0.549	0.183	1506611889
-9.417	-1.459	-0.829	-0.366	-0.854	0.244	4.843	-8.765	1.048	0.122	-0.061	0.977	3.553	9	1.505	-0.366	0.122	-0.916	-9.417	-1.459	-0.829	-0.366	-0.854	0.244	1.735	8.711	1.238	-0.366	-0.366	0.061	0.735	10.021	1.625	-3.601	-0.183	0.427	1506611889
-9.265	-1.732	-0.301	-0.305	-0.854	0.488	4.082	-8.561	0.852	0.061	-0.183	-0.977	3.468	8.818	1.251	-0.488	0.671	-0.916	-9.265	-1.732	-0.301	-0.305	-0.854	0.488	1.726	8.853	1.346	-0.854	0.061	0.427	1.309	9.543	2.139	-3.967	-0.061	1.465	1506611889
-9.573	-1.695	0.103	-0.122	-0.671	0.61	3.487	-8.362	0.518	0.366	-0.793	-1.77	3.132	9.195	0.934	-1.038	0.305	-1.038	-9.573	-1.695	0.103	-0.122	-0.671	0.61	1.933	9.308	1.873	-0.854	0.061	0.427	1.817	9.226	2.384	-3.967	-0.061	1.465	1506611890
-10.341	-1.074	0.346	-0.061	-0.61	0.549	3.487	-8.362	0.518	0.671	-1.465	-2.014	3.107	9.561	0.648	-0.977	-0.549	-1.099	-10.341	-1.074	0.346	-0.061	-0.61	0.549	1.981	9.735	2.631	0.183	1.16	-0.183	1.791	9.729	1.851	-2.563	1.099	2.747	1506611890
-10.816	-0.476	0.257	-0.549	-0.854	0.366	3.112	-9.17	-0.443	0.732	-1.343	-1.892	3.688	10.002	0.613	-0.488	-0.122	-0.916	-10.816	-0.476	0.257	-0.549	-0.854	0.366	1.711	10.122	2.98	-0.061	1.221	-0.122	1.519	10.116	1.438	-1.221	1.526	2.441	1506611890
-10.161	-0.5	0.312	-1.099	-0.916	0.122	2.95	-9.543	-0.934	0.793	-0.732	-1.648	3.968	10.28	0.919	0.305	0.854	-0.366	-10.161	-0.5	0.312	-1.099	-0.916	0.122	1.335	10.122	2.931	-0.061	1.221	-0.122	1.089	9.692	1.445	-1.221	1.526	2.441	1506611890
-9.086	-0.684	0.213	-1.404	-0.732	-0.122	2.785	-8.955	-1.122	0.732	-0.549	-1.526	3.705	10.012	1.327	0.671	0.977	0.488	-9.086	-0.684	0.213	-1.404	-0.732	-0.122	1.363	9.357	2.684	-0.427	0.488	-0.122	0.828	8.936	1.822	0.183	2.502	2.014	1506611890
-8.786	-0.94	0.154	-1.16	-0.427	-0.183	2.659	-8.357	-0.993	0.366	-0.793	-1.831	3.243	9.252	1.643	0.549	0.549	0.977	-8.786	-0.94	0.154	-1.16	-0.427	-0.183	1.771	8.581	2.56	-0.549	0	-0.244	0.569	8.776	2.267	1.526	3.845	1.16	1506611890
-9.043	-1.193	0.211	-0.793	-0.183	-0.122	2.33	-8.393	-0.943	0.122	-0.671	-2.075	2.97	8.809	1.803	0.305	0.427	0.854	-9.043	-1.193	0.211	-0.793	-0.183	-0.122	2.208	8.488	2.47	-0.549	0	-0.244	-0.081	8.997	2.692	1.526	3.845	1.16	1506611890
-9.625	-1.145	0.324	-0.549	0	-0.061	2.067	-8.63	-1.014	0.122	-0.793	-1.953	2.902	8.836	1.928	0.183	0.793	0.244	-9.625	-1.145	0.324	-0.549	0	-0.061	2.339	8.685	2.584	-0.244	0.61	-0.061	-0.268	9.311	3.109	1.221	3.418	0.732	1506611890
-10.069	-0.799	0.475	-0.427	-0.061	-0.061	2.03	-8.78	-1.03	0.183	-0.977	-1.343	2.926	9.104	1.891	0.183	0.916	-0.305	-10.069	-0.799	0.475	-0.427	-0.061	-0.061	2.125	9.008	2.707	0.488	1.465	0.183	0.422	9.435	3.324	0.61	0.732	0.183	1506611890
-10.103	-0.432	0.501	-0.732	-0.305	-0.122	2.03	-8.78	-1.03	-0.061	-0.977	-0.427	3.061	9.434	1.784	0.183	0.916	-0.305	-10.103	-0.432	0.501	-0.732	-0.305	-0.122	1.646	9.197	2.768	0.488	1.465	0.183	1.546	9.397	3.42	0.61	0.732	0.183	1506611890
-10.014	-0.184	0.511	-0.977	-0.61	-0.122	2.316	-8.567	-0.482	-0.488	-0.61	0.671	3.083	9.591	1.595	0.122	0.61	0.061	-10.014	-0.184	0.511	-0.977	-0.61	-0.122	1.331	9.28	2.736	0.305	0.61	0	2.523	9.058	3.603	0.366	0.122	0.244	1506611890
-9.764	-0.142	0.573	-1.038	-0.488	-0.244	2.529	-8.533	-0.085	-0.732	-0.305	1.526	2.933	9.556	1.373	0.183	0.183	0.427	-9.764	-0.142	0.573	-1.038	-0.488	-0.244	1.614	9.339	2.663	0.183	0.183	-0.183	2.884	9.132	3.787	0.122	1.892	0.854	1506611890
-9.623	-0.206	0.688	-1.282	-0.305	-0.305	2.529	-8.533	-0.085	-0.671	-0.122	2.014	2.815	9.475	1.199	0.366	0	0.366	-9.623	-0.206	0.688	-1.282	-0.305	-0.305	2.249	9.47	2.53	0.183	0.183	-0.183	2.724	9.13	3.708	0.122	1.892	0.854	1506611890
-9.63	-0.221	0.757	-1.465	-0.122	-0.366	2.951	-8.953	0.307	-0.488	-0.366	2.319	2.818	9.384	1.233	0.671	0.305	-0.061	-9.63	-0.221	0.757	-1.465	-0.122	-0.366	2.762	9.476	2.475	0.061	0.549	-0.61	2.192	9.069	3.49	0.122	2.686	1.16	1506611890
-9.623	-0.133	0.785	-1.526	0.061	-0.366	3.232	-9.149	0.282	-0.244	-0.671	2.441	2.859	9.338	1.432	1.038	0.732	-0.671	-9.623	-0.133	0.785	-1.526	0.061	-0.366	3.041	9.426	2.499	0.061	0.854	-0.732	1.559	8.867	3.201	-0.122	1.953	1.038	1506611890
-9.619	0.072	0.803	-1.648	0.244	-0.244	3.35	-9.325	0.225	-0.122	-0.916	2.38	3.034	9.369	1.836	1.282	1.16	-1.16	-9.619	0.072	0.803	-1.648	0.244	-0.244	2.936	9.251	2.552	0.061	0.854	-0.732	1.342	8.624	2.78	-0.122	1.953	1.038	1506611890
-9.472	0.092	0.869	-1.648	0.488	-0.305	3.369	-9.388	-0.028	0.183	-1.343	2.075	3.252	9.415	2.278	1.282	1.526	-1.404	-9.472	0.092	0.869	-1.648	0.488	-0.305	2.469	9.045	2.553	0.061	1.282	-0.549	1.394	8.443	2.445	0.549	1.587	0.488	1506611890
-9.332	-0.004	0.982	-1.587	1.404	-0.427	3.445	-9.234	-0.207	0.671	-1.953	1.526	3.47	9.505	2.576	1.099	1.648	-1.465	-9.332	-0.004	0.982	-1.587	1.404	-0.427	2.107	8.978	2.608	0.122	1.282	-0.244	1.565	8.522	2.466	1.831	0.916	-0.488	1506611890
-10.911	-0.426	0.071	-1.648	0.671	-0.366	3.442	-9.146	-0.484	0.977	-2.441	1.038	3.681	9.636	2.628	0.732	1.77	-1.343	-10.911	-0.426	0.071	-1.648	0.671	-0.366	1.928	9.174	2.714	0.122	1.282	-0.244	1.279	9.581	2.43	1.831	0.916	-0.488	1506611890
-10.727	-1.211	-0.104	-1.831	0.427	-0.366	3.539	-9.432	-0.827	1.16	-2.625	0.732	3.841	10.162	2.488	0.427	1.77	-1.038	-10.727	-1.211	-0.104	-1.831	0.427	-0.366	1.698	9.757	2.562	0.305	1.404	0.366	1.68	10.438	3.431	2.93	0	-1.343	1506611890
-10.227	-1.421	0.352	-1.343	0.427	0.061	3.627	-9.225	-1.008	1.221	-2.441	0.671	3.942	10.485	2.23	0.122	1.709	-0.61	-10.227	-1.421	0.352	-1.343	0.427	0.061	1.235	9.745	2.53	0.244	1.221	0.549	2.795	10.176	4.66	0.916	1.099	-0.122	1506611890
-9.91	-0.736	0.152	-1.465	0.122	0.244	3.712	-8.492	-0.876	0.977	-1.953	0.549	3.828	10.078	1.826	-0.122	1.343	0.183	-9.91	-0.736	0.152	-1.465	0.122	0.244	0.945	9.298	2.515	0.244	1.221	0.549	2.707	9.558	3.14	0.916	1.099	-0.122	1506611890
-9.692	-0.767	-0.244	-1.465	0.305	0.061	3.692	-8.378	-0.593	0.549	-1.526	0.183	3.543	9.774	1.342	-0.366	0.977	0.977	-9.692	-0.767	-0.244	-1.465	0.305	0.061	0.935	9.327	2.448	0.305	1.282	0.732	0.825	9.811	1.069	1.465	-0.366	0.061	1506611890
-9.942	-0.896	-0.51	-1.648	0.061	0.061	3.505	-8.636	-0.426	0.366	-1.038	-0.305	3.211	9.944	0.846	-0.488	0.671	1.282	-9.942	-0.896	-0.51	-1.648	0.061	0.061	1.225	9.745	2.269	0.549	1.221	0.732	0.802	9.726	0.967	1.465	0	-0.122	1506611890
-9.667	-0.983	-0.69	-1.587	-0.061	-0.061	3.235	-8.879	-0.321	0.427	-0.977	-0.732	3.012	10.019	0.477	-0.305	0.61	1.221	-9.667	-0.983	-0.69	-1.587	-0.061	-0.061	1.648	9.908	2.116	0.549	1.221	0.732	0.957	9.877	0.566	1.465	0	-0.122	1506611890
-9.526	-1.048	-0.859	-1.709	-0.061	-0.244	3.022	-8.917	-0.209	0.427	-1.282	-1.343	2.96	9.841	0.232	0.061	0.793	1.038	-9.526	-1.048	-0.859	-1.709	-0.061	-0.244	1.918	9.761	1.916	0.549	1.648	0.61	0.986	9.625	0.255	1.831	1.16	-0.183	1506611891
-9.507	-1.156	-1.128	-1.77	-0.061	-0.244	2.884	-8.757	0.056	0.305	-1.709	-1.953	3.006	9.512	0.189	0.549	1.648	0.732	-9.507	-1.156	-1.128	-1.77	-0.061	-0.244	1.897	9.52	1.641	0.366	1.831	0.427	1.054	9.664	-0.2	1.77	1.343	-0.183	1506611891
-9.442	-1.145	-1.404	-1.831	0	-0.305	2.597	-8.696	0.391	0.122	-1.526	-2.441	2.836	9.258	0.185	0.793	2.197	0.488	-9.442	-1.145	-1.404	-1.831	0	-0.305	1.738	9.298	1.36	0.366	1.831	0.427	0.891	9.688	-0.498	1.77	1.343	-0.183	1506611891
-9.55	-1.182	-1.587	-1.892	0.122	-0.305	2.232	-8.835	0.676	0.122	-1.221	-2.747	2.667	9.168	0.234	0.854	2.197	0.122	-9.55	-1.182	-1.587	-1.892	0.122	-0.305	1.738	9.298	1.36	0.305	1.953	0.366	0.928	9.762	-0.672	1.648	1.221	-0.244	1506611891
-9.605	-1.264	-1.714	-1.892	0.183	-0.305	2.044	-9.143	1.018	0.183	-1.221	-2.747	2.664	9.336	0.217	0.732	2.258	-0.305	-9.605	-1.264	-1.714	-1.892	0.183	-0.305	1.437	9.581	0.994	0.549	2.258	0.244	1.111	9.878	-0.892	1.404	1.16	-0.244	1506611891
-9.635	-1.304	-1.818	-1.709	0.305	-0.244	2.044	-9.143	1.018	0.305	-1.16	-2.38	2.762	9.536	0.181	0.61	2.258	-0.732	-9.635	-1.304	-1.818	-1.709	0.305	-0.244	1.256	9.715	0.977	0.549	2.258	0.244	1.09	9.905	-1.062	1.404	1.16	-0.244	1506611891
-9.63	-1.177	-1.883	-1.465	0.427	-0.183	2.044	-9.143	1.018	0.305	-1.16	-2.38	2.974	9.621	0.134	0.549	2.319	-0.916	-9.63	-1.177	-1.883	-1.465	0.427	-0.183	0.993	9.707	1.024	0.671	2.319	0.244	1.06	9.909	-1.292	1.16	1.038	-0.244	1506611891
-9.67	-1.002	-1.97	-1.404	0.427	-0.183	1.689	-8.778	2.108	0.366	-0.916	-1.709	3.189	9.656	0.059	0.549	2.258	-0.793	-9.67	-1.002	-1.97	-1.404	0.427	-0.183	0.749	9.715	1.071	0.671	2.319	0.244	1.103	9.856	-1.56	0.793	0.61	-0.305	1506611891
-9.746	-0.853	-2.041	-1.404	0.305	-0.244	1.689	-8.778	2.108	0.61	-0.61	0	3.283	9.737	-0.031	0.488	1.953	-0.427	-9.746	-0.853	-2.041	-1.404	0.305	-0.244	0.749	9.715	1.071	0.671	2.014	0.183	1.103	9.856	-1.56	0.793	0.61	-0.305	1506611891
-9.768	-0.835	-2.072	-1.526	0.244	-0.305	1.57	-8.67	2.184	0.61	-0.61	0	3.26	9.7	-0.121	0.488	1.343	0.061	-9.768	-0.835	-2.072	-1.526	0.244	-0.305	0.674	9.671	1.072	0.61	1.587	0.183	1.372	9.833	-1.525	0.732	0.671	-0.305	1506611891
-9.727	-0.916	-2.062	-1.709	0.183	-0.366	2.052	-8.857	1.757	0.916	-1.221	1.038	3.194	9.546	-0.128	0.61	0.854	0.488	-9.727	-0.916	-2.062	-1.709	0.183	-0.366	0.977	9.556	0.928	0.549	1.038	0.061	1.123	9.849	-1.443	0.488	1.038	-0.305	1506611891
-9.672	-1.036	-2.109	-1.648	0.244	-0.366	2.052	-8.857	1.757	1.282	-1.465	2.747	3.091	9.432	-0.148	0.732	0.671	0.488	-9.672	-1.036	-2.109	-1.648	0.244	-0.366	1.43	9.521	0.762	0.488	0.854	0	0.912	9.863	-1.609	0.488	1.038	-0.305	1506611891
-9.714	-1.054	-2.168	-1.526	0.183	-0.366	2.598	-9.165	1.005	1.343	-1.709	3.113	3.097	9.337	-0.161	0.854	0.854	0.244	-9.714	-1.054	-2.168	-1.526	0.183	-0.366	1.711	9.536	0.662	0.549	0.977	-0.122	1.079	9.871	-1.648	0.305	0.732	-0.305	1506611891
-9.752	-0.981	-2.23	-1.465	0.183	-0.366	2.598	-9.165	1.005	1.343	-2.075	2.869	3.176	9.426	-0.169	0.916	1.221	-0.061	-9.752	-0.981	-2.23	-1.465	0.183	-0.366	1.711	9.536	0.662	0.671	1.343	-0.183	1.078	9.878	-1.706	0.122	0.549	-0.305	1506611891
-9.74	-0.937	-2.263	-1.465	0.183	-0.427	3.175	-9.128	0.429	1.282	-2.197	2.319	3.33	9.731	-0.159	0.977	1.587	-0.305	-9.74	-0.937	-2.263	-1.465	0.183	-0.427	1.473	9.967	0.556	0.732	1.648	-0.244	1.086	9.889	-1.861	0.122	0.549	-0.305	1506611891
-9.722	-0.88	-2.3	-1.465	0.061	-0.488	3.186	-8.67	0.432	0.977	-2.014	1.709	3.478	9.822	-0.062	1.038	1.648	-0.305	-9.722	-0.88	-2.3	-1.465	0.061	-0.488	1.229	9.924	0.513	0.732	1.648	-0.244	1.182	9.837	-1.839	0	0.549	-0.305	1506611891
-9.725	-0.831	-2.315	-1.587	0	-0.427	3.186	-8.67	0.432	0.671	-1.892	1.038	3.537	9.816	0.023	1.038	1.648	-0.061	-9.725	-0.831	-2.315	-1.587	0	-0.427	1.169	9.957	0.435	0.549	1.526	-0.244	1.249	9.802	-1.82	-0.183	1.038	-0.366	1506611891
-9.647	-0.92	-2.312	-1.587	-0.122	-0.427	3.127	-8.093	0.735	0.366	-2.014	0.671	3.466	9.899	0.096	0.854	1.465	0.061	-9.647	-0.92	-2.312	-1.587	-0.122	-0.427	1.189	10.008	0.372	0.427	1.465	-0.183	1.098	9.82	-1.654	-0.183	1.038	-0.366	1506611891
-9.646	-1.022	-2.34	-1.465	-0.122	-0.427	3.103	-7.983	0.935	0.122	-1.77	0.488	3.435	9.91	0.191	0.732	1.465	0	-9.646	-1.022	-2.34	-1.465	-0.122	-0.427	1.116	9.983	0.371	0.366	1.526	-0.183	0.867	9.818	-1.585	-0.061	1.16	-0.427	1506611891
-9.722	-1.071	-2.299	-1.221	-0.244	-0.366	3.103	-7.983	0.935	-0.122	-1.709	0.244	3.42	9.938	0.24	0.549	1.465	0	-9.722	-1.071	-2.299	-1.221	-0.244	-0.366	0.95	10.031	0.348	0.305	1.587	-0.061	1.022	9.859	-1.558	-0.244	0.671	-0.488	1506611891
-9.613	-0.992	-2.298	-0.977	-0.244	-0.305	3.204	-8.149	1.409	-0.305	-1.465	0.061	3.383	10.012	0.303	0.366	1.404	0	-9.613	-0.992	-2.298	-0.977	-0.244	-0.305	0.748	10.055	0.359	0.244	1.526	0.061	0.947	9.881	-1.445	-0.244	0.671	-0.488	1506611891
-9.701	-0.865	-2.352	-0.671	-0.244	-0.122	3.206	-8.22	1.689	-0.488	-1.099	-0.122	3.332	10.024	0.341	0.122	1.221	0.122	-9.701	-0.865	-2.352	-0.671	-0.244	-0.122	0.525	10.017	0.414	0.061	1.343	0.183	0.924	9.897	-1.346	-0.305	0.671	-0.488	1506611891
-9.857	-0.733	-2.326	-0.244	-0.61	0.122	3.205	-8.307	1.954	-0.671	-0.793	-0.244	3.257	10.03	0.348	-0.244	0.854	0.244	-9.857	-0.733	-2.326	-0.244	-0.61	0.122	0.525	10.017	0.414	-0.061	1.038	0.366	1.327	9.993	-1.123	-0.61	0.183	-0.488	1506611891
-9.738	-0.708	-2.14	-0.061	-0.916	0.305	3.186	-8.366	2.137	-0.732	-0.488	-0.305	3.169	9.966	0.365	-0.549	0.488	0.366	-9.738	-0.708	-2.14	-0.061	-0.916	0.305	0.27	9.869	0.416	-0.183	0.549	0.549	1.562	10	-0.805	-0.977	0.061	-0.427	1506611891
-9.995	-0.572	-2.123	-0.061	-0.671	0.488	3.226	-8.818	2.133	-0.671	-0.244	-0.427	3.061	10.013	0.273	-0.793	0	0.488	-9.995	-0.572	-2.123	-0.061	-0.671	0.488	0.639	10.277	0.536	-0.305	0.061	0.732	1.146	10.139	-0.75	-1.404	0	-0.366	1506611891
-10.111	-0.819	-2.21	-0.061	-0.732	0.366	3.28	-9.469	1.915	-0.61	0.061	-0.366	2.96	10.546	0.089	-1.099	-0.671	0.488	-10.111	-0.819	-2.21	-0.061	-0.732	0.366	1.253	10.789	1.102	-0.366	-0.183	0.732	0.87	10.454	-0.829	-2.014	-0.305	-0.244	1506611892
-10.106	-1.236	-1.922	0.061	-0.793	0.366	3.28	-9.469	1.915	-0.427	0.366	-0.305	3.045	10.61	0.026	-0.854	-0.977	0.427	-10.106	-1.236	-1.922	0.061	-0.793	0.366	1.859	10.585	1.364	-0.305	-0.854	0.488	0.901	10.554	-0.73	-2.014	-0.305	-0.244	1506611892
-9.732	-1.767	-1.243	0.244	-0.671	0.366	3.262	-9.799	1.577	-0.427	0.366	-0.305	3.357	10.117	0.305	-0.366	-0.244	0.305	-9.732	-1.767	-1.243	0.244	-0.671	0.366	1.866	9.818	1.486	-0.61	-0.916	0.488	0.854	10.037	0.286	-1.953	0.305	-0.183	1506611892
-9.542	-2.046	-0.528	0.427	-0.61	0.305	2.96	-9.038	0.857	-0.183	0.122	-0.549	3.353	9.445	0.83	-0.183	0.366	0.366	-9.542	-2.046	-0.528	0.427	-0.61	0.305	1.27	8.935	1.696	-1.038	-0.793	0.488	0.285	9.812	1.242	-2.197	0.61	0.427	1506611892
-9.737	-2.338	-0.117	0.549	-0.793	0.244	2.681	-8.752	0.507	0.061	-0.366	-1.587	3.04	9.073	1.163	-0.549	0	0.671	-9.737	-2.338	-0.117	0.549	-0.793	0.244	1.049	8.697	2.04	-0.977	-0.671	0.488	-0.102	9.751	1.922	-2.197	0.61	0.427	1506611892
-9.966	-2.641	0.221	0.977	-0.793	0.305	2.469	-8.799	0.14	0.061	-0.305	-1.526	2.667	9.371	1.164	-0.977	-1.221	1.038	-9.966	-2.641	0.221	0.977	-0.793	0.305	1.416	9.282	2.579	-0.427	-0.671	0.244	-0.068	9.793	2.403	-2.869	0.122	0.793	1506611892
-9.975	-2.468	0.492	1.587	-0.671	0.366	2.469	-8.799	0.14	0.061	0.061	-0.977	2.7	9.811	1.055	-1.038	-1.709	1.16	-9.975	-2.468	0.492	1.587	-0.671	0.366	1.493	9.635	3.097	-0.061	-0.305	-0.122	0.028	9.875	2.428	-2.502	0.122	1.526	1506611892
-9.983	-1.865	0.681	2.014	-0.549	0.366	2.391	-8.86	-0.218	0	0.549	-0.244	2.856	9.944	1.093	-0.61	-1.282	1.221	-9.983	-1.865	0.681	2.014	-0.549	0.366	1.183	9.555	3.35	0	-0.061	-0.305	-0.105	9.778	2.497	-2.502	0.122	1.526	1506611892
-9.789	-1.33	0.418	2.014	-0.61	0.122	2.498	-8.866	-0.811	0	1.099	0.366	2.836	9.897	1.264	-0.183	-0.61	1.404	-9.789	-1.33	0.418	2.014	-0.61	0.122	0.876	9.36	3.326	-0.244	-0.366	-0.305	-0.136	9.808	2.424	-2.075	-0.244	1.587	1506611892
-9.338	-0.927	0.402	1.77	-0.61	-0.183	2.54	-8.686	-1.109	0	1.404	0.671	2.506	9.891	1.493	-0.183	-0.427	1.526	-9.338	-0.927	0.402	1.77	-0.61	-0.183	0.934	9.316	3.138	-0.488	-0.977	-0.427	0.713	9.174	2.225	-0.854	-0.122	1.221	1506611892
-9.324	-0.677	0.42	1.343	-0.427	-0.488	2.54	-8.686	-1.109	-0.122	1.465	0.732	2.021	9.708	1.609	-0.305	-1.16	1.404	-9.324	-0.677	0.42	1.343	-0.427	-0.488	1.402	9.21	2.966	-0.671	-1.648	-0.671	0.69	9.155	2.59	-0.854	-0.122	1.221	1506611892
-9.33	-0.874	0.439	1.221	-0.183	-0.732	2.62	-8.445	-1.268	-0.244	1.465	0.61	1.805	9.363	1.757	-0.366	-1.709	0.854	-9.33	-0.874	0.439	1.221	-0.183	-0.732	2.032	9.271	2.838	-0.854	-2.014	-0.854	0.026	9.201	3.007	-0.427	1.099	1.16	1506611892
-9.642	-0.916	0.519	1.282	0.122	-0.549	2.651	-8.742	-1.438	-0.366	1.465	0.488	1.811	9.222	1.902	-0.366	-1.648	-0.244	-9.642	-0.916	0.519	1.282	0.122	-0.549	2.583	9.384	2.783	-0.854	-2.075	-0.977	0.569	9.146	3.407	-0.549	0.183	1.221	1506611892
-9.847	-0.565	0.534	1.16	0.305	-0.427	2.651	-8.742	-1.438	-0.427	1.282	0.305	1.938	9.171	2.047	-0.427	-1.465	-1.587	-9.847	-0.565	0.534	1.16	0.305	-0.427	2.815	9.277	2.86	-0.732	-1.77	-1.038	1.554	9.046	3.291	-0.549	-0.793	0.977	1506611892
-9.776	-0.074	0.482	0.854	0.366	-0.366	2.651	-8.742	-1.438	-0.427	1.282	0.305	2.22	9.226	2.218	-0.366	-1.282	-2.686	-9.776	-0.074	0.482	0.854	0.366	-0.366	2.48	9.036	2.951	-0.671	-1.343	-1.038	2.951	8.655	3.141	-0.427	-2.075	0.671	1506611892
-9.544	0.38	0.371	0.427	0.427	-0.305	2.714	-9.174	-1.014	-0.549	0.916	0.122	2.583	9.426	2.273	-0.488	-1.221	-3.357	-9.544	0.38	0.371	0.427	0.427	-0.305	2.042	8.802	3.03	-0.61	-1.038	-0.854	3.708	8.39	2.744	0.671	-0.549	0.671	1506611892
-9.392	0.605	0.334	0	0.549	-0.183	2.866	-9.198	-0.537	-0.732	0.488	-0.427	2.936	9.558	2.177	-0.732	-1.221	-3.54	-9.392	0.605	0.334	0	0.549	-0.183	1.823	8.6	3.15	-0.488	-1.099	-0.732	3.542	8.226	2.548	0.671	-0.549	0.671	1506611892
-9.508	0.736	0.459	-0.122	0.854	0.244	3.013	-9.287	-0.055	-0.549	0.61	-0.732	3.267	9.506	1.938	-0.732	-1.587	-3.357	-9.508	0.736	0.459	-0.122	0.854	0.244	1.865	8.466	3.232	-0.366	-1.404	-0.61	3.31	7.995	2.844	0.854	0	0.61	1506611892
-9.795	0.851	0.541	-0.305	0.916	0.61	3.277	-9.458	0.342	-0.305	0.366	-1.099	3.773	9.33	1.757	-0.549	-1.404	-2.93	-9.795	0.851	0.541	-0.305	0.916	0.61	1.865	8.466	3.232	-0.366	-1.648	-0.488	3.616	7.93	2.968	0.977	-0.305	0.244	1506611892
-10.757	0.29	0.407	-1.038	0.916	0.549	3.277	-9.458	0.342	0.183	-0.549	-1.709	4.228	9.243	1.581	-0.244	-0.854	-2.319	-10.757	0.29	0.407	-1.038	0.916	0.549	2.08	8.759	3.168	-0.244	-1.709	-0.366	3.466	8.283	2.873	1.465	-0.732	-0.427	1506611892
-11.518	-0.846	-0.065	-1.099	-0.977	0.427	4.057	-9.887	0.624	0.61	-0.793	-2.258	4.429	9.581	1.361	0.061	-0.549	-1.526	-11.518	-0.846	-0.065	-1.099	-0.977	0.427	2.08	8.759	3.168	0.061	-1.404	-0.305	3.118	10.405	3.199	2.686	-0.244	-0.854	1506611892
-9.927	-0.981	0.367	-1.343	-0.244	0.244	4.31	-9.783	0.78	0.977	-0.977	-2.625	4.532	10.43	1.194	0.244	-0.488	-0.732	-9.927	-0.981	0.367	-1.343	-0.244	0.244	2.257	9.656	2.722	0.122	-1.221	-0.244	2.649	10.155	3.029	1.648	-0.183	-0.488	1506611892
-9.624	-1.776	0.141	-1.16	0.061	0.061	4.31	-9.783	0.78	1.099	-1.099	-2.808	4.752	10.435	1.188	0.488	0	-0.122	-9.624	-1.776	0.141	-1.16	0.061	0.061	2.216	9.872	2.566	0.427	-0.61	-0.366	-0.391	9.985	1.62	1.648	-0.183	-0.488	1506611892
-9.577	-2.455	-0.17	-0.183	0.122	0.122	4.578	-8.167	0.931	1.221	-1.099	-2.93	4.661	9.938	1.291	0.854	0.671	0.671	-9.577	-2.455	-0.17	-0.183	0.122	0.122	1.976	9.555	2.212	0.427	-0.122	-0.183	1.038	9.889	0.129	2.075	-2.075	-1.526	1506611892
-9.314	-1.952	-0.752	0.366	0.305	0.061	4.709	-7.866	0.797	1.526	-1.16	-3.052	4.419	10.098	1.431	0.854	1.221	1.282	-9.314	-1.952	-0.752	0.366	0.305	0.061	1.542	9.57	1.958	0.366	0.366	0.122	1.848	9.694	-0.481	1.953	-1.221	-1.16	1506611892
-9.301	-1.465	-1.357	0.305	0.183	-0.244	4.709	-7.866	0.797	1.587	-1.221	-3.052	4.036	10.177	1.522	0.427	1.404	1.709	-9.301	-1.465	-1.357	0.305	0.183	-0.244	0.616	9.299	1.744	0.549	1.16	0.427	1.316	9.713	-0.294	2.197	-0.061	-0.977	1506611893
