# Supplementary material for: A deep learning approach for lower back-pain risk prediction during manual lifting
Source: PLoS One. 2021 Feb 19;16(2):e0247162. doi: 10.1371/journal.pone.0247162 (PMC7894914; doi:10.1371/journal.pone.0247162)
Supplement: S1 Data — (ZIP) [file pone.0247162.s001.zip › source-used/Subject_02_P1_Zone12_T2.csv]

Side_A_x	Side_A_y	Side_A_z	Side_G_x	Side_G_y	Side_G_z	LtWt_A_x	LtWt_A_y	LtWt_A_z	LtWt_G_x	LtWt_G_y	LtWt_G_z	RtWt_A_x	RtWt_A_y	RtWt_A_z	RtWt_G_x	RtWt_G_y	RtWt_G_z	Back_A_x	Back_A_y	Back_A_z	Back_G_x	Back_G_y	Back_G_z	UArm_A_x	UArm_A_y	UArm_A_z	UArm_G_x	UArm_G_y	UArm_G_z	Thig_A_x	Thig_A_y	Thig_A_z	Thig_G_x	Thig_G_y	Thig_G_z	Time_stp
-9.807	-1.068	-0.626	-0.061	-0.061	0	2.734	-8.75	-0.169	-0.061	-0.122	0	2.992	9.67	0.644	0.061	0	0	-9.807	-1.068	-0.626	-0.061	-0.061	0	1.541	9.58	1.442	0	0	-0.061	0.947	9.914	0.029	-0.061	0	-0.061	1506611684
-9.804	-1.102	-0.62	-0.061	-0.061	0	2.717	-8.739	-0.151	-0.061	-0.061	0	3.019	9.714	0.66	0	0	-0.061	-9.804	-1.102	-0.62	-0.061	-0.061	0	1.59	9.601	1.424	0	0.061	-0.061	0.944	9.903	0.02	0	0.061	0	1506611684
-9.81	-1.077	-0.608	-0.061	-0.061	0	2.728	-8.729	-0.084	-0.061	-0.061	0.061	3.016	9.738	0.626	0	0.061	-0.061	-9.81	-1.077	-0.608	-0.061	-0.061	0	1.549	9.625	1.427	0	0.061	-0.061	0.964	9.915	0.032	-0.061	0	0	1506611684
-9.806	-1.098	-0.605	0	-0.061	0	2.777	-8.766	-0.071	-0.061	0	0	3.024	9.765	0.658	0	0	0	-9.806	-1.098	-0.605	0	-0.061	0	1.522	9.646	1.467	0	0	-0.061	0.926	9.918	0.041	-0.061	-0.061	0	1506611684
-9.817	-1.053	-0.598	0	-0.061	0	2.778	-8.792	-0.047	-0.061	0	0	3.024	9.765	0.658	0	-0.061	0	-9.817	-1.053	-0.598	0	-0.061	0	1.485	9.636	1.456	-0.061	0	0	0.919	9.916	0.073	-0.061	0	0	1506611684
-9.823	-1.043	-0.635	0	0	0	2.775	-8.793	-0.069	0	-0.061	0	2.964	9.746	0.642	-0.061	-0.061	0	-9.823	-1.043	-0.635	0	0	0	1.506	9.635	1.45	0	-0.061	0	0.932	9.915	0.049	-0.061	-0.061	0	1506611684
-9.806	-1.035	-0.622	0	0	0	2.798	-8.775	-0.108	0	0	-0.061	2.972	9.751	0.629	-0.061	-0.061	0	-9.806	-1.035	-0.622	0	0	0	1.531	9.655	1.477	-0.061	-0.061	0	0.952	9.916	0.038	-0.061	0	0	1506611684
-9.813	-1.029	-0.604	0	-0.061	0	2.781	-8.759	-0.147	0	0.061	-0.061	2.926	9.738	0.63	-0.061	-0.061	0	-9.813	-1.029	-0.604	0	-0.061	0	1.542	9.642	1.459	-0.061	-0.061	0	0.968	9.904	0.072	-0.061	-0.061	0	1506611684
-9.82	-1.037	-0.607	0	-0.061	0	2.749	-8.74	-0.202	0	0	-0.061	2.917	9.707	0.636	-0.061	-0.122	0	-9.82	-1.037	-0.607	0	-0.061	0	1.568	9.61	1.453	-0.061	-0.122	0	0.922	9.906	0.035	-0.061	-0.061	0	1506611684
-9.822	-1.053	-0.614	0	-0.061	0	2.741	-8.742	-0.233	-0.061	0	-0.061	2.95	9.726	0.657	-0.061	-0.061	-0.061	-9.822	-1.053	-0.614	0	-0.061	0	1.591	9.629	1.443	-0.061	-0.061	0	0.933	9.921	0.017	-0.061	-0.061	0	1506611684
-9.813	-1.029	-0.607	0	0	0	2.705	-8.765	-0.242	-0.061	0	-0.122	2.98	9.731	0.669	-0.061	-0.061	-0.122	-9.813	-1.029	-0.607	0	0	0	1.553	9.621	1.461	-0.122	-0.061	0	0.933	9.903	0.075	0	-0.061	0	1506611684
-9.819	-1.006	-0.617	0	-0.061	0	2.655	-8.764	-0.236	-0.122	0	-0.122	3.006	9.71	0.658	-0.061	-0.061	-0.061	-9.819	-1.006	-0.617	0	-0.061	0	1.546	9.6	1.465	-0.122	-0.122	0	0.971	9.915	0.061	0	-0.061	0	1506611684
-9.808	-1.034	-0.609	0	-0.061	-0.061	2.635	-8.764	-0.184	-0.122	0	-0.061	3.006	9.71	0.658	-0.122	-0.122	-0.061	-9.808	-1.034	-0.609	0	-0.061	-0.061	1.591	9.575	1.455	-0.122	-0.122	0	0.94	9.904	0.041	0	0	-0.061	1506611684
-9.786	-1.06	-0.596	0	-0.061	0	2.631	-8.777	-0.169	-0.122	0	0	3.016	9.665	0.598	-0.061	-0.061	-0.061	-9.786	-1.06	-0.596	0	-0.061	0	1.633	9.573	1.462	-0.061	-0.061	-0.061	0.967	9.892	0.036	0	-0.061	-0.061	1506611685
-9.807	-1.011	-0.592	0.061	-0.061	0	2.638	-8.82	-0.166	-0.061	0	0	3.031	9.636	0.586	-0.061	-0.061	-0.061	-9.807	-1.011	-0.592	0.061	-0.061	0	1.616	9.566	1.453	-0.061	-0.061	-0.061	0.998	9.886	0.059	0	0	-0.061	1506611685
-9.823	-0.988	-0.61	0	-0.061	-0.061	2.61	-8.802	-0.159	-0.061	-0.061	0	3.031	9.636	0.586	0	-0.061	-0.061	-9.823	-0.988	-0.61	0	-0.061	-0.061	1.576	9.552	1.456	-0.061	0	-0.061	0.989	9.886	0.105	0	-0.061	0	1506611685
-9.823	-0.977	-0.61	0	0	0	2.61	-8.813	-0.158	-0.061	0	0.061	3.033	9.668	0.578	0	-0.061	-0.061	-9.823	-0.977	-0.61	0	0	0	1.572	9.575	1.473	0	0	-0.061	0.987	9.898	0.035	0	0	0	1506611685
-9.818	-0.986	-0.593	0	0	0	2.651	-8.826	-0.146	-0.061	0	0.061	3.031	9.683	0.607	0	-0.061	-0.061	-9.818	-0.986	-0.593	0	0	0	1.56	9.587	1.481	0	-0.061	-0.061	1.005	9.903	0.037	-0.061	0	0	1506611685
-9.819	-0.989	-0.604	0	-0.061	0	2.704	-8.819	-0.161	-0.061	-0.061	0.061	3.023	9.679	0.665	0.061	-0.061	0	-9.819	-0.989	-0.604	0	-0.061	0	1.555	9.574	1.488	0	-0.061	-0.061	1.008	9.896	0.045	-0.061	-0.061	0	1506611685
-9.817	-0.977	-0.614	0	-0.061	0	2.74	-8.802	-0.193	0	-0.061	0	3.006	9.701	0.694	0	-0.061	0	-9.817	-0.977	-0.614	0	-0.061	0	1.564	9.568	1.47	0	-0.061	-0.061	1.019	9.895	0.056	-0.061	0	0	1506611685
-9.826	-0.985	-0.615	-0.061	0	0	2.756	-8.8	-0.189	0	-0.061	0	3.012	9.713	0.703	0	-0.061	0	-9.826	-0.985	-0.615	-0.061	0	0	1.578	9.579	1.474	0	0	-0.061	0.992	9.896	0.031	-0.061	0	0	1506611685
-9.823	-0.988	-0.598	-0.061	-0.061	0	2.774	-8.806	-0.2	-0.061	-0.061	0	3.009	9.723	0.669	0	-0.061	0	-9.823	-0.988	-0.598	-0.061	-0.061	0	1.579	9.607	1.48	0	-0.061	-0.061	0.98	9.905	0.018	-0.061	0	-0.061	1506611685
-9.811	-1.014	-0.597	-0.061	-0.061	0	2.777	-8.794	-0.207	0	-0.061	-0.061	3.005	9.72	0.641	0	-0.061	0	-9.811	-1.014	-0.597	-0.061	-0.061	0	1.597	9.623	1.462	0	-0.061	-0.061	0.997	9.904	0.073	-0.061	0	0	1506611685
-9.814	-1.019	-0.571	-0.061	0	0	2.755	-8.781	-0.181	-0.061	0	-0.061	3.01	9.685	0.644	0	-0.061	0	-9.814	-1.019	-0.571	-0.061	0	0	1.598	9.592	1.463	0	0	-0.061	0.979	9.908	0.048	0	0	0	1506611685
-9.828	-1.017	-0.591	-0.061	-0.061	0	2.748	-8.788	-0.175	0	0	-0.061	3.006	9.713	0.618	0	0	0	-9.828	-1.017	-0.591	-0.061	-0.061	0	1.52	9.581	1.465	0	0	0	0.938	9.9	0.029	0	0	-0.061	1506611685
-9.816	-1.041	-0.596	0	0	0	2.741	-8.812	-0.205	0	-0.061	-0.061	3.006	9.713	0.618	0	-0.061	0	-9.816	-1.041	-0.596	0	0	0	1.513	9.634	1.473	0	0	0	0.952	9.902	0.057	0	0	-0.061	1506611685
-9.804	-1.041	-0.572	0	0	0	2.723	-8.803	-0.178	0	0	-0.061	3.029	9.723	0.572	0	0	0	-9.804	-1.041	-0.572	0	0	0	1.522	9.654	1.474	0	-0.061	0	0.965	9.892	0.079	0	0	0	1506611685
-9.804	-1.028	-0.579	0	0	0	2.671	-8.774	-0.159	0	0	-0.061	2.981	9.698	0.597	0	-0.061	0.061	-9.804	-1.028	-0.579	0	0	0	1.522	9.607	1.442	0	-0.061	0	0.963	9.899	0.079	0	0	0	1506611685
-9.831	-1.036	-0.586	0	-0.061	0	2.656	-8.753	-0.173	0	0	0	2.963	9.727	0.613	0	-0.061	0	-9.831	-1.036	-0.586	0	-0.061	0	1.542	9.61	1.442	0	0	-0.061	0.947	9.908	0.035	-0.061	0	0	1506611685
-9.82	-1.034	-0.584	0	0	-0.061	2.678	-8.772	-0.205	0	0	0	2.958	9.759	0.61	0	-0.061	0	-9.82	-1.034	-0.584	0	0	-0.061	1.534	9.662	1.439	0	0	-0.061	0.953	9.904	0.057	-0.061	0	0	1506611685
-9.813	-1.002	-0.586	0	0	0	2.683	-8.787	-0.233	-0.061	0	0	2.945	9.762	0.616	0	-0.061	0	-9.813	-1.002	-0.586	0	0	0	1.518	9.666	1.445	0	-0.061	0	0.946	9.903	0.057	0	0	0	1506611685
-9.808	-1.001	-0.587	0	0	0	2.704	-8.768	-0.212	-0.061	0	0	2.948	9.735	0.651	0	-0.061	0	-9.808	-1.001	-0.587	0	0	0	1.492	9.637	1.431	-0.061	-0.061	0	0.956	9.902	0.071	0	-0.061	0	1506611685
-9.825	-0.993	-0.595	0	0	0	2.711	-8.735	-0.206	-0.061	0	-0.061	2.969	9.711	0.62	-0.061	-0.061	-0.061	-9.825	-0.993	-0.595	0	0	0	1.528	9.61	1.414	-0.061	-0.061	0	0.98	9.895	0.075	0	-0.061	0	1506611685
-9.817	-0.986	-0.595	0	-0.061	0	2.708	-8.746	-0.213	-0.061	0	-0.061	2.999	9.725	0.589	-0.061	-0.061	-0.061	-9.817	-0.986	-0.595	0	-0.061	0	1.537	9.631	1.416	-0.061	-0.061	0	1	9.898	0.074	-0.061	-0.061	0	1506611685
-9.818	-1.007	-0.602	0	0	0	2.718	-8.77	-0.212	-0.061	0	-0.061	2.999	9.725	0.589	-0.061	-0.061	-0.061	-9.818	-1.007	-0.602	0	0	0	1.51	9.639	1.422	-0.061	-0.061	0	0.958	9.895	0.047	0	-0.061	0	1506611685
-9.812	-1.019	-0.608	0	-0.061	0	2.717	-8.775	-0.213	-0.061	0	-0.061	3.053	9.691	0.577	-0.061	-0.061	-0.061	-9.812	-1.019	-0.608	0	-0.061	0	1.528	9.633	1.422	-0.061	-0.122	0	0.975	9.9	0.056	0	-0.061	0	1506611685
-9.813	-1.011	-0.591	0	-0.061	0	2.716	-8.778	-0.208	-0.061	-0.061	-0.061	3.065	9.67	0.578	-0.061	-0.061	-0.061	-9.813	-1.011	-0.591	0	-0.061	0	1.564	9.61	1.409	-0.061	-0.061	0	0.995	9.909	0.05	-0.061	0	0	1506611685
-9.814	-1.019	-0.608	0	-0.061	0	2.694	-8.766	-0.19	-0.061	-0.061	-0.122	3.089	9.68	0.586	-0.061	-0.061	-0.061	-9.814	-1.019	-0.608	0	-0.061	0	1.556	9.594	1.397	-0.061	-0.061	0	0.967	9.898	0.044	0	0	0	1506611685
-9.826	-1.012	-0.596	0	-0.061	0	2.682	-8.771	-0.199	-0.061	0	-0.061	3.086	9.702	0.567	-0.061	0	-0.061	-9.826	-1.012	-0.596	0	-0.061	0	1.561	9.607	1.414	-0.061	-0.061	0	0.945	9.909	0.029	0	0	0	1506611686
-9.82	-1.011	-0.59	0	-0.061	0	2.688	-8.777	-0.191	-0.061	0	-0.061	3.07	9.686	0.578	-0.061	-0.061	0	-9.82	-1.011	-0.59	0	-0.061	0	1.564	9.604	1.433	0	0	0	0.967	9.905	0.063	0	0	0	1506611686
-9.81	-0.995	-0.601	0	-0.061	0	2.69	-8.815	-0.182	-0.061	0	-0.061	3.07	9.686	0.578	-0.061	0	0	-9.81	-0.995	-0.601	0	-0.061	0	1.568	9.595	1.421	-0.061	0	0	0.964	9.905	0.014	0	0	0	1506611686
-9.811	-1.028	-0.597	0	-0.061	0	2.675	-8.789	-0.164	-0.061	0	0	2.992	9.685	0.609	-0.061	-0.061	0	-9.811	-1.028	-0.597	0	-0.061	0	1.603	9.595	1.436	0	0	0	0.965	9.912	0.029	0	0	0	1506611686
-9.814	-0.992	-0.574	0	-0.061	0	2.667	-8.799	-0.164	-0.061	0	0	2.966	9.673	0.615	-0.061	0	0	-9.814	-0.992	-0.574	0	-0.061	0	1.583	9.593	1.434	-0.061	0	-0.061	0.981	9.912	0.049	0	0	0	1506611686
-9.837	-0.985	-0.596	0	-0.061	0	2.683	-8.79	-0.187	0	0	0	2.966	9.673	0.615	-0.061	0	-0.061	-9.837	-0.985	-0.596	0	-0.061	0	1.506	9.591	1.433	0	0	0	0.991	9.908	0.045	0	0	0	1506611686
-9.82	-0.999	-0.581	0	-0.061	0	2.726	-8.802	-0.206	0	-0.061	0	3	9.722	0.573	-0.061	-0.061	-0.061	-9.82	-0.999	-0.581	0	-0.061	0	1.491	9.624	1.461	0	-0.061	0	0.951	9.914	0.011	0	0	0	1506611686
-9.804	-0.976	-0.575	0	-0.061	0	2.726	-8.789	-0.208	0	0	0	2.972	9.708	0.56	-0.061	-0.061	0	-9.804	-0.976	-0.575	0	-0.061	0	1.512	9.642	1.443	-0.061	-0.061	-0.061	0.977	9.905	0.038	0	0	0	1506611686
-9.813	-0.97	-0.58	0	-0.061	0	2.724	-8.756	-0.195	0	0	0	2.972	9.708	0.56	0	-0.061	0	-9.813	-0.97	-0.58	0	-0.061	0	1.538	9.6	1.424	-0.061	-0.061	-0.061	0.963	9.898	0.065	0	-0.061	0	1506611686
-9.818	-0.981	-0.593	0	-0.061	0	2.766	-8.763	-0.203	0	0	0	2.973	9.698	0.593	0	-0.061	-0.061	-9.818	-0.981	-0.593	0	-0.061	0	1.571	9.605	1.415	0	-0.061	-0.061	0.986	9.903	0.005	0	-0.061	0	1506611686
-9.819	-0.959	-0.573	0	-0.061	0	2.784	-8.79	-0.199	-0.061	0	0	3.016	9.719	0.59	0	-0.061	-0.061	-9.819	-0.959	-0.573	0	-0.061	0	1.568	9.634	1.421	-0.061	-0.061	-0.061	0.995	9.893	0.032	0	-0.061	0	1506611686
-9.833	-0.934	-0.553	-0.061	-0.061	0	2.772	-8.783	-0.202	-0.061	0	-0.061	3.016	9.719	0.59	0	-0.061	-0.061	-9.833	-0.934	-0.553	-0.061	-0.061	0	1.553	9.595	1.443	-0.061	-0.061	-0.061	0.993	9.902	0.037	-0.061	0	0	1506611686
-9.841	-0.956	-0.566	-0.061	-0.061	-0.061	2.757	-8.776	-0.195	-0.061	0	-0.061	3.039	9.667	0.62	0	-0.061	-0.061	-9.841	-0.956	-0.566	-0.061	-0.061	-0.061	1.581	9.568	1.433	-0.061	-0.061	-0.061	1.002	9.899	0.006	0	0.061	-0.061	1506611686
-9.836	-0.97	-0.55	-0.061	-0.061	-0.061	2.734	-8.792	-0.207	-0.061	0	-0.061	3.08	9.702	0.604	0	-0.061	-0.061	-9.836	-0.97	-0.55	-0.061	-0.061	-0.061	1.602	9.607	1.408	-0.061	0	-0.061	0.935	9.911	0.01	0.061	0	-0.061	1506611686
-9.819	-0.982	-0.557	0	-0.061	-0.061	2.71	-8.813	-0.206	-0.061	-0.061	-0.061	3.08	9.702	0.604	0	0	-0.061	-9.819	-0.982	-0.557	0	-0.061	-0.061	1.604	9.644	1.426	-0.061	0	-0.061	0.926	9.924	-0.013	0.061	0	-0.061	1506611686
-9.812	-0.973	-0.561	-0.061	0	-0.061	2.684	-8.803	-0.209	-0.061	-0.061	-0.061	3.114	9.726	0.603	0	0	-0.061	-9.812	-0.973	-0.561	-0.061	0	-0.061	1.573	9.621	1.434	0	0	-0.061	0.976	9.91	0.019	0	0	-0.061	1506611686
-9.801	-0.964	-0.553	-0.061	-0.061	-0.061	2.652	-8.762	-0.181	0	-0.061	0	3.066	9.66	0.635	0	0	0	-9.801	-0.964	-0.553	-0.061	-0.061	-0.061	1.56	9.57	1.414	0	0	-0.061	0.999	9.903	0.012	0	0	-0.061	1506611686
-9.767	-0.949	-0.537	-0.061	0	-0.061	2.65	-8.752	-0.193	0	0	0.061	3.066	9.66	0.635	0	0	0	-9.767	-0.949	-0.537	-0.061	0	-0.061	1.565	9.588	1.413	0	0.061	-0.061	1.006	9.886	0.033	0	0	-0.061	1506611686
-9.802	-0.946	-0.541	-0.061	0	-0.061	2.68	-8.772	-0.206	0	-0.061	0.061	3.001	9.711	0.559	0	0	0	-9.802	-0.946	-0.541	-0.061	0	-0.061	1.556	9.622	1.424	0	0.061	-0.061	0.998	9.867	0.036	0.061	0	-0.061	1506611686
-9.854	-0.974	-0.53	-0.061	0	-0.122	2.713	-8.771	-0.203	0	-0.122	0	2.964	9.696	0.575	0	0	0	-9.854	-0.974	-0.53	-0.061	0	-0.122	1.572	9.618	1.462	0	0.061	-0.061	1.114	9.854	0.079	0	0.061	0	1506611686
-9.863	-1.017	-0.484	0	0	-0.183	2.73	-8.782	-0.212	0	-0.122	0	2.964	9.696	0.575	0.061	0	0	-9.863	-1.017	-0.484	0	0	-0.183	1.628	9.622	1.474	-0.061	0.061	-0.061	1.002	9.911	0.074	-0.061	0	0.061	1506611686
-9.843	-1.077	-0.438	0	0	-0.244	2.766	-8.807	-0.238	0	-0.122	0.061	2.948	9.715	0.624	0.061	0.061	-0.061	-9.843	-1.077	-0.438	0	0	-0.244	1.674	9.633	1.497	-0.061	0.061	-0.122	0.922	9.916	0.044	-0.061	-0.061	0.061	1506611686
-9.811	-1.125	-0.368	0.061	0	-0.305	2.836	-8.781	-0.246	0	-0.122	0.061	2.942	9.763	0.767	0.061	0.061	-0.122	-9.811	-1.125	-0.368	0.061	0	-0.305	1.68	9.633	1.567	-0.061	0.061	-0.122	0.974	9.902	0.099	-0.061	0.061	0.061	1506611686
-9.757	-1.14	-0.318	0.061	0.061	-0.305	2.87	-8.747	-0.282	0	-0.061	0.061	2.942	9.763	0.767	0.061	0	-0.061	-9.757	-1.14	-0.318	0.061	0.061	-0.305	1.68	9.633	1.567	-0.061	0.061	-0.122	1.028	9.878	0.178	-0.183	0.183	0.122	1506611686
-9.768	-1.144	-0.236	0.061	0.061	-0.244	2.878	-8.714	-0.362	0	0	0.183	2.771	9.731	0.81	0.061	-0.061	0	-9.768	-1.144	-0.236	0.061	0.061	-0.244	1.68	9.633	1.567	-0.061	0.061	-0.122	1.085	9.842	0.262	-0.244	0.244	0.244	1506611686
-9.676	-1.19	-0.164	0.122	0.122	-0.183	2.921	-8.705	-0.483	-0.061	0.061	0.244	2.655	9.758	0.76	0.061	-0.122	0	-9.676	-1.19	-0.164	0.122	0.122	-0.183	1.536	9.542	1.849	-0.122	-0.061	-0.183	1.184	9.804	0.391	-0.244	0.366	0.305	1506611687
-9.656	-1.213	-0.068	0.244	0.122	-0.183	2.923	-8.685	-0.559	-0.061	0.183	0.305	2.655	9.758	0.76	0.061	-0.244	0	-9.656	-1.213	-0.068	0.244	0.122	-0.183	1.462	9.515	1.945	-0.183	-0.183	-0.305	1.262	9.763	0.476	-0.305	0.305	0.427	1506611687
-9.749	-1.193	-0.013	0.305	0	-0.183	2.881	-8.624	-0.601	-0.122	0.244	0.366	2.542	9.726	0.709	0.122	-0.366	0.061	-9.749	-1.193	-0.013	0.305	0	-0.183	1.444	9.453	1.999	-0.183	-0.305	-0.366	1.248	9.696	0.713	-0.305	0.488	0.549	1506611687
-9.764	-1.211	0.102	0.305	-0.122	-0.122	2.883	-8.644	-0.644	-0.122	0.305	0.427	2.376	9.768	0.695	0.122	-0.427	0.061	-9.764	-1.211	0.102	0.305	-0.122	-0.122	1.567	9.527	2.061	-0.183	-0.366	-0.488	1.255	9.731	0.624	-0.183	0.488	0.549	1506611687
-10.07	-1.142	0.142	0.183	-0.549	-0.244	2.882	-8.722	-0.688	-0.183	0.366	0.488	2.376	9.768	0.695	0.244	-0.488	-0.061	-10.07	-1.142	0.142	0.183	-0.549	-0.244	1.567	9.527	2.061	-0.183	-0.366	-0.488	1.043	9.765	0.581	0	0.427	0.427	1506611687
-9.984	-1.245	0.227	0.122	-0.61	-0.427	2.818	-8.891	-0.65	-0.183	0.183	0.366	2.463	10.048	0.926	0.305	-0.488	-0.244	-9.984	-1.245	0.227	0.122	-0.61	-0.427	1.567	9.527	2.061	-0.183	-0.366	-0.488	0.883	9.935	0.577	0.183	0.183	0.183	1506611687
-9.77	-1.113	0.126	0.427	-0.061	-0.427	2.577	-9.249	-0.557	-0.061	-0.305	0.183	2.582	10.256	1.075	0.305	-0.488	-0.366	-9.77	-1.113	0.126	0.427	-0.061	-0.427	1.567	9.527	2.061	-0.183	-0.366	-0.488	0.818	9.905	0.414	0.61	-0.244	-0.061	1506611687
-9.856	-0.928	-0.327	0.305	0	-0.549	2.466	-9.147	-0.386	0.061	-0.488	0	2.582	10.256	1.075	0.183	-0.488	-0.488	-9.856	-0.928	-0.327	0.305	0	-0.549	1.567	9.527	2.061	-0.183	-0.366	-0.488	0.921	9.844	0.325	1.038	-0.549	-0.305	1506611687
-9.661	-1.048	-0.939	0.183	0.122	-0.732	2.355	-8.788	-0.175	0.061	-0.549	-0.122	2.712	10.135	1.236	0.061	-0.488	-0.549	-9.661	-1.048	-0.939	0.183	0.122	-0.732	1.452	9.828	1.742	-0.488	-0.549	-0.366	0.91	9.927	0.081	1.038	-0.793	-0.732	1506611687
-9.749	-0.97	-1.29	-0.183	0.183	-0.488	2.225	-8.719	-0.081	0.244	-0.732	-0.183	2.712	10.135	1.236	-0.183	-0.488	-0.61	-9.749	-0.97	-1.29	-0.183	0.183	-0.488	1.723	9.674	1.225	-0.732	-0.671	-0.244	1.714	9.772	-0.431	0.977	0	-0.732	1506611687
-9.969	-0.975	-1.43	-0.122	0.366	-0.244	2.101	-8.847	-0.093	0.366	-1.221	-0.244	2.714	9.807	1.071	-0.366	-0.427	-0.916	-9.969	-0.975	-1.43	-0.122	0.366	-0.244	2.243	9.624	0.837	-0.732	-0.671	-0.244	1.804	9.923	-0.77	0.793	-0.061	-0.61	1506611687
-9.828	-0.773	-1.437	0	0.61	-0.122	2.193	-9.123	-0.115	0.305	-1.343	-0.183	3.206	9.502	0.423	-0.427	-0.061	-1.526	-9.828	-0.773	-1.437	0	0.61	-0.122	2.224	9.549	0.641	-0.549	0.366	-0.305	1.914	9.839	-1.089	0.793	-0.488	-0.671	1506611687
-9.731	-0.195	-1.547	-0.244	0.488	-0.366	2.335	-9.167	0.013	-0.061	-0.916	-0.061	3.833	9.597	0.221	-0.427	0.305	-2.075	-9.731	-0.195	-1.547	-0.244	0.488	-0.366	1.509	9.461	0.638	-0.305	0.671	-0.061	1.914	9.839	-1.089	0.732	-0.732	-0.793	1506611687
-9.747	-0.163	-1.457	-0.732	0.061	-0.366	2.396	-8.922	0.422	-0.305	-0.305	0.244	4.254	9.235	-0.055	-0.549	0.427	-2.075	-9.747	-0.163	-1.457	-0.732	0.061	-0.366	0.964	9.306	0.841	-0.061	0.122	-0.061	2.446	9.68	-1.2	0.61	-0.183	-0.793	1506611687
-9.648	-0.614	-1.282	-0.854	-0.183	-0.305	2.298	-8.275	0.841	-0.244	-0.305	0.427	4.285	8.751	-0.263	-0.61	0.244	-1.404	-9.648	-0.614	-1.282	-0.854	-0.183	-0.305	0.963	8.875	0.93	-0.183	-0.122	0	2.26	9.598	-0.908	0.732	0.061	-0.916	1506611687
-9.527	-1.038	-1.026	-0.427	-0.244	-0.244	2.366	-7.942	1.146	-0.061	-0.305	0.61	4.206	8.837	-0.373	-0.305	-0.183	-0.427	-9.527	-1.038	-1.026	-0.427	-0.244	-0.244	1.299	8.916	0.766	-0.183	0.061	0.061	1.893	9.528	-0.806	0.916	0.366	-0.916	1506611687
-9.808	-0.941	-1.041	-0.061	-0.305	-0.122	2.478	-8.147	1.188	0	-0.427	0.793	4.206	8.837	-0.373	0	-0.122	0.061	-9.808	-0.941	-1.041	-0.061	-0.305	-0.122	1.504	9.209	0.56	0.122	0.488	0	1.7	9.509	-0.769	0.793	0.305	-0.793	1506611687
-9.95	-0.8	-1.079	0	-0.549	-0.122	2.637	-8.319	1.122	0.061	-0.61	0.793	3.975	9.469	-0.452	0.061	0.488	0.122	-9.95	-0.8	-1.079	0	-0.549	-0.122	1.437	9.499	0.566	0.549	1.099	0.061	1.67	9.767	-0.793	0.549	0.244	-0.61	1506611687
-9.904	-0.989	-1.127	0.122	-0.427	-0.122	2.79	-8.418	0.993	0.061	-0.488	0.854	3.938	9.906	-0.401	0.122	0.61	0.244	-9.904	-0.989	-1.127	0.122	-0.427	-0.122	1.218	9.895	0.709	0.732	1.16	0	1.03	9.984	-1.02	0.366	-0.366	-0.732	1506611687
-9.946	-1.071	-1.372	0.366	-0.244	-0.122	2.847	-8.672	0.823	0.061	-0.61	0.916	3.938	9.906	-0.401	0.305	0.427	0.671	-9.946	-1.071	-1.372	0.366	-0.244	-0.122	1.086	10.36	0.852	0.671	0.916	0.061	0.973	9.951	-1.348	0	-0.854	-0.854	1506611687
-9.97	-0.843	-1.637	0.488	-0.244	-0.183	2.99	-8.879	0.639	0	-0.61	0.916	3.799	10.381	-0.225	0.427	0.244	1.16	-9.97	-0.843	-1.637	0.488	-0.244	-0.183	1.132	10.572	0.837	0.305	0.366	0.061	1.432	10.014	-1.641	-0.427	-0.977	-0.854	1506611687
-10.561	-0.605	-1.999	0.305	-0.244	0.061	3.149	-9.054	0.457	-0.183	-0.488	0.793	3.231	10.549	0.365	0.549	0.122	1.587	-10.561	-0.605	-1.999	0.305	-0.244	0.061	1.272	10.441	0.788	-0.183	-0.183	0.122	1.111	10.166	-1.687	-0.854	-0.977	-0.854	1506611687
-10.762	-0.641	-1.864	0.183	-0.366	0.183	3.342	-9.412	0.389	-0.427	-0.183	0.61	3.231	10.549	0.365	0.549	0.122	1.77	-10.762	-0.641	-1.864	0.183	-0.366	0.183	1.461	10.535	0.717	-0.366	-0.244	0.183	0.964	10.697	-1.849	-1.099	-1.221	-1.099	1506611687
-10.755	-0.73	-1.339	-0.244	-0.427	0.488	3.56	-9.906	0.428	-0.427	-0.183	0.61	2.859	10.735	0.697	0.305	0.183	1.343	-10.755	-0.73	-1.339	-0.244	-0.427	0.488	1.422	10.529	0.635	-0.488	-0.488	0.305	1.605	10.799	-1.196	-1.709	-0.916	-0.854	1506611687
-10.536	-1.238	-1.08	-0.366	-0.061	0.671	3.65	-10.028	0.597	-0.61	0.488	-0.244	2.373	10.55	0.945	-0.122	0.244	0.671	-10.536	-1.238	-1.08	-0.366	-0.061	0.671	1.436	10.404	1.04	-0.305	-0.305	0.427	1.999	10.919	-0.339	-2.686	-0.549	-0.244	1506611687
-9.649	-2.176	-0.639	-0.244	0	0.854	3.604	-9.964	0.769	-0.427	0.61	-0.854	2.373	10.55	0.945	-0.549	-0.183	0.183	-9.649	-2.176	-0.639	-0.244	0	0.854	1.4	10.142	1.625	-0.122	-0.244	0.427	2.737	10.907	0.904	-3.784	-0.122	0.793	1506611688
-8.923	-2.608	0.445	-0.244	0.183	0.977	3.376	-9.4	0.792	0	0.61	-1.465	2.701	9.461	0.849	-0.671	0.061	-0.061	-8.923	-2.608	0.445	-0.244	0.183	0.977	0.907	9.256	2.088	-0.427	-0.366	0.732	2.889	10.235	2.146	-4.822	0.488	2.197	1506611688
-9.684	-2.105	0.965	0.122	-0.244	0.916	3.035	-8.756	0.569	0.427	0.549	-2.075	2.414	9.296	0.614	-0.61	0.366	0.183	-9.684	-2.105	0.965	0.122	-0.244	0.916	0.869	8.72	2.723	-0.244	0.122	0.61	2.424	9.275	2.466	-4.822	-1.16	4.211	1506611688
-10.43	-2.007	0.492	0.122	-1.099	0.488	2.824	-8.719	0.062	0.854	0.793	-2.319	2.414	9.296	0.614	-0.732	0.061	0.671	-10.43	-2.007	0.492	0.122	-1.099	0.488	1.06	9.223	3.255	0.244	0.671	0.183	1.253	10.581	1.599	-2.441	-0.549	4.944	1506611688
-9.885	-1.835	0.372	-0.183	-0.854	0.427	2.646	-9.387	-0.628	1.221	0.916	-2.075	2.194	10.247	0.28	-0.732	-0.549	0.854	-9.885	-1.835	0.372	-0.183	-0.854	0.427	0.879	9.863	3.17	0.244	0.244	0.183	0.41	11.59	0.729	-1.892	0.061	4.272	1506611688
-9.068	-1.209	0.513	-0.61	-0.61	0.366	2.578	-9.659	-1.337	1.282	0.366	-1.892	2.229	9.709	0.615	-0.305	-0.61	0.916	-9.068	-1.209	0.513	-0.61	-0.61	0.366	0.934	9.539	2.909	0	-0.488	0.183	1.316	10.519	0.816	-1.099	1.16	4.211	1506611688
-9.027	-1.217	0.549	-0.671	-0.732	0.061	2.574	-8.733	-1.682	0.916	-0.244	-2.197	2.229	9.709	0.615	0.183	-0.061	1.038	-9.027	-1.217	0.549	-0.671	-0.732	0.061	1.049	8.618	2.714	-0.366	-0.549	0.061	1.896	9.607	0.973	-0.488	3.479	4.15	1506611688
-8.697	-1.705	0.806	-0.183	-0.244	0	2.644	-8.062	-1.723	0.305	0.061	-2.258	1.453	8.813	1.018	0.122	-0.244	1.099	-8.697	-1.705	0.806	-0.183	-0.244	0	1.226	8.339	2.437	-0.183	-0.427	-0.183	1.574	8.823	1.671	0	4.272	3.601	1506611688
-8.701	-1.566	0.863	0.183	0.183	-0.061	2.426	-7.996	-1.705	0	0.549	-1.831	1.389	9.172	0.869	-0.183	-0.732	0.732	-8.701	-1.566	0.863	0.183	0.183	-0.061	1.762	8.887	2.405	0.183	-0.244	-0.488	0.236	8.492	1.725	0.549	4.517	2.563	1506611688
-9.28	-0.827	0.663	0.427	0.61	-0.183	2.149	-8.04	-1.712	-0.122	0.61	-1.038	1.389	9.172	0.869	-0.305	-1.221	-0.061	-9.28	-0.827	0.663	0.427	0.61	-0.183	2.199	9.375	2.663	0.183	-0.244	-0.488	-0.725	8.65	2.117	0.793	1.831	1.77	1506611688
-9.676	-0.178	0.79	0.549	1.038	0.061	2.032	-8.074	-1.672	-0.305	0.488	-0.183	2.268	9.586	0.999	0.061	-0.793	-0.793	-9.676	-0.178	0.79	0.549	1.038	0.061	2.042	9.421	2.802	-0.061	-0.183	-0.671	0.051	8.51	2.238	1.404	-0.305	0.549	1506611688
-10.174	0.423	0.519	-0.305	0.671	0.244	2.095	-8.214	-1.543	-0.427	0.366	0.61	2.383	9.642	1.285	0.732	0	-1.221	-10.174	0.423	0.519	-0.305	0.671	0.244	1.548	9.226	2.773	-0.305	-0.549	-0.61	2.248	7.636	3.737	2.014	-1.709	-0.61	1506611688
-10.271	0.129	0.809	-0.61	0.61	0.122	2.199	-8.424	-1.33	-0.549	0	1.16	2.383	9.642	1.285	0.732	0.183	-1.221	-10.271	0.129	0.809	-0.61	0.61	0.122	1.378	9.179	2.662	-0.244	-0.854	-0.671	4.031	8.268	3.708	2.441	-0.549	-0.793	1506611688
-10.356	0.164	1.109	-0.793	0.916	-0.061	2.414	-8.963	-1.085	-0.61	-0.122	1.648	2.316	9.772	1.386	0.366	-0.427	-1.221	-10.356	0.164	1.109	-0.793	0.916	-0.061	1.554	9.697	2.529	0.061	-0.793	-0.671	4.691	9.026	3.362	0.61	1.404	-0.183	1506611688
-11.487	-0.356	0.755	-0.427	0.549	-0.122	2.707	-9.488	-0.657	-0.671	0	1.953	3.027	10.718	1.39	0.061	-0.916	-1.465	-11.487	-0.356	0.755	-0.427	0.549	-0.122	1.969	10.252	2.438	0.244	-1.038	-0.549	5.087	8.661	3.857	-0.183	0	-0.488	1506611688
-10.952	-1.247	0.083	-0.183	0.427	-0.244	2.796	-9.685	-0.248	-0.671	0	1.953	3.027	10.718	1.39	0.122	-0.61	-1.77	-10.952	-1.247	0.083	-0.183	0.427	-0.244	2.411	10.488	2.394	0	-0.916	-0.366	1.532	9.018	2.729	1.892	-1.526	-1.892	1506611688
-10.643	-1.866	-0.093	0	-0.305	0	2.757	-10.066	-0.023	-0.366	-0.671	1.648	3.588	10.993	1.495	0.366	-0.061	-1.831	-10.643	-1.866	-0.093	0	-0.305	0	2.475	10.782	2.289	-0.122	-0.427	-0.183	1.876	10.421	2.814	2.991	-1.038	-2.197	1506611688
-9.11	-1.583	-0.011	0	0.244	-0.122	2.802	-10.533	0.045	0.061	-1.038	1.526	4.217	11.275	1.735	0.305	0.671	-1.526	-9.11	-1.583	-0.011	0	0.244	-0.122	1.859	10.843	2.201	-0.183	0	0	3.965	10.694	3.169	0.793	-4.456	-1.465	1506611688
-9.083	-1.944	-1.163	0.427	0.061	-0.366	2.96	-9.549	0.364	0.122	-1.099	1.16	4.217	11.275	1.735	0.061	0.977	-1.038	-9.083	-1.944	-1.163	0.427	0.061	-0.366	0.974	9.682	2.189	-0.305	0.183	0.305	0.688	9.268	0.776	2.197	-1.77	-1.648	1506611688
-9.284	-1.993	-1.458	0.061	-0.549	-0.305	2.877	-7.985	0.613	0.244	-0.977	0.366	4.071	9.985	1.751	-0.244	0.854	0	-9.284	-1.993	-1.458	0.061	-0.549	-0.305	0.175	8.356	1.712	-0.671	-0.061	0.793	2.938	9.482	-0.72	2.075	-1.953	-1.587	1506611688
-9.598	-2.202	-1.235	-0.061	-0.305	0	2.584	-7.618	0.536	0.244	-0.977	0.366	3.615	8.979	1.448	-0.916	0.305	1.099	-9.598	-2.202	-1.235	-0.061	-0.305	0	0.122	8.29	1.111	-0.61	0.122	1.16	2.787	9.588	-0.133	1.221	1.221	-1.099	1506611688
-9.622	-2.125	-1.093	0.305	0.183	0.183	2.218	-8.485	0.177	0.732	-1.648	-0.488	2.979	9.113	0.792	-1.648	-0.244	1.404	-9.622	-2.125	-1.093	0.305	0.183	0.183	0.452	9.558	0.941	0.366	1.221	1.221	0.575	9.859	0.377	1.099	-0.488	-0.854	1506611688
-9.637	-1.836	-1.205	0.671	0.366	0.061	2.399	-9.104	-0.074	0.488	-1.465	-0.244	2.815	10.267	-0.017	-2.136	-0.61	0.793	-9.637	-1.836	-1.205	0.671	0.366	0.061	0.479	10.629	1.299	1.282	2.136	1.099	0.54	9.91	-0.688	1.099	-2.441	-1.038	1506611688
-9.367	-1.346	-1.343	0.732	0.244	-0.122	2.669	-8.701	-0.024	-0.061	-0.366	-0.122	3.048	9.948	-1.481	-2.258	-0.244	0.488	-9.367	-1.346	-1.343	0.732	0.244	-0.122	0.325	10.299	1.698	1.221	1.16	1.038	1.839	9.9	-1.608	0.854	-1.343	-1.16	1506611688
-9.142	-1.147	-1.413	0.549	-0.122	-0.366	2.517	-7.892	0.122	-0.305	0.122	-0.366	3.048	9.948	-1.481	-1.526	-0.305	1.221	-9.142	-1.147	-1.413	0.549	-0.122	-0.366	0.249	9.533	1.717	0.305	0.549	1.038	1.599	9.545	-1.713	0.916	-0.793	-1.221	1506611688
-9.274	-1.105	-1.433	0.488	-0.183	-0.488	2.237	-7.671	0.167	-0.305	0	-0.427	2.975	9.241	-1.318	-0.183	-0.122	2.197	-9.274	-1.105	-1.433	0.488	-0.183	-0.488	0.489	9.125	1.384	-0.305	0.122	0.732	1.321	9.438	-1.437	0.916	-1.038	-1.343	1506611689
-9.534	-0.958	-1.365	0.488	-0.427	-0.427	2.077	-7.836	0.1	-0.366	-0.122	-0.122	2.086	8.857	-0.739	0.305	0.061	2.563	-9.534	-0.958	-1.365	0.488	-0.427	-0.427	0.798	8.911	1.008	-0.305	-0.061	0.244	1.378	9.473	-1.188	0.793	-1.038	-1.282	1506611689
-9.677	-0.742	-1.369	0.427	-0.427	-0.366	2.261	-8.046	0.044	-0.61	0.122	0.366	2.086	8.857	-0.739	0.366	-0.122	2.38	-9.677	-0.742	-1.369	0.427	-0.427	-0.366	0.991	8.734	0.775	-0.061	-0.305	-0.122	1.345	9.616	-1.135	0.549	-1.404	-1.221	1506611689
-9.701	-0.794	-1.263	0.549	-0.366	-0.366	2.536	-8.345	0.19	-0.977	0.854	0.732	1.689	8.561	-0.469	0.366	-0.488	1.709	-9.701	-0.794	-1.263	0.549	-0.366	-0.366	1.275	8.936	0.691	0.183	-0.366	-0.305	1.353	9.707	-1.226	0.305	-1.465	-1.343	1506611689
-9.433	-0.702	-1.322	0.549	-0.122	-0.427	2.536	-8.345	0.19	-0.977	0.854	0.732	1.693	9.085	-0.025	0.305	-0.732	0.61	-9.433	-0.702	-1.322	0.549	-0.122	-0.427	1.546	9.44	0.688	0.366	-0.305	-0.366	1.696	9.658	-1.414	-0.122	-1.526	-1.343	1506611689
-9.912	-0.636	-1.58	0.305	-0.183	-0.366	2.536	-8.345	0.19	-0.977	0.854	0.732	1.693	9.085	-0.025	0.183	-0.732	-0.61	-9.912	-0.636	-1.58	0.305	-0.183	-0.366	2.028	10.099	0.809	0.427	-0.488	-0.732	1.66	9.597	-1.662	-0.427	-1.465	-1.221	1506611689
-10.104	-0.752	-1.513	0.732	-0.061	0.305	2.536	-8.345	0.19	-0.977	0.854	0.732	1.974	9.668	0.115	0.183	-0.793	-1.587	-10.104	-0.752	-1.513	0.732	-0.061	0.305	2.322	10.218	0.991	0.122	-1.038	-0.916	1.534	10.151	-1.833	-1.038	-1.526	-0.977	1506611689
-10.548	-0.76	-1.17	0.427	-0.122	0.732	2.536	-8.345	0.19	-0.977	0.854	0.732	3.198	10.373	1.083	0.61	-0.366	-2.319	-10.548	-0.76	-1.17	0.427	-0.122	0.732	1.943	10.158	1.072	-0.549	-0.916	-0.61	2.253	10.235	-1.269	-1.953	-0.977	-0.671	1506611689
-11.154	-1.852	-0.683	-0.61	0	0.427	2.536	-8.345	0.19	-0.977	0.854	0.732	3.198	10.373	1.083	0.854	0.732	-2.808	-11.154	-1.852	-0.683	-0.61	0	0.427	1.321	10.665	1.176	-0.671	-0.854	-0.244	3.301	10.483	-0.248	-3.052	-0.427	0.061	1506611689
-10.428	-3.637	-0.38	-0.488	0	0.427	2.536	-8.345	0.19	-0.977	0.854	0.732	3.445	11.571	1.349	0.305	1.038	-2.808	-10.428	-3.637	-0.38	-0.488	0	0.427	1.33	11.463	1.65	-0.183	-1.038	-0.732	2.988	11.117	1.322	-5.127	-0.366	1.587	1506611689
-9.531	-3.762	0.914	1.465	0.122	1.221	2.622	-8.833	0.455	-0.977	0.854	0.732	3.961	10.448	1.27	-0.549	-0.916	-2.136	-9.531	-3.762	0.914	1.465	0.122	1.221	1.242	10.334	2.432	-0.366	-1.404	-0.854	2.169	11.067	2.791	-5.554	-0.916	3.479	1506611689
-10.076	-2.207	0.644	1.282	-0.366	0.732	2.622	-8.833	0.455	-1.099	1.221	0.732	3.961	10.448	1.27	-0.366	-1.831	-0.793	-10.076	-2.207	0.644	1.282	-0.366	0.732	0.731	8.976	2.98	-0.793	-0.549	-0.244	1.215	10.713	1.882	-3.296	-1.221	4.456	1506611689
-10.403	-2.247	0.23	0.671	-1.099	0.061	2.772	-8.866	-0.121	0.122	1.709	-0.488	4.292	9.622	1.253	-0.061	-0.488	0.366	-10.403	-2.247	0.23	0.671	-1.099	0.061	0.273	9.501	3.122	-0.427	0.305	0.061	0.317	11.829	0.794	-1.892	0.61	3.906	1506611689
-9.542	-1.879	0.556	0.427	-0.549	0.427	1.855	-9.672	-1.302	0.488	1.77	-0.854	2.871	10.562	0.731	-0.427	-0.244	1.221	-9.542	-1.879	0.556	0.427	-0.549	0.427	0.138	10.1	2.853	0.122	-0.61	-0.183	-0.317	11.253	0.922	-1.648	1.099	3.723	1506611689
-9.193	-1.347	0.618	0.183	-0.549	0.061	1.778	-9.062	-1.701	0.977	0.732	-0.732	2.871	10.562	0.731	-0.671	-1.648	2.075	-9.193	-1.347	0.618	0.183	-0.549	0.061	0.532	9.278	2.883	0.122	-1.038	-0.366	0.691	9.817	0.763	-0.854	1.404	3.357	1506611689
-9.021	-1.373	0.87	0.183	-0.488	-0.366	1.721	-8.411	-1.964	0.61	0.305	-1.099	2.695	9.613	0.763	-0.366	-2.014	2.747	-9.021	-1.373	0.87	0.183	-0.488	-0.366	0.752	8.771	2.615	-0.183	-0.549	-0.244	0.842	9.117	1.141	-0.183	3.113	2.625	1506611689
-8.9	-1.263	0.982	0.549	0.244	-0.183	1.743	-8.424	-2.004	0.305	0.427	-1.16	2.474	9.414	0.967	-0.183	-1.282	2.686	-8.9	-1.263	0.982	0.549	0.244	-0.183	0.965	9.079	2.283	0.061	-0.366	-0.244	0.128	8.41	1.419	0.671	2.93	1.465	1506611689
-9.333	-0.831	0.713	0.732	0.61	0.244	1.601	-8.52	-1.994	0.122	0.671	-1.038	1.766	9.557	1.028	-0.366	-1.038	2.075	-9.333	-0.831	0.713	0.732	0.61	0.244	1.574	9.365	2.452	0.366	-0.244	-0.488	-1.026	8.501	1.737	1.648	1.465	0.122	1506611689
-9.052	-0.444	0.615	0.122	0.671	0.122	1.491	-8.381	-1.822	-0.061	0.427	-0.854	1.304	9.393	0.981	-0.305	-1.282	1.16	-9.052	-0.444	0.615	0.122	0.671	0.122	1.842	9.26	2.759	0.183	0.122	-0.427	0.071	8.526	2.345	3.113	-0.427	-0.854	1506611689
-9.225	-0.583	0.543	-0.488	0.427	-0.427	1.446	-8.646	-1.684	0	0.244	-0.671	1.707	9.484	1.312	0.244	-0.305	0.122	-9.225	-0.583	0.543	-0.488	0.427	-0.427	1.334	9.305	2.684	-0.244	0.305	-0.183	2.591	8.534	2.558	2.93	-0.122	-0.977	1506611689
-10.04	-0.956	0.613	-0.305	0.488	-0.366	1.323	-8.873	-1.609	0.061	-0.488	-0.671	1.707	9.484	1.312	0.61	0.916	-0.732	-10.04	-0.956	0.613	-0.305	0.488	-0.366	0.931	9.482	2.556	-0.305	-0.244	-0.244	2.244	9.008	2.2	1.282	-0.122	-0.916	1506611689
-11.006	-1.023	0.45	-0.366	0.427	-0.244	1.392	-9.056	-1.482	-0.061	-0.854	-0.549	1.616	9.774	1.404	0.427	0.61	-1.16	-11.006	-1.023	0.45	-0.366	0.427	-0.244	1.068	9.583	2.501	-0.244	-0.488	-0.488	2.559	9.321	3.143	0.549	-0.671	-0.793	1506611689
-10.098	-1.352	0.598	-0.671	0.244	-0.305	1.552	-9.312	-1.336	-0.305	-0.488	0	2.509	10.156	1.245	0.122	-0.244	-1.526	-10.098	-1.352	0.598	-0.671	0.244	-0.305	1.207	9.863	2.434	-0.183	-0.305	-0.488	2.565	10.082	2.436	1.099	-1.648	-1.16	1506611689
-10.308	-1.439	0.421	-0.488	0.244	-0.244	1.637	-9.531	-1.058	-0.488	0	0.671	2.509	10.156	1.245	0.061	0	-1.953	-10.308	-1.439	0.421	-0.488	0.244	-0.244	1.023	10	2.455	-0.183	-0.244	-0.366	2.044	10.008	1.709	1.465	-0.854	-1.404	1506611689
-9.722	-1.384	0.199	-0.671	0.183	-0.549	1.725	-9.263	-0.654	-0.671	0.366	1.038	3.167	10.241	1.102	0.244	0.671	-2.075	-9.722	-1.384	0.199	-0.671	0.183	-0.549	0.781	9.942	2.495	-0.366	-0.183	-0.244	3.333	10.044	2.324	0.671	-0.244	-0.366	1506611689
-9.384	-1.627	-0.012	-0.854	0	-0.61	1.656	-9.314	-0.354	-0.427	0	1.221	3.597	10.373	0.841	0.244	0.671	-1.648	-9.384	-1.627	-0.012	-0.854	0	-0.61	0.791	10.127	2.39	-0.305	-0.061	-0.305	1.9	9.89	1.138	0.549	-0.061	-0.61	1506611690
-9.32	-2.035	-0.361	-0.488	0.122	-0.549	1.671	-9.103	-0.212	-0.061	-0.549	1.16	3.597	10.373	0.841	0.183	0.366	-1.16	-9.32	-2.035	-0.361	-0.488	0.122	-0.549	0.858	9.844	2.283	-0.427	-0.061	-0.244	1.126	9.537	0.8	0.732	-0.671	-0.671	1506611690
-9.624	-2.132	-0.88	-0.488	-0.244	-0.549	1.754	-8.576	-0.165	0.183	-1.099	0.916	3.767	9.875	0.755	0.305	0.61	-0.671	-9.624	-2.132	-0.88	-0.488	-0.244	-0.549	0.895	9.233	1.938	-0.61	0.244	-0.061	1.528	9.563	0.079	1.099	-0.122	-0.732	1506611690
-9.804	-2.415	-1.424	-0.488	-0.305	-0.488	1.804	-8.488	-0.3	0.305	-1.404	0.671	3.42	9.387	0.484	0.427	1.099	-0.305	-9.804	-2.415	-1.424	-0.488	-0.305	-0.488	0.597	9.197	1.546	-0.671	0.854	0.183	2.074	9.744	-0.108	1.221	0.671	-0.61	1506611690
-9.714	-2.59	-1.363	-0.305	0.122	-0.366	1.876	-8.892	-0.48	0.244	-1.587	0.61	3.42	9.387	0.484	0.244	1.404	-0.183	-9.714	-2.59	-1.363	-0.305	0.122	-0.366	0	9.642	1.199	-0.488	1.16	0.305	1.745	10.061	-0.12	0.977	0.916	-0.488	1506611690
-9.69	-2.328	-1.355	-0.061	0.366	-0.427	2.061	-9.254	-0.456	-0.244	-1.282	0.671	3.122	9.854	0.05	-0.122	1.343	-0.244	-9.69	-2.328	-1.355	-0.061	0.366	-0.427	-0.461	10.183	1.316	-0.061	1.343	0.244	1.075	10.097	-0.205	0.549	0.183	-0.244	1506611690
-9.635	-2.082	-1.343	0.061	0.366	-0.61	2.279	-9.306	-0.132	-0.732	-0.549	0.854	2.812	10.33	-0.575	-0.549	0.732	-0.061	-9.635	-2.082	-1.343	0.061	0.366	-0.61	-0.495	10.47	1.66	0.305	1.099	-0.122	1.091	10.048	-0.792	0.488	-0.977	-0.427	1506611690
-9.595	-2.061	-1.353	0	0.122	-0.671	2.373	-8.836	0.34	-0.854	0.244	0.977	2.607	10.316	-1.181	-0.61	-0.183	0.244	-9.595	-2.061	-1.353	0	0.122	-0.671	-0.474	9.935	1.823	0.061	0.366	-0.244	1.524	9.91	-1.06	0.488	-0.488	-0.671	1506611690
-9.582	-2.207	-1.62	0.244	-0.061	-0.61	2.226	-8.454	0.608	-0.671	0.366	0.793	2.561	9.628	-1.309	0	-0.305	0.671	-9.582	-2.207	-1.62	0.244	-0.061	-0.61	-0.395	9.44	1.708	0.061	0.366	-0.244	1.811	9.824	-0.918	0.549	0.427	-0.61	1506611690
-9.643	-2.534	-1.302	0.549	-0.305	-0.427	2.036	-8.463	0.658	-0.549	-0.183	0.732	2.094	9.14	-0.983	0.61	0.122	0.793	-9.643	-2.534	-1.302	0.549	-0.305	-0.427	-0.487	9.229	1.535	-0.244	0.305	-0.427	1.693	9.877	-0.508	0.427	0.61	-0.549	1506611690
-9.801	-2.443	-1.077	0.549	-0.305	-0.366	2.249	-8.561	0.547	-0.61	0.305	0.732	2.094	9.14	-0.983	0.671	0.183	0.671	-9.801	-2.443	-1.077	0.549	-0.305	-0.366	-0.793	9.111	1.287	0	0.488	-0.366	1.887	9.871	-0.549	0.244	0	-0.427	1506611690
-9.648	-2.218	-1.195	0.549	-0.549	-0.549	2.389	-8.824	0.507	-0.793	0.977	0.671	1.772	9.188	-0.798	0.427	-0.244	0.366	-9.648	-2.218	-1.195	0.549	-0.549	-0.549	-0.76	9.493	1.327	0.488	0.977	-0.671	1.242	10.037	0.061	-0.244	-0.427	-0.122	1506611690
-9.665	-2.48	-1.225	0.305	-0.671	-0.549	2.242	-8.792	0.507	-0.732	1.221	0.366	1.771	9.451	-0.735	0.061	-0.671	-0.061	-9.665	-2.48	-1.225	0.305	-0.671	-0.549	-0.269	9.592	1.471	0.61	0.427	-0.977	1.487	9.951	-0.282	-0.366	-0.977	-0.244	1506611690
-9.447	-3.074	-1.048	0.366	-0.366	-0.671	1.938	-8.75	0.309	-0.427	0.977	0	1.771	9.451	-0.735	0.061	-1.282	-0.183	-9.447	-3.074	-1.048	0.366	-0.366	-0.671	0.287	9.67	1.477	0.61	0.488	-1.343	1.702	9.885	-1.022	-0.427	0.183	-0.061	1506611690
-9.176	-3.206	-0.732	0.427	-0.061	-0.916	1.698	-8.831	-0.16	-0.122	0.732	-0.244	2.104	9.459	-0.599	0.366	-1.404	-0.427	-9.176	-3.206	-0.732	0.427	-0.061	-0.916	0.699	9.884	1.476	0.366	1.038	-1.404	1.299	9.927	-0.609	-0.549	0.488	0.183	1506611690
-9.033	-3.322	-0.679	0.549	0	-1.038	1.561	-8.819	-0.591	0.061	0.61	-0.244	2.735	9.558	0.022	0.61	-0.61	-0.916	-9.033	-3.322	-0.679	0.549	0	-1.038	0.583	9.752	1.602	0.122	1.465	-1.526	0.922	9.922	-0.611	-1.038	0.61	0.366	1506611690
-8.695	-3.579	-0.513	0.671	-0.122	-1.099	1.53	-8.367	-0.848	-0.061	0.671	-0.183	2.735	9.558	0.022	0.671	-0.366	-1.16	-8.695	-3.579	-0.513	0.671	-0.122	-1.099	0	9.083	1.771	0.061	1.526	-1.526	1.055	9.91	-0.544	-1.526	0.122	0.488	1506611690
-8.514	-3.256	-0.121	0.732	-0.244	-1.343	1.645	-7.868	-1.022	0	0.977	-0.183	2.877	9.104	0.267	0.732	-0.488	-0.916	-8.514	-3.256	-0.121	0.732	-0.244	-1.343	-0.391	8.469	1.851	-0.122	1.465	-1.343	1.412	9.771	0.116	-1.77	0.793	0.916	1506611690
-8.4	-3.043	0.105	0.305	-0.427	-1.648	1.881	-7.407	-1.031	0	1.404	0.122	2.785	8.185	0.614	0.671	-0.427	-0.61	-8.4	-3.043	0.105	0.305	-0.427	-1.648	-0.386	8.025	1.98	-0.122	1.77	-1.221	1.224	9.674	0.583	-2.319	0.549	1.282	1506611690
-7.923	-3	0.244	-0.061	-0.427	-2.197	2.044	-6.927	-0.861	-0.061	2.014	0.305	2.785	8.185	0.614	0.549	-0.488	-0.305	-7.923	-3	0.244	-0.061	-0.427	-2.197	-0.354	7.486	2.16	0.061	1.709	-1.404	1.102	9.646	0.793	-2.441	-0.488	1.404	1506611690
-7.882	-3.09	0.349	-0.183	-0.366	-2.686	2.034	-6.464	-0.77	0.061	1.831	0.244	2.527	7.631	0.599	0.427	-0.793	0	-7.882	-3.09	0.349	-0.183	-0.366	-2.686	-0.366	6.854	2.137	0.305	1.343	-1.587	0.725	9.417	0.833	-3.113	-0.183	1.77	1506611690
-8.446	-3.449	0.313	-0.671	-0.793	-2.869	2.011	-6.266	-0.666	0.244	1.587	0.122	2.165	6.521	0.846	0.549	-0.671	0.183	-8.446	-3.449	0.313	-0.671	-0.793	-2.869	-0.516	6.306	1.913	0.305	1.038	-1.465	0.694	9.168	1.756	-2.808	-0.488	1.892	1506611690
-7.752	-3.679	0.524	-0.183	-0.732	-2.991	1.97	-6.294	-0.712	0.488	1.038	-0.183	2.165	6.521	0.846	0.488	-0.549	0.183	-7.752	-3.679	0.524	-0.183	-0.732	-2.991	-0.987	6.142	1.648	0.61	0.732	-1.221	2.364	9.136	1.849	-2.441	-0.61	1.648	1506611690
-7.399	-3.452	0.973	0.305	0	-3.052	2.066	-6.483	-0.694	0.732	0.671	-0.549	2.028	6.403	0.938	0.183	-1.038	0.122	-7.399	-3.452	0.973	0.305	0	-3.052	-1.644	6.513	1.302	0.977	0.122	-0.916	3.963	8.894	2.842	-2.686	0.793	1.953	1506611690
-8.179	-3.81	0.824	-0.427	-1.343	-3.723	2.024	-6.973	-0.517	0.732	0	-0.854	2.647	7.501	0.366	-0.305	-1.465	0.122	-8.179	-3.81	0.824	-0.427	-1.343	-3.723	-2.009	7.229	1.209	1.526	0.122	-0.427	3.653	8.259	3.186	-2.258	0.244	1.892	1506611690
-7.178	-4.717	0.697	0.488	-0.916	-3.662	2.176	-7.514	-0.535	0.977	-0.549	-1.038	2.647	7.501	0.366	-0.916	-1.526	0.122	-7.178	-4.717	0.697	0.488	-0.916	-3.662	-1.956	8.144	1.445	1.892	0.793	-0.244	3.626	7.82	2.841	-1.953	-1.343	1.587	1506611691
-7.771	-4.712	0.55	0.061	-0.427	-3.235	2.518	-7.681	-0.177	0.977	-0.244	-1.282	3.043	8.18	0.187	-0.916	-1.16	0.244	-7.771	-4.712	0.55	0.061	-0.427	-3.235	-2.147	9.081	1.209	1.587	1.343	0.122	4.456	7.834	3.71	-2.441	0.244	2.197	1506611691
-7.954	-6.143	0.699	-0.671	-0.732	-2.869	2.127	-8.57	-0.144	1.221	-1.648	-1.648	3.393	9.009	-0.028	-0.549	-0.732	0.366	-7.954	-6.143	0.699	-0.671	-0.732	-2.869	-2.832	9.769	0.877	1.099	2.38	0.61	4.107	7.276	3.998	-2.563	0.916	1.831	1506611691
-7.267	-7.492	0.66	0.671	1.221	-2.014	2.314	-9.472	-0.086	1.709	-3.906	-1.77	3.668	10.122	-0.16	-0.916	-0.366	0.977	-7.267	-7.492	0.66	0.671	1.221	-2.014	-3.029	10.714	0.512	0.122	3.113	1.16	3.156	7.474	4.165	-2.441	-0.916	1.16	1506611691
-6.996	-6.843	0.602	0.061	1.343	-1.953	2.513	-9.654	0.179	1.648	-5.066	-1.77	3.81	11.03	-0.183	-1.343	-0.061	1.587	-6.996	-6.843	0.602	0.061	1.343	-1.953	-2.984	11.179	0.139	0.061	3.296	1.465	4.326	7.706	4.412	-2.93	1.648	0.549	1506611691
-7.546	-7.077	0.273	-0.61	1.16	-2.38	2.894	-9.743	0.665	0.671	-5.127	-1.892	2.751	11.959	-0.164	-1.099	0.183	1.587	-7.546	-7.077	0.273	-0.61	1.16	-2.38	-3.311	11.268	0.102	0.122	2.014	1.343	4.059	7.836	4.482	-3.052	1.16	0.916	1506611691
-7.803	-8.403	-0.025	-0.977	1.343	-1.648	2.772	-11.054	0.396	-0.183	-4.761	-1.404	2.751	11.959	-0.164	-1.099	-1.16	1.77	-7.803	-8.403	-0.025	-0.977	1.343	-1.648	-3.297	11.749	0.245	0.549	2.136	1.465	3.711	7.538	5.053	-2.869	-0.61	0.488	1506611691
-7.47	-7.947	0.019	-0.427	1.282	-1.282	2.84	-11.724	-0.257	-0.732	-3.601	-1.099	3.206	12.525	-0.617	-0.488	-1.038	1.77	-7.47	-7.947	0.019	-0.427	1.282	-1.282	-3.668	11.655	-0.026	0.122	1.16	1.526	5.115	6.845	5.444	-2.686	0.122	0.183	1506611691
-7.173	-7.673	-0.142	-0.793	0.183	-1.099	3.496	-10.801	-0.663	-1.465	-2.136	-0.793	3.458	12.207	-0.69	0.671	-1.16	2.136	-7.173	-7.673	-0.142	-0.793	0.183	-1.099	-3.357	11.329	-0.38	0.122	1.16	1.526	5.102	6.428	5.821	-2.563	0.549	0.061	1506611691
-6.46	-8.472	-0.299	-0.427	0.244	-0.61	3.614	-10.773	-1.547	-1.343	-2.991	-1.221	3.232	12.127	-0.609	-0.183	-2.686	3.357	-6.46	-8.472	-0.299	-0.427	0.244	-0.61	-2.436	11.234	-0.657	0.366	0.549	1.221	5.071	5.869	5.881	-2.502	0.61	0.061	1506611691
-6.371	-8.047	-0.392	-0.122	0.427	0.122	4.119	-10.241	-1.779	-1.16	-1.343	-1.953	3.103	11.963	-0.604	-1.465	-4.211	3.54	-6.371	-8.047	-0.392	-0.122	0.427	0.122	-1.609	11.551	-0.351	0.366	0.183	1.221	4.849	5.552	6.048	-2.136	0.183	-0.061	1506611691
-6.192	-8.001	-0.437	-0.671	0	-0.183	3.516	-9.472	-1.689	-1.099	-2.075	-1.892	4.478	10.728	-0.774	-0.854	-3.54	2.563	-6.192	-8.001	-0.437	-0.671	0	-0.183	-1.455	11.329	-0.346	-0.305	0.793	0.793	5.29	5.284	6.394	-1.953	-0.244	0.244	1506611691
-5.947	-9.064	-0.554	0	0.671	-0.244	3.246	-9.631	-1.587	0.366	-0.977	-1.221	4.478	10.728	-0.774	-0.183	-0.122	1.953	-5.947	-9.064	-0.554	0	0.671	-0.244	-1.538	11.041	-1.064	0	0.366	0.549	4.916	5.381	6.41	-1.77	-0.122	0.122	1506611691
-6.306	-8.129	-0.817	0.244	0.305	-0.122	2.97	-9.41	-1.499	1.038	0	-0.671	3.584	11.066	-0.833	-1.343	-1.892	2.075	-6.306	-8.129	-0.817	0.244	0.305	-0.122	-0.828	11.365	-0.492	0	0.366	0.549	4.37	5.63	6.454	-1.343	-0.427	0.061	1506611691
-6.119	-7.473	-0.529	-0.183	0	0.061	3.541	-8.995	-1.743	0	0.427	-0.366	5.014	9.702	0.203	-1.16	-0.977	1.099	-6.119	-7.473	-0.529	-0.183	0	0.061	-0.695	11.057	-0.103	-0.549	0.488	0.427	4.965	5.432	7.113	-1.465	0	0.244	1506611691
-6.017	-8.251	-0.506	-0.244	0.122	0.305	3.945	-8.975	-2.089	-0.366	-0.366	-0.427	5.014	9.702	0.203	-0.366	-0.61	0.854	-6.017	-8.251	-0.506	-0.244	0.122	0.305	-0.459	10.645	-0.306	-0.549	0.183	0.427	4.924	4.596	6.779	-1.648	0.488	0.305	1506611691
-6.493	-7.913	-0.748	-0.366	0.183	0.305	4.447	-9.043	-1.637	0.61	0.977	0.244	5.065	9.375	0.105	-0.427	0	0.122	-6.493	-7.913	-0.748	-0.366	0.183	0.305	-0.072	10.569	-0.138	-0.61	0.671	0.305	5.095	4.521	6.705	-0.977	-0.366	0.366	1506611691
-6.425	-8.57	-0.608	-0.488	0.183	0.122	3.838	-9.117	-0.932	1.892	-0.488	0.305	5.133	9.086	-0.16	-0.427	-0.244	-0.366	-6.425	-8.57	-0.608	-0.488	0.183	0.122	-0.45	10.301	-0.299	-0.549	0.305	0.305	5.387	4.577	7.071	-0.732	-0.061	0.488	1506611691
-6.505	-8.672	-0.831	-0.183	0.244	0.122	3.792	-9.149	-0.839	1.648	-0.305	0.183	5.641	9.045	-0.258	-0.488	-0.183	-0.061	-6.505	-8.672	-0.831	-0.183	0.244	0.122	-0.023	10.602	-0.035	-0.61	0.488	0.183	5.132	4.691	7.458	-0.61	-0.061	0.488	1506611691
-6.505	-8.269	-0.788	-0.244	0.061	-0.244	3.741	-8.943	-0.995	0.549	0.183	0	6.007	8.983	-0.657	-0.61	1.221	0.122	-6.505	-8.269	-0.788	-0.244	0.061	-0.244	0.144	10.636	-0.227	-0.488	0.549	0.183	4.983	4.847	7.991	-0.671	0	0.366	1506611691
-6.507	-8.348	-0.803	-0.183	0.244	-0.366	3.741	-8.943	-0.995	0.549	0.183	0	5.691	9.202	-0.723	-0.488	0.977	-0.427	-6.507	-8.348	-0.803	-0.183	0.244	-0.366	0.299	10.938	0.335	-0.488	0.916	0.244	4.559	4.73	7.904	-0.732	0.061	0.122	1506611691
-6.72	-8.683	-0.866	-0.183	0.122	0.122	3.741	-8.943	-0.995	0.549	0.183	0	6.374	9.123	-1.383	-0.549	1.221	-0.244	-6.72	-8.683	-0.866	-0.183	0.122	0.122	-0.084	10.812	0.092	-0.305	0.793	0.244	4.889	4.527	7.726	-0.61	0.122	-0.061	1506611691
-7.238	-8.801	-0.803	-0.061	-0.061	0.305	4.782	-8.909	-1.083	0	0.61	-0.183	6.923	9.494	-0.501	-0.916	3.418	0.305	-7.238	-8.801	-0.803	-0.061	-0.061	0.305	-0.658	11.579	0.352	-0.305	0.793	0.244	5.448	4.204	7.778	-0.122	-0.366	-0.122	1506611691
-7.209	-8.902	-1.092	0.122	-0.366	0.427	4.203	-9.58	-0.532	2.136	1.648	-0.549	5.247	10.524	0.889	-1.343	0.244	0.122	-7.209	-8.902	-1.092	0.122	-0.366	0.427	-1.205	12.298	0.305	0.244	-0.244	0.183	5.972	4.028	8.087	0.122	-0.244	0	1506611691
-7.288	-9.247	-1.018	0.122	-0.427	0.488	4.984	-10.497	0.288	0.854	0.427	-0.122	4.947	11.2	1.455	0.183	-0.671	0.183	-7.288	-9.247	-1.018	0.122	-0.427	0.488	-0.725	12.559	0.366	0.122	0.061	-0.244	5.652	4.116	8.04	0.549	-0.671	-0.183	1506611691
-7.715	-9.276	-1.041	0.427	-0.854	0.488	4.967	-11.015	-0.502	-0.305	-0.366	-1.282	5.065	11.224	1.516	0.061	-0.122	0.488	-7.715	-9.276	-1.041	0.427	-0.854	0.488	-0.883	12.252	0.171	0.061	-0.427	-0.61	6.121	4.333	7.888	1.282	-1.282	-0.305	1506611692
-7.872	-9.191	-1.016	0.61	-1.343	0.488	4.237	-12.049	-0.842	-1.343	3.174	-0.916	4.99	11.366	1.584	0.549	-0.671	-0.488	-7.872	-9.191	-1.016	0.61	-1.343	0.488	-1.529	13.113	0.178	-0.305	-0.549	-1.038	6.42	4.777	7.739	1.587	-1.221	-0.305	1506611692
-8.062	-9.28	-0.647	0.305	-0.977	0.61	3.369	-11.878	-0.712	-1.953	0.488	-0.732	4.978	12.559	1.176	0.488	0.061	0.366	-8.062	-9.28	-0.647	0.305	-0.977	0.61	-2.676	13.18	0.218	-0.366	-1.892	-1.77	6.389	4.692	7.184	2.258	-0.854	-0.427	1506611692
-7.896	-9.41	-0.628	0.549	-0.488	0.793	3.914	-11.414	-0.068	-2.258	-0.366	0.122	4.978	12.559	1.176	0.488	0.061	0.366	-7.896	-9.41	-0.628	0.549	-0.488	0.793	-2.381	13.291	0.323	-0.977	-2.747	-1.953	6.684	5.087	6.968	2.625	-0.427	-0.427	1506611692
-7.801	-8.587	-0.414	0.366	-0.854	1.038	4.558	-10.997	-0.58	-2.563	0.854	0.854	4.978	12.559	1.176	0.488	0.061	0.366	-7.801	-8.587	-0.414	0.366	-0.854	1.038	-1.396	13.7	0.432	-1.343	-2.991	-1.953	6.727	5.82	6.66	3.174	-0.183	-0.366	1506611692
-7.736	-8.126	-0.243	0.488	-1.16	1.587	4.906	-10.679	-1.428	-2.197	1.892	1.77	4.978	12.559	1.176	0.488	0.061	0.366	-7.736	-8.126	-0.243	0.488	-1.16	1.587	-1.054	13.403	0.596	-1.831	-2.319	-2.075	5.53	5.948	6.178	3.601	-0.916	-0.854	1506611692
-7.533	-8.203	-0.169	0.977	-0.366	2.075	5.468	-10.095	-1.463	-2.197	0.183	2.258	4.978	12.559	1.176	0.488	0.061	0.366	-7.533	-8.203	-0.169	0.977	-0.366	2.075	-1.444	12.614	0.468	-1.404	-1.77	-1.831	4.912	6.233	5.947	3.357	-0.854	-1.709	1506611692
-7.401	-7.679	0.311	1.709	0.427	2.93	6.37	-9.819	-1.682	-1.953	-0.244	1.831	4.978	12.559	1.176	0.488	0.061	0.366	-7.401	-7.679	0.311	1.709	0.427	2.93	-1.626	11.877	0.587	-0.916	-2.625	-1.099	4.081	6.79	5.822	2.808	-1.099	-2.319	1506611692
-7.102	-6.332	0.251	1.831	1.709	2.991	6.416	-9.42	-1.912	-1.221	-0.183	1.648	4.978	12.559	1.176	0.488	0.061	0.366	-7.102	-6.332	0.251	1.831	1.709	2.991	-2.127	11.319	1.006	-1.221	-3.174	-1.099	3.941	6.883	5.329	2.686	-1.587	-2.869	1506611692
-7.516	-5.595	0.166	1.221	1.587	2.747	6.235	-8.506	-0.858	-1.038	0.671	1.465	4.978	12.559	1.176	0.488	0.061	0.366	-7.516	-5.595	0.166	1.221	1.587	2.747	-2.387	10.672	0.935	-1.221	-3.174	-1.099	3.878	7.206	5.061	2.319	-1.038	-3.601	1506611692
-7.734	-4.744	0.281	1.099	0.916	3.113	5.456	-7.598	-1.555	-0.732	-0.671	0.427	5.266	12.626	1.37	0.977	0.61	1.099	-7.734	-4.744	0.281	1.099	0.916	3.113	-2.511	9.287	1.008	-0.977	-1.831	-0.061	4.098	7.888	4.573	2.38	-1.465	-3.906	1506611692
-6.793	-3.531	0.195	0.916	1.099	3.662	5.465	-6.516	-1.743	-0.549	-0.549	-0.427	6.413	8.14	-0.547	0.977	0.61	1.099	-6.793	-3.531	0.195	0.916	1.099	3.662	-2.823	7.696	1.522	-0.671	-2.991	0.366	4.825	7.96	3.563	2.502	-0.977	-3.601	1506611692
-6.403	-3.028	-0.099	0.366	1.038	3.967	4.846	-5.205	-0.831	-0.671	-0.061	-0.977	5.721	6.892	-0.335	-0.183	-0.793	0.244	-6.403	-3.028	-0.099	0.366	1.038	3.967	-2.192	6.473	1.419	-0.671	-2.991	0.366	4.179	7.413	2.018	2.869	-0.61	-3.601	1506611692
-6.33	-3.216	-0.365	-0.61	1.77	3.906	4.42	-4.224	-0.359	-0.61	0.244	-1.587	4.937	5.766	0.506	-0.305	-0.61	0.61	-6.33	-3.216	-0.365	-0.61	1.77	3.906	-1.727	5.393	1.235	-0.366	-3.967	1.099	3.37	7.474	1.793	2.563	-0.061	-3.54	1506611692
-5.788	-3.633	-0.257	-0.366	0	2.93	4.241	-3.5	-0.58	-0.793	0.061	-2.258	4.372	4.75	0.711	-0.244	-0.977	1.099	-5.788	-3.633	-0.257	-0.366	0	2.93	-1.331	4.482	0.89	-0.427	-4.272	1.404	2.998	8.232	2.2	2.563	0.732	-3.174	1506611692
-5.885	-4.149	-0.045	0.244	0.061	2.258	4.091	-2.982	-0.697	-0.977	0.916	-2.625	4.223	4.021	0.605	-0.122	-0.366	1.587	-5.885	-4.149	-0.045	0.244	0.061	2.258	-0.664	4.028	0.657	-0.793	-3.845	1.892	2.335	8.211	2.031	2.563	0.61	-2.808	1506611692
-6.796	-4.682	-0.324	0.549	-0.122	1.892	3.895	-2.933	-0.873	-0.977	0.916	-2.625	3.883	3.673	0.65	-0.183	0.122	1.831	-6.796	-4.682	-0.324	0.549	-0.122	1.892	-0.097	4.429	0.761	-0.854	-2.93	2.014	1.436	8.464	2.244	1.892	0.061	-1.77	1506611692
-7.683	-4.96	-0.352	0.732	-0.305	1.343	4.051	-3.493	-1.363	-1.404	1.953	-2.747	3.537	3.975	0.445	-0.488	0.061	2.014	-7.683	-4.96	-0.352	0.732	-0.305	1.343	0.159	5.728	0.946	-0.61	-2.258	1.709	1.067	8.756	1.991	0.61	-0.854	-0.61	1506611692
-8.665	-4.479	0.142	0.671	-0.366	0.732	4.191	-4.267	-2.189	-1.526	0.854	-2.38	3.713	5.119	-0.039	-1.038	-0.366	2.014	-8.665	-4.479	0.142	0.671	-0.366	0.732	0.312	7.588	1.372	-0.061	-2.319	0.977	0.343	9.28	1.523	-0.488	0.305	0.61	1506611692
-10.198	-5.149	0.295	0.977	-0.671	-0.244	4.835	-4.9	-2.952	-1.526	0.854	-2.38	4.04	6.624	-0.752	-1.648	-1.099	1.831	-10.198	-5.149	0.295	0.977	-0.671	-0.244	0.739	9.385	2.184	0.244	-1.953	0.183	-0.827	9.782	1.018	-0.427	-0.61	0.61	1506611692
-10.273	-5.121	0.537	2.014	-0.549	-0.671	4.835	-4.9	-2.952	-1.526	0.977	-1.831	4.715	8.027	-0.872	-2.136	-1.831	1.587	-10.273	-5.121	0.537	2.014	-0.549	-0.671	1.04	10.785	2.814	0.427	-1.465	-0.732	-1.69	10.989	0.845	-0.549	-0.793	0.061	1506611692
-8.935	-3.449	0.986	2.747	0.366	-0.305	5.313	-5.283	-3.639	-1.343	0.488	-0.977	5.205	9.083	-0.733	-2.441	-2.197	1.343	-8.935	-3.449	0.986	2.747	0.366	-0.305	0.769	10.745	3.252	0.183	-1.77	-0.916	-1.708	11.378	1.328	-0.305	-0.854	-0.427	1506611692
-8.593	-2.265	0.665	2.686	0.549	0	6.692	-5.686	-3.813	-1.526	0.671	-0.122	5.698	9.337	-0.394	-2.563	-2.197	0.977	-8.593	-2.265	0.665	2.686	0.549	0	-0.08	9.232	3.884	-0.549	-2.258	-0.61	-0.266	9.94	1.559	-0.122	-1.587	-0.977	1506611692
-8.476	-2.233	0.709	2.991	0.671	0	7.218	-5.546	-3.499	-2.075	1.709	0	5.796	8.506	0.928	-2.136	-1.404	1.038	-8.476	-2.233	0.709	2.991	0.671	0	-0.617	8.659	3.825	-0.854	-2.869	-0.244	0.187	9.223	1.495	-0.244	-1.526	-1.343	1506611692
-8.948	-2.787	0.91	2.869	0.366	-0.183	7.32	-5.77	-4.504	-2.197	2.319	0	5.277	8.177	1.839	-1.648	-1.465	1.221	-8.948	-2.787	0.91	2.869	0.366	-0.183	-0.185	9.244	3.741	-0.61	-3.906	-0.061	-0.877	9.283	2.183	-0.061	-3.418	-2.197	1506611692
-9.13	-2.773	0.957	2.869	0.793	-0.122	7.638	-5.871	-5.926	-2.563	2.319	-0.061	5.295	8.5	1.469	-1.587	-1.892	0.916	-9.13	-2.773	0.957	2.869	0.793	-0.122	0.345	9.243	3.683	-0.671	-4.761	0	-2.222	10.063	2.955	-1.282	-6.042	-2.808	1506611693
-9.158	-2.417	1.133	2.869	1.404	0	7.511	-5.632	-6.267	-2.808	2.747	-0.427	5.696	8.386	0.935	-2.197	-1.953	0.671	-9.158	-2.417	1.133	2.869	1.404	0	0.499	8.831	3.695	-0.549	-4.639	-0.183	-0.83	10.481	1.776	-2.258	-7.202	-2.563	1506611693
-9.159	-2.466	1.239	2.686	1.648	0.183	7.062	-5.328	-6.081	-2.808	2.747	-0.427	5.838	7.918	1.181	-2.625	-2.258	0.793	-9.159	-2.466	1.239	2.686	1.648	0.183	0.437	8.63	3.652	-0.549	-4.639	-0.183	0.141	10.271	1.254	-2.197	-6.714	-1.831	1506611693
-8.83	-2.138	1.351	2.808	1.709	0.427	6.845	-4.786	-5.741	-2.869	2.563	-0.61	6.139	7.787	1.425	-2.747	-2.502	1.038	-8.83	-2.138	1.351	2.808	1.709	0.427	0.124	8.362	3.482	-0.427	-4.883	-0.183	1.689	9.507	1.052	-2.502	-6.042	-1.648	1506611693
-8.569	-1.915	1.4	2.686	1.892	0.61	6.845	-4.786	-5.741	-3.113	2.625	-0.549	6.374	7.805	1.396	-3.052	-2.808	1.526	-8.569	-1.915	1.4	2.686	1.892	0.61	0.694	8.356	3.439	-0.488	-5.31	-0.244	2.115	8.825	1.835	-2.563	-6.409	-1.343	1506611693
-9.146	-1.812	1.499	2.686	2.014	0.916	6.599	-4.079	-4.977	-3.479	3.052	-0.427	6.312	7.64	1.351	-3.235	-2.93	2.014	-9.146	-1.812	1.499	2.686	2.014	0.916	1.458	8.547	3.424	-0.488	-5.31	-0.244	2.407	8.336	2.821	-2.625	-5.066	-0.427	1506611693
-10.148	-2.021	2.145	2.747	1.77	1.038	6.761	-4.091	-5.161	-3.357	3.052	-0.244	6.474	7.399	1.293	-3.113	-2.93	2.136	-10.148	-2.021	2.145	2.747	1.77	1.038	1.994	8.843	3.375	-0.549	-5.127	-0.427	2.94	8.301	3.474	-2.869	-3.723	-0.061	1506611693
-10.895	-2.351	2.64	2.991	1.526	1.099	6.85	-4.232	-5.315	-3.052	2.808	-0.183	6.748	7.133	0.852	-2.991	-2.808	2.075	-10.895	-2.351	2.64	2.991	1.526	1.099	2.405	9.217	3.236	-0.488	-5.005	-0.671	3.073	7.704	4.454	-1.831	-3.967	-0.061	1506611693
-11.433	-3.131	1.847	2.991	0.977	0.793	7.13	-4.177	-4.852	-2.869	2.258	-0.244	7.367	6.964	0.712	-2.808	-2.075	1.831	-11.433	-3.131	1.847	2.991	0.977	0.793	2.576	9.661	3.174	-0.427	-4.761	-0.854	0.164	7.114	4.733	2.869	-5.066	-0.549	1506611693
-12.677	-4.386	0.074	4.517	-0.916	0.671	7.141	-3.924	-4.327	-2.563	1.77	-0.366	7.867	6.854	0.666	-2.808	-1.953	1.77	-12.677	-4.386	0.074	4.517	-0.916	0.671	2.305	10.654	2.455	-0.671	-4.822	-0.671	0.648	9.033	1.648	4.639	-4.456	-2.136	1506611693
-8.333	-4.047	-0.737	4.822	0.977	0.427	7.148	-3.951	-4.53	-2.258	1.221	-0.122	8.435	6.772	0.498	-2.563	-2.747	1.587	-8.333	-4.047	-0.737	4.822	0.977	0.427	1.523	11.56	1.298	-0.916	-4.517	-0.183	5.044	11.39	6.534	2.319	-1.282	-0.122	1506611693
-7.49	-3.518	-3.037	6.653	2.502	1.16	7.799	-3.829	-3.793	-2.563	1.404	0.061	9.664	6.954	0.011	-2.686	-0.732	1.099	-7.49	-3.518	-3.037	6.653	2.502	1.16	1.078	10.72	0.791	-0.916	-4.517	-0.183	-1.587	9.519	1.859	4.089	-6.287	-0.549	1506611693
-9.095	-3.065	-4.252	6.775	2.38	1.16	7.352	-3.31	-2.626	-3.174	0.977	-0.244	9.39	6.449	-0.429	-3.418	-0.244	1.038	-9.095	-3.065	-4.252	6.775	2.38	1.16	0.739	10.282	0.433	-1.77	-3.723	0.305	0.481	9.891	-1.768	2.197	-4.028	-0.549	1506611693
-9.399	-2.166	-4.084	6.165	2.441	1.038	8.076	-3.706	-2.669	-3.845	0.854	0.61	8.587	5.849	-0.24	-3.784	-1.099	1.221	-9.399	-2.166	-4.084	6.165	2.441	1.038	0.879	10.568	-0.025	-1.038	-4.15	-0.488	-0.11	10.468	-2.871	2.136	-3.906	-0.183	1506611693
-9.349	-1.477	-3.515	5.981	1.648	0.793	8.076	-3.706	-2.669	-3.845	0.854	0.61	8.746	5.858	-1.018	-4.517	-1.16	1.16	-9.349	-1.477	-3.515	5.981	1.648	0.793	0.601	9.209	0.2	-1.038	-4.15	-0.488	0.894	10.148	-2.242	2.197	-3.784	-0.427	1506611693
-9.098	-1.303	-2.996	5.737	1.099	0.427	8.802	-3.968	-2.19	-4.883	2.625	0.977	8.167	5.295	-1.41	-5.127	-1.404	1.16	-9.098	-1.303	-2.996	5.737	1.099	0.427	0.378	8.041	0.142	-1.282	-3.967	-0.488	1.751	9.836	-1.446	2.014	-3.296	-0.366	1506611693
-9.481	-1.552	-2.89	5.92	0.732	0.366	8.171	-3.604	-1.779	-5.005	2.625	0.732	7.057	4.412	-1.086	-4.822	-1.892	1.587	-9.481	-1.552	-2.89	5.92	0.732	0.366	0.652	8.184	-0.148	-0.916	-3.357	-0.366	1.535	9.618	-0.904	2.014	-4.028	-0.305	1506611693
-9.66	-1.489	-2.893	5.981	0.793	0.427	7.456	-3.5	-2.5	-4.761	2.38	0.854	6.665	4.185	-1.351	-4.822	-2.136	1.221	-9.66	-1.489	-2.893	5.981	0.793	0.427	1.373	9.276	-0.071	-0.305	-3.54	-0.854	1.541	9.842	-0.943	1.526	-4.639	-0.122	1506611693
-9.549	-0.913	-2.823	5.981	0.977	0.488	7.071	-3.603	-3.043	-4.761	2.38	0.854	7.112	4.246	-1.877	-4.7	-2.075	0.732	-9.549	-0.913	-2.823	5.981	0.977	0.488	2.098	10.201	0.347	-0.305	-3.54	-0.854	1.828	9.825	-1.091	0.977	-4.883	0.061	1506611693
-9.722	-0.474	-2.82	5.554	0.732	0.244	6.755	-3.552	-3.066	-4.333	2.747	1.16	7.573	4.484	-1.756	-4.761	-2.502	0.305	-9.722	-0.474	-2.82	5.554	0.732	0.244	2.32	10.497	0.546	0.183	-3.174	-1.831	2.359	9.634	-1.749	0.488	-4.395	0.244	1506611693
-9.637	-0.644	-2.768	5.31	0.61	0	6.73	-3.365	-3.126	-4.211	2.625	1.282	8.122	4.655	-1.128	-4.944	-2.625	-0.183	-9.637	-0.644	-2.768	5.31	0.61	0	2.12	10.377	0.438	-0.366	-3.906	-1.709	2.088	9.721	-1.902	0.183	-4.272	0.061	1506611693
-9.678	-0.518	-2.669	5.188	0.488	0.183	6.711	-3.219	-3.387	-3.906	1.709	1.465	8.561	4.564	-0.232	-4.578	-2.625	-0.549	-9.678	-0.518	-2.669	5.188	0.488	0.183	2.117	10.05	0.218	-0.916	-4.822	-1.343	2.318	9.729	-1.684	-0.244	-4.944	0.122	1506611693
-9.758	0.044	-2.329	4.639	0.122	0.305	7.035	-3.091	-3.624	-4.028	1.282	1.526	8.736	4.36	0.153	-4.272	-2.502	-0.793	-9.758	0.044	-2.329	4.639	0.122	0.305	2.427	9.609	0.261	-1.465	-4.883	-0.854	2.934	9.653	-1.426	-0.793	-4.456	0.549	1506611693
-9.612	0.054	-2.192	3.784	0.183	0.183	7.409	-3.065	-3.726	-4.211	1.343	1.709	8.835	4.116	0.364	-4.15	-1.77	-0.977	-9.612	0.054	-2.192	3.784	0.183	0.183	2.483	9.551	0.403	-1.465	-4.883	-0.854	1.865	9.67	-1.501	-1.16	-4.456	0.366	1506611693
-9.624	0.012	-2.259	3.601	0.366	0.366	7.951	-3.357	-3.839	-4.211	1.343	1.709	8.801	4.231	0.208	-4.333	-1.404	-1.221	-9.624	0.012	-2.259	3.601	0.366	0.366	2.25	9.866	0.422	-1.709	-4.7	-0.61	1.481	9.543	-2.339	-0.977	-4.456	-0.244	1506611693
-10.257	-0.178	-2.224	3.235	0.366	0.671	8.435	-3.919	-3.865	-4.089	1.16	1.465	8.975	4.563	-0.161	-4.333	-1.831	-1.343	-10.257	-0.178	-2.224	3.235	0.366	0.671	1.967	9.781	0.502	-1.587	-5.493	-0.793	2.054	9.656	-2.212	-1.282	-3.845	-0.427	1506611694
-10.359	-1.632	-1.177	2.625	0.488	0.793	8.5	-4.358	-3.972	-3.967	0.793	1.16	9.166	4.682	-0.256	-4.272	-2.197	-1.282	-10.359	-1.632	-1.177	2.625	0.488	0.793	1.717	10.06	0.54	-1.526	-5.676	-0.549	3.158	10.183	-0.974	-2.075	-3.54	-0.244	1506611694
-10.606	-2.749	-0.693	2.197	0.793	0.977	8.51	-4.742	-4.551	-3.845	1.16	1.587	9.473	5.124	-0.447	-4.211	-2.319	-1.099	-10.606	-2.749	-0.693	2.197	0.793	0.977	1.854	10.483	1.105	-1.526	-5.676	-0.549	3.774	10.582	0.456	-3.723	-3.052	0.916	1506611694
-10.96	-3.213	-0.315	3.296	-0.732	0.977	8.64	-5.139	-4.026	-3.845	1.16	1.587	9.561	5.754	-0.335	-4.272	-2.014	-0.977	-10.96	-3.213	-0.315	3.296	-0.732	0.977	2.291	10.542	2.425	-0.61	-4.333	-1.221	3.586	11.221	3.275	-5.127	-3.418	2.991	1506611694
-10.899	-2.723	0.147	3.662	-1.343	1.16	8.632	-4.951	-3.889	-3.845	1.709	1.587	9.351	6.336	-0.129	-4.395	-2.319	-0.916	-10.899	-2.723	0.147	3.662	-1.343	1.16	1.717	9.509	3.26	-0.61	-4.333	-1.221	1.369	12.526	2.868	-5.615	-4.333	3.906	1506611694
-10.271	-2.547	0.077	3.54	-1.038	0.549	8.72	-4.813	-4.443	-3.357	2.197	1.404	9.141	6.373	0.128	-3.906	-3.235	-0.366	-10.271	-2.547	0.077	3.54	-1.038	0.549	0.744	9.327	3.055	-0.671	-3.54	-1.038	-1.225	12.366	2.694	-3.113	-4.333	3.357	1506611694
-9.423	-2.4	0.334	3.784	-0.916	0.427	8.628	-4.711	-5.146	-3.357	2.197	1.404	9.336	6.398	0.62	-3.235	-2.197	0.183	-9.423	-2.4	0.334	3.784	-0.916	0.427	1.156	9.668	2.51	-0.549	-4.517	-0.427	-0.67	11.807	1.7	-3.967	-1.709	2.563	1506611694
-8.557	-1.501	0.567	3.662	-0.305	0.305	8.284	-4.109	-5.471	-3.296	2.075	1.221	8.758	6.59	0.813	-3.296	-1.953	0.305	-8.557	-1.501	0.567	3.662	-0.305	0.305	1.835	9.03	2.561	-0.549	-4.517	-0.427	-0.281	10.18	1.29	-3.967	-2.319	1.77	1506611694
-8.722	-1.096	0.577	3.479	0.061	-0.061	7.496	-3.301	-4.995	-3.601	2.136	0.916	8.174	6.042	1.116	-3.662	-2.319	0.61	-8.722	-1.096	0.577	3.479	0.061	-0.061	2.035	8.412	2.436	-0.671	-3.784	-0.549	-0.092	9.027	1.605	-3.662	-1.953	0.732	1506611694
-8.394	-1.097	0.828	3.052	0.366	-0.183	6.928	-2.85	-4.657	-3.54	2.38	0.61	7.818	5.288	1.609	-3.601	-2.014	0.732	-8.394	-1.097	0.828	3.052	0.366	-0.183	2.421	8.245	2.211	-0.61	-3.601	-0.488	0.98	8.222	1.659	-2.93	-1.404	-0.061	1506611694
-7.782	-0.952	1.142	2.869	1.099	-0.244	6.722	-2.716	-4.801	-3.54	2.502	0.671	7.581	4.865	1.81	-3.54	-1.709	0.61	-7.782	-0.952	1.142	2.869	1.099	-0.244	3.086	8.152	2.251	-0.61	-3.601	-0.488	0.9	7.527	1.487	-2.075	-0.549	-0.671	1506611694
-8.37	-0.78	1.335	3.052	1.526	-0.427	6.404	-2.84	-4.767	-3.357	2.075	0.366	7.476	4.444	1.576	-3.479	-1.709	0.427	-8.37	-0.78	1.335	3.052	1.526	-0.427	3.442	8.002	2.436	-0.61	-2.747	-0.732	0.767	7.007	1.475	-0.671	-0.488	-0.732	1506611694
-9.058	-0.084	1.103	2.625	1.16	-0.366	6.401	-3.061	-4.42	-2.93	1.709	0.122	7.814	3.919	1.693	-3.174	-1.282	0.305	-9.058	-0.084	1.103	2.625	1.16	-0.366	3.332	7.821	2.391	-0.549	-2.258	-0.61	1.523	6.983	1.695	0.549	-2.93	-1.282	1506611694
-10.241	0.268	0.787	2.197	1.282	-0.061	6.393	-3.188	-4.207	-2.502	1.465	0	8.239	3.589	2	-2.808	-0.977	0.366	-10.241	0.268	0.787	2.197	1.282	-0.061	3.579	8.403	2.655	-0.244	-1.77	-0.61	3.164	7.062	2.978	2.075	-3.418	-1.709	1506611694
-11.495	0.038	0.988	1.892	0.916	0.061	6.594	-3.632	-4.279	-1.831	0.854	0.244	8.6	3.594	1.867	-2.686	-1.221	0.427	-11.495	0.038	0.988	1.892	0.916	0.061	3.543	9.482	2.696	0.061	-1.77	-0.61	5.03	8.038	4.004	1.831	-3.296	-1.038	1506611694
-13.235	0.94	1.535	2.014	0.61	0.488	7.184	-4.282	-4.198	-1.831	0.854	0.244	9.274	3.901	1.568	-2.502	-0.977	0.305	-13.235	0.94	1.535	2.014	0.61	0.488	3.185	10.109	2.714	0.061	-1.77	-0.61	7.059	9.064	6.203	-0.122	-2.991	-0.427	1506611694
-12.624	0.287	0.94	1.465	-0.305	0.427	8.034	-4.474	-3.704	-0.122	-0.183	1.221	9.717	4.154	1.378	-2.197	-0.916	0.183	-12.624	0.287	0.94	1.465	-0.305	0.427	3.321	11.092	2.412	0.061	-2.075	-0.183	6.422	9.501	6.204	-0.183	-1.648	-0.366	1506611694
-10.654	-0.787	0.908	1.831	-0.122	0.427	8.408	-4.657	-2.839	0.061	-1.404	1.526	9.952	4.466	1.208	-1.587	-0.916	-0.244	-10.654	-0.787	0.908	1.831	-0.122	0.427	3.559	11.859	2.078	-0.305	-2.136	-0.183	3.962	9.61	4.605	2.014	-1.465	-2.014	1506611694
-8.466	-0.819	-0.072	1.038	0.366	0	9.304	-4.567	-2.51	0.061	-1.404	1.526	10.348	4.834	1.06	-1.099	-0.549	-0.854	-8.466	-0.819	-0.072	1.038	0.366	0	3.511	11.446	2.12	-0.305	-2.136	-0.183	4.238	10.318	3.369	0.366	-1.587	-0.488	1506611694
-9.348	-2.647	-1.76	1.404	0.122	-0.427	9.304	-4.567	-2.51	-0.061	-0.916	1.526	10.575	4.808	0.823	-0.671	-0.183	-1.038	-9.348	-2.647	-1.76	1.404	0.122	-0.427	2.649	9.42	1.867	-0.61	-1.648	-0.183	-0.607	7.882	0.714	3.296	-4.211	-2.197	1506611694
-8.888	-3.012	-1.401	1.709	0.244	0	9.44	-4.026	-2.176	-0.061	-0.916	1.526	10.198	4.132	1.398	0.061	0.366	-0.61	-8.888	-3.012	-1.401	1.709	0.244	0	1.554	8.187	1.049	-1.16	-0.793	0.671	3.275	10.171	-1.142	1.77	-2.869	-1.77	1506611694
-9.367	-2.044	-1.523	1.526	0.732	0.366	8.519	-4.25	-2.59	-0.488	0.183	-0.183	9.319	3.527	1.735	0.061	0.427	-0.061	-9.367	-2.044	-1.523	1.526	0.732	0.366	1.451	8.83	0.822	-1.16	-0.793	0.671	1.23	9.69	0.025	1.465	-0.427	-1.526	1506611694
-9.499	-1.325	-1.951	1.099	0.549	0.061	8.546	-5.085	-3.281	-0.427	-0.183	-0.427	8.989	3.626	0.713	-0.488	0.732	-0.061	-9.499	-1.325	-1.951	1.099	0.549	0.061	1.439	9.573	1.154	0.366	1.099	0.549	0.913	9.895	-0.989	1.831	-3.174	-1.648	1506611694
-9.313	-1.229	-1.771	0.854	0.305	-0.061	8.628	-4.815	-2.373	-0.183	-0.305	-0.732	9.259	4.286	-0.209	-0.61	0.488	-0.183	-9.313	-1.229	-1.771	0.854	0.305	-0.061	0.824	9.183	1.388	0.366	1.099	0.549	1.865	9.739	-1.769	1.587	-1.892	-1.77	1506611694
-8.893	-1.097	-1.599	0.854	0.183	-0.366	8.368	-4.009	-1.294	-0.183	-0.061	-0.854	8.972	4.547	0.109	-0.549	-0.061	0.366	-8.893	-1.097	-1.599	0.854	0.183	-0.366	0.83	8.703	1.122	0.244	0.732	0.488	1.963	9.555	-1.623	1.404	-0.916	-1.831	1506611694
-8.754	-1.132	-1.57	0.916	0	-0.366	8.124	-3.33	-1.378	-0.122	0.732	-0.916	8.405	4.341	0.484	-0.549	-0.244	0.671	-8.754	-1.132	-1.57	0.916	0	-0.366	1.523	8.27	1.06	0.366	0.122	0.427	1.41	9.353	-1.292	1.282	-1.648	-1.892	1506611695
-9.306	-0.971	-1.607	0.854	-0.427	-0.244	7.948	-2.772	-1.487	-0.183	0.977	-0.916	7.916	3.917	0.418	-0.244	0	0.732	-9.306	-0.971	-1.607	0.854	-0.427	-0.244	2.052	8.167	0.952	0.122	0.427	0.366	1.883	9.195	-1.254	1.099	-1.526	-1.831	1506611695
-9.637	-0.731	-1.549	0.793	-0.61	-0.061	7.887	-2.461	-1.645	-0.244	1.099	-0.854	7.683	3.65	0.596	-0.183	0.061	0.732	-9.637	-0.731	-1.549	0.793	-0.61	-0.061	1.786	8.492	0.708	0.122	0.427	0.366	1.842	9.435	-0.87	0.61	-1.282	-1.526	1506611695
-9.896	-0.767	-1.308	1.099	-0.61	0	8.168	-2.294	-1.982	-0.427	1.038	-0.793	7.832	3.664	0.823	-0.427	0	0.61	-9.896	-0.767	-1.308	1.099	-0.61	0	1.306	9.001	0.614	0.244	0.671	0.305	1.351	9.679	-0.613	0.061	-2.136	-1.465	1506611695
-9.944	-0.062	-1.603	1.038	-0.305	0.122	8.372	-2.193	-1.966	-0.61	0.549	-0.732	8.269	3.969	0.717	-0.793	-0.061	0.549	-9.944	-0.062	-1.603	1.038	-0.305	0.122	1.438	9.849	0.772	0.305	-0.183	0.366	1.617	9.988	-0.842	-0.61	-2.319	-1.343	1506611695
-9.95	0.621	-1.805	0.671	-0.549	0.244	8.734	-2.289	-1.86	-0.671	0.366	-0.366	8.524	4.461	0.725	-1.16	-0.427	0.488	-9.95	0.621	-1.805	0.671	-0.549	0.244	2.089	10.72	0.848	0.305	-0.183	0.366	1.889	10.286	-0.684	-1.404	-2.808	-1.221	1506611695
-10.445	0.191	-1.372	0.427	-0.61	0.977	9.003	-2.48	-2.078	-0.671	0.183	-0.122	8.997	4.838	0.971	-1.282	-0.732	0	-10.445	0.191	-1.372	0.427	-0.61	0.977	2.417	10.421	0.97	-0.244	-2.075	0.061	2.452	10.349	-0.888	-2.808	-2.502	-1.038	1506611695
-10.995	-1.336	-0.69	-0.488	0.366	1.038	9.17	-2.589	-2.25	-0.916	0.305	0.122	9.192	4.573	1.371	-1.038	-0.61	-0.366	-10.995	-1.336	-0.69	-0.488	0.366	1.038	3.061	10.848	1.101	-0.488	-1.404	0.305	3.29	10.421	-0.59	-3.662	-1.709	-0.549	1506611695
-11.067	-3.348	-0.89	-0.305	0.671	0.854	9.789	-3.333	-2.992	-1.16	0.732	0.916	9.294	4.57	1.637	-1.282	-0.122	-0.61	-11.067	-3.348	-0.89	-0.305	0.671	0.854	3.634	12.105	1.601	-0.488	-1.404	0.305	3.81	11.108	0.841	-4.883	-0.977	1.099	1506611695
-11.12	-3.614	0.675	1.831	0.366	1.77	10.094	-4.051	-3.551	-1.16	1.221	1.16	9.61	5.386	1.605	-1.526	-0.366	-1.526	-11.12	-3.614	0.675	1.831	0.366	1.77	3.129	10.301	2.515	0.244	-1.343	-0.244	3.243	11.447	2.528	-5.798	-1.282	3.601	1506611695
-11.323	-1.946	0.926	1.404	-0.61	1.465	9.691	-4.018	-3.054	-1.16	1.526	0.732	9.751	5.422	1.912	-1.221	-0.366	-1.587	-11.323	-1.946	0.926	1.404	-0.61	1.465	1.589	8.379	2.984	-0.244	0.244	0.183	1.19	11.544	1.992	-3.296	-2.686	5.127	1506611695
-10.073	-1.834	0.173	0.183	-1.221	0.366	9.252	-4.083	-2.659	-1.16	1.526	0.732	9.556	5.194	2.607	-0.916	-0.305	-0.854	-10.073	-1.834	0.173	0.183	-1.221	0.366	0.687	9.36	2.548	-0.244	0.244	0.183	1.078	12.147	1.645	-1.526	-0.183	4.395	1506611695
-8.729	-1.308	0.242	0.244	-0.793	0.549	8.765	-4.164	-2.846	-0.916	1.709	0.977	9.186	6.038	2.616	-0.977	-0.061	-0.427	-8.729	-1.308	0.242	0.244	-0.793	0.549	0.982	9.727	2.316	0.305	-1.404	0.061	0.861	10.929	1.565	-0.854	1.038	4.456	1506611695
-8.445	-0.669	0.383	-0.061	-0.732	0.244	8.215	-3.64	-2.5	-1.099	1.16	0.793	8.837	6.534	2.077	-1.16	-0.854	-0.366	-8.445	-0.669	0.383	-0.061	-0.732	0.244	1.82	8.49	2.528	-0.305	-1.282	0.061	1.18	9.835	1.671	-0.793	2.747	4.517	1506611695
-8.288	-0.548	0.489	-0.549	-0.427	-0.061	7.665	-3.339	-1.969	-0.854	2.258	0.244	8.201	5.517	1.919	-1.221	-0.793	0.488	-8.288	-0.548	0.489	-0.549	-0.427	-0.061	2.438	8.076	2.15	-0.305	-1.282	0.061	0.486	9.277	2.243	-1.038	3.601	3.845	1506611695
-8.096	-0.657	0.926	-0.122	0.244	0.183	7.571	-3.545	-1.678	-0.671	2.197	0.244	7.517	4.6	2.303	-0.977	0.061	0.549	-8.096	-0.657	0.926	-0.122	0.244	0.183	2.848	8.314	2.034	-0.183	-0.488	0.061	-0.16	8.165	1.584	-0.366	3.235	2.686	1506611695
-8.643	-0.264	0.902	0	0.61	0.244	7.635	-3.847	-1.616	-0.671	2.197	0.244	7.267	4.425	2.328	-0.793	-0.244	0.183	-8.643	-0.264	0.902	0	0.61	0.244	3.013	8.229	2.231	-0.061	-0.488	-0.183	-0.437	7.626	1.146	0.122	2.686	1.526	1506611695
-9.357	0.361	0.748	-0.549	0.488	0.061	7.587	-3.982	-1.654	-0.122	1.465	-0.183	7.618	4.254	2.005	-0.854	-0.244	0.122	-9.357	0.361	0.748	-0.549	0.488	0.061	3.135	8.36	2.259	-0.061	-0.488	-0.183	0.158	7.783	2.097	0.549	2.136	0.854	1506611695
-10.011	0.605	1.075	-1.343	0.427	0	7.769	-4.101	-1.681	0.427	1.343	-0.366	7.884	3.923	1.95	-0.427	-0.183	0.183	-10.011	0.605	1.075	-1.343	0.427	0	3.327	8.805	2.121	0.061	0.183	0	2.162	7.273	3.819	0.854	1.16	-0.122	1506611695
-10.475	0.416	1.123	-1.465	0.366	0.061	7.892	-3.854	-1.65	0.427	0.244	0	8.451	4.009	1.921	0.061	0.061	0.061	-10.475	0.416	1.123	-1.465	0.366	0.061	3.598	9.345	2.104	0.061	0.183	0	2.609	7.605	4.509	1.16	-0.549	-1.343	1506611695
-10.458	0.13	1.254	-1.282	0.549	-0.305	8.282	-3.742	-1.232	0.427	0.488	0.183	8.874	4.209	2.094	0.122	0.244	0.061	-10.458	0.13	1.254	-1.282	0.549	-0.305	3.756	9.56	2.077	0.244	0.244	-0.183	3.308	8.256	4.987	1.587	0.366	-1.282	1506611695
-10.902	0.615	1.741	-0.916	0.732	0.061	8.582	-3.741	-0.855	0.488	0.61	0.244	9.087	4.28	2.332	0	0.061	-0.122	-10.902	0.615	1.741	-0.916	0.732	0.061	3.847	9.423	2.25	0.427	0.366	-0.305	4.467	9.054	4.865	1.16	1.526	0	1506611695
-11.283	-0.416	0.049	-1.099	0.061	-0.183	8.561	-3.632	-0.593	0.671	0.305	0.366	9.428	4.139	2.511	0.305	0.549	-0.122	-11.283	-0.416	0.049	-1.099	0.061	-0.183	3.834	9.621	2.149	0.366	0.488	-0.122	3.852	7.936	3.967	1.831	-0.793	-0.854	1506611695
-12.194	-2.682	-0.72	-0.488	-0.977	-0.549	8.674	-3.913	-0.526	1.099	-0.122	0.549	9.452	4.181	2.632	0.732	1.282	-0.061	-12.194	-2.682	-0.72	-0.488	-0.977	-0.549	3.834	9.621	2.149	0.122	0.854	0.244	1.573	9.454	3.341	4.883	-1.892	-2.319	1506611695
-9.898	-1.915	-0.356	0	-0.183	-0.366	9.022	-4.797	-0.717	1.404	-0.671	0.854	9.482	4.734	2.425	1.16	1.587	-0.366	-9.898	-1.915	-0.356	0	-0.183	-0.366	3.834	9.621	2.149	0.122	0.854	0.244	2.822	12.23	5.328	0.854	-0.732	-0.305	1506611695
-9.74	-1.635	-1.438	-0.366	0.244	-0.366	9.057	-5.29	-0.428	1.221	-1.343	0.977	9.733	5.584	2.229	1.221	1.526	-0.671	-9.74	-1.635	-1.438	-0.366	0.244	-0.366	2.018	10.399	0.894	0.366	2.075	0.122	0.408	10.326	0.809	2.197	-2.014	-0.916	1506611696
-9.459	-2.064	-1.8	0	-0.244	-0.427	8.758	-4.863	0.395	0.977	-1.282	0.549	9.6	5.773	1.928	1.221	2.197	-0.488	-9.459	-2.064	-1.8	0	-0.244	-0.427	0.92	9.344	0.632	0.366	2.075	0.122	1.637	10.135	-0.654	1.831	-1.099	-1.343	1506611696
-9.073	-1.846	-1.668	-0.122	0	-0.244	8.272	-4.502	1.13	0.793	-0.732	0.366	8.713	5.535	1.829	1.221	2.014	0	-9.073	-1.846	-1.668	-0.122	0	-0.244	0.609	9.471	0.118	-0.061	1.953	0.549	2.05	9.709	-0.706	1.709	1.77	-1.038	1506611696
-9.295	-1.619	-1.731	0.061	0.244	-0.488	7.957	-4.614	1.158	0.427	-0.427	0.61	8.136	5.477	1.542	1.343	1.77	0.061	-9.295	-1.619	-1.731	0.061	0.244	-0.488	0.926	9.55	0.117	0.305	1.77	0.671	1.08	9.623	-0.301	1.831	0.183	-0.977	1506611696
-9.446	-1.458	-1.663	-0.061	0.122	-0.61	7.924	-4.715	1.043	0.427	-0.427	0.61	7.751	5.594	1.121	1.099	1.221	-0.183	-9.446	-1.458	-1.663	-0.061	0.122	-0.61	0.926	9.55	0.117	0.305	1.77	0.671	1.402	9.836	-0.7	1.404	-0.61	-0.916	1506611696
-9.479	-1.266	-1.645	-0.366	0.061	-0.427	7.924	-4.715	1.043	0.305	-0.061	0.61	7.659	5.76	0.94	0.793	0.488	-0.183	-9.479	-1.266	-1.645	-0.366	0.061	-0.427	0.926	9.55	0.117	0.305	1.77	0.671	1.68	9.676	-0.857	0.977	-0.244	-0.854	1506611696
-9.551	-1.299	-1.76	-0.61	-0.122	-0.671	7.984	-4.341	0.944	0.671	-0.061	0.549	7.697	5.552	0.994	0.732	0.366	-0.122	-9.551	-1.299	-1.76	-0.61	-0.122	-0.671	1.774	9.052	0.408	0.427	1.892	-0.061	1.926	9.583	-0.967	1.099	0.366	-0.671	1506611696
-9.621	-1.641	-1.633	-0.488	-0.244	-0.671	7.965	-4.226	0.964	0.793	-0.244	0.549	7.54	5.218	1.343	0.732	0.366	-0.183	-9.621	-1.641	-1.633	-0.488	-0.244	-0.671	2.077	9.287	0.263	0.427	1.892	-0.061	1.525	9.665	-1.054	1.038	0.427	-0.793	1506611696
-9.592	-1.615	-1.39	-0.427	-0.183	-0.549	8.238	-4.35	0.719	0.488	-0.488	0.732	7.705	5.175	1.675	0.61	0.305	-0.427	-9.592	-1.615	-1.39	-0.427	-0.183	-0.549	2.169	9.373	0.263	0.488	1.953	0.061	1.306	9.777	-1.073	0.854	0.305	-0.854	1506611696
-9.533	-1.5	-1.413	-0.305	-0.061	-0.427	8.208	-4.516	0.656	0.305	-0.488	0.916	8.026	5.173	1.793	0.549	0.244	-0.671	-9.533	-1.5	-1.413	-0.305	-0.061	-0.427	2.138	9.392	0.301	0.549	1.831	0.061	1.178	9.805	-1.193	0.916	0	-0.793	1506611696
-9.566	-1.354	-1.361	0.061	-0.061	-0.244	7.96	-4.468	0.578	0.183	-0.427	0.854	8.257	5.227	2.021	0.305	0.61	-0.671	-9.566	-1.354	-1.361	0.061	-0.061	-0.244	1.97	9.432	0.352	0.61	1.953	0.183	1.34	9.767	-1.048	0.854	-0.488	-0.732	1506611696
-9.775	-0.699	-1.336	0.122	-0.122	-0.061	7.965	-4.608	0.385	0	0.122	0.793	8.105	5.371	2.336	0.061	0.549	-0.854	-9.775	-0.699	-1.336	0.122	-0.122	-0.061	1.785	9.353	0.452	0.732	2.014	0.427	2.035	9.729	-1.007	0.366	-0.244	-0.549	1506611696
-9.708	-0.311	-1.444	-0.305	-0.305	-0.183	7.478	-4.686	0.112	-0.366	-0.122	0.916	7.998	5.624	2.489	-0.183	0.366	-1.16	-9.708	-0.311	-1.444	-0.305	-0.305	-0.183	1.954	9.392	0.559	0.671	1.831	0.793	1.92	9.781	-0.804	0.244	-0.366	-0.427	1506611696
-9.705	-0.879	-1.668	-0.732	-0.122	-0.244	7.028	-4.959	0.164	-0.427	-1.038	0.916	7.879	6.014	2.659	-0.427	0.671	-1.099	-9.705	-0.879	-1.668	-0.732	-0.122	-0.244	2.201	9.458	0.688	0.549	1.465	0.916	1.885	9.697	-1.18	0	-0.488	-0.61	1506611696
-9.745	-1.811	-1.461	-0.793	0.305	-0.061	6.941	-5.605	-0.197	-0.549	-2.441	0.916	7.427	6.301	2.876	-0.61	0.427	-1.099	-9.745	-1.811	-1.461	-0.793	0.305	-0.061	2.84	9.817	0.809	0.488	1.099	0.732	2.742	9.835	-1.052	-0.854	-0.305	-0.305	1506611696
-9.314	-2.646	-0.914	-0.488	0.061	0.061	7.549	-6.473	-0.644	-0.732	-2.38	1.099	7.088	6.551	2.846	-0.61	0.793	-1.343	-9.314	-2.646	-0.914	-0.488	0.061	0.061	3.377	9.642	1.126	0.549	0.549	0.305	2.982	9.904	-0.556	-1.953	0.305	0.793	1506611696
-9.516	-2.933	-0.354	0.305	-0.183	0.122	7.364	-6.369	-1.213	-0.916	-0.488	1.038	6.87	6.635	3.04	-0.427	0.977	-1.77	-9.516	-2.933	-0.354	0.305	-0.183	0.122	2.755	8.569	1.52	0.549	0.549	0.305	2.059	9.832	0.111	-3.418	0.488	1.526	1506611696
-9.672	-2.4	0.114	0.549	-0.488	-0.122	6.976	-6.014	-1.494	-0.732	0.549	0.854	6.502	6.259	3.145	-0.488	0.977	-1.77	-9.672	-2.4	0.114	0.549	-0.488	-0.122	1.914	8.617	1.69	0.488	0.916	0.244	0.986	10.264	0.723	-3.601	0.183	1.831	1506611696
-10.39	-1.756	0.035	-0.061	-0.732	-0.488	6.51	-6.255	-1.536	-0.61	1.038	1.282	6.267	6.659	3.167	-0.488	0.732	-1.709	-10.39	-1.756	0.035	-0.061	-0.732	-0.488	1.961	9.534	1.95	0.854	0.366	0.122	1.078	10.258	1.448	-2.258	0.122	2.075	1506611696
-10.574	-1.903	-0.016	-0.244	-0.854	-0.488	6.042	-6.615	-1.503	-0.305	0.549	1.709	6.168	7.538	3.242	-0.183	0.061	-1.709	-10.574	-1.903	-0.016	-0.244	-0.854	-0.488	2.424	9.745	2.401	0.854	0.366	0.122	0.223	10.904	0.095	-2.014	0.305	1.709	1506611696
-9.926	-1.909	0.514	0.183	-0.122	0	5.879	-6.861	-1.473	0	-0.366	1.831	5.981	7.873	3.533	0.183	0.183	-1.343	-9.926	-1.909	0.514	0.183	-0.122	0	2.433	9.644	2.176	0.793	0.549	-0.305	0.817	10.549	-0.346	-0.916	1.221	1.221	1506611696
-9.715	-1.418	0.614	-0.061	-0.305	0	6.068	-6.919	-1.725	0.061	-0.916	1.709	5.863	7.834	3.9	0.427	0.488	-1.038	-9.715	-1.418	0.614	-0.061	-0.305	0	1.949	9.258	1.782	0.305	0.549	-0.549	2.011	9.665	0.075	0.183	2.869	0.549	1506611696
-9.085	-0.998	0.495	-0.732	-0.427	-0.366	6.275	-6.825	-1.773	-0.122	-0.366	1.587	5.749	7.645	4.094	0.488	0.488	-0.854	-9.085	-0.998	0.495	-0.732	-0.427	-0.366	1.883	9.275	1.596	0.305	0.305	-0.488	2.355	9.386	1.031	0.549	4.822	0.183	1506611696
-8.931	-1.371	0.264	-1.343	-0.122	-0.671	6.202	-6.855	-1.584	-0.122	-0.732	1.282	5.646	7.671	4.194	0.305	0.366	-0.61	-8.931	-1.371	0.264	-1.343	-0.122	-0.671	2.51	9.424	1.8	0.427	0.061	-0.488	0.898	9.22	1.872	0.61	4.883	0.061	1506611696
-9.842	-1.995	0.389	-0.793	0.244	-0.549	6.19	-7.077	-1.562	0.366	-1.282	0.916	5.654	7.638	4.061	0.305	0.183	-0.61	-9.842	-1.995	0.389	-0.793	0.244	-0.549	2.847	9.549	1.899	0.366	0.732	-0.671	-0.938	9.135	2.345	-0.244	2.136	-0.122	1506611696
-10.133	-2.105	0.394	-0.061	0.671	-0.427	6.301	-7.515	-1.768	0.732	-0.366	0.793	5.763	7.702	3.88	0.671	0.244	-0.549	-10.133	-2.105	0.394	-0.061	0.671	-0.427	2.452	9.921	1.357	0.366	0.732	-0.671	1.114	9.207	3.43	-0.732	-1.831	0.183	1506611697
-10.159	-2.293	-0.124	-0.122	0.488	-0.671	5.946	-7.734	-1.744	0.732	-0.122	0.671	5.998	8.082	3.723	0.854	0.427	-0.427	-10.159	-2.293	-0.124	-0.122	0.488	-0.671	2.048	10.031	0.885	0.122	0.61	-0.732	-0.025	9.585	0.434	1.465	-1.343	-1.099	1506611697
-9.88	-2.291	-0.269	-0.305	0.122	-0.61	5.576	-7.567	-1.304	0.366	-0.671	0.671	5.966	8.327	3.72	0.854	0.366	-0.427	-9.88	-2.291	-0.269	-0.305	0.122	-0.61	1.742	9.823	0.623	0.122	0.244	-0.671	2.483	10.214	1.494	1.282	1.404	-0.488	1506611697
-9.318	-2.065	-0.309	-0.244	0.244	-0.427	5.545	-7.277	-0.999	0.122	-0.427	0.732	5.79	8.229	3.659	0.671	0.122	-0.427	-9.318	-2.065	-0.309	-0.244	0.244	-0.427	1.742	9.823	0.623	0.183	0.122	-0.671	2.021	10.039	2.336	0.122	0.61	-0.549	1506611697
-9.451	-2.097	-0.678	-0.183	0.122	-0.366	5.674	-7.112	-0.806	0.061	-0.122	0.61	5.713	7.983	3.519	0.61	0.427	-0.366	-9.451	-2.097	-0.678	-0.183	0.122	-0.366	1.658	9.369	0.705	0.183	0.122	-0.671	1.235	9.476	1.9	1.038	-0.305	-0.305	1506611697
-9.505	-2.105	-0.811	-0.366	0	-0.366	5.696	-7.419	-0.985	0.366	-0.244	0.305	5.607	7.85	3.296	0.488	0.427	-0.244	-9.505	-2.105	-0.811	-0.366	0	-0.366	1.61	9.668	0.725	0	-0.061	-0.671	1.96	9.526	1.402	0.671	-0.793	-0.305	1506611697
-9.552	-2.102	-0.863	-0.427	0	-0.305	5.874	-7.907	-0.786	0.366	-0.244	0.305	6.478	7.957	3.247	0.244	0.488	0.305	-9.552	-2.102	-0.863	-0.427	0	-0.305	1.61	9.668	0.725	0	-0.061	-0.671	2.198	9.603	0.683	0.488	0.244	-0.122	1506611697
-9.57	-2.129	-0.912	-0.366	0	-0.244	5.255	-7.775	-0.927	0.671	-0.977	-0.305	6.467	7.957	3.338	0.366	0.549	0.61	-9.57	-2.129	-0.912	-0.366	0	-0.244	1.855	9.589	0.662	0	0	-0.549	2.028	9.692	0.776	0.366	0.671	0	1506611697
-9.617	-2.194	-0.919	-0.366	0.061	-0.122	5.362	-7.558	-0.951	0.488	-0.061	0	5.989	7.833	3.743	0.244	1.099	0.854	-9.617	-2.194	-0.919	-0.366	0.061	-0.122	1.536	9.427	0.492	0.244	0.122	-0.366	1.717	9.694	0.804	0.427	0.183	-0.061	1506611697
-9.691	-2.147	-0.916	-0.427	-0.061	-0.061	5.469	-7.342	-1.178	0.244	0.122	0.244	5.707	7.571	3.494	0.488	2.686	1.038	-9.691	-2.147	-0.916	-0.427	-0.061	-0.061	1.536	9.427	0.492	0.244	0.122	-0.366	1.75	9.753	1.047	0.427	-0.122	-0.122	1506611697
-9.665	-2.155	-0.876	-0.427	0	-0.061	5.888	-7.277	-1.023	0.244	-0.244	0.122	5.575	7.623	3.302	0.549	2.563	0.793	-9.665	-2.155	-0.876	-0.427	0	-0.061	1.595	9.757	0.413	0.183	0	-0.122	1.906	9.778	0.935	0.305	0.122	-0.061	1506611697
-9.618	-2.223	-0.87	-0.427	0.061	-0.061	5.844	-7.154	-0.909	0.244	-0.244	0.122	5.636	7.757	3.467	0.488	1.221	0.305	-9.618	-2.223	-0.87	-0.427	0.061	-0.061	1.422	9.82	0.482	0.366	0.183	-0.183	1.913	9.805	0.662	0.305	0.244	-0.061	1506611697
-9.57	-2.289	-0.756	-0.305	0.183	0.061	5.797	-7.102	-0.755	0.305	-0.305	0.061	5.897	7.714	3.872	0.366	0.488	0.122	-9.57	-2.289	-0.756	-0.305	0.183	0.061	1.482	9.85	0.535	0.244	-0.061	-0.183	1.805	9.807	0.782	0.305	0.305	0	1506611697
-9.561	-2.231	-0.66	-0.244	0.183	0.183	5.633	-7.24	-0.622	0.122	0.305	0.061	5.859	7.728	4.232	0.488	0.488	0	-9.561	-2.231	-0.66	-0.244	0.183	0.183	1.384	9.874	0.593	0.122	-0.183	-0.061	1.742	9.774	0.91	0.183	0.183	0	1506611697
-9.475	-1.975	-0.538	-0.183	0.305	0.366	5.44	-7.403	-0.525	0.061	-0.366	0	5.835	7.793	4.38	0.488	0.183	-0.061	-9.475	-1.975	-0.538	-0.183	0.305	0.366	0.973	9.953	0.693	-0.122	-0.549	0.061	1.774	9.722	1.029	0.061	0.061	0.061	1506611697
-9.713	-1.613	-0.557	-0.305	0.305	0.427	5.328	-7.539	-0.563	0.061	-0.366	0	5.917	8.02	4.423	0.549	-0.732	-0.244	-9.713	-1.613	-0.557	-0.305	0.305	0.427	0.664	10.017	0.869	-0.122	-0.549	0.061	1.908	9.593	1.086	-0.122	-0.122	0.122	1506611697
-9.881	-1.377	-0.476	-0.61	0.244	0.366	5.082	-7.982	-0.833	0.366	-1.526	-0.427	5.979	8.343	4.331	0.366	-0.732	0.366	-9.881	-1.377	-0.476	-0.61	0.244	0.366	0.819	10.335	1.152	-0.244	-1.282	0.061	2.016	9.629	1.037	0.061	-0.244	0.122	1506611697
-9.978	-1.402	-0.361	-1.038	0.183	0.305	4.918	-8.709	-1.115	0.671	-0.488	-0.854	6.108	8.665	3.933	0.488	-0.305	0.916	-9.978	-1.402	-0.361	-1.038	0.183	0.305	1.365	10.341	1.274	-0.61	-1.953	0	1.839	9.685	0.958	0.061	-0.183	0.061	1506611697
-9.857	-1.58	-0.294	-1.465	0.244	0.183	4.213	-9.257	-1.013	1.282	0.244	-1.526	6.303	8.723	3.767	0.427	0	1.343	-9.857	-1.58	-0.294	-1.465	0.244	0.183	2.387	10.002	1.308	-0.916	-2.075	-0.122	1.908	9.732	1.075	0.122	-0.183	0	1506611697
-9.441	-1.782	-0.395	-1.648	0.427	0	3.393	-9.452	-0.788	1.77	0.427	-1.831	7.013	8.045	3.5	0.61	1.465	2.136	-9.441	-1.782	-0.395	-1.648	0.427	0	3.871	9.441	1.397	-1.038	-1.831	-0.183	1.44	9.746	1.085	0.427	0.244	-0.061	1506611697
-9.494	-1.729	-0.84	-2.197	0.305	-0.366	2.359	-9.219	-0.684	2.014	0.183	-1.404	7.696	6.802	2.662	1.648	2.808	2.625	-9.494	-1.729	-0.84	-2.197	0.305	-0.366	5.1	8.796	1.268	-1.587	0.854	0.305	1.001	9.684	0.865	0.61	0.183	-0.122	1506611697
-9.537	-1.345	-1.365	-3.235	0.244	-1.099	1.657	-8.63	-0.484	2.014	0.183	-1.404	8.009	5.558	1.962	3.479	4.456	2.93	-9.537	-1.345	-1.365	-3.235	0.244	-1.099	5.673	8.201	0.922	-1.587	0.854	0.305	0.957	9.751	0.624	1.099	0.61	-0.244	1506611697
-9.69	-1.305	-1.989	-4.395	-0.122	-1.77	1.299	-8.648	-0.455	2.319	-2.38	1.16	7.616	4.973	1.324	4.944	4.7	3.052	-9.69	-1.305	-1.989	-4.395	-0.122	-1.77	5.658	8.131	0.445	-1.099	2.808	0.122	0.519	9.939	0.133	1.892	0.977	-0.183	1506611697
-9.417	-1.303	-2.499	-4.944	-0.122	-1.831	1.43	-9.424	-1.077	2.991	-4.272	2.93	6.921	4.968	1.036	6.287	4.028	2.991	-9.417	-1.303	-2.499	-4.944	-0.122	-1.831	5.052	8.27	-0.181	0.122	5.493	-0.793	0.943	10.188	-0.876	1.892	1.709	-0.305	1506611697
-9.252	-1.349	-2.754	-5.127	-0.244	-1.587	1.924	-10.06	-1.927	2.991	-4.272	2.93	6.422	5.374	0.916	7.385	3.723	2.38	-9.252	-1.349	-2.754	-5.127	-0.244	-1.587	3.586	8.538	-0.787	0.122	5.493	-0.793	2.037	9.842	-1.176	1.892	2.991	-0.427	1506611697
-9.567	-1.29	-2.986	-5.371	-0.427	-1.343	2.466	-10.112	-2.046	4.211	-5.31	4.089	6.176	5.88	1.355	7.996	3.906	1.648	-9.567	-1.29	-2.986	-5.371	-0.427	-1.343	1.239	8.991	-1.461	0.61	6.653	-0.977	2.99	9.586	-0.632	1.404	3.845	-0.305	1506611698
-9.775	-1.146	-3.165	-5.798	-0.793	-1.404	2.763	-10.422	-1.952	3.784	-5.31	4.272	6.176	6.467	1.95	7.874	3.784	0.916	-9.775	-1.146	-3.165	-5.798	-0.793	-1.404	-0.609	9.917	-1.753	1.282	6.042	0.122	3.433	9.588	-0.25	0.977	4.028	-0.061	1506611698
-9.697	-1.156	-3.565	-6.348	-1.038	-1.343	2.795	-10.609	-2.065	3.784	-5.31	4.272	6.365	7.333	1.796	6.592	3.906	0.244	-9.697	-1.156	-3.565	-6.348	-1.038	-1.343	-0.784	10.707	-1.108	1.282	6.042	0.122	3.211	9.74	-0.538	0.732	4.211	0	1506611698
-9.321	-1.593	-4.063	-6.409	-1.221	-1.221	2.638	-10.348	-2.468	3.601	-6.348	4.395	6.712	8.148	1.561	4.883	3.357	-0.61	-9.321	-1.593	-4.063	-6.409	-1.221	-1.221	-0.074	10.913	-0.285	1.343	4.944	0.549	2.357	9.861	-0.648	0.488	3.784	-0.122	1506611698
-9.048	-2.059	-4.448	-6.165	-1.343	-1.16	2.417	-9.817	-2.846	3.601	-6.348	4.395	7.19	8.48	1.509	4.089	2.991	-1.038	-9.048	-2.059	-4.448	-6.165	-1.343	-1.16	0.311	10.73	-0.139	1.465	4.822	0.366	2.818	9.737	-1.197	0.305	3.479	-0.244	1506611698
-8.924	-2.411	-4.693	-6.104	-1.404	-1.221	2.275	-9.497	-3.121	4.028	-7.446	3.235	7.369	8.48	1.113	3.723	3.662	-0.671	-8.924	-2.411	-4.693	-6.104	-1.404	-1.221	0.284	10.578	-0.379	0.977	5.066	0.427	3.005	9.804	-1.596	-0.122	4.578	-0.061	1506611698
-8.967	-2.604	-4.754	-6.165	-1.587	-1.221	2.293	-9.449	-3.403	3.601	-7.629	2.808	7.149	8.408	0.815	3.54	4.089	-0.427	-8.967	-2.604	-4.754	-6.165	-1.587	-1.221	0.146	10.466	-0.639	0.122	4.883	0.671	2.162	9.99	-1.8	-0.549	4.822	0.183	1506611698
-8.855	-2.923	-4.712	-5.859	-1.526	-1.038	2.402	-9.188	-3.425	2.625	-7.385	2.502	6.697	8.18	0.761	3.54	4.272	-0.549	-8.855	-2.923	-4.712	-5.859	-1.526	-1.038	-0.109	10.277	-0.762	-0.305	4.761	0.854	1.022	10.109	-1.689	-0.671	3.967	0.122	1506611698
-8.74	-2.823	-4.612	-5.432	-1.526	-1.038	2.614	-8.689	-3.065	1.404	-6.775	2.136	6.489	7.91	0.653	3.357	4.578	-1.038	-8.74	-2.823	-4.612	-5.432	-1.526	-1.038	-0.109	10.277	-0.762	-0.488	4.883	1.038	1.146	10.074	-1.73	-0.793	3.235	0	1506611698
-8.75	-2.361	-4.717	-5.371	-1.465	-1.038	2.859	-8.336	-2.382	0.244	-5.859	1.709	6.348	7.844	0.359	2.93	4.822	-1.404	-8.75	-2.361	-4.717	-5.371	-1.465	-1.038	-0.88	10.098	-0.593	-0.793	4.822	1.221	1.352	10.07	-1.614	-1.038	2.93	0.061	1506611698
-8.86	-2.25	-4.972	-5.493	-1.648	-0.977	2.948	-8.098	-1.708	-0.427	-4.944	1.343	6.142	7.862	-0.053	2.319	4.395	-1.465	-8.86	-2.25	-4.972	-5.493	-1.648	-0.977	-0.729	10.052	-0.353	-0.305	3.906	1.16	0.973	10.174	-1.681	-1.16	2.625	0	1506611698
-8.792	-2.273	-4.98	-5.249	-1.892	-0.854	3.146	-8.186	-1.053	-0.427	-4.944	1.343	6.077	7.872	-0.336	1.709	3.723	-1.465	-8.792	-2.273	-4.98	-5.249	-1.892	-0.854	-0.729	10.052	-0.353	-0.305	3.906	1.16	0.928	10.067	-1.82	-0.916	2.502	-0.244	1506611698
-8.549	-2.387	-4.53	-5.005	-1.892	-0.732	3.285	-8.341	-0.331	-1.282	-3.418	0.854	5.952	7.858	-0.482	1.404	3.235	-1.587	-8.549	-2.387	-4.53	-5.005	-1.892	-0.732	-0.033	9.828	-0.217	0.183	3.723	0.977	1.413	9.964	-1.744	-1.099	3.662	-0.244	1506611698
-9.075	-2.472	-3.714	-4.639	-2.258	-0.488	3.412	-8.376	0.458	-1.709	-3.113	0.549	5.892	7.712	-0.483	1.465	3.296	-1.892	-9.075	-2.472	-3.714	-4.639	-2.258	-0.488	-0.063	9.668	-0.142	0.305	4.272	1.221	1.014	9.841	-1.19	-1.465	4.028	-0.122	1506611698
-9.103	-2.202	-2.623	-4.578	-2.075	-0.244	3.613	-8.433	1.395	-2.014	-2.502	0.244	5.748	7.752	-0.274	1.709	3.723	-2.136	-9.103	-2.202	-2.623	-4.578	-2.075	-0.244	-0.063	9.668	-0.142	0.305	4.272	1.221	1.235	9.763	0.207	-1.831	4.089	-0.061	1506611698
-10.305	-1.922	-1.638	-4.883	-1.648	-0.244	3.256	-8.902	1.802	-1.648	-2.686	-0.122	5.424	8.13	0.156	1.892	3.906	-2.136	-10.305	-1.922	-1.638	-4.883	-1.648	-0.244	-0.042	9.945	1.741	0.488	4.272	1.343	2.608	9.678	1.227	-2.563	4.944	0.671	1506611698
-11.44	-2.158	-1.02	-4.639	-3.296	0.183	3.051	-10.258	1.445	-0.305	-4.089	-0.183	4.875	9.173	0.574	1.77	3.235	-1.953	-11.44	-2.158	-1.02	-4.639	-3.296	0.183	1.288	11.074	3.21	0.916	4.333	1.648	3.753	10.191	1.104	-3.296	6.958	2.014	1506611698
-10.385	-1.664	-1.353	-4.333	-3.113	0.732	3.283	-10.483	0.52	1.16	-5.432	-0.61	4.405	10.775	0.715	0.977	1.892	-1.587	-10.385	-1.664	-1.353	-4.333	-3.113	0.732	1.919	10.652	3.653	2.563	4.456	0.366	4.266	9.008	-0.001	-0.854	9.033	2.747	1506611698
-10.344	-2.261	-1.142	-4.883	-2.93	0.488	3.588	-9.824	-0.013	1.526	-5.554	-1.526	4.503	10.992	1.153	1.038	1.221	-0.671	-10.344	-2.261	-1.142	-4.883	-2.93	0.488	1.681	9.993	3.262	1.465	4.517	0.244	5.158	8.966	-1.159	2.563	10.925	2.258	1506611698
-9.695	-2.787	-0.775	-5.31	-1.587	0.183	3.555	-9.93	-0.663	1.221	-5.188	-2.014	4.621	10.537	1.638	1.831	2.686	0.549	-9.695	-2.787	-0.775	-5.31	-1.587	0.183	1.442	9.719	2.585	0.061	4.15	0.366	4.577	10.594	-0.212	2.869	13.794	2.747	1506611698
-9.007	-2.153	0.02	-4.761	-1.099	0.488	3.252	-9.514	-1.208	1.221	-5.188	-2.014	4.018	10.397	1.91	2.136	4.639	1.221	-9.007	-2.153	0.02	-4.761	-1.099	0.488	1.442	9.719	2.585	-0.61	3.784	0.61	1.851	11.279	-0.095	1.465	13.733	5.127	1506611698
-8.179	-1.628	-0.215	-5.981	-1.16	-0.488	3.027	-8.324	-1.089	0.793	-3.906	-2.502	2.814	9.88	1.865	1.77	4.395	1.221	-8.179	-1.628	-0.215	-5.981	-1.16	-0.488	0.898	8.476	2.199	-0.427	3.906	0.305	-1.608	11.027	0.982	2.014	9.155	7.446	1506611698
-8.559	-1.139	-0.248	-5.127	-0.549	-0.183	2.832	-7.712	-0.968	0.549	-3.174	-2.258	2.101	8.946	1.629	1.465	3.174	0.793	-8.559	-1.139	-0.248	-5.127	-0.549	-0.183	0.494	8.425	2.352	-0.61	4.333	0.549	-1.042	11.171	-0.409	1.587	5.005	6.104	1506611698
-9.031	-0.931	-0.482	-4.761	-0.305	0.366	2.651	-7.917	-0.932	0.671	-2.93	-1.892	2.065	8.622	1.247	1.16	3.662	0.305	-9.031	-0.931	-0.482	-4.761	-0.305	0.366	0.494	8.425	2.352	-0.183	4.517	0.854	0.048	10.544	-0.33	0.732	3.723	5.127	1506611698
-9.207	-0.971	-0.519	-4.578	-0.122	0.427	2.604	-8.19	-0.967	0.854	-3.174	-1.526	1.914	8.92	0.822	1.038	3.967	-0.305	-9.207	-0.971	-0.519	-4.578	-0.122	0.427	0.352	9.164	2.75	0.305	4.211	0.854	1.791	9.643	0.213	1.953	5.31	4.883	1506611698
-9.483	-0.732	-0.023	-4.028	-0.183	0.732	2.699	-8.384	-0.951	0.854	-3.723	-1.343	1.967	9.209	0.528	1.16	3.54	-0.854	-9.483	-0.732	-0.023	-4.028	-0.183	0.732	0.215	9.119	2.816	0.427	3.845	0.793	2.108	9.089	0.022	2.197	7.141	3.967	1506611699
-9.696	-0.305	-0.585	-3.906	0.122	0.61	2.951	-8.39	-0.738	0.854	-3.723	-1.343	2.377	9.318	0.516	1.465	3.54	-0.916	-9.696	-0.305	-0.585	-3.906	0.122	0.61	0.19	9.229	2.884	0.427	3.418	0.793	1.82	8.648	0.327	3.113	7.08	3.052	1506611699
-10.05	-0.828	-0.822	-3.845	-0.122	0.305	3.102	-8.592	-0.42	0.61	-2.991	-0.366	2.604	9.479	0.599	1.465	3.418	-0.732	-10.05	-0.828	-0.822	-3.845	-0.122	0.305	0.372	9.715	2.963	0.427	3.296	0.671	1.639	8.989	1.002	3.357	5.066	2.014	1506611699
-10.056	-1.171	-0.306	-3.479	0.549	0.183	3.205	-9.024	-0.138	0.732	-2.502	0.427	2.704	9.918	0.72	1.221	2.869	-0.549	-10.056	-1.171	-0.306	-3.479	0.549	0.183	0.672	10.111	2.945	0.549	2.869	0.549	1.591	9.293	2.104	2.563	3.601	0.732	1506611699
-10.31	-0.7	0.038	-2.441	0.854	0.122	3.205	-9.024	-0.138	0.732	-2.502	0.427	2.906	10.295	0.939	1.16	2.319	-0.549	-10.31	-0.7	0.038	-2.441	0.854	0.122	0.672	10.111	2.945	0.854	2.197	0.488	1.327	9.695	3.054	0.977	3.174	-0.061	1506611699
-11.38	-1.79	-1.461	-2.625	-0.549	-0.366	3.302	-9.204	0.251	0.916	-2.38	1.099	3.23	10.373	1.229	1.282	2.319	-0.488	-11.38	-1.79	-1.461	-2.625	-0.549	-0.366	0.703	10.078	3.08	0.732	1.77	0.793	1.602	8.966	2.566	1.526	-0.244	-0.977	1506611699
-11.293	-3.035	-0.822	-1.587	-0.793	-0.061	3.302	-9.204	0.251	1.16	-2.563	1.648	3.376	10.481	1.483	1.221	2.441	-0.183	-11.293	-3.035	-0.822	-1.587	-0.793	-0.061	0.703	10.078	3.08	0.732	1.77	0.793	1.602	8.966	2.566	1.526	-0.244	-0.977	1506611699
-9.338	-2.073	0.033	-1.404	0	0.061	3.201	-10.212	-0.348	1.465	-2.441	2.014	3.222	10.97	1.611	0.732	1.892	0.061	-9.338	-2.073	0.033	-1.404	0	0.061	0.465	10.573	2.621	0.916	1.404	0.732	3.011	12.031	3.436	-0.916	-0.244	-1.404	1506611699
-9.856	-2.091	-1.839	-1.404	-0.366	-0.427	3.303	-8.899	-0.232	1.038	-1.953	2.014	3.426	11.204	1.574	0.366	1.587	0.183	-9.856	-2.091	-1.839	-1.404	-0.366	-0.427	0.183	9.604	2.382	1.038	1.892	0.732	0.658	9.509	0.675	2.747	-1.16	-1.892	1506611699
-9.339	-2.688	-1.741	-1.465	-0.427	-0.122	3.072	-7.794	-0.103	1.038	-1.953	2.014	3.549	10.341	1.303	-0.061	1.953	0.732	-9.339	-2.688	-1.741	-1.465	-0.427	-0.122	0.183	9.604	2.382	0.488	1.77	0.854	2.299	10.165	-0.624	1.404	-0.732	-1.953	1506611699
-9.231	-2.42	-1.602	-1.526	-0.061	0.366	2.734	-8.253	-0.346	0.61	-2.197	1.343	3.165	9.739	0.86	-0.305	2.136	1.404	-9.231	-2.42	-1.602	-1.526	-0.061	0.366	0.066	10.02	1.616	0.183	1.648	1.16	2.149	9.942	-0.432	1.16	1.465	-1.465	1506611699
-9.381	-2.144	-1.681	-0.977	0.244	0.244	2.754	-8.684	-0.526	0.732	-3.113	0	2.774	10.07	0.453	-0.671	2.014	1.16	-9.381	-2.144	-1.681	-0.977	0.244	0.244	-0.391	10.119	1.763	0.366	2.258	1.282	0.979	9.786	-0.609	1.282	0.488	-1.16	1506611699
-9.353	-1.872	-1.565	-0.61	0.122	0.061	2.93	-8.443	-0.25	0.061	-2.441	-0.244	2.853	10.25	0.043	-0.977	2.197	0.61	-9.353	-1.872	-1.565	-0.61	0.122	0.061	-0.646	9.927	1.857	0.61	2.441	1.282	1.276	9.862	-1.056	1.282	0	-1.16	1506611699
-9.391	-1.509	-1.526	-0.671	-0.061	-0.061	2.993	-8.203	0.133	-0.427	-1.343	-0.244	2.842	10.098	-0.451	-0.916	2.014	0.671	-9.391	-1.509	-1.526	-0.671	-0.061	-0.061	-0.402	9.598	1.91	0.488	2.014	1.343	1.243	9.746	-1.069	0.977	0.305	-1.221	1506611699
-9.384	-1.349	-1.581	-0.732	-0.305	-0.183	2.93	-7.858	0.579	-0.61	-0.427	-0.366	2.714	9.749	-0.706	-0.793	0.977	1.221	-9.384	-1.349	-1.581	-0.732	-0.305	-0.183	-0.237	9.116	1.743	0.183	1.038	1.038	1.154	9.617	-1.133	1.221	0.183	-1.221	1506611699
-9.412	-1.325	-1.591	-0.549	-0.488	-0.366	2.716	-7.888	0.858	-0.61	0	-0.366	2.765	9.204	-0.669	-0.488	0.61	1.587	-9.412	-1.325	-1.591	-0.549	-0.488	-0.366	-0.237	9.116	1.743	-0.122	0.854	0.854	1.108	9.554	-1.004	1.282	0.244	-1.221	1506611699
-9.593	-1.183	-1.676	-0.427	-0.671	-0.244	2.572	-8.123	1.098	-0.61	0	-0.366	2.651	8.911	-0.628	-0.305	0.732	1.465	-9.593	-1.183	-1.676	-0.427	-0.671	-0.244	0.276	9.1	1.244	-0.061	0.671	0.671	1.282	9.525	-1.028	1.099	0	-1.221	1506611699
-9.729	-1.122	-1.589	-0.183	-0.671	-0.183	2.632	-8.239	1.273	-0.793	0.244	0.061	2.444	8.711	-0.5	-0.244	0.366	1.038	-9.729	-1.122	-1.589	-0.183	-0.671	-0.183	0.628	9.166	1.145	0.305	0.549	0.427	1.364	9.769	-1.022	0.732	0.183	-1.038	1506611699
-9.704	-1.104	-1.401	0.183	-0.427	-0.244	2.809	-8.405	1.471	-0.854	0.854	0.183	2.503	8.551	-0.347	-0.061	0	0.366	-9.704	-1.104	-1.401	0.183	-0.427	-0.244	0.628	9.166	1.145	0.61	0.61	0.183	1.282	9.856	-1.13	0.488	-0.488	-0.916	1506611699
-9.555	-0.782	-1.553	0	-0.549	-0.305	2.842	-8.885	1.634	-0.854	0.854	0.183	2.792	8.619	-0.16	0.061	0.061	-0.244	-9.555	-0.782	-1.553	0	-0.549	-0.305	0.959	9.823	1.052	0.793	0.671	0.061	1.512	9.673	-1.133	0.061	-0.671	-0.916	1506611699
-9.953	-0.757	-1.757	-0.244	-0.61	-0.366	2.602	-9.366	1.546	-0.427	0.854	0	3.143	9.088	-0.073	0.183	0	-0.671	-9.953	-0.757	-1.757	-0.244	-0.61	-0.366	1.666	10.355	1.146	0.732	0.61	-0.061	1.512	9.714	-1.548	-0.183	-0.122	-0.793	1506611699
-10.125	-1.16	-1.843	0.061	-0.488	-0.061	2.472	-9.57	1.254	-0.427	0.854	0	3.403	9.532	-0.074	0.366	-0.366	-0.854	-10.125	-1.16	-1.843	0.061	-0.488	-0.061	1.666	10.355	1.146	0.671	0.122	-0.61	0.901	10.174	-1.931	-0.916	-0.671	-0.854	1506611699
-10.384	-0.776	-1.768	0.305	-0.244	0.488	2.472	-9.57	1.254	-0.061	-0.122	-0.366	3.813	9.639	0.175	0.916	-0.305	-1.038	-10.384	-0.776	-1.768	0.305	-0.244	0.488	1.664	10.386	0.956	0.244	-0.244	-0.732	1.037	10.328	-1.954	-1.465	-0.732	-0.854	1506611699
-10.652	-0.78	-1.288	0.122	-0.061	0.488	2.469	-10.293	0.531	0	-0.183	-0.732	4.127	9.814	0.792	1.465	0.183	-1.343	-10.652	-0.78	-1.288	0.122	-0.061	0.488	1.664	10.386	0.956	-0.183	0.244	-0.366	1.4	10.612	-1.692	-1.77	-0.793	-0.732	1506611699
-11.072	-1.305	-1.042	-0.244	-0.244	0.244	2.545	-10.474	0.379	-0.305	0.549	-0.244	4.334	10.354	1.505	1.404	0.488	-1.404	-11.072	-1.305	-1.042	-0.244	-0.244	0.244	1.043	10.588	1.151	0	-0.061	-0.183	1.623	10.799	-0.968	-2.563	-0.793	-0.488	1506611699
-10.359	-2.053	-0.349	-0.061	-0.244	0.366	2.795	-10.2	0.445	-0.305	1.709	0.244	4.272	10.999	1.776	0.732	-0.183	-1.221	-10.359	-2.053	-0.349	-0.061	-0.244	0.366	0.877	10.822	1.701	0.488	-0.366	-0.183	1.873	11.062	0.163	-3.235	0	0.244	1506611700
-8.943	-2.515	0.766	-0.183	0.061	0.427	2.682	-9.326	0.477	-0.122	2.075	0.061	4.358	10.869	1.934	0	-1.099	-0.488	-8.943	-2.515	0.766	-0.183	0.061	0.427	0.995	9.274	2.134	0.244	-1.038	-0.122	1.693	10.606	1.193	-3.662	0.488	1.038	1506611700
-8.544	-2.528	1.59	0.183	0.305	0.61	2.391	-8.489	0.469	0.244	1.282	-0.427	4.347	9.91	2.096	-0.183	-1.038	0.488	-8.544	-2.528	1.59	0.183	0.305	0.61	0.995	9.274	2.134	-0.183	-0.854	0.122	1.005	9.347	1.893	-3.723	0.549	2.136	1506611700
-9.716	-2.092	1.103	0.305	-0.366	-0.061	2.16	-7.963	0.073	0.244	1.282	-0.427	3.996	9.39	2.072	-0.488	-0.732	1.221	-9.716	-2.092	1.103	0.305	-0.366	-0.061	1.501	9.304	3.232	-0.244	-0.061	0.122	0.628	8.671	1.805	-2.747	0.061	3.357	1506611700
-10.275	-1.919	0.719	0.244	-0.977	-0.427	1.877	-8.437	-0.697	1.343	0	-0.671	3.438	9.644	1.834	-0.977	-0.61	1.648	-10.275	-1.919	0.719	0.244	-0.977	-0.427	1.501	9.304	3.232	0.366	0.977	-0.183	-0.427	10.225	1.881	-1.953	0.305	3.052	1506611700
-9.647	-1.641	1.047	0	-0.305	-0.366	1.841	-9.243	-1.493	1.343	0	-0.671	3.04	10.471	1.513	-1.16	-0.977	1.831	-9.647	-1.641	1.047	0	-0.305	-0.366	1.596	10.269	3.311	0.305	0.916	-0.183	-1.51	10.619	2.055	-1.953	0.305	3.052	1506611700
-9.39	-1.169	1.11	-0.244	-0.366	-0.427	1.92	-8.875	-1.985	1.404	-0.366	-0.488	3.131	10.609	1.727	-0.549	-0.366	1.77	-9.39	-1.169	1.11	-0.244	-0.366	-0.427	1.396	10.104	3.261	-0.122	0.305	0.061	-0.339	9.426	1.826	-0.549	-0.549	1.526	1506611700
-9.211	-1.148	1.023	-0.244	0	-0.427	2.062	-8.271	-1.966	1.404	-0.366	-0.488	3.051	9.787	2.007	0.305	0.977	1.77	-9.211	-1.148	1.023	-0.244	0	-0.427	1.107	8.753	3.004	-0.671	0.183	0.122	0.859	8.87	1.816	0.671	2.075	1.282	1506611700
-9.404	-1.221	0.935	-0.183	0.244	-0.244	2.128	-8.433	-1.95	0.61	-0.488	-0.732	2.358	9.251	1.934	0.183	1.099	1.709	-9.404	-1.221	0.935	-0.183	0.244	-0.244	1.107	8.753	3.004	-0.732	0.366	0.122	0.634	8.681	1.712	1.892	2.93	0.671	1506611700
-9.609	-0.983	0.859	0	0.671	0.244	1.904	-8.786	-1.983	-0.061	-0.061	-0.671	1.756	9.143	1.788	-0.183	0.305	1.099	-9.609	-0.983	0.859	0	0.671	0.244	1.266	9.038	2.931	-0.244	0.427	-0.122	0.14	9.137	2.01	2.38	1.404	0.061	1506611700
-9.586	-0.657	0.425	-0.549	0.305	0.244	1.799	-8.915	-1.904	-0.244	-0.732	-0.61	1.686	8.985	1.613	-0.183	-0.122	0.122	-9.586	-0.657	0.425	-0.549	0.305	0.244	1.266	9.038	2.931	-0.244	0.427	-0.122	1.193	9.32	2.257	2.625	0.244	-0.305	1506611700
-9.239	-0.739	0.53	-0.793	0.366	0.183	1.988	-8.946	-1.76	-0.427	-0.793	-0.549	2.145	8.829	1.555	0.183	0.305	-0.793	-9.239	-0.739	0.53	-0.793	0.366	0.183	1.266	9.038	2.931	-0.244	0.427	-0.122	2.03	9.548	2.458	2.197	1.709	-0.061	1506611700
-9.341	-0.926	0.693	-0.916	0.61	0.183	2.156	-8.823	-1.451	-0.671	-0.549	-0.488	2.583	8.866	1.597	0.61	1.16	-1.343	-9.341	-0.926	0.693	-0.916	0.61	0.183	1.181	8.863	3.11	0.183	0.854	0.122	0.84	9.313	2.222	1.038	1.16	-0.488	1506611700
-10.204	-1.519	0.195	-0.732	0.366	0.061	2.236	-8.784	-1.044	-0.793	-0.183	-0.305	2.85	8.973	1.663	0.793	1.465	-1.526	-10.204	-1.519	0.195	-0.732	0.366	0.061	1.062	9.321	2.805	0.183	0.671	0.244	-0.164	9.095	2.722	0.61	-2.014	-1.038	1506611700
-10.084	-2.037	0.26	-0.427	0.549	0.061	2.254	-9.034	-0.666	-0.793	-0.061	-0.061	2.972	9.324	1.682	0.671	1.221	-1.526	-10.084	-2.037	0.26	-0.427	0.549	0.061	1.062	9.321	2.805	0.427	0.549	0.122	-0.124	10.202	1.581	1.404	-2.014	-1.343	1506611700
-9.928	-1.946	-0.062	-0.366	0.305	0.122	2.262	-9.11	-0.364	-0.793	-0.061	-0.061	3.185	9.792	1.647	0.488	0.732	-1.648	-9.928	-1.946	-0.062	-0.366	0.305	0.122	1.284	9.713	2.515	0.671	0.671	0.061	1.19	10.243	0.674	1.282	-1.648	-1.221	1506611700
-9.621	-1.743	-0.251	-0.244	0.305	0	2.415	-8.94	-0.055	-0.732	-0.183	0.244	3.622	9.885	1.696	0.549	0.916	-1.587	-9.621	-1.743	-0.251	-0.244	0.305	0	0.928	9.573	2.351	0.671	0.977	0	1.684	10.2	0.674	1.038	-0.244	-0.977	1506611700
-9.636	-1.704	-0.47	-0.183	0.244	0	2.696	-8.837	0.297	-0.854	0.427	0.916	3.919	9.854	1.731	0.61	1.221	-1.16	-9.636	-1.704	-0.47	-0.183	0.244	0	0.928	9.573	2.351	0.305	1.038	0.122	1.388	9.914	0.872	0.916	0.183	-0.549	1506611700
-9.812	-1.507	-0.48	-0.122	0.244	0.061	2.869	-8.879	0.523	-0.793	1.099	1.16	3.842	9.812	1.682	0.427	1.099	-0.366	-9.812	-1.507	-0.48	-0.122	0.244	0.061	0.451	9.485	2.227	0.183	0.61	0.183	0.827	9.951	1.024	0.305	-0.305	-0.305	1506611700
-9.978	-1.253	-0.535	-0.183	0.122	0	2.901	-9.087	0.647	-0.549	1.404	1.221	3.502	9.799	1.515	0.122	0.305	0.244	-9.978	-1.253	-0.535	-0.183	0.122	0	0.746	9.732	1.828	0.183	0.122	0.183	0.935	9.929	0.573	0.122	-0.305	-0.061	1506611700
-9.875	-1.174	-0.569	-0.305	0	-0.122	2.853	-9.233	0.707	-0.183	1.038	0.977	3.196	9.837	1.322	-0.183	-0.488	0.549	-9.875	-1.174	-0.569	-0.305	0	-0.122	0.746	9.732	1.828	0.366	0	0.061	0.981	9.973	0.196	0.305	-0.061	-0.061	1506611700
-9.861	-1.261	-0.609	-0.244	0	-0.122	2.742	-9.123	0.682	0.183	0.061	0.549	3.098	9.794	1.113	-0.244	-0.916	0.549	-9.861	-1.261	-0.609	-0.244	0	-0.122	1.034	9.772	1.744	0.366	0.122	0.061	0.822	9.902	0.095	0.488	0.183	-0.183	1506611700
-9.868	-1.253	-0.662	-0.183	0.061	-0.122	2.818	-9.038	0.544	0.183	0.061	0.549	3.162	9.656	0.951	-0.122	-0.488	0.488	-9.868	-1.253	-0.662	-0.183	0.061	-0.122	1.41	9.928	1.623	0.244	0.122	0.061	0.921	9.987	0.248	0.488	0.244	-0.122	1506611700
-9.795	-1.054	-0.611	-0.122	0.061	-0.061	2.887	-9.04	0.285	0.671	-0.671	-0.122	3.058	9.709	0.816	0.061	0.061	0.305	-9.795	-1.054	-0.611	-0.122	0.061	-0.061	1.41	9.928	1.623	0.183	0.244	-0.061	1.164	9.989	0.309	0.244	0.244	0	1506611700
-9.856	-0.837	-0.694	-0.244	0.061	-0.061	2.841	-8.794	0.057	0.61	-0.549	-0.244	2.957	9.792	0.833	0.183	0.183	0.061	-9.856	-0.837	-0.694	-0.244	0.061	-0.061	1.176	9.664	1.585	0.061	0.305	-0.122	1.151	9.912	0.115	0.244	0.183	0.061	1506611700
-9.912	-0.892	-0.732	-0.244	-0.061	-0.122	2.741	-8.607	-0.15	0.488	-0.366	-0.244	3.012	9.591	0.983	0.366	0.488	-0.183	-9.912	-0.892	-0.732	-0.244	-0.061	-0.122	1.168	9.673	1.568	0	0.305	-0.122	1.17	9.908	0.035	0.244	0.061	0	1506611701
-9.828	-0.989	-0.775	-0.244	-0.061	-0.061	2.622	-8.668	-0.325	0.488	-0.366	-0.244	2.986	9.589	1.119	0.366	0.488	-0.305	-9.828	-0.989	-0.775	-0.244	-0.061	-0.061	1.168	9.673	1.568	0.061	0.244	-0.061	1.247	9.904	-0.037	0.305	0.183	0	1506611701
-9.784	-0.991	-0.786	-0.183	0	0	2.576	-8.702	-0.469	0.244	-0.366	-0.244	3.036	9.701	1.238	0.244	0.305	-0.366	-9.784	-0.991	-0.786	-0.183	0	0	1.294	9.774	1.576	0.061	0.183	-0.122	1.318	9.904	-0.071	0.183	0.183	0.061	1506611701
-9.832	-0.974	-0.766	-0.183	0	-0.061	2.564	-8.654	-0.537	0.061	-0.305	-0.183	3.146	9.676	1.329	0.183	0.183	-0.427	-9.832	-0.974	-0.766	-0.183	0	-0.061	1.342	9.549	1.571	0	0.122	-0.122	1.245	9.927	-0.152	0.061	0.122	0.122	1506611701
-9.833	-0.973	-0.786	-0.122	0.061	-0.061	2.536	-8.699	-0.467	0.061	-0.305	-0.183	3.249	9.551	1.383	0.122	0.244	-0.427	-9.833	-0.973	-0.786	-0.122	0.061	-0.061	1.342	9.549	1.571	-0.061	0.122	-0.122	1.154	9.921	-0.189	0.061	0.122	0.122	1506611701
-9.804	-0.956	-0.775	-0.061	0	-0.061	2.531	-8.795	-0.318	-0.305	0	-0.061	3.263	9.568	1.397	0.061	0.122	-0.427	-9.804	-0.956	-0.775	-0.061	0	-0.061	1.249	9.625	1.54	-0.061	0.122	-0.122	1.197	9.904	-0.245	0.061	0	0.061	1506611701
-9.804	-0.932	-0.799	-0.061	0.061	-0.061	2.543	-8.803	-0.12	-0.366	0.061	0	3.295	9.624	1.347	-0.061	0	-0.427	-9.804	-0.932	-0.799	-0.061	0.061	-0.061	1.223	9.617	1.549	0	0.061	-0.122	1.201	9.877	-0.206	0.061	0.061	0	1506611701
-9.814	-0.874	-0.784	-0.061	0.061	-0.061	2.59	-8.801	0.085	-0.366	0.183	0.061	3.344	9.604	1.264	-0.122	-0.061	-0.305	-9.814	-0.874	-0.784	-0.061	0.061	-0.061	1.223	9.617	1.549	0.061	0.061	-0.122	1.279	9.866	-0.181	0.061	0.122	0	1506611701
-9.824	-0.845	-0.758	-0.122	0.061	-0.061	2.613	-8.851	0.275	-0.305	0.244	0.122	3.396	9.618	1.165	-0.122	-0.122	-0.244	-9.824	-0.845	-0.758	-0.122	0.061	-0.061	1.205	9.65	1.556	0	0	-0.061	1.316	9.873	-0.157	0	0.061	0	1506611701
-9.807	-0.915	-0.758	-0.122	0.122	-0.061	2.614	-8.859	0.39	-0.305	0.244	0.122	3.401	9.649	1.097	-0.061	-0.061	-0.122	-9.807	-0.915	-0.758	-0.122	0.122	-0.061	1.225	9.673	1.544	0	0	-0.061	1.33	9.875	-0.164	0.061	0	0	1506611701
-9.81	-0.925	-0.766	-0.122	0.061	-0.061	2.628	-8.851	0.433	-0.244	0.244	0.122	3.376	9.64	1.023	0	-0.061	0	-9.81	-0.925	-0.766	-0.122	0.061	-0.061	1.225	9.673	1.544	0	0	-0.061	1.355	9.869	-0.144	0.061	0	0	1506611701
-9.817	-0.943	-0.786	-0.061	0	-0.061	2.628	-8.874	0.368	0.061	-0.061	0	3.296	9.592	1.005	0.061	-0.061	0.061	-9.817	-0.943	-0.786	-0.061	0	-0.061	1.26	9.644	1.501	0	0	-0.061	1.348	9.857	-0.095	0	0	0	1506611701
-9.848	-0.908	-0.788	-0.061	0	0	2.608	-8.874	0.236	0.183	-0.183	-0.061	3.231	9.572	1.011	0.122	0	0.061	-9.848	-0.908	-0.788	-0.061	0	0	1.174	9.628	1.549	0.061	0.122	-0.061	1.339	9.856	-0.087	0	-0.061	0.061	1506611701
-9.842	-0.897	-0.843	-0.061	0	0	2.594	-8.843	0.11	0.183	-0.183	-0.061	3.216	9.576	1.044	0.122	0.061	0.061	-9.842	-0.897	-0.843	-0.061	0	0	1.174	9.628	1.549	0.061	0.122	-0.061	1.322	9.879	-0.182	0	-0.061	0.061	1506611701
-9.796	-0.906	-0.874	-0.061	0	-0.061	2.554	-8.827	-0.028	0.183	-0.122	-0.061	3.171	9.642	1.092	0.122	0	0.122	-9.796	-0.906	-0.874	-0.061	0	-0.061	1.108	9.654	1.59	0.061	0.061	-0.061	1.308	9.877	-0.199	0.061	-0.061	-0.061	1506611701
-9.794	-0.935	-0.859	-0.061	0	0	2.537	-8.793	-0.084	0.183	-0.122	-0.061	3.141	9.695	1.148	0.061	0	0.183	-9.794	-0.935	-0.859	-0.061	0	0	1.209	9.668	1.58	0	-0.061	-0.061	1.363	9.868	-0.183	0	-0.061	-0.061	1506611701
-9.806	-0.924	-0.866	-0.061	-0.061	0	2.547	-8.754	-0.121	0.122	-0.122	0	3.12	9.692	1.201	0.061	-0.061	0.183	-9.806	-0.924	-0.866	-0.061	-0.061	0	1.209	9.668	1.58	0	-0.061	0	1.391	9.862	-0.159	0	-0.061	-0.061	1506611701
-9.835	-0.967	-0.873	-0.061	0	0	2.573	-8.778	-0.134	0	0	0.061	3.095	9.615	1.239	0	0	0.122	-9.835	-0.967	-0.873	-0.061	0	0	1.207	9.601	1.546	0	-0.061	0	1.342	9.86	-0.208	0	-0.061	-0.061	1506611701
-9.807	-0.991	-0.87	-0.061	0	0	2.617	-8.838	-0.115	0	-0.061	0	3.027	9.628	1.232	0	0	0.061	-9.807	-0.991	-0.87	-0.061	0	0	1.219	9.644	1.53	0.061	-0.061	0	1.293	9.884	-0.234	0	0	-0.061	1506611701
-9.781	-0.999	-0.859	-0.061	0	0	2.656	-8.845	-0.087	0	-0.061	0	3.062	9.661	1.182	-0.061	0	-0.061	-9.781	-0.999	-0.859	-0.061	0	0	1.239	9.686	1.554	0.061	0	0	1.287	9.884	-0.232	0	0	-0.061	1506611701
-9.781	-0.983	-0.84	-0.061	0	0	2.658	-8.819	0	-0.061	-0.122	-0.061	3.114	9.649	1.14	-0.061	0	-0.061	-9.781	-0.983	-0.84	-0.061	0	0	1.223	9.67	1.538	0	-0.061	0	1.281	9.877	-0.211	0	0	0	1506611701
-9.811	-0.973	-0.858	-0.122	0	-0.061	2.647	-8.819	0.056	-0.061	0	-0.061	3.146	9.617	1.121	-0.061	0	-0.061	-9.811	-0.973	-0.858	-0.122	0	-0.061	1.245	9.661	1.498	0	-0.061	0	1.299	9.862	-0.213	0	0	0	1506611701
-9.822	-1.004	-0.843	-0.061	0	-0.061	2.614	-8.841	0.087	0	0	-0.061	3.146	9.607	1.064	-0.061	-0.061	-0.061	-9.822	-1.004	-0.843	-0.061	0	-0.061	1.245	9.661	1.498	0	-0.061	-0.061	1.282	9.875	-0.234	-0.061	0	0	1506611701
-9.812	-1.004	-0.835	-0.061	0	-0.061	2.588	-8.863	0.111	0	-0.061	-0.061	3.179	9.611	0.989	0	-0.061	-0.122	-9.812	-1.004	-0.835	-0.061	0	-0.061	1.274	9.69	1.517	0.061	0	-0.061	1.251	9.88	-0.207	-0.061	0	0	1506611701
-9.814	-0.983	-0.818	-0.061	0	-0.061	2.561	-8.856	0.105	0	-0.061	-0.061	3.21	9.599	0.976	0.061	0	-0.061	-9.814	-0.983	-0.818	-0.061	0	-0.061	1.206	9.67	1.504	0	0	-0.061	1.235	9.873	-0.188	0	0	0	1506611701
-9.813	-0.975	-0.817	-0.061	0	-0.061	2.539	-8.853	0.072	0	0	0	3.218	9.603	0.983	0.061	0	-0.061	-9.813	-0.975	-0.817	-0.061	0	-0.061	1.206	9.67	1.504	0.061	0	-0.122	1.267	9.878	-0.178	-0.061	0.061	0	1506611702
-9.81	-0.983	-0.825	-0.061	0	-0.061	2.501	-8.826	0.049	0	0	0	3.223	9.633	1.002	0.061	-0.061	-0.061	-9.81	-0.983	-0.825	-0.061	0	-0.061	1.201	9.689	1.501	0.061	0	-0.122	1.269	9.871	-0.188	-0.061	0.061	0	1506611702
-9.798	-0.964	-0.834	0	0	-0.061	2.489	-8.784	0.031	0	0	0.061	3.242	9.658	1.011	0.061	-0.061	0	-9.798	-0.964	-0.834	0	0	-0.061	1.175	9.705	1.501	0.061	0	-0.122	1.299	9.88	-0.161	-0.061	-0.061	0	1506611702
-9.795	-0.949	-0.83	-0.061	0	-0.061	2.539	-8.768	0.006	0	0	0.061	3.218	9.661	1.067	0.061	-0.061	0	-9.795	-0.949	-0.83	-0.061	0	-0.061	1.163	9.707	1.488	0	0	-0.061	1.318	9.861	-0.136	-0.061	-0.061	0	1506611702
-9.823	-0.945	-0.83	0	0	-0.061	2.579	-8.77	-0.029	0	0	0.061	3.206	9.68	1.116	0.061	-0.061	0.061	-9.823	-0.945	-0.83	0	0	-0.061	1.159	9.708	1.498	0	0	-0.061	1.321	9.853	-0.13	0	0	0	1506611702
-9.817	-0.957	-0.841	0	0	-0.061	2.591	-8.781	-0.059	0	-0.061	0.061	3.162	9.701	1.168	0	-0.061	0	-9.817	-0.957	-0.841	0	0	-0.061	1.181	9.723	1.492	0	0	-0.061	1.287	9.863	-0.15	-0.061	0	0	1506611702
-9.789	-0.951	-0.853	0	0	-0.061	2.633	-8.801	-0.02	-0.061	-0.061	0	3.164	9.728	1.172	0	-0.061	0	-9.789	-0.951	-0.853	0	0	-0.061	1.192	9.738	1.486	0	0	-0.061	1.303	9.868	-0.156	0	0	-0.061	1506611702
-9.81	-0.94	-0.866	-0.061	0	-0.061	2.633	-8.792	-0.008	-0.061	-0.061	-0.061	3.146	9.695	1.174	-0.061	0	0	-9.81	-0.94	-0.866	-0.061	0	-0.061	1.197	9.704	1.488	-0.061	0	0	1.327	9.863	-0.142	0	-0.061	0	1506611702
-9.788	-0.93	-0.848	-0.061	0	-0.061	2.609	-8.784	0.008	-0.061	-0.061	-0.061	3.12	9.683	1.157	-0.061	-0.061	-0.061	-9.788	-0.93	-0.848	-0.061	0	-0.061	1.206	9.667	1.475	-0.061	-0.061	0	1.358	9.867	-0.128	0	-0.061	0	1506611702
-9.82	-0.912	-0.863	-0.122	0	-0.061	2.606	-8.821	0.033	-0.061	-0.061	-0.061	3.143	9.644	1.133	-0.061	0	-0.061	-9.82	-0.912	-0.863	-0.122	0	-0.061	1.206	9.667	1.475	-0.061	0.061	0	1.312	9.859	-0.153	0	-0.061	0	1506611702
-9.802	-0.953	-0.87	-0.061	0	-0.061	2.595	-8.857	0	-0.061	-0.061	-0.061	3.155	9.628	1.068	-0.122	0.061	-0.122	-9.802	-0.953	-0.87	-0.061	0	-0.061	1.16	9.689	1.48	-0.061	0	0	1.366	9.863	-0.172	-0.061	0.061	0	1506611702
-9.792	-0.988	-0.863	-0.061	0	-0.061	2.57	-8.862	0.006	-0.061	-0.061	-0.122	3.177	9.653	1.038	-0.061	0	-0.122	-9.792	-0.988	-0.863	-0.061	0	-0.061	1.159	9.652	1.531	-0.061	0	0	1.343	9.868	-0.199	-0.061	0	0	1506611702
-9.792	-1.012	-0.865	-0.061	0	-0.061	2.512	-8.85	0.035	-0.061	-0.061	-0.061	3.222	9.607	0.985	-0.061	0.061	-0.061	-9.792	-1.012	-0.865	-0.061	0	-0.061	1.159	9.652	1.531	-0.061	0	0	1.325	9.86	-0.177	0	0	0	1506611702
-9.781	-0.992	-0.86	-0.061	0	0	2.488	-8.868	0.022	0	-0.061	-0.061	3.223	9.572	0.982	0	0	0	-9.781	-0.992	-0.86	-0.061	0	0	1.177	9.615	1.497	0	0	0	1.3	9.863	-0.15	-0.061	0	0	1506611702
-9.788	-0.961	-0.842	-0.122	0.061	0	2.489	-8.898	0.017	0	-0.061	0	3.207	9.542	0.969	0	0	0	-9.788	-0.961	-0.842	-0.122	0.061	0	1.202	9.61	1.549	0.061	0.061	-0.061	1.352	9.871	-0.132	-0.061	0.061	0	1506611702
-9.787	-0.928	-0.837	-0.183	0.061	0	2.497	-8.917	0.029	0	-0.061	0	3.211	9.554	0.964	0.061	0	0	-9.787	-0.928	-0.837	-0.183	0.061	0	1.202	9.61	1.549	0.061	0.122	-0.061	1.358	9.859	-0.139	-0.061	0.061	0.061	1506611702
-9.798	-0.944	-0.824	-0.183	0.061	-0.061	2.493	-8.927	0.023	0.122	-0.183	0	3.214	9.573	0.98	0.061	0.061	0.061	-9.798	-0.944	-0.824	-0.183	0.061	-0.061	1.194	9.641	1.587	0.061	0.122	-0.061	1.327	9.856	-0.169	-0.061	0.061	0	1506611702
-9.802	-0.931	-0.796	-0.244	0	-0.061	2.488	-8.92	-0.014	0.122	-0.183	0	3.196	9.592	1.017	0.122	0	0.061	-9.802	-0.931	-0.796	-0.244	0	-0.061	1.291	9.598	1.585	0.122	0.122	-0.061	1.378	9.859	-0.093	-0.061	0.183	0.061	1506611702
-9.825	-0.955	-0.806	-0.366	0	-0.061	2.468	-8.908	-0.049	0.122	-0.183	0	3.185	9.582	1.064	0.183	0.122	0.061	-9.825	-0.955	-0.806	-0.366	0	-0.061	1.291	9.598	1.585	0.122	0.183	-0.122	1.298	9.85	-0.081	-0.061	0.183	0.061	1506611702
-9.801	-1.014	-0.81	-0.366	0	-0.061	2.426	-8.915	-0.109	0.244	-0.305	-0.061	3.15	9.548	1.104	0.183	0.122	0.061	-9.801	-1.014	-0.81	-0.366	0	-0.061	1.354	9.597	1.583	0.122	0.244	-0.122	1.268	9.881	-0.173	0.061	0.122	0	1506611702
-9.799	-0.985	-0.81	-0.427	0	-0.122	2.379	-8.935	-0.161	0.305	-0.427	-0.122	3.165	9.58	1.119	0.244	0.244	0	-9.799	-0.985	-0.81	-0.427	0	-0.122	1.262	9.639	1.553	0.122	0.305	-0.122	1.282	9.855	-0.103	0.122	0.183	0	1506611702
-9.813	-0.997	-0.81	-0.488	0	-0.122	2.379	-8.935	-0.161	0.305	-0.427	-0.122	3.165	9.609	1.159	0.244	0.305	0	-9.813	-0.997	-0.81	-0.488	0	-0.122	1.262	9.639	1.553	0.183	0.366	-0.061	1.314	9.86	-0.102	0.183	0.244	0	1506611702
-9.789	-1.077	-0.782	-0.488	0.122	-0.061	2.265	-8.978	-0.13	0.366	-0.671	-0.183	3.208	9.607	1.177	0.183	0.305	0	-9.789	-1.077	-0.782	-0.488	0.122	-0.061	1.197	9.612	1.554	0.183	0.427	-0.061	1.297	9.878	-0.111	0.183	0.244	0	1506611702
-9.799	-1.044	-0.736	-0.488	0.183	-0.061	2.401	-8.97	-0.019	1.282	-0.549	-0.732	3.238	9.593	1.123	0.183	0.366	0.061	-9.799	-1.044	-0.736	-0.488	0.183	-0.061	1.296	9.686	1.486	0.244	0.488	-0.061	1.287	9.869	-0.148	0.244	0.244	0	1506611702
-9.908	-0.956	-0.711	-0.549	0	-0.061	2.494	-9.048	0.333	1.282	-0.549	-0.732	3.249	9.595	1.01	0.244	0.427	0.061	-9.908	-0.956	-0.711	-0.549	0	-0.061	1.296	9.686	1.486	0.244	0.61	-0.122	1.209	9.868	-0.141	0.244	0.244	-0.061	1506611702
-9.902	-0.964	-0.847	-0.671	-0.061	-0.305	2.589	-9.055	0.653	1.526	-1.282	-0.916	3.261	9.606	0.915	0.305	0.488	0.061	-9.902	-0.964	-0.847	-0.671	-0.061	-0.305	1.39	9.743	1.452	0.183	0.732	-0.183	1.119	9.832	-0.132	0.61	0.122	-0.183	1506611703
-9.875	-0.944	-1.065	-0.977	-0.305	-0.549	2.663	-9.11	0.867	1.526	-1.587	-0.977	3.241	9.66	0.799	0.427	0.671	0	-9.875	-0.944	-1.065	-0.977	-0.305	-0.549	1.896	9.983	1.243	0.122	0.916	-0.244	1.04	9.89	-0.51	0.671	0.183	-0.244	1506611703
-9.526	-0.815	-1.361	-1.221	-0.061	-0.793	2.489	-8.982	0.882	1.526	-1.587	-0.977	3.231	9.71	0.757	0.671	0.793	-0.183	-9.526	-0.815	-1.361	-1.221	-0.061	-0.793	1.896	9.983	1.243	0.061	1.099	-0.427	0.849	9.884	-0.699	0.793	0.305	-0.427	1506611703
-9.57	-0.73	-1.709	-1.526	-0.061	-0.854	2.393	-8.75	0.864	1.282	-2.441	-0.671	3.231	9.64	0.799	0.854	1.16	-0.427	-9.57	-0.73	-1.709	-1.526	-0.061	-0.854	2.054	9.906	1.028	-0.183	1.465	-0.61	0.995	9.756	-1.05	0.916	0.366	-0.61	1506611703
-9.723	-0.64	-1.915	-1.892	-0.061	-0.671	2.26	-8.653	0.775	1.16	-2.686	-0.549	3.23	9.563	0.895	1.038	1.526	-0.732	-9.723	-0.64	-1.915	-1.892	-0.061	-0.671	1.718	9.719	0.434	-0.305	1.831	-0.61	1.525	9.789	-1.251	0.732	0.732	-0.61	1506611703
-9.832	-0.616	-1.955	-2.136	0	-0.61	2.214	-8.631	0.678	1.16	-2.686	-0.549	3.261	9.512	0.985	1.038	1.892	-1.16	-9.832	-0.616	-1.955	-2.136	0	-0.61	1.718	9.719	0.434	-0.488	2.136	-0.61	2.011	9.82	-1.306	0.61	1.404	-0.488	1506611703
-9.865	-0.683	-1.977	-2.319	-0.122	-0.61	2.176	-8.67	0.758	0.671	-2.441	0.122	3.368	9.54	0.98	0.916	2.197	-1.465	-9.865	-0.683	-1.977	-2.319	-0.122	-0.61	1.275	9.775	0.266	-0.488	2.502	-0.427	1.827	9.884	-1.333	0.427	1.343	-0.427	1506611703
-9.765	-0.797	-1.969	-2.38	-0.122	-0.549	2.134	-8.495	0.989	0.671	-2.441	0.122	3.651	9.765	0.97	0.671	2.563	-1.709	-9.765	-0.797	-1.969	-2.38	-0.122	-0.549	0.115	9.835	0.334	-0.488	2.563	-0.183	1.833	9.896	-1.342	0.244	1.343	-0.427	1506611703
-9.752	-0.877	-2.027	-2.38	-0.244	-0.549	2.206	-8.335	1.215	0.488	-2.258	0.732	3.856	9.845	0.841	0.366	2.686	-1.709	-9.752	-0.877	-2.027	-2.38	-0.244	-0.549	0.115	9.835	0.334	-0.366	2.441	0.061	1.719	9.86	-1.292	0.061	1.282	-0.366	1506611703
-9.703	-0.903	-2.121	-2.38	-0.427	-0.549	2.427	-8.183	1.439	0.61	-2.319	1.709	3.988	9.82	0.674	0.183	2.38	-1.282	-9.703	-0.903	-2.121	-2.38	-0.427	-0.549	-0.087	9.833	0.556	-0.244	2.197	0.244	1.702	9.826	-1.284	-0.061	1.404	-0.366	1506611703
-9.689	-0.995	-2.249	-2.38	-0.488	-0.488	2.644	-8.224	1.548	0.61	-2.319	1.709	4.067	9.795	0.37	0	2.319	-0.854	-9.689	-0.995	-2.249	-2.38	-0.488	-0.488	-0.036	9.886	0.717	-0.305	2.075	0.488	1.707	9.78	-1.403	-0.122	1.526	-0.427	1506611703
-9.71	-1.074	-2.311	-2.441	-0.549	-0.427	2.83	-8.431	1.552	0.671	-2.441	2.319	4.051	9.767	0.06	0	2.258	-0.244	-9.71	-1.074	-2.311	-2.441	-0.549	-0.427	-0.036	9.886	0.717	-0.427	2.014	0.61	1.683	9.823	-1.481	-0.122	1.526	-0.427	1506611703
-9.691	-1.139	-2.352	-2.441	-0.671	-0.366	3.108	-8.63	1.531	0.671	-2.441	2.319	3.908	9.774	-0.203	0	2.197	0.244	-9.691	-1.139	-2.352	-2.441	-0.671	-0.366	0.028	9.903	0.687	-0.305	1.953	0.732	1.462	9.844	-1.491	-0.305	1.709	-0.427	1506611703
-9.647	-1.205	-2.464	-2.441	-0.793	-0.488	3.408	-8.689	1.529	0.671	-2.625	2.197	3.773	9.714	-0.329	0	2.258	0.549	-9.647	-1.205	-2.464	-2.441	-0.793	-0.488	0.356	9.841	0.518	-0.183	1.892	0.732	1.293	9.85	-1.536	-0.427	1.526	-0.488	1506611703
-9.619	-1.255	-2.555	-2.319	-0.854	-0.488	3.408	-8.689	1.529	0.61	-2.747	1.709	3.547	9.61	-0.531	0.122	2.197	0.671	-9.619	-1.255	-2.555	-2.319	-0.854	-0.488	0.356	9.841	0.518	-0.122	1.892	0.732	1.243	9.831	-1.644	-0.427	1.526	-0.488	1506611703
-9.568	-1.202	-2.586	-2.258	-0.977	-0.488	3.691	-8.583	1.516	0.366	-2.686	0.244	3.411	9.539	-0.685	0.183	2.197	0.671	-9.568	-1.202	-2.586	-2.258	-0.977	-0.488	0.532	9.833	0.465	-0.061	2.014	0.671	1.257	9.845	-1.595	-0.854	1.831	-0.61	1506611703
-9.597	-1.111	-2.725	-2.197	-1.221	-0.427	3.537	-8.433	1.55	0.183	-2.747	-0.244	3.4	9.472	-0.73	0.244	2.197	0.61	-9.597	-1.111	-2.725	-2.197	-1.221	-0.427	0.581	9.81	0.401	0	2.014	0.549	1.12	9.865	-1.562	-1.099	1.709	-0.671	1506611703
-9.544	-0.999	-2.918	-2.075	-1.282	-0.183	3.37	-8.308	1.654	0.183	-2.747	-0.244	3.369	9.345	-0.72	0.427	2.258	0.488	-9.544	-0.999	-2.918	-2.075	-1.282	-0.183	0.577	9.732	0.298	-0.061	2.014	0.549	1.251	9.88	-1.802	-1.099	1.709	-0.671	1506611703
-9.527	-0.976	-2.82	-2.136	-1.343	0.061	3.291	-8.324	1.754	0	-2.625	-0.488	3.254	9.29	-0.65	0.427	2.136	0.305	-9.527	-0.976	-2.82	-2.136	-1.343	0.061	0.487	9.682	0.203	0	2.014	0.61	1.664	9.951	-1.883	-1.77	1.953	-0.671	1506611703
-9.368	-1.132	-2.369	-2.319	-1.221	0.122	3.234	-8.739	1.864	-0.183	-2.319	-0.61	3.201	9.292	-0.5	0.366	1.953	0.183	-9.368	-1.132	-2.369	-2.319	-1.221	0.122	0.254	9.758	0.22	0.122	2.075	0.671	1.759	10.044	-1.084	-2.625	2.563	-0.488	1506611703
-9.956	-1.023	-1.998	-2.625	-0.793	0.244	3.108	-9.472	2.084	-0.366	-1.831	-0.732	3.36	9.684	-0.389	0.183	1.587	0.183	-9.956	-1.023	-1.998	-2.625	-0.793	0.244	0.145	10.116	0.41	-0.305	2.136	0.732	1.585	9.982	-0.315	-3.296	2.93	-0.183	1506611703
-10.257	-1.549	-1.493	-2.441	-0.427	0.366	2.897	-10.012	1.989	-0.305	-1.587	-0.793	3.206	10.201	-0.388	-0.122	0.977	0.427	-10.257	-1.549	-1.493	-2.441	-0.427	0.366	0.502	10.506	1.437	0.244	1.709	0.427	1.107	10.543	0.401	-3.296	2.93	-0.183	1506611703
-10.064	-2.452	-0.572	-2.441	-0.916	0.61	2.844	-9.789	1.81	0.916	-2.38	-1.282	3.402	10.314	-0.151	-0.122	0.427	0.61	-10.064	-2.452	-0.572	-2.441	-0.916	0.61	1.192	10.46	2.305	0.671	1.77	0.183	0.666	10.989	1.305	-4.028	2.258	0.244	1506611703
-10.056	-2.725	0.877	-2.502	-0.977	0.488	2.586	-9.232	1.329	0.916	-2.38	-1.282	3.825	9.932	0.419	0.427	1.038	0.671	-10.056	-2.725	0.877	-2.502	-0.977	0.488	1.196	9.579	2.565	0.366	1.831	0.549	1.337	10.244	2.11	-4.578	2.502	0.793	1506611703
-11.076	-2.687	1.345	-2.136	-1.892	0.183	2.292	-8.996	0.746	1.343	-2.563	-1.465	4.046	9.391	1.107	0.793	2.441	0.977	-11.076	-2.687	1.345	-2.136	-1.892	0.183	0.991	8.947	2.862	0.305	2.441	0.854	1.325	9.074	2.438	-4.578	2.502	0.793	1506611703
-10.149	-2.419	1.471	-1.77	-1.038	0.366	2.053	-9.25	0.056	1.831	-2.747	-0.366	3.609	9.749	1.482	0.549	2.869	1.221	-10.149	-2.419	1.471	-1.77	-1.038	0.366	0.853	9.533	3.048	0.916	3.174	0.854	0.909	8.946	2.537	-0.977	1.953	2.197	1506611704
-9.038	-2.054	1.037	-1.892	-0.122	0.488	2.101	-8.942	-0.483	1.831	-2.747	-0.366	3.049	10.789	1.409	0	1.831	1.404	-9.038	-2.054	1.037	-1.892	-0.122	0.488	0.725	10.448	3.131	1.221	3.357	0.549	2.071	8.397	1.748	-0.977	1.953	2.197	1506611704
-8.849	-1.516	0.529	-2.075	-0.061	0.122	2.241	-8.219	-0.816	1.526	-2.197	0.793	2.895	10.975	1.266	-0.061	1.221	1.77	-8.849	-1.516	0.529	-2.075	-0.061	0.122	0.599	10.129	3.31	0.671	2.747	0.488	1.843	9.257	1.286	1.831	4.944	3.784	1506611704
-8.711	-1.281	0.122	-2.258	-0.061	0.061	2.31	-8.146	-1.101	1.282	-2.075	0.671	2.832	10.247	1.247	0.427	1.953	2.38	-8.711	-1.281	0.122	-2.258	-0.061	0.061	0.557	9.287	3.133	0	2.441	0.549	0.535	9.728	1.958	1.77	4.639	4.639	1506611704
-9.122	-1.215	0.087	-2.563	0.061	0.061	2.31	-8.146	-1.101	1.282	-2.075	0.671	2.281	9.79	1.243	0.793	2.563	2.502	-9.122	-1.215	0.087	-2.563	0.061	0.061	0.563	9.058	2.862	-0.244	2.258	0.488	0.541	9.895	2.346	1.526	3.967	4.456	1506611704
-9.696	-1.014	0.056	-2.686	-0.061	0.061	2.28	-8.725	-1.518	0.793	-2.38	0.61	1.513	9.482	1.134	0.732	2.258	1.953	-9.696	-1.014	0.056	-2.686	-0.061	0.061	0.788	8.991	2.665	-0.122	2.075	0.427	0.895	9.849	2.549	1.526	4.15	4.028	1506611704
-9.743	-0.725	0.065	-2.747	-0.061	0.061	2.366	-8.955	-1.498	0.366	-2.319	0.732	1.166	9.012	1.053	0.732	1.709	0.977	-9.743	-0.725	0.065	-2.747	-0.061	0.061	1.035	8.931	2.558	0.122	2.014	0.244	0.986	9.917	2.391	1.709	3.418	3.662	1506611704
-9.642	-0.581	0.09	-2.625	0.061	0.122	2.366	-8.955	-1.498	0.366	-2.319	0.732	1.251	8.788	0.967	0.854	1.709	-0.122	-9.642	-0.581	0.09	-2.625	0.061	0.122	1.172	9.05	2.44	0.244	2.136	0.122	1.562	9.725	1.908	1.892	3.357	3.235	1506611704
-9.503	-0.536	0.109	-2.625	0.122	0.183	2.664	-8.709	-0.835	0	-2.136	0.854	1.581	8.825	0.895	1.099	2.014	-1.16	-9.503	-0.536	0.109	-2.625	0.122	0.183	1.11	9.128	2.367	0.244	2.014	-0.061	1.806	9.332	1.602	1.892	3.357	3.235	1506611704
-9.648	-0.589	0.019	-2.563	0.061	0.183	2.781	-8.63	-0.342	-0.427	-1.587	1.099	1.869	8.885	0.895	1.282	1.892	-1.831	-9.648	-0.589	0.019	-2.563	0.061	0.183	1.107	9.165	2.292	0.305	1.831	-0.183	1.75	8.917	1.566	2.197	3.662	2.075	1506611704
-9.926	-0.739	-0.124	-2.563	-0.061	0.061	2.848	-8.698	0.077	-0.427	-1.587	1.099	2.199	9.118	1.007	1.404	1.709	-2.38	-9.926	-0.739	-0.124	-2.563	-0.061	0.061	1.235	9.313	2.251	0.366	1.77	-0.366	2.058	8.75	2.022	2.197	3.662	2.075	1506611704
-10.136	-0.909	-0.164	-2.563	-0.061	-0.061	2.944	-9.021	0.374	-0.244	-1.709	1.404	2.614	9.477	1.244	1.526	1.831	-2.808	-10.136	-0.909	-0.164	-2.563	-0.061	-0.061	1.27	9.513	2.251	0.427	1.892	-0.427	2.687	9.246	2.165	2.014	3.906	1.038	1506611704
-10.176	-0.574	0.006	-2.563	-0.122	-0.061	3.192	-9.369	0.609	-0.244	-1.709	1.404	3.033	9.988	1.452	1.587	2.075	-2.991	-10.176	-0.574	0.006	-2.563	-0.122	-0.061	1.226	9.853	2.227	0.427	1.892	-0.488	3.092	9.642	2.675	1.099	3.235	0.854	1506611704
-10.094	-0.001	0.201	-2.441	0.61	-0.061	3.192	-9.369	0.609	-0.061	-1.892	1.465	3.461	10.441	1.654	1.587	2.319	-2.869	-10.094	-0.001	0.201	-2.441	0.61	-0.061	1.084	10.061	2.306	0.305	1.831	-0.488	2.824	9.469	3.115	1.099	3.235	0.854	1506611704
-10.646	-0.531	-0.551	-2.808	0.122	-0.427	3.601	-9.53	1.069	0.244	-1.709	0.916	3.84	10.584	1.857	1.526	2.502	-2.258	-10.646	-0.531	-0.551	-2.808	0.122	-0.427	0.805	10.058	2.489	0.122	1.709	-0.366	2.168	8.696	2.366	1.465	1.526	-0.183	1506611704
-10.866	-1.817	-0.748	-2.625	-0.488	-0.427	3.549	-9.728	1.001	0.244	-1.709	0.916	3.98	10.698	1.918	1.343	2.441	-1.404	-10.866	-1.817	-0.748	-2.625	-0.488	-0.427	0.709	10.276	2.382	0	1.282	0	1.76	9.3	1.17	2.625	-0.427	-1.526	1506611704
-9.993	-1.939	-0.061	-1.526	-0.061	0.183	3.493	-9.743	0.701	0.977	-2.747	-0.061	4.052	10.944	1.991	0.916	2.38	-0.61	-9.993	-1.939	-0.061	-1.526	-0.061	0.183	0.843	10.411	2.132	0.061	1.221	0.366	1.928	11.031	2.345	1.282	3.235	-1.282	1506611704
-9.5	-1.113	-0.486	-1.77	0.122	0	3.468	-9.336	0.469	0.793	-2.319	-0.61	4.063	10.865	1.997	0.488	2.319	-0.122	-9.5	-1.113	-0.486	-1.77	0.122	0	0.766	10.178	1.912	0.244	1.892	0.671	3.121	10.027	3.448	0	-2.563	-0.793	1506611704
-9.851	-1.437	-1.349	-2.075	-0.244	-0.366	3.324	-8.638	0.429	0.793	-2.319	-0.61	4.091	10.546	1.83	-0.061	2.563	0.366	-9.851	-1.437	-1.349	-2.075	-0.244	-0.366	0.304	9.776	1.928	0.427	2.625	1.038	1.428	9.446	0.126	2.197	-0.244	-1.221	1506611704
-9.387	-1.805	-1.581	-2.441	-0.671	-0.427	2.833	-8.207	0.373	0.854	-1.587	-1.831	3.896	10.251	1.375	-0.671	2.563	1.038	-9.387	-1.805	-1.581	-2.441	-0.671	-0.427	-0.134	9.525	1.705	0.427	2.441	1.526	2.417	9.705	0.128	2.197	-0.244	-1.221	1506611704
-9.24	-2.172	-1.753	-2.502	-0.244	-0.183	2.421	-8.18	0.306	0.854	-1.587	-1.831	3.542	9.99	0.816	-1.038	2.38	1.648	-9.24	-2.172	-1.753	-2.502	-0.244	-0.183	-0.065	9.396	1.199	0.305	2.319	1.77	2.074	9.698	-0.164	1.892	1.77	-1.343	1506611704
-9.554	-2.183	-1.907	-2.136	-0.061	0	2.25	-8.993	0.353	0.854	-2.502	-2.686	3.14	9.856	0.196	-1.221	2.014	1.953	-9.554	-2.183	-1.907	-2.136	-0.061	0	0.272	9.637	0.903	0.244	2.808	1.892	1.531	9.826	-0.717	1.77	1.282	-0.977	1506611704
-9.47	-1.699	-1.924	-2.075	0.183	0.122	2.082	-9.701	0.756	0.793	-2.747	-3.235	2.93	10.246	-0.446	-1.404	2.014	1.831	-9.47	-1.699	-1.924	-2.075	0.183	0.122	0.366	10.404	0.751	0.549	3.479	1.831	1.369	9.918	-0.851	1.465	0.305	-0.977	1506611704
-9.487	-1.054	-1.952	-2.258	0.183	-0.061	1.992	-9.325	1.298	0.61	-2.136	-3.174	3.043	10.602	-0.957	-1.404	2.563	1.404	-9.487	-1.054	-1.952	-2.258	0.183	-0.061	0.208	10.606	0.769	0.305	3.113	1.831	1.576	9.848	-1.371	1.282	0.244	-0.916	1506611704
-9.515	-0.925	-1.884	-2.563	-0.183	-0.366	1.913	-8.595	1.957	0.488	-1.16	-2.625	3.067	10.105	-1.296	-0.916	2.686	1.221	-9.515	-0.925	-1.884	-2.563	-0.183	-0.366	0.158	10.033	0.935	0.427	2.808	1.709	1.619	9.726	-1.515	1.16	0.549	-1.099	1506611704
-9.467	-1.314	-1.761	-2.686	-0.427	-0.549	1.913	-8.595	1.957	0.488	-1.16	-2.625	2.984	9.452	-1.378	-0.305	2.197	1.526	-9.467	-1.314	-1.761	-2.686	-0.427	-0.549	0.368	9.467	1.014	0.366	2.38	1.343	1.59	9.587	-1.255	1.16	0.549	-1.099	1506611705
-9.5	-1.629	-1.73	-2.563	-0.488	-0.61	1.593	-7.994	2.322	0.732	-0.732	-1.77	2.992	8.928	-1.306	0.183	2.014	1.709	-9.5	-1.629	-1.73	-2.563	-0.488	-0.61	0.699	9.064	0.77	0.305	2.136	0.977	1.103	9.603	-1.048	1.16	1.404	-1.282	1506611705
-9.536	-1.671	-1.768	-2.38	-0.427	-0.549	1.243	-7.736	2.227	1.16	-2.38	0.488	2.871	8.693	-1.217	0.549	2.075	1.587	-9.536	-1.671	-1.768	-2.38	-0.427	-0.549	0.976	9.122	0.493	0.488	2.38	0.671	1.032	9.733	-0.896	0.916	1.343	-1.16	1506611705
-9.575	-1.615	-1.786	-2.136	-0.183	-0.549	1.243	-7.736	2.227	1.16	-2.38	0.488	2.804	8.803	-1.142	0.793	2.136	1.038	-9.575	-1.615	-1.786	-2.136	-0.183	-0.549	1.199	9.533	0.445	0.854	2.747	0.366	1.116	9.777	-1.193	0.732	1.099	-0.977	1506611705
-9.51	-1.418	-1.804	-1.709	-0.061	-0.488	1.827	-8.056	1.59	1.038	-2.319	1.648	2.932	9.118	-1.067	1.038	1.953	0.427	-9.51	-1.418	-1.804	-1.709	-0.061	-0.488	1.192	9.933	0.614	1.221	2.991	-0.061	0.778	9.857	-1.495	0.732	1.099	-0.977	1506611705
-9.634	-1.243	-1.943	-1.282	0	-0.488	1.827	-8.056	1.59	0.793	-2.38	2.686	3.275	9.4	-0.794	1.404	1.709	0.244	-9.634	-1.243	-1.943	-1.282	0	-0.488	0.839	10.066	0.796	1.282	2.808	-0.427	0.664	9.814	-1.69	0.366	0.671	-0.854	1506611705
-9.783	-1.153	-2.013	-0.977	-0.366	-0.549	2.129	-8.173	1.306	0.61	-2.38	3.54	3.701	9.575	-0.311	1.526	1.526	0.488	-9.783	-1.153	-2.013	-0.977	-0.366	-0.549	0.444	9.932	0.843	0.977	2.197	-0.427	1.221	9.769	-1.838	-0.061	0	-0.977	1506611705
-9.85	-0.962	-2.17	-0.854	-0.427	-0.305	2.444	-8.536	1.042	0.488	-2.441	4.028	3.889	9.671	0.197	1.587	1.343	0.854	-9.85	-0.962	-2.17	-0.854	-0.427	-0.305	0.418	9.892	0.776	0.549	1.343	-0.366	1.489	9.82	-1.891	-0.061	0	-0.977	1506611705
-9.903	-0.745	-2.272	-0.671	-0.549	-0.122	3.679	-9.527	0.809	0.488	-2.319	4.272	3.831	9.74	0.738	1.526	1.099	1.099	-9.903	-0.745	-2.272	-0.671	-0.549	-0.122	0.766	9.935	0.651	0.183	0.671	-0.305	1.509	10.023	-1.708	-1.099	0.366	-0.793	1506611705
-10.141	-0.688	-2.298	-0.549	-0.488	0.244	4.561	-9.67	0.91	0.122	-1.953	4.028	3.667	9.726	1.175	1.343	1.099	0.916	-10.141	-0.688	-2.298	-0.549	-0.488	0.244	1.177	9.946	0.51	-0.122	0.366	-0.305	1.382	10.142	-1.549	-1.099	0.366	-0.793	1506611705
-10.447	-0.681	-2.072	-0.732	-0.61	0.427	5.113	-9.786	1.217	-0.244	-1.221	3.113	3.504	9.563	1.395	1.038	1.16	0.305	-10.447	-0.681	-2.072	-0.732	-0.61	0.427	1.394	9.94	0.358	-0.427	0.122	-0.061	1.029	10.405	-1.48	-1.648	0.427	-0.732	1506611705
-10.824	-0.626	-1.961	-1.221	-0.488	0.244	5.163	-10.33	1.486	-0.488	-0.793	1.587	3.32	9.546	1.419	0.732	1.282	-0.549	-10.824	-0.626	-1.961	-1.221	-0.488	0.244	1.681	10.471	0.382	-0.366	0.305	0.122	1.218	10.747	-0.963	-1.953	0.244	-0.732	1506611705
-10.708	-1.31	-1.681	-1.343	-0.549	0	5.022	-10.422	1.751	-0.427	-1.038	0.244	3.238	10.268	1.278	0.305	0.732	-1.526	-10.708	-1.31	-1.681	-1.343	-0.549	0	2.079	11.293	0.805	0	0.366	-0.183	0.974	10.965	-0.173	-2.258	0.488	-0.793	1506611705
-9.853	-2.164	-1.056	-1.16	-0.793	0.061	4.687	-9.537	1.846	-0.122	-1.282	-0.732	3.582	10.721	1.169	0.061	0.244	-2.197	-9.853	-2.164	-1.056	-1.16	-0.793	0.061	2.005	10.952	1.493	0.122	0.122	-0.244	0.851	11.076	0.484	-2.625	0.732	-0.488	1506611705
-8.817	-2.643	-0.074	-0.854	-0.488	0.427	4.278	-8.623	1.748	0.549	-1.221	-2.747	4.173	10.105	1.355	0.366	0.793	-2.197	-8.817	-2.643	-0.074	-0.854	-0.488	0.427	1.592	9.576	1.732	-0.488	0.122	-0.061	1.286	10.078	1.327	-3.113	1.587	0.549	1506611705
-8.882	-2.592	0.7	-0.671	-0.305	0.671	3.652	-8.416	1.453	0.549	-1.221	-2.747	4.481	9.077	1.689	0.671	1.709	-1.526	-8.882	-2.592	0.7	-0.671	-0.305	0.671	0.683	8.47	2.036	-0.793	0.671	0.244	1.197	9.083	1.879	-3.113	1.587	0.549	1506611705
-9.853	-2.383	0.994	-0.732	-0.549	0.488	3.652	-8.416	1.453	0.671	-0.732	-3.235	4.195	8.826	1.816	0.305	1.77	-0.549	-9.853	-2.383	0.994	-0.732	-0.549	0.488	-0.049	8.446	2.515	-0.366	1.038	0.488	1.004	8.897	2.125	-3.174	1.465	2.563	1506611705
-10.661	-2.348	0.72	-0.427	-0.427	0.427	2.501	-9.185	0.524	0.854	-0.061	-3.235	3.683	9.461	1.637	-0.427	0.549	0.305	-10.661	-2.348	0.72	-0.427	-0.427	0.427	0.086	9.271	3.144	0.427	1.16	0.366	0.325	9.558	2	-3.174	1.465	2.563	1506611705
-9.877	-2.216	0.965	-0.183	-0.183	0.488	2.245	-9.556	-0.055	1.221	0.061	-2.747	3.445	10.306	1.256	-0.732	-0.671	1.099	-9.877	-2.216	0.965	-0.183	-0.183	0.488	0.518	10.13	3.531	0.732	1.038	0.183	-0.103	10.337	1.865	-2.441	0.854	2.869	1506611705
-9.099	-1.608	0.706	-0.549	-0.549	0.183	2.176	-8.959	-0.525	1.343	-0.061	-2.014	3.545	10.629	1.065	-0.427	-0.488	1.77	-9.099	-1.608	0.706	-0.549	-0.549	0.183	0.653	10	3.333	0.244	0.671	0.305	0.709	9.576	1.537	0	1.526	2.991	1506611705
-8.894	-1.45	0.439	-0.671	-0.366	-0.122	2.3	-8.26	-0.688	1.038	-0.427	-1.587	3.435	10.007	1.245	0.366	0.61	2.319	-8.894	-1.45	0.439	-0.671	-0.366	-0.122	0.589	9.125	3.147	-0.183	0.488	0.244	1.195	9.264	2.076	0	1.526	2.991	1506611705
-9.037	-1.517	0.451	-0.488	-0.183	-0.122	2.3	-8.26	-0.688	0.61	-0.061	-1.465	2.821	9.489	1.409	0.427	0.61	2.686	-9.037	-1.517	0.451	-0.488	-0.183	-0.122	0.632	8.746	2.894	-0.183	0.244	0.061	0.246	9.36	2.617	0.732	3.479	3.113	1506611705
-9.491	-1.29	0.516	-0.183	0.122	0	2.242	-8.192	-0.7	0.61	-0.061	-1.465	2.216	9.398	1.431	0	-0.061	2.563	-9.491	-1.29	0.516	-0.183	0.122	0	1.078	8.988	2.759	0.122	0.122	-0.122	0.212	9.372	2.893	0.61	3.601	3.174	1506611705
-9.562	-0.86	0.517	-0.427	0.244	-0.122	2.137	-8.406	-0.735	0.366	0.366	-1.038	1.963	9.239	1.449	-0.061	-0.366	1.77	-9.562	-0.86	0.517	-0.427	0.244	-0.122	1.652	9.199	2.801	0.305	0.305	-0.244	0.161	9.566	2.731	0.793	3.296	2.869	1506611705
-9.65	-0.255	0.469	-0.732	0.122	-0.061	2.101	-8.595	-0.834	-0.061	-0.122	0.061	1.942	9.026	1.522	0.244	-0.244	0.793	-9.65	-0.255	0.469	-0.732	0.122	-0.061	1.808	9.129	2.785	0.244	0.427	-0.305	0.858	9.116	2.71	0.549	1.77	2.38	1506611705
-9.53	0.026	0.504	-0.977	0.183	0	2.444	-8.608	-0.488	-0.305	-0.488	0.549	2.015	8.88	1.659	0.427	0.061	-0.122	-9.53	0.026	0.504	-0.977	0.183	0	1.714	9.038	2.726	0.183	0.305	-0.366	1.963	8.598	2.896	0.549	0.732	1.77	1506611706
-9.598	0.045	0.623	-0.977	0.366	0.244	2.444	-8.608	-0.488	-0.549	-0.488	0.854	2.07	8.817	1.771	0.488	0.183	-0.854	-9.598	0.045	0.623	-0.977	0.366	0.244	1.645	8.922	2.64	0.122	0.122	-0.488	2.114	8.301	2.737	1.953	1.282	0.671	1506611706
-9.828	0.005	0.437	-0.916	0.366	0.488	2.667	-8.559	0.217	-0.671	-0.244	1.16	2.193	8.732	1.843	0.488	0	-1.587	-9.828	0.005	0.437	-0.916	0.366	0.488	1.721	8.884	2.54	0.183	0	-0.488	2.199	8.356	2.86	1.953	1.282	0.671	1506611706
-9.764	0.041	0.453	-1.16	0.366	0.427	2.762	-8.787	0.523	-0.61	-0.305	1.404	2.426	8.85	1.86	0.488	0	-2.319	-9.764	0.041	0.453	-1.16	0.366	0.427	1.914	9.058	2.469	0.305	0.122	-0.488	3.162	8.808	3.5	1.343	1.343	-0.122	1506611706
-10.167	0.414	0.847	-1.587	0.549	0.366	3.001	-9.013	0.767	-0.549	-0.61	1.648	2.79	9.207	1.899	0.488	0.122	-2.93	-10.167	0.414	0.847	-1.587	0.549	0.366	1.939	9.238	2.51	0.366	0.305	-0.427	3.992	8.905	4.155	1.343	1.343	-0.122	1506611706
-10.982	-0.203	0.529	-1.953	0.061	0	3.114	-9.193	0.974	-0.244	-0.61	1.77	3.366	9.649	1.958	0.61	0.671	-3.235	-10.982	-0.203	0.529	-1.953	0.061	0	1.772	9.52	2.59	0.305	0.427	-0.305	3.309	8.582	4.051	0.061	1.526	0.183	1506611706
-11.401	-1.555	0.142	-1.587	-0.244	-0.183	3.164	-9.623	0.941	0.122	-0.854	1.831	3.963	10.256	2.027	0.732	1.221	-3.052	-11.401	-1.555	0.142	-1.587	-0.244	-0.183	1.638	10.218	2.552	0.122	0.305	-0.244	1.054	9.232	2.184	0.366	0.488	-0.061	1506611706
-10.58	-1.595	0.464	-0.977	-0.061	0.183	3.442	-10.074	0.742	0.549	-1.587	1.77	4.419	11.124	2.043	0.732	1.404	-2.502	-10.58	-1.595	0.464	-0.977	-0.061	0.183	1.627	11.109	2.44	0.061	0.244	-0.244	1.967	11.277	2.763	2.258	0.305	-1.038	1506611706
-9.698	-0.816	0.346	-1.16	0.427	0.061	3.442	-10.074	0.742	0.732	-2.014	1.709	4.758	11.749	2.065	0.671	1.282	-1.77	-9.698	-0.816	0.346	-1.16	0.427	0.061	1.403	11.38	2.413	-0.061	0.427	-0.122	1.95	10.296	3.729	1.526	0.244	-0.488	1506611706
-9.478	-1.115	-0.343	-1.099	0.305	-0.305	3.815	-9.799	0.596	0.488	-1.892	1.587	4.978	11.415	2.128	0.549	1.404	-0.793	-9.478	-1.115	-0.343	-1.099	0.305	-0.305	0.916	10.488	2.385	-0.183	0.61	0.183	0.865	9.622	1.27	2.258	-0.183	-0.793	1506611706
-9.392	-1.522	-0.851	-0.916	-0.122	-0.305	3.896	-7.972	0.549	0.305	-1.343	1.099	4.664	10.384	2.089	0.305	1.465	0.488	-9.392	-1.522	-0.851	-0.916	-0.122	-0.305	0.523	9.44	2.152	-0.305	0.427	0.671	1.388	9.475	0.196	2.258	-0.183	-0.793	1506611706
-9.306	-1.704	-0.946	-0.854	-0.061	-0.305	3.499	-8.222	0.364	0.488	-0.916	0.305	4.11	9.824	1.904	-0.244	1.099	1.404	-9.306	-1.704	-0.946	-0.854	-0.061	-0.305	0.689	9.126	1.715	-0.244	0.427	0.977	1.694	9.593	0.089	2.136	-0.366	-0.916	1506611706
-9.439	-1.684	-1.226	-0.854	0	-0.244	3.195	-8.576	0.2	0.61	-1.587	-0.427	3.523	9.649	1.554	-0.732	0.671	1.709	-9.439	-1.684	-1.226	-0.854	0	-0.244	1.069	9.156	1.398	0.061	1.038	1.099	1.664	9.633	0.208	2.197	0.305	-0.977	1506611706
-9.483	-1.628	-1.607	-0.793	0.061	-0.183	3.146	-8.399	0.27	0.061	-1.953	-1.709	3.211	9.507	1.053	-0.916	0.427	1.587	-9.483	-1.628	-1.607	-0.793	0.061	-0.183	1.085	9.179	1.169	0.122	1.587	1.221	1.312	9.682	-0.225	2.014	0.61	-0.732	1506611706
-9.582	-1.534	-1.778	-0.732	0.183	-0.122	2.969	-8.585	0.615	0.061	-1.953	-1.709	3.071	9.361	0.49	-1.038	0.977	1.404	-9.582	-1.534	-1.778	-0.732	0.183	-0.122	0.902	9.25	1.037	0.244	1.953	1.282	1.269	9.769	-0.89	1.953	0.366	-0.61	1506611706
-9.634	-1.275	-1.775	-0.732	0.366	-0.122	2.969	-8.585	0.615	-0.366	-1.038	-2.075	2.853	9.477	-0.099	-1.038	1.465	1.16	-9.634	-1.275	-1.775	-0.732	0.366	-0.122	0.737	9.721	0.995	0.366	2.197	1.221	1.29	9.844	-1.238	1.587	0.244	-0.549	1506611706
-9.705	-1.038	-1.757	-0.793	0.427	-0.183	2.334	-9.19	1.325	-0.366	-0.61	-2.075	2.619	9.839	-0.605	-0.916	1.404	0.793	-9.705	-1.038	-1.757	-0.793	0.427	-0.183	0.75	10.172	1.046	0.671	2.136	0.977	1.384	9.847	-1.316	1.282	-0.061	-0.549	1506611706
-9.761	-0.836	-1.759	-1.099	0.244	-0.488	2.211	-8.942	1.806	-0.366	-0.61	-2.075	2.627	9.855	-0.876	-0.61	1.099	0.488	-9.761	-0.836	-1.759	-1.099	0.244	-0.488	0.816	10.074	1.194	0.854	2.014	0.671	1.529	9.857	-1.509	1.038	-0.183	-0.549	1506611706
-9.634	-0.993	-1.718	-1.343	0.061	-0.61	1.891	-8.561	2.165	-0.427	0.244	-1.587	2.761	9.542	-0.982	-0.122	0.977	0.488	-9.634	-0.993	-1.718	-1.343	0.061	-0.61	0.855	9.707	1.196	0.732	1.587	0.305	1.436	9.789	-1.538	0.671	0.061	-0.671	1506611706
-9.581	-1.306	-1.674	-1.343	0	-0.549	1.538	-8.454	2.281	0.244	0.122	-0.366	2.87	9.097	-0.872	0.488	1.16	0.61	-9.581	-1.306	-1.674	-1.343	0	-0.549	0.914	9.321	1.04	0.488	1.343	0.122	1.327	9.725	-1.483	0.671	0.061	-0.671	1506611706
-9.672	-1.408	-1.596	-1.16	-0.061	-0.427	1.505	-8.579	2.189	0.244	0.122	-0.366	2.839	8.937	-0.707	0.854	1.16	0.61	-9.672	-1.408	-1.596	-1.16	-0.061	-0.427	1.036	9.341	0.839	0.488	1.404	-0.244	1.408	9.74	-1.341	0.671	0.366	-0.732	1506611706
-9.715	-1.267	-1.586	-1.038	0.061	-0.427	1.505	-8.579	2.189	0.488	-0.854	0.183	2.79	9.07	-0.514	1.099	1.099	0.305	-9.715	-1.267	-1.586	-1.038	0.061	-0.427	1.205	9.561	0.761	0.732	1.465	-0.549	1.215	9.802	-1.325	0.427	0.366	-0.427	1506611706
-9.694	-1.105	-1.744	-0.977	0.122	-0.427	1.951	-8.719	1.669	0.671	-0.854	1.038	2.906	9.256	-0.286	1.221	0.977	0	-9.694	-1.105	-1.744	-0.977	0.122	-0.427	1.182	9.763	0.778	0.854	1.709	-0.732	0.97	9.866	-1.559	0.427	0.366	-0.427	1506611706
-9.713	-1.016	-1.797	-0.977	0.183	-0.427	2.032	-8.531	1.485	0.671	-0.854	1.038	3.274	9.555	0.002	1.343	1.099	-0.244	-9.713	-1.016	-1.797	-0.977	0.183	-0.427	0.937	9.991	0.822	0.793	1.587	-0.732	0.97	9.866	-1.559	0.305	-0.122	-0.488	1506611706
-9.789	-1.019	-1.754	-0.977	0.061	-0.427	2.178	-8.341	1.308	0.732	-1.16	1.465	3.633	9.814	0.36	1.404	1.221	-0.122	-9.789	-1.019	-1.754	-0.977	0.061	-0.427	0.703	10.02	0.845	0.488	1.099	-0.61	1.19	9.808	-1.719	0.061	0	-0.549	1506611706
-9.802	-1.037	-1.775	-0.732	0	-0.305	2.481	-8.336	1.148	0.61	-1.709	2.075	3.775	9.89	0.776	1.343	1.038	0.122	-9.802	-1.037	-1.775	-0.732	0	-0.305	0.73	10.019	0.796	0.183	0.732	-0.488	1.162	9.819	-1.599	0.061	0	-0.549	1506611707
-9.768	-0.809	-1.839	-0.549	-0.122	-0.183	2.838	-8.455	1.072	0.61	-1.709	2.075	3.851	9.964	1.175	1.16	0.916	0.305	-9.768	-0.809	-1.839	-0.549	-0.122	-0.183	0.897	10.025	0.714	-0.061	0.549	-0.305	1.477	9.879	-1.487	0	-0.061	-0.61	1506611707
-9.768	-0.516	-2.021	-0.549	-0.305	-0.061	3.244	-8.512	1.102	0.366	-1.343	2.197	3.856	9.941	1.455	0.793	1.16	0.244	-9.768	-0.516	-2.021	-0.549	-0.305	-0.061	1.016	9.963	0.659	-0.244	0.549	0	1.573	9.865	-1.401	-0.549	0.061	-0.488	1506611707
-9.68	-0.463	-2.088	-0.549	-0.366	-0.061	3.633	-8.522	1.197	0.122	-0.916	2.014	3.718	9.8	1.581	0.488	1.282	0	-9.68	-0.463	-2.088	-0.549	-0.366	-0.061	1.017	9.836	0.66	-0.427	0.427	0.244	1.359	9.866	-1.323	-0.549	0.061	-0.488	1506611707
-9.982	-0.526	-2.192	-0.549	-0.427	0.061	3.911	-8.599	1.339	-0.122	-0.671	1.526	3.62	9.658	1.643	0.122	1.16	-0.183	-9.982	-0.526	-2.192	-0.549	-0.427	0.061	0.976	9.723	0.613	-0.488	0.122	0.488	1.382	9.774	-1.524	-0.793	-0.244	-0.549	1506611707
-10.417	-0.684	-1.963	-0.854	-0.427	0.122	4.067	-9.046	1.413	-0.305	-0.671	0.732	3.553	9.557	1.57	-0.366	0.854	-0.427	-10.417	-0.684	-1.963	-0.854	-0.427	0.122	1.089	9.714	0.578	-0.549	-0.122	0.671	1.623	10.028	-1.401	-1.16	0.183	-0.61	1506611707
-10.665	-0.903	-1.93	-1.282	-0.549	0.122	4.067	-9.046	1.413	-0.305	-0.793	0	3.548	9.717	1.327	-0.793	0.427	-0.671	-10.665	-0.903	-1.93	-1.282	-0.549	0.122	1.674	10.301	0.682	-0.305	0.122	0.61	1.623	10.028	-1.401	-1.16	0.183	-0.61	1506611707
-10.281	-1.215	-1.78	-1.038	-0.732	0.122	4.107	-9.966	1.574	-0.183	-0.977	-1.16	3.621	10.347	0.913	-1.038	0	-1.099	-10.281	-1.215	-1.78	-1.038	-0.732	0.122	2.339	10.893	1.047	0.061	0.244	0.244	1.037	10.877	-0.398	-1.709	0.244	-0.366	1506611707
-9.622	-1.165	-1.384	-0.916	-0.977	0.122	4.107	-9.966	1.574	-0.183	-0.977	-1.16	4.072	10.234	0.736	-0.732	0.366	-1.404	-9.622	-1.165	-1.384	-0.916	-0.977	0.122	2.16	10.086	1.379	-0.244	0.427	0.366	1.035	10.678	0.151	-3.052	0.427	0.061	1506611707
-9.124	-1.523	-0.804	-1.282	-0.854	0.244	3.51	-8.753	1.647	-0.061	-0.854	-2.075	4.5	9.372	0.854	-0.183	1.282	-1.099	-9.124	-1.523	-0.804	-1.282	-0.854	0.244	1.463	9.111	1.451	-0.549	0.671	0.671	1.035	10.678	0.151	-3.052	0.427	0.061	1506611707
-9.213	-2.214	-0.347	-0.977	-0.671	0.488	3.51	-8.753	1.647	0.061	-0.488	-2.625	4.485	8.969	1.052	0	1.831	-0.366	-9.213	-2.214	-0.347	-0.977	-0.671	0.488	0.961	8.923	1.504	-0.793	0.793	0.732	1.298	9.611	1.153	-3.357	0.366	0.244	1506611707
-9.507	-2.329	0.202	-0.488	-0.61	0.671	2.974	-8.77	1.379	0.366	-0.488	-2.686	3.932	9.027	1.129	-0.305	0.854	0.488	-9.507	-2.329	0.202	-0.488	-0.61	0.671	0.888	8.805	2.153	0.061	0.61	0.488	1.621	9.294	2.214	-3.784	0.305	0.854	1506611707
-10.331	-1.553	0.384	-0.61	-0.671	0.549	2.182	-9.13	0.628	0.671	-0.671	-2.502	3.628	9.112	1.09	-0.427	-0.183	1.038	-10.331	-1.553	0.384	-0.61	-0.671	0.549	1.457	9.08	2.448	0.549	1.221	0.305	1.779	9.518	2.006	-3.601	1.038	1.831	1506611707
-10.886	-1.034	0.108	-1.16	-0.977	0.366	1.895	-9.363	0.123	1.038	-0.977	-2.197	3.634	9.39	0.985	-0.244	-0.122	1.404	-10.886	-1.034	0.108	-1.16	-0.977	0.366	1.664	9.469	2.858	0.854	1.953	0.183	1.597	10.152	1.493	-3.296	0.916	2.808	1506611707
-10.044	-1.13	0.303	-1.77	-1.16	0.183	1.82	-9.451	-0.242	1.282	-1.709	-0.916	3.592	9.822	0.986	0.122	0.366	1.587	-10.044	-1.13	0.303	-1.77	-1.16	0.183	1.57	9.879	2.644	0.854	2.014	0.122	1.553	10.407	1.495	-0.671	2.625	2.625	1506611707
-9.044	-1.079	0.385	-1.831	-0.671	0.183	1.89	-8.921	-0.484	1.099	-1.648	-0.427	3.452	10.17	1.113	0.549	0.854	1.831	-9.044	-1.079	0.385	-1.831	-0.671	0.183	1.57	9.879	2.644	0.549	1.648	0.061	1.079	9.664	1.51	-0.671	2.625	2.625	1506611707
-8.769	-0.968	0.258	-1.709	-0.427	0.061	1.951	-8.247	-0.455	1.099	-1.648	-0.427	3.268	9.813	1.353	0.916	1.343	1.953	-8.769	-0.968	0.258	-1.709	-0.427	0.061	1.669	9.215	2.507	0.305	1.587	0	1.349	8.971	1.776	0.061	3.723	2.686	1506611707
-9.065	-0.84	0.246	-1.648	-0.122	0.061	1.747	-8.193	-0.412	0.854	-1.343	-0.183	2.963	9.186	1.54	1.099	1.892	1.831	-9.065	-0.84	0.246	-1.648	-0.122	0.061	1.787	8.85	2.345	0.244	1.892	0.061	1.349	8.762	2.054	0.977	4.272	2.136	1506611707
-9.533	-0.705	0.298	-1.831	-0.122	0.061	1.706	-8.508	-0.451	0.916	-1.587	0.183	2.586	8.931	1.637	1.099	2.075	1.282	-9.533	-0.705	0.298	-1.831	-0.122	0.061	1.914	9.03	2.242	0.427	2.136	0.061	1.349	8.762	2.054	0.977	4.272	2.136	1506611707
-9.812	-0.589	0.421	-1.953	-0.305	0	1.925	-8.802	-0.555	1.038	-2.197	0.793	2.344	9.001	1.694	1.099	1.892	0.488	-9.812	-0.589	0.421	-1.953	-0.305	0	1.994	9.264	2.251	0.671	2.38	0.061	0.964	9.117	2.851	0.977	2.625	2.136	1506611707
-9.908	-0.394	0.446	-2.258	-0.488	-0.061	2.175	-8.951	-0.574	0.977	-2.38	1.587	2.458	9.142	1.788	1.16	1.831	-0.244	-9.908	-0.394	0.446	-2.258	-0.488	-0.061	1.791	9.378	2.239	0.61	2.38	0.061	1.652	8.969	3.323	0.854	2.258	1.099	1506611707
-9.759	-0.347	0.532	-2.625	-0.427	-0.122	2.504	-9.054	-0.464	0.854	-2.38	2.319	2.689	9.283	1.914	1.16	1.953	-0.671	-9.759	-0.347	0.532	-2.625	-0.427	-0.122	1.461	9.317	2.237	0.549	2.075	0	1.652	8.969	3.323	1.038	2.197	0.671	1506611707
-9.677	-0.416	0.674	-2.441	-0.122	0.061	2.87	-9.124	-0.333	0.732	-2.441	2.808	2.841	9.305	1.958	1.038	1.831	-0.793	-9.677	-0.416	0.674	-2.441	-0.122	0.061	1.392	9.266	2.207	0.488	1.77	-0.122	1.92	8.912	3.391	1.343	2.502	0.244	1506611707
-9.709	-0.408	0.621	-2.197	0.061	0.244	3.223	-9.22	-0.221	0.61	-2.625	3.052	2.937	9.289	1.913	0.977	1.587	-0.916	-9.709	-0.408	0.621	-2.197	0.061	0.244	1.591	9.32	2.225	0.488	1.709	-0.183	2.449	9.019	3.182	1.221	3.479	0.244	1506611707
-9.556	-0.473	0.596	-2.38	0.183	0.183	3.551	-9.274	-0.187	0.61	-2.625	3.052	3.115	9.298	1.849	0.977	1.587	-1.099	-9.556	-0.473	0.596	-2.38	0.183	0.183	1.718	9.351	2.2	0.488	1.77	-0.183	2.696	9.092	3.384	1.221	3.479	0.244	1506611707
-9.631	-0.211	0.776	-2.38	0.244	0.305	3.807	-9.22	-0.203	0.671	-2.441	2.747	3.302	9.323	1.826	1.099	1.77	-1.221	-9.631	-0.211	0.776	-2.38	0.244	0.305	1.684	9.356	2.216	0.488	1.892	-0.122	2.342	8.985	3.796	0.732	2.991	0.366	1506611708
-10.117	0.098	0.921	-2.319	0.305	0.366	3.949	-9.019	-0.187	0.793	-2.38	2.136	3.539	9.381	1.84	1.16	2.075	-1.16	-10.117	0.098	0.921	-2.319	0.305	0.366	1.611	9.369	2.253	0.549	1.953	-0.122	1.123	8.772	3.112	0.366	3.235	0.916	1506611708
-10.491	-0.611	0.451	-2.625	0.183	-0.122	3.966	-9.025	-0.297	0.916	-2.747	0.977	3.737	9.476	1.851	1.221	2.319	-0.916	-10.491	-0.611	0.451	-2.625	0.183	-0.122	1.504	9.495	2.327	0.488	2.014	0.061	0.159	9.611	2.241	1.465	1.648	0.366	1506611708
-10.987	-1.589	0.128	-2.258	0.183	-0.122	3.978	-9.306	-0.598	0.916	-2.747	0.977	3.906	9.811	1.859	1.282	2.563	-0.61	-10.987	-1.589	0.128	-2.258	0.183	-0.122	1.479	10.021	2.11	0.488	1.953	0.305	0.794	11.163	3.827	2.747	0.122	-0.61	1506611708
-10.403	-1.434	0.496	-2.075	0.183	0.183	3.909	-9.32	-0.841	0.916	-2.747	0.427	4.041	10.362	1.903	1.221	2.869	-0.366	-10.403	-1.434	0.496	-2.075	0.183	0.183	1.48	10.404	1.76	0.427	1.953	0.366	0.695	9.833	2.987	0.732	0.366	0.061	1506611708
-9.781	-0.871	0.173	-2.197	0.244	-0.061	3.799	-8.744	-0.62	-0.061	-2.563	-0.732	4.003	10.575	1.883	0.977	2.747	-0.061	-9.781	-0.871	0.173	-2.197	0.244	-0.061	1.325	10.282	1.597	0.427	2.258	0.366	0.781	9.716	0.943	1.343	0.061	-0.61	1506611708
-9.714	-1.085	-0.496	-2.319	0.122	-0.366	3.799	-8.744	-0.62	-0.061	-2.563	-0.732	3.877	10.331	1.782	0.61	2.441	0.366	-9.714	-1.085	-0.496	-2.319	0.122	-0.366	0.932	10.044	1.471	0.366	2.502	0.488	0.932	9.631	0.573	2.441	0.488	-0.183	1506611708
-9.65	-1.25	-0.94	-2.258	-0.122	-0.488	3.292	-8.437	0.261	-0.366	-1.892	-1.038	3.664	10.24	1.544	0.244	2.258	0.671	-9.65	-1.25	-0.94	-2.258	-0.122	-0.488	0.75	10.121	1.353	0.427	2.319	0.671	1.123	9.845	0.469	2.136	1.709	-0.183	1506611708
-9.513	-1.334	-0.919	-2.319	-0.183	-0.549	2.949	-8.565	0.532	-0.366	-1.526	-1.404	3.391	10.277	1.196	0	1.892	0.793	-9.513	-1.334	-0.919	-2.319	-0.183	-0.549	0.991	10.136	1.33	0.305	2.136	0.671	1.123	9.845	0.469	2.38	2.014	-0.305	1506611708
-9.46	-1.48	-0.904	-2.258	-0.061	-0.488	2.713	-8.831	0.847	-0.366	-1.587	-1.709	3.198	10.009	0.843	0	1.648	0.854	-9.46	-1.48	-0.904	-2.258	-0.061	-0.488	1.187	9.851	1.211	0	2.136	0.549	1.111	9.688	0.067	1.953	2.014	-0.305	1506611708
-9.467	-1.383	-1.119	-2.014	0.122	-0.366	2.576	-9.039	1.19	-0.366	-1.587	-2.014	3.071	9.634	0.595	0.122	1.831	0.854	-9.467	-1.383	-1.119	-2.014	0.122	-0.366	1.061	9.6	0.981	-0.244	2.319	0.549	1.049	9.737	-0.181	1.831	1.77	-0.183	1506611708
-9.655	-1.22	-1.378	-1.953	0	-0.427	2.396	-9.116	1.614	-0.244	-1.343	-2.197	2.87	9.396	0.391	0.183	2.197	0.549	-9.655	-1.22	-1.378	-1.953	0	-0.427	0.866	9.495	0.791	-0.183	2.319	0.61	0.894	9.886	-0.529	1.587	1.77	-0.122	1506611708
-9.649	-1.089	-1.488	-1.953	0.122	-0.366	2.172	-9.196	2.011	-0.061	-0.977	-2.136	2.614	9.293	0.184	0.122	2.197	0.122	-9.649	-1.089	-1.488	-1.953	0.122	-0.366	0.772	9.552	0.737	0.061	2.319	0.549	1.308	9.843	-0.879	1.465	1.282	-0.183	1506611708
-9.717	-0.979	-1.611	-2.075	0.122	-0.305	1.918	-9.116	2.268	0	-0.671	-1.831	2.566	9.311	0.01	0.061	2.014	-0.366	-9.717	-0.979	-1.611	-2.075	0.122	-0.305	0.688	9.643	0.811	0.305	2.258	0.366	1.452	9.885	-1.001	1.282	1.465	-0.183	1506611708
-9.753	-0.98	-1.623	-2.014	0.122	-0.305	1.662	-8.939	2.408	0.305	-0.549	-1.282	2.678	9.336	-0.191	0.122	1.77	-0.61	-9.753	-0.98	-1.623	-2.014	0.122	-0.305	0.613	9.629	0.916	0.427	2.075	0.183	1.452	9.885	-1.001	1.099	1.587	-0.183	1506611708
-9.715	-1.018	-1.572	-1.953	0.061	-0.244	1.566	-8.738	2.406	0.793	-0.977	-0.61	2.862	9.308	-0.34	0.244	1.587	-0.671	-9.715	-1.018	-1.572	-1.953	0.061	-0.244	0.567	9.566	0.991	0.366	1.77	0.061	1.357	9.861	-1.037	0.977	1.343	-0.183	1506611708
-9.757	-0.974	-1.57	-1.831	0.061	-0.183	1.763	-8.68	2.224	1.16	-1.648	0.061	3.052	9.266	-0.37	0.549	1.587	-0.549	-9.757	-0.974	-1.57	-1.831	0.061	-0.183	0.586	9.563	0.976	0.366	1.526	0	1.532	9.863	-1.116	0.854	1.099	-0.183	1506611708
-9.786	-0.924	-1.548	-1.892	0	-0.183	1.897	-8.698	1.928	1.404	-1.77	0.854	3.167	9.337	-0.3	0.854	1.526	-0.427	-9.786	-0.924	-1.548	-1.892	0	-0.183	0.733	9.639	0.94	0.488	1.343	-0.122	1.532	9.863	-1.116	0.61	1.16	-0.183	1506611708
-9.795	-1.025	-1.525	-2.014	0.061	-0.244	1.897	-8.698	1.928	1.526	-1.892	1.526	3.28	9.424	-0.185	0.977	1.404	-0.366	-9.795	-1.025	-1.525	-2.014	0.061	-0.244	0.932	9.661	0.955	0.61	1.343	-0.305	1.192	9.839	-1.41	0.549	1.221	-0.183	1506611708
-9.751	-1.224	-1.641	-2.014	0.061	-0.366	2.304	-8.937	1.192	1.587	-2.197	2.014	3.409	9.484	-0.048	1.16	1.404	-0.244	-9.751	-1.224	-1.641	-2.014	0.061	-0.366	1.15	9.752	0.931	0.671	1.404	-0.366	0.957	9.897	-1.474	0.549	1.221	-0.244	1506611708
-9.655	-1.347	-1.659	-1.953	0.061	-0.366	2.583	-9.105	0.845	1.587	-2.441	2.319	3.535	9.644	0.133	1.343	1.526	-0.122	-9.655	-1.347	-1.659	-1.953	0.061	-0.366	1.366	9.897	0.88	0.732	1.526	-0.427	0.877	9.906	-1.403	0.427	1.099	-0.305	1506611708
-9.713	-1.354	-1.639	-1.831	0.122	-0.305	2.583	-9.105	0.845	1.526	-2.563	2.319	3.603	9.764	0.323	1.465	1.709	-0.061	-9.713	-1.354	-1.639	-1.831	0.122	-0.305	1.517	9.897	0.815	0.671	1.709	-0.488	1.024	9.891	-1.537	0.244	0.793	-0.305	1506611708
-9.798	-1.269	-1.666	-1.648	0	-0.366	2.847	-9.042	0.499	1.282	-2.502	2.014	3.653	9.738	0.585	1.587	1.953	0	-9.798	-1.269	-1.666	-1.648	0	-0.366	1.409	9.805	0.711	0.488	1.953	-0.366	1.068	9.881	-1.504	0.183	0.732	-0.305	1506611708
-9.788	-1.238	-1.836	-1.465	-0.122	-0.366	3.159	-8.501	0.355	0.854	-2.136	1.587	3.712	9.778	0.876	1.587	2.38	0	-9.788	-1.238	-1.836	-1.465	-0.122	-0.366	0.961	9.772	0.565	0.305	2.136	-0.122	1.224	9.875	-1.509	0.122	0.793	-0.305	1506611708
-9.885	-1.232	-1.957	-1.282	-0.305	-0.366	3.149	-8.348	0.526	0.366	-1.648	1.16	3.652	9.903	1.073	1.282	2.625	0.122	-9.885	-1.232	-1.957	-1.282	-0.305	-0.366	0.453	9.829	0.476	0.244	1.953	0.183	1.464	9.941	-1.446	0	0.793	-0.305	1506611708
-9.886	-1.218	-1.836	-1.099	-0.488	-0.183	3.149	-8.348	0.526	0.122	-1.831	0.916	3.438	10.046	1.139	0.793	2.258	0.305	-9.886	-1.218	-1.836	-1.099	-0.488	-0.183	0.132	9.924	0.437	0.244	1.526	0.366	1.382	9.93	-1.266	-0.305	1.099	-0.305	1506611709
-9.906	-1.267	-1.709	-0.977	-0.671	-0.061	3.315	-8.202	0.811	-0.305	-1.404	0.854	3.174	10.091	1.061	0.122	1.404	0.488	-9.906	-1.267	-1.709	-0.977	-0.671	-0.061	-0.013	9.812	0.456	0.183	1.038	0.488	1.382	9.93	-1.266	-0.488	1.221	-0.183	1506611709
-9.845	-1.531	-1.471	-0.916	-0.671	-0.061	3.753	-8.18	1.717	-0.732	-0.732	0.671	3.041	9.875	0.863	-0.366	0.671	0.671	-9.845	-1.531	-1.471	-0.916	-0.671	-0.061	0.012	9.714	0.461	0.061	0.854	0.61	0.977	10.044	-1.006	-0.61	0.854	-0.183	1506611709
-9.665	-1.677	-1.066	-0.61	-0.488	0.061	3.874	-8.601	2.158	-0.977	0.061	0.427	2.942	9.848	0.549	-0.671	0.427	0.671	-9.665	-1.677	-1.066	-0.61	-0.488	0.061	0.239	9.939	0.65	0.183	0.732	0.671	0.615	9.996	-0.664	-0.977	0.671	-0.122	1506611709
-9.497	-1.522	-0.895	-0.305	-0.061	0.183	3.874	-8.601	2.158	-0.854	0.488	-0.061	2.835	9.978	0.142	-0.854	0.061	0.549	-9.497	-1.522	-0.895	-0.305	-0.061	0.183	0.62	10.172	0.949	0.244	0.549	0.488	0.659	9.902	-0.636	-1.099	0.061	0.061	1506611709
-9.642	-1.212	-0.97	-0.305	0	0.061	3.536	-9.055	2.341	-0.549	0.244	-0.732	2.854	9.973	-0.167	-0.671	-0.183	0.488	-9.642	-1.212	-0.97	-0.305	0	0.061	0.819	10.281	1.272	0.183	0.732	0.366	1.15	9.88	-0.798	-1.16	-0.366	0.061	1506611709
-9.721	-1.221	-0.921	-0.549	-0.061	-0.061	3.271	-9.143	2.022	-0.305	-0.061	-1.282	3.035	10.094	-0.299	-0.305	0.244	0.366	-9.721	-1.221	-0.921	-0.549	-0.061	-0.061	0.852	10.453	1.482	0.061	0.732	0.244	1.156	9.818	-0.309	-1.465	-0.061	0.061	1506611709
-9.588	-1.516	-0.863	-0.61	-0.122	-0.183	2.968	-8.899	1.558	0.061	-0.061	-1.526	3.017	10.066	-0.195	0.183	0.671	0.366	-9.588	-1.516	-0.863	-0.61	-0.122	-0.183	0.761	10.011	1.643	-0.122	0.305	0.183	1.156	9.818	-0.309	-1.404	0.732	0.122	1506611709
-9.646	-1.81	-0.668	-0.488	-0.061	-0.183	2.751	-8.946	1.145	0.305	-0.305	-1.709	2.931	9.648	0.139	0.549	0.549	0.61	-9.646	-1.81	-0.668	-0.488	-0.061	-0.183	0.76	9.545	1.615	-0.244	0.183	0	0.191	9.879	0.473	-1.343	0.977	0.122	1506611709
-9.836	-2.064	-0.556	-0.366	-0.061	-0.122	2.529	-9.152	0.709	0.488	-0.366	-1.709	2.824	9.512	0.528	0.549	0.366	0.732	-9.836	-2.064	-0.556	-0.366	-0.061	-0.122	0.973	9.542	1.592	-0.183	0.122	-0.183	-0.038	10.061	0.579	-1.221	1.099	0.122	1506611709
-9.835	-2.164	-0.493	0	0.061	-0.122	2.529	-9.152	0.709	0.549	-0.488	-1.709	2.693	9.564	0.793	0.427	0.122	0.61	-9.835	-2.164	-0.493	0	0.061	-0.122	1.171	9.666	1.669	0	0.305	-0.244	-0.038	10.061	0.579	-1.221	0.366	0	1506611709
-9.733	-2.122	-0.495	0.305	0.061	-0.122	2.383	-9.233	0.355	0.488	-0.61	-1.526	2.706	9.653	1.005	0.427	0.183	0.183	-9.733	-2.122	-0.495	0.305	0.061	-0.122	1.156	9.735	1.775	0.061	0.427	-0.183	0.029	9.987	0.745	-1.038	0	-0.183	1506611709
-9.655	-1.981	-0.49	0.549	0	-0.061	2.237	-8.699	0.054	0.305	-0.305	-1.282	2.862	9.784	1.201	0.366	0.488	-0.122	-9.655	-1.981	-0.49	0.549	0	-0.061	0.864	9.704	1.944	0	0.427	-0.122	0.147	9.842	0.834	-0.671	-0.122	-0.244	1506611709
-9.667	-1.875	-0.42	0.671	0	0	2.059	-8.412	-0.016	0	0.183	-0.854	2.907	9.836	1.355	0.244	0.549	-0.122	-9.667	-1.875	-0.42	0.671	0	0	0.428	9.582	2.072	-0.061	0.122	-0.061	0.147	9.842	0.834	-0.488	-0.427	-0.366	1506611709
-9.677	-1.833	-0.328	0.854	0	0	2.059	-8.412	-0.016	-0.122	0.549	-0.244	2.805	9.822	1.42	0	0.122	0.122	-9.677	-1.833	-0.328	0.854	0	0	0.127	9.525	2.132	-0.183	-0.305	-0.061	0.317	9.739	1.227	-0.122	-0.549	-0.427	1506611709
-9.822	-1.851	-0.28	0.977	0	0	2.104	-8.41	0.048	-0.305	0.61	0.549	2.69	9.88	1.4	-0.305	-0.427	0.366	-9.822	-1.851	-0.28	0.977	0	0	0.118	9.64	2.164	-0.183	-0.732	-0.061	0.365	9.831	1.452	0	-0.61	-0.488	1506611709
-9.801	-1.816	-0.25	1.099	0	0	2.412	-8.594	0.184	-0.427	0.732	1.343	2.566	9.978	1.248	-0.549	-0.977	0.427	-9.801	-1.816	-0.25	1.099	0	0	0.315	9.788	2.195	-0.183	-1.038	-0.122	0.316	9.865	1.589	0.061	-0.61	-0.427	1506611709
-9.721	-1.743	-0.179	1.16	0.061	0	2.412	-8.594	0.184	-0.549	0.916	1.892	2.507	9.987	1.081	-0.61	-1.282	0.366	-9.721	-1.743	-0.179	1.16	0.061	0	0.603	9.813	2.18	-0.305	-1.282	-0.183	0.272	9.805	1.646	0	-0.793	-0.366	1506611709
-9.728	-1.662	-0.138	1.221	0.061	0	3.054	-8.892	0.419	-0.732	1.16	2.136	2.493	9.847	0.958	-0.549	-1.282	0.244	-9.728	-1.662	-0.138	1.221	0.061	0	0.847	9.708	2.177	-0.427	-1.404	-0.244	0.349	9.759	1.688	-0.122	-0.977	-0.305	1506611709
-9.794	-1.536	-0.159	1.221	0.061	0.061	3.054	-8.892	0.419	-0.854	1.282	2.075	2.45	9.668	0.926	-0.427	-1.16	-0.061	-9.794	-1.536	-0.159	1.221	0.061	0.061	1.001	9.619	2.122	-0.427	-1.404	-0.305	0.349	9.759	1.688	-0.183	-1.099	-0.183	1506611709
-9.851	-1.394	-0.158	1.16	0.061	0.061	3.272	-8.984	0.431	-0.916	1.343	1.648	2.414	9.592	0.965	-0.427	-1.221	-0.366	-9.851	-1.394	-0.158	1.16	0.061	0.061	1.096	9.654	2.077	-0.427	-1.404	-0.427	0.634	9.798	1.509	-0.183	-1.038	-0.122	1506611709
-9.806	-1.284	-0.152	1.038	0.061	0.061	3.358	-9.089	0.352	-0.916	1.343	1.648	2.51	9.642	1.028	-0.427	-1.16	-0.732	-9.806	-1.284	-0.152	1.038	0.061	0.061	1.197	9.709	2.094	-0.427	-1.343	-0.427	0.664	9.753	1.446	-0.061	-0.916	-0.122	1506611709
-9.808	-1.195	-0.225	0.854	0.061	0.061	3.358	-9.089	0.352	-0.732	1.343	0.916	2.699	9.688	1.079	-0.366	-1.099	-1.099	-9.808	-1.195	-0.225	0.854	0.061	0.061	1.284	9.676	2.127	-0.488	-1.282	-0.427	0.664	9.753	1.446	0	-0.854	-0.061	1506611709
-9.783	-1.177	-0.278	0.671	0.061	0.061	3.231	-8.947	0.258	-0.305	0.977	-0.305	2.882	9.705	1.168	-0.366	-0.916	-1.282	-9.783	-1.177	-0.278	0.671	0.061	0.061	1.342	9.649	2.132	-0.488	-1.221	-0.427	0.726	9.767	1.309	0.183	-0.732	-0.122	1506611709
-9.814	-1.182	-0.355	0.549	0.061	0.061	2.885	-8.939	0.047	-0.183	0.732	-0.732	3.062	9.743	1.287	-0.305	-0.793	-1.404	-9.814	-1.182	-0.355	0.549	0.061	0.061	1.3	9.592	2.115	-0.488	-1.038	-0.366	0.807	9.793	1.262	0.305	-0.61	-0.122	1506611709
-9.787	-1.253	-0.418	0.427	0.061	0.061	2.683	-9.015	-0.104	-0.122	0.61	-1.038	3.237	9.741	1.378	-0.366	-0.61	-1.404	-9.787	-1.253	-0.418	0.427	0.061	0.061	1.213	9.557	2.111	-0.427	-0.977	-0.244	0.807	9.793	1.262	0.305	-0.488	-0.061	1506611710
-9.75	-1.269	-0.548	0.305	0.061	0.061	2.361	-8.994	-0.295	-0.244	0.366	-1.587	24.385	-15.463	-36.871	-0.366	-0.671	-0.732	-9.75	-1.269	-0.548	0.305	0.061	0.061	1.158	9.536	2.05	-0.366	-0.854	-0.122	0.79	9.849	1.135	0.122	-0.183	0.183	1506611710
-9.728	-1.251	-0.589	0.244	0.061	0	2.361	-8.994	-0.295	-0.366	0.549	-1.587	3.639	9.616	1.248	-0.549	-0.671	-0.366	-9.728	-1.251	-0.589	0.244	0.061	0	1.206	9.495	1.998	-0.366	-0.732	-0.061	0.69	9.839	1.037	0.122	-0.183	0.183	1506611710
