# Supplementary material for: A deep learning approach for lower back-pain risk prediction during manual lifting
Source: PLoS One. 2021 Feb 19;16(2):e0247162. doi: 10.1371/journal.pone.0247162 (PMC7894914; doi:10.1371/journal.pone.0247162)
Supplement: S1 Data — (ZIP) [file pone.0247162.s001.zip › source-used/Subject_02_P1_Zone12_T3.csv]

Side_A_x	Side_A_y	Side_A_z	Side_G_x	Side_G_y	Side_G_z	LtWt_A_x	LtWt_A_y	LtWt_A_z	LtWt_G_x	LtWt_G_y	LtWt_G_z	RtWt_A_x	RtWt_A_y	RtWt_A_z	RtWt_G_x	RtWt_G_y	RtWt_G_z	Back_A_x	Back_A_y	Back_A_z	Back_G_x	Back_G_y	Back_G_z	UArm_A_x	UArm_A_y	UArm_A_z	UArm_G_x	UArm_G_y	UArm_G_z	Thig_A_x	Thig_A_y	Thig_A_z	Thig_G_x	Thig_G_y	Thig_G_z	Time_stp
-9.861	-0.874	-0.711	-0.061	0	-0.122	2.682	-8.911	0.03	0.061	0.061	-0.061	3.106	9.792	0.461	-0.061	0	-0.122	-9.861	-0.874	-0.711	-0.061	0	-0.122	1.34	9.701	1.55	0	-0.061	0	1.031	9.889	0.041	-0.061	-0.061	-0.061	1506611802
-9.772	-0.973	-0.712	0	0	-0.061	2.729	-8.898	0.03	0	0.061	-0.061	3.201	9.786	0.45	-0.061	-0.061	-0.061	-9.772	-0.973	-0.712	0	0	-0.061	1.357	9.711	1.559	0	-0.183	0.061	1.042	9.921	0.013	0	0	-0.061	1506611802
-9.758	-1.007	-0.725	0	0	-0.061	2.742	-8.848	0.09	0	0.061	-0.122	3.25	9.762	0.412	-0.122	-0.122	0.061	-9.758	-1.007	-0.725	0	0	-0.061	1.426	9.564	1.534	-0.061	-0.183	0.061	1.059	9.874	0.025	0	0	-0.061	1506611802
-9.758	-1.067	-0.695	0	0	0	2.692	-8.692	0.106	0.061	-0.061	-0.122	3.191	9.588	0.408	-0.122	-0.122	0.122	-9.758	-1.067	-0.695	0	0	0	1.52	9.494	1.433	-0.061	-0.183	0.061	1.042	9.881	0.097	-0.061	0	0	1506611802
-9.793	-1.001	-0.721	0.061	0.061	0	2.693	-8.684	0.055	0.061	0	-0.122	3.124	9.536	0.341	-0.122	-0.061	0.061	-9.793	-1.001	-0.721	0.061	0.061	0	1.541	9.524	1.426	0.061	0.061	0	0.995	9.893	0.042	-0.061	-0.061	0	1506611802
-9.863	-0.913	-0.778	0.061	0	-0.061	2.695	-8.729	0.002	0.061	-0.061	-0.061	3.115	9.533	0.231	-0.122	0	-0.061	-9.863	-0.913	-0.778	0.061	0	-0.061	1.532	9.622	1.462	0.122	0.061	-0.061	1.002	9.899	0.09	-0.061	-0.061	0	1506611802
-9.857	-0.828	-0.797	0	-0.061	-0.122	2.723	-8.78	-0.028	0	-0.061	-0.061	3.177	9.618	0.196	0	0	-0.061	-9.857	-0.828	-0.797	0	-0.061	-0.122	1.443	9.731	1.513	0.122	0.122	0	1.022	9.895	0.048	-0.061	0	0	1506611802
-9.814	-0.837	-0.812	-0.061	-0.061	-0.183	2.717	-8.807	-0.079	0	-0.122	-0.061	3.279	9.737	0.214	0.061	0.061	0	-9.814	-0.837	-0.812	-0.061	-0.061	-0.183	1.376	9.746	1.534	0.061	0	0	1.031	9.897	-0.011	-0.061	0	-0.061	1506611802
-9.79	-0.914	-0.81	-0.061	-0.061	-0.122	2.714	-8.738	-0.057	0	-0.122	-0.122	3.249	9.769	0.304	0.122	0	0.183	-9.79	-0.914	-0.81	-0.061	-0.061	-0.122	1.437	9.7	1.513	0	-0.061	0	1.09	9.878	-0.007	0	0.061	-0.061	1506611802
-9.805	-1.001	-0.782	-0.122	0	-0.061	2.682	-8.691	-0.045	-0.061	-0.122	-0.061	3.236	9.747	0.439	0.061	-0.061	0.183	-9.805	-1.001	-0.782	-0.122	0	-0.061	1.547	9.628	1.434	0	-0.061	0	1.11	9.877	0.018	0	0.061	-0.061	1506611802
-9.82	-1.06	-0.778	-0.061	0	-0.061	2.713	-8.733	-0.007	-0.061	-0.061	0	3.165	9.691	0.551	0.061	0.061	0.183	-9.82	-1.06	-0.778	-0.061	0	-0.061	1.613	9.586	1.391	0	0.061	0.061	1.071	9.893	0.031	0	0.061	-0.061	1506611802
-9.82	-1.061	-0.769	-0.061	-0.061	-0.061	2.755	-8.78	0.032	-0.061	0	0.061	3.09	9.664	0.607	0	0.122	0.061	-9.82	-1.061	-0.769	-0.061	-0.061	-0.061	1.526	9.552	1.375	0	0.061	0.061	1.031	9.91	0.05	-0.061	0.061	-0.061	1506611802
-9.8	-1.058	-0.763	-0.061	0	-0.061	2.82	-8.814	0.129	-0.061	-0.061	-0.061	3.066	9.631	0.548	-0.122	0.122	0	-9.8	-1.058	-0.763	-0.061	0	-0.061	1.475	9.587	1.381	0	0.122	0.061	0.973	9.906	0.055	-0.061	0.061	-0.061	1506611802
-9.788	-1.077	-0.769	-0.061	0	-0.061	2.777	-8.835	0.176	0	-0.061	-0.061	3.083	9.662	0.452	-0.183	0.122	-0.061	-9.788	-1.077	-0.769	-0.061	0	-0.061	1.482	9.67	1.395	0	0.061	0.061	0.979	9.895	0.05	-0.061	0.061	-0.061	1506611803
-9.799	-1.058	-0.763	-0.061	0	-0.061	2.714	-8.83	0.232	0	-0.122	-0.061	3.101	9.69	0.3	-0.183	0.061	-0.061	-9.799	-1.058	-0.763	-0.061	0	-0.061	1.476	9.678	1.413	-0.061	0.061	0	1	9.891	0.081	-0.061	0.061	0	1506611803
-9.812	-1.047	-0.785	-0.122	0	-0.061	2.688	-8.788	0.248	0.061	-0.183	0.061	3.115	9.652	0.221	-0.061	0.122	-0.061	-9.812	-1.047	-0.785	-0.122	0	-0.061	1.404	9.636	1.444	-0.061	0.061	0	1.007	9.904	0.043	0	0	0	1506611803
-9.776	-1.136	-0.772	-0.061	0	-0.061	2.734	-8.792	0.215	0.061	-0.122	0.061	3.114	9.624	0.187	-0.061	0.061	-0.061	-9.776	-1.136	-0.772	-0.061	0	-0.061	1.394	9.647	1.415	-0.061	0	0	0.983	9.905	0.025	-0.061	0.061	-0.061	1506611803
-9.789	-1.152	-0.75	-0.061	0	0	2.742	-8.801	0.127	0.061	-0.122	0	3.137	9.642	0.203	0	0.061	-0.061	-9.789	-1.152	-0.75	-0.061	0	0	1.397	9.646	1.418	0	0	-0.061	0.986	9.91	0.123	-0.122	0.061	0	1506611803
-9.801	-1.128	-0.761	0	0	0	2.74	-8.775	0.078	0.061	-0.061	0	3.15	9.643	0.237	0	0	0	-9.801	-1.128	-0.761	0	0	0	1.391	9.613	1.438	0	0	-0.061	0.943	9.892	0.103	-0.122	0	0	1506611803
-9.806	-1.097	-0.78	0	0	0	2.74	-8.734	0.001	0	-0.061	0	3.164	9.633	0.29	0.061	0	0	-9.806	-1.097	-0.78	0	0	0	1.407	9.609	1.449	0	0	-0.061	0.949	9.89	0.086	-0.061	-0.061	0	1506611803
-9.819	-1.084	-0.782	0	-0.061	0	2.769	-8.726	-0.033	0	0	0	3.131	9.642	0.376	0	-0.061	0	-9.819	-1.084	-0.782	0	-0.061	0	1.43	9.624	1.459	0	0	-0.061	0.94	9.915	0.069	-0.061	-0.061	0	1506611803
-9.802	-1.083	-0.797	0	-0.061	0	2.773	-8.722	-0.032	-0.061	0	0	3.12	9.682	0.422	0	0	0	-9.802	-1.083	-0.797	0	-0.061	0	1.412	9.637	1.459	0	0	-0.061	0.941	9.908	0.06	0	-0.061	0	1506611803
-9.795	-1.05	-0.788	0	-0.061	0.061	2.799	-8.742	-0.002	-0.061	0	0	3.12	9.713	0.441	-0.061	-0.061	0	-9.795	-1.05	-0.788	0	-0.061	0.061	1.419	9.643	1.461	0	-0.061	0	1.007	9.895	0.086	0	-0.061	0	1506611803
-9.802	-1.038	-0.796	0	-0.061	0.061	2.804	-8.762	0.023	-0.061	0	-0.061	3.12	9.71	0.464	-0.061	-0.061	0	-9.802	-1.038	-0.796	0	-0.061	0.061	1.445	9.64	1.442	-0.061	-0.061	0	1.025	9.893	0.103	0	-0.061	0	1506611803
-9.796	-1.06	-0.802	0	-0.061	0.061	2.801	-8.754	0.061	-0.122	0	-0.061	3.124	9.713	0.461	-0.122	-0.061	0	-9.796	-1.06	-0.802	0	-0.061	0.061	1.473	9.656	1.446	-0.061	-0.061	0	1.037	9.893	0.081	0	-0.061	0	1506611803
-9.808	-1.046	-0.791	0	-0.061	0.061	2.787	-8.777	0.135	-0.122	0.061	-0.061	3.132	9.703	0.449	-0.122	-0.061	-0.061	-9.808	-1.046	-0.791	0	-0.061	0.061	1.482	9.653	1.437	-0.061	-0.122	0.061	1.005	9.904	0.078	0	0	0	1506611803
-9.801	-1.037	-0.8	0	-0.061	0	2.786	-8.801	0.173	-0.061	0.061	-0.061	3.158	9.702	0.439	-0.122	-0.061	-0.061	-9.801	-1.037	-0.8	0	-0.061	0	1.536	9.655	1.437	-0.061	-0.122	0.061	0.985	9.915	0.053	0	0	0	1506611803
-9.805	-1.042	-0.782	0	-0.061	0	2.779	-8.835	0.163	0	0	-0.122	3.198	9.683	0.415	-0.122	0	-0.061	-9.805	-1.042	-0.782	0	-0.061	0	1.543	9.637	1.428	-0.061	-0.122	0.061	0.999	9.904	0.066	0	0	0	1506611803
-9.8	-1.025	-0.796	0	-0.061	0	2.757	-8.819	0.154	0	0.061	-0.122	3.211	9.646	0.403	-0.122	0	-0.061	-9.8	-1.025	-0.796	0	-0.061	0	1.54	9.603	1.426	-0.061	-0.061	0.061	0.962	9.909	0.066	0	-0.061	0	1506611803
-9.798	-0.992	-0.794	0	-0.061	0	2.698	-8.794	0.139	0	0.061	-0.122	3.214	9.623	0.378	-0.122	-0.061	-0.061	-9.798	-0.992	-0.794	0	-0.061	0	1.547	9.61	1.409	-0.061	-0.061	0	0.979	9.897	0.059	0	-0.061	0	1506611803
-9.807	-0.967	-0.794	0	-0.061	0	2.657	-8.795	0.115	0	0.061	-0.061	3.219	9.629	0.372	-0.122	0	-0.061	-9.807	-0.967	-0.794	0	-0.061	0	1.531	9.624	1.404	-0.061	-0.061	0	0.991	9.903	0.066	0	-0.061	0	1506611803
-9.802	-0.977	-0.798	0	-0.061	0	2.665	-8.789	0.079	0	0	-0.061	3.229	9.635	0.37	-0.061	0	0	-9.802	-0.977	-0.798	0	-0.061	0	1.559	9.607	1.43	0	0	0	1.018	9.893	0.03	0.061	0	0	1506611803
-9.812	-0.938	-0.77	0	-0.061	0	2.675	-8.765	0.066	0	0	0	3.226	9.611	0.383	-0.061	0	0	-9.812	-0.938	-0.77	0	-0.061	0	1.565	9.558	1.422	-0.061	0	0	1.08	9.889	0.03	0	0	0	1506611803
-9.833	-0.916	-0.772	-0.061	-0.061	0	2.688	-8.77	0.071	0	0	0	3.196	9.587	0.397	0	0	0	-9.833	-0.916	-0.772	-0.061	-0.061	0	1.623	9.573	1.391	0	0	-0.061	1.052	9.905	0.035	0	0	-0.061	1506611803
-9.813	-0.939	-0.77	-0.061	-0.061	0	2.69	-8.758	0.061	-0.061	0	0	3.175	9.601	0.426	0	0	-0.061	-9.813	-0.939	-0.77	-0.061	-0.061	0	1.647	9.604	1.406	0	0.061	-0.061	1.061	9.906	0.019	0	-0.061	-0.061	1506611803
-9.817	-0.91	-0.776	-0.061	-0.061	0	2.724	-8.786	0.078	-0.061	0	0.061	3.2	9.641	0.459	0	0.061	-0.061	-9.817	-0.91	-0.776	-0.061	-0.061	0	1.576	9.606	1.394	0	0	0	1.066	9.906	0.045	0.061	0	-0.061	1506611803
-9.831	-0.907	-0.774	-0.061	-0.061	0	2.747	-8.798	0.096	-0.061	-0.061	0	3.246	9.654	0.512	0	0.122	-0.061	-9.831	-0.907	-0.774	-0.061	-0.061	0	1.584	9.623	1.432	-0.061	0	0	1.108	9.881	0.042	0.061	-0.061	-0.061	1506611803
-9.802	-0.952	-0.776	-0.061	-0.061	-0.061	2.795	-8.751	0.11	-0.061	-0.122	0	3.267	9.674	0.507	0	0.061	-0.061	-9.802	-0.952	-0.776	-0.061	-0.061	-0.061	1.598	9.641	1.43	0	0	0	1.049	9.884	0.014	0.122	-0.061	-0.061	1506611803
-9.805	-0.976	-0.768	0	-0.061	-0.061	2.797	-8.735	0.144	-0.061	-0.061	0.061	3.278	9.682	0.517	0	0.061	0	-9.805	-0.976	-0.768	0	-0.061	-0.061	1.656	9.623	1.385	-0.061	0	0	1.037	9.9	-0.007	0.061	0	-0.061	1506611804
-9.816	-0.959	-0.77	-0.061	-0.122	-0.061	2.802	-8.753	0.12	-0.061	-0.061	0.061	3.248	9.654	0.538	0	0.061	0	-9.816	-0.959	-0.77	-0.061	-0.122	-0.061	1.656	9.576	1.373	-0.061	0	0	1.048	9.902	-0.014	0.061	-0.061	-0.061	1506611804
-9.808	-0.977	-0.769	-0.061	-0.122	-0.061	2.85	-8.758	0.111	0	-0.122	0	3.2	9.625	0.523	-0.061	0	0	-9.808	-0.977	-0.769	-0.061	-0.122	-0.061	1.643	9.575	1.373	0	0	0	1.011	9.903	-0.084	0.061	0	-0.061	1506611804
-9.798	-0.983	-0.773	0	-0.061	-0.061	2.854	-8.772	0.108	-0.061	-0.061	0	3.174	9.621	0.47	-0.061	0	-0.061	-9.798	-0.983	-0.773	0	-0.061	-0.061	1.635	9.575	1.388	-0.061	0	0	1.014	9.905	-0.069	0	0	-0.061	1506611804
-9.811	-0.949	-0.76	0	-0.061	-0.061	2.82	-8.792	0.111	-0.061	-0.061	0	3.189	9.601	0.428	-0.061	0	-0.061	-9.811	-0.949	-0.76	0	-0.061	-0.061	1.581	9.572	1.403	-0.061	0	0	1.046	9.897	-0.069	-0.061	0	0	1506611804
-9.804	-0.933	-0.742	-0.061	-0.061	-0.061	2.792	-8.754	0.114	-0.061	-0.061	0	3.174	9.587	0.377	-0.061	0	-0.061	-9.804	-0.933	-0.742	-0.061	-0.061	-0.061	1.517	9.563	1.407	0	0	-0.061	1.072	9.906	-0.09	-0.061	0	0	1506611804
-9.818	-0.976	-0.725	0	-0.061	-0.061	2.769	-8.736	0.141	-0.061	0	0	3.153	9.581	0.329	0	-0.061	0	-9.818	-0.976	-0.725	0	-0.061	-0.061	1.515	9.597	1.389	0	-0.061	-0.061	1.04	9.897	-0.084	0	0.061	0	1506611804
-9.818	-1.014	-0.731	0	-0.061	-0.061	2.767	-8.759	0.153	-0.061	0	0.061	3.133	9.605	0.321	0	-0.061	0	-9.818	-1.014	-0.731	0	-0.061	-0.061	1.543	9.619	1.381	0	-0.061	-0.061	1.016	9.912	-0.079	0	0	-0.061	1506611804
-9.801	-1.028	-0.723	0.061	0	-0.061	2.765	-8.77	0.167	-0.061	0	0.061	3.113	9.622	0.317	0.061	-0.122	-0.061	-9.801	-1.028	-0.723	0.061	0	-0.061	1.568	9.629	1.366	0	-0.061	-0.122	1.023	9.923	-0.067	-0.061	0	0	1506611804
-9.806	-0.974	-0.739	0.061	0	-0.061	2.779	-8.776	0.181	-0.061	0	0	3.132	9.634	0.355	0.061	-0.122	-0.061	-9.806	-0.974	-0.739	0.061	0	-0.061	1.548	9.612	1.383	-0.061	-0.061	-0.122	1.012	9.906	-0.039	-0.122	0	0	1506611804
-9.819	-0.925	-0.731	0	0	0	2.775	-8.753	0.175	-0.061	0.061	0	3.134	9.637	0.41	0.061	-0.061	-0.122	-9.819	-0.925	-0.731	0	0	0	1.495	9.591	1.392	-0.061	-0.061	-0.122	1.044	9.899	-0.066	-0.061	-0.061	0	1506611804
-9.808	-0.926	-0.723	0	0	0	2.738	-8.753	0.158	0	0.061	0.061	3.14	9.652	0.465	0.061	-0.122	-0.122	-9.808	-0.926	-0.723	0	0	0	1.482	9.624	1.407	-0.061	-0.122	-0.122	1.095	9.897	-0.033	-0.061	-0.061	0	1506611804
-9.795	-0.922	-0.713	0.061	0	0	2.745	-8.777	0.108	-0.061	0.061	0	3.175	9.7	0.483	0	-0.122	-0.122	-9.795	-0.922	-0.713	0.061	0	0	1.467	9.646	1.412	-0.061	-0.183	-0.061	1.12	9.885	0	-0.061	0	0	1506611804
-9.813	-0.903	-0.688	0	0	0	2.742	-8.794	0.097	-0.061	0.061	0	3.213	9.705	0.51	-0.061	-0.122	-0.061	-9.813	-0.903	-0.688	0	0	0	1.499	9.622	1.419	-0.061	-0.183	-0.061	1.146	9.884	-0.026	-0.122	-0.122	0	1506611804
-9.812	-0.935	-0.696	0	0	0	2.757	-8.756	0.129	-0.061	0.061	-0.061	3.238	9.666	0.502	-0.061	-0.122	-0.061	-9.812	-0.935	-0.696	0	0	0	1.523	9.591	1.407	-0.061	-0.183	-0.061	1.123	9.872	-0.005	-0.061	-0.061	0	1506611804
-9.824	-0.939	-0.695	0	0	0	2.742	-8.769	0.161	0	0	-0.061	3.25	9.658	0.52	-0.122	-0.122	0	-9.824	-0.939	-0.695	0	0	0	1.589	9.63	1.375	-0.061	-0.122	0	1.09	9.889	0.032	-0.122	-0.061	0	1506611804
-9.806	-0.975	-0.679	0	0	0	2.754	-8.765	0.142	0	0	-0.061	3.266	9.67	0.462	-0.122	-0.122	0	-9.806	-0.975	-0.679	0	0	0	1.639	9.649	1.413	-0.061	-0.122	0	1.084	9.887	0.043	-0.061	-0.061	0	1506611804
-9.823	-0.946	-0.677	0	-0.061	0	2.762	-8.782	0.111	0	0	-0.122	3.315	9.656	0.462	-0.061	0	0	-9.823	-0.946	-0.677	0	-0.061	0	1.554	9.606	1.412	-0.061	-0.061	0.061	1.059	9.886	0.067	-0.061	-0.061	0	1506611804
-9.819	-0.947	-0.671	-0.061	-0.061	0	2.728	-8.765	0.077	0	0	-0.122	3.291	9.636	0.462	-0.061	0	0	-9.819	-0.947	-0.671	-0.061	-0.061	0	1.541	9.616	1.428	0	0	0.061	1.048	9.883	0.005	-0.061	-0.061	-0.061	1506611804
-9.801	-0.977	-0.659	0	-0.061	0	2.714	-8.744	0.029	0	-0.061	-0.122	3.297	9.658	0.44	-0.122	-0.061	0.061	-9.801	-0.977	-0.659	0	-0.061	0	1.581	9.655	1.436	0	0	0.061	1.05	9.898	0.048	-0.061	-0.061	-0.061	1506611804
-9.794	-0.991	-0.659	0	-0.061	0	2.692	-8.736	0.02	-0.061	0	-0.122	3.271	9.673	0.419	-0.061	0	0.061	-9.794	-0.991	-0.659	0	-0.061	0	1.608	9.643	1.431	0	0	0.061	1.062	9.897	0.051	-0.061	-0.061	0	1506611804
-9.817	-0.955	-0.665	0	-0.061	0	2.676	-8.72	0.025	-0.061	0	-0.061	3.193	9.664	0.443	-0.061	0	0.061	-9.817	-0.955	-0.665	0	-0.061	0	1.603	9.615	1.42	0	0.061	0.061	0.997	9.896	0.045	-0.061	-0.061	0	1506611804
-9.819	-0.974	-0.689	0	-0.061	0	2.708	-8.74	0.012	-0.061	-0.061	-0.061	3.11	9.647	0.462	-0.061	0	0.061	-9.819	-0.974	-0.689	0	-0.061	0	1.604	9.627	1.406	0	0.061	0.061	1.01	9.914	0.016	0	-0.061	-0.061	1506611804
-9.813	-0.971	-0.69	-0.061	-0.061	0	2.713	-8.775	0.004	-0.061	-0.061	-0.061	3.074	9.67	0.476	-0.061	0	0	-9.813	-0.971	-0.69	-0.061	-0.061	0	1.59	9.633	1.443	-0.061	0	0	1.02	9.899	0.068	-0.061	0	0	1506611804
-9.807	-0.955	-0.666	-0.061	0	0	2.702	-8.787	0.032	-0.122	-0.061	-0.061	3.064	9.686	0.493	-0.061	0	-0.061	-9.807	-0.955	-0.666	-0.061	0	0	1.573	9.615	1.451	-0.061	0	0	1.02	9.887	0.022	-0.061	0	0	1506611804
-9.823	-0.958	-0.691	-0.061	-0.061	0	2.707	-8.771	0.078	-0.122	-0.061	0	3.062	9.664	0.499	-0.122	-0.061	-0.061	-9.823	-0.958	-0.691	-0.061	-0.061	0	1.592	9.598	1.465	-0.061	0	0	1.038	9.89	0.032	0	0	0	1506611805
-9.804	-0.964	-0.666	-0.061	-0.061	0	2.726	-8.77	0.098	-0.061	-0.061	0	3.059	9.642	0.496	-0.122	-0.061	-0.122	-9.804	-0.964	-0.666	-0.061	-0.061	0	1.635	9.599	1.475	-0.061	0	0	1.008	9.9	0.055	0	0	0	1506611805
-9.807	-0.956	-0.635	0	-0.122	-0.061	2.753	-8.795	0.096	-0.061	-0.061	0	3.114	9.633	0.482	-0.061	0	-0.122	-9.807	-0.956	-0.635	0	-0.122	-0.061	1.627	9.58	1.477	-0.061	0	-0.061	1.004	9.886	0.038	0	0	0	1506611805
-9.857	-0.921	-0.555	0.122	-0.366	-0.061	2.774	-8.787	0.084	-0.061	-0.061	0	3.133	9.625	0.453	-0.061	0	-0.122	-9.857	-0.921	-0.555	0.122	-0.366	-0.061	1.626	9.572	1.458	-0.061	0	-0.061	0.909	9.856	0.136	0.122	-0.122	-0.061	1506611805
-9.81	-0.872	-0.584	0.122	-0.305	-0.122	2.785	-8.783	0.077	-0.061	-0.061	0	3.168	9.636	0.452	0	0	-0.122	-9.81	-0.872	-0.584	0.122	-0.305	-0.122	1.698	9.652	1.433	-0.061	0	-0.061	0.86	9.85	0.084	0.183	-0.305	-0.122	1506611805
-9.822	-0.842	-0.696	0	-0.244	-0.244	2.787	-8.819	0.045	-0.061	-0.122	0	3.228	9.707	0.489	0	0	-0.122	-9.822	-0.842	-0.696	0	-0.244	-0.244	1.787	9.744	1.343	0	0	-0.061	0.976	9.847	-0.285	0.305	-0.244	-0.244	1506611805
-9.855	-0.92	-0.874	-0.122	-0.183	-0.366	2.799	-8.824	0	-0.122	-0.122	0.061	3.272	9.759	0.529	0	0	-0.183	-9.855	-0.92	-0.874	-0.122	-0.183	-0.366	1.887	9.713	1.153	-0.061	0	-0.061	0.98	9.889	-0.452	0.366	0.122	-0.366	1506611805
-9.833	-0.901	-0.982	-0.122	-0.122	-0.427	2.755	-8.754	0.018	-0.183	-0.244	0.061	3.274	9.677	0.561	0	0	-0.244	-9.833	-0.901	-0.982	-0.122	-0.122	-0.427	2.043	9.649	0.913	-0.122	-0.061	-0.122	0.938	9.977	-0.523	0.244	0.122	-0.427	1506611805
-9.814	-0.781	-1.068	-0.305	-0.061	-0.488	2.641	-8.795	0.096	-0.244	-0.488	-0.061	3.28	9.576	0.55	-0.061	0.061	-0.427	-9.814	-0.781	-1.068	-0.305	-0.061	-0.488	2.122	9.601	0.751	-0.122	0.061	-0.183	0.871	9.957	-0.642	0.183	0.122	-0.549	1506611805
-9.832	-0.621	-1.113	-0.366	0	-0.61	2.505	-8.916	0.225	-0.244	-0.732	-0.183	3.358	9.478	0.447	-0.061	0.183	-0.61	-9.832	-0.621	-1.113	-0.366	0	-0.61	2.091	9.566	0.675	-0.183	0.183	-0.244	0.971	9.928	-0.715	0.183	0.061	-0.61	1506611805
-9.811	-0.55	-1.168	-0.488	-0.061	-0.671	2.394	-8.952	0.384	-0.305	-0.854	-0.366	3.389	9.408	0.305	0	0.183	-0.793	-9.811	-0.55	-1.168	-0.488	-0.061	-0.671	2.122	9.587	0.617	-0.305	0.427	-0.427	0.977	9.944	-0.709	0.122	0	-0.671	1506611805
-9.762	-0.583	-1.175	-0.549	-0.061	-0.732	2.223	-8.954	0.45	-0.244	-0.793	-0.366	3.455	9.403	0.164	0.061	0.305	-0.977	-9.762	-0.583	-1.175	-0.549	-0.061	-0.732	2.181	9.597	0.623	-0.305	0.427	-0.427	1.018	9.915	-0.628	0.061	0.122	-0.793	1506611805
-9.783	-0.683	-1.15	-0.671	-0.061	-0.671	2.046	-8.772	0.519	-0.183	-0.916	-0.122	3.576	9.368	0.133	0.244	0.488	-1.099	-9.783	-0.683	-1.15	-0.671	-0.061	-0.671	1.94	9.643	0.62	-0.671	0.793	-0.427	1.219	9.899	-0.432	-0.122	0.183	-0.732	1506611805
-9.818	-0.864	-1.025	-0.732	-0.122	-0.488	1.948	-8.61	0.565	-0.122	-1.099	0.305	3.667	9.524	0.246	0.366	0.61	-1.038	-9.818	-0.864	-1.025	-0.732	-0.122	-0.488	1.507	9.726	0.932	-0.671	0.671	-0.366	1.633	9.926	-0.014	-0.488	0.427	-0.488	1506611805
-9.775	-1.177	-0.839	-0.793	-0.549	-0.244	2.046	-8.601	0.587	0.061	-1.16	0.793	3.732	9.79	0.41	0.244	0.488	-0.854	-9.775	-1.177	-0.839	-0.793	-0.549	-0.244	1.166	9.731	1.363	-0.671	0.671	-0.366	2.137	9.945	0.507	-1.282	0.793	0.122	1506611805
-9.441	-1.83	-0.219	-0.427	-0.549	0.061	2.371	-8.601	0.547	0.122	-1.099	1.038	3.723	9.854	0.61	0.122	0.305	-0.427	-9.441	-1.83	-0.219	-0.427	-0.549	0.061	0.737	9.387	1.887	-0.671	0.61	-0.244	2.859	9.776	1.239	-2.441	1.16	1.16	1506611805
-9.928	-2.281	0.727	0.427	-1.221	0.366	2.808	-8.586	0.438	0.183	-0.793	1.099	3.665	9.714	0.842	0	0.305	0.183	-9.928	-2.281	0.727	0.427	-1.221	0.366	0.468	9.042	2.479	-0.61	0.549	0	3.128	9.439	1.858	-3.662	1.343	2.258	1506611805
-10.765	-1.945	0.613	0.854	-1.343	-0.061	3.377	-8.534	0.306	0.183	-0.488	1.099	3.278	9.636	0.938	-0.183	0.061	0.916	-10.765	-1.945	0.613	0.854	-1.343	-0.061	0.653	9.32	2.926	-0.488	0.305	0.244	3.072	10.58	1.675	-2.319	0	2.747	1506611805
-10.542	-1.73	0.487	0.732	-0.793	-0.183	3.669	-8.774	-0.167	0.244	-0.488	1.038	2.667	10.213	0.84	-0.488	-0.854	1.404	-10.542	-1.73	0.487	0.732	-0.793	-0.183	1.034	10.393	3.059	-0.061	0.366	0.122	1.309	11.532	1.532	-0.732	2.014	3.601	1506611805
-9.665	-1.113	0.569	0.916	-0.366	0.122	4.297	-9.433	-0.699	0.122	0	1.465	2.408	11.025	0.702	-0.61	-1.343	1.526	-9.665	-1.113	0.569	0.916	-0.366	0.122	1.001	10.183	3.135	0.305	0.244	-0.244	0.989	10.702	1.305	-1.343	0.488	2.747	1506611805
-9.182	-0.482	0.495	0.854	-0.305	0.183	5.012	-8.978	-1.006	-0.122	1.221	1.404	2.407	10.526	0.816	-0.305	-1.099	1.648	-9.182	-0.482	0.495	0.854	-0.305	0.183	0.792	8.979	3	0	-0.488	-0.244	2.129	9.659	1.031	-1.038	0.793	2.625	1506611805
-9.13	-0.138	0.419	0.61	-0.244	0.305	5.262	-8.044	-0.98	-0.122	1.221	1.404	2.201	9.555	1.122	-0.061	-0.732	1.892	-9.13	-0.138	0.419	0.61	-0.244	0.305	1.03	8.433	2.674	-0.61	-1.587	-0.305	3.013	8.987	1.453	-0.977	2.319	2.502	1506611805
-9.046	-0.032	0.446	0.244	0.061	0.366	5.205	-7.765	-0.869	-0.366	1.709	-0.244	1.625	9.063	1.205	-0.305	-1.099	1.77	-9.046	-0.032	0.446	0.244	0.061	0.366	1.748	8.708	2.371	-0.427	-1.648	-0.61	2.667	8.557	1.991	-1.038	2.991	2.258	1506611805
-9.129	-0.055	0.622	0.122	0.366	0.366	4.959	-8.138	-0.922	-0.244	1.526	-0.793	1.284	8.878	1.107	-0.549	-1.709	0.916	-9.129	-0.055	0.622	0.122	0.366	0.366	2.425	8.862	2.229	-0.427	-1.648	-0.61	1.951	8.201	2.487	-1.038	2.014	1.892	1506611805
-9.172	0.039	0.845	0.244	0.732	0.427	4.765	-8.569	-0.988	-0.122	1.221	-1.465	1.509	8.583	1.079	-0.366	-1.648	-0.427	-9.172	0.039	0.845	0.244	0.732	0.427	2.677	8.719	2.218	-0.122	-1.16	-0.671	2.114	7.756	2.993	-0.793	0.977	1.282	1506611805
-9.434	0.152	0.883	0.305	0.671	0.549	4.492	-8.817	-1.007	-0.122	0.977	-2.258	2.021	8.514	1.218	-0.061	-1.038	-1.526	-9.434	0.152	0.883	0.305	0.671	0.549	2.553	8.687	2.224	0	-0.854	-0.61	2.586	7.234	3.271	-0.366	0.183	0.854	1506611806
-9.758	0.312	0.7	0	0.61	0.305	4.055	-8.959	-0.959	-0.122	0.854	-2.747	2.577	8.825	1.457	-0.061	-0.549	-2.258	-9.758	0.312	0.7	0	0.61	0.305	2.339	8.881	2.32	0	-0.854	-0.61	3.357	7.427	3.248	0.671	-0.671	0.183	1506611806
-10.081	0.316	0.717	-0.366	0.549	0	3.518	-9.085	-0.877	-0.122	0.854	-2.747	2.978	9.337	1.625	-0.183	-0.366	-2.563	-10.081	0.316	0.717	-0.366	0.549	0	2.334	9.367	2.401	0.183	-0.916	-0.488	3.88	8.155	3.345	0.366	-0.854	-0.183	1506611806
-11.049	0.067	1.022	-0.488	0.549	-0.122	3.035	-9.3	-0.761	-0.061	0.916	-2.869	3.341	10.018	1.699	-0.183	-0.732	-2.686	-11.049	0.067	1.022	-0.488	0.549	-0.122	2.491	9.95	2.519	0.122	-0.977	-0.488	4.314	8.485	3.744	-0.183	-0.366	-0.488	1506611806
-12.105	-0.646	0.982	-0.061	0	-0.122	2.653	-9.466	-0.662	0	0.793	-2.502	3.935	10.641	1.709	-0.122	-0.732	-2.502	-12.105	-0.646	0.982	-0.061	0	-0.122	2.503	10.622	2.61	0.122	-0.977	-0.488	3.817	9.104	4.381	0.549	-0.244	-1.16	1506611806
-11.594	-0.754	1.26	0.183	0.854	-0.183	2.653	-9.466	-0.662	0.122	0.61	-1.831	4.347	11.338	1.506	0	-0.61	-1.953	-11.594	-0.754	1.26	0.183	0.854	-0.183	2.267	11.389	2.632	0	-0.732	-0.488	3.206	9.639	3.99	1.587	-2.014	-1.526	1506611806
-11.268	-0.721	0.762	0.366	0.122	-0.122	2.243	-9.926	-0.604	0.061	0	0.061	4.591	11.884	1.312	0.061	-0.61	-1.282	-11.268	-0.721	0.762	0.366	0.122	-0.122	1.883	11.275	2.676	-0.122	-1.038	-0.305	4.357	10.607	4.31	1.16	-1.343	-0.977	1506611806
-9.325	-0.349	0.654	0.061	0.671	-0.122	2.328	-9.446	-0.301	-0.122	0.305	1.16	4.64	11.568	1.251	0.244	-0.61	-0.305	-9.325	-0.349	0.654	0.061	0.671	-0.122	1.541	10.666	2.576	-0.122	-1.038	-0.305	3.955	9.652	3.058	0.671	-1.526	-1.038	1506611806
-8.882	-1.469	-0.089	0.488	0.488	-0.244	2.385	-8.993	0.077	-0.061	0.549	1.831	4.48	10.983	1.27	0.244	-0.427	0.671	-8.882	-1.469	-0.089	0.488	0.488	-0.244	1.314	9.758	2.411	-0.061	-0.854	0.244	0.057	8.398	1.731	1.709	-2.93	-2.075	1506611806
-9.048	-2.328	-1.028	1.282	0	-0.183	2.449	-8.378	0.452	-0.061	0.549	1.831	4.149	10.075	1.309	0.122	-0.122	1.404	-9.048	-2.328	-1.028	1.282	0	-0.183	1.073	8.695	1.912	-0.061	-0.854	0.244	2.015	9.134	0.583	2.625	-4.456	-2.258	1506611806
-9.251	-2.312	-1.343	0.977	-0.244	-0.122	2.269	-7.891	0.44	0.61	-0.061	1.831	3.75	9.215	1.376	0.061	0.122	1.892	-9.251	-2.312	-1.343	0.977	-0.244	-0.122	0.806	8.213	1.27	-0.061	-0.732	0.61	3.756	9.671	-0.341	1.77	-0.732	-1.648	1506611806
-9.327	-2.352	-1.219	0.854	0.244	0.183	2.042	-7.982	0.148	0.916	-1.526	1.099	3.243	8.815	1.103	-0.488	0.305	2.014	-9.327	-2.352	-1.219	0.854	0.244	0.183	0.681	8.503	0.845	-0.061	-0.122	0.916	1.879	9.722	0.441	1.526	0.061	-1.343	1506611806
-9.673	-1.791	-1.337	0.916	0.488	0.488	2.129	-8.527	-0.227	0.793	-1.831	0.732	2.729	9.098	0.517	-1.099	0.183	1.77	-9.673	-1.791	-1.337	0.916	0.488	0.488	0.498	9.795	0.827	1.16	2.136	1.099	0.611	9.833	0.004	1.465	-1.953	-1.221	1506611806
-9.508	-1.109	-1.453	0.854	0.427	0.183	2.44	-9.025	-0.236	0.244	-1.038	0.732	2.594	10.196	-0.319	-1.709	-0.366	1.16	-9.508	-1.109	-1.453	0.854	0.427	0.183	0.449	10.682	1.093	1.16	2.136	1.099	1.251	9.912	-1.02	1.221	-2.563	-1.343	1506611806
-9.384	-0.805	-1.416	0.732	0.183	-0.061	2.501	-8.866	0.132	-0.183	-0.244	0.671	3.042	10.578	-1.109	-1.709	-0.488	0.854	-9.384	-0.805	-1.416	0.732	0.183	-0.061	0.445	10.124	1.386	1.709	2.075	0.916	2.03	9.601	-1.386	1.221	-1.221	-1.465	1506611806
-9.245	-0.675	-1.23	0.549	-0.122	-0.305	2.298	-8.034	0.444	-0.183	-0.549	0.183	3.374	9.653	-1.52	-0.916	-0.244	1.587	-9.245	-0.675	-1.23	0.549	-0.122	-0.305	0.536	9.327	1.302	1.099	0.977	0.854	1.829	9.448	-1.171	1.343	-0.916	-1.587	1506611806
-9.158	-0.78	-1.263	0.305	-0.244	-0.488	2.193	-7.471	0.624	-0.183	-0.549	0.183	3.319	8.96	-1.331	0.244	0	2.38	-9.158	-0.78	-1.263	0.305	-0.244	-0.488	0.841	9.095	0.874	0.122	0.549	0.793	1.659	9.35	-0.934	1.221	-0.793	-1.648	1506611806
-9.373	-0.805	-1.305	0.183	-0.366	-0.549	2.156	-7.557	0.597	-0.122	-0.732	0.305	2.956	8.848	-1.011	0.671	0.244	2.502	-9.373	-0.805	-1.305	0.183	-0.366	-0.549	1.083	9.105	0.462	-0.305	0.305	0.488	1.617	9.348	-0.977	0.916	-0.793	-1.526	1506611806
-9.539	-0.656	-1.361	0.122	-0.488	-0.366	2.156	-7.557	0.597	-0.122	-0.732	0.305	2.537	8.68	-0.736	0.488	-0.061	1.953	-9.539	-0.656	-1.361	0.122	-0.488	-0.366	1.347	9.103	0.226	-0.183	0.122	-0.061	1.493	9.512	-1.097	0.671	-0.793	-1.343	1506611806
-9.71	-0.885	-1.196	0.366	-0.366	-0.366	2.387	-8.041	0.549	-0.671	-0.305	0.916	2.371	8.415	-0.49	0.305	-0.427	0.977	-9.71	-0.885	-1.196	0.366	-0.366	-0.366	1.619	9.249	0.242	-0.061	-0.061	-0.427	1.193	9.696	-1.29	0.305	-1.404	-1.404	1506611806
-9.641	-1.111	-1.36	0.61	-0.183	-0.366	2.523	-8.351	0.735	-0.793	-0.122	1.038	2.507	8.388	-0.219	0.366	-0.366	-0.122	-9.641	-1.111	-1.36	0.61	-0.183	-0.366	1.711	9.69	0.385	0.122	-0.061	-0.549	1.361	9.838	-1.403	-0.244	-1.709	-1.404	1506611806
-10.154	-0.475	-1.848	0.732	-0.183	-0.244	2.652	-8.939	0.925	-0.793	-0.122	1.038	2.803	8.92	0.05	0.244	-0.366	-1.099	-10.154	-0.475	-1.848	0.732	-0.183	-0.244	1.782	10.234	0.512	0.122	-0.122	-0.793	1.091	10.026	-1.532	-0.793	-1.587	-1.282	1506611806
-10.544	-0.045	-2.128	0.793	-0.244	0.122	2.798	-9.55	1.007	-0.61	-0.183	0.916	3.161	9.592	0.239	0	-0.549	-1.77	-10.544	-0.045	-2.128	0.793	-0.244	0.122	1.81	10.27	0.689	0.122	-0.122	-0.793	1.471	10.604	-1.841	-1.465	-1.648	-1.282	1506611806
-10.983	0.073	-1.67	0.061	-0.488	0.671	2.96	-9.951	0.928	-0.427	-0.183	0.671	3.592	9.839	0.611	0.061	-0.549	-2.136	-10.983	0.073	-1.67	0.061	-0.488	0.671	1.536	10.338	0.825	-0.793	-1.038	-0.305	2.251	10.861	-1.33	-2.502	-1.587	-1.099	1506611806
-11.281	-0.924	-0.937	-0.854	0.244	0.61	2.96	-9.951	0.928	-0.427	-0.183	0.671	4.048	10.381	1.086	0.122	-0.122	-2.441	-11.281	-0.924	-0.937	-0.854	0.244	0.61	1.359	11.049	1.081	-0.916	-0.977	0.061	3.223	11.081	-0.123	-3.54	-0.61	-0.244	1506611806
-10.625	-2.845	-0.86	-0.671	0.366	0.488	3.268	-11.219	0.703	-0.427	0.671	0.244	4.216	11.494	1.123	-0.488	0.366	-2.625	-10.625	-2.845	-0.86	-0.671	0.366	0.488	1.611	11.585	1.852	-0.916	-0.977	0.061	3.411	11.396	1.798	-5.188	-0.183	1.526	1506611807
-9.367	-3.419	0.78	0.61	0.305	1.221	3.419	-11.209	0.718	-0.061	1.16	0.122	4.264	11.895	0.956	-1.099	-0.244	-2.319	-9.367	-3.419	0.78	0.61	0.305	1.221	1.223	9.789	2.59	-0.366	-1.099	-0.183	2.196	10.658	2.823	-5.92	-1.16	3.54	1506611807
-9.972	-1.824	1.238	0.61	0.183	1.16	3.295	-9.469	0.589	-0.061	1.16	0.122	4.436	9.859	1.05	-0.549	-0.549	-1.16	-9.972	-1.824	1.238	0.61	0.183	1.16	0.105	8.126	3.293	-0.916	-0.305	0.366	1.299	10.081	1.577	-2.93	-2.38	4.7	1506611807
-10.446	-1.79	0.305	0.244	-0.732	0.488	2.992	-8.425	0.306	0.671	1.343	-2.014	4.289	8.859	0.953	-0.122	0.122	0.427	-10.446	-1.79	0.305	0.244	-0.732	0.488	-0.188	9.202	3.472	-0.916	-0.305	0.366	0.809	11.408	1.077	-1.404	0.793	4.272	1506611807
-9.166	-1.908	0.423	-0.183	-0.488	0.671	2.553	-9.343	-0.268	1.221	1.526	-1.953	3.569	10.239	0.391	-0.793	-0.366	1.404	-9.166	-1.908	0.423	-0.183	-0.488	0.671	0.242	10.194	3.187	0	0.366	0.488	0.2	10.532	1.008	-0.854	0.549	4.15	1506611807
-8.593	-1.305	0.591	-0.244	-0.183	0.61	2.367	-9.659	-1.004	1.709	0.977	-1.831	3.058	10.453	0.178	-0.854	-1.526	2.136	-8.593	-1.305	0.591	-0.244	-0.183	0.61	0.645	8.787	3.076	0.427	-0.793	0.183	1.103	9.662	1.074	-0.488	1.831	4.211	1506611807
-8.774	-1.105	0.397	-0.549	-0.427	0.122	2.46	-8.658	-1.486	1.526	0.122	-2.563	3.094	8.983	0.476	0.305	-1.221	2.686	-8.774	-1.105	0.397	-0.549	-0.427	0.122	0.994	8.138	2.712	0.122	-1.099	0.305	1.359	9.073	1.871	0	3.357	3.967	1506611807
-8.805	-1.182	0.524	-0.305	-0.061	0.183	2.541	-8.451	-1.724	1.099	-0.061	-3.235	2.908	8.793	0.778	0.61	-0.061	2.808	-8.805	-1.182	0.524	-0.305	-0.061	0.183	1.396	8.571	2.395	0	-0.366	0.305	0.727	8.685	2.044	0.366	4.517	3.357	1506611807
-8.849	-0.827	0.422	-0.061	0.549	0.244	2.332	-8.612	-1.883	0.793	-0.061	-3.235	2.164	9.046	0.811	0.061	-0.305	2.441	-8.849	-0.827	0.422	-0.061	0.549	0.244	1.926	8.758	2.316	0.305	-0.122	0	-0.276	8.701	2.111	0.549	2.502	2.502	1506611807
-8.796	-0.304	0.341	-0.427	0.61	0.183	2.114	-8.465	-1.882	0.427	0.061	-2.808	1.779	8.826	1.006	0.061	-0.916	1.709	-8.796	-0.304	0.341	-0.427	0.61	0.183	2.305	8.756	2.253	0.549	0	-0.244	0.486	8.325	2.054	0.916	0.977	2.014	1506611807
-9.184	0.255	0.383	-0.427	0.916	0.305	1.901	-8.168	-1.741	0.183	0	-2.258	1.926	8.619	1.31	0.427	-0.549	0.61	-9.184	0.255	0.383	-0.427	0.916	0.305	2.305	8.756	2.253	0.549	0.122	-0.305	1.657	7.563	2.657	1.282	0.061	0.488	1506611807
-9.983	0.412	0.231	-0.977	0.549	-0.061	1.836	-8.045	-1.403	-0.061	-0.366	-1.587	2.213	8.738	1.53	0.549	0.244	-0.427	-9.983	0.412	0.231	-0.977	0.549	-0.061	2.193	9.134	2.214	0.427	0.366	-0.244	2.034	7.703	3.374	1.709	-0.122	-0.427	1506611807
-10.324	0.084	0.073	-0.977	0.61	-0.305	1.922	-8.067	-1.084	-0.122	-0.549	-0.793	2.402	9.149	1.67	0.488	0.549	-1.16	-10.324	0.084	0.073	-0.977	0.61	-0.305	2.219	9.628	2.153	0.244	0.305	-0.244	3.012	8.681	3.314	1.282	0.122	-0.61	1506611807
-10.786	0.195	0.402	-1.099	0.122	-0.183	2.052	-8.285	-0.755	-0.244	-0.61	0.122	2.543	9.692	1.631	0.305	0.244	-1.648	-10.786	0.195	0.402	-1.099	0.122	-0.183	2.452	9.917	2.099	0.122	0	-0.366	4.916	9.339	4.17	-0.061	-0.305	-0.183	1506611807
-11.515	0.468	0.785	-1.282	-0.061	-0.122	2.217	-8.524	-0.438	-0.244	-0.61	0.122	2.891	9.952	1.532	0.244	-0.061	-2.136	-11.515	0.468	0.785	-1.282	-0.061	-0.122	2.558	10.011	2.076	0	-0.244	-0.488	6.136	8.591	4.108	0.183	0.488	-0.122	1506611807
-11.846	-1.255	0.195	-0.977	-0.061	-0.732	2.354	-8.85	-0.089	-0.366	-0.427	1.099	3.358	10.133	1.358	0.366	0.305	-2.563	-11.846	-1.255	0.195	-0.977	-0.061	-0.732	2.418	10.524	1.946	-0.183	-0.244	-0.549	2.513	8.77	2.594	1.099	0.488	-2.319	1506611807
-11.088	-2.375	0.018	0.122	-0.183	-0.366	2.494	-9.664	0.062	-0.305	-0.427	3.113	3.764	10.836	1.186	0.488	0.732	-2.869	-11.088	-2.375	0.018	0.122	-0.183	-0.366	1.945	11.172	1.872	-0.244	-0.061	-0.427	1.471	11.192	3.309	2.747	0.488	-1.343	1506611807
-9.904	-1.742	0.132	0.549	0.122	-0.366	2.74	-10.496	0.157	-0.305	-0.366	3.784	4.118	11.563	1.025	0.366	0.854	-2.747	-9.904	-1.742	0.132	0.549	0.122	-0.366	1.178	11.152	2.119	-0.244	0.305	-0.61	3.028	11.003	4.127	1.343	-2.197	-1.221	1506611807
-9.388	-1.303	-0.523	0.427	0.427	-0.549	2.96	-10.47	0.225	-0.488	-0.244	3.845	4.392	11.562	0.843	0.244	0.549	-2.014	-9.388	-1.303	-0.523	0.427	0.427	-0.549	0.166	10.674	2.184	-0.244	0.305	-0.61	1.142	9.534	2.214	1.343	-2.747	-1.16	1506611807
-9.566	-1.766	-1.57	0.244	0	-0.854	3.083	-9.991	0.501	-0.549	-0.122	3.296	4.432	11.038	0.677	0.061	0.488	-0.61	-9.566	-1.766	-1.57	0.244	0	-0.854	-0.446	9.759	1.961	-0.61	0.244	-0.366	2.153	9.428	0.112	1.404	-1.77	-1.282	1506611807
-9.115	-2.131	-1.666	-0.122	-0.244	-0.671	3.017	-8.729	0.732	-0.549	-0.122	3.296	3.84	10.056	0.384	-0.183	0	0.793	-9.115	-2.131	-1.666	-0.122	-0.244	-0.671	-0.227	9.019	1.406	-1.099	-0.793	0.122	2.871	9.446	-0.214	1.404	-0.244	-1.16	1506611807
-9.381	-2.684	-1.814	-0.427	-0.244	-0.61	2.774	-8.197	0.691	-0.366	-0.244	2.502	3.072	9.276	-0.019	-0.427	-0.854	1.526	-9.381	-2.684	-1.814	-0.427	-0.244	-0.61	0.367	9.237	1.113	-1.099	-0.793	0.122	2.315	9.654	-0.157	0.916	1.099	-0.671	1506611807
-9.411	-3.199	-1.766	0.122	0.122	-0.732	2.705	-8.652	0.459	0.061	-1.221	0.916	2.674	9.347	-0.486	-0.549	-0.977	1.282	-9.411	-3.199	-1.766	0.122	0.122	-0.732	0.324	9.917	1.176	-0.793	0.366	0.183	1.152	9.957	-0.237	0.793	-0.122	-0.488	1506611807
-9.27	-2.65	-1.629	0.244	0.427	-0.854	2.692	-9.268	0.236	-0.122	-1.099	0.305	2.539	9.835	-1.105	-0.793	0	0.488	-9.27	-2.65	-1.629	0.244	0.427	-0.854	-0.188	10.203	1.492	0.122	2.014	-0.122	0.897	10.111	-0.566	0.305	-0.854	-0.549	1506611807
-9.295	-2.169	-1.757	0.183	0.488	-0.977	2.644	-9.367	0.237	-0.366	-0.549	-0.366	2.3	9.965	-1.708	-0.671	0.671	0.061	-9.295	-2.169	-1.757	0.183	0.488	-0.977	-0.724	9.688	1.928	0.122	2.014	-0.122	1.241	9.776	-1.111	0.61	-0.916	-0.793	1506611807
-9.333	-2.126	-1.909	0.061	0.244	-1.099	2.443	-8.756	0.355	-0.61	0.061	-0.977	2.049	9.418	-1.936	0	0.549	0.305	-9.333	-2.126	-1.909	0.061	0.244	-1.099	-1.107	9.304	2.047	-0.061	1.465	-0.244	1.646	9.705	-1.235	0.793	0.061	-0.916	1506611808
-9.266	-2.352	-1.841	0	0.061	-0.854	2.443	-8.756	0.355	-0.61	0.061	-0.977	1.821	9.27	-1.951	0.671	0.244	0.793	-9.266	-2.352	-1.841	0	0.061	-0.854	-1.337	9.353	2.005	-0.305	1.16	-0.488	2.005	9.659	-0.865	0.671	0.61	-0.916	1506611808
-9.573	-2.572	-1.727	0.305	0	-0.488	1.599	-8.849	0.313	-0.61	0.427	-1.465	1.66	9.402	-1.851	0.854	0.061	0.916	-9.573	-2.572	-1.727	0.305	0	-0.488	-1.491	9.229	1.904	-0.366	0.61	-0.671	2.004	9.77	-0.409	0.488	0.366	-0.61	1506611808
-9.574	-2.651	-1.677	0.732	-0.122	-0.305	1.186	-8.684	0.304	-0.61	0.427	-1.465	1.512	9.284	-1.542	0.916	-0.122	0.671	-9.574	-2.651	-1.677	0.732	-0.122	-0.305	-1.644	9.286	1.79	-0.122	0.427	-0.732	1.945	9.91	-0.187	0.244	-0.427	-0.427	1506611808
-9.448	-2.46	-1.54	0.916	-0.183	-0.244	0.958	-8.57	0.445	-0.854	0.732	-0.671	1.495	9.41	-1.299	0.732	-0.366	0.305	-9.448	-2.46	-1.54	0.916	-0.183	-0.244	-1.593	9.502	1.721	0.488	0.61	-0.61	2.016	9.829	-0.463	0.122	-0.916	-0.427	1506611808
-9.886	-2.235	-1.733	0.671	-0.549	-0.244	0.918	-8.546	0.633	-0.854	1.038	-0.183	1.659	9.601	-1.095	0.305	-0.549	-0.061	-9.886	-2.235	-1.733	0.671	-0.549	-0.244	-1.197	9.574	1.723	0.488	0.61	-0.61	1.889	9.796	-0.449	-0.305	-0.366	-0.244	1506611808
-9.658	-2.766	-1.763	0.244	-0.916	-0.244	1.147	-8.536	0.745	-0.732	1.221	0.244	1.966	9.583	-0.949	0.122	-0.916	-0.244	-9.658	-2.766	-1.763	0.244	-0.916	-0.244	-0.628	9.52	1.727	0.793	0.305	-0.793	2.127	9.909	-0.562	-0.244	-0.366	-0.244	1506611808
-9.007	-3.429	-1.48	0.122	-0.671	-0.305	1.446	-8.599	0.651	-0.61	1.221	0.366	2.433	9.444	-0.842	0.244	-1.282	-0.305	-9.007	-3.429	-1.48	0.122	-0.671	-0.305	0.263	9.619	1.495	0.732	0.122	-0.916	1.875	9.855	-1.13	-0.061	0.305	-0.061	1506611808
-8.838	-3.813	-1.275	0.122	-0.671	-0.732	1.891	-8.559	0.347	-0.366	1.221	0.366	3.001	9.26	-0.671	0.427	-1.099	-0.305	-8.838	-3.813	-1.275	0.122	-0.671	-0.732	0.851	9.314	1.248	0.488	0.366	-1.038	0.959	9.902	-0.811	-0.244	0.427	0.244	1506611808
-8.091	-4.189	-1.315	0.061	-0.732	-1.465	2.287	-8.015	0.104	-0.244	1.221	0.427	3.506	8.792	-0.298	0.61	-0.549	-0.366	-8.091	-4.189	-1.315	0.061	-0.732	-1.465	0.76	8.533	1.085	-0.183	0.977	-1.282	0.705	9.886	-0.273	-0.732	0.732	0.793	1506611808
-6.045	-4.082	-1.034	0.671	-0.366	-2.136	2.287	-8.015	0.104	-0.244	1.221	0.427	3.493	8.087	-0.054	0.488	-0.488	-0.305	-6.045	-4.082	-1.034	0.671	-0.366	-2.136	0.324	7.413	1.097	-0.366	1.282	-1.587	1.293	9.513	0.751	-2.197	1.038	1.892	1506611808
-5.389	-2.95	0.878	2.075	0.977	-1.892	2.548	-7.2	-0.17	0	1.038	0.244	3.38	7.082	0.139	0.122	-0.671	0	-5.389	-2.95	0.878	2.075	0.977	-1.892	-0.123	6.095	1.335	-0.671	0.671	-1.709	0.873	8.899	1.793	-5.31	0.854	3.784	1506611808
-8.787	-1.214	-0.61	-0.305	-0.916	-3.967	2.396	-5.089	-0.007	0.427	0.305	-0.732	3.094	5.892	0.335	0.061	-0.793	0.366	-8.787	-1.214	-0.61	-0.305	-0.916	-3.967	-0.19	5.151	1.693	-0.427	0.916	-1.77	-0.56	9.544	0.872	-6.897	-0.916	3.418	1506611808
-7.733	-2.877	-0.626	-0.854	-0.854	-4.272	2.283	-4.5	0.356	0.549	0.244	-0.854	2.6	5.295	0.287	-0.061	-1.282	0.671	-7.733	-2.877	-0.626	-0.854	-0.854	-4.272	0.069	4.906	1.908	-0.427	0.916	-1.77	0.815	10.056	-0.164	-4.333	-3.418	2.502	1506611808
-7.964	-3.614	0.67	0.183	-0.244	-3.174	1.998	-4.456	0.142	1.038	0.244	-1.099	2.287	4.999	0.523	0	-1.465	0.793	-7.964	-3.614	0.67	0.183	-0.244	-3.174	-0.526	5.448	1.875	0.061	0.854	-2.441	2.637	7.613	1.446	-2.747	-2.625	0.916	1506611808
-8.381	-3.576	1	0.305	-0.122	-3.601	2.031	-5.216	-0.004	1.343	0.061	-0.793	2.028	5.495	0.493	-0.244	-1.953	0.305	-8.381	-3.576	1	0.305	-0.122	-3.601	-2.086	7.13	1.568	0.732	0.854	-2.136	8.453	8.4	2.283	-3.845	1.953	2.563	1506611808
-8.001	-3.954	0.788	1.343	-0.488	-3.418	2.147	-7.026	-0.203	1.404	0.183	0.061	2.818	6.824	0.392	-0.732	-1.343	-0.671	-8.001	-3.954	0.788	1.343	-0.488	-3.418	-2.793	8.619	1.788	1.587	1.038	0.061	3.851	7.224	2.631	-2.686	2.075	2.441	1506611808
-8.016	-3.62	0.269	-0.305	0.122	-3.235	2.147	-7.026	-0.203	1.404	0.183	0.061	3.792	8.466	-0.185	-1.038	-0.61	-0.916	-8.016	-3.62	0.269	-0.305	0.122	-3.235	-2.644	9.286	2.371	1.587	1.038	0.061	4.231	6.686	3.134	-2.258	-2.014	2.625	1506611808
-9.343	-5.449	0.227	-1.77	-1.282	-3.357	3.512	-8.825	-0.06	1.831	-0.488	0.427	4.709	9.117	-0.151	-0.671	-0.061	-0.305	-9.343	-5.449	0.227	-1.77	-1.282	-3.357	-2.334	9.275	2.281	2.014	0.793	-0.061	6.435	6.904	4.162	-2.38	1.953	2.502	1506611808
-8.135	-6.928	0.829	0.549	0.183	-1.892	3.753	-8.811	0.217	0.549	2.075	-0.488	4.608	9.055	-0.166	0.061	0.183	0.488	-8.135	-6.928	0.829	0.549	0.183	-1.892	-2.597	10.359	1.469	0.854	3.174	0.977	4.164	6.42	5.481	-1.648	0.916	1.404	1506611808
-7.903	-6.599	0.184	-0.366	-0.061	-1.587	3.194	-9.781	-0.196	0.183	0.244	-1.282	4.496	10.156	0.091	-0.244	1.404	0	-7.903	-6.599	0.184	-0.366	-0.061	-1.587	-3.121	11.905	0.148	0.854	3.174	0.977	4.538	6.743	5.442	-2.563	0.122	0.977	1506611808
-7.856	-7.504	0.141	-0.793	1.16	-1.404	3.092	-11.151	-0.01	-0.488	-2.258	-1.343	4.238	11.797	-0.152	-1.099	0.977	-0.183	-7.856	-7.504	0.141	-0.793	1.16	-1.404	-2.743	11.905	0.513	1.404	3.845	1.465	4.15	7.271	5.465	-2.808	0	0.977	1506611808
-7.54	-6.938	-0.285	-0.427	1.099	-0.854	3.092	-11.151	-0.01	-0.488	-2.258	-1.343	4.504	11.969	-0.712	-1.465	-0.061	0.977	-7.54	-6.938	-0.285	-0.427	1.099	-0.854	-3.302	11.655	0.562	1.282	2.197	1.709	5.772	6.759	5.387	-2.686	0.732	0.793	1506611808
-7.839	-7.547	0.011	-1.709	0.122	-1.343	3.511	-11.146	-0.045	-0.793	-3.784	-1.343	4.486	11.921	-0.531	0.427	-0.793	1.831	-7.839	-7.547	0.011	-1.709	0.122	-1.343	-3.378	11.543	-0.114	0.244	2.625	1.77	4.809	5.784	5.402	-2.991	0.183	0.366	1506611808
-8.387	-9.094	-0.794	-0.305	0.916	-0.488	3.775	-10.355	0.037	-1.16	-3.784	-1.953	4.065	11.754	-1.217	0.427	-2.563	2.38	-8.387	-9.094	-0.794	-0.305	0.916	-0.488	-2.518	11.746	-0.227	0.366	1.953	1.892	5.855	5.766	5.698	-2.014	-0.244	0.366	1506611808
-7.964	-7.459	-0.604	-0.427	0.122	-0.732	3.854	-9.908	0.252	-0.671	-2.93	-2.136	4.096	12.201	-1.481	-0.183	-2.136	2.808	-7.964	-7.459	-0.604	-0.427	0.122	-0.732	-2.803	12.342	-0.133	0.61	1.526	1.77	7.122	5.306	6.015	-1.16	0.793	0.732	1506611809
-7.604	-7.929	-0.847	-0.732	0.305	-0.793	4.266	-10.149	-0.719	-0.671	-2.93	-2.136	4.591	12.361	-1.537	-0.061	-2.563	3.174	-7.604	-7.929	-0.847	-0.732	0.305	-0.793	-1.843	12.525	-0.428	0.549	1.526	1.648	6.103	5.434	6.38	-1.282	1.038	0.732	1506611809
-7.211	-8.221	-0.974	0.366	0.244	-0.427	4.504	-10.544	-1.318	-0.427	-2.441	-1.709	4.5	12.304	-1.205	-0.122	-2.197	3.418	-7.211	-8.221	-0.974	0.366	0.244	-0.427	-0.688	11.978	-0.495	-0.366	0.61	1.221	4.998	5.422	7.261	-1.709	0.61	0.183	1506611809
-6.954	-7.71	-0.812	0	0.122	-0.549	4.504	-10.544	-1.318	-0.427	-2.441	-1.709	4.082	11.829	-0.536	-1.831	-1.587	2.625	-6.954	-7.71	-0.812	0	0.122	-0.549	-0.958	11.212	-0.29	0.122	0.671	0.916	5.123	5.038	7.248	-1.953	0.366	-0.244	1506611809
-7.163	-8.171	-1.302	0.122	0.061	-0.488	4.504	-10.544	-1.318	-0.427	-2.441	-1.709	4.713	10.623	-0.423	-2.38	0.061	1.587	-7.163	-8.171	-1.302	0.122	0.061	-0.488	-0.985	11.088	-0.144	0.122	0.671	0.916	5.408	4.856	6.749	-1.465	-0.549	-0.488	1506611809
-6.752	-7.842	-1.022	0.183	0.122	-0.671	4.504	-10.544	-1.318	-0.427	-2.441	-1.709	5.174	9.954	-0.419	-0.61	0.61	1.831	-6.752	-7.842	-1.022	0.183	0.122	-0.671	-1.036	10.767	-0.126	-0.183	0.854	0.671	6.52	4.82	6.94	-1.16	0.427	-0.244	1506611809
-6.446	-8.033	-0.919	-0.061	0.366	-0.793	4.504	-10.544	-1.318	-0.427	-2.441	-1.709	5.416	9.745	-0.196	-0.732	0.244	1.953	-6.446	-8.033	-0.919	-0.061	0.366	-0.793	-0.577	10.66	-0.047	-0.61	0.671	0.488	5.687	4.784	6.904	-1.038	0.305	-0.183	1506611809
-6.513	-7.521	-1.207	0.244	0.305	-0.793	4.504	-10.544	-1.318	-0.427	-2.441	-1.709	5.356	9.564	0.032	-1.343	0.061	1.343	-6.513	-7.521	-1.207	0.244	0.305	-0.793	0.19	10.369	-0.029	-0.122	0.183	0.488	5.134	4.657	7.137	-0.977	-0.244	-0.244	1506611809
-6.09	-7.695	-0.749	-0.183	0.488	-1.16	4.504	-10.544	-1.318	-0.427	-2.441	-1.709	5.261	8.811	0.45	-1.526	-0.244	0.366	-6.09	-7.695	-0.749	-0.183	0.488	-1.16	-0.05	9.828	-0.068	-0.427	0.549	0.488	5.119	4.561	7.093	-1.221	0	-0.366	1506611809
-6.127	-8.55	-0.908	0.244	0.61	-0.732	4.504	-10.544	-1.318	-0.427	-2.441	-1.709	5.468	8.082	0.781	-0.244	-0.61	-0.244	-6.127	-8.55	-0.908	0.244	0.61	-0.732	-0.166	10.024	0.16	-0.488	0.366	0.61	4.963	4.298	7.144	-1.099	0.122	-0.427	1506611809
-6.589	-8.107	-1.114	0.061	0.183	-0.793	5.353	-10.225	-1.245	-0.305	-1.831	-2.075	5.837	8.32	-0.324	0	-0.122	0.244	-6.589	-8.107	-1.114	0.061	0.183	-0.793	-0.127	10.63	0.124	-0.427	0.183	0.366	5.48	4.022	7.303	-0.732	-0.183	-0.549	1506611809
-6.192	-8.728	-0.95	0.122	0.427	-0.671	4.042	-8.268	-0.951	-0.305	-1.831	-2.075	5.611	9.031	-0.752	-0.305	0.122	0.061	-6.192	-8.728	-0.95	0.122	0.427	-0.671	0.328	10.917	0.103	-0.488	0.305	0.244	5.839	4.003	7.516	-0.732	0.244	-0.427	1506611809
-6.064	-8.396	-1.058	0.061	0.122	-0.427	4.486	-8.62	-1.608	-1.038	0.793	0.183	5.886	9.02	-0.206	-0.244	1.038	-0.488	-6.064	-8.396	-1.058	0.061	0.122	-0.427	0.08	10.696	0.014	-0.305	0.671	0.061	5.666	3.88	7.653	-0.488	0.427	-0.244	1506611809
-5.975	-8.076	-0.998	0.122	0.305	-0.183	5.34	-8.847	-2.184	-0.122	1.77	0.61	5.979	9.251	0.007	-1.526	0.916	-0.366	-5.975	-8.076	-0.998	0.122	0.305	-0.183	0.089	10.743	0.195	-0.305	0.305	0	5.455	3.758	7.496	-0.122	0.061	-0.305	1506611809
-6.164	-8.376	-1.184	0.061	0.122	0.244	5.486	-9.209	-0.371	-0.122	1.77	0.61	6.346	9.259	0.751	-2.747	1.648	0.244	-6.164	-8.376	-1.184	0.061	0.122	0.244	-0.595	11.283	0.339	-0.244	0.427	0	5.272	3.72	7.297	-0.305	0.061	-0.244	1506611809
-6.682	-9.009	-1.244	0.061	-0.183	0.732	5.486	-9.209	-0.371	1.892	1.526	-0.183	6.297	9.475	0.816	-0.793	-1.16	0.122	-6.682	-9.009	-1.244	0.061	-0.183	0.732	-0.595	11.283	0.339	-0.183	-0.122	0	5.641	3.661	7.474	0.061	-0.366	-0.183	1506611809
-6.755	-9.209	-1.174	0.366	-0.549	0.854	4.95	-9.993	-0.774	3.54	-0.183	-1.221	5.691	10.268	1.078	0.122	1.892	-0.183	-6.755	-9.209	-1.174	0.366	-0.549	0.854	-0.217	11.989	0.468	-0.427	0.183	-0.183	6.188	3.645	7.984	0.549	-0.61	0.061	1506611809
-6.916	-9.128	-1.121	0.488	-0.793	0.916	4.773	-9.933	-0.061	3.54	-0.183	-1.221	4.706	11.368	1.548	-0.305	0.61	0.305	-6.916	-9.128	-1.121	0.488	-0.793	0.916	-1.284	12.319	0.01	0.244	-0.549	-0.732	5.906	3.833	7.734	1.16	-1.099	0.061	1506611809
-7.433	-9.253	-0.935	0.793	-0.854	0.977	5.203	-10.318	0.961	0.732	-0.183	-0.916	5.451	12.257	1.231	0.427	-1.221	-0.244	-7.433	-9.253	-0.935	0.793	-0.854	0.977	-1.802	13.09	0.281	0.549	-1.587	-1.221	6.109	4.09	7.551	1.465	-0.732	-0.244	1506611809
-7.717	-9.418	-0.644	0.671	-0.854	0.793	3.557	-11.688	0.336	-1.099	2.808	-1.038	6.216	12.172	1.083	1.099	0.916	0.61	-7.717	-9.418	-0.644	0.671	-0.854	0.793	-2.163	13.25	0.414	-0.183	-1.526	-2.136	6.06	4.301	7.452	1.831	-1.404	-0.793	1506611809
-7.681	-9.076	-0.504	0.732	-0.793	1.099	4.293	-11.486	0.194	-2.258	-1.709	-0.061	6.743	12.482	0.846	1.282	-0.549	0.854	-7.681	-9.076	-0.504	0.732	-0.793	1.099	-2.073	13.73	0.581	-0.977	-2.136	-2.563	6.625	4.844	7.342	2.38	-0.854	-0.549	1506611809
-7.744	-8.562	-0.299	0.488	-0.549	1.526	5.641	-11.472	-0.831	-1.953	0.793	0.977	7.239	12.281	0.346	2.258	2.38	0.61	-7.744	-8.562	-0.299	0.488	-0.549	1.526	-1.504	13.597	0.707	-1.343	-3.052	-2.502	6.568	4.664	6.501	2.93	-0.793	-0.488	1506611809
-7.906	-8.067	-0.066	0.488	-0.793	2.014	5.641	-11.472	-0.831	-1.953	0.793	0.977	6.802	11.322	0.675	2.38	1.709	-0.549	-7.906	-8.067	-0.066	0.488	-0.793	2.014	-1.293	13.084	0.668	-1.831	-2.747	-2.563	5.959	4.931	6.136	3.296	-0.793	-0.732	1506611809
-8.102	-7.857	-0.017	0.488	-0.977	2.502	5.922	-9.768	-0.892	-2.93	-0.366	2.747	7.345	10.405	0.823	1.77	1.831	-1.16	-8.102	-7.857	-0.017	0.488	-0.977	2.502	-1.463	12.11	1.298	-1.587	-2.258	-1.953	5.698	5.499	6.124	3.052	-0.549	-1.221	1506611809
-8.075	-7.685	0.358	0.916	-0.366	3.357	7.715	-9.786	-2.192	-1.587	1.465	2.869	7.302	9.464	0.307	2.38	0.916	-1.343	-8.075	-7.685	0.358	0.916	-0.366	3.357	-1.463	12.11	1.298	-2.014	-3.174	-1.709	4.961	6.065	6.059	2.869	-0.732	-1.831	1506611809
-8.209	-7.281	0.684	1.282	0.305	3.845	7.594	-9.245	-2.058	-1.587	1.465	2.869	7.905	8.899	0.658	2.502	1.587	-2.38	-8.209	-7.281	0.684	1.282	0.305	3.845	-1.22	10.926	1.419	-1.404	-2.563	-1.282	4.761	6.407	5.984	2.625	-1.709	-2.38	1506611810
-7.93	-6.248	0.482	1.892	1.404	3.54	7.118	-8.201	-1.731	-1.404	1.892	2.502	7.605	8.534	0.803	1.099	1.282	-2.197	-7.93	-6.248	0.482	1.892	1.404	3.54	-2.651	9.825	1.564	-0.977	-0.549	-0.549	5.248	7.296	5.162	2.502	-0.732	-2.869	1506611810
-7.866	-5.341	0.024	0.916	1.648	2.991	6.988	-7.758	-1.78	-0.732	3.418	1.831	7.468	8.366	0.175	0.549	-0.793	-1.404	-7.866	-5.341	0.024	0.916	1.648	2.991	-2.651	9.825	1.564	-0.854	-1.282	-0.122	4.396	7.952	4.802	2.502	-0.61	-3.357	1506611810
-7.99	-4.527	0.257	0.854	0.977	3.235	5.717	-7.147	-0.918	-0.244	2.319	1.221	6.927	8.067	0.062	0.366	-0.793	-0.977	-7.99	-4.527	0.257	0.854	0.977	3.235	-2.634	8.274	1.97	-0.305	-1.953	0.183	4.297	8.751	4.163	2.502	-0.732	-3.662	1506611810
-7.279	-3.659	0.194	0.366	0.793	3.54	4.704	-6.139	-0.329	0	0.488	0.549	5.868	7.312	0.502	-0.061	-1.099	-0.732	-7.279	-3.659	0.194	0.366	0.793	3.54	-2.219	7.041	1.781	0.488	-2.93	0.671	3.697	8.366	3.479	2.686	0	-3.906	1506611810
-6.761	-3.195	-0.011	-0.061	0.732	3.357	4.42	-5.288	-0.412	0	0.488	0.549	4.904	6.258	0.791	-0.122	-0.793	-0.549	-6.761	-3.195	-0.011	-0.061	0.732	3.357	-2.219	7.041	1.781	0.488	-3.54	0.854	2.42	7.912	2.585	2.869	-1.648	-4.15	1506611810
-5.987	-3.062	-0.39	-0.061	0.732	2.991	4.315	-4.584	-0.191	-0.061	0.488	0.061	4.369	5.577	0.854	-0.244	0	-0.122	-5.987	-3.062	-0.39	-0.061	0.732	2.991	-0.805	5.431	1.316	0.427	-3.357	1.099	3.077	8.349	1.788	2.747	-0.854	-3.967	1506611810
-5.138	-2.717	-0.398	-0.183	0.488	2.563	3.938	-3.847	0.238	-0.244	2.625	-0.977	3.882	4.826	1.046	-0.183	-0.183	0.061	-5.138	-2.717	-0.398	-0.183	0.488	2.563	-0.496	4.566	1.055	-0.061	-3.296	1.221	3.378	7.992	1.275	3.113	0.793	-3.052	1506611810
-5.411	-3.541	-0.648	0.122	0	2.136	3.528	-3.152	0.367	-0.305	2.258	-1.648	3.714	4.14	1.345	-0.061	0.183	0.427	-5.411	-3.541	-0.648	0.122	0	2.136	-0.496	4.566	1.055	-0.671	-2.93	1.282	2.144	7.366	1.726	2.197	1.038	-2.441	1506611810
-6.566	-4.064	-1.068	0.671	-0.122	1.648	3.437	-2.862	0.333	-0.305	2.258	-1.648	3.583	3.822	1.257	-0.305	0.305	0.977	-6.566	-4.064	-1.068	0.671	-0.122	1.648	-0.554	3.941	0.909	-0.977	-2.075	1.404	1.324	7.619	1.991	1.465	-0.366	-1.343	1506611810
-8.13	-4.405	-0.915	0.916	-0.122	1.16	3.661	-3.24	0.151	-0.366	2.075	-2.258	3.403	4.132	0.807	-0.793	0	1.343	-8.13	-4.405	-0.915	0.916	-0.122	1.16	-1.038	6.271	0.685	-1.099	-2.136	1.648	0.639	8.765	1.526	0.488	-1.16	-0.549	1506611810
-9.629	-4.154	-0.658	0.854	-0.122	0.732	4.602	-4.608	-0.567	-0.793	1.099	-2.319	3.522	5.669	0.273	-1.343	-0.793	1.221	-9.629	-4.154	-0.658	0.854	-0.122	0.732	-1.038	6.271	0.685	-0.61	-2.441	1.709	0.377	9.835	0.874	-0.366	-0.854	0.488	1506611810
-10.575	-4.411	-0.233	0.916	-0.061	0.122	5.489	-6.316	-1.442	-0.61	0.549	-2.014	3.973	7.772	-0.633	-1.953	-2.014	1.038	-10.575	-4.411	-0.233	0.916	-0.061	0.122	0.556	10.744	2.436	0.488	-2.686	0.671	0.269	10.306	0.741	-0.732	-0.244	0.549	1506611810
-11.066	-4.475	0.298	1.831	-0.61	-0.305	6.214	-7.321	-1.718	-0.732	0.183	-1.465	4.692	9.428	-1.284	-2.686	-2.991	0.854	-11.066	-4.475	0.298	1.831	-0.61	-0.305	0.618	11.206	2.988	0.854	-2.136	-0.244	-0.298	11.353	1.08	-0.427	0.305	0.488	1506611810
-9.776	-3.015	0.885	2.441	-0.366	-0.244	6.7	-7.709	-1.465	-1.221	0.488	-0.977	5.072	10.118	-0.906	-2.869	-3.723	0.854	-9.776	-3.015	0.885	2.441	-0.366	-0.244	0.618	11.206	2.988	0.549	-1.892	-0.916	-0.301	11.386	2.095	-0.61	0.488	0.427	1506611810
-8.654	-1.637	0.865	2.38	0.061	-0.183	6.509	-7.217	-0.902	-1.221	0.488	-0.977	5.301	9.883	0.385	-2.441	-3.357	0.854	-8.654	-1.637	0.865	2.38	0.061	-0.183	0.086	10.515	3.23	0.061	-2.625	-1.099	-0.373	9.665	2.318	-0.488	-0.854	-0.305	1506611810
-8.154	-1.97	0.761	2.319	0.183	-0.244	6.301	-6.136	-0.596	-1.953	1.038	-1.099	4.955	9.089	1.463	-1.953	-2.441	1.099	-8.154	-1.97	0.761	2.319	0.183	-0.244	-0.196	9.148	3.324	-0.793	-3.113	-0.793	-0.557	8.765	1.833	-0.427	-1.526	-1.221	1506611810
-8.733	-2.43	0.538	2.625	0.549	-0.305	6.808	-5.735	-1.383	-2.197	2.136	-0.916	4.468	8.698	1.498	-1.587	-2.197	0.977	-8.733	-2.43	0.538	2.625	0.549	-0.305	-0.196	9.148	3.324	-0.977	-3.479	-0.488	-0.945	8.921	1.879	-0.671	-3.296	-1.831	1506611810
-9.635	-2.649	0.73	3.174	0.61	-0.122	7.535	-6.011	-2.659	-2.258	3.052	-0.732	4.612	8.827	0.981	-1.343	-1.038	0.122	-9.635	-2.649	0.73	3.174	0.61	-0.122	0.852	9.594	3.741	-0.916	-3.784	-0.305	-1.432	9.881	2.248	-2.014	-4.517	-2.441	1506611810
-9.927	-2.567	1.102	3.418	0.366	0	7.86	-6.404	-3.731	-2.258	3.052	-0.732	4.82	8.771	0.529	-1.404	-1.099	-0.488	-9.927	-2.567	1.102	3.418	0.366	0	0.144	9.201	3.738	-1.038	-3.845	-0.122	-0.735	10.456	2.92	-1.709	-6.592	-2.747	1506611810
-9.351	-2.476	1.073	3.113	0.61	-0.244	7.736	-6.334	-4.174	-2.136	3.113	-0.916	5.224	8.77	1.09	-1.526	-1.343	-0.366	-9.351	-2.476	1.073	3.113	0.61	-0.244	0.144	9.201	3.738	-0.977	-3.662	-0.244	-0.139	10.341	1.767	-1.709	-6.592	-2.747	1506611810
-9.115	-2.554	1.169	3.113	0.549	-0.183	7.736	-6.334	-4.174	-2.075	2.563	-1.038	5.227	8.832	1.257	-2.258	-2.319	0.244	-9.115	-2.554	1.169	3.113	0.549	-0.183	-0.532	8.641	3.691	-0.732	-4.089	-0.366	1.134	9.93	1.16	-1.709	-5.554	-2.625	1506611810
-8.692	-2.585	1.263	3.357	0.977	-0.061	7.071	-5.045	-3.901	-2.563	2.441	-1.099	5.178	8.824	1.388	-3.113	-3.357	0.916	-8.692	-2.585	1.263	3.357	0.977	-0.061	-0.532	8.641	3.691	-0.61	-4.761	-0.488	1.084	9.304	2.132	-1.709	-5.554	-2.625	1506611810
-8.814	-2.582	1.238	3.54	1.282	-0.061	7.031	-4.722	-3.512	-3.113	2.686	-0.854	4.985	8.683	1.458	-3.296	-3.54	1.16	-8.814	-2.582	1.238	3.54	1.282	-0.061	0.157	8.671	3.753	-0.549	-5.066	-0.61	0.916	9.045	2.053	-1.587	-5.249	-1.709	1506611810
-8.888	-2.439	1.172	3.784	1.526	-0.061	7.386	-4.759	-3.525	-3.174	2.441	-0.732	4.932	8.55	1.565	-3.235	-3.662	1.16	-8.888	-2.439	1.172	3.784	1.526	-0.061	1.085	8.652	3.547	-0.549	-5.005	-0.793	0.849	8.971	2.545	-1.709	-5.066	-1.099	1506611810
-8.987	-1.806	1.16	3.723	1.709	0.122	7.671	-4.907	-3.749	-3.174	2.441	-0.732	5.231	8.394	1.463	-3.113	-3.357	1.221	-8.987	-1.806	1.16	3.723	1.709	0.122	1.085	8.652	3.547	-0.854	-5.31	-0.793	1.377	8.674	3.176	-1.709	-5.066	-1.099	1506611811
-9.574	-1.652	1.538	3.174	1.526	0.244	7.675	-4.865	-3.87	-3.174	2.075	-0.854	5.656	7.945	1.5	-2.991	-3.113	1.465	-9.574	-1.652	1.538	3.174	1.526	0.244	1.2	8.227	3.445	-1.099	-5.493	-0.977	2.332	8.043	3.385	-2.136	-4.761	-0.488	1506611811
-10.762	-1.98	1.787	3.662	1.221	0.305	7.462	-4.747	-3.78	-3.052	1.587	-1.16	5.889	7.473	1.477	-3.113	-3.052	1.77	-10.762	-1.98	1.787	3.662	1.221	0.305	1.849	8.849	3.095	-1.099	-5.432	-1.221	2.668	7.831	3.941	-1.038	-3.784	0.488	1506611811
-11.343	-2.232	1.127	3.601	1.038	0.122	7.327	-4.886	-3.908	-2.93	1.526	-0.854	6.363	7.317	1.181	-3.235	-2.686	1.831	-11.343	-2.232	1.127	3.601	1.038	0.122	2.254	9.872	2.887	-0.793	-5.371	-1.526	2.634	8.528	5.559	0.732	-4.089	0.732	1506611811
-11.064	-1.938	0.388	4.211	-0.305	0	7.09	-5.036	-4.03	-2.502	1.343	-0.427	7.077	7.373	0.641	-3.235	-2.441	1.526	-11.064	-1.938	0.388	4.211	-0.305	0	2.254	9.872	2.887	-0.549	-5.188	-1.709	1.927	8.732	4.867	1.831	-4.15	-0.366	1506611811
-9.436	-2.403	-0.931	4.272	1.099	0.183	7.223	-4.935	-3.688	-2.502	1.343	-0.427	7.65	7.216	0.443	-3.113	-2.686	1.16	-9.436	-2.403	-0.931	4.272	1.099	0.183	1.337	10.625	2.119	-0.793	-5.188	-1.404	1.268	9.72	1.468	2.014	-3.723	-0.671	1506611811
-9.57	-3.753	-1.961	5.737	1.892	0.732	7.64	-4.764	-2.759	-2.136	0.916	-0.183	8.043	7.021	0.627	-2.991	-2.747	0.916	-9.57	-3.753	-1.961	5.737	1.892	0.732	1.337	10.625	2.119	-0.854	-4.822	-0.854	1.543	10.324	-0.47	2.014	-3.723	-0.671	1506611811
-9.685	-3.176	-2.759	5.493	2.563	0.916	8.183	-5.021	-2.422	-2.014	1.16	-0.061	8.758	7.338	0.333	-3.174	-1.709	0.427	-9.685	-3.176	-2.759	5.493	2.563	0.916	0.939	11.701	1.221	-1.038	-4.761	-0.427	2.372	10.391	-1.919	2.258	-3.479	-0.427	1506611811
-9.491	-2.718	-2.985	5.615	2.869	0.671	8.995	-5.673	-1.863	-2.38	0.916	-0.122	9.165	7.563	-0.353	-3.784	-1.892	0.122	-9.491	-2.718	-2.985	5.615	2.869	0.671	0.245	11.306	1.294	-1.16	-4.15	-0.305	0.714	10.893	-1.299	2.319	-3.296	-0.977	1506611811
-9.251	-2.425	-2.865	5.554	2.197	0.488	9.158	-5.843	-1.355	-3.357	1.343	0	9.045	7.289	-0.429	-4.272	-2.014	0.305	-9.251	-2.425	-2.865	5.554	2.197	0.488	-0.043	10.19	1.054	-0.977	-3.845	-0.488	0.377	10.672	-1.355	2.319	-4.211	-1.465	1506611811
-8.604	-2.032	-2.789	5.859	2.136	0.549	8.961	-5.225	-0.752	-4.089	1.221	-0.305	8.612	6.81	-0.544	-4.272	-2.319	0.671	-8.604	-2.032	-2.789	5.859	2.136	0.549	-0.043	10.19	1.054	-0.977	-4.15	-0.671	1.669	9.81	-1.558	2.686	-3.906	-1.282	1506611811
-8.88	-1.718	-2.811	6.042	1.709	0.549	8.203	-4.299	-0.358	-4.578	2.258	-0.366	7.714	5.902	-0.587	-4.211	-2.38	1.221	-8.88	-1.718	-2.811	6.042	1.709	0.549	0.218	7.991	0.92	-0.977	-4.456	-0.732	2.174	9.503	-0.941	2.38	-4.028	-0.916	1506611811
-9.433	-1.127	-2.84	5.798	1.282	0.61	8.203	-4.299	-0.358	-4.822	2.991	-0.549	7.058	5.067	-0.721	-4.028	-2.38	1.404	-9.433	-1.127	-2.84	5.798	1.282	0.61	0.218	7.991	0.92	-0.732	-3.784	-0.61	2.409	9.557	-0.519	2.38	-4.028	-0.916	1506611811
-9.717	-0.611	-2.795	5.188	1.038	0.671	6.918	-3.478	-1.715	-4.639	3.052	-0.732	6.968	4.768	-1.122	-4.089	-2.38	1.465	-9.717	-0.611	-2.795	5.188	1.038	0.671	0.633	8.22	0.787	-0.305	-3.052	-0.61	3.059	9.586	-1.016	1.648	-5.005	-0.671	1506611811
-9.751	-0.665	-2.735	4.761	0.977	0.488	7.087	-3.676	-2.418	-3.845	3.235	0	7.372	4.753	-0.969	-4.089	-2.075	1.16	-9.751	-0.665	-2.735	4.761	0.977	0.488	1.5	9.908	0.898	0.061	-2.869	-0.732	2.921	9.689	-1.09	0.671	-4.578	-0.244	1506611811
-9.621	-0.774	-2.811	4.517	0.977	0.366	7.466	-3.881	-2.254	-3.662	2.625	0.122	7.58	4.957	-0.39	-4.211	-2.258	0.671	-9.621	-0.774	-2.811	4.517	0.977	0.366	1.5	9.908	0.898	0.549	-2.869	-1.16	2.833	9.644	-1.501	0.671	-4.578	-0.244	1506611811
-9.808	-0.611	-2.62	4.333	0.61	0.366	7.821	-3.877	-2.227	-3.54	2.197	0.061	7.972	5.069	0.014	-4.272	-2.563	0.305	-9.808	-0.611	-2.62	4.333	0.61	0.366	1.804	10.202	0.863	0.427	-3.662	-1.343	2.799	9.678	-1.671	0.061	-4.15	0.183	1506611811
-9.778	-0.24	-2.298	3.845	0	0.488	8.008	-3.785	-1.967	-3.357	2.258	0	8.289	4.877	0.309	-3.906	-2.625	0	-9.778	-0.24	-2.298	3.845	0	0.488	2.523	9.83	0.964	-0.183	-4.395	-1.221	1.999	9.862	-1.249	-0.61	-4.15	0.366	1506611811
-9.427	-0.193	-2.194	3.601	0.305	0.488	7.881	-3.607	-1.652	-3.357	2.258	0	8.361	4.516	0.659	-3.418	-2.197	-0.305	-9.427	-0.193	-2.194	3.601	0.305	0.488	2.576	9.701	1.016	-0.732	-4.333	-0.916	1.414	9.637	-1.705	-0.977	-4.15	-0.061	1506611811
-9.756	0.001	-2.224	3.418	0.122	0.61	8.085	-3.499	-1.483	-3.296	1.526	0.061	8.484	4.352	0.879	-3.174	-1.953	-0.732	-9.756	0.001	-2.224	3.418	0.122	0.61	2.576	9.701	1.016	-0.977	-4.028	-0.671	1.876	9.6	-2.293	-0.977	-3.418	-0.488	1506611811
-9.783	0.188	-2.105	2.808	0.061	0.793	8.085	-3.499	-1.483	-3.418	1.404	0.305	8.72	4.335	0.848	-3.052	-1.77	-0.854	-9.783	0.188	-2.105	2.808	0.061	0.793	2.384	9.662	0.932	-1.099	-4.395	-0.61	2.01	9.823	-1.615	-1.221	-2.808	-0.732	1506611811
-9.96	-0.98	-1.406	2.197	0.061	0.793	8.521	-3.344	-1.548	-3.418	1.892	0.488	8.965	4.382	0.803	-2.991	-1.587	-0.854	-9.96	-0.98	-1.406	2.197	0.061	0.793	1.845	9.704	0.846	-1.16	-4.761	-0.488	2.539	9.885	-1.018	-1.709	-3.174	-0.671	1506611811
-10.453	-2.357	-0.648	1.831	0.732	1.16	8.521	-3.344	-1.548	-3.479	1.526	0.549	9.171	4.834	1.084	-3.052	-1.587	-0.732	-10.453	-2.357	-0.648	1.831	0.732	1.16	1.845	9.704	0.846	-1.77	-4.944	-0.305	3.378	10.095	0.737	-3.418	-2.869	0.61	1506611811
-11.197	-3.536	-0.28	2.625	-0.427	1.16	9.123	-3.359	-1.741	-3.723	1.526	0.671	9.142	5.381	1.144	-3.418	-1.587	-0.61	-11.197	-3.536	-0.28	2.625	-0.427	1.16	2.454	10.585	2.448	-1.16	-4.7	-0.305	3.612	11.182	2.956	-5.371	-2.502	2.625	1506611811
-11.005	-2.948	0.112	3.235	-0.854	1.404	9.806	-3.699	-2.207	-3.723	1.526	0.671	9.28	6.059	0.974	-3.723	-1.709	-0.793	-11.005	-2.948	0.112	3.235	-0.854	1.404	2.454	10.585	2.448	-0.427	-3.845	-0.916	2.062	11.904	3.129	-5.371	-2.502	2.625	1506611811
-10.769	-2.585	-0.112	2.869	-1.831	0.488	9.79	-3.819	-2.127	-3.723	1.648	0.793	9.433	6.314	1.158	-3.54	-1.953	-0.427	-10.769	-2.585	-0.112	2.869	-1.831	0.488	2.05	9.726	3.651	-0.244	-2.441	-0.977	-0.633	12.493	2.738	-4.822	-2.625	4.272	1506611812
-9.727	-2.962	0.151	3.235	-1.465	0.305	9.627	-3.783	-1.998	-3.479	1.587	0.366	9.241	6.566	1.775	-3.357	-1.587	0.183	-9.727	-2.962	0.151	3.235	-1.465	0.305	1.352	9.516	2.748	-0.183	-2.441	-0.427	-1.73	12.543	2.158	-3.906	-2.258	2.869	1506611812
-8.527	-2.06	0.433	3.54	-0.488	0.305	9.464	-3.719	-2.577	-3.235	1.465	0.183	8.482	6.486	2.18	-3.235	-1.953	0.366	-8.527	-2.06	0.433	3.54	-0.488	0.305	2.267	8.9	2.701	-0.366	-3.784	-0.305	-1.308	10.555	1.331	-4.089	-2.93	2.38	1506611812
-8.471	-0.957	0.374	3.418	-0.366	0.061	8.573	-3.314	-2.919	-3.296	1.16	-0.183	8.482	6.486	2.18	-3.235	-1.953	0.366	-8.471	-0.957	0.374	3.418	-0.366	0.061	2.267	8.9	2.701	-0.366	-3.174	-0.61	0.24	9.373	0.953	-3.967	-1.953	1.526	1506611812
-8.43	-0.568	0.602	3.174	0.183	0.122	7.787	-2.842	-2.677	-3.357	0.977	-0.061	8.482	6.486	2.18	-3.235	-1.953	0.366	-8.43	-0.568	0.602	3.174	0.183	0.122	2.32	7.936	2.689	-0.183	-2.502	-0.671	1.413	8.117	0.907	-3.235	0	0.366	1506611812
-8.302	-0.294	1.291	2.808	0.61	0.122	7.411	-2.771	-2.632	-3.357	0.977	-0.061	8.482	6.486	2.18	-3.235	-1.953	0.366	-8.302	-0.294	1.291	2.808	0.61	0.122	2.316	7.825	2.579	0.061	-2.258	-0.671	0.858	7.041	0.925	-1.892	0.366	-0.427	1506611812
-8.124	0.028	1.613	2.38	1.404	-0.183	7.529	-2.938	-2.836	-3.052	1.038	0.183	8.482	6.486	2.18	-3.235	-1.953	0.366	-8.124	0.028	1.613	2.38	1.404	-0.183	2.316	7.825	2.579	0.244	-2.197	-0.732	-0.087	6.99	1.737	-0.305	-0.549	-0.793	1506611812
-9.324	0.562	1.465	2.136	1.343	0	7.349	-2.933	-2.802	-2.319	0.916	-0.183	8.482	6.486	2.18	-3.235	-1.953	0.366	-9.324	0.562	1.465	2.136	1.343	0	3.472	8.685	2.675	0.061	-2.075	-0.671	2.687	6.373	3.176	0.671	-1.282	-1.282	1506611812
-10.515	0.949	1.156	1.465	1.343	0.061	7.349	-2.933	-2.802	-2.319	0.916	-0.183	8.482	6.486	2.18	-3.235	-1.953	0.366	-10.515	0.949	1.156	1.465	1.343	0.061	3.472	8.685	2.675	0.305	-1.465	-0.671	4.672	6.938	5.109	0.671	-1.282	-1.282	1506611812
-12.604	0.541	1.461	0.61	1.038	0	8.093	-3.647	-2.622	-1.892	0.61	-0.183	7.949	5.77	2.256	-3.235	-1.953	0.366	-12.604	0.541	1.461	0.61	1.038	0	3.869	9.814	2.809	0.366	-1.282	-0.488	5.235	8.684	5.754	0.183	-3.357	-1.099	1506611812
-13.443	-0.985	1.147	1.526	-0.732	0.427	8.598	-4.138	-2.694	-1.221	0.244	0	9.599	3.679	2.625	-1.953	-0.854	0.122	-13.443	-0.985	1.147	1.526	-0.732	0.427	3.73	10.16	2.786	0	-1.77	-0.305	5.78	10.524	6.854	0.183	-1.221	-0.549	1506611812
-10.465	-0.615	1.108	1.709	0.427	0.488	8.598	-4.138	-2.694	-0.671	-0.305	0.183	10.135	3.833	2.866	-1.953	-0.854	0.122	-10.465	-0.615	1.108	1.709	0.427	0.488	3.335	11.819	2.092	-0.122	-1.953	-0.061	3.665	10.026	5.419	1.343	-6.775	-0.793	1506611812
-9.88	-1.729	-0.927	1.404	0.488	-0.61	9.119	-4.534	-2.509	-0.244	-0.854	0.427	10.603	4.256	2.525	-1.16	0.305	-0.671	-9.88	-1.729	-0.927	1.404	0.488	-0.61	3.335	11.819	2.092	0.061	-1.16	-0.122	0.371	9.021	0.935	3.052	-3.113	-2.38	1506611812
-8.823	-2.476	-1.614	1.404	0	-0.305	9.418	-4.607	-2.199	-0.122	-1.038	1.038	10.689	4.48	1.878	-0.793	-0.244	-0.854	-8.823	-2.476	-1.614	1.404	0	-0.305	1.599	9.875	1.162	-0.671	-1.16	0.427	2.601	9.916	-0.644	2.686	-3.174	-2.258	1506611812
-8.788	-2.675	-1.656	1.526	0.793	0.183	9.385	-3.4	-0.366	0.183	-0.671	1.16	10.389	4.2	2.361	-0.061	0.793	-0.549	-8.788	-2.675	-1.656	1.526	0.793	0.183	1.599	9.875	1.162	-1.038	-1.16	0.61	2.396	9.715	-0.568	2.686	-3.174	-2.258	1506611812
-9.331	-2.226	-1.933	1.953	0.977	0.244	8.847	-3.241	-0.25	0.305	-0.244	0.61	9.213	3.859	1.784	-0.061	0.977	-0.122	-9.331	-2.226	-1.933	1.953	0.977	0.244	0.88	8.93	0.803	-1.16	-0.427	0.732	0.98	9.881	-0.135	2.014	-2.136	-1.526	1506611812
-9.447	-1.507	-2.015	1.709	0.854	0.122	9.128	-4.061	-0.73	-0.244	0.183	0.305	8.817	4	1.056	-0.549	1.221	-0.061	-9.447	-1.507	-2.015	1.709	0.854	0.122	0.579	9.264	0.955	-0.671	0.61	1.038	1.48	9.881	-0.824	1.831	-2.686	-1.465	1506611812
-9.357	-1.227	-1.921	1.465	0.549	-0.122	9.385	-4.645	-0.471	-0.366	0.732	0.488	8.867	4.444	0.812	-0.671	0.916	-0.305	-9.357	-1.227	-1.921	1.465	0.549	-0.122	0.133	9.121	0.967	0	0.549	0.732	2.388	9.747	-1.275	1.404	-1.648	-1.465	1506611812
-9.19	-1.322	-1.834	1.282	0.366	-0.244	8.568	-4.183	0.172	-0.366	1.465	0.549	8.723	4.473	0.876	-0.854	0	0	-9.19	-1.322	-1.834	1.282	0.366	-0.244	0.133	9.121	0.967	0.183	-0.305	0.366	2.004	9.561	-1.104	1.221	-1.404	-1.404	1506611812
-9.044	-1.373	-1.851	1.221	0.122	-0.183	8.007	-3.607	0.402	-0.366	0.671	0.305	8.403	4.191	1.142	-1.038	0.122	0.305	-9.044	-1.373	-1.851	1.221	0.122	-0.183	0.675	8.731	0.983	0.305	-0.061	0.183	1.796	9.366	-0.991	1.282	-1.648	-1.282	1506611812
-9.332	-1.302	-1.808	1.099	-0.061	-0.183	8.007	-3.607	0.402	-0.549	0.732	0.122	7.846	3.923	1.212	-0.793	-0.183	0.183	-9.332	-1.302	-1.808	1.099	-0.061	-0.183	1.748	8.695	0.955	0.305	-0.122	0	1.568	9.318	-1.084	0.793	-1.526	-1.099	1506611812
-9.35	-1.073	-1.604	0.916	-0.366	-0.305	7.604	-3.547	0.017	-0.61	1.099	0	7.768	3.705	1.47	-0.488	-0.183	0.061	-9.35	-1.073	-1.604	0.916	-0.366	-0.305	1.748	8.695	0.955	0.061	0	-0.122	1.299	9.528	-1.11	0.793	-1.526	-1.099	1506611812
-9.304	-0.837	-1.66	0.916	-0.244	-0.305	7.775	-3.697	-0.232	-0.671	0.305	-0.183	7.787	3.627	1.834	-0.305	0.183	-0.305	-9.304	-0.837	-1.66	0.916	-0.244	-0.305	1.934	8.981	0.778	-0.061	0.122	-0.061	1.274	9.439	-1.104	0.427	-1.709	-0.977	1506611812
-9.497	-0.807	-1.804	0.916	-0.366	-0.366	7.927	-3.712	-0.413	-0.671	0.305	-0.183	8.181	3.613	2.166	-0.305	0.122	-0.61	-9.497	-0.807	-1.804	0.916	-0.366	-0.366	2.018	9.219	0.982	-0.061	0.122	-0.061	1.586	9.52	-1.209	0	-1.587	-0.916	1506611812
-9.844	-0.684	-1.883	0.671	-0.427	-0.366	7.952	-3.608	-0.429	-0.732	0.244	-0.183	8.897	3.652	2.478	-0.305	0.366	-0.549	-9.844	-0.684	-1.883	0.671	-0.427	-0.366	2.018	9.219	0.982	-0.122	-0.061	0	1.662	9.68	-1.361	0	-1.587	-0.916	1506611812
-10.006	-0.434	-1.678	0.366	-0.366	-0.305	8.146	-3.636	-0.514	-0.427	0.122	-0.061	9.04	3.774	2.585	-0.305	0.061	-0.427	-10.006	-0.434	-1.678	0.366	-0.366	-0.305	2.452	9.594	1.019	-0.366	-0.305	0	0.77	10.166	-1.373	-0.854	-2.197	-0.977	1506611813
-9.889	-0.037	-1.548	0.366	0	-0.061	8.595	-3.674	-0.897	-0.427	0.122	-0.061	9.067	3.832	2.625	-0.244	-0.122	-0.549	-9.889	-0.037	-1.548	0.366	0	-0.061	3.045	10.017	1.115	-0.427	-0.488	-0.244	1.538	10.206	-1.827	-1.221	-1.648	-1.038	1506611813
-10.282	0.167	-1.774	-0.061	0.061	0.183	9.177	-3.621	-0.981	-0.122	0.061	0.183	9.013	3.869	2.548	-0.244	-0.183	-0.732	-10.282	0.167	-1.774	-0.061	0.061	0.183	3.045	10.017	1.115	-0.488	-0.61	-0.305	1.989	10.13	-1.462	-1.465	-1.404	-1.099	1506611813
-11.185	-0.749	-1.608	-0.488	0.122	0.183	9.673	-3.533	-0.869	-0.427	0.122	0.061	8.972	4.033	2.676	-0.366	-0.122	-1.099	-11.185	-0.749	-1.608	-0.488	0.122	0.183	2.798	10.183	1.235	-0.61	-0.61	-0.244	2.266	10.563	-1.218	-1.953	-1.282	-0.916	1506611813
-11.722	-2.083	-1.798	-0.793	-0.488	0.061	9.956	-3.675	-0.909	-0.427	0.122	0.061	9.319	4.747	3.041	-0.488	-0.427	-1.221	-11.722	-2.083	-1.798	-0.793	-0.488	0.061	2.33	10.798	1.529	-0.61	-1.282	-0.122	3.107	11.535	-0.146	-1.953	-1.282	-0.916	1506611813
-9.997	-3.208	-0.544	-0.061	-0.305	0.61	9.956	-3.675	-0.909	-0.549	0.793	0.366	9.494	5.742	3.522	-0.854	-0.488	-1.404	-9.997	-3.208	-0.544	-0.061	-0.305	0.61	2.219	11.329	1.785	-0.183	-2.014	-0.671	3.254	11.685	1.785	-3.235	-0.793	0	1506611813
-9.259	-2.876	0.499	0.793	-0.061	1.526	10.36	-4.282	-0.961	-0.977	0.671	0.854	9.138	5.748	3.701	-0.916	-0.854	-1.282	-9.259	-2.876	0.499	0.793	-0.061	1.526	1.511	9.831	2.09	-0.366	-2.502	-0.671	2.639	9.802	2.445	-4.639	0.732	1.892	1506611813
-9.912	-2.414	-0.081	0.671	-0.671	0.916	8.948	-3.699	-0.513	-1.282	0.854	0.549	8.513	5.139	3.692	-1.038	-0.122	-0.488	-9.912	-2.414	-0.081	0.671	-0.671	0.916	0.494	8.071	2.604	-0.793	-1.282	-0.061	1.828	10.235	2.061	-4.272	-1.404	3.784	1506611813
-10.206	-2.905	-0.535	0.793	-1.526	0.61	8.25	-3.395	-0.451	-1.465	1.526	0.122	7.826	5.343	3.261	-1.16	-0.183	-0.244	-10.206	-2.905	-0.535	0.793	-1.526	0.61	0.244	8.568	3.018	0.183	0.427	0.366	0.924	11.519	1.503	-2.197	-0.183	4.395	1506611813
-9.154	-2.022	0.01	0.549	-0.977	0.916	8.25	-3.395	-0.451	-1.709	1.526	0.427	8.114	6.374	2.65	-1.282	-0.977	-0.183	-9.154	-2.022	0.01	0.549	-0.977	0.916	0.922	10.149	2.785	0.61	-0.916	-0.122	0.156	11.267	1.396	-1.892	1.831	4.211	1506611813
-8.74	-1.073	0.123	0.244	-0.793	0.488	8.378	-3.972	-0.896	-1.404	1.77	0.854	8.416	6.13	2.594	-1.099	-0.916	0.183	-8.74	-1.073	0.123	0.244	-0.793	0.488	1.329	9.481	2.678	0.183	-1.16	-0.305	0.685	10.106	1.25	-2.258	0.854	4.15	1506611813
-8.482	-0.912	0.41	0	-0.427	0.305	8.077	-4.662	-0.675	-0.854	1.343	0.61	7.826	5.099	2.923	-0.793	-0.366	0.549	-8.482	-0.912	0.41	0	-0.427	0.305	1.345	8.458	2.444	0	-0.732	0.061	1.037	8.789	1.268	-2.014	1.831	3.784	1506611813
-8.172	-0.693	0.685	0.305	0.427	0.427	7.684	-4.423	-0.764	-0.122	0.61	-0.061	7.464	4.616	3	-0.305	0.244	0.366	-8.172	-0.693	0.685	0.305	0.427	0.427	1.678	8.385	2.111	0.061	-0.427	0.244	0.189	7.752	0.908	-0.732	2.563	1.77	1506611813
-8.579	-0.378	0.531	-0.183	0.61	0.183	7.442	-4.258	-0.715	0.244	0.488	-0.122	7.32	4.697	2.723	-0.366	-0.122	0.305	-8.579	-0.378	0.531	-0.183	0.61	0.183	2.363	8.759	2.225	0.244	-0.366	-0.061	-0.904	7.824	0.896	-0.732	2.563	1.77	1506611813
-9.14	-0.167	0.733	-0.244	0.977	0.122	7.429	-4.328	-0.735	0.061	0.427	0	7.405	4.481	2.913	-0.305	-0.488	0.122	-9.14	-0.167	0.733	-0.244	0.977	0.122	2.707	8.837	2.309	0.183	-0.366	-0.366	-0.144	7.722	1.785	0.549	1.404	0.732	1506611813
-10.8	-0.2	0.26	-0.977	-0.305	-0.061	7.556	-4.597	-0.682	0.122	-0.061	0.244	8.019	4.262	3.592	0.366	0.061	-0.305	-10.8	-0.2	0.26	-0.977	-0.305	-0.061	2.804	9.331	2.241	0.061	0.122	-0.061	4.53	8.782	5.102	1.892	-0.977	-1.587	1506611813
-10.761	0.745	1.138	-0.732	-0.061	0.61	8.028	-4.906	-0.884	0.122	-0.061	0.244	8.53	4.467	3.752	0.488	0	-0.244	-10.761	0.745	1.138	-0.732	-0.061	0.61	2.804	9.331	2.241	0.061	0.122	-0.061	6.086	9.552	5.717	-0.366	2.319	1.038	1506611813
-11.402	0.293	0.443	-1.343	0.183	0.122	8.208	-4.929	-0.914	0.61	0.305	0.183	8.891	4.535	3.565	0.61	-0.061	0	-11.402	0.293	0.443	-1.343	0.183	0.122	2.494	9.36	2.303	0.122	0.122	0.061	4.558	8.154	4.35	0.488	0.305	0	1506611813
-11.622	-1.302	-0.172	-0.977	-0.488	-0.183	8.324	-4.893	-0.493	0.61	0.305	0.183	8.991	4.722	3.393	0.549	0	0.122	-11.622	-1.302	-0.172	-0.977	-0.488	-0.183	2.919	10.799	1.931	0.244	0.305	0.122	1.497	9.219	2.227	3.845	-1.587	-1.465	1506611813
-10.791	-2.044	-0.096	0	-0.366	-0.061	8.683	-5.247	-0.115	0.732	-0.061	0.488	9.115	5.156	3.003	0.916	0.183	-0.244	-10.791	-2.044	-0.096	0	-0.366	-0.061	2.919	10.799	1.931	0.366	0.183	0.183	1.422	11.477	4.545	1.038	-0.122	-0.366	1506611813
-9.54	-1.276	-0.386	-0.122	0.366	-0.183	8.666	-5.489	0.286	1.16	0.061	0.977	9.513	5.646	2.687	1.404	0.732	-0.549	-9.54	-1.276	-0.386	-0.122	0.366	-0.183	2.723	11.139	1.688	0.183	0.488	0.305	0.758	10.195	2.058	1.77	-1.831	-1.282	1506611813
-9.476	-1.59	-1.481	-0.244	0.183	-0.549	8.232	-5.245	0.992	1.16	0.061	0.977	9.215	5.804	2.701	1.587	0.977	-0.549	-9.476	-1.59	-1.481	-0.244	0.183	-0.549	1.398	9.579	0.975	-0.122	1.16	0.305	1.243	9.753	0.13	1.892	-1.038	-1.343	1506611813
-9.244	-1.845	-1.855	-0.183	0.122	-0.427	7.963	-4.729	1.267	1.038	-0.671	1.282	8.534	5.424	2.556	1.526	1.038	-0.366	-9.244	-1.845	-1.855	-0.183	0.122	-0.427	1.398	9.579	0.975	-0.183	1.343	0.366	1.759	9.746	-0.556	1.892	-1.038	-1.343	1506611813
-9.384	-1.821	-1.763	-0.244	0.183	-0.244	7.793	-4.511	1.175	0.793	-0.793	1.099	8.028	5.057	2.21	1.221	1.282	-0.183	-9.384	-1.821	-1.763	-0.244	0.183	-0.244	1.011	9.087	0.423	-0.122	1.648	0.488	1.773	9.798	-0.231	1.892	0.61	-0.916	1506611813
-9.365	-1.543	-1.593	0.061	0.488	-0.183	7.793	-4.511	1.175	0.549	-0.183	0.854	8.075	4.949	1.674	0.916	1.038	-0.366	-9.365	-1.543	-1.593	0.061	0.488	-0.183	1.047	9.711	0.152	0.244	2.197	0.549	1.357	9.765	-0.062	1.892	0.61	-0.916	1506611814
-9.489	-0.987	-1.695	0.061	0.488	-0.244	8.068	-4.906	1.162	0.549	-0.183	0.854	8.567	5.021	1.584	0.61	0.793	-0.427	-9.489	-0.987	-1.695	0.061	0.488	-0.244	1.047	9.711	0.152	0.732	2.747	0.488	1.826	9.69	-0.604	1.343	-0.427	-0.671	1506611814
-9.647	-0.793	-1.973	-0.305	0.183	-0.488	8.595	-5.325	2.383	0.244	-0.061	0.671	8.885	5.14	1.732	0.244	0.61	-0.183	-9.647	-0.793	-1.973	-0.305	0.183	-0.488	1.197	9.722	0.319	1.221	2.93	0.366	2.035	9.624	-1	1.221	-0.793	-0.671	1506611814
-9.563	-1.056	-2.053	-0.732	0	-0.61	8.725	-4.945	2.409	0.061	-0.671	0.549	9.022	4.961	1.821	0.244	0.793	0.244	-9.563	-1.056	-2.053	-0.732	0	-0.61	2.066	9.18	0.309	0.793	2.441	0.732	1.994	9.744	-0.928	1.282	-0.305	-0.793	1506611814
-9.487	-1.468	-1.913	-0.793	0.061	-0.488	8.725	-4.945	2.409	0	-0.488	0.427	8.611	4.685	1.964	0.305	0.916	0.366	-9.487	-1.468	-1.913	-0.793	0.061	-0.488	2.066	9.18	0.309	0.671	2.747	1.099	1.817	9.713	-0.938	0.916	0.61	-0.732	1506611814
-9.708	-1.471	-1.683	-0.549	0	-0.244	7.628	-4.923	1.778	-0.122	-0.061	0.366	8.368	4.662	2.159	0.183	1.221	0.244	-9.708	-1.471	-1.683	-0.549	0	-0.244	2.438	9.213	0.139	0.977	2.991	1.16	1.806	9.747	-1.037	0.61	0.488	-0.427	1506611814
-9.688	-1.232	-1.747	-0.488	0.061	-0.305	7.139	-5.032	1.028	0.549	-0.183	-0.061	8.13	4.734	2.193	0.244	1.343	0.061	-9.688	-1.232	-1.747	-0.488	0.061	-0.305	2.193	9.231	0.08	1.16	2.747	1.16	1.515	9.844	-0.964	0.61	0.488	-0.427	1506611814
-9.747	-1.384	-1.872	-0.61	-0.244	-0.427	6.85	-5.015	0.925	0.549	-0.183	-0.061	7.945	4.905	2.213	0.183	1.221	-0.183	-9.747	-1.384	-1.872	-0.61	-0.244	-0.427	2.023	9.237	0.031	1.282	2.93	1.404	1.696	9.825	-1.147	0.549	0	-0.366	1506611814
-9.763	-1.598	-1.877	-0.488	-0.366	-0.305	6.687	-5.191	1.054	0.549	0.366	0.061	7.575	5.259	2.376	0.061	1.099	-0.732	-9.763	-1.598	-1.877	-0.488	-0.366	-0.305	2.121	9.337	-0.036	1.404	2.93	1.587	1.706	9.916	-0.964	0.061	0.244	-0.183	1506611814
-9.56	-1.571	-1.69	-0.305	-0.305	-0.122	6.446	-5.265	1.175	0.366	0.549	0.427	7.143	5.605	2.442	0.061	0.732	-1.282	-9.56	-1.571	-1.69	-0.305	-0.305	-0.122	2.432	9.201	0.057	1.465	2.319	1.404	1.633	9.92	-0.791	0.061	0.244	-0.183	1506611814
-9.554	-1.458	-1.458	-0.122	-0.366	-0.061	6.286	-5.383	1.163	0.305	0.671	0.854	7.107	5.863	2.457	0.061	0.488	-1.282	-9.554	-1.458	-1.458	-0.122	-0.366	-0.061	2.683	8.861	0.251	1.465	1.953	1.099	1.517	9.759	-1.176	-0.427	-0.244	0.061	1506611814
-9.495	-1.327	-1.476	-0.305	0	-0.427	6.157	-5.722	1.099	0.183	0.549	1.465	6.943	6.096	2.561	0.122	0.916	-1.282	-9.495	-1.327	-1.476	-0.305	0	-0.427	2.541	8.876	0.227	1.343	2.014	0.916	1.164	9.694	-1.314	-0.427	-0.183	0	1506611814
-9.567	-1.684	-1.616	-0.427	0.366	-0.977	5.863	-6.357	0.986	0.061	0.732	1.587	6.37	6.893	2.827	0.183	0.488	-1.77	-9.567	-1.684	-1.616	-0.427	0.366	-0.977	2.394	9.567	0.067	1.343	1.648	0.671	1.391	9.694	-1.371	-0.427	-0.183	0	1506611814
-9.465	-1.86	-1.48	-0.305	0.244	-1.16	5.843	-7.045	0.796	0.183	0.427	1.465	6.025	8.124	2.887	-0.061	-0.305	-2.136	-9.465	-1.86	-1.48	-0.305	0.244	-1.16	2.749	10.417	0.297	1.465	0.793	0.061	1.589	9.889	-0.904	-0.61	-0.427	-0.061	1506611814
-9.299	-1.836	-1.16	-0.183	0.122	-1.099	5.846	-7.204	0.622	-0.366	0.732	1.526	6.071	8.226	3.046	0.244	-0.549	-1.953	-9.299	-1.836	-1.16	-0.183	0.122	-1.099	2.973	10.1	1.047	0.732	0.366	-0.671	1.205	9.792	-0.36	-1.526	0.854	0.305	1506611814
-9.423	-1.955	-0.952	0	0.061	-0.854	5.143	-6.972	0.811	-0.366	0.732	1.526	5.871	7.62	3.531	0.427	0.061	-1.587	-9.423	-1.955	-0.952	0	0.061	-0.854	2.448	9.204	1.085	-0.122	0.977	-1.038	0.941	9.613	-0.443	-1.526	0.854	0.305	1506611814
-9.953	-2.158	-0.925	0.183	0.122	-0.671	5.124	-6.898	0.695	-0.366	0.488	1.038	5.453	7.355	3.878	0.366	0.183	-1.587	-9.953	-2.158	-0.925	0.183	0.122	-0.671	1.638	8.839	0.618	-0.122	0.366	-0.854	1.444	9.707	-0.445	-1.221	0.427	0.061	1506611814
-10.107	-2.135	-0.965	0.183	-0.061	-0.671	5.827	-7.382	0.465	-0.854	0.305	0.977	5.729	7.861	3.738	0.244	-0.061	-1.343	-10.107	-2.135	-0.965	0.183	-0.061	-0.671	1.305	9.396	0.483	0.061	-0.61	-0.793	1.425	10.168	0.243	-0.549	0.671	0	1506611814
-9.947	-2.162	-0.848	0.122	0	-0.61	6.058	-7.964	0.433	-0.854	0.305	0.977	6.052	8.575	3.53	0.061	-0.122	-0.916	-9.947	-2.162	-0.848	0.122	0	-0.61	1.995	10.277	0.84	-0.061	-0.61	-1.038	0.884	10.276	0.365	-0.549	0.671	0	1506611814
-9.781	-2.308	-0.802	0.183	-0.061	-0.488	6.269	-8.021	0.646	-0.977	0.244	1.038	6.123	8.567	3.626	0.061	-0.122	-0.732	-9.781	-2.308	-0.802	0.183	-0.061	-0.488	2.32	10.313	0.97	-0.366	-0.305	-1.038	0.919	10.097	0.354	-0.549	-0.061	-0.183	1506611814
-9.518	-2.412	-0.724	0.183	0	-0.427	6.269	-8.021	0.646	-0.732	0.305	0.671	6.294	8.15	3.781	0.061	0.183	-0.793	-9.518	-2.412	-0.724	0.183	0	-0.427	2.216	9.877	0.73	-0.366	-0.427	-0.732	1.312	9.938	0.311	0	0.061	-0.488	1506611814
-9.43	-2.437	-0.786	0.244	0	-0.366	6.218	-7.437	0.933	-0.793	0.488	0.427	6.277	7.812	3.771	0	0.183	-0.671	-9.43	-2.437	-0.786	0.244	0	-0.366	2.078	9.567	0.729	-0.244	-0.61	-0.61	1.243	9.816	0.575	0	0.061	-0.488	1506611814
-9.512	-2.482	-0.805	0.183	-0.061	-0.305	6.074	-7.25	1.056	-0.793	0.427	0.427	6.203	7.581	3.609	0	0.122	-0.549	-9.512	-2.482	-0.805	0.183	-0.061	-0.305	2.269	9.371	0.829	-0.244	-0.427	-0.549	1.147	9.8	0.866	-0.061	0.122	-0.366	1506611814
-9.592	-2.438	-0.809	0.122	-0.061	-0.244	6.034	-7.281	1.001	-0.732	0.488	0.366	6.062	7.497	3.493	0	0.061	-0.488	-9.592	-2.438	-0.809	0.122	-0.061	-0.244	2.268	9.314	0.839	-0.183	-0.122	-0.427	1.17	9.85	0.902	-0.122	-0.305	-0.366	1506611814
-9.634	-2.437	-0.803	0.122	-0.061	-0.183	6.096	-7.407	0.847	-0.366	0.061	0.244	6.077	7.696	3.406	0.061	0.061	-0.366	-9.634	-2.437	-0.803	0.122	-0.061	-0.183	1.98	9.533	0.784	-0.061	-0.183	-0.427	1.282	9.853	0.776	-0.244	-0.244	-0.244	1506611814
-9.659	-2.475	-0.818	0.122	0	-0.183	6.362	-7.873	0.7	-0.183	0.061	0.122	6.004	8.004	3.493	-0.061	-0.122	-0.061	-9.659	-2.475	-0.818	0.122	0	-0.183	1.945	9.708	0.846	0.061	-0.244	-0.427	1.278	9.883	0.597	-0.122	-0.122	-0.183	1506611815
-9.604	-2.537	-0.807	0.061	0	-0.183	6.235	-7.625	1.023	-0.122	0.244	-0.427	5.917	7.84	4.149	-0.305	-0.061	-0.061	-9.604	-2.537	-0.807	0.061	0	-0.183	2	9.667	0.891	-0.061	-0.183	-0.305	1.066	9.921	0.609	-0.061	-0.061	-0.244	1506611815
-9.563	-2.44	-0.78	0	0	-0.183	5.981	-7.153	0.977	-0.122	0.244	-0.427	5.856	7.776	4.182	-0.122	-0.122	-0.183	-9.563	-2.44	-0.78	0	0	-0.183	2.186	9.7	0.891	-0.122	-0.427	-0.122	0.973	9.917	0.611	-0.061	-0.061	-0.244	1506611815
-9.713	-2.424	-0.835	-0.122	-0.061	-0.244	6.528	-7.068	0.62	-0.366	-0.305	-0.122	6.004	7.8	3.872	0.061	0.793	0	-9.713	-2.424	-0.835	-0.122	-0.061	-0.244	2.268	9.668	0.945	-0.244	-0.183	-0.122	0.933	9.893	0.617	0.061	-0.244	-0.366	1506611815
-9.729	-2.489	-0.92	-0.061	-0.122	-0.183	6.437	-7.116	0.323	-0.488	0.854	-0.244	5.675	7.758	3.554	0.122	0.366	-0.244	-9.729	-2.489	-0.92	-0.061	-0.122	-0.183	2.187	9.574	0.836	-0.122	0.061	-0.122	1.162	9.967	0.672	0.244	-0.183	-0.427	1506611815
-9.594	-2.491	-0.974	0	-0.122	-0.061	6.437	-7.116	0.323	-0.488	0.854	-0.244	5.832	7.849	3.784	-0.122	0.366	-0.366	-9.594	-2.491	-0.974	0	-0.122	-0.061	1.928	9.583	0.719	0	-0.122	-0.183	1.264	10.006	0.806	0.244	-0.183	-0.427	1506611815
-9.58	-2.352	-1.069	0	-0.183	0.061	6.123	-7.177	0.64	-0.305	0.366	-0.244	5.473	7.843	3.97	-0.122	0.671	-0.305	-9.58	-2.352	-1.069	0	-0.183	0.061	2.073	9.617	0.664	-0.061	-0.183	-0.061	1.365	9.948	0.849	0.122	-0.122	-0.366	1506611815
-9.63	-2.274	-1.104	-0.061	-0.244	0.061	5.886	-6.974	0.97	-0.183	0	0	5.371	7.805	4.012	-0.122	0.732	-0.366	-9.63	-2.274	-1.104	-0.061	-0.244	0.061	2.172	9.63	0.757	-0.183	-0.122	-0.061	1.467	9.909	0.712	-0.244	-0.244	-0.122	1506611815
-9.686	-2.385	-1.047	-0.183	-0.549	0.061	6.208	-7.132	0.855	-0.183	0.183	0.122	5.491	7.84	3.984	-0.061	1.282	-0.427	-9.686	-2.385	-1.047	-0.183	-0.549	0.061	2.158	9.622	0.672	-0.183	-0.122	0	1.733	9.94	0.709	-0.244	-0.244	-0.122	1506611815
-9.616	-2.531	-0.914	-0.183	-0.732	0.183	6.179	-7.149	0.815	-0.549	0.977	0.244	5.335	7.714	4.054	-0.061	1.099	-0.488	-9.616	-2.531	-0.914	-0.183	-0.732	0.183	2.101	9.452	0.623	-0.122	-0.122	0.061	2.055	9.945	1.092	-0.854	0.61	0.488	1506611815
-9.387	-2.515	-0.592	-0.061	-0.732	0.305	5.81	-7.058	1.255	-0.305	0.916	0.244	5.635	7.662	4.04	0	0.793	-0.305	-9.387	-2.515	-0.592	-0.061	-0.732	0.305	1.963	9.36	0.653	-0.122	-0.305	0.122	2.206	9.997	1.365	-1.404	1.282	1.099	1506611815
-9.396	-2.364	-0.171	-0.122	-0.977	0.427	5.681	-6.989	1.294	-0.305	0.916	0.244	5.419	7.722	4.021	-0.061	1.16	-0.183	-9.396	-2.364	-0.171	-0.122	-0.977	0.427	1.966	9.333	0.713	-0.061	-0.305	0.061	1.934	9.898	1.832	-1.404	1.282	1.099	1506611815
-9.479	-2.182	0.231	-0.366	-1.221	0.366	5.6	-7.141	1.462	-0.427	0.061	0.244	4.785	7.845	4.223	-0.183	0.732	-0.183	-9.479	-2.182	0.231	-0.366	-1.221	0.366	2.059	9.371	0.974	-0.122	-0.305	0.122	1.818	9.674	2.043	-2.319	0.732	1.831	1506611815
-9.61	-2.031	0.287	-0.549	-0.793	0.244	5.564	-7.209	1.329	0	0.427	0.183	4.691	7.759	4.485	-0.183	0.244	-0.122	-9.61	-2.031	0.287	-0.549	-0.793	0.244	2.157	9.385	1.294	-0.183	-0.183	0.061	1.938	9.398	1.572	-1.038	0.061	1.892	1506611815
-9.898	-2.068	0.311	-0.549	-0.549	0.244	5.564	-7.209	1.329	0	0.427	0.183	4.834	7.715	4.633	-0.122	0.244	0	-9.898	-2.068	0.311	-0.549	-0.549	0.244	2.492	9.365	1.584	-0.183	0	-0.061	1.938	9.398	1.572	-1.038	0.061	1.892	1506611815
-9.72	-2.007	0.519	-0.488	-0.183	0.366	5.769	-7.394	0.563	0.122	-0.244	0	4.869	7.763	4.663	0.061	0.061	0.061	-9.72	-2.007	0.519	-0.488	-0.183	0.366	2.622	9.527	1.669	-0.122	0.183	-0.122	1.688	9.563	0.732	0.122	1.953	1.282	1506611815
-9.801	-1.692	0.616	-0.671	-0.183	0.366	5.504	-7.37	0.633	0.305	-0.305	0	4.974	7.8	4.833	0.305	0	0.122	-9.801	-1.692	0.616	-0.671	-0.183	0.366	2.413	9.534	1.566	-0.061	0.244	-0.122	1.769	9.293	1.483	0.122	1.953	1.282	1506611815
-9.887	-1.397	0.717	-1.221	-0.488	0.305	5.492	-7.392	0.931	0.366	-0.427	0.061	4.937	7.762	4.942	0.488	-0.305	0.061	-9.887	-1.397	0.717	-1.221	-0.488	0.305	1.954	9.388	1.457	-0.183	0.122	-0.183	1.885	9.278	2.18	0.671	2.563	0.671	1506611815
-9.873	-1.168	0.877	-2.136	-0.671	0.122	5.395	-7.77	0.706	0.61	-0.977	-0.061	4.81	7.899	4.749	0.793	-0.977	0.122	-9.873	-1.168	0.877	-2.136	-0.671	0.122	1.581	9.377	1.668	-0.366	-0.183	-0.366	1.715	9.323	2.78	1.16	3.479	-0.061	1506611815
-9.586	-0.711	0.817	-2.625	-0.61	0.122	5.199	-8.83	0.459	1.404	0.061	-0.732	5.292	8.607	4.596	0.854	-1.526	0.549	-9.586	-0.711	0.817	-2.625	-0.61	0.122	1.424	9.661	1.946	-0.793	-1.038	-0.854	2.097	9.325	2.87	1.16	3.784	0.244	1506611815
-9.167	-0.2	0.724	-3.357	-0.366	0.244	5.199	-8.83	0.459	1.404	0.061	-0.732	5.329	8.961	4.134	0.549	-1.465	1.16	-9.167	-0.2	0.724	-3.357	-0.366	0.244	1.321	9.664	2.451	-0.854	-2.136	-1.465	2.854	8.888	2.278	1.16	3.784	0.244	1506611815
-8.902	-0.323	0.321	-4.395	0.671	-0.061	2.663	-9.835	0.041	2.197	-0.122	-1.16	5.806	8.509	3.75	0.793	1.221	3.235	-8.902	-0.323	0.321	-4.395	0.671	-0.061	2.582	9.499	2.664	-0.977	-2.136	-1.587	2.495	8.142	1.974	1.343	5.188	0.671	1506611815
-10.288	-1.58	-0.142	-4.761	0.977	-0.549	1.643	-10.146	-0.378	2.747	-2.686	0.122	6.52	7.875	3.181	1.892	3.54	4.15	-10.288	-1.58	-0.142	-4.761	0.977	-0.549	4.033	9.7	2.511	-1.77	-0.427	-1.343	-0.069	8.768	0.766	2.136	2.014	-0.366	1506611815
-10.092	-2.212	-0.42	-4.089	0.183	-0.549	1.643	-10.146	-0.378	2.747	-2.686	0.122	7.137	7.141	2.159	3.784	3.967	4.211	-10.092	-2.212	-0.42	-4.089	0.183	-0.549	4.923	9.781	1.871	-2.014	1.831	-1.16	-0.069	8.768	0.766	2.136	2.014	-0.366	1506611815
-9.678	-1.448	-1.723	-5.371	-0.183	-1.038	1.095	-9.889	-0.898	3.052	-3.418	1.831	7.415	6.483	1.255	6.348	4.944	4.395	-9.678	-1.448	-1.723	-5.371	-0.183	-1.038	4.943	9.983	0.964	-2.075	3.113	-0.977	1.257	10.215	1.676	2.319	-0.488	-1.099	1506611815
-9.581	-1.479	-2.583	-5.737	-0.061	-1.099	1.593	-9.999	-1.55	2.625	-5.005	3.967	7.212	6.149	0.833	8.85	4.822	3.235	-9.581	-1.479	-2.583	-5.737	-0.061	-1.099	4.465	10.02	-0.047	-1.526	5.127	-0.854	1.974	10.137	0.372	2.441	2.93	-0.854	1506611816
-9.787	-1.348	-3.189	-5.981	-0.366	-0.916	1.593	-9.999	-1.55	1.892	-7.568	5.676	7.007	6.136	1.132	10.681	5.31	1.587	-9.787	-1.348	-3.189	-5.981	-0.366	-0.916	3.286	9.956	-0.782	-0.854	7.08	-0.488	2.358	10.028	-0.221	2.441	2.93	-0.854	1506611816
-9.567	-1.121	-3.266	-6.47	-0.793	-0.916	3.189	-10.41	-2.806	2.075	-7.568	6.226	6.729	6.351	1.762	10.925	5.432	0.122	-9.567	-1.121	-3.266	-6.47	-0.793	-0.916	1.538	9.707	-1.284	0	7.263	-0.244	2.726	9.95	-0.721	2.258	3.113	-0.549	1506611816
-9.734	-1.024	-3.464	-6.958	-1.038	-0.793	3.425	-10.405	-3.252	3.418	-6.531	5.371	6.375	6.733	1.548	9.705	5.554	-0.977	-9.734	-1.024	-3.464	-6.958	-1.038	-0.793	0.219	9.745	-1.394	0.244	6.714	0.732	3.06	9.813	-1.085	1.648	3.906	-0.366	1506611816
-9.522	-1.339	-3.82	-7.019	-1.099	-0.732	3.753	-10.284	-3.376	3.418	-6.531	5.371	6.062	7.277	1.361	7.935	5.798	-1.526	-9.522	-1.339	-3.82	-7.019	-1.099	-0.732	-0.044	9.971	-0.938	0.122	6.897	1.709	2.692	9.836	-0.975	1.648	3.906	-0.366	1506611816
-9.329	-1.614	-4.046	-6.775	-1.16	-0.549	4.029	-9.938	-3.292	3.479	-7.446	4.883	6.483	7.967	1.658	6.836	6.958	-1.892	-9.329	-1.614	-4.046	-6.775	-1.16	-0.549	-0.313	10.258	-0.415	0.488	7.141	1.953	2.862	9.749	-1.403	1.465	4.456	-0.427	1506611816
-9.414	-1.57	-4.21	-6.592	-1.16	-0.366	4.063	-9.454	-3.191	3.235	-7.874	4.211	6.688	8.558	1.822	6.165	6.775	-1.953	-9.414	-1.57	-4.21	-6.592	-1.16	-0.366	-0.957	10.356	-0.099	0.366	6.775	2.075	2.649	9.78	-1.924	0.916	4.578	-0.427	1506611816
-9.46	-1.723	-4.412	-6.592	-1.221	-0.488	3.872	-8.983	-3.17	2.93	-8.057	3.479	6.681	8.833	1.525	4.7	5.981	-1.526	-9.46	-1.723	-4.412	-6.592	-1.221	-0.488	-1.622	10.226	0.069	0.122	5.981	2.38	1.847	9.884	-2.201	0.366	4.944	-0.244	1506611816
-9.41	-2.005	-4.558	-6.47	-1.282	-0.549	3.748	-8.478	-3.055	2.747	-8.301	2.808	6.66	8.805	1.218	2.563	5.798	-0.977	-9.41	-2.005	-4.558	-6.47	-1.282	-0.549	-1.699	10.167	0.252	-0.061	5.249	2.625	1.293	9.994	-2.487	0.183	4.761	-0.305	1506611816
-9.068	-2.137	-4.645	-6.226	-1.282	-0.61	3.651	-8.171	-2.786	2.258	-8.423	2.38	6.509	8.507	1.074	1.099	5.127	-0.671	-9.068	-2.137	-4.645	-6.226	-1.282	-0.61	-1.433	10.186	0.298	0.061	4.578	2.686	0.907	9.985	-2.516	0.183	4.761	-0.305	1506611816
-8.729	-2.335	-4.666	-5.981	-0.977	-0.854	3.651	-8.171	-2.786	1.465	-8.24	2.136	6.845	8.198	0.758	0.244	4.395	-0.61	-8.729	-2.335	-4.666	-5.981	-0.977	-0.854	-0.985	10.156	0.264	0.061	3.967	2.686	0.907	9.985	-2.516	-0.183	4.822	-0.305	1506611816
-8.799	-2.436	-4.542	-5.493	-0.977	-0.977	3.585	-8.256	-1.696	0.488	-7.69	1.892	7.197	7.856	0.238	-0.244	4.089	-0.305	-8.799	-2.436	-4.542	-5.493	-0.977	-0.977	-0.327	10.101	0.376	0.183	3.662	2.563	-0.075	10.021	-2.327	-0.122	4.333	-0.366	1506611816
-8.859	-2.202	-4.421	-5.066	-1.282	-1.038	3.525	-8.524	-1.016	-0.488	-7.141	1.709	7.405	7.537	-0.23	-0.244	3.601	-0.061	-8.859	-2.202	-4.421	-5.066	-1.282	-1.038	0.328	9.987	0.429	0.305	3.54	2.319	0.191	9.948	-2.157	-0.732	3.662	-0.427	1506611816
-8.827	-2.029	-4.213	-4.822	-1.16	-1.16	3.317	-8.778	-0.506	-1.343	-6.714	1.343	7.561	7.196	-0.516	0.061	3.662	0.244	-8.827	-2.029	-4.213	-4.822	-1.16	-1.16	0.666	9.794	0.34	0.244	3.723	2.136	0.15	9.952	-2.283	-0.854	3.357	-0.427	1506611816
-8.798	-1.994	-3.779	-4.517	-1.343	-1.099	3.324	-9.006	0.024	-1.892	-6.226	0.916	7.209	6.966	-0.717	0.549	3.784	0.427	-8.798	-1.994	-3.779	-4.517	-1.343	-1.099	0.666	9.794	0.34	0.244	3.723	2.136	-0.184	9.867	-2.022	-1.343	2.686	-0.854	1506611816
-8.574	-2.062	-3.326	-4.211	-1.221	-1.099	3.555	-9.057	0.749	-2.136	-5.371	0.793	6.752	6.929	-0.773	0.977	3.601	0.244	-8.574	-2.062	-3.326	-4.211	-1.221	-1.099	0.666	9.794	0.34	0.244	3.723	2.136	-0.11	9.575	-1.236	-1.404	2.625	-0.977	1506611816
-9.192	-2.164	-2.402	-3.906	-1.038	-0.854	3.555	-9.057	0.749	-2.319	-4.15	1.038	6.291	7.202	-0.695	1.221	3.357	0.061	-9.192	-2.164	-2.402	-3.906	-1.038	-0.854	0.361	9.868	0.354	0.671	4.15	1.77	0.738	9.72	0.266	-1.404	2.625	-0.977	1506611816
-10.015	-2.645	-1.151	-3.479	-1.221	-0.366	3.649	-9.238	1.871	-2.258	-3.052	1.343	5.63	7.722	-0.471	1.282	2.747	-0.122	-10.015	-2.645	-1.151	-3.479	-1.221	-0.366	-0.024	9.587	1.432	1.343	3.967	1.709	2.004	10.123	1.808	-2.502	2.991	-0.488	1506611816
-11.683	-2.927	-0.476	-2.869	-2.441	0.549	3.86	-9.607	1.729	-0.732	-3.052	1.282	4.929	8.25	-0.215	1.343	1.465	-0.061	-11.683	-2.927	-0.476	-2.869	-2.441	0.549	0.473	9.301	2.65	2.38	3.662	1.221	3.7	9.607	1.549	-3.906	5.432	1.831	1506611816
-11.315	-2.193	-0.473	-3.174	-3.174	0.61	3.86	-9.607	1.729	-0.732	-3.052	1.282	4.455	8.991	0.116	1.526	0.549	0.244	-11.315	-2.193	-0.473	-3.174	-3.174	0.61	1.166	9.448	3.642	2.808	4.7	0.854	5.593	9.581	-0.29	-3.906	5.432	1.831	1506611816
-9.934	-1.922	-0.657	-3.418	-1.526	0.854	4.102	-9.958	1.223	0.366	-3.357	0.366	4.164	10.013	0.397	1.831	0.488	0.427	-9.934	-1.922	-0.657	-3.418	-1.526	0.854	1.504	10.186	4.145	3.174	6.042	0.122	7.023	9.599	-1.688	-0.366	5.432	2.38	1506611816
-10.006	-2.097	-0.79	-3.357	-0.916	0.854	4.24	-10.265	0.086	1.16	-3.174	-0.916	3.902	11.03	0.823	2.136	1.038	0.61	-10.006	-2.097	-0.79	-3.357	-0.916	0.854	1.199	10.488	4.179	2.38	5.493	-0.122	2.943	11.769	-1.855	2.38	8.972	2.441	1506611816
-9.624	-1.754	-0.791	-4.272	-1.282	0.549	3.938	-10.02	-0.409	1.526	-2.747	-2.014	3.515	11.192	1.299	2.625	1.648	0.977	-9.624	-1.754	-0.791	-4.272	-1.282	0.549	0.702	10.184	3.632	1.16	3.723	0.183	-1.327	12.072	0.24	1.282	13.123	4.578	1506611816
-8.955	-1.593	-0.446	-4.15	-0.488	0.305	3.938	-10.02	-0.409	1.587	-2.563	-3.113	3.004	10.728	1.827	2.93	2.441	1.038	-8.955	-1.593	-0.446	-4.15	-0.488	0.305	0.799	9.667	2.925	0.366	2.808	0.183	-2.321	11.53	1.809	0.427	9.949	6.165	1506611816
-9.331	-1.33	-0.318	-3.967	-0.366	0.427	3.231	-9.29	-1.046	1.831	-2.686	-4.333	2.382	9.946	2.147	2.747	2.747	0.61	-9.331	-1.33	-0.318	-3.967	-0.366	0.427	0.992	9.298	2.454	0	2.625	0.183	-0.329	10.756	1.077	0.244	3.784	5.554	1506611816
-9.591	-1.245	-0.384	-3.601	-0.549	0.549	3.231	-9.29	-1.046	1.77	-2.93	-5.31	1.858	9.306	2.181	2.197	2.258	-0.244	-9.591	-1.245	-0.384	-3.601	-0.549	0.549	1.103	9.186	2.165	0.122	2.686	0.183	1.361	10.106	0.392	0.244	3.784	5.554	1506611817
-9.326	-0.983	-0.353	-3.296	-0.427	0.488	3.01	-8.192	-0.464	1.038	-2.686	-5.371	1.681	9.112	2.146	1.526	1.526	-1.404	-9.326	-0.983	-0.353	-3.296	-0.427	0.488	1.15	9.31	2.055	0.305	2.625	0.305	2.346	9.677	0.215	0.916	3.784	4.822	1506611817
-8.955	-0.883	-0.072	-3.418	-0.244	0.061	2.696	-7.897	-0.299	0.305	-1.953	-4.639	2.001	9.378	2.127	1.099	1.16	-2.441	-8.955	-0.883	-0.072	-3.418	-0.244	0.061	1.073	9.494	2.198	0.488	2.563	0.305	1.524	9.115	0.708	1.892	7.202	3.174	1506611817
-9.003	-0.565	0.142	-2.808	0.061	0.244	2.564	-7.679	-0.104	0.061	-1.709	-3.723	2.656	9.914	2.013	0.671	1.343	-3.052	-9.003	-0.565	0.142	-2.808	0.061	0.244	0.971	9.643	2.417	0.366	2.197	0.305	0.134	8.454	0.995	1.892	7.202	3.174	1506611817
-9.288	-0.469	-0.669	-2.563	0.244	0.061	2.716	-7.422	0.185	0	-1.648	-2.625	3.153	10.251	1.81	0.427	1.587	-2.991	-9.288	-0.469	-0.669	-2.563	0.244	0.061	1.041	9.65	2.724	0	1.709	0.122	0.72	8.447	2.085	2.197	4.211	1.77	1506611817
-9.731	-0.298	-0.597	-2.441	0.427	0.305	2.812	-7.389	0.45	0	-1.404	-1.526	3.324	10.179	1.59	0.366	1.282	-2.441	-9.731	-0.298	-0.597	-2.441	0.427	0.305	1.19	9.524	2.975	-0.305	1.221	0	2.381	8.583	2.403	2.197	1.526	0.427	1506611817
-10.166	0.132	-0.403	-2.502	0.916	0.366	2.832	-7.976	0.379	0.061	-1.099	-0.427	3.393	10.003	1.493	0.488	0.977	-1.892	-10.166	0.132	-0.403	-2.502	0.916	0.366	1.291	9.417	2.964	-0.366	0.916	0.061	4.064	8.826	2.651	2.197	1.526	0.427	1506611817
-11.303	-0.573	-0.557	-2.502	0.244	0.183	3.085	-8.753	0.291	0.427	-1.282	0.732	3.527	9.865	1.542	0.549	0.977	-1.648	-11.303	-0.573	-0.557	-2.502	0.244	0.183	1.242	9.33	2.844	-0.061	0.671	0.244	3.299	8.696	1.802	1.221	1.343	-0.305	1506611817
-11.359	-2.428	-1.046	-1.831	-0.549	0.061	3.272	-9.347	0.188	0.793	-1.404	1.77	3.717	9.808	1.477	0.488	1.404	-1.465	-11.359	-2.428	-1.046	-1.831	-0.549	0.061	1.27	9.403	2.774	0.305	0.671	0.427	0.346	9.887	1.3	2.38	-1.343	-2.258	1506611817
-11.066	-2.905	-0.615	-0.549	-0.671	0.366	3.385	-10.099	0.17	0.854	-1.526	2.625	3.701	10.282	1.263	0.244	1.282	-1.221	-11.066	-2.905	-0.615	-0.549	-0.671	0.366	1.48	10.032	2.58	0.916	0.854	0.61	2.614	11.983	3.414	2.38	-1.343	-2.258	1506611817
-9.25	-1.793	-0.463	-0.793	-0.366	0.122	3.385	-10.099	0.17	0.977	-1.709	3.296	4.026	10.749	1.26	0.122	1.16	-0.977	-9.25	-1.793	-0.463	-0.793	-0.366	0.122	1.135	10.289	2.292	1.16	1.221	0.732	2.384	10.817	1.136	1.465	-2.747	-1.465	1506611817
-9.075	-1.897	-1.754	-1.16	-0.183	-0.244	3.342	-9.398	0.124	1.16	-2.136	3.418	4.414	10.604	1.195	0	1.587	-0.244	-9.075	-1.897	-1.754	-1.16	-0.183	-0.244	0.336	9.841	2.08	0.916	1.77	0.854	2.059	9.621	-0.88	1.892	0.366	-1.648	1506611817
-9.359	-2.262	-1.926	-0.854	0	-0.183	3.339	-8.123	0.366	1.099	-2.38	2.991	3.965	10.129	0.685	-0.427	1.587	1.16	-9.359	-2.262	-1.926	-0.854	0	-0.183	0.136	9.58	1.909	0.549	1.648	1.038	1.165	9.814	-0.828	1.892	0.366	-1.648	1506611817
-9.219	-1.816	-1.657	-0.977	0.183	-0.061	3.339	-8.123	0.366	0.793	-2.075	2.38	3.045	10.604	0	-1.038	0.427	2.319	-9.219	-1.816	-1.657	-0.977	0.183	-0.061	0.465	10.379	1.614	0.488	1.465	0.916	1.178	9.911	-0.866	1.831	0.793	-1.526	1506611817
-9.484	-1.501	-1.499	-0.732	0.427	-0.183	2.826	-8.976	-0.221	0.977	-2.441	1.831	2.651	10.855	-0.422	-1.16	-0.671	2.625	-9.484	-1.501	-1.499	-0.732	0.427	-0.183	0.744	10.474	1.519	0.366	1.343	0.671	0.908	9.698	-1.268	1.343	0.061	-1.16	1506611817
-9.598	-1.352	-1.546	-0.488	0.183	-0.427	2.889	-8.644	-0.439	1.16	-2.93	1.526	2.689	10.085	-0.474	-0.427	-0.366	2.502	-9.598	-1.352	-1.546	-0.488	0.183	-0.427	0.75	9.847	1.497	0.061	1.648	0.61	1.339	9.783	-1.254	1.16	-0.183	-1.099	1506611817
-9.442	-1.231	-1.535	-0.488	0.122	-0.488	3.246	-8.3	-0.084	0.732	-3.113	1.099	2.566	9.622	-0.536	0.183	0.671	2.258	-9.442	-1.231	-1.535	-0.488	0.122	-0.488	0.566	9.438	1.385	-0.122	1.282	0.61	1.333	9.57	-1.017	1.099	-0.244	-1.282	1506611817
-9.583	-1.012	-1.602	-0.427	-0.305	-0.61	2.981	-7.996	0.018	0	-2.258	0.671	2.26	9.184	-0.541	0.305	1.465	1.77	-9.583	-1.012	-1.602	-0.427	-0.305	-0.61	0.41	9.074	1.211	-0.183	1.099	0.488	1.625	9.631	-0.836	0.549	0.061	-1.038	1506611817
-9.521	-0.831	-1.633	-0.305	-0.366	-0.61	2.688	-7.998	0.197	-0.305	-1.404	0.183	1.786	8.904	-0.551	0.305	0.916	1.282	-9.521	-0.831	-1.633	-0.305	-0.366	-0.61	0.534	9.065	1.207	0.122	1.16	0.183	1.622	9.618	-0.775	0.549	0.061	-1.038	1506611817
-9.539	-0.721	-1.571	-0.366	-0.366	-0.549	2.639	-8.162	0.475	-0.488	-1.404	-0.122	2.019	8.876	-0.502	0.122	0.671	0.61	-9.539	-0.721	-1.571	-0.366	-0.366	-0.549	0.638	9.205	1.224	0.366	1.16	-0.061	1.371	9.587	-1.193	0.305	0.061	-0.854	1506611817
-9.743	-0.602	-1.774	-0.366	-0.305	-0.549	2.639	-8.162	0.475	-0.793	-0.916	0.061	2.621	8.866	-0.58	0.244	1.099	0	-9.743	-0.602	-1.774	-0.366	-0.305	-0.549	0.846	9.355	1.281	0.488	1.038	-0.183	1.621	9.534	-1.33	0.244	-0.244	-0.916	1506611817
-9.914	-0.732	-1.925	-0.244	-0.916	-0.488	2.622	-8.295	1.05	-1.099	-0.061	0.061	3.285	8.746	-0.487	0.732	1.282	-0.244	-9.914	-0.732	-1.925	-0.244	-0.916	-0.488	1.168	9.375	1.241	0.305	0.916	-0.305	2.11	9.818	-1.158	0.366	-0.183	-0.854	1506611817
-9.65	-0.652	-1.616	-0.061	-0.793	-0.122	2.622	-8.295	1.05	-1.099	-0.061	0.061	3.866	8.707	-0.057	1.099	1.404	-0.183	-9.65	-0.652	-1.616	-0.061	-0.793	-0.122	1.068	9.403	1.011	0.122	0.732	-0.427	2.237	9.887	-0.997	-0.061	-0.183	-0.793	1506611817
-9.482	-0.444	-1.436	-0.366	-0.488	-0.061	2.543	-8.567	1.214	-0.977	0.122	0.061	3.994	8.977	0.23	0.793	0.854	-0.122	-9.482	-0.444	-1.436	-0.366	-0.488	-0.061	1.069	9.629	0.858	0.183	0.488	-0.427	0.886	9.811	-0.957	-0.854	-0.732	-0.61	1506611817
-9.643	-0.743	-1.664	0.061	-0.366	0	2.449	-9.061	1.213	-0.732	0.061	0	4.131	9.201	0.53	0.427	0.061	-0.183	-9.643	-0.743	-1.664	0.061	-0.366	0	1.207	9.822	1.03	0.366	0.61	-0.488	0.886	9.811	-0.957	-0.854	-0.732	-0.61	1506611817
-10.324	-0.859	-1.847	0.488	-0.427	0.366	2.421	-9.216	1.069	-0.61	0.183	-0.122	4.388	9.264	0.732	0.366	0	-0.244	-10.324	-0.859	-1.847	0.488	-0.427	0.366	1.157	9.829	1.123	0.122	0.244	-0.183	1.603	9.945	-1.968	-0.732	-1.343	-1.099	1506611818
-10.801	-0.648	-1.449	0.244	-0.183	0.61	2.421	-9.216	1.069	-0.488	0.305	-0.427	4.433	9.668	0.842	0.366	0.244	-0.366	-10.801	-0.648	-1.449	0.244	-0.183	0.61	1.162	10.469	1.12	0.061	0.427	0.244	2.085	10.642	-0.906	-2.197	-0.427	-0.671	1506611818
-11.194	-0.65	-1.134	-0.549	-0.061	0.488	2.201	-9.964	0.645	-0.244	0.122	-0.427	4.366	10.706	0.955	0.122	0.122	-0.61	-11.194	-0.65	-1.134	-0.549	-0.061	0.488	1.414	11.287	1.487	0.183	0.122	0.122	2.085	10.642	-0.906	-2.197	-0.427	-0.671	1506611818
-10.953	-1.723	-0.806	-0.549	-0.366	0.244	2.442	-10.642	-0.022	-0.122	0.122	0	4.278	11.1	0.999	-0.122	-0.305	-0.61	-10.953	-1.723	-0.806	-0.549	-0.366	0.244	1.481	11.24	2.165	0.183	0.061	-0.061	1.121	11.427	0.258	-3.235	-0.793	-0.183	1506611818
-9.733	-2.286	-0.226	-0.305	-0.244	0.366	2.565	-10.295	-0.281	-0.305	0.427	0.244	4.321	10.764	1.215	0	-0.183	-0.305	-9.733	-2.286	-0.226	-0.305	-0.244	0.366	1.32	10.49	2.279	-0.366	-0.549	0.183	2.007	10.536	0.583	-3.418	0.488	1.099	1506611818
-8.363	-2.552	0.749	-0.427	0.061	0.427	2.29	-9.454	-0.601	-0.122	0.793	-0.122	4.121	9.978	1.555	0.244	0.366	0.122	-8.363	-2.552	0.749	-0.427	0.061	0.427	1.086	9.384	2.277	-0.61	-0.671	0.305	1.887	9.27	1.168	-3.418	0.488	1.099	1506611818
-8.619	-2.44	1.008	-0.122	0.244	0.305	1.969	-8.251	-0.762	0.183	0.671	-0.916	3.542	9.135	1.65	0	0.244	0.549	-8.619	-2.44	1.008	-0.122	0.244	0.305	0.947	8.399	2.542	-0.61	-0.488	0.122	1.073	8.285	1.475	-2.747	1.282	2.258	1506611818
-10.464	-2.359	0.426	0.183	-0.183	-0.244	1.969	-8.251	-0.762	0.183	0.122	-1.343	3.007	8.569	1.464	-0.427	-0.183	0.854	-10.464	-2.359	0.426	0.183	-0.183	-0.244	0.964	8.119	3.265	-0.061	0.61	0.061	-0.053	9.587	1.688	-1.953	1.038	3.235	1506611818
-10.275	-2.457	0.494	-0.122	-0.305	-0.549	1.828	-7.887	-1.2	0.183	0.244	-1.282	2.584	9.217	1.026	-0.671	-0.549	0.793	-10.275	-2.457	0.494	-0.122	-0.305	-0.549	1.288	9.479	3.633	0.854	1.465	-0.183	-0.053	9.587	1.688	-0.854	0.793	3.296	1506611818
-9.885	-1.891	0.499	-0.244	-0.427	-0.488	1.457	-9.042	-2.066	0.732	0.732	-0.732	2.623	10.469	0.744	-0.549	-0.549	0.305	-9.885	-1.891	0.499	-0.244	-0.427	-0.488	1.125	10.286	3.552	0.854	1.221	-0.183	0.562	10.436	1.486	-0.183	-0.061	2.686	1506611818
-9.216	-1.627	0.784	-0.366	-0.366	-0.61	1.339	-9.819	-2.701	1.038	0.366	-0.122	2.956	9.993	0.857	0.366	0.244	0.366	-9.216	-1.627	0.784	-0.366	-0.366	-0.61	0.562	9.268	3.456	0.183	0.488	-0.122	0.512	9.875	1.704	1.282	4.333	2.38	1506611818
-9.162	-1.355	0.817	0.122	0	-0.183	1.72	-8.159	-2.194	0.244	-0.183	-0.183	2.73	9.168	0.95	0.916	0.854	0.854	-9.162	-1.355	0.817	0.122	0	-0.183	0.339	8.52	3.121	-0.122	0.488	-0.183	-0.256	9.152	1.778	1.282	4.333	2.38	1506611818
-9.445	-1.058	0.566	0.061	0.366	0	1.717	-8.268	-1.784	-0.671	0.244	-0.427	2.155	9.079	0.949	0.549	0.61	0.916	-9.445	-1.058	0.566	0.061	0.366	0	0.441	8.823	2.897	0.122	0.732	-0.366	-0.925	9.278	2.024	1.892	3.723	1.404	1506611818
-9.577	-0.56	0.319	-0.549	0.305	0.061	1.457	-8.659	-1.566	-0.854	0.793	-0.305	1.75	9.332	0.813	0.183	-0.244	0.427	-9.577	-0.56	0.319	-0.549	0.305	0.061	0.845	9.435	2.923	0.61	0.793	-0.61	0.236	9.186	1.977	2.136	1.831	0.488	1506611818
-9.409	-0.479	0.372	-1.221	0.183	0	1.444	-8.936	-1.416	-0.427	0.61	-0.061	1.962	9.478	0.679	0.305	-0.427	-0.305	-9.409	-0.479	0.372	-1.221	0.183	0	1.152	9.566	3.03	0.549	0.671	-0.488	1.489	9.458	2.189	1.953	0.244	-0.305	1506611818
-9.69	-0.656	0.535	-0.977	0.732	0.305	1.683	-8.983	-1.217	0.061	-0.061	0.183	2.523	9.329	0.895	0.977	0.61	-0.977	-9.69	-0.656	0.535	-0.977	0.732	0.305	1.073	9.348	2.986	0.244	0.732	-0.122	1.059	9.081	2.482	1.282	1.282	-0.427	1506611818
-10.392	-1.182	0.153	-0.854	0.366	0.183	1.932	-9.155	-1.04	0.305	-0.427	0.122	2.783	9.481	1.194	1.404	1.77	-1.465	-10.392	-1.182	0.153	-0.854	0.366	0.183	0.723	9.52	2.784	0.122	0.854	0.183	0.755	9.351	2.592	0.305	0.732	-0.732	1506611818
-10.457	-1.586	-0.15	-0.61	0.244	0.122	2.062	-9.394	-0.902	0.427	-0.61	-0.061	2.798	10.137	1.451	1.221	1.892	-1.77	-10.457	-1.586	-0.15	-0.61	0.244	0.122	0.45	10.081	2.476	0.305	0.61	0.305	1.227	10.353	1.168	0.549	-3.174	-1.282	1506611818
-9.808	-1.414	-0.292	-0.732	0	0.061	2.193	-9.361	-0.742	0.549	-0.732	-0.122	2.897	10.74	1.571	0.61	1.343	-1.892	-9.808	-1.414	-0.292	-0.732	0	0.061	0.28	10.377	2.094	0.427	0.244	0.427	2.655	10.279	0.709	2.014	-0.854	-1.526	1506611818
-9.528	-1.641	-0.672	-0.732	0	-0.061	2.193	-9.361	-0.742	0.549	-0.916	-0.183	3.206	10.753	1.657	0	0.793	-1.77	-9.528	-1.641	-0.672	-0.732	0	-0.061	0.163	10.098	1.907	0.244	0.122	0.427	1.835	9.764	0.465	0.793	-0.671	-1.099	1506611818
-9.496	-1.906	-0.894	-0.549	0.061	0	2.345	-8.735	-0.517	0.305	-0.793	-0.244	3.456	10.389	1.505	-0.488	0.305	-1.16	-9.496	-1.906	-0.894	-0.549	0.061	0	0.263	9.783	1.84	-0.061	-0.244	0.488	1.347	9.78	0.219	1.709	0.122	-1.038	1506611818
-9.655	-1.828	-0.904	-0.305	0.061	0.061	2.432	-8.235	-0.284	0.061	-0.61	-0.183	3.435	10.129	1.213	-0.793	-0.244	-0.366	-9.655	-1.828	-0.904	-0.305	0.061	0.061	0.647	9.789	1.706	-0.366	-0.488	0.488	1.166	9.903	0.106	1.282	0.061	-0.671	1506611818
-9.691	-1.492	-0.921	-0.244	0.122	0.061	2.432	-8.235	-0.284	0.122	-0.366	0	3.316	10.026	0.909	-0.977	-0.671	0.061	-9.691	-1.492	-0.921	-0.244	0.122	0.061	1.006	9.767	1.586	-0.427	-0.549	0.549	1.269	9.903	-0.14	0.61	-0.244	-0.305	1506611818
-9.756	-1.29	-0.992	-0.305	0	0	2.586	-8.821	-0.376	0.183	-0.366	0.244	3.292	9.749	0.688	-0.916	-0.732	0.061	-9.756	-1.29	-0.992	-0.305	0	0	1.211	9.573	1.48	-0.366	-0.183	0.549	1.236	9.896	-0.374	0.61	-0.244	-0.305	1506611818
-9.729	-1.317	-1.023	-0.305	0.122	0	2.749	-8.927	-0.345	0.061	-0.366	0.244	3.305	9.518	0.428	-0.916	-0.305	0	-9.729	-1.317	-1.023	-0.305	0.122	0	1.245	9.426	1.507	-0.122	0.061	0.549	1.243	9.848	-0.404	0.427	-0.061	-0.244	1506611818
-9.83	-1.237	-0.988	-0.183	0.122	0.061	2.801	-8.99	-0.242	-0.122	-0.244	0.061	3.216	9.363	0.175	-0.854	0	0.061	-9.83	-1.237	-0.988	-0.183	0.122	0.061	1.25	9.351	1.565	0	0.122	0.427	1.41	9.929	-0.266	0.122	0.122	-0.061	1506611819
-9.795	-1.103	-0.906	-0.183	0.122	0	2.801	-8.99	-0.242	-0.183	0.061	-0.244	3.083	9.252	-0.059	-0.61	-0.183	0.183	-9.795	-1.103	-0.906	-0.183	0.122	0	1.341	9.381	1.607	0.122	0.122	0.244	1.41	9.929	-0.266	0.122	0.122	-0.061	1506611819
-9.838	-1.026	-0.89	-0.122	0.122	-0.061	2.588	-9.055	-0.089	-0.122	0	-0.427	3.055	9.304	-0.158	-0.244	-0.244	0.244	-9.838	-1.026	-0.89	-0.122	0.122	-0.061	1.431	9.546	1.641	0.183	0.183	0.122	1.048	9.923	-0.465	0.061	0.061	0	1506611819
-9.886	-1.074	-0.892	-0.122	0.061	-0.061	2.545	-8.983	-0.029	-0.061	-0.122	-0.488	3.134	9.427	-0.12	0.122	0.061	0.244	-9.886	-1.074	-0.892	-0.122	0.061	-0.061	1.426	9.631	1.686	0.183	0.183	0	1.189	9.921	-0.469	0	0	0	1506611819
-9.804	-1.035	-0.9	-0.122	0.122	-0.061	2.45	-8.886	-0.024	-0.061	0	-0.366	3.086	9.475	0.011	0.488	0.183	0.244	-9.804	-1.035	-0.9	-0.122	0.122	-0.061	1.464	9.611	1.709	0.244	0.122	-0.122	1.34	9.904	-0.395	0	0	0	1506611819
-9.79	-1.036	-0.898	-0.122	0.244	-0.122	2.399	-8.818	-0.083	0	0	-0.244	3.084	9.521	0.251	0.732	0.183	0.366	-9.79	-1.036	-0.898	-0.122	0.244	-0.122	1.505	9.597	1.737	0.183	0.183	-0.244	1.23	9.895	-0.455	0	0.061	0	1506611819
-9.811	-1.03	-0.931	-0.061	0.244	-0.122	2.422	-8.811	-0.17	0.061	0	-0.061	3.101	9.585	0.53	0.854	0.366	0.366	-9.811	-1.03	-0.931	-0.061	0.244	-0.122	1.477	9.577	1.73	0.122	0.183	-0.305	1.183	9.903	-0.407	-0.061	0.061	0	1506611819
-9.823	-1.053	-0.927	-0.061	0.183	-0.122	2.422	-8.811	-0.17	0.122	0.061	0.061	3.054	9.664	0.792	0.916	0.427	0.305	-9.823	-1.053	-0.927	-0.061	0.183	-0.122	1.499	9.633	1.727	0.122	0.122	-0.305	1.183	9.903	-0.407	-0.061	0.061	0	1506611819
-9.817	-1.054	-0.945	-0.061	0.183	-0.122	2.479	-8.835	-0.316	0.061	0.061	0.183	3.007	9.789	1.005	0.854	0.427	0.244	-9.817	-1.054	-0.945	-0.061	0.183	-0.122	1.486	9.66	1.719	0.122	0.183	-0.305	1.211	9.892	-0.34	0	-0.061	-0.061	1506611819
-9.832	-1.05	-0.953	-0.061	0.122	-0.122	2.479	-8.835	-0.316	0.061	0	0.244	2.988	9.82	1.166	0.732	0.427	0.122	-9.832	-1.05	-0.953	-0.061	0.122	-0.122	1.481	9.668	1.708	0.061	0.122	-0.244	1.233	9.886	-0.293	0	-0.061	-0.061	1506611819
-9.822	-0.985	-0.969	0	0	-0.061	2.58	-8.78	-0.36	0.061	-0.122	0.244	2.925	9.862	1.268	0.549	0.305	0.061	-9.822	-0.985	-0.969	0	0	-0.061	1.477	9.65	1.712	0	0.122	-0.244	1.223	9.898	-0.368	0	-0.061	-0.061	1506611819
-9.819	-0.969	-1.007	0	-0.061	-0.061	2.638	-8.723	-0.391	0.061	-0.122	0.244	2.902	9.82	1.322	0.305	0.244	-0.122	-9.819	-0.969	-1.007	0	-0.061	-0.061	1.397	9.592	1.706	0	0.061	-0.122	1.299	9.884	-0.36	0	-0.122	-0.061	1506611819
-9.788	-0.988	-1.026	-0.061	0	-0.061	2.647	-8.754	-0.422	0	0	0.244	2.909	9.817	1.292	0.061	0.122	-0.244	-9.788	-0.988	-1.026	-0.061	0	-0.061	1.377	9.641	1.709	-0.061	0.061	-0.061	1.311	9.873	-0.322	0	0	-0.061	1506611819
-9.768	-0.994	-1.004	0	0	-0.061	2.701	-8.805	-0.425	0	-0.061	0.183	2.93	9.848	1.177	-0.122	-0.061	-0.305	-9.768	-0.994	-1.004	0	0	-0.061	1.336	9.678	1.726	-0.061	0	-0.061	1.303	9.872	-0.322	0	0	-0.061	1506611819
-9.774	-0.97	-1.001	-0.061	0	-0.061	2.701	-8.805	-0.425	-0.061	-0.061	0.122	3.003	9.798	1.007	-0.305	-0.122	-0.305	-9.774	-0.97	-1.001	-0.061	0	-0.061	1.31	9.639	1.739	-0.122	-0.061	0	1.293	9.875	-0.279	0	-0.061	-0.061	1506611819
-9.814	-0.93	-0.985	-0.061	-0.061	-0.061	2.705	-8.772	-0.351	-0.061	-0.061	0	3.034	9.715	0.853	-0.366	-0.122	-0.366	-9.814	-0.93	-0.985	-0.061	-0.061	-0.061	1.358	9.597	1.731	-0.122	-0.061	0	1.333	9.869	-0.267	0	-0.061	-0.061	1506611819
-9.758	-0.968	-0.946	-0.061	-0.061	-0.061	2.705	-8.772	-0.351	-0.122	-0.122	-0.061	3.078	9.653	0.708	-0.366	-0.122	-0.366	-9.758	-0.968	-0.946	-0.061	-0.061	-0.061	1.389	9.606	1.725	-0.122	0	0	1.324	9.857	-0.285	0.061	0	-0.061	1506611819
-9.768	-0.992	-0.924	0	-0.061	-0.061	2.667	-8.798	-0.252	-0.061	-0.122	-0.122	3.107	9.665	0.572	-0.305	-0.122	-0.366	-9.768	-0.992	-0.924	0	-0.061	-0.061	1.392	9.653	1.762	-0.122	0	0	1.385	9.837	-0.255	0	0	-0.061	1506611819
-9.787	-0.979	-0.974	-0.061	-0.061	-0.061	2.628	-8.825	-0.257	-0.061	-0.061	-0.122	3.175	9.672	0.517	-0.244	-0.061	-0.366	-9.787	-0.979	-0.974	-0.061	-0.061	-0.061	1.383	9.647	1.775	-0.122	-0.061	-0.061	1.31	9.838	-0.196	0	0	-0.061	1506611819
-9.832	-0.985	-0.968	-0.061	0	-0.061	2.628	-8.825	-0.257	-0.061	-0.061	-0.122	3.204	9.639	0.475	-0.122	-0.122	-0.244	-9.832	-0.985	-0.968	-0.061	0	-0.061	1.407	9.629	1.796	-0.122	-0.122	-0.061	1.31	9.838	-0.196	0.122	0.061	0	1506611819
-9.822	-0.998	-0.961	-0.061	-0.061	-0.122	2.566	-8.838	-0.279	-0.061	-0.122	-0.122	3.228	9.618	0.518	0	-0.061	-0.122	-9.822	-0.998	-0.961	-0.061	-0.061	-0.122	1.439	9.583	1.779	-0.122	-0.061	-0.122	1.245	9.902	-0.383	0.061	0.061	0	1506611819
-9.782	-0.994	-0.93	0	0	-0.061	2.539	-8.841	-0.284	-0.061	-0.061	-0.061	3.212	9.588	0.572	0.061	-0.061	-0.061	-9.782	-0.994	-0.93	0	0	-0.061	1.439	9.521	1.771	-0.061	0	-0.122	1.305	9.887	-0.346	0	0.061	0	1506611819
-9.804	-0.979	-0.935	0	0	-0.061	2.539	-8.841	-0.284	-0.061	-0.061	0	3.181	9.567	0.646	0.122	-0.061	0	-9.804	-0.979	-0.935	0	0	-0.061	1.401	9.485	1.778	0	0	-0.122	1.318	9.868	-0.333	0	0.061	0	1506611819
-9.806	-0.962	-0.939	0	0	-0.061	2.59	-8.821	-0.224	-0.061	-0.061	0.061	3.167	9.588	0.691	0.122	-0.061	0	-9.806	-0.962	-0.939	0	0	-0.061	1.389	9.512	1.8	0.061	0	-0.122	1.333	9.883	-0.293	-0.061	0	0	1506611819
-9.795	-0.925	-0.918	0	0	-0.061	2.631	-8.837	-0.206	-0.061	0	0.122	3.147	9.66	0.725	0.122	-0.061	0.122	-9.795	-0.925	-0.918	0	0	-0.061	1.364	9.579	1.835	0.061	0	-0.122	1.345	9.868	-0.279	-0.061	0	0	1506611819
-9.794	-0.908	-0.916	0	0	0	2.631	-8.837	-0.206	-0.061	0	0.122	3.112	9.701	0.758	0.183	-0.061	0.183	-9.794	-0.908	-0.916	0	0	0	1.345	9.605	1.834	0.061	0	-0.122	1.345	9.868	-0.279	0	0	0	1506611820
-9.813	-0.925	-0.958	-0.061	-0.061	-0.061	2.694	-8.836	-0.221	0	0	0.122	3.086	9.722	0.804	0.122	0	0.183	-9.813	-0.925	-0.958	-0.061	-0.061	-0.061	1.33	9.6	1.808	0	-0.061	-0.061	1.389	9.849	-0.294	-0.061	0	0	1506611820
-9.778	-0.974	-0.95	0	0	0	2.719	-8.803	-0.246	0.061	0	0.061	2.999	9.739	0.831	0.061	-0.061	0.183	-9.778	-0.974	-0.95	0	0	0	1.413	9.625	1.774	0	-0.122	-0.061	1.377	9.863	-0.3	0	-0.061	0	1506611820
-9.78	-0.977	-0.955	-0.061	0	0	2.719	-8.803	-0.246	0.061	0	0.061	2.967	9.722	0.857	0.061	-0.061	0.122	-9.78	-0.977	-0.955	-0.061	0	0	1.432	9.581	1.756	0	0	-0.061	1.377	9.863	-0.3	0	0	0	1506611820
-9.813	-0.969	-0.98	-0.061	-0.061	-0.061	2.688	-8.787	-0.3	0.061	-0.061	0	2.948	9.689	0.861	0	0.061	0	-9.813	-0.969	-0.98	-0.061	-0.061	-0.061	1.407	9.593	1.704	0	0	0	1.359	9.853	-0.348	0.061	0	0	1506611820
-9.783	-0.97	-0.969	-0.061	0	-0.061	2.639	-8.776	-0.403	0.061	-0.061	-0.061	2.938	9.728	0.812	-0.061	0	-0.122	-9.783	-0.97	-0.969	-0.061	0	-0.061	1.386	9.636	1.747	0	0.061	-0.061	1.329	9.856	-0.322	0	0	0	1506611820
-9.777	-0.969	-0.964	-0.061	0	-0.061	2.639	-8.776	-0.403	0	-0.122	-0.122	2.999	9.74	0.738	-0.061	0	-0.122	-9.777	-0.969	-0.964	-0.061	0	-0.061	1.34	9.655	1.757	0	0	-0.061	1.329	9.856	-0.322	0	0	0	1506611820
-9.784	-0.977	-0.965	-0.061	0	-0.061	2.521	-8.77	-0.39	-0.061	-0.061	-0.122	3.028	9.721	0.679	-0.061	0	-0.122	-9.784	-0.977	-0.965	-0.061	0	-0.061	1.3	9.661	1.75	-0.061	0	0	1.343	9.847	-0.356	0	0	0	1506611820
-9.78	-0.976	-0.974	-0.061	0	-0.061	2.523	-8.793	-0.358	-0.061	-0.061	-0.061	3.035	9.714	0.662	-0.061	0	-0.122	-9.78	-0.976	-0.974	-0.061	0	-0.061	1.297	9.652	1.736	-0.061	-0.061	0	1.395	9.859	-0.334	0	0	0	1506611820
-9.786	-0.975	-0.964	-0.122	0	-0.061	2.523	-8.793	-0.358	-0.061	-0.061	0	3.055	9.684	0.607	-0.061	-0.061	-0.122	-9.786	-0.975	-0.964	-0.122	0	-0.061	1.323	9.617	1.739	-0.061	0	-0.061	1.375	9.844	-0.348	0	0.061	0	1506611820
-9.805	-1.006	-0.98	-0.061	0	-0.061	2.535	-8.799	-0.311	-0.122	-0.061	0	3.08	9.656	0.599	-0.061	0	-0.122	-9.805	-1.006	-0.98	-0.061	0	-0.061	1.302	9.588	1.723	-0.061	0	-0.061	1.33	9.856	-0.371	0	0.061	0	1506611820
-9.79	-1.008	-0.963	-0.061	0	0	2.54	-8.845	-0.187	-0.061	0	0	3.106	9.647	0.602	0	0	-0.061	-9.79	-1.008	-0.963	-0.061	0	0	1.293	9.594	1.72	0	0	-0.061	1.339	9.871	-0.373	0	0	0	1506611820
-9.776	-0.957	-0.982	-0.061	0	0	2.54	-8.845	-0.187	-0.061	-0.061	-0.061	3.104	9.654	0.569	0	0	-0.061	-9.776	-0.957	-0.982	-0.061	0	0	1.331	9.61	1.709	0	0	0	1.339	9.871	-0.373	-0.061	-0.061	-0.061	1506611820
-9.787	-0.939	-1.001	-0.122	0	0	2.564	-8.811	-0.193	0	-0.061	-0.061	3.126	9.672	0.587	0	0	-0.061	-9.787	-0.939	-1.001	-0.122	0	0	1.329	9.631	1.711	0	0.061	0	1.376	9.859	-0.359	0	0	0	1506611820
-9.77	-0.979	-1.006	-0.122	0	0	2.582	-8.806	-0.19	0	-0.061	0	3.145	9.7	0.63	0.061	0.061	0	-9.77	-0.979	-1.006	-0.122	0	0	1.285	9.617	1.718	0	0	0	1.363	9.861	-0.386	0.061	-0.061	0	1506611820
-9.775	-0.98	-1.002	-0.122	0	0	2.582	-8.806	-0.19	0.061	0	0	3.12	9.69	0.676	0	0	0.061	-9.775	-0.98	-1.002	-0.122	0	0	1.31	9.618	1.715	0	0	0	1.363	9.861	-0.386	0.061	0	-0.061	1506611820
-9.79	-0.943	-0.993	-0.122	-0.061	0	2.643	-8.823	-0.331	0.061	-0.122	0	3.097	9.694	0.69	0	0	0.061	-9.79	-0.943	-0.993	-0.122	-0.061	0	1.366	9.613	1.699	0	0.061	0.061	1.376	9.844	-0.377	0	0	0	1506611820
-9.798	-0.941	-1.014	-0.122	-0.061	0	2.643	-8.823	-0.331	0.061	-0.122	-0.061	3.086	9.677	0.701	0	0.061	0.061	-9.798	-0.941	-1.014	-0.122	-0.061	0	1.381	9.6	1.707	0	0.061	0.061	1.339	9.848	-0.434	0	0	0	1506611820
-9.767	-0.975	-1.011	-0.122	-0.061	0	2.635	-8.794	-0.355	0	-0.061	-0.122	3.079	9.666	0.707	0	0.061	0.061	-9.767	-0.975	-1.011	-0.122	-0.061	0	1.348	9.603	1.693	0	0.061	0.061	1.353	9.865	-0.443	0.061	0	0	1506611820
-9.786	-0.976	-1.004	-0.122	-0.061	0	2.586	-8.803	-0.346	0	-0.122	-0.122	3.048	9.689	0.647	-0.061	0.061	0.061	-9.786	-0.976	-1.004	-0.122	-0.061	0	1.364	9.647	1.681	0	0.061	0.061	1.339	9.839	-0.42	0.061	0	-0.061	1506611820
-9.795	-0.979	-1.016	-0.122	0	0	2.591	-8.811	-0.303	0	-0.122	-0.122	3.059	9.694	0.605	-0.061	0.061	0	-9.795	-0.979	-1.016	-0.122	0	0	1.401	9.636	1.695	0	0.061	0	1.303	9.856	-0.45	0	0.061	0	1506611820
-9.802	-0.992	-1.001	-0.122	-0.061	-0.061	2.591	-8.811	-0.303	-0.061	-0.122	-0.122	3.083	9.665	0.601	0	0.122	0	-9.802	-0.992	-1.001	-0.122	-0.061	-0.061	1.406	9.634	1.681	0	0.061	0	1.284	9.866	-0.479	0	0	0	1506611820
-9.762	-1.002	-0.994	-0.122	0	0	2.562	-8.845	-0.188	0	-0.122	-0.122	3.048	9.68	0.607	0	0.061	0	-9.762	-1.002	-0.994	-0.122	0	0	1.424	9.636	1.672	0	0.122	0	1.311	9.866	-0.446	0	0	0	1506611820
-9.784	-0.981	-1.018	-0.122	0	-0.061	2.55	-8.851	-0.171	0	-0.122	-0.061	3.055	9.672	0.65	0	0.122	-0.061	-9.784	-0.981	-1.018	-0.122	0	-0.061	1.377	9.623	1.677	0	0.122	0	1.333	9.862	-0.469	0.061	0	0	1506611820
-9.804	-0.997	-1.025	-0.122	0	-0.061	2.55	-8.851	-0.171	0	-0.122	0	3.079	9.682	0.651	0	0.122	-0.061	-9.804	-0.997	-1.025	-0.122	0	-0.061	1.343	9.643	1.68	0	0.122	0	1.3	9.863	-0.493	0	0.061	0	1506611820
-9.786	-0.993	-1.007	-0.061	0	-0.061	2.611	-8.856	-0.169	0.061	-0.122	0	3.107	9.713	0.659	0.061	0.122	-0.061	-9.786	-0.993	-1.007	-0.061	0	-0.061	1.337	9.648	1.69	0	0.061	0	1.305	9.875	-0.505	0	0.061	0	1506611821
-9.78	-0.987	-0.986	-0.061	0	-0.061	2.616	-8.845	-0.191	0.061	-0.122	0	3.074	9.708	0.652	0	0.061	0	-9.78	-0.987	-0.986	-0.061	0	-0.061	1.333	9.625	1.676	0	0.061	0	1.312	9.859	-0.471	0	0	0	1506611821
-9.798	-0.956	-1.014	-0.061	-0.061	0	2.616	-8.845	-0.191	0.061	-0.061	0.061	3.059	9.68	0.652	0	0.061	0	-9.798	-0.956	-1.014	-0.061	-0.061	0	1.349	9.606	1.65	0	0.061	0	1.312	9.859	-0.471	0	0	0	1506611821
-9.805	-0.921	-1.014	-0.061	-0.061	0	2.67	-8.803	-0.201	0.061	-0.061	0	3.047	9.685	0.622	0	0.061	-0.061	-9.805	-0.921	-1.014	-0.061	-0.061	0	1.345	9.643	1.637	0	0.061	-0.061	1.392	9.848	-0.47	0	0	0	1506611821
-9.79	-0.921	-1.028	-0.122	-0.061	-0.061	2.663	-8.772	-0.214	0.061	-0.061	0	3.07	9.702	0.607	0	0.061	-0.061	-9.79	-0.921	-1.028	-0.122	-0.061	-0.061	1.315	9.648	1.653	0	0.061	0	1.398	9.85	-0.482	0	0.061	0	1506611821
-9.781	-0.931	-1.019	-0.061	0	0	2.663	-8.772	-0.214	0.061	-0.061	0	3.076	9.705	0.595	0	0.061	-0.061	-9.781	-0.931	-1.019	-0.061	0	0	1.337	9.654	1.641	0	0.061	-0.061	1.395	9.855	-0.496	0	0	0	1506611821
-9.793	-0.916	-1.023	-0.122	0	0	2.689	-8.777	-0.226	0	0	0	3.076	9.702	0.622	0	0	-0.061	-9.793	-0.916	-1.023	-0.122	0	0	1.351	9.636	1.613	0	0	0	1.404	9.844	-0.474	0	0	0	1506611821
-9.807	-0.91	-1.025	-0.061	0	0	2.684	-8.783	-0.203	0	0	-0.061	3.084	9.695	0.664	0	0.061	-0.061	-9.807	-0.91	-1.025	-0.061	0	0	1.367	9.636	1.641	-0.061	0	0	1.396	9.853	-0.493	0	0	0	1506611821
-9.79	-0.894	-1.025	-0.122	0	0	2.684	-8.783	-0.203	0	-0.061	-0.061	3.102	9.702	0.672	0	0.061	-0.061	-9.79	-0.894	-1.025	-0.122	0	0	1.354	9.637	1.623	-0.061	0	0	1.396	9.853	-0.493	0	0	0	1506611821
-9.789	-0.919	-1.029	-0.122	-0.061	0	2.677	-8.782	-0.161	0	0	-0.122	3.115	9.688	0.666	-0.061	0.061	-0.061	-9.789	-0.919	-1.029	-0.122	-0.061	0	1.37	9.619	1.634	-0.061	0.061	0	1.392	9.841	-0.505	0	0	0	1506611821
-9.783	-0.925	-1.028	-0.122	-0.061	0	2.613	-8.806	-0.173	0	-0.061	-0.122	3.116	9.674	0.648	-0.061	0.061	-0.061	-9.783	-0.925	-1.028	-0.122	-0.061	0	1.388	9.625	1.631	0	0.061	0	1.415	9.836	-0.505	0	0	0	1506611821
-9.796	-0.921	-1.02	-0.122	-0.061	0	2.613	-8.806	-0.173	0	-0.061	-0.122	3.129	9.68	0.65	-0.061	0.122	-0.061	-9.796	-0.921	-1.02	-0.122	-0.061	0	1.416	9.655	1.64	-0.061	0.061	0	1.415	9.836	-0.505	0	0	0	1506611821
-9.795	-0.928	-1.03	-0.122	-0.061	0	2.562	-8.818	-0.156	0	-0.061	-0.122	3.143	9.684	0.648	0	0.061	-0.061	-9.795	-0.928	-1.03	-0.122	-0.061	0	1.395	9.636	1.65	-0.061	0.061	0	1.392	9.85	-0.546	0	0	0	1506611821
-9.784	-0.898	-1.022	-0.122	-0.061	0	2.596	-8.83	-0.138	0	-0.061	-0.061	3.141	9.676	0.651	0	0.122	-0.061	-9.784	-0.898	-1.022	-0.122	-0.061	0	1.398	9.625	1.619	0	0.061	0	1.427	9.841	-0.522	0	0	0	1506611821
-9.793	-0.904	-1.048	-0.122	-0.061	0	2.596	-8.83	-0.138	0	-0.061	-0.061	3.147	9.671	0.658	0	0.122	0	-9.793	-0.904	-1.048	-0.122	-0.061	0	1.367	9.585	1.639	0	0.122	0	1.424	9.843	-0.544	0	0.061	0	1506611821
-9.799	-0.932	-1.053	-0.061	-0.061	0	2.579	-8.788	-0.096	0.061	-0.061	-0.061	3.119	9.633	0.646	-0.061	0.122	0	-9.799	-0.932	-1.053	-0.061	-0.061	0	1.34	9.574	1.644	0	0.061	0	1.407	9.835	-0.549	0	0.061	0	1506611821
-9.777	-0.914	-1.032	-0.061	-0.061	0	2.62	-8.831	-0.067	0	-0.061	0	3.095	9.66	0.61	0	0.061	0	-9.777	-0.914	-1.032	-0.061	-0.061	0	1.371	9.65	1.631	0	0.061	0	1.42	9.85	-0.534	0	0	0	1506611821
-9.799	-0.898	-1.058	-0.122	-0.061	-0.061	2.62	-8.831	-0.067	0	-0.061	0	3.071	9.671	0.592	0	0.061	0	-9.799	-0.898	-1.058	-0.122	-0.061	-0.061	1.385	9.615	1.639	0	0.061	0	1.385	9.853	-0.573	0	0	0	1506611821
-9.792	-0.933	-1.055	-0.061	0	-0.061	2.673	-8.811	-0.069	0.061	-0.122	0	3.028	9.646	0.571	0	0.061	0	-9.792	-0.933	-1.055	-0.061	0	-0.061	1.378	9.604	1.626	0	0	-0.061	1.404	9.853	-0.56	0	0	0	1506611821
-9.781	-0.9	-1.038	-0.122	0	0	2.661	-8.819	-0.055	0	-0.061	0	3.013	9.659	0.607	0	0.061	0	-9.781	-0.9	-1.038	-0.122	0	0	1.348	9.604	1.613	0	0.061	-0.061	1.434	9.829	-0.544	0	0	0	1506611821
-9.793	-0.894	-1.034	-0.122	0	0	2.661	-8.819	-0.055	0	0	0	3.012	9.653	0.617	0	0.061	-0.061	-9.793	-0.894	-1.034	-0.122	0	0	1.333	9.606	1.627	0	0.061	-0.061	1.434	9.829	-0.544	0	0	0	1506611821
-9.79	-0.916	-1.024	-0.122	0	0	2.651	-8.794	-0.051	0.061	-0.061	0	3.045	9.689	0.601	0	0	-0.061	-9.79	-0.916	-1.024	-0.122	0	0	1.34	9.662	1.657	0	0.061	-0.061	1.426	9.855	-0.525	-0.061	0.061	0	1506611821
-9.794	-0.909	-1.017	-0.122	0.061	0	2.69	-8.825	-0.087	0	-0.061	0	3.066	9.709	0.602	0.061	0.061	-0.061	-9.794	-0.909	-1.017	-0.122	0.061	0	1.359	9.653	1.689	0	0.061	-0.061	1.386	9.855	-0.568	-0.061	0	0	1506611821
-9.786	-0.898	-1.022	-0.183	0.122	0	2.69	-8.825	-0.087	0	0	0	3.096	9.7	0.638	0.061	0.122	-0.061	-9.786	-0.898	-1.022	-0.183	0.122	0	1.358	9.61	1.647	0	0.061	-0.061	1.386	9.855	-0.568	-0.061	0	0	1506611821
-9.814	-0.878	-1.006	-0.122	0.122	0	2.667	-8.843	-0.085	0.061	-0.061	0	3.042	9.667	0.685	0.061	0.122	-0.061	-9.814	-0.878	-1.006	-0.122	0.122	0	1.406	9.643	1.656	0	0.061	-0.061	1.452	9.837	-0.463	-0.061	0	0	1506611821
-9.818	-0.834	-1.016	-0.183	0.061	0	2.61	-8.894	-0.06	0.061	-0.122	-0.061	3.01	9.741	0.688	0.061	0.061	-0.122	-9.818	-0.834	-1.016	-0.183	0.061	0	1.519	9.741	1.66	0	0.122	-0.061	1.419	9.854	-0.474	-0.061	0	0	1506611822
-9.767	-0.819	-1.026	-0.183	0.061	0	2.61	-8.894	-0.06	0	-0.122	-0.061	3.133	9.781	0.718	0.122	0.244	-0.183	-9.767	-0.819	-1.026	-0.183	0.061	0	1.519	9.694	1.72	0	0.183	-0.061	1.468	9.835	-0.474	-0.061	-0.061	0	1506611822
-9.77	-0.774	-1.053	-0.244	0.061	-0.061	2.608	-8.838	-0.017	0.061	-0.061	-0.061	3.125	9.722	0.784	0.122	0.244	-0.122	-9.77	-0.774	-1.053	-0.244	0.061	-0.061	1.464	9.58	1.654	-0.061	0.244	-0.061	1.52	9.802	-0.449	-0.061	0	0	1506611822
-9.775	-0.849	-1.053	-0.244	0	-0.061	2.48	-8.751	-0.068	0.122	-0.122	-0.061	3.085	9.6	0.855	0.061	0.244	-0.122	-9.775	-0.849	-1.053	-0.244	0	-0.061	1.404	9.434	1.659	0	0.366	-0.061	1.513	9.81	-0.413	0	0.061	0	1506611822
-9.786	-0.865	-1.067	-0.244	0.061	-0.061	2.48	-8.751	-0.068	0.183	-0.244	-0.122	3.021	9.591	0.756	-0.061	0.244	-0.122	-9.786	-0.865	-1.067	-0.244	0.061	-0.061	1.463	9.572	1.652	0.061	0.366	-0.061	1.513	9.81	-0.413	0	0.122	0.061	1506611822
-9.787	-0.834	-1.081	-0.305	0.122	-0.061	2.418	-8.827	-0.158	0.244	-0.305	-0.122	3.08	9.674	0.685	0.061	0.366	-0.183	-9.787	-0.834	-1.081	-0.305	0.122	-0.061	1.407	9.616	1.702	0	0.427	-0.061	1.499	9.83	-0.445	0	0.122	0.061	1506611822
-9.792	-0.815	-1.074	-0.305	0.183	-0.061	2.405	-8.831	-0.16	0.305	-0.244	-0.122	3.091	9.66	0.593	0.122	0.366	-0.122	-9.792	-0.815	-1.074	-0.305	0.183	-0.061	1.377	9.63	1.749	0	0.427	-0.061	1.487	9.836	-0.437	0	0.061	0.061	1506611822
-9.801	-0.802	-1.114	-0.427	0.122	-0.183	2.405	-8.831	-0.16	0.427	-0.366	-0.244	3.045	9.7	0.578	0.122	0.305	-0.061	-9.801	-0.802	-1.114	-0.427	0.122	-0.183	1.392	9.633	1.76	0.061	0.488	-0.122	1.487	9.836	-0.437	-0.061	0.122	0.061	1506611822
-9.795	-0.842	-1.138	-0.488	0.122	-0.183	2.442	-8.855	-0.145	0.61	-0.427	-0.305	3.04	9.656	0.59	0.244	0.427	-0.122	-9.795	-0.842	-1.138	-0.488	0.122	-0.183	1.403	9.586	1.787	0.061	0.549	-0.122	1.469	9.826	-0.513	0.061	0.183	0	1506611822
-9.761	-0.857	-1.142	-0.549	0.122	-0.183	2.573	-8.843	0.037	0.732	-0.488	-0.305	2.993	9.646	0.605	0.305	0.427	-0.122	-9.761	-0.857	-1.142	-0.549	0.122	-0.183	1.413	9.579	1.792	0.061	0.61	-0.183	1.457	9.83	-0.473	0.122	0.244	0	1506611822
-9.832	-0.762	-1.19	-0.671	0.061	-0.244	2.573	-8.843	0.037	0.793	-0.61	-0.305	2.966	9.64	0.647	0.305	0.61	-0.122	-9.832	-0.762	-1.19	-0.671	0.061	-0.244	1.422	9.528	1.785	0.061	0.732	-0.183	1.457	9.83	-0.473	0.122	0.244	-0.061	1506611822
-9.805	-0.794	-1.22	-0.793	-0.061	-0.244	2.634	-8.854	0.15	0.671	-0.854	-0.305	2.968	9.6	0.676	0.366	0.671	-0.183	-9.805	-0.794	-1.22	-0.793	-0.061	-0.244	1.364	9.526	1.796	0.122	0.854	-0.183	1.537	9.837	-0.584	0.244	0.244	-0.061	1506611822
-9.808	-0.794	-1.257	-0.977	-0.183	-0.305	2.592	-8.857	0.179	0.488	-0.854	-0.244	2.98	9.666	0.685	0.366	0.793	-0.183	-9.808	-0.794	-1.257	-0.977	-0.183	-0.305	1.292	9.572	1.78	0.122	0.916	-0.122	1.52	9.808	-0.656	0.305	0.305	-0.122	1506611822
-9.751	-0.934	-1.3	-1.038	-0.122	-0.366	2.592	-8.857	0.179	0.366	-0.916	-0.122	2.966	9.689	0.628	0.427	0.793	-0.183	-9.751	-0.934	-1.3	-1.038	-0.122	-0.366	1.264	9.598	1.768	0.183	0.916	-0.122	1.52	9.808	-0.656	0.427	0.427	-0.183	1506611822
-9.747	-1.006	-1.337	-1.038	-0.122	-0.366	2.531	-8.824	0.172	0.427	-1.282	-0.061	2.991	9.727	0.609	0.427	0.854	-0.122	-9.747	-1.006	-1.337	-1.038	-0.122	-0.366	1.263	9.628	1.687	0.122	1.038	-0.122	1.389	9.814	-0.788	0.488	0.61	-0.183	1506611822
-9.738	-1.141	-1.382	-0.977	-0.122	-0.366	2.674	-8.824	0.236	0.488	-1.282	-0.061	2.987	9.664	0.592	0.427	1.038	-0.183	-9.738	-1.141	-1.382	-0.977	-0.122	-0.366	1.194	9.494	1.608	0.183	1.038	-0.061	1.285	9.86	-0.839	0.549	0.671	-0.244	1506611822
-9.65	-1.154	-1.534	-1.038	-0.061	-0.427	2.674	-8.824	0.236	0.488	-1.282	0	2.931	9.549	0.562	0.366	1.038	-0.183	-9.65	-1.154	-1.534	-1.038	-0.061	-0.427	1.13	9.423	1.505	0.244	1.16	-0.061	1.285	9.86	-0.839	0.549	0.61	-0.244	1506611822
-9.607	-1.132	-1.658	-1.099	-0.061	-0.488	2.665	-8.851	0.336	0.488	-1.282	0	2.976	9.502	0.422	0.366	1.16	-0.244	-9.607	-1.132	-1.658	-1.099	-0.061	-0.488	1.074	9.509	1.438	0.305	1.282	0	1.102	9.813	-1.197	0.732	0.488	-0.366	1506611822
-9.586	-1.115	-1.808	-1.221	0.061	-0.488	2.547	-8.983	0.346	0.549	-1.526	-0.061	3.024	9.646	0.268	0.366	1.221	-0.305	-9.586	-1.115	-1.808	-1.221	0.061	-0.488	1.136	9.817	1.331	0.366	1.404	-0.061	1.292	9.764	-1.436	0.671	0.305	-0.427	1506611822
-9.683	-0.992	-1.845	-1.404	0	-0.549	2.547	-8.983	0.346	0.61	-1.953	0	3.102	9.85	0.1	0.427	1.282	-0.305	-9.683	-0.992	-1.845	-1.404	0	-0.549	1.163	10.002	1.273	0.305	1.587	-0.122	1.292	9.764	-1.436	0.732	0.549	-0.427	1506611822
-9.683	-0.913	-1.955	-1.648	-0.061	-0.671	2.651	-8.984	0.426	0.488	-1.831	0.061	3.155	9.825	-0.006	0.61	1.282	-0.244	-9.683	-0.913	-1.955	-1.648	-0.061	-0.671	1.006	9.848	1.121	0.183	1.587	-0.122	1.388	9.788	-1.432	0.549	0.732	-0.427	1506611822
-9.716	-1.011	-1.98	-1.77	-0.061	-0.549	2.586	-8.659	0.723	0.244	-1.465	0.122	3.206	9.623	-0.018	0.793	1.404	-0.183	-9.716	-1.011	-1.98	-1.77	-0.061	-0.549	0.816	9.634	0.902	0.061	1.587	-0.122	1.445	9.784	-1.477	0.427	0.671	-0.366	1506611822
-9.75	-1.073	-1.952	-1.77	0	-0.488	2.586	-8.659	0.723	0.244	-1.343	0.183	3.045	9.515	-0.032	0.854	1.892	-0.305	-9.75	-1.073	-1.952	-1.77	0	-0.488	0.846	9.704	0.717	0.244	1.709	-0.122	1.445	9.784	-1.477	0.244	0.793	-0.366	1506611822
-9.743	-0.995	-1.998	-1.831	0.061	-0.427	2.511	-8.769	0.867	0.305	-1.526	0.244	2.93	9.646	-0.157	0.916	1.77	-0.549	-9.743	-0.995	-1.998	-1.831	0.061	-0.427	0.866	9.971	0.746	0.305	1.953	-0.122	1.645	9.861	-1.51	0.183	0.854	-0.305	1506611822
-9.679	-0.928	-2.119	-1.953	0.061	-0.427	2.614	-8.827	1.062	0.366	-1.77	0.305	3.077	9.851	-0.386	1.038	2.075	-0.732	-9.679	-0.928	-2.119	-1.953	0.061	-0.427	0.77	10.155	0.827	0.305	2.075	-0.122	1.516	9.814	-1.7	0	0.854	-0.183	1506611822
-9.684	-0.961	-2.265	-2.014	0	-0.427	2.614	-8.827	1.062	0.366	-1.587	0.366	3.188	9.942	-0.482	1.099	2.258	-0.732	-9.684	-0.961	-2.265	-2.014	0	-0.427	0.601	10.109	0.894	0.183	1.892	0	1.516	9.814	-1.7	-0.122	0.854	-0.244	1506611823
-9.704	-1.004	-2.323	-2.075	-0.122	-0.366	2.578	-8.696	1.097	0.549	-1.648	0.366	3.332	9.909	-0.421	1.16	2.197	-0.488	-9.704	-1.004	-2.323	-2.075	-0.122	-0.366	0.473	9.967	0.839	0	1.77	0.122	1.709	9.772	-1.698	-0.122	0.916	-0.305	1506611823
-9.674	-1.002	-2.377	-2.197	-0.183	-0.366	2.675	-8.617	0.885	0.732	-2.075	0.305	3.296	9.843	-0.317	1.099	2.075	-0.244	-9.674	-1.002	-2.377	-2.197	-0.183	-0.366	0.473	9.837	0.733	0	1.709	0.305	1.644	9.786	-1.611	-0.183	1.221	-0.305	1506611823
-9.656	-1.101	-2.487	-2.197	-0.305	-0.305	2.675	-8.617	0.885	0.793	-2.197	0.305	3.247	9.8	-0.276	0.854	2.014	-0.183	-9.656	-1.101	-2.487	-2.197	-0.305	-0.305	0.49	9.806	0.627	0.061	1.831	0.427	1.644	9.786	-1.611	-0.244	1.282	-0.305	1506611823
-9.628	-1.174	-2.62	-2.197	-0.366	-0.366	2.792	-8.542	0.837	0.671	-2.075	0.305	3.139	9.829	-0.431	0.488	1.892	-0.122	-9.628	-1.174	-2.62	-2.197	-0.366	-0.366	0.511	9.898	0.593	0.122	1.892	0.549	1.451	9.82	-1.665	-0.366	1.16	-0.366	1506611823
-9.58	-1.18	-2.735	-2.258	-0.488	-0.488	2.866	-8.52	0.866	0.61	-2.014	0.183	3.113	9.863	-0.583	-0.061	1.465	0.122	-9.58	-1.18	-2.735	-2.258	-0.488	-0.488	0.499	9.954	0.553	0	1.77	0.61	1.401	9.801	-1.692	-0.427	1.282	-0.366	1506611823
-9.57	-1.267	-2.737	-2.136	-0.732	-0.427	2.954	-8.49	0.945	0.61	-2.197	-0.061	3.128	9.856	-0.727	-0.244	1.099	0.305	-9.57	-1.267	-2.737	-2.136	-0.732	-0.427	0.498	9.923	0.465	-0.061	1.648	0.61	1.401	9.801	-1.692	-0.488	1.526	-0.366	1506611823
-9.577	-1.348	-2.772	-2.014	-0.916	-0.427	3.034	-8.414	1.055	0.549	-2.197	-0.244	3.271	9.69	-0.748	-0.061	0.854	-0.061	-9.577	-1.348	-2.772	-2.014	-0.916	-0.427	0.629	9.844	0.354	-0.183	1.587	0.671	1.232	9.862	-1.562	-0.61	1.648	-0.427	1506611823
-9.534	-1.287	-2.741	-1.892	-1.038	-0.366	2.993	-8.308	1.33	0.549	-2.136	-0.427	3.145	9.568	-0.974	-0.122	1.404	-0.244	-9.534	-1.287	-2.741	-1.892	-1.038	-0.366	0.792	9.814	0.255	-0.183	1.648	0.61	1.098	9.896	-1.515	-0.793	1.648	-0.427	1506611823
-9.478	-1.138	-2.781	-1.709	-1.038	-0.244	2.993	-8.308	1.33	0.488	-2.075	-0.488	3.024	9.509	-1.071	-0.488	1.465	-0.488	-9.478	-1.138	-2.781	-1.709	-1.038	-0.244	0.676	9.759	0.196	-0.183	1.709	0.549	1.098	9.896	-1.515	-0.977	1.709	-0.427	1506611823
-9.564	-1.044	-2.804	-1.648	-1.282	-0.122	3	-8.234	1.437	0.366	-1.892	-0.488	3.103	9.471	-1.046	-0.61	1.709	-0.671	-9.564	-1.044	-2.804	-1.648	-1.282	-0.122	0.468	9.795	0.134	-0.122	1.648	0.61	1.369	9.845	-1.342	-1.221	1.587	-0.488	1506611823
-9.447	-1.122	-2.442	-1.709	-1.404	0.183	3.012	-8.186	1.558	0.183	-1.526	-0.488	2.984	9.539	-1.061	-0.732	1.77	-0.671	-9.447	-1.122	-2.442	-1.709	-1.404	0.183	0.523	9.953	0.233	-0.122	1.526	0.61	1.814	9.95	-1.049	-1.526	1.587	-0.427	1506611823
-9.361	-1.215	-1.999	-1.526	-1.038	0.488	2.978	-8.23	1.671	0.061	-1.343	-0.488	2.991	9.713	-1.068	-0.793	1.465	-0.488	-9.361	-1.215	-1.999	-1.526	-1.038	0.488	0.639	10.2	0.441	-0.244	1.465	0.549	1.814	9.95	-1.049	-2.197	2.136	-0.183	1506611823
-9.531	-1.022	-1.814	-1.526	-0.732	0.305	2.905	-8.408	1.687	0	-1.404	-0.488	3.092	10.141	-0.975	-0.793	1.343	-0.183	-9.531	-1.022	-1.814	-1.526	-0.732	0.305	0.909	10.68	1.044	-0.244	1.709	0.305	1.459	9.95	0.524	-2.93	2.625	0.122	1506611823
-10.203	-1.28	-1.608	-1.831	-1.099	0	2.954	-9.025	1.536	0.061	-1.404	-0.305	3.073	10.59	-0.758	-0.671	1.038	0.122	-10.203	-1.28	-1.608	-1.831	-1.099	0	1.341	10.476	2.032	0	1.221	0.122	1.067	10.396	0.903	-3.601	2.686	0.549	1506611823
-10.231	-1.891	-0.346	-2.197	-0.732	-0.061	2.878	-9.299	0.702	0.427	-1.77	-0.244	3.202	9.921	-0.099	0	0.732	0.549	-10.231	-1.891	-0.346	-2.197	-0.732	-0.061	1.469	9.379	2.375	-0.061	1.221	0.244	1.275	10.706	1.465	-3.906	2.319	0.793	1506611823
-10.414	-2.149	0.836	-1.892	-1.221	0.061	2.878	-9.299	0.702	0.916	-2.258	-0.366	3.47	9.339	0.642	0.732	0.977	0.977	-10.414	-2.149	0.836	-1.892	-1.221	0.061	1.602	8.931	2.385	-0.061	1.526	0.427	1.736	9.563	2.15	-3.967	2.441	0.854	1506611823
-10.915	-1.787	1.049	-1.77	-1.77	-0.061	2.673	-9.275	-0.404	1.16	-2.686	-0.427	3.619	9.424	1.162	0.671	2.197	1.099	-10.915	-1.787	1.049	-1.77	-1.77	-0.061	1.841	8.988	2.676	0.305	2.502	0.366	1.409	8.897	2.461	-3.296	2.747	1.343	1506611823
-10.052	-1.657	0.947	-1.709	-1.099	-0.061	2.673	-9.275	-0.404	1.16	-2.93	-0.244	3.141	9.739	1.298	0.305	2.441	1.16	-10.052	-1.657	0.947	-1.709	-1.099	-0.061	1.766	9.513	2.846	0.61	3.113	0.366	1.409	8.897	2.461	-1.587	2.075	1.526	1506611823
-9.271	-1.211	0.697	-1.77	-0.671	0.122	2.675	-9.079	-0.697	0.977	-2.625	0.244	2.797	10.325	1.23	0.305	2.441	1.16	-9.271	-1.211	0.697	-1.77	-0.671	0.122	1.499	10.017	3.015	0.61	3.052	0.305	2.902	8.784	1.652	0.793	2.93	1.77	1506611823
-8.826	-0.767	0.335	-2.014	-0.122	-0.122	2.774	-8.431	-1.097	1.099	-2.075	0.854	2.845	10.456	1.209	0.488	2.136	1.404	-8.826	-0.767	0.335	-2.014	-0.122	-0.122	1.159	9.603	3.12	0.061	2.747	0.305	1.986	9.399	1.279	1.77	4.395	2.563	1506611823
-8.772	-0.834	-0.047	-2.563	-0.183	-0.305	2.774	-8.431	-1.097	1.16	-2.014	1.099	2.702	9.981	1.111	0.793	2.625	1.709	-8.772	-0.834	-0.047	-2.563	-0.183	-0.305	0.938	9.059	3.057	-0.366	2.441	0.305	1.986	9.399	1.279	2.075	5.554	3.052	1506611823
-9.21	-0.829	0.006	-2.747	0	-0.183	2.903	-8.1	-1.192	1.099	-2.197	0.916	2.267	9.593	0.964	0.916	2.625	1.892	-9.21	-0.829	0.006	-2.747	0	-0.183	1.028	8.897	2.852	-0.488	2.075	0.244	1.156	9.3	2.769	1.526	4.211	3.54	1506611823
-9.568	-0.584	-0.02	-2.747	0.061	0.061	2.966	-8.391	-1.384	1.099	-2.563	0.671	1.835	9.238	0.797	0.854	2.441	1.526	-9.568	-0.584	-0.02	-2.747	0.061	0.061	1.381	8.782	2.659	-0.305	2.075	0.183	1.493	9.415	2.376	1.831	3.723	3.357	1506611823
-9.798	-0.362	-0.075	-2.808	0.061	0.183	2.958	-8.729	-1.603	1.099	-3.113	0.427	1.598	8.733	0.7	0.977	2.197	0.671	-9.798	-0.362	-0.075	-2.808	0.061	0.183	1.536	8.667	2.561	0	2.502	0.122	1.493	9.415	2.376	1.953	2.625	2.991	1506611823
-9.843	-0.142	-0.205	-3.113	-0.061	0.183	2.993	-8.867	-1.659	0.793	-3.235	0.244	1.631	8.477	0.677	1.221	2.258	-0.366	-9.843	-0.142	-0.205	-3.113	-0.061	0.183	1.364	8.713	2.466	0.366	2.686	0.183	3.017	9.467	1.378	2.075	3.357	2.991	1506611824
-9.68	-0.111	-0.27	-3.296	-0.061	0.183	2.999	-8.874	-1.215	0.366	-2.93	0.244	1.796	8.631	0.663	1.343	2.38	-1.282	-9.68	-0.111	-0.27	-3.296	-0.061	0.183	1.245	8.911	2.421	0.61	2.563	0.122	2.466	9.331	1.523	2.014	4.7	2.808	1506611824
-9.715	-0.281	-0.372	-3.418	-0.122	0.183	2.999	-8.874	-1.215	0.122	-2.808	0.488	2.019	8.94	0.715	1.282	2.136	-1.892	-9.715	-0.281	-0.372	-3.418	-0.122	0.183	1.333	9.059	2.418	0.732	2.502	0	2.466	9.331	1.523	1.831	5.066	2.441	1506611824
-9.89	-0.482	-0.329	-3.418	-0.305	0.244	2.964	-8.818	-0.857	0	-2.93	0.61	2.42	9.228	0.821	1.343	2.136	-2.258	-9.89	-0.482	-0.329	-3.418	-0.305	0.244	1.427	9.232	2.376	0.732	2.38	-0.061	2.311	9.019	2.291	1.953	4.578	2.014	1506611824
-9.835	-0.584	-0.193	-3.418	-0.183	0.183	3.168	-8.951	-0.218	0.061	-2.869	0.61	2.816	9.58	1.005	1.465	2.38	-2.441	-9.835	-0.584	-0.193	-3.418	-0.183	0.183	1.456	9.478	2.292	0.732	2.441	-0.122	2.434	9.106	2.217	1.648	4.089	1.404	1506611824
-10.02	-0.78	-0.067	-3.296	0	0.061	3.168	-8.951	-0.218	0.183	-2.747	0.671	3.208	9.976	1.247	1.526	2.747	-2.502	-10.02	-0.78	-0.067	-3.296	0	0.061	1.328	9.722	2.351	0.671	2.502	-0.061	2.434	9.106	2.217	1.526	3.479	0.732	1506611824
-10.066	-0.791	0.054	-3.113	0.244	0	3.121	-9.027	0.024	0.366	-2.869	0.671	3.551	10.34	1.409	1.465	2.869	-2.197	-10.066	-0.791	0.054	-3.113	0.244	0	1.15	9.966	2.364	0.61	2.441	0	2.516	9.327	2.469	0.916	3.723	0.366	1506611824
-11.054	-1.059	-0.08	-2.808	0.122	-0.061	3.188	-9.085	0.1	0.671	-2.747	0.61	3.858	10.6	1.541	1.282	2.991	-1.526	-11.054	-1.059	-0.08	-2.808	0.122	-0.061	0.902	10.045	2.45	0.427	2.258	0.244	2.412	9.222	2.797	0.61	3.235	0.183	1506611824
-10.696	-1.8	-0.48	-2.625	-0.061	-0.305	3.232	-9.001	0.121	1.038	-2.869	0.61	3.955	10.731	1.578	0.977	2.869	-0.671	-10.696	-1.8	-0.48	-2.625	-0.061	-0.305	0.761	10.375	2.387	0.427	2.258	0.61	2.412	9.222	2.797	1.038	1.953	-0.122	1506611824
-10.129	-1.812	0.124	-1.77	0.061	0.122	3.281	-9.286	-0.075	1.282	-2.869	0.732	3.927	11.31	1.491	0.488	2.625	0.061	-10.129	-1.812	0.124	-1.77	0.061	0.122	0.688	10.838	2.257	0.671	2.319	0.854	1.328	10.987	2.945	2.38	0.732	-0.916	1506611824
-9.947	-1.068	-0.331	-1.587	-0.061	0.122	3.67	-9.405	-0.477	1.343	-2.808	0.977	3.862	11.448	1.335	-0.061	2.258	0.671	-9.947	-1.068	-0.331	-1.587	-0.061	0.122	0.349	10.384	2.26	0.671	2.197	1.099	1.581	9.396	2.891	0.671	2.136	-0.488	1506611824
-9.604	-1.401	-1.052	-1.709	-0.122	-0.366	3.67	-9.405	-0.477	1.099	-2.563	0.793	3.631	10.776	1.049	-0.366	1.892	1.465	-9.604	-1.401	-1.052	-1.709	-0.122	-0.366	0.06	9.714	2.062	0.549	2.075	1.404	1.581	9.396	2.891	1.099	-3.174	-1.221	1506611824
-9.054	-1.859	-1.613	-1.77	-0.305	-0.427	3.799	-8.716	-0.263	0.671	-1.953	0.183	3.278	10.349	0.651	-0.671	1.77	2.136	-9.054	-1.859	-1.613	-1.77	-0.305	-0.427	0.109	9.576	1.572	0.549	1.892	1.587	1.865	9.637	-0.196	3.357	-0.427	-1.526	1506611824
-9.177	-1.912	-2.01	-1.953	-0.183	-0.244	3.273	-7.913	0.09	0.671	-1.831	-0.549	2.809	10.1	0.183	-1.038	1.526	2.319	-9.177	-1.912	-2.01	-1.953	-0.183	-0.244	0.453	9.416	1.06	0.549	1.831	1.587	2.413	9.7	-0.114	1.953	0.061	-1.648	1506611824
-9.448	-1.778	-1.999	-1.892	0.122	-0.061	3.273	-7.913	0.09	0.61	-2.136	-1.404	2.46	9.594	-0.269	-1.099	1.221	2.197	-9.448	-1.778	-1.999	-1.892	0.122	-0.061	0.817	9.357	0.65	0.427	2.258	1.526	2.413	9.7	-0.114	2.075	1.648	-1.282	1506611824
-9.661	-1.42	-2.046	-1.831	0.183	0	2.948	-8.047	0.24	0.427	-2.563	-2.136	2.236	9.513	-0.774	-1.099	1.221	2.197	-9.661	-1.42	-2.046	-1.831	0.183	0	0.811	9.971	0.435	0.122	2.563	1.77	1.737	9.777	-0.437	1.648	1.282	-0.854	1506611824
-9.58	-1.016	-2.061	-1.953	0.366	-0.122	2.795	-8.915	0.272	0.427	-2.563	-2.136	2.403	9.92	-1.217	-1.038	1.343	0.793	-9.58	-1.016	-2.061	-1.953	0.366	-0.122	0.687	10.422	0.452	0.549	2.625	1.648	1.218	9.906	-1.613	1.343	0.061	-0.793	1506611824
-9.516	-0.916	-2.044	-2.197	0.122	-0.549	2.808	-9.39	0.763	0.366	-2.686	-2.502	2.942	9.993	-1.592	-0.793	2.075	0.061	-9.516	-0.916	-2.044	-2.197	0.122	-0.549	0.602	10.3	0.723	0.61	2.319	1.221	1.218	9.906	-1.613	1.282	-0.122	-1.038	1506611824
-9.455	-1.314	-1.977	-2.441	-0.244	-0.732	2.808	-9.39	0.763	0.122	-1.648	-2.625	3.254	9.561	-1.93	-0.305	2.075	0.305	-9.455	-1.314	-1.977	-2.441	-0.244	-0.732	0.678	9.767	0.912	0.427	1.587	0.61	1.498	9.744	-1.701	1.16	0.427	-1.282	1506611824
-9.558	-1.532	-1.827	-2.258	-0.366	-0.671	2.321	-8.788	2.07	0.488	-0.183	-2.319	3.257	8.844	-1.913	0.549	1.526	1.038	-9.558	-1.532	-1.827	-2.258	-0.366	-0.671	0.961	9.208	0.684	0.061	1.221	0.183	1.51	9.659	-1.209	0.916	1.282	-1.221	1506611824
-9.63	-1.574	-1.726	-2.014	-0.305	-0.61	1.851	-8.281	2.417	0.916	-0.427	-1.953	3.207	8.528	-1.733	1.343	1.16	1.221	-9.63	-1.574	-1.726	-2.014	-0.305	-0.61	1.308	9.203	0.254	0.183	1.526	-0.122	1.3	9.673	-0.743	0.549	1.648	-0.916	1506611824
-9.708	-1.494	-1.802	-1.709	-0.183	-0.549	1.433	-8.065	2.432	1.038	-1.282	-1.221	3.25	8.643	-1.528	1.343	1.16	1.221	-9.708	-1.494	-1.802	-1.709	-0.183	-0.549	1.449	9.481	0.138	0.732	2.197	-0.366	1.034	9.804	-0.764	0.427	1.16	-0.671	1506611824
-9.605	-1.26	-1.931	-1.343	-0.061	-0.488	1.358	-7.973	2.187	0.916	-1.77	-0.122	3.377	8.904	-1.31	1.526	1.892	0.061	-9.605	-1.26	-1.931	-1.343	-0.061	-0.488	1.141	9.788	0.284	1.221	2.686	-0.549	0.742	9.941	-1.475	0.305	0.61	-0.671	1506611824
-9.66	-1.023	-2.064	-1.099	-0.183	-0.488	1.541	-7.891	1.89	0.732	-1.648	0.977	3.644	9.282	-1.036	1.587	1.77	-0.305	-9.66	-1.023	-2.064	-1.099	-0.183	-0.488	0.712	10.03	0.418	1.343	2.38	-0.549	0.742	9.941	-1.475	0	0.427	-0.732	1506611824
-9.77	-1.068	-2.138	-0.854	-0.427	-0.488	1.699	-7.819	1.634	0.549	-1.831	1.892	4.031	9.631	-0.694	1.587	1.648	-0.122	-9.77	-1.068	-2.138	-0.854	-0.427	-0.488	0.511	10.164	0.519	1.038	1.648	-0.549	0.921	9.853	-1.37	-0.122	0.183	-0.732	1506611824
-9.683	-1.134	-2.139	-0.61	-0.427	-0.305	1.933	-7.875	1.45	0.488	-1.953	2.747	4.168	9.839	-0.239	1.587	1.343	0.305	-9.683	-1.134	-2.139	-0.61	-0.427	-0.305	0.665	10.208	0.496	0.488	1.038	-0.549	1.064	9.851	-1.304	-0.305	0.244	-0.854	1506611825
-9.716	-0.935	-2.249	-0.244	-0.549	-0.061	2.269	-8.221	1.284	0.549	-2.075	3.357	4.088	9.964	0.244	1.526	0.977	0.671	-9.716	-0.935	-2.249	-0.244	-0.549	-0.061	1.036	10.258	0.373	-0.122	0.549	-0.427	1.041	9.939	-1.281	-0.61	0.305	-0.854	1506611825
-10.062	-0.671	-2.281	0	-0.549	0.305	2.765	-8.703	1.186	0.427	-1.953	3.723	3.992	9.983	0.779	1.526	0.977	0.671	-10.062	-0.671	-2.281	0	-0.549	0.305	1.243	10.159	0.232	-0.549	0.244	-0.122	0.971	10.05	-1.091	-1.038	0	-0.793	1506611825
-10.38	-0.506	-2.176	-0.183	-0.671	0.549	3.463	-9.02	1.165	0.122	-1.587	3.479	3.836	9.814	1.135	0.977	1.709	0	-10.38	-0.506	-2.176	-0.183	-0.671	0.549	1.29	10.208	0.153	-0.977	0.305	0.366	1.544	10.515	-1.006	-1.648	-0.305	-0.793	1506611825
-10.85	-0.408	-1.866	-0.916	-0.61	0.488	4.232	-9.323	1.197	-0.244	-0.854	2.563	3.557	10.061	1.23	0.366	1.831	-0.793	-10.85	-0.408	-1.866	-0.916	-0.61	0.488	1.589	10.886	0.335	-0.854	0.305	0.427	1.544	10.515	-1.006	-2.136	-0.122	-0.732	1506611825
-10.691	-0.754	-2.016	-1.465	-0.671	0.122	4.717	-10.057	1.291	-0.427	-0.488	1.404	3.304	10.732	1.036	0.366	1.831	-0.793	-10.691	-0.754	-2.016	-1.465	-0.671	0.122	2.289	11.425	1.031	-0.366	0.244	0	1.826	10.78	-0.528	-2.747	0.244	-0.549	1506611825
-9.924	-1.912	-1.506	-1.038	-0.854	0.305	4.92	-10.725	1.318	-0.366	-0.61	0.183	3.418	10.892	0.888	-0.732	0.183	-2.136	-9.924	-1.912	-1.506	-1.038	-0.854	0.305	2.425	10.456	1.574	-0.549	-0.183	0	1.404	11.061	0.69	-2.991	0.732	-0.122	1506611825
-9.22	-2.519	-0.181	-0.671	-0.671	0.732	4.733	-10.095	1.334	-0.061	-1.282	-1.282	4.014	9.877	1.151	-0.305	0.854	-2.258	-9.22	-2.519	-0.181	-0.671	-0.671	0.732	1.93	8.906	1.858	-0.977	0.305	0.488	1.153	10.917	1.526	-3.845	0.61	0.305	1506611825
-9.661	-2.144	1.095	-1.221	-0.427	0.671	4.363	-9.227	1.303	-0.061	-1.282	-1.282	4.34	8.911	1.456	0	2.075	-2.014	-9.661	-2.144	1.095	-1.221	-0.427	0.671	1.199	8.163	2.26	-0.854	1.099	0.732	1.585	10.013	2.183	-4.456	0.977	1.282	1506611825
-10.393	-1.754	1.006	-1.587	-1.099	0.244	3.772	-9.003	1.052	0.305	-1.648	-2.563	4.071	8.757	1.518	-0.244	2.258	-1.404	-10.393	-1.754	1.006	-1.587	-1.099	0.244	0.748	8.451	3.017	0	1.77	0.61	1.011	9.35	1.848	-4.517	1.343	2.441	1506611825
-10.231	-1.89	0.737	-1.404	-0.671	0.305	3.138	-9.111	0.651	0.793	-1.587	-3.357	3.606	9.481	1.153	-0.854	0.916	-0.366	-10.231	-1.89	0.737	-1.404	-0.671	0.305	0.93	9.528	3.594	0.671	1.953	0.244	1.011	9.35	1.848	-3.113	0.488	3.357	1506611825
-9.178	-1.782	0.84	-1.343	-0.183	0.244	2.725	-9.499	0.224	0.977	-1.038	-2.808	3.609	10.308	0.727	-0.854	0.916	-0.366	-9.178	-1.782	0.84	-1.343	-0.183	0.244	0.926	9.8	3.6	0.305	1.343	0.305	0.741	9.731	1.474	-0.854	0.793	3.113	1506611825
-8.777	-1.306	0.695	-1.16	-0.122	0.122	2.427	-9.637	-0.239	1.16	-0.366	-2.136	3.706	10.027	0.62	-0.305	0.427	1.709	-8.777	-1.306	0.695	-1.16	-0.122	0.122	0.879	9.052	3.414	-0.061	1.099	0.427	1.604	8.909	1.401	0.671	2.075	3.296	1506611825
-8.75	-1.225	0.284	-1.465	-0.122	-0.122	2.171	-8.951	-0.571	1.099	-0.427	-1.77	3.381	9.326	0.738	0.61	1.404	2.441	-8.75	-1.225	0.284	-1.465	-0.122	-0.122	0.888	8.514	3.213	-0.183	1.099	0.366	1.604	8.909	1.401	1.648	4.028	3.54	1506611825
-9.013	-1.244	0.255	-1.404	0	-0.183	2.099	-8.272	-0.732	0.854	-0.549	-1.587	2.705	9.183	0.743	0.732	1.404	2.686	-9.013	-1.244	0.255	-1.404	0	-0.183	1.062	8.595	2.943	0.183	1.038	0.183	1.15	9.14	1.919	1.77	4.822	3.357	1506611825
-9.38	-1.193	0.398	-1.038	0.244	-0.183	2.012	-8.195	-0.833	0.732	-0.427	-1.282	2.121	9.216	0.752	0.488	0.732	2.563	-9.38	-1.193	0.398	-1.038	0.244	-0.183	1.525	8.851	2.908	0.549	1.038	-0.122	0.127	9.149	2.614	1.953	4.761	3.052	1506611825
-9.623	-0.84	0.404	-0.793	0.366	-0.122	1.921	-8.333	-0.91	0.671	-0.549	-0.671	1.948	9.13	0.793	0.61	0.366	1.953	-9.623	-0.84	0.404	-0.793	0.366	-0.122	1.853	8.967	2.9	0.61	1.16	-0.183	-0.675	9.548	2.948	1.892	3.235	2.441	1506611825
-9.762	-0.19	0.254	-1.16	0.244	-0.122	1.954	-8.486	-0.983	0.488	-0.732	0.061	2.083	9.028	1.022	1.038	0.732	1.038	-9.762	-0.19	0.254	-1.16	0.244	-0.122	1.747	8.978	2.785	0.61	1.282	-0.183	0.005	9.485	3.04	1.221	1.16	1.892	1506611825
-9.696	0.083	0.233	-1.587	0.183	-0.122	2.095	-8.479	-0.889	0.122	-0.854	0.671	2.121	9.046	1.3	1.282	1.099	0.305	-9.696	0.083	0.233	-1.587	0.183	-0.122	1.473	8.946	2.713	0.488	0.977	-0.305	2.692	8.63	3.161	1.282	1.038	1.404	1506611825
-9.732	-0.176	0.316	-1.587	0.244	-0.122	2.281	-8.385	-0.641	-0.183	-0.977	1.221	2.056	9.105	1.504	1.16	0.916	-0.183	-9.732	-0.176	0.316	-1.587	0.244	-0.122	1.577	9.02	2.631	0.427	0.549	-0.488	2.692	8.63	3.161	1.831	1.465	1.038	1506611825
-9.71	-0.337	0.313	-1.404	0.244	0.061	2.536	-8.374	-0.282	-0.244	-0.916	1.648	2.049	9.162	1.609	0.977	0.366	-0.732	-9.71	-0.337	0.313	-1.404	0.244	0.061	1.954	9.208	2.534	0.427	0.488	-0.61	2.39	8.738	2.826	1.526	2.258	0.977	1506611825
-9.734	-0.102	0.304	-1.343	0.244	0.183	2.772	-8.575	0.062	-0.183	-0.977	2.075	2.31	9.221	1.773	0.916	0.427	-1.465	-9.734	-0.102	0.304	-1.343	0.244	0.183	2.15	9.213	2.462	0.366	0.61	-0.549	3.205	8.868	3.577	0.977	1.831	0.732	1506611825
-9.776	0.33	0.538	-1.526	0.488	0.244	3.086	-8.805	0.298	-0.061	-1.038	2.319	2.632	9.271	1.975	0.977	0.671	-2.197	-9.776	0.33	0.538	-1.526	0.488	0.244	2.003	9.045	2.469	0.366	0.732	-0.427	3.205	8.868	3.577	0	1.404	0.549	1506611825
-10.945	0.072	0.418	-1.831	0.366	0.244	3.441	-8.957	0.523	0.061	-0.793	2.38	2.993	9.377	2.225	0.977	0.671	-2.197	-10.945	0.072	0.418	-1.831	0.366	0.244	1.668	9.067	2.567	0.488	0.854	-0.244	3.424	8.589	3.84	-0.183	1.282	0.427	1506611825
-11.61	-1.286	-0.12	-1.892	-0.244	0.061	3.598	-9.059	0.714	0.366	-1.16	2.258	3.317	9.794	2.329	0.61	1.099	-2.747	-11.61	-1.286	-0.12	-1.892	-0.244	0.061	1.483	9.647	2.546	0.61	0.671	0	2.707	8.356	3.511	0.305	0.366	-0.244	1506611825
-10.643	-1.473	0.275	-0.977	-0.366	0.305	3.845	-9.375	0.749	0.793	-1.465	2.075	3.673	10.678	2.278	0.183	0.854	-2.502	-10.643	-1.473	0.275	-0.977	-0.366	0.305	1.397	10.575	2.407	0.61	0.671	0.122	2.135	9.308	2.981	1.587	-0.854	-1.16	1506611826
-10.188	-0.55	0.407	-1.404	0.061	0.122	4.112	-9.934	0.516	1.099	-1.831	1.892	4.11	11.525	2.054	0.183	0.854	-2.502	-10.188	-0.55	0.407	-1.404	0.061	0.122	1.079	11.12	2.43	0.427	0.793	0.305	4.07	11.041	3.45	1.709	-0.061	-0.122	1506611826
-10.076	-1.181	-0.422	-1.282	0.122	-0.244	4.398	-10.162	0.284	0.977	-1.709	1.587	4.473	11.687	1.755	-0.427	0.671	-1.038	-10.076	-1.181	-0.422	-1.282	0.122	-0.244	0.721	10.974	2.452	0.122	0.549	0.549	1.668	9.69	3.041	0.366	0.183	-0.916	1506611826
-9.349	-1.675	-0.842	-1.099	0.122	-0.427	4.771	-9.567	0.38	0.732	-1.343	0.854	4.427	11.27	1.352	-0.549	0.732	0.244	-9.349	-1.675	-0.842	-1.099	0.122	-0.427	0.84	10.538	2.159	0.061	0.183	0.732	0.455	9.301	1.349	3.479	-2.136	-1.404	1506611826
-9.026	-1.739	-1.004	-0.977	0.122	-0.366	4.747	-8.762	0.493	0.793	-0.977	-0.244	4.037	10.673	1.058	-0.488	0.488	1.221	-9.026	-1.739	-1.004	-0.977	0.122	-0.366	1.181	9.806	1.687	-0.122	0.244	0.793	1.554	9.933	-0.22	2.38	0.366	-1.282	1506611826
-9.185	-1.648	-1.403	-1.099	0.061	-0.305	4.254	-8.093	0.516	0.732	-1.282	-1.221	3.64	9.793	0.84	-0.427	0.366	1.587	-9.185	-1.648	-1.403	-1.099	0.061	-0.305	1.308	9.012	1.233	-0.183	0.793	0.916	1.39	9.603	0.127	2.502	0.427	-1.404	1506611826
-9.304	-1.718	-1.836	-1.16	0.061	-0.244	3.762	-7.885	0.481	0.61	-1.892	-2.075	3.344	9.082	0.657	-0.427	0.793	1.648	-9.304	-1.718	-1.836	-1.16	0.061	-0.244	1.13	8.665	0.829	0	1.648	1.038	1.778	9.624	0.095	2.319	0.854	-1.221	1506611826
-9.514	-1.672	-1.998	-0.977	0.244	-0.183	3.405	-7.85	0.471	0.366	-1.77	-2.808	3.051	8.882	0.382	-0.61	1.404	1.343	-9.514	-1.672	-1.998	-0.977	0.244	-0.183	0.991	8.935	0.565	0.427	2.319	1.221	1.492	9.615	-0.181	2.136	1.038	-1.038	1506611826
-9.588	-1.308	-1.869	-0.854	0.488	-0.061	3.116	-8.358	0.659	-0.061	-1.221	-3.174	2.881	9.246	-0.103	-0.916	1.526	0.793	-9.588	-1.308	-1.869	-0.854	0.488	-0.061	0.896	9.719	0.496	0.916	2.563	1.221	1.328	9.762	-0.548	1.77	0.427	-0.854	1506611826
-9.743	-0.828	-1.839	-0.916	0.488	-0.183	2.818	-9.174	0.89	-0.366	-0.549	-3.052	3.149	9.902	-0.72	-1.038	1.404	0.366	-9.743	-0.828	-1.839	-0.916	0.488	-0.183	0.749	10.398	0.715	1.038	2.319	1.038	1.419	9.896	-0.935	1.221	0.183	-0.671	1506611826
-9.643	-0.702	-1.888	-1.221	0.244	-0.549	2.689	-9.461	1.457	-0.366	-0.549	-3.052	3.56	10.067	-1.321	-0.854	0.977	0.61	-9.643	-0.702	-1.888	-1.221	0.244	-0.549	0.586	10.228	1.08	0.793	1.77	0.549	1.278	9.906	-1.285	0.916	-0.366	-0.732	1506611826
-9.562	-0.992	-1.797	-1.465	0	-0.61	2.485	-9.112	2.229	-0.549	1.404	-2.38	3.713	9.485	-1.524	-0.061	0.61	1.526	-9.562	-0.992	-1.797	-1.465	0	-0.61	0.679	9.514	1.007	0.305	0.854	0.305	1.47	9.794	-1.463	0.854	-0.183	-0.977	1506611826
-9.572	-1.273	-1.727	-1.404	-0.061	-0.549	1.981	-8.465	2.773	-0.183	1.526	-1.831	3.558	8.939	-1.372	0.977	0.366	2.197	-9.572	-1.273	-1.727	-1.404	-0.061	-0.549	1.108	9.217	0.569	0.244	0.793	-0.061	1.404	9.694	-1.297	0.793	0.488	-0.977	1506611826
-9.721	-1.268	-1.735	-1.099	0.061	-0.366	1.321	-8.086	2.921	0.366	0.488	-1.099	3.31	8.824	-1.23	1.404	0.305	2.136	-9.721	-1.268	-1.735	-1.099	0.061	-0.366	1.633	9.353	0.322	0.61	1.282	-0.427	1.409	9.708	-1.058	0.549	0.549	-0.793	1506611826
-9.741	-0.931	-1.821	-0.977	0.122	-0.366	1.065	-8.025	2.751	0.793	-1.038	-0.061	3.296	8.879	-1.059	1.526	0.671	1.465	-9.741	-0.931	-1.821	-0.977	0.122	-0.366	1.718	9.612	0.319	1.038	1.831	-0.732	1.474	9.786	-1.052	0.305	0.549	-0.549	1506611826
-9.7	-0.778	-1.945	-0.977	0	-0.427	1.333	-8.029	2.466	0.854	-1.282	1.038	3.393	9.018	-0.828	1.526	0.671	1.465	-9.7	-0.778	-1.945	-0.977	0	-0.427	1.402	9.853	0.376	1.221	2.014	-0.793	1.26	9.879	-1.205	0.061	0.122	-0.427	1506611826
-9.798	-0.833	-1.922	-0.916	-0.183	-0.427	1.54	-8.025	2.214	0.671	-1.221	2.014	3.707	9.219	-0.469	1.831	0.854	0.305	-9.798	-0.833	-1.922	-0.916	-0.183	-0.427	1.005	9.914	0.358	0.977	1.587	-0.732	1.08	9.869	-1.384	-0.061	-0.244	-0.549	1506611826
-9.753	-0.983	-1.866	-0.732	-0.305	-0.427	1.677	-8.013	1.94	0.671	-1.526	2.869	4.151	9.428	-0.026	1.831	1.038	0.244	-9.753	-0.983	-1.866	-0.732	-0.305	-0.427	0.874	10.032	0.327	0.549	1.038	-0.61	1.147	9.835	-1.524	-0.244	-0.122	-0.671	1506611826
-9.652	-0.961	-1.915	-0.366	-0.366	-0.305	1.916	-8.152	1.693	0.671	-2.136	3.418	4.339	9.629	0.487	1.831	1.038	0.244	-9.652	-0.961	-1.915	-0.366	-0.366	-0.305	1.029	10.234	0.297	0.122	0.671	-0.488	1.152	9.854	-1.266	-0.244	0.183	-0.671	1506611826
-9.685	-0.742	-2.07	-0.061	-0.366	-0.122	2.31	-8.442	1.444	0.61	-2.625	3.784	21.966	13.82	-2.615	1.526	0.854	-0.61	-9.685	-0.742	-2.07	-0.061	-0.366	-0.122	1.18	10.311	0.256	-0.244	0.427	-0.305	0.986	9.859	-1.058	-0.366	0.122	-0.671	1506611826
-9.831	-0.341	-2.29	0.244	-0.305	0.061	2.854	-8.719	1.254	0.366	-2.625	3.845	4.164	9.667	1.543	0.427	1.343	-0.61	-9.831	-0.341	-2.29	0.244	-0.305	0.061	1.206	10.231	0.237	-0.61	0.183	0.061	0.812	9.942	-1.337	-0.671	-0.366	-0.793	1506611826
-9.781	-0.234	-2.366	0.244	-0.427	0	3.514	-8.861	1.177	0.061	-2.197	3.479	4.03	9.549	1.628	0.427	1.343	-0.61	-9.781	-0.234	-2.366	0.244	-0.427	0	1.017	10.002	0.226	-0.916	-0.183	0.427	1.008	9.984	-1.455	-0.671	-0.427	-0.916	1506611826
-10.026	-0.475	-2.21	0	-0.427	0.183	4.171	-8.861	1.168	-0.305	-1.648	2.625	3.798	9.65	1.473	-0.977	0.488	-1.404	-10.026	-0.475	-2.21	0	-0.427	0.183	0.914	9.953	0.176	-1.038	-0.61	0.732	1.274	10.036	-1.375	-0.916	-0.488	-1.16	1506611826
-10.649	-0.774	-2.116	-0.549	-0.61	0.183	4.741	-9.02	1.279	-0.854	-0.854	1.648	3.564	10.015	1.04	-1.709	-0.61	-1.831	-10.649	-0.774	-2.116	-0.549	-0.61	0.183	1.365	10.171	0.365	-0.977	-0.916	0.732	1.424	10.033	-1.304	-1.221	-0.366	-1.16	1506611826
-10.513	-1.567	-1.633	-0.549	-0.61	0.244	4.949	-9.488	1.409	-1.221	-0.305	0.732	3.693	10.179	0.603	-1.709	-0.61	-1.831	-10.513	-1.567	-1.633	-0.549	-0.61	0.244	2.305	10.542	0.854	-0.305	-0.916	0.244	1.318	10.518	-0.845	-1.77	0	-0.732	1506611826
-10.125	-2.094	-1.04	-0.244	-0.549	0.488	5.023	-10.113	1.498	-1.038	-0.122	-0.061	4.145	9.627	0.507	-1.404	-0.61	-2.563	-10.125	-2.094	-1.04	-0.244	-0.549	0.488	2.724	10.005	1.324	-0.305	-0.916	0.244	1.078	10.962	-0.11	-2.563	0.305	-0.366	1506611827
-9.463	-2.186	-0.278	-0.183	-0.427	0.549	5.02	-9.932	1.651	-0.793	-0.183	-0.977	4.636	9.221	0.664	-0.732	0.916	-2.319	-9.463	-2.186	-0.278	-0.183	-0.427	0.549	2.049	9.177	1.709	-0.549	0.427	0.366	0.922	10.791	1.184	-3.235	0.793	0.366	1506611827
-9.353	-2.131	0.495	-0.366	-0.427	0.671	4.758	-9.38	1.665	-0.549	-0.122	-2.258	4.533	9.166	0.659	-0.732	0.916	-2.319	-9.353	-2.131	0.495	-0.366	-0.427	0.671	0.992	8.825	2.11	-0.732	0.793	0.549	1.126	10.268	2.018	-4.028	0.244	1.038	1506611827
-10.156	-1.633	0.889	-0.305	-0.549	0.671	4.273	-9.191	1.56	-0.244	0.366	-3.235	3.86	9.274	0.451	-0.61	0.061	0.305	-10.156	-1.633	0.889	-0.305	-0.549	0.671	0.458	8.909	2.854	-0.244	0.61	0.244	1.343	9.428	2.32	-4.456	0.366	2.319	1506611827
-10.846	-1.33	0.446	-0.427	-0.854	0.488	3.492	-9.174	1.226	0.244	0.549	-3.662	3.547	9.866	0.409	-0.183	-1.404	1.465	-10.846	-1.33	0.446	-0.427	-0.854	0.488	0.901	9.476	3.369	0.244	0.61	-0.122	1.199	9.227	2.219	-3.479	0.427	3.479	1506611827
-10.018	-1.458	0.599	-0.916	-1.16	0.244	2.751	-9.459	0.758	0.732	0.244	-3.723	3.716	10.234	0.633	-0.183	-1.404	1.465	-10.018	-1.458	0.599	-0.916	-1.16	0.244	1.33	10.094	3.295	0.305	0.488	-0.305	0.851	10.301	1.902	-1.953	0.732	3.174	1506611827
-8.931	-1.182	0.566	-1.221	-0.61	0.061	2.223	-10.085	0.1	1.16	-0.244	-3.235	3.578	9.633	1.125	0.427	-0.732	1.892	-8.931	-1.182	0.566	-1.221	-0.61	0.061	1.562	9.616	3.016	0.122	0.366	-0.305	0.3	10.468	1.832	-0.732	1.404	2.93	1506611827
-8.71	-0.952	0.492	-1.16	-0.427	-0.061	1.981	-9.897	-0.48	1.343	-0.793	-2.686	3.289	9.039	1.61	1.038	0.244	2.136	-8.71	-0.952	0.492	-1.16	-0.427	-0.061	1.723	8.701	2.897	0.061	0.671	-0.305	0.935	9.397	2.011	-0.061	2.319	3.052	1506611827
-8.811	-0.805	0.445	-1.099	-0.183	0	1.893	-8.922	-0.852	1.099	-1.099	-2.563	2.839	8.93	1.881	1.221	1.221	2.258	-8.811	-0.805	0.445	-1.099	-0.183	0	1.883	8.445	2.723	0.122	1.038	-0.183	1.079	9.003	2.171	0.366	3.601	2.869	1506611827
-9.301	-0.55	0.447	-1.099	0	0.122	1.94	-8.36	-0.919	0.793	-0.671	-2.197	2.436	8.972	2.005	1.038	1.648	1.892	-9.301	-0.55	0.447	-1.099	0	0.122	2.14	8.681	2.722	0.366	1.404	-0.122	0.742	8.731	2.482	0.549	3.662	2.808	1506611827
-9.615	-0.19	0.611	-1.221	0.183	0.122	1.798	-8.416	-0.976	0.671	-0.122	-1.587	2.381	9.081	2.094	1.038	1.16	0.366	-9.615	-0.19	0.611	-1.221	0.183	0.122	2.357	8.963	2.755	0.488	1.587	0	0.583	8.893	2.564	0.671	3.418	2.319	1506611827
-9.862	0.284	0.569	-1.831	-0.305	0.061	1.486	-8.623	-1.087	0.732	-0.671	-0.793	2.566	9.121	2.206	1.038	1.16	0.366	-9.862	0.284	0.569	-1.831	-0.305	0.061	2.333	9.054	2.74	0.488	1.709	0.061	0.717	8.926	2.655	0.61	2.441	1.709	1506611827
-9.616	0.432	0.495	-2.747	-0.244	-0.122	1.452	-8.722	-1.138	0.61	-1.16	0.183	2.582	9.088	2.204	1.038	1.587	-0.305	-9.616	0.432	0.495	-2.747	-0.244	-0.122	2.116	8.989	2.667	0.366	1.587	0.061	1.541	8.664	2.944	0.916	1.831	1.16	1506611827
-9.716	0.304	0.754	-2.686	0.122	0.122	1.632	-8.658	-1.052	0.488	-1.465	1.099	2.638	8.989	2.113	0.854	1.465	-1.16	-9.716	0.304	0.754	-2.686	0.122	0.122	2.17	8.952	2.577	0.427	1.404	-0.061	2.06	8.405	3.266	1.282	1.953	0.549	1506611827
-9.88	-0.025	0.575	-2.991	0.061	0.305	1.915	-8.616	-0.827	0.366	-1.343	1.953	2.858	8.973	2.003	0.854	1.465	-1.16	-9.88	-0.025	0.575	-2.991	0.061	0.305	2.463	8.977	2.481	0.488	1.587	-0.122	2.015	8.272	3.595	1.709	2.441	-0.183	1506611827
-9.795	-0.099	0.848	-3.113	0.122	0.305	2.146	-8.697	-0.54	0.305	-1.221	2.686	3.174	9.156	1.925	0.916	1.648	-1.648	-9.795	-0.099	0.848	-3.113	0.122	0.305	2.659	9.073	2.456	0.61	2.075	-0.122	2.736	8.635	4.1	1.587	3.784	-0.488	1506611827
-9.759	0.388	1.264	-3.296	0.549	0.122	2.306	-9.013	-0.337	0.488	-1.465	3.235	3.58	9.53	1.895	1.221	2.747	-2.38	-9.759	0.388	1.264	-3.296	0.549	0.122	2.634	9.307	2.456	0.671	2.625	-0.183	3.639	9.11	4.621	0.793	4.639	0.671	1506611827
-10.698	-0.184	0.287	-3.967	0.305	-0.366	2.509	-9.518	-0.275	0.793	-2.075	3.601	4.021	9.99	1.808	1.221	2.747	-2.38	-10.698	-0.184	0.287	-3.967	0.305	-0.366	2.495	9.607	2.582	0.671	2.869	-0.122	3.108	8.891	4.085	0.305	3.662	1.16	1506611827
-10.764	-1.721	-0.459	-3.601	0.854	-0.732	2.812	-9.838	-0.26	1.221	-2.747	3.662	4.393	10.733	1.773	1.526	3.479	-2.197	-10.764	-1.721	-0.459	-3.601	0.854	-0.732	2.409	10.261	2.254	0.427	2.869	0.061	0.904	8.358	2.864	1.953	0.916	0.488	1506611827
-10.709	-2.048	0.203	-3.052	0.916	-0.366	3.128	-10.378	-0.513	1.831	-3.845	3.235	4.414	10.983	1.695	1.648	4.639	-1.221	-10.709	-2.048	0.203	-3.052	0.916	-0.366	2.22	10.689	1.794	0.305	3.052	0.061	0.166	9.833	1.558	4.456	1.099	-0.488	1506611827
-9.885	-0.831	-0.549	-3.357	0.854	-0.61	3.408	-10.871	-1.116	2.258	-5.066	2.502	4.212	10.64	1.524	1.648	4.639	-1.221	-9.885	-0.831	-0.549	-3.357	0.854	-0.61	1.689	10.392	1.479	0.183	3.601	0.183	0.407	11.385	5.158	0.427	0.854	0.305	1506611827
