# Supplementary material for: A deep learning approach for lower back-pain risk prediction during manual lifting
Source: PLoS One. 2021 Feb 19;16(2):e0247162. doi: 10.1371/journal.pone.0247162 (PMC7894914; doi:10.1371/journal.pone.0247162)
Supplement: S1 Data — (ZIP) [file pone.0247162.s001.zip › source-used/Subject_02_P2_Zone01_T1.csv]

Side_A_x	Side_A_y	Side_A_z	Side_G_x	Side_G_y	Side_G_z	LtWt_A_x	LtWt_A_y	LtWt_A_z	LtWt_G_x	LtWt_G_y	LtWt_G_z	RtWt_A_x	RtWt_A_y	RtWt_A_z	RtWt_G_x	RtWt_G_y	RtWt_G_z	Back_A_x	Back_A_y	Back_A_z	Back_G_x	Back_G_y	Back_G_z	UArm_A_x	UArm_A_y	UArm_A_z	UArm_G_x	UArm_G_y	UArm_G_z	Thig_A_x	Thig_A_y	Thig_A_z	Thig_G_x	Thig_G_y	Thig_G_z	Time_stp
-9.31311052	-0.6256591459999999	-3.4680420320000005	-0.061035156	-0.061035156	-0.061035156	2.82922374	-8.829809800000001	-0.7572509980000001	0	0	-0.061035156	4.035082968	9.669604532000001	0.32539062500000004	-0.061035156	0	0	-8.878857428000002	-0.6268554712000001	3.6486816100000006	0	0	0	-0.31103514400000004	9.625341754	2.9464599640000007	-0.061035156	0	0	2.0528320680000003	9.6983152	0.6148925720000001	0	0	0	1549639954.642
-9.298754892	-0.6376221040000001	-3.4429199280000002	-0.061035156	0	-0.061035156	2.819653354	-8.8214357	-0.7668212860000001	0	0	-0.061035156	4.035082968	9.669604532000001	0.32539062500000004	-0.061035156	0	0	-8.86091304	-0.6208740020000001	3.6235596040000004	0	0	0	-0.3576904254	9.589452880000001	2.9392822480000005	0	0	0	2.0564209260000004	9.69113768	0.5861816394	-0.061035156	0	-0.061035156	1549639954.682
-9.329858426000001	-0.6459961060000001	-3.4967528960000003	-0.061035156	-0.061035156	-0.061035156	2.7945312500000004	-8.8046875	-0.7955322480000001	0	0	-0.061035156	3.976464856	9.651660340000001	0.27275390380000003	-0.061035156	-0.061035156	0	-8.8728759	-0.6352294928000001	3.6355224640000006	0	0	0	-0.34572753600000006	9.58227536	2.9225341460000003	0	0	0	2.094702176	9.68515625	0.594555661	0	-0.061035156	-0.061035156	1549639954.722
-9.31191394	-0.6759033540000001	-3.466845746	-0.061035156	-0.061035156	0	2.78496106	-8.78554712	-0.8146728240000001	-0.061035156	0	0	3.9979980040000007	9.6385009	0.2560058606	0	-0.061035156	-0.061035156	-8.892016574000001	-0.6364257788	3.65944838	0	0.061035156	0	-0.3014648462	9.60739766	2.93569339	0	0	0	2.1102538940000004	9.67080072	0.6017333966	0	-0.061035156	0	1549639954.762
-9.299951080000001	-0.6675292932	-3.4453125000000004	0	0	0	2.7993163940000003	-8.80947284	-0.8134765380000001	-0.061035156	0	0	3.9979980040000007	9.6385009	0.2560058606	0	0	-0.061035156	-8.880053420000001	-0.6519775360000001	3.6331298920000004	0	0.061035156	0	-0.27395019960000005	9.60620108	2.9249266200000004	0	0.061035156	-0.061035156	2.045654254	9.69113768	0.5885742212	-0.061035156	-0.061035156	0	1549639954.802
-9.325073380000001	-0.6160888580000001	-3.5027344240000007	-0.061035156	-0.061035156	-0.061035156	2.8041014400000006	-8.82023912	-0.80390625	-0.061035156	-0.061035156	0	4.002783246	9.6552491	0.32539062500000004	0.061035156	0	-0.061035156	-8.866894568000001	-0.6244628600000001	3.649877896	-0.061035156	0	0	-0.3672607428	9.590649460000002	2.906982428	0	0	-0.061035156	2.0468505400000003	9.689941394000002	0.5646484424	-0.061035156	-0.061035156	-0.061035156	1549639954.842
-9.305932608	-0.6352294928000001	-3.4632567900000004	-0.061035156	-0.061035156	-0.061035156	2.783764676	-8.834594748	-0.783569339	-0.061035156	-0.061035156	0	4.036279254000001	9.67438948	0.35888672120000004	0	-0.061035156	-0.061035156	-8.859716754	-0.6256591459999999	3.6104003600000003	-0.061035156	0	0	-0.33615722840000006	9.60620108	2.918945288	0	0	-0.061035156	2.058813498	9.693530252	0.5813964856000001	0	-0.061035156	-0.061035156	1549639954.882
-9.285595746	-0.6555663939999999	-3.458471646	-0.061035156	0.061035156	-0.061035156	2.7729980040000006	-8.839379892	-0.7692138580000001	-0.061035156	-0.061035156	0.061035156	4.036279254000001	9.67438948	0.35888672120000004	0	0	-0.061035156	-8.859716754	-0.6256591459999999	3.6104003600000003	-0.061035156	0	0	-0.3732421924	9.600219748	2.910571286	0	0	-0.061035156	2.058813498	9.693530252	0.5813964856000001	0	-0.061035156	-0.061035156	1549639954.922
-9.325073380000001	-0.6747070288	-3.47163089	-0.061035156	0	-0.061035156	2.77419429	-8.870483426000002	-0.7225586060000001	-0.061035156	-0.061035156	0.12207031	4.0602050720000005	9.69592302	0.31223143000000003	0	-0.061035156	-0.061035156	-8.87646466	-0.6148925720000001	3.6235596040000004	0	0	0	-0.40434570680000004	9.594238220000001	2.8890380400000004	0	-0.061035156	-0.061035156	2.08513179	9.666015380000001	0.5790038940000001	0	0	0	1549639954.962
-9.2724366	-0.6675292932	-3.446508786	-0.061035156	0	-0.061035156	2.843579074	-8.8561277	-0.708203125	0	-0.061035156	0.061035156	4.0602050720000005	9.69592302	0.31223143000000003	0	-0.061035156	-0.061035156	-8.86928714	-0.611303714	3.609204074	0	0	0	-0.3373535144	9.636108426000002	2.910571286	0	0	-0.061035156	2.07915036	9.67917482	0.594555661	0	0	0	1549639955.002
-9.298754892	-0.660351538	-3.4632567900000004	0	0.12207031	-0.061035156	2.860327176	-8.851342752	-0.699829074	0	-0.061035156	0	4.088916034	9.69233426	0.2930908246	0	0	-0.061035156	-8.8561277	-0.5754150360000001	3.5960449280000004	0	0	0	-0.3373535144	9.636108426000002	2.910571286	0	0	-0.061035156	1.9978027160000003	9.6983152	0.571826178	-0.061035156	-0.061035156	-0.061035156	1549639955.042
-9.3322509	-0.6400146760000001	-3.543408246	-0.061035156	0	0	2.843579074	-8.847753894	-0.6890625	0	-0.061035156	0.061035156	4.064990216	9.651660340000001	0.288305661	0	-0.061035156	0	-8.865698380000001	-0.5526855432	3.6008300720000004	0	0	0	-0.3373535144	9.636108426000002	2.910571286	0	0	-0.061035156	2.064794928	9.683960160000002	0.613696286	0	0	0	1549639955.082
-9.317895468000001	-0.641210962	-3.4800048920000006	-0.061035156	0	0	2.872290036	-8.819042932	-0.7105957068000001	0.061035156	0	0.061035156	4.064990216	9.651660340000001	0.288305661	0	-0.061035156	0	-8.86928714	-0.5514892572000001	3.5972412140000003	0	0	0	-0.34931639400000003	9.616967752	2.8639160340000003	0	-0.061035156	0	2.0887207460000004	9.68515625	0.6292480432	-0.061035156	0	0	1549639955.122
-9.310717752	-0.6340332068000001	-3.494360324	-0.061035156	0.061035156	0	2.874682608	-8.80349092	-0.7393066100000001	0	0	0	4.06977536	9.683960160000002	0.25839844240000004	0	-0.061035156	0	-8.86928714	-0.5514892572000001	3.5972412140000003	0	0	0	-0.34931639400000003	9.667211960000001	2.85314946	0	0	0	2.0887207460000004	9.68515625	0.6292480432	-0.061035156	0	0	1549639955.162
-9.338232428000001	-0.643603534	-3.5182862400000006	-0.061035156	0	0	2.8734864200000003	-8.797509980000001	-0.7500732428000001	0	0	0	4.06140126	9.70429712	0.2811279254	0	-0.061035156	0	-8.86809056	-0.539526358	3.5924560700000003	0	0	0	-0.3756347644	9.66242662	2.845971646	0	-0.061035156	0	2.077954074	9.67558606	0.642407248	0	-0.061035156	0	1549639955.202
-9.29277356	-0.660351538	-3.5206787140000007	0	0	0	2.86870108	-8.792724640000001	-0.7476806610000001	0	0	-0.061035156	4.06140126	9.70429712	0.2811279254	0	-0.061035156	0	-8.86809056	-0.539526358	3.5924560700000003	0	0	0	-0.3529052716	9.6552491	2.85314946	0	-0.061035156	0	2.0576172120000003	9.7066893	0.5897705072	-0.061035156	-0.061035156	0	1549639955.242
-9.286792032000001	-0.6447998200000001	-3.52546376	-0.061035156	0	0	2.860327176	-8.791528060000001	-0.7500732428000001	0	0	-0.061035156	4.053027356	9.71147464	0.3014648462	0	0	0	-8.86809056	-0.539526358	3.5924560700000003	0	0	0	-0.3194091754	9.667211960000001	2.85314946	0	0	0	2.0935058900000003	9.68515625	0.6089111420000001	0	0	0	1549639955.282
-9.298754892	-0.6292480432	-3.5326415740000003	0	0	0	2.8268310700000003	-8.795117212000001	-0.745288089	0	0	-0.12207031	4.047045926	9.718652160000001	0.33017577880000004	-0.061035156	0	0	-8.875268570000001	-0.52995607	3.603222644	0	0	0	-0.34572753600000006	9.65405252	2.83879393	-0.061035156	0	0	2.082739218	9.680371106	0.619677716	0	0	0	1549639955.322
-9.30952176	-0.6280517572	-3.5302491000000003	0	0	0	2.78496106	-8.77597644	-0.732128894	0	0	-0.061035156	4.036279254000001	9.7150634	0.343334964	-0.061035156	-0.061035156	0	-8.875268570000001	-0.52995607	3.603222644	0	0	-0.061035156	-0.34094239200000004	9.656445288	2.860327176	-0.061035156	-0.061035156	0	2.076757788	9.69113768	0.5825927716	0	-0.061035156	0	1549639955.362
-9.30952176	-0.6304443390000001	-3.543408246	0	-0.061035156	0	2.7634277160000003	-8.79990216	-0.717773462	-0.061035156	0	-0.061035156	4.027905252	9.721044928000001	0.3349609424	-0.061035156	0	-0.061035156	-8.880053420000001	-0.5431152356000001	3.6283447480000004	0	0	-0.061035156	-0.308642572	9.657641574000001	2.8675048920000004	-0.061035156	-0.061035156	0	2.076757788	9.689941394000002	0.6220702880000001	0	-0.061035156	0	1549639955.402
-9.305932608	-0.5957519568	-3.5362304320000004	-0.061035156	-0.061035156	0	2.76821286	-8.813061600000001	-0.723754892	-0.061035156	0	-0.061035156	4.0494384000000005	9.67438948	0.2990722644	-0.061035156	0	-0.061035156	-8.871679712	-0.5502929712000001	3.643896466	0	0	-0.061035156	-0.31103514400000004	9.657641574000001	2.86870108	-0.061035156	0	0	2.076757788	9.68515625	0.6077148560000001	0	0	0	1549639955.442
-9.285595746	-0.5993408246	-3.50393071	0	-0.061035156	0	2.77419429	-8.813061600000001	-0.724951178	-0.061035156	0	-0.061035156	4.0494384000000005	9.67438948	0.2990722644	-0.061035156	-0.061035156	-0.061035156	-8.871679712	-0.553881839	3.6355224640000006	0	0	-0.061035156	-0.30505371400000003	9.640893570000001	2.874682608	-0.061035156	-0.061035156	0	2.0707763580000003	9.68515625	0.6256591459999999	0	-0.061035156	0	1549639955.482
-9.30952176	-0.56823732	-3.5290527160000003	-0.061035156	-0.061035156	0	2.7610351440000005	-8.81665036	-0.717773462	-0.061035156	0	-0.061035156	4.06379393	9.66003444	0.27514648560000005	-0.061035156	0	-0.061035156	-8.85732428	-0.5574707068000001	3.6367187500000004	0	0	-0.061035156	-0.287109375	9.62653804	2.87707518	-0.061035156	0	-0.061035156	2.135375998	9.67917482	0.5861816394	0	-0.061035156	0	1549639955.521
-9.341821580000001	-0.5526855432	-3.552978534	-0.061035156	-0.061035156	0	2.77180162	-8.823827880000001	-0.6974365020000001	-0.061035156	0	0	4.104467752000001	9.689941394000002	0.30744628600000007	-0.061035156	0	-0.061035156	-8.86091304	-0.5610595746000001	3.6427001800000003	0	0	-0.061035156	-0.31342773560000003	9.650463760000001	2.8830566100000006	-0.061035156	-0.061035156	-0.061035156	2.162890576	9.668408246	0.594555661	0	0	0	1549639955.565
-9.314306610000001	-0.569433606	-3.5302491000000003	-0.061035156	-0.12207031	0	2.807690396	-8.826220746	-0.7201660340000001	-0.061035156	0	0	4.104467752000001	9.689941394000002	0.30744628600000007	-0.061035156	-0.061035156	-0.061035156	-8.86809056	-0.573022464	3.6474853240000003	0	0	-0.061035156	-0.32060547120000005	9.65405252	2.9117675720000005	-0.061035156	-0.061035156	0	2.144946286	9.687548920000001	0.5873779254	0	-0.061035156	0	1549639955.601
-9.289184800000001	-0.571826178	-3.4883788940000002	-0.061035156	-0.061035156	-0.061035156	2.85314946	-8.84177266	-0.7058105432	-0.061035156	0	0	4.12241214	9.68515625	0.339746106	-0.061035156	0	-0.061035156	-8.917138580000001	-0.5849853534	3.6917480040000004	0	-0.061035156	-0.061035156	-0.285913089	9.615771760000001	2.9177491	-0.061035156	-0.061035156	-0.061035156	2.172460962	9.67438948	0.573022464	0	-0.061035156	0	1549639955.641
-9.303539840000001	-0.60651857	-3.4907714660000004	-0.061035156	-0.061035156	-0.061035156	2.86870108	-8.84177266	-0.7129882787999999	-0.061035156	-0.061035156	-0.061035156	4.088916034	9.67080072	0.37443847840000005	-0.061035156	-0.061035156	-0.061035156	-8.86809056	-0.5981445288	3.6211670320000002	0	0.061035156	-0.061035156	-0.20576172120000003	9.63491214	2.956030252	-0.061035156	0	-0.061035156	2.1341797120000003	9.676782248	0.57421875	0	0	0	1549639955.682
-9.31311052	-0.6053222644	-3.4967528960000003	-0.061035156	-0.061035156	0	2.866308606	-8.819042932	-0.6735107428000001	-0.061035156	0	0	4.104467752000001	9.66003444	0.416308606	-0.061035156	0	-0.061035156	-8.86928714	-0.5993408246	3.6008300720000004	0	0.061035156	-0.061035156	-0.25959472840000003	9.590649460000002	2.93330072	-0.061035156	0	0	2.107861322	9.67917482	0.5634521466	0	0	0	1549639955.721
-9.319091754	-0.56823732	-3.494360324	-0.061035156	-0.061035156	0	2.872290036	-8.847753894	-0.678295926	0	0	0	4.100878894	9.661230432000002	0.40554199280000003	-0.12207031	0	-0.061035156	-8.86928714	-0.5993408246	3.6008300720000004	0	0.061035156	-0.061035156	-0.32539062500000004	9.60620108	2.906982428	-0.061035156	0	0	2.142553714	9.677978240000002	0.539526358	0	0	0	1549639955.761
-9.29277356	-0.5802001800000001	-3.4812010800000004	-0.061035156	-0.061035156	0	2.8878417540000005	-8.85732428	-0.6711181610000001	0	0	-0.061035156	4.1415527160000005	9.66481929	0.3014648462	-0.12207031	0	-0.061035156	-8.890820288	-0.5825927716	3.6127929320000005	0	0	-0.061035156	-0.3026611322	9.631323380000001	2.940478534	-0.061035156	-0.061035156	0	2.1509277160000004	9.682763580000001	0.57421875	0	-0.061035156	0	1549639955.802
-9.2724366	-0.5909667932	-3.4620605040000005	0	0	0	2.895019568	-8.84057608	-0.6627441100000001	0	0	-0.061035156	4.1415527160000005	9.66481929	0.3014648462	-0.061035156	0	0	-8.890820288	-0.5825927716	3.6127929320000005	0	0.061035156	-0.061035156	-0.27873535340000005	9.61816394	2.9368896760000003	-0.061035156	0	0	2.165283246	9.6636232	0.5790038940000001	0	-0.061035156	0	1549639955.841
-9.31669928	-0.5861816394	-3.47402356	0	0	0	2.8316162140000003	-8.81186502	-0.669921875	0	0.061035156	-0.061035156	4.082934604	9.62893071	0.28471679320000004	-0.061035156	0	0	-8.89440944	-0.5969482428	3.5972412140000003	0	0.061035156	-0.061035156	-0.26318359620000004	9.58227536	2.918945288	-0.061035156	-0.061035156	0	2.173657248	9.667211960000001	0.5526855432	-0.061035156	-0.061035156	0	1549639955.881
-9.35258786	-0.5670410144	-3.4967528960000003	-0.061035156	-0.061035156	0	2.834008786	-8.826220746	-0.687866214	0	0.061035156	0	4.023120108	9.646875000000001	0.2895019568	0	0	0	-8.8979982	-0.569433606	3.584082068	0	0.12207031	-0.061035156	-0.2536132788	9.58586412	2.940478534	0	0	0	2.14973143	9.656445288	0.60651857	-0.061035156	-0.061035156	0	1549639955.922
-9.34780252	-0.5574707068000001	-3.5182862400000006	-0.061035156	-0.061035156	0	2.85314946	-8.846557608000001	-0.707006839	0	0.061035156	0	4.023120108	9.646875000000001	0.2895019568	0	0	-0.061035156	-8.907568390000002	-0.569433606	3.575707968	0	0.12207031	-0.061035156	-0.2930908246	9.64208966	2.9225341460000003	0	0	0	2.1796386780000003	9.673193390000002	0.5849853534	-0.061035156	-0.061035156	0	1549639955.961
-9.325073380000001	-0.5275634784000001	-3.4967528960000003	-0.061035156	-0.061035156	-0.061035156	2.8411866	-8.86210962	-0.6842773560000001	0	0	-0.061035156	4.047045926	9.69592302	0.32658691100000004	0	0	-0.061035156	-8.901586960000001	-0.56823732	3.5338378600000007	0	0.061035156	0	-0.3158203076	9.644482428000002	2.9237304320000006	0	-0.061035156	0	2.177246106	9.681567392	0.5861816394	-0.061035156	-0.061035156	0	1549639956.001
-9.293969748	-0.553881839	-3.4548827880000004	-0.061035156	-0.061035156	-0.061035156	2.810082968	-8.81186502	-0.642407248	0	0	-0.061035156	4.056616214000001	9.67558606	0.3947753894	0	-0.061035156	0	-8.90876448	-0.5790038940000001	3.4979492800000003	0	0.061035156	-0.061035156	-0.27873535340000005	9.613378894	2.92971196	0	-0.061035156	-0.061035156	2.186816394	9.661230432000002	0.5562744110000001	-0.061035156	-0.061035156	0	1549639956.041
-9.319091754	-0.5610595746000001	-3.4788086060000003	-0.061035156	0	0	2.7993163940000003	-8.774780252000001	-0.647192392	0	0	0	4.053027356	9.67438948	0.424682608	-0.061035156	0	-0.061035156	-8.924316394	-0.5778076080000001	3.5111084260000003	0	0.061035156	-0.061035156	-0.2392578076	9.624145468	2.9261230040000004	-0.061035156	-0.061035156	0	2.23227536	9.650463760000001	0.5754150360000001	0	-0.061035156	0	1549639956.081
-9.34541034	-0.5490966754000001	-3.484790036	-0.061035156	-0.061035156	0	2.810082968	-8.798706070000001	-0.702221646	0	0.061035156	0	4.06977536	9.70429712	0.42109375000000004	-0.061035156	0	-0.061035156	-8.918335160000002	-0.5825927716	3.5015380400000002	0	0.061035156	-0.061035156	-0.24763183900000002	9.637304712	2.9416748200000002	-0.061035156	0	-0.061035156	2.23227536	9.650463760000001	0.5754150360000001	0	-0.061035156	0	1549639956.121
-9.33464357	-0.569433606	-3.47402356	0	-0.061035156	0	2.8483641200000003	-8.813061600000001	-0.7273437500000001	0	0	0	4.085327176000001	9.6636232	0.3959716754	-0.061035156	0	-0.061035156	-8.917138580000001	-0.5885742212	3.4919677520000003	0	0.061035156	-0.061035156	-0.2930908246	9.61816394	2.92971196	-0.061035156	-0.061035156	-0.061035156	2.1473388580000004	9.687548920000001	0.5598632788000001	-0.061035156	-0.061035156	0	1549639956.161
-9.30234375	-0.5586669928	-3.4429199280000002	0	-0.061035156	0	2.8352050720000004	-8.81186502	-0.735717752	0	0	-0.061035156	4.085327176000001	9.6636232	0.3959716754	-0.061035156	-0.061035156	-0.061035156	-8.900390380000001	-0.570629892	3.4632567900000004	0	0	0	-0.2895019568	9.58586412	2.9081787140000004	-0.061035156	-0.061035156	0	2.177246106	9.66003444	0.5802001800000001	0	-0.061035156	0	1549639956.201
-9.29277356	-0.5203857428	-3.4237792540000007	0	0	0	2.816064496	-8.76879892	-0.734521466	0	0	-0.061035156	4.075756790000001	9.636108426000002	0.3517089856000001	-0.12207031	-0.061035156	-0.061035156	-8.915942392	-0.57421875	3.4548827880000004	0	0	0	-0.2835205072	9.573901260000001	2.918945288	-0.061035156	-0.061035156	0	2.245434604	9.645678420000001	0.5957519568	0	-0.061035156	0	1549639956.241
-9.331054712	-0.5036376800000001	-3.4680420320000005	0	0	0	2.8088867800000004	-8.753247300000002	-0.699829074	-0.061035156	0	-0.061035156	4.078149460000001	9.637304712	0.2763427716	-0.061035156	-0.061035156	0	-8.936279254	-0.5981445288	3.4800048920000006	0	-0.061035156	0	-0.2990722644	9.581079074	2.9416748200000002	-0.061035156	-0.061035156	0	2.215527356	9.651660340000001	0.5754150360000001	-0.061035156	0	0	1549639956.281
-9.31669928	-0.5550781250000001	-3.4417237400000005	0	-0.061035156	0	2.802905252	-8.781957968	-0.686669928	-0.061035156	0	0	4.078149460000001	9.637304712	0.2763427716	-0.061035156	-0.061035156	0	-8.92910144	-0.5993408246	3.4823974640000004	0	0	0	-0.2811279254	9.60620108	2.9368896760000003	-0.061035156	-0.061035156	0	2.19638678	9.668408246	0.5802001800000001	-0.061035156	-0.061035156	0	1549639956.321
-9.31669928	-0.5574707068000001	-3.452490216	0	0	0	2.8268310700000003	-8.79990216	-0.7141846040000002	-0.061035156	-0.061035156	-0.061035156	4.0661866	9.625341754	0.27993163940000004	0	-0.061035156	0	-8.92910144	-0.5993408246	3.4823974640000004	0	-0.061035156	-0.061035156	-0.24165038940000003	9.594238220000001	2.951245108	0	0	0	2.19638678	9.668408246	0.5802001800000001	-0.061035156	-0.061035156	0	1549639956.361
-9.32028804	-0.5323486420000001	-3.4500976440000004	-0.061035156	-0.061035156	0	2.834008786	-8.79990216	-0.716577176	-0.061035156	-0.061035156	-0.061035156	4.047045926	9.605004892	0.32778320680000006	0	0	-0.061035156	-8.917138580000001	-0.5813964856000001	3.50393071	0	-0.061035156	0	-0.24165038940000003	9.559545926	2.9273192900000002	0	0	-0.061035156	2.192797824	9.6636232	0.5897705072	-0.061035156	-0.061035156	0	1549639956.401
-9.32148462	-0.5227783246000001	-3.4429199280000002	-0.061035156	-0.061035156	-0.061035156	2.825634784	-8.795117212000001	-0.6986327880000001	-0.061035156	-0.061035156	-0.061035156	4.047045926	9.62294928	0.37204589660000004	0	-0.061035156	-0.061035156	-8.947045926000001	-0.593359375	3.561352536	0	-0.061035156	0	-0.27993163940000004	9.560742212000001	2.940478534	0	0	-0.061035156	2.201171924	9.661230432000002	0.5885742212	-0.061035156	-0.061035156	0	1549639956.441
-9.319091754	-0.5490966754000001	-3.4560790740000003	0	0	-0.061035156	2.795727536	-8.80947284	-0.6962402160000001	-0.061035156	-0.061035156	-0.061035156	4.0494384000000005	9.67438948	0.3505126800000001	0	-0.061035156	0	-8.907568390000002	-0.5981445288	3.5087158540000005	0	-0.12207031	0	-0.25959472840000003	9.632519568000001	2.9799560700000005	0	-0.061035156	-0.061035156	2.183227536	9.65883786	0.5885742212	-0.061035156	-0.061035156	0	1549639956.481
-9.343017572	-0.5479003894	-3.4572753600000006	0	-0.061035156	0	2.8017089660000005	-8.819042932	-0.65676268	-0.061035156	-0.061035156	0	4.08173822	9.709082068	0.3971679712	0	-0.061035156	-0.061035156	-8.89919429	-0.5885742212	3.5111084260000003	0	-0.061035156	0	-0.25959472840000003	9.632519568000001	2.9799560700000005	0	-0.061035156	-0.061035156	2.180834964	9.68515625	0.571826178	-0.061035156	-0.12207031	-0.061035156	1549639956.521
-9.341821580000001	-0.5562744110000001	-3.47163089	-0.061035156	-0.061035156	-0.061035156	2.8136719240000003	-8.839379892	-0.6555663939999999	-0.061035156	0	0	4.047045926	9.687548920000001	0.46535643000000004	-0.061035156	-0.061035156	-0.061035156	-8.91235324	-0.5790038940000001	3.5266601440000005	0	-0.061035156	0	-0.25959472840000003	9.632519568000001	2.9799560700000005	0	-0.061035156	-0.061035156	2.217919928	9.6636232	0.576611322	0	0	-0.061035156	1549639956.561
-9.32028804	-0.5670410144	-3.4536866	0	-0.061035156	0	2.83640126	-8.829809800000001	-0.642407248	-0.061035156	0	0	4.05422374	9.69233426	0.45100097840000003	-0.061035156	-0.12207031	-0.061035156	-8.91235324	-0.5790038940000001	3.5266601440000005	0	-0.12207031	0	-0.26796875000000003	9.60739766	2.94765625	0	-0.061035156	0	2.217919928	9.6636232	0.576611322	0	0	-0.061035156	1549639956.601
-9.3155027	-0.5598632788000001	-3.42736821	0	0	0	2.8639160340000003	-8.83220198	-0.6555663939999999	-0.061035156	0	0	4.097290036	9.688745108	0.40314941100000007	-0.061035156	-0.061035156	-0.061035156	-8.91953125	-0.5825927716	3.56613768	0	-0.061035156	0	-0.25839844240000004	9.62773462	2.9679932100000004	0	0	-0.061035156	2.256201178	9.651660340000001	0.6160888580000001	-0.061035156	0	0	1549639956.641
-9.32866214	-0.553881839	-3.435742212	0	0	0	2.8471679320000005	-8.819042932	-0.6531738220000001	-0.061035156	0	0	4.078149460000001	9.666015380000001	0.34453125	-0.061035156	-0.061035156	-0.061035156	-8.884838760000001	-0.5873779254	3.5589599640000005	0	-0.061035156	-0.061035156	-0.28471679320000004	9.61936052	2.948852536	0	-0.061035156	-0.061035156	2.2167236420000003	9.650463760000001	0.5885742212	-0.061035156	0	0	1549639956.681
-9.340625000000001	-0.52995607	-3.4620605040000005	0	-0.061035156	0	2.872290036	-8.798706070000001	-0.6663330072	0	0	0	4.064990216	9.646875000000001	0.3349609424	-0.061035156	-0.061035156	-0.061035156	-8.8896241	-0.6017333966	3.56613768	0	-0.061035156	0	-0.27514648560000005	9.590649460000002	2.9225341460000003	0	-0.061035156	-0.061035156	2.2107422120000004	9.666015380000001	0.5993408246	-0.061035156	0	0	1549639956.721
-9.32746556	-0.5215820288	-3.4453125000000004	0	-0.061035156	0	2.89382338	-8.81665036	-0.7058105432	0	-0.061035156	0	4.07336412	9.649267572	0.3002685504	-0.061035156	-0.061035156	-0.061035156	-8.8896241	-0.6017333966	3.56613768	0	-0.061035156	0	-0.270361322	9.603808606000001	2.942871106	0	-0.061035156	-0.061035156	2.233471646	9.6552491	0.5598632788000001	0	-0.061035156	0	1549639956.761
-9.326269568	-0.515600589	-3.430957068	-0.061035156	0	0	2.8878417540000005	-8.8046875	-0.7369140380000001	0	-0.061035156	0	4.082934604	9.671997300000001	0.31701660340000004	0	-0.061035156	-0.061035156	-8.87407248	-0.611303714	3.5960449280000004	0	-0.061035156	0	-0.26318359620000004	9.630126800000001	2.9500489200000004	0	-0.061035156	-0.061035156	2.24423822	9.649267572	0.5981445288	-0.061035156	0	0	1549639956.801
-9.346606430000001	-0.5371337860000001	-3.4536866	-0.061035156	-0.061035156	-0.061035156	2.866308606	-8.808276260000001	-0.734521466	-0.061035156	-0.061035156	-0.061035156	4.08413089	9.66003444	0.34453125	0	-0.061035156	-0.061035156	-8.87407248	-0.611303714	3.5960449280000004	0	-0.061035156	-0.061035156	-0.2978759784	9.60859375	2.9440673920000004	0	-0.061035156	-0.061035156	2.24423822	9.649267572	0.5981445288	-0.061035156	0	0	1549639956.841
-9.3322509	-0.5610595746000001	-3.434545926	0	-0.061035156	-0.061035156	2.8495605040000003	-8.808276260000001	-0.724951178	-0.061035156	0	-0.061035156	4.06977536	9.668408246	0.3732421924	0	-0.061035156	-0.061035156	-8.87646466	-0.6017333966	3.5888672120000003	0	-0.061035156	0	-0.27275390380000003	9.614575180000001	2.9392822480000005	0	-0.061035156	-0.061035156	2.2167236420000003	9.667211960000001	0.56823732	0	0	-0.061035156	1549639956.881
-9.32148462	-0.5467041034000001	-3.4261719240000006	0	-0.061035156	-0.061035156	2.86152356	-8.826220746	-0.71538089	-0.061035156	0	-0.061035156	4.078149460000001	9.667211960000001	0.3947753894	0	-0.061035156	-0.061035156	-8.8896241	-0.6208740020000001	3.60441893	0	-0.061035156	0	-0.22968750000000002	9.614575180000001	2.942871106	0	0	-0.061035156	2.231079074	9.648071580000002	0.593359375	0	0	-0.061035156	1549639956.921
-9.329858426000001	-0.5335449280000001	-3.4453125000000004	0	0	-0.061035156	2.834008786	-8.83698732	-0.7129882787999999	-0.061035156	0	-0.061035156	4.10566394	9.669604532000001	0.3828125	0	-0.061035156	-0.061035156	-8.87646466	-0.6017333966	3.6056152160000003	0	0	0	-0.27514648560000005	9.610986420000001	2.9273192900000002	0	-0.061035156	-0.061035156	2.2203125000000004	9.65405252	0.5754150360000001	0	-0.061035156	0	1549639956.96
-9.33464357	-0.5467041034000001	-3.44890126	-0.061035156	-0.061035156	-0.061035156	2.816064496	-8.83579074	-0.6962402160000001	-0.061035156	0	-0.061035156	4.1140380400000005	9.67558606	0.387597644	0	-0.061035156	-0.061035156	-8.87646466	-0.6017333966	3.6056152160000003	0	-0.061035156	0	-0.27514648560000005	9.610986420000001	2.9273192900000002	0	-0.061035156	-0.061035156	2.213134784	9.666015380000001	0.573022464	-0.061035156	-0.061035156	-0.061035156	1549639957.001
-9.30952176	-0.5598632788000001	-3.4010498200000003	0	0	0	2.8124755400000003	-8.838183606000001	-0.6962402160000001	-0.061035156	0	0	4.106860324	9.667211960000001	0.33854982	-0.061035156	-0.061035156	0	-8.86330571	-0.5993408246	3.5900634000000005	0	-0.061035156	0	-0.27514648560000005	9.610986420000001	2.9273192900000002	0	-0.061035156	-0.061035156	2.239453076	9.648071580000002	0.6017333966	0	0	0	1549639957.04
-9.33464357	-0.534741214	-3.4166014400000004	0	0	0	2.810082968	-8.81784694	-0.708203125	-0.061035156	0	0	4.08413089	9.64208966	0.33017577880000004	0	-0.061035156	0	-8.86330571	-0.5993408246	3.5900634000000005	0	-0.061035156	0	-0.29667969240000003	9.60261232	2.9117675720000005	0	-0.061035156	0	2.239453076	9.648071580000002	0.6017333966	0	0	0	1549639957.08
-9.36933606	-0.5371337860000001	-3.475219748	0	-0.061035156	0	2.8124755400000003	-8.82023912	-0.7105957068000001	0	0	0	4.06379393	9.63969748	0.308642572	0	-0.061035156	0	-8.864501800000001	-0.6053222644	3.6151855040000007	0	-0.061035156	0	-0.2930908246	9.616967752	2.9165527160000004	0	-0.061035156	0	2.2203125000000004	9.671997300000001	0.5670410144	-0.061035156	0	0	1549639957.121
-9.34780252	-0.5586669928	-3.4560790740000003	0	-0.061035156	0	2.8268310700000003	-8.834594748	-0.745288089	0	-0.061035156	0	4.074560504000001	9.66003444	0.31223143000000003	0	-0.061035156	0	-8.86091304	-0.5957519568	3.6104003600000003	0	-0.061035156	0	-0.308642572	9.632519568000001	2.9045898560000003	0	-0.061035156	0	2.19399411	9.671997300000001	0.5754150360000001	-0.061035156	0	0	1549639957.16
-9.30832518	-0.538330072	-3.4369384000000003	-0.061035156	-0.061035156	0	2.8447753600000003	-8.829809800000001	-0.763232428	0	-0.061035156	0	4.079345746	9.67080072	0.33017577880000004	0	-0.061035156	0	-8.86091304	-0.5873779254	3.625952176	0	-0.12207031	0	-0.32539062500000004	9.625341754	2.886645468	0	-0.061035156	0	2.19399411	9.671997300000001	0.5754150360000001	0	-0.061035156	-0.061035156	1549639957.2
-9.31191394	-0.5108154254	-3.4142089660000003	-0.061035156	0	0	2.8447753600000003	-8.81066893	-0.7560547120000001	0	-0.061035156	-0.061035156	4.08652356	9.657641574000001	0.3517089856000001	0	-0.061035156	0	-8.86330571	-0.576611322	3.640307608	0	-0.061035156	0	-0.2954833966	9.593042032000001	2.8734864200000003	0	-0.061035156	0	2.2573974640000003	9.6385009	0.6148925720000001	-0.061035156	0	0	1549639957.241
-9.34421376	-0.5239746106000001	-3.4560790740000003	-0.061035156	0	-0.061035156	2.8447753600000003	-8.783154254000001	-0.734521466	0	-0.061035156	-0.061035156	4.076953076	9.64208966	0.33256836060000006	-0.061035156	-0.061035156	0	-8.878857428000002	-0.5993408246	3.694140576	0	-0.12207031	0	-0.288305661	9.60141574	2.874682608	0	-0.061035156	0	2.213134784	9.651660340000001	0.5754150360000001	0	-0.061035156	-0.061035156	1549639957.28
-9.335839660000001	-0.56823732	-3.4500976440000004	0	0	-0.061035156	2.8579346040000004	-8.807080072	-0.724951178	-0.061035156	0	0	4.078149460000001	9.686352340000001	0.29667969240000003	0	-0.061035156	0	-8.859716754	-0.6041259784	3.6642334260000005	0	0	0	-0.24404297120000001	9.671997300000001	2.9273192900000002	0	-0.061035156	-0.061035156	2.222705072	9.66242662	0.592163089	0	-0.061035156	-0.061035156	1549639957.32
-9.30234375	-0.5467041034000001	-3.42497554	0	0.061035156	0	2.872290036	-8.85493161	-0.6926513580000001	-0.061035156	0	-0.061035156	4.078149460000001	9.68515625	0.32658691100000004	0	0	-0.061035156	-8.859716754	-0.6041259784	3.6642334260000005	0	-0.061035156	0	-0.23566894960000004	9.63969748	2.906982428	0	0	-0.061035156	2.19399411	9.651660340000001	0.6077148560000001	0	-0.061035156	-0.061035156	1549639957.36
-9.343017572	-0.5431152356000001	-3.458471646	-0.061035156	0	-0.061035156	2.85673822	-8.828613220000001	-0.6890625	0	-0.061035156	-0.061035156	4.067382788000001	9.65285643	0.3517089856000001	0	-0.061035156	-0.061035156	-8.844164840000001	-0.5849853534	3.676196286	0	0	0	-0.2811279254	9.612182608000001	2.8639160340000003	0	-0.061035156	-0.061035156	2.1880126800000004	9.661230432000002	0.5778076080000001	0	-0.061035156	-0.061035156	1549639957.4
-9.340625000000001	-0.5479003894	-3.458471646	-0.061035156	-0.061035156	-0.061035156	2.819653354	-8.823827880000001	-0.6986327880000001	0	-0.061035156	-0.061035156	4.104467752000001	9.677978240000002	0.32658691100000004	-0.061035156	-0.061035156	-0.061035156	-8.848950180000001	-0.5550781250000001	3.6773925720000005	0	-0.061035156	0	-0.25839844240000004	9.66003444	2.8734864200000003	0	-0.061035156	0	2.2035644960000003	9.65405252	0.5825927716	0	-0.061035156	-0.061035156	1549639957.44
-9.304736420000001	-0.5598632788000001	-3.428564496	0	0	0	2.805297824	-8.82263179	-0.7034179712000002	0	0	-0.061035156	4.1606933900000005	9.681567392	0.309838858	0	-0.061035156	-0.061035156	-8.848950180000001	-0.5550781250000001	3.6773925720000005	0	-0.061035156	0	-0.270361322	9.66481929	2.8854492800000004	0	0	-0.061035156	2.2239013580000004	9.66242662	0.5825927716	0	0	-0.061035156	1549639957.48
-9.31191394	-0.5443115216000001	-3.4429199280000002	0	0	-0.061035156	2.8017089660000005	-8.81066893	-0.7213623200000001	0	0	0	4.130786240000001	9.661230432000002	0.31342773560000003	0	-0.061035156	0	-8.848950180000001	-0.5550781250000001	3.6773925720000005	0	-0.061035156	0	-0.2524169928	9.62055661	2.85314946	0	-0.061035156	-0.061035156	2.2286865020000004	9.637304712	0.6077148560000001	0	-0.061035156	-0.061035156	1549639957.52
-9.3657473	-0.57421875	-3.4979492800000003	-0.061035156	-0.12207031	-0.061035156	2.825634784	-8.786743210000001	-0.7105957068000001	0	0	0	4.097290036	9.630126800000001	0.3026611322	-0.061035156	-0.061035156	-0.061035156	-8.83698732	-0.5502929712000001	3.6750000000000003	0	0	0	-0.22490234620000002	9.60141574	2.86152356	0	0	-0.061035156	2.2286865020000004	9.637304712	0.6077148560000001	0	-0.061035156	-0.061035156	1549639957.56
-9.310717752	-0.573022464	-3.40942392	0	-0.24414062	-0.061035156	2.8328125	-8.802294928000002	-0.7309326080000002	-0.061035156	0	0	4.093701080000001	9.648071580000002	0.2572021466	0	-0.061035156	-0.061035156	-8.828613220000001	-0.5502929712000001	3.7061035340000004	0	0	0	-0.23686523560000003	9.62773462	2.87707518	0	0	-0.061035156	2.2167236420000003	9.61936052	0.5825927716	0	-0.061035156	-0.061035156	1549639957.6
-9.317895468000001	-0.4821044928	-3.4142089660000003	-0.061035156	-0.061035156	-0.12207031	2.85075679	-8.787939300000001	-0.740502896	-0.061035156	-0.061035156	0	4.088916034	9.632519568000001	0.2607910144	0	-0.061035156	-0.061035156	-8.85253894	-0.6089111420000001	3.7742920320000004	0	-0.061035156	0	-0.27275390380000003	9.60141574	2.872290036	0	-0.061035156	-0.061035156	2.3160155760000003	9.584667932	0.660351538	0	0.061035156	0.061035156	1549639957.64
-9.4171875	-0.5060302716	-3.420190396	0	-0.30517578	-0.18310547	2.8483641200000003	-8.789135880000002	-0.765625	-0.061035156	-0.061035156	0	4.06379393	9.63969748	0.2643798822	0	-0.061035156	-0.061035156	-8.82023912	-0.663940396	3.770703076	0	0.061035156	0	-0.2823242212	9.62055661	2.9273192900000002	0	-0.061035156	-0.061035156	2.229882788	9.676782248	0.5909667932	0	0.061035156	0.061035156	1549639957.68
-9.35976538	-0.5622558606000001	-3.24433606	0	-0.24414062	-0.18310547	2.8675048920000004	-8.81784694	-0.7728027160000001	-0.061035156	0	0.061035156	4.03747554	9.616967752	0.3002685504	0.061035156	-0.12207031	-0.061035156	-8.82023912	-0.663940396	3.770703076	0	0	0	-0.24643554320000002	9.590649460000002	2.9990966460000004	0.061035156	-0.061035156	-0.12207031	2.245434604	9.61816394	0.5873779254	-0.061035156	0	0.061035156	1549639957.72
-9.431542932000001	-0.5802001800000001	-3.152221646	0.061035156	-0.18310547	-0.24414062	2.9010009000000005	-8.838183606000001	-0.7716064300000001	-0.061035156	-0.061035156	0.061035156	4.003979532000001	9.615771760000001	0.35888672120000004	0.12207031	-0.061035156	-0.061035156	-8.878857428000002	-0.7141846040000002	3.8664062500000003	0	0.061035156	0	-0.19020996400000004	9.555957068	3.0409667540000003	0.061035156	-0.061035156	-0.18310547	2.304052716	9.63969748	0.678295926	-0.061035156	0.061035156	0.061035156	1549639957.76
-9.426757788000002	-0.571826178	-3.1187255400000002	0	-0.18310547	-0.30517578	2.93808606	-8.865698380000001	-0.7991211060000001	0	-0.061035156	0	3.968090854	9.65405252	0.40793457460000004	0.061035156	-0.12207031	-0.12207031	-8.884838760000001	-0.7883544928000001	3.9034912140000007	0	0.061035156	0	-0.230883786	9.575097840000002	3.069677716	0.061035156	-0.061035156	-0.18310547	2.256201178	9.632519568000001	0.6962402160000001	-0.061035156	0.061035156	0.061035156	1549639957.8
-9.43034694	-0.6890625	-3.0050780759999998	0	-0.30517578	-0.4272461	2.9620117800000005	-8.87766124	-0.839794928	-0.061035156	0	0.061035156	3.93339856	9.69113768	0.4474121106000001	0.12207031	-0.18310547	-0.12207031	-8.88723143	-0.846972644	3.887939496	0.061035156	0.12207031	0	-0.309838858	9.58347194	3.17495108	0.061035156	-0.12207031	-0.24414062	2.4165038940000003	9.58825679	0.723754892	0.061035156	0	0.061035156	1549639957.844
-9.262865920000001	-0.9055908540000002	-2.775390576	0.061035156	-0.36621094	-0.48828125	2.9907226440000003	-8.88723143	-0.88046875	-0.061035156	0	0.18310547	3.88674321	9.648071580000002	0.5120117212	0.12207031	-0.24414062	-0.061035156	-8.88723143	-0.846972644	3.887939496	0.12207031	0.24414062	0.061035156	-0.40793457460000004	9.46503894	3.234765576	0.12207031	-0.12207031	-0.30517578	2.74428714	9.4686277	0.878076178	0	0.18310547	0.30517578	1549639957.881
-9.043945288000002	-0.9271240020000001	-2.39138179	0.24414062	-0.24414062	-0.36621094	3.019433606	-8.871679712	-0.8517577880000001	-0.061035156	0.12207031	0.30517578	3.8089844240000006	9.56672374	0.57421875	0.12207031	-0.36621094	-0.061035156	-8.833398560000001	-0.9175537140000001	3.77548822	0.24414062	0.4272461	0.061035156	-0.5227783246000001	9.33464357	3.2072509000000005	0.12207031	-0.12207031	-0.30517578	3.15461412	9.2724366	1.207055661	0	0.18310547	0.30517578	1549639957.92
-9.157592752000001	-0.7799804712000001	-2.1437500000000003	0.30517578	0.12207031	-0.30517578	3.0397704680000004	-8.6264402	-0.8194580072000001	0	0.24414062	0.4272461	3.7515625000000004	9.521264480000001	0.643603534	0.061035156	-0.6713867	0.061035156	-8.75444339	-0.9390869110000001	3.60441893	0.30517578	0.48828125	0	-0.764428714	9.19467752	3.2299804320000005	0.18310547	-0.24414062	-0.36621094	3.12111821	9.122900360000001	1.297973642	-0.12207031	0.4272461	0.9765625	1549639957.96
-9.58347194	-0.611303714	-2.191601538	0.36621094	0.36621094	-0.24414062	2.981152356	-8.424267572	-0.8828613220000001	0.12207031	0.18310547	0.4272461	3.6833741	9.52963858	0.6376221040000001	0	-0.91552734	0.30517578	-8.74367662	-1.0515380890000001	3.475219748	0.36621094	0.48828125	-0.061035156	-0.835009784	9.207836960000002	3.33046875	0.24414062	-0.4272461	-0.4272461	2.3483153960000003	9.33942842	1.119726538	-0.30517578	0.7324219	1.0986328	1549639958.0
-10.33354532	-0.663940396	-2.5492920320000003	0.24414062	-0.061035156	-0.4272461	2.851953076	-8.565429712	-1.025219748	0.18310547	-0.061035156	0.36621094	3.6139891200000003	9.729418930000001	0.5203857428	0.061035156	-0.9765625	0.24414062	-8.9410643	-1.239355432	3.561352536	0.30517578	0.5493164	-0.061035156	-0.73332518	9.55117212	3.5481933900000002	0.30517578	-0.4272461	-0.48828125	1.52526857	9.75214856	1.2022705072	-0.30517578	0.7324219	1.0986328	1549639958.04
-10.44121106	-0.7871582068	-2.6760987400000005	0.4272461	-0.61035156	-0.24414062	2.72036142	-9.072656250000001	-1.156811502	0.18310547	-0.061035156	0.36621094	3.6367187500000004	10.160083360000002	0.41870117800000006	0.24414062	-0.6713867	-0.061035156	-9.19348143	-1.32189946	3.7037110600000003	0.30517578	0.6713867	-0.061035156	-0.5550781250000001	10.14213858	3.6068116	0.30517578	-0.30517578	-0.48828125	1.341040036	10.1241938	0.8314209260000001	0.24414062	-0.36621094	-0.12207031	1549639958.08
-9.9100589	-0.3804199280000001	-2.5385253600000004	0.4272461	0	-0.18310547	2.74428714	-9.631323380000001	-1.2154297120000002	0.48828125	-0.9765625	0.24414062	3.87238768	10.43403354	0.515600589	0.48828125	-0.12207031	-0.4272461	-9.176733426	-1.2549072479999999	3.575707968	0.24414062	0.48828125	-0.12207031	-0.5670410144	10.39934056	3.4835937500000003	0.18310547	0	-0.36621094	1.7286376800000003	10.126586960000001	0.984545926	0.24414062	-0.061035156	-0.5493164	1549639958.12
-9.35378444	-0.03947753894	-3.1558105040000006	0.12207031	0.24414062	-0.6713867	2.751464856	-9.475805710000001	-1.1675781250000001	0.48828125	-1.159668	-0.061035156	4.245629892	10.35029254	0.7105957068000001	0.48828125	0.18310547	-0.4272461	-9.030786240000001	-1.09819339	3.4704346040000003	0.061035156	0.24414062	-0.12207031	-0.4904785144	10.18999002	3.2814209260000005	0	-0.12207031	-0.4272461	1.3972655760000001	10.03686502	0.25839844240000004	0.24414062	-0.061035156	-0.5493164	1549639958.16
-8.30942392	-0.5802001800000001	-3.8640135800000004	-0.30517578	0.12207031	-0.91552734	2.6772949280000002	-8.920727340000001	-0.9594238220000001	0.4272461	-1.0375977	-0.30517578	4.6427978240000005	10.05002446	0.8924316100000002	0.36621094	0.48828125	-0.36621094	-8.740087860000001	-1.002490216	3.5242675720000003	-0.18310547	0.18310547	-0.061035156	-0.03349609424	9.861010880000002	2.94765625	-0.12207031	-0.12207031	-0.48828125	2.336352536	9.56911592	-0.001196289038	1.5258789	-0.91552734	-2.0751953	1549639958.2
-8.67070288	-1.0240234620000002	-3.96569838	0.061035156	0.8544922	-0.48828125	2.4751221040000004	-8.40153804	-0.735717752	0.5493164	-1.159668	-0.61035156	4.87128894	9.301147660000002	0.8529540740000001	0.24414062	0.18310547	-0.30517578	-8.9326902	-0.8433837860000001	3.325683606	-0.8544922	-0.12207031	0.061035156	0.885253894	9.29157698	2.646191394	-0.12207031	0.061035156	-0.8544922	3.75754393	9.10615216	-0.26677246400000004	1.4648438	0.79345703	-1.5258789	1549639958.24
-9.363354532	-0.48569336060000007	-4.47292482	-0.12207031	0.8544922	-0.12207031	2.215527356	-8.407519568	-0.702221646	0.7324219	-1.7700195	-0.8544922	5.21940944	8.943457068	0.48090820680000007	-0.061035156	0.30517578	-0.61035156	-9.220996106000001	-0.423486322	4.329370108	-0.9765625	1.7089844	0.30517578	1.5109130400000002	9.572705072	2.451196286	-0.061035156	0.7324219	-0.79345703	3.75754393	9.10615216	-0.26677246400000004	1.4648438	0.79345703	-1.5258789	1549639958.28
-9.58586412	0.1495361322	-4.955029254	-0.7324219	0	-0.36621094	2.042065396	-9.066674820000001	-0.678295926	0.6713867	-1.953125	-0.61035156	5.711084260000001	9.07504892	0.1196289038	-0.061035156	0.79345703	-1.4038086	-8.67070288	0.06340332068	3.61638179	-1.2207031	-0.8544922	0.24414062	1.3015625000000002	9.992602340000001	2.140161142	-0.061035156	1.4038086	-0.18310547	2.860327176	9.73659694	-0.7464843750000001	0.30517578	-0.91552734	-1.2817383	1549639958.32
-8.97097194	0.2344726538	-4.476513580000001	-0.91552734	-0.91552734	-0.79345703	2.076757788	-9.307128894	-0.4091308606000001	0.4272461	-1.6479492	0.12207031	6.308032248	9.064282248	-0.11843261780000001	-0.061035156	1.2207031	-1.4648438	-8.756836060000001	0.07775878600000001	4.4155028960000005	-0.91552734	0.9765625	0.36621094	0.7907471040000001	9.645678420000001	2.24423822	0.12207031	1.4648438	0	3.44890126	9.38129892	-0.869702176	0.48828125	0.18310547	-1.0986328	1549639958.36
-8.228076080000001	-0.07177734424	-3.3986572480000006	-0.6713867	-0.30517578	-0.79345703	2.0671875	-8.517577880000001	0.154321286	0	-1.5258789	0.61035156	6.415698380000001	8.408715560000001	-0.2775390576	0.061035156	0.8544922	-0.4272461	-8.09528804	0.153125	3.9226317900000005	-1.0986328	0.24414062	0.48828125	0.40075683900000003	8.777173020000001	2.19997554	0.061035156	1.4038086	-0.18310547	3.04455571	9.24492212	-0.4378417932	0.48828125	0.18310547	-1.0986328	1549639958.399
-8.5498777	-0.3959716754	-3.2993652160000004	-0.36621094	0.4272461	-0.48828125	2.154516574	-7.73640126	0.6125	-0.061035156	-1.4038086	0.9765625	6.2374510800000005	7.97446286	-0.2607910144	0.24414062	0.6713867	0.36621094	-7.963696580000001	0.3529052716	3.7240478240000003	-1.0375977	0.7324219	0.48828125	0.4139160144	8.431445288	1.88774411	-0.12207031	1.159668	-0.18310547	2.5421141200000004	9.22578125	-0.1124511682	0.5493164	0.6713867	-1.159668	1549639958.439
-9.39326178	-0.42827148560000006	-3.951342752	0.061035156	0.36621094	-0.24414062	2.274145468	-7.718457068	0.8433837860000001	-0.061035156	-1.3427734	1.5258789	5.8546385800000005	8.290283246000001	-0.308642572	0.18310547	1.0375977	0.4272461	-8.01872554	0.5287597644	3.625952176	-0.91552734	0.4272461	0.36621094	0.5227783246000001	8.953027160000001	1.7489746400000001	-0.18310547	1.2207031	0	2.5026367800000004	9.24492212	-0.12919922120000002	0.5493164	0	-1.159668	1549639958.479
-9.98901358	-0.22490234620000002	-4.39995108	-0.061035156	-0.5493164	-0.24414062	2.427270468	-8.332153060000001	0.8134765380000001	0	-1.3427734	2.1362305	5.45148912	9.09060054	-0.5072265576	0	0.91552734	0.30517578	-8.285498200000001	0.5646484424	3.859228534	-0.79345703	0.30517578	0.24414062	0.17585449280000004	9.77966304	1.9427734620000003	0.061035156	1.2207031	0.30517578	2.1880126800000004	9.75214856	-0.43186035340000006	0.5493164	0	-1.159668	1549639958.519
-9.575097840000002	-0.2380615216	-4.58178714	-0.4272461	-0.8544922	-0.24414062	2.7418945679999998	-9.11452626	0.6400146760000001	0	-1.4648438	2.6245117	5.28759784	9.6983152	-0.611303714	0.12207031	0.5493164	0.36621094	-8.58815944	0.6148925720000001	3.9884277160000003	-0.61035156	-0.12207031	0.18310547	-0.28471679320000004	10.316797120000002	2.219116214	0.12207031	0.91552734	0.4272461	1.6341308900000002	10.14213858	-0.8218505890000001	0.30517578	-0.9765625	-1.6479492	1549639958.56
-9.216211060000001	-0.6220702880000001	-4.413110324	0.061035156	-0.18310547	-0.30517578	3.262280252	-9.496142572	0.4378417932	-0.061035156	-1.4038086	2.6855469	5.1751467600000005	10.158886780000001	-0.5646484424	0.30517578	0.4272461	0.61035156	-9.124096940000001	0.5096191394	4.320996106	-0.4272461	0.061035156	-0.061035156	-0.36367187500000003	10.63620558	2.377026358	0	0.61035156	0.30517578	1.874584964	10.11821286	-1.0802490020000002	0.30517578	-0.9765625	-1.6479492	1549639958.599
-9.28798822	-0.6723144568000001	-4.51120607	0.79345703	0.61035156	0.061035156	3.823339856	-9.631323380000001	0.27993163940000004	-0.24414062	-0.8544922	2.380371	4.901196580000001	10.44121106	-0.3146240216	0.36621094	0.4272461	0.7324219	-9.19348143	0.6017333966	4.265966754000001	-0.24414062	0	-0.18310547	-0.3911865216	10.69482428	2.3985596040000003	-0.18310547	0.18310547	0	1.667626996	10.24980432	-1.28361821	0.12207031	-0.4272461	-1.7700195	1549639958.639
-9.791625900000001	-0.49406739200000005	-5.228979532	0.7324219	1.0986328	0.4272461	4.129589856	-9.697119110000001	0.1040771466	-0.4272461	-0.4272461	1.8310547	4.489672824	10.43164038	0.01315917932	0.36621094	0.24414062	0.6713867	-9.343017572	0.8134765380000001	4.373632788	-0.061035156	0.061035156	-0.12207031	-0.47971191100000005	10.557250900000001	2.269360324	-0.24414062	-0.36621094	-0.18310547	1.33984375	10.852734620000001	-1.335058606	-0.8544922	-0.4272461	-1.7700195	1549639958.679
-10.25578624	-0.31223143000000003	-5.610595746	0.24414062	-0.48828125	0.7324219	4.276733426000001	-9.932788040000002	0.027514648560000004	-0.61035156	-0.24414062	1.2817383	4.062597644	10.59553264	0.2978759784	0	-0.061035156	0.30517578	-9.463842752000001	1.0646972840000002	4.2958741	0.30517578	-0.18310547	-0.061035156	-0.4474121106000001	10.78334964	1.9786621400000002	-0.30517578	-0.91552734	-0.24414062	2.2669677520000002	10.684058	-1.137670926	-0.8544922	-0.4272461	-1.7700195	1549639958.719
-10.12180162	-0.3612792932	-4.531542932000001	-0.18310547	-1.159668	0.8544922	4.5171875	-10.04404254	0.250024411	-0.91552734	0.36621094	0.91552734	3.8484619600000003	10.459154860000002	0.5885742212	-0.5493164	-0.61035156	-0.18310547	-9.10974092	1.069482428	3.726440396	0.5493164	0.18310547	-0.061035156	-0.8230468750000001	10.465136780000002	1.795629892	-0.48828125	-1.0375977	-0.12207031	3.185717752	10.67209514	0.023925780760000005	-1.4648438	-0.24414062	-1.4648438	1549639958.759
-9.74736322	-0.9725830072	-3.71926268	-0.7324219	-0.91552734	0.5493164	4.774389676	-9.4686277	0.6806884980000001	-1.0986328	1.4038086	0.30517578	3.8364991	10.231860520000001	0.6017333966	-1.2207031	-1.2207031	-0.24414062	-9.2042482	1.03359375	3.178540036	1.0375977	-0.91552734	-0.12207031	-1.58388678	10.054809800000001	1.836303714	-0.6713867	-1.7700195	0.24414062	4.411913940000001	10.34670378	1.8829589660000003	-3.90625	-0.6713867	0.7324219	1549639958.799
-9.485375900000001	-2.039672824	-2.854345746	-1.5869141	-2.6245117	-0.061035156	4.858129892000001	-9.376513580000001	1.128100589	-0.9765625	2.5634766	-0.36621094	3.818554712	10.57519568	0.29069824280000006	-1.7700195	-1.8310547	-0.18310547	-9.839477340000002	0.0227294928	2.866308606	1.0375977	-0.8544922	-0.24414062	-1.4606689300000002	10.20195288	2.390185504	-0.30517578	-2.0141602	0.36621094	6.306836060000001	9.41599092	3.063696286	-3.90625	-0.6713867	0.7324219	1549639958.839
-8.380004892	-2.3949707460000003	-0.832617212	-0.79345703	-1.4038086	0.12207031	4.67390126	-9.52006839	1.2489257200000001	-0.18310547	3.2348633	-1.0986328	3.899902356	10.09907248	-0.12800292540000002	-1.6479492	-2.1972656	0.12207031	-9.791625900000001	-1.28122554	2.2083496400000002	0.79345703	-0.12207031	-0.36621094	-1.05991214	9.644482428000002	3.2838134000000005	-0.24414062	-0.9765625	0	6.194384980000001	8.274731430000001	2.624658246	-5.79834	-0.4272461	3.1738281	1549639958.879
-8.73410643	-2.300463858	-0.5526855432	0.48828125	2.5024414	0.30517578	3.9453614200000002	-9.00686052	0.6675292932	1.0986328	2.5024414	-2.5024414	4.08652356	9.234155252	-0.3517089856000001	-0.8544922	-1.3427734	0.61035156	-9.700707968000001	-1.9930175720000003	1.9607177520000003	0.36621094	0.24414062	-0.48828125	-1.33386232	9.01044928	3.8556396760000005	-0.4272461	-0.48828125	-0.30517578	2.9237304320000006	11.1864991	2.1305908540000003	-3.9672852	-0.91552734	6.1035156	1549639958.919
-11.00585962	-2.47631839	-2.94526358	0.61035156	-0.24414062	0	3.4369384000000003	-9.22338858	-0.1387695288	2.0141602	2.0141602	-3.479004	3.8891358800000004	9.553564300000001	-0.248828125	-0.18310547	-0.24414062	0.48828125	-9.648071580000002	-1.8973144960000001	2.04924321	-0.12207031	-0.061035156	-0.12207031	-1.4391357820000001	9.503320288000001	3.859228534	-0.36621094	-0.48828125	-0.18310547	0.8421875000000001	13.31589308	0.49526367800000004	-2.6245117	-1.7089844	6.0424805	1549639958.959
-9.290380890000002	-1.3254882200000002	-2.3937744600000004	-0.4272461	-3.3569336	0.12207031	2.99191893	-10.635009980000001	-1.293188498	2.5024414	1.7089844	-3.6010742	3.5194824280000003	9.78444838	0.28471679320000004	0	-0.24414062	0.18310547	-9.216211060000001	-1.5372314300000003	2.644995108	-0.061035156	0.4272461	-0.18310547	-1.264477536	9.49853534	3.584082068	-0.24414062	-0.18310547	-0.18310547	1.268066394	11.27741664	0.9953125	-2.6245117	-1.7089844	6.0424805	1549639958.999
-7.141845746	-0.5993408246	-0.8290283540000001	0.061035156	1.4648438	0.12207031	2.5971435700000005	-10.49384784	-2.219116214	2.4414062	0.79345703	-3.8452148	3.4776123200000004	8.77358426	0.8708984620000001	-0.24414062	-0.61035156	0.36621094	-8.431445288	-1.129296875	2.3483153960000003	0.12207031	-0.18310547	-0.36621094	-1.5527832460000002	8.119213760000001	3.3496094240000005	-0.061035156	-0.36621094	-0.24414062	2.654565396	10.24980432	1.51330571	1.8310547	1.4648438	5.6762695	1549639959.039
-8.16826178	-0.6842773560000001	-1.5898682100000001	0.12207031	2.0751953	-0.12207031	2.3674560700000002	-9.195874100000001	-2.57082518	1.7700195	-0.12207031	-4.4555664	3.4321533540000004	8.20773912	1.189111322	-0.5493164	-0.91552734	0.6713867	-8.226879892	-0.724951178	2.6114991	0.61035156	0.36621094	-0.12207031	-1.41042482	7.58686502	3.2323730040000007	0	-0.91552734	-0.18310547	2.0253173920000003	8.9661866	1.5779052520000003	1.8310547	1.4648438	5.6762695	1549639959.079
-9.16835962	-0.839794928	-2.154516574	-0.30517578	0.48828125	0	2.2083496400000002	-8.679076980000001	-2.662939496	1.0375977	0.12207031	-4.3945312	3.1486327880000005	8.39794928	1.0048827880000002	-0.7324219	-1.2817383	0.4272461	-8.356079074	-0.9331054712000001	2.82084964	0.8544922	-0.18310547	0	-0.8732910340000001	8.106054712	3.5003417540000004	0.30517578	-0.91552734	-0.18310547	0.8182617212000002	8.169457968	1.4869873200000001	2.4414062	3.6621094	4.8217773	1549639959.119
-9.173144568	-0.5670410144	-1.9104736420000001	0.30517578	0.6713867	0.18310547	1.909277356	-8.57380342	-2.6844726440000004	0.48828125	0.8544922	-3.6621094	3.1593994600000004	8.807080072	0.6340332068000001	-0.61035156	-1.5869141	-0.061035156	-8.694628894000001	-1.723852536	3.1593994600000004	0.79345703	0.30517578	-0.12207031	-0.501245108	8.92551268	4.117626996	0.5493164	-0.5493164	-0.30517578	-0.6125	8.031884980000001	1.0515380890000001	2.8686523	4.1503906	2.8076172	1549639959.159
-9.49853534	0.4713378894	-2.154516574	0.12207031	0.7324219	0.5493164	1.51330571	-8.444604532000001	-2.628247104	0.061035156	0.9765625	-2.5024414	3.643896466	9.14204074	0.569433606	0.061035156	-0.9765625	-0.6713867	-8.589355432000001	-2.14973143	3.33645018	0.48828125	0.36621094	-0.061035156	-0.49167482	9.4423098	4.48488768	0.48828125	-0.30517578	-0.24414062	0.88046875	7.300951980000001	1.9858398560000001	2.0751953	0.4272461	0.61035156	1549639959.199
-10.2163089	0.9582275360000001	-2.6497802520000002	-0.36621094	3.3569336	0	1.3661621400000001	-8.39794928	-2.4165038940000003	-0.24414062	0.8544922	-1.2817383	4.2970702880000005	9.32148462	0.9881347840000001	0.7324219	0.12207031	-1.0986328	-8.923120108	-2.24064946	3.0613037140000006	0	-0.5493164	0.12207031	-0.5574707068000001	9.423168930000001	4.4789062500000005	0.36621094	-0.36621094	-0.24414062	5.242138580000001	6.74108876	2.920141574	2.380371	0.61035156	-0.4272461	1549639959.239
-11.9772464	1.0670898560000002	-3.352001996	-1.4038086	0	0.061035156	1.3673584260000002	-8.76879892	-2.144946286	-0.36621094	0.61035156	-0.18310547	4.71098642	9.69472644	1.4929687500000002	0.7324219	0.6713867	-1.0986328	-9.00686052	-1.8793701080000003	3.4381347840000003	-0.12207031	0	0.4272461	-0.7500732428000001	9.610986420000001	4.14035643	0.4272461	-0.36621094	-0.12207031	8.24003894	9.207836960000002	3.6821777160000004	0.5493164	-0.4272461	-1.159668	1549639959.279
-11.607592360000002	-0.5802001800000001	-3.5984375	-1.2817383	1.0375977	0.5493164	1.42836911	-9.31311052	-1.8375000000000001	-0.48828125	-0.12207031	0.5493164	4.8796630400000005	10.34191942	1.6903564300000002	0.24414062	0.18310547	-1.0375977	-8.89680162	-1.7298339660000002	3.2874023560000003	-0.061035156	-1.7089844	0.36621094	-0.8242431610000001	10.300048920000002	3.8329101440000004	0.5493164	-0.61035156	0.30517578	8.1754393	8.618066394000001	3.0397704680000004	0.5493164	-0.4272461	-1.159668	1549639959.319
-11.1446286	-3.3460204680000003	-3.9836425720000004	-0.48828125	-1.8310547	0.24414062	1.599438498	-9.87058058	-1.3948730040000001	-0.7324219	-0.79345703	1.2207031	5.40842302	11.11591754	1.528857428	0	-0.4272461	-0.9765625	-9.96867662	-1.544409146	4.220507788000001	-0.36621094	-1.2817383	0.12207031	-0.35888672120000004	11.24272464	3.7551512600000003	0.61035156	-0.61035156	0.61035156	8.1754393	8.618066394000001	3.0397704680000004	-1.4648438	0.24414062	-1.0375977	1549639959.359
-9.5619384	-3.499145468	-3.484790036	1.6479492	-0.36621094	0.48828125	1.8626221040000002	-9.993798920000001	-0.7871582068	-0.8544922	-1.2817383	1.7089844	6.23984375	11.545385880000001	1.2477295320000001	0.12207031	0.4272461	-0.91552734	-10.706787140000001	-0.69504393	3.8783691100000004	-0.48828125	-1.7700195	0.12207031	0.19020996400000004	11.7391848	3.4823974640000004	0.30517578	0.12207031	0.79345703	5.458667032	11.57170378	1.197485324	0.5493164	-5.2490234	-2.746582	1549639959.399
-8.23286142	-1.9978027160000003	-3.4237792540000007	0.5493164	-1.2817383	0.24414062	2.080346646	-9.98183606	-0.379223642	-0.8544922	-1.4648438	2.1362305	6.645385880000001	11.094384980000001	1.129296875	0.24414062	1.5258789	-0.30517578	-10.49384784	0.04067382788	4.0147461060000005	-0.30517578	1.0986328	0.24414062	-0.015551758180000002	10.95202626	2.75983876	-0.24414062	1.0375977	0.5493164	2.969189496	10.867089660000001	1.184326178	0.5493164	-5.2490234	-2.746582	1549639959.439
-7.3631594400000004	-2.0480469240000003	-3.84367662	0.79345703	0.6713867	-0.4272461	2.2609863220000004	-8.968579074	0.057421875000000004	-0.8544922	-1.4648438	2.5024414	6.02211911	9.73061502	0.931909146	0	1.5869141	1.0375977	-9.30832518	0.1878173822	2.422485324	-0.30517578	-0.18310547	0.061035156	-0.6675292932	9.36933606	1.8949219240000001	-0.91552734	1.2207031	0.24414062	2.80051268	9.101367212000001	-0.9020019568000001	0	0.4272461	-2.0141602	1549639959.479
-8.83100589	-2.080346646	-4.440625000000001	0.4272461	-0.36621094	-0.12207031	2.47033696	-8.174243210000002	0.34094239200000004	-0.91552734	-1.0986328	2.6245117	5.14523912	9.504516574	0.570629892	-0.6713867	1.3427734	1.5258789	-9.54399411	0.36367187500000003	2.6222655759999998	-0.36621094	0.4272461	-0.12207031	-0.9570312500000001	9.21979982	1.2178222840000001	-0.9765625	0.7324219	0.4272461	2.24663089	9.402832068	-0.47373047120000006	1.3427734	0.30517578	-2.4414062	1549639959.519
-9.32148462	-1.685571286	-4.429858426	-0.18310547	-0.91552734	0.24414062	2.624658246	-8.957812500000001	0.49765625	-0.7324219	-0.8544922	2.9296875	4.48129892	10.14333516	-0.1459472644	-1.2817383	0.61035156	1.159668	-9.515283246000001	0.6531738220000001	2.7454834260000003	-0.4272461	0.061035156	-0.18310547	-0.47492675720000005	10.193578780000001	1.414013678	-0.5493164	0.7324219	0.91552734	1.9020996400000003	9.74138179	-0.32778320680000006	1.3427734	0.30517578	-2.4414062	1549639959.559
-8.80349092	-1.262084964	-3.9046875	0.79345703	-0.91552734	0.061035156	2.8639160340000003	-9.792822480000002	0.6555663939999999	-0.61035156	-1.0375977	3.112793	4.53752446	9.77128894	-0.846972644	-1.2817383	0.061035156	1.0986328	-8.795117212000001	0.5287597644	2.67370607	-0.30517578	0.6713867	-0.24414062	-0.419897464	9.925610520000001	1.9726807100000001	-0.24414062	1.3427734	0.8544922	1.9020996400000003	9.74138179	-0.32778320680000006	0.61035156	-1.6479492	-2.6245117	1549639959.599
-8.28908696	-0.63881839	-3.512304712	0.5493164	-0.61035156	-0.36621094	3.1103514400000005	-9.1276857	0.594555661	-0.30517578	-1.5869141	2.4414062	4.669116214000001	8.815454074	-1.282421924	-0.6713867	0.4272461	1.5869141	-8.589355432000001	0.63881839	2.9620117800000005	-0.24414062	0.18310547	-0.24414062	-0.6854736419999999	9.031982428000001	1.9260253600000001	-0.5493164	1.3427734	0.5493164	2.076757788	9.73540036	-0.9199462860000001	0.9765625	-2.1362305	-2.8076172	1549639959.639
-7.85842302	-0.686669928	-3.3220947480000005	0.48828125	-0.061035156	-0.48828125	3.4680420320000005	-8.48647464	0.6747070288	-0.30517578	-1.3427734	1.7089844	4.480102536	8.47810054	-1.373339856	-0.061035156	0.91552734	1.7700195	-8.150317392	0.5885742212	2.70361322	-0.24414062	0.36621094	-0.30517578	-0.6651367212000001	8.75444339	1.7824707460000002	-0.79345703	0.5493164	0.24414062	2.2645751800000005	9.337036240000002	-0.7213623200000001	0.9765625	-1.8920898	-3.112793	1549639959.679
-8.2005616	-0.49526367800000004	-3.734814496	0.6713867	0.6713867	-0.48828125	3.5338378600000007	-8.2520018	0.6125	-0.30517578	-1.3427734	1.7089844	4.013549820000001	8.327368210000001	-1.27763678	0.24414062	0.8544922	1.5869141	-8.141943390000002	0.462963858	2.9632079680000003	-0.18310547	0.24414062	-0.36621094	-0.32658691100000004	8.608496106	1.899707068	-0.4272461	0.36621094	-0.061035156	2.75983876	9.048730432000001	-0.6304443390000001	0.8544922	-1.0375977	-3.0517578	1549639959.719
-8.84177266	-0.32658691100000004	-4.117626996	0.30517578	-0.48828125	-0.30517578	3.31611322	-8.07136232	0.5048339856	-0.12207031	-1.0375977	0.79345703	3.7120849640000007	8.0390625	-1.0958007788	0.24414062	0.4272461	1.2817383	-8.126391574000001	0.5969482428	2.9045898560000003	-0.18310547	0.48828125	-0.30517578	-0.2392578076	8.484082068000001	1.8542480040000002	-0.18310547	0.36621094	-0.24414062	2.390185504	9.285595746	-0.617285144	0.6713867	0.12207031	-2.5024414	1549639959.759
-8.730517572	-0.7273437500000001	-3.591259784	0.5493164	0.36621094	0.061035156	3.1498290740000003	-8.12280252	0.36845702880000003	-0.061035156	-1.4038086	0.4272461	3.7096923920000004	8.04504393	-0.8445800720000001	0.30517578	0.18310547	0.79345703	-7.8620117800000004	0.8960205072	2.884252896	0.24414062	0.5493164	-0.30517578	-0.40075683900000003	8.61567392	1.6365234620000002	-0.18310547	0	-0.36621094	2.390185504	9.285595746	-0.617285144	0.36621094	0.36621094	-2.0751953	1549639959.798
-9.030786240000001	-0.33017577880000004	-4.340136780000001	0.91552734	1.0375977	0.4272461	3.3041503600000004	-8.14433606	0.381616214	-0.18310547	-0.9765625	0.30517578	3.8149658540000004	8.5582518	-0.5897705072	0.18310547	0.061035156	0.36621094	-8.14433606	0.9606201080000001	2.6772949280000002	0.36621094	-0.79345703	-0.30517578	-0.869702176	9.121704074	1.7298339660000002	0	-0.6713867	-0.24414062	2.3435302520000003	9.595434800000001	-0.5036376800000001	0	-0.48828125	-1.8920898	1549639959.838
-9.480590560000001	0.4426269568000001	-5.20026857	0	0.4272461	0.61035156	3.5003417540000004	-8.45896016	0.38999023560000007	-0.30517578	-0.061035156	0.30517578	3.7431884000000006	9.53322734	-0.42587889400000006	-0.061035156	-0.7324219	-0.18310547	-9.13725589	0.248828125	3.4189941100000003	0.30517578	-0.5493164	-0.24414062	-0.63881839	10.24023462	2.2215087860000002	0.30517578	-1.5258789	-0.48828125	3.0325927520000002	9.89211412	-0.49406739200000005	-0.6713867	-0.6713867	-1.7089844	1549639959.879
-10.079932100000002	0.06340332068	-5.184716754	-0.30517578	-0.12207031	1.2817383	3.5003417540000004	-8.45896016	0.38999023560000007	-0.30517578	-0.061035156	0.30517578	3.9908202880000005	10.154101440000002	-0.0418701178	-0.061035156	-1.5869141	-0.6713867	-8.90517572	-0.1866210962	3.198876996	-0.061035156	-0.30517578	-0.36621094	-0.5861816394	10.9484375	2.674902356	0.12207031	-0.79345703	-0.61035156	3.363964856	10.0380616	-0.16628417539999998	-1.5258789	-0.061035156	-1.2207031	1549639959.918
-11.16855432	-0.5467041034000001	-4.40473642	-1.6479492	-1.8310547	0.8544922	3.794628894	-9.67917482	0.0909179712	-0.12207031	0.5493164	-0.30517578	4.76721196	10.654150360000001	0.8134765380000001	0	-0.9765625	-1.3427734	-9.29277356	0.5215820288	3.4967528960000003	0.18310547	-1.6479492	-0.30517578	-1.3242920320000002	11.10874002	2.5803954680000003	-0.36621094	-1.6479492	-0.18310547	4.95263678	10.37182608	0.8421875000000001	-2.9296875	0.79345703	-0.36621094	1549639959.958
-10.73310504	-2.57082518	-3.521875	-2.380371	-1.8310547	-0.30517578	4.157104532	-10.566821580000001	-0.1124511682	-0.12207031	0.5493164	-0.30517578	4.910766574	11.550171220000001	1.2668701080000002	-0.7324219	-0.5493164	-1.7700195	-10.771386780000002	0.0837402356	3.7360108800000003	0.91552734	-2.6245117	-0.48828125	-0.891235324	11.55854532	3.084033246	-0.061035156	-2.319336	0	5.9993894800000005	10.16845746	2.359082068	-4.3945312	0.18310547	0.48828125	1549639959.998
-9.844262680000002	-3.5422119600000004	-1.7501709260000002	0.6713867	-1.2207031	0.4272461	4.450195288000001	-11.3647464	-0.3349609424	-0.061035156	1.8310547	-1.2207031	4.801904254000001	11.651855040000001	1.2704589660000003	-1.159668	-1.8310547	-1.7089844	-11.538208360000002	-1.8052001800000002	4.3162110600000005	0.7324219	0.12207031	-0.7324219	-0.37084961060000005	11.34680162	4.265966754000001	0	-0.6713867	-0.36621094	5.9993894800000005	10.16845746	2.359082068	-5.92041	-0.9765625	2.380371	1549639960.038
-9.20305162	-1.9810547120000002	-0.619677716	1.0986328	1.8310547	0.9765625	4.389184604	-10.5153804	-0.5084228534	0.18310547	2.746582	-1.8920898	5.473022660000001	10.04404254	1.5085204680000002	-0.4272461	-1.0986328	-1.0375977	-10.103857820000002	-1.771704074	2.64140625	0.36621094	0.91552734	-0.5493164	-1.4738280760000002	9.34780252	4.103271466000001	-0.5493164	-0.48828125	-0.5493164	4.69064946	10.05959514	1.990625	-4.0893555	-1.7089844	5.432129	1549639960.078
-10.490259080000001	-1.3242920320000002	-2.3243896760000005	0.061035156	0.4272461	0.24414062	3.858032248	-9.540405252000001	-0.740502896	0.4272461	3.2348633	-2.6245117	5.25649411	9.517675720000002	1.435546924	-0.36621094	0.4272461	-0.24414062	-9.63969748	-1.0419677520000001	2.7299316100000004	0.6713867	-0.4272461	0	-1.9355957460000002	8.827417032000001	3.4967528960000003	-0.91552734	-1.4038086	-0.4272461	1.547998004	13.521654860000002	0.71538089	-1.5869141	-1.5869141	6.4697266	1549639960.118
-9.3573732	-1.0563232428000002	-2.566040036	-0.79345703	-3.112793	-0.24414062	3.14504393	-10.1397464	-1.1699707068	0.9765625	3.0517578	-2.8076172	4.097290036	9.656445288	1.1053711060000002	-0.91552734	-0.4272461	-0.061035156	-8.61447734	-1.4606689300000002	2.6306396760000004	0.79345703	0.30517578	-0.18310547	-1.4582763580000002	9.171948380000002	3.4728271760000005	-0.48828125	-0.9765625	-0.30517578	1.391284146	10.539307100000002	1.2178222840000001	-1.7700195	-1.2817383	5.7373047	1549639960.158
-7.67419429	-0.8732910340000001	-1.1903076080000001	0	0.4272461	-0.24414062	2.5313476440000002	-9.72702626	-1.528857428	1.2207031	1.6479492	-3.112793	3.726440396	8.7963134	0.7309326080000002	-0.91552734	-1.7700195	0.18310547	-8.408715560000001	-1.9188476440000002	2.819653354	0.6713867	-0.61035156	-0.5493164	-1.31352536	8.36325679	3.6295410340000003	-0.061035156	-1.0986328	-0.24414062	1.391284146	10.539307100000002	1.2178222840000001	0.6713867	-1.2817383	5.3100586	1549639960.198
-8.310620108	-0.92473143	-1.2549072479999999	-0.18310547	0.4272461	-0.4272461	2.344726538	-8.766406250000001	-1.7513672120000003	1.2207031	0.8544922	-3.4179688	3.8987060700000002	8.20415036	0.5251708966	-0.61035156	-1.7089844	0.30517578	-8.266357428000001	-1.7190673920000001	3.0433594240000006	0.61035156	0.36621094	-0.24414062	-0.79194339	8.059399460000002	3.91066893	0	-1.2207031	-0.36621094	1.358984424	9.24492212	1.415209964	2.1972656	1.2817383	4.8828125	1549639960.238
-8.369238220000002	-0.8290283540000001	-1.447509784	0.12207031	0.7324219	-0.18310547	2.107861322	-8.595336960000001	-1.9702880400000002	1.159668	0.79345703	-3.3569336	3.9908202880000005	8.234057608	0.534741214	-0.18310547	-0.91552734	0.061035156	-8.19936502	-1.8829589660000003	3.27663588	0.5493164	-0.12207031	-0.18310547	-0.28471679320000004	8.28669429	4.0960937500000005	0.12207031	-0.7324219	-0.48828125	-0.1124511682	8.170654254	1.484594748	2.8686523	3.479004	4.0283203	1549639960.278
-8.66950679	-0.5849853534	-1.6891601440000001	0.61035156	1.5258789	-0.061035156	1.7346191100000001	-8.55107428	-2.1844238220000003	0.9765625	0.48828125	-2.8076172	3.9501464660000005	8.28071286	0.63881839	0.18310547	-0.5493164	-0.24414062	-8.235253894000001	-2.2430420320000004	3.352001996	0.30517578	0.061035156	-0.12207031	-0.2835205072	8.391967752000001	4.386792032000001	0.24414062	-0.36621094	-0.5493164	-1.0371826080000002	8.559448380000001	0.9510498200000002	3.6621094	2.6245117	2.2583008	1549639960.318
-9.478198380000002	0.4450195288	-2.107861322	0.48828125	0.9765625	0	1.516894568	-8.37761232	-2.32319339	0.79345703	0.061035156	-2.1362305	4.0661866	8.484082068000001	0.976171875	0.61035156	-0.36621094	-0.4272461	-8.24243161	-2.2107422120000004	3.5589599640000005	0.18310547	0.30517578	0	-0.381616214	8.51398912	4.401147464000001	0.36621094	-0.30517578	-0.48828125	1.102978534	7.546191394000001	2.6844726440000004	1.4648438	-0.79345703	0.30517578	1549639960.358
-10.259375	1.0646972840000002	-2.7012207459999997	-0.36621094	2.0141602	0	1.489379892	-8.365649460000002	-2.3734375	0.48828125	0.061035156	-1.3427734	4.262377896	8.78076178	1.3039550720000002	0.7324219	-0.12207031	-0.5493164	-8.498437500000001	-2.16767572	3.4297608800000003	0.061035156	-0.18310547	0.24414062	-0.38640135800000003	8.712573380000002	4.358081070000001	0.4272461	-0.24414062	-0.48828125	1.102978534	7.546191394000001	2.6844726440000004	2.6245117	0.79345703	-0.48828125	1549639960.398
-10.88383786	1.0288086060000001	-2.9368896760000003	-0.6713867	0.7324219	0.061035156	1.4558837860000002	-8.557055710000002	-2.2645751800000005	0.061035156	0.061035156	-0.48828125	4.417895468	9.155200180000001	1.51928714	0.6713867	-0.061035156	-0.61035156	-8.5582518	-1.9200439300000003	3.8460692900000004	-0.12207031	0.5493164	0.48828125	-0.6244628600000001	9.029589660000001	4.2240966460000005	0.48828125	-0.061035156	-0.36621094	4.164282248	7.456469748	1.2309814300000002	2.9296875	-2.8076172	-1.5258789	1549639960.438
-11.468823380000002	0.16508788940000002	-2.9931152160000005	-2.0141602	0.9765625	0.18310547	1.4929687500000002	-8.7795652	-2.038476538	-0.30517578	0	0.36621094	4.62246106	9.780859620000001	1.484594748	0.5493164	-0.12207031	-0.6713867	-8.298657248	-1.7417969240000002	3.5302491000000003	-0.061035156	-1.2817383	0.48828125	-0.7991211060000001	9.743774460000001	4.029101440000001	0.48828125	-0.36621094	0	9.22458516	8.871679712	2.6150878600000005	1.159668	-2.319336	-1.2817383	1549639960.478
-11.294164840000002	-1.9487548920000002	-3.541015576	-0.4272461	-1.2817383	0.24414062	1.6161865020000004	-9.10495607	-1.542016574	-0.6713867	-0.061035156	1.2817383	4.896411240000001	10.64338408	1.37214357	0.48828125	0	-0.9765625	-9.131274460000002	-1.73701178	4.2958741	-0.12207031	-1.159668	0.24414062	-0.4091308606000001	10.83120108	4.01713858	0.4272461	-0.24414062	0.24414062	3.03020018	9.433935700000001	-0.4689453076	-0.79345703	2.1972656	-0.79345703	1549639960.518
-10.01772464	-2.996704074	-3.011059604	1.159668	-0.12207031	0.61035156	1.667626996	-9.407617212	-1.043164038	-0.6713867	-0.79345703	1.953125	5.41560054	11.25827626	1.3087402160000001	0.5493164	0.61035156	-1.159668	-9.922021760000002	-1.2106445288	4.21452626	-0.4272461	-1.4648438	0.061035156	-0.25480957460000003	11.376709260000002	3.9130616000000003	0.24414062	0.30517578	0.4272461	3.03020018	9.433935700000001	-0.4689453076	0	-3.2958984	-2.8076172	1549639960.558
-9.512890380000002	-1.85544429	-3.4154052520000002	0.9765625	-0.91552734	0.61035156	1.8219482820000001	-9.58586412	-0.764428714	-0.48828125	-1.8310547	2.4414062	5.91923822	11.49992662	1.414013678	0.5493164	1.4038086	-0.91552734	-10.2761232	-0.44980469240000004	4.633227536	-0.24414062	0.061035156	0.12207031	-0.7058105432	11.26425818	3.487182608	-0.18310547	0.61035156	0.48828125	4.7157714660000005	10.73430162	1.98464357	0.7324219	-0.12207031	-0.91552734	1549639960.598
-7.9517334260000005	-1.23696286	-3.5517822480000003	0.18310547	-0.4272461	-0.12207031	2.3303711060000003	-9.211425720000001	-0.4521972644	-0.61035156	-1.7089844	2.9296875	5.772094748	10.5919429	1.494165036	0.36621094	1.7089844	0.18310547	-9.1276857	-0.21413574280000003	3.387890576	-0.30517578	0.30517578	0	-1.129296875	9.931591460000002	2.7969239200000002	-0.7324219	0.7324219	0.24414062	4.7157714660000005	10.73430162	1.98464357	-0.5493164	-2.6855469	-1.953125	1549639960.638
-8.302246106	-1.820751996	-4.0494384000000005	0.7324219	0.6713867	-0.36621094	2.7550537140000007	-8.188598740000002	-0.0909179712	-0.91552734	-1.0986328	3.112793	4.921533246000001	9.66003444	1.2154297120000002	-0.4272461	1.0986328	1.3427734	-8.95063498	-0.17465820680000002	2.767016574	-0.4272461	-0.18310547	-0.12207031	-1.2094482428000002	8.93867212	2.0887207460000004	-1.0375977	0.48828125	0	2.7945312500000004	9.23774411	-0.8146728240000001	0.4272461	-0.61035156	-1.7089844	1549639960.678
-9.928002700000002	-1.7657226440000002	-4.538720746	0.061035156	-0.9765625	0.30517578	3.0002929320000002	-8.330957068	-0.02153320288	-0.9765625	-0.5493164	2.9907227	4.185815396000001	10.06796924	0.7560547120000001	-1.3427734	0.4272461	1.159668	-9.460253894000001	0.25480957460000003	3.00627446	-0.48828125	0.24414062	-0.18310547	-1.144848642	9.86699182	1.580297824	-0.79345703	0.24414062	0.4272461	2.366259784	9.894507280000001	-0.20576172120000003	1.3427734	0.061035156	-1.8310547	1549639960.718
-9.360961960000001	-1.516894568	-4.12839357	0.061035156	-0.48828125	0.79345703	3.32089856	-9.917236420000002	0.0227294928	-0.8544922	-0.48828125	2.8076172	4.106860324	10.790527160000002	0.01315917932	-2.0141602	-0.4272461	0.36621094	-9.39685054	0.3959716754	3.6104003600000003	-0.36621094	0	-0.30517578	-0.8732910340000001	10.724731920000002	2.1258057100000003	-0.18310547	0.5493164	0.9765625	2.366259784	9.894507280000001	-0.20576172120000003	0.48828125	-0.48828125	-1.7089844	1549639960.758
-8.644384980000002	-0.6125	-3.8640135800000004	0.7324219	-0.30517578	0.30517578	3.6881591460000003	-10.090698380000001	0.11604003600000001	-0.91552734	-0.91552734	2.0141602	4.645190396	9.87177716	-0.6974365020000001	-1.8310547	-0.36621094	0.79345703	-8.682665740000001	0.2129394568	3.249121106	-0.30517578	-0.5493164	-0.4272461	-1.2333740020000001	9.73898912	2.55048822	-0.4272461	1.0375977	0.7324219	2.000195288	9.73898912	-1.4391357820000001	0.30517578	-1.4648438	-1.7700195	1549639960.798
-8.049829074	-0.2260986322	-3.42736821	0.7324219	0	-0.30517578	3.791040036	-8.90876448	0.20935058900000003	-0.8544922	-1.4038086	0.6713867	4.794726440000001	8.86809056	-1.046752896	-0.9765625	0.30517578	1.6479492	-8.269946580000001	0.3158203076	3.5182862400000006	0	0.30517578	-0.30517578	-1.490576178	8.813061600000001	2.4751221040000004	-0.79345703	0	0.4272461	2.337548822	9.377710160000001	-1.1903076080000001	0.24414062	-1.8920898	-2.0751953	1549639960.838
-8.120410340000001	-0.45578614200000006	-3.69892572	0.5493164	1.2817383	-0.24414062	3.8628173920000006	-8.3201902	0.492871106	-0.7324219	-0.79345703	0.061035156	4.4059326080000005	8.487670926	-0.976171875	-0.30517578	0.48828125	1.7700195	-8.07136232	0.2763427716	3.23955072	-0.12207031	-0.61035156	-0.24414062	-0.84816893	8.559448380000001	2.3399413940000002	-0.6713867	-0.24414062	0.24414062	2.337548822	9.377710160000001	-1.1903076080000001	0.7324219	-1.4648438	-2.2583008	1549639960.878
-9.301147660000002	-0.6089111420000001	-4.2791259	0.12207031	0.12207031	0	3.5469971040000003	-8.2938723	0.5443115216000001	-0.5493164	-0.24414062	0	4.08173822	8.37641574	-0.764428714	-0.4272461	0	1.4648438	-8.47092302	0.27275390380000003	3.6773925720000005	0	0.36621094	-0.18310547	-0.31701660340000004	8.6599366	2.128198282	-0.36621094	0.061035156	0.12207031	2.6713134000000003	9.35378444	-0.2619873004	0.5493164	-0.24414062	-1.953125	1549639960.918
-9.36933606	-0.974975589	-4.161889676	0.12207031	-1.0375977	0.30517578	3.3603759000000006	-8.462548920000001	0.5981445288	-0.48828125	-0.061035156	0.061035156	4.358081070000001	8.369238220000002	-0.6148925720000001	-0.6713867	-0.18310547	1.159668	-8.274731430000001	0.501245108	3.521875	0.30517578	0.36621094	-0.24414062	-0.4294677716	8.750854532	2.077954074	0.12207031	0	0.12207031	1.8733886780000002	9.613378894	-0.44980469240000004	0.36621094	0.12207031	-1.4648438	1549639960.958
-8.871679712	-0.7608398560000001	-3.77548822	1.159668	-0.24414062	0.4272461	3.523071286	-8.63122554	0.7608398560000001	-0.48828125	0.5493164	0.061035156	4.963403060000001	8.56303714	-0.657958966	-0.5493164	-0.24414062	1.0986328	-8.21611322	0.6148925720000001	3.58049321	0.5493164	-0.061035156	-0.30517578	-0.6268554712000001	9.118115020000001	2.337548822	0.36621094	-0.061035156	0.12207031	2.036083966	9.413598740000001	-0.67709964	-0.18310547	-0.61035156	-1.2817383	1549639960.998
-8.44938948	-0.193798822	-4.29946286	0.9765625	0.12207031	-0.061035156	3.5625489200000002	-8.972167932000001	0.8290283540000001	-0.30517578	1.0986328	-0.36621094	5.611792032	9.10615216	-0.4605712860000001	0	-0.48828125	1.3427734	-8.565429712	0.308642572	4.012353534	0.61035156	-0.30517578	-0.24414062	-0.5598632788000001	9.89809604	2.66772464	0.12207031	-0.61035156	-0.061035156	2.05522464	9.338232428000001	-1.207055661	-0.8544922	-1.0375977	-0.9765625	1549639961.038
-8.90876448	-0.3612792932	-4.632031250000001	0.6713867	-0.061035156	0.12207031	3.2885987400000003	-9.38608426	0.7512695288	0	1.0375977	-0.7324219	6.191992212000001	9.44350589	0.2524169928	0.24414062	-0.8544922	1.6479492	-8.62285144	-0.154321286	4.221704074	0.4272461	-0.18310547	-0.30517578	-0.423486322	10.12897914	2.8914307100000003	0.12207031	-0.7324219	-0.36621094	1.6783935700000001	9.325073380000001	-1.465454074	-0.91552734	-0.30517578	-0.91552734	1549639961.078
-9.480590560000001	-0.23566894960000004	-4.44660643	0.12207031	-0.48828125	0.7324219	3.02661142	-9.477001800000002	0.37204589660000004	0.30517578	0.61035156	-1.0375977	6.534130890000001	9.32746556	0.9055908540000002	-0.061035156	-1.159668	1.8920898	-9.10495607	-0.12321777160000001	4.2587889400000005	0.4272461	-0.24414062	-0.24414062	-0.23327636780000002	10.06557608	2.757446286	0.061035156	-1.2817383	-0.48828125	1.6783935700000001	9.325073380000001	-1.465454074	-1.4038086	-0.18310547	-0.9765625	1549639961.118
-10.235449280000001	-0.037084961060000005	-3.98125	-0.24414062	0.36621094	0.5493164	2.9141601440000002	-9.760522660000001	-0.1363769568	0.30517578	0.61035156	-1.0375977	7.0963867800000004	9.500927520000001	1.5683349640000002	-0.48828125	-0.6713867	1.7700195	-9.65285643	-0.21413574280000003	4.147534146	0.6713867	-0.12207031	-0.12207031	-0.23566894960000004	10.35747104	3.0947998200000004	0.061035156	-1.0375977	-0.30517578	3.98125	10.05241664	-0.27275390380000003	-2.0141602	0.7324219	-0.30517578	1549639961.158
-10.8898188	-0.9929199280000001	-3.905883786	-0.91552734	-1.0375977	0.061035156	3.129492212	-10.447192000000001	-0.4067382788	0.30517578	1.0986328	-0.91552734	7.738793930000001	10.030884080000002	2.2573974640000003	-0.8544922	-0.5493164	2.0751953	-9.759326080000001	-0.6232665740000001	3.8628173920000006	0.7324219	-0.48828125	-0.061035156	-0.7500732428000001	10.437622300000001	3.334057608	0.12207031	-0.61035156	-0.18310547	4.842578076	10.383788940000002	1.36018071	-2.9907227	0.6713867	0.36621094	1549639961.197
-10.29646016	-1.655664038	-2.5899658540000003	-0.30517578	-1.7700195	0.24414062	3.7120849640000007	-10.929297120000001	-0.735717752	0.7324219	1.0986328	-1.7700195	8.19099092	10.14213858	2.5313476440000002	-1.7700195	-1.4648438	3.3569336	-9.953125	-1.199877896	4.043457068	0.6713867	-0.061035156	0.061035156	-1.415209964	10.01772464	3.5194824280000003	0.24414062	-1.0986328	-0.30517578	5.841479532	10.24023462	2.519384784	-3.7231445	0.5493164	1.4038086	1549639961.238
-8.735302520000001	-1.272851538	-1.0646972840000002	0	-1.2817383	0.12207031	4.652368210000001	-10.63261682	-0.8541503600000001	1.2817383	0	-3.90625	8.931494110000001	9.595434800000001	3.0038817900000003	-2.319336	-1.7700195	4.638672	-9.11572284	-1.0754638580000002	3.5290527160000003	0.6713867	0.24414062	0	-1.246533246	9.290380890000002	3.5601562500000004	0.12207031	-1.4648438	-0.4272461	4.998095746000001	10.56442842	2.104272464	-3.3569336	0.79345703	3.7231445	1549639961.277
-8.572607428000001	-0.7285400360000001	-0.850561502	0.30517578	1.2207031	-0.24414062	5.531640380000001	-9.94355432	-0.7763915740000001	1.159668	-1.2207031	-6.286621	9.572705072	9.366943390000001	3.494360324	-2.9296875	-0.9765625	5.7373047	-8.55466304	-1.3099365020000002	3.0804442900000004	0.79345703	-0.7324219	-0.061035156	-1.216625998	8.91953125	3.6833741	0.12207031	-1.159668	-0.4272461	1.1328857428	10.422070680000001	1.7250488220000002	-1.953125	0.6713867	5.2490234	1549639961.317
-10.66970198	-0.8242431610000001	-2.573217752	0.6713867	0.7324219	-0.61035156	6.9073732	-10.03686502	-0.723754892	1.5258789	-0.8544922	-8.056641	10.35986322	9.304736420000001	3.4692382200000003	-4.0893555	-1.2207031	6.8969727	-9.030786240000001	-1.96669928	3.3567871400000002	0.5493164	-1.3427734	-0.12207031	-1.0646972840000002	9.613378894	4.092504892000001	0.18310547	-1.953125	-0.12207031	-0.6615478240000001	10.801294420000001	1.179541034	-1.4038086	-1.0375977	5.065918	1549639961.357
-10.1229982	-0.6663330072	-2.496655252	-0.48828125	-1.7089844	-0.18310547	8.025903060000001	-10.490259080000001	-1.2154297120000002	2.380371	-1.4038086	-9.033203	11.682959260000002	8.777173020000001	4.3150146760000005	-3.9672852	-1.4038086	7.6904297	-9.07504892	-2.050439496	4.236059604	0.18310547	-0.4272461	-0.12207031	-0.33854982	9.80358876	4.393969748000001	0.30517578	-1.4038086	-0.061035156	1.2058593750000002	10.144530760000002	0.7799804712000001	-1.0375977	-1.4648438	3.540039	1549639961.397
-8.988915740000001	-0.0490478534	-1.32788089	-0.4272461	0.24414062	-0.30517578	10.000976440000002	-10.175634980000002	-1.435546924	2.4414062	-0.91552734	-10.314941	12.998876800000001	7.634716754	4.396362320000001	-4.5776367	-1.2817383	9.521484	-8.559448380000001	-1.606616214	3.8400878600000006	0.18310547	-0.5493164	0.061035156	-0.3026611322	9.25209964	4.2875000000000005	-0.24414062	-1.6479492	0.48828125	1.906884784	9.286792032000001	0.9139648560000001	0.18310547	-1.7089844	2.319336	1549639961.437
-9.1193116	-0.3229980432	-1.5767089660000002	-0.6713867	0.61035156	-0.4272461	11.3563723	-9.36933606	-1.35419928	2.0751953	-0.24414062	-11.657715	13.478588760000001	6.3534909200000005	4.403540036	-4.760742	-0.061035156	10.498047	-8.2436277	-1.353002896	3.8245362400000005	0.36621094	-0.061035156	0.24414062	0.1387695288	9.174340560000001	4.231274460000001	-1.159668	-2.4414062	1.4648438	1.459472644	8.661132788000002	1.8697998200000001	1.8310547	0.7324219	1.4038086	1549639961.477
-9.375317392	-0.723754892	-1.9188476440000002	-0.18310547	0.18310547	0	12.399536240000002	-8.0905027	-0.953442392	1.2207031	-0.4272461	-12.512207	12.65314946	4.69064946	2.9979003600000005	-4.4555664	-0.061035156	10.864258	-8.3201902	-1.656860324	3.7742920320000004	0.30517578	-0.61035156	0.12207031	0.5957519568	9.749755890000001	4.760034146000001	-1.6479492	-2.4414062	2.319336	0.5778076080000001	8.467334260000001	1.801611322	2.0141602	3.8452148	0.30517578	1549639961.517
-9.553564300000001	-0.641210962	-1.8781738220000002	-0.48828125	0.18310547	0	12.777563400000002	-6.737500000000001	-0.5562744110000001	1.2207031	-0.4272461	-12.512207	11.710473740000001	2.527758786	1.818359424	-2.5024414	-0.9765625	10.7421875	-8.383593750000001	-1.9391846040000003	4.099682608	-0.12207031	0	0.24414062	0.9773681610000001	10.180420320000001	5.28999002	-2.0141602	-1.953125	2.8076172	0.5778076080000001	8.467334260000001	1.801611322	1.3427734	0.8544922	-0.9765625	1549639961.557
-9.936376800000001	-0.5275634784000001	-1.847070288	-0.7324219	0.8544922	-0.24414062	12.020312500000001	-5.10097644	-0.931909146	0.30517578	0.061035156	-13.061523	10.74985324	0.647192392	0.6017333966	-0.30517578	-0.5493164	10.070801	-8.424267572	-1.9320067900000002	3.9094726440000005	-0.48828125	-0.061035156	0.4272461	1.223803714	9.96867662	5.37133786	-2.5634766	-1.7089844	3.112793	4.44421376	9.56552716	2.95363768	2.8076172	1.2817383	-1.3427734	1549639961.597
-10.243823380000002	-0.571826178	-2.271752896	-0.4272461	0.8544922	-0.18310547	11.18889128	-3.5206787140000007	-1.211840854	-0.18310547	1.953125	-12.512207	9.22338858	-0.619677716	-0.23566894960000004	1.4038086	1.7089844	9.033203	-8.64558107	-1.41640625	4.10566394	-0.48828125	-0.5493164	0.30517578	1.252514676	9.613378894	5.2110353400000005	-2.8686523	-2.1362305	3.540039	3.2539062500000004	9.845459260000002	3.1498290740000003	1.5869141	3.540039	-0.6713867	1549639961.637
-10.085913040000001	-0.9378906250000001	-2.18203125	-0.8544922	0.30517578	-0.061035156	8.959009080000001	-2.086328076	-1.888940396	0.12207031	2.9907227	-11.779785	7.271044928000001	-1.4020507200000003	-0.773999002	2.2583008	2.8076172	7.6293945	-8.68745108	-0.925927716	4.640405252	-0.4272461	0.061035156	0.30517578	1.79921875	9.058300720000002	4.961010880000001	-2.5024414	-1.7700195	3.6010742	2.536132788	9.729418930000001	2.2490234620000003	0.24414062	2.746582	-0.79345703	1549639961.677
-10.097875900000002	-1.144848642	-2.1102538940000004	-0.36621094	0.18310547	0.061035156	6.71118161	-0.45698242800000005	-1.832714856	-0.7324219	1.7700195	-10.131836	5.5459961060000005	-2.0169433900000002	-0.211743161	3.1738281	1.8920898	6.286621	-8.36086412	-0.716577176	4.2336670320000005	-0.24414062	-0.30517578	0.24414062	2.29089357	8.083325180000001	4.6990235600000005	-2.4414062	-1.3427734	3.112793	0.5610595746000001	9.853833360000001	3.2957762600000002	0.48828125	-2.2583008	-1.6479492	1549639961.717
-9.669604532000001	-1.2261962860000002	-2.47033696	0	-0.18310547	-0.24414062	5.1631836060000005	0.678295926	-1.3195067900000002	-1.8920898	2.5024414	-8.300781	4.567431610000001	-2.383007788	0.7488769568000001	3.6621094	1.6479492	4.5776367	-8.58098143	-0.754858426	4.368847644000001	-0.24414062	-0.8544922	-0.061035156	2.860327176	7.451684800000001	4.539917032	-1.6479492	-0.5493164	2.5634766	0.5610595746000001	9.853833360000001	3.2957762600000002	0.12207031	-0.6713867	-1.7089844	1549639961.757
-9.2042482	-0.9366943390000001	-2.593554712	-0.24414062	-0.4272461	-0.36621094	3.38908696	1.435546924	-0.6651367212000001	-2.319336	1.8920898	-6.286621	4.181030252	-2.87707518	1.387695288	3.2958984	0.9765625	3.112793	-8.728125	-0.648388678	4.86770018	-0.18310547	-0.36621094	-0.18310547	3.0983885800000004	7.342822480000001	4.685864120000001	-0.79345703	0.061035156	1.7089844	3.9345947480000003	9.38010234	1.5156982820000002	0.91552734	-1.4038086	-1.8920898	1549639961.797
-8.76879892	-0.6220702880000001	-2.5875733800000003	-0.12207031	0.6713867	-0.30517578	2.5098144959999997	2.668920926	-0.0478515625	-2.8686523	0.30517578	-3.8452148	4.353295926	-3.6068116	2.19997554	3.2348633	-0.18310547	2.5024414	-8.67788089	-0.898413089	4.6703125000000005	-0.24414062	0.061035156	-0.24414062	3.4034423920000005	7.041357428000001	5.10097644	-0.48828125	0.30517578	0.91552734	3.58049321	9.195874100000001	1.3446288940000002	0.91552734	-0.30517578	-1.4038086	1549639961.837
-9.32866214	-0.5981445288	-3.289794928	-0.18310547	0.5493164	-0.36621094	2.406933606	3.927417032	0.849365216	-3.540039	-0.79345703	-1.953125	4.793530252	-4.70859375	3.1653808900000002	3.479004	-0.6713867	2.2583008	-8.641992212	-1.199877896	4.62246106	-0.4272461	0.48828125	-0.18310547	3.696533246	7.07485324	5.4646485600000005	-0.36621094	1.159668	0.4272461	2.7359130400000002	9.536816394	0.925927716	0.8544922	0.79345703	-0.6713867	1549639961.877
-9.505712860000001	-0.8613281250000001	-3.514697284	-0.36621094	-0.12207031	-0.061035156	2.593554712	5.33903804	1.655664038	-3.1738281	-1.7700195	-1.3427734	5.413207968	-5.64169928	4.612890576	3.2958984	-0.30517578	1.7700195	-8.358471940000001	-1.03957518	4.165478534	-0.5493164	0.4272461	0	3.8149658540000004	7.13825679	5.630932608000001	-0.18310547	1.0375977	0.5493164	2.843579074	9.49853534	0.7201660340000001	0.6713867	-0.6713867	-0.8544922	1549639961.917
-9.405224640000002	-0.8158691100000001	-3.4704346040000003	-0.36621094	0.24414062	0.18310547	4.182226440000001	6.4755126800000005	2.78017572	-2.2583008	-1.0986328	-0.9765625	5.26965306	-5.75534694	6.925317392	1.8920898	0.9765625	1.7089844	-8.271142572	-0.7117919928	3.9369873200000005	-0.61035156	-0.6713867	0.061035156	3.9118652160000003	7.2925778800000005	5.635717752000001	-0.18310547	0.8544922	0.9765625	2.843579074	9.49853534	0.7201660340000001	0.7324219	-0.61035156	-0.91552734	1549639961.957
-9.201855432	-0.5048339856	-3.5493896760000005	-0.4272461	-0.12207031	0.061035156	4.4322509000000005	7.0892092600000005	4.974169928000001	-2.2583008	-1.0986328	-0.9765625	5.273242212	-5.725439300000001	7.310522660000001	0.6713867	-0.48828125	1.159668	-8.311816394000001	-0.5550781250000001	4.298266574	-0.48828125	-0.18310547	0.24414062	3.8711913940000002	7.43972194	5.766113220000001	-0.24414062	0.79345703	1.2207031	2.902197284	9.593042032000001	0.5502929712000001	0.7324219	-0.18310547	-0.79345703	1549639961.997
-8.91235324	-0.4067382788	-3.4536866	-0.6713867	0.30517578	0.12207031	4.50163588	7.735205072	5.111743210000001	1.0375977	-1.4648438	-1.0375977	4.4166992800000004	-6.3845947480000005	6.456372300000001	1.0375977	-1.4648438	0.6713867	-8.162280252	-0.5479003894	4.109252896	-0.61035156	-0.61035156	0.24414062	4.19538588	7.4780027	5.756542932	-0.48828125	0.6713867	1.4648438	2.428466754	9.5104982	0.07536621106000001	0.5493164	-0.18310547	-0.6713867	1549639962.037
-8.920727340000001	-0.1997802716	-3.52546376	-0.91552734	0.18310547	0	4.990917932	8.531933606	4.10566394	0.36621094	0.24414062	-0.8544922	5.56035144	-6.7123777	5.921630890000001	1.6479492	-0.12207031	0.7324219	-8.21611322	-0.538330072	4.52316893	-0.61035156	-0.12207031	0.36621094	4.586572284	7.17294928	5.852246106	-0.7324219	1.0986328	1.4038086	2.428466754	9.5104982	0.07536621106000001	0.6713867	-0.4272461	-0.6713867	1549639962.077
-9.0092527	-0.1579101538	-3.7587402160000005	-0.7324219	0.9765625	-0.18310547	5.17395018	8.882446580000002	4.39995108	0.24414062	0.61035156	-0.9765625	5.51130342	-6.927710160000001	6.212329074	1.7089844	0.18310547	0.8544922	-8.0905027	-0.6256591459999999	4.439428714000001	-0.79345703	-0.30517578	0.4272461	4.69423822	6.926513580000001	5.84626448	-0.8544922	1.0375977	1.6479492	2.910571286	9.297558606	0.011962890380000002	0.48828125	0.12207031	-0.48828125	1549639962.117
-9.5451902	-0.40314941100000007	-4.306640576	-1.159668	0.18310547	-0.4272461	5.09858426	8.914746106	4.4155028960000005	0.61035156	0.9765625	-1.159668	5.47661142	-7.12390126	6.270947480000001	1.3427734	-0.48828125	1.159668	-8.26875	-0.5526855432	4.86770018	-0.8544922	-0.18310547	0.48828125	5.010058606	6.735107428000001	5.973071580000001	-0.8544922	0.9765625	2.0751953	2.095898462	9.723437500000001	-0.026318359620000002	0.6713867	0.91552734	-0.30517578	1549639962.157
-9.657641574000001	-0.7680175720000001	-4.036279254000001	-1.0986328	-0.36621094	-0.36621094	4.8892334260000005	9.159985520000001	3.823339856	0.5493164	1.2207031	-1.159668	5.9371826080000005	-7.194482428000001	6.262573380000001	1.2207031	-0.4272461	1.4648438	-8.430249100000001	-0.42587889400000006	5.114135880000001	-0.8544922	-0.18310547	0.5493164	5.285205072	6.567626800000001	6.071167032000001	-0.6713867	0.91552734	2.380371	2.43803714	9.838280760000002	0.050244139400000006	0.36621094	0.7324219	-0.5493164	1549639962.197
-9.18630342	-0.515600589	-3.645092752	-0.8544922	-0.36621094	-0.24414062	4.640405252	8.90996106	3.88674321	0.5493164	1.2207031	-1.159668	5.617773560000001	-7.05690944	6.452783246000001	0.9765625	-0.6713867	1.7700195	-8.3620607	-0.2428466754	5.15361322	-0.7324219	0.61035156	0.6713867	5.3557862400000005	6.32717302	6.158496106	-0.8544922	0.91552734	2.5634766	2.43803714	9.838280760000002	0.050244139400000006	0.4272461	0.5493164	-0.36621094	1549639962.237
-9.04753444	-0.40314941100000007	-3.6080077880000005	-0.8544922	0.4272461	-0.36621094	4.336547824	8.51398912	4.45258786	0.18310547	1.2207031	-0.91552734	5.421582068	-6.869091754	6.40014676	0.6713867	-0.91552734	1.953125	-8.151513580000001	-0.1626953076	4.87607428	-0.6713867	0.30517578	0.6713867	5.388086060000001	6.180029254	6.224292032	-1.159668	0.9765625	2.8076172	1.7286376800000003	9.76171875	-0.31103514400000004	0.30517578	0.79345703	0	1549639962.277
-9.451879892000001	-0.49406739200000005	-4.159497104000001	-0.61035156	0.061035156	-0.4272461	4.385595746	8.13117662	4.554272464	0	1.4038086	-0.7324219	5.191894568	-6.877465560000001	5.800805710000001	0.61035156	-1.0986328	1.8310547	-8.332153060000001	-0.2392578076	4.99450679	-0.79345703	0.061035156	0.5493164	5.53044429	6.13217752	6.391772660000001	-1.0986328	1.0986328	2.8076172	1.7286376800000003	9.76171875	-0.31103514400000004	0.48828125	0.18310547	-0.18310547	1549639962.317
-9.326269568	-0.28471679320000004	-4.14035643	-0.91552734	-0.6713867	-0.24414062	4.356884784	7.696923920000001	4.547094748	-0.12207031	1.4038086	-0.6713867	5.08063948	-7.034179712	5.59265126	0.8544922	-1.3427734	1.5869141	-8.374023560000001	-0.10527343750000001	4.98254393	-0.8544922	0.48828125	0.48828125	5.660839660000001	5.87138678	6.5843750000000005	-1.2817383	1.5258789	2.9296875	1.876977536	9.72822284	-0.41271972840000004	0.48828125	0.12207031	-0.36621094	1549639962.357
-9.02241214	0.026318359620000002	-3.71328125	-0.8544922	-0.061035156	-0.18310547	3.974072284	7.436132788000001	4.500439496	0.18310547	1.5258789	-0.6713867	4.805493210000001	-7.13227536	5.13088408	1.159668	-1.4038086	1.3427734	-8.213720746000002	0.023925780760000005	4.795922824	-0.79345703	0.36621094	0.36621094	5.886938400000001	5.626147660000001	6.80688498	-1.2207031	1.5258789	2.8686523	2.08752446	9.7066893	-0.4378417932	0.30517578	0.61035156	0	1549639962.397
-9.13725589	0.21652832460000004	-3.92861322	-0.8544922	0.12207031	-0.18310547	3.4512939300000003	7.149023560000001	4.51120607	0.4272461	1.5869141	-0.48828125	4.671508786	-7.28061502	4.99450679	1.6479492	-1.5258789	0.9765625	-8.11203624	-0.0227294928	4.675097644	-0.8544922	0.18310547	0.24414062	5.94316394	5.348608426	7.1406494600000014	-1.6479492	2.0751953	2.8686523	2.08752446	9.7066893	-0.4378417932	0.18310547	0.30517578	-0.12207031	1549639962.437
-9.43752446	0.3828125	-4.33535144	-1.0986328	-0.36621094	-0.061035156	3.237158246	6.9384764400000005	3.9573242800000004	0.9765625	1.5258789	-0.36621094	5.09260234	-7.24711911	5.336645468	2.2583008	-1.5869141	0.48828125	-8.12280252	-0.1459472644	4.724145468000001	-1.0375977	0	0.12207031	5.9993894800000005	5.12849092	7.4074221200000006	-1.6479492	2.5024414	2.746582	2.1138427520000005	9.625341754	-0.5263671924000001	0.18310547	0.18310547	-0.24414062	1549639962.477
-9.548779254000001	0.52995607	-4.166674820000001	-1.5258789	-0.8544922	0.061035156	2.8316162140000003	6.650170926	4.078149460000001	1.159668	2.1362305	-0.12207031	5.023217752000001	-7.226782248	5.685961960000001	2.319336	-1.6479492	0.12207031	-8.141943390000002	-0.07536621106000001	4.68227536	-1.159668	0.061035156	0	5.991015380000001	4.7995117800000004	7.74477536	-2.0751953	2.5634766	2.8076172	2.6114991	9.554760880000002	-0.462963858	0.12207031	0.30517578	-0.30517578	1549639962.517
-9.496142572	0.6316406250000001	-3.96569838	-1.8310547	-0.79345703	0.061035156	2.1114501800000003	6.895410340000001	3.60202626	1.5258789	2.1362305	0.18310547	5.20026857	-7.351196580000001	5.81755342	2.319336	-1.5258789	-0.18310547	-7.9517334260000005	-0.12202148560000001	4.73132338	-1.2817383	0	-0.18310547	5.93120108	4.407128894	8.048632788	-2.380371	2.746582	2.9907227	2.595947284	9.62773462	-0.45937500000000003	0.061035156	0.61035156	-0.24414062	1549639962.557
-9.39086911	0.49526367800000004	-4.19897464	-2.1362305	-0.6713867	0.061035156	2.477514676	7.090405252000001	3.476416034	2.1362305	1.7089844	0.36621094	5.419189300000001	-6.889428420000001	5.603417932000001	2.6855469	-1.3427734	-0.7324219	-8.00197734	-0.3349609424	4.738500900000001	-1.4038086	-0.6713867	-0.24414062	6.01135234	3.68098143	8.17304712	-2.1972656	3.2348633	3.112793	2.2980712860000003	9.65405252	-0.6148925720000001	-0.061035156	0.4272461	-0.18310547	1549639962.597
-9.285595746	0.6029296924	-4.189404254	-1.8310547	-0.7324219	0.12207031	2.6641358800000003	7.109545926000001	3.514697284	2.6245117	1.7700195	0.48828125	5.1380616	-6.64060054	5.43952626	3.0517578	-1.2817383	-0.91552734	-8.15988768	-0.6986327880000001	5.02680661	-1.7089844	-0.5493164	-0.36621094	5.6165769800000005	2.709594748	8.3620607	-2.380371	3.1738281	2.9907227	2.327978534	9.560742212000001	-0.8074951080000001	0.061035156	0.5493164	-0.4272461	1549639962.636
-8.875268570000001	1.05991214	-4.067382788000001	-2.0751953	-0.30517578	0.061035156	2.360278354	7.23276358	2.73830571	3.2348633	1.0986328	0.4272461	5.03398462	-6.35109874	5.5938478400000005	3.112793	-1.0375977	-1.0375977	-8.0390625	-0.8242431610000001	5.122509980000001	-1.953125	-0.12207031	-0.30517578	5.4490969400000004	1.8566405760000002	8.31420926	-2.380371	3.4179688	3.2348633	2.60671376	9.52485324	-1.0443603240000001	0.061035156	0.48828125	-0.48828125	1549639962.676
-8.72692842	1.3362548920000001	-4.354492212	-2.5024414	-0.24414062	-0.18310547	2.7048096040000003	7.481591754	2.483496106	3.6621094	1.5869141	0.36621094	4.965795926	-5.71586911	5.43474092	3.2348633	-0.61035156	-1.159668	-8.023510880000002	-1.0264160340000001	5.086621106	-2.1362305	-0.30517578	-0.12207031	5.364160340000001	0.954638678	8.31779802	-2.0751953	3.6621094	3.112793	2.60671376	9.52485324	-1.0443603240000001	-0.12207031	0.9765625	-0.36621094	1549639962.716
-9.05351538	1.7944336060000001	-4.5255616000000005	-2.8686523	-0.61035156	-0.6713867	3.05053714	7.718457068	1.93439946	3.9672852	1.3427734	0.61035156	4.77319339	-5.0662844400000004	5.659643570000001	3.6621094	-0.7324219	-0.7324219	-8.062988220000001	-1.5001464660000001	5.17753894	-2.6245117	0.12207031	0.18310547	4.608105432	0.2177246106	8.213720746000002	-2.0141602	3.4179688	3.3569336	2.11982428	9.68515625	-0.8972167932	-0.12207031	1.2817383	-0.4272461	1549639962.756
-9.031982428000001	1.8985107820000002	-4.712182608	-3.6010742	-0.6713867	-1.0375977	2.8627197480000004	8.023510880000002	1.3039550720000002	4.272461	1.4648438	1.2207031	5.01245108	-4.454980432	5.482592752	3.479004	-0.6713867	-0.61035156	-8.01992212	-1.6927490020000002	5.12849092	-3.2348633	0	0.48828125	4.08413089	-0.2189208966	8.368042032	-1.5258789	2.5024414	3.7841797	2.428466754	9.780859620000001	-1.102978534	-0.36621094	0.7324219	-0.48828125	1549639962.796
-9.04155252	1.4618652160000003	-4.9370851600000005	-4.211426	-0.30517578	-1.2207031	2.6641358800000003	8.46972644	1.23696286	3.479004	1.4038086	1.8310547	5.77448732	-3.6462889400000003	5.67041034	3.3569336	-0.61035156	-0.4272461	-8.029492212000001	-1.6437011780000002	5.084228240000001	-3.6621094	-0.7324219	0.8544922	3.9118652160000003	-0.5096191394	8.92551268	-1.3427734	2.319336	3.8452148	2.159301718	9.868188400000001	-1.353002896	-0.4272461	0.9765625	-0.5493164	1549639962.836
-9.03796376	1.4056396760000003	-5.0614991	-3.90625	-0.8544922	-1.2207031	4.015942392	8.706591754	1.0180419928000002	2.8076172	1.7089844	2.380371	5.884545926	-3.0804442900000004	5.904882788000001	3.2348633	-1.7700195	-0.4272461	-8.224487320000001	-1.5719238220000002	5.469433606	-4.272461	-0.30517578	1.159668	3.366357428	-0.41870117800000006	9.24372554	-1.0986328	2.0751953	3.90625	2.654565396	9.81435504	-0.991723642	-0.6713867	1.4038086	-0.91552734	1549639962.876
-8.68745108	1.374536142	-5.5519773400000005	-4.4555664	-0.5493164	-1.2817383	5.054321580000001	8.52714856	1.040771466	2.9296875	0.9765625	2.319336	6.226684800000001	-2.6964355040000005	5.802001800000001	3.479004	-1.2207031	-0.48828125	-8.021118210000001	-1.1041748200000001	5.23854982	-4.4555664	-0.24414062	1.4038086	3.10676268	-0.1985839856	9.743774460000001	-1.2817383	1.953125	3.6621094	2.654565396	9.81435504	-0.991723642	-0.9765625	1.5258789	-0.6713867	1549639962.916
-8.761621106	0.724951178	-6.043652160000001	-4.3945312	0	-1.2207031	5.58427716	8.73291034	0.33137207460000007	2.8686523	0.36621094	2.0751953	6.267358426	-1.6736084260000001	5.51130342	4.0893555	-1.2207031	-0.5493164	-8.12878444	-1.2202148560000001	5.325878894000001	-4.638672	-1.159668	1.5869141	2.7969239200000002	-0.576611322	9.957910340000002	-0.9765625	2.0141602	3.1738281	1.792041034	10.069164840000001	-1.8733886780000002	-1.2817383	2.1362305	-0.5493164	1549639962.956
-8.777173020000001	0.9115722840000001	-6.02929712	-4.333496	-1.4648438	-1.2817383	5.477807608000001	8.994897660000001	-1.0192382788	2.4414062	1.5258789	2.0751953	7.7148682100000014	-0.8445800720000001	4.955029254	4.5776367	-0.8544922	0.30517578	-8.169457968	-1.27763678	5.498144568	-5.004883	-0.79345703	2.0141602	1.620971646	-1.2202148560000001	9.43034694	-0.8544922	1.3427734	3.1738281	3.109155252	10.03207968	-1.44870607	-1.4648438	2.6245117	-0.8544922	1549639962.996
-9.37890625	0.42707518000000005	-4.963403060000001	-5.554199	-1.6479492	-1.159668	4.269555710000001	8.917138580000001	-2.825634784	2.380371	1.5869141	2.746582	7.852441394	-0.1124511682	5.5651367800000004	4.0283203	-0.79345703	1.6479492	-8.432641574	-1.3051513580000003	5.085424820000001	-4.5166016	-1.4648438	2.6245117	0.7285400360000001	-1.967895468	9.16835962	-0.8544922	1.3427734	3.1738281	3.109155252	10.03207968	-1.44870607	-2.2583008	3.479004	-0.12207031	1549639963.036
-9.80957068	-0.850561502	-3.210839856	-5.3710938	-1.4038086	-1.2207031	4.756445288	8.38478984	-1.637719748	2.6245117	1.7700195	3.479004	5.941967752000001	0.346923822	6.78176268	3.3569336	-1.7089844	2.319336	-8.61926268	-1.47263179	5.20266124	-3.90625	-1.2207031	3.0517578	0.642407248	-2.38540036	9.171948380000002	1.5258789	-0.48828125	3.90625	4.651171924000001	10.389770860000002	0.5837890576	-2.9296875	4.699707	1.0375977	1549639963.076
-9.712670926000001	-1.4020507200000003	-1.3829101440000002	-5.3100586	-0.4272461	-1.2817383	4.91555162	7.645483426000001	-3.23955072	3.6621094	0.48828125	3.3569336	5.196679712	0.17824707460000003	6.24702176	3.2958984	-2.5024414	2.319336	-8.59892572	-2.49426268	4.579394568	-3.7231445	-1.5869141	2.8076172	0.9211425720000002	-3.045751996	9.382495108	2.8686523	-0.12207031	3.9672852	4.604516574	9.35617662	0.9462646760000001	-4.0893555	5.065918	1.953125	1549639963.116
-9.861010880000002	-1.369750998	-0.501245108	-4.4555664	0.24414062	-1.4648438	5.086621106	7.287792932	-4.530346646	3.7231445	1.2817383	3.7841797	4.693042032	0.38879393000000007	5.63691394	2.9907227	-3.0517578	1.7089844	-8.728125	-3.4572753600000006	4.411913940000001	-3.8452148	-0.79345703	3.112793	1.08383786	-2.42607428	9.387280252000002	4.0283203	0.061035156	4.1503906	4.604516574	9.35617662	0.9462646760000001	-3.540039	5.92041	3.7841797	1549639963.156
-9.746167032	-1.222607428	-1.8434814300000002	-4.8217773	0.12207031	-1.7700195	5.043554712000001	6.44680162	-4.410717752	3.7841797	2.380371	3.9672852	5.419189300000001	0.9965087860000001	5.164379892	3.1738281	-3.8452148	1.7700195	-8.9494384	-3.5027344240000007	4.51120607	-4.5166016	-0.36621094	3.112793	0.8924316100000002	-1.8949219240000001	8.825024460000002	5.92041	0.36621094	3.7841797	0.740502896	10.8036866	-1.040771466	-2.1972656	5.1879883	4.4555664	1549639963.196
-8.73291034	-1.02163089	-1.5563721040000003	-4.760742	-1.159668	-1.5258789	5.207446580000001	5.958715560000001	-4.73132338	4.8217773	3.0517578	4.211426	6.654956070000001	1.4953613220000002	3.17495108	2.8076172	-3.2958984	1.953125	-8.271142572	-2.6940429320000003	4.294677716000001	-4.272461	0.4272461	2.746582	0.5861816394	-0.8732910340000001	7.705298020000001	6.8969727	1.953125	3.0517578	3.561352536	7.522265380000001	-2.1341797120000003	-1.2817383	2.8076172	3.6010742	1549639963.236
-8.06657698	-0.2918945288	-1.0993896760000001	-5.126953	-0.12207031	-1.5258789	5.33186052	5.841479532	-4.750463760000001	4.8828125	3.540039	4.638672	7.5019284200000005	1.7477783540000003	2.09948732	3.112793	-2.1972656	1.5258789	-7.564135880000001	-2.843579074	3.4058349640000003	-3.90625	-0.30517578	2.9296875	0.06459961060000001	0.3756347644	7.70649411	6.8969727	1.2817383	2.9296875	3.561352536	7.522265380000001	-2.1341797120000003	2.6855469	2.9907227	3.90625	1549639963.276
-8.66711412	-0.132788089	-1.5563721040000003	-5.126953	0.8544922	-1.5869141	5.470629892	5.188305710000001	-4.395166034	5.2490234	1.953125	5.004883	8.4733152	1.69633786	2.9847412140000005	3.479004	-1.2207031	1.953125	-7.792626800000001	-2.9464599640000007	3.8640135800000004	-4.0893555	-0.24414062	3.2348633	-0.026318359620000002	1.622167932	7.376318390000001	7.6293945	1.2817383	2.5024414	3.9525389400000006	9.894507280000001	-0.9354980432000001	4.699707	7.6293945	5.1879883	1549639963.316
-10.102661240000002	0.10527343750000001	-2.7072021760000005	-5.3100586	0.6713867	-1.7089844	7.719653060000001	4.843774460000001	-3.96330571	5.554199	3.4179688	4.8828125	8.92670926	1.650878894	3.15700679	2.9907227	-0.61035156	2.4414062	-8.0558107	-2.60910643	4.023120108	-4.272461	0.4272461	2.9296875	0.2081542932	3.1486327880000005	7.327270468000001	8.728027	1.4038086	2.0751953	3.544604532	10.778564300000001	-0.954638678	6.5307617	7.6293945	5.6762695	1549639963.356
-10.35986322	-0.007177734620000001	-3.3603759000000006	-5.92041	-0.061035156	-1.953125	8.70778804	3.8508545320000005	-4.48847644	5.6762695	1.5258789	4.699707	9.81914038	1.3853027160000002	3.785058606	2.4414062	-0.7324219	2.0751953	-7.9792482	-2.3806152160000003	4.165478534	-4.272461	-0.5493164	2.6245117	0.265576178	4.83540036	7.054516574	8.972168	1.6479492	1.3427734	3.544604532	10.778564300000001	-0.954638678	7.5683594	10.131836	5.493164	1549639963.396
-9.760522660000001	-0.915161142	-3.161792032	-6.4086914	-1.0375977	-1.953125	10.27014128	3.399853534	-3.5481933900000002	5.6762695	1.5258789	4.699707	9.45307608	1.138867212	4.254003894	1.7700195	-5.065918	1.6479492	-8.391967752000001	-1.98464357	4.539917032	-4.272461	-0.24414062	2.8686523	0.517993161	6.688451980000001	6.69802266	9.155273	1.7089844	0.6713867	0.2560058606	11.35876448	-0.16389160340000003	6.4086914	9.643555	4.333496	1549639963.436
-9.05231929	-1.373339856	-2.503832968	-5.7373047	-0.30517578	-1.4648438	9.883740020000001	3.03020018	-3.0050780759999998	5.9814453	3.112793	3.7841797	11.414990020000001	0.2536132788	3.3065429320000006	1.2817383	-6.225586	0.8544922	-8.19577626	-2.095898462	4.7157714660000005	-4.4555664	0.18310547	2.5024414	-0.12202148560000001	9.23535144	6.113037140000001	8.728027	1.8310547	0.5493164	0.2942871106	10.1146241	0.8445800720000001	5.3710938	6.286621	2.9907227	1549639963.476
-9.152807608000002	-1.5575683900000001	-2.477514676	-4.211426	0.12207031	-0.7324219	9.861010880000002	1.9427734620000003	-3.521875	6.225586	-0.91552734	3.540039	13.2788089	0.16389160340000003	3.5721191100000005	2.0141602	-3.3569336	0.24414062	-8.00317392	-1.3087402160000001	4.145141574	-4.699707	0.36621094	2.319336	0.3828125	9.88134784	5.5806884000000005	7.385254	1.5869141	0.30517578	0.2942871106	10.1146241	0.8445800720000001	4.8217773	5.554199	2.1972656	1549639963.516
-9.067871106	-0.8828613220000001	-2.62944339	-3.6010742	0.6713867	-0.5493164	10.96398912	0.8756836060000002	-3.0397704680000004	6.0424805	0.61035156	3.2348633	13.018017180000001	-0.007177734620000001	3.5792969240000003	1.7700195	-4.0893555	-0.4272461	-8.03786592	-0.515600589	4.082934604	-4.0893555	0.7324219	2.8686523	-0.10048827880000001	11.614770860000002	5.09738768	5.6152344	3.2348633	0.5493164	3.561352536	9.012841754	1.3829101440000002	4.5166016	5.7373047	1.7089844	1549639963.556
-9.564331070000001	-0.16508788940000002	-3.285009784	-4.3945312	1.0375977	-0.79345703	11.09917032	0.269165036	-3.2239991	5.3710938	-0.36621094	3.1738281	13.28239766	0.20935058900000003	2.191601538	2.380371	-4.3945312	-1.0986328	-7.97565944	-0.03828125	3.476416034	-3.7841797	0.36621094	2.8076172	-1.0551269568000001	12.366039840000003	5.090210160000001	4.8217773	2.8076172	2.0141602	5.689550720000001	8.85253894	0.41511232	4.333496	3.4179688	0.91552734	1549639963.596
-9.69233426	-0.4378417932	-3.5792969240000003	-3.9672852	0.061035156	-0.5493164	11.686548020000002	-0.33256836060000006	-4.320996106	5.004883	-0.24414062	3.1738281	14.374609620000001	1.0646972840000002	1.081445288	3.112793	0.4272461	-2.0751953	-8.328564300000002	-0.10766601440000001	3.6917480040000004	-3.2958984	-1.0375977	2.0141602	-0.6160888580000001	12.67109424	5.048339660000001	3.2348633	3.90625	2.6245117	5.689550720000001	8.85253894	0.41511232	3.3569336	3.7231445	0.36621094	1549639963.636
-9.644482428000002	-2.45598143	-4.312622104000001	-3.112793	0.8544922	-1.0986328	11.836084260000002	-1.032397464	-4.267163040000001	5.2490234	1.2817383	2.1972656	14.17961412	2.605517572	1.035986322	4.638672	-0.9765625	-2.0751953	-8.936279254	-0.30625	3.890332068	-3.2958984	-0.61035156	2.0141602	0.46655273560000005	12.48925818	5.13447284	1.5258789	4.699707	1.953125	1.1711669928000001	9.22578125	-1.0563232428000002	2.1972656	5.859375	-0.18310547	1549639963.676
-10.96997104	-3.512304712	-3.9417724640000005	-1.2207031	0.24414062	-0.7324219	11.13266574	-1.906884784	-3.411816394	5.92041	-0.79345703	1.5258789	15.372314300000001	3.9884277160000003	1.7848632200000003	5.493164	0.18310547	-1.5258789	-10.11342752	-0.462963858	4.19538588	-3.540039	-0.79345703	2.319336	0.3529052716	12.153100540000002	4.0338867800000004	1.0375977	4.8828125	1.3427734	0.458178714	11.96647914	4.355688400000001	1.6479492	4.272461	-1.4648438	1549639963.716
-9.413598740000001	-0.6663330072	-3.847265576	-3.3569336	-1.953125	-0.61035156	11.2881839	-2.9368896760000003	-3.4297608800000003	6.4697266	-1.6479492	0.7324219	14.607885880000001	4.257592752	1.3458251800000003	5.1879883	1.8310547	-0.79345703	-10.174438400000001	0.16389160340000003	4.023120108	-3.8452148	1.5258789	2.319336	-0.002392578076	11.5776857	2.19399411	0.6713867	4.4555664	1.0375977	0.458178714	11.96647914	4.355688400000001	0.48828125	4.3945312	-1.7700195	1549639963.756
-8.07973642	-0.83022464	-4.079345746	-3.2348633	3.540039	-1.2817383	11.06208516	-3.4907714660000004	-3.593652356	5.3100586	-1.5869141	0.061035156	12.854125900000001	4.075756790000001	1.069482428	4.5776367	0.5493164	0.061035156	-9.427954074	0.659155252	2.49426268	-3.8452148	-0.30517578	1.6479492	-0.1124511682	10.66372104	1.1903076080000001	0.30517578	4.5166016	0.61035156	3.770703076	9.31669928	-0.002392578076	-1.2817383	-0.61035156	-2.746582	1549639963.796
-10.383788940000002	-0.835009784	-6.66811502	-4.0283203	-0.9765625	-1.8310547	10.000976440000002	-3.354394568	-3.007470746	4.3945312	-1.3427734	-0.61035156	12.596923920000002	4.03747554	0.783569339	4.211426	1.0375977	0.061035156	-9.916039840000002	0.9785644568000001	3.5721191100000005	-3.90625	0.30517578	1.5258789	-0.7488769568000001	11.447289840000002	0.80390625	0	4.4555664	0.91552734	3.5673339660000005	10.102661240000002	0.2225097644	0.91552734	1.953125	-2.0751953	1549639963.836
-8.95063498	-1.191503894	-5.468237320000001	-5.3100586	-2.4414062	-1.5869141	9.853833360000001	-3.4261719240000006	-2.3985596040000003	4.0893555	-0.30517578	-0.7324219	12.533520860000001	3.9776612400000007	-0.0418701178	4.1503906	1.0375977	0	-9.402832068	1.035986322	3.05053714	-4.211426	-1.2207031	1.2207031	-0.458178714	11.63630342	1.0874267572	-0.18310547	3.6621094	0.6713867	3.5673339660000005	10.102661240000002	0.2225097644	1.2207031	2.6245117	-2.1972656	1549639963.876
-7.81057158	-1.3853027160000002	-4.49326178	-4.333496	0.30517578	-1.5869141	9.90527356	-3.62475589	-1.701123004	4.211426	-0.6713867	-0.9765625	11.81215854	3.40942392	0.061010742800000003	4.211426	1.0986328	0.30517578	-9.140844748000001	0.8062988220000001	4.127197284	-4.211426	0.9765625	1.159668	0.23327636780000002	10.47829622	1.318310504	-0.18310547	3.9672852	0.18310547	1.56953125	10.097875900000002	-0.8170653959999999	0.8544922	1.7089844	-2.5024414	1549639963.916
-7.622753894000001	-1.5300537140000001	-4.719360324	-3.9672852	-0.6713867	-1.5869141	9.176733426	-3.25151358	-1.183129892	4.5166016	-1.4648438	-1.3427734	10.47590306	2.48229982	0.192602536	4.272461	1.7700195	0.4272461	-7.991211060000001	1.274047824	3.069677716	-4.5166016	-0.36621094	1.0375977	0.717773462	9.072656250000001	0.9462646760000001	-0.48828125	4.699707	0.12207031	2.192797824	9.616967752	-0.3182128894	1.4038086	1.159668	-3.0517578	1549639963.956
-7.431347840000001	-1.4415283540000001	-4.54589856	-3.6621094	-0.36621094	-1.5258789	8.21611322	-2.51459964	-1.052734375	4.1503906	-1.159668	-1.4648438	9.480590560000001	1.8219482820000001	0.11484375000000001	4.272461	1.8920898	0.5493164	-7.87995607	1.6353271760000003	3.1438476440000005	-4.272461	0.5493164	1.0986328	0.5909667932	8.3453125	0.4761230432	-0.91552734	4.760742	0.30517578	2.192797824	9.616967752	-0.3182128894	1.4648438	1.5869141	-3.479004	1549639963.996
-7.604809800000001	-1.3769287140000002	-5.23735324	-3.2958984	0.12207031	-1.6479492	8.08691394	-2.101879892	-0.923535144	3.7231445	-0.18310547	-1.4038086	9.67917482	1.771704074	-0.0897216754	4.1503906	1.7700195	0.61035156	-7.796215560000001	1.9798584260000003	3.0565185700000006	-4.0893555	-0.18310547	1.0375977	0.19738769960000002	8.553466754	0.0861328125	-1.0375977	4.3945312	0.7324219	2.2250976440000003	9.174340560000001	-0.23686523560000003	1.6479492	2.319336	-2.9296875	1549639964.036
-8.18022464	-0.9474609620000001	-5.768505890000001	-3.0517578	-0.30517578	-1.4038086	8.22089856	-2.0731689300000005	-0.9343017572	3.8452148	-0.61035156	-1.4038086	10.387377700000002	2.050439496	-0.5060302716	3.7841797	1.7089844	0.79345703	-8.278320288000002	2.19997554	3.5493896760000005	-3.7231445	0.36621094	1.0375977	0.19738769960000002	8.553466754	0.0861328125	-1.0375977	4.3945312	0.7324219	2.49426268	9.16357428	-0.4868896466	1.159668	2.0751953	-2.5634766	1549639964.076
-8.689843750000001	-0.762036142	-5.7385987400000005	-3.3569336	0.24414062	-1.2817383	8.22089856	-2.0731689300000005	-0.9343017572	3.8452148	-0.61035156	-1.4038086	10.796509080000002	2.396167032	-0.417504892	3.2958984	1.3427734	1.0375977	-8.388378894	2.1485351440000002	3.599633786	-3.479004	0	0.9765625	0.19738769960000002	8.553466754	0.0861328125	-1.0375977	4.3945312	0.7324219	2.49426268	9.16357428	-0.4868896466	0.79345703	2.8076172	-2.0751953	1549639964.115
-9.649267572	-1.195092752	-6.24941394	-2.6855469	-0.36621094	-1.0375977	9.395654254	-1.494165036	-0.5658447284000001	3.540039	-1.3427734	-0.9765625	10.8886232	2.5409179320000006	-0.16030273560000002	2.6855469	0.91552734	1.0986328	-8.87646466	2.256201178	3.7503662140000005	-3.1738281	-0.5493164	0.8544922	-0.5239746106000001	10.096679320000002	0.42587889400000006	-0.18310547	3.112793	0.8544922	0.5562744110000001	10.473510880000001	-0.7105957068000001	0.6713867	3.4179688	-1.8310547	1549639964.156
-9.228173920000001	-0.39836425720000007	-6.43005342	-2.1972656	-0.79345703	-0.61035156	9.87536592	-1.297973642	-0.34453125	3.2958984	-1.0375977	-0.8544922	10.95322284	2.6880616	0.0095703125	2.319336	0.61035156	0.79345703	-9.298754892	1.9930175720000003	4.191796924	-2.9907227	-0.6713867	0.7324219	-0.5335449280000001	10.851538040000001	0.88046875	0.12207031	2.319336	0.79345703	1.4403320680000002	11.02619658	-0.17106933900000001	0	2.9907227	-2.1972656	1549639964.196
-8.80349092	-0.135180661	-6.24941394	-2.8686523	-0.4272461	-0.18310547	10.2761232	-1.06589357	-0.3289794928	2.9296875	-0.79345703	-0.5493164	11.155395860000002	2.816064496	0.49406739200000005	2.0751953	0.36621094	0.5493164	-9.22578125	1.6472900360000002	4.483691394	-2.8686523	-0.30517578	0.7324219	-0.3194091754	11.105151260000001	1.516894568	0.30517578	2.319336	0.48828125	1.4403320680000002	11.02619658	-0.17106933900000001	-0.91552734	2.5024414	-1.8310547	1549639964.235
-9.646875000000001	-0.6400146760000001	-6.48149411	-3.2348633	-0.5493164	-0.18310547	10.451977340000001	-0.9426757788	-0.4354492212	2.6855469	-0.79345703	-0.48828125	11.235547120000001	2.7538574280000003	0.9343017572	1.953125	0.36621094	0.24414062	-9.30234375	1.39606929	4.39995108	-2.8076172	-0.9765625	0.7324219	-0.36367187500000003	11.17094748	1.8351074280000002	0.18310547	2.0751953	0.36621094	2.5720214660000003	10.67927266	-0.37084961060000005	-1.7700195	2.5634766	-1.5869141	1549639964.276
-10.29646016	-1.528857428	-5.712280252000001	-3.479004	-2.2583008	-0.4272461	10.300048920000002	-0.9965087860000001	-0.8924316100000002	2.380371	-0.79345703	-0.30517578	11.21401358	3.0134521760000004	1.3649658540000003	1.8920898	0.48828125	-0.061035156	-10.03207968	0.9474609620000001	4.130786240000001	-2.746582	-1.3427734	0.8544922	-0.6543701080000001	11.312109620000001	2.295678714	-0.48828125	1.4038086	0.30517578	3.0026855040000004	10.71516124	0.540722644	-2.319336	2.8686523	-1.0986328	1549639964.315
-9.82990764	-2.428466754	-3.887939496	-3.1738281	-2.746582	-0.4272461	10.412500000000001	-1.258496106	-1.494165036	2.2583008	-0.5493164	0.061035156	11.425757280000001	3.58288588	1.9798584260000003	1.7700195	0.7324219	-0.061035156	-10.20314946	0.37802735600000004	3.617578076	-2.0141602	-0.30517578	0.7324219	-1.272851538	10.676879500000002	2.8244384000000005	-0.6713867	1.953125	0.4272461	3.0026855040000004	10.71516124	0.540722644	-3.9672852	2.380371	0	1549639964.355
-8.960205072	-2.250219748	-1.69633786	-2.9907227	-1.0375977	-0.36621094	10.600317000000002	-1.6532714660000003	-1.923632788	1.8920898	-0.30517578	0.24414062	11.1697509	4.147534146	2.27055661	1.4038086	0.4272461	0.4272461	-9.81315944	-0.11005859620000001	2.6964355040000005	-1.6479492	-0.61035156	0.7324219	-2.287304712	9.382495108	2.6760987400000005	-0.5493164	1.8920898	0.7324219	6.396557608000001	8.3967527	0.758447284	-4.699707	1.4648438	2.380371	1549639964.395
-9.226977340000001	-2.3208007200000003	-1.4977538940000001	-3.0517578	1.4038086	-0.61035156	10.05959514	-1.8805663940000001	-1.927221646	1.3427734	-0.12207031	0.061035156	10.34790036	4.5171875	1.945166034	1.0375977	-0.24414062	0.7324219	-9.83229982	-0.6447998200000001	2.372241214	-1.5258789	-0.30517578	0.79345703	-2.636621106	9.034375	2.92971196	-0.36621094	1.2817383	0.79345703	3.7407959260000005	10.5488768	0.8218505890000001	-3.2958984	3.90625	5.432129	1549639964.435
-10.629028060000001	-2.4153076080000004	-2.975170926	-1.0375977	-0.7324219	-0.36621094	9.504516574	-2.1138427520000005	-2.0671875	1.0375977	0.24414062	-0.18310547	9.997387680000001	4.807885880000001	1.4630615020000002	0.9765625	-0.12207031	0.61035156	-9.93039586	-1.2549072479999999	2.7538574280000003	-1.7089844	0.18310547	0.61035156	-2.519384784	9.648071580000002	3.43334964	0.18310547	1.5869141	0.5493164	3.7407959260000005	10.5488768	0.8218505890000001	-1.953125	4.638672	6.225586	1549639964.475
-9.478198380000002	-1.6305420320000001	-2.64379892	-2.319336	-1.4648438	0.061035156	9.558349640000001	-2.568432608	-2.4404297120000003	1.2817383	0.5493164	-0.24414062	9.839477340000002	4.730126996	1.5180908540000002	1.0375977	0.12207031	0.48828125	-8.86210962	-1.2022705072	2.174853534	-1.7089844	-0.30517578	0.5493164	-2.4392334260000004	9.40163588	3.5206787140000007	0.18310547	1.7089844	0.30517578	1.6867675720000002	11.842065200000002	-0.7488769568000001	2.0141602	0.91552734	6.713867	1549639964.515
-8.28430162	-1.153222644	-1.9978027160000003	-1.953125	0	-0.5493164	9.42436502	-2.767016574	-2.293286142	1.3427734	-0.18310547	-0.5493164	9.5104982	4.215722644	2.007373004	0.9765625	-0.061035156	0.5493164	-8.62763678	-0.916357428	2.8698974640000006	-1.4038086	-0.061035156	0.6713867	-2.3985596040000003	8.78554712	3.33645018	0	1.159668	0.36621094	1.2453369600000002	12.063378600000002	1.2441405760000002	0.4272461	3.479004	6.958008	1549639964.555
-8.296264480000001	-0.9893310700000001	-2.112646466	-2.0751953	-0.9765625	-1.0375977	9.42436502	-2.767016574	-2.293286142	1.3427734	-0.18310547	-0.5493164	9.22458516	3.609204074	2.233471646	0.9765625	-0.061035156	0.5493164	-8.28789038	-0.7811767572	2.7371094240000002	-1.159668	-0.36621094	0.5493164	-1.665234424	8.49125998	3.277832068	-0.061035156	0.79345703	0.24414062	1.2453369600000002	12.063378600000002	1.2441405760000002	2.5024414	1.8310547	6.7749023	1549639964.595
-7.77348642	-1.137670926	-1.88774411	-1.8920898	0.30517578	-0.9765625	8.931494110000001	-2.652172824	-2.0097655760000004	1.4038086	-0.5493164	-0.7324219	9.15041484	3.14265126	2.004980432	1.0986328	0.12207031	0.48828125	-8.50561502	-1.0934082068000002	3.081640576	-1.2207031	0.061035156	0.48828125	-1.1173339660000001	8.356079074	3.4620605040000005	0	1.0986328	0	1.2321777160000003	10.613476440000001	0.9043945288	3.6010742	2.8686523	6.164551	1549639964.635
-8.059399460000002	-1.178344748	-1.909277356	-1.2817383	0.7324219	-0.48828125	8.20415036	-1.5360351440000002	-2.0157471040000003	1.2817383	-0.30517578	-0.79345703	9.45666484	2.828027356	1.9858398560000001	1.0375977	0.061035156	0.4272461	-8.1838134	-1.335058606	3.109155252	-1.2207031	0.61035156	0.48828125	-1.0371826080000002	8.49365216	3.5649413940000003	0.12207031	1.3427734	-0.12207031	-1.332666034	9.47341304	0.8062988220000001	4.3945312	5.065918	4.760742	1549639964.675
-8.67070288	-0.6340332068000001	-2.201171924	-0.6713867	0.8544922	0.12207031	8.42307158	-1.28122554	-2.1114501800000003	1.2817383	-0.30517578	-0.79345703	10.02011682	2.56245108	2.3399413940000002	1.0375977	0.18310547	0.5493164	-8.101269568000001	-1.3709472839999999	2.988330072	-1.3427734	-0.18310547	0.5493164	-1.3015625000000002	8.502026260000001	3.6127929320000005	0.24414062	1.3427734	0.061035156	-1.332666034	9.47341304	0.8062988220000001	2.4414062	3.540039	2.5024414	1549639964.715
-9.584667932	0.41511232	-2.215527356	-0.9765625	1.2207031	0.30517578	9.063086060000002	-1.297973642	-1.8757812500000002	1.159668	-0.30517578	-0.5493164	10.660132280000001	2.3973632200000004	2.47392572	0.9765625	0	0.79345703	-7.950537140000001	-0.949853534	3.0158447480000006	-0.9765625	-0.30517578	0.61035156	-1.5384277160000002	8.826220746	3.487182608	0.12207031	0.79345703	0.5493164	-1.2154297120000002	7.763915740000001	1.378125	2.8686523	0.30517578	1.0986328	1549639964.755
-10.272534440000001	0.5251708966	-3.178540036	-1.2817383	1.6479492	-0.36621094	9.8	-1.409228534	-1.8829589660000003	1.159668	-0.24414062	-0.61035156	11.111133180000001	2.39138179	2.2609863220000004	0.91552734	0.12207031	1.0375977	-8.571411240000002	-1.008471646	3.4704346040000003	-0.6713867	-1.3427734	0.5493164	-1.3266846040000002	9.38010234	3.637915036	0	0.4272461	0.8544922	2.3710449280000003	8.07136232	1.9487548920000002	3.6010742	0.91552734	-0.30517578	1549639964.795
-11.298950180000002	0.5813964856000001	-3.40942392	-1.4038086	1.0375977	0.18310547	10.04404254	-1.3709472839999999	-1.8662109620000003	1.2207031	-0.061035156	-0.61035156	11.296558	2.384204074	1.9367920320000003	0.91552734	0.12207031	1.0375977	-8.93867212	-1.312329074	3.9405760800000005	-0.7324219	-0.6713867	0.61035156	-0.9295165740000001	9.98063948	3.887939496	0.12207031	0.5493164	0.8544922	2.3710449280000003	8.07136232	1.9487548920000002	3.479004	-1.6479492	-1.5869141	1549639964.835
-11.83727986	-1.046752896	-4.76242662	-1.5258789	0.4272461	0.24414062	10.100268080000001	-1.3685547120000001	-1.6437011780000002	1.2207031	-0.061035156	-0.61035156	11.33723192	2.25859375	1.7752929320000002	1.159668	0	0.9765625	-9.51169429	-1.246533246	4.092504892000001	-0.91552734	-2.0751953	0.6713867	-0.6244628600000001	10.703198380000002	3.9010987400000006	0.18310547	0.61035156	0.91552734	7.345214660000001	9.668408246	-0.17106933900000001	1.2817383	0.9765625	-0.061035156	1549639964.875
-11.087207460000002	-3.8041992800000006	-4.531542932000001	-0.36621094	-2.0141602	0	10.27373004	-1.56953125	-1.459472644	1.4648438	0	-0.36621094	11.55734874	2.21433107	1.4822021760000001	1.3427734	0.12207031	0.48828125	-10.51298822	-0.763232428	4.633227536	-0.91552734	-1.0375977	0.7324219	-0.324194339	11.630322480000002	3.6714112400000003	0	0.8544922	1.0375977	-0.08493652160000001	10.66252446	3.2682617800000004	-1.953125	-0.61035156	-1.5258789	1549639964.915
-9.47460962	-2.757446286	-3.77189946	0.8544922	-0.91552734	0.12207031	10.68046924	-2.068383786	-1.46665036	1.6479492	-0.061035156	-0.061035156	12.011938400000002	2.592358426	1.276440396	1.4648438	0.061035156	0.061035156	-10.925708360000002	0.0035888672120000004	4.556665036	-0.9765625	0	0.8544922	-0.22011719240000002	11.586059800000001	3.0613037140000006	-0.36621094	1.2817383	0.91552734	-0.08493652160000001	10.66252446	3.2682617800000004	0.4272461	3.1738281	-2.2583008	1549639964.955
-7.751952880000001	-1.414013678	-3.5386230040000006	-1.0986328	-1.0986328	-0.4272461	10.69482428	-2.4296630400000003	-1.2417480040000002	1.4648438	-0.36621094	-0.061035156	11.78464308	2.9368896760000003	1.3075439300000002	1.5258789	0.61035156	0.36621094	-9.849048020000001	0.6160888580000001	3.37473143	-0.91552734	1.0375977	0.8544922	-0.3612792932	10.31201178	2.19638678	-0.8544922	1.6479492	0.36621094	2.8495605040000003	9.96389128	-0.668725589	-0.8544922	-4.211426	-3.112793	1549639964.995
-7.895507788000001	-2.1712646760000003	-3.8388915740000003	-0.18310547	2.4414062	-0.30517578	9.482983426	-2.204760782	-0.5479003894	1.0375977	-0.4272461	-0.36621094	10.69003894	2.7526612400000006	0.9426757788	1.4038086	0.8544922	0.48828125	-9.4686277	0.49765625	2.7371094240000002	-1.0986328	-0.12207031	0.30517578	-1.040771466	9.76171875	1.6532714660000003	-0.91552734	1.7700195	0.061035156	2.345922824	9.27124002	-1.070678714	0.6713867	-0.61035156	-2.4414062	1549639965.035
-9.760522660000001	-1.7059082460000001	-5.379711960000001	-0.8544922	-1.2207031	-0.061035156	8.47211911	-2.018139676	-0.4904785144	0.7324219	-0.061035156	-0.48828125	10.437622300000001	2.600732428	0.04067382788	1.2207031	0.91552734	0.12207031	-9.303539840000001	0.69504393	2.8758788940000004	-1.2817383	0.18310547	0.12207031	-1.642504892	10.271337860000001	1.528857428	-0.8544922	1.159668	0.5493164	2.345922824	9.27124002	-1.070678714	1.5869141	0.9765625	-2.380371	1549639965.075
-8.954223740000002	-1.3613769960000002	-4.3054442900000005	-0.91552734	-2.1972656	0.12207031	8.52714856	-2.250219748	-0.553881839	0.61035156	0.36621094	-0.24414062	10.52734424	2.72395018	-0.339746106	1.0986328	0.5493164	0	-8.509204074000001	1.0288086060000001	2.9847412140000005	-0.9765625	0.061035156	0	-1.4738280760000002	9.937573380000002	1.830322284	-0.61035156	0.79345703	0.48828125	2.192797824	9.76889676	-1.079052716	0.6713867	-1.2207031	-2.8686523	1549639965.115
-7.693335160000001	-1.015649411	-2.9943116	0.24414062	-0.48828125	-0.24414062	8.73410643	-2.377026358	-0.4139160144	0.61035156	0.36621094	-0.24414062	10.106250000000001	2.67370607	-0.0035888672120000004	1.0986328	0.48828125	0.30517578	-8.19099092	1.227392572	3.057714856	-0.7324219	-0.18310547	0	-1.197485324	8.730517572	1.7812744600000001	-0.4272461	1.2207031	0.18310547	2.313623004	9.49375	-1.2441405760000002	0.91552734	-1.7700195	-2.9907227	1549639965.155
-7.489965560000001	-0.916357428	-2.9225341460000003	0.18310547	0.61035156	-0.24414062	8.45417482	-1.832714856	0.11604003600000001	1.0375977	-0.91552734	-0.12207031	9.29636232	2.24663089	0.37443847840000005	0.9765625	0.5493164	0.30517578	-7.90148912	1.0503417932	3.029003894	-0.4272461	0.061035156	-0.12207031	-0.98334964	8.356079074	1.650878894	-0.48828125	0.6713867	0.12207031	2.313623004	9.49375	-1.2441405760000002	0.79345703	-1.2207031	-3.0517578	1549639965.195
-8.118017572	-0.6160888580000001	-3.8460692900000004	0.18310547	0.7324219	-0.36621094	8.425463760000001	-1.1807373200000002	0.19140625	1.0375977	-0.91552734	-0.12207031	8.978149460000001	1.8052001800000002	0.2823242212	0.79345703	0.12207031	0.12207031	-7.833300720000001	0.7991211060000001	3.063696286	-0.4272461	-0.18310547	-0.24414062	-0.5335449280000001	8.259179712	1.9583251800000003	-0.18310547	0.48828125	0.061035156	2.27893071	9.01044928	-0.49167482	0.79345703	-0.061035156	-2.746582	1549639965.235
-8.72214357	-0.5622558606000001	-4.548291034	0.12207031	-0.5493164	-0.4272461	8.826220746	-0.7979248200000001	-0.1399658246	0.61035156	-0.24414062	-0.30517578	9.285595746	1.5432128600000001	0.6986327880000001	0.7324219	0.12207031	0.061035156	-7.987622300000001	0.8661132788	3.4441162140000006	-0.36621094	0.36621094	-0.24414062	-0.096899411	8.408715560000001	2.158105432	-0.061035156	0.7324219	-0.12207031	1.6520751800000002	9.23774411	-0.49885253600000007	0.5493164	0.30517578	-2.319336	1549639965.275
-8.72214357	-0.5132080072	-4.06379393	0.12207031	-0.18310547	0	9.133667032	-0.6005371106	-0.21652832460000004	0.61035156	-0.24414062	-0.30517578	9.847851440000001	1.4869873200000001	1.204663089	0.48828125	0.12207031	0	-7.876367212000001	1.0969971040000002	3.4823974640000004	-0.061035156	0.36621094	-0.24414062	-0.2380615216	8.86809056	2.13178714	-0.12207031	0.6713867	-0.12207031	1.6520751800000002	9.23774411	-0.49885253600000007	0.36621094	0.18310547	-2.1972656	1549639965.315
-9.301147660000002	-0.5120117212	-4.188207968	0.48828125	0.6713867	0.36621094	9.133667032	-0.6005371106	-0.21652832460000004	0.61035156	-0.18310547	-0.4272461	10.50461412	1.588671924	1.293188498	0.12207031	0	0.061035156	-8.14313948	1.1508300720000002	3.4704346040000003	0.061035156	-0.4272461	-0.30517578	-0.570629892	9.31669928	2.115039038	-0.061035156	0.18310547	0.061035156	1.771704074	9.713867212	-0.67709964	0.061035156	-0.12207031	-1.953125	1549639965.355
-9.265259080000002	0.6208740020000001	-5.25888678	0.36621094	0.12207031	0.5493164	9.87536592	-0.2560058606	-0.6507812500000001	0.12207031	-0.4272461	-0.5493164	11.109936600000001	1.8817626800000002	1.4403320680000002	-0.24414062	0.061035156	-0.12207031	-8.82023912	0.47492675720000005	4.055419928	0.061035156	-0.18310547	-0.36621094	-0.6029296924	10.28210414	2.5086182100000003	-0.061035156	-0.4272461	0.18310547	2.3806152160000003	10.083520860000002	-0.2978759784	-0.4272461	-0.5493164	-1.7700195	1549639965.395
-9.20065944	0.931909146	-5.152417032000001	-0.30517578	0.12207031	0.79345703	10.34670378	-0.2392578076	-0.8840576080000001	-0.061035156	-0.12207031	-0.5493164	11.58127446	2.1509277160000004	1.655664038	-0.48828125	-0.18310547	-0.12207031	-8.77836911	-0.0681884784	4.2193116	-0.24414062	-0.61035156	-0.36621094	-0.42587889400000006	10.7522464	3.12111821	0.18310547	-0.30517578	-0.061035156	2.3806152160000003	10.083520860000002	-0.2978759784	-1.0986328	-0.61035156	-1.4648438	1549639965.434
-10.707983720000001	0.75964357	-5.349804712	-2.0751953	-0.61035156	0.79345703	10.534521760000002	-0.3517089856000001	-0.9414794928000001	-0.30517578	0	-0.5493164	11.87795378	2.1305908540000003	1.9954101440000003	-0.61035156	-0.12207031	-0.24414062	-9.42915036	-0.22490234620000002	4.7803711060000005	-0.30517578	-0.9765625	-0.24414062	-0.4330566394	11.13864766	3.38908696	0	-0.6713867	-0.12207031	3.98723143	10.40771466	-0.3935791034	-2.380371	0.18310547	-1.0986328	1549639965.474
-11.40661592	-0.8589355432	-4.69064946	-2.2583008	-0.9765625	-0.061035156	10.7606205	-0.6364257788	-1.1017822480000001	-0.36621094	0.061035156	-0.30517578	12.059789840000002	2.3925780760000004	2.1162353240000003	-0.48828125	0	-0.5493164	-10.529736420000003	-0.6974365020000001	4.970581070000001	-0.24414062	-1.5258789	-0.18310547	-0.381616214	11.58964856	3.770703076	-0.36621094	-1.159668	-0.24414062	4.921533246000001	10.75104982	1.222607428	-3.1738281	0.6713867	-0.48828125	1549639965.515
-11.09677716	-2.503832968	-3.47402356	-1.159668	-2.380371	-0.61035156	10.7606205	-0.6364257788	-1.1017822480000001	-0.36621094	0.061035156	-0.30517578	11.990404860000002	2.9775634	2.2801269960000004	-0.61035156	-0.18310547	-0.61035156	-11.154199280000002	-1.1304931610000002	5.03398462	-0.12207031	0	-0.12207031	-0.573022464	11.01901808	4.165478534	-0.24414062	-0.61035156	-0.4272461	4.921533246000001	10.75104982	1.222607428	-4.5776367	-0.12207031	0.6713867	1549639965.554
-9.249707068000001	-1.888940396	-0.754858426	-0.61035156	-2.4414062	-0.12207031	11.535815200000002	-1.6317382200000001	-2.098291034	-0.61035156	-0.18310547	0.18310547	11.12429164	3.1952880400000003	2.5229737400000003	-0.8544922	-0.4272461	-0.061035156	-9.8	-1.2094482428000002	3.61638179	0	1.0375977	-0.12207031	-1.118530252	9.000878894000001	4.044653354	0	-0.12207031	-0.79345703	5.054321580000001	9.57629393	1.859033246	-5.065918	0.24414062	3.540039	1549639965.594
-8.41828624	-1.43076178	-0.0980957068	-0.4272461	2.9907227	-0.12207031	10.3622554	-1.469042932	-1.7884521760000003	-1.159668	0.5493164	-0.061035156	9.939965560000001	3.0959961060000003	2.2382567900000003	-0.7324219	-0.30517578	0.18310547	-9.340625000000001	-1.4020507200000003	3.048144568	0.12207031	0.18310547	0.18310547	-1.8817626800000002	8.214917032	3.8783691100000004	-0.061035156	-0.4272461	-0.4272461	1.93439946	12.255981920000002	1.75495607	-2.9296875	-0.6713867	6.164551	1549639965.635
-10.71635782	-1.4331542540000002	-2.874682608	0.61035156	-0.061035156	-0.61035156	9.241332968	-1.1699707068	-1.90808107	-1.159668	1.0986328	-0.061035156	9.6552491	3.237158246	1.69633786	-0.61035156	-0.24414062	-0.061035156	-9.140844748000001	-1.62575679	3.23356929	0.18310547	0.91552734	0.18310547	-1.8099853240000001	9.034375	4.0147461060000005	0.18310547	-0.4272461	-0.30517578	1.93439946	12.255981920000002	1.75495607	-1.2817383	0.30517578	6.713867	1549639965.674
-9.058300720000002	-1.006079074	-2.427270468	-1.0375977	-3.1738281	-0.5493164	9.170751800000001	-1.41640625	-2.4153076080000004	-0.8544922	0.8544922	0.12207031	9.993798920000001	3.2957762600000002	1.6532714660000003	-0.8544922	-0.5493164	0.061035156	-8.2173098	-1.7633300720000002	2.6390135800000003	0.12207031	0.12207031	-0.061035156	-1.847070288	8.766406250000001	4.0685790740000005	0.48828125	0	-0.48828125	1.7274413940000002	10.541699280000001	1.108959964	-0.48828125	-1.7700195	5.6152344	1549639965.714
-7.333251800000001	-0.6926513580000001	-0.7680175720000001	-0.30517578	0.9765625	-0.36621094	9.077441394000001	-1.544409146	-2.211938498	-0.79345703	0.36621094	-0.12207031	9.69113768	3.0313964660000003	2.205957068	-0.8544922	-0.61035156	0.30517578	-8.1838134	-1.489379892	2.969189496	0.30517578	0.61035156	0	-1.9559326080000001	8.125195288	3.849658246	0.30517578	-0.61035156	-0.48828125	2.209545926	9.937573380000002	1.567138678	1.4648438	-0.8544922	5.432129	1549639965.754
-7.729223740000001	-0.5825927716	-1.35180661	-0.18310547	1.5869141	-0.61035156	8.165869110000001	-1.239355432	-1.7824707460000002	-0.61035156	0.24414062	-0.24414062	9.247314300000001	2.613891574	2.115039038	-0.61035156	-0.30517578	0.18310547	-7.97565944	-1.429565396	2.8088867800000004	0.36621094	0.48828125	0	-1.5300537140000001	8.16826178	3.974072284	0.30517578	-0.6713867	-0.4272461	2.209545926	9.937573380000002	1.567138678	2.5634766	2.8076172	5.1879883	1549639965.794
-8.315405252000001	-1.085034146	-1.7657226440000002	0.36621094	1.0375977	-0.18310547	7.9708741000000005	-0.9965087860000001	-2.211938498	-0.36621094	0	-0.24414062	9.325073380000001	2.2609863220000004	1.987036142	-0.5493164	-0.24414062	0.061035156	-7.78903804	-1.7298339660000002	2.895019568	0.36621094	0.4272461	-0.061035156	-1.214233426	8.192187500000001	4.16308606	0.18310547	-0.24414062	-0.36621094	-0.32539062500000004	8.115625000000001	1.5204834260000002	3.0517578	3.9672852	3.8452148	1549639965.834
-8.70061052	-0.6244628600000001	-1.641308606	0.61035156	1.159668	0.4272461	8.50561502	-0.8649169928000001	-2.109057608	-0.36621094	0.12207031	-0.24414062	9.527246106	1.9260253600000001	2.454785144	-0.5493164	-0.24414062	0.061035156	-7.829711960000001	-1.74299321	3.01225589	0.36621094	0.061035156	0	-1.3362548920000001	8.158691394	4.06977536	0.30517578	-0.24414062	-0.18310547	-1.118530252	7.78066394	0.802709964	2.6855469	2.6855469	2.0751953	1549639965.874
-9.16835962	0.762036142	-1.848266574	0.61035156	1.953125	0.5493164	8.795117212000001	-0.8218505890000001	-1.79323732	-0.36621094	0	-0.12207031	9.95910692	1.61977536	2.41770018	-0.48828125	-0.24414062	-0.061035156	-7.976855432000001	-1.6496826080000002	3.210839856	0.4272461	-0.24414062	0.061035156	-1.1711669928000001	8.54389676	4.10207518	0.30517578	-0.36621094	0.24414062	-1.118530252	7.78066394	0.802709964	1.5258789	-2.0751953	0	1549639965.914
-10.05839856	1.4774170320000002	-2.95961911	0.36621094	3.4179688	0.061035156	9.185107428000002	-0.8840576080000001	-1.8195557100000002	-0.36621094	0.18310547	0.061035156	10.495044420000001	1.676000998	2.185620108	-0.36621094	-0.30517578	0.18310547	-8.431445288	-1.6437011780000002	3.563745108	0.4272461	-0.5493164	0.12207031	-0.915161142	8.808276260000001	4.3150146760000005	0.36621094	-0.4272461	0.4272461	5.00886232	7.43852536	1.715478534	3.112793	-0.9765625	-0.30517578	1549639965.954
-11.56332968	1.4953613220000002	-3.811376996	-0.36621094	1.2207031	0.18310547	9.58227536	-0.9462646760000001	-1.6030273560000001	-0.36621094	0.18310547	0.061035156	11.09558058	1.8255371400000002	2.11982428	-0.18310547	-0.36621094	0.30517578	-8.45297824	-1.81716304	3.96330571	0.30517578	-0.48828125	0.4272461	-0.9785644568000001	9.5021241	4.3784179320000005	0.48828125	-0.48828125	0.48828125	8.607299820000001	9.124096940000001	2.6940429320000003	3.0517578	-4.0283203	-1.2207031	1549639965.994
-12.10046376	0.1818359424	-4.2875000000000005	-1.953125	1.0986328	0.4272461	10.35029254	-1.27763678	-1.5587646760000002	0.061035156	0.36621094	0.36621094	11.425757280000001	1.8052001800000002	2.0731689300000005	-0.18310547	-0.36621094	0.30517578	-8.85373552	-1.967895468	4.056616214000001	0.12207031	-2.1972656	0.4272461	-0.6914550720000001	10.149316100000002	4.244433606	0.5493164	-0.79345703	0.5493164	8.607299820000001	9.124096940000001	2.6940429320000003	0.6713867	-3.112793	-1.159668	1549639966.034
-11.82292482	-3.0337889400000004	-4.804296924000001	0.36621094	-1.0986328	0	11.09917032	-1.6317382200000001	-1.268066394	0.061035156	0.36621094	0.24414062	11.64108876	1.7645263580000001	1.909277356	0.18310547	-0.48828125	0	-10.140942000000003	-1.39606929	5.01245108	-0.18310547	-1.0375977	0.4272461	-0.06340332068	10.96279254	4.130786240000001	0.48828125	-0.4272461	0.4272461	3.667822284	10.50700728	-0.02990722644	-1.2207031	0.8544922	-0.91552734	1549639966.074
-10.627832460000002	-3.1306884000000004	-3.7647216460000004	1.0375977	-2.5634766	0.7324219	10.917334260000002	-1.717871106	-1.02761232	0.18310547	0.30517578	0.18310547	12.155492720000002	2.018139676	1.179541034	0.36621094	-0.61035156	-0.4272461	-10.8981929	-0.33615722840000006	5.112939300000001	-0.061035156	-0.48828125	0.36621094	-0.0885253894	11.876758180000001	3.7874510800000003	0.30517578	0.12207031	0.30517578	5.18710962	11.919824280000002	2.73830571	-1.0986328	-0.48828125	-2.9907227	1549639966.114
-8.482885880000001	-1.8028076080000002	-3.0541259000000003	0.61035156	-0.9765625	0.61035156	10.633813400000001	-1.8040038940000003	-1.1675781250000001	0.18310547	0.30517578	0.18310547	12.7428714	2.64140625	0.9953125	0.61035156	0.061035156	-0.24414062	-10.1397464	0.0490478534	4.177441394000001	0.30517578	0.6713867	0.18310547	-0.7488769568000001	11.3563723	3.1187255400000002	-0.24414062	0.24414062	0.12207031	5.18710962	11.919824280000002	2.73830571	-1.0375977	-1.2817383	-1.0986328	1549639966.154
-7.6526612400000005	-1.6736084260000001	-3.6151855040000007	1.5258789	1.2207031	-0.36621094	10.039258180000001	-1.7106933900000003	-0.49885253600000007	0.4272461	0	0.30517578	11.73679164	2.9464599640000007	1.5276611420000001	0.61035156	0.24414062	0.30517578	-9.286792032000001	-0.2081542932	3.0708741	0	0.12207031	-0.061035156	-1.355395468	9.865796220000002	2.4799072480000004	-0.5493164	0.36621094	-0.061035156	3.158203076	9.27722194	-0.885253894	0.18310547	-1.5869141	-1.8920898	1549639966.194
-9.1109375	-1.6724121400000003	-4.649975540000001	0.4272461	-0.91552734	-0.18310547	9.088207968	-1.373339856	-0.1196289038	0.24414062	-0.30517578	-0.12207031	10.456762680000002	2.778979532	0.9989013580000001	0.61035156	0.24414062	0.30517578	-9.22458516	0.15551757200000002	2.960815396	-0.061035156	0.4272461	-0.24414062	-1.665234424	9.512890380000002	1.9559326080000001	-0.61035156	-0.12207031	0	2.384204074	9.536816394	-0.6854736419999999	0.5493164	0.36621094	-2.0141602	1549639966.234
-9.234155252	-1.5300537140000001	-4.200170926	0.061035156	-0.79345703	0.36621094	8.819042932	-1.3673584260000002	-1.181933606	0	-0.24414062	-0.36621094	10.144530760000002	2.8734864200000003	0.2895019568	-0.12207031	0.36621094	-0.12207031	-9.220996106000001	0.5909667932	3.0182373200000003	0	-0.18310547	-0.36621094	-1.50493161	10.01652806	2.007373004	-0.48828125	-0.12207031	0.12207031	2.384204074	9.536816394	-0.6854736419999999	0.8544922	0.30517578	-2.0141602	1549639966.274
-8.826220746	-1.5432128600000001	-3.890332068	0.79345703	-0.4272461	0.61035156	9.53322734	-1.7501709260000002	-1.637719748	-0.061035156	0.12207031	-0.30517578	10.529736420000003	3.1438476440000005	0.419897464	-0.5493164	0	-0.18310547	-8.5833741	0.5490966754000001	2.93569339	0.24414062	0.30517578	-0.4272461	-1.738207968	9.689941394000002	2.180834964	-0.12207031	0.30517578	-0.061035156	2.47392572	9.538012680000001	-0.770410144	0.12207031	-1.0375977	-2.1362305	1549639966.314
-8.35129393	-1.0192382788	-3.5194824280000003	1.2817383	-0.91552734	0.4272461	9.89689946	-1.924829074	-0.8529540740000001	-0.18310547	-0.24414062	-0.48828125	10.629028060000001	3.092407248	1.1041748200000001	-0.5493164	0	-0.18310547	-8.333349640000002	0.6914550720000001	3.2909912140000004	0.48828125	-0.12207031	-0.48828125	-2.1030761780000002	8.86091304	1.872192392	-0.061035156	-0.4272461	-0.18310547	2.807690396	9.331054712	-0.9354980432000001	0.18310547	-2.0751953	-2.1972656	1549639966.354
-7.923022660000001	-0.7213623200000001	-3.064892572	1.3427734	0.6713867	0.24414062	9.749755890000001	-1.465454074	-0.42109375000000004	-0.4272461	-0.7324219	-0.79345703	10.50700728	2.80051268	0.900805661	-0.6713867	0.061035156	0.24414062	-7.944555710000001	0.65676268	3.01464856	0.48828125	-0.12207031	-0.48828125	-1.7346191100000001	8.69941394	1.906884784	-0.18310547	-1.4038086	-0.18310547	2.807690396	9.331054712	-0.9354980432000001	0.36621094	-1.6479492	-2.2583008	1549639966.394
-8.557055710000002	-0.838598642	-3.926220746	1.5258789	0.9765625	0.12207031	10.16127896	-1.046752896	-1.062304712	-0.7324219	-0.5493164	-1.0986328	11.25349092	2.60671376	0.500048822	-1.159668	0.36621094	0.8544922	-8.181420926000001	0.668725589	3.5517822480000003	0.79345703	-0.24414062	-0.6713867	-1.0264160340000001	8.866894568000001	2.1796386780000003	-0.12207031	-1.0375977	-0.48828125	2.5181884000000005	9.329858426000001	-0.458178714	0.4272461	-1.159668	-2.1362305	1549639966.434
-9.213818390000002	-1.022827176	-4.5064209260000005	1.0986328	-0.18310547	0.24414062	10.830004500000001	-0.8433837860000001	-1.038378894	-1.3427734	0.12207031	-1.4648438	11.379101440000001	2.268164038	1.1651855432	-1.159668	0.36621094	0.8544922	-8.29506839	0.9199462860000001	3.7970214660000003	1.159668	0.18310547	-0.7324219	-1.1101562500000002	9.213818390000002	2.0695800720000004	-0.24414062	-1.3427734	-0.7324219	2.7072021760000005	9.290380890000002	-0.324194339	0.30517578	-0.91552734	-1.953125	1549639966.474
-9.113330072	-1.2656738220000001	-4.359277356000001	1.8920898	-0.30517578	0.61035156	10.09309056	-0.27993163940000004	-0.40075683900000003	-1.7089844	-0.30517578	-1.5869141	10.795312500000001	1.5396240020000003	1.600634784	-1.7089844	0.30517578	1.3427734	-8.35009784	0.8589355432	3.73122554	1.4038086	0.30517578	-0.7324219	-1.1556152160000002	9.22458516	1.924829074	-0.18310547	-1.8920898	-0.6713867	2.7072021760000005	9.290380890000002	-0.324194339	-0.12207031	-0.91552734	-1.5258789	1549639966.514
-8.848950180000001	-1.0969971040000002	-4.184619110000001	2.0751953	0	0.91552734	8.95063498	0.37204589660000004	-0.38879393000000007	-1.7089844	-1.159668	-1.5869141	10.24023462	0.8541503600000001	1.015649411	-1.8310547	0.4272461	1.3427734	-8.463745108000001	0.8924316100000002	3.79223642	1.6479492	-0.12207031	-0.7324219	-0.8254394568000001	9.289184800000001	2.038476538	-0.30517578	-2.319336	-0.24414062	1.408032248	9.810766280000001	-0.41511232	-0.7324219	-0.9765625	-0.9765625	1549639966.554
-8.45417482	-0.5897705072	-4.639208966000001	2.5024414	0.6713867	1.0375977	8.8896241	0.763232428	-0.7668212860000001	-1.8920898	-0.48828125	-1.159668	10.006958360000002	0.5885742212	0.5455078076000001	-1.8310547	0.4272461	1.3427734	-8.706591754	0.45100097840000003	3.9142577880000005	1.7089844	-0.12207031	-0.79345703	-0.38999023560000007	9.85502896	2.4655516200000003	-0.4272461	-1.953125	-0.12207031	1.15441893	9.645678420000001	-1.5862792540000001	-1.3427734	-1.7089844	-0.79345703	1549639966.594
-8.57978534	-0.0418701178	-5.00886232	2.9907227	1.6479492	1.2817383	9.197070288	0.5825927716	-0.678295926	-1.8920898	-0.48828125	-1.159668	10.077538940000002	0.46774902160000004	0.955834964	-1.8920898	0.36621094	0.9765625	-8.679076980000001	0.25480957460000003	4.220507788000001	1.5869141	-0.12207031	-0.6713867	-0.4904785144	9.87177716	2.6485839660000003	-0.12207031	-1.7089844	-0.12207031	1.15441893	9.645678420000001	-1.5862792540000001	-1.5869141	-1.8920898	-1.0986328	1549639966.634
-9.285595746	0.8278320288	-5.45148912	1.5869141	-0.5493164	1.2817383	9.31191394	0.2560058606	-0.49167482	-2.0141602	0.061035156	-0.61035156	10.149316100000002	0.3529052716	1.141259784	-1.8920898	0.18310547	0.36621094	-8.61926268	0.8015136780000001	4.2061523560000005	1.7700195	-0.79345703	-0.48828125	-0.5562744110000001	9.596630890000002	2.3172119600000003	-0.18310547	-2.0751953	0.061035156	1.812377896	9.916039840000002	-1.623364218	-2.0141602	-1.4648438	-0.91552734	1549639966.674
-9.673193390000002	0.7560547120000001	-4.547094748	0.61035156	-0.24414062	1.0375977	9.661230432000002	0.0813476538	-0.8541503600000001	-2.0141602	-0.36621094	-0.36621094	10.704394960000002	0.49645996400000003	1.053930661	-1.8920898	0.18310547	0.36621094	-8.91235324	0.5120117212	4.398754892	2.1362305	-0.4272461	-0.5493164	-0.36367187500000003	10.009350540000002	2.34113768	-0.4272461	-2.5024414	0	3.1905028960000004	9.82990764	-0.45100097840000003	-2.4414062	-0.6713867	-1.0986328	1549639966.714
-10.66611322	-0.3146240216	-4.029101440000001	-0.4272461	-0.8544922	0.30517578	10.52016574	-0.07416992212000001	-1.350610324	-2.2583008	0.36621094	-0.12207031	11.147021760000001	0.8720947480000001	1.2297851440000003	-2.1362305	-0.18310547	-0.061035156	-9.791625900000001	-0.458178714	4.749267572000001	1.7700195	-1.2817383	-0.48828125	-0.1124511682	10.51298822	3.2814209260000005	0.24414062	-2.5024414	-0.61035156	3.1905028960000004	9.82990764	-0.45100097840000003	-2.8686523	-0.5493164	-0.7324219	1549639966.754
-11.136254500000001	-1.7465820680000002	-2.807690396	0.30517578	-1.5869141	0.24414062	10.699609620000002	-0.227294928	-1.39008786	-2.2583008	0.36621094	-0.12207031	11.1948732	0.9785644568000001	1.3829101440000002	-2.0141602	-0.6713867	-0.36621094	-10.1911866	-1.362573282	4.83540036	1.2817383	0.36621094	-0.48828125	-0.3959716754	10.941259980000002	4.131982428000001	0.5493164	-1.8920898	-0.79345703	4.03747554	9.734204074	1.27524411	-2.9907227	-0.48828125	0.12207031	1549639966.794
-10.101464660000001	-1.6114013580000002	-1.4020507200000003	0	-2.319336	0	10.230663940000001	-0.534741214	-1.6724121400000003	-1.953125	0.36621094	0.061035156	11.179321580000002	0.840991214	1.8829589660000003	-2.0141602	-0.6713867	-0.36621094	-9.74138179	-1.485791034	4.361669928	0.9765625	0.48828125	-0.61035156	-0.2572021466	10.34670378	4.450195288000001	0.30517578	-1.2817383	-1.0986328	3.04455571	9.997387680000001	2.427270468	-3.479004	-0.30517578	1.5258789	1549639966.834
-8.96259784	-1.35180661	-0.56823732	1.3427734	0.061035156	-0.4272461	10.230663940000001	-0.534741214	-1.6724121400000003	-1.953125	0.36621094	0.061035156	10.676879500000002	0.8074951080000001	2.2621826080000003	-1.4648438	-0.18310547	-0.48828125	-9.1791259	-1.7346191100000001	3.4297608800000003	0.9765625	0.48828125	-0.61035156	-0.8194580072000001	9.63371556	4.727734424	-0.061035156	-0.9765625	-0.91552734	3.04455571	9.997387680000001	2.427270468	-2.380371	-0.30517578	3.2958984	1549639966.874
-10.076342360000002	-1.262084964	-1.66044928	1.3427734	0.5493164	-0.91552734	8.705395468	-0.7488769568000001	-2.16767572	-1.3427734	0.48828125	-0.061035156	10.52136232	1.063500998	2.421289038	-0.7324219	0.061035156	-0.61035156	-9.46145018	-2.172460962	3.4536866	0.48828125	0.30517578	-0.6713867	-1.025219748	9.402832068	4.79113768	-0.24414062	-0.79345703	-0.7324219	-0.339746106	10.0895018	2.3208007200000003	-1.5869141	-1.6479492	3.3569336	1549639966.914
-10.02609874	-1.6245605040000002	-1.7872558900000002	0.36621094	-2.0141602	-0.5493164	8.445800720000001	-0.669921875	-2.54689946	-0.91552734	0.12207031	0.18310547	10.480688400000002	1.3613769960000002	2.469140576	-0.7324219	0.061035156	-0.61035156	-8.9829348	-2.0480469240000003	3.1378662140000007	0.4272461	0.91552734	-0.61035156	-1.320703076	9.29277356	4.746875	-0.18310547	-0.30517578	-0.7324219	-0.8206542932	9.9782473	2.6390135800000003	-0.9765625	-2.380371	2.1972656	1549639966.954
-8.959009080000001	-1.085034146	-0.8421875000000001	0.8544922	0	0.12207031	8.747265380000002	-0.773999002	-2.6390135800000003	-0.5493164	-0.36621094	0.36621094	10.396948380000001	1.4929687500000002	2.483496106	-0.61035156	0.12207031	-0.79345703	-8.65634784	-1.9320067900000002	2.8627197480000004	0.4272461	0.7324219	-0.61035156	-1.6783935700000001	8.585766574	4.50522464	-0.18310547	-0.18310547	-0.6713867	-0.8206542932	9.9782473	2.6390135800000003	-0.12207031	-3.2348633	0.8544922	1549639966.993
-8.86091304	-0.47373047120000006	-1.063500998	0.5493164	0.24414062	-0.30517578	8.847753894	-0.7273437500000001	-2.501440396	-0.4272461	-0.36621094	0.30517578	10.12180162	1.5743163940000002	2.483496106	-0.36621094	0.18310547	-0.4272461	-8.38598642	-1.735815396	2.445214856	0.4272461	0.6713867	-0.4272461	-1.9583251800000003	8.134765380000001	4.176245108	-0.30517578	-0.36621094	-0.36621094	0.13757324280000002	8.943457068	2.7000244600000003	1.2207031	-0.91552734	0.8544922	1549639967.033
-9.15639676	-0.6101074280000001	-1.27524411	0.30517578	0	-0.30517578	8.834594748	-0.5790038940000001	-2.3351562500000003	-0.4272461	-0.061035156	0.4272461	9.837085159999999	1.600634784	2.2980712860000003	-0.36621094	0.18310547	-0.4272461	-8.559448380000001	-2.0671875	2.6222655759999998	0.30517578	0.24414062	-0.4272461	-1.8638183900000003	8.39316394	4.282714856	-0.12207031	-0.36621094	-0.24414062	0.734521466	8.7795652	2.10546875	1.5869141	0	0.12207031	1549639967.073
-9.398047120000001	-0.793139676	-1.4415283540000001	0.12207031	0.30517578	-0.061035156	9.09060054	-0.538330072	-2.271752896	-0.30517578	0	0.36621094	10.064379500000001	1.5599609620000003	2.1066650360000003	-0.18310547	0	-0.5493164	-8.69103984	-2.48828125	2.6114991	0	0.36621094	-0.36621094	-1.6712158540000002	8.719750900000001	4.693042032	0.18310547	0.12207031	-0.24414062	0.734521466	8.7795652	2.10546875	1.4038086	-0.36621094	-0.79345703	1549639967.113
-9.671997300000001	-0.5479003894	-1.680786142	0.18310547	0.12207031	0.061035156	9.579882788	-0.515600589	-2.268164038	-0.12207031	0	0.30517578	10.455566100000002	1.509716754	2.3016601440000004	-0.18310547	0	-0.5493164	-8.7795652	-2.295678714	2.8017089660000005	-0.30517578	0.18310547	-0.18310547	-1.7310302520000003	8.935082968000001	4.7062010800000005	0.24414062	0.4272461	-0.12207031	2.43205571	8.58217752	2.293286142	1.7089844	0.061035156	-0.91552734	1549639967.153
-9.667211960000001	-0.811083966	-1.4582763580000002	-0.5493164	0.61035156	0	9.962695680000001	-0.6208740020000001	-2.18203125	0.30517578	0.12207031	0.30517578	10.455566100000002	1.509716754	2.3016601440000004	0.12207031	0	-0.48828125	-8.683862320000001	-1.8781738220000002	2.624658246	-0.18310547	-0.7324219	-0.12207031	-1.81118161	9.048730432000001	4.3784179320000005	-0.061035156	0.12207031	0.061035156	0.846972644	9.29277356	2.0336913940000003	1.0986328	0.24414062	-0.61035156	1549639967.193
-10.390966460000001	-1.1053711060000002	-2.418896466	0.24414062	0.79345703	-0.30517578	9.92919928	-0.6627441100000001	-1.9774658540000003	0.4272461	-0.18310547	0.24414062	10.455566100000002	1.509716754	2.3016601440000004	0.12207031	0	-0.48828125	-9.38608426	-1.56354982	3.6355224640000006	-0.36621094	0	-0.061035156	-1.6030273560000001	9.500927520000001	4.191796924	-0.18310547	0.061035156	0.061035156	0.846972644	9.29277356	2.0336913940000003	0.30517578	-1.4038086	-1.5869141	1549639967.233
-10.073950180000002	-1.2453369600000002	-2.7012207459999997	-0.5493164	-1.159668	-0.30517578	9.8933107	-0.45937500000000003	-1.975073282	0.4272461	-0.18310547	0.24414062	10.455566100000002	1.509716754	2.3016601440000004	0.12207031	0	-0.48828125	-9.130077880000002	-1.156811502	3.4548827880000004	-0.30517578	-0.30517578	0	-1.3302734620000003	9.760522660000001	4.00517572	0	0.24414062	-0.061035156	2.1138427520000005	10.395751800000001	1.911669928	0.91552734	-1.0986328	-1.4038086	1549639967.273
-8.84177266	-1.1604003600000001	-2.115039038	-0.18310547	0.36621094	-0.18310547	10.090698380000001	-0.23327636780000002	-1.8650146760000001	0.18310547	-0.12207031	0.4272461	10.455566100000002	1.509716754	2.3016601440000004	0.12207031	0	-0.48828125	-9.024804712	-1.0491455072	3.631933606	-0.24414062	0.36621094	-0.061035156	-1.1986816100000002	9.383691394000001	3.782666034	-0.12207031	0.30517578	-0.18310547	2.6725097840000003	9.553564300000001	1.8375000000000001	0.7324219	0	-1.8310547	1549639967.313
-9.000878894000001	-1.03957518	-2.4129150360000002	0.12207031	1.0375977	-0.36621094	9.9447509	-0.01674804712	-1.418798822	0.12207031	-0.061035156	0.30517578	10.455566100000002	1.509716754	2.3016601440000004	0.12207031	0	-0.48828125	-8.890820288	-0.8541503600000001	3.3783202880000003	-0.24414062	0.061035156	0	-1.2154297120000002	9.09179712	3.5027344240000007	-0.18310547	0.18310547	-0.18310547	2.6725097840000003	9.553564300000001	1.8375000000000001	0.79345703	0.30517578	-1.0375977	1549639967.353
-9.843066100000001	-1.11613768	-3.180932608	-0.18310547	0.18310547	-0.24414062	9.6636232	0.07895508180000001	-1.33984375	0.12207031	-0.061035156	0.18310547	10.455566100000002	1.509716754	2.3016601440000004	0.12207031	0	-0.48828125	-9.05471196	-0.879272464	3.561352536	-0.24414062	0.30517578	0.061035156	-1.152026358	9.297558606	3.5135009000000004	-0.12207031	0.12207031	-0.12207031	2.327978534	9.54997554	1.449902356	0.36621094	-0.36621094	-0.61035156	1549639967.393
-9.7150634	-0.8828613220000001	-3.1845214660000005	-0.24414062	-0.36621094	-0.12207031	9.81196286	0.028710937500000002	-1.522875998	0.061035156	0.12207031	0.24414062	10.455566100000002	1.509716754	2.3016601440000004	0.12207031	0	-0.48828125	-9.02241214	-0.8146728240000001	3.5900634000000005	-0.30517578	0.30517578	0	-1.1675781250000001	9.45427266	3.5541748200000005	0.061035156	0.4272461	-0.24414062	2.537329074	9.688745108	0.8876464660000001	0.12207031	-0.48828125	-0.36621094	1549639967.433
-9.29157698	-0.6842773560000001	-2.8758788940000004	-0.30517578	0.12207031	-0.24414062	9.9961911	-0.11843261780000001	-1.362573282	0.12207031	0.12207031	0.18310547	10.845557100000002	1.588671924	2.5397216460000003	0.36621094	0.12207031	-0.36621094	-8.8561277	-0.648388678	3.5649413940000003	-0.18310547	0.36621094	0.061035156	-1.415209964	9.375317392	3.4297608800000003	0.061035156	0.18310547	-0.18310547	2.537329074	9.688745108	0.8876464660000001	0.12207031	0.061035156	0	1549639967.473
-9.30832518	-0.9331054712000001	-3.0050780759999998	-0.24414062	0.12207031	-0.30517578	9.850244600000002	-0.1196289038	-1.0874267572	0.12207031	0.12207031	0.18310547	10.779760880000001	1.39606929	2.121020468	0.061035156	-0.12207031	-0.24414062	-8.792724640000001	-0.6208740020000001	3.5111084260000003	-0.061035156	0	0.061035156	-1.353002896	9.30832518	3.3807128600000005	-0.061035156	0	-0.12207031	1.905688498	9.82871106	0.611303714	0.061035156	0.18310547	0.061035156	1549639967.513
-9.450683606	-1.143652356	-3.15461412	-0.18310547	0.061035156	-0.24414062	9.687548920000001	0.053833007200000005	-1.040771466	0.061035156	0.061035156	0.30517578	10.71875	1.350610324	2.018139676	0.061035156	-0.12207031	-0.18310547	-8.98652356	-0.6400146760000001	3.637915036	-0.061035156	0.18310547	0.061035156	-1.025219748	9.387280252000002	3.4166014400000004	-0.061035156	0	-0.12207031	2.0695800720000004	9.676782248	0.5263671924000001	0.18310547	-0.061035156	-0.12207031	1549639967.553
-9.589452880000001	-1.222607428	-3.2239991	-0.24414062	-0.48828125	-0.36621094	9.687548920000001	0.053833007200000005	-1.040771466	0.061035156	0.061035156	0.30517578	9.97465854	1.085034146	1.833911142	0.061035156	-0.061035156	-0.24414062	-9.12888179	-0.668725589	3.7228514400000003	-0.12207031	0.36621094	0.061035156	-0.775195288	9.43273912	3.4560790740000003	0.12207031	0.30517578	-0.30517578	2.0695800720000004	9.676782248	0.5263671924000001	0.061035156	0.12207031	0	1549639967.593
-9.39086911	-1.21901857	-3.0337889400000004	-0.30517578	-0.48828125	-0.48828125	9.18869658	0.40793457460000004	-0.7716064300000001	-0.061035156	1.0986328	0.7324219	9.463842752000001	0.885253894	1.796826178	0	-0.061035156	-0.5493164	-9.27722194	-0.69504393	3.737207068	-0.12207031	0.61035156	0.061035156	-0.5598632788000001	9.427954074	3.4704346040000003	0.18310547	0.61035156	-0.36621094	2.0899170320000002	9.71027806	0.6256591459999999	0.12207031	0.30517578	0.24414062	1549639967.633
-9.335839660000001	-1.2716552520000002	-2.9667969240000005	-0.12207031	-0.18310547	-0.6713867	8.3453125	0.6232665740000001	-0.364868161	-0.061035156	1.0986328	0.7324219	8.84177266	0.643603534	1.6496826080000002	-0.061035156	-0.12207031	-0.9765625	-9.331054712	-0.7141846040000002	3.6714112400000003	-0.18310547	1.2817383	0.18310547	-0.2643798822	9.232959260000001	3.50991214	0.24414062	0.9765625	-0.36621094	1.6460937500000001	9.839477340000002	0.5562744110000001	-0.12207031	0.30517578	0.36621094	1549639967.673
-9.351391574	-1.4678466460000001	-3.0720702880000004	-0.18310547	-0.36621094	-0.8544922	7.911059800000001	0.794335962	-0.2560058606	-0.36621094	4.272461	2.0751953	8.528344748	0.6029296924	1.491772464	0.061035156	-0.30517578	-1.5869141	-9.4171875	-0.6268554712000001	3.52546376	-0.24414062	1.7089844	0.18310547	-0.031103515380000002	8.9745607	3.39746106	0.30517578	1.6479492	-0.18310547	1.6460937500000001	9.839477340000002	0.5562744110000001	0	0.24414062	0.4272461	1549639967.713
-9.226977340000001	-1.683178714	-2.956030252	0	-0.30517578	-0.9765625	7.294970746000001	0.5526855432	-0.265576178	-0.36621094	4.272461	2.0751953	8.213720746000002	0.850561502	1.43076178	0.36621094	-0.12207031	-2.1362305	-9.43752446	-0.477319339	3.334057608	-0.30517578	2.4414062	0.30517578	0.007177734620000001	8.96140126	3.192895468	0.48828125	2.319336	0	1.6592528960000001	9.816748200000001	0.42827148560000006	0	0.061035156	0.30517578	1549639967.753
-9.19348143	-1.752563498	-2.8555420320000002	0.18310547	-0.061035156	-1.0986328	7.297363220000001	0.027514648560000004	0.0861328125	-0.61035156	1.159668	2.8686523	8.279516574	1.4367432100000002	1.594653354	0.30517578	-0.12207031	-2.8686523	-9.482983426	-0.35529785340000003	3.029003894	-0.18310547	2.5634766	0.30517578	-0.10766601440000001	8.725732428	2.9321045320000003	0.91552734	2.9907227	0.18310547	1.8949219240000001	9.737792932000001	0.7476806610000001	-0.12207031	0.4272461	0.5493164	1549639967.793
-9.289184800000001	-1.7250488220000002	-2.9500489200000004	0.30517578	-0.24414062	-1.2817383	7.8943116	-0.7763915740000001	0.42229003600000004	-0.61035156	1.159668	2.8686523	8.279516574	1.4367432100000002	1.594653354	0	-0.9765625	-3.4179688	-9.433935700000001	-0.46416014400000005	2.74428714	-0.12207031	3.0517578	0.30517578	-0.6148925720000001	8.95063498	2.5851807100000004	1.0986328	3.112793	0.5493164	1.8949219240000001	9.737792932000001	0.7476806610000001	-0.18310547	0.61035156	0.79345703	1549639967.833
-9.21501448	-1.6891601440000001	-2.8579346040000004	0.24414062	-0.36621094	-1.4648438	8.327368210000001	-1.5970459260000003	0.49645996400000003	-0.6713867	0.79345703	3.7841797	8.911157248	2.1521240020000003	1.9212402160000002	-0.18310547	0.30517578	-3.90625	-9.29157698	-0.5263671924000001	2.209545926	-0.24414062	2.6855469	0.30517578	-0.7907471040000001	9.10974092	2.384204074	1.4648438	3.1738281	0.6713867	1.9427734620000003	9.721044928000001	0.6292480432	-0.18310547	0.48828125	0.7324219	1549639967.873
-9.164770468	-1.752563498	-2.710791034	0.24414062	-0.12207031	-1.7089844	8.850146760000001	-2.446411142	0.49885253600000007	-0.6713867	0.79345703	3.7841797	10.054809800000001	4.143945288	1.923632788	-0.48828125	0	-3.9672852	-9.398047120000001	-0.492871106	1.9930175720000003	-0.12207031	2.9907227	0.24414062	-1.06589357	9.6385009	2.2346679320000002	1.2207031	3.3569336	0.6713867	2.454785144	9.56911592	0.6974365020000001	-0.30517578	0.30517578	0.8544922	1549639967.913
-9.229370108000001	-1.885351538	-2.6222655759999998	0.30517578	-0.12207031	-1.8310547	9.472216754	-3.1486327880000005	0.641210962	-1.159668	1.2817383	3.4179688	10.34909694	4.88444838	2.063598642	-0.91552734	-0.18310547	-3.90625	-9.354980432000001	-0.2775390576	1.3817138580000001	-0.12207031	3.112793	0.18310547	-1.4738280760000002	9.721044928000001	2.045654254	0.79345703	3.1738281	0.79345703	2.454785144	9.56911592	0.6974365020000001	-0.24414062	0.30517578	0.91552734	1549639967.953
-9.197070288	-1.9738769960000002	-2.56484375	0.30517578	0.061035156	-1.7700195	9.096582068	-4.167871106000001	0.84816893	-0.8544922	-0.6713867	3.2348633	10.34909694	4.88444838	2.063598642	-0.8544922	-0.18310547	-3.9672852	-9.33464357	-0.2643798822	0.805102536	-0.061035156	2.9296875	0.18310547	-1.642504892	9.481787140000002	1.8985107820000002	0.79345703	3.1738281	0.79345703	3.093603534	9.56552716	0.7512695288	-0.24414062	1.3427734	1.159668	1549639967.993
-9.283202880000001	-2.319604532	-2.64140625	0.36621094	0.061035156	-1.7700195	8.62524411	-4.721752896	1.1903076080000001	-0.8544922	-0.6713867	3.2348633	10.468725540000001	6.168066394	1.859033246	-0.9765625	-0.7324219	-3.6010742	-9.38488768	-0.43186035340000006	0.3014648462	0	2.9296875	0.24414062	-2.00856929	9.82871106	1.7657226440000002	0.5493164	2.0141602	0.7324219	2.6150878600000005	9.49853534	0.699829074	-0.24414062	0.8544922	1.159668	1549639968.033
-9.35378444	-2.67370607	-2.5744139400000003	0.61035156	-0.18310547	-1.4038086	8.517577880000001	-5.397656250000001	1.161596646	-0.36621094	-1.4648438	2.9296875	9.96748004	6.52336412	1.885351538	-0.91552734	-0.36621094	-3.112793	-9.350195288	-0.424682608	-0.37683107	-0.18310547	2.6855469	0.12207031	-1.8351074280000002	9.8418705	1.561157248	0.48828125	1.8310547	0.6713867	2.6150878600000005	9.49853534	0.699829074	-0.18310547	0.12207031	0.8544922	1549639968.073
-9.27722194	-2.670117212	-2.48229982	0.48828125	0	-1.159668	8.35129393	-6.17045926	1.161596646	0	-0.24414062	2.9296875	9.874170320000001	7.1286866	1.8422851440000003	-0.6713867	-0.61035156	-2.9296875	-9.3573732	-0.15910644960000003	-0.8625244110000001	0.061035156	2.319336	0.061035156	-1.876977536	9.925610520000001	1.3984619600000001	0.48828125	1.5258789	0.5493164	3.55058606	9.341821580000001	0.965405252	-0.061035156	0.24414062	0.79345703	1549639968.113
-9.394457968000001	-2.80051268	-2.5803954680000003	0.48828125	0	-1.0986328	8.104858426	-6.7028076080000005	1.102978534	0.24414062	0.12207031	2.5024414	9.43632788	7.517480432000001	1.7980224640000002	-0.6713867	-0.5493164	-2.380371	-9.45786142	-0.3541015576	-1.3039550720000002	0.18310547	2.0751953	0.12207031	-2.0731689300000005	10.12180162	1.318310504	0.48828125	0.9765625	0.48828125	3.88674321	9.09179712	0.84816893	-0.48828125	0.6713867	0.79345703	1549639968.153
-9.376513580000001	-3.15102536	-2.68327626	0.36621094	-0.24414062	-1.0375977	7.796215560000001	-7.08801268	1.1257080072	0.24414062	0.36621094	2.2583008	9.43632788	7.517480432000001	1.7980224640000002	-0.4272461	-0.30517578	-2.0751953	-9.547582968	-0.43066405760000004	-1.676000998	0.12207031	1.7700195	0.061035156	-1.89013678	10.23784146	1.3075439300000002	0.36621094	0.7324219	0.36621094	3.88674321	9.09179712	0.84816893	-0.061035156	0.12207031	0.5493164	1549639968.193
-9.081030252000001	-3.29816893	-2.365063498	0.36621094	-0.5493164	-0.79345703	7.207641574	-7.449292032000001	1.222607428	0.48828125	0.36621094	2.0751953	8.67788089	7.75075679	2.16408696	-0.18310547	-0.30517578	-1.8920898	-9.445898560000002	-0.4378417932	-2.11982428	0.061035156	1.6479492	0.061035156	-1.6783935700000001	10.241431200000001	1.189111322	0.36621094	0.7324219	0.36621094	3.9034912140000007	9.228173920000001	1.061108426	0.12207031	0.30517578	0.4272461	1549639968.232
-8.93388678	-3.3077391200000004	-2.1700683900000004	0.24414062	0.24414062	-0.61035156	7.129882788000001	-7.49953624	1.069482428	0	0.6713867	1.953125	8.315405252000001	8.115625000000001	1.94636232	-0.12207031	-0.36621094	-1.7700195	-9.408813400000001	-0.5215820288	-2.5253662140000004	0	1.0986328	0.061035156	-1.8219482820000001	10.25458966	0.9869384980000001	0.24414062	0.6713867	0.24414062	3.8257324280000002	9.023608426000001	1.240551718	0.12207031	0.30517578	0.4272461	1549639968.273
-9.247314300000001	-3.507519568	-2.4906739200000003	0.061035156	-0.30517578	-0.61035156	7.370336960000001	-7.70170926	1.0120605432	0	0.79345703	1.4648438	8.315405252000001	8.115625000000001	1.94636232	-0.12207031	-0.24414062	-1.5869141	-9.45786142	-0.40554199280000003	-2.6772949280000002	0.061035156	0.79345703	0.061035156	-1.8446777160000003	10.12897914	0.9378906250000001	0.30517578	0.36621094	0.12207031	3.8257324280000002	9.023608426000001	1.240551718	-0.12207031	-0.061035156	0.30517578	1549639968.312
-8.97695288	-3.7001221040000005	-2.31481929	0	-0.24414062	-0.48828125	7.47082518	-7.778271760000001	1.1484375	0.061035156	0.18310547	0.7324219	8.20534694	8.212524460000001	2.121020468	0	-0.061035156	-1.2207031	-9.460253894000001	-0.5048339856	-2.810082968	0.061035156	0.79345703	0.061035156	-1.6532714660000003	10.11103534	1.00129393	0.30517578	0.36621094	0.12207031	3.6845702880000006	9.026000900000001	1.061108426	-0.061035156	-0.12207031	0	1549639968.352
-8.878857428000002	-3.8065917540000007	-2.300463858	-0.061035156	-0.24414062	-0.36621094	7.068872300000001	-7.47082518	1.2919922120000003	0	0.18310547	0.48828125	7.811767572	8.12878444	2.292089856	-0.12207031	-0.4272461	-0.9765625	-9.398047120000001	-0.500048822	-3.0014891200000005	-0.18310547	0.36621094	0.12207031	-1.567138678	10.083520860000002	0.9785644568000001	0.36621094	0.24414062	-0.18310547	3.7001221040000005	9.134863220000002	1.27763678	0.18310547	-0.061035156	0	1549639968.392
-8.74367662	-3.867602536	-2.24064946	-0.18310547	-0.18310547	-0.24414062	6.6011232	-7.21481929	1.391284146	-0.12207031	0.36621094	0.48828125	7.811767572	8.12878444	2.292089856	-0.061035156	-0.30517578	-0.7324219	-9.372924820000001	-0.2775390576	-2.975170926	-0.18310547	0.36621094	0.061035156	-1.4582763580000002	10.13854982	0.849365216	0.24414062	0.12207031	-0.18310547	3.7001221040000005	9.134863220000002	1.27763678	0.061035156	-0.18310547	-0.18310547	1549639968.432
-8.646777160000001	-3.946557608	-2.1664795320000003	-0.24414062	-0.12207031	-0.18310547	6.139355432	-6.98273912	1.2477295320000001	0.18310547	0.36621094	0.6713867	7.8967040740000005	7.934985520000001	2.03488768	0.18310547	0.24414062	-0.48828125	-9.319091754	-0.17824707460000003	-3.0086670320000004	-0.18310547	0.36621094	0.061035156	-1.2441405760000002	10.04882788	0.869702176	0.24414062	0.12207031	-0.18310547	3.7527587860000002	9.209033246	1.030004892	0.24414062	-0.30517578	-0.8544922	1549639968.472
-8.694628894000001	-4.197778354	-2.286108426	-0.24414062	-0.18310547	-0.24414062	6.127392572	-6.73271466	1.175952176	0.24414062	0.30517578	0.61035156	7.622753894000001	7.75075679	1.8458740020000002	0.18310547	0.18310547	-0.36621094	-9.3322509	-0.135180661	-3.0325927520000002	-0.12207031	0.061035156	-0.061035156	-1.1484375	9.845459260000002	0.7859619110000001	0.24414062	0.18310547	-0.061035156	3.859228534	9.098974640000002	1.085034146	0.18310547	0.061035156	-0.12207031	1549639968.513
-8.646777160000001	-4.383203076	-2.22629393	-0.061035156	-0.30517578	-0.18310547	5.92641574	-6.96120607	1.3254882200000002	0.12207031	-0.12207031	0.6713867	7.622753894000001	7.75075679	1.8458740020000002	0	-0.12207031	-0.30517578	-9.42077626	-0.1806396466	-3.00986322	-0.061035156	0.18310547	-0.061035156	-1.3290771760000002	9.938769960000002	0.770410144	0.24414062	0	-0.061035156	3.859228534	9.098974640000002	1.085034146	0.061035156	0.24414062	-0.061035156	1549639968.552
-8.675488220000002	-4.38439946	-2.2813232820000002	0	-0.18310547	-0.12207031	5.840283246000001	-7.299755890000001	1.588671924	-0.12207031	-0.18310547	0.7324219	7.9995851600000005	7.885937500000001	1.9044922120000003	0.12207031	0.12207031	-0.18310547	-9.463842752000001	-0.1614990216	-3.08881839	-0.12207031	0.061035156	-0.061035156	-1.238159146	10.227075180000002	0.7895507788	0.061035156	0.061035156	-0.12207031	3.591259784	9.248510880000001	1.102978534	0.12207031	0.061035156	0	1549639968.592
-8.712573380000002	-4.19299321	-2.318408246	-0.12207031	-0.12207031	0	5.872582968000001	-7.43852536	1.5599609620000003	0	0.18310547	0.8544922	7.413403060000001	7.907470746	2.154516574	0.5493164	0.5493164	0	-9.387280252000002	-0.0909179712	-3.2503173920000004	-0.061035156	0	-0.061035156	-1.23696286	10.235449280000001	0.668725589	-0.12207031	0.24414062	0	3.5721191100000005	9.32866214	0.9055908540000002	0.12207031	-0.18310547	-0.061035156	1549639968.632
-8.7030027	-4.164282248	-2.35549321	-0.12207031	-0.24414062	0.12207031	6.14294429	-7.375122300000001	1.3817138580000001	-0.12207031	0.30517578	0.79345703	7.5019284200000005	8.041455072	2.2071533540000003	0.4272461	0.4272461	-0.18310547	-9.329858426000001	-0.0478515625	-3.3496094240000005	0.061035156	-0.18310547	-0.061035156	-1.4391357820000001	10.11582068	0.462963858	-0.12207031	0.12207031	0.18310547	3.5721191100000005	9.32866214	0.9055908540000002	0.12207031	-0.30517578	-0.061035156	1549639968.672
-8.49125998	-4.124804712	-2.3758300720000003	0.12207031	-0.18310547	0.30517578	6.485082968	-7.655053420000001	1.276440396	-0.30517578	0.48828125	0.36621094	7.5019284200000005	8.041455072	2.2071533540000003	0.30517578	0	-0.30517578	-9.267651260000001	-0.10886230040000001	-3.434545926	0.061035156	-0.18310547	-0.061035156	-1.617382788	10.34909694	0.32060547120000005	-0.12207031	0.12207031	0.18310547	3.68098143	9.2556884	0.754858426	0.061035156	-0.18310547	-0.061035156	1549639968.712
-8.61926268	-4.10566394	-2.6772949280000002	0.061035156	0.24414062	0.30517578	6.08432608	-8.042651260000001	1.3362548920000001	-0.24414062	0.30517578	0.24414062	7.10117212	9.232959260000001	2.3710449280000003	0.4272461	0.18310547	-0.4272461	-9.39086911	-0.031103515380000002	-3.3101317900000002	-0.12207031	-0.91552734	0	-1.733422824	10.600317000000002	0.2512207068	-0.30517578	-0.79345703	0.12207031	3.48957518	9.181518570000001	0.2930908246	-0.061035156	0	0	1549639968.752
-8.80947284	-4.410717752	-3.3675537140000005	-0.061035156	-0.24414062	0.4272461	5.230175720000001	-8.3201902	1.2884033540000002	-0.5493164	-0.79345703	0.5493164	7.10117212	9.232959260000001	2.3710449280000003	0.6713867	0.18310547	-0.24414062	-9.395654254	0.5634521466	-3.081640576	-0.061035156	-1.0375977	-0.12207031	-2.377026358	10.67807608	-0.16508788940000002	-0.7324219	-1.5258789	-0.4272461	3.48957518	9.181518570000001	0.2930908246	-0.5493164	0.30517578	-0.061035156	1549639968.792
-8.2938723	-5.638110520000001	-3.5242675720000003	0.24414062	-0.7324219	0.79345703	5.14523912	-8.559448380000001	1.1627929712000002	-0.30517578	-1.159668	-0.18310547	5.8833496400000005	10.49624002	2.3626709260000003	0.24414062	-0.061035156	0.18310547	-8.936279254	1.6688232820000002	-3.07805162	0.48828125	-1.4648438	-0.30517578	-3.38908696	10.49145468	-0.8673096040000001	-1.5258789	-2.8076172	-0.91552734	3.75754393	9.38129892	0.3002685504	-0.18310547	0.18310547	-0.36621094	1549639968.832
-8.060595746	-7.1250978400000005	-3.1498290740000003	2.5024414	-0.4272461	1.7700195	6.275732428000001	-8.201757788	1.3063476440000001	0.30517578	0.9765625	-2.380371	5.2744384	10.96877446	1.7944336060000001	-0.30517578	0.12207031	0.4272461	-9.145629892	2.860327176	-2.624658246	1.7089844	-2.1972656	-0.4272461	-4.029101440000001	10.461548020000002	-1.062304712	-1.5258789	-4.211426	-1.0375977	2.9799560700000005	9.693530252	0.838598642	0	0.18310547	-0.18310547	1549639968.872
-8.279516574	-6.244628894000001	-2.1521240020000003	4.333496	0.7324219	2.2583008	7.146630890000001	-8.177832068	1.252514676	-0.24414062	2.319336	-4.5166016	5.02202176	11.148217360000002	1.2716552520000002	-0.79345703	-0.24414062	0.5493164	-9.535620108000002	3.5326415740000003	-1.7286376800000003	3.2348633	-2.5024414	-0.4272461	-4.153515576	10.50700728	-1.068286142	-1.2817383	-5.6762695	-1.4648438	2.9799560700000005	9.693530252	0.838598642	-0.79345703	-0.9765625	0.18310547	1549639968.912
-9.242529254	-4.737304712	-1.829125998	4.638672	0.5493164	1.5258789	7.650268570000001	-8.595336960000001	1.02163089	-1.0375977	4.5166016	-6.225586	4.818652356	10.7366938	0.8948242212000002	-0.9765625	-0.48828125	0.61035156	-9.90647014	3.19768071	-0.8062988220000001	5.3100586	-2.1972656	-0.7324219	-3.6151855040000007	10.35986322	-0.9378906250000001	-1.2817383	-5.6762695	-1.4648438	2.403344748	10.16726088	0.4892822284000001	-1.7089844	-3.1738281	0.4272461	1549639968.952
-9.10495607	-2.7610351440000005	-1.532446286	4.0283203	0.48828125	1.2207031	7.0951902	-8.027099640000001	0.5263671924000001	-1.8920898	4.211426	-6.1035156	4.587768570000001	10.2928714	0.48808594240000003	-0.8544922	-0.36621094	0.30517578	-10.120605040000001	0.477319339	0.17585449280000004	6.4086914	-1.5869141	-1.0375977	-2.6880616	10.534521760000002	0.00837402356	-0.6713867	-7.1411133	-2.319336	2.91535643	10.534521760000002	2.250219748	-1.6479492	-3.7231445	0.30517578	1549639968.992
-9.20065944	-3.101977536	-1.2010742212	4.272461	1.3427734	1.0375977	6.15610324	-6.197973740000001	0.2811279254	-3.6010742	1.7089844	-4.0283203	4.59733876	9.101367212000001	0.03588867212	-0.7324219	-0.9765625	-0.61035156	-9.71625998	-2.5086182100000003	-0.025122070680000004	5.1879883	-1.4038086	-0.6713867	-2.1712646760000003	10.16247554	1.801611322	-0.48828125	-6.3476562	-2.5024414	2.91535643	10.534521760000002	2.250219748	-2.0751953	-2.8076172	0.5493164	1549639969.032
-10.156494600000002	-2.983544928	-1.1771484620000001	3.7841797	-0.12207031	1.8310547	6.06638179	-4.06140126	0.364868161	-5.79834	1.5258789	-1.4038086	5.02561052	7.987622300000001	0.135180661	-0.61035156	-2.319336	-1.5258789	-9.45666484	-3.289794928	0.40075683900000003	4.9438477	-1.953125	-0.61035156	-1.74299321	9.304736420000001	2.0911132200000004	-0.9765625	-6.3476562	-2.8076172	3.04455571	9.284399460000001	2.0671875	-1.953125	-3.4179688	0.12207031	1549639969.072
-8.330957068	-2.47631839	-0.0657958966	4.638672	1.5258789	2.1362305	6.06638179	-4.06140126	0.364868161	-5.79834	1.5258789	-1.4038086	5.25410144	7.47561052	0.2643798822	-0.12207031	-2.5024414	-2.1972656	-9.1623777	-2.6796875	0.811083966	4.5166016	-2.1972656	-0.48828125	-1.738207968	8.662329074	2.3925780760000004	-0.12207031	-6.286621	-2.5634766	1.5982422120000002	9.448290740000001	2.616284146	-2.1362305	-3.7841797	-0.48828125	1549639969.112
-8.35249002	-1.6520751800000002	-0.2524169928	4.699707	1.7700195	1.6479492	7.905077880000001	-3.2251952880000005	-0.6723144568000001	-8.911133	0.30517578	2.5024414	5.25410144	7.47561052	0.2643798822	-0.061035156	-1.953125	-2.6855469	-8.825024460000002	-2.400952176	1.302758786	4.699707	-2.380371	-0.30517578	-1.3817138580000001	8.247216754	2.6114991	0.24414062	-5.859375	-2.4414062	1.5982422120000002	9.448290740000001	2.616284146	-2.8076172	-4.5166016	-0.91552734	1549639969.152
-8.4733152	-1.300366214	-0.49526367800000004	4.1503906	1.7089844	1.3427734	9.261669928000002	-3.6080077880000005	-0.7225586060000001	-7.9956055	3.2958984	2.1362305	5.15361322	6.964794928000001	0.0861328125	-0.8544922	-3.112793	-2.8686523	-8.680273560000002	-2.4799072480000004	1.8506591460000001	4.638672	-2.1362305	-0.30517578	-1.4869873200000001	7.850048920000001	2.598339856	0.5493164	-5.554199	-2.4414062	1.488183606	9.338232428000001	2.978759784	-4.3945312	-5.432129	-1.8920898	1549639969.192
-8.407519568	-1.47263179	-0.192602536	3.8452148	1.7089844	1.2817383	9.08461911	-3.7228514400000003	-1.0240234620000002	-6.1035156	3.3569336	0.91552734	5.15361322	6.964794928000001	0.0861328125	-1.8310547	-4.3945312	-2.8076172	-8.5833741	-2.60671376	2.192797824	4.5166016	-1.4038086	-0.36621094	-1.6305420320000001	7.4660398400000005	2.6378173920000005	1.2207031	-6.0424805	-2.1972656	2.8926269959999997	8.58696286	2.5349366	-4.8828125	-6.164551	-2.319336	1549639969.232
-8.67189946	-1.698730432	0.09211425720000001	3.479004	2.319336	1.4648438	9.08461911	-3.7228514400000003	-1.0240234620000002	-6.1035156	3.3569336	0.91552734	5.252905252000001	6.920532248	0.419897464	-1.8310547	-4.3945312	-2.8076172	-8.828613220000001	-2.7072021760000005	2.390185504	4.333496	-1.6479492	-0.48828125	-1.6125976440000003	7.7842527	2.8806639400000003	1.8920898	-6.7749023	-1.7700195	2.8926269959999997	8.58696286	2.5349366	-4.5166016	-5.1879883	-2.0141602	1549639969.272
-8.97336412	-1.8267334260000003	-0.0813476538	3.7841797	2.319336	1.3427734	8.713769568	-3.361572284	-0.7823730432	-4.3945312	2.380371	0.18310547	5.41679712	8.141943390000002	-0.04306640576	-2.5024414	-5.3100586	-2.746582	-9.229370108000001	-2.7359130400000002	2.9117675720000005	4.272461	-1.3427734	-0.7324219	-1.35419928	8.559448380000001	3.3555908540000003	2.2583008	-6.713867	-1.2817383	1.8817626800000002	8.42666034	2.948852536	-4.1503906	-5.065918	-1.5869141	1549639969.312
-9.24492212	-1.5216797120000003	-0.07536621106000001	3.7231445	2.4414062	1.159668	8.129980432	-3.7061035340000004	-1.2632812500000001	-3.7231445	3.6010742	0.12207031	6.08911142	8.968579074	-0.3828125	-4.0893555	-7.6293945	-2.9296875	-9.447094748	-2.918945288	3.2814209260000005	4.272461	-0.9765625	-0.9765625	-0.9953125	9.278417932000002	4.248022464000001	2.4414062	-5.79834	-1.0375977	3.2730469240000004	7.981640380000001	1.3805175720000002	-3.9672852	-5.7373047	-1.4648438	1549639969.352
-9.80358876	-0.9773681610000001	-0.2954833966	4.272461	3.6010742	1.0375977	8.027099640000001	-4.38200679	-1.872192392	-3.0517578	3.540039	0.5493164	7.004272660000001	9.414794928000001	-0.10527343750000001	-4.0893555	-7.507324	-2.9907227	-9.58347194	-3.04455571	3.7001221040000005	4.211426	-0.18310547	-1.0986328	-0.9223388580000002	9.87536592	4.9992920320000005	1.6479492	-4.699707	-1.0986328	3.2730469240000004	7.981640380000001	1.3805175720000002	-3.4179688	-6.958008	-1.2207031	1549639969.392
-11.136254500000001	-0.33854982	-0.8876464660000001	4.211426	2.380371	1.2207031	7.777075180000001	-5.018432608	-2.32319339	-2.6245117	3.479004	0.7324219	7.4875733800000015	9.52963858	0.835009784	-2.746582	-6.286621	-2.8686523	-9.230566394	-2.976367212	3.7324219240000005	4.1503906	-0.24414062	-0.9765625	-1.5862792540000001	9.97705072	5.195483426000001	0.8544922	-4.4555664	-1.0375977	4.038671924000001	7.92661142	1.930810504	-2.8686523	-7.9345703	-0.6713867	1549639969.432
-11.67338858	0.230883786	-1.113745108	2.746582	1.7089844	1.2817383	7.047338760000001	-5.421582068	-2.501440396	-2.2583008	2.9907227	1.2817383	7.1370607	9.591845746	1.469042932	-0.6713867	-4.1503906	-2.5634766	-8.730517572	-3.1378662140000007	3.5792969240000003	4.0893555	-0.48828125	-0.91552734	-1.7860596040000003	9.693530252	4.81984874	0.5493164	-4.4555664	-0.9765625	6.038867212	7.251904254	2.1114501800000003	-1.2207031	-8.117676	-1.3427734	1549639969.472
-12.12080072	-0.976171875	-1.582690396	2.2583008	1.159668	0.7324219	6.3929687500000005	-5.71347644	-2.2107422120000004	-2.1362305	2.9907227	2.2583008	6.48867212	9.87536592	1.7106933900000003	0.18310547	-2.9907227	-1.953125	-9.04753444	-2.83640126	3.974072284	3.7841797	-0.4272461	-1.2817383	-1.8817626800000002	9.81196286	4.094897464000001	0.48828125	-4.272461	-0.91552734	6.038867212	7.251904254	2.1114501800000003	0.30517578	-5.493164	-1.0375977	1549639969.512
-10.64697284	-1.836303714	-2.851953076	4.0283203	-0.061035156	2.0141602	5.446704074	-6.245825180000001	-1.7752929320000002	-1.8310547	3.112793	3.2958984	6.151318390000001	9.998584260000001	1.579101538	-0.4272461	-3.3569336	-1.3427734	-9.54997554	-1.7226562500000002	3.21203624	3.6010742	-1.0375977	-1.5258789	-1.911669928	9.9961911	3.3627685700000005	0.7324219	-4.3945312	-0.61035156	5.89052716	8.16108426	0.42109375000000004	0.30517578	-5.79834	-3.112793	1549639969.552
-9.33464357	-2.67370607	-2.895019568	4.0893555	1.0986328	1.953125	4.273144568	-6.690844748	-1.4068359620000002	-1.2817383	2.380371	4.0893555	6.4396241000000005	9.96867662	1.369750998	-1.3427734	-4.272461	-1.0375977	-9.43513179	-0.461767572	3.2969726440000002	3.8452148	0.24414062	-1.4038086	-1.909277356	10.18520468	2.545703076	0.7324219	-4.3945312	0	6.76979982	10.27851538	3.1534179320000004	1.2817383	-4.272461	-1.0375977	1549639969.592
-8.35129393	-4.196582068	-4.165478534	3.2958984	-0.12207031	1.8310547	3.5111084260000003	-7.369140380000001	-0.9630126800000001	-0.7324219	1.3427734	4.760742	6.4396241000000005	9.96867662	1.369750998	-1.7700195	-4.0893555	-0.8544922	-9.072656250000001	0.11843261780000001	2.1138427520000005	3.8452148	-1.4648438	-1.5869141	-1.606616214	9.987817000000001	1.715478534	0.12207031	-3.9672852	0.30517578	6.76979982	10.27851538	3.1534179320000004	1.2207031	0.4272461	-1.159668	1549639969.632
-7.63591304	-4.26118161	-4.57580571	5.3100586	1.0986328	2.1972656	3.3962646760000004	-8.400341754000001	-0.424682608	-0.7324219	1.3427734	4.760742	6.32238768	10.012939300000001	0.5479003894	-1.8920898	-3.112793	-0.30517578	-10.27851538	0.4342529254	3.011059604	3.8452148	-0.48828125	-1.8310547	-1.5767089660000002	9.778466754	1.3362548920000001	-0.12207031	-3.6621094	0.12207031	1.680786142	9.7066893	2.205957068	0.79345703	-6.7749023	-2.0751953	1549639969.672
-8.38957518	-3.2969726440000002	-5.1081542540000004	5.6762695	1.7089844	2.0141602	3.4261719240000006	-9.74736322	-0.24404297120000001	-0.61035156	1.3427734	5.3710938	5.991015380000001	10.602710159999999	-0.12919922120000002	-2.5024414	-3.479004	0.8544922	-10.456762680000002	0.7728027160000001	3.4393310700000006	3.9672852	0.61035156	-1.7089844	-1.580297824	10.437622300000001	1.2477295320000001	0.12207031	-3.6010742	0.12207031	0.49885253600000007	10.411303420000001	-1.56953125	1.0375977	-3.3569336	-0.6713867	1549639969.712
-9.08222644	-2.387792932	-5.797216754	4.638672	0.24414062	2.0141602	3.643896466	-11.304932100000002	-0.22968750000000002	-0.6713867	1.6479492	4.8828125	5.852246106	10.174438400000001	-0.5957519568	-3.2348633	-4.3945312	1.5869141	-9.24492212	0.7488769568000001	2.8017089660000005	3.9672852	0.61035156	-1.7089844	-1.71667482	10.2761232	1.3817138580000001	-0.061035156	-3.3569336	0	0.49885253600000007	10.411303420000001	-1.56953125	1.159668	-2.8686523	-0.6713867	1549639969.751
-8.58696286	-1.7035155760000003	-4.941870108000001	4.638672	-0.18310547	1.6479492	4.194189496	-11.059692000000002	-0.027514648560000004	-0.9765625	3.0517578	3.7231445	5.852246106	10.174438400000001	-0.5957519568	-3.112793	-4.5776367	2.1362305	-9.000878894000001	0.25480957460000003	3.22160643	4.1503906	0.5493164	-1.5869141	-1.867407248	9.20065944	1.5013427520000002	-0.061035156	-3.3569336	0	0.923535144	10.19597194	-1.6245605040000002	1.159668	-3.540039	-1.2817383	1549639969.791
-8.13955072	-1.1651855432	-3.9345947480000003	5.004883	0.5493164	1.0986328	4.3054442900000005	-9.96628444	0.227294928	-1.4648438	4.699707	2.0751953	5.40961911	9.19946286	-0.8433837860000001	-2.5024414	-4.272461	2.9296875	-8.646777160000001	-0.16389160340000003	3.1534179320000004	4.211426	0.36621094	-1.4648438	-1.3685547120000001	8.72214357	1.7214599640000001	0.24414062	-4.211426	-0.61035156	2.4978514400000003	9.60620108	-1.141259784	0.7324219	-3.112793	-1.0986328	1549639969.831
-8.523559800000001	-1.1328857428	-4.012353534	4.9438477	0.91552734	0.91552734	3.6546630400000004	-9.232959260000001	0.2237060504	-1.159668	4.5166016	0.5493164	4.872485324	8.717358426	-0.9474609620000001	-2.0751953	-3.90625	3.112793	-8.70898462	-0.3732421924	3.3843016200000005	4.211426	0.36621094	-1.4648438	-0.679492212	8.921923920000001	1.9355957460000002	0.61035156	-3.9672852	-0.9765625	2.4978514400000003	9.60620108	-1.141259784	0.6713867	-2.9296875	-0.8544922	1549639969.871
-9.27004393	-0.764428714	-4.322192392000001	4.638672	0.6713867	0.91552734	3.069677716	-8.827417032000001	0.2428466754	-0.6713867	3.6010742	-0.12207031	4.143945288	8.30583516	-1.0802490020000002	-1.8920898	-3.7841797	2.5634766	-8.85732428	-0.594555661	3.6127929320000005	3.9672852	0.5493164	-1.4038086	-0.41870117800000006	9.49494658	2.178442392	0.91552734	-3.8452148	-1.2207031	2.568432608	9.484179712000001	-1.0646972840000002	0.79345703	-2.6855469	-0.91552734	1549639969.911
-9.38847644	0.2129394568	-4.109252896	3.90625	0.4272461	0.7324219	2.828027356	-8.738891574	0.18303222840000002	-0.36621094	3.2958984	-0.12207031	4.143945288	8.30583516	-1.0802490020000002	-1.6479492	-3.7841797	1.5258789	-8.76521016	-0.6459961060000001	3.721655252	3.7841797	0.7324219	-1.3427734	-0.45937500000000003	9.82751448	2.45358876	1.0375977	-3.540039	-1.4038086	2.6605469240000006	9.39086911	-0.9893310700000001	0.48828125	-2.8686523	-0.7324219	1549639969.951
-9.048730432000001	0.69504393	-3.773095746	3.2958984	0.48828125	0.8544922	2.874682608	-8.62524411	0.0693847644	-0.24414062	3.479004	0.18310547	4.910766574	7.92661142	-0.4761230432	-1.159668	-3.4179688	0.36621094	-8.44938948	-0.8230468750000001	3.4883788940000002	3.7841797	0.7324219	-1.3427734	-0.5909667932	9.7150634	2.656957968	0.9765625	-3.4179688	-1.5869141	3.198876996	9.406420926000001	-1.184326178	-0.061035156	-2.6855469	-0.36621094	1549639969.991
-8.74367662	0.3505126800000001	-3.753955072	2.9907227	1.2207031	0.6713867	2.9524413940000005	-8.442211960000002	-0.025122070680000004	-0.12207031	3.7841797	0.061035156	5.343823380000001	7.8775634000000005	0.15551757200000002	-0.48828125	-2.8076172	-0.61035156	-8.060595746	-1.0575195288	3.1665771760000005	3.112793	0.12207031	-1.2207031	-0.793139676	9.646875000000001	2.6880616	0.79345703	-3.6010742	-1.5869141	3.2586913940000004	9.34780252	-1.362573282	-0.36621094	-2.9907227	-0.61035156	1549639970.031
-9.481787140000002	-0.540722644	-4.269555710000001	2.8076172	0.12207031	0.61035156	2.8651123200000006	-8.59055162	-0.2033691394	0.12207031	3.479004	-0.48828125	5.343823380000001	7.8775634000000005	0.15551757200000002	-0.12207031	-2.0751953	-1.4648438	-8.589355432000001	-0.970190396	3.269457968	2.746582	-0.36621094	-0.91552734	-0.45698242800000005	9.599023560000001	2.5253662140000004	0.7324219	-3.7231445	-1.5258789	3.4823974640000004	9.102563400000001	-1.5587646760000002	-0.36621094	-2.8686523	-0.8544922	1549639970.071
-9.024804712	-0.593359375	-3.84367662	2.380371	-0.61035156	0.9765625	2.7323242800000003	-9.03796376	-0.5802001800000001	0.48828125	2.5634766	-1.0986328	5.72304712	8.028295926	0.8445800720000001	-0.18310547	-1.953125	-2.1362305	-8.652759080000001	-0.949853534	3.2527099640000006	2.746582	-0.36621094	-0.91552734	-0.0825439496	9.5619384	2.48229982	0.79345703	-3.2958984	-1.5869141	3.8018066100000003	9.16716304	-1.268066394	-0.36621094	-2.319336	-0.8544922	1549639970.111
-8.021118210000001	-0.9043945288	-3.289794928	2.6855469	0.61035156	1.5869141	2.74069838	-9.02839357	-0.9630126800000001	0.48828125	2.5634766	-1.0986328	6.275732428000001	7.958911240000001	1.030004892	-0.7324219	-2.6855469	-2.746582	-8.03427716	-0.458178714	2.6150878600000005	2.5024414	-0.12207031	-0.8544922	-0.5598632788000001	9.10734874	2.2346679320000002	0.4272461	-2.6855469	-1.3427734	3.9142577880000005	9.138451980000001	-0.717773462	-1.0375977	-1.8920898	-0.12207031	1549639970.152
-9.01403804	-1.84946286	-3.1534179320000004	2.8076172	0.61035156	1.3427734	2.9979003600000005	-8.42666034	-1.137670926	0	2.0141602	-2.0751953	6.275732428000001	7.958911240000001	1.030004892	-1.159668	-2.5634766	-2.9296875	-8.327368210000001	0.285913089	2.62705072	2.8686523	-1.2207031	-0.8544922	-1.8614257200000002	8.96977536	1.64011232	-0.30517578	-3.2958984	-0.7324219	3.122314496	8.99728984	-0.46655273560000005	-1.8310547	-1.4648438	0.24414062	1549639970.191
-11.758325180000002	-2.902197284	-2.7658202880000005	1.5869141	-0.5493164	0.91552734	3.17495108	-8.53073732	-1.427172824	-0.61035156	2.9907227	-2.1362305	6.414501800000001	8.608496106	1.1807373200000002	-1.5869141	-2.6855469	-2.8076172	-11.06088858	0.46535643000000004	3.084033246	2.8686523	-1.2207031	-0.8544922	-2.4308594240000003	9.938769960000002	1.5360351440000002	0.24414062	-4.333496	-0.24414062	3.122314496	8.99728984	-0.46655273560000005	-2.8076172	-2.2583008	0.36621094	1549639970.231
-12.297851440000002	-3.964501996	-2.646191394	3.7841797	-0.5493164	0.61035156	3.2072509000000005	-9.864599640000002	-1.9535400360000001	-1.0375977	3.6010742	-1.4648438	5.78166484	12.625634980000001	-0.40434570680000004	-2.8686523	-4.5166016	-2.380371	-11.94135782	-1.4833984620000003	5.63452176	3.90625	3.2958984	-1.6479492	-2.19638678	12.017920320000002	3.5027344240000007	1.3427734	-3.6010742	-0.18310547	3.354394568	9.4004393	1.143652356	-3.7841797	-2.2583008	1.7089844	1549639970.271
-10.48188498	-2.6174804320000002	-1.94636232	5.004883	-1.5869141	0.8544922	3.8484619600000003	-10.51298822	-2.138964856	-1.6479492	4.333496	-0.36621094	5.78166484	12.625634980000001	-0.40434570680000004	-4.0283203	-6.713867	-2.0751953	-9.92919928	-1.464257788	2.537329074	3.90625	0.91552734	-1.3427734	-3.302954074	10.983129500000002	4.00756839	0.4272461	-2.2583008	-0.6713867	4.9083741000000005	11.73320288	3.5553711060000004	-4.0893555	-1.8310547	4.1503906	1549639970.311
-9.413598740000001	-1.738207968	-1.4211913940000003	4.0893555	0.36621094	0.30517578	4.57341304	-9.5451902	-2.0899170320000002	-2.2583008	5.493164	-0.48828125	6.333154254	11.33125	-0.24165038940000003	-2.6855469	-6.4086914	-0.61035156	-9.92919928	-1.464257788	2.537329074	3.90625	0.91552734	-1.3427734	-4.23486322	9.479394568	3.4237792540000007	0.18310547	-4.8217773	-0.9765625	2.76821286	13.452270860000002	3.8484619600000003	-4.211426	-2.6855469	4.760742	1549639970.351
-9.869384980000001	-2.16767572	-1.876977536	4.1503906	-0.48828125	0.48828125	4.5518798920000005	-9.47341304	-2.3997558900000002	-2.2583008	5.493164	-0.48828125	6.007763580000001	10.37302266	0.7811767572	-0.79345703	-4.333496	1.0986328	-8.552270468000001	-1.9535400360000001	2.7179687500000003	4.333496	0.30517578	-1.0986328	-3.1079589660000004	9.377710160000001	3.0026855040000004	0.18310547	-4.8217773	-0.9765625	-1.5180908540000002	13.71545378	3.7515625000000004	-4.760742	-5.92041	2.9907227	1549639970.391
-8.21611322	-1.9415771760000002	-1.3230957460000001	4.5166016	-0.7324219	0.7324219	3.96928714	-9.25688498	-2.6198730040000004	-1.7089844	5.9814453	-1.4038086	5.04953624	10.1828125	1.1340820288	-1.5869141	-3.479004	1.5258789	-8.29506839	-2.0289062500000004	2.8902344240000004	4.333496	0.24414062	-1.4038086	-2.05522464	8.60251448	2.9823487400000004	0.6713867	-4.638672	-1.0986328	-2.2657714660000003	11.842065200000002	2.7706054320000004	-5.065918	-7.5683594	1.4648438	1549639970.431
-7.729223740000001	-1.1304931610000002	-0.80988768	4.699707	0.9765625	0.7324219	3.7994139400000004	-8.17304712	-2.7706054320000004	-1.2817383	3.479004	-2.4414062	4.1499266200000005	8.89680162	1.3864990020000003	-2.8076172	-4.272461	1.5258789	-8.24841304	-2.174853534	2.85673822	4.333496	0.24414062	-1.4038086	-2.05522464	8.60251448	2.9823487400000004	0.6713867	-4.638672	-1.0986328	0.48569336060000007	9.723437500000001	1.4522949280000002	-4.0893555	-5.432129	1.0375977	1549639970.472
-8.09768071	-0.5227783246000001	-0.7213623200000001	4.5776367	1.7700195	0.6713867	3.9154540740000003	-7.747167932000001	-2.9416748200000002	-1.4648438	3.9672852	-2.5024414	4.250415036	7.847656250000001	1.677197284	-2.8686523	-5.065918	1.2817383	-8.16347644	-2.58278804	2.9225341460000003	4.1503906	0.24414062	-1.159668	-0.9821533540000001	8.1754393	3.544604532	0.8544922	-4.8828125	-0.91552734	1.75495607	8.752050720000002	1.41042482	-3.4179688	-2.5024414	0.61035156	1549639970.512
-8.819042932	-0.16389160340000003	-0.6842773560000001	3.9672852	2.319336	0.61035156	3.773095746	-7.8177491	-3.32807608	-1.4038086	4.5776367	-2.1362305	4.250415036	7.847656250000001	1.677197284	-2.6245117	-4.4555664	0.7324219	-8.311816394000001	-2.828027356	3.14265126	3.90625	0.061035156	-1.0375977	-0.8589355432	8.528344748	3.9836425720000004	0.8544922	-3.8452148	-0.6713867	2.2035644960000003	7.683764480000001	0.811083966	-2.6245117	-1.6479492	0.24414062	1549639970.551
-9.937573380000002	0.285913089	-0.899609375	3.112793	1.5258789	0.61035156	3.63432608	-7.82731929	-3.517089856	-1.5258789	4.0283203	-1.7089844	4.550683606000001	8.027099640000001	1.6903564300000002	-2.319336	-3.7231445	0.18310547	-8.524755890000002	-3.1845214660000005	3.371142572	3.90625	0.061035156	-1.0375977	-0.9725830072	9.03317842	4.383203076	0.8544922	-3.6621094	-0.6713867	2.173657248	7.48398462	1.3805175720000002	-2.0751953	-0.5493164	-0.12207031	1549639970.591
-10.12897914	0.5215820288	-0.9522461060000001	2.4414062	1.4648438	0.6713867	3.7599366	-7.972070288000001	-3.4237792540000007	-1.5869141	3.540039	-1.4648438	5.2828125	8.80947284	1.6891601440000001	-2.0141602	-3.2348633	-0.24414062	-8.833398560000001	-3.5565673920000003	3.5481933900000002	2.8686523	-0.4272461	-0.91552734	-0.764428714	9.6636232	4.844970746	0.8544922	-3.6621094	-0.6713867	1.9176513580000003	7.272240920000001	1.56953125	-1.5869141	-1.0375977	-1.4038086	1549639970.631
-10.461548020000002	0.3541015576	-1.07785643	2.0751953	1.7700195	0.48828125	3.7599366	-8.24482428	-3.371142572	-1.2207031	2.8686523	-1.3427734	5.2828125	8.80947284	1.6891601440000001	-1.4648438	-2.9296875	-0.7324219	-8.955419928000001	-3.505126996	3.726440396	2.1972656	0	-0.7324219	-0.693847644	9.96867662	5.126098740000001	0.7324219	-3.2958984	-0.8544922	3.019433606	6.823632788	1.144848642	-0.48828125	-2.4414062	-1.6479492	1549639970.671
-11.13386232	0.458178714	-0.7416992212000001	1.7089844	1.6479492	0.48828125	3.5745117800000004	-8.53073732	-3.2323730040000007	-0.9765625	1.953125	-1.2207031	5.897705072	8.83100589	1.874584964	-0.79345703	-2.0751953	-1.159668	-8.97695288	-3.1641846040000003	3.7324219240000005	2.1972656	0	-0.7324219	-0.800317392	10.054809800000001	4.970581070000001	0.36621094	-2.5634766	-0.8544922	5.5459961060000005	7.908667032	2.378222644	-0.12207031	-4.699707	-1.7089844	1549639970.711
-12.418676620000001	0.3517089856000001	-1.1125488220000002	0.79345703	2.319336	0.5493164	3.4142089660000003	-8.918335160000002	-3.0337889400000004	-0.91552734	1.0986328	-0.9765625	6.714770468	9.360961960000001	2.269360324	-0.24414062	-1.0986328	-1.4648438	-9.42915036	-2.65576178	3.86879892	1.6479492	-1.159668	-0.91552734	-0.9199462860000001	10.33354532	4.634423920000001	0.36621094	-2.5634766	-0.8544922	8.761621106	7.796215560000001	5.154809800000001	-0.6713867	-3.6010742	-1.6479492	1549639970.751
-11.783447480000001	-0.5778076080000001	-2.4870849640000006	1.0986328	-1.5869141	1.0986328	3.2790283540000003	-9.212622300000001	-2.6796875	-1.159668	0.8544922	-0.5493164	6.714770468	9.360961960000001	2.269360324	-0.24414062	-0.79345703	-1.5869141	-9.28200679	-2.013354532	3.9142577880000005	1.6479492	0.30517578	-0.9765625	-1.0180419928000002	10.772583360000002	4.417895468	0	-2.1362305	-0.30517578	9.100170926	8.24123552	6.3116211060000005	-0.6713867	-0.18310547	-0.18310547	1549639970.791
-9.21860324	-1.949951178	-2.43803714	1.7700195	0.30517578	1.2207031	3.178540036	-9.036767572	-1.965502896	-1.5258789	1.0375977	0.12207031	7.155004892	9.721044928000001	2.1604980040000004	0	-0.36621094	-1.5869141	-9.28798822	-1.670019568	3.6929442900000002	1.6479492	0.30517578	-0.9765625	-1.222607428	10.72951628	3.9704834260000004	0	-2.1362305	-0.30517578	2.8878417540000005	8.62404802	1.485791034	-0.91552734	-6.286621	-2.5024414	1549639970.831
-9.0427491	-2.82922374	-3.5206787140000007	2.0751953	-0.5493164	0.6713867	3.1187255400000002	-8.61447734	-0.802709964	-1.6479492	1.2207031	0.5493164	7.37751448	9.80478534	2.08513179	0.30517578	0.24414062	-1.2207031	-9.21501448	-0.5849853534	3.1438476440000005	1.2817383	-1.0986328	-1.0375977	-1.1903076080000001	10.120605040000001	2.9093750000000003	-0.36621094	-1.8920898	-0.061035156	4.560253894000001	8.54389676	2.25261232	1.8920898	-4.0283203	-2.380371	1549639970.871
-8.03547374	-3.3005616	-3.78984375	2.380371	-1.3427734	0.8544922	2.94765625	-8.412304712000001	-0.096899411	-1.159668	0.9765625	0.79345703	7.21003444	9.49494658	2.1114501800000003	0.12207031	0.36621094	-0.61035156	-9.6983152	0.4342529254	3.0947998200000004	1.159668	-0.36621094	-0.9765625	-0.985742212	9.209033246	1.961914038	-0.7324219	-1.7089844	0	3.7587402160000005	10.000976440000002	2.3985596040000003	1.2817383	-2.0141602	-1.8920898	1549639970.911
-7.55935054	-2.85913089	-3.7527587860000002	2.9296875	1.8310547	0.9765625	2.6916503600000006	-8.213720746000002	0.4330566394	-1.159668	0.9765625	0.79345703	6.63701178	8.90876448	1.74299321	-0.7324219	-0.061035156	0.061035156	-9.97585414	0.773999002	3.134277356	1.3427734	-0.36621094	-1.0986328	-0.9354980432000001	9.180322480000001	1.459472644	-0.61035156	-1.2817383	-0.18310547	3.4572753600000006	9.46503894	-0.04067382788	1.0375977	-2.6855469	-1.5258789	1549639970.951
-9.482983426	-1.683178714	-5.26247554	2.6855469	1.2207031	0.8544922	2.7861572480000003	-8.66950679	0.9737792932	-1.4648438	0.48828125	1.6479492	6.24223642	8.95183107	1.0587158540000001	-1.6479492	-0.6713867	0.30517578	-9.90647014	0.5861816394	3.48598642	1.4648438	0.6713867	-0.91552734	-0.984545926	9.98542482	1.542016574	-0.61035156	-1.2817383	-0.18310547	2.231079074	9.536816394	-0.571826178	1.2207031	-1.4648438	-1.159668	1549639970.991
-9.945947480000001	-0.783569339	-5.498144568	0.9765625	-2.0751953	0.5493164	3.1534179320000004	-9.71147464	1.6245605040000002	-1.8920898	2.0141602	2.6245117	6.263769568	9.36455072	0.12321777160000001	-2.0751953	-1.2817383	0.24414062	-8.978149460000001	0.39836425720000007	2.8328125	1.4038086	0.30517578	-0.7324219	-1.128100589	9.98183606	1.9427734620000003	0	-0.61035156	0.30517578	1.9296142180000002	10.126586960000001	-1.256103534	0.61035156	-2.5024414	-1.4648438	1549639971.031
-8.74606929	-0.679492212	-3.86879892	1.2207031	-1.4648438	0.18310547	3.1893066100000005	-9.76889676	2.1700683900000004	-1.6479492	2.9907227	2.6245117	6.56044928	8.99728984	-0.6220702880000001	-1.953125	-1.7089844	0.7324219	-8.67189946	0.12800292540000002	3.2479248200000006	1.4038086	0.30517578	-0.7324219	-1.13647464	9.23774411	2.0659912140000003	-0.061035156	-0.6713867	0	2.101879892	9.928002700000002	-1.0419677520000001	0.8544922	-1.4648438	-1.4648438	1549639971.07
-8.011548020000001	-0.687866214	-2.778979532	1.953125	0.4272461	0.18310547	2.7945312500000004	-9.195874100000001	2.144946286	-0.79345703	1.5258789	1.8920898	6.274536240000001	7.7459719400000004	-0.7572509980000001	-1.2207031	-1.5258789	1.4648438	-8.224487320000001	-0.1196289038	2.951245108	1.0375977	0	-0.61035156	-0.8840576080000001	8.86210962	2.1509277160000004	-0.061035156	-0.6713867	0	1.9415771760000002	9.60859375	-1.085034146	0.8544922	-1.953125	-1.8920898	1549639971.111
-8.45297824	-0.3289794928	-3.0672851440000004	1.8920898	1.159668	0.18310547	2.7347167540000004	-8.76401358	1.8650146760000001	-0.30517578	0.48828125	1.4648438	6.274536240000001	7.7459719400000004	-0.7572509980000001	-0.5493164	-1.159668	1.5869141	-8.21132788	-0.18901367800000002	3.1079589660000004	0.9765625	0.30517578	-0.5493164	-0.2619873004	8.61328125	2.268164038	0.24414062	-0.79345703	-0.12207031	2.8017089660000005	9.362158246000002	-0.773999002	0.79345703	-1.953125	-1.8920898	1549639971.151
-9.43034694	0.061010742800000003	-3.791040036	1.4038086	0.18310547	0.12207031	2.743090854	-8.42905252	1.28361821	-0.061035156	0.36621094	1.4038086	5.959912140000001	7.285400360000001	-0.42229003600000004	-0.18310547	-0.9765625	1.4038086	-8.274731430000001	-0.09331054320000001	3.1869139400000006	0.9765625	0.30517578	-0.5493164	-0.007177734620000001	8.716162140000002	2.2753417540000003	0.4272461	-0.4272461	-0.12207031	3.2144287140000003	9.27722194	-0.6615478240000001	0.91552734	-1.5258789	-1.7700195	1549639971.19
-9.370532248	0.1124511682	-3.782666034	0.79345703	-0.7324219	0.24414062	2.7119873200000004	-8.3201902	0.8541503600000001	-0.061035156	0.36621094	1.4038086	5.90847194	7.20405252	-0.12919922120000002	0	-0.61035156	0.9765625	-8.18500998	-0.002392578076	3.289794928	0.8544922	0.12207031	-0.48828125	0.0227294928	9.1276857	2.34113768	0.4272461	-0.4272461	-0.12207031	2.948852536	9.382495108	-0.4761230432	0.61035156	-1.4648438	-1.6479492	1549639971.23
-8.85493161	-0.2428466754	-3.2383545320000002	0.91552734	0	0.36621094	2.656957968	-8.30822734	0.4450195288	0.18310547	-0.12207031	1.5258789	6.05322284	7.3571775200000005	0.2895019568	0.24414062	-0.36621094	0.48828125	-8.05222194	0.025122070680000004	3.4142089660000003	0.8544922	0.12207031	-0.48828125	-0.21652832460000004	9.394457968000001	2.381811502	0.4272461	-0.061035156	0.12207031	2.5253662140000004	9.484179712000001	-0.75964357	0.48828125	-1.7700195	-1.6479492	1549639971.271
-8.992504892	-0.3971679712	-3.34841304	1.4648438	-0.061035156	0.36621094	2.807690396	-8.119213760000001	0.2081542932	0.12207031	-0.4272461	1.4038086	6.3654540740000005	7.683764480000001	0.8421875000000001	0.30517578	-0.18310547	0.18310547	-8.162280252	0.2392578076	3.512304712	0.79345703	0	-0.5493164	-0.5060302716	9.423168930000001	2.227490216	0.36621094	-0.36621094	0.24414062	2.586376996	9.410009980000002	-0.976171875	0.18310547	-1.5869141	-1.6479492	1549639971.31
-9.096582068	-0.0813476538	-3.3819091460000004	1.159668	-0.12207031	0.36621094	3.0337889400000004	-8.15988768	0.06459961060000001	-0.12207031	-0.12207031	1.2817383	6.60231929	8.021118210000001	1.2668701080000002	0	-0.36621094	0.18310547	-8.50561502	0.09331054320000001	3.7288329680000003	0.91552734	-0.24414062	-0.5493164	-0.47971191100000005	9.58586412	2.29089357	0.36621094	-0.36621094	0.24414062	3.1558105040000006	9.362158246000002	-0.7883544928000001	-0.36621094	-1.159668	-1.2817383	1549639971.35
-9.1623777	0.47971191100000005	-3.4142089660000003	0.6713867	-0.12207031	0.48828125	3.2144287140000003	-8.31420926	-0.00478515625	-0.30517578	0.30517578	1.2207031	6.63701178	8.28190944	1.4977538940000001	-0.24414062	-0.6713867	0.18310547	-8.8728759	-0.4761230432	3.96330571	0.91552734	-0.24414062	-0.5493164	-0.07416992212000001	9.936376800000001	2.5875733800000003	0.061035156	-0.9765625	-0.061035156	2.6150878600000005	9.402832068	-0.38640135800000003	-0.91552734	-1.0375977	-0.8544922	1549639971.39
-9.210229532000001	0.7883544928000001	-4.0147461060000005	0.8544922	1.7089844	0.9765625	3.338842752	-8.512792932	-0.019140625	-0.4272461	0.61035156	1.0375977	6.5305420320000005	8.54270018	1.4391357820000001	-0.4272461	-0.7324219	0	-8.9661866	-0.6735107428000001	3.98483876	0.7324219	-0.18310547	-0.61035156	0.03947753894	10.64099092	2.816064496	-0.18310547	-0.6713867	-0.24414062	1.6030273560000001	9.491357428	-0.9725830072	-1.3427734	-0.91552734	-1.0375977	1549639971.43
-10.849145860000002	0.8900390380000001	-5.111743210000001	-0.061035156	0.9765625	0.8544922	3.417797824	-9.066674820000001	-0.052636719240000004	-0.48828125	0.48828125	0.7324219	6.4575683900000005	8.920727340000001	1.374536142	-0.30517578	-0.48828125	-0.61035156	-9.536816394	-0.7273437500000001	4.38200679	0.24414062	-0.48828125	-0.61035156	-0.0035888672120000004	11.55375998	2.899804712	-0.18310547	-0.6713867	-0.24414062	1.5372314300000003	10.014135880000001	-1.5982422120000002	-1.2207031	-0.9765625	-1.2207031	1549639971.47
-11.90307608	0.5072265576	-4.807885880000001	-1.7700195	-1.2817383	0.36621094	3.609204074	-10.411303420000001	-0.14833984620000001	-0.36621094	0.12207031	0.30517578	6.41809056	9.67438948	1.373339856	-0.24414062	-0.36621094	-1.4648438	-10.727124100000001	-1.2716552520000002	4.6427978240000005	-0.12207031	-1.159668	-0.18310547	-0.0980957068	11.901879500000001	3.2467285340000003	-0.5493164	-0.9765625	-0.061035156	2.8830566100000006	10.602710159999999	-0.893627896	-2.319336	-0.36621094	-1.3427734	1549639971.51
-10.88383786	-0.8529540740000001	-4.047045926	-1.8310547	-0.4272461	-0.18310547	3.9393798920000007	-11.57888228	-0.3289794928	-0.36621094	0.12207031	0.30517578	6.341528060000001	10.24023462	1.4223876800000002	-0.30517578	-0.4272461	-2.1972656	-10.80727536	-1.665234424	4.289892572	-0.18310547	-1.4648438	-0.061035156	-0.33017577880000004	11.33723192	3.652270468	-0.4272461	-0.12207031	0	4.3700439300000005	10.79172374	-0.1674804712	-3.0517578	0.12207031	-0.24414062	1549639971.55
-10.179223740000001	-2.319604532	-2.6796875	-1.159668	-1.953125	0.061035156	4.104467752000001	-11.393457460000002	-0.265576178	-0.61035156	0.12207031	-1.5258789	6.2864991	10.039258180000001	1.605419928	-0.30517578	-0.4272461	-2.5024414	-9.681567392	-1.069482428	3.10317392	-0.18310547	0.061035156	0.24414062	-0.976171875	9.536816394	3.289794928	-0.4272461	-0.12207031	0	6.288891574	10.936474640000002	1.7896484620000002	-4.0893555	0.36621094	2.0141602	1549639971.59
-8.679076980000001	-1.6867675720000002	-0.7572509980000001	-1.159668	-1.2207031	0.61035156	3.8484619600000003	-10.16845746	-0.096899411	-0.61035156	0.12207031	-1.5258789	6.154907248	8.985326980000002	1.829125998	-0.30517578	-0.18310547	-2.0751953	-9.681567392	-1.069482428	3.10317392	-0.18310547	0.061035156	0.24414062	-1.90808107	8.00197734	2.72395018	-0.5493164	0.48828125	0	5.469433606	10.51179164	2.062402356	-3.540039	-0.5493164	4.5166016	1549639971.63
-8.534326080000001	-2.141357428	-0.8876464660000001	-0.8544922	2.0751953	-0.18310547	3.1007812500000003	-9.120507788000001	-0.15671386780000002	-0.24414062	0.79345703	-3.6621094	5.666821580000001	8.403930710000001	1.6688232820000002	-0.7324219	0	-1.2817383	-9.387280252000002	-1.3051513580000003	2.5134033540000003	0	-0.36621094	0.30517578	-2.140161142	8.40273462	2.8902344240000004	-0.061035156	-0.4272461	0.36621094	3.71088858	10.18759784	1.282421924	-1.8310547	-0.36621094	5.92041	1549639971.67
-10.486670320000002	-2.121020468	-2.783764676	0.8544922	-1.3427734	-0.12207031	2.3985596040000003	-9.29636232	-0.48090820680000007	0.061035156	0.61035156	-3.6621094	4.8258300720000005	9.098974640000002	0.9965087860000001	-1.2817383	-0.9765625	-0.91552734	-8.777173020000001	-1.4546875000000001	2.70839856	-0.061035156	-0.5493164	0.4272461	-1.685571286	9.593042032000001	3.2742432100000003	-0.061035156	-0.4272461	0.36621094	1.4869873200000001	11.55375998	1.6472900360000002	-1.2207031	0.36621094	5.6762695	1549639971.71
-8.991308606	-1.13647464	-1.8075927520000004	-0.79345703	-1.5869141	0.18310547	1.98464357	-9.45786142	-0.86850589	0.061035156	0.61035156	-3.6621094	4.733715854000001	9.514086960000002	0.5622558606000001	-1.0986328	-1.7700195	-0.91552734	-8.777173020000001	-1.4546875000000001	2.70839856	-0.12207031	0.61035156	0.24414062	-1.820751996	8.957812500000001	3.3854980040000004	0.24414062	0.24414062	0.48828125	1.061108426	11.35876448	0.961816394	-0.6713867	-1.0375977	5.1879883	1549639971.75
-8.23645018	-0.31103514400000004	-1.1556152160000002	-0.36621094	0.61035156	-0.12207031	1.7274413940000002	-8.597729532	-1.23696286	0.30517578	0.24414062	-2.8076172	5.21223143	8.871679712	0.594555661	-0.36621094	-0.79345703	-0.30517578	-8.378808606	-1.183129892	2.85913089	-0.18310547	-0.48828125	0.12207031	-1.7896484620000002	8.6001223	3.447705072	0	-0.18310547	0.061035156	1.6520751800000002	10.225878600000001	1.5683349640000002	0.7324219	0.36621094	4.699707	1549639971.79
-8.461352340000001	-0.07536621106000001	-1.5109130400000002	-0.7324219	0.061035156	-0.4272461	1.650878894	-8.194580072	-1.476220746	0.30517578	-0.12207031	-2.4414062	5.14763179	8.75444339	0.778784146	0.12207031	0.18310547	0.36621094	-8.206542932000001	-1.532446286	3.24433606	-0.061035156	0.061035156	0.18310547	-1.332666034	8.752050720000002	3.5135009000000004	0	-0.18310547	0.061035156	2.25859375	9.81435504	1.6496826080000002	1.5258789	3.2348633	4.0283203	1549639971.83
-8.608496106	-0.309838858	-1.4056396760000003	-0.91552734	0.4272461	-0.36621094	1.662841754	-7.93378894	-1.51330571	0.18310547	0	-1.6479492	4.667919928	8.75444339	1.013256839	0.30517578	0.061035156	0.6713867	-8.206542932000001	-1.532446286	3.24433606	-0.061035156	0.061035156	0.18310547	-1.015649411	8.710180710000001	3.79582518	0	-0.18310547	-0.18310547	1.252514676	8.468530252	1.1173339660000001	2.0141602	3.6010742	3.0517578	1549639971.87
-9.351391574	0.00478515625	-1.5599609620000003	-0.9765625	-0.061035156	-0.36621094	1.599438498	-7.625146760000001	-1.5432128600000001	0.24414062	0	-0.7324219	4.356884784	8.601318390000001	1.2022705072	0.36621094	-0.30517578	0.6713867	-8.481689300000001	-2.3495117800000003	3.5302491000000003	-0.36621094	-0.30517578	0.18310547	-0.6101074280000001	8.98652356	4.16308606	0.24414062	0.061035156	-0.36621094	0.6723144568000001	7.964892572	1.113745108	1.6479492	3.112793	1.6479492	1549639971.91
-9.749755890000001	0.45339357	-1.488183606	-1.3427734	0.12207031	-0.24414062	1.553979532	-7.777075180000001	-1.5779052520000003	0.48828125	-0.36621094	0.18310547	4.465747104	8.67189946	1.4367432100000002	0.6713867	0.24414062	0.24414062	-8.59055162	-2.263378894	3.611596646	-0.7324219	0.18310547	0.24414062	-0.27275390380000003	9.299951080000001	4.31979982	0.24414062	0.061035156	-0.36621094	1.144848642	7.838086060000001	1.792041034	1.4038086	3.6621094	0.48828125	1549639971.95
-10.071558	0.5490966754000001	-1.6437011780000002	-1.8310547	0.24414062	-0.18310547	1.6664307100000002	-8.14672824	-1.6329346040000001	0.61035156	-0.79345703	1.159668	4.737304712	8.865698380000001	1.75495607	1.159668	1.159668	-0.24414062	-8.387182608000002	-2.03488768	3.568530252	-1.0986328	-0.12207031	0.36621094	-0.5526855432	9.340625000000001	4.317407248	-0.061035156	1.159668	-0.30517578	2.4356445680000003	7.464843750000001	2.396167032	2.319336	3.3569336	-0.061035156	1549639971.99
-10.4041259	0.17824707460000003	-1.280029254	-1.7089844	-0.061035156	0	1.9020996400000003	-8.58696286	-1.656860324	0.61035156	-0.79345703	1.159668	4.946655252000001	9.026000900000001	2.077954074	1.4038086	2.0751953	-0.4272461	-8.387182608000002	-2.03488768	3.568530252	-1.0986328	0.12207031	0.36621094	-1.05991214	9.377710160000001	4.079345746	-0.24414062	0.9765625	0	3.9022949280000003	8.188598740000002	2.62346196	0.91552734	1.0375977	-1.0375977	1549639972.03
-10.155298020000002	0.6304443390000001	-1.1986816100000002	-1.8920898	0.5493164	0.4272461	2.222705072	-8.86330571	-1.5300537140000001	0.61035156	-1.2817383	2.319336	5.036376800000001	9.226977340000001	2.293286142	1.3427734	2.380371	-0.48828125	-8.387182608000002	-2.03488768	3.568530252	-1.0986328	0.12207031	0.36621094	-1.3996582460000002	9.371728240000001	3.9525389400000006	-0.24414062	0.9765625	0	5.433544928000001	8.03786592	3.6307373200000006	-0.12207031	0.30517578	-1.7700195	1549639972.07
-10.556054320000001	-1.5121094240000001	-2.55288089	-1.0986328	3.0517578	-0.18310547	2.4811035340000003	-9.03317842	-1.2202148560000001	0.61035156	-1.2817383	2.5634766	5.2337644800000005	9.581079074	2.3423339660000004	1.159668	2.1972656	-0.24414062	-9.553564300000001	-1.451098642	4.204956070000001	-1.0986328	0.12207031	0.36621094	-1.409228534	10.28928264	3.7479737400000004	-0.30517578	0.5493164	0.5493164	8.26755342	8.062988220000001	2.47033696	-0.6713867	0.18310547	-0.91552734	1549639972.11
-12.20454074	-3.4237792540000007	-4.68227536	1.0986328	0.36621094	-0.18310547	2.56245108	-10.087109620000001	-1.2895996400000003	0.9765625	-1.8920898	2.6245117	5.480200180000001	10.523754500000003	2.21433107	0.7324219	1.7089844	-0.12207031	-10.81684604	-0.3146240216	4.636816394	-1.2817383	-1.3427734	0.30517578	-1.1771484620000001	11.33005342	3.220410144	-0.24414062	0.5493164	0.8544922	1.3254882200000002	8.78435054	3.0672851440000004	2.9296875	4.0283203	-1.6479492	1549639972.15
-10.25817842	-1.75495607	-3.9453614200000002	-0.5493164	-3.7231445	0.36621094	2.9165527160000004	-11.160181200000002	-1.469042932	0.9765625	-1.8920898	2.6245117	5.70510234	11.19965854	1.905688498	0.30517578	1.4648438	-0.30517578	-10.81684604	-0.3146240216	4.636816394	-1.2207031	-1.2817383	0.30517578	-1.1771484620000001	11.33005342	3.220410144	-0.24414062	0.5493164	0.8544922	3.5960449280000004	12.020312500000001	4.95622554	1.2207031	-3.90625	-1.4648438	1549639972.19
-7.665820288000001	-1.66044928	-3.017041034	-0.4272461	1.4038086	0.30517578	3.514697284	-10.35986322	-0.86850589	-0.12207031	-1.8920898	2.319336	5.8701902	10.58596196	1.506127896	-0.061035156	1.5258789	0	-10.24980432	0.35529785340000003	4.209741214	-0.5493164	1.4038086	0.4272461	-1.387695288	9.861010880000002	2.027709964	-0.30517578	1.159668	0.79345703	4.7612304320000005	10.87067842	3.2957762600000002	1.0375977	0.18310547	-0.36621094	1549639972.23
-8.978149460000001	-2.000195288	-5.1691648400000005	0.7324219	1.7089844	-0.48828125	3.823339856	-8.77358426	-0.03588867212	-0.12207031	-1.8920898	2.319336	5.480200180000001	9.80957068	0.838598642	-0.48828125	1.5258789	0.6713867	-9.42197284	0.33615722840000006	2.8818603240000003	-0.79345703	-0.48828125	0.24414062	-1.71667482	9.89211412	1.449902356	-0.7324219	1.5869141	0.61035156	3.5242675720000003	9.011645468000001	0.0478515625	1.5258789	0.5493164	-0.30517578	1549639972.27
-9.82392572	-1.7609375	-5.249316394	-1.7089844	-3.7231445	-0.24414062	3.9979980040000007	-8.880053420000001	0.5490966754000001	-0.5493164	-1.5258789	1.2817383	4.896411240000001	9.85502896	0.0909179712	-0.79345703	1.2817383	0.5493164	-9.558349640000001	0.5670410144	2.5265625000000003	-1.0375977	0.6713867	0.48828125	-1.2285888580000002	10.05720198	1.358984424	-0.79345703	0.8544922	0.79345703	1.9020996400000003	10.29047824	-0.05502929712000001	2.319336	-0.5493164	-0.4272461	1549639972.31
-8.45297824	-1.2010742212	-3.4213867800000006	-1.4648438	0.18310547	-0.30517578	3.62475589	-9.159985520000001	0.6208740020000001	-0.061035156	-0.8544922	0.24414062	4.544702176	9.746167032	-0.724951178	-0.9765625	0.79345703	0.36621094	-9.71625998	0.34213867800000003	3.4680420320000005	-1.0986328	-1.159668	0.4272461	-0.8457763580000002	10.11821286	1.5934570680000002	-0.18310547	1.5258789	0.7324219	1.506127896	9.6983152	-0.20217285340000002	1.5258789	-0.91552734	-0.91552734	1549639972.35
-8.548681610000001	-1.293188498	-4.179833966	-0.9765625	0.6713867	-0.8544922	3.56613768	-9.297558606	0.783569339	-0.18310547	-1.0986328	-1.2817383	4.40832518	9.578686600000001	-1.494165036	-0.91552734	0.48828125	0.12207031	-9.098974640000002	0.346923822	2.94526358	-0.9765625	1.2207031	0.36621094	-0.994116214	9.79880342	1.771704074	-0.18310547	1.5258789	0.7324219	1.961914038	9.74257788	-1.0371826080000002	1.159668	-0.12207031	-1.0986328	1549639972.39
-8.762817392	-1.605419928	-4.385595746	-1.6479492	-1.4038086	-0.8544922	3.3197021760000003	-8.93867212	0.8062988220000001	-0.061035156	-0.4272461	-1.7089844	4.423876996	9.02241214	-1.8829589660000003	-0.18310547	0.61035156	0.061035156	-8.979345746000002	0.248828125	2.92971196	-1.2207031	-0.5493164	0.4272461	-1.2632812500000001	9.19467752	1.7776855040000001	-0.24414062	1.8310547	0.48828125	2.292089856	9.69592302	-1.181933606	1.3427734	0.18310547	-1.4038086	1549639972.43
-8.234057608	-1.6592528960000001	-3.25988768	-1.0986328	0.12207031	-0.6713867	2.87109375	-8.53671875	0.6806884980000001	0.24414062	-0.24414062	-2.1362305	4.2587889400000005	8.61567392	-2.0193359620000004	0.61035156	0.91552734	0.18310547	-8.979345746000002	0.248828125	2.92971196	-1.2817383	0.5493164	0.5493164	-1.195092752	8.990112320000001	1.57551268	-0.18310547	1.4038086	0.18310547	2.24663089	9.42915036	-0.9187500000000001	1.3427734	0.18310547	-1.4648438	1549639972.47
-8.797509980000001	-1.6472900360000002	-3.5721191100000005	-0.9765625	0.5493164	-0.48828125	2.60671376	-8.564233426000001	0.49765625	0.24414062	-0.12207031	-2.0141602	4.048242212	8.585766574	-1.8578369600000002	1.159668	1.159668	0.061035156	-8.704199280000001	1.0515380890000001	2.5875733800000003	-1.2207031	0.30517578	0.61035156	-1.4702392180000001	8.96140126	1.23696286	-0.061035156	1.4648438	-0.061035156	2.5815917540000006	9.387280252000002	-0.7572509980000001	1.2207031	0.48828125	-1.2207031	1549639972.509
-9.0594973	-1.790844748	-3.8388915740000003	-0.5493164	0.12207031	-0.24414062	2.51101088	-8.5582518	0.2978759784	-0.18310547	0.36621094	-1.7089844	3.8101807100000005	8.766406250000001	-1.4558837860000002	1.2817383	0.91552734	-0.061035156	-8.748461960000002	1.1304931610000002	2.6390135800000003	-0.79345703	0.18310547	0.5493164	-2.22629393	9.096582068	1.1723632788	0.12207031	1.4648438	-0.12207031	2.387792932	9.4423098	-0.45339357	0.91552734	0.5493164	-0.91552734	1549639972.549
-9.09179712	-1.388891574	-3.5541748200000005	0	0.5493164	0	2.451196286	-8.61328125	0.34572753600000006	-0.18310547	0.36621094	-1.7089844	3.6929442900000002	9.154003894	-1.123315396	1.0375977	0.061035156	-0.18310547	-8.748461960000002	1.1304931610000002	2.6390135800000003	-0.4272461	0.061035156	0.4272461	-2.1258057100000003	9.427954074	1.315917932	0.48828125	0.91552734	0.24414062	2.807690396	9.43513179	-0.24045410340000004	0.4272461	0.30517578	-0.6713867	1549639972.59
-9.10734874	-0.9594238220000001	-3.84367662	-0.36621094	0.91552734	-0.061035156	2.178442392	-8.737695288000001	0.33854982	-0.7324219	0.91552734	-1.2207031	3.8364991	9.485375900000001	-0.7273437500000001	0.8544922	-0.61035156	-0.18310547	-8.963793930000001	0.86850589	2.9440673920000004	-0.061035156	-0.12207031	0.36621094	-1.7310302520000003	9.725830072	1.610205072	0.7324219	0.24414062	0.4272461	3.3400389400000003	9.504516574	-0.47373047120000006	0.24414062	0.5493164	-0.12207031	1549639972.629
-9.850244600000002	-1.1424560700000002	-3.992016574	-0.48828125	0.18310547	-0.061035156	2.127001996	-8.844164840000001	0.4067382788	-0.6713867	0.6713867	-0.9765625	4.00158696	9.82871106	-0.387597644	0.7324219	-0.79345703	-0.18310547	-8.963793930000001	0.86850589	2.9440673920000004	0.061035156	-0.5493164	0.30517578	-1.7310302520000003	9.725830072	1.610205072	0.7324219	-0.061035156	0.36621094	1.9966064300000002	9.79401857	-0.6663330072	-0.061035156	0.36621094	-0.18310547	1549639972.67
-9.844262680000002	-0.8840576080000001	-3.7503662140000005	-0.8544922	-0.48828125	0.12207031	2.213134784	-9.098974640000002	0.3935791034	-0.6713867	0.6713867	-0.9765625	4.189404254	10.309619600000001	-0.0478515625	0.6713867	-0.4272461	-0.4272461	-9.14323732	-0.30744628600000007	3.47163089	0.061035156	-0.24414062	0.18310547	-0.7991211060000001	10.691235520000001	2.56245108	0.5493164	0.18310547	0.061035156	2.0755615020000002	9.81555162	-0.7105957068000001	-0.12207031	-0.18310547	-0.48828125	1549639972.709
-9.278417932000002	-0.878076178	-3.2539062500000004	-0.6713867	-0.24414062	-0.061035156	2.337548822	-9.16118161	0.2811279254	-0.79345703	1.8920898	0.24414062	4.42866214	10.457959260000003	0.531152356	0.8544922	0.18310547	-0.8544922	-8.766406250000001	-0.454589856	3.4417237400000005	-0.12207031	-0.18310547	0	-0.9402832068000001	10.27971196	2.7813721040000003	0.5493164	0.18310547	0.061035156	2.233471646	9.850244600000002	-0.36606445680000005	-0.36621094	-0.061035156	-0.30517578	1549639972.749
-9.14204074	-1.144848642	-2.82084964	-0.4272461	-0.30517578	-0.12207031	2.3052490020000005	-8.781957968	0.193798822	-0.79345703	1.8920898	0.24414062	4.657153354	10.101464660000001	1.1269042932	0.8544922	0.6713867	-0.8544922	-8.766406250000001	-0.454589856	3.4417237400000005	-0.24414062	-0.48828125	0	-0.9414794928000001	9.52604982	2.709594748	0.30517578	0.24414062	0.061035156	2.3495117800000003	9.8251223	-0.45339357	-0.24414062	-0.36621094	-0.48828125	1549639972.789
-9.286792032000001	-1.280029254	-2.400952176	-0.12207031	0.18310547	0.061035156	2.158105432	-8.408715560000001	0.10168457460000001	-0.4272461	1.5869141	0.91552734	4.48129892	9.59782698	1.5551757200000003	0.61035156	0.6713867	-0.5493164	-8.70180661	-0.540722644	3.4776123200000004	-0.30517578	-0.5493164	0	-0.7034179712000002	9.39685054	2.7371094240000002	0.061035156	-0.12207031	-0.061035156	2.45358876	9.51169429	-0.02990722644	-0.061035156	0.12207031	-0.30517578	1549639972.829
-9.73061502	-1.1245117212000002	-2.6031250000000004	0.061035156	0.18310547	0.061035156	2.0755615020000002	-8.534326080000001	-0.13398437500000002	-0.4272461	1.5869141	0.91552734	4.222900360000001	9.719848740000002	1.5085204680000002	0	0.12207031	-0.4272461	-9.03796376	-0.660351538	4.026708966	-0.18310547	-0.5493164	-0.061035156	-0.611303714	9.86699182	2.902197284	-0.061035156	-0.24414062	-0.061035156	2.1329834260000005	9.6552491	0.25959472840000003	-0.24414062	0.061035156	-0.18310547	1549639972.869
-9.680371106	-0.9211425720000002	-2.6940429320000003	0	-0.30517578	-0.18310547	2.251416034	-8.89680162	-0.48330077880000005	0.4272461	-1.2207031	1.4648438	4.227685504000001	10.04284694	1.296777356	-0.4272461	-0.061035156	-0.5493164	-9.03796376	-0.660351538	4.026708966	-0.061035156	-0.18310547	-0.12207031	-0.69504393	9.96628444	3.101977536	-0.12207031	-0.12207031	0	1.9559326080000001	9.71027806	0.4103271466	-0.12207031	0	-0.18310547	1549639972.909
-9.46145018	-0.8708984620000001	-2.58278804	0.12207031	-0.061035156	-0.24414062	2.8064941100000005	-8.93867212	-0.7273437500000001	0.4272461	-1.2207031	1.4648438	4.289892572	10.04882788	0.9929199280000001	-0.36621094	-0.061035156	-0.48828125	-9.035571580000001	-0.8625244110000001	4.056616214000001	0	-0.061035156	-0.18310547	-0.8649169928000001	9.8251223	3.275439496	-0.12207031	0	0.061035156	1.8781738220000002	9.737792932000001	0.20217285340000002	-0.12207031	-0.12207031	-0.18310547	1549639972.949
-9.407617212	-0.8960205072	-2.662939496	0.36621094	0.061035156	0	3.428564496	-8.95183107	-0.954638678	0.4272461	-1.7089844	1.7089844	4.262377896	9.884936600000001	0.7285400360000001	-0.18310547	0.061035156	-0.24414062	-8.813061600000001	-1.0754638580000002	4.029101440000001	0.061035156	0.12207031	-0.18310547	-0.7859619110000001	9.637304712	3.2539062500000004	-0.18310547	-0.12207031	-0.061035156	1.735815396	9.782055710000002	0.12202148560000001	-0.061035156	-0.24414062	-0.24414062	1549639972.989
-9.314306610000001	-0.6077148560000001	-2.795727536	0.36621094	0	0.061035156	3.70131839	-9.02839357	-1.1735596040000003	0.24414062	-0.91552734	1.7089844	4.112841754000001	9.648071580000002	0.6244628600000001	0	0.12207031	-0.12207031	-8.813061600000001	-1.0754638580000002	4.029101440000001	0.061035156	0.12207031	-0.18310547	-0.75964357	9.341821580000001	3.0409667540000003	-0.18310547	-0.061035156	-0.24414062	1.637719748	9.7748777	0.07775878600000001	-0.061035156	-0.36621094	-0.36621094	1549639973.029
-9.372924820000001	-0.3529052716	-2.8220459260000004	0.36621094	0.30517578	-0.061035156	3.6618408540000003	-8.9494384	-1.27524411	0	0.12207031	0.91552734	3.895117212	9.297558606	0.5598632788000001	0.061035156	0	-0.18310547	-8.641992212	-0.8517577880000001	3.93339856	0.12207031	0.061035156	-0.12207031	-0.71538089	9.155200180000001	2.8447753600000003	0.061035156	-0.18310547	-0.12207031	2.0659912140000003	9.644482428000002	0.1208251996	0	-0.5493164	-0.36621094	1549639973.069
-9.515283246000001	-0.30505371400000003	-2.98952626	0.061035156	0.18310547	-0.061035156	3.5649413940000003	-8.859716754	-1.252514676	-0.12207031	-0.18310547	0.36621094	3.762329074	9.213818390000002	0.41511232	-0.061035156	-0.4272461	-0.24414062	-8.70180661	-0.84816893	4.012353534	0.18310547	0	0	-0.6029296924	9.404028060000002	2.8232422120000003	0.061035156	-0.18310547	-0.12207031	2.4404297120000003	9.54399411	0.309838858	0	-0.48828125	-0.30517578	1549639973.109
-9.547582968	-0.3732421924	-3.0708741	-0.061035156	-0.061035156	-0.061035156	3.4776123200000004	-8.81784694	-1.1508300720000002	-0.24414062	-0.24414062	0.061035156	3.8400878600000006	9.46503894	0.27993163940000004	-0.12207031	-0.5493164	-0.4272461	-8.70180661	-0.84816893	4.012353534	0.18310547	0.061035156	0	-0.539526358	9.6636232	2.8758788940000004	0.24414062	-0.18310547	-0.12207031	2.4655516200000003	9.58825679	0.31342773560000003	0	-0.24414062	-0.24414062	1549639973.15
-9.307128894	-0.424682608	-3.0361816100000003	-0.061035156	0.12207031	-0.061035156	3.3843016200000005	-8.72214357	-1.0192382788	-0.24414062	-0.24414062	0.061035156	4.035082968	9.605004892	0.33256836060000006	0.061035156	-0.4272461	-0.48828125	-8.66711412	-0.849365216	3.9716797120000003	0.061035156	0	0	-0.6041259784	9.65883786	2.872290036	0.36621094	-0.061035156	-0.12207031	2.4846923920000004	9.63491214	0.17106933900000001	0.061035156	-0.30517578	-0.24414062	1549639973.189
-9.351391574	-0.5203857428	-3.0672851440000004	0	0.36621094	-0.12207031	3.3843016200000005	-8.72214357	-1.0192382788	-0.36621094	-0.061035156	-0.061035156	4.106860324	9.651660340000001	0.43066405760000004	0.12207031	-0.7324219	-0.36621094	-8.679076980000001	-0.7440917932000001	4.00517572	0	0.061035156	0	-0.5897705072	9.63969748	2.7933349640000005	0.36621094	0	-0.24414062	2.49426268	9.596630890000002	0.18422851440000002	0	-0.061035156	-0.18310547	1549639973.229
-9.528442392	-0.5825927716	-3.2180175720000004	0	0.24414062	-0.061035156	3.267065396	-8.60251448	-0.846972644	-0.4272461	0.12207031	-0.24414062	4.334155252	9.66242662	0.5550781250000001	0.12207031	-0.36621094	-0.24414062	-8.679076980000001	-0.7440917932000001	4.00517572	-0.061035156	0.061035156	0.061035156	-0.5897705072	9.63969748	2.7933349640000005	0.30517578	-0.12207031	-0.30517578	2.332763678	9.630126800000001	0.13398437500000002	0	-0.061035156	-0.18310547	1549639973.269
-9.477001800000002	-0.6160888580000001	-3.1964844240000003	-0.061035156	0.061035156	-0.061035156	2.96560054	-8.943457068	-0.592163089	-0.4272461	0.30517578	-0.4272461	4.317407248	9.6983152	0.6615478240000001	0.18310547	0	-0.30517578	-8.698217752000001	-0.6125	3.964501996	-0.061035156	0.061035156	0.061035156	-0.5275634784000001	9.725830072	2.6509764400000004	0.18310547	-0.12207031	-0.24414062	2.142553714	9.6983152	0.08015136780000001	0	-0.12207031	-0.18310547	1549639973.309
-9.35976538	-0.611303714	-3.1366699280000003	0.061035156	0.24414062	-0.12207031	2.843579074	-9.034375	-0.4844970746000001	-0.4272461	0.30517578	-0.4272461	4.244433606	9.705493210000002	0.6627441100000001	0.18310547	0.061035156	-0.30517578	-8.694628894000001	-0.5443115216000001	3.92861322	0	0.12207031	0.061035156	-0.6531738220000001	9.67558606	2.5720214660000003	0.12207031	0	-0.18310547	2.0839355040000003	9.72224092	0.023925780760000005	0.061035156	-0.24414062	-0.18310547	1549639973.349
-9.43632788	-0.647192392	-3.2838134000000005	0	0.12207031	-0.12207031	2.7000244600000003	-8.93029802	-0.343334964	-0.48828125	0.5493164	-0.4272461	4.19538588	9.70310054	0.611303714	0.061035156	-0.061035156	-0.24414062	-8.694628894000001	-0.5443115216000001	3.92861322	0.061035156	0.12207031	0	-0.7309326080000002	9.677978240000002	2.5385253600000004	0.061035156	0	-0.12207031	2.08513179	9.70429712	0.011962890380000002	-0.061035156	-0.061035156	-0.12207031	1549639973.389
