# Supplementary material for: A deep learning approach for lower back-pain risk prediction during manual lifting
Source: PLoS One. 2021 Feb 19;16(2):e0247162. doi: 10.1371/journal.pone.0247162 (PMC7894914; doi:10.1371/journal.pone.0247162)
Supplement: S1 Data — (ZIP) [file pone.0247162.s001.zip › source-used/Subject_02_P2_Zone01_T2.csv]

Side_A_x	Side_A_y	Side_A_z	Side_G_x	Side_G_y	Side_G_z	LtWt_A_x	LtWt_A_y	LtWt_A_z	LtWt_G_x	LtWt_G_y	LtWt_G_z	RtWt_A_x	RtWt_A_y	RtWt_A_z	RtWt_G_x	RtWt_G_y	RtWt_G_z	Back_A_x	Back_A_y	Back_A_z	Back_G_x	Back_G_y	Back_G_z	UArm_A_x	UArm_A_y	UArm_A_z	UArm_G_x	UArm_G_y	UArm_G_z	Thig_A_x	Thig_A_y	Thig_A_z	Thig_G_x	Thig_G_y	Thig_G_z	Time_stp
-9.303539840000001	-1.431957968	-3.25151358	-0.061035156	-0.061035156	0	2.9057862400000003	-8.813061600000001	-0.770410144	0	0	-0.061035156	3.7587402160000005	9.754540740000001	0.808691394	-0.061035156	-0.12207031	0	-9.066674820000001	-0.339746106	3.1845214660000005	0	-0.061035156	0	-1.8829589660000003	9.671997300000001	2.3303711060000003	0	-0.061035156	0	1.5456054320000001	9.743774460000001	-0.42587889400000006	0	-0.061035156	0	1549637853.358
-9.29636232	-1.4427246400000002	-3.2275878600000003	0	0	0	2.8878417540000005	-8.828613220000001	-0.783569339	0.061035156	0	-0.061035156	3.7587402160000005	9.754540740000001	0.808691394	0	-0.12207031	0	-9.067871106	-0.33256836060000006	3.1905028960000004	0	-0.061035156	0	-1.8829589660000003	9.671997300000001	2.3303711060000003	0	-0.061035156	0	1.5599609620000003	9.77248552	-0.47253417540000003	-0.061035156	-0.061035156	0	1549637853.398
-9.30234375	-1.437939496	-3.24433606	0	-0.061035156	0	2.895019568	-8.827417032000001	-0.7716064300000001	0.061035156	0	-0.061035156	3.791040036	9.756933606	0.8015136780000001	0	-0.061035156	-0.061035156	-9.07385234	-0.34213867800000003	3.198876996	0	-0.061035156	-0.061035156	-1.8650146760000001	9.671997300000001	2.3219971040000003	0	-0.061035156	0	1.546801718	9.77248552	-0.44143066100000006	-0.061035156	0	0	1549637853.438
-9.273632788	-1.4618652160000003	-3.2275878600000003	0	-0.061035156	0	2.93569339	-8.802294928000002	-0.793139676	0.061035156	0	-0.061035156	3.858032248	9.72822284	0.8182617212000002	-0.061035156	-0.061035156	-0.061035156	-9.06069339	-0.3337646466	3.1964844240000003	0	-0.061035156	-0.061035156	-1.868603534	9.6385009	2.313623004	0	-0.061035156	0	1.5085204680000002	9.759326080000001	-0.439038089	-0.061035156	-0.061035156	0	1549637853.478
-9.2724366	-1.4822021760000001	-3.2407471040000004	0	-0.061035156	0	2.9368896760000003	-8.7795652	-0.7871582068	0.061035156	0	-0.12207031	3.858032248	9.72822284	0.8182617212000002	-0.061035156	-0.061035156	0	-9.07983426	-0.3349609424	3.1893066100000005	0	-0.061035156	-0.061035156	-1.868603534	9.6385009	2.313623004	0	-0.061035156	0	1.522875998	9.749755890000001	-0.4103271466	0	-0.061035156	0	1549637853.518
-9.26047374	-1.4822021760000001	-3.210839856	0	-0.061035156	-0.061035156	2.9500489200000004	-8.758032248000001	-0.811083966	0.12207031	-0.061035156	-0.12207031	3.86879892	9.71147464	0.7728027160000001	-0.061035156	-0.061035156	0	-9.11213408	-0.32180175720000004	3.2814209260000005	-0.061035156	-0.061035156	0	-1.81357428	9.632519568000001	2.331567392	0	-0.061035156	-0.061035156	1.5372314300000003	9.760522660000001	-0.42827148560000006	-0.061035156	-0.061035156	0	1549637853.558
-9.293969748	-1.3864990020000003	-3.1916992800000004	0.061035156	0	-0.12207031	2.8471679320000005	-8.76042482	-0.8732910340000001	0.061035156	-0.061035156	-0.12207031	3.685766574	9.682763580000001	0.5969482428	-0.061035156	-0.12207031	0	-9.149218750000001	-0.3756347644	3.4429199280000002	0	0.061035156	0	-1.693945288	9.681567392	2.3985596040000003	0	-0.12207031	-0.12207031	1.476220746	9.76889676	-0.4486083966	-0.061035156	-0.061035156	0	1549637853.598
-9.3322509	-1.3673584260000002	-3.2646728240000003	0	0	-0.12207031	2.795727536	-8.813061600000001	-0.8756836060000002	0	-0.061035156	0	3.685766574	9.682763580000001	0.5969482428	0	-0.18310547	-0.12207031	-9.04155252	-0.36367187500000003	3.2969726440000002	0	0.12207031	0	-1.693945288	9.681567392	2.3985596040000003	0.061035156	0	-0.18310547	1.447509784	9.76171875	-0.47253417540000003	0	-0.061035156	-0.061035156	1549637853.638
-9.32746556	-1.4056396760000003	-3.24433606	0	-0.061035156	-0.061035156	2.930908246	-8.771191394	-0.735717752	-0.12207031	0.061035156	0.18310547	3.905883786	9.746167032	0.7991211060000001	0.18310547	0.061035156	-0.24414062	-9.04155252	-0.36367187500000003	3.2969726440000002	0	0.12207031	0	-2.038476538	9.637304712	2.19399411	0.061035156	0.12207031	-0.061035156	1.617382788	9.76291484	-0.44621582460000003	0	0	-0.061035156	1549637853.678
-9.29277356	-1.429565396	-3.210839856	-0.061035156	-0.061035156	0	3.0720702880000004	-8.76521016	-0.642407248	-0.12207031	0	0.061035156	3.994409146	9.77368161	0.9055908540000002	0.12207031	0.061035156	-0.18310547	-9.04155252	-0.36367187500000003	3.2969726440000002	0	0.12207031	0	-2.098291034	9.614575180000001	2.177246106	0	0	0	1.6496826080000002	9.7401857	-0.4342529254	0	0	-0.061035156	1549637853.718
-9.31191394	-1.4331542540000002	-3.2180175720000004	-0.061035156	0	0	3.14504393	-8.798706070000001	-0.6077148560000001	0	-0.061035156	-0.061035156	4.01713858	9.76889676	0.885253894	-0.061035156	-0.12207031	0	-9.0092527	-0.29667969240000003	3.0553222840000003	-0.061035156	-0.12207031	0	-2.098291034	9.614575180000001	2.177246106	0	-0.12207031	0	1.6317382200000001	9.74257788	-0.4450195288	0	-0.061035156	-0.061035156	1549637853.758
-9.322680710000002	-1.4582763580000002	-3.262280252	-0.061035156	-0.061035156	0	3.1306884000000004	-8.795117212000001	-0.593359375	0	-0.061035156	-0.12207031	4.01713858	9.76889676	0.885253894	-0.12207031	-0.061035156	0.12207031	-9.016430710000002	-0.3026611322	3.07805162	0	-0.12207031	0	-1.9690917540000001	9.668408246	2.22629393	-0.061035156	-0.12207031	0.061035156	1.620971646	9.76889676	-0.4450195288	0	0	-0.061035156	1549637853.797
-9.284399460000001	-1.4810058900000003	-3.23356929	-0.061035156	-0.061035156	0	3.092407248	-8.8046875	-0.592163089	0	0	-0.12207031	3.9046875	9.712670926000001	0.8218505890000001	-0.12207031	0	0.12207031	-9.02839357	-0.324194339	3.0983885800000004	-0.061035156	-0.24414062	0	-1.8949219240000001	9.624145468	2.250219748	-0.12207031	0	0.061035156	1.553979532	9.77607428	-0.458178714	0	0	-0.061035156	1549637853.837
-9.2556884	-1.4977538940000001	-3.21203624	-0.061035156	-0.061035156	0.061035156	3.0720702880000004	-8.791528060000001	-0.6208740020000001	0.061035156	-0.061035156	-0.18310547	3.8711913940000002	9.707885880000001	0.735717752	-0.18310547	0	0.12207031	-9.057104532	-0.32778320680000006	3.2180175720000004	0	-0.12207031	0	-1.8949219240000001	9.624145468	2.250219748	-0.12207031	-0.061035156	0.12207031	1.526464856	9.76291484	-0.440234375	0	-0.061035156	-0.061035156	1549637853.877
-9.274829074000001	-1.469042932	-3.198876996	-0.061035156	0	0	3.011059604	-8.761621106	-0.709399411	0.061035156	0	-0.24414062	3.830517572	9.697119110000001	0.659155252	-0.12207031	-0.061035156	0.18310547	-9.058300720000002	-0.32539062500000004	3.25988768	-0.061035156	-0.12207031	0	-1.8040038940000003	9.645678420000001	2.274145468	-0.061035156	0	0.12207031	1.4953613220000002	9.75214856	-0.4330566394	0	-0.061035156	-0.061035156	1549637853.917
-9.326269568	-1.46665036	-3.2383545320000002	-0.061035156	-0.061035156	0	2.89741214	-8.7364991	-0.7668212860000001	0	0.061035156	-0.18310547	3.830517572	9.697119110000001	0.659155252	-0.12207031	0.061035156	0.12207031	-9.07983426	-0.2954833966	3.285009784	-0.061035156	-0.12207031	0	-1.79323732	9.649267572	2.293286142	-0.061035156	0	0.12207031	1.51928714	9.76770018	-0.46774902160000004	0	0	-0.061035156	1549637853.957
-9.268847840000001	-1.5001464660000001	-3.2048584260000004	-0.061035156	-0.061035156	0	2.87109375	-8.755639480000001	-0.8816650360000001	-0.12207031	0.12207031	-0.061035156	3.770703076	9.701904254	0.5885742212	-0.061035156	0	0.061035156	-9.094189300000002	-0.31342773560000003	3.3496094240000005	0	-0.061035156	0	-1.79323732	9.649267572	2.293286142	0	0	0.061035156	1.4367432100000002	9.791625900000001	-0.4761230432	0	-0.061035156	-0.061035156	1549637853.997
-9.261669928000002	-1.506127896	-3.2228027160000003	0	0	0	2.816064496	-8.728125	-1.003686502	-0.12207031	0.12207031	0	3.7527587860000002	9.671997300000001	0.5096191394	0	0	0.061035156	-9.064282248	-0.30744628600000007	3.33046875	0	0	0	-1.7752929320000002	9.62893071	2.32917482	0	0	0.061035156	1.43076178	9.76889676	-0.5215820288	0	-0.061035156	-0.061035156	1549637854.037
-9.25090306	-1.490576178	-3.2455322480000004	0	0	0	2.825634784	-8.633618210000002	-0.953442392	-0.061035156	0.061035156	0	3.726440396	9.572705072	0.492871106	0.12207031	0.061035156	0	-9.040356430000001	-0.3194091754	3.31850589	0	0	0	-1.6125976440000003	9.522461060000001	2.296875	0.12207031	0.061035156	0	1.490576178	9.77248552	-0.47492675720000005	-0.061035156	0	-0.061035156	1549637854.077
-9.264062500000001	-1.4582763580000002	-3.2323730040000007	0	0	0	2.89382338	-8.60371106	-0.879272464	-0.12207031	0.12207031	0.061035156	3.8197509000000003	9.746167032	0.594555661	0.18310547	0.12207031	-0.061035156	-9.048730432000001	-0.30505371400000003	3.31252446	-0.061035156	0	0	-1.6125976440000003	9.522461060000001	2.296875	0.12207031	0.18310547	0	1.51928714	9.743774460000001	-0.440234375	0	0	0	1549637854.117
-9.31311052	-1.43076178	-3.2503173920000004	0	0	-0.061035156	3.052929712	-8.927905252	-0.679492212	-0.061035156	0.12207031	0.12207031	3.8197509000000003	9.746167032	0.594555661	0.18310547	0.24414062	-0.18310547	-9.058300720000002	-0.2643798822	3.366357428	0	0.12207031	0	-1.73701178	9.77248552	2.1258057100000003	0.061035156	0.18310547	-0.061035156	1.5085204680000002	9.760522660000001	-0.46416014400000005	0	-0.061035156	0	1549637854.157
-9.31311052	-1.42836911	-3.2790283540000003	-0.061035156	-0.061035156	-0.061035156	3.1199219240000007	-8.9661866	-0.5574707068000001	0	-0.061035156	-0.061035156	3.9549316100000005	9.91245108	0.7476806610000001	0.12207031	0.12207031	-0.061035156	-9.063086060000002	-0.2763427716	3.3555908540000003	-0.061035156	-0.061035156	0	-2.0372802520000004	9.74736322	2.15571286	0.061035156	0	-0.061035156	1.50732428	9.777270468000001	-0.4438232428	0	0	0	1549637854.197
-9.265259080000002	-1.449902356	-3.2251952880000005	-0.061035156	-0.061035156	-0.061035156	3.12111821	-8.906372300000001	-0.42229003600000004	0	-0.24414062	-0.24414062	3.9429687500000004	9.8	0.955834964	0.061035156	-0.18310547	0.12207031	-9.000878894000001	-0.2536132788	3.24194339	-0.061035156	-0.12207031	0	-2.0372802520000004	9.74736322	2.15571286	0	-0.18310547	-0.061035156	1.5300537140000001	9.76770018	-0.4892822284000001	0	-0.061035156	0	1549637854.237
-9.27722194	-1.449902356	-3.2048584260000004	0	-0.061035156	-0.061035156	3.01225589	-8.790332068	-0.3612792932	0	-0.12207031	-0.12207031	3.8257324280000002	9.69951178	0.9821533540000001	0	-0.061035156	0.12207031	-9.03796376	-0.2607910144	3.257495108	0	0	0	-1.7035155760000003	9.646875000000001	2.22629393	-0.061035156	-0.12207031	-0.061035156	1.5719238220000002	9.75214856	-0.47014160340000005	-0.061035156	0	0	1549637854.277
-9.29516574	-1.465454074	-3.234765576	0	-0.061035156	0	2.930908246	-8.717358426	-0.4067382788	0	-0.061035156	0.061035156	3.8257324280000002	9.69951178	0.9821533540000001	-0.061035156	-0.061035156	0	-9.024804712	-0.26318359620000004	3.2646728240000003	0	0	0	-1.7035155760000003	9.646875000000001	2.22629393	-0.061035156	-0.061035156	-0.061035156	1.5276611420000001	9.754540740000001	-0.45578614200000006	-0.061035156	0	0	1549637854.317
-9.299951080000001	-1.4570800720000001	-3.226391574	0	-0.061035156	0	2.960815396	-8.792724640000001	-0.5275634784000001	0.061035156	0	0.12207031	3.8520507200000003	9.77128894	0.7871582068	-0.18310547	-0.061035156	-0.12207031	-9.02241214	-0.2775390576	3.275439496	0	0	0	-1.75495607	9.673193390000002	2.215527356	-0.061035156	-0.061035156	0	1.5396240020000003	9.76770018	-0.44621582460000003	-0.061035156	0	0	1549637854.357
-9.30234375	-1.4247802520000001	-3.2096435700000003	0	0	0	2.988330072	-8.815454074	-0.6519775360000001	0.061035156	-0.061035156	0.12207031	3.8520507200000003	9.77128894	0.7871582068	-0.18310547	-0.061035156	-0.061035156	-9.021215560000002	-0.270361322	3.269457968	0	0	0	-1.8650146760000001	9.6983152	2.2107422120000004	-0.061035156	-0.061035156	-0.061035156	1.5527832460000002	9.760522660000001	-0.4605712860000001	-0.061035156	0	0	1549637854.406
-9.29157698	-1.418798822	-3.2251952880000005	0	-0.061035156	0	2.9979003600000005	-8.78076178	-0.740502896	0.061035156	-0.12207031	0.061035156	3.8460692900000004	9.755737320000001	0.660351538	-0.12207031	-0.12207031	-0.061035156	-9.016430710000002	-0.2811279254	3.261083966	0	-0.061035156	-0.061035156	-1.8351074280000002	9.64328624	2.19997554	-0.061035156	-0.061035156	-0.061035156	1.53125	9.754540740000001	-0.4521972644	-0.061035156	0	0	1549637854.437
-9.284399460000001	-1.415209964	-3.2275878600000003	0	0	0	2.9679932100000004	-8.72453624	-0.8146728240000001	0	-0.061035156	0	3.830517572	9.69113768	0.5897705072	-0.12207031	-0.12207031	-0.061035156	-9.01044928	-0.27275390380000003	3.2646728240000003	0	0	-0.061035156	-1.8351074280000002	9.64328624	2.19997554	-0.061035156	-0.061035156	-0.061035156	1.5743163940000002	9.74257788	-0.440234375	0	-0.061035156	0	1549637854.477
-9.298754892	-1.415209964	-3.2455322480000004	-0.061035156	-0.061035156	0	2.9524413940000005	-8.6766848	-0.838598642	0	-0.061035156	0	3.89272464	9.65405252	0.534741214	-0.061035156	-0.12207031	-0.12207031	-9.004467752000002	-0.2811279254	3.261083966	0	-0.061035156	-0.061035156	-1.7824707460000002	9.61936052	2.2035644960000003	-0.061035156	-0.061035156	0	1.5982422120000002	9.74138179	-0.45100097840000003	-0.061035156	-0.061035156	0	1549637854.517
-9.297558606	-1.4247802520000001	-3.228784146	-0.061035156	-0.061035156	0	3.00627446	-8.69582518	-0.79194339	-0.061035156	-0.061035156	0.061035156	3.89272464	9.65405252	0.534741214	0	-0.061035156	-0.12207031	-9.029589660000001	-0.3002685504	3.2909912140000004	0	-0.061035156	-0.061035156	-1.8028076080000002	9.6385009	2.2107422120000004	0	-0.061035156	0	1.56953125	9.750951980000002	-0.4330566394	-0.061035156	-0.061035156	0	1549637854.557
-9.28798822	-1.44870607	-3.21921376	-0.061035156	-0.061035156	0	3.0325927520000002	-8.758032248000001	-0.764428714	-0.12207031	-0.061035156	0	3.9369873200000005	9.686352340000001	0.5802001800000001	0.061035156	-0.061035156	-0.12207031	-9.04753444	-0.288305661	3.311328076	0	0	-0.061035156	-1.818359424	9.67438948	2.2239013580000004	0	-0.061035156	0	1.5563721040000003	9.750951980000002	-0.4521972644	-0.061035156	0	0	1549637854.597
-9.29277356	-1.4235839660000003	-3.22160643	-0.061035156	-0.061035156	0	3.01225589	-8.76879892	-0.7261474640000001	-0.12207031	-0.061035156	-0.061035156	3.96569838	9.6983152	0.668725589	0.061035156	-0.061035156	-0.061035156	-9.065478240000001	-0.2942871106	3.3292724640000007	0	0.061035156	-0.061035156	-1.790844748	9.671997300000001	2.2490234620000003	0	-0.061035156	-0.061035156	1.56354982	9.744970746000002	-0.41152344240000005	-0.061035156	0	0	1549637854.637
-9.29516574	-1.4451172120000002	-3.2144287140000003	-0.061035156	-0.061035156	0	2.976367212	-8.77836911	-0.643603534	-0.12207031	0	-0.061035156	3.9345947480000003	9.723437500000001	0.7488769568000001	0.061035156	-0.061035156	0	-9.036767572	-0.3002685504	3.2862060700000004	0	0.061035156	-0.061035156	-1.7489746400000001	9.697119110000001	2.269360324	0	-0.061035156	-0.061035156	1.5156982820000002	9.76889676	-0.44980469240000004	0	-0.061035156	0	1549637854.677
-9.301147660000002	-1.4235839660000003	-3.2323730040000007	-0.061035156	-0.061035156	0	2.9368896760000003	-8.81186502	-0.6089111420000001	-0.12207031	0	0	3.92861322	9.73540036	0.8362060700000001	0.061035156	0.061035156	-0.061035156	-9.035571580000001	-0.285913089	3.2790283540000003	0	0.061035156	-0.061035156	-1.7693115020000003	9.697119110000001	2.253808606	-0.061035156	0	-0.061035156	1.5336425720000002	9.76291484	-0.439038089	-0.061035156	-0.061035156	0	1549637854.717
-9.289184800000001	-1.42836911	-3.2323730040000007	-0.061035156	-0.061035156	0	2.9249266200000004	-8.846557608000001	-0.5837890576	-0.061035156	-0.061035156	-0.061035156	3.8711913940000002	9.76411142	0.833813498	0	0	0	-9.031982428000001	-0.285913089	3.2790283540000003	0	0	-0.061035156	-1.8410888580000002	9.67558606	2.24423822	-0.061035156	-0.061035156	0	1.58388678	9.756933606	-0.42827148560000006	0	0	0	1549637854.757
-9.2808107	-1.431957968	-3.20007338	-0.061035156	-0.061035156	-0.061035156	2.928515576	-8.83698732	-0.5993408246	-0.061035156	0	-0.061035156	3.8711913940000002	9.76411142	0.833813498	-0.061035156	-0.061035156	0	-9.03796376	-0.287109375	3.277832068	0	0.061035156	-0.061035156	-1.8255371400000002	9.686352340000001	2.253808606	-0.061035156	-0.061035156	0	1.5551757200000003	9.770092752000002	-0.43664550720000006	-0.061035156	0	0	1549637854.797
-9.28798822	-1.4415283540000001	-3.2144287140000003	-0.061035156	-0.061035156	-0.061035156	2.899804712	-8.814257788	-0.6160888580000001	0	0	0	3.841284146	9.754540740000001	0.778784146	-0.061035156	0	0	-9.045141574	-0.3026611322	3.275439496	0	0.061035156	-0.061035156	-1.8052001800000002	9.681567392	2.2801269960000004	-0.12207031	0	-0.061035156	1.5276611420000001	9.76411142	-0.4521972644	-0.061035156	-0.061035156	0	1549637854.837
-9.299951080000001	-1.3948730040000001	-3.220410144	-0.061035156	0	-0.061035156	2.902197284	-8.808276260000001	-0.6447998200000001	0	0	0.061035156	3.7838623200000003	9.712670926000001	0.7129882787999999	-0.061035156	0	-0.061035156	-9.04753444	-0.33137207460000007	3.25988768	0	0.061035156	-0.061035156	-1.8159667540000002	9.67438948	2.2669677520000002	-0.12207031	0	-0.061035156	1.58149411	9.753344748	-0.43664550720000006	0	-0.061035156	0	1549637854.877
-9.283202880000001	-1.3769287140000002	-3.202465854	-0.061035156	0	-0.061035156	2.93808606	-8.802294928000002	-0.6914550720000001	0	-0.061035156	0	3.7838623200000003	9.712670926000001	0.7129882787999999	-0.061035156	0	-0.061035156	-9.04753444	-0.31223143000000003	3.24194339	0	0.061035156	-0.061035156	-1.8243408540000001	9.624145468	2.263378894	-0.061035156	0	-0.061035156	1.6125976440000003	9.755737320000001	-0.439038089	-0.061035156	0	0	1549637854.917
-9.301147660000002	-1.374536142	-3.1952880400000003	-0.061035156	0	0	2.956030252	-8.789135880000002	-0.735717752	0	-0.061035156	0	3.7934326080000003	9.69233426	0.6675292932	-0.061035156	0	-0.061035156	-9.04155252	-0.31342773560000003	3.1905028960000004	0	0.061035156	-0.061035156	-1.8243408540000001	9.624145468	2.263378894	-0.061035156	0	-0.061035156	1.6305420320000001	9.74138179	-0.4474121106000001	0	0	0	1549637854.957
-9.32746556	-1.388891574	-3.243139676	-0.061035156	0	0	2.9572264400000003	-8.790332068	-0.7488769568000001	0	0	0	3.841284146	9.69472644	0.6376221040000001	-0.061035156	0	-0.12207031	-9.03916034	-0.3194091754	3.1916992800000004	-0.061035156	0	-0.061035156	-1.85544429	9.614575180000001	2.2430420320000004	-0.061035156	0	-0.061035156	1.594653354	9.74736322	-0.44980469240000004	-0.061035156	0	0	1549637854.997
-9.307128894	-1.4116211060000001	-3.24433606	-0.061035156	-0.061035156	0	2.987133786	-8.797509980000001	-0.7440917932000001	0	-0.061035156	0	3.841284146	9.69472644	0.6376221040000001	-0.061035156	0	-0.061035156	-9.06069339	-0.3182128894	3.1893066100000005	-0.061035156	0	-0.061035156	-1.8375000000000001	9.63969748	2.271752896	-0.061035156	0	0	1.5719238220000002	9.753344748	-0.42707518000000005	0	0	0	1549637855.037
-9.262865920000001	-1.4176025360000002	-3.2228027160000003	-0.061035156	0	0	3.019433606	-8.7795652	-0.7141846040000002	-0.061035156	-0.061035156	-0.061035156	3.887939496	9.69472644	0.67709964	0	0	-0.061035156	-9.05471196	-0.308642572	3.17495108	-0.061035156	0	-0.061035156	-1.8375000000000001	9.63969748	2.271752896	-0.061035156	0	0	1.5719238220000002	9.756933606	-0.4450195288	0	0	0	1549637855.077
-9.28200679	-1.409228534	-3.216821286	0	0	0	2.987133786	-8.761621106	-0.679492212	0	-0.061035156	-0.061035156	3.8963134000000004	9.687548920000001	0.75366214	0	0.061035156	-0.061035156	-9.063086060000002	-0.30744628600000007	3.1689697480000003	-0.061035156	0	-0.061035156	-1.8243408540000001	9.625341754	2.25859375	-0.061035156	0	0	1.600634784	9.72224092	-0.439038089	0	0	0	1549637855.117
-9.31311052	-1.3853027160000002	-3.2682617800000004	-0.061035156	0	0	2.951245108	-8.752050720000002	-0.6747070288	0	-0.061035156	-0.061035156	3.8963134000000004	9.687548920000001	0.75366214	-0.061035156	0	0	-9.07026358	-0.2990722644	3.185717752	-0.061035156	0	-0.061035156	-1.8446777160000003	9.676782248	2.289697284	-0.061035156	0	0	1.5910644960000002	9.755737320000001	-0.45100097840000003	-0.061035156	0	0	1549637855.157
-9.30234375	-1.414013678	-3.2945800720000005	-0.061035156	0	-0.061035156	2.9548339660000003	-8.792724640000001	-0.67709964	-0.061035156	0	0	3.8987060700000002	9.743774460000001	0.740502896	0	0	0	-9.0858152	-0.30385742800000004	3.2072509000000005	-0.061035156	0	-0.061035156	-1.8446777160000003	9.676782248	2.289697284	-0.061035156	0	0	1.5910644960000002	9.759326080000001	-0.47851562500000006	0	0	0	1549637855.197
-9.27961412	-1.42836911	-3.2730469240000004	-0.061035156	-0.061035156	-0.061035156	2.951245108	-8.790332068	-0.6651367212000001	-0.061035156	0	-0.061035156	3.794628894	9.7318116	0.763232428	0	0	0.061035156	-9.092993210000001	-0.3194091754	3.20366214	-0.061035156	0.061035156	-0.061035156	-1.8458740020000002	9.68515625	2.313623004	-0.061035156	-0.061035156	0	1.604223642	9.753344748	-0.4438232428	0	0	0	1549637855.237
-9.29157698	-1.4176025360000002	-3.2562989200000003	0	0	-0.061035156	2.9249266200000004	-8.7963134	-0.678295926	0	-0.061035156	-0.061035156	3.794628894	9.7318116	0.763232428	-0.061035156	0	0.061035156	-9.067871106	-0.30385742800000004	3.1665771760000005	-0.061035156	0	-0.061035156	-1.8458740020000002	9.6552491	2.299267572	-0.061035156	-0.061035156	-0.061035156	1.5707275360000001	9.754540740000001	-0.47014160340000005	-0.061035156	0	0	1549637855.276
-9.30952176	-1.3996582460000002	-3.27663588	-0.061035156	0	-0.061035156	2.9213378600000004	-8.7963134	-0.687866214	-0.061035156	-0.061035156	0	3.7527587860000002	9.719848740000002	0.7512695288	-0.061035156	0	0	-9.09060054	-0.309838858	3.18332518	0	0.061035156	-0.061035156	-1.8159667540000002	9.644482428000002	2.293286142	-0.061035156	-0.061035156	0	1.5743163940000002	9.756933606	-0.4426269568000001	0	0	0	1549637855.316
-9.262865920000001	-1.4056396760000003	-3.25988768	-0.061035156	0	-0.061035156	2.934497104	-8.814257788	-0.6747070288	-0.061035156	0	0	3.7455810700000005	9.734204074	0.729736322	-0.061035156	0	-0.061035156	-9.088207968	-0.2954833966	3.16777356	0	0.061035156	-0.061035156	-1.81357428	9.656445288	2.2944824280000002	-0.061035156	0	-0.061035156	1.580297824	9.759326080000001	-0.4474121106000001	0	0	0	1549637855.357
-9.2724366	-1.3972655760000001	-3.2718505400000004	0	0	-0.061035156	2.9237304320000006	-8.808276260000001	-0.641210962	0	-0.061035156	-0.061035156	3.77788089	9.73659694	0.7129882787999999	-0.061035156	0	-0.061035156	-9.10495607	-0.33137207460000007	3.1761474640000005	-0.061035156	0	-0.061035156	-1.848266574	9.6385009	2.2837158540000004	-0.061035156	0	-0.061035156	1.5958496400000002	9.743774460000001	-0.458178714	-0.061035156	0	0	1549637855.396
-9.31191394	-1.3948730040000001	-3.3053466460000003	0	0	-0.061035156	2.902197284	-8.777173020000001	-0.641210962	0	-0.061035156	0	3.753955072	9.700707968000001	0.6974365020000001	-0.061035156	-0.061035156	-0.061035156	-9.07863768	-0.32180175720000004	3.1366699280000003	0	0.12207031	-0.061035156	-1.818359424	9.640893570000001	2.313623004	-0.061035156	0	-0.061035156	1.6365234620000002	9.743774460000001	-0.41152344240000005	0	0	0	1549637855.436
-9.319091754	-1.3864990020000003	-3.34243161	-0.12207031	-0.12207031	-0.061035156	2.8962158540000003	-8.81186502	-0.649584964	-0.061035156	0	0	3.7934326080000003	9.713867212	0.7261474640000001	0	0	-0.12207031	-9.067871106	-0.33137207460000007	3.0959961060000003	-0.061035156	0	-0.061035156	-1.812377896	9.66242662	2.2980712860000003	-0.061035156	0	-0.061035156	1.594653354	9.755737320000001	-0.4713378894	0	-0.061035156	0	1549637855.476
-9.254492212	-1.427172824	-3.2503173920000004	-0.061035156	-0.061035156	-0.061035156	2.9261230040000004	-8.82263179	-0.6352294928000001	0	-0.061035156	0	3.847265576	9.737792932000001	0.765625	0	0	-0.12207031	-9.09060054	-0.33137207460000007	3.0959961060000003	-0.061035156	0	-0.061035156	-1.8817626800000002	9.66003444	2.2849121400000003	-0.061035156	0	-0.061035156	1.606616214	9.758129892000001	-0.46535643000000004	0	0	-0.061035156	1549637855.516
-9.26047374	-1.408032248	-3.2527099640000006	0	0	-0.061035156	2.9703858800000003	-8.79990216	-0.6627441100000001	0	-0.061035156	-0.061035156	3.9034912140000007	9.737792932000001	0.7680175720000001	-0.061035156	-0.061035156	-0.061035156	-9.07863768	-0.33017577880000004	3.08881839	-0.061035156	0.061035156	-0.061035156	-1.8733886780000002	9.657641574000001	2.3076415740000003	-0.061035156	-0.061035156	-0.061035156	1.6305420320000001	9.73898912	-0.46655273560000005	-0.061035156	0	-0.061035156	1549637855.556
-9.29516574	-1.393676718	-3.3220947480000005	-0.061035156	-0.061035156	-0.061035156	2.9416748200000002	-8.786743210000001	-0.6723144568000001	0	0	0	3.905883786	9.71027806	0.8074951080000001	0	0	-0.061035156	-9.07983426	-0.32539062500000004	3.0792480040000005	-0.061035156	0	-0.061035156	-1.832714856	9.644482428000002	2.3208007200000003	-0.061035156	0	-0.061035156	1.5970459260000003	9.746167032	-0.45100097840000003	-0.061035156	0	0	1549637855.596
-9.261669928000002	-1.4068359620000002	-3.2503173920000004	-0.061035156	-0.061035156	-0.061035156	2.93330072	-8.76879892	-0.679492212	0	-0.061035156	0	3.87238768	9.700707968000001	0.80390625	-0.061035156	0	-0.061035156	-9.097778060000001	-0.339746106	3.0947998200000004	-0.061035156	0	-0.061035156	-1.8231445680000002	9.612182608000001	2.300463858	-0.061035156	0	0	1.6161865020000004	9.743774460000001	-0.47373047120000006	0	0	-0.061035156	1549637855.636
-9.25688498	-1.3948730040000001	-3.262280252	-0.061035156	-0.061035156	-0.061035156	2.9727783540000003	-8.75444339	-0.7105957068000001	0	-0.061035156	0	3.87238768	9.687548920000001	0.7476806610000001	-0.061035156	-0.061035156	0	-9.08342302	-0.33137207460000007	3.063696286	-0.061035156	0	-0.061035156	-1.836303714	9.603808606000001	2.300463858	-0.061035156	0	0	1.610205072	9.755737320000001	-0.45698242800000005	0	0.061035156	0	1549637855.676
-9.27722194	-1.4223876800000002	-3.2838134000000005	-0.061035156	-0.061035156	-0.061035156	2.9739746400000002	-8.735302520000001	-0.7129882787999999	-0.061035156	-0.061035156	-0.061035156	3.85683606	9.657641574000001	0.6962402160000001	-0.061035156	0	0	-9.089404254	-0.34453125	3.0553222840000003	-0.061035156	-0.061035156	0	-1.8351074280000002	9.593042032000001	2.319604532	-0.061035156	0	0	1.594653354	9.74138179	-0.4892822284000001	-0.061035156	-0.061035156	-0.061035156	1549637855.716
-9.27961412	-1.41042482	-3.282617212	-0.061035156	-0.061035156	0	2.9249266200000004	-8.762817392	-0.7369140380000001	-0.061035156	-0.061035156	-0.061035156	3.8053954680000004	9.66003444	0.660351538	0	0	0	-9.0858152	-0.3337646466	3.048144568	-0.061035156	-0.061035156	0	-1.8422851440000003	9.599023560000001	2.282519568	-0.061035156	0	0	1.6353271760000003	9.737792932000001	-0.417504892	0	0.061035156	0	1549637855.756
-9.297558606	-1.41042482	-3.285009784	-0.061035156	-0.061035156	-0.061035156	2.9033935700000004	-8.78554712	-0.7476806610000001	-0.061035156	-0.061035156	-0.061035156	3.7874510800000003	9.707885880000001	0.657958966	0	0	0	-9.10734874	-0.33615722840000006	3.0625	-0.061035156	-0.061035156	0	-1.8781738220000002	9.630126800000001	2.2813232820000002	0	0	0	1.6341308900000002	9.760522660000001	-0.44980469240000004	-0.061035156	0	0	1549637855.796
-9.284399460000001	-1.4247802520000001	-3.2706542540000005	-0.061035156	-0.061035156	-0.061035156	2.8818603240000003	-8.77358426	-0.724951178	-0.061035156	-0.061035156	-0.061035156	3.7862548920000005	9.719848740000002	0.6735107428000001	0	0	0	-9.0858152	-0.324194339	3.048144568	-0.061035156	-0.061035156	0	-1.9104736420000001	9.630126800000001	2.293286142	0	0	0	1.594653354	9.76291484	-0.47851562500000006	-0.061035156	0	-0.061035156	1549637855.836
-9.273632788	-1.4558837860000002	-3.2957762600000002	-0.061035156	-0.061035156	-0.061035156	2.85314946	-8.786743210000001	-0.687866214	-0.061035156	-0.061035156	-0.061035156	3.7551512600000003	9.73659694	0.707006839	0	0	0	-9.097778060000001	-0.32060547120000005	3.0732665740000003	-0.061035156	-0.12207031	0	-1.9164550720000002	9.64208966	2.29089357	0	0	0	1.564746106	9.76171875	-0.462963858	-0.061035156	0	-0.061035156	1549637855.876
-9.27004393	-1.4738280760000002	-3.2814209260000005	-0.061035156	-0.061035156	-0.061035156	2.8579346040000004	-8.815454074	-0.6627441100000001	-0.061035156	-0.061035156	0	3.7431884000000006	9.755737320000001	0.758447284	0	-0.061035156	0	-9.113330072	-0.32658691100000004	3.0959961060000003	-0.061035156	-0.061035156	-0.061035156	-1.8973144960000001	9.651660340000001	2.300463858	0	0	0	1.5587646760000002	9.77128894	-0.44621582460000003	-0.061035156	0	-0.061035156	1549637855.916
-9.2556884	-1.491772464	-3.262280252	0	0	-0.061035156	2.895019568	-8.8214357	-0.6675292932	-0.061035156	-0.061035156	0	3.7503662140000005	9.765307608	0.793139676	0	-0.061035156	0	-9.118115020000001	-0.33017577880000004	3.1103514400000005	-0.061035156	-0.061035156	-0.061035156	-1.870996106	9.66481929	2.3160155760000003	0	0	0	1.5001464660000001	9.753344748	-0.4605712860000001	-0.061035156	-0.061035156	-0.061035156	1549637855.956
-9.268847840000001	-1.4822021760000001	-3.282617212	0	-0.061035156	-0.061035156	2.9033935700000004	-8.819042932	-0.663940396	-0.061035156	-0.061035156	0	3.7647216460000004	9.766503894000001	0.8015136780000001	0	0	-0.061035156	-9.120507788000001	-0.33017577880000004	3.10676268	-0.061035156	-0.061035156	0	-1.8733886780000002	9.657641574000001	2.306445288	-0.061035156	0	-0.061035156	1.55158696	9.756933606	-0.4354492212	-0.061035156	0	-0.061035156	1549637855.996
-9.27004393	-1.469042932	-3.25988768	0	-0.061035156	-0.061035156	2.9033935700000004	-8.81784694	-0.6663330072	-0.061035156	-0.061035156	0	3.7695067900000003	9.746167032	0.8134765380000001	-0.061035156	0	-0.061035156	-9.100170926	-0.30505371400000003	3.0876221040000003	0	-0.061035156	-0.061035156	-1.874584964	9.640893570000001	2.29089357	-0.061035156	0	-0.061035156	1.53125	9.754540740000001	-0.440234375	0	-0.061035156	0	1549637856.036
-9.29157698	-1.46665036	-3.275439496	0	-0.061035156	-0.061035156	2.9177491	-8.81066893	-0.687866214	-0.061035156	-0.061035156	0	3.7683105040000004	9.743774460000001	0.764428714	-0.061035156	-0.061035156	-0.061035156	-9.102563400000001	-0.33137207460000007	3.1007812500000003	0	-0.061035156	-0.061035156	-1.8985107820000002	9.648071580000002	2.25859375	-0.061035156	0	-0.061035156	1.5025390379999999	9.770092752000002	-0.423486322	-0.061035156	-0.061035156	0	1549637856.076
-9.2808107	-1.4546875000000001	-3.2407471040000004	0	-0.061035156	-0.061035156	2.9368896760000003	-8.807080072	-0.6962402160000001	-0.061035156	-0.061035156	0	3.794628894	9.744970746000002	0.6902587860000001	-0.061035156	-0.061035156	-0.061035156	-9.095385880000002	-0.32060547120000005	3.1175292540000004	-0.061035156	-0.061035156	-0.061035156	-1.9200439300000003	9.667211960000001	2.2801269960000004	-0.061035156	-0.061035156	-0.061035156	1.5456054320000001	9.770092752000002	-0.4689453076	-0.061035156	-0.061035156	-0.061035156	1549637856.116
-9.286792032000001	-1.427172824	-3.23955072	0	-0.061035156	-0.061035156	2.9440673920000004	-8.81066893	-0.716577176	-0.061035156	-0.061035156	0	3.79223642	9.72702626	0.6555663939999999	0	-0.061035156	-0.061035156	-9.11213408	-0.32060547120000005	3.1498290740000003	0	0	-0.061035156	-1.906884784	9.63969748	2.2801269960000004	-0.061035156	-0.061035156	-0.061035156	1.5970459260000003	9.76291484	-0.461767572	0	-0.061035156	0	1549637856.156
-9.27961412	-1.449902356	-3.2299804320000005	0	-0.061035156	-0.061035156	2.942871106	-8.78554712	-0.732128894	-0.061035156	-0.061035156	0	3.7611327880000003	9.69951178	0.6519775360000001	0	-0.061035156	-0.061035156	-9.07146016	-0.34094239200000004	3.10676268	0	0	-0.061035156	-1.8733886780000002	9.63491214	2.3208007200000003	0	-0.061035156	-0.061035156	1.5491942900000002	9.758129892000001	-0.42827148560000006	0	-0.061035156	0	1549637856.196
-9.30832518	-1.4391357820000001	-3.2467285340000003	0	-0.061035156	0	2.93569339	-8.78076178	-0.7273437500000001	-0.061035156	0	0	3.773095746	9.683960160000002	0.6962402160000001	0	-0.061035156	-0.061035156	-9.066674820000001	-0.33615722840000006	3.1187255400000002	0	0	-0.061035156	-1.8757812500000002	9.60859375	2.288500998	0	0	-0.061035156	1.58149411	9.746167032	-0.461767572	0	-0.061035156	-0.061035156	1549637856.236
-9.303539840000001	-1.4223876800000002	-3.255102536	-0.061035156	-0.12207031	-0.061035156	2.940478534	-8.797509980000001	-0.7117919928	-0.061035156	-0.061035156	0	3.8041992800000006	9.713867212	0.718969748	0	-0.061035156	-0.061035156	-9.076245108	-0.3182128894	3.1187255400000002	0	-0.061035156	-0.061035156	-1.9379882200000003	9.6217527	2.263378894	0	-0.061035156	0	1.580297824	9.76411142	-0.43186035340000006	0	-0.061035156	0	1549637856.276
-9.274829074000001	-1.4606689300000002	-3.20366214	0	-0.061035156	0	2.9799560700000005	-8.814257788	-0.7273437500000001	-0.061035156	-0.061035156	-0.061035156	3.8628173920000006	9.756933606	0.718969748	0	-0.061035156	-0.061035156	-9.069067392000001	-0.3349609424	3.1330810700000002	0	-0.061035156	-0.061035156	-1.9391846040000003	9.667211960000001	2.2753417540000003	0	-0.061035156	0	1.5779052520000003	9.755737320000001	-0.47492675720000005	-0.061035156	-0.061035156	-0.061035156	1549637856.316
-9.285595746	-1.4570800720000001	-3.220410144	0	-0.061035156	0	2.9392822480000005	-8.790332068	-0.707006839	-0.061035156	0	-0.061035156	3.867602536	9.74257788	0.73332518	0	-0.061035156	0	-9.081030252000001	-0.33854982	3.1354737400000006	0	-0.061035156	-0.061035156	-1.906884784	9.65285643	2.3112304320000003	-0.061035156	-0.061035156	0	1.5767089660000002	9.74138179	-0.4294677716	-0.061035156	0	0	1549637856.356
-9.28200679	-1.4451172120000002	-3.21203624	0	-0.061035156	-0.061035156	2.9177491	-8.774780252000001	-0.6830810700000001	-0.061035156	0	0	3.8149658540000004	9.73061502	0.7871582068	0	-0.061035156	0	-9.07863768	-0.3517089856000001	3.1414550720000003	0	-0.061035156	-0.061035156	-1.8757812500000002	9.632519568000001	2.2944824280000002	0	-0.061035156	0	1.5731201080000001	9.744970746000002	-0.45578614200000006	0	-0.061035156	-0.061035156	1549637856.396
-9.286792032000001	-1.447509784	-3.215625	0	-0.061035156	-0.061035156	2.9261230040000004	-8.8046875	-0.7117919928	0	0	-0.061035156	3.8269287140000006	9.724634080000001	0.784765625	-0.061035156	-0.061035156	0	-9.08461911	-0.34094239200000004	3.158203076	0	-0.061035156	0	-1.874584964	9.62893071	2.306445288	0	-0.061035156	0	1.5743163940000002	9.754540740000001	-0.454589856	-0.061035156	0	0	1549637856.436
-9.293969748	-1.4427246400000002	-3.2180175720000004	-0.061035156	-0.12207031	-0.061035156	2.9261230040000004	-8.808276260000001	-0.735717752	-0.061035156	-0.061035156	-0.061035156	3.8053954680000004	9.744970746000002	0.7680175720000001	-0.061035156	-0.061035156	0	-9.066674820000001	-0.3541015576	3.1665771760000005	0	-0.061035156	0	-1.870996106	9.65883786	2.318408246	-0.061035156	0	0	1.5276611420000001	9.759326080000001	-0.4450195288	-0.061035156	0	-0.061035156	1549637856.476
-9.298754892	-1.443920926	-3.2239991	0	-0.12207031	-0.061035156	2.895019568	-8.790332068	-0.7428955072	-0.061035156	-0.061035156	-0.061035156	3.78984375	9.724634080000001	0.7393066100000001	-0.061035156	-0.061035156	0	-9.04992662	-0.3505126800000001	3.158203076	-0.061035156	-0.061035156	0	-1.8841552520000002	9.63371556	2.295678714	-0.061035156	0	0	1.562353534	9.753344748	-0.41870117800000006	0	0	-0.061035156	1549637856.516
-9.28200679	-1.52526857	-3.172558606	0	-0.24414062	-0.18310547	2.9081787140000004	-8.78076178	-0.732128894	-0.061035156	-0.061035156	-0.061035156	3.794628894	9.69951178	0.7201660340000001	-0.061035156	0	-0.061035156	-9.015234620000001	-0.3612792932	3.1689697480000003	-0.061035156	-0.061035156	0	-1.8793701080000003	9.615771760000001	2.3028564300000003	0	0	0	1.6269530760000002	9.707885880000001	-0.3804199280000001	0	0	0	1549637856.556
-9.284399460000001	-1.57551268	-3.15461412	0.061035156	-0.18310547	-0.18310547	2.9739746400000002	-8.769995108000002	-0.7285400360000001	0	-0.061035156	-0.061035156	3.800610324	9.6983152	0.686669928	0	-0.061035156	0	-9.1109375	-0.4091308606000001	3.28022464	-0.061035156	-0.061035156	0	-1.8757812500000002	9.603808606000001	2.3208007200000003	-0.061035156	-0.061035156	0	1.7501709260000002	9.713867212	-0.2344726538	-0.061035156	0.24414062	0.18310547	1549637856.595
-9.171948380000002	-1.61977536	-2.9213378600000004	0.12207031	-0.30517578	-0.24414062	2.9632079680000003	-8.774780252000001	-0.775195288	0	-0.12207031	-0.061035156	3.782666034	9.725830072	0.6914550720000001	0	-0.061035156	0	-9.069067392000001	-0.5144042932	3.3101317900000002	0	0	-0.061035156	-1.8578369600000002	9.63491214	2.3973632200000004	0	-0.061035156	-0.061035156	1.56354982	9.687548920000001	-0.1411621106	-0.12207031	0.18310547	0.24414062	1549637856.635
-9.28200679	-1.6341308900000002	-2.6641358800000003	0.18310547	-0.12207031	-0.18310547	2.95961911	-8.73410643	-0.850561502	-0.061035156	-0.061035156	0.061035156	3.7252441100000007	9.66242662	0.723754892	0.12207031	-0.12207031	0	-9.087011780000001	-0.5837890576	3.3579834260000005	0.061035156	0.12207031	-0.061035156	-1.888940396	9.5619384	2.5337402160000004	0.061035156	-0.12207031	-0.12207031	1.656860324	9.67558606	-0.1124511682	-0.24414062	0.24414062	0.30517578	1549637856.675
-9.405224640000002	-1.5898682100000001	-2.5899658540000003	0.18310547	-0.061035156	-0.24414062	3.02421875	-8.728125	-0.9031982428000002	-0.061035156	0.061035156	0.18310547	3.6893554320000006	9.64208966	0.838598642	0.12207031	-0.12207031	0.061035156	-9.10974092	-0.594555661	3.3866942900000003	0.12207031	0.12207031	-0.061035156	-1.9583251800000003	9.455468750000001	2.6150878600000005	0.061035156	-0.12207031	-0.18310547	1.8841552520000002	9.644482428000002	-0.08015136780000001	-0.12207031	0.30517578	0.36621094	1549637856.715
-9.427954074	-1.6125976440000003	-2.5134033540000003	0.18310547	-0.18310547	-0.24414062	3.0876221040000003	-8.752050720000002	-0.9582275360000001	-0.061035156	0.12207031	0.30517578	3.5924560700000003	9.765307608	0.923535144	0.061035156	-0.30517578	0.12207031	-9.121704074	-0.6902587860000001	3.464453076	0.24414062	0.24414062	-0.12207031	-2.138964856	9.51169429	2.644995108	0.12207031	-0.24414062	-0.24414062	2.024121106	9.65285643	-0.026318359620000002	-0.061035156	0.30517578	0.36621094	1549637856.755
-9.395654254	-1.7106933900000003	-2.386596646	0.12207031	-0.30517578	-0.36621094	3.14265126	-8.712573380000002	-1.020434604	-0.12207031	0.18310547	0.4272461	3.484790036	9.85622554	0.9271240020000001	0.12207031	-0.48828125	0.12207031	-9.06069339	-0.7572509980000001	3.4058349640000003	0.24414062	0.24414062	-0.12207031	-2.2250976440000003	9.613378894	2.7251464660000004	0.18310547	-0.36621094	-0.24414062	1.8781738220000002	9.681567392	0.16628417539999998	-0.12207031	0.5493164	0.4272461	1549637856.795
-9.45666484	-1.8028076080000002	-2.2203125000000004	0.12207031	-0.4272461	-0.48828125	3.1916992800000004	-8.607299820000001	-1.063500998	-0.12207031	0.30517578	0.48828125	3.46086412	9.8251223	1.015649411	0.12207031	-0.61035156	0.12207031	-9.089404254	-0.8433837860000001	3.3783202880000003	0.36621094	0.48828125	-0.18310547	-2.204760782	9.548779254000001	2.8041014400000006	0.18310547	-0.4272461	-0.36621094	1.64011232	9.66481929	0.20097655760000002	0.12207031	0.48828125	0.4272461	1549637856.835
-9.486572480000001	-1.89611821	-2.0157471040000003	0.36621094	-0.30517578	-0.36621094	3.23955072	-8.597729532	-1.123315396	-0.12207031	0.30517578	0.48828125	3.4321533540000004	9.80717752	1.1580077880000001	0.12207031	-0.6713867	0.12207031	-9.1109375	-0.86850589	3.28022464	0.4272461	0.48828125	-0.24414062	-2.186816394	9.482983426	2.83879393	0.24414062	-0.4272461	-0.48828125	1.3039550720000002	9.753344748	0.03828125	0	0.24414062	0.18310547	1549637856.875
-9.649267572	-1.6149902160000003	-2.082739218	0.7324219	-0.12207031	-0.24414062	3.1916992800000004	-8.698217752000001	-1.0934082068000002	-0.061035156	0	0.36621094	3.411816394	9.834692000000002	1.207055661	0.12207031	-0.6713867	0	-9.25688498	-0.9510498200000002	3.2407471040000004	0.4272461	0.48828125	-0.24414062	-2.14973143	9.53322734	2.8651123200000006	0.24414062	-0.48828125	-0.5493164	1.00129393	9.88732878	-0.4605712860000001	-0.12207031	-0.30517578	-0.18310547	1549637856.915
-9.62653804	-1.39606929	-2.489477536	0.6713867	0.4272461	-0.24414062	3.1558105040000006	-8.907568390000002	-0.9689941100000001	0.061035156	-0.30517578	0.24414062	3.5697264400000006	10.03207968	1.1316894568000002	0.18310547	-0.61035156	-0.18310547	-9.138451980000001	-1.0491455072	3.09121106	0.30517578	0.7324219	-0.18310547	-2.1066650360000003	9.801196580000001	2.85673822	0.18310547	-0.18310547	-0.61035156	0.8062988220000001	9.96389128	-0.42827148560000006	0.30517578	-1.0986328	-0.79345703	1549637856.955
-8.9661866	-1.4068359620000002	-2.981152356	0.6713867	0.4272461	-0.24414062	3.0744628600000006	-9.19946286	-0.7823730432	0.36621094	-0.7324219	0	4.06977536	10.096679320000002	1.1771484620000001	0.30517578	-0.30517578	-0.24414062	-8.75922824	-0.855346646	2.9225341460000003	0.061035156	0.30517578	-0.18310547	-2.1712646760000003	10.004565200000002	2.769409146	0	0.18310547	-0.5493164	1.547998004	9.73659694	-0.657958966	0.79345703	-1.0986328	-1.2207031	1549637856.995
-8.66711412	-1.3195067900000002	-3.4800048920000006	0.24414062	1.0986328	-0.36621094	2.8890380400000004	-8.920727340000001	-0.5490966754000001	0.6713867	-1.4648438	-0.48828125	4.61169429	9.563134980000001	1.4044433900000002	0.30517578	0.24414062	-0.18310547	-9.07983426	-0.47851562500000006	2.787353534	-0.24414062	-0.24414062	0	-1.909277356	9.521264480000001	2.496655252	-0.12207031	0.12207031	-0.5493164	2.6390135800000003	9.258081070000001	-0.8218505890000001	0.8544922	-0.24414062	-0.9765625	1549637857.035
-9.581079074	-1.400854532	-4.289892572	0.36621094	-0.12207031	-0.4272461	2.7478759000000004	-8.8214357	-0.47971191100000005	0.8544922	-1.953125	-0.9765625	4.91315944	9.16357428	1.2501221040000001	0	0.061035156	-0.061035156	-9.47460962	-0.343334964	3.7395996400000002	-0.12207031	1.2817383	0.30517578	-1.0491455072	9.286792032000001	2.34711911	0.061035156	0.12207031	-0.5493164	2.5588623200000002	9.69951178	-1.1245117212000002	0.7324219	0.18310547	-0.7324219	1549637857.075
-9.423168930000001	-1.375732428	-4.092504892000001	0.061035156	0.12207031	-0.36621094	2.665332068	-9.24611821	-0.5239746106000001	0.79345703	-1.5258789	-0.79345703	5.417993210000001	9.045141574	0.794335962	-0.12207031	0.12207031	-0.30517578	-9.230566394	0.07416992212000001	3.47163089	-0.5493164	-0.24414062	0.18310547	-0.4091308606000001	9.733007788	2.292089856	0.18310547	0.91552734	-0.61035156	1.6472900360000002	9.945947480000001	-1.259692392	0.48828125	-0.79345703	-0.91552734	1549637857.115
-9.171948380000002	-0.8661132788	-3.8065917540000007	0	0.5493164	-0.36621094	2.548095746	-9.29516574	-0.401953125	0.30517578	-0.9765625	-0.30517578	5.998193390000001	9.031982428000001	0.24404297120000001	0	0.61035156	-0.4272461	-9.264062500000001	0.26677246400000004	4.056616214000001	-0.18310547	1.0986328	0.36621094	-0.539526358	10.10864218	2.0887207460000004	0.061035156	1.0986328	-0.30517578	2.310034146	9.777270468000001	-1.3637695680000002	0.30517578	-0.8544922	-0.91552734	1549637857.155
-8.90517572	-0.24165038940000003	-3.649877896	-0.12207031	0.48828125	-0.61035156	2.496655252	-8.947045926000001	0.08732910340000001	-0.18310547	-0.36621094	0.30517578	6.29367662	8.97695288	0.0035888672120000004	0.18310547	0.7324219	-0.18310547	-8.65036592	0.25959472840000003	3.6056152160000003	-0.36621094	0.7324219	0.36621094	-0.891235324	9.9698732	2.0157471040000003	0.18310547	1.159668	-0.18310547	2.592358426	9.535620108000002	-1.297973642	0.24414062	-0.30517578	-0.91552734	1549637857.195
-8.948242212	-0.5144042932	-3.658251996	-0.61035156	-0.061035156	-0.8544922	2.404541034	-7.990014480000001	0.569433606	-0.24414062	-0.4272461	0.6713867	6.171655252000001	8.28669429	-0.0825439496	0.36621094	0.24414062	0.48828125	-8.26875	0.31223143000000003	3.210839856	-0.48828125	1.159668	0.4272461	-0.965405252	9.026000900000001	1.9607177520000003	0.18310547	1.0375977	-0.24414062	2.1473388580000004	9.3322509	-1.199877896	0.4272461	0.061035156	-1.159668	1549637857.235
-9.089404254	-1.2094482428000002	-3.58647464	-0.4272461	-0.24414062	-0.6713867	2.3889892180000003	-7.537817392	0.800317392	0	-0.5493164	0.8544922	5.87497554	7.923022660000001	-0.026318359620000002	0.5493164	0.30517578	0.79345703	-8.279516574	0.4761230432	3.075659146	-0.61035156	0.7324219	0.36621094	-0.7440917932000001	8.662329074	1.7310302520000003	0.12207031	0.9765625	-0.30517578	2.1485351440000002	9.3657473	-0.7716064300000001	0.5493164	-0.061035156	-1.2207031	1549637857.275
-9.35856929	-1.2501221040000001	-3.4704346040000003	0.18310547	-0.61035156	-0.36621094	2.5157959260000005	-8.011548020000001	0.7488769568000001	0.18310547	-0.8544922	1.0986328	5.508911240000001	8.269946580000001	0.014355469240000002	0.5493164	0.6713867	0.5493164	-8.4900634	0.6986327880000001	3.1534179320000004	-0.5493164	0.8544922	0.24414062	-0.678295926	9.18630342	1.5025390379999999	0.18310547	1.0375977	-0.12207031	2.3495117800000003	9.49016124	-0.734521466	0.36621094	-0.4272461	-1.0375977	1549637857.315
-9.49255342	-0.6376221040000001	-3.41301268	0.061035156	-0.4272461	-0.12207031	2.746679712	-8.45896016	0.6089111420000001	0.12207031	-0.9765625	1.2817383	5.230175720000001	8.90996106	0.028710937500000002	0.4272461	0.5493164	0.24414062	-8.60371106	0.9139648560000001	3.1821288940000003	-0.36621094	0.7324219	0	-1.0192382788	9.778466754	1.4044433900000002	0.18310547	0.91552734	0	1.965502896	9.645678420000001	-1.100585962	0.30517578	-0.48828125	-1.0375977	1549637857.355
-9.52604982	-0.56823732	-3.81616214	-0.18310547	-0.18310547	-0.24414062	2.9644042540000006	-8.535522660000002	0.6029296924	0.061035156	-1.0986328	1.4038086	5.190698380000001	9.55117212	0.1399658246	0.36621094	0.4272461	0.12207031	-8.783154254000001	0.9331054712000001	3.0828369600000003	-0.48828125	0.061035156	-0.18310547	-1.622167932	10.2091304	1.35419928	0.061035156	0.8544922	0.18310547	1.489379892	9.79880342	-1.7190673920000001	0.24414062	-0.5493164	-1.5258789	1549637857.395
-9.49255342	-0.9594238220000001	-4.330566394000001	-0.18310547	-0.12207031	-0.4272461	3.23356929	-8.725732428	0.56823732	0.18310547	-1.159668	1.5258789	5.13686502	10.35029254	0.34213867800000003	0.30517578	0.61035156	0	-9.20544429	0.8433837860000001	3.3041503600000004	-0.36621094	-0.24414062	-0.4272461	-2.051635782	10.804883180000001	1.3829101440000002	-0.18310547	0.30517578	0.18310547	1.6030273560000001	10.003369600000001	-1.9487548920000002	-0.12207031	-0.36621094	-1.7700195	1549637857.435
-9.6983152	-1.195092752	-4.268359424000001	0.4272461	-0.18310547	0.061035156	3.5003417540000004	-9.089404254	0.4438232428	0.24414062	-1.2207031	1.5869141	4.90598143	10.919726440000002	0.6077148560000001	0.18310547	0.48828125	-0.12207031	-9.516479532	0.869702176	3.5302491000000003	-0.4272461	-0.18310547	-0.4272461	-2.271752896	11.0931884	1.547998004	-0.30517578	-0.18310547	0	2.13178714	10.01174272	-1.8458740020000002	-0.5493164	0.24414062	-1.5258789	1549637857.475
-10.4041259	-0.707006839	-4.87368161	0	0.30517578	0.61035156	3.86879892	-9.366943390000001	0.22490234620000002	0.061035156	-1.2817383	1.3427734	4.559057608	10.73190944	0.8708984620000001	0	0.18310547	-0.24414062	-10.0631839	0.7859619110000001	3.603222644	-0.4272461	-0.18310547	-0.4272461	-1.9858398560000001	10.82522014	1.6125976440000003	-0.4272461	-0.4272461	-0.30517578	2.177246106	10.89938948	-1.8434814300000002	-1.2207031	0.12207031	-1.2817383	1549637857.515
-10.50102536	-0.5849853534	-5.0280027	-0.61035156	-0.61035156	0.5493164	4.362866214	-9.919628600000001	0.11843261780000001	-0.24414062	-0.7324219	1.0375977	4.2875000000000005	10.7103759	0.9953125	-0.36621094	0.12207031	-0.79345703	-9.5619384	0.6125	2.9141601440000002	-0.36621094	-0.36621094	-0.18310547	-1.739404254	10.936474640000002	1.588671924	-0.4272461	-0.5493164	-0.48828125	2.4930663940000004	11.008251800000002	-1.0551269568000001	-1.953125	0.7324219	-1.0986328	1549637857.555
-10.44121106	-1.3972655760000001	-4.37961412	-1.4038086	-1.4038086	0.36621094	4.795922824	-9.9698732	0.3158203076	-0.5493164	0.061035156	0.4272461	4.155908246	10.51179164	1.008471646	-0.7324219	0.061035156	-1.3427734	-9.7150634	0.4139160144	2.62346196	-0.12207031	-1.2207031	-0.12207031	-2.0743652160000003	10.71635782	1.435546924	-0.61035156	-0.5493164	-0.36621094	3.1893066100000005	10.87426718	0.41152344240000005	-3.2958984	0.61035156	0.061035156	1549637857.595
-9.67438948	-2.1258057100000003	-3.62236322	-1.4648438	-1.3427734	0.4272461	5.10576178	-9.750951980000002	0.5993408246	-0.5493164	0.61035156	-0.61035156	4.146337860000001	10.19238318	0.891235324	-1.0986328	-0.18310547	-1.4038086	-9.9949955	-0.11005859620000001	2.366259784	-0.24414062	-0.8544922	-0.061035156	-2.7131836060000003	9.97346196	1.453491214	-0.6713867	-0.9765625	-0.12207031	5.4873777	10.465136780000002	1.93439946	-5.1879883	0.5493164	1.953125	1549637857.635
-8.56782248	-3.1689697480000003	-2.003784146	-2.1972656	-2.0141602	0.18310547	5.02082518	-9.58586412	0.716577176	-0.24414062	0.91552734	-1.7089844	4.079345746	10.04882788	0.516796875	-1.4038086	-0.61035156	-1.159668	-9.540405252000001	-0.6376221040000001	1.685571286	-0.12207031	-0.6713867	-0.12207031	-2.971582068	9.564331070000001	1.756152356	-0.36621094	-0.91552734	0	5.559155252000001	9.45786142	2.064794928	-4.8828125	0.30517578	4.333496	1549637857.675
-8.467334260000001	-3.1905028960000004	-0.416308606	-1.159668	-0.6713867	0.91552734	4.838989120000001	-8.93029802	0.6089111420000001	0.12207031	1.159668	-2.6855469	4.07336412	9.45786142	0.09331054320000001	-1.2207031	-0.91552734	-0.48828125	-9.33464357	-1.27524411	1.400854532	-0.061035156	-0.48828125	-0.18310547	-3.261083966	8.947045926000001	2.2621826080000003	-0.48828125	-0.48828125	-0.12207031	3.9429687500000004	9.33464357	2.3435302520000003	-1.159668	-1.5869141	6.3476562	1549637857.715
-10.003369600000001	-3.15461412	-1.39606929	-0.48828125	0.061035156	0.36621094	4.569824280000001	-8.539111420000001	0.1244140625	0.61035156	1.4038086	-3.540039	4.080542032	9.030786240000001	-0.0657958966	-0.61035156	-0.5493164	0.30517578	-9.874170320000001	-1.41042482	1.592260782	-0.061035156	-0.48828125	-0.18310547	-3.749169928	8.400341754000001	2.7538574280000003	-0.4272461	-0.5493164	0	1.287207068	13.069458360000002	-0.46655273560000005	-2.5634766	0.30517578	6.225586	1549637857.755
-9.72822284	-3.048144568	-2.2430420320000004	0.30517578	-1.4038086	0.24414062	4.250415036	-9.444701980000001	-0.663940396	0.9765625	1.7089844	-3.6010742	3.770703076	9.77966304	0.01076660144	-0.24414062	-0.6713867	0.79345703	-9.5703125	-1.353002896	2.336352536	0	0.061035156	-0.12207031	-3.744384784	9.11213408	2.9081787140000004	-0.24414062	-0.7324219	0.18310547	1.3864990020000003	12.17822284	-0.669921875	0.79345703	-2.319336	5.7373047	1549637857.795
-8.283105432000001	-2.0671875	-1.2860107820000002	-0.18310547	-0.24414062	0.61035156	3.9716797120000003	-9.95073282	-1.5001464660000001	1.159668	1.3427734	-3.3569336	3.6917480040000004	9.953125	0.492871106	-0.061035156	-0.6713867	0.9765625	-8.601318390000001	-1.1556152160000002	2.112646466	0.061035156	-0.79345703	-0.30517578	-3.8424804320000003	9.450683606	2.9093750000000003	-0.12207031	-0.4272461	0.24414062	2.0923096040000004	11.467626800000001	0.4139160144	1.2207031	1.5869141	6.0424805	1549637857.835
-7.893115020000001	-1.284814496	-1.3171142180000002	0.18310547	0.12207031	0.24414062	3.7156739200000004	-8.91235324	-1.9571288940000002	0.91552734	0.61035156	-3.7841797	3.6833741	8.920727340000001	1.21303714	-0.061035156	-0.8544922	1.7089844	-8.14672824	-0.6519775360000001	2.378222644	0.5493164	-0.30517578	0	-3.794628894	8.05222194	2.810082968	-0.12207031	-0.91552734	0.24414062	1.5109130400000002	10.034472840000001	0.916357428	0.9765625	3.7841797	5.126953	1549637857.875
-8.01992212	-1.153222644	-1.0670898560000002	-0.30517578	0.4272461	0	3.447705072	-8.129980432	-2.0743652160000003	0.5493164	0.5493164	-3.8452148	3.4800048920000006	8.37641574	1.830322284	-0.36621094	-1.0375977	2.1362305	-8.06538089	-0.893627896	2.805297824	0.7324219	-0.6713867	0.12207031	-3.1151367800000003	7.314111420000001	2.7311278960000003	0.18310547	-1.5258789	0.24414062	0.2619873004	8.222094748	0.6101074280000001	1.7700195	5.1879883	3.3569336	1549637857.914
-8.32976088	-1.24294429	-0.84816893	-0.4272461	1.0375977	0.12207031	2.9847412140000005	-7.725634980000001	-2.0157471040000003	0.30517578	0.5493164	-3.2958984	3.0230224640000003	8.375219748000001	1.899707068	-0.79345703	-1.6479492	1.8310547	-8.461352340000001	-1.435546924	3.1306884000000004	0.6713867	-0.24414062	0.12207031	-2.127001996	7.767504892	2.971582068	0.48828125	-1.5869141	0.18310547	-0.7680175720000001	7.58447284	0.47851562500000006	2.1362305	2.9907227	1.6479492	1549637857.954
-9.527246106	-0.923535144	-0.9402832068000001	0.48828125	0.6713867	0.48828125	2.5851807100000004	-7.448095746000001	-1.9487548920000002	0.18310547	0.24414062	-2.4414062	2.978759784	8.51398912	1.69633786	-0.7324219	-1.8920898	1.0986328	-8.680273560000002	-1.867407248	3.521875	0.5493164	0.24414062	0.12207031	-1.4558837860000002	8.53073732	3.514697284	0.61035156	-1.0986328	0	-0.30625	6.999487320000001	1.637719748	2.8686523	3.7231445	0.4272461	1549637857.994
-10.376611420000001	-0.05144042932000001	-1.6712158540000002	-0.24414062	0.9765625	0.30517578	2.4978514400000003	-7.562939300000001	-1.756152356	0.061035156	0.24414062	-1.2817383	3.4417237400000005	8.999682608	1.6329346040000001	-0.18310547	-1.0375977	0.061035156	-9.07504892	-2.27653804	3.47402356	-0.061035156	-0.48828125	0.12207031	-1.2895996400000003	9.517675720000002	4.057812500000001	0.48828125	-0.61035156	0	2.032495108	6.65974092	1.830322284	3.7231445	-0.48828125	-0.061035156	1549637858.034
-11.73798822	-0.1854248004	-2.128198282	-0.6713867	1.0986328	-0.30517578	2.5492920320000003	-8.17185054	-1.547998004	-0.061035156	0.4272461	0	4.338940396	9.7832518	1.8398925720000001	0.48828125	0.18310547	-0.6713867	-9.572705072	-2.121020468	4.047045926	-0.30517578	-0.061035156	0.24414062	-1.5958496400000002	10.272534440000001	4.27194838	0.36621094	0	-0.061035156	6.67648912	9.9100589	4.093701080000001	1.4038086	-1.159668	-0.61035156	1549637858.074
-12.79670378	-0.18901367800000002	-1.4463134979999999	-1.5258789	-1.0986328	0.18310547	2.5349366	-9.125292932	-1.3793212860000001	-0.061035156	0	1.159668	5.26965306	10.315600540000002	2.337548822	0.79345703	0.8544922	-0.7324219	-9.290380890000002	-1.70471196	3.895117212	-0.36621094	-0.9765625	0.18310547	-2.026513678	10.6589357	4.093701080000001	0.24414062	0.18310547	-0.18310547	8.311816394000001	9.869384980000001	4.48488768	-1.159668	0.91552734	-0.30517578	1549637858.114
-11.761913940000001	-1.3302734620000003	-2.7359130400000002	-1.2817383	-0.5493164	0.5493164	2.5397216460000003	-9.62773462	-1.1807373200000002	0	-0.91552734	1.8310547	5.75415036	10.63620558	2.59116214	0.4272461	0.6713867	-0.61035156	-10.1146241	-1.437939496	4.4166992800000004	-0.4272461	-0.7324219	-0.061035156	-2.387792932	10.906567000000003	3.7228514400000003	0.24414062	-0.12207031	0	2.2980712860000003	8.70180661	-0.47851562500000006	-0.4272461	-5.79834	-2.380371	1549637858.154
-9.8334964	-3.9166503600000007	-2.5205810700000004	-0.6713867	-0.6713867	-0.18310547	2.710791034	-9.7401857	-0.8661132788	0	-1.4648438	2.5024414	6.180029254	10.790527160000002	2.604321286	0.18310547	0.36621094	-0.6713867	-10.41967752	-0.953442392	3.5876709260000004	-0.6713867	-1.2817383	-0.12207031	-2.1796386780000003	11.400634980000001	3.4788086060000003	0.18310547	-0.30517578	0.36621094	2.6198730040000004	10.668505399999999	2.16767572	1.159668	0.91552734	-2.5634766	1549637858.194
-9.072656250000001	-3.7240478240000003	-3.0337889400000004	1.5869141	0.7324219	-0.061035156	2.9141601440000002	-9.861010880000002	-0.534741214	0	-1.4038086	3.1738281	6.664526260000001	10.8288089	2.4583741	0.24414062	1.159668	-0.6713867	-10.778564300000001	-0.19140625	3.7049072480000005	-0.48828125	0.8544922	0.12207031	-1.801611322	11.611182100000002	3.125903354	-0.36621094	0.36621094	0.7324219	2.958422824	11.41857878	1.3948730040000001	0.30517578	-2.1362305	-2.9907227	1549637858.234
-7.796215560000001	-3.034985324	-3.5577635800000005	0.48828125	0.24414062	-0.061035156	3.01464856	-9.45666484	-0.37084961060000005	0.061035156	-1.5869141	3.540039	6.93967302	10.217504500000002	2.4930663940000004	0.061035156	2.2583008	-0.12207031	-9.503320288000001	0.2823242212	2.063598642	-0.5493164	0	0	-1.6616454680000001	10.618261780000001	2.327978534	-0.9765625	1.4038086	0.5493164	2.9416748200000002	9.869384980000001	-0.898413089	1.7700195	-1.4648438	-2.5634766	1549637858.274
-7.918237320000001	-2.9464599640000007	-3.744384784	0.4272461	0.30517578	-0.061035156	3.2718505400000004	-8.571411240000002	-0.18422851440000002	-0.12207031	-1.6479492	3.2348633	6.321191394	9.30952176	2.051635782	-0.79345703	1.6479492	1.0986328	-9.60141574	0.6328369110000001	2.2944824280000002	-0.4272461	0.24414062	-0.061035156	-2.0336913940000003	9.012841754	1.393676718	-1.4038086	1.8310547	0.12207031	2.1509277160000004	9.427954074	-1.0958007788	1.7089844	0.24414062	-2.0751953	1549637858.314
-8.705395468	-1.9535400360000001	-3.8341064300000003	0.8544922	0.12207031	0.18310547	3.53742662	-8.808276260000001	-0.10527343750000001	-0.24414062	-1.2817383	2.6245117	5.67758786	9.42077626	1.375732428	-1.5869141	1.0375977	1.5258789	-9.414794928000001	0.6304443390000001	2.5301512600000002	-0.48828125	0.18310547	-0.18310547	-2.5098144959999997	9.063086060000002	0.8661132788	-1.4038086	0.8544922	0.48828125	1.599438498	9.6636232	-0.898413089	1.0375977	-2.0141602	-2.2583008	1549637858.354
-8.481689300000001	-1.061108426	-3.5194824280000003	0.061035156	0.79345703	0.12207031	3.73122554	-9.325073380000001	0.056225586060000006	-0.48828125	-0.7324219	2.1972656	5.307934800000001	9.86699182	0.362475589	-1.953125	0.4272461	1.2817383	-8.28071286	0.41511232	2.255004892	-0.24414062	0.48828125	-0.24414062	-2.5205810700000004	9.98303264	1.28122554	-0.91552734	0.91552734	1.0375977	1.924829074	9.374121106	-1.3613769960000002	1.0375977	-2.6855469	-2.319336	1549637858.394
-8.358471940000001	-0.7775878600000001	-3.1187255400000002	0.7324219	0.9765625	-0.061035156	3.617578076	-8.47929712	0.172265625	-0.5493164	-0.7324219	1.4648438	5.252905252000001	8.848950180000001	-0.387597644	-1.5869141	0.12207031	1.8920898	-8.041455072	0.47373047120000006	2.710791034	-0.24414062	0.48828125	-0.24414062	-2.4751221040000004	8.9326902	1.7071045320000002	-0.91552734	1.5869141	0.8544922	2.66174321	9.25927716	-1.4247802520000001	1.2207031	-2.1972656	-2.5024414	1549637858.434
-8.181420926000001	-0.765625	-3.2814209260000005	0.61035156	0.5493164	-0.18310547	3.420190396	-7.7687010800000005	0.3002685504	-0.4272461	-0.91552734	0.8544922	5.019628894	8.05700679	-0.6890625	-0.91552734	0.18310547	2.5024414	-7.71247554	0.4354492212	2.59116214	-0.24414062	-0.12207031	-0.18310547	-2.304052716	7.954125900000001	1.7944336060000001	-0.9765625	0.8544922	0.61035156	2.7000244600000003	9.14682608	-1.063500998	1.4648438	-1.5869141	-2.5024414	1549637858.474
-8.265161240000001	-0.802709964	-3.744384784	0.48828125	0.7324219	-0.12207031	3.31252446	-7.6143798920000005	0.440234375	-0.30517578	-0.91552734	0.7324219	4.539917032	7.741186600000001	-0.686669928	-0.48828125	0.4272461	2.319336	-7.88234874	0.36606445680000005	2.948852536	-0.061035156	-0.061035156	0	-1.776489218	7.94934056	1.74299321	-0.6713867	0.30517578	0.5493164	3.069677716	8.900390380000001	-0.8948242212000002	1.159668	-1.4038086	-2.2583008	1549637858.514
-8.93867212	-0.45698242800000005	-4.04584964	0.6713867	-0.4272461	0.12207031	3.2228027160000003	-7.70051268	0.41511232	-0.18310547	-0.9765625	0.61035156	4.11882338	7.489965560000001	-0.5610595746000001	-0.36621094	0.061035156	1.7700195	-8.062988220000001	0.5096191394	3.0541259000000003	-0.061035156	-0.061035156	0	-1.2321777160000003	8.09768071	1.81357428	-0.24414062	0.12207031	0.4272461	2.8986084260000005	9.23654802	-1.0551269568000001	1.159668	-1.4038086	-2.2583008	1549637858.554
-9.16835962	-0.324194339	-3.7599366	0.18310547	-1.0375977	0.061035156	3.311328076	-7.9780516200000005	0.48090820680000007	-0.24414062	-0.79345703	0.5493164	4.12241214	7.46245108	-0.41271972840000004	-0.18310547	-0.36621094	1.159668	-7.694531250000001	0.7285400360000001	2.8423827880000005	0.30517578	0	0	-1.0898193390000002	8.334545926	1.7621337860000001	0.061035156	0.18310547	0.30517578	2.042065396	9.553564300000001	-0.9522461060000001	-0.30517578	-1.2817383	-1.7700195	1549637858.594
-9.05351538	-0.6005371106	-3.4967528960000003	0.061035156	-0.61035156	0.30517578	3.652270468	-8.15390625	0.6902587860000001	-0.36621094	0.061035156	0.4272461	4.3700439300000005	7.808178420000001	-0.24045410340000004	0.061035156	-0.24414062	0.6713867	-8.44938948	0.5120117212	3.1486327880000005	0.30517578	-0.91552734	-0.061035156	-1.580297824	8.70180661	1.776489218	0.12207031	-0.061035156	0.30517578	1.4247802520000001	9.455468750000001	-1.469042932	-0.91552734	-1.6479492	-1.8920898	1549637858.634
-9.59782698	-0.3505126800000001	-3.9130616000000003	-0.061035156	0.061035156	0.5493164	3.8520507200000003	-8.54628894	0.8625244110000001	-0.30517578	0.48828125	0.12207031	4.502832068	8.787939300000001	-0.0454589856	0.24414062	-0.5493164	0.061035156	-9.286792032000001	-0.14235839660000002	3.6893554320000006	0.30517578	-0.91552734	-0.061035156	-1.8626221040000002	9.700707968000001	1.9487548920000002	0.4272461	-1.0375977	0.30517578	2.3016601440000004	9.746167032	-1.4463134979999999	-1.2817383	-1.0375977	-1.5869141	1549637858.674
-10.67089856	-0.501245108	-4.513598740000001	0.6713867	0.36621094	1.0986328	4.013549820000001	-9.21501448	0.7512695288	0.061035156	0.36621094	-0.30517578	4.655957068	9.98063948	0.31342773560000003	0.36621094	-1.0986328	-0.7324219	-9.797607428000001	0.1112548822	3.7276367800000005	-0.36621094	-1.4648438	-0.30517578	-1.9559326080000001	11.05251448	2.4978514400000003	0.61035156	-1.5258789	0.18310547	3.1713623200000005	10.483080580000001	-1.227392572	-2.5634766	0.30517578	-1.0986328	1549637858.714
-11.770288040000002	-0.7883544928000001	-5.207446580000001	-1.6479492	-1.0375977	0.79345703	4.360473740000001	-10.054809800000001	0.339746106	0.36621094	-0.061035156	-0.7324219	5.10097644	10.838378600000002	1.0754638580000002	0.5493164	-1.2817383	-1.5258789	-10.747461060000001	0.005981445288000001	4.3975586060000005	0.18310547	-1.8310547	-0.4272461	-2.142553714	12.066967360000001	2.86152356	0.24414062	-1.6479492	0.24414062	4.69423822	11.26665036	0.02033691394	-4.0893555	0.36621094	0.061035156	1549637858.754
-10.460351440000002	-2.7502685700000002	-4.419091754000001	-1.5258789	-0.79345703	-0.061035156	5.005273560000001	-10.919726440000002	-0.22968750000000002	0.36621094	0.24414062	-1.159668	5.762524460000001	11.464038040000002	2.2083496400000002	0.61035156	-0.30517578	-2.2583008	-11.074048020000001	-0.35529785340000003	4.273144568	0.18310547	-1.8310547	-0.4272461	-2.1138427520000005	12.24042932	2.987133786	0.061035156	-1.7089844	0.12207031	6.506615920000001	11.49873004	2.5995362400000004	-4.0893555	0.36621094	0.061035156	1549637858.794
-8.921923920000001	-3.86879892	-1.833911142	0.24414062	-3.112793	0.24414062	5.48378894	-10.80607878	-0.6519775360000001	0	1.0375977	-1.7700195	5.829516574	10.863500900000002	2.874682608	0.30517578	0.061035156	-2.1362305	-10.03686502	-0.25959472840000003	3.7072998200000002	0.9765625	0.7324219	-0.4272461	-1.933203076	10.92690396	3.1151367800000003	0.18310547	-0.91552734	-0.30517578	5.555566394	9.791625900000001	2.2203125000000004	-4.0893555	-2.0141602	5.6152344	1549637858.834
-8.46015625	-2.5744139400000003	0.09450683900000001	0.8544922	0.5493164	1.3427734	5.33305661	-9.3322509	-0.7572509980000001	-0.4272461	1.6479492	-2.9907227	5.43474092	9.15041484	3.01225589	0	-0.48828125	-1.2207031	-9.677978240000002	-0.534741214	2.4978514400000003	1.0986328	-0.48828125	-0.4272461	-1.943969748	8.756836060000001	3.0337889400000004	-0.061035156	-0.24414062	-0.9765625	2.3542969240000002	11.374316100000001	0.740502896	-0.6713867	0.6713867	7.6293945	1549637858.874
-10.248608720000002	-2.2346679320000002	-2.222705072	1.6479492	1.3427734	-0.12207031	4.828222644	-8.797509980000001	-0.729736322	-0.48828125	2.5024414	-3.4179688	4.88803714	9.00686052	2.519384784	-0.7324219	-0.79345703	-0.8544922	-9.935181200000002	-1.1556152160000002	3.3567871400000002	1.0986328	-0.48828125	-0.4272461	-2.568432608	8.411108426	2.8902344240000004	0.061035156	-1.159668	-0.6713867	1.0969971040000002	14.00974092	-0.17465820680000002	-2.0141602	-0.24414062	6.164551	1549637858.914
-9.962695680000001	-1.6496826080000002	-3.352001996	0.36621094	-1.7700195	-0.12207031	4.391577176	-9.713867212	-0.8673096040000001	-0.061035156	3.479004	-2.6855469	4.59375	9.933984620000002	1.8434814300000002	-0.9765625	-1.4038086	-1.159668	-8.51159694	-1.641308606	2.2035644960000003	0.61035156	-0.7324219	-0.18310547	-2.6916503600000006	9.8418705	2.987133786	0.4272461	-1.2817383	-0.18310547	0.6735107428000001	11.940161240000002	-0.11484375000000001	0.18310547	-1.2817383	5.6762695	1549637858.954
-8.21013179	-0.754858426	-1.3422363220000002	-0.91552734	-0.4272461	0.061035156	3.8915283540000005	-9.228173920000001	-1.161596646	0.36621094	2.746582	-2.6855469	4.823437500000001	9.103759980000001	1.3075439300000002	-0.6713867	-1.8920898	-0.61035156	-8.552270468000001	-1.528857428	3.0768554320000003	0.91552734	0.91552734	-0.12207031	-2.604321286	9.08222644	3.1486327880000005	0.4272461	-0.61035156	-0.36621094	1.2178222840000001	10.386182100000001	0.1064697284	0.5493164	3.0517578	4.699707	1549637858.994
-7.498339660000001	-0.16987304320000002	-0.8194580072000001	-0.79345703	0.79345703	-0.48828125	3.543408246	-8.47211911	-1.409228534	0.6713867	1.4648438	-3.2958984	5.043554712000001	8.28908696	1.199877896	-0.30517578	-1.4038086	0.061035156	-7.867993210000001	-1.1340820288	2.6796875	0.91552734	0.91552734	-0.12207031	-2.185620108	8.19577626	3.1354737400000006	0.30517578	-1.0986328	-0.6713867	-0.702221646	7.859619110000001	-0.7488769568000001	1.5869141	4.1503906	2.4414062	1549637859.034
-7.66223143	-0.40434570680000004	-0.9809570288	-0.5493164	1.0375977	-0.48828125	3.2682617800000004	-8.151513580000001	-1.4929687500000002	0.61035156	0.91552734	-3.479004	4.81147464	8.104858426	1.2285888580000002	-0.12207031	-0.8544922	0.12207031	-7.808178420000001	-1.7190673920000001	2.728735324	0.4272461	0.36621094	0.061035156	-1.7621337860000001	8.28789038	3.104370108	0.36621094	-0.91552734	-0.7324219	-2.331567392	6.499438400000001	-0.419897464	2.9907227	2.380371	0.24414062	1549637859.074
-8.91235324	-1.272851538	-1.09819339	0.12207031	1.4038086	0.24414062	2.9225341460000003	-7.864404254	-1.4702392180000001	0.61035156	1.0375977	-3.1738281	4.67629393	7.9780516200000005	1.3075439300000002	0.061035156	-1.0375977	0.12207031	-7.9062744600000014	-2.312426718	2.775390576	-0.061035156	-0.18310547	-0.061035156	-1.6999267180000002	8.334545926	3.3735351440000003	0.48828125	-0.91552734	-0.6713867	-2.4165038940000003	6.81286592	1.374536142	3.3569336	1.5258789	-1.159668	1549637859.114
-9.780859620000001	-0.6806884980000001	-1.814770468	0	1.2207031	0.24414062	2.469140576	-7.929003894000001	-1.5456054320000001	0.79345703	0.6713867	-2.6245117	4.966992212	8.225683606	1.528857428	0.36621094	-0.79345703	0	-8.368042032	-2.058813498	2.9416748200000002	-0.061035156	-0.18310547	-0.061035156	-1.641308606	8.8214357	3.5888672120000003	0.48828125	-0.7324219	-0.5493164	1.318310504	6.93488768	1.6592528960000001	3.3569336	1.5258789	-1.159668	1549637859.154
-11.088403060000001	-0.2918945288	-2.344726538	0.30517578	1.7089844	-0.061035156	2.118627896	-8.328564300000002	-1.6843750000000002	0.8544922	-0.061035156	-1.8310547	5.5005371400000005	8.83698732	1.930810504	0.7324219	0.12207031	-0.30517578	-9.05231929	-1.5767089660000002	3.7862548920000005	-0.5493164	-0.8544922	-0.061035156	-1.516894568	9.581079074	3.7467773560000004	0.30517578	-0.48828125	-0.24414062	9.035571580000001	10.619458360000001	3.408227536	1.4038086	-4.272461	-0.48828125	1549637859.194
-12.850537140000002	0.3576904254	-3.1653808900000002	-1.2207031	-2.0141602	0.24414062	1.9355957460000002	-8.681469748	-1.7788817900000002	0.7324219	-0.7324219	-0.91552734	6.054418930000001	9.25090306	2.3889892180000003	0.91552734	0.6713867	-0.12207031	-9.07026358	-1.152026358	3.8089844240000006	-0.4272461	-0.79345703	0.18310547	-1.642504892	9.72702626	3.7300292540000006	0.18310547	0.18310547	-0.24414062	9.99021016	10.52495108	3.14504393	-1.159668	0.79345703	-0.30517578	1549637859.234
-10.51777356	-1.4522949280000002	-2.8017089660000005	-2.0141602	-0.48828125	0.18310547	1.84946286	-9.065478240000001	-1.8410888580000002	0.36621094	-1.0986328	0.24414062	6.342724640000001	9.8	2.53254393	0.61035156	0.5493164	0.30517578	-9.374121106	-0.9929199280000001	4.157104532	-0.4272461	-0.79345703	0.18310547	-2.2071533540000003	10.127783540000001	3.38908696	0.12207031	0	0	1.9547363220000002	9.180322480000001	-1.5300537140000001	-1.159668	0.79345703	-0.30517578	1549637859.273
-10.474707460000001	-3.927417032	-2.9165527160000004	0.8544922	0.12207031	0.061035156	1.988232428	-9.177929712000001	-1.4451172120000002	-0.18310547	-0.79345703	1.6479492	6.614282248	10.36345198	2.548095746	0.30517578	0.61035156	0.36621094	-10.30602986	-0.976171875	3.869995108	-0.061035156	-0.5493164	0.061035156	-2.237060504	10.9735598	3.063696286	0	-0.30517578	0.48828125	3.05053714	11.74516574	2.9931152160000005	0.12207031	1.2817383	-1.0375977	1549637859.313
-9.528442392	-3.1761474640000005	-3.6977295320000003	1.8310547	-1.159668	0.18310547	2.306445288	-9.220996106000001	-0.838598642	-0.4272461	-0.7324219	2.8076172	6.90617662	10.557250900000001	2.404541034	0	0.61035156	0.48828125	-10.59313948	-0.03588867212	4.31381839	-0.36621094	0.8544922	0.24414062	-1.7669189300000003	11.294164840000002	2.8495605040000003	-0.18310547	0.18310547	0.6713867	1.7441894960000002	11.371923920000002	0.8720947480000001	0.4272461	-0.7324219	-1.6479492	1549637859.353
-8.23645018	-1.7980224640000002	-3.311328076	0.61035156	-0.061035156	0.061035156	2.743090854	-9.136059800000002	-0.364868161	-0.24414062	-1.2817383	3.2348633	7.144238220000001	10.156494600000002	2.337548822	-0.36621094	0.8544922	1.0986328	-9.553564300000001	0.381616214	2.8064941100000005	-0.36621094	0.8544922	0.24414062	-1.6843750000000002	10.59672824	2.25859375	-0.61035156	0.79345703	0.4272461	3.1151367800000003	9.57150908	-1.4044433900000002	1.4038086	-0.91552734	-1.7089844	1549637859.393
-8.882446580000002	-1.795629892	-4.1690673920000005	0.30517578	0.5493164	-0.061035156	2.743090854	-9.136059800000002	-0.364868161	-0.24414062	-1.2817383	3.2348633	6.809277160000001	9.648071580000002	2.0372802520000004	-0.91552734	0.8544922	2.0141602	-9.5104982	0.4103271466	2.843579074	-0.30517578	0.12207031	0.12207031	-2.042065396	9.66003444	1.64011232	-1.0375977	1.159668	0.18310547	1.967895468	9.630126800000001	-1.141259784	1.5258789	-0.36621094	-1.5869141	1549637859.433
-9.450683606	-1.808789038	-4.608105432	-0.12207031	-0.36621094	0.061035156	3.3460204680000003	-8.686254892000001	-0.05861816394	-0.30517578	-2.0141602	3.0517578	6.477905252000001	9.9782473	1.681982428	-1.5258789	0.79345703	2.1362305	-9.28200679	0.5778076080000001	2.9129637600000002	-0.48828125	-0.5493164	-0.12207031	-2.646191394	9.94953624	1.144848642	-1.2207031	0.79345703	0.61035156	1.8638183900000003	9.834692000000002	-1.2106445288	1.159668	-1.7700195	-1.6479492	1549637859.473
-8.704199280000001	-1.362573282	-3.4536866	-0.061035156	-0.18310547	0.18310547	4.748071286	-9.657641574000001	0.5096191394	-0.61035156	-0.6713867	2.6245117	6.43483876	10.382592360000002	1.106567392	-2.2583008	0	2.319336	-8.462548920000001	0.44621582460000003	2.843579074	-0.48828125	-0.5493164	-0.12207031	-2.942871106	10.29047824	1.31352536	-0.79345703	0.36621094	1.0375977	1.6329346040000001	9.61816394	-2.2035644960000003	1.159668	-1.7700195	-1.6479492	1549637859.513
-7.92661142	-1.1580077880000001	-2.8088867800000004	0.6713867	1.0375977	-0.12207031	4.733715854000001	-8.95063498	0.8158691100000001	-0.4272461	-1.159668	1.5869141	6.686059800000001	9.557153060000001	0.617285144	-2.2583008	-1.0986328	3.540039	-8.246020468000001	0.5562744110000001	3.331665036	-0.061035156	-0.61035156	-0.18310547	-3.0182373200000003	9.191088760000001	1.62575679	-0.7324219	0.36621094	0.7324219	2.044457968	9.164770468	-1.8949219240000001	0.79345703	-1.5258789	-2.0751953	1549637859.553
-8.14792482	-1.3386474640000001	-3.2969726440000002	0.9765625	1.159668	-0.24414062	4.655957068	-8.255590560000002	0.9689941100000001	-0.061035156	-2.0141602	0.7324219	6.853539840000001	8.75444339	0.49167482	-1.8920898	-1.0986328	4.333496	-7.976855432000001	0.5670410144	3.334057608	0	-0.7324219	-0.24414062	-2.3925780760000004	8.47451178	1.733422824	-0.79345703	-0.61035156	0.48828125	2.3399413940000002	8.96259784	-1.0575195288	0.4272461	-0.5493164	-1.7700195	1549637859.593
-8.918335160000002	-0.9354980432000001	-3.8556396760000005	1.0375977	-0.30517578	0.061035156	4.655957068	-8.255590560000002	0.9689941100000001	-0.061035156	-2.0141602	0.7324219	6.79013678	8.16826178	0.6507812500000001	-1.7089844	-0.30517578	4.272461	-8.10366214	0.57421875	3.7611327880000003	0	-0.7324219	-0.24414062	-1.4989501800000002	8.545092752	1.9044922120000003	-0.61035156	-0.6713867	0.36621094	2.948852536	9.10734874	-0.573022464	-0.061035156	-0.24414062	-1.159668	1549637859.633
-9.14682608	-0.10527343750000001	-3.5745117800000004	0.18310547	-0.79345703	0.12207031	4.783959964000001	-7.9158447480000005	0.965405252	-0.061035156	-1.4038086	0.48828125	6.839184800000001	7.4791992800000004	1.00129393	-1.7700195	-0.36621094	4.211426	-7.899096940000001	0.686669928	3.9345947480000003	0.48828125	0.30517578	-0.12207031	-0.9510498200000002	8.42785643	2.000195288	-0.48828125	-0.4272461	0.18310547	2.319604532	9.15639676	-0.9043945288	0	-0.79345703	-1.0375977	1549637859.673
-9.441113220000002	-0.37084961060000005	-3.4560790740000003	-0.18310547	-0.30517578	0.061035156	5.41679712	-7.760326980000001	1.0108642572	-0.24414062	0	-0.24414062	7.51867662	7.07485324	1.3242920320000002	-1.953125	-0.79345703	4.272461	-7.720849640000001	0.539526358	3.782666034	0.4272461	-0.48828125	-0.24414062	-0.9582275360000001	8.540307608	2.0564209260000004	-0.24414062	-0.5493164	0.18310547	2.18203125	9.536816394	-1.374536142	0.18310547	-1.4648438	-1.2207031	1549637859.713
-9.54160144	-0.7775878600000001	-3.71088858	1.2207031	-0.24414062	0.18310547	5.97905252	-8.07136232	1.138867212	0.061035156	-0.12207031	-1.0986328	8.685058606	6.99470198	1.6748047120000003	-2.1362305	-0.79345703	4.4555664	-8.19577626	0.2129394568	4.23725589	0.4272461	-0.48828125	-0.24414062	-1.262084964	9.206640380000001	2.22629393	-0.061035156	-0.8544922	0.48828125	2.682080072	9.67917482	-1.256103534	-0.5493164	-1.0986328	-1.159668	1549637859.753
-9.040356430000001	-0.014355469240000002	-3.8257324280000002	0.24414062	-0.8544922	0.18310547	6.535326980000001	-8.5068116	1.0551269568000001	0.4272461	-0.24414062	-2.0751953	9.9961911	6.8870362400000005	2.259790036	-2.4414062	-1.2207031	4.760742	-8.43383786	-0.18901367800000002	4.586572284	0.18310547	-1.4038086	-0.24414062	-1.161596646	9.82751448	2.42368161	0.12207031	-1.5258789	0.7324219	2.08752446	9.43752446	-1.792041034	-0.9765625	-0.61035156	-1.0375977	1549637859.793
-8.517577880000001	-0.2189208966	-3.917846646	-0.4272461	0.61035156	0.18310547	7.0951902	-8.572607428000001	0.899609375	0.7324219	-0.8544922	-3.1738281	11.425757280000001	6.456372300000001	2.9644042540000006	-2.9296875	-1.5869141	5.6762695	-8.301049820000001	-0.3289794928	4.806689496	0.12207031	-0.5493164	-0.12207031	-0.732128894	9.98303264	2.7610351440000005	0.18310547	-1.8310547	0.61035156	1.50493161	9.412402160000001	-2.369848642	-0.91552734	-0.12207031	-1.2817383	1549637859.833
-9.8765625	-1.2333740020000001	-4.565038940000001	-0.36621094	-0.79345703	0.5493164	7.7687010800000005	-8.47810054	0.45578614200000006	1.0375977	-1.5258789	-4.699707	12.64597194	5.59265126	3.676196286	-3.3569336	-0.5493164	6.4697266	-9.130077880000002	-0.02033691394	4.55546875	0.12207031	-0.5493164	-0.12207031	-0.5670410144	9.91484424	2.940478534	0.061035156	-1.7700195	0.5493164	2.4356445680000003	9.66003444	-2.112646466	-1.8310547	0.24414062	-1.0375977	1549637859.873
-10.778564300000001	-1.068286142	-3.869995108	-0.18310547	-0.7324219	1.2817383	8.601318390000001	-8.77597644	-0.16987304320000002	0.9765625	-1.159668	-5.554199	12.88642572	4.77319339	3.5158935700000002	-3.7231445	-0.5493164	6.958008	-9.85622554	-0.19499511780000003	5.544799820000001	-0.12207031	-2.0751953	0.061035156	-0.16987304320000002	10.625439300000002	3.2096435700000003	-0.4272461	-2.380371	0.8544922	4.075756790000001	10.804883180000001	-0.16628417539999998	-3.112793	0.6713867	0.4272461	1549637859.913
-10.707983720000001	-1.623364218	-3.293383786	-0.79345703	0.30517578	0.4272461	9.795214660000001	-9.12888179	-0.7680175720000001	0.9765625	-1.159668	-5.554199	13.455859620000002	3.8759764400000005	3.2060547120000003	-3.6010742	-0.91552734	7.6293945	-9.395654254	-0.0980957068	4.3425292540000004	0.4272461	0.6713867	0.24414062	-0.770410144	11.172143080000001	3.652270468	-0.91552734	-1.6479492	1.2817383	4.705004892000001	11.16496556	1.7944336060000001	-4.760742	0.4272461	1.7700195	1549637859.953
-10.339526260000001	-2.396167032	-2.634228534	-0.91552734	-1.4038086	0.061035156	11.33125	-9.372924820000001	-0.9713867212000001	0.79345703	0.9765625	-7.6904297	13.41040036	3.0625	2.6772949280000002	-3.3569336	0.061035156	8.361816	-9.38967302	-0.20576172120000003	4.347314496	0.30517578	-1.2207031	0.24414062	-1.562353534	10.728320680000001	3.42497554	-1.0375977	-2.4414062	2.1972656	3.8353027160000006	10.88503444	2.74069838	-4.272461	0.12207031	3.540039	1549637859.993
-9.095385880000002	-2.51459964	-0.75366214	-0.9765625	-2.0751953	0	11.33125	-9.372924820000001	-0.9713867212000001	0.79345703	0.9765625	-7.6904297	11.40183058	1.9320067900000002	2.122216754	-2.8686523	-0.30517578	8.666992	-8.875268570000001	-0.6340332068000001	4.027905252	0.79345703	-0.24414062	0	-0.849365216	9.67917482	3.5697264400000006	-1.4038086	-3.479004	2.746582	2.0468505400000003	10.44240764	2.032495108	-2.1362305	-1.0375977	4.638672	1549637860.033
-8.93747554	-2.086328076	-0.1435546875	0.12207031	0.48828125	-0.061035156	11.998778960000001	-8.91235324	-0.9677978240000001	0.79345703	0.9765625	-7.6904297	9.399243210000002	0.44621582460000003	1.580297824	-1.6479492	-1.159668	8.178711	-9.089404254	-1.31352536	3.98483876	0.79345703	-0.24414062	0	0.5251708966	9.46623552	4.33176268	-1.7089844	-2.6855469	2.746582	-0.79194339	10.620653960000002	-0.22849121400000003	-1.4038086	-0.30517578	3.8452148	1549637860.073
-10.345508180000001	-1.620971646	-2.27653804	0.48828125	0.12207031	-0.61035156	11.184106920000001	-6.8511476600000005	-0.6902587860000001	0.36621094	1.159668	-11.59668	8.347705072	-0.994116214	1.606616214	-0.4272461	0.061035156	7.080078	-9.144433606	-1.6460937500000001	4.5901612400000005	0.24414062	-0.30517578	-0.061035156	1.1316894568000002	9.697119110000001	4.87128894	-1.7089844	-1.7700195	2.4414062	-0.9307128600000001	11.082422120000002	0.153125	-0.79345703	-0.4272461	2.4414062	1549637860.113
-9.667211960000001	-1.227392572	-1.915258786	-1.0986328	-1.2817383	-0.30517578	11.184106920000001	-6.8511476600000005	-0.6902587860000001	0.36621094	1.159668	-11.59668	7.574902160000001	-2.2215087860000002	1.6030273560000001	0	0.12207031	5.79834	-8.53073732	-1.489379892	4.042260880000001	-0.36621094	0.24414062	-0.18310547	1.156811502	9.8083741	5.099780252	-1.4648438	-1.6479492	2.319336	0.01315917932	9.46743161	0.2536132788	1.159668	1.5869141	1.3427734	1549637860.153
-8.892016574000001	-0.8230468750000001	-0.648388678	-0.61035156	0.24414062	-0.061035156	11.66621106	-5.829516574	-0.7129882787999999	-0.12207031	1.0986328	-11.474609	7.375122300000001	-3.2455322480000004	1.9571288940000002	0.9765625	-0.30517578	5.065918	-8.170654254	-1.1053711060000002	3.8652099640000004	-0.36621094	0.24414062	-0.18310547	1.240551718	8.72692842	5.03278804	-1.3427734	-1.4648438	2.1972656	-0.6041259784	9.01403804	0.79194339	2.1972656	3.3569336	0.18310547	1549637860.193
-8.884838760000001	-0.73332518	-1.03957518	-0.8544922	0.9765625	0	10.619458360000001	-3.88674321	-0.7213623200000001	0.061035156	2.6245117	-11.657715	7.567724640000001	-3.714477536	1.975073282	1.3427734	1.159668	4.8828125	-8.009155252000001	-1.1735596040000003	3.3783202880000003	-0.24414062	0.7324219	0	1.542016574	8.09768071	4.872485324	-1.8920898	-1.3427734	2.1972656	-0.811083966	8.69582518	1.6544677520000002	2.1972656	3.3569336	0.18310547	1549637860.233
-9.680371106	-1.4953613220000002	-1.7250488220000002	-0.91552734	0.48828125	-0.061035156	9.572705072	-2.3626709260000003	0.08493652160000001	0.061035156	3.2348633	-10.986328	7.000683606000001	-4.2875000000000005	2.365063498	1.5258789	1.5869141	4.5166016	-8.134765380000001	-1.4630615020000002	3.7467773560000004	-0.4272461	-0.4272461	-0.12207031	1.930810504	7.9026857	5.111743210000001	-1.6479492	-0.9765625	2.0751953	0.9677978240000001	8.957812500000001	2.1329834260000005	1.5258789	-0.7324219	-1.7089844	1549637860.273
-9.56672374	-2.08513179	-1.5109130400000002	-0.79345703	-0.061035156	0.12207031	7.995996106000001	-0.8529540740000001	0.5227783246000001	-0.36621094	3.2958984	-9.70459	6.572412140000001	-5.085424820000001	3.00986322	2.2583008	1.2207031	3.8452148	-8.34172374	-1.2489257200000001	3.91066893	-0.4272461	-0.4272461	-0.12207031	2.286108426	7.8608152	5.307934800000001	-1.0986328	-0.8544922	1.953125	1.4463134979999999	9.234155252	2.04326178	1.5258789	-1.7700195	-1.2817383	1549637860.313
-9.789233426000001	-1.732226538	-1.4463134979999999	0.79345703	1.7089844	0.5493164	6.43483876	0.49526367800000004	1.0993896760000001	-0.24414062	2.2583008	-8.361816	6.470727340000001	-5.47661142	3.4441162140000006	2.0141602	2.0141602	3.2958984	-8.813061600000001	-0.573022464	4.560253894000001	-0.48828125	-0.61035156	-0.12207031	2.78496106	7.912255890000001	5.315112320000001	-0.9765625	-0.6713867	2.0141602	1.9128662140000001	10.26416034	0.643603534	1.4648438	-1.8310547	-0.91552734	1549637860.353
-10.291674819999999	-1.2441405760000002	-3.0086670320000004	0.12207031	0.6713867	-0.061035156	4.970581070000001	1.9583251800000003	1.756152356	-0.7324219	2.319336	-6.8969727	6.224292032	-5.775683606	3.694140576	1.7089844	2.5634766	2.9296875	-8.78076178	-0.192602536	5.0662844400000004	0.061035156	-0.12207031	-0.061035156	3.2957762600000002	8.1838134	5.4275634	-0.8544922	-0.4272461	1.6479492	2.4153076080000004	10.67329074	1.4451172120000002	1.0986328	-0.30517578	-1.6479492	1549637860.393
-9.31191394	-1.39008786	-2.8232422120000003	-0.79345703	-0.5493164	-0.36621094	3.447705072	3.4225829680000004	1.494165036	-1.159668	1.6479492	-5.1879883	5.5543701080000005	-6.40253894	3.640307608	1.8920898	1.159668	2.8076172	-8.540307608	-0.4713378894	4.787548920000001	0.061035156	-0.12207031	-0.061035156	3.4692382200000003	8.24960962	5.310326980000001	-0.9765625	-0.61035156	1.4038086	2.0468505400000003	9.69472644	0.7692138580000001	1.6479492	0.4272461	-1.2817383	1549637860.433
-8.462548920000001	-1.488183606	-1.8004150360000002	0.12207031	0.36621094	-0.061035156	3.0158447480000006	4.62604982	1.987036142	-1.4648438	1.2817383	-3.7231445	5.383300720000001	-6.9958985600000005	4.01713858	2.1362305	1.0986328	2.4414062	-8.42785643	-0.6208740020000001	4.43464357	0.12207031	0	-0.36621094	4.036279254000001	8.049829074	5.28640126	-1.0986328	-0.48828125	0.9765625	2.1700683900000004	9.16835962	0.18422851440000002	1.8310547	-0.5493164	-0.79345703	1549637860.473
-9.377710160000001	-1.2333740020000001	-2.95961911	0.36621094	0.8544922	-0.12207031	2.7323242800000003	5.4646485600000005	2.64738768	-1.5258789	0.8544922	-3.112793	4.608105432	-7.13586412	4.301855432000001	2.319336	1.5869141	2.1972656	-8.646777160000001	-0.6005371106	4.604516574	-0.48828125	0.18310547	-0.30517578	4.28391124	7.622753894000001	5.284009080000001	-1.4038086	-0.12207031	0.9765625	2.186816394	9.9710688	0.553881839	0.91552734	-0.30517578	-0.6713867	1549637860.513
-9.451879892000001	-1.0371826080000002	-3.523071286	-0.061035156	-0.30517578	-0.12207031	2.5217773560000003	6.263769568	3.131884784	-1.159668	0.7324219	-2.1362305	4.04584964	-7.35478534	4.582983426	2.2583008	1.5258789	1.6479492	-8.42905252	-0.47253417540000003	4.55307608	-0.48828125	0.18310547	-0.30517578	4.6427978240000005	7.717260880000001	5.232568390000001	-1.4648438	0.18310547	0.8544922	2.081542932	9.486572480000001	-0.135180661	0.9765625	0	-0.5493164	1549637860.553
-8.8728759	-0.7680175720000001	-3.3173096040000005	0.18310547	1.5258789	-0.18310547	2.381811502	7.027001800000001	3.6546630400000004	-0.4272461	1.2207031	-1.5869141	3.5589599640000005	-7.39904802	4.549487320000001	2.1362305	0.91552734	1.3427734	-8.467334260000001	-0.3026611322	4.683471646	-0.4272461	0.24414062	-0.4272461	4.653564496	7.638305710000001	5.2229982	-1.3427734	0.24414062	0.91552734	2.222705072	9.60620108	-0.6280517572	0.9765625	0	-0.5493164	1549637860.593
-9.351391574	-0.80988768	-4.669116214000001	0.18310547	1.0375977	-0.48828125	2.381811502	7.027001800000001	3.6546630400000004	-0.4272461	1.2207031	-1.5869141	3.773095746	-7.206445288	4.544702176	2.0751953	0.9765625	0.9765625	-8.425463760000001	0.07536621106000001	4.897607428000001	-0.61035156	0.5493164	-0.061035156	4.854541034	7.226782248	4.98852536	-1.3427734	0.4272461	0.79345703	1.945166034	9.936376800000001	-0.7967285340000001	0.5493164	1.0986328	-0.18310547	1549637860.633
-9.709082068	-0.9331054712000001	-4.95024411	-0.12207031	-1.5869141	-0.24414062	2.3303711060000003	7.93378894	3.895117212	-0.5493164	0.30517578	-1.2817383	3.8556396760000005	-6.847558606000001	4.8150634000000005	1.953125	2.380371	0.7324219	-8.461352340000001	0.668725589	4.943066394000001	-0.61035156	0.5493164	-0.061035156	4.757641574	6.8989991	4.822241214000001	-1.4038086	0.5493164	0.61035156	2.142553714	9.95910692	-0.7129882787999999	0.12207031	0.24414062	0.12207031	1549637860.672
-9.433935700000001	-0.5359375000000001	-3.7252441100000007	0.5493164	-0.61035156	0.30517578	1.605419928	8.18022464	4.2109375	-0.061035156	-0.6713867	-1.159668	3.4166014400000004	-5.935986420000001	5.949145468	0.79345703	2.5024414	0.6713867	-7.994799820000001	0.8182617212000002	4.978955072	-0.30517578	0.36621094	0	4.403540036	6.74946286	4.657153354	-1.0375977	0.18310547	0.48828125	2.222705072	10.05361322	-0.994116214	0.12207031	0.24414062	0.12207031	1549637860.713
-8.935082968000001	-0.1495361322	-3.6845702880000006	0.5493164	0.8544922	0.30517578	1.7884521760000003	7.9134519800000005	5.234961060000001	0.18310547	-1.8310547	-0.8544922	2.798120108	-5.6967282400000006	6.463549820000001	-0.061035156	1.4648438	0.61035156	-7.455273560000001	0.846972644	4.181030252	0.48828125	-0.18310547	-0.061035156	3.9788574280000004	6.64060054	4.67390126	-0.24414062	-0.4272461	0.36621094	2.32319339	9.789233426000001	-1.1328857428	-0.12207031	-0.8544922	0.061035156	1549637860.752
-9.247314300000001	-0.48330077880000005	-4.11882338	0.48828125	-0.24414062	0.24414062	1.812377896	8.21013179	4.88205571	-0.18310547	-0.061035156	-0.6713867	2.5947509	-5.865405252	5.941967752000001	-0.061035156	-0.061035156	0.30517578	-8.13356929	0.7285400360000001	4.639208966000001	0.48828125	-0.18310547	-0.061035156	3.927417032	6.531738220000001	4.93947734	-0.30517578	-0.7324219	0.61035156	2.593554712	9.553564300000001	-1.2094482428000002	-0.24414062	-0.48828125	0.061035156	1549637860.792
-9.485375900000001	-0.439038089	-3.593652356	0.48828125	-0.61035156	0.36621094	1.832714856	8.607299820000001	4.251611420000001	-0.8544922	-0.61035156	-0.79345703	2.2609863220000004	-5.848657248	4.15471196	0.061035156	-1.4038086	-0.24414062	-8.51159694	0.12202148560000001	5.0698732	0.7324219	-0.7324219	-0.061035156	4.483691394	6.808081070000001	5.220605432000001	-0.12207031	-0.79345703	0	2.51459964	9.67438948	-0.9486572480000001	-0.24414062	-0.48828125	0.061035156	1549637860.832
-9.024804712	-0.40554199280000003	-3.387890576	0.12207031	0.48828125	0.12207031	1.96669928	8.3201902	4.748071286	-0.5493164	-0.24414062	-0.91552734	3.14504393	-5.44790036	5.93120108	-1.2817383	0.48828125	-0.91552734	-8.407519568	-0.05861816394	4.885644568	0.9765625	0.36621094	-0.24414062	4.577001996	6.510205072	5.109350539999999	0.30517578	-0.24414062	-0.91552734	1.9128662140000001	9.69113768	-0.925927716	-0.5493164	-0.5493164	0.12207031	1549637860.872
-9.267651260000001	-1.2309814300000002	-3.7001221040000005	0.36621094	0.36621094	-0.061035156	2.245434604	8.333349640000002	5.4490969400000004	-0.36621094	-0.061035156	-0.8544922	2.436840854	-6.71835962	7.32368161	-1.2817383	-0.61035156	-0.91552734	-8.484082068000001	-0.20576172120000003	4.870092752000001	0.91552734	-0.30517578	-0.36621094	4.750463760000001	6.657348740000001	5.3139157400000006	0.30517578	-0.91552734	-0.6713867	2.0336913940000003	9.70310054	-0.898413089	-0.61035156	-0.48828125	0.12207031	1549637860.912
-9.683960160000002	-1.7872558900000002	-3.4393310700000006	1.2207031	-0.9765625	0.30517578	2.331567392	8.96140126	5.301952880000001	-0.7324219	-0.30517578	-0.91552734	3.658251996	-8.36325679	7.0604982000000005	-0.61035156	-0.24414062	-0.91552734	-8.364452880000002	-0.16628417539999998	4.720556610000001	0.8544922	0.18310547	-0.18310547	5.6405027	6.97077626	5.841479532	-0.5493164	-1.159668	-0.24414062	1.5432128600000001	9.93039586	-0.5203857428	-0.8544922	-0.36621094	0.36621094	1549637860.952
-9.372924820000001	-1.0192382788	-3.0206298920000005	1.4038086	-0.061035156	0.48828125	2.13178714	9.32866214	5.5543701080000005	-1.159668	0.4272461	-0.91552734	4.28391124	-8.519970746	6.823632788	-0.061035156	1.159668	-0.7324219	-8.38239766	0.07895508180000001	4.801904254000001	0.79345703	0.061035156	-0.12207031	5.7613278800000005	7.16098642	6.06040036	-1.0986328	-0.4272461	0.061035156	1.5599609620000003	9.9949955	-0.3672607428	-0.91552734	-1.0375977	0.24414062	1549637860.992
-9.331054712	-0.45339357	-3.0182373200000003	1.4648438	0.30517578	0.24414062	1.8410888580000002	9.29277356	6.20036592	-0.9765625	0.061035156	-1.0986328	4.213330072000001	-7.905077880000001	7.36794429	-0.6713867	1.5869141	-0.48828125	-8.38239766	0.07895508180000001	4.801904254000001	0.9765625	0.18310547	-0.30517578	5.29836412	7.1370607	5.900097840000001	-1.5258789	-0.6713867	0.36621094	2.42368161	9.644482428000002	0.05502929712000001	-0.7324219	-1.159668	0.4272461	1549637861.032
-9.67438948	-0.73332518	-3.4823974640000004	1.159668	-0.36621094	0	2.109057608	9.518872300000002	5.56274411	-1.0375977	-0.36621094	-1.5258789	4.15231929	-7.40024411	7.267456070000001	-0.7324219	1.159668	-0.30517578	-8.285498200000001	0.10527343750000001	4.633227536	1.2207031	0.18310547	-0.36621094	5.132080072	6.770996106	5.81276857	-1.4648438	-0.9765625	0.48828125	2.56723642	9.839477340000002	0.0825439496	-0.7324219	-1.159668	0.4272461	1549637861.072
-9.610986420000001	-1.459472644	-3.0182373200000003	1.0375977	-0.91552734	0	1.8817626800000002	9.19348143	4.9311032400000006	-0.79345703	-0.61035156	-1.8920898	3.38908696	-7.046142572	6.761425720000001	-1.159668	1.0986328	-0.30517578	-8.364452880000002	-0.050244139400000006	4.777978534	1.2817383	-0.12207031	-0.48828125	5.13088408	6.52336412	5.898901260000001	-1.7089844	-1.0986328	0.48828125	2.749072284	9.72224092	0.2763427716	-0.61035156	-0.91552734	0.48828125	1549637861.112
-9.222192392	-1.7406005400000002	-2.204760782	1.7700195	-0.48828125	0.12207031	1.393676718	8.755639480000001	4.9765625	-1.159668	-0.61035156	-1.953125	2.726342752	-6.956420926000001	6.6489746400000005	-0.9765625	0.9765625	-0.6713867	-8.4135009	-0.14235839660000002	4.685864120000001	1.4648438	0.24414062	-0.6713867	5.459863220000001	6.202759080000001	6.02451178	-1.7700195	-0.91552734	0.36621094	3.0086670320000004	9.72224092	1.138867212	-1.5258789	0.061035156	1.3427734	1549637861.152
-9.274829074000001	-1.27763678	-1.9415771760000002	2.319336	-0.79345703	0.30517578	0.879272464	8.548681610000001	4.62604982	-1.5869141	-1.2207031	-1.5869141	2.3399413940000002	-6.86191394	6.268554712	-0.9765625	1.2207031	-1.159668	-8.33933107	-0.48569336060000007	4.649975540000001	1.5869141	0.30517578	-0.79345703	5.505322480000001	5.83669429	6.24702176	-1.7700195	-0.8544922	0.24414062	2.094702176	9.76770018	1.1472412140000001	-1.953125	-0.61035156	1.5258789	1549637861.192
-9.81914038	-0.649584964	-1.6783935700000001	1.8920898	-0.48828125	0.30517578	0.849365216	8.57978534	4.62006839	-1.7089844	-1.2207031	-1.4648438	2.5134033540000003	-6.616674820000001	6.02929712	-0.91552734	1.3427734	-1.3427734	-8.523559800000001	-1.0180419928000002	4.5889648560000005	1.7089844	0.48828125	-0.7324219	5.622558606	5.2229982	6.415698380000001	-2.0141602	-0.8544922	0.18310547	1.4630615020000002	9.69113768	1.175952176	-1.8920898	-1.7089844	1.2207031	1549637861.232
-10.390966460000001	-0.324194339	-2.0935058900000003	1.7089844	-0.61035156	0.061035156	1.33984375	8.62285144	4.579394568	-1.7700195	-1.2817383	-1.3427734	2.769409146	-6.108251800000001	6.275732428000001	-1.0986328	1.2817383	-1.3427734	-8.4733152	-1.1735596040000003	4.870092752000001	1.5258789	0.061035156	-0.7324219	5.579492212	4.8808594240000005	6.63461911	-1.8920898	-0.48828125	-0.24414062	1.546801718	10.152904860000001	1.561157248	-2.0141602	-1.4648438	0.61035156	1549637861.272
-10.071558	-0.193798822	-1.685571286	1.5258789	-0.8544922	0.18310547	1.6616454680000001	8.839379892	5.126098740000001	-1.8310547	-0.7324219	-1.2207031	3.18332518	-5.72185054	6.40493161	-1.2817383	1.4038086	-1.4038086	-8.150317392	-1.1125488220000002	4.571020468	1.4648438	0.7324219	-0.6713867	5.243335160000001	4.614086960000001	6.68486322	-1.2817383	-0.6713867	-0.6713867	1.717871106	9.90766574	1.2716552520000002	-1.8920898	-1.5258789	0.061035156	1549637861.312
-9.66481929	-0.095703125	-1.44870607	1.4038086	-0.30517578	0.12207031	1.3230957460000001	8.881250000000001	5.770898560000001	-2.2583008	-1.7089844	-0.9765625	3.1139403960000003	-5.51130342	6.059204074	-1.7089844	1.4038086	-1.4038086	-8.150317392	-1.1125488220000002	4.571020468	1.2817383	-0.061035156	-0.61035156	4.9370851600000005	4.5435058900000005	6.652563400000001	-1.159668	-1.2207031	-0.8544922	1.44870607	9.65883786	1.79323732	-2.380371	-2.0751953	-0.79345703	1549637861.352
-9.52963858	-0.3541015576	-1.238159146	1.0375977	-0.48828125	0.061035156	1.3171142180000002	8.829809800000001	5.6548584260000005	-2.746582	-1.159668	-0.5493164	3.5517822480000003	-5.63452176	5.531640380000001	-1.6479492	1.5258789	-1.4038086	-8.06657698	-0.9977050720000001	4.6798827880000005	1.3427734	-0.36621094	-0.4272461	5.00886232	4.440625000000001	6.46713858	-1.2207031	-1.8310547	-1.2207031	1.47263179	9.31191394	2.044457968	-2.5024414	-3.0517578	-1.4648438	1549637861.392
-9.322680710000002	-0.765625	-1.0862304712000002	1.0986328	-0.12207031	0	1.143652356	8.47810054	5.813964660000001	-3.3569336	-1.6479492	-0.4272461	3.430957068	-5.8737792540000004	5.3198976600000005	-1.6479492	1.6479492	-1.4648438	-8.20534694	-0.8421875000000001	4.8916259	1.2817383	-0.61035156	-0.36621094	5.13447284	4.349707068	6.343920926000001	-1.159668	-1.8920898	-1.5869141	1.332666034	9.444701980000001	1.947558606	-2.380371	-3.2348633	-2.0751953	1549637861.432
-9.266455072	-1.2656738220000001	-0.9295165740000001	1.2207031	0.12207031	0	1.2692626800000002	7.7902346200000006	6.123803420000001	-3.6621094	-1.4038086	-0.4272461	3.3735351440000003	-6.300854532000001	5.28161592	-1.8920898	2.0751953	-1.4648438	-8.20534694	-0.8421875000000001	4.8916259	1.4648438	-0.4272461	-0.30517578	5.401245108	4.427465854	6.33435054	-0.9765625	-2.0751953	-1.953125	0.891235324	9.57150908	1.906884784	-2.1972656	-3.0517578	-2.380371	1549637861.472
-9.234155252	-1.5300537140000001	-0.9127685700000001	1.6479492	0.5493164	-0.061035156	0.6400146760000001	7.493554712000001	5.768505890000001	-3.6621094	-2.1972656	-0.24414062	3.3783202880000003	-6.7889402	5.042358426000001	-2.0141602	1.8920898	-1.3427734	-8.234057608	-0.5778076080000001	4.850952176000001	1.5869141	-0.36621094	-0.30517578	5.5974366	4.55307608	6.388183606	-0.91552734	-2.1362305	-2.0141602	1.2321777160000003	9.796411240000001	2.0576172120000003	-2.0751953	-3.1738281	-2.6245117	1549637861.512
-9.171948380000002	-1.733422824	-1.0862304712000002	1.953125	0.61035156	-0.061035156	1.0192382788	6.90617662	5.468237320000001	-3.1738281	-2.1972656	-0.24414062	2.674902356	-6.950439300000001	5.086621106	-2.1972656	1.2207031	-1.5869141	-8.25319838	-0.45698242800000005	4.896411240000001	1.8310547	-0.36621094	-0.30517578	5.60461412	4.9442626800000005	6.377417032	-0.6713867	-2.2583008	-2.1362305	1.7597412140000002	9.770092752000002	2.2430420320000004	-2.0751953	-3.1738281	-2.6245117	1549637861.552
-9.081030252000001	-1.9918212860000002	-0.9211425720000002	2.380371	0.79345703	0.18310547	1.453491214	6.94326178	5.51130342	-2.6245117	-2.1972656	-0.30517578	2.6605469240000006	-7.17773462	4.649975540000001	-1.8920898	0.24414062	-1.953125	-8.25319838	-0.45698242800000005	4.896411240000001	2.0141602	-0.12207031	-0.48828125	5.506518570000001	5.208642572	6.44919429	-0.7324219	-2.0751953	-2.1972656	1.679589856	9.3573732	2.6964355040000005	-1.8920898	-4.9438477	-2.2583008	1549637861.592
-9.3155027	-2.186816394	-0.7895507788	2.746582	1.2207031	0.48828125	1.50493161	6.828417932000001	5.956323380000001	-2.1972656	-3.7841797	-0.12207031	3.3555908540000003	-7.311718750000001	4.859326080000001	-1.4648438	0.9765625	-2.2583008	-8.445800720000001	-0.011962890380000002	4.757641574	2.4414062	-0.061035156	-0.6713867	5.534033246000001	5.389282248	6.456372300000001	-1.0986328	-1.8920898	-2.2583008	2.122216754	9.242529254	2.2071533540000003	-1.953125	-4.8828125	-1.5869141	1549637861.632
-9.5703125	-1.930810504	-0.9115722840000001	3.2958984	1.4038086	0.61035156	1.924829074	6.54728984	5.70629892	-2.2583008	-3.112793	0.30517578	3.5517822480000003	-7.182519568	4.65834964	-1.3427734	0.30517578	-2.380371	-8.31660144	0.06340332068	4.758837860000001	2.746582	0.061035156	-0.7324219	5.196679712	5.711084260000001	6.409716754	-1.2817383	-1.7700195	-2.1972656	2.56245108	8.72333966	2.6174804320000002	-1.3427734	-5.79834	-0.9765625	1549637861.672
-9.95432158	-1.6999267180000002	-1.1424560700000002	3.2958984	1.4648438	0.61035156	1.6329346040000001	6.215917932000001	4.8988037140000005	-2.1362305	-3.112793	0.30517578	4.438232428	-7.193286240000001	4.273144568	-1.6479492	-0.4272461	-2.5634766	-8.31660144	0.06340332068	4.758837860000001	3.1738281	0	-0.9765625	5.150024460000001	6.036474640000001	6.458764480000001	-1.2207031	-1.8920898	-2.319336	3.1139403960000003	8.4900634	2.906982428	-1.159668	-5.3100586	-0.24414062	1549637861.712
-10.654150360000001	-1.899707068	-1.262084964	3.7841797	1.2207031	0.79345703	2.4404297120000003	5.687158246000001	5.139257788	-2.2583008	-3.540039	0.30517578	5.731420926	-7.266259980000001	4.9442626800000005	-1.8920898	1.4648438	-2.6245117	-8.292675720000002	0.1040771466	4.8988037140000005	3.540039	-0.24414062	-1.159668	5.1440429320000005	6.275732428000001	6.33435054	-1.4038086	-1.7089844	-2.319336	3.1139403960000003	8.4900634	2.906982428	-1.159668	-5.3100586	-0.24414062	1549637861.752
-10.5153804	-1.3422363220000002	-1.524072284	4.333496	0.9765625	0.9765625	3.025415036	5.2229982	5.392871106	-3.2348633	-3.9672852	0.4272461	5.800805710000001	-7.4947509000000005	4.4705322480000005	-1.8920898	1.7089844	-2.746582	-8.20534694	0.5359375000000001	5.39047824	3.6621094	-0.18310547	-1.5258789	5.140454074	6.642993210000001	6.168066394	-1.5258789	-1.953125	-2.5024414	5.099780252	8.34650908	2.9620117800000005	-0.24414062	-5.065918	0.48828125	1549637861.792
-10.224683	-0.8876464660000001	-1.2884033540000002	3.479004	0.4272461	0.79345703	3.243139676	4.34372554	4.78515625	-3.1738281	-4.1503906	0.061035156	5.996997300000001	-7.655053420000001	4.164282248	-1.7089844	2.2583008	-2.8686523	-8.20534694	0.5359375000000001	5.39047824	4.0283203	0.36621094	-1.7089844	5.24692392	6.888232428000001	5.73740216	-1.7089844	-1.953125	-2.5634766	2.158105432	8.955419928000001	2.680883786	1.0986328	-2.1362305	-0.36621094	1549637861.832
-9.73540036	-2.604321286	-2.299267572	3.9672852	1.8310547	0.9765625	3.800610324	3.1354737400000006	4.300659146	-2.9296875	-3.8452148	-0.36621094	5.71347644	-7.481591754	2.8627197480000004	-1.5869141	2.5024414	-2.8686523	-8.682665740000001	0.7488769568000001	5.461059800000001	4.333496	-0.4272461	-2.0751953	5.361767572	7.05690944	5.231372300000001	-1.8310547	-2.0751953	-2.5024414	0.36845702880000003	9.9961911	1.752563498	1.0986328	-2.1362305	-0.36621094	1549637861.872
-9.553564300000001	-2.32917482	-4.2061523560000005	5.493164	0.9765625	1.2207031	4.2791259	2.1138427520000005	4.340136780000001	-3.2958984	-4.3945312	-0.8544922	5.578295926000001	-7.265063400000001	1.8578369600000002	-1.7089844	1.8310547	-3.479004	-8.77238768	1.181933606	5.65844748	3.7231445	-1.159668	-2.6855469	5.591455072	7.78305661	4.55786142	-1.4038086	-1.8920898	-2.9296875	3.3567871400000002	9.43632788	0.7799804712000001	2.380371	-2.2583008	-0.6713867	1549637861.912
-7.85363768	-1.6544677520000002	-4.870092752000001	4.5776367	1.8920898	1.3427734	5.157201980000001	1.561157248	4.866503894	-3.1738281	-3.7841797	-0.8544922	6.21950679	-7.193286240000001	1.13647464	-1.7700195	2.6855469	-4.333496	-8.77238768	1.181933606	5.65844748	3.8452148	0.48828125	-2.6855469	5.848657248	8.27353534	4.1786376800000005	-0.8544922	-1.6479492	-3.6010742	1.516894568	10.034472840000001	-0.4713378894	2.1972656	-2.746582	-0.7324219	1549637861.952
-9.1193116	-1.723852536	-6.32717302	5.065918	1.6479492	1.2207031	5.389282248	1.222607428	4.301855432000001	-2.9907227	-4.8828125	-1.0375977	6.154907248	-7.3416259	-0.01076660144	-1.953125	3.112793	-4.638672	-9.22578125	1.7214599640000001	5.5005371400000005	3.2348633	-1.3427734	-2.746582	5.91086412	8.3620607	4.1260009	-0.7324219	-1.7089844	-4.272461	1.349414038	10.615869600000002	-1.4199951080000002	2.1972656	-2.746582	-0.7324219	1549637861.992
-10.072753600000002	-0.80988768	-7.7076902	3.112793	-0.61035156	0.91552734	5.3821045320000005	0.860131839	4.586572284	-3.0517578	-5.3710938	-0.36621094	6.223095746000001	-7.181323380000001	1.268066394	-1.159668	3.7231445	-4.699707	-8.864501800000001	1.9690917540000001	5.306738220000001	3.2348633	0	-2.5024414	5.8271241	7.786645468000001	3.676196286	-0.4272461	-1.0375977	-4.5166016	1.783667032	10.80727536	-2.004980432	2.1972656	-2.6245117	-1.0375977	1549637862.032
-8.430249100000001	-1.1340820288	-5.150024460000001	3.0517578	-0.5493164	0.5493164	5.541211060000001	0.15073241820000002	4.4980469240000005	-3.112793	-6.4697266	0.6713867	6.17404802	-6.500634980000001	0.8924316100000002	-1.8310547	1.2207031	-4.699707	-8.864501800000001	1.9690917540000001	5.306738220000001	3.3569336	0.9765625	-2.380371	4.838989120000001	7.3212889400000005	3.3771241	0.61035156	-1.5258789	-4.5166016	1.963110324	10.077538940000002	-1.859033246	2.319336	-2.2583008	-1.2817383	1549637862.072
-7.376318390000001	-1.8841552520000002	-3.31252446	5.126953	1.0986328	0.9765625	6.70998552	0.16628417539999998	3.1306884000000004	-3.2958984	-6.8359375	1.159668	7.36794429	-5.72304712	0.17944336060000002	-1.8920898	0.61035156	-4.8217773	-7.66342752	1.9427734620000003	4.483691394	3.6621094	1.159668	-1.8920898	3.6869628600000004	8.170654254	2.698828076	1.5869141	-1.7089844	-4.3945312	1.963110324	10.077538940000002	-1.859033246	2.319336	-2.2583008	-1.2817383	1549637862.111
-8.34172374	-1.4451172120000002	-3.8281250000000004	6.652832	0.7324219	1.2817383	8.808276260000001	0.22968750000000002	2.177246106	-3.2348633	-4.5166016	1.8920898	7.972070288000001	-4.965795926	0.1040771466	-1.6479492	1.7700195	-4.8217773	-6.792529254000001	2.162890576	4.28391124	3.9672852	0.36621094	-1.953125	2.69523912	8.151513580000001	2.460766574	0.6713867	-2.319336	-4.0283203	1.88774411	9.418384080000001	-0.52995607	1.0375977	-3.8452148	-0.61035156	1549637862.152
-8.9745607	0.287109375	-4.818652356	6.164551	0.5493164	0.91552734	10.455566100000002	0.5993408246	3.494360324	-4.3945312	-2.8686523	4.1503906	8.436230432	-4.489672824	1.9176513580000003	-1.8920898	1.5258789	-5.3100586	-6.792529254000001	2.162890576	4.28391124	3.2348633	1.6479492	-1.8920898	2.652172824	9.30952176	2.64379892	0	-2.0751953	-4.4555664	2.9775634	9.39086911	-0.27993163940000004	0.061035156	-5.126953	-0.18310547	1549637862.191
-9.600219748	0.553881839	-4.9370851600000005	4.3945312	-0.48828125	1.0375977	13.228564300000002	-0.34453125	3.4907714660000004	-3.7841797	-1.6479492	3.479004	9.27124002	-4.383203076	3.0565185700000006	-2.5634766	2.1972656	-5.3710938	-7.498339660000001	1.9128662140000001	4.46455072	4.5776367	0.36621094	-2.6245117	2.136572284	9.103759980000001	2.682080072	0.18310547	-2.746582	-4.333496	4.289892572	9.08222644	-1.0946044928	0.061035156	-5.126953	-0.18310547	1549637862.232
-9.505712860000001	-0.00837402356	-4.423876996	4.4555664	-0.48828125	1.0375977	13.992992720000002	-1.388891574	2.6880616	-4.211426	-0.36621094	2.1972656	9.343017572	-4.371240216	2.9213378600000004	-2.746582	-0.30517578	-6.1035156	-7.51508786	1.1484375	4.510009784	4.8217773	0.61035156	-2.0751953	1.6245605040000002	9.322680710000002	2.5791992800000005	0.18310547	-3.2348633	-3.2958984	2.87707518	9.527246106	-1.524072284	-0.12207031	-3.90625	-0.061035156	1549637862.271
-8.601318390000001	-0.31223143000000003	-4.024316394	4.211426	0.24414062	0.8544922	13.667602340000002	-2.256201178	1.314721646	-4.3945312	-0.5493164	0.36621094	11.96647914	-4.041064496	3.22160643	-2.9907227	0.36621094	-4.8828125	-7.51508786	1.1484375	4.510009784	4.638672	-1.0986328	-1.8310547	2.222705072	9.6385009	2.91535643	-0.24414062	-4.272461	-3.1738281	2.422485324	9.632519568000001	-2.1760498200000002	-0.4272461	-4.3945312	-0.36621094	1549637862.311
-8.25319838	-0.8948242212000002	-3.7384033540000003	5.1879883	1.2207031	1.4648438	11.397046220000002	-2.8447753600000003	0.10886230040000001	-4.8217773	-0.6713867	-0.9765625	12.385181200000002	-3.62236322	3.2718505400000004	-4.5776367	0.6713867	-3.9672852	-8.315405252000001	0.8062988220000001	4.64638678	4.760742	-0.24414062	-1.953125	2.5421141200000004	9.53442392	2.7634277160000003	-0.4272461	-3.9672852	-3.3569336	3.974072284	9.02839357	-1.57551268	-0.4272461	-4.3945312	-0.36621094	1549637862.351
-8.24482428	-0.6364257788	-4.419091754000001	5.1879883	0.8544922	2.0141602	9.28200679	-2.6114991	0.3373535144	-5.3710938	-0.36621094	-1.6479492	11.452075180000001	-2.9093750000000003	1.9966064300000002	-6.286621	-3.90625	-4.0893555	-7.226782248	1.7130859620000003	3.411816394	4.760742	0.5493164	-1.8310547	1.7106933900000003	9.942358720000001	2.3172119600000003	0.36621094	-5.065918	-3.7841797	5.53642572	8.793920926	-0.48569336060000007	-3.112793	-4.211426	1.6479492	1549637862.391
-9.614575180000001	-2.296875	-2.85314946	3.6010742	-1.2817383	1.7089844	7.705298020000001	-2.292089856	0.22968750000000002	-4.638672	-1.2207031	-2.0751953	12.074145860000002	-2.2239013580000004	2.235864218	-5.126953	-1.7700195	-3.2348633	-7.226782248	1.7130859620000003	3.411816394	4.9438477	-0.6713867	-1.8310547	0.2033691394	9.232959260000001	1.8063964660000003	-0.61035156	-4.760742	-3.2348633	5.482592752	9.024804712	1.0886230432000001	-3.112793	-4.211426	1.6479492	1549637862.431
-11.081225540000002	-2.1066650360000003	-2.600732428	3.90625	0	0.9765625	8.03786592	-2.0468505400000003	-0.540722644	-5.004883	0.4272461	-3.0517578	10.920923020000002	-1.28122554	1.0670898560000002	-5.6152344	0.61035156	-2.746582	-11.73439946	-0.02153320288	6.64179712	5.432129	-2.9296875	-2.1972656	-0.5550781250000001	9.39086911	2.231079074	-0.61035156	-6.591797	-2.0751953	4.85573732	11.223584260000003	3.81616214	-5.004883	-3.2348633	2.9296875	1549637862.471
-11.03576628	-1.833911142	-1.3242920320000002	6.286621	1.4038086	0.24414062	8.022314300000001	-1.5121094240000001	-1.0934082068000002	-4.4555664	0.6713867	-3.6010742	10.862304320000002	-0.324194339	-0.03349609424	-6.164551	-3.112793	-4.333496	-10.339526260000001	-2.360278354	5.14763179	5.2490234	-2.8076172	-2.9907227	1.000097644	12.060986420000003	4.6248535340000005	1.3427734	-5.6762695	-3.0517578	1.579101538	14.87346196	1.6090087860000002	-4.8828125	-4.0893555	5.432129	1549637862.511
-11.79541034	-1.650878894	-2.4846923920000004	4.8217773	-0.30517578	-0.12207031	8.64558107	-1.146044928	-1.732226538	-3.0517578	-4.0893555	-3.0517578	11.6207518	-0.5526855432	0.26796875000000003	-5.3710938	-2.746582	-3.9672852	-10.339526260000001	-2.360278354	5.14763179	4.699707	4.333496	-2.1362305	0.43664550720000006	10.63620558	4.966992212	0.7324219	-3.540039	-3.3569336	-0.9510498200000002	13.94514128	1.268066394	-4.760742	-6.225586	3.2348633	1549637862.551
-9.130077880000002	-1.5982422120000002	-1.5527832460000002	3.8452148	0.18310547	0	10.711572480000001	-0.4330566394	-1.2058593750000002	-2.2583008	-0.48828125	-3.3569336	12.27153354	-0.6830810700000001	-0.014355469240000002	-4.3945312	0.7324219	-2.8686523	-8.49484874	-0.5586669928	5.27563498	3.7231445	-4.5776367	-2.1972656	-0.01315917932	9.521264480000001	3.9597167540000004	-0.12207031	-5.92041	-2.2583008	-0.45578614200000006	10.54409146	1.701123004	-4.760742	-6.225586	3.2348633	1549637862.591
-7.527050720000001	-1.5599609620000003	-0.40075683900000003	4.8217773	1.4648438	0.18310547	9.82033696	-0.113647464	-2.318408246	-1.4038086	-4.8828125	-2.4414062	11.88513228	-0.569433606	0.6125	-4.272461	0	-2.5634766	-7.766308606000001	-1.070678714	3.7599366	4.8828125	1.7089844	-1.953125	1.032397464	9.27124002	3.6104003600000003	-0.18310547	-4.5166016	-2.319336	2.097094748	8.53671875	1.234570288	-3.3569336	-5.9814453	2.0751953	1549637862.631
-8.28908696	-1.1651855432	-0.7309326080000002	5.1879883	0.91552734	0	11.088403060000001	0.900805661	-2.7119873200000004	-2.1362305	-6.1035156	-1.159668	11.681762680000002	-0.48090820680000007	1.427172824	-5.3100586	-0.7324219	-1.5869141	-7.766308606000001	-1.070678714	3.7599366	4.0893555	-1.2817383	-2.0751953	1.0192382788	8.283105432000001	3.33645018	0.6713867	-3.9672852	-2.8076172	3.2909912140000004	7.734009080000001	1.119726538	-2.4414062	-0.061035156	1.0375977	1549637862.671
-8.901586960000001	-0.5467041034000001	-0.9055908540000002	4.211426	2.1972656	-0.061035156	11.9521241	0.8708984620000001	-2.045654254	-3.2348633	-0.24414062	-0.18310547	11.27263228	-0.576611322	1.0718750000000001	-5.554199	-1.8310547	-0.91552734	-8.266357428000001	-1.695141574	3.749169928	4.211426	1.5258789	-1.7089844	0.08015136780000001	7.760326980000001	3.47402356	1.4038086	-4.5166016	-2.2583008	2.825634784	7.05092752	1.15441893	-2.4414062	-0.061035156	1.0375977	1549637862.711
-9.45427266	-0.75366214	-1.47263179	3.3569336	3.2958984	0.24414062	9.518872300000002	0.462963858	-3.5314452880000005	-2.0751953	-4.0893555	-0.18310547	11.247509980000002	-0.613696286	0.0992919928	-4.272461	-0.9765625	-0.6713867	-8.419482428	-1.594653354	4.38200679	3.6621094	0.061035156	-1.6479492	0.3002685504	8.781957968	4.04584964	1.2817383	-4.5166016	-1.4038086	2.024121106	7.218408246000001	1.6843750000000002	-1.7089844	0.24414062	0.48828125	1549637862.751
-9.87058058	-1.128100589	-0.909179712	3.2348633	1.4648438	0.91552734	11.59802266	-0.1985839856	-3.2742432100000003	-2.319336	-0.6713867	1.4648438	12.05141574	-0.5670410144	-0.21054687500000002	-2.8076172	0.79345703	-0.8544922	-8.419482428	-1.594653354	4.38200679	3.7231445	0.79345703	-1.4648438	0.5957519568	9.55117212	4.756445288	0.91552734	-3.479004	-1.2817383	2.34711911	6.57839357	1.50732428	-1.7089844	-1.2817383	-0.79345703	1549637862.791
-9.862207460000002	-0.41870117800000006	-0.8888427520000001	2.9296875	1.159668	0.91552734	12.186596940000001	-0.909179712	-2.79213858	-3.3569336	3.2958984	1.7089844	11.30971646	-0.659155252	0.724951178	-2.746582	0.5493164	-0.8544922	-8.432641574	-1.963110324	4.256396466	3.4179688	-0.4272461	-1.4038086	0.5897705072	9.12648912	4.623657248000001	0.48828125	-3.2348633	-0.8544922	4.326977536	6.238647660000001	1.528857428	-0.4272461	-2.9296875	-1.5869141	1549637862.831
-9.77966304	-0.172265625	-0.9809570288	2.380371	1.7089844	0.61035156	10.78334964	-0.642407248	-2.337548822	-3.1738281	-0.61035156	1.2817383	11.34082068	-0.6519775360000001	1.0587158540000001	-2.1362305	0.8544922	-0.5493164	-8.432641574	-1.963110324	4.256396466	3.2348633	0.30517578	-1.0986328	0.840991214	9.07385234	4.671508786	0.18310547	-3.2348633	-0.5493164	7.62753894	7.1717527	2.2382567900000003	1.3427734	-3.90625	-1.159668	1549637862.871
-11.032177520000001	-0.308642572	-0.7428955072	2.4414062	2.4414062	0.48828125	10.90776358	-0.23566894960000004	-1.553979532	-2.5024414	-0.61035156	0.9765625	11.529834260000001	-0.723754892	0.5467041034000001	-1.3427734	1.6479492	-0.48828125	-8.557055710000002	-2.180834964	4.035082968	2.6855469	-0.30517578	-0.91552734	0.9055908540000002	9.32866214	4.929907248	0.24414062	-2.746582	-0.61035156	9.40163588	8.597729532	4.64638678	-0.18310547	-1.5258789	-0.8544922	1549637862.911
-12.70698282	-0.764428714	-1.8267334260000003	1.2817383	2.319336	0.8544922	10.314403960000002	-0.17824707460000003	-1.9798584260000003	-1.5869141	-0.24414062	0.61035156	11.20803264	-0.86850589	0.005981445288000001	-1.0375977	0.7324219	-0.61035156	-9.916039840000002	-1.924829074	4.702612320000001	2.0751953	-0.48828125	-0.6713867	0.7728027160000001	10.12180162	5.126098740000001	0.18310547	-2.5024414	-0.36621094	7.151415740000001	8.91953125	3.645092752	-0.18310547	-1.5258789	-0.8544922	1549637862.951
-13.101758180000001	-1.7094971040000002	-2.4117187500000004	1.4038086	-1.2817383	1.0375977	10.43283696	-0.5215820288	-2.682080072	-0.9765625	0.5493164	0.7324219	12.078931200000001	-0.7967285340000001	0.2895019568	-0.79345703	0.7324219	-0.7324219	-9.916039840000002	-1.924829074	4.702612320000001	1.6479492	-0.61035156	-0.79345703	0.732128894	11.18530252	5.2146241	0.36621094	-1.7700195	-0.18310547	4.57819838	9.408813400000001	3.660644568	-0.7324219	-2.5634766	-0.8544922	1549637862.991
-10.727124100000001	-2.5265625000000003	-2.8244384000000005	1.2817383	-1.7089844	0.8544922	11.03935504	-0.9331054712000001	-2.3949707460000003	-0.6713867	1.0375977	0.6713867	12.62683058	-0.3612792932	1.152026358	-0.8544922	1.0375977	-0.5493164	-10.102661240000002	-1.1209228240000002	4.09848642	1.5258789	-0.7324219	-0.79345703	0.1770507788	11.19965854	4.632031250000001	0.4272461	-1.5869141	0.12207031	3.5135009000000004	9.398047120000001	0.6352294928000001	-1.8920898	-4.211426	-1.3427734	1549637863.031
-8.553466754	-4.256396466	-3.1079589660000004	1.0986328	-1.7700195	0.91552734	10.66252446	-1.100585962	-1.8805663940000001	-0.4272461	0.12207031	0.30517578	12.33972194	0.2572021466	1.5180908540000002	-0.6713867	0.061035156	-0.5493164	-10.06079074	-0.5790038940000001	3.8448730040000005	1.4648438	-0.12207031	-0.91552734	-0.173461911	11.33723192	3.96569838	0.061035156	-1.2207031	0.61035156	2.422485324	9.419580072	0.19738769960000002	0.5493164	-4.8217773	-2.319336	1549637863.071
-6.950439300000001	-4.6978271760000005	-2.662939496	2.8076172	0.91552734	1.159668	10.03207968	-1.0563232428000002	-1.83151857	-0.36621094	-0.5493164	-0.24414062	12.27033696	0.9486572480000001	1.53125	-0.4272461	0.48828125	-0.18310547	-9.49733876	0.03349609424	2.3578857820000003	1.0986328	-0.7324219	-1.159668	-0.3026611322	10.077538940000002	3.063696286	-0.48828125	-0.61035156	0.48828125	1.8052001800000002	9.94355432	-1.0048827880000002	0.9765625	-2.746582	-2.2583008	1549637863.111
-7.55097644	-3.4034423920000005	-2.662939496	3.7841797	1.953125	1.2207031	9.286792032000001	-0.84816893	-1.859033246	-0.5493164	-0.061035156	-0.4272461	11.35876448	1.4235839660000003	0.885253894	-0.7324219	1.2207031	0.061035156	-9.94355432	0.7560547120000001	2.7526612400000006	1.0986328	-0.18310547	-1.3427734	-0.6292480432	9.65285643	2.3925780760000004	-0.7324219	-0.30517578	0.61035156	2.020532248	10.140942000000003	-1.4522949280000002	1.159668	-3.2958984	-1.8310547	1549637863.151
-8.758032248000001	-1.393676718	-4.188207968	3.2348633	3.2958984	1.0375977	9.229370108000001	-0.9426757788	-2.0121582460000003	-0.48828125	0.61035156	-0.12207031	10.490259080000001	1.83151857	0.20576172120000003	-0.79345703	0.24414062	-0.24414062	-8.81665036	0.9366943390000001	2.668920926	1.159668	0.36621094	-1.0986328	-0.8828613220000001	10.083520860000002	2.233471646	-0.7324219	-0.12207031	0.61035156	2.40573732	9.80358876	-2.0480469240000003	1.159668	-3.2958984	-1.8310547	1549637863.191
-9.076245108	-0.811083966	-5.3270751800000005	0.61035156	0.5493164	0.4272461	9.326269568	-1.003686502	-1.6903564300000002	-0.4272461	-0.18310547	0.12207031	10.272534440000001	1.967895468	0.52995607	-0.8544922	0.30517578	-0.30517578	-8.81665036	0.9366943390000001	2.668920926	1.4648438	0.24414062	-1.2207031	-0.8900390380000001	9.44350589	2.35549321	-0.5493164	0.061035156	0.24414062	2.807690396	9.22338858	-1.89013678	1.0986328	-2.9907227	-2.0751953	1549637863.231
-8.24841304	-0.9953125	-3.4800048920000006	0.9765625	-1.0375977	-0.061035156	9.21860324	-0.7428955072	-1.0742675720000001	-0.7324219	-1.4038086	0	9.68515625	1.57551268	0.63881839	-0.91552734	0.30517578	-0.24414062	-8.53671875	0.36367187500000003	3.0433594240000006	1.2207031	0.18310547	-1.0375977	-0.7560547120000001	8.46015625	2.34113768	-0.24414062	-0.24414062	-0.12207031	2.807690396	9.273632788	-1.193896466	0.9765625	-1.8920898	-2.2583008	1549637863.271
-7.78903804	-1.276440396	-2.295678714	2.0751953	1.7700195	0.30517578	9.088207968	-0.42707518000000005	-0.9606201080000001	-0.8544922	-0.79345703	0	9.28798822	1.152026358	0.69504393	-0.7324219	0.24414062	-0.24414062	-7.8548342600000005	0.18303222840000002	2.942871106	0.9765625	0.48828125	-0.9765625	-0.5060302716	8.000781250000001	2.471533246	-0.24414062	-0.6713867	-0.12207031	2.969189496	9.258081070000001	-0.8182617212000002	0.9765625	-1.8920898	-2.2583008	1549637863.311
-8.781957968	-0.7273437500000001	-3.5589599640000005	2.380371	1.0986328	0.48828125	9.072656250000001	-0.2536132788	-0.9821533540000001	-0.61035156	-0.12207031	-0.061035156	9.18271466	0.8254394568000001	0.7046142572	-0.5493164	0.48828125	-0.18310547	-7.8548342600000005	0.18303222840000002	2.942871106	0.8544922	0.18310547	-0.6713867	0.02033691394	7.93378894	2.6150878600000005	-0.12207031	-0.7324219	-0.24414062	3.0134521760000004	9.122900360000001	-0.9127685700000001	0.7324219	-2.6245117	-2.0141602	1549637863.351
-9.035571580000001	0.0	-4.062597644	1.3427734	-0.4272461	0.30517578	9.14204074	-0.07775878600000001	-1.0802490020000002	-0.5493164	0.30517578	-0.12207031	9.38967302	0.576611322	0.9343017572	-0.4272461	0.18310547	-0.12207031	-7.692138580000001	0.24045410340000004	2.9548339660000003	0.8544922	0.18310547	-0.48828125	0.288305661	8.064184800000001	2.805297824	-0.061035156	-0.4272461	-0.30517578	2.8890380400000004	9.100170926	-1.43435054	0.5493164	-2.380371	-1.8920898	1549637863.39
-9.020019568	-0.17944336060000002	-3.9956054320000005	0.91552734	0.061035156	0.36621094	9.23774411	0.35529785340000003	-1.29558107	-0.48828125	0.061035156	-0.061035156	9.94355432	0.45339357	1.28361821	-0.4272461	0.061035156	-0.24414062	-7.88234874	0.2895019568	3.33046875	0.9765625	0	-0.4272461	0.24404297120000001	8.559448380000001	2.7909423920000003	0	-0.4272461	-0.24414062	2.78017572	9.431542932000001	-1.6736084260000001	0.5493164	-2.380371	-1.8920898	1549637863.43
-9.34780252	-0.6711181610000001	-3.923828076	0.91552734	-0.91552734	0.4272461	9.76411142	0.8278320288	-1.5085204680000002	-0.6713867	-0.12207031	-0.061035156	10.47829622	0.4821044928	1.5743163940000002	-0.61035156	0.061035156	-0.18310547	-7.88234874	0.2895019568	3.33046875	0.91552734	-0.24414062	-0.30517578	0.09211425720000001	9.004467752000002	2.798120108	0	-0.91552734	-0.061035156	2.7933349640000005	9.538012680000001	-1.5180908540000002	0.4272461	-1.953125	-1.953125	1549637863.47
-9.1276857	-0.2033691394	-3.507519568	0.79345703	-0.12207031	0.8544922	10.05720198	1.03957518	-1.561157248	-0.9765625	0	-0.18310547	11.010644960000002	0.702221646	2.0193359620000004	-1.0375977	-0.24414062	-0.061035156	-8.366845746000001	0.3672607428	3.4967528960000003	0.79345703	-0.91552734	-0.24414062	0.1878173822	9.481787140000002	2.830419928	0.061035156	-1.159668	0.061035156	1.8434814300000002	9.596630890000002	-1.1711669928000001	-0.36621094	-1.5869141	-1.5869141	1549637863.51
-9.6552491	0.07536621106000001	-3.8616211060000003	1.0986328	0.48828125	1.3427734	10.163672120000001	1.09819339	-1.6353271760000003	-0.9765625	0.24414062	-0.24414062	11.41020468	0.7883544928000001	1.982250998	-1.0375977	-0.24414062	-0.061035156	-8.883642572	-0.052636719240000004	3.73122554	0.79345703	-0.7324219	-0.30517578	0.339746106	9.96389128	3.0947998200000004	0.30517578	-1.2207031	-0.12207031	1.8434814300000002	9.596630890000002	-1.1711669928000001	-1.4038086	-1.7089844	-1.2817383	1549637863.55
-10.33474092	-0.22490234620000002	-4.844970746	0.12207031	-0.12207031	1.5258789	10.456762680000002	1.0898193390000002	-2.0169433900000002	-0.9765625	0.24414062	-0.36621094	11.929394960000002	0.765625	2.076757788	-1.159668	0	0.18310547	-8.564233426000001	-0.053833007200000005	4.020727536	0.4272461	-0.36621094	-0.24414062	0.08493652160000001	10.382592360000002	3.282617212	0.30517578	-1.3427734	0	3.591259784	10.23903804	-0.9115722840000001	-2.0141602	-0.79345703	-1.3427734	1549637863.59
-11.73679164	-1.58149411	-4.127197284	-1.0986328	-2.0141602	0.9765625	10.54409146	0.855346646	-2.282519568	-1.0986328	0.24414062	-0.36621094	12.229663040000002	1.2261962860000002	2.62944339	-1.4038086	0.18310547	0.12207031	-8.97336412	0.693847644	3.8053954680000004	0	-2.8686523	-0.30517578	-0.31223143000000003	10.88144568	2.9679932100000004	-0.48828125	-1.8920898	0.36621094	6.0855226600000005	10.82402356	1.4247802520000001	-2.9296875	-0.061035156	-0.8544922	1549637863.63
-11.397046220000002	-2.95363768	-3.3053466460000003	-2.319336	-1.2207031	-0.30517578	10.727124100000001	0.5275634784000001	-2.8017089660000005	-1.159668	0.4272461	0.24414062	12.51079074	2.19638678	2.41770018	-2.0141602	-0.36621094	-0.18310547	-12.455761780000001	-1.161596646	6.154907248	1.2207031	-3.3569336	-0.36621094	-0.23566894960000004	11.82651358	3.1964844240000003	-0.4272461	-2.9296875	0.18310547	4.453784146	11.400634980000001	3.21203624	-5.065918	0	1.2817383	1549637863.67
-10.753442000000001	-4.12241214	-1.2034667932	1.8310547	-0.24414062	1.0986328	11.393457460000002	-0.057421875000000004	-3.0744628600000006	-1.2817383	0.4272461	0.8544922	12.684252700000002	2.83879393	1.8063964660000003	-2.1972656	-0.9765625	-0.30517578	-12.455761780000001	-1.161596646	6.154907248	1.5869141	1.0375977	-0.7324219	-0.0825439496	12.296654860000002	4.781567392	0.48828125	-1.4038086	-0.5493164	3.1366699280000003	12.05739766	1.738207968	-6.0424805	-3.112793	3.479004	1549637863.71
-9.92919928	-2.75983876	-1.4702392180000001	1.3427734	-0.48828125	0.79345703	10.86110872	-0.540722644	-2.874682608	-1.6479492	-0.30517578	0.5493164	11.65664038	2.460766574	2.5803954680000003	-1.5869141	-0.61035156	0.24414062	-10.16726088	-1.276440396	3.24433606	0.5493164	1.7089844	-0.6713867	-1.061108426	9.786840560000002	4.347314496	0.4272461	-0.6713867	-0.8544922	1.216625998	13.861401260000001	0.48808594240000003	-1.8920898	-0.6713867	6.3476562	1549637863.75
-9.08342302	-2.6964355040000005	-2.118627896	0.36621094	-1.2207031	-0.12207031	9.888525360000001	-0.7381103240000001	-2.477514676	-1.6479492	1.0375977	0.24414062	10.3012455	2.274145468	3.00986322	-1.5258789	0.61035156	0.24414062	-8.823827880000001	-0.570629892	3.399853534	1.2207031	-0.8544922	-0.24414062	-1.738207968	8.70061052	3.3496094240000005	-0.7324219	-2.1362305	0.24414062	-0.88046875	11.9856205	1.159204074	-1.8920898	-0.6713867	6.3476562	1549637863.79
-7.643090560000001	-2.356689496	-1.0371826080000002	1.4038086	-0.79345703	0.12207031	9.305932608	-0.784765625	-2.8962158540000003	-1.5869141	1.7089844	0.24414062	9.862207460000002	2.299267572	1.795629892	-1.6479492	0.6713867	-0.061035156	-8.823827880000001	-0.570629892	3.399853534	1.5258789	0.5493164	-0.36621094	-0.8445800720000001	9.065478240000001	3.6462889400000003	-0.4272461	-1.7700195	0.061035156	0.7955322480000001	10.382592360000002	1.3039550720000002	-0.5493164	-2.4414062	5.7373047	1549637863.83
-7.461254892	-1.32189946	-0.6280517572	2.0751953	0.4272461	0.18310547	8.571411240000002	-0.45937500000000003	-2.9990966460000004	-1.8310547	0.24414062	0	9.31311052	1.9367920320000003	1.2477295320000001	-1.6479492	0.061035156	0.24414062	-8.00676268	-1.043164038	2.604321286	1.2817383	-0.4272461	-0.6713867	-0.643603534	8.106054712	3.6905516200000004	0	-1.0986328	-0.36621094	1.4989501800000002	9.646875000000001	0.923535144	0.061035156	3.540039	4.3945312	1549637863.87
-7.847656250000001	-0.42707518000000005	-1.274047824	0.4272461	1.2817383	-0.24414062	8.01872554	-0.2081542932	-2.3076415740000003	-1.8310547	0	-0.061035156	8.86809056	1.5396240020000003	1.9284179320000001	-1.6479492	0.061035156	0.24414062	-8.24841304	-1.0670898560000002	3.2874023560000003	1.6479492	0.91552734	-0.36621094	-0.6089111420000001	7.835693390000001	3.6427001800000003	-0.12207031	-1.3427734	-0.24414062	1.4989501800000002	9.646875000000001	0.923535144	0.061035156	3.540039	4.3945312	1549637863.91
-8.347705072	-0.6651367212000001	-1.3613769960000002	0.24414062	1.0375977	-0.061035156	8.049829074	-0.30744628600000007	-2.045654254	-1.5258789	0.36621094	0.061035156	8.978149460000001	1.2513183900000002	2.229882788	-1.4648438	-0.12207031	-0.18310547	-7.814160340000001	-1.453491214	2.9392822480000005	1.2207031	-0.12207031	-0.5493164	-0.308642572	8.156298920000001	3.9118652160000003	0.30517578	-1.0375977	-0.30517578	-1.41042482	6.924121106	-0.0825439496	0.48828125	3.7841797	2.6855469	1549637863.95
-8.86091304	-0.835009784	-0.75964357	0.91552734	0.91552734	0.5493164	8.55466304	-0.36606445680000005	-2.421289038	-1.2207031	-0.18310547	-0.061035156	9.57629393	0.7213623200000001	2.11743161	-1.2207031	0	-0.18310547	-7.845263580000001	-1.8422851440000003	3.0983885800000004	0.8544922	0.4272461	-0.4272461	0.050244139400000006	8.311816394000001	4.3520996400000005	0.4272461	-0.7324219	-0.24414062	-0.16628417539999998	6.5843750000000005	0.5144042932	1.6479492	1.4038086	1.0986328	1549637863.99
-9.407617212	0.14714355040000002	-0.7811767572	0.18310547	1.4038086	0.4272461	9.09060054	-0.46655273560000005	-2.48229982	-1.0986328	-0.12207031	-0.30517578	10.20554164	0.28471679320000004	2.5433105040000004	-1.2207031	0	-0.18310547	-7.692138580000001	-1.783667032	3.2455322480000004	0.6713867	-0.18310547	-0.36621094	0.38999023560000007	8.661132788000002	4.4166992800000004	0.061035156	-0.48828125	-0.061035156	-0.16628417539999998	6.5843750000000005	0.5144042932	2.2583008	2.0751953	-0.18310547	1549637864.03
-11.001074280000001	-0.517993161	-1.808789038	0.18310547	2.0141602	-0.4272461	9.217407248	-0.5371337860000001	-2.032495108	-0.6713867	-0.18310547	-0.48828125	10.925708360000002	0.1244140625	2.8627197480000004	-0.61035156	0.18310547	-0.12207031	-8.1323732	-1.605419928	3.6391114200000003	0.48828125	-0.7324219	-0.36621094	0.5479003894	9.362158246000002	4.513598740000001	-0.12207031	-0.48828125	0.12207031	5.544799820000001	9.496142572	3.726440396	3.7841797	0.79345703	-0.8544922	1549637864.07
-12.703393080000001	0.08732910340000001	-2.1066650360000003	1.5869141	-0.79345703	0.4272461	9.528442392	-0.49885253600000007	-1.8805663940000001	-0.12207031	-0.12207031	-0.36621094	11.6542482	0.0837402356	2.5815917540000006	0	0.36621094	0.061035156	-8.755639480000001	-1.56354982	4.215722644	0.24414062	-0.36621094	-0.30517578	0.5502929712000001	9.6983152	4.639208966000001	-0.061035156	-0.5493164	0.24414062	10.325171220000001	10.68046924	6.64777806	-0.9765625	0.24414062	0.4272461	1549637864.11
-11.7475589	-0.668725589	-3.158203076	-1.7700195	-0.91552734	0.7324219	9.8514402	-0.416308606	-1.9702880400000002	0.24414062	-0.12207031	-0.12207031	11.74157698	0.0478515625	2.406933606	0	0.36621094	0.061035156	-8.859716754	-1.341040036	4.218115216	0.061035156	-1.0375977	-0.061035156	0.6663330072	9.9698732	4.604516574	-0.24414062	-0.48828125	0.4272461	10.325171220000001	10.68046924	6.64777806	-0.9765625	0.24414062	0.4272461	1549637864.15
-11.27263228	-4.11044928	-3.1869139400000006	-0.12207031	-0.6713867	-0.061035156	10.64577626	-0.6125	-1.9762695680000002	0.4272461	-0.12207031	0.18310547	11.901879500000001	0.23686523560000003	2.2573974640000003	0.5493164	0.24414062	-0.061035156	-9.62773462	-1.3075439300000002	4.786352536	0.061035156	-0.6713867	-0.12207031	0.7285400360000001	10.8969973	4.3784179320000005	-0.18310547	-0.18310547	0.6713867	2.818457068	11.80498004	2.8268310700000003	0.12207031	-6.225586	-2.319336	1549637864.19
-9.743774460000001	-3.5422119600000004	-3.3735351440000003	2.4414062	-0.48828125	0.24414062	11.43054164	-1.0754638580000002	-1.870996106	0.61035156	-0.36621094	0.30517578	12.57060504	0.8756836060000002	2.13776857	0.7324219	0.061035156	-0.30517578	-11.106347840000002	-0.793139676	4.824633786	-0.48828125	-1.4648438	-0.18310547	0.80988768	11.7224366	3.9130616000000003	-0.061035156	0	0.61035156	3.7288329680000003	11.74157698	1.5085204680000002	0.18310547	-1.7700195	-1.7089844	1549637864.23
-8.061792032000001	-2.2035644960000003	-3.361572284	0.24414062	-0.48828125	0.12207031	10.992700180000002	-1.2321777160000003	-1.5527832460000002	0.6713867	-0.79345703	0.12207031	12.34929164	1.375732428	1.8279297120000002	0.7324219	0.24414062	0.061035156	-10.747461060000001	0.3373535144	4.6990235600000005	0.061035156	2.0141602	0.18310547	0.7428955072	10.863500900000002	3.14504393	-0.18310547	0.79345703	0.061035156	2.039672824	9.30832518	-1.79323732	0.18310547	-1.7700195	-1.7089844	1549637864.27
-8.16826178	-2.501440396	-3.7695067900000003	0.7324219	1.4038086	0.12207031	10.160083360000002	-0.891235324	-1.052734375	0.48828125	-0.61035156	-0.30517578	11.26784694	1.297973642	1.2860107820000002	0.7324219	0.48828125	0.36621094	-9.444701980000001	0.6447998200000001	2.830419928	-0.061035156	0.18310547	-0.12207031	-0.01315917932	9.90407698	2.372241214	-0.5493164	1.0375977	0	2.0289062500000004	9.517675720000002	-1.51330571	1.4038086	-2.319336	-2.1972656	1549637864.31
-9.180322480000001	-1.9966064300000002	-4.2420410340000005	0.7324219	0	0.30517578	9.518872300000002	-0.773999002	-1.0551269568000001	0.4272461	0.12207031	-0.36621094	10.73430162	1.429565396	0.7680175720000001	0.79345703	0.79345703	-0.12207031	-9.486572480000001	0.8828613220000001	3.0876221040000003	-0.061035156	0.5493164	-0.36621094	-0.6160888580000001	10.18520468	2.0564209260000004	-0.91552734	0.7324219	0.4272461	1.1855224640000002	9.687548920000001	-1.128100589	1.6479492	0	-1.8310547	1549637864.35
-8.85493161	-1.2692626800000002	-3.6486816100000006	0.91552734	0.7324219	0.4272461	9.552368210000001	-0.9462646760000001	-1.020434604	0.5493164	0.18310547	-0.061035156	10.668505399999999	1.7071045320000002	0.649584964	0.79345703	0.48828125	-0.30517578	-8.953027160000001	0.800317392	3.3412353240000003	-0.18310547	0.5493164	-0.48828125	-0.6723144568000001	10.154101440000002	2.27893071	-0.5493164	0.4272461	0.36621094	1.6078125	9.744970746000002	-1.604223642	1.159668	-2.746582	-2.0751953	1549637864.39
-8.430249100000001	-0.8529540740000001	-2.9632079680000003	1.5869141	0.8544922	0.36621094	9.38129892	-0.8433837860000001	-0.9211425720000002	0.4272461	-0.7324219	-0.18310547	10.20434604	1.600634784	1.003686502	0.7324219	0.36621094	0	-8.174243210000002	1.129296875	2.8244384000000005	-0.061035156	0.061035156	-0.4272461	-0.6256591459999999	8.903979532000001	2.271752896	-0.4272461	0.48828125	0.24414062	2.289697284	9.503320288000001	-1.9188476440000002	1.0986328	-3.2958984	-2.380371	1549637864.43
-8.01274411	-0.762036142	-3.410620108	1.159668	1.2817383	0.061035156	8.96140126	-0.381616214	-0.9187500000000001	0.24414062	-0.91552734	-0.18310547	9.581079074	1.3087402160000001	1.36018071	0.48828125	0.48828125	0.061035156	-7.859619110000001	1.1879150360000001	3.081640576	0.5493164	0.061035156	-0.4272461	-0.3971679712	8.30583516	2.112646466	-0.7324219	0.18310547	0.36621094	2.477514676	9.217407248	-1.6903564300000002	1.2817383	-1.7700195	-2.6245117	1549637864.47
-8.23645018	-0.9115722840000001	-4.267163040000001	0.79345703	0.5493164	-0.061035156	8.987719748	0.002392578076	-1.123315396	0.061035156	0.061035156	-0.12207031	9.310717752	0.991723642	1.393676718	0.48828125	0.30517578	-0.12207031	-7.792626800000001	0.729736322	3.007470746	0.48828125	-0.5493164	-0.4272461	0.10886230040000001	8.3453125	2.369848642	-0.5493164	-0.24414062	0.36621094	2.5815917540000006	9.0176268	-1.32189946	1.2817383	-1.7700195	-2.6245117	1549637864.51
-8.509204074000001	-0.6747070288	-4.0877197480000005	0.7324219	-0.36621094	0	9.04633786	0.18901367800000002	-1.08383786	0	0.24414062	-0.18310547	9.3920652	0.7261474640000001	1.51330571	0.36621094	0.12207031	-0.061035156	-8.059399460000002	0.4067382788	3.4237792540000007	0.4272461	0.30517578	-0.36621094	0.716577176	8.291479532	2.78496106	-0.12207031	0	0.12207031	2.5253662140000004	9.045141574	-0.8541503600000001	0.7324219	-0.79345703	-2.1362305	1549637864.55
-8.6001223	-0.2918945288	-3.741992212	0.6713867	0	0	9.07385234	0.3289794928	-1.143652356	-0.061035156	-0.12207031	-0.24414062	9.644482428000002	0.5562744110000001	1.7597412140000002	0.18310547	0.24414062	0	-7.8153564300000005	0.531152356	3.44890126	0.30517578	0.4272461	-0.24414062	0.88046875	8.2938723	2.769409146	-0.18310547	0.36621094	0	2.0289062500000004	9.340625000000001	-1.156811502	-0.4272461	-1.2817383	-1.2817383	1549637864.59
-8.814257788	-0.5335449280000001	-4.003979532000001	0.36621094	-0.61035156	-0.30517578	9.22578125	0.4426269568000001	-1.2010742212	-0.12207031	0.12207031	-0.30517578	9.96628444	0.3959716754	1.9009033540000002	0.061035156	0.12207031	0.061035156	-7.626342752000001	0.6376221040000001	3.3783202880000003	0.48828125	-0.12207031	-0.18310547	0.7799804712000001	8.450586060000001	2.72395018	-0.18310547	0	0.18310547	1.8267334260000003	9.065478240000001	-1.7274413940000002	-0.4272461	-1.2817383	-1.2817383	1549637864.63
-9.297558606	-0.42827148560000006	-3.7814697480000006	-0.18310547	-0.79345703	-0.18310547	9.2389402	0.5323486420000001	-1.3171142180000002	-0.12207031	0	-0.30517578	10.314403960000002	0.3672607428	2.0743652160000003	-0.12207031	0	0.061035156	-8.170654254	0.362475589	3.8652099640000004	0.36621094	-0.30517578	-0.12207031	1.052734375	9.069067392000001	3.0050780759999998	-0.061035156	-0.36621094	0.24414062	1.0922119110000001	9.354980432000001	-1.2178222840000001	-0.7324219	-1.0986328	-1.5258789	1549637864.67
-9.600219748	-0.265576178	-3.9956054320000005	-0.061035156	0.12207031	0.061035156	9.47460962	0.57421875	-1.3924804320000002	-0.12207031	0.12207031	-0.18310547	10.71755342	0.4378417932	2.185620108	-0.24414062	-0.18310547	-0.18310547	-8.819042932	-0.10048827880000001	4.19299321	0	-0.4272461	-0.30517578	1.491772464	9.933984620000002	3.4620605040000005	0.18310547	-0.12207031	-0.061035156	1.7083007200000002	9.96867662	-1.8267334260000003	-1.2207031	-0.18310547	-1.4038086	1549637864.71
-9.859814300000002	-0.0095703125	-4.536328076	0.061035156	-0.18310547	0.79345703	9.744970746000002	0.45339357	-1.431957968	-0.12207031	-0.24414062	-0.24414062	11.296558	0.5323486420000001	2.4129150360000002	-0.18310547	-0.18310547	-0.4272461	-8.858520468	0.10527343750000001	4.48129892	-0.24414062	0.061035156	-0.36621094	1.3924804320000002	10.52614766	3.6666259000000005	0.12207031	0.18310547	-0.18310547	2.8986084260000005	10.02729532	-1.6496826080000002	-1.2207031	-0.18310547	-1.4038086	1549637864.75
-10.770190200000002	-0.0095703125	-4.579394568	-0.91552734	-1.0375977	0.6713867	9.9961911	0.5096191394	-1.620971646	0.061035156	-0.5493164	-0.12207031	11.825317000000002	0.775195288	2.805297824	-0.12207031	0	-0.48828125	-9.034375	0.45578614200000006	4.748071286	-0.24414062	-0.48828125	-0.30517578	1.111352536	10.693627700000002	3.7862548920000005	-0.24414062	-0.18310547	-0.061035156	3.9704834260000004	10.917334260000002	-0.16030273560000002	-2.1362305	0.061035156	-1.0375977	1549637864.789
-10.95202626	-1.214233426	-4.367651260000001	-1.7089844	-1.0986328	0	10.41489218	0.573022464	-2.039672824	0.12207031	-0.48828125	0.18310547	12.070557100000002	1.3195067900000002	2.8878417540000005	-0.36621094	-0.061035156	-0.61035156	-9.916039840000002	0.248828125	4.58178714	-0.24414062	-1.2207031	-0.24414062	0.7811767572	11.022607820000001	3.762329074	-0.30517578	-0.61035156	0	4.841381790000001	11.313306200000001	1.808789038	-3.6621094	0.30517578	-0.18310547	1549637864.83
-10.081127700000001	-3.0014891200000005	-3.25988768	-1.4038086	-1.2207031	-0.36621094	11.35996106	0.1818359424	-2.5588623200000002	0	-0.36621094	0.4272461	11.95810504	2.00856929	2.789746106	-0.7324219	-0.61035156	-0.7324219	-11.0429438	-0.41152344240000005	4.87368161	0.061035156	-0.18310547	-0.36621094	0.6507812500000001	11.26186502	3.9704834260000004	-0.061035156	-0.5493164	-0.24414062	4.73132338	11.04055162	2.442822284	-5.126953	-0.18310547	1.4648438	1549637864.869
-9.536816394	-2.93569339	-1.216625998	0.9765625	-1.4038086	0.6713867	11.45566394	-0.285913089	-2.62346196	0	-0.36621094	0.4272461	11.33842752	2.146142572	2.7993163940000003	-0.7324219	-0.8544922	-0.24414062	-10.377808	-0.80390625	3.9896241	-0.061035156	0.9765625	-0.36621094	0.1626953076	9.7832518	4.015942392	0.061035156	0	-0.61035156	3.2682617800000004	11.1015625	1.6137939300000002	-5.432129	-1.0375977	4.0283203	1549637864.909
-9.54160144	-1.6245605040000002	-1.3924804320000002	-0.36621094	-1.3427734	0.4272461	10.422070680000001	-0.34213867800000003	-2.557666034	-0.61035156	0.061035156	-0.12207031	11.33842752	2.146142572	2.7993163940000003	-0.7324219	-0.8544922	-0.24414062	-9.40163588	-0.60651857	2.7311278960000003	-0.061035156	0.6713867	-0.12207031	-0.515600589	8.3201902	3.694140576	-0.061035156	0	-0.30517578	1.111352536	12.089697480000002	1.0048827880000002	-2.380371	0.18310547	5.554199	1549637864.95
-10.075146760000003	-1.795629892	-2.245434604	-0.8544922	-0.9765625	-0.48828125	9.87895468	-0.5502929712000001	-2.7323242800000003	-0.48828125	1.4038086	-0.061035156	11.33842752	2.146142572	2.7993163940000003	-0.7324219	-0.8544922	-0.24414062	-9.331054712	-1.1903076080000001	2.4990478240000003	0.18310547	0.24414062	0.18310547	-0.7895507788	8.96499002	3.8759764400000005	-0.061035156	0.18310547	0.061035156	-0.38400878600000005	11.434130399999999	0.5574707068000001	-2.380371	0.18310547	5.554199	1549637864.989
-9.25090306	-1.238159146	-1.8829589660000003	-1.0986328	-1.4038086	-0.4272461	9.835888579999999	-1.1209228240000002	-2.8041014400000006	-0.36621094	0.79345703	0	10.447192000000001	2.7813721040000003	1.7609375	-0.8544922	-0.61035156	-0.061035156	-9.35617662	-1.7812744600000001	3.08881839	-0.30517578	0.79345703	0.12207031	-0.8720947480000001	9.59782698	4.08173822	0.48828125	0.30517578	-0.24414062	1.830322284	10.35986322	0.611303714	-1.0375977	-1.4038086	4.5166016	1549637865.029
-8.430249100000001	-1.0479492212000001	-1.259692392	-1.7700195	-0.24414062	-0.61035156	9.350195288	-1.225	-2.5026367800000004	-0.30517578	-0.4272461	-0.24414062	10.24980432	2.332763678	2.1604980040000004	-0.61035156	-0.6713867	0.18310547	-8.774780252000001	-1.58747554	2.7048096040000003	-0.79345703	-0.24414062	0.061035156	-0.794335962	8.93029802	4.085327176000001	0.61035156	-0.12207031	-0.5493164	2.3028564300000003	9.57629393	0.83022464	0.9765625	3.8452148	3.7231445	1549637865.069
-8.05102536	-1.2608886780000002	-1.1699707068	-1.3427734	-0.12207031	-0.7324219	8.80349092	-1.1735596040000003	-2.489477536	-0.12207031	-0.30517578	-0.4272461	9.838280760000002	1.726245108	2.451196286	-0.18310547	-0.12207031	0.061035156	-8.430249100000001	-1.35419928	2.82922374	-0.61035156	0.7324219	0.30517578	-0.33854982	8.559448380000001	4.11882338	0.18310547	0.061035156	-0.36621094	0.9462646760000001	8.291479532	0.34931639400000003	0.9765625	3.8452148	3.7231445	1549637865.109
-8.169457968	-1.32189946	-0.716577176	-1.0375977	-0.24414062	-0.48828125	8.540307608	-0.8290283540000001	-2.62705072	0	0.24414062	-0.4272461	9.504516574	1.39008786	2.4392334260000004	0	0.061035156	0.061035156	-8.01513678	-1.2608886780000002	2.61867662	-0.7324219	-0.12207031	0.30517578	0.028710937500000002	8.229272660000001	4.042260880000001	-0.061035156	0.24414062	-0.36621094	-0.02153320288	7.690942392	0.7775878600000001	1.5869141	4.760742	2.746582	1549637865.149
-8.99848642	-1.020434604	-0.7728027160000001	-0.8544922	0.18310547	-0.18310547	8.60251448	-0.4486083966	-2.27055661	0.061035156	0.061035156	-0.5493164	9.62893071	1.2333740020000001	2.195190396	0	0.061035156	0.061035156	-8.2173098	-1.7106933900000003	2.9010009000000005	-0.7324219	0.24414062	0.4272461	-0.03229980432	8.26755342	4.17026358	0.061035156	0.4272461	-0.36621094	-0.7955322480000001	7.303344748	0.79194339	1.7700195	5.6152344	1.3427734	1549637865.189
-9.29277356	-0.0813476538	-1.0264160340000001	-1.2207031	-0.24414062	0	8.673095746000001	-0.17585449280000004	-2.2573974640000003	0.4272461	-0.30517578	-0.4272461	10.179223740000001	1.1855224640000002	1.9547363220000002	0.36621094	-0.18310547	0.12207031	-8.13955072	-1.851855432	3.092407248	-1.0986328	0.18310547	0.48828125	-0.1985839856	8.63959964	4.212133786	0.18310547	0.48828125	-0.24414062	-0.3002685504	7.13227536	1.2608886780000002	2.319336	3.90625	-0.12207031	1549637865.229
-9.584667932	-0.3576904254	-1.1855224640000002	-2.4414062	0.061035156	-0.30517578	8.96259784	-0.015551758180000002	-2.318408246	0.7324219	-0.30517578	-0.30517578	10.479491820000002	1.168774411	2.0061767180000003	0.5493164	0.061035156	0.30517578	-7.90388179	-1.6317382200000001	2.94526358	-1.0986328	-0.6713867	0.4272461	-0.3194091754	8.750854532	4.32578125	0.18310547	0.36621094	-0.12207031	1.506127896	8.67070288	3.6104003600000003	2.746582	2.8686523	-1.6479492	1549637865.269
-11.1960688	-1.847070288	-0.8577392572	-0.9765625	0.61035156	-0.24414062	9.169555710000001	-0.031103515380000002	-2.112646466	0.8544922	0	-0.30517578	10.67089856	1.2285888580000002	2.3387451080000004	0.5493164	0.061035156	0.30517578	-8.609692392	-1.644897464	3.5960449280000004	-1.0986328	-0.30517578	0.4272461	-0.27993163940000004	9.24013678	4.4334472840000005	0.12207031	0.4272461	0.061035156	8.257983426000001	10.47111772	7.18371556	1.5869141	1.8920898	-2.5634766	1549637865.309
-11.450878600000001	-0.9486572480000001	-0.802709964	-0.4272461	0.061035156	0.24414062	9.34780252	-0.10886230040000001	-2.2944824280000002	1.0375977	0	-0.061035156	10.95322284	1.2692626800000002	2.41770018	0.91552734	0	0.18310547	-9.15639676	-1.0826415740000002	3.58647464	-0.9765625	-0.9765625	0.30517578	-0.2607910144	9.788037140000002	4.360473740000001	0.18310547	0.4272461	0.18310547	7.469628894	10.02250998	4.329370108	0.7324219	0.061035156	-0.8544922	1549637865.349
-11.007056200000001	-0.716577176	-1.076660144	-1.5258789	0	0.061035156	9.74257788	-0.0992919928	-2.5229737400000003	1.159668	0	0.4272461	11.26665036	1.42836911	2.27055661	0.91552734	-0.061035156	-0.061035156	-9.555957068	-1.008471646	4.474121106	-0.7324219	-0.36621094	0.4272461	-0.11604003600000001	10.59553264	4.4430175720000005	0.061035156	0.61035156	0.30517578	2.2980712860000003	8.683862320000001	1.1328857428	-0.4272461	-0.5493164	0.7324219	1549637865.389
-11.392260880000002	-2.082739218	-2.250219748	-0.6713867	1.2207031	-0.24414062	10.088306200000002	-0.1196289038	-2.4308594240000003	0.91552734	-0.4272461	0.5493164	11.306127700000001	1.408032248	2.000195288	1.0375977	-0.24414062	-0.24414062	-9.310717752	-1.403247104	3.611596646	-0.8544922	-1.4038086	0.12207031	0.01076660144	10.59433606	4.458569290000001	0.12207031	0.79345703	0.24414062	1.8566405760000002	11.59084514	3.5338378600000007	0.8544922	2.1972656	0.061035156	1549637865.429
-10.102661240000002	-1.923632788	-2.7646241	-0.24414062	-1.0375977	-0.18310547	10.12539038	-0.37802735600000004	-2.217919928	1.0375977	-0.5493164	0.5493164	11.375512680000002	1.5575683900000001	1.620971646	1.4038086	0	-0.61035156	-10.169653060000002	-0.9486572480000001	4.727734424	-1.0375977	0.061035156	0.30517578	0.10527343750000001	10.95441942	4.074560504000001	-0.18310547	0.7324219	0.4272461	3.1438476440000005	10.320385880000002	3.6534667540000005	0.8544922	2.1972656	0.061035156	1549637865.469
-8.6766848	-1.949951178	-2.1712646760000003	-0.8544922	-0.18310547	0.12207031	10.11701628	-0.7129882787999999	-1.8614257200000002	1.3427734	-0.12207031	0.48828125	11.374316100000001	1.79323732	1.8733886780000002	1.7700195	0.36621094	-0.5493164	-9.264062500000001	-0.23208007200000003	3.6486816100000006	-0.6713867	-0.36621094	0.12207031	0.308642572	10.28330072	3.5422119600000004	-0.4272461	1.0986328	0.12207031	1.7621337860000001	9.253295926000002	0.34812010800000004	1.2817383	-1.953125	-1.2207031	1549637865.509
-8.47211911	-1.9690917540000001	-3.3077391200000004	0.48828125	1.4648438	-0.4272461	9.862207460000002	-0.7213623200000001	-1.3362548920000001	1.4038086	-0.4272461	0.30517578	11.05490764	1.757348642	1.6688232820000002	1.5258789	0.24414062	-0.30517578	-9.557153060000001	-0.45100097840000003	3.8915283540000005	-0.79345703	0.5493164	0.18310547	-0.0980957068	9.63371556	2.8902344240000004	-0.24414062	1.2817383	0	1.638916034	9.612182608000001	-0.8374023560000001	2.5634766	-0.5493164	-1.159668	1549637865.549
-8.823827880000001	-2.0731689300000005	-4.840185504000001	-0.30517578	-0.4272461	-0.79345703	9.746167032	-0.734521466	-1.73701178	1.2207031	-0.30517578	0.18310547	10.96757788	1.7752929320000002	0.7763915740000001	1.4038086	0.24414062	-0.30517578	-9.326269568	-0.05502929712000001	3.0469483800000003	-1.4038086	-0.36621094	0.24414062	-0.230883786	9.6983152	2.39138179	-0.24414062	0.9765625	0.12207031	1.7417969240000002	9.88254442	-0.8170653959999999	2.5634766	-0.5493164	-1.159668	1549637865.589
-8.524755890000002	-2.2430420320000004	-4.27194838	-1.159668	-0.48828125	-0.5493164	9.89570288	-1.061108426	-1.95234375	1.159668	0.24414062	0.12207031	10.768994600000001	1.988232428	0.4354492212	1.2817383	0.36621094	-0.18310547	-9.228173920000001	0.6735107428000001	3.1390625	-1.159668	0.36621094	0.36621094	-0.2942871106	9.578686600000001	2.03488768	-0.4272461	1.2817383	0.061035156	1.2692626800000002	9.61816394	-0.899609375	2.0751953	0.30517578	-1.159668	1549637865.629
-8.76401358	-2.02292482	-3.6056152160000003	-0.61035156	0.36621094	-0.4272461	9.673193390000002	-1.3266846040000002	-1.27524411	1.159668	0.24414062	0.18310547	10.49982878	2.241845746	0.5191894568000001	1.2817383	0.36621094	-0.18310547	-9.31669928	1.2501221040000001	2.930908246	-0.91552734	-0.36621094	0.30517578	-0.611303714	9.423168930000001	1.6269530760000002	-0.24414062	1.3427734	0	1.814770468	9.676782248	-1.3242920320000002	1.6479492	0.5493164	-0.9765625	1549637865.669
-8.826220746	-1.544409146	-3.7515625000000004	-0.24414062	1.0986328	-0.6713867	9.683960160000002	-1.2860107820000002	-0.90678714	1.159668	0	0.48828125	10.57280252	2.5385253600000004	0.07895508180000001	0.8544922	-0.18310547	-0.30517578	-9.366943390000001	1.113745108	3.6068116	-0.4272461	1.0375977	0.4272461	-1.07785643	9.7748777	1.7406005400000002	0.061035156	0.8544922	0	1.8004150360000002	9.759326080000001	-1.476220746	1.2817383	-0.61035156	-0.79345703	1549637865.709
-8.85493161	-1.5384277160000002	-4.3425292540000004	-0.5493164	0.5493164	-0.7324219	9.90048822	-0.9199462860000001	-0.907983426	1.159668	0	0.48828125	10.31201178	2.6725097840000003	0.18303222840000002	0.6713867	-0.4272461	-0.12207031	-8.8728759	0.9378906250000001	3.0959961060000003	-0.7324219	-0.36621094	0.4272461	-1.102978534	9.383691394000001	1.9284179320000001	0.4272461	0.5493164	-0.24414062	1.9810547120000002	9.65883786	-1.534838858	1.2207031	-0.8544922	-1.0375977	1549637865.749
-8.76879892	-2.058813498	-4.157104532	-0.9765625	-0.061035156	-0.48828125	9.8083741	-0.83022464	-0.75964357	0.9765625	-0.12207031	0.7324219	9.79880342	2.55527356	0.613696286	0.30517578	-0.61035156	-0.24414062	-8.92910144	0.7859619110000001	2.9667969240000005	-0.5493164	0.7324219	0.48828125	-1.030004892	9.097778060000001	1.9212402160000002	0.5493164	0.5493164	-0.4272461	2.054028354	9.46503894	-1.544409146	1.0986328	0.30517578	-0.9765625	1549637865.789
-8.96140126	-2.122216754	-3.714477536	0.18310547	0.7324219	0	9.63491214	-0.9869384980000001	-1.1508300720000002	0.4272461	0.61035156	0.6713867	10.003369600000001	2.5744139400000003	0.6531738220000001	0.24414062	-0.36621094	-0.36621094	-8.752050720000002	1.1304931610000002	2.7119873200000004	-0.4272461	0.4272461	0.4272461	-1.3087402160000001	9.198266574	1.7681152160000002	0.61035156	0.36621094	-0.30517578	2.0564209260000004	9.77248552	-1.3637695680000002	1.0986328	0.30517578	-0.9765625	1549637865.829
-9.101367212000001	-1.739404254	-4.12241214	-0.12207031	0.18310547	-0.061035156	9.518872300000002	-1.239355432	-1.393676718	0.61035156	0.79345703	0.7324219	10.401733720000001	2.75983876	0.593359375	0	-0.18310547	-0.18310547	-8.4733152	1.6472900360000002	2.4799072480000004	0.061035156	0.18310547	0.5493164	-1.74299321	9.164770468	1.503735324	0.48828125	0.061035156	0	2.03488768	9.77248552	-1.022827176	0.7324219	-0.061035156	-0.7324219	1549637865.869
-9.0092527	-1.790844748	-3.8041992800000006	-0.12207031	0.061035156	0.061035156	9.278417932000002	-1.3039550720000002	-1.1053711060000002	0.18310547	1.0986328	0.7324219	10.547681200000001	2.87707518	0.5191894568000001	-0.5493164	-0.30517578	0	-8.55107428	1.524072284	2.4870849640000006	0.4272461	-0.18310547	0.5493164	-1.6903564300000002	9.23654802	1.3769287140000002	0.36621094	-0.36621094	0.12207031	2.001391574	9.73898912	-1.113745108	0	-0.36621094	-0.4272461	1549637865.909
-8.96140126	-1.7059082460000001	-3.8508545320000005	0	0.61035156	0.061035156	9.42077626	-1.3924804320000002	-1.1508300720000002	0.12207031	1.2207031	0.7324219	10.612279860000001	2.66174321	0.6842773560000001	-0.5493164	-0.30517578	0	-8.774780252000001	1.070678714	2.62944339	0.4272461	-0.4272461	0.4272461	-1.3948730040000001	9.491357428	1.6783935700000001	0.5493164	-0.61035156	0	2.001391574	9.73898912	-1.113745108	0	-0.36621094	-0.4272461	1549637865.949
-9.242529254	-1.9894287140000002	-3.859228534	-0.18310547	-0.061035156	0	9.42915036	-1.623364218	-0.849365216	-0.30517578	1.5258789	0.61035156	10.79770468	2.409326178	0.8134765380000001	-0.8544922	-0.36621094	0	-9.063086060000002	0.770410144	2.9775634	0.36621094	-0.12207031	0.48828125	-0.8457763580000002	9.835888579999999	2.094702176	0.7324219	-0.7324219	-0.061035156	1.532446286	9.61936052	-1.491772464	0	-0.24414062	-0.24414062	1549637865.989
-9.338232428000001	-1.9200439300000003	-3.507519568	-0.5493164	0.4272461	0	9.5619384	-1.965502896	-0.42229003600000004	-0.61035156	0.8544922	0.61035156	11.19128444	2.256201178	0.73332518	-0.91552734	0	-0.12207031	-9.58347194	0.3935791034	3.4261719240000006	0.4272461	-0.30517578	0.36621094	-0.36845702880000003	10.398144960000002	2.537329074	0.7324219	-0.5493164	-0.12207031	1.476220746	9.97346196	-1.1962890380000002	-0.12207031	0.12207031	-0.24414062	1549637866.029
-8.991308606	-1.868603534	-3.3197021760000003	0	0.7324219	-0.30517578	9.797607428000001	-2.251416034	-0.5969482428	-0.48828125	0.061035156	0.5493164	11.43173822	2.195190396	0.8625244110000001	-0.36621094	0.12207031	-0.24414062	-9.491357428	0.16987304320000002	3.420190396	0.18310547	0.30517578	0.30517578	-0.2560058606	10.577587860000001	2.7251464660000004	0.48828125	-0.18310547	-0.24414062	0.9797607428000001	9.82392572	-1.1304931610000002	-0.12207031	0.30517578	-0.061035156	1549637866.069
-8.9745607	-1.84946286	-3.0086670320000004	-0.24414062	-0.061035156	-0.30517578	9.845459260000002	-2.2813232820000002	-0.49406739200000005	-0.061035156	0.30517578	0.30517578	11.167358720000001	2.08513179	1.693945288	-0.061035156	0.12207031	0	-9.03317842	0.1854248004	3.25988768	0.18310547	0.30517578	0.30517578	-0.35888672120000004	10.029687500000001	2.686865216	0.18310547	-0.12207031	-0.30517578	1.2202148560000001	9.35617662	-0.6806884980000001	-0.36621094	0.18310547	-0.18310547	1549637866.11
-9.41120607	-1.8052001800000002	-2.9943116	-0.24414062	-0.24414062	-0.30517578	9.23535144	-2.0707763580000003	-0.4713378894	-0.18310547	0.061035156	-0.061035156	10.7438723	1.9224365020000003	1.776489218	-0.24414062	-0.12207031	0.12207031	-8.880053420000001	-0.01315917932	2.8423827880000005	-0.18310547	0	0.18310547	-0.5203857428	9.394457968000001	2.5492920320000003	0.12207031	-0.12207031	-0.24414062	1.293188498	9.85622554	-0.417504892	-0.18310547	0.5493164	-0.061035156	1549637866.149
-9.52006839	-1.8614257200000002	-3.172558606	-0.36621094	-0.24414062	-0.36621094	9.297558606	-1.8793701080000003	-1.0802490020000002	-0.18310547	0.36621094	-0.24414062	10.856323380000001	2.020532248	1.234570288	-0.18310547	-0.061035156	0	-9.211425720000001	-0.01794433606	3.2479248200000006	-0.18310547	0	0.18310547	-0.48090820680000007	9.89689946	2.6390135800000003	0.061035156	-0.18310547	-0.12207031	1.081445288	9.76291484	-0.6675292932	-0.18310547	0.5493164	-0.061035156	1549637866.189
-9.49853534	-1.7310302520000003	-2.9392822480000005	-0.48828125	-0.12207031	-0.24414062	9.5619384	-2.032495108	-1.1627929712000002	-0.061035156	0.30517578	-0.18310547	11.05371106	2.2645751800000005	1.52526857	-0.18310547	-0.061035156	0	-9.30952176	-0.17106933900000001	3.27663588	-0.18310547	0.30517578	0.18310547	-0.4450195288	10.223486420000002	2.93808606	0.12207031	0.36621094	-0.24414062	1.3709472839999999	9.81914038	-0.576611322	-0.18310547	-0.061035156	-0.18310547	1549637866.229
-9.31669928	-1.5862792540000001	-2.9392822480000005	-0.24414062	0.061035156	-0.36621094	9.445898560000002	-2.086328076	-0.8074951080000001	0.18310547	-0.5493164	-0.18310547	11.03098192	2.333959964	1.75495607	-0.12207031	-0.12207031	-0.12207031	-9.264062500000001	-0.1435546875	3.4261719240000006	-0.4272461	0.48828125	0	-0.75964357	10.1313723	2.9500489200000004	0.18310547	0.24414062	-0.30517578	1.1580077880000001	9.911254500000002	-0.6615478240000001	-0.12207031	0.30517578	-0.061035156	1549637866.269
-9.27961412	-1.5970459260000003	-3.0409667540000003	-0.36621094	-0.4272461	-0.24414062	9.4171875	-1.85544429	-1.0072753600000002	0.30517578	-0.48828125	-0.12207031	10.89101538	2.250219748	1.58388678	0.30517578	0.24414062	-0.12207031	-8.98173822	0.0	3.24433606	-0.4272461	0.061035156	0	-0.84816893	9.97226538	2.93330072	-0.18310547	0.12207031	-0.12207031	1.294384784	9.69233426	-0.613696286	-0.061035156	0.18310547	-0.18310547	1549637866.308
-9.29516574	-1.6149902160000003	-2.956030252	-0.36621094	-0.12207031	-0.18310547	9.481787140000002	-1.665234424	-0.9965087860000001	0.12207031	-0.18310547	-0.18310547	10.630224640000002	2.1604980040000004	1.8279297120000002	0.30517578	0.24414062	-0.12207031	-8.90517572	-0.07058105432	3.2562989200000003	-0.4272461	0.061035156	-0.061035156	-0.6651367212000001	9.719848740000002	2.9632079680000003	-0.4272461	0.30517578	-0.061035156	1.4822021760000001	9.72822284	-0.4103271466	0.12207031	-0.18310547	-0.24414062	1549637866.349
-9.293969748	-1.610205072	-3.0325927520000002	-0.24414062	-0.18310547	-0.12207031	9.45786142	-1.55158696	-0.7859619110000001	0.18310547	-0.30517578	-0.18310547	10.563232820000001	2.0695800720000004	1.792041034	0.36621094	0.30517578	-0.18310547	-8.8979982	0.007177734620000001	3.3328614200000004	-0.36621094	0.061035156	-0.061035156	-0.6962402160000001	9.56552716	2.7945312500000004	-0.30517578	0.24414062	-0.061035156	1.55158696	9.69951178	-0.346923822	0.061035156	0.12207031	-0.12207031	1549637866.388
-9.377710160000001	-1.5731201080000001	-3.160595746	-0.24414062	-0.24414062	-0.12207031	9.61936052	-1.43435054	-1.063500998	0.18310547	-0.30517578	-0.18310547	10.64816942	2.038476538	1.3685547120000001	0.24414062	0.18310547	-0.061035156	-8.992504892	-0.007177734620000001	3.410620108	-0.36621094	0.061035156	-0.061035156	-0.6615478240000001	9.547582968	2.80051268	-0.24414062	0.12207031	0	1.753759784	9.76889676	-0.6280517572	0	-0.24414062	-0.12207031	1549637866.428
-9.360961960000001	-1.534838858	-3.1498290740000003	-0.24414062	-0.18310547	-0.12207031	9.683960160000002	-1.353002896	-1.1041748200000001	0.18310547	-0.18310547	-0.061035156	10.58835414	2.0528320680000003	1.62575679	0.24414062	0.18310547	-0.061035156	-9.05351538	-0.0418701178	3.5027344240000007	-0.30517578	0.12207031	-0.061035156	-0.515600589	9.552368210000001	2.87707518	-0.12207031	0.30517578	-0.061035156	1.753759784	9.76889676	-0.6280517572	0.18310547	-0.18310547	-0.12207031	1549637866.469
-9.220996106000001	-1.550390576	-3.213232428	-0.24414062	-0.061035156	-0.12207031	9.631323380000001	-1.373339856	-0.846972644	0.12207031	-0.24414062	-0.061035156	10.49982878	2.044457968	1.8506591460000001	0.061035156	-0.061035156	-0.061035156	-8.994897660000001	0.019140625	3.523071286	-0.24414062	0.12207031	0	-0.5957519568	9.43273912	2.8017089660000005	0	0.24414062	-0.061035156	1.6688232820000002	9.7748777	-0.5610595746000001	0	-0.061035156	-0.12207031	1549637866.508
-9.286792032000001	-1.5300537140000001	-3.12709964	-0.061035156	-0.12207031	-0.12207031	9.686352340000001	-1.3063476440000001	-0.954638678	0.12207031	-0.24414062	-0.061035156	10.532128600000002	2.04326178	1.5719238220000002	0.12207031	0	-0.061035156	-8.947045926000001	0.05144042932000001	3.475219748	-0.18310547	0.12207031	0	-0.5969482428	9.485375900000001	2.816064496	0	0.12207031	-0.061035156	1.8985107820000002	9.725830072	-0.492871106	0	-0.061035156	-0.12207031	1549637866.548
-9.29516574	-1.4546875000000001	-3.0971923920000006	-0.12207031	-0.061035156	-0.061035156	9.734204074	-1.2202148560000001	-1.003686502	0.061035156	0.061035156	0	10.538110520000002	2.09948732	1.6712158540000002	0.12207031	0	-0.061035156	-8.947045926000001	0.14833984620000001	3.484790036	-0.12207031	0.18310547	0.061035156	-0.5802001800000001	9.560742212000001	2.8423827880000005	-0.12207031	0.18310547	-0.061035156	1.7800780760000001	9.729418930000001	-0.687866214	0	0.061035156	0	1549637866.588
-9.35617662	-1.4822021760000001	-3.14504393	-0.061035156	0	-0.12207031	9.578686600000001	-1.189111322	-0.8134765380000001	0	-0.061035156	0.061035156	10.54409146	2.159301718	1.7513672120000003	0.12207031	0.061035156	-0.061035156	-8.990112320000001	0.13757324280000002	3.4788086060000003	-0.061035156	0.18310547	0.061035156	-0.6531738220000001	9.56552716	2.72395018	0	0.12207031	-0.061035156	1.6125976440000003	9.76291484	-0.740502896	0	0	0.061035156	1549637866.628
-9.304736420000001	-1.592260782	-3.170166034	-0.12207031	-0.18310547	-0.18310547	9.572705072	-1.166381839	-0.92473143	0	0	0.12207031	10.627832460000002	2.13178714	1.4427246400000002	0	-0.12207031	-0.12207031	-9.004467752000002	0.12321777160000001	3.435742212	0	0.18310547	0	-0.6053222644	9.69233426	2.769409146	0.061035156	0.12207031	-0.061035156	1.6125976440000003	9.76291484	-0.740502896	0	0.18310547	0	1549637866.668
-9.26047374	-1.6724121400000003	-3.0876221040000003	0.12207031	-0.061035156	-0.18310547	9.567919928000002	-1.24294429	-0.966601538	-0.061035156	0.12207031	0.061035156	10.629028060000001	2.146142572	1.5970459260000003	0	-0.12207031	-0.12207031	-9.045141574	0.1447509784	3.4548827880000004	0	0.24414062	0	-0.5203857428	9.74736322	2.819653354	-0.061035156	0.18310547	-0.12207031	1.53125	9.7485598	-0.6806884980000001	0	0	0	1549637866.708
-9.29636232	-1.582690396	-3.152221646	0.12207031	0	-0.18310547	9.503320288000001	-1.355395468	-0.75366214	-0.061035156	0.061035156	0.12207031	10.682861420000002	2.124609424	1.6915527160000003	0	-0.12207031	-0.18310547	-9.064282248	0.15192871400000002	3.4560790740000003	0	0.30517578	0	-0.5203857428	9.734204074	2.787353534	0	0.12207031	-0.18310547	1.485791034	9.743774460000001	-0.668725589	0	0	0	1549637866.748
-9.314306610000001	-1.5216797120000003	-3.152221646	0.12207031	-0.061035156	-0.18310547	9.57150908	-1.4056396760000003	-0.876879892	-0.061035156	0	0.12207031	10.770190200000002	2.097094748	1.567138678	0	-0.12207031	-0.18310547	-9.048730432000001	0.15073241820000002	3.3783202880000003	0	0.30517578	-0.061035156	-0.5837890576	9.718652160000001	2.75983876	0	0.061035156	-0.24414062	1.485791034	9.743774460000001	-0.668725589	-0.061035156	-0.18310547	0.061035156	1549637866.788
-9.303539840000001	-1.55158696	-3.1366699280000003	0.12207031	0	-0.24414062	9.547582968	-1.443920926	-0.9139648560000001	-0.061035156	0	0.12207031	10.64457968	2.09948732	1.656860324	0.061035156	0	-0.12207031	-9.087011780000001	0.17944336060000002	3.3376464660000003	0.061035156	0.36621094	-0.061035156	-0.5837890576	9.705493210000002	2.726342752	-0.061035156	0.12207031	-0.24414062	1.6724121400000003	9.74736322	-0.7285400360000001	0	-0.12207031	0	1549637866.828
-9.27602536	-1.644897464	-3.1558105040000006	0	-0.12207031	-0.30517578	9.505712860000001	-1.400854532	-0.7680175720000001	-0.061035156	0.061035156	0.12207031	10.468725540000001	2.0061767180000003	1.6149902160000003	0	-0.12207031	-0.18310547	-9.12888179	0.14714355040000002	3.3149170320000003	0.061035156	0.4272461	-0.061035156	-0.56823732	9.644482428000002	2.7299316100000004	0	0.061035156	-0.24414062	1.6712158540000002	9.724634080000001	-0.7476806610000001	0	0.061035156	0	1549637866.868
-9.27124002	-1.7441894960000002	-3.0804442900000004	0.061035156	-0.18310547	-0.30517578	9.38129892	-1.284814496	-0.8158691100000001	-0.061035156	0.061035156	0.24414062	10.27014128	1.870996106	1.464257788	0	-0.12207031	-0.18310547	-9.13725589	0.0813476538	3.17495108	0.061035156	0.4272461	-0.061035156	-0.44621582460000003	9.60141574	2.7634277160000003	0	0.18310547	-0.24414062	1.6712158540000002	9.724634080000001	-0.7476806610000001	0	-0.061035156	0	1549637866.908
-9.253295926000002	-1.81118161	-3.081640576	0.061035156	-0.30517578	-0.36621094	9.27602536	-1.1173339660000001	-0.7728027160000001	-0.061035156	0.48828125	0.36621094	9.9961911	1.7214599640000001	1.4116211060000001	0	0.061035156	-0.36621094	-9.217407248	0.10527343750000001	3.1534179320000004	0.061035156	0.5493164	-0.061035156	-0.3672607428	9.62294928	2.789746106	0	0.48828125	-0.24414062	1.665234424	9.72822284	-0.6089111420000001	0	0.12207031	0.061035156	1549637866.948
-9.258081070000001	-1.967895468	-3.069677716	0	-0.36621094	-0.36621094	8.797509980000001	-0.8625244110000001	-0.477319339	-0.18310547	1.0986328	0.6713867	9.258081070000001	1.528857428	1.714282248	0	0.30517578	-0.6713867	-9.27124002	0.0861328125	3.0134521760000004	0.061035156	0.6713867	-0.061035156	-0.153125	9.479394568	2.7969239200000002	-0.061035156	0.7324219	-0.12207031	1.6305420320000001	9.7401857	-0.7524658540000001	-0.061035156	0.061035156	0.12207031	1549637866.988
-9.22338858	-2.1258057100000003	-3.048144568	0	-0.4272461	-0.4272461	7.873974640000001	-0.47971191100000005	-0.1268066394	-0.12207031	1.159668	1.2207031	8.69223642	1.3685547120000001	1.617382788	-0.061035156	-0.061035156	-1.4648438	-9.37890625	0.023925780760000005	2.878271466	0	0.9765625	-0.061035156	0.0454589856	9.341821580000001	2.7909423920000003	0.18310547	1.4038086	0	1.638916034	9.759326080000001	-0.6459961060000001	-0.12207031	0.061035156	0.18310547	1549637867.028
-9.1193116	-2.282519568	-2.9847412140000005	0	-0.48828125	-0.4272461	7.81655252	-0.45339357	-0.33854982	-0.24414062	0.91552734	2.0751953	8.65634784	1.506127896	1.189111322	-0.061035156	-0.061035156	-1.4648438	-9.57749002	-0.0227294928	2.860327176	0	1.4038086	-0.061035156	0.2225097644	9.273632788	2.7813721040000003	0.18310547	1.8920898	0.30517578	1.6783935700000001	9.733007788	-0.573022464	-0.12207031	0.12207031	0.18310547	1549637867.068
-8.994897660000001	-2.410522464	-2.775390576	0.061035156	-0.36621094	-0.48828125	8.43503444	-0.7883544928000001	-0.592163089	-0.6713867	0.91552734	2.6245117	8.68745108	2.162890576	1.3972655760000001	-0.18310547	-0.30517578	-2.5634766	-9.673193390000002	0.0418701178	2.7885498200000005	-0.061035156	2.0751953	-0.061035156	0.534741214	9.08222644	2.7885498200000005	0.24414062	2.4414062	0.36621094	1.5767089660000002	9.73898912	-0.6268554712000001	-0.18310547	0.12207031	0.30517578	1549637867.108
-8.93867212	-2.368652356	-2.743090854	0.48828125	0	-0.91552734	8.235253894000001	-1.259692392	0.019140625	-0.48828125	1.4648438	2.8076172	8.871679712	2.8734864200000003	1.605419928	-0.48828125	-0.30517578	-2.8076172	-9.559545926	0.0681884784	2.6772949280000002	-0.061035156	2.5024414	0	0.193798822	9.045141574	2.4846923920000004	0.7324219	3.2958984	0.24414062	1.4606689300000002	9.697119110000001	-0.500048822	-0.36621094	0.18310547	0.4272461	1549637867.148
-9.098974640000002	-2.387792932	-3.06848143	0.30517578	-0.4272461	-1.3427734	8.100073380000001	-1.8841552520000002	-0.07058105432	-0.30517578	0.91552734	3.4179688	9.49973143	3.47163089	1.1101562500000002	-0.48828125	-0.30517578	-2.8076172	-9.58825679	0.04306640576	2.31481929	-0.061035156	2.380371	0.061035156	-0.3014648462	9.383691394000001	2.263378894	0.79345703	3.112793	0.36621094	1.300366214	9.838280760000002	-0.5837890576	-0.36621094	0.30517578	0.5493164	1549637867.188
-9.072656250000001	-2.65935054	-2.8818603240000003	0.36621094	-0.61035156	-1.5258789	8.570214660000001	-2.9524413940000005	-0.27395019960000005	-0.12207031	0.36621094	3.6621094	9.840673920000002	4.07336412	1.38410643	-0.18310547	-0.6713867	-3.112793	-9.709082068	0.08732910340000001	2.1305908540000003	-0.061035156	2.8686523	0.061035156	-0.6507812500000001	9.482983426	2.1712646760000003	0.7324219	2.6245117	0.4272461	1.726245108	9.8	-0.783569339	-0.4272461	0	0.5493164	1549637867.228
-8.865698380000001	-2.7072021760000005	-2.4799072480000004	0.8544922	0	-1.6479492	8.34890126	-3.791040036	-0.2392578076	0.36621094	-0.18310547	3.6010742	10.00217302	4.743286240000001	1.6927490020000002	-0.18310547	-0.6713867	-3.112793	-9.60739766	0.3804199280000001	1.7501709260000002	0.061035156	3.2348633	0.061035156	-0.500048822	9.3657473	1.9702880400000002	1.0375977	2.746582	0.36621094	1.726245108	9.8	-0.783569339	-0.48828125	0.18310547	0.5493164	1549637867.268
-9.133667032	-2.6306396760000004	-2.644995108	0.9765625	-0.30517578	-1.7700195	8.616870108	-4.736108426	-0.32539062500000004	0.4272461	-0.79345703	3.4179688	10.1397464	5.385693390000001	1.435546924	-0.30517578	-0.24414062	-2.746582	-9.441113220000002	0.343334964	0.9343017572	0.24414062	3.3569336	0.12207031	-0.9378906250000001	9.363354532	1.8255371400000002	1.0986328	2.6855469	0.18310547	1.6484863220000001	9.8179438	-0.46535643000000004	-0.5493164	0.7324219	0.6713867	1549637867.308
-9.372924820000001	-2.9213378600000004	-2.7000244600000003	0.8544922	-0.4272461	-1.5869141	8.737695288000001	-5.806787140000001	-0.18303222840000002	-0.061035156	0.6713867	2.9907227	10.267749100000001	6.031689300000001	1.8817626800000002	-0.5493164	-0.6713867	-2.746582	-9.346606430000001	0.462963858	0.15671386780000002	0.36621094	2.9296875	0.061035156	-1.680786142	9.76291484	1.409228534	0.79345703	2.0751953	0.24414062	2.237060504	9.69951178	-0.723754892	-0.5493164	0	0.6713867	1549637867.348
-9.338232428000001	-3.1306884000000004	-2.628247104	0.79345703	-0.30517578	-1.2817383	8.4386232	-6.610693390000001	0.19738769960000002	0	0.8544922	2.5634766	10.000976440000002	6.5760009	1.9128662140000001	-0.5493164	-0.48828125	-2.6855469	-9.368139480000002	0.43066405760000004	-0.45698242800000005	0.48828125	2.8686523	0.12207031	-1.738207968	10.087109620000001	1.23696286	0.8544922	1.2207031	0.36621094	2.237060504	9.69951178	-0.723754892	-0.12207031	-0.4272461	0.30517578	1549637867.388
-9.122900360000001	-3.2874023560000003	-2.496655252	0.61035156	-0.24414062	-0.9765625	8.169457968	-6.9492432100000014	0.30625	-0.061035156	0	2.4414062	10.11821286	6.857128894000001	1.599438498	-0.5493164	-0.61035156	-2.380371	-9.319091754	0.31103514400000004	-1.1508300720000002	0.4272461	2.1362305	0.061035156	-1.6712158540000002	10.26176718	1.268066394	0.5493164	1.159668	0.30517578	2.918945288	9.500927520000001	-0.2512207068	-0.061035156	0.48828125	0.24414062	1549637867.428
-8.923120108	-3.4369384000000003	-2.304052716	0.61035156	-0.12207031	-0.91552734	7.9062744600000014	-7.093994110000001	0.308642572	-0.18310547	-0.36621094	1.7700195	9.721044928000001	6.97915036	1.6736084260000001	-0.36621094	-0.48828125	-2.1362305	-9.34421376	0.42707518000000005	-1.4965576080000003	0.48828125	2.0751953	0.061035156	-1.65805661	10.146923920000003	1.181933606	0.36621094	0.8544922	0.18310547	3.03020018	9.42197284	-0.03229980432	-0.18310547	0.5493164	0.24414062	1549637867.467
-8.783154254000001	-3.452490216	-2.154516574	0.61035156	-0.061035156	-0.91552734	7.626342752000001	-7.19567842	0.5263671924000001	-0.18310547	0.12207031	1.0375977	9.310717752	7.10117212	1.770507788	-0.36621094	-0.12207031	-1.5258789	-9.289184800000001	0.324194339	-1.8542480040000002	0.5493164	1.7700195	0.061035156	-1.5587646760000002	10.06198732	1.119726538	0.18310547	0.5493164	0.24414062	2.8830566100000006	9.478198380000002	-0.06340332068	-0.18310547	0.061035156	0.24414062	1549637867.508
-8.86928714	-3.6917480040000004	-2.1030761780000002	0.61035156	-0.061035156	-0.91552734	7.040161240000001	-7.284204074000001	0.4821044928	-0.18310547	0.12207031	0.9765625	8.927905252	7.303344748	1.66403804	-0.36621094	-0.12207031	-1.5258789	-9.267651260000001	0.0681884784	-2.289697284	0.4272461	1.2817383	0.061035156	-1.4415283540000001	10.0213134	1.079052716	0.18310547	0.4272461	0.12207031	2.646191394	9.41120607	-0.10288086060000001	-0.4272461	-0.18310547	0.24414062	1549637867.548
-9.069067392000001	-3.966894568	-2.107861322	0.36621094	-0.12207031	-0.6713867	6.833202880000001	-7.39904802	0.4139160144	-0.12207031	0.12207031	0.91552734	8.924316394	7.448095746000001	1.6484863220000001	-0.18310547	0	-0.91552734	-9.460253894000001	-0.1363769568	-2.442822284	0.30517578	1.0986328	0.12207031	-1.39606929	10.05720198	1.1041748200000001	0.18310547	0.48828125	0	2.895019568	9.472216754	-0.0346923822	-0.4272461	-0.061035156	0.061035156	1549637867.587
-8.980542032	-4.008764676	-1.9858398560000001	0.30517578	0.061035156	-0.48828125	6.68486322	-7.403832968000001	0.1435546875	-0.061035156	0.36621094	0.7324219	8.8046875	7.306933606	1.5216797120000003	-0.18310547	0	-0.91552734	-9.482983426	0.08493652160000001	-2.548095746	0.24414062	1.0986328	0.12207031	-1.302758786	10.150512680000002	1.146044928	0.12207031	0.30517578	-0.061035156	2.9225341460000003	9.514086960000002	0.056225586060000006	-0.18310547	0.061035156	0.061035156	1549637867.628
-8.87646466	-4.088916034	-1.9738769960000002	0.12207031	-0.24414062	-0.48828125	6.517382788000001	-7.16098642	0.3541015576	-0.061035156	0.12207031	0.6713867	8.406323380000002	7.2315673920000005	1.7980224640000002	-0.12207031	0.12207031	-0.7324219	-9.395654254	0.1112548822	-2.7825683900000002	0.24414062	0.79345703	0.12207031	-1.1747558900000001	10.072753600000002	1.1639892572000001	0.12207031	0.30517578	-0.061035156	2.7000244600000003	9.514086960000002	0.07895508180000001	-0.12207031	0.061035156	0.061035156	1549637867.668
-8.63122554	-4.294677716000001	-1.7406005400000002	0.061035156	-0.4272461	-0.5493164	6.3463134000000005	-7.0521241	0.42827148560000006	-0.061035156	0.061035156	0.6713867	8.298657248	7.278222840000001	1.6664307100000002	-0.061035156	0	-0.61035156	-9.382495108	0.0346923822	-2.830419928	0.18310547	0.6713867	0.061035156	-1.102978534	9.920825180000001	1.030004892	0.18310547	0.12207031	-0.061035156	2.749072284	9.43513179	0.1854248004	-0.18310547	0.12207031	-0.12207031	1549637867.707
-8.508007788	-4.477709964000001	-1.6748047120000003	0.18310547	-0.061035156	-0.5493164	6.463549820000001	-6.884643570000001	0.1878173822	-0.24414062	0.24414062	0.61035156	8.07734375	7.243530252000001	1.5396240020000003	-0.061035156	-0.12207031	-0.61035156	-9.4255616	0.03947753894	-2.874682608	0.061035156	0.6713867	0	-1.07785643	10.0464357	1.1352783540000002	0.18310547	-0.061035156	-0.12207031	2.698828076	9.564331070000001	0.339746106	0	0.12207031	-0.12207031	1549637867.747
-8.60251448	-4.586572284	-1.7298339660000002	0.18310547	-0.30517578	-0.5493164	6.32836911	-6.88583966	0.24165038940000003	-0.12207031	0.061035156	0.36621094	7.9242187500000005	7.2136232	1.6688232820000002	-0.061035156	-0.061035156	-0.61035156	-9.38847644	0.1686767572	-2.9416748200000002	0.061035156	0.6713867	0	-0.9211425720000002	9.8514402	1.161596646	0.061035156	0.12207031	-0.18310547	2.4583741	9.579882788	0.36965332460000005	0	0.24414062	-0.061035156	1549637867.788
-8.49963408	-4.608105432	-1.6592528960000001	0.12207031	-0.18310547	-0.5493164	6.25778804	-6.94804712	0.21533202880000002	-0.12207031	-0.24414062	0.30517578	7.921826080000001	7.255493210000001	1.5958496400000002	-0.061035156	0.30517578	-0.61035156	-9.36455072	0.1064697284	-3.048144568	0.12207031	0.61035156	-0.061035156	-0.9809570288	9.83110324	1.063500998	0.18310547	0.24414062	-0.18310547	2.595947284	9.560742212000001	0.2930908246	-0.18310547	-0.061035156	-0.061035156	1549637867.827
-8.62524411	-4.62604982	-1.7071045320000002	0.12207031	-0.30517578	-0.48828125	6.151318390000001	-7.046142572	0.22490234620000002	-0.18310547	-0.061035156	0.30517578	7.905077880000001	7.340429712000001	1.685571286	-0.061035156	0.30517578	-0.61035156	-9.32866214	0.050244139400000006	-3.1797364200000002	0	0.6713867	-0.061035156	-0.9773681610000001	9.88732878	1.113745108	0.061035156	0.12207031	-0.18310547	2.536132788	9.5703125	0.2990722644	-0.061035156	-0.12207031	-0.061035156	1549637867.867
-8.607299820000001	-4.618872104	-1.723852536	0	-0.36621094	-0.4272461	6.1477295320000005	-7.2483152	0.29069824280000006	-0.18310547	-0.061035156	0.30517578	7.9062744600000014	7.5114991	1.833911142	0.061035156	0.24414062	-0.61035156	-9.35378444	0.061010742800000003	-3.3101317900000002	-0.061035156	0.61035156	-0.12207031	-1.0048827880000002	9.935181200000002	1.061108426	0.061035156	0.30517578	-0.36621094	2.6725097840000003	9.554760880000002	0.20217285340000002	-0.061035156	-0.24414062	-0.061035156	1549637867.908
-8.49125998	-4.586572284	-1.66044928	-0.12207031	-0.30517578	-0.30517578	6.416894568	-7.310522660000001	-0.00837402356	-0.24414062	-0.12207031	0.18310547	7.89790036	7.56054712	1.776489218	-0.12207031	0.18310547	-0.61035156	-9.2042482	0.12919922120000002	-3.505126996	-0.18310547	0.5493164	-0.12207031	-1.0120605432	10.02609874	0.923535144	0.061035156	0.18310547	-0.30517578	2.8232422120000003	9.47460962	0.2512207068	0.12207031	-0.30517578	-0.12207031	1549637867.947
-8.63601088	-4.572216754	-1.6664307100000002	-0.18310547	-0.36621094	-0.18310547	6.414501800000001	-7.20883786	0.0346923822	-0.18310547	-0.061035156	0.061035156	7.89790036	7.56054712	1.776489218	-0.12207031	0.30517578	-0.61035156	-9.08461911	0.16030273560000002	-3.734814496	-0.24414062	0.36621094	-0.18310547	-1.108959964	10.13735324	0.8517577880000001	-0.061035156	0.24414062	-0.30517578	2.8232422120000003	9.47460962	0.2512207068	0.18310547	-0.12207031	-0.12207031	1549637867.987
-8.81066893	-4.62604982	-1.7477783540000003	-0.61035156	-0.61035156	-0.12207031	6.621460160000001	-7.382299820000001	0.057421875000000004	-0.12207031	-0.4272461	-0.12207031	7.711279254	8.14672824	1.930810504	-0.30517578	0.36621094	-0.7324219	-9.097778060000001	0.23566894960000004	-3.9046875	-0.30517578	0.12207031	-0.24414062	-1.1639892572000001	10.467528960000001	0.75366214	-0.12207031	0.30517578	-0.24414062	3.4429199280000002	9.463842752000001	0.364868161	0.061035156	-0.12207031	-0.061035156	1549637868.027
-8.942260880000001	-4.9622070680000006	-1.7417969240000002	-0.9765625	-1.7700195	-0.12207031	7.013842752000001	-7.665820288000001	0.10288086060000001	-0.12207031	-0.061035156	-0.30517578	7.863207968	8.430249100000001	2.396167032	-0.18310547	0.4272461	-1.0986328	-9.0427491	0.2237060504	-4.269555710000001	-0.36621094	-0.061035156	-0.36621094	-1.435546924	10.82641574	0.6244628600000001	-0.36621094	0.36621094	-0.12207031	4.736108426	9.78444838	0.539526358	0	0.12207031	0	1549637868.067
-8.694628894000001	-4.98374002	-0.9965087860000001	-0.79345703	-1.0375977	0.6713867	6.774585160000001	-8.09169928	0.2930908246	-0.18310547	0.061035156	-0.36621094	7.863207968	8.430249100000001	2.396167032	0.061035156	0.36621094	-1.4038086	-8.783154254000001	-0.050244139400000006	-4.459765576	-0.24414062	-0.4272461	-0.4272461	-1.9403808900000001	10.871875000000001	0.540722644	-0.5493164	0.24414062	0.18310547	4.736108426	9.78444838	0.539526358	-0.4272461	0.24414062	0.36621094	1549637868.107
-8.673095746000001	-4.2061523560000005	-0.031103515380000002	-0.36621094	-0.48828125	1.0986328	6.159692392	-8.621655252000002	0.838598642	0	-0.061035156	-0.24414062	8.521167032000001	8.901586960000001	2.5205810700000004	0.36621094	1.0986328	-1.3427734	-8.686254892000001	-0.6005371106	-4.438232428	-0.24414062	-1.4648438	-0.4272461	-2.63183606	10.35148912	0.88046875	-0.7324219	-0.30517578	0.36621094	5.9407717600000005	9.573901260000001	2.837597644	-1.0986328	0.18310547	1.3427734	1549637868.147
-9.38847644	-3.512304712	-0.16030273560000002	-0.8544922	-0.12207031	0.36621094	5.40483426	-9.145629892	0.8134765380000001	0.36621094	-1.159668	-0.48828125	8.2938723	8.948242212	2.144946286	0.30517578	1.159668	-0.30517578	-9.15041484	-1.3924804320000002	-3.8484619600000003	-0.5493164	-2.0751953	-0.18310547	-3.084033246	9.5870607	1.47263179	-0.91552734	-0.8544922	0	2.16767572	9.33942842	-0.500048822	0.24414062	1.8920898	3.2958984	1549637868.187
-9.998584260000001	-3.3412353240000003	-1.2321777160000003	-1.8310547	-1.5869141	0.18310547	4.2073487400000005	-9.705493210000002	0.4342529254	0.30517578	-0.79345703	-0.9765625	7.93857428	8.89919429	1.933203076	-0.30517578	0.91552734	1.0375977	-10.13496106	-1.9379882200000003	-2.872290036	-1.3427734	-1.7089844	0	-2.66772464	9.377710160000001	2.2430420320000004	-0.4272461	-1.953125	-0.4272461	1.6664307100000002	8.90517572	-1.3470214660000002	0.18310547	1.8920898	2.319336	1549637868.227
-7.8608152	-2.698828076	-0.0837402356	-2.9296875	-0.24414062	1.2817383	2.866308606	-10.1241938	0.18303222840000002	0.30517578	-0.79345703	-0.9765625	8.45896016	8.369238220000002	1.5204834260000002	-0.79345703	2.5634766	2.9907227	-9.49016124	-2.295678714	-2.9620117800000005	-2.0141602	-0.91552734	0	-1.7513672120000003	9.49973143	2.61867662	0	-1.6479492	-1.0375977	3.0983885800000004	7.967285340000001	-0.3935791034	1.5258789	2.8076172	-0.30517578	1549637868.267
-7.303344748	-1.9559326080000001	-0.5909667932	-3.479004	1.5258789	0.9765625	1.8733886780000002	-9.839477340000002	0.056225586060000006	0.5493164	0	0	9.004467752000002	7.493554712000001	1.1173339660000001	-0.48828125	5.554199	5.1879883	-8.462548920000001	-2.5995362400000004	-3.152221646	-3.112793	-1.5258789	0.12207031	-1.4570800720000001	9.30832518	2.6940429320000003	0	-0.91552734	-1.7700195	0.5132080072	7.428955072	0.9953125	2.319336	7.2021484	-0.4272461	1549637868.307
-9.335839660000001	-3.29816893	-2.665332068	-5.004883	-1.7700195	-0.4272461	1.588671924	-9.926807100000001	0.16987304320000002	1.159668	-0.7324219	1.0375977	9.241332968	6.94685054	0.808691394	1.3427734	5.432129	6.4697266	-8.6348143	-3.00627446	-2.7072021760000005	-4.5166016	-3.0517578	0.36621094	-1.0180419928000002	9.91364766	2.70361322	-0.5493164	-1.0375977	-1.953125	-1.620971646	8.17902806	0.686669928	-0.5493164	3.3569336	-1.3427734	1549637868.347
-9.2724366	-4.91315944	-3.32807608	-3.7841797	-0.24414062	-0.36621094	1.930810504	-10.462744600000002	-0.25839844240000004	2.0751953	-3.0517578	1.8310547	9.1623777	6.178832968	0.850561502	3.90625	4.272461	6.164551	-9.661230432000002	-2.063598642	-1.3805175720000002	-5.493164	-2.5634766	0.18310547	0.29069824280000006	11.064477340000002	2.600732428	-1.3427734	0.7324219	-1.8920898	2.503832968	10.794115920000001	-0.5622558606000001	0.61035156	2.0751953	-2.8076172	1549637868.387
-9.63969748	-4.222900360000001	-3.992016574	-2.9296875	-0.30517578	-0.061035156	2.560058606	-10.229467360000001	-1.00129393	3.0517578	-4.8217773	2.0751953	8.57978534	5.063891574	1.1053711060000002	6.164551	3.2958984	5.126953	-10.30722644	0.30744628600000007	-0.2428466754	-6.3476562	-2.1362305	0.18310547	0.98334964	11.33603534	1.8040038940000003	-1.2207031	3.2958984	-1.7700195	5.964697480000001	11.627929320000002	0.991723642	2.1972656	-1.0986328	-2.1362305	1549637868.427
-9.5451902	-3.4536866	-4.640405252	-4.8217773	-0.6713867	0.48828125	3.0589112400000005	-9.8083741	-1.408032248	3.6621094	-4.760742	2.6855469	8.18022464	4.85573732	0.5335449280000001	9.094238	2.2583008	3.479004	-10.67209514	2.3208007200000003	0.3971679712	-5.065918	-2.4414062	0.24414062	0.7141846040000002	11.5525634	0.8062988220000001	-2.0751953	4.333496	-1.4038086	1.988232428	10.294067000000002	-0.9426757788	0.48828125	4.8828125	-1.4648438	1549637868.467
-9.625341754	-2.7311278960000003	-4.687060504000001	-4.1503906	0.48828125	0.4272461	3.3077391200000004	-9.835888579999999	-1.7980224640000002	3.8452148	-4.699707	4.0283203	8.19577626	5.26247554	0.24045410340000004	11.108398	1.953125	1.0375977	-10.31201178	1.988232428	1.079052716	-4.638672	-1.3427734	-0.061035156	-0.1268066394	11.04414038	0.649584964	-2.2583008	4.5776367	-0.48828125	2.372241214	10.47709964	-1.068286142	0.79345703	0.7324219	-1.2817383	1549637868.507
-8.845361420000001	-2.0145507200000004	-5.40363768	-5.3710938	-1.8310547	-0.12207031	3.584082068	-9.267651260000001	-2.3997558900000002	4.0893555	-5.065918	4.9438477	8.66711412	5.630932608000001	1.0862304712000002	11.108398	1.2207031	-0.9765625	-9.2042482	1.820751996	1.043164038	-4.699707	-2.0141602	-0.12207031	-1.179541034	9.888525360000001	0.45698242800000005	-2.319336	5.1879883	0.48828125	2.372241214	10.47709964	-1.068286142	1.0375977	0.4272461	-1.8310547	1549637868.547
-7.449292032000001	-2.0695800720000004	-4.303051620000001	-5.126953	-0.9765625	-0.30517578	3.7467773560000004	-8.52236322	-2.8878417540000005	4.333496	-5.2490234	4.8828125	7.9601074280000015	6.025707968000001	0.9689941100000001	10.192871	3.2348633	-1.0375977	-8.72692842	1.4810058900000003	1.3482177520000003	-4.638672	-2.2583008	-0.12207031	-1.5204834260000002	8.6599366	0.35649413939999997	-2.0141602	5.004883	0.7324219	2.928515576	9.375317392	-1.175952176	1.5258789	2.1362305	-1.953125	1549637868.587
-7.711279254	-2.024121106	-4.317407248	-3.9672852	-0.24414062	-0.30517578	3.660644568	-8.2089357	-3.289794928	4.3945312	-5.6762695	4.5776367	6.87148462	6.020923020000001	0.909179712	7.446289	4.638672	-0.24414062	-8.5582518	1.4546875000000001	1.7441894960000002	-4.760742	-1.5258789	0.061035156	-1.7190673920000001	8.425463760000001	0.3289794928	-1.4648438	3.90625	1.0986328	2.733520468	9.32028804	-1.403247104	1.0986328	2.5634766	-1.8310547	1549637868.627
-8.503222840000001	-2.1030761780000002	-5.59624002	-4.272461	-0.61035156	-0.24414062	3.39506839	-8.225683606	-3.584082068	4.333496	-6.4086914	4.272461	7.097582968	5.81755342	1.4546875000000001	4.333496	3.1738281	-0.30517578	-8.502026260000001	1.7812744600000001	1.909277356	-4.9438477	-1.953125	0.18310547	-1.610205072	8.735302520000001	0.48090820680000007	-1.5258789	3.4179688	1.4038086	2.2657714660000003	9.536816394	-1.667626996	1.2207031	2.746582	-1.7089844	1549637868.667
-8.66711412	-2.1305908540000003	-6.151318390000001	-4.4555664	-1.4038086	-0.061035156	3.15102536	-8.451782248	-3.8556396760000005	4.333496	-6.4086914	4.272461	8.073754892	5.90249002	1.5491942900000002	3.1738281	2.9296875	-0.9765625	-8.69223642	1.757348642	2.3495117800000003	-4.699707	-1.953125	0.36621094	-1.2656738220000001	9.004467752000002	0.783569339	-1.2817383	3.479004	1.7089844	2.042065396	9.676782248	-1.546801718	0.91552734	2.9907227	-1.7700195	1549637868.707
-8.28908696	-1.5491942900000002	-6.000586060000001	-4.5166016	-1.4648438	-0.24414062	3.311328076	-8.68864766	-3.9453614200000002	3.6010742	-8.056641	4.3945312	8.8046875	6.13696286	1.1424560700000002	2.746582	3.6010742	-1.0986328	-8.83698732	1.6090087860000002	2.8962158540000003	-4.699707	-1.7089844	0.5493164	-1.2178222840000001	9.455468750000001	0.9426757788	-1.2207031	3.7841797	1.7089844	1.909277356	9.770092752000002	-1.8063964660000003	0.24414062	2.6245117	-1.4648438	1549637868.747
-8.009155252000001	-1.24294429	-5.97905252	-4.8828125	-1.159668	-0.79345703	3.6391114200000003	-8.64558107	-3.69533696	2.6245117	-7.873535	4.211426	9.669604532000001	6.09868161	0.8828613220000001	1.953125	2.8686523	-0.79345703	-8.906372300000001	1.714282248	3.3783202880000003	-4.638672	-1.4038086	0.7324219	-1.0946044928	9.83110324	0.88645018	-1.2207031	3.540039	1.7700195	0.707006839	9.82153354	-2.135375998	-0.18310547	3.0517578	-1.0986328	1549637868.787
-8.120410340000001	-1.39008786	-5.916845746000001	-4.699707	-0.91552734	-1.0375977	4.230078076	-8.56782248	-3.051733426	1.4038086	-6.713867	4.0893555	10.11821286	6.001782248	0.67709964	1.3427734	2.746582	-0.6713867	-8.91953125	1.7860596040000003	3.66303714	-4.4555664	-1.3427734	0.7324219	-0.7393066100000001	10.06198732	0.879272464	-1.2207031	3.479004	1.7089844	0.47373047120000006	9.705493210000002	-2.1700683900000004	-0.61035156	2.4414062	-1.0986328	1549637868.827
-8.322582968	-1.4822021760000001	-6.050830072	-4.638672	-0.8544922	-1.0986328	4.804296924000001	-8.4733152	-1.9942138580000002	0.12207031	-5.6152344	3.7231445	10.11701628	6.04724092	0.37802735600000004	1.0375977	3.112793	-0.48828125	-8.890820288	1.899707068	4.038671924000001	-4.5166016	-1.2817383	0.6713867	-0.5287597644	10.418481920000001	0.7572509980000001	-1.5258789	3.3569336	1.6479492	0.7046142572	9.759326080000001	-2.2035644960000003	-1.0986328	2.5024414	-1.2207031	1549637868.867
-8.584570288	-1.469042932	-6.55207518	-4.211426	-0.79345703	-0.8544922	5.161987320000001	-8.419482428	-1.149633786	-0.61035156	-4.8217773	2.746582	9.96867662	6.2302735600000005	-0.04067382788	1.0986328	3.112793	-0.4272461	-9.10734874	1.9954101440000003	4.2970702880000005	-4.4555664	-1.2817383	0.7324219	-0.33615722840000006	10.66491664	0.7500732428000001	-1.7089844	2.9907227	1.5869141	0.98334964	10.18640126	-1.8757812500000002	-1.4038086	2.380371	-1.2207031	1549637868.906
-9.15041484	-1.1424560700000002	-6.859521760000001	-3.7231445	-1.8310547	-0.24414062	5.276831070000001	-8.496044928000002	-0.641210962	-1.0375977	-5.004883	1.8920898	9.96867662	6.2302735600000005	-0.04067382788	1.159668	2.9296875	-0.48828125	-9.15161142	2.04326178	4.365258786	-4.3945312	-0.5493164	0.79345703	-0.2045654254	10.7522464	0.88046875	-1.5869141	3.0517578	1.3427734	0.98334964	10.18640126	-1.8757812500000002	-2.1362305	3.112793	-1.0375977	1549637868.947
-9.681567392	-0.36606445680000005	-7.536621106	-4.4555664	-2.746582	-0.36621094	5.389282248	-8.73410643	-0.07775878600000001	-1.5869141	-4.8217773	1.3427734	9.4004393	6.78535144	-0.40434570680000004	1.2207031	2.8686523	-0.5493164	-9.350195288	2.004980432	4.539917032	-4.211426	-1.0375977	0.91552734	-0.3732421924	10.83239766	0.910375998	-1.7089844	3.2958984	1.4038086	3.4692382200000003	11.11950728	-1.4965576080000003	-2.6855469	3.90625	-0.5493164	1549637868.987
-9.5870607	-1.0192382788	-6.512597840000001	-6.8359375	-4.8828125	-1.2207031	5.575903060000001	-9.04753444	0.424682608	-2.0751953	-4.0283203	0.9765625	9.4004393	6.78535144	-0.40434570680000004	1.3427734	3.112793	-0.7324219	-9.80239218	1.0646972840000002	4.00517572	-4.272461	-0.91552734	1.3427734	-0.5239746106000001	10.577587860000001	1.617382788	-1.2207031	3.1738281	1.3427734	4.106860324	10.42446286	0.34453125	-3.6621094	4.760742	-0.18310547	1549637869.026
-8.512792932	-2.8627197480000004	-3.0397704680000004	-5.79834	-2.4414062	-0.8544922	5.64169928	-9.38010234	0.6723144568000001	-2.0751953	-3.6010742	0.061035156	8.67189946	6.867895468	-0.4103271466	1.4648438	2.8076172	-0.8544922	-9.49016124	-0.45100097840000003	3.93339856	-4.211426	-0.30517578	1.159668	-0.805102536	10.06079074	2.377026358	-0.79345703	3.90625	1.4648438	4.106860324	10.42446286	0.34453125	-4.211426	6.652832	1.5258789	1549637869.067
-9.354980432000001	-3.5972412140000003	-1.9164550720000002	-4.8828125	-0.7324219	-0.9765625	5.603417932000001	-9.38488768	0.9127685700000001	-1.6479492	-3.540039	-1.5869141	7.67419429	7.285400360000001	0.2572021466	1.8920898	2.9907227	-0.9765625	-9.32148462	-1.006079074	3.111547824	-4.8217773	-1.4038086	1.2817383	-1.193896466	9.371728240000001	2.872290036	-0.91552734	4.333496	1.8920898	1.280029254	10.490259080000001	-0.965405252	-4.638672	5.3100586	2.8686523	1549637869.107
-9.671997300000001	-3.4548827880000004	-2.3746337860000004	-5.493164	-2.0141602	-1.4648438	4.99211412	-9.98901358	0.8625244110000001	-1.0375977	-4.1503906	-3.2958984	7.67419429	7.285400360000001	0.2572021466	2.380371	3.540039	-0.8544922	-10.66611322	-1.4546875000000001	3.6702148560000003	-4.5776367	-0.7324219	1.7700195	-1.1747558900000001	9.3155027	3.4213867800000006	-0.5493164	4.699707	1.7700195	2.0576172120000003	9.370532248	-1.5013427520000002	-3.90625	3.8452148	3.2348633	1549637869.146
-8.74367662	-2.8220459260000004	-2.0695800720000004	-4.0283203	-0.6713867	-1.159668	4.306640576	-10.9735598	0.461767572	-0.61035156	-4.5166016	-4.211426	6.89182158	8.283105432000001	0.48569336060000007	2.4414062	3.479004	-0.8544922	-10.80607878	-1.872192392	3.9597167540000004	-4.8217773	1.953125	1.7700195	-1.108959964	9.998584260000001	3.50991214	-0.24414062	6.225586	1.4038086	2.0576172120000003	9.370532248	-1.5013427520000002	-1.7700195	5.6152344	4.0283203	1549637869.186
-8.333349640000002	-1.930810504	-2.177246106	-4.8828125	-0.8544922	-0.91552734	3.776684604	-10.7354982	0.4091308606000001	-0.61035156	-4.5166016	-4.211426	6.427661240000001	8.96140126	0.659155252	2.380371	3.4179688	-0.9765625	-8.86091304	-1.447509784	2.4308594240000003	-4.760742	1.0986328	1.6479492	-2.293286142	9.33344748	2.9943116	-0.8544922	7.019043	1.2207031	1.9930175720000003	11.529834260000001	-2.578002896	2.5634766	8.239746	5.2490234	1549637869.226
-8.74367662	-1.3458251800000003	-3.0134521760000004	-5.9814453	-1.0375977	-1.4038086	3.161792032	-10.11701628	0.381616214	-0.12207031	-3.479004	-5.554199	6.427661240000001	8.96140126	0.659155252	2.746582	4.333496	-0.24414062	-8.443408246	-1.207055661	2.548095746	-4.8828125	0	1.953125	-3.411816394	8.30583516	2.442822284	-0.9765625	5.2490234	1.2207031	1.0443603240000001	11.468823380000002	-1.4786132200000002	3.112793	10.375977	6.225586	1549637869.266
-9.04155252	-1.665234424	-2.902197284	-5.126953	-0.9765625	-1.7700195	2.4799072480000004	-10.03686502	0.27395019960000005	0.4272461	-3.1738281	-5.432129	5.700317392	8.847753894	0.5981445288	2.746582	4.638672	0.48828125	-8.65515126	-0.9594238220000001	2.886645468	-5.004883	0.30517578	2.1972656	-2.692846646	8.5917482	2.333959964	-0.4272461	4.1503906	0.9765625	1.0443603240000001	11.468823380000002	-1.4786132200000002	4.1503906	7.446289	6.958008	1549637869.306
-9.491357428	-1.7824707460000002	-3.14265126	-5.493164	-0.9765625	-2.1362305	1.9978027160000003	-9.792822480000002	0.2129394568	0.4272461	-3.1738281	-5.432129	4.427465854	8.698217752000001	0.057421875000000004	2.0141602	3.2348633	0.36621094	-9.00207518	-0.80988768	3.39267572	-5.126953	0.36621094	2.1972656	-1.6472900360000002	9.1875	2.2813232820000002	-0.18310547	4.8217773	0.61035156	0.173461911	12.278711060000001	-1.0240234620000002	5.004883	7.9345703	5.554199	1549637869.346
-9.54399411	-2.4021484620000004	-3.6462889400000003	-6.1035156	-1.4648438	-2.1362305	1.8351074280000002	-9.191088760000001	0.0657958966	1.2207031	-2.6855469	-3.112793	4.427465854	8.698217752000001	0.057421875000000004	1.6479492	2.319336	-0.30517578	-8.947045926000001	-0.46655273560000005	3.58288588	-5.065918	0.48828125	2.1362305	-1.542016574	9.60620108	2.15571286	-0.18310547	4.8828125	0.48828125	-0.5024413940000001	11.58007788	-1.0503417932	4.8828125	9.094238	4.5776367	1549637869.386
-8.942260880000001	-2.6354248200000003	-3.282617212	-5.92041	-2.319336	-1.953125	2.1293945680000004	-8.72453624	0.3182128894	1.4038086	-1.8920898	-1.5869141	4.740893570000001	8.747265380000002	-0.15192871400000002	1.953125	2.5024414	-1.0375977	-8.87407248	-0.05981445288	3.6486816100000006	-5.004883	0.12207031	1.953125	-1.7776855040000001	9.926807100000001	2.15571286	-0.36621094	4.760742	0.48828125	-0.5024413940000001	11.58007788	-1.0503417932	3.2348633	8.483887	3.7231445	1549637869.426
-7.90388179	-2.7933349640000005	-2.0671875	-5.065918	-1.5258789	-1.5258789	2.044457968	-8.193384080000001	0.2428466754	2.0141602	-2.1362305	-0.4272461	5.392871106	9.11691893	-0.00478515625	2.4414062	3.540039	-1.2817383	-8.61447734	0.40554199280000003	3.6785887600000002	-4.638672	0.61035156	1.7089844	-2.1114501800000003	9.6983152	2.15571286	-0.4272461	4.760742	0.30517578	-0.424682608	10.303637680000001	-0.9127685700000001	3.6010742	7.6904297	2.6245117	1549637869.466
-8.224487320000001	-2.2645751800000005	-1.4199951080000002	-3.7841797	-1.4648438	-0.5493164	1.983447284	-7.622753894000001	0.13398437500000002	2.5634766	-3.2958984	0.5493164	5.690747300000001	9.217407248	0.27993163940000004	2.4414062	3.540039	-0.9765625	-8.04504393	0.708203125	3.216821286	-4.1503906	0.36621094	1.4038086	-2.7646241	9.298754892	2.001391574	-0.48828125	4.272461	0.36621094	-0.056225586060000006	7.411010880000001	0.20217285340000002	3.2958984	5.6762695	1.4038086	1549637869.506
-8.521167032000001	-2.109057608	-2.138964856	-2.319336	1.7700195	-0.48828125	2.185620108	-7.498339660000001	-0.1447509784	3.0517578	-3.8452148	1.4648438	6.062792932000001	8.906372300000001	1.15441893	2.1972656	3.4179688	-0.48828125	-8.2005616	0.6531738220000001	2.7945312500000004	-3.7841797	-0.061035156	1.2207031	-3.0589112400000005	8.880053420000001	2.1066650360000003	-0.48828125	3.479004	0.6713867	-0.056225586060000006	7.411010880000001	0.20217285340000002	3.9672852	3.4179688	1.0375977	1549637869.546
-9.97465854	-0.961816394	-2.958422824	-2.2583008	-0.30517578	-0.061035156	2.4081298920000003	-8.004370108000002	-0.745288089	3.3569336	-3.8452148	2.6855469	6.215917932000001	9.051123200000001	1.312329074	1.8310547	3.3569336	0.12207031	-8.356079074	0.8015136780000001	2.6354248200000003	-3.2958984	0.12207031	1.2207031	-3.208447284	8.825024460000002	2.27294928	-0.48828125	3.0517578	0.9765625	7.544995108000001	9.07385234	0.9271240020000001	3.6621094	2.1362305	0.91552734	1549637869.586
-10.630224640000002	-0.379223642	-2.819653354	-4.272461	-0.8544922	0.79345703	2.77180162	-8.968579074	-1.4331542540000002	3.479004	-3.8452148	3.9672852	6.215917932000001	9.051123200000001	1.312329074	1.3427734	3.112793	0.7324219	-7.994799820000001	0.7309326080000002	2.6760987400000005	-2.746582	-0.9765625	1.2207031	-3.402246106	9.249707068000001	2.310034146	-0.4272461	2.4414062	1.5869141	3.208447284	7.4875733800000015	-1.0515380890000001	0.9765625	3.2958984	1.159668	1549637869.626
-10.151709260000002	-2.5720214660000003	-4.31979982	-3.7841797	-0.061035156	-0.18310547	3.4453125000000004	-9.67438948	-1.5719238220000002	3.112793	-3.479004	5.004883	6.41809056	9.33942842	1.282421924	0.91552734	2.746582	1.159668	-8.528344748	0.18901367800000002	2.7311278960000003	-2.6855469	-3.2348633	0.9765625	-2.798120108	9.874170320000001	2.60671376	-0.18310547	1.5258789	2.0141602	3.208447284	7.4875733800000015	-1.0515380890000001	0.91552734	1.4648438	-0.6713867	1549637869.666
-10.59433606	-5.359375	-3.8329101440000004	-1.159668	-1.0986328	-0.5493164	3.631933606	-10.625439300000002	-1.848266574	3.112793	-3.479004	5.004883	6.52336412	9.843066100000001	0.9331054712000001	0.48828125	2.1362305	1.4648438	-10.702001800000001	0.001196289038	4.204956070000001	-2.6855469	-3.6010742	0.91552734	-1.5121094240000001	11.157788040000002	3.0218260800000003	0.24414062	1.4648438	2.0751953	-1.068286142	9.49255342	-2.077954074	2.6855469	1.8310547	-2.9907227	1549637869.706
-9.942358720000001	-3.2407471040000004	-3.158203076	-0.9765625	-0.8544922	0.18310547	3.8831542540000004	-11.748754500000002	-2.318408246	2.9907227	-3.7231445	5.1879883	6.94326178	10.396948380000001	0.5024413940000001	0.5493164	2.0751953	1.159668	-11.58247104	0.9713867212000001	5.815161240000001	-2.5024414	0.8544922	1.6479492	-0.3146240216	11.833691100000001	2.7634277160000003	0.30517578	2.9907227	1.8920898	0.6555663939999999	11.187695680000001	0.13398437500000002	-0.61035156	0.18310547	-1.2207031	1549637869.746
-8.07016574	-1.6915527160000003	-3.37233876	-3.1738281	0.6713867	0.061035156	4.615283246	-10.51777356	-2.237060504	2.2583008	-4.8828125	3.7841797	7.62873552	9.16118161	-0.11843261780000001	1.2207031	3.0517578	1.0375977	-9.564331070000001	1.3685547120000001	3.262280252	-2.1362305	1.2207031	1.5869141	-0.5837890576	10.74626448	1.8231445680000002	-0.61035156	4.0283203	1.3427734	0.6555663939999999	11.187695680000001	0.13398437500000002	0.24414062	0.6713867	-2.0141602	1549637869.786
-8.56901857	-1.693945288	-4.604516574	-1.7089844	1.4038086	-0.8544922	5.000488220000001	-8.333349640000002	-1.256103534	0.8544922	-3.540039	1.8310547	7.62873552	9.16118161	-0.11843261780000001	1.7700195	4.211426	1.8310547	-9.46503894	0.8290283540000001	3.1869139400000006	-2.9296875	-0.6713867	1.159668	-1.312329074	9.87177716	1.183129892	-1.0986328	3.7841797	1.2207031	2.45	9.573901260000001	-1.3972655760000001	1.2817383	1.2207031	-2.4414062	1549637869.826
-9.2556884	-1.579101538	-5.517285340000001	-4.0283203	-1.7700195	-1.0375977	4.78276358	-8.152710160000002	-0.7560547120000001	0.30517578	-3.3569336	0	6.774585160000001	9.05471196	-0.32060547120000005	1.6479492	4.0893555	2.0141602	-8.78076178	1.1484375	2.8878417540000005	-3.112793	0.061035156	1.2207031	-1.4798096040000002	10.218701079999999	0.8134765380000001	-0.61035156	3.1738281	1.6479492	1.8530517180000001	10.073950180000002	-0.7034179712000002	1.2817383	1.2207031	-2.5634766	1549637869.866
-8.792724640000001	-1.7980224640000002	-4.155908246	-4.333496	-0.61035156	-0.48828125	4.197778354	-8.2938723	-0.3600830072	0.24414062	-4.0283203	-1.159668	6.267358426	8.5582518	-0.970190396	1.0375977	3.1738281	1.5258789	-8.8896241	1.3817138580000001	3.8065917540000007	-3.1738281	-0.48828125	1.2207031	-0.7811767572	10.242626800000002	0.8577392572	-0.18310547	3.2958984	1.5258789	1.8530517180000001	10.073950180000002	-0.7034179712000002	1.0375977	0.61035156	-2.8076172	1549637869.906
-8.35129393	-1.961914038	-3.42736821	-2.8076172	0.36621094	-0.61035156	3.7228514400000003	-7.56054712	0.08732910340000001	0.12207031	-4.699707	-1.7700195	6.267358426	8.5582518	-0.970190396	0.79345703	2.380371	1.4648438	-8.15390625	1.5898682100000001	3.23596196	-3.112793	0.36621094	1.0375977	-0.6507812500000001	9.46623552	0.9402832068000001	-0.24414062	3.8452148	1.2207031	1.8638183900000003	9.7485598	-0.9713867212000001	1.6479492	-0.24414062	-2.5634766	1549637869.946
-8.125195288	-1.752563498	-3.7671141200000005	-2.380371	-0.4272461	-0.7324219	3.714477536	-6.8870362400000005	0.6220702880000001	-0.30517578	-4.0283203	-1.8310547	6.650170926	7.78903804	-1.0754638580000002	1.2817383	2.746582	1.5258789	-7.667016574000001	2.2944824280000002	3.3735351440000003	-2.8686523	0	0.9765625	-0.6735107428000001	9.000878894000001	0.501245108	-0.61035156	3.7231445	1.2207031	1.542016574	9.4004393	-0.538330072	1.4648438	0	-2.5634766	1549637869.986
-7.832104532000001	-1.679589856	-4.026708966	-2.5634766	-0.61035156	-0.6713867	3.7515625000000004	-6.780566394000001	1.4056396760000003	-0.6713867	-2.1972656	-1.7089844	6.653759980000001	7.524658246	-0.773999002	1.5869141	3.479004	1.5258789	-7.567724640000001	2.47631839	3.31850589	-2.6855469	-0.24414062	0.8544922	-0.47851562500000006	9.040356430000001	0.2835205072	-0.7324219	3.4179688	1.2207031	1.542016574	9.4004393	-0.538330072	1.3427734	0.48828125	-2.380371	1549637870.026
-8.17304712	-1.5300537140000001	-4.389184604	-1.7089844	-0.18310547	-0.61035156	3.4046385800000003	-6.992309800000001	1.8231445680000002	-0.48828125	-1.4648438	-1.6479492	6.653759980000001	7.524658246	-0.773999002	1.2207031	3.0517578	1.4648438	-7.88234874	2.387792932	3.5697264400000006	-2.5024414	0.36621094	0.61035156	-0.4342529254	9.055908246000001	0.38400878600000005	-0.4272461	3.3569336	1.0375977	1.39008786	9.10615216	-0.9821533540000001	1.0375977	1.0986328	-2.0751953	1549637870.066
-8.5833741	-1.2297851440000003	-4.635620108	-1.6479492	-0.48828125	-0.4272461	3.1665771760000005	-7.43374002	2.237060504	-0.36621094	-1.4648438	-1.2817383	6.8140625	7.565332068	-0.63881839	0.8544922	2.319336	1.5258789	-7.84646016	2.6641358800000003	3.7252441100000007	-2.1362305	0.48828125	0.36621094	-0.5849853534	9.2724366	0.3576904254	-0.24414062	2.9907227	0.9765625	1.02761232	9.170751800000001	-1.6484863220000001	0.4272461	1.5258789	-1.953125	1549637870.106
-9.10615216	-0.9809570288	-4.55307608	-1.4648438	-0.24414062	-0.4272461	3.1079589660000004	-8.06538089	2.56723642	-0.5493164	-1.0986328	-0.5493164	6.9671875000000005	8.101269568000001	-0.5790038940000001	0.6713867	1.8920898	1.5258789	-8.11203624	2.7000244600000003	3.8747802520000003	-1.8920898	-0.30517578	0.24414062	-0.5825927716	9.840673920000002	0.45578614200000006	-0.30517578	2.2583008	0.91552734	1.02761232	9.170751800000001	-1.6484863220000001	0.30517578	1.7700195	-1.7700195	1549637870.146
-9.849048020000001	-0.6507812500000001	-5.5998290740000005	-1.2207031	-0.36621094	-0.4272461	3.1007812500000003	-8.838183606000001	2.837597644	-0.5493164	-1.0986328	-0.5493164	6.882250900000001	8.62763678	-0.5120117212	0.6713867	1.5869141	1.2207031	-8.92551268	2.446411142	4.463354532	-1.5869141	-0.61035156	0.24414062	-0.34213867800000003	10.552465560000002	0.7907471040000001	-0.24414062	1.2817383	0.7324219	1.144848642	10.655346940000001	-1.51330571	-0.4272461	1.3427734	-1.953125	1549637870.186
-10.10983876	-0.3828125	-5.85703125	-1.2207031	-0.7324219	0	3.131884784	-9.644482428000002	2.878271466	0.12207031	-1.2817383	0.91552734	6.882250900000001	8.62763678	-0.5120117212	0.61035156	1.0986328	0.79345703	-9.383691394000001	1.848266574	4.878466754000001	-1.5869141	-0.18310547	0.30517578	-0.1435546875	11.1278804	1.4116211060000001	0.061035156	1.159668	0.36621094	1.60183107	10.89938948	-1.6688232820000002	-0.9765625	1.159668	-1.8920898	1549637870.225
-9.614575180000001	0.026318359620000002	-5.63691394	-1.4038086	-0.6713867	0.5493164	3.62475589	-9.93039586	2.8232422120000003	0.24414062	-1.4038086	1.159668	6.84995108	8.612085160000001	0.346923822	0.79345703	0.61035156	0.30517578	-8.641992212	1.870996106	4.667919928	-1.4648438	-0.061035156	0.30517578	-0.2536132788	10.98073732	1.6460937500000001	0	1.4038086	0	1.60183107	10.89938948	-1.6688232820000002	-1.7700195	1.5869141	-1.5258789	1549637870.265
-10.04763228	-0.5598632788000001	-5.050732428000001	-2.9296875	-2.0751953	0.30517578	4.276733426000001	-9.80239218	2.6378173920000005	0.24414062	-0.79345703	1.0375977	6.84995108	8.612085160000001	0.346923822	1.0375977	0.7324219	-0.12207031	-8.77836911	1.94636232	4.44421376	-1.3427734	-1.5869141	0.48828125	-0.657958966	10.5058107	1.476220746	-0.36621094	0	-0.061035156	2.386596646	10.71875	-0.416308606	-2.4414062	1.5869141	-1.4038086	1549637870.305
-10.757030760000001	-1.9044922120000003	-3.716870108	-3.3569336	-1.159668	-0.061035156	4.6978271760000005	-10.230663940000001	2.183227536	0.24414062	-0.79345703	1.0375977	6.56403804	8.7364991	1.002490216	0.91552734	0.61035156	-0.4272461	-10.33115216	0.477319339	4.897607428000001	-1.0986328	-2.0141602	0.61035156	-0.678295926	10.912548920000003	2.5875733800000003	0.36621094	-0.7324219	-0.061035156	2.8627197480000004	10.625439300000002	0.6962402160000001	-3.479004	1.5869141	-0.79345703	1549637870.345
-9.935181200000002	-3.21203624	-2.70839856	-2.319336	0.12207031	-0.48828125	5.0614991	-10.7366938	1.39008786	1.0986328	-0.061035156	0.61035156	6.3654540740000005	9.289184800000001	1.886547824	0.61035156	-0.4272461	-1.0375977	-10.58476538	-0.7046142572	4.783959964000001	-1.2207031	0.24414062	0.48828125	-0.5897705072	11.252295320000002	3.4919677520000003	0.36621094	0.7324219	0	2.8627197480000004	10.625439300000002	0.6962402160000001	-4.699707	-0.061035156	1.0375977	1549637870.385
-8.935082968000001	-3.3268798920000004	-0.9677978240000001	-1.6479492	-0.61035156	-0.48828125	5.316308606000001	-9.66242662	0.6723144568000001	1.3427734	-0.5493164	-0.6713867	6.3654540740000005	9.289184800000001	1.886547824	0.8544922	-0.24414062	-1.4648438	-9.760522660000001	-0.2536132788	3.7049072480000005	-0.91552734	0	0.48828125	-1.113745108	9.593042032000001	3.5733153960000004	-0.18310547	1.2817383	-0.24414062	2.9033935700000004	9.636108426000002	1.9188476440000002	-4.272461	0.48828125	3.8452148	1549637870.425
-9.11213408	-3.0313964660000003	-0.5479003894	-1.953125	-0.48828125	-0.48828125	5.208642572	-8.37641574	0.2069580072	1.0986328	0	-1.8920898	6.35109874	8.652759080000001	2.51101088	1.0375977	0.6713867	-0.79345703	-9.25209964	-0.41511232	3.12111821	-0.5493164	0.6713867	0.7324219	-2.068383786	8.41708966	3.43334964	-0.30517578	0.9765625	-0.48828125	-0.32180175720000004	10.71875	1.5767089660000002	-2.8076172	2.6245117	5.3100586	1549637870.465
-9.49853534	-2.98952626	-1.400854532	-1.0375977	-0.6713867	-0.61035156	4.72653804	-8.40273462	-0.34931639400000003	0.9765625	0.79345703	-2.319336	4.8916259	9.304736420000001	2.477514676	0.61035156	0.79345703	-0.30517578	-9.34541034	-0.898413089	3.140258786	-0.79345703	0.4272461	0.5493164	-2.282519568	8.957812500000001	3.3352538940000005	0	0.61035156	-0.4272461	-0.32180175720000004	10.71875	1.5767089660000002	-1.159668	1.8310547	5.432129	1549637870.505
-9.00207518	-2.787353534	-1.343432608	-0.6713867	-0.48828125	-0.4272461	4.161889676	-8.523559800000001	-0.8074951080000001	0.91552734	1.0375977	-2.319336	4.8916259	9.304736420000001	2.477514676	0.061035156	-0.061035156	-0.5493164	-8.73291034	-1.061108426	2.670117212	-0.61035156	0.7324219	0.24414062	-2.4811035340000003	9.419580072	3.5697264400000006	0.12207031	0.91552734	-0.30517578	0.6244628600000001	11.218798920000001	0.9689941100000001	0.91552734	-0.12207031	5.79834	1549637870.545
-8.834594748	-2.359082068	-1.3769287140000002	-0.6713867	-0.12207031	-0.36621094	3.7671141200000005	-8.14433606	-1.181933606	0.8544922	0.61035156	-2.319336	4.823437500000001	9.350195288	2.1030761780000002	-0.061035156	-0.30517578	-0.61035156	-8.76042482	-0.8517577880000001	2.9823487400000004	-0.4272461	0.5493164	0.12207031	-2.7885498200000005	9.131274460000002	3.652270468	-0.12207031	0.5493164	-0.30517578	0.648388678	11.224779860000002	1.280029254	1.7700195	1.953125	5.7373047	1549637870.585
-8.728125	-2.0336913940000003	-1.337451178	-0.18310547	0.18310547	-0.24414062	3.5111084260000003	-8.0139402	-1.47263179	0.8544922	0.12207031	-2.319336	4.76481929	9.130077880000002	1.949951178	0.18310547	0.061035156	-0.36621094	-8.51398912	-0.553881839	2.8316162140000003	-0.12207031	0.4272461	0	-2.7993163940000003	8.984130890000001	3.53742662	-0.18310547	0.12207031	-0.4272461	0.648388678	11.224779860000002	1.280029254	2.380371	1.953125	5.1879883	1549637870.625
-8.496044928000002	-1.7752929320000002	-0.9582275360000001	0	0.91552734	0.061035156	3.31252446	-7.8883300720000005	-1.6592528960000001	0.61035156	-0.48828125	-2.1362305	4.76481929	9.130077880000002	1.949951178	0.24414062	0.24414062	-0.24414062	-8.383593750000001	-0.47253417540000003	2.978759784	0.24414062	0.61035156	-0.18310547	-2.80051268	8.711376800000002	3.3735351440000003	-0.12207031	-0.24414062	-0.48828125	0.0035888672120000004	9.58586412	1.0826415740000002	3.8452148	3.479004	4.5166016	1549637870.665
-8.2005616	-1.3446288940000002	-1.214233426	0.30517578	1.8310547	0.18310547	3.1689697480000003	-7.6167726600000005	-1.693945288	0.18310547	-0.6713867	-1.7700195	4.462158246	8.86091304	1.899707068	-0.12207031	-0.30517578	-0.18310547	-8.068969748	-0.54191893	2.9667969240000005	0.48828125	0.30517578	-0.24414062	-2.739501996	8.446997300000001	3.352001996	0.061035156	-0.7324219	-0.48828125	-0.8708984620000001	8.575000000000001	1.3386474640000001	3.2348633	3.112793	2.9296875	1549637870.705
-8.347705072	-0.850561502	-1.485791034	0.4272461	1.3427734	0.30517578	3.0732665740000003	-7.396655252000001	-1.4546875000000001	-0.12207031	-0.6713867	-1.2817383	4.46455072	8.388378894	1.906884784	-0.30517578	-0.8544922	-0.18310547	-7.81057158	-0.8577392572	2.9799560700000005	0.6713867	-0.12207031	-0.30517578	-2.27893071	8.502026260000001	3.50991214	0.18310547	-1.0986328	-0.4272461	-0.8708984620000001	8.575000000000001	1.3386474640000001	2.2583008	1.159668	1.4648438	1549637870.745
-9.07026358	-0.3600830072	-1.8398925720000001	0.24414062	1.7089844	0.36621094	3.0804442900000004	-7.420581070000001	-1.143652356	-0.30517578	-0.5493164	-0.79345703	4.46455072	8.388378894	1.906884784	-0.36621094	-0.9765625	-0.36621094	-8.17902806	-1.415209964	3.1151367800000003	0.36621094	-0.12207031	-0.18310547	-1.5587646760000002	8.524755890000002	3.86879892	0.30517578	-1.0986328	-0.5493164	1.9762695680000002	7.500732428000001	1.7094971040000002	3.6621094	-0.9765625	1.0986328	1549637870.785
-10.073950180000002	-0.49885253600000007	-2.710791034	0.61035156	2.1362305	0.24414062	3.1593994600000004	-7.8548342600000005	-0.910375998	-0.4272461	-0.12207031	-0.18310547	4.702612320000001	8.104858426	1.9918212860000002	-0.18310547	-0.9765625	-0.61035156	-8.51638179	-1.753759784	3.369946286	0	-0.18310547	0.12207031	-1.168774411	8.791528060000001	4.093701080000001	0.36621094	-0.9765625	-0.48828125	5.260082968000001	9.48776857	1.6927490020000002	4.0893555	-2.1362305	0.5493164	1549637870.825
-11.66501448	-0.16030273560000002	-3.1127441100000004	-0.30517578	1.0375977	0.61035156	3.234765576	-8.921923920000001	-0.659155252	-0.61035156	0.36621094	0.5493164	5.65246556	8.72214357	2.172460962	0.061035156	-0.7324219	-1.0986328	-8.774780252000001	-1.451098642	3.794628894	-0.24414062	-0.6713867	0.36621094	-0.909179712	9.508105432	3.98723143	0.24414062	-0.91552734	-0.24414062	5.260082968000001	9.48776857	1.6927490020000002	1.8920898	-1.953125	-0.24414062	1549637870.865
-12.63042032	-0.899609375	-3.643896466	-1.6479492	-0.9765625	0.5493164	3.2586913940000004	-9.839477340000002	-0.2643798822	-0.7324219	0.36621094	0.9765625	5.65246556	8.72214357	2.172460962	0.24414062	-0.30517578	-1.5869141	-9.094189300000002	-1.032397464	4.189404254	-0.18310547	-1.0375977	0.4272461	-0.765625	10.0895018	3.86879892	0.24414062	-0.61035156	0	8.225683606	9.919628600000001	1.8949219240000001	-1.0986328	0.79345703	-0.5493164	1549637870.905
-10.304834260000002	-2.255004892	-3.1462402160000003	-1.159668	-1.3427734	0.30517578	3.33645018	-9.91245108	0.38999023560000007	-0.79345703	0	1.2207031	6.278125	9.213818390000002	2.165283246	0.24414062	0	-1.8310547	-9.589452880000001	-0.6735107428000001	4.504028354000001	0	-0.6713867	0.18310547	-0.8433837860000001	10.58955072	3.6211670320000002	0.24414062	-0.30517578	0.24414062	1.3649658540000003	10.235449280000001	0.88046875	-0.7324219	-1.6479492	-1.5258789	1549637870.945
-9.681567392	-3.7862548920000005	-2.4308594240000003	1.0986328	0.48828125	0.48828125	3.4548827880000004	-9.6217527	0.9905273560000001	-0.7324219	-0.24414062	1.5869141	6.853539840000001	9.777270468000001	2.068383786	0.30517578	0.24414062	-1.8920898	-10.154101440000002	-0.4868896466	4.310229532	-0.12207031	-0.9765625	0	-1.0862304712000002	11.181713760000001	3.5649413940000003	0.18310547	-0.12207031	0.61035156	1.3649658540000003	10.235449280000001	0.88046875	-0.5493164	0.5493164	-1.8920898	1549637870.985
-9.459057608	-2.981152356	-3.6235596040000004	1.3427734	-0.4272461	0.4272461	3.585278354	-9.278417932000002	1.296777356	-0.5493164	0.18310547	1.8920898	7.344018570000001	10.30722644	2.112646466	0.48828125	0.4272461	-1.6479492	-10.21272014	0.1064697284	4.00517572	0	0.30517578	0.061035156	-1.274047824	10.9316893	3.1593994600000004	-0.061035156	0.36621094	0.61035156	4.713378894000001	11.33005342	1.2788329680000001	-0.48828125	-3.7841797	-2.0751953	1549637871.025
-8.194580072	-2.054028354	-3.6570557100000003	0.4272461	-0.30517578	0	3.4931639400000005	-8.41708966	1.3111327879999999	-0.30517578	0.24414062	1.8920898	7.645483426000001	10.09428714	2.2250976440000003	0.4272461	0.91552734	-0.61035156	-9.351391574	0.23566894960000004	3.1079589660000004	-0.12207031	0.12207031	-0.061035156	-1.70471196	9.816748200000001	2.665332068	-0.4272461	0.7324219	0.36621094	2.377026358	9.542798020000001	-1.2477295320000001	-0.061035156	-0.8544922	-1.4038086	1549637871.065
-8.585766574	-2.4870849640000006	-3.813769568	0.79345703	-0.30517578	-0.18310547	3.466845746	-7.871582068	1.25729982	-0.12207031	0.061035156	1.6479492	6.25061052	9.49375	1.65805661	-0.18310547	0.8544922	0.91552734	-9.3238768	0.46416014400000005	2.757446286	-0.12207031	0.12207031	-0.24414062	-2.036083966	9.38847644	1.9966064300000002	-0.7324219	0.36621094	0.30517578	2.377026358	9.542798020000001	-1.2477295320000001	0.9765625	0.061035156	-1.6479492	1549637871.105
-9.2389402	-2.410522464	-4.035082968	0.61035156	-0.48828125	0.30517578	3.476416034	-8.497240920000001	1.07785643	-0.12207031	0.061035156	1.6479492	6.25061052	9.49375	1.65805661	-0.6713867	0.4272461	1.4038086	-9.47341304	0.8194580072000001	2.830419928	-0.12207031	0	-0.4272461	-1.971484424	9.90647014	1.7406005400000002	-0.61035156	0.18310547	0.61035156	1.8578369600000002	9.6636232	-0.8206542932	0.61035156	-0.6713867	-1.5869141	1549637871.145
-9.036767572	-2.036083966	-3.685766574	0.79345703	0.12207031	0.48828125	3.62475589	-9.0858152	0.8529540740000001	0.24414062	-0.61035156	1.2207031	5.73740216	10.05122104	1.141259784	-1.2817383	0.12207031	1.4038086	-8.9661866	0.8062988220000001	3.1498290740000003	0.30517578	0.5493164	-0.48828125	-2.076757788	10.06796924	2.1485351440000002	-0.36621094	0.61035156	0.79345703	1.6341308900000002	9.64208966	-1.5587646760000002	0.36621094	-1.7089844	-1.2817383	1549637871.185
-8.62524411	-1.3230957460000001	-3.3962646760000004	1.4648438	0.61035156	0.36621094	3.7862548920000005	-8.63959964	0.6340332068000001	0.24414062	-0.61035156	1.2207031	5.574707068	9.760522660000001	0.5431152356000001	-1.4648438	-0.24414062	1.8310547	-8.572607428000001	0.8589355432	3.07805162	0.36621094	-0.61035156	-0.48828125	-2.4870849640000006	9.299951080000001	2.1712646760000003	-0.5493164	0.12207031	0.6713867	1.6341308900000002	9.64208966	-1.5587646760000002	0.6713867	-2.319336	-1.4648438	1549637871.225
-8.503222840000001	-1.2716552520000002	-3.5326415740000003	1.0986328	0.36621094	0.061035156	3.8831542540000004	-8.170654254	0.707006839	0.12207031	-0.5493164	0.7324219	5.33186052	9.15161142	0.17585449280000004	-1.0986328	-0.48828125	2.4414062	-8.414697480000001	0.7775878600000001	3.192895468	0.6713867	0.18310547	-0.5493164	-2.141357428	8.829809800000001	2.213134784	-0.36621094	-0.79345703	0.48828125	2.5803954680000003	9.354980432000001	-1.4929687500000002	0.6713867	-2.1362305	-1.5258789	1549637871.265
-8.661132788000002	-1.5001464660000001	-3.8353027160000006	1.5869141	0.18310547	0.36621094	3.6738037140000004	-8.01992212	0.693847644	-0.30517578	0.4272461	0	4.97177716	8.74367662	0.11484375000000001	-0.79345703	-0.48828125	2.5024414	-8.537914840000001	0.7680175720000001	3.3089355040000004	0.8544922	0.24414062	-0.5493164	-1.4247802520000001	8.755639480000001	2.198779254	-0.18310547	-0.61035156	0.36621094	2.604321286	9.3657473	-1.106567392	0.61035156	-1.4038086	-1.4038086	1549637871.305
-8.890820288	-1.07785643	-3.8376952880000004	1.6479492	-0.4272461	0.6713867	3.466845746	-7.98044429	0.6806884980000001	-0.4272461	0.6713867	0	4.8162597840000005	7.8943116	0.227294928	-0.8544922	-0.5493164	2.1362305	-8.21013179	1.02163089	3.213232428	1.2817383	0.79345703	-0.48828125	-1.168774411	8.682665740000001	1.9690917540000001	-0.061035156	-0.36621094	0.36621094	2.604321286	9.3657473	-1.106567392	0.18310547	-0.91552734	-0.9765625	1549637871.345
-9.034375	-1.070678714	-3.3962646760000004	1.8920898	-0.18310547	0.79345703	3.4441162140000006	-7.92661142	0.793139676	-0.6713867	1.159668	0.061035156	4.8162597840000005	7.8943116	0.227294928	-0.79345703	-0.48828125	1.7089844	-8.0558107	1.114941394	2.895019568	1.4038086	0	-0.48828125	-1.343432608	8.64558107	1.8099853240000001	0.061035156	-0.48828125	0.5493164	2.2430420320000004	9.45307608	-1.4367432100000002	-0.36621094	-1.5869141	-0.6713867	1549637871.385
-9.18391124	-0.840991214	-3.951342752	2.0141602	0.12207031	0.6713867	3.48957518	-8.3536866	0.90678714	-0.7324219	1.8310547	0.061035156	5.1045652	7.8237304320000005	0.2069580072	-0.7324219	-0.4272461	1.2817383	-8.41828624	0.7428955072	3.359179712	1.5258789	-0.5493164	-0.5493164	-1.19270018	9.198266574	1.915258786	0.36621094	-0.9765625	0.7324219	1.9547363220000002	9.49733876	-1.5575683900000001	-0.7324219	-1.5258789	-0.6713867	1549637871.425
-9.063086060000002	-0.27275390380000003	-4.350903354000001	1.4038086	-0.36621094	0.36621094	3.40703125	-8.96499002	0.8924316100000002	-0.6713867	1.7700195	-0.12207031	5.400048920000001	8.201757788	0.2572021466	-0.61035156	-0.7324219	0.7324219	-8.84057608	0.2512207068	3.8939209260000003	1.2207031	-0.5493164	-0.48828125	-0.49765625	9.961499100000001	2.2813232820000002	0.61035156	-1.2817383	0.48828125	1.9547363220000002	9.49733876	-1.5575683900000001	-0.91552734	-1.5258789	-0.6713867	1549637871.465
-8.82263179	-0.324194339	-4.134375	0.8544922	-0.24414062	0.36621094	3.3077391200000004	-9.000878894000001	0.764428714	-0.6713867	1.5258789	-0.48828125	5.7170651999999995	8.41828624	0.4438232428	-0.5493164	-1.4648438	0.24414062	-8.91235324	0.028710937500000002	4.038671924000001	0.9765625	-0.24414062	-0.4272461	0.0418701178	10.076342360000002	2.5181884000000005	0.6713867	-0.9765625	-0.12207031	2.15571286	9.46623552	-1.9164550720000002	-1.2817383	-1.2207031	-0.79345703	1549637871.505
-9.209033246	-0.740502896	-4.1140380400000005	0.7324219	-0.61035156	0.4272461	3.1593994600000004	-8.789135880000002	0.61848143	-0.79345703	1.5258789	-0.79345703	6.12021466	8.11203624	0.8146728240000001	-0.36621094	-1.5869141	-0.061035156	-8.994897660000001	0.308642572	4.00996106	0.79345703	-0.30517578	-0.24414062	0.1459472644	9.962695680000001	2.4117187500000004	0.5493164	-1.2817383	-0.4272461	2.15571286	9.46623552	-1.9164550720000002	-1.7700195	-0.6713867	-0.79345703	1549637871.544
-9.911254500000002	-0.8433837860000001	-3.5781005400000003	-0.24414062	-1.2207031	0.36621094	2.9261230040000004	-9.089404254	0.33256836060000006	-0.8544922	1.6479492	-0.61035156	6.40732428	8.048632788	1.294384784	-0.12207031	-1.0986328	-0.5493164	-9.52604982	0.2607910144	3.9345947480000003	0.91552734	-0.48828125	-0.18310547	0.387597644	10.401733720000001	2.4667480040000003	0.18310547	-1.5869141	-0.61035156	2.6079101440000003	9.475805710000001	-1.5372314300000003	-2.2583008	-0.79345703	-0.61035156	1549637871.584
-10.40891124	-1.490576178	-2.9368896760000003	-0.18310547	-0.24414062	0.061035156	2.819653354	-9.34780252	0.0693847644	-0.8544922	1.6479492	-0.61035156	6.51379393	8.571411240000002	1.6365234620000002	-0.061035156	-0.8544922	-1.2207031	-10.1325679	-0.45100097840000003	4.094897464000001	0.61035156	0.18310547	-0.24414062	-0.11604003600000001	10.80607878	3.019433606	0.30517578	-0.7324219	-0.5493164	2.96560054	9.66481929	-0.6089111420000001	-2.4414062	-0.24414062	0	1549637871.625
-10.467528960000001	-2.3495117800000003	-2.7143798920000006	0.6713867	-0.4272461	-0.18310547	2.819653354	-9.34780252	0.0693847644	-1.0375977	2.0141602	-0.061035156	6.663330072	9.18271466	1.832714856	-0.18310547	-0.9765625	-1.6479492	-9.85622554	-0.5622558606000001	3.73122554	0.4272461	0.24414062	-0.30517578	-0.6735107428000001	10.72592752	3.2885987400000003	0.12207031	-0.48828125	-0.5493164	3.7790771760000004	10.8981929	1.600634784	-3.1738281	-0.061035156	1.159668	1549637871.664
-9.712670926000001	-2.054028354	-1.677197284	0.061035156	-1.7089844	-0.48828125	2.816064496	-9.16835962	-0.6507812500000001	-0.91552734	2.319336	0.30517578	6.846362320000001	9.216211060000001	2.19997554	-0.12207031	-0.8544922	-1.5258789	-9.438720746000001	-0.22490234620000002	3.5362304320000004	0.6713867	0.4272461	-0.24414062	-1.178344748	9.8418705	3.104370108	0	-0.6713867	-0.6713867	3.7790771760000004	10.8981929	1.600634784	-3.0517578	0.9765625	2.6245117	1549637871.704
-8.67070288	-1.698730432	-0.0897216754	0.18310547	-0.7324219	-0.5493164	2.816064496	-9.16835962	-0.6507812500000001	-0.8544922	2.319336	0	6.686059800000001	8.90517572	2.516992212	-0.30517578	-0.6713867	-1.0986328	-8.884838760000001	-0.6340332068000001	3.201269568	0.9765625	0.79345703	-0.4272461	-1.3984619600000001	9.298754892	3.2251952880000005	0	-0.7324219	-0.79345703	0.2081542932	9.666015380000001	1.013256839	-2.4414062	0.061035156	3.3569336	1549637871.745
-9.62294928	-1.9379882200000003	-0.538330072	1.2207031	1.2817383	-0.7324219	2.816064496	-9.16835962	-0.6507812500000001	-0.8544922	2.319336	0	6.18122554	8.78435054	2.4200927520000004	-0.7324219	-0.9765625	-0.8544922	-9.370532248	-1.343432608	2.942871106	0.5493164	-0.4272461	-0.5493164	-1.56953125	9.51169429	3.631933606	0.061035156	-0.7324219	-0.6713867	-0.8649169928000001	10.920923020000002	0.4761230432	-1.2207031	-1.5258789	3.2348633	1549637871.784
-10.81804164	-1.927221646	-2.5157959260000005	0.79345703	-1.0986328	-0.91552734	2.816064496	-9.16835962	-0.6507812500000001	-0.8544922	2.319336	0	5.83430162	9.16716304	2.0887207460000004	-0.7324219	-1.2207031	-0.9765625	-9.578686600000001	-1.437939496	3.5984375	0.5493164	1.5258789	-0.36621094	-1.331469748	10.217504500000002	3.8664062500000003	0.12207031	-0.6713867	-0.48828125	-0.8649169928000001	10.920923020000002	0.4761230432	-0.4272461	-0.91552734	2.0141602	1549637871.824
-9.394457968000001	-1.579101538	-1.006079074	-0.061035156	-0.6713867	-0.36621094	2.816064496	-9.16835962	-0.6507812500000001	-0.8544922	2.319336	0	5.95153804	9.232959260000001	1.9989990020000004	-0.30517578	-0.7324219	-1.159668	-8.924316394	-1.3864990020000003	2.8818603240000003	0.36621094	0.061035156	-0.48828125	-1.335058606	9.64328624	3.88674321	-0.061035156	-0.12207031	-0.5493164	0.732128894	9.868188400000001	0.36845702880000003	0.5493164	-1.4648438	0.9765625	1549637871.865
-8.81784694	-1.1340820288	-0.5132080072	0.30517578	0.9765625	-0.24414062	2.816064496	-9.16835962	-0.6507812500000001	-0.8544922	2.319336	0	5.97905252	8.545092752	2.0899170320000002	0.12207031	0	-0.91552734	-8.630029254	-1.28122554	2.70600589	0.61035156	0.79345703	-0.30517578	-1.6305420320000001	8.7963134	3.53981929	-0.24414062	-0.18310547	-0.48828125	0.33256836060000006	8.980542032	0.991723642	1.5258789	2.0751953	0.30517578	1549637871.904
-9.1193116	-1.393676718	-1.2453369600000002	0.18310547	0.7324219	-0.24414062	2.816064496	-9.16835962	-0.6507812500000001	-0.8544922	2.319336	0	5.708691394000001	8.24003894	2.21433107	0.12207031	0.24414062	-0.6713867	-8.65515126	-1.3829101440000002	2.45358876	0.36621094	0	-0.30517578	-1.585082968	8.85253894	3.3579834260000005	-0.12207031	-0.4272461	-0.30517578	0.33256836060000006	8.980542032	0.991723642	1.5258789	1.7089844	-0.6713867	1549637871.944
-9.38129892	-1.739404254	-1.562353534	0.12207031	-0.061035156	-0.061035156	2.816064496	-9.16835962	-0.6507812500000001	-0.8544922	2.319336	0	5.425170926000001	8.523559800000001	2.0468505400000003	-0.18310547	-0.24414062	-0.7324219	-8.774780252000001	-1.6915527160000003	2.5636474640000007	0.12207031	0.061035156	-0.24414062	-1.509716754	9.266455072	3.568530252	0.061035156	-0.18310547	-0.12207031	2.6497802520000002	9.15878894	1.8279297120000002	1.8310547	-1.2817383	-1.3427734	1549637871.985
-9.718652160000001	-1.641308606	-1.4522949280000002	0.24414062	0.48828125	0.24414062	2.652172824	-8.712573380000002	-0.8613281250000001	-0.9765625	1.953125	-0.36621094	5.578295926000001	8.740087860000001	1.8458740020000002	-0.12207031	-0.30517578	-0.7324219	-8.895605432000002	-1.6496826080000002	2.6031250000000004	-0.24414062	-0.30517578	-0.12207031	-1.540820288	9.406420926000001	3.7204589660000003	0	-0.061035156	0.061035156	1.9989990020000004	9.668408246	1.629345746	1.0986328	-1.4038086	-1.0986328	1549637872.024
