# Supplementary material for: A deep learning approach for lower back-pain risk prediction during manual lifting
Source: PLoS One. 2021 Feb 19;16(2):e0247162. doi: 10.1371/journal.pone.0247162 (PMC7894914; doi:10.1371/journal.pone.0247162)
Supplement: S1 Data — (ZIP) [file pone.0247162.s001.zip › source-used/Subject_02_P2_Zone01_T3.csv]

Side_A_x	Side_A_y	Side_A_z	Side_G_x	Side_G_y	Side_G_z	LtWt_A_x	LtWt_A_y	LtWt_A_z	LtWt_G_x	LtWt_G_y	LtWt_G_z	RtWt_A_x	RtWt_A_y	RtWt_A_z	RtWt_G_x	RtWt_G_y	RtWt_G_z	Back_A_x	Back_A_y	Back_A_z	Back_G_x	Back_G_y	Back_G_z	UArm_A_x	UArm_A_y	UArm_A_z	UArm_G_x	UArm_G_y	UArm_G_z	Thig_A_x	Thig_A_y	Thig_A_z	Thig_G_x	Thig_G_y	Thig_G_z	Time_stp
-9.1193116	-0.45339357	-4.06140126	-0.061035156	-0.061035156	0	2.5157959260000005	-8.902783246	-1.002490216	0	0	0	3.7551512600000003	9.74138179	0.11843261780000001	0	-0.061035156	0	-8.95183107	-0.4689453076	3.4560790740000003	0	0	0	-1.073071286	9.646875000000001	2.5564697480000005	0.061035156	-0.061035156	0	0.7273437500000001	9.778466754	-0.80390625	-0.061035156	-0.061035156	-0.061035156	1549641514.352
-9.122900360000001	-0.4426269568000001	-4.042260880000001	0	0	0	2.5349366	-8.89440944	-1.0120605432	0	0	0	3.7862548920000005	9.770092752000002	0.11604003600000001	0	-0.061035156	0	-8.943457068	-0.4761230432	3.4429199280000002	0	0	0	-1.081445288	9.669604532000001	2.545703076	0.061035156	-0.061035156	0	0.707006839	9.786840560000002	-0.79194339	-0.061035156	0	-0.061035156	1549641514.392
-9.12888179	-0.424682608	-4.0506347840000005	0	0	-0.061035156	2.5540771760000003	-8.892016574000001	-1.0180419928000002	0	0	0	3.7862548920000005	9.770092752000002	0.11604003600000001	0.061035156	-0.061035156	0	-8.948242212	-0.462963858	3.4453125000000004	0	-0.061035156	0	-1.119726538	9.687548920000001	2.5217773560000003	0	-0.061035156	0	0.702221646	9.791625900000001	-0.8194580072000001	-0.061035156	-0.061035156	-0.061035156	1549641514.432
-9.121704074	-0.4342529254	-4.05422374	-0.061035156	-0.061035156	-0.061035156	2.5409179320000006	-8.89440944	-1.031201178	0	0	0	3.7838623200000003	9.79880342	0.1303955072	0	-0.061035156	0	-8.947045926000001	-0.4450195288	3.4512939300000003	0	-0.061035156	0	-1.123315396	9.67080072	2.5181884000000005	0	-0.061035156	0	0.7046142572	9.792822480000002	-0.7907471040000001	-0.061035156	0	-0.061035156	1549641514.472
-9.10974092	-0.44143066100000006	-4.041064496	0	0	-0.061035156	2.5492920320000003	-8.85493161	-1.0479492212000001	0	0	0	3.7862548920000005	9.785644568	0.12919922120000002	0	-0.061035156	0	-8.94584964	-0.43664550720000006	3.452490216	0	-0.061035156	0	-1.0826415740000002	9.67558606	2.53254393	0	-0.061035156	0	0.716577176	9.780859620000001	-0.805102536	0	-0.061035156	0	1549641514.512
-9.121704074	-0.462963858	-4.0506347840000005	0	-0.061035156	-0.061035156	2.5385253600000004	-8.84177266	-1.052734375	0	0	0	3.7862548920000005	9.785644568	0.12919922120000002	0	-0.061035156	0	-8.948242212	-0.4450195288	3.4548827880000004	0	-0.061035156	0	-1.0718750000000001	9.69592302	2.527758786	0	-0.061035156	0	0.7117919928	9.782055710000002	-0.7871582068	-0.061035156	0	0	1549641514.552
-9.124096940000001	-0.45937500000000003	-4.044653354	0	0	0	2.536132788	-8.85493161	-1.068286142	0	0	0	3.770703076	9.7832518	0.11843261780000001	0	-0.061035156	0	-8.948242212	-0.44980469240000004	3.47163089	0	0	0	-1.073071286	9.705493210000002	2.5157959260000005	0	-0.061035156	0	0.6818847840000001	9.782055710000002	-0.7859619110000001	0	-0.061035156	0	1549641514.592
-9.1193116	-0.44143066100000006	-4.047045926	0	0	-0.061035156	2.5433105040000004	-8.87646466	-1.069482428	-0.061035156	-0.061035156	-0.061035156	3.7790771760000004	9.795214660000001	0.1196289038	0	-0.061035156	-0.061035156	-8.96140126	-0.43186035340000006	3.494360324	0	0	0	-1.0826415740000002	9.67917482	2.50622554	0	-0.061035156	-0.061035156	0.707006839	9.795214660000001	-0.80390625	-0.061035156	-0.061035156	0	1549641514.632
-9.11572284	-0.439038089	-4.067382788000001	0	0	-0.061035156	2.5217773560000003	-8.87646466	-1.069482428	-0.061035156	-0.061035156	-0.061035156	3.77189946	9.780859620000001	0.0980957068	0	-0.061035156	-0.061035156	-8.95661592	-0.43066405760000004	3.4728271760000005	0	0	-0.061035156	-1.0934082068000002	9.67438948	2.5086182100000003	0	-0.061035156	-0.061035156	0.6986327880000001	9.782055710000002	-0.784765625	0	0	0	1549641514.672
-9.11452626	-0.42827148560000006	-4.059008786	-0.061035156	-0.061035156	-0.061035156	2.51101088	-8.881250000000001	-1.0419677520000001	-0.061035156	0	-0.061035156	3.7790771760000004	9.76411142	0.08015136780000001	0	-0.061035156	-0.061035156	-8.96259784	-0.43186035340000006	3.4692382200000003	0	-0.061035156	-0.061035156	-1.081445288	9.676782248	2.5134033540000003	0	-0.061035156	-0.061035156	0.71538089	9.788037140000002	-0.794335962	0	-0.061035156	0	1549641514.712
-9.11691893	-0.419897464	-4.064990216	-0.061035156	0	-0.061035156	2.489477536	-8.902783246	-1.020434604	-0.061035156	-0.061035156	0	3.7742920320000004	9.7832518	0.10288086060000001	0	-0.061035156	-0.061035156	-8.97575679	-0.439038089	3.499145468	0	0.061035156	-0.061035156	-1.052734375	9.69951178	2.5397216460000003	0	-0.061035156	-0.061035156	0.7381103240000001	9.788037140000002	-0.811083966	0	0	0	1549641514.752
-9.113330072	-0.44980469240000004	-4.062597644	0	0	-0.061035156	2.5050292540000005	-8.903979532000001	-0.9893310700000001	-0.061035156	0	0	3.7742920320000004	9.7832518	0.10288086060000001	0	-0.061035156	-0.061035156	-8.95661592	-0.45100097840000003	3.446508786	-0.061035156	0	-0.061035156	-1.0742675720000001	9.67917482	2.512207068	-0.061035156	0	-0.061035156	0.709399411	9.79880342	-0.8194580072000001	0	0	0	1549641514.792
-9.11452626	-0.4354492212	-4.079345746	-0.061035156	0	0	2.51101088	-8.921923920000001	-0.9869384980000001	0	0	0	3.77788089	9.766503894000001	0.1303955072	0	0	-0.061035156	-8.93029802	-0.44143066100000006	3.4225829680000004	-0.061035156	0	-0.061035156	-1.119726538	9.65883786	2.48828125	-0.061035156	0	-0.061035156	0.7273437500000001	9.782055710000002	-0.8074951080000001	0	0	-0.061035156	1549641514.831
-9.10974092	-0.45100097840000003	-4.075756790000001	-0.061035156	0	0	2.501440396	-8.923120108	-1.0096679712	0	-0.061035156	0	3.794628894	9.770092752000002	0.11484375000000001	-0.061035156	-0.061035156	-0.061035156	-8.947045926000001	-0.4354492212	3.4417237400000005	0	0	0	-1.0969971040000002	9.677978240000002	2.4990478240000003	0	-0.061035156	-0.061035156	0.7285400360000001	9.78444838	-0.800317392	0	-0.061035156	-0.061035156	1549641514.872
-9.092993210000001	-0.4438232428	-4.07336412	-0.061035156	0	0	2.50622554	-8.91354982	-1.032397464	-0.061035156	-0.061035156	-0.061035156	3.8484619600000003	9.765307608	0.08493652160000001	0	0	-0.061035156	-8.95183107	-0.44621582460000003	3.4058349640000003	-0.061035156	0	-0.061035156	-1.1017822480000001	9.67080072	2.4978514400000003	-0.061035156	0	0	0.7416992212000001	9.77966304	-0.8254394568000001	0	-0.061035156	-0.061035156	1549641514.912
-9.094189300000002	-0.43664550720000006	-4.07336412	-0.061035156	0	-0.061035156	2.491870108	-8.8896241	-1.0168457068	-0.061035156	0	0	3.8329101440000004	9.759326080000001	0.0729736322	0	0	0	-8.95063498	-0.439038089	3.4225829680000004	-0.061035156	0	0	-1.0993896760000001	9.656445288	2.4870849640000006	-0.061035156	0	0	0.6986327880000001	9.778466754	-0.833813498	0	0	-0.061035156	1549641514.951
-9.11691893	-0.423486322	-4.093701080000001	-0.061035156	0	0	2.5002441100000006	-8.89321286	-1.0168457068	0	-0.061035156	0	3.8101807100000005	9.755737320000001	0.07177734424	-0.061035156	0	0	-8.96499002	-0.44143066100000006	3.4261719240000006	-0.061035156	0	0	-1.0670898560000002	9.67438948	2.4990478240000003	-0.061035156	-0.061035156	0	0.7201660340000001	9.782055710000002	-0.833813498	-0.061035156	0	0	1549641514.991
-9.10495607	-0.43066405760000004	-4.0685790740000005	-0.061035156	0	-0.061035156	2.5265625000000003	-8.91235324	-1.022827176	0	-0.061035156	-0.061035156	3.803002896	9.756933606	0.056225586060000006	0	0	0	-8.95661592	-0.4438232428	3.43334964	-0.061035156	0	0	-1.0946044928	9.677978240000002	2.51101088	-0.061035156	0	0	0.7273437500000001	9.780859620000001	-0.79194339	0	-0.061035156	0	1549641515.032
-9.10495607	-0.439038089	-4.099682608	-0.061035156	0	-0.061035156	2.53254393	-8.90876448	-1.013256839	-0.061035156	-0.061035156	-0.061035156	3.8089844240000006	9.765307608	0.050244139400000006	0	0	0	-8.968579074	-0.4486083966	3.417797824	-0.061035156	0	0	-1.0946044928	9.677978240000002	2.51101088	-0.061035156	0	0	0.693847644	9.789233426000001	-0.838598642	-0.061035156	0	-0.061035156	1549641515.071
-9.094189300000002	-0.45698242800000005	-4.094897464000001	-0.061035156	-0.061035156	-0.061035156	2.528955072	-8.907568390000002	-1.008471646	0	-0.061035156	-0.061035156	3.7886474640000007	9.766503894000001	0.08015136780000001	0	0	0	-8.972167932000001	-0.44143066100000006	3.4237792540000007	-0.061035156	0	0	-1.0754638580000002	9.681567392	2.501440396	-0.061035156	0	0	0.693847644	9.797607428000001	-0.8170653959999999	-0.061035156	0.061035156	0	1549641515.111
-9.0858152	-0.46416014400000005	-4.088916034	-0.061035156	0	-0.061035156	2.5253662140000004	-8.90876448	-0.9989013580000001	0	-0.061035156	-0.061035156	3.7695067900000003	9.76889676	0.096899411	0	0	0	-8.968579074	-0.4330566394	3.4237792540000007	-0.061035156	0	0	-1.0826415740000002	9.673193390000002	2.50622554	-0.061035156	0	0	0.6914550720000001	9.790429712	-0.8134765380000001	0	0	0	1549641515.152
-9.092993210000001	-0.44980469240000004	-4.08173822	-0.061035156	0	-0.061035156	2.5253662140000004	-8.895605432000002	-1.0144531250000002	0	-0.061035156	-0.061035156	3.7647216460000004	9.76770018	0.1124511682	0	0	0	-8.968579074	-0.424682608	3.410620108	-0.061035156	0	0	-1.119726538	9.681567392	2.48828125	-0.061035156	0	0	0.702221646	9.786840560000002	-0.8290283540000001	-0.061035156	0	0	1549641515.191
-9.100170926	-0.45339357	-4.094897464000001	-0.061035156	0	-0.061035156	2.503832968	-8.895605432000002	-1.0180419928000002	0	-0.061035156	-0.061035156	3.77189946	9.791625900000001	0.11723633180000001	-0.061035156	0	0	-8.978149460000001	-0.41152344240000005	3.41301268	-0.061035156	0	0	-1.128100589	9.680371106	2.4906739200000003	-0.061035156	0	0	0.708203125	9.782055710000002	-0.8278320288	-0.061035156	0	0	1549641515.231
-9.10734874	-0.47492675720000005	-4.09848642	-0.061035156	0	0	2.5026367800000004	-8.884838760000001	-1.0180419928000002	0	0	0	3.7635253600000005	9.77607428	0.07536621106000001	-0.061035156	0	0	-8.97336412	-0.40793457460000004	3.399853534	-0.061035156	0	-0.061035156	-1.1053711060000002	9.686352340000001	2.496655252	-0.061035156	0	0	0.716577176	9.77966304	-0.808691394	0	0	0	1549641515.271
-9.10495607	-0.462963858	-4.091308606	-0.061035156	-0.061035156	0	2.5157959260000005	-8.89321286	-0.9953125	-0.061035156	0	0	3.7336182100000004	9.77368161	0.07416992212000001	-0.061035156	0	0	-8.985326980000002	-0.42109375000000004	3.3807128600000005	-0.061035156	0.061035156	-0.061035156	-1.108959964	9.676782248	2.5134033540000003	-0.061035156	0	0	0.707006839	9.79401857	-0.7883544928000001	0	0	0	1549641515.311
-9.095385880000002	-0.4438232428	-4.0960937500000005	0	0	0	2.51459964	-8.89919429	-0.9929199280000001	0	0	0	3.726440396	9.766503894000001	0.07895508180000001	-0.061035156	0	-0.061035156	-8.984130890000001	-0.417504892	3.390283246	-0.061035156	0	-0.061035156	-1.1041748200000001	9.66481929	2.496655252	-0.061035156	0	0	0.702221646	9.801196580000001	-0.840991214	-0.061035156	-0.061035156	0	1549641515.351
-9.09060054	-0.4426269568000001	-4.121215854000001	0	0	0	2.5229737400000003	-8.892016574000001	-0.9881347840000001	0	0	0	3.75754393	9.756933606	0.0909179712	-0.061035156	0	-0.061035156	-8.984130890000001	-0.419897464	3.38908696	-0.061035156	0	-0.061035156	-1.100585962	9.666015380000001	2.4990478240000003	-0.061035156	0	-0.061035156	0.7058105432	9.778466754	-0.8134765380000001	0	-0.061035156	0	1549641515.391
-9.108544928	-0.43066405760000004	-4.11882338	-0.061035156	0	0	2.519384784	-8.886035340000001	-0.9905273560000001	0	0	0	3.7527587860000002	9.758129892000001	0.10168457460000001	-0.061035156	0	-0.061035156	-8.990112320000001	-0.41870117800000006	3.3854980040000004	0	0.061035156	-0.061035156	-1.100585962	9.67438948	2.519384784	-0.061035156	0	-0.061035156	0.7309326080000002	9.788037140000002	-0.8230468750000001	-0.061035156	0	0	1549641515.431
-9.08342302	-0.42109375000000004	-4.09848642	-0.061035156	0	0	2.5445067900000002	-8.89680162	-0.9725830072	-0.061035156	0	0	3.762329074	9.76889676	0.1040771466	-0.061035156	0	-0.061035156	-8.993701080000001	-0.42109375000000004	3.387890576	0	0	-0.061035156	-1.0958007788	9.67917482	2.5229737400000003	-0.061035156	-0.061035156	-0.061035156	0.7524658540000001	9.790429712	-0.8254394568000001	0	0	0	1549641515.471
-9.096582068	-0.417504892	-4.104467752000001	-0.061035156	0	-0.061035156	2.545703076	-8.89321286	-0.9737792932	0	0	0	3.77548822	9.77248552	0.0992919928	-0.061035156	-0.061035156	-0.061035156	-9.016430710000002	-0.43066405760000004	3.41301268	0	0.12207031	-0.061035156	-1.068286142	9.69233426	2.5433105040000004	-0.061035156	-0.061035156	-0.061035156	0.7440917932000001	9.78444838	-0.8158691100000001	-0.061035156	0	0	1549641515.511
-9.102563400000001	-0.43066405760000004	-4.124804712	0	0	0	2.55527356	-8.890820288	-0.9510498200000002	-0.061035156	0.061035156	0	3.78984375	9.77128894	0.12202148560000001	0	0	-0.061035156	-8.967382788	-0.424682608	3.3244873200000002	0	0	-0.061035156	-1.068286142	9.69233426	2.5433105040000004	-0.061035156	0	-0.061035156	0.7058105432	9.786840560000002	-0.8218505890000001	0	-0.061035156	0	1549641515.551
-9.100170926	-0.417504892	-4.136767572	-0.061035156	0	0	2.56723642	-8.89680162	-0.966601538	0	0	-0.061035156	3.803002896	9.75214856	0.1495361322	-0.061035156	0	-0.061035156	-8.991308606	-0.43664550720000006	3.3065429320000006	0	0	-0.061035156	-1.1053711060000002	9.65883786	2.51459964	-0.061035156	0	0	0.709399411	9.777270468000001	-0.8314209260000001	-0.061035156	-0.061035156	-0.061035156	1549641515.591
-9.095385880000002	-0.42707518000000005	-4.094897464000001	0	0	0	2.5636474640000007	-8.878857428000002	-0.9785644568000001	0	-0.061035156	-0.12207031	3.823339856	9.76770018	0.14833984620000001	-0.061035156	-0.061035156	-0.061035156	-9.00327176	-0.44143066100000006	3.323291034	0	0	-0.061035156	-1.106567392	9.676782248	2.55048822	-0.061035156	-0.061035156	0	0.758447284	9.78444838	-0.8182617212000002	-0.061035156	0	0	1549641515.631
-9.096582068	-0.4067382788	-4.111645468	-0.061035156	0	0	2.536132788	-8.886035340000001	-1.013256839	0	0	-0.061035156	3.8388915740000003	9.759326080000001	0.11843261780000001	-0.061035156	0	0	-9.00327176	-0.4521972644	3.325683606	0	0	-0.061035156	-1.106567392	9.676782248	2.55048822	-0.061035156	-0.061035156	0	0.734521466	9.790429712	-0.8254394568000001	-0.061035156	-0.061035156	0	1549641515.671
-9.07504892	-0.41152344240000005	-4.127197284	-0.061035156	-0.061035156	0	2.50622554	-8.86928714	-1.0108642572	0	0	-0.061035156	3.8053954680000004	9.743774460000001	0.11723633180000001	-0.061035156	0	0	-8.994897660000001	-0.461767572	3.3328614200000004	0	0	-0.061035156	-1.0718750000000001	9.625341754	2.55288089	-0.061035156	-0.061035156	0	0.7213623200000001	9.777270468000001	-0.8218505890000001	-0.061035156	-0.061035156	0	1549641515.711
-9.0858152	-0.42229003600000004	-4.11044928	0	0	0	2.5026367800000004	-8.85253894	-1.020434604	0	0	-0.061035156	3.77788089	9.721044928000001	0.096899411	-0.061035156	-0.061035156	0	-8.994897660000001	-0.4605712860000001	3.3412353240000003	0	0	-0.061035156	-1.062304712	9.6385009	2.58278804	-0.061035156	-0.061035156	0	0.7500732428000001	9.78444838	-0.8374023560000001	-0.061035156	-0.061035156	0	1549641515.751
-9.101367212000001	-0.3828125	-4.11643071	0	0	0	2.5026367800000004	-8.864501800000001	-1.025219748	-0.061035156	0	-0.061035156	3.7455810700000005	9.73898912	0.096899411	-0.061035156	-0.061035156	0	-9.00686052	-0.4761230432	3.363964856	0	0	-0.061035156	-1.062304712	9.6385009	2.58278804	-0.061035156	-0.061035156	0	0.7512695288	9.786840560000002	-0.8254394568000001	-0.061035156	-0.061035156	0	1549641515.791
-9.088207968	-0.36845702880000003	-4.1140380400000005	-0.061035156	-0.061035156	-0.061035156	2.503832968	-8.892016574000001	-1.0419677520000001	-0.061035156	0	-0.061035156	3.7360108800000003	9.746167032	0.1268066394	0	-0.061035156	0	-9.00566394	-0.47492675720000005	3.354394568	0	0	-0.061035156	-1.0515380890000001	9.612182608000001	2.56723642	-0.061035156	-0.061035156	0	0.7309326080000002	9.791625900000001	-0.80988768	0	-0.061035156	0	1549641515.831
-9.076245108	-0.3971679712	-4.1152344240000005	0	-0.061035156	-0.061035156	2.5098144959999997	-8.880053420000001	-1.0072753600000002	-0.061035156	0	-0.061035156	3.7240478240000003	9.725830072	0.135180661	-0.061035156	-0.061035156	-0.061035156	-9.00686052	-0.48569336060000007	3.3412353240000003	-0.061035156	0	0	-1.0491455072	9.63371556	2.588769568	-0.061035156	-0.061035156	-0.061035156	0.7500732428000001	9.785644568	-0.832617212	-0.061035156	0	-0.061035156	1549641515.871
-9.101367212000001	-0.38400878600000005	-4.1236084260000005	0	-0.061035156	0	2.512207068	-8.884838760000001	-1.003686502	-0.061035156	-0.061035156	-0.061035156	3.737207068	9.733007788	0.12919922120000002	0	-0.061035156	-0.061035156	-8.994897660000001	-0.48808594240000003	3.3292724640000007	-0.061035156	-0.061035156	0	-1.0479492212000001	9.65883786	2.593554712	0	-0.061035156	-0.061035156	0.7811767572	9.79401857	-0.7811767572	-0.061035156	0	0	1549641515.911
-9.096582068	-0.37683107	-4.09011232	0	-0.061035156	-0.061035156	2.5074219240000004	-8.892016574000001	-0.9965087860000001	-0.061035156	-0.061035156	-0.061035156	3.7659179320000007	9.749755890000001	0.10048827880000001	0	0	-0.061035156	-8.99848642	-0.4892822284000001	3.33046875	-0.061035156	-0.061035156	0	-1.1017822480000001	9.6552491	2.56484375	0	0	-0.061035156	0.7524658540000001	9.786840560000002	-0.7859619110000001	0	0	0	1549641515.951
-9.098974640000002	-0.42229003600000004	-4.111645468	0	-0.061035156	-0.061035156	2.512207068	-8.8979982	-1.00129393	-0.061035156	-0.061035156	-0.061035156	3.782666034	9.76770018	0.132788089	0	0	-0.061035156	-9.00686052	-0.48569336060000007	3.323291034	-0.061035156	-0.061035156	-0.061035156	-1.106567392	9.666015380000001	2.5791992800000005	0	0	-0.061035156	0.7381103240000001	9.785644568	-0.8122802520000001	0	-0.061035156	-0.061035156	1549641515.991
-9.100170926	-0.42827148560000006	-4.100878894	-0.061035156	-0.061035156	0	2.51101088	-8.902783246	-1.0180419928000002	-0.061035156	-0.061035156	0	3.800610324	9.76889676	0.14235839660000002	0	-0.061035156	-0.061035156	-8.99609375	-0.4713378894	3.31850589	-0.061035156	-0.061035156	0	-1.106567392	9.666015380000001	2.5791992800000005	0	-0.061035156	-0.061035156	0.7428955072	9.780859620000001	-0.808691394	0	0	-0.061035156	1549641516.031
-9.092993210000001	-0.41152344240000005	-4.08652356	0	-0.061035156	0	2.527758786	-8.89440944	-1.00129393	-0.061035156	-0.061035156	0	3.8041992800000006	9.758129892000001	0.17824707460000003	0	-0.061035156	0	-9.00327176	-0.47851562500000006	3.3244873200000002	-0.061035156	-0.061035156	0	-1.052734375	9.648071580000002	2.5815917540000006	0	0	-0.061035156	0.7285400360000001	9.788037140000002	-0.770410144	0	0	0	1549641516.071
-9.10495607	-0.41870117800000006	-4.10805661	0	-0.061035156	-0.061035156	2.536132788	-8.886035340000001	-0.9881347840000001	-0.061035156	-0.061035156	0	3.7982177520000002	9.754540740000001	0.19619140380000002	0	0	-0.061035156	-8.99728984	-0.48569336060000007	3.331665036	-0.061035156	-0.061035156	0	-1.0898193390000002	9.66481929	2.5744139400000003	0	0	-0.061035156	0.7261474640000001	9.7832518	-0.8015136780000001	-0.061035156	-0.061035156	-0.061035156	1549641516.111
-9.102563400000001	-0.4091308606000001	-4.1140380400000005	0	-0.061035156	-0.061035156	2.5492920320000003	-8.882446580000002	-1.0048827880000002	-0.061035156	-0.061035156	0	3.803002896	9.77368161	0.17585449280000004	-0.061035156	-0.061035156	0	-8.994897660000001	-0.477319339	3.3448242800000005	-0.061035156	-0.061035156	0	-1.0898193390000002	9.66481929	2.5744139400000003	0	0	0	0.7273437500000001	9.785644568	-0.80390625	-0.061035156	0	-0.061035156	1549641516.151
-9.102563400000001	-0.40314941100000007	-4.093701080000001	-0.061035156	-0.061035156	-0.061035156	2.566040036	-8.875268570000001	-0.991723642	-0.061035156	-0.061035156	0	3.78984375	9.77966304	0.1363769568	0	-0.061035156	0	-8.985326980000002	-0.47971191100000005	3.3531983800000003	-0.061035156	-0.061035156	0	-1.0874267572	9.64208966	2.56723642	0	0	0	0.724951178	9.78444838	-0.7799804712000001	-0.061035156	-0.061035156	0	1549641516.191
-9.10734874	-0.40434570680000004	-4.082934604	0	-0.061035156	-0.061035156	2.575610324	-8.86928714	-1.030004892	-0.061035156	-0.061035156	0	3.753955072	9.746167032	0.1315917932	0	0	0	-8.994897660000001	-0.477319339	3.361572284	-0.061035156	-0.12207031	0	-1.07785643	9.649267572	2.568432608	0	0	-0.061035156	0.740502896	9.785644568	-0.8146728240000001	-0.061035156	0	0	1549641516.231
-9.118115020000001	-0.41870117800000006	-4.0960937500000005	0	-0.061035156	-0.061035156	2.566040036	-8.883642572	-1.022827176	-0.061035156	-0.061035156	0	3.708496106	9.755737320000001	0.11005859620000001	0	-0.061035156	0	-8.985326980000002	-0.47014160340000005	3.3771241	-0.061035156	0	0	-1.0670898560000002	9.667211960000001	2.5815917540000006	0	-0.061035156	-0.061035156	0.7895507788	9.790429712	-0.7823730432	-0.061035156	0	0	1549641516.271
-9.113330072	-0.3947753894	-4.092504892000001	-0.061035156	-0.061035156	-0.061035156	2.5636474640000007	-8.892016574000001	-1.0096679712	-0.061035156	-0.061035156	0	3.716870108	9.766503894000001	0.10766601440000001	0	0	-0.061035156	-8.97097194	-0.46655273560000005	3.354394568	-0.061035156	-0.061035156	0	-1.1304931610000002	9.650463760000001	2.5445067900000002	0	0	-0.061035156	0.7285400360000001	9.7832518	-0.7728027160000001	-0.061035156	-0.061035156	0	1549641516.31
-9.122900360000001	-0.40793457460000004	-4.100878894	-0.061035156	-0.061035156	0	2.560058606	-8.89440944	-1.00129393	0	-0.061035156	0	3.7228514400000003	9.76889676	0.1435546875	0	-0.061035156	-0.061035156	-8.97097194	-0.462963858	3.343627896	-0.061035156	-0.12207031	0	-1.1472412140000001	9.669604532000001	2.55288089	0	0	-0.061035156	0.732128894	9.782055710000002	-0.802709964	0	0	-0.061035156	1549641516.35
-9.101367212000001	-0.419897464	-4.075756790000001	0	-0.061035156	0	2.5744139400000003	-8.901586960000001	-0.994116214	-0.061035156	-0.061035156	-0.061035156	3.7814697480000006	9.79401857	0.13398437500000002	0	-0.061035156	-0.061035156	-8.979345746000002	-0.454589856	3.366357428	-0.061035156	-0.061035156	0	-1.119726538	9.682763580000001	2.575610324	0	-0.061035156	0	0.79194339	9.792822480000002	-0.7955322480000001	-0.061035156	0	-0.061035156	1549641516.39
-9.10495607	-0.4354492212	-4.0685790740000005	-0.061035156	-0.061035156	0	2.5540771760000003	-8.882446580000002	-0.9977050720000001	-0.061035156	-0.061035156	-0.061035156	3.800610324	9.786840560000002	0.12919922120000002	0	-0.061035156	0	-8.980542032	-0.45698242800000005	3.3771241	0	-0.061035156	-0.061035156	-1.114941394	9.67080072	2.5421141200000004	0	-0.061035156	0	0.745288089	9.785644568	-0.7991211060000001	-0.061035156	0	-0.061035156	1549641516.43
-9.10734874	-0.439038089	-4.070971646	0	-0.061035156	0	2.5337402160000004	-8.875268570000001	-0.9893310700000001	-0.061035156	0	0	3.7862548920000005	9.770092752000002	0.14714355040000002	0	-0.061035156	0	-8.98173822	-0.4689453076	3.39746106	0	-0.061035156	0	-1.0898193390000002	9.651660340000001	2.537329074	0	-0.061035156	0	0.7141846040000002	9.7748777	-0.8182617212000002	0	-0.061035156	-0.061035156	1549641516.472
-9.1109375	-0.4294677716	-4.062597644	0	-0.061035156	0	2.57082518	-8.880053420000001	-1.008471646	0	0	0	3.77788089	9.76171875	0.15192871400000002	-0.061035156	-0.061035156	0	-8.9745607	-0.46774902160000004	3.417797824	0	-0.061035156	0	-1.0802490020000002	9.681567392	2.551684604	0	-0.061035156	0	0.745288089	9.791625900000001	-0.7728027160000001	0	0	0	1549641516.511
-9.108544928	-0.41870117800000006	-4.082934604	0	0	0	2.569628894	-8.88723143	-1.0371826080000002	-0.061035156	-0.061035156	-0.061035156	3.7814697480000006	9.77128894	0.135180661	-0.061035156	-0.061035156	0	-8.9745607	-0.477319339	3.410620108	-0.061035156	-0.061035156	0	-1.08383786	9.669604532000001	2.54689946	0	-0.061035156	0	0.724951178	9.786840560000002	-0.7955322480000001	0	-0.061035156	0	1549641516.55
-9.11691893	-0.419897464	-4.094897464000001	0	-0.061035156	0	2.560058606	-8.88842752	-1.032397464	-0.061035156	-0.061035156	-0.061035156	3.7838623200000003	9.77128894	0.11484375000000001	-0.061035156	-0.061035156	0	-8.9745607	-0.4868896466	3.40703125	-0.061035156	-0.061035156	-0.061035156	-1.09819339	9.669604532000001	2.5409179320000006	0	-0.061035156	0	0.7105957068000001	9.789233426000001	-0.7979248200000001	-0.061035156	0	-0.061035156	1549641516.59
-9.10495607	-0.42109375000000004	-4.09011232	0	-0.061035156	0	2.551684604	-8.88723143	-1.0419677520000001	-0.061035156	0	-0.061035156	3.77189946	9.759326080000001	0.11484375000000001	-0.061035156	-0.061035156	0	-8.968579074	-0.477319339	3.4166014400000004	-0.061035156	-0.061035156	-0.061035156	-1.09819339	9.669604532000001	2.5409179320000006	0	-0.061035156	0	0.724951178	9.8	-0.7895507788	0	0	0	1549641516.63
-9.102563400000001	-0.42827148560000006	-4.06379393	0	-0.061035156	0	2.548095746	-8.8728759	-1.0455566100000002	-0.061035156	-0.061035156	-0.061035156	3.7635253600000005	9.753344748	0.10886230040000001	0	-0.061035156	0	-8.9661866	-0.47492675720000005	3.420190396	-0.061035156	-0.061035156	-0.061035156	-1.0754638580000002	9.668408246	2.56245108	0	-0.061035156	0	0.718969748	9.7832518	-0.8074951080000001	-0.061035156	-0.061035156	0	1549641516.67
-9.102563400000001	-0.4139160144	-4.080542032	0	-0.061035156	0	2.527758786	-8.87766124	-1.038378894	-0.061035156	-0.061035156	-0.061035156	3.7659179320000007	9.758129892000001	0.113647464	0	-0.061035156	0	-8.963793930000001	-0.4868896466	3.410620108	-0.061035156	-0.061035156	-0.061035156	-1.0826415740000002	9.666015380000001	2.560058606	0	0	-0.061035156	0.724951178	9.77128894	-0.8122802520000001	0	-0.061035156	0	1549641516.71
-9.1109375	-0.40793457460000004	-4.06140126	0	-0.061035156	0	2.512207068	-8.875268570000001	-1.0288086060000001	-0.061035156	-0.061035156	-0.061035156	3.7695067900000003	9.765307608	0.1447509784	0	-0.061035156	-0.061035156	-8.963793930000001	-0.48569336060000007	3.435742212	-0.061035156	-0.061035156	-0.061035156	-1.069482428	9.668408246	2.55527356	0	-0.061035156	-0.061035156	0.7524658540000001	9.78444838	-0.808691394	0	0	0	1549641516.75
-9.10495607	-0.38999023560000007	-4.064990216	0	0	-0.061035156	2.5050292540000005	-8.882446580000002	-1.0288086060000001	-0.061035156	-0.061035156	-0.061035156	3.7838623200000003	9.766503894000001	0.13757324280000002	0	-0.061035156	-0.061035156	-8.9494384	-0.48090820680000007	3.4560790740000003	-0.061035156	-0.061035156	-0.061035156	-1.0802490020000002	9.66242662	2.5301512600000002	0	-0.061035156	-0.061035156	0.7440917932000001	9.780859620000001	-0.808691394	-0.061035156	-0.061035156	-0.061035156	1549641516.79
-9.097778060000001	-0.3995605432	-4.072167932	-0.061035156	-0.061035156	-0.061035156	2.5098144959999997	-8.882446580000002	-1.0479492212000001	-0.061035156	-0.061035156	0	3.78027356	9.765307608	0.14235839660000002	0	-0.061035156	-0.061035156	-8.953027160000001	-0.4713378894	3.4560790740000003	-0.061035156	-0.061035156	-0.061035156	-1.06589357	9.657641574000001	2.545703076	0	-0.061035156	-0.061035156	0.7273437500000001	9.789233426000001	-0.7991211060000001	0	-0.061035156	0	1549641516.83
-9.096582068	-0.41152344240000005	-4.0494384000000005	0	-0.061035156	-0.061035156	2.5026367800000004	-8.890820288	-1.022827176	-0.061035156	-0.061035156	0	3.7886474640000007	9.76411142	0.1387695288	0	-0.061035156	-0.061035156	-8.9494384	-0.46655273560000005	3.4572753600000006	-0.061035156	-0.061035156	-0.061035156	-1.063500998	9.661230432000002	2.5588623200000002	0	-0.061035156	-0.061035156	0.758447284	9.789233426000001	-0.8015136780000001	-0.061035156	-0.061035156	0	1549641516.87
-9.11691893	-0.419897464	-4.067382788000001	0	-0.061035156	-0.061035156	2.5265625000000003	-8.8896241	-1.0192382788	-0.061035156	-0.061035156	0	3.7934326080000003	9.75214856	0.1303955072	0	-0.061035156	-0.061035156	-8.96140126	-0.4844970746000001	3.4596679320000003	-0.061035156	-0.061035156	-0.061035156	-1.053930661	9.673193390000002	2.57082518	0	-0.061035156	-0.061035156	0.7213623200000001	9.791625900000001	-0.808691394	-0.061035156	0	0	1549641516.91
-9.124096940000001	-0.3995605432	-4.06140126	-0.061035156	-0.061035156	-0.061035156	2.5409179320000006	-8.90876448	-1.002490216	-0.061035156	-0.061035156	0	3.791040036	9.760522660000001	0.132788089	0	-0.061035156	-0.061035156	-8.9494384	-0.48090820680000007	3.475219748	-0.061035156	0	-0.061035156	-1.0551269568000001	9.661230432000002	2.55048822	0	0	-0.061035156	0.7440917932000001	9.786840560000002	-0.7955322480000001	0	0	0	1549641516.95
-9.11691893	-0.385205072	-4.053027356	-0.061035156	-0.061035156	-0.061035156	2.56245108	-8.920727340000001	-1.003686502	-0.061035156	-0.061035156	0	3.785058606	9.749755890000001	0.1303955072	0	-0.061035156	-0.061035156	-8.96259784	-0.47851562500000006	3.499145468	-0.061035156	0	0	-1.0551269568000001	9.661230432000002	2.55048822	0	0	-0.061035156	0.7560547120000001	9.790429712	-0.8062988220000001	0	0	-0.061035156	1549641516.99
-9.1193116	-0.419897464	-4.06140126	0	-0.061035156	-0.061035156	2.57082518	-8.89321286	-1.020434604	-0.061035156	-0.061035156	0	3.7671141200000005	9.759326080000001	0.1208251996	0	-0.061035156	-0.061035156	-8.94465306	-0.49645996400000003	3.4620605040000005	-0.061035156	0	-0.061035156	-1.0503417932	9.669604532000001	2.569628894	-0.061035156	-0.061035156	-0.061035156	0.7572509980000001	9.796411240000001	-0.7979248200000001	-0.061035156	-0.061035156	-0.061035156	1549641517.03
-9.11691893	-0.40314941100000007	-4.0506347840000005	0	0	-0.061035156	2.57082518	-8.8896241	-1.0168457068	0	-0.061035156	0	3.77788089	9.754540740000001	0.1315917932	0	0	-0.061035156	-8.94584964	-0.4904785144	3.4381347840000003	-0.061035156	0	0	-1.102978534	9.648071580000002	2.51459964	0	0	-0.061035156	0.7608398560000001	9.78444838	-0.8278320288	-0.061035156	0	-0.061035156	1549641517.07
-9.12888179	-0.417504892	-4.08173822	-0.061035156	-0.061035156	-0.061035156	2.5839844240000005	-8.88842752	-1.0288086060000001	0	-0.061035156	0	3.7790771760000004	9.758129892000001	0.1387695288	0	-0.061035156	-0.061035156	-8.94465306	-0.47014160340000005	3.446508786	-0.061035156	-0.061035156	0	-1.118530252	9.671997300000001	2.5301512600000002	0	0	-0.061035156	0.7512695288	9.788037140000002	-0.8254394568000001	-0.061035156	0	-0.061035156	1549641517.11
-9.100170926	-0.42827148560000006	-4.047045926	0	-0.061035156	0	2.5971435700000005	-8.900390380000001	-1.0754638580000002	-0.061035156	-0.061035156	-0.061035156	3.8281250000000004	9.7748777	0.1196289038	0	-0.061035156	-0.061035156	-8.94465306	-0.47014160340000005	3.4536866	0	0	0	-1.0934082068000002	9.66481929	2.548095746	0	-0.061035156	0	0.754858426	9.782055710000002	-0.8122802520000001	0	0	-0.061035156	1549641517.15
-9.101367212000001	-0.41870117800000006	-4.05422374	0	0	-0.061035156	2.586376996	-8.866894568000001	-1.052734375	-0.061035156	-0.061035156	-0.061035156	3.8101807100000005	9.74736322	0.10288086060000001	0	-0.061035156	0	-8.94465306	-0.477319339	3.4548827880000004	0	0	0	-1.0862304712000002	9.63371556	2.5301512600000002	0	0	-0.061035156	0.75964357	9.788037140000002	-0.8015136780000001	0	0	-0.061035156	1549641517.19
-9.11572284	-0.44143066100000006	-4.0877197480000005	0	-0.061035156	-0.061035156	2.548095746	-8.83100589	-1.035986322	-0.061035156	0	-0.061035156	3.7683105040000004	9.72224092	0.10288086060000001	0	-0.061035156	0	-8.95183107	-0.47373047120000006	3.4560790740000003	0	0	-0.061035156	-1.0670898560000002	9.63969748	2.5217773560000003	0	-0.061035156	-0.061035156	0.7201660340000001	9.7832518	-0.8433837860000001	-0.061035156	-0.061035156	-0.061035156	1549641517.23
-9.1276857	-0.45937500000000003	-4.070971646	0	-0.12207031	-0.061035156	2.5421141200000004	-8.86091304	-1.0455566100000002	-0.061035156	0	0	3.7455810700000005	9.7485598	0.07895508180000001	0	-0.061035156	0	-8.9661866	-0.4844970746000001	3.4656494600000003	0	0	0	-1.09819339	9.682763580000001	2.5636474640000007	0	-0.061035156	-0.061035156	0.7273437500000001	9.78444838	-0.8182617212000002	-0.061035156	0	-0.061035156	1549641517.27
-9.13725589	-0.46535643000000004	-4.03747554	0	-0.12207031	-0.12207031	2.537329074	-8.89680162	-1.062304712	-0.061035156	-0.061035156	0	3.7431884000000006	9.77128894	0.0729736322	0	-0.061035156	-0.061035156	-8.97097194	-0.49406739200000005	3.4728271760000005	0	0	0	-1.1245117212000002	9.656445288	2.56245108	0	0	-0.061035156	0.7058105432	9.8	-0.805102536	0	0	-0.061035156	1549641517.31
-9.144433606	-0.5431152356000001	-4.00756839	0.061035156	-0.18310547	-0.12207031	2.5205810700000004	-8.917138580000001	-1.061108426	-0.061035156	-0.061035156	0	3.7252441100000007	9.76171875	0.1112548822	0	-0.061035156	-0.061035156	-8.979345746000002	-0.4892822284000001	3.47163089	0	0	0	-1.1245117212000002	9.656445288	2.56245108	0	-0.061035156	-0.061035156	0.6890625	9.79401857	-0.8194580072000001	0	-0.061035156	-0.061035156	1549641517.35
-9.10615216	-0.570629892	-3.917846646	0.12207031	-0.18310547	-0.18310547	2.528955072	-8.900390380000001	-1.0443603240000001	-0.061035156	-0.061035156	0	3.685766574	9.756933606	0.1196289038	0	-0.12207031	-0.061035156	-9.015234620000001	-0.5215820288	3.514697284	0	0.061035156	0	-1.043164038	9.644482428000002	2.6114991	0	-0.061035156	-0.061035156	0.7381103240000001	9.7748777	-0.717773462	0	-0.061035156	0	1549641517.39
-9.134863220000002	-0.5371337860000001	-3.80778804	0.18310547	-0.12207031	-0.18310547	2.5791992800000005	-8.85493161	-1.0587158540000001	-0.061035156	0	0.061035156	3.649877896	9.753344748	0.1411621106	0.061035156	-0.12207031	-0.061035156	-9.012841754	-0.570629892	3.5290527160000003	0.061035156	0.18310547	0	-1.1304931610000002	9.600219748	2.6904540740000003	0	-0.061035156	-0.18310547	0.7500732428000001	9.753344748	-0.6364257788	-0.061035156	0	0.061035156	1549641517.43
-9.230566394	-0.47851562500000006	-3.77548822	0.18310547	-0.12207031	-0.18310547	2.605517572	-8.844164840000001	-1.1101562500000002	-0.061035156	0	0.12207031	3.5625489200000002	9.755737320000001	0.1985839856	0.061035156	-0.12207031	-0.061035156	-9.00805661	-0.6148925720000001	3.5194824280000003	0.061035156	0.18310547	0	-1.1807373200000002	9.59782698	2.7012207459999997	0	-0.061035156	-0.24414062	0.7201660340000001	9.76770018	-0.708203125	-0.061035156	-0.12207031	0.061035156	1549641517.471
-9.25927716	-0.500048822	-3.7683105040000004	0.12207031	-0.12207031	-0.24414062	2.64738768	-8.87766124	-1.191503894	-0.061035156	0.061035156	0.12207031	3.4680420320000005	9.77607428	0.2225097644	0.061035156	-0.18310547	-0.12207031	-9.021215560000002	-0.6615478240000001	3.48957518	0.061035156	0.18310547	0	-1.280029254	9.62055661	2.7454834260000003	0	-0.061035156	-0.24414062	0.7105957068000001	9.7748777	-0.7476806610000001	-0.061035156	-0.12207031	0.061035156	1549641517.51
-9.2808107	-0.5981445288	-3.7061035340000004	0.18310547	-0.18310547	-0.30517578	2.698828076	-8.923120108	-1.235766574	-0.061035156	0.12207031	0.18310547	3.420190396	9.83229982	0.24165038940000003	0.061035156	-0.24414062	-0.18310547	-9.034375	-0.7105957068000001	3.5111084260000003	0.061035156	0.24414062	0	-1.356591754	9.610986420000001	2.82922374	0	-0.18310547	-0.30517578	0.7668212860000001	9.79401857	-0.6818847840000001	0.061035156	0.061035156	0	1549641517.55
-9.258081070000001	-0.7668212860000001	-3.541015576	0.18310547	-0.24414062	-0.36621094	2.6784912140000006	-8.917138580000001	-1.2919922120000003	-0.061035156	0.061035156	0.12207031	3.38908696	9.847851440000001	0.2572021466	0.061035156	-0.36621094	-0.18310547	-9.07504892	-0.6926513580000001	3.570922824	0.12207031	0.24414062	0	-1.356591754	9.610986420000001	2.82922374	0.061035156	-0.18310547	-0.36621094	0.899609375	9.750951980000002	-0.6543701080000001	0.12207031	0.061035156	0	1549641517.59
-9.155200180000001	-1.062304712	-3.428564496	0.24414062	-0.30517578	-0.61035156	2.644995108	-8.865698380000001	-1.3386474640000001	-0.12207031	0.12207031	0.18310547	3.3555908540000003	9.87775908	0.27155761780000004	0.061035156	-0.4272461	-0.24414062	-9.120507788000001	-0.6651367212000001	3.63432608	0.24414062	0.36621094	-0.061035156	-1.2884033540000002	9.615771760000001	2.9010009000000005	0.12207031	-0.24414062	-0.4272461	1.235766574	9.651660340000001	-0.5251708966	0.24414062	0.18310547	0.12207031	1549641517.629
-8.939868210000002	-1.58149411	-3.185717752	0.48828125	-0.9765625	-0.61035156	2.5098144959999997	-8.77238768	-1.393676718	-0.18310547	0.12207031	0.30517578	3.2957762600000002	9.850244600000002	0.27873535340000005	0.061035156	-0.61035156	-0.30517578	-9.103759980000001	-0.65676268	3.7025146760000003	0.4272461	0.79345703	-0.18310547	-1.35180661	9.450683606	2.951245108	0.12207031	-0.24414062	-0.5493164	2.1030761780000002	9.5619384	-0.23686523560000003	0.18310547	0.24414062	0.30517578	1549641517.67
-8.35009784	-1.0048827880000002	-2.1293945680000004	0.91552734	-0.18310547	-0.30517578	2.384204074	-8.55466304	-1.435546924	-0.30517578	0.18310547	0.5493164	3.2539062500000004	9.6552491	0.3158203076	0.061035156	-0.79345703	-0.24414062	-8.814257788	-0.7201660340000001	3.4297608800000003	0.6713867	1.4038086	-0.30517578	-1.60183107	8.902783246	3.037377896	0.18310547	-0.24414062	-0.6713867	3.0553222840000003	9.317895468000001	0.5084228534	0.24414062	1.6479492	1.0375977	1549641517.709
-9.35617662	-0.2045654254	-2.287304712	1.159668	1.5258789	-0.30517578	2.32319339	-8.04624002	-1.3793212860000001	-0.48828125	0.5493164	0.91552734	3.20366214	9.22578125	0.37802735600000004	0.12207031	-1.0375977	-0.061035156	-8.81665036	-1.069482428	3.025415036	0.79345703	1.2207031	-0.24414062	-1.96669928	8.738891574	3.25988768	0.24414062	-0.24414062	-0.8544922	0.31223143000000003	9.504516574	-0.5215820288	0.24414062	1.6479492	1.0375977	1549641517.749
-10.869482820000002	-0.39238280760000005	-4.048242212	1.0375977	-1.0986328	-0.5493164	2.333959964	-8.310620108	-1.3685547120000001	-0.36621094	0.79345703	1.3427734	3.1127441100000004	9.479394568	0.364868161	0.12207031	-1.3427734	0.18310547	-9.2724366	-1.355395468	3.12709964	0.79345703	1.2207031	-0.30517578	-2.2645751800000005	9.88134784	3.3197021760000003	0.36621094	-0.5493164	-0.91552734	-1.5910644960000002	9.911254500000002	-1.175952176	-0.061035156	-1.6479492	0.5493164	1549641517.79
-10.43283696	-0.1626953076	-3.3292724640000007	0.91552734	-0.7324219	-0.061035156	2.2980712860000003	-9.87895468	-1.43076178	0	0.36621094	1.3427734	3.161792032	10.58476538	0.4139160144	0.12207031	-1.2817383	-0.12207031	-9.232959260000001	-1.3266846040000002	2.95363768	0.79345703	0.61035156	-0.30517578	-2.356689496	10.52136232	3.23596196	0.48828125	-0.7324219	-0.6713867	0.04067382788	10.322778060000001	-0.832617212	0.30517578	-0.61035156	-0.12207031	1549641517.829
-9.6385009	0.2942871106	-3.2144287140000003	0.79345703	0.4272461	-0.24414062	2.369848642	-10.510596040000001	-1.600634784	0.36621094	-0.7324219	0.9765625	3.56613768	10.8551268	0.5873779254	0.24414062	-1.0375977	-0.30517578	-9.055908246000001	-0.991723642	2.787353534	0.7324219	-0.061035156	-0.12207031	-2.054028354	10.304834260000002	2.8734864200000003	0.5493164	-0.7324219	-0.36621094	-0.2081542932	10.19836412	-0.5837890576	0.18310547	-0.5493164	-0.91552734	1549641517.869
-8.673095746000001	-0.01315917932	-4.00517572	0.24414062	0.5493164	-0.5493164	2.709594748	-9.7485598	-1.4522949280000002	0.18310547	-0.79345703	0.36621094	4.015942392	10.605102340000002	0.838598642	0.12207031	-0.7324219	-0.12207031	-8.839379892	-1.1245117212000002	2.8352050720000004	0.36621094	-0.12207031	-0.061035156	-0.954638678	9.98303264	2.72036142	0.24414062	-0.8544922	-0.24414062	-0.046655271600000006	10.004565200000002	-1.256103534	0.61035156	-1.4648438	-1.7089844	1549641517.909
-8.033081070000001	-0.65676268	-4.519580072	0.18310547	0.4272461	-0.30517578	2.68566893	-8.85373552	-1.0120605432	0.24414062	-0.36621094	-0.24414062	4.282714856	9.834692000000002	0.9797607428000001	0.061035156	-0.36621094	-0.30517578	-8.838183606000001	-1.0240234620000002	2.5445067900000002	-0.48828125	0	0.12207031	-0.954638678	9.98303264	2.72036142	0	-0.79345703	-0.4272461	2.387792932	9.354980432000001	-2.060009784	0.91552734	-0.91552734	-1.6479492	1549641517.949
-9.0594973	-0.45339357	-4.805493210000001	-0.061035156	0.7324219	-0.12207031	2.198779254	-8.05700679	-0.811083966	0.4272461	-0.9765625	-1.0986328	4.49326178	8.80109874	0.7895507788	-0.061035156	-0.12207031	-0.61035156	-9.486572480000001	-0.40554199280000003	3.6415038940000004	-0.8544922	0.5493164	0.4272461	1.152026358	9.52963858	2.274145468	-0.12207031	-0.12207031	-0.7324219	3.1282959260000003	9.375317392	-1.96430661	0.91552734	-0.91552734	-1.6479492	1549641517.989
-9.37890625	-0.1495361322	-5.482592752	-0.6713867	0.30517578	-0.30517578	1.867407248	-8.955419928000001	-0.976171875	0.61035156	-1.4648438	-1.2817383	4.917944289999999	9.072656250000001	0.37204589660000004	-0.18310547	0.18310547	-1.5258789	-8.935082968000001	0.027514648560000004	3.359179712	-0.9765625	0	0.36621094	0.8194580072000001	10.37421924	2.0671875	-0.061035156	0.6713867	-0.61035156	0.98334964	9.9016848	-1.9595214660000002	0.61035156	-0.4272461	-1.2207031	1549641518.029
-8.96499002	-0.1124511682	-5.00766574	-0.9765625	-0.91552734	-0.36621094	1.7130859620000003	-9.746167032	-1.0479492212000001	0.30517578	-1.7700195	-0.8544922	6.080737320000001	9.547582968	-0.02033691394	-0.36621094	1.5869141	-2.1362305	-8.97097194	0.2512207068	3.9010987400000006	-0.9765625	0	0.48828125	0.8194580072000001	10.37421924	2.0671875	-0.18310547	1.7089844	-0.12207031	1.1699707068	9.81555162	-2.154516574	0.4272461	-0.91552734	-1.2207031	1549641518.069
-8.28071286	-0.2942871106	-4.041064496	-0.6713867	-0.4272461	-0.5493164	1.753759784	-8.850146760000001	-0.7213623200000001	-0.24414062	-1.4648438	-0.61035156	6.5843750000000005	9.07863768	-0.423486322	-0.4272461	1.5869141	-1.0986328	-8.432641574	0.4605712860000001	3.60441893	-0.91552734	0.61035156	0.48828125	-0.5658447284000001	9.064282248	1.8566405760000002	-0.061035156	1.5869141	0	1.5276611420000001	9.477001800000002	-2.1880126800000004	0.36621094	-0.12207031	-1.4038086	1549641518.109
-8.315405252000001	-0.5335449280000001	-3.93339856	-0.4272461	-0.18310547	-0.5493164	1.7035155760000003	-7.917040740000001	-0.16508788940000002	-0.48828125	-0.9765625	-0.24414062	6.456372300000001	8.559448380000001	-0.5610595746000001	0	0.61035156	0.24414062	-8.174243210000002	0.7010253600000002	3.38908696	-0.9765625	0.48828125	0.36621094	-0.33615722840000006	8.819042932	1.6843750000000002	-0.18310547	1.2207031	-0.12207031	1.1771484620000001	9.31669928	-1.7226562500000002	0.36621094	-0.12207031	-1.4038086	1549641518.149
-8.790332068	-0.6400146760000001	-4.194189496	0.12207031	0.061035156	-0.30517578	1.4750244600000002	-7.4947509000000005	0.15910644960000003	-0.4272461	-0.91552734	0.24414062	6.16208516	8.42307158	-0.6304443390000001	0.061035156	0.8544922	0.79345703	-8.39555661	0.9295165740000001	3.343627896	-0.79345703	0.6713867	0.18310547	-0.33615722840000006	8.819042932	1.6843750000000002	-0.36621094	0.9765625	-0.18310547	1.5204834260000002	9.322680710000002	-1.4068359620000002	0.4272461	-0.12207031	-1.2817383	1549641518.189
-9.555957068	-0.5227783246000001	-4.774389676	0.48828125	-0.30517578	-0.12207031	1.378125	-7.78544928	0.12321777160000001	-0.30517578	-1.159668	0.9765625	5.571118210000001	8.85373552	-0.723754892	0.061035156	1.0986328	0.8544922	-8.66711412	1.069482428	3.420190396	-0.5493164	0.6713867	0.061035156	-0.5120117212	9.92441394	1.5934570680000002	-0.4272461	1.159668	-0.061035156	1.069482428	9.79401857	-1.435546924	0.30517578	0	-1.0375977	1549641518.229
-9.4255616	-0.18901367800000002	-4.7552491	-0.061035156	-0.8544922	-0.12207031	1.7250488220000002	-8.70180661	0.05502929712000001	-0.36621094	-1.159668	2.0141602	5.1464357	9.640893570000001	-0.838598642	0	0.9765625	0.79345703	-9.0427491	1.107763678	3.4321533540000004	-0.30517578	0	-0.12207031	-1.387695288	10.603905760000002	1.604223642	-0.24414062	1.159668	0.12207031	0.2081542932	9.81555162	-2.06120607	0	-0.5493164	-1.2207031	1549641518.269
-9.24372554	-0.227294928	-4.8892334260000005	0.12207031	-0.36621094	-0.061035156	2.2944824280000002	-9.52963858	0.00478515625	-0.36621094	-0.91552734	2.6245117	4.923925720000001	10.455566100000002	-0.8661132788	0	0.7324219	0.8544922	-9.35617662	0.8744873200000001	3.708496106	0	0.12207031	-0.4272461	-1.387695288	10.603905760000002	1.604223642	-0.12207031	0.8544922	0.48828125	0.0478515625	9.8263179	-2.5134033540000003	-0.12207031	-0.5493164	-1.4038086	1549641518.309
-9.49016124	-0.14833984620000001	-5.193090560000001	0.6713867	0.12207031	0.24414062	2.843579074	-9.87297374	0.0729736322	-0.48828125	-0.7324219	2.746582	4.648779254000001	10.917334260000002	-0.7680175720000001	0	0.24414062	1.159668	-9.433935700000001	0.9426757788	3.5589599640000005	-0.12207031	-0.24414062	-0.48828125	-1.8805663940000001	10.985522659999999	1.949951178	-0.18310547	0.061035156	0.48828125	0.4438232428	10.02729532	-2.592358426	-0.12207031	-0.5493164	-1.4038086	1549641518.349
-9.834692000000002	0.35529785340000003	-5.438330072	0.36621094	-0.24414062	0.7324219	3.2838134000000005	-9.853833360000001	0.06340332068	-0.4272461	-0.48828125	2.319336	4.31381839	11.149413940000002	-0.5431152356000001	0.12207031	-0.18310547	1.4648438	-9.676782248	1.1962890380000002	3.7360108800000003	0.18310547	-0.12207031	-0.48828125	-1.8697998200000001	11.26784694	1.8949219240000001	-0.30517578	-0.30517578	0.12207031	1.0898193390000002	10.612279860000001	-2.2980712860000003	-0.79345703	-0.18310547	-1.4038086	1549641518.389
-10.004565200000002	0.5431152356000001	-5.4359375000000005	-0.30517578	-0.24414062	0.9765625	3.71328125	-10.241431200000001	0.052636719240000004	-0.4272461	-0.18310547	1.7700195	4.024316394	11.41857878	-0.1447509784	0	-0.061035156	1.2817383	-9.438720746000001	0.7225586060000001	3.213232428	0.12207031	-0.4272461	-0.5493164	-1.933203076	10.97595198	1.9511474640000002	-0.6713867	-0.91552734	-0.12207031	1.610205072	10.74985324	-1.8040038940000003	-1.2817383	-0.12207031	-1.159668	1549641518.429
-10.107446580000001	0.01315917932	-5.08063948	-1.2817383	-1.2207031	0.36621094	4.13796376	-10.18520468	0.1459472644	-0.4272461	0.18310547	0.9765625	3.6307373200000006	10.944848740000001	0.192602536	-0.18310547	0.12207031	0.8544922	-9.7401857	0.1435546875	2.983544928	0.18310547	-0.9765625	-0.4272461	-1.7621337860000001	10.42326628	2.31481929	-0.6713867	-1.159668	-0.24414062	2.4488037140000003	11.014233720000002	-0.9283202880000001	-1.2817383	-0.12207031	-1.159668	1549641518.469
-9.916039840000002	-1.50493161	-4.213330072000001	-1.4648438	-0.8544922	0.24414062	4.500439496	-10.11103534	0.2607910144	-0.18310547	0.6713867	-0.18310547	3.198876996	10.413696580000002	0.34213867800000003	-0.5493164	-0.36621094	0.30517578	-10.309619600000001	-0.659155252	2.74069838	0	-0.91552734	-0.36621094	-1.544409146	10.19836412	2.6210692900000003	-0.7324219	-1.5258789	-0.18310547	3.7970214660000003	10.98671924	0.172265625	-3.4179688	-0.4272461	0.5493164	1549641518.509
-9.13725589	-2.6198730040000004	-2.6533691100000003	-1.4648438	-1.4648438	0.36621094	4.562646466	-10.536913940000002	0.18901367800000002	0.36621094	1.0375977	-1.3427734	3.2275878600000003	10.0380616	0.417504892	-0.7324219	-0.4272461	-0.36621094	-10.12897914	-0.8816650360000001	2.11982428	0.061035156	-0.4272461	-0.36621094	-1.544409146	10.19836412	2.6210692900000003	-0.61035156	-1.0986328	-0.12207031	5.006469748	10.52614766	0.5622558606000001	-3.8452148	0.18310547	2.8686523	1549641518.549
-7.914648560000001	-2.0564209260000004	-0.8589355432	-0.5493164	1.0986328	0.79345703	4.236059604	-10.02490216	-0.11005859620000001	0.8544922	0.91552734	-2.6855469	3.4154052520000002	9.289184800000001	0.34812010800000004	-0.7324219	-0.061035156	-0.48828125	-9.4004393	-1.2261962860000002	1.534838858	0.30517578	0.30517578	-0.36621094	-2.624658246	8.106054712	3.220410144	-0.61035156	-0.36621094	-0.061035156	5.02202176	9.27961412	-0.269165036	-3.8452148	0.18310547	2.8686523	1549641518.589
-9.53920926	-2.11743161	-2.058813498	0.18310547	2.5634766	0.061035156	3.8604248200000004	-9.004467752000002	-0.4474121106000001	1.0986328	1.4038086	-3.6621094	3.3496094240000005	8.871679712	0.2069580072	-0.61035156	-0.12207031	0	-9.39685054	-1.41640625	1.2788329680000001	0.061035156	-0.6713867	0.12207031	-3.3005616	8.20773912	3.2479248200000006	-0.61035156	-0.061035156	-0.12207031	-0.2918945288	12.065771760000002	-0.3756347644	-1.0375977	-0.30517578	6.164551	1549641518.629
-10.50461412	-1.88774411	-4.136767572	-0.24414062	-2.9907227	0	3.42736821	-9.34541034	-1.079052716	1.3427734	2.4414062	-3.7231445	3.0026855040000004	9.49853534	0.03349609424	-0.61035156	-0.7324219	0.36621094	-9.46743161	-1.378125	2.107861322	0.24414062	0.30517578	0.12207031	-3.3005616	8.20773912	3.2479248200000006	-0.30517578	-0.6713867	-0.12207031	-1.35419928	12.320580580000001	-1.562353534	-0.91552734	-2.9296875	5.79834	1549641518.669
-8.364452880000002	-1.2884033540000002	-1.7489746400000001	-0.7324219	0	0.4272461	2.8890380400000004	-10.32636682	-1.8506591460000001	1.6479492	2.9296875	-3.1738281	2.8124755400000003	9.758129892000001	-0.0681884784	-0.61035156	-1.2817383	0.36621094	-8.85732428	-1.375732428	1.943969748	0.24414062	-0.5493164	-0.18310547	-2.79213858	8.597729532	3.3735351440000003	0.12207031	-0.91552734	-0.12207031	-0.05861816394	11.23674272	-0.745288089	-0.91552734	-2.9296875	5.79834	1549641518.709
-8.338134980000001	-0.5969482428	-1.899707068	-0.061035156	1.2207031	0.061035156	2.428466754	-9.637304712	-2.296875	1.5258789	1.8310547	-3.1738281	2.9321045320000003	9.0427491	0.05981445288	-0.30517578	-1.2817383	0.4272461	-8.662329074	-0.8948242212000002	2.256201178	0.5493164	0.36621094	0	-2.51459964	8.05102536	3.2790283540000003	0.18310547	-0.61035156	-0.24414062	-0.16628417539999998	10.29646016	-0.9139648560000001	1.8310547	3.0517578	4.699707	1549641518.749
-8.34172374	-0.56823732	-2.4643554320000005	-0.6713867	-0.30517578	-0.18310547	2.2669677520000002	-8.834594748	-2.491870108	1.2817383	0.9765625	-3.479004	2.9081787140000004	8.75444339	0.3517089856000001	-0.24414062	-1.159668	0.4272461	-8.40153804	-0.9642089660000001	2.47392572	0.5493164	0.36621094	0	-2.51459964	8.05102536	3.2790283540000003	0.18310547	-1.0375977	-0.4272461	-0.6974365020000001	9.155200180000001	-0.6256591459999999	2.1972656	5.554199	3.479004	1549641518.789
-7.803393570000001	-0.7763915740000001	-1.6843750000000002	-0.061035156	1.0986328	0.18310547	2.144946286	-8.44938948	-2.566040036	0.91552734	1.0986328	-3.3569336	2.7323242800000003	8.90517572	0.46416014400000005	-0.30517578	-1.4038086	0.12207031	-8.24960962	-1.644897464	2.5205810700000004	0.7324219	0.12207031	-0.30517578	-2.098291034	8.54270018	3.7001221040000005	0.36621094	-1.0986328	-0.48828125	-2.798120108	8.266357428000001	-0.800317392	2.1972656	5.554199	3.479004	1549641518.829
-8.492456070000001	-0.34213867800000003	-2.044457968	0.79345703	1.5869141	0.5493164	1.8793701080000003	-8.048632788	-2.5337402160000004	0.61035156	1.2207031	-2.8076172	2.7825683900000002	8.91235324	0.573022464	-0.12207031	-1.5258789	-0.30517578	-8.278320288000002	-1.9487548920000002	2.652172824	0.48828125	0	-0.30517578	-1.8626221040000002	8.69103984	4.0326903960000005	0.48828125	-1.0986328	-0.5493164	-2.6796875	7.6167726600000005	-0.0681884784	2.5634766	0.48828125	0.91552734	1549641518.869
-9.370532248	1.085034146	-3.3819091460000004	0.8544922	2.319336	0.61035156	1.644897464	-7.844067392	-2.3889892180000003	0.61035156	1.2207031	-2.8076172	3.124707068	8.91235324	0.8589355432	0.24414062	-0.9765625	-0.8544922	-8.5151857	-1.98464357	2.56723642	0.18310547	-0.48828125	-0.12207031	-1.8626221040000002	8.69103984	4.0326903960000005	0.4272461	-1.0375977	-0.5493164	1.6149902160000003	6.9803469400000004	1.4463134979999999	4.3945312	0.4272461	1.2207031	1549641518.908
-10.771386780000002	2.0755615020000002	-4.657153354	0.061035156	1.4648438	0.061035156	1.4738280760000002	-8.20415036	-2.2071533540000003	0.24414062	0.9765625	-1.0986328	3.5111084260000003	9.155200180000001	1.320703076	0.36621094	-0.4272461	-1.3427734	-9.097778060000001	-2.001391574	3.2658691100000006	0	-0.61035156	0.36621094	-1.4558837860000002	9.25209964	4.264770468	0.36621094	-0.79345703	-0.36621094	5.469433606	9.176733426	0.22011719240000002	4.3945312	0.4272461	1.2207031	1549641518.949
-11.525048920000001	2.3949707460000003	-4.367651260000001	-1.953125	0.061035156	-0.18310547	1.312329074	-9.41120607	-2.237060504	0.30517578	0.24414062	0	3.8556396760000005	9.77368161	1.58747554	0.18310547	-0.48828125	-1.7700195	-9.140844748000001	-2.158105432	3.584082068	0	-1.3427734	0.61035156	-1.4558837860000002	9.25209964	4.264770468	0.5493164	-0.6713867	-0.12207031	8.365649460000002	10.33234874	1.79921875	0.48828125	0.5493164	0.061035156	1549641518.989
-11.78583966	0.02153320288	-4.890429712	-1.6479492	-0.6713867	-0.61035156	1.414013678	-10.3790036	-2.192797824	0.12207031	-0.79345703	0.9765625	4.326977536	10.422070680000001	1.606616214	0	-0.8544922	-2.0751953	-9.957910340000002	-2.0899170320000002	4.187011780000001	-0.24414062	-2.0751953	0.48828125	-1.29558107	10.010547120000002	4.262377896	0.79345703	-0.6713867	0.24414062	4.2336670320000005	9.790429712	-0.2392578076	-1.3427734	0	-1.953125	1549641519.028
-10.103857820000002	-2.93569339	-3.8197509000000003	-0.7324219	-1.7700195	0.12207031	1.7298339660000002	-10.44001448	-1.7980224640000002	-0.30517578	-1.4648438	1.4038086	5.09858426	11.084814300000001	1.5432128600000001	0	-0.61035156	-2.4414062	-10.42446286	-1.35180661	4.218115216	-0.4272461	-0.79345703	0.61035156	-0.41152344240000005	11.26186502	3.9381836060000004	0.79345703	-0.4272461	0.5493164	-0.12321777160000001	10.163672120000001	-0.9474609620000001	-1.3427734	0	-1.953125	1549641519.068
-8.823827880000001	-3.37233876	-3.4512939300000003	1.4038086	-0.061035156	0.79345703	2.095898462	-9.98063948	-1.0551269568000001	-0.7324219	-1.4038086	1.5869141	6.12619658	11.467626800000001	1.484594748	0.061035156	0.48828125	-2.380371	-10.36823732	-0.5239746106000001	3.8532471040000003	-0.5493164	0.061035156	0.5493164	-0.41152344240000005	11.26186502	3.9381836060000004	0.7324219	0.5493164	0.79345703	2.0564209260000004	11.57648912	-0.860131839	-0.4272461	-2.746582	-2.0141602	1549641519.108
-8.32497554	-1.930810504	-3.7072998200000002	1.2207031	-0.12207031	0.36621094	2.1880126800000004	-9.159985520000001	-0.362475589	-0.61035156	-1.2207031	1.8310547	6.855932608000001	10.87905252	1.5204834260000002	0.061035156	1.953125	-1.2207031	-9.343017572	0.2536132788	2.1604980040000004	-0.5493164	0.061035156	0.5493164	-1.06589357	10.834789840000001	3.1821288940000003	0.24414062	1.4648438	0.91552734	1.0240234620000002	10.319189300000001	-1.3290771760000002	-0.061035156	-2.380371	-2.1362305	1549641519.148
-8.279516574	-1.312329074	-4.230078076	0.9765625	0.24414062	-0.18310547	2.1030761780000002	-7.985229532000001	0.037084961060000005	-0.4272461	-1.5258789	2.0141602	6.30922824	9.874170320000001	1.166381839	-0.36621094	2.0141602	0.79345703	-9.599023560000001	0.686669928	2.219116214	-0.36621094	-0.18310547	0.36621094	-2.107861322	9.264062500000001	1.0754638580000002	-0.5493164	1.6479492	0.79345703	2.8447753600000003	9.554760880000002	-2.7072021760000005	-0.061035156	-2.380371	-2.1362305	1549641519.188
-9.045141574	-1.506127896	-4.946655252000001	0	0	0.061035156	2.1569091460000003	-8.00197734	0.046655271600000006	-0.30517578	-1.7089844	2.2583008	5.361767572	10.272534440000001	0.6555663939999999	-1.159668	1.4648438	1.953125	-9.69233426	0.765625	2.3578857820000003	-0.18310547	-0.12207031	-0.061035156	-2.107861322	9.264062500000001	1.0754638580000002	-1.0986328	1.159668	0.79345703	0.994116214	9.7066893	-1.5491942900000002	0.5493164	0	-2.319336	1549641519.228
-9.040356430000001	-1.2058593750000002	-5.000488220000001	-0.5493164	-0.79345703	0.36621094	2.47033696	-9.21979982	-0.00837402356	-0.30517578	-1.5869141	2.8076172	4.50522464	11.276221040000001	-0.1447509784	-1.7700195	0.30517578	2.0141602	-9.249707068000001	0.32060547120000005	2.976367212	-0.24414062	0.18310547	-0.24414062	-1.98464357	10.422070680000001	1.040771466	-0.8544922	0.79345703	1.4648438	-0.2428466754	9.76291484	-2.060009784	0.61035156	-1.953125	-2.1972656	1549641519.268
-8.235253894000001	-0.9881347840000001	-4.10566394	0.4272461	-0.18310547	0.18310547	2.958422824	-9.496142572	0.11604003600000001	-0.30517578	-1.4038086	2.6855469	4.245629892	10.52016574	-0.8900390380000001	-1.6479492	-0.6713867	2.5024414	-8.674292032	0.31701660340000004	2.988330072	-0.5493164	-0.18310547	-0.24414062	-1.3637695680000002	9.42197284	2.1329834260000005	-0.30517578	0.8544922	1.7089844	0.5084228534	9.58227536	-3.24433606	0.61035156	-1.953125	-2.1972656	1549641519.308
-7.650268570000001	-0.6304443390000001	-3.7228514400000003	1.0986328	0.5493164	-0.12207031	3.23596196	-8.674292032	0.1040771466	-0.18310547	-1.7700195	1.6479492	4.23725589	9.284399460000001	-1.223803714	-0.79345703	-0.48828125	3.2348633	-8.09768071	0.531152356	2.93808606	-0.36621094	0.6713867	-0.12207031	-1.3637695680000002	9.42197284	2.1329834260000005	-0.61035156	1.159668	1.2817383	0.735717752	9.449487320000001	-2.9117675720000005	0.7324219	-1.3427734	-2.5634766	1549641519.348
-7.5198732	0.0681884784	-4.28391124	0.9765625	0.9765625	-0.18310547	3.402246106	-8.08811052	0.21533202880000002	-0.30517578	-1.5258789	0.79345703	4.0326903960000005	8.632422120000001	-1.123315396	0.061035156	0.79345703	3.3569336	-7.779467752000001	0.7560547120000001	2.8483641200000003	-0.36621094	0	0	-1.0922119110000001	8.48049321	2.0061767180000003	-0.9765625	0.79345703	0.7324219	1.516894568	9.21501448	-2.071972644	0.36621094	-0.36621094	-2.5024414	1549641519.388
-8.19099092	0.5096191394	-4.9622070680000006	0.30517578	0.061035156	-0.36621094	3.1940917540000004	-7.872778060000001	0.19499511780000003	-0.36621094	-1.159668	0.36621094	3.37473143	8.37761232	-0.9307128600000001	0.18310547	1.4648438	3.0517578	-7.94335962	0.8565429712000001	2.9141601440000002	-0.18310547	0.61035156	0.061035156	-0.5108154254	8.177832068	1.6724121400000003	-0.8544922	0.6713867	0.30517578	1.6544677520000002	9.088207968	-1.195092752	0.36621094	-0.36621094	-2.5024414	1549641519.428
-8.83100589	0.592163089	-4.9370851600000005	-0.30517578	-0.91552734	-0.5493164	2.9799560700000005	-7.8775634000000005	0.19499511780000003	-0.36621094	-0.91552734	0.36621094	2.6402099640000003	8.38478984	-0.8254394568000001	0	0.8544922	2.319336	-7.85842302	0.7369140380000001	2.958422824	-0.18310547	0.61035156	0.061035156	-0.5108154254	8.177832068	1.6724121400000003	-0.5493164	0.6713867	0	1.2489257200000001	9.159985520000001	-1.4606689300000002	-0.061035156	-0.24414062	-2.0751953	1549641519.468
-8.7448732	0.04067382788	-4.6786866	-0.24414062	-0.4272461	-0.4272461	3.1282959260000003	-8.2005616	0.36965332460000005	-0.4272461	-0.48828125	0.61035156	2.29089357	8.68864766	-0.80988768	-0.24414062	-0.12207031	1.2817383	-8.50441893	0.5897705072	3.2921875000000003	-0.18310547	-1.0986328	0	-0.7883544928000001	8.769995108000002	1.5958496400000002	-0.18310547	0.36621094	0.12207031	0.8266357428000001	9.21979982	-1.7872558900000002	-0.4272461	-1.2207031	-1.7089844	1549641519.508
-9.170751800000001	-0.096899411	-5.28759784	-0.061035156	0	-0.061035156	3.4728271760000005	-8.8214357	0.5084228534	-0.36621094	0	0.5493164	2.300463858	9.532031250000001	-0.9642089660000001	-0.4272461	-0.9765625	0.12207031	-9.49853534	0.01794433606	4.026708966	-0.18310547	-1.0986328	0	-0.9773681610000001	9.6983152	1.745385782	0.30517578	-0.5493164	0.24414062	1.355395468	9.579882788	-2.512207068	-0.4272461	-1.2207031	-1.7089844	1549641519.548
-9.683960160000002	0.0346923822	-5.71826178	0.4272461	-0.30517578	0.61035156	3.726440396	-9.427954074	0.4378417932	-0.12207031	-0.24414062	-0.061035156	2.56245108	10.251000900000001	-1.0922119110000001	-0.061035156	-1.5258789	-0.9765625	-9.431542932000001	0.15910644960000003	4.197778354	-0.4272461	-0.8544922	-0.18310547	-0.7763915740000001	10.7450679	2.5134033540000003	0.6713867	-0.9765625	-0.12207031	2.2801269960000004	10.27971196	-1.9511474640000002	-1.3427734	0.48828125	-1.4038086	1549641519.588
-9.98901358	0.439038089	-5.544799820000001	-0.5493164	-0.8544922	1.0375977	3.9501464660000005	-9.849048020000001	0.1985839856	0	-0.6713867	-0.8544922	3.3843016200000005	10.655346940000001	-0.5885742212	0.79345703	-0.30517578	-2.1972656	-9.108544928	1.0503417932	3.93339856	-0.7324219	0.12207031	-0.18310547	-0.8062988220000001	11.44609424	2.878271466	0.12207031	-0.30517578	-0.48828125	3.2874023560000003	10.87666034	-0.869702176	-1.3427734	0.48828125	-1.4038086	1549641519.628
-10.071558	-0.6615478240000001	-4.5064209260000005	-2.319336	-1.2817383	0.12207031	4.306640576	-9.997387680000001	0.10527343750000001	-0.12207031	-0.12207031	-1.2207031	4.232470746	10.8036866	0.5024413940000001	1.2207031	1.7700195	-3.0517578	-10.28210414	0.8948242212000002	3.716870108	-0.48828125	-0.8544922	-0.061035156	-1.403247104	11.04653354	2.6497802520000002	-0.4272461	-0.30517578	-0.4272461	5.18232428	11.3145018	0.5335449280000001	-2.380371	0.061035156	-0.5493164	1549641519.668
-9.8933107	-2.45	-2.8830566100000006	-1.6479492	-2.2583008	0.061035156	4.618872104	-10.272534440000001	0.1196289038	-0.30517578	1.0375977	-1.159668	3.9621094240000003	11.296558	1.0096679712	0.4272461	1.2817383	-2.8076172	-11.1266848	-0.86850589	3.849658246	0.48828125	-1.953125	-0.18310547	-1.7513672120000003	10.539307100000002	2.548095746	-0.12207031	-1.0375977	-0.36621094	6.2948732000000005	10.798901260000001	1.013256839	-4.0283203	-0.9765625	0.9765625	1549641519.708
-8.924316394	-2.165283246	-1.3613769960000002	0.12207031	2.9296875	0.9765625	4.9370851600000005	-10.20434604	0.1495361322	-0.12207031	1.8920898	-1.3427734	3.7001221040000005	10.916137680000002	1.184326178	-0.18310547	-1.5258789	-1.953125	-10.151709260000002	-1.6161865020000004	2.195190396	0.18310547	0.7324219	-0.6713867	-1.7250488220000002	10.35029254	3.1534179320000004	0.48828125	-0.61035156	-0.79345703	3.570922824	10.27492662	-1.287207068	-1.0986328	-0.12207031	5.859375	1549641519.748
-11.394653060000001	-1.90808107	-4.349707068	1.7700195	1.5258789	0.30517578	4.974169928000001	-9.258081070000001	-0.14714355040000002	0.30517578	2.0751953	-2.5634766	4.536328076	10.219897659999999	1.28122554	-0.061035156	-1.8920898	-1.0375977	-9.8334964	-0.6280517572	2.8495605040000003	0.18310547	0.7324219	-0.6713867	-2.568432608	9.4004393	3.54580072	0.36621094	-0.12207031	-0.91552734	-0.031103515380000002	14.79091754	-2.3016601440000004	-1.0986328	-0.12207031	5.859375	1549641519.788
-9.90048822	-1.031201178	-3.9393798920000007	-0.91552734	-4.211426	0.36621094	4.929907248	-9.82990764	-0.6328369110000001	0.6713867	2.5024414	-3.1738281	4.941870108000001	10.315600540000002	1.362573282	0	-0.24414062	-0.4272461	-8.52714856	-0.778784146	2.097094748	0.30517578	0.48828125	0	-2.9524413940000005	9.48776857	3.23955072	0	-1.5258789	-0.48828125	-1.258496106	11.7475589	-1.9786621400000002	-0.48828125	-0.9765625	5.432129	1549641519.828
-7.3631594400000004	-0.41271972840000004	-1.6329346040000001	-0.8544922	0.12207031	0.24414062	4.427465854	-9.96628444	-1.2692626800000002	1.0375977	1.8310547	-3.6621094	4.3162110600000005	9.56672374	1.28122554	-0.061035156	-0.4272461	0.18310547	-8.42905252	-1.4020507200000003	2.8675048920000004	0.5493164	-0.4272461	-0.12207031	-2.1329834260000005	9.32866214	3.1952880400000003	-0.18310547	-0.8544922	-0.48828125	-0.6292480432	10.55126996	-0.6340332068000001	0.48828125	1.8920898	4.5776367	1549641519.868
-7.446899460000001	-0.2069580072	-2.2083496400000002	-0.12207031	0.061035156	-0.4272461	3.96330571	-8.75444339	-1.6090087860000002	0.9765625	0.61035156	-4.3945312	3.881957968	8.609692392	1.1639892572000001	-0.24414062	-0.8544922	0.6713867	-8.00317392	-1.141259784	2.751464856	0.5493164	0.061035156	-0.18310547	-1.409228534	7.940966754000001	3.202465854	-0.24414062	-0.7324219	-0.6713867	-1.0646972840000002	8.955419928000001	-0.709399411	0.48828125	1.8920898	4.5776367	1549641519.908
-7.6239501800000005	-0.324194339	-2.237060504	-0.12207031	0.36621094	-0.4272461	3.5900634000000005	-8.021118210000001	-1.7083007200000002	0.8544922	0.61035156	-4.4555664	3.5553711060000004	8.2938723	0.991723642	-0.30517578	-1.0986328	0.61035156	-8.061792032000001	-1.4367432100000002	3.0038817900000003	0.5493164	0.061035156	-0.18310547	-1.409228534	7.940966754000001	3.202465854	0	-1.2207031	-0.48828125	-2.118627896	8.080932608000001	-0.7129882787999999	2.1362305	3.6010742	1.953125	1549641519.948
-8.48647464	-0.6507812500000001	-2.46794429	0.5493164	1.7700195	0.36621094	3.0672851440000004	-7.692138580000001	-1.8410888580000002	0.79345703	0.7324219	-3.8452148	3.4225829680000004	8.31301268	0.764428714	-0.18310547	-1.0986328	0.24414062	-8.328564300000002	-1.975073282	3.134277356	0.61035156	0.061035156	-0.12207031	-0.916357428	8.162280252	3.52546376	0.24414062	-0.9765625	-0.4272461	-3.1366699280000003	7.735205072	-0.12321777160000001	1.159668	-0.061035156	1.0375977	1549641519.988
-9.52485324	0.4689453076	-2.805297824	1.159668	1.2817383	0.79345703	2.6126952880000003	-7.534228240000001	-2.0695800720000004	0.7324219	0.5493164	-2.746582	3.6151855040000007	8.55107428	0.6759033540000001	0.18310547	-0.61035156	-0.24414062	-8.41828624	-1.588671924	3.293383786	0.12207031	0.18310547	0	-1.035986322	8.9494384	3.8065917540000007	0.36621094	-0.36621094	-0.30517578	-0.8732910340000001	7.994799820000001	1.19270018	1.159668	-0.061035156	1.0375977	1549641520.028
-9.52963858	1.872192392	-3.4548827880000004	0.061035156	2.6245117	0.061035156	2.3973632200000004	-7.7244384	-2.1844238220000003	0.48828125	0.24414062	-1.5258789	3.9166503600000007	9.12888179	0.8230468750000001	0.5493164	0.18310547	-0.5493164	-8.58098143	-1.28361821	3.3555908540000003	0.12207031	0.18310547	0	-1.035986322	8.9494384	3.8065917540000007	0.24414062	0.061035156	-0.12207031	2.77180162	7.37751448	-1.2501221040000001	4.5776367	-1.8920898	0.48828125	1549641520.068
-11.26186502	1.9379882200000003	-4.630834964000001	-0.61035156	0.36621094	-0.5493164	2.3806152160000003	-8.016332968	-2.064794928	0.12207031	0.18310547	-0.30517578	4.06379393	9.71745607	1.020434604	0.61035156	0.18310547	-0.36621094	-8.947045926000001	-1.3063476440000001	3.8735839660000004	0.12207031	-0.7324219	0.18310547	-1.6688232820000002	9.253295926000002	3.75754393	0.24414062	-0.24414062	0.12207031	6.960009980000001	10.639795320000001	1.2608886780000002	1.6479492	-0.4272461	-0.6713867	1549641520.108
-11.47480432	1.002490216	-4.203759784	-2.0751953	-0.24414062	-0.61035156	2.359082068	-8.508007788	-1.814770468	-0.18310547	0.18310547	0.6713867	4.029101440000001	10.35029254	1.070678714	0.4272461	-0.4272461	-0.061035156	-9.47341304	-1.4199951080000002	4.221704074	0.061035156	-1.2817383	0.18310547	-1.2537109620000002	10.5153804	3.7503662140000005	0.36621094	-0.48828125	0	7.7902346200000006	10.800097840000001	1.3996582460000002	1.6479492	-0.4272461	-0.6713867	1549641520.148
-10.33234874	-1.2453369600000002	-4.134375	-0.6713867	-1.0375977	-0.4272461	2.318408246	-9.10974092	-1.449902356	-0.5493164	0.12207031	1.7089844	4.17265625	10.943652160000001	1.0072753600000002	0.30517578	-0.7324219	-0.18310547	-9.90048822	-1.400854532	4.677490216000001	0.061035156	-1.2817383	0.18310547	-1.2537109620000002	10.5153804	3.7503662140000005	0.5493164	-0.7324219	-0.061035156	1.46665036	9.676782248	-1.553979532	-0.18310547	-0.61035156	-2.1362305	1549641520.188
-9.49733876	-2.6713134000000003	-3.4429199280000002	0.5493164	-0.4272461	0.36621094	2.2801269960000004	-9.362158246000002	-0.8637207068000001	-0.79345703	-0.061035156	2.5634766	4.612890576	11.07285144	0.9809570288	0.5493164	-0.12207031	-0.5493164	-10.155298020000002	-1.046752896	4.182226440000001	-0.24414062	0	0.18310547	-0.7129882787999999	11.100365920000002	3.8508545320000005	0.5493164	-0.30517578	-0.12207031	1.337451178	10.692432100000001	0.36606445680000005	0.9765625	-1.8310547	-0.48828125	1549641520.228
-9.098974640000002	-2.018139676	-4.053027356	1.5258789	-0.18310547	0.36621094	2.253808606	-9.53083516	-0.4067382788	-0.61035156	-0.6713867	3.1738281	5.21940944	10.90058606	1.193896466	0.79345703	1.2817383	-0.7324219	-9.7066893	-0.3804199280000001	3.3508057100000004	-0.5493164	0.8544922	0.24414062	-1.138867212	10.266552520000001	2.874682608	0.12207031	0.5493164	0	1.6472900360000002	10.685253600000001	-0.984545926	0.9765625	-1.8310547	-0.48828125	1549641520.268
-8.450586060000001	-0.5885742212	-4.46933606	1.159668	-0.18310547	-0.24414062	2.3674560700000002	-9.133667032	-0.154321286	-0.30517578	-0.9765625	3.540039	5.39047824	10.228271760000002	1.592260782	0.5493164	1.8310547	-0.18310547	-8.89680162	0.2930908246	2.3303711060000003	-0.5493164	0.8544922	0.24414062	-1.138867212	10.266552520000001	2.874682608	-0.30517578	1.3427734	0.12207031	2.9943116	9.91484424	-2.0923096040000004	-0.12207031	-0.6713867	-1.7089844	1549641520.307
-8.80349092	-0.869702176	-4.914355432000001	-0.30517578	-0.5493164	-0.30517578	2.5265625000000003	-8.49963408	-0.113647464	-0.24414062	-1.2817383	3.540039	4.986132788000001	9.615771760000001	1.350610324	-0.61035156	0.6713867	1.0986328	-9.2389402	0.7476806610000001	2.34113768	-0.61035156	0.36621094	0.24414062	-1.9128662140000001	9.011645468000001	1.7346191100000001	-0.5493164	1.2817383	0.18310547	2.65576178	9.132470746000001	-1.9858398560000001	0.061035156	0.8544922	-1.953125	1549641520.348
-9.262865920000001	-1.15441893	-4.93588858	-0.24414062	-1.0986328	0.061035156	2.805297824	-8.96977536	-0.2069580072	-0.30517578	-1.2817383	3.479004	5.05910643	10.3622554	0.7416992212000001	-1.7700195	0	1.5258789	-9.66242662	0.7201660340000001	2.9859375000000004	-0.4272461	-0.12207031	-0.18310547	-2.0061767180000003	10.71396466	1.369750998	-0.6713867	0.4272461	0.48828125	1.388891574	9.785644568	-1.1855224640000002	0.061035156	0.8544922	-1.953125	1549641520.387
-8.87646466	-1.153222644	-4.507617212	-0.24414062	-0.5493164	0.36621094	3.293383786	-10.19836412	-0.17106933900000001	-0.48828125	-1.0375977	3.3569336	5.623754892	11.28459514	-0.25959472840000003	-2.1362305	-0.12207031	1.6479492	-8.8979982	0.4067382788	3.04216304	-0.4272461	-0.12207031	-0.18310547	-2.0061767180000003	10.71396466	1.369750998	-0.4272461	0.12207031	1.0375977	0.36845702880000003	9.73898912	-2.013354532	0.24414062	-1.6479492	-1.5258789	1549641520.427
-8.553466754	-0.6519775360000001	-4.153515576	0.6713867	-0.12207031	0.18310547	3.68098143	-9.687548920000001	0.007177734620000001	-0.48828125	-1.2207031	2.4414062	5.97546376	10.370629500000001	-0.900805661	-1.3427734	-0.18310547	3.0517578	-8.565429712	0.5754150360000001	3.334057608	-0.36621094	-0.061035156	-0.30517578	-1.885351538	10.58715854	2.19997554	-0.4272461	0.8544922	0.7324219	1.05991214	9.514086960000002	-2.593554712	0.4272461	-1.4038086	-1.7700195	1549641520.467
-8.113232428000002	-0.154321286	-4.057812500000001	0.61035156	-0.5493164	-0.12207031	3.9322021760000005	-8.74367662	0.1997802716	-0.4272461	-1.8920898	1.159668	5.96708966	9.58586412	-0.716577176	-0.61035156	-0.79345703	4.4555664	-8.182617212	0.732128894	3.0744628600000006	-0.18310547	-0.18310547	-0.24414062	-1.801611322	8.67189946	1.6305420320000001	-1.0375977	0.4272461	0.24414062	1.358984424	9.34780252	-2.24663089	0.4272461	-1.4038086	-1.7700195	1549641520.507
-7.900292932000001	-0.287109375	-4.04584964	0.6713867	0.48828125	0.061035156	4.298266574	-8.42785643	0.3959716754	-0.4272461	-1.6479492	0.36621094	6.2924804320000005	9.38967302	0.1124511682	-0.7324219	-0.061035156	4.760742	-8.134765380000001	0.7141846040000002	3.007470746	-0.18310547	-0.18310547	-0.24414062	-1.801611322	8.67189946	1.6305420320000001	-0.79345703	-0.6713867	0.12207031	1.4774170320000002	9.16357428	-1.6472900360000002	0.36621094	0	-1.8920898	1549641520.547
-9.081030252000001	-0.45100097840000003	-4.6882567900000005	0.7324219	-0.12207031	0.18310547	4.663134784	-8.238842752000002	0.5598632788000001	-0.4272461	-1.6479492	0.36621094	6.453979532000001	9.08461911	0.4294677716	-1.6479492	-0.061035156	5.126953	-7.985229532000001	1.043164038	3.0409667540000003	0	-0.12207031	-0.30517578	-1.181933606	8.36086412	1.594653354	-0.4272461	-0.48828125	0.18310547	1.23696286	9.34780252	-1.4223876800000002	-0.061035156	-0.36621094	-1.5258789	1549641520.587
-9.192285340000002	-0.6053222644	-4.649975540000001	0.79345703	-1.0375977	0.48828125	5.33066394	-8.424267572	0.8840576080000001	-0.12207031	-1.6479492	-1.7089844	7.013842752000001	9.031982428000001	0.6292480432	-2.0141602	-0.8544922	5.6762695	-8.113232428000002	1.1986816100000002	3.0720702880000004	0.36621094	-0.061035156	-0.24414062	-1.262084964	8.451782248	1.5551757200000003	-0.12207031	-0.4272461	0.36621094	1.235766574	9.50930162	-1.369750998	-0.061035156	-0.36621094	-1.5258789	1549641520.627
-8.29506839	-0.1579101538	-4.2061523560000005	0.79345703	0.12207031	0.5493164	6.474316394000001	-8.990112320000001	1.21303714	0.30517578	-1.7089844	-2.8686523	8.189794928000001	9.447094748	1.149633786	-2.0751953	-0.91552734	5.9814453	-8.77597644	0.6232665740000001	3.7886474640000007	0.79345703	-1.0375977	-0.30517578	-1.3709472839999999	9.262865920000001	1.732226538	-0.4272461	-1.4038086	0.7324219	1.3470214660000002	9.558349640000001	-1.930810504	-0.79345703	-1.159668	-1.159668	1549641520.667
-8.26276857	0.3289794928	-4.69663089	0.8544922	0.4272461	0.5493164	7.8512451080000005	-9.38967302	1.656860324	0.30517578	-1.7089844	-2.8686523	9.14682608	9.749755890000001	1.7597412140000002	-2.6855469	-0.8544922	6.591797	-8.75444339	-0.20576172120000003	3.968090854	0.9765625	-1.2207031	-0.36621094	-1.030004892	9.87058058	2.165283246	-0.12207031	-1.8920898	0.8544922	1.5216797120000003	9.198266574	-2.3112304320000003	-0.9765625	-1.0375977	-1.0375977	1549641520.707
-9.058300720000002	0.5251708966	-5.29597194	0.12207031	0.061035156	0.5493164	8.73410643	-9.108544928	1.771704074	1.5258789	-1.4038086	-6.286621	9.95192842	9.2808107	2.6222655759999998	-3.6010742	-0.79345703	7.5683594	-8.81066893	-0.04306640576	3.84367662	0.18310547	-1.2817383	-0.12207031	-0.5024413940000001	10.079932100000002	2.8447753600000003	-0.18310547	-1.6479492	0.61035156	0.898413089	9.581079074	-2.396167032	-0.9765625	-1.0375977	-1.0375977	1549641520.747
-9.90407698	0.061010742800000003	-4.981347840000001	-0.6713867	-0.6713867	0.48828125	9.72702626	-9.314306610000001	1.28122554	1.953125	-0.8544922	-7.8125	10.68884236	8.47092302	3.2299804320000005	-4.272461	-1.0375977	7.6904297	-9.174340560000001	0.24763183900000002	3.92023912	0.18310547	-1.2817383	-0.12207031	-0.5024413940000001	10.079932100000002	2.8447753600000003	-0.48828125	-1.8920898	0.91552734	2.400952176	10.28928264	-1.561157248	-1.8310547	-0.91552734	-0.61035156	1549641520.787
-10.396948380000001	-1.12211911	-3.7599366	-1.7089844	-0.61035156	0.12207031	10.4974366	-9.62055661	0.835009784	1.8310547	-0.61035156	-8.666992	11.6207518	7.594042932000001	2.95961911	-4.638672	-0.48828125	7.751465	-10.31201178	-0.01315917932	4.562646466	0.4272461	-1.4648438	-0.061035156	-0.3804199280000001	10.540502700000001	3.1653808900000002	-0.8544922	-2.380371	1.4648438	3.8532471040000003	10.552465560000002	-0.45937500000000003	-2.6245117	-0.61035156	0.4272461	1549641520.827
-10.51657698	-2.141357428	-2.9213378600000004	-0.48828125	-0.79345703	0.18310547	11.51547824	-9.858617720000002	0.08015136780000001	1.7089844	-0.48828125	-9.460449	12.18898912	6.281713760000001	2.192797824	-4.1503906	-0.8544922	7.751465	-10.451977340000001	-0.9737792932	5.4490969400000004	0.6713867	1.2207031	-0.12207031	0.270361322	11.02380342	4.649975540000001	-1.4038086	-2.6245117	1.7089844	4.675097644	10.839575180000002	0.6447998200000001	-2.6245117	-0.61035156	0.4272461	1549641520.867
-9.362158246000002	-1.4750244600000002	-1.5683349640000002	0.24414062	-0.5493164	0.48828125	12.369628600000002	-9.21501448	-0.36965332460000005	1.2207031	0.36621094	-10.437012	12.51557608	4.330566394000001	1.650878894	-2.6245117	0	7.751465	-9.16716304	-1.0288086060000001	3.6427001800000003	0.6713867	1.2207031	-0.12207031	0.270361322	11.02380342	4.649975540000001	-2.1362305	-1.6479492	1.5258789	2.4081298920000003	10.8288089	0.08015136780000001	-2.1362305	0.48828125	3.7231445	1549641520.907
-10.28330072	-0.907983426	-2.22629393	0.7324219	1.5869141	-0.30517578	12.20573732	-8.14792482	-0.985742212	0.18310547	1.2207031	-11.291504	12.3863768	2.66772464	1.435546924	-1.7089844	2.0751953	8.117676	-9.49375	-1.2860107820000002	3.8197509000000003	0.7324219	0.8544922	-0.36621094	-0.08493652160000001	10.076342360000002	5.127294928000001	-2.8686523	-1.8310547	1.6479492	-1.414013678	11.11232878	-0.43664550720000006	-2.1362305	0.48828125	3.7231445	1549641520.947
-10.459154860000002	-0.8625244110000001	-3.4225829680000004	-0.4272461	-2.6855469	-0.8544922	12.10166034	-7.315307608000001	-1.911669928	0.061035156	3.6010742	-11.71875	11.57290036	1.4463134979999999	1.801611322	-1.2207031	3.2348633	7.6293945	-9.33942842	-1.5216797120000003	3.8831542540000004	0.36621094	1.159668	-0.18310547	0.80390625	9.5451902	5.6919433900000005	-3.3569336	-2.6245117	2.0751953	-2.652172824	11.294164840000002	-0.2045654254	-1.0986328	0	3.7231445	1549641520.987
-8.8979982	-0.9414794928000001	-1.362573282	0	0.18310547	-0.30517578	12.001172120000001	-6.28530252	-2.140161142	0	4.3945312	-11.962891	10.083520860000002	0.09211425720000001	1.886547824	-0.8544922	1.6479492	7.5683594	-8.892016574000001	-1.594653354	3.5553711060000004	0.36621094	1.159668	-0.18310547	0.80390625	9.5451902	5.6919433900000005	-2.8686523	-2.6245117	2.380371	-1.758544928	9.5870607	-0.5060302716	0.48828125	-0.79345703	1.5258789	1549641521.027
-9.00805661	-0.379223642	-1.9858398560000001	0.24414062	0.24414062	-0.36621094	11.95930162	-4.986132788000001	-1.9104736420000001	0.24414062	4.699707	-12.268066	9.230566394	-0.838598642	2.2801269960000004	-0.61035156	2.6245117	7.2021484	-8.51398912	-1.362573282	3.15461412	0.18310547	0.61035156	-0.36621094	1.2919922120000003	8.52954074	5.71347644	-2.5634766	-2.380371	2.5024414	-1.6329346040000001	9.21501448	0.2081542932	1.2207031	1.7700195	0.79345703	1549641521.067
-9.134863220000002	-0.4450195288	-2.14973143	0	0.24414062	-0.12207031	10.764209260000001	-3.267065396	-1.107763678	-0.18310547	3.3569336	-12.145996	7.379907248	-1.41640625	2.6964355040000005	-0.30517578	3.3569336	6.286621	-8.406323380000002	-1.544409146	2.6079101440000003	0.12207031	1.2817383	-0.12207031	1.9128662140000001	7.078442392	5.6548584260000005	-2.1972656	-2.1972656	2.5024414	-1.52526857	8.89321286	0.4354492212	1.2207031	1.7700195	0.79345703	1549641521.107
-9.35976538	-0.4474121106000001	-2.2837158540000004	-0.061035156	0.18310547	0.18310547	9.42436502	-2.11982428	-0.45339357	0	3.540039	-11.657715	6.020923020000001	-1.8530517180000001	3.2072509000000005	0.79345703	2.8076172	5.1879883	-8.62524411	-1.7059082460000001	2.8902344240000004	0	0.12207031	-0.061035156	1.9128662140000001	7.078442392	5.6548584260000005	-1.8920898	-1.4648438	2.5634766	-0.014355469240000002	8.77238768	0.381616214	1.8920898	0.91552734	-0.91552734	1549641521.147
-9.120507788000001	-0.1818359424	-2.378222644	-0.30517578	0.5493164	0	7.221997300000001	-1.076660144	-0.1315917932	0.5493164	1.4038086	-10.070801	4.146337860000001	-2.2083496400000002	2.3255859620000003	1.0986328	-3.90625	3.8452148	-8.737695288000001	-1.681982428	2.930908246	-0.12207031	0.18310547	-0.061035156	1.906884784	6.928906250000001	5.83430162	-1.3427734	-1.8920898	2.6245117	3.0014891200000005	9.770092752000002	0.5969482428	1.953125	2.746582	-0.6713867	1549641521.187
-9.614575180000001	-0.1770507788	-2.6103027160000005	-0.30517578	0.24414062	0	4.69423822	0.47971191100000005	-0.47253417540000003	0.6713867	-7.873535	-7.5683594	5.86899411	-3.1689697480000003	2.4751221040000004	1.8310547	-5.92041	2.6245117	-8.8046875	-1.6592528960000001	3.124707068	-0.30517578	-0.24414062	0.12207031	2.8316162140000003	7.01982428	6.586767572	-1.5869141	-1.0986328	1.8310547	1.062304712	10.16845746	1.3805175720000002	1.953125	2.746582	-0.6713867	1549641521.227
-9.448290740000001	-0.3517089856000001	-2.670117212	-0.7324219	0.9765625	0	5.03398462	2.78017572	0.9043945288	-2.1972656	-11.71875	-4.272461	7.4947509000000005	-3.9979980040000007	2.5026367800000004	2.4414062	-2.746582	1.8310547	-8.74367662	-1.5180908540000002	3.0828369600000003	-0.36621094	-0.18310547	0.30517578	2.8316162140000003	7.01982428	6.586767572	-1.7089844	-0.5493164	1.4038086	0.30744628600000007	9.42915036	0.805102536	-0.24414062	-0.8544922	-0.9765625	1549641521.267
-9.76171875	-0.6986327880000001	-3.085229532	-0.5493164	0.4272461	-0.061035156	5.22419429	4.366455072	2.62346196	-4.0283203	-3.3569336	-1.5258789	6.413305710000001	-5.10097644	2.3758300720000003	2.319336	-1.159668	0.6713867	-8.674292032	-1.1257080072	3.2299804320000005	-0.48828125	-0.61035156	0.4272461	3.092407248	6.9420652	6.893017572	-1.7700195	-0.30517578	1.0986328	-0.7440917932000001	10.344311600000001	0.39836425720000007	0.24414062	-0.61035156	-1.159668	1549641521.307
-9.66242662	-0.9953125	-2.9368896760000003	-0.4272461	0.79345703	0	3.935791034	5.688354532000001	2.5564697480000005	-4.333496	-0.36621094	0.48828125	5.8833496400000005	-5.6739991000000005	3.0206298920000005	2.746582	-0.8544922	-0.7324219	-9.016430710000002	-0.6316406250000001	3.6474853240000003	-0.4272461	-0.7324219	0.4272461	4.5518798920000005	6.55805661	6.80688498	-2.1972656	0	1.2207031	0.45100097840000003	9.987817000000001	-0.763232428	0.24414062	-0.61035156	-1.159668	1549641521.347
-9.266455072	-0.8960205072	-3.289794928	-0.18310547	0.7324219	-0.18310547	4.280322284	6.058007788	2.8627197480000004	-3.7231445	0.8544922	1.6479492	6.2530027	-5.48139676	3.544604532	3.1738281	-1.0986328	-1.159668	-9.07863768	-0.33854982	4.031494110000001	-0.4272461	-1.0986328	0.36621094	4.5518798920000005	6.55805661	6.80688498	-2.4414062	0.9765625	1.0986328	1.638916034	10.19716754	-0.0897216754	0.8544922	0	-0.9765625	1549641521.387
-8.9494384	-0.7117919928	-3.5111084260000003	-0.36621094	0.61035156	-0.24414062	4.866503894	5.659643570000001	2.6103027160000005	-2.1972656	0.79345703	1.5258789	7.05930162	-5.236157248	3.61638179	3.1738281	-1.0375977	-0.9765625	-8.88723143	-0.3014648462	3.994409146	-0.24414062	-0.30517578	0.36621094	4.7157714660000005	6.10466304	6.442016574	-1.953125	1.159668	0.9765625	1.5216797120000003	9.79401857	0.0	0.48828125	0.79345703	-0.5493164	1549641521.427
-9.087011780000001	-0.6053222644	-3.8855469240000007	-0.24414062	0.61035156	-0.30517578	5.7673098000000005	5.433544928000001	2.866308606	-1.5258789	1.0375977	1.2207031	7.50671376	-4.978955072	3.6391114200000003	2.5634766	-1.0375977	-0.061035156	-8.859716754	-0.33017577880000004	4.157104532	-0.24414062	-0.18310547	0.30517578	4.720556610000001	5.40842302	6.6130860600000005	-1.5258789	0.9765625	0.91552734	1.032397464	9.743774460000001	-0.5586669928	0.48828125	0.79345703	-0.5493164	1549641521.467
-9.331054712	-0.5335449280000001	-4.157104532	-0.24414062	0.18310547	-0.24414062	5.47541484	5.359375	2.816064496	-0.7324219	0.36621094	1.0986328	7.42177716	-4.739697284	4.146337860000001	1.3427734	-1.6479492	0.48828125	-8.769995108000002	-0.24165038940000003	4.16308606	-0.30517578	0.061035156	0.30517578	4.720556610000001	5.40842302	6.6130860600000005	-0.61035156	1.0375977	0.8544922	1.053930661	9.869384980000001	-0.7512695288	0.61035156	0	-0.30517578	1549641521.507
-9.1875	-0.30625	-4.1236084260000005	-0.36621094	0.061035156	-0.18310547	4.9933107	5.456274460000001	2.987133786	0.18310547	-0.18310547	0.79345703	8.182617212	-4.341332968000001	4.958618210000001	1.2207031	-0.48828125	-0.061035156	-8.649169928000001	-0.12800292540000002	4.262377896	-0.4272461	0.061035156	0.30517578	4.623657248000001	5.32228984	6.5915525200000005	-0.18310547	1.4648438	0.7324219	1.2895996400000003	9.852636780000001	-0.6256591459999999	0.36621094	-0.061035156	-0.18310547	1549641521.547
-8.9410643	0.062207030760000004	-3.9441650360000002	-0.36621094	0.061035156	-0.24414062	5.94436052	5.71586911	3.15461412	0.8544922	0.30517578	0.7324219	7.775878894000001	-4.2073487400000005	4.946655252000001	0.8544922	-0.5493164	-0.12207031	-8.521167032000001	0.056225586060000006	4.22648912	-0.5493164	0	0.30517578	4.082934604	5.397656250000001	6.680077880000001	0	0.61035156	0.8544922	1.606616214	9.69951178	-0.5957519568	0.36621094	-0.061035156	-0.18310547	1549641521.587
-9.222192392	0.172265625	-4.2420410340000005	-0.5493164	0.12207031	-0.36621094	5.762524460000001	6.159692392	3.3866942900000003	-0.12207031	2.1972656	1.7700195	7.6729982	-4.440625000000001	3.9322021760000005	0.8544922	-1.0986328	-0.18310547	-8.565429712	-0.062207030760000004	4.231274460000001	-0.5493164	0.12207031	0.24414062	4.1331787140000005	5.4718260800000005	6.93967302	-0.061035156	0	0.7324219	1.435546924	9.596630890000002	-0.758447284	0.4272461	0.48828125	-0.061035156	1549641521.627
-9.341821580000001	0.1064697284	-4.34611821	-0.61035156	-0.30517578	-0.36621094	5.03398462	6.3307617800000004	3.19768071	-0.79345703	2.319336	2.5634766	8.27233876	-4.647582968	3.8388915740000003	0.7324219	-0.48828125	0.061035156	-8.5666259	-0.1244140625	4.330566394000001	-0.5493164	-0.061035156	0.18310547	4.5327391200000005	5.3844973000000005	7.153808606	-0.12207031	0.36621094	0.36621094	1.234570288	9.90048822	-0.8457763580000002	0.30517578	0.4272461	0	1549641521.666
-9.058300720000002	0.00837402356	-4.24682608	-0.7324219	-0.061035156	-0.30517578	4.630834964000001	6.485082968	2.82922374	-0.79345703	2.319336	2.5634766	8.30942392	-4.766015576	3.78984375	0.48828125	-0.7324219	0.18310547	-8.5666259	-0.1244140625	4.330566394000001	-0.61035156	0.18310547	0.24414062	4.592553714000001	5.388086060000001	7.16577176	0	0.61035156	0.18310547	1.2453369600000002	9.837085159999999	-1.156811502	0.18310547	0.4272461	-0.061035156	1549641521.706
-9.023608426000001	-0.0346923822	-4.24323732	-0.6713867	0	-0.24414062	6.631030252000001	6.232665740000001	4.6990235600000005	0.7324219	-0.61035156	0.8544922	8.18500998	-5.06867662	4.03986821	0.24414062	-1.0986328	0.30517578	-8.35129393	-0.03349609424	4.232470746	-0.6713867	-0.061035156	0.18310547	4.4430175720000005	5.413207968	7.27463408	0	0.18310547	0.4272461	1.561157248	9.758129892000001	-0.9869384980000001	0.18310547	0.30517578	-0.061035156	1549641521.747
-9.03916034	0.0693847644	-4.10805661	-0.6713867	-0.12207031	-0.12207031	7.48278804	6.59633786	3.9704834260000004	0.48828125	-2.746582	-0.48828125	8.81066893	-5.264868210000001	4.197778354	0.5493164	-1.0986328	0.18310547	-8.436230432	0.0825439496	4.356884784	-0.6713867	-0.061035156	0.18310547	4.6427978240000005	5.33186052	7.35478534	-0.24414062	0.18310547	0.6713867	1.435546924	9.693530252	-0.9414794928000001	0.18310547	0.30517578	-0.061035156	1549641521.786
-9.087011780000001	0.0885253894	-4.075756790000001	-0.6713867	-0.061035156	-0.12207031	8.062988220000001	6.74108876	3.4297608800000003	0.24414062	-0.12207031	-0.61035156	9.164770468	-5.32348642	4.06140126	0.48828125	-0.18310547	0.48828125	-8.39555661	-0.015551758180000002	4.355688400000001	-0.61035156	0	0.18310547	4.856933606	5.2170165740000005	7.42775908	-0.36621094	0.4272461	0.7324219	1.378125	9.676782248	-1.0575195288	0.24414062	0.48828125	0	1549641521.826
-9.131274460000002	0.053833007200000005	-4.100878894	-0.4272461	0	0	7.598827880000001	6.682470746000001	4.044653354	1.4038086	-1.4038086	-0.9765625	8.9326902	-5.578295926000001	4.865307608	-0.12207031	-0.9765625	1.0375977	-8.43981929	-0.07416992212000001	4.44660643	-0.5493164	0	0.12207031	4.79113768	5.199072480000001	7.5796875	-0.4272461	0.24414062	1.0375977	1.378125	9.624145468	-1.1903076080000001	0.30517578	0.18310547	0	1549641521.866
-9.265259080000002	0.16628417539999998	-4.322192392000001	-0.36621094	0.12207031	-0.061035156	8.01035144	6.968384080000001	4.354492212	1.3427734	-0.79345703	-1.0375977	9.154003894	-5.800805710000001	4.254003894	-0.12207031	-0.48828125	1.2207031	-8.462548920000001	-0.0980957068	4.507617212	-0.48828125	-0.061035156	0.061035156	5.05791034	5.0662844400000004	7.66342752	-0.30517578	0.24414062	1.159668	0.9462646760000001	9.734204074	-1.179541034	0.30517578	0.24414062	-0.12207031	1549641521.906
-9.305932608	-0.02033691394	-4.547094748	-0.36621094	-0.061035156	-0.061035156	7.77228984	6.986327880000001	3.31252446	0.9765625	0	-0.7324219	8.96499002	-5.76013179	3.8460692900000004	0	0.24414062	1.2817383	-8.52954074	-0.002392578076	4.71457518	-0.48828125	-0.30517578	0	5.087817392	4.959814300000001	7.71367212	-0.36621094	0.24414062	1.4648438	0.855346646	9.941162140000001	-1.391284146	0.30517578	0.24414062	-0.12207031	1549641521.946
-9.0176268	-0.16030273560000002	-4.304248004000001	-0.5493164	-0.36621094	-0.061035156	7.287792932	6.802099640000001	2.8890380400000004	0.6713867	0.061035156	-0.7324219	8.424267572	-5.684765380000001	4.1260009	0.12207031	0.30517578	1.159668	-8.431445288	0.07058105432	4.62246106	-0.4272461	0	0.061035156	5.09738768	4.771997104	7.680175720000001	-0.48828125	0.18310547	1.5869141	1.25729982	9.8179438	-1.259692392	0.24414062	0.12207031	-0.36621094	1549641521.986
-8.761621106	0.11005859620000001	-3.8245362400000005	-0.30517578	0.36621094	0	7.153808606	6.62504892	3.185717752	0.36621094	0.30517578	-0.61035156	8.18500998	-5.5005371400000005	4.230078076	0.18310547	0.30517578	1.0375977	-8.441015380000001	-0.056225586060000006	4.530346646	-0.24414062	-0.12207031	0	5.12849092	4.5518798920000005	7.546191394000001	-0.6713867	0.12207031	1.6479492	1.9511474640000002	9.559545926	-1.015649411	0.24414062	0	0.061035156	1549641522.026
-9.023608426000001	0.45578614200000006	-4.1236084260000005	-0.61035156	0.6713867	-0.36621094	7.048535340000001	6.379809800000001	2.988330072	0.061035156	0.8544922	-0.48828125	7.93139676	-5.380908246000001	3.6008300720000004	0.24414062	0.18310547	1.159668	-8.421875	-0.32060547120000005	4.4322509000000005	-0.24414062	0.18310547	0.061035156	5.12490216	4.276733426000001	7.5545652	-0.6713867	-0.061035156	1.5869141	1.7477783540000003	9.613378894	-1.156811502	0.24414062	0	0.061035156	1549641522.066
-9.463842752000001	0.61848143	-4.482495108	-0.5493164	-0.48828125	-0.24414062	6.889428420000001	6.043652160000001	2.686865216	0.061035156	1.0986328	-0.61035156	7.774682608000001	-5.74577626	3.19768071	0.61035156	0.4272461	1.2817383	-8.41828624	-0.48330077880000005	4.1331787140000005	-0.30517578	0.24414062	0.061035156	5.14284694	3.9968016200000003	7.6239501800000005	-0.61035156	0.061035156	1.4038086	1.1855224640000002	9.76291484	-1.183129892	0.30517578	-0.061035156	0.18310547	1549641522.106
-9.228173920000001	0.3732421924	-4.15830072	-0.9765625	-0.61035156	0	6.93488768	5.752954074000001	2.8411866	0.48828125	1.6479492	-0.8544922	7.5138915740000005	-6.1931884	3.2706542540000005	0.79345703	0.48828125	1.3427734	-8.34411592	-0.6759033540000001	4.076953076	-0.4272461	0.12207031	0.061035156	5.310326980000001	3.9022949280000003	7.850048920000001	-0.7324219	0.18310547	1.5258789	0.9881347840000001	9.632519568000001	-1.5025390379999999	0.18310547	-0.18310547	-0.061035156	1549641522.146
-9.098974640000002	-0.01076660144	-4.157104532	-0.79345703	-0.5493164	0.12207031	6.59633786	5.547192392	3.3352538940000005	1.0986328	1.5258789	-0.9765625	7.37751448	-6.3235842600000005	3.7300292540000006	1.2207031	0.4272461	1.3427734	-8.333349640000002	-0.724951178	4.1690673920000005	-0.61035156	-0.18310547	0	5.55078125	3.721655252	7.939770468000001	-0.48828125	0.5493164	1.6479492	1.6520751800000002	9.542798020000001	-1.471435504	0.18310547	-0.18310547	-0.061035156	1549641522.186
-9.057104532	0.16628417539999998	-4.13796376	-0.6713867	-0.91552734	0.24414062	5.985034440000001	5.855835160000001	3.15700679	1.3427734	1.159668	-0.8544922	6.90856929	-6.215917932000001	3.800610324	1.4648438	0.4272461	1.2207031	-8.589355432000001	-0.6531738220000001	4.4430175720000005	-0.91552734	-0.48828125	0.061035156	5.589062500000001	3.487182608	7.992407248	-0.36621094	0.48828125	1.7089844	1.491772464	9.404028060000002	-1.412817392	0.36621094	0.18310547	-0.12207031	1549641522.226
-9.15639676	0.32180175720000004	-3.8831542540000004	-0.79345703	-0.4272461	-0.18310547	5.56872554	6.27333966	2.9249266200000004	1.3427734	1.0986328	-0.61035156	6.268554712	-6.190795926000001	4.003979532000001	1.5258789	0.18310547	0.9765625	-8.750854532	-0.48808594240000003	4.6798827880000005	-1.0375977	-0.48828125	0.061035156	5.739794928000001	3.23596196	8.134765380000001	-0.36621094	0.6713867	1.7089844	1.3171142180000002	9.673193390000002	-1.5396240020000003	0.18310547	0.48828125	-0.061035156	1549641522.266
-9.413598740000001	0.2619873004	-3.9932128600000003	-0.7324219	-0.061035156	-0.30517578	5.406030252000001	6.817651260000001	2.85075679	1.2207031	1.3427734	-0.36621094	5.992211960000001	-6.3534909200000005	4.33535144	1.8920898	0	0.5493164	-8.730517572	-0.3732421924	4.65476088	-0.9765625	0	0.061035156	5.8187500000000005	2.95961911	8.177832068	-0.5493164	1.159668	1.7089844	0.6029296924	9.82033696	-1.5360351440000002	0.18310547	0.48828125	-0.061035156	1549641522.306
-9.575097840000002	0.20576172120000003	-4.248022464000001	-1.0986328	-0.61035156	-0.4272461	5.5268554320000005	7.115527160000001	3.052929712	1.4648438	1.3427734	-0.30517578	6.225488220000001	-6.7674072480000005	4.5435058900000005	2.1972656	-0.61035156	0.30517578	-8.968579074	-0.48569336060000007	4.85573732	-0.8544922	-0.18310547	0.061035156	5.93359375	2.795727536	8.263964660000001	-0.61035156	1.3427734	1.953125	0.1208251996	9.97226538	-1.79323732	0.18310547	0.18310547	-0.18310547	1549641522.346
-9.11213408	-0.001196289038	-4.183422824	-0.91552734	-0.4272461	-0.30517578	5.84626448	6.78535144	3.8532471040000003	1.4648438	1.4648438	-0.18310547	7.05690944	-7.108349640000001	4.62604982	2.4414062	-0.5493164	0.36621094	-8.948242212	-0.516796875	4.794726440000001	-0.79345703	-0.12207031	0.061035156	6.17045926	2.8124755400000003	8.4900634	-0.61035156	1.3427734	2.1362305	0.846972644	9.666015380000001	-2.018139676	0.24414062	-0.061035156	-0.4272461	1549641522.386
-8.89440944	0.517993161	-3.8987060700000002	-0.61035156	-0.36621094	-0.061035156	5.8354982	6.48867212	3.8197509000000003	1.8920898	1.8920898	0.061035156	7.7495607	-7.382299820000001	4.635620108	2.9296875	-0.061035156	0.24414062	-8.948242212	-0.516796875	4.794726440000001	-0.9765625	0.6713867	0	6.3463134000000005	2.902197284	8.83220198	-0.91552734	2.0141602	2.319336	0.846972644	9.666015380000001	-2.018139676	0.24414062	-0.061035156	-0.4272461	1549641522.426
-8.979345746000002	1.425976538	-4.196582068	-1.5258789	0.61035156	-0.061035156	5.577099640000001	7.11433107	3.7659179320000007	2.1972656	1.8920898	0.4272461	7.93378894	-7.24951178	4.556665036	3.479004	0.48828125	0	-8.359667932	-0.8445800720000001	4.15471196	-1.159668	0.7324219	0.061035156	6.373827880000001	3.0409667540000003	9.067871106	-1.7700195	2.4414062	2.6855469	1.5767089660000002	9.477001800000002	-2.1293945680000004	0.12207031	0.12207031	-0.4272461	1549641522.466
-9.44350589	1.6365234620000002	-4.859326080000001	-1.953125	-0.36621094	-0.36621094	5.4646485600000005	6.902587860000001	3.3220947480000005	2.6245117	1.5258789	0.5493164	7.393066394000001	-6.90856929	4.98015126	3.7231445	0.48828125	-0.061035156	-8.359667932	-0.8445800720000001	4.15471196	-1.4648438	0.5493164	0	6.020923020000001	2.6258545320000004	9.101367212000001	-2.1972656	3.112793	2.9296875	1.4678466460000001	9.547582968	-2.1604980040000004	0.061035156	0.24414062	-0.36621094	1549641522.506
-9.399243210000002	1.443920926	-4.824633786	-2.746582	-1.4038086	-0.48828125	5.82353534	6.4826902	2.94526358	2.8076172	1.5258789	0.36621094	6.89780252	-6.459961060000001	5.288793930000001	3.7231445	0.36621094	0.061035156	-8.18022464	-1.0192382788	3.9968016200000003	-2.0751953	0.36621094	-0.061035156	5.379711960000001	2.11982428	8.83100589	-1.953125	2.9907227	3.4179688	1.4678466460000001	9.547582968	-2.1604980040000004	0.12207031	0.061035156	-0.36621094	1549641522.546
-9.067871106	1.2285888580000002	-4.350903354000001	-2.9296875	-1.2207031	-0.4272461	5.8546385800000005	6.532934800000001	2.173657248	2.9296875	1.6479492	0.48828125	5.956323380000001	-6.068774460000001	5.494555710000001	3.2958984	0.24414062	0.061035156	-8.19577626	-0.840991214	4.1331787140000005	-2.1972656	-0.18310547	0	5.1045652	1.2895996400000003	8.668310700000001	-1.6479492	2.9296875	3.7231445	1.94636232	9.52485324	-1.8626221040000002	-0.12207031	0.30517578	-0.5493164	1549641522.586
-8.742480432	1.320703076	-4.220507788000001	-2.9907227	-0.79345703	-0.6713867	5.566332968	7.178930710000001	1.51330571	3.1738281	2.1362305	0.6713867	5.5639402	-5.598632788000001	5.7027101600000005	3.2348633	0.12207031	-0.061035156	-8.19577626	-0.840991214	4.1331787140000005	-2.5634766	-0.061035156	0.18310547	4.9370851600000005	0.6053222644	8.412304712000001	-1.6479492	3.0517578	4.211426	1.9367920320000003	9.46503894	-1.8817626800000002	-0.18310547	0.7324219	-0.48828125	1549641522.626
-8.45417482	1.64011232	-4.450195288000001	-3.6621094	-0.7324219	-1.0375977	4.9957028800000005	7.590454074	1.6664307100000002	3.1738281	1.8310547	1.0375977	5.268457068	-5.10576178	5.406030252000001	2.9296875	-0.18310547	0.12207031	-8.461352340000001	-1.540820288	4.204956070000001	-3.0517578	-0.24414062	0.4272461	4.341332968000001	-0.19738769960000002	8.28190944	-1.4038086	2.746582	4.5166016	1.9918212860000002	9.35617662	-2.0480469240000003	-0.36621094	1.2817383	-0.5493164	1549641522.666
-8.5498777	1.6484863220000001	-4.45617662	-3.90625	-0.18310547	-1.159668	4.6882567900000005	7.31889676	1.3362548920000001	3.7231445	0.6713867	0.9765625	4.98852536	-4.502832068	4.135571286	2.319336	-0.61035156	0.7324219	-8.47451178	-1.4223876800000002	4.419091754000001	-3.6010742	-0.18310547	0.61035156	3.974072284	-0.9331054712000001	8.444604532000001	-0.6713867	2.1362305	4.8217773	1.5156982820000002	9.459057608	-2.304052716	-0.48828125	1.7700195	-0.48828125	1549641522.706
-8.758032248000001	1.506127896	-4.929907248	-4.3945312	0.12207031	-1.4038086	4.90598143	6.950439300000001	0.745288089	3.90625	0.79345703	1.2207031	4.807885880000001	-4.088916034	4.623657248000001	2.746582	-0.61035156	0.24414062	-8.47451178	-1.4223876800000002	4.419091754000001	-4.0283203	-0.061035156	0.8544922	3.6510742800000004	-0.9689941100000001	8.742480432	0.061035156	2.1972656	5.1879883	1.035986322	9.578686600000001	-2.54689946	-0.6713867	1.8920898	-0.4272461	1549641522.746
-9.11691893	1.085034146	-5.1440429320000005	-4.5166016	-0.30517578	-1.5258789	5.11652806	6.498242212	1.3996582460000002	4.4555664	0.4272461	1.4648438	4.909570288	-3.249121106	4.45258786	3.1738281	-1.3427734	-0.5493164	-8.5498777	-1.1962890380000002	4.50522464	-4.1503906	-0.48828125	1.0986328	3.2969726440000002	-1.030004892	9.211425720000001	0.18310547	2.0751953	5.004883	1.035986322	9.578686600000001	-2.54689946	-0.7324219	2.0751953	-0.5493164	1549641522.786
-8.91354982	0.955834964	-4.8150634000000005	-4.3945312	-0.91552734	-1.5869141	5.581884980000001	6.445605432000001	0.6507812500000001	4.699707	0.061035156	1.8310547	6.202759080000001	-2.8411866	3.7503662140000005	3.7231445	-0.6713867	-0.9765625	-8.41828624	-1.0515380890000001	4.76721196	-4.4555664	-0.18310547	1.3427734	2.710791034	-1.003686502	9.734204074	0.30517578	1.5869141	5.1879883	0.9869384980000001	9.631323380000001	-2.4021484620000004	-0.91552734	2.1972656	-0.6713867	1549641522.826
-8.610888580000001	0.6759033540000001	-4.998095746000001	-4.638672	0	-1.5258789	5.41679712	6.456372300000001	-0.515600589	4.699707	0.48828125	2.2583008	6.562841754	-2.23227536	3.5888672120000003	4.272461	-0.8544922	-1.0375977	-8.41828624	-1.0515380890000001	4.76721196	-4.638672	0	1.4648438	2.5265625000000003	-0.693847644	9.792822480000002	0.30517578	1.4038086	5.126953	0.8062988220000001	9.71745607	-2.1509277160000004	-1.0986328	2.2583008	-0.61035156	1549641522.866
-8.86928714	0.309838858	-5.37731929	-3.9672852	-0.48828125	-1.4038086	5.9036866	5.85822734	-1.2309814300000002	4.272461	1.6479492	2.5634766	6.605908246000001	-1.02761232	3.741992212	3.90625	-0.9765625	-0.79345703	-9.326269568	-0.7680175720000001	4.724145468000001	-4.699707	-0.8544922	1.5258789	2.256201178	-1.0515380890000001	9.686352340000001	0.91552734	1.6479492	5.1879883	1.600634784	9.942358720000001	-2.404541034	-1.2817383	2.1362305	-0.5493164	1549641522.906
-8.90996106	0.39836425720000007	-5.14523912	-3.7841797	-0.7324219	-1.2207031	6.3295652	5.1356689300000005	-0.8613281250000001	4.0893555	2.380371	2.6855469	6.97077626	0.037084961060000005	4.776782248000001	4.211426	-2.2583008	-0.4272461	-8.939868210000002	-0.6555663939999999	4.4322509000000005	-4.8217773	-0.12207031	2.0141602	1.491772464	-1.4558837860000002	9.56911592	1.8920898	0.91552734	5.3710938	2.8220459260000004	10.29526358	-1.69633786	-1.7700195	2.746582	-0.4272461	1549641522.946
-8.892016574000001	0.2942871106	-4.746875	-3.6621094	0.4272461	-0.8544922	5.89650908	4.500439496	-2.7227538940000002	4.8217773	2.5024414	2.4414062	6.802099640000001	1.2309814300000002	3.660644568	4.211426	-3.540039	0.48828125	-8.939868210000002	-0.6555663939999999	4.4322509000000005	-4.3945312	0.24414062	2.1972656	0.9127685700000001	-1.47263179	9.13725589	2.9296875	0.5493164	5.3100586	2.775390576	10.49145468	-1.235766574	-2.6855469	4.9438477	0.5493164	1549641522.986
-9.139648560000001	0.0490478534	-3.8388915740000003	-4.5166016	-0.36621094	-1.0986328	6.604711960000001	4.744482428	-3.8652099640000004	4.3945312	3.8452148	2.8076172	5.496948380000001	2.318408246	2.8627197480000004	4.211426	-5.493164	0.79345703	-8.54389676	-0.9785644568000001	3.8783691100000004	-3.9672852	-1.2817383	2.4414062	0.3529052716	-1.6245605040000002	8.681469748	5.7373047	-0.12207031	5.2490234	3.8975097840000004	10.320385880000002	-0.9354980432000001	-2.6855469	4.9438477	0.5493164	1549641523.025
-9.216211060000001	-0.248828125	-1.355395468	-4.638672	0.5493164	-1.4038086	7.16457518	4.4980469240000005	-3.4931639400000005	5.065918	4.9438477	2.5634766	4.95742212	3.15700679	1.9738769960000002	4.333496	-5.493164	0.61035156	-8.15390625	-2.060009784	2.57082518	-3.6621094	-0.48828125	2.6855469	-0.03349609424	-1.111352536	6.833202880000001	7.385254	0.24414062	4.333496	3.6283447480000004	9.991405760000001	-0.5203857428	-3.6010742	4.760742	1.2817383	1549641523.066
-11.1266848	-0.3959716754	-1.9020996400000003	-4.760742	2.2583008	-2.4414062	6.522167932	4.1236084260000005	-3.5960449280000004	5.3100586	5.3100586	3.3569336	6.90378444	4.076953076	1.604223642	4.8217773	-3.1738281	1.4038086	-8.15390625	-2.060009784	2.57082518	-3.7231445	-3.2348633	2.6855469	-0.2572021466	-0.9331054712000001	6.70878894	7.873535	0.4272461	3.2958984	0.9020019568000001	10.100268080000001	-2.0289062500000004	-3.6010742	5.1879883	2.1972656	1549641523.105
-10.992700180000002	-0.840991214	-3.499145468	-3.90625	-2.5634766	-1.5869141	6.56523462	4.1152344240000005	-3.3328614200000004	5.3710938	3.540039	4.211426	7.661035340000001	4.684667932000001	3.2323730040000007	3.7841797	-2.4414062	2.380371	-10.328759980000001	-2.174853534	4.987329074000001	-3.112793	-1.953125	3.1738281	-0.2835205072	-0.5479003894	7.495947480000001	10.314941	-0.4272461	1.8920898	0.9020019568000001	10.100268080000001	-2.0289062500000004	-1.2207031	4.3945312	2.1362305	1549641523.145
-8.23286142	-0.265576178	-2.00258786	-4.8828125	-0.6713867	-1.2207031	7.07963858	4.131982428000001	-2.692846646	5.3710938	1.2817383	5.859375	8.9661866	3.8640135800000004	4.298266574	2.746582	-1.4038086	1.6479492	-8.25319838	-2.442822284	3.101977536	-3.7231445	2.746582	2.6245117	-0.6376221040000001	2.27055661	6.951635880000001	10.864258	-1.0375977	0.91552734	2.7646241	8.468530252	-4.048242212	1.4038086	3.4179688	2.0751953	1549641523.186
-7.445702880000001	0.056225586060000006	-1.66403804	-4.760742	1.7089844	-1.8310547	9.226977340000001	3.9932128600000003	-2.726342752	4.272461	2.319336	6.7749023	9.713867212	2.78017572	3.6127929320000005	1.953125	-3.2348633	0.061035156	-8.25319838	-2.442822284	3.101977536	-3.7231445	0.7324219	2.1362305	-0.3756347644	5.420385880000001	6.030493210000001	9.765625	-2.0141602	0.061035156	2.8268310700000003	9.472216754	-2.807690396	4.3945312	8.361816	2.8686523	1549641523.225
-8.359667932	0.4450195288	-2.6402099640000003	-4.333496	1.8310547	-2.0141602	10.74267572	3.8053954680000004	-3.12351088	3.3569336	1.8920898	6.8359375	11.73559604	2.5002441100000006	1.9427734620000003	0.36621094	-6.3476562	-1.8310547	-8.13955072	-2.2286865020000004	3.116332968	-3.6010742	0.79345703	2.4414062	1.161596646	8.323779254	6.183618210000001	8.422852	-0.61035156	-0.48828125	2.8268310700000003	9.472216754	-2.807690396	4.3945312	8.361816	2.8686523	1549641523.265
-9.173144568	0.7895507788	-3.665429712	-5.554199	1.2817383	-2.319336	13.076635880000001	3.2467285340000003	-1.5384277160000002	2.380371	3.4179688	6.591797	15.228759980000001	2.62705072	2.427270468	0.6713867	-5.554199	-2.380371	-8.174243210000002	-1.1735596040000003	3.16777356	-4.5166016	1.3427734	2.5024414	0.9893310700000001	11.13745108	5.35458966	9.033203	0.48828125	-1.2817383	1.2884033540000002	10.654150360000001	-2.566040036	5.432129	10.253906	2.6245117	1549641523.305
-9.849048020000001	-0.1447509784	-4.414306610000001	-5.6762695	0.18310547	-2.1362305	13.38886682	1.592260782	1.1627929712000002	3.8452148	3.112793	6.225586	15.61875	2.834008786	3.1905028960000004	1.0986328	-2.0141602	-1.6479492	-8.174243210000002	-1.1735596040000003	3.16777356	-4.4555664	0.7324219	2.0141602	0.0909179712	10.40891124	5.63452176	6.958008	0.18310547	-0.36621094	-0.38879393000000007	10.877856920000001	-2.3028564300000003	4.0893555	7.873535	2.1362305	1549641523.345
-9.329858426000001	-0.9020019568000001	-4.254003894	-5.2490234	-0.5493164	-1.5258789	13.18071286	0.1411621106	1.06589357	3.8452148	-0.5493164	5.432129	15.27302266	2.239453076	1.282421924	1.953125	-4.0283203	-2.2583008	-8.028295926	-1.02761232	3.045751996	-4.211426	-0.6713867	2.2583008	0.10886230040000001	12.81584514	5.506518570000001	7.080078	1.6479492	0.061035156	-0.38879393000000007	10.877856920000001	-2.3028564300000003	4.0893555	7.873535	2.1362305	1549641523.385
-9.14323732	-0.8445800720000001	-3.543408246	-3.9672852	0.30517578	-0.8544922	14.40332068	-1.2453369600000002	0.1854248004	3.479004	0.9765625	4.333496	16.215698380000003	2.4344482820000004	1.9894287140000002	3.0517578	-0.4272461	-2.5024414	-8.717358426	-0.8529540740000001	3.61638179	-4.5776367	-0.24414062	1.953125	2.296875	13.18071286	5.769701980000001	4.760742	2.1972656	0.48828125	-0.6268554712000001	10.100268080000001	-1.62575679	4.333496	7.507324	1.953125	1549641523.425
-9.60859375	-0.1040771466	-4.035082968	-3.0517578	1.5869141	-0.7324219	12.831396760000002	-1.85544429	0.833813498	3.90625	-0.8544922	3.479004	15.49313948	3.1713623200000005	2.45598143	3.8452148	0.61035156	-1.3427734	-8.6599366	0.4605712860000001	3.48957518	-3.9672852	0.18310547	1.953125	2.76821286	12.385181200000002	5.417993210000001	1.7700195	4.5776367	0.5493164	0.440234375	9.687548920000001	-0.885253894	3.7841797	7.6904297	0.8544922	1549641523.465
-10.075146760000003	0.15910644960000003	-5.099780252	-4.0283203	-0.6713867	-1.2817383	11.370727340000002	-2.04086911	-0.35888672120000004	3.6010742	-2.4414062	2.5634766	14.87465854	3.71088858	1.4367432100000002	3.6621094	0.48828125	-0.7324219	-8.756836060000001	0.2835205072	3.5182862400000006	-3.6010742	-0.48828125	1.953125	1.3685547120000001	11.52146016	3.8460692900000004	1.2817383	4.5166016	0.79345703	1.7190673920000001	9.993798920000001	-0.39836425720000007	3.0517578	5.432129	0.12207031	1549641523.505
-9.87177716	-0.0909179712	-3.96928714	-3.540039	-0.12207031	-1.2207031	11.5872554	-2.6402099640000003	-1.378125	3.112793	-2.0751953	1.3427734	13.65803264	3.8939209260000003	0.38400878600000005	3.4179688	0.30517578	-0.6713867	-8.980542032	-0.052636719240000004	3.7288329680000003	-3.6010742	-0.6713867	1.6479492	0.5215820288	11.41259784	2.62705072	0.48828125	3.2348633	1.4038086	1.8733886780000002	10.05361322	-0.3672607428	2.1362305	4.333496	-1.159668	1549641523.545
-9.433935700000001	-1.1962890380000002	-4.862915036	-2.8686523	-0.61035156	-1.8310547	11.12429164	-2.94765625	-1.02761232	3.4179688	-1.2817383	0.61035156	12.47849092	3.982446286	0.45578614200000006	3.7231445	0.4272461	-0.30517578	-9.174340560000001	0.31342773560000003	3.926220746	-3.2958984	-0.61035156	1.2817383	0.8433837860000001	10.924511780000001	2.600732428	0.4272461	3.1738281	1.4038086	0.7129882787999999	9.920825180000001	-1.7609375	0.6713867	2.8686523	-2.380371	1549641523.585
-10.340722840000002	-2.6485839660000003	-4.49326178	-2.1972656	-2.6245117	-1.159668	10.272534440000001	-3.0876221040000003	-0.0837402356	3.90625	-1.7089844	0.30517578	11.88872104	4.079345746	-0.0861328125	3.4179688	0.79345703	-0.18310547	-9.697119110000001	0.2619873004	4.15830072	-3.3569336	-0.30517578	1.2817383	1.2632812500000001	10.557250900000001	2.4619628600000003	0.61035156	3.7841797	1.159668	-1.2034667932	11.757128600000001	3.2467285340000003	0.6713867	2.8686523	-2.380371	1549641523.625
-8.21970198	-0.8362060700000001	-3.4417237400000005	-2.2583008	-0.91552734	-0.36621094	10.9747554	-3.9118652160000003	-0.44980469240000004	3.6010742	-1.7700195	-0.061035156	12.3433107	4.57580571	-1.2860107820000002	3.8452148	1.0375977	-0.12207031	-9.445898560000002	0.4904785144	2.73830571	-3.479004	-0.061035156	1.3427734	1.5958496400000002	10.63859874	1.9296142180000002	0.6713867	4.272461	1.0986328	1.6724121400000003	9.931591460000002	-0.953442392	-1.4038086	2.319336	-1.7700195	1549641523.665
-7.77228984	0.4330566394	-4.365258786	-2.6245117	3.3569336	-1.4038086	11.44609424	-4.91555162	0.37683107	3.6010742	-2.1362305	-0.9765625	12.705786240000002	5.232568390000001	-1.2907959260000001	3.9672852	1.2207031	0.91552734	-9.445898560000002	0.4904785144	2.73830571	-3.7231445	0.6713867	1.2207031	1.272851538	10.49145468	1.3230957460000001	-0.061035156	4.5776367	0.61035156	3.331665036	9.3155027	-2.313623004	0.48828125	2.1362305	-2.4414062	1549641523.705
-10.14213858	0.45100097840000003	-8.374023560000001	-4.3945312	-1.0375977	-2.8076172	10.922119600000002	-5.152417032000001	1.28361821	4.0283203	-4.0283203	-2.319336	13.9678714	5.94555661	-2.3949707460000003	4.1503906	0.6713867	1.4648438	-10.154101440000002	0.44621582460000003	3.092407248	-4.3945312	-0.48828125	1.0986328	0.47851562500000006	10.89938948	0.808691394	-0.12207031	4.8828125	0	2.6079101440000003	10.28330072	-1.9176513580000003	0.48828125	2.1362305	-2.4414062	1549641523.745
-9.211425720000001	-0.1268066394	-7.093994110000001	-7.080078	-3.2958984	-2.5024414	12.53710962	-5.840283246000001	0.9594238220000001	3.3569336	-4.0893555	-2.9907227	14.478686600000001	5.744580072	-2.9679932100000004	4.9438477	-0.24414062	1.6479492	-10.34311502	0.47492675720000005	3.7204589660000003	-4.8217773	0.18310547	0.9765625	0.04426269568	12.28708516	0.745288089	-0.4272461	3.7841797	-0.30517578	0.05861816394	10.24980432	-1.7501709260000002	0.48828125	3.7231445	-2.9907227	1549641523.785
-7.567724640000001	-1.1041748200000001	-4.963403060000001	-5.554199	-0.30517578	-2.380371	11.870776260000001	-5.461059800000001	0.6304443390000001	3.8452148	-1.953125	-4.0893555	12.49882788	3.9070800720000003	-2.4296630400000003	5.3100586	1.0986328	2.319336	-9.449487320000001	0.32539062500000004	4.187011780000001	-5.3710938	0.36621094	0.7324219	0.7476806610000001	11.694922120000001	1.47263179	-0.7324219	2.9296875	-0.7324219	-0.758447284	10.02490216	-2.45358876	0.30517578	2.5024414	-2.9296875	1549641523.825
-7.320092752000001	-1.899707068	-4.84736322	-4.5776367	-1.4038086	-2.0141602	8.954223740000002	-3.17495108	-0.24763183900000002	4.4555664	-0.5493164	-4.638672	10.724731920000002	2.0480469240000003	-2.0157471040000003	5.92041	3.1738281	2.6245117	-8.235253894000001	1.2309814300000002	3.464453076	-5.3710938	0.061035156	0.91552734	1.7274413940000002	9.632519568000001	1.3075439300000002	-1.3427734	4.272461	-0.61035156	0.36845702880000003	9.790429712	-1.77290036	0.7324219	1.4038086	-3.1738281	1549641523.865
-6.724340560000001	-1.58388678	-4.49326178	-3.6010742	-0.6713867	-1.7089844	7.105957068	-0.955834964	-0.5443115216000001	3.4179688	0.30517578	-3.7841797	8.4900634	1.1041748200000001	-1.51330571	6.4697266	2.746582	2.380371	-7.63591304	1.9595214660000002	3.03020018	-4.8828125	0.6713867	1.0375977	1.471435504	8.354882788000001	1.0168457068	-4.0283203	3.7841797	0.18310547	1.113745108	9.094189300000002	-1.5551757200000003	0.36621094	1.6479492	-3.6010742	1549641523.905
-6.8487548920000005	-1.1257080072	-5.09140625	-2.746582	0.61035156	-1.7700195	6.233862320000001	0.053833007200000005	0.5610595746000001	2.9296875	2.319336	-2.746582	7.5880616000000005	0.729736322	-1.000097644	6.164551	3.4179688	1.7089844	-7.134667932000001	2.209545926	2.288500998	-4.638672	-0.5493164	1.0986328	0.5215820288	8.347705072	1.2441405760000002	-4.4555664	3.540039	1.2207031	1.199877896	9.07504892	-1.8566405760000002	0.36621094	3.1738281	-2.746582	1549641523.945
-8.443408246	-0.5778076080000001	-6.232665740000001	-2.8686523	0.5493164	-1.6479492	5.729028060000001	0.593359375	0.1866210962	2.9296875	2.319336	-2.746582	7.650268570000001	0.6519775360000001	-1.8829589660000003	5.6152344	2.9907227	0.8544922	-7.89790036	2.624658246	3.0541259000000003	-4.0893555	0.24414062	1.0986328	0.3146240216	8.62285144	0.9582275360000001	-3.8452148	3.8452148	1.8310547	0.808691394	9.192285340000002	-1.701123004	0.36621094	3.1738281	-2.746582	1549641523.985
-9.73659694	-0.7907471040000001	-7.070068390000001	-3.2348633	-0.8544922	-1.3427734	7.09997554	0.9199462860000001	-0.8828613220000001	2.5634766	-0.4272461	-1.3427734	8.35009784	0.9977050720000001	-2.4571777160000003	4.272461	2.2583008	0.79345703	-8.274731430000001	2.988330072	2.956030252	-3.4179688	-0.24414062	1.0375977	0.132788089	9.15878894	1.100585962	-2.6245117	3.7841797	2.0141602	-0.7524658540000001	10.382592360000002	-1.8757812500000002	-0.18310547	3.4179688	-2.5634766	1549641524.025
-9.118115020000001	-0.346923822	-6.227880890000001	-2.5634766	-0.6713867	-0.36621094	8.21013179	1.119726538	-0.7141846040000002	2.8076172	0.61035156	-0.9765625	9.1875	1.4558837860000002	-1.665234424	2.6855469	2.1972656	0.9765625	-9.24372554	2.5540771760000003	3.631933606	-2.8076172	-0.7324219	1.0375977	-0.4892822284000001	9.591845746	1.465454074	-1.5258789	2.9296875	1.8920898	0.7668212860000001	10.81445288	-1.43435054	-1.2817383	0.8544922	-2.1972656	1549641524.065
-9.2556884	0.015551758180000002	-6.40253894	-2.5024414	0	0.12207031	8.680273560000002	1.246533246	0.1818359424	3.112793	-0.61035156	-0.7324219	9.317895468000001	1.655664038	-1.1747558900000001	1.6479492	0.36621094	0.91552734	-9.521264480000001	1.534838858	3.9800537140000007	-2.8076172	-0.61035156	0.8544922	-1.061108426	9.67438948	2.296875	0.061035156	2.0751953	1.7089844	3.402246106	10.96877446	-1.223803714	-1.2817383	0.8544922	-2.1972656	1549641524.105
-10.67329074	-0.8015136780000001	-6.7482665740000005	-4.638672	-1.7700195	-0.30517578	9.636108426000002	1.314721646	0.32180175720000004	3.112793	-0.12207031	-0.4272461	9.845459260000002	1.8578369600000002	-1.069482428	1.2207031	-1.2817383	0.30517578	-10.200757280000001	1.153222644	4.01953125	-2.8686523	-1.8920898	0.8544922	-0.832617212	10.015332460000002	3.4704346040000003	1.7089844	0.79345703	1.3427734	3.6558594240000004	11.397046220000002	-0.7117919928	-2.1362305	2.2583008	-1.5869141	1549641524.145
-10.4304438	-2.72036142	-5.048339660000001	-3.9672852	-2.1362305	-0.30517578	10.59672824	1.225	-0.26796875000000003	3.2348633	0.12207031	0.30517578	10.66132788	1.9535400360000001	-0.573022464	1.0375977	-1.0375977	0.12207031	-11.151807100000001	-0.011962890380000002	4.52316893	-2.6245117	-0.48828125	1.0986328	-0.2237060504	10.57519568	4.510009784	2.380371	1.2207031	0.61035156	4.079345746	11.417383180000002	-0.4378417932	-4.5776367	1.7089844	1.3427734	1549641524.185
-9.169555710000001	-3.178540036	-1.8913329680000002	-2.6245117	-0.7324219	0.30517578	11.13266574	0.7225586060000001	-0.7129882787999999	3.0517578	0.24414062	0.48828125	10.8981929	2.2669677520000002	0.668725589	1.0375977	-0.30517578	0.061035156	-10.235449280000001	-0.15671386780000002	2.860327176	-2.6245117	0.48828125	0.79345703	-1.1879150360000001	9.737792932000001	4.705004892000001	1.8310547	2.8686523	0.8544922	4.079345746	11.417383180000002	-0.4378417932	-4.5776367	1.7089844	1.3427734	1549641524.225
-9.29277356	-2.287304712	-1.252514676	-2.5634766	2.0141602	-0.61035156	10.09428714	0.5778076080000001	-0.770410144	2.746582	-0.4272461	0.48828125	10.66491664	3.0672851440000004	1.299169928	0.91552734	-0.4272461	0.18310547	-9.8514402	0.8517577880000001	1.670019568	-1.7700195	-1.3427734	0.8544922	-1.7465820680000002	8.72932158	4.21452626	0.91552734	1.4038086	1.4648438	2.060009784	10.8802491	-1.588671924	-3.3569336	3.112793	3.9672852	1549641524.265
-10.151709260000002	-2.4129150360000002	-3.499145468	-0.79345703	0.36621094	-0.30517578	9.850244600000002	0.5873779254	-0.955834964	2.380371	0.24414062	0.4272461	10.51897014	3.5721191100000005	1.0754638580000002	0.6713867	-1.159668	-0.18310547	-10.50820288	0.09450683900000001	2.34113768	-1.0986328	-0.061035156	1.0986328	-1.494165036	9.264062500000001	4.453784146	1.2817383	1.7089844	1.0986328	-0.0454589856	11.653051620000001	-3.708496106	0	2.1362305	5.065918	1549641524.305
-9.00805661	-1.540820288	-3.2742432100000003	-2.0141602	-0.7324219	0	9.372924820000001	0.47014160340000005	-1.50732428	1.7089844	0.24414062	0.6713867	10.7522464	3.649877896	0.33137207460000007	0.8544922	-1.6479492	-0.30517578	-9.267651260000001	-1.03359375	2.219116214	-1.4038086	0.5493164	0.61035156	-2.08752446	9.599023560000001	4.460961960000001	1.4648438	2.746582	0.61035156	-0.0454589856	11.653051620000001	-3.708496106	0	2.1362305	5.065918	1549641524.344
-8.01992212	-1.032397464	-2.600732428	-2.1972656	-0.8544922	-0.61035156	8.993701080000001	0.34213867800000003	-1.337451178	1.3427734	-0.24414062	0.61035156	10.78574182	3.3627685700000005	0.8170653959999999	1.0375977	-0.61035156	-0.18310547	-8.498437500000001	-0.765625	2.2621826080000003	-1.4648438	-0.5493164	0.36621094	-1.947558606	8.858520468	4.023120108	1.0986328	1.3427734	0.61035156	-0.9642089660000001	11.58964856	-1.297973642	1.2207031	2.5024414	5.9814453	1549641524.385
-7.5114991	-0.45937500000000003	-2.138964856	-1.5258789	-0.12207031	-0.8544922	8.870483426000002	0.16389160340000003	-0.7871582068	1.6479492	-0.18310547	0.36621094	10.29646016	2.8328125	1.046752896	1.0375977	0.30517578	-0.18310547	-8.26755342	-0.1626953076	2.4811035340000003	-1.0986328	0.061035156	0.48828125	-1.293188498	8.73291034	3.905883786	0.6713867	0.4272461	0.30517578	-0.876879892	10.02250998	-1.4391357820000001	3.1738281	4.760742	5.004883	1549641524.425
-7.67180162	-0.1495361322	-2.318408246	-0.8544922	1.0986328	-0.79345703	8.939868210000002	0.2763427716	-1.284814496	1.4648438	-0.4272461	0.12207031	10.073950180000002	2.235864218	0.802709964	1.3427734	0.24414062	-0.48828125	-8.1754393	-0.4091308606000001	2.644995108	-0.8544922	-0.12207031	0.24414062	-0.5335449280000001	8.748461960000002	4.2109375	0.36621094	1.159668	0	-1.3254882200000002	9.343017572	-1.222607428	3.1738281	4.760742	5.004883	1549641524.464
-8.322582968	-0.0909179712	-3.23356929	-1.6479492	0.18310547	-0.5493164	8.616870108	0.7428955072	-1.2788329680000001	1.4648438	-0.4272461	0.12207031	10.073950180000002	2.235864218	0.802709964	1.3427734	0.24414062	-0.48828125	-8.285498200000001	-0.8888427520000001	2.9081787140000004	-0.9765625	0.24414062	0.30517578	-0.17824707460000003	8.750854532	4.21691893	-0.061035156	1.0986328	-0.12207031	-1.3254882200000002	9.343017572	-1.222607428	3.6010742	7.2021484	3.479004	1549641524.505
-8.786743210000001	0.12202148560000001	-2.8627197480000004	-0.9765625	0.79345703	0.4272461	8.685058606	1.0180419928000002	-0.9869384980000001	1.0375977	-0.36621094	0.4272461	10.64338408	1.197485324	1.1424560700000002	1.2817383	0.18310547	-0.5493164	-8.04025908	-1.2704589660000003	2.8926269959999997	-1.0986328	0.30517578	0.36621094	-0.0227294928	8.62763678	4.374829074	-0.061035156	1.3427734	-0.061035156	-3.03857428	7.256689300000001	0.7105957068000001	2.8076172	2.9907227	0.30517578	1549641524.544
-9.87536592	0.7692138580000001	-3.2957762600000002	-1.0986328	2.1362305	0.30517578	9.66481929	0.7692138580000001	-0.9343017572	1.0986328	-0.4272461	0.36621094	11.386278960000002	0.9020019568000001	0.9737792932	1.2817383	0.24414062	0	-8.08811052	-1.3446288940000002	2.798120108	-1.2817383	-0.24414062	0.36621094	-0.192602536	8.584570288	4.21452626	0	1.2817383	0.30517578	-0.1256103534	7.5952391200000005	0.955834964	2.8076172	2.9907227	0.30517578	1549641524.584
-10.946045320000001	1.4199951080000002	-3.9621094240000003	-0.61035156	0.6713867	-0.24414062	10.66970198	0.3947753894	-1.000097644	1.2817383	-0.48828125	0	11.990404860000002	1.07785643	0.7369140380000001	1.2207031	0.30517578	0.48828125	-8.54389676	-0.8577392572	2.8914307100000003	-1.0986328	-1.2207031	0.5493164	-0.287109375	8.714965560000001	4.088916034	-0.061035156	0.6713867	0.9765625	7.760326980000001	11.239135880000001	2.7909423920000003	3.6010742	2.4414062	-0.061035156	1549641524.625
-11.90546924	1.532446286	-4.886840854000001	-3.112793	0.61035156	-0.61035156	11.275024460000001	0.18422851440000002	-0.916357428	1.5869141	-0.12207031	-0.24414062	12.27392572	1.3290771760000002	0.2081542932	1.159668	0.30517578	0.8544922	-9.197070288	-0.764428714	3.60202626	-0.8544922	-1.0375977	0.7324219	0.03947753894	9.419580072	4.27553714	0.18310547	0.79345703	1.2207031	8.725732428	10.763012680000001	0.7273437500000001	-1.159668	-0.7324219	-0.30517578	1549641524.664
-11.247509980000002	-1.8195557100000002	-5.79482428	-2.2583008	-2.380371	-1.0375977	11.57170378	0.01076660144	-0.73332518	1.7700195	0	-0.18310547	12.33732878	1.3661621400000001	-0.1495361322	1.2817383	0.24414062	0.48828125	-10.152904860000001	-1.3769287140000002	3.841284146	-1.159668	-2.5024414	0.6713867	0.39836425720000007	10.72951628	4.592553714000001	0.61035156	0.9765625	1.159668	-1.6078125	9.36933606	-3.69533696	-1.159668	-0.7324219	-0.30517578	1549641524.704
-10.241431200000001	-3.6690185700000004	-4.2587889400000005	0.18310547	-0.7324219	0	11.705688400000001	-0.45698242800000005	-0.285913089	2.0141602	-0.061035156	0.12207031	12.62802716	1.562353534	-0.49526367800000004	1.7700195	-0.30517578	0	-11.163769960000002	-1.234570288	4.844970746	-1.4038086	-0.9765625	0.6713867	0.69504393	12.0466304	4.69064946	0.79345703	1.2817383	1.0375977	1.5707275360000001	12.850537140000002	1.7441894960000002	-0.79345703	0.12207031	-2.9907227	1549641524.744
-8.383593750000001	-1.2058593750000002	-4.023120108	-0.5493164	-0.91552734	-0.18310547	11.28220198	-1.1556152160000002	-0.0693847644	2.2583008	-0.48828125	0.061035156	12.728515380000001	1.9284179320000001	-0.540722644	2.5634766	0.061035156	0.12207031	-11.217602340000001	-0.02153320288	4.438232428	-1.7089844	0.5493164	1.0375977	0.8744873200000001	11.775073380000002	3.9549316100000005	0.4272461	1.7700195	0.6713867	-0.784765625	11.09199182	-1.6724121400000003	0.91552734	-0.18310547	-0.91552734	1549641524.784
-7.537817392	-1.102978534	-4.268359424000001	-0.8544922	1.7700195	-0.79345703	10.376611420000001	-1.524072284	0.07177734424	2.2583008	-0.8544922	-0.30517578	11.609985520000002	1.7776855040000001	-0.5467041034000001	2.6245117	0.7324219	0.48828125	-9.644482428000002	0.8242431610000001	2.8268310700000003	-1.5258789	0.9765625	1.159668	0.57421875	10.33713408	2.68327626	-0.4272461	2.1362305	0.4272461	-0.784765625	11.09199182	-1.6724121400000003	1.3427734	-0.36621094	-2.2583008	1549641524.824
-8.87766124	-1.09819339	-5.849853240000001	-1.2817383	-0.30517578	-0.79345703	9.69472644	-1.6125976440000003	0.05981445288	2.1362305	0	-0.7324219	10.71994658	1.562353534	-1.0371826080000002	2.6855469	0.79345703	0.18310547	-9.27602536	0.7967285340000001	2.6509764400000004	-1.8310547	-0.4272461	0.61035156	-0.015551758180000002	9.884936600000001	1.949951178	-0.79345703	2.319336	0.61035156	0.31103514400000004	9.82033696	-1.983447284	0.8544922	0.5493164	-3.3569336	1549641524.864
-8.61447734	-0.7129882787999999	-5.55676268	-2.5634766	-1.2207031	-0.61035156	8.795117212000001	-1.582690396	-0.037084961060000005	2.1362305	0.061035156	-0.48828125	10.387377700000002	1.7406005400000002	-1.818359424	2.6855469	0.5493164	0.061035156	-9.27602536	0.7967285340000001	2.6509764400000004	-1.8310547	-0.4272461	0.61035156	-0.423486322	10.178027160000001	1.8697998200000001	-0.5493164	1.6479492	0.91552734	-0.135180661	9.9710688	-2.306445288	0.6713867	-0.5493164	-3.1738281	1549641524.904
-7.741186600000001	-1.0347900360000002	-4.29946286	-1.6479492	-0.9765625	-0.79345703	8.575000000000001	-1.53125	-0.019140625	2.2583008	-0.30517578	-0.12207031	10.100268080000001	1.6664307100000002	-1.9367920320000003	2.4414062	0.79345703	0.18310547	-9.27602536	0.7967285340000001	2.6509764400000004	-1.8310547	-0.4272461	0.61035156	-0.027514648560000004	9.45307608	2.1664795320000003	-0.061035156	1.7700195	0.48828125	-0.135180661	9.9710688	-2.306445288	0.6713867	-0.5493164	-3.1738281	1549641524.944
-7.314111420000001	-1.159204074	-3.5649413940000003	-0.61035156	0.30517578	-0.91552734	8.266357428000001	-0.9378906250000001	0.037084961060000005	2.1362305	-0.5493164	-0.18310547	9.43632788	1.1651855432	-1.1472412140000001	2.319336	1.8920898	0.36621094	-8.017529254000001	1.223803714	2.981152356	-1.8310547	0.30517578	0.48828125	0.3194091754	8.250805710000002	1.8841552520000002	-0.24414062	2.2583008	0.36621094	1.9164550720000002	9.337036240000002	-1.51330571	1.159668	-0.91552734	-3.0517578	1549641524.984
-7.373925720000001	-0.4486083966	-4.238452176	-0.7324219	0.12207031	-0.79345703	8.041455072	-0.20576172120000003	-0.00837402356	2.1362305	-0.18310547	-0.18310547	8.84296875	0.9486572480000001	-0.6974365020000001	2.1362305	2.0141602	0.36621094	-7.573706070000001	1.412817392	2.5026367800000004	-1.8310547	0.48828125	0.48828125	0.33256836060000006	7.78186052	1.5587646760000002	-0.5493164	2.0141602	0.48828125	1.9738769960000002	8.924316394	-0.8254394568000001	0.5493164	1.2207031	-2.319336	1549641525.024
-7.719653060000001	-0.2237060504	-4.90717752	-1.2207031	-0.061035156	-0.6713867	8.338134980000001	0.36606445680000005	0.06699218750000001	2.1362305	-0.18310547	-0.18310547	9.134863220000002	0.9606201080000001	-0.46535643000000004	1.7700195	1.0375977	0.30517578	-7.4349366	1.5013427520000002	2.605517572	-1.5258789	0.24414062	0.48828125	0.2619873004	7.99838858	1.5910644960000002	-0.36621094	2.0751953	0.5493164	1.9738769960000002	8.924316394	-0.8254394568000001	0.5493164	1.2207031	-2.319336	1549641525.064
-9.061889480000001	-0.44980469240000004	-5.106957968000001	-0.91552734	-0.24414062	-0.5493164	8.903979532000001	0.9331054712000001	0.057421875000000004	1.4648438	-0.36621094	-0.30517578	10.19716754	1.240551718	-0.18422851440000002	1.4038086	0.8544922	0.30517578	-7.416992212	1.77290036	2.75983876	-1.4038086	0	0.36621094	-0.12321777160000001	8.638403060000002	1.620971646	-0.24414062	2.0751953	0.6713867	0.1985839856	9.22458516	-1.9415771760000002	0.30517578	0.24414062	-2.1362305	1549641525.104
-9.051123200000001	0.05144042932000001	-5.685961960000001	-0.30517578	-0.4272461	0.12207031	9.52963858	1.3793212860000001	-0.09331054320000001	1.2207031	-0.18310547	-0.4272461	11.11472194	1.7023192900000002	0.154321286	0.79345703	0.7324219	0.48828125	-7.94335962	2.051635782	2.9679932100000004	-1.0375977	-0.91552734	0.12207031	-0.5036376800000001	9.305932608	1.758544928	-0.24414062	1.159668	0.8544922	1.062304712	10.079932100000002	-1.2106445288	0.12207031	0	-2.0751953	1549641525.144
-8.28430162	0.8900390380000001	-5.502929712	-0.8544922	-0.24414062	0.36621094	10.2163089	1.5276611420000001	-0.2763427716	0.91552734	0.12207031	-0.4272461	11.59204074	2.0707763580000003	0.6543701080000001	0.061035156	0.30517578	0.5493164	-8.972167932000001	1.5396240020000003	3.98723143	-0.7324219	-0.7324219	0.12207031	-0.417504892	10.27014128	2.326782248	0	0.24414062	0.7324219	2.47033696	9.998584260000001	-1.5121094240000001	-0.36621094	-0.18310547	-1.953125	1549641525.184
-9.73898912	0.1985839856	-5.70629892	-0.91552734	0.18310547	0.61035156	10.747461060000001	1.443920926	-0.324194339	0.91552734	0.12207031	-0.4272461	11.685351440000002	1.963110324	1.15441893	-0.18310547	-0.36621094	0.36621094	-9.209033246	0.7728027160000001	4.288696286	-0.91552734	-0.48828125	-0.061035156	-0.027514648560000004	10.796509080000002	3.0541259000000003	0.4272461	0.12207031	0	3.12709964	10.25458966	-1.114941394	-1.5258789	0.061035156	-1.7089844	1549641525.224
-11.229565200000001	-0.75366214	-5.685961960000001	-2.1972656	-1.2817383	0.4272461	10.97236322	1.337451178	-0.6244628600000001	0.24414062	-0.18310547	-0.48828125	11.94614218	2.038476538	1.51330571	-0.4272461	0.12207031	-0.18310547	-9.869384980000001	0.8637207068000001	4.401147464000001	-0.91552734	-1.4648438	-0.061035156	-0.22849121400000003	11.379101440000001	3.543408246	0	-0.24414062	-0.061035156	3.7479737400000004	11.55375998	-0.153125	-2.2583008	0.79345703	-0.79345703	1549641525.264
-10.849145860000002	-2.27294928	-3.9369873200000005	-2.380371	-2.1362305	0	11.414990020000001	1.07785643	-1.3817138580000001	-0.061035156	0	0.12207031	12.0538089	2.56484375	1.8697998200000001	-0.5493164	-0.12207031	-0.4272461	-10.839575180000002	0.6723144568000001	4.5339355040000004	-0.24414062	-1.159668	-0.061035156	-0.2237060504	11.64228534	3.8747802520000003	-0.4272461	-1.0375977	-0.30517578	3.7479737400000004	11.55375998	-0.153125	-3.7231445	-0.6713867	0.36621094	1549641525.304
-9.387280252000002	-2.403344748	-1.2860107820000002	-0.5493164	-0.36621094	0.6713867	11.36115764	0.54191893	-1.5432128600000001	-0.6713867	0.24414062	0.30517578	11.34680162	2.77180162	2.060009784	-1.0986328	-0.6713867	-0.18310547	-11.33723192	-0.37683107	4.411913940000001	0.24414062	0.24414062	-0.30517578	-0.47851562500000006	10.41010782	4.129589856	0	-0.48828125	-0.61035156	4.945459260000001	9.759326080000001	-0.954638678	-4.272461	-0.5493164	2.9907227	1549641525.344
-9.593042032000001	-1.5121094240000001	-1.851855432	0.8544922	4.5776367	0.061035156	10.259375	0.364868161	-1.5085204680000002	-0.8544922	0.48828125	0.061035156	10.5835688	2.62346196	1.287207068	-1.0375977	-0.4272461	-0.061035156	-10.19597194	-1.0575195288	2.816064496	0.18310547	1.159668	-0.36621094	-1.1316894568000002	9.138451980000001	4.353295926	0.30517578	-0.18310547	-0.79345703	0.46655273560000005	13.58745108	-1.622167932	-2.1972656	1.2207031	5.3100586	1549641525.384
-10.95322284	-1.1269042932	-4.738500900000001	-0.30517578	-2.2583008	-0.24414062	9.661230432000002	0.32060547120000005	-1.90808107	-0.79345703	0.6713867	0.18310547	10.321582460000002	2.77180162	1.15441893	-1.0375977	-0.4272461	-0.061035156	-10.083520860000002	-0.900805661	2.9368896760000003	0.12207031	-0.061035156	0.061035156	-1.5599609620000003	9.45786142	4.411913940000001	0.18310547	-0.61035156	-0.30517578	-1.620971646	12.616064300000001	-1.9547363220000002	-0.91552734	1.5869141	5.7373047	1549641525.424
-8.917138580000001	-1.0096679712	-2.5157959260000005	-1.2207031	-1.7089844	-0.24414062	9.81435504	-0.4067382788	-2.032495108	-0.91552734	0.36621094	0.48828125	10.304834260000002	2.828027356	1.7860596040000003	-1.0375977	-0.61035156	-0.5493164	-9.016430710000002	-1.276440396	2.6378173920000005	0.5493164	0.6713867	-0.24414062	-1.4056396760000003	9.55117212	4.463354532	0.24414062	-0.061035156	-0.48828125	-1.294384784	11.218798920000001	-0.40793457460000004	-0.79345703	-0.5493164	5.554199	1549641525.464
-7.920629892	-0.9175537140000001	-1.9391846040000003	-0.30517578	-0.18310547	-0.61035156	9.455468750000001	-0.8146728240000001	-1.7226562500000002	-0.8544922	-0.30517578	0.18310547	10.035669420000001	2.312426718	2.039672824	-0.91552734	-0.4272461	-0.18310547	-8.54389676	-1.4068359620000002	2.810082968	0.4272461	0.24414062	-0.30517578	-1.429565396	8.365649460000002	4.100878894	0.30517578	-0.61035156	-0.5493164	-1.5456054320000001	9.96508786	-0.16508788940000002	1.0986328	1.0986328	5.004883	1549641525.504
-7.437329074000001	-0.923535144	-1.836303714	0.30517578	-0.18310547	-0.48828125	8.76401358	-0.364868161	-1.927221646	-0.8544922	0.061035156	-0.12207031	9.625341754	1.75495607	1.6317382200000001	-0.91552734	-0.4272461	-0.18310547	-8.08691394	-0.976171875	2.56245108	0.61035156	0.5493164	-0.18310547	-0.925927716	7.93618161	3.994409146	0.12207031	-1.0375977	-0.48828125	-1.8805663940000001	8.66711412	0.265576178	1.953125	2.4414062	4.272461	1549641525.544
-7.393066394000001	-0.7524658540000001	-1.6736084260000001	0.9765625	1.4648438	0.061035156	8.415893570000001	0.10048827880000001	-1.7860596040000003	-1.0375977	0.61035156	-0.12207031	9.469824280000001	1.516894568	1.594653354	-0.8544922	-0.12207031	-0.12207031	-7.85722644	-1.227392572	2.633032248	0.7324219	0.48828125	-0.18310547	-0.4103271466	7.738793930000001	4.06379393	0.061035156	-0.48828125	-0.48828125	-2.795727536	8.16108426	0.031103515380000002	2.5024414	3.9672852	2.8686523	1549641525.584
-8.30583516	-0.16389160340000003	-2.3351562500000003	1.4038086	1.953125	0.36621094	8.49484874	0.269165036	-1.189111322	-0.9765625	0.24414062	-0.061035156	9.71027806	1.4247802520000001	1.6329346040000001	-0.8544922	-0.4272461	0	-7.799804712	-1.622167932	2.616284146	0.61035156	0.4272461	-0.12207031	-0.5993408246	7.6646241	4.159497104000001	0.30517578	-0.4272461	-0.4272461	-2.080346646	7.4145996400000005	0.1244140625	2.1362305	0.8544922	1.5258789	1549641525.624
-9.0176268	1.1209228240000002	-2.802905252	0.9765625	2.0141602	0.24414062	9.02839357	0.12202148560000001	-1.2549072479999999	-0.6713867	0.12207031	-0.061035156	10.285692899999999	1.3446288940000002	1.451098642	-0.8544922	-0.4272461	0	-8.011548020000001	-1.6269530760000002	2.789746106	0.48828125	0	-0.061035156	-0.7524658540000001	8.129980432	4.270751996	0.4272461	-0.5493164	-0.061035156	0.56823732	7.181323380000001	0.22968750000000002	2.2583008	-0.91552734	0.91552734	1549641525.664
-10.09548372	1.7346191100000001	-3.8604248200000004	0.30517578	2.9907227	0.24414062	9.6385009	-0.011962890380000002	-1.3195067900000002	-0.5493164	0.30517578	-0.061035156	10.849145860000002	1.3948730040000001	1.629345746	-0.5493164	-0.24414062	0.30517578	-8.35249002	-1.57551268	2.942871106	0.5493164	-0.24414062	0.061035156	-0.576611322	8.61567392	4.486083966000001	0.36621094	-0.5493164	0.12207031	1.9583251800000003	8.714965560000001	-0.36606445680000005	3.7841797	0.061035156	0	1549641525.704
-11.51547824	1.5456054320000001	-4.5064209260000005	-0.18310547	0.12207031	0.12207031	10.112231920000001	-0.1124511682	-1.0718750000000001	-0.36621094	0.18310547	0	11.321679320000001	1.296777356	1.6736084260000001	-0.36621094	-0.48828125	0.30517578	-8.70180661	-1.6664307100000002	3.434545926	0.36621094	-0.18310547	0.24414062	-0.4892822284000001	9.192285340000002	4.60930162	0.48828125	-0.48828125	0.18310547	8.182617212	10.841967360000002	2.4799072480000004	3.2958984	-1.8310547	-0.4272461	1549641525.743
-11.79421376	0.2930908246	-5.172753894	-0.91552734	-0.6713867	0.24414062	10.65654254	-0.2512207068	-1.0898193390000002	-0.30517578	0.36621094	0.12207031	11.632714660000001	1.113745108	1.4869873200000001	-0.36621094	-0.48828125	0.30517578	-8.802294928000002	-1.532446286	3.3089355040000004	0.24414062	-1.5258789	0.36621094	-0.3995605432	9.77607428	4.47292482	0.4272461	-0.79345703	0.4272461	7.5414062500000005	11.17453624	0.1315917932	0.4272461	-1.0375977	-0.5493164	1549641525.784
-10.57878444	-2.5337402160000004	-4.447802716000001	0.30517578	-1.159668	0.4272461	10.869482820000002	-0.4844970746000001	-0.833813498	-0.30517578	0.48828125	0.30517578	11.776269960000002	1.13647464	1.15441893	-0.12207031	-0.30517578	-0.18310547	-10.18879442	-1.223803714	4.358081070000001	0.18310547	-1.4648438	0.24414062	0.1459472644	10.71635782	4.3245849640000005	0.24414062	-0.91552734	0.48828125	1.5898682100000001	10.911352340000002	-1.0670898560000002	-1.953125	-2.1972656	-1.3427734	1549641525.824
-9.67917482	-2.2035644960000003	-4.01713858	1.0986328	-0.4272461	0.91552734	10.8216304	-0.718969748	-0.3194091754	-0.12207031	0.24414062	0.48828125	12.24641124	1.534838858	0.379223642	0.12207031	-0.36621094	-0.48828125	-10.87666034	-0.6232665740000001	4.249218750000001	0.061035156	-0.18310547	0.30517578	0.45698242800000005	11.49633786	4.139160144000001	0.30517578	-0.36621094	0.36621094	3.1414550720000003	11.529834260000001	-0.2990722644	-1.8920898	0.5493164	-1.4038086	1549641525.863
-8.356079074	-0.8960205072	-4.262377896	0.5493164	-0.4272461	0.30517578	10.36704074	-0.8948242212000002	-0.07895508180000001	0	-0.12207031	0.48828125	12.1303714	2.0468505400000003	0.1626953076	0.12207031	-0.36621094	-0.48828125	-10.18161592	0.03229980432	3.521875	0.061035156	0.36621094	0.30517578	0.05502929712000001	11.0931884	3.552978534	0.061035156	0	0.18310547	1.211840854	9.97346196	-2.726342752	-1.5258789	-2.9296875	-1.5258789	1549641525.904
-8.69582518	-1.2058593750000002	-5.111743210000001	0.79345703	0.30517578	-0.18310547	9.74257788	-0.9737792932	0.2129394568	0.061035156	0.24414062	0.061035156	11.161376800000001	2.141357428	0.4103271466	0.24414062	0.4272461	0.12207031	-9.19946286	0.11005859620000001	2.271752896	-0.061035156	-0.30517578	0.18310547	-0.45339357	9.837085159999999	2.6976317900000004	-0.4272461	0.24414062	0.061035156	1.680786142	9.62055661	-2.73830571	-0.12207031	-0.7324219	-1.5869141	1549641525.944
-9.14323732	-1.3709472839999999	-5.1081542540000004	-0.18310547	-1.4648438	0.12207031	9.351391574	-0.9809570288	0.0	0.18310547	0.18310547	-0.12207031	10.65295378	2.1473388580000004	-0.154321286	-0.061035156	0.18310547	-0.24414062	-9.77607428	0.5239746106000001	2.9548339660000003	-0.18310547	-0.18310547	-0.061035156	-0.802709964	9.89570288	2.1114501800000003	-0.48828125	0.061035156	0.12207031	0.2823242212	9.80598192	-1.7083007200000002	0.12207031	0.91552734	-2.1972656	1549641525.983
-8.61926268	-1.3290771760000002	-4.407128894	-0.061035156	-0.24414062	0.48828125	9.70429712	-1.239355432	-0.4426269568000001	-0.061035156	-0.12207031	0.12207031	10.911352340000002	2.44401857	-0.2524169928	-0.061035156	0.18310547	-0.24414062	-9.40163588	0.7500732428000001	3.301757788	-0.12207031	0.12207031	-0.24414062	-0.6818847840000001	10.50461412	2.3387451080000004	-0.12207031	-0.18310547	0.12207031	0.2823242212	9.80598192	-1.7083007200000002	-0.12207031	-0.12207031	-2.0751953	1549641526.023
-8.328564300000002	-1.2716552520000002	-4.373632788	0.79345703	-0.61035156	0.30517578	9.709082068	-1.3254882200000002	-0.026318359620000002	-0.24414062	-0.48828125	0	10.660132280000001	2.3997558900000002	0.287109375	-0.36621094	-0.18310547	-0.061035156	-8.781957968	0.860131839	3.129492212	0.061035156	-0.61035156	-0.36621094	-0.7034179712000002	9.552368210000001	2.378222644	0.30517578	0.18310547	-0.30517578	0.954638678	9.43632788	-2.5205810700000004	0.18310547	-1.4038086	-1.953125	1549641526.063
-7.92661142	-1.21901857	-3.7838623200000003	1.5869141	-0.61035156	0.12207031	9.314306610000001	-0.716577176	0.339746106	-0.24414062	-0.48828125	0	10.13615764	2.051635782	0.22131347840000004	-0.30517578	0.12207031	0.12207031	-8.38120108	1.06589357	3.1199219240000007	0.4272461	0.24414062	-0.36621094	-0.9989013580000001	8.864501800000001	2.0695800720000004	-0.12207031	-0.5493164	-0.24414062	1.33984375	9.303539840000001	-1.7621337860000001	0.48828125	-1.4038086	-1.8920898	1549641526.103
-7.923022660000001	-0.9486572480000001	-3.8041992800000006	1.8310547	0.61035156	0.30517578	9.314306610000001	-0.716577176	0.339746106	-0.12207031	-0.12207031	-0.24414062	10.13615764	2.051635782	0.22131347840000004	-0.30517578	0.12207031	0.12207031	-8.114428420000001	1.2608886780000002	3.0983885800000004	0.6713867	-0.24414062	-0.48828125	-0.5658447284000001	8.647973740000001	2.020532248	-0.36621094	-1.0375977	-0.18310547	1.33984375	9.303539840000001	-1.7621337860000001	0.36621094	-0.8544922	-1.7700195	1549641526.143
-8.74367662	-0.6292480432	-4.9167482	2.0751953	0.48828125	0.4272461	8.789135880000002	0.44621582460000003	-0.026318359620000002	-0.9765625	-0.061035156	-0.18310547	9.743774460000001	1.872192392	0.20935058900000003	-1.0375977	0	0.061035156	-8.09768071	1.427172824	3.0959961060000003	0.9765625	0.24414062	-0.5493164	-0.4067382788	8.545092752	1.885351538	-0.18310547	-0.6713867	-0.36621094	1.1855224640000002	9.30952176	-1.2417480040000002	0	-0.61035156	-1.4038086	1549641526.183
-9.1791259	-0.73332518	-5.21342752	2.1972656	-0.9765625	0.5493164	8.86330571	0.6555663939999999	-0.05861816394	-1.2207031	0.18310547	-0.18310547	10.05959514	1.9798584260000003	0.339746106	-1.4648438	-0.061035156	0.061035156	-8.061792032000001	1.7597412140000002	3.2921875000000003	1.5258789	0.48828125	-0.6713867	-0.8170653959999999	8.777173020000001	1.620971646	-0.12207031	-1.0375977	-0.30517578	1.143652356	9.412402160000001	-1.55158696	-0.4272461	-1.2207031	-0.91552734	1549641526.223
-8.327368210000001	-0.5562744110000001	-4.925122300000001	2.1362305	-0.5493164	0.6713867	9.310717752	0.515600589	-0.002392578076	-1.5258789	0.061035156	-0.061035156	10.34909694	2.0528320680000003	0.339746106	-1.4648438	-0.061035156	0.061035156	-8.24123552	1.641308606	3.343627896	1.7089844	-0.61035156	-0.6713867	-0.94506839	9.2556884	1.6616454680000001	-0.061035156	-1.7700195	-0.061035156	0.6974365020000001	9.58586412	-1.7621337860000001	-0.7324219	-1.2207031	-0.79345703	1549641526.263
-8.064184800000001	-0.0837402356	-4.96459964	2.0141602	0.24414062	0.79345703	9.83110324	0.12321777160000001	-0.10886230040000001	-1.8310547	0.061035156	0	10.62304712	1.947558606	0.153125	-2.1362305	-0.5493164	-0.30517578	-9.177929712000001	1.013256839	3.917846646	1.8920898	-0.18310547	-0.61035156	-0.11723633180000001	9.920825180000001	2.1258057100000003	0.12207031	-2.1362305	-0.36621094	0.846972644	9.354980432000001	-2.928515576	-1.0986328	-1.5258789	-0.6713867	1549641526.303
-8.541503894	0.019140625	-5.4108152	2.0751953	0.30517578	1.0375977	10.035669420000001	-0.1268066394	-0.07416992212000001	-1.8310547	0.061035156	0	10.90178264	1.599438498	0.16987304320000002	-2.0751953	-0.48828125	-0.4272461	-9.03916034	0.32658691100000004	4.100878894	1.7089844	0.9765625	-0.7324219	0.3612792932	10.29047824	2.709594748	0.4272461	-1.6479492	-0.8544922	1.18671875	9.58825679	-2.951245108	-1.2817383	-1.5258789	-0.79345703	1549641526.343
-9.382495108	0.1315917932	-5.02561052	0.8544922	-0.8544922	0.9765625	9.9710688	-0.3756347644	0.02033691394	-2.0751953	0.12207031	0	11.23674272	1.4822021760000001	0.42827148560000006	-2.0751953	-0.48828125	-0.4272461	-8.595336960000001	0.663940396	3.3807128600000005	1.4038086	-1.0375977	-0.6713867	-0.0909179712	9.998584260000001	2.471533246	0.12207031	-1.7700195	-0.6713867	1.18671875	9.58825679	-2.951245108	-1.5258789	-1.2817383	-0.8544922	1549641526.383
-10.27014128	-0.48569336060000007	-3.2718505400000004	-0.18310547	-0.79345703	0.61035156	9.97705072	-0.5586669928	-0.21652832460000004	-2.0141602	0.24414062	0.18310547	11.450878600000001	1.7669189300000003	0.5670410144	-2.0751953	-0.24414062	-0.4272461	-9.2808107	0.8445800720000001	3.62714856	1.8310547	-0.5493164	-0.5493164	0.0681884784	10.13615764	2.350707968	-0.61035156	-2.9907227	-0.7324219	2.860327176	10.04523912	-0.40434570680000004	-1.953125	-1.4648438	-0.5493164	1549641526.423
-11.249902160000001	-1.412817392	-2.359082068	0.61035156	-0.6713867	0.061035156	10.303637680000001	-0.758447284	-0.8433837860000001	-2.0141602	0.30517578	0.4272461	11.42216754	2.18203125	0.569433606	-2.380371	-0.7324219	-0.5493164	-9.2808107	0.8445800720000001	3.62714856	1.8310547	-0.5493164	-0.5493164	0.00837402356	10.27492662	3.2838134000000005	0	-2.0141602	-0.5493164	3.5063233800000004	10.556054320000001	0.92473143	-2.380371	-1.5258789	0.30517578	1549641526.463
-10.9747554	-1.3039550720000002	-2.086328076	1.0375977	-1.4648438	0	10.57878444	-1.166381839	-1.280029254	-2.0141602	0.30517578	0.4272461	11.392260880000002	2.4930663940000004	1.076660144	-2.380371	-0.7324219	-0.5493164	-9.2808107	0.8445800720000001	3.62714856	1.8310547	-0.5493164	-0.5493164	0.16987304320000002	10.801294420000001	4.409521466	0.6713867	-1.4038086	-1.0986328	1.3446288940000002	11.11591754	0.86850589	-2.5024414	-1.0986328	1.7089844	1549641526.503
-10.02011682	-0.8182617212000002	-1.4558837860000002	1.159668	0.12207031	-0.30517578	9.9782473	-1.393676718	-1.287207068	-1.5869141	0.5493164	0.30517578	11.27861322	2.3973632200000004	1.8028076080000002	-1.7700195	0.061035156	-0.6713867	-9.82033696	-2.04924321	3.2838134000000005	1.0375977	0.4272461	-0.9765625	-0.39238280760000005	10.233057100000002	4.919140380000001	0.61035156	-0.8544922	-1.2207031	-2.6725097840000003	11.0931884	1.13647464	-1.8310547	-1.7089844	2.746582	1549641526.543
-10.12897914	-0.9869384980000001	-2.124609424	1.0375977	-1.5258789	-0.8544922	9.567919928000002	-1.3996582460000002	-1.522875998	-1.159668	0.12207031	0.18310547	11.03935504	2.424877896	1.927221646	-1.2817383	0.36621094	-0.91552734	-9.64208966	-2.00258786	3.161792032	0.79345703	0.6713867	-0.79345703	-0.9127685700000001	9.936376800000001	4.946655252000001	0	-0.9765625	-0.79345703	-3.7061035340000004	11.16496556	0.6806884980000001	-1.3427734	-2.380371	2.9907227	1549641526.583
-8.92551268	-1.1245117212000002	-1.0144531250000002	0.9765625	-0.91552734	-0.36621094	9.58227536	-1.43076178	-2.159301718	-0.9765625	0.24414062	0.30517578	10.699609620000002	2.551684604	2.1066650360000003	-1.2817383	0.36621094	-0.91552734	-9.09060054	-1.7633300720000002	2.93330072	0.8544922	0.5493164	-0.79345703	-0.7859619110000001	9.624145468	4.685864120000001	-0.36621094	-0.9765625	-0.6713867	-3.7061035340000004	11.16496556	0.6806884980000001	-1.159668	-3.9672852	1.5869141	1549641526.623
-8.6766848	-0.7393066100000001	-0.9414794928000001	1.3427734	0.8544922	-0.24414062	9.304736420000001	-1.412817392	-1.8793701080000003	-0.9765625	0.12207031	0.061035156	9.9866214	2.359082068	2.30883786	-1.3427734	0.18310547	-0.6713867	-8.936279254	-1.874584964	2.85075679	0.9765625	1.159668	-0.79345703	-0.7488769568000001	8.65874002	4.471728534	-0.36621094	-0.5493164	-0.8544922	0.03947753894	8.769995108000002	0.5837890576	0.24414062	-3.2958984	0.79345703	1549641526.663
-9.33942842	-0.4713378894	-1.5707275360000001	0.8544922	0.12207031	-0.48828125	8.777173020000001	-0.8158691100000001	-1.509716754	-0.4272461	0.8544922	0.061035156	9.573901260000001	1.7597412140000002	2.1975829680000003	-1.3427734	0.18310547	-0.6713867	-8.8214357	-1.9559326080000001	2.35549321	0.8544922	1.3427734	-0.6713867	-0.8433837860000001	8.19697284	4.355688400000001	-0.24414062	-0.30517578	-0.6713867	0.135180661	9.030786240000001	0.8158691100000001	0.9765625	-0.24414062	0.30517578	1549641526.703
-9.29516574	-0.6400146760000001	-1.620971646	-0.061035156	-0.061035156	-0.6713867	8.720947480000001	-0.3505126800000001	-1.378125	-0.4272461	0.8544922	0.061035156	8.612085160000001	1.3972655760000001	2.162890576	-1.3427734	1.5869141	-0.61035156	-9.081030252000001	-2.1880126800000004	2.2250976440000003	0.6713867	1.159668	-0.48828125	-0.5024413940000001	8.37641574	4.425073380000001	-0.30517578	-0.12207031	-0.24414062	-0.31701660340000004	9.247314300000001	0.8062988220000001	1.159668	1.2817383	-0.12207031	1549641526.743
-9.10734874	-1.2453369600000002	-1.4738280760000002	-0.6713867	0	-0.8544922	8.813061600000001	-0.4342529254	-1.0670898560000002	-0.8544922	2.380371	0.5493164	8.19099092	1.3709472839999999	2.1569091460000003	-1.0375977	1.159668	-1.6479492	-9.1109375	-2.536132788	2.19997554	0.4272461	1.4648438	-0.5493164	0.1268066394	8.47092302	4.584179712	0	0.91552734	-0.18310547	0.03229980432	9.124096940000001	0.84816893	0.9765625	0.79345703	-0.7324219	1549641526.783
-9.9698732	-1.9009033540000002	-2.144946286	0.4272461	0.6713867	-0.9765625	7.82492662	0.0729736322	-0.5144042932	-0.9765625	2.2583008	1.159668	8.297461060000002	1.4235839660000003	2.09948732	-1.0375977	1.159668	-1.6479492	-9.3573732	-2.743090854	2.109057608	-0.12207031	1.6479492	-0.5493164	0.22490234620000002	8.47451178	4.61767572	0.36621094	2.0751953	-0.061035156	1.2632812500000001	9.74257788	2.038476538	1.159668	0.30517578	-0.7324219	1549641526.823
-9.9794429	-1.89013678	-2.43803714	0.36621094	-0.91552734	-1.3427734	6.038867212	0.37802735600000004	-0.11723633180000001	-1.0986328	1.4648438	2.6855469	8.311816394000001	1.8733886780000002	2.217919928	-0.5493164	2.0141602	-2.0751953	-10.00217302	-2.190405252	2.383007788	-0.79345703	2.2583008	-0.12207031	0.1315917932	8.618066394000001	4.320996106	0.4272461	2.5634766	0.18310547	1.1771484620000001	10.98073732	0.5574707068000001	0.18310547	-1.8310547	-0.18310547	1549641526.863
-9.18630342	-1.776489218	-1.795629892	-0.12207031	-0.12207031	-1.3427734	6.5269528800000005	-0.8254394568000001	-0.09331054320000001	-1.4648438	0.18310547	4.0893555	8.644384980000002	2.6725097840000003	2.142553714	-0.061035156	0.91552734	-3.1738281	-9.651660340000001	-1.4235839660000003	2.06120607	-0.5493164	2.6245117	0.24414062	-0.10766601440000001	8.902783246	3.716870108	0.6713867	2.746582	0.4272461	0.802709964	10.04045378	0.855346646	1.5258789	0.061035156	-0.48828125	1549641526.903
-9.290380890000002	-1.6078125	-2.190405252	0.24414062	0.61035156	-1.5869141	7.55097644	-1.8602295320000002	-0.1303955072	-1.4648438	0.18310547	4.0893555	9.229370108000001	3.4680420320000005	2.060009784	-0.061035156	0.91552734	-3.1738281	-9.613378894	-1.143652356	1.8219482820000001	-0.4272461	2.8076172	0.061035156	-0.3756347644	8.900390380000001	3.1869139400000006	1.0986328	3.479004	0.61035156	0.8541503600000001	9.689941394000002	-0.3026611322	0	-0.36621094	-0.12207031	1549641526.943
-9.297558606	-1.7274413940000002	-2.9572264400000003	0.24414062	-0.36621094	-1.8920898	8.43742662	-2.934497104	0.0095703125	-0.91552734	-1.5869141	4.3945312	9.600219748	4.3054442900000005	2.365063498	0.18310547	0.61035156	-3.2958984	-9.51169429	-0.9486572480000001	1.4176025360000002	-0.36621094	3.6010742	0	-0.7225586060000001	9.063086060000002	2.93808606	0.8544922	3.3569336	0.48828125	1.5180908540000002	9.8251223	-0.6328369110000001	0.36621094	-0.18310547	-0.061035156	1549641526.983
-9.04992662	-1.9535400360000001	-2.6713134000000003	0.18310547	-0.18310547	-1.7089844	9.41599092	-3.7049072480000005	0.5658447284000001	-0.5493164	-1.3427734	3.90625	9.78444838	5.054321580000001	2.55288089	-0.12207031	-0.12207031	-2.9907227	-9.36933606	-0.8637207068000001	0.71538089	-0.36621094	3.1738281	0.12207031	-1.119726538	9.201855432	2.569628894	0.79345703	3.3569336	0.48828125	2.3052490020000005	9.81914038	0.00837402356	0.5493164	-0.30517578	0	1549641527.023
-9.08222644	-2.01096196	-2.7646241	0.30517578	0.24414062	-1.5869141	9.36933606	-4.567431610000001	0.659155252	-0.061035156	-0.8544922	3.2958984	9.756933606	5.473022660000001	2.5899658540000003	-0.12207031	-0.12207031	-2.9907227	-9.27722194	-0.6806884980000001	0.28471679320000004	-0.4272461	3.2958984	0.12207031	-1.58388678	9.383691394000001	2.251416034	0.7324219	2.6855469	0.61035156	2.3052490020000005	9.81914038	0.00837402356	0.36621094	0.7324219	0.12207031	1549641527.063
-9.261669928000002	-2.2286865020000004	-3.0565185700000006	0.30517578	-0.18310547	-1.5869141	9.120507788000001	-5.2995607	1.091015625	0.36621094	-0.4272461	3.0517578	9.423168930000001	5.651269568	2.6725097840000003	0	-0.12207031	-2.6245117	-9.25090306	-0.4892822284000001	-0.35888672120000004	-0.4272461	2.8076172	0.18310547	-1.605419928	9.44350589	2.081542932	0.7324219	1.8920898	0.7324219	1.58747554	9.67438948	-0.855346646	0.061035156	0.36621094	0.4272461	1549641527.103
-9.035571580000001	-2.5181884000000005	-2.866308606	0.36621094	-0.12207031	-1.5258789	8.55585962	-5.86899411	0.8613281250000001	0.30517578	-1.5869141	3.2348633	9.372924820000001	6.13098143	2.32917482	0.12207031	-0.79345703	-2.5634766	-9.366943390000001	-0.49167482	-0.7034179712000002	-0.30517578	2.8686523	0.24414062	-1.076660144	9.32148462	2.0301025360000002	0.6713867	1.7089844	0.6713867	2.127001996	9.680371106	-0.617285144	-0.12207031	0.4272461	0.4272461	1549641527.143
-9.00327176	-2.5839844240000005	-2.87109375	0.36621094	0.18310547	-1.4648438	8.497240920000001	-6.671704074	0.7763915740000001	0.30517578	-1.4648438	2.746582	9.38608426	6.693237320000001	2.1329834260000005	0.12207031	-0.79345703	-2.5634766	-9.289184800000001	-0.5443115216000001	-1.2154297120000002	-0.36621094	2.8686523	0.36621094	-1.28361821	9.431542932000001	1.7406005400000002	0.7324219	1.8310547	0.61035156	2.127001996	9.680371106	-0.617285144	0	0.61035156	0.48828125	1549641527.182
-9.15041484	-2.78496106	-3.0313964660000003	0.30517578	-0.18310547	-1.2817383	8.394360520000001	-7.220800720000001	0.7201660340000001	0.61035156	-0.18310547	2.0751953	9.26047374	7.073657248	2.3028564300000003	0	-0.5493164	-2.1972656	-9.144433606	-0.21652832460000004	-1.77290036	-0.18310547	2.5024414	0.4272461	-1.3661621400000001	9.71745607	1.592260782	0.61035156	1.2817383	0.61035156	2.07915036	9.87177716	-0.492871106	0.061035156	0.5493164	0.61035156	1549641527.222
-9.063086060000002	-3.0206298920000005	-2.895019568	0.24414062	-0.24414062	-1.0375977	7.70649411	-7.141845746	0.7129882787999999	0.6713867	-0.5493164	1.953125	9.248510880000001	7.4050292540000004	2.222705072	0.30517578	-0.24414062	-1.2207031	-9.18271466	-0.2572021466	-2.2621826080000003	-0.24414062	2.0751953	0.4272461	-1.4786132200000002	9.76411142	1.4367432100000002	0.7324219	0.91552734	0.4272461	2.0839355040000003	9.593042032000001	-0.8230468750000001	0.061035156	0.12207031	0.48828125	1549641527.262
-9.10974092	-3.2251952880000005	-2.95961911	0.12207031	-0.12207031	-0.91552734	7.383496106000001	-7.027001800000001	0.835009784	0.36621094	-0.9765625	1.8920898	8.892016574000001	7.57849092	2.3674560700000002	0.30517578	-0.24414062	-1.2207031	-9.171948380000002	-0.1435546875	-2.710791034	-0.36621094	1.7700195	0.36621094	-1.2333740020000001	10.16247554	1.2537109620000002	0.61035156	0.8544922	0.36621094	2.0839355040000003	9.593042032000001	-0.8230468750000001	-0.18310547	0.24414062	0.48828125	1549641527.302
-9.087011780000001	-3.499145468	-2.930908246	0.18310547	-0.48828125	-0.79345703	7.381103240000001	-6.98273912	0.594555661	0.24414062	-0.36621094	1.5258789	8.99609375	7.68735324	2.3806152160000003	0.30517578	-0.36621094	-1.159668	-9.24013678	0.2918945288	-2.981152356	-0.12207031	1.4038086	0.30517578	-1.000097644	10.459154860000002	1.214233426	0.48828125	0.5493164	0.30517578	2.454785144	9.671997300000001	-0.5227783246000001	-0.12207031	0.30517578	0.4272461	1549641527.342
-8.864501800000001	-3.5972412140000003	-2.680883786	0.30517578	-0.061035156	-0.5493164	7.387085160000001	-6.916943390000001	0.2619873004	0.24414062	-0.91552734	1.159668	8.99609375	7.68735324	2.3806152160000003	0.36621094	-0.36621094	-0.91552734	-9.317895468000001	0.31223143000000003	-3.1940917540000004	-0.061035156	1.2817383	0.18310547	-0.9677978240000001	10.479491820000002	1.1879150360000001	0.48828125	0.36621094	0.18310547	2.454785144	9.671997300000001	-0.5227783246000001	0	0.24414062	0.36621094	1549641527.382
-8.886035340000001	-3.7120849640000007	-2.8244384000000005	0.30517578	-0.061035156	-0.61035156	7.42775908	-6.84995108	0.20935058900000003	0	-0.48828125	0.79345703	8.5498777	7.68854982	2.6306396760000004	0.24414062	0.18310547	-0.61035156	-9.265259080000002	0.33615722840000006	-3.4297608800000003	0	1.0375977	0.061035156	-0.717773462	10.56801718	1.153222644	0.24414062	0.24414062	0.061035156	2.3794189300000004	9.567919928000002	-0.48330077880000005	0	0.24414062	0.36621094	1549641527.422
-8.9410643	-3.81616214	-2.8017089660000005	0.24414062	-0.30517578	-0.48828125	7.217211960000001	-6.956420926000001	0.15910644960000003	-0.18310547	-0.24414062	0.4272461	8.43383786	7.644287140000001	2.57082518	0.061035156	-0.24414062	-0.6713867	-9.298754892	0.22849121400000003	-3.6187744600000005	0.12207031	0.79345703	0	-0.6830810700000001	10.59313948	1.2608886780000002	0.061035156	0.30517578	0	2.2669677520000002	9.72702626	-0.54191893	0	0.18310547	0.30517578	1549641527.462
-8.84177266	-3.8963134000000004	-2.692846646	0.30517578	-0.12207031	-0.4272461	7.097582968	-7.121509080000001	-0.011962890380000002	-0.6713867	-0.5493164	0.30517578	8.213720746000002	7.62873552	2.409326178	-0.061035156	0.061035156	-0.61035156	-9.337036240000002	0.10288086060000001	-3.741992212	0.12207031	0.7324219	-0.061035156	-0.6759033540000001	10.4459964	1.3853027160000002	0	0.061035156	-0.061035156	2.319604532	9.66003444	-0.5239746106000001	-0.18310547	0	0.24414062	1549641527.502
-8.79990216	-4.048242212	-2.743090854	0.24414062	-0.12207031	-0.30517578	6.92172824	-7.266259980000001	-0.1674804712	-0.61035156	-0.48828125	0.24414062	8.009155252000001	7.583276260000001	2.1844238220000003	-0.061035156	0.061035156	-0.61035156	-9.24013678	-0.002392578076	-3.8735839660000004	0.12207031	0.61035156	0	-0.6280517572	10.297655760000001	1.3087402160000001	-0.061035156	0.061035156	-0.061035156	2.319604532	9.66003444	-0.5239746106000001	-0.061035156	-0.30517578	0.18310547	1549641527.542
-8.73171376	-4.134375	-2.62944339	0.24414062	-0.12207031	-0.18310547	6.652563400000001	-7.2698487400000005	-0.417504892	-0.6713867	-0.30517578	0.24414062	8.021118210000001	7.66940944	1.9128662140000001	0	-0.18310547	-0.6713867	-9.13725589	-0.02153320288	-4.0506347840000005	0.061035156	0.36621094	0	-0.6962402160000001	10.16127896	1.184326178	-0.18310547	0.061035156	-0.061035156	2.496655252	9.63969748	-0.7225586060000001	0	-0.18310547	0.12207031	1549641527.582
-8.662329074	-4.057812500000001	-2.578002896	0.18310547	0.12207031	-0.061035156	6.432446580000001	-7.257885880000001	-0.40314941100000007	-0.6713867	-0.18310547	0.30517578	7.7495607	7.7878417540000004	1.945166034	0.36621094	0.061035156	-0.6713867	-9.152807608000002	0.08015136780000001	-4.079345746	0.12207031	0.24414062	0.061035156	-0.8254394568000001	10.100268080000001	1.1017822480000001	-0.12207031	-0.18310547	-0.061035156	2.436840854	9.594238220000001	-0.619677716	-0.18310547	-0.12207031	0	1549641527.622
-8.6515625	-4.076953076	-2.64140625	0.18310547	0	-0.061035156	6.21711412	-7.24472644	-0.24643554320000002	-0.5493164	-0.18310547	0.30517578	7.7495607	7.7878417540000004	1.945166034	0.36621094	0.061035156	-0.6713867	-9.1276857	0.10527343750000001	-4.06977536	0.18310547	0.12207031	0.061035156	-0.762036142	10.107446580000001	1.0993896760000001	-0.061035156	-0.24414062	-0.12207031	2.436840854	9.594238220000001	-0.619677716	-0.12207031	-0.12207031	0	1549641527.662
-8.616870108	-4.139160144000001	-2.53254393	0.061035156	0	0	6.41210962	-7.13586412	-0.1866210962	-0.4272461	-0.36621094	0.24414062	7.65983876	7.5880616000000005	1.9128662140000001	0.4272461	0.061035156	-0.61035156	-9.08222644	0.0765625	-4.048242212	0.18310547	0	0.061035156	-0.61848143	10.01652806	1.227392572	-0.12207031	-0.24414062	-0.12207031	2.3746337860000004	9.52963858	-0.6459961060000001	-0.061035156	-0.18310547	-0.061035156	1549641527.702
-8.59055162	-4.148730432000001	-2.4846923920000004	0.061035156	0	0.061035156	6.415698380000001	-7.066479532000001	-0.22849121400000003	-0.48828125	-0.61035156	0.36621094	7.71247554	7.576098740000001	1.88774411	0.6713867	0.061035156	-0.79345703	-9.03317842	0.0227294928	-4.059008786	0.12207031	-0.061035156	0	-0.61848143	10.01652806	1.227392572	-0.12207031	-0.24414062	-0.12207031	2.48828125	9.5451902	-0.5885742212	-0.12207031	-0.12207031	-0.12207031	1549641527.742
-8.63959964	-4.2193116	-2.5421141200000004	-0.061035156	-0.061035156	0.12207031	6.952832068	-7.05690944	-0.4605712860000001	-0.18310547	-0.12207031	0.061035156	7.71247554	7.576098740000001	1.88774411	0.5493164	0.18310547	-0.6713867	-9.024804712	0.0	-4.08173822	0.12207031	-0.18310547	0	-0.61848143	10.01652806	1.227392572	-0.12207031	-0.24414062	-0.12207031	2.48828125	9.5451902	-0.5885742212	0	-0.12207031	-0.061035156	1549641527.782
-8.606103240000001	-4.2599853240000005	-2.6258545320000004	-0.061035156	-0.18310547	0.061035156	6.824829074	-7.010253894000001	-0.6041259784	-0.30517578	0	0.18310547	7.85722644	8.027099640000001	1.8028076080000002	0.4272461	0.24414062	-0.61035156	-9.138451980000001	-0.015551758180000002	-4.036279254000001	0.12207031	-0.18310547	0	-0.61848143	10.01652806	1.227392572	-0.12207031	-0.24414062	-0.12207031	2.433251996	9.687548920000001	-0.4378417932	-0.12207031	-0.061035156	-0.061035156	1549641527.822
-8.55107428	-4.181030252	-2.5791992800000005	0	-0.24414062	0.24414062	6.835595746000001	-7.243530252000001	-0.784765625	-0.12207031	-0.18310547	-0.18310547	7.81057158	8.88842752	2.153320288	0.4272461	-0.18310547	-0.6713867	-9.077441394000001	0.025122070680000004	-4.0506347840000005	0.061035156	-0.36621094	0	-0.61848143	10.01652806	1.227392572	-0.12207031	-0.24414062	-0.12207031	2.433251996	9.687548920000001	-0.4378417932	-0.12207031	-0.061035156	-0.061035156	1549641527.862
-8.632422120000001	-4.091308606	-2.798120108	0.30517578	0.30517578	0.4272461	6.719555710000001	-7.6167726600000005	-0.8218505890000001	0.24414062	0.30517578	-0.4272461	7.81057158	8.88842752	2.153320288	0.18310547	0.30517578	-0.061035156	-9.133667032	0.095703125	-4.0147461060000005	0.061035156	-0.5493164	0	-1.18671875	10.473510880000001	1.2034667932	-0.36621094	-0.7324219	-0.9765625	2.428466754	9.640893570000001	-0.5096191394	-0.30517578	-0.18310547	0	1549641527.902
-8.75922824	-4.08173822	-3.09121106	0.36621094	-0.24414062	0.61035156	6.650170926	-7.836889480000001	-0.6615478240000001	0.61035156	-0.061035156	-0.7324219	6.455175720000001	10.914941100000002	2.588769568	-0.24414062	0.24414062	0.7324219	-9.063086060000002	0.49406739200000005	-3.9393798920000007	0.30517578	-0.9765625	0.061035156	-2.9620117800000005	10.554858720000002	0.75366214	-0.48828125	-2.0141602	-1.3427734	2.447607428	9.53322734	-0.6806884980000001	-0.24414062	-0.24414062	0	1549641527.942
-8.839379892	-4.398754892	-2.942871106	0.5493164	0.18310547	0.91552734	7.3320557100000014	-8.05102536	-0.6627441100000001	0.6713867	2.0141602	-1.8920898	5.28999002	11.611182100000002	1.990625	-0.30517578	0.6713867	1.0986328	-9.057104532	0.8756836060000002	-3.8640135800000004	0.79345703	-1.4038086	0.18310547	-3.8520507200000003	10.97834514	0.4844970746000001	-1.159668	-3.540039	-1.8310547	2.593554712	9.56552716	-0.5825927716	-0.4272461	-0.36621094	0	1549641527.982
-9.62893071	-5.1895018	-2.8471679320000005	1.2207031	-0.12207031	1.2207031	7.850048920000001	-8.1239991	-1.0551269568000001	0.6713867	4.211426	-2.9907227	4.117626996	11.452075180000001	0.9139648560000001	-0.4272461	1.4038086	1.159668	-9.317895468000001	1.503735324	-3.73122554	1.5258789	-1.8310547	0.12207031	-4.03986821	10.914941100000002	0.6340332068000001	-1.159668	-4.3945312	-2.6855469	2.593554712	9.56552716	-0.5825927716	-0.4272461	-0.4272461	0	1549641528.022
-9.69233426	-5.72304712	-2.471533246	2.5024414	-0.24414062	1.5869141	7.759130890000001	-7.859619110000001	-1.211840854	-0.5493164	3.90625	-3.7841797	3.7395996400000002	11.02021466	0.19499511780000003	-0.18310547	1.3427734	0.61035156	-9.8179438	1.7776855040000001	-3.2814209260000005	2.5024414	-2.4414062	0	-3.499145468	11.26545378	0.6651367212000001	-1.2817383	-4.272461	-3.4179688	1.1651855432	10.42805162	-0.7716064300000001	-0.6713867	-0.6713867	-0.061035156	1549641528.062
-9.23774411	-4.684667932000001	-1.6783935700000001	4.0893555	0.30517578	2.0751953	7.665820288000001	-7.774682608000001	-1.181933606	-2.2583008	3.540039	-4.0283203	4.421484424000001	10.33713408	-0.16628417539999998	0.24414062	0.24414062	-0.91552734	-10.375414840000001	1.733422824	-2.304052716	3.6010742	-2.4414062	-0.24414062	-3.33046875	11.48557158	0.6759033540000001	-0.6713867	-4.3945312	-3.6010742	0.028710937500000002	10.938866820000001	-0.32539062500000004	-0.24414062	-1.3427734	-0.18310547	1549641528.102
-8.69223642	-3.2874023560000003	-1.2501221040000001	3.6010742	0.9765625	1.8920898	7.133471940000001	-7.225586060000001	-0.9582275360000001	-3.6621094	3.3569336	-3.1738281	5.5639402	9.00207518	-0.29667969240000003	0.6713867	-1.2817383	-2.746582	-9.49016124	1.046752896	-1.6305420320000001	4.699707	-1.4038086	-0.30517578	-3.408227536	10.8216304	0.9043945288	-0.24414062	-4.8217773	-3.4179688	0.028710937500000002	10.938866820000001	-0.32539062500000004	0	-1.953125	-0.36621094	1549641528.142
-9.337036240000002	-3.1593994600000004	-1.5156982820000002	3.90625	0.6713867	1.7700195	6.354687500000001	-5.462255890000001	-0.5526855432	-5.6152344	2.5024414	-1.4038086	6.4755126800000005	7.747167932000001	0.01315917932	0.9765625	-2.2583008	-3.6010742	-8.858520468	-0.3529052716	-1.588671924	5.126953	-2.9907227	-0.24414062	-3.4321533540000004	9.139648560000001	1.2716552520000002	0.18310547	-5.6152344	-3.2348633	0.90678714	10.297655760000001	1.0168457068	-0.30517578	-3.0517578	-0.91552734	1549641528.182
-8.54389676	-3.0900146760000005	-0.80390625	3.6621094	-0.061035156	2.0141602	5.938378894	-3.7431884000000006	-0.343334964	-7.9956055	1.6479492	0.7324219	6.4755126800000005	7.747167932000001	0.01315917932	1.2817383	-2.319336	-3.2348633	-9.092993210000001	-1.5767089660000002	-0.669921875	5.126953	-2.8686523	-0.30517578	-3.16298822	8.37641574	1.4965576080000003	0.5493164	-6.164551	-2.8686523	0.90678714	10.297655760000001	1.0168457068	-0.4272461	-2.6855469	-1.0986328	1549641528.222
-7.6167726600000005	-2.7969239200000002	-0.22490234620000002	5.004883	2.2583008	2.2583008	6.233862320000001	-3.5015380400000002	-0.5790038940000001	-9.033203	0.8544922	2.319336	6.80090306	7.452880890000001	0.12800292540000002	0.7324219	-2.8686523	-2.746582	-8.9410643	-2.100683606	-0.10766601440000001	4.8217773	-2.4414062	-0.30517578	-2.7526612400000006	8.405126800000001	1.7286376800000003	1.2207031	-6.4086914	-2.5024414	1.353002896	10.13735324	0.7967285340000001	-0.7324219	-5.065918	-0.061035156	1549641528.262
-8.38478984	-1.988232428	-0.7883544928000001	4.4555664	1.953125	2.1972656	7.194482428000001	-3.88674321	-0.970190396	-7.2021484	1.159668	2.8686523	6.944457968	7.062890380000001	0.6806884980000001	-0.6713867	-4.0893555	-2.2583008	-8.725732428	-2.168872104	0.17465820680000002	4.5776367	-2.9296875	-0.18310547	-2.41770018	8.03427716	2.063598642	1.4648438	-6.652832	-2.2583008	0.00478515625	9.869384980000001	1.5910644960000002	-2.5024414	-7.6904297	0.48828125	1549641528.302
-8.711376800000002	-1.4116211060000001	-0.754858426	3.8452148	1.7089844	1.8310547	8.059399460000002	-3.8448730040000005	-0.9677978240000001	-4.8828125	1.7089844	2.4414062	6.54011232	6.986327880000001	1.156811502	-1.7089844	-4.9438477	-1.3427734	-8.907568390000002	-2.2669677520000002	0.7895507788	4.699707	-3.1738281	-0.24414062	-2.3243896760000005	7.639501800000001	2.219116214	1.7089844	-6.7749023	-2.0751953	0.46416014400000005	9.63969748	0.39238280760000005	-3.9672852	-9.887695	0	1549641528.342
-8.680273560000002	-1.2261962860000002	-0.6519775360000001	3.3569336	2.2583008	1.5869141	8.662329074	-3.658251996	-0.571826178	-3.8452148	1.8920898	2.0751953	6.10107428	7.030590560000001	1.2884033540000002	-2.6245117	-5.79834	-0.6713867	-9.173144568	-2.5815917540000006	1.5156982820000002	4.5776367	-2.2583008	-0.36621094	-2.174853534	7.640698380000001	2.5540771760000003	2.0751953	-7.2631836	-1.7089844	0.46416014400000005	9.63969748	0.39238280760000005	-3.1738281	-7.6293945	0.30517578	1549641528.382
-8.644384980000002	-1.2537109620000002	-0.6806884980000001	3.112793	2.319336	1.5869141	9.29157698	-3.6773925720000005	-0.5610595746000001	-3.6621094	2.5024414	1.7089844	6.25778804	7.207641574	1.4833984620000003	-3.540039	-6.591797	-0.4272461	-9.173144568	-2.9129637600000002	1.74299321	4.1503906	-1.6479492	-0.30517578	-1.449902356	8.2005616	3.1916992800000004	2.380371	-7.1411133	-1.2207031	1.4211913940000003	9.154003894	0.3828125	-3.3569336	-6.0424805	0.48828125	1549641528.422
-9.04155252	-1.24294429	-0.7273437500000001	3.112793	3.112793	1.5258789	9.721044928000001	-3.927417032	-0.5191894568000001	-3.6010742	3.3569336	1.2817383	6.760229532	7.351196580000001	1.911669928	-3.90625	-6.713867	-0.61035156	-9.1109375	-3.027807608	1.8566405760000002	3.7841797	-1.8920898	-0.30517578	-0.860131839	8.400341754000001	4.167871106000001	2.1972656	-5.6762695	-0.91552734	2.3076415740000003	8.686254892000001	0.27155761780000004	-3.112793	-6.3476562	0.61035156	1549641528.462
-10.09428714	-1.138867212	-1.3051513580000003	3.0517578	2.1972656	1.4038086	9.796411240000001	-4.403540036	-1.0072753600000002	-2.6245117	3.7231445	0.4272461	7.048535340000001	7.78186052	2.16408696	-3.479004	-5.554199	-0.7324219	-9.286792032000001	-3.111547824	2.3794189300000004	3.540039	-1.7700195	-0.24414062	-0.6555663939999999	8.693432608	4.733715854000001	1.4648438	-4.760742	-0.48828125	2.3076415740000003	8.686254892000001	0.27155761780000004	-2.380371	-6.958008	1.159668	1549641528.502
-10.90417482	-0.839794928	-0.915161142	2.8076172	1.8310547	1.4648438	9.496142572	-4.996899460000001	-1.579101538	-1.2207031	3.90625	-0.18310547	7.103564300000001	8.21013179	2.42368161	-2.9296875	-4.1503906	-0.8544922	-9.449487320000001	-3.125903354	2.928515576	3.2958984	-1.5258789	-0.18310547	-0.7058105432	8.993701080000001	5.172753894	0.91552734	-4.0283203	-0.30517578	4.33176268	8.49125998	1.0503417932	-2.2583008	-7.3242188	1.3427734	1549641528.542
-10.9747554	-0.15192871400000002	-0.3541015576	2.6855469	1.159668	1.5869141	8.674292032	-5.255298020000001	-2.0097655760000004	-1.2207031	3.90625	-0.18310547	7.103564300000001	8.21013179	2.42368161	-2.4414062	-3.2348633	-0.91552734	-9.486572480000001	-3.01225589	3.293383786	3.2348633	-0.7324219	-0.18310547	-0.9977050720000001	9.134863220000002	5.292382788	0.7324219	-3.3569336	-0.18310547	4.33176268	8.49125998	1.0503417932	-1.3427734	-5.9814453	1.159668	1549641528.586
-10.8288089	-0.288305661	-0.8074951080000001	1.3427734	2.319336	0.8544922	7.710082968000001	-5.337841754	-2.209545926	-0.30517578	2.9296875	-0.24414062	7.129882788000001	9.000878894000001	2.095898462	-2.0141602	-3.0517578	-0.7324219	-8.967382788	-2.9943116	3.034985324	3.0517578	-0.6713867	-0.30517578	-1.656860324	9.121704074	5.24572734	0.6713867	-3.112793	-0.12207031	4.62006839	7.8428711060000005	1.119726538	-0.24414062	-4.1503906	0.36621094	1549641528.621
-11.694922120000001	-2.101879892	-2.568432608	2.6855469	1.4038086	0.91552734	6.5245607	-5.343823380000001	-2.0935058900000003	-0.12207031	2.8686523	0.18310547	7.451684800000001	9.49375	1.701123004	-1.7700195	-2.9296875	-0.24414062	-9.25090306	-2.70839856	3.311328076	2.746582	-0.7324219	-0.8544922	-2.146142572	9.62294928	4.95024411	0.48828125	-3.2348633	0	3.6355224640000006	7.452880890000001	0.5443115216000001	0.61035156	-4.1503906	-1.2207031	1549641528.661
-9.94953624	-2.62705072	-4.10207518	3.7841797	-1.0375977	1.7089844	5.4431150200000005	-5.505322480000001	-1.7633300720000002	0.12207031	2.9907227	0.9765625	7.451684800000001	9.49375	1.701123004	-1.4648438	-2.1972656	0.24414062	-9.8514402	-1.15441893	2.778979532	2.6855469	-1.159668	-1.2817383	-2.428466754	10.112231920000001	4.2061523560000005	0.24414062	-3.1738281	0.24414062	3.4261719240000006	9.956713760000001	2.2753417540000003	0.8544922	-3.4179688	-1.3427734	1549641528.702
-7.00666484	-2.8352050720000004	-3.869995108	3.6621094	1.0375977	2.5024414	5.4431150200000005	-5.505322480000001	-1.7633300720000002	0.12207031	2.9907227	0.9765625	7.675390380000001	9.682763580000001	1.542016574	-1.159668	-1.3427734	0.5493164	-9.201855432	0.6675292932	2.64140625	3.2348633	-0.4272461	-1.0986328	-2.77180162	9.95910692	2.7526612400000006	0.061035156	-2.9907227	0.48828125	8.08811052	11.565722840000001	1.71667482	-0.24414062	0.12207031	-1.5258789	1549641528.741
-7.952929712	-3.31611322	-5.343823380000001	4.699707	2.8686523	2.1362305	4.8258300720000005	-6.85473642	-1.315917932	-0.12207031	1.953125	2.2583008	6.738696580000001	9.640893570000001	0.61848143	-1.7700195	-1.4648438	1.4038086	-10.018921220000001	1.0802490020000002	2.6390135800000003	3.2348633	-2.2583008	-1.2817383	-2.4870849640000006	9.680371106	1.820751996	0.30517578	-3.6621094	0.30517578	0.6723144568000001	9.547582968	-0.2823242212	1.159668	-5.126953	-0.8544922	1549641528.781
-9.165966754000001	-2.56484375	-6.6011232	4.211426	0.91552734	2.0751953	4.800707968	-7.917040740000001	-1.03957518	-0.7324219	1.4038086	2.5024414	7.012646760000001	9.532031250000001	-0.0693847644	-2.9296875	-3.3569336	2.0141602	-11.19367662	0.7381103240000001	3.9884277160000003	3.4179688	-0.30517578	-1.2817383	-1.829125998	10.417285340000001	1.604223642	0.9765625	-3.7231445	0.18310547	-0.86850589	10.534521760000002	-3.0469483800000003	2.0141602	-3.4179688	-0.7324219	1549641528.822
-8.795117212000001	-1.847070288	-6.345117212	2.9907227	-0.61035156	1.8920898	4.978955072	-8.7448732	-0.3541015576	-1.6479492	1.7700195	3.3569336	7.012646760000001	9.532031250000001	-0.0693847644	-3.4179688	-3.7231445	1.6479492	-9.931591460000002	0.9785644568000001	3.434545926	3.6621094	1.4038086	-1.2207031	-1.0563232428000002	10.627832460000002	1.7346191100000001	1.0986328	-2.6855469	0.12207031	-0.86850589	10.534521760000002	-3.0469483800000003	1.4038086	-2.9907227	-0.7324219	1549641528.861
-7.692138580000001	-2.300463858	-5.063891574	3.6010742	-0.6713867	1.7700195	5.00766574	-8.595336960000001	0.34812010800000004	-2.2583008	2.746582	3.479004	7.510302520000001	8.60251448	-0.4474121106000001	-2.9296875	-2.9907227	1.7089844	-8.939868210000002	1.3087402160000001	2.77180162	3.7841797	-0.36621094	-1.0986328	-1.3470214660000002	9.547582968	1.4750244600000002	0.36621094	-2.2583008	-0.061035156	-0.11723633180000001	10.34311502	-2.5720214660000003	1.5869141	-2.0141602	-1.4038086	1549641528.902
-7.284204074000001	-2.6964355040000005	-4.000390576	5.432129	1.2207031	1.4648438	4.612890576	-8.05222194	0.9630126800000001	-2.2583008	2.746582	3.479004	7.32966304	7.7328125000000005	-0.288305661	-2.2583008	-2.4414062	2.319336	-8.65874002	1.0108642572	2.987133786	4.0893555	0.5493164	-1.2207031	-1.6125976440000003	8.783154254000001	1.2895996400000003	0.30517578	-3.112793	-0.12207031	0.732128894	9.45307608	-1.9762695680000002	1.3427734	-1.5258789	-1.159668	1549641528.941
-8.114428420000001	-2.2837158540000004	-4.720556610000001	6.164551	1.7089844	1.5869141	4.018334964	-7.912255890000001	1.207055661	-2.2583008	3.3569336	2.8076172	6.889428420000001	7.46245108	-0.33137207460000007	-2.4414062	-2.746582	2.4414062	-8.673095746000001	0.8529540740000001	3.048144568	4.0283203	0.24414062	-1.2207031	-1.2716552520000002	8.81186502	1.3099365020000002	0.79345703	-3.540039	-0.18310547	0.732128894	9.45307608	-1.9762695680000002	1.2817383	-2.6855469	-0.61035156	1549641528.981
-8.86928714	-1.738207968	-5.630932608000001	5.79834	0.9765625	1.7089844	3.58049321	-8.134765380000001	0.98334964	-1.7700195	2.6245117	2.8686523	6.58317842	7.13227536	-0.26677246400000004	-2.6855469	-2.8686523	2.1972656	-8.718554712000001	0.976171875	3.325683606	4.333496	0.79345703	-1.2817383	-0.9725830072	9.1276857	1.41042482	1.159668	-3.4179688	-0.30517578	1.50493161	9.482983426	-1.84946286	1.2817383	-2.9296875	-0.12207031	1549641529.021
-9.000878894000001	-0.9989013580000001	-5.837890380000001	5.493164	0.24414062	1.7700195	3.5541748200000005	-8.462548920000001	0.6962402160000001	-1.8310547	2.746582	3.3569336	6.58317842	7.13227536	-0.26677246400000004	-2.6245117	-3.1738281	1.7700195	-8.90996106	0.970190396	3.4058349640000003	4.638672	0.48828125	-1.5258789	-1.038378894	9.49494658	1.532446286	1.2207031	-3.3569336	-0.36621094	1.3015625000000002	9.515283246000001	-2.45	1.0375977	-3.1738281	0.18310547	1549641529.061
-8.80349092	-0.515600589	-5.280419928000001	5.3100586	0.5493164	1.7700195	3.7336182100000004	-8.76879892	0.458178714	-2.1972656	3.6010742	3.6621094	6.836792032000001	7.225586060000001	-0.11843261780000001	-2.4414062	-3.0517578	1.2207031	-9.145629892	0.8122802520000001	3.658251996	5.126953	0.9765625	-1.5869141	-0.966601538	10.029687500000001	1.677197284	1.159668	-3.6621094	-0.48828125	1.3015625000000002	9.515283246000001	-2.45	0.79345703	-3.2958984	0.4272461	1549641529.101
-8.704199280000001	-0.33256836060000006	-5.150024460000001	5.3710938	1.0375977	1.6479492	4.1786376800000005	-8.99609375	0.46416014400000005	-2.380371	5.2490234	3.540039	7.4433107000000005	7.59284694	0.5048339856	-2.2583008	-2.6245117	0.61035156	-8.81665036	0.24404297120000001	3.430957068	5.126953	0.91552734	-1.5869141	-0.9689941100000001	10.51179164	1.9415771760000002	0.8544922	-3.7841797	-0.79345703	1.4331542540000002	9.595434800000001	-3.0493408540000004	0.48828125	-3.540039	0.48828125	1549641529.141
-8.777173020000001	-0.0095703125	-5.48857428	4.8828125	0.61035156	1.4648438	4.231274460000001	-9.043945288000002	0.67709964	-2.1972656	6.0424805	2.9907227	7.4433107000000005	7.59284694	0.5048339856	-2.0141602	-2.1972656	0	-8.787939300000001	-0.2189208966	3.4189941100000003	4.9438477	0.24414062	-1.6479492	-1.184326178	10.65773912	2.0193359620000004	0.4272461	-3.9672852	-0.9765625	1.564746106	9.2556884	-3.1079589660000004	0.30517578	-3.9672852	0.4272461	1549641529.181
-8.713769568	-0.014355469240000002	-5.045947480000001	4.5166016	0.12207031	1.2817383	4.1331787140000005	-9.113330072	0.7524658540000001	-1.4648438	5.126953	2.1362305	7.17653804	7.608398560000001	1.41042482	-1.8920898	-1.8920898	-0.5493164	-8.710180710000001	-0.4378417932	3.33645018	4.638672	0.18310547	-1.5258789	-1.21901857	10.40053714	1.899707068	-0.061035156	-4.699707	-1.3427734	1.564746106	9.2556884	-3.1079589660000004	-0.061035156	-4.1503906	0.24414062	1549641529.221
-8.45417482	0.015551758180000002	-4.32578125	4.333496	0.9765625	1.5869141	4.289892572	-9.026000900000001	0.693847644	-0.61035156	4.1503906	1.0375977	6.784155252000001	7.2901857	1.315917932	-2.1362305	-2.1972656	-0.9765625	-8.54270018	-0.5287597644	3.188110324	4.3945312	0.18310547	-1.4038086	-0.953442392	10.039258180000001	1.7860596040000003	-0.24414062	-5.2490234	-1.6479492	2.1616942900000002	9.14323732	-3.1187255400000002	-0.36621094	-4.0893555	0.24414062	1549641529.261
-8.6001223	0.38879393000000007	-4.21452626	4.1503906	1.0375977	2.0141602	4.5255616000000005	-8.612085160000001	0.5610595746000001	-0.30517578	4.272461	-0.12207031	6.784155252000001	7.2901857	1.315917932	-2.746582	-2.8076172	-1.5869141	-8.301049820000001	-0.5096191394	2.87707518	4.0893555	-0.24414062	-1.3427734	-0.6447998200000001	9.648071580000002	1.726245108	-0.24414062	-5.3100586	-1.8920898	1.41042482	9.057104532	-2.3710449280000003	-0.7324219	-3.479004	0.30517578	1549641529.301
-8.761621106	0.461767572	-4.5171875	3.1738281	1.3427734	1.8310547	4.435839856	-8.274731430000001	0.3026611322	-0.18310547	4.5166016	-0.9765625	6.499438400000001	7.117919928000001	0.3756347644	-3.3569336	-3.1738281	-2.1972656	-8.17902806	-0.36606445680000005	2.746679712	3.9672852	-0.61035156	-1.4038086	-0.5825927716	9.459057608	1.6736084260000001	-0.36621094	-5.1879883	-1.8920898	1.41042482	9.057104532	-2.3710449280000003	-0.79345703	-3.8452148	0.24414062	1549641529.341
-10.14213858	-1.216625998	-4.447802716000001	1.953125	-0.48828125	1.2207031	4.403540036	-8.680273560000002	-0.1878173822	0.24414062	4.5166016	-1.4648438	6.499438400000001	7.117919928000001	0.3756347644	-3.7231445	-3.6621094	-2.9296875	-8.612085160000001	-0.553881839	3.111547824	3.7841797	-1.2207031	-1.4648438	-0.6280517572	9.939965560000001	1.683178714	-0.24414062	-5.493164	-1.7700195	1.868603534	9.03796376	-2.433251996	-0.91552734	-4.0283203	0	1549641529.381
-11.54777806	-2.368652356	-4.1152344240000005	1.0986328	-0.48828125	0.91552734	4.703808606	-9.575097840000002	-1.161596646	0.61035156	4.333496	-1.953125	7.072461060000001	7.964892572	-0.248828125	-4.0893555	-3.7231445	-3.6010742	-10.73908696	-0.6986327880000001	2.9990966460000004	3.479004	-1.953125	-1.5258789	-0.648388678	10.386182100000001	2.0193359620000004	-0.24414062	-5.493164	-1.8920898	3.2874023560000003	9.55117212	-1.6114013580000002	-1.3427734	-3.7231445	0.36621094	1549641529.421
-11.4329348	-3.507519568	-3.6905516200000004	3.4179688	-1.8310547	1.2817383	5.05192842	-10.635009980000001	-2.59116214	0.6713867	4.272461	-2.6245117	7.35598143	9.27961412	-1.216625998	-4.211426	-4.272461	-3.90625	-11.727221940000002	-1.2321777160000003	4.249218750000001	3.7841797	2.8076172	-1.7089844	-0.98334964	10.96997104	3.0900146760000005	0.79345703	-4.699707	-1.8310547	4.901196580000001	11.2714357	0.39836425720000007	-1.8310547	-3.2348633	2.6245117	1549641529.461
-10.35747104	-2.5337402160000004	-2.592358426	4.1503906	-0.48828125	1.8310547	5.0626952880000005	-10.55007338	-3.581689496	-0.061035156	4.5166016	-3.3569336	7.35598143	9.27961412	-1.216625998	-3.90625	-5.126953	-4.1503906	-10.096679320000002	-0.5981445288	1.818359424	3.90625	0.18310547	-1.5258789	-1.73701178	10.34909694	3.0672851440000004	0.36621094	-3.112793	-1.5258789	3.9477538940000003	13.975048920000003	1.9260253600000001	-3.2348633	-2.319336	4.760742	1549641529.501
-9.795214660000001	-1.90808107	-3.0995849640000004	4.3945312	-0.79345703	1.4648438	4.724145468000001	-10.222289840000002	-4.166674820000001	-1.0986328	5.126953	-4.0283203	7.5330322480000005	9.413598740000001	-0.8015136780000001	-3.1738281	-4.8828125	-3.9672852	-9.49255342	-0.687866214	2.4846923920000004	4.4555664	0.36621094	-1.3427734	-3.2730469240000004	9.69472644	2.872290036	0.30517578	-4.0283203	-0.61035156	-0.40314941100000007	14.0360598	1.870996106	-2.9907227	-4.4555664	5.2490234	1549641529.541
-9.04753444	-1.8434814300000002	-3.0720702880000004	4.211426	-2.1972656	1.3427734	4.40234375	-9.758129892000001	-4.49086911	-1.5869141	5.1879883	-4.1503906	6.586767572	9.444701980000001	-0.10168457460000001	-3.0517578	-4.211426	-3.2958984	-8.884838760000001	-1.111352536	2.174853534	4.3945312	-1.4038086	-1.4038086	-3.027807608	9.180322480000001	2.7478759000000004	0.61035156	-4.9438477	-0.4272461	-3.06608876	12.8122554	1.488183606	-3.1738281	-7.507324	4.3945312	1549641529.581
-7.219604532000001	-1.403247104	-1.6137939300000002	3.8452148	-0.5493164	1.4038086	4.044653354	-8.81186502	-4.482495108	-1.8920898	4.3945312	-4.333496	6.586767572	9.444701980000001	-0.10168457460000001	-3.2958984	-5.065918	-2.1972656	-8.693432608	-1.4211913940000003	3.0050780759999998	4.699707	0.6713867	-1.4038086	-2.080346646	8.62404802	2.9261230040000004	0.79345703	-5.065918	-0.79345703	-3.0230224640000003	11.49514128	0.762036142	-3.6621094	-6.0424805	3.3569336	1549641529.621
-7.449292032000001	-0.966601538	-1.225	4.5166016	1.159668	1.2817383	4.076953076	-7.991211060000001	-4.221704074	-2.1972656	4.272461	-4.211426	6.01254892	8.64558107	0.1064697284	-3.2348633	-5.7373047	-1.5869141	-8.45297824	-1.9032959260000002	2.6497802520000002	4.4555664	-0.30517578	-1.4648438	-1.2919922120000003	8.365649460000002	3.32089856	0.79345703	-4.760742	-0.9765625	-0.985742212	8.67070288	-0.3935791034	-3.7841797	-4.333496	2.6855469	1549641529.661
-8.61567392	-0.6244628600000001	-1.8422851440000003	4.0283203	0.61035156	0.91552734	4.048242212	-7.645483426000001	-4.062597644	-2.1972656	4.272461	-4.211426	5.74577626	8.113232428000002	0.734521466	-2.8686523	-5.2490234	-1.4648438	-8.60251448	-2.356689496	2.8902344240000004	4.272461	0.61035156	-1.3427734	-0.8362060700000001	8.356079074	3.575707968	0.61035156	-4.211426	-1.0375977	-0.985742212	8.67070288	-0.3935791034	-3.6010742	-3.0517578	1.8920898	1549641529.701
-8.336938400000001	-0.2392578076	-1.0802490020000002	3.8452148	0.48828125	0.91552734	3.976464856	-7.71367212	-3.8640135800000004	-2.5634766	4.638672	-3.112793	5.74577626	8.113232428000002	0.734521466	-2.380371	-4.272461	-1.4648438	-8.46972644	-2.4296630400000003	3.051733426	3.90625	0.24414062	-1.2817383	-0.9223388580000002	8.498437500000001	3.823339856	0.7324219	-3.8452148	-1.0375977	-0.1459472644	7.812963760000001	-1.063500998	-2.8076172	-1.159668	0.8544922	1549641529.741
-8.652759080000001	0.22131347840000004	-0.5574707068000001	3.6621094	2.2583008	0.9765625	4.041064496	-7.760326980000001	-3.42736821	-2.5634766	4.3945312	-2.5024414	5.6919433900000005	8.315405252000001	0.9522461060000001	-2.1972656	-4.0283203	-1.2817383	-8.327368210000001	-2.8041014400000006	3.15461412	3.6621094	0.12207031	-1.159668	-0.955834964	8.761621106	4.231274460000001	0.79345703	-3.7841797	-1.159668	-0.25959472840000003	6.900195288000001	-1.4774170320000002	-1.6479492	-2.319336	0.12207031	1549641529.781
-9.88015126	1.061108426	-1.667626996	3.7231445	2.1972656	1.0986328	4.000390576	-7.939770468000001	-3.00986322	-2.1362305	3.7841797	-2.0751953	6.13217752	8.497240920000001	1.739404254	-1.6479492	-3.9672852	-1.0986328	-8.58098143	-3.109155252	3.2251952880000005	3.2348633	0.24414062	-1.159668	-0.974975589	8.993701080000001	4.59375	0.6713867	-3.6010742	-1.159668	-0.25959472840000003	6.900195288000001	-1.4774170320000002	-0.4272461	-4.0283203	-0.36621094	1549641529.821
-10.376611420000001	1.9391846040000003	-2.6031250000000004	2.5634766	1.4648438	0.79345703	3.8197509000000003	-8.07495108	-2.6964355040000005	-1.5869141	2.8076172	-1.5258789	6.13217752	8.497240920000001	1.739404254	-1.0986328	-3.2958984	-0.9765625	-8.76042482	-3.0038817900000003	3.202465854	2.746582	-0.12207031	-0.91552734	-0.9965087860000001	9.134863220000002	4.736108426	0.61035156	-3.4179688	-1.159668	3.5553711060000004	7.15978984	-0.1985839856	2.8076172	-2.6855469	0.4272461	1549641529.861
-11.270239120000001	2.5253662140000004	-1.8422851440000003	1.2207031	1.2207031	0.61035156	3.7395996400000002	-8.492456070000001	-2.34711911	-1.3427734	2.0141602	-0.7324219	6.408520468000001	8.693432608	2.2346679320000002	-0.91552734	-2.5024414	-0.79345703	-8.616870108	-2.8890380400000004	3.3101317900000002	2.4414062	-0.36621094	-0.61035156	-1.13647464	9.426757788000002	4.685864120000001	0.5493164	-3.2958984	-0.91552734	9.92321736	9.27722194	2.99191893	1.8310547	-3.6621094	0.12207031	1549641529.901
-12.294262680000001	1.33386232	-2.46794429	-0.061035156	0.48828125	0.48828125	3.6690185700000004	-8.845361420000001	-1.9954101440000003	-1.159668	1.4648438	0.061035156	6.543701080000001	8.980542032	2.613891574	-0.79345703	-2.319336	-0.7324219	-8.68864766	-3.0625	3.37233876	2.0751953	-1.7700195	-0.61035156	-0.974975589	9.5619384	4.55546875	0.61035156	-3.4179688	-0.61035156	9.92321736	9.27722194	2.99191893	-0.5493164	-1.159668	-0.061035156	1549641529.94
-11.11950728	-1.0551269568000001	-2.51101088	1.5869141	-0.48828125	1.3427734	3.458471646	-9.065478240000001	-1.5587646760000002	-1.0986328	0.8544922	0.5493164	6.543701080000001	8.980542032	2.613891574	-0.79345703	-2.5634766	-0.7324219	-9.504516574	-2.47033696	4.044653354	1.7700195	-0.91552734	-0.8544922	-0.4474121106000001	10.28688948	4.336547824	0.61035156	-3.2348633	-0.30517578	5.922826980000001	9.478198380000002	1.8028076080000002	-0.7324219	-1.8920898	-1.2817383	1549641529.98
-9.85502896	-2.021728534	-3.39746106	2.5024414	0.6713867	1.3427734	3.3197021760000003	-9.149218750000001	-0.7058105432	-1.4038086	0.6713867	1.2817383	7.036572480000001	9.50930162	2.333959964	-0.79345703	-2.0141602	-1.0375977	-10.163672120000001	-1.6616454680000001	3.8376952880000004	1.4648438	-1.7089844	-0.91552734	-0.154321286	11.19367662	4.21452626	0.48828125	-2.4414062	0.12207031	3.9776612400000007	11.1697509	-1.3039550720000002	-1.7089844	-5.1879883	-1.159668	1549641530.021
-9.10734874	-2.0480469240000003	-3.8556396760000005	2.0751953	-1.2207031	1.2207031	3.1916992800000004	-9.374121106	0.10048827880000001	-1.4038086	0.6713867	1.2817383	8.297461060000002	9.87536592	1.983447284	-0.36621094	-1.0986328	-1.159668	-10.20554164	-0.7512695288	3.91066893	1.5258789	-0.12207031	-0.6713867	-0.40554199280000003	11.414990020000001	3.71088858	0.061035156	-1.5869141	0.36621094	3.9776612400000007	11.1697509	-1.3039550720000002	-0.061035156	-3.0517578	-1.3427734	1549641530.06
-7.619164840000001	-2.1880126800000004	-3.61638179	1.8920898	0.7324219	0.9765625	3.1306884000000004	-8.823827880000001	0.740502896	-0.91552734	0	2.2583008	8.297461060000002	9.87536592	1.983447284	-0.12207031	-0.061035156	-0.30517578	-9.48776857	-0.5813964856000001	2.805297824	1.3427734	-0.6713867	-0.8544922	-0.8421875000000001	10.13615764	2.9416748200000002	-0.36621094	-1.159668	0.24414062	2.0289062500000004	10.36345198	-0.6005371106	0.12207031	-2.746582	-1.4038086	1549641530.1
-8.45896016	-2.062402356	-4.459765576	2.9296875	1.2207031	0.7324219	3.1007812500000003	-8.35129393	1.1269042932	-0.91552734	-0.48828125	2.2583008	7.650268570000001	8.955419928000001	1.776489218	-0.4272461	-0.36621094	1.0986328	-9.8251223	-0.2512207068	2.918945288	1.0986328	0	-0.8544922	-1.031201178	9.124096940000001	2.1760498200000002	-0.5493164	-1.0986328	0.18310547	0.611303714	9.85502896	-2.2478271760000004	0.9765625	-1.5869141	-1.5869141	1549641530.14
-9.210229532000001	-0.7440917932000001	-5.297167932000001	1.6479492	-0.061035156	0.61035156	3.234765576	-9.185107428000002	1.2417480040000002	-1.0375977	0.18310547	2.6245117	6.701611420000001	8.720947480000001	0.7464843750000001	-1.0375977	-0.79345703	1.4648438	-10.01174272	0.27993163940000004	3.215625	1.0375977	0.48828125	-0.5493164	-0.5969482428	9.410009980000002	1.732226538	-0.48828125	-0.91552734	0.48828125	0.611303714	9.85502896	-2.2478271760000004	0.5493164	-1.6479492	-1.7700195	1549641530.18
-8.711376800000002	-0.6352294928000001	-4.760034146000001	0.61035156	-0.48828125	0.61035156	3.399853534	-9.82033696	1.528857428	-1.159668	0.9765625	3.0517578	6.701611420000001	8.720947480000001	0.7464843750000001	-1.2817383	-0.7324219	1.3427734	-8.943457068	0.11843261780000001	2.489477536	1.0986328	0.30517578	-0.48828125	-0.23566894960000004	9.49494658	2.082739218	-0.12207031	0	0.61035156	1.221411142	10.081127700000001	-2.185620108	0.5493164	-1.8920898	-1.7089844	1549641530.22
-8.409912140000001	-0.800317392	-4.080542032	1.5869141	0.24414062	0.18310547	3.39746106	-9.33464357	1.7752929320000002	-0.91552734	0.6713867	2.6245117	6.69682608	8.261572480000002	0.153125	-1.2207031	-0.7324219	1.7700195	-8.959009080000001	-0.1435546875	3.2909912140000004	1.0375977	0.36621094	-0.4272461	-0.5502929712000001	9.00327176	2.135375998	0.061035156	0.36621094	0.48828125	0.784765625	9.447094748	-2.51101088	0.7324219	-1.8310547	-1.6479492	1549641530.261
-8.47211911	-0.770410144	-4.2336670320000005	1.8310547	0.18310547	-0.061035156	3.3531983800000003	-8.936279254	1.8650146760000001	-0.4272461	0.061035156	1.953125	6.6609375	7.93378894	-0.1399658246	-0.8544922	-0.7324219	2.1362305	-8.519970746	-0.03349609424	2.8483641200000003	0.6713867	0.24414062	-0.30517578	-0.6806884980000001	8.95661592	2.154516574	0	0	0.5493164	0.784765625	9.447094748	-2.51101088	0.8544922	-1.8310547	-1.8310547	1549641530.3
-8.610888580000001	-0.5658447284000001	-4.220507788000001	1.6479492	0.061035156	-0.24414062	3.3244873200000002	-8.657543930000001	1.745385782	-0.18310547	-0.18310547	1.5869141	6.58796376	7.722045926000001	-0.1256103534	-0.36621094	-0.5493164	2.1972656	-8.48049321	0.2045654254	3.1940917540000004	0.7324219	0.61035156	-0.061035156	-0.12321777160000001	8.8214357	2.27294928	0.12207031	-0.061035156	0.4272461	1.252514676	9.469824280000001	-2.186816394	0.79345703	-1.2817383	-1.953125	1549641530.34
-8.838183606000001	-0.2524169928	-4.282714856	1.5869141	-0.061035156	-0.30517578	3.172558606	-8.488867212	1.46665036	0	-0.18310547	1.4038086	6.43603534	7.373925720000001	0.005981445288000001	-0.12207031	-0.4272461	2.1972656	-8.512792932	0.37683107	3.011059604	0.61035156	0.6713867	-0.061035156	0.10886230040000001	8.65874002	2.1760498200000002	0.24414062	0.4272461	0.18310547	1.3063476440000001	9.338232428000001	-1.8697998200000001	0.79345703	-0.91552734	-1.6479492	1549641530.38
-9.15878894	-0.2930908246	-4.355688400000001	1.6479492	-0.12207031	0.061035156	3.084033246	-8.4135009	1.2154297120000002	-0.061035156	-0.18310547	1.4648438	6.568823380000001	7.42775908	0.3947753894	0.061035156	-0.12207031	1.953125	-8.40273462	0.693847644	3.02421875	0.8544922	1.159668	-0.12207031	-0.02153320288	8.99848642	1.9702880400000002	0.18310547	0.6713867	0.18310547	1.3637695680000002	9.43513179	-1.8219482820000001	0.30517578	-0.79345703	-1.2817383	1549641530.42
-9.273632788	-0.27514648560000005	-4.2599853240000005	1.6479492	-0.4272461	0.5493164	3.101977536	-8.297461060000002	1.07785643	-0.061035156	-0.18310547	1.4648438	6.568823380000001	7.42775908	0.3947753894	0.061035156	0.18310547	1.5258789	-8.21132788	0.9020019568000001	2.686865216	0.9765625	0.24414062	-0.18310547	-0.43664550720000006	9.46264676	1.8793701080000003	0.12207031	0.4272461	0.4272461	1.2453369600000002	9.62055661	-1.599438498	-0.12207031	-1.2207031	-1.0986328	1549641530.46
-9.229370108000001	0.3576904254	-4.28391124	1.5869141	0.4272461	0.6713867	3.1055663940000002	-8.28908696	0.9630126800000001	-0.18310547	0.61035156	1.7089844	6.74467752	7.839282248	0.5024413940000001	0	0	1.2207031	-8.67788089	0.7967285340000001	2.85314946	1.0986328	-0.18310547	-0.36621094	-0.876879892	10.01652806	1.8542480040000002	0.12207031	-0.18310547	0.6713867	1.0515380890000001	9.90766574	-1.66403804	-0.6713867	-1.7700195	-0.9765625	1549641530.5
-9.399243210000002	1.0934082068000002	-4.6427978240000005	1.2817383	0.061035156	1.0986328	3.1055663940000002	-8.28908696	0.9630126800000001	-0.18310547	0.61035156	1.7089844	6.968384080000001	8.8728759	0.9043945288	-0.18310547	-0.24414062	0.91552734	-8.906372300000001	0.288305661	2.99191893	0.9765625	-0.18310547	-0.48828125	-0.8673096040000001	10.563232820000001	1.9858398560000001	0.061035156	-0.8544922	0.61035156	1.0515380890000001	9.90766574	-1.66403804	-0.9765625	-2.319336	-0.8544922	1549641530.54
-9.088207968	1.665234424	-4.745678714	0.12207031	-0.30517578	1.6479492	3.38908696	-8.05700679	0.8744873200000001	-0.061035156	0.12207031	1.7700195	6.968384080000001	8.8728759	0.9043945288	-0.30517578	-0.5493164	0.6713867	-8.354882788000001	0.2536132788	2.7012207459999997	0.6713867	-0.7324219	-0.6713867	-0.9486572480000001	10.65773912	2.1712646760000003	-0.12207031	-0.79345703	0.24414062	1.7812744600000001	10.178027160000001	-1.3853027160000002	-1.6479492	-1.8310547	-0.91552734	1549641530.58
-9.54399411	0.649584964	-4.431054712	-0.79345703	-0.36621094	1.0375977	3.8448730040000005	-7.985229532000001	0.808691394	0.061035156	0.18310547	1.4038086	7.054516574	8.875268570000001	1.4367432100000002	-0.4272461	-0.36621094	0.5493164	-8.194580072	0.22849121400000003	2.93330072	0.61035156	-1.6479492	-0.7324219	-1.2860107820000002	10.618261780000001	2.268164038	-0.48828125	-1.5869141	0.36621094	3.3460204680000003	10.16845746	-1.5575683900000001	-1.953125	-2.2583008	-0.7324219	1549641530.62
-10.40891124	-1.0072753600000002	-3.877172824	-1.7089844	-1.2207031	0.36621094	4.423876996	-8.7448732	0.5490966754000001	0.061035156	0.18310547	1.4038086	7.09160144	8.78076178	2.1569091460000003	-0.48828125	0.12207031	0.18310547	-9.95432158	0.03349609424	2.9045898560000003	0.36621094	-3.6010742	-0.7324219	-0.9642089660000001	10.605102340000002	2.442822284	-0.6713867	-2.5024414	0.5493164	3.3460204680000003	10.16845746	-1.5575683900000001	-2.319336	-1.7700195	-0.4272461	1549641530.66
-10.771386780000002	-2.35549321	-3.0337889400000004	-1.4038086	0.48828125	0.4272461	5.126098740000001	-10.6170652	-0.04426269568	0.30517578	0.61035156	-0.18310547	6.7757812500000005	9.27961412	2.165283246	-1.0375977	-0.36621094	-0.4272461	-12.27033696	-1.9978027160000003	4.57341304	0.6713867	-1.159668	-0.91552734	0.41152344240000005	11.54299272	3.4967528960000003	-0.4272461	-2.5634766	0.18310547	4.933496106000001	10.562036240000001	0.46655273560000005	-3.1738281	-0.91552734	1.2817383	1549641530.7
-10.844360520000002	-2.3351562500000003	-3.14504393	0.36621094	-0.12207031	0.79345703	5.53642572	-11.452075180000001	-0.6842773560000001	0.24414062	1.0375977	-2.1972656	6.875073380000001	9.523657248000001	1.8063964660000003	-1.159668	-0.79345703	-1.159668	-11.229565200000001	-2.528955072	3.6462889400000003	-0.48828125	2.1362305	-0.5493164	0.5849853534	11.083617720000001	4.494457968	-0.12207031	0.5493164	-0.5493164	3.7455810700000005	11.036962860000001	0.4844970746000001	-2.9907227	-1.4648438	3.7841797	1549641530.74
-9.81555162	-1.2321777160000003	-2.78496106	-0.48828125	-1.4648438	0.30517578	4.563842752	-10.58955072	-0.8840576080000001	-0.30517578	0.36621094	-4.699707	7.299755890000001	8.369238220000002	1.8913329680000002	-0.4272461	-0.12207031	-0.91552734	-9.273632788	-1.0180419928000002	2.344726538	-0.24414062	-0.48828125	-0.061035156	-0.916357428	9.08461911	3.6187744600000005	-0.5493164	0.79345703	-0.5493164	1.3458251800000003	12.467724640000002	-0.9582275360000001	-2.0141602	-0.91552734	4.9438477	1549641530.78
-8.89321286	-1.1125488220000002	-2.198779254	-0.9765625	-1.6479492	0.24414062	3.5601562500000004	-10.47709964	-1.0670898560000002	-0.48828125	-0.36621094	-5.9814453	7.0772461060000005	7.646679712	2.128198282	-0.4272461	0.6713867	-0.30517578	-8.838183606000001	-0.7129882787999999	2.2203125000000004	0.18310547	-0.7324219	0.18310547	-1.8638183900000003	8.255590560000002	2.578002896	-1.0375977	-0.79345703	0	-1.1711669928000001	12.147119600000002	-0.1244140625	-2.1972656	-0.79345703	4.0893555	1549641530.82
-8.157495108	-0.876879892	-1.617382788	-0.30517578	0.24414062	0.24414062	2.7993163940000003	-10.375414840000001	-1.2321777160000003	-0.4272461	-0.30517578	-6.1035156	6.280517572	7.683764480000001	1.90808107	-1.159668	-0.12207031	-0.18310547	-8.711376800000002	-1.3661621400000001	2.7299316100000004	0.30517578	-0.36621094	-0.061035156	-1.33386232	8.537914840000001	2.8639160340000003	-0.30517578	-1.2817383	0.18310547	0.0681884784	9.609789840000001	0.423486322	-0.36621094	-1.2817383	4.1503906	1549641530.86
-8.9661866	-0.4354492212	-2.3435302520000003	-0.061035156	0.18310547	-0.24414062	2.2346679320000002	-9.680371106	-1.252514676	-0.6713867	0.4272461	-5.554199	6.01254892	7.681372300000001	1.35180661	-1.5258789	-1.2207031	-0.24414062	-8.81066893	-1.6030273560000001	3.0720702880000004	0	-0.061035156	-0.061035156	-0.6005371106	8.76760234	3.541015576	0.30517578	-0.48828125	-0.061035156	0.0681884784	9.609789840000001	0.423486322	0.36621094	0.8544922	3.7231445	1549641530.9
-9.029589660000001	-0.12800292540000002	-2.4165038940000003	-1.0375977	-0.91552734	-0.36621094	1.7286376800000003	-9.170751800000001	-1.318310504	-0.79345703	0.79345703	-4.699707	6.26496556	7.450488220000001	0.900805661	-1.0986328	-1.2207031	-0.12207031	-8.83579074	-1.6592528960000001	3.02661142	-0.18310547	-0.061035156	0.12207031	-0.35888672120000004	8.750854532	3.7934326080000003	0.18310547	-0.24414062	-0.36621094	0.01794433606	9.605004892	0.16508788940000002	0.79345703	1.8310547	2.8076172	1549641530.94
-8.610888580000001	-0.2033691394	-1.656860324	-0.91552734	0.36621094	-0.24414062	1.2860107820000002	-8.838183606000001	-1.2549072479999999	-0.6713867	0.6713867	-3.6010742	6.428857428000001	7.266259980000001	1.03359375	-0.061035156	-0.48828125	-0.24414062	-8.755639480000001	-2.00258786	3.261083966	-0.30517578	0.5493164	0.12207031	-0.30505371400000003	8.87407248	4.015942392	0.12207031	0	-0.5493164	-0.8457763580000002	8.762817392	-0.1626953076	1.4648438	3.2348633	1.7700195	1549641530.98
-9.133667032	0.0813476538	-2.007373004	-0.48828125	0.5493164	-0.18310547	1.08383786	-8.38239766	-1.1651855432	-0.6713867	0.6713867	-3.6010742	6.40732428	7.360766574	1.409228534	0.4272461	0	-0.48828125	-8.66711412	-2.2239013580000004	3.0959961060000003	-0.7324219	0	0.30517578	-0.36606445680000005	8.94584964	4.082934604	0.24414062	0.4272461	-0.5493164	-0.8457763580000002	8.762817392	-0.1626953076	1.2207031	3.112793	0.9765625	1549641531.02
-9.83110324	0.5574707068000001	-2.288500998	-1.4038086	-0.12207031	-0.36621094	1.28122554	-8.01513678	-1.0144531250000002	-0.12207031	0.18310547	-0.61035156	6.4659423920000005	7.4780027	1.8626221040000002	0.48828125	0.24414062	-0.5493164	-8.77597644	-2.233471646	3.2228027160000003	-0.9765625	0.061035156	0.5493164	-0.47971191100000005	8.963793930000001	4.067382788000001	0.36621094	0.4272461	-0.48828125	-0.0825439496	8.769995108000002	0.38640135800000003	1.159668	2.6855469	0.30517578	1549641531.06
-10.1241938	0.8206542932	-2.0468505400000003	-1.7089844	-0.5493164	-0.4272461	1.679589856	-8.07973642	-0.9295165740000001	0.18310547	0.12207031	0.8544922	6.5664307100000014	7.625146760000001	2.1030761780000002	0.6713867	0.18310547	-0.6713867	-8.815454074	-2.274145468	3.39746106	-1.2817383	0.12207031	0.61035156	-0.3505126800000001	9.290380890000002	4.148730432000001	0.4272461	0.7324219	-0.48828125	1.29558107	9.031982428000001	1.3266846040000002	0.9765625	3.6621094	-0.12207031	1549641531.1
-9.61936052	0.7034179712000002	-2.104272464	-2.1362305	0.061035156	-0.61035156	2.135375998	-8.34172374	-0.833813498	0.18310547	0.12207031	0.8544922	6.9133545320000005	7.77348642	2.3219971040000003	0.9765625	0.48828125	-0.8544922	-8.689843750000001	-2.13776857	3.387890576	-1.4648438	-0.061035156	0.61035156	-0.3289794928	9.46145018	4.21691893	0.30517578	1.2207031	-0.36621094	1.933203076	9.101367212000001	1.6664307100000002	1.0375977	3.112793	-0.8544922	1549641531.14
-9.76171875	0.21652832460000004	-1.8279297120000002	-2.1362305	-0.18310547	-0.5493164	2.4619628600000003	-8.571411240000002	-0.8744873200000001	0.61035156	-1.0986328	2.6245117	7.28659694	7.9026857	2.628247104	1.2207031	1.159668	-0.79345703	-8.6766848	-1.93439946	3.50393071	-1.5258789	0.061035156	0.7324219	-0.5957519568	9.42077626	4.130786240000001	0.061035156	1.3427734	-0.18310547	2.3303711060000003	9.4171875	1.3996582460000002	0.8544922	1.8920898	-0.8544922	1549641531.18
-9.718652160000001	0.3517089856000001	-1.3613769960000002	-1.7089844	0.61035156	-0.12207031	2.8447753600000003	-8.93747554	-0.808691394	0.9765625	-1.2817383	2.9907227	7.36794429	7.988818390000001	2.85913089	1.2207031	1.5258789	-0.5493164	-8.463745108000001	-1.8279297120000002	3.27663588	-1.5258789	-0.061035156	0.6713867	-0.88645018	9.30952176	3.98125	-0.061035156	1.4038086	0.061035156	3.369946286	9.73898912	2.1102538940000004	0.18310547	1.7700195	-0.8544922	1549641531.22
-10.04404254	0.10048827880000001	-2.153320288	-1.5869141	1.8310547	-0.30517578	2.971582068	-9.0594973	-0.8146728240000001	1.2817383	-1.6479492	3.2958984	7.345214660000001	8.05461412	2.9129637600000002	1.0375977	1.3427734	-0.24414062	-8.481689300000001	-1.582690396	3.1761474640000005	-1.5258789	-0.79345703	0.6713867	-1.1269042932	9.286792032000001	3.7934326080000003	-0.12207031	1.2817383	0.4272461	5.75415036	9.253295926000002	1.484594748	0.48828125	1.8310547	-0.4272461	1549641531.259
-10.96757788	-1.3769287140000002	-3.5745117800000004	-0.7324219	1.0375977	-0.7324219	3.045751996	-9.46623552	-0.9187500000000001	1.4648438	-1.953125	3.6010742	7.375122300000001	8.41828624	2.5803954680000003	0.91552734	1.5869141	-0.061035156	-9.15878894	-1.1101562500000002	3.50393071	-1.3427734	-1.0986328	0.61035156	-1.0826415740000002	9.92441394	3.5673339660000005	-0.24414062	0.9765625	0.79345703	3.125903354	8.94465306	-0.573022464	0.79345703	1.159668	-1.4038086	1549641531.299
-10.076342360000002	-1.522875998	-3.5242675720000003	-0.36621094	-1.159668	-0.48828125	3.152221646	-10.37182608	-1.09819339	1.5258789	-2.5024414	3.8452148	7.3667482	9.10615216	2.004980432	1.0375977	1.953125	-0.12207031	-10.103857820000002	-0.5263671924000001	4.310229532	-1.4038086	-1.0986328	0.5493164	-0.7464843750000001	10.800097840000001	3.31252446	-0.36621094	1.0986328	0.91552734	1.02761232	10.5919429	1.662841754	0.4272461	0.5493164	-0.061035156	1549641531.339
-8.77836911	-1.18671875	-3.0409667540000003	-0.48828125	1.0986328	-0.18310547	3.440527356	-10.33115216	-1.1651855432	1.4038086	-2.9296875	3.6621094	7.351196580000001	9.521264480000001	1.5121094240000001	1.0986328	1.953125	-0.061035156	-9.7832518	-0.096899411	3.79223642	-1.0375977	0.5493164	0.61035156	-0.611303714	10.538110520000002	2.9177491	-0.36621094	1.5869141	0.61035156	2.1473388580000004	11.26425818	2.1258057100000003	0.5493164	-1.7089844	-0.4272461	1549641531.379
-9.191088760000001	-1.284814496	-4.830615216000001	0.24414062	1.0375977	-0.6713867	3.8664062500000003	-9.387280252000002	-0.925927716	0.91552734	-2.6855469	3.112793	6.89182158	9.024804712	1.114941394	0.91552734	1.3427734	0.48828125	-9.76291484	-0.0035888672120000004	3.5900634000000005	-1.159668	0.36621094	0.61035156	-0.773999002	9.88613318	2.293286142	-0.30517578	1.7700195	0.24414062	0.9773681610000001	9.80598192	-0.381616214	1.2817383	1.159668	-0.36621094	1549641531.419
-9.197070288	-1.300366214	-5.56992212	-0.79345703	-1.7089844	-0.79345703	4.292285144	-9.10734874	-0.5526855432	0.4272461	-1.8310547	2.4414062	6.3654540740000005	8.686254892000001	0.7811767572	0.79345703	1.159668	0.36621094	-9.34780252	0.5885742212	2.9739746400000002	-1.3427734	0.4272461	0.61035156	-0.9378906250000001	9.90527356	1.546801718	-0.48828125	1.4038086	0.4272461	0.3804199280000001	9.816748200000001	-1.84946286	1.5258789	0.4272461	-0.7324219	1549641531.459
-8.34172374	-1.447509784	-4.25520018	-1.2207031	-0.24414062	-0.61035156	4.39277356	-8.83579074	-0.27155761780000004	0.12207031	-1.5869141	1.4038086	6.0400634	8.62763678	0.35649413939999997	0.5493164	1.3427734	0	-9.113330072	1.0551269568000001	2.8890380400000004	-1.2207031	-0.061035156	0.5493164	-0.758447284	9.865796220000002	1.282421924	-0.4272461	1.2817383	0.4272461	0.3804199280000001	9.816748200000001	-1.84946286	1.5258789	-0.30517578	-1.0986328	1549641531.499
-8.728125	-0.9989013580000001	-4.31381839	-0.6713867	0.7324219	-0.48828125	4.254003894	-8.675488220000002	0.05144042932000001	-0.30517578	-2.0141602	0.36621094	5.70390625	8.628832968000001	-0.16987304320000002	0.36621094	1.0986328	-0.30517578	-9.515283246000001	1.0347900360000002	3.3807128600000005	-1.0986328	0.12207031	0.61035156	-0.8146728240000001	9.9782473	1.2537109620000002	-0.24414062	1.5258789	0.30517578	1.21901857	9.65883786	-1.3793212860000001	0.9765625	0.48828125	-1.0375977	1549641531.539
-8.91354982	-0.47971191100000005	-4.846167032	-0.8544922	0.24414062	-0.79345703	4.28391124	-8.596533246000002	0.553881839	-0.48828125	-1.5869141	-0.24414062	5.32348642	8.7963134	-0.6543701080000001	0.30517578	0.36621094	-0.79345703	-8.90876448	0.732128894	2.7993163940000003	-1.2817383	0.30517578	0.5493164	-1.070678714	10.018921220000001	1.528857428	-0.061035156	1.4038086	0.24414062	1.4965576080000003	9.613378894	-1.739404254	0.8544922	0.12207031	-0.79345703	1549641531.579
-8.706591754	-0.37204589660000004	-4.87368161	-1.6479492	-0.36621094	-0.91552734	4.15231929	-8.187402160000001	0.970190396	-0.48828125	-0.9765625	-0.8544922	5.055517572	8.597729532	-0.916357428	0.61035156	-0.12207031	-1.0375977	-8.924316394	0.8122802520000001	2.969189496	-1.159668	0.30517578	0.5493164	-1.214233426	9.472216754	1.5336425720000002	0	1.2817383	0	1.2668701080000002	9.60141574	-2.159301718	0.8544922	0	-0.9765625	1549641531.619
-8.534326080000001	-0.98334964	-4.447802716000001	-1.7089844	0	-0.7324219	3.9597167540000004	-8.10366214	1.302758786	-0.48828125	-0.4272461	-1.3427734	4.813867212	8.54389676	-0.9713867212000001	0.91552734	0.18310547	-1.3427734	-8.76879892	0.850561502	2.5026367800000004	-1.2207031	0.061035156	0.5493164	-1.2501221040000001	9.395654254	1.5013427520000002	0.061035156	0.9765625	-0.061035156	1.113745108	9.528442392	-2.2813232820000002	0.79345703	0.12207031	-1.159668	1549641531.659
-8.827417032000001	-1.2656738220000001	-4.410717752	-1.4648438	0.4272461	-0.24414062	3.6869628600000004	-8.50441893	1.3996582460000002	-0.36621094	-0.12207031	-1.8310547	4.495654254000001	8.81186502	-0.8625244110000001	1.0986328	0.79345703	-1.8920898	-8.86330571	0.9737792932	2.6019287140000005	-1.0375977	0.24414062	0.48828125	-1.168774411	9.54638678	1.534838858	0.12207031	1.159668	0	1.833911142	9.3920652	-1.9403808900000001	0.79345703	0.7324219	-1.159668	1549641531.699
-8.960205072	-1.1017822480000001	-4.54111322	-0.9765625	0.48828125	0	3.4166014400000004	-8.85732428	1.3793212860000001	-0.36621094	-0.061035156	-2.1972656	4.2958741	9.05231929	-0.647192392	1.2207031	0.91552734	-2.4414062	-8.69582518	1.137670926	2.41770018	-0.8544922	-0.18310547	0.36621094	-1.4235839660000003	9.581079074	1.4989501800000002	0.12207031	1.2207031	0.18310547	1.8662109620000003	9.448290740000001	-1.71667482	0.6713867	1.0986328	-0.91552734	1549641531.739
-8.80947284	-0.8182617212000002	-4.61169429	-1.2817383	-0.061035156	-0.061035156	3.22160643	-8.96259784	1.2537109620000002	-0.36621094	0.36621094	-2.319336	4.398754892	9.35617662	-0.29667969240000003	1.2207031	0.9765625	-2.746582	-8.606103240000001	1.197485324	2.557666034	-0.61035156	-0.48828125	0.4272461	-1.6437011780000002	9.481787140000002	1.4427246400000002	0.18310547	0.9765625	0.36621094	1.53125	9.644482428000002	-1.66044928	0.61035156	0.7324219	-0.61035156	1549641531.779
-8.711376800000002	-1.020434604	-4.5159912140000005	-1.0375977	0.36621094	-0.061035156	3.034985324	-8.8728759	1.0993896760000001	-0.4272461	0.9765625	-2.1972656	4.49924321	9.637304712	0.011962890380000002	1.0986328	0.6713867	-2.6245117	-8.827417032000001	0.8565429712000001	2.845971646	-0.5493164	-0.6713867	0.36621094	-1.6460937500000001	9.46145018	1.579101538	0.36621094	0.48828125	0.24414062	1.378125	9.52006839	-1.8099853240000001	0.4272461	0.61035156	-0.5493164	1549641531.819
-9.016430710000002	-1.181933606	-4.64399411	-0.9765625	-0.18310547	0	2.77419429	-8.942260880000001	0.961816394	-0.4272461	0.9765625	-2.1972656	4.514794928000001	9.90048822	0.15671386780000002	0.61035156	-0.061035156	-2.1362305	-9.055908246000001	0.6220702880000001	3.1653808900000002	-0.5493164	-0.36621094	0.30517578	-1.39008786	9.65883786	1.8506591460000001	0.5493164	0.18310547	0.061035156	1.378125	9.52006839	-1.8099853240000001	0.18310547	0.4272461	-0.4272461	1549641531.859
-9.03916034	-1.156811502	-4.188207968	-1.0375977	0	0.18310547	2.4751221040000004	-9.1109375	0.732128894	-0.36621094	1.3427734	-1.953125	4.683471646	10.064379500000001	0.2823242212	0.36621094	-0.48828125	-1.7700195	-9.383691394000001	0.592163089	3.52785643	-0.4272461	-0.5493164	0.30517578	-1.0503417932	9.911254500000002	2.071972644	0.5493164	0.061035156	-0.061035156	1.1962890380000002	9.631323380000001	-1.6544677520000002	-0.061035156	0.8544922	-0.18310547	1549641531.899
-9.088207968	-1.102978534	-4.03747554	-0.5493164	0.5493164	0.061035156	2.3937744600000004	-9.29636232	0.5323486420000001	-0.12207031	0.91552734	-1.7089844	4.90717752	10.29047824	0.32778320680000006	0.30517578	-0.36621094	-1.4038086	-9.228173920000001	0.30625	3.53981929	-0.24414062	-0.061035156	0.18310547	-0.8565429712000001	10.227075180000002	2.345922824	0.36621094	0.18310547	-0.061035156	0.32658691100000004	9.760522660000001	-2.054028354	-0.12207031	0.91552734	-0.061035156	1549641531.939
-9.165966754000001	-0.9953125	-4.145141574	-0.12207031	0.12207031	0	2.3937744600000004	-9.03916034	0.364868161	-0.061035156	0.8544922	-0.6713867	5.111743210000001	10.18640126	0.46655273560000005	0.4272461	0.18310547	-1.0375977	-9.07146016	0.26677246400000004	3.5577635800000005	-0.18310547	-0.24414062	0.12207031	-0.974975589	10.005761780000002	2.421289038	0.18310547	0.18310547	-0.061035156	0.32658691100000004	9.760522660000001	-2.054028354	-0.18310547	0.12207031	0	1549641531.979
-9.136059800000002	-0.98334964	-3.9609130400000003	0	0.24414062	0	2.390185504	-8.679076980000001	0.154321286	-0.061035156	0.8544922	-0.6713867	5.055517572	9.89091754	0.5897705072	0.5493164	0.48828125	-0.36621094	-9.07026358	0.37683107	3.60202626	0	-0.24414062	0.12207031	-1.106567392	9.700707968000001	2.326782248	-0.061035156	-0.061035156	-0.061035156	0.12800292540000002	9.81914038	-1.98464357	-0.12207031	-0.12207031	-0.061035156	1549641532.019
-9.286792032000001	-0.9199462860000001	-3.8329101440000004	0.24414062	0.30517578	0	2.327978534	-8.668310700000001	-0.056225586060000006	-0.12207031	1.159668	-0.18310547	4.760034146000001	9.90407698	0.647192392	0.30517578	0.24414062	0.18310547	-9.087011780000001	0.3947753894	3.7455810700000005	0.18310547	-0.061035156	0.061035156	-1.0240234620000002	9.71625998	2.20236821	-0.061035156	-0.24414062	0	0.34453125	9.746167032	-1.6867675720000002	-0.12207031	-0.18310547	-0.18310547	1549641532.059
-9.42436502	-0.6077148560000001	-3.887939496	0.36621094	0.24414062	-0.061035156	2.292089856	-8.644384980000002	-0.14833984620000001	-0.36621094	1.0375977	0.91552734	4.389184604	9.96389128	0.5431152356000001	-0.12207031	-0.48828125	0.61035156	-9.096582068	0.2775390576	3.8209472840000003	0.36621094	0	-0.061035156	-0.9594238220000001	9.7832518	2.2478271760000004	0.061035156	-0.36621094	0	0.669921875	9.73659694	-1.3422363220000002	-0.18310547	0.12207031	-0.061035156	1549641532.099
-9.32028804	-0.454589856	-3.9441650360000002	0.4272461	0.12207031	-0.061035156	2.3531005400000002	-8.523559800000001	-0.135180661	-0.4272461	0.61035156	1.4038086	4.200170926	9.9698732	0.34453125	-0.24414062	-0.79345703	0.8544922	-9.121704074	0.0693847644	3.8532471040000003	0.4272461	0.24414062	-0.18310547	-0.8673096040000001	9.90527356	2.436840854	0.061035156	-0.36621094	-0.061035156	0.45937500000000003	9.834692000000002	-1.282421924	-0.18310547	-0.18310547	0	1549641532.139
-9.201855432	-0.309838858	-3.9836425720000004	0.5493164	0.061035156	-0.061035156	2.575610324	-8.5582518	-0.0885253894	-0.24414062	0.061035156	1.7700195	4.0506347840000005	10.04523912	0.14714355040000002	-0.12207031	-0.7324219	0.9765625	-9.024804712	-0.16030273560000002	3.79223642	0.36621094	0.36621094	-0.24414062	-0.7225586060000001	10.0380616	2.702417032	0	-0.30517578	-0.12207031	0.36965332460000005	9.853833360000001	-1.44870607	-0.18310547	-0.61035156	0	1549641532.179
-9.173144568	-0.06459961060000001	-3.96569838	0.36621094	0.12207031	-0.061035156	3.0361816100000003	-8.6348143	-0.0095703125	-0.12207031	0.061035156	1.953125	3.9345947480000003	9.97346196	0.12919922120000002	0.12207031	-0.24414062	0.8544922	-8.93747554	-0.3229980432	3.696533246	0.24414062	0.30517578	-0.24414062	-0.6400146760000001	9.957910340000002	2.8064941100000005	-0.12207031	-0.18310547	-0.24414062	0.8266357428000001	9.76889676	-1.4977538940000001	-0.12207031	-0.61035156	-0.061035156	1549641532.219
-9.181518570000001	0.005981445288000001	-4.0326903960000005	0.24414062	-0.12207031	-0.12207031	3.42736821	-8.728125	-0.03828125	-0.12207031	0.061035156	1.953125	3.749169928	9.801196580000001	0.26318359620000004	0.36621094	0.18310547	0.61035156	-8.87766124	-0.401953125	3.6235596040000004	0.18310547	0.24414062	-0.24414062	-0.6376221040000001	9.77966304	2.769409146	-0.12207031	-0.24414062	-0.24414062	1.1556152160000002	9.721044928000001	-1.3302734620000003	-0.12207031	-0.24414062	-0.12207031	1549641532.259
-9.040356430000001	-0.04426269568	-3.974072284	0.18310547	-0.061035156	-0.061035156	3.721655252	-8.826220746	-0.0657958966	-0.12207031	0.061035156	1.4038086	3.52546376	9.644482428000002	0.4426269568000001	0.36621094	0.24414062	0.18310547	-8.81066893	-0.49885253600000007	3.544604532	0.061035156	0.12207031	-0.24414062	-0.5359375000000001	9.609789840000001	2.78017572	-0.061035156	-0.12207031	-0.24414062	1.3230957460000001	9.661230432000002	-1.272851538	-0.061035156	-0.24414062	-0.12207031	1549641532.299
-9.066674820000001	-0.014355469240000002	-4.05183107	0.12207031	0.061035156	-0.12207031	3.8759764400000005	-8.7963134	-0.1387695288	-0.12207031	-0.12207031	0.79345703	3.466845746	9.540405252000001	0.592163089	0.24414062	0.30517578	-0.18310547	-8.845361420000001	-0.5203857428	3.53981929	0	0.24414062	-0.18310547	-0.5144042932	9.52485324	2.7993163940000003	0	0	-0.24414062	1.4247802520000001	9.595434800000001	-1.28122554	0	-0.30517578	-0.12207031	1549641532.339
-9.130077880000002	0.014355469240000002	-4.1152344240000005	-0.061035156	-0.12207031	-0.12207031	3.8987060700000002	-8.78554712	-0.17944336060000002	-0.12207031	-0.30517578	0.24414062	3.50991214	9.540405252000001	0.7823730432	0.12207031	0.12207031	-0.48828125	-8.766406250000001	-0.5144042932	3.417797824	-0.12207031	0	-0.12207031	-0.709399411	9.478198380000002	2.775390576	0.12207031	0.061035156	-0.18310547	1.4953613220000002	9.62055661	-1.227392572	0	-0.12207031	-0.061035156	1549641532.379
-9.101367212000001	-0.0897216754	-4.00996106	-0.12207031	-0.061035156	-0.061035156	3.8101807100000005	-8.711376800000002	-0.2069580072	-0.061035156	-0.36621094	-0.12207031	3.71328125	9.590649460000002	0.8673096040000001	-0.061035156	-0.18310547	-0.6713867	-8.777173020000001	-0.5072265576	3.411816394	-0.12207031	-0.061035156	-0.12207031	-0.8206542932	9.49733876	2.733520468	0.12207031	0	-0.12207031	1.4199951080000002	9.632519568000001	-1.21901857	0	0.061035156	-0.061035156	1549641532.419
-9.118115020000001	-0.211743161	-4.01953125	-0.12207031	-0.12207031	-0.061035156	3.8101807100000005	-8.711376800000002	-0.2069580072	-0.061035156	-0.36621094	-0.12207031	3.917846646	9.668408246	0.9127685700000001	-0.18310547	0	-0.7324219	-8.833398560000001	-0.454589856	3.476416034	-0.12207031	-0.12207031	-0.061035156	-0.8122802520000001	9.589452880000001	2.7813721040000003	0.061035156	0.061035156	0	1.375732428	9.651660340000001	-1.3171142180000002	-0.061035156	0	-0.061035156	1549641532.459
-9.08222644	-0.2942871106	-3.9381836060000004	-0.061035156	-0.061035156	-0.061035156	3.8101807100000005	-8.711376800000002	-0.2069580072	-0.061035156	-0.36621094	-0.12207031	4.041064496	9.782055710000002	0.849365216	-0.24414062	0	-0.7324219	-8.884838760000001	-0.440234375	3.5601562500000004	-0.12207031	-0.12207031	-0.061035156	-0.8158691100000001	9.668408246	2.807690396	-0.061035156	0.061035156	0	1.3242920320000002	9.66481929	-1.320703076	-0.061035156	0.061035156	-0.12207031	1549641532.499
