# Supplementary material for: A deep learning approach for lower back-pain risk prediction during manual lifting
Source: PLoS One. 2021 Feb 19;16(2):e0247162. doi: 10.1371/journal.pone.0247162 (PMC7894914; doi:10.1371/journal.pone.0247162)
Supplement: S1 Data — (ZIP) [file pone.0247162.s001.zip › source-used/Subject_02_P2_Zone02_T1.csv]

Side_A_x	Side_A_y	Side_A_z	Side_G_x	Side_G_y	Side_G_z	LtWt_A_x	LtWt_A_y	LtWt_A_z	LtWt_G_x	LtWt_G_y	LtWt_G_z	RtWt_A_x	RtWt_A_y	RtWt_A_z	RtWt_G_x	RtWt_G_y	RtWt_G_z	Back_A_x	Back_A_y	Back_A_z	Back_G_x	Back_G_y	Back_G_z	UArm_A_x	UArm_A_y	UArm_A_z	UArm_G_x	UArm_G_y	UArm_G_z	Thig_A_x	Thig_A_y	Thig_A_z	Thig_G_x	Thig_G_y	Thig_G_z	Time_stp
-9.13725589	-0.2811279254	-4.006372104	0	0	0	2.960815396	-8.718554712000001	-0.48090820680000007	0	0	-0.061035156	3.6773925720000005	9.76889676	-0.052636719240000004	-0.061035156	-0.061035156	-0.061035156	-8.9661866	-0.5060302716	3.28022464	-0.061035156	-0.061035156	-0.061035156	-1.137670926	9.609789840000001	2.6210692900000003	-0.061035156	-0.061035156	0	0.8122802520000001	9.76889676	-0.8948242212000002	0	-0.061035156	0	1549641442.005
-9.157592752000001	-0.2619873004	-4.0147461060000005	0	0	0	2.94526358	-8.737695288000001	-0.5263671924000001	-0.061035156	-0.061035156	-0.061035156	3.71088858	9.782055710000002	-0.07536621106000001	-0.061035156	-0.061035156	-0.061035156	-8.978149460000001	-0.492871106	3.3005616	-0.061035156	-0.061035156	-0.061035156	-1.156811502	9.62055661	2.6222655759999998	-0.061035156	-0.061035156	0	0.891235324	9.77248552	-0.8673096040000001	0	0	0	1549641442.045
-9.14204074	-0.2811279254	-4.023120108	-0.061035156	-0.061035156	0	2.93330072	-8.752050720000002	-0.517993161	-0.061035156	-0.061035156	-0.061035156	3.7037110600000003	9.786840560000002	-0.1064697284	-0.061035156	0	0	-8.978149460000001	-0.5024413940000001	3.3041503600000004	-0.061035156	-0.12207031	-0.061035156	-1.1651855432	9.625341754	2.6306396760000004	-0.061035156	-0.061035156	0	0.8577392572	9.77966304	-0.88645018	-0.061035156	0	0	1549641442.085
-9.136059800000002	-0.32658691100000004	-4.006372104	0	-0.061035156	0	2.942871106	-8.774780252000001	-0.48569336060000007	-0.061035156	-0.061035156	-0.061035156	3.6773925720000005	9.766503894000001	-0.1112548822	-0.061035156	-0.061035156	0.061035156	-8.979345746000002	-0.501245108	3.3244873200000002	-0.061035156	-0.12207031	-0.061035156	-1.1304931610000002	9.613378894	2.652172824	-0.061035156	-0.061035156	0	0.7859619110000001	9.778466754	-0.909179712	-0.061035156	-0.061035156	0	1549641442.125
-9.130077880000002	-0.30385742800000004	-3.9932128600000003	0	-0.061035156	0	2.9727783540000003	-8.781957968	-0.4354492212	-0.061035156	-0.061035156	-0.061035156	3.6546630400000004	9.765307608	-0.10288086060000001	0	0	0.061035156	-9.00566394	-0.5132080072	3.366357428	-0.061035156	-0.12207031	0	-1.081445288	9.632519568000001	2.680883786	-0.061035156	0	0	0.7763915740000001	9.7832518	-0.9127685700000001	-0.061035156	-0.061035156	0	1549641442.165
-9.145629892	-0.27873535340000005	-3.992016574	-0.061035156	0	0	3.01225589	-8.80349092	-0.3995605432	-0.061035156	-0.061035156	-0.061035156	3.6283447480000004	9.788037140000002	-0.0861328125	0	0.061035156	0	-8.99848642	-0.5132080072	3.3783202880000003	-0.061035156	-0.12207031	0	-1.091015625	9.648071580000002	2.6665283540000004	-0.061035156	0	0	0.8541503600000001	9.777270468000001	-0.8565429712000001	-0.061035156	-0.061035156	0	1549641442.205
-9.152807608000002	-0.287109375	-4.030297824	-0.061035156	-0.061035156	0	2.996704074	-8.8046875	-0.37084961060000005	-0.061035156	-0.061035156	-0.061035156	3.611596646	9.8083741	-0.046655271600000006	0	0	0	-8.98173822	-0.515600589	3.37473143	-0.061035156	-0.12207031	0	-1.1472412140000001	9.645678420000001	2.646191394	-0.061035156	0	0	0.80390625	9.778466754	-0.8661132788	0	0	0	1549641442.245
-9.130077880000002	-0.324194339	-3.98483876	-0.061035156	0	0	3.0038817900000003	-8.80349092	-0.34094239200000004	0	-0.061035156	-0.061035156	3.6127929320000005	9.8334964	-0.0418701178	0	0	0.061035156	-8.972167932000001	-0.49885253600000007	3.390283246	-0.061035156	-0.12207031	0	-1.153222644	9.644482428000002	2.6485839660000003	-0.061035156	-0.061035156	0	0.8218505890000001	9.777270468000001	-0.8541503600000001	0	0	0	1549641442.285
-9.132470746000001	-0.3349609424	-3.98483876	-0.061035156	0	0	3.0038817900000003	-8.808276260000001	-0.3612792932	0.061035156	-0.12207031	-0.061035156	3.6008300720000004	9.81555162	-0.0346923822	-0.061035156	0	0	-8.9745607	-0.5060302716	3.4046385800000003	-0.061035156	-0.12207031	0	-1.1041748200000001	9.631323380000001	2.6641358800000003	-0.061035156	0	0	0.7907471040000001	9.77607428	-0.8708984620000001	-0.061035156	0	0	1549641442.324
-9.139648560000001	-0.324194339	-3.9956054320000005	-0.061035156	0	0	3.052929712	-8.78076178	-0.38640135800000003	0.061035156	-0.12207031	-0.061035156	3.5733153960000004	9.797607428000001	-0.052636719240000004	-0.061035156	0	0	-8.97336412	-0.49645996400000003	3.4046385800000003	-0.061035156	-0.12207031	0	-1.1125488220000002	9.62773462	2.636621106	-0.061035156	0	0	0.7907471040000001	9.77607428	-0.8708984620000001	0	0	0	1549641442.365
-9.159985520000001	-0.3158203076	-4.01953125	0	0	-0.061035156	3.02421875	-8.753247300000002	-0.4426269568000001	0.061035156	-0.12207031	-0.061035156	3.5601562500000004	9.796411240000001	-0.09211425720000001	-0.061035156	0	0	-8.963793930000001	-0.48090820680000007	3.42736821	-0.061035156	-0.12207031	0	-1.1352783540000002	9.631323380000001	2.636621106	0	0	0	0.784765625	9.77248552	-0.8649169928000001	-0.061035156	-0.061035156	0	1549641442.404
-9.164770468	-0.324194339	-4.00996106	-0.061035156	-0.061035156	-0.061035156	2.9931152160000005	-8.756836060000001	-0.5024413940000001	0.061035156	-0.12207031	-0.061035156	3.58049321	9.8179438	-0.1303955072	-0.061035156	-0.061035156	0	-8.955419928000001	-0.45698242800000005	3.4500976440000004	-0.061035156	-0.12207031	0	-1.168774411	9.6552491	2.60910643	0	-0.061035156	0	0.7895507788	9.785644568	-0.8541503600000001	0	0	0	1549641442.445
-9.154003894	-0.33615722840000006	-3.9896241	0	0	-0.061035156	3.0050780759999998	-8.758032248000001	-0.5275634784000001	0	-0.061035156	0	3.58647464	9.82153354	-0.153125	-0.061035156	-0.061035156	0	-8.96499002	-0.4474121106000001	3.494360324	0	-0.12207031	0	-1.1651855432	9.66003444	2.6210692900000003	0	-0.061035156	0	0.7895507788	9.785644568	-0.8541503600000001	-0.061035156	0	0	1549641442.485
-9.15161142	-0.3576904254	-3.974072284	0	0	-0.061035156	3.0182373200000003	-8.7448732	-0.5239746106000001	-0.061035156	-0.061035156	0	3.5721191100000005	9.80239218	-0.1806396466	0	-0.12207031	0	-8.978149460000001	-0.45578614200000006	3.523071286	0	-0.12207031	0	-1.0958007788	9.66242662	2.63183606	0	-0.061035156	-0.061035156	0.762036142	9.77248552	-0.840991214	0	0	0	1549641442.524
-9.157592752000001	-0.343334964	-3.976464856	0	-0.061035156	-0.061035156	3.0397704680000004	-8.73291034	-0.49526367800000004	-0.061035156	-0.061035156	0	3.561352536	9.788037140000002	-0.15073241820000002	0	-0.061035156	-0.061035156	-8.96259784	-0.46535643000000004	3.505126996	0	-0.061035156	-0.061035156	-1.0754638580000002	9.65285643	2.64140625	0	-0.061035156	-0.061035156	0.7871582068	9.780859620000001	-0.8421875000000001	-0.061035156	0	-0.061035156	1549641442.564
-9.15161142	-0.324194339	-4.00517572	0	-0.061035156	-0.061035156	3.048144568	-8.72453624	-0.477319339	-0.061035156	-0.061035156	0	3.58288588	9.791625900000001	-0.1256103534	0	-0.061035156	-0.061035156	-8.963793930000001	-0.48808594240000003	3.50991214	0	-0.061035156	-0.061035156	-1.0874267572	9.637304712	2.6402099640000003	0.061035156	-0.061035156	-0.061035156	0.7871582068	9.780859620000001	-0.8421875000000001	-0.061035156	-0.061035156	0	1549641442.604
-9.139648560000001	-0.285913089	-3.9836425720000004	0	-0.061035156	-0.061035156	3.09121106	-8.73410643	-0.44980469240000004	-0.061035156	-0.061035156	0	3.611596646	9.780859620000001	-0.0992919928	0	-0.061035156	-0.061035156	-8.93747554	-0.4844970746000001	3.4883788940000002	-0.061035156	-0.061035156	-0.061035156	-1.107763678	9.625341754	2.624658246	0	-0.061035156	-0.061035156	0.8015136780000001	9.780859620000001	-0.88046875	0	-0.061035156	-0.061035156	1549641442.644
-9.13725589	-0.2763427716	-3.9884277160000003	0	-0.061035156	-0.061035156	3.085229532	-8.747265380000002	-0.46416014400000005	-0.061035156	-0.061035156	0	3.611596646	9.8	-0.09211425720000001	0	-0.061035156	-0.061035156	-8.939868210000002	-0.5048339856	3.50393071	-0.061035156	0	-0.061035156	-1.0922119110000001	9.666015380000001	2.6485839660000003	0	-0.061035156	-0.061035156	0.7979248200000001	9.76770018	-0.8960205072	-0.061035156	-0.061035156	-0.061035156	1549641442.684
-9.12888179	-0.2763427716	-3.992016574	0	-0.061035156	0	3.051733426	-8.73171376	-0.4868896466	-0.12207031	0	-0.061035156	3.6546630400000004	9.81196286	-0.046655271600000006	0	0	-0.12207031	-8.895605432000002	-0.5060302716	3.458471646	-0.061035156	0	-0.061035156	-1.12211911	9.6636232	2.6174804320000002	0	0	-0.061035156	0.8732910340000001	9.770092752000002	-0.8708984620000001	0	-0.061035156	0	1549641442.724
-9.15639676	-0.287109375	-4.038671924000001	-0.061035156	-0.061035156	0	3.02421875	-8.737695288000001	-0.46535643000000004	-0.12207031	0	-0.061035156	3.68098143	9.81914038	-0.02033691394	0	0	-0.061035156	-8.880053420000001	-0.4868896466	3.4500976440000004	-0.061035156	-0.061035156	-0.061035156	-1.189111322	9.650463760000001	2.568432608	0	-0.061035156	0	0.916357428	9.756933606	-0.8625244110000001	-0.061035156	-0.061035156	-0.061035156	1549641442.764
-9.131274460000002	-0.3146240216	-3.992016574	-0.061035156	-0.061035156	0	3.0337889400000004	-8.77358426	-0.462963858	-0.061035156	-0.061035156	-0.061035156	3.694140576	9.844262680000002	-0.026318359620000002	-0.061035156	-0.061035156	0	-8.903979532000001	-0.48330077880000005	3.47163089	-0.061035156	-0.12207031	-0.061035156	-1.1771484620000001	9.671997300000001	2.598339856	0	-0.061035156	0	0.916357428	9.756933606	-0.8625244110000001	-0.061035156	0	0	1549641442.804
-9.14323732	-0.33854982	-3.98125	0	0	0	3.0493408540000004	-8.781957968	-0.4689453076	-0.061035156	-0.061035156	-0.12207031	3.7204589660000003	9.81914038	-0.08015136780000001	-0.061035156	-0.061035156	0	-8.90876448	-0.4892822284000001	3.4907714660000004	-0.061035156	-0.12207031	-0.061035156	-1.1316894568000002	9.6636232	2.6019287140000005	-0.061035156	-0.061035156	0	0.8625244110000001	9.778466754	-0.8732910340000001	0	0	0	1549641442.844
-9.144433606	-0.3529052716	-3.98483876	0	-0.061035156	0	3.0230224640000003	-8.77238768	-0.4521972644	-0.061035156	-0.061035156	-0.12207031	3.694140576	9.796411240000001	-0.0813476538	-0.061035156	0	0	-8.90517572	-0.49885253600000007	3.50393071	-0.061035156	-0.12207031	-0.061035156	-1.0946044928	9.648071580000002	2.588769568	-0.061035156	-0.061035156	0	0.793139676	9.78444838	-0.899609375	-0.061035156	0	0	1549641442.885
-9.15161142	-0.3289794928	-3.9800537140000007	0	-0.061035156	0	3.011059604	-8.777173020000001	-0.454589856	0	-0.061035156	-0.061035156	3.6618408540000003	9.77248552	-0.10527343750000001	-0.061035156	-0.061035156	0	-8.924316394	-0.49765625	3.5601562500000004	-0.061035156	-0.12207031	-0.061035156	-1.08383786	9.6385009	2.6126952880000003	-0.061035156	-0.061035156	0	0.833813498	9.778466754	-0.849365216	0	-0.061035156	-0.061035156	1549641442.926
-9.157592752000001	-0.309838858	-3.9968016200000003	0	0	0	3.0206298920000005	-8.781957968	-0.462963858	0	-0.061035156	-0.061035156	3.660644568	9.778466754	-0.1459472644	-0.061035156	0	0	-8.924316394	-0.49765625	3.5601562500000004	-0.061035156	-0.061035156	0	-1.0934082068000002	9.65883786	2.6103027160000005	-0.061035156	-0.061035156	0	0.833813498	9.778466754	-0.849365216	-0.061035156	0	0	1549641442.971
-9.15878894	-0.30744628600000007	-4.008764676	-0.061035156	-0.061035156	0	3.0086670320000004	-8.77238768	-0.47253417540000003	0	-0.061035156	-0.061035156	3.637915036	9.790429712	-0.17106933900000001	0	0	0	-8.906372300000001	-0.5036376800000001	3.570922824	-0.061035156	-0.12207031	0	-1.1173339660000001	9.666015380000001	2.605517572	-0.061035156	0	0	0.7823730432	9.777270468000001	-0.909179712	-0.061035156	0	0	1549641443.007
-9.15161142	-0.31342773560000003	-3.96330571	-0.061035156	-0.061035156	0	3.0086670320000004	-8.77238768	-0.47253417540000003	0	-0.061035156	-0.061035156	3.6235596040000004	9.80478534	-0.1579101538	0	0	0	-8.90996106	-0.5060302716	3.5888672120000003	-0.061035156	-0.061035156	0	-1.1304931610000002	9.656445288	2.6031250000000004	0	-0.061035156	0	0.7823730432	9.777270468000001	-0.909179712	-0.061035156	-0.061035156	-0.061035156	1549641443.046
-9.14802266	-0.3337646466	-3.958520468	-0.061035156	-0.061035156	-0.061035156	3.029003894	-8.7795652	-0.49167482	0	-0.061035156	-0.061035156	3.6151855040000007	9.797607428000001	-0.1268066394	0	0	0	-8.900390380000001	-0.5048339856	3.5781005400000003	-0.061035156	-0.12207031	0	-1.0969971040000002	9.648071580000002	2.6079101440000003	0	-0.061035156	0	0.7979248200000001	9.77248552	-0.8613281250000001	0	0	0	1549641443.088
-9.16716304	-0.33256836060000006	-3.966894568	-0.061035156	-0.061035156	-0.061035156	3.045751996	-8.75922824	-0.5024413940000001	0	-0.061035156	-0.061035156	3.593652356	9.789233426000001	-0.10527343750000001	0	0	0	-8.89680162	-0.5108154254	3.5733153960000004	-0.061035156	-0.061035156	0	-1.0826415740000002	9.649267572	2.6150878600000005	0	0	0	0.8122802520000001	9.780859620000001	-0.8637207068000001	-0.061035156	0	-0.061035156	1549641443.124
-9.15878894	-0.32778320680000006	-3.96330571	-0.061035156	-0.061035156	-0.061035156	3.0230224640000003	-8.74606929	-0.5036376800000001	0	-0.061035156	-0.061035156	3.5924560700000003	9.81435504	-0.10288086060000001	0	0	-0.061035156	-8.907568390000002	-0.5036376800000001	3.60202626	-0.061035156	-0.061035156	0	-1.0886230432000001	9.673193390000002	2.62944339	0	0	0	0.794335962	9.765307608	-0.8744873200000001	0	-0.061035156	0	1549641443.164
-9.15878894	-0.31342773560000003	-3.951342752	-0.061035156	0	-0.061035156	3.00986322	-8.758032248000001	-0.5048339856	0	-0.061035156	-0.061035156	3.619970746	9.83229982	-0.0909179712	0	0	-0.061035156	-8.895605432000002	-0.49406739200000005	3.6056152160000003	-0.061035156	-0.061035156	0	-1.118530252	9.680371106	2.60910643	0	0	0	0.793139676	9.778466754	-0.8649169928000001	0	0	0	1549641443.204
-9.14682608	-0.32180175720000004	-3.9561278960000004	-0.061035156	0	-0.061035156	3.027807608	-8.741284440000001	-0.501245108	-0.061035156	-0.061035156	0	3.6235596040000004	9.8334964	-0.07895508180000001	-0.061035156	-0.061035156	0	-8.884838760000001	-0.48808594240000003	3.603222644	-0.061035156	-0.061035156	0	-1.146044928	9.6636232	2.5851807100000004	-0.061035156	0	0	0.8170653959999999	9.77368161	-0.8625244110000001	0	0	0	1549641443.244
-9.140844748000001	-0.32778320680000006	-3.9728759000000005	-0.061035156	0	-0.061035156	3.029003894	-8.73291034	-0.47492675720000005	-0.061035156	-0.061035156	0	3.6474853240000003	9.834692000000002	-0.0980957068	-0.061035156	-0.12207031	0	-8.880053420000001	-0.5048339856	3.609204074	-0.061035156	-0.061035156	-0.061035156	-1.128100589	9.687548920000001	2.598339856	0	-0.061035156	0	0.832617212	9.76291484	-0.840991214	0	0	0	1549641443.284
-9.155200180000001	-0.308642572	-3.9716797120000003	-0.061035156	0	-0.061035156	3.037377896	-8.73410643	-0.4892822284000001	-0.061035156	-0.061035156	0	3.660644568	9.82153354	-0.10527343750000001	-0.061035156	0	-0.061035156	-8.875268570000001	-0.5024413940000001	3.6056152160000003	-0.061035156	-0.061035156	-0.061035156	-1.0718750000000001	9.689941394000002	2.5899658540000003	-0.061035156	-0.061035156	-0.061035156	0.832617212	9.76291484	-0.840991214	0	-0.061035156	0	1549641443.324
-9.16716304	-0.32060547120000005	-3.976464856	-0.061035156	-0.061035156	0	3.0601074280000002	-8.750854532	-0.516796875	0	-0.061035156	0	3.6367187500000004	9.797607428000001	-0.09450683900000001	-0.061035156	0	-0.061035156	-8.880053420000001	-0.4904785144	3.6068116	-0.061035156	-0.061035156	-0.061035156	-1.0862304712000002	9.66481929	2.598339856	-0.061035156	0	-0.061035156	0.835009784	9.77248552	-0.8720947480000001	0	0	0	1549641443.364
-9.125292932	-0.3158203076	-3.9381836060000004	-0.061035156	-0.061035156	-0.061035156	3.092407248	-8.725732428	-0.5144042932	-0.061035156	-0.061035156	-0.061035156	3.6474853240000003	9.782055710000002	-0.10168457460000001	-0.061035156	0	-0.061035156	-8.85493161	-0.5060302716	3.6056152160000003	-0.061035156	-0.061035156	-0.061035156	-1.0754638580000002	9.644482428000002	2.5839844240000005	-0.061035156	0	-0.061035156	0.8206542932	9.76171875	-0.8577392572	0	0	0	1549641443.404
-9.1791259	-0.2954833966	-3.9393798920000007	-0.061035156	-0.061035156	-0.061035156	3.085229532	-8.73410643	-0.516796875	-0.061035156	-0.061035156	-0.061035156	3.6283447480000004	9.765307608	-0.1303955072	-0.061035156	0	-0.061035156	-8.875268570000001	-0.5203857428	3.61638179	-0.061035156	-0.12207031	-0.061035156	-1.0491455072	9.63371556	2.60671376	-0.061035156	-0.061035156	-0.061035156	0.893627896	9.746167032	-0.8888427520000001	0	0	0	1549641443.444
-9.19467752	-0.3289794928	-3.982446286	-0.061035156	-0.061035156	-0.061035156	3.06848143	-8.73171376	-0.5203857428	-0.061035156	-0.12207031	-0.061035156	3.6486816100000006	9.7832518	-0.1447509784	-0.061035156	0	-0.061035156	-8.895605432000002	-0.54191893	3.694140576	-0.061035156	0.061035156	-0.061035156	-1.0264160340000001	9.673193390000002	2.656957968	-0.061035156	0	-0.061035156	0.88645018	9.756933606	-0.811083966	-0.061035156	0	0	1549641443.484
-9.170751800000001	-0.343334964	-3.9597167540000004	-0.061035156	-0.061035156	-0.061035156	3.0397704680000004	-8.74606929	-0.5287597644	-0.061035156	-0.12207031	-0.061035156	3.6833741	9.782055710000002	-0.1268066394	0	0.061035156	-0.12207031	-8.89321286	-0.5550781250000001	3.66303714	-0.061035156	0	-0.061035156	-1.032397464	9.6636232	2.64379892	-0.061035156	0.061035156	-0.061035156	0.7823730432	9.795214660000001	-0.8960205072	0	0	0	1549641443.524
-9.14682608	-0.34572753600000006	-3.966894568	-0.061035156	-0.061035156	0	3.0230224640000003	-8.777173020000001	-0.5203857428	-0.061035156	-0.061035156	0	3.696533246	9.78444838	-0.1196289038	0	0	-0.12207031	-8.88723143	-0.5371337860000001	3.6510742800000004	-0.061035156	0	-0.061035156	-1.0718750000000001	9.632519568000001	2.62705072	0	0	-0.061035156	0.794335962	9.79401857	-0.9271240020000001	-0.061035156	-0.061035156	-0.061035156	1549641443.564
-9.12648912	-0.31701660340000004	-3.9345947480000003	0	0	0	3.0565185700000006	-8.777173020000001	-0.5263671924000001	-0.061035156	-0.12207031	-0.061035156	3.734814496	9.77248552	-0.113647464	0	0	-0.061035156	-8.880053420000001	-0.5239746106000001	3.6486816100000006	-0.061035156	0.061035156	-0.061035156	-1.0886230432000001	9.62893071	2.624658246	-0.061035156	0	-0.061035156	0.879272464	9.7832518	-0.8720947480000001	-0.061035156	-0.061035156	0	1549641443.604
-9.139648560000001	-0.30385742800000004	-3.9752685700000003	0	0	-0.061035156	3.027807608	-8.748461960000002	-0.5359375000000001	-0.061035156	-0.12207031	-0.061035156	3.7252441100000007	9.778466754	-0.095703125	0	0	0	-8.858520468	-0.5263671924000001	3.611596646	-0.061035156	0	-0.061035156	-1.128100589	9.636108426000002	2.60910643	-0.061035156	0	-0.061035156	0.83022464	9.76889676	-0.8948242212000002	0	-0.061035156	0	1549641443.644
-9.15639676	-0.3158203076	-3.9836425720000004	-0.061035156	-0.061035156	-0.061035156	3.0134521760000004	-8.7448732	-0.5096191394	-0.061035156	-0.061035156	0.061035156	3.676196286	9.785644568	-0.096899411	0	0	0	-8.86809056	-0.5275634784000001	3.6235596040000004	-0.061035156	0	0	-1.123315396	9.632519568000001	2.604321286	0	-0.061035156	0	0.8541503600000001	9.76171875	-0.923535144	-0.061035156	-0.061035156	0	1549641443.684
-9.136059800000002	-0.3194091754	-3.96569838	0	0	0	3.0672851440000004	-8.76760234	-0.5024413940000001	-0.061035156	-0.061035156	0.061035156	3.652270468	9.789233426000001	-0.132788089	0	0	0	-8.875268570000001	-0.539526358	3.6367187500000004	-0.061035156	0.061035156	0	-1.0754638580000002	9.65285643	2.6150878600000005	0	0	0	0.8565429712000001	9.76291484	-0.915161142	0	-0.061035156	0	1549641443.723
-9.157592752000001	-0.3014648462	-3.9896241	0	0	-0.061035156	3.12351088	-8.793920926	-0.4904785144	-0.061035156	-0.061035156	0	3.62475589	9.77368161	-0.1435546875	0	0	0	-8.87646466	-0.5239746106000001	3.625952176	-0.061035156	0.061035156	0	-1.085034146	9.632519568000001	2.5995362400000004	0	0	0	0.8314209260000001	9.755737320000001	-0.891235324	-0.061035156	-0.061035156	0	1549641443.764
-9.175537140000001	-0.324194339	-3.9979980040000007	-0.061035156	-0.061035156	-0.061035156	3.12351088	-8.793920926	-0.4904785144	-0.061035156	-0.061035156	0	3.5972412140000003	9.77607428	-0.13757324280000002	0	0	-0.061035156	-8.86091304	-0.5215820288	3.6056152160000003	0	0	0	-1.106567392	9.61816394	2.595947284	0	0	0	0.8314209260000001	9.755737320000001	-0.891235324	-0.061035156	0	0	1549641443.803
-9.140844748000001	-0.309838858	-3.98723143	-0.061035156	0	-0.061035156	3.12351088	-8.78554712	-0.439038089	-0.061035156	-0.061035156	0	3.6080077880000005	9.790429712	-0.153125	0	0	-0.061035156	-8.875268570000001	-0.5215820288	3.599633786	0	0	0	-1.102978534	9.649267572	2.598339856	0	0	0	0.8254394568000001	9.766503894000001	-0.9199462860000001	0	-0.061035156	-0.061035156	1549641443.843
-9.132470746000001	-0.324194339	-3.9896241	-0.061035156	0	-0.061035156	3.111547824	-8.790332068	-0.45937500000000003	0	0	0	3.619970746	9.80478534	-0.16508788940000002	0	0	-0.061035156	-8.89321286	-0.5144042932	3.611596646	0	0.061035156	0	-1.114941394	9.66003444	2.6079101440000003	0	0	-0.061035156	0.878076178	9.7748777	-0.885253894	-0.061035156	-0.061035156	-0.061035156	1549641443.883
-9.152807608000002	-0.33854982	-4.00756839	-0.061035156	0	-0.061035156	3.0900146760000005	-8.77597644	-0.45100097840000003	0	0	0	3.6127929320000005	9.81435504	-0.15192871400000002	0	0	-0.061035156	-8.91354982	-0.5132080072	3.611596646	0	0.061035156	0	-1.119726538	9.667211960000001	2.5947509	0	0	-0.061035156	0.850561502	9.77248552	-0.8876464660000001	-0.061035156	0	-0.061035156	1549641443.923
-9.14802266	-0.35649413939999997	-3.966894568	0	0	-0.061035156	3.0601074280000002	-8.76401358	-0.47851562500000006	0	0	0	3.585278354	9.81315944	-0.1112548822	0	0	-0.061035156	-8.903979532000001	-0.5036376800000001	3.5900634000000005	0	0.061035156	0	-1.1173339660000001	9.6636232	2.578002896	0	0	-0.061035156	0.833813498	9.77128894	-0.907983426	-0.061035156	0	-0.061035156	1549641443.963
-9.1623777	-0.3529052716	-3.974072284	0	0	-0.061035156	3.048144568	-8.766406250000001	-0.5036376800000001	0	0.061035156	0	3.59484874	9.82153354	-0.11604003600000001	0	0	-0.061035156	-8.90876448	-0.500048822	3.563745108	0	0.061035156	0	-1.100585962	9.661230432000002	2.575610324	0	0	-0.061035156	0.840991214	9.788037140000002	-0.9020019568000001	0	0	0	1549641444.003
-9.15161142	-0.3517089856000001	-4.00996106	-0.061035156	0	-0.061035156	3.0361816100000003	-8.76521016	-0.5036376800000001	0	0.061035156	0	3.60441893	9.839477340000002	-0.10168457460000001	0	0	-0.061035156	-8.915942392	-0.4904785144	3.5481933900000002	0	0.061035156	0	-1.119726538	9.676782248	2.566040036	0	0	-0.061035156	0.840991214	9.788037140000002	-0.9020019568000001	-0.061035156	0	-0.061035156	1549641444.043
-9.132470746000001	-0.3732421924	-3.992016574	0	-0.061035156	-0.061035156	3.03020018	-8.76401358	-0.5060302716	0	0.061035156	0	3.62475589	9.846654860000001	-0.1040771466	-0.061035156	0	-0.061035156	-8.9410643	-0.48090820680000007	3.52546376	0	0.12207031	0	-1.138867212	9.69113768	2.56484375	0	0	-0.061035156	0.7979248200000001	9.77248552	-0.915161142	-0.061035156	-0.061035156	-0.061035156	1549641444.083
-9.131274460000002	-0.35529785340000003	-3.9573242800000004	0	0	0	3.0158447480000006	-8.753247300000002	-0.4904785144	0	0.061035156	0	3.61638179	9.8263179	-0.12202148560000001	-0.061035156	0	-0.061035156	-8.93867212	-0.4761230432	3.4907714660000004	0	0.061035156	0	-1.13647464	9.6636232	2.56245108	-0.061035156	0	-0.061035156	0.8625244110000001	9.755737320000001	-0.8517577880000001	-0.061035156	-0.061035156	0	1549641444.123
-9.157592752000001	-0.35649413939999997	-3.9908202880000005	0	0	0	3.0158447480000006	-8.728125	-0.49645996400000003	0	0.061035156	0	3.599633786	9.81435504	-0.1399658246	-0.061035156	0	-0.061035156	-8.95183107	-0.500048822	3.466845746	0	0.12207031	0	-1.1484375	9.657641574000001	2.569628894	-0.061035156	-0.061035156	-0.061035156	0.8362060700000001	9.770092752000002	-0.855346646	-0.061035156	0.061035156	0	1549641444.163
-9.157592752000001	-0.3541015576	-4.006372104	-0.061035156	-0.061035156	0	3.0134521760000004	-8.75444339	-0.5036376800000001	0	0.061035156	0	3.584082068	9.839477340000002	-0.1806396466	-0.061035156	0	-0.061035156	-8.963793930000001	-0.5108154254	3.4620605040000005	0	0.061035156	0	-1.1627929712000002	9.681567392	2.59116214	-0.061035156	0	-0.061035156	0.7560547120000001	9.765307608	-0.907983426	0	0	-0.061035156	1549641444.203
-9.140844748000001	-0.32180175720000004	-3.968090854	-0.061035156	0	-0.061035156	3.017041034	-8.802294928000002	-0.5191894568000001	0	0.061035156	0	3.5541748200000005	9.81914038	-0.1866210962	0	0	-0.061035156	-8.991308606	-0.5323486420000001	3.4500976440000004	0	0.12207031	0	-1.1472412140000001	9.67917482	2.6210692900000003	-0.061035156	0	-0.061035156	0.8290283540000001	9.766503894000001	-0.8541503600000001	-0.061035156	-0.12207031	-0.061035156	1549641444.243
-9.14802266	-0.30385742800000004	-3.994409146	-0.061035156	-0.061035156	0	3.0218260800000003	-8.787939300000001	-0.5024413940000001	-0.061035156	0.061035156	0	3.563745108	9.789233426000001	-0.1447509784	0	0	-0.12207031	-8.9494384	-0.5467041034000001	3.371142572	-0.061035156	0.12207031	0	-1.1424560700000002	9.637304712	2.5815917540000006	-0.061035156	0.061035156	-0.061035156	0.8290283540000001	9.766503894000001	-0.8541503600000001	0	-0.061035156	-0.061035156	1549641444.283
-9.140844748000001	-0.2954833966	-3.9968016200000003	-0.061035156	0	0	2.9979003600000005	-8.76879892	-0.48569336060000007	0	0.061035156	-0.061035156	3.6008300720000004	9.7748777	-0.0980957068	-0.061035156	0.061035156	-0.12207031	-8.924316394	-0.5263671924000001	3.3065429320000006	-0.061035156	0.061035156	0	-1.2010742212	9.60141574	2.55527356	-0.061035156	0	0	0.8242431610000001	9.76411142	-0.891235324	-0.061035156	-0.061035156	-0.061035156	1549641444.323
-9.136059800000002	-0.3146240216	-3.951342752	-0.061035156	0	0	2.9847412140000005	-8.766406250000001	-0.48090820680000007	0	-0.061035156	-0.061035156	3.6558594240000004	9.80478534	-0.1244140625	-0.061035156	0	-0.061035156	-8.936279254	-0.49526367800000004	3.313720746	-0.061035156	0	0	-1.221411142	9.631323380000001	2.5612548920000004	-0.061035156	0	0	0.910375998	9.76171875	-0.8589355432	-0.061035156	-0.061035156	-0.061035156	1549641444.363
-9.14204074	-0.3014648462	-3.9704834260000004	-0.061035156	0.061035156	0	2.983544928	-8.7795652	-0.48569336060000007	0	-0.061035156	-0.12207031	3.6750000000000003	9.796411240000001	-0.1495361322	-0.061035156	0	0	-8.9494384	-0.4868896466	3.338842752	-0.061035156	0	0	-1.2058593750000002	9.632519568000001	2.569628894	-0.061035156	0	0	0.910375998	9.76171875	-0.8589355432	-0.061035156	0	-0.061035156	1549641444.403
-9.1875	-0.3182128894	-4.020727536	-0.061035156	0	0	2.9368896760000003	-8.774780252000001	-0.47492675720000005	0	0	-0.061035156	3.640307608	9.801196580000001	-0.1854248004	-0.061035156	0	0.061035156	-8.96259784	-0.46535643000000004	3.34841304	-0.061035156	-0.061035156	0	-1.1711669928000001	9.64208966	2.55527356	-0.061035156	-0.061035156	0.061035156	0.849365216	9.76770018	-0.8613281250000001	0	-0.061035156	-0.061035156	1549641444.443
-9.1791259	-0.36606445680000005	-3.9908202880000005	-0.12207031	-0.061035156	-0.061035156	2.910571286	-8.774780252000001	-0.45578614200000006	0	-0.061035156	0	3.6295410340000003	9.80717752	-0.211743161	-0.061035156	0	0.061035156	-9.016430710000002	-0.47373047120000006	3.387890576	0	0	0	-1.114941394	9.666015380000001	2.5995362400000004	-0.061035156	-0.061035156	0	0.7512695288	9.778466754	-0.849365216	0	0	-0.061035156	1549641444.483
-9.14323732	-0.3971679712	-3.9609130400000003	-0.061035156	0	-0.061035156	2.9703858800000003	-8.77358426	-0.439038089	0	-0.061035156	0	3.6080077880000005	9.80239218	-0.19619140380000002	0	0	0.061035156	-9.036767572	-0.4821044928	3.41301268	-0.061035156	0	0	-1.081445288	9.669604532000001	2.6150878600000005	-0.061035156	0	0	0.7512695288	9.778466754	-0.849365216	0	0.061035156	-0.061035156	1549641444.523
-9.15639676	-0.37802735600000004	-3.9836425720000004	-0.061035156	0	-0.061035156	2.9943116	-8.761621106	-0.4474121106000001	0	0	0	3.570922824	9.782055710000002	-0.1818359424	0	0.061035156	0	-9.02839357	-0.48808594240000003	3.38908696	-0.061035156	0.061035156	0	-1.0969971040000002	9.64208966	2.6126952880000003	-0.061035156	0	0	0.7416992212000001	9.777270468000001	-0.8266357428000001	0	0.061035156	-0.061035156	1549641444.563
-9.133667032	-0.3672607428	-3.9716797120000003	-0.061035156	0	-0.061035156	2.9931152160000005	-8.738891574	-0.45578614200000006	0	0	0	3.5338378600000007	9.786840560000002	-0.153125	0	0.061035156	0	-9.00686052	-0.48330077880000005	3.3472167540000006	-0.061035156	0.061035156	0	-1.141259784	9.625341754	2.5995362400000004	0	0.061035156	0	0.7560547120000001	9.77607428	-0.8816650360000001	0	-0.061035156	-0.061035156	1549641444.603
-9.15639676	-0.3289794928	-3.9932128600000003	-0.061035156	0	-0.061035156	3.00627446	-8.749658246000001	-0.4821044928	0	-0.061035156	0	3.521875	9.81555162	-0.14235839660000002	0	0.061035156	0	-8.99728984	-0.45339357	3.3292724640000007	-0.061035156	0.061035156	0	-1.1735596040000003	9.64208966	2.593554712	0	0.061035156	0	0.7560547120000001	9.77607428	-0.8816650360000001	-0.061035156	-0.12207031	-0.061035156	1549641444.643
-9.145629892	-0.3289794928	-4.029101440000001	-0.061035156	-0.061035156	-0.061035156	2.9979003600000005	-8.73291034	-0.5263671924000001	0	-0.061035156	-0.061035156	3.52546376	9.849048020000001	-0.14714355040000002	0	0	0	-8.994897660000001	-0.45100097840000003	3.325683606	-0.061035156	0	0	-1.2022705072	9.66003444	2.586376996	0	0	0	0.764428714	9.777270468000001	-0.8194580072000001	0	0	-0.061035156	1549641444.683
-9.1276857	-0.3194091754	-4.012353534	-0.061035156	-0.061035156	-0.061035156	2.983544928	-8.728125	-0.516796875	-0.061035156	-0.061035156	0	3.50393071	9.844262680000002	-0.1435546875	0	-0.061035156	0	-9.00566394	-0.458178714	3.3460204680000003	-0.061035156	0	0	-1.1879150360000001	9.65405252	2.586376996	0	0	-0.061035156	0.773999002	9.777270468000001	-0.879272464	0	0	-0.061035156	1549641444.723
-9.10734874	-0.346923822	-3.9860351440000006	0	0	-0.061035156	2.9727783540000003	-8.725732428	-0.5048339856	-0.061035156	-0.061035156	0	3.4955566100000004	9.81196286	-0.13757324280000002	0	-0.061035156	-0.061035156	-9.00805661	-0.462963858	3.3460204680000003	-0.061035156	0	0	-1.1328857428	9.63371556	2.6019287140000005	0	0	-0.061035156	0.775195288	9.77966304	-0.8577392572	-0.061035156	-0.061035156	-0.061035156	1549641444.763
-9.124096940000001	-0.35529785340000003	-3.9932128600000003	0	0	-0.061035156	3.0014891200000005	-8.72214357	-0.49765625	-0.061035156	0	0	3.487182608	9.795214660000001	-0.16628417539999998	0	0	-0.061035156	-9.004467752000002	-0.4689453076	3.3531983800000003	-0.061035156	0	0	-1.1304931610000002	9.62294928	2.6079101440000003	0	0	-0.061035156	0.7524658540000001	9.778466754	-0.9020019568000001	0	-0.12207031	-0.061035156	1549641444.803
-9.140844748000001	-0.3612792932	-4.00756839	0	0	-0.061035156	2.9907226440000003	-8.7364991	-0.49885253600000007	-0.061035156	-0.061035156	0	3.494360324	9.789233426000001	-0.2033691394	0	-0.061035156	-0.12207031	-9.012841754	-0.477319339	3.3412353240000003	-0.061035156	0	0	-1.1340820288	9.62653804	2.592358426	0	0	-0.061035156	0.754858426	9.770092752000002	-0.8565429712000001	-0.061035156	0	-0.061035156	1549641444.843
-9.139648560000001	-0.35649413939999997	-3.98723143	0	-0.061035156	-0.061035156	2.98952626	-8.748461960000002	-0.4689453076	-0.061035156	0	0	3.535034146	9.796411240000001	-0.22490234620000002	0	0	-0.12207031	-9.00566394	-0.46774902160000004	3.331665036	-0.061035156	0	0	-1.166381839	9.644482428000002	2.588769568	0	0	-0.12207031	0.7309326080000002	9.77248552	-0.8756836060000002	0	-0.061035156	-0.061035156	1549641444.883
-9.136059800000002	-0.34453125	-3.9932128600000003	0	0	-0.061035156	2.983544928	-8.771191394	-0.462963858	-0.061035156	-0.061035156	0	3.5625489200000002	9.791625900000001	-0.20935058900000003	0	-0.061035156	-0.12207031	-9.00566394	-0.4689453076	3.3376464660000003	-0.061035156	0	0	-1.1903076080000001	9.632519568000001	2.578002896	0	0	-0.12207031	0.762036142	9.77368161	-0.8565429712000001	-0.061035156	-0.061035156	-0.061035156	1549641444.923
-9.134863220000002	-0.3732421924	-4.00996106	0	0	-0.12207031	2.9667969240000005	-8.76521016	-0.46774902160000004	-0.061035156	-0.061035156	0	3.585278354	9.786840560000002	-0.19738769960000002	0	-0.061035156	-0.061035156	-8.99848642	-0.45339357	3.32807608	0	0	0	-1.197485324	9.6217527	2.56723642	0	-0.061035156	-0.12207031	0.7811767572	9.770092752000002	-0.8673096040000001	0	0	-0.061035156	1549641444.963
-9.13725589	-0.39238280760000005	-4.01713858	0	0	-0.12207031	2.951245108	-8.771191394	-0.462963858	-0.061035156	0	0.061035156	3.5565673920000003	9.80717752	-0.18901367800000002	0	-0.12207031	-0.061035156	-9.034375	-0.4713378894	3.3400389400000003	0	0	0	-1.152026358	9.656445288	2.595947284	0	-0.061035156	-0.12207031	0.7524658540000001	9.780859620000001	-0.9139648560000001	-0.061035156	0	-0.061035156	1549641445.003
-9.15161142	-0.4091308606000001	-4.029101440000001	0.061035156	0	-0.12207031	2.9464599640000007	-8.783154254000001	-0.45100097840000003	-0.061035156	0	0.061035156	3.5888672120000003	9.81435504	-0.16628417539999998	0.061035156	-0.061035156	-0.12207031	-8.992504892	-0.47253417540000003	3.32089856	0	0	0	-1.1651855432	9.656445288	2.5995362400000004	0	0	-0.12207031	0.7859619110000001	9.77128894	-0.840991214	0	0	-0.061035156	1549641445.042
-9.155200180000001	-0.3911865216	-4.08173822	0	-0.061035156	-0.12207031	2.9667969240000005	-8.8046875	-0.43664550720000006	-0.061035156	0	0.061035156	3.5781005400000003	9.8083741	-0.12202148560000001	0	-0.061035156	-0.061035156	-8.98652356	-0.461767572	3.3268798920000004	0	0	0	-1.2022705072	9.62294928	2.5636474640000007	0	0	-0.061035156	0.7393066100000001	9.78444838	-0.8948242212000002	0	-0.061035156	-0.061035156	1549641445.083
-9.16118161	-0.492871106	-4.057812500000001	0	-0.24414062	-0.18310547	2.960815396	-8.80588408	-0.43664550720000006	-0.061035156	0	0.061035156	3.59484874	9.8179438	-0.1435546875	0	-0.061035156	-0.061035156	-8.985326980000002	-0.4605712860000001	3.3077391200000004	0	-0.061035156	0	-1.195092752	9.63491214	2.5720214660000003	0.061035156	-0.061035156	-0.061035156	0.693847644	9.7832518	-0.900805661	0	0	-0.12207031	1549641445.122
-9.08342302	-0.6041259784	-3.8747802520000003	0.061035156	-0.4272461	-0.24414062	3.0002929320000002	-8.8046875	-0.45937500000000003	-0.061035156	-0.061035156	0.061035156	3.5900634000000005	9.840673920000002	-0.17824707460000003	0	-0.061035156	0	-8.96499002	-0.47014160340000005	3.34841304	0	-0.061035156	0	-1.2178222840000001	9.657641574000001	2.598339856	0	-0.061035156	-0.12207031	0.7428955072	9.766503894000001	-0.9187500000000001	0	-0.061035156	-0.12207031	1549641445.162
-9.234155252	-0.6328369110000001	-3.7096923920000004	0.18310547	-0.24414062	-0.36621094	3.0182373200000003	-8.786743210000001	-0.4713378894	-0.061035156	-0.061035156	0	3.487182608	9.859814300000002	-0.11723633180000001	0.061035156	-0.18310547	0.061035156	-8.97695288	-0.5610595746000001	3.39746106	0	-0.12207031	-0.061035156	-1.24294429	9.64208966	2.6796875	-0.12207031	-0.24414062	-0.24414062	1.1125488220000002	9.709082068	-0.5550781250000001	0	0.061035156	0	1549641445.202
-9.297558606	-0.762036142	-3.552978534	0.18310547	-0.7324219	-0.5493164	3.02661142	-8.73410643	-0.5024413940000001	-0.061035156	-0.061035156	0	3.379516574	9.858617720000002	-0.10288086060000001	0.12207031	-0.24414062	0.18310547	-9.031982428000001	-0.6747070288	3.5792969240000003	0.061035156	0.061035156	-0.061035156	-1.37214357	9.58347194	2.920141574	-0.061035156	-0.30517578	-0.36621094	1.1125488220000002	9.709082068	-0.5550781250000001	-0.061035156	0.061035156	0.18310547	1549641445.242
-9.061889480000001	-1.0288086060000001	-3.0828369600000003	0.24414062	-0.6713867	-0.4272461	3.04216304	-8.72453624	-0.593359375	0	-0.061035156	0.12207031	3.228784146	9.861010880000002	-0.03349609424	0.12207031	-0.4272461	0.18310547	-9.07026358	-0.7381103240000001	3.59484874	0.12207031	0.12207031	-0.061035156	-1.355395468	9.52604982	3.03020018	-0.061035156	-0.36621094	-0.48828125	1.1400634980000002	9.64208966	-0.61848143	0.061035156	-0.061035156	0.30517578	1549641445.282
-8.825024460000002	-0.7512695288	-2.3387451080000004	0.6713867	-0.061035156	-0.12207031	3.0433594240000006	-8.665917932000001	-0.7261474640000001	0	0	0.30517578	3.1199219240000007	9.72224092	0.046655271600000006	0.12207031	-0.5493164	0.24414062	-9.043945288000002	-0.855346646	3.619970746	0.36621094	0.6713867	-0.18310547	-1.588671924	9.247314300000001	3.1558105040000006	0.18310547	-0.36621094	-0.61035156	1.771704074	9.636108426000002	-0.27514648560000005	-0.061035156	0.061035156	0.48828125	1549641445.322
-9.496142572	-0.324194339	-2.5337402160000004	0.6713867	0.6713867	-0.24414062	3.03857428	-8.43981929	-0.8362060700000001	-0.12207031	0.18310547	0.48828125	3.045751996	9.560742212000001	0.0035888672120000004	0.18310547	-0.7324219	0.36621094	-8.955419928000001	-1.043164038	3.387890576	0.48828125	0.61035156	-0.24414062	-1.8004150360000002	9.03796376	3.31611322	0.24414062	-0.48828125	-0.6713867	1.753759784	9.485375900000001	0.230883786	-0.061035156	0.5493164	0.91552734	1549641445.362
-10.459154860000002	-0.5813964856000001	-3.3819091460000004	0.61035156	-1.159668	-0.4272461	3.02421875	-8.254394568	-0.9295165740000001	-0.12207031	0.36621094	0.7324219	2.9775634	9.908862319999999	-0.0980957068	0.30517578	-0.7324219	0.30517578	-9.170751800000001	-1.32189946	3.3807128600000005	0.48828125	0.8544922	-0.24414062	-1.961914038	9.480590560000001	3.458471646	0.36621094	-0.5493164	-0.6713867	-0.33256836060000006	9.693530252	-0.758447284	-0.12207031	0.24414062	0.7324219	1549641445.402
-9.82392572	-0.4761230432	-2.80051268	0.79345703	-0.4272461	-0.18310547	3.069677716	-8.881250000000001	-0.9881347840000001	-0.12207031	0.36621094	0.7324219	2.940478534	10.316797120000002	-0.0418701178	0.4272461	-0.61035156	0	-9.2556884	-1.3853027160000002	3.32807608	0.5493164	0.7324219	-0.24414062	-2.001391574	9.939965560000001	3.440527356	0.4272461	-0.5493164	-0.5493164	-0.3911865216	10.219897659999999	-0.6663330072	0.24414062	-0.6713867	0.24414062	1549641445.442
-9.801196580000001	0.16987304320000002	-3.029003894	0.91552734	0.48828125	-0.4272461	3.188110324	-9.62653804	-1.03359375	0	0.36621094	0.9765625	3.03020018	10.309619600000001	0.2081542932	0.4272461	-0.48828125	-0.24414062	-9.18391124	-1.349414038	3.1498290740000003	0.4272461	0.61035156	-0.18310547	-1.943969748	9.859814300000002	3.243139676	0.36621094	-0.5493164	-0.5493164	-0.3911865216	10.219897659999999	-0.6663330072	-0.061035156	-0.30517578	-0.24414062	1549641445.482
-9.07026358	0.211743161	-3.9704834260000004	0.30517578	0.061035156	-0.8544922	3.257495108	-9.69472644	-1.0072753600000002	0.36621094	-0.6713867	0.36621094	3.1462402160000003	10.18879442	0.49406739200000005	0.30517578	-0.36621094	-0.5493164	-8.883642572	-1.143652356	3.12351088	0.30517578	0.12207031	-0.061035156	-1.592260782	9.758129892000001	2.8651123200000006	0.18310547	-0.48828125	-0.48828125	-0.7213623200000001	10.2163089	-0.7668212860000001	0.36621094	-0.5493164	-0.9765625	1549641445.522
-8.068969748	-0.5502929712000001	-4.257592752	-0.18310547	0.5493164	-0.91552734	3.172558606	-9.27004393	-0.7105957068000001	0.36621094	-1.0375977	-0.30517578	3.3555908540000003	9.63969748	0.5897705072	0.18310547	-0.5493164	-0.91552734	-8.432641574	-0.9522461060000001	2.8328125	-0.12207031	0.061035156	0.061035156	-0.5873779254	9.377710160000001	2.545703076	0.12207031	0	-0.6713867	0.27275390380000003	9.933984620000002	-1.3972655760000001	0.8544922	-0.91552734	-1.7089844	1549641445.562
-9.095385880000002	-0.7716064300000001	-4.6703125000000005	0.12207031	0.30517578	-0.36621094	2.969189496	-8.47092302	-0.35529785340000003	0.48828125	-1.159668	-1.0375977	3.9226317900000005	9.552368210000001	0.2942871106	-0.061035156	-0.30517578	-1.5258789	-9.450683606	-0.5837890576	3.410620108	-0.6713867	-0.79345703	0.18310547	0.6292480432	9.681567392	2.4811035340000003	0.18310547	0.30517578	-0.91552734	2.2849121400000003	9.21979982	-1.623364218	1.0375977	0.6713867	-1.5869141	1549641445.602
-9.261669928000002	0.011962890380000002	-5.17395018	-0.6713867	0.79345703	-0.18310547	2.537329074	-8.665917932000001	-0.2452392572	0.48828125	-1.159668	-1.0375977	4.760034146000001	10.014135880000001	-0.1399658246	-0.061035156	0.12207031	-2.4414062	-9.404028060000002	-0.3576904254	4.036279254000001	-0.79345703	1.7089844	0.30517578	0.7955322480000001	10.56801718	2.4595702880000005	0.18310547	1.4648438	-0.79345703	2.201171924	9.62653804	-1.7190673920000001	0.6713867	0.79345703	-1.0986328	1549641445.642
-9.19467752	0.3517089856000001	-5.32109375	-1.0986328	-0.48828125	-0.4272461	2.239453076	-9.34541034	-0.19738769960000002	0.4272461	-1.5869141	-1.159668	5.82353534	9.9782473	-0.3529052716	-0.061035156	1.0986328	-2.6245117	-9.03317842	-0.211743161	4.131982428000001	-1.159668	-0.24414062	0.30517578	0.15073241820000002	10.411303420000001	2.372241214	0	1.5258789	-0.48828125	1.975073282	9.648071580000002	-2.350707968	0.4272461	-1.159668	-0.9765625	1549641445.682
-8.33933107	0.1112548822	-4.2587889400000005	-0.6713867	-1.159668	-0.8544922	2.1162353240000003	-9.133667032	0.01674804712	0.12207031	-1.2817383	-0.4272461	6.263769568	9.067871106	-0.35888672120000004	0.061035156	1.3427734	-1.6479492	-8.406323380000002	0.04067382788	3.9441650360000002	-1.2207031	1.159668	0.4272461	-0.24045410340000004	9.261669928000002	2.144946286	-0.12207031	1.5869141	-0.5493164	1.975073282	9.648071580000002	-2.350707968	0.24414062	-0.12207031	-1.0986328	1549641445.722
-7.986425720000001	-0.24763183900000002	-3.393872104	-0.61035156	0.12207031	-0.8544922	1.943969748	-7.98044429	0.4067382788	-0.12207031	-1.2817383	0.12207031	6.07714856	8.322582968	-0.3349609424	0.061035156	1.0375977	-0.48828125	-7.956518570000001	0.5287597644	3.5158935700000002	-1.159668	0.5493164	0.48828125	-0.33256836060000006	8.42785643	1.7417969240000002	-0.24414062	1.4648438	-0.61035156	1.5767089660000002	9.383691394000001	-1.8781738220000002	0.36621094	0.48828125	-1.159668	1549641445.762
-8.7795652	-0.611303714	-3.923828076	0.24414062	0.18310547	-0.36621094	1.8410888580000002	-7.2136232	0.648388678	-0.12207031	-1.4648438	0.61035156	5.7649170320000005	8.40153804	-0.46535643000000004	-0.18310547	1.159668	-0.12207031	-8.031884980000001	0.784765625	3.4166014400000004	-1.0375977	0.91552734	0.4272461	-0.265576178	8.652759080000001	1.4020507200000003	-0.4272461	1.2817383	-0.30517578	1.166381839	9.189892572	-1.5145019960000001	0.5493164	0.4272461	-1.2207031	1549641445.802
-9.43273912	-0.056225586060000006	-4.504028354000001	0.48828125	-0.12207031	0.061035156	1.8650146760000001	-7.3248777	0.6914550720000001	-0.12207031	-1.4648438	0.61035156	5.44191893	9.095385880000002	-0.80390625	-0.48828125	1.2207031	-0.061035156	-8.2173098	0.876879892	3.390283246	-0.8544922	0.61035156	0.18310547	-0.6089111420000001	9.43752446	1.3996582460000002	-0.36621094	1.2817383	0.18310547	1.332666034	9.25688498	-1.3422363220000002	0.30517578	-0.061035156	-1.2207031	1549641445.842
-9.441113220000002	0.324194339	-4.7062010800000005	-0.12207031	-0.36621094	-0.061035156	2.051635782	-8.09768071	0.6160888580000001	-0.18310547	-1.4038086	2.5634766	5.126098740000001	9.754540740000001	-1.0826415740000002	-0.5493164	0.7324219	0.36621094	-8.38598642	0.9630126800000001	3.4632567900000004	-0.5493164	0.24414062	0.061035156	-1.4570800720000001	9.9710688	1.522875998	-0.24414062	0.8544922	0.5493164	1.3015625000000002	9.56911592	-1.5551757200000003	0.30517578	-0.12207031	-1.0986328	1549641445.882
-9.29277356	-0.0765625	-4.932299820000001	-0.18310547	-0.36621094	-0.30517578	2.519384784	-8.884838760000001	0.5849853534	-0.18310547	-1.3427734	3.479004	4.804296924000001	10.43522914	-1.2537109620000002	-0.4272461	0.12207031	1.0986328	-8.886035340000001	0.75964357	3.7838623200000003	-0.18310547	-0.24414062	-0.12207031	-1.848266574	10.479491820000002	1.795629892	-0.12207031	0.061035156	0.6713867	0.38400878600000005	9.8179438	-2.0935058900000003	0.30517578	-0.4272461	-1.3427734	1549641445.922
-9.1623777	-0.687866214	-5.01603984	0.30517578	-0.18310547	-0.061035156	3.2144287140000003	-9.644482428000002	0.5634521466	-0.18310547	-1.159668	3.8452148	4.39995108	10.97834514	-1.293188498	-0.12207031	-0.4272461	1.7089844	-9.35976538	0.4821044928	3.9716797120000003	-0.18310547	-0.4272461	-0.30517578	-1.6867675720000002	10.9053714	2.1569091460000003	-0.12207031	-0.4272461	0.36621094	0.16030273560000002	9.98303264	-2.43803714	0.18310547	-0.61035156	-1.5869141	1549641445.962
-9.98901358	-0.2619873004	-5.547192392	0.6713867	0.8544922	0.30517578	4.013549820000001	-10.21032698	0.5215820288	-0.18310547	-0.79345703	3.479004	3.994409146	11.014233720000002	-1.1304931610000002	0.24414062	-0.5493164	2.0141602	-9.8179438	0.5191894568000001	4.056616214000001	-0.24414062	-0.12207031	-0.18310547	-1.4176025360000002	10.90058606	2.259790036	-0.12207031	-0.48828125	-0.061035156	0.9055908540000002	9.94714308	-2.489477536	-0.18310547	-0.12207031	-1.5258789	1549641446.002
-10.692432100000001	0.14235839660000002	-5.962304712	0.061035156	-1.0375977	0.4272461	4.569824280000001	-10.40292932	0.31701660340000004	-0.30517578	-0.6713867	2.5024414	3.70131839	11.24392122	-0.783569339	0.4272461	-0.061035156	1.5869141	-10.120605040000001	0.6555663939999999	4.303051620000001	-0.061035156	0.36621094	0	-1.3924804320000002	11.228369600000002	2.0731689300000005	-0.48828125	-0.5493164	-0.36621094	1.0862304712000002	11.383886780000001	-1.7681152160000002	-0.7324219	-0.30517578	-1.0986328	1549641446.042
-10.3275634	-0.248828125	-4.603320288000001	-0.9765625	-1.0986328	0.5493164	5.11652806	-10.70917932	0.2895019568	-0.5493164	-0.18310547	1.3427734	3.4800048920000006	11.109936600000001	-0.26318359620000004	0.18310547	0.61035156	0.9765625	-9.648071580000002	0.718969748	3.18332518	-0.061035156	-0.6713867	0.061035156	-2.0097655760000004	10.893408540000001	1.739404254	-0.7324219	-0.30517578	-0.18310547	1.0862304712000002	11.383886780000001	-1.7681152160000002	-1.7089844	-0.48828125	-0.9765625	1549641446.082
-9.911254500000002	-1.2178222840000001	-4.111645468	-1.0375977	-0.61035156	0.36621094	5.370141574000001	-10.285692899999999	0.48330077880000005	-0.7324219	0.48828125	0.061035156	3.07805162	10.89580072	-0.00837402356	-0.48828125	0.4272461	0.6713867	-9.97585414	0.41870117800000006	2.9524413940000005	0.36621094	-0.8544922	-0.18310547	-2.702417032	10.36823732	1.9044922120000003	-0.48828125	-1.0375977	0.18310547	2.177246106	11.160181200000002	-0.6232665740000001	-2.319336	-0.6713867	-0.24414062	1549641446.122
-9.19348143	-2.369848642	-2.8902344240000004	-1.0375977	-1.5258789	0.36621094	5.300756789999999	-9.69233426	0.7428955072	-0.7324219	0.48828125	0.061035156	2.7634277160000003	10.48786592	0.0478515625	-0.91552734	-0.61035156	0.7324219	-9.884936600000001	-0.19738769960000002	2.3531005400000002	0.30517578	-0.18310547	-0.18310547	-2.94526358	9.801196580000001	2.24663089	-0.4272461	-0.7324219	0.24414062	5.28759784	10.44958516	0.8529540740000001	-3.6010742	-0.7324219	1.4038086	1549641446.162
-8.61926268	-2.098291034	-1.0958007788	-0.91552734	0.36621094	0.6713867	5.023217752000001	-9.35856929	0.7859619110000001	-0.48828125	1.2207031	-1.0986328	2.8244384000000005	9.90527356	-0.05861816394	-1.0375977	-0.8544922	0.9765625	-9.63969748	-0.6160888580000001	1.6688232820000002	0.61035156	-0.5493164	-0.36621094	-3.25988768	8.942260880000001	2.6784912140000006	-0.4272461	-0.8544922	0.24414062	5.28759784	10.44958516	0.8529540740000001	-3.8452148	0	3.90625	1549641446.202
-9.750951980000002	-2.237060504	-2.0731689300000005	0.12207031	1.8310547	0.24414062	4.7528564300000005	-8.978149460000001	0.46655273560000005	0.61035156	1.7089844	-3.1738281	2.634228534	9.847851440000001	-0.16987304320000002	-0.9765625	-0.8544922	1.2817383	-9.485375900000001	-1.256103534	1.4056396760000003	0.61035156	-0.4272461	-0.4272461	-3.5745117800000004	8.682665740000001	3.140258786	-0.24414062	-0.91552734	0.18310547	3.37473143	9.993798920000001	0.669921875	-1.6479492	-2.0751953	5.493164	1549641446.242
-10.34790036	-2.24663089	-3.6331298920000004	0.4272461	-3.112793	0	4.371240216	-9.088207968	-0.1208251996	1.0375977	2.1972656	-3.90625	2.27055661	10.33474092	-0.19738769960000002	-0.91552734	-1.4038086	1.2817383	-9.77607428	-1.2716552520000002	2.1437500000000003	0.48828125	-0.36621094	-0.24414062	-3.3579834260000005	9.32148462	3.111547824	-0.061035156	-1.2817383	0	-0.8708984620000001	13.288378600000001	-0.592163089	-2.0141602	-1.4648438	5.9814453	1549641446.282
-7.7842527	-1.662841754	-1.282421924	-0.4272461	-0.5493164	0.6713867	3.9130616000000003	-10.19597194	-0.9869384980000001	1.4648438	2.2583008	-4.0283203	2.27893071	9.721044928000001	0.11604003600000001	-0.7324219	-1.3427734	1.0375977	-8.741284440000001	-1.216625998	1.9774658540000003	0.61035156	-0.18310547	-0.48828125	-3.0206298920000005	8.83579074	3.1641846040000003	0	-1.0986328	-0.18310547	-1.61977536	11.694922120000001	-1.1986816100000002	-0.4272461	-3.0517578	6.0424805	1549641446.322
-7.552173020000001	-0.8062988220000001	-1.418798822	0.24414062	1.3427734	0.36621094	3.484790036	-9.89689946	-1.70471196	1.5258789	1.5869141	-4.3945312	2.1796386780000003	8.749658246000001	0.492871106	-0.7324219	-1.2207031	0.79345703	-8.55107428	-1.0993896760000001	2.4117187500000004	0.91552734	0.12207031	-0.48828125	-2.527758786	7.893115020000001	3.1737548920000003	-0.061035156	-1.4038086	-0.36621094	-0.11484375000000001	10.56801718	-0.6447998200000001	0.5493164	0.48828125	4.9438477	1549641446.362
-8.07734375	-0.5981445288	-2.292089856	0.061035156	0.12207031	0	3.2383545320000002	-8.991308606	-2.064794928	1.159668	1.0986328	-4.8217773	2.0169433900000002	8.407519568	0.6818847840000001	-0.9765625	-1.5258789	0.36621094	-8.18620607	-1.073071286	2.2645751800000005	1.0375977	0	-0.36621094	-2.1102538940000004	7.71247554	3.3005616	0.18310547	-1.2817383	-0.48828125	-0.7991211060000001	8.321386780000001	-0.5586669928	1.8310547	3.6621094	4.211426	1549641446.402
-7.976855432000001	-0.693847644	-1.945166034	0.18310547	0.7324219	0.48828125	2.93569339	-8.604907248	-2.174853534	0.8544922	1.4038086	-4.5776367	2.191601538	8.364452880000002	0.6340332068000001	-1.0375977	-1.8310547	-0.30517578	-8.08811052	-1.667626996	2.524169928	1.0375977	0.36621094	-0.36621094	-2.020532248	7.96130342	3.625952176	0.36621094	-1.0986328	-0.4272461	-0.7991211060000001	8.321386780000001	-0.5586669928	1.7089844	5.2490234	2.8686523	1549641446.441
-8.76760234	-0.173461911	-1.579101538	1.159668	1.6479492	1.2207031	2.496655252	-8.365649460000002	-2.205957068	0.7324219	1.4038086	-3.90625	2.686865216	8.45776358	0.5849853534	-0.61035156	-1.6479492	-0.91552734	-8.19577626	-2.09948732	2.566040036	0.79345703	-0.12207031	-0.30517578	-1.9164550720000002	8.226879892	3.890332068	0.48828125	-0.9765625	-0.36621094	-2.269360324	8.113232428000002	-0.699829074	1.7089844	1.2817383	1.953125	1549641446.481
-9.697119110000001	1.5109130400000002	-2.8447753600000003	0.79345703	3.2958984	0.6713867	2.1521240020000003	-8.30822734	-2.2753417540000003	0.7324219	1.4038086	-3.90625	3.31611322	9.064282248	0.6735107428000001	-0.30517578	-1.0986328	-1.5258789	-8.509204074000001	-2.007373004	2.8471679320000005	0.6713867	-0.4272461	-0.061035156	-1.8219482820000001	8.875268570000001	4.05183107	0.5493164	-1.0986328	-0.18310547	3.216821286	7.42775908	0.7476806610000001	2.6855469	1.8310547	1.2207031	1549641446.521
-11.9616938	2.13178714	-4.359277356000001	-0.18310547	1.0986328	-0.24414062	1.9930175720000003	-8.61567392	-2.319604532	0.5493164	0.61035156	-1.8920898	3.80778804	9.88254442	0.6735107428000001	-0.18310547	-0.91552734	-1.953125	-9.387280252000002	-2.094702176	3.56613768	0.4272461	-0.6713867	0.12207031	-1.6748047120000003	9.73061502	4.270751996	0.7324219	-1.0375977	-0.061035156	3.216821286	7.42775908	0.7476806610000001	3.540039	-0.12207031	0.8544922	1549641446.561
-12.02390126	1.732226538	-3.8843505400000002	-1.953125	-0.48828125	0	1.9391846040000003	-9.189892572	-2.3483153960000003	0.24414062	0.12207031	-0.7324219	4.338940396	10.44240764	0.7105957068000001	0.18310547	-0.9765625	-2.1972656	-9.273632788	-2.271752896	3.7838623200000003	0.30517578	-0.48828125	0.4272461	-1.644897464	10.41489218	4.303051620000001	0.8544922	-0.8544922	0.061035156	5.622558606	10.0464357	1.2082519568	1.4038086	-0.9765625	-0.48828125	1549641446.601
-11.681762680000002	-0.7967285340000001	-4.3975586060000005	-0.9765625	-0.48828125	-0.18310547	2.062402356	-9.77368161	-2.115039038	0.24414062	0.12207031	-0.7324219	4.953832968	11.034570680000002	0.8445800720000001	0.18310547	-0.9765625	-2.1972656	-9.80478534	-2.318408246	3.8460692900000004	-0.061035156	-2.2583008	0.30517578	-1.2692626800000002	11.02978534	4.024316394	0.7324219	-0.91552734	0.30517578	6.020923020000001	10.236645860000001	1.90808107	-0.48828125	-0.24414062	-1.0375977	1549641446.641
-10.30602986	-3.269457968	-3.7862548920000005	0.30517578	-1.8920898	0.5493164	2.141357428	-9.98303264	-1.6783935700000001	-0.18310547	0.061035156	0.48828125	5.56992212	11.3647464	1.015649411	0.48828125	0.12207031	-2.5024414	-10.44121106	-1.431957968	4.49924321	-0.18310547	-0.24414062	0.30517578	-0.7488769568000001	11.29177266	3.6702148560000003	0.61035156	-0.061035156	0.48828125	1.39606929	10.51657698	-1.1053711060000002	-0.79345703	-2.9296875	-2.5024414	1549641446.681
-8.56901857	-2.6916503600000006	-2.8878417540000005	1.4648438	-0.5493164	0.8544922	2.2346679320000002	-9.63371556	-0.9510498200000002	-0.91552734	-0.61035156	2.0751953	6.113037140000001	11.419775360000001	1.3242920320000002	0.36621094	1.0375977	-2.0751953	-10.447192000000001	-0.379223642	3.9310058900000002	-0.12207031	-0.9765625	0.24414062	-1.21303714	11.0417482	2.9141601440000002	0.18310547	0.91552734	0.79345703	2.674902356	10.996288940000001	1.4678466460000001	1.7700195	-1.4648438	-1.3427734	1549641446.721
-7.869189300000001	-1.7071045320000002	-3.619970746	1.3427734	0.48828125	0.36621094	2.3997558900000002	-9.125292932	-0.2823242212	-0.91552734	-0.61035156	2.0751953	6.150122300000001	10.64338408	1.4223876800000002	0.36621094	1.0375977	-2.0751953	-9.47460962	0.2895019568	2.72036142	-0.061035156	0.48828125	0.18310547	-2.095898462	9.88015126	1.94636232	-0.18310547	0.91552734	0.8544922	1.8542480040000002	10.50102536	-0.7273437500000001	0.8544922	-2.4414062	-2.4414062	1549641446.761
-8.266357428000001	-1.6125976440000003	-4.709790036	1.0375977	-0.24414062	-0.18310547	2.44401857	-8.13955072	0.324194339	-1.0986328	-0.6713867	2.8076172	5.45388179	10.0631839	0.9271240020000001	-0.91552734	0.24414062	1.4038086	-9.3155027	0.47373047120000006	2.312426718	0	-0.6713867	-0.061035156	-2.158105432	9.226977340000001	1.2489257200000001	-0.61035156	0.30517578	0.79345703	1.320703076	9.644482428000002	-2.5098144959999997	0.7324219	-1.5258789	-2.8076172	1549641446.801
-8.679076980000001	-1.5300537140000001	-4.414306610000001	0.18310547	-0.4272461	0.24414062	2.5074219240000004	-7.86560054	0.570629892	-1.0986328	-0.6713867	2.8076172	4.801904254000001	10.474707460000001	0.24643554320000002	-0.91552734	0.24414062	1.4038086	-9.514086960000002	0.4904785144	2.7167724640000004	0	0.36621094	-0.24414062	-1.5599609620000003	9.850244600000002	1.227392572	-0.8544922	0.061035156	0.91552734	2.0336913940000003	9.49255342	-2.2035644960000003	0.61035156	0.4272461	-2.9907227	1549641446.841
-8.641992212	-0.8637207068000001	-4.1786376800000005	-0.061035156	0	0.48828125	2.6964355040000005	-8.825024460000002	0.73332518	-0.9765625	-0.5493164	3.1738281	4.4430175720000005	10.453173920000001	-0.461767572	-1.3427734	-0.061035156	2.0141602	-9.159985520000001	0.22131347840000004	3.3101317900000002	0	0.48828125	-0.4272461	-0.8565429712000001	10.308423020000001	1.81716304	-0.7324219	0.61035156	1.0375977	0.3014648462	9.5870607	-1.5396240020000003	0.36621094	-1.159668	-2.2583008	1549641446.881
-8.407519568	-0.424682608	-3.9704834260000004	0.79345703	-0.12207031	0.12207031	3.0050780759999998	-9.46503894	0.9725830072	-0.8544922	-0.48828125	3.2348633	4.212133786	9.131274460000002	-0.90678714	-0.7324219	0.6713867	2.1972656	-8.201757788	0.07058105432	2.68566893	-0.4272461	-0.12207031	-0.36621094	-0.754858426	9.14682608	2.032495108	-0.91552734	1.4648438	0.7324219	0.20217285340000002	9.43273912	-2.2346679320000002	0.79345703	-2.5634766	-2.0751953	1549641446.921
-8.05700679	0.0657958966	-3.9130616000000003	0.6713867	-0.18310547	-0.30517578	3.1737548920000003	-8.741284440000001	1.022827176	-0.48828125	-1.0375977	2.5024414	3.8245362400000005	8.370434800000002	-1.0240234620000002	-0.24414062	1.2207031	2.319336	-8.150317392	0.285913089	3.2096435700000003	-0.30517578	0.7324219	-0.18310547	-0.729736322	8.263964660000001	1.8973144960000001	-0.91552734	1.4648438	0.7324219	0.8170653959999999	9.4255616	-2.4571777160000003	0.61035156	-2.0141602	-2.319336	1549641446.961
-8.028295926	0.28471679320000004	-4.221704074	0.4272461	0.9765625	-0.48828125	3.301757788	-8.21132788	1.013256839	-0.18310547	-1.4648438	1.6479492	3.267065396	8.406323380000002	-1.0670898560000002	-0.061035156	1.2817383	1.953125	-7.9026857	0.3026611322	3.0050780759999998	-0.48828125	0.12207031	-0.12207031	-0.49765625	8.35009784	1.7477783540000003	-0.8544922	0.6713867	0.12207031	1.1807373200000002	9.35976538	-2.071972644	0.6713867	-1.159668	-2.4414062	1549641447.001
-8.565429712	0.4354492212	-5.15600589	0.30517578	-0.18310547	-0.61035156	3.31611322	-8.3536866	0.8649169928000001	0	-1.5869141	1.2207031	2.8244384000000005	8.58098143	-1.1041748200000001	-0.12207031	0.7324219	1.4648438	-8.193384080000001	0.40075683900000003	3.24433606	-0.4272461	0.4272461	0	-0.5203857428	8.7030027	1.7645263580000001	-0.48828125	0.61035156	-0.12207031	1.641308606	9.3657473	-1.6125976440000003	0.48828125	-0.5493164	-2.1972656	1549641447.041
-8.647973740000001	0.571826178	-4.7528564300000005	-0.24414062	-0.36621094	-0.4272461	3.3268798920000004	-8.54748552	0.6328369110000001	0.18310547	-1.5869141	0.91552734	2.6760987400000005	8.675488220000002	-1.046752896	-0.12207031	0.12207031	0.8544922	-8.082128894	0.5275634784000001	3.3854980040000004	-0.24414062	0.79345703	0.12207031	-1.0575195288	8.900390380000001	1.8626221040000002	-0.18310547	0.48828125	0	1.605419928	9.43034694	-1.75495607	0.061035156	-0.61035156	-1.8920898	1549641447.081
-8.883642572	0.2835205072	-4.605712860000001	-0.12207031	0.61035156	0	3.643896466	-8.5582518	0.6352294928000001	0.18310547	-1.5869141	0.91552734	2.72395018	8.927905252	-0.961816394	-0.061035156	-0.12207031	0.30517578	-7.955322480000001	0.7811767572	2.8639160340000003	-0.30517578	-0.48828125	0.12207031	-1.3972655760000001	9.125292932	1.606616214	-0.12207031	-0.12207031	0	1.2513183900000002	9.45307608	-1.9391846040000003	-0.24414062	-0.6713867	-1.7700195	1549641447.121
-9.209033246	0.7440917932000001	-5.53044429	-0.5493164	-0.18310547	0.12207031	3.958520468	-8.45776358	0.6962402160000001	-0.12207031	-0.24414062	0.8544922	2.721557608	9.97226538	-1.0096679712	-0.18310547	-0.48828125	-0.30517578	-9.063086060000002	0.6723144568000001	3.658251996	-0.12207031	-0.6713867	0	-1.540820288	10.1481205	1.9894287140000002	0.24414062	-1.0375977	0.12207031	1.0347900360000002	9.651660340000001	-1.9774658540000003	-0.5493164	-1.5258789	-1.5869141	1549641447.161
-9.554760880000002	0.04426269568	-5.5459961060000005	-0.61035156	-0.8544922	0.5493164	4.23486322	-8.86091304	0.7381103240000001	-0.12207031	-0.24414062	0.8544922	2.872290036	10.619458360000001	-0.965405252	-0.18310547	-0.48828125	-0.30517578	-9.048730432000001	0.0825439496	3.6690185700000004	-0.30517578	-0.61035156	-0.12207031	-1.464257788	11.002270860000001	2.491870108	0.30517578	-0.8544922	-0.24414062	2.318408246	9.987817000000001	-1.5204834260000002	-1.5258789	-0.7324219	-1.6479492	1549641447.201
-10.272534440000001	-0.47492675720000005	-4.633227536	-1.2817383	-1.4648438	0.79345703	4.23486322	-8.86091304	0.7381103240000001	0.061035156	-0.12207031	0.48828125	3.446508786	10.7618161	-0.4821044928	0.061035156	-0.9765625	-0.9765625	-9.636108426000002	0.4689453076	3.976464856	-0.48828125	-0.7324219	0.061035156	-1.546801718	11.05371106	2.70600589	-0.12207031	-0.8544922	-0.30517578	3.4321533540000004	10.272534440000001	-1.138867212	-2.4414062	0.4272461	-0.7324219	1549641447.241
-10.450780760000002	-2.319604532	-3.8388915740000003	-2.5634766	-1.0375977	0.061035156	5.159594748	-9.610986420000001	0.3541015576	0	-0.12207031	-1.0375977	3.9046875	11.562134080000002	0.17585449280000004	0.6713867	0.7324219	-2.1972656	-10.910155760000002	0.42707518000000005	3.776684604	0.18310547	-1.3427734	-0.061035156	-1.5862792540000001	11.25947284	2.8423827880000005	0.061035156	-1.0375977	-0.18310547	4.251611420000001	11.0931884	0.1399658246	-3.7231445	-0.61035156	0.61035156	1549641447.281
-9.743774460000001	-3.0218260800000003	-2.086328076	0.36621094	-1.4038086	0.79345703	5.591455072	-10.48188498	0.18422851440000002	-0.18310547	0.79345703	-1.5869141	3.9226317900000005	11.21401358	0.5778076080000001	0.36621094	0.5493164	-1.7089844	-11.36354982	-1.0862304712000002	3.5135009000000004	0.48828125	1.2207031	-0.36621094	-1.9786621400000002	10.58117662	3.447705072	0.30517578	0.12207031	-0.5493164	5.729028060000001	11.160181200000002	0.7369140380000001	-4.272461	-0.61035156	3.2348633	1549641447.321
-9.6217527	-2.141357428	-1.6891601440000001	1.8920898	4.333496	0.91552734	5.8833496400000005	-10.456762680000002	0.037084961060000005	-0.12207031	2.1972656	-2.2583008	3.9525389400000006	10.0631839	0.9366943390000001	0.61035156	-0.30517578	-0.48828125	-10.169653060000002	-1.1352783540000002	1.792041034	0.24414062	0.061035156	-0.4272461	-3.170166034	9.035571580000001	3.359179712	-0.061035156	0.18310547	-0.6713867	4.76721196	10.039258180000001	-0.8457763580000002	-1.7700195	-0.5493164	5.79834	1549641447.361
-10.7450679	-1.3948730040000001	-4.5518798920000005	0.79345703	-1.8310547	0.30517578	5.506518570000001	-9.594238220000001	-0.2978759784	0.061035156	2.746582	-3.6621094	3.9728759000000005	10.560839660000001	1.0934082068000002	0.18310547	-0.12207031	0.30517578	-9.997387680000001	-0.3529052716	2.726342752	0.7324219	0.8544922	0.18310547	-3.6235596040000004	9.36455072	2.86152356	0	-1.5258789	-0.18310547	0.75366214	14.443994600000002	-1.8219482820000001	-1.0986328	0.48828125	6.164551	1549641447.401
-8.890820288	-0.35888672120000004	-2.6258545320000004	-0.6713867	-0.8544922	0.5493164	5.506518570000001	-9.594238220000001	-0.2978759784	0.061035156	2.746582	-3.6621094	3.4321533540000004	10.034472840000001	0.970190396	0.18310547	-0.12207031	0.30517578	-8.601318390000001	-0.7967285340000001	1.8267334260000003	0.91552734	-0.79345703	-0.12207031	-2.8495605040000003	9.149218750000001	2.79213858	0.24414062	-0.91552734	-0.061035156	-1.526464856	12.65314946	-1.8829589660000003	-0.4272461	-1.3427734	5.859375	1549641447.441
-8.1072509	0.22849121400000003	-2.1760498200000002	-0.61035156	0.12207031	-0.18310547	4.139160144000001	-10.152904860000001	-1.114941394	0.5493164	2.380371	-4.272461	3.2718505400000004	8.88842752	0.73332518	-0.48828125	-1.8310547	1.3427734	-8.686254892000001	-1.1125488220000002	2.70361322	1.0375977	0.24414062	-0.18310547	-2.1114501800000003	8.202954074	2.86870108	0.24414062	-1.3427734	-0.18310547	-1.19270018	11.05490764	-0.5275634784000001	0.7324219	1.2207031	4.8828125	1549641447.481
-7.5964357	0.153125	-2.271752896	-0.5493164	-0.061035156	-0.30517578	3.5565673920000003	-8.88842752	-1.284814496	0.61035156	1.4038086	-4.5166016	3.220410144	8.537914840000001	0.5120117212	-0.4272461	-1.5869141	1.2817383	-8.01035144	-1.000097644	2.4571777160000003	0.91552734	-0.18310547	-0.18310547	-1.3793212860000001	8.21013179	3.129492212	0.30517578	-1.3427734	-0.18310547	-1.528857428	9.30952176	-1.0754638580000002	2.0751953	3.3569336	3.4179688	1549641447.521
-7.73640126	-0.42707518000000005	-1.9367920320000003	-0.18310547	1.5869141	0.24414062	3.1797364200000002	-8.13356929	-1.284814496	0.61035156	1.4038086	-4.5166016	3.2072509000000005	8.409912140000001	0.36606445680000005	-0.4272461	-1.5869141	1.2817383	-7.92661142	-1.642504892	2.5803954680000003	0.61035156	0.12207031	-0.12207031	-0.925927716	8.380004892	3.4692382200000003	0.24414062	-0.7324219	-0.30517578	-2.860327176	7.948144568	-1.038378894	2.1362305	3.6621094	1.6479492	1549641447.561
-9.095385880000002	-0.1268066394	-2.384204074	0.79345703	1.4038086	0.6713867	2.7813721040000003	-7.665820288000001	-1.314721646	0.6713867	1.159668	-3.90625	3.1773437500000004	8.65874002	0.364868161	0.36621094	-0.24414062	-0.061035156	-8.170654254	-2.0923096040000004	2.78496106	0.12207031	-0.36621094	-0.18310547	-0.8577392572	8.83579074	3.708496106	0.12207031	-0.36621094	-0.24414062	-3.5266601440000005	7.415795926	0.5431152356000001	2.319336	0.6713867	0.5493164	1549641447.601
-9.682763580000001	1.043164038	-3.47402356	0.061035156	2.4414062	0.36621094	2.3985596040000003	-7.730419928000001	-1.4176025360000002	0.7324219	0.7324219	-3.112793	3.4058349640000003	9.553564300000001	0.6089111420000001	0.61035156	0.5493164	-0.8544922	-8.62763678	-1.7944336060000001	3.03020018	-0.30517578	-0.5493164	-0.18310547	-0.9606201080000001	9.615771760000001	3.8604248200000004	0	0	-0.061035156	-0.07895508180000001	7.418188400000001	1.2477295320000001	3.7231445	1.5258789	0.12207031	1549641447.641
-10.96997104	1.638916034	-4.6164795320000005	-0.5493164	0.061035156	-0.12207031	2.058813498	-8.225683606	-1.553979532	0.7324219	0.7324219	-3.112793	3.7695067900000003	10.230663940000001	0.92473143	0.61035156	0.5493164	-0.8544922	-9.00686052	-1.5336425720000002	3.6642334260000005	-0.36621094	-0.5493164	-0.12207031	-1.403247104	9.936376800000001	3.9010987400000006	-0.061035156	0.18310547	-0.061035156	4.468139676000001	9.503320288000001	-1.3793212860000001	3.2958984	-1.3427734	0.18310547	1549641447.681
-10.941259980000002	1.57551268	-3.935791034	-1.8310547	-0.30517578	-0.12207031	1.915258786	-8.597729532	-1.6783935700000001	0.6713867	-0.6713867	-0.91552734	4.064990216	10.5907473	1.129296875	0.6713867	1.0375977	-0.8544922	-8.864501800000001	-1.280029254	3.8508545320000005	-0.30517578	-0.79345703	0.061035156	-1.8506591460000001	10.035669420000001	3.8221435700000006	-0.061035156	-0.12207031	-0.061035156	5.683569289999999	10.795312500000001	1.911669928	0.18310547	1.0375977	-0.5493164	1549641447.72
-10.462744600000002	-0.855346646	-4.454980432	-1.4038086	-1.5869141	-0.36621094	1.89611821	-8.75444339	-1.637719748	0.24414062	-0.91552734	0.24414062	4.21691893	10.923315200000001	1.2549072479999999	0.48828125	0.5493164	-0.6713867	-9.40163588	-1.506127896	3.9968016200000003	-0.4272461	-1.5869141	-0.061035156	-1.580297824	10.42685504	3.6773925720000005	-0.061035156	-0.18310547	-0.061035156	5.073461960000001	10.3610598	0.663940396	-1.7700195	-1.0375977	-0.9765625	1549641447.761
-10.077538940000002	-2.8914307100000003	-4.109252896	1.0986328	-0.8544922	0.30517578	1.89611821	-8.75444339	-1.637719748	0.24414062	-0.91552734	0.24414062	4.550683606000001	11.025	1.280029254	0.48828125	0.5493164	-0.6713867	-9.40163588	-1.506127896	3.9968016200000003	-0.4272461	-1.5869141	-0.061035156	-1.21901857	10.73310504	3.434545926	0	0.24414062	0.12207031	-0.19619140380000002	9.68515625	-1.8542480040000002	0.6713867	-2.319336	-2.4414062	1549641447.801
-8.999682608	-1.3613769960000002	-4.111645468	1.2817383	-0.91552734	0.18310547	2.0193359620000004	-8.914746106	-0.7895507788	-0.24414062	-0.8544922	1.5258789	5.150024460000001	10.660132280000001	1.3577880400000002	-0.18310547	0.36621094	-0.4272461	-9.40163588	-1.506127896	3.9968016200000003	-0.4272461	-1.5869141	-0.061035156	-1.262084964	10.26057158	2.77419429	-0.12207031	0.7324219	0.36621094	3.2921875000000003	11.798999100000001	-0.34572753600000006	0	-0.8544922	-1.0375977	1549641447.84
-8.129980432	-0.571826178	-4.097290036	0	0.18310547	-0.24414062	2.213134784	-9.000878894000001	-0.461767572	-0.30517578	-1.3427734	3.6010742	5.33066394	10.04523912	1.0946044928	-0.18310547	0.36621094	-0.4272461	-9.2808107	0.37084961060000005	2.77419429	-0.5493164	0	0.24414062	-1.6496826080000002	9.377710160000001	1.949951178	-0.6713867	0.79345703	0.30517578	2.04086911	10.65773912	-0.984545926	0.12207031	-0.36621094	-1.2207031	1549641447.88
-9.192285340000002	-1.2297851440000003	-5.1811277	-0.18310547	-0.30517578	-0.5493164	2.5875733800000003	-8.668310700000001	-0.2081542932	-0.30517578	-1.3427734	3.6010742	5.12490216	10.243823380000002	0.515600589	-1.5258789	0.24414062	1.4648438	-9.518872300000002	0.2811279254	2.79213858	-0.36621094	-0.18310547	0.061035156	-1.943969748	9.433935700000001	1.604223642	-0.8544922	0.5493164	0.30517578	2.573217752	9.340625000000001	-2.237060504	0.30517578	0.9765625	-1.8310547	1549641447.92
-9.261669928000002	-1.4833984620000003	-4.98374002	-0.30517578	-1.4648438	-0.30517578	3.1378662140000007	-9.164770468	0.02033691394	-0.36621094	-1.5258789	3.90625	5.148827880000001	11.33364218	-0.0693847644	-2.0141602	-0.18310547	1.7700195	-9.937573380000002	0.31223143000000003	3.261083966	-0.48828125	-0.30517578	-0.061035156	-1.9320067900000002	10.63620558	1.8279297120000002	-0.61035156	0.36621094	0.4272461	1.178344748	9.669604532000001	-1.8422851440000003	0.18310547	0.30517578	-1.5258789	1549641447.96
-8.662329074	-1.341040036	-4.024316394	0.4272461	0.18310547	0.12207031	4.08173822	-10.42326628	0.38400878600000005	-0.6713867	-1.4648438	3.6010742	5.63691394	11.008251800000002	-0.440234375	-2.0141602	-0.18310547	1.7700195	-9.303539840000001	0.173461911	3.4417237400000005	-0.30517578	0.7324219	-0.061035156	-2.27653804	10.33234874	2.183227536	-0.30517578	0.8544922	0.24414062	0.38640135800000003	9.80239218	-1.96669928	0.24414062	-1.0986328	-1.2207031	1549641448.0
-8.653955072	-0.4844970746000001	-4.11044928	0.79345703	-0.30517578	-0.12207031	5.05192842	-10.25817842	0.805102536	-0.6713867	-1.4648438	3.6010742	6.165673920000001	10.006958360000002	-0.25480957460000003	-2.0141602	-0.91552734	2.746582	-8.875268570000001	0.3947753894	3.25151358	-0.4272461	-0.18310547	0	-2.48229982	9.061889480000001	1.9020996400000003	-0.30517578	0.8544922	0.24414062	0.7129882787999999	9.721044928000001	-2.319604532	0.4272461	-1.2207031	-1.4038086	1549641448.041
-8.2520018	-0.40434570680000004	-4.13796376	0.61035156	0.061035156	-0.24414062	5.675195288	-9.226977340000001	1.100585962	-0.061035156	-2.6855469	0.36621094	6.811669928000001	10.1828125	0.37802735600000004	-1.7700195	-1.159668	5.6762695	-8.405126800000001	0.7967285340000001	2.9225341460000003	-0.12207031	0.30517578	-0.061035156	-2.146142572	8.680273560000002	1.610205072	-0.30517578	-0.5493164	-0.12207031	0.6806884980000001	9.38129892	-2.6103027160000005	0.61035156	-0.8544922	-1.6479492	1549641448.08
-8.488867212	-0.5658447284000001	-4.46455072	0.8544922	0.30517578	0.12207031	6.537719748	-8.679076980000001	1.56354982	0.18310547	-3.6010742	-1.0986328	7.878759980000001	10.34790036	0.6543701080000001	-1.7700195	-1.159668	5.6762695	-8.22089856	0.88645018	2.85314946	0.18310547	-0.24414062	-0.061035156	-1.886547824	8.880053420000001	1.58149411	-0.18310547	-0.61035156	0.12207031	0.7907471040000001	9.317895468000001	-2.327978534	0.48828125	-0.5493164	-1.8920898	1549641448.121
-8.94465306	-0.2452392572	-4.567431610000001	0.5493164	-0.24414062	0.24414062	8.475707968	-8.518774460000001	1.988232428	1.0375977	-3.2348633	-3.0517578	9.331054712	10.20434604	0.9187500000000001	-3.8452148	-1.3427734	8.666992	-8.30583516	0.9965087860000001	2.8878417540000005	0.4272461	-0.18310547	-0.061035156	-1.915258786	8.90876448	1.542016574	-0.24414062	-1.4038086	0.5493164	1.35419928	9.29277356	-1.757348642	0.061035156	-0.36621094	-1.5258789	1549641448.16
-8.802294928000002	0.0	-4.42028804	0.6713867	0	0.36621094	10.684058	-8.292675720000002	1.9427734620000003	2.0141602	-4.211426	-5.7373047	10.9735598	10.083520860000002	1.33386232	-4.0893555	-1.8920898	10.009766	-8.19099092	0.9354980432000001	2.9667969240000005	0.7324219	-0.18310547	-0.061035156	-1.36018071	9.122900360000001	1.7083007200000002	-0.48828125	-2.0751953	1.0986328	1.818359424	9.404028060000002	-1.5970459260000003	-0.30517578	-0.30517578	-1.159668	1549641448.2
-8.39794928	0.16628417539999998	-4.78515625	0.12207031	0.36621094	0.30517578	14.606689300000001	-8.44938948	1.2632812500000001	2.6245117	-0.79345703	-8.728027	12.545483720000002	9.33942842	1.2082519568	-4.0893555	-1.8920898	10.009766	-8.430249100000001	0.41271972840000004	3.122314496	0.6713867	-0.91552734	-0.061035156	-0.6818847840000001	9.693530252	2.259790036	-0.61035156	-2.1972656	1.8310547	1.723852536	9.60620108	-1.6365234620000002	-0.6713867	-0.61035156	-0.91552734	1549641448.24
-8.81186502	-0.16987304320000002	-5.042358426000001	-0.30517578	-0.36621094	0.12207031	16.14870558	-8.683862320000001	0.9881347840000001	3.1738281	0.30517578	-11.84082	13.616162140000002	7.77109375	1.437939496	-3.7231445	-1.3427734	11.84082	-8.850146760000001	-0.25480957460000003	3.352001996	0.30517578	-1.2207031	0.061035156	0.05144042932000001	10.416088760000001	2.98952626	-1.4648438	-1.4648438	2.2583008	1.7645263580000001	9.43273912	-2.239453076	-0.9765625	-0.79345703	-0.91552734	1549641448.28
-9.46145018	-0.657958966	-4.567431610000001	-1.2207031	-0.12207031	0.30517578	16.67148462	-8.366845746000001	0.4294677716	2.8076172	-0.36621094	-14.282227	13.05151358	5.647680710000001	1.2333740020000001	-2.4414062	0.061035156	11.169434	-9.69951178	-0.153125	3.7814697480000006	0.18310547	-1.0986328	0.12207031	0.61848143	11.304932100000002	3.9728759000000005	-2.4414062	-1.5258789	3.112793	2.54689946	9.431542932000001	-2.268164038	-1.4038086	0.12207031	-0.7324219	1549641448.32
-9.846654860000001	-1.6532714660000003	-4.276733426000001	-0.6713867	0.18310547	-0.061035156	15.72282698	-7.657446580000001	0.0478515625	1.5258789	0.61035156	-15.075684	12.491650360000001	3.2562989200000003	0.8924316100000002	-2.4414062	0.061035156	11.169434	-9.7485598	-0.37204589660000004	4.256396466	0.30517578	0.30517578	0.24414062	0.3911865216	11.35278354	4.760034146000001	-3.4179688	-1.8310547	4.0893555	2.3351562500000003	9.73659694	-1.3063476440000001	-1.953125	0.48828125	0.12207031	1549641448.36
-9.8	-2.1114501800000003	-2.686865216	-0.30517578	-2.8076172	0.12207031	14.259765380000001	-6.43005342	-0.56823732	-0.18310547	-0.5493164	-14.6484375	11.86479532	1.4331542540000002	1.56953125	-0.5493164	2.4414062	9.521484	-9.340625000000001	-0.1124511682	3.464453076	0.24414062	-0.12207031	0.4272461	0.811083966	9.993798920000001	5.14165036	-4.0893555	-2.6245117	5.004883	3.20007338	10.52734424	0.08732910340000001	-2.6855469	-0.30517578	1.0986328	1549641448.4
-8.918335160000002	-1.388891574	-0.2452392572	0.18310547	0.61035156	0.36621094	12.995288040000002	-4.80310054	-0.7907471040000001	-0.18310547	-0.5493164	-14.6484375	9.505712860000001	0.4713378894	1.7896484620000002	-0.36621094	2.2583008	8.300781	-9.21501448	-0.1112548822	3.3807128600000005	1.0986328	0.91552734	0.24414062	1.770507788	9.058300720000002	5.67758786	-4.0893555	-2.380371	5.859375	2.63183606	10.291674819999999	0.5754150360000001	-3.1738281	0.061035156	2.380371	1549641448.44
-10.983129500000002	-0.9905273560000001	-2.6114991	1.7700195	2.746582	-0.4272461	10.989111420000002	-3.10676268	-0.71538089	-1.2207031	0.9765625	-13.916016	7.451684800000001	-0.745288089	1.851855432	-0.36621094	2.2583008	8.300781	-10.008153960000001	-1.129296875	3.2634764400000003	0.61035156	-0.12207031	0	2.44401857	9.00327176	6.518579074000001	-3.2958984	-1.953125	5.859375	0.33017577880000004	9.55117212	-0.29667969240000003	-0.91552734	-0.5493164	2.8686523	1549641448.48
-10.9568116	-0.8924316100000002	-3.992016574	-0.18310547	-3.2958984	-0.48828125	8.988915740000001	-1.56953125	-0.8577392572	-2.0751953	2.0751953	-12.6953125	6.97915036	-1.79921875	2.3794189300000004	0.30517578	-1.4038086	3.7231445	-10.09428714	-1.5372314300000003	4.15231929	0.30517578	1.8310547	0.061035156	3.275439496	8.771191394	6.68486322	-2.6855469	0	5.493164	-2.4619628600000003	12.04423822	-1.0946044928	-1.159668	-0.18310547	1.7700195	1549641448.52
-9.222192392	-0.5909667932	-1.447509784	-0.061035156	-0.36621094	0.18310547	7.065283246000001	-0.2237060504	-1.0491455072	-2.1972656	-1.3427734	-7.2631836	6.568823380000001	-2.0707763580000003	2.1329834260000005	1.0375977	-1.7700195	1.953125	-9.021215560000002	-1.0958007788	2.98952626	0.36621094	0.79345703	-0.36621094	3.293383786	7.720849640000001	6.687255890000001	-2.8686523	1.0986328	4.9438477	-2.168872104	10.339526260000001	-0.9510498200000002	0.061035156	-0.24414062	0.6713867	1549641448.56
-8.53073732	-0.062207030760000004	-1.2441405760000002	0.24414062	0	-0.12207031	5.480200180000001	0.8266357428000001	-0.9055908540000002	-3.8452148	-3.112793	-3.6010742	6.877465560000001	-1.677197284	1.256103534	1.0375977	-1.7700195	1.953125	-8.717358426	-1.020434604	2.9548339660000003	0.5493164	0.61035156	-0.24414062	3.0613037140000006	6.828417932000001	6.645385880000001	-2.8686523	1.6479492	3.7231445	-1.191503894	9.595434800000001	0.11005859620000001	0.9765625	1.7700195	-0.061035156	1549641448.6
-8.756836060000001	0.08732910340000001	-1.8231445680000002	0.4272461	1.4038086	-0.30517578	4.813867212	0.907983426	-0.9737792932	-4.211426	-0.6713867	-1.5258789	7.1406494600000014	-1.373339856	1.0443603240000001	3.112793	0.61035156	-0.18310547	-8.790332068	-1.4427246400000002	2.899804712	0.4272461	1.0375977	-0.30517578	3.011059604	5.91325679	6.7578369600000014	-2.5024414	1.7700195	2.4414062	0.18422851440000002	8.858520468	0.34572753600000006	0.9765625	1.0986328	-0.24414062	1549641448.64
-9.82751448	0.3804199280000001	-3.025415036	-0.6713867	-0.24414062	-0.61035156	4.17265625	0.805102536	-0.718969748	-3.7231445	1.4648438	-0.18310547	7.384692392	-1.3482177520000003	1.4606689300000002	3.540039	1.4038086	-1.4648438	-9.023608426000001	-1.758544928	2.68327626	-0.24414062	0.48828125	-0.30517578	3.0983885800000004	4.97177716	6.988720746000001	-1.8310547	2.1362305	1.2817383	2.076757788	9.020019568	0.9438721040000001	1.5258789	2.6245117	-0.061035156	1549641448.68
-9.8334964	-0.423486322	-2.6760987400000005	-0.9765625	-0.12207031	-0.7324219	4.17265625	0.805102536	-0.718969748	-3.7231445	1.4648438	-0.18310547	6.262573380000001	-2.16408696	1.524072284	3.540039	1.4038086	-1.4648438	-9.100170926	-1.8195557100000002	2.64738768	-0.4272461	0.4272461	-0.12207031	3.0947998200000004	4.510009784	7.416992212	-1.4038086	1.7089844	0.8544922	1.5013427520000002	9.77368161	1.38410643	-0.061035156	1.3427734	-0.36621094	1549641448.72
-9.423168930000001	-1.2860107820000002	-2.19997554	-0.61035156	0.4272461	-0.4272461	4.181030252	1.11613768	1.312329074	-3.2348633	0.8544922	2.0751953	7.3787110600000005	-2.5564697480000005	2.4129150360000002	3.0517578	0.36621094	-0.61035156	-9.081030252000001	-1.6724121400000003	2.721557608	-0.6713867	0.18310547	0	3.3149170320000003	4.11882338	7.601220746000001	-1.159668	1.0375977	0.36621094	-1.2549072479999999	9.49255342	0.44621582460000003	0.48828125	0	-0.8544922	1549641448.76
-9.2556884	-1.0503417932	-2.427270468	0.061035156	1.7700195	-0.061035156	5.501733426	1.988232428	1.4199951080000002	-3.2348633	0.8544922	2.0751953	8.01274411	-3.06608876	2.9249266200000004	2.380371	-0.61035156	0.061035156	-9.113330072	-1.221411142	2.6772949280000002	-0.8544922	-0.061035156	0	3.8664062500000003	4.02192392	7.675390380000001	-0.79345703	1.2207031	0.48828125	-0.6400146760000001	9.816748200000001	-0.2081542932	0.79345703	0.12207031	-1.0986328	1549641448.8
-9.87297374	-0.686669928	-3.734814496	0.12207031	0.79345703	-0.36621094	7.485180710000001	3.37473143	2.2669677520000002	-1.0375977	-0.061035156	0.36621094	8.47929712	-3.27663588	3.652270468	2.380371	-0.61035156	0.061035156	-9.234155252	-0.6328369110000001	2.55288089	-0.91552734	-0.36621094	0.12207031	3.9884277160000003	4.276733426000001	7.70170926	-0.24414062	0.91552734	0.61035156	-0.17106933900000001	9.889721940000001	-0.6543701080000001	0.9765625	-0.61035156	-0.91552734	1549641448.84
-9.286792032000001	-0.34094239200000004	-3.7635253600000005	-0.79345703	-0.48828125	-0.48828125	8.214917032	4.148730432000001	3.517089856	0.24414062	-0.91552734	-0.6713867	8.40153804	-3.5063233800000004	4.6021241	1.4038086	-1.5869141	0.18310547	-9.354980432000001	-0.1806396466	2.978759784	-0.61035156	0.18310547	0.12207031	4.11882338	4.594946286	7.834497300000001	0	0.79345703	0.7324219	1.8279297120000002	10.69602086	0.5479003894	0.61035156	-1.0986328	-1.0375977	1549641448.88
-8.653955072	-0.27514648560000005	-3.3962646760000004	-0.79345703	1.4038086	-0.24414062	8.91235324	5.12849092	3.753955072	0.24414062	-0.91552734	-0.6713867	9.50930162	-3.5302491000000003	3.7527587860000002	1.4038086	-1.5869141	0.18310547	-9.354980432000001	-0.1806396466	2.978759784	-0.61035156	0.18310547	0.12207031	4.0326903960000005	4.453784146	8.048632788	-0.061035156	0.61035156	0.9765625	2.981152356	9.816748200000001	0.0418701178	0.6713867	0.48828125	-0.48828125	1549641448.92
-9.16118161	-0.3612792932	-4.11882338	-0.8544922	0.12207031	-0.48828125	7.8261232000000005	5.935986420000001	3.452490216	0.91552734	0.8544922	-0.4272461	10.10864218	-3.8281250000000004	3.87238768	0.48828125	-0.61035156	0.18310547	-9.354980432000001	-0.1806396466	2.978759784	-0.61035156	0.18310547	0.12207031	4.165478534	4.587768570000001	8.05102536	-0.30517578	0.4272461	1.0375977	1.644897464	9.680371106	-0.4450195288	0.30517578	0.12207031	-0.061035156	1549641448.96
-9.314306610000001	-0.6256591459999999	-4.103271466000001	-0.79345703	0.4272461	-0.30517578	8.299853240000001	6.231469748	3.9621094240000003	0.91552734	0.8544922	-0.4272461	11.235547120000001	-3.83171376	3.7431884000000006	0.36621094	-1.3427734	1.4648438	-8.98173822	-0.43186035340000006	2.884252896	-0.79345703	-0.30517578	0.18310547	4.426269568	4.2336670320000005	8.129980432	-0.30517578	0.79345703	1.159668	0.955834964	9.557153060000001	-0.8015136780000001	0.4272461	0	-0.30517578	1549641449.0
-9.241332968	-0.38400878600000005	-4.22888179	-0.9765625	0.24414062	-0.061035156	8.77238768	5.91086412	3.992016574	1.2817383	0.7324219	-0.61035156	11.525048920000001	-4.3724366	3.0768554320000003	0.12207031	-1.159668	2.6245117	-9.094189300000002	-0.24763183900000002	3.1199219240000007	-0.7324219	-0.24414062	0.18310547	4.26357428	4.31142572	8.182617212	-0.24414062	-0.24414062	1.5869141	1.320703076	9.750951980000002	-1.2202148560000001	0.6713867	0.36621094	-0.36621094	1549641449.04
-9.087011780000001	-0.27395019960000005	-4.17504892	-1.0375977	-0.061035156	0	8.572607428000001	5.64169928	3.9561278960000004	1.7089844	0.30517578	-1.0986328	11.11352536	-4.865307608	2.409326178	0.12207031	-1.159668	2.6245117	-8.878857428000002	-0.2033691394	3.1306884000000004	-0.6713867	-0.36621094	0.12207031	4.744482428	4.317407248	8.299853240000001	-0.24414062	-0.24414062	2.0141602	1.358984424	9.82751448	-0.773999002	0.4272461	0.36621094	-0.30517578	1549641449.08
-9.222192392	-0.3529052716	-4.301855432000001	-0.7324219	0	0.12207031	8.936279254	5.37492662	4.106860324	1.3427734	0.12207031	-1.4038086	9.992602340000001	-5.227783246	1.7788817900000002	0.48828125	-0.12207031	3.2958984	-8.81784694	-0.17944336060000002	3.1797364200000002	-0.7324219	-0.48828125	0.12207031	4.981347840000001	4.334155252	8.34650908	-0.24414062	-0.24414062	2.0141602	1.053930661	9.76171875	-0.9881347840000001	0.4272461	0.061035156	-0.24414062	1549641449.12
-9.254492212	-0.287109375	-4.2599853240000005	-0.79345703	-0.36621094	0.36621094	8.467334260000001	4.955029254	4.093701080000001	1.2207031	0	-1.5869141	8.90517572	-5.114135880000001	1.5527832460000002	0.48828125	-0.12207031	3.2958984	-8.78554712	-0.019140625	3.31850589	-0.61035156	-0.6713867	0.061035156	5.079443390000001	4.094897464000001	8.269946580000001	-0.4272461	0.5493164	2.2583008	1.240551718	9.8418705	-0.9642089660000001	0.30517578	0.12207031	-0.24414062	1549641449.16
-8.967382788	-0.17106933900000001	-4.11643071	-0.6713867	-0.24414062	0.61035156	7.967285340000001	4.800707968	4.10566394	1.2207031	0	-1.5869141	8.00795926	-4.910766574	1.604223642	1.0375977	0.61035156	3.112793	-8.741284440000001	-0.04426269568	3.3914795320000004	-0.5493164	-0.79345703	-0.061035156	4.9622070680000006	3.6391114200000003	8.113232428000002	-0.24414062	0.79345703	2.0751953	1.259692392	9.75214856	-0.9965087860000001	0.30517578	0.12207031	-0.18310547	1549641449.199
-9.072656250000001	-0.0346923822	-4.33176268	-0.48828125	-0.36621094	0.61035156	7.00786142	4.87368161	3.8915283540000005	1.4648438	0.7324219	-1.5258789	6.450390380000001	-4.897607428000001	1.3577880400000002	2.4414062	0.4272461	2.5634766	-8.646777160000001	-0.154321286	3.5290527160000003	-0.48828125	-0.91552734	-0.18310547	4.640405252	3.3508057100000004	7.984033246000001	0.24414062	0.8544922	2.1362305	1.369750998	9.644482428000002	-1.19270018	0.24414062	0.12207031	-0.18310547	1549641449.24
-9.14682608	-0.052636719240000004	-4.398754892	-0.5493164	-0.6713867	0.6713867	5.96589357	4.77319339	3.507519568	1.3427734	0.30517578	-0.91552734	4.961010880000001	-4.9729737400000005	1.168774411	2.4414062	0.4272461	2.5634766	-8.63601088	-0.0992919928	3.5900634000000005	-0.36621094	-1.0986328	-0.18310547	4.584179712	2.8914307100000003	7.830908246000001	0.7324219	0.61035156	2.2583008	1.2082519568	9.673193390000002	-1.18671875	0.18310547	0.12207031	-0.12207031	1549641449.28
-9.01403804	-0.0765625	-3.8520507200000003	-0.48828125	-0.36621094	0.61035156	5.635717752000001	3.964501996	2.73830571	1.0986328	1.0375977	-0.18310547	4.16308606	-4.91555162	0.860131839	2.5024414	-0.91552734	1.953125	-8.766406250000001	-0.03349609424	3.9453614200000002	-0.061035156	-1.0986328	-0.18310547	4.83540036	2.381811502	7.759130890000001	1.5258789	0.91552734	1.8310547	1.349414038	9.69472644	-1.184326178	0.18310547	0.12207031	-0.061035156	1549641449.319
-9.09060054	-0.01674804712	-3.8209472840000003	-0.30517578	-0.12207031	0.48828125	5.590259080000001	3.3962646760000004	2.369848642	1.0986328	1.0375977	-0.18310547	5.074658246	-5.23854982	1.3996582460000002	4.5776367	-3.1738281	1.0375977	-8.900390380000001	-0.30505371400000003	4.22888179	0.061035156	-0.91552734	-0.24414062	5.45148912	1.606616214	7.702905252000001	2.1972656	1.3427734	1.5258789	1.144848642	9.65285643	-1.3685547120000001	0.12207031	0.12207031	0.061035156	1549641449.359
-9.174340560000001	0.34572753600000006	-3.9704834260000004	-0.24414062	-0.7324219	0.30517578	5.4455077880000005	3.3555908540000003	2.39138179	1.7700195	3.112793	0.79345703	4.568627896000001	-5.370141574000001	0.9725830072	4.5776367	-3.1738281	1.0375977	-8.886035340000001	-0.9582275360000001	4.494457968	-0.18310547	-0.61035156	0	5.71826178	1.2082519568	7.564135880000001	3.4179688	1.4648438	1.7089844	0.764428714	9.69951178	-1.488183606	0.12207031	0.12207031	0.061035156	1549641449.399
-9.01882338	0.9522461060000001	-3.753955072	-0.6713867	-0.7324219	0	5.4455077880000005	3.3555908540000003	2.39138179	1.7700195	3.112793	0.79345703	5.752954074000001	-4.868896466000001	2.0743652160000003	4.5166016	-5.004883	1.4038086	-8.846557608000001	-1.5276611420000001	4.596142572000001	-0.79345703	-0.24414062	0.061035156	6.04125998	0.8948242212000002	7.1585937500000005	4.638672	2.0751953	1.6479492	0.65676268	9.636108426000002	-1.451098642	0.18310547	0	0.061035156	1549641449.439
-8.865698380000001	1.4020507200000003	-3.6486816100000006	-0.91552734	-0.061035156	-0.4272461	4.612890576	5.127294928000001	1.2202148560000001	3.3569336	3.0517578	2.0141602	4.9957028800000005	-4.28391124	3.5960449280000004	4.760742	-3.2348633	1.4038086	-8.73291034	-1.8422851440000003	4.724145468000001	-1.6479492	0	0.48828125	5.079443390000001	1.3470214660000002	7.741186600000001	4.9438477	1.7700195	1.5869141	1.013256839	9.535620108000002	-1.471435504	0.12207031	0.12207031	-0.061035156	1549641449.479
-9.73898912	1.927221646	-4.591357428	-2.0751953	-0.48828125	-1.0375977	4.526757788	5.23854982	1.6532714660000003	4.272461	2.1362305	2.6245117	5.644091754	-3.7049072480000005	4.77558606	3.6621094	-4.272461	1.5869141	-8.90517572	-1.8973144960000001	5.02680661	-2.380371	-0.18310547	0.91552734	5.16557608	2.418896466	7.839282248	5.554199	2.5634766	1.0986328	1.484594748	9.542798020000001	-1.415209964	-0.061035156	0.5493164	-0.061035156	1549641449.519
-9.444701980000001	1.3769287140000002	-4.47292482	-2.8076172	-1.8310547	-1.5258789	4.621264676	4.9933107	0.3935791034	4.333496	1.4648438	3.6010742	6.518579074000001	-3.1127441100000004	5.506518570000001	3.8452148	-5.065918	-0.061035156	-8.98652356	-1.726245108	5.47541484	-3.0517578	0.48828125	1.3427734	4.653564496	3.216821286	8.19099092	4.8828125	1.7700195	0.5493164	1.1903076080000001	9.835888579999999	-1.6927490020000002	0.12207031	1.159668	-0.30517578	1549641449.559
-8.994897660000001	0.953442392	-3.7479737400000004	-2.8076172	-0.79345703	-1.6479492	5.301952880000001	4.329370108	-1.234570288	4.1503906	2.4414062	4.5166016	6.609497300000001	-3.0565185700000006	4.480102536	2.2583008	-2.6245117	-1.7089844	-8.719750900000001	-1.429565396	5.26247554	-3.6621094	1.0986328	1.7089844	3.899902356	4.0877197480000005	8.08691394	4.5776367	1.2817383	0	0.965405252	9.840673920000002	-1.8913329680000002	0.36621094	1.4648438	-0.48828125	1549641449.599
-9.170751800000001	1.091015625	-3.9405760800000005	-3.112793	-1.0986328	-1.8310547	5.4646485600000005	4.69423822	-2.8447753600000003	4.1503906	2.4414062	4.5166016	6.609497300000001	-3.0565185700000006	4.480102536	2.2583008	-2.6245117	-1.7089844	-8.533129892	-0.9402832068000001	5.109350539999999	-3.6621094	1.0375977	1.8920898	4.793530252	4.567431610000001	7.558154254000001	4.5776367	1.2817383	0	1.0946044928	9.743774460000001	-1.801611322	0.24414062	1.5258789	-0.61035156	1549641449.639
-8.90517572	1.06589357	-3.9214355040000006	-3.3569336	-0.7324219	-1.953125	6.48747554	5.50771466	-3.6391114200000003	2.6245117	3.90625	6.958008	6.324780252000001	-2.172460962	4.383203076	2.8686523	-1.4038086	-3.3569336	-8.430249100000001	-0.7046142572	4.877270468000001	-3.6621094	1.0986328	2.0751953	4.104467752000001	4.88803714	7.17773462	4.0283203	1.8310547	-0.91552734	1.193896466	9.649267572	-1.7872558900000002	0.12207031	1.4038086	-0.79345703	1549641449.679
-9.015234620000001	1.119726538	-4.043457068	-3.6010742	0	-2.0141602	6.48747554	5.50771466	-3.6391114200000003	2.6245117	3.90625	6.958008	7.35478534	-1.3039550720000002	4.421484424000001	2.746582	-3.0517578	-5.065918	-8.38957518	-0.6029296924	4.614086960000001	-4.1503906	1.4038086	2.1362305	3.8915283540000005	5.09379892	6.05202626	4.3945312	1.953125	-1.2817383	1.225	9.515283246000001	-2.1341797120000003	0	2.0141602	-0.91552734	1549641449.719
-9.228173920000001	1.427172824	-4.391577176	-4.3945312	-0.24414062	-2.1972656	3.71926268	4.81147464	-3.14265126	2.6855469	-5.126953	7.019043	8.720947480000001	-0.0897216754	3.80778804	2.2583008	-4.272461	-6.1035156	-8.59414038	-0.11484375000000001	4.610498004000001	-3.8452148	0.9765625	2.1972656	3.359179712	6.12619658	4.9933107	5.1879883	1.4038086	-1.8310547	0.9175537140000001	9.6552491	-2.215527356	0	2.0141602	-1.0375977	1549641449.759
-9.0594973	1.2501221040000001	-4.4155028960000005	-5.2490234	-0.24414062	-2.4414062	8.906372300000001	4.489672824	-2.969189496	2.6855469	-5.126953	7.019043	11.105151260000001	0.12321777160000001	2.7765869600000004	0.8544922	-2.8076172	-6.164551	-8.65634784	-0.32060547120000005	4.350903354000001	-4.272461	1.7089844	2.1362305	2.860327176	7.217211960000001	5.006469748	5.79834	0.79345703	-2.0141602	0.79194339	9.67558606	-2.135375998	0	1.6479492	-1.0375977	1549641449.799
-8.68864766	0.4438232428	-4.19299321	-5.004883	0.4272461	-2.5024414	9.19348143	4.1260009	-3.3460204680000003	4.0893555	-1.0986328	6.8969727	13.427148560000001	1.0646972840000002	3.619970746	0.061035156	2.0141602	-4.699707	-8.28430162	0.362475589	4.129589856	-4.333496	1.0986328	1.8310547	3.9453614200000002	9.248510880000001	4.33176268	4.699707	0.48828125	-2.1972656	1.3446288940000002	9.564331070000001	-2.1437500000000003	0.061035156	1.6479492	-1.0986328	1549641449.839
-8.82023912	0.35529785340000003	-4.411913940000001	-4.8217773	0.4272461	-2.5024414	12.476098740000001	3.685766574	-1.156811502	3.90625	-3.2958984	6.652832	14.045629500000002	0.7261474640000001	2.7371094240000002	0.061035156	2.0141602	-4.699707	-8.296264480000001	0.32778320680000006	3.81616214	-4.760742	0.8544922	1.7700195	4.1690673920000005	11.27382788	3.5625489200000002	4.699707	0.48828125	-2.1972656	1.66403804	9.62294928	-1.9535400360000001	0	1.5869141	-0.9765625	1549641449.879
-8.963793930000001	0.18422851440000002	-4.600927716	-5.004883	0.24414062	-2.319336	14.11621106	3.625952176	0.1447509784	3.2348633	-2.4414062	5.3100586	16.608080580000003	0.60651857	1.8375000000000001	0.8544922	-2.0141602	-5.554199	-8.162280252	1.069482428	3.6283447480000004	-4.5776367	1.4648438	1.4038086	4.05422374	11.637500000000001	3.6642334260000005	2.380371	1.7089844	-2.5024414	2.1162353240000003	9.55117212	-1.833911142	-0.36621094	1.8920898	-0.8544922	1549641449.919
-9.138451980000001	-0.34094239200000004	-5.09858426	-4.8217773	0.18310547	-2.0751953	15.440502700000001	2.592358426	1.644897464	2.9907227	-1.6479492	4.211426	17.239721940000003	0.5861816394	1.6137939300000002	2.2583008	-1.5869141	-4.3945312	-8.335742212000001	1.8063964660000003	3.208447284	-4.4555664	-0.061035156	0.8544922	3.2993652160000004	10.940063400000001	2.728735324	1.8310547	3.479004	-1.8920898	1.7465820680000002	9.60739766	-1.814770468	-0.79345703	2.380371	-0.8544922	1549641449.959
-8.92910144	-0.8362060700000001	-5.683569289999999	-4.4555664	-0.5493164	-1.7700195	15.590038940000001	1.2549072479999999	3.216821286	2.8686523	-1.2207031	2.9907227	16.565014480000002	0.15073241820000002	0.9043945288	2.4414062	0.24414062	-2.4414062	-8.693432608	1.74299321	3.338842752	-4.211426	0.48828125	0.7324219	2.5445067900000002	10.86469748	2.460766574	0.7324219	2.746582	-1.159668	1.146044928	9.578686600000001	-2.217919928	-1.0375977	2.5024414	-0.91552734	1549641449.999
-8.564233426000001	-0.8134765380000001	-6.0233152	-3.90625	-0.5493164	-1.5869141	15.219189300000002	0.1435546875	3.109155252	3.3569336	-2.4414062	1.7089844	15.124683000000001	-0.1985839856	0.1674804712	2.8686523	0.30517578	-1.0375977	-8.906372300000001	1.610205072	3.379516574	-4.0893555	-0.4272461	0.61035156	2.3531005400000002	10.40891124	2.1509277160000004	0.48828125	2.0751953	-0.24414062	0.5215820288	9.532031250000001	-2.739501996	-1.159668	3.112793	-1.2817383	1549641450.039
-8.481689300000001	-0.22849121400000003	-6.212329074	-3.6010742	-0.8544922	-1.4038086	15.219189300000002	0.1435546875	3.109155252	3.3569336	-2.4414062	1.7089844	12.873266280000001	-0.1196289038	0.172265625	2.9907227	1.7089844	-0.061035156	-8.823827880000001	1.451098642	3.514697284	-4.1503906	0.36621094	0.8544922	2.851953076	9.53920926	2.086328076	0.18310547	2.6855469	0.24414062	1.0347900360000002	9.613378894	-2.757446286	-1.3427734	4.333496	-1.3427734	1549641450.079
-8.260375900000001	0.461767572	-6.260180710000001	-4.333496	-0.8544922	-1.4648438	13.617358720000002	-1.27763678	1.073071286	2.9907227	-0.61035156	-0.7324219	11.447289840000002	0.11484375000000001	0.32060547120000005	2.9296875	1.2207031	0.48828125	-8.463745108000001	1.262084964	3.2407471040000004	-4.211426	-0.5493164	1.0986328	2.72036142	8.571411240000002	1.7190673920000001	0.18310547	2.6855469	0.24414062	1.00129393	9.8083741	-2.259790036	-1.8310547	5.3710938	-1.2817383	1549641450.119
-8.518774460000001	0.47253417540000003	-6.36665036	-4.9438477	-1.4038086	-1.6479492	11.45566394	-1.259692392	0.4904785144	3.479004	-0.12207031	-1.2207031	10.557250900000001	0.669921875	-0.1064697284	3.2348633	0.91552734	1.0986328	-8.99848642	0.6352294928000001	3.6080077880000005	-4.211426	-0.4272461	1.5869141	2.489477536	8.6766848	1.44870607	0.8544922	3.3569336	0.36621094	0.13398437500000002	10.091894960000001	-2.162890576	-2.0751953	3.7841797	-1.159668	1549641450.159
-7.940966754000001	-0.26318359620000004	-5.622558606	-4.8828125	-1.8310547	-1.2207031	10.25339308	-1.3386474640000001	0.15551757200000002	3.540039	0.061035156	-0.8544922	10.26535692	1.2860107820000002	-0.37084961060000005	3.2348633	-0.7324219	0.6713867	-8.95183107	-0.14833984620000001	3.0565185700000006	-4.9438477	0	1.7089844	1.9954101440000003	9.32866214	1.7094971040000002	1.2207031	3.540039	0.18310547	1.06589357	10.100268080000001	-2.205957068	-2.6855469	3.7231445	-1.0375977	1549641450.199
-8.450586060000001	-2.1569091460000003	-4.159497104000001	-5.065918	-0.30517578	-0.48828125	9.69951178	-1.814770468	-0.42587889400000006	3.540039	0.061035156	-0.8544922	10.83120108	2.050439496	0.011962890380000002	3.2348633	-0.7324219	0.6713867	-8.683862320000001	0.04067382788	2.9392822480000005	-4.638672	-0.061035156	1.7089844	0.5084228534	9.737792932000001	1.9176513580000003	1.2207031	3.540039	0.18310547	3.417797824	9.88613318	-0.8565429712000001	-3.2348633	5.2490234	-0.12207031	1549641450.239
-10.401733720000001	-3.22160643	-2.9727783540000003	-4.211426	-0.91552734	-0.6713867	9.69951178	-1.814770468	-0.42587889400000006	3.3569336	0.12207031	-0.4272461	11.686548020000002	3.017041034	0.2081542932	3.4179688	-0.18310547	0.7324219	-9.555957068	0.154321286	2.174853534	-4.333496	-1.5258789	1.953125	-0.42827148560000006	9.521264480000001	2.04086911	0.7324219	3.8452148	1.159668	5.602221940000001	9.797607428000001	0.6352294928000001	-4.333496	6.5307617	1.3427734	1549641450.279
-10.698413040000002	-2.086328076	-3.1653808900000002	-4.0893555	-0.12207031	-1.8920898	9.31669928	-2.568432608	-0.8589355432	3.479004	0.36621094	-0.12207031	11.825317000000002	3.8532471040000003	-0.037084961060000005	3.7841797	0.30517578	1.159668	-11.460449280000002	-0.23566894960000004	3.019433606	-3.8452148	0.36621094	1.8920898	-0.6148925720000001	10.248608720000002	2.5492920320000003	0.79345703	3.7231445	1.2817383	4.62006839	10.13496106	-1.949951178	-3.2348633	6.4086914	2.5024414	1549641450.319
-9.96508786	-2.24423822	-3.4656494600000003	-3.4179688	-1.3427734	-0.8544922	9.581079074	-2.9129637600000002	-1.9415771760000002	3.90625	1.0986328	0.12207031	11.825317000000002	3.8532471040000003	-0.037084961060000005	3.7841797	1.0986328	1.6479492	-10.722338760000001	-0.4521972644	2.48828125	-4.0283203	1.6479492	1.5258789	-0.42707518000000005	11.65065944	2.958422824	0.79345703	3.7231445	1.2817383	1.532446286	10.674487319999999	-4.161889676	-0.9765625	5.3710938	2.5024414	1549641450.359
-9.38967302	-1.431957968	-2.483496106	-3.7231445	1.4648438	-0.24414062	10.228271760000002	-3.257495108	-2.76821286	4.638672	0.7324219	0.5493164	10.910155760000002	4.870092752000001	1.4774170320000002	3.90625	2.0141602	1.2207031	-9.3573732	-0.1626953076	1.5934570680000002	-3.8452148	-0.12207031	1.3427734	-1.1316894568000002	10.780957460000002	2.3806152160000003	0.8544922	5.493164	1.2817383	3.0744628600000006	9.097778060000001	-5.971875000000001	2.1972656	8.117676	3.4179688	1549641450.399
-9.177929712000001	-0.44621582460000003	-4.02551268	-3.7231445	0.061035156	-1.0375977	10.158886780000001	-3.1653808900000002	-2.2346679320000002	4.638672	0.7324219	0.5493164	10.910155760000002	4.870092752000001	1.4774170320000002	3.6010742	0.79345703	0.91552734	-8.984130890000001	-0.0227294928	1.9212402160000002	-3.6621094	-0.061035156	1.5258789	-1.79323732	9.853833360000001	1.9020996400000003	0.4272461	4.272461	1.6479492	1.927221646	11.254687500000001	-4.00996106	2.319336	9.216309	4.0893555	1549641450.439
-8.802294928000002	-0.21652832460000004	-3.5649413940000003	-4.3945312	0	-1.2817383	9.3322509	-2.6306396760000004	-1.859033246	4.0893555	0.12207031	0.061035156	10.35029254	4.220507788000001	1.0180419928000002	3.3569336	0.7324219	1.0375977	-8.87766124	-0.17585449280000004	2.104272464	-3.7231445	-0.7324219	1.4038086	-0.6531738220000001	9.77128894	2.269360324	0.4272461	4.272461	1.6479492	0.4844970746000001	11.69970746	-3.31611322	3.3569336	7.080078	4.5776367	1549641450.479
-9.159985520000001	0.1459472644	-3.8329101440000004	-4.5166016	0.91552734	-1.953125	8.97575679	-2.245434604	-2.138964856	3.7231445	-0.36621094	0.24414062	9.448290740000001	3.6618408540000003	1.7681152160000002	3.540039	0.7324219	1.0375977	-9.097778060000001	-0.22490234620000002	2.573217752	-3.90625	-0.12207031	1.2817383	0.454589856	9.62893071	2.2478271760000004	0.61035156	3.8452148	0.79345703	0.42109375000000004	11.816942899999999	-2.787353534	3.8452148	8.7890625	4.333496	1549641450.519
-9.139648560000001	-0.2045654254	-4.99450679	-6.0424805	-1.5869141	-2.0141602	8.97575679	-2.245434604	-2.138964856	3.7231445	-0.36621094	0.24414062	9.448290740000001	3.6618408540000003	1.7681152160000002	3.6621094	0.48828125	0.5493164	-9.03796376	-0.324194339	2.802905252	-4.211426	-0.061035156	1.2207031	0.7668212860000001	9.95910692	2.168872104	0.79345703	4.0283203	0.48828125	-1.2321777160000003	11.5011232	-2.109057608	3.8452148	10.7421875	3.112793	1549641450.558
-8.09768071	-1.284814496	-4.070971646	-5.92041	-1.7700195	-1.7089844	8.6599366	-1.9212402160000002	-1.6137939300000002	3.4179688	0.12207031	0.36621094	9.469824280000001	3.3328614200000004	1.714282248	3.4179688	0.79345703	0.18310547	-8.826220746	-0.4868896466	3.0002929320000002	-4.638672	-0.12207031	1.0375977	0.7488769568000001	10.370629500000001	2.2849121400000003	0.79345703	4.0283203	0.48828125	-2.422485324	10.685253600000001	-1.5527832460000002	2.4414062	8.239746	2.1972656	1549641450.599
-8.552270468000001	-1.0874267572	-2.592358426	-4.3945312	-1.159668	-0.5493164	9.051123200000001	-1.7250488220000002	-1.179541034	3.2958984	-0.36621094	0.36621094	10.96398912	2.8914307100000003	1.783667032	3.540039	0.79345703	-0.061035156	-8.67070288	-0.32778320680000006	3.063696286	-4.8828125	-0.24414062	0.8544922	0.7273437500000001	10.21152356	2.144946286	0.061035156	3.90625	0.18310547	-3.226391574	9.360961960000001	-0.7871582068	2.746582	7.1411133	0.7324219	1549641450.639
-7.814160340000001	-0.026318359620000002	-3.464453076	-4.5776367	2.1362305	-1.0375977	9.051123200000001	-1.7250488220000002	-1.179541034	3.2958984	-0.36621094	0.36621094	10.96398912	2.8914307100000003	1.783667032	3.8452148	0.91552734	0.061035156	-8.630029254	-0.0657958966	2.85075679	-4.8828125	-0.24414062	0.8544922	0.5646484424	9.80358876	2.063598642	0.061035156	3.90625	0.18310547	-2.80051268	7.8907228400000005	-0.07895508180000001	2.0141602	5.3710938	-0.12207031	1549641450.678
-9.399243210000002	-0.1411621106	-4.93588858	-3.6010742	-0.30517578	-1.159668	8.97336412	-1.6736084260000001	-0.2260986322	4.1503906	-1.4648438	-0.18310547	12.20932608	2.0468505400000003	1.1484375	3.8452148	1.4038086	0.6713867	-8.5068116	0.0765625	2.91535643	-4.5166016	-0.48828125	0.7324219	0.2763427716	9.600219748	2.098291034	-0.18310547	4.0283203	0.4272461	1.8566405760000002	8.79990216	0.770410144	2.319336	3.1738281	0.18310547	1549641450.718
-9.90647014	-0.5096191394	-5.06508786	-5.065918	-0.30517578	-0.6713867	9.18630342	-1.814770468	-0.31701660340000004	4.1503906	-1.4648438	-0.18310547	12.20932608	2.0468505400000003	1.1484375	4.1503906	2.0141602	1.2207031	-8.52954074	0.027514648560000004	3.01464856	-4.211426	-1.4648438	0.79345703	0.2942871106	9.671997300000001	2.10546875	-0.61035156	4.211426	1.2817383	5.79123552	9.70310054	-1.5767089660000002	2.1362305	4.760742	-0.12207031	1549641450.764
-10.413696580000002	-2.8962158540000003	-5.733813400000001	-3.4179688	-1.159668	-1.7700195	9.557153060000001	-2.2167236420000003	-0.005981445288000001	5.004883	-1.8310547	-0.18310547	12.110034440000002	2.1521240020000003	1.119726538	4.1503906	1.8920898	1.4648438	-9.43632788	0.0729736322	3.6127929320000005	-4.211426	-1.953125	1.159668	0.811083966	10.32995558	2.036083966	-0.79345703	4.0893555	2.5024414	2.59116214	8.901586960000001	-3.0732665740000003	-0.4272461	1.5258789	-2.5024414	1549641450.798
-9.39685054	-2.9117675720000005	-4.98015126	-2.380371	-3.540039	-0.79345703	10.1397464	-2.592358426	0.01315917932	5.004883	-1.8310547	-0.18310547	12.216503600000001	2.5492920320000003	0.41511232	4.5166016	2.2583008	1.6479492	-10.42805162	0.6400146760000001	4.157104532	-4.272461	-0.7324219	1.4038086	1.8614257200000002	10.56921376	1.4965576080000003	-0.79345703	4.0893555	2.5024414	-2.1485351440000002	11.681762680000002	1.3171142180000002	-0.12207031	6.5307617	-1.2207031	1549641450.838
-7.686157248	-1.0922119110000001	-3.8448730040000005	-3.2348633	3.7231445	-1.2207031	10.35627446	-3.017041034	0.16628417539999998	4.9438477	-1.7089844	-0.18310547	10.523754500000003	2.942871106	-0.25959472840000003	4.699707	2.5024414	1.7089844	-10.43642572	1.3805175720000002	3.458471646	-4.1503906	0.36621094	1.4038086	2.2203125000000004	10.10505342	0.9223388580000002	-0.9765625	5.554199	1.4648438	-0.17106933900000001	10.71875	0.462963858	0.5493164	-1.3427734	-2.4414062	1549641450.878
-9.8251223	-0.9343017572	-7.27463408	-3.8452148	-0.4272461	-2.319336	9.616967752	-2.9129637600000002	0.65676268	4.760742	-1.7089844	-0.36621094	10.523754500000003	2.942871106	-0.25959472840000003	4.699707	1.953125	1.7089844	-10.83359424	1.258496106	3.9968016200000003	-4.0893555	0.5493164	1.3427734	1.5779052520000003	11.008251800000002	0.45937500000000003	-0.4272461	5.6762695	1.4038086	2.098291034	10.776172120000002	-1.9140625000000002	1.2207031	2.2583008	-1.5869141	1549641450.918
-9.14682608	-0.83022464	-7.24711911	-6.4086914	-2.1362305	-2.0751953	9.45786142	-2.874682608	0.6747070288	4.760742	-1.7089844	-0.36621094	10.65654254	3.446508786	-1.274047824	4.5166016	1.7089844	0.9765625	-9.941162140000001	0.49885253600000007	3.881957968	-4.638672	0.5493164	0.9765625	1.3015625000000002	11.450878600000001	0.708203125	-0.4272461	5.6762695	1.4038086	-0.46535643000000004	10.21511232	-1.6712158540000002	0.61035156	1.5869141	-2.319336	1549641450.958
-7.811767572	-1.6437011780000002	-5.55078125	-5.126953	-0.91552734	-2.5024414	10.13496106	-3.5589599640000005	0.6830810700000001	4.5166016	-1.4038086	0	10.417285340000001	3.3759277160000005	-0.5096191394	4.5166016	0.79345703	0.18310547	-9.25927716	0.9642089660000001	3.994409146	-5.065918	0.5493164	1.159668	1.0479492212000001	9.785644568	0.8900390380000001	0.12207031	4.760742	1.0986328	-0.40554199280000003	10.247412140000002	-3.325683606	1.0375977	1.4648438	-2.380371	1549641450.998
-7.59165036	-2.2382567900000003	-4.636816394	-4.211426	-0.9765625	-2.0141602	9.599023560000001	-3.6367187500000004	1.0922119110000001	4.333496	-1.7089844	0.24414062	10.417285340000001	3.3759277160000005	-0.5096191394	4.4555664	0.12207031	0.48828125	-8.31301268	1.7669189300000003	3.3555908540000003	-4.8828125	1.0986328	1.2207031	0.9331054712000001	8.7795652	0.2536132788	0.91552734	5.126953	0.24414062	-0.15551757200000002	10.456762680000002	-2.7179687500000003	0.61035156	2.0141602	-2.9296875	1549641451.038
-7.2901857	-1.8434814300000002	-4.286303714000001	-3.3569336	-0.24414062	-1.4648438	9.599023560000001	-3.6367187500000004	1.0922119110000001	4.333496	-1.7089844	0.24414062	9.96748004	2.70600589	-0.5371337860000001	4.5166016	0.7324219	0.91552734	-7.81057158	2.2573974640000003	2.9644042540000006	-4.5166016	0.30517578	1.0986328	0.6759033540000001	8.436230432	-0.07895508180000001	0.91552734	5.126953	0.24414062	-0.15073241820000002	9.45786142	-2.082739218	0.91552734	2.5024414	-2.8686523	1549641451.078
-7.230371106000001	-1.2441405760000002	-4.920336960000001	-2.8076172	-0.18310547	-1.2817383	7.99838858	-2.369848642	0.26796875000000003	4.211426	-1.4648438	-0.061035156	9.613378894	2.442822284	-0.23327636780000002	4.638672	0.8544922	0.8544922	-7.504321580000001	2.59116214	2.7143798920000006	-3.90625	0.4272461	1.0375977	0.5203857428	8.36086412	-0.0909179712	-0.061035156	4.5776367	0.9765625	-0.17824707460000003	9.152807608000002	-2.1664795320000003	1.0375977	2.0141602	-2.746582	1549641451.118
-7.5306394800000005	-0.6627441100000001	-5.315112320000001	-2.4414062	0.24414062	-1.0986328	8.098876800000001	-1.77290036	0.6316406250000001	4.0283203	-1.5869141	-0.061035156	9.613378894	2.442822284	-0.23327636780000002	4.4555664	0.4272461	0.79345703	-7.634716754	2.6103027160000005	2.830419928	-3.4179688	0.4272461	0.8544922	0.31223143000000003	8.69223642	0.0909179712	0.12207031	4.4555664	1.0375977	0.248828125	8.921923920000001	-2.1162353240000003	0.61035156	2.380371	-2.6245117	1549641451.158
-8.769995108000002	-0.5263671924000001	-5.768505890000001	-2.6855469	0.061035156	-1.2207031	8.59294429	-1.320703076	0.5981445288	4.0283203	-1.5869141	-0.061035156	10.56801718	2.8806639400000003	0.04306640576	3.9672852	0.36621094	0.9765625	-7.948144568	2.586376996	2.93330072	-3.0517578	-0.48828125	0.7324219	0.172265625	9.46145018	0.47971191100000005	0.12207031	4.4555664	1.0375977	0.907983426	8.972167932000001	-1.8578369600000002	0.18310547	3.6010742	-2.5634766	1549641451.198
-9.149218750000001	-0.2978759784	-6.396557608000001	-2.5024414	0.30517578	-1.0986328	9.760522660000001	-1.0347900360000002	-0.1124511682	3.6010742	-1.5869141	-0.7324219	11.18051718	3.02661142	0.659155252	3.6010742	0.36621094	1.0375977	-9.03916034	1.899707068	3.791040036	-2.5634766	-0.4272461	0.6713867	0.642407248	10.44479982	1.161596646	0.30517578	2.9296875	1.0986328	0.571826178	9.613378894	-1.0946044928	0.24414062	2.746582	-2.5634766	1549641451.238
-9.338232428000001	-0.0765625	-6.860717752000001	-2.4414062	-0.79345703	-0.8544922	11.11232878	-0.7141846040000002	-0.45698242800000005	3.6010742	-1.5869141	-0.7324219	11.18051718	3.02661142	0.659155252	3.112793	0.30517578	0.9765625	-9.687548920000001	1.35180661	4.127197284	-2.8076172	-0.61035156	0.7324219	1.123315396	11.12189946	1.7310302520000003	0.6713867	2.4414062	0.5493164	0.364868161	10.556054320000001	-1.025219748	-0.61035156	1.4038086	-2.1972656	1549641451.278
-10.09548372	-0.516796875	-6.74467752	-2.9296875	-1.159668	-0.12207031	11.4413089	-0.270361322	-0.37683107	3.2348633	-0.7324219	-1.159668	11.6626223	2.757446286	1.4463134979999999	2.6245117	0.12207031	0.79345703	-9.8514402	1.579101538	4.082934604	-2.8686523	-0.6713867	0.8544922	1.0802490020000002	11.7403804	1.892529254	0.6713867	2.4414062	0.5493164	1.8626221040000002	10.935278060000002	-1.5085204680000002	-1.6479492	1.8920898	-1.8920898	1549641451.318
-10.64577626	-1.1699707068	-5.83071286	-3.3569336	-1.7089844	0.12207031	11.2810054	0.1866210962	-0.1399658246	3.2348633	-0.7324219	-1.159668	11.6626223	2.757446286	1.4463134979999999	2.319336	0.30517578	0.5493164	-10.35507788	1.50732428	3.8053954680000004	-2.6855469	-1.5258789	0.79345703	0.7129882787999999	11.982030760000002	2.3052490020000005	0.061035156	1.953125	0.30517578	2.003784146	11.33723192	-1.353002896	-2.1972656	1.8920898	-1.2817383	1549641451.358
-10.247412140000002	-2.2035644960000003	-4.59733876	-3.3569336	-1.8310547	-0.061035156	10.90417482	0.3756347644	-0.22011719240000002	2.8686523	-0.48828125	-1.2207031	12.094482820000001	2.910571286	1.698730432	2.1362305	0.4272461	0.18310547	-10.58955072	0.9354980432000001	3.4692382200000003	-1.8310547	-0.18310547	0.48828125	-0.33854982	11.386278960000002	2.6174804320000002	-0.18310547	0.9765625	0.6713867	2.9237304320000006	11.471215560000001	-0.1447509784	-3.540039	0.9765625	-0.18310547	1549641451.398
-9.102563400000001	-2.7729980040000006	-2.233471646	-2.1972656	-1.3427734	0.30517578	10.44958516	0.309838858	-0.5120117212	1.8920898	-0.12207031	-0.24414062	11.700903060000002	4.17504892	1.9702880400000002	1.7089844	0	0.12207031	-10.25339308	0.08015136780000001	2.282519568	-1.5869141	-0.48828125	0.30517578	-1.193896466	9.888525360000001	2.598339856	-0.18310547	0.9765625	0.6713867	4.95622554	11.19008786	-0.29069824280000006	-4.699707	1.0375977	2.0141602	1549641451.438
-8.793920926	-1.8602295320000002	-1.3984619600000001	-2.0141602	2.1362305	-0.18310547	10.078735520000002	-0.19499511780000003	-0.775195288	1.5258789	-0.12207031	0	10.2079348	4.465747104	2.076757788	1.2207031	-0.12207031	0.7324219	-9.863403060000001	-0.2452392572	1.677197284	-1.3427734	-0.30517578	0.36621094	-1.847070288	9.07385234	2.879467752	-0.12207031	1.159668	0.5493164	5.43474092	9.18869658	-1.1173339660000001	-2.5634766	3.9672852	4.211426	1549641451.478
-10.34191942	-2.042065396	-3.737207068	-1.7700195	0.30517578	-0.36621094	9.98542482	-0.8158691100000001	-0.984545926	1.5258789	-0.12207031	0	10.2079348	4.465747104	2.076757788	0.79345703	0.12207031	0.9765625	-9.925610520000001	-0.4868896466	2.13178714	-1.159668	-0.12207031	0.4272461	-1.5013427520000002	9.559545926	3.2862060700000004	0.18310547	0.91552734	0.4272461	1.1328857428	11.534619600000001	-1.4116211060000001	-1.5258789	4.4555664	4.5776367	1549641451.518
-9.094189300000002	-1.911669928	-3.045751996	-2.1972656	-1.5869141	0.24414062	9.82990764	-1.1101562500000002	-1.451098642	1.2817383	0.36621094	-0.4272461	9.39685054	4.783959964000001	1.8375000000000001	0.61035156	0	0.61035156	-8.83220198	-0.9331054712000001	1.6616454680000001	-1.159668	0.061035156	0.24414062	-1.2094482428000002	9.39086911	3.53981929	0.18310547	0.91552734	0.4272461	-0.0657958966	11.50830072	-3.7467773560000004	-0.6713867	1.3427734	4.8828125	1549641451.558
-8.14433606	-1.561157248	-1.943969748	-1.953125	0.36621094	0.12207031	9.377710160000001	-1.1340820288	-1.814770468	1.2207031	0.6713867	-0.61035156	8.80109874	3.708496106	2.360278354	0.79345703	0	0.24414062	-8.76042482	-1.000097644	2.11982428	-1.0375977	-0.18310547	0.24414062	-1.0096679712	8.762817392	3.4034423920000005	-0.061035156	0.6713867	-0.061035156	-0.6543701080000001	11.1446286	-1.5719238220000002	0.91552734	2.9907227	5.3710938	1549641451.598
-8.15390625	-1.21901857	-2.442822284	-1.5258789	-0.5493164	-0.30517578	8.632422120000001	-1.06589357	-1.69633786	0.91552734	-0.24414062	-0.5493164	8.80109874	3.708496106	2.360278354	0.48828125	0.18310547	0.061035156	-8.58217752	-0.75366214	2.2083496400000002	-0.79345703	0.12207031	0.18310547	-0.49765625	8.51159694	3.4213867800000006	-0.12207031	0.61035156	-0.12207031	-0.876879892	10.81445288	-1.56953125	1.953125	3.3569336	5.065918	1549641451.638
-7.805786240000001	-0.955834964	-2.44401857	-1.4038086	0.24414062	-0.4272461	8.333349640000002	-0.6723144568000001	-2.08752446	0.91552734	-0.24414062	-0.5493164	9.503320288000001	2.8112792540000004	2.19638678	0.12207031	0.061035156	0	-8.46972644	-1.0742675720000001	2.4344482820000004	-0.7324219	0.18310547	0.12207031	-0.34931639400000003	8.28071286	3.585278354	-0.12207031	0.61035156	-0.12207031	-0.7201660340000001	9.83110324	-1.1316894568000002	3.1738281	5.92041	4.1503906	1549641451.678
-7.964892572	-0.876879892	-2.41770018	-0.9765625	0.30517578	-0.30517578	8.45417482	-0.19738769960000002	-2.121020468	0.18310547	-0.18310547	-0.5493164	9.71027806	2.4296630400000003	2.45	-0.30517578	-0.12207031	0.12207031	-8.223290740000001	-1.008471646	2.496655252	-0.6713867	0.30517578	0.18310547	-0.45339357	8.263964660000001	3.5422119600000004	0.12207031	0.6713867	-0.30517578	-2.332763678	10.0213134	-0.9199462860000001	2.4414062	5.004883	3.3569336	1549641451.718
-8.46972644	-0.4426269568000001	-2.3052490020000005	-0.61035156	0.8544922	-0.061035156	8.608496106	0.07775878600000001	-1.51330571	0.18310547	-0.18310547	-0.5493164	9.71027806	2.4296630400000003	2.45	-0.36621094	-0.18310547	0.18310547	-8.31899411	-0.8661132788	2.680883786	-0.36621094	0	0.12207031	-0.38640135800000003	8.41828624	3.6211670320000002	0.12207031	0.12207031	0	-2.5588623200000002	8.8728759	-0.2344726538	1.8920898	2.1972656	2.5634766	1549641451.758
-9.27961412	0.2954833966	-2.6103027160000005	0.36621094	2.0751953	0.12207031	9.159985520000001	0.026318359620000002	-0.8732910340000001	0.18310547	-0.12207031	-0.5493164	10.460351440000002	1.9487548920000002	2.1509277160000004	-0.4272461	0.061035156	0.36621094	-8.528344748	-0.9785644568000001	2.8352050720000004	-0.18310547	0.061035156	0.24414062	-0.11604003600000001	8.69582518	3.81616214	0.12207031	0.12207031	0	-1.239355432	7.801000900000001	0.46774902160000004	3.4179688	1.3427734	1.7089844	1549641451.798
-9.97705072	1.43076178	-3.7527587860000002	0	2.1362305	-0.061035156	9.67080072	-0.113647464	-0.7261474640000001	0	-0.18310547	-0.48828125	10.460351440000002	1.9487548920000002	2.1509277160000004	-0.24414062	-0.12207031	0.36621094	-8.953027160000001	-1.274047824	3.180932608	-0.12207031	-0.48828125	0.36621094	0.03349609424	9.030786240000001	4.00158696	0.4272461	-0.18310547	0.24414062	-0.36845702880000003	8.15390625	0.23208007200000003	3.7231445	-0.18310547	1.0986328	1549641451.838
-11.33603534	2.082739218	-4.4705322480000005	-1.2207031	0.8544922	-0.30517578	10.09907248	-0.3349609424	-0.36367187500000003	0	-0.18310547	-0.48828125	10.759423920000001	1.9296142180000002	1.9762695680000002	-0.18310547	-0.5493164	0.36621094	-9.185107428000002	-1.5109130400000002	3.7515625000000004	-0.24414062	-0.48828125	0.6713867	0.417504892	9.88015126	4.10207518	0.6713867	-0.4272461	0.30517578	3.8018066100000003	9.159985520000001	0.0478515625	2.9907227	-3.0517578	1.0986328	1549641451.878
-11.84445836	0.5670410144	-4.91555162	-2.1972656	-0.36621094	-0.61035156	10.613476440000001	-0.642407248	-0.3600830072	0.061035156	-0.18310547	-0.24414062	11.33723192	1.6712158540000002	1.0144531250000002	0.12207031	-0.61035156	0.30517578	-9.72702626	-1.5336425720000002	3.830517572	-0.4272461	-1.8920898	0.6713867	1.081445288	10.59672824	4.182226440000001	0.6713867	-0.4272461	0.30517578	8.32497554	10.13376448	0.6555663939999999	0.48828125	0.8544922	-0.8544922	1549641451.917
-10.233057100000002	-2.3889892180000003	-4.366455072	-1.5258789	-1.5869141	-0.61035156	10.868286240000002	-0.909179712	-0.15073241820000002	0.24414062	0.48828125	0.24414062	11.33723192	1.6712158540000002	1.0144531250000002	0.5493164	-0.4272461	0.061035156	-10.67927266	-1.300366214	4.410717752	-0.61035156	-0.4272461	0.5493164	1.5743163940000002	11.35397914	4.044653354	0.5493164	-0.061035156	0.12207031	2.2849121400000003	9.8765625	-1.6125976440000003	-1.159668	0.61035156	-2.8076172	1549641451.957
-9.615771760000001	-3.158203076	-3.9776612400000007	0.91552734	-0.4272461	0.18310547	10.868286240000002	-0.909179712	-0.15073241820000002	0.24414062	0.48828125	0.24414062	11.657836960000001	1.5862792540000001	1.008471646	0.8544922	-0.5493164	-0.4272461	-10.944848740000001	-0.5825927716	3.917846646	-0.9765625	0.24414062	0.6713867	1.5276611420000001	11.35158696	3.5422119600000004	0.4272461	0.48828125	0.12207031	0.12800292540000002	11.13147014	0.2392578076	0	1.5258789	-1.953125	1549641451.998
-8.4733152	-1.61977536	-3.7336182100000004	0.61035156	-0.30517578	0.36621094	10.700806200000002	-1.2895996400000003	0.15192871400000002	0.91552734	-0.4272461	0.4272461	12.25717752	2.20236821	0.5455078076000001	1.2817383	-0.4272461	-0.61035156	-9.667211960000001	0.27873535340000005	2.21433107	-0.79345703	0.7324219	0.7324219	0.724951178	10.078735520000002	2.5433105040000004	0.4272461	0.48828125	0.12207031	1.471435504	11.800195680000002	-0.23327636780000002	-1.0986328	-4.760742	-3.112793	1549641452.037
-7.988818390000001	-0.7907471040000001	-3.9896241	0.30517578	0.48828125	-0.24414062	10.088306200000002	-1.5276611420000001	-0.03349609424	1.159668	0	0.12207031	12.25717752	2.20236821	0.5455078076000001	1.5258789	0.18310547	0.061035156	-9.01882338	0.717773462	1.5575683900000001	-0.61035156	-0.061035156	0.5493164	-0.3229980432	9.0858152	1.540820288	-0.6713867	1.7700195	0.48828125	2.7969239200000002	10.224683	-2.3112304320000003	-0.061035156	-1.5258789	-2.380371	1549641452.077
-9.016430710000002	-1.1209228240000002	-4.9	-0.30517578	0.18310547	0.12207031	8.795117212000001	-1.5934570680000002	0.5634521466	1.3427734	0	-0.36621094	10.724731920000002	2.495458966	0.25839844240000004	1.3427734	0.7324219	0.4272461	-9.10974092	0.974975589	2.6880616	-0.61035156	-0.30517578	0.24414062	-0.961816394	9.62653804	1.114941394	-0.7324219	1.159668	0.9765625	0.5610595746000001	9.82033696	-1.7118896760000002	0	-0.30517578	-2.5024414	1549641452.148
-9.3238768	-1.138867212	-5.16079074	-0.79345703	-1.3427734	0.48828125	8.795117212000001	-1.5934570680000002	0.5634521466	1.3427734	-0.061035156	-0.48828125	11.02619658	2.94526358	-0.5897705072	1.3427734	0.7324219	0.4272461	-9.10974092	0.974975589	2.6880616	-0.5493164	-0.61035156	0.061035156	-0.5634521466	10.406518080000001	1.5180908540000002	-0.7324219	1.159668	0.9765625	0.5610595746000001	9.82033696	-1.7118896760000002	0	-0.30517578	-2.5024414	1549641452.158
-8.368042032	-1.0240234620000002	-3.8915283540000005	-0.30517578	-0.91552734	0.7324219	8.795117212000001	-1.5934570680000002	0.5634521466	1.3427734	-0.061035156	-0.48828125	11.02619658	2.94526358	-0.5897705072	1.4038086	0.36621094	0.18310547	-8.58696286	0.869702176	2.81726088	-0.5493164	-0.61035156	0.061035156	0.17106933900000001	9.651660340000001	2.1604980040000004	-0.30517578	0.5493164	1.0986328	0.39238280760000005	9.71027806	-2.231079074	0.4272461	-1.4648438	-2.380371	1549641452.197
-7.5964357	-0.9031982428000002	-3.269457968	0.91552734	0.30517578	0	9.171948380000002	-1.667626996	0.5646484424	1.5869141	-0.4272461	0	10.784546220000001	2.8064941100000005	-0.2225097644	1.4648438	0.24414062	0.5493164	-8.40153804	0.7979248200000001	3.2096435700000003	-0.24414062	-0.24414062	-0.18310547	0.3672607428	8.76521016	2.032495108	0	0.79345703	0.24414062	0.5873779254	9.39086911	-2.757446286	0.79345703	-0.9765625	-2.5634766	1549641452.237
-7.87995607	-0.5658447284000001	-3.8807617800000003	0.9765625	0.5493164	-0.4272461	8.45417482	-0.75964357	0.9522461060000001	1.5869141	-0.4272461	0	9.933984620000002	1.933203076	0.6723144568000001	1.6479492	0.5493164	0.79345703	-8.114428420000001	0.9020019568000001	3.0206298920000005	-0.24414062	-0.12207031	-0.24414062	0.9115722840000001	8.378808606	2.1030761780000002	0	0.79345703	0.24414062	0.7010253600000002	9.341821580000001	-2.0289062500000004	0.61035156	-0.8544922	-2.6245117	1549641452.277
-8.073754892	-0.1208251996	-4.677490216000001	0.7324219	0.36621094	-0.48828125	8.151513580000001	0.15073241820000002	0.343334964	1.6479492	-0.24414062	0	9.648071580000002	1.3924804320000002	0.9809570288	2.0751953	0.91552734	0.61035156	-8.135961960000001	0.9343017572	3.2455322480000004	-0.061035156	0.18310547	-0.18310547	1.29558107	8.24243161	2.2071533540000003	-0.48828125	0.61035156	0.24414062	0.955834964	9.1875	-1.4199951080000002	0.36621094	-0.4272461	-2.2583008	1549641452.317
-8.31420926	0.3529052716	-4.754052716	0.5493164	-0.12207031	-0.36621094	8.466137680000001	0.6842773560000001	-0.10168457460000001	1.4648438	0.30517578	0.12207031	9.407617212	1.331469748	1.156811502	1.7700195	0.6713867	0.4272461	-8.10844748	1.1245117212000002	3.2228027160000003	0	0.61035156	-0.061035156	1.0958007788	8.446997300000001	1.8937255400000002	-0.30517578	0.79345703	0.12207031	1.2022705072	9.09060054	-1.272851538	0.061035156	-0.18310547	-1.8920898	1549641452.357
-9.165966754000001	0.21652832460000004	-4.800707968	0.48828125	1.0375977	-0.12207031	9.0092527	0.8661132788	-0.052636719240000004	0.8544922	0.30517578	0.12207031	9.331054712	1.5145019960000001	1.4068359620000002	0.91552734	0.4272461	0.30517578	-7.982836960000001	1.1699707068	3.0397704680000004	0.24414062	-0.18310547	-0.18310547	0.45100097840000003	9.125292932	1.830322284	-0.30517578	0.79345703	0.12207031	0.5885742212	9.06069339	-1.9583251800000003	-0.30517578	-0.48828125	-1.7700195	1549641452.397
-9.045141574	0.699829074	-6.0998776999999995	0.36621094	-0.61035156	-0.061035156	9.594238220000001	0.899609375	-0.14714355040000002	0.36621094	0.061035156	0	9.693530252	1.81357428	1.268066394	0	0.30517578	0.061035156	-8.972167932000001	0.611303714	3.543408246	0.24414062	-0.18310547	-0.18310547	0.4354492212	10.193578780000001	2.0731689300000005	-0.12207031	0.18310547	0.24414062	0.6854736419999999	9.81914038	-1.6724121400000003	-0.36621094	-1.0375977	-1.7089844	1549641452.437
-9.35856929	0.3576904254	-5.077050720000001	-1.0375977	-1.4038086	0.61035156	9.594238220000001	0.899609375	-0.14714355040000002	0	-0.4272461	-0.12207031	10.304834260000002	2.422485324	0.9331054712000001	-0.61035156	-0.12207031	-0.24414062	-9.228173920000001	0.0657958966	3.5015380400000002	-0.36621094	-0.4272461	-0.061035156	0.9127685700000001	10.66970198	2.7765869600000004	-0.12207031	-0.91552734	-0.7324219	1.7884521760000003	10.06677266	-1.362573282	-1.4648438	-1.159668	-1.6479492	1549641452.477
-10.71875	-0.4821044928	-4.57341304	-1.2207031	-0.61035156	0.8544922	11.12907698	0.47253417540000003	-0.439038089	-0.30517578	-0.48828125	-0.18310547	10.873071580000001	2.76821286	1.0096679712	-1.0375977	-0.4272461	-0.30517578	-10.406518080000001	0.717773462	3.6283447480000004	-0.36621094	-0.9765625	-0.12207031	-0.2619873004	11.468823380000002	3.011059604	-0.12207031	-0.91552734	-0.7324219	3.69533696	10.084716460000001	-1.1735596040000003	-2.319336	0	-0.6713867	1549641452.517
-11.2810054	-2.1521240020000003	-4.067382788000001	-2.2583008	-1.159668	0	11.240332460000001	-0.06340332068	-0.735717752	-1.0375977	0	-0.24414062	11.767895860000001	3.2239991	1.6353271760000003	-1.2207031	0	-0.79345703	-11.690136780000001	0.173461911	3.8795653960000003	0.8544922	-1.2207031	-0.4272461	-0.3947753894	12.226074280000002	3.6510742800000004	-0.24414062	-1.953125	-0.30517578	5.32109375	11.462841460000002	0.573022464	-3.9672852	-0.8544922	0.8544922	1549641452.557
-10.55964308	-2.60910643	-1.886547824	0.4272461	-1.0986328	0.79345703	11.71884784	-0.6543701080000001	-1.1508300720000002	-1.0375977	0	-0.24414062	12.368433	4.33176268	1.9212402160000002	-1.4038086	-0.18310547	-1.0986328	-11.34680162	-1.58149411	3.4931639400000005	0.5493164	2.0141602	-0.7324219	-0.515600589	10.853931200000002	4.687060504000001	0.24414062	-0.79345703	-1.0375977	4.8988037140000005	11.249902160000001	0.5024413940000001	-4.5166016	-1.8310547	3.7231445	1549641452.597
-10.7366938	-2.205957068	-2.0671875	1.6479492	2.1972656	0.48828125	11.609985520000002	-1.153222644	-1.137670926	-2.0751953	0.12207031	0.4272461	10.937671220000002	4.356884784	2.588769568	-1.7700195	-0.8544922	-0.5493164	-10.01772464	-0.7716064300000001	1.9738769960000002	0.36621094	-0.4272461	-0.36621094	-1.7872558900000002	9.475805710000001	3.8795653960000003	0.24414062	-0.79345703	-1.0375977	2.99191893	11.21521016	-0.5239746106000001	-1.5258789	-1.6479492	5.7373047	1549641452.637
-10.03207968	-1.565942392	-3.50991214	0.24414062	-3.112793	0.061035156	10.4974366	-1.0587158540000001	-1.0993896760000001	-2.1972656	0.61035156	0.24414062	10.937671220000002	4.356884784	2.588769568	-1.5258789	-0.30517578	-0.24414062	-9.408813400000001	-0.3517089856000001	2.80051268	1.3427734	0.61035156	-0.18310547	-1.7669189300000003	9.612182608000001	3.5422119600000004	-0.5493164	-1.8920898	-0.18310547	-1.2907959260000001	14.7251223	-0.343334964	-2.0141602	-0.79345703	5.6762695	1549641452.677
-7.814160340000001	-1.020434604	-1.4391357820000001	0.24414062	0.36621094	0.5493164	10.11701628	-1.353002896	-1.3230957460000001	-2.1972656	0.61035156	0.24414062	10.11821286	4.2970702880000005	2.1712646760000003	-1.4648438	-0.12207031	-0.48828125	-8.421875	-1.3386474640000001	2.13776857	1.159668	-0.8544922	-0.61035156	-0.9630126800000001	8.61328125	3.660644568	-0.5493164	-1.8920898	-0.18310547	-1.102978534	11.17453624	-0.802709964	-0.061035156	-2.6245117	5.2490234	1549641452.717
-7.9601074280000015	-0.49645996400000003	-1.9200439300000003	0.8544922	0.6713867	-0.061035156	10.11701628	-1.353002896	-1.3230957460000001	-2.0751953	1.0986328	0.7324219	9.63969748	3.89272464	1.491772464	-1.8310547	-0.5493164	-0.12207031	-8.321386780000001	-1.102978534	2.4619628600000003	1.4648438	0.79345703	-0.30517578	-0.7369140380000001	7.73161592	3.466845746	0.061035156	-1.7089844	-0.6713867	-0.734521466	10.509399460000001	0.4486083966	0.6713867	1.0986328	4.4555664	1549641452.757
-7.87995607	-0.553881839	-1.930810504	0.30517578	0	-0.12207031	8.35009784	-1.02163089	-1.77290036	-2.0751953	0.30517578	0.12207031	8.99728984	3.0768554320000003	1.599438498	-1.7700195	-0.30517578	0	-8.106054712	-1.2884033540000002	2.403344748	1.5258789	-0.061035156	-0.36621094	-0.32778320680000006	7.77228984	3.5697264400000006	0.18310547	-1.5869141	-0.5493164	-1.1472412140000001	9.19348143	0.21652832460000004	1.6479492	2.5634766	3.6621094	1549641452.797
-7.812963760000001	-0.8242431610000001	-1.524072284	1.0375977	2.0141602	0.48828125	7.995996106000001	-0.8517577880000001	-1.4391357820000001	-2.0751953	0.30517578	0.12207031	8.570214660000001	2.566040036	1.58149411	-1.7700195	-0.48828125	-0.24414062	-8.06657698	-1.8410888580000002	2.496655252	1.2207031	0.24414062	-0.4272461	0.06340332068	8.149121106	3.9154540740000003	0.61035156	-1.3427734	-0.5493164	-2.11982428	8.06657698	-0.1040771466	1.7700195	2.6245117	2.1362305	1549641452.837
-8.62524411	-0.4139160144	-2.0121582460000003	1.5869141	1.7089844	0.91552734	8.315405252000001	-0.9869384980000001	-1.358984424	-1.7700195	0.24414062	-0.061035156	9.98901358	2.235864218	1.6999267180000002	-1.6479492	-0.6713867	-0.30517578	-8.023510880000002	-1.697534146	2.66174321	1.159668	-0.18310547	-0.36621094	0.0227294928	8.45297824	3.99919429	0.61035156	-1.3427734	-0.5493164	-2.733520468	7.93857428	-0.5909667932	1.3427734	-1.3427734	1.0986328	1549641452.877
-9.3920652	0.840991214	-2.5265625000000003	1.5258789	2.380371	0.48828125	9.00805661	-1.2321777160000003	-1.318310504	-1.2817383	0.12207031	-0.30517578	9.98901358	2.235864218	1.6999267180000002	-1.3427734	-0.12207031	-0.30517578	-8.38239766	-1.582690396	3.0995849640000004	1.0986328	-0.5493164	-0.36621094	0.19499511780000003	9.1276857	4.042260880000001	0.24414062	-1.159668	0	-0.840991214	7.56054712	0.6759033540000001	2.380371	-0.24414062	0.61035156	1549641452.917
-10.256982820000001	1.43076178	-3.9441650360000002	0.79345703	2.0751953	-0.061035156	9.00805661	-1.2321777160000003	-1.318310504	-1.2817383	0.12207031	-0.30517578	10.59313948	2.282519568	2.154516574	-1.0986328	0	-0.30517578	-8.8214357	-1.7657226440000002	3.4441162140000006	0.8544922	-0.5493164	-0.30517578	0.576611322	9.46743161	4.28391124	0.24414062	-1.2207031	-0.061035156	2.071972644	7.62993161	-0.3194091754	4.0283203	-1.6479492	0.18310547	1549641452.957
-10.668505399999999	1.565942392	-4.117626996	0.24414062	-0.061035156	0.4272461	9.486572480000001	-1.4558837860000002	-0.56823732	-0.91552734	0.061035156	-0.36621094	11.100365920000002	2.2669677520000002	2.295678714	-0.79345703	-0.061035156	-0.061035156	-8.8214357	-1.79323732	3.7551512600000003	0.6713867	-0.12207031	-0.061035156	0.7883544928000001	9.682763580000001	4.244433606	0.24414062	-1.2207031	-0.061035156	4.044653354	9.62653804	-0.5754150360000001	2.6855469	-3.3569336	-0.30517578	1549641452.997
-10.95561502	1.1269042932	-4.185815396000001	-1.0986328	0.36621094	0.36621094	9.89809604	-1.469042932	-0.8888427520000001	-0.36621094	0	-0.24414062	11.26545378	1.9762695680000002	2.192797824	-0.4272461	0.12207031	0.12207031	-9.191088760000001	-1.8386962860000002	3.6486816100000006	0.36621094	-1.5258789	0.061035156	1.0946044928	9.991405760000001	4.097290036	0.12207031	-1.159668	0	7.643090560000001	10.58117662	2.578002896	0.30517578	-0.6713867	-0.18310547	1549641453.037
-10.344311600000001	-1.464257788	-4.3245849640000005	-0.91552734	-0.91552734	-0.12207031	10.34790036	-1.5934570680000002	-0.907983426	-0.36621094	0	-0.24414062	11.19367662	1.796826178	2.04326178	-0.30517578	0.12207031	0	-9.766503894000001	-1.753759784	3.935791034	0.061035156	-0.36621094	0.061035156	1.4223876800000002	10.459154860000002	4.02192392	-0.12207031	-0.5493164	0.24414062	5.193090560000001	9.91364766	-1.272851538	-1.2817383	-1.4648438	-1.6479492	1549641453.077
-10.34670378	-3.0134521760000004	-4.483691394	1.7089844	-1.0375977	0.5493164	10.63859874	-1.8351074280000002	-0.4892822284000001	-0.4272461	0.12207031	-0.12207031	11.3396241	1.9260253600000001	1.771704074	-0.12207031	0.061035156	-0.18310547	-10.629028060000001	-0.9570312500000001	3.8807617800000003	-0.30517578	-0.48828125	0.18310547	1.2333740020000001	10.58117662	3.619970746	-0.12207031	-0.5493164	0.24414062	1.0946044928	10.759423920000001	0.45339357	-1.4648438	1.4038086	-1.3427734	1549641453.117
-9.138451980000001	-1.5862792540000001	-3.8759764400000005	1.2817383	-1.159668	0.79345703	10.412500000000001	-2.027709964	-0.1399658246	0.12207031	-0.061035156	-0.061035156	11.686548020000002	2.387792932	1.5779052520000003	0.30517578	0.18310547	-0.18310547	-10.04404254	0.22968750000000002	3.14265126	-0.061035156	0.7324219	0.36621094	0.32539062500000004	10.297655760000001	2.805297824	0.12207031	0.12207031	0.18310547	3.2921875000000003	11.632714660000001	-0.5287597644	-1.8920898	-2.6245117	-1.8310547	1549641453.157
-8.46972644	-0.5455078076000001	-4.17026358	0.79345703	1.0375977	0.24414062	10.412500000000001	-2.027709964	-0.1399658246	0.12207031	-0.061035156	-0.061035156	11.80976538	2.8639160340000003	1.2297851440000003	0.4272461	0.61035156	0.18310547	-9.38608426	0.63881839	2.548095746	0.12207031	-0.36621094	0.12207031	-0.5969482428	9.834692000000002	2.003784146	-0.4272461	0.36621094	0.30517578	2.3937744600000004	10.4974366	-1.870996106	-0.7324219	-1.3427734	-1.0375977	1549641453.197
-9.154003894	-1.153222644	-5.461059800000001	0.30517578	-0.79345703	-0.12207031	9.32028804	-1.965502896	-0.0227294928	0.4272461	0	-0.061035156	11.30971646	3.216821286	1.1472412140000001	0.18310547	0.8544922	0.4272461	-9.268847840000001	0.6017333966	2.7969239200000002	0.12207031	-0.12207031	-0.061035156	-0.9474609620000001	9.92441394	1.7477783540000003	-0.4272461	0.36621094	0.30517578	2.2286865020000004	9.354980432000001	-2.503832968	0.24414062	0.48828125	-1.6479492	1549641453.237
-8.943457068	-1.3302734620000003	-4.60930162	0	-1.5258789	0.18310547	9.09179712	-1.6915527160000003	0.1363769568	0.30517578	-0.061035156	-0.061035156	10.563232820000001	3.4453125000000004	1.0240234620000002	0	0.48828125	0.36621094	-9.63969748	0.642407248	3.5242675720000003	0.12207031	-0.36621094	-0.18310547	-0.42587889400000006	10.25339308	2.032495108	0	-0.48828125	0.12207031	1.2261962860000002	9.69233426	-1.851855432	-0.061035156	0.48828125	-1.5869141	1549641453.277
-8.3967527	-1.3171142180000002	-3.581689496	0.8544922	0.4272461	0.18310547	9.234155252	-1.6269530760000002	-0.04067382788	0.24414062	-0.12207031	0.061035156	10.27851538	3.575707968	0.67709964	-0.24414062	0.12207031	0.061035156	-9.004467752000002	0.764428714	3.0409667540000003	0.30517578	0.12207031	-0.36621094	0.056225586060000006	9.926807100000001	2.299267572	0.36621094	-0.18310547	-0.36621094	0.4067382788	9.5703125	-1.911669928	-0.12207031	-0.91552734	-1.159668	1549641453.316
-8.66950679	-0.9953125	-4.209741214	1.4648438	0.12207031	-0.061035156	9.234155252	-1.6269530760000002	-0.04067382788	0	-0.18310547	0.30517578	10.009350540000002	3.325683606	0.679492212	-0.4272461	0	-0.061035156	-8.827417032000001	0.9642089660000001	3.331665036	0.61035156	0.5493164	-0.30517578	-0.07895508180000001	9.2808107	2.100683606	0.36621094	-0.18310547	-0.36621094	0.7799804712000001	9.43632788	-2.118627896	0.12207031	-0.9765625	-1.2207031	1549641453.356
-8.652759080000001	-0.5981445288	-4.4155028960000005	1.2817383	-0.12207031	-0.061035156	9.27124002	-0.9594238220000001	0.026318359620000002	-0.30517578	-0.4272461	0.36621094	9.5021241	2.87109375	1.2608886780000002	-0.4272461	-0.061035156	-0.18310547	-8.52714856	0.838598642	2.9979003600000005	0.61035156	0.5493164	-0.30517578	-0.07895508180000001	9.20305162	1.9559326080000001	0.061035156	-0.30517578	-0.4272461	0.8577392572	9.43632788	-2.1102538940000004	0.061035156	-1.4648438	-1.2817383	1549641453.396
-8.714965560000001	-0.47971191100000005	-4.487280252000001	1.2207031	0.30517578	0.18310547	9.27124002	-0.9594238220000001	0.026318359620000002	-0.36621094	-0.30517578	0.30517578	9.52485324	2.6390135800000003	1.4989501800000002	-0.5493164	-0.061035156	-0.48828125	-8.61328125	0.9283202880000001	3.0469483800000003	0.7324219	0.30517578	-0.4272461	0.12919922120000002	9.304736420000001	1.9810547120000002	-0.061035156	-0.6713867	-0.30517578	1.4570800720000001	9.337036240000002	-1.9200439300000003	0.061035156	-1.0375977	-1.2207031	1549641453.436
-8.96977536	-0.27514648560000005	-4.754052716	1.3427734	0.061035156	0.30517578	9.42077626	-0.657958966	-0.28471679320000004	-0.48828125	-0.061035156	0.18310547	10.072753600000002	2.605517572	1.3254882200000002	-0.91552734	-0.061035156	-0.48828125	-8.482885880000001	1.179541034	3.06608876	1.0986328	0.4272461	-0.48828125	-0.03229980432	9.4171875	1.8949219240000001	-0.061035156	-0.6713867	-0.30517578	1.698730432	9.39685054	-1.783667032	0	-0.91552734	-0.9765625	1549641453.476
-8.85732428	-0.42707518000000005	-4.862915036	1.2817383	-0.24414062	0.30517578	9.60739766	-0.7728027160000001	-0.3947753894	-0.79345703	-0.12207031	0	10.58117662	2.674902356	1.4020507200000003	-1.159668	-0.18310547	-0.36621094	-8.441015380000001	1.0862304712000002	3.034985324	1.2207031	-0.5493164	-0.5493164	-0.31342773560000003	9.426757788000002	1.685571286	-0.12207031	-0.61035156	-0.24414062	1.56354982	9.560742212000001	-1.808789038	-0.12207031	-1.0375977	-0.79345703	1549641453.516
-8.585766574	-0.5072265576	-4.824633786	1.3427734	0	0.30517578	9.60739766	-0.7728027160000001	-0.3947753894	-0.79345703	-0.12207031	0	10.83239766	2.7299316100000004	1.629345746	-1.4648438	-0.24414062	-0.12207031	-8.987719748	0.7883544928000001	3.5326415740000003	1.2207031	-0.18310547	-0.4272461	0.02990722644	9.707885880000001	1.735815396	-0.18310547	-1.0986328	-0.12207031	1.415209964	9.527246106	-2.1329834260000005	-0.30517578	-0.9765625	-0.8544922	1549641453.556
-8.47929712	-0.5120117212	-5.04714357	1.2207031	0.30517578	0.24414062	9.77966304	-0.9881347840000001	-0.132788089	-0.9765625	-0.18310547	-0.061035156	10.727124100000001	2.686865216	1.4618652160000003	-1.8310547	-0.4272461	0	-8.980542032	0.6244628600000001	3.6068116	1.2207031	-0.18310547	-0.4272461	0.687866214	9.85502896	2.045654254	-0.12207031	-1.7089844	-0.18310547	1.408032248	9.485375900000001	-2.409326178	-0.5493164	-0.8544922	-0.8544922	1549641453.596
-9.040356430000001	-0.6747070288	-4.86770018	0.8544922	-0.48828125	0.4272461	9.89570288	-1.3362548920000001	-0.07895508180000001	-0.9765625	0	-0.4272461	10.582373200000001	2.44401857	1.1041748200000001	-1.953125	-0.5493164	-0.061035156	-9.23654802	0.732128894	3.5625489200000002	1.0375977	0.12207031	-0.36621094	0.8015136780000001	9.801196580000001	2.0468505400000003	0.061035156	-1.6479492	-0.48828125	1.459472644	9.573901260000001	-2.288500998	-0.91552734	-0.79345703	-0.79345703	1549641453.636
-9.125292932	-0.5670410144	-4.2240966460000005	0.12207031	-0.36621094	0.6713867	9.64208966	-1.35419928	-0.24763183900000002	-1.3427734	0.18310547	-0.36621094	10.42805162	2.186816394	1.1400634980000002	-1.8920898	-0.36621094	-0.18310547	-9.540405252000001	0.38640135800000003	3.4166014400000004	1.0986328	0.061035156	-0.48828125	0.6089111420000001	10.236645860000001	2.021728534	0.061035156	-1.4648438	-0.5493164	1.6484863220000001	9.64208966	-2.024121106	-1.159668	-0.61035156	-0.48828125	1549641453.676
-9.70429712	-0.9582275360000001	-4.13796376	0.6713867	0.79345703	0.24414062	9.56552716	-1.5396240020000003	-0.2954833966	-1.5258789	0.061035156	-0.24414062	10.780957460000002	2.5385253600000004	1.3458251800000003	-1.8920898	-0.18310547	-0.4272461	-9.52604982	-0.1770507788	3.2730469240000004	1.0986328	0.061035156	-0.48828125	0.06340332068	10.2844973	2.78496106	-0.30517578	-1.5869141	-0.6713867	1.4618652160000003	9.693530252	-1.378125	-1.3427734	-0.7324219	0.12207031	1549641453.716
-10.285692899999999	-1.32788089	-4.185815396000001	0.48828125	-2.5634766	-0.061035156	9.765307608	-1.677197284	-0.517993161	-1.5869141	0.061035156	0.12207031	11.19846196	3.048144568	1.509716754	-1.8920898	-0.061035156	-0.30517578	-9.52604982	-0.1770507788	3.2730469240000004	0.91552734	0.30517578	-0.48828125	-0.0693847644	9.931591460000002	3.09121106	0	-1.4648438	-0.61035156	1.5456054320000001	10.1241938	-1.073071286	-1.7089844	-0.9765625	0.30517578	1549641453.756
-9.131274460000002	-1.362573282	-1.8542480040000002	0	-2.1362305	0.061035156	9.765307608	-1.677197284	-0.517993161	-1.5869141	0.061035156	0.12207031	10.8120607	3.1103514400000005	2.1329834260000005	-1.7089844	-0.24414062	-0.24414062	-9.52604982	-0.1770507788	3.2730469240000004	0.91552734	0.30517578	-0.48828125	-0.07895508180000001	9.340625000000001	3.2407471040000004	0.12207031	-1.4648438	-0.6713867	1.911669928	10.535717360000001	-0.211743161	-2.380371	-0.48828125	0.79345703	1549641453.796
-8.884838760000001	-1.11613768	-1.227392572	0.91552734	0.24414062	-0.18310547	9.707885880000001	-1.8973144960000001	-1.153222644	-1.5869141	-0.061035156	0.12207031	10.19477536	2.860327176	2.496655252	-1.5869141	-0.24414062	-0.30517578	-9.18869658	-1.1962890380000002	2.471533246	0.91552734	0.30517578	-0.48828125	-0.2823242212	8.968579074	3.625952176	-0.12207031	-1.159668	-0.79345703	1.3482177520000003	9.67917482	0.41870117800000006	-1.7700195	0.24414062	1.4648438	1549641453.836
-10.27851538	-1.1771484620000001	-2.6354248200000003	1.0986328	-0.6713867	-0.5493164	9.707885880000001	-1.8973144960000001	-1.153222644	-1.4648438	0.061035156	-0.12207031	9.85742212	2.733520468	2.4655516200000003	-1.3427734	-0.12207031	-0.30517578	-9.693530252	-1.814770468	2.64738768	1.0375977	0.48828125	-0.48828125	-0.34094239200000004	9.42915036	4.011157248000001	-0.061035156	-0.79345703	-0.7324219	-1.0096679712	9.41120607	0.22849121400000003	-0.91552734	-0.36621094	1.5258789	1549641453.876
-10.05361322	-1.3386474640000001	-2.1712646760000003	0.61035156	-1.4038086	-0.36621094	9.113330072	-1.5898682100000001	-1.341040036	-1.4648438	0	-0.24414062	9.942358720000001	2.8926269959999997	2.35549321	-1.0986328	-0.36621094	-0.5493164	-9.73659694	-1.693945288	2.8017089660000005	0.4272461	1.0986328	-0.30517578	-0.27514648560000005	9.9100589	4.1511230040000004	0.061035156	-0.6713867	-0.61035156	-2.8830566100000006	10.43642572	-0.21533202880000002	-1.0986328	-1.7089844	0.8544922	1549641453.916
-9.16357428	-0.838598642	-1.227392572	1.0986328	0.24414062	0.061035156	9.05351538	-1.622167932	-1.6688232820000002	-1.0986328	0.12207031	0	10.310815200000002	2.9943116	2.4595702880000005	-0.8544922	-0.48828125	-0.79345703	-9.213818390000002	-1.28122554	2.41770018	0.4272461	1.0986328	-0.30517578	-0.5885742212	9.45427266	3.8891358800000004	0.36621094	-0.36621094	-0.6713867	-1.9320067900000002	10.05959514	-0.7141846040000002	-0.18310547	-2.746582	0.12207031	1549641453.956
-8.86330571	-0.03947753894	-1.4522949280000002	0.79345703	1.159668	-0.24414062	9.05351538	-1.622167932	-1.6688232820000002	-0.61035156	0	0.36621094	10.56801718	2.8675048920000004	2.682080072	-0.61035156	-0.24414062	-0.5493164	-8.789135880000002	-1.258496106	2.0731689300000005	0.7324219	0.6713867	-0.30517578	-0.907983426	8.999682608	3.593652356	0.24414062	-0.061035156	-0.5493164	-0.0861328125	9.547582968	0.053833007200000005	0.48828125	-1.0375977	-0.4272461	1549641453.996
-9.108544928	-0.06699218750000001	-2.0923096040000004	0.48828125	0.9765625	-0.24414062	9.486572480000001	-2.04086911	-1.7896484620000002	-0.4272461	-0.30517578	0.48828125	10.459154860000002	2.8483641200000003	2.884252896	-0.5493164	0	-0.24414062	-8.7448732	-1.6269530760000002	1.9571288940000002	0.5493164	-0.061035156	-0.30517578	-0.9295165740000001	9.181518570000001	3.5876709260000004	-0.12207031	-0.061035156	-0.18310547	1.149633786	9.14682608	0.1806396466	1.0986328	0.6713867	-0.36621094	1549641454.036
-9.88015126	-0.570629892	-2.76821286	0.24414062	0.61035156	-0.061035156	9.285595746	-1.812377896	-1.4798096040000002	-0.4272461	0.061035156	0.18310547	10.40053714	2.86152356	2.7072021760000005	-0.48828125	0.12207031	0	-9.248510880000001	-1.665234424	2.24423822	0.5493164	-0.061035156	-0.30517578	-0.4892822284000001	9.82751448	3.6642334260000005	-0.061035156	-0.12207031	-0.061035156	0.172265625	9.18391124	0.2392578076	0.6713867	-0.24414062	-0.4272461	1549641454.076
-10.27373004	-1.1257080072	-3.0337889400000004	0.12207031	-0.24414062	-0.18310547	9.560742212000001	-1.7441894960000002	-1.491772464	-0.4272461	0.061035156	0.18310547	10.5835688	2.7550537140000007	2.20236821	-0.24414062	0.18310547	-0.18310547	-9.5703125	-1.0862304712000002	2.644995108	0	-0.36621094	-0.24414062	-0.002392578076	10.16127896	3.5386230040000006	0	-0.12207031	0.061035156	0.23566894960000004	9.991405760000001	0.516796875	0.5493164	-2.746582	-0.48828125	1549641454.116
-9.412402160000001	-0.7895507788	-2.6031250000000004	0.12207031	0.18310547	0.12207031	9.992602340000001	-1.851855432	-1.415209964	-0.18310547	0.18310547	0.12207031	10.693627700000002	2.64379892	2.25859375	0	0.4272461	-0.30517578	-9.34421376	-0.648388678	2.5947509	0	0.12207031	-0.24414062	-0.0693847644	9.701904254	3.160595746	-0.061035156	0	-0.061035156	1.332666034	10.80607878	0.3194091754	-0.18310547	-0.91552734	-1.2207031	1549641454.156
-8.92670926	-0.45937500000000003	-2.9524413940000005	0.24414062	0.8544922	0	9.991405760000001	-1.88774411	-0.9977050720000001	0.24414062	-0.36621094	0.061035156	10.50820288	2.524169928	2.5313476440000002	0.12207031	0.24414062	-0.24414062	-8.963793930000001	-0.48090820680000007	2.3626709260000003	0	0.12207031	-0.24414062	-0.416308606	9.11691893	2.81486821	-0.12207031	0.18310547	-0.12207031	2.605517572	9.77368161	-0.173461911	0.79345703	0.7324219	-0.5493164	1549641454.196
-9.398047120000001	-0.663940396	-3.6331298920000004	-0.18310547	-0.061035156	-0.18310547	9.683960160000002	-1.4582763580000002	-0.723754892	0.18310547	-0.36621094	-0.12207031	10.33354532	2.4488037140000003	2.359082068	0.061035156	0.12207031	0	-9.029589660000001	-0.60651857	2.4404297120000003	-0.12207031	-0.30517578	0	-0.36367187500000003	9.249707068000001	2.728735324	-0.18310547	0.12207031	0	1.193896466	9.7832518	-0.39836425720000007	0.4272461	0	-0.5493164	1549641454.236
-9.3489991	-0.9211425720000002	-3.5697264400000006	-0.30517578	-0.18310547	0	9.609789840000001	-1.0455566100000002	-0.869702176	0.18310547	-0.36621094	-0.12207031	10.235449280000001	2.3614746400000004	1.988232428	0	0.061035156	0	-9.28798822	-0.5443115216000001	2.7155760800000004	-0.30517578	-0.30517578	-0.061035156	-0.36367187500000003	9.249707068000001	2.728735324	-0.18310547	0	0.12207031	1.022827176	9.770092752000002	-0.023925780760000005	0.18310547	-0.7324219	-0.48828125	1549641454.276
-9.15878894	-0.90678714	-3.4297608800000003	-0.061035156	0.36621094	-0.061035156	9.77128894	-1.0802490020000002	-0.7871582068	0.061035156	0.24414062	-0.061035156	10.26057158	2.3423339660000004	1.9774658540000003	0	-0.061035156	-0.18310547	-9.363354532	-0.21533202880000002	2.928515576	-0.30517578	-0.30517578	-0.061035156	0.21413574280000003	9.60141574	2.81726088	0.061035156	0.18310547	0.12207031	1.183129892	9.743774460000001	-0.5455078076000001	0.36621094	-0.24414062	-0.12207031	1549641454.316
-9.274829074000001	-0.9187500000000001	-3.770703076	-0.24414062	-0.12207031	-0.24414062	9.749755890000001	-1.27763678	-0.57421875	0.18310547	-0.18310547	-0.061035156	10.316797120000002	2.366259784	2.204760782	0.061035156	-0.12207031	-0.12207031	-9.3238768	-0.12202148560000001	2.96560054	-0.18310547	0.061035156	0.061035156	0.1064697284	9.536816394	2.6713134000000003	0.18310547	0.4272461	0	1.2058593750000002	9.8263179	-0.8062988220000001	0.12207031	0.18310547	-0.12207031	1549641454.356
-9.175537140000001	-1.06589357	-3.6869628600000004	-0.18310547	-0.30517578	-0.24414062	9.62055661	-1.2907959260000001	-0.6232665740000001	0.18310547	-0.18310547	-0.061035156	10.375414840000001	2.372241214	2.177246106	0.12207031	0	-0.12207031	-9.35258786	-0.14235839660000002	2.9177491	-0.24414062	0.18310547	0.061035156	0.227294928	9.557153060000001	2.6019287140000005	0	0.36621094	-0.061035156	0.6711181610000001	9.801196580000001	-0.75964357	0.12207031	0	-0.12207031	1549641454.396
-9.15161142	-1.129296875	-3.561352536	-0.12207031	-0.12207031	-0.24414062	9.480590560000001	-1.1245117212000002	-0.648388678	0.18310547	0.061035156	0	10.33713408	2.312426718	2.11982428	0	-0.12207031	-0.24414062	-9.439917032	-0.05861816394	3.0409667540000003	-0.24414062	0.18310547	0.061035156	0.3935791034	9.57150908	2.6079101440000003	0.061035156	0.4272461	-0.061035156	0.7261474640000001	9.76291484	-0.754858426	0.061035156	0.12207031	0	1549641454.436
-9.268847840000001	-1.1508300720000002	-3.6331298920000004	-0.061035156	-0.18310547	-0.30517578	9.36455072	-0.9127685700000001	-0.5885742212	0.18310547	0.061035156	0	10.304834260000002	2.107861322	2.1341797120000003	-0.061035156	0	-0.36621094	-9.503320288000001	0.025122070680000004	3.011059604	-0.18310547	0.7324219	0.061035156	0.6053222644	9.58347194	2.5588623200000002	0.12207031	0.6713867	-0.12207031	0.7117919928	9.746167032	-0.8266357428000001	0.061035156	0	0.061035156	1549641454.476
-9.29636232	-1.1316894568000002	-3.637915036	-0.18310547	-0.36621094	-0.5493164	9.23774411	-0.699829074	-0.49167482	0.061035156	0.061035156	0.24414062	10.16247554	1.9032959260000002	2.195190396	0.12207031	0.24414062	-0.4272461	-9.558349640000001	0.061010742800000003	3.0553222840000003	-0.12207031	0.9765625	0.061035156	0.7907471040000001	9.51169429	2.6581542540000003	0	0.91552734	-0.061035156	0.6220702880000001	9.81196286	-0.891235324	-0.061035156	0.18310547	0.12207031	1549641454.516
-9.297558606	-1.3039550720000002	-3.5553711060000004	-0.12207031	-0.36621094	-0.8544922	9.32866214	-0.3911865216	-0.4067382788	0.12207031	0.12207031	0.36621094	10.16247554	1.795629892	2.14973143	0.12207031	0.79345703	-0.4272461	-9.661230432000002	-0.007177734620000001	2.928515576	-0.12207031	0.9765625	0.061035156	0.773999002	9.49375	2.551684604	0.061035156	1.2207031	-0.12207031	0.515600589	9.816748200000001	-0.8661132788	0	0.18310547	0.18310547	1549641454.556
-9.32028804	-1.4606689300000002	-3.476416034	-0.12207031	-0.48828125	-0.8544922	9.07983426	-0.0454589856	-0.269165036	0.18310547	0.6713867	0.5493164	9.515283246000001	1.524072284	2.080346646	0.061035156	1.3427734	-0.79345703	-9.719848740000002	0.053833007200000005	2.733520468	-0.18310547	1.2817383	0	1.046752896	9.3573732	2.560058606	0.061035156	1.6479492	0	0.5239746106000001	9.850244600000002	-0.8254394568000001	0.061035156	0.24414062	0.18310547	1549641454.595
-9.228173920000001	-1.5276611420000001	-3.4010498200000003	0	-0.30517578	-0.9765625	8.115625000000001	0.265576178	-0.07416992212000001	0.18310547	1.6479492	0.61035156	8.66472194	1.4929687500000002	2.2669677520000002	0.061035156	0.7324219	-1.7089844	-9.718652160000001	-0.11484375000000001	2.5803954680000003	-0.18310547	1.7089844	0	1.046752896	9.3573732	2.560058606	-0.12207031	1.8310547	0.24414062	0.4761230432	9.865796220000002	-0.879272464	0	0.18310547	0.24414062	1549641454.636
-9.149218750000001	-1.617382788	-3.3843016200000005	0.061035156	-0.61035156	-1.2207031	7.43972194	0.00837402356	-0.10886230040000001	0.36621094	1.8920898	1.0986328	8.425463760000001	1.8829589660000003	2.064794928	-0.061035156	0.18310547	-2.1972656	-9.612182608000001	-0.1459472644	2.24663089	-0.30517578	2.380371	0	1.1245117212000002	9.14802266	2.55288089	0.36621094	2.5024414	0.24414062	0.5467041034000001	9.8334964	-0.9295165740000001	0.18310547	0.061035156	0.24414062	1549641454.675
-9.07146016	-1.847070288	-3.1438476440000005	0.12207031	-0.5493164	-1.4648438	7.5952391200000005	-0.7763915740000001	-0.17465820680000002	0.30517578	0.5493164	2.2583008	8.1754393	2.404541034	2.077954074	-0.36621094	0.061035156	-2.8076172	-9.60620108	0.027514648560000004	1.9583251800000003	-0.48828125	3.1738281	-0.061035156	0.7728027160000001	9.024804712	2.3016601440000004	0.6713867	2.9296875	0.36621094	0.800317392	9.76889676	-0.8266357428000001	0.24414062	-0.061035156	0.36621094	1549641454.715
-8.990112320000001	-1.830322284	-3.0026855040000004	0.36621094	-0.4272461	-1.5869141	7.5952391200000005	-0.7763915740000001	-0.17465820680000002	0.30517578	0.5493164	2.2583008	8.19099092	3.085229532	2.3985596040000003	-0.24414062	-0.6713867	-3.3569336	-9.60620108	0.027514648560000004	1.9583251800000003	-0.48828125	3.1738281	-0.061035156	0.7728027160000001	9.024804712	2.3016601440000004	0.79345703	3.2958984	0.36621094	0.9869384980000001	9.766503894000001	-0.876879892	0	0.48828125	0.48828125	1549641454.756
-9.00207518	-1.829125998	-3.0218260800000003	0.36621094	-0.48828125	-1.7089844	7.531836060000001	-1.3087402160000001	-0.11604003600000001	0.061035156	0.6713867	2.746582	8.51040036	3.86879892	2.4667480040000003	-0.36621094	0	-3.2348633	-9.375317392	-0.2428466754	0.773999002	-0.36621094	3.4179688	0.061035156	-0.17585449280000004	9.057104532	2.051635782	0.9765625	3.1738281	0.24414062	1.0754638580000002	9.743774460000001	-0.879272464	-0.18310547	0.48828125	0.61035156	1549641454.795
-9.08461911	-1.783667032	-2.8902344240000004	0.24414062	-0.48828125	-1.7089844	7.524658246	-2.777783246	0.43186035340000006	-0.12207031	0.79345703	3.2348633	8.698217752000001	4.6798827880000005	2.32319339	-0.18310547	-1.0375977	-3.6010742	-9.32746556	-0.18901367800000002	0.2237060504	-0.48828125	3.3569336	0.061035156	-0.48569336060000007	9.24013678	1.943969748	1.0375977	2.9907227	0.36621094	1.2333740020000001	9.724634080000001	-0.9630126800000001	0.12207031	0.061035156	0.8544922	1549641454.835
-9.170751800000001	-1.8099853240000001	-2.8017089660000005	0.12207031	-0.24414062	-1.7700195	7.8943116	-3.4213867800000006	0.4521972644	-0.24414062	0.18310547	3.7841797	9.120507788000001	5.3557862400000005	2.7347167540000004	0.061035156	-0.6713867	-3.3569336	-9.20544429	-0.173461911	-0.5036376800000001	-0.4272461	3.4179688	-0.061035156	-0.4689453076	9.450683606	1.756152356	0.9765625	2.6245117	0.18310547	1.697534146	9.668408246	-0.9785644568000001	0.061035156	0.48828125	0.91552734	1549641454.876
-9.31191394	-2.098291034	-3.017041034	0	-0.61035156	-1.953125	7.991211060000001	-4.1140380400000005	0.7979248200000001	-0.24414062	0.18310547	3.7841797	9.125292932	6.0233152	2.70839856	-0.061035156	0	-3.112793	-9.133667032	-0.172265625	-1.1807373200000002	-0.4272461	3.4179688	-0.061035156	-0.79194339	9.67080072	1.6281494600000002	0.8544922	2.4414062	0.12207031	1.714282248	9.7401857	-1.28361821	-0.4272461	0.79345703	0.8544922	1549641454.915
-9.210229532000001	-2.6784912140000006	-2.8328125	-0.061035156	-1.159668	-1.8310547	8.661132788000002	-5.53044429	0.855346646	-0.5493164	-1.159668	3.9672852	9.222192392	6.654956070000001	2.5313476440000002	0.12207031	-1.0375977	-3.2348633	-9.165966754000001	0.13757324280000002	-1.7693115020000003	-0.36621094	2.9296875	-0.12207031	-1.3362548920000001	9.810766280000001	1.3254882200000002	0.61035156	2.1972656	0.061035156	1.933203076	9.758129892000001	-1.195092752	-0.18310547	0.7324219	0.7324219	1549641454.955
-9.098974640000002	-3.0828369600000003	-2.345922824	0.30517578	-0.5493164	-1.3427734	9.191088760000001	-6.900195288000001	0.5861816394	-0.5493164	-1.159668	3.9672852	9.55117212	7.395459260000001	2.578002896	0.18310547	-0.79345703	-2.6245117	-9.097778060000001	0.028710937500000002	-2.406933606	-0.36621094	2.9296875	-0.12207031	-1.3362548920000001	9.810766280000001	1.3254882200000002	0.48828125	1.5258789	0.12207031	2.205957068	9.6385009	-0.8290283540000001	-0.061035156	1.0986328	0.7324219	1549641454.995
-9.154003894	-3.12351088	-2.48828125	0.36621094	-0.18310547	-1.0986328	8.988915740000001	-7.585668930000001	0.500048822	0.18310547	-0.91552734	2.1362305	9.528442392	7.992407248	2.53254393	0	-0.18310547	-1.6479492	-9.00686052	-0.1256103534	-3.104370108	-0.061035156	2.746582	-0.061035156	-1.726245108	10.325171220000001	1.0491455072	0.5493164	0.79345703	0.12207031	1.9954101440000003	9.644482428000002	-0.9211425720000002	-0.18310547	0.79345703	0.7324219	1549641455.035
-9.25090306	-3.2586913940000004	-2.6760987400000005	0.24414062	-0.36621094	-1.0375977	8.834594748	-7.85842302	0.34453125	-0.12207031	-1.159668	1.3427734	9.2389402	8.31660144	2.489477536	-0.061035156	-0.36621094	-1.2817383	-9.108544928	-0.06699218750000001	-3.4500976440000004	-0.061035156	1.5258789	0	-1.561157248	10.49384784	0.9510498200000002	0.61035156	0.4272461	-0.061035156	1.79921875	9.54638678	-0.6890625	0.18310547	0.30517578	0.5493164	1549641455.075
-9.11691893	-3.517089856	-2.5851807100000004	0.061035156	-0.6713867	-0.8544922	8.834594748	-7.85842302	0.34453125	-0.12207031	-1.159668	1.3427734	8.839379892	8.31779802	2.662939496	0	-0.4272461	-0.8544922	-9.165966754000001	-0.1495361322	-3.77548822	-0.061035156	1.5258789	0	-1.39008786	10.52614766	0.9797607428000001	0.48828125	0.30517578	-0.18310547	1.9284179320000001	9.686352340000001	-0.8074951080000001	-0.12207031	0.61035156	0.4272461	1549641455.115
-8.884838760000001	-3.637915036	-2.191601538	0.30517578	-0.18310547	-0.48828125	7.8153564300000005	-7.35598143	0.3158203076	-0.061035156	-0.30517578	0.6713867	8.42666034	8.255590560000002	2.588769568	0.061035156	0	-0.61035156	-9.118115020000001	-0.09331054320000001	-3.9369873200000005	0	1.159668	0	-1.175952176	10.615869600000002	0.94506839	0.36621094	0.24414062	-0.48828125	2.1844238220000003	9.6636232	-0.5359375000000001	-0.12207031	0.48828125	0.18310547	1549641455.155
-8.942260880000001	-3.5601562500000004	-2.3997558900000002	0.18310547	0.12207031	-0.4272461	7.338037140000001	-7.01982428	0.1315917932	-0.30517578	-0.24414062	0.48828125	8.140747300000001	7.988818390000001	2.4655516200000003	0	-0.061035156	-0.61035156	-9.095385880000002	-0.0729736322	-4.088916034	0.061035156	0.61035156	0	-1.0240234620000002	10.40053714	0.9821533540000001	0.30517578	0	-0.4272461	2.6497802520000002	9.49494658	-0.647192392	0	0.061035156	0.24414062	1549641455.195
-8.8896241	-3.8149658540000004	-2.55048822	-0.061035156	-0.48828125	-0.48828125	7.338037140000001	-7.01982428	0.1315917932	-0.30517578	-0.24414062	0.48828125	8.125195288	7.643090560000001	2.2239013580000004	0.061035156	0.061035156	-0.61035156	-9.063086060000002	-0.0897216754	-4.13796376	0.061035156	0.61035156	0	-0.855346646	10.16127896	1.0180419928000002	0.18310547	0.061035156	-0.36621094	2.64738768	9.445898560000002	-0.833813498	-0.12207031	0.18310547	0.18310547	1549641455.235
-8.616870108	-4.106860324	-2.24423822	0	-0.18310547	-0.30517578	7.31770018	-6.760229532	-0.2835205072	-0.30517578	-0.061035156	0.4272461	8.101269568000001	7.489965560000001	2.245434604	0.061035156	-0.061035156	-0.48828125	-9.030786240000001	-0.230883786	-4.17026358	0.12207031	0.48828125	0.061035156	-0.805102536	9.993798920000001	1.0371826080000002	0.18310547	-0.061035156	-0.18310547	2.5720214660000003	9.48896466	-0.805102536	0	0	0.061035156	1549641455.275
-8.62404802	-4.124804712	-2.2382567900000003	0.12207031	0.12207031	-0.12207031	7.255493210000001	-6.688451980000001	-0.1411621106	-0.12207031	-0.12207031	0.12207031	8.09528804	7.39067392	2.400952176	0	-0.18310547	-0.30517578	-9.00686052	-0.19619140380000002	-4.29108876	0	0.36621094	0.061035156	-0.8242431610000001	10.084716460000001	0.965405252	0.12207031	-0.12207031	-0.30517578	2.5803954680000003	9.58347194	-0.6615478240000001	-0.30517578	0.18310547	0.061035156	1549641455.315
-8.791528060000001	-4.19299321	-2.51101088	0.061035156	-0.061035156	-0.061035156	7.05571286	-6.727929712	0.050244139400000006	-0.24414062	-0.24414062	0	8.188598740000002	7.561743210000001	2.5253662140000004	0	0	-0.24414062	-9.02241214	0.1064697284	-4.393969748000001	-0.12207031	0.24414062	0.061035156	-0.9953125	10.40891124	0.7775878600000001	0.061035156	-0.12207031	-0.24414062	2.5086182100000003	9.49973143	-0.668725589	-0.24414062	-0.12207031	0.12207031	1549641455.355
-8.686254892000001	-4.34372554	-2.551684604	0.061035156	-0.18310547	0.18310547	7.6239501800000005	-6.779370108000001	0.30625	-0.18310547	-0.24414062	0.18310547	8.42067842	7.717260880000001	2.5720214660000003	0.18310547	-0.061035156	-0.24414062	-8.892016574000001	0.2930908246	-4.603320288000001	-0.061035156	0.12207031	0.061035156	-1.1472412140000001	10.626635880000002	0.5873779254	-0.12207031	-0.18310547	-0.18310547	2.5205810700000004	9.554760880000002	-0.7512695288	-0.24414062	0.061035156	0.12207031	1549641455.395
-8.46015625	-4.359277356000001	-2.45358876	0.24414062	0.18310547	0.5493164	7.2901857	-6.7363034200000005	0.1064697284	-0.18310547	0.061035156	0.18310547	8.137158246	8.157495108	2.588769568	0.36621094	0.18310547	-0.24414062	-8.844164840000001	0.4438232428	-4.672705072	0.061035156	-0.12207031	0.061035156	-1.540820288	10.779760880000001	0.33615722840000006	-0.30517578	-0.36621094	0	2.63183606	9.624145468	-0.7046142572	-0.5493164	-0.061035156	0.061035156	1549641455.435
-8.575000000000001	-4.303051620000001	-2.64738768	0.61035156	0.48828125	0.8544922	7.539013580000001	-6.82602536	0.03349609424	-0.18310547	0.061035156	0.18310547	8.15988768	9.12888179	2.7167724640000004	0.061035156	0.48828125	-0.18310547	-8.939868210000002	0.6711181610000001	-4.591357428	0.30517578	-0.6713867	0.12207031	-2.7634277160000003	10.940063400000001	0.014355469240000002	-0.30517578	-0.9765625	0	2.6605469240000006	9.472216754	-0.660351538	-0.48828125	0	0.18310547	1549641455.475
-8.935082968000001	-4.220507788000001	-2.91535643	0.6713867	0.30517578	1.0986328	7.491162140000001	-7.040161240000001	0.12202148560000001	-0.12207031	0.5493164	0.12207031	7.24592302	10.072753600000002	2.9644042540000006	-0.061035156	-0.12207031	0.061035156	-9.021215560000002	0.8182617212000002	-4.440625000000001	0.61035156	-1.2207031	0.18310547	-4.00158696	11.02858876	0.10527343750000001	-0.7324219	-2.0141602	-0.30517578	2.64379892	9.38967302	-0.75964357	-0.36621094	-0.36621094	0.30517578	1549641455.515
-9.433935700000001	-4.594946286	-2.728735324	0.79345703	0.24414062	1.4038086	7.684961060000001	-7.4684326080000005	0.20935058900000003	0.18310547	0.61035156	0.18310547	6.608300720000001	11.081225540000002	2.86152356	-0.12207031	0.48828125	0.91552734	-9.2808107	1.2608886780000002	-4.1415527160000005	1.0375977	-1.6479492	0.30517578	-4.603320288000001	11.249902160000001	0.32539062500000004	-1.2207031	-3.540039	-0.61035156	2.6581542540000003	9.60141574	-0.898413089	-0.48828125	-0.7324219	0.24414062	1549641455.555
-10.085913040000001	-5.62973642	-2.47392572	1.8310547	0	1.6479492	8.137158246	-7.8967040740000005	0.35529785340000003	0.36621094	0.36621094	-0.061035156	5.89052716	11.71645468	2.22629393	-0.30517578	0.79345703	1.3427734	-9.82751448	1.7346191100000001	-3.5733153960000004	1.7700195	-2.2583008	0.30517578	-4.0147461060000005	11.58127446	0.462963858	-1.2207031	-4.9438477	-1.2817383	2.312426718	9.7832518	-0.758447284	-0.61035156	-1.0986328	0.12207031	1549641455.595
-9.62773462	-5.29477536	-1.872192392	3.540039	0.12207031	2.0141602	8.09169928	-8.04384784	0.25839844240000004	0.4272461	1.4038086	-0.91552734	5.073461960000001	11.40183058	1.550390576	0.18310547	0.61035156	0.7324219	-10.222289840000002	1.7800780760000001	-2.47392572	2.746582	-2.746582	0.24414062	-3.0804442900000004	11.793017180000001	0.49765625	-1.2207031	-5.7373047	-2.0751953	1.7669189300000003	10.42685504	-0.8517577880000001	0.061035156	-1.2817383	0	1549641455.635
-9.04992662	-3.80778804	-1.07785643	3.8452148	1.2207031	2.0141602	7.968481430000001	-8.042651260000001	-0.08493652160000001	0.24414062	2.0751953	-1.6479492	4.856933606	10.625439300000002	1.0587158540000001	0.7324219	0.30517578	-0.48828125	-9.590649460000002	0.8122802520000001	-1.7621337860000001	3.7841797	-2.8076172	0	-2.4404297120000003	10.94245558	0.8637207068000001	-1.3427734	-5.7373047	-2.319336	0.4474121106000001	11.184106920000001	-0.17585449280000004	0.061035156	-1.8920898	-0.12207031	1549641455.675
-9.472216754	-3.32807608	-1.5563721040000003	3.90625	0.5493164	1.5258789	7.766308606000001	-7.747167932000001	-0.424682608	-0.79345703	2.8076172	-2.1972656	5.114135880000001	9.228173920000001	0.994116214	1.2207031	-0.5493164	-1.5869141	-9.258081070000001	-0.42229003600000004	-1.100585962	4.760742	-2.380371	0	-2.16767572	9.615771760000001	1.181933606	-1.2817383	-5.432129	-2.5024414	-0.592163089	10.532128600000002	0.6914550720000001	-0.4272461	-3.6010742	-0.91552734	1549641455.715
-8.630029254	-3.045751996	-0.8708984620000001	3.6621094	0.36621094	2.0141602	7.384692392	-6.605908246000001	-0.8649169928000001	-2.5634766	3.8452148	-2.4414062	5.455077880000001	8.0558107	1.2656738220000001	1.4038086	-1.4648438	-2.1972656	-8.953027160000001	-1.33386232	-0.47373047120000006	5.065918	-3.1738281	-0.12207031	-2.1880126800000004	8.845361420000001	1.32788089	-1.0986328	-5.554199	-2.9296875	0.0490478534	10.74626448	1.3685547120000001	-0.79345703	-3.4179688	-1.3427734	1549641455.755
-7.486376800000001	-2.53254393	-0.31223143000000003	4.5776367	1.8920898	2.319336	6.82124002	-4.929907248	-0.8122802520000001	-4.211426	4.0283203	-1.7700195	5.679980432000001	7.534228240000001	1.1604003600000001	0.4272461	-2.4414062	-2.5024414	-8.424267572	-1.7824707460000002	-0.06340332068	5.004883	-2.5024414	-0.24414062	-2.15571286	8.1838134	1.588671924	-0.5493164	-6.164551	-2.9907227	0.5096191394	9.835888579999999	0.9115722840000001	-1.2207031	-6.225586	-0.4272461	1549641455.795
-7.881152160000001	-1.9379882200000003	-0.8182617212000002	4.211426	1.5258789	2.1972656	6.595141574	-3.8101807100000005	-1.3266846040000002	-6.286621	3.90625	-0.79345703	5.877368210000001	7.11433107	0.762036142	-1.3427734	-3.479004	-2.5024414	-8.424267572	-1.7824707460000002	-0.06340332068	4.760742	-2.746582	-0.24414062	-2.15571286	8.1838134	1.588671924	0	-6.652832	-2.746582	-0.1196289038	9.9447509	0.3002685504	-2.0751953	-8.544922	-0.18310547	1549641455.835
-8.368042032	-1.550390576	-0.7883544928000001	3.8452148	1.4038086	1.7700195	6.595141574	-3.8101807100000005	-1.3266846040000002	-7.751465	3.2348633	0.48828125	5.9635009000000005	6.54011232	0.6974365020000001	-2.5634766	-4.272461	-2.1362305	-8.269946580000001	-1.9379882200000003	0.10048827880000001	4.699707	-3.2958984	-0.18310547	-1.7477783540000003	7.4014402	1.8937255400000002	0.061035156	-6.7749023	-2.4414062	-0.0418701178	9.375317392	0.553881839	-3.112793	-9.82666	-0.30517578	1549641455.875
-8.66472194	-1.650878894	-0.6711181610000001	3.3569336	1.8920898	1.5258789	7.2315673920000005	-2.8316162140000003	-1.3063476440000001	-7.9345703	3.540039	1.2817383	5.784057608	6.30922824	0.754858426	-3.1738281	-4.8217773	-2.1362305	-9.479394568	-2.5899658540000003	1.88774411	4.699707	-3.7231445	-0.30517578	-0.80390625	7.792626800000001	2.810082968	0.5493164	-6.4086914	-2.319336	0.9929199280000001	9.564331070000001	-0.41152344240000005	-3.4179688	-8.422852	0.12207031	1549641455.915
-8.838183606000001	-1.81357428	-0.6053222644	3.2958984	2.1362305	1.4648438	7.352392572	-2.7179687500000003	-1.128100589	-7.2021484	4.1503906	1.5258789	5.59624002	6.56044928	0.6459961060000001	-3.6621094	-5.7373047	-2.4414062	-9.479394568	-2.5899658540000003	1.88774411	4.333496	-1.8920898	-0.30517578	-0.80390625	7.792626800000001	2.810082968	1.2207031	-6.225586	-2.1362305	1.393676718	9.314306610000001	-0.5479003894	-3.479004	-7.6293945	0.6713867	1549641455.955
-8.959009080000001	-1.7477783540000003	-0.678295926	3.540039	2.5634766	1.4038086	8.4135009	-2.9979003600000005	-1.3015625000000002	-6.164551	2.6855469	1.7089844	5.86779802	6.96120607	0.492871106	-3.9672852	-6.164551	-2.6855469	-9.593042032000001	-2.5899658540000003	2.3172119600000003	4.0893555	-1.5258789	-0.36621094	-0.5586669928	8.4733152	4.268359424000001	1.8310547	-6.164551	-1.7089844	2.06120607	8.749658246000001	-0.09450683900000001	-2.5024414	-7.080078	1.0375977	1549641455.995
-9.266455072	-1.2082519568	-0.9199462860000001	3.6621094	2.6855469	1.2817383	8.4135009	-2.9979003600000005	-1.3015625000000002	-4.5776367	1.8920898	1.0986328	6.414501800000001	7.4791992800000004	0.5191894568000001	-3.479004	-5.7373047	-2.8686523	-9.4255616	-2.73830571	2.491870108	3.90625	-1.2207031	-0.36621094	-0.49167482	8.771191394	4.8916259	1.7700195	-5.554199	-1.4038086	2.3997558900000002	8.68864766	-0.4474121106000001	-2.5024414	-7.507324	1.4038086	1549641456.034
-10.160083360000002	-0.538330072	-1.2010742212	3.2958984	2.4414062	1.159668	10.248608720000002	-4.220507788000001	-1.5145019960000001	-3.1738281	2.9296875	0.061035156	6.9097653800000005	7.8512451080000005	0.770410144	-2.380371	-4.760742	-2.8076172	-9.41599092	-2.9464599640000007	2.68327626	3.6621094	-0.79345703	-0.30517578	-0.678295926	8.88842752	5.188305710000001	1.2817383	-4.638672	-1.2207031	3.2646728240000003	8.409912140000001	-0.21652832460000004	-1.4648438	-7.6904297	1.5869141	1549641456.075
-11.472412140000001	-0.1770507788	-1.3924804320000002	2.6245117	1.6479492	1.0986328	9.846654860000001	-4.81147464	-1.7657226440000002	-2.6855469	2.8076172	-0.8544922	7.1370607	8.290283246000001	1.3099365020000002	-1.3427734	-3.540039	-2.5024414	-9.80717752	-2.9261230040000004	3.034985324	3.479004	-1.0375977	-0.18310547	-1.2010742212	9.011645468000001	5.1464357	0.79345703	-3.90625	-1.159668	4.635620108	8.34052716	0.1686767572	-0.7324219	-5.92041	1.0986328	1549641456.114
-11.856421220000001	-0.9426757788	-1.681982428	2.2583008	0.7324219	0.91552734	8.69582518	-5.25170926	-1.7071045320000002	-2.319336	3.1738281	-1.4648438	6.759033246	8.823827880000001	1.6245605040000002	-0.9765625	-3.540039	-2.1362305	-9.96389128	-2.124609424	3.2921875000000003	3.2348633	-0.5493164	-0.18310547	-1.7035155760000003	9.491357428	4.716967752	0.6713867	-3.540039	-1.2207031	6.37023912	8.589355432000001	1.020434604	0.061035156	-2.6855469	0.6713867	1549641456.154
-12.011938400000002	-1.8422851440000003	-1.50732428	2.9907227	1.2817383	0.91552734	7.309326080000001	-5.837890380000001	-1.7501709260000002	-2.1362305	3.4179688	-1.4038086	6.451586960000001	9.579882788	1.7286376800000003	-1.2207031	-4.0893555	-2.0141602	-9.9866214	-1.3446288940000002	3.064892572	3.1738281	0.12207031	-0.30517578	-2.2609863220000004	10.11821286	4.27194838	0.9765625	-3.4179688	-1.0986328	5.33066394	9.35258786	0.8517577880000001	-0.061035156	-0.8544922	-0.5493164	1549641456.195
-10.413696580000002	-0.860131839	-3.1893066100000005	3.90625	-0.4272461	1.7089844	7.309326080000001	-5.837890380000001	-1.7501709260000002	-1.6479492	2.5024414	-0.6713867	6.750659440000001	10.33354532	1.465454074	-1.5258789	-4.0893555	-1.6479492	-9.181518570000001	-0.29069824280000006	2.68566893	3.4179688	-0.48828125	-0.6713867	-2.8902344240000004	10.256982820000001	3.584082068	1.0375977	-3.7231445	-0.9765625	6.43842752	9.687548920000001	2.1329834260000005	1.8310547	-1.6479492	-0.61035156	1549641456.234
-7.58686502	-2.433251996	-3.2969726440000002	2.6855469	0.24414062	1.3427734	6.223095746000001	-6.2661621400000005	-1.7083007200000002	-1.2207031	1.5869141	0.24414062	7.250707968	10.345508180000001	1.24294429	-1.4648438	-3.2958984	-0.7324219	-8.992504892	0.21054687500000002	1.6927490020000002	3.6010742	0.48828125	-0.8544922	-2.8112792540000004	10.19238318	2.668920926	0.91552734	-3.90625	-0.79345703	2.07915036	9.87177716	2.04924321	0.9765625	-1.2207031	-1.2817383	1549641456.274
-7.7459719400000004	-3.9561278960000004	-4.736108426	4.333496	1.3427734	1.7089844	4.809082068	-6.904980432	-0.3026611322	315.06348	-1975.5859	-604.6753	7.09279802	9.997387680000001	1.0646972840000002	-1.4648438	-2.9907227	0.061035156	-10.4292482	0.534741214	2.299267572	3.479004	-2.0141602	-1.2207031	-1.7645263580000001	10.21391574	1.8375000000000001	0.36621094	-4.333496	-0.61035156	1.138867212	9.00566394	-0.5323486420000001	1.8920898	-4.1503906	-1.0986328	1549641456.315
-8.503222840000001	-4.023120108	-5.02919928	5.004883	2.380371	2.380371	4.809082068	-6.904980432	-0.3026611322	-1.3427734	4.5166016	1.953125	6.645385880000001	9.69472644	0.6926513580000001	-2.1362305	-3.479004	0.24414062	-11.28579074	0.8708984620000001	2.8962158540000003	3.2958984	-0.6713867	-1.4038086	-0.855346646	10.81804164	1.7609375	0.4272461	-4.1503906	-0.6713867	1.6185790740000001	9.563134980000001	-1.859033246	1.8310547	-1.8920898	-0.91552734	1549641456.354
-9.230566394	-1.9511474640000002	-6.517382788000001	3.6621094	0.8544922	2.1362305	4.330566394000001	-8.12160643	0.1268066394	-1.4648438	4.0893555	2.380371	6.881054712	9.600219748	0.1399658246	-2.6855469	-3.479004	-0.061035156	-9.76171875	0.961816394	1.9690917540000001	3.112793	0.061035156	-1.2817383	-1.0551269568000001	10.483080580000001	1.7214599640000001	1.0375977	-3.112793	-0.48828125	-1.447509784	10.649365020000001	-2.5947509	1.3427734	-2.6245117	-0.7324219	1549641456.394
-8.730517572	-1.0240234620000002	-6.04125998	2.8076172	-1.4648438	1.7700195	4.47292482	-8.795117212000001	0.8720947480000001	-1.4038086	2.746582	3.4179688	7.3787110600000005	8.924316394	-0.2954833966	-2.4414062	-2.9907227	0.24414062	-9.07146016	0.8158691100000001	2.142553714	3.3569336	0.7324219	-1.0986328	-1.9403808900000001	9.207836960000002	1.74299321	0.7324219	-1.953125	-0.30517578	-1.2692626800000002	10.19238318	-3.379516574	1.8310547	-3.90625	-1.5258789	1549641456.434
-7.602417032000001	-1.3864990020000003	-4.01953125	3.540039	-0.30517578	1.2207031	4.47292482	-8.795117212000001	0.8720947480000001	-1.4038086	1.8310547	3.2958984	7.306933606	8.10366214	-0.36965332460000005	-1.7700195	-2.5024414	1.3427734	-9.07146016	0.8158691100000001	2.142553714	3.4179688	-0.24414062	-1.0986328	-1.9403808900000001	9.207836960000002	1.74299321	0.18310547	-2.1362305	0	1.0934082068000002	9.72822284	-2.884252896	1.5258789	-2.4414062	-1.4038086	1549641456.474
-7.77228984	-1.6329346040000001	-3.7599366	4.4555664	1.7089844	1.2817383	4.39995108	-7.622753894000001	1.516894568	-1.0986328	2.1362305	2.6245117	6.7004148400000005	7.820141574000001	-0.34572753600000006	-1.4648438	-2.4414062	1.8920898	-8.42067842	0.5084228534	1.792041034	3.2958984	-0.12207031	-1.0986328	-1.4810058900000003	8.45417482	1.717871106	0.36621094	-2.6245117	0.061035156	1.8937255400000002	9.38488768	-2.32917482	1.3427734	-1.8920898	-1.2207031	1549641456.514
-8.766406250000001	-1.5216797120000003	-4.917944289999999	4.333496	0.5493164	1.2817383	4.26357428	-7.717260880000001	1.2453369600000002	-0.9765625	2.1972656	2.380371	6.020923020000001	7.738793930000001	-0.3517089856000001	-1.5869141	-2.8076172	2.0141602	-8.77836911	0.539526358	2.44401857	3.1738281	-0.24414062	-1.0375977	-1.2261962860000002	8.719750900000001	1.7872558900000002	0.61035156	-2.5024414	0	1.830322284	9.48776857	-2.058813498	1.159668	-2.0751953	-0.8544922	1549641456.554
-8.92910144	-1.000097644	-4.69423822	4.3945312	0.24414062	1.3427734	4.26357428	-7.717260880000001	1.2453369600000002	-0.91552734	1.7089844	2.5634766	5.71347644	7.806982428000001	-0.3541015576	-1.5258789	-2.9907227	1.8310547	-8.99609375	0.5790038940000001	2.7706054320000004	3.2348633	-0.18310547	-1.0375977	-1.141259784	9.264062500000001	1.8626221040000002	1.0375977	-2.380371	-0.061035156	1.963110324	9.555957068	-1.7501709260000002	1.0375977	-2.5634766	-0.48828125	1549641456.594
-9.216211060000001	-0.454589856	-4.40473642	4.0893555	0.79345703	1.4648438	4.440625000000001	-8.094091754	0.9055908540000002	-0.9765625	1.7089844	2.6855469	5.66442842	8.16347644	-0.2237060504	-1.2207031	-2.9907227	1.4648438	-8.99609375	0.5790038940000001	2.7706054320000004	3.4179688	0.30517578	-1.0375977	-1.503735324	9.796411240000001	2.100683606	1.0986328	-2.380371	-0.24414062	1.579101538	9.477001800000002	-1.9702880400000002	0.61035156	-2.8076172	-0.12207031	1549641456.634
-9.100170926	-0.36367187500000003	-4.584179712	4.1503906	0.48828125	1.5258789	5.33186052	-8.464941394	0.953442392	-1.2207031	2.4414062	2.6245117	5.7505616	8.59414038	0.0813476538	-0.9765625	-2.6855469	0.9765625	-8.921923920000001	0.619677716	2.834008786	3.7231445	0.24414062	-0.9765625	-1.503735324	9.796411240000001	2.100683606	0.91552734	-2.4414062	-0.30517578	1.369750998	9.62653804	-2.345922824	0.4272461	-2.6245117	-0.061035156	1549641456.674
-8.80109874	-0.1387695288	-4.450195288000001	3.90625	0.24414062	1.3427734	5.33186052	-8.464941394	0.953442392	-1.5869141	3.479004	2.380371	5.725439300000001	8.89321286	0.553881839	-0.8544922	-2.2583008	0.61035156	-8.80109874	0.49526367800000004	2.7825683900000002	3.8452148	-0.4272461	-1.159668	-2.0097655760000004	10.05839856	2.1760498200000002	0.7324219	-2.9907227	-0.30517578	1.488183606	9.49255342	-2.081542932	-0.061035156	-2.5634766	0	1549641456.714
-8.73291034	-0.4342529254	-4.268359424000001	3.540039	0.61035156	1.2207031	5.626147660000001	-8.332153060000001	1.0934082068000002	-1.7089844	4.0283203	1.7089844	5.43474092	8.967382788	0.9139648560000001	-1.0375977	-2.5634766	0.24414062	-8.921923920000001	0.11723633180000001	3.063696286	3.8452148	-0.36621094	-1.0986328	-1.8841552520000002	9.9782473	2.1066650360000003	0.5493164	-3.7841797	-0.61035156	0.8433837860000001	9.319091754	-2.600732428	-0.48828125	-3.4179688	-0.18310547	1549641456.754
-8.819042932	-0.8649169928000001	-4.4980469240000005	3.9672852	0.91552734	1.5869141	5.6165769800000005	-7.88234874	1.020434604	-1.4648438	3.8452148	0.79345703	5.1356689300000005	8.662329074	1.1053711060000002	-1.3427734	-2.9907227	-0.4272461	-8.86091304	-0.28471679320000004	2.9368896760000003	3.540039	-0.4272461	-1.0986328	-1.567138678	9.865796220000002	2.2203125000000004	0.61035156	-4.0893555	-0.91552734	0.6280517572	9.22458516	-2.807690396	-0.5493164	-2.9296875	-0.24414062	1549641456.794
-9.372924820000001	-1.459472644	-4.4059326080000005	3.1738281	0.061035156	1.4038086	5.59624002	-8.31779802	0.5514892572000001	-1.0986328	3.6010742	-0.061035156	5.05910643	8.430249100000001	1.258496106	-1.5869141	-2.6855469	-1.4038086	-9.3657473	0.45578614200000006	2.9464599640000007	3.2958984	-0.61035156	-1.159668	-1.1340820288	10.090698380000001	1.812377896	0.30517578	-4.272461	-1.0986328	0.8948242212000002	9.46145018	-2.644995108	-0.9765625	-3.2958984	0	1549641456.834
-10.43522914	-2.5971435700000005	-3.4536866	2.380371	-0.6713867	1.2207031	5.662036240000001	-9.234155252	-0.22849121400000003	-0.8544922	3.6010742	-0.61035156	4.92871106	8.871679712	1.179541034	-2.0141602	-2.746582	-2.4414062	-9.3657473	0.45578614200000006	2.9464599640000007	3.479004	-0.8544922	-1.0986328	-1.51928714	10.466333360000002	1.94636232	0	-4.272461	-0.9765625	2.292089856	9.74736322	-1.35180661	-1.953125	-3.90625	0.5493164	1549641456.874
-10.98671924	-3.01225589	-2.72036142	3.2958984	-0.61035156	1.0375977	5.96708966	-9.61816394	-0.7680175720000001	-1.0375977	3.540039	-0.79345703	4.793530252	9.991405760000001	0.8194580072000001	-2.8686523	-3.90625	-3.2348633	-11.32526808	-0.679492212	3.1713623200000005	4.333496	-0.79345703	-1.4038086	-1.51928714	10.466333360000002	1.94636232	0.12207031	-4.3945312	-0.91552734	3.9573242800000004	10.28928264	0.36845702880000003	-2.6245117	-3.6621094	2.5634766	1549641456.914
-10.865893080000001	-3.093603534	-2.81726088	4.211426	-0.12207031	0.4272461	6.220702880000001	-9.788037140000002	-1.3099365020000002	-1.4648438	4.3945312	-1.159668	4.6619384	11.19248004	0.0813476538	-3.6621094	-5.9814453	-3.3569336	-10.59553264	-1.4176025360000002	2.6258545320000004	4.8217773	0.9765625	-1.6479492	-3.452490216	10.65773912	3.29816893	0.7324219	-3.8452148	-0.91552734	2.018139676	12.4282473	1.983447284	-2.9907227	-3.112793	3.9672852	1549641456.954
-10.560839660000001	-3.0708741	-3.3328614200000004	5.065918	-1.4038086	0.61035156	5.886938400000001	-9.837085159999999	-2.058813498	-1.5258789	5.9814453	-1.7089844	5.000488220000001	11.88273912	-0.47971191100000005	-3.7841797	-6.8969727	-2.8076172	-10.59553264	-1.4176025360000002	2.6258545320000004	4.5166016	1.5258789	-1.5869141	-4.157104532	10.12180162	3.007470746	0.8544922	-3.9672852	-0.9765625	-3.4680420320000005	13.17233876	1.4020507200000003	-2.4414062	-7.6904297	4.5776367	1549641456.994
-8.673095746000001	-2.575610324	-1.7800780760000001	4.638672	-1.5869141	1.0986328	5.886938400000001	-9.837085159999999	-2.058813498	-1.3427734	6.591797	-2.4414062	5.317504892	11.21401358	-0.19619140380000002	-2.8686523	-5.6762695	-1.7700195	-8.710180710000001	-0.976171875	2.1880126800000004	4.699707	-0.061035156	-1.3427734	-3.7276367800000005	9.23774411	2.598339856	0.30517578	-4.760742	-1.2207031	-4.838989120000001	13.287183	0.668725589	-3.2958984	-8.7890625	3.7841797	1549641457.034
-7.61557608	-1.6078125	-1.152026358	5.92041	1.4648438	1.5869141	4.98852536	-9.368139480000002	-2.8890380400000004	-0.9765625	5.065918	-3.2348633	4.8796630400000005	10.155298020000002	0.1878173822	-2.6855469	-4.638672	-0.9765625	-8.710180710000001	-0.976171875	2.1880126800000004	5.2490234	0.36621094	-1.5869141	-2.7909423920000003	8.43742662	2.39138179	0.24414062	-5.6762695	-1.4648438	-2.312426718	10.376611420000001	0.3612792932	-2.5634766	-7.9956055	3.2958984	1549641457.074
-8.03547374	-0.25839844240000004	-2.0289062500000004	5.493164	0.7324219	1.159668	4.409521466	-7.5880616000000005	-3.6558594240000004	-1.0986328	4.0283203	-3.540039	4.1140380400000005	9.121704074	0.24165038940000003	-3.3569336	-5.554199	-0.5493164	-8.269946580000001	-1.2261962860000002	2.3255859620000003	5.432129	0.12207031	-1.4648438	-2.05522464	7.995996106000001	2.3937744600000004	0.30517578	-5.6762695	-1.5869141	0.1579101538	9.48776857	0.14714355040000002	-2.2583008	-4.1503906	2.380371	1549641457.114
-8.229272660000001	0.2572021466	-1.693945288	4.211426	0.91552734	0.7324219	4.55786142	-7.046142572	-3.803002896	-1.3427734	5.004883	-3.3569336	3.9836425720000004	8.327368210000001	0.3002685504	-3.7231445	-6.3476562	-0.5493164	-8.07614766	-2.805297824	2.50622554	5.3100586	0	-1.2817383	-2.05522464	7.995996106000001	2.3937744600000004	0.79345703	-5.9814453	-1.4648438	0.4139160144	8.421875	-0.062207030760000004	-2.380371	-1.5258789	1.7089844	1549641457.154
-8.644384980000002	0.0813476538	-0.9343017572	3.4179688	1.2817383	0.91552734	4.55786142	-7.046142572	-3.803002896	-1.5258789	5.1879883	-2.9296875	4.27194838	7.9062744600000014	0.3289794928	-3.6010742	-6.1035156	-0.6713867	-8.07614766	-2.805297824	2.50622554	4.760742	-0.24414062	-1.159668	-1.222607428	7.98044429	2.8962158540000003	1.0986328	-5.92041	-1.2817383	0.2954833966	8.15390625	0.01076660144	-2.1972656	-1.4038086	1.2817383	1549641457.194
-9.102563400000001	0.1040771466	-0.5060302716	3.4179688	1.8920898	1.2207031	4.890429712	-7.28061502	-3.9417724640000005	-1.4648438	4.760742	-2.746582	4.77558606	7.987622300000001	0.4354492212	-3.1738281	-5.493164	-1.0986328	-8.411108426	-3.293383786	2.8352050720000004	4.211426	-0.24414062	-1.2207031	0.08493652160000001	9.220996106000001	4.28391124	1.0986328	-5.3710938	-1.3427734	0.03828125	7.955322480000001	0.270361322	-1.6479492	-1.953125	0.5493164	1549641457.234
-9.94355432	0.423486322	-1.332666034	3.2348633	2.0141602	0.91552734	5.293579074	-7.94216304	-3.849658246	-1.4038086	4.1503906	-2.8076172	5.473022660000001	8.254394568	0.893627896	-2.319336	-4.638672	-1.5869141	-8.67788089	-3.3819091460000004	3.0589112400000005	3.540039	-0.24414062	-1.0986328	0.08493652160000001	9.220996106000001	4.28391124	0.9765625	-4.272461	-1.3427734	0.898413089	7.054516574	-0.3194091754	-0.48828125	-2.8686523	0.4272461	1549641457.274
-10.801294420000001	0.5239746106000001	-1.8446777160000003	2.4414062	1.2207031	0.48828125	5.462255890000001	-8.4386232	-3.6008300720000004	-1.2817383	3.4179688	-2.8076172	6.25061052	8.535522660000002	1.43435054	-1.5869141	-3.540039	-1.8310547	-9.459057608	-3.28022464	3.7587402160000005	2.9907227	-0.6713867	-0.91552734	-0.11005859620000001	10.023705580000001	5.075854532	0.8544922	-3.7841797	-1.2207031	3.37473143	8.380004892	-0.10527343750000001	0.9765625	-4.0283203	0.5493164	1549641457.314
-11.715259080000001	0.839794928	-1.31352536	2.0141602	1.5869141	0.61035156	5.28999002	-9.058300720000002	-3.402246106	-1.0986328	2.2583008	-2.6855469	6.835595746000001	8.83220198	1.96669928	-0.91552734	-2.5024414	-1.8920898	-9.459057608	-3.28022464	3.7587402160000005	2.5634766	-0.36621094	-0.79345703	-0.3505126800000001	10.149316100000002	5.0280027	0.6713867	-3.4179688	-1.0986328	5.64648462	9.14323732	1.258496106	-0.6713867	-3.90625	0.12207031	1549641457.354
-12.72971196	1.1675781250000001	-1.5575683900000001	1.2817383	0.79345703	0.6713867	4.407128894	-9.210229532000001	-2.783764676	-1.159668	1.0986328	-2.4414062	7.218408246000001	9.103759980000001	2.47631839	-0.48828125	-1.8310547	-1.7700195	-9.683960160000002	-2.3483153960000003	4.015942392	2.2583008	-0.36621094	-0.79345703	-0.3505126800000001	10.149316100000002	5.0280027	0.48828125	-2.8076172	-0.91552734	8.415893570000001	9.64208966	3.4166014400000004	-0.36621094	-2.1972656	0.18310547	1549641457.394
-11.613574280000002	0.35649413939999997	-2.1473388580000004	1.5258789	-1.0986328	1.159668	4.08173822	-8.786743210000001	-1.892529254	-1.7089844	0.61035156	-1.8920898	7.47561052	9.70429712	2.7478759000000004	-0.4272461	-1.7089844	-1.4038086	-9.12888179	-2.04086911	3.4548827880000004	2.2583008	-0.61035156	-0.91552734	-1.2537109620000002	10.75583516	4.460961960000001	0.36621094	-2.6855469	-0.48828125	4.968188400000001	9.155200180000001	1.43435054	0.48828125	-2.8686523	-0.8544922	1549641457.434
-8.790332068	-1.4415283540000001	-2.295678714	1.4648438	0.12207031	1.0375977	4.08173822	-8.786743210000001	-1.892529254	-2.319336	0.9765625	-1.0986328	7.808178420000001	9.852636780000001	2.769409146	-0.24414062	-1.4038086	-0.79345703	-9.12888179	-2.04086911	3.4548827880000004	2.1362305	-0.30517578	-0.9765625	-1.3709472839999999	10.459154860000002	3.946557608	0.30517578	-2.6245117	-0.12207031	2.851953076	9.220996106000001	1.5121094240000001	-0.9765625	-5.2490234	-1.4648438	1549641457.473
-8.3620607	-2.719165036	-3.2251952880000005	2.5024414	0.24414062	1.0375977	3.6307373200000006	-7.720849640000001	0.6041259784	-2.5634766	1.6479492	-0.5493164	7.775878894000001	9.564331070000001	2.8064941100000005	0	-0.4272461	0.12207031	-9.10495607	-0.8206542932	2.5385253600000004	1.7700195	-0.91552734	-1.0986328	-1.3709472839999999	10.459154860000002	3.946557608	-0.18310547	-2.6245117	0.18310547	3.257495108	9.9447509	-0.5144042932	-0.36621094	-1.5869141	-1.8920898	1549641457.513
-8.301049820000001	-3.7252441100000007	-3.823339856	3.3569336	0.61035156	1.2817383	3.6307373200000006	-7.720849640000001	0.6041259784	-2.1972656	2.0751953	-0.24414062	7.1310790740000005	8.948242212	2.8124755400000003	-0.4272461	-0.48828125	0.91552734	-9.858617720000002	0.22849121400000003	2.318408246	1.5258789	-0.7324219	-1.0375977	-0.9139648560000001	8.756836060000001	1.9176513580000003	-0.5493164	-2.1362305	0.24414062	1.74299321	9.796411240000001	-0.0693847644	0.79345703	-3.2348633	-1.3427734	1549641457.554
-8.307031250000001	-2.595947284	-4.330566394000001	3.3569336	0.91552734	1.4648438	3.1593994600000004	-7.609594748	1.2860107820000002	-1.7089844	1.2817383	0.18310547	6.506615920000001	8.553466754	2.287304712	-1.4648438	-1.159668	1.4648438	-9.858617720000002	0.22849121400000003	2.318408246	1.5258789	-0.61035156	-0.9765625	-0.8421875000000001	9.09179712	1.43435054	-0.48828125	-1.7700195	0.30517578	2.5002441100000006	10.072753600000002	-1.8973144960000001	0.5493164	-2.2583008	-0.91552734	1549641457.593
-9.362158246000002	-1.15441893	-5.37133786	2.8076172	1.3427734	1.2817383	3.12351088	-9.09060054	2.1509277160000004	-1.7089844	0.12207031	1.0986328	6.31521016	9.021215560000002	1.252514676	-2.0751953	-1.4648438	1.3427734	-9.88254442	0.708203125	2.960815396	1.7700195	0.30517578	-0.79345703	-0.8421875000000001	9.09179712	1.43435054	-0.24414062	-1.3427734	0.61035156	1.0455566100000002	9.668408246	-2.0743652160000003	0.79345703	-1.5258789	-0.7324219	1549641457.633
-9.262865920000001	-0.6519775360000001	-5.52805162	1.2817383	-0.91552734	0.91552734	3.40703125	-9.191088760000001	2.845971646	-2.1362305	0.79345703	2.5634766	6.616674820000001	9.469824280000001	0.1614990216	-2.0141602	-1.4648438	1.4038086	-9.15161142	0.48090820680000007	2.557666034	2.0751953	0.91552734	-0.79345703	-0.9139648560000001	10.18161592	1.9690917540000001	0	-0.48828125	1.159668	0.773999002	10.0560054	-2.7502685700000002	0.48828125	-1.5258789	-1.3427734	1549641457.673
-8.49125998	-0.6160888580000001	-4.0960937500000005	1.5869141	-0.36621094	0.7324219	3.40703125	-9.191088760000001	2.845971646	-2.319336	2.319336	3.2958984	6.810473740000001	9.157592752000001	-0.461767572	-1.3427734	-1.159668	2.0751953	-9.15161142	0.48090820680000007	2.557666034	1.7089844	-0.79345703	-0.79345703	-0.9139648560000001	10.18161592	1.9690917540000001	0.061035156	0.061035156	1.0375977	0.22849121400000003	9.65883786	-2.7658202880000005	0.5493164	-1.953125	-1.6479492	1549641457.713
-8.157495108	-0.44621582460000003	-3.5242675720000003	2.1972656	0.5493164	0.5493164	3.293383786	-8.90876448	3.06608876	-1.7700195	2.1972656	3.3569336	6.416894568	8.53671875	-0.56823732	-0.61035156	-1.0986328	2.6855469	-8.330957068	-0.1244140625	2.983544928	1.6479492	0.48828125	-0.7324219	-1.2022705072	9.5104982	2.14973143	-0.18310547	-0.48828125	0.6713867	1.0563232428000002	9.43513179	-2.274145468	0.5493164	-1.6479492	-1.6479492	1549641457.753
-8.37641574	-0.11484375000000001	-3.8018066100000003	2.1362305	0.79345703	0.30517578	3.0720702880000004	-8.23286142	2.215527356	-1.0986328	0.8544922	3.112793	5.782861420000001	7.85842302	-0.269165036	-0.12207031	-1.2207031	2.746582	-8.403930710000001	-0.17465820680000002	3.1797364200000002	1.2817383	-0.36621094	-0.61035156	0.0729736322	8.47810054	2.271752896	0.12207031	-1.2207031	0.24414062	1.594653354	9.229370108000001	-1.9942138580000002	0.61035156	-1.6479492	-1.6479492	1549641457.793
-9.05351538	0.2619873004	-4.344921924	1.7700195	0.36621094	0.061035156	3.0720702880000004	-8.23286142	2.215527356	-0.5493164	-0.061035156	2.9907227	5.373730432	7.43374002	0.028710937500000002	0.18310547	-0.91552734	2.2583008	-8.403930710000001	-0.17465820680000002	3.1797364200000002	1.159668	0.36621094	-0.48828125	0.0729736322	8.47810054	2.271752896	0.36621094	-1.0986328	-0.18310547	1.8626221040000002	9.170751800000001	-1.8638183900000003	0.61035156	-1.3427734	-1.4648438	1549641457.833
-9.413598740000001	0.26796875000000003	-4.604516574	0.9765625	-0.36621094	0.061035156	3.570922824	-8.851342752	1.320703076	-0.36621094	-0.24414062	3.112793	5.24572734	7.21003444	0.339746106	0.4272461	-0.61035156	1.3427734	-8.421875	0.15910644960000003	3.2323730040000007	0.91552734	0.30517578	-0.4272461	0.5275634784000001	8.88842752	2.384204074	0.48828125	-0.48828125	-0.36621094	1.542016574	9.38967302	-1.9260253600000001	0.5493164	-1.2817383	-1.4038086	1549641457.873
-9.213818390000002	-0.0490478534	-4.267163040000001	1.2207031	-0.30517578	0.30517578	3.881957968	-8.797509980000001	1.18671875	-0.30517578	0.24414062	3.1738281	5.517285340000001	7.199267572	0.7381103240000001	0.61035156	-0.061035156	0.30517578	-8.3201902	0.41870117800000006	3.17495108	0.91552734	0.24414062	-0.36621094	-0.061010742800000003	9.563134980000001	2.14973143	0.48828125	-0.12207031	-0.24414062	1.4403320680000002	9.651660340000001	-1.9009033540000002	0.36621094	-1.3427734	-1.2207031	1549641457.913
-8.936279254	0.03828125	-3.953735324	1.3427734	-0.4272461	0.4272461	3.881957968	-8.797509980000001	1.18671875	-0.36621094	0.7324219	2.8686523	5.935986420000001	7.436132788000001	1.204663089	0.5493164	0.48828125	-0.48828125	-8.3201902	0.41870117800000006	3.17495108	0.9765625	-0.12207031	-0.4272461	-0.061010742800000003	9.563134980000001	2.14973143	0.24414062	-0.30517578	0	2.09948732	9.686352340000001	-1.5491942900000002	-0.30517578	-1.2207031	-1.0375977	1549641457.954
-8.798706070000001	0.11843261780000001	-3.8364991	0.7324219	0	0.4272461	4.270751996	-8.3967527	1.12211911	-0.4272461	0.61035156	2.2583008	6.1214112400000005	7.900292932000001	1.50732428	0.24414062	0.30517578	-0.8544922	-8.906372300000001	-0.07895508180000001	3.2072509000000005	1.0375977	-0.24414062	-0.36621094	-0.3014648462	9.630126800000001	2.0528320680000003	0.12207031	-0.7324219	0.18310547	1.4582763580000002	9.56672374	-1.5396240020000003	-0.61035156	-1.3427734	-0.8544922	1549641457.993
-9.055908246000001	0.4486083966	-4.240844748000001	1.0986328	0.61035156	1.159668	4.270751996	-8.3967527	1.12211911	-0.4272461	0.48828125	1.5869141	6.232665740000001	8.512792932	1.534838858	-0.061035156	-0.48828125	-1.0986328	-8.906372300000001	-0.07895508180000001	3.2072509000000005	0.8544922	-0.48828125	-0.48828125	-0.265576178	10.52016574	2.463159146	0	-1.0375977	-0.12207031	0.6160888580000001	9.431542932000001	-2.209545926	-0.8544922	-1.4648438	-0.91552734	1549641458.033
-9.155200180000001	1.18671875	-4.793530252	0.36621094	0.18310547	1.4038086	4.46455072	-8.372826980000001	1.085034146	-0.24414062	0.48828125	0.91552734	6.512597840000001	9.09060054	1.641308606	-0.061035156	-0.30517578	-1.4648438	-8.62404802	-0.2560058606	3.361572284	0.61035156	0.18310547	-0.48828125	-0.265576178	10.52016574	2.463159146	-0.30517578	-1.2817383	-0.48828125	1.1711669928000001	9.801196580000001	-1.723852536	-1.4038086	-1.2207031	-0.91552734	1549641458.073
-10.107446580000001	0.4091308606000001	-4.371240216	-0.9765625	-0.5493164	0.8544922	4.46455072	-8.372826980000001	1.085034146	-0.24414062	0.48828125	0.91552734	6.445605432000001	9.387280252000002	1.8614257200000002	0.061035156	0.36621094	-1.8310547	-9.69592302	-0.0693847644	3.15461412	0.24414062	-1.3427734	-0.36621094	-0.79194339	10.820434800000001	2.6126952880000003	-0.91552734	-1.6479492	-0.36621094	2.08752446	9.918433	-2.0731689300000005	-1.5869141	-2.2583008	-0.79345703	1549641458.113
-10.97714856	-1.035986322	-3.98125	-2.0141602	-1.0375977	0.24414062	4.870092752000001	-9.031982428000001	0.9677978240000001	-0.18310547	0.4272461	0.24414062	5.924023560000001	9.89689946	2.032495108	-0.24414062	0.12207031	-2.1362305	-9.69592302	-0.0693847644	3.15461412	0.24414062	-2.5634766	-0.36621094	-0.7608398560000001	11.151807100000001	3.0409667540000003	-1.2207031	-2.1362305	-0.18310547	4.787548920000001	10.34191942	-0.7010253600000002	-2.5634766	-1.5869141	0.24414062	1549641458.153
-10.82282698	-2.592358426	-2.728735324	-0.8544922	-0.8544922	0.6713867	5.47661142	-10.850341460000001	0.5562744110000001	0.12207031	0.30517578	-1.0375977	5.33305661	10.82641574	1.783667032	-1.0986328	-1.2207031	-2.6855469	-11.66142572	-1.008471646	4.24682608	0.7324219	-1.4648438	-0.6713867	-0.7608398560000001	11.151807100000001	3.0409667540000003	-0.6713867	-2.0751953	-0.18310547	5.306738220000001	11.212817000000001	0.991723642	-3.3569336	-0.8544922	2.6245117	1549641458.193
-9.97705072	-1.9774658540000003	-1.9954101440000003	0.5493164	0.48828125	0.79345703	4.98852536	-9.636108426000002	0.3959716754	0.18310547	1.0375977	-1.953125	5.392871106	10.097875900000002	1.5731201080000001	-1.3427734	-1.953125	-2.6245117	-9.53920926	-0.8433837860000001	2.3160155760000003	0.4272461	1.5869141	-0.6713867	-0.7464843750000001	10.74865764	3.9393798920000007	-0.061035156	-0.4272461	-0.36621094	3.4548827880000004	11.1350589	-0.2344726538	-2.319336	-0.8544922	4.9438477	1549641458.234
-10.473510880000001	-1.8410888580000002	-2.99191893	0.7324219	-0.24414062	0.24414062	4.264770468	-9.9447509	0.10766601440000001	0.12207031	1.4038086	-3.3569336	5.5579592600000005	9.15639676	1.622167932	-0.79345703	-1.2817383	-1.7089844	-9.53920926	-0.8433837860000001	2.3160155760000003	0.48828125	-0.6713867	-0.24414062	-2.1892089660000003	8.80588408	3.2060547120000003	-0.4272461	-0.48828125	-0.30517578	-0.34812010800000004	12.84694838	0.3576904254	-1.4038086	-1.7700195	5.1879883	1549641458.273
-9.326269568	-1.429565396	-2.3387451080000004	0	-2.4414062	0.36621094	4.264770468	-9.9447509	0.10766601440000001	0.30517578	1.5258789	-3.9672852	5.170361420000001	9.514086960000002	1.4822021760000001	-0.9765625	-0.6713867	-1.4038086	-9.500927520000001	-0.7488769568000001	2.899804712	0.8544922	0.18310547	0.12207031	-2.1892089660000003	8.80588408	3.2060547120000003	-0.48828125	-1.5869141	-0.12207031	-2.04086911	12.712963760000001	0.11484375000000001	-2.5634766	-2.2583008	4.333496	1549641458.313
-8.194580072	-0.663940396	-1.1675781250000001	0.5493164	0.36621094	0.24414062	3.109155252	-8.99728984	-0.4605712860000001	0.4272461	1.2207031	-4.0283203	4.6882567900000005	9.072656250000001	1.1245117212000002	-1.3427734	-1.6479492	-1.159668	-8.719750900000001	-1.27763678	2.557666034	0.8544922	-0.48828125	-0.30517578	-1.484594748	9.077441394000001	3.410620108	0.061035156	-0.8544922	-0.18310547	-0.3349609424	10.233057100000002	0.11484375000000001	-0.30517578	-0.91552734	4.211426	1549641458.353
-8.51638179	-0.193798822	-2.0695800720000004	0.36621094	-0.30517578	-0.12207031	2.8352050720000004	-8.44819339	-0.5802001800000001	0.36621094	0.9765625	-4.0893555	4.684667932000001	8.368042032	0.8541503600000001	-1.0375977	-2.1972656	-0.7324219	-8.728125	-1.274047824	2.9943116	0.91552734	0.36621094	-0.18310547	-1.00129393	8.39555661	3.631933606	0.30517578	-1.0375977	-0.18310547	0.113647464	9.795214660000001	0.3517089856000001	0.18310547	1.6479492	3.1738281	1549641458.393
-8.181420926000001	-0.1579101538	-1.375732428	0.061035156	0.12207031	-0.061035156	2.8352050720000004	-8.44819339	-0.5802001800000001	0.24414062	1.159668	-3.8452148	4.955029254	8.30463858	0.985742212	-0.4272461	-1.6479492	-0.4272461	-8.357275360000001	-1.378125	3.075659146	0.9765625	0.30517578	-0.12207031	-1.00129393	8.39555661	3.631933606	0.18310547	-1.2817383	-0.24414062	-0.48330077880000005	8.523559800000001	0.14833984620000001	0.8544922	3.112793	2.5634766	1549641458.433
-8.604907248	0.06699218750000001	-1.222607428	0.7324219	1.2207031	0	2.274145468	-7.867993210000001	-0.8613281250000001	0.18310547	1.159668	-3.2348633	4.8892334260000005	8.354882788000001	1.239355432	-0.061035156	-1.159668	-0.18310547	-8.274731430000001	-1.888940396	3.124707068	0.6713867	0.061035156	-0.24414062	-0.5790038940000001	8.52714856	4.003979532000001	0.30517578	-0.8544922	-0.48828125	-0.13757324280000002	8.292675720000002	-0.192602536	1.159668	2.6245117	1.7700195	1549641458.473
-9.375317392	0.8720947480000001	-2.081542932	0.30517578	0.91552734	-0.061035156	2.274145468	-7.867993210000001	-0.8613281250000001	0.30517578	0.79345703	-2.4414062	4.7349121400000005	8.394360520000001	1.547998004	0.24414062	-1.2207031	-0.12207031	-8.58098143	-2.27055661	3.352001996	0.24414062	0.36621094	-0.12207031	-0.40075683900000003	8.572607428000001	4.264770468	0.48828125	-0.6713867	-0.6713867	-0.516796875	8.11682158	-0.3289794928	1.2817383	1.7700195	0.79345703	1549641458.513
-10.20195288	1.528857428	-2.1880126800000004	-0.48828125	0.4272461	0.12207031	2.231079074	-8.48049321	-0.9905273560000001	0.4272461	0.30517578	-1.3427734	5.02441394	8.77358426	2.003784146	0.61035156	-0.48828125	-0.4272461	-8.66472194	-2.2250976440000003	3.47402356	-0.12207031	0.30517578	0.061035156	-0.14714355040000002	9.036767572	4.359277356000001	0.5493164	-0.48828125	-0.6713867	1.1245117212000002	8.187402160000001	0.9187500000000001	1.7089844	2.9907227	-0.18310547	1549641458.553
-10.63261682	1.1245117212000002	-2.313623004	-1.5869141	0.6713867	-0.4272461	2.433251996	-8.6766848	-0.953442392	0.48828125	-0.12207031	-0.30517578	5.02441394	8.77358426	2.003784146	0.61035156	-0.48828125	-0.4272461	-8.752050720000002	-2.128198282	3.390283246	-0.30517578	-0.12207031	0.18310547	-0.12321777160000001	9.433935700000001	4.377221646000001	0.36621094	0.12207031	-0.4272461	1.665234424	7.990014480000001	0.52995607	1.7089844	1.4038086	-0.9765625	1549641458.593
-11.1697509	0.8290283540000001	-1.983447284	-1.2207031	0.18310547	-0.18310547	2.6402099640000003	-8.957812500000001	-0.7488769568000001	0.36621094	-0.4272461	0.36621094	5.02441394	8.77358426	2.003784146	0.61035156	-0.48828125	-0.4272461	-8.83220198	-1.9786621400000002	3.5242675720000003	-0.5493164	0.30517578	0.24414062	-0.8720947480000001	9.8765625	4.088916034	0.18310547	0.5493164	-0.24414062	4.797119110000001	9.90766574	2.191601538	1.6479492	0.12207031	-1.0375977	1549641458.633
-10.416088760000001	-0.026318359620000002	-3.0947998200000004	-0.91552734	-0.24414062	-0.30517578	2.6402099640000003	-8.957812500000001	-0.7488769568000001	0.061035156	-0.4272461	0.79345703	5.891723740000001	10.012939300000001	2.810082968	0.7324219	0.9765625	-0.061035156	-9.066674820000001	-1.8159667540000002	3.1282959260000003	-0.6713867	-1.4038086	0.30517578	-0.8720947480000001	9.8765625	4.088916034	0.12207031	0.4272461	0.061035156	6.40014676	9.8765625	1.1053711060000002	0.8544922	-0.18310547	-0.61035156	1549641458.672
-10.608691100000001	-1.6496826080000002	-3.5792969240000003	-0.48828125	0.5493164	-0.18310547	2.7179687500000003	-9.673193390000002	-0.0813476538	-0.12207031	-0.4272461	1.3427734	6.248217752000001	10.51777356	2.7131836060000003	0.5493164	1.159668	0.061035156	-9.766503894000001	-1.650878894	4.04584964	-0.8544922	0.30517578	0.30517578	-0.65676268	10.74028354	4.00158696	0.061035156	0.48828125	0.4272461	1.644897464	9.656445288	-1.1771484620000001	1.2207031	-0.61035156	-2.319336	1549641458.713
-9.76171875	-1.235766574	-3.5194824280000003	-0.36621094	-1.2207031	-0.12207031	2.7179687500000003	-9.673193390000002	-0.0813476538	-0.12207031	-0.79345703	1.953125	6.54011232	10.5907473	2.489477536	0.4272461	1.159668	0.36621094	-10.11821286	-1.166381839	3.9429687500000004	-1.2207031	-1.2817383	0.24414062	-0.49406739200000005	10.65654254	3.1330810700000002	0.18310547	0.9765625	0.61035156	2.162890576	11.62553714	2.548095746	0.7324219	-0.18310547	-0.8544922	1549641458.753
-8.748461960000002	-0.869702176	-3.3783202880000003	-0.36621094	0.30517578	-0.18310547	2.5995362400000004	-9.49255342	0.15192871400000002	0	-1.5869141	2.4414062	6.646582068	9.987817000000001	2.159301718	0.18310547	1.3427734	0.91552734	-9.844262680000002	-0.5526855432	3.4835937500000003	-1.0986328	0.48828125	0.36621094	-0.49406739200000005	10.65654254	3.1330810700000002	-0.12207031	1.3427734	0.7324219	0.7979248200000001	10.163672120000001	-0.5263671924000001	1.4038086	-0.79345703	-1.2207031	1549641458.793
-8.618066394000001	-1.000097644	-4.55546875	-0.12207031	0.12207031	-0.7324219	2.9979003600000005	-8.322582968	0.687866214	-0.12207031	-2.0141602	2.6855469	6.39895018	9.22458516	1.66403804	-0.12207031	1.5869141	1.4648438	-9.32866214	-0.27395019960000005	3.21203624	-1.2207031	0.18310547	0.36621094	-0.52995607	9.780859620000001	2.4906739200000003	-0.4272461	1.7089844	0.7324219	0.9474609620000001	9.81914038	-1.814770468	1.2817383	0.061035156	-1.8920898	1549641458.833
-8.58815944	-1.2907959260000001	-4.6069091460000005	-0.7324219	-0.91552734	-0.7324219	2.9979003600000005	-8.322582968	0.687866214	-0.24414062	-1.7089844	2.8686523	5.97905252	8.75444339	1.0718750000000001	-0.36621094	1.7089844	1.5869141	-8.75922824	0.27155761780000004	2.69523912	-1.4038086	0.18310547	0.48828125	-0.5132080072	9.18271466	1.7645263580000001	-0.7324219	1.7700195	0.79345703	1.66403804	9.521264480000001	-1.221411142	1.2207031	0.9765625	-2.1362305	1549641458.872
-8.826220746	-0.86850589	-4.230078076	-0.61035156	0.061035156	-0.4272461	3.14265126	-8.407519568	0.9020019568000001	-0.24414062	-1.8920898	2.9296875	5.62973642	8.86330571	0.2572021466	-0.6713867	1.4648438	1.4038086	-9.3322509	0.8673096040000001	2.721557608	-1.4038086	-0.61035156	0.48828125	-0.40075683900000003	9.133667032	1.2884033540000002	-0.8544922	1.953125	0.9765625	2.003784146	9.517675720000002	-1.0862304712000002	0.79345703	0.9765625	-1.5869141	1549641458.912
-8.90996106	-0.45937500000000003	-4.276733426000001	-0.6713867	0.24414062	-0.5493164	3.9968016200000003	-9.18869658	1.189111322	-0.18310547	-2.2583008	2.9296875	5.6058107	9.191088760000001	-0.5873779254	-0.79345703	1.0375977	1.0986328	-9.226977340000001	0.708203125	3.6151855040000007	-1.0375977	1.5258789	0.48828125	-0.22968750000000002	9.88732878	1.4116211060000001	-0.5493164	1.953125	1.2207031	1.1472412140000001	9.53083516	-1.6688232820000002	0.79345703	0.18310547	-1.159668	1549641458.952
-9.08342302	-0.308642572	-4.635620108	-0.9765625	-0.30517578	-0.8544922	4.320996106	-8.70061052	1.3829101440000002	-0.24414062	-1.953125	2.6855469	5.65246556	8.878857428000002	-1.204663089	-0.36621094	0.6713867	1.2817383	-8.75922824	0.708203125	2.983544928	-1.4038086	-0.79345703	0.48828125	-0.593359375	9.558349640000001	1.733422824	-0.18310547	2.5024414	1.0986328	0.9630126800000001	9.6217527	-2.153320288	0.6713867	-0.91552734	-1.4648438	1549641458.992
-8.61926268	-0.594555661	-4.572216754	-1.0986328	-0.6713867	-0.8544922	4.320996106	-8.70061052	1.3829101440000002	-0.24414062	-1.4648438	2.1362305	5.65246556	8.52595198	-1.43076178	0.36621094	0.91552734	1.4648438	-8.828613220000001	0.679492212	3.31252446	-1.2817383	0.91552734	0.48828125	-0.593359375	9.558349640000001	1.733422824	-0.24414062	2.319336	0.79345703	1.091015625	9.66481929	-1.9020996400000003	0.7324219	-0.36621094	-1.6479492	1549641459.032
-8.5582518	-0.7811767572	-4.0494384000000005	-0.6713867	0.36621094	-0.36621094	4.354492212	-8.364452880000002	1.506127896	-0.24414062	-1.3427734	1.5258789	5.4718260800000005	8.43742662	-1.373339856	0.91552734	1.4038086	1.4038086	-8.710180710000001	0.783569339	2.866308606	-1.4648438	0.061035156	0.48828125	-0.6543701080000001	9.36455072	1.524072284	-0.24414062	1.8310547	0.61035156	1.3972655760000001	9.412402160000001	-1.906884784	0.8544922	0	-1.4648438	1549641459.072
-9.307128894	-0.439038089	-4.097290036	-0.8544922	0.18310547	-0.36621094	4.42866214	-8.20534694	1.5456054320000001	-0.12207031	-1.3427734	0.9765625	5.226586960000001	8.443408246	-1.113745108	1.159668	1.5869141	1.159668	-8.640795926000001	1.032397464	2.8411866	-1.159668	0.79345703	0.5493164	-0.976171875	9.317895468000001	1.32788089	-0.18310547	1.4648438	0.4272461	1.9607177520000003	9.506909440000001	-1.7035155760000003	0.91552734	0.24414062	-1.159668	1549641459.112
-8.924316394	-0.22849121400000003	-4.19897464	-1.2207031	-0.79345703	-0.18310547	4.42866214	-8.20534694	1.5456054320000001	-0.12207031	-1.0375977	0.4272461	5.090210160000001	8.559448380000001	-0.6962402160000001	1.159668	1.4648438	0.91552734	-8.23046875	1.2788329680000001	2.327978534	-0.91552734	-0.36621094	0.36621094	-0.976171875	9.317895468000001	1.32788089	-0.12207031	1.8920898	0.6713867	1.33984375	9.567919928000002	-1.592260782	0.5493164	0.18310547	-0.91552734	1549641459.152
-8.601318390000001	-0.3911865216	-3.96569838	-0.79345703	0.5493164	-0.061035156	4.19897464	-8.192187500000001	1.4630615020000002	-0.12207031	-0.6713867	-0.24414062	4.9083741000000005	8.84057608	-0.4438232428	0.91552734	0.8544922	0.8544922	-8.497240920000001	0.885253894	2.709594748	-0.7324219	-0.61035156	0.18310547	-1.161596646	9.32866214	1.3649658540000003	0.12207031	1.0986328	0.7324219	0.7560547120000001	9.4171875	-1.885351538	0.061035156	-0.48828125	-0.91552734	1549641459.192
-8.96499002	-0.5275634784000001	-4.685864120000001	-0.8544922	0.24414062	-0.061035156	4.19897464	-8.192187500000001	1.4630615020000002	0.061035156	-0.61035156	-0.91552734	4.751660144000001	9.067871106	-0.1770507788	0.7324219	0.061035156	0.7324219	-8.77238768	0.5239746106000001	3.1139403960000003	-0.79345703	-0.61035156	0.12207031	-1.0479492212000001	9.656445288	1.859033246	0.48828125	0.30517578	0.5493164	1.3972655760000001	9.398047120000001	-2.333959964	-0.061035156	0.24414062	-1.0375977	1549641459.232
-9.29157698	-0.8230468750000001	-4.87128894	-1.2207031	-0.4272461	0	3.87238768	-8.58815944	1.118530252	0.12207031	-0.7324219	-1.3427734	4.821044928	9.254492212	0.27275390380000003	0.9765625	-0.18310547	0.18310547	-9.212622300000001	0.5275634784000001	3.325683606	-0.8544922	-0.8544922	0.12207031	-0.4821044928	10.081127700000001	2.24423822	0.61035156	0.061035156	0.30517578	1.5372314300000003	9.52485324	-2.178442392	-0.4272461	0.91552734	-0.8544922	1549641459.272
-9.37890625	-1.3613769960000002	-4.301855432000001	-0.9765625	0.18310547	-0.18310547	3.440527356	-9.724634080000001	0.2524169928	0.061035156	-0.79345703	-1.4038086	5.14523912	9.648071580000002	0.991723642	1.159668	0.5493164	-0.5493164	-9.765307608	0.2643798822	3.85444339	-0.6713867	-0.30517578	0.18310547	-0.05502929712000001	10.639795320000001	2.5492920320000003	0.30517578	0.24414062	0.12207031	1.9726807100000001	9.72702626	-1.7944336060000001	-1.0986328	0.8544922	-0.36621094	1549641459.312
-9.816748200000001	-1.7441894960000002	-4.042260880000001	-0.36621094	-0.6713867	-0.12207031	3.3496094240000005	-9.350195288	0.09331054320000001	-0.12207031	-0.30517578	-1.4038086	5.37492662	9.374121106	1.872192392	1.159668	1.7700195	-0.8544922	-9.481787140000002	0.22011719240000002	3.2311766200000003	-0.61035156	-0.30517578	0.30517578	-0.9438721040000001	9.362158246000002	2.447607428	0.061035156	0.7324219	0	2.32917482	10.193578780000001	-0.648388678	-1.7089844	1.0375977	0.48828125	1549641459.352
-9.484179712000001	-1.7406005400000002	-2.769409146	-0.79345703	-1.4038086	0.061035156	3.3496094240000005	-9.350195288	0.09331054320000001	-0.4272461	0.4272461	-1.5258789	4.868896466000001	9.101367212000001	2.2980712860000003	0.48828125	1.3427734	-0.7324219	-9.491357428	0.45100097840000003	3.24194339	-0.12207031	0.24414062	0.48828125	-0.9438721040000001	9.362158246000002	2.447607428	-0.061035156	0.30517578	0	1.9427734620000003	10.834789840000001	0.3541015576	-2.8686523	-0.18310547	1.2817383	1549641459.392
-9.1193116	-1.3649658540000003	-1.585082968	-0.36621094	0	0.12207031	2.886645468	-8.766406250000001	-0.015551758180000002	-0.79345703	1.3427734	-1.4038086	4.31142572	9.253295926000002	2.045654254	-0.5493164	-0.61035156	-0.8544922	-9.22578125	0.1303955072	2.7526612400000006	0.24414062	-0.18310547	0.30517578	-1.0922119110000001	9.11213408	2.365063498	0	-0.12207031	0.061035156	1.9140625000000002	10.338329680000001	0.12321777160000001	-2.6855469	-0.18310547	2.2583008	1549641459.432
-10.097875900000002	-1.0934082068000002	-2.4811035340000003	0.4272461	1.159668	-0.4272461	2.4296630400000003	-8.850146760000001	-0.24045410340000004	-0.9765625	2.1362305	-1.2207031	4.368847644000001	9.596630890000002	1.490576178	-1.159668	-1.5869141	-0.91552734	-9.596630890000002	-0.6447998200000001	2.87707518	0.36621094	0.061035156	0.18310547	-1.128100589	10.173241820000001	3.4261719240000006	0.4272461	-0.061035156	0.061035156	1.4391357820000001	9.837085159999999	-1.0515380890000001	-0.79345703	0.91552734	2.5634766	1549641459.473
-9.2389402	-0.8637207068000001	-2.054028354	-0.5493164	-0.7324219	-0.12207031	2.245434604	-9.27004393	-0.669921875	-0.48828125	1.7089844	-0.79345703	5.29597194	10.02011682	1.100585962	0.24414062	-0.30517578	-1.159668	-9.512890380000002	-1.1400634980000002	3.1689697480000003	-0.061035156	0.5493164	0.12207031	-1.063500998	9.791625900000001	3.446508786	0.30517578	0.12207031	-0.18310547	-1.2895996400000003	10.547681200000001	-1.637719748	-0.48828125	1.8310547	0.9765625	1549641459.558
-9.121704074	-0.3612792932	-1.7669189300000003	-0.24414062	0.18310547	-0.18310547	2.4667480040000003	-8.31779802	-1.204663089	0.18310547	0.48828125	0.12207031	5.279223740000001	9.177929712000001	1.374536142	0.7324219	0.6713867	-0.7324219	-9.05231929	-0.9522461060000001	2.940478534	-0.061035156	0.18310547	0.061035156	-0.840991214	9.00207518	3.0732665740000003	0	0.12207031	-0.48828125	-1.4750244600000002	9.578686600000001	-0.454589856	0.48828125	2.5024414	0.061035156	1549641459.592
-8.91354982	-0.381616214	-2.082739218	-0.8544922	-0.6713867	-0.36621094	2.4667480040000003	-8.31779802	-1.204663089	-0.061035156	0.5493164	0	4.805493210000001	8.884838760000001	1.4702392180000001	0.36621094	0.4272461	-0.5493164	-8.914746106	-0.92473143	2.6796875	-0.061035156	0.30517578	0.12207031	-0.840991214	9.00207518	3.0732665740000003	-0.061035156	-0.12207031	-0.61035156	-0.716577176	9.192285340000002	0.7046142572	0.79345703	2.6245117	-0.6713867	1549641459.632
-8.74606929	-0.7907471040000001	-1.8530517180000001	-0.7324219	0.61035156	-0.24414062	2.503832968	-8.34172374	-1.1424560700000002	-0.18310547	0.61035156	-0.061035156	4.709790036	8.97695288	1.369750998	0	-0.12207031	-0.79345703	-8.85732428	-1.3290771760000002	2.6533691100000003	-0.18310547	0.48828125	0.061035156	-0.49167482	9.19946286	3.0589112400000005	0.18310547	0.061035156	-0.5493164	0.03229980432	8.84296875	0.500048822	1.0375977	1.5869141	-0.6713867	1549641459.672
-9.523657248000001	-0.846972644	-2.239453076	-0.7324219	-0.18310547	-0.30517578	2.454785144	-8.444604532000001	-0.811083966	0	0.30517578	0	5.09260234	9.016430710000002	1.356591754	0.36621094	0.24414062	-0.9765625	-8.7795652	-1.774096646	2.441625998	-0.7324219	0	0	-0.49885253600000007	9.47460962	3.3986572480000006	0.30517578	0.4272461	-0.36621094	0.211743161	9.21979982	0.49765625	1.0375977	1.8920898	-0.61035156	1549641459.712
-9.750951980000002	-0.60651857	-2.414111322	-0.5493164	0.48828125	-0.061035156	2.454785144	-8.444604532000001	-0.811083966	0.36621094	-0.30517578	0.18310547	5.53044429	9.3920652	1.546801718	0.79345703	1.2207031	-0.9765625	-8.957812500000001	-1.532446286	2.4870849640000006	-1.0375977	-0.24414062	0.061035156	-0.6053222644	9.705493210000002	3.48598642	0.12207031	0.6713867	-0.12207031	0.6854736419999999	9.4004393	0.8649169928000001	-0.061035156	-1.0986328	-0.4272461	1549641459.752
-9.993798920000001	-0.7775878600000001	-3.352001996	-0.36621094	0.061035156	-0.30517578	2.5265625000000003	-8.9661866	-0.8577392572	0.6713867	-1.0375977	0.4272461	5.63930661	10.005761780000002	1.6879638580000003	0.7324219	1.8310547	-0.79345703	-9.29157698	-0.8732910340000001	3.0876221040000003	-1.0986328	-0.12207031	0.061035156	-0.7560547120000001	10.157690200000001	3.2144287140000003	-0.24414062	0.8544922	0.061035156	0.1363769568	9.52604982	-1.4953613220000002	2.1362305	-1.8920898	-0.24414062	1549641459.792
-9.661230432000002	-0.985742212	-3.334057608	-0.4272461	-0.4272461	-0.18310547	2.76223143	-9.22578125	-0.8732910340000001	0.6713867	-1.0375977	0.4272461	5.40961911	10.009350540000002	1.701123004	0.5493164	1.6479492	-0.36621094	-9.14802266	-0.20576172120000003	2.9644042540000006	-0.8544922	-0.7324219	0	-1.12211911	9.83110324	2.414111322	-0.30517578	0.79345703	0.18310547	0.401953125	10.55964308	-0.38640135800000003	0.7324219	-1.0986328	-0.79345703	1549641459.832
-8.94584964	-0.98334964	-3.2311766200000003	-0.30517578	0.36621094	-0.12207031	3.1330810700000002	-8.97336412	-0.7608398560000001	0.12207031	-1.4648438	0.5493164	5.02561052	9.66242662	1.546801718	0.18310547	1.0986328	0.061035156	-9.234155252	0.193798822	3.1797364200000002	-0.5493164	-0.18310547	0	-1.12211911	9.83110324	2.414111322	-0.4272461	0.5493164	0.24414062	1.6341308900000002	10.1229982	-0.7381103240000001	0.79345703	0.8544922	-1.4038086	1549641459.872
-8.99848642	-1.138867212	-3.5194824280000003	0.061035156	0.91552734	-0.12207031	3.46086412	-8.628832968000001	-0.3971679712	0.12207031	-1.4648438	0.5493164	4.61767572	9.35856929	1.1855224640000002	-0.24414062	0.5493164	0.18310547	-9.0427491	0.40434570680000004	3.124707068	-0.36621094	-0.4272461	-0.061035156	-0.976171875	9.427954074	2.068383786	-0.4272461	0.24414062	0.24414062	1.32788089	9.80717752	-0.9462646760000001	0.91552734	0.4272461	-0.8544922	1549641459.912
-9.33464357	-1.08383786	-4.075756790000001	-0.061035156	0.061035156	-0.12207031	3.52785643	-8.47451178	0.364868161	-0.61035156	-0.18310547	0.18310547	4.209741214	9.234155252	0.6651367212000001	-0.48828125	-0.24414062	0.18310547	-9.11572284	0.346923822	3.2323730040000007	-0.18310547	-0.12207031	-0.061035156	-0.7416992212000001	9.35258786	2.00258786	-0.30517578	-0.061035156	0.24414062	1.123315396	9.96508786	-0.775195288	0.61035156	-0.061035156	-0.7324219	1549641459.952
-9.171948380000002	-0.8625244110000001	-3.9453614200000002	-0.12207031	0.36621094	0	3.52785643	-8.47451178	0.364868161	-0.7324219	0.18310547	0.18310547	4.06379393	9.222192392	0.21533202880000002	-0.4272461	-0.7324219	-0.12207031	-9.035571580000001	0.16030273560000002	3.201269568	-0.18310547	-0.24414062	-0.061035156	-0.41152344240000005	9.49375	2.127001996	-0.12207031	0	0.18310547	1.2489257200000001	9.80598192	-0.893627896	0.5493164	-0.24414062	-0.4272461	1549641459.992
-9.08222644	-0.6926513580000001	-3.958520468	-0.12207031	0.36621094	-0.061035156	3.611596646	-8.797509980000001	0.723754892	-0.6713867	0.4272461	0.12207031	4.179833966	9.133667032	-0.03588867212	-0.12207031	-0.24414062	-0.48828125	-8.99609375	0.18422851440000002	3.275439496	-0.18310547	0	0	-0.2344726538	9.600219748	2.177246106	-0.061035156	0.24414062	0.12207031	1.356591754	9.792822480000002	-1.1316894568000002	0.18310547	0.061035156	-0.36621094	1549641460.032
-9.10974092	-0.6244628600000001	-3.88674321	-0.18310547	0.24414062	0	3.58288588	-8.859716754	0.8374023560000001	-0.61035156	0.4272461	-0.12207031	4.19060054	9.113330072	-0.132788089	0.12207031	0.24414062	-0.6713867	-8.92670926	0.22968750000000002	3.257495108	-0.12207031	-0.061035156	0.061035156	-0.52995607	9.480590560000001	2.215527356	-0.061035156	0.18310547	0	1.5145019960000001	9.70310054	-1.0048827880000002	0.12207031	0.18310547	-0.12207031	1549641460.072
-9.18271466	-0.5048339856	-3.8484619600000003	-0.30517578	0.36621094	0.12207031	3.58288588	-8.859716754	0.8374023560000001	-0.5493164	0.5493164	-0.30517578	4.11044928	9.226977340000001	-0.113647464	0.30517578	0.18310547	-0.79345703	-8.96499002	0.0909179712	3.3508057100000004	-0.061035156	0	0.061035156	-0.52995607	9.480590560000001	2.215527356	0.061035156	0.12207031	0	1.3972655760000001	9.709082068	-1.0587158540000001	0	0.12207031	0.12207031	1549641460.111
-9.211425720000001	-0.4486083966	-3.9190429320000004	-0.24414062	0.4272461	0.061035156	3.47163089	-8.93029802	0.8625244110000001	-0.36621094	0.6713867	-0.4272461	4.117626996	9.414794928000001	-0.005981445288000001	0.48828125	-0.12207031	-0.79345703	-8.948242212	-0.0346923822	3.399853534	-0.061035156	0	0.061035156	-0.5514892572000001	9.564331070000001	2.299267572	0.24414062	0	-0.12207031	1.106567392	9.7401857	-1.335058606	-0.061035156	0.18310547	0.12207031	1549641460.151
-9.216211060000001	-0.4294677716	-3.8987060700000002	-0.30517578	0.4272461	0	3.1306884000000004	-9.05231929	0.649584964	-0.12207031	0.6713867	-0.4272461	4.270751996	9.624145468	0.29069824280000006	0.61035156	-0.24414062	-0.7324219	-8.93747554	-0.0909179712	3.4453125000000004	-0.061035156	-0.12207031	0.061035156	-0.49167482	9.74138179	2.3495117800000003	0.18310547	-0.12207031	-0.24414062	0.8541503600000001	9.765307608	-1.4367432100000002	0	0.061035156	0.061035156	1549641460.191
-9.2556884	-0.5431152356000001	-3.8939209260000003	-0.24414062	0.4272461	0	3.1306884000000004	-9.05231929	0.649584964	0.12207031	0.4272461	-0.36621094	4.377221646000001	9.755737320000001	0.5897705072	0.61035156	-0.4272461	-0.61035156	-8.968579074	-0.1064697284	3.552978534	-0.061035156	-0.12207031	0.12207031	-0.668725589	9.78444838	2.4655516200000003	0.36621094	-0.18310547	-0.30517578	0.758447284	9.7748777	-1.391284146	-0.061035156	0.12207031	0	1549641460.231
-9.23535144	-0.5825927716	-3.80778804	-0.061035156	0.36621094	0	3.0086670320000004	-9.0176268	0.4761230432	0.30517578	0.12207031	-0.30517578	4.458569290000001	9.750951980000002	0.879272464	0.5493164	-0.36621094	-0.4272461	-8.935082968000001	-0.10527343750000001	3.609204074	0	-0.12207031	0.061035156	-0.5490966754000001	9.785644568	2.489477536	0.4272461	-0.36621094	-0.36621094	0.7440917932000001	9.797607428000001	-1.195092752	0	0.061035156	0	1549641460.271
-9.25688498	-0.539526358	-3.829321286	0	0.36621094	0	2.8854492800000004	-8.63122554	0.07775878600000001	0.4272461	-0.12207031	-0.24414062	4.48129892	9.713867212	1.081445288	0.4272461	-0.24414062	-0.36621094	-8.953027160000001	-0.0909179712	3.63432608	0.061035156	-0.18310547	0.061035156	-0.36367187500000003	9.76171875	2.51459964	0.30517578	-0.4272461	-0.36621094	0.732128894	9.786840560000002	-1.1400634980000002	-0.061035156	-0.061035156	0	1549641460.311
