# Supplementary material for: A deep learning approach for lower back-pain risk prediction during manual lifting
Source: PLoS One. 2021 Feb 19;16(2):e0247162. doi: 10.1371/journal.pone.0247162 (PMC7894914; doi:10.1371/journal.pone.0247162)
Supplement: S1 Data — (ZIP) [file pone.0247162.s001.zip › source-used/Subject_02_P2_Zone02_T2.csv]

Side_A_x	Side_A_y	Side_A_z	Side_G_x	Side_G_y	Side_G_z	LtWt_A_x	LtWt_A_y	LtWt_A_z	LtWt_G_x	LtWt_G_y	LtWt_G_z	RtWt_A_x	RtWt_A_y	RtWt_A_z	RtWt_G_x	RtWt_G_y	RtWt_G_z	Back_A_x	Back_A_y	Back_A_z	Back_G_x	Back_G_y	Back_G_z	UArm_A_x	UArm_A_y	UArm_A_z	UArm_G_x	UArm_G_y	UArm_G_z	Thig_A_x	Thig_A_y	Thig_A_z	Thig_G_x	Thig_G_y	Thig_G_z	Time_stp
-9.33344748	-1.0802490020000002	-3.2658691100000006	0	-0.061035156	0	3.1282959260000003	-8.694628894000001	-0.6543701080000001	0	-0.061035156	-0.061035156	3.80778804	9.723437500000001	0.7381103240000001	0	0	0	-8.967382788	-0.3517089856000001	3.3854980040000004	-0.061035156	-0.061035156	0	-0.783569339	9.688745108	2.6509764400000004	0	0.061035156	0	1.680786142	9.733007788	-0.43664550720000006	-0.061035156	0	0	1549638319.497
-9.322680710000002	-1.091015625	-3.261083966	0	-0.061035156	0	3.1127441100000004	-8.69702176	-0.643603534	-0.061035156	-0.061035156	0	3.79223642	9.721044928000001	0.7201660340000001	0	0	0	-8.978149460000001	-0.3349609424	3.40942392	-0.061035156	-0.061035156	0	-0.793139676	9.67558606	2.642602536	0	0	0	1.6891601440000001	9.737792932000001	-0.4330566394	-0.061035156	-0.061035156	0	1549638319.537
-9.338232428000001	-1.0969971040000002	-3.261083966	0	-0.061035156	0	3.1462402160000003	-8.694628894000001	-0.6555663939999999	-0.061035156	-0.061035156	0	3.7862548920000005	9.737792932000001	0.702221646	0	-0.061035156	0	-8.990112320000001	-0.34812010800000004	3.4225829680000004	-0.061035156	-0.061035156	0	-0.802709964	9.68515625	2.6581542540000003	0	0	0	1.7035155760000003	9.73898912	-0.40554199280000003	0	-0.061035156	0	1549638319.577
-9.337036240000002	-1.073071286	-3.261083966	0	-0.061035156	-0.061035156	3.16298822	-8.7030027	-0.6340332068000001	-0.061035156	-0.061035156	0	3.776684604	9.72822284	0.717773462	0	0	-0.061035156	-8.988915740000001	-0.33854982	3.4261719240000006	-0.061035156	-0.061035156	0	-0.783569339	9.688745108	2.6605469240000006	0	0	-0.061035156	1.7071045320000002	9.74138179	-0.417504892	0	-0.061035156	0	1549638319.617
-9.329858426000001	-1.063500998	-3.267065396	0	-0.061035156	-0.061035156	3.1665771760000005	-8.706591754	-0.6208740020000001	-0.061035156	-0.061035156	0	3.803002896	9.72702626	0.732128894	0	-0.061035156	-0.061035156	-8.980542032	-0.34931639400000003	3.4189941100000003	0	-0.061035156	-0.061035156	-0.7859619110000001	9.686352340000001	2.654565396	0	0	-0.061035156	1.723852536	9.746167032	-0.4521972644	-0.061035156	-0.061035156	0	1549638319.657
-9.335839660000001	-1.062304712	-3.24433606	0	-0.061035156	-0.061035156	3.1964844240000003	-8.72214357	-0.6208740020000001	-0.061035156	-0.061035156	0	3.8364991	9.73659694	0.7500732428000001	0	-0.061035156	-0.061035156	-8.96977536	-0.34572753600000006	3.410620108	0	-0.061035156	-0.061035156	-0.8134765380000001	9.69233426	2.646191394	0	0	-0.061035156	1.7824707460000002	9.72702626	-0.43066405760000004	-0.061035156	0.061035156	0	1549638319.697
-9.337036240000002	-1.052734375	-3.2527099640000006	0	-0.061035156	0	3.2060547120000003	-8.73410643	-0.6244628600000001	-0.061035156	-0.061035156	0	3.8508545320000005	9.718652160000001	0.7476806610000001	0	-0.061035156	-0.061035156	-8.95183107	-0.3517089856000001	3.4142089660000003	0	-0.061035156	-0.061035156	-0.8362060700000001	9.676782248	2.6533691100000003	0	0	-0.061035156	1.79921875	9.72702626	-0.40314941100000007	-0.061035156	0.061035156	0	1549638319.737
-9.3322509	-1.0551269568000001	-3.226391574	0	0	0	3.2144287140000003	-8.72214357	-0.6220702880000001	-0.061035156	-0.061035156	0	3.8520507200000003	9.70429712	0.762036142	0	-0.061035156	-0.061035156	-8.957812500000001	-0.35888672120000004	3.4034423920000005	0	-0.061035156	-0.061035156	-0.8158691100000001	9.668408246	2.6497802520000002	0	0	-0.061035156	1.7609375	9.725830072	-0.4294677716	-0.061035156	0.061035156	0	1549638319.777
-9.3489991	-1.08383786	-3.24194339	-0.061035156	-0.061035156	0	3.1905028960000004	-8.73410643	-0.61848143	-0.061035156	-0.061035156	-0.061035156	3.8747802520000003	9.71745607	0.7309326080000002	-0.061035156	-0.061035156	-0.061035156	-8.968579074	-0.37802735600000004	3.428564496	0	-0.061035156	-0.061035156	-0.8182617212000002	9.65883786	2.654565396	0	0	0	1.74299321	9.73061502	-0.424682608	0	-0.061035156	0	1549638319.817
-9.32746556	-1.079052716	-3.2144287140000003	0	-0.061035156	0	3.1713623200000005	-8.741284440000001	-0.6364257788	-0.061035156	0	-0.061035156	3.895117212	9.71027806	0.7225586060000001	0	-0.061035156	0	-8.94584964	-0.37802735600000004	3.42736821	0	-0.061035156	-0.061035156	-0.8074951080000001	9.67558606	2.665332068	0	0	0	1.733422824	9.723437500000001	-0.419897464	0	-0.061035156	0	1549638319.857
-9.33464357	-1.0503417932	-3.21203624	0	0	0	3.1773437500000004	-8.72692842	-0.6627441100000001	-0.061035156	-0.061035156	-0.061035156	3.887939496	9.700707968000001	0.734521466	0	-0.061035156	0	-8.942260880000001	-0.35529785340000003	3.4189941100000003	0	-0.12207031	0	-0.808691394	9.666015380000001	2.6605469240000006	0	0	0	1.7346191100000001	9.718652160000001	-0.42827148560000006	0	-0.061035156	0	1549638319.897
-9.337036240000002	-1.06589357	-3.2527099640000006	0	0	0	3.1462402160000003	-8.72453624	-0.6627441100000001	-0.061035156	-0.061035156	-0.061035156	3.881957968	9.71745607	0.73332518	-0.061035156	-0.061035156	0	-8.955419928000001	-0.3600830072	3.4381347840000003	0	-0.12207031	0	-0.811083966	9.666015380000001	2.636621106	0	-0.061035156	0	1.7106933900000003	9.733007788	-0.4103271466	-0.061035156	-0.061035156	0	1549638319.937
-9.343017572	-1.08383786	-3.2658691100000006	-0.061035156	-0.061035156	0	3.1139403960000003	-8.72692842	-0.669921875	-0.061035156	0	-0.061035156	3.88674321	9.72822284	0.71538089	-0.061035156	-0.061035156	0	-8.947045926000001	-0.36367187500000003	3.4548827880000004	0	-0.061035156	0	-0.794335962	9.69592302	2.644995108	0	0	0	1.685571286	9.733007788	-0.43066405760000004	-0.061035156	-0.061035156	0	1549638319.977
-9.331054712	-1.0969971040000002	-3.2228027160000003	0	-0.061035156	0	3.1103514400000005	-8.73410643	-0.6627441100000001	-0.061035156	0	-0.061035156	3.8652099640000004	9.72822284	0.724951178	0	-0.061035156	0	-8.957812500000001	-0.37204589660000004	3.458471646	0	-0.061035156	-0.061035156	-0.8015136780000001	9.707885880000001	2.6605469240000006	0	0	0	1.71667482	9.733007788	-0.4067382788	0	-0.061035156	-0.061035156	1549638320.017
-9.346606430000001	-1.06589357	-3.2503173920000004	0	-0.061035156	0	3.12351088	-8.72453624	-0.6627441100000001	-0.061035156	0	-0.061035156	3.8448730040000005	9.71147464	0.7393066100000001	-0.061035156	-0.061035156	0	-8.9494384	-0.346923822	3.4656494600000003	0	-0.061035156	-0.061035156	-0.7775878600000001	9.677978240000002	2.646191394	0	0	0	1.732226538	9.734204074	-0.4103271466	0	0	0	1549638320.057
-9.340625000000001	-1.0934082068000002	-3.21921376	0	0	-0.061035156	3.109155252	-8.738891574	-0.647192392	-0.061035156	-0.061035156	-0.061035156	3.81616214	9.73659694	0.7213623200000001	0	0	-0.061035156	-8.948242212	-0.37683107	3.4572753600000006	-0.061035156	-0.061035156	0	-0.7608398560000001	9.7150634	2.6713134000000003	0	0	0	1.680786142	9.737792932000001	-0.4067382788	0	-0.061035156	0	1549638320.141
-9.331054712	-1.079052716	-3.23596196	-0.061035156	-0.061035156	-0.061035156	3.1079589660000004	-8.737695288000001	-0.641210962	0	0	0	3.818554712	9.719848740000002	0.7560547120000001	-0.061035156	0	-0.061035156	-8.924316394	-0.34572753600000006	3.4500976440000004	-0.061035156	-0.061035156	0	-0.8254394568000001	9.680371106	2.6378173920000005	0	0.061035156	0	1.6616454680000001	9.737792932000001	-0.43186035340000006	0	-0.061035156	-0.061035156	1549638320.177
-9.343017572	-1.106567392	-3.226391574	-0.061035156	-0.061035156	-0.061035156	3.1103514400000005	-8.728125	-0.648388678	0	0	0	3.8556396760000005	9.72822284	0.7261474640000001	-0.061035156	-0.061035156	-0.061035156	-8.94584964	-0.33137207460000007	3.475219748	-0.061035156	-0.061035156	0	-0.835009784	9.67558606	2.624658246	0	0	0	1.735815396	9.72822284	-0.4450195288	0	-0.061035156	-0.061035156	1549638320.216
-9.3322509	-1.0934082068000002	-3.21921376	0	-0.061035156	0	3.1330810700000002	-8.72932158	-0.6962402160000001	0	-0.12207031	-0.061035156	3.8963134000000004	9.72822284	0.6902587860000001	-0.061035156	-0.061035156	-0.061035156	-8.942260880000001	-0.3337646466	3.499145468	-0.061035156	-0.061035156	0	-0.7991211060000001	9.6983152	2.63183606	0	0	0	1.7023192900000002	9.72702626	-0.41870117800000006	0	-0.061035156	-0.061035156	1549638320.257
-9.3322509	-1.0934082068000002	-3.237158246	-0.061035156	-0.061035156	-0.061035156	3.0983885800000004	-8.710180710000001	-0.7117919928	-0.061035156	-0.061035156	-0.061035156	3.8795653960000003	9.707885880000001	0.6818847840000001	-0.061035156	0	0	-8.943457068	-0.34094239200000004	3.487182608	-0.061035156	-0.061035156	0	-0.8206542932	9.677978240000002	2.636621106	-0.061035156	0	0	1.698730432	9.73659694	-0.45578614200000006	0	0	0	1549638320.297
-9.337036240000002	-1.1041748200000001	-3.220410144	0	-0.061035156	-0.061035156	3.0708741	-8.685058606	-0.6735107428000001	-0.061035156	-0.061035156	0	3.859228534	9.70310054	0.663940396	-0.061035156	0	0	-8.947045926000001	-0.3373535144	3.5003417540000004	-0.061035156	-0.061035156	0	-0.80988768	9.65405252	2.62705072	0	0	0	1.7513672120000003	9.723437500000001	-0.423486322	0	-0.061035156	-0.061035156	1549638320.336
-9.343017572	-1.0958007788	-3.2383545320000002	-0.061035156	-0.061035156	0	3.1151367800000003	-8.712573380000002	-0.65676268	-0.061035156	-0.061035156	0	3.8484619600000003	9.713867212	0.6364257788	-0.061035156	0	0	-8.9326902	-0.3373535144	3.5015380400000002	-0.061035156	-0.061035156	0	-0.7859619110000001	9.677978240000002	2.6306396760000004	0	0	0	1.7190673920000001	9.73659694	-0.4521972644	-0.061035156	0	0	1549638320.377
-9.340625000000001	-1.0922119110000001	-3.2228027160000003	-0.061035156	-0.061035156	0	3.152221646	-8.728125	-0.6663330072	-0.061035156	-0.061035156	0	3.8353027160000006	9.72224092	0.6651367212000001	0	0	0	-8.93388678	-0.35529785340000003	3.48957518	-0.061035156	-0.061035156	0	-0.8074951080000001	9.69113768	2.6306396760000004	0	0	0	1.6736084260000001	9.73659694	-0.46416014400000005	0	0	0	1549638320.416
-9.340625000000001	-1.1017822480000001	-3.2539062500000004	-0.061035156	-0.061035156	0	3.16298822	-8.735302520000001	-0.6447998200000001	-0.061035156	-0.061035156	-0.061035156	3.8353027160000006	9.7150634	0.6974365020000001	0	0	0	-8.921923920000001	-0.34812010800000004	3.4967528960000003	-0.061035156	-0.061035156	0	-0.839794928	9.671997300000001	2.6198730040000004	0	0	0	1.693945288	9.733007788	-0.44143066100000006	-0.061035156	0	0	1549638320.456
-9.329858426000001	-1.111352536	-3.2299804320000005	-0.061035156	-0.061035156	0	3.15700679	-8.749658246000001	-0.6256591459999999	-0.061035156	-0.061035156	0	3.8520507200000003	9.71745607	0.7285400360000001	0	0	0	-8.92551268	-0.3289794928	3.514697284	-0.061035156	-0.061035156	0	-0.8374023560000001	9.683960160000002	2.616284146	0	0	0	1.7274413940000002	9.724634080000001	-0.44980469240000004	0	-0.061035156	0	1549638320.496
-9.338232428000001	-1.100585962	-3.2311766200000003	-0.061035156	-0.061035156	0	3.17495108	-8.74606929	-0.6292480432	0	-0.061035156	-0.061035156	3.8604248200000004	9.724634080000001	0.7369140380000001	-0.061035156	0	0	-8.920727340000001	-0.33137207460000007	3.517089856	-0.061035156	-0.061035156	0	-0.8254394568000001	9.69233426	2.6306396760000004	0	0	0	1.65805661	9.74138179	-0.43664550720000006	-0.061035156	0	0	1549638320.536
-9.350195288	-1.119726538	-3.226391574	0	-0.061035156	0	3.160595746	-8.738891574	-0.6328369110000001	0	-0.061035156	-0.061035156	3.8353027160000006	9.734204074	0.740502896	-0.061035156	-0.061035156	0	-8.931494110000001	-0.34094239200000004	3.5158935700000002	0	-0.061035156	0	-0.8074951080000001	9.67917482	2.62944339	0	0	0	1.679589856	9.74138179	-0.45578614200000006	-0.061035156	-0.061035156	0	1549638320.576
-9.3322509	-1.106567392	-3.228784146	0	-0.061035156	0	3.14265126	-8.72214357	-0.6507812500000001	0	-0.061035156	-0.061035156	3.849658246	9.743774460000001	0.7046142572	-0.061035156	-0.061035156	0	-8.936279254	-0.33256836060000006	3.5481933900000002	0	-0.061035156	-0.061035156	-0.793139676	9.7066893	2.6126952880000003	0	0	0	1.6688232820000002	9.737792932000001	-0.440234375	0	0	0	1549638320.616
-9.335839660000001	-1.1053711060000002	-3.2072509000000005	0	-0.061035156	0	3.1390625	-8.725732428	-0.678295926	0	-0.061035156	-0.061035156	3.8747802520000003	9.73061502	0.716577176	-0.061035156	0	0	-8.924316394	-0.32778320680000006	3.5481933900000002	0	-0.061035156	-0.061035156	-0.783569339	9.71027806	2.6210692900000003	0	0	0	1.697534146	9.744970746000002	-0.45937500000000003	0	-0.061035156	0	1549638320.656
-9.338232428000001	-1.1041748200000001	-3.201269568	0	-0.061035156	0	3.140258786	-8.711376800000002	-0.7046142572	-0.061035156	0	-0.061035156	3.85683606	9.71027806	0.7046142572	-0.061035156	-0.061035156	0	-8.92670926	-0.33615722840000006	3.561352536	0	-0.061035156	-0.061035156	-0.811083966	9.681567392	2.62944339	0	0	0	1.720263678	9.72822284	-0.44621582460000003	0	-0.061035156	0	1549638320.696
-9.34541034	-1.09819339	-3.2180175720000004	0	-0.061035156	0	3.1462402160000003	-8.706591754	-0.702221646	-0.061035156	0	-0.061035156	3.8556396760000005	9.70429712	0.6735107428000001	-0.061035156	-0.061035156	0	-8.91953125	-0.339746106	3.5481933900000002	0	-0.061035156	-0.061035156	-0.800317392	9.681567392	2.616284146	0	-0.061035156	0	1.6867675720000002	9.733007788	-0.4450195288	0	0	0	1549638320.736
-9.34780252	-1.0958007788	-3.2072509000000005	0	-0.061035156	0	3.1414550720000003	-8.7030027	-0.6974365020000001	-0.061035156	0	-0.061035156	3.8532471040000003	9.709082068	0.6759033540000001	0	-0.061035156	-0.061035156	-8.90876448	-0.34812010800000004	3.543408246	0	-0.061035156	-0.061035156	-0.793139676	9.687548920000001	2.613891574	0	0	0	1.70471196	9.733007788	-0.4450195288	-0.061035156	0	0	1549638320.776
-9.351391574	-1.0862304712000002	-3.1940917540000004	0	-0.061035156	0	3.1462402160000003	-8.704199280000001	-0.7141846040000002	-0.061035156	0	0	3.8652099640000004	9.718652160000001	0.6962402160000001	0	-0.061035156	-0.061035156	-8.900390380000001	-0.3529052716	3.54580072	0	-0.061035156	-0.061035156	-0.7955322480000001	9.68515625	2.6126952880000003	0	0	0	1.7059082460000001	9.73659694	-0.44621582460000003	-0.061035156	0	0	1549638320.816
-9.346606430000001	-1.07785643	-3.1905028960000004	0	-0.061035156	0	3.1593994600000004	-8.718554712000001	-0.7141846040000002	-0.061035156	-0.061035156	-0.061035156	3.8735839660000004	9.700707968000001	0.709399411	0	-0.061035156	-0.061035156	-8.90517572	-0.3505126800000001	3.5553711060000004	0	-0.12207031	-0.061035156	-0.7955322480000001	9.671997300000001	2.6126952880000003	0	0	0	1.7130859620000003	9.73061502	-0.43664550720000006	-0.061035156	-0.061035156	0	1549638320.856
-9.35258786	-1.0670898560000002	-3.1940917540000004	-0.061035156	-0.061035156	-0.061035156	3.15102536	-8.716162140000002	-0.6962402160000001	-0.061035156	-0.061035156	-0.061035156	3.8628173920000006	9.701904254	0.7141846040000002	0	-0.061035156	-0.061035156	-8.914746106	-0.3612792932	3.599633786	0	-0.12207031	-0.061035156	-0.775195288	9.67917482	2.64140625	0	-0.061035156	0	1.726245108	9.74138179	-0.4486083966	-0.061035156	-0.061035156	0	1549638320.896
-9.351391574	-1.108959964	-3.1893066100000005	0	-0.061035156	0	3.1366699280000003	-8.716162140000002	-0.6543701080000001	-0.061035156	-0.061035156	-0.061035156	3.869995108	9.709082068	0.7560547120000001	0	-0.061035156	-0.061035156	-8.90517572	-0.37204589660000004	3.5792969240000003	0	0	-0.061035156	-0.724951178	9.700707968000001	2.6497802520000002	0	0	-0.061035156	1.7035155760000003	9.743774460000001	-0.45578614200000006	0	0	0	1549638320.936
-9.350195288	-1.079052716	-3.2072509000000005	0	0	0	3.1414550720000003	-8.738891574	-0.643603534	-0.061035156	0	0	3.8891358800000004	9.72224092	0.770410144	0	0	-0.061035156	-8.89321286	-0.35888672120000004	3.5493896760000005	0	-0.061035156	-0.061035156	-0.770410144	9.682763580000001	2.6306396760000004	0	0	0	1.69633786	9.73659694	-0.4474121106000001	-0.061035156	-0.061035156	0	1549638320.976
-9.341821580000001	-1.0802490020000002	-3.2275878600000003	-0.061035156	-0.061035156	-0.061035156	3.140258786	-8.750854532	-0.6244628600000001	-0.061035156	-0.061035156	0	3.9310058900000002	9.724634080000001	0.7560547120000001	-0.061035156	-0.061035156	-0.061035156	-8.907568390000002	-0.35888672120000004	3.5792969240000003	0	-0.061035156	-0.061035156	-0.8158691100000001	9.69113768	2.60910643	0	0	0	1.7274413940000002	9.7318116	-0.454589856	0	-0.061035156	0	1549638321.016
-9.32866214	-1.102978534	-3.202465854	0	0	0	3.18332518	-8.748461960000002	-0.649584964	0	-0.061035156	-0.061035156	3.9166503600000007	9.701904254	0.718969748	-0.061035156	-0.061035156	-0.061035156	-8.8896241	-0.3600830072	3.5924560700000003	0	-0.061035156	-0.061035156	-0.7811767572	9.69113768	2.62705072	-0.061035156	0	0	1.7310302520000003	9.729418930000001	-0.439038089	0	-0.061035156	0	1549638321.056
-9.3238768	-1.0826415740000002	-3.178540036	0	0	0	3.158203076	-8.719750900000001	-0.67709964	-0.061035156	-0.061035156	-0.061035156	3.8975097840000004	9.680371106	0.7010253600000002	-0.061035156	-0.061035156	0	-8.8896241	-0.3672607428	3.58288588	0	0	-0.061035156	-0.758447284	9.67558606	2.6354248200000003	0	0	0	1.6927490020000002	9.718652160000001	-0.458178714	-0.061035156	-0.061035156	0	1549638321.096
-9.3489991	-1.0718750000000001	-3.180932608	0	0	0	3.158203076	-8.719750900000001	-0.67709964	-0.061035156	-0.061035156	-0.061035156	3.8975097840000004	9.680371106	0.7010253600000002	-0.061035156	-0.061035156	0	-8.8896241	-0.3672607428	3.58288588	0	0	-0.061035156	-0.75964357	9.645678420000001	2.634228534	0	0	0	1.6927490020000002	9.718652160000001	-0.458178714	-0.061035156	-0.061035156	0	1549638321.136
-9.366943390000001	-1.0575195288	-3.210839856	0	-0.061035156	0	3.1641846040000003	-8.716162140000002	-0.7285400360000001	0	0	0	3.859228534	9.700707968000001	0.659155252	-0.061035156	0	0	-8.8979982	-0.3804199280000001	3.6056152160000003	0	0	-0.061035156	-0.7823730432	9.682763580000001	2.64140625	0	0	0	1.745385782	9.7318116	-0.43186035340000006	-0.061035156	0	0	1549638321.176
-9.35258786	-1.046752896	-3.1905028960000004	-0.061035156	0	0	3.1773437500000004	-8.735302520000001	-0.718969748	-0.061035156	-0.061035156	-0.061035156	3.847265576	9.701904254	0.7058105432	0	0	0	-8.901586960000001	-0.387597644	3.58647464	0	0	-0.061035156	-0.7668212860000001	9.701904254	2.6378173920000005	0	0	0	1.70471196	9.7401857	-0.44143066100000006	-0.061035156	0	0	1549638321.216
-9.34421376	-1.0455566100000002	-3.1940917540000004	-0.061035156	0	0	3.1653808900000002	-8.73171376	-0.6926513580000001	-0.061035156	-0.061035156	-0.061035156	3.847265576	9.70429712	0.7440917932000001	0	0	-0.061035156	-8.89321286	-0.3947753894	3.5745117800000004	0	0	-0.061035156	-0.7811767572	9.681567392	2.6378173920000005	0	0	0	1.7190673920000001	9.719848740000002	-0.43186035340000006	-0.061035156	-0.061035156	0	1549638321.256
-9.351391574	-1.070678714	-3.201269568	-0.061035156	0	-0.061035156	3.160595746	-8.720947480000001	-0.6675292932	0	-0.061035156	0	3.8652099640000004	9.724634080000001	0.762036142	0	0	-0.061035156	-8.902783246	-0.381616214	3.5876709260000004	-0.061035156	-0.061035156	-0.061035156	-0.7763915740000001	9.689941394000002	2.6509764400000004	0	0	0	1.7609375	9.719848740000002	-0.40434570680000004	-0.061035156	0	0	1549638321.296
-9.35258786	-1.069482428	-3.21921376	0	0	0	3.1737548920000003	-8.72932158	-0.6711181610000001	0	-0.061035156	0	3.890332068	9.725830072	0.794335962	0	0	-0.061035156	-8.903979532000001	-0.3804199280000001	3.591259784	0	0	-0.061035156	-0.7668212860000001	9.70310054	2.6725097840000003	0	0	0	1.758544928	9.73061502	-0.40314941100000007	0	0	0	1549638321.336
-9.34421376	-1.0419677520000001	-3.216821286	-0.061035156	0	-0.061035156	3.178540036	-8.72214357	-0.67709964	0	-0.061035156	-0.061035156	3.881957968	9.712670926000001	0.783569339	-0.061035156	0	-0.061035156	-8.89919429	-0.36965332460000005	3.568530252	-0.061035156	0	0	-0.783569339	9.680371106	2.64738768	0	0	0	1.715478534	9.73540036	-0.4450195288	-0.061035156	0	0	1549638321.376
-9.346606430000001	-1.0742675720000001	-3.2311766200000003	-0.061035156	0	-0.061035156	3.14504393	-8.70778804	-0.6926513580000001	0	-0.061035156	-0.061035156	3.8915283540000005	9.725830072	0.754858426	-0.061035156	0	-0.061035156	-8.903979532000001	-0.3756347644	3.5721191100000005	0	0	-0.061035156	-0.783569339	9.67917482	2.6485839660000003	0	0	0	1.7477783540000003	9.725830072	-0.4103271466	0	0	0	1549638321.416
-9.33942842	-1.0826415740000002	-3.2239991	-0.061035156	0	0	3.1653808900000002	-8.712573380000002	-0.709399411	0	0	0	3.887939496	9.709082068	0.7381103240000001	-0.061035156	0	-0.061035156	-8.895605432000002	-0.3732421924	3.58049321	0	0	-0.061035156	-0.7823730432	9.69472644	2.642602536	-0.061035156	0	0	1.77290036	9.71625998	-0.416308606	0	0	0	1549638321.456
-9.350195288	-1.0443603240000001	-3.2144287140000003	-0.061035156	0	0	3.1653808900000002	-8.712573380000002	-0.709399411	0	0	0	3.887939496	9.709082068	0.7381103240000001	-0.061035156	0	0	-8.895605432000002	-0.3732421924	3.58049321	0	0	0	-0.7763915740000001	9.680371106	2.646191394	-0.061035156	0	0	1.77290036	9.71625998	-0.416308606	-0.061035156	0	0	1549638321.495
-9.341821580000001	-1.0551269568000001	-3.2383545320000002	-0.061035156	0	-0.061035156	3.1964844240000003	-8.717358426	-0.7141846040000002	-0.061035156	0	0	3.86879892	9.709082068	0.7141846040000002	-0.061035156	0	-0.061035156	-8.907568390000002	-0.3732421924	3.563745108	0	0	0	-0.7488769568000001	9.68515625	2.6581542540000003	0	0	0	1.720263678	9.72822284	-0.4139160144	0	-0.061035156	0	1549638321.535
-9.35258786	-1.06589357	-3.228784146	-0.061035156	0	-0.061035156	3.202465854	-8.713769568	-0.69504393	-0.061035156	0	0	3.8759764400000005	9.70429712	0.7105957068000001	0	0	-0.061035156	-8.907568390000002	-0.3672607428	3.5721191100000005	0	0.061035156	0	-0.7823730432	9.671997300000001	2.6533691100000003	0	0	0	1.726245108	9.725830072	-0.440234375	0	-0.061035156	0	1549638321.575
-9.335839660000001	-1.06589357	-3.2239991	-0.061035156	0	-0.061035156	3.202465854	-8.713769568	-0.69504393	-0.061035156	0	0	3.8759764400000005	9.70429712	0.7105957068000001	0	0	-0.061035156	-8.907568390000002	-0.3672607428	3.5721191100000005	0	0	0	-0.811083966	9.680371106	2.64738768	0	0	0	1.726245108	9.725830072	-0.440234375	0	0	0	1549638321.615
-9.331054712	-1.06589357	-3.215625	-0.061035156	0	0	3.1964844240000003	-8.730517572	-0.649584964	0	0	-0.061035156	3.8711913940000002	9.6983152	0.7117919928	0	0	0	-8.91354982	-0.35649413939999997	3.5673339660000005	0	0	-0.061035156	-0.7895507788	9.682763580000001	2.64738768	0	0	0	1.752563498	9.733007788	-0.4342529254	-0.061035156	0	-0.061035156	1549638321.655
-9.35258786	-1.052734375	-3.24194339	-0.061035156	0	-0.061035156	3.1761474640000005	-8.740087860000001	-0.6316406250000001	0	0	-0.061035156	3.8353027160000006	9.7066893	0.699829074	0	0	0	-8.9326902	-0.3576904254	3.591259784	0	0	0	-0.7716064300000001	9.671997300000001	2.656957968	0	0	0	1.71667482	9.733007788	-0.45100097840000003	0	0	0	1549638321.695
-9.343017572	-1.102978534	-3.226391574	0	0	-0.061035156	3.14265126	-8.73410643	-0.657958966	0	0	0	3.85444339	9.734204074	0.7524658540000001	0	0	-0.061035156	-8.923120108	-0.3600830072	3.5194824280000003	0	0.12207031	0	-0.7572509980000001	9.700707968000001	2.668920926	0	0	-0.061035156	1.720263678	9.72822284	-0.44980469240000004	0	0	0	1549638321.736
-9.346606430000001	-1.070678714	-3.2646728240000003	-0.061035156	-0.061035156	-0.061035156	3.1486327880000005	-8.74606929	-0.6447998200000001	0	0	0	3.858032248	9.7318116	0.7608398560000001	0	0	-0.061035156	-8.92551268	-0.3517089856000001	3.4955566100000004	0	0.061035156	0	-0.7991211060000001	9.69113768	2.633032248	0	0	0	1.7477783540000003	9.723437500000001	-0.45339357	0	0	0	1549638321.775
-9.350195288	-1.107763678	-3.2658691100000006	0	-0.061035156	-0.061035156	3.14265126	-8.748461960000002	-0.659155252	0	0	0	3.881957968	9.74736322	0.7416992212000001	-0.061035156	0	-0.061035156	-8.957812500000001	-0.35888672120000004	3.5015380400000002	0	0.061035156	0	-0.8074951080000001	9.69592302	2.6126952880000003	0	0	0	1.738207968	9.73659694	-0.44143066100000006	0	0	-0.061035156	1549638321.815
-9.303539840000001	-1.102978534	-3.210839856	0	0	0	3.16777356	-8.730517572	-0.6555663939999999	0	0	-0.061035156	3.8843505400000002	9.707885880000001	0.723754892	0	0	0	-8.92670926	-0.34812010800000004	3.4536866	0	0.061035156	0	-0.7895507788	9.701904254	2.644995108	-0.061035156	0	0	1.6688232820000002	9.7318116	-0.47014160340000005	0	-0.061035156	0	1549638321.855
-9.304736420000001	-1.0934082068000002	-3.2539062500000004	0	0.061035156	0	3.1306884000000004	-8.717358426	-0.6663330072	0	0	0	3.849658246	9.69113768	0.7201660340000001	0	0	0	-8.93388678	-0.33615722840000006	3.464453076	0	0.061035156	0	-0.8146728240000001	9.65405252	2.6402099640000003	-0.061035156	0	0	1.7214599640000001	9.72224092	-0.45937500000000003	-0.061035156	-0.061035156	-0.061035156	1549638321.895
-9.31191394	-1.0958007788	-3.2455322480000004	0	0.061035156	-0.061035156	3.129492212	-8.70061052	-0.6615478240000001	0	0	0	3.849658246	9.69233426	0.6818847840000001	-0.061035156	0	0	-8.95063498	-0.33256836060000006	3.464453076	0	0	0	-0.8015136780000001	9.651660340000001	2.6210692900000003	0	0	0	1.739404254	9.721044928000001	-0.44621582460000003	-0.061035156	-0.061035156	-0.061035156	1549638321.935
-9.33464357	-1.100585962	-3.2862060700000004	0	0	-0.061035156	3.1462402160000003	-8.698217752000001	-0.6735107428000001	0	0	-0.061035156	3.849658246	9.709082068	0.6543701080000001	0	0	0	-8.96977536	-0.34213867800000003	3.48598642	0	0	-0.061035156	-0.7716064300000001	9.69233426	2.64738768	0	0	0	1.6724121400000003	9.74138179	-0.45578614200000006	0	0	0	1549638321.975
-9.360961960000001	-1.1125488220000002	-3.3053466460000003	-0.061035156	-0.061035156	-0.061035156	3.14265126	-8.69941394	-0.7010253600000002	-0.061035156	0	-0.061035156	3.8221435700000006	9.71625998	0.6531738220000001	0	0	0	-8.97695288	-0.34213867800000003	3.4632567900000004	0	0.061035156	0	-0.7811767572	9.70429712	2.668920926	0	0	-0.061035156	1.6724121400000003	9.734204074	-0.45339357	-0.061035156	0	0	1549638322.015
-9.34541034	-1.118530252	-3.27663588	-0.061035156	-0.061035156	-0.061035156	3.1187255400000002	-8.70778804	-0.6914550720000001	-0.061035156	0	0	3.8101807100000005	9.69951178	0.6914550720000001	0	0	-0.061035156	-8.96499002	-0.34213867800000003	3.447705072	0	0.061035156	0	-0.7775878600000001	9.69113768	2.642602536	0	0	-0.061035156	1.7190673920000001	9.733007788	-0.454589856	0	-0.061035156	-0.061035156	1549638322.055
-9.319091754	-1.102978534	-3.25988768	0	0	-0.061035156	3.1366699280000003	-8.72453624	-0.702221646	-0.061035156	0	0	3.8221435700000006	9.7066893	0.7141846040000002	0	0	-0.061035156	-8.96499002	-0.34213867800000003	3.447705072	0	0.061035156	0	-0.765625	9.67558606	2.6485839660000003	0	0	-0.061035156	1.74299321	9.721044928000001	-0.45100097840000003	0	-0.061035156	0	1549638322.095
-9.331054712	-1.079052716	-3.2562989200000003	-0.061035156	0	-0.061035156	3.1486327880000005	-8.737695288000001	-0.6675292932	-0.061035156	-0.061035156	-0.061035156	3.8448730040000005	9.718652160000001	0.716577176	0	0	-0.061035156	-8.96499002	-0.3337646466	3.4154052520000002	0	0.061035156	0	-0.7763915740000001	9.67080072	2.6378173920000005	0	0	-0.061035156	1.752563498	9.719848740000002	-0.419897464	-0.061035156	0	0	1549638322.135
-9.354980432000001	-1.0922119110000001	-3.2909912140000004	-0.061035156	0	-0.061035156	3.12111821	-8.735302520000001	-0.6101074280000001	-0.061035156	0	0	3.877172824	9.756933606	0.7428955072	0	0	-0.061035156	-8.97695288	-0.34453125	3.4166014400000004	0	0.061035156	0	-0.8062988220000001	9.70310054	2.654565396	0	0	-0.061035156	1.7118896760000002	9.74257788	-0.44621582460000003	0	0	0	1549638322.175
-9.3489991	-1.137670926	-3.293383786	-0.061035156	-0.061035156	-0.061035156	3.1079589660000004	-8.737695288000001	-0.5646484424	-0.061035156	0	0	3.877172824	9.756933606	0.7428955072	0	0	-0.061035156	-8.980542032	-0.3505126800000001	3.4058349640000003	-0.061035156	0.061035156	0	-0.8134765380000001	9.721044928000001	2.652172824	0	0	-0.061035156	1.720263678	9.7318116	-0.48330077880000005	0	0	-0.061035156	1549638322.215
-9.326269568	-1.1269042932	-3.261083966	-0.061035156	0	0	3.1390625	-8.75444339	-0.5897705072	0	0	0	3.8795653960000003	9.765307608	0.7680175720000001	0	0	-0.061035156	-8.980542032	-0.3505126800000001	3.4058349640000003	-0.061035156	0.061035156	-0.061035156	-0.7967285340000001	9.71745607	2.6725097840000003	-0.061035156	0	-0.061035156	1.720263678	9.7318116	-0.48330077880000005	0	0	-0.061035156	1549638322.255
-9.30234375	-1.0934082068000002	-3.275439496	-0.061035156	-0.061035156	-0.061035156	3.1558105040000006	-8.75444339	-0.6077148560000001	0	-0.061035156	0	3.8556396760000005	9.713867212	0.7979248200000001	0	0	-0.061035156	-8.98173822	-0.343334964	3.39267572	-0.061035156	0.061035156	0	-0.7668212860000001	9.67438948	2.65935054	-0.061035156	0.061035156	-0.061035156	1.670019568	9.737792932000001	-0.4844970746000001	-0.061035156	0.061035156	0	1549638322.295
-9.301147660000002	-1.1101562500000002	-3.267065396	-0.061035156	-0.061035156	-0.061035156	3.1498290740000003	-8.73410643	-0.6148925720000001	0	-0.061035156	-0.061035156	3.858032248	9.69592302	0.754858426	-0.061035156	0	-0.061035156	-8.97575679	-0.3337646466	3.3376464660000003	-0.061035156	0.061035156	0	-0.7967285340000001	9.63969748	2.6485839660000003	-0.061035156	0.061035156	0	1.770507788	9.71147464	-0.4486083966	-0.061035156	-0.061035156	-0.061035156	1549638322.335
-9.329858426000001	-1.0958007788	-3.28022464	-0.061035156	-0.061035156	-0.061035156	3.111547824	-8.69223642	-0.648388678	0	-0.061035156	-0.061035156	3.8604248200000004	9.70429712	0.6651367212000001	-0.061035156	0	-0.061035156	-8.991308606	-0.33615722840000006	3.359179712	-0.061035156	0.061035156	0	-0.8074951080000001	9.648071580000002	2.633032248	-0.061035156	0.061035156	0	1.7501709260000002	9.729418930000001	-0.4450195288	0	0	-0.061035156	1549638322.375
-9.317895468000001	-1.091015625	-3.2909912140000004	-0.061035156	0	-0.061035156	3.1007812500000003	-8.683862320000001	-0.702221646	0	-0.061035156	0	3.85444339	9.689941394000002	0.6148925720000001	-0.061035156	0	-0.061035156	-8.991308606	-0.33615722840000006	3.359179712	-0.061035156	0	0	-0.832617212	9.666015380000001	2.6509764400000004	-0.061035156	0.061035156	0	1.676000998	9.744970746000002	-0.4474121106000001	0	0	-0.061035156	1549638322.415
-9.32866214	-1.138867212	-3.311328076	-0.061035156	0	-0.061035156	3.1103514400000005	-8.69223642	-0.7393066100000001	0	-0.061035156	0	3.8353027160000006	9.688745108	0.6077148560000001	0	0	0	-8.99728984	-0.3529052716	3.31252446	-0.061035156	0	-0.061035156	-0.8457763580000002	9.66481929	2.636621106	-0.061035156	0.061035156	0	1.7286376800000003	9.74138179	-0.48569336060000007	0	0	-0.061035156	1549638322.455
-9.325073380000001	-1.143652356	-3.3077391200000004	-0.061035156	-0.061035156	-0.061035156	3.1187255400000002	-8.698217752000001	-0.709399411	-0.061035156	-0.061035156	0	3.7886474640000007	9.713867212	0.6148925720000001	0	0.061035156	0	-9.040356430000001	-0.33615722840000006	3.371142572	-0.061035156	-0.061035156	-0.061035156	-0.8517577880000001	9.66003444	2.64379892	0	0	0	1.71667482	9.759326080000001	-0.43066405760000004	0	0	-0.061035156	1549638322.495
-9.299951080000001	-1.1604003600000001	-3.311328076	-0.061035156	-0.061035156	-0.061035156	3.109155252	-8.74367662	-0.6304443390000001	-0.061035156	-0.061035156	-0.061035156	3.8018066100000003	9.721044928000001	0.6926513580000001	0	0	0	-9.040356430000001	-0.33615722840000006	3.371142572	-0.061035156	0.061035156	0	-0.8134765380000001	9.69592302	2.65576178	0	0.061035156	0	1.61977536	9.749755890000001	-0.48090820680000007	-0.061035156	0	-0.061035156	1549638322.535
-9.27124002	-1.159204074	-3.28022464	-0.061035156	0	0	3.109155252	-8.74367662	-0.6304443390000001	-0.061035156	-0.061035156	0	3.8018066100000003	9.721044928000001	0.6926513580000001	0.061035156	0.061035156	0	-9.004467752000002	-0.3349609424	3.2921875000000003	-0.061035156	-0.061035156	0	-0.8708984620000001	9.644482428000002	2.628247104	0	0.061035156	0	1.6592528960000001	9.72224092	-0.461767572	-0.061035156	-0.061035156	-0.061035156	1549638322.575
-9.304736420000001	-1.1627929712000002	-3.2993652160000004	-0.061035156	-0.061035156	0	3.1330810700000002	-8.738891574	-0.5610595746000001	0	-0.12207031	-0.061035156	3.791040036	9.7150634	0.7500732428000001	0	0	0	-8.98652356	-0.32060547120000005	3.2885987400000003	-0.061035156	-0.061035156	0	-0.9175537140000001	9.631323380000001	2.5971435700000005	0	0	0	1.7094971040000002	9.71745607	-0.423486322	-0.061035156	0.061035156	-0.061035156	1549638322.615
-9.325073380000001	-1.149633786	-3.2814209260000005	-0.061035156	-0.061035156	0	3.101977536	-8.766406250000001	-0.5825927716	0	-0.12207031	-0.061035156	3.8101807100000005	9.76171875	0.7105957068000001	-0.061035156	0	0	-8.999682608	-0.31223143000000003	3.31611322	-0.061035156	-0.061035156	0	-0.8960205072	9.686352340000001	2.6210692900000003	0	0	0	1.637719748	9.75214856	-0.439038089	-0.061035156	0	-0.061035156	1549638322.655
-9.325073380000001	-1.15441893	-3.302954074	-0.061035156	0	-0.061035156	3.1007812500000003	-8.774780252000001	-0.5969482428	0	-0.061035156	-0.061035156	3.8101807100000005	9.76171875	0.7105957068000001	-0.061035156	0	0	-8.999682608	-0.31223143000000003	3.31611322	-0.061035156	-0.12207031	0	-0.898413089	9.73659694	2.6306396760000004	-0.061035156	0	0	1.6245605040000002	9.75214856	-0.49526367800000004	-0.061035156	0	-0.061035156	1549638322.695
-9.29636232	-1.1651855432	-3.2885987400000003	-0.061035156	-0.061035156	-0.061035156	3.1151367800000003	-8.73291034	-0.5993408246	0	-0.061035156	0	3.811376996	9.719848740000002	0.6854736419999999	-0.061035156	0	0	-9.020019568	-0.32180175720000004	3.3376464660000003	-0.061035156	-0.12207031	0	-0.8637207068000001	9.686352340000001	2.64379892	0	0	0	1.6532714660000003	9.744970746000002	-0.45578614200000006	-0.061035156	0	-0.061035156	1549638322.735
-9.293969748	-1.183129892	-3.277832068	0	-0.061035156	0	3.1414550720000003	-8.68745108	-0.617285144	0	-0.061035156	0	3.782666034	9.69951178	0.6890625	-0.061035156	0	0	-9.00805661	-0.33256836060000006	3.3579834260000005	-0.061035156	-0.061035156	0	-0.8062988220000001	9.65883786	2.652172824	0	0	0	1.6532714660000003	9.729418930000001	-0.35649413939999997	-0.061035156	0	-0.061035156	1549638322.775
-9.32148462	-1.1556152160000002	-3.3352538940000005	-0.061035156	-0.061035156	-0.061035156	3.124707068	-8.706591754	-0.663940396	0	-0.061035156	-0.061035156	3.782666034	9.69951178	0.6890625	-0.061035156	0	0	-9.00805661	-0.33256836060000006	3.3579834260000005	-0.061035156	-0.061035156	0	-0.7955322480000001	9.657641574000001	2.6605469240000006	0	0	0	1.5575683900000001	9.744970746000002	-0.45578614200000006	0	0.061035156	0	1549638322.815
-9.319091754	-1.175952176	-3.31850589	0	-0.12207031	-0.061035156	3.1354737400000006	-8.70180661	-0.709399411	0	-0.061035156	0	3.8149658540000004	9.718652160000001	0.668725589	0	0	-0.061035156	-8.988915740000001	-0.343334964	3.363964856	-0.061035156	-0.061035156	-0.061035156	-0.8565429712000001	9.668408246	2.652172824	0	0	0	1.623364218	9.724634080000001	-0.424682608	0	-0.061035156	-0.061035156	1549638322.855
-9.331054712	-1.256103534	-3.313720746	0.061035156	-0.12207031	-0.18310547	3.14265126	-8.675488220000002	-0.7105957068000001	0	-0.061035156	0	3.7934326080000003	9.709082068	0.6914550720000001	0	0	0	-8.9829348	-0.381616214	3.402246106	-0.061035156	-0.061035156	-0.061035156	-0.8900390380000001	9.66481929	2.66174321	0	0	0	1.738207968	9.71625998	-0.269165036	0	-0.061035156	0	1549638322.895
-9.210229532000001	-1.3853027160000002	-3.2048584260000004	0.12207031	-0.24414062	-0.30517578	3.129492212	-8.711376800000002	-0.7225586060000001	-0.061035156	-0.12207031	0	3.7515625000000004	9.705493210000002	0.717773462	0	-0.061035156	0	-8.972167932000001	-0.46416014400000005	3.5027344240000007	-0.061035156	-0.12207031	-0.061035156	-0.8517577880000001	9.666015380000001	2.726342752	0	-0.061035156	-0.061035156	1.771704074	9.599023560000001	-0.1268066394	0	0	0.061035156	1549638322.935
-9.262865920000001	-1.4546875000000001	-2.981152356	0.30517578	-0.30517578	-0.30517578	3.1653808900000002	-8.646777160000001	-0.754858426	-0.061035156	-0.12207031	0	3.6881591460000003	9.584667932	0.764428714	0	-0.061035156	0	-8.972167932000001	-0.46416014400000005	3.5027344240000007	0	0	-0.061035156	-0.783569339	9.58825679	2.8471679320000005	0	-0.061035156	-0.12207031	1.8219482820000001	9.631323380000001	-0.0454589856	-0.18310547	0.12207031	0.30517578	1549638322.975
-9.298754892	-1.42836911	-2.7167724640000004	0.18310547	-0.30517578	-0.36621094	3.1653808900000002	-8.646777160000001	-0.754858426	-0.061035156	-0.12207031	0	3.62714856	9.60859375	0.8254394568000001	0.061035156	-0.12207031	0	-9.02839357	-0.5670410144	3.5900634000000005	0	0.061035156	0	-0.75964357	9.47460962	2.9679932100000004	0.061035156	-0.061035156	-0.18310547	2.231079074	9.535620108000002	0.0095703125	-0.36621094	-0.061035156	0.4272461	1549638323.015
-9.21979982	-1.447509784	-2.5098144959999997	0.30517578	-0.061035156	-0.36621094	3.185717752	-8.66711412	-0.9438721040000001	-0.061035156	0	0.30517578	3.62714856	9.60859375	0.8254394568000001	0.12207031	-0.12207031	0.061035156	-8.992504892	-0.669921875	3.6331298920000004	0.12207031	0.24414062	-0.061035156	-0.9869384980000001	9.480590560000001	3.0313964660000003	0.061035156	-0.061035156	-0.24414062	2.6725097840000003	9.45427266	0.15551757200000002	-0.24414062	0.061035156	0.6713867	1549638323.055
-9.253295926000002	-1.4235839660000003	-2.331567392	0.30517578	-0.12207031	-0.30517578	3.17495108	-8.519970746	-1.043164038	-0.061035156	0.18310547	0.48828125	3.4046385800000003	9.661230432000002	0.8577392572	0.12207031	-0.36621094	0.12207031	-8.992504892	-0.669921875	3.6331298920000004	0.24414062	0.30517578	-0.061035156	-1.259692392	9.418384080000001	3.063696286	0.18310547	-0.30517578	-0.30517578	1.9284179320000001	9.558349640000001	0.3158203076	-0.18310547	0.7324219	0.91552734	1549638323.094
-9.559545926	-1.526464856	-2.122216754	0.30517578	-0.36621094	-0.24414062	3.17495108	-8.519970746	-1.043164038	-0.061035156	0.18310547	0.48828125	3.3149170320000003	9.649267572	0.8254394568000001	0.061035156	-0.6713867	0.24414062	-9.027197480000002	-0.9462646760000001	3.523071286	0.4272461	0.36621094	-0.12207031	-1.33386232	9.343017572	3.226391574	0.24414062	-0.4272461	-0.4272461	1.350610324	9.777270468000001	0.3146240216	-0.36621094	0.7324219	0.91552734	1549638323.135
-9.96508786	-1.4774170320000002	-2.039672824	0.61035156	-0.12207031	-0.24414062	3.25988768	-8.713769568	-1.2441405760000002	-0.12207031	0.4272461	0.91552734	3.3149170320000003	9.649267572	0.8254394568000001	0.18310547	-0.8544922	0.30517578	-9.22458516	-1.008471646	3.535034146	0.48828125	0.48828125	-0.18310547	-1.293188498	9.426757788000002	3.3173096040000005	0.36621094	-0.5493164	-0.5493164	0.46535643000000004	10.154101440000002	-0.2081542932	0	0.36621094	0.6713867	1549638323.174
-10.173241820000001	-1.35419928	-2.213134784	0.6713867	-0.24414062	-0.36621094	3.3555908540000003	-9.16716304	-1.2501221040000001	-0.12207031	0.24414062	0.8544922	3.2838134000000005	10.20195288	1.0108642572	0.24414062	-0.91552734	0.30517578	-9.22458516	-1.008471646	3.535034146	0.5493164	0.5493164	-0.18310547	-1.268066394	9.758129892000001	3.3292724640000007	0.48828125	-0.5493164	-0.5493164	0.8362060700000001	10.317992720000001	-0.42707518000000005	-0.061035156	-0.36621094	0	1549638323.214
-9.96389128	-1.069482428	-2.383007788	0.6713867	-0.061035156	-0.4272461	3.3555908540000003	-9.16716304	-1.2501221040000001	-0.12207031	0.24414062	0.8544922	3.544604532	10.3359375	1.149633786	0.24414062	-0.91552734	0.061035156	-9.36933606	-1.0264160340000001	3.5266601440000005	0.61035156	0.6713867	-0.18310547	-1.287207068	10.157690200000001	3.23356929	0.48828125	-0.48828125	-0.48828125	1.373339856	10.073950180000002	-0.19619140380000002	-0.061035156	-0.91552734	-0.79345703	1549638323.255
-9.031982428000001	-0.7608398560000001	-2.751464856	0.36621094	0.61035156	-0.48828125	3.366357428	-8.967382788	-0.7225586060000001	0.18310547	-0.79345703	-0.12207031	3.544604532	10.3359375	1.149633786	0.30517578	-0.79345703	-0.18310547	-8.47092302	-0.835009784	3.0744628600000006	0.4272461	0.48828125	-0.18310547	-1.1340820288	10.149316100000002	3.0325927520000002	0.24414062	-0.24414062	-0.4272461	2.1305908540000003	9.43632788	-0.416308606	0.9765625	-1.159668	-1.2817383	1549638323.294
-8.238842752000002	-1.0192382788	-3.293383786	0.30517578	0.6713867	-0.5493164	3.366357428	-8.967382788	-0.7225586060000001	0.18310547	-0.79345703	-0.12207031	4.026708966	9.957910340000002	1.409228534	0.36621094	-0.61035156	-0.30517578	-8.47092302	-0.835009784	3.0744628600000006	0.18310547	0.36621094	-0.12207031	-0.540722644	9.45786142	2.726342752	0	-0.18310547	-0.61035156	2.1305908540000003	9.43632788	-0.416308606	1.159668	-0.7324219	-1.5258789	1549638323.334
-9.20065944	-1.1041748200000001	-4.020727536	0.5493164	0.18310547	-0.30517578	3.16298822	-8.129980432	-0.30625	0.48828125	-1.4648438	-0.8544922	4.386792032000001	9.267651260000001	1.52526857	0.12207031	-0.061035156	-0.30517578	-8.95063498	-0.4904785144	3.1282959260000003	-0.4272461	-0.48828125	0	0.30385742800000004	9.371728240000001	2.4751221040000004	0.061035156	-0.061035156	-0.7324219	2.82084964	9.63371556	-0.9713867212000001	1.2817383	0.12207031	-0.9765625	1549638323.375
-9.7066893	-0.7692138580000001	-4.538720746	0.061035156	0.48828125	-0.18310547	2.74428714	-9.20544429	-0.2835205072	0.5493164	-1.8920898	-0.91552734	4.6798827880000005	9.301147660000002	1.259692392	-0.12207031	-0.24414062	-0.79345703	-9.134863220000002	0.24763183900000002	3.8975097840000004	-0.30517578	1.159668	0.18310547	0.835009784	10.06557608	2.378222644	0.12207031	0.6713867	-0.61035156	2.674902356	9.750951980000002	-1.335058606	0.61035156	-0.061035156	-0.79345703	1549638323.414
-9.506909440000001	-0.35649413939999997	-4.277929712	-0.5493164	0.061035156	-0.36621094	2.7658202880000005	-9.376513580000001	-0.0825439496	0.5493164	-1.8920898	-0.91552734	5.731420926	9.515283246000001	0.899609375	-0.12207031	0.30517578	-1.4038086	-9.134863220000002	0.24763183900000002	3.8975097840000004	-0.6713867	-0.5493164	0.18310547	0.6148925720000001	10.40771466	2.1569091460000003	0.061035156	0.79345703	-0.24414062	2.674902356	9.750951980000002	-1.335058606	0.36621094	-0.79345703	-0.91552734	1549638323.454
-8.833398560000001	-0.22011719240000002	-3.428564496	-0.4272461	0.18310547	-0.48828125	2.7658202880000005	-9.376513580000001	-0.0825439496	0.24414062	-1.4038086	-0.36621094	6.63701178	9.500927520000001	0.5287597644	-0.24414062	1.0986328	-1.159668	-8.957812500000001	0.193798822	4.407128894	-0.30517578	1.0375977	0.24414062	0.2895019568	9.89689946	2.2657714660000003	0	0.91552734	-0.24414062	2.3758300720000003	9.38608426	-1.2154297120000002	0.48828125	-0.30517578	-0.8544922	1549638323.494
-8.740087860000001	-0.5239746106000001	-3.4512939300000003	-0.48828125	0.061035156	-0.61035156	2.6509764400000004	-7.485180710000001	0.8649169928000001	0.061035156	-0.9765625	0.4272461	6.791332968000001	8.641992212	0.3229980432	0	0.79345703	-0.18310547	-8.16108426	0.424682608	3.5960449280000004	-0.61035156	0.36621094	0.24414062	0.16508788940000002	8.88723143	2.10546875	-0.12207031	0.91552734	-0.30517578	2.02292482	9.254492212	-1.141259784	0.48828125	-0.061035156	-1.0986328	1549638323.534
-8.97336412	-0.9582275360000001	-3.6570557100000003	-0.24414062	-0.18310547	-0.48828125	2.6485839660000003	-7.564135880000001	0.7859619110000001	0.24414062	-0.91552734	0.91552734	6.186010880000001	8.234057608	0.14833984620000001	0.18310547	0.61035156	0.6713867	-8.16108426	0.424682608	3.5960449280000004	-0.61035156	0.7324219	0.24414062	0.31342773560000003	8.689843750000001	1.859033246	-0.18310547	0.9765625	-0.24414062	2.191601538	9.377710160000001	-0.98334964	0.79345703	0	-1.2817383	1549638323.574
-9.314306610000001	-0.984545926	-3.6714112400000003	0.30517578	-0.30517578	-0.24414062	2.6485839660000003	-7.564135880000001	0.7859619110000001	0.24414062	-0.91552734	0.91552734	6.186010880000001	8.234057608	0.14833984620000001	0.18310547	0.91552734	0.79345703	-8.332153060000001	0.47492675720000005	3.59484874	-0.61035156	0.6713867	0.12207031	0.364868161	9.29636232	1.7848632200000003	0	1.0375977	0.061035156	2.191601538	9.377710160000001	-0.98334964	0.6713867	-0.4272461	-1.2207031	1549638323.614
-9.512890380000002	-0.5514892572000001	-3.7503662140000005	0.18310547	-0.24414062	-0.18310547	3.057714856	-8.59414038	0.1614990216	0.30517578	-0.9765625	1.4038086	5.746972840000001	8.77238768	-0.0346923822	0.18310547	0.79345703	0.61035156	-8.475707968	0.6507812500000001	3.7252441100000007	-0.5493164	0.79345703	0	-0.001196289038	9.869384980000001	1.753759784	-0.061035156	1.0375977	0.18310547	1.8099853240000001	9.849048020000001	-1.427172824	0.4272461	-0.6713867	-1.0375977	1549638323.654
-9.616967752	-0.33137207460000007	-4.0147461060000005	0	-0.36621094	-0.18310547	3.4429199280000002	-8.815454074	0.095703125	0.12207031	-0.8544922	1.7089844	5.510107428000001	9.28798822	-0.07895508180000001	0.24414062	0.61035156	0.6713867	-8.584570288	0.8433837860000001	3.66303714	-0.36621094	0.36621094	-0.061035156	-0.5897705072	10.1241938	1.8231445680000002	-0.12207031	0.8544922	0.24414062	1.8099853240000001	9.849048020000001	-1.427172824	0.18310547	-0.79345703	-1.2207031	1549638323.694
-9.274829074000001	-0.46416014400000005	-4.23964856	-0.18310547	-0.18310547	-0.36621094	3.7695067900000003	-8.953027160000001	0.0909179712	-0.12207031	-0.7324219	1.7700195	5.24692392	9.77966304	-0.011962890380000002	0.30517578	0.4272461	0.8544922	-8.802294928000002	0.7979248200000001	3.8065917540000007	-0.24414062	0.30517578	-0.18310547	-0.907983426	10.44360324	1.868603534	-0.24414062	0.36621094	0.18310547	1.7214599640000001	9.874170320000001	-2.16767572	-0.12207031	-0.79345703	-1.5869141	1549638323.734
-9.394457968000001	-0.8948242212000002	-4.288696286	0.30517578	-0.061035156	-0.061035156	4.067382788000001	-9.101367212000001	0.05981445288	-0.18310547	-0.61035156	1.5258789	4.901196580000001	10.218701079999999	0.14235839660000002	0.24414062	0.30517578	0.8544922	-8.97575679	0.6842773560000001	3.7886474640000007	-0.24414062	-0.30517578	-0.30517578	-0.8445800720000001	10.582373200000001	2.0839355040000003	-0.18310547	-0.061035156	-0.061035156	1.987036142	10.2079348	-2.050439496	-0.30517578	-0.30517578	-1.7089844	1549638323.774
-10.538110520000002	-0.7285400360000001	-4.9370851600000005	0.30517578	0.12207031	0.48828125	4.403540036	-9.677978240000002	-0.031103515380000002	-0.30517578	-0.5493164	1.2817383	4.147534146	10.49145468	0.52995607	0.24414062	0.061035156	0.6713867	-9.478198380000002	0.6077148560000001	3.726440396	-0.36621094	-0.36621094	-0.24414062	-0.643603534	10.692432100000001	2.09948732	-0.24414062	-0.24414062	-0.24414062	2.451196286	11.009448380000002	-1.3996582460000002	-0.79345703	0.061035156	-1.4038086	1549638323.814
-10.80249002	-0.32060547120000005	-5.035180710000001	-0.24414062	-0.61035156	0.48828125	4.917944289999999	-10.184009080000001	-0.001196289038	-0.4272461	-0.36621094	0.9765625	4.147534146	10.49145468	0.52995607	0.12207031	0.12207031	0	-9.883740020000001	0.540722644	3.9226317900000005	-0.24414062	0.36621094	0	-0.5514892572000001	11.143433	1.9583251800000003	-0.30517578	-0.48828125	-0.36621094	2.7825683900000002	11.16855432	-0.38999023560000007	-1.6479492	0.4272461	-1.0986328	1549638323.854
-10.65654254	-0.717773462	-4.358081070000001	-1.5258789	-0.8544922	0.36621094	5.380908246000001	-10.05839856	0.269165036	-0.61035156	0.24414062	0.61035156	4.0147461060000005	10.73071286	0.7799804712000001	-0.12207031	0.24414062	-0.79345703	-9.76770018	0.5335449280000001	3.234765576	-0.30517578	-0.7324219	0.061035156	-1.3171142180000002	10.9053714	2.04924321	-0.48828125	-0.36621094	-0.18310547	4.695434604000001	11.04533696	1.0347900360000002	-2.6855469	0.36621094	-0.5493164	1549638323.894
-9.82751448	-1.650878894	-3.9836425720000004	-1.159668	-0.7324219	0.4272461	5.4359375000000005	-9.749755890000001	0.48330077880000005	-0.79345703	0.8544922	-0.36621094	3.9776612400000007	10.37302266	1.046752896	-0.48828125	0.061035156	-1.0986328	-10.004565200000002	0.062207030760000004	3.0361816100000003	-0.061035156	-0.48828125	-0.061035156	-1.7800780760000001	10.546484620000001	2.19997554	-0.5493164	-0.5493164	0.061035156	4.695434604000001	11.04533696	1.0347900360000002	-4.211426	0.4272461	0.91552734	1549638323.934
-8.755639480000001	-2.8758788940000004	-2.6222655759999998	-1.953125	-2.2583008	0.12207031	5.4359375000000005	-9.749755890000001	0.48330077880000005	-0.5493164	1.159668	-1.4648438	3.9776612400000007	10.37302266	1.046752896	-0.79345703	-0.18310547	-1.159668	-9.232959260000001	-0.11723633180000001	2.192797824	-0.30517578	-0.79345703	0.12207031	-2.186816394	9.615771760000001	2.287304712	-0.6713867	-0.36621094	0.24414062	5.559155252000001	10.199560700000001	2.289697284	-5.2490234	1.159668	2.8076172	1549638323.974
-8.19816893	-3.1366699280000003	-0.49406739200000005	-1.4648438	-1.5258789	0.6713867	5.07106929	-9.092993210000001	0.5036376800000001	-0.12207031	0.9765625	-2.5634766	4.029101440000001	9.593042032000001	0.9737792932	-1.0986328	-0.30517578	-0.7324219	-9.154003894	-0.29667969240000003	1.9379882200000003	0	-1.2207031	-0.061035156	-2.344726538	8.61567392	2.5397216460000003	-0.61035156	-0.7324219	0.24414062	5.361767572	8.718554712000001	1.732226538	-3.90625	-0.48828125	5.3710938	1549638324.014
-9.25927716	-3.06608876	-0.5598632788000001	0.12207031	0.7324219	0.6713867	4.08413089	-8.54389676	-0.39836425720000007	0.6713867	1.0986328	-3.540039	3.6474853240000003	9.723437500000001	0.17944336060000002	-1.2207031	-0.6713867	-0.12207031	-9.32148462	-1.008471646	1.7118896760000002	0.12207031	-0.6713867	-0.18310547	-2.3794189300000004	8.630029254	3.1593994600000004	-0.30517578	-0.4272461	0.18310547	-0.5813964856000001	12.756029860000002	-0.31701660340000004	-1.4038086	-0.30517578	6.5307617	1549638324.054
-10.614673020000001	-2.884252896	-2.674902356	0.7324219	-0.48828125	0.061035156	3.71088858	-9.554760880000002	-1.2285888580000002	0.6713867	1.0986328	-3.540039	3.6474853240000003	9.723437500000001	0.17944336060000002	-1.159668	-1.2207031	0.30517578	-10.033276260000001	-1.4403320680000002	2.192797824	-0.12207031	-0.5493164	-0.18310547	-2.442822284	9.839477340000002	3.5781005400000003	-0.061035156	-0.48828125	0.24414062	0.9773681610000001	11.637500000000001	0.0346923822	-1.6479492	-1.3427734	5.3100586	1549638324.094
-8.954223740000002	-2.235864218	-2.04086911	-1.0986328	-1.8920898	0.12207031	3.411816394	-9.516479532	-1.89013678	1.0986328	0.9765625	-2.6855469	3.8448730040000005	10.4208741	0.01315917932	-0.5493164	-0.8544922	0.4272461	-8.86928714	-1.27763678	2.5947509	0	0.061035156	-0.24414062	-2.5157959260000005	9.917236420000002	3.696533246	-0.24414062	-0.12207031	0.18310547	1.299169928	10.43283696	0.439038089	0.48828125	-2.0751953	5.432129	1549638324.134
-7.929003894000001	-1.7848632200000003	-0.9187500000000001	-0.48828125	0.061035156	0	3.2885987400000003	-8.58098143	-2.2813232820000002	1.0986328	0.9765625	-2.6855469	3.8915283540000005	9.649267572	0.41511232	0.18310547	-0.061035156	0.9765625	-8.86928714	-1.27763678	2.5947509	0	-0.61035156	-0.4272461	-2.5564697480000005	8.57858876	3.5481933900000002	-0.4272461	-0.48828125	-0.12207031	1.299169928	10.43283696	0.439038089	1.5869141	1.4038086	4.699707	1549638324.174
-7.795019568000001	-1.662841754	-0.9187500000000001	-0.24414062	0.48828125	-0.30517578	3.101977536	-7.973266574	-2.344726538	0.8544922	0.36621094	-2.9907227	3.5888672120000003	8.900390380000001	1.107763678	0.12207031	0	1.6479492	-8.369238220000002	-0.9295165740000001	2.6760987400000005	0.48828125	-0.12207031	-0.24414062	-2.2980712860000003	7.793823380000001	3.3149170320000003	-0.12207031	-1.0375977	-0.30517578	0.0885253894	8.078539840000001	0.5502929712000001	1.953125	3.8452148	3.8452148	1549638324.214
-8.0558107	-1.758544928	-0.764428714	0.36621094	0.6713867	-0.12207031	2.7538574280000003	-7.63591304	-2.287304712	0.061035156	0.61035156	-2.5634766	2.983544928	8.640795926000001	1.526464856	-0.4272461	-0.7324219	1.7700195	-8.213720746000002	-1.12211911	3.0050780759999998	0.7324219	-0.18310547	-0.18310547	-1.6903564300000002	7.899096940000001	3.4213867800000006	0.24414062	-1.3427734	-0.30517578	-0.9594238220000001	7.939770468000001	0.193798822	2.8076172	4.638672	2.380371	1549638324.254
-8.628832968000001	-1.3805175720000002	-1.1879150360000001	0.91552734	1.2207031	0.061035156	2.7538574280000003	-7.63591304	-2.287304712	0.061035156	0.61035156	-2.5634766	2.674902356	8.466137680000001	1.582690396	-0.6713867	-1.8310547	1.4038086	-8.32976088	-1.6592528960000001	3.0050780759999998	0.61035156	-0.061035156	-0.18310547	-1.0886230432000001	8.20773912	3.917846646	0.48828125	-1.0986328	-0.36621094	-0.9594238220000001	7.939770468000001	0.193798822	2.380371	1.8310547	1.159668	1549638324.294
-9.35258786	-0.24404297120000001	-1.6090087860000002	0.6713867	0.79345703	0.12207031	2.1066650360000003	-7.6167726600000005	-2.08513179	0	0.4272461	-1.6479492	2.874682608	8.42905252	1.534838858	-0.4272461	-1.6479492	0.7324219	-8.59414038	-2.0157471040000003	3.34243161	0.5493164	0.36621094	-0.061035156	-0.6711181610000001	8.70898462	4.40832518	0.48828125	-0.61035156	-0.4272461	3.3412353240000003	7.582080072	1.886547824	3.4179688	2.746582	0.36621094	1549638324.334
-10.784546220000001	-0.11604003600000001	-2.192797824	-0.12207031	2.1362305	-0.18310547	2.2645751800000005	-8.521167032000001	-2.021728534	0.061035156	0	-0.4272461	3.0971923920000006	8.69582518	1.5982422120000002	0.18310547	-0.6713867	-0.30517578	-8.96499002	-2.259790036	3.2407471040000004	0.18310547	-0.061035156	0.24414062	-0.5885742212	9.30234375	4.568627896000001	0.4272461	-0.12207031	-0.30517578	5.8354982	9.96748004	3.858032248	2.9296875	0	-0.12207031	1549638324.373
-12.01911592	-0.1435546875	-2.5313476440000002	-1.159668	0.061035156	0.061035156	2.5397216460000003	-9.508105432	-1.88774411	0.12207031	-0.18310547	0.91552734	3.3603759000000006	9.217407248	1.8075927520000004	0.6713867	0	-1.3427734	-9.27004393	-2.2167236420000003	3.6785887600000002	0	0.4272461	0.5493164	-0.9893310700000001	9.729418930000001	4.411913940000001	0.5493164	0.18310547	-0.12207031	5.8354982	9.96748004	3.858032248	1.0986328	-0.79345703	-0.79345703	1549638324.413
-12.88522914	-1.068286142	-2.1485351440000002	-1.0375977	0.12207031	0.7324219	2.5397216460000003	-9.508105432	-1.88774411	0.061035156	-0.30517578	2.0751953	3.8711913940000002	9.843066100000001	2.007373004	0.6713867	0.24414062	-1.953125	-9.095385880000002	-1.8434814300000002	3.591259784	-0.12207031	-0.8544922	0.61035156	-1.414013678	10.251000900000001	4.012353534	0.61035156	0	0.30517578	7.391870108000001	10.034472840000001	3.408227536	-1.3427734	0.24414062	-0.7324219	1549638324.453
-11.41379442	-2.1880126800000004	-2.825634784	-0.61035156	-1.4038086	0.5493164	3.2479248200000006	-10.323974640000001	-0.8828613220000001	-0.18310547	-0.4272461	2.8076172	4.513598740000001	10.81923822	1.9774658540000003	0.36621094	0.061035156	-2.2583008	-9.82153354	-1.2285888580000002	4.273144568	-0.12207031	-1.0375977	0.4272461	-1.415209964	11.153002700000002	3.6151855040000007	0.61035156	-0.18310547	0.5493164	3.6462889400000003	10.556054320000001	1.7597412140000002	0.48828125	-5.7373047	-2.2583008	1549638324.493
-9.19946286	-3.0876221040000003	-2.1114501800000003	0.5493164	-0.12207031	0.6713867	3.4680420320000005	-9.64208966	-0.23208007200000003	-0.4272461	-0.5493164	2.9907227	5.47421875	11.50351538	1.8781738220000002	0.30517578	0	-2.1972656	-9.73659694	-0.48569336060000007	3.794628894	0.12207031	-1.2207031	0.12207031	-1.650878894	11.51428264	3.3220947480000005	0.36621094	-0.12207031	0.79345703	3.6462889400000003	10.556054320000001	1.7597412140000002	0.30517578	-1.4038086	-2.0141602	1549638324.533
-8.150317392	-2.9165527160000004	-2.7993163940000003	1.4648438	0.91552734	0.30517578	3.5422119600000004	-8.572607428000001	0.23208007200000003	-0.48828125	-0.7324219	2.9907227	6.3630616	11.528637680000001	1.783667032	0.24414062	0.7324219	-1.3427734	-9.920825180000001	-0.08732910340000001	3.847265576	0.24414062	-0.18310547	0.061035156	-1.60183107	10.918529860000001	2.802905252	-0.12207031	-0.12207031	0.6713867	3.069677716	9.523657248000001	-0.949853534	0.6713867	-3.2958984	-2.5024414	1549638324.573
-7.90148912	-2.67370607	-3.7025146760000003	1.0986328	0.18310547	-0.12207031	3.59484874	-7.720849640000001	0.3911865216	-0.30517578	-0.7324219	2.746582	6.331957968	10.50820288	1.7693115020000003	0.12207031	1.0375977	0.18310547	-9.362158246000002	0.2045654254	2.5433105040000004	-0.12207031	-0.48828125	0	-1.2513183900000002	9.616967752	2.05522464	-0.6713867	0.12207031	0.24414062	2.2478271760000004	9.508105432	-1.1017822480000001	1.2207031	-1.0375977	-2.319336	1549638324.613
-8.750854532	-2.6509764400000004	-4.1606933900000005	0.7324219	-0.5493164	0.18310547	3.734814496	-8.10844748	0.36845702880000003	-0.18310547	-0.7324219	2.4414062	5.54838858	9.596630890000002	1.465454074	-0.6713867	0.5493164	1.3427734	-9.43632788	0.6101074280000001	2.537329074	-0.061035156	0.4272461	-0.061035156	-0.9223388580000002	9.16835962	1.2632812500000001	-0.79345703	0.24414062	0.12207031	2.2478271760000004	9.508105432	-1.1017822480000001	1.3427734	-0.061035156	-1.953125	1549638324.653
-9.27722194	-1.7250488220000002	-3.9561278960000004	0.4272461	0.18310547	0.6713867	4.06977536	-9.173144568	0.339746106	-0.12207031	-0.7324219	2.0751953	4.981347840000001	9.754540740000001	1.030004892	-1.3427734	0.36621094	1.159668	-9.53322734	0.9366943390000001	2.568432608	-0.12207031	0.061035156	-0.24414062	-0.754858426	10.17683058	1.1316894568000002	-0.6713867	0.48828125	0.7324219	1.8279297120000002	9.553564300000001	-1.524072284	0.8544922	-1.7700195	-1.953125	1549638324.693
-8.66711412	-0.9378906250000001	-3.561352536	0.30517578	0.4272461	0.36621094	4.06977536	-9.173144568	0.339746106	-0.061035156	-0.7324219	1.5869141	4.98972194	10.411303420000001	0.3026611322	-1.7700195	0.36621094	0.5493164	-9.012841754	0.6507812500000001	3.0182373200000003	0	0.4272461	-0.48828125	-0.8888427520000001	10.447192000000001	1.7824707460000002	-0.4272461	1.0375977	1.2207031	2.27893071	9.242529254	-1.8937255400000002	0.79345703	-2.6245117	-2.0751953	1549638324.733
-8.18022464	-0.5634521466	-3.075659146	0.6713867	0.7324219	-0.061035156	3.99919429	-7.85363768	0.381616214	-0.12207031	-1.2207031	-0.48828125	5.055517572	8.632422120000001	-0.6890625	-1.5258789	0.36621094	1.0375977	-8.302246106	0.5048339856	2.8328125	-0.30517578	-0.61035156	-0.5493164	-1.280029254	9.169555710000001	2.1844238220000003	-0.61035156	1.0375977	0.8544922	2.27893071	9.242529254	-1.8937255400000002	1.159668	-2.1972656	-2.2583008	1549638324.773
-8.303442392000001	-0.6268554712000001	-3.3472167540000006	0.6713867	0.79345703	-0.24414062	3.7204589660000003	-7.717260880000001	0.308642572	-0.12207031	-1.2207031	-0.48828125	5.055517572	8.632422120000001	-0.6890625	-0.8544922	0.061035156	2.2583008	-8.182617212	0.308642572	3.3783202880000003	-0.12207031	0.36621094	-0.4272461	-1.12211911	8.48527806	2.15571286	-0.79345703	0.12207031	0.4272461	1.9511474640000002	9.19467752	-1.191503894	1.2207031	-1.5869141	-2.380371	1549638324.813
-8.5498777	-0.42587889400000006	-3.9704834260000004	0.24414062	0.30517578	-0.4272461	3.3531983800000003	-7.7974121400000005	0.1626953076	-0.061035156	-0.8544922	-0.7324219	4.612890576	8.36325679	-0.619677716	-0.30517578	0.061035156	2.6245117	-7.93857428	0.2823242212	3.28022464	-0.30517578	-0.30517578	-0.36621094	-0.42827148560000006	8.424267572	2.159301718	-0.48828125	0	0.12207031	2.235864218	9.261669928000002	-1.489379892	0.79345703	-1.2817383	-2.2583008	1549638324.853
-8.774780252000001	-0.40075683900000003	-4.00996106	0.18310547	-0.30517578	-0.30517578	3.20366214	-7.9134519800000005	0.08732910340000001	-0.24414062	-0.30517578	-0.18310547	4.109252896	8.049829074	-0.5084228534	-0.12207031	0.24414062	2.1362305	-8.05461412	0.462963858	3.512304712	-0.061035156	0.18310547	-0.24414062	-0.1208251996	8.43742662	2.032495108	-0.24414062	0.18310547	0	2.235864218	9.261669928000002	-1.489379892	0.5493164	-0.91552734	-2.0141602	1549638324.893
-9.1875	-0.5502929712000001	-3.8424804320000003	0.30517578	-0.12207031	0.30517578	3.20366214	-7.9134519800000005	0.08732910340000001	-0.24414062	-0.30517578	-0.18310547	3.649877896	7.80458966	-0.37204589660000004	0	0.061035156	1.4038086	-8.14433606	0.7883544928000001	3.517089856	0.12207031	0.36621094	-0.18310547	-0.16628417539999998	8.638403060000002	1.8386962860000002	-0.061035156	-0.061035156	0	2.2107422120000004	9.701904254	-1.5970459260000003	0.18310547	-0.91552734	-1.8310547	1549638324.933
-9.21501448	-0.8816650360000001	-3.992016574	0.7324219	0.24414062	0.61035156	3.649877896	-8.62045926	0.5227783246000001	-0.4272461	0.36621094	0.12207031	3.521875	7.985229532000001	-0.15910644960000003	0.061035156	-0.30517578	0.5493164	-7.8153564300000005	0.9881347840000001	3.161792032	0.48828125	-0.24414062	-0.24414062	-0.915161142	9.08461911	1.7944336060000001	0	-0.24414062	0.4272461	2.4117187500000004	9.64328624	-1.7597412140000002	-0.5493164	-1.5869141	-1.7089844	1549638324.973
-9.101367212000001	0.38999023560000007	-4.732519568	0.48828125	0.30517578	0.79345703	4.00517572	-9.284399460000001	0.6818847840000001	-0.48828125	0.8544922	0.12207031	3.568530252	8.85253894	0.0490478534	-0.12207031	-0.61035156	-0.24414062	-8.616870108	0.5909667932	3.649877896	0.6713867	-1.0375977	-0.24414062	-0.984545926	9.87297374	2.192797824	0.30517578	-1.3427734	0.48828125	2.4117187500000004	9.64328624	-1.7597412140000002	-1.159668	-0.91552734	-1.4038086	1549638325.013
-10.035669420000001	0.13757324280000002	-5.054321580000001	0	-0.30517578	0.9765625	4.00517572	-9.284399460000001	0.6818847840000001	-0.24414062	0.9765625	-0.18310547	3.6355224640000006	9.76770018	0.20576172120000003	-0.18310547	-1.3427734	-0.79345703	-8.616870108	0.5909667932	3.649877896	0.6713867	-1.0375977	-0.24414062	-0.7524658540000001	10.523754500000003	2.769409146	0.48828125	-1.0375977	0.061035156	3.6869628600000004	10.723535340000002	-1.0072753600000002	-2.319336	0.12207031	-0.79345703	1549638325.053
-11.2714357	-0.5323486420000001	-4.99211412	-1.5869141	-1.7700195	0.6713867	4.2970702880000005	-9.76889676	0.42229003600000004	-0.061035156	0.5493164	-0.8544922	3.9130616000000003	10.321582460000002	0.571826178	0.061035156	-1.7089844	-1.2207031	-8.616870108	0.5909667932	3.649877896	0.6713867	-1.0375977	-0.24414062	-0.6447998200000001	11.11950728	2.854345746	0.24414062	-1.3427734	-0.061035156	5.002880890000001	10.81804164	0.8541503600000001	-3.6621094	0.79345703	-0.4272461	1549638325.093
-10.42326628	-2.256201178	-3.7180663940000005	-1.8920898	-0.6713867	-0.12207031	4.95622554	-10.8981929	-0.11604003600000001	-0.18310547	0.9765625	-1.0986328	4.431054712	10.989111420000002	1.3230957460000001	0.24414062	-0.79345703	-2.0751953	-10.37182608	0.21413574280000003	4.62963858	0.61035156	-1.7700195	-0.061035156	-0.4438232428	11.42695288	2.910571286	0.30517578	-1.4038086	0	5.002880890000001	10.81804164	0.8541503600000001	-5.004883	0	1.4038086	1549638325.133
-9.7748777	-3.8424804320000003	-1.95234375	0.12207031	-1.0375977	0.061035156	4.9933107	-10.05720198	-0.22968750000000002	-0.18310547	1.5258789	-1.0986328	4.482495108	11.46164586	1.6161865020000004	-0.24414062	-0.7324219	-2.5634766	-11.2379393	-0.534741214	4.8150634000000005	0.79345703	-0.5493164	-0.12207031	-0.26796875000000003	11.148217360000002	3.40942392	0.4272461	-0.79345703	-0.30517578	2.7945312500000004	10.460351440000002	1.302758786	-5.6152344	-0.48828125	4.1503906	1549638325.173
-9.23535144	-2.8447753600000003	-0.5203857428	1.7700195	-0.48828125	1.0986328	4.9933107	-10.05720198	-0.22968750000000002	-0.061035156	1.5869141	-1.5258789	4.719360324	10.611084260000002	1.8279297120000002	-0.36621094	-1.4038086	-2.1362305	-9.92441394	-0.8732910340000001	3.6750000000000003	1.0375977	1.953125	-0.24414062	-1.18671875	9.496142572	3.499145468	0.12207031	0.061035156	-0.6713867	0.9953125	12.843359620000001	0.7716064300000001	-2.5634766	-2.0141602	5.92041	1549638325.213
-9.81315944	-1.9427734620000003	-2.104272464	0.6713867	0.18310547	-0.30517578	4.204956070000001	-8.496044928000002	-0.6627441100000001	0.30517578	2.319336	-2.6245117	5.17993161	9.451879892000001	1.8817626800000002	-0.18310547	-0.7324219	-1.0375977	-9.35976538	-0.6711181610000001	2.5205810700000004	0.5493164	-0.9765625	-0.12207031	-2.2286865020000004	8.81665036	3.0995849640000004	-0.18310547	-1.159668	-0.61035156	0.9953125	12.843359620000001	0.7716064300000001	-1.953125	-0.12207031	5.92041	1549638325.253
-9.293969748	-1.6903564300000002	-2.390185504	0.24414062	-1.5258789	-0.5493164	3.58049321	-8.890820288	-1.19270018	0.30517578	2.319336	-2.6245117	4.738500900000001	10.010547120000002	1.522875998	-0.48828125	-0.4272461	-0.18310547	-9.242529254	-0.88046875	3.464453076	1.2207031	1.5258789	0	-1.8458740020000002	9.8	3.24194339	0	-1.2817383	-0.5493164	1.4558837860000002	10.43403354	0.5562744110000001	-0.061035156	-2.380371	5.065918	1549638325.293
-7.992407248	-1.179541034	-0.976171875	0.4272461	0.30517578	0.061035156	3.31252446	-8.080932608000001	-1.526464856	0.6713867	1.6479492	-2.319336	4.072167932	9.81555162	1.156811502	-0.4272461	-1.5869141	0.24414062	-8.291479532	-1.447509784	2.56484375	0.48828125	-0.6713867	-0.5493164	-1.5563721040000003	9.10615216	3.40942392	0.18310547	-0.79345703	-0.61035156	1.128100589	9.382495108	0.3289794928	1.3427734	1.0986328	4.9438477	1549638325.333
-8.301049820000001	-0.7201660340000001	-1.4235839660000003	0.18310547	0.5493164	-0.36621094	3.1055663940000002	-7.63710962	-1.7633300720000002	0.6713867	0.9765625	-2.319336	4.038671924000001	8.668310700000001	1.0264160340000001	-0.18310547	-1.6479492	0.61035156	-8.366845746000001	-1.2608886780000002	3.2455322480000004	0.8544922	1.159668	-0.24414062	-1.246533246	8.24482428	3.399853534	0.061035156	-1.2207031	-0.61035156	1.128100589	9.382495108	0.3289794928	1.8920898	3.0517578	3.7231445	1549638325.373
-8.713769568	-0.7871582068	-1.3075439300000002	0	0.36621094	0	2.8914307100000003	-7.78186052	-1.933203076	0.6713867	0.6713867	-2.319336	3.9621094240000003	8.2938723	1.152026358	0.061035156	-0.8544922	0.6713867	-8.04384784	-1.141259784	2.948852536	0.79345703	-0.061035156	-0.24414062	-0.7476806610000001	8.332153060000001	3.3962646760000004	0.24414062	-0.79345703	-0.5493164	-1.252514676	8.114428420000001	0.192602536	2.8076172	3.540039	2.1972656	1549638325.413
-8.967382788	-0.849365216	-1.21303714	0.8544922	1.5258789	0.48828125	2.7646241	-7.93618161	-1.9954101440000003	0.5493164	0.30517578	-1.953125	3.5792969240000003	8.50561502	1.1699707068	0.12207031	-0.7324219	0.30517578	-8.176635880000001	-1.617382788	3.092407248	0.61035156	0.4272461	-0.18310547	-0.7991211060000001	8.76760234	3.6331298920000004	0.36621094	-0.5493164	-0.4272461	-0.023925780760000005	7.847656250000001	2.19399411	1.5869141	1.0986328	0.5493164	1549638325.453
-9.916039840000002	0.0980957068	-1.665234424	0.7324219	0.6713867	0.48828125	2.592358426	-8.05102536	-1.9547363220000002	0.30517578	0.30517578	-1.4038086	3.563745108	8.839379892	1.297973642	0.30517578	-0.8544922	-0.12207031	-8.26875	-1.6484863220000001	3.3101317900000002	0.30517578	-0.18310547	-0.18310547	-0.8362060700000001	9.1875	3.7360108800000003	0.36621094	-0.5493164	-0.18310547	-0.023925780760000005	7.847656250000001	2.19399411	2.6245117	1.2207031	-0.5493164	1549638325.493
-10.5907473	0.5981445288	-2.077954074	-0.79345703	1.2207031	0	2.592358426	-8.05102536	-1.9547363220000002	0.18310547	0.061035156	-0.79345703	3.9094726440000005	9.360961960000001	1.606616214	0.5493164	-0.24414062	-0.48828125	-8.630029254	-1.6245605040000002	3.47402356	0.18310547	-0.5493164	-0.12207031	-0.6304443390000001	9.65405252	3.92861322	0.30517578	-0.36621094	-0.30517578	3.5673339660000005	7.489965560000001	1.312329074	3.7841797	-1.2207031	-0.79345703	1549638325.533
-11.2630616	0.3804199280000001	-2.205957068	-0.24414062	0.5493164	0	2.5265625000000003	-8.609692392	-1.562353534	0.061035156	-0.4272461	-0.30517578	4.11044928	9.88134784	1.8973144960000001	0.6713867	0.18310547	-0.6713867	-8.86928714	-1.6616454680000001	4.0326903960000005	-0.061035156	0	-0.061035156	-0.7728027160000001	10.01174272	3.982446286	0.18310547	-0.061035156	-0.30517578	7.734009080000001	9.750951980000002	2.0061767180000003	1.4038086	-3.7231445	-0.61035156	1549638325.573
-11.57290036	-0.11005859620000001	-2.7885498200000005	-2.319336	-0.8544922	0.24414062	2.5995362400000004	-8.813061600000001	-1.199877896	-0.12207031	-0.7324219	0.36621094	4.303051620000001	10.151709260000002	2.185620108	0.6713867	0.36621094	-0.7324219	-8.61447734	-1.546801718	3.813769568	-0.36621094	-0.91552734	0	-0.8577392572	10.256982820000001	3.86879892	0.061035156	-0.24414062	-0.061035156	7.734009080000001	9.750951980000002	2.0061767180000003	-0.5493164	1.2207031	-0.79345703	1549638325.613
-10.11342752	-2.1796386780000003	-2.709594748	-1.5258789	-0.8544922	0.061035156	2.6713134000000003	-8.94465306	-0.740502896	-0.30517578	-0.61035156	1.0986328	4.59973143	10.48786592	2.34711911	0.5493164	0.79345703	-0.91552734	-8.97336412	-1.599438498	4.203759784	-0.48828125	-0.9765625	-0.12207031	-0.47971191100000005	10.630224640000002	3.7635253600000005	-0.061035156	0	0.061035156	2.8112792540000004	10.8120607	2.077954074	0.79345703	-3.4179688	-2.1972656	1549638325.653
-9.94833966	-3.458471646	-2.4153076080000004	1.5258789	-0.24414062	0.36621094	2.6713134000000003	-8.94465306	-0.740502896	-0.24414062	-0.79345703	1.7700195	4.9083741000000005	10.71755342	2.378222644	0.48828125	1.2207031	-1.0375977	-9.552368210000001	-1.2860107820000002	3.974072284	-0.91552734	-1.4038086	-0.24414062	-0.31223143000000003	10.920923020000002	3.552978534	-0.24414062	0.5493164	0.36621094	3.6821777160000004	11.074048020000001	1.1245117212000002	0.30517578	1.2207031	-1.3427734	1549638325.692
-9.131274460000002	-2.1664795320000003	-3.32089856	1.5258789	0	0.30517578	2.9679932100000004	-9.165966754000001	-0.5096191394	-0.061035156	-1.3427734	2.2583008	5.324682608000001	11.00585962	2.451196286	0.24414062	1.7700195	-1.0986328	-10.3359375	-0.47492675720000005	4.477709964000001	-0.8544922	-0.24414062	-0.12207031	-0.592163089	10.834789840000001	2.8986084260000005	-0.5493164	0.9765625	0.5493164	3.6821777160000004	11.074048020000001	1.1245117212000002	0	-2.0141602	-1.5869141	1549638325.733
-8.07016574	-1.296777356	-3.6893554320000006	0	0.4272461	-0.24414062	3.2790283540000003	-8.38120108	-0.24763183900000002	-0.18310547	-1.3427734	2.746582	5.506518570000001	10.650561600000001	2.336352536	-0.30517578	1.8310547	-0.48828125	-9.298754892	-0.0095703125	3.6151855040000007	-0.61035156	0.5493164	0	-1.05991214	9.707885880000001	2.368652356	-0.91552734	1.2817383	0.36621094	2.365063498	9.32746556	-1.3266846040000002	0.7324219	-1.0986328	-1.7089844	1549638325.773
-9.19467752	-1.81357428	-4.492065396	0	-0.79345703	-0.6713867	3.5302491000000003	-8.575000000000001	-0.06459961060000001	-0.48828125	-0.9765625	2.6855469	4.530346646	9.77248552	1.146044928	-1.0375977	1.0375977	0.8544922	-9.217407248	0.07775878600000001	2.988330072	-0.7324219	-0.061035156	-0.061035156	-1.387695288	8.85373552	1.7118896760000002	-1.159668	1.0375977	0.061035156	1.553979532	9.918433	-0.8888427520000001	0.7324219	-1.0986328	-1.4038086	1549638325.818
-9.394457968000001	-1.9391846040000003	-4.0661866	-0.48828125	-1.2817383	-0.24414062	3.5302491000000003	-8.575000000000001	-0.06459961060000001	-0.48828125	-0.9765625	2.6855469	4.530346646	9.77248552	1.146044928	-1.6479492	0.4272461	1.159668	-9.53083516	0.4605712860000001	3.302954074	-0.61035156	0.7324219	-0.061035156	-1.4068359620000002	9.87775908	1.349414038	-1.0375977	0.5493164	0.5493164	1.553979532	9.918433	-0.8888427520000001	0.7324219	-1.0986328	-1.4038086	1549638325.852
-8.85732428	-1.58388678	-3.034985324	0.30517578	0.61035156	0.30517578	3.96569838	-9.733007788	0.056225586060000006	-0.5493164	-1.0375977	2.4414062	4.21691893	10.649365020000001	0.33137207460000007	-2.1972656	-0.24414062	0.6713867	-9.13725589	0.5646484424	3.6139891200000003	-0.4272461	0.24414062	-0.12207031	-1.3051513580000003	10.42326628	1.95234375	-0.4272461	0.79345703	0.91552734	1.6879638580000003	9.478198380000002	-2.2669677520000002	0.61035156	-2.0141602	-1.2817383	1549638325.892
-8.62524411	-0.9630126800000001	-3.24194339	1.0986328	0.9765625	-0.061035156	4.462158246	-8.61328125	0.4521972644	-0.6713867	-0.8544922	1.7089844	4.336547824	9.92321736	-0.48330077880000005	-2.0751953	-0.79345703	1.0375977	-8.537914840000001	0.37802735600000004	3.18332518	-0.36621094	-0.18310547	-0.18310547	-1.745385782	9.39326178	2.295678714	-0.5493164	0.9765625	0.7324219	1.967895468	9.2724366	-2.031298822	0.6713867	-1.953125	-1.6479492	1549638325.932
-8.56303714	-0.7967285340000001	-3.5792969240000003	0.61035156	0.24414062	-0.24414062	4.322192392000001	-8.29506839	0.6806884980000001	-0.79345703	-0.61035156	0.8544922	4.401147464000001	8.990112320000001	-0.8876464660000001	-1.2207031	-0.6713867	1.953125	-8.35129393	0.385205072	3.5158935700000002	0	0.36621094	-0.12207031	-1.715478534	8.766406250000001	2.282519568	-0.6713867	-0.12207031	0.4272461	1.967895468	9.2724366	-2.031298822	0.91552734	-1.4648438	-1.8310547	1549638325.972
-8.753247300000002	-0.717773462	-3.685766574	0.6713867	0.12207031	-0.061035156	4.322192392000001	-8.29506839	0.6806884980000001	-0.6713867	-0.12207031	0.48828125	4.2109375	8.750854532	-0.885253894	-0.48828125	-0.24414062	2.1972656	-8.2005616	0.35888672120000004	3.3555908540000003	-0.061035156	-0.24414062	-0.12207031	-1.070678714	8.69582518	2.2609863220000004	-0.36621094	-0.061035156	0.18310547	2.1664795320000003	9.34541034	-1.443920926	0.6713867	-0.4272461	-1.4648438	1549638326.012
-9.207836960000002	-0.6017333966	-3.77548822	0.30517578	-0.61035156	0.18310547	3.9704834260000004	-8.156298920000001	0.833813498	-0.48828125	0.061035156	0.36621094	3.849658246	8.476904254	-0.708203125	-0.24414062	-0.18310547	2.0141602	-8.21611322	0.5060302716	3.487182608	0.24414062	0.5493164	-0.061035156	-0.765625	8.535522660000002	2.038476538	-0.18310547	0.12207031	0	2.304052716	9.47460962	-1.47263179	0.12207031	-0.79345703	-1.2817383	1549638326.052
-9.4423098	-0.75964357	-3.4560790740000003	0.7324219	-0.30517578	0.61035156	4.200170926	-8.359667932	0.9414794928000001	-0.4272461	1.0986328	0.36621094	3.7072998200000002	8.1754393	-0.424682608	-0.12207031	-0.36621094	1.5869141	-8.041455072	0.7680175720000001	3.3244873200000002	0.61035156	0.36621094	-0.12207031	-0.9881347840000001	8.58098143	1.89013678	0.18310547	-0.18310547	0.24414062	2.304052716	9.47460962	-1.47263179	-0.12207031	-1.2207031	-1.0375977	1549638326.092
-9.197070288	-0.38400878600000005	-3.7431884000000006	1.0986328	-0.12207031	0.61035156	4.225292932	-9.08222644	0.805102536	-0.4272461	1.0986328	0.36621094	3.8089844240000006	8.391967752000001	-0.1411621106	-0.12207031	-0.5493164	0.9765625	-8.10844748	0.7428955072	3.2957762600000002	0.6713867	-0.48828125	-0.12207031	-0.9462646760000001	9.220996106000001	1.947558606	0.4272461	-0.79345703	0.5493164	2.4165038940000003	9.42077626	-1.96669928	-0.6713867	-1.0986328	-0.91552734	1549638326.132
-9.145629892	-0.06340332068	-4.074560504000001	0.4272461	-0.30517578	0.30517578	3.9716797120000003	-9.521264480000001	0.4868896466	-0.24414062	1.5869141	-0.061035156	4.080542032	8.99728984	0.028710937500000002	-0.18310547	-0.9765625	0.36621094	-8.63601088	0.3971679712	3.9896241	0.79345703	-0.6713867	-0.12207031	-0.5526855432	9.95910692	2.333959964	0.7324219	-1.0986328	0.48828125	1.9774658540000003	9.47460962	-1.812377896	-1.0986328	-0.79345703	-0.9765625	1549638326.172
-9.47460962	-0.40554199280000003	-4.177441394000001	0.12207031	-0.12207031	0.24414062	3.56613768	-9.5703125	0.050244139400000006	-0.12207031	1.3427734	-0.61035156	4.6248535340000005	9.31191394	0.24643554320000002	0.061035156	-1.2207031	0	-8.96499002	-0.11604003600000001	4.22888179	0.48828125	-0.8544922	-0.12207031	-0.07416992212000001	10.303637680000001	2.702417032	0.6713867	-0.79345703	0.061035156	1.9774658540000003	9.47460962	-1.812377896	-1.4038086	0	-0.6713867	1549638326.212
-10.2342527	-0.735717752	-4.218115216	-0.12207031	-0.4272461	0.4272461	3.56613768	-9.5703125	0.050244139400000006	0.061035156	0.6713867	-1.159668	5.1440429320000005	9.60261232	0.840991214	0.48828125	-1.2817383	-0.18310547	-9.58227536	0.01674804712	4.683471646	0.30517578	-0.8544922	0	0.154321286	10.71994658	2.777783246	0.5493164	-1.0375977	-0.4272461	1.95234375	10.0631839	-2.024121106	-1.953125	0.18310547	-0.61035156	1549638326.252
-10.070361420000001	-1.227392572	-4.072167932	-0.24414062	0.061035156	0	3.313720746	-9.884936600000001	-0.36965332460000005	0	0.4272461	-1.2207031	5.75534694	10.2163089	1.56953125	0.18310547	-1.0986328	-0.4272461	-9.657641574000001	0.00478515625	4.722949280000001	0.4272461	0	0.12207031	-0.1806396466	11.002270860000001	2.7502685700000002	0.48828125	-0.6713867	-0.48828125	4.269555710000001	10.12897914	0.7105957068000001	-2.6855469	0.79345703	-0.12207031	1549638326.292
-9.680371106	-2.1700683900000004	-3.1378662140000007	-0.61035156	-1.6479492	-0.5493164	3.69892572	-9.427954074	-0.724951178	-0.18310547	0.8544922	-1.159668	6.574804712000001	10.323974640000001	2.733520468	-0.24414062	-0.9765625	-0.061035156	-9.45427266	0.12800292540000002	4.560253894000001	0.4272461	-0.36621094	0.24414062	-0.9677978240000001	10.091894960000001	2.528955072	0.48828125	-0.9765625	-0.61035156	4.269555710000001	10.12897914	0.7105957068000001	-3.6621094	0.9765625	1.4648438	1549638326.332
-9.00566394	-2.6796875	-1.118530252	-0.36621094	-1.8920898	-0.5493164	3.69892572	-9.427954074	-0.724951178	-0.36621094	1.3427734	-1.5258789	7.084423920000001	9.73540036	3.0708741	-1.4038086	-2.4414062	1.4648438	-9.212622300000001	0.27395019960000005	3.8125733800000003	0.8544922	-0.12207031	0.12207031	-1.2010742212	9.2724366	2.56723642	0.7324219	-1.6479492	-0.61035156	2.27653804	9.232959260000001	1.362573282	-3.7841797	0.36621094	3.0517578	1549638326.372
-8.86091304	-2.5791992800000005	0.15671386780000002	0.79345703	0.061035156	-0.24414062	4.651171924000001	-8.85493161	-0.3756347644	-0.36621094	1.4038086	-2.319336	8.082128894	9.284399460000001	3.2969726440000002	-1.953125	-2.5024414	2.5024414	-9.20544429	-0.34094239200000004	3.354394568	1.4648438	0.48828125	-0.12207031	-0.9630126800000001	9.482983426	3.0565185700000006	0.30517578	-1.2207031	-0.4272461	-0.6735107428000001	11.87436502	-0.47253417540000003	-1.6479492	-0.91552734	3.7841797	1549638326.412
-10.64577626	-2.3076415740000003	-1.771704074	2.0751953	2.0751953	-0.79345703	5.33305661	-9.535620108000002	-0.773999002	1.159668	0.36621094	-4.0893555	8.828613220000001	9.559545926	3.161792032	-2.1362305	-1.7089844	3.479004	-9.998584260000001	-1.287207068	2.969189496	0.9765625	-0.24414062	-0.24414062	-1.138867212	10.18640126	3.5924560700000003	0.36621094	-0.61035156	-0.30517578	-0.6735107428000001	11.87436502	-0.47253417540000003	-1.2207031	1.2817383	3.6010742	1549638326.452
-10.794115920000001	-1.9032959260000002	-2.6784912140000006	-0.061035156	-2.1362305	-0.48828125	5.33305661	-9.535620108000002	-0.773999002	1.159668	0.36621094	-4.0893555	9.707885880000001	10.26176718	2.7885498200000005	-2.5634766	-2.1972656	5.126953	-10.05361322	-1.6460937500000001	3.7551512600000003	0.7324219	1.953125	0.061035156	-1.676000998	10.75463858	3.7049072480000005	0.12207031	-0.30517578	-0.24414062	-0.2069580072	9.536816394	-0.03229980432	-0.6713867	-0.8544922	2.0141602	1549638326.492
-8.94584964	-1.05991214	-0.42587889400000006	-0.4272461	0	-0.12207031	8.496044928000002	-9.62294928	-1.030004892	1.8310547	-0.6713867	-5.554199	11.003466460000002	9.705493210000002	3.1964844240000003	-2.0141602	-1.5258789	6.5307617	-8.88842752	-1.565942392	2.4930663940000004	0.4272461	-0.18310547	-0.24414062	-1.66044928	9.788037140000002	3.43334964	-0.24414062	-0.36621094	0	0.031103515380000002	9.22458516	1.1269042932	1.4648438	1.0375977	1.2207031	1549638326.532
-8.56303714	-0.7763915740000001	-0.73332518	-0.6713867	0.7324219	-0.36621094	9.3573732	-9.21860324	-0.8254394568000001	2.1972656	-1.0375977	-7.873535	11.676977340000002	8.825024460000002	3.958520468	-1.8920898	0.5493164	7.6904297	-8.52954074	-1.3673584260000002	2.5492920320000003	0.36621094	0.79345703	-0.12207031	-1.1269042932	9.08222644	3.2957762600000002	-0.8544922	-0.91552734	0.7324219	0.031103515380000002	9.22458516	1.1269042932	1.8920898	3.112793	0	1549638326.572
-9.045141574	-1.567138678	-1.350610324	-0.79345703	-0.061035156	-0.36621094	10.14333516	-8.91235324	-0.793139676	2.380371	-0.9765625	-9.521484	11.629125900000002	8.37163089	4.023120108	-2.9907227	0.91552734	8.728027	-8.34172374	-1.5180908540000002	2.098291034	-0.061035156	-0.48828125	-0.12207031	-0.3995605432	9.249707068000001	3.694140576	-0.91552734	-0.9765625	1.2207031	1.8626221040000002	8.69103984	1.414013678	2.0141602	0.12207031	-0.61035156	1549638326.612
-9.32028804	-1.7071045320000002	-1.4211913940000003	-1.159668	0.061035156	-0.30517578	10.71276808	-8.330957068	-0.885253894	2.6855469	-0.30517578	-10.681152	12.055004500000003	7.449292032000001	3.89272464	-2.8076172	-0.5493164	9.460449	-8.790332068	-2.19997554	2.5851807100000004	-0.6713867	0	-0.061035156	-0.001196289038	9.87297374	4.245629892	-1.4038086	0.061035156	1.6479492	1.485791034	9.43513179	1.2309814300000002	2.0141602	0.6713867	-0.9765625	1549638326.652
-9.27961412	-1.6161865020000004	-1.355395468	-0.9765625	0.48828125	-0.18310547	12.161474640000002	-7.27463408	-0.7979248200000001	2.5634766	-0.61035156	-11.352539	12.80866664	5.996997300000001	3.43334964	-2.5024414	1.159668	9.94873	-8.93747554	-2.165283246	2.9093750000000003	-1.2817383	0.12207031	0.061035156	0.516796875	10.304834260000002	4.584179712	-2.5024414	0.91552734	2.1362305	1.485791034	9.43513179	1.2309814300000002	1.2207031	-0.24414062	-0.8544922	1549638326.692
-9.64208966	-1.5276611420000001	-1.6999267180000002	-1.0986328	0.6713867	-0.48828125	12.299048020000003	-5.419189300000001	-0.6926513580000001	2.1972656	0.061035156	-12.023926	12.673486420000001	4.244433606	2.8124755400000003	-1.8310547	1.7089844	9.94873	-8.907568390000002	-1.4056396760000003	3.0768554320000003	-1.4038086	-0.48828125	0.061035156	0.27395019960000005	10.381396760000001	4.746875	-3.4179688	0.5493164	2.8686523	0.8015136780000001	10.2163089	-0.09211425720000001	0.4272461	-0.6713867	-1.0986328	1549638326.732
-10.40532248	-2.0671875	-2.8041014400000006	-0.8544922	0.30517578	-0.61035156	11.81933606	-3.06848143	-0.517993161	1.953125	0.061035156	-12.268066	12.070557100000002	2.7658202880000005	2.104272464	-0.61035156	0.24414062	10.070801	-9.249707068000001	-1.1472412140000001	3.637915036	-1.4648438	-0.30517578	0.24414062	0.401953125	10.33713408	4.789941394	-3.9672852	-0.79345703	3.6010742	3.257495108	10.6756839	0.71538089	1.3427734	-0.061035156	-1.7700195	1549638326.772
-9.723437500000001	-1.758544928	-2.85673822	-1.2207031	-0.12207031	-0.4272461	11.81933606	-3.06848143	-0.517993161	1.5258789	0.061035156	-11.84082	11.34082068	1.4056396760000003	1.314721646	0	-0.061035156	9.82666	-9.340625000000001	-0.88046875	4.05183107	-1.4038086	0.4272461	0.30517578	1.221411142	9.605004892	4.842578076	-3.6010742	-0.6713867	4.272461	3.257495108	10.6756839	0.71538089	1.4038086	0.6713867	-1.159668	1549638326.812
-8.6348143	-1.4702392180000001	-2.18203125	-1.2207031	0.24414062	-0.5493164	8.710180710000001	0.7859619110000001	-0.5670410144	-0.4272461	-0.061035156	-9.94873	9.267651260000001	0.031103515380000002	0.7668212860000001	0.5493164	-1.4038086	9.155273	-8.86091304	-0.2930908246	3.7683105040000004	-1.159668	0.5493164	0.18310547	1.8757812500000002	8.90517572	4.7062010800000005	-3.0517578	-0.18310547	4.699707	2.642602536	9.536816394	-0.5036376800000001	0.5493164	0	-0.9765625	1549638326.852
-9.12648912	-1.745385782	-2.70361322	-0.4272461	1.0986328	-0.4272461	6.41210962	1.604223642	-0.6986327880000001	-0.4272461	-0.061035156	-9.94873	7.54858426	-0.6890625	0.2572021466	1.2817383	-2.4414062	7.6904297	-8.62524411	-0.0454589856	3.3962646760000004	-0.9765625	0.12207031	0.24414062	2.0061767180000003	7.97446286	4.636816394	-2.319336	-0.30517578	4.638672	2.3160155760000003	9.82990764	-0.32539062500000004	0.8544922	0.061035156	-0.61035156	1549638326.892
-9.77368161	-1.9260253600000001	-3.71328125	-0.5493164	-0.12207031	-0.24414062	6.41210962	1.604223642	-0.6986327880000001	-2.0141602	-0.5493164	-7.873535	6.25419928	-1.12211911	0.17465820680000002	2.5024414	-2.6855469	5.92041	-8.844164840000001	-0.002392578076	3.544604532	-0.8544922	0.12207031	0.30517578	2.3626709260000003	7.5198732	4.54111322	-1.5869141	0	4.1503906	2.3160155760000003	9.82990764	-0.32539062500000004	0.7324219	0.4272461	-0.61035156	1549638326.932
-9.412402160000001	-1.733422824	-3.0983885800000004	-0.24414062	0.061035156	0.18310547	3.3244873200000002	3.069677716	0.45339357	-3.112793	-1.159668	-5.493164	5.51967752	-1.320703076	0.4354492212	2.8076172	-1.159668	4.1503906	-8.923120108	0.20217285340000002	3.7252441100000007	-0.5493164	0.36621094	0.24414062	2.74428714	7.4791992800000004	4.71098642	-0.7324219	0.6713867	3.1738281	2.366259784	9.758129892000001	-0.8194580072000001	0.48828125	-0.12207031	-0.30517578	1549638326.972
-9.169555710000001	-1.2453369600000002	-3.02421875	0	0.8544922	0.24414062	3.3244873200000002	3.069677716	0.45339357	-3.7841797	-1.6479492	-3.2348633	4.97775908	-1.982250998	0.783569339	2.4414062	-2.319336	2.8076172	-8.758032248000001	0.37802735600000004	3.4931639400000005	-0.24414062	0.30517578	0.18310547	2.728735324	7.141845746	4.966992212	-0.30517578	0.8544922	2.5024414	1.909277356	9.72822284	-1.1879150360000001	0.36621094	-0.12207031	-0.061035156	1549638327.011
-9.41599092	-1.235766574	-3.6355224640000006	-0.30517578	0.18310547	-0.061035156	3.721655252	4.742089856000001	1.5456054320000001	-3.2348633	-1.8920898	-0.4272461	5.840283246000001	-2.948852536	1.7071045320000002	2.5024414	-1.7700195	1.8920898	-8.78435054	0.2942871106	3.3986572480000006	0	-0.12207031	0.18310547	3.1534179320000004	6.9743650200000005	5.261279254	-0.12207031	0.6713867	1.8310547	1.909277356	9.72822284	-1.1879150360000001	0.4272461	-0.4272461	-0.30517578	1549638327.052
-9.28200679	-1.3458251800000003	-3.46086412	-0.6713867	0	0	5.15600589	4.719360324	1.5456054320000001	-3.2348633	-1.8920898	-0.4272461	5.840283246000001	-2.948852536	1.7071045320000002	2.5024414	-1.7700195	1.8920898	-9.0176268	0.014355469240000002	3.59484874	0.12207031	0	0.12207031	3.5386230040000006	6.9743650200000005	5.730224640000001	0.12207031	0.61035156	1.2817383	1.868603534	9.69592302	-0.8577392572	0.5493164	-0.061035156	-0.30517578	1549638327.092
-9.024804712	-1.2895996400000003	-3.1558105040000006	-0.36621094	0.4272461	0	5.004076980000001	4.8162597840000005	3.8257324280000002	-2.6855469	-0.30517578	0.18310547	5.840283246000001	-2.948852536	1.7071045320000002	2.5024414	-1.7700195	1.8920898	-8.97097194	-0.2643798822	3.54580072	-0.061035156	0.12207031	0.12207031	3.80778804	6.890625000000001	6.014941394000001	0.18310547	0.5493164	0.79345703	1.4176025360000002	9.52604982	-1.2058593750000002	0.30517578	0.18310547	-0.12207031	1549638327.131
-9.076245108	-1.4989501800000002	-3.39267572	-0.4272461	0.18310547	-0.12207031	5.70390625	5.36655252	1.8434814300000002	-0.18310547	0.18310547	0.18310547	6.507812500000001	-5.195483426000001	3.80778804	0.061035156	0	0.30517578	-8.78554712	-0.33256836060000006	3.435742212	-0.12207031	0.061035156	0.18310547	3.9979980040000007	6.614282248	6.025707968000001	0.061035156	0.24414062	0.5493164	1.4176025360000002	9.52604982	-1.2058593750000002	0.18310547	-0.12207031	-0.24414062	1549638327.172
-9.374121106	-1.723852536	-3.494360324	-0.12207031	0.12207031	-0.061035156	6.187207068	6.0651857	0.839794928	0.61035156	-1.3427734	-0.061035156	6.82602536	-5.9551268	3.063696286	0.12207031	0.12207031	0.12207031	-8.90876448	-0.193798822	3.505126996	-0.24414062	-0.30517578	0.18310547	4.54589856	6.579589660000001	6.034082068	-0.18310547	0.36621094	0.4272461	1.7406005400000002	9.82153354	-0.916357428	0.24414062	0.12207031	-0.24414062	1549638327.211
-9.30952176	-1.5527832460000002	-3.4776123200000004	-0.061035156	-0.18310547	-0.18310547	6.187207068	6.0651857	0.839794928	0.061035156	0.91552734	0.12207031	7.395459260000001	-6.43842752	2.5002441100000006	0.48828125	0.36621094	0.24414062	-9.097778060000001	-0.03828125	3.7120849640000007	-0.18310547	0.12207031	0.24414062	4.6990235600000005	6.5161866	6.0831298920000005	-0.18310547	0.36621094	0.30517578	1.5491942900000002	9.689941394000002	-1.239355432	0.061035156	0.12207031	-0.061035156	1549638327.253
-9.248510880000001	-1.337451178	-3.3400389400000003	0	0.18310547	-0.061035156	5.79482428	6.6776857000000005	1.0072753600000002	-0.061035156	1.0375977	0.12207031	7.65983876	-6.52097194	2.8064941100000005	0.36621094	0.61035156	0.36621094	-9.020019568	0.03947753894	3.6211670320000002	-0.12207031	0.12207031	0.18310547	4.6416014400000005	6.616674820000001	5.97785643	-0.061035156	0.36621094	0.30517578	1.5491942900000002	9.689941394000002	-1.239355432	0.061035156	-0.30517578	-0.061035156	1549638327.291
-9.33464357	-1.1962890380000002	-3.5876709260000004	0.12207031	0	-0.061035156	6.89660643	7.6060058900000005	1.9032959260000002	0.061035156	0	-0.24414062	7.239941394000001	-6.707592752000001	3.19768071	0.12207031	0.36621094	0.30517578	-8.923120108	0.0837402356	3.5577635800000005	-0.12207031	0.24414062	0.061035156	4.584179712	6.69682608	6.01254892	0	0.18310547	0.48828125	1.9774658540000003	9.640893570000001	-1.222607428	0.061035156	-0.24414062	0	1549638327.331
-9.30832518	-1.3051513580000003	-3.609204074	-0.18310547	-0.36621094	-0.061035156	7.102368210000001	8.05222194	1.8973144960000001	0.12207031	0.061035156	-0.7324219	7.391870108000001	-6.719555710000001	3.0876221040000003	0	0.4272461	0.24414062	-8.791528060000001	0.2619873004	3.4776123200000004	-0.061035156	0.061035156	0	4.687060504000001	6.735107428000001	6.111840560000001	-0.24414062	0.36621094	0.4272461	2.080346646	9.6552491	-1.118530252	0.061035156	-0.18310547	0	1549638327.371
-9.20544429	-1.7633300720000002	-3.7156739200000004	-0.061035156	-0.48828125	-0.18310547	7.102368210000001	8.05222194	1.8973144960000001	0.18310547	-0.18310547	-1.2207031	7.391870108000001	-6.719555710000001	3.0876221040000003	0	0.4272461	0.24414062	-8.927905252	0.23566894960000004	3.5745117800000004	0.061035156	-0.061035156	-0.061035156	4.6619384	6.792529254000001	6.231469748	-0.48828125	0.24414062	0.36621094	2.080346646	9.6552491	-1.118530252	-0.12207031	0.061035156	0.061035156	1549638327.411
-9.3322509	-2.060009784	-3.8376952880000004	0.79345703	-0.061035156	0.061035156	7.567724640000001	8.683862320000001	1.451098642	-0.061035156	0.48828125	-1.4038086	7.391870108000001	-6.719555710000001	3.0876221040000003	0	0.4272461	0.24414062	-9.113330072	0.265576178	3.66303714	0.061035156	-0.061035156	-0.061035156	4.356884784	6.890625000000001	6.260180710000001	-0.61035156	-0.24414062	0.36621094	2.209545926	9.72702626	-0.915161142	-0.36621094	0.12207031	0.36621094	1549638327.451
-9.138451980000001	-1.915258786	-4.092504892000001	1.0375977	-0.5493164	0.36621094	7.260278060000001	9.35856929	1.181933606	-0.61035156	0.24414062	-1.8310547	8.762817392	-6.166870108	4.280322284	-0.5493164	0.4272461	1.0375977	-9.08461911	0.6675292932	3.593652356	0.30517578	0.36621094	-0.061035156	3.8652099640000004	7.143042032	6.10107428	-0.79345703	-0.9765625	0.30517578	1.8793701080000003	9.756933606	-1.5456054320000001	-0.6713867	-0.12207031	0.6713867	1549638327.491
-8.86928714	-1.7035155760000003	-3.6666259000000005	1.6479492	-0.30517578	0.8544922	6.494653060000001	9.558349640000001	1.175952176	-1.4038086	0.61035156	-2.2583008	8.85373552	-5.85703125	4.748071286	-0.9765625	0.79345703	1.2817383	-8.735302520000001	1.332666034	3.15461412	0.6713867	0.30517578	-0.12207031	3.464453076	7.4050292540000004	5.744580072	-1.4038086	-1.4648438	0.24414062	1.8793701080000003	9.756933606	-1.5456054320000001	-0.7324219	-0.61035156	0.61035156	1549638327.531
-8.927905252	-1.3422363220000002	-3.7587402160000005	1.7700195	-0.061035156	1.159668	5.5974366	9.299951080000001	0.308642572	-2.0751953	0.061035156	-2.746582	8.967382788	-5.2828125	4.745678714	-1.7089844	0.6713867	1.4038086	-8.342919928	1.965502896	2.9500489200000004	1.3427734	-0.24414062	-0.30517578	3.1534179320000004	7.720849640000001	5.4359375000000005	-1.7700195	-2.380371	0.12207031	2.42607428	9.536816394	-1.337451178	-1.2207031	-0.6713867	0.8544922	1549638327.571
-9.326269568	-1.4044433900000002	-4.09011232	1.5258789	-0.4272461	1.0375977	4.338940396	8.638403060000002	0.08493652160000001	-2.6245117	-0.6713867	-3.3569336	8.808276260000001	-4.65476088	4.44421376	-2.4414062	0.6713867	1.4038086	-8.285498200000001	2.1293945680000004	3.051733426	1.8920898	-1.0375977	-0.48828125	3.29816893	7.570117212	5.379711960000001	-2.2583008	-3.112793	-0.48828125	3.129492212	9.705493210000002	-0.5323486420000001	-1.3427734	-0.24414062	1.2817383	1549638327.611
-9.095385880000002	-1.8697998200000001	-3.581689496	1.5869141	-0.61035156	0.79345703	2.834008786	8.05461412	0.40554199280000003	-2.8686523	-1.3427734	-3.90625	8.08691394	-4.19299321	4.2193116	-3.112793	1.0986328	0.91552734	-8.5498777	1.7776855040000001	3.6474853240000003	2.380371	-0.91552734	-0.7324219	3.7072998200000002	7.23276358	5.368945288000001	-2.8076172	-3.90625	-1.3427734	3.129492212	9.705493210000002	-0.5323486420000001	-1.4648438	-0.79345703	1.4038086	1549638327.651
-8.93867212	-1.961914038	-2.0372802520000004	2.5024414	-0.12207031	0.91552734	1.491772464	7.604809800000001	0.678295926	-2.9296875	-2.9907227	-3.9672852	7.180126800000001	-4.32817392	3.505126996	-3.540039	1.7700195	0.12207031	-8.679076980000001	1.32189946	3.8963134000000004	2.8686523	-1.0375977	-1.0375977	4.23725589	6.690844748	5.329467752000001	-3.1738281	-4.211426	-2.0141602	3.216821286	9.697119110000001	0.2930908246	-2.1972656	-0.7324219	2.1972656	1549638327.691
-10.06677266	-1.302758786	-1.408032248	3.2958984	-0.18310547	0.6713867	0.6352294928000001	7.093994110000001	0.67709964	-3.0517578	-4.8828125	-3.6621094	6.427661240000001	-4.483691394	2.7945312500000004	-4.0283203	1.8310547	-0.6713867	-8.95063498	0.8062988220000001	4.480102536	3.1738281	-0.7324219	-1.2207031	5.190698380000001	6.263769568	5.419189300000001	-3.479004	-4.211426	-2.8686523	1.629345746	10.79770468	0.9283202880000001	-2.9296875	-1.0375977	2.5024414	1549638327.731
-10.605102340000002	-0.931909146	-2.304052716	2.9296875	0.48828125	0.24414062	1.146044928	6.383398560000001	1.528857428	-2.9296875	-5.6762695	-2.6855469	6.20754393	-4.26357428	2.24423822	-4.3945312	1.4648438	-1.0375977	-9.08461911	0.1303955072	4.7803711060000005	3.2348633	-0.91552734	-1.4038086	5.39047824	5.785253894	5.56035144	-2.9296875	-3.9672852	-3.90625	1.629345746	10.79770468	0.9283202880000001	-2.8076172	-2.0141602	2.1362305	1549638327.771
-10.57160692	-1.681982428	-2.598339856	2.319336	-1.7089844	0.24414062	2.211938498	6.54011232	2.1341797120000003	-2.8076172	-5.79834	-1.5258789	6.093896760000001	-4.16308606	1.6544677520000002	-4.699707	1.8310547	-1.5258789	-9.19467752	-0.594555661	5.656054712	3.112793	-0.61035156	-1.5258789	5.41560054	5.769701980000001	5.44072284	-2.5024414	-4.272461	-4.5776367	-0.34453125	11.13984424	1.61977536	-3.4179688	-2.0141602	0.4272461	1549638327.811
-8.758032248000001	-1.650878894	-0.931909146	3.3569336	-0.4272461	0.6713867	3.160595746	6.690844748	1.8602295320000002	-2.380371	-6.713867	-0.5493164	6.050830072	-4.667919928	0.288305661	-4.8217773	1.5258789	-2.4414062	-8.36086412	-0.898413089	5.297167932000001	3.2348633	0.30517578	-1.7700195	5.48618161	5.9012939300000005	5.21821286	-2.6855469	-4.211426	-5.126953	0.22968750000000002	9.463842752000001	1.5013427520000002	-2.6245117	-3.6010742	-0.30517578	1549638327.851
-8.46972644	-1.240551718	-0.8828613220000001	4.211426	0.24414062	0.5493164	3.9776612400000007	6.7674072480000005	2.8555420320000002	-1.953125	-6.8359375	0.48828125	6.238647660000001	-5.099780252	-0.5443115216000001	-4.760742	2.0141602	-3.540039	-7.856030252000001	-0.7034179712000002	4.705004892000001	3.1738281	-1.0375977	-1.953125	5.729028060000001	6.08911142	5.0662844400000004	-2.6855469	-3.90625	-5.3710938	0.22968750000000002	9.463842752000001	1.5013427520000002	-3.2348633	-3.9672852	-1.2207031	1549638327.891
-9.05231929	-1.35419928	-1.5731201080000001	4.0893555	0.48828125	0.36621094	3.98723143	6.768603240000001	2.728735324	-1.953125	-5.554199	1.5258789	6.042456070000001	-4.914355432000001	-1.9978027160000003	-4.5166016	1.6479492	-3.9672852	-7.759130890000001	-0.7010253600000002	4.946655252000001	3.6621094	-0.4272461	-1.8920898	5.735009980000001	6.225488220000001	5.1045652	-2.8076172	-3.3569336	-5.859375	1.2297851440000003	9.14802266	1.5970459260000003	-3.479004	-5.004883	-1.8920898	1549638327.931
-9.73540036	-1.6915527160000003	-1.9044922120000003	3.9672852	0.6713867	0.24414062	4.360473740000001	6.86430661	2.447607428	-0.91552734	-5.554199	2.380371	6.689648560000001	-4.987329074000001	-2.4906739200000003	-4.211426	2.0751953	-4.699707	-8.04384784	-1.1400634980000002	5.120117212	3.3569336	-1.5258789	-2.1362305	5.865405252	6.55327176	5.2576902	-2.4414062	-3.0517578	-6.4697266	1.6281494600000002	10.5488768	1.6664307100000002	-3.7231445	-5.493164	-2.1972656	1549638327.971
-9.447094748	-1.70471196	-1.5156982820000002	4.333496	1.159668	0.36621094	4.29348143	7.27463408	1.443920926	-0.48828125	-5.1879883	3.4179688	7.716064300000001	-4.909570288	-2.7000244600000003	-4.211426	2.6855469	-5.432129	-8.407519568	-1.41640625	5.711084260000001	3.540039	-0.6713867	-2.1972656	5.6967282400000006	6.963598740000001	5.43474092	-1.5258789	-2.6245117	-6.7749023	1.6281494600000002	10.5488768	1.6664307100000002	-4.272461	-5.6152344	-1.953125	1549638328.011
-8.987719748	-1.3793212860000001	-1.335058606	4.699707	2.0141602	0.48828125	4.548291034	6.726733426000001	-0.1411621106	-0.5493164	-6.1035156	4.5166016	7.070068390000001	-4.801904254000001	-4.218115216	-4.4555664	2.0141602	-5.6762695	-8.10366214	-1.2477295320000001	5.577099640000001	3.7841797	0.61035156	-1.8920898	5.043554712000001	7.4875733800000015	5.679980432000001	-0.12207031	-2.746582	-7.385254	2.2250976440000003	10.014135880000001	1.623364218	-3.540039	-5.859375	-1.8310547	1549638328.051
-9.211425720000001	-1.258496106	-1.7083007200000002	4.211426	2.1362305	0.6713867	5.5268554320000005	5.752954074000001	-1.4929687500000002	-1.2817383	-6.286621	5.3710938	8.08691394	-4.502832068	-3.215625	-5.432129	2.319336	-6.3476562	-8.068969748	-1.2656738220000001	5.078247300000001	3.7231445	-0.36621094	-2.0751953	3.951342752	7.1191159200000005	5.14165036	0.18310547	-1.4038086	-6.4086914	2.8495605040000003	8.8214357	1.6712158540000002	-3.1738281	-5.92041	-1.5869141	1549638328.091
-9.176733426	-1.129296875	-1.5085204680000002	4.3945312	1.7089844	1.159668	6.772192392	4.902392572	-2.2083496400000002	-1.0986328	-5.3710938	5.9814453	8.31301268	-4.33535144	-2.6844726440000004	-5.1879883	3.2348633	-6.4697266	-8.023510880000002	-1.2297851440000003	5.284009080000001	4.211426	0.79345703	-2.0141602	3.47402356	7.55336911	5.4646485600000005	0.18310547	-1.8310547	-5.6152344	2.8495605040000003	8.8214357	1.6712158540000002	-3.1738281	-7.1411133	-1.0375977	1549638328.131
-9.192285340000002	-0.878076178	-1.2202148560000001	4.3945312	2.5634766	1.4038086	7.720849640000001	4.376025360000001	-2.595947284	-1.6479492	-4.4555664	6.5307617	10.5058107	-3.543408246	-1.415209964	-4.8828125	2.1362305	-5.79834	-7.723242212000001	-1.8662109620000003	4.7528564300000005	4.0283203	0.30517578	-1.953125	2.6150878600000005	7.053320288000001	5.479003894000001	1.2207031	-1.2817383	-5.126953	3.5577635800000005	7.986425720000001	0.6005371106	-2.319336	-7.9956055	-0.61035156	1549638328.171
-10.674487319999999	-1.2632812500000001	-1.2477295320000001	4.1503906	1.6479492	1.5258789	8.979345746000002	3.6618408540000003	-3.552978534	-1.5869141	-3.0517578	6.713867	12.151903960000002	-2.8124755400000003	-1.0802490020000002	-5.1879883	2.8076172	-4.8828125	-7.604809800000001	-1.8793701080000003	4.8617187500000005	4.3945312	0	-2.0751953	1.693945288	7.8428711060000005	5.48857428	1.953125	-2.319336	-3.8452148	5.70629892	7.4720217600000005	1.7860596040000003	-1.0375977	-6.8969727	-0.61035156	1549638328.211
-11.33483876	-2.18203125	-1.8937255400000002	4.5776367	2.0141602	1.3427734	10.13496106	2.205957068	-4.008764676	-2.319336	-3.540039	6.591797	11.405420320000001	-1.9583251800000003	-1.738207968	-6.164551	-1.4648438	-4.4555664	-8.330957068	-1.6149902160000003	5.078247300000001	4.4555664	-1.3427734	-2.5024414	0.88046875	8.984130890000001	5.0890135800000005	1.8920898	-2.8076172	-3.479004	5.70629892	7.4720217600000005	1.7860596040000003	-0.36621094	-5.065918	-0.18310547	1549638328.251
-11.64228534	-3.093603534	-1.7609375	6.164551	0.8544922	1.8920898	10.13496106	2.205957068	-4.008764676	-2.5024414	-2.1972656	6.0424805	11.72363318	-1.509716754	-0.900805661	-5.79834	-1.8310547	-3.8452148	-8.920727340000001	-0.833813498	6.0795407400000006	4.8828125	1.0986328	-2.746582	0.8816650360000001	9.98183606	4.8916259	1.8920898	-2.8076172	-3.479004	6.310424820000001	8.83220198	0.9175537140000001	0.24414062	-5.3710938	-1.8310547	1549638328.291
-9.463842752000001	-2.1030761780000002	-3.201269568	5.554199	0.8544922	2.319336	11.217602340000001	0.40434570680000004	-4.4155028960000005	-2.1362305	-2.1362305	5.6152344	12.693823380000001	-0.24045410340000004	-1.053930661	-5.126953	1.0375977	-3.90625	-8.41708966	-0.11723633180000001	5.720654254	5.432129	1.0986328	-2.8686523	0.34453125	10.33474092	3.86879892	2.319336	-1.8920898	-2.5024414	3.39506839	9.548779254000001	1.18671875	1.3427734	-4.0893555	-0.6713867	1549638328.331
-7.18969748	-2.9093750000000003	-5.172753894	6.286621	2.0141602	1.5869141	12.34809604	-0.39238280760000005	-4.1690673920000005	-1.8310547	-2.5024414	5.126953	13.2106205	0.916357428	-0.80988768	-4.0893555	1.5869141	-3.6621094	-7.872778060000001	0.1196289038	4.298266574	5.493164	0.24414062	-3.112793	-0.20097655760000002	10.26416034	2.879467752	2.1972656	-2.8686523	-1.4648438	3.39506839	9.548779254000001	1.18671875	2.0141602	-4.4555664	-1.953125	1549638328.371
-7.086816394	-4.510009784	-6.044848740000001	6.591797	0.8544922	2.2583008	12.5981205	-0.9977050720000001	-4.633227536	-2.6855469	-1.2817383	4.1503906	12.42705072	1.9535400360000001	-1.9942138580000002	-4.638672	-2.9907227	-3.112793	-8.69103984	0.4713378894	4.5088134	5.3100586	-0.5493164	-3.0517578	0.2811279254	11.231958360000002	2.0911132200000004	1.3427734	-4.272461	-1.3427734	2.4153076080000004	9.335839660000001	-0.9354980432000001	2.5024414	-3.6621094	-1.0986328	1549638328.411
-8.535522660000002	-3.9704834260000004	-6.33435054	8.544922	2.6855469	3.0517578	12.57658696	-1.6903564300000002	-4.771997104	-2.6245117	-1.7700195	3.4179688	13.235741820000001	2.5588623200000002	-2.55527356	-4.4555664	-1.0375977	-3.0517578	-10.02250998	0.9881347840000001	5.14523912	5.3100586	1.0375977	-3.0517578	0.2225097644	11.78464308	1.8434814300000002	0.8544922	-3.7841797	-1.4648438	0.6986327880000001	11.35517572	-2.83640126	1.8920898	-4.333496	-0.6713867	1549638328.451
-9.2724366	-1.544409146	-7.68735324	6.5307617	1.5869141	2.746582	12.331347840000001	-1.9128662140000001	-4.483691394	-2.319336	-0.36621094	2.9907227	12.568212860000001	3.499145468	-3.20007338	-3.9672852	-2.0141602	-3.479004	-9.59782698	1.234570288	5.05791034	5.6762695	1.4648438	-2.5634766	-0.2344726538	11.54777806	1.1257080072	0.36621094	-3.540039	-1.4648438	0.6986327880000001	11.35517572	-2.83640126	1.4648438	-5.92041	-1.159668	1549638328.49
-8.067773560000001	-0.43066405760000004	-6.383398560000001	5.432129	0.36621094	1.8920898	11.9521241	-1.8028076080000002	-3.2969726440000002	-2.8686523	-0.061035156	2.9296875	12.942651260000002	4.076953076	-2.8017089660000005	-3.9672852	-1.953125	-2.6245117	-8.523559800000001	0.8708984620000001	4.248022464000001	5.9814453	0.4272461	-2.6245117	-0.783569339	9.861010880000002	0.7883544928000001	-0.12207031	-4.0893555	-1.5869141	3.2096435700000003	9.688745108	-2.9548339660000003	1.2207031	-4.272461	-1.0986328	1549638328.531
-7.13825679	-0.6926513580000001	-4.143945288	5.859375	1.159668	1.5869141	10.503417540000001	-1.28361821	-2.777783246	-3.6621094	0.91552734	2.4414062	12.675878600000003	3.90827626	-2.142553714	-3.7841797	0.18310547	-1.4038086	-7.5079103400000005	0.11484375000000001	3.6738037140000004	5.6152344	1.2817383	-2.6245117	-0.9630126800000001	8.652759080000001	0.718969748	0	-4.699707	-1.4648438	3.5972412140000003	9.136059800000002	-1.2788329680000001	1.0986328	-3.7841797	-0.7324219	1549638328.571
-7.93378894	-0.6340332068000001	-4.407128894	6.4086914	2.5634766	1.8920898	9.57629393	-1.085034146	-3.1139403960000003	-4.1503906	1.159668	1.8920898	11.19008786	3.39267572	-2.237060504	-3.7231445	-1.0986328	-0.24414062	-7.2483152	-0.014355469240000002	3.24433606	5.126953	-0.24414062	-2.5024414	-0.45339357	8.51398912	0.900805661	0.061035156	-5.432129	-1.159668	3.5972412140000003	9.136059800000002	-1.2788329680000001	0.48828125	-4.5776367	-0.61035156	1549638328.61
-9.14682608	-0.09331054320000001	-5.67280252	5.554199	0.7324219	1.8920898	9.253295926000002	-1.350610324	-3.69892572	-4.4555664	1.4648438	1.5869141	10.8551268	3.057714856	-2.5205810700000004	-3.8452148	-1.159668	0.18310547	-7.929003894000001	-0.16030273560000002	3.8891358800000004	5.065918	0.4272461	-2.319336	0.47492675720000005	9.249707068000001	1.47263179	0	-5.1879883	-0.9765625	3.7527587860000002	9.10734874	-1.1962890380000002	0	-5.554199	-0.12207031	1549638328.65
-9.30234375	0.5203857428	-5.239746106	4.699707	1.0375977	1.7089844	9.713867212	-1.771704074	-4.15231929	-4.5776367	1.6479492	1.2817383	10.8551268	2.9093750000000003	-2.4619628600000003	-4.0893555	0	0.30517578	-8.073754892	-0.4426269568000001	4.117626996	4.699707	0	-2.1972656	1.008471646	9.786840560000002	2.0935058900000003	0.18310547	-4.211426	-1.0375977	3.8963134000000004	9.16835962	-2.241845746	-0.24414062	-5.126953	-0.12207031	1549638328.69
-9.023608426000001	0.8840576080000001	-4.828222644	4.0283203	1.0986328	1.5258789	10.083520860000002	-1.949951178	-4.129589856	-4.211426	1.2817383	0.8544922	10.81564946	2.7227538940000002	-1.9702880400000002	-3.9672852	-0.7324219	0.36621094	-8.165869110000001	-0.693847644	4.4489991	4.3945312	-0.18310547	-2.0141602	0.966601538	9.9016848	2.27653804	0.18310547	-4.272461	-0.8544922	3.8963134000000004	9.16835962	-2.241845746	-0.061035156	-4.272461	-0.36621094	1549638328.73
-8.48527806	0.9031982428000002	-4.742089856000001	3.1738281	0.8544922	1.4038086	10.083520860000002	-1.949951178	-4.129589856	-3.8452148	0.9765625	0.18310547	11.26665036	2.409326178	-1.6281494600000002	-3.6621094	-0.9765625	0.5493164	-8.031884980000001	-1.000097644	4.393969748000001	3.90625	-0.48828125	-1.7700195	1.3039550720000002	9.579882788	2.55527356	0.18310547	-4.272461	-0.8544922	3.6905516200000004	8.985326980000002	-2.24064946	0.12207031	-3.2958984	-0.6713867	1549638328.77
-8.77836911	0.31103514400000004	-4.848559604	2.6855469	0.18310547	1.0375977	9.38847644	-1.6437011780000002	-3.267065396	-3.7231445	1.2207031	-0.36621094	11.229565200000001	2.0468505400000003	-0.9737792932	-3.3569336	-0.30517578	0.7324219	-8.01872554	-1.193896466	4.34611821	3.2958984	-0.30517578	-1.4648438	1.6748047120000003	9.20065944	2.7969239200000002	0	-3.9672852	-0.79345703	2.83879393	9.24492212	-2.00258786	-0.24414062	-2.8686523	-0.79345703	1549638328.81
-9.23774411	-0.095703125	-4.459765576	2.6245117	-0.79345703	0.9765625	9.38847644	-1.6437011780000002	-3.267065396	-3.479004	1.2817383	-0.6713867	10.8551268	1.65805661	-0.6507812500000001	-2.9907227	-0.61035156	0.8544922	-8.13955072	-0.9378906250000001	4.19897464	2.6855469	-0.4272461	-1.0986328	1.9296142180000002	9.096582068	2.7885498200000005	-0.12207031	-3.479004	-0.6713867	2.83879393	9.24492212	-2.00258786	-0.5493164	-3.0517578	-0.91552734	1549638328.85
-9.094189300000002	-0.096899411	-4.008764676	1.4038086	-0.7324219	0.8544922	9.00207518	-1.594653354	-2.843579074	-3.3569336	1.2207031	-0.7324219	10.839575180000002	1.6030273560000001	-0.765625	-2.9296875	-0.5493164	0.91552734	-8.4900634	-0.8720947480000001	4.2420410340000005	2.2583008	-0.18310547	-0.8544922	1.830322284	9.431542932000001	2.78017572	-0.18310547	-2.9296875	-0.6713867	1.77290036	9.500927520000001	-1.9762695680000002	-1.0375977	-3.2958984	-0.8544922	1549638328.89
-9.46145018	-0.32778320680000006	-3.660644568	2.4414062	0.18310547	1.6479492	9.00207518	-1.594653354	-2.843579074	-3.112793	0.79345703	-0.61035156	10.983129500000002	2.04326178	-0.9426757788	-2.8686523	-0.30517578	0.91552734	-8.387182608000002	-0.805102536	4.070971646	1.953125	-0.24414062	-0.9765625	1.12211911	9.88134784	2.9057862400000003	0.061035156	-2.5024414	-0.79345703	3.5422119600000004	10.152904860000001	-1.0670898560000002	-0.9765625	-2.746582	-0.9765625	1549638328.931
-10.375414840000001	0.01794433606	-4.810278354	2.0141602	0.4272461	1.5258789	9.00207518	-1.5934570680000002	-2.5253662140000004	-3.112793	0.79345703	-0.61035156	11.05371106	2.495458966	-0.6854736419999999	-2.6855469	-0.18310547	0.8544922	-8.730517572	-0.32060547120000005	4.337744110000001	1.4648438	-0.79345703	-1.0375977	0.15192871400000002	10.52495108	2.76821286	0.061035156	-2.8076172	-0.61035156	3.5422119600000004	10.152904860000001	-1.0670898560000002	-1.953125	-1.7700195	-0.4272461	1549638328.97
-11.395849640000002	-1.0575195288	-4.651171924000001	0.24414062	-2.0141602	0.61035156	8.859716754	-1.4223876800000002	-2.34711911	-2.5634766	0.30517578	-0.12207031	11.275024460000001	2.934497104	-0.5251708966	-2.5024414	-0.4272461	0.5493164	-9.43752446	0.27395019960000005	4.62006839	1.4648438	-1.2207031	-0.91552734	-0.154321286	11.252295320000002	2.743090854	-0.5493164	-3.1738281	-0.48828125	5.31152356	10.67209514	-0.07058105432	-3.479004	-1.8920898	0.4272461	1549638329.01
-10.605102340000002	-2.6497802520000002	-3.2096435700000003	-0.12207031	-1.3427734	0	9.70310054	-1.2907959260000001	-3.6546630400000004	-2.319336	0	0.4272461	11.604003600000002	3.48957518	-0.3947753894	-2.5634766	-0.4272461	0.18310547	-10.925708360000002	-0.03588867212	5.115332068	2.1362305	-1.159668	-1.2817383	-0.07895508180000001	11.519067000000001	3.289794928	-0.36621094	-3.0517578	-0.79345703	4.68227536	11.57529254	3.434545926	-4.699707	-1.4648438	3.2958984	1549638329.05
-9.790429712	-2.7478759000000004	-1.3649658540000003	2.8076172	-0.6713867	1.0375977	9.70310054	-1.2907959260000001	-3.6546630400000004	-2.2583008	-0.36621094	1.0375977	11.377904860000001	3.8747802520000003	-0.250024411	-2.746582	-0.48828125	-0.061035156	-10.416088760000001	-1.184326178	4.462158246	2.4414062	1.953125	-1.5869141	-0.669921875	10.316797120000002	4.120019568	0.18310547	-1.8310547	-1.0375977	4.68227536	11.57529254	3.434545926	-4.4555664	-3.7231445	5.859375	1549638329.09
-9.902880399999999	-1.9559326080000001	-1.8255371400000002	2.5024414	-0.4272461	0.36621094	9.62055661	-1.0563232428000002	-3.84367662	-2.5024414	-0.48828125	1.159668	10.58596196	3.7814697480000006	0.3971679712	-2.5024414	-0.7324219	0.12207031	-9.46145018	-1.3254882200000002	2.8064941100000005	1.8310547	0	-1.159668	-1.6305420320000001	8.9829348	3.92023912	0.18310547	-1.8310547	-1.0375977	0.949853534	13.619750900000001	1.5336425720000002	-3.90625	-4.0283203	6.164551	1549638329.13
-10.19597194	-2.680883786	-2.816064496	1.2817383	-1.2207031	-0.18310547	9.427954074	-1.32788089	-4.354492212	-2.5024414	0.30517578	1.159668	10.09548372	3.9298096040000003	1.0120605432	-2.319336	-0.5493164	0	-9.301147660000002	-1.4199951080000002	3.23955072	2.1362305	0.4272461	-0.8544922	-1.8422851440000003	9.516479532	3.803002896	-0.24414062	-2.4414062	-0.24414062	0.21652832460000004	11.556152160000002	0.6723144568000001	-3.0517578	-4.1503906	4.4555664	1549638329.17
-8.72932158	-2.3889892180000003	-1.8267334260000003	2.2583008	-1.4648438	0.061035156	9.53322734	-1.4044433900000002	-5.04714357	-2.1362305	-0.061035156	1.0986328	10.06079074	4.17026358	0.5790038940000001	-2.2583008	-0.48828125	-0.36621094	-9.016430710000002	-1.4774170320000002	3.6618408540000003	2.0141602	0.24414062	-1.0375977	-1.211840854	9.289184800000001	3.8041992800000006	0.18310547	-2.1972656	-0.61035156	0.21652832460000004	11.556152160000002	0.6723144568000001	-1.2207031	-3.0517578	4.272461	1549638329.21
-7.12390126	-1.6592528960000001	-0.8290283540000001	2.0751953	0.30517578	0.061035156	8.45297824	-0.8972167932	-4.251611420000001	-2.0751953	-0.30517578	0.7324219	9.81196286	3.8353027160000006	0.5455078076000001	-2.319336	-0.8544922	0.061035156	-8.38598642	-1.3613769960000002	3.051733426	2.1972656	0.061035156	-0.9765625	-1.178344748	8.11682158	3.7240478240000003	0.18310547	-2.2583008	-0.8544922	0.6017333966	9.64328624	0.6615478240000001	-1.6479492	0.4272461	3.2348633	1549638329.25
-7.184912140000001	-1.656860324	-0.835009784	2.1972656	1.0986328	-0.061035156	8.45297824	-0.8972167932	-4.251611420000001	-2.319336	0.30517578	0.4272461	9.113330072	3.354394568	1.137670926	-2.5024414	-0.8544922	0.24414062	-8.26875	-1.5396240020000003	3.17495108	2.5634766	1.3427734	-0.79345703	-1.0886230432000001	7.775878894000001	3.6797851440000002	0.36621094	-2.1972656	-0.79345703	0.04067382788	7.26865216	0.5957519568	-0.91552734	1.4038086	1.953125	1549638329.29
-8.181420926000001	-1.8028076080000002	-0.75964357	2.6855469	1.7700195	0.30517578	7.622753894000001	-0.31701660340000004	-4.05422374	-2.380371	0.5493164	0.4272461	9.169555710000001	3.0828369600000003	1.0670898560000002	-2.380371	-0.61035156	0.24414062	-7.9026857	-1.8638183900000003	2.646191394	2.2583008	0.36621094	-0.91552734	-1.123315396	8.04624002	3.8891358800000004	0.5493164	-1.7700195	-0.61035156	0.04067382788	7.26865216	0.5957519568	-0.61035156	1.5869141	0.8544922	1549638329.33
-9.00686052	-1.3853027160000002	-1.0347900360000002	2.4414062	1.7089844	0.48828125	8.571411240000002	-0.44621582460000003	-4.2109375	-2.319336	0.48828125	0.61035156	9.737792932000001	2.978759784	0.909179712	-2.4414062	-0.6713867	0.24414062	-8.14792482	-1.9487548920000002	3.093603534	2.319336	0.48828125	-0.91552734	-1.079052716	8.632422120000001	4.183422824	0.48828125	-1.6479492	-0.4272461	-0.7476806610000001	6.9133545320000005	-0.03828125	0.30517578	-1.159668	-0.12207031	1549638329.37
-9.527246106	-0.5646484424	-1.119726538	2.6855469	1.4038086	0.9765625	8.571411240000002	-0.44621582460000003	-4.2109375	-2.2583008	0.4272461	0.61035156	10.32636682	2.87109375	1.276440396	-2.319336	-0.8544922	0.18310547	-8.2005616	-1.905688498	3.3460204680000003	2.380371	0.30517578	-0.9765625	-1.0443603240000001	9.15041484	4.34851088	0.30517578	-1.7089844	-0.12207031	1.030004892	6.665722840000001	-0.5550781250000001	2.0751953	-3.540039	-0.8544922	1549638329.41
-9.75214856	0.0346923822	-1.6317382200000001	2.0751953	2.5634766	0.7324219	9.064282248	-0.531152356	-4.414306610000001	-1.953125	0	0.36621094	11.109936600000001	2.70600589	1.506127896	-1.8310547	-0.4272461	0.24414062	-8.451782248	-2.04924321	3.31611322	2.319336	-0.18310547	-0.9765625	-0.7799804712000001	9.298754892	4.519580072	0	-1.953125	0.061035156	4.0602050720000005	6.390576080000001	-0.1854248004	3.0517578	-4.4555664	-0.48828125	1549638329.45
-11.682959260000002	0.37204589660000004	-2.245434604	3.2958984	2.380371	0.8544922	9.064282248	-0.531152356	-4.414306610000001	-1.5869141	-0.061035156	0.12207031	11.36115764	2.569628894	1.3649658540000003	-1.5258789	-0.18310547	0.48828125	-8.653955072	-2.0695800720000004	3.6881591460000003	2.0751953	0.24414062	-0.5493164	-0.5873779254	9.35976538	4.518383786	-0.18310547	-1.953125	0.24414062	10.996288940000001	9.71745607	2.3949707460000003	1.4648438	-4.1503906	0	1549638329.49
-12.95939946	1.471435504	-3.178540036	-0.36621094	-1.3427734	1.4038086	9.39326178	-0.7381103240000001	-4.4789062500000005	-1.5869141	-0.061035156	0.12207031	11.35158696	2.421289038	1.393676718	-1.4648438	-0.061035156	0.6713867	-8.37641574	-2.115039038	3.5135009000000004	1.8310547	-1.4038086	-0.24414062	-0.42229003600000004	9.414794928000001	4.251611420000001	0	-2.2583008	0.4272461	2.027709964	7.3320557100000014	-1.7190673920000001	-1.7700195	0.48828125	0.61035156	1549638329.53
-10.37182608	-0.5467041034000001	-2.9703858800000003	-2.1362305	-0.7324219	0.6713867	10.451977340000001	-1.42836911	-4.064990216	-1.4648438	0.36621094	0.18310547	11.156591460000001	2.277734424	1.015649411	-1.4648438	-0.30517578	0.61035156	-8.947045926000001	-2.3531005400000002	4.40234375	1.5869141	-0.6713867	-0.18310547	0.10886230040000001	10.33115216	4.2587889400000005	0.30517578	-2.1362305	0.4272461	2.027709964	7.3320557100000014	-1.7190673920000001	-0.5493164	-6.7749023	-2.319336	1549638329.57
-10.62185054	-4.895214856	-2.930908246	2.6855469	1.0375977	0.61035156	10.674487319999999	-1.599438498	-3.5876709260000004	-1.159668	0.18310547	0.24414062	11.088403060000001	2.0372802520000004	0.00478515625	-1.0375977	-0.5493164	0.12207031	-10.145727340000002	-2.3937744600000004	3.716870108	0.5493164	-2.8686523	-0.5493164	0.8732910340000001	11.33364218	4.438232428	0.36621094	-1.5869141	0.36621094	2.6892577880000004	10.19238318	0.8888427520000001	0.5493164	1.7089844	-2.319336	1549638329.61
-9.60141574	-3.3831054320000007	-4.27194838	1.8310547	-1.2207031	0.8544922	10.26176718	-2.027709964	-3.20007338	-0.7324219	0.5493164	0	11.4329348	2.118627896	-0.30505371400000003	-0.48828125	-0.30517578	-0.61035156	-11.556152160000002	-0.9881347840000001	5.25888678	0.18310547	1.4648438	0.18310547	1.181933606	11.3731205	3.811376996	0.18310547	-0.36621094	0.061035156	1.924829074	9.46623552	-0.5849853534	-0.24414062	-2.0141602	-1.6479492	1549638329.65
-7.4600586060000005	-2.674902356	-2.64379892	0.7324219	-0.18310547	0.6713867	9.591845746	-2.004980432	-2.4751221040000004	-0.24414062	0.7324219	-0.12207031	12.1303714	2.5217773560000003	-0.22011719240000002	-0.061035156	0.12207031	-0.36621094	-9.305932608	0.32778320680000006	2.5421141200000004	0.79345703	0.48828125	-0.061035156	0.1196289038	9.725830072	2.598339856	-0.30517578	0.61035156	-0.12207031	1.924829074	9.46623552	-0.5849853534	0.4272461	-1.5869141	-1.8920898	1549638329.69
-8.303442392000001	-2.3997558900000002	-3.47163089	2.8686523	2.380371	0.5493164	8.771191394	-1.801611322	-1.9415771760000002	-0.36621094	0.36621094	-0.48828125	11.535815200000002	2.68327626	0.0418701178	-0.12207031	0.48828125	0.48828125	-9.646875000000001	0.5108154254	2.9237304320000006	0.6713867	-0.5493164	-0.4272461	-1.129296875	9.398047120000001	1.62575679	-0.6713867	0.12207031	0.30517578	1.39606929	9.370532248	-2.142553714	1.4038086	-1.953125	-1.8310547	1549638329.73
-9.27004393	-1.43435054	-4.756445288	1.159668	0	0.48828125	8.771191394	-1.801611322	-1.9415771760000002	-0.4272461	0.24414062	-0.4272461	11.009448380000002	2.9225341460000003	-0.611303714	-0.30517578	0.48828125	0.30517578	-9.247314300000001	0.5203857428	3.0409667540000003	0.61035156	0.6713867	-0.4272461	-1.256103534	10.32636682	1.6915527160000003	-0.6713867	0.12207031	0.30517578	2.0935058900000003	9.76171875	-1.3829101440000002	0.5493164	-2.1972656	-1.953125	1549638329.77
-8.575000000000001	-1.144848642	-3.794628894	0.7324219	-0.24414062	0.61035156	8.99848642	-1.5898682100000001	-2.0576172120000003	-0.36621094	0.24414062	-0.061035156	10.95441942	3.08881839	-1.35419928	-0.30517578	0.61035156	0.18310547	-8.42785643	0.54191893	2.8962158540000003	0.6713867	-0.48828125	-0.6713867	-0.6914550720000001	9.46503894	2.29089357	-0.24414062	-0.6713867	0.30517578	2.34113768	9.273632788	-1.7071045320000002	0.5493164	-2.380371	-1.8920898	1549638329.809
-8.129980432	-1.1903076080000001	-3.01464856	1.5869141	0.79345703	0.48828125	8.441015380000001	-1.043164038	-1.4953613220000002	-0.24414062	-0.24414062	-0.18310547	9.91364766	2.6019287140000005	-0.45937500000000003	0	0.7324219	0.36621094	-8.35129393	0.285913089	3.2586913940000004	0.8544922	0.24414062	-0.6713867	-0.1399658246	8.509204074000001	2.48588858	-0.30517578	-0.18310547	0.18310547	2.3172119600000003	9.065478240000001	-1.911669928	0.91552734	-2.5634766	-1.953125	1549638329.85
-8.357275360000001	-1.1328857428	-3.435742212	2.4414062	1.2207031	0.36621094	8.39316394	-0.613696286	-2.3076415740000003	0	-0.48828125	-0.30517578	9.169555710000001	2.135375998	0.0825439496	0.12207031	0.48828125	0.30517578	-8.137158246	0.30744628600000007	3.33645018	0.7324219	0.12207031	-0.5493164	0.2536132788	8.55585962	2.5815917540000006	-0.4272461	-0.24414062	0.24414062	2.4129150360000002	9.07026358	-1.3948730040000001	0.8544922	-1.953125	-2.0141602	1549638329.89
-8.802294928000002	-0.48569336060000007	-4.177441394000001	1.7700195	0.48828125	0.4272461	8.845361420000001	-0.37204589660000004	-2.6796875	0.061035156	-0.4272461	-0.12207031	9.412402160000001	1.9176513580000003	0.03229980432	0.30517578	0.48828125	0.12207031	-8.0558107	0.25959472840000003	3.54580072	0.8544922	0.12207031	-0.48828125	0.401953125	8.541503894	2.709594748	-0.18310547	-0.36621094	0.12207031	2.4129150360000002	9.07026358	-1.3948730040000001	0.6713867	-1.953125	-1.7089844	1549638329.929
-9.088207968	0.12919922120000002	-4.3520996400000005	0.9765625	-0.4272461	0.30517578	8.906372300000001	-0.05861816394	-2.6509764400000004	-0.061035156	0.12207031	0	9.657641574000001	1.85544429	0.41870117800000006	0	0.24414062	0.18310547	-8.05700679	0.32658691100000004	3.6690185700000004	0.91552734	0.61035156	-0.30517578	0.5479003894	8.484082068000001	2.680883786	-0.18310547	-0.12207031	0	2.55288089	9.28798822	-1.4953613220000002	0.24414062	-2.0751953	-1.4038086	1549638329.969
-8.827417032000001	-0.09450683900000001	-3.8341064300000003	1.2817383	-0.5493164	0.36621094	8.906372300000001	-0.05861816394	-2.6509764400000004	-0.24414062	-0.18310547	-0.061035156	9.97226538	1.85544429	0.9043945288	-0.24414062	-0.12207031	0.30517578	-7.66342752	0.40434570680000004	3.3077391200000004	0.9765625	0.18310547	-0.24414062	0.211743161	8.59294429	2.55048822	-0.061035156	-0.18310547	0.12207031	2.7706054320000004	9.52006839	-1.7118896760000002	-0.24414062	-2.0751953	-1.3427734	1549638330.009
-8.7448732	0.1866210962	-3.6486816100000006	1.2207031	-0.4272461	0.61035156	9.58825679	0.5024413940000001	-2.93330072	-0.4272461	-0.24414062	-0.061035156	10.466333360000002	1.9379882200000003	0.900805661	-0.48828125	0	0.48828125	-8.07136232	0.35649413939999997	3.4788086060000003	0.9765625	-0.48828125	-0.12207031	0.1196289038	9.01403804	2.4930663940000004	-0.061035156	-0.9765625	0.24414062	2.843579074	9.076245108	-1.3649658540000003	-0.9765625	-1.8920898	-1.0986328	1549638330.049
-9.22578125	0.29069824280000006	-3.7455810700000005	0.061035156	-0.36621094	0.4272461	9.8083741	0.5981445288	-3.0625	-0.6713867	0.18310547	-0.12207031	10.65773912	2.1569091460000003	0.80988768	-0.7324219	-0.12207031	0.5493164	-8.399145468	-0.2512207068	3.676196286	0.7324219	-0.36621094	-0.24414062	0.5514892572000001	9.723437500000001	2.8758788940000004	0.12207031	-1.159668	0	1.5216797120000003	9.169555710000001	-1.9296142180000002	-1.2817383	-1.5869141	-1.159668	1549638330.089
-9.656445288	0.15671386780000002	-4.39277356	0.91552734	0.4272461	0.79345703	9.8083741	0.5981445288	-3.0625	-0.8544922	0.18310547	-0.24414062	10.81086412	2.141357428	0.9127685700000001	-0.9765625	-0.36621094	0.36621094	-8.3967527	-0.288305661	4.027905252	0.061035156	-0.79345703	-0.36621094	0.5849853534	10.4208741	3.0720702880000004	0.30517578	-0.7324219	-0.18310547	1.488183606	9.624145468	-2.59116214	-1.159668	-1.0986328	-1.4648438	1549638330.129
-10.562036240000001	-0.41870117800000006	-4.71457518	0	-0.91552734	1.0986328	9.756933606	0.54191893	-3.0828369600000003	-0.8544922	0.18310547	-0.24414062	11.319287140000002	2.0121582460000003	1.0479492212000001	-1.0986328	0	0.12207031	-8.653955072	0.709399411	4.244433606	-0.061035156	-1.5258789	-0.5493164	0.461767572	10.9735598	2.895019568	-0.24414062	-1.5258789	0	2.9045898560000003	10.039258180000001	-1.43076178	-2.1972656	-0.48828125	-1.2207031	1549638330.169
-11.2714357	-1.6329346040000001	-4.244433606	-0.5493164	-1.4648438	0.4272461	9.46145018	0.5371337860000001	-3.420190396	-0.9765625	0.061035156	-0.4272461	11.921020860000002	2.5205810700000004	1.3063476440000001	-1.2207031	0.24414062	-0.18310547	-9.837085159999999	1.4044433900000002	4.8988037140000005	0.91552734	-2.1362305	-0.6713867	0.2775390576	11.5944339	2.8555420320000002	-0.6713867	-2.0751953	0	5.62853984	11.322875900000001	3.0014891200000005	-3.9672852	-0.4272461	0.5493164	1549638330.212
-11.141039840000001	-3.31611322	-3.658251996	-1.2207031	-1.2817383	-0.5493164	9.46145018	0.5371337860000001	-3.420190396	-1.2207031	-0.48828125	0.24414062	12.12080072	3.5158935700000002	0.984545926	-1.7700195	-0.12207031	-0.61035156	-12.004760880000001	0.1985839856	5.731420926	1.3427734	-1.5869141	-1.0375977	0.462963858	12.63042032	3.5087158540000005	-0.36621094	-2.1362305	-0.5493164	5.62853984	11.322875900000001	3.0014891200000005	-6.164551	-0.7324219	2.9907227	1549638330.253
-10.015332460000002	-3.3077391200000004	-1.3422363220000002	2.8686523	-1.2207031	0.7324219	10.27492662	0.1878173822	-3.9322021760000005	-1.3427734	-0.79345703	0.9765625	12.0538089	4.03986821	0.6077148560000001	-1.953125	-0.5493164	-0.9765625	-11.036962860000001	-1.2716552520000002	4.789941394	1.159668	3.479004	-1.2207031	-0.2033691394	11.05371106	4.013549820000001	0.12207031	-0.5493164	-1.4038086	4.270751996	11.230761780000002	3.0026855040000004	-4.760742	-2.6245117	5.7373047	1549638330.289
-9.52485324	-1.847070288	-1.258496106	1.5258789	-0.24414062	0.6713867	9.63969748	-0.5778076080000001	-3.877172824	-1.8920898	-0.48828125	0.79345703	11.03098192	3.631933606	1.388891574	-1.953125	-0.4272461	-0.48828125	-9.14802266	-0.439038089	2.4200927520000004	0.61035156	-0.18310547	-1.0986328	-1.490576178	8.802294928000002	3.3352538940000005	-0.36621094	-0.9765625	-0.91552734	0.900805661	13.169946580000001	1.9200439300000003	-2.9907227	-2.746582	5.92041	1549638330.329
-10.028490920000001	-2.1604980040000004	-2.6210692900000003	0.48828125	-1.159668	-0.36621094	9.63969748	-0.5778076080000001	-3.877172824	-2.1972656	0.61035156	0.5493164	10.023705580000001	3.52785643	1.7896484620000002	-1.8920898	-0.12207031	-0.36621094	-9.307128894	-0.5849853534	3.02421875	1.5258789	0.36621094	-0.6713867	-1.620971646	9.08342302	3.15461412	-0.91552734	-2.1362305	-0.18310547	-0.8194580072000001	13.092187500000001	0.20935058900000003	-3.479004	-3.3569336	4.272461	1549638330.369
-8.612085160000001	-1.8075927520000004	-1.550390576	1.0986328	-1.5869141	-0.12207031	9.35258786	-0.9426757788	-4.769604532000001	-2.1972656	0.61035156	0.5493164	10.087109620000001	3.7874510800000003	0.8206542932	-2.0751953	-0.24414062	-0.61035156	-8.5582518	-1.5121094240000001	2.8399902160000003	1.3427734	0.18310547	-1.0375977	-1.06589357	9.113330072	3.6486816100000006	-0.12207031	-1.4038086	-0.6713867	1.1699707068	10.682861420000002	0.1315917932	-0.5493164	-2.6245117	4.5776367	1549638330.409
-7.751952880000001	-1.3302734620000003	-1.020434604	0.91552734	0.061035156	0	8.753247300000002	-0.8218505890000001	-3.89272464	-2.1972656	0.8544922	0.5493164	10.069164840000001	3.585278354	0.879272464	-2.1362305	-0.6713867	-0.061035156	-8.39316394	-1.53125	3.064892572	1.2817383	0.24414062	-0.9765625	-1.00129393	8.20773912	3.75754393	0.12207031	-1.4038086	-0.9765625	1.2094482428000002	9.478198380000002	0.47373047120000006	0.24414062	1.8920898	3.8452148	1549638330.449
-7.562939300000001	-1.2608886780000002	-0.9809570288	1.0986328	0.5493164	-0.18310547	7.722045926000001	-0.5502929712000001	-3.6881591460000003	-2.0141602	0.4272461	0	9.62773462	2.960815396	1.5109130400000002	-1.953125	-0.6713867	0.24414062	-7.957714660000001	-1.4211913940000003	2.78017572	1.3427734	0.48828125	-0.7324219	-0.991723642	7.909863220000001	3.6833741	-0.12207031	-1.8310547	-0.6713867	0.36367187500000003	7.939770468000001	-0.2990722644	1.159668	2.8076172	2.380371	1549638330.489
-7.7399900200000005	-1.1855224640000002	-0.735717752	1.2817383	1.0986328	0.061035156	7.722045926000001	-0.5502929712000001	-3.6881591460000003	-1.7700195	0.4272461	-0.12207031	9.56672374	2.53254393	1.414013678	-1.7089844	-0.24414062	0.18310547	-7.7399900200000005	-1.62575679	2.8902344240000004	1.4648438	0.061035156	-0.7324219	-0.6256591459999999	7.893115020000001	3.964501996	-0.12207031	-1.8920898	-0.4272461	-0.592163089	7.207641574	0.1818359424	2.1362305	2.5024414	0.9765625	1549638330.529
-8.72932158	-1.159204074	-0.9438721040000001	2.0141602	1.7700195	0.36621094	7.914648560000001	-0.3935791034	-3.927417032	-1.7700195	0.18310547	-0.12207031	9.605004892	2.3112304320000003	1.3984619600000001	-1.7700195	-0.48828125	0.36621094	-8.031884980000001	-2.051635782	3.085229532	1.3427734	0	-0.61035156	-0.173461911	8.060595746	4.3724366	0.061035156	-1.2817383	-0.4272461	-0.6543701080000001	7.1861084260000005	0.22490234620000002	1.8310547	0	-0.061035156	1549638330.569
-9.862207460000002	-0.11484375000000001	-1.32788089	2.1362305	1.2817383	0.7324219	8.461352340000001	-0.41511232	-3.9118652160000003	-1.5869141	0.12207031	-0.12207031	9.928002700000002	1.9786621400000002	1.6090087860000002	-1.5258789	-0.5493164	0.30517578	-8.23645018	-2.239453076	3.411816394	1.2817383	0.24414062	-0.30517578	-0.1579101538	8.564233426000001	4.5243652160000005	0.12207031	-1.0986328	-0.18310547	1.1580077880000001	7.309326080000001	0.961816394	2.6855469	-0.5493164	-0.9765625	1549638330.609
-10.612279860000001	0.48569336060000007	-2.08513179	0.30517578	1.6479492	0.18310547	8.826220746	-0.5790038940000001	-3.994409146	-1.5869141	0.12207031	-0.12207031	10.460351440000002	1.7298339660000002	1.542016574	-1.159668	-0.18310547	0.24414062	-8.54389676	-2.183227536	3.53742662	1.0986328	-0.6713867	-0.18310547	-0.04067382788	9.00566394	4.653564496	0.12207031	-1.2817383	0.061035156	4.359277356000001	7.757934800000001	1.297973642	3.2958984	-1.3427734	-1.0986328	1549638330.649
-12.139941100000001	0.09211425720000001	-1.7035155760000003	1.0375977	0.7324219	0.18310547	9.64328624	-0.8637207068000001	-3.737207068	-1.2817383	0.12207031	-0.061035156	10.98073732	1.726245108	1.374536142	-0.9765625	-0.4272461	0.30517578	-8.828613220000001	-1.8793701080000003	4.1606933900000005	1.0986328	0.12207031	0	-0.04067382788	9.00566394	4.653564496	0.12207031	-1.2817383	0.061035156	8.802294928000002	10.383788940000002	4.86411142	0.9765625	-1.0375977	-0.7324219	1549638330.689
-12.017920320000002	1.0072753600000002	-2.289697284	-1.159668	-0.8544922	0.8544922	9.64328624	-0.8637207068000001	-3.737207068	-0.6713867	0.061035156	0.18310547	11.35278354	1.6903564300000002	1.2058593750000002	-0.79345703	-0.4272461	0.30517578	-8.66472194	-1.629345746	4.064990216	0.91552734	-1.3427734	-0.061035156	-0.04067382788	9.00566394	4.653564496	0.12207031	-1.2817383	0.061035156	9.24372554	10.1911866	3.6869628600000004	-1.3427734	-0.18310547	0	1549638330.729
-10.04763228	-1.2022705072	-2.3483153960000003	-1.4038086	-0.18310547	0	10.091894960000001	-0.4474121106000001	-2.8758788940000004	-0.5493164	0	0.24414062	11.35876448	1.5360351440000002	0.900805661	-0.5493164	-0.4272461	0.12207031	-8.8214357	-1.924829074	4.586572284	0.7324219	-0.61035156	-0.18310547	0.7692138580000001	10.693627700000002	4.468139676000001	0.18310547	-0.91552734	0.24414062	1.5001464660000001	8.238842752000002	-0.88046875	1.2207031	-5.126953	-2.1972656	1549638330.769
-10.1911866	-3.7072998200000002	-2.7502685700000002	0.9765625	-0.061035156	0.061035156	10.091894960000001	-0.4474121106000001	-2.8758788940000004	-0.36621094	0.18310547	0.12207031	11.44370108	1.246533246	0.6017333966	0.061035156	-0.36621094	-0.36621094	-9.72822284	-1.8817626800000002	4.182226440000001	-0.18310547	-2.319336	-0.48828125	1.3254882200000002	11.12070288	4.419091754000001	0.18310547	-0.91552734	0.24414062	2.9141601440000002	10.693627700000002	2.082739218	0.18310547	1.8920898	-1.8310547	1549638330.809
-9.25209964	-2.951245108	-3.2838134000000005	1.8920898	0.061035156	0.4272461	10.091894960000001	-0.4474121106000001	-2.8758788940000004	-0.36621094	0.18310547	0.12207031	12.00834964	1.41042482	0.5873779254	0.5493164	0.18310547	-0.79345703	-10.80727536	-0.79194339	5.284009080000001	-0.30517578	0.91552734	-0.061035156	1.6472900360000002	11.1278804	3.88674321	-0.30517578	0.48828125	0.061035156	4.5243652160000005	11.05251448	0.8900390380000001	0.061035156	-1.4038086	-1.5258789	1549638330.849
-8.18500998	-1.848266574	-3.359179712	1.0375977	0.7324219	-0.061035156	10.09907248	-0.6244628600000001	-2.7275389400000005	0.12207031	0.12207031	-0.061035156	12.25	1.830322284	0.35529785340000003	0.6713867	0.48828125	-0.48828125	-9.518872300000002	-0.13398437500000002	3.7395996400000002	-0.12207031	1.2817383	-0.061035156	0.9438721040000001	9.888525360000001	2.9943116	-0.61035156	1.159668	-0.12207031	2.153320288	9.859814300000002	-1.28361821	0.4272461	-1.6479492	-1.6479492	1549638330.889
-8.730517572	-1.792041034	-4.215722644	0.6713867	0.48828125	-0.48828125	9.564331070000001	-0.954638678	-2.7478759000000004	0.4272461	-0.4272461	-0.4272461	11.35996106	1.9212402160000002	0.5275634784000001	0.61035156	0.7324219	0.12207031	-9.154003894	0.1435546875	2.775390576	-0.48828125	0.6713867	-0.12207031	0.15910644960000003	9.066674820000001	2.0528320680000003	-0.61035156	1.159668	-0.12207031	1.5025390379999999	9.51169429	-1.276440396	1.2817383	-0.8544922	-1.8310547	1549638330.929
-9.451879892000001	-1.62575679	-4.6798827880000005	-0.12207031	-0.8544922	-0.24414062	9.094189300000002	-0.931909146	-2.372241214	0.24414062	-0.12207031	-0.6713867	10.530933	1.8973144960000001	0.15192871400000002	0.36621094	0.8544922	0	-9.3322509	0.6400146760000001	2.8962158540000003	-0.4272461	0.48828125	-0.24414062	-0.24763183900000002	9.67917482	1.74299321	-0.6713867	0.91552734	0.36621094	1.8219482820000001	9.667211960000001	-1.183129892	1.0986328	-1.159668	-1.7700195	1549638330.969
-8.7795652	-1.4176025360000002	-3.773095746	-0.061035156	-0.12207031	-0.18310547	9.152807608000002	-1.1962890380000002	-2.422485324	0.24414062	-0.12207031	-0.6713867	10.65773912	2.3519042540000004	-0.8924316100000002	0.18310547	0.4272461	-0.24414062	-8.948242212	0.46416014400000005	3.371142572	-0.18310547	0.91552734	-0.24414062	-0.2428466754	10.05720198	2.271752896	-0.30517578	0.79345703	0.30517578	1.83151857	9.70429712	-1.5910644960000002	1.159668	-2.1362305	-1.8920898	1549638331.009
-8.359667932	-1.3075439300000002	-2.9847412140000005	1.2207031	0.9765625	-0.061035156	9.152807608000002	-1.1962890380000002	-2.422485324	0.24414062	-0.061035156	-0.5493164	10.66132788	2.451196286	-0.909179712	0.30517578	0.12207031	0.061035156	-8.50441893	0.3971679712	3.2299804320000005	-0.36621094	0.12207031	-0.24414062	-0.3026611322	9.191088760000001	2.5265625000000003	-0.12207031	0.8544922	0.061035156	2.04326178	9.408813400000001	-1.8219482820000001	0.79345703	-2.5634766	-1.8920898	1549638331.049
-8.5068116	-0.7285400360000001	-3.4548827880000004	1.0375977	1.0375977	-0.24414062	9.268847840000001	-0.9127685700000001	-1.677197284	0.24414062	-0.061035156	-0.5493164	10.029687500000001	2.162890576	0.027514648560000004	0.5493164	0.36621094	0.18310547	-8.21013179	0.31223143000000003	3.261083966	-0.24414062	0.7324219	-0.12207031	-0.10527343750000001	8.584570288	2.5050292540000005	-0.36621094	0.6713867	0.061035156	2.7000244600000003	9.226977340000001	-1.726245108	0.91552734	-1.8920898	-1.7089844	1549638331.089
-8.689843750000001	-0.4139160144	-4.055419928	0.5493164	-0.061035156	-0.30517578	9.268847840000001	-0.9127685700000001	-1.677197284	0.5493164	-0.48828125	-0.36621094	9.581079074	1.758544928	0.11604003600000001	0.7324219	0.36621094	0.061035156	-7.992407248	0.24643554320000002	3.116332968	-0.24414062	0.18310547	-0.12207031	0.309838858	8.421875	2.64140625	-0.36621094	0.36621094	0.061035156	2.978759784	9.07146016	-1.437939496	0.48828125	-0.8544922	-1.4648438	1549638331.129
-8.880053420000001	-0.0693847644	-4.03986821	-0.12207031	-0.61035156	-0.24414062	8.87407248	0.0765625	-2.027709964	0.5493164	-0.48828125	-0.36621094	9.56552716	1.5109130400000002	-0.06340332068	0.6713867	0.30517578	0	-7.986425720000001	0.2524169928	3.1378662140000007	-0.24414062	0.48828125	0	0.5778076080000001	8.5068116	2.7072021760000005	-0.18310547	0.79345703	0.061035156	2.751464856	8.979345746000002	-1.341040036	0.4272461	-0.4272461	-1.3427734	1549638331.169
-9.285595746	-0.22849121400000003	-3.8795653960000003	-0.4272461	-0.8544922	-0.12207031	8.87407248	0.0765625	-2.027709964	0.4272461	-0.061035156	-0.18310547	9.835888579999999	1.4833984620000003	0.173461911	0.5493164	0.30517578	-0.061035156	-7.7974121400000005	0.2823242212	3.0792480040000005	-0.24414062	0.36621094	0	0.34812010800000004	8.7364991	2.605517572	-0.18310547	1.0375977	0.18310547	2.2669677520000002	9.192285340000002	-1.494165036	0.18310547	-0.61035156	-1.3427734	1549638331.208
-9.11572284	-0.6447998200000001	-3.8209472840000003	-0.36621094	-0.79345703	0	9.098974640000002	0.45937500000000003	-2.2215087860000002	0.4272461	-0.12207031	-0.061035156	10.321582460000002	1.6724121400000003	0.41511232	0.4272461	0.36621094	0	-7.878759980000001	0.3158203076	2.9572264400000003	-0.30517578	-0.7324219	-0.061035156	-0.03828125	9.11213408	2.56245108	-0.18310547	0.36621094	0.4272461	2.2107422120000004	9.52604982	-1.409228534	-0.24414062	-0.6713867	-1.2817383	1549638331.248
-9.061889480000001	-0.5323486420000001	-3.4680420320000005	-0.6713867	-0.79345703	0	9.098974640000002	0.45937500000000003	-2.2215087860000002	0.4272461	-0.30517578	-0.061035156	10.80966754	2.01096196	0.462963858	0.30517578	0.18310547	0	-8.609692392	0.00478515625	3.6821777160000004	-0.12207031	-0.5493164	-0.12207031	0.2607910144	9.792822480000002	2.94526358	-0.12207031	-0.24414062	0.36621094	2.4200927520000004	9.25209964	-1.5360351440000002	-0.79345703	-1.0375977	-1.2207031	1549638331.289
-9.58347194	-0.569433606	-3.6618408540000003	-0.5493164	0	0.24414062	9.098974640000002	0.45937500000000003	-2.2215087860000002	0.4272461	-0.30517578	-0.061035156	11.1266848	2.1341797120000003	0.538330072	0.30517578	0.061035156	0	-8.90876448	-0.3289794928	3.8424804320000003	-0.6713867	-0.61035156	-0.30517578	0.668725589	10.31320836	3.4656494600000003	0	0.12207031	0.061035156	1.79921875	9.527246106	-1.695141574	-1.2207031	-0.91552734	-0.8544922	1549638331.328
-10.33474092	-0.83022464	-4.21691893	-0.79345703	-0.4272461	0.61035156	9.834692000000002	0.288305661	-2.9416748200000002	0.5493164	-0.61035156	-0.18310547	11.391064300000002	2.10546875	0.9378906250000001	0.36621094	0.30517578	-0.24414062	-9.314306610000001	0.03588867212	4.03747554	-0.79345703	-0.9765625	-0.36621094	0.643603534	10.82522014	3.660644568	-0.24414062	0.18310547	0.061035156	2.403344748	9.920825180000001	-1.61977536	-2.0141602	0.12207031	-0.7324219	1549638331.368
-11.12070288	-1.2010742212	-4.301855432000001	-1.2207031	-0.61035156	0.48828125	9.834692000000002	0.288305661	-2.9416748200000002	0.48828125	-0.61035156	-0.24414062	11.73439946	2.4930663940000004	1.189111322	0.36621094	0.36621094	-0.6713867	-10.2761232	-0.193798822	4.69064946	-0.24414062	-1.2817383	-0.48828125	0.41271972840000004	11.586059800000001	3.8939209260000003	-0.30517578	-0.18310547	0.12207031	3.484790036	10.566821580000001	-1.287207068	-2.8686523	0.7324219	-0.12207031	1549638331.409
-10.576391280000001	-2.2813232820000002	-4.05422374	-0.9765625	-0.61035156	-0.12207031	9.834692000000002	0.288305661	-2.9416748200000002	0.48828125	-0.61035156	-0.24414062	12.157885880000002	3.249121106	0.9295165740000001	0.18310547	0.18310547	-0.8544922	-10.85991214	-0.805102536	4.6990235600000005	-0.48828125	-0.4272461	-0.4272461	0.06459961060000001	11.456860520000001	4.047045926	-0.18310547	-0.12207031	-0.12207031	4.462158246	11.41857878	0.381616214	-4.0893555	1.0986328	1.3427734	1549638331.448
-9.34541034	-2.9943116	-2.7311278960000003	-0.18310547	-2.5024414	-0.061035156	10.05720198	0.052636719240000004	-3.721655252	0.61035156	-0.91552734	0.18310547	11.643481920000001	3.5135009000000004	1.415209964	0.061035156	0	-0.61035156	-10.06796924	-0.641210962	3.9310058900000002	-0.18310547	0.61035156	-0.24414062	-0.34453125	9.668408246	3.58288588	-0.24414062	0	-0.4272461	4.013549820000001	11.312109620000001	2.0061767180000003	-4.699707	0.48828125	3.3569336	1549638331.488
-8.31660144	-2.5253662140000004	-0.9725830072	0	-1.2207031	0.36621094	9.25209964	-0.4091308606000001	-3.6666259000000005	0	-0.4272461	0.61035156	10.422070680000001	3.2407471040000004	1.8913329680000002	-0.12207031	0.12207031	-0.18310547	-9.231762680000001	-0.5215820288	2.7909423920000003	0.30517578	0.12207031	-0.4272461	-0.915161142	7.9971923920000005	3.1282959260000003	-0.30517578	-0.30517578	-0.30517578	2.573217752	10.44479982	1.7621337860000001	-2.8686523	-1.2207031	4.760742	1549638331.529
-9.39685054	-2.0755615020000002	-1.3649658540000003	0	0.36621094	0	9.25209964	-0.4091308606000001	-3.6666259000000005	-0.4272461	0.12207031	0.48828125	9.472216754	3.2239991	1.216625998	-0.30517578	-0.061035156	0	-9.32028804	-1.5109130400000002	2.6174804320000002	0.61035156	0.5493164	-0.18310547	-1.1269042932	8.37641574	3.660644568	0	-0.36621094	0	0.679492212	10.626635880000002	0.2835205072	-2.746582	-0.24414062	4.333496	1549638331.568
-10.700806200000002	-1.9894287140000002	-2.9524413940000005	-0.061035156	-1.4648438	-0.6713867	9.131274460000002	-0.4474121106000001	-4.064990216	-0.5493164	0.61035156	0.5493164	9.451879892000001	3.7587402160000005	0.36367187500000003	-0.4272461	-0.5493164	-0.30517578	-9.792822480000002	-2.384204074	2.884252896	-0.4272461	0.36621094	0.18310547	-0.8541503600000001	9.637304712	4.164282248	0.61035156	0.30517578	-0.24414062	-0.2763427716	11.81813948	0.24165038940000003	-2.5024414	-0.6713867	3.4179688	1549638331.608
-9.1276857	-1.5491942900000002	-1.447509784	-1.159668	-1.5258789	-0.36621094	9.737792932000001	-1.0551269568000001	-4.417895468	-0.24414062	0.5493164	0.5493164	10.01174272	3.9573242800000004	0.6459961060000001	-0.30517578	-0.7324219	-0.5493164	-9.24492212	-2.3423339660000004	2.5409179320000006	-0.61035156	0.30517578	0.061035156	-0.899609375	9.38129892	4.19060054	0.7324219	0.5493164	-0.61035156	1.00129393	10.398144960000002	0.46535643000000004	-1.0986328	-0.5493164	2.9907227	1549638331.648
-8.521167032000001	-0.9785644568000001	-0.9510498200000002	-1.0986328	0.18310547	-0.61035156	8.705395468	-1.9571288940000002	-3.8269287140000006	0.061035156	0.12207031	0.12207031	10.21152356	3.6056152160000003	1.375732428	-0.061035156	-0.61035156	-0.36621094	-8.833398560000001	-1.868603534	2.644995108	-0.61035156	0.8544922	0.30517578	-1.003686502	8.76042482	3.9716797120000003	0.4272461	0.30517578	-0.5493164	1.2907959260000001	9.419580072	0.34931639400000003	0.61035156	2.319336	2.0751953	1549638331.688
-8.4386232	-1.040771466	-1.2094482428000002	-1.4038086	-0.48828125	-0.6713867	8.129980432	-1.7609375	-3.96569838	0.12207031	0.24414062	-0.18310547	10.246215560000001	3.1462402160000003	1.544409146	0.30517578	-0.18310547	-0.12207031	-8.2173098	-1.6114013580000002	2.300463858	-0.61035156	0	0.4272461	-0.840991214	8.535522660000002	3.77189946	0.12207031	0.30517578	-0.36621094	0.5634521466	8.222094748	-0.09331054320000001	1.7700195	3.479004	1.0375977	1549638331.728
-8.834594748	-1.355395468	-0.9271240020000001	-1.5258789	-0.30517578	-0.30517578	8.129980432	-1.7609375	-3.96569838	0.24414062	0.48828125	-0.18310547	10.267749100000001	2.8399902160000003	1.1675781250000001	0.36621094	0	0	-8.335742212000001	-2.121020468	2.204760782	-0.79345703	0	0.48828125	-0.687866214	8.609692392	3.9800537140000007	0.12207031	0.36621094	-0.24414062	0.5981445288	7.4074221200000006	0.45698242800000005	2.6245117	4.8217773	-0.30517578	1549638331.768
-10.18520468	-1.431957968	-1.23696286	-1.159668	-0.5493164	0.061035156	8.04025908	-1.3853027160000002	-3.829321286	0.24414062	0.48828125	-0.18310547	10.18161592	2.8447753600000003	1.0168457068	0.4272461	-0.12207031	0.061035156	-8.7963134	-2.55527356	2.454785144	-1.2207031	-0.12207031	0.61035156	-0.6041259784	8.990112320000001	4.230078076	0.36621094	0.7324219	-0.12207031	-0.0825439496	8.67788089	1.31352536	1.6479492	4.0283203	-1.3427734	1549638331.808
-9.85622554	-1.159204074	-1.418798822	-2.1362305	-0.79345703	-0.30517578	9.034375	-1.62575679	-4.008764676	0.7324219	-0.12207031	-0.061035156	10.309619600000001	3.03857428	0.9426757788	0.7324219	-0.061035156	-0.18310547	-9.048730432000001	-2.4870849640000006	2.66772464	-1.6479492	-0.4272461	0.6713867	-0.6914550720000001	9.637304712	4.366455072	0.36621094	0.7324219	-0.12207031	2.45598143	9.07863768	2.8064941100000005	1.8920898	3.90625	-1.3427734	1549638331.848
-10.256982820000001	-1.2261962860000002	-1.2489257200000001	-2.5634766	-0.7324219	-0.4272461	9.034375	-1.62575679	-4.008764676	1.2817383	-0.24414062	-0.12207031	10.71635782	3.2539062500000004	0.8888427520000001	1.159668	0.12207031	-0.24414062	-9.267651260000001	-2.255004892	3.0589112400000005	-1.8310547	-0.18310547	0.8544922	-0.7058105432	9.70429712	4.2970702880000005	0.24414062	1.2207031	-0.061035156	4.969384980000001	10.005761780000002	2.9644042540000006	1.6479492	4.272461	-0.91552734	1549638331.888
-9.61936052	-1.409228534	-0.7560547120000001	-2.746582	-0.24414062	-0.36621094	9.16835962	-1.58149411	-3.770703076	1.5258789	-0.36621094	-0.30517578	10.8898188	3.2467285340000003	1.2261962860000002	1.2817383	0.18310547	-0.12207031	-9.055908246000001	-1.9774658540000003	3.04455571	-1.7089844	-0.18310547	0.8544922	-0.794335962	9.441113220000002	4.08652356	0.30517578	1.4038086	0	3.0804442900000004	9.80598192	3.063696286	1.159668	3.4179688	-1.159668	1549638331.928
-9.036767572	-1.4810058900000003	-0.47373047120000006	-2.5634766	0.48828125	-0.36621094	9.16835962	-1.58149411	-3.770703076	1.5258789	-0.30517578	-0.30517578	10.9053714	3.092407248	1.123315396	1.4038086	0.30517578	0.061035156	-8.814257788	-2.001391574	2.9010009000000005	-1.7700195	-0.4272461	0.8544922	-0.909179712	9.42077626	4.024316394	0.12207031	1.2817383	0.24414062	2.6725097840000003	9.0092527	2.739501996	0.7324219	1.7700195	-0.48828125	1549638331.968
-9.360961960000001	-1.872192392	-1.1017822480000001	-2.380371	0.8544922	-0.4272461	9.11213408	-1.195092752	-3.773095746	1.5258789	-0.30517578	-0.30517578	10.86469748	3.134277356	0.8062988220000001	1.7089844	0.48828125	0.061035156	-8.769995108000002	-2.1473388580000004	2.9548339660000003	-2.0141602	-0.48828125	0.8544922	-0.8146728240000001	9.53322734	4.15231929	-0.12207031	1.4648438	0.4272461	1.414013678	8.58217752	0.0478515625	2.6245117	-0.48828125	-0.36621094	1549638332.008
-9.835888579999999	-2.524169928	-1.8255371400000002	-2.0141602	0.5493164	-0.5493164	9.284399460000001	-0.9977050720000001	-3.652270468	1.7089844	-0.061035156	-0.4272461	10.65773912	3.23356929	0.9869384980000001	1.953125	0.5493164	0.12207031	-8.994897660000001	-1.911669928	3.12709964	-2.1972656	-0.5493164	0.8544922	-0.699829074	9.53083516	4.00158696	-0.061035156	1.8310547	0.4272461	-0.35529785340000003	10.2928714	0.8960205072	1.0986328	0.8544922	-1.3427734	1549638332.048
-9.7150634	-2.9033935700000004	-1.9044922120000003	-1.5869141	0.36621094	-0.61035156	9.293969748	-1.1340820288	-3.8089844240000006	1.8920898	-0.061035156	-0.61035156	10.685253600000001	3.3101317900000002	0.832617212	2.0141602	0.61035156	0.12207031	-9.42915036	-1.276440396	3.4381347840000003	-2.1362305	-0.4272461	0.8544922	-0.7393066100000001	9.60620108	3.6056152160000003	-0.061035156	1.8920898	0.5493164	1.5982422120000002	10.029687500000001	2.11743161	2.8686523	1.6479492	-0.79345703	1549638332.088
-9.066674820000001	-2.43205571	-2.222705072	-1.2207031	0.7324219	-0.7324219	9.293969748	-1.1340820288	-3.8089844240000006	1.953125	-0.18310547	-0.61035156	10.79172374	3.5326415740000003	0.2942871106	1.8310547	0.7324219	0.24414062	-9.459057608	-0.7476806610000001	3.61638179	-1.6479492	0.30517578	0.91552734	-0.8589355432	9.62653804	3.23356929	-0.12207031	1.953125	0.5493164	2.054028354	10.381396760000001	1.015649411	1.8310547	1.5258789	-0.7324219	1549638332.129
-8.57380342	-2.0911132200000004	-2.5050292540000005	-1.159668	1.3427734	-0.91552734	9.088207968	-0.907983426	-3.3292724640000007	1.953125	-0.30517578	-0.48828125	10.467528960000001	3.6750000000000003	0.1614990216	1.6479492	0.7324219	0.36621094	-9.159985520000001	-0.60651857	3.3065429320000006	-1.4648438	0.4272461	0.91552734	-0.9331054712000001	9.20065944	2.8818603240000003	-0.12207031	2.1362305	0.36621094	0.13398437500000002	10.02490216	0.4486083966	1.8310547	1.8310547	-0.24414062	1549638332.168
-8.735302520000001	-2.08513179	-3.4656494600000003	-1.0375977	0.6713867	-0.91552734	9.108544928	-0.8122802520000001	-2.802905252	1.8310547	-0.30517578	-0.4272461	9.83229982	3.494360324	0.6747070288	1.5258789	0.6713867	0.48828125	-8.927905252	-0.3517089856000001	2.9667969240000005	-1.4648438	0.7324219	0.91552734	-1.02163089	8.8214357	2.406933606	0.12207031	2.0751953	0.30517578	0.248828125	9.650463760000001	-0.1303955072	1.3427734	0.061035156	-0.79345703	1549638332.208
-8.95063498	-2.381811502	-4.038671924000001	-0.61035156	0.48828125	-0.6713867	9.108544928	-0.8122802520000001	-2.802905252	1.5869141	0.18310547	-0.4272461	9.69951178	3.3376464660000003	0.48808594240000003	1.4648438	0.4272461	0.48828125	-8.921923920000001	0.34094239200000004	2.95363768	-1.2817383	0.36621094	0.9765625	-1.1125488220000002	9.16835962	1.96430661	0.12207031	2.0751953	0.30517578	1.4810058900000003	9.625341754	-0.9486572480000001	1.5869141	1.0375977	-0.7324219	1549638332.248
-9.484179712000001	-2.1700683900000004	-4.421484424000001	0	0.5493164	-0.4272461	9.553564300000001	-0.92473143	-2.951245108	1.4648438	0.48828125	-0.30517578	10.064379500000001	3.3831054320000007	-0.2033691394	1.2207031	0.4272461	0.36621094	-9.27004393	1.062304712	3.213232428	-1.159668	0.18310547	1.0375977	-1.006079074	9.786840560000002	1.7083007200000002	0.24414062	1.3427734	0.30517578	2.7119873200000004	9.865796220000002	-0.5335449280000001	0.91552734	1.8310547	-0.12207031	1549638332.288
-9.558349640000001	-1.469042932	-4.64399411	-0.91552734	-0.12207031	-0.4272461	9.589452880000001	-0.878076178	-2.47631839	1.4038086	0.61035156	0	10.23784146	3.48957518	-0.3756347644	0.79345703	0.12207031	0.18310547	-9.351391574	1.5599609620000003	3.3400389400000003	-0.5493164	0.5493164	0.9765625	-1.00129393	10.146923920000003	1.4199951080000002	0.48828125	1.2207031	0.12207031	2.2250976440000003	10.106250000000001	-1.008471646	0.8544922	1.0375977	0.18310547	1549638332.328
-9.438720746000001	-1.362573282	-4.134375	-1.0375977	0.24414062	-0.24414062	9.589452880000001	-0.878076178	-2.47631839	1.2817383	0.6713867	0.30517578	10.266552520000001	3.47402356	-0.2237060504	0.30517578	-0.36621094	0	-9.322680710000002	1.3709472839999999	3.4142089660000003	-0.24414062	0.36621094	0.7324219	-1.2202148560000001	10.314403960000002	1.2907959260000001	0.48828125	1.2207031	0.12207031	1.5719238220000002	10.01652806	-1.5121094240000001	0.61035156	-0.18310547	-0.061035156	1549638332.368
-9.132470746000001	-1.391284146	-3.98723143	-0.8544922	0.30517578	-0.18310547	9.63371556	-0.6543701080000001	-1.544409146	0.91552734	1.2207031	0.6713867	10.490259080000001	3.3807128600000005	-0.29667969240000003	0	-0.5493164	-0.18310547	-8.63601088	1.161596646	2.7933349640000005	-0.36621094	0	0.48828125	-1.264477536	10.1146241	1.47263179	0.8544922	0.24414062	-0.061035156	1.7872558900000002	9.846654860000001	-1.33984375	0.6713867	-0.30517578	-0.24414062	1549638332.408
-9.06069339	-1.872192392	-3.9477538940000003	-0.48828125	-0.30517578	-0.061035156	9.579882788	-0.73332518	-1.1173339660000001	0.48828125	1.159668	0.61035156	10.51657698	3.158203076	-0.17106933900000001	0.12207031	-0.5493164	-0.18310547	-8.557055710000002	1.299169928	2.874682608	-0.24414062	-0.24414062	0.36621094	-0.9426757788	9.869384980000001	1.6149902160000003	0.5493164	-0.061035156	-0.12207031	2.1569091460000003	9.57749002	-1.222607428	0.79345703	0.36621094	-0.36621094	1549638332.448
-8.97575679	-2.0576172120000003	-3.5900634000000005	0.18310547	0.12207031	0.30517578	9.579882788	-0.73332518	-1.1173339660000001	0.24414062	0.91552734	0.30517578	10.55007338	2.92971196	0.2524169928	0.24414062	-0.24414062	-0.24414062	-8.585766574	1.37214357	2.866308606	-0.12207031	-0.48828125	0.24414062	-0.773999002	9.87058058	1.629345746	0.5493164	-0.061035156	-0.12207031	1.96430661	9.62773462	-1.070678714	0.4272461	0.24414062	-0.18310547	1549638332.488
-9.027197480000002	-1.7465820680000002	-3.737207068	0.4272461	0.30517578	0.30517578	9.523657248000001	-0.773999002	-1.453491214	0.24414062	1.2207031	0.061035156	10.773778960000001	2.82922374	0.2033691394	0.24414062	-0.18310547	-0.12207031	-8.657543930000001	1.262084964	3.034985324	0.061035156	-0.30517578	0.18310547	-0.7225586060000001	9.76291484	1.637719748	0.24414062	0	-0.061035156	2.00856929	9.765307608	-0.8888427520000001	0.30517578	-0.36621094	0.061035156	1549638332.528
-9.335839660000001	-1.55158696	-3.9477538940000003	-0.24414062	-0.6713867	0.061035156	9.44350589	-0.8134765380000001	-1.42836911	0	1.2817383	0	10.856323380000001	2.6940429320000003	0.07775878600000001	-0.061035156	-0.18310547	0.061035156	-9.00805661	0.961816394	3.1665771760000005	0.18310547	-0.48828125	0.12207031	-0.462963858	9.65883786	1.757348642	0.061035156	-0.36621094	0	2.331567392	9.63969748	-0.909179712	-0.12207031	-0.4272461	0.24414062	1549638332.567
-9.26047374	-1.425976538	-3.393872104	-0.24414062	0	0.18310547	9.44350589	-0.8134765380000001	-1.42836911	-0.24414062	1.0986328	-0.061035156	10.800097840000001	2.60671376	0.07177734424	-0.30517578	-0.061035156	0	-9.445898560000002	0.515600589	3.563745108	0.24414062	-0.061035156	-0.12207031	-0.250024411	10.140942000000003	2.0839355040000003	0.061035156	-0.4272461	-0.061035156	2.1975829680000003	9.64208966	-0.850561502	-0.18310547	0.24414062	0.5493164	1549638332.607
-9.30832518	-1.4020507200000003	-3.487182608	0	0.6713867	0	9.90407698	-1.146044928	-1.296777356	-0.24414062	0.79345703	0.061035156	10.910155760000002	2.682080072	0.18901367800000002	-0.4272461	-0.36621094	-0.24414062	-9.285595746	0.17944336060000002	3.543408246	0.061035156	-0.061035156	-0.12207031	-0.33137207460000007	10.40053714	2.48229982	0.4272461	-0.18310547	-0.24414062	1.610205072	9.80478534	-1.42836911	-0.12207031	-0.061035156	0.24414062	1549638332.647
-9.25090306	-1.5767089660000002	-3.858032248	-0.12207031	-0.30517578	-0.18310547	9.865796220000002	-1.3685547120000001	-1.175952176	-0.18310547	0.48828125	0.061035156	11.1183107	2.7048096040000003	0.4342529254	-0.30517578	-0.36621094	-0.24414062	-9.20305162	0.007177734620000001	3.5290527160000003	0	0.12207031	-0.061035156	-0.3014648462	10.05839856	2.656957968	0.4272461	-0.18310547	-0.24414062	1.5970459260000003	9.782055710000002	-1.6161865020000004	-0.18310547	-0.24414062	0.061035156	1549638332.687
-9.118115020000001	-1.8219482820000001	-3.178540036	0.061035156	-0.12207031	0	9.865796220000002	-1.3685547120000001	-1.175952176	-0.12207031	0.12207031	0	10.95441942	2.524169928	0.80390625	-0.061035156	-0.061035156	-0.18310547	-9.130077880000002	-0.0454589856	3.393872104	-0.12207031	0.061035156	0	-0.2069580072	9.74138179	2.662939496	-0.061035156	0	-0.24414062	1.9547363220000002	9.614575180000001	-1.1580077880000001	-0.12207031	0.061035156	0.12207031	1549638332.727
-9.247314300000001	-1.5025390379999999	-3.111547824	0.36621094	0.30517578	0.18310547	9.47460962	-1.332666034	-1.3230957460000001	-0.12207031	0.061035156	-0.061035156	10.840771760000003	2.3949707460000003	0.7381103240000001	0.061035156	0.061035156	-0.12207031	-9.024804712	0.16389160340000003	3.301757788	0.061035156	0.18310547	0	-0.32778320680000006	9.599023560000001	2.4643554320000005	-0.12207031	0.061035156	-0.12207031	1.8004150360000002	9.71027806	-0.8649169928000001	-0.061035156	-0.061035156	0.18310547	1549638332.767
-9.343017572	-1.2034667932	-3.387890576	-0.061035156	-0.12207031	0.061035156	9.405224640000002	-1.1711669928000001	-1.341040036	-0.12207031	0	0	10.925708360000002	2.5134033540000003	0.5144042932	-0.061035156	0	0	-8.99848642	0.1112548822	3.277832068	0.12207031	0.061035156	0	-0.6663330072	9.532031250000001	2.318408246	-0.12207031	0.061035156	-0.12207031	1.7944336060000001	9.6636232	-1.0515380890000001	-0.12207031	-0.5493164	0	1549638332.807
-9.34780252	-1.25729982	-3.20007338	-0.12207031	-0.24414062	0	9.405224640000002	-1.1711669928000001	-1.341040036	-0.18310547	-0.061035156	0.12207031	10.820434800000001	2.7502685700000002	0.4067382788	-0.30517578	-0.12207031	0.18310547	-9.03796376	-0.05861816394	3.2862060700000004	0.12207031	0	-0.061035156	-0.762036142	9.63969748	2.400952176	0.061035156	-0.18310547	0.061035156	2.4906739200000003	9.5451902	-0.8661132788	-0.18310547	0	0.12207031	1549638332.847
-9.303539840000001	-1.39606929	-3.037377896	-0.061035156	-0.061035156	0	9.402832068	-1.0922119110000001	-1.2692626800000002	-0.18310547	-0.061035156	0.18310547	10.57998004	2.8244384000000005	0.4139160144	-0.24414062	-0.18310547	0.12207031	-9.069067392000001	-0.1399658246	3.3065429320000006	0.061035156	0.061035156	-0.061035156	-0.573022464	9.782055710000002	2.652172824	0.12207031	-0.061035156	0	2.299267572	9.60739766	-0.7476806610000001	-0.18310547	0.4272461	0.18310547	1549638332.887
-9.319091754	-1.553979532	-3.10676268	0	-0.12207031	-0.061035156	9.54638678	-1.129296875	-1.3853027160000002	0	-0.12207031	0.061035156	10.469922120000001	2.798120108	0.492871106	-0.12207031	0	0	-9.11452626	-0.1447509784	3.402246106	0	0.18310547	-0.061035156	-0.40554199280000003	9.863403060000001	2.7933349640000005	0	0.12207031	-0.061035156	1.774096646	9.70310054	-0.876879892	-0.24414062	0.18310547	0	1549638332.927
-9.35258786	-1.540820288	-3.029003894	0.18310547	-0.18310547	-0.12207031	9.631323380000001	-1.153222644	-1.4630615020000002	0	-0.12207031	0.061035156	10.42685504	2.7813721040000003	0.7393066100000001	-0.061035156	0.061035156	-0.18310547	-9.12888179	-0.1854248004	3.4010498200000003	0	0.24414062	-0.061035156	-0.42587889400000006	9.77368161	2.7586425720000003	-0.061035156	0.18310547	-0.18310547	1.963110324	9.66481929	-0.6053222644	-0.24414062	-0.061035156	0.061035156	1549638332.967
-9.38129892	-1.4116211060000001	-2.9703858800000003	0	-0.30517578	-0.18310547	9.506909440000001	-1.11613768	-1.451098642	-0.061035156	-0.12207031	0.12207031	10.40771466	2.6976317900000004	0.8924316100000002	-0.12207031	-0.061035156	-0.18310547	-9.12648912	-0.1985839856	3.3567871400000002	0	0.36621094	-0.061035156	-0.46535643000000004	9.60620108	2.6976317900000004	0	0.18310547	-0.18310547	2.135375998	9.64328624	-0.454589856	-0.18310547	0	0.18310547	1549638333.007
-9.3322509	-1.547998004	-2.9620117800000005	-0.061035156	-0.36621094	-0.24414062	9.286792032000001	-1.0479492212000001	-1.65805661	-0.18310547	-0.061035156	0.18310547	10.44958516	2.65935054	0.6735107428000001	-0.24414062	-0.061035156	-0.24414062	-9.15878894	-0.2033691394	3.331665036	0.061035156	0.4272461	-0.061035156	-0.4450195288	9.61816394	2.74069838	0	0.18310547	-0.18310547	2.159301718	9.603808606000001	-0.5431152356000001	-0.12207031	0.061035156	0.18310547	1549638333.047
-9.285595746	-1.6748047120000003	-2.8890380400000004	0.061035156	-0.30517578	-0.30517578	9.286792032000001	-1.0479492212000001	-1.65805661	-0.18310547	0.12207031	0.36621094	10.30602986	2.62705072	0.5897705072	-0.18310547	-0.061035156	-0.36621094	-9.22458516	-0.2572021466	3.2862060700000004	0.061035156	0.61035156	-0.061035156	-0.4067382788	9.605004892	2.7969239200000002	0	0.18310547	-0.18310547	2.2107422120000004	9.65285643	-0.6089111420000001	-0.24414062	0.18310547	0.24414062	1549638333.087
-9.27961412	-1.752563498	-2.81486821	0.12207031	-0.24414062	-0.4272461	9.16716304	-0.9689941100000001	-1.5109130400000002	-0.12207031	0.24414062	0.48828125	10.03686502	2.5899658540000003	0.754858426	-0.12207031	-0.12207031	-0.48828125	-9.30234375	-0.287109375	3.192895468	0.061035156	0.7324219	-0.061035156	-0.37204589660000004	9.536816394	2.805297824	0.061035156	0.48828125	-0.18310547	2.0564209260000004	9.64328624	-0.4354492212	-0.36621094	0.12207031	0.24414062	1549638333.127
-9.319091754	-1.867407248	-2.872290036	0.12207031	-0.30517578	-0.48828125	9.089404254	-0.8182617212000002	-1.1879150360000001	-0.12207031	0.4272461	0.61035156	9.718652160000001	2.491870108	0.724951178	-0.18310547	-0.18310547	-0.79345703	-9.346606430000001	-0.3373535144	3.0971923920000006	0	0.9765625	0	-0.2835205072	9.55117212	2.807690396	0.061035156	0.48828125	-0.18310547	1.9140625000000002	9.69951178	-0.517993161	-0.30517578	0	0.18310547	1549638333.167
-9.266455072	-1.943969748	-2.778979532	0.18310547	-0.30517578	-0.5493164	9.089404254	-0.8182617212000002	-1.1879150360000001	-0.24414062	1.4038086	0.79345703	9.475805710000001	2.4200927520000004	0.6364257788	-0.18310547	-0.061035156	-1.0986328	-9.414794928000001	-0.30625	3.0014891200000005	0.061035156	1.2207031	0	-0.15551757200000002	9.439917032	2.82922374	0.061035156	1.0986328	-0.061035156	2.00856929	9.66481929	-0.49645996400000003	-0.30517578	-0.061035156	0.18310547	1549638333.207
-9.201855432	-1.8602295320000002	-2.710791034	0.30517578	-0.18310547	-0.61035156	8.58696286	-0.4067382788	-0.5203857428	-0.36621094	2.5634766	1.2817383	9.247314300000001	2.45598143	0.7955322480000001	-0.30517578	-0.061035156	-1.3427734	-9.4255616	-0.343334964	2.7634277160000003	0.061035156	1.4648438	0.061035156	-0.1854248004	9.38967302	2.72036142	0.24414062	1.5258789	0.12207031	2.177246106	9.651660340000001	-0.3014648462	-0.30517578	0.18310547	0.36621094	1549638333.247
-9.21860324	-1.9511474640000002	-2.7502685700000002	0.18310547	-0.18310547	-0.7324219	8.77836911	-0.648388678	-0.36965332460000005	-0.5493164	2.2583008	1.953125	9.175537140000001	2.593554712	0.6711181610000001	-0.61035156	-0.24414062	-1.8920898	-9.47460962	-0.20217285340000002	2.5050292540000005	0	1.5869141	0.061035156	-0.10048827880000001	9.299951080000001	2.595947284	0.24414062	1.5258789	0.12207031	2.288500998	9.63491214	-0.285913089	-0.36621094	0.30517578	0.36621094	1549638333.287
-9.138451980000001	-2.229882788	-2.749072284	0.18310547	-0.12207031	-0.91552734	8.77836911	-0.648388678	-0.36965332460000005	-0.79345703	2.5024414	2.5024414	9.438720746000001	2.9225341460000003	0.5036376800000001	-0.79345703	0	-2.1362305	-9.516479532	-0.0693847644	2.35549321	0.12207031	2.0141602	0.061035156	-0.23566894960000004	9.2808107	2.48229982	0.36621094	2.0751953	0.48828125	2.365063498	9.58347194	-0.32180175720000004	-0.24414062	0.18310547	0.4272461	1549638333.327
-8.97695288	-2.3925780760000004	-2.56723642	0.4272461	-0.12207031	-0.9765625	8.45297824	-2.3208007200000003	-0.5490966754000001	-0.7324219	1.8920898	2.8686523	9.630126800000001	3.4225829680000004	0.5670410144	-0.79345703	0.30517578	-2.2583008	-9.512890380000002	-0.14235839660000002	2.1521240020000003	0.18310547	2.1362305	0.12207031	-0.362475589	9.341821580000001	2.350707968	0.48828125	2.319336	0.61035156	2.377026358	9.62893071	-0.15192871400000002	-0.5493164	0.24414062	0.4272461	1549638333.367
-8.93388678	-2.4811035340000003	-2.5086182100000003	0.5493164	-0.061035156	-1.2207031	8.45297824	-2.3208007200000003	-0.5490966754000001	-0.36621094	0.61035156	2.9296875	9.687548920000001	3.923828076	0.7105957068000001	-0.8544922	0.24414062	-2.319336	-9.500927520000001	-0.1387695288	1.814770468	0.18310547	2.2583008	0.12207031	-0.5072265576	9.3322509	2.259790036	0.48828125	2.319336	0.61035156	2.269360324	9.5870607	-0.07058105432	-0.6713867	0.18310547	0.6713867	1549638333.407
-8.994897660000001	-2.566040036	-2.48828125	0.6713867	-0.18310547	-1.3427734	8.55466304	-3.0732665740000003	-0.2189208966	-0.061035156	0.30517578	2.8686523	9.8251223	4.43464357	1.0455566100000002	-0.7324219	0.5493164	-2.380371	-9.472216754	-0.1208251996	1.503735324	0.12207031	2.6245117	0.18310547	-0.5634521466	9.31311052	2.209545926	0.61035156	2.319336	0.5493164	2.5540771760000003	9.560742212000001	0.09450683900000001	-0.48828125	0.36621094	0.79345703	1549638333.447
-8.984130890000001	-2.5540771760000003	-2.44401857	0.61035156	-0.061035156	-1.4038086	8.07495108	-4.288696286	-0.04426269568	0.36621094	-0.30517578	2.8686523	9.631323380000001	4.9622070680000006	1.1017822480000001	-0.79345703	0.18310547	-2.2583008	-9.45427266	-0.12321777160000001	0.9905273560000001	0.18310547	2.5024414	0.18310547	-0.7775878600000001	9.368139480000002	2.1030761780000002	0.6713867	1.953125	0.48828125	2.70839856	9.613378894	-0.0346923822	-0.9765625	0.5493164	0.79345703	1549638333.487
-9.211425720000001	-2.7359130400000002	-2.477514676	0.6713867	-0.12207031	-1.5258789	8.078539840000001	-4.945459260000001	0.062207030760000004	0.24414062	-0.48828125	2.6855469	9.61936052	5.51130342	1.1041748200000001	-0.79345703	-0.061035156	-2.2583008	-9.481787140000002	-0.07895508180000001	0.6974365020000001	0.18310547	2.746582	0.18310547	-0.9271240020000001	9.532031250000001	2.024121106	0.6713867	1.953125	0.48828125	2.573217752	9.538012680000001	-0.027514648560000004	-0.7324219	-0.12207031	0.61035156	1549638333.527
-9.262865920000001	-2.9165527160000004	-2.4643554320000005	0.61035156	-0.12207031	-1.4648438	8.078539840000001	-4.945459260000001	0.062207030760000004	0.24414062	0.48828125	2.6855469	9.62773462	5.97785643	1.1604003600000001	-0.4272461	0.5493164	-2.0751953	-9.44350589	-0.04306640576	-0.007177734620000001	0.12207031	2.6245117	0.18310547	-1.032397464	9.80478534	1.8458740020000002	0.48828125	1.6479492	0.30517578	3.027807608	9.535620108000002	0.16628417539999998	-0.48828125	0.30517578	0.7324219	1549638333.567
-9.234155252	-3.1665771760000005	-2.424877896	0.7324219	-0.12207031	-1.159668	8.182617212	-6.340332068	0.43066405760000004	0.4272461	-0.18310547	2.6245117	9.34780252	6.44919429	1.36018071	-0.18310547	0.18310547	-2.1362305	-9.49973143	0.1854248004	-0.43664550720000006	0.18310547	2.319336	0.12207031	-1.114941394	9.9794429	1.6161865020000004	0.30517578	1.4038086	0.24414062	3.2275878600000003	9.49375	0.1614990216	-0.48828125	0	0.5493164	1549638333.607
-9.25209964	-3.1845214660000005	-2.31481929	0.79345703	-0.12207031	-1.0375977	8.10844748	-6.664526260000001	0.3612792932	0.48828125	-0.061035156	2.2583008	9.3322509	7.028198380000001	1.264477536	-0.30517578	-0.12207031	-2.0141602	-9.481787140000002	0.12321777160000001	-0.9689941100000001	0.36621094	2.1972656	0.18310547	-1.2178222840000001	10.14213858	1.5360351440000002	0.30517578	1.4038086	0.24414062	3.275439496	9.30832518	0.40554199280000003	-0.48828125	-0.30517578	0.36621094	1549638333.647
-9.297558606	-3.23596196	-2.396167032	0.61035156	-0.12207031	-0.9765625	8.10844748	-6.664526260000001	0.3612792932	0.061035156	0.18310547	1.953125	9.2808107	7.306933606	1.2202148560000001	-0.18310547	0.24414062	-1.953125	-9.53083516	0.005981445288000001	-1.3864990020000003	0.12207031	1.5869141	0.12207031	-1.2860107820000002	10.29047824	1.4235839660000003	0.48828125	1.159668	0.24414062	3.50393071	9.2808107	0.5778076080000001	-0.18310547	-0.12207031	0.36621094	1549638333.687
-9.21860324	-3.464453076	-2.310034146	0.4272461	-0.12207031	-0.79345703	7.964892572	-6.879858426	0.5024413940000001	-0.061035156	0.12207031	1.7089844	9.03317842	7.50671376	1.5384277160000002	-0.12207031	0.061035156	-1.7089844	-9.527246106	0.1686767572	-1.732226538	0.12207031	1.4038086	0.061035156	-1.28122554	10.26416034	1.3362548920000001	0.36621094	0.91552734	0.18310547	3.726440396	9.264062500000001	0.6148925720000001	-0.24414062	0.18310547	0.24414062	1549638333.727
-9.152807608000002	-3.6738037140000004	-2.237060504	0.36621094	0	-0.61035156	7.461254892	-6.912158246000001	0.6017333966	0	-0.061035156	1.3427734	9.139648560000001	7.626342752000001	1.4199951080000002	-0.12207031	0.12207031	-1.4038086	-9.594238220000001	0.1399658246	-1.9774658540000003	0.18310547	1.0375977	0.061035156	-1.143652356	10.323974640000001	1.335058606	0.24414062	0.7324219	0.12207031	3.73122554	9.247314300000001	0.6232665740000001	-0.18310547	-0.36621094	0.18310547	1549638333.767
-9.040356430000001	-3.78984375	-2.27893071	0.12207031	-0.24414062	-0.5493164	7.461254892	-6.912158246000001	0.6017333966	0	0.12207031	1.159668	9.04992662	7.522265380000001	1.3577880400000002	0.18310547	0.5493164	-1.0375977	-9.591845746	0.03588867212	-2.186816394	0.061035156	0.9765625	0.061035156	-0.9809570288	10.231860520000001	1.3386474640000001	0.18310547	0.48828125	-0.12207031	3.6474853240000003	9.230566394	0.6555663939999999	-0.061035156	-0.30517578	0	1549638333.807
-8.786743210000001	-3.9381836060000004	-2.1341797120000003	-0.12207031	-0.12207031	-0.48828125	7.396655252000001	-6.671704074	0.8625244110000001	0.12207031	-0.36621094	1.0986328	8.681469748	7.371533246000001	1.53125	0.18310547	0.30517578	-0.8544922	-9.57629393	0.10886230040000001	-2.3435302520000003	0	0.79345703	0	-0.846972644	10.102661240000002	1.300366214	0.18310547	0.5493164	-0.18310547	3.8257324280000002	9.20544429	0.56823732	0	0.12207031	0.061035156	1549638333.847
-8.68745108	-4.1331787140000005	-2.0899170320000002	-0.12207031	-0.12207031	-0.5493164	7.395459260000001	-6.657348740000001	0.6077148560000001	0.30517578	-0.7324219	0.79345703	8.512792932	7.285400360000001	1.494165036	0.061035156	0.061035156	-0.7324219	-9.517675720000002	0.11484375000000001	-2.4846923920000004	-0.061035156	0.7324219	0	-0.8374023560000001	9.88732878	1.2692626800000002	0.18310547	0.5493164	-0.18310547	3.59484874	9.23535144	0.6555663939999999	0.12207031	0.30517578	0.061035156	1549638333.886
-8.750854532	-4.386792032000001	-2.177246106	-0.12207031	-0.30517578	-0.6713867	7.395459260000001	-6.657348740000001	0.6077148560000001	0.18310547	0.24414062	0.5493164	8.29506839	7.28898912	1.4774170320000002	0.061035156	0.18310547	-0.6713867	-9.58586412	-0.007177734620000001	-2.545703076	-0.18310547	0.6713867	-0.061035156	-0.708203125	9.922021760000002	1.274047824	0.12207031	0.36621094	-0.18310547	3.1665771760000005	9.331054712	0.515600589	-0.12207031	0	-0.061035156	1549638333.927
-8.618066394000001	-4.591357428	-2.296875	0	-0.5493164	-0.61035156	6.7004148400000005	-6.657348740000001	0.709399411	-0.061035156	0.24414062	0.48828125	7.964892572	7.4325439300000005	1.7214599640000001	0.061035156	0.12207031	-0.6713867	-9.528442392	0.24404297120000001	-2.642602536	-0.24414062	0.7324219	-0.061035156	-0.724951178	9.97226538	1.197485324	0.12207031	0.48828125	-0.18310547	3.034985324	9.475805710000001	0.5275634784000001	0.12207031	0.24414062	-0.18310547	1549638333.967
-8.333349640000002	-4.549487320000001	-2.076757788	0	-0.36621094	-0.48828125	6.7004148400000005	-6.657348740000001	0.709399411	0	0.18310547	0.5493164	7.981640380000001	7.5114991	1.5527832460000002	0	0.48828125	-0.61035156	-9.376513580000001	0.3505126800000001	-2.77419429	-0.24414062	0.7324219	-0.061035156	-0.724951178	9.97226538	1.197485324	0.12207031	0.48828125	-0.18310547	3.12351088	9.43752446	0.668725589	-0.061035156	-0.061035156	-0.18310547	1549638334.006
-8.30942392	-4.58178714	-2.124609424	0.12207031	0	-0.48828125	6.562841754	-6.550878894	0.5084228534	-0.18310547	0.61035156	0.48828125	7.8488523400000005	7.516284440000001	1.32189946	0.061035156	0.6713867	-0.5493164	-9.266455072	0.4892822284000001	-3.0086670320000004	-0.12207031	0.61035156	-0.12207031	-0.8314209260000001	9.868188400000001	1.0419677520000001	0	0.4272461	-0.18310547	3.428564496	9.25090306	0.5287597644	0.061035156	-0.30517578	-0.12207031	1549638334.047
-8.436230432	-4.736108426	-2.255004892	0.061035156	-0.12207031	-0.48828125	6.43125	-6.916943390000001	0.6280517572	-0.061035156	0.48828125	0.36621094	7.531836060000001	7.723242212000001	1.4810058900000003	0	0.4272461	-0.48828125	-9.35976538	0.48090820680000007	-3.0589112400000005	-0.061035156	0.5493164	-0.061035156	-0.984545926	9.838280760000002	0.835009784	0.18310547	0.36621094	-0.24414062	3.672607428	9.31311052	0.2775390576	0.12207031	0.12207031	-0.061035156	1549638334.086
-8.487670926	-4.8892334260000005	-2.2801269960000004	0.061035156	-0.24414062	-0.4272461	6.4479982	-7.04375	0.44621582460000003	-0.18310547	0.18310547	0.30517578	7.346411240000001	7.912255890000001	1.4750244600000002	-0.18310547	0.30517578	-0.61035156	-9.3920652	0.45339357	-3.111547824	-0.061035156	0.5493164	-0.12207031	-0.9977050720000001	10.015332460000002	0.8254394568000001	0.18310547	0.36621094	-0.24414062	3.243139676	9.433935700000001	0.2512207068	-0.12207031	0.24414062	-0.061035156	1549638334.126
-8.40273462	-4.9514401999999995	-2.185620108	0.12207031	-0.30517578	-0.30517578	6.4479982	-7.04375	0.44621582460000003	-0.24414062	0.30517578	0.30517578	7.394262680000001	7.9134519800000005	1.667626996	-0.24414062	0.36621094	-0.5493164	-9.383691394000001	0.477319339	-3.192895468	0	0.4272461	-0.12207031	-1.079052716	9.96508786	0.8206542932	0.12207031	0.12207031	-0.18310547	3.0959961060000003	9.450683606	0.3935791034	0	0	-0.12207031	1549638334.167
-8.279516574	-4.8892334260000005	-2.031298822	0.18310547	-0.061035156	-0.24414062	6.55686052	-7.065283246000001	0.6304443390000001	-0.24414062	0	0.24414062	7.66342752	7.956518570000001	1.911669928	-0.4272461	0	-0.36621094	-9.31669928	0.5287597644	-3.3531983800000003	0.18310547	0.4272461	-0.061035156	-1.221411142	9.993798920000001	0.80390625	0.061035156	0	-0.18310547	3.124707068	9.478198380000002	0.4378417932	0	0.18310547	-0.12207031	1549638334.208
-8.3453125	-4.8617187500000005	-1.96669928	0.24414062	-0.061035156	-0.18310547	6.529345746000001	-7.05092752	0.8015136780000001	-0.4272461	0.12207031	-0.061035156	8.072558606000001	7.871582068	1.975073282	-0.18310547	0.24414062	-0.12207031	-9.25927716	0.3995605432	-3.447705072	0.24414062	0.30517578	-0.061035156	-1.362573282	10.10983876	0.8134765380000001	0.061035156	0	-0.18310547	3.1354737400000006	9.39086911	0.439038089	-0.061035156	-0.12207031	-0.18310547	1549638334.246
-8.456567392	-4.739697284	-1.876977536	0.18310547	0.061035156	0.061035156	6.529345746000001	-7.05092752	0.8015136780000001	-0.36621094	0.061035156	0.061035156	7.633520468	7.872778060000001	2.08752446	-0.18310547	0.4272461	-0.18310547	-9.08222644	0.16508788940000002	-3.696533246	0.18310547	0	-0.12207031	-0.955834964	10.225878600000001	0.9869384980000001	-0.24414062	-0.061035156	-0.061035156	3.3579834260000005	9.31191394	0.553881839	-0.061035156	-0.18310547	-0.12207031	1549638334.286
-8.68745108	-4.632031250000001	-1.818359424	0.12207031	0	0.24414062	6.964794928000001	-7.2590820680000006	0.5502929712000001	-0.30517578	0.30517578	-0.061035156	7.753149460000001	8.00795926	2.2167236420000003	-0.061035156	0.61035156	-0.30517578	-9.09179712	0.17585449280000004	-3.8053954680000004	0.18310547	-0.24414062	-0.12207031	-1.179541034	10.36704074	0.846972644	-0.24414062	0.12207031	0.061035156	3.53742662	9.266455072	0.6029296924	-0.12207031	-0.18310547	-0.12207031	1549638334.326
-9.011645468000001	-4.459765576	-1.6544677520000002	0.061035156	-0.061035156	0.5493164	6.607104532	-7.799804712	0.7393066100000001	-0.4272461	0.061035156	-0.12207031	7.661035340000001	8.487670926	2.35549321	0.24414062	0.9765625	-0.6713867	-9.145629892	0.13757324280000002	-3.8711913940000002	0.24414062	-0.61035156	-0.18310547	-1.32189946	10.7606205	0.770410144	-0.24414062	0.12207031	0.061035156	3.6690185700000004	9.22578125	0.8433837860000001	-0.12207031	-0.18310547	-0.061035156	1549638334.366
-9.40163588	-4.22648912	-1.592260782	-0.5493164	-0.30517578	0.61035156	6.607104532	-7.799804712	0.7393066100000001	-0.30517578	-0.061035156	0.18310547	7.573706070000001	9.42436502	2.516992212	0.061035156	0.5493164	-0.61035156	-9.23535144	-0.01315917932	-3.8616211060000003	0.18310547	-1.2207031	-0.36621094	-1.693945288	11.212817000000001	0.8445800720000001	-0.48828125	-0.5493164	0.12207031	4.01713858	9.261669928000002	1.046752896	-0.18310547	-0.18310547	-0.12207031	1549638334.406
-10.16247554	-4.245629892	-1.4786132200000002	-0.8544922	-1.8310547	0.7324219	5.91086412	-8.73171376	1.0934082068000002	-0.4272461	-0.48828125	0.4272461	8.033081070000001	9.992602340000001	2.7167724640000004	-0.30517578	0.48828125	0.18310547	-9.286792032000001	-0.3529052716	-3.464453076	0.18310547	-1.8310547	-0.4272461	-2.624658246	11.2116214	1.0898193390000002	-0.8544922	-1.2817383	-0.18310547	4.55786142	9.27124002	1.3817138580000001	-0.061035156	-0.24414062	-0.12207031	1549638334.446
-9.57150908	-3.849658246	-0.8529540740000001	-0.7324219	-1.0986328	1.0375977	3.7360108800000003	-10.00217302	0.6555663939999999	-0.6713867	-0.8544922	0.24414062	8.226879892	9.584667932	2.548095746	-0.48828125	1.0375977	1.4038086	-9.24611821	-1.15441893	-3.1845214660000005	0	-2.4414062	-0.48828125	-3.215625	10.396948380000001	1.7657226440000002	-0.8544922	-1.2817383	-0.18310547	6.605908246000001	9.5870607	0.5479003894	0.24414062	-0.79345703	0.18310547	1549638334.486
-9.08222644	-2.9859375000000004	-0.0693847644	-0.61035156	-1.0986328	1.2207031	3.7360108800000003	-10.00217302	0.6555663939999999	-0.30517578	-0.4272461	-0.24414062	8.08930661	8.51159694	2.2071533540000003	-0.18310547	1.5869141	2.6245117	-9.404028060000002	-1.89611821	-2.3973632200000004	-0.36621094	-2.5634766	-0.36621094	-2.751464856	9.354980432000001	2.4751221040000004	-0.8544922	-2.9907227	-0.48828125	6.08432608	9.088207968	0.21533202880000002	1.2207031	1.5869141	0.61035156	1549638334.526
-8.214917032	-2.2944824280000002	-0.540722644	-1.3427734	0.24414062	0.7324219	2.201171924	-9.79880342	0.0765625	-0.30517578	0.79345703	0.18310547	7.995996106000001	7.4265625	1.927221646	0.79345703	3.112793	3.90625	-9.49016124	-2.4799072480000004	-1.770507788	-1.159668	-2.746582	0.12207031	-1.4558837860000002	8.571411240000002	3.301757788	-0.30517578	-2.6245117	-0.9765625	3.402246106	8.36086412	1.1747558900000001	1.5258789	3.7841797	0.4272461	1549638334.566
-7.5198732	-2.5349366	-1.403247104	-3.0517578	0.61035156	0.12207031	0.7117919928	-9.600219748	-0.477319339	-0.061035156	0.4272461	1.5258789	7.799804712	6.603515380000001	1.4582763580000002	1.8920898	2.5634766	4.333496	-9.394457968000001	-3.1474366000000003	-1.2668701080000002	-2.0141602	-2.0141602	0.5493164	-0.172265625	8.269946580000001	3.77788089	-0.30517578	-2.6245117	-0.9765625	1.7250488220000002	8.366845746000001	0.34931639400000003	1.6479492	4.272461	-0.5493164	1549638334.606
-7.8548342600000005	-2.899804712	-1.715478534	-3.540039	-0.12207031	-0.12207031	0.25959472840000003	-9.506909440000001	-1.00129393	0.48828125	-1.2207031	3.1738281	7.419384980000001	5.78166484	0.9486572480000001	3.4179688	2.0751953	3.90625	-9.43034694	-3.6462889400000003	-0.7261474640000001	-3.540039	-2.0141602	0.7324219	0.9127685700000001	8.81186502	3.6510742800000004	-0.5493164	-0.91552734	-2.0751953	-2.6222655759999998	9.04992662	0.6663330072	0.30517578	1.6479492	-1.5258789	1549638334.646
-8.54748552	-4.303051620000001	-2.6760987400000005	-3.8452148	-0.061035156	-0.7324219	0.8170653959999999	-9.613378894	-1.1723632788	0.9765625	-2.1362305	4.5166016	7.090405252000001	4.921533246000001	0.708203125	5.79834	2.1362305	2.5634766	-10.029687500000001	-2.7275389400000005	-0.61848143	-4.9438477	-1.8920898	0.79345703	1.9284179320000001	9.7318116	3.1869139400000006	-0.5493164	1.159668	-2.1362305	-2.40573732	7.952929712	-0.4450195288	1.0375977	-2.1972656	-2.4414062	1549638334.686
-9.941162140000001	-4.003979532000001	-3.7096923920000004	-2.1362305	0.6713867	-0.79345703	2.1258057100000003	-11.02858876	-2.327978534	1.4648438	-3.3569336	5.432129	7.065283246000001	4.572216754	0.5778076080000001	8.361816	1.4648438	0.24414062	-10.69482428	0.1818359424	0.916357428	-5.554199	-0.24414062	0.8544922	1.892529254	10.59553264	2.020532248	-0.5493164	1.159668	-2.1362305	6.12021466	12.8959964	0.47014160340000005	0.7324219	0.18310547	-1.5258789	1549638334.726
-9.8418705	-3.180932608	-4.188207968	-4.5776367	-0.8544922	0.30517578	2.1258057100000003	-11.02858876	-2.327978534	1.953125	-5.3100586	5.9814453	8.114428420000001	4.840185504000001	0.45100097840000003	8.544922	2.0751953	-1.5869141	-10.008153960000001	2.326782248	0.27993163940000004	-4.5776367	-0.8544922	0.6713867	1.013256839	11.038159440000001	0.885253894	-0.79345703	4.9438477	-1.4038086	4.337744110000001	9.865796220000002	-0.31701660340000004	0.79345703	1.4038086	-1.0986328	1549638334.766
-9.65285643	-2.7119873200000004	-4.184619110000001	-3.9672852	0.8544922	0.4272461	2.66174321	-11.19248004	-2.7993163940000003	2.1362305	-6.3476562	6.164551	9.27124002	5.684765380000001	-0.27993163940000004	7.019043	3.1738281	-1.8310547	-9.67438948	1.88774411	0.649584964	-4.333496	-1.159668	0.36621094	-0.4139160144	11.05610324	0.385205072	-1.0986328	4.8217773	-0.4272461	2.810082968	10.05002446	-1.429565396	1.0986328	-0.061035156	-1.159668	1549638334.806
-9.25090306	-1.644897464	-5.18710962	-4.5776367	-1.4038086	-0.30517578	3.3053466460000003	-9.90407698	-2.8220459260000004	1.8920898	-5.92041	5.859375	10.406518080000001	6.274536240000001	0.24763183900000002	5.7373047	3.9672852	-1.0986328	-9.131274460000002	1.6137939300000002	1.008471646	-4.638672	-1.3427734	0.18310547	-1.414013678	10.383788940000002	0.25959472840000003	-1.0986328	4.8217773	-0.4272461	3.5721191100000005	10.018921220000001	-1.300366214	1.2207031	0.7324219	-1.7089844	1549638334.846
-7.93378894	-1.5563721040000003	-4.689453076	-5.3710938	-1.4038086	-0.30517578	3.3053466460000003	-9.90407698	-2.8220459260000004	1.8310547	-5.493164	5.126953	10.577587860000001	6.376220746	0.991723642	4.9438477	3.9672852	-0.061035156	-8.649169928000001	1.25729982	1.0670898560000002	-4.8828125	-1.2207031	0.12207031	-1.4833984620000003	9.503320288000001	0.2452392572	-1.0986328	4.211426	0.4272461	4.076953076	9.27602536	-1.3637695680000002	1.5258789	1.7700195	-1.8310547	1549638334.886
-7.779467752000001	-1.594653354	-4.919140380000001	-5.1879883	-0.4272461	-0.24414062	3.402246106	-8.99848642	-2.767016574	1.8920898	-5.79834	4.0283203	9.87895468	6.095092752000001	0.8840576080000001	3.6621094	3.2348633	0.6713867	-8.238842752000002	1.030004892	1.21303714	-5.2490234	-1.5869141	0.18310547	-1.4833984620000003	9.503320288000001	0.2452392572	-1.0986328	4.211426	0.4272461	4.31381839	8.93747554	-1.735815396	1.2817383	3.90625	-1.7089844	1549638334.926
-8.4733152	-1.8375000000000001	-6.25180661	-5.554199	-1.4648438	-0.61035156	3.0768554320000003	-8.192187500000001	-3.0337889400000004	1.8920898	-6.958008	2.5634766	9.3322509	5.603417932000001	0.6531738220000001	3.1738281	3.112793	0.8544922	-8.539111420000001	1.1986816100000002	1.62575679	-5.6762695	-2.1972656	0.36621094	-1.4833984620000003	9.503320288000001	0.2452392572	-1.0986328	4.211426	0.4272461	3.1151367800000003	9.329858426000001	-1.7059082460000001	0.91552734	4.760742	-1.4038086	1549638334.966
-8.75922824	-2.211938498	-6.71835962	-5.7373047	-2.6855469	-0.61035156	3.007470746	-8.0139402	-3.172558606	1.6479492	-7.9345703	1.5258789	9.289184800000001	5.379711960000001	0.27395019960000005	3.1738281	3.8452148	0.5493164	-8.936279254	1.5336425720000002	2.3889892180000003	-5.6152344	-1.4648438	0.5493164	-0.36965332460000005	9.911254500000002	0.39238280760000005	-1.7700195	4.272461	1.4648438	1.5384277160000002	9.72224092	-2.0061767180000003	0.5493164	3.7841797	-1.5258789	1549638335.006
-8.20415036	-2.313623004	-6.227880890000001	-5.6152344	-1.8920898	-0.48828125	2.9931152160000005	-8.092895468	-3.2682617800000004	1.2817383	-8.544922	0.6713867	9.888525360000001	5.446704074	-0.24045410340000004	3.4179688	4.638672	0.36621094	-8.947045926000001	1.7944336060000001	2.743090854	-5.7373047	-1.7700195	0.48828125	-0.35888672120000004	10.29526358	0.24404297120000001	-2.2583008	5.126953	1.7700195	1.168774411	9.73540036	-2.442822284	0.12207031	3.6621094	-1.4648438	1549638335.046
-7.958911240000001	-2.1700683900000004	-6.225488220000001	-5.2490234	-1.3427734	-0.6713867	3.25988768	-7.74477536	-2.2753417540000003	0.61035156	-8.666992	0.18310547	10.437622300000001	5.644091754	-0.729736322	3.4179688	5.3710938	0.48828125	-9.164770468	1.96669928	3.2885987400000003	-5.432129	-1.953125	0.5493164	-0.593359375	10.51657698	0.17465820680000002	-2.2583008	5.126953	1.7700195	0.8170653959999999	9.76291484	-2.72036142	-0.24414062	3.6010742	-1.4648438	1549638335.086
-8.119213760000001	-1.81716304	-6.401342752000001	-4.8828125	-1.4038086	-0.91552734	3.25988768	-7.74477536	-2.2753417540000003	-0.18310547	-7.9956055	0.061035156	10.4543705	5.821142572	-1.03957518	3.2348633	5.004883	0.6713867	-9.46503894	1.923632788	3.953735324	-5.493164	-1.2207031	0.79345703	-0.7034179712000002	10.660132280000001	0.15192871400000002	-2.6855469	4.8828125	1.953125	0.7105957068000001	9.86699182	-2.378222644	-0.91552734	3.7231445	-1.159668	1549638335.126
-8.28071286	-1.294384784	-6.500634980000001	-4.699707	-1.2817383	-0.91552734	3.4596679320000003	-8.068969748	-1.5575683900000001	-0.7324219	-6.8359375	0.30517578	10.242626800000002	5.865405252	-1.199877896	2.8686523	4.760742	0.79345703	-9.297558606	2.0743652160000003	4.157104532	-5.1879883	-0.7324219	0.79345703	-0.7369140380000001	10.50820288	0.062207030760000004	-2.6855469	4.8828125	1.953125	0.6459961060000001	10.034472840000001	-2.4165038940000003	-1.7089844	3.6621094	-1.0375977	1549638335.166
-8.441015380000001	-0.961816394	-6.73271466	-4.699707	-1.2207031	-0.6713867	3.6295410340000003	-8.44819339	-0.991723642	-0.7324219	-6.8359375	0.30517578	9.615771760000001	5.751757788000001	-1.32189946	2.4414062	4.211426	0.79345703	-8.96259784	2.300463858	4.012353534	-5.065918	-0.9765625	0.8544922	-0.9343017572	10.13017572	0.00837402356	-2.380371	4.5776367	1.8920898	0.7560547120000001	10.217504500000002	-2.573217752	-2.0751953	4.333496	-1.0375977	1549638335.206
-9.000878894000001	-0.709399411	-6.94685054	-4.3945312	-1.8920898	-0.30517578	3.9561278960000004	-8.66472194	-0.3026611322	-1.5869141	-4.8217773	0.9765625	8.939868210000002	5.766113220000001	-1.4056396760000003	2.0141602	3.6010742	0.61035156	-8.953027160000001	2.3423339660000004	4.344921924	-4.699707	-1.0986328	1.0986328	-1.143652356	10.097875900000002	0.09211425720000001	-1.7089844	3.6621094	1.8920898	2.38540036	10.35388228	-2.024121106	-2.746582	4.9438477	-0.8544922	1549638335.246
-8.85253894	-0.6005371106	-6.71716304	-6.1035156	-3.112793	-0.5493164	4.42866214	-9.185107428000002	0.5467041034000001	-2.1362305	-3.7841797	1.0375977	8.369238220000002	5.971875000000001	-1.28122554	1.7089844	2.9296875	0.18310547	-9.058300720000002	1.3924804320000002	3.7407959260000005	-4.8217773	-1.4038086	1.4038086	-1.0874267572	9.92919928	0.6986327880000001	-1.7089844	3.6621094	1.8920898	3.8616211060000003	10.25458966	-1.2106445288	-3.4179688	6.225586	-0.061035156	1549638335.285
-8.65515126	-1.7417969240000002	-5.13686502	-7.019043	-3.540039	-0.91552734	4.7062010800000005	-9.5619384	1.1986816100000002	-2.1972656	-3.1738281	0.6713867	7.70649411	6.00417482	-1.1316894568000002	1.6479492	2.319336	-0.061035156	-9.29157698	0.015551758180000002	3.8747802520000003	-4.8217773	-0.79345703	1.5258789	-0.8828613220000001	9.444701980000001	1.915258786	-1.2817383	2.746582	1.8310547	3.69892572	9.997387680000001	0.17465820680000002	-4.5776367	6.8359375	1.2207031	1549638335.325
-8.86330571	-3.6821777160000004	-2.93330072	-5.92041	-1.7700195	-0.6713867	4.809082068	-9.61816394	1.5719238220000002	-1.5258789	-3.4179688	-0.5493164	7.285400360000001	6.180029254	-0.8649169928000001	2.0141602	2.5024414	-0.48828125	-9.24611821	-0.7381103240000001	3.1952880400000003	-5.126953	-1.4038086	1.4038086	-1.146044928	9.613378894	2.6031250000000004	-0.12207031	4.333496	1.953125	3.3675537140000005	9.92441394	0.9689941100000001	-4.9438477	5.79834	2.8076172	1549638335.365
-10.11103534	-3.1905028960000004	-2.109057608	-4.3945312	-0.79345703	-1.0986328	4.49086911	-9.933984620000002	1.491772464	-0.48828125	-4.4555664	-2.380371	7.1717527	6.855932608000001	-0.4438232428	2.746582	3.2348633	-1.159668	-10.34191942	-0.8529540740000001	3.552978534	-5.004883	-1.5258789	1.7089844	-0.9989013580000001	9.8083741	3.1474366000000003	-0.12207031	4.333496	1.953125	2.9799560700000005	10.184009080000001	-0.47492675720000005	-4.1503906	5.2490234	3.9672852	1549638335.405
-10.06557608	-2.872290036	-3.430957068	-5.859375	-1.2817383	-1.953125	3.9190429320000004	-10.4304438	0.8529540740000001	0.48828125	-5.432129	-3.8452148	6.78295926	8.158691394	-0.132788089	3.3569336	3.540039	-1.7089844	-11.27263228	-1.4176025360000002	4.225292932	-5.004883	0.24414062	1.953125	-0.6125	10.72592752	3.301757788	-0.18310547	4.638672	2.0751953	1.9762695680000002	10.9484375	-1.2082519568	-2.2583008	5.6762695	3.7841797	1549638335.445
-9.015234620000001	-2.73830571	-2.775390576	-5.126953	-1.953125	-1.2817383	2.8986084260000005	-10.66372104	-0.2572021466	1.0986328	-5.7373047	-4.5166016	6.67888179	9.108544928	0.3935791034	3.7231445	3.90625	-2.1972656	-9.613378894	-1.3673584260000002	3.4883788940000002	-5.065918	1.8920898	1.7700195	-1.1400634980000002	10.463940200000001	2.7813721040000003	-0.12207031	5.859375	1.7089844	3.8975097840000004	8.496044928000002	-3.354394568	1.8310547	6.164551	5.2490234	1549638335.485
-8.26276857	-1.6269530760000002	-2.2035644960000003	-5.493164	-0.4272461	-0.79345703	2.8986084260000005	-10.66372104	-0.2572021466	1.2817383	-5.554199	-5.004883	6.645385880000001	8.985326980000002	1.0120605432	3.8452148	4.8828125	-1.7700195	-8.39077176	-0.805102536	2.7765869600000004	-5.3100586	0.12207031	1.7700195	-1.1400634980000002	10.463940200000001	2.7813721040000003	-0.7324219	7.6293945	1.2817383	3.06848143	10.846752700000001	-2.418896466	3.1738281	9.338379	5.92041	1549638335.525
-8.54748552	-1.08383786	-3.226391574	-5.9814453	-1.4648438	-1.6479492	2.8328125	-9.77966304	-0.2811279254	1.2207031	-4.333496	-5.493164	5.889331070000001	8.900390380000001	1.1699707068	3.0517578	4.5166016	-1.159668	-8.399145468	-0.45698242800000005	2.9931152160000005	-5.1879883	0.061035156	2.0751953	-3.0493408540000004	8.539111420000001	1.542016574	-1.159668	7.019043	1.2207031	1.79921875	11.04892572	-2.1509277160000004	4.3945312	6.4086914	6.164551	1549638335.565
-9.012841754	-1.4522949280000002	-3.1187255400000002	-5.6762695	-1.5869141	-1.7089844	1.975073282	-9.055908246000001	-0.5191894568000001	1.6479492	-3.9672852	-5.493164	4.934692392	9.048730432000001	0.8254394568000001	1.8920898	2.8686523	-1.2817383	-8.93029802	-0.8170653959999999	3.361572284	-5.3710938	0.061035156	1.953125	-2.036083966	9.25090306	1.7980224640000002	-0.12207031	4.699707	0.91552734	2.680883786	11.487963760000001	-2.097094748	5.92041	7.6293945	5.3710938	1549638335.605
-9.548779254000001	-1.872192392	-3.1366699280000003	-6.0424805	-0.5493164	-1.7700195	1.975073282	-9.055908246000001	-0.5191894568000001	2.2583008	-3.90625	-4.5166016	4.66672374	9.125292932	0.3959716754	1.4648438	1.6479492	-1.8920898	-9.0427491	-0.7895507788	3.69892572	-5.432129	0.5493164	1.953125	-1.3817138580000001	9.858617720000002	2.0121582460000003	-0.12207031	4.699707	0.91552734	1.3864990020000003	12.05141574	-2.47631839	6.286621	9.460449	4.699707	1549638335.645
-9.69233426	-2.251416034	-3.9010987400000006	-6.286621	-1.2207031	-1.5258789	2.56723642	-7.835693390000001	-0.7799804712000001	2.6855469	-3.6621094	-2.8686523	5.14523912	9.363354532	0.095703125	1.8310547	2.380371	-2.4414062	-9.06069339	-0.33256836060000006	3.785058606	-5.3710938	0.24414062	1.7700195	-1.58388678	10.071558	2.0372802520000004	-0.061035156	5.3100586	0.6713867	-0.01076660144	12.12438948	-2.231079074	4.4555664	9.216309	3.7231445	1549638335.685
-8.761621106	-2.6892577880000004	-3.3197021760000003	-6.286621	-2.1972656	-1.6479492	2.56723642	-7.835693390000001	-0.7799804712000001	2.746582	-3.6621094	-1.5258789	5.624951080000001	9.76770018	0.1495361322	2.4414062	4.272461	-2.4414062	-8.783154254000001	0.25959472840000003	3.923828076	-4.9438477	0.61035156	1.5258789	-2.10546875	10.077538940000002	1.8913329680000002	-0.79345703	5.2490234	0.36621094	0.03828125	11.02619658	-0.9929199280000001	4.4555664	9.277344	2.9296875	1549638335.725
-7.97565944	-2.3794189300000004	-1.7083007200000002	-4.699707	-0.91552734	-1.0986328	2.9859375000000004	-7.372729532	-0.8732910340000001	2.6855469	-3.8452148	-0.36621094	5.642895468000001	9.9794429	0.5036376800000001	2.4414062	4.272461	-2.4414062	-8.28430162	0.7369140380000001	3.56613768	-4.4555664	0.18310547	1.2817383	-2.860327176	9.680371106	1.697534146	-0.79345703	5.2490234	0.36621094	-1.146044928	9.96508786	-0.5981445288	3.2348633	7.1411133	2.0751953	1549638335.765
-8.1239991	-1.246533246	-1.745385782	-3.479004	0.7324219	-0.79345703	3.44890126	-7.1717527	-0.8637207068000001	2.4414062	-3.540039	0.61035156	5.249316394	9.700707968000001	0.846972644	2.0141602	3.9672852	-0.9765625	-8.31660144	0.8649169928000001	3.275439496	-3.90625	0.061035156	1.159668	-3.3783202880000003	8.94584964	1.753759784	-0.91552734	4.760742	0.24414062	-0.5144042932	8.21132788	0.56823732	4.638672	2.746582	1.8310547	1549638335.805
-9.09060054	-0.9223388580000002	-3.302954074	-3.1738281	1.3427734	-1.2817383	3.44890126	-7.1717527	-0.8637207068000001	2.4414062	-3.3569336	1.2817383	4.990917932	9.478198380000002	1.03359375	1.159668	2.319336	-0.12207031	-8.456567392	0.47014160340000005	3.134277356	-3.4179688	0.061035156	1.0986328	-3.172558606	8.91235324	2.1114501800000003	-0.36621094	2.5024414	0.4272461	2.516992212	8.28190944	0.5239746106000001	4.3945312	1.0375977	1.159668	1549638335.845
-10.639795320000001	-1.5934570680000002	-4.08173822	-3.2348633	-0.4272461	-0.24414062	3.3268798920000004	-7.693335160000001	-0.9426757788	2.5634766	-3.2348633	2.2583008	5.359375	9.402832068	1.1855224640000002	1.159668	2.319336	-0.12207031	-8.20415036	0.23208007200000003	3.02661142	-3.112793	-0.5493164	0.9765625	-2.7227538940000002	9.2724366	2.4200927520000004	-0.36621094	2.5024414	0.4272461	6.02211911	9.098974640000002	-0.2512207068	2.380371	3.2958984	0.061035156	1549638335.885
-10.5153804	-1.6532714660000003	-3.3854980040000004	-4.211426	-2.0751953	0.5493164	3.17495108	-8.725732428	-1.2034667932	2.6855469	-3.540039	3.4179688	5.804394568	9.23774411	1.195092752	0.8544922	2.746582	0.4272461	-8.17902806	0.534741214	3.158203076	-2.6855469	-1.6479492	0.9765625	-2.5409179320000006	9.35617662	2.5098144959999997	-0.36621094	2.380371	0.79345703	4.536328076	8.807080072	-0.8374023560000001	1.2817383	4.5166016	-1.0986328	1549638335.925
-9.165966754000001	-3.1653808900000002	-3.1845214660000005	-2.6855469	-0.36621094	-0.18310547	3.1952880400000003	-9.297558606	-1.409228534	2.5634766	-3.7841797	4.211426	6.139355432	9.725830072	1.0048827880000002	0.61035156	2.746582	0.7324219	-9.3155027	0.5802001800000001	3.818554712	-2.6855469	-1.6479492	0.9765625	-1.9954101440000003	10.140942000000003	2.62705072	-0.4272461	1.4038086	1.6479492	-0.44143066100000006	9.38010234	-1.4176025360000002	2.2583008	1.2817383	-2.319336	1549638335.965
-9.79401857	-4.574609424	-2.8698974640000006	0.12207031	-0.18310547	-0.24414062	3.311328076	-10.06796924	-1.4822021760000001	2.1362305	-3.540039	4.699707	6.652563400000001	10.3790036	0.7979248200000001	0.61035156	2.746582	0.7324219	-9.3155027	0.5802001800000001	3.818554712	-2.1362305	-2.319336	0.8544922	-1.2692626800000002	10.98671924	2.7610351440000005	-0.4272461	1.4038086	1.6479492	1.276440396	11.81813948	2.8806639400000003	-0.48828125	0.8544922	-1.7700195	1549638336.005
-9.67917482	-2.6174804320000002	-3.4728271760000005	0.36621094	-0.18310547	0.18310547	3.363964856	-10.619458360000001	-1.579101538	1.953125	-3.4179688	4.8217773	6.652563400000001	10.3790036	0.7979248200000001	0.4272461	2.6245117	0.79345703	-9.3155027	0.5802001800000001	3.818554712	-2.1362305	-2.319336	0.8544922	-1.2692626800000002	10.98671924	2.7610351440000005	-0.18310547	1.953125	1.7700195	4.438232428	11.7391848	1.3709472839999999	-0.8544922	-1.8920898	-2.1362305	1549638336.045
-8.714965560000001	-1.3482177520000003	-3.7814697480000006	-2.746582	0.24414062	0	3.6690185700000004	-9.88613318	-1.516894568	1.6479492	-3.1738281	4.3945312	7.207641574	9.5619384	0.1399658246	0.5493164	3.6621094	2.4414062	-9.801196580000001	0.8074951080000001	2.4404297120000003	-2.1362305	-2.319336	0.8544922	-1.0802490020000002	9.96508786	1.6329346040000001	-0.91552734	3.2348633	1.3427734	3.8245362400000005	8.851342752	-1.227392572	1.0986328	2.1362305	-1.4038086	1549638336.085
-9.63371556	-1.6305420320000001	-4.93588858	-2.746582	0.48828125	-0.79345703	4.1140380400000005	-8.907568390000002	-0.9725830072	0.79345703	-2.5634766	3.4179688	6.933691394	10.05720198	-0.3014648462	0.5493164	3.6621094	2.4414062	-9.82153354	0.401953125	2.9416748200000002	-2.746582	0.061035156	0.7324219	-1.297973642	10.90058606	1.3458251800000003	-0.91552734	3.2348633	1.3427734	1.5001464660000001	10.05122104	-1.2094482428000002	1.4038086	1.4648438	-2.0141602	1549638336.125
-9.88134784	-1.961914038	-5.46345198	-4.211426	-2.319336	-0.91552734	4.285107428	-9.340625000000001	-0.6902587860000001	0.4272461	-2.8076172	1.8310547	6.7028076080000005	10.381396760000001	-0.9438721040000001	0.48828125	4.211426	2.319336	-9.777270468000001	0.6125	3.60202626	-2.746582	0.061035156	0.7324219	-0.8625244110000001	11.374316100000001	1.588671924	-0.9765625	3.479004	1.8310547	1.085034146	10.272534440000001	-1.138867212	0.8544922	-0.24414062	-2.6855469	1549638336.165
-8.30942392	-2.3219971040000003	-3.208447284	-3.2958984	0.24414062	-0.48828125	4.23486322	-9.480590560000001	-0.6902587860000001	0.48828125	-4.0283203	-0.12207031	6.74467752	9.370532248	-1.299169928	0.48828125	2.746582	2.4414062	-8.92910144	0.4821044928	3.262280252	-2.9907227	-0.48828125	0.7324219	-0.735717752	10.175634980000002	1.85544429	-0.4272461	3.90625	1.5258789	1.7035155760000003	9.94714308	-1.8398925720000001	1.6479492	0	-2.6245117	1549638336.205
-7.94934056	-2.204760782	-3.0625	-1.953125	1.0375977	-0.79345703	4.1152344240000005	-8.291479532	-0.33615722840000006	0	-4.1503906	-1.4648438	6.723144568	8.30942392	-1.234570288	0.48828125	2.746582	2.4414062	-8.322582968	1.1699707068	3.293383786	-2.9907227	0.36621094	0.79345703	-0.716577176	8.978149460000001	1.3470214660000002	-0.4272461	3.90625	1.5258789	0.9127685700000001	9.838280760000002	-1.8542480040000002	1.5258789	-0.4272461	-2.9296875	1549638336.245
-7.835693390000001	-1.8614257200000002	-3.637915036	-1.5869141	0	-0.8544922	3.446508786	-7.4600586060000005	0.45698242800000005	-0.36621094	-3.7841797	-2.0751953	6.19558107	7.803393570000001	-1.0969971040000002	1.2207031	3.2958984	3.0517578	-7.956518570000001	1.8398925720000001	2.9703858800000003	-2.6855469	0.061035156	0.79345703	-0.6328369110000001	8.62404802	0.811083966	-0.8544922	4.1503906	1.2207031	1.189111322	9.584667932	-1.256103534	1.0375977	-0.4272461	-2.9296875	1549638336.285
-8.000781250000001	-1.235766574	-3.8783691100000004	-1.4648438	0.30517578	-0.61035156	3.446508786	-7.4600586060000005	0.45698242800000005	-0.48828125	-2.8076172	-2.1362305	5.707495108000001	7.56054712	-0.8900390380000001	1.3427734	3.6010742	2.5634766	-7.9936032400000006	2.021728534	3.0744628600000006	-2.6855469	0.061035156	0.79345703	-0.6316406250000001	8.49484874	0.7476806610000001	-0.8544922	3.540039	1.4038086	1.982250998	9.169555710000001	-1.284814496	0.61035156	1.0986328	-2.319336	1549638336.325
-8.28071286	-0.9486572480000001	-4.6798827880000005	-1.6479492	0.12207031	-0.61035156	3.1641846040000003	-7.44211412	0.8230468750000001	-0.79345703	-1.7700195	-1.8920898	5.540014480000001	7.619164840000001	-0.7129882787999999	1.3427734	3.6010742	2.5634766	-7.972070288000001	2.22629393	3.2479248200000006	-1.7700195	0.30517578	0.48828125	-0.75964357	8.716162140000002	0.6747070288	-0.8544922	3.540039	1.4038086	1.720263678	9.285595746	-1.547998004	0.4272461	1.4648438	-2.1972656	1549638336.365
-8.89919429	-1.179541034	-4.90598143	-1.5258789	-0.24414062	-0.61035156	2.9620117800000005	-7.644287140000001	1.2632812500000001	-1.0375977	-0.91552734	-1.3427734	5.40483426	7.966088760000001	-0.6806884980000001	0.48828125	1.8310547	1.8310547	-8.278320288000002	1.930810504	3.390283246	-1.5258789	-0.12207031	0.4272461	-0.8457763580000002	9.38608426	0.9223388580000002	-0.5493164	2.9907227	1.2817383	1.0969971040000002	9.538012680000001	-1.5779052520000003	0.12207031	1.5258789	-2.1972656	1549638336.405
-9.471020468	-1.1747558900000001	-5.14763179	-1.2817383	-0.6713867	-0.6713867	2.9775634	-8.374023560000001	1.9128662140000001	-1.159668	0.061035156	-0.5493164	5.306738220000001	8.39794928	-0.7225586060000001	0.36621094	0.7324219	1.0986328	-9.051123200000001	1.665234424	4.1152344240000005	-1.5258789	-0.12207031	0.4272461	-0.6256591459999999	10.082324280000002	1.341040036	0.30517578	1.0986328	0.9765625	1.153222644	9.859814300000002	-1.4702392180000001	-0.48828125	0.9765625	-2.0751953	1549638336.445
-9.24013678	-0.6101074280000001	-5.310326980000001	-1.2817383	-0.24414062	-0.61035156	2.884252896	-9.301147660000002	2.3925780760000004	-0.8544922	0.12207031	0	5.29836412	8.706591754	-0.6364257788	0.36621094	0.7324219	1.0986328	-9.3657473	0.9438721040000001	4.28391124	-1.5258789	-0.061035156	0.4272461	-0.23327636780000002	10.563232820000001	2.0253173920000003	0.30517578	1.0986328	0.9765625	1.35180661	10.230663940000001	-1.451098642	-1.0986328	1.0986328	-2.0141602	1549638336.485
-8.984130890000001	-0.21413574280000003	-5.2720459260000005	-1.2817383	0.061035156	-0.18310547	3.04455571	-9.8765625	2.5564697480000005	-0.24414062	-0.79345703	0.061035156	5.364160340000001	8.52714856	-0.3600830072	1.0986328	-0.24414062	-0.30517578	-8.693432608	0.9366943390000001	4.17026358	-1.5869141	0.30517578	0.5493164	-0.04426269568	10.43283696	2.3531005400000002	0.8544922	0.6713867	0.48828125	1.491772464	10.28808606	-1.7441894960000002	-1.7700195	1.5869141	-1.7700195	1549638336.525
-9.43513179	-0.2189208966	-5.622558606	-2.2583008	-1.0986328	0.12207031	3.04455571	-9.8765625	2.5564697480000005	0.18310547	-1.4038086	-0.18310547	5.43474092	8.292675720000002	0.364868161	1.8920898	0.61035156	-1.0375977	-8.75922824	1.375732428	3.7431884000000006	-1.5869141	0.30517578	0.5493164	-0.3337646466	10.155298020000002	2.213134784	0.5493164	1.4038086	-0.24414062	1.69633786	10.26057158	-1.622167932	-2.319336	1.5258789	-1.5258789	1549638336.565
-10.394556200000002	-1.32189946	-4.844970746	-3.7231445	-2.2583008	-0.061035156	3.33046875	-9.560742212000001	2.304052716	0.4272461	-0.91552734	-0.24414062	5.15600589	9.081030252000001	1.2549072479999999	1.8920898	0.61035156	-1.0375977	-9.97705072	0.765625	3.5924560700000003	-1.5869141	-1.2207031	0.7324219	-0.4904785144	10.80727536	2.44401857	0	0.61035156	-0.4272461	2.9045898560000003	10.4041259	-0.56823732	-3.0517578	1.5258789	-1.0375977	1549638336.605
-10.73190944	-2.918945288	-3.7647216460000004	-3.6621094	-0.8544922	-0.48828125	4.103271466000001	-10.78334964	0.9773681610000001	0.79345703	-0.61035156	0.24414062	4.92871106	10.55964308	1.717871106	2.0751953	1.0375977	-2.0751953	-11.43891574	-0.3995605432	4.230078076	-1.159668	-0.24414062	0.6713867	-0.79194339	11.615966460000001	3.063696286	0.061035156	0	-0.24414062	4.093701080000001	10.57878444	0.8661132788	-4.5166016	0.6713867	1.0375977	1549638336.645
-10.16247554	-3.8376952880000004	-2.384204074	-1.7089844	-0.79345703	-0.36621094	4.103271466000001	-10.78334964	0.9773681610000001	1.2817383	-0.79345703	0.61035156	5.20266124	10.88144568	2.098291034	0.8544922	-0.5493164	-3.6621094	-10.71755342	-0.5598632788000001	3.1653808900000002	-1.159668	-0.24414062	0.6713867	-1.409228534	10.686450180000001	3.4166014400000004	0.4272461	1.7089844	-0.24414062	6.321191394	9.33464357	0.32180175720000004	-4.0893555	2.0141602	4.4555664	1549638336.685
-8.82263179	-3.28022464	-0.8290283540000001	-1.5258789	-0.6713867	0.24414062	4.90717752	-10.083520860000002	-0.05981445288	1.5258789	-1.0375977	-0.5493164	5.778076080000001	9.9016848	2.433251996	0.8544922	-0.5493164	-3.6621094	-9.32148462	-0.2452392572	1.677197284	-1.3427734	1.3427734	0.61035156	-2.85075679	8.81186502	3.3197021760000003	0.4272461	1.7089844	-0.24414062	4.66433107	10.28928264	1.3661621400000001	-2.0141602	3.7231445	6.286621	1549638336.724
-8.99609375	-2.854345746	-1.388891574	-1.5869141	0.24414062	-0.18310547	5.18591304	-8.51638179	-0.49406739200000005	1.0986328	-0.30517578	-2.319336	5.458667032	9.835888579999999	2.327978534	1.0986328	0.24414062	-2.6855469	-9.482983426	-0.4713378894	1.848266574	-0.8544922	0.36621094	0.6713867	-3.4213867800000006	8.737695288000001	3.04216304	-0.12207031	1.7089844	-0.4272461	0.324194339	11.993994600000002	0.3959716754	-1.0375977	3.3569336	6.286621	1549638336.764
-9.35378444	-2.59116214	-2.0707763580000003	-0.8544922	-0.4272461	0	4.81745607	-8.432641574	-0.8529540740000001	0.9765625	0.6713867	-2.8686523	4.58178714	10.376611420000001	1.9511474640000002	0.18310547	0.24414062	-0.9765625	-8.81784694	-0.7895507788	1.69633786	-1.0375977	-0.30517578	0.7324219	-2.9847412140000005	9.656445288	3.14504393	-0.061035156	0.5493164	-0.4272461	1.015649411	11.3575679	-1.2895996400000003	0.6713867	0.12207031	6.3476562	1549638336.805
-8.89321286	-2.1473388580000004	-1.9571288940000002	-1.4038086	-0.061035156	-0.12207031	4.289892572	-8.612085160000001	-1.2632812500000001	1.2207031	0.30517578	-2.8686523	4.340136780000001	9.76889676	1.6532714660000003	0.18310547	0.24414062	-0.9765625	-8.81066893	-0.7883544928000001	2.293286142	-0.7324219	0.24414062	0.4272461	-2.8914307100000003	9.201855432	3.1486327880000005	-0.061035156	0.5493164	-0.4272461	0.7058105432	11.88273912	0.02153320288	1.8920898	1.5258789	5.92041	1549638336.844
-8.761621106	-1.758544928	-2.0707763580000003	-1.4038086	-0.18310547	-0.5493164	4.131982428000001	-8.048632788	-1.65805661	1.159668	-0.4272461	-3.2958984	4.386792032000001	9.18391124	1.4463134979999999	0	-0.7324219	-0.61035156	-8.537914840000001	-0.35888672120000004	2.24064946	-0.79345703	-0.5493164	0.24414062	-2.4978514400000003	8.78554712	3.17495108	0	0.24414062	-0.24414062	1.0670898560000002	11.0417482	0.22011719240000002	2.6245117	2.5024414	5.3710938	1549638336.884
-8.058202880000001	-1.453491214	-1.7035155760000003	-1.4648438	0.18310547	-0.4272461	4.080542032	-7.705298020000001	-1.8195557100000002	0.79345703	-0.61035156	-3.4179688	4.249218750000001	8.850146760000001	1.3075439300000002	0.061035156	-0.12207031	0	-8.364452880000002	-0.3971679712	2.59116214	-0.61035156	-0.30517578	0.18310547	-2.4978514400000003	8.78554712	3.17495108	-0.12207031	-0.30517578	-0.18310547	0.5323486420000001	9.573901260000001	0.573022464	4.0283203	5.1879883	4.638672	1549638336.925
-7.8177491	-1.5527832460000002	-1.532446286	-0.9765625	1.0986328	-0.061035156	3.9800537140000007	-7.446899460000001	-1.745385782	0.24414062	-0.5493164	-3.2348633	4.01713858	8.604907248	1.1484375	0.061035156	-0.12207031	0	-8.058202880000001	-0.6232665740000001	2.537329074	-0.30517578	-0.12207031	0.12207031	-2.4978514400000003	8.78554712	3.17495108	-0.12207031	-0.30517578	-0.18310547	-0.9307128600000001	9.28798822	0.5227783246000001	2.0751953	4.699707	2.746582	1549638336.964
-8.14792482	-1.447509784	-1.94636232	-0.48828125	1.0375977	0.24414062	3.849658246	-7.12390126	-1.5707275360000001	-0.061035156	-0.48828125	-2.8686523	3.811376996	8.60251448	1.043164038	0.12207031	0	0.12207031	-8.10366214	-0.8649169928000001	2.8495605040000003	-0.24414062	-0.48828125	0.061035156	-2.4978514400000003	8.78554712	3.17495108	-0.12207031	-0.30517578	-0.18310547	-0.9989013580000001	7.754345746000001	0.9630126800000001	2.0751953	2.1362305	1.6479492	1549638337.004
-8.72453624	-1.0264160340000001	-1.9989990020000004	-0.6713867	1.0375977	0.30517578	3.8628173920000006	-7.0030760800000005	-1.3171142180000002	-0.30517578	-0.24414062	-2.380371	3.946557608	8.662329074	1.0515380890000001	0.36621094	-0.30517578	-0.18310547	-8.135961960000001	-0.9809570288	3.0613037140000006	-0.24414062	-0.48828125	0.061035156	-2.4978514400000003	8.78554712	3.17495108	-0.12207031	-0.30517578	-0.18310547	0.1997802716	7.065283246000001	0.702221646	3.540039	-1.0375977	0.91552734	1549638337.044
-9.64328624	-0.793139676	-2.3423339660000004	0.12207031	1.8920898	0.30517578	3.8735839660000004	-7.048535340000001	-1.0120605432	-0.48828125	0.18310547	-1.6479492	4.274340854	8.80947284	1.111352536	0.36621094	-0.30517578	-0.18310547	-8.730517572	-1.0120605432	3.544604532	-0.36621094	-0.8544922	0	-1.221411142	8.901586960000001	3.79582518	0.18310547	-0.24414062	-0.18310547	1.3111327879999999	7.725634980000001	1.3637695680000002	3.6621094	-1.7700195	0.30517578	1549638337.084
-10.50222194	-0.40434570680000004	-3.31252446	0.30517578	2.5024414	0	3.7025146760000003	-7.298559800000001	-0.735717752	-0.61035156	0.061035156	-0.79345703	4.510009784	9.206640380000001	1.2417480040000002	0.5493164	-0.061035156	-0.24414062	-9.15639676	-0.7883544928000001	4.06379393	-0.30517578	-0.18310547	0.30517578	-1.178344748	9.340625000000001	3.8759764400000005	0.18310547	-0.24414062	-0.18310547	7.78903804	9.962695680000001	1.876977536	1.4038086	-3.2958984	0.6713867	1549638337.124
-12.180615020000001	0.953442392	-3.8855469240000007	-0.7324219	-0.061035156	0.6713867	3.6068116	-7.981640380000001	-0.49526367800000004	-0.48828125	0	0.24414062	4.813867212	9.56672374	1.437939496	0.79345703	0.12207031	-0.36621094	-8.63959964	-0.619677716	4.1236084260000005	-0.30517578	-0.18310547	0.30517578	-1.378125	9.73061502	3.6666259000000005	0.36621094	-0.12207031	0.12207031	10.856323380000001	10.106250000000001	2.682080072	-1.8920898	2.0141602	0.24414062	1549638337.166
-11.87795378	-0.9402832068000001	-4.347314496	-3.112793	-2.0751953	0.36621094	3.716870108	-8.59294429	-0.04306640576	-0.5493164	0.4272461	1.5869141	5.140454074	10.02729532	1.6245605040000002	0.79345703	0.18310547	-0.48828125	-8.595336960000001	-0.7285400360000001	4.062597644	-0.18310547	-0.61035156	0.5493164	-1.5934570680000002	10.245019960000002	3.359179712	0.36621094	-0.12207031	0.12207031	2.04924321	8.00795926	-0.573022464	-1.8310547	-1.2817383	-2.5634766	1549638337.204
-9.615771760000001	-4.31142572	-3.2814209260000005	-1.0375977	-1.7089844	-0.061035156	3.927417032	-9.136059800000002	0.4438232428	-0.61035156	1.0375977	2.6855469	5.4275634	10.64816942	1.7669189300000003	0.61035156	0.24414062	-0.48828125	-10.023705580000001	-0.5514892572000001	4.135571286	-0.18310547	-2.8076172	-0.30517578	-1.414013678	10.820434800000001	3.371142572	0.30517578	-0.36621094	0.61035156	-0.287109375	9.75214856	0.3182128894	1.0375977	-0.36621094	-2.9907227	1549638337.244
-9.67080072	-4.730126996	-2.918945288	3.540039	0.9765625	0.8544922	3.946557608	-9.368139480000002	0.80390625	-0.5493164	1.159668	3.0517578	5.4275634	10.64816942	1.7669189300000003	0.24414062	0	-0.48828125	-10.023705580000001	-0.5514892572000001	4.135571286	-0.18310547	-2.8076172	-0.30517578	-1.414013678	10.820434800000001	3.371142572	0.4272461	-0.48828125	0.8544922	7.452880890000001	11.89948732	0.7464843750000001	-0.30517578	-4.760742	-1.953125	1549638337.284
-9.843066100000001	-2.6641358800000003	-4.337744110000001	1.5258789	-0.9765625	0.5493164	3.7061035340000004	-9.755737320000001	0.7201660340000001	-0.18310547	0.7324219	3.1738281	6.270947480000001	11.235547120000001	1.7621337860000001	-0.12207031	-0.48828125	-0.24414062	-10.075146760000003	0.9055908540000002	3.6415038940000004	-0.061035156	-0.061035156	0.12207031	-1.197485324	11.308520860000002	3.3854980040000004	0.48828125	0.061035156	0.8544922	5.05791034	11.93417932	1.102978534	-1.7700195	0.8544922	-0.91552734	1549638337.324
-8.46972644	-2.1604980040000004	-4.078149460000001	-0.12207031	-0.91552734	0	3.6666259000000005	-9.59782698	0.6543701080000001	-0.061035156	0.36621094	3.479004	5.784057608	10.59313948	1.373339856	-0.30517578	0.18310547	0.5493164	-9.3920652	0.462963858	2.2801269960000004	0.36621094	-1.2817383	-0.30517578	-2.969189496	9.770092752000002	1.9547363220000002	-0.18310547	0.7324219	0.79345703	1.738207968	9.24492212	-1.522875998	1.0375977	-0.061035156	-1.0986328	1549638337.364
-8.66472194	-3.0625	-4.072167932	0.7324219	-0.12207031	-0.12207031	3.9405760800000005	-8.740087860000001	0.7213623200000001	-0.18310547	0.5493164	3.2348633	4.572216754	10.923315200000001	0.7010253600000002	-0.6713867	0.6713867	1.953125	-9.69233426	0.501245108	3.0613037140000006	0.36621094	-1.2817383	-0.30517578	-2.976367212	10.070361420000001	1.808789038	-0.7324219	0.061035156	0.61035156	1.2010742212	9.97465854	-1.553979532	0.7324219	-1.2207031	-1.4038086	1549638337.404
-8.825024460000002	-3.019433606	-3.7838623200000003	0.9765625	-0.8544922	0.5493164	4.165478534	-8.923120108	0.6974365020000001	0	0.79345703	2.5024414	3.8053954680000004	10.773778960000001	-0.0897216754	-1.4038086	-0.36621094	2.5634766	-9.220996106000001	0.649584964	2.960815396	0.4272461	0.8544922	-0.4272461	-2.350707968	10.16127896	1.9595214660000002	-0.48828125	-0.61035156	0.61035156	1.911669928	9.609789840000001	-1.0048827880000002	0	-1.3427734	-1.2207031	1549638337.444
-8.451782248	-2.43205571	-2.94526358	1.7089844	0.7324219	0.79345703	4.09011232	-9.102563400000001	0.439038089	0.12207031	-0.061035156	1.2817383	3.811376996	9.816748200000001	-0.6125	-1.8310547	-1.7089844	2.5024414	-8.9326902	0.8134765380000001	3.0206298920000005	0.24414062	-0.5493164	-0.48828125	-2.27653804	9.387280252000002	2.0743652160000003	-0.18310547	-0.5493164	0.5493164	2.55527356	9.58227536	-1.41042482	0.36621094	-0.9765625	-0.91552734	1549638337.484
-8.70180661	-1.6999267180000002	-3.3854980040000004	2.4414062	0.5493164	0.30517578	3.9226317900000005	-8.58098143	0.1196289038	0	-0.6713867	0.18310547	3.737207068	9.377710160000001	-0.8433837860000001	-1.5258789	-1.5869141	2.5024414	-8.756836060000001	1.12211911	3.180932608	0.61035156	0.30517578	-0.6713867	-2.3303711060000003	9.067871106	1.9176513580000003	-0.36621094	-0.36621094	0.30517578	1.7657226440000002	9.572705072	-1.425976538	0.24414062	-1.7700195	-1.0375977	1549638337.524
-8.911157248	-1.4953613220000002	-3.6283447480000004	1.8310547	0.12207031	0.4272461	3.78984375	-8.36325679	0.02153320288	-0.4272461	-0.24414062	-0.12207031	3.33046875	9.27004393	-0.9366943390000001	-0.9765625	-0.48828125	2.319336	-8.644384980000002	0.9677978240000001	3.198876996	1.0375977	0	-0.6713867	-2.1892089660000003	9.192285340000002	1.9415771760000002	-0.4272461	-0.8544922	0.18310547	2.400952176	9.38010234	-1.234570288	0	-2.0141602	-1.0986328	1549638337.564
-9.132470746000001	-1.403247104	-3.847265576	1.6479492	0.061035156	0.6713867	3.6391114200000003	-8.246020468000001	0.025122070680000004	-0.6713867	0.9765625	0	3.1653808900000002	8.985326980000002	-0.8613281250000001	-0.6713867	-0.4272461	1.7700195	-8.5917482	0.9020019568000001	3.23596196	1.4038086	0.12207031	-0.79345703	-2.08752446	9.133667032	1.9044922120000003	-0.18310547	-1.159668	0.061035156	2.76821286	9.29636232	-1.2441405760000002	0	-1.953125	-0.91552734	1549638337.604
-9.175537140000001	-1.3805175720000002	-3.773095746	1.6479492	-0.12207031	0.7324219	3.4213867800000006	-8.09528804	0.12800292540000002	-0.6713867	0.9765625	0	3.1653808900000002	8.985326980000002	-0.8613281250000001	-0.6713867	-0.9765625	1.159668	-8.5917482	0.9020019568000001	3.23596196	1.7089844	0.18310547	-0.91552734	-2.08752446	9.133667032	1.9044922120000003	0	-1.159668	0	2.89741214	9.44350589	-1.3386474640000001	-0.30517578	-1.8310547	-0.7324219	1549638337.644
-8.881250000000001	-1.5300537140000001	-3.5876709260000004	2.319336	0.48828125	0.91552734	3.411816394	-8.235253894000001	0.29667969240000003	-1.0986328	2.0751953	0.18310547	4.082934604	8.710180710000001	-0.38879393000000007	-0.7324219	-1.2207031	0.48828125	-8.432641574	1.0347900360000002	3.2383545320000002	1.8920898	-0.061035156	-1.0375977	-1.774096646	9.377710160000001	1.6891601440000001	0.30517578	-1.4038086	0.12207031	2.918945288	9.441113220000002	-1.43076178	-0.30517578	-1.8920898	-0.5493164	1549638337.684
-8.939868210000002	-1.503735324	-3.696533246	2.5634766	0.24414062	0.9765625	3.417797824	-8.54628894	0.3959716754	-1.0986328	2.380371	-0.061035156	4.69423822	8.73171376	-0.1387695288	-0.6713867	-0.91552734	-0.24414062	-8.609692392	0.8625244110000001	3.476416034	2.1362305	-0.30517578	-1.0375977	-1.259692392	9.482983426	1.75495607	0.36621094	-1.7089844	0.30517578	2.359082068	9.427954074	-1.7226562500000002	-0.79345703	-1.4648438	-0.36621094	1549638337.724
-9.031982428000001	-1.358984424	-4.01953125	2.2583008	0.4272461	0.91552734	3.390283246	-8.73410643	0.43664550720000006	-1.159668	2.4414062	-0.48828125	5.08063948	8.84057608	0.07416992212000001	-0.6713867	-0.7324219	-0.61035156	-8.747265380000002	0.4689453076	3.68098143	2.1972656	-0.36621094	-1.0375977	-0.9043945288	9.756933606	1.8913329680000002	0.36621094	-1.8310547	0.18310547	1.833911142	9.57150908	-1.6867675720000002	-0.9765625	-1.7089844	-0.5493164	1549638337.764
-9.045141574	-1.128100589	-4.166674820000001	2.2583008	0.36621094	0.7324219	3.3197021760000003	-9.040356430000001	0.37084961060000005	-1.159668	2.746582	-0.8544922	5.602221940000001	8.85373552	0.33017577880000004	-0.79345703	-1.4648438	-0.79345703	-9.02839357	0.27155761780000004	3.81616214	2.1362305	-0.24414062	-1.0375977	-0.3612792932	9.90527356	1.98464357	0.48828125	-1.8920898	0	2.1604980040000004	9.47341304	-1.8004150360000002	-1.0986328	-1.7700195	-0.4272461	1549638337.804
-9.25927716	-0.765625	-4.015942392	1.7089844	0.24414062	0.61035156	3.03857428	-9.22458516	0.1818359424	-1.159668	2.8686523	-1.159668	5.602221940000001	8.85373552	0.33017577880000004	-0.79345703	-1.8310547	-1.0986328	-9.02839357	0.27155761780000004	3.81616214	1.7700195	-0.61035156	-0.91552734	-0.3612792932	9.90527356	1.98464357	0.48828125	-2.0141602	-0.12207031	2.060009784	9.632519568000001	-1.872192392	-1.2207031	-1.159668	-0.30517578	1549638337.844
-9.24013678	-0.5861816394	-3.9884277160000003	0.79345703	0.061035156	0.12207031	2.6892577880000004	-9.286792032000001	0.001196289038	-1.0986328	2.5634766	-1.3427734	6.297265380000001	8.710180710000001	0.56823732	-0.8544922	-1.8920898	-1.2817383	-8.92670926	-0.3959716754	3.9979980040000007	1.7089844	0.12207031	-0.7324219	0.47373047120000006	10.035669420000001	2.5050292540000005	0.48828125	-1.8920898	-0.30517578	1.606616214	9.656445288	-1.679589856	-1.2817383	-1.5869141	-0.6713867	1549638337.884
-9.16357428	-0.8948242212000002	-3.5673339660000005	0.5493164	-0.30517578	-0.12207031	2.424877896	-9.15639676	-0.22131347840000004	-0.9765625	2.2583008	-1.3427734	6.44680162	8.589355432000001	0.7393066100000001	-0.7324219	-1.5869141	-1.5258789	-9.098974640000002	-0.7955322480000001	3.7360108800000003	1.4038086	0.12207031	-0.6713867	0.5634521466	9.81555162	2.6904540740000003	0.4272461	-1.4648438	-0.4272461	2.3495117800000003	9.3573732	-1.02163089	-1.2817383	-1.0986328	-0.4272461	1549638337.924
-9.226977340000001	-1.081445288	-3.202465854	0.36621094	-0.6713867	-0.36621094	2.1341797120000003	-8.848950180000001	-0.516796875	-0.79345703	1.8310547	-1.3427734	6.44680162	8.589355432000001	0.7393066100000001	-0.48828125	-1.4038086	-1.5869141	-9.098974640000002	-0.7955322480000001	3.7360108800000003	0.8544922	-0.061035156	-0.5493164	0.5634521466	9.81555162	2.6904540740000003	0.24414062	-1.2207031	-0.61035156	2.8483641200000003	9.56672374	-0.30505371400000003	-1.2207031	0.24414062	-0.061035156	1549638337.964
-9.459057608	-1.4618652160000003	-2.777783246	0.061035156	-0.36621094	-0.4272461	1.8805663940000001	-8.741284440000001	-0.907983426	-0.61035156	1.4038086	-1.0375977	6.43005342	8.94465306	1.1627929712000002	-0.30517578	-1.3427734	-1.4648438	-9.087011780000001	-1.053930661	3.6821777160000004	0.61035156	0.7324219	-0.36621094	0.2823242212	9.8765625	3.192895468	0.18310547	-0.6713867	-0.6713867	1.945166034	9.595434800000001	-0.8840576080000001	-1.0986328	0.24414062	0.061035156	1549638338.004
-9.760522660000001	-1.715478534	-2.59116214	0.18310547	-0.7324219	-0.7324219	1.783667032	-8.90876448	-1.294384784	-0.61035156	1.3427734	-0.4272461	6.43005342	8.94465306	1.1627929712000002	-0.061035156	-0.9765625	-1.4038086	-9.087011780000001	-1.053930661	3.6821777160000004	0.24414062	0.48828125	-0.24414062	0.2823242212	9.8765625	3.192895468	0.061035156	-0.24414062	-0.79345703	1.599438498	9.80598192	-0.31342773560000003	-0.9765625	0.48828125	0.36621094	1549638338.043
-9.69472644	-1.739404254	-1.892529254	0.30517578	-0.9765625	-0.79345703	1.8243408540000001	-8.960205072	-1.524072284	-0.7324219	1.4648438	0.18310547	6.05322284	9.232959260000001	1.7513672120000003	0.061035156	-0.61035156	-1.159668	-9.140844748000001	-0.898413089	3.5469971040000003	0.18310547	0.6713867	-0.18310547	-0.838598642	9.535620108000002	3.302954074	0.061035156	0.061035156	-0.61035156	1.7824707460000002	9.9447509	0.6555663939999999	-1.159668	0.36621094	0.79345703	1549638338.083
-9.673193390000002	-1.6365234620000002	-1.223803714	0.36621094	-0.5493164	-0.6713867	1.8697998200000001	-8.92551268	-1.553979532	-0.79345703	1.2207031	0.5493164	6.05322284	9.232959260000001	1.7513672120000003	0	-0.36621094	-0.8544922	-9.140844748000001	-0.898413089	3.5469971040000003	0.24414062	0.7324219	-0.18310547	-0.838598642	9.535620108000002	3.302954074	0.061035156	0.061035156	-0.5493164	1.9427734620000003	10.10983876	1.1855224640000002	-1.0986328	0.48828125	0.9765625	1549638338.124
-10.20673822	-1.756152356	-1.337451178	0.5493164	-0.36621094	-0.36621094	2.04086911	-8.79990216	-1.44870607	-0.79345703	0.9765625	0.8544922	5.665625	9.3155027	1.756152356	-0.12207031	-0.5493164	-0.4272461	-9.08461911	-1.022827176	3.3854980040000004	0.36621094	0.91552734	-0.18310547	-1.1986816100000002	9.48776857	3.4536866	0.12207031	0.24414062	-0.48828125	0.2560058606	10.25339308	0.9785644568000001	-0.91552734	-0.79345703	0.79345703	1549638338.163
